# Supplementary material for: MALDI-TOF MS typing enables the classification of brewing yeasts of the genus Saccharomyces to major beer styles
Source: PLoS One. 2017 Aug 9;12(8):e0181694. doi: 10.1371/journal.pone.0181694 (PMC5549903; doi:10.1371/journal.pone.0181694)
Supplement: S11 File — The directory includes 90 raw files and was zipped to “.zip”; the folder has three strains with 30 spectra per strain; S1 Text explains the raw files with an example and Table 1 represents the yeast strains used within the experiment. (ZIP) [file pone.0181694.s014.zip › 31-33/30337-338-OG-Alt-Alt-YPG-18h-E-E_2015-08-10__0_E9_1.dat]

2000.98 2469
2001.40 2477
2001.82 2217
2002.25 2279
2002.67 2330
2003.09 2358
2003.51 2431
2003.93 2307
2004.35 2325
2004.78 2566
2005.20 2292
2005.62 2262
2006.04 2202
2006.47 2454
2006.89 2439
2007.31 2267
2007.73 2301
2008.16 2202
2008.58 2200
2009.00 2239
2009.42 2129
2009.85 2291
2010.27 2198
2010.69 2149
2011.11 2290
2011.54 2272
2011.96 2267
2012.38 2284
2012.80 2287
2013.23 2367
2013.65 2103
2014.07 1975
2014.50 1996
2014.92 2060
2015.34 2181
2015.77 2151
2016.19 2077
2016.61 2112
2017.04 2080
2017.46 2029
2017.88 2215
2018.31 2241
2018.73 2145
2019.15 2213
2019.58 2212
2020.00 2126
2020.42 2142
2020.85 2034
2021.27 2026
2021.70 2057
2022.12 2189
2022.54 2239
2022.97 2293
2023.39 2271
2023.82 2223
2024.24 2189
2024.66 2209
2025.09 2262
2025.51 2011
2025.94 1960
2026.36 2091
2026.79 2142
2027.21 2138
2027.63 1942
2028.06 1867
2028.48 2104
2028.91 2025
2029.33 1982
2029.76 2130
2030.18 1968
2030.61 1981
2031.03 1987
2031.46 2069
2031.88 2050
2032.31 1965
2032.73 1797
2033.16 1842
2033.58 2092
2034.01 1953
2034.43 2026
2034.86 2124
2035.28 2064
2035.71 2165
2036.13 2340
2036.56 2174
2036.98 1917
2037.41 2087
2037.84 1958
2038.26 2162
2038.69 2194
2039.11 2113
2039.54 2241
2039.96 2420
2040.39 2332
2040.82 2303
2041.24 2291
2041.67 2408
2042.09 2317
2042.52 2238
2042.95 2205
2043.37 2210
2043.80 2199
2044.22 2129
2044.65 2414
2045.08 2291
2045.50 2221
2045.93 2103
2046.36 2057
2046.78 2283
2047.21 2186
2047.64 2004
2048.06 2191
2048.49 2107
2048.92 1967
2049.34 1960
2049.77 2139
2050.20 2202
2050.62 2307
2051.05 2152
2051.48 2225
2051.90 2082
2052.33 2001
2052.76 1998
2053.18 2143
2053.61 2149
2054.04 2066
2054.47 2079
2054.89 1951
2055.32 2236
2055.75 2083
2056.18 1971
2056.60 2008
2057.03 1991
2057.46 2253
2057.89 1970
2058.31 1923
2058.74 1909
2059.17 2069
2059.60 2214
2060.03 2043
2060.45 2161
2060.88 2052
2061.31 1958
2061.74 1773
2062.17 2011
2062.59 2061
2063.02 1930
2063.45 2001
2063.88 2050
2064.31 2132
2064.73 2136
2065.16 2045
2065.59 2058
2066.02 2293
2066.45 2356
2066.88 2302
2067.31 2309
2067.73 2356
2068.16 2482
2068.59 2365
2069.02 2293
2069.45 2259
2069.88 2226
2070.31 2054
2070.74 2181
2071.17 2364
2071.59 2283
2072.02 2309
2072.45 2350
2072.88 2164
2073.31 2086
2073.74 2109
2074.17 2198
2074.60 2249
2075.03 2207
2075.46 2270
2075.89 2247
2076.32 2265
2076.75 2310
2077.18 2403
2077.61 2358
2078.04 2093
2078.47 2330
2078.89 2463
2079.32 2394
2079.75 2408
2080.18 2389
2080.61 2351
2081.04 2436
2081.47 2562
2081.90 2614
2082.34 2629
2082.77 2593
2083.20 2771
2083.63 2676
2084.06 2688
2084.49 2816
2084.92 2404
2085.35 2424
2085.78 2260
2086.21 2254
2086.64 2228
2087.07 2220
2087.50 2361
2087.93 2111
2088.36 2216
2088.79 2421
2089.22 1964
2089.65 1967
2090.09 2064
2090.52 2054
2090.95 2143
2091.38 2022
2091.81 2055
2092.24 2265
2092.67 2109
2093.10 2138
2093.54 2060
2093.97 2215
2094.40 2169
2094.83 2113
2095.26 2290
2095.69 2305
2096.12 2338
2096.56 2065
2096.99 2164
2097.42 1928
2097.85 2087
2098.28 2172
2098.71 2169
2099.15 2157
2099.58 2186
2100.01 2142
2100.44 2116
2100.87 2109
2101.31 2081
2101.74 2177
2102.17 2117
2102.60 1934
2103.04 2004
2103.47 2046
2103.90 1965
2104.33 2227
2104.77 2084
2105.20 1970
2105.63 2030
2106.06 2152
2106.50 2124
2106.93 2141
2107.36 2159
2107.79 2188
2108.23 2226
2108.66 2101
2109.09 2128
2109.53 2176
2109.96 2252
2110.39 2406
2110.82 2289
2111.26 2186
2111.69 2100
2112.12 2015
2112.56 2177
2112.99 1993
2113.42 2109
2113.86 2083
2114.29 2070
2114.72 2198
2115.16 2025
2115.59 2063
2116.03 2023
2116.46 2144
2116.89 2189
2117.33 2073
2117.76 2163
2118.19 1975
2118.63 2053
2119.06 2257
2119.50 2119
2119.93 2081
2120.36 2108
2120.80 2093
2121.23 2216
2121.67 2078
2122.10 2216
2122.54 2330
2122.97 2298
2123.40 2288
2123.84 2278
2124.27 2272
2124.71 2216
2125.14 2111
2125.58 2146
2126.01 1973
2126.45 2054
2126.88 2109
2127.32 2035
2127.75 2012
2128.19 2111
2128.62 2102
2129.06 2109
2129.49 2005
2129.93 1986
2130.36 2151
2130.80 2018
2131.23 2071
2131.67 2162
2132.10 2260
2132.54 2258
2132.97 2156
2133.41 2216
2133.84 2193
2134.28 2183
2134.71 2254
2135.15 2241
2135.59 2085
2136.02 2310
2136.46 2205
2136.89 2361
2137.33 2490
2137.76 2351
2138.20 2318
2138.64 2168
2139.07 2307
2139.51 2223
2139.94 2204
2140.38 2286
2140.82 2328
2141.25 2468
2141.69 2394
2142.13 2207
2142.56 2204
2143.00 2140
2143.43 2099
2143.87 2116
2144.31 2122
2144.74 1966
2145.18 1896
2145.62 1896
2146.05 2037
2146.49 2093
2146.93 2002
2147.36 2035
2147.80 2151
2148.24 2201
2148.68 2026
2149.11 2056
2149.55 2182
2149.99 2048
2150.42 2266
2150.86 2485
2151.30 2386
2151.74 2488
2152.17 2394
2152.61 2559
2153.05 2832
2153.49 2647
2153.92 2662
2154.36 2775
2154.80 2507
2155.24 2474
2155.67 2485
2156.11 2438
2156.55 2400
2156.99 2393
2157.42 2414
2157.86 2403
2158.30 2289
2158.74 2348
2159.18 2202
2159.61 2312
2160.05 2051
2160.49 2266
2160.93 2206
2161.37 2077
2161.81 2135
2162.24 2181
2162.68 2271
2163.12 2277
2163.56 2258
2164.00 2315
2164.44 2309
2164.87 2250
2165.31 2136
2165.75 2300
2166.19 2270
2166.63 2222
2167.07 2093
2167.51 2310
2167.95 2330
2168.39 2241
2168.82 2252
2169.26 2427
2169.70 2382
2170.14 2255
2170.58 2413
2171.02 2357
2171.46 2361
2171.90 2341
2172.34 2388
2172.78 2540
2173.22 2278
2173.66 2289
2174.10 2409
2174.54 2304
2174.98 2333
2175.42 2242
2175.85 2260
2176.29 2499
2176.73 2365
2177.17 2386
2177.61 2458
2178.05 2418
2178.49 2412
2178.93 2247
2179.37 2266
2179.81 2336
2180.25 2262
2180.69 2538
2181.14 2297
2181.58 2248
2182.02 2185
2182.46 2163
2182.90 2258
2183.34 2303
2183.78 2369
2184.22 2252
2184.66 2152
2185.10 2141
2185.54 2122
2185.98 2258
2186.42 2193
2186.86 1963
2187.30 2069
2187.74 2127
2188.19 2276
2188.63 2391
2189.07 2146
2189.51 2316
2189.95 2323
2190.39 2236
2190.83 2121
2191.27 2182
2191.72 2332
2192.16 2333
2192.60 2228
2193.04 2241
2193.48 2275
2193.92 2146
2194.36 2148
2194.81 2307
2195.25 2385
2195.69 2291
2196.13 2285
2196.57 2381
2197.01 2176
2197.46 2214
2197.90 2431
2198.34 2565
2198.78 2352
2199.22 2365
2199.67 2283
2200.11 2404
2200.55 2419
2200.99 2300
2201.44 2237
2201.88 2240
2202.32 2369
2202.76 2066
2203.21 1956
2203.65 2238
2204.09 2225
2204.53 2126
2204.98 2155
2205.42 2268
2205.86 2170
2206.30 2207
2206.75 2237
2207.19 2217
2207.63 2285
2208.08 2287
2208.52 2310
2208.96 2252
2209.41 2377
2209.85 2402
2210.29 2364
2210.73 2204
2211.18 2433
2211.62 2366
2212.06 2507
2212.51 2454
2212.95 2399
2213.40 2888
2213.84 2812
2214.28 2776
2214.73 2534
2215.17 2218
2215.61 2352
2216.06 2459
2216.50 2427
2216.95 2218
2217.39 2278
2217.83 2105
2218.28 2244
2218.72 2209
2219.17 2156
2219.61 2223
2220.05 2265
2220.50 2323
2220.94 2233
2221.39 2103
2221.83 1979
2222.28 2167
2222.72 2366
2223.16 2306
2223.61 2196
2224.05 2414
2224.50 2421
2224.94 2363
2225.39 2359
2225.83 2580
2226.28 2319
2226.72 2406
2227.17 2346
2227.61 2434
2228.06 2612
2228.50 2449
2228.95 2545
2229.39 2587
2229.84 2448
2230.28 2401
2230.73 2503
2231.17 2653
2231.62 2440
2232.06 2547
2232.51 2545
2232.95 2390
2233.40 2408
2233.85 2557
2234.29 2467
2234.74 2284
2235.18 2412
2235.63 2566
2236.07 2419
2236.52 2360
2236.97 2260
2237.41 2321
2237.86 2199
2238.30 2292
2238.75 2478
2239.20 2284
2239.64 2364
2240.09 2428
2240.53 2340
2240.98 2320
2241.43 2299
2241.87 2187
2242.32 2109
2242.77 2131
2243.21 2179
2243.66 2256
2244.11 2116
2244.55 2256
2245.00 2223
2245.45 2205
2245.89 1967
2246.34 1925
2246.79 2311
2247.23 2201
2247.68 2183
2248.13 2278
2248.57 2216
2249.02 2199
2249.47 2110
2249.92 2146
2250.36 2175
2250.81 2095
2251.26 2173
2251.70 2203
2252.15 2127
2252.60 2445
2253.05 2156
2253.49 2226
2253.94 2361
2254.39 2311
2254.84 2252
2255.28 2260
2255.73 2339
2256.18 2278
2256.63 2282
2257.08 2368
2257.52 2343
2257.97 2306
2258.42 2195
2258.87 2212
2259.32 2310
2259.76 2214
2260.21 2143
2260.66 2181
2261.11 2246
2261.56 2234
2262.01 2180
2262.45 2262
2262.90 2159
2263.35 2297
2263.80 2526
2264.25 2542
2264.70 2459
2265.15 2637
2265.59 2836
2266.04 2844
2266.49 2609
2266.94 2753
2267.39 2912
2267.84 2608
2268.29 2688
2268.74 2730
2269.19 2656
2269.63 2601
2270.08 2648
2270.53 2641
2270.98 2729
2271.43 2673
2271.88 2844
2272.33 2802
2272.78 2498
2273.23 2702
2273.68 2562
2274.13 2445
2274.58 2477
2275.03 2499
2275.48 2233
2275.93 2465
2276.38 2310
2276.83 2237
2277.28 2131
2277.73 2155
2278.18 2313
2278.63 2421
2279.08 2222
2279.53 2340
2279.98 2647
2280.43 2440
2280.88 2540
2281.33 2333
2281.78 2313
2282.23 2255
2282.68 2523
2283.13 2600
2283.58 2492
2284.03 2502
2284.48 2710
2284.93 2754
2285.38 2708
2285.83 2674
2286.28 2693
2286.73 2662
2287.19 2359
2287.64 2399
2288.09 2386
2288.54 2600
2288.99 2477
2289.44 2432
2289.89 2553
2290.34 2682
2290.79 2724
2291.25 2829
2291.70 2682
2292.15 2850
2292.60 3123
2293.05 3300
2293.50 3283
2293.95 3558
2294.41 3328
2294.86 3333
2295.31 3339
2295.76 3444
2296.21 3143
2296.66 3116
2297.12 3202
2297.57 2895
2298.02 3026
2298.47 2773
2298.92 2629
2299.38 2393
2299.83 2504
2300.28 2500
2300.73 2566
2301.18 2378
2301.64 2447
2302.09 2438
2302.54 2649
2302.99 2581
2303.45 2362
2303.90 2555
2304.35 2611
2304.80 2532
2305.26 2583
2305.71 2359
2306.16 2414
2306.61 2356
2307.07 2317
2307.52 2421
2307.97 2441
2308.43 2471
2308.88 2480
2309.33 2516
2309.79 2494
2310.24 2500
2310.69 2587
2311.15 2533
2311.60 2663
2312.05 2545
2312.51 2669
2312.96 2635
2313.41 2626
2313.87 2539
2314.32 2603
2314.77 2521
2315.23 2487
2315.68 2406
2316.13 2221
2316.59 2328
2317.04 2504
2317.49 2583
2317.95 2506
2318.40 2474
2318.86 2476
2319.31 2354
2319.76 2325
2320.22 2496
2320.67 2391
2321.13 2638
2321.58 2560
2322.04 2496
2322.49 2839
2322.94 2528
2323.40 2366
2323.85 2345
2324.31 2628
2324.76 2831
2325.22 2571
2325.67 2586
2326.13 2636
2326.58 2508
2327.04 2777
2327.49 2611
2327.95 2570
2328.40 2401
2328.86 2438
2329.31 2426
2329.77 2650
2330.22 2409
2330.68 2339
2331.13 2687
2331.59 2766
2332.04 2743
2332.50 2592
2332.95 2592
2333.41 2774
2333.86 2717
2334.32 2592
2334.77 2682
2335.23 2655
2335.69 2548
2336.14 2556
2336.60 2721
2337.05 2642
2337.51 2452
2337.96 2526
2338.42 2619
2338.88 2615
2339.33 2508
2339.79 2698
2340.24 2708
2340.70 2665
2341.16 2862
2341.61 2963
2342.07 3141
2342.52 3262
2342.98 3203
2343.44 3179
2343.89 3289
2344.35 3209
2344.81 3260
2345.26 3098
2345.72 3324
2346.18 3233
2346.63 3191
2347.09 3177
2347.55 3304
2348.00 3163
2348.46 2940
2348.92 3139
2349.37 3045
2349.83 2986
2350.29 3046
2350.75 2911
2351.20 2750
2351.66 2711
2352.12 2669
2352.57 2735
2353.03 2619
2353.49 2672
2353.95 2406
2354.40 2566
2354.86 2569
2355.32 2491
2355.78 2448
2356.23 2541
2356.69 2534
2357.15 2486
2357.61 2259
2358.07 2255
2358.52 2435
2358.98 2359
2359.44 2267
2359.90 2310
2360.36 2510
2360.81 2338
2361.27 2289
2361.73 2195
2362.19 2402
2362.65 2329
2363.10 2373
2363.56 2379
2364.02 2502
2364.48 2700
2364.94 2423
2365.40 2557
2365.86 2737
2366.31 2881
2366.77 2570
2367.23 2391
2367.69 2635
2368.15 2732
2368.61 2592
2369.07 2768
2369.53 2680
2369.98 2675
2370.44 2920
2370.90 2789
2371.36 2827
2371.82 2809
2372.28 2926
2372.74 2903
2373.20 2794
2373.66 2878
2374.12 2828
2374.58 2661
2375.04 2816
2375.50 2690
2375.95 2545
2376.41 2585
2376.87 2482
2377.33 2409
2377.79 2470
2378.25 2417
2378.71 2478
2379.17 2448
2379.63 2385
2380.09 2530
2380.55 2673
2381.01 2693
2381.47 2416
2381.93 2500
2382.39 2611
2382.85 2694
2383.31 2667
2383.77 2637
2384.23 2785
2384.69 2631
2385.15 2521
2385.62 2752
2386.08 2541
2386.54 2572
2387.00 2465
2387.46 2391
2387.92 2489
2388.38 2627
2388.84 2479
2389.30 2311
2389.76 2271
2390.22 2297
2390.68 2349
2391.14 2388
2391.61 2474
2392.07 2303
2392.53 2218
2392.99 2361
2393.45 2400
2393.91 2292
2394.37 2246
2394.83 2382
2395.30 2372
2395.76 2309
2396.22 2343
2396.68 2353
2397.14 2499
2397.60 2406
2398.07 2417
2398.53 2462
2398.99 2551
2399.45 2304
2399.91 2303
2400.37 2350
2400.84 2350
2401.30 2258
2401.76 2217
2402.22 2348
2402.68 2486
2403.15 2331
2403.61 2227
2404.07 2324
2404.53 2196
2405.00 2246
2405.46 2292
2405.92 2332
2406.38 2331
2406.85 2351
2407.31 2326
2407.77 2331
2408.23 2344
2408.70 2456
2409.16 2602
2409.62 2655
2410.08 2500
2410.55 2615
2411.01 2571
2411.47 2348
2411.94 2452
2412.40 2525
2412.86 2440
2413.33 2349
2413.79 2310
2414.25 2416
2414.72 2266
2415.18 2314
2415.64 2343
2416.11 2450
2416.57 2505
2417.03 2213
2417.50 2301
2417.96 2477
2418.42 2457
2418.89 2462
2419.35 2566
2419.81 2690
2420.28 2542
2420.74 2791
2421.21 2866
2421.67 2945
2422.13 2829
2422.60 2887
2423.06 2887
2423.53 2852
2423.99 2666
2424.45 2881
2424.92 2642
2425.38 2695
2425.85 2787
2426.31 2683
2426.78 2548
2427.24 2682
2427.71 2729
2428.17 2716
2428.63 2398
2429.10 2358
2429.56 2474
2430.03 2524
2430.49 2351
2430.96 2267
2431.42 2347
2431.89 2333
2432.35 2424
2432.82 2321
2433.28 2250
2433.75 2176
2434.21 2078
2434.68 2524
2435.14 2367
2435.61 2341
2436.07 2374
2436.54 2323
2437.01 2412
2437.47 2503
2437.94 2351
2438.40 2213
2438.87 2529
2439.33 2631
2439.80 2475
2440.26 2397
2440.73 2708
2441.20 2539
2441.66 2544
2442.13 2615
2442.59 2469
2443.06 2740
2443.53 2641
2443.99 2744
2444.46 2873
2444.92 2775
2445.39 2702
2445.86 2695
2446.32 2375
2446.79 2489
2447.26 2623
2447.72 2573
2448.19 2327
2448.66 2375
2449.12 2272
2449.59 2199
2450.05 2303
2450.52 2296
2450.99 2240
2451.46 2411
2451.92 2257
2452.39 2279
2452.86 2096
2453.32 2152
2453.79 2347
2454.26 2362
2454.72 2373
2455.19 2335
2455.66 2149
2456.13 2127
2456.59 2112
2457.06 2338
2457.53 2249
2458.00 2243
2458.46 2188
2458.93 2338
2459.40 2329
2459.87 2283
2460.33 2370
2460.80 2272
2461.27 2141
2461.74 2298
2462.20 2281
2462.67 2239
2463.14 2146
2463.61 2146
2464.08 2139
2464.54 2135
2465.01 2257
2465.48 2187
2465.95 2362
2466.42 2335
2466.88 2291
2467.35 2251
2467.82 2158
2468.29 2195
2468.76 2399
2469.23 2318
2469.70 2354
2470.16 2406
2470.63 2333
2471.10 2368
2471.57 2295
2472.04 2256
2472.51 2415
2472.98 2379
2473.44 2208
2473.91 2157
2474.38 2228
2474.85 2249
2475.32 2320
2475.79 2386
2476.26 2242
2476.73 2137
2477.20 2238
2477.67 2288
2478.14 2303
2478.61 2137
2479.08 2346
2479.54 2256
2480.01 2311
2480.48 2597
2480.95 2439
2481.42 2416
2481.89 2560
2482.36 2496
2482.83 2651
2483.30 2606
2483.77 2570
2484.24 2694
2484.71 2554
2485.18 2764
2485.65 2748
2486.12 2600
2486.59 2407
2487.06 2383
2487.53 2532
2488.00 2517
2488.47 2705
2488.94 2665
2489.41 2607
2489.88 2645
2490.35 2466
2490.83 2352
2491.30 2306
2491.77 2276
2492.24 2406
2492.71 2788
2493.18 2498
2493.65 2471
2494.12 2381
2494.59 2349
2495.06 2366
2495.53 2457
2496.00 2534
2496.48 2527
2496.95 2565
2497.42 2473
2497.89 2278
2498.36 2381
2498.83 2389
2499.30 2317
2499.77 2323
2500.25 2351
2500.72 2412
2501.19 2462
2501.66 2220
2502.13 2244
2502.60 2382
2503.07 2376
2503.55 2430
2504.02 2177
2504.49 2231
2504.96 2086
2505.43 2171
2505.91 2320
2506.38 2065
2506.85 2120
2507.32 2260
2507.79 2341
2508.27 2274
2508.74 2306
2509.21 2356
2509.68 2619
2510.16 2543
2510.63 2426
2511.10 2529
2511.57 2656
2512.05 2813
2512.52 2561
2512.99 2587
2513.46 2580
2513.94 2596
2514.41 2426
2514.88 2654
2515.35 2421
2515.83 2667
2516.30 2696
2516.77 2359
2517.25 2424
2517.72 2429
2518.19 2416
2518.67 2504
2519.14 2357
2519.61 2257
2520.09 2357
2520.56 2516
2521.03 2217
2521.51 2353
2521.98 2432
2522.45 2443
2522.93 2396
2523.40 2338
2523.87 2503
2524.35 2382
2524.82 2361
2525.29 2342
2525.77 2278
2526.24 2336
2526.72 2522
2527.19 2504
2527.66 2179
2528.14 2299
2528.61 2394
2529.09 2462
2529.56 2471
2530.03 2438
2530.51 2512
2530.98 2437
2531.46 2525
2531.93 2362
2532.41 2311
2532.88 2385
2533.36 2443
2533.83 2515
2534.31 2435
2534.78 2502
2535.25 2454
2535.73 2459
2536.20 2504
2536.68 2343
2537.15 2259
2537.63 2155
2538.10 2342
2538.58 2446
2539.05 2504
2539.53 2371
2540.00 2250
2540.48 2329
2540.95 2291
2541.43 2437
2541.91 2447
2542.38 2488
2542.86 2374
2543.33 2447
2543.81 2263
2544.28 2438
2544.76 2530
2545.23 2385
2545.71 2369
2546.19 2213
2546.66 2530
2547.14 2419
2547.61 2517
2548.09 2472
2548.56 2557
2549.04 2728
2549.52 2906
2549.99 2714
2550.47 2712
2550.95 2923
2551.42 2954
2551.90 2789
2552.37 2786
2552.85 2789
2553.33 2927
2553.80 3008
2554.28 2831
2554.76 2929
2555.23 3112
2555.71 3174
2556.19 3075
2556.66 3305
2557.14 3229
2557.62 3178
2558.09 3637
2558.57 3514
2559.05 3320
2559.52 3183
2560.00 3362
2560.48 3308
2560.96 3164
2561.43 3042
2561.91 2937
2562.39 2998
2562.86 2829
2563.34 2550
2563.82 2577
2564.30 2410
2564.77 2502
2565.25 2518
2565.73 2461
2566.21 2418
2566.68 2323
2567.16 2149
2567.64 2280
2568.12 2347
2568.60 2279
2569.07 2407
2569.55 2469
2570.03 2296
2570.51 2197
2570.99 2389
2571.46 2409
2571.94 2447
2572.42 2488
2572.90 2367
2573.38 2342
2573.85 2289
2574.33 2221
2574.81 2243
2575.29 2264
2575.77 2343
2576.25 2509
2576.73 2293
2577.20 2196
2577.68 2445
2578.16 2183
2578.64 2489
2579.12 2473
2579.60 2264
2580.08 2266
2580.56 2349
2581.04 2354
2581.51 2305
2581.99 2219
2582.47 2314
2582.95 2425
2583.43 2306
2583.91 2327
2584.39 2487
2584.87 2634
2585.35 2430
2585.83 2324
2586.31 2563
2586.79 2397
2587.27 2311
2587.75 2396
2588.23 2371
2588.71 2449
2589.18 2401
2589.66 2254
2590.14 2301
2590.62 2305
2591.10 2455
2591.58 2265
2592.06 2267
2592.54 2536
2593.02 2329
2593.50 2367
2593.98 2432
2594.47 2599
2594.95 2749
2595.43 2714
2595.91 2726
2596.39 2663
2596.87 2499
2597.35 2577
2597.83 2656
2598.31 2795
2598.79 2755
2599.27 2699
2599.75 2815
2600.23 2641
2600.71 2490
2601.19 2656
2601.67 2440
2602.16 2470
2602.64 2528
2603.12 2478
2603.60 2355
2604.08 2332
2604.56 2329
2605.04 2232
2605.52 2385
2606.00 2429
2606.49 2389
2606.97 2308
2607.45 2444
2607.93 2280
2608.41 2197
2608.89 2645
2609.37 2464
2609.86 2285
2610.34 2504
2610.82 2483
2611.30 2527
2611.78 2534
2612.27 2690
2612.75 2676
2613.23 2747
2613.71 2582
2614.19 2761
2614.68 2765
2615.16 2534
2615.64 2597
2616.12 2469
2616.60 2501
2617.09 2375
2617.57 2405
2618.05 2358
2618.53 2293
2619.02 2447
2619.50 2323
2619.98 2339
2620.46 2253
2620.95 2164
2621.43 2312
2621.91 2360
2622.40 2209
2622.88 2274
2623.36 2265
2623.84 2168
2624.33 2363
2624.81 2441
2625.29 2449
2625.78 2481
2626.26 2464
2626.74 2450
2627.23 2455
2627.71 2535
2628.19 2500
2628.68 2512
2629.16 2271
2629.64 2384
2630.13 2642
2630.61 2488
2631.09 2444
2631.58 2276
2632.06 2491
2632.54 2551
2633.03 2476
2633.51 2492
2634.00 2390
2634.48 2372
2634.96 2461
2635.45 2520
2635.93 2382
2636.42 2457
2636.90 2530
2637.38 2359
2637.87 2414
2638.35 2359
2638.84 2248
2639.32 2321
2639.81 2457
2640.29 2163
2640.78 2253
2641.26 2221
2641.74 2514
2642.23 2487
2642.71 2230
2643.20 2255
2643.68 2388
2644.17 2260
2644.65 2126
2645.14 2291
2645.62 2355
2646.11 2342
2646.59 2557
2647.08 2409
2647.56 2133
2648.05 2238
2648.53 2293
2649.02 2192
2649.50 2309
2649.99 2244
2650.48 2329
2650.96 2234
2651.45 2279
2651.93 2215
2652.42 2181
2652.90 2457
2653.39 2571
2653.87 2443
2654.36 2447
2654.85 2328
2655.33 2457
2655.82 2270
2656.30 2315
2656.79 2328
2657.28 2446
2657.76 2411
2658.25 2106
2658.73 2331
2659.22 2250
2659.71 2229
2660.19 2284
2660.68 2092
2661.17 2171
2661.65 2242
2662.14 2325
2662.62 2354
2663.11 2329
2663.60 2109
2664.08 2232
2664.57 2178
2665.06 2310
2665.55 2366
2666.03 2325
2666.52 2299
2667.01 2528
2667.49 2349
2667.98 2478
2668.47 2449
2668.95 2339
2669.44 2285
2669.93 2346
2670.42 2394
2670.90 2434
2671.39 2478
2671.88 2389
2672.36 2489
2672.85 2418
2673.34 2362
2673.83 2471
2674.31 2536
2674.80 2731
2675.29 2718
2675.78 2736
2676.27 2993
2676.75 2818
2677.24 2729
2677.73 2698
2678.22 2741
2678.71 2654
2679.19 2847
2679.68 2816
2680.17 2974
2680.66 2717
2681.15 2589
2681.63 2780
2682.12 2920
2682.61 3067
2683.10 2937
2683.59 2973
2684.08 2811
2684.56 2897
2685.05 2947
2685.54 2926
2686.03 3197
2686.52 3190
2687.01 3161
2687.50 3040
2687.99 2991
2688.47 2627
2688.96 2680
2689.45 2632
2689.94 2709
2690.43 2697
2690.92 2617
2691.41 2481
2691.90 2279
2692.39 2349
2692.88 2470
2693.37 2480
2693.85 2400
2694.34 2460
2694.83 2257
2695.32 2426
2695.81 2569
2696.30 2720
2696.79 2632
2697.28 2550
2697.77 2774
2698.26 2527
2698.75 2431
2699.24 2700
2699.73 2732
2700.22 2693
2700.71 2743
2701.20 2647
2701.69 2720
2702.18 2691
2702.67 2726
2703.16 2703
2703.65 2524
2704.14 2502
2704.63 2845
2705.12 2809
2705.61 2680
2706.10 2786
2706.59 2645
2707.08 2403
2707.58 2430
2708.07 2359
2708.56 2615
2709.05 2525
2709.54 2416
2710.03 2301
2710.52 2344
2711.01 2253
2711.50 2367
2711.99 2521
2712.48 2464
2712.98 2592
2713.47 2343
2713.96 2310
2714.45 2400
2714.94 2414
2715.43 2451
2715.92 2409
2716.41 2552
2716.91 2445
2717.40 2215
2717.89 2338
2718.38 2488
2718.87 2292
2719.36 2200
2719.86 2282
2720.35 2535
2720.84 2389
2721.33 2326
2721.82 2250
2722.31 2558
2722.81 2698
2723.30 2345
2723.79 2329
2724.28 2258
2724.77 2472
2725.27 2463
2725.76 2387
2726.25 2328
2726.74 2487
2727.24 2487
2727.73 2383
2728.22 2471
2728.71 2488
2729.21 2530
2729.70 2435
2730.19 2294
2730.68 2323
2731.18 2388
2731.67 2287
2732.16 2265
2732.66 2168
2733.15 2447
2733.64 2297
2734.13 2247
2734.63 2337
2735.12 2238
2735.61 2191
2736.11 2320
2736.60 2359
2737.09 2355
2737.59 2485
2738.08 2498
2738.57 2364
2739.07 2329
2739.56 2482
2740.05 2588
2740.55 2769
2741.04 2703
2741.54 2661
2742.03 2735
2742.52 2631
2743.02 2743
2743.51 2517
2744.00 2511
2744.50 2474
2744.99 2494
2745.49 2465
2745.98 2368
2746.47 2287
2746.97 2353
2747.46 2267
2747.96 2247
2748.45 2143
2748.95 2291
2749.44 2394
2749.93 2356
2750.43 2216
2750.92 2169
2751.42 2189
2751.91 2242
2752.41 2187
2752.90 2241
2753.40 2260
2753.89 2466
2754.39 2308
2754.88 2224
2755.38 2272
2755.87 2220
2756.37 2313
2756.86 2257
2757.36 2281
2757.85 2326
2758.35 2336
2758.84 2491
2759.34 2408
2759.83 2196
2760.33 2384
2760.82 2379
2761.32 2412
2761.81 2407
2762.31 2460
2762.81 2401
2763.30 2378
2763.80 2399
2764.29 2254
2764.79 2367
2765.28 2289
2765.78 2403
2766.28 2435
2766.77 2357
2767.27 2265
2767.76 2502
2768.26 2317
2768.76 2311
2769.25 2113
2769.75 2054
2770.25 2305
2770.74 2120
2771.24 2250
2771.73 2223
2772.23 2369
2772.73 2351
2773.22 2280
2773.72 2400
2774.22 2372
2774.71 2241
2775.21 2278
2775.71 2335
2776.20 2443
2776.70 2682
2777.20 2557
2777.69 2461
2778.19 2399
2778.69 2500
2779.19 2723
2779.68 2729
2780.18 2524
2780.68 2523
2781.17 2751
2781.67 2592
2782.17 2488
2782.67 2636
2783.16 2523
2783.66 2560
2784.16 2420
2784.66 2432
2785.15 2660
2785.65 2614
2786.15 2569
2786.65 2514
2787.15 2568
2787.64 2508
2788.14 2807
2788.64 2536
2789.14 2395
2789.63 2559
2790.13 2485
2790.63 2462
2791.13 2541
2791.63 2354
2792.13 2405
2792.62 2326
2793.12 2430
2793.62 2466
2794.12 2453
2794.62 2550
2795.12 2526
2795.61 2637
2796.11 2899
2796.61 2911
2797.11 3119
2797.61 3480
2798.11 3577
2798.61 3657
2799.11 3839
2799.60 4009
2800.10 4553
2800.60 4643
2801.10 4500
2801.60 4223
2802.10 3806
2802.60 3708
2803.10 3722
2803.60 3365
2804.10 3192
2804.60 3011
2805.10 3009
2805.59 2917
2806.09 2935
2806.59 2992
2807.09 2961
2807.59 3164
2808.09 3109
2808.59 3233
2809.09 3438
2809.59 3625
2810.09 3688
2810.59 3759
2811.09 4131
2811.59 4001
2812.09 4058
2812.59 4110
2813.09 3860
2813.59 3603
2814.09 3345
2814.59 3268
2815.09 3281
2815.59 3114
2816.09 2919
2816.59 2812
2817.09 2789
2817.59 2843
2818.09 2580
2818.60 2536
2819.10 2640
2819.60 2810
2820.10 2686
2820.60 2816
2821.10 2745
2821.60 2884
2822.10 2708
2822.60 2500
2823.10 2663
2823.60 2807
2824.10 2792
2824.61 2811
2825.11 2765
2825.61 2973
2826.11 2833
2826.61 2775
2827.11 2892
2827.61 2718
2828.12 3011
2828.62 2890
2829.12 2867
2829.62 2793
2830.12 2656
2830.62 2924
2831.12 2774
2831.63 2618
2832.13 2704
2832.63 2725
2833.13 2742
2833.63 2480
2834.14 2768
2834.64 2830
2835.14 2640
2835.64 2689
2836.14 2749
2836.65 2782
2837.15 2690
2837.65 2605
2838.15 2758
2838.66 3056
2839.16 2959
2839.66 2911
2840.16 2714
2840.67 2862
2841.17 2707
2841.67 2708
2842.17 2761
2842.68 2574
2843.18 2462
2843.68 2674
2844.18 2690
2844.69 2546
2845.19 2509
2845.69 2668
2846.20 2713
2846.70 2542
2847.20 2655
2847.71 2720
2848.21 2556
2848.71 2580
2849.22 2595
2849.72 2764
2850.22 2930
2850.73 2896
2851.23 2849
2851.73 2772
2852.24 2696
2852.74 2612
2853.24 2868
2853.75 2659
2854.25 2617
2854.75 2426
2855.26 2496
2855.76 2414
2856.27 2282
2856.77 2321
2857.27 2338
2857.78 2401
2858.28 2519
2858.79 2564
2859.29 2512
2859.80 2384
2860.30 2370
2860.80 2469
2861.31 2425
2861.81 2438
2862.32 2337
2862.82 2473
2863.33 2398
2863.83 2447
2864.34 2454
2864.84 2367
2865.34 2314
2865.85 2430
2866.35 2399
2866.86 2443
2867.36 2402
2867.87 2295
2868.37 2233
2868.88 2400
2869.38 2371
2869.89 2375
2870.39 2422
2870.90 2408
2871.41 2489
2871.91 2501
2872.42 2602
2872.92 2469
2873.43 2564
2873.93 2425
2874.44 2597
2874.94 2795
2875.45 2579
2875.95 2693
2876.46 2769
2876.97 2549
2877.47 2435
2877.98 2536
2878.48 2555
2878.99 2557
2879.50 2577
2880.00 2635
2880.51 2833
2881.01 2781
2881.52 2823
2882.03 2843
2882.53 3055
2883.04 2796
2883.54 2946
2884.05 2907
2884.56 3094
2885.06 3123
2885.57 3210
2886.08 3303
2886.58 3232
2887.09 3048
2887.60 3100
2888.10 3379
2888.61 3635
2889.12 3575
2889.62 3603
2890.13 3650
2890.64 3681
2891.15 3664
2891.65 3541
2892.16 3313
2892.67 3091
2893.17 3077
2893.68 3013
2894.19 2683
2894.70 2627
2895.20 2591
2895.71 2519
2896.22 2773
2896.73 2730
2897.23 2681
2897.74 2664
2898.25 2688
2898.76 2806
2899.26 2765
2899.77 2768
2900.28 2855
2900.79 2775
2901.29 2812
2901.80 2822
2902.31 2798
2902.82 2814
2903.33 2697
2903.83 2786
2904.34 2713
2904.85 2702
2905.36 2770
2905.87 2717
2906.38 2780
2906.88 2596
2907.39 2636
2907.90 2765
2908.41 2768
2908.92 2744
2909.43 2938
2909.94 2837
2910.44 2809
2910.95 2740
2911.46 2532
2911.97 2614
2912.48 2610
2912.99 2596
2913.50 2594
2914.01 2634
2914.52 2617
2915.02 2797
2915.53 2570
2916.04 2729
2916.55 2692
2917.06 2858
2917.57 2813
2918.08 2579
2918.59 2663
2919.10 2744
2919.61 2684
2920.12 2543
2920.63 2640
2921.14 2702
2921.65 2934
2922.16 2882
2922.67 3038
2923.18 2896
2923.69 2772
2924.20 3180
2924.71 3440
2925.22 3314
2925.73 3718
2926.24 3848
2926.75 4070
2927.26 4462
2927.77 4713
2928.28 4792
2928.79 4901
2929.30 5023
2929.81 4965
2930.32 4592
2930.83 4531
2931.34 4293
2931.85 4028
2932.36 3371
2932.87 3390
2933.38 3139
2933.89 2852
2934.40 2760
2934.91 2562
2935.42 2563
2935.94 2449
2936.45 2496
2936.96 2501
2937.47 2498
2937.98 2302
2938.49 2469
2939.00 2505
2939.51 2565
2940.02 2509
2940.54 2430
2941.05 2496
2941.56 2514
2942.07 2423
2942.58 2547
2943.09 2665
2943.61 2630
2944.12 2537
2944.63 2662
2945.14 2625
2945.65 2739
2946.16 2767
2946.68 2822
2947.19 2668
2947.70 2803
2948.21 2921
2948.72 3078
2949.24 3159
2949.75 3166
2950.26 2988
2950.77 3092
2951.28 3021
2951.80 3070
2952.31 2971
2952.82 2939
2953.33 2917
2953.85 2973
2954.36 2910
2954.87 2890
2955.38 2880
2955.90 2723
2956.41 2724
2956.92 2763
2957.43 2812
2957.95 2772
2958.46 2774
2958.97 2594
2959.49 2608
2960.00 2718
2960.51 2500
2961.03 2791
2961.54 2866
2962.05 2851
2962.57 2855
2963.08 2840
2963.59 2730
2964.11 2798
2964.62 2987
2965.13 3069
2965.65 3142
2966.16 3126
2966.67 2790
2967.19 2928
2967.70 2875
2968.21 2812
2968.73 2921
2969.24 2857
2969.76 2858
2970.27 2821
2970.78 2813
2971.30 2584
2971.81 2366
2972.33 2337
2972.84 2435
2973.35 2420
2973.87 2534
2974.38 2375
2974.90 2392
2975.41 2407
2975.92 2534
2976.44 2580
2976.95 2398
2977.47 2523
2977.98 2527
2978.50 2453
2979.01 2244
2979.53 2496
2980.04 2492
2980.56 2415
2981.07 2366
2981.59 2330
2982.10 2544
2982.62 2765
2983.13 2643
2983.65 2505
2984.16 2561
2984.68 2617
2985.19 2617
2985.71 2639
2986.22 2687
2986.74 2649
2987.25 2655
2987.77 2547
2988.28 2569
2988.80 2709
2989.31 2658
2989.83 2756
2990.35 2866
2990.86 2862
2991.38 2618
2991.89 2756
2992.41 2821
2992.92 2675
2993.44 2650
2993.96 2476
2994.47 2778
2994.99 2875
2995.50 2680
2996.02 2574
2996.54 2623
2997.05 2679
2997.57 2738
2998.09 2842
2998.60 2904
2999.12 2803
2999.64 3032
3000.15 3063
3000.67 3119
3001.18 3212
3001.70 3371
3002.22 3200
3002.73 3125
3003.25 3000
3003.77 3024
3004.29 3139
3004.80 2979
3005.32 2842
3005.84 2892
3006.35 3082
3006.87 3245
3007.39 3329
3007.90 3216
3008.42 3258
3008.94 2992
3009.46 3041
3009.97 3018
3010.49 2843
3011.01 2559
3011.53 2703
3012.04 2615
3012.56 2577
3013.08 2520
3013.60 2474
3014.11 2515
3014.63 2635
3015.15 2462
3015.67 2417
3016.18 2508
3016.70 2578
3017.22 2707
3017.74 2500
3018.26 2699
3018.77 2787
3019.29 2907
3019.81 2730
3020.33 2656
3020.85 2571
3021.37 2742
3021.88 2854
3022.40 2799
3022.92 2825
3023.44 2797
3023.96 2607
3024.48 2788
3025.00 3238
3025.51 2989
3026.03 2905
3026.55 2878
3027.07 2924
3027.59 3030
3028.11 3025
3028.63 2882
3029.15 3226
3029.67 3058
3030.18 2913
3030.70 2921
3031.22 2659
3031.74 2756
3032.26 2660
3032.78 2439
3033.30 2394
3033.82 2788
3034.34 2501
3034.86 2696
3035.38 2597
3035.90 2502
3036.42 2642
3036.94 2548
3037.46 2589
3037.98 2744
3038.50 2629
3039.02 2604
3039.54 2679
3040.06 2751
3040.58 2583
3041.10 2635
3041.62 2708
3042.14 2637
3042.66 2469
3043.18 2597
3043.70 2688
3044.22 2709
3044.74 2558
3045.26 2653
3045.78 2788
3046.30 2635
3046.82 2712
3047.34 2463
3047.86 2494
3048.38 2360
3048.90 2572
3049.42 2538
3049.94 2385
3050.46 2330
3050.98 2299
3051.50 2269
3052.03 2274
3052.55 2484
3053.07 2456
3053.59 2472
3054.11 2427
3054.63 2182
3055.15 2361
3055.67 2247
3056.19 2300
3056.72 2487
3057.24 2355
3057.76 2383
3058.28 2427
3058.80 2396
3059.32 2372
3059.84 2432
3060.37 2383
3060.89 2230
3061.41 2276
3061.93 2557
3062.45 2392
3062.98 2418
3063.50 2370
3064.02 2392
3064.54 2468
3065.06 2501
3065.59 2355
3066.11 2496
3066.63 2550
3067.15 2608
3067.67 2682
3068.20 2472
3068.72 2430
3069.24 2630
3069.76 2511
3070.29 2759
3070.81 2611
3071.33 2635
3071.85 2628
3072.38 2330
3072.90 2562
3073.42 2475
3073.95 2679
3074.47 2812
3074.99 2779
3075.51 2767
3076.04 2473
3076.56 2558
3077.08 2623
3077.61 2704
3078.13 2662
3078.65 2670
3079.18 2854
3079.70 2711
3080.22 2836
3080.75 2843
3081.27 2670
3081.79 2525
3082.32 2651
3082.84 2731
3083.36 2695
3083.89 2971
3084.41 2875
3084.93 2775
3085.46 2972
3085.98 3018
3086.51 2854
3087.03 2715
3087.55 2864
3088.08 2828
3088.60 2796
3089.13 2490
3089.65 2877
3090.17 2972
3090.70 2797
3091.22 2809
3091.75 2906
3092.27 2743
3092.80 2806
3093.32 2809
3093.85 2607
3094.37 2710
3094.89 2671
3095.42 2535
3095.94 2714
3096.47 2883
3096.99 2883
3097.52 2820
3098.04 2956
3098.57 3100
3099.09 3066
3099.62 2770
3100.14 3060
3100.67 2968
3101.19 3195
3101.72 3571
3102.24 3672
3102.77 3907
3103.29 3948
3103.82 3897
3104.34 4322
3104.87 4664
3105.40 4745
3105.92 5082
3106.45 5341
3106.97 4864
3107.50 4506
3108.02 4613
3108.55 4541
3109.08 4278
3109.60 3677
3110.13 3834
3110.65 3838
3111.18 3342
3111.70 3230
3112.23 3312
3112.76 3259
3113.28 3192
3113.81 3678
3114.34 3673
3114.86 3656
3115.39 3484
3115.91 3369
3116.44 3272
3116.97 3270
3117.49 3037
3118.02 2957
3118.55 2834
3119.07 2815
3119.60 2822
3120.13 2759
3120.65 2787
3121.18 2726
3121.71 2494
3122.23 2632
3122.76 2727
3123.29 2576
3123.82 2637
3124.34 2647
3124.87 2820
3125.40 2757
3125.92 2509
3126.45 2713
3126.98 2565
3127.51 2619
3128.03 2760
3128.56 2638
3129.09 2527
3129.62 2697
3130.14 2693
3130.67 2840
3131.20 2646
3131.73 2723
3132.25 2700
3132.78 2631
3133.31 2589
3133.84 2621
3134.37 2651
3134.89 2644
3135.42 2620
3135.95 2500
3136.48 2480
3137.01 2496
3137.53 2541
3138.06 2473
3138.59 2525
3139.12 2581
3139.65 2501
3140.18 2520
3140.70 2557
3141.23 2524
3141.76 2574
3142.29 2724
3142.82 2505
3143.35 2444
3143.88 2436
3144.40 2385
3144.93 2470
3145.46 2604
3145.99 2573
3146.52 2548
3147.05 2591
3147.58 2687
3148.11 2620
3148.64 2587
3149.17 2579
3149.70 2776
3150.22 2907
3150.75 2749
3151.28 2647
3151.81 2660
3152.34 2756
3152.87 2649
3153.40 2569
3153.93 2455
3154.46 2660
3154.99 2542
3155.52 2432
3156.05 2323
3156.58 2403
3157.11 2608
3157.64 2554
3158.17 2598
3158.70 2544
3159.23 2627
3159.76 2436
3160.29 2385
3160.82 2355
3161.35 2541
3161.88 2487
3162.41 2452
3162.94 2430
3163.47 2311
3164.00 2356
3164.53 2471
3165.06 2452
3165.59 2497
3166.12 2442
3166.65 2336
3167.18 2380
3167.72 2474
3168.25 2453
3168.78 2391
3169.31 2282
3169.84 2413
3170.37 2352
3170.90 2271
3171.43 2492
3171.96 2417
3172.49 2176
3173.03 2418
3173.56 2331
3174.09 2211
3174.62 2250
3175.15 2123
3175.68 2178
3176.21 2284
3176.74 2265
3177.28 2386
3177.81 2426
3178.34 2286
3178.87 2521
3179.40 2658
3179.93 2303
3180.47 2435
3181.00 2455
3181.53 2559
3182.06 2745
3182.59 2506
3183.13 2389
3183.66 2468
3184.19 2597
3184.72 2404
3185.25 2455
3185.79 2298
3186.32 2381
3186.85 2440
3187.38 2318
3187.92 2343
3188.45 2294
3188.98 2363
3189.51 2560
3190.05 2406
3190.58 2362
3191.11 2318
3191.64 2221
3192.18 2342
3192.71 2223
3193.24 2334
3193.78 2438
3194.31 2378
3194.84 2410
3195.38 2344
3195.91 2415
3196.44 2419
3196.97 2446
3197.51 2384
3198.04 2558
3198.57 2588
3199.11 2483
3199.64 2630
3200.17 2684
3200.71 2584
3201.24 2624
3201.78 2647
3202.31 2747
3202.84 2812
3203.38 2823
3203.91 2673
3204.44 2885
3204.98 2822
3205.51 2861
3206.05 2746
3206.58 2695
3207.11 2713
3207.65 2691
3208.18 2607
3208.72 2601
3209.25 2558
3209.78 2523
3210.32 2520
3210.85 2645
3211.39 2799
3211.92 2738
3212.46 2962
3212.99 2974
3213.53 3000
3214.06 3330
3214.59 3485
3215.13 3617
3215.66 3373
3216.20 3312
3216.73 3283
3217.27 2998
3217.80 2982
3218.34 2745
3218.87 2752
3219.41 2904
3219.94 2673
3220.48 2532
3221.01 2533
3221.55 2466
3222.08 2436
3222.62 2612
3223.16 2459
3223.69 2426
3224.23 2553
3224.76 2656
3225.30 2622
3225.83 2623
3226.37 2525
3226.90 2681
3227.44 2828
3227.98 2645
3228.51 2635
3229.05 2802
3229.58 3010
3230.12 2753
3230.66 2564
3231.19 2449
3231.73 2501
3232.26 2647
3232.80 2613
3233.34 2484
3233.87 2525
3234.41 2587
3234.95 2400
3235.48 2449
3236.02 2662
3236.55 2627
3237.09 2580
3237.63 2668
3238.16 2639
3238.70 2623
3239.24 2425
3239.77 2435
3240.31 2484
3240.85 2661
3241.38 2689
3241.92 2727
3242.46 2974
3243.00 2627
3243.53 2657
3244.07 2802
3244.61 2756
3245.14 2491
3245.68 2490
3246.22 2630
3246.76 2558
3247.29 2586
3247.83 2675
3248.37 2539
3248.91 2740
3249.44 2705
3249.98 2474
3250.52 2685
3251.06 2671
3251.59 2816
3252.13 2782
3252.67 2670
3253.21 2763
3253.75 2491
3254.28 2746
3254.82 2737
3255.36 2679
3255.90 2787
3256.44 2763
3256.97 2648
3257.51 2659
3258.05 2537
3258.59 2947
3259.13 2804
3259.67 2848
3260.20 2831
3260.74 2902
3261.28 2988
3261.82 2945
3262.36 3033
3262.90 2910
3263.44 3089
3263.97 3259
3264.51 3057
3265.05 3207
3265.59 3473
3266.13 3638
3266.67 3640
3267.21 3934
3267.75 3960
3268.29 4200
3268.83 4469
3269.36 4518
3269.90 4204
3270.44 4342
3270.98 4219
3271.52 4217
3272.06 4072
3272.60 4198
3273.14 3790
3273.68 3566
3274.22 3431
3274.76 3031
3275.30 3062
3275.84 2939
3276.38 2910
3276.92 2870
3277.46 2926
3278.00 2945
3278.54 3008
3279.08 3073
3279.62 2854
3280.16 3133
3280.70 2807
3281.24 2934
3281.78 3077
3282.32 3202
3282.86 3126
3283.40 2965
3283.94 3124
3284.48 2947
3285.02 2837
3285.56 2994
3286.10 3201
3286.64 3126
3287.18 3194
3287.72 3242
3288.26 3285
3288.81 3220
3289.35 3145
3289.89 3215
3290.43 3392
3290.97 3492
3291.51 3399
3292.05 3111
3292.59 3100
3293.13 3019
3293.67 3223
3294.22 3127
3294.76 3150
3295.30 3469
3295.84 3513
3296.38 3530
3296.92 3480
3297.46 3628
3298.01 3791
3298.55 3771
3299.09 3555
3299.63 3691
3300.17 3687
3300.71 3644
3301.26 3618
3301.80 3380
3302.34 3114
3302.88 3092
3303.42 2978
3303.97 2900
3304.51 2879
3305.05 2900
3305.59 2927
3306.13 3040
3306.68 2969
3307.22 2951
3307.76 2624
3308.30 2689
3308.85 2904
3309.39 2925
3309.93 2806
3310.47 2706
3311.02 2698
3311.56 2690
3312.10 2712
3312.64 2820
3313.19 2516
3313.73 2840
3314.27 2883
3314.82 2783
3315.36 2862
3315.90 2859
3316.45 2860
3316.99 2949
3317.53 3023
3318.07 2930
3318.62 2946
3319.16 2784
3319.70 2847
3320.25 2866
3320.79 2939
3321.34 3053
3321.88 3015
3322.42 2997
3322.97 3053
3323.51 3135
3324.05 2831
3324.60 3224
3325.14 3397
3325.68 3231
3326.23 3117
3326.77 3060
3327.32 2858
3327.86 2979
3328.40 3077
3328.95 2826
3329.49 2934
3330.04 2870
3330.58 3033
3331.13 2843
3331.67 2611
3332.21 2600
3332.76 2879
3333.30 2757
3333.85 2958
3334.39 2898
3334.94 2996
3335.48 3485
3336.03 3562
3336.57 3802
3337.12 3975
3337.66 4233
3338.21 4573
3338.75 5281
3339.30 5321
3339.84 5392
3340.39 5208
3340.93 4879
3341.48 4733
3342.02 4632
3342.57 4167
3343.11 3678
3343.66 3751
3344.20 3448
3344.75 3097
3345.29 3007
3345.84 2826
3346.38 2817
3346.93 2723
3347.47 2653
3348.02 2645
3348.57 2591
3349.11 2564
3349.66 2639
3350.20 2822
3350.75 2870
3351.30 2866
3351.84 2926
3352.39 2793
3352.93 2922
3353.48 2977
3354.03 2991
3354.57 2985
3355.12 2953
3355.66 3115
3356.21 2966
3356.76 3232
3357.30 2904
3357.85 2701
3358.40 2853
3358.94 2842
3359.49 2816
3360.04 2874
3360.58 2633
3361.13 2428
3361.68 2458
3362.22 2538
3362.77 2586
3363.32 2511
3363.86 2478
3364.41 2548
3364.96 2376
3365.50 2439
3366.05 2474
3366.60 2476
3367.15 2610
3367.69 2664
3368.24 2614
3368.79 2628
3369.34 2749
3369.88 2456
3370.43 2370
3370.98 2467
3371.53 2391
3372.07 2329
3372.62 2236
3373.17 2302
3373.72 2427
3374.26 2385
3374.81 2370
3375.36 2494
3375.91 2630
3376.46 2650
3377.00 2574
3377.55 2671
3378.10 2751
3378.65 2445
3379.20 2483
3379.74 2262
3380.29 2276
3380.84 2476
3381.39 2376
3381.94 2356
3382.49 2431
3383.04 2358
3383.58 2161
3384.13 2383
3384.68 2463
3385.23 2284
3385.78 2273
3386.33 2310
3386.88 2222
3387.43 2277
3387.97 2322
3388.52 2311
3389.07 2296
3389.62 2327
3390.17 2477
3390.72 2380
3391.27 2477
3391.82 2167
3392.37 2264
3392.92 2424
3393.47 2434
3394.01 2434
3394.56 2309
3395.11 2374
3395.66 2438
3396.21 2403
3396.76 2157
3397.31 2205
3397.86 2391
3398.41 2280
3398.96 2278
3399.51 2159
3400.06 2282
3400.61 2245
3401.16 2306
3401.71 2234
3402.26 2045
3402.81 1959
3403.36 2045
3403.91 2297
3404.46 2091
3405.01 2140
3405.56 2091
3406.11 2261
3406.66 2235
3407.21 2193
3407.76 2247
3408.32 2183
3408.87 2251
3409.42 2135
3409.97 2164
3410.52 2148
3411.07 2140
3411.62 2253
3412.17 2182
3412.72 2064
3413.27 2224
3413.82 2300
3414.37 2213
3414.93 2222
3415.48 2288
3416.03 2307
3416.58 2313
3417.13 2298
3417.68 2305
3418.23 2189
3418.78 2276
3419.34 2194
3419.89 2239
3420.44 2251
3420.99 2194
3421.54 2198
3422.09 2293
3422.65 2247
3423.20 2142
3423.75 2368
3424.30 2247
3424.85 2287
3425.40 2244
3425.96 2321
3426.51 2536
3427.06 2571
3427.61 2527
3428.17 2416
3428.72 2264
3429.27 2203
3429.82 2145
3430.37 2199
3430.93 2142
3431.48 2271
3432.03 2420
3432.58 2284
3433.14 2337
3433.69 2343
3434.24 2174
3434.79 2197
3435.35 2116
3435.90 2273
3436.45 2207
3437.01 2361
3437.56 2270
3438.11 2288
3438.66 2193
3439.22 2372
3439.77 2446
3440.32 2340
3440.88 2228
3441.43 2183
3441.98 2223
3442.54 2304
3443.09 2411
3443.64 2358
3444.20 2317
3444.75 2246
3445.30 2382
3445.86 2354
3446.41 2322
3446.97 2334
3447.52 2210
3448.07 2286
3448.63 2334
3449.18 2310
3449.73 2220
3450.29 2181
3450.84 2231
3451.40 2089
3451.95 2034
3452.50 2367
3453.06 2255
3453.61 2200
3454.17 2129
3454.72 2052
3455.28 2138
3455.83 2112
3456.38 2165
3456.94 2041
3457.49 2164
3458.05 2236
3458.60 2163
3459.16 2247
3459.71 2192
3460.27 2260
3460.82 2273
3461.38 2313
3461.93 2362
3462.49 2348
3463.04 2336
3463.60 2290
3464.15 2283
3464.71 2275
3465.26 2329
3465.82 2324
3466.37 2432
3466.93 2413
3467.48 2350
3468.04 2236
3468.59 2503
3469.15 2536
3469.70 2518
3470.26 2406
3470.82 2387
3471.37 2422
3471.93 2451
3472.48 2365
3473.04 2303
3473.59 2349
3474.15 2476
3474.71 2507
3475.26 2338
3475.82 2390
3476.37 2494
3476.93 2553
3477.49 2447
3478.04 2533
3478.60 2665
3479.16 2412
3479.71 2404
3480.27 2664
3480.82 2572
3481.38 2536
3481.94 2543
3482.49 2538
3483.05 2612
3483.61 2709
3484.16 2705
3484.72 2696
3485.28 2697
3485.83 2665
3486.39 2621
3486.95 2549
3487.50 2641
3488.06 2638
3488.62 2695
3489.18 2571
3489.73 2477
3490.29 2765
3490.85 2932
3491.40 2867
3491.96 2981
3492.52 3164
3493.08 3207
3493.63 3598
3494.19 3667
3494.75 3804
3495.31 4153
3495.86 4377
3496.42 3916
3496.98 4074
3497.54 3830
3498.09 3887
3498.65 3527
3499.21 3879
3499.77 3935
3500.33 4190
3500.88 4007
3501.44 4269
3502.00 4519
3502.56 4559
3503.12 4881
3503.67 4742
3504.23 4825
3504.79 4484
3505.35 4370
3505.91 4326
3506.47 4324
3507.03 4550
3507.58 4315
3508.14 4131
3508.70 4299
3509.26 4020
3509.82 3819
3510.38 3924
3510.94 3718
3511.49 3577
3512.05 3553
3512.61 3638
3513.17 3324
3513.73 3243
3514.29 3075
3514.85 3132
3515.41 3062
3515.97 2943
3516.53 2600
3517.09 2602
3517.64 2809
3518.20 2905
3518.76 2825
3519.32 2787
3519.88 2866
3520.44 2907
3521.00 2847
3521.56 3026
3522.12 2841
3522.68 2789
3523.24 3037
3523.80 3174
3524.36 3019
3524.92 3039
3525.48 3281
3526.04 3440
3526.60 3256
3527.16 3155
3527.72 3093
3528.28 3273
3528.84 3111
3529.40 2994
3529.96 3035
3530.52 2913
3531.08 2750
3531.64 2682
3532.20 2630
3532.76 2641
3533.32 2529
3533.89 2609
3534.45 2561
3535.01 2457
3535.57 2584
3536.13 2648
3536.69 2445
3537.25 2621
3537.81 2748
3538.37 2725
3538.93 2681
3539.49 2734
3540.06 2716
3540.62 2630
3541.18 2670
3541.74 2737
3542.30 2642
3542.86 2810
3543.42 2764
3543.98 2811
3544.55 2627
3545.11 2494
3545.67 2835
3546.23 2848
3546.79 2683
3547.35 2804
3547.92 2958
3548.48 2910
3549.04 2760
3549.60 2721
3550.16 2714
3550.72 2515
3551.29 2388
3551.85 2361
3552.41 2421
3552.97 2534
3553.54 2399
3554.10 2415
3554.66 2380
3555.22 2352
3555.78 2370
3556.35 2534
3556.91 2466
3557.47 2372
3558.03 2493
3558.60 2227
3559.16 2451
3559.72 2424
3560.29 2637
3560.85 2577
3561.41 2463
3561.97 2420
3562.54 2306
3563.10 2378
3563.66 2449
3564.23 2477
3564.79 2414
3565.35 2266
3565.91 2479
3566.48 2265
3567.04 2317
3567.60 2340
3568.17 2345
3568.73 2317
3569.29 2285
3569.86 2220
3570.42 2127
3570.99 2271
3571.55 2229
3572.11 2149
3572.68 2043
3573.24 2173
3573.80 2258
3574.37 2253
3574.93 2090
3575.50 2209
3576.06 2359
3576.62 2321
3577.19 2402
3577.75 2263
3578.32 2171
3578.88 2378
3579.44 2475
3580.01 2329
3580.57 2412
3581.14 2268
3581.70 2342
3582.27 2470
3582.83 2478
3583.40 2315
3583.96 2388
3584.52 2350
3585.09 2330
3585.65 2271
3586.22 2152
3586.78 2273
3587.35 2316
3587.91 2245
3588.48 2280
3589.04 2227
3589.61 2263
3590.17 2315
3590.74 2336
3591.30 2271
3591.87 2302
3592.43 2092
3593.00 2330
3593.56 2274
3594.13 2198
3594.70 2193
3595.26 2521
3595.83 2305
3596.39 2153
3596.96 2291
3597.52 2352
3598.09 2294
3598.65 2159
3599.22 2433
3599.79 2356
3600.35 2520
3600.92 2477
3601.48 2332
3602.05 2560
3602.62 2558
3603.18 2609
3603.75 2613
3604.32 2671
3604.88 2461
3605.45 2548
3606.01 2518
3606.58 2499
3607.15 2324
3607.71 2459
3608.28 2503
3608.85 2410
3609.41 2398
3609.98 2353
3610.55 2300
3611.11 2315
3611.68 2248
3612.25 2286
3612.81 2361
3613.38 2487
3613.95 2364
3614.51 2376
3615.08 2475
3615.65 2522
3616.22 2786
3616.78 2823
3617.35 2828
3617.92 3260
3618.48 3932
3619.05 4259
3619.62 4600
3620.19 4924
3620.75 5586
3621.32 5815
3621.89 6064
3622.46 6334
3623.02 5918
3623.59 5921
3624.16 5377
3624.73 4797
3625.30 4625
3625.86 3971
3626.43 3551
3627.00 3173
3627.57 3003
3628.14 2713
3628.70 2705
3629.27 2725
3629.84 2334
3630.41 2320
3630.98 2458
3631.55 2322
3632.11 2250
3632.68 2410
3633.25 2410
3633.82 2336
3634.39 2236
3634.96 2233
3635.52 2138
3636.09 2135
3636.66 2209
3637.23 2405
3637.80 2343
3638.37 2149
3638.94 2461
3639.51 2447
3640.08 2382
3640.64 2457
3641.21 2424
3641.78 2594
3642.35 2528
3642.92 2674
3643.49 2852
3644.06 2824
3644.63 3123
3645.20 3016
3645.77 2792
3646.34 2732
3646.91 2697
3647.48 3098
3648.05 2867
3648.62 3092
3649.19 3164
3649.76 3109
3650.33 3015
3650.90 3027
3651.47 3151
3652.03 2987
3652.60 2999
3653.17 3079
3653.75 3042
3654.32 3117
3654.89 3056
3655.46 2830
3656.03 3034
3656.60 3064
3657.17 3097
3657.74 3045
3658.31 3163
3658.88 3157
3659.45 3186
3660.02 3191
3660.59 3308
3661.16 3175
3661.73 3290
3662.30 3128
3662.87 2962
3663.44 3107
3664.01 2858
3664.59 2855
3665.16 2734
3665.73 2881
3666.30 2893
3666.87 2814
3667.44 2634
3668.01 2675
3668.58 2638
3669.15 2652
3669.73 2655
3670.30 2666
3670.87 2706
3671.44 2677
3672.01 2667
3672.58 2632
3673.15 2705
3673.73 2501
3674.30 2426
3674.87 2625
3675.44 2671
3676.01 2514
3676.58 2538
3677.16 2600
3677.73 2696
3678.30 2504
3678.87 2526
3679.44 2615
3680.02 2644
3680.59 2657
3681.16 2613
3681.73 2426
3682.31 2503
3682.88 2398
3683.45 2522
3684.02 2442
3684.60 2446
3685.17 2491
3685.74 2483
3686.31 2665
3686.89 2605
3687.46 2529
3688.03 2455
3688.60 2610
3689.18 2632
3689.75 2530
3690.32 2623
3690.90 2741
3691.47 2930
3692.04 2987
3692.61 2928
3693.19 3016
3693.76 3070
3694.33 2872
3694.91 2810
3695.48 2879
3696.05 2889
3696.63 2852
3697.20 2812
3697.77 2592
3698.35 2582
3698.92 2529
3699.50 2663
3700.07 2487
3700.64 2436
3701.22 2595
3701.79 2521
3702.36 2590
3702.94 2523
3703.51 2539
3704.09 2523
3704.66 2288
3705.23 2362
3705.81 2494
3706.38 2446
3706.96 2317
3707.53 2356
3708.11 2468
3708.68 2760
3709.25 2448
3709.83 2468
3710.40 2588
3710.98 2498
3711.55 2418
3712.13 2671
3712.70 2578
3713.28 2557
3713.85 2461
3714.43 2154
3715.00 2463
3715.58 2612
3716.15 2577
3716.73 2517
3717.30 2442
3717.88 2549
3718.45 2671
3719.03 2569
3719.60 2659
3720.18 2483
3720.75 2356
3721.33 2451
3721.90 2439
3722.48 2431
3723.05 2327
3723.63 2314
3724.20 2383
3724.78 2365
3725.36 2379
3725.93 2355
3726.51 2120
3727.08 2099
3727.66 2162
3728.23 2100
3728.81 2274
3729.39 2470
3729.96 2465
3730.54 2375
3731.11 2444
3731.69 2635
3732.27 2467
3732.84 2632
3733.42 2936
3734.00 3068
3734.57 3047
3735.15 3005
3735.72 3072
3736.30 3271
3736.88 3503
3737.45 3489
3738.03 3546
3738.61 3267
3739.18 3263
3739.76 3100
3740.34 2952
3740.92 2853
3741.49 2631
3742.07 2681
3742.65 2545
3743.22 2447
3743.80 2280
3744.38 2340
3744.95 2459
3745.53 2390
3746.11 2334
3746.69 2224
3747.26 2201
3747.84 2247
3748.42 2270
3749.00 2351
3749.57 2272
3750.15 2507
3750.73 2268
3751.31 2352
3751.88 2172
3752.46 2174
3753.04 2318
3753.62 2420
3754.19 2445
3754.77 2386
3755.35 2422
3755.93 2316
3756.51 2224
3757.08 2101
3757.66 2294
3758.24 2226
3758.82 2063
3759.40 2306
3759.98 2187
3760.55 2172
3761.13 2247
3761.71 2168
3762.29 2213
3762.87 2285
3763.45 2497
3764.03 2302
3764.60 2442
3765.18 2453
3765.76 2479
3766.34 2551
3766.92 2833
3767.50 2575
3768.08 2348
3768.66 2257
3769.24 2307
3769.81 2389
3770.39 2385
3770.97 2327
3771.55 2254
3772.13 2329
3772.71 2228
3773.29 2324
3773.87 2281
3774.45 2496
3775.03 2420
3775.61 2377
3776.19 2364
3776.77 2319
3777.35 2286
3777.93 2166
3778.51 2109
3779.09 2086
3779.67 2211
3780.25 2231
3780.83 2242
3781.41 2121
3781.99 2200
3782.57 2330
3783.15 2233
3783.73 2291
3784.31 2272
3784.89 2161
3785.47 2153
3786.05 2097
3786.63 1974
3787.21 2143
3787.79 2311
3788.37 2144
3788.95 2119
3789.53 2205
3790.11 2089
3790.69 2346
3791.27 2316
3791.85 2280
3792.43 2229
3793.01 2180
3793.59 2067
3794.18 2082
3794.76 2156
3795.34 2239
3795.92 2229
3796.50 2285
3797.08 2116
3797.66 1982
3798.24 2068
3798.83 2061
3799.41 2035
3799.99 2071
3800.57 2122
3801.15 2226
3801.73 2060
3802.31 1906
3802.90 1971
3803.48 2126
3804.06 2115
3804.64 2117
3805.22 2005
3805.80 1886
3806.39 2112
3806.97 2137
3807.55 2136
3808.13 2147
3808.71 2286
3809.30 2325
3809.88 2223
3810.46 2192
3811.04 2295
3811.63 2300
3812.21 2283
3812.79 2323
3813.37 2451
3813.95 2188
3814.54 2193
3815.12 2298
3815.70 2149
3816.29 2165
3816.87 2276
3817.45 2290
3818.03 2294
3818.62 2492
3819.20 2335
3819.78 2198
3820.36 2271
3820.95 2204
3821.53 2426
3822.11 2209
3822.70 2170
3823.28 2161
3823.86 2089
3824.45 2138
3825.03 2168
3825.61 2095
3826.20 2180
3826.78 2115
3827.36 2114
3827.95 2113
3828.53 2036
3829.11 2107
3829.70 2042
3830.28 2133
3830.87 2185
3831.45 2167
3832.03 2273
3832.62 2277
3833.20 2318
3833.79 2273
3834.37 2272
3834.95 2125
3835.54 2332
3836.12 2269
3836.71 2293
3837.29 2372
3837.87 2229
3838.46 2177
3839.04 2237
3839.63 2197
3840.21 2134
3840.80 2188
3841.38 2285
3841.97 2184
3842.55 2386
3843.13 2256
3843.72 2200
3844.30 2369
3844.89 2194
3845.47 2206
3846.06 2257
3846.64 2212
3847.23 2215
3847.81 2358
3848.40 2401
3848.98 2419
3849.57 2270
3850.15 2364
3850.74 2274
3851.33 2324
3851.91 2282
3852.50 2197
3853.08 2424
3853.67 2507
3854.25 2358
3854.84 2402
3855.42 2328
3856.01 2293
3856.60 2307
3857.18 2442
3857.77 2424
3858.35 2270
3858.94 2350
3859.52 2465
3860.11 2634
3860.70 2698
3861.28 2860
3861.87 3231
3862.45 3557
3863.04 3810
3863.63 3828
3864.21 4262
3864.80 4634
3865.39 4920
3865.97 5099
3866.56 4963
3867.15 4749
3867.73 4588
3868.32 4313
3868.91 3890
3869.49 3389
3870.08 3304
3870.67 3139
3871.25 2934
3871.84 2734
3872.43 2760
3873.01 2670
3873.60 2699
3874.19 2508
3874.77 2451
3875.36 2368
3875.95 2423
3876.54 2454
3877.12 2530
3877.71 2444
3878.30 2441
3878.89 2334
3879.47 2402
3880.06 2669
3880.65 2511
3881.24 2466
3881.82 2579
3882.41 2302
3883.00 2195
3883.59 2247
3884.17 2334
3884.76 2285
3885.35 2354
3885.94 2376
3886.53 2140
3887.11 2325
3887.70 2430
3888.29 2410
3888.88 2467
3889.47 2546
3890.05 2629
3890.64 2575
3891.23 2531
3891.82 2527
3892.41 2625
3893.00 2687
3893.59 2830
3894.17 2974
3894.76 2818
3895.35 2963
3895.94 2728
3896.53 2731
3897.12 2683
3897.71 2552
3898.30 2679
3898.88 2626
3899.47 2645
3900.06 2652
3900.65 2508
3901.24 2492
3901.83 2587
3902.42 2733
3903.01 2857
3903.60 2866
3904.19 2900
3904.78 2713
3905.37 2614
3905.95 2710
3906.54 2616
3907.13 2646
3907.72 2655
3908.31 2604
3908.90 2558
3909.49 2330
3910.08 2157
3910.67 2332
3911.26 2328
3911.85 2214
3912.44 2303
3913.03 2283
3913.62 2319
3914.21 2387
3914.80 2426
3915.39 2181
3915.98 2041
3916.57 2254
3917.16 2241
3917.75 2314
3918.34 2273
3918.93 2147
3919.52 2094
3920.12 2161
3920.71 2259
3921.30 2257
3921.89 2355
3922.48 2224
3923.07 2259
3923.66 2214
3924.25 2292
3924.84 2248
3925.43 2387
3926.02 2185
3926.61 2109
3927.20 2168
3927.80 2185
3928.39 2338
3928.98 2166
3929.57 2158
3930.16 2349
3930.75 2364
3931.34 2309
3931.94 2217
3932.53 2299
3933.12 2328
3933.71 2509
3934.30 2444
3934.89 2315
3935.48 2459
3936.08 2390
3936.67 2343
3937.26 2343
3937.85 2293
3938.44 2101
3939.04 2157
3939.63 2170
3940.22 2120
3940.81 2150
3941.40 2092
3942.00 2065
3942.59 2125
3943.18 2164
3943.77 2282
3944.37 2165
3944.96 2191
3945.55 2199
3946.14 2232
3946.74 2268
3947.33 2244
3947.92 2199
3948.51 2235
3949.11 2204
3949.70 2154
3950.29 2252
3950.88 2241
3951.48 2147
3952.07 2065
3952.66 2186
3953.26 2201
3953.85 2107
3954.44 2137
3955.04 1984
3955.63 2019
3956.22 2048
3956.82 2032
3957.41 2056
3958.00 2205
3958.60 2096
3959.19 1942
3959.78 2100
3960.38 2131
3960.97 2171
3961.56 2066
3962.16 2079
3962.75 2068
3963.34 2006
3963.94 2137
3964.53 1997
3965.13 2124
3965.72 2238
3966.31 2047
3966.91 2220
3967.50 2154
3968.10 2149
3968.69 2070
3969.28 2196
3969.88 2212
3970.47 2285
3971.07 2272
3971.66 2150
3972.26 2114
3972.85 2101
3973.45 2088
3974.04 2130
3974.63 2232
3975.23 2211
3975.82 2164
3976.42 2210
3977.01 2300
3977.61 2334
3978.20 2247
3978.80 2382
3979.39 2186
3979.99 2095
3980.58 2170
3981.18 2214
3981.77 2448
3982.37 2393
3982.96 2237
3983.56 2082
3984.15 2139
3984.75 2090
3985.35 2144
3985.94 2125
3986.54 2204
3987.13 2041
3987.73 2183
3988.32 2213
3988.92 2253
3989.51 2194
3990.11 2288
3990.71 2133
3991.30 2052
3991.90 2343
3992.49 2313
3993.09 2171
3993.69 2280
3994.28 2314
3994.88 2237
3995.47 2294
3996.07 2374
3996.67 2279
3997.26 2331
3997.86 2367
3998.46 2189
3999.05 2253
3999.65 2197
4000.25 2399
4000.84 2322
4001.44 2327
4002.04 2449
4002.63 2503
4003.23 2431
4003.83 2399
4004.42 2368
4005.02 2420
4005.62 2449
4006.21 2341
4006.81 2317
4007.41 2249
4008.01 2346
4008.60 2378
4009.20 2400
4009.80 2375
4010.39 2382
4010.99 2420
4011.59 2610
4012.19 2517
4012.78 2379
4013.38 2287
4013.98 2388
4014.58 2529
4015.17 2421
4015.77 2402
4016.37 2632
4016.97 2572
4017.57 2771
4018.16 2862
4018.76 2951
4019.36 3246
4019.96 3089
4020.56 3392
4021.15 3242
4021.75 3268
4022.35 3176
4022.95 2949
4023.55 2940
4024.14 2750
4024.74 2811
4025.34 2576
4025.94 2565
4026.54 2524
4027.14 2440
4027.74 2615
4028.33 2615
4028.93 2542
4029.53 2526
4030.13 2562
4030.73 2616
4031.33 2719
4031.93 2597
4032.53 2627
4033.12 2692
4033.72 2683
4034.32 2725
4034.92 2523
4035.52 2526
4036.12 2367
4036.72 2499
4037.32 2265
4037.92 2338
4038.52 2424
4039.12 2293
4039.72 2241
4040.32 2249
4040.92 2355
4041.52 2267
4042.12 2239
4042.71 2196
4043.31 2214
4043.91 2119
4044.51 2287
4045.11 2404
4045.71 2294
4046.31 2235
4046.91 2311
4047.51 2287
4048.11 2290
4048.71 2341
4049.31 2221
4049.91 2241
4050.52 2172
4051.12 2146
4051.72 2285
4052.32 2240
4052.92 2411
4053.52 2444
4054.12 2408
4054.72 2430
4055.32 2352
4055.92 2269
4056.52 2246
4057.12 2230
4057.72 2320
4058.32 2492
4058.92 2314
4059.52 2284
4060.13 2218
4060.73 2394
4061.33 2340
4061.93 2338
4062.53 2175
4063.13 2158
4063.73 2160
4064.33 2128
4064.94 1952
4065.54 1992
4066.14 2121
4066.74 2161
4067.34 2117
4067.94 2097
4068.54 2094
4069.15 1973
4069.75 1955
4070.35 1932
4070.95 2125
4071.55 2045
4072.16 2121
4072.76 2084
4073.36 2040
4073.96 2125
4074.56 1981
4075.17 1976
4075.77 2084
4076.37 1961
4076.97 1993
4077.57 2029
4078.18 2130
4078.78 2207
4079.38 1946
4079.98 2003
4080.59 2106
4081.19 2046
4081.79 1952
4082.39 2081
4083.00 2110
4083.60 2018
4084.20 1994
4084.81 2102
4085.41 2134
4086.01 2171
4086.61 2041
4087.22 2073
4087.82 2040
4088.42 1893
4089.03 1957
4089.63 2024
4090.23 1991
4090.84 1932
4091.44 1990
4092.04 1994
4092.65 1854
4093.25 2049
4093.85 2080
4094.46 2079
4095.06 2065
4095.66 1999
4096.27 1928
4096.87 1961
4097.48 2054
4098.08 2094
4098.68 2055
4099.29 1844
4099.89 1990
4100.49 2183
4101.10 2246
4101.70 2184
4102.31 2047
4102.91 1963
4103.52 1816
4104.12 1831
4104.72 1951
4105.33 1925
4105.93 1914
4106.54 2076
4107.14 1973
4107.75 1810
4108.35 1786
4108.96 1924
4109.56 1907
4110.16 1967
4110.77 2034
4111.37 1869
4111.98 1869
4112.58 1976
4113.19 1929
4113.79 1876
4114.40 1969
4115.00 1996
4115.61 1792
4116.21 1931
4116.82 1958
4117.42 1993
4118.03 2003
4118.64 1907
4119.24 1929
4119.85 1930
4120.45 1810
4121.06 1940
4121.66 2086
4122.27 2100
4122.87 1867
4123.48 1936
4124.09 1938
4124.69 1908
4125.30 1974
4125.90 1936
4126.51 2013
4127.11 2061
4127.72 1995
4128.33 2020
4128.93 2052
4129.54 1944
4130.14 1856
4130.75 2061
4131.36 2258
4131.96 2210
4132.57 2189
4133.18 2118
4133.78 2088
4134.39 2078
4135.00 2065
4135.60 2111
4136.21 2117
4136.82 2173
4137.42 2098
4138.03 2146
4138.64 2147
4139.24 2068
4139.85 1962
4140.46 2248
4141.06 2342
4141.67 2223
4142.28 2304
4142.88 2186
4143.49 2439
4144.10 2518
4144.71 2333
4145.31 2250
4145.92 2318
4146.53 2223
4147.14 2111
4147.74 2262
4148.35 2307
4148.96 2034
4149.57 1978
4150.17 2167
4150.78 1946
4151.39 1976
4152.00 1932
4152.60 1910
4153.21 1964
4153.82 1965
4154.43 2106
4155.04 1946
4155.64 1930
4156.25 1898
4156.86 1858
4157.47 1880
4158.08 2004
4158.69 2021
4159.29 2001
4159.90 1953
4160.51 2100
4161.12 2022
4161.73 1941
4162.34 2061
4162.94 2135
4163.55 1989
4164.16 2009
4164.77 2047
4165.38 2078
4165.99 2068
4166.60 2023
4167.21 1878
4167.81 2100
4168.42 2211
4169.03 2116
4169.64 2159
4170.25 2139
4170.86 2118
4171.47 2252
4172.08 2180
4172.69 1988
4173.30 2054
4173.91 1967
4174.52 2084
4175.13 2028
4175.74 2209
4176.34 2076
4176.95 1995
4177.56 2149
4178.17 2172
4178.78 2203
4179.39 2272
4180.00 2185
4180.61 2151
4181.22 2087
4181.83 2225
4182.44 2148
4183.05 1946
4183.66 1972
4184.27 2047
4184.88 2117
4185.49 2083
4186.10 1928
4186.71 2005
4187.32 2126
4187.93 1941
4188.55 1966
4189.16 2041
4189.77 2212
4190.38 2063
4190.99 1939
4191.60 1975
4192.21 2118
4192.82 2199
4193.43 2109
4194.04 2010
4194.65 1933
4195.26 2125
4195.87 2048
4196.49 2177
4197.10 2274
4197.71 2325
4198.32 2245
4198.93 2297
4199.54 2179
4200.15 2224
4200.76 2171
4201.38 2255
4201.99 2286
4202.60 2144
4203.21 1998
4203.82 2012
4204.43 2020
4205.04 2152
4205.66 2047
4206.27 2078
4206.88 1981
4207.49 2074
4208.10 2191
4208.72 2323
4209.33 2139
4209.94 2190
4210.55 2074
4211.16 2126
4211.78 2118
4212.39 2249
4213.00 2136
4213.61 2062
4214.22 1990
4214.84 2046
4215.45 2085
4216.06 2178
4216.67 2061
4217.29 2126
4217.90 2290
4218.51 2292
4219.13 2360
4219.74 2274
4220.35 2453
4220.96 2383
4221.58 2483
4222.19 2698
4222.80 2843
4223.42 2855
4224.03 2967
4224.64 3137
4225.25 3312
4225.87 3277
4226.48 3396
4227.09 3488
4227.71 3359
4228.32 3594
4228.93 3480
4229.55 3442
4230.16 3187
4230.77 3028
4231.39 3047
4232.00 3111
4232.62 3156
4233.23 2977
4233.84 3010
4234.46 2955
4235.07 2722
4235.68 2787
4236.30 2946
4236.91 3025
4237.53 2951
4238.14 3058
4238.75 3176
4239.37 2794
4239.98 2960
4240.60 3156
4241.21 2984
4241.83 2808
4242.44 2762
4243.05 2476
4243.67 2613
4244.28 2535
4244.90 2383
4245.51 2484
4246.13 2286
4246.74 2324
4247.36 2388
4247.97 2390
4248.59 2240
4249.20 2330
4249.82 2299
4250.43 2205
4251.05 2420
4251.66 2349
4252.28 2335
4252.89 2463
4253.51 2444
4254.12 2399
4254.74 2250
4255.35 2346
4255.97 2238
4256.58 2286
4257.20 2341
4257.81 2383
4258.43 2322
4259.05 2380
4259.66 2240
4260.28 2416
4260.89 2307
4261.51 2252
4262.12 2490
4262.74 2601
4263.36 2397
4263.97 2396
4264.59 2624
4265.20 2516
4265.82 2207
4266.44 2315
4267.05 2319
4267.67 2286
4268.28 2323
4268.90 2281
4269.52 2288
4270.13 2320
4270.75 2414
4271.37 2271
4271.98 2195
4272.60 2165
4273.22 2321
4273.83 2315
4274.45 2499
4275.07 2249
4275.68 2186
4276.30 2090
4276.92 2184
4277.53 2361
4278.15 2360
4278.77 2461
4279.38 2448
4280.00 2397
4280.62 2337
4281.24 2462
4281.85 2422
4282.47 2227
4283.09 2154
4283.70 2292
4284.32 2296
4284.94 2402
4285.56 2203
4286.17 2121
4286.79 2225
4287.41 2045
4288.03 2016
4288.65 2031
4289.26 2010
4289.88 2141
4290.50 2020
4291.12 2096
4291.73 2012
4292.35 2000
4292.97 1813
4293.59 1934
4294.21 1976
4294.83 2011
4295.44 1987
4296.06 1981
4296.68 1971
4297.30 2020
4297.92 2047
4298.54 2036
4299.15 1983
4299.77 1974
4300.39 1999
4301.01 2007
4301.63 2096
4302.25 2109
4302.87 2135
4303.48 2088
4304.10 1961
4304.72 1844
4305.34 1871
4305.96 2062
4306.58 2046
4307.20 2075
4307.82 2074
4308.44 2112
4309.06 2145
4309.67 2065
4310.29 2082
4310.91 2099
4311.53 2163
4312.15 2088
4312.77 1992
4313.39 2052
4314.01 2102
4314.63 2056
4315.25 2069
4315.87 2094
4316.49 1978
4317.11 2105
4317.73 2012
4318.35 1969
4318.97 1898
4319.59 2033
4320.21 2102
4320.83 2009
4321.45 2087
4322.07 2141
4322.69 2091
4323.31 2158
4323.93 2211
4324.55 2226
4325.17 2236
4325.79 2237
4326.41 2145
4327.03 2234
4327.65 2339
4328.27 2272
4328.89 2362
4329.51 2303
4330.13 2333
4330.76 2496
4331.38 2309
4332.00 2393
4332.62 2273
4333.24 2192
4333.86 2322
4334.48 2132
4335.10 2168
4335.72 2258
4336.34 2287
4336.97 2275
4337.59 2133
4338.21 2426
4338.83 2493
4339.45 2545
4340.07 2678
4340.69 2609
4341.31 2825
4341.94 2906
4342.56 3006
4343.18 2774
4343.80 2729
4344.42 2594
4345.04 2679
4345.67 2665
4346.29 2639
4346.91 2792
4347.53 2864
4348.15 3031
4348.78 3313
4349.40 3651
4350.02 3877
4350.64 3959
4351.26 3792
4351.89 3817
4352.51 3710
4353.13 3456
4353.75 3253
4354.38 3058
4355.00 2842
4355.62 2732
4356.24 2588
4356.87 2550
4357.49 2470
4358.11 2523
4358.74 2557
4359.36 2477
4359.98 2315
4360.60 2409
4361.23 2345
4361.85 2375
4362.47 2373
4363.10 2475
4363.72 2419
4364.34 2315
4364.97 2285
4365.59 2288
4366.21 2336
4366.83 2352
4367.46 2478
4368.08 2478
4368.71 2441
4369.33 2321
4369.95 2413
4370.58 2333
4371.20 2119
4371.82 2259
4372.45 1963
4373.07 2082
4373.69 2040
4374.32 1988
4374.94 2055
4375.57 1958
4376.19 2034
4376.81 2161
4377.44 1952
4378.06 2065
4378.69 2096
4379.31 2094
4379.94 2130
4380.56 2218
4381.18 2024
4381.81 2062
4382.43 2033
4383.06 2054
4383.68 1938
4384.31 2127
4384.93 2180
4385.56 2133
4386.18 1989
4386.81 2086
4387.43 2187
4388.05 2092
4388.68 2100
4389.30 2009
4389.93 2069
4390.55 2189
4391.18 2126
4391.81 1958
4392.43 1996
4393.06 1805
4393.68 1893
4394.31 2012
4394.93 2145
4395.56 2064
4396.18 1948
4396.81 1965
4397.43 1977
4398.06 2151
4398.68 2060
4399.31 1902
4399.94 1957
4400.56 2079
4401.19 2043
4401.81 2039
4402.44 2030
4403.06 2055
4403.69 2028
4404.32 2075
4404.94 2045
4405.57 2089
4406.20 2093
4406.82 2009
4407.45 2033
4408.07 1997
4408.70 2041
4409.33 2032
4409.95 2001
4410.58 2059
4411.21 2158
4411.83 2290
4412.46 2232
4413.09 2219
4413.71 2224
4414.34 2172
4414.97 2138
4415.59 1954
4416.22 1966
4416.85 2056
4417.47 2017
4418.10 1971
4418.73 1997
4419.35 1970
4419.98 2024
4420.61 1981
4421.24 1958
4421.86 2068
4422.49 2097
4423.12 2138
4423.75 2026
4424.37 2132
4425.00 2064
4425.63 2076
4426.26 2067
4426.88 1935
4427.51 2005
4428.14 1911
4428.77 1853
4429.39 1812
4430.02 1851
4430.65 1840
4431.28 1834
4431.91 1750
4432.53 1767
4433.16 1838
4433.79 1938
4434.42 1811
4435.05 1848
4435.67 1990
4436.30 1816
4436.93 1890
4437.56 1950
4438.19 1888
4438.82 1749
4439.44 1757
4440.07 1916
4440.70 1887
4441.33 1905
4441.96 1944
4442.59 1952
4443.22 2016
4443.85 1907
4444.47 1894
4445.10 1998
4445.73 1862
4446.36 1980
4446.99 1941
4447.62 1922
4448.25 1993
4448.88 1897
4449.51 1966
4450.14 1989
4450.77 1983
4451.39 1934
4452.02 2076
4452.65 2011
4453.28 2095
4453.91 2066
4454.54 1994
4455.17 1977
4455.80 1986
4456.43 2024
4457.06 2083
4457.69 1892
4458.32 1953
4458.95 2033
4459.58 2054
4460.21 1990
4460.84 2040
4461.47 1905
4462.10 1990
4462.73 1931
4463.36 1975
4463.99 1789
4464.62 1853
4465.25 1794
4465.88 1741
4466.51 1822
4467.14 1797
4467.77 1760
4468.40 1770
4469.03 1857
4469.67 1732
4470.30 1825
4470.93 1822
4471.56 1929
4472.19 1743
4472.82 1856
4473.45 1720
4474.08 1705
4474.71 1807
4475.34 1982
4475.97 1863
4476.61 1747
4477.24 1747
4477.87 1863
4478.50 1854
4479.13 1961
4479.76 1890
4480.39 1750
4481.02 1857
4481.66 1892
4482.29 1923
4482.92 1801
4483.55 1787
4484.18 1844
4484.81 1793
4485.45 1869
4486.08 1942
4486.71 1777
4487.34 1868
4487.97 1962
4488.61 1990
4489.24 1960
4489.87 2021
4490.50 2067
4491.13 2060
4491.77 2039
4492.40 2033
4493.03 2050
4493.66 1958
4494.30 1904
4494.93 1829
4495.56 2019
4496.19 1833
4496.83 1909
4497.46 1979
4498.09 1939
4498.72 1946
4499.36 1985
4499.99 2037
4500.62 1927
4501.25 1975
4501.89 2053
4502.52 2019
4503.15 2038
4503.79 2092
4504.42 2194
4505.05 2151
4505.69 2172
4506.32 2317
4506.95 2113
4507.59 2225
4508.22 2166
4508.85 2107
4509.49 2107
4510.12 2038
4510.75 2070
4511.39 2040
4512.02 1994
4512.65 2032
4513.29 2007
4513.92 1940
4514.56 2006
4515.19 1942
4515.82 1940
4516.46 2154
4517.09 2087
4517.73 2196
4518.36 2092
4518.99 2145
4519.63 2127
4520.26 2036
4520.90 2094
4521.53 2088
4522.16 2041
4522.80 1947
4523.43 2078
4524.07 2096
4524.70 2047
4525.34 1991
4525.97 2121
4526.61 2121
4527.24 2137
4527.88 2088
4528.51 2332
4529.15 2290
4529.78 2345
4530.42 2514
4531.05 2745
4531.69 2992
4532.32 3233
4532.96 3681
4533.59 4123
4534.23 4391
4534.86 4536
4535.50 4801
4536.13 4893
4536.77 4747
4537.40 4632
4538.04 4287
4538.67 4018
4539.31 3637
4539.94 3179
4540.58 2870
4541.22 2708
4541.85 2445
4542.49 2275
4543.12 2258
4543.76 2112
4544.40 2174
4545.03 2158
4545.67 2092
4546.30 2233
4546.94 2169
4547.58 2315
4548.21 2299
4548.85 2071
4549.48 1998
4550.12 2201
4550.76 2251
4551.39 2185
4552.03 2175
4552.67 2224
4553.30 2245
4553.94 2244
4554.58 2163
4555.21 2116
4555.85 2096
4556.49 2006
4557.12 2087
4557.76 2104
4558.40 2089
4559.03 2223
4559.67 2293
4560.31 2259
4560.94 2117
4561.58 2130
4562.22 2226
4562.86 2162
4563.49 2155
4564.13 2115
4564.77 2287
4565.41 2221
4566.04 2182
4566.68 2160
4567.32 2201
4567.96 2244
4568.59 2315
4569.23 2324
4569.87 2374
4570.51 2445
4571.14 2453
4571.78 2464
4572.42 2519
4573.06 2544
4573.70 2604
4574.33 2654
4574.97 2551
4575.61 2390
4576.25 2207
4576.89 2296
4577.52 2263
4578.16 2185
4578.80 2080
4579.44 2050
4580.08 2119
4580.72 2278
4581.35 2287
4581.99 2172
4582.63 2065
4583.27 2221
4583.91 2078
4584.55 2039
4585.19 2216
4585.83 2143
4586.46 1957
4587.10 2183
4587.74 1958
4588.38 2088
4589.02 2212
4589.66 2202
4590.30 1995
4590.94 2011
4591.58 2006
4592.22 2078
4592.85 2118
4593.49 2220
4594.13 2238
4594.77 2215
4595.41 2294
4596.05 2233
4596.69 2110
4597.33 2270
4597.97 2267
4598.61 2281
4599.25 2081
4599.89 1932
4600.53 1978
4601.17 2073
4601.81 2002
4602.45 1963
4603.09 2022
4603.73 2048
4604.37 2077
4605.01 2024
4605.65 2007
4606.29 2031
4606.93 2013
4607.57 2031
4608.21 1996
4608.85 2167
4609.49 1994
4610.13 2122
4610.77 2247
4611.41 2230
4612.05 2286
4612.70 2228
4613.34 2078
4613.98 2131
4614.62 2167
4615.26 2178
4615.90 2148
4616.54 2106
4617.18 2198
4617.82 2074
4618.46 1939
4619.10 2012
4619.75 2061
4620.39 1982
4621.03 2050
4621.67 2072
4622.31 1945
4622.95 1810
4623.59 1936
4624.24 2092
4624.88 2044
4625.52 1860
4626.16 1797
4626.80 1991
4627.44 1913
4628.09 1962
4628.73 2011
4629.37 1828
4630.01 1853
4630.65 1898
4631.29 1929
4631.94 2008
4632.58 1970
4633.22 1940
4633.86 1857
4634.51 1916
4635.15 2053
4635.79 2065
4636.43 1967
4637.07 2087
4637.72 1865
4638.36 1853
4639.00 2166
4639.64 2008
4640.29 2212
4640.93 2149
4641.57 2188
4642.21 2108
4642.86 1963
4643.50 2104
4644.14 2094
4644.79 2192
4645.43 2111
4646.07 2061
4646.72 2142
4647.36 2018
4648.00 2109
4648.64 2146
4649.29 1939
4649.93 1985
4650.57 1954
4651.22 2035
4651.86 2026
4652.50 2126
4653.15 2156
4653.79 2226
4654.44 2550
4655.08 2485
4655.72 2471
4656.37 2594
4657.01 2580
4657.65 2490
4658.30 2541
4658.94 2605
4659.59 2301
4660.23 2280
4660.87 2275
4661.52 2117
4662.16 1947
4662.81 1946
4663.45 1982
4664.09 1964
4664.74 1863
4665.38 1790
4666.03 1825
4666.67 1800
4667.32 1825
4667.96 1819
4668.61 1963
4669.25 1935
4669.89 1847
4670.54 1846
4671.18 1751
4671.83 1891
4672.47 1883
4673.12 1698
4673.76 1663
4674.41 1657
4675.05 1788
4675.70 1797
4676.34 1798
4676.99 1819
4677.63 1894
4678.28 1862
4678.92 2168
4679.57 1869
4680.22 1770
4680.86 1944
4681.51 1833
4682.15 1930
4682.80 2000
4683.44 2003
4684.09 2175
4684.73 1912
4685.38 1915
4686.03 1988
4686.67 1769
4687.32 1918
4687.96 2126
4688.61 2072
4689.25 2109
4689.90 1932
4690.55 1802
4691.19 1904
4691.84 1886
4692.49 1929
4693.13 1964
4693.78 1896
4694.42 2027
4695.07 2031
4695.72 1997
4696.36 2030
4697.01 1866
4697.66 1824
4698.30 1890
4698.95 1903
4699.60 2016
4700.24 1904
4700.89 1867
4701.54 1982
4702.18 1960
4702.83 2043
4703.48 2091
4704.12 2012
4704.77 2115
4705.42 1896
4706.07 1852
4706.71 1813
4707.36 1813
4708.01 1952
4708.66 1908
4709.30 1999
4709.95 2005
4710.60 1828
4711.24 1916
4711.89 1911
4712.54 1784
4713.19 1936
4713.84 1772
4714.48 1834
4715.13 1944
4715.78 1857
4716.43 1973
4717.07 1955
4717.72 2034
4718.37 1871
4719.02 1880
4719.67 1917
4720.31 2010
4720.96 1926
4721.61 1889
4722.26 1878
4722.91 1959
4723.56 2029
4724.20 1994
4724.85 1973
4725.50 2015
4726.15 2088
4726.80 1975
4727.45 1966
4728.10 2053
4728.74 2141
4729.39 2093
4730.04 2169
4730.69 2096
4731.34 1990
4731.99 2253
4732.64 2218
4733.29 1859
4733.94 1983
4734.58 2065
4735.23 1892
4735.88 1906
4736.53 1870
4737.18 1842
4737.83 1864
4738.48 1881
4739.13 2067
4739.78 1978
4740.43 1889
4741.08 2089
4741.73 2018
4742.38 1953
4743.03 1990
4743.68 1962
4744.33 2032
4744.98 1974
4745.63 1871
4746.28 1799
4746.93 2012
4747.58 2056
4748.23 2169
4748.88 2019
4749.53 1997
4750.18 1964
4750.83 2055
4751.48 1957
4752.13 1971
4752.78 2008
4753.43 2033
4754.08 2076
4754.73 2131
4755.38 2017
4756.03 2090
4756.68 2211
4757.33 2121
4757.98 2079
4758.63 2072
4759.28 2021
4759.93 2004
4760.59 1964
4761.24 1894
4761.89 1904
4762.54 1862
4763.19 2024
4763.84 2029
4764.49 1902
4765.14 1872
4765.79 1982
4766.45 1972
4767.10 1981
4767.75 2031
4768.40 1929
4769.05 2140
4769.70 2176
4770.35 2090
4771.01 1881
4771.66 1981
4772.31 2073
4772.96 2060
4773.61 1927
4774.26 1829
4774.92 1959
4775.57 1782
4776.22 1851
4776.87 1910
4777.52 1858
4778.18 1800
4778.83 1889
4779.48 1918
4780.13 1885
4780.79 1682
4781.44 1757
4782.09 1815
4782.74 1936
4783.40 1964
4784.05 1964
4784.70 2045
4785.35 1945
4786.01 1976
4786.66 1918
4787.31 1892
4787.96 1988
4788.62 1904
4789.27 1917
4789.92 1872
4790.58 1865
4791.23 1791
4791.88 1801
4792.53 1848
4793.19 1818
4793.84 1954
4794.49 1770
4795.15 1733
4795.80 1934
4796.45 1854
4797.11 1806
4797.76 1873
4798.41 1893
4799.07 1795
4799.72 1863
4800.37 1891
4801.03 1824
4801.68 1847
4802.34 1919
4802.99 1782
4803.64 1782
4804.30 1837
4804.95 1783
4805.61 1865
4806.26 1930
4806.91 1935
4807.57 1789
4808.22 1710
4808.88 1821
4809.53 1887
4810.18 1942
4810.84 1805
4811.49 1787
4812.15 1750
4812.80 1828
4813.46 1780
4814.11 1833
4814.77 1870
4815.42 1799
4816.07 1851
4816.73 1882
4817.38 1936
4818.04 1909
4818.69 1894
4819.35 1825
4820.00 1756
4820.66 1853
4821.31 1937
4821.97 1877
4822.62 1928
4823.28 1935
4823.93 1884
4824.59 1950
4825.24 1938
4825.90 1990
4826.56 1890
4827.21 1914
4827.87 2164
4828.52 1979
4829.18 1919
4829.83 1972
4830.49 2093
4831.14 1881
4831.80 2011
4832.46 1966
4833.11 1899
4833.77 1941
4834.42 1950
4835.08 1925
4835.74 2036
4836.39 2088
4837.05 2047
4837.70 2177
4838.36 2211
4839.02 2345
4839.67 2529
4840.33 2637
4840.99 2471
4841.64 2513
4842.30 2616
4842.96 2541
4843.61 2526
4844.27 2361
4844.92 2407
4845.58 2211
4846.24 2281
4846.90 2364
4847.55 2237
4848.21 2129
4848.87 2017
4849.52 2100
4850.18 2113
4850.84 1972
4851.49 2204
4852.15 2162
4852.81 2253
4853.47 2179
4854.12 2230
4854.78 2073
4855.44 2358
4856.09 2209
4856.75 2183
4857.41 2155
4858.07 2115
4858.72 2343
4859.38 2169
4860.04 2050
4860.70 2130
4861.36 2160
4862.01 2119
4862.67 2162
4863.33 2041
4863.99 2052
4864.64 2131
4865.30 2144
4865.96 2220
4866.62 2103
4867.28 2204
4867.94 2337
4868.59 2455
4869.25 2401
4869.91 2033
4870.57 2200
4871.23 2203
4871.89 2222
4872.54 2329
4873.20 2244
4873.86 2300
4874.52 2174
4875.18 2093
4875.84 2129
4876.50 2202
4877.16 2236
4877.81 2144
4878.47 2217
4879.13 2143
4879.79 2183
4880.45 2246
4881.11 2089
4881.77 2050
4882.43 2207
4883.09 2404
4883.75 2177
4884.41 2291
4885.06 2286
4885.72 2265
4886.38 2276
4887.04 2274
4887.70 1883
4888.36 1946
4889.02 1992
4889.68 1956
4890.34 1822
4891.00 2050
4891.66 2029
4892.32 1977
4892.98 1949
4893.64 2060
4894.30 2031
4894.96 2100
4895.62 2146
4896.28 2103
4896.94 2072
4897.60 1955
4898.26 1900
4898.92 2001
4899.58 1972
4900.24 1993
4900.90 1954
4901.56 2006
4902.22 1892
4902.88 1854
4903.54 1937
4904.21 1878
4904.87 1850
4905.53 1810
4906.19 2004
4906.85 1931
4907.51 1796
4908.17 1634
4908.83 1743
4909.49 1759
4910.15 1869
4910.81 1907
4911.48 1834
4912.14 1846
4912.80 1763
4913.46 1687
4914.12 1865
4914.78 1816
4915.44 1773
4916.11 1753
4916.77 1794
4917.43 1706
4918.09 1700
4918.75 1741
4919.41 1819
4920.07 1736
4920.74 1658
4921.40 1689
4922.06 1672
4922.72 1681
4923.38 1645
4924.05 1827
4924.71 1823
4925.37 1825
4926.03 1718
4926.69 1629
4927.36 1684
4928.02 1676
4928.68 1800
4929.34 1628
4930.01 1645
4930.67 1778
4931.33 1808
4931.99 1702
4932.66 1696
4933.32 1816
4933.98 1648
4934.64 1578
4935.31 1705
4935.97 1678
4936.63 1807
4937.30 1772
4937.96 1776
4938.62 1808
4939.28 1776
4939.95 1660
4940.61 1734
4941.27 1744
4941.94 1605
4942.60 1605
4943.26 1764
4943.93 1828
4944.59 1908
4945.25 1820
4945.92 1738
4946.58 1720
4947.24 1838
4947.91 1756
4948.57 1733
4949.23 1729
4949.90 1723
4950.56 1804
4951.23 1749
4951.89 1735
4952.55 1660
4953.22 1631
4953.88 1716
4954.55 1865
4955.21 1744
4955.87 1652
4956.54 1729
4957.20 1671
4957.87 1668
4958.53 1725
4959.20 1796
4959.86 1696
4960.52 1778
4961.19 1737
4961.85 1716
4962.52 1716
4963.18 1698
4963.85 1676
4964.51 1662
4965.18 1751
4965.84 1661
4966.51 1712
4967.17 1906
4967.84 1819
4968.50 1752
4969.17 1754
4969.83 1738
4970.50 1807
4971.16 1860
4971.83 1841
4972.49 1829
4973.16 1757
4973.82 1744
4974.49 1634
4975.15 1580
4975.82 1612
4976.48 1721
4977.15 1859
4977.82 1822
4978.48 1781
4979.15 1703
4979.81 1901
4980.48 1694
4981.14 1650
4981.81 1740
4982.48 1760
4983.14 1757
4983.81 1807
4984.47 1783
4985.14 1753
4985.81 1721
4986.47 1813
4987.14 1848
4987.81 1829
4988.47 1939
4989.14 1944
4989.80 1867
4990.47 1845
4991.14 1797
4991.80 1775
4992.47 1797
4993.14 1736
4993.80 1814
4994.47 1791
4995.14 1711
4995.80 1662
4996.47 1843
4997.14 1859
4997.80 1748
4998.47 1653
4999.14 1761
4999.81 1735
5000.47 1650
5001.14 1753
5001.81 1764
5002.47 1702
5003.14 1698
5003.81 1684
5004.48 1747
5005.14 1693
5005.81 1713
5006.48 1629
5007.15 1617
5007.81 1666
5008.48 1689
5009.15 1721
5009.82 1670
5010.49 1732
5011.15 1759
5011.82 1839
5012.49 1876
5013.16 1863
5013.83 1816
5014.49 1825
5015.16 1681
5015.83 1755
5016.50 1774
5017.17 1813
5017.83 1813
5018.50 1861
5019.17 1798
5019.84 1649
5020.51 1724
5021.18 1748
5021.84 1814
5022.51 1961
5023.18 2017
5023.85 2148
5024.52 2264
5025.19 2342
5025.86 2480
5026.53 2465
5027.19 2515
5027.86 2580
5028.53 2390
5029.20 2475
5029.87 2347
5030.54 2295
5031.21 2213
5031.88 2074
5032.55 1976
5033.22 1862
5033.89 1761
5034.56 1810
5035.23 1742
5035.89 1832
5036.56 1700
5037.23 1656
5037.90 1676
5038.57 1660
5039.24 1594
5039.91 1662
5040.58 1673
5041.25 1740
5041.92 1891
5042.59 1707
5043.26 1724
5043.93 1795
5044.60 1862
5045.27 1774
5045.94 1828
5046.61 1703
5047.28 1606
5047.95 1711
5048.62 1757
5049.29 1802
5049.96 1791
5050.63 1800
5051.31 1614
5051.98 1642
5052.65 1645
5053.32 1766
5053.99 1756
5054.66 1763
5055.33 1700
5056.00 1707
5056.67 1786
5057.34 1773
5058.01 1775
5058.68 1673
5059.35 1676
5060.03 1660
5060.70 1809
5061.37 1825
5062.04 1768
5062.71 1747
5063.38 1643
5064.05 1690
5064.72 1742
5065.40 1712
5066.07 1686
5066.74 1705
5067.41 1699
5068.08 1765
5068.75 1845
5069.43 1674
5070.10 1685
5070.77 1772
5071.44 1809
5072.11 1808
5072.79 1630
5073.46 1606
5074.13 1572
5074.80 1685
5075.47 1640
5076.15 1761
5076.82 1769
5077.49 1771
5078.16 1752
5078.83 1600
5079.51 1767
5080.18 1773
5080.85 1689
5081.52 1774
5082.20 1706
5082.87 1780
5083.54 1683
5084.22 1627
5084.89 1666
5085.56 1676
5086.23 1639
5086.91 1705
5087.58 1724
5088.25 1701
5088.93 1704
5089.60 1632
5090.27 1725
5090.94 1791
5091.62 1747
5092.29 1710
5092.96 1696
5093.64 1798
5094.31 1893
5094.98 1898
5095.66 1887
5096.33 2006
5097.00 1965
5097.68 1809
5098.35 1774
5099.03 1855
5099.70 1853
5100.37 1924
5101.05 1837
5101.72 1654
5102.39 1744
5103.07 1790
5103.74 1603
5104.42 1644
5105.09 1867
5105.77 1820
5106.44 2011
5107.11 1894
5107.79 1714
5108.46 1751
5109.14 1743
5109.81 1782
5110.49 1777
5111.16 1806
5111.83 1717
5112.51 1745
5113.18 1783
5113.86 1845
5114.53 1751
5115.21 1747
5115.88 1693
5116.56 1687
5117.23 1724
5117.91 1690
5118.58 1738
5119.26 1729
5119.93 1616
5120.61 1604
5121.28 1612
5121.96 1777
5122.63 1645
5123.31 1699
5123.98 1759
5124.66 1874
5125.33 1779
5126.01 1823
5126.69 1745
5127.36 1766
5128.04 1731
5128.71 1719
5129.39 1772
5130.06 1608
5130.74 1672
5131.42 1729
5132.09 1606
5132.77 1677
5133.44 1707
5134.12 1762
5134.79 1614
5135.47 1623
5136.15 1690
5136.82 1611
5137.50 1606
5138.18 1820
5138.85 1680
5139.53 1712
5140.20 1726
5140.88 1605
5141.56 1674
5142.23 1720
5142.91 1722
5143.59 1682
5144.26 1757
5144.94 1705
5145.62 1726
5146.29 1558
5146.97 1639
5147.65 1661
5148.33 1709
5149.00 1715
5149.68 1549
5150.36 1617
5151.03 1661
5151.71 1620
5152.39 1522
5153.06 1586
5153.74 1560
5154.42 1609
5155.10 1547
5155.77 1540
5156.45 1636
5157.13 1612
5157.81 1611
5158.48 1590
5159.16 1486
5159.84 1538
5160.52 1508
5161.20 1533
5161.87 1618
5162.55 1634
5163.23 1623
5163.91 1608
5164.58 1645
5165.26 1598
5165.94 1567
5166.62 1792
5167.30 1701
5167.98 1653
5168.65 1602
5169.33 1647
5170.01 1695
5170.69 1723
5171.37 1642
5172.05 1605
5172.72 1637
5173.40 1590
5174.08 1464
5174.76 1478
5175.44 1489
5176.12 1623
5176.80 1658
5177.48 1633
5178.15 1661
5178.83 1542
5179.51 1644
5180.19 1656
5180.87 1679
5181.55 1668
5182.23 1631
5182.91 1688
5183.59 1586
5184.27 1521
5184.95 1724
5185.63 1774
5186.30 1557
5186.98 1490
5187.66 1519
5188.34 1530
5189.02 1510
5189.70 1566
5190.38 1608
5191.06 1553
5191.74 1407
5192.42 1506
5193.10 1685
5193.78 1627
5194.46 1541
5195.14 1589
5195.82 1604
5196.50 1650
5197.18 1547
5197.86 1681
5198.54 1595
5199.22 1715
5199.90 1644
5200.58 1560
5201.26 1578
5201.94 1553
5202.62 1567
5203.31 1603
5203.99 1523
5204.67 1477
5205.35 1440
5206.03 1613
5206.71 1512
5207.39 1541
5208.07 1687
5208.75 1652
5209.43 1681
5210.11 1527
5210.79 1538
5211.48 1623
5212.16 1628
5212.84 1730
5213.52 1677
5214.20 1708
5214.88 1694
5215.56 1684
5216.24 1643
5216.93 1678
5217.61 1718
5218.29 1605
5218.97 1621
5219.65 1665
5220.33 1808
5221.02 1772
5221.70 1739
5222.38 1603
5223.06 1574
5223.74 1747
5224.42 1642
5225.11 1614
5225.79 1658
5226.47 1582
5227.15 1574
5227.83 1608
5228.52 1678
5229.20 1604
5229.88 1609
5230.56 1668
5231.25 1455
5231.93 1607
5232.61 1574
5233.29 1488
5233.98 1582
5234.66 1570
5235.34 1619
5236.02 1596
5236.71 1475
5237.39 1592
5238.07 1590
5238.76 1636
5239.44 1703
5240.12 1620
5240.80 1681
5241.49 1735
5242.17 1628
5242.85 1701
5243.54 1585
5244.22 1518
5244.90 1526
5245.59 1633
5246.27 1655
5246.95 1712
5247.64 1711
5248.32 1546
5249.00 1442
5249.69 1703
5250.37 1694
5251.05 1760
5251.74 1601
5252.42 1639
5253.11 1715
5253.79 1705
5254.47 1752
5255.16 1696
5255.84 1786
5256.53 1605
5257.21 1607
5257.89 1695
5258.58 1686
5259.26 1586
5259.95 1556
5260.63 1603
5261.32 1546
5262.00 1568
5262.68 1657
5263.37 1698
5264.05 1713
5264.74 1587
5265.42 1579
5266.11 1691
5266.79 1809
5267.48 1823
5268.16 1716
5268.85 1563
5269.53 1620
5270.22 1718
5270.90 1831
5271.59 1725
5272.27 1763
5272.96 1744
5273.64 1641
5274.33 1622
5275.01 1616
5275.70 1593
5276.38 1584
5277.07 1569
5277.75 1637
5278.44 1639
5279.12 1728
5279.81 1682
5280.49 1691
5281.18 1737
5281.87 1818
5282.55 1676
5283.24 1758
5283.92 1898
5284.61 1851
5285.30 1776
5285.98 1772
5286.67 1944
5287.35 1918
5288.04 1851
5288.73 1893
5289.41 1836
5290.10 1809
5290.78 1768
5291.47 1700
5292.16 1723
5292.84 1723
5293.53 1761
5294.22 1638
5294.90 1661
5295.59 1673
5296.28 1634
5296.96 1677
5297.65 1794
5298.34 1885
5299.02 1861
5299.71 1734
5300.40 1706
5301.08 1724
5301.77 1695
5302.46 1711
5303.14 1762
5303.83 1790
5304.52 1778
5305.21 1811
5305.89 1946
5306.58 1852
5307.27 1744
5307.96 1835
5308.64 1813
5309.33 1811
5310.02 1923
5310.71 1851
5311.39 1850
5312.08 1718
5312.77 1848
5313.46 1798
5314.14 1769
5314.83 1818
5315.52 1883
5316.21 1843
5316.89 1682
5317.58 1790
5318.27 1730
5318.96 1791
5319.65 1845
5320.34 1793
5321.02 1778
5321.71 1769
5322.40 1883
5323.09 1970
5323.78 1760
5324.47 1869
5325.15 1948
5325.84 2032
5326.53 1995
5327.22 1940
5327.91 1946
5328.60 1920
5329.29 1779
5329.97 1839
5330.66 1852
5331.35 1828
5332.04 1770
5332.73 1902
5333.42 1917
5334.11 1977
5334.80 2063
5335.49 1991
5336.18 1987
5336.87 2014
5337.55 1907
5338.24 1997
5338.93 2013
5339.62 1880
5340.31 1939
5341.00 1980
5341.69 2068
5342.38 2136
5343.07 2168
5343.76 2072
5344.45 2119
5345.14 2165
5345.83 2051
5346.52 2060
5347.21 2166
5347.90 2410
5348.59 2277
5349.28 2365
5349.97 2352
5350.66 2457
5351.35 2550
5352.04 2782
5352.73 2936
5353.42 3089
5354.11 3307
5354.80 3502
5355.49 3532
5356.18 3536
5356.87 3546
5357.56 3577
5358.25 3060
5358.94 2867
5359.64 2806
5360.33 2601
5361.02 2317
5361.71 2157
5362.40 2061
5363.09 1907
5363.78 1889
5364.47 1937
5365.16 2038
5365.85 1935
5366.55 1923
5367.24 1852
5367.93 1845
5368.62 1952
5369.31 1965
5370.00 1933
5370.69 1880
5371.38 1876
5372.08 1869
5372.77 1879
5373.46 1842
5374.15 1880
5374.84 2035
5375.53 1885
5376.23 1832
5376.92 1868
5377.61 1806
5378.30 1730
5378.99 1846
5379.69 1673
5380.38 1689
5381.07 1902
5381.76 1846
5382.45 1810
5383.15 1814
5383.84 1848
5384.53 1756
5385.22 1895
5385.92 1763
5386.61 1775
5387.30 1989
5387.99 1897
5388.69 1805
5389.38 1813
5390.07 1886
5390.76 1936
5391.46 1868
5392.15 1972
5392.84 1951
5393.54 1856
5394.23 1924
5394.92 2082
5395.61 2170
5396.31 2033
5397.00 2040
5397.69 2113
5398.39 2007
5399.08 1855
5399.77 1797
5400.47 1801
5401.16 1835
5401.85 1837
5402.55 1850
5403.24 1857
5403.93 1824
5404.63 1788
5405.32 1807
5406.02 1793
5406.71 1857
5407.40 1951
5408.10 1733
5408.79 1773
5409.48 1840
5410.18 1884
5410.87 1812
5411.57 1911
5412.26 1928
5412.95 1814
5413.65 1790
5414.34 1860
5415.04 1765
5415.73 1787
5416.43 1730
5417.12 1727
5417.82 1810
5418.51 1786
5419.20 1746
5419.90 1749
5420.59 1632
5421.29 1734
5421.98 1649
5422.68 1746
5423.37 1679
5424.07 1751
5424.76 1764
5425.46 1757
5426.15 1763
5426.85 1738
5427.54 1914
5428.24 1802
5428.93 1784
5429.63 1719
5430.32 1896
5431.02 1745
5431.71 1686
5432.41 1711
5433.10 1813
5433.80 1759
5434.50 1895
5435.19 1924
5435.89 1840
5436.58 1780
5437.28 1770
5437.97 1859
5438.67 1789
5439.37 1682
5440.06 1794
5440.76 1747
5441.45 1804
5442.15 1840
5442.85 1872
5443.54 1777
5444.24 1823
5444.93 1873
5445.63 1901
5446.33 1873
5447.02 1976
5447.72 1915
5448.42 1891
5449.11 2005
5449.81 2050
5450.51 1950
5451.20 2086
5451.90 2101
5452.60 2074
5453.29 2109
5453.99 2083
5454.69 2013
5455.38 1993
5456.08 2031
5456.78 2097
5457.47 2055
5458.17 1881
5458.87 1890
5459.57 1941
5460.26 1879
5460.96 1764
5461.66 1859
5462.35 1849
5463.05 1987
5463.75 1904
5464.45 1915
5465.14 2002
5465.84 2100
5466.54 1918
5467.24 1973
5467.93 2010
5468.63 2080
5469.33 2175
5470.03 2102
5470.73 2252
5471.42 2186
5472.12 2161
5472.82 2062
5473.52 2031
5474.22 2060
5474.91 2029
5475.61 2003
5476.31 1880
5477.01 2007
5477.71 2038
5478.40 2075
5479.10 2113
5479.80 2130
5480.50 2140
5481.20 2164
5481.90 2186
5482.60 2202
5483.29 2285
5483.99 2358
5484.69 2438
5485.39 2468
5486.09 2469
5486.79 2418
5487.49 2456
5488.19 2330
5488.89 2211
5489.58 2237
5490.28 2374
5490.98 2205
5491.68 2190
5492.38 2150
5493.08 2036
5493.78 2163
5494.48 2207
5495.18 2178
5495.88 2212
5496.58 2115
5497.28 2165
5497.98 2199
5498.68 2209
5499.38 2307
5500.08 2470
5500.78 2203
5501.48 2305
5502.18 2371
5502.88 2468
5503.58 2604
5504.28 2960
5504.98 3107
5505.68 3053
5506.38 3078
5507.08 3053
5507.78 2733
5508.48 2659
5509.18 2578
5509.88 2448
5510.58 2359
5511.28 2330
5511.98 2184
5512.68 2085
5513.38 2109
5514.08 2284
5514.78 2294
5515.48 2106
5516.18 2165
5516.88 2232
5517.58 2266
5518.28 2175
5518.99 2102
5519.69 2116
5520.39 2228
5521.09 2162
5521.79 2168
5522.49 2090
5523.19 2058
5523.89 2061
5524.59 1948
5525.30 2035
5526.00 2048
5526.70 1944
5527.40 1924
5528.10 1959
5528.80 1865
5529.50 1926
5530.21 1920
5530.91 1815
5531.61 1876
5532.31 1787
5533.01 1866
5533.72 1736
5534.42 1768
5535.12 1847
5535.82 1819
5536.52 1885
5537.23 1875
5537.93 1895
5538.63 1866
5539.33 1794
5540.03 1771
5540.74 1820
5541.44 1883
5542.14 1868
5542.84 1691
5543.55 1760
5544.25 1717
5544.95 1808
5545.65 1749
5546.36 1943
5547.06 1805
5547.76 1742
5548.47 1737
5549.17 1737
5549.87 1802
5550.57 1845
5551.28 1806
5551.98 1645
5552.68 1668
5553.39 1673
5554.09 1718
5554.79 1574
5555.50 1696
5556.20 1577
5556.90 1605
5557.61 1657
5558.31 1721
5559.01 1633
5559.72 1657
5560.42 1761
5561.12 1722
5561.83 1654
5562.53 1601
5563.23 1891
5563.94 1729
5564.64 1608
5565.35 1730
5566.05 1640
5566.75 1714
5567.46 1788
5568.16 1811
5568.87 1697
5569.57 1737
5570.27 1788
5570.98 1898
5571.68 1665
5572.39 1707
5573.09 1802
5573.80 1851
5574.50 1695
5575.21 1743
5575.91 1783
5576.61 1748
5577.32 1760
5578.02 1652
5578.73 1697
5579.43 1723
5580.14 1724
5580.84 1645
5581.55 1585
5582.25 1591
5582.96 1678
5583.66 1671
5584.37 1622
5585.07 1702
5585.78 1711
5586.48 1631
5587.19 1685
5587.89 1596
5588.60 1616
5589.30 1632
5590.01 1504
5590.72 1683
5591.42 1670
5592.13 1565
5592.83 1530
5593.54 1513
5594.24 1574
5594.95 1627
5595.66 1663
5596.36 1611
5597.07 1639
5597.77 1544
5598.48 1570
5599.18 1624
5599.89 1658
5600.60 1575
5601.30 1560
5602.01 1561
5602.72 1627
5603.42 1571
5604.13 1632
5604.83 1610
5605.54 1535
5606.25 1498
5606.95 1577
5607.66 1587
5608.37 1608
5609.07 1461
5609.78 1599
5610.49 1596
5611.19 1600
5611.90 1578
5612.61 1600
5613.31 1597
5614.02 1637
5614.73 1595
5615.44 1535
5616.14 1583
5616.85 1617
5617.56 1594
5618.26 1578
5618.97 1461
5619.68 1522
5620.39 1624
5621.09 1593
5621.80 1557
5622.51 1567
5623.22 1574
5623.92 1503
5624.63 1541
5625.34 1623
5626.05 1559
5626.75 1598
5627.46 1491
5628.17 1433
5628.88 1490
5629.59 1469
5630.29 1509
5631.00 1562
5631.71 1557
5632.42 1528
5633.13 1567
5633.83 1612
5634.54 1660
5635.25 1656
5635.96 1722
5636.67 1563
5637.38 1470
5638.08 1569
5638.79 1565
5639.50 1607
5640.21 1591
5640.92 1594
5641.63 1531
5642.34 1539
5643.05 1482
5643.75 1431
5644.46 1531
5645.17 1520
5645.88 1629
5646.59 1519
5647.30 1523
5648.01 1576
5648.72 1487
5649.43 1495
5650.14 1479
5650.85 1503
5651.55 1476
5652.26 1512
5652.97 1513
5653.68 1704
5654.39 1678
5655.10 1635
5655.81 1593
5656.52 1522
5657.23 1618
5657.94 1610
5658.65 1756
5659.36 1670
5660.07 1617
5660.78 1719
5661.49 1647
5662.20 1654
5662.91 1641
5663.62 1755
5664.33 1733
5665.04 1608
5665.75 1616
5666.46 1558
5667.17 1493
5667.88 1582
5668.59 1588
5669.30 1585
5670.01 1566
5670.72 1597
5671.43 1566
5672.14 1629
5672.85 1551
5673.57 1746
5674.28 1826
5674.99 1696
5675.70 1661
5676.41 1664
5677.12 1770
5677.83 1709
5678.54 1623
5679.25 1750
5679.96 1643
5680.68 1660
5681.39 1507
5682.10 1569
5682.81 1639
5683.52 1637
5684.23 1623
5684.94 1644
5685.65 1736
5686.37 1652
5687.08 1566
5687.79 1696
5688.50 1566
5689.21 1637
5689.92 1647
5690.64 1740
5691.35 1745
5692.06 1565
5692.77 1748
5693.48 1601
5694.20 1658
5694.91 1645
5695.62 1641
5696.33 1509
5697.04 1437
5697.76 1417
5698.47 1504
5699.18 1576
5699.89 1529
5700.61 1559
5701.32 1584
5702.03 1546
5702.74 1578
5703.46 1537
5704.17 1470
5704.88 1515
5705.59 1541
5706.31 1628
5707.02 1611
5707.73 1465
5708.45 1549
5709.16 1414
5709.87 1473
5710.58 1551
5711.30 1576
5712.01 1519
5712.72 1424
5713.44 1459
5714.15 1701
5714.86 1654
5715.58 1550
5716.29 1587
5717.00 1483
5717.72 1596
5718.43 1509
5719.14 1550
5719.86 1530
5720.57 1568
5721.28 1504
5722.00 1535
5722.71 1648
5723.43 1562
5724.14 1684
5724.85 1633
5725.57 1560
5726.28 1592
5727.00 1587
5727.71 1565
5728.42 1636
5729.14 1700
5729.85 1704
5730.57 1700
5731.28 1658
5732.00 1676
5732.71 1639
5733.42 1650
5734.14 1591
5734.85 1538
5735.57 1601
5736.28 1601
5737.00 1594
5737.71 1554
5738.43 1575
5739.14 1659
5739.86 1687
5740.57 1704
5741.29 1651
5742.00 1625
5742.72 1693
5743.43 1668
5744.15 1609
5744.86 1562
5745.58 1607
5746.29 1655
5747.01 1603
5747.72 1624
5748.44 1641
5749.15 1586
5749.87 1578
5750.58 1616
5751.30 1574
5752.02 1634
5752.73 1746
5753.45 1690
5754.16 1752
5754.88 1825
5755.59 1892
5756.31 1900
5757.03 1869
5757.74 1967
5758.46 2177
5759.17 2274
5759.89 2182
5760.61 2019
5761.32 2026
5762.04 1935
5762.76 1881
5763.47 1886
5764.19 1811
5764.90 1759
5765.62 1748
5766.34 1645
5767.05 1593
5767.77 1682
5768.49 1686
5769.20 1688
5769.92 1769
5770.64 1770
5771.35 1786
5772.07 1790
5772.79 1676
5773.51 1735
5774.22 1793
5774.94 1691
5775.66 1778
5776.37 1820
5777.09 1749
5777.81 1768
5778.53 1693
5779.24 1634
5779.96 1677
5780.68 1699
5781.39 1654
5782.11 1770
5782.83 1909
5783.55 1943
5784.26 1809
5784.98 1865
5785.70 1838
5786.42 1787
5787.14 1868
5787.85 1868
5788.57 1922
5789.29 1935
5790.01 1909
5790.73 2017
5791.44 2085
5792.16 2050
5792.88 2009
5793.60 1930
5794.32 1974
5795.03 2125
5795.75 2215
5796.47 2146
5797.19 1996
5797.91 2052
5798.63 2056
5799.35 2340
5800.06 2396
5800.78 2368
5801.50 2453
5802.22 2690
5802.94 3162
5803.66 3271
5804.38 3665
5805.10 4140
5805.81 4258
5806.53 3969
5807.25 3552
5807.97 3322
5808.69 3124
5809.41 2909
5810.13 2569
5810.85 2594
5811.57 2615
5812.29 2583
5813.01 2488
5813.73 2430
5814.45 2538
5815.17 2471
5815.88 2384
5816.60 2376
5817.32 2364
5818.04 2279
5818.76 2199
5819.48 2340
5820.20 2235
5820.92 2215
5821.64 2400
5822.36 2380
5823.08 2358
5823.80 2173
5824.52 2207
5825.24 2203
5825.96 2223
5826.68 2152
5827.40 2138
5828.12 2117
5828.84 2026
5829.57 2043
5830.29 2143
5831.01 2163
5831.73 2028
5832.45 1996
5833.17 2002
5833.89 1974
5834.61 1840
5835.33 1798
5836.05 1941
5836.77 1894
5837.49 1862
5838.21 1950
5838.94 1829
5839.66 1883
5840.38 1848
5841.10 1931
5841.82 2034
5842.54 1835
5843.26 1806
5843.98 1919
5844.70 1828
5845.43 1822
5846.15 1882
5846.87 1855
5847.59 1791
5848.31 1807
5849.03 1890
5849.76 1844
5850.48 1924
5851.20 1930
5851.92 1804
5852.64 1864
5853.36 1892
5854.09 1821
5854.81 1858
5855.53 1900
5856.25 1919
5856.97 1877
5857.70 1902
5858.42 1956
5859.14 1777
5859.86 1847
5860.59 1866
5861.31 1880
5862.03 1805
5862.75 1822
5863.48 1923
5864.20 1822
5864.92 1816
5865.64 1778
5866.37 1943
5867.09 1864
5867.81 1852
5868.54 1784
5869.26 1790
5869.98 1687
5870.70 1732
5871.43 1826
5872.15 1793
5872.87 1942
5873.60 1906
5874.32 1823
5875.04 1717
5875.77 1791
5876.49 1773
5877.21 1708
5877.94 1729
5878.66 1695
5879.38 1668
5880.11 1767
5880.83 1745
5881.55 1793
5882.28 1780
5883.00 1752
5883.73 1737
5884.45 1735
5885.17 1737
5885.90 1763
5886.62 1727
5887.34 1750
5888.07 1825
5888.79 1771
5889.52 1842
5890.24 1796
5890.97 1629
5891.69 1785
5892.41 1906
5893.14 1774
5893.86 1832
5894.59 1821
5895.31 1872
5896.04 1853
5896.76 1646
5897.49 1700
5898.21 1713
5898.93 1748
5899.66 1869
5900.38 1772
5901.11 1921
5901.83 1796
5902.56 1659
5903.28 1668
5904.01 1717
5904.73 1781
5905.46 1766
5906.18 1819
5906.91 1752
5907.64 1558
5908.36 1756
5909.09 1757
5909.81 1739
5910.54 1792
5911.26 1750
5911.99 1782
5912.71 1689
5913.44 1789
5914.16 1774
5914.89 1723
5915.62 1862
5916.34 1799
5917.07 1721
5917.79 1820
5918.52 1909
5919.25 1768
5919.97 1819
5920.70 1858
5921.42 1875
5922.15 1823
5922.88 1844
5923.60 1805
5924.33 1911
5925.05 1920
5925.78 1963
5926.51 1971
5927.23 1826
5927.96 1896
5928.69 1827
5929.41 1915
5930.14 1877
5930.87 2020
5931.59 1958
5932.32 1942
5933.05 2009
5933.77 1985
5934.50 1977
5935.23 2091
5935.95 2102
5936.68 1959
5937.41 2136
5938.14 2170
5938.86 2103
5939.59 2050
5940.32 2143
5941.04 2116
5941.77 2125
5942.50 2139
5943.23 2328
5943.95 2249
5944.68 2245
5945.41 2191
5946.14 2314
5946.87 2259
5947.59 2356
5948.32 2323
5949.05 2204
5949.78 2211
5950.50 2408
5951.23 2446
5951.96 2420
5952.69 2227
5953.42 2397
5954.14 2382
5954.87 2442
5955.60 2610
5956.33 2613
5957.06 2707
5957.79 2555
5958.51 2650
5959.24 2706
5959.97 2674
5960.70 2557
5961.43 2492
5962.16 2386
5962.88 2604
5963.61 2626
5964.34 2561
5965.07 2609
5965.80 2668
5966.53 2621
5967.26 2613
5967.99 2789
5968.72 2667
5969.44 2849
5970.17 3125
5970.90 3345
5971.63 3437
5972.36 3681
5973.09 3591
5973.82 3316
5974.55 3169
5975.28 3166
5976.01 2903
5976.74 2853
5977.47 3011
5978.20 2984
5978.93 2736
5979.66 2825
5980.39 2995
5981.12 2846
5981.85 3006
5982.58 3019
5983.31 3027
5984.04 2961
5984.77 3079
5985.50 3001
5986.23 2968
5986.96 3077
5987.69 3188
5988.42 2988
5989.15 3066
5989.88 3039
5990.61 2991
5991.34 3116
5992.07 3080
5992.80 3055
5993.53 2865
5994.26 2921
5994.99 2976
5995.72 2949
5996.45 2872
5997.18 2839
5997.91 3027
5998.64 2975
5999.37 3067
6000.11 2955
6000.84 3031
6001.57 3040
6002.30 3130
6003.03 2907
6003.76 2898
6004.49 3007
6005.22 2810
6005.95 3023
6006.69 2992
6007.42 2871
6008.15 2872
6008.88 2893
6009.61 2865
6010.34 2973
6011.07 3053
6011.81 3250
6012.54 3154
6013.27 3366
6014.00 3445
6014.73 3782
6015.46 3996
6016.20 4241
6016.93 4129
6017.66 4330
6018.39 4513
6019.12 4524
6019.86 4150
6020.59 3921
6021.32 3789
6022.05 3488
6022.79 3206
6023.52 3222
6024.25 3042
6024.98 2951
6025.72 2908
6026.45 2686
6027.18 2766
6027.91 2764
6028.65 2756
6029.38 2558
6030.11 2565
6030.84 2573
6031.58 2666
6032.31 2562
6033.04 2584
6033.78 2591
6034.51 2592
6035.24 2651
6035.98 2457
6036.71 2565
6037.44 2657
6038.17 2437
6038.91 2601
6039.64 2537
6040.37 2683
6041.11 2721
6041.84 2603
6042.58 2426
6043.31 2676
6044.04 2883
6044.78 2767
6045.51 2692
6046.24 2665
6046.98 2670
6047.71 2664
6048.44 2754
6049.18 2635
6049.91 2587
6050.65 2638
6051.38 2747
6052.11 2877
6052.85 2821
6053.58 2783
6054.32 2850
6055.05 3103
6055.79 3039
6056.52 3041
6057.25 3120
6057.99 3104
6058.72 2899
6059.46 3169
6060.19 3142
6060.93 2982
6061.66 2820
6062.40 2836
6063.13 2920
6063.87 2745
6064.60 2672
6065.34 2722
6066.07 2665
6066.81 2812
6067.54 2695
6068.28 2576
6069.01 2469
6069.75 2634
6070.48 2751
6071.22 2691
6071.95 2670
6072.69 2520
6073.42 2490
6074.16 2520
6074.89 2443
6075.63 2461
6076.36 2566
6077.10 2472
6077.84 2387
6078.57 2307
6079.31 2379
6080.04 2419
6080.78 2308
6081.51 2435
6082.25 2407
6082.99 2416
6083.72 2390
6084.46 2358
6085.20 2420
6085.93 2370
6086.67 2390
6087.40 2416
6088.14 2597
6088.88 2518
6089.61 2384
6090.35 2376
6091.09 2419
6091.82 2567
6092.56 2563
6093.30 2492
6094.03 2458
6094.77 2485
6095.51 2457
6096.24 2508
6096.98 2513
6097.72 2462
6098.45 2529
6099.19 2440
6099.93 2398
6100.66 2304
6101.40 2491
6102.14 2360
6102.87 2360
6103.61 2341
6104.35 2314
6105.09 2279
6105.82 2499
6106.56 2389
6107.30 2144
6108.04 2212
6108.77 2349
6109.51 2280
6110.25 2396
6110.99 2462
6111.72 2352
6112.46 2198
6113.20 2348
6113.94 2421
6114.68 2443
6115.41 2384
6116.15 2629
6116.89 2531
6117.63 2542
6118.37 2439
6119.10 2345
6119.84 2424
6120.58 2400
6121.32 2495
6122.06 2439
6122.80 2524
6123.53 2444
6124.27 2445
6125.01 2495
6125.75 2479
6126.49 2448
6127.23 2444
6127.97 2502
6128.70 2504
6129.44 2522
6130.18 2599
6130.92 2633
6131.66 2514
6132.40 2559
6133.14 2706
6133.88 2718
6134.62 2682
6135.35 2733
6136.09 2580
6136.83 2643
6137.57 2679
6138.31 2634
6139.05 2590
6139.79 2647
6140.53 2881
6141.27 2721
6142.01 2687
6142.75 2724
6143.49 2717
6144.23 2574
6144.97 2561
6145.71 2757
6146.45 2782
6147.19 2672
6147.93 2742
6148.67 2808
6149.41 2691
6150.15 2601
6150.89 2753
6151.63 2779
6152.37 2893
6153.11 2813
6153.85 2829
6154.59 3037
6155.33 2958
6156.07 2909
6156.81 2961
6157.55 2912
6158.29 2988
6159.03 3154
6159.77 3008
6160.51 2920
6161.25 3018
6161.99 2989
6162.73 3033
6163.47 3170
6164.22 3152
6164.96 3142
6165.70 3034
6166.44 3227
6167.18 3252
6167.92 3442
6168.66 3489
6169.40 3593
6170.14 3676
6170.89 3857
6171.63 3868
6172.37 3834
6173.11 3950
6173.85 3921
6174.59 4038
6175.33 3657
6176.08 3783
6176.82 3767
6177.56 3671
6178.30 3786
6179.04 3479
6179.78 3522
6180.53 3659
6181.27 3452
6182.01 3498
6182.75 3640
6183.49 3646
6184.24 3684
6184.98 3444
6185.72 3594
6186.46 3733
6187.20 3728
6187.95 3780
6188.69 3783
6189.43 3928
6190.17 3849
6190.92 3931
6191.66 3862
6192.40 3850
6193.14 3934
6193.89 3844
6194.63 4150
6195.37 4057
6196.12 4150
6196.86 4431
6197.60 4289
6198.34 4317
6199.09 4506
6199.83 4480
6200.57 4586
6201.32 4628
6202.06 4371
6202.80 4312
6203.55 4203
6204.29 4334
6205.03 4297
6205.78 4358
6206.52 4403
6207.26 4444
6208.01 4588
6208.75 4873
6209.49 5508
6210.24 6045
6210.98 6956
6211.72 8037
6212.47 9220
6213.21 10466
6213.96 11307
6214.70 12096
6215.44 12373
6216.19 11641
6216.93 10751
6217.68 10120
6218.42 8832
6219.16 7618
6219.91 6536
6220.65 5843
6221.40 5190
6222.14 4608
6222.89 4394
6223.63 4134
6224.37 4029
6225.12 3986
6225.86 3897
6226.61 3887
6227.35 4231
6228.10 4417
6228.84 4663
6229.59 4542
6230.33 4649
6231.08 4679
6231.82 4433
6232.57 4338
6233.31 4207
6234.06 3894
6234.80 3641
6235.55 3507
6236.29 3361
6237.04 3281
6237.78 3175
6238.53 3254
6239.27 3329
6240.02 3285
6240.76 3276
6241.51 3226
6242.26 3117
6243.00 3375
6243.75 3320
6244.49 3401
6245.24 3557
6245.98 3493
6246.73 3354
6247.48 3414
6248.22 3540
6248.97 3529
6249.71 3521
6250.46 3583
6251.21 3911
6251.95 3980
6252.70 4026
6253.44 3972
6254.19 4006
6254.94 4152
6255.68 4024
6256.43 3879
6257.18 3618
6257.92 3616
6258.67 3445
6259.42 3380
6260.16 3381
6260.91 3391
6261.66 3335
6262.40 3437
6263.15 3447
6263.90 3357
6264.64 3194
6265.39 3386
6266.14 3399
6266.88 3309
6267.63 3266
6268.38 3287
6269.13 3196
6269.87 3175
6270.62 3184
6271.37 3110
6272.11 3131
6272.86 3201
6273.61 3195
6274.36 3079
6275.10 3164
6275.85 3288
6276.60 3021
6277.35 3015
6278.10 3180
6278.84 3328
6279.59 3215
6280.34 3182
6281.09 3284
6281.83 3448
6282.58 3369
6283.33 3443
6284.08 3254
6284.83 3208
6285.57 3254
6286.32 3089
6287.07 2974
6287.82 2999
6288.57 2792
6289.32 2808
6290.06 2728
6290.81 2716
6291.56 2748
6292.31 2876
6293.06 2629
6293.81 2762
6294.56 2776
6295.30 2716
6296.05 2723
6296.80 2628
6297.55 2668
6298.30 2534
6299.05 2693
6299.80 2592
6300.55 2545
6301.30 2444
6302.05 2404
6302.79 2323
6303.54 2342
6304.29 2499
6305.04 2638
6305.79 2502
6306.54 2413
6307.29 2526
6308.04 2431
6308.79 2488
6309.54 2383
6310.29 2422
6311.04 2401
6311.79 2438
6312.54 2397
6313.29 2426
6314.04 2560
6314.79 2582
6315.54 2425
6316.29 2572
6317.04 2391
6317.79 2317
6318.54 2448
6319.29 2645
6320.04 2388
6320.79 2309
6321.54 2441
6322.29 2523
6323.04 2661
6323.79 2518
6324.54 2417
6325.29 2331
6326.04 2341
6326.79 2356
6327.54 2273
6328.29 2335
6329.04 2272
6329.79 2237
6330.55 2136
6331.30 2155
6332.05 2139
6332.80 2099
6333.55 2183
6334.30 2232
6335.05 2288
6335.80 2193
6336.55 2145
6337.30 2164
6338.06 2164
6338.81 2094
6339.56 2113
6340.31 2144
6341.06 2176
6341.81 2134
6342.56 2107
6343.32 2220
6344.07 2277
6344.82 2185
6345.57 2002
6346.32 2082
6347.07 2067
6347.83 2101
6348.58 2235
6349.33 2011
6350.08 2151
6350.83 2088
6351.59 2102
6352.34 2076
6353.09 2194
6353.84 2274
6354.60 2128
6355.35 2012
6356.10 2176
6356.85 2208
6357.61 2267
6358.36 2205
6359.11 2119
6359.86 2274
6360.62 2319
6361.37 2301
6362.12 2230
6362.87 2049
6363.63 2073
6364.38 2103
6365.13 2077
6365.88 2062
6366.64 2113
6367.39 2140
6368.14 2079
6368.90 2037
6369.65 1972
6370.40 2099
6371.16 2135
6371.91 2059
6372.66 2146
6373.42 2192
6374.17 2048
6374.92 1936
6375.68 2076
6376.43 2060
6377.18 2013
6377.94 2004
6378.69 2119
6379.45 2081
6380.20 1935
6380.95 2106
6381.71 2015
6382.46 1918
6383.21 1925
6383.97 2021
6384.72 2098
6385.48 2028
6386.23 2138
6386.98 1944
6387.74 1961
6388.49 2009
6389.25 2077
6390.00 1992
6390.76 2084
6391.51 2177
6392.27 2079
6393.02 2069
6393.77 2025
6394.53 2194
6395.28 2136
6396.04 2163
6396.79 2184
6397.55 2149
6398.30 2152
6399.06 2117
6399.81 2144
6400.57 2121
6401.32 2098
6402.08 2241
6402.83 2026
6403.59 1990
6404.34 2008
6405.10 2043
6405.85 1927
6406.61 1878
6407.36 1921
6408.12 1884
6408.88 1919
6409.63 1886
6410.39 2092
6411.14 2118
6411.90 1994
6412.65 2016
6413.41 2074
6414.16 2012
6414.92 2011
6415.68 1931
6416.43 2044
6417.19 2107
6417.94 1983
6418.70 1847
6419.46 2009
6420.21 1962
6420.97 1983
6421.73 2042
6422.48 2076
6423.24 1992
6423.99 1984
6424.75 2003
6425.51 2046
6426.26 1973
6427.02 1952
6427.78 2013
6428.53 2156
6429.29 2022
6430.05 2094
6430.80 2046
6431.56 1998
6432.32 2026
6433.07 2025
6433.83 1972
6434.59 1879
6435.34 1993
6436.10 1993
6436.86 1981
6437.62 2011
6438.37 2163
6439.13 2203
6439.89 2074
6440.65 2113
6441.40 2096
6442.16 1889
6442.92 2057
6443.68 2190
6444.43 2112
6445.19 2144
6445.95 2098
6446.71 1996
6447.46 2108
6448.22 2040
6448.98 2072
6449.74 2096
6450.49 2119
6451.25 2188
6452.01 2237
6452.77 2132
6453.53 2162
6454.29 2066
6455.04 2137
6455.80 2205
6456.56 2141
6457.32 2104
6458.08 2087
6458.84 2226
6459.59 2212
6460.35 2254
6461.11 2317
6461.87 2319
6462.63 2383
6463.39 2302
6464.15 2137
6464.90 2300
6465.66 2316
6466.42 2228
6467.18 2265
6467.94 2328
6468.70 2282
6469.46 2308
6470.22 2380
6470.98 2442
6471.73 2332
6472.49 2353
6473.25 2495
6474.01 2499
6474.77 2414
6475.53 2517
6476.29 2436
6477.05 2545
6477.81 2413
6478.57 2455
6479.33 2560
6480.09 2556
6480.85 2603
6481.61 2541
6482.37 2483
6483.13 2568
6483.89 2640
6484.65 2640
6485.41 2629
6486.17 2571
6486.93 2665
6487.69 2657
6488.45 2643
6489.21 2546
6489.97 2674
6490.73 2705
6491.49 2633
6492.25 2737
6493.01 2672
6493.77 2719
6494.53 2799
6495.29 2933
6496.05 3025
6496.81 3023
6497.57 3018
6498.33 3091
6499.10 3213
6499.86 3290
6500.62 3403
6501.38 3282
6502.14 3227
6502.90 3268
6503.66 3207
6504.42 3224
6505.18 3348
6505.94 3302
6506.71 3337
6507.47 3389
6508.23 3257
6508.99 3275
6509.75 3555
6510.51 3612
6511.27 3578
6512.04 3566
6512.80 3647
6513.56 3757
6514.32 3558
6515.08 3592
6515.84 3673
6516.61 3788
6517.37 3898
6518.13 3829
6518.89 3751
6519.65 3806
6520.42 3718
6521.18 3761
6521.94 3751
6522.70 3750
6523.46 3835
6524.23 3882
6524.99 3991
6525.75 3985
6526.51 4148
6527.28 4267
6528.04 4578
6528.80 4604
6529.56 4674
6530.33 4667
6531.09 4970
6531.85 4821
6532.61 4856
6533.38 4731
6534.14 4725
6534.90 4799
6535.67 4749
6536.43 4895
6537.19 5245
6537.95 5763
6538.72 6299
6539.48 7440
6540.24 8219
6541.01 9425
6541.77 10237
6542.53 10665
6543.30 10702
6544.06 10013
6544.82 9167
6545.59 8026
6546.35 7126
6547.11 6289
6547.88 5401
6548.64 4871
6549.41 4348
6550.17 4028
6550.93 3860
6551.70 3720
6552.46 3730
6553.22 3465
6553.99 3384
6554.75 3506
6555.52 3584
6556.28 3437
6557.05 3309
6557.81 3403
6558.57 3517
6559.34 3442
6560.10 3232
6560.87 3205
6561.63 3154
6562.40 3197
6563.16 3129
6563.92 3309
6564.69 3335
6565.45 3314
6566.22 3298
6566.98 3332
6567.75 3454
6568.51 3491
6569.28 3654
6570.04 3735
6570.81 3579
6571.57 3661
6572.34 3831
6573.10 3739
6573.87 3523
6574.63 3605
6575.40 3703
6576.16 3613
6576.93 3620
6577.69 3948
6578.46 4071
6579.23 3981
6579.99 4100
6580.76 4273
6581.52 4365
6582.29 4143
6583.05 4250
6583.82 4270
6584.59 4316
6585.35 4312
6586.12 4203
6586.88 4227
6587.65 4126
6588.41 3981
6589.18 3822
6589.95 3851
6590.71 3833
6591.48 3653
6592.25 3559
6593.01 3798
6593.78 3701
6594.54 3998
6595.31 4063
6596.08 4041
6596.84 4201
6597.61 4477
6598.38 4585
6599.14 4488
6599.91 4464
6600.68 4296
6601.44 4323
6602.21 4295
6602.98 4331
6603.74 4115
6604.51 3849
6605.28 3796
6606.05 3458
6606.81 3295
6607.58 3299
6608.35 3314
6609.11 3315
6609.88 3324
6610.65 3231
6611.42 3219
6612.18 3225
6612.95 3205
6613.72 3143
6614.49 2972
6615.25 3070
6616.02 3021
6616.79 3105
6617.56 3276
6618.32 3154
6619.09 3038
6619.86 3072
6620.63 3075
6621.40 3015
6622.16 3033
6622.93 2777
6623.70 2875
6624.47 2911
6625.24 2966
6626.00 2884
6626.77 2855
6627.54 2849
6628.31 2909
6629.08 2878
6629.85 2940
6630.61 2981
6631.38 2936
6632.15 2800
6632.92 2821
6633.69 2826
6634.46 2881
6635.23 2810
6635.99 2837
6636.76 3117
6637.53 3076
6638.30 3260
6639.07 3379
6639.84 3371
6640.61 3334
6641.38 3297
6642.15 3391
6642.92 3287
6643.68 3206
6644.45 3094
6645.22 2935
6645.99 2690
6646.76 2744
6647.53 2668
6648.30 2652
6649.07 2640
6649.84 2634
6650.61 2560
6651.38 2551
6652.15 2509
6652.92 2576
6653.69 2586
6654.46 2631
6655.23 2588
6656.00 2616
6656.77 2681
6657.54 2649
6658.31 2576
6659.08 2636
6659.85 2484
6660.62 2451
6661.39 2444
6662.16 2521
6662.93 2551
6663.70 2499
6664.47 2472
6665.24 2455
6666.01 2384
6666.78 2474
6667.55 2505
6668.32 2489
6669.09 2440
6669.86 2348
6670.64 2394
6671.41 2564
6672.18 2513
6672.95 2424
6673.72 2419
6674.49 2441
6675.26 2661
6676.03 2531
6676.80 2527
6677.57 2438
6678.35 2658
6679.12 2506
6679.89 2563
6680.66 2510
6681.43 2435
6682.20 2444
6682.97 2467
6683.75 2529
6684.52 2374
6685.29 2448
6686.06 2597
6686.83 2492
6687.60 2564
6688.38 2400
6689.15 2674
6689.92 2785
6690.69 2705
6691.46 2574
6692.24 2489
6693.01 2482
6693.78 2416
6694.55 2548
6695.32 2425
6696.10 2463
6696.87 2370
6697.64 2258
6698.41 2213
6699.19 2244
6699.96 2220
6700.73 2248
6701.50 2281
6702.28 2209
6703.05 2318
6703.82 2172
6704.59 2213
6705.37 2109
6706.14 2239
6706.91 2302
6707.69 2227
6708.46 2267
6709.23 2173
6710.00 2162
6710.78 2148
6711.55 2065
6712.32 2084
6713.10 2166
6713.87 2261
6714.64 1975
6715.42 2078
6716.19 2157
6716.96 2256
6717.74 2180
6718.51 2156
6719.28 2152
6720.06 2100
6720.83 2048
6721.61 1969
6722.38 1923
6723.15 1992
6723.93 2018
6724.70 2038
6725.47 2034
6726.25 2031
6727.02 1956
6727.80 2037
6728.57 1975
6729.35 2151
6730.12 2068
6730.89 2079
6731.67 2076
6732.44 2169
6733.22 2089
6733.99 2066
6734.77 2049
6735.54 2024
6736.31 2041
6737.09 1997
6737.86 2014
6738.64 2093
6739.41 2144
6740.19 2152
6740.96 2061
6741.74 2060
6742.51 2072
6743.29 1945
6744.06 2093
6744.84 2172
6745.61 1908
6746.39 2020
6747.16 2075
6747.94 2031
6748.71 1862
6749.49 1933
6750.26 1953
6751.04 2047
6751.82 1938
6752.59 2000
6753.37 1952
6754.14 2055
6754.92 2219
6755.69 2243
6756.47 2269
6757.25 2280
6758.02 2274
6758.80 2379
6759.57 2340
6760.35 2027
6761.12 2211
6761.90 2177
6762.68 2003
6763.45 2021
6764.23 1930
6765.01 2039
6765.78 2046
6766.56 1920
6767.33 2014
6768.11 1970
6768.89 1874
6769.66 1873
6770.44 2005
6771.22 2066
6771.99 1930
6772.77 1993
6773.55 1993
6774.32 1992
6775.10 1962
6775.88 1978
6776.65 1972
6777.43 1924
6778.21 1897
6778.99 1927
6779.76 1903
6780.54 1921
6781.32 1963
6782.09 1891
6782.87 1938
6783.65 1966
6784.43 1846
6785.20 1811
6785.98 1880
6786.76 1846
6787.54 1882
6788.31 1937
6789.09 1902
6789.87 1907
6790.65 1843
6791.42 1908
6792.20 1866
6792.98 1838
6793.76 1920
6794.54 1962
6795.31 2067
6796.09 1899
6796.87 1812
6797.65 1748
6798.43 1755
6799.20 1787
6799.98 1903
6800.76 1946
6801.54 1825
6802.32 1812
6803.10 1825
6803.87 1941
6804.65 1861
6805.43 1849
6806.21 1879
6806.99 1904
6807.77 1954
6808.55 1996
6809.32 2008
6810.10 1929
6810.88 1978
6811.66 1931
6812.44 1785
6813.22 1861
6814.00 1873
6814.78 2016
6815.56 2011
6816.34 1806
6817.11 2017
6817.89 1920
6818.67 1874
6819.45 1791
6820.23 1824
6821.01 1918
6821.79 1884
6822.57 1834
6823.35 1947
6824.13 2002
6824.91 1971
6825.69 2052
6826.47 1991
6827.25 1842
6828.03 1963
6828.81 1980
6829.59 1930
6830.37 1880
6831.15 2117
6831.93 1969
6832.71 1975
6833.49 2030
6834.27 1964
6835.05 1985
6835.83 2011
6836.61 2026
6837.39 2005
6838.17 2043
6838.95 2101
6839.73 1974
6840.51 1898
6841.29 1981
6842.07 2019
6842.85 1908
6843.63 2000
6844.42 1988
6845.20 2085
6845.98 1927
6846.76 1918
6847.54 1848
6848.32 1950
6849.10 2053
6849.88 2024
6850.66 2085
6851.44 2129
6852.23 2061
6853.01 2274
6853.79 2435
6854.57 2405
6855.35 2624
6856.13 2645
6856.91 2621
6857.70 2860
6858.48 2820
6859.26 2811
6860.04 2754
6860.82 2404
6861.60 2305
6862.39 2286
6863.17 2261
6863.95 2257
6864.73 2190
6865.51 2234
6866.30 2068
6867.08 2011
6867.86 2226
6868.64 2242
6869.42 2261
6870.21 2336
6870.99 2455
6871.77 2497
6872.55 2519
6873.34 2482
6874.12 2477
6874.90 2435
6875.68 2449
6876.47 2398
6877.25 2305
6878.03 2395
6878.81 2391
6879.60 2392
6880.38 2292
6881.16 2263
6881.95 2397
6882.73 2340
6883.51 2392
6884.29 2560
6885.08 2528
6885.86 2575
6886.64 2549
6887.43 2641
6888.21 2562
6888.99 2655
6889.78 2733
6890.56 3018
6891.34 3270
6892.13 3258
6892.91 3446
6893.69 3686
6894.48 3619
6895.26 3399
6896.05 3446
6896.83 3211
6897.61 3024
6898.40 2974
6899.18 2746
6899.97 2668
6900.75 2674
6901.53 2739
6902.32 2665
6903.10 2700
6903.89 2716
6904.67 2613
6905.45 2706
6906.24 2842
6907.02 2729
6907.81 2746
6908.59 2809
6909.38 2788
6910.16 2714
6910.95 2646
6911.73 2689
6912.51 2782
6913.30 2532
6914.08 2619
6914.87 2602
6915.65 2535
6916.44 2687
6917.22 2676
6918.01 2678
6918.79 2784
6919.58 2694
6920.36 2545
6921.15 2726
6921.93 2482
6922.72 2574
6923.50 2654
6924.29 2658
6925.08 2674
6925.86 2735
6926.65 2802
6927.43 2812
6928.22 2710
6929.00 2664
6929.79 3000
6930.57 2860
6931.36 2851
6932.15 2860
6932.93 2842
6933.72 2829
6934.50 2664
6935.29 2771
6936.08 2944
6936.86 2969
6937.65 2925
6938.43 3065
6939.22 3044
6940.01 3092
6940.79 2929
6941.58 3025
6942.37 3058
6943.15 2866
6943.94 3021
6944.72 3259
6945.51 3231
6946.30 3120
6947.08 3159
6947.87 3214
6948.66 3405
6949.44 3485
6950.23 3541
6951.02 3484
6951.80 3485
6952.59 3440
6953.38 3484
6954.17 3448
6954.95 3464
6955.74 3539
6956.53 3420
6957.31 3336
6958.10 3471
6958.89 3441
6959.68 3562
6960.46 3570
6961.25 3797
6962.04 3688
6962.83 3815
6963.61 3875
6964.40 3785
6965.19 3715
6965.98 3758
6966.76 3730
6967.55 3821
6968.34 3711
6969.13 3603
6969.92 3796
6970.70 3873
6971.49 3814
6972.28 3774
6973.07 3883
6973.86 3959
6974.64 4303
6975.43 4191
6976.22 4124
6977.01 4155
6977.80 4321
6978.59 4145
6979.37 4297
6980.16 4211
6980.95 4148
6981.74 4305
6982.53 4183
6983.32 4220
6984.11 4152
6984.90 4312
6985.68 4803
6986.47 4876
6987.26 5341
6988.05 5710
6988.84 6371
6989.63 7304
6990.42 7817
6991.21 8233
6992.00 8599
6992.79 8777
6993.57 8340
6994.36 7807
6995.15 7402
6995.94 6630
6996.73 6014
6997.52 5574
6998.31 5175
6999.10 4931
6999.89 4776
7000.68 4846
7001.47 5193
7002.26 5736
7003.05 6391
7003.84 6990
7004.63 7781
7005.42 8166
7006.21 8544
7007.00 8444
7007.79 8197
7008.58 7650
7009.37 7105
7010.16 6307
7010.95 5514
7011.74 4881
7012.53 4401
7013.32 4160
7014.11 3818
7014.90 3613
7015.69 3659
7016.48 3536
7017.27 3692
7018.06 3802
7018.85 3891
7019.65 3770
7020.44 3906
7021.23 4040
7022.02 3717
7022.81 3600
7023.60 3638
7024.39 3555
7025.18 3516
7025.97 3413
7026.76 3296
7027.56 3162
7028.35 3234
7029.14 3293
7029.93 3127
7030.72 3325
7031.51 3377
7032.30 3417
7033.09 3332
7033.89 3413
7034.68 3277
7035.47 3273
7036.26 3279
7037.05 3311
7037.84 3035
7038.64 3000
7039.43 2982
7040.22 2932
7041.01 3065
7041.80 3093
7042.60 3198
7043.39 3242
7044.18 3251
7044.97 3358
7045.76 3274
7046.56 3368
7047.35 3224
7048.14 3276
7048.93 3201
7049.73 3068
7050.52 3096
7051.31 3282
7052.10 3091
7052.90 3111
7053.69 3294
7054.48 3218
7055.27 3182
7056.07 3135
7056.86 3218
7057.65 3225
7058.45 3171
7059.24 3326
7060.03 3035
7060.83 2980
7061.62 3048
7062.41 2900
7063.20 2880
7064.00 2817
7064.79 2833
7065.58 2989
7066.38 2936
7067.17 2926
7067.96 2815
7068.76 2848
7069.55 2950
7070.35 2794
7071.14 2897
7071.93 2964
7072.73 2855
7073.52 2892
7074.31 2869
7075.11 2989
7075.90 2942
7076.70 2871
7077.49 2929
7078.28 2957
7079.08 2926
7079.87 3007
7080.67 2730
7081.46 2756
7082.25 2647
7083.05 2692
7083.84 2753
7084.64 2817
7085.43 2818
7086.23 2669
7087.02 2702
7087.82 2689
7088.61 2702
7089.41 2809
7090.20 2823
7090.99 2926
7091.79 3114
7092.58 3456
7093.38 3445
7094.17 3531
7094.97 3459
7095.76 3510
7096.56 3286
7097.35 3077
7098.15 2887
7098.94 2944
7099.74 2669
7100.54 2569
7101.33 2384
7102.13 2383
7102.92 2227
7103.72 2198
7104.51 2148
7105.31 2174
7106.10 2365
7106.90 2232
7107.70 2206
7108.49 2167
7109.29 2197
7110.08 2210
7110.88 2119
7111.67 2125
7112.47 2178
7113.27 2114
7114.06 2152
7114.86 2019
7115.65 1927
7116.45 2052
7117.25 2071
7118.04 2007
7118.84 2122
7119.64 1918
7120.43 1964
7121.23 2037
7122.03 2055
7122.82 2120
7123.62 2005
7124.41 1961
7125.21 1984
7126.01 2062
7126.81 1938
7127.60 1881
7128.40 1974
7129.20 2041
7129.99 1974
7130.79 1986
7131.59 1887
7132.38 1978
7133.18 1947
7133.98 1951
7134.78 2084
7135.57 2010
7136.37 1981
7137.17 2050
7137.96 1912
7138.76 1945
7139.56 1905
7140.36 2054
7141.15 1895
7141.95 1928
7142.75 1930
7143.55 1967
7144.35 1968
7145.14 1992
7145.94 2047
7146.74 2068
7147.54 1989
7148.33 2050
7149.13 1999
7149.93 2011
7150.73 2022
7151.53 1823
7152.33 1990
7153.12 1930
7153.92 1854
7154.72 1720
7155.52 1808
7156.32 1879
7157.12 1856
7157.91 1795
7158.71 1774
7159.51 1794
7160.31 1906
7161.11 1876
7161.91 1807
7162.71 1733
7163.50 1757
7164.30 1757
7165.10 1793
7165.90 1907
7166.70 1951
7167.50 1812
7168.30 1656
7169.10 1725
7169.90 1895
7170.70 1824
7171.50 1758
7172.29 1672
7173.09 1654
7173.89 1738
7174.69 1888
7175.49 1840
7176.29 1813
7177.09 1794
7177.89 1757
7178.69 1712
7179.49 1708
7180.29 1646
7181.09 1606
7181.89 1642
7182.69 1593
7183.49 1649
7184.29 1617
7185.09 1669
7185.89 1655
7186.69 1793
7187.49 1804
7188.29 1796
7189.09 1762
7189.89 1828
7190.69 1719
7191.49 1768
7192.29 1714
7193.09 1671
7193.89 1589
7194.69 1623
7195.49 1624
7196.29 1678
7197.10 1704
7197.90 1645
7198.70 1574
7199.50 1619
7200.30 1576
7201.10 1561
7201.90 1607
7202.70 1639
7203.50 1728
7204.30 1722
7205.11 1574
7205.91 1649
7206.71 1581
7207.51 1657
7208.31 1592
7209.11 1586
7209.91 1551
7210.71 1539
7211.52 1723
7212.32 1608
7213.12 1502
7213.92 1461
7214.72 1585
7215.52 1575
7216.33 1634
7217.13 1665
7217.93 1540
7218.73 1463
7219.53 1565
7220.34 1635
7221.14 1594
7221.94 1521
7222.74 1576
7223.54 1479
7224.35 1467
7225.15 1620
7225.95 1494
7226.75 1577
7227.56 1759
7228.36 1622
7229.16 1702
7229.96 1649
7230.77 1696
7231.57 1501
7232.37 1589
7233.17 1585
7233.98 1564
7234.78 1581
7235.58 1500
7236.38 1583
7237.19 1682
7237.99 1531
7238.79 1633
7239.60 1604
7240.40 1575
7241.20 1647
7242.01 1722
7242.81 1720
7243.61 1687
7244.42 1715
7245.22 1752
7246.02 1653
7246.83 1701
7247.63 1701
7248.43 1606
7249.24 1604
7250.04 1753
7250.84 1744
7251.65 1710
7252.45 1609
7253.26 1591
7254.06 1675
7254.86 1638
7255.67 1658
7256.47 1889
7257.28 1766
7258.08 1748
7258.88 1792
7259.69 1782
7260.49 1668
7261.30 1741
7262.10 1827
7262.90 1789
7263.71 1722
7264.51 1736
7265.32 1740
7266.12 1818
7266.93 1770
7267.73 1874
7268.54 1825
7269.34 1871
7270.15 1837
7270.95 1944
7271.76 1922
7272.56 1911
7273.37 1898
7274.17 1948
7274.98 1913
7275.78 1908
7276.59 2024
7277.39 2137
7278.20 2012
7279.00 1975
7279.81 2108
7280.61 1998
7281.42 1992
7282.22 2051
7283.03 2160
7283.83 2190
7284.64 2235
7285.45 2196
7286.25 2278
7287.06 2392
7287.86 2652
7288.67 3124
7289.47 3233
7290.28 3350
7291.09 3359
7291.89 3533
7292.70 3362
7293.50 2999
7294.31 2791
7295.12 2599
7295.92 2595
7296.73 2429
7297.53 2295
7298.34 2171
7299.15 2221
7299.95 2099
7300.76 2086
7301.57 2166
7302.37 2143
7303.18 2082
7303.99 2087
7304.79 2074
7305.60 2072
7306.41 2081
7307.21 2035
7308.02 2079
7308.83 2159
7309.63 2310
7310.44 2008
7311.25 2129
7312.06 2240
7312.86 2287
7313.67 2298
7314.48 2388
7315.28 2488
7316.09 2527
7316.90 2656
7317.71 2769
7318.51 2694
7319.32 2610
7320.13 2601
7320.94 2536
7321.74 2509
7322.55 2640
7323.36 2915
7324.17 3290
7324.97 3244
7325.78 3222
7326.59 3288
7327.40 3202
7328.21 3019
7329.01 2930
7329.82 2912
7330.63 2734
7331.44 2692
7332.25 2545
7333.06 2324
7333.86 2409
7334.67 2299
7335.48 2179
7336.29 2138
7337.10 2150
7337.91 2220
7338.71 2215
7339.52 2326
7340.33 2161
7341.14 2213
7341.95 2266
7342.76 2362
7343.57 2317
7344.38 2145
7345.18 2148
7345.99 2045
7346.80 2163
7347.61 2209
7348.42 2258
7349.23 2143
7350.04 2193
7350.85 2120
7351.66 2084
7352.47 2055
7353.28 2083
7354.09 2152
7354.89 2186
7355.70 1992
7356.51 2006
7357.32 2044
7358.13 2070
7358.94 1965
7359.75 2005
7360.56 2002
7361.37 2146
7362.18 2122
7362.99 2140
7363.80 1990
7364.61 2024
7365.42 2126
7366.23 2230
7367.04 2225
7367.85 2183
7368.66 2080
7369.47 2129
7370.28 2038
7371.09 2115
7371.90 2125
7372.71 2097
7373.52 1928
7374.33 1944
7375.15 1988
7375.96 1929
7376.77 2073
7377.58 2013
7378.39 2088
7379.20 1990
7380.01 1976
7380.82 2111
7381.63 2121
7382.44 2066
7383.25 2172
7384.06 2163
7384.88 2382
7385.69 2328
7386.50 2601
7387.31 2525
7388.12 2541
7388.93 2452
7389.74 2455
7390.55 2463
7391.37 2353
7392.18 2248
7392.99 2135
7393.80 1990
7394.61 1960
7395.42 1963
7396.24 1993
7397.05 1812
7397.86 1910
7398.67 1967
7399.48 1848
7400.30 1801
7401.11 2068
7401.92 1905
7402.73 2025
7403.54 2122
7404.36 2032
7405.17 2082
7405.98 2100
7406.79 2186
7407.60 2126
7408.42 2085
7409.23 2227
7410.04 2288
7410.85 2111
7411.67 2042
7412.48 1949
7413.29 2023
7414.11 1940
7414.92 1967
7415.73 1896
7416.54 1992
7417.36 1890
7418.17 1860
7418.98 1886
7419.80 1716
7420.61 1661
7421.42 1642
7422.23 1686
7423.05 1560
7423.86 1686
7424.67 1698
7425.49 1652
7426.30 1690
7427.11 1630
7427.93 1657
7428.74 1617
7429.56 1707
7430.37 1602
7431.18 1698
7432.00 1603
7432.81 1567
7433.62 1620
7434.44 1626
7435.25 1554
7436.07 1609
7436.88 1548
7437.69 1426
7438.51 1515
7439.32 1629
7440.14 1523
7440.95 1601
7441.76 1582
7442.58 1495
7443.39 1494
7444.21 1529
7445.02 1549
7445.84 1564
7446.65 1576
7447.46 1627
7448.28 1667
7449.09 1582
7449.91 1590
7450.72 1570
7451.54 1536
7452.35 1423
7453.17 1379
7453.98 1511
7454.80 1452
7455.61 1567
7456.43 1586
7457.24 1592
7458.06 1464
7458.87 1494
7459.69 1412
7460.50 1499
7461.32 1487
7462.13 1422
7462.95 1479
7463.77 1576
7464.58 1454
7465.40 1525
7466.21 1500
7467.03 1493
7467.84 1576
7468.66 1611
7469.47 1511
7470.29 1499
7471.11 1513
7471.92 1506
7472.74 1474
7473.55 1509
7474.37 1501
7475.19 1411
7476.00 1500
7476.82 1482
7477.63 1434
7478.45 1458
7479.27 1455
7480.08 1473
7480.90 1541
7481.72 1460
7482.53 1396
7483.35 1354
7484.17 1444
7484.98 1393
7485.80 1365
7486.62 1287
7487.43 1301
7488.25 1332
7489.07 1391
7489.88 1323
7490.70 1259
7491.52 1320
7492.33 1282
7493.15 1322
7493.97 1311
7494.78 1309
7495.60 1334
7496.42 1254
7497.24 1320
7498.05 1306
7498.87 1440
7499.69 1403
7500.51 1466
7501.32 1358
7502.14 1320
7502.96 1313
7503.78 1343
7504.59 1337
7505.41 1320
7506.23 1274
7507.05 1284
7507.86 1259
7508.68 1354
7509.50 1304
7510.32 1271
7511.14 1307
7511.95 1282
7512.77 1310
7513.59 1240
7514.41 1280
7515.23 1324
7516.05 1309
7516.86 1236
7517.68 1326
7518.50 1300
7519.32 1420
7520.14 1194
7520.96 1249
7521.78 1281
7522.59 1205
7523.41 1214
7524.23 1285
7525.05 1191
7525.87 1115
7526.69 1149
7527.51 1170
7528.33 1180
7529.14 1317
7529.96 1263
7530.78 1266
7531.60 1206
7532.42 1205
7533.24 1150
7534.06 1224
7534.88 1176
7535.70 1194
7536.52 1188
7537.34 1221
7538.16 1207
7538.98 1282
7539.80 1250
7540.62 1185
7541.44 1233
7542.25 1302
7543.07 1242
7543.89 1246
7544.71 1227
7545.53 1209
7546.35 1231
7547.17 1204
7547.99 1137
7548.81 1270
7549.63 1191
7550.45 1190
7551.27 1181
7552.09 1175
7552.92 1224
7553.74 1234
7554.56 1160
7555.38 1212
7556.20 1177
7557.02 1164
7557.84 1205
7558.66 1312
7559.48 1216
7560.30 1212
7561.12 1195
7561.94 1251
7562.76 1239
7563.58 1089
7564.40 1259
7565.23 1212
7566.05 1245
7566.87 1207
7567.69 1103
7568.51 1218
7569.33 1268
7570.15 1215
7570.97 1218
7571.79 1248
7572.62 1168
7573.44 1215
7574.26 1159
7575.08 1115
7575.90 1149
7576.72 1107
7577.55 1083
7578.37 1133
7579.19 1148
7580.01 1171
7580.83 1203
7581.65 1120
7582.48 1284
7583.30 1171
7584.12 1076
7584.94 1169
7585.76 1161
7586.59 1212
7587.41 1159
7588.23 1167
7589.05 1278
7589.88 1223
7590.70 1176
7591.52 1225
7592.34 1217
7593.16 1242
7593.99 1164
7594.81 1187
7595.63 1132
7596.46 1167
7597.28 1336
7598.10 1226
7598.92 1231
7599.75 1244
7600.57 1231
7601.39 1226
7602.22 1277
7603.04 1242
7603.86 1266
7604.68 1231
7605.51 1269
7606.33 1200
7607.15 1210
7607.98 1255
7608.80 1218
7609.62 1128
7610.45 1230
7611.27 1292
7612.09 1203
7612.92 1140
7613.74 1145
7614.57 1219
7615.39 1244
7616.21 1234
7617.04 1227
7617.86 1265
7618.68 1220
7619.51 1220
7620.33 1218
7621.16 1306
7621.98 1333
7622.80 1326
7623.63 1403
7624.45 1444
7625.28 1367
7626.10 1441
7626.93 1424
7627.75 1315
7628.57 1296
7629.40 1394
7630.22 1300
7631.05 1228
7631.87 1206
7632.70 1194
7633.52 1228
7634.35 1255
7635.17 1272
7636.00 1229
7636.82 1188
7637.65 1302
7638.47 1334
7639.30 1271
7640.12 1278
7640.95 1224
7641.77 1182
7642.60 1131
7643.42 1153
7644.25 1097
7645.07 1196
7645.90 1191
7646.72 1145
7647.55 1220
7648.37 1172
7649.20 1110
7650.02 1135
7650.85 1157
7651.68 1107
7652.50 1125
7653.33 1083
7654.15 1128
7654.98 1065
7655.81 1122
7656.63 1098
7657.46 1119
7658.28 1140
7659.11 1182
7659.94 1233
7660.76 1193
7661.59 1100
7662.41 1123
7663.24 1089
7664.07 1163
7664.89 1130
7665.72 1164
7666.55 1132
7667.37 1114
7668.20 1193
7669.03 1186
7669.85 1172
7670.68 1193
7671.51 1146
7672.33 1109
7673.16 1147
7673.99 1134
7674.81 1135
7675.64 1140
7676.47 1149
7677.29 1146
7678.12 1117
7678.95 1194
7679.78 1164
7680.60 1171
7681.43 1112
7682.26 1133
7683.08 1140
7683.91 1171
7684.74 1177
7685.57 1186
7686.39 1147
7687.22 1189
7688.05 1143
7688.88 1183
7689.70 1186
7690.53 1143
7691.36 1162
7692.19 1132
7693.02 1086
7693.84 1172
7694.67 1159
7695.50 1115
7696.33 1162
7697.16 1164
7697.98 1072
7698.81 1080
7699.64 1092
7700.47 1015
7701.30 1033
7702.13 1178
7702.95 1257
7703.78 1103
7704.61 1107
7705.44 1142
7706.27 1156
7707.10 1164
7707.93 1148
7708.75 1200
7709.58 1183
7710.41 1148
7711.24 1228
7712.07 1176
7712.90 1147
7713.73 1095
7714.56 1046
7715.39 1148
7716.22 1175
7717.04 1134
7717.87 1199
7718.70 1187
7719.53 1156
7720.36 1149
7721.19 1084
7722.02 1150
7722.85 1165
7723.68 1170
7724.51 1196
7725.34 1163
7726.17 1094
7727.00 1130
7727.83 1126
7728.66 1157
7729.49 1236
7730.32 1102
7731.15 1162
7731.98 1181
7732.81 1156
7733.64 1197
7734.47 1258
7735.30 1145
7736.13 1076
7736.96 1159
7737.79 1163
7738.62 1144
7739.45 1227
7740.28 1099
7741.11 1071
7741.94 1141
7742.77 1119
7743.60 1101
7744.43 1177
7745.26 1175
7746.09 1193
7746.93 1156
7747.76 1154
7748.59 1164
7749.42 1197
7750.25 1244
7751.08 1240
7751.91 1238
7752.74 1256
7753.57 1322
7754.40 1449
7755.24 1434
7756.07 1337
7756.90 1366
7757.73 1295
7758.56 1238
7759.39 1210
7760.22 1305
7761.06 1298
7761.89 1189
7762.72 1197
7763.55 1090
7764.38 1187
7765.21 1175
7766.05 1262
7766.88 1161
7767.71 1252
7768.54 1199
7769.37 1192
7770.21 1254
7771.04 1207
7771.87 1204
7772.70 1288
7773.53 1139
7774.37 1170
7775.20 1207
7776.03 1199
7776.86 1213
7777.70 1168
7778.53 1089
7779.36 1043
7780.19 1157
7781.03 1147
7781.86 1117
7782.69 1093
7783.52 1086
7784.36 1150
7785.19 1311
7786.02 1228
7786.86 1070
7787.69 1168
7788.52 1207
7789.36 1164
7790.19 1165
7791.02 1181
7791.85 1155
7792.69 1178
7793.52 1134
7794.35 1199
7795.19 1202
7796.02 1165
7796.86 1171
7797.69 1154
7798.52 1241
7799.36 1125
7800.19 1238
7801.02 1228
7801.86 1143
7802.69 1139
7803.52 1117
7804.36 1218
7805.19 1194
7806.03 1187
7806.86 1359
7807.69 1306
7808.53 1245
7809.36 1244
7810.20 1210
7811.03 1229
7811.87 1188
7812.70 1191
7813.53 1269
7814.37 1357
7815.20 1270
7816.04 1178
7816.87 1245
7817.71 1368
7818.54 1307
7819.38 1289
7820.21 1250
7821.05 1325
7821.88 1450
7822.72 1443
7823.55 1313
7824.39 1338
7825.22 1406
7826.06 1376
7826.89 1240
7827.73 1278
7828.56 1349
7829.40 1343
7830.23 1389
7831.07 1379
7831.90 1309
7832.74 1326
7833.57 1403
7834.41 1422
7835.24 1404
7836.08 1369
7836.91 1363
7837.75 1284
7838.59 1302
7839.42 1337
7840.26 1314
7841.09 1226
7841.93 1271
7842.77 1341
7843.60 1391
7844.44 1320
7845.27 1314
7846.11 1341
7846.95 1321
7847.78 1339
7848.62 1465
7849.45 1305
7850.29 1270
7851.13 1148
7851.96 1346
7852.80 1348
7853.64 1252
7854.47 1282
7855.31 1258
7856.15 1322
7856.98 1228
7857.82 1248
7858.66 1109
7859.49 1217
7860.33 1312
7861.17 1261
7862.00 1200
7862.84 1254
7863.68 1242
7864.52 1313
7865.35 1303
7866.19 1223
7867.03 1273
7867.86 1264
7868.70 1226
7869.54 1297
7870.38 1407
7871.21 1286
7872.05 1168
7872.89 1249
7873.73 1228
7874.56 1206
7875.40 1246
7876.24 1278
7877.08 1284
7877.92 1255
7878.75 1228
7879.59 1248
7880.43 1171
7881.27 1324
7882.10 1348
7882.94 1353
7883.78 1355
7884.62 1283
7885.46 1361
7886.30 1315
7887.13 1313
7887.97 1261
7888.81 1262
7889.65 1348
7890.49 1258
7891.33 1412
7892.16 1375
7893.00 1187
7893.84 1222
7894.68 1281
7895.52 1343
7896.36 1355
7897.20 1222
7898.04 1215
7898.88 1225
7899.71 1250
7900.55 1268
7901.39 1226
7902.23 1238
7903.07 1318
7903.91 1267
7904.75 1329
7905.59 1268
7906.43 1273
7907.27 1341
7908.11 1352
7908.95 1297
7909.79 1218
7910.62 1287
7911.46 1301
7912.30 1261
7913.14 1127
7913.98 1088
7914.82 1150
7915.66 1169
7916.50 1100
7917.34 1156
7918.18 1169
7919.02 1172
7919.86 1158
7920.70 1171
7921.54 1229
7922.38 1306
7923.22 1296
7924.06 1255
7924.90 1209
7925.74 1169
7926.58 1201
7927.43 1240
7928.27 1190
7929.11 1170
7929.95 1199
7930.79 1141
7931.63 1076
7932.47 1056
7933.31 1131
7934.15 1061
7934.99 1089
7935.83 1104
7936.67 1036
7937.51 1086
7938.36 1193
7939.20 1207
7940.04 1103
7940.88 1117
7941.72 1122
7942.56 1082
7943.40 1046
7944.24 1083
7945.09 1077
7945.93 1123
7946.77 1019
7947.61 1030
7948.45 1145
7949.29 1132
7950.13 1082
7950.98 1135
7951.82 1159
7952.66 1252
7953.50 1274
7954.34 1249
7955.19 1180
7956.03 1237
7956.87 1147
7957.71 1117
7958.55 1137
7959.40 1125
7960.24 1100
7961.08 1174
7961.92 1136
7962.76 1074
7963.61 1132
7964.45 1222
7965.29 1233
7966.13 1112
7966.98 1126
7967.82 1151
7968.66 1163
7969.50 1236
7970.35 1260
7971.19 1114
7972.03 1116
7972.88 1069
7973.72 1053
7974.56 1164
7975.40 1138
7976.25 1034
7977.09 1136
7977.93 1142
7978.78 1109
7979.62 997
7980.46 1108
7981.31 1142
7982.15 1062
7982.99 1115
7983.84 1189
7984.68 1072
7985.52 1084
7986.37 1108
7987.21 1167
7988.06 1225
7988.90 1130
7989.74 1097
7990.59 1082
7991.43 1172
7992.27 1085
7993.12 1062
7993.96 1091
7994.81 1152
7995.65 1137
7996.49 1163
7997.34 1095
7998.18 1084
7999.03 1061
7999.87 1120
8000.72 1004
8001.56 1041
8002.40 1006
8003.25 1083
8004.09 1116
8004.94 1063
8005.78 1140
8006.63 1051
8007.47 1101
8008.32 1030
8009.16 1006
8010.01 1094
8010.85 1051
8011.70 1025
8012.54 1000
8013.39 970
8014.23 1027
8015.08 1124
8015.92 1019
8016.77 1017
8017.61 1058
8018.46 1022
8019.30 1085
8020.15 1005
8020.99 1030
8021.84 1043
8022.68 1092
8023.53 1074
8024.38 1033
8025.22 1003
8026.07 981
8026.91 992
8027.76 980
8028.60 983
8029.45 983
8030.30 947
8031.14 976
8031.99 980
8032.83 991
8033.68 1098
8034.53 1000
8035.37 988
8036.22 934
8037.06 1052
8037.91 964
8038.76 961
8039.60 972
8040.45 1011
8041.30 1004
8042.14 970
8042.99 990
8043.84 1020
8044.68 989
8045.53 947
8046.38 1046
8047.22 971
8048.07 1001
8048.92 991
8049.76 1073
8050.61 967
8051.46 1017
8052.30 979
8053.15 1010
8054.00 1027
8054.85 982
8055.69 993
8056.54 1037
8057.39 1008
8058.24 1001
8059.08 990
8059.93 1006
8060.78 965
8061.63 996
8062.47 1001
8063.32 963
8064.17 980
8065.02 976
8065.86 1003
8066.71 1033
8067.56 1020
8068.41 955
8069.26 988
8070.10 917
8070.95 979
8071.80 1059
8072.65 931
8073.50 977
8074.34 929
8075.19 952
8076.04 1002
8076.89 961
8077.74 962
8078.59 974
8079.43 964
8080.28 937
8081.13 967
8081.98 950
8082.83 975
8083.68 943
8084.53 986
8085.37 963
8086.22 993
8087.07 1025
8087.92 1004
8088.77 1022
8089.62 970
8090.47 931
8091.32 961
8092.17 970
8093.02 979
8093.87 927
8094.71 941
8095.56 896
8096.41 952
8097.26 914
8098.11 984
8098.96 942
8099.81 983
8100.66 976
8101.51 1030
8102.36 914
8103.21 845
8104.06 917
8104.91 919
8105.76 968
8106.61 966
8107.46 1084
8108.31 1037
8109.16 973
8110.01 938
8110.86 970
8111.71 919
8112.56 868
8113.41 855
8114.26 940
8115.11 986
8115.96 917
8116.81 1023
8117.66 945
8118.51 943
8119.36 955
8120.21 899
8121.06 942
8121.92 907
8122.77 981
8123.62 967
8124.47 1038
8125.32 1006
8126.17 1055
8127.02 1030
8127.87 926
8128.72 967
8129.57 981
8130.43 944
8131.28 965
8132.13 971
8132.98 1081
8133.83 1028
8134.68 1023
8135.53 940
8136.38 1021
8137.24 962
8138.09 1022
8138.94 967
8139.79 955
8140.64 1036
8141.49 949
8142.35 937
8143.20 983
8144.05 1005
8144.90 979
8145.75 1081
8146.61 1007
8147.46 977
8148.31 979
8149.16 1070
8150.01 1008
8150.87 935
8151.72 1023
8152.57 1113
8153.42 1055
8154.28 959
8155.13 997
8155.98 1052
8156.83 1045
8157.69 1079
8158.54 1124
8159.39 1035
8160.24 1037
8161.10 1059
8161.95 999
8162.80 1081
8163.66 1077
8164.51 1065
8165.36 1048
8166.21 1012
8167.07 992
8167.92 986
8168.77 975
8169.63 1003
8170.48 1032
8171.33 987
8172.19 973
8173.04 933
8173.89 960
8174.75 974
8175.60 989
8176.46 1001
8177.31 949
8178.16 977
8179.02 995
8179.87 965
8180.72 983
8181.58 916
8182.43 955
8183.29 963
8184.14 1031
8184.99 1002
8185.85 1028
8186.70 1004
8187.56 1027
8188.41 1007
8189.26 957
8190.12 965
8190.97 913
8191.83 874
8192.68 989
8193.54 979
8194.39 931
8195.25 983
8196.10 941
8196.95 910
8197.81 925
8198.66 977
8199.52 939
8200.37 980
8201.23 956
8202.08 956
8202.94 877
8203.79 911
8204.65 934
8205.50 934
8206.36 899
8207.21 947
8208.07 949
8208.92 875
8209.78 902
8210.64 911
8211.49 926
8212.35 917
8213.20 968
8214.06 1023
8214.91 1014
8215.77 982
8216.62 958
8217.48 1006
8218.34 1073
8219.19 977
8220.05 950
8220.90 968
8221.76 964
8222.61 925
8223.47 894
8224.33 953
8225.18 933
8226.04 959
8226.90 1011
8227.75 972
8228.61 984
8229.46 994
8230.32 1037
8231.18 1049
8232.03 965
8232.89 978
8233.75 1003
8234.60 1019
8235.46 1001
8236.32 992
8237.17 931
8238.03 1021
8238.89 998
8239.74 894
8240.60 946
8241.46 953
8242.32 961
8243.17 978
8244.03 908
8244.89 881
8245.74 996
8246.60 965
8247.46 944
8248.32 936
8249.17 991
8250.03 962
8250.89 938
8251.75 901
8252.60 1001
8253.46 1015
8254.32 964
8255.18 918
8256.03 888
8256.89 1017
8257.75 1000
8258.61 928
8259.47 964
8260.32 989
8261.18 905
8262.04 935
8262.90 938
8263.76 935
8264.61 962
8265.47 950
8266.33 1007
8267.19 946
8268.05 940
8268.91 912
8269.76 988
8270.62 963
8271.48 936
8272.34 924
8273.20 976
8274.06 1026
8274.92 1061
8275.77 982
8276.63 959
8277.49 975
8278.35 979
8279.21 1000
8280.07 970
8280.93 978
8281.79 996
8282.65 948
8283.51 973
8284.36 1062
8285.22 1038
8286.08 1076
8286.94 982
8287.80 996
8288.66 1035
8289.52 1032
8290.38 1063
8291.24 969
8292.10 1004
8292.96 1094
8293.82 1155
8294.68 1110
8295.54 1101
8296.40 1156
8297.26 1048
8298.12 1078
8298.98 1112
8299.84 1216
8300.70 1126
8301.56 1089
8302.42 1169
8303.28 1101
8304.14 1066
8305.00 1151
8305.86 1054
8306.72 1131
8307.58 1151
8308.44 1079
8309.30 1123
8310.16 1056
8311.02 1039
8311.88 1024
8312.74 987
8313.60 1008
8314.46 1023
8315.33 1003
8316.19 1068
8317.05 1119
8317.91 1179
8318.77 1012
8319.63 1128
8320.49 1070
8321.35 1031
8322.21 1078
8323.08 1025
8323.94 1135
8324.80 1055
8325.66 1118
8326.52 1132
8327.38 1112
8328.24 1082
8329.10 1025
8329.97 1044
8330.83 988
8331.69 1004
8332.55 1131
8333.41 1026
8334.28 948
8335.14 983
8336.00 1004
8336.86 1065
8337.72 1068
8338.58 973
8339.45 972
8340.31 997
8341.17 976
8342.03 1033
8342.90 1078
8343.76 1044
8344.62 1068
8345.48 1008
8346.35 1081
8347.21 1094
8348.07 1074
8348.93 991
8349.80 1022
8350.66 1063
8351.52 1059
8352.38 1123
8353.25 1013
8354.11 1005
8354.97 1002
8355.83 1085
8356.70 1123
8357.56 1165
8358.42 1030
8359.29 1077
8360.15 1105
8361.01 1101
8361.88 1155
8362.74 1050
8363.60 1051
8364.47 1044
8365.33 1073
8366.19 1057
8367.06 1137
8367.92 1135
8368.78 1133
8369.65 1172
8370.51 1092
8371.38 1102
8372.24 1045
8373.10 1125
8373.97 1068
8374.83 1116
8375.69 1067
8376.56 1134
8377.42 1187
8378.29 1231
8379.15 1119
8380.01 1164
8380.88 1187
8381.74 1102
8382.61 1189
8383.47 1168
8384.34 1070
8385.20 1096
8386.07 1188
8386.93 1171
8387.79 1264
8388.66 1156
8389.52 1145
8390.39 1203
8391.25 1161
8392.12 1213
8392.98 1196
8393.85 1183
8394.71 1173
8395.58 1221
8396.44 1280
8397.31 1300
8398.17 1196
8399.04 1220
8399.90 1240
8400.77 1237
8401.63 1284
8402.50 1270
8403.36 1263
8404.23 1296
8405.10 1225
8405.96 1239
8406.83 1303
8407.69 1300
8408.56 1335
8409.42 1405
8410.29 1426
8411.15 1312
8412.02 1351
8412.89 1336
8413.75 1388
8414.62 1253
8415.48 1316
8416.35 1369
8417.22 1393
8418.08 1276
8418.95 1354
8419.82 1367
8420.68 1411
8421.55 1424
8422.41 1412
8423.28 1397
8424.15 1415
8425.01 1315
8425.88 1429
8426.75 1400
8427.61 1469
8428.48 1549
8429.35 1434
8430.21 1460
8431.08 1467
8431.95 1650
8432.81 1555
8433.68 1564
8434.55 1553
8435.41 1514
8436.28 1559
8437.15 1610
8438.02 1681
8438.88 1649
8439.75 1654
8440.62 1652
8441.49 1730
8442.35 1780
8443.22 1734
8444.09 1692
8444.96 1683
8445.82 1738
8446.69 1789
8447.56 1831
8448.43 1857
8449.29 1912
8450.16 1918
8451.03 1972
8451.90 1941
8452.77 1987
8453.63 2036
8454.50 1953
8455.37 2019
8456.24 1880
8457.11 1944
8457.97 2099
8458.84 2028
8459.71 2304
8460.58 2426
8461.45 2688
8462.32 2743
8463.18 2899
8464.05 2778
8464.92 2993
8465.79 2756
8466.66 2570
8467.53 2427
8468.40 2359
8469.26 2331
8470.13 2219
8471.00 2228
8471.87 2177
8472.74 2323
8473.61 2590
8474.48 2977
8475.35 3235
8476.22 3666
8477.09 4138
8477.95 4109
8478.82 4182
8479.69 3877
8480.56 3498
8481.43 3055
8482.30 2710
8483.17 2462
8484.04 2262
8484.91 2048
8485.78 1971
8486.65 1702
8487.52 1680
8488.39 1690
8489.26 1730
8490.13 1671
8491.00 1673
8491.87 1673
8492.74 1731
8493.61 1770
8494.48 1758
8495.35 1732
8496.22 1733
8497.09 1800
8497.96 1676
8498.83 1714
8499.70 1767
8500.57 1753
8501.44 1732
8502.31 1781
8503.18 1754
8504.05 1789
8504.92 1677
8505.79 1669
8506.66 1687
8507.53 1692
8508.41 1645
8509.28 1615
8510.15 1608
8511.02 1661
8511.89 1740
8512.76 1715
8513.63 1815
8514.50 1900
8515.37 2016
8516.24 1968
8517.12 1883
8517.99 1939
8518.86 1852
8519.73 1875
8520.60 1894
8521.47 1813
8522.34 1760
8523.22 1731
8524.09 1751
8524.96 1764
8525.83 1624
8526.70 1645
8527.57 1715
8528.45 1693
8529.32 1628
8530.19 1721
8531.06 1770
8531.93 1889
8532.81 1771
8533.68 1745
8534.55 1760
8535.42 1895
8536.29 1896
8537.17 1842
8538.04 1891
8538.91 1927
8539.78 1952
8540.66 1936
8541.53 1988
8542.40 2002
8543.27 1878
8544.15 1846
8545.02 1886
8545.89 1886
8546.76 1884
8547.64 1802
8548.51 1786
8549.38 1762
8550.26 1753
8551.13 1764
8552.00 1780
8552.87 1917
8553.75 1944
8554.62 1910
8555.49 1811
8556.37 1832
8557.24 1924
8558.11 1976
8558.99 2040
8559.86 2117
8560.73 2165
8561.61 2252
8562.48 2106
8563.36 2059
8564.23 1962
8565.10 1963
8565.98 1895
8566.85 1755
8567.72 1732
8568.60 1684
8569.47 1759
8570.35 1677
8571.22 1614
8572.09 1576
8572.97 1627
8573.84 1534
8574.72 1577
8575.59 1461
8576.46 1558
8577.34 1584
8578.21 1607
8579.09 1551
8579.96 1605
8580.84 1689
8581.71 1582
8582.59 1566
8583.46 1604
8584.34 1569
8585.21 1529
8586.08 1548
8586.96 1527
8587.83 1562
8588.71 1485
8589.58 1461
8590.46 1586
8591.33 1614
8592.21 1609
8593.08 1619
8593.96 1598
8594.83 1445
8595.71 1527
8596.59 1541
8597.46 1545
8598.34 1645
8599.21 1573
8600.09 1544
8600.96 1593
8601.84 1616
8602.71 1653
8603.59 1534
8604.46 1549
8605.34 1533
8606.22 1568
8607.09 1711
8607.97 1703
8608.84 1573
8609.72 1578
8610.60 1558
8611.47 1633
8612.35 1561
8613.22 1603
8614.10 1625
8614.98 1681
8615.85 1643
8616.73 1623
8617.61 1627
8618.48 1635
8619.36 1557
8620.24 1527
8621.11 1679
8621.99 1617
8622.87 1661
8623.74 1662
8624.62 1652
8625.50 1774
8626.37 1766
8627.25 1765
8628.13 1762
8629.00 1817
8629.88 1827
8630.76 1825
8631.63 1869
8632.51 1797
8633.39 1825
8634.27 1852
8635.14 1857
8636.02 1806
8636.90 1836
8637.77 1862
8638.65 1928
8639.53 2035
8640.41 2002
8641.28 1930
8642.16 2026
8643.04 1896
8643.92 1946
8644.80 1947
8645.67 2083
8646.55 1959
8647.43 1952
8648.31 1973
8649.19 2056
8650.06 1971
8650.94 1952
8651.82 1978
8652.70 2007
8653.58 1987
8654.45 1933
8655.33 2004
8656.21 2072
8657.09 2089
8657.97 2022
8658.85 2105
8659.72 2130
8660.60 2175
8661.48 2041
8662.36 2069
8663.24 2176
8664.12 2057
8665.00 2097
8665.88 2089
8666.75 2091
8667.63 2188
8668.51 2107
8669.39 2165
8670.27 2140
8671.15 2263
8672.03 2150
8672.91 2123
8673.79 2141
8674.67 2239
8675.55 2296
8676.42 2377
8677.30 2597
8678.18 2682
8679.06 2846
8679.94 3045
8680.82 3195
8681.70 3232
8682.58 3258
8683.46 3173
8684.34 3099
8685.22 2847
8686.10 2781
8686.98 2635
8687.86 2510
8688.74 2384
8689.62 2410
8690.50 2267
8691.38 2251
8692.26 2283
8693.14 2287
8694.02 2471
8694.90 2628
8695.78 2821
8696.66 3163
8697.54 3510
8698.42 3934
8699.30 4364
8700.18 4524
8701.07 4342
8701.95 4140
8702.83 3967
8703.71 3451
8704.59 3136
8705.47 2768
8706.35 2460
8707.23 2246
8708.11 2069
8708.99 2103
8709.87 1953
8710.75 1888
8711.64 1868
8712.52 1863
8713.40 1840
8714.28 1848
8715.16 1798
8716.04 1855
8716.92 1877
8717.81 1778
8718.69 1736
8719.57 1755
8720.45 1768
8721.33 1668
8722.21 1625
8723.10 1757
8723.98 1642
8724.86 1674
8725.74 1640
8726.62 1762
8727.50 1605
8728.39 1769
8729.27 1710
8730.15 1786
8731.03 1790
8731.91 1781
8732.80 1720
8733.68 1597
8734.56 1674
8735.44 1740
8736.33 1840
8737.21 1822
8738.09 1849
8738.97 1869
8739.86 1817
8740.74 1745
8741.62 1785
8742.50 1717
8743.39 1831
8744.27 1625
8745.15 1634
8746.04 1690
8746.92 1574
8747.80 1585
8748.68 1603
8749.57 1590
8750.45 1620
8751.33 1688
8752.22 1577
8753.10 1629
8753.98 1646
8754.87 1639
8755.75 1702
8756.63 1620
8757.52 1634
8758.40 1580
8759.28 1620
8760.17 1668
8761.05 1623
8761.94 1590
8762.82 1654
8763.70 1680
8764.59 1688
8765.47 1626
8766.36 1640
8767.24 1688
8768.12 1636
8769.01 1666
8769.89 1592
8770.78 1622
8771.66 1566
8772.54 1540
8773.43 1567
8774.31 1630
8775.20 1621
8776.08 1767
8776.97 1709
8777.85 1662
8778.73 1669
8779.62 1546
8780.50 1547
8781.39 1523
8782.27 1457
8783.16 1525
8784.04 1523
8784.93 1447
8785.81 1436
8786.70 1390
8787.58 1351
8788.47 1415
8789.35 1436
8790.24 1453
8791.12 1529
8792.01 1488
8792.89 1348
8793.78 1390
8794.66 1389
8795.55 1427
8796.44 1422
8797.32 1468
8798.21 1424
8799.09 1381
8799.98 1445
8800.86 1416
8801.75 1265
8802.63 1308
8803.52 1370
8804.41 1339
8805.29 1402
8806.18 1418
8807.06 1378
8807.95 1344
8808.84 1314
8809.72 1321
8810.61 1351
8811.49 1363
8812.38 1361
8813.27 1263
8814.15 1306
8815.04 1256
8815.93 1256
8816.81 1283
8817.70 1328
8818.59 1300
8819.47 1291
8820.36 1250
8821.25 1312
8822.13 1305
8823.02 1313
8823.91 1292
8824.79 1296
8825.68 1258
8826.57 1176
8827.45 1330
8828.34 1265
8829.23 1266
8830.12 1300
8831.00 1263
8831.89 1222
8832.78 1133
8833.66 1091
8834.55 1175
8835.44 1231
8836.33 1323
8837.21 1234
8838.10 1106
8838.99 1128
8839.88 1101
8840.76 1170
8841.65 1218
8842.54 1162
8843.43 1119
8844.32 1170
8845.20 1134
8846.09 1126
8846.98 1156
8847.87 1083
8848.76 1169
8849.64 1084
8850.53 1054
8851.42 1061
8852.31 1170
8853.20 1116
8854.09 1132
8854.97 1071
8855.86 1107
8856.75 1098
8857.64 1100
8858.53 1130
8859.42 1066
8860.30 995
8861.19 1042
8862.08 1065
8862.97 1054
8863.86 991
8864.75 1042
8865.64 1019
8866.53 1034
8867.42 1134
8868.30 1159
8869.19 1136
8870.08 1020
8870.97 1012
8871.86 1055
8872.75 996
8873.64 1088
8874.53 1010
8875.42 1038
8876.31 1026
8877.20 1039
8878.09 1092
8878.98 1095
8879.87 1030
8880.76 1002
8881.65 1039
8882.54 968
8883.43 1003
8884.32 984
8885.21 1018
8886.10 992
8886.99 969
8887.88 994
8888.77 1024
8889.66 1002
8890.55 1091
8891.44 1029
8892.33 934
8893.22 903
8894.11 890
8895.00 951
8895.89 955
8896.78 928
8897.67 920
8898.56 918
8899.45 922
8900.34 977
8901.23 1025
8902.12 986
8903.01 934
8903.90 958
8904.79 987
8905.69 1007
8906.58 892
8907.47 859
8908.36 949
8909.25 1004
8910.14 986
8911.03 935
8911.92 900
8912.82 953
8913.71 880
8914.60 899
8915.49 947
8916.38 890
8917.27 908
8918.16 921
8919.06 945
8919.95 894
8920.84 915
8921.73 937
8922.62 973
8923.51 937
8924.41 907
8925.30 884
8926.19 895
8927.08 887
8927.97 871
8928.87 903
8929.76 902
8930.65 858
8931.54 877
8932.43 902
8933.33 921
8934.22 877
8935.11 810
8936.00 852
8936.90 911
8937.79 942
8938.68 902
8939.57 901
8940.47 900
8941.36 858
8942.25 895
8943.15 913
8944.04 819
8944.93 848
8945.82 880
8946.72 893
8947.61 902
8948.50 919
8949.40 844
8950.29 915
8951.18 938
8952.08 916
8952.97 799
8953.86 832
8954.76 784
8955.65 858
8956.54 894
8957.44 971
8958.33 897
8959.22 843
8960.12 851
8961.01 895
8961.91 871
8962.80 862
8963.69 878
8964.59 834
8965.48 802
8966.37 798
8967.27 815
8968.16 848
8969.06 837
8969.95 837
8970.85 854
8971.74 871
8972.63 828
8973.53 848
8974.42 915
8975.32 885
8976.21 886
8977.11 863
8978.00 879
8978.90 866
8979.79 902
8980.68 830
8981.58 887
8982.47 907
8983.37 895
8984.26 867
8985.16 868
8986.05 838
8986.95 822
8987.84 822
8988.74 820
8989.63 906
8990.53 837
8991.42 870
8992.32 835
8993.22 828
8994.11 835
8995.01 829
8995.90 919
8996.80 879
8997.69 873
8998.59 854
8999.48 831
9000.38 850
9001.28 806
9002.17 845
9003.07 885
9003.96 821
9004.86 848
9005.75 835
9006.65 792
9007.55 751
9008.44 795
9009.34 839
9010.23 821
9011.13 813
9012.03 756
9012.92 803
9013.82 787
9014.72 897
9015.61 808
9016.51 820
9017.41 811
9018.30 889
9019.20 861
9020.10 808
9020.99 745
9021.89 776
9022.79 753
9023.68 801
9024.58 794
9025.48 732
9026.37 783
9027.27 883
9028.17 846
9029.06 842
9029.96 813
9030.86 851
9031.76 799
9032.65 889
9033.55 860
9034.45 798
9035.35 793
9036.24 792
9037.14 816
9038.04 721
9038.94 830
9039.83 854
9040.73 809
9041.63 830
9042.53 728
9043.42 795
9044.32 772
9045.22 758
9046.12 771
9047.02 758
9047.91 838
9048.81 853
9049.71 820
9050.61 853
9051.51 906
9052.41 787
9053.30 799
9054.20 821
9055.10 817
9056.00 847
9056.90 778
9057.80 879
9058.69 839
9059.59 822
9060.49 841
9061.39 792
9062.29 809
9063.19 847
9064.09 854
9064.99 829
9065.88 815
9066.78 833
9067.68 836
9068.58 808
9069.48 770
9070.38 775
9071.28 901
9072.18 884
9073.08 793
9073.98 776
9074.88 787
9075.78 859
9076.68 857
9077.58 824
9078.47 843
9079.37 825
9080.27 791
9081.17 795
9082.07 819
9082.97 828
9083.87 875
9084.77 834
9085.67 823
9086.57 817
9087.47 832
9088.37 876
9089.27 836
9090.17 867
9091.07 840
9091.97 805
9092.87 862
9093.77 792
9094.67 826
9095.58 885
9096.48 836
9097.38 881
9098.28 880
9099.18 820
9100.08 775
9100.98 825
9101.88 750
9102.78 816
9103.68 897
9104.58 895
9105.48 916
9106.38 763
9107.28 776
9108.19 777
9109.09 764
9109.99 805
9110.89 791
9111.79 809
9112.69 847
9113.59 825
9114.49 806
9115.40 799
9116.30 812
9117.20 760
9118.10 847
9119.00 785
9119.90 756
9120.81 849
9121.71 760
9122.61 787
9123.51 812
9124.41 811
9125.31 836
9126.22 813
9127.12 855
9128.02 794
9128.92 774
9129.82 815
9130.73 804
9131.63 815
9132.53 825
9133.43 866
9134.34 854
9135.24 789
9136.14 769
9137.04 802
9137.95 770
9138.85 746
9139.75 731
9140.65 784
9141.56 851
9142.46 805
9143.36 728
9144.26 809
9145.17 821
9146.07 840
9146.97 794
9147.88 748
9148.78 733
9149.68 879
9150.59 868
9151.49 840
9152.39 805
9153.29 801
9154.20 811
9155.10 766
9156.01 816
9156.91 773
9157.81 719
9158.72 796
9159.62 764
9160.52 782
9161.43 829
9162.33 806
9163.23 812
9164.14 789
9165.04 742
9165.95 808
9166.85 851
9167.75 830
9168.66 807
9169.56 821
9170.47 803
9171.37 768
9172.27 788
9173.18 770
9174.08 834
9174.99 788
9175.89 770
9176.80 735
9177.70 755
9178.60 777
9179.51 751
9180.41 806
9181.32 837
9182.22 811
9183.13 868
9184.03 828
9184.94 771
9185.84 759
9186.75 802
9187.65 771
9188.56 790
9189.46 838
9190.37 835
9191.27 801
9192.18 729
9193.08 791
9193.99 784
9194.89 792
9195.80 841
9196.71 864
9197.61 819
9198.52 747
9199.42 745
9200.33 759
9201.23 832
9202.14 816
9203.04 838
9203.95 794
9204.86 828
9205.76 836
9206.67 842
9207.57 842
9208.48 883
9209.39 866
9210.29 899
9211.20 780
9212.10 851
9213.01 834
9213.92 751
9214.82 783
9215.73 722
9216.64 767
9217.54 851
9218.45 777
9219.36 798
9220.26 797
9221.17 838
9222.08 826
9222.98 776
9223.89 828
9224.80 963
9225.70 867
9226.61 901
9227.52 816
9228.42 847
9229.33 800
9230.24 804
9231.14 764
9232.05 849
9232.96 809
9233.87 819
9234.77 803
9235.68 860
9236.59 814
9237.50 759
9238.40 776
9239.31 784
9240.22 778
9241.13 809
9242.03 835
9242.94 780
9243.85 842
9244.76 820
9245.66 827
9246.57 789
9247.48 821
9248.39 785
9249.30 835
9250.20 876
9251.11 814
9252.02 811
9252.93 820
9253.84 787
9254.75 892
9255.65 855
9256.56 721
9257.47 766
9258.38 797
9259.29 739
9260.20 816
9261.10 772
9262.01 829
9262.92 788
9263.83 876
9264.74 808
9265.65 832
9266.56 758
9267.47 809
9268.37 821
9269.28 823
9270.19 809
9271.10 726
9272.01 776
9272.92 773
9273.83 789
9274.74 811
9275.65 804
9276.56 796
9277.47 846
9278.38 789
9279.29 787
9280.20 800
9281.11 753
9282.01 772
9282.92 757
9283.83 754
9284.74 816
9285.65 802
9286.56 817
9287.47 805
9288.38 816
9289.29 773
9290.20 758
9291.11 759
9292.02 804
9292.93 797
9293.84 833
9294.75 829
9295.66 792
9296.57 803
9297.49 811
9298.40 863
9299.31 827
9300.22 780
9301.13 804
9302.04 759
9302.95 747
9303.86 762
9304.77 796
9305.68 774
9306.59 782
9307.50 803
9308.41 834
9309.32 829
9310.24 747
9311.15 792
9312.06 811
9312.97 763
9313.88 805
9314.79 777
9315.70 837
9316.61 829
9317.53 800
9318.44 843
9319.35 856
9320.26 859
9321.17 839
9322.08 791
9322.99 804
9323.91 789
9324.82 836
9325.73 845
9326.64 817
9327.55 832
9328.46 721
9329.38 806
9330.29 769
9331.20 880
9332.11 806
9333.03 786
9333.94 790
9334.85 760
9335.76 832
9336.67 757
9337.59 739
9338.50 831
9339.41 801
9340.32 731
9341.24 788
9342.15 792
9343.06 798
9343.97 772
9344.89 774
9345.80 807
9346.71 827
9347.63 829
9348.54 819
9349.45 844
9350.36 827
9351.28 817
9352.19 838
9353.10 811
9354.02 812
9354.93 786
9355.84 752
9356.76 799
9357.67 822
9358.58 783
9359.50 782
9360.41 736
9361.32 873
9362.24 843
9363.15 902
9364.06 780
9364.98 799
9365.89 846
9366.81 908
9367.72 865
9368.63 874
9369.55 804
9370.46 823
9371.38 812
9372.29 813
9373.20 756
9374.12 847
9375.03 833
9375.95 783
9376.86 763
9377.77 746
9378.69 771
9379.60 815
9380.52 810
9381.43 759
9382.35 850
9383.26 804
9384.18 802
9385.09 791
9386.01 841
9386.92 825
9387.83 863
9388.75 826
9389.66 820
9390.58 788
9391.49 853
9392.41 823
9393.32 851
9394.24 848
9395.16 832
9396.07 822
9396.99 859
9397.90 893
9398.82 913
9399.73 965
9400.65 840
9401.56 930
9402.48 902
9403.39 896
9404.31 817
9405.22 837
9406.14 802
9407.06 877
9407.97 893
9408.89 850
9409.80 848
9410.72 832
9411.64 845
9412.55 853
9413.47 856
9414.38 862
9415.30 874
9416.22 875
9417.13 869
9418.05 904
9418.97 866
9419.88 861
9420.80 878
9421.71 845
9422.63 858
9423.55 918
9424.46 878
9425.38 850
9426.30 912
9427.21 845
9428.13 834
9429.05 886
9429.96 965
9430.88 903
9431.80 896
9432.72 848
9433.63 892
9434.55 938
9435.47 867
9436.38 843
9437.30 877
9438.22 906
9439.14 955
9440.05 961
9440.97 887
9441.89 916
9442.81 915
9443.72 968
9444.64 978
9445.56 1056
9446.48 971
9447.39 965
9448.31 1069
9449.23 984
9450.15 965
9451.07 884
9451.98 923
9452.90 949
9453.82 970
9454.74 973
9455.66 926
9456.57 996
9457.49 1020
9458.41 1093
9459.33 1088
9460.25 1075
9461.16 1071
9462.08 1122
9463.00 1203
9463.92 1141
9464.84 1128
9465.76 1028
9466.68 1027
9467.59 1007
9468.51 1050
9469.43 1009
9470.35 935
9471.27 922
9472.19 917
9473.11 916
9474.03 907
9474.95 910
9475.87 955
9476.78 881
9477.70 866
9478.62 947
9479.54 935
9480.46 953
9481.38 934
9482.30 954
9483.22 985
9484.14 973
9485.06 912
9485.98 935
9486.90 990
9487.82 914
9488.74 910
9489.66 948
9490.58 951
9491.50 1012
9492.42 1017
9493.34 903
9494.26 881
9495.18 969
9496.10 990
9497.02 944
9497.94 902
9498.86 910
9499.78 880
9500.70 994
9501.62 953
9502.54 978
9503.46 900
9504.38 918
9505.30 989
9506.22 970
9507.14 914
9508.06 881
9508.98 887
9509.90 855
9510.82 949
9511.75 918
9512.67 956
9513.59 904
9514.51 965
9515.43 853
9516.35 855
9517.27 983
9518.19 959
9519.11 943
9520.03 1021
9520.96 1051
9521.88 991
9522.80 936
9523.72 1027
9524.64 989
9525.56 978
9526.48 965
9527.41 991
9528.33 1021
9529.25 961
9530.17 943
9531.09 926
9532.02 938
9532.94 951
9533.86 1104
9534.78 1052
9535.70 1023
9536.63 1131
9537.55 1119
9538.47 1133
9539.39 1170
9540.31 1191
9541.24 1186
9542.16 1184
9543.08 1229
9544.00 1183
9544.93 1201
9545.85 1139
9546.77 1120
9547.69 1022
9548.62 1012
9549.54 980
9550.46 976
9551.38 925
9552.31 1008
9553.23 1042
9554.15 945
9555.08 959
9556.00 987
9556.92 990
9557.84 928
9558.77 920
9559.69 981
9560.61 950
9561.54 972
9562.46 995
9563.38 983
9564.31 907
9565.23 962
9566.15 1046
9567.08 1055
9568.00 1071
9568.93 1049
9569.85 1022
9570.77 1016
9571.70 1010
9572.62 1031
9573.54 1004
9574.47 985
9575.39 1035
9576.32 1108
9577.24 1044
9578.16 986
9579.09 1052
9580.01 992
9580.94 1029
9581.86 1004
9582.78 956
9583.71 1038
9584.63 954
9585.56 963
9586.48 1011
9587.41 989
9588.33 999
9589.26 982
9590.18 987
9591.11 973
9592.03 974
9592.96 932
9593.88 989
9594.80 1012
9595.73 1003
9596.65 969
9597.58 954
9598.50 920
9599.43 976
9600.35 1043
9601.28 1053
9602.21 967
9603.13 942
9604.06 954
9604.98 1017
9605.91 1054
9606.83 1047
9607.76 1032
9608.68 1033
9609.61 1079
9610.53 1140
9611.46 1116
9612.39 1042
9613.31 1008
9614.24 1042
9615.16 1104
9616.09 1007
9617.02 1074
9617.94 1060
9618.87 1068
9619.79 1074
9620.72 1088
9621.65 1067
9622.57 1010
9623.50 1053
9624.42 1069
9625.35 1021
9626.28 978
9627.20 1048
9628.13 1088
9629.06 1148
9629.98 1092
9630.91 1096
9631.84 1120
9632.76 1084
9633.69 1102
9634.62 1076
9635.54 1052
9636.47 1083
9637.40 1133
9638.32 1154
9639.25 1155
9640.18 1111
9641.11 1184
9642.03 1073
9642.96 1129
9643.89 1249
9644.81 1285
9645.74 1244
9646.67 1226
9647.60 1150
9648.52 1183
9649.45 1222
9650.38 1165
9651.31 1130
9652.23 1202
9653.16 1215
9654.09 1188
9655.02 1206
9655.95 1300
9656.87 1302
9657.80 1319
9658.73 1353
9659.66 1302
9660.58 1340
9661.51 1267
9662.44 1229
9663.37 1215
9664.30 1213
9665.23 1145
9666.15 1225
9667.08 1201
9668.01 1194
9668.94 1167
9669.87 1202
9670.80 1203
9671.73 1213
9672.65 1231
9673.58 1326
9674.51 1290
9675.44 1297
9676.37 1228
9677.30 1183
9678.23 1258
9679.16 1304
9680.08 1378
9681.01 1313
9681.94 1225
9682.87 1188
9683.80 1276
9684.73 1232
9685.66 1259
9686.59 1220
9687.52 1306
9688.45 1323
9689.38 1349
9690.31 1296
9691.24 1255
9692.17 1261
9693.09 1267
9694.02 1248
9694.95 1286
9695.88 1287
9696.81 1331
9697.74 1337
9698.67 1155
9699.60 1294
9700.53 1336
9701.46 1387
9702.39 1288
9703.32 1338
9704.25 1481
9705.18 1389
9706.11 1420
9707.04 1432
9707.97 1541
9708.91 1494
9709.84 1399
9710.77 1371
9711.70 1358
9712.63 1204
9713.56 1274
9714.49 1304
9715.42 1276
9716.35 1191
9717.28 1296
9718.21 1341
9719.14 1384
9720.07 1247
9721.00 1358
9721.93 1349
9722.87 1337
9723.80 1236
9724.73 1313
9725.66 1324
9726.59 1253
9727.52 1233
9728.45 1261
9729.38 1263
9730.32 1274
9731.25 1272
9732.18 1215
9733.11 1108
9734.04 1115
9734.97 1120
9735.91 1176
9736.84 1193
9737.77 1211
9738.70 1197
9739.63 1187
9740.56 1137
9741.50 1175
9742.43 1175
9743.36 1194
9744.29 1186
9745.22 1156
9746.16 1128
9747.09 1051
9748.02 1075
9748.95 1120
9749.89 1132
9750.82 1075
9751.75 1115
9752.68 1033
9753.62 1034
9754.55 1073
9755.48 1060
9756.41 1123
9757.35 1139
9758.28 1061
9759.21 1104
9760.14 1089
9761.08 1055
9762.01 1035
9762.94 1085
9763.88 1081
9764.81 1071
9765.74 1079
9766.68 975
9767.61 1075
9768.54 1047
9769.48 1061
9770.41 1021
9771.34 988
9772.28 1049
9773.21 1061
9774.14 1089
9775.08 1036
9776.01 1023
9776.94 1036
9777.88 1079
9778.81 1070
9779.74 1015
9780.68 1057
9781.61 1072
9782.55 1050
9783.48 1056
9784.41 1059
9785.35 1089
9786.28 1041
9787.22 1090
9788.15 1075
9789.08 1046
9790.02 1137
9790.95 1149
9791.89 1081
9792.82 1093
9793.76 1084
9794.69 1087
9795.63 1154
9796.56 1084
9797.49 1142
9798.43 1020
9799.36 995
9800.30 1007
9801.23 1043
9802.17 961
9803.10 1039
9804.04 1086
9804.97 1088
9805.91 1016
9806.84 1051
9807.78 1039
9808.71 992
9809.65 1009
9810.58 1048
9811.52 986
9812.45 941
9813.39 941
9814.33 961
9815.26 998
9816.20 973
9817.13 1020
9818.07 916
9819.00 905
9819.94 922
9820.87 882
9821.81 896
9822.75 961
9823.68 919
9824.62 964
9825.55 958
9826.49 975
9827.43 963
9828.36 963
9829.30 913
9830.23 862
9831.17 975
9832.11 924
9833.04 984
9833.98 921
9834.92 987
9835.85 976
9836.79 937
9837.73 905
9838.66 883
9839.60 913
9840.54 828
9841.47 855
9842.41 951
9843.35 893
9844.28 922
9845.22 885
9846.16 862
9847.09 858
9848.03 893
9848.97 918
9849.90 933
9850.84 920
9851.78 945
9852.72 919
9853.65 962
9854.59 918
9855.53 909
9856.47 879
9857.40 889
9858.34 943
9859.28 920
9860.22 855
9861.15 913
9862.09 877
9863.03 880
9863.97 927
9864.90 850
9865.84 902
9866.78 911
9867.72 918
9868.66 868
9869.59 838
9870.53 891
9871.47 885
9872.41 888
9873.35 885
9874.29 851
9875.22 892
9876.16 890
9877.10 876
9878.04 926
9878.98 894
9879.92 843
9880.85 868
9881.79 871
9882.73 812
9883.67 874
9884.61 889
9885.55 893
9886.49 910
9887.43 903
9888.37 864
9889.30 911
9890.24 806
9891.18 845
9892.12 810
9893.06 854
9894.00 881
9894.94 923
9895.88 924
9896.82 923
9897.76 914
9898.70 896
9899.64 837
9900.58 885
9901.52 877
9902.45 841
9903.39 881
9904.33 883
9905.27 883
9906.21 817
9907.15 915
9908.09 882
9909.03 919
9909.97 854
9910.91 913
9911.85 856
9912.79 850
9913.73 822
9914.67 884
9915.61 867
9916.55 907
9917.49 948
9918.44 922
9919.38 933
9920.32 931
9921.26 871
9922.20 858
9923.14 894
9924.08 889
9925.02 828
9925.96 824
9926.90 878
9927.84 885
9928.78 903
9929.72 876
9930.66 874
9931.61 994
9932.55 1003
9933.49 1027
9934.43 1111
9935.37 1078
9936.31 1117
9937.25 1160
9938.19 1150
9939.14 1102
9940.08 1052
9941.02 1046
9941.96 998
9942.90 929
9943.84 918
9944.78 881
9945.73 902
9946.67 836
9947.61 825
9948.55 831
9949.49 891
9950.44 862
9951.38 907
9952.32 852
9953.26 956
9954.20 920
9955.15 1014
9956.09 931
9957.03 884
9957.97 927
9958.91 840
9959.86 870
9960.80 861
9961.74 881
9962.68 962
9963.63 950
9964.57 832
9965.51 867
9966.45 882
9967.40 854
9968.34 866
9969.28 855
9970.23 797
9971.17 835
9972.11 882
9973.05 897
9974.00 858
9974.94 836
9975.88 869
9976.83 886
9977.77 884
9978.71 850
9979.66 879
9980.60 880
9981.54 848
9982.49 836
9983.43 897
9984.37 877
9985.32 761
9986.26 869
9987.20 813
9988.15 784
9989.09 811
9990.04 821
9990.98 783
9991.92 816
9992.87 895
9993.81 833
9994.76 740
9995.70 812
9996.64 773
9997.59 834
9998.53 808
9999.48 825
10000.42 864
10001.36 874
10002.31 844
10003.25 841
10004.20 774
10005.14 765
10006.09 809
10007.03 834
10007.98 835
10008.92 803
10009.87 812
10010.81 790
10011.76 818
10012.70 830
10013.64 863
10014.59 792
10015.53 831
10016.48 768
10017.43 798
10018.37 795
10019.32 810
10020.26 819
10021.21 759
10022.15 796
10023.10 825
10024.04 797
10024.99 824
10025.93 839
10026.88 759
10027.82 788
10028.77 747
10029.72 842
10030.66 767
10031.61 821
10032.55 807
10033.50 810
10034.44 826
10035.39 836
10036.34 854
10037.28 798
10038.23 765
10039.17 827
10040.12 835
10041.07 807
10042.01 809
10042.96 805
10043.91 774
10044.85 774
10045.80 733
10046.74 731
10047.69 800
10048.64 757
10049.58 734
10050.53 784
10051.48 778
10052.42 851
10053.37 770
10054.32 753
10055.27 728
10056.21 802
10057.16 792
10058.11 799
10059.05 744
10060.00 758
10060.95 752
10061.89 746
10062.84 730
10063.79 776
10064.74 715
10065.68 773
10066.63 770
10067.58 772
10068.53 768
10069.47 743
10070.42 762
10071.37 652
10072.32 742
10073.26 785
10074.21 772
10075.16 724
10076.11 754
10077.06 752
10078.00 745
10078.95 802
10079.90 753
10080.85 776
10081.80 749
10082.74 739
10083.69 772
10084.64 732
10085.59 779
10086.54 719
10087.49 741
10088.43 692
10089.38 733
10090.33 787
10091.28 735
10092.23 746
10093.18 722
10094.13 663
10095.07 655
10096.02 662
10096.97 719
10097.92 732
10098.87 761
10099.82 769
10100.77 757
10101.72 750
10102.67 730
10103.61 691
10104.56 694
10105.51 689
10106.46 724
10107.41 729
10108.36 691
10109.31 718
10110.26 697
10111.21 741
10112.16 675
10113.11 743
10114.06 767
10115.01 746
10115.96 717
10116.91 741
10117.86 713
10118.81 752
10119.76 719
10120.71 715
10121.66 667
10122.61 698
10123.56 780
10124.51 707
10125.46 719
10126.41 761
10127.36 715
10128.31 707
10129.26 749
10130.21 702
10131.16 685
10132.11 739
10133.06 720
10134.01 721
10134.96 726
10135.91 723
10136.86 731
10137.81 770
10138.76 752
10139.72 769
10140.67 715
10141.62 698
10142.57 718
10143.52 736
10144.47 687
10145.42 732
10146.37 743
10147.32 767
10148.28 744
10149.23 734
10150.18 784
10151.13 782
10152.08 753
10153.03 703
10153.98 698
10154.94 734
10155.89 717
10156.84 681
10157.79 723
10158.74 742
10159.69 719
10160.65 714
10161.60 764
10162.55 743
10163.50 734
10164.45 756
10165.41 732
10166.36 734
10167.31 761
10168.26 760
10169.21 720
10170.17 779
10171.12 718
10172.07 820
10173.02 788
10173.98 878
10174.93 832
10175.88 823
10176.83 856
10177.79 774
10178.74 843
10179.69 750
10180.64 765
10181.60 755
10182.55 750
10183.50 771
10184.46 728
10185.41 764
10186.36 731
10187.32 730
10188.27 821
10189.22 764
10190.18 823
10191.13 801
10192.08 783
10193.03 786
10193.99 746
10194.94 724
10195.90 796
10196.85 819
10197.80 865
10198.76 848
10199.71 785
10200.66 738
10201.62 757
10202.57 717
10203.52 780
10204.48 863
10205.43 886
10206.39 858
10207.34 796
10208.29 811
10209.25 904
10210.20 830
10211.16 872
10212.11 870
10213.07 861
10214.02 891
10214.97 895
10215.93 887
10216.88 831
10217.84 848
10218.79 902
10219.75 827
10220.70 789
10221.66 793
10222.61 787
10223.57 797
10224.52 762
10225.48 735
10226.43 829
10227.39 779
10228.34 762
10229.30 799
10230.25 772
10231.21 773
10232.16 804
10233.12 763
10234.07 744
10235.03 766
10235.98 775
10236.94 765
10237.89 721
10238.85 762
10239.80 848
10240.76 831
10241.72 815
10242.67 841
10243.63 882
10244.58 861
10245.54 796
10246.49 803
10247.45 884
10248.41 849
10249.36 834
10250.32 860
10251.27 836
10252.23 840
10253.19 792
10254.14 754
10255.10 741
10256.06 737
10257.01 774
10257.97 763
10258.92 804
10259.88 752
10260.84 778
10261.79 732
10262.75 702
10263.71 730
10264.66 684
10265.62 743
10266.58 842
10267.53 776
10268.49 734
10269.45 771
10270.41 684
10271.36 724
10272.32 733
10273.28 708
10274.23 709
10275.19 771
10276.15 787
10277.11 755
10278.06 816
10279.02 745
10279.98 774
10280.94 763
10281.89 769
10282.85 738
10283.81 800
10284.77 782
10285.72 800
10286.68 732
10287.64 771
10288.60 704
10289.55 716
10290.51 753
10291.47 676
10292.43 720
10293.39 771
10294.34 705
10295.30 728
10296.26 711
10297.22 704
10298.18 777
10299.14 769
10300.09 707
10301.05 717
10302.01 741
10302.97 748
10303.93 709
10304.89 762
10305.85 742
10306.80 755
10307.76 706
10308.72 707
10309.68 688
10310.64 748
10311.60 681
10312.56 671
10313.52 702
10314.47 730
10315.43 712
10316.39 683
10317.35 720
10318.31 715
10319.27 698
10320.23 676
10321.19 755
10322.15 737
10323.11 732
10324.07 674
10325.03 725
10325.99 737
10326.95 683
10327.91 710
10328.87 666
10329.83 665
10330.79 656
10331.75 722
10332.71 721
10333.67 743
10334.63 831
10335.59 718
10336.55 725
10337.51 783
10338.47 787
10339.43 736
10340.39 717
10341.35 750
10342.31 731
10343.27 740
10344.23 677
10345.19 672
10346.15 722
10347.11 779
10348.07 668
10349.03 635
10349.99 709
10350.95 672
10351.91 702
10352.87 703
10353.83 729
10354.79 660
10355.76 676
10356.72 620
10357.68 716
10358.64 680
10359.60 691
10360.56 745
10361.52 702
10362.48 710
10363.45 683
10364.41 633
10365.37 611
10366.33 632
10367.29 656
10368.25 673
10369.21 708
10370.18 660
10371.14 635
10372.10 625
10373.06 650
10374.02 671
10374.98 722
10375.95 676
10376.91 718
10377.87 714
10378.83 746
10379.79 793
10380.76 677
10381.72 609
10382.68 644
10383.64 643
10384.61 655
10385.57 742
10386.53 696
10387.49 661
10388.46 688
10389.42 551
10390.38 599
10391.34 604
10392.31 631
10393.27 606
10394.23 620
10395.19 698
10396.16 631
10397.12 629
10398.08 610
10399.05 675
10400.01 605
10400.97 644
10401.93 664
10402.90 604
10403.86 638
10404.82 671
10405.79 646
10406.75 700
10407.71 625
10408.68 664
10409.64 694
10410.60 673
10411.57 673
10412.53 743
10413.50 777
10414.46 660
10415.42 664
10416.39 605
10417.35 670
10418.31 662
10419.28 688
10420.24 674
10421.21 711
10422.17 695
10423.13 652
10424.10 743
10425.06 702
10426.03 710
10426.99 717
10427.96 735
10428.92 710
10429.88 761
10430.85 783
10431.81 679
10432.78 713
10433.74 811
10434.71 769
10435.67 696
10436.64 721
10437.60 706
10438.57 677
10439.53 699
10440.50 714
10441.46 693
10442.43 675
10443.39 636
10444.36 729
10445.32 680
10446.29 675
10447.25 648
10448.22 702
10449.18 633
10450.15 616
10451.11 664
10452.08 633
10453.04 596
10454.01 601
10454.97 678
10455.94 667
10456.91 680
10457.87 696
10458.84 643
10459.80 659
10460.77 636
10461.73 594
10462.70 637
10463.67 652
10464.63 625
10465.60 623
10466.56 607
10467.53 616
10468.50 700
10469.46 616
10470.43 621
10471.40 622
10472.36 661
10473.33 679
10474.30 630
10475.26 643
10476.23 652
10477.19 699
10478.16 628
10479.13 682
10480.09 645
10481.06 685
10482.03 689
10483.00 723
10483.96 741
10484.93 638
10485.90 611
10486.86 624
10487.83 679
10488.80 607
10489.76 639
10490.73 644
10491.70 646
10492.67 664
10493.63 618
10494.60 611
10495.57 621
10496.54 580
10497.50 666
10498.47 664
10499.44 630
10500.41 631
10501.37 670
10502.34 656
10503.31 593
10504.28 657
10505.25 692
10506.21 658
10507.18 657
10508.15 612
10509.12 642
10510.09 675
10511.05 667
10512.02 626
10512.99 680
10513.96 645
10514.93 662
10515.90 640
10516.86 629
10517.83 706
10518.80 730
10519.77 672
10520.74 593
10521.71 625
10522.68 672
10523.64 655
10524.61 663
10525.58 601
10526.55 630
10527.52 614
10528.49 709
10529.46 672
10530.43 618
10531.40 677
10532.36 741
10533.33 714
10534.30 709
10535.27 683
10536.24 647
10537.21 697
10538.18 684
10539.15 700
10540.12 670
10541.09 668
10542.06 701
10543.03 618
10544.00 651
10544.97 677
10545.94 687
10546.91 686
10547.88 668
10548.85 606
10549.82 644
10550.79 688
10551.76 701
10552.73 681
10553.70 657
10554.67 611
10555.64 683
10556.61 672
10557.58 723
10558.55 750
10559.52 697
10560.49 679
10561.46 710
10562.43 679
10563.40 715
10564.37 682
10565.34 720
10566.31 711
10567.28 711
10568.25 678
10569.23 706
10570.20 689
10571.17 673
10572.14 701
10573.11 723
10574.08 747
10575.05 688
10576.02 679
10576.99 696
10577.96 668
10578.94 714
10579.91 720
10580.88 697
10581.85 672
10582.82 636
10583.79 650
10584.76 628
10585.74 664
10586.71 691
10587.68 686
10588.65 688
10589.62 708
10590.60 729
10591.57 667
10592.54 656
10593.51 695
10594.48 727
10595.45 760
10596.43 671
10597.40 662
10598.37 688
10599.34 743
10600.32 660
10601.29 683
10602.26 672
10603.23 738
10604.21 726
10605.18 684
10606.15 777
10607.12 719
10608.10 689
10609.07 690
10610.04 664
10611.01 683
10611.99 672
10612.96 722
10613.93 708
10614.91 702
10615.88 760
10616.85 764
10617.82 683
10618.80 629
10619.77 688
10620.74 718
10621.72 843
10622.69 759
10623.66 680
10624.64 703
10625.61 708
10626.58 794
10627.56 689
10628.53 741
10629.51 765
10630.48 711
10631.45 746
10632.43 731
10633.40 669
10634.37 729
10635.35 781
10636.32 739
10637.30 709
10638.27 688
10639.24 721
10640.22 717
10641.19 713
10642.17 665
10643.14 716
10644.11 760
10645.09 762
10646.06 826
10647.04 869
10648.01 821
10648.99 790
10649.96 850
10650.94 861
10651.91 828
10652.89 793
10653.86 733
10654.83 753
10655.81 759
10656.78 714
10657.76 710
10658.73 699
10659.71 709
10660.68 732
10661.66 721
10662.63 681
10663.61 726
10664.59 717
10665.56 744
10666.54 685
10667.51 676
10668.49 756
10669.46 740
10670.44 702
10671.41 716
10672.39 707
10673.36 731
10674.34 682
10675.32 722
10676.29 735
10677.27 745
10678.24 735
10679.22 758
10680.19 707
10681.17 659
10682.15 708
10683.12 730
10684.10 740
10685.08 720
10686.05 674
10687.03 717
10688.00 691
10688.98 735
10689.96 664
10690.93 723
10691.91 703
10692.89 707
10693.86 671
10694.84 729
10695.82 744
10696.79 706
10697.77 684
10698.75 648
10699.72 631
10700.70 678
10701.68 711
10702.65 689
10703.63 648
10704.61 665
10705.59 681
10706.56 674
10707.54 737
10708.52 715
10709.49 704
10710.47 715
10711.45 702
10712.43 708
10713.40 694
10714.38 749
10715.36 690
10716.34 721
10717.31 747
10718.29 747
10719.27 726
10720.25 733
10721.22 702
10722.20 719
10723.18 712
10724.16 703
10725.14 755
10726.11 726
10727.09 733
10728.07 754
10729.05 674
10730.03 703
10731.01 725
10731.98 771
10732.96 740
10733.94 720
10734.92 757
10735.90 690
10736.88 707
10737.85 782
10738.83 748
10739.81 682
10740.79 660
10741.77 722
10742.75 714
10743.73 764
10744.71 709
10745.69 672
10746.66 706
10747.64 626
10748.62 688
10749.60 760
10750.58 810
10751.56 748
10752.54 740
10753.52 757
10754.50 661
10755.48 713
10756.46 697
10757.44 688
10758.42 697
10759.39 711
10760.37 686
10761.35 720
10762.33 693
10763.31 731
10764.29 714
10765.27 671
10766.25 728
10767.23 719
10768.21 656
10769.19 723
10770.17 779
10771.15 768
10772.13 688
10773.11 750
10774.09 743
10775.07 757
10776.05 696
10777.03 725
10778.02 725
10779.00 745
10779.98 693
10780.96 716
10781.94 740
10782.92 801
10783.90 798
10784.88 766
10785.86 825
10786.84 754
10787.82 739
10788.80 814
10789.78 745
10790.76 731
10791.75 773
10792.73 777
10793.71 781
10794.69 715
10795.67 731
10796.65 724
10797.63 773
10798.61 783
10799.60 865
10800.58 739
10801.56 766
10802.54 817
10803.52 781
10804.50 738
10805.49 762
10806.47 718
10807.45 768
10808.43 713
10809.41 716
10810.39 749
10811.38 724
10812.36 750
10813.34 717
10814.32 773
10815.30 720
10816.29 730
10817.27 711
10818.25 732
10819.23 760
10820.22 716
10821.20 736
10822.18 713
10823.16 787
10824.15 733
10825.13 790
10826.11 769
10827.09 760
10828.08 757
10829.06 751
10830.04 734
10831.02 700
10832.01 741
10832.99 745
10833.97 749
10834.96 717
10835.94 756
10836.92 806
10837.91 691
10838.89 774
10839.87 803
10840.85 741
10841.84 767
10842.82 660
10843.81 775
10844.79 767
10845.77 783
10846.76 791
10847.74 786
10848.72 758
10849.71 840
10850.69 780
10851.67 807
10852.66 821
10853.64 752
10854.63 791
10855.61 831
10856.59 813
10857.58 804
10858.56 779
10859.55 813
10860.53 833
10861.51 794
10862.50 803
10863.48 781
10864.47 810
10865.45 867
10866.44 857
10867.42 843
10868.41 799
10869.39 776
10870.37 818
10871.36 832
10872.34 793
10873.33 871
10874.31 792
10875.30 835
10876.28 846
10877.27 844
10878.25 854
10879.24 820
10880.22 839
10881.21 883
10882.19 894
10883.18 816
10884.16 845
10885.15 838
10886.13 813
10887.12 877
10888.11 892
10889.09 878
10890.08 927
10891.06 894
10892.05 857
10893.03 864
10894.02 860
10895.00 979
10895.99 964
10896.98 905
10897.96 909
10898.95 917
10899.93 938
10900.92 906
10901.91 917
10902.89 955
10903.88 913
10904.86 1039
10905.85 952
10906.84 927
10907.82 942
10908.81 946
10909.80 930
10910.78 966
10911.77 991
10912.76 997
10913.74 955
10914.73 963
10915.72 981
10916.70 925
10917.69 945
10918.68 1000
10919.66 1069
10920.65 1054
10921.64 948
10922.62 906
10923.61 1004
10924.60 944
10925.58 1002
10926.57 1017
10927.56 1004
10928.55 1005
10929.53 1026
10930.52 1007
10931.51 984
10932.50 1021
10933.48 1020
10934.47 1028
10935.46 1050
10936.45 1086
10937.43 1011
10938.42 983
10939.41 1110
10940.40 1063
10941.38 1064
10942.37 1004
10943.36 1019
10944.35 986
10945.34 987
10946.32 1080
10947.31 1136
10948.30 1151
10949.29 1140
10950.28 1139
10951.27 1085
10952.25 1103
10953.24 1241
10954.23 1066
10955.22 1076
10956.21 1208
10957.20 1187
10958.18 1207
10959.17 1143
10960.16 1183
10961.15 1143
10962.14 1161
10963.13 1128
10964.12 1214
10965.11 1259
10966.10 1237
10967.08 1397
10968.07 1386
10969.06 1389
10970.05 1455
10971.04 1373
10972.03 1356
10973.02 1258
10974.01 1248
10975.00 1293
10975.99 1219
10976.98 1220
10977.97 1257
10978.96 1185
10979.95 1246
10980.94 1242
10981.92 1246
10982.91 1214
10983.90 1273
10984.89 1183
10985.88 1193
10986.87 1252
10987.86 1168
10988.85 1167
10989.84 1296
10990.83 1222
10991.82 1204
10992.81 1176
10993.80 1159
10994.79 1208
10995.78 1183
10996.78 1161
10997.77 1191
10998.76 1248
10999.75 1309
11000.74 1241
11001.73 1267
11002.72 1268
11003.71 1283
11004.70 1417
11005.69 1416
11006.68 1675
11007.67 1634
11008.66 1678
11009.65 1756
11010.64 1766
11011.64 1591
11012.63 1590
11013.62 1438
11014.61 1348
11015.60 1337
11016.59 1266
11017.58 1203
11018.57 1163
11019.57 1259
11020.56 1225
11021.55 1160
11022.54 1181
11023.53 1122
11024.52 1042
11025.51 1135
11026.51 1094
11027.50 1093
11028.49 1098
11029.48 1135
11030.47 1139
11031.47 1015
11032.46 977
11033.45 993
11034.44 1034
11035.43 1078
11036.43 1020
11037.42 987
11038.41 1070
11039.40 1055
11040.39 1065
11041.39 996
11042.38 969
11043.37 1066
11044.36 946
11045.36 955
11046.35 1132
11047.34 1087
11048.34 924
11049.33 963
11050.32 987
11051.31 990
11052.31 1019
11053.30 1074
11054.29 1064
11055.29 968
11056.28 984
11057.27 1031
11058.26 937
11059.26 939
11060.25 951
11061.24 934
11062.24 939
11063.23 880
11064.22 893
11065.22 902
11066.21 920
11067.20 968
11068.20 869
11069.19 866
11070.19 879
11071.18 875
11072.17 901
11073.17 947
11074.16 976
11075.15 879
11076.15 889
11077.14 891
11078.14 879
11079.13 920
11080.12 924
11081.12 964
11082.11 937
11083.11 906
11084.10 857
11085.10 915
11086.09 963
11087.08 930
11088.08 902
11089.07 1003
11090.07 967
11091.06 847
11092.06 870
11093.05 942
11094.05 900
11095.04 898
11096.04 890
11097.03 871
11098.03 883
11099.02 860
11100.02 927
11101.01 922
11102.01 913
11103.00 903
11104.00 831
11104.99 808
11105.99 865
11106.98 920
11107.98 776
11108.97 830
11109.97 901
11110.96 835
11111.96 819
11112.95 827
11113.95 844
11114.95 937
11115.94 903
11116.94 778
11117.93 818
11118.93 913
11119.93 846
11120.92 805
11121.92 792
11122.91 779
11123.91 774
11124.91 790
11125.90 851
11126.90 790
11127.89 769
11128.89 749
11129.89 750
11130.88 852
11131.88 895
11132.88 778
11133.87 778
11134.87 827
11135.87 807
11136.86 735
11137.86 813
11138.86 777
11139.85 798
11140.85 901
11141.85 794
11142.84 749
11143.84 735
11144.84 775
11145.83 809
11146.83 779
11147.83 775
11148.83 776
11149.82 837
11150.82 757
11151.82 758
11152.82 795
11153.81 802
11154.81 832
11155.81 776
11156.80 824
11157.80 800
11158.80 760
11159.80 764
11160.80 769
11161.79 781
11162.79 733
11163.79 800
11164.79 753
11165.78 802
11166.78 763
11167.78 717
11168.78 748
11169.78 782
11170.78 777
11171.77 743
11172.77 784
11173.77 822
11174.77 780
11175.77 758
11176.77 820
11177.76 773
11178.76 776
11179.76 776
11180.76 735
11181.76 809
11182.76 834
11183.76 808
11184.75 822
11185.75 806
11186.75 800
11187.75 821
11188.75 814
11189.75 784
11190.75 765
11191.75 769
11192.75 738
11193.75 792
11194.75 792
11195.74 805
11196.74 826
11197.74 804
11198.74 899
11199.74 878
11200.74 843
11201.74 833
11202.74 811
11203.74 854
11204.74 869
11205.74 825
11206.74 809
11207.74 828
11208.74 742
11209.74 815
11210.74 881
11211.74 861
11212.74 848
11213.74 804
11214.74 744
11215.74 770
11216.74 788
11217.74 759
11218.74 736
11219.74 761
11220.74 822
11221.74 751
11222.74 742
11223.74 763
11224.74 762
11225.74 773
11226.74 757
11227.75 694
11228.75 740
11229.75 721
11230.75 815
11231.75 755
11232.75 748
11233.75 709
11234.75 743
11235.75 782
11236.75 809
11237.76 705
11238.76 728
11239.76 747
11240.76 761
11241.76 767
11242.76 800
11243.76 786
11244.76 753
11245.77 762
11246.77 802
11247.77 810
11248.77 744
11249.77 776
11250.77 810
11251.78 759
11252.78 845
11253.78 775
11254.78 649
11255.78 717
11256.79 725
11257.79 735
11258.79 744
11259.79 845
11260.79 787
11261.80 760
11262.80 713
11263.80 749
11264.80 778
11265.81 699
11266.81 786
11267.81 686
11268.81 689
11269.82 743
11270.82 770
11271.82 751
11272.82 691
11273.83 725
11274.83 736
11275.83 774
11276.84 766
11277.84 762
11278.84 732
11279.85 749
11280.85 771
11281.85 695
11282.85 676
11283.86 696
11284.86 727
11285.86 710
11286.87 723
11287.87 746
11288.87 738
11289.88 712
11290.88 660
11291.89 699
11292.89 729
11293.89 717
11294.90 669
11295.90 731
11296.90 713
11297.91 681
11298.91 687
11299.92 724
11300.92 752
11301.92 764
11302.93 699
11303.93 752
11304.94 709
11305.94 730
11306.94 729
11307.95 763
11308.95 819
11309.96 786
11310.96 715
11311.97 711
11312.97 765
11313.98 738
11314.98 668
11315.98 708
11316.99 728
11317.99 741
11319.00 745
11320.00 759
11321.01 714
11322.01 729
11323.02 788
11324.02 779
11325.03 698
11326.03 658
11327.04 737
11328.04 788
11329.05 713
11330.05 714
11331.06 780
11332.07 666
11333.07 689
11334.08 760
11335.08 682
11336.09 736
11337.09 791
11338.10 740
11339.10 687
11340.11 709
11341.12 747
11342.12 791
11343.13 706
11344.13 776
11345.14 715
11346.15 732
11347.15 859
11348.16 854
11349.16 831
11350.17 812
11351.18 825
11352.18 918
11353.19 837
11354.20 862
11355.20 822
11356.21 797
11357.21 819
11358.22 837
11359.23 735
11360.23 774
11361.24 788
11362.25 778
11363.25 776
11364.26 777
11365.27 727
11366.28 780
11367.28 807
11368.29 759
11369.30 789
11370.30 786
11371.31 784
11372.32 756
11373.32 643
11374.33 739
11375.34 698
11376.35 803
11377.35 732
11378.36 777
11379.37 769
11380.38 741
11381.38 715
11382.39 750
11383.40 762
11384.41 747
11385.41 767
11386.42 749
11387.43 810
11388.44 703
11389.45 731
11390.45 790
11391.46 799
11392.47 733
11393.48 688
11394.49 779
11395.49 720
11396.50 753
11397.51 740
11398.52 804
11399.53 781
11400.54 787
11401.55 810
11402.55 768
11403.56 719
11404.57 800
11405.58 747
11406.59 684
11407.60 715
11408.61 724
11409.61 784
11410.62 725
11411.63 831
11412.64 784
11413.65 736
11414.66 767
11415.67 725
11416.68 744
11417.69 754
11418.70 773
11419.71 754
11420.71 760
11421.72 834
11422.73 762
11423.74 721
11424.75 773
11425.76 757
11426.77 784
11427.78 833
11428.79 857
11429.80 771
11430.81 775
11431.82 763
11432.83 735
11433.84 818
11434.85 817
11435.86 760
11436.87 760
11437.88 733
11438.89 736
11439.90 772
11440.91 781
11441.92 801
11442.93 756
11443.94 826
11444.95 768
11445.96 737
11446.97 784
11447.98 719
11448.99 756
11450.00 812
11451.01 856
11452.03 846
11453.04 836
11454.05 752
11455.06 739
11456.07 798
11457.08 795
11458.09 806
11459.10 798
11460.11 839
11461.12 790
11462.14 746
11463.15 770
11464.16 838
11465.17 859
11466.18 826
11467.19 876
11468.20 873
11469.21 790
11470.23 820
11471.24 837
11472.25 764
11473.26 857
11474.27 851
11475.28 855
11476.30 789
11477.31 844
11478.32 858
11479.33 835
11480.34 779
11481.36 811
11482.37 841
11483.38 834
11484.39 760
11485.40 839
11486.42 875
11487.43 788
11488.44 883
11489.45 813
11490.47 796
11491.48 814
11492.49 832
11493.50 867
11494.52 834
11495.53 862
11496.54 837
11497.55 860
11498.57 861
11499.58 881
11500.59 821
11501.61 877
11502.62 829
11503.63 876
11504.64 851
11505.66 826
11506.67 827
11507.68 824
11508.70 894
11509.71 870
11510.72 821
11511.74 809
11512.75 788
11513.76 867
11514.78 897
11515.79 942
11516.80 865
11517.82 868
11518.83 877
11519.84 879
11520.86 908
11521.87 998
11522.89 947
11523.90 904
11524.91 912
11525.93 951
11526.94 878
11527.96 931
11528.97 880
11529.98 913
11531.00 912
11532.01 892
11533.03 910
11534.04 908
11535.06 957
11536.07 918
11537.08 982
11538.10 897
11539.11 959
11540.13 864
11541.14 904
11542.16 924
11543.17 987
11544.19 963
11545.20 961
11546.22 1011
11547.23 981
11548.25 1033
11549.26 1018
11550.28 947
11551.29 994
11552.31 1001
11553.32 1081
11554.34 1026
11555.35 1019
11556.37 1021
11557.38 977
11558.40 1047
11559.41 1055
11560.43 1026
11561.45 1080
11562.46 1065
11563.48 1067
11564.49 1084
11565.51 1065
11566.52 1097
11567.54 1168
11568.56 1186
11569.57 1206
11570.59 1189
11571.60 1119
11572.62 1084
11573.64 1143
11574.65 1162
11575.67 1235
11576.68 1187
11577.70 1185
11578.72 1186
11579.73 1243
11580.75 1194
11581.77 1248
11582.78 1227
11583.80 1263
11584.82 1251
11585.83 1270
11586.85 1320
11587.87 1317
11588.88 1345
11589.90 1407
11590.92 1366
11591.93 1415
11592.95 1496
11593.97 1472
11594.98 1438
11596.00 1462
11597.02 1609
11598.03 1570
11599.05 1497
11600.07 1537
11601.09 1632
11602.10 1752
11603.12 1868
11604.14 2050
11605.16 2307
11606.17 2407
11607.19 2566
11608.21 2809
11609.23 2918
11610.24 2972
11611.26 2904
11612.28 2653
11613.30 2493
11614.32 2143
11615.33 2060
11616.35 1869
11617.37 1768
11618.39 1580
11619.41 1514
11620.42 1454
11621.44 1369
11622.46 1330
11623.48 1381
11624.50 1335
11625.51 1360
11626.53 1372
11627.55 1251
11628.57 1271
11629.59 1320
11630.61 1236
11631.63 1232
11632.64 1206
11633.66 1244
11634.68 1260
11635.70 1185
11636.72 1163
11637.74 1179
11638.76 1147
11639.78 1226
11640.80 1187
11641.81 1132
11642.83 1121
11643.85 1188
11644.87 1175
11645.89 1133
11646.91 1171
11647.93 1146
11648.95 1186
11649.97 1161
11650.99 1142
11652.01 1137
11653.03 1121
11654.05 1071
11655.07 1008
11656.09 1070
11657.11 1016
11658.13 1023
11659.15 995
11660.17 1084
11661.19 1056
11662.21 1061
11663.23 1006
11664.25 989
11665.27 1051
11666.29 1099
11667.31 1044
11668.33 1044
11669.35 1060
11670.37 1131
11671.39 1139
11672.41 1049
11673.43 1024
11674.45 1000
11675.47 1031
11676.49 1058
11677.51 1042
11678.53 1063
11679.55 1085
11680.57 1101
11681.59 1085
11682.61 1068
11683.64 1094
11684.66 1096
11685.68 1029
11686.70 1140
11687.72 1153
11688.74 1130
11689.76 1196
11690.78 1207
11691.80 1192
11692.83 1172
11693.85 1174
11694.87 1158
11695.89 1170
11696.91 1166
11697.93 1131
11698.95 1046
11699.98 1081
11701.00 1064
11702.02 1085
11703.04 1108
11704.06 1101
11705.08 1100
11706.11 1019
11707.13 1122
11708.15 1085
11709.17 1071
11710.19 1073
11711.22 1039
11712.24 1112
11713.26 1112
11714.28 1028
11715.31 1041
11716.33 989
11717.35 983
11718.37 994
11719.40 970
11720.42 987
11721.44 926
11722.46 956
11723.49 947
11724.51 1001
11725.53 952
11726.55 956
11727.58 943
11728.60 926
11729.62 935
11730.65 893
11731.67 950
11732.69 943
11733.71 952
11734.74 943
11735.76 930
11736.78 894
11737.81 973
11738.83 934
11739.85 912
11740.88 960
11741.90 924
11742.92 892
11743.95 946
11744.97 914
11746.00 928
11747.02 914
11748.04 933
11749.07 890
11750.09 845
11751.11 929
11752.14 919
11753.16 929
11754.19 938
11755.21 939
11756.23 834
11757.26 882
11758.28 891
11759.31 855
11760.33 847
11761.36 837
11762.38 889
11763.40 853
11764.43 840
11765.45 887
11766.48 884
11767.50 910
11768.53 885
11769.55 832
11770.58 817
11771.60 879
11772.63 837
11773.65 751
11774.68 791
11775.70 817
11776.73 803
11777.75 825
11778.78 820
11779.80 813
11780.83 796
11781.85 862
11782.88 855
11783.90 863
11784.93 808
11785.95 817
11786.98 750
11788.00 837
11789.03 774
11790.05 780
11791.08 800
11792.11 806
11793.13 767
11794.16 755
11795.18 788
11796.21 835
11797.23 810
11798.26 777
11799.29 827
11800.31 825
11801.34 850
11802.36 853
11803.39 819
11804.42 850
11805.44 851
11806.47 763
11807.50 836
11808.52 779
11809.55 771
11810.57 772
11811.60 807
11812.63 814
11813.65 823
11814.68 804
11815.71 807
11816.73 822
11817.76 835
11818.79 809
11819.81 840
11820.84 834
11821.87 842
11822.90 800
11823.92 786
11824.95 760
11825.98 752
11827.00 824
11828.03 802
11829.06 804
11830.09 828
11831.11 799
11832.14 859
11833.17 874
11834.20 861
11835.22 881
11836.25 874
11837.28 876
11838.31 853
11839.33 830
11840.36 824
11841.39 916
11842.42 869
11843.45 835
11844.47 844
11845.50 863
11846.53 845
11847.56 808
11848.59 823
11849.61 828
11850.64 812
11851.67 851
11852.70 786
11853.73 830
11854.75 839
11855.78 806
11856.81 819
11857.84 821
11858.87 815
11859.90 830
11860.93 916
11861.95 881
11862.98 831
11864.01 821
11865.04 860
11866.07 839
11867.10 879
11868.13 901
11869.16 880
11870.19 881
11871.21 856
11872.24 883
11873.27 894
11874.30 821
11875.33 838
11876.36 802
11877.39 843
11878.42 839
11879.45 857
11880.48 871
11881.51 875
11882.54 899
11883.57 897
11884.60 892
11885.63 898
11886.66 924
11887.69 856
11888.72 877
11889.75 965
11890.78 853
11891.81 956
11892.84 940
11893.87 907
11894.90 877
11895.93 930
11896.96 907
11897.99 883
11899.02 902
11900.05 969
11901.08 926
11902.11 1035
11903.14 961
11904.17 933
11905.20 927
11906.23 983
11907.26 972
11908.29 955
11909.32 986
11910.35 1035
11911.38 1028
11912.42 1000
11913.45 1042
11914.48 1027
11915.51 1018
11916.54 994
11917.57 986
11918.60 983
11919.63 1019
11920.66 988
11921.70 944
11922.73 1010
11923.76 931
11924.79 977
11925.82 993
11926.85 1073
11927.88 1092
11928.92 1002
11929.95 1018
11930.98 994
11932.01 987
11933.04 1008
11934.07 1096
11935.11 1109
11936.14 1133
11937.17 1194
11938.20 1119
11939.23 1182
11940.27 1296
11941.30 1328
11942.33 1334
11943.36 1326
11944.40 1263
11945.43 1266
11946.46 1179
11947.49 1174
11948.53 1143
11949.56 1065
11950.59 984
11951.62 990
11952.66 905
11953.69 915
11954.72 962
11955.75 932
11956.79 923
11957.82 907
11958.85 922
11959.88 972
11960.92 1015
11961.95 982
11962.98 984
11964.02 945
11965.05 988
11966.08 945
11967.12 924
11968.15 912
11969.18 882
11970.22 920
11971.25 972
11972.28 939
11973.32 902
11974.35 889
11975.38 893
11976.42 946
11977.45 924
11978.49 928
11979.52 985
11980.55 995
11981.59 918
11982.62 884
11983.66 923
11984.69 974
11985.72 968
11986.76 843
11987.79 872
11988.83 911
11989.86 952
11990.89 921
11991.93 887
11992.96 917
11994.00 881
11995.03 938
11996.07 1030
11997.10 849
11998.14 857
11999.17 918
12000.20 899
12001.24 908
12002.27 860
12003.31 917
12004.34 940
12005.38 959
12006.41 935
12007.45 833
12008.48 876
12009.52 917
12010.55 926
12011.59 919
12012.62 880
12013.66 887
12014.70 885
12015.73 894
12016.77 885
12017.80 916
12018.84 939
12019.87 999
12020.91 989
12021.94 988
12022.98 954
12024.02 956
12025.05 900
12026.09 894
12027.12 980
12028.16 960
12029.19 952
12030.23 954
12031.27 1005
12032.30 907
12033.34 955
12034.37 938
12035.41 895
12036.45 913
12037.48 924
12038.52 894
12039.56 957
12040.59 913
12041.63 913
12042.67 954
12043.70 934
12044.74 941
12045.78 908
12046.81 835
12047.85 939
12048.89 1027
12049.92 933
12050.96 904
12052.00 965
12053.03 955
12054.07 946
12055.11 912
12056.14 894
12057.18 918
12058.22 874
12059.26 944
12060.29 966
12061.33 937
12062.37 872
12063.41 839
12064.44 924
12065.48 979
12066.52 882
12067.56 878
12068.59 941
12069.63 942
12070.67 941
12071.71 885
12072.74 896
12073.78 939
12074.82 939
12075.86 885
12076.90 912
12077.93 958
12078.97 996
12080.01 907
12081.05 935
12082.09 971
12083.13 941
12084.16 933
12085.20 968
12086.24 931
12087.28 990
12088.32 948
12089.36 957
12090.39 925
12091.43 871
12092.47 916
12093.51 932
12094.55 944
12095.59 922
12096.63 956
12097.67 954
12098.70 990
12099.74 938
12100.78 949
12101.82 963
12102.86 966
12103.90 954
12104.94 952
12105.98 993
12107.02 1048
12108.06 1002
12109.10 959
12110.14 985
12111.18 1013
12112.22 1079
12113.25 1029
12114.29 990
12115.33 1004
12116.37 1014
12117.41 1006
12118.45 950
12119.49 906
12120.53 870
12121.57 883
12122.61 923
12123.65 910
12124.69 913
12125.73 861
12126.77 849
12127.81 824
12128.85 842
12129.89 776
12130.93 783
12131.97 779
12133.02 787
12134.06 821
12135.10 785
12136.14 819
12137.18 837
12138.22 870
12139.26 835
12140.30 732
12141.34 801
12142.38 781
12143.42 830
12144.46 848
12145.50 806
12146.54 784
12147.59 809
12148.63 769
12149.67 722
12150.71 752
12151.75 790
12152.79 777
12153.83 760
12154.87 803
12155.92 846
12156.96 778
12158.00 731
12159.04 813
12160.08 755
12161.12 838
12162.17 836
12163.21 784
12164.25 727
12165.29 778
12166.33 779
12167.37 766
12168.42 775
12169.46 790
12170.50 743
12171.54 791
12172.58 846
12173.63 815
12174.67 809
12175.71 775
12176.75 743
12177.80 705
12178.84 777
12179.88 727
12180.92 752
12181.97 739
12183.01 691
12184.05 699
12185.09 724
12186.14 745
12187.18 815
12188.22 815
12189.26 740
12190.31 732
12191.35 762
12192.39 777
12193.44 745
12194.48 765
12195.52 714
12196.57 728
12197.61 778
12198.65 742
12199.70 770
12200.74 768
12201.78 814
12202.83 779
12203.87 731
12204.91 731
12205.96 725
12207.00 757
12208.04 754
12209.09 730
12210.13 709
12211.17 765
12212.22 743
12213.26 729
12214.31 726
12215.35 720
12216.39 738
12217.44 717
12218.48 745
12219.53 748
12220.57 759
12221.61 709
12222.66 722
12223.70 784
12224.75 724
12225.79 724
12226.84 768
12227.88 740
12228.93 740
12229.97 706
12231.01 730
12232.06 752
12233.10 709
12234.15 745
12235.19 726
12236.24 719
12237.28 774
12238.33 715
12239.37 729
12240.42 758
12241.46 749
12242.51 705
12243.55 683
12244.60 718
12245.64 723
12246.69 742
12247.74 715
12248.78 695
12249.83 663
12250.87 710
12251.92 695
12252.96 679
12254.01 727
12255.05 750
12256.10 721
12257.15 667
12258.19 735
12259.24 701
12260.28 719
12261.33 718
12262.37 704
12263.42 707
12264.47 701
12265.51 704
12266.56 687
12267.61 648
12268.65 639
12269.70 648
12270.74 650
12271.79 692
12272.84 723
12273.88 708
12274.93 644
12275.98 704
12277.02 729
12278.07 618
12279.12 661
12280.16 685
12281.21 636
12282.26 697
12283.30 699
12284.35 727
12285.40 688
12286.44 639
12287.49 623
12288.54 701
12289.59 669
12290.63 696
12291.68 711
12292.73 699
12293.77 682
12294.82 640
12295.87 694
12296.92 690
12297.96 709
12299.01 673
12300.06 678
12301.11 651
12302.15 646
12303.20 686
12304.25 670
12305.30 707
12306.35 739
12307.39 666
12308.44 687
12309.49 646
12310.54 730
12311.59 743
12312.63 718
12313.68 668
12314.73 667
12315.78 663
12316.83 669
12317.88 714
12318.92 704
12319.97 722
12321.02 704
12322.07 662
12323.12 714
12324.17 741
12325.21 713
12326.26 683
12327.31 658
12328.36 744
12329.41 746
12330.46 665
12331.51 680
12332.56 650
12333.61 650
12334.65 740
12335.70 673
12336.75 647
12337.80 685
12338.85 684
12339.90 673
12340.95 676
12342.00 644
12343.05 677
12344.10 630
12345.15 668
12346.20 652
12347.25 665
12348.30 746
12349.35 650
12350.40 699
12351.45 642
12352.50 644
12353.55 649
12354.60 666
12355.65 637
12356.70 689
12357.75 675
12358.80 707
12359.85 663
12360.90 655
12361.95 659
12363.00 659
12364.05 643
12365.10 652
12366.15 678
12367.20 732
12368.25 800
12369.30 755
12370.35 689
12371.40 673
12372.45 685
12373.50 685
12374.55 670
12375.60 725
12376.65 676
12377.70 652
12378.76 713
12379.81 707
12380.86 684
12381.91 699
12382.96 750
12384.01 654
12385.06 661
12386.11 677
12387.17 699
12388.22 704
12389.27 741
12390.32 683
12391.37 728
12392.42 759
12393.47 707
12394.53 641
12395.58 703
12396.63 686
12397.68 658
12398.73 710
12399.78 645
12400.84 631
12401.89 654
12402.94 681
12403.99 678
12405.04 633
12406.10 669
12407.15 725
12408.20 696
12409.25 655
12410.31 631
12411.36 648
12412.41 712
12413.46 667
12414.51 690
12415.57 742
12416.62 719
12417.67 747
12418.72 724
12419.78 688
12420.83 686
12421.88 725
12422.94 765
12423.99 725
12425.04 678
12426.09 721
12427.15 727
12428.20 738
12429.25 699
12430.31 680
12431.36 690
12432.41 699
12433.47 678
12434.52 652
12435.57 666
12436.63 748
12437.68 706
12438.73 658
12439.79 649
12440.84 677
12441.89 677
12442.95 699
12444.00 692
12445.06 706
12446.11 705
12447.16 736
12448.22 686
12449.27 721
12450.33 687
12451.38 727
12452.43 713
12453.49 739
12454.54 712
12455.60 661
12456.65 723
12457.70 694
12458.76 728
12459.81 726
12460.87 702
12461.92 737
12462.98 710
12464.03 698
12465.09 696
12466.14 696
12467.19 777
12468.25 701
12469.30 706
12470.36 705
12471.41 725
12472.47 653
12473.52 760
12474.58 644
12475.63 670
12476.69 722
12477.74 759
12478.80 693
12479.85 750
12480.91 732
12481.97 720
12483.02 758
12484.08 709
12485.13 734
12486.19 705
12487.24 740
12488.30 739
12489.35 745
12490.41 753
12491.47 789
12492.52 742
12493.58 812
12494.63 784
12495.69 763
12496.74 811
12497.80 829
12498.86 867
12499.91 929
12500.97 927
12502.03 997
12503.08 1015
12504.14 1176
12505.19 1212
12506.25 1230
12507.31 1114
12508.36 1123
12509.42 1011
12510.48 1000
12511.53 940
12512.59 868
12513.65 785
12514.70 865
12515.76 803
12516.82 726
12517.87 739
12518.93 764
12519.99 770
12521.04 770
12522.10 747
12523.16 711
12524.22 716
12525.27 766
12526.33 754
12527.39 718
12528.44 765
12529.50 754
12530.56 720
12531.62 691
12532.67 741
12533.73 750
12534.79 708
12535.85 670
12536.90 703
12537.96 748
12539.02 711
12540.08 813
12541.14 708
12542.19 706
12543.25 720
12544.31 718
12545.37 698
12546.43 695
12547.48 730
12548.54 746
12549.60 680
12550.66 651
12551.72 701
12552.77 639
12553.83 657
12554.89 644
12555.95 644
12557.01 726
12558.07 695
12559.13 645
12560.18 653
12561.24 666
12562.30 695
12563.36 753
12564.42 743
12565.48 648
12566.54 626
12567.60 683
12568.65 774
12569.71 694
12570.77 733
12571.83 748
12572.89 769
12573.95 794
12575.01 758
12576.07 720
12577.13 788
12578.19 762
12579.25 755
12580.31 748
12581.37 780
12582.43 806
12583.49 910
12584.55 837
12585.60 866
12586.66 879
12587.72 794
12588.78 857
12589.84 829
12590.90 825
12591.96 812
12593.02 778
12594.08 825
12595.14 798
12596.20 752
12597.26 750
12598.32 746
12599.39 767
12600.45 698
12601.51 718
12602.57 651
12603.63 699
12604.69 738
12605.75 751
12606.81 730
12607.87 697
12608.93 693
12609.99 730
12611.05 763
12612.11 727
12613.17 721
12614.23 676
12615.30 724
12616.36 723
12617.42 746
12618.48 675
12619.54 732
12620.60 731
12621.66 724
12622.72 674
12623.78 636
12624.85 656
12625.91 722
12626.97 636
12628.03 671
12629.09 675
12630.15 666
12631.22 670
12632.28 704
12633.34 700
12634.40 717
12635.46 719
12636.52 636
12637.59 708
12638.65 684
12639.71 691
12640.77 694
12641.83 651
12642.90 639
12643.96 660
12645.02 665
12646.08 614
12647.14 622
12648.21 664
12649.27 657
12650.33 645
12651.39 576
12652.46 621
12653.52 634
12654.58 680
12655.65 673
12656.71 755
12657.77 716
12658.83 649
12659.90 685
12660.96 697
12662.02 630
12663.09 670
12664.15 629
12665.21 655
12666.27 675
12667.34 765
12668.40 711
12669.46 720
12670.53 744
12671.59 679
12672.65 705
12673.72 723
12674.78 695
12675.84 664
12676.91 681
12677.97 679
12679.04 712
12680.10 712
12681.16 674
12682.23 605
12683.29 640
12684.35 691
12685.42 662
12686.48 621
12687.55 645
12688.61 664
12689.67 665
12690.74 636
12691.80 632
12692.87 628
12693.93 659
12695.00 639
12696.06 692
12697.12 724
12698.19 647
12699.25 660
12700.32 638
12701.38 652
12702.45 633
12703.51 702
12704.58 630
12705.64 638
12706.71 686
12707.77 645
12708.84 665
12709.90 655
12710.97 651
12712.03 641
12713.10 664
12714.16 628
12715.23 685
12716.29 621
12717.36 605
12718.42 645
12719.49 645
12720.55 619
12721.62 636
12722.68 619
12723.75 582
12724.81 621
12725.88 661
12726.95 641
12728.01 610
12729.08 611
12730.14 644
12731.21 595
12732.28 649
12733.34 651
12734.41 632
12735.47 636
12736.54 568
12737.61 590
12738.67 617
12739.74 606
12740.80 674
12741.87 629
12742.94 572
12744.00 573
12745.07 611
12746.14 618
12747.20 598
12748.27 615
12749.34 664
12750.40 606
12751.47 560
12752.54 607
12753.60 588
12754.67 584
12755.74 635
12756.80 624
12757.87 600
12758.94 653
12760.00 633
12761.07 599
12762.14 582
12763.21 630
12764.27 557
12765.34 575
12766.41 630
12767.47 607
12768.54 534
12769.61 589
12770.68 545
12771.74 548
12772.81 587
12773.88 590
12774.95 588
12776.02 564
12777.08 571
12778.15 560
12779.22 591
12780.29 603
12781.35 611
12782.42 606
12783.49 549
12784.56 563
12785.63 490
12786.70 541
12787.76 553
12788.83 583
12789.90 556
12790.97 519
12792.04 566
12793.11 585
12794.17 574
12795.24 572
12796.31 533
12797.38 518
12798.45 578
12799.52 616
12800.59 595
12801.65 563
12802.72 603
12803.79 601
12804.86 559
12805.93 538
12807.00 586
12808.07 580
12809.14 571
12810.21 538
12811.28 555
12812.34 577
12813.41 596
12814.48 593
12815.55 609
12816.62 474
12817.69 535
12818.76 606
12819.83 582
12820.90 559
12821.97 523
12823.04 593
12824.11 533
12825.18 523
12826.25 536
12827.32 531
12828.39 569
12829.46 580
12830.53 521
12831.60 555
12832.67 559
12833.74 521
12834.81 552
12835.88 534
12836.95 521
12838.02 522
12839.09 559
12840.16 555
12841.23 551
12842.30 587
12843.37 553
12844.44 569
12845.51 601
12846.58 559
12847.66 606
12848.73 523
12849.80 521
12850.87 547
12851.94 561
12853.01 591
12854.08 575
12855.15 552
12856.22 564
12857.29 586
12858.36 537
12859.44 530
12860.51 536
12861.58 591
12862.65 540
12863.72 558
12864.79 560
12865.86 580
12866.94 606
12868.01 519
12869.08 517
12870.15 572
12871.22 492
12872.29 539
12873.37 511
12874.44 481
12875.51 525
12876.58 562
12877.65 554
12878.73 545
12879.80 532
12880.87 553
12881.94 521
12883.01 521
12884.09 527
12885.16 536
12886.23 558
12887.30 508
12888.38 574
12889.45 554
12890.52 489
12891.59 483
12892.67 496
12893.74 496
12894.81 560
12895.88 516
12896.96 513
12898.03 504
12899.10 518
12900.18 503
12901.25 533
12902.32 518
12903.39 518
12904.47 488
12905.54 500
12906.61 527
12907.69 495
12908.76 518
12909.83 471
12910.91 464
12911.98 540
12913.05 521
12914.13 524
12915.20 529
12916.28 538
12917.35 505
12918.42 524
12919.50 542
12920.57 537
12921.64 560
12922.72 533
12923.79 532
12924.87 497
12925.94 530
12927.01 500
12928.09 451
12929.16 545
12930.24 516
12931.31 511
12932.38 504
12933.46 517
12934.53 512
12935.61 545
12936.68 505
12937.76 544
12938.83 498
12939.91 575
12940.98 535
12942.05 526
12943.13 534
12944.20 553
12945.28 560
12946.35 517
12947.43 501
12948.50 558
12949.58 524
12950.65 508
12951.73 539
12952.80 528
12953.88 552
12954.95 532
12956.03 526
12957.10 494
12958.18 515
12959.26 573
12960.33 540
12961.41 497
12962.48 465
12963.56 487
12964.63 493
12965.71 511
12966.78 510
12967.86 508
12968.94 552
12970.01 499
12971.09 541
12972.16 508
12973.24 495
12974.32 531
12975.39 552
12976.47 545
12977.54 580
12978.62 576
12979.70 537
12980.77 526
12981.85 493
12982.93 476
12984.00 524
12985.08 584
12986.15 555
12987.23 474
12988.31 502
12989.38 503
12990.46 530
12991.54 568
12992.61 568
12993.69 530
12994.77 551
12995.85 562
12996.92 482
12998.00 492
12999.08 528
13000.15 534
13001.23 518
13002.31 570
13003.38 520
13004.46 537
13005.54 571
13006.62 586
13007.69 574
13008.77 597
13009.85 601
13010.93 563
13012.00 543
13013.08 555
13014.16 548
13015.24 546
13016.32 578
13017.39 516
13018.47 546
13019.55 568
13020.63 540
13021.70 520
13022.78 575
13023.86 554
13024.94 578
13026.02 529
13027.10 608
13028.17 522
13029.25 530
13030.33 543
13031.41 573
13032.49 568
13033.57 553
13034.64 538
13035.72 540
13036.80 539
13037.88 530
13038.96 551
13040.04 503
13041.12 512
13042.19 522
13043.27 536
13044.35 514
13045.43 559
13046.51 536
13047.59 514
13048.67 561
13049.75 542
13050.83 528
13051.91 535
13052.99 548
13054.06 545
13055.14 586
13056.22 545
13057.30 547
13058.38 573
13059.46 625
13060.54 532
13061.62 516
13062.70 489
13063.78 520
13064.86 519
13065.94 477
13067.02 518
13068.10 488
13069.18 496
13070.26 511
13071.34 530
13072.42 540
13073.50 526
13074.58 568
13075.66 579
13076.74 537
13077.82 539
13078.90 568
13079.98 604
13081.06 601
13082.14 527
13083.22 515
13084.30 526
13085.38 548
13086.47 543
13087.55 503
13088.63 558
13089.71 568
13090.79 574
13091.87 554
13092.95 507
13094.03 526
13095.11 562
13096.19 522
13097.27 479
13098.36 533
13099.44 542
13100.52 526
13101.60 502
13102.68 512
13103.76 487
13104.84 517
13105.93 502
13107.01 563
13108.09 512
13109.17 520
13110.25 547
13111.33 533
13112.42 511
13113.50 527
13114.58 549
13115.66 518
13116.74 473
13117.82 534
13118.91 536
13119.99 501
13121.07 494
13122.15 493
13123.23 493
13124.32 516
13125.40 458
13126.48 520
13127.56 516
13128.65 462
13129.73 568
13130.81 583
13131.89 529
13132.98 518
13134.06 611
13135.14 517
13136.22 503
13137.31 503
13138.39 511
13139.47 468
13140.56 527
13141.64 519
13142.72 508
13143.81 508
13144.89 547
13145.97 489
13147.05 470
13148.14 528
13149.22 551
13150.30 522
13151.39 533
13152.47 530
13153.55 539
13154.64 530
13155.72 501
13156.81 539
13157.89 514
13158.97 557
13160.06 525
13161.14 517
13162.22 489
13163.31 508
13164.39 528
13165.48 509
13166.56 524
13167.64 513
13168.73 486
13169.81 515
13170.90 545
13171.98 533
13173.06 501
13174.15 502
13175.23 477
13176.32 489
13177.40 517
13178.49 480
13179.57 527
13180.66 475
13181.74 506
13182.82 492
13183.91 495
13184.99 499
13186.08 518
13187.16 550
13188.25 555
13189.33 543
13190.42 500
13191.50 514
13192.59 491
13193.67 540
13194.76 548
13195.84 572
13196.93 516
13198.01 503
13199.10 536
13200.19 582
13201.27 518
13202.36 538
13203.44 518
13204.53 485
13205.61 524
13206.70 540
13207.78 541
13208.87 546
13209.96 565
13211.04 531
13212.13 510
13213.21 552
13214.30 539
13215.38 507
13216.47 473
13217.56 517
13218.64 525
13219.73 596
13220.82 526
13221.90 500
13222.99 489
13224.07 517
13225.16 543
13226.25 521
13227.33 529
13228.42 513
13229.51 551
13230.59 535
13231.68 560
13232.77 512
13233.85 500
13234.94 586
13236.03 596
13237.11 589
13238.20 539
13239.29 589
13240.38 545
13241.46 547
13242.55 618
13243.64 533
13244.72 554
13245.81 557
13246.90 563
13247.99 602
13249.07 571
13250.16 544
13251.25 563
13252.34 578
13253.42 541
13254.51 586
13255.60 553
13256.69 550
13257.77 569
13258.86 588
13259.95 585
13261.04 585
13262.13 576
13263.21 570
13264.30 557
13265.39 550
13266.48 513
13267.57 533
13268.65 548
13269.74 569
13270.83 567
13271.92 545
13273.01 610
13274.10 575
13275.18 560
13276.27 551
13277.36 543
13278.45 585
13279.54 535
13280.63 557
13281.72 596
13282.80 575
13283.89 569
13284.98 581
13286.07 574
13287.16 626
13288.25 589
13289.34 585
13290.43 595
13291.52 627
13292.61 563
13293.69 547
13294.78 568
13295.87 617
13296.96 634
13298.05 612
13299.14 625
13300.23 584
13301.32 616
13302.41 621
13303.50 593
13304.59 587
13305.68 626
13306.77 600
13307.86 593
13308.95 611
13310.04 613
13311.13 589
13312.22 676
13313.31 645
13314.40 561
13315.49 582
13316.58 596
13317.67 631
13318.76 656
13319.85 614
13320.94 657
13322.03 650
13323.12 588
13324.21 624
13325.30 631
13326.39 598
13327.48 585
13328.57 625
13329.66 597
13330.75 638
13331.85 627
13332.94 587
13334.03 597
13335.12 637
13336.21 631
13337.30 611
13338.39 718
13339.48 676
13340.57 643
13341.66 672
13342.76 677
13343.85 668
13344.94 604
13346.03 648
13347.12 664
13348.21 632
13349.30 642
13350.40 645
13351.49 657
13352.58 619
13353.67 635
13354.76 670
13355.85 654
13356.95 645
13358.04 663
13359.13 653
13360.22 710
13361.31 636
13362.41 619
13363.50 667
13364.59 665
13365.68 656
13366.77 640
13367.87 629
13368.96 639
13370.05 652
13371.14 678
13372.24 659
13373.33 655
13374.42 744
13375.51 800
13376.61 696
13377.70 657
13378.79 711
13379.88 710
13380.98 689
13382.07 666
13383.16 655
13384.26 675
13385.35 673
13386.44 677
13387.54 675
13388.63 622
13389.72 622
13390.81 630
13391.91 658
13393.00 632
13394.09 577
13395.19 643
13396.28 637
13397.37 611
13398.47 595
13399.56 626
13400.66 586
13401.75 649
13402.84 627
13403.94 604
13405.03 617
13406.12 616
13407.22 608
13408.31 589
13409.41 664
13410.50 642
13411.59 600
13412.69 633
13413.78 615
13414.88 669
13415.97 649
13417.07 687
13418.16 651
13419.25 623
13420.35 636
13421.44 617
13422.54 648
13423.63 632
13424.73 601
13425.82 601
13426.92 580
13428.01 597
13429.11 619
13430.20 628
13431.29 601
13432.39 617
13433.48 662
13434.58 639
13435.67 632
13436.77 683
13437.86 598
13438.96 596
13440.06 634
13441.15 647
13442.25 601
13443.34 647
13444.44 639
13445.53 633
13446.63 672
13447.72 645
13448.82 619
13449.91 652
13451.01 587
13452.11 587
13453.20 643
13454.30 646
13455.39 636
13456.49 650
13457.59 650
13458.68 614
13459.78 619
13460.87 681
13461.97 641
13463.07 654
13464.16 669
13465.26 659
13466.35 657
13467.45 677
13468.55 588
13469.64 605
13470.74 612
13471.84 620
13472.93 627
13474.03 612
13475.13 608
13476.22 683
13477.32 659
13478.42 672
13479.51 672
13480.61 680
13481.71 755
13482.80 666
13483.90 651
13485.00 630
13486.10 668
13487.19 629
13488.29 643
13489.39 622
13490.48 632
13491.58 679
13492.68 644
13493.78 702
13494.87 691
13495.97 698
13497.07 655
13498.17 638
13499.26 683
13500.36 662
13501.46 714
13502.56 784
13503.65 641
13504.75 637
13505.85 666
13506.95 724
13508.05 741
13509.14 687
13510.24 736
13511.34 716
13512.44 662
13513.54 703
13514.64 766
13515.73 680
13516.83 694
13517.93 712
13519.03 664
13520.13 611
13521.23 609
13522.32 655
13523.42 708
13524.52 601
13525.62 632
13526.72 628
13527.82 667
13528.92 632
13530.02 620
13531.12 634
13532.21 671
13533.31 681
13534.41 593
13535.51 566
13536.61 565
13537.71 587
13538.81 572
13539.91 580
13541.01 634
13542.11 598
13543.21 649
13544.31 654
13545.41 569
13546.50 632
13547.60 627
13548.70 642
13549.80 612
13550.90 616
13552.00 612
13553.10 610
13554.20 651
13555.30 593
13556.40 586
13557.50 555
13558.60 596
13559.70 610
13560.80 600
13561.90 624
13563.00 592
13564.10 594
13565.20 564
13566.30 594
13567.41 558
13568.51 592
13569.61 579
13570.71 613
13571.81 634
13572.91 644
13574.01 620
13575.11 628
13576.21 572
13577.31 604
13578.41 648
13579.51 635
13580.61 638
13581.71 607
13582.82 635
13583.92 625
13585.02 616
13586.12 609
13587.22 595
13588.32 600
13589.42 606
13590.52 605
13591.63 640
13592.73 602
13593.83 650
13594.93 592
13596.03 589
13597.13 566
13598.24 584
13599.34 569
13600.44 631
13601.54 657
13602.64 647
13603.74 597
13604.85 593
13605.95 611
13607.05 601
13608.15 604
13609.25 583
13610.36 584
13611.46 608
13612.56 626
13613.66 619
13614.77 570
13615.87 606
13616.97 628
13618.07 610
13619.18 604
13620.28 602
13621.38 632
13622.48 645
13623.59 632
13624.69 595
13625.79 653
13626.89 617
13628.00 637
13629.10 629
13630.20 541
13631.31 644
13632.41 632
13633.51 643
13634.62 609
13635.72 602
13636.82 608
13637.93 594
13639.03 639
13640.13 650
13641.24 649
13642.34 654
13643.44 637
13644.55 616
13645.65 600
13646.75 590
13647.86 622
13648.96 720
13650.06 593
13651.17 615
13652.27 627
13653.38 642
13654.48 607
13655.58 636
13656.69 611
13657.79 664
13658.90 656
13660.00 654
13661.10 630
13662.21 603
13663.31 624
13664.42 649
13665.52 678
13666.63 620
13667.73 579
13668.84 624
13669.94 588
13671.04 611
13672.15 648
13673.25 618
13674.36 653
13675.46 621
13676.57 677
13677.67 629
13678.78 665
13679.88 679
13680.99 644
13682.09 648
13683.20 659
13684.30 654
13685.41 616
13686.51 627
13687.62 567
13688.72 622
13689.83 666
13690.94 660
13692.04 652
13693.15 591
13694.25 595
13695.36 657
13696.46 670
13697.57 682
13698.67 614
13699.78 640
13700.89 670
13701.99 602
13703.10 584
13704.20 633
13705.31 666
13706.42 651
13707.52 643
13708.63 683
13709.73 649
13710.84 650
13711.95 684
13713.05 687
13714.16 669
13715.27 695
13716.37 664
13717.48 631
13718.59 669
13719.69 731
13720.80 760
13721.91 669
13723.01 692
13724.12 692
13725.23 671
13726.33 668
13727.44 732
13728.55 659
13729.65 689
13730.76 709
13731.87 695
13732.98 688
13734.08 655
13735.19 724
13736.30 699
13737.40 703
13738.51 716
13739.62 710
13740.73 766
13741.83 756
13742.94 742
13744.05 722
13745.16 726
13746.26 721
13747.37 786
13748.48 786
13749.59 805
13750.70 804
13751.80 708
13752.91 738
13754.02 760
13755.13 727
13756.24 761
13757.34 778
13758.45 758
13759.56 786
13760.67 805
13761.78 826
13762.88 821
13763.99 800
13765.10 854
13766.21 808
13767.32 774
13768.43 857
13769.54 912
13770.64 808
13771.75 801
13772.86 789
13773.97 876
13775.08 928
13776.19 894
13777.30 892
13778.41 899
13779.52 1001
13780.62 1056
13781.73 1046
13782.84 1049
13783.95 1018
13785.06 1085
13786.17 1083
13787.28 1061
13788.39 1048
13789.50 983
13790.61 951
13791.72 952
13792.83 1000
13793.94 836
13795.05 850
13796.16 839
13797.27 757
13798.38 759
13799.49 722
13800.60 756
13801.71 761
13802.82 778
13803.93 758
13805.04 727
13806.15 731
13807.26 741
13808.37 733
13809.48 759
13810.59 722
13811.70 722
13812.81 731
13813.92 726
13815.03 730
13816.14 739
13817.25 733
13818.36 718
13819.47 765
13820.58 727
13821.69 722
13822.80 727
13823.91 683
13825.02 746
13826.13 703
13827.25 703
13828.36 737
13829.47 737
13830.58 780
13831.69 707
13832.80 659
13833.91 688
13835.02 701
13836.13 741
13837.25 757
13838.36 776
13839.47 710
13840.58 676
13841.69 671
13842.80 682
13843.91 691
13845.03 683
13846.14 669
13847.25 689
13848.36 700
13849.47 733
13850.59 760
13851.70 658
13852.81 696
13853.92 761
13855.03 701
13856.15 710
13857.26 669
13858.37 659
13859.48 722
13860.59 685
13861.71 688
13862.82 717
13863.93 714
13865.04 682
13866.16 732
13867.27 718
13868.38 728
13869.49 788
13870.61 718
13871.72 733
13872.83 703
13873.95 712
13875.06 745
13876.17 773
13877.28 716
13878.40 729
13879.51 761
13880.62 751
13881.74 760
13882.85 812
13883.96 738
13885.08 764
13886.19 742
13887.30 735
13888.42 737
13889.53 710
13890.64 717
13891.76 654
13892.87 653
13893.98 625
13895.10 660
13896.21 696
13897.33 711
13898.44 731
13899.55 722
13900.67 701
13901.78 709
13902.89 634
13904.01 684
13905.12 675
13906.24 689
13907.35 698
13908.47 686
13909.58 682
13910.69 671
13911.81 682
13912.92 694
13914.04 666
13915.15 644
13916.27 697
13917.38 704
13918.50 707
13919.61 657
13920.72 625
13921.84 661
13922.95 679
13924.07 691
13925.18 672
13926.30 615
13927.41 640
13928.53 654
13929.64 678
13930.76 698
13931.87 687
13932.99 707
13934.10 618
13935.22 668
13936.34 715
13937.45 608
13938.57 594
13939.68 627
13940.80 669
13941.91 616
13943.03 655
13944.14 630
13945.26 642
13946.38 602
13947.49 648
13948.61 599
13949.72 607
13950.84 618
13951.95 633
13953.07 643
13954.19 653
13955.30 657
13956.42 648
13957.53 643
13958.65 583
13959.77 651
13960.88 640
13962.00 613
13963.12 586
13964.23 604
13965.35 622
13966.47 589
13967.58 565
13968.70 584
13969.82 599
13970.93 602
13972.05 627
13973.17 614
13974.28 584
13975.40 627
13976.52 642
13977.63 649
13978.75 663
13979.87 627
13980.99 636
13982.10 714
13983.22 671
13984.34 628
13985.45 627
13986.57 590
13987.69 624
13988.81 669
13989.92 630
13991.04 590
13992.16 676
13993.28 699
13994.39 693
13995.51 695
13996.63 634
13997.75 680
13998.87 648
13999.98 607
14001.10 617
14002.22 616
14003.34 682
14004.46 653
14005.57 638
14006.69 575
14007.81 593
14008.93 644
14010.05 674
14011.16 704
14012.28 636
14013.40 641
14014.52 625
14015.64 662
14016.76 652
14017.88 641
14018.99 680
14020.11 669
14021.23 642
14022.35 641
14023.47 670
14024.59 690
14025.71 687
14026.83 680
14027.94 676
14029.06 657
14030.18 604
14031.30 674
14032.42 661
14033.54 699
14034.66 723
14035.78 666
14036.90 664
14038.02 634
14039.14 631
14040.26 587
14041.38 620
14042.50 617
14043.62 658
14044.74 653
14045.86 616
14046.97 644
14048.09 633
14049.21 688
14050.33 629
14051.45 563
14052.57 617
14053.69 607
14054.81 606
14055.93 639
14057.05 668
14058.17 660
14059.30 658
14060.42 627
14061.54 662
14062.66 692
14063.78 622
14064.90 639
14066.02 671
14067.14 649
14068.26 642
14069.38 674
14070.50 672
14071.62 631
14072.74 668
14073.86 646
14074.98 691
14076.10 645
14077.23 646
14078.35 672
14079.47 688
14080.59 687
14081.71 702
14082.83 655
14083.95 632
14085.07 670
14086.19 685
14087.32 728
14088.44 684
14089.56 735
14090.68 697
14091.80 670
14092.92 676
14094.05 754
14095.17 743
14096.29 691
14097.41 692
14098.53 689
14099.65 700
14100.78 712
14101.90 688
14103.02 694
14104.14 673
14105.26 710
14106.39 743
14107.51 703
14108.63 713
14109.75 749
14110.88 734
14112.00 696
14113.12 756
14114.24 726
14115.37 703
14116.49 707
14117.61 726
14118.73 726
14119.86 681
14120.98 721
14122.10 732
14123.22 683
14124.35 666
14125.47 664
14126.59 699
14127.72 746
14128.84 722
14129.96 647
14131.09 640
14132.21 681
14133.33 686
14134.45 680
14135.58 684
14136.70 650
14137.82 646
14138.95 625
14140.07 668
14141.20 702
14142.32 659
14143.44 591
14144.57 596
14145.69 605
14146.81 635
14147.94 663
14149.06 662
14150.19 655
14151.31 641
14152.43 562
14153.56 657
14154.68 680
14155.81 603
14156.93 637
14158.05 670
14159.18 687
14160.30 614
14161.43 666
14162.55 633
14163.68 612
14164.80 620
14165.92 680
14167.05 747
14168.17 667
14169.30 651
14170.42 654
14171.55 644
14172.67 634
14173.80 638
14174.92 676
14176.05 652
14177.17 604
14178.30 607
14179.42 686
14180.55 650
14181.67 588
14182.80 621
14183.92 661
14185.05 666
14186.17 566
14187.30 642
14188.42 688
14189.55 640
14190.67 565
14191.80 626
14192.93 637
14194.05 638
14195.18 632
14196.30 628
14197.43 651
14198.55 607
14199.68 638
14200.81 652
14201.93 619
14203.06 637
14204.18 685
14205.31 659
14206.44 668
14207.56 655
14208.69 605
14209.82 644
14210.94 667
14212.07 606
14213.19 591
14214.32 604
14215.45 687
14216.57 653
14217.70 604
14218.83 595
14219.95 578
14221.08 548
14222.21 568
14223.33 559
14224.46 571
14225.59 581
14226.71 567
14227.84 556
14228.97 567
14230.10 584
14231.22 601
14232.35 594
14233.48 604
14234.60 551
14235.73 529
14236.86 535
14237.99 564
14239.11 557
14240.24 478
14241.37 474
14242.50 573
14243.62 573
14244.75 559
14245.88 650
14247.01 602
14248.13 572
14249.26 538
14250.39 554
14251.52 586
14252.65 544
14253.77 588
14254.90 566
14256.03 560
14257.16 567
14258.29 578
14259.42 562
14260.54 520
14261.67 550
14262.80 531
14263.93 532
14265.06 551
14266.19 545
14267.31 501
14268.44 546
14269.57 545
14270.70 518
14271.83 544
14272.96 492
14274.09 529
14275.22 550
14276.34 516
14277.47 495
14278.60 517
14279.73 532
14280.86 548
14281.99 526
14283.12 533
14284.25 494
14285.38 560
14286.51 541
14287.64 587
14288.76 507
14289.89 535
14291.02 502
14292.15 489
14293.28 502
14294.41 491
14295.54 526
14296.67 552
14297.80 588
14298.93 558
14300.06 483
14301.19 534
14302.32 513
14303.45 500
14304.58 508
14305.71 472
14306.84 519
14307.97 505
14309.10 516
14310.23 550
14311.36 503
14312.49 495
14313.62 561
14314.75 543
14315.88 509
14317.01 540
14318.15 504
14319.28 512
14320.41 477
14321.54 505
14322.67 483
14323.80 473
14324.93 453
14326.06 487
14327.19 451
14328.32 447
14329.45 511
14330.58 533
14331.72 490
14332.85 438
14333.98 437
14335.11 468
14336.24 417
14337.37 461
14338.50 500
14339.63 495
14340.77 487
14341.90 530
14343.03 532
14344.16 485
14345.29 479
14346.42 520
14347.56 492
14348.69 432
14349.82 478
14350.95 473
14352.08 458
14353.21 491
14354.35 485
14355.48 484
14356.61 467
14357.74 487
14358.88 496
14360.01 452
14361.14 401
14362.27 436
14363.40 479
14364.54 516
14365.67 498
14366.80 466
14367.93 446
14369.07 486
14370.20 502
14371.33 505
14372.46 470
14373.60 453
14374.73 478
14375.86 491
14377.00 445
14378.13 482
14379.26 429
14380.39 461
14381.53 438
14382.66 414
14383.79 437
14384.93 426
14386.06 436
14387.19 489
14388.33 498
14389.46 504
14390.59 466
14391.73 491
14392.86 504
14393.99 511
14395.13 510
14396.26 465
14397.40 465
14398.53 465
14399.66 439
14400.80 457
14401.93 460
14403.06 494
14404.20 452
14405.33 412
14406.47 460
14407.60 437
14408.74 477
14409.87 469
14411.00 470
14412.14 456
14413.27 420
14414.41 451
14415.54 476
14416.68 422
14417.81 457
14418.94 463
14420.08 512
14421.21 475
14422.35 479
14423.48 527
14424.62 489
14425.75 429
14426.89 436
14428.02 420
14429.16 467
14430.29 455
14431.43 462
14432.56 455
14433.70 473
14434.83 448
14435.97 447
14437.10 491
14438.24 500
14439.37 488
14440.51 460
14441.64 447
14442.78 447
14443.92 484
14445.05 508
14446.19 510
14447.32 508
14448.46 474
14449.59 481
14450.73 452
14451.87 434
14453.00 477
14454.14 480
14455.27 485
14456.41 479
14457.55 469
14458.68 471
14459.82 474
14460.95 467
14462.09 447
14463.23 462
14464.36 476
14465.50 443
14466.64 497
14467.77 456
14468.91 494
14470.05 472
14471.18 438
14472.32 486
14473.46 487
14474.59 522
14475.73 489
14476.87 495
14478.00 457
14479.14 488
14480.28 495
14481.41 456
14482.55 456
14483.69 506
14484.83 471
14485.96 476
14487.10 478
14488.24 506
14489.37 480
14490.51 488
14491.65 486
14492.79 518
14493.92 520
14495.06 452
14496.20 469
14497.34 447
14498.47 472
14499.61 464
14500.75 476
14501.89 459
14503.03 482
14504.16 446
14505.30 466
14506.44 488
14507.58 470
14508.72 499
14509.85 482
14510.99 482
14512.13 445
14513.27 452
14514.41 497
14515.55 454
14516.68 434
14517.82 469
14518.96 474
14520.10 442
14521.24 450
14522.38 466
14523.51 462
14524.65 450
14525.79 452
14526.93 436
14528.07 454
14529.21 458
14530.35 461
14531.49 468
14532.63 491
14533.76 442
14534.90 463
14536.04 458
14537.18 462
14538.32 489
14539.46 430
14540.60 437
14541.74 476
14542.88 504
14544.02 513
14545.16 549
14546.30 552
14547.44 517
14548.58 484
14549.72 452
14550.86 470
14552.00 492
14553.14 493
14554.28 526
14555.42 464
14556.56 461
14557.70 459
14558.84 470
14559.98 453
14561.12 480
14562.26 501
14563.40 509
14564.54 501
14565.68 530
14566.82 522
14567.96 527
14569.10 523
14570.24 548
14571.38 519
14572.52 494
14573.66 529
14574.80 512
14575.94 475
14577.08 499
14578.22 528
14579.36 558
14580.51 583
14581.65 549
14582.79 567
14583.93 523
14585.07 501
14586.21 534
14587.35 517
14588.49 504
14589.63 515
14590.78 465
14591.92 491
14593.06 511
14594.20 511
14595.34 515
14596.48 541
14597.62 525
14598.77 562
14599.91 555
14601.05 516
14602.19 543
14603.33 560
14604.48 592
14605.62 600
14606.76 603
14607.90 553
14609.04 549
14610.19 515
14611.33 524
14612.47 570
14613.61 544
14614.75 533
14615.90 522
14617.04 560
14618.18 566
14619.32 532
14620.47 600
14621.61 546
14622.75 622
14623.89 534
14625.04 552
14626.18 592
14627.32 626
14628.46 616
14629.61 663
14630.75 634
14631.89 623
14633.04 579
14634.18 621
14635.32 586
14636.47 613
14637.61 644
14638.75 626
14639.89 592
14641.04 627
14642.18 694
14643.32 709
14644.47 688
14645.61 652
14646.76 685
14647.90 650
14649.04 658
14650.19 711
14651.33 670
14652.47 664
14653.62 634
14654.76 608
14655.90 650
14657.05 624
14658.19 550
14659.34 610
14660.48 593
14661.62 603
14662.77 539
14663.91 584
14665.06 562
14666.20 583
14667.35 560
14668.49 550
14669.63 569
14670.78 588
14671.92 544
14673.07 488
14674.21 502
14675.36 495
14676.50 492
14677.65 545
14678.79 488
14679.94 549
14681.08 531
14682.23 455
14683.37 488
14684.52 487
14685.66 500
14686.81 534
14687.95 518
14689.10 530
14690.24 502
14691.39 541
14692.53 490
14693.68 496
14694.82 488
14695.97 497
14697.11 477
14698.26 499
14699.41 499
14700.55 492
14701.70 525
14702.84 485
14703.99 506
14705.13 499
14706.28 546
14707.43 536
14708.57 484
14709.72 481
14710.86 486
14712.01 427
14713.16 480
14714.30 507
14715.45 492
14716.59 449
14717.74 476
14718.89 512
14720.03 527
14721.18 520
14722.33 515
14723.47 531
14724.62 463
14725.77 481
14726.91 494
14728.06 491
14729.21 494
14730.35 468
14731.50 454
14732.65 511
14733.79 479
14734.94 473
14736.09 466
14737.23 476
14738.38 426
14739.53 459
14740.68 449
14741.82 526
14742.97 465
14744.12 489
14745.26 504
14746.41 524
14747.56 485
14748.71 455
14749.85 509
14751.00 429
14752.15 449
14753.30 480
14754.45 492
14755.59 447
14756.74 467
14757.89 496
14759.04 476
14760.18 466
14761.33 511
14762.48 499
14763.63 503
14764.78 485
14765.92 444
14767.07 477
14768.22 489
14769.37 479
14770.52 473
14771.67 481
14772.81 479
14773.96 457
14775.11 487
14776.26 451
14777.41 467
14778.56 535
14779.71 494
14780.86 474
14782.00 472
14783.15 462
14784.30 446
14785.45 433
14786.60 483
14787.75 448
14788.90 430
14790.05 469
14791.20 485
14792.35 436
14793.49 495
14794.64 477
14795.79 512
14796.94 459
14798.09 443
14799.24 481
14800.39 450
14801.54 506
14802.69 487
14803.84 449
14804.99 482
14806.14 445
14807.29 490
14808.44 493
14809.59 497
14810.74 477
14811.89 509
14813.04 499
14814.19 431
14815.34 452
14816.49 475
14817.64 492
14818.79 474
14819.94 498
14821.09 492
14822.24 515
14823.39 477
14824.54 463
14825.69 454
14826.84 432
14827.99 512
14829.14 469
14830.29 491
14831.44 449
14832.60 458
14833.75 447
14834.90 463
14836.05 451
14837.20 426
14838.35 470
14839.50 481
14840.65 466
14841.80 449
14842.95 447
14844.11 425
14845.26 410
14846.41 419
14847.56 406
14848.71 397
14849.86 405
14851.01 396
14852.17 390
14853.32 354
14854.47 407
14855.62 459
14856.77 451
14857.92 408
14859.08 418
14860.23 409
14861.38 439
14862.53 430
14863.68 400
14864.84 456
14865.99 455
14867.14 416
14868.29 376
14869.44 407
14870.60 382
14871.75 392
14872.90 404
14874.05 382
14875.21 432
14876.36 390
14877.51 433
14878.66 440
14879.82 417
14880.97 386
14882.12 423
14883.27 408
14884.43 369
14885.58 417
14886.73 379
14887.89 386
14889.04 388
14890.19 360
14891.34 394
14892.50 396
14893.65 387
14894.80 385
14895.96 407
14897.11 409
14898.26 463
14899.42 417
14900.57 400
14901.72 382
14902.88 373
14904.03 418
14905.18 413
14906.34 453
14907.49 473
14908.65 430
14909.80 422
14910.95 466
14912.11 362
14913.26 393
14914.41 383
14915.57 367
14916.72 400
14917.88 362
14919.03 428
14920.18 376
14921.34 376
14922.49 390
14923.65 394
14924.80 416
14925.96 443
14927.11 392
14928.27 399
14929.42 401
14930.57 405
14931.73 427
14932.88 385
14934.04 380
14935.19 407
14936.35 361
14937.50 366
14938.66 416
14939.81 423
14940.97 373
14942.12 392
14943.28 421
14944.43 400
14945.59 416
14946.74 398
14947.90 353
14949.05 375
14950.21 373
14951.36 356
14952.52 408
14953.68 425
14954.83 382
14955.99 400
14957.14 428
14958.30 426
14959.45 368
14960.61 435
14961.77 389
14962.92 395
14964.08 403
14965.23 414
14966.39 431
14967.54 409
14968.70 357
14969.86 374
14971.01 424
14972.17 412
14973.33 394
14974.48 426
14975.64 393
14976.79 367
14977.95 407
14979.11 394
14980.26 397
14981.42 430
14982.58 364
14983.73 403
14984.89 388
14986.05 345
14987.20 340
14988.36 363
14989.52 396
14990.67 391
14991.83 410
14992.99 392
14994.15 396
14995.30 374
14996.46 333
14997.62 377
14998.77 367
14999.93 338
15001.09 365
15002.25 350
15003.40 400
15004.56 364
15005.72 382
15006.88 405
15008.03 356
15009.19 359
15010.35 363
15011.51 327
15012.66 350
15013.82 348
15014.98 359
15016.14 344
15017.30 345
15018.45 371
15019.61 371
15020.77 350
15021.93 350
15023.09 367
15024.24 364
15025.40 356
15026.56 353
15027.72 347
15028.88 330
15030.04 338
15031.19 369
15032.35 350
15033.51 378
15034.67 335
15035.83 332
15036.99 357
15038.15 313
15039.30 326
15040.46 333
15041.62 404
15042.78 366
15043.94 365
15045.10 326
15046.26 340
15047.42 330
15048.58 317
15049.74 368
15050.90 310
15052.05 335
15053.21 342
15054.37 381
15055.53 321
15056.69 312
15057.85 325
15059.01 341
15060.17 345
15061.33 348
15062.49 392
15063.65 381
15064.81 328
15065.97 344
15067.13 384
15068.29 305
15069.45 302
15070.61 360
15071.77 338
15072.93 349
15074.09 355
15075.25 364
15076.41 336
15077.57 294
15078.73 334
15079.89 376
15081.05 368
15082.21 395
15083.37 363
15084.53 303
15085.69 323
15086.85 322
15088.01 344
15089.18 320
15090.34 314
15091.50 349
15092.66 323
15093.82 352
15094.98 329
15096.14 337
15097.30 339
15098.46 318
15099.62 319
15100.78 308
15101.95 311
15103.11 338
15104.27 339
15105.43 322
15106.59 342
15107.75 366
15108.91 353
15110.08 332
15111.24 338
15112.40 311
15113.56 349
15114.72 345
15115.88 342
15117.05 325
15118.21 334
15119.37 310
15120.53 339
15121.69 340
15122.86 341
15124.02 369
15125.18 363
15126.34 341
15127.50 344
15128.67 312
15129.83 320
15130.99 308
15132.15 335
15133.32 291
15134.48 331
15135.64 327
15136.80 353
15137.97 318
15139.13 350
15140.29 347
15141.45 362
15142.62 350
15143.78 327
15144.94 335
15146.11 347
15147.27 327
15148.43 329
15149.59 344
15150.76 361
15151.92 346
15153.08 340
15154.25 328
15155.41 344
15156.57 334
15157.74 330
15158.90 335
15160.06 328
15161.23 352
15162.39 327
15163.55 328
15164.72 328
15165.88 392
15167.05 306
15168.21 366
15169.37 320
15170.54 320
15171.70 395
15172.86 299
15174.03 319
15175.19 340
15176.36 368
15177.52 368
15178.69 328
15179.85 369
15181.01 402
15182.18 401
15183.34 362
15184.51 380
15185.67 397
15186.84 408
15188.00 359
15189.16 320
15190.33 356
15191.49 325
15192.66 340
15193.82 359
15194.99 322
15196.15 369
15197.32 356
15198.48 366
15199.65 350
15200.81 389
15201.98 338
15203.14 338
15204.31 326
15205.47 359
15206.64 362
15207.80 397
15208.97 378
15210.13 348
15211.30 355
15212.47 329
15213.63 341
15214.80 318
15215.96 348
15217.13 357
15218.29 383
15219.46 357
15220.62 351
15221.79 365
15222.96 331
15224.12 347
15225.29 362
15226.45 369
15227.62 320
15228.79 339
15229.95 392
15231.12 349
15232.29 338
15233.45 345
15234.62 363
15235.78 348
15236.95 342
15238.12 344
15239.28 362
15240.45 379
15241.62 415
15242.78 387
15243.95 386
15245.12 378
15246.28 336
15247.45 343
15248.62 360
15249.78 375
15250.95 371
15252.12 383
15253.28 346
15254.45 355
15255.62 330
15256.79 355
15257.95 308
15259.12 313
15260.29 322
15261.46 310
15262.62 342
15263.79 360
15264.96 378
15266.13 402
15267.29 382
15268.46 393
15269.63 355
15270.80 339
15271.96 355
15273.13 399
15274.30 333
15275.47 322
15276.64 335
15277.80 353
15278.97 323
15280.14 328
15281.31 312
15282.48 317
15283.64 290
15284.81 318
15285.98 323
15287.15 369
15288.32 360
15289.49 371
15290.65 330
15291.82 370
15292.99 324
15294.16 308
15295.33 356
15296.50 331
15297.67 336
15298.83 343
15300.00 335
15301.17 343
15302.34 318
15303.51 341
15304.68 336
15305.85 298
15307.02 370
15308.19 385
15309.36 329
15310.52 329
15311.69 346
15312.86 379
15314.03 361
15315.20 340
15316.37 353
15317.54 315
15318.71 323
15319.88 308
15321.05 353
15322.22 357
15323.39 353
15324.56 339
15325.73 364
15326.90 355
15328.07 361
15329.24 361
15330.41 351
15331.58 348
15332.75 351
15333.92 358
15335.09 324
15336.26 312
15337.43 305
15338.60 361
15339.77 300
15340.94 349
15342.11 322
15343.28 310
15344.45 340
15345.62 371
15346.79 363
15347.96 356
15349.13 333
15350.31 362
15351.48 389
15352.65 333
15353.82 332
15354.99 298
15356.16 360
15357.33 415
15358.50 355
15359.67 314
15360.84 327
15362.02 321
15363.19 351
15364.36 259
15365.53 304
15366.70 314
15367.87 309
15369.04 343
15370.21 318
15371.39 310
15372.56 345
15373.73 329
15374.90 303
15376.07 343
15377.24 318
15378.42 334
15379.59 345
15380.76 350
15381.93 374
15383.10 329
15384.28 294
15385.45 309
15386.62 349
15387.79 317
15388.97 272
15390.14 296
15391.31 286
15392.48 337
15393.65 362
15394.83 325
15396.00 331
15397.17 357
15398.34 355
15399.52 342
15400.69 334
15401.86 335
15403.04 345
15404.21 330
15405.38 337
15406.55 337
15407.73 325
15408.90 330
15410.07 308
15411.25 310
15412.42 288
15413.59 290
15414.77 331
15415.94 344
15417.11 320
15418.29 291
15419.46 325
15420.63 310
15421.81 319
15422.98 313
15424.15 315
15425.33 347
15426.50 321
15427.67 332
15428.85 319
15430.02 352
15431.20 405
15432.37 357
15433.54 353
15434.72 351
15435.89 338
15437.07 377
15438.24 345
15439.41 286
15440.59 334
15441.76 386
15442.94 334
15444.11 342
15445.29 357
15446.46 351
15447.63 364
15448.81 331
15449.98 345
15451.16 374
15452.33 378
15453.51 343
15454.68 354
15455.86 332
15457.03 336
15458.21 318
15459.38 347
15460.56 324
15461.73 322
15462.91 325
15464.08 313
15465.26 323
15466.43 331
15467.61 318
15468.78 357
15469.96 342
15471.13 293
15472.31 301
15473.48 327
15474.66 319
15475.83 284
15477.01 296
15478.19 308
15479.36 330
15480.54 307
15481.71 305
15482.89 305
15484.06 329
15485.24 346
15486.42 352
15487.59 365
15488.77 300
15489.94 320
15491.12 332
15492.30 416
15493.47 332
15494.65 298
15495.83 294
15497.00 343
15498.18 445
15499.36 320
15500.53 345
15501.71 327
15502.88 330
15504.06 321
15505.24 324
15506.41 355
15507.59 349
15508.77 348
15509.95 292
15511.12 326
15512.30 308
15513.48 357
15514.65 351
15515.83 372
15517.01 319
15518.18 338
15519.36 326
15520.54 333
15521.72 322
15522.89 349
15524.07 342
15525.25 353
15526.43 328
15527.60 383
15528.78 326
15529.96 346
15531.14 327
15532.31 346
15533.49 353
15534.67 310
15535.85 347
15537.03 334
15538.20 350
15539.38 369
15540.56 363
15541.74 339
15542.92 332
15544.09 347
15545.27 300
15546.45 307
15547.63 312
15548.81 281
15549.98 302
15551.16 322
15552.34 318
15553.52 310
15554.70 326
15555.88 350
15557.06 340
15558.23 355
15559.41 334
15560.59 318
15561.77 335
15562.95 349
15564.13 351
15565.31 356
15566.49 333
15567.67 318
15568.84 338
15570.02 341
15571.20 322
15572.38 338
15573.56 350
15574.74 366
15575.92 345
15577.10 309
15578.28 316
15579.46 359
15580.64 374
15581.82 311
15583.00 341
15584.18 339
15585.36 350
15586.54 332
15587.72 353
15588.90 361
15590.08 340
15591.26 331
15592.44 409
15593.62 374
15594.80 328
15595.98 342
15597.16 307
15598.34 407
15599.52 400
15600.70 331
15601.88 322
15603.06 347
15604.24 388
15605.42 396
15606.60 355
15607.78 347
15608.96 360
15610.14 329
15611.32 407
15612.50 313
15613.68 344
15614.86 330
15616.05 367
15617.23 373
15618.41 391
15619.59 358
15620.77 347
15621.95 358
15623.13 396
15624.31 362
15625.49 354
15626.68 387
15627.86 370
15629.04 401
15630.22 405
15631.40 372
15632.58 357
15633.76 381
15634.95 407
15636.13 369
15637.31 365
15638.49 360
15639.67 392
15640.85 380
15642.04 381
15643.22 391
15644.40 416
15645.58 384
15646.76 386
15647.95 374
15649.13 375
15650.31 410
15651.49 426
15652.67 391
15653.86 413
15655.04 366
15656.22 407
15657.40 421
15658.59 411
15659.77 415
15660.95 391
15662.13 388
15663.32 371
15664.50 424
15665.68 416
15666.87 435
15668.05 429
15669.23 421
15670.41 449
15671.60 405
15672.78 393
15673.96 441
15675.15 372
15676.33 443
15677.51 384
15678.70 393
15679.88 391
15681.06 379
15682.25 376
15683.43 398
15684.61 410
15685.80 393
15686.98 388
15688.16 396
15689.35 420
15690.53 412
15691.72 383
15692.90 410
15694.08 403
15695.27 369
15696.45 399
15697.63 404
15698.82 381
15700.00 371
15701.19 416
15702.37 402
15703.56 411
15704.74 388
15705.92 384
15707.11 388
15708.29 407
15709.48 382
15710.66 362
15711.85 391
15713.03 370
15714.21 388
15715.40 399
15716.58 384
15717.77 401
15718.95 414
15720.14 428
15721.32 403
15722.51 380
15723.69 403
15724.88 434
15726.06 413
15727.25 395
15728.43 372
15729.62 357
15730.80 393
15731.99 403
15733.17 396
15734.36 435
15735.55 436
15736.73 404
15737.92 442
15739.10 425
15740.29 396
15741.47 380
15742.66 387
15743.84 428
15745.03 401
15746.22 388
15747.40 417
15748.59 398
15749.77 400
15750.96 383
15752.15 438
15753.33 381
15754.52 401
15755.70 420
15756.89 404
15758.08 390
15759.26 401
15760.45 480
15761.64 429
15762.82 464
15764.01 411
15765.20 439
15766.38 426
15767.57 402
15768.76 437
15769.94 410
15771.13 423
15772.32 399
15773.50 392
15774.69 443
15775.88 438
15777.06 390
15778.25 432
15779.44 401
15780.62 379
15781.81 393
15783.00 412
15784.19 405
15785.37 374
15786.56 352
15787.75 406
15788.94 438
15790.12 404
15791.31 416
15792.50 423
15793.69 407
15794.87 417
15796.06 381
15797.25 372
15798.44 387
15799.62 346
15800.81 408
15802.00 393
15803.19 410
15804.38 356
15805.56 396
15806.75 381
15807.94 341
15809.13 394
15810.32 429
15811.50 358
15812.69 391
15813.88 365
15815.07 356
15816.26 386
15817.45 421
15818.64 398
15819.82 321
15821.01 373
15822.20 437
15823.39 373
15824.58 357
15825.77 354
15826.96 378
15828.15 387
15829.33 386
15830.52 387
15831.71 368
15832.90 338
15834.09 390
15835.28 378
15836.47 376
15837.66 403
15838.85 323
15840.04 363
15841.23 383
15842.42 321
15843.61 309
15844.79 358
15845.98 397
15847.17 368
15848.36 364
15849.55 378
15850.74 350
15851.93 346
15853.12 343
15854.31 385
15855.50 373
15856.69 397
15857.88 383
15859.07 369
15860.26 360
15861.45 368
15862.64 323
15863.83 310
15865.02 359
15866.21 367
15867.40 382
15868.60 358
15869.79 362
15870.98 348
15872.17 360
15873.36 331
15874.55 346
15875.74 327
15876.93 347
15878.12 318
15879.31 365
15880.50 307
15881.69 337
15882.88 330
15884.07 361
15885.27 373
15886.46 341
15887.65 339
15888.84 332
15890.03 362
15891.22 356
15892.41 357
15893.60 372
15894.80 363
15895.99 407
15897.18 362
15898.37 341
15899.56 390
15900.75 365
15901.95 356
15903.14 364
15904.33 343
15905.52 379
15906.71 379
15907.90 360
15909.10 388
15910.29 364
15911.48 357
15912.67 356
15913.86 319
15915.06 337
15916.25 324
15917.44 356
15918.63 335
15919.83 349
15921.02 360
15922.21 406
15923.40 394
15924.60 347
15925.79 337
15926.98 381
15928.17 347
15929.37 327
15930.56 334
15931.75 334
15932.94 419
15934.14 406
15935.33 351
15936.52 314
15937.72 371
15938.91 368
15940.10 376
15941.30 310
15942.49 320
15943.68 342
15944.88 416
15946.07 357
15947.26 320
15948.46 331
15949.65 332
15950.84 343
15952.04 334
15953.23 331
15954.42 376
15955.62 325
15956.81 325
15958.01 314
15959.20 326
15960.39 330
15961.59 339
15962.78 318
15963.97 331
15965.17 349
15966.36 309
15967.56 305
15968.75 310
15969.95 285
15971.14 315
15972.33 308
15973.53 304
15974.72 376
15975.92 336
15977.11 312
15978.31 331
15979.50 303
15980.70 300
15981.89 298
15983.09 299
15984.28 370
15985.47 356
15986.67 354
15987.86 343
15989.06 347
15990.25 298
15991.45 330
15992.64 334
15993.84 347
15995.03 316
15996.23 299
15997.43 326
15998.62 340
15999.82 319
16001.01 293
16002.21 273
16003.40 311
16004.60 293
16005.79 241
16006.99 280
16008.18 324
16009.38 333
16010.58 307
16011.77 271
16012.97 299
16014.16 289
16015.36 329
16016.56 304
16017.75 326
16018.95 326
16020.14 320
16021.34 295
16022.54 307
16023.73 281
16024.93 298
16026.13 309
16027.32 279
16028.52 308
16029.71 269
16030.91 322
16032.11 312
16033.30 309
16034.50 301
16035.70 302
16036.89 315
16038.09 300
16039.29 282
16040.49 288
16041.68 263
16042.88 320
16044.08 333
16045.27 298
16046.47 297
16047.67 347
16048.86 326
16050.06 344
16051.26 335
16052.46 288
16053.65 331
16054.85 295
16056.05 300
16057.25 248
16058.44 305
16059.64 299
16060.84 311
16062.04 310
16063.23 292
16064.43 291
16065.63 296
16066.83 312
16068.03 317
16069.22 296
16070.42 313
16071.62 318
16072.82 334
16074.02 345
16075.21 293
16076.41 278
16077.61 285
16078.81 304
16080.01 290
16081.21 357
16082.40 354
16083.60 321
16084.80 293
16086.00 286
16087.20 289
16088.40 282
16089.60 304
16090.79 334
16091.99 321
16093.19 314
16094.39 333
16095.59 326
16096.79 379
16097.99 291
16099.19 273
16100.39 333
16101.59 304
16102.78 287
16103.98 258
16105.18 317
16106.38 355
16107.58 316
16108.78 281
16109.98 319
16111.18 278
16112.38 293
16113.58 283
16114.78 273
16115.98 275
16117.18 294
16118.38 252
16119.58 284
16120.78 264
16121.98 281
16123.18 261
16124.38 295
16125.58 284
16126.78 302
16127.98 308
16129.18 289
16130.38 265
16131.58 251
16132.78 277
16133.98 273
16135.18 293
16136.38 289
16137.58 312
16138.78 301
16139.98 300
16141.18 302
16142.38 267
16143.58 292
16144.79 299
16145.99 320
16147.19 328
16148.39 255
16149.59 245
16150.79 293
16151.99 271
16153.19 273
16154.39 307
16155.59 305
16156.80 275
16158.00 292
16159.20 255
16160.40 296
16161.60 335
16162.80 306
16164.00 308
16165.21 304
16166.41 305
16167.61 315
16168.81 252
16170.01 287
16171.21 284
16172.42 291
16173.62 271
16174.82 270
16176.02 269
16177.22 273
16178.43 323
16179.63 302
16180.83 297
16182.03 298
16183.23 322
16184.44 295
16185.64 277
16186.84 266
16188.04 279
16189.25 313
16190.45 278
16191.65 279
16192.85 299
16194.06 301
16195.26 310
16196.46 281
16197.66 287
16198.87 281
16200.07 291
16201.27 317
16202.48 315
16203.68 311
16204.88 284
16206.09 277
16207.29 274
16208.49 290
16209.69 297
16210.90 277
16212.10 273
16213.30 284
16214.51 303
16215.71 316
16216.91 331
16218.12 294
16219.32 281
16220.53 253
16221.73 276
16222.93 292
16224.14 253
16225.34 316
16226.54 327
16227.75 278
16228.95 265
16230.16 270
16231.36 310
16232.56 314
16233.77 304
16234.97 333
16236.18 277
16237.38 297
16238.59 288
16239.79 267
16240.99 297
16242.20 281
16243.40 293
16244.61 294
16245.81 280
16247.02 291
16248.22 328
16249.43 310
16250.63 296
16251.84 325
16253.04 316
16254.24 316
16255.45 299
16256.65 305
16257.86 340
16259.06 323
16260.27 294
16261.48 284
16262.68 301
16263.89 366
16265.09 296
16266.30 297
16267.50 298
16268.71 263
16269.91 289
16271.12 312
16272.32 282
16273.53 298
16274.73 283
16275.94 312
16277.15 302
16278.35 305
16279.56 282
16280.76 311
16281.97 275
16283.18 288
16284.38 320
16285.59 283
16286.79 285
16288.00 329
16289.21 316
16290.41 304
16291.62 295
16292.82 300
16294.03 295
16295.24 282
16296.44 239
16297.65 350
16298.86 349
16300.06 334
16301.27 339
16302.48 326
16303.68 294
16304.89 313
16306.10 300
16307.30 286
16308.51 335
16309.72 334
16310.92 308
16312.13 319
16313.34 322
16314.55 332
16315.75 354
16316.96 325
16318.17 330
16319.37 318
16320.58 314
16321.79 346
16323.00 328
16324.20 310
16325.41 302
16326.62 325
16327.83 327
16329.03 340
16330.24 313
16331.45 286
16332.66 300
16333.87 311
16335.07 334
16336.28 307
16337.49 336
16338.70 288
16339.90 317
16341.11 312
16342.32 302
16343.53 305
16344.74 304
16345.95 266
16347.15 301
16348.36 282
16349.57 252
16350.78 293
16351.99 295
16353.20 303
16354.40 293
16355.61 283
16356.82 295
16358.03 301
16359.24 309
16360.45 298
16361.66 306
16362.87 299
16364.08 304
16365.28 300
16366.49 312
16367.70 258
16368.91 279
16370.12 294
16371.33 313
16372.54 296
16373.75 326
16374.96 276
16376.17 265
16377.38 283
16378.59 329
16379.80 308
16381.01 273
16382.21 275
16383.42 263
16384.63 259
16385.84 263
16387.05 274
16388.26 299
16389.47 309
16390.68 261
16391.89 281
16393.10 286
16394.31 325
16395.52 287
16396.73 324
16397.94 257
16399.15 292
16400.36 287
16401.57 298
16402.79 314
16404.00 274
16405.21 263
16406.42 298
16407.63 293
16408.84 283
16410.05 280
16411.26 271
16412.47 329
16413.68 296
16414.89 242
16416.10 289
16417.31 303
16418.52 313
16419.74 292
16420.95 243
16422.16 308
16423.37 289
16424.58 258
16425.79 310
16427.00 283
16428.21 251
16429.42 279
16430.64 252
16431.85 233
16433.06 272
16434.27 284
16435.48 286
16436.69 301
16437.91 283
16439.12 293
16440.33 298
16441.54 309
16442.75 279
16443.96 290
16445.18 302
16446.39 286
16447.60 295
16448.81 290
16450.02 339
16451.24 349
16452.45 307
16453.66 299
16454.87 318
16456.09 308
16457.30 297
16458.51 286
16459.72 298
16460.94 307
16462.15 276
16463.36 311
16464.57 278
16465.79 271
16467.00 301
16468.21 276
16469.43 270
16470.64 313
16471.85 296
16473.06 301
16474.28 299
16475.49 300
16476.70 260
16477.92 290
16479.13 287
16480.34 295
16481.56 290
16482.77 306
16483.98 259
16485.20 268
16486.41 323
16487.62 289
16488.84 277
16490.05 258
16491.26 292
16492.48 321
16493.69 282
16494.91 276
16496.12 269
16497.33 272
16498.55 246
16499.76 252
16500.97 279
16502.19 219
16503.40 265
16504.62 263
16505.83 269
16507.05 258
16508.26 251
16509.47 279
16510.69 272
16511.90 274
16513.12 271
16514.33 285
16515.55 248
16516.76 237
16517.98 274
16519.19 249
16520.41 296
16521.62 306
16522.83 357
16524.05 270
16525.26 251
16526.48 282
16527.69 268
16528.91 266
16530.12 270
16531.34 271
16532.55 269
16533.77 283
16534.99 257
16536.20 251
16537.42 329
16538.63 262
16539.85 284
16541.06 260
16542.28 232
16543.49 276
16544.71 292
16545.92 265
16547.14 294
16548.36 264
16549.57 259
16550.79 280
16552.00 259
16553.22 273
16554.44 297
16555.65 301
16556.87 305
16558.08 277
16559.30 334
16560.52 314
16561.73 269
16562.95 295
16564.17 264
16565.38 263
16566.60 275
16567.81 279
16569.03 273
16570.25 260
16571.46 283
16572.68 278
16573.90 308
16575.11 286
16576.33 266
16577.55 274
16578.76 237
16579.98 277
16581.20 315
16582.42 287
16583.63 300
16584.85 317
16586.07 284
16587.28 256
16588.50 318
16589.72 303
16590.94 288
16592.15 318
16593.37 333
16594.59 278
16595.81 283
16597.02 342
16598.24 354
16599.46 294
16600.68 327
16601.89 315
16603.11 277
16604.33 331
16605.55 319
16606.77 309
16607.98 318
16609.20 307
16610.42 292
16611.64 363
16612.86 300
16614.07 279
16615.29 304
16616.51 365
16617.73 344
16618.95 321
16620.17 291
16621.38 279
16622.60 306
16623.82 249
16625.04 295
16626.26 301
16627.48 274
16628.70 294
16629.91 285
16631.13 292
16632.35 292
16633.57 254
16634.79 297
16636.01 290
16637.23 308
16638.45 298
16639.67 290
16640.89 294
16642.10 296
16643.32 272
16644.54 308
16645.76 299
16646.98 285
16648.20 274
16649.42 277
16650.64 269
16651.86 285
16653.08 318
16654.30 273
16655.52 237
16656.74 299
16657.96 319
16659.18 275
16660.40 254
16661.62 300
16662.84 283
16664.06 259
16665.28 320
16666.50 251
16667.72 290
16668.94 272
16670.16 289
16671.38 243
16672.60 247
16673.82 302
16675.04 340
16676.26 319
16677.48 282
16678.70 272
16679.92 283
16681.14 277
16682.36 304
16683.58 279
16684.80 277
16686.03 287
16687.25 282
16688.47 318
16689.69 279
16690.91 261
16692.13 265
16693.35 279
16694.57 242
16695.79 287
16697.02 316
16698.24 324
16699.46 281
16700.68 272
16701.90 293
16703.12 275
16704.34 299
16705.57 262
16706.79 241
16708.01 278
16709.23 271
16710.45 253
16711.67 285
16712.90 267
16714.12 249
16715.34 283
16716.56 281
16717.78 270
16719.01 271
16720.23 256
16721.45 293
16722.67 262
16723.89 285
16725.12 283
16726.34 283
16727.56 238
16728.78 270
16730.01 278
16731.23 260
16732.45 276
16733.67 295
16734.90 313
16736.12 290
16737.34 266
16738.56 329
16739.79 303
16741.01 245
16742.23 281
16743.46 276
16744.68 246
16745.90 265
16747.12 313
16748.35 316
16749.57 270
16750.79 231
16752.02 263
16753.24 276
16754.46 259
16755.69 258
16756.91 297
16758.13 293
16759.36 238
16760.58 270
16761.80 297
16763.03 289
16764.25 265
16765.48 282
16766.70 252
16767.92 279
16769.15 289
16770.37 270
16771.60 298
16772.82 298
16774.04 275
16775.27 263
16776.49 257
16777.72 241
16778.94 245
16780.16 248
16781.39 262
16782.61 289
16783.84 268
16785.06 240
16786.29 265
16787.51 267
16788.74 264
16789.96 280
16791.18 230
16792.41 268
16793.63 275
16794.86 271
16796.08 293
16797.31 306
16798.53 283
16799.76 242
16800.98 236
16802.21 246
16803.43 333
16804.66 310
16805.88 265
16807.11 256
16808.33 265
16809.56 281
16810.79 245
16812.01 271
16813.24 279
16814.46 284
16815.69 267
16816.91 297
16818.14 251
16819.36 278
16820.59 290
16821.82 236
16823.04 251
16824.27 257
16825.49 284
16826.72 249
16827.95 235
16829.17 244
16830.40 291
16831.62 297
16832.85 237
16834.08 275
16835.30 286
16836.53 256
16837.76 240
16838.98 245
16840.21 250
16841.44 227
16842.66 271
16843.89 315
16845.11 244
16846.34 239
16847.57 249
16848.80 256
16850.02 263
16851.25 274
16852.48 320
16853.70 280
16854.93 279
16856.16 269
16857.38 248
16858.61 286
16859.84 285
16861.07 296
16862.29 290
16863.52 290
16864.75 299
16865.97 279
16867.20 290
16868.43 250
16869.66 253
16870.89 281
16872.11 302
16873.34 256
16874.57 266
16875.80 276
16877.02 301
16878.25 268
16879.48 283
16880.71 288
16881.94 303
16883.16 304
16884.39 279
16885.62 305
16886.85 309
16888.08 290
16889.30 270
16890.53 302
16891.76 277
16892.99 270
16894.22 285
16895.45 300
16896.67 295
16897.90 269
16899.13 258
16900.36 342
16901.59 353
16902.82 339
16904.05 309
16905.28 315
16906.50 287
16907.73 294
16908.96 253
16910.19 285
16911.42 339
16912.65 289
16913.88 296
16915.11 295
16916.34 302
16917.57 285
16918.80 286
16920.03 290
16921.26 257
16922.48 299
16923.71 309
16924.94 246
16926.17 294
16927.40 280
16928.63 302
16929.86 265
16931.09 268
16932.32 265
16933.55 273
16934.78 269
16936.01 290
16937.24 305
16938.47 306
16939.70 278
16940.93 257
16942.16 269
16943.39 270
16944.62 278
16945.85 239
16947.08 252
16948.31 263
16949.54 260
16950.78 244
16952.01 284
16953.24 266
16954.47 254
16955.70 284
16956.93 299
16958.16 280
16959.39 255
16960.62 269
16961.85 257
16963.08 268
16964.31 289
16965.54 251
16966.78 255
16968.01 282
16969.24 270
16970.47 234
16971.70 230
16972.93 226
16974.16 251
16975.39 264
16976.63 223
16977.86 258
16979.09 279
16980.32 269
16981.55 259
16982.78 237
16984.02 288
16985.25 280
16986.48 254
16987.71 306
16988.94 278
16990.18 259
16991.41 273
16992.64 282
16993.87 268
16995.10 259
16996.34 279
16997.57 279
16998.80 240
17000.03 217
17001.26 227
17002.50 275
17003.73 271
17004.96 275
17006.19 245
17007.43 297
17008.66 271
17009.89 245
17011.12 242
17012.36 252
17013.59 291
17014.82 295
17016.06 255
17017.29 250
17018.52 250
17019.76 238
17020.99 235
17022.22 249
17023.45 259
17024.69 277
17025.92 268
17027.15 274
17028.39 254
17029.62 234
17030.85 239
17032.09 259
17033.32 258
17034.55 259
17035.79 276
17037.02 244
17038.26 214
17039.49 232
17040.72 275
17041.96 290
17043.19 277
17044.43 272
17045.66 264
17046.89 266
17048.13 262
17049.36 267
17050.60 311
17051.83 282
17053.06 296
17054.30 277
17055.53 236
17056.77 253
17058.00 289
17059.24 271
17060.47 266
17061.70 258
17062.94 260
17064.17 243
17065.41 233
17066.64 263
17067.88 226
17069.11 215
17070.35 267
17071.58 254
17072.82 253
17074.05 255
17075.29 270
17076.52 250
17077.76 253
17078.99 275
17080.23 230
17081.46 237
17082.70 263
17083.93 266
17085.17 253
17086.41 278
17087.64 260
17088.88 244
17090.11 233
17091.35 222
17092.58 233
17093.82 234
17095.05 264
17096.29 236
17097.53 249
17098.76 220
17100.00 223
17101.23 231
17102.47 254
17103.71 230
17104.94 258
17106.18 224
17107.41 256
17108.65 226
17109.89 227
17111.12 257
17112.36 259
17113.60 270
17114.83 250
17116.07 246
17117.31 228
17118.54 215
17119.78 256
17121.02 262
17122.25 274
17123.49 274
17124.73 256
17125.96 253
17127.20 255
17128.44 250
17129.67 271
17130.91 254
17132.15 253
17133.39 260
17134.62 242
17135.86 266
17137.10 260
17138.33 272
17139.57 286
17140.81 257
17142.05 243
17143.28 244
17144.52 261
17145.76 234
17147.00 243
17148.23 218
17149.47 237
17150.71 273
17151.95 247
17153.19 239
17154.42 235
17155.66 238
17156.90 229
17158.14 232
17159.38 241
17160.61 240
17161.85 267
17163.09 264
17164.33 258
17165.57 232
17166.81 219
17168.04 253
17169.28 260
17170.52 259
17171.76 236
17173.00 235
17174.24 233
17175.47 237
17176.71 259
17177.95 256
17179.19 232
17180.43 239
17181.67 222
17182.91 234
17184.15 270
17185.39 231
17186.62 251
17187.86 228
17189.10 258
17190.34 250
17191.58 240
17192.82 243
17194.06 261
17195.30 206
17196.54 226
17197.78 237
17199.02 236
17200.26 228
17201.50 254
17202.74 238
17203.98 256
17205.22 256
17206.46 238
17207.70 221
17208.94 225
17210.18 243
17211.42 220
17212.66 208
17213.90 255
17215.14 254
17216.38 264
17217.62 266
17218.86 192
17220.10 204
17221.34 237
17222.58 266
17223.82 255
17225.06 252
17226.30 293
17227.54 274
17228.78 224
17230.02 234
17231.26 273
17232.50 277
17233.74 254
17234.98 238
17236.22 247
17237.47 229
17238.71 226
17239.95 217
17241.19 268
17242.43 252
17243.67 233
17244.91 252
17246.15 239
17247.39 252
17248.64 248
17249.88 248
17251.12 238
17252.36 238
17253.60 215
17254.84 233
17256.08 250
17257.33 238
17258.57 259
17259.81 263
17261.05 279
17262.29 264
17263.54 243
17264.78 251
17266.02 247
17267.26 260
17268.50 274
17269.75 237
17270.99 224
17272.23 240
17273.47 232
17274.71 214
17275.96 225
17277.20 258
17278.44 255
17279.68 238
17280.93 240
17282.17 244
17283.41 241
17284.65 259
17285.90 252
17287.14 254
17288.38 289
17289.62 259
17290.87 235
17292.11 251
17293.35 248
17294.60 209
17295.84 199
17297.08 231
17298.33 235
17299.57 216
17300.81 222
17302.05 215
17303.30 249
17304.54 232
17305.78 232
17307.03 257
17308.27 244
17309.52 261
17310.76 236
17312.00 256
17313.25 236
17314.49 228
17315.73 264
17316.98 265
17318.22 230
17319.47 243
17320.71 234
17321.95 247
17323.20 265
17324.44 281
17325.69 241
17326.93 245
17328.17 221
17329.42 241
17330.66 216
17331.91 219
17333.15 222
17334.40 227
17335.64 214
17336.88 263
17338.13 247
17339.37 249
17340.62 244
17341.86 222
17343.11 258
17344.35 265
17345.60 277
17346.84 266
17348.09 247
17349.33 259
17350.58 258
17351.82 285
17353.07 245
17354.31 237
17355.56 223
17356.80 228
17358.05 223
17359.29 209
17360.54 220
17361.78 257
17363.03 199
17364.27 196
17365.52 235
17366.77 238
17368.01 237
17369.26 228
17370.50 244
17371.75 272
17372.99 253
17374.24 257
17375.49 248
17376.73 236
17377.98 228
17379.22 255
17380.47 243
17381.72 206
17382.96 248
17384.21 255
17385.45 284
17386.70 237
17387.95 235
17389.19 278
17390.44 229
17391.69 237
17392.93 246
17394.18 265
17395.43 252
17396.67 259
17397.92 236
17399.17 234
17400.41 231
17401.66 257
17402.91 243
17404.15 247
17405.40 276
17406.65 229
17407.89 242
17409.14 255
17410.39 242
17411.64 282
17412.88 282
17414.13 277
17415.38 272
17416.63 223
17417.87 249
17419.12 223
17420.37 219
17421.62 206
17422.86 270
17424.11 253
17425.36 273
17426.61 256
17427.85 239
17429.10 249
17430.35 256
17431.60 235
17432.85 254
17434.09 253
17435.34 259
17436.59 270
17437.84 248
17439.09 253
17440.33 241
17441.58 263
17442.83 261
17444.08 243
17445.33 282
17446.58 223
17447.82 257
17449.07 281
17450.32 240
17451.57 223
17452.82 287
17454.07 276
17455.32 277
17456.57 261
17457.81 264
17459.06 264
17460.31 240
17461.56 228
17462.81 248
17464.06 249
17465.31 268
17466.56 243
17467.81 240
17469.06 275
17470.30 237
17471.55 241
17472.80 265
17474.05 247
17475.30 211
17476.55 218
17477.80 259
17479.05 236
17480.30 215
17481.55 237
17482.80 266
17484.05 232
17485.30 241
17486.55 227
17487.80 250
17489.05 258
17490.30 292
17491.55 257
17492.80 257
17494.05 267
17495.30 263
17496.55 276
17497.80 280
17499.05 254
17500.30 278
17501.55 280
17502.80 260
17504.05 244
17505.30 260
17506.55 286
17507.80 246
17509.06 271
17510.31 254
17511.56 279
17512.81 282
17514.06 268
17515.31 287
17516.56 279
17517.81 269
17519.06 304
17520.31 276
17521.56 250
17522.82 270
17524.07 266
17525.32 300
17526.57 281
17527.82 295
17529.07 279
17530.32 265
17531.58 302
17532.83 282
17534.08 295
17535.33 308
17536.58 292
17537.83 249
17539.09 265
17540.34 281
17541.59 258
17542.84 264
17544.09 234
17545.35 232
17546.60 251
17547.85 289
17549.10 288
17550.35 297
17551.61 293
17552.86 296
17554.11 315
17555.36 256
17556.62 236
17557.87 287
17559.12 319
17560.37 265
17561.63 291
17562.88 292
17564.13 297
17565.38 293
17566.64 252
17567.89 250
17569.14 270
17570.39 286
17571.65 280
17572.90 289
17574.15 284
17575.41 280
17576.66 246
17577.91 259
17579.17 265
17580.42 271
17581.67 233
17582.93 227
17584.18 273
17585.43 291
17586.69 268
17587.94 295
17589.19 271
17590.45 249
17591.70 249
17592.95 253
17594.21 274
17595.46 214
17596.72 288
17597.97 299
17599.22 271
17600.48 277
17601.73 258
17602.99 263
17604.24 300
17605.49 305
17606.75 252
17608.00 258
17609.26 314
17610.51 238
17611.76 262
17613.02 288
17614.27 310
17615.53 336
17616.78 291
17618.04 281
17619.29 267
17620.55 299
17621.80 258
17623.06 223
17624.31 254
17625.57 258
17626.82 250
17628.08 282
17629.33 286
17630.59 286
17631.84 304
17633.10 271
17634.35 245
17635.61 253
17636.86 250
17638.12 204
17639.37 245
17640.63 257
17641.88 239
17643.14 254
17644.39 291
17645.65 285
17646.91 255
17648.16 227
17649.42 241
17650.67 296
17651.93 262
17653.18 237
17654.44 249
17655.70 239
17656.95 244
17658.21 275
17659.46 258
17660.72 243
17661.98 250
17663.23 235
17664.49 211
17665.75 268
17667.00 279
17668.26 245
17669.51 254
17670.77 263
17672.03 225
17673.28 255
17674.54 262
17675.80 256
17677.05 239
17678.31 230
17679.57 254
17680.82 237
17682.08 215
17683.34 232
17684.60 230
17685.85 273
17687.11 234
17688.37 245
17689.62 254
17690.88 243
17692.14 262
17693.40 236
17694.65 225
17695.91 208
17697.17 255
17698.42 261
17699.68 243
17700.94 225
17702.20 243
17703.46 264
17704.71 279
17705.97 213
17707.23 240
17708.49 225
17709.74 247
17711.00 208
17712.26 205
17713.52 239
17714.78 268
17716.03 288
17717.29 229
17718.55 248
17719.81 247
17721.07 251
17722.33 270
17723.58 250
17724.84 238
17726.10 252
17727.36 255
17728.62 230
17729.88 240
17731.13 251
17732.39 245
17733.65 229
17734.91 237
17736.17 220
17737.43 233
17738.69 273
17739.95 224
17741.21 233
17742.46 250
17743.72 258
17744.98 243
17746.24 261
17747.50 287
17748.76 224
17750.02 261
17751.28 219
17752.54 213
17753.80 215
17755.06 249
17756.32 253
17757.58 252
17758.84 247
17760.10 233
17761.36 262
17762.61 256
17763.87 268
17765.13 223
17766.39 228
17767.65 250
17768.91 264
17770.17 236
17771.43 229
17772.69 229
17773.95 233
17775.21 266
17776.48 246
17777.74 209
17779.00 214
17780.26 241
17781.52 242
17782.78 229
17784.04 239
17785.30 238
17786.56 223
17787.82 261
17789.08 249
17790.34 248
17791.60 232
17792.86 235
17794.12 221
17795.38 226
17796.65 214
17797.91 214
17799.17 243
17800.43 236
17801.69 270
17802.95 247
17804.21 239
17805.47 206
17806.73 230
17808.00 258
17809.26 234
17810.52 184
17811.78 217
17813.04 220
17814.30 218
17815.56 185
17816.83 225
17818.09 246
17819.35 227
17820.61 259
17821.87 231
17823.14 220
17824.40 231
17825.66 233
17826.92 233
17828.18 231
17829.45 209
17830.71 218
17831.97 186
17833.23 210
17834.49 193
17835.76 208
17837.02 233
17838.28 217
17839.54 247
17840.81 227
17842.07 230
17843.33 226
17844.59 236
17845.86 230
17847.12 223
17848.38 209
17849.65 244
17850.91 191
17852.17 217
17853.43 238
17854.70 244
17855.96 246
17857.22 246
17858.49 249
17859.75 247
17861.01 236
17862.28 251
17863.54 244
17864.80 227
17866.07 260
17867.33 239
17868.59 208
17869.86 194
17871.12 217
17872.38 228
17873.65 237
17874.91 209
17876.18 209
17877.44 191
17878.70 194
17879.97 255
17881.23 235
17882.50 264
17883.76 203
17885.02 226
17886.29 193
17887.55 209
17888.82 224
17890.08 231
17891.35 189
17892.61 189
17893.87 232
17895.14 199
17896.40 233
17897.67 243
17898.93 233
17900.20 224
17901.46 222
17902.73 225
17903.99 231
17905.26 196
17906.52 199
17907.79 199
17909.05 219
17910.32 222
17911.58 253
17912.85 248
17914.11 197
17915.38 207
17916.64 187
17917.91 236
17919.17 230
17920.44 209
17921.70 206
17922.97 216
17924.23 213
17925.50 199
17926.76 210
17928.03 230
17929.30 211
17930.56 202
17931.83 229
17933.09 245
17934.36 232
17935.62 218
17936.89 235
17938.16 238
17939.42 234
17940.69 245
17941.96 227
17943.22 208
17944.49 211
17945.75 203
17947.02 183
17948.29 213
17949.55 237
17950.82 228
17952.09 253
17953.35 209
17954.62 243
17955.89 239
17957.15 254
17958.42 252
17959.69 225
17960.95 205
17962.22 196
17963.49 233
17964.75 187
17966.02 219
17967.29 232
17968.55 215
17969.82 205
17971.09 234
17972.36 227
17973.62 206
17974.89 215
17976.16 212
17977.42 186
17978.69 193
17979.96 240
17981.23 229
17982.49 219
17983.76 195
17985.03 186
17986.30 214
17987.57 250
17988.83 234
17990.10 212
17991.37 236
17992.64 216
17993.90 188
17995.17 225
17996.44 216
17997.71 227
17998.98 234
18000.25 187
18001.51 222
18002.78 210
18004.05 256
18005.32 227
18006.59 208
18007.86 207
18009.12 220
18010.39 194
18011.66 234
18012.93 252
18014.20 213
18015.47 202
18016.74 243
18018.00 237
18019.27 246
18020.54 225
18021.81 230
18023.08 249
18024.35 257
18025.62 218
18026.89 230
18028.16 242
18029.43 201
18030.69 200
18031.96 210
18033.23 237
18034.50 238
18035.77 208
18037.04 203
18038.31 234
18039.58 259
18040.85 217
18042.12 235
18043.39 233
18044.66 256
18045.93 249
18047.20 204
18048.47 195
18049.74 190
18051.01 220
18052.28 244
18053.55 239
18054.82 234
18056.09 233
18057.36 217
18058.63 228
18059.90 194
18061.17 201
18062.44 220
18063.71 249
18064.98 236
18066.25 206
18067.52 185
18068.79 185
18070.06 204
18071.33 213
18072.61 206
18073.88 209
18075.15 230
18076.42 271
18077.69 222
18078.96 225
18080.23 236
18081.50 237
18082.77 212
18084.04 191
18085.32 225
18086.59 236
18087.86 224
18089.13 178
18090.40 201
18091.67 209
18092.94 231
18094.22 204
18095.49 178
18096.76 199
18098.03 183
18099.30 222
18100.57 231
18101.85 214
18103.12 214
18104.39 213
18105.66 226
18106.93 230
18108.20 236
18109.48 201
18110.75 214
18112.02 230
18113.29 198
18114.57 180
18115.84 231
18117.11 252
18118.38 219
18119.65 222
18120.93 191
18122.20 241
18123.47 251
18124.74 227
18126.02 260
18127.29 214
18128.56 255
18129.84 215
18131.11 238
18132.38 239
18133.65 199
18134.93 203
18136.20 232
18137.47 224
18138.75 242
18140.02 251
18141.29 200
18142.57 217
18143.84 245
18145.11 233
18146.39 236
18147.66 212
18148.93 214
18150.21 229
18151.48 227
18152.75 267
18154.03 217
18155.30 206
18156.57 221
18157.85 222
18159.12 229
18160.40 224
18161.67 231
18162.94 251
18164.22 260
18165.49 230
18166.77 193
18168.04 196
18169.31 251
18170.59 238
18171.86 206
18173.14 211
18174.41 197
18175.68 213
18176.96 253
18178.23 274
18179.51 246
18180.78 223
18182.06 235
18183.33 215
18184.61 227
18185.88 241
18187.16 256
18188.43 226
18189.71 227
18190.98 250
18192.26 193
18193.53 215
18194.81 200
18196.08 226
18197.36 235
18198.63 235
18199.91 248
18201.18 214
18202.46 225
18203.73 230
18205.01 259
18206.28 248
18207.56 227
18208.83 258
18210.11 226
18211.39 208
18212.66 223
18213.94 207
18215.21 249
18216.49 244
18217.76 211
18219.04 220
18220.32 222
18221.59 216
18222.87 205
18224.14 234
18225.42 235
18226.70 233
18227.97 210
18229.25 218
18230.53 220
18231.80 236
18233.08 251
18234.35 259
18235.63 234
18236.91 201
18238.18 220
18239.46 218
18240.74 187
18242.01 209
18243.29 228
18244.57 220
18245.84 188
18247.12 204
18248.40 209
18249.68 203
18250.95 221
18252.23 200
18253.51 230
18254.78 222
18256.06 235
18257.34 207
18258.62 222
18259.89 212
18261.17 199
18262.45 209
18263.72 201
18265.00 236
18266.28 177
18267.56 237
18268.84 275
18270.11 204
18271.39 205
18272.67 232
18273.95 215
18275.22 236
18276.50 214
18277.78 248
18279.06 222
18280.34 198
18281.61 218
18282.89 226
18284.17 230
18285.45 204
18286.73 222
18288.01 193
18289.28 224
18290.56 224
18291.84 242
18293.12 258
18294.40 250
18295.68 248
18296.95 225
18298.23 215
18299.51 186
18300.79 204
18302.07 204
18303.35 223
18304.63 259
18305.91 204
18307.19 251
18308.46 203
18309.74 215
18311.02 203
18312.30 216
18313.58 253
18314.86 259
18316.14 219
18317.42 224
18318.70 200
18319.98 217
18321.26 230
18322.54 202
18323.82 222
18325.10 240
18326.38 239
18327.66 224
18328.94 201
18330.22 202
18331.50 206
18332.77 234
18334.05 223
18335.33 208
18336.61 232
18337.90 239
18339.18 265
18340.46 230
18341.74 245
18343.02 227
18344.30 221
18345.58 213
18346.86 214
18348.14 238
18349.42 216
18350.70 231
18351.98 211
18353.26 236
18354.54 227
18355.82 224
18357.10 196
18358.38 238
18359.66 224
18360.94 224
18362.22 234
18363.51 228
18364.79 195
18366.07 215
18367.35 230
18368.63 250
18369.91 197
18371.19 217
18372.47 259
18373.76 228
18375.04 218
18376.32 210
18377.60 187
18378.88 176
18380.16 216
18381.44 213
18382.73 246
18384.01 205
18385.29 257
18386.57 237
18387.85 247
18389.13 189
18390.42 216
18391.70 237
18392.98 216
18394.26 222
18395.54 203
18396.83 214
18398.11 229
18399.39 227
18400.67 207
18401.96 199
18403.24 209
18404.52 210
18405.80 208
18407.09 201
18408.37 200
18409.65 201
18410.93 216
18412.22 243
18413.50 191
18414.78 248
18416.06 238
18417.35 214
18418.63 227
18419.91 241
18421.20 219
18422.48 221
18423.76 227
18425.05 212
18426.33 218
18427.61 195
18428.89 220
18430.18 210
18431.46 177
18432.74 194
18434.03 217
18435.31 243
18436.60 233
18437.88 241
18439.16 261
18440.45 218
18441.73 253
18443.01 235
18444.30 198
18445.58 213
18446.87 194
18448.15 240
18449.43 216
18450.72 240
18452.00 233
18453.29 204
18454.57 179
18455.85 166
18457.14 227
18458.42 252
18459.71 229
18460.99 211
18462.28 236
18463.56 230
18464.84 242
18466.13 230
18467.41 247
18468.70 220
18469.98 214
18471.27 206
18472.55 219
18473.84 205
18475.12 195
18476.41 227
18477.69 245
18478.98 226
18480.26 191
18481.55 202
18482.83 240
18484.12 223
18485.40 218
18486.69 232
18487.97 201
18489.26 212
18490.54 204
18491.83 202
18493.11 235
18494.40 227
18495.69 212
18496.97 224
18498.26 219
18499.54 207
18500.83 217
18502.11 206
18503.40 211
18504.69 248
18505.97 254
18507.26 219
18508.54 240
18509.83 227
18511.12 202
18512.40 188
18513.69 191
18514.98 217
18516.26 215
18517.55 244
18518.83 228
18520.12 227
18521.41 251
18522.69 224
18523.98 214
18525.27 221
18526.55 240
18527.84 209
18529.13 203
18530.41 234
18531.70 220
18532.99 256
18534.27 276
18535.56 246
18536.85 181
18538.14 181
18539.42 210
18540.71 197
18542.00 261
18543.28 238
18544.57 218
18545.86 204
18547.15 210
18548.43 207
18549.72 214
18551.01 259
18552.30 240
18553.58 229
18554.87 228
18556.16 205
18557.45 219
18558.73 243
18560.02 237
18561.31 219
18562.60 195
18563.89 228
18565.17 252
18566.46 214
18567.75 206
18569.04 263
18570.33 229
18571.62 237
18572.90 223
18574.19 240
18575.48 212
18576.77 226
18578.06 234
18579.35 211
18580.63 220
18581.92 224
18583.21 249
18584.50 222
18585.79 217
18587.08 219
18588.37 208
18589.66 205
18590.94 222
18592.23 238
18593.52 222
18594.81 216
18596.10 218
18597.39 230
18598.68 201
18599.97 212
18601.26 189
18602.55 227
18603.84 185
18605.13 205
18606.41 221
18607.70 231
18608.99 229
18610.28 247
18611.57 195
18612.86 228
18614.15 275
18615.44 255
18616.73 238
18618.02 246
18619.31 226
18620.60 221
18621.89 260
18623.18 230
18624.47 243
18625.76 259
18627.05 246
18628.34 254
18629.63 253
18630.92 237
18632.21 232
18633.50 223
18634.79 231
18636.08 240
18637.37 261
18638.67 248
18639.96 239
18641.25 217
18642.54 244
18643.83 218
18645.12 225
18646.41 221
18647.70 222
18648.99 243
18650.28 253
18651.57 210
18652.86 223
18654.16 257
18655.45 221
18656.74 229
18658.03 236
18659.32 208
18660.61 237
18661.90 235
18663.19 216
18664.49 209
18665.78 210
18667.07 230
18668.36 237
18669.65 238
18670.94 231
18672.24 250
18673.53 222
18674.82 191
18676.11 220
18677.40 211
18678.70 177
18679.99 230
18681.28 217
18682.57 210
18683.86 219
18685.16 232
18686.45 193
18687.74 186
18689.03 198
18690.33 224
18691.62 223
18692.91 203
18694.20 215
18695.50 185
18696.79 216
18698.08 230
18699.37 226
18700.67 225
18701.96 224
18703.25 202
18704.54 246
18705.84 234
18707.13 196
18708.42 211
18709.72 197
18711.01 190
18712.30 213
18713.60 227
18714.89 209
18716.18 182
18717.48 189
18718.77 209
18720.06 200
18721.36 216
18722.65 217
18723.94 235
18725.24 225
18726.53 227
18727.82 218
18729.12 244
18730.41 233
18731.70 275
18733.00 243
18734.29 211
18735.59 216
18736.88 200
18738.17 205
18739.47 249
18740.76 233
18742.06 203
18743.35 234
18744.64 214
18745.94 216
18747.23 248
18748.53 204
18749.82 196
18751.12 218
18752.41 245
18753.71 230
18755.00 221
18756.30 216
18757.59 240
18758.88 227
18760.18 196
18761.47 213
18762.77 204
18764.06 198
18765.36 192
18766.65 202
18767.95 195
18769.24 214
18770.54 189
18771.83 191
18773.13 229
18774.43 228
18775.72 217
18777.02 228
18778.31 205
18779.61 178
18780.90 179
18782.20 217
18783.49 215
18784.79 212
18786.08 189
18787.38 204
18788.68 226
18789.97 203
18791.27 209
18792.56 191
18793.86 200
18795.16 210
18796.45 232
18797.75 215
18799.04 212
18800.34 234
18801.64 216
18802.93 180
18804.23 206
18805.53 207
18806.82 203
18808.12 207
18809.41 214
18810.71 216
18812.01 193
18813.30 210
18814.60 205
18815.90 203
18817.19 197
18818.49 232
18819.79 226
18821.09 184
18822.38 170
18823.68 163
18824.98 249
18826.27 249
18827.57 212
18828.87 205
18830.16 203
18831.46 213
18832.76 232
18834.06 213
18835.35 251
18836.65 247
18837.95 234
18839.25 217
18840.54 198
18841.84 186
18843.14 188
18844.44 238
18845.73 227
18847.03 187
18848.33 197
18849.63 225
18850.93 198
18852.22 204
18853.52 201
18854.82 219
18856.12 242
18857.42 237
18858.71 233
18860.01 241
18861.31 210
18862.61 214
18863.91 234
18865.21 251
18866.50 254
18867.80 228
18869.10 211
18870.40 199
18871.70 216
18873.00 200
18874.30 212
18875.60 202
18876.89 180
18878.19 217
18879.49 206
18880.79 208
18882.09 206
18883.39 209
18884.69 202
18885.99 176
18887.29 201
18888.59 191
18889.88 236
18891.18 253
18892.48 202
18893.78 238
18895.08 223
18896.38 205
18897.68 221
18898.98 224
18900.28 226
18901.58 215
18902.88 214
18904.18 250
18905.48 210
18906.78 195
18908.08 195
18909.38 194
18910.68 211
18911.98 223
18913.28 181
18914.58 208
18915.88 226
18917.18 233
18918.48 198
18919.78 219
18921.08 207
18922.38 185
18923.68 194
18924.98 205
18926.28 207
18927.58 199
18928.88 230
18930.18 211
18931.49 199
18932.79 228
18934.09 230
18935.39 195
18936.69 197
18937.99 224
18939.29 189
18940.59 227
18941.89 226
18943.19 216
18944.49 228
18945.80 198
18947.10 238
18948.40 202
18949.70 203
18951.00 208
18952.30 187
18953.60 216
18954.91 236
18956.21 218
18957.51 205
18958.81 216
18960.11 194
18961.41 238
18962.72 219
18964.02 224
18965.32 202
18966.62 196
18967.92 227
18969.23 217
18970.53 256
18971.83 230
18973.13 203
18974.43 194
18975.74 215
18977.04 212
18978.34 210
18979.64 218
18980.95 242
18982.25 205
18983.55 207
18984.85 191
18986.16 206
18987.46 198
18988.76 206
18990.06 207
18991.37 190
18992.67 224
18993.97 217
18995.28 197
18996.58 196
18997.88 177
18999.18 208
19000.49 199
19001.79 217
19003.09 204
19004.40 237
19005.70 217
19007.00 188
19008.31 184
19009.61 207
19010.91 215
19012.22 194
19013.52 212
19014.82 193
19016.13 187
19017.43 180
19018.74 184
19020.04 194
19021.34 208
19022.65 190
19023.95 208
19025.25 232
19026.56 204
19027.86 182
19029.17 207
19030.47 225
19031.77 234
19033.08 196
19034.38 206
19035.69 209
19036.99 197
19038.30 223
19039.60 202
19040.91 209
19042.21 211
19043.51 235
19044.82 234
19046.12 207
19047.43 205
19048.73 205
19050.04 179
19051.34 221
19052.65 187
19053.95 206
19055.26 232
19056.56 206
19057.87 199
19059.17 237
19060.48 221
19061.78 231
19063.09 185
19064.39 176
19065.70 203
19067.00 197
19068.31 217
19069.62 209
19070.92 221
19072.23 193
19073.53 174
19074.84 189
19076.14 227
19077.45 189
19078.75 195
19080.06 206
19081.37 239
19082.67 213
19083.98 204
19085.28 202
19086.59 168
19087.90 210
19089.20 224
19090.51 199
19091.82 185
19093.12 233
19094.43 185
19095.73 168
19097.04 199
19098.35 193
19099.65 192
19100.96 202
19102.27 199
19103.57 190
19104.88 224
19106.19 189
19107.49 217
19108.80 204
19110.11 179
19111.41 238
19112.72 220
19114.03 171
19115.33 187
19116.64 200
19117.95 176
19119.26 196
19120.56 205
19121.87 218
19123.18 193
19124.49 186
19125.79 198
19127.10 206
19128.41 199
19129.72 198
19131.02 190
19132.33 179
19133.64 177
19134.95 189
19136.25 205
19137.56 196
19138.87 180
19140.18 240
19141.49 248
19142.79 186
19144.10 236
19145.41 183
19146.72 191
19148.03 211
19149.33 183
19150.64 200
19151.95 185
19153.26 197
19154.57 186
19155.88 192
19157.18 238
19158.49 190
19159.80 166
19161.11 169
19162.42 198
19163.73 217
19165.04 185
19166.34 183
19167.65 234
19168.96 210
19170.27 206
19171.58 207
19172.89 199
19174.20 206
19175.51 225
19176.82 211
19178.13 195
19179.43 208
19180.74 204
19182.05 208
19183.36 172
19184.67 187
19185.98 256
19187.29 214
19188.60 190
19189.91 169
19191.22 193
19192.53 193
19193.84 186
19195.15 218
19196.46 217
19197.77 194
19199.08 222
19200.39 218
19201.70 179
19203.01 190
19204.32 208
19205.63 233
19206.94 220
19208.25 209
19209.56 198
19210.87 177
19212.18 170
19213.49 198
19214.80 192
19216.11 190
19217.42 230
19218.73 168
19220.04 181
19221.35 234
19222.66 198
19223.98 213
19225.29 173
19226.60 186
19227.91 201
19229.22 197
19230.53 220
19231.84 222
19233.15 215
19234.46 189
19235.77 212
19237.09 198
19238.40 222
19239.71 207
19241.02 201
19242.33 222
19243.64 216
19244.95 211
19246.27 193
19247.58 183
19248.89 173
19250.20 193
19251.51 209
19252.82 212
19254.14 224
19255.45 222
19256.76 206
19258.07 211
19259.38 184
19260.70 186
19262.01 181
19263.32 201
19264.63 201
19265.94 190
19267.26 170
19268.57 168
19269.88 188
19271.19 189
19272.51 200
19273.82 220
19275.13 209
19276.44 201
19277.76 174
19279.07 180
19280.38 166
19281.69 162
19283.01 165
19284.32 182
19285.63 168
19286.94 174
19288.26 170
19289.57 192
19290.88 189
19292.20 169
19293.51 210
19294.82 193
19296.14 169
19297.45 201
19298.76 188
19300.08 208
19301.39 204
19302.70 187
19304.02 185
19305.33 228
19306.64 229
19307.96 201
19309.27 194
19310.59 210
19311.90 214
19313.21 196
19314.53 193
19315.84 198
19317.15 201
19318.47 200
19319.78 221
19321.10 172
19322.41 202
19323.72 206
19325.04 223
19326.35 208
19327.67 219
19328.98 184
19330.30 199
19331.61 167
19332.93 188
19334.24 196
19335.55 172
19336.87 227
19338.18 180
19339.50 196
19340.81 170
19342.13 222
19343.44 205
19344.76 178
19346.07 180
19347.39 195
19348.70 173
19350.02 168
19351.33 224
19352.65 216
19353.96 201
19355.28 199
19356.59 194
19357.91 176
19359.22 225
19360.54 196
19361.86 194
19363.17 201
19364.49 207
19365.80 190
19367.12 212
19368.43 191
19369.75 232
19371.06 212
19372.38 181
19373.70 187
19375.01 195
19376.33 184
19377.64 201
19378.96 228
19380.28 174
19381.59 195
19382.91 189
19384.23 190
19385.54 166
19386.86 209
19388.17 210
19389.49 202
19390.81 168
19392.12 181
19393.44 185
19394.76 211
19396.07 205
19397.39 204
19398.71 222
19400.02 215
19401.34 203
19402.66 220
19403.97 172
19405.29 170
19406.61 198
19407.93 192
19409.24 198
19410.56 178
19411.88 196
19413.19 164
19414.51 207
19415.83 202
19417.15 201
19418.46 212
19419.78 178
19421.10 183
19422.42 182
19423.73 185
19425.05 204
19426.37 178
19427.69 164
19429.00 198
19430.32 230
19431.64 232
19432.96 206
19434.28 177
19435.59 201
19436.91 199
19438.23 155
19439.55 171
19440.87 209
19442.18 180
19443.50 208
19444.82 213
19446.14 197
19447.46 191
19448.78 191
19450.09 192
19451.41 193
19452.73 222
19454.05 195
19455.37 212
19456.69 205
19458.01 207
19459.33 196
19460.64 185
19461.96 202
19463.28 171
19464.60 187
19465.92 203
19467.24 172
19468.56 207
19469.88 177
19471.20 186
19472.52 174
19473.83 200
19475.15 172
19476.47 170
19477.79 208
19479.11 186
19480.43 194
19481.75 225
19483.07 203
19484.39 211
19485.71 193
19487.03 190
19488.35 203
19489.67 200
19490.99 196
19492.31 161
19493.63 199
19494.95 197
19496.27 213
19497.59 190
19498.91 192
19500.23 177
19501.55 197
19502.87 203
19504.19 183
19505.51 162
19506.83 176
19508.15 183
19509.47 197
19510.79 174
19512.11 207
19513.43 203
19514.75 227
19516.08 183
19517.40 190
19518.72 198
19520.04 190
19521.36 184
19522.68 182
19524.00 217
19525.32 204
19526.64 179
19527.96 195
19529.29 184
19530.61 185
19531.93 192
19533.25 199
19534.57 212
19535.89 204
19537.21 211
19538.53 199
19539.86 182
19541.18 189
19542.50 237
19543.82 226
19545.14 200
19546.46 194
19547.79 196
19549.11 184
19550.43 163
19551.75 190
19553.07 184
19554.40 207
19555.72 208
19557.04 187
19558.36 177
19559.68 179
19561.01 165
19562.33 200
19563.65 179
19564.97 194
19566.30 209
19567.62 210
19568.94 174
19570.26 202
19571.59 205
19572.91 198
19574.23 163
19575.55 173
19576.88 174
19578.20 197
19579.52 182
19580.85 197
19582.17 183
19583.49 206
19584.82 213
19586.14 205
19587.46 186
19588.78 198
19590.11 221
19591.43 205
19592.75 162
19594.08 191
19595.40 201
19596.72 206
19598.05 207
19599.37 186
19600.70 198
19602.02 192
19603.34 208
19604.67 193
19605.99 183
19607.31 214
19608.64 216
19609.96 200
19611.29 226
19612.61 210
19613.93 186
19615.26 192
19616.58 200
19617.91 207
19619.23 176
19620.55 197
19621.88 166
19623.20 193
19624.53 183
19625.85 198
19627.18 190
19628.50 197
19629.83 207
19631.15 200
19632.48 199
19633.80 176
19635.12 167
19636.45 177
19637.77 182
19639.10 193
19640.42 166
19641.75 199
19643.07 214
19644.40 192
19645.72 168
19647.05 184
19648.37 155
19649.70 172
19651.03 179
19652.35 184
19653.68 177
19655.00 199
19656.33 193
19657.65 203
19658.98 166
19660.30 141
19661.63 160
19662.96 215
19664.28 189
19665.61 200
19666.93 222
19668.26 204
19669.58 193
19670.91 181
19672.24 200
19673.56 209
19674.89 189
19676.21 197
19677.54 186
19678.87 169
19680.19 202
19681.52 186
19682.85 206
19684.17 217
19685.50 205
19686.83 205
19688.15 198
19689.48 187
19690.81 197
19692.13 227
19693.46 205
19694.79 183
19696.11 176
19697.44 169
19698.77 157
19700.09 190
19701.42 172
19702.75 173
19704.07 191
19705.40 194
19706.73 221
19708.06 221
19709.38 183
19710.71 183
19712.04 192
19713.37 196
19714.69 200
19716.02 210
19717.35 209
19718.68 217
19720.00 217
19721.33 194
19722.66 216
19723.99 194
19725.31 210
19726.64 192
19727.97 207
19729.30 184
19730.63 162
19731.95 183
19733.28 174
19734.61 193
19735.94 172
19737.27 182
19738.59 177
19739.92 172
19741.25 159
19742.58 177
19743.91 191
19745.24 191
19746.57 188
19747.89 194
19749.22 187
19750.55 186
19751.88 216
19753.21 187
19754.54 186
19755.87 198
19757.20 245
19758.52 248
19759.85 233
19761.18 166
19762.51 171
19763.84 166
19765.17 162
19766.50 174
19767.83 194
19769.16 179
19770.49 239
19771.82 207
19773.15 179
19774.47 198
19775.80 206
19777.13 187
19778.46 169
19779.79 189
19781.12 186
19782.45 201
19783.78 182
19785.11 210
19786.44 202
19787.77 228
19789.10 207
19790.43 186
19791.76 178
19793.09 175
19794.42 193
19795.75 175
19797.08 173
19798.41 205
19799.74 210
19801.07 212
19802.40 208
19803.73 178
19805.07 187
19806.40 210
19807.73 186
19809.06 170
19810.39 183
19811.72 178
19813.05 184
19814.38 197
19815.71 205
19817.04 178
19818.37 212
19819.70 220
19821.03 189
19822.37 184
19823.70 185
19825.03 186
19826.36 160
19827.69 205
19829.02 172
19830.35 209
19831.68 186
19833.02 175
19834.35 178
19835.68 180
19837.01 200
19838.34 222
19839.67 197
19841.01 151
19842.34 166
19843.67 186
19845.00 205
19846.33 200
19847.67 184
19849.00 177
19850.33 202
19851.66 186
19852.99 198
19854.33 190
19855.66 228
19856.99 201
19858.32 176
19859.65 190
19860.99 198
19862.32 246
19863.65 205
19864.98 202
19866.32 174
19867.65 200
19868.98 185
19870.32 195
19871.65 234
19872.98 190
19874.31 186
19875.65 187
19876.98 191
19878.31 202
19879.65 204
19880.98 189
19882.31 179
19883.64 215
19884.98 201
19886.31 181
19887.64 189
19888.98 191
19890.31 190
19891.64 177
19892.98 200
19894.31 210
19895.65 198
19896.98 205
19898.31 209
19899.65 214
19900.98 200
19902.31 208
19903.65 223
19904.98 188
19906.32 187
19907.65 216
19908.98 201
19910.32 196
19911.65 154
19912.99 195
19914.32 217
19915.65 217
19916.99 160
19918.32 195
19919.66 192
19920.99 188
19922.33 198
19923.66 205
19924.99 200
19926.33 170
19927.66 202
19929.00 189
19930.33 201
19931.67 209
19933.00 169
19934.34 182
19935.67 207
19937.01 185
19938.34 188
19939.68 168
19941.01 157
19942.35 182
19943.68 179
19945.02 182
19946.35 183
19947.69 176
19949.02 161
19950.36 201
19951.70 166
19953.03 178
19954.37 202
19955.70 230
19957.04 170
19958.37 183
19959.71 170
19961.04 188
19962.38 201
19963.72 163
19965.05 176
19966.39 221
19967.72 211
19969.06 211
19970.40 176
19971.73 186
19973.07 181
19974.40 239
19975.74 201
19977.08 170
19978.41 218
19979.75 215
19981.09 203
19982.42 202
19983.76 187
19985.10 196
19986.43 199
19987.77 178
19989.11 182
19990.44 207
19991.78 198
19993.12 183
19994.45 172
19995.79 208
19997.13 224
19998.46 219
19999.80 212
20001.14 180
20002.48 196
20003.81 211
20005.15 197
20006.49 161
20007.82 196
20009.16 200
20010.50 198
20011.84 174
20013.17 171
20014.51 164
20015.85 203
20017.19 188
20018.52 193
20019.86 176
20021.20 203
20022.54 192
20023.88 191
20025.21 179
20026.55 181
20027.89 181
20029.23 202
20030.57 236
20031.90 206
20033.24 173
20034.58 198
20035.92 205
20037.26 170
20038.60 208
20039.93 180
20041.27 196
20042.61 195
20043.95 185
20045.29 184
20046.63 174
20047.97 219
20049.30 199
20050.64 165
20051.98 201
20053.32 210
20054.66 200
20056.00 222
20057.34 184
20058.68 189
20060.02 160
20061.35 216
20062.69 199
20064.03 216
20065.37 226
20066.71 238
20068.05 176
20069.39 168
20070.73 182
20072.07 180
20073.41 172
20074.75 212
20076.09 188
20077.43 214
20078.77 203
20080.11 186
20081.45 203
20082.79 207
20084.13 198
20085.47 231
20086.81 204
20088.15 238
20089.49 181
20090.83 244
20092.17 239
20093.51 211
20094.85 186
20096.19 211
20097.53 231
20098.87 208
20100.21 197
20101.55 213
20102.89 195
20104.23 204
20105.57 167
20106.91 178
20108.25 193
20109.59 226
20110.93 195
20112.27 214
20113.62 192
20114.96 222
20116.30 221
20117.64 193
20118.98 193
20120.32 200
20121.66 230
20123.00 206
20124.34 202
20125.69 218
20127.03 209
20128.37 208
20129.71 225
20131.05 216
20132.39 228
20133.73 191
20135.08 195
20136.42 190
20137.76 197
20139.10 182
20140.44 220
