# Supplementary material for: MALDI-TOF MS typing enables the classification of brewing yeasts of the genus Saccharomyces to major beer styles
Source: PLoS One. 2017 Aug 9;12(8):e0181694. doi: 10.1371/journal.pone.0181694 (PMC5549903; doi:10.1371/journal.pone.0181694)
Supplement: S11 File — The directory includes 90 raw files and was zipped to “.zip”; the folder has three strains with 30 spectra per strain; S1 Text explains the raw files with an example and Table 1 represents the yeast strains used within the experiment. (ZIP) [file pone.0181694.s014.zip › 31-33/30338-503-OG-Ale-Ale-YPG-18h-E-E_2015-07-27_3_0_A9_1.dat]

2000.14 6303
2000.56 6550
2000.98 6857
2001.40 6535
2001.83 7020
2002.25 6587
2002.67 6190
2003.09 5959
2003.51 5635
2003.93 5409
2004.36 5169
2004.78 4794
2005.20 4819
2005.62 4768
2006.05 4652
2006.47 4506
2006.89 4708
2007.31 4457
2007.73 4713
2008.16 4796
2008.58 4780
2009.00 4892
2009.42 4933
2009.85 4640
2010.27 4770
2010.69 4601
2011.12 4526
2011.54 4795
2011.96 4238
2012.38 4211
2012.81 4131
2013.23 3889
2013.65 4101
2014.08 4164
2014.50 4326
2014.92 4281
2015.35 3890
2015.77 3858
2016.19 4248
2016.62 4399
2017.04 4447
2017.46 4212
2017.89 4332
2018.31 4147
2018.73 4233
2019.16 4054
2019.58 4301
2020.00 4380
2020.43 4566
2020.85 4392
2021.27 4148
2021.70 4142
2022.12 4283
2022.55 4126
2022.97 4262
2023.39 4202
2023.82 4471
2024.24 4126
2024.67 4122
2025.09 3968
2025.52 4296
2025.94 4568
2026.36 4168
2026.79 4105
2027.21 4231
2027.64 3938
2028.06 4270
2028.49 4292
2028.91 3914
2029.34 4080
2029.76 4006
2030.19 4042
2030.61 4236
2031.03 4109
2031.46 3921
2031.88 3829
2032.31 3891
2032.73 4165
2033.16 4516
2033.58 4289
2034.01 4015
2034.44 4127
2034.86 4039
2035.29 3950
2035.71 3987
2036.14 4077
2036.56 4110
2036.99 3846
2037.41 4067
2037.84 4045
2038.26 4045
2038.69 4427
2039.12 4225
2039.54 4098
2039.97 4254
2040.39 4009
2040.82 4311
2041.24 4079
2041.67 4250
2042.10 4313
2042.52 4097
2042.95 3853
2043.37 3753
2043.80 3921
2044.23 3969
2044.65 3990
2045.08 3976
2045.51 3874
2045.93 3791
2046.36 3944
2046.79 3956
2047.21 3857
2047.64 3945
2048.07 3863
2048.49 3961
2048.92 4028
2049.35 4067
2049.77 4236
2050.20 4243
2050.63 4163
2051.05 4179
2051.48 4448
2051.91 4563
2052.33 4437
2052.76 4800
2053.19 4774
2053.62 4779
2054.04 5111
2054.47 4782
2054.90 4635
2055.32 4362
2055.75 4332
2056.18 4566
2056.61 4494
2057.03 4291
2057.46 4157
2057.89 3986
2058.32 3978
2058.75 3716
2059.17 3752
2059.60 3807
2060.03 3628
2060.46 3727
2060.88 4119
2061.31 3949
2061.74 3760
2062.17 3914
2062.60 3778
2063.02 4093
2063.45 4404
2063.88 4379
2064.31 4245
2064.74 4722
2065.17 5200
2065.59 5582
2066.02 5684
2066.45 5449
2066.88 5008
2067.31 5187
2067.74 5116
2068.17 4664
2068.60 4401
2069.02 4399
2069.45 4678
2069.88 4726
2070.31 4883
2070.74 4896
2071.17 4892
2071.60 4941
2072.03 4722
2072.46 4614
2072.89 4556
2073.31 4641
2073.74 4780
2074.17 4406
2074.60 4522
2075.03 4385
2075.46 4088
2075.89 4345
2076.32 4480
2076.75 4346
2077.18 4256
2077.61 4689
2078.04 4809
2078.47 4724
2078.90 4788
2079.33 4604
2079.76 4938
2080.19 5309
2080.62 5653
2081.05 5643
2081.48 5834
2081.91 5680
2082.34 5778
2082.77 5370
2083.20 5063
2083.63 5112
2084.06 4936
2084.49 4845
2084.92 4831
2085.35 4740
2085.78 4617
2086.21 4528
2086.64 4206
2087.07 4335
2087.50 4266
2087.94 4194
2088.37 4318
2088.80 4244
2089.23 4018
2089.66 3907
2090.09 3807
2090.52 3927
2090.95 3987
2091.38 4032
2091.81 4024
2092.25 3827
2092.68 3779
2093.11 3828
2093.54 3764
2093.97 3829
2094.40 3829
2094.83 4114
2095.27 4035
2095.70 3951
2096.13 4101
2096.56 4295
2096.99 4289
2097.42 4519
2097.86 4316
2098.29 4386
2098.72 4278
2099.15 4302
2099.58 4250
2100.01 4500
2100.45 4376
2100.88 4517
2101.31 4297
2101.74 3979
2102.18 3906
2102.61 4103
2103.04 4011
2103.47 4033
2103.90 3963
2104.34 4180
2104.77 4116
2105.20 4485
2105.63 4549
2106.07 4674
2106.50 4564
2106.93 4194
2107.37 4801
2107.80 5132
2108.23 4762
2108.66 5396
2109.10 5334
2109.53 5441
2109.96 5748
2110.40 5500
2110.83 5578
2111.26 5904
2111.70 6211
2112.13 5979
2112.56 5782
2113.00 5927
2113.43 5912
2113.86 5529
2114.30 5490
2114.73 5574
2115.16 5188
2115.60 4916
2116.03 5015
2116.46 4988
2116.90 4469
2117.33 4300
2117.77 4408
2118.20 4119
2118.63 4119
2119.07 4040
2119.50 4147
2119.94 4144
2120.37 3967
2120.80 3869
2121.24 3966
2121.67 4065
2122.11 3933
2122.54 3919
2122.97 4007
2123.41 4084
2123.84 3882
2124.28 3546
2124.71 3617
2125.15 3786
2125.58 3694
2126.02 3638
2126.45 3834
2126.89 3866
2127.32 3877
2127.76 3875
2128.19 4102
2128.63 3731
2129.06 4109
2129.50 4073
2129.93 3908
2130.37 4356
2130.80 4182
2131.24 4359
2131.67 4041
2132.11 4051
2132.54 4081
2132.98 4103
2133.41 4111
2133.85 3928
2134.28 3949
2134.72 3907
2135.16 3961
2135.59 4120
2136.03 3891
2136.46 4070
2136.90 3661
2137.33 3675
2137.77 3825
2138.21 3630
2138.64 3652
2139.08 3846
2139.51 3991
2139.95 3549
2140.39 3477
2140.82 3590
2141.26 3669
2141.69 3621
2142.13 3584
2142.57 3750
2143.00 3861
2143.44 4011
2143.88 3782
2144.31 3811
2144.75 3848
2145.19 3799
2145.62 3758
2146.06 3449
2146.50 3697
2146.93 3913
2147.37 3668
2147.81 3543
2148.24 3699
2148.68 3982
2149.12 4115
2149.56 4064
2149.99 4165
2150.43 4489
2150.87 4673
2151.30 4191
2151.74 4490
2152.18 4389
2152.62 4358
2153.05 4384
2153.49 4388
2153.93 4289
2154.37 4480
2154.80 4291
2155.24 4459
2155.68 4404
2156.12 4631
2156.55 4658
2156.99 4780
2157.43 4917
2157.87 5362
2158.31 5235
2158.74 5541
2159.18 5926
2159.62 5918
2160.06 5483
2160.50 5274
2160.93 5302
2161.37 5083
2161.81 4881
2162.25 4836
2162.69 4502
2163.13 4380
2163.57 4227
2164.00 4033
2164.44 3892
2164.88 3778
2165.32 4175
2165.76 4214
2166.20 4198
2166.64 4118
2167.07 4195
2167.51 4372
2167.95 4352
2168.39 4466
2168.83 4630
2169.27 4491
2169.71 4326
2170.15 4667
2170.59 4702
2171.03 4181
2171.47 4334
2171.91 4495
2172.34 4566
2172.78 4300
2173.22 4224
2173.66 4337
2174.10 4556
2174.54 4424
2174.98 4710
2175.42 4768
2175.86 4675
2176.30 4881
2176.74 4520
2177.18 4571
2177.62 4558
2178.06 4365
2178.50 4176
2178.94 4323
2179.38 4472
2179.82 4443
2180.26 4244
2180.70 4264
2181.14 4234
2181.58 4042
2182.02 3767
2182.46 3830
2182.90 4022
2183.34 3755
2183.78 3762
2184.22 3620
2184.67 3736
2185.11 3835
2185.55 3824
2185.99 4028
2186.43 3800
2186.87 3742
2187.31 3858
2187.75 3899
2188.19 3772
2188.63 3809
2189.07 4037
2189.52 3902
2189.96 3854
2190.40 3813
2190.84 4015
2191.28 3961
2191.72 4090
2192.16 4031
2192.60 4120
2193.05 4551
2193.49 4820
2193.93 4304
2194.37 4613
2194.81 4456
2195.25 4410
2195.70 4857
2196.14 4821
2196.58 4574
2197.02 4682
2197.46 4851
2197.91 4739
2198.35 4895
2198.79 5061
2199.23 4944
2199.67 4786
2200.12 4985
2200.56 4491
2201.00 4642
2201.44 4681
2201.89 4409
2202.33 4314
2202.77 4179
2203.21 4410
2203.66 4324
2204.10 4123
2204.54 4010
2204.98 4484
2205.43 4287
2205.87 4151
2206.31 4210
2206.75 4266
2207.20 4535
2207.64 4566
2208.08 4565
2208.53 4651
2208.97 4407
2209.41 4478
2209.86 4825
2210.30 4726
2210.74 5062
2211.19 4790
2211.63 4913
2212.07 5016
2212.52 5149
2212.96 4754
2213.40 4669
2213.85 4630
2214.29 4680
2214.73 4561
2215.18 4720
2215.62 4588
2216.06 4213
2216.51 4089
2216.95 4170
2217.40 4329
2217.84 4466
2218.28 4123
2218.73 3932
2219.17 4033
2219.62 4275
2220.06 3945
2220.51 3757
2220.95 3885
2221.39 4021
2221.84 3951
2222.28 4472
2222.73 4558
2223.17 4432
2223.62 4451
2224.06 4606
2224.51 5126
2224.95 5428
2225.39 5477
2225.84 5690
2226.28 5608
2226.73 5426
2227.17 5624
2227.62 5863
2228.06 5675
2228.51 5835
2228.95 5460
2229.40 5307
2229.84 5146
2230.29 5377
2230.73 4980
2231.18 4812
2231.63 4780
2232.07 4686
2232.52 4789
2232.96 4652
2233.41 4631
2233.85 4601
2234.30 4728
2234.74 4568
2235.19 4404
2235.64 4249
2236.08 4319
2236.53 4106
2236.97 4224
2237.42 4067
2237.87 4089
2238.31 3982
2238.76 3839
2239.20 3981
2239.65 3923
2240.10 4089
2240.54 4104
2240.99 4202
2241.43 3951
2241.88 3909
2242.33 3995
2242.77 4208
2243.22 4145
2243.67 4212
2244.11 4037
2244.56 3925
2245.01 3897
2245.45 3766
2245.90 3945
2246.35 3921
2246.79 3918
2247.24 3975
2247.69 4042
2248.13 4153
2248.58 4039
2249.03 4031
2249.48 3837
2249.92 4136
2250.37 4254
2250.82 4178
2251.27 4275
2251.71 4300
2252.16 4362
2252.61 4185
2253.05 4355
2253.50 4311
2253.95 4120
2254.40 4097
2254.85 4045
2255.29 3814
2255.74 3886
2256.19 3511
2256.64 3580
2257.08 3471
2257.53 3766
2257.98 4104
2258.43 3778
2258.88 3917
2259.32 4547
2259.77 4882
2260.22 5579
2260.67 6260
2261.12 6422
2261.57 7008
2262.01 7520
2262.46 7823
2262.91 8285
2263.36 8095
2263.81 7784
2264.26 7504
2264.71 7121
2265.15 6165
2265.60 5751
2266.05 5536
2266.50 5223
2266.95 4922
2267.40 4709
2267.85 4748
2268.30 4699
2268.75 4506
2269.19 4276
2269.64 4044
2270.09 4143
2270.54 4464
2270.99 4416
2271.44 4233
2271.89 4149
2272.34 4283
2272.79 4297
2273.24 4286
2273.69 4186
2274.14 3921
2274.59 4024
2275.04 3956
2275.49 3897
2275.94 4171
2276.39 4119
2276.84 4173
2277.29 4116
2277.74 4284
2278.19 4236
2278.64 4262
2279.09 4455
2279.54 4355
2279.99 4504
2280.44 4292
2280.89 4657
2281.34 4789
2281.79 4917
2282.24 4760
2282.69 4371
2283.14 4695
2283.59 4695
2284.04 4404
2284.49 4007
2284.94 4111
2285.39 4142
2285.84 4020
2286.29 4133
2286.74 4085
2287.19 4154
2287.65 4321
2288.10 4636
2288.55 4796
2289.00 4711
2289.45 5115
2289.90 4960
2290.35 5181
2290.80 5049
2291.25 4952
2291.71 5163
2292.16 5339
2292.61 4975
2293.06 4767
2293.51 4705
2293.96 4670
2294.41 4539
2294.87 4167
2295.32 4137
2295.77 3940
2296.22 3834
2296.67 3830
2297.12 3977
2297.58 4077
2298.03 4219
2298.48 3875
2298.93 4154
2299.38 4164
2299.84 4368
2300.29 4147
2300.74 3983
2301.19 4175
2301.65 4136
2302.10 3910
2302.55 3804
2303.00 3869
2303.46 4122
2303.91 4045
2304.36 3942
2304.81 3813
2305.27 4072
2305.72 3938
2306.17 4014
2306.62 3964
2307.08 3778
2307.53 3850
2307.98 3772
2308.44 3661
2308.89 3976
2309.34 4053
2309.79 4101
2310.25 4052
2310.70 3893
2311.15 3998
2311.61 3907
2312.06 4030
2312.51 3994
2312.97 4078
2313.42 4071
2313.87 3987
2314.33 3842
2314.78 3818
2315.24 4037
2315.69 3931
2316.14 4128
2316.60 3818
2317.05 3805
2317.50 3750
2317.96 3925
2318.41 4106
2318.87 4147
2319.32 4143
2319.77 4124
2320.23 4397
2320.68 4285
2321.14 3947
2321.59 4366
2322.05 4692
2322.50 4594
2322.95 4987
2323.41 5364
2323.86 5412
2324.32 5892
2324.77 5816
2325.23 5794
2325.68 6112
2326.14 6278
2326.59 5797
2327.05 5537
2327.50 5491
2327.96 5488
2328.41 5329
2328.86 5168
2329.32 5072
2329.78 5134
2330.23 5015
2330.69 5128
2331.14 5225
2331.60 4981
2332.05 5049
2332.51 4895
2332.96 4640
2333.42 4653
2333.87 4423
2334.33 4113
2334.78 4373
2335.24 4651
2335.69 4517
2336.15 4465
2336.61 4210
2337.06 4282
2337.52 4251
2337.97 4349
2338.43 4288
2338.89 4370
2339.34 4566
2339.80 4427
2340.25 4776
2340.71 4718
2341.17 4777
2341.62 4840
2342.08 4716
2342.53 4906
2342.99 4636
2343.45 4738
2343.90 4858
2344.36 5081
2344.82 5089
2345.27 4959
2345.73 5014
2346.19 4716
2346.64 5090
2347.10 5096
2347.56 5140
2348.01 5507
2348.47 5166
2348.93 5018
2349.38 5573
2349.84 5591
2350.30 6089
2350.76 6080
2351.21 6162
2351.67 6588
2352.13 6324
2352.58 6171
2353.04 6329
2353.50 5796
2353.96 5574
2354.41 5067
2354.87 4982
2355.33 4769
2355.79 4559
2356.24 4418
2356.70 4369
2357.16 4631
2357.62 4246
2358.08 4043
2358.53 4474
2358.99 4464
2359.45 4460
2359.91 4361
2360.37 4200
2360.82 4156
2361.28 4087
2361.74 3959
2362.20 3924
2362.66 4003
2363.11 4120
2363.57 4341
2364.03 3939
2364.49 3946
2364.95 4081
2365.41 4185
2365.86 4102
2366.32 4194
2366.78 4265
2367.24 4064
2367.70 4238
2368.16 4483
2368.62 4347
2369.08 4483
2369.54 4537
2369.99 4515
2370.45 4623
2370.91 4867
2371.37 4585
2371.83 4264
2372.29 4396
2372.75 4500
2373.21 4800
2373.67 4620
2374.13 4564
2374.59 4400
2375.05 4399
2375.51 4474
2375.96 4427
2376.42 4272
2376.88 4264
2377.34 4287
2377.80 4260
2378.26 4093
2378.72 4085
2379.18 3979
2379.64 3771
2380.10 3809
2380.56 3744
2381.02 3729
2381.48 3889
2381.94 3614
2382.40 3639
2382.86 3831
2383.32 3626
2383.78 3684
2384.24 3520
2384.70 3548
2385.17 3548
2385.63 3631
2386.09 3739
2386.55 3505
2387.01 3503
2387.47 3641
2387.93 3571
2388.39 3699
2388.85 3972
2389.31 3671
2389.77 3769
2390.23 3834
2390.69 3478
2391.15 3623
2391.62 4046
2392.08 4079
2392.54 3777
2393.00 3870
2393.46 3678
2393.92 3866
2394.38 3833
2394.84 3430
2395.31 3755
2395.77 4022
2396.23 4072
2396.69 3941
2397.15 3840
2397.61 3701
2398.08 4027
2398.54 4204
2399.00 3811
2399.46 3647
2399.92 3725
2400.38 3834
2400.85 3673
2401.31 3538
2401.77 3624
2402.23 3650
2402.69 4082
2403.16 3780
2403.62 3574
2404.08 3580
2404.54 3609
2405.01 3817
2405.47 3831
2405.93 3708
2406.39 3779
2406.86 3651
2407.32 3557
2407.78 3961
2408.24 4183
2408.71 3996
2409.17 3932
2409.63 3911
2410.09 3872
2410.56 3779
2411.02 3858
2411.48 3723
2411.95 3924
2412.41 3884
2412.87 3896
2413.34 4036
2413.80 4043
2414.26 4063
2414.73 3880
2415.19 3774
2415.65 3934
2416.12 4132
2416.58 3986
2417.04 4189
2417.51 4072
2417.97 3881
2418.43 3668
2418.90 3918
2419.36 4073
2419.82 4171
2420.29 4450
2420.75 4698
2421.22 5052
2421.68 5022
2422.14 5164
2422.61 5698
2423.07 5815
2423.54 5751
2424.00 5846
2424.47 6262
2424.93 5846
2425.39 5942
2425.86 5624
2426.32 5635
2426.79 5565
2427.25 5255
2427.72 5307
2428.18 5398
2428.65 5218
2429.11 5155
2429.57 4863
2430.04 4466
2430.50 4437
2430.97 4386
2431.43 4083
2431.90 4261
2432.36 4220
2432.83 3984
2433.29 4158
2433.76 4406
2434.22 4123
2434.69 4046
2435.15 4306
2435.62 4239
2436.09 3989
2436.55 4007
2437.02 4015
2437.48 3995
2437.95 3904
2438.41 4006
2438.88 3904
2439.34 4157
2439.81 4543
2440.28 4504
2440.74 4130
2441.21 4044
2441.67 4256
2442.14 4221
2442.60 4081
2443.07 4023
2443.54 4182
2444.00 3972
2444.47 3932
2444.94 3909
2445.40 4048
2445.87 3978
2446.33 3809
2446.80 3839
2447.27 4025
2447.73 3637
2448.20 3658
2448.67 3855
2449.13 3801
2449.60 3709
2450.07 3778
2450.53 3586
2451.00 3726
2451.47 3888
2451.93 3689
2452.40 4062
2452.87 4183
2453.33 3901
2453.80 3984
2454.27 3874
2454.74 3613
2455.20 3471
2455.67 3563
2456.14 3600
2456.60 3650
2457.07 3837
2457.54 3518
2458.01 3427
2458.47 3544
2458.94 3558
2459.41 3417
2459.88 3458
2460.34 3531
2460.81 3355
2461.28 3531
2461.75 3698
2462.21 4035
2462.68 3959
2463.15 3750
2463.62 3660
2464.09 3673
2464.55 3836
2465.02 3766
2465.49 3685
2465.96 3730
2466.43 3892
2466.90 3970
2467.36 4287
2467.83 4209
2468.30 4017
2468.77 4207
2469.24 4015
2469.71 4024
2470.17 4239
2470.64 4166
2471.11 3847
2471.58 3910
2472.05 3590
2472.52 3440
2472.99 3321
2473.46 3463
2473.93 3570
2474.39 3383
2474.86 3558
2475.33 3367
2475.80 3362
2476.27 3425
2476.74 3629
2477.21 3308
2477.68 3440
2478.15 3431
2478.62 3657
2479.09 3579
2479.56 3554
2480.03 3350
2480.49 3359
2480.96 3469
2481.43 3708
2481.90 3550
2482.37 3386
2482.84 3567
2483.31 3506
2483.78 3606
2484.25 3767
2484.72 3562
2485.19 3538
2485.66 3669
2486.13 3386
2486.60 3626
2487.07 3816
2487.54 3856
2488.01 3963
2488.48 4089
2488.95 3978
2489.43 4147
2489.90 4188
2490.37 4225
2490.84 4030
2491.31 4091
2491.78 3746
2492.25 3637
2492.72 3731
2493.19 3709
2493.66 3816
2494.13 3645
2494.60 3591
2495.07 3634
2495.54 3489
2496.02 3469
2496.49 3401
2496.96 3437
2497.43 3662
2497.90 3703
2498.37 3559
2498.84 3514
2499.31 3536
2499.79 3435
2500.26 3551
2500.73 3417
2501.20 3284
2501.67 3320
2502.14 3380
2502.61 3534
2503.09 3547
2503.56 3386
2504.03 3298
2504.50 3477
2504.97 3662
2505.45 3783
2505.92 3670
2506.39 3811
2506.86 3854
2507.33 4137
2507.81 4341
2508.28 4140
2508.75 4241
2509.22 3996
2509.69 4013
2510.17 3867
2510.64 3985
2511.11 3998
2511.58 3890
2512.06 3696
2512.53 3994
2513.00 3859
2513.47 3581
2513.95 3763
2514.42 3871
2514.89 3489
2515.37 3728
2515.84 3731
2516.31 3729
2516.78 3792
2517.26 4040
2517.73 3789
2518.20 3645
2518.68 3692
2519.15 3909
2519.62 3718
2520.10 3588
2520.57 3517
2521.04 3482
2521.52 3490
2521.99 3497
2522.46 3604
2522.94 3583
2523.41 3562
2523.89 3483
2524.36 3629
2524.83 3708
2525.31 3693
2525.78 3795
2526.25 3957
2526.73 3865
2527.20 3593
2527.68 3724
2528.15 3775
2528.62 4041
2529.10 3764
2529.57 3669
2530.05 3467
2530.52 3389
2531.00 3604
2531.47 3402
2531.94 3672
2532.42 3368
2532.89 3184
2533.37 3078
2533.84 3163
2534.32 3410
2534.79 3410
2535.27 3241
2535.74 3475
2536.22 3512
2536.69 3344
2537.17 3657
2537.64 3832
2538.12 3883
2538.59 3790
2539.07 4024
2539.54 3909
2540.02 4150
2540.49 4444
2540.97 4048
2541.44 4304
2541.92 4465
2542.39 4409
2542.87 4862
2543.34 4309
2543.82 4623
2544.29 4439
2544.77 4272
2545.25 4370
2545.72 4700
2546.20 4324
2546.67 4265
2547.15 4258
2547.62 4478
2548.10 4374
2548.58 4093
2549.05 4345
2549.53 4448
2550.00 4472
2550.48 4232
2550.96 4440
2551.43 4577
2551.91 4675
2552.39 4566
2552.86 5156
2553.34 5131
2553.82 5023
2554.29 5148
2554.77 5333
2555.24 5209
2555.72 5901
2556.20 5952
2556.67 5992
2557.15 6031
2557.63 5787
2558.11 5817
2558.58 5232
2559.06 5175
2559.54 5137
2560.01 4994
2560.49 4451
2560.97 4195
2561.44 3890
2561.92 3672
2562.40 3769
2562.88 3916
2563.35 3928
2563.83 3829
2564.31 3790
2564.79 3856
2565.26 4003
2565.74 4229
2566.22 4367
2566.70 4087
2567.17 4075
2567.65 4368
2568.13 4553
2568.61 4462
2569.09 4231
2569.56 4295
2570.04 4193
2570.52 3963
2571.00 3737
2571.48 4073
2571.95 3757
2572.43 3645
2572.91 3649
2573.39 3559
2573.87 3944
2574.35 3835
2574.82 3770
2575.30 3623
2575.78 3516
2576.26 3640
2576.74 3631
2577.22 3610
2577.70 3573
2578.17 3711
2578.65 3602
2579.13 3876
2579.61 4064
2580.09 4163
2580.57 4243
2581.05 4111
2581.53 4220
2582.01 4327
2582.48 4412
2582.96 4228
2583.44 4290
2583.92 4393
2584.40 4265
2584.88 4092
2585.36 4046
2585.84 3872
2586.32 3709
2586.80 3680
2587.28 3444
2587.76 3573
2588.24 3434
2588.72 3795
2589.20 3832
2589.68 3714
2590.16 3533
2590.64 3543
2591.12 3729
2591.60 3796
2592.08 3840
2592.56 3743
2593.04 3993
2593.52 4078
2594.00 4102
2594.48 4420
2594.96 4725
2595.44 5091
2595.92 5195
2596.40 5249
2596.88 5404
2597.36 5345
2597.84 5174
2598.32 5153
2598.80 4969
2599.28 4890
2599.76 4637
2600.24 4374
2600.72 4122
2601.21 4048
2601.69 4028
2602.17 3857
2602.65 3774
2603.13 3550
2603.61 3684
2604.09 3634
2604.57 3748
2605.05 3600
2605.54 3709
2606.02 3492
2606.50 3834
2606.98 4057
2607.46 3975
2607.94 3689
2608.42 3934
2608.91 3911
2609.39 3881
2609.87 3791
2610.35 4092
2610.83 3853
2611.31 3796
2611.80 3938
2612.28 3804
2612.76 3722
2613.24 3647
2613.72 3698
2614.21 3516
2614.69 3606
2615.17 3766
2615.65 3991
2616.13 3903
2616.62 3700
2617.10 3647
2617.58 3716
2618.06 3529
2618.55 3313
2619.03 3450
2619.51 3625
2619.99 3680
2620.48 3867
2620.96 3724
2621.44 3916
2621.92 3697
2622.41 3874
2622.89 3842
2623.37 3824
2623.86 3835
2624.34 3950
2624.82 3656
2625.31 3610
2625.79 3651
2626.27 3350
2626.75 3472
2627.24 3451
2627.72 3535
2628.20 3425
2628.69 3788
2629.17 3587
2629.66 3378
2630.14 3486
2630.62 3779
2631.11 3760
2631.59 3619
2632.07 3716
2632.56 3748
2633.04 3535
2633.52 3576
2634.01 3516
2634.49 3721
2634.98 3758
2635.46 3492
2635.94 3799
2636.43 4044
2636.91 4022
2637.40 4094
2637.88 3972
2638.37 4093
2638.85 3996
2639.33 3990
2639.82 4245
2640.30 4092
2640.79 4205
2641.27 3878
2641.76 3715
2642.24 3574
2642.73 3746
2643.21 3537
2643.70 3420
2644.18 3530
2644.67 3707
2645.15 3705
2645.64 3396
2646.12 3522
2646.61 3630
2647.09 3653
2647.58 3585
2648.06 3661
2648.55 3459
2649.03 3661
2649.52 3701
2650.00 3513
2650.49 3493
2650.97 3409
2651.46 3642
2651.94 3631
2652.43 3720
2652.92 3690
2653.40 3822
2653.89 3735
2654.37 3403
2654.86 3464
2655.34 3734
2655.83 3948
2656.32 3675
2656.80 3722
2657.29 3729
2657.77 3789
2658.26 3583
2658.75 3802
2659.23 3697
2659.72 3806
2660.21 3841
2660.69 4106
2661.18 3810
2661.66 4130
2662.15 4764
2662.64 4740
2663.12 4879
2663.61 5419
2664.10 5738
2664.58 6362
2665.07 7011
2665.56 7025
2666.04 7562
2666.53 8060
2667.02 7886
2667.50 8271
2667.99 8104
2668.48 7758
2668.97 7642
2669.45 7135
2669.94 7198
2670.43 7177
2670.91 7162
2671.40 7558
2671.89 7390
2672.38 7789
2672.86 8397
2673.35 8508
2673.84 8914
2674.33 9029
2674.81 8312
2675.30 8192
2675.79 7395
2676.28 7059
2676.77 6291
2677.25 5615
2677.74 5088
2678.23 4905
2678.72 4943
2679.21 5080
2679.69 4921
2680.18 5003
2680.67 5219
2681.16 5291
2681.65 5259
2682.13 5310
2682.62 5083
2683.11 5058
2683.60 5361
2684.09 4866
2684.58 4971
2685.07 5050
2685.55 4787
2686.04 4839
2686.53 4670
2687.02 4252
2687.51 4131
2688.00 3843
2688.49 4069
2688.98 3940
2689.46 3992
2689.95 3991
2690.44 3788
2690.93 3943
2691.42 3989
2691.91 3882
2692.40 4020
2692.89 3952
2693.38 4071
2693.87 4079
2694.36 4087
2694.85 4058
2695.34 4227
2695.83 4225
2696.31 4173
2696.80 4027
2697.29 4014
2697.78 4233
2698.27 4152
2698.76 4280
2699.25 3984
2699.74 3840
2700.23 3777
2700.72 3961
2701.21 3675
2701.70 3557
2702.19 3535
2702.68 3600
2703.17 3744
2703.66 3980
2704.15 3683
2704.64 3760
2705.13 3797
2705.63 3727
2706.12 3927
2706.61 3677
2707.10 3433
2707.59 3588
2708.08 3400
2708.57 3531
2709.06 3438
2709.55 3553
2710.04 3328
2710.53 3438
2711.02 3838
2711.51 3529
2712.01 3661
2712.50 3618
2712.99 3702
2713.48 3640
2713.97 3748
2714.46 3691
2714.95 3424
2715.44 3536
2715.93 3428
2716.43 3274
2716.92 3564
2717.41 3198
2717.90 3352
2718.39 3140
2718.88 3085
2719.38 3391
2719.87 3447
2720.36 3376
2720.85 3484
2721.34 3560
2721.83 3454
2722.33 3365
2722.82 3725
2723.31 4237
2723.80 4045
2724.30 3762
2724.79 3702
2725.28 3890
2725.77 3796
2726.26 3695
2726.76 3709
2727.25 3676
2727.74 3626
2728.23 3544
2728.73 3408
2729.22 3226
2729.71 3522
2730.20 3538
2730.70 3421
2731.19 3537
2731.68 3171
2732.18 3111
2732.67 3185
2733.16 3436
2733.65 3481
2734.15 3562
2734.64 3528
2735.13 3615
2735.63 3546
2736.12 3621
2736.61 3888
2737.11 3827
2737.60 3984
2738.09 4160
2738.59 4233
2739.08 4137
2739.57 4141
2740.07 4224
2740.56 4344
2741.05 4482
2741.55 4087
2742.04 4129
2742.54 4210
2743.03 4302
2743.52 4274
2744.02 4058
2744.51 3968
2745.00 3882
2745.50 3615
2745.99 3592
2746.49 3612
2746.98 3400
2747.48 3372
2747.97 3309
2748.46 3462
2748.96 3240
2749.45 3272
2749.95 3358
2750.44 3136
2750.94 3326
2751.43 3372
2751.93 3333
2752.42 3453
2752.91 3341
2753.41 3440
2753.90 3627
2754.40 3826
2754.89 3987
2755.39 3941
2755.88 3714
2756.38 3965
2756.87 3898
2757.37 4079
2757.86 3885
2758.36 3707
2758.85 3791
2759.35 3595
2759.85 3551
2760.34 3292
2760.84 3207
2761.33 3279
2761.83 3506
2762.32 3311
2762.82 3467
2763.31 3406
2763.81 3421
2764.31 3106
2764.80 3323
2765.30 3377
2765.79 3615
2766.29 3439
2766.78 3357
2767.28 3377
2767.78 3160
2768.27 3358
2768.77 3529
2769.27 3337
2769.76 3386
2770.26 3370
2770.75 3322
2771.25 3274
2771.75 3278
2772.24 3232
2772.74 3269
2773.24 3328
2773.73 3306
2774.23 3330
2774.73 3194
2775.22 3180
2775.72 3312
2776.22 3330
2776.71 3055
2777.21 3265
2777.71 3378
2778.20 3387
2778.70 3526
2779.20 3509
2779.70 3355
2780.19 3450
2780.69 3679
2781.19 3599
2781.68 3468
2782.18 3383
2782.68 3388
2783.18 3267
2783.67 3338
2784.17 3618
2784.67 3583
2785.17 3540
2785.66 3282
2786.16 3229
2786.66 3343
2787.16 3226
2787.66 3417
2788.15 3365
2788.65 3070
2789.15 3067
2789.65 3022
2790.14 3037
2790.64 3137
2791.14 3115
2791.64 3200
2792.14 3327
2792.64 3350
2793.13 3710
2793.63 4164
2794.13 4532
2794.63 4805
2795.13 5239
2795.63 6280
2796.12 6780
2796.62 7419
2797.12 7988
2797.62 8113
2798.12 8185
2798.62 7870
2799.12 7701
2799.62 7221
2800.12 6717
2800.61 5958
2801.11 5760
2801.61 5192
2802.11 4910
2802.61 4560
2803.11 4288
2803.61 4179
2804.11 4162
2804.61 4397
2805.11 4520
2805.61 4537
2806.11 4711
2806.61 4630
2807.11 4668
2807.60 4693
2808.10 4835
2808.60 4781
2809.10 4871
2809.60 4693
2810.10 4397
2810.60 4416
2811.10 4161
2811.60 3923
2812.10 3867
2812.60 3837
2813.10 3769
2813.60 3670
2814.10 3763
2814.60 3625
2815.10 3522
2815.60 3564
2816.10 3286
2816.61 3440
2817.11 3407
2817.61 3331
2818.11 3503
2818.61 3540
2819.11 3649
2819.61 3491
2820.11 3393
2820.61 3300
2821.11 3381
2821.61 3195
2822.11 3125
2822.61 3258
2823.11 3616
2823.62 3582
2824.12 3908
2824.62 3954
2825.12 3822
2825.62 3691
2826.12 3822
2826.62 3802
2827.12 3835
2827.63 3695
2828.13 3674
2828.63 3528
2829.13 3315
2829.63 3243
2830.13 3219
2830.63 3161
2831.14 3172
2831.64 3452
2832.14 3280
2832.64 3073
2833.14 3185
2833.65 3343
2834.15 3471
2834.65 3546
2835.15 3605
2835.65 3536
2836.16 3465
2836.66 3471
2837.16 3516
2837.66 3314
2838.16 3349
2838.67 3136
2839.17 3067
2839.67 3441
2840.17 3238
2840.68 3253
2841.18 3300
2841.68 3184
2842.19 3492
2842.69 3536
2843.19 3470
2843.69 3448
2844.20 3255
2844.70 3508
2845.20 3052
2845.71 2906
2846.21 3194
2846.71 3097
2847.21 2920
2847.72 2955
2848.22 2950
2848.72 3013
2849.23 3063
2849.73 3185
2850.23 3343
2850.74 3041
2851.24 2932
2851.74 2916
2852.25 3043
2852.75 2904
2853.26 3442
2853.76 3398
2854.26 3476
2854.77 3544
2855.27 3240
2855.77 3371
2856.28 3336
2856.78 3359
2857.29 3340
2857.79 3476
2858.29 3389
2858.80 3372
2859.30 3327
2859.81 3153
2860.31 3231
2860.82 3107
2861.32 3030
2861.82 2935
2862.33 3145
2862.83 3278
2863.34 2996
2863.84 3321
2864.35 3230
2864.85 3142
2865.36 3051
2865.86 3280
2866.37 3267
2866.87 3299
2867.38 3380
2867.88 3485
2868.39 3520
2868.89 3516
2869.40 3688
2869.90 3434
2870.41 3410
2870.91 3405
2871.42 3433
2871.92 3829
2872.43 3704
2872.93 3524
2873.44 3470
2873.94 3504
2874.45 3345
2874.95 3197
2875.46 3105
2875.97 3200
2876.47 3400
2876.98 3537
2877.48 3387
2877.99 3492
2878.49 3628
2879.00 3565
2879.51 3695
2880.01 3735
2880.52 3991
2881.03 3795
2881.53 3960
2882.04 4277
2882.54 4439
2883.05 4380
2883.56 4489
2884.06 4385
2884.57 4362
2885.08 4176
2885.58 4118
2886.09 3829
2886.60 3944
2887.10 3816
2887.61 3413
2888.12 3658
2888.62 3774
2889.13 3489
2889.64 3260
2890.14 3276
2890.65 3256
2891.16 3645
2891.66 3662
2892.17 3430
2892.68 3705
2893.18 3836
2893.69 3989
2894.20 3950
2894.71 4247
2895.21 4311
2895.72 4602
2896.23 4431
2896.74 4784
2897.24 4760
2897.75 4699
2898.26 4676
2898.77 4358
2899.27 4147
2899.78 3840
2900.29 3866
2900.80 3623
2901.31 3550
2901.81 3435
2902.32 3907
2902.83 3598
2903.34 3318
2903.85 3362
2904.35 3565
2904.86 3673
2905.37 3289
2905.88 3498
2906.39 3664
2906.90 3887
2907.40 3699
2907.91 3674
2908.42 3349
2908.93 3510
2909.44 3561
2909.95 3669
2910.46 3648
2910.96 3607
2911.47 3341
2911.98 3334
2912.49 3358
2913.00 3469
2913.51 3533
2914.02 3169
2914.53 3319
2915.04 3624
2915.54 3525
2916.05 3551
2916.56 3604
2917.07 3758
2917.58 3553
2918.09 3794
2918.60 3817
2919.11 4035
2919.62 3880
2920.13 4072
2920.64 4597
2921.15 4788
2921.66 5433
2922.17 5649
2922.68 6454
2923.19 7248
2923.70 7906
2924.21 8840
2924.72 9434
2925.23 9949
2925.74 10749
2926.25 10730
2926.76 11036
2927.27 10777
2927.78 10119
2928.29 9298
2928.80 8214
2929.31 7248
2929.82 6345
2930.33 5443
2930.84 5043
2931.35 4253
2931.86 3811
2932.37 3694
2932.88 3492
2933.39 3257
2933.90 3271
2934.41 3307
2934.92 3212
2935.44 3449
2935.95 3301
2936.46 3402
2936.97 3367
2937.48 3266
2937.99 3212
2938.50 3284
2939.01 3303
2939.52 3224
2940.04 3268
2940.55 3335
2941.06 3448
2941.57 3038
2942.08 3138
2942.59 3353
2943.10 3079
2943.62 3107
2944.13 3498
2944.64 3495
2945.15 3323
2945.66 3475
2946.17 3412
2946.69 3330
2947.20 3510
2947.71 3597
2948.22 3477
2948.73 3405
2949.25 3388
2949.76 3587
2950.27 3372
2950.78 3437
2951.29 3485
2951.81 3582
2952.32 3830
2952.83 3839
2953.34 3819
2953.86 3887
2954.37 4116
2954.88 4189
2955.39 3935
2955.91 3862
2956.42 3850
2956.93 3641
2957.45 3414
2957.96 3254
2958.47 3404
2958.98 3348
2959.50 3518
2960.01 3300
2960.52 3312
2961.04 3340
2961.55 3519
2962.06 3731
2962.58 3511
2963.09 3380
2963.60 3365
2964.12 3686
2964.63 3731
2965.14 3740
2965.66 3500
2966.17 3588
2966.68 3727
2967.20 3566
2967.71 3363
2968.22 3414
2968.74 3488
2969.25 3450
2969.77 3306
2970.28 3180
2970.79 3307
2971.31 3233
2971.82 3201
2972.34 3375
2972.85 3170
2973.36 3170
2973.88 3129
2974.39 3170
2974.91 3196
2975.42 3090
2975.94 3147
2976.45 3121
2976.96 3061
2977.48 3059
2977.99 3194
2978.51 3298
2979.02 3109
2979.54 3261
2980.05 3311
2980.57 3732
2981.08 3633
2981.60 3399
2982.11 3392
2982.63 3586
2983.14 3738
2983.66 3601
2984.17 3682
2984.69 3790
2985.20 3621
2985.72 3736
2986.23 3554
2986.75 3438
2987.26 3400
2987.78 3579
2988.29 3673
2988.81 3547
2989.32 3593
2989.84 3483
2990.36 3447
2990.87 3561
2991.39 3687
2991.90 3842
2992.42 4136
2992.94 4043
2993.45 4284
2993.97 4638
2994.48 4875
2995.00 5118
2995.51 5356
2996.03 5197
2996.55 5730
2997.06 5909
2997.58 6180
2998.10 6205
2998.61 6165
2999.13 6255
2999.65 6014
3000.16 5584
3000.68 5352
3001.19 5529
3001.71 5566
3002.23 5602
3002.74 5811
3003.26 6224
3003.78 6506
3004.30 6154
3004.81 6477
3005.33 6837
3005.85 5872
3006.36 5992
3006.88 5731
3007.40 5308
3007.91 4885
3008.43 4428
3008.95 4346
3009.47 3701
3009.98 3521
3010.50 3535
3011.02 3358
3011.54 3427
3012.05 3606
3012.57 3676
3013.09 3631
3013.61 3505
3014.12 3490
3014.64 3421
3015.16 3659
3015.68 3475
3016.19 3330
3016.71 3381
3017.23 3465
3017.75 3462
3018.27 3653
3018.78 3610
3019.30 3551
3019.82 3580
3020.34 3690
3020.86 3733
3021.38 3921
3021.89 3812
3022.41 3919
3022.93 3977
3023.45 4126
3023.97 4022
3024.49 3826
3025.01 3813
3025.52 3835
3026.04 3856
3026.56 3957
3027.08 3935
3027.60 3882
3028.12 3699
3028.64 3546
3029.16 3622
3029.67 3464
3030.19 3287
3030.71 3178
3031.23 3447
3031.75 3226
3032.27 3463
3032.79 3478
3033.31 3358
3033.83 3439
3034.35 3556
3034.87 3287
3035.39 3484
3035.91 3407
3036.43 3469
3036.95 3352
3037.47 3470
3037.99 3615
3038.50 3543
3039.02 3554
3039.54 3460
3040.06 3321
3040.58 3293
3041.10 3460
3041.62 3467
3042.14 3322
3042.66 3153
3043.18 3374
3043.70 3223
3044.23 3234
3044.75 3141
3045.27 3250
3045.79 3243
3046.31 3387
3046.83 3337
3047.35 2859
3047.87 3207
3048.39 3250
3048.91 3011
3049.43 3017
3049.95 3139
3050.47 3081
3050.99 3232
3051.51 3212
3052.03 3085
3052.56 3310
3053.08 3210
3053.60 3369
3054.12 3319
3054.64 3107
3055.16 3014
3055.68 3238
3056.20 3086
3056.72 3235
3057.25 3185
3057.77 2858
3058.29 3104
3058.81 3081
3059.33 3176
3059.85 3165
3060.38 3498
3060.90 3437
3061.42 3572
3061.94 3636
3062.46 3540
3062.98 3895
3063.51 3948
3064.03 4035
3064.55 4037
3065.07 3790
3065.59 4090
3066.12 4399
3066.64 4060
3067.16 4362
3067.68 4329
3068.21 4081
3068.73 4115
3069.25 3934
3069.77 3780
3070.30 3789
3070.82 3889
3071.34 3760
3071.86 3568
3072.39 3353
3072.91 3441
3073.43 3387
3073.95 3239
3074.48 3289
3075.00 3460
3075.52 3437
3076.05 3560
3076.57 3573
3077.09 3416
3077.61 3622
3078.14 3590
3078.66 3460
3079.18 3556
3079.71 3783
3080.23 3819
3080.75 3712
3081.28 3854
3081.80 3915
3082.32 4070
3082.85 3964
3083.37 3849
3083.90 3908
3084.42 3628
3084.94 3547
3085.47 3730
3085.99 3700
3086.51 3677
3087.04 3976
3087.56 3588
3088.09 3791
3088.61 3714
3089.13 3540
3089.66 3901
3090.18 3965
3090.71 3762
3091.23 3888
3091.76 3778
3092.28 3863
3092.80 3819
3093.33 3920
3093.85 3938
3094.38 3931
3094.90 3661
3095.43 3831
3095.95 4225
3096.48 4297
3097.00 3968
3097.53 3987
3098.05 4145
3098.58 4385
3099.10 5048
3099.63 5283
3100.15 5661
3100.68 6224
3101.20 7013
3101.73 7680
3102.25 8596
3102.78 9329
3103.30 10589
3103.83 10840
3104.35 11317
3104.88 11353
3105.40 11091
3105.93 10408
3106.45 8964
3106.98 8323
3107.51 7804
3108.03 7323
3108.56 7440
3109.08 8026
3109.61 8188
3110.13 8969
3110.66 10119
3111.19 10467
3111.71 10954
3112.24 11140
3112.76 10349
3113.29 9547
3113.82 9267
3114.34 8474
3114.87 7600
3115.40 7201
3115.92 6570
3116.45 5791
3116.98 5366
3117.50 5037
3118.03 4799
3118.55 4814
3119.08 4775
3119.61 4883
3120.13 4764
3120.66 4671
3121.19 4488
3121.72 4847
3122.24 5022
3122.77 4798
3123.30 4438
3123.82 4674
3124.35 4731
3124.88 4669
3125.40 4620
3125.93 4763
3126.46 4752
3126.99 4802
3127.51 5013
3128.04 5046
3128.57 5162
3129.10 5188
3129.62 5091
3130.15 5123
3130.68 5154
3131.21 5270
3131.73 5736
3132.26 6025
3132.79 5663
3133.32 5916
3133.85 6264
3134.37 6463
3134.90 6585
3135.43 6698
3135.96 6239
3136.49 6079
3137.01 6203
3137.54 6213
3138.07 5732
3138.60 5559
3139.13 4976
3139.65 4861
3140.18 5100
3140.71 4808
3141.24 4551
3141.77 4609
3142.30 4758
3142.83 4558
3143.35 4499
3143.88 4427
3144.41 4695
3144.94 4566
3145.47 4596
3146.00 4386
3146.53 4584
3147.06 4651
3147.59 4368
3148.11 4304
3148.64 4351
3149.17 4293
3149.70 4316
3150.23 4644
3150.76 4708
3151.29 4405
3151.82 4430
3152.35 4237
3152.88 4307
3153.41 4519
3153.94 4677
3154.47 4776
3155.00 4441
3155.53 4270
3156.06 4341
3156.59 4436
3157.12 4658
3157.65 4602
3158.18 4307
3158.71 4087
3159.24 4050
3159.77 3771
3160.30 3820
3160.83 3965
3161.36 3653
3161.89 3658
3162.42 3600
3162.95 3380
3163.48 3589
3164.01 3669
3164.54 3556
3165.07 3434
3165.60 3443
3166.13 3359
3166.66 3298
3167.19 3382
3167.72 3569
3168.25 3576
3168.78 3393
3169.31 3526
3169.85 3591
3170.38 3635
3170.91 3701
3171.44 3746
3171.97 3676
3172.50 3898
3173.03 4252
3173.56 4070
3174.09 4404
3174.63 4325
3175.16 4324
3175.69 4048
3176.22 3996
3176.75 4012
3177.28 3877
3177.81 4033
3178.35 3794
3178.88 3582
3179.41 3621
3179.94 3709
3180.47 3825
3181.00 3818
3181.54 3524
3182.07 3588
3182.60 3432
3183.13 3213
3183.66 3564
3184.20 3474
3184.73 3440
3185.26 3412
3185.79 3520
3186.33 3241
3186.86 3036
3187.39 3249
3187.92 3452
3188.46 3578
3188.99 3459
3189.52 3386
3190.05 3234
3190.59 3290
3191.12 3571
3191.65 3345
3192.18 3435
3192.72 3352
3193.25 3466
3193.78 3554
3194.32 3634
3194.85 3823
3195.38 3610
3195.91 3813
3196.45 3891
3196.98 3734
3197.51 3816
3198.05 4104
3198.58 4017
3199.11 4099
3199.65 3881
3200.18 3943
3200.71 3973
3201.25 3908
3201.78 3614
3202.32 3624
3202.85 3747
3203.38 3516
3203.92 3383
3204.45 3268
3204.98 3318
3205.52 3184
3206.05 2869
3206.59 3005
3207.12 3238
3207.65 3332
3208.19 2974
3208.72 3153
3209.26 3376
3209.79 3112
3210.32 3226
3210.86 3301
3211.39 3324
3211.93 3361
3212.46 3642
3213.00 3593
3213.53 3513
3214.07 3557
3214.60 3478
3215.14 3294
3215.67 3393
3216.20 3535
3216.74 3163
3217.27 3191
3217.81 3303
3218.34 3326
3218.88 3134
3219.41 3228
3219.95 3357
3220.48 3488
3221.02 3543
3221.56 3330
3222.09 3547
3222.63 3726
3223.16 3693
3223.70 3648
3224.23 3751
3224.77 3587
3225.30 3563
3225.84 3717
3226.37 3758
3226.91 3593
3227.45 3515
3227.98 3494
3228.52 3590
3229.05 3508
3229.59 3437
3230.12 3267
3230.66 3352
3231.20 3277
3231.73 3208
3232.27 3308
3232.81 3322
3233.34 3309
3233.88 3517
3234.41 3185
3234.95 3425
3235.49 3434
3236.02 3289
3236.56 3089
3237.10 2950
3237.63 3333
3238.17 3123
3238.71 3397
3239.24 3519
3239.78 3376
3240.32 3540
3240.85 3483
3241.39 3354
3241.93 3379
3242.46 3309
3243.00 3152
3243.54 3041
3244.07 3088
3244.61 3005
3245.15 3101
3245.69 3048
3246.22 2817
3246.76 2688
3247.30 2939
3247.84 3044
3248.37 3158
3248.91 3138
3249.45 2982
3249.99 3005
3250.52 2927
3251.06 3059
3251.60 3178
3252.14 3147
3252.67 3192
3253.21 3010
3253.75 3428
3254.29 3564
3254.83 3501
3255.36 3474
3255.90 3459
3256.44 3309
3256.98 3213
3257.52 3284
3258.05 3566
3258.59 3612
3259.13 3906
3259.67 3961
3260.21 4140
3260.75 4482
3261.29 4484
3261.82 4713
3262.36 4696
3262.90 4582
3263.44 4787
3263.98 4918
3264.52 4755
3265.06 4922
3265.60 4862
3266.13 4909
3266.67 5050
3267.21 4865
3267.75 4887
3268.29 4970
3268.83 4750
3269.37 4695
3269.91 4488
3270.45 4282
3270.99 4063
3271.53 3975
3272.07 3647
3272.60 3608
3273.14 3416
3273.68 3241
3274.22 3364
3274.76 3464
3275.30 3440
3275.84 3743
3276.38 3550
3276.92 3305
3277.46 3533
3278.00 3562
3278.54 3403
3279.08 3536
3279.62 3569
3280.16 3853
3280.70 3863
3281.24 3755
3281.78 3802
3282.32 3720
3282.86 4039
3283.40 4168
3283.94 4105
3284.48 4348
3285.02 3940
3285.56 4214
3286.11 4317
3286.65 4219
3287.19 4117
3287.73 4151
3288.27 4230
3288.81 4175
3289.35 4265
3289.89 4272
3290.43 4418
3290.97 4318
3291.51 4409
3292.05 4897
3292.60 5117
3293.14 5303
3293.68 5554
3294.22 5538
3294.76 6137
3295.30 6100
3295.84 6483
3296.38 6204
3296.93 6069
3297.47 6216
3298.01 5941
3298.55 5637
3299.09 5321
3299.63 5018
3300.18 4495
3300.72 4286
3301.26 4253
3301.80 3934
3302.34 3818
3302.89 3850
3303.43 4106
3303.97 3950
3304.51 3912
3305.05 3715
3305.60 3708
3306.14 3683
3306.68 3711
3307.22 3769
3307.76 3874
3308.31 3858
3308.85 3767
3309.39 3916
3309.93 4053
3310.48 3978
3311.02 4053
3311.56 3952
3312.11 4202
3312.65 4361
3313.19 4483
3313.73 4345
3314.28 4873
3314.82 5216
3315.36 5471
3315.91 5664
3316.45 5522
3316.99 5677
3317.53 5782
3318.08 5828
3318.62 5393
3319.16 5422
3319.71 5038
3320.25 4555
3320.79 4322
3321.34 3790
3321.88 4023
3322.43 3897
3322.97 4026
3323.51 4195
3324.06 4199
3324.60 3979
3325.14 3715
3325.69 3881
3326.23 3963
3326.78 3904
3327.32 3691
3327.86 3596
3328.41 3423
3328.95 3468
3329.50 3410
3330.04 3286
3330.58 3038
3331.13 3098
3331.67 3093
3332.22 3171
3332.76 3257
3333.31 3314
3333.85 3478
3334.39 3377
3334.94 3180
3335.48 3585
3336.03 3493
3336.57 3575
3337.12 3553
3337.66 3445
3338.21 3518
3338.75 3457
3339.30 3438
3339.84 3471
3340.39 3281
3340.93 3438
3341.48 3247
3342.02 3174
3342.57 3365
3343.11 3489
3343.66 3318
3344.20 3142
3344.75 3259
3345.29 2969
3345.84 2999
3346.39 3356
3346.93 3255
3347.48 3092
3348.02 3180
3348.57 3319
3349.11 3388
3349.66 3323
3350.21 3182
3350.75 3000
3351.30 3207
3351.84 3407
3352.39 3426
3352.94 3399
3353.48 3607
3354.03 3494
3354.57 3606
3355.12 4116
3355.67 3808
3356.21 3848
3356.76 4028
3357.31 3974
3357.85 3666
3358.40 3786
3358.94 3824
3359.49 3798
3360.04 4042
3360.58 3892
3361.13 3719
3361.68 3713
3362.22 3676
3362.77 3417
3363.32 3349
3363.87 3166
3364.41 3400
3364.96 3246
3365.51 3003
3366.05 3290
3366.60 3247
3367.15 3197
3367.70 3359
3368.24 3205
3368.79 3272
3369.34 3234
3369.88 3149
3370.43 2933
3370.98 3051
3371.53 3023
3372.07 2875
3372.62 2878
3373.17 2863
3373.72 2919
3374.27 2858
3374.81 2879
3375.36 2640
3375.91 2938
3376.46 3060
3377.01 2806
3377.55 2962
3378.10 2883
3378.65 2861
3379.20 2958
3379.75 3262
3380.29 3346
3380.84 3478
3381.39 3380
3381.94 3422
3382.49 3549
3383.04 3336
3383.58 3368
3384.13 3257
3384.68 3210
3385.23 3390
3385.78 3371
3386.33 3296
3386.88 3223
3387.43 3145
3387.97 3254
3388.52 3478
3389.07 3481
3389.62 3558
3390.17 3394
3390.72 3407
3391.27 3231
3391.82 3106
3392.37 3185
3392.92 3250
3393.47 3154
3394.02 2911
3394.56 2913
3395.11 2739
3395.66 2794
3396.21 2903
3396.76 2845
3397.31 3082
3397.86 3165
3398.41 2946
3398.96 3250
3399.51 3663
3400.06 4156
3400.61 4238
3401.16 5136
3401.71 5584
3402.26 6008
3402.81 6775
3403.36 7269
3403.91 7765
3404.46 8032
3405.01 7830
3405.56 7625
3406.11 7522
3406.66 6847
3407.21 6370
3407.76 5819
3408.32 5500
3408.87 4694
3409.42 4294
3409.97 3818
3410.52 3547
3411.07 3478
3411.62 3309
3412.17 3173
3412.72 3168
3413.27 3144
3413.82 3300
3414.37 3052
3414.93 3046
3415.48 3101
3416.03 3169
3416.58 3106
3417.13 3215
3417.68 3464
3418.23 3417
3418.78 3847
3419.34 4034
3419.89 4437
3420.44 4573
3420.99 4864
3421.54 4994
3422.09 5193
3422.65 5492
3423.20 5751
3423.75 5506
3424.30 4975
3424.85 4979
3425.40 4619
3425.96 4191
3426.51 4165
3427.06 3986
3427.61 3826
3428.16 3835
3428.72 3809
3429.27 3613
3429.82 3602
3430.37 3729
3430.93 3680
3431.48 3701
3432.03 3697
3432.58 3671
3433.14 3621
3433.69 3567
3434.24 3299
3434.79 3347
3435.35 3387
3435.90 3135
3436.45 3049
3437.00 3144
3437.56 3168
3438.11 3277
3438.66 3155
3439.22 3214
3439.77 3098
3440.32 3249
3440.88 3138
3441.43 3199
3441.98 3574
3442.54 3566
3443.09 3618
3443.64 3345
3444.20 3357
3444.75 3356
3445.30 3466
3445.86 3615
3446.41 3575
3446.96 3435
3447.52 3169
3448.07 3265
3448.63 3316
3449.18 3498
3449.73 3390
3450.29 3551
3450.84 3361
3451.39 3392
3451.95 3423
3452.50 3391
3453.06 3555
3453.61 3367
3454.17 3256
3454.72 3447
3455.27 3114
3455.83 2994
3456.38 3033
3456.94 3124
3457.49 3167
3458.05 3013
3458.60 3096
3459.16 3207
3459.71 3210
3460.27 3017
3460.82 3074
3461.37 2920
3461.93 2887
3462.48 3241
3463.04 3156
3463.59 2893
3464.15 3028
3464.70 2908
3465.26 2999
3465.82 3228
3466.37 3123
3466.93 3173
3467.48 3254
3468.04 3196
3468.59 3279
3469.15 3440
3469.70 3181
3470.26 3273
3470.81 3466
3471.37 3410
3471.92 3454
3472.48 3247
3473.04 3385
3473.59 3587
3474.15 3372
3474.70 3460
3475.26 3442
3475.82 3334
3476.37 3448
3476.93 3569
3477.48 3718
3478.04 3674
3478.60 3485
3479.15 3662
3479.71 3454
3480.27 3499
3480.82 3672
3481.38 3604
3481.93 3860
3482.49 3779
3483.05 3855
3483.60 3653
3484.16 3500
3484.72 4003
3485.27 3973
3485.83 4063
3486.39 4308
3486.94 4662
3487.50 4545
3488.06 4653
3488.62 4912
3489.17 5488
3489.73 6125
3490.29 6708
3490.84 7143
3491.40 8463
3491.96 9147
3492.52 9410
3493.07 9898
3493.63 10339
3494.19 10645
3494.75 10051
3495.30 10189
3495.86 9616
3496.42 8955
3496.98 9138
3497.53 9338
3498.09 9121
3498.65 9736
3499.21 9788
3499.76 10071
3500.32 10861
3500.88 10699
3501.44 10698
3502.00 9945
3502.56 9418
3503.11 8624
3503.67 7608
3504.23 7252
3504.79 7080
3505.35 6497
3505.90 6746
3506.46 6216
3507.02 6192
3507.58 6463
3508.14 6178
3508.70 6126
3509.26 5793
3509.81 5716
3510.37 5374
3510.93 5276
3511.49 5251
3512.05 5305
3512.61 5332
3513.17 5441
3513.73 5629
3514.29 6002
3514.84 6526
3515.40 6276
3515.96 7048
3516.52 7812
3517.08 7741
3517.64 7622
3518.20 7967
3518.76 7826
3519.32 8105
3519.88 7745
3520.44 7882
3521.00 6897
3521.56 6476
3522.12 6014
3522.68 5695
3523.24 5472
3523.80 5293
3524.36 5074
3524.92 5232
3525.48 4790
3526.04 4385
3526.60 4303
3527.16 4556
3527.72 4184
3528.28 4068
3528.84 4074
3529.40 4143
3529.96 3972
3530.52 3746
3531.08 3604
3531.64 3617
3532.20 3494
3532.76 3705
3533.32 3436
3533.88 3611
3534.44 3516
3535.00 3782
3535.56 3935
3536.12 3852
3536.68 3708
3537.25 3721
3537.81 4048
3538.37 3889
3538.93 4111
3539.49 4223
3540.05 4253
3540.61 4501
3541.17 4612
3541.73 4898
3542.30 5140
3542.86 5401
3543.42 5709
3543.98 5550
3544.54 6057
3545.10 5892
3545.66 5519
3546.23 5388
3546.79 5088
3547.35 5007
3547.91 4853
3548.47 4388
3549.03 4044
3549.60 4261
3550.16 3927
3550.72 3924
3551.28 4171
3551.84 4128
3552.41 4074
3552.97 3951
3553.53 3882
3554.09 3851
3554.65 4074
3555.22 3849
3555.78 3733
3556.34 3999
3556.90 3771
3557.47 3802
3558.03 3535
3558.59 3572
3559.15 3661
3559.72 3649
3560.28 3684
3560.84 3455
3561.41 3331
3561.97 3262
3562.53 3159
3563.09 3202
3563.66 3201
3564.22 3366
3564.78 3310
3565.35 3488
3565.91 3192
3566.47 3039
3567.04 3176
3567.60 3099
3568.16 3034
3568.73 3139
3569.29 2886
3569.85 2869
3570.42 2962
3570.98 2588
3571.54 2744
3572.11 2951
3572.67 2973
3573.23 2962
3573.80 2821
3574.36 2942
3574.93 3052
3575.49 3111
3576.05 3210
3576.62 3090
3577.18 3083
3577.75 3035
3578.31 3194
3578.87 3113
3579.44 3030
3580.00 2963
3580.57 2762
3581.13 2873
3581.70 2974
3582.26 2980
3582.82 3044
3583.39 3278
3583.95 2980
3584.52 3115
3585.08 2962
3585.65 2992
3586.21 2860
3586.78 3015
3587.34 3258
3587.91 2866
3588.47 3022
3589.04 3035
3589.60 3086
3590.17 3250
3590.73 2934
3591.30 3173
3591.86 3191
3592.43 3221
3592.99 3200
3593.56 3330
3594.12 3700
3594.69 3514
3595.25 3215
3595.82 3452
3596.39 3301
3596.95 3475
3597.52 3341
3598.08 3194
3598.65 3039
3599.21 3508
3599.78 3524
3600.35 3240
3600.91 3393
3601.48 3490
3602.04 3345
3602.61 3505
3603.18 3287
3603.74 3324
3604.31 3282
3604.87 3455
3605.44 3267
3606.01 3180
3606.57 2908
3607.14 2902
3607.71 2921
3608.27 2983
3608.84 2971
3609.41 3022
3609.97 3005
3610.54 2923
3611.11 3089
3611.67 3239
3612.24 3311
3612.81 3808
3613.37 4474
3613.94 5042
3614.51 5909
3615.07 7278
3615.64 8670
3616.21 10198
3616.77 11597
3617.34 13301
3617.91 14550
3618.48 15851
3619.04 17738
3619.61 17169
3620.18 16915
3620.75 16430
3621.31 14721
3621.88 12923
3622.45 10848
3623.02 9054
3623.58 7794
3624.15 6465
3624.72 5541
3625.29 4549
3625.86 4186
3626.42 4016
3626.99 3624
3627.56 3356
3628.13 3382
3628.70 3539
3629.26 3503
3629.83 3202
3630.40 3118
3630.97 2954
3631.54 3104
3632.10 2993
3632.67 3082
3633.24 2997
3633.81 2991
3634.38 3200
3634.95 2936
3635.52 2879
3636.08 2938
3636.65 2932
3637.22 2866
3637.79 2941
3638.36 3077
3638.93 3281
3639.50 3172
3640.07 3117
3640.64 3353
3641.20 3567
3641.77 3302
3642.34 3621
3642.91 3959
3643.48 3977
3644.05 4097
3644.62 4092
3645.19 4148
3645.76 4050
3646.33 4465
3646.90 4336
3647.47 4402
3648.04 4504
3648.61 4519
3649.18 4506
3649.75 4248
3650.32 4248
3650.89 4313
3651.46 4504
3652.03 4186
3652.60 4202
3653.17 4043
3653.74 3833
3654.31 4322
3654.88 4376
3655.45 4363
3656.02 4264
3656.59 4330
3657.16 4324
3657.73 4277
3658.30 4430
3658.87 4204
3659.44 4288
3660.01 4250
3660.58 3878
3661.15 3803
3661.72 3698
3662.29 3886
3662.86 3804
3663.43 3628
3664.00 3753
3664.58 3810
3665.15 3970
3665.72 3962
3666.29 3933
3666.86 4210
3667.43 4446
3668.00 4075
3668.57 3911
3669.14 4026
3669.72 4040
3670.29 3853
3670.86 4020
3671.43 3861
3672.00 3715
3672.57 3850
3673.14 3700
3673.72 3788
3674.29 3666
3674.86 3641
3675.43 3787
3676.00 3628
3676.57 3796
3677.15 3892
3677.72 3380
3678.29 3448
3678.86 3372
3679.43 3315
3680.01 3361
3680.58 3247
3681.15 3027
3681.72 2994
3682.29 2935
3682.87 2933
3683.44 3055
3684.01 3025
3684.58 2732
3685.16 2917
3685.73 2850
3686.30 3055
3686.87 2886
3687.45 2811
3688.02 2825
3688.59 3013
3689.17 3151
3689.74 2918
3690.31 3091
3690.88 3059
3691.46 2990
3692.03 3240
3692.60 3506
3693.18 3317
3693.75 3093
3694.32 3186
3694.90 3229
3695.47 3262
3696.04 3316
3696.62 3308
3697.19 3072
3697.76 3180
3698.34 3234
3698.91 3308
3699.48 3337
3700.06 3391
3700.63 2978
3701.21 2959
3701.78 2990
3702.35 3182
3702.93 2955
3703.50 3055
3704.07 3326
3704.65 2901
3705.22 3034
3705.80 3128
3706.37 2931
3706.95 2938
3707.52 3038
3708.09 3296
3708.67 3211
3709.24 3069
3709.82 3267
3710.39 3343
3710.97 3145
3711.54 3068
3712.11 3183
3712.69 3200
3713.26 3236
3713.84 3148
3714.41 3166
3714.99 3002
3715.56 2926
3716.14 3260
3716.71 3095
3717.29 2885
3717.86 2981
3718.44 2985
3719.01 3005
3719.59 3007
3720.16 2902
3720.74 2729
3721.31 2769
3721.89 2745
3722.47 2867
3723.04 2949
3723.62 2863
3724.19 2881
3724.77 2958
3725.34 3076
3725.92 2871
3726.49 3265
3727.07 3383
3727.65 3569
3728.22 3572
3728.80 3660
3729.37 3959
3729.95 3829
3730.53 4283
3731.10 4696
3731.68 5150
3732.25 5819
3732.83 5839
3733.41 6328
3733.98 6586
3734.56 6733
3735.14 6468
3735.71 6391
3736.29 5909
3736.86 5195
3737.44 4960
3738.02 4636
3738.59 3987
3739.17 3580
3739.75 3407
3740.32 3602
3740.90 3255
3741.48 2957
3742.06 2905
3742.63 2888
3743.21 2722
3743.79 2800
3744.36 2750
3744.94 2734
3745.52 2599
3746.09 2602
3746.67 2567
3747.25 2646
3747.83 2635
3748.40 2506
3748.98 2553
3749.56 2434
3750.14 2524
3750.71 2643
3751.29 2343
3751.87 2391
3752.45 2662
3753.03 2489
3753.60 2819
3754.18 2827
3754.76 2522
3755.34 2730
3755.91 2748
3756.49 2754
3757.07 2661
3757.65 2882
3758.23 2873
3758.81 2907
3759.38 2850
3759.96 3018
3760.54 3117
3761.12 3226
3761.70 3103
3762.28 3180
3762.85 3271
3763.43 3261
3764.01 3325
3764.59 3335
3765.17 3234
3765.75 3226
3766.33 2998
3766.90 3019
3767.48 3028
3768.06 3078
3768.64 3222
3769.22 3057
3769.80 3079
3770.38 3132
3770.96 3002
3771.54 3108
3772.12 3024
3772.70 2890
3773.27 2983
3773.85 2985
3774.43 2865
3775.01 2809
3775.59 2821
3776.17 2813
3776.75 2681
3777.33 2552
3777.91 2609
3778.49 2532
3779.07 2473
3779.65 2415
3780.23 2691
3780.81 2534
3781.39 2492
3781.97 2482
3782.55 2519
3783.13 2679
3783.71 2571
3784.29 2522
3784.87 2644
3785.45 2436
3786.03 2619
3786.61 2649
3787.19 2444
3787.77 2682
3788.35 2556
3788.93 2538
3789.51 2642
3790.09 2553
3790.67 2734
3791.26 2981
3791.84 2840
3792.42 2682
3793.00 2720
3793.58 2753
3794.16 2695
3794.74 2836
3795.32 2848
3795.90 3031
3796.48 2772
3797.07 2960
3797.65 2652
3798.23 2805
3798.81 3139
3799.39 2978
3799.97 2921
3800.55 3122
3801.13 3001
3801.72 3140
3802.30 3409
3802.88 3038
3803.46 3126
3804.04 3198
3804.62 3147
3805.21 2857
3805.79 2805
3806.37 3147
3806.95 3373
3807.53 3221
3808.12 3317
3808.70 3377
3809.28 3145
3809.86 3419
3810.44 3702
3811.03 3412
3811.61 3538
3812.19 3562
3812.77 3314
3813.36 3455
3813.94 3469
3814.52 3545
3815.10 3634
3815.69 3593
3816.27 3708
3816.85 4099
3817.43 3595
3818.02 3626
3818.60 3670
3819.18 3547
3819.76 3246
3820.35 3085
3820.93 3017
3821.51 3227
3822.10 3309
3822.68 2963
3823.26 2977
3823.85 3106
3824.43 2907
3825.01 2986
3825.60 2969
3826.18 3061
3826.76 3215
3827.35 2981
3827.93 2837
3828.51 2939
3829.10 3002
3829.68 3214
3830.26 3127
3830.85 2978
3831.43 3101
3832.02 3173
3832.60 3165
3833.18 3200
3833.77 3366
3834.35 3365
3834.93 3289
3835.52 3099
3836.10 3095
3836.69 2973
3837.27 3049
3837.86 3159
3838.44 3006
3839.02 3092
3839.61 3170
3840.19 3157
3840.78 3173
3841.36 3372
3841.95 3303
3842.53 3279
3843.12 3364
3843.70 3267
3844.29 3572
3844.87 3654
3845.46 3243
3846.04 3247
3846.63 3463
3847.21 3226
3847.80 3150
3848.38 3187
3848.97 3326
3849.55 3182
3850.14 3004
3850.72 3179
3851.31 3342
3851.89 3323
3852.48 3458
3853.06 3322
3853.65 3269
3854.23 3485
3854.82 3450
3855.40 3554
3855.99 3787
3856.58 4257
3857.16 4992
3857.75 5575
3858.33 6262
3858.92 7201
3859.50 8027
3860.09 9024
3860.68 11318
3861.26 12200
3861.85 13461
3862.43 14725
3863.02 15422
3863.61 15362
3864.19 15117
3864.78 14875
3865.37 14117
3865.95 13532
3866.54 12701
3867.13 11109
3867.71 10329
3868.30 9564
3868.89 8832
3869.47 7670
3870.06 6884
3870.65 6519
3871.23 6030
3871.82 5429
3872.41 5547
3872.99 5516
3873.58 5586
3874.17 5477
3874.75 5799
3875.34 5414
3875.93 5488
3876.52 5674
3877.10 5493
3877.69 5654
3878.28 5367
3878.86 5431
3879.45 5394
3880.04 5109
3880.63 4920
3881.21 4865
3881.80 4759
3882.39 4410
3882.98 4359
3883.57 3942
3884.15 3854
3884.74 3814
3885.33 3959
3885.92 3714
3886.50 3999
3887.09 4211
3887.68 4125
3888.27 4072
3888.86 4337
3889.45 4322
3890.03 4148
3890.62 4043
3891.21 4371
3891.80 4336
3892.39 4290
3892.98 4036
3893.56 3818
3894.15 3951
3894.74 3762
3895.33 3682
3895.92 3446
3896.51 3668
3897.10 3785
3897.68 3541
3898.27 3621
3898.86 3746
3899.45 3405
3900.04 3432
3900.63 3422
3901.22 3497
3901.81 3666
3902.40 3381
3902.99 3299
3903.57 3176
3904.16 3181
3904.75 3177
3905.34 2755
3905.93 2996
3906.52 2961
3907.11 2884
3907.70 2792
3908.29 2904
3908.88 3038
3909.47 2953
3910.06 2656
3910.65 2584
3911.24 2760
3911.83 2645
3912.42 2531
3913.01 2445
3913.60 2742
3914.19 2837
3914.78 2726
3915.37 2593
3915.96 2654
3916.55 2885
3917.14 2727
3917.73 2742
3918.32 2756
3918.91 2617
3919.50 2689
3920.09 2780
3920.68 2934
3921.27 2852
3921.86 2810
3922.45 2871
3923.05 2793
3923.64 2772
3924.23 2729
3924.82 2791
3925.41 2829
3926.00 2800
3926.59 2590
3927.18 2738
3927.77 2665
3928.36 2682
3928.95 2545
3929.55 2554
3930.14 2588
3930.73 2614
3931.32 2653
3931.91 2595
3932.50 2488
3933.09 2551
3933.69 2278
3934.28 2517
3934.87 2566
3935.46 2661
3936.05 2387
3936.64 2843
3937.24 2690
3937.83 2642
3938.42 2794
3939.01 2748
3939.60 2617
3940.20 2670
3940.79 2562
3941.38 2609
3941.97 2760
3942.56 2792
3943.16 2722
3943.75 2858
3944.34 2754
3944.93 2766
3945.53 2720
3946.12 2490
3946.71 2777
3947.30 2779
3947.90 2490
3948.49 2703
3949.08 2710
3949.67 2622
3950.27 2630
3950.86 2635
3951.45 2413
3952.05 2324
3952.64 2448
3953.23 2342
3953.82 2403
3954.42 2499
3955.01 2418
3955.60 2352
3956.20 2526
3956.79 2487
3957.38 2494
3957.98 2682
3958.57 2621
3959.16 2527
3959.76 2498
3960.35 2663
3960.94 2550
3961.54 2584
3962.13 2325
3962.73 2327
3963.32 2494
3963.91 2380
3964.51 2326
3965.10 2438
3965.69 2470
3966.29 2452
3966.88 2292
3967.48 2389
3968.07 2554
3968.66 2441
3969.26 2466
3969.85 2465
3970.45 2552
3971.04 2481
3971.64 2505
3972.23 2287
3972.82 2254
3973.42 2507
3974.01 2407
3974.61 2446
3975.20 2408
3975.80 2490
3976.39 2589
3976.99 2626
3977.58 2569
3978.18 2514
3978.77 2673
3979.37 2631
3979.96 2624
3980.56 2442
3981.15 2474
3981.75 2400
3982.34 2386
3982.94 2412
3983.53 2440
3984.13 2416
3984.72 2534
3985.32 2535
3985.91 2573
3986.51 2461
3987.11 2750
3987.70 2666
3988.30 2557
3988.89 2557
3989.49 2402
3990.08 2629
3990.68 2706
3991.28 2553
3991.87 2587
3992.47 2566
3993.06 2780
3993.66 2791
3994.26 2841
3994.85 2866
3995.45 2955
3996.04 3089
3996.64 3140
3997.24 3281
3997.83 3316
3998.43 3480
3999.03 3760
3999.62 3998
4000.22 3799
4000.81 3968
4001.41 3845
4002.01 3780
4002.60 3708
4003.20 3789
4003.80 3680
4004.40 3170
4004.99 3127
4005.59 3018
4006.19 2949
4006.78 2970
4007.38 2889
4007.98 2886
4008.57 2939
4009.17 3140
4009.77 3156
4010.37 3158
4010.96 3157
4011.56 2902
4012.16 2999
4012.76 2954
4013.35 2848
4013.95 2893
4014.55 3192
4015.15 3394
4015.74 3214
4016.34 2931
4016.94 3043
4017.54 3046
4018.13 3111
4018.73 3115
4019.33 3238
4019.93 3147
4020.53 3022
4021.12 2983
4021.72 2786
4022.32 2875
4022.92 2790
4023.52 2829
4024.12 3056
4024.71 3144
4025.31 3271
4025.91 3224
4026.51 3358
4027.11 3370
4027.71 3519
4028.30 3843
4028.90 3956
4029.50 4078
4030.10 4498
4030.70 4242
4031.30 4031
4031.90 4126
4032.50 3794
4033.10 3670
4033.69 3532
4034.29 3197
4034.89 2988
4035.49 3047
4036.09 3032
4036.69 2980
4037.29 2837
4037.89 2800
4038.49 2700
4039.09 2855
4039.69 2699
4040.29 2754
4040.89 2623
4041.49 2464
4042.08 2481
4042.68 2595
4043.28 2493
4043.88 2599
4044.48 2514
4045.08 2452
4045.68 2279
4046.28 2293
4046.88 2385
4047.48 2401
4048.08 2442
4048.68 2543
4049.28 2443
4049.88 2525
4050.48 2590
4051.08 2732
4051.69 2684
4052.29 2412
4052.89 2491
4053.49 2576
4054.09 2550
4054.69 2509
4055.29 2604
4055.89 2162
4056.49 2299
4057.09 2194
4057.69 2145
4058.29 2176
4058.89 2400
4059.49 2413
4060.09 2480
4060.70 2443
4061.30 2321
4061.90 2108
4062.50 2314
4063.10 2555
4063.70 2513
4064.30 2325
4064.90 2431
4065.51 2451
4066.11 2443
4066.71 2490
4067.31 2306
4067.91 2382
4068.51 2155
4069.11 2160
4069.72 2255
4070.32 2420
4070.92 2197
4071.52 2290
4072.12 2138
4072.73 2233
4073.33 2052
4073.93 2261
4074.53 2400
4075.13 2362
4075.74 2300
4076.34 2234
4076.94 2345
4077.54 2308
4078.14 2159
4078.75 2223
4079.35 2319
4079.95 2198
4080.55 2427
4081.16 2360
4081.76 2336
4082.36 2188
4082.96 2190
4083.57 2242
4084.17 2229
4084.77 2310
4085.38 2366
4085.98 2210
4086.58 2282
4087.18 2246
4087.79 2246
4088.39 2283
4088.99 2212
4089.60 2213
4090.20 2344
4090.80 2353
4091.41 2332
4092.01 2297
4092.61 2231
4093.22 2563
4093.82 2563
4094.42 2427
4095.03 2243
4095.63 2193
4096.23 2387
4096.84 2403
4097.44 2377
4098.05 2477
4098.65 2316
4099.25 2171
4099.86 2069
4100.46 2126
4101.06 2051
4101.67 2194
4102.27 2218
4102.88 2177
4103.48 1948
4104.09 2030
4104.69 2014
4105.29 2007
4105.90 2015
4106.50 2056
4107.11 2107
4107.71 1954
4108.32 2182
4108.92 2174
4109.53 2021
4110.13 1807
4110.74 1914
4111.34 2052
4111.94 2022
4112.55 2259
4113.15 2194
4113.76 2127
4114.36 1950
4114.97 2072
4115.57 2106
4116.18 1986
4116.78 1984
4117.39 2026
4118.00 2136
4118.60 2265
4119.21 2320
4119.81 2187
4120.42 2158
4121.02 2066
4121.63 2007
4122.23 2006
4122.84 1962
4123.44 2128
4124.05 2102
4124.66 2082
4125.26 1945
4125.87 1903
4126.47 2118
4127.08 2132
4127.68 1953
4128.29 2024
4128.90 2034
4129.50 2044
4130.11 2047
4130.72 2198
4131.32 2047
4131.93 2104
4132.53 2336
4133.14 2267
4133.75 2061
4134.35 2239
4134.96 2082
4135.57 2189
4136.17 2174
4136.78 2213
4137.39 2459
4137.99 2631
4138.60 2555
4139.21 2634
4139.81 2464
4140.42 2589
4141.03 2610
4141.63 2536
4142.24 2670
4142.85 2730
4143.46 2671
4144.06 2510
4144.67 2179
4145.28 2180
4145.88 2437
4146.49 2383
4147.10 2499
4147.71 2228
4148.31 2073
4148.92 2003
4149.53 2052
4150.14 2013
4150.74 2060
4151.35 2045
4151.96 1930
4152.57 2020
4153.18 2071
4153.78 2093
4154.39 2083
4155.00 2071
4155.61 2090
4156.22 2045
4156.82 2024
4157.43 1980
4158.04 1838
4158.65 2001
4159.26 2165
4159.86 1964
4160.47 2002
4161.08 1884
4161.69 2056
4162.30 2198
4162.91 2170
4163.52 2128
4164.12 2073
4164.73 2182
4165.34 2127
4165.95 2129
4166.56 2171
4167.17 2170
4167.78 2110
4168.39 2158
4168.99 2144
4169.60 2171
4170.21 2036
4170.82 2066
4171.43 2009
4172.04 2249
4172.65 2313
4173.26 2168
4173.87 2252
4174.48 2072
4175.09 1962
4175.70 2229
4176.31 2264
4176.92 2140
4177.53 2106
4178.13 2086
4178.74 2036
4179.35 2097
4179.96 2049
4180.57 2242
4181.18 2172
4181.79 2084
4182.40 2137
4183.01 2140
4183.62 2156
4184.23 2111
4184.84 2066
4185.45 2044
4186.06 2104
4186.67 2231
4187.29 2127
4187.90 2300
4188.51 2234
4189.12 2319
4189.73 2183
4190.34 2362
4190.95 2293
4191.56 2210
4192.17 2299
4192.78 2188
4193.39 2326
4194.00 2382
4194.61 2214
4195.22 2231
4195.83 2250
4196.45 2191
4197.06 2274
4197.67 2438
4198.28 2059
4198.89 2196
4199.50 2068
4200.11 2003
4200.72 2100
4201.33 2175
4201.95 2309
4202.56 2110
4203.17 2080
4203.78 1982
4204.39 1853
4205.00 1907
4205.62 2061
4206.23 2233
4206.84 2178
4207.45 2133
4208.06 2138
4208.67 2226
4209.29 2093
4209.90 2180
4210.51 2172
4211.12 2171
4211.73 2090
4212.35 2034
4212.96 2043
4213.57 2216
4214.18 2218
4214.80 2118
4215.41 2258
4216.02 2488
4216.63 2245
4217.25 2214
4217.86 2411
4218.47 2577
4219.08 2728
4219.70 2984
4220.31 3266
4220.92 3683
4221.53 3853
4222.15 4227
4222.76 4627
4223.37 4669
4223.99 4804
4224.60 5027
4225.21 5170
4225.83 5111
4226.44 5091
4227.05 5048
4227.66 5157
4228.28 5091
4228.89 4982
4229.51 4805
4230.12 4734
4230.73 4373
4231.35 4139
4231.96 4050
4232.57 3809
4233.19 3657
4233.80 3496
4234.41 3487
4235.03 3228
4235.64 3163
4236.26 2933
4236.87 3023
4237.48 3102
4238.10 2973
4238.71 2896
4239.33 3107
4239.94 3075
4240.55 2860
4241.17 2688
4241.78 2722
4242.40 2683
4243.01 2507
4243.63 2615
4244.24 2684
4244.85 2430
4245.47 2532
4246.08 2622
4246.70 2675
4247.31 2640
4247.93 2696
4248.54 2520
4249.16 2636
4249.77 2568
4250.39 2610
4251.00 2671
4251.62 2606
4252.23 2527
4252.85 2684
4253.46 2593
4254.08 2393
4254.69 2432
4255.31 2482
4255.92 2352
4256.54 2308
4257.15 2340
4257.77 2389
4258.39 2294
4259.00 2272
4259.62 2395
4260.23 2488
4260.85 2300
4261.46 2327
4262.08 2211
4262.69 2234
4263.31 2432
4263.93 2522
4264.54 2652
4265.16 2773
4265.77 2702
4266.39 2600
4267.01 2436
4267.62 2655
4268.24 2560
4268.86 2659
4269.47 2630
4270.09 2668
4270.70 2481
4271.32 2460
4271.94 2654
4272.55 2523
4273.17 2641
4273.79 2711
4274.40 2850
4275.02 3052
4275.64 2998
4276.25 3182
4276.87 3139
4277.49 3191
4278.10 3262
4278.72 3178
4279.34 3067
4279.96 2952
4280.57 2824
4281.19 2765
4281.81 2646
4282.42 2556
4283.04 2423
4283.66 2342
4284.28 2212
4284.89 2407
4285.51 2456
4286.13 2237
4286.75 2095
4287.36 1991
4287.98 2115
4288.60 2163
4289.22 2147
4289.83 2184
4290.45 1983
4291.07 1887
4291.69 1820
4292.31 1968
4292.92 2053
4293.54 2187
4294.16 2031
4294.78 1813
4295.40 1802
4296.01 2014
4296.63 2135
4297.25 2143
4297.87 2169
4298.49 2136
4299.11 1972
4299.72 2183
4300.34 2278
4300.96 2044
4301.58 2369
4302.20 2376
4302.82 2425
4303.44 2587
4304.06 2260
4304.67 2218
4305.29 2124
4305.91 2180
4306.53 2406
4307.15 2379
4307.77 2427
4308.39 2370
4309.01 2459
4309.63 2200
4310.25 2376
4310.86 2406
4311.48 2165
4312.10 2396
4312.72 2436
4313.34 2326
4313.96 2321
4314.58 2333
4315.20 2240
4315.82 2087
4316.44 2102
4317.06 2093
4317.68 2120
4318.30 1913
4318.92 1968
4319.54 2129
4320.16 2059
4320.78 2235
4321.40 2227
4322.02 2214
4322.64 2235
4323.26 2361
4323.88 2207
4324.50 2123
4325.12 2208
4325.74 2369
4326.36 2184
4326.98 2132
4327.60 2289
4328.22 2225
4328.84 2172
4329.46 2209
4330.08 2215
4330.71 2222
4331.33 2112
4331.95 2043
4332.57 1953
4333.19 2046
4333.81 2156
4334.43 2252
4335.05 2299
4335.67 2018
4336.29 2184
4336.91 2382
4337.54 2339
4338.16 2339
4338.78 2380
4339.40 2390
4340.02 2386
4340.64 2473
4341.26 2547
4341.89 2487
4342.51 2841
4343.13 3252
4343.75 3661
4344.37 3860
4344.99 4412
4345.62 5205
4346.24 5560
4346.86 6017
4347.48 5930
4348.10 5967
4348.73 6088
4349.35 6002
4349.97 5492
4350.59 4598
4351.21 4295
4351.84 3649
4352.46 3655
4353.08 3331
4353.70 3071
4354.33 2882
4354.95 2635
4355.57 2806
4356.19 2606
4356.82 2645
4357.44 2604
4358.06 2423
4358.68 2406
4359.31 2619
4359.93 2661
4360.55 2392
4361.17 2589
4361.80 2580
4362.42 2495
4363.04 2513
4363.67 2554
4364.29 2463
4364.91 2431
4365.54 2530
4366.16 2527
4366.78 2724
4367.41 2438
4368.03 2404
4368.65 2327
4369.28 2199
4369.90 2440
4370.52 2344
4371.15 2314
4371.77 2333
4372.39 2256
4373.02 2168
4373.64 2119
4374.27 2331
4374.89 2236
4375.51 2238
4376.14 2327
4376.76 2291
4377.39 2303
4378.01 2562
4378.63 2772
4379.26 2786
4379.88 2712
4380.51 2813
4381.13 2492
4381.75 2570
4382.38 2515
4383.00 2566
4383.63 2545
4384.25 2425
4384.88 2510
4385.50 2305
4386.13 2458
4386.75 2314
4387.38 2125
4388.00 2145
4388.63 2114
4389.25 2122
4389.88 1916
4390.50 2118
4391.13 2038
4391.75 2067
4392.38 1978
4393.00 2122
4393.63 2038
4394.25 2079
4394.88 2136
4395.50 2270
4396.13 2070
4396.75 2026
4397.38 2064
4398.00 2222
4398.63 2000
4399.26 1995
4399.88 2061
4400.51 2156
4401.13 2195
4401.76 2008
4402.38 2094
4403.01 2282
4403.64 2283
4404.26 2398
4404.89 2513
4405.51 2810
4406.14 2785
4406.77 2786
4407.39 3088
4408.02 3035
4408.64 3260
4409.27 3490
4409.90 3428
4410.52 3298
4411.15 3269
4411.78 3119
4412.40 3024
4413.03 2833
4413.66 2692
4414.28 2478
4414.91 2376
4415.54 2499
4416.16 2407
4416.79 2053
4417.42 2162
4418.04 2200
4418.67 2098
4419.30 2292
4419.93 2165
4420.55 2062
4421.18 2165
4421.81 2204
4422.43 2172
4423.06 2090
4423.69 2237
4424.32 2290
4424.94 2117
4425.57 2145
4426.20 2156
4426.83 2073
4427.45 2034
4428.08 2185
4428.71 2240
4429.34 2021
4429.96 1970
4430.59 1932
4431.22 1921
4431.85 2221
4432.48 2268
4433.10 2189
4433.73 2206
4434.36 2027
4434.99 1942
4435.62 1884
4436.24 2105
4436.87 2190
4437.50 2258
4438.13 2151
4438.76 2211
4439.39 2185
4440.02 2037
4440.64 2052
4441.27 2083
4441.90 2185
4442.53 2092
4443.16 1953
4443.79 2070
4444.42 2112
4445.04 2244
4445.67 2141
4446.30 2227
4446.93 2039
4447.56 1901
4448.19 2026
4448.82 2323
4449.45 2574
4450.08 2663
4450.71 2662
4451.34 2606
4451.97 2248
4452.59 2345
4453.22 2425
4453.85 2310
4454.48 2266
4455.11 2131
4455.74 2350
4456.37 2153
4457.00 2160
4457.63 2226
4458.26 2164
4458.89 2196
4459.52 2183
4460.15 2210
4460.78 2033
4461.41 1963
4462.04 2049
4462.67 1904
4463.30 1947
4463.93 1966
4464.56 1999
4465.19 2164
4465.82 2120
4466.45 2128
4467.08 2266
4467.71 2143
4468.34 1984
4468.97 1942
4469.61 1989
4470.24 2053
4470.87 2009
4471.50 1894
4472.13 1872
4472.76 2029
4473.39 1847
4474.02 1982
4474.65 2000
4475.28 1979
4475.91 1954
4476.54 1849
4477.18 1870
4477.81 1935
4478.44 1878
4479.07 1981
4479.70 1888
4480.33 1895
4480.96 1829
4481.59 1990
4482.23 1985
4482.86 2012
4483.49 1936
4484.12 1989
4484.75 2074
4485.38 2129
4486.02 2110
4486.65 2106
4487.28 1994
4487.91 2106
4488.54 2218
4489.18 2127
4489.81 2207
4490.44 2147
4491.07 2116
4491.70 2219
4492.34 2228
4492.97 2203
4493.60 1996
4494.23 2062
4494.87 2128
4495.50 2001
4496.13 1985
4496.76 2100
4497.40 2224
4498.03 2338
4498.66 2226
4499.29 2171
4499.93 2414
4500.56 2296
4501.19 2285
4501.82 2349
4502.46 2334
4503.09 2596
4503.72 2642
4504.36 2384
4504.99 2481
4505.62 2342
4506.26 2371
4506.89 2223
4507.52 2072
4508.16 2179
4508.79 2114
4509.42 2083
4510.06 2246
4510.69 2423
4511.32 2341
4511.96 2209
4512.59 2371
4513.22 2410
4513.86 2449
4514.49 2456
4515.13 2474
4515.76 2443
4516.39 2464
4517.03 2380
4517.66 2380
4518.30 2604
4518.93 2477
4519.56 2474
4520.20 2539
4520.83 2495
4521.47 2598
4522.10 2655
4522.73 2770
4523.37 2549
4524.00 2752
4524.64 2966
4525.27 3242
4525.91 3655
4526.54 4309
4527.18 4719
4527.81 5525
4528.45 7096
4529.08 8604
4529.72 10139
4530.35 12196
4530.99 13261
4531.62 14666
4532.26 15497
4532.89 16808
4533.53 17033
4534.16 16329
4534.80 15040
4535.43 13864
4536.07 11958
4536.70 9923
4537.34 8208
4537.97 6843
4538.61 5667
4539.24 4740
4539.88 3979
4540.51 3574
4541.15 3248
4541.79 3082
4542.42 2868
4543.06 2697
4543.69 2690
4544.33 2628
4544.96 2594
4545.60 2462
4546.24 2468
4546.87 2425
4547.51 2389
4548.14 2424
4548.78 2264
4549.42 2122
4550.05 2090
4550.69 1996
4551.33 2316
4551.96 2214
4552.60 2205
4553.24 2189
4553.87 2204
4554.51 2224
4555.15 2212
4555.78 2275
4556.42 2357
4557.06 2310
4557.69 2488
4558.33 2584
4558.97 2686
4559.60 2929
4560.24 2857
4560.88 3008
4561.51 3048
4562.15 3152
4562.79 3182
4563.43 2989
4564.06 2853
4564.70 2636
4565.34 2660
4565.97 2595
4566.61 2875
4567.25 2752
4567.89 2853
4568.52 3036
4569.16 2844
4569.80 2972
4570.44 3111
4571.07 3116
4571.71 3194
4572.35 3033
4572.99 3037
4573.63 2759
4574.26 2712
4574.90 2701
4575.54 2574
4576.18 2404
4576.82 2517
4577.45 2424
4578.09 2540
4578.73 2583
4579.37 2408
4580.01 2343
4580.65 2460
4581.28 2594
4581.92 2727
4582.56 2507
4583.20 2678
4583.84 2710
4584.48 2603
4585.12 2480
4585.76 2512
4586.39 2545
4587.03 2547
4587.67 2558
4588.31 2407
4588.95 2309
4589.59 2415
4590.23 2661
4590.87 2640
4591.51 2629
4592.15 2547
4592.78 2681
4593.42 2650
4594.06 2522
4594.70 2468
4595.34 2380
4595.98 2414
4596.62 2536
4597.26 2467
4597.90 2293
4598.54 2336
4599.18 2443
4599.82 2311
4600.46 2284
4601.10 2435
4601.74 2494
4602.38 2378
4603.02 2369
4603.66 2409
4604.30 2417
4604.94 2372
4605.58 2462
4606.22 2413
4606.86 2639
4607.50 2752
4608.14 2533
4608.78 2527
4609.42 2729
4610.06 2784
4610.70 2711
4611.34 2584
4611.98 2561
4612.62 2547
4613.26 2629
4613.90 2691
4614.55 2628
4615.19 2691
4615.83 2870
4616.47 2707
4617.11 2579
4617.75 2701
4618.39 2874
4619.03 2609
4619.67 2397
4620.31 2183
4620.96 2235
4621.60 2255
4622.24 2154
4622.88 2176
4623.52 2261
4624.16 2067
4624.80 2056
4625.44 2197
4626.09 2058
4626.73 2232
4627.37 2238
4628.01 2137
4628.65 2140
4629.29 2201
4629.94 2406
4630.58 2322
4631.22 2336
4631.86 2471
4632.50 2450
4633.15 2512
4633.79 2565
4634.43 2591
4635.07 2583
4635.72 2366
4636.36 2498
4637.00 2321
4637.64 2363
4638.28 2382
4638.93 2420
4639.57 2625
4640.21 2427
4640.85 2421
4641.50 2653
4642.14 2457
4642.78 2531
4643.43 2611
4644.07 2528
4644.71 2509
4645.35 2643
4646.00 2494
4646.64 2473
4647.28 2534
4647.93 2609
4648.57 2909
4649.21 3079
4649.86 3172
4650.50 3355
4651.14 3618
4651.79 3982
4652.43 4185
4653.07 4455
4653.72 4505
4654.36 4439
4655.00 4336
4655.65 4115
4656.29 3807
4656.93 3644
4657.58 3564
4658.22 3300
4658.87 2964
4659.51 2649
4660.15 2422
4660.80 2511
4661.44 2328
4662.09 2273
4662.73 2407
4663.37 2219
4664.02 2336
4664.66 2209
4665.31 2364
4665.95 2203
4666.59 2272
4667.24 2420
4667.88 2418
4668.53 2299
4669.17 2414
4669.82 2426
4670.46 2458
4671.11 2252
4671.75 2166
4672.40 2231
4673.04 2176
4673.69 1901
4674.33 1960
4674.98 2192
4675.62 2055
4676.27 2076
4676.91 2162
4677.56 2028
4678.20 2052
4678.85 2266
4679.49 2334
4680.14 2252
4680.78 2159
4681.43 1936
4682.07 2156
4682.72 2177
4683.36 2233
4684.01 2326
4684.66 2293
4685.30 2256
4685.95 2098
4686.59 2088
4687.24 2136
4687.88 2199
4688.53 2204
4689.18 2195
4689.82 2185
4690.47 2033
4691.11 2164
4691.76 2073
4692.41 2087
4693.05 2221
4693.70 2262
4694.34 2216
4694.99 2151
4695.64 2112
4696.28 2421
4696.93 2470
4697.58 2541
4698.22 2448
4698.87 2813
4699.52 2991
4700.16 2917
4700.81 2881
4701.46 2851
4702.10 2997
4702.75 2934
4703.40 2793
4704.04 2818
4704.69 2584
4705.34 2500
4705.99 2480
4706.63 2379
4707.28 2303
4707.93 2255
4708.57 2510
4709.22 2210
4709.87 2393
4710.52 2520
4711.16 2434
4711.81 2358
4712.46 2287
4713.11 2036
4713.75 2180
4714.40 2272
4715.05 2138
4715.70 2057
4716.35 2152
4716.99 2162
4717.64 2192
4718.29 2146
4718.94 2201
4719.58 2069
4720.23 2019
4720.88 2096
4721.53 2148
4722.18 2209
4722.83 2284
4723.47 2368
4724.12 2461
4724.77 2532
4725.42 2527
4726.07 2464
4726.72 2630
4727.36 2723
4728.01 2635
4728.66 2816
4729.31 2859
4729.96 2738
4730.61 2540
4731.26 2575
4731.91 2511
4732.55 2304
4733.20 2244
4733.85 2138
4734.50 2301
4735.15 2371
4735.80 2420
4736.45 2361
4737.10 2386
4737.75 2451
4738.40 2214
4739.05 2325
4739.70 2100
4740.35 2129
4740.99 2182
4741.64 2428
4742.29 2297
4742.94 2103
4743.59 2023
4744.24 2030
4744.89 2111
4745.54 2078
4746.19 2284
4746.84 2177
4747.49 2144
4748.14 2305
4748.79 2332
4749.44 2192
4750.09 2253
4750.74 2635
4751.39 2651
4752.04 2666
4752.69 2556
4753.34 2725
4753.99 2714
4754.64 2514
4755.29 2364
4755.95 2418
4756.60 2537
4757.25 2166
4757.90 2261
4758.55 2148
4759.20 2094
4759.85 2229
4760.50 1961
4761.15 2073
4761.80 2216
4762.45 1888
4763.10 2082
4763.75 2239
4764.41 2183
4765.06 2237
4765.71 2187
4766.36 2127
4767.01 2214
4767.66 2107
4768.31 1986
4768.97 1972
4769.62 1962
4770.27 2029
4770.92 1912
4771.57 1922
4772.22 1891
4772.87 2030
4773.53 1877
4774.18 1701
4774.83 1772
4775.48 1844
4776.13 1980
4776.79 1857
4777.44 1768
4778.09 1738
4778.74 1780
4779.39 1889
4780.05 1872
4780.70 1890
4781.35 1991
4782.00 1840
4782.65 1847
4783.31 1680
4783.96 1808
4784.61 1958
4785.26 1836
4785.92 1801
4786.57 1925
4787.22 1790
4787.88 1892
4788.53 2029
4789.18 1728
4789.83 1926
4790.49 2013
4791.14 2099
4791.79 1912
4792.45 1973
4793.10 1894
4793.75 2114
4794.40 2054
4795.06 2045
4795.71 2006
4796.36 1844
4797.02 1925
4797.67 1868
4798.32 1852
4798.98 1819
4799.63 1736
4800.29 1668
4800.94 1930
4801.59 1879
4802.25 1798
4802.90 1907
4803.55 1855
4804.21 2088
4804.86 2043
4805.52 1918
4806.17 1805
4806.82 1847
4807.48 1856
4808.13 1924
4808.79 2078
4809.44 1812
4810.09 1824
4810.75 2088
4811.40 1956
4812.06 1971
4812.71 1836
4813.37 1864
4814.02 1828
4814.67 1754
4815.33 1777
4815.98 1845
4816.64 1809
4817.29 1840
4817.95 1927
4818.60 1882
4819.26 1906
4819.91 2015
4820.57 1993
4821.22 2003
4821.88 2023
4822.53 1980
4823.19 2053
4823.84 1831
4824.50 1980
4825.15 2054
4825.81 2142
4826.46 2217
4827.12 2082
4827.77 1951
4828.43 2021
4829.09 1954
4829.74 2018
4830.40 2025
4831.05 1874
4831.71 2010
4832.36 2004
4833.02 2016
4833.68 2041
4834.33 2119
4834.99 2368
4835.64 2236
4836.30 2446
4836.96 2422
4837.61 2743
4838.27 2860
4838.92 2987
4839.58 2811
4840.24 2954
4840.89 2978
4841.55 2582
4842.21 2330
4842.86 2267
4843.52 2348
4844.17 2210
4844.83 2318
4845.49 2234
4846.14 2120
4846.80 2101
4847.46 2123
4848.11 2006
4848.77 1949
4849.43 2082
4850.09 2048
4850.74 1884
4851.40 2091
4852.06 2130
4852.71 2081
4853.37 2190
4854.03 1985
4854.69 2033
4855.34 2064
4856.00 1965
4856.66 1994
4857.31 2022
4857.97 2030
4858.63 1976
4859.29 1984
4859.94 1967
4860.60 1945
4861.26 1922
4861.92 2017
4862.58 2170
4863.23 1960
4863.89 1946
4864.55 2045
4865.21 2122
4865.87 2074
4866.52 2114
4867.18 2099
4867.84 2206
4868.50 2131
4869.16 2174
4869.81 2105
4870.47 2094
4871.13 2136
4871.79 2027
4872.45 2117
4873.11 2254
4873.77 2374
4874.42 2492
4875.08 2412
4875.74 2634
4876.40 2523
4877.06 2520
4877.72 2470
4878.38 2537
4879.03 2522
4879.69 2543
4880.35 2712
4881.01 2549
4881.67 2520
4882.33 2462
4882.99 2393
4883.65 2279
4884.31 2122
4884.97 2062
4885.63 2062
4886.29 2017
4886.95 1979
4887.60 2122
4888.26 1999
4888.92 1920
4889.58 1968
4890.24 2179
4890.90 2285
4891.56 2380
4892.22 2272
4892.88 2245
4893.54 2283
4894.20 2263
4894.86 2197
4895.52 2262
4896.18 2263
4896.84 2158
4897.50 2380
4898.16 2480
4898.82 2275
4899.48 2216
4900.14 2145
4900.80 1982
4901.46 2050
4902.12 2188
4902.79 2225
4903.45 2305
4904.11 2084
4904.77 2043
4905.43 2067
4906.09 2129
4906.75 2184
4907.41 2228
4908.07 2236
4908.73 2123
4909.39 2015
4910.05 1997
4910.71 2069
4911.38 2179
4912.04 2061
4912.70 2224
4913.36 2142
4914.02 1979
4914.68 1960
4915.34 1942
4916.00 1918
4916.67 1955
4917.33 1883
4917.99 1993
4918.65 1937
4919.31 1942
4919.97 1863
4920.64 1933
4921.30 1799
4921.96 1796
4922.62 1786
4923.28 1748
4923.94 1795
4924.61 1809
4925.27 1871
4925.93 1826
4926.59 1738
4927.26 1774
4927.92 1894
4928.58 1903
4929.24 1768
4929.90 1706
4930.57 1847
4931.23 1979
4931.89 1829
4932.55 1924
4933.22 1869
4933.88 1926
4934.54 1951
4935.20 2086
4935.87 2080
4936.53 1992
4937.19 2142
4937.86 2001
4938.52 2020
4939.18 1975
4939.84 2048
4940.51 1976
4941.17 1944
4941.83 1999
4942.50 1905
4943.16 1785
4943.82 1865
4944.49 1744
4945.15 1790
4945.81 1825
4946.48 1812
4947.14 1798
4947.80 1839
4948.47 1727
4949.13 1796
4949.79 1786
4950.46 1833
4951.12 1934
4951.79 1910
4952.45 1918
4953.11 1901
4953.78 1796
4954.44 1943
4955.11 2023
4955.77 1919
4956.43 1975
4957.10 1893
4957.76 1883
4958.43 1973
4959.09 2001
4959.76 2127
4960.42 1993
4961.08 2217
4961.75 2493
4962.41 2190
4963.08 2524
4963.74 2511
4964.41 2634
4965.07 2659
4965.74 2645
4966.40 2519
4967.07 2322
4967.73 2475
4968.40 2364
4969.06 2290
4969.73 2128
4970.39 2227
4971.06 2277
4971.72 2261
4972.39 2242
4973.05 2284
4973.72 2177
4974.38 2269
4975.05 2301
4975.71 2253
4976.38 2224
4977.04 2176
4977.71 2266
4978.37 2547
4979.04 2575
4979.71 2529
4980.37 2391
4981.04 2344
4981.70 2611
4982.37 2817
4983.04 2907
4983.70 3362
4984.37 3816
4985.03 3901
4985.70 4168
4986.37 4375
4987.03 4202
4987.70 4258
4988.36 4231
4989.03 3891
4989.70 3640
4990.36 3369
4991.03 2956
4991.70 2749
4992.36 2637
4993.03 2385
4993.70 2260
4994.36 2141
4995.03 2082
4995.70 2165
4996.36 2290
4997.03 1911
4997.70 1964
4998.36 1953
4999.03 1868
4999.70 1780
5000.36 1688
5001.03 1759
5001.70 1695
5002.37 1632
5003.03 1675
5003.70 1847
5004.37 1710
5005.03 1640
5005.70 1621
5006.37 1822
5007.04 1865
5007.70 1886
5008.37 1910
5009.04 1882
5009.71 1779
5010.38 1834
5011.04 1952
5011.71 1785
5012.38 1815
5013.05 1817
5013.71 1879
5014.38 1818
5015.05 1994
5015.72 1879
5016.39 1927
5017.06 1965
5017.72 1880
5018.39 1960
5019.06 2063
5019.73 2175
5020.40 2425
5021.07 2446
5021.73 2607
5022.40 2689
5023.07 2888
5023.74 2880
5024.41 2796
5025.08 2961
5025.75 2925
5026.41 2624
5027.08 2557
5027.75 2470
5028.42 2470
5029.09 2258
5029.76 2255
5030.43 2087
5031.10 1968
5031.77 1934
5032.44 1769
5033.10 1896
5033.77 1975
5034.44 2084
5035.11 1967
5035.78 2090
5036.45 1921
5037.12 1872
5037.79 1906
5038.46 1892
5039.13 1900
5039.80 1973
5040.47 1940
5041.14 1918
5041.81 1966
5042.48 1710
5043.15 1678
5043.82 1804
5044.49 1772
5045.16 1717
5045.83 1787
5046.50 1919
5047.17 1763
5047.84 1725
5048.51 1759
5049.18 1717
5049.85 1745
5050.52 1705
5051.19 1809
5051.86 1906
5052.53 1765
5053.20 1670
5053.87 1757
5054.54 1815
5055.21 1557
5055.89 1752
5056.56 1640
5057.23 1795
5057.90 1718
5058.57 1727
5059.24 1750
5059.91 1668
5060.58 1710
5061.25 1879
5061.92 1951
5062.60 1895
5063.27 1793
5063.94 1754
5064.61 1781
5065.28 1796
5065.95 1765
5066.62 1656
5067.30 1608
5067.97 1614
5068.64 1718
5069.31 1769
5069.98 1787
5070.65 1788
5071.33 1670
5072.00 1795
5072.67 1707
5073.34 1733
5074.01 1655
5074.68 1634
5075.36 1592
5076.03 1736
5076.70 1669
5077.37 1766
5078.05 1889
5078.72 1820
5079.39 1821
5080.06 1886
5080.73 2044
5081.41 1902
5082.08 2022
5082.75 2120
5083.42 2123
5084.10 2061
5084.77 1883
5085.44 1932
5086.12 1952
5086.79 2080
5087.46 2064
5088.13 2253
5088.81 2119
5089.48 2238
5090.15 2431
5090.83 2482
5091.50 2600
5092.17 2772
5092.85 2734
5093.52 2699
5094.19 2688
5094.87 2527
5095.54 2605
5096.21 2618
5096.89 2482
5097.56 2231
5098.23 2104
5098.91 2122
5099.58 2047
5100.25 2093
5100.93 1993
5101.60 2097
5102.28 2032
5102.95 1948
5103.62 1914
5104.30 2143
5104.97 2155
5105.65 1941
5106.32 2013
5106.99 1978
5107.67 1995
5108.34 2026
5109.02 1958
5109.69 1898
5110.36 1872
5111.04 1921
5111.71 1851
5112.39 1851
5113.06 1691
5113.74 1754
5114.41 1799
5115.09 1892
5115.76 1889
5116.44 2006
5117.11 1992
5117.79 2032
5118.46 2009
5119.14 1848
5119.81 1785
5120.49 1958
5121.16 1888
5121.84 1860
5122.51 1892
5123.19 1971
5123.86 1786
5124.54 1959
5125.21 1722
5125.89 1644
5126.56 1814
5127.24 1985
5127.91 2049
5128.59 1974
5129.27 1934
5129.94 1915
5130.62 1828
5131.29 1929
5131.97 2139
5132.64 2053
5133.32 2178
5134.00 2282
5134.67 2161
5135.35 2230
5136.02 2187
5136.70 2251
5137.38 2236
5138.05 2016
5138.73 1889
5139.40 1909
5140.08 1848
5140.76 1889
5141.43 1863
5142.11 1848
5142.79 1827
5143.46 1805
5144.14 1761
5144.82 1832
5145.49 1776
5146.17 1919
5146.85 1712
5147.52 1778
5148.20 2019
5148.88 2129
5149.55 2043
5150.23 2043
5150.91 2080
5151.59 2113
5152.26 1963
5152.94 1992
5153.62 1904
5154.29 1838
5154.97 1996
5155.65 1902
5156.33 1779
5157.00 1716
5157.68 1685
5158.36 1657
5159.04 1685
5159.71 1591
5160.39 1753
5161.07 1651
5161.75 1736
5162.42 1646
5163.10 1580
5163.78 1625
5164.46 1638
5165.14 1748
5165.81 1525
5166.49 1547
5167.17 1548
5167.85 1645
5168.53 1728
5169.21 1507
5169.88 1684
5170.56 1714
5171.24 1660
5171.92 1761
5172.60 1576
5173.28 1661
5173.95 1750
5174.63 1611
5175.31 1588
5175.99 1706
5176.67 1728
5177.35 1802
5178.03 1885
5178.71 1961
5179.38 1830
5180.06 1744
5180.74 1790
5181.42 1766
5182.10 1691
5182.78 1524
5183.46 1586
5184.14 1844
5184.82 1611
5185.50 1497
5186.18 1513
5186.86 1652
5187.53 1579
5188.21 1568
5188.89 1636
5189.57 1558
5190.25 1573
5190.93 1538
5191.61 1661
5192.29 1702
5192.97 1705
5193.65 1626
5194.33 1792
5195.01 1816
5195.69 1744
5196.37 1570
5197.05 1705
5197.73 1745
5198.41 1525
5199.09 1530
5199.77 1590
5200.45 1650
5201.13 1597
5201.81 1547
5202.49 1599
5203.17 1569
5203.86 1496
5204.54 1582
5205.22 1556
5205.90 1672
5206.58 1782
5207.26 1874
5207.94 1812
5208.62 1766
5209.30 1949
5209.98 1972
5210.66 1850
5211.34 1746
5212.02 1864
5212.71 1964
5213.39 1899
5214.07 2018
5214.75 2016
5215.43 2011
5216.11 1942
5216.79 1754
5217.47 1852
5218.16 1953
5218.84 1940
5219.52 1924
5220.20 1986
5220.88 2054
5221.56 2011
5222.25 2039
5222.93 2276
5223.61 2143
5224.29 2106
5224.97 2075
5225.66 2091
5226.34 2127
5227.02 2145
5227.70 1983
5228.38 1814
5229.07 1865
5229.75 1857
5230.43 1825
5231.11 1858
5231.79 1795
5232.48 1797
5233.16 1644
5233.84 1715
5234.52 1883
5235.21 1763
5235.89 1800
5236.57 1915
5237.26 1872
5237.94 1952
5238.62 1917
5239.30 1783
5239.99 1789
5240.67 1849
5241.35 1953
5242.04 1917
5242.72 1938
5243.40 1994
5244.08 1890
5244.77 1914
5245.45 1836
5246.13 1867
5246.82 1985
5247.50 1873
5248.18 1983
5248.87 1888
5249.55 1901
5250.24 1730
5250.92 1965
5251.60 2045
5252.29 2003
5252.97 2098
5253.65 2092
5254.34 2084
5255.02 2050
5255.71 1968
5256.39 1997
5257.07 2002
5257.76 2015
5258.44 1886
5259.13 1823
5259.81 2012
5260.49 1966
5261.18 2018
5261.86 1923
5262.55 1906
5263.23 1955
5263.92 1935
5264.60 1906
5265.28 2044
5265.97 2034
5266.65 2049
5267.34 1976
5268.02 1952
5268.71 1937
5269.39 2139
5270.08 2083
5270.76 1872
5271.45 1859
5272.13 1934
5272.82 2002
5273.50 2025
5274.19 1756
5274.87 1967
5275.56 2136
5276.24 2208
5276.93 2285
5277.61 2484
5278.30 2810
5278.98 3226
5279.67 3231
5280.36 3244
5281.04 3416
5281.73 3379
5282.41 3474
5283.10 3571
5283.78 3430
5284.47 3019
5285.16 2659
5285.84 2539
5286.53 2217
5287.21 2221
5287.90 2273
5288.59 2150
5289.27 1899
5289.96 2072
5290.64 2011
5291.33 2150
5292.02 2004
5292.70 1899
5293.39 1923
5294.08 2091
5294.76 1950
5295.45 1892
5296.13 2103
5296.82 2224
5297.51 2209
5298.19 2250
5298.88 2266
5299.57 2221
5300.25 2253
5300.94 2066
5301.63 2030
5302.32 1974
5303.00 2389
5303.69 2359
5304.38 2166
5305.06 2178
5305.75 2304
5306.44 2334
5307.13 2555
5307.81 2583
5308.50 2585
5309.19 2584
5309.87 2561
5310.56 2602
5311.25 2488
5311.94 2381
5312.62 2395
5313.31 2399
5314.00 2248
5314.69 2154
5315.38 2231
5316.06 2255
5316.75 2276
5317.44 2325
5318.13 2336
5318.82 2432
5319.50 2542
5320.19 2651
5320.88 2754
5321.57 2804
5322.26 2766
5322.94 2708
5323.63 2679
5324.32 2647
5325.01 2431
5325.70 2553
5326.39 2572
5327.07 2591
5327.76 2651
5328.45 2483
5329.14 2494
5329.83 2669
5330.52 2731
5331.21 2710
5331.90 2927
5332.58 2947
5333.27 2943
5333.96 2961
5334.65 3101
5335.34 3114
5336.03 3097
5336.72 3154
5337.41 3046
5338.10 3133
5338.79 3091
5339.48 3055
5340.17 3170
5340.86 3250
5341.54 3290
5342.23 3301
5342.92 3246
5343.61 3483
5344.30 3476
5344.99 3781
5345.68 4197
5346.37 4711
5347.06 5201
5347.75 5925
5348.44 7120
5349.13 8186
5349.82 9426
5350.51 10430
5351.20 11504
5351.89 12379
5352.58 13459
5353.27 13690
5353.96 12856
5354.65 11689
5355.34 10377
5356.03 8894
5356.72 7688
5357.42 6737
5358.11 5600
5358.80 4741
5359.49 4158
5360.18 3710
5360.87 3518
5361.56 3463
5362.25 3351
5362.94 3361
5363.63 3130
5364.32 3259
5365.01 3329
5365.70 3717
5366.40 3711
5367.09 3766
5367.78 3737
5368.47 3744
5369.16 3431
5369.85 3321
5370.54 3077
5371.23 2857
5371.93 3038
5372.62 2776
5373.31 2545
5374.00 2398
5374.69 2302
5375.38 2277
5376.08 2180
5376.77 2188
5377.46 2341
5378.15 2263
5378.84 2360
5379.53 2396
5380.23 2224
5380.92 2232
5381.61 2371
5382.30 2418
5383.00 2421
5383.69 2341
5384.38 2284
5385.07 2065
5385.76 2165
5386.46 2237
5387.15 2179
5387.84 2267
5388.53 2380
5389.23 2543
5389.92 2461
5390.61 2633
5391.30 2580
5392.00 2714
5392.69 2782
5393.38 2792
5394.08 2492
5394.77 2323
5395.46 2330
5396.15 2283
5396.85 2069
5397.54 2200
5398.23 2085
5398.93 1956
5399.62 2084
5400.31 2169
5401.01 2225
5401.70 1930
5402.39 2089
5403.09 2073
5403.78 2121
5404.47 2136
5405.17 2350
5405.86 2093
5406.56 2113
5407.25 2160
5407.94 2091
5408.64 2212
5409.33 2208
5410.02 2169
5410.72 2325
5411.41 2131
5412.11 2043
5412.80 1998
5413.49 1930
5414.19 1925
5414.88 1871
5415.58 1727
5416.27 1813
5416.97 1770
5417.66 1803
5418.35 1783
5419.05 1756
5419.74 1684
5420.44 1739
5421.13 1816
5421.83 1817
5422.52 1942
5423.22 1867
5423.91 1887
5424.61 1866
5425.30 1657
5426.00 1790
5426.69 1754
5427.39 1777
5428.08 1839
5428.78 1889
5429.47 2105
5430.17 2111
5430.86 1951
5431.56 1882
5432.25 1934
5432.95 1919
5433.64 1960
5434.34 1867
5435.03 1959
5435.73 2098
5436.43 1947
5437.12 1971
5437.82 1859
5438.51 1847
5439.21 1861
5439.90 1863
5440.60 2037
5441.30 2036
5441.99 1870
5442.69 2041
5443.38 2023
5444.08 1851
5444.78 1956
5445.47 2021
5446.17 2046
5446.86 2131
5447.56 1961
5448.26 2011
5448.95 2159
5449.65 2328
5450.35 2204
5451.04 2198
5451.74 2305
5452.44 2362
5453.13 2210
5453.83 2199
5454.53 2171
5455.22 2165
5455.92 2246
5456.62 2068
5457.31 1989
5458.01 2149
5458.71 2036
5459.40 2108
5460.10 2147
5460.80 2081
5461.50 2115
5462.19 2040
5462.89 2116
5463.59 2283
5464.29 2312
5464.98 2269
5465.68 2438
5466.38 2343
5467.08 2261
5467.77 2201
5468.47 2216
5469.17 2201
5469.87 2212
5470.56 2212
5471.26 2016
5471.96 2060
5472.66 1905
5473.36 1866
5474.05 1940
5474.75 1940
5475.45 2038
5476.15 2024
5476.85 2088
5477.54 2128
5478.24 2294
5478.94 2327
5479.64 2420
5480.34 2546
5481.04 2538
5481.73 2671
5482.43 2788
5483.13 2722
5483.83 2635
5484.53 2456
5485.23 2284
5485.93 2363
5486.62 2404
5487.32 2216
5488.02 2226
5488.72 2232
5489.42 2335
5490.12 2374
5490.82 2542
5491.52 2370
5492.22 2532
5492.92 2485
5493.62 2522
5494.31 2517
5495.01 2180
5495.71 2268
5496.41 2497
5497.11 2749
5497.81 2748
5498.51 2923
5499.21 3206
5499.91 3258
5500.61 3381
5501.31 3857
5502.01 4139
5502.71 3971
5503.41 3787
5504.11 3736
5504.81 3473
5505.51 3334
5506.21 2971
5506.91 2965
5507.61 2773
5508.31 2684
5509.01 2870
5509.71 2893
5510.41 2961
5511.11 2817
5511.81 2971
5512.51 2872
5513.21 2726
5513.91 2538
5514.61 2475
5515.31 2364
5516.01 2489
5516.72 2455
5517.42 2245
5518.12 2408
5518.82 2352
5519.52 2118
5520.22 2137
5520.92 2156
5521.62 2236
5522.32 2196
5523.02 2184
5523.73 2046
5524.43 2028
5525.13 1971
5525.83 2083
5526.53 2067
5527.23 2003
5527.93 2138
5528.63 1924
5529.34 1751
5530.04 1825
5530.74 1760
5531.44 1730
5532.14 1589
5532.84 1759
5533.55 1689
5534.25 1789
5534.95 1824
5535.65 1889
5536.35 1751
5537.06 1787
5537.76 1909
5538.46 1710
5539.16 1785
5539.86 1718
5540.57 1686
5541.27 1780
5541.97 1800
5542.67 1684
5543.38 1682
5544.08 1653
5544.78 1679
5545.48 1637
5546.19 1548
5546.89 1610
5547.59 1659
5548.29 1751
5549.00 1711
5549.70 1530
5550.40 1578
5551.11 1736
5551.81 1683
5552.51 1615
5553.21 1727
5553.92 1735
5554.62 1702
5555.32 1655
5556.03 1701
5556.73 1725
5557.43 1590
5558.14 1678
5558.84 1652
5559.54 1640
5560.25 1723
5560.95 1714
5561.65 1662
5562.36 1759
5563.06 1785
5563.77 2006
5564.47 1830
5565.17 1763
5565.88 1988
5566.58 2022
5567.28 2084
5567.99 2008
5568.69 1952
5569.40 1812
5570.10 1963
5570.80 2064
5571.51 2053
5572.21 1959
5572.92 1956
5573.62 2128
5574.33 1903
5575.03 1970
5575.73 2004
5576.44 1890
5577.14 1714
5577.85 1692
5578.55 1729
5579.26 1750
5579.96 1802
5580.67 1877
5581.37 1840
5582.08 1926
5582.78 1825
5583.49 1731
5584.19 1612
5584.90 1513
5585.60 1665
5586.31 1516
5587.01 1614
5587.72 1639
5588.42 1533
5589.13 1565
5589.83 1570
5590.54 1626
5591.24 1629
5591.95 1604
5592.66 1535
5593.36 1499
5594.07 1587
5594.77 1497
5595.48 1514
5596.18 1704
5596.89 1610
5597.60 1474
5598.30 1409
5599.01 1413
5599.71 1424
5600.42 1436
5601.13 1540
5601.83 1461
5602.54 1542
5603.24 1455
5603.95 1473
5604.66 1388
5605.36 1456
5606.07 1482
5606.78 1526
5607.48 1607
5608.19 1585
5608.89 1458
5609.60 1492
5610.31 1549
5611.01 1494
5611.72 1553
5612.43 1607
5613.14 1551
5613.84 1485
5614.55 1503
5615.26 1587
5615.96 1631
5616.67 1554
5617.38 1465
5618.08 1469
5618.79 1326
5619.50 1422
5620.21 1555
5620.91 1462
5621.62 1524
5622.33 1373
5623.04 1533
5623.74 1563
5624.45 1476
5625.16 1759
5625.87 1672
5626.57 1572
5627.28 1549
5627.99 1526
5628.70 1500
5629.40 1470
5630.11 1488
5630.82 1581
5631.53 1605
5632.24 1627
5632.94 1534
5633.65 1636
5634.36 1585
5635.07 1461
5635.78 1540
5636.49 1587
5637.19 1600
5637.90 1670
5638.61 1857
5639.32 1734
5640.03 1631
5640.74 1680
5641.44 1668
5642.15 1765
5642.86 1743
5643.57 1666
5644.28 1698
5644.99 1783
5645.70 1688
5646.41 1666
5647.12 1675
5647.82 1688
5648.53 1593
5649.24 1541
5649.95 1769
5650.66 1671
5651.37 1687
5652.08 1647
5652.79 1746
5653.50 1770
5654.21 1717
5654.92 1701
5655.63 1679
5656.34 1893
5657.05 2024
5657.76 2017
5658.46 1958
5659.17 1903
5659.88 1933
5660.59 1850
5661.30 1776
5662.01 1775
5662.72 1631
5663.43 1613
5664.14 1643
5664.85 1601
5665.56 1544
5666.27 1643
5666.98 1621
5667.69 1688
5668.40 1649
5669.12 1758
5669.83 1727
5670.54 1796
5671.25 1865
5671.96 1886
5672.67 1840
5673.38 1955
5674.09 1762
5674.80 1774
5675.51 1722
5676.22 1886
5676.93 1795
5677.64 1620
5678.35 1665
5679.06 1692
5679.78 1705
5680.49 1739
5681.20 1802
5681.91 1770
5682.62 1766
5683.33 1731
5684.04 1776
5684.75 1752
5685.47 1667
5686.18 1749
5686.89 1724
5687.60 1694
5688.31 1647
5689.02 1675
5689.73 1756
5690.45 1633
5691.16 1677
5691.87 1731
5692.58 1824
5693.29 1696
5694.01 1548
5694.72 1761
5695.43 1876
5696.14 1735
5696.85 1590
5697.57 1678
5698.28 1775
5698.99 1485
5699.70 1457
5700.41 1455
5701.13 1463
5701.84 1685
5702.55 1611
5703.26 1537
5703.98 1559
5704.69 1619
5705.40 1532
5706.11 1566
5706.83 1580
5707.54 1661
5708.25 1591
5708.97 1541
5709.68 1571
5710.39 1429
5711.10 1350
5711.82 1434
5712.53 1584
5713.24 1478
5713.96 1391
5714.67 1566
5715.38 1578
5716.10 1519
5716.81 1432
5717.52 1483
5718.24 1498
5718.95 1541
5719.66 1617
5720.38 1538
5721.09 1553
5721.80 1685
5722.52 1650
5723.23 1589
5723.95 1500
5724.66 1447
5725.37 1535
5726.09 1417
5726.80 1554
5727.52 1663
5728.23 1624
5728.94 1555
5729.66 1480
5730.37 1614
5731.09 1620
5731.80 1615
5732.51 1575
5733.23 1752
5733.94 1534
5734.66 1629
5735.37 1733
5736.09 1689
5736.80 1772
5737.52 1837
5738.23 1850
5738.95 1758
5739.66 1626
5740.38 1763
5741.09 1666
5741.81 1578
5742.52 1788
5743.24 1903
5743.95 1899
5744.67 1764
5745.38 1717
5746.10 1706
5746.81 1724
5747.53 1746
5748.24 1874
5748.96 1813
5749.67 1825
5750.39 1875
5751.10 1837
5751.82 1919
5752.53 2110
5753.25 2042
5753.97 2032
5754.68 2012
5755.40 2106
5756.11 2201
5756.83 2215
5757.54 2046
5758.26 2102
5758.98 2059
5759.69 2124
5760.41 1940
5761.12 2098
5761.84 2175
5762.56 2039
5763.27 1923
5763.99 1891
5764.71 1898
5765.42 1994
5766.14 2003
5766.85 1976
5767.57 2119
5768.29 2101
5769.00 1998
5769.72 2169
5770.44 2150
5771.15 2002
5771.87 2132
5772.59 2124
5773.30 2116
5774.02 2151
5774.74 2173
5775.46 2228
5776.17 2376
5776.89 2404
5777.61 2355
5778.32 2381
5779.04 2590
5779.76 2601
5780.48 2458
5781.19 2375
5781.91 2427
5782.63 2544
5783.35 2608
5784.06 2603
5784.78 2613
5785.50 2934
5786.22 2769
5786.93 2804
5787.65 2868
5788.37 2976
5789.09 3068
5789.80 3107
5790.52 3220
5791.24 3213
5791.96 3664
5792.68 3617
5793.39 3715
5794.11 4028
5794.83 4243
5795.55 4839
5796.27 4778
5796.99 5614
5797.70 7232
5798.42 8661
5799.14 10400
5799.86 13142
5800.58 15229
5801.30 17064
5802.02 17429
5802.73 17410
5803.45 17308
5804.17 15353
5804.89 13091
5805.61 11036
5806.33 9302
5807.05 8218
5807.77 7631
5808.49 6841
5809.20 7065
5809.92 7215
5810.64 6871
5811.36 6882
5812.08 6971
5812.80 6626
5813.52 6174
5814.24 6003
5814.96 6089
5815.68 5851
5816.40 6198
5817.12 6300
5817.84 5828
5818.56 5733
5819.28 5659
5820.00 5214
5820.72 5078
5821.44 5170
5822.16 5180
5822.88 5173
5823.60 4469
5824.32 4163
5825.04 4077
5825.76 4264
5826.48 4003
5827.20 3733
5827.92 3478
5828.64 3515
5829.36 3549
5830.08 3249
5830.80 3228
5831.52 3140
5832.24 3084
5832.96 2986
5833.68 2939
5834.40 2918
5835.12 2714
5835.84 2678
5836.56 2758
5837.28 2579
5838.00 2552
5838.73 2679
5839.45 2631
5840.17 2577
5840.89 2585
5841.61 2702
5842.33 2671
5843.05 2758
5843.77 2777
5844.49 2602
5845.22 2394
5845.94 2413
5846.66 2465
5847.38 2276
5848.10 2261
5848.82 2316
5849.54 2464
5850.27 2451
5850.99 2301
5851.71 2326
5852.43 2354
5853.15 2403
5853.88 2419
5854.60 2202
5855.32 2225
5856.04 2218
5856.76 2223
5857.49 2292
5858.21 2274
5858.93 2318
5859.65 2300
5860.37 2329
5861.10 2293
5861.82 2247
5862.54 2264
5863.26 2331
5863.99 2398
5864.71 2441
5865.43 2302
5866.15 2094
5866.88 2290
5867.60 2351
5868.32 2295
5869.04 2316
5869.77 2185
5870.49 2334
5871.21 2424
5871.94 2387
5872.66 2441
5873.38 2310
5874.11 2366
5874.83 2356
5875.55 2374
5876.27 2307
5877.00 2472
5877.72 2468
5878.44 2240
5879.17 2216
5879.89 2228
5880.62 2214
5881.34 2156
5882.06 1907
5882.79 2005
5883.51 2065
5884.23 2148
5884.96 2147
5885.68 1988
5886.40 2040
5887.13 2183
5887.85 2252
5888.58 2114
5889.30 2163
5890.02 1991
5890.75 1909
5891.47 2023
5892.20 2046
5892.92 2042
5893.65 1954
5894.37 2144
5895.09 1990
5895.82 1788
5896.54 1846
5897.27 1999
5897.99 1903
5898.72 1999
5899.44 1873
5900.17 1612
5900.89 1621
5901.62 1782
5902.34 1784
5903.07 1713
5903.79 1789
5904.52 1683
5905.24 1667
5905.97 1675
5906.69 1767
5907.42 1670
5908.14 1575
5908.87 1765
5909.59 1816
5910.32 1834
5911.04 1663
5911.77 1526
5912.49 1616
5913.22 1609
5913.94 1476
5914.67 1523
5915.40 1732
5916.12 1734
5916.85 1569
5917.57 1459
5918.30 1604
5919.02 1700
5919.75 1638
5920.48 1632
5921.20 1585
5921.93 1598
5922.65 1712
5923.38 1579
5924.11 1453
5924.83 1537
5925.56 1526
5926.29 1506
5927.01 1528
5927.74 1651
5928.47 1643
5929.19 1644
5929.92 1442
5930.64 1721
5931.37 1810
5932.10 1733
5932.82 1726
5933.55 1835
5934.28 1876
5935.01 1929
5935.73 2024
5936.46 2102
5937.19 2019
5937.91 2226
5938.64 2152
5939.37 2118
5940.09 2219
5940.82 2047
5941.55 1942
5942.28 1998
5943.00 2030
5943.73 2018
5944.46 1852
5945.19 1745
5945.91 1813
5946.64 1742
5947.37 1750
5948.10 1665
5948.82 1667
5949.55 1766
5950.28 1796
5951.01 1612
5951.73 1822
5952.46 1867
5953.19 1864
5953.92 2055
5954.65 2129
5955.38 1965
5956.10 1883
5956.83 2072
5957.56 1962
5958.29 1918
5959.02 1919
5959.74 1891
5960.47 1990
5961.20 2083
5961.93 2045
5962.66 1965
5963.39 2086
5964.12 2013
5964.84 1997
5965.57 2094
5966.30 2269
5967.03 2351
5967.76 2459
5968.49 2325
5969.22 2377
5969.95 2507
5970.68 2484
5971.40 2408
5972.13 2408
5972.86 2187
5973.59 2155
5974.32 2221
5975.05 2389
5975.78 2309
5976.51 2153
5977.24 2168
5977.97 2163
5978.70 2291
5979.43 2309
5980.16 2382
5980.89 2564
5981.62 2479
5982.35 2462
5983.08 2329
5983.81 2256
5984.54 2312
5985.27 2276
5986.00 2316
5986.73 2473
5987.46 2419
5988.19 2229
5988.92 2326
5989.65 2296
5990.38 2310
5991.11 2404
5991.84 2456
5992.57 2489
5993.30 2534
5994.03 2504
5994.76 2528
5995.49 2441
5996.22 2483
5996.95 2587
5997.68 2616
5998.41 2523
5999.14 2462
5999.87 2511
6000.60 2643
6001.34 2587
6002.07 2432
6002.80 2456
6003.53 2435
6004.26 2652
6004.99 2844
6005.72 2883
6006.45 2732
6007.18 3055
6007.92 3449
6008.65 3795
6009.38 4169
6010.11 4443
6010.84 4860
6011.57 5065
6012.30 5492
6013.04 5458
6013.77 5614
6014.50 5500
6015.23 5418
6015.96 5035
6016.69 4710
6017.43 4086
6018.16 3571
6018.89 3299
6019.62 3242
6020.35 2927
6021.09 2511
6021.82 2496
6022.55 2336
6023.28 2174
6024.02 2024
6024.75 2079
6025.48 2156
6026.21 2058
6026.94 2109
6027.68 2131
6028.41 2066
6029.14 1880
6029.88 2046
6030.61 1879
6031.34 1814
6032.07 1834
6032.81 1848
6033.54 1810
6034.27 1733
6035.01 1561
6035.74 1741
6036.47 1735
6037.20 1785
6037.94 1905
6038.67 1891
6039.40 1973
6040.14 1990
6040.87 1990
6041.60 1959
6042.34 2049
6043.07 2043
6043.80 2037
6044.54 2136
6045.27 2068
6046.00 2186
6046.74 2173
6047.47 2103
6048.21 2165
6048.94 2170
6049.67 2035
6050.41 1936
6051.14 2063
6051.88 2147
6052.61 2092
6053.34 2084
6054.08 2096
6054.81 1966
6055.55 2030
6056.28 1961
6057.01 1900
6057.75 1990
6058.48 2019
6059.22 1916
6059.95 1909
6060.69 1855
6061.42 1883
6062.16 1870
6062.89 1865
6063.63 1880
6064.36 2038
6065.09 2048
6065.83 2050
6066.56 1936
6067.30 1975
6068.03 1983
6068.77 1868
6069.50 1908
6070.24 1888
6070.97 2005
6071.71 1977
6072.45 1858
6073.18 1697
6073.92 1799
6074.65 1646
6075.39 1588
6076.12 1784
6076.86 1754
6077.59 1718
6078.33 1884
6079.06 1936
6079.80 1692
6080.54 1694
6081.27 1693
6082.01 1771
6082.74 1790
6083.48 1586
6084.21 1611
6084.95 1805
6085.69 1741
6086.42 1617
6087.16 1671
6087.90 1697
6088.63 1650
6089.37 1769
6090.10 1791
6090.84 1677
6091.58 1606
6092.31 1722
6093.05 1619
6093.79 1833
6094.52 1845
6095.26 1623
6096.00 1648
6096.73 1559
6097.47 1688
6098.21 1619
6098.94 1605
6099.68 1641
6100.42 1599
6101.15 1628
6101.89 1676
6102.63 1626
6103.37 1578
6104.10 1756
6104.84 1643
6105.58 1672
6106.31 1754
6107.05 1665
6107.79 1600
6108.53 1635
6109.26 1568
6110.00 1647
6110.74 1693
6111.48 1704
6112.21 1710
6112.95 1661
6113.69 1862
6114.43 1848
6115.17 1778
6115.90 1684
6116.64 1715
6117.38 1689
6118.12 1758
6118.85 1804
6119.59 1844
6120.33 1826
6121.07 1769
6121.81 1942
6122.55 1932
6123.28 2049
6124.02 2128
6124.76 1989
6125.50 2027
6126.24 1941
6126.98 1936
6127.71 2014
6128.45 1960
6129.19 1934
6129.93 2025
6130.67 1934
6131.41 1928
6132.15 2051
6132.89 1891
6133.63 1874
6134.36 1911
6135.10 1923
6135.84 1948
6136.58 1829
6137.32 1991
6138.06 1919
6138.80 1733
6139.54 1882
6140.28 1800
6141.02 2040
6141.76 1850
6142.50 1842
6143.24 1798
6143.97 1814
6144.71 1865
6145.45 1850
6146.19 1833
6146.93 1833
6147.67 1829
6148.41 1861
6149.15 1881
6149.89 1799
6150.63 1857
6151.37 1815
6152.11 2033
6152.85 2163
6153.59 2062
6154.33 2033
6155.07 2168
6155.81 2036
6156.55 1937
6157.29 1986
6158.03 1946
6158.78 2078
6159.52 1940
6160.26 1860
6161.00 1978
6161.74 2075
6162.48 2166
6163.22 2100
6163.96 2265
6164.70 2413
6165.44 2420
6166.18 2580
6166.92 2639
6167.66 2695
6168.41 2913
6169.15 2839
6169.89 2762
6170.63 2653
6171.37 2788
6172.11 2762
6172.85 2621
6173.59 2402
6174.34 2365
6175.08 2208
6175.82 2308
6176.56 2262
6177.30 2310
6178.04 2326
6178.78 2405
6179.53 2420
6180.27 2575
6181.01 2728
6181.75 2598
6182.49 2593
6183.24 2721
6183.98 2632
6184.72 2689
6185.46 2839
6186.20 2829
6186.95 2829
6187.69 2667
6188.43 2671
6189.17 2646
6189.91 2651
6190.66 2608
6191.40 2778
6192.14 2843
6192.88 2891
6193.63 2961
6194.37 3180
6195.11 3186
6195.85 3101
6196.60 3265
6197.34 3218
6198.08 3158
6198.83 3126
6199.57 3226
6200.31 3177
6201.05 3068
6201.80 3065
6202.54 3162
6203.28 3416
6204.03 3445
6204.77 3823
6205.51 4262
6206.26 5273
6207.00 6492
6207.74 7941
6208.49 9676
6209.23 10830
6209.97 12005
6210.72 13024
6211.46 13506
6212.21 13522
6212.95 12533
6213.69 11527
6214.44 10574
6215.18 9052
6215.92 7420
6216.67 6355
6217.41 5580
6218.16 4993
6218.90 4512
6219.64 4214
6220.39 3953
6221.13 3937
6221.88 4223
6222.62 4678
6223.37 4951
6224.11 5477
6224.85 6059
6225.60 6421
6226.34 6846
6227.09 7102
6227.83 6769
6228.58 6278
6229.32 6046
6230.07 5657
6230.81 4900
6231.56 4220
6232.30 3956
6233.05 3659
6233.79 3367
6234.54 3245
6235.28 3209
6236.03 3135
6236.77 3159
6237.52 3199
6238.26 3292
6239.01 3250
6239.75 3419
6240.50 3525
6241.24 3783
6241.99 3847
6242.73 3717
6243.48 3700
6244.22 3649
6244.97 3632
6245.72 3794
6246.46 3718
6247.21 3664
6247.95 3793
6248.70 3749
6249.45 3980
6250.19 3885
6250.94 3948
6251.68 4060
6252.43 3897
6253.18 3786
6253.92 3748
6254.67 3749
6255.41 3841
6256.16 3883
6256.91 4077
6257.65 4096
6258.40 4298
6259.15 4218
6259.89 4147
6260.64 4173
6261.39 4078
6262.13 3904
6262.88 3741
6263.63 3625
6264.37 3705
6265.12 3826
6265.87 3936
6266.61 4266
6267.36 4754
6268.11 5005
6268.85 5686
6269.60 6077
6270.35 6345
6271.10 6471
6271.84 6769
6272.59 6502
6273.34 6201
6274.08 5789
6274.83 5326
6275.58 5207
6276.33 4909
6277.07 5023
6277.82 4929
6278.57 4787
6279.32 4891
6280.07 4703
6280.81 4308
6281.56 4094
6282.31 3720
6283.06 3449
6283.80 3264
6284.55 3147
6285.30 3229
6286.05 3045
6286.80 2819
6287.54 2869
6288.29 2875
6289.04 3059
6289.79 3070
6290.54 3320
6291.29 3370
6292.03 3299
6292.78 3494
6293.53 3470
6294.28 3255
6295.03 3262
6295.78 3302
6296.53 3138
6297.28 3070
6298.02 2891
6298.77 2811
6299.52 2766
6300.27 2801
6301.02 2550
6301.77 2457
6302.52 2436
6303.27 2486
6304.02 2385
6304.77 2406
6305.51 2406
6306.26 2465
6307.01 2425
6307.76 2642
6308.51 2721
6309.26 2658
6310.01 2570
6310.76 2644
6311.51 2589
6312.26 2624
6313.01 2558
6313.76 2710
6314.51 2587
6315.26 2581
6316.01 2732
6316.76 2645
6317.51 2543
6318.26 2689
6319.01 2558
6319.76 2706
6320.51 2393
6321.26 2503
6322.01 2579
6322.76 2531
6323.51 2202
6324.26 2274
6325.01 2216
6325.76 2222
6326.51 2152
6327.26 2156
6328.01 2143
6328.76 2008
6329.51 2101
6330.26 2065
6331.02 2039
6331.77 1989
6332.52 1958
6333.27 2040
6334.02 1884
6334.77 2054
6335.52 1989
6336.27 1940
6337.02 1926
6337.77 1972
6338.53 1915
6339.28 2015
6340.03 1953
6340.78 1980
6341.53 1912
6342.28 1868
6343.03 1933
6343.78 1926
6344.54 1882
6345.29 1951
6346.04 1862
6346.79 1954
6347.54 1908
6348.29 2003
6349.05 1967
6349.80 2084
6350.55 2149
6351.30 2040
6352.05 1938
6352.81 1996
6353.56 2019
6354.31 2008
6355.06 2060
6355.82 1958
6356.57 2006
6357.32 1991
6358.07 1963
6358.82 1975
6359.58 1907
6360.33 1884
6361.08 1917
6361.83 1773
6362.59 1666
6363.34 1768
6364.09 1819
6364.85 1803
6365.60 1650
6366.35 1771
6367.10 1766
6367.86 1808
6368.61 1801
6369.36 1790
6370.12 1999
6370.87 1943
6371.62 1821
6372.38 1683
6373.13 1805
6373.88 1862
6374.64 1731
6375.39 1837
6376.14 1820
6376.90 1743
6377.65 1662
6378.40 1847
6379.16 1715
6379.91 1707
6380.66 1799
6381.42 1706
6382.17 1803
6382.92 1798
6383.68 1800
6384.43 1823
6385.19 1706
6385.94 1696
6386.69 1736
6387.45 1841
6388.20 1869
6388.96 2008
6389.71 1935
6390.47 2087
6391.22 2034
6391.97 2076
6392.73 1996
6393.48 1895
6394.24 1923
6394.99 2000
6395.75 1824
6396.50 1856
6397.26 1759
6398.01 1769
6398.77 1724
6399.52 1601
6400.28 1617
6401.03 1713
6401.79 1580
6402.54 1589
6403.30 1685
6404.05 1529
6404.81 1603
6405.56 1648
6406.32 1589
6407.07 1558
6407.83 1624
6408.58 1780
6409.34 1714
6410.09 1645
6410.85 1620
6411.60 1547
6412.36 1771
6413.11 1597
6413.87 1606
6414.63 1538
6415.38 1537
6416.14 1561
6416.89 1510
6417.65 1523
6418.41 1489
6419.16 1561
6419.92 1546
6420.67 1609
6421.43 1691
6422.19 1771
6422.94 1496
6423.70 1563
6424.45 1640
6425.21 1638
6425.97 1584
6426.72 1430
6427.48 1594
6428.24 1730
6428.99 1627
6429.75 1693
6430.51 1620
6431.26 1590
6432.02 1505
6432.78 1526
6433.53 1556
6434.29 1580
6435.05 1447
6435.80 1497
6436.56 1555
6437.32 1446
6438.08 1584
6438.83 1597
6439.59 1576
6440.35 1548
6441.10 1439
6441.86 1491
6442.62 1502
6443.38 1424
6444.13 1437
6444.89 1494
6445.65 1382
6446.41 1397
6447.16 1447
6447.92 1409
6448.68 1506
6449.44 1467
6450.19 1410
6450.95 1404
6451.71 1442
6452.47 1460
6453.23 1467
6453.98 1407
6454.74 1573
6455.50 1533
6456.26 1422
6457.02 1568
6457.78 1429
6458.53 1470
6459.29 1561
6460.05 1563
6460.81 1353
6461.57 1469
6462.33 1459
6463.08 1457
6463.84 1446
6464.60 1468
6465.36 1445
6466.12 1512
6466.88 1578
6467.64 1448
6468.40 1459
6469.15 1418
6469.91 1465
6470.67 1426
6471.43 1530
6472.19 1439
6472.95 1510
6473.71 1549
6474.47 1435
6475.23 1468
6475.99 1442
6476.75 1481
6477.51 1475
6478.26 1490
6479.02 1380
6479.78 1413
6480.54 1559
6481.30 1523
6482.06 1469
6482.82 1416
6483.58 1673
6484.34 1597
6485.10 1583
6485.86 1421
6486.62 1504
6487.38 1600
6488.14 1540
6488.90 1573
6489.66 1568
6490.42 1651
6491.18 1660
6491.94 1673
6492.70 1680
6493.46 1630
6494.22 1610
6494.98 1651
6495.74 1817
6496.51 1777
6497.27 1687
6498.03 1823
6498.79 1724
6499.55 1707
6500.31 1703
6501.07 1675
6501.83 1818
6502.59 1712
6503.35 1640
6504.11 1700
6504.87 1847
6505.64 1725
6506.40 1896
6507.16 1849
6507.92 1810
6508.68 1841
6509.44 1966
6510.20 1928
6510.96 1905
6511.73 1941
6512.49 1798
6513.25 1782
6514.01 1876
6514.77 1751
6515.53 1903
6516.29 2065
6517.06 1933
6517.82 1977
6518.58 2058
6519.34 1959
6520.10 2137
6520.87 2282
6521.63 2311
6522.39 2578
6523.15 2600
6523.91 2754
6524.68 3035
6525.44 3141
6526.20 3362
6526.96 3242
6527.73 3197
6528.49 3170
6529.25 3051
6530.01 3031
6530.78 3007
6531.54 2886
6532.30 2711
6533.06 2729
6533.83 2591
6534.59 2882
6535.35 3051
6536.11 3230
6536.88 3218
6537.64 3228
6538.40 3503
6539.17 3494
6539.93 3246
6540.69 2789
6541.46 2568
6542.22 2477
6542.98 2397
6543.74 2187
6544.51 2117
6545.27 2091
6546.04 2092
6546.80 1961
6547.56 1846
6548.33 1910
6549.09 1857
6549.85 1924
6550.62 1805
6551.38 1796
6552.14 1849
6552.91 1907
6553.67 1961
6554.44 1953
6555.20 1807
6555.96 1798
6556.73 1888
6557.49 1992
6558.26 2014
6559.02 2065
6559.78 2002
6560.55 2049
6561.31 2231
6562.08 2088
6562.84 2189
6563.61 2094
6564.37 2183
6565.14 2267
6565.90 2188
6566.66 2231
6567.43 2230
6568.19 2073
6568.96 2212
6569.72 2200
6570.49 1994
6571.25 2030
6572.02 2118
6572.78 2081
6573.55 2246
6574.31 2005
6575.08 2132
6575.84 2277
6576.61 2293
6577.37 2193
6578.14 2208
6578.90 2413
6579.67 2391
6580.44 2343
6581.20 2343
6581.97 2380
6582.73 2410
6583.50 2346
6584.26 2245
6585.03 2392
6585.79 2301
6586.56 2206
6587.33 2366
6588.09 2433
6588.86 2604
6589.62 2715
6590.39 2930
6591.16 3448
6591.92 3334
6592.69 3431
6593.45 3745
6594.22 3905
6594.99 4105
6595.75 3924
6596.52 3878
6597.29 3864
6598.05 3895
6598.82 3464
6599.59 3173
6600.35 3046
6601.12 2968
6601.89 2705
6602.65 2470
6603.42 2379
6604.19 2309
6604.95 2269
6605.72 2244
6606.49 2227
6607.25 2031
6608.02 1911
6608.79 1909
6609.55 2051
6610.32 1941
6611.09 1970
6611.86 2000
6612.62 1986
6613.39 1949
6614.16 2069
6614.93 2160
6615.69 2132
6616.46 2040
6617.23 2194
6618.00 2270
6618.76 2111
6619.53 2134
6620.30 2253
6621.07 2290
6621.83 2348
6622.60 2413
6623.37 2639
6624.14 2735
6624.91 2501
6625.67 2499
6626.44 2469
6627.21 2490
6627.98 2486
6628.75 2392
6629.52 2572
6630.28 2553
6631.05 2723
6631.82 2838
6632.59 3277
6633.36 3620
6634.13 4137
6634.90 4698
6635.66 4952
6636.43 5328
6637.20 5318
6637.97 4962
6638.74 4695
6639.51 4467
6640.28 4140
6641.05 3509
6641.81 3031
6642.58 2811
6643.35 2774
6644.12 2393
6644.89 2353
6645.66 2257
6646.43 2211
6647.20 2243
6647.97 2241
6648.74 2245
6649.51 2276
6650.28 2264
6651.05 2332
6651.82 2369
6652.59 2360
6653.35 2384
6654.12 2223
6654.89 2374
6655.66 2247
6656.43 2069
6657.20 2046
6657.97 2109
6658.74 1998
6659.51 1936
6660.28 1941
6661.05 1721
6661.82 1783
6662.59 1898
6663.36 1872
6664.13 1894
6664.91 1764
6665.68 1929
6666.45 1957
6667.22 1832
6667.99 1849
6668.76 1901
6669.53 1911
6670.30 1954
6671.07 1955
6671.84 2010
6672.61 1917
6673.38 1852
6674.15 1912
6674.92 1940
6675.69 1887
6676.47 1728
6677.24 1765
6678.01 1829
6678.78 1857
6679.55 1658
6680.32 1732
6681.09 1800
6681.86 1784
6682.64 1890
6683.41 1756
6684.18 1831
6684.95 1771
6685.72 1724
6686.49 1678
6687.26 1760
6688.04 1704
6688.81 1787
6689.58 1802
6690.35 1811
6691.12 1808
6691.90 1751
6692.67 1768
6693.44 1754
6694.21 1761
6694.98 1865
6695.76 1780
6696.53 1756
6697.30 1690
6698.07 1595
6698.84 1694
6699.62 1675
6700.39 1682
6701.16 1572
6701.93 1644
6702.71 1645
6703.48 1644
6704.25 1721
6705.02 1650
6705.80 1473
6706.57 1515
6707.34 1636
6708.12 1697
6708.89 1598
6709.66 1634
6710.43 1605
6711.21 1701
6711.98 1528
6712.75 1577
6713.53 1561
6714.30 1595
6715.07 1581
6715.85 1479
6716.62 1473
6717.39 1514
6718.17 1559
6718.94 1611
6719.71 1643
6720.49 1577
6721.26 1539
6722.03 1681
6722.81 1628
6723.58 1427
6724.36 1436
6725.13 1386
6725.90 1507
6726.68 1565
6727.45 1613
6728.23 1498
6729.00 1417
6729.77 1513
6730.55 1560
6731.32 1537
6732.10 1430
6732.87 1478
6733.64 1566
6734.42 1528
6735.19 1530
6735.97 1586
6736.74 1540
6737.52 1499
6738.29 1672
6739.07 1673
6739.84 1599
6740.62 1635
6741.39 1686
6742.16 1622
6742.94 1485
6743.71 1413
6744.49 1555
6745.26 1565
6746.04 1533
6746.81 1517
6747.59 1576
6748.36 1665
6749.14 1557
6749.92 1584
6750.69 1705
6751.47 1681
6752.24 1792
6753.02 1856
6753.79 1862
6754.57 1646
6755.34 1691
6756.12 1565
6756.89 1544
6757.67 1549
6758.45 1663
6759.22 1593
6760.00 1584
6760.77 1566
6761.55 1733
6762.33 1937
6763.10 2116
6763.88 2333
6764.65 2277
6765.43 2422
6766.21 2537
6766.98 2423
6767.76 2216
6768.53 2125
6769.31 2069
6770.09 1837
6770.86 1675
6771.64 1559
6772.42 1587
6773.19 1589
6773.97 1737
6774.75 1461
6775.52 1471
6776.30 1503
6777.08 1563
6777.85 1525
6778.63 1476
6779.41 1646
6780.18 1586
6780.96 1660
6781.74 1746
6782.52 1783
6783.29 1731
6784.07 1568
6784.85 1685
6785.62 1635
6786.40 1553
6787.18 1509
6787.96 1500
6788.73 1458
6789.51 1519
6790.29 1550
6791.07 1460
6791.84 1361
6792.62 1292
6793.40 1429
6794.18 1457
6794.96 1440
6795.73 1421
6796.51 1383
6797.29 1378
6798.07 1283
6798.85 1371
6799.62 1434
6800.40 1454
6801.18 1453
6801.96 1413
6802.74 1471
6803.51 1388
6804.29 1376
6805.07 1539
6805.85 1454
6806.63 1484
6807.41 1684
6808.19 1511
6808.96 1467
6809.74 1620
6810.52 1438
6811.30 1436
6812.08 1461
6812.86 1519
6813.64 1540
6814.42 1487
6815.20 1465
6815.97 1459
6816.75 1436
6817.53 1504
6818.31 1484
6819.09 1544
6819.87 1402
6820.65 1445
6821.43 1539
6822.21 1460
6822.99 1424
6823.77 1511
6824.55 1576
6825.33 1406
6826.11 1418
6826.89 1471
6827.67 1450
6828.44 1368
6829.22 1341
6830.00 1525
6830.78 1440
6831.56 1527
6832.34 1438
6833.12 1412
6833.90 1295
6834.68 1424
6835.46 1284
6836.24 1356
6837.03 1486
6837.81 1461
6838.59 1399
6839.37 1338
6840.15 1328
6840.93 1458
6841.71 1359
6842.49 1383
6843.27 1353
6844.05 1292
6844.83 1230
6845.61 1417
6846.39 1488
6847.17 1423
6847.95 1516
6848.73 1790
6849.52 1905
6850.30 1881
6851.08 1994
6851.86 2150
6852.64 2289
6853.42 2253
6854.20 2234
6854.98 2263
6855.76 1999
6856.55 1968
6857.33 1818
6858.11 1789
6858.89 1759
6859.67 1595
6860.45 1671
6861.23 1628
6862.02 1647
6862.80 1547
6863.58 1627
6864.36 1641
6865.14 1726
6865.93 1792
6866.71 1832
6867.49 1863
6868.27 1735
6869.05 1929
6869.84 1910
6870.62 1745
6871.40 1746
6872.18 1715
6872.96 1617
6873.75 1590
6874.53 1620
6875.31 1483
6876.09 1466
6876.88 1441
6877.66 1519
6878.44 1567
6879.22 1547
6880.01 1718
6880.79 1704
6881.57 1708
6882.36 1757
6883.14 1883
6883.92 1756
6884.70 1706
6885.49 1822
6886.27 1922
6887.05 2177
6887.84 2236
6888.62 2336
6889.40 2291
6890.19 2531
6890.97 2290
6891.75 2269
6892.54 2237
6893.32 2072
6894.10 1962
6894.89 1788
6895.67 1784
6896.45 1795
6897.24 1732
6898.02 1642
6898.81 1666
6899.59 1809
6900.37 1744
6901.16 1777
6901.94 1846
6902.73 1773
6903.51 1926
6904.29 1774
6905.08 1724
6905.86 1707
6906.65 1718
6907.43 1729
6908.21 1717
6909.00 1593
6909.78 1607
6910.57 1666
6911.35 1649
6912.14 1577
6912.92 1423
6913.71 1398
6914.49 1433
6915.27 1558
6916.06 1662
6916.84 1614
6917.63 1531
6918.41 1607
6919.20 1669
6919.98 1603
6920.77 1515
6921.55 1604
6922.34 1558
6923.12 1639
6923.91 1521
6924.69 1484
6925.48 1549
6926.27 1630
6927.05 1748
6927.84 1611
6928.62 1664
6929.41 1727
6930.19 1600
6930.98 1553
6931.76 1580
6932.55 1561
6933.34 1698
6934.12 1811
6934.91 1848
6935.69 1688
6936.48 1653
6937.26 1721
6938.05 1709
6938.84 1628
6939.62 1824
6940.41 1774
6941.20 1835
6941.98 1950
6942.77 1986
6943.55 2062
6944.34 2167
6945.13 2235
6945.91 2316
6946.70 2176
6947.49 2224
6948.27 2372
6949.06 2679
6949.85 2816
6950.63 2567
6951.42 2418
6952.21 2517
6952.99 2405
6953.78 2412
6954.57 2370
6955.35 2487
6956.14 2449
6956.93 2304
6957.72 2349
6958.50 2466
6959.29 2518
6960.08 2644
6960.86 2534
6961.65 2678
6962.44 2584
6963.23 2624
6964.01 2583
6964.80 2624
6965.59 2642
6966.38 2608
6967.16 2764
6967.95 2835
6968.74 2969
6969.53 2922
6970.32 2898
6971.10 3134
6971.89 3312
6972.68 3370
6973.47 3239
6974.26 3253
6975.04 3376
6975.83 3086
6976.62 3094
6977.41 3001
6978.20 3071
6978.98 3195
6979.77 3124
6980.56 3142
6981.35 3445
6982.14 3749
6982.93 4457
6983.72 5162
6984.50 6177
6985.29 7323
6986.08 8483
6986.87 9117
6987.66 10102
6988.45 10712
6989.24 10803
6990.03 10476
6990.81 9493
6991.60 8846
6992.39 8091
6993.18 7011
6993.97 6135
6994.76 5657
6995.55 5160
6996.34 5172
6997.13 5368
6997.92 5811
6998.71 6592
6999.50 7480
7000.29 8795
7001.08 9475
7001.87 9356
7002.65 9763
7003.44 9559
7004.23 8822
7005.02 7948
7005.81 7030
7006.60 6075
7007.39 5441
7008.18 4574
7008.97 3870
7009.76 3418
7010.55 3272
7011.34 3277
7012.13 3308
7012.92 3204
7013.71 3483
7014.50 3562
7015.30 3557
7016.09 3707
7016.88 3906
7017.67 3856
7018.46 3691
7019.25 3346
7020.04 3258
7020.83 3052
7021.62 3016
7022.41 2813
7023.20 2624
7023.99 2791
7024.78 2663
7025.57 2698
7026.37 2890
7027.16 2843
7027.95 2801
7028.74 2950
7029.53 2842
7030.32 2714
7031.11 2746
7031.90 2793
7032.69 2626
7033.49 2586
7034.28 2370
7035.07 2430
7035.86 2260
7036.65 2482
7037.44 2515
7038.24 2480
7039.03 2576
7039.82 2750
7040.61 2876
7041.40 2790
7042.19 2839
7042.99 3064
7043.78 3063
7044.57 3016
7045.36 3122
7046.15 3120
7046.95 3159
7047.74 3201
7048.53 3309
7049.32 3594
7050.12 3724
7050.91 3685
7051.70 4037
7052.49 3984
7053.29 3800
7054.08 3652
7054.87 3525
7055.66 3156
7056.46 3113
7057.25 2795
7058.04 2826
7058.83 2717
7059.63 2845
7060.42 2614
7061.21 2629
7062.01 2633
7062.80 2776
7063.59 2831
7064.39 2855
7065.18 2691
7065.97 2689
7066.77 2544
7067.56 2505
7068.35 2651
7069.15 2718
7069.94 2631
7070.73 2647
7071.53 2607
7072.32 2548
7073.11 2574
7073.91 2649
7074.70 2632
7075.49 2553
7076.29 2587
7077.08 2464
7077.88 2601
7078.67 2651
7079.46 2563
7080.26 2421
7081.05 2513
7081.85 2530
7082.64 2524
7083.43 2637
7084.23 2782
7085.02 2998
7085.82 3340
7086.61 3662
7087.41 4071
7088.20 4570
7089.00 5095
7089.79 5140
7090.58 5118
7091.38 4951
7092.17 4523
7092.97 3963
7093.76 3802
7094.56 3331
7095.35 2852
7096.15 2520
7096.94 2463
7097.74 2229
7098.53 2078
7099.33 2041
7100.12 1955
7100.92 2093
7101.71 2173
7102.51 2175
7103.30 2186
7104.10 2127
7104.89 2341
7105.69 2324
7106.49 2296
7107.28 2227
7108.08 2180
7108.87 2048
7109.67 1813
7110.46 1866
7111.26 1670
7112.06 1675
7112.85 1623
7113.65 1666
7114.44 1605
7115.24 1550
7116.04 1643
7116.83 1703
7117.63 1801
7118.42 1834
7119.22 1885
7120.02 1684
7120.81 1654
7121.61 1564
7122.41 1688
7123.20 1745
7124.00 1666
7124.79 1712
7125.59 1708
7126.39 1705
7127.18 1724
7127.98 1774
7128.78 1878
7129.57 1761
7130.37 1666
7131.17 1666
7131.97 1676
7132.76 1639
7133.56 1711
7134.36 1683
7135.15 1699
7135.95 1598
7136.75 1750
7137.55 1619
7138.34 1667
7139.14 1635
7139.94 1564
7140.73 1596
7141.53 1617
7142.33 1665
7143.13 1692
7143.92 1699
7144.72 1706
7145.52 1874
7146.32 1705
7147.12 1787
7147.91 1695
7148.71 1724
7149.51 1631
7150.31 1530
7151.11 1589
7151.90 1597
7152.70 1530
7153.50 1605
7154.30 1573
7155.10 1564
7155.89 1450
7156.69 1574
7157.49 1610
7158.29 1634
7159.09 1660
7159.89 1570
7160.68 1434
7161.48 1487
7162.28 1482
7163.08 1453
7163.88 1430
7164.68 1491
7165.48 1495
7166.28 1445
7167.07 1559
7167.87 1447
7168.67 1451
7169.47 1445
7170.27 1483
7171.07 1543
7171.87 1435
7172.67 1514
7173.47 1493
7174.27 1437
7175.07 1454
7175.87 1359
7176.67 1339
7177.46 1273
7178.26 1342
7179.06 1265
7179.86 1290
7180.66 1285
7181.46 1281
7182.26 1387
7183.06 1378
7183.86 1291
7184.66 1241
7185.46 1264
7186.26 1268
7187.06 1226
7187.86 1223
7188.66 1249
7189.46 1219
7190.26 1266
7191.06 1249
7191.86 1144
7192.66 1166
7193.46 1243
7194.26 1248
7195.06 1167
7195.86 1198
7196.67 1128
7197.47 1289
7198.27 1342
7199.07 1303
7199.87 1358
7200.67 1342
7201.47 1364
7202.27 1314
7203.07 1179
7203.87 1184
7204.67 1118
7205.47 1141
7206.28 1191
7207.08 1173
7207.88 1103
7208.68 1234
7209.48 1193
7210.28 1163
7211.08 1304
7211.88 1267
7212.69 1221
7213.49 1218
7214.29 1097
7215.09 1283
7215.89 1151
7216.69 1158
7217.50 1150
7218.30 1232
7219.10 1156
7219.90 995
7220.70 1157
7221.50 1161
7222.31 1234
7223.11 1229
7223.91 1159
7224.71 1152
7225.51 1178
7226.32 1238
7227.12 1235
7227.92 1204
7228.72 1262
7229.53 1213
7230.33 1188
7231.13 1198
7231.93 1291
7232.74 1341
7233.54 1190
7234.34 1103
7235.14 1120
7235.95 1165
7236.75 1197
7237.55 1203
7238.36 1237
7239.16 1272
7239.96 1239
7240.76 1230
7241.57 1257
7242.37 1208
7243.17 1282
7243.98 1269
7244.78 1125
7245.58 1065
7246.39 1138
7247.19 1079
7247.99 1135
7248.80 1207
7249.60 1170
7250.40 1163
7251.21 1100
7252.01 1153
7252.81 1079
7253.62 1021
7254.42 1027
7255.23 1096
7256.03 1135
7256.83 1221
7257.64 1229
7258.44 1214
7259.25 1125
7260.05 1210
7260.85 1200
7261.66 1171
7262.46 1046
7263.27 1118
7264.07 1161
7264.87 1167
7265.68 1166
7266.48 1030
7267.29 1210
7268.09 1208
7268.90 1040
7269.70 1063
7270.51 1188
7271.31 1258
7272.12 1256
7272.92 1330
7273.73 1330
7274.53 1399
7275.34 1438
7276.14 1437
7276.95 1377
7277.75 1389
7278.56 1322
7279.36 1217
7280.17 1271
7280.97 1249
7281.78 1246
7282.58 1307
7283.39 1418
7284.19 1552
7285.00 1502
7285.80 1493
7286.61 1501
7287.41 1425
7288.22 1503
7289.03 1556
7289.83 1607
7290.64 1463
7291.44 1380
7292.25 1328
7293.06 1277
7293.86 1392
7294.67 1311
7295.47 1243
7296.28 1230
7297.09 1174
7297.89 1218
7298.70 1173
7299.50 1242
7300.31 1171
7301.12 1318
7301.92 1285
7302.73 1373
7303.54 1496
7304.34 1333
7305.15 1404
7305.96 1350
7306.76 1295
7307.57 1205
7308.38 1160
7309.18 1325
7309.99 1358
7310.80 1282
7311.60 1139
7312.41 1319
7313.22 1194
7314.02 1193
7314.83 1247
7315.64 1200
7316.45 1232
7317.25 1159
7318.06 1301
7318.87 1385
7319.67 1249
7320.48 1386
7321.29 1510
7322.10 1458
7322.90 1451
7323.71 1485
7324.52 1515
7325.33 1402
7326.14 1339
7326.94 1329
7327.75 1297
7328.56 1380
7329.37 1268
7330.17 1156
7330.98 1295
7331.79 1172
7332.60 1188
7333.41 1329
7334.22 1227
7335.02 1190
7335.83 1212
7336.64 1217
7337.45 1247
7338.26 1277
7339.07 1223
7339.87 1211
7340.68 1219
7341.49 1239
7342.30 1244
7343.11 1234
7343.92 1199
7344.73 1188
7345.53 1143
7346.34 1204
7347.15 1119
7347.96 1035
7348.77 1141
7349.58 1149
7350.39 1189
7351.20 1123
7352.01 1060
7352.82 1041
7353.62 981
7354.43 1026
7355.24 1084
7356.05 1036
7356.86 997
7357.67 1041
7358.48 1086
7359.29 1091
7360.10 1092
7360.91 1058
7361.72 1011
7362.53 1089
7363.34 1047
7364.15 1076
7364.96 986
7365.77 975
7366.58 1046
7367.39 993
7368.20 983
7369.01 1043
7369.82 1055
7370.63 1039
7371.44 1092
7372.25 1085
7373.06 1000
7373.87 1023
7374.68 1043
7375.49 1048
7376.30 1069
7377.11 1086
7377.92 1090
7378.73 1090
7379.54 1241
7380.36 1277
7381.17 1354
7381.98 1439
7382.79 1418
7383.60 1431
7384.41 1383
7385.22 1387
7386.03 1313
7386.84 1229
7387.65 1259
7388.46 1202
7389.28 1215
7390.09 1195
7390.90 1180
7391.71 1105
7392.52 1177
7393.33 1206
7394.14 1163
7394.96 1234
7395.77 1281
7396.58 1286
7397.39 1363
7398.20 1483
7399.01 1650
7399.83 1647
7400.64 1727
7401.45 1591
7402.26 1465
7403.07 1560
7403.89 1496
7404.70 1364
7405.51 1220
7406.32 1263
7407.13 1186
7407.95 1148
7408.76 1185
7409.57 1224
7410.38 1073
7411.20 1125
7412.01 1086
7412.82 1051
7413.63 1065
7414.45 1234
7415.26 1178
7416.07 1068
7416.88 1102
7417.70 955
7418.51 975
7419.32 964
7420.14 984
7420.95 1089
7421.76 1075
7422.57 1066
7423.39 965
7424.20 1021
7425.01 947
7425.83 975
7426.64 1034
7427.45 961
7428.27 947
7429.08 1001
7429.89 972
7430.71 970
7431.52 892
7432.33 903
7433.15 938
7433.96 866
7434.78 975
7435.59 985
7436.40 1061
7437.22 911
7438.03 980
7438.84 962
7439.66 900
7440.47 907
7441.29 905
7442.10 958
7442.91 967
7443.73 902
7444.54 963
7445.36 909
7446.17 917
7446.99 899
7447.80 922
7448.62 934
7449.43 942
7450.24 939
7451.06 959
7451.87 994
7452.69 947
7453.50 968
7454.32 1012
7455.13 998
7455.95 995
7456.76 946
7457.58 989
7458.39 1024
7459.21 1023
7460.02 964
7460.84 948
7461.65 984
7462.47 917
7463.28 935
7464.10 872
7464.91 828
7465.73 890
7466.54 909
7467.36 931
7468.18 932
7468.99 900
7469.81 921
7470.62 922
7471.44 891
7472.25 886
7473.07 847
7473.89 919
7474.70 857
7475.52 990
7476.33 994
7477.15 899
7477.97 909
7478.78 954
7479.60 887
7480.41 930
7481.23 861
7482.05 901
7482.86 943
7483.68 916
7484.50 855
7485.31 888
7486.13 880
7486.95 928
7487.76 911
7488.58 872
7489.40 882
7490.21 856
7491.03 846
7491.85 860
7492.66 959
7493.48 926
7494.30 857
7495.11 874
7495.93 876
7496.75 875
7497.57 885
7498.38 907
7499.20 958
7500.02 927
7500.83 921
7501.65 953
7502.47 942
7503.29 927
7504.10 873
7504.92 898
7505.74 935
7506.56 937
7507.37 893
7508.19 948
7509.01 885
7509.83 883
7510.65 865
7511.46 871
7512.28 876
7513.10 921
7513.92 857
7514.74 827
7515.55 811
7516.37 795
7517.19 804
7518.01 843
7518.83 772
7519.64 825
7520.46 846
7521.28 849
7522.10 865
7522.92 928
7523.74 890
7524.56 816
7525.37 835
7526.19 782
7527.01 830
7527.83 833
7528.65 915
7529.47 790
7530.29 811
7531.11 842
7531.93 929
7532.74 944
7533.56 792
7534.38 835
7535.20 829
7536.02 888
7536.84 813
7537.66 857
7538.48 922
7539.30 898
7540.12 915
7540.94 843
7541.76 868
7542.58 875
7543.40 847
7544.22 933
7545.04 849
7545.86 821
7546.68 845
7547.50 854
7548.32 870
7549.14 811
7549.96 810
7550.78 848
7551.60 864
7552.42 869
7553.24 784
7554.06 919
7554.88 847
7555.70 875
7556.52 896
7557.34 826
7558.16 808
7558.98 888
7559.80 1027
7560.62 1026
7561.44 982
7562.26 830
7563.08 869
7563.90 898
7564.72 831
7565.54 852
7566.36 892
7567.19 961
7568.01 916
7568.83 863
7569.65 863
7570.47 831
7571.29 863
7572.11 861
7572.93 793
7573.76 778
7574.58 855
7575.40 906
7576.22 901
7577.04 849
7577.86 840
7578.68 842
7579.51 955
7580.33 918
7581.15 953
7581.97 900
7582.79 941
7583.61 859
7584.44 889
7585.26 994
7586.08 1001
7586.90 985
7587.72 950
7588.55 931
7589.37 982
7590.19 980
7591.01 1068
7591.83 1041
7592.66 944
7593.48 911
7594.30 1039
7595.12 1085
7595.95 1021
7596.77 1124
7597.59 1011
7598.41 966
7599.24 1037
7600.06 1074
7600.88 1054
7601.71 1053
7602.53 1169
7603.35 1105
7604.17 1222
7605.00 1302
7605.82 1276
7606.64 1441
7607.47 1407
7608.29 1274
7609.11 1324
7609.94 1298
7610.76 1293
7611.58 1194
7612.41 1051
7613.23 1106
7614.05 1158
7614.88 1135
7615.70 1153
7616.52 1166
7617.35 1177
7618.17 1137
7619.00 1191
7619.82 1268
7620.64 1252
7621.47 1302
7622.29 1385
7623.11 1295
7623.94 1252
7624.76 1267
7625.59 1208
7626.41 1252
7627.24 1200
7628.06 1261
7628.88 1327
7629.71 1344
7630.53 1467
7631.36 1539
7632.18 1735
7633.01 1846
7633.83 1714
7634.66 1691
7635.48 1647
7636.30 1653
7637.13 1723
7637.95 1675
7638.78 1524
7639.60 1412
7640.43 1314
7641.25 1350
7642.08 1266
7642.90 1096
7643.73 1127
7644.55 1140
7645.38 1107
7646.20 1110
7647.03 1218
7647.85 1247
7648.68 1263
7649.51 1256
7650.33 1150
7651.16 1141
7651.98 1173
7652.81 1075
7653.63 1119
7654.46 1111
7655.28 1084
7656.11 1056
7656.94 952
7657.76 974
7658.59 954
7659.41 963
7660.24 974
7661.07 844
7661.89 922
7662.72 982
7663.54 999
7664.37 971
7665.20 934
7666.02 921
7666.85 903
7667.68 976
7668.50 992
7669.33 1030
7670.16 1102
7670.98 1068
7671.81 1077
7672.64 1081
7673.46 1000
7674.29 945
7675.12 947
7675.94 983
7676.77 1037
7677.60 966
7678.42 1035
7679.25 1000
7680.08 1079
7680.90 1025
7681.73 1070
7682.56 1123
7683.39 1196
7684.21 1231
7685.04 1315
7685.87 1445
7686.69 1675
7687.52 1779
7688.35 1533
7689.18 1468
7690.01 1550
7690.83 1340
7691.66 1327
7692.49 1388
7693.32 1281
7694.14 1161
7694.97 1109
7695.80 1138
7696.63 1039
7697.46 1031
7698.28 1049
7699.11 1001
7699.94 1090
7700.77 1112
7701.60 1056
7702.42 1051
7703.25 1110
7704.08 1143
7704.91 1107
7705.74 1026
7706.57 1010
7707.39 1020
7708.22 999
7709.05 938
7709.88 974
7710.71 973
7711.54 911
7712.37 932
7713.20 927
7714.02 1052
7714.85 1113
7715.68 1110
7716.51 1037
7717.34 1065
7718.17 1004
7719.00 1003
7719.83 1037
7720.66 1044
7721.49 889
7722.32 949
7723.15 951
7723.97 1018
7724.80 950
7725.63 993
7726.46 889
7727.29 896
7728.12 964
7728.95 898
7729.78 971
7730.61 992
7731.44 1061
7732.27 1002
7733.10 1062
7733.93 1060
7734.76 1027
7735.59 969
7736.42 1077
7737.25 1083
7738.08 984
7738.91 1074
7739.74 1055
7740.57 1082
7741.40 1058
7742.23 1098
7743.06 1185
7743.89 1145
7744.72 1127
7745.56 1360
7746.39 1382
7747.22 1452
7748.05 1598
7748.88 1678
7749.71 1738
7750.54 1756
7751.37 1630
7752.20 1497
7753.03 1457
7753.86 1590
7754.69 1600
7755.53 1680
7756.36 1850
7757.19 1992
7758.02 2200
7758.85 2231
7759.68 2302
7760.51 2371
7761.35 2327
7762.18 2128
7763.01 1914
7763.84 1618
7764.67 1627
7765.50 1597
7766.33 1376
7767.17 1207
7768.00 1171
7768.83 1177
7769.66 1107
7770.49 1048
7771.33 1068
7772.16 1197
7772.99 1149
7773.82 1113
7774.65 1146
7775.49 1280
7776.32 1267
7777.15 1257
7777.98 1261
7778.82 1236
7779.65 1242
7780.48 1208
7781.31 1171
7782.15 1108
7782.98 1041
7783.81 1031
7784.64 1169
7785.48 1074
7786.31 1078
7787.14 1059
7787.97 1078
7788.81 1072
7789.64 983
7790.47 988
7791.31 971
7792.14 939
7792.97 879
7793.81 870
7794.64 1022
7795.47 1092
7796.31 999
7797.14 975
7797.97 952
7798.81 951
7799.64 874
7800.47 903
7801.31 871
7802.14 811
7802.97 893
7803.81 951
7804.64 957
7805.47 943
7806.31 906
7807.14 906
7807.98 881
7808.81 936
7809.64 926
7810.48 908
7811.31 1025
7812.15 974
7812.98 919
7813.82 962
7814.65 978
7815.48 970
7816.32 1047
7817.15 1056
7817.99 1046
7818.82 1117
7819.66 984
7820.49 1068
7821.33 989
7822.16 969
7822.99 1067
7823.83 1095
7824.66 1083
7825.50 1073
7826.33 1047
7827.17 1157
7828.00 1185
7828.84 1200
7829.67 1174
7830.51 1045
7831.34 1020
7832.18 1055
7833.02 1082
7833.85 1078
7834.69 1163
7835.52 1131
7836.36 1127
7837.19 1185
7838.03 1068
7838.86 1046
7839.70 1047
7840.53 1033
7841.37 1072
7842.21 1039
7843.04 1095
7843.88 1057
7844.71 1079
7845.55 985
7846.39 1039
7847.22 986
7848.06 1018
7848.89 892
7849.73 981
7850.57 1049
7851.40 1081
7852.24 1082
7853.08 972
7853.91 997
7854.75 953
7855.58 1027
7856.42 1110
7857.26 1064
7858.09 1101
7858.93 1132
7859.77 1104
7860.60 1121
7861.44 1087
7862.28 1153
7863.11 1156
7863.95 995
7864.79 951
7865.63 973
7866.46 966
7867.30 886
7868.14 1026
7868.97 976
7869.81 1018
7870.65 1059
7871.49 1074
7872.32 1175
7873.16 1238
7874.00 1283
7874.84 1290
7875.67 1275
7876.51 1178
7877.35 1267
7878.19 1342
7879.02 1390
7879.86 1451
7880.70 1253
7881.54 1227
7882.38 1215
7883.21 1255
7884.05 1302
7884.89 1302
7885.73 1296
7886.57 1369
7887.40 1283
7888.24 1358
7889.08 1361
7889.92 1310
7890.76 1242
7891.59 1280
7892.43 1267
7893.27 1172
7894.11 1279
7894.95 1224
7895.79 1109
7896.63 1100
7897.47 1145
7898.30 1106
7899.14 1073
7899.98 1152
7900.82 1031
7901.66 1132
7902.50 1103
7903.34 1040
7904.18 1086
7905.02 1096
7905.85 1138
7906.69 1031
7907.53 980
7908.37 865
7909.21 956
7910.05 973
7910.89 977
7911.73 952
7912.57 951
7913.41 931
7914.25 958
7915.09 943
7915.93 954
7916.77 1012
7917.61 1047
7918.45 1056
7919.29 961
7920.13 1049
7920.97 1014
7921.81 1038
7922.65 988
7923.49 1022
7924.33 976
7925.17 917
7926.01 902
7926.85 950
7927.69 900
7928.53 920
7929.37 889
7930.21 859
7931.05 754
7931.89 809
7932.73 826
7933.57 833
7934.41 836
7935.25 838
7936.09 910
7936.93 919
7937.78 879
7938.62 773
7939.46 829
7940.30 767
7941.14 752
7941.98 891
7942.82 891
7943.66 881
7944.50 942
7945.35 890
7946.19 933
7947.03 893
7947.87 873
7948.71 975
7949.55 903
7950.39 915
7951.24 887
7952.08 892
7952.92 915
7953.76 950
7954.60 929
7955.44 971
7956.29 984
7957.13 950
7957.97 983
7958.81 902
7959.65 931
7960.50 1019
7961.34 1033
7962.18 1031
7963.02 961
7963.86 872
7964.71 925
7965.55 1047
7966.39 1006
7967.23 1064
7968.08 1044
7968.92 936
7969.76 1081
7970.60 1040
7971.45 1043
7972.29 1019
7973.13 990
7973.97 1015
7974.82 969
7975.66 968
7976.50 938
7977.35 974
7978.19 960
7979.03 1006
7979.87 1032
7980.72 978
7981.56 982
7982.40 947
7983.25 1138
7984.09 1014
7984.93 1073
7985.78 1169
7986.62 1012
7987.46 1063
7988.31 1039
7989.15 1035
7990.00 1002
7990.84 1005
7991.68 1027
7992.53 1037
7993.37 1060
7994.21 1095
7995.06 1014
7995.90 1121
7996.75 1125
7997.59 1235
7998.43 1431
7999.28 1800
8000.12 1891
8000.97 2187
8001.81 2304
8002.65 2292
8003.50 2415
8004.34 2118
8005.19 1894
8006.03 1810
8006.88 1556
8007.72 1348
8008.57 1178
8009.41 1128
8010.26 1039
8011.10 986
8011.95 979
8012.79 966
8013.63 997
8014.48 1099
8015.32 1033
8016.17 984
8017.01 1014
8017.86 1126
8018.70 1122
8019.55 1032
8020.40 950
8021.24 929
8022.09 914
8022.93 873
8023.78 878
8024.62 833
8025.47 782
8026.31 873
8027.16 854
8028.00 766
8028.85 840
8029.70 795
8030.54 903
8031.39 825
8032.23 778
8033.08 849
8033.92 856
8034.77 818
8035.62 882
8036.46 773
8037.31 856
8038.16 924
8039.00 819
8039.85 785
8040.69 902
8041.54 954
8042.39 964
8043.23 768
8044.08 751
8044.93 822
8045.77 745
8046.62 771
8047.47 781
8048.31 767
8049.16 769
8050.01 722
8050.85 807
8051.70 853
8052.55 803
8053.39 816
8054.24 785
8055.09 854
8055.94 823
8056.78 812
8057.63 770
8058.48 758
8059.32 755
8060.17 854
8061.02 871
8061.87 743
8062.71 770
8063.56 752
8064.41 745
8065.26 705
8066.10 808
8066.95 825
8067.80 786
8068.65 805
8069.49 848
8070.34 703
8071.19 760
8072.04 830
8072.89 749
8073.73 819
8074.58 755
8075.43 751
8076.28 749
8077.13 765
8077.98 795
8078.82 783
8079.67 716
8080.52 713
8081.37 777
8082.22 782
8083.07 751
8083.91 747
8084.76 761
8085.61 690
8086.46 736
8087.31 832
8088.16 826
8089.01 768
8089.86 734
8090.70 806
8091.55 700
8092.40 656
8093.25 645
8094.10 653
8094.95 634
8095.80 645
8096.65 674
8097.50 661
8098.35 676
8099.20 648
8100.05 750
8100.90 712
8101.74 715
8102.59 789
8103.44 824
8104.29 774
8105.14 660
8105.99 704
8106.84 795
8107.69 703
8108.54 616
8109.39 645
8110.24 667
8111.09 683
8111.94 687
8112.79 633
8113.64 724
8114.49 733
8115.34 713
8116.19 640
8117.04 666
8117.89 662
8118.74 672
8119.59 683
8120.45 655
8121.30 674
8122.15 673
8123.00 619
8123.85 611
8124.70 540
8125.55 590
8126.40 621
8127.25 616
8128.10 595
8128.95 737
8129.80 668
8130.65 728
8131.51 665
8132.36 665
8133.21 748
8134.06 728
8134.91 661
8135.76 639
8136.61 647
8137.46 716
8138.32 652
8139.17 679
8140.02 678
8140.87 678
8141.72 746
8142.57 754
8143.43 766
8144.28 658
8145.13 729
8145.98 621
8146.83 732
8147.68 749
8148.54 768
8149.39 807
8150.24 731
8151.09 742
8151.94 797
8152.80 745
8153.65 736
8154.50 794
8155.35 880
8156.21 906
8157.06 952
8157.91 964
8158.76 875
8159.62 926
8160.47 900
8161.32 846
8162.17 819
8163.03 767
8163.88 788
8164.73 788
8165.59 768
8166.44 803
8167.29 771
8168.14 831
8169.00 789
8169.85 701
8170.70 773
8171.56 729
8172.41 703
8173.26 703
8174.12 743
8174.97 708
8175.82 711
8176.68 691
8177.53 737
8178.38 716
8179.24 662
8180.09 747
8180.94 717
8181.80 673
8182.65 666
8183.51 577
8184.36 575
8185.21 623
8186.07 667
8186.92 623
8187.78 666
8188.63 638
8189.48 627
8190.34 575
8191.19 605
8192.05 562
8192.90 588
8193.75 623
8194.61 602
8195.46 597
8196.32 565
8197.17 576
8198.03 570
8198.88 556
8199.74 522
8200.59 585
8201.45 556
8202.30 544
8203.16 634
8204.01 669
8204.87 670
8205.72 571
8206.57 596
8207.43 624
8208.29 604
8209.14 530
8210.00 560
8210.85 585
8211.71 584
8212.56 621
8213.42 597
8214.27 650
8215.13 603
8215.98 620
8216.84 613
8217.69 561
8218.55 611
8219.41 576
8220.26 624
8221.12 634
8221.97 634
8222.83 558
8223.68 566
8224.54 628
8225.40 646
8226.25 649
8227.11 584
8227.96 588
8228.82 577
8229.68 567
8230.53 525
8231.39 625
8232.25 592
8233.10 594
8233.96 634
8234.82 563
8235.67 548
8236.53 572
8237.38 549
8238.24 549
8239.10 577
8239.95 567
8240.81 616
8241.67 603
8242.53 547
8243.38 510
8244.24 581
8245.10 602
8245.95 587
8246.81 630
8247.67 575
8248.52 549
8249.38 491
8250.24 549
8251.10 601
8251.95 618
8252.81 563
8253.67 554
8254.53 547
8255.38 538
8256.24 520
8257.10 562
8257.96 546
8258.81 541
8259.67 599
8260.53 626
8261.39 555
8262.25 548
8263.10 537
8263.96 557
8264.82 587
8265.68 573
8266.54 605
8267.39 629
8268.25 546
8269.11 557
8269.97 583
8270.83 570
8271.69 537
8272.54 604
8273.40 587
8274.26 468
8275.12 533
8275.98 518
8276.84 614
8277.70 598
8278.55 538
8279.41 564
8280.27 584
8281.13 595
8281.99 549
8282.85 600
8283.71 614
8284.57 611
8285.43 568
8286.29 556
8287.14 560
8288.00 531
8288.86 553
8289.72 597
8290.58 589
8291.44 604
8292.30 596
8293.16 600
8294.02 611
8294.88 526
8295.74 560
8296.60 624
8297.46 552
8298.32 510
8299.18 616
8300.04 574
8300.90 618
8301.76 569
8302.62 567
8303.48 534
8304.34 608
8305.20 565
8306.06 586
8306.92 598
8307.78 634
8308.64 597
8309.50 614
8310.36 590
8311.22 541
8312.08 560
8312.94 525
8313.80 583
8314.66 587
8315.52 608
8316.38 596
8317.24 605
8318.11 609
8318.97 604
8319.83 651
8320.69 645
8321.55 562
8322.41 636
8323.27 610
8324.13 579
8324.99 605
8325.85 627
8326.72 677
8327.58 571
8328.44 613
8329.30 599
8330.16 567
8331.02 519
8331.88 536
8332.75 593
8333.61 547
8334.47 610
8335.33 575
8336.19 546
8337.05 585
8337.92 541
8338.78 559
8339.64 579
8340.50 592
8341.36 590
8342.23 546
8343.09 554
8343.95 565
8344.81 547
8345.67 558
8346.54 525
8347.40 529
8348.26 569
8349.12 527
8349.99 548
8350.85 556
8351.71 590
8352.57 615
8353.44 621
8354.30 611
8355.16 534
8356.03 533
8356.89 525
8357.75 436
8358.61 520
8359.48 548
8360.34 563
8361.20 515
8362.07 507
8362.93 546
8363.79 607
8364.66 539
8365.52 517
8366.38 548
8367.25 582
8368.11 561
8368.97 592
8369.84 532
8370.70 533
8371.56 534
8372.43 591
8373.29 625
8374.15 660
8375.02 576
8375.88 579
8376.74 619
8377.61 600
8378.47 670
8379.34 682
8380.20 610
8381.06 649
8381.93 678
8382.79 599
8383.66 618
8384.52 684
8385.39 670
8386.25 591
8387.11 664
8387.98 716
8388.84 637
8389.71 648
8390.57 536
8391.44 546
8392.30 657
8393.17 643
8394.03 638
8394.90 575
8395.76 506
8396.63 518
8397.49 597
8398.36 659
8399.22 606
8400.09 665
8400.95 615
8401.82 648
8402.68 682
8403.55 616
8404.41 648
8405.28 668
8406.14 710
8407.01 671
8407.87 658
8408.74 694
8409.60 637
8410.47 643
8411.34 695
8412.20 713
8413.07 742
8413.93 655
8414.80 681
8415.66 652
8416.53 673
8417.40 672
8418.26 651
8419.13 720
8419.99 709
8420.86 644
8421.73 630
8422.59 639
8423.46 637
8424.32 652
8425.19 682
8426.06 735
8426.92 721
8427.79 683
8428.66 684
8429.52 727
8430.39 754
8431.26 678
8432.12 661
8432.99 764
8433.86 772
8434.72 774
8435.59 751
8436.46 828
8437.32 859
8438.19 748
8439.06 841
8439.93 849
8440.79 870
8441.66 904
8442.53 881
8443.39 973
8444.26 918
8445.13 1049
8446.00 975
8446.86 1008
8447.73 955
8448.60 954
8449.47 929
8450.33 940
8451.20 980
8452.07 983
8452.94 1049
8453.81 1258
8454.67 1527
8455.54 1728
8456.41 2084
8457.28 2257
8458.15 2380
8459.01 2304
8459.88 2374
8460.75 2053
8461.62 1816
8462.49 1644
8463.35 1406
8464.22 1282
8465.09 1119
8465.96 956
8466.83 949
8467.70 907
8468.57 756
8469.43 781
8470.30 784
8471.17 804
8472.04 826
8472.91 847
8473.78 829
8474.65 765
8475.52 775
8476.38 723
8477.25 704
8478.12 696
8478.99 732
8479.86 706
8480.73 679
8481.60 690
8482.47 675
8483.34 634
8484.21 750
8485.08 753
8485.95 724
8486.82 679
8487.69 745
8488.55 796
8489.42 688
8490.29 661
8491.16 786
8492.03 742
8492.90 690
8493.77 690
8494.64 820
8495.51 809
8496.38 761
8497.25 782
8498.12 717
8498.99 655
8499.86 725
8500.73 715
8501.60 654
8502.47 597
8503.34 620
8504.22 669
8505.09 696
8505.96 690
8506.83 697
8507.70 712
8508.57 677
8509.44 743
8510.31 733
8511.18 743
8512.05 682
8512.92 707
8513.79 700
8514.66 721
8515.53 701
8516.41 689
8517.28 767
8518.15 776
8519.02 646
8519.89 692
8520.76 723
8521.63 665
8522.50 706
8523.38 681
8524.25 717
8525.12 748
8525.99 716
8526.86 678
8527.73 650
8528.60 660
8529.48 758
8530.35 764
8531.22 715
8532.09 673
8532.96 702
8533.84 815
8534.71 783
8535.58 682
8536.45 737
8537.32 725
8538.20 729
8539.07 758
8539.94 789
8540.81 795
8541.68 694
8542.56 758
8543.43 753
8544.30 755
8545.17 739
8546.05 634
8546.92 709
8547.79 660
8548.67 693
8549.54 716
8550.41 725
8551.28 734
8552.16 844
8553.03 1017
8553.90 975
8554.78 1022
8555.65 1069
8556.52 1075
8557.39 1062
8558.27 1066
8559.14 892
8560.01 939
8560.89 838
8561.76 754
8562.63 726
8563.51 662
8564.38 696
8565.25 731
8566.13 655
8567.00 665
8567.88 624
8568.75 593
8569.62 596
8570.50 730
8571.37 649
8572.24 641
8573.12 693
8573.99 636
8574.87 680
8575.74 657
8576.61 592
8577.49 588
8578.36 564
8579.24 608
8580.11 583
8580.99 554
8581.86 587
8582.73 674
8583.61 589
8584.48 635
8585.36 605
8586.23 530
8587.11 634
8587.98 606
8588.86 585
8589.73 640
8590.61 623
8591.48 626
8592.36 606
8593.23 636
8594.11 596
8594.98 629
8595.86 633
8596.73 597
8597.61 612
8598.48 628
8599.36 656
8600.23 589
8601.11 584
8601.98 639
8602.86 644
8603.73 624
8604.61 642
8605.49 615
8606.36 621
8607.24 625
8608.11 610
8608.99 616
8609.86 630
8610.74 601
8611.62 653
8612.49 664
8613.37 700
8614.24 687
8615.12 659
8616.00 728
8616.87 680
8617.75 693
8618.62 738
8619.50 730
8620.38 738
8621.25 661
8622.13 606
8623.01 590
8623.88 622
8624.76 655
8625.64 672
8626.51 613
8627.39 635
8628.27 643
8629.14 683
8630.02 687
8630.90 613
8631.77 626
8632.65 620
8633.53 637
8634.40 618
8635.28 609
8636.16 707
8637.04 669
8637.91 583
8638.79 569
8639.67 619
8640.55 603
8641.42 699
8642.30 653
8643.18 679
8644.06 615
8644.93 586
8645.81 670
8646.69 739
8647.57 759
8648.44 678
8649.32 781
8650.20 798
8651.08 735
8651.96 756
8652.83 726
8653.71 732
8654.59 736
8655.47 811
8656.35 792
8657.22 738
8658.10 761
8658.98 709
8659.86 702
8660.74 723
8661.62 662
8662.49 790
8663.37 765
8664.25 742
8665.13 717
8666.01 785
8666.89 806
8667.77 729
8668.64 711
8669.52 718
8670.40 749
8671.28 833
8672.16 861
8673.04 848
8673.92 892
8674.80 913
8675.68 914
8676.56 973
8677.44 1044
8678.31 957
8679.19 921
8680.07 993
8680.95 911
8681.83 879
8682.71 909
8683.59 994
8684.47 905
8685.35 879
8686.23 884
8687.11 855
8687.99 1048
8688.87 1221
8689.75 1532
8690.63 1791
8691.51 2115
8692.39 2565
8693.27 3118
8694.15 3373
8695.03 3383
8695.91 2957
8696.79 2789
8697.67 2575
8698.55 2042
8699.43 1711
8700.31 1671
8701.19 1363
8702.07 1130
8702.95 995
8703.83 995
8704.71 925
8705.59 882
8706.48 806
8707.36 757
8708.24 753
8709.12 804
8710.00 750
8710.88 770
8711.76 759
8712.64 723
8713.52 710
8714.40 672
8715.28 705
8716.17 694
8717.05 703
8717.93 685
8718.81 716
8719.69 686
8720.57 688
8721.45 782
8722.34 675
8723.22 740
8724.10 774
8724.98 752
8725.86 730
8726.74 696
8727.63 643
8728.51 660
8729.39 802
8730.27 703
8731.15 707
8732.04 708
8732.92 736
8733.80 690
8734.68 691
8735.56 723
8736.45 698
8737.33 610
8738.21 613
8739.09 641
8739.98 629
8740.86 646
8741.74 628
8742.62 601
8743.51 577
8744.39 577
8745.27 619
8746.15 575
8747.04 557
8747.92 546
8748.80 621
8749.69 664
8750.57 691
8751.45 652
8752.33 666
8753.22 669
8754.10 602
8754.98 690
8755.87 739
8756.75 868
8757.63 853
8758.52 861
8759.40 973
8760.28 891
8761.17 863
8762.05 828
8762.93 882
8763.82 765
8764.70 735
8765.59 671
8766.47 720
8767.35 749
8768.24 791
8769.12 663
8770.00 732
8770.89 745
8771.77 735
8772.66 757
8773.54 774
8774.42 740
8775.31 689
8776.19 647
8777.08 646
8777.96 625
8778.85 624
8779.73 634
8780.62 629
8781.50 581
8782.38 608
8783.27 618
8784.15 592
8785.04 567
8785.92 638
8786.81 634
8787.69 665
8788.58 635
8789.46 639
8790.35 608
8791.23 659
8792.12 683
8793.00 609
8793.89 612
8794.77 612
8795.66 640
8796.54 621
8797.43 579
8798.31 627
8799.20 633
8800.08 637
8800.97 625
8801.86 564
8802.74 563
8803.63 589
8804.51 654
8805.40 625
8806.28 615
8807.17 533
8808.06 576
8808.94 550
8809.83 582
8810.71 594
8811.60 602
8812.49 579
8813.37 546
8814.26 543
8815.14 514
8816.03 563
8816.92 602
8817.80 638
8818.69 550
8819.58 553
8820.46 549
8821.35 555
8822.24 556
8823.12 559
8824.01 568
8824.90 549
8825.78 586
8826.67 643
8827.56 590
8828.44 557
8829.33 531
8830.22 491
8831.10 516
8831.99 583
8832.88 541
8833.77 519
8834.65 531
8835.54 483
8836.43 522
8837.31 527
8838.20 568
8839.09 577
8839.98 479
8840.86 563
8841.75 544
8842.64 526
8843.53 494
8844.41 530
8845.30 596
8846.19 545
8847.08 503
8847.97 491
8848.85 561
8849.74 560
8850.63 563
8851.52 571
8852.41 607
8853.29 591
8854.18 558
8855.07 547
8855.96 593
8856.85 554
8857.74 504
8858.62 579
8859.51 557
8860.40 547
8861.29 500
8862.18 531
8863.07 533
8863.95 579
8864.84 547
8865.73 513
8866.62 516
8867.51 470
8868.40 461
8869.29 502
8870.18 540
8871.07 525
8871.95 459
8872.84 491
8873.73 468
8874.62 476
8875.51 499
8876.40 502
8877.29 492
8878.18 508
8879.07 562
8879.96 610
8880.85 557
8881.74 499
8882.63 495
8883.52 504
8884.41 519
8885.30 484
8886.19 428
8887.08 503
8887.97 491
8888.86 531
8889.75 475
8890.64 465
8891.53 509
8892.42 464
8893.31 447
8894.20 513
8895.09 507
8895.98 480
8896.87 499
8897.76 521
8898.65 470
8899.54 475
8900.43 512
8901.32 422
8902.21 445
8903.10 494
8903.99 535
8904.88 490
8905.77 455
8906.66 476
8907.55 474
8908.45 505
8909.34 474
8910.23 468
8911.12 466
8912.01 520
8912.90 550
8913.79 468
8914.68 468
8915.57 532
8916.47 505
8917.36 505
8918.25 498
8919.14 421
8920.03 388
8920.92 501
8921.81 447
8922.71 480
8923.60 576
8924.49 465
8925.38 428
8926.27 428
8927.16 412
8928.06 419
8928.95 482
8929.84 447
8930.73 506
8931.62 501
8932.52 490
8933.41 528
8934.30 496
8935.19 458
8936.09 486
8936.98 459
8937.87 467
8938.76 471
8939.65 394
8940.55 442
8941.44 484
8942.33 464
8943.23 458
8944.12 485
8945.01 464
8945.90 501
8946.80 510
8947.69 491
8948.58 551
8949.47 525
8950.37 456
8951.26 453
8952.15 394
8953.05 455
8953.94 426
8954.83 409
8955.73 395
8956.62 411
8957.51 431
8958.41 449
8959.30 445
8960.19 375
8961.09 379
8961.98 420
8962.87 427
8963.77 379
8964.66 483
8965.56 478
8966.45 471
8967.34 563
8968.24 496
8969.13 424
8970.03 416
8970.92 451
8971.81 443
8972.71 441
8973.60 402
8974.50 443
8975.39 424
8976.28 410
8977.18 447
8978.07 395
8978.97 434
8979.86 451
8980.76 434
8981.65 441
8982.55 422
8983.44 390
8984.33 432
8985.23 367
8986.12 434
8987.02 378
8987.91 387
8988.81 396
8989.70 368
8990.60 384
8991.49 420
8992.39 446
8993.28 483
8994.18 383
8995.07 407
8995.97 452
8996.87 459
8997.76 456
8998.66 429
8999.55 433
9000.45 456
9001.34 451
9002.24 425
9003.13 406
9004.03 422
9004.93 455
9005.82 411
9006.72 474
9007.61 428
9008.51 440
9009.40 518
9010.30 494
9011.20 461
9012.09 404
9012.99 455
9013.88 455
9014.78 456
9015.68 423
9016.57 438
9017.47 463
9018.37 443
9019.26 528
9020.16 501
9021.06 454
9021.95 441
9022.85 433
9023.75 555
9024.64 530
9025.54 466
9026.44 476
9027.33 494
9028.23 488
9029.13 414
9030.02 400
9030.92 517
9031.82 448
9032.71 397
9033.61 411
9034.51 427
9035.41 436
9036.30 426
9037.20 428
9038.10 372
9039.00 369
9039.89 391
9040.79 403
9041.69 460
9042.59 363
9043.48 437
9044.38 479
9045.28 431
9046.18 452
9047.07 391
9047.97 381
9048.87 383
9049.77 422
9050.67 408
9051.56 444
9052.46 503
9053.36 451
9054.26 452
9055.16 408
9056.06 432
9056.95 489
9057.85 542
9058.75 544
9059.65 502
9060.55 510
9061.45 508
9062.34 541
9063.24 554
9064.14 484
9065.04 502
9065.94 521
9066.84 499
9067.74 479
9068.64 486
9069.53 473
9070.43 491
9071.33 471
9072.23 475
9073.13 441
9074.03 475
9074.93 489
9075.83 463
9076.73 520
9077.63 499
9078.53 417
9079.43 426
9080.33 432
9081.23 472
9082.12 409
9083.02 447
9083.92 440
9084.82 468
9085.72 505
9086.62 479
9087.52 438
9088.42 460
9089.32 455
9090.22 490
9091.12 516
9092.02 542
9092.92 513
9093.82 502
9094.72 490
9095.62 532
9096.52 579
9097.42 464
9098.32 421
9099.22 433
9100.13 462
9101.03 451
9101.93 435
9102.83 421
9103.73 461
9104.63 454
9105.53 436
9106.43 460
9107.33 456
9108.23 449
9109.13 482
9110.03 492
9110.93 473
9111.84 403
9112.74 445
9113.64 402
9114.54 465
9115.44 420
9116.34 414
9117.24 377
9118.14 395
9119.05 401
9119.95 471
9120.85 421
9121.75 374
9122.65 425
9123.55 451
9124.45 436
9125.36 446
9126.26 371
9127.16 363
9128.06 353
9128.96 437
9129.87 473
9130.77 467
9131.67 422
9132.57 441
9133.47 414
9134.38 439
9135.28 443
9136.18 405
9137.08 464
9137.98 388
9138.89 394
9139.79 368
9140.69 470
9141.59 432
9142.50 411
9143.40 406
9144.30 443
9145.21 445
9146.11 421
9147.01 459
9147.91 405
9148.82 427
9149.72 434
9150.62 406
9151.53 351
9152.43 425
9153.33 427
9154.23 418
9155.14 460
9156.04 410
9156.94 487
9157.85 384
9158.75 354
9159.65 381
9160.56 391
9161.46 401
9162.36 395
9163.27 350
9164.17 405
9165.08 368
9165.98 393
9166.88 419
9167.79 425
9168.69 385
9169.59 426
9170.50 389
9171.40 362
9172.31 366
9173.21 412
9174.11 418
9175.02 430
9175.92 426
9176.83 456
9177.73 429
9178.64 486
9179.54 466
9180.44 399
9181.35 450
9182.25 502
9183.16 473
9184.06 442
9184.97 364
9185.87 377
9186.78 406
9187.68 394
9188.59 397
9189.49 388
9190.40 439
9191.30 403
9192.21 438
9193.11 371
9194.02 386
9194.92 398
9195.83 392
9196.73 442
9197.64 520
9198.54 498
9199.45 513
9200.35 452
9201.26 520
9202.16 518
9203.07 595
9203.98 565
9204.88 520
9205.79 491
9206.69 472
9207.60 493
9208.50 475
9209.41 417
9210.32 437
9211.22 404
9212.13 401
9213.03 379
9213.94 410
9214.85 451
9215.75 429
9216.66 469
9217.57 387
9218.47 428
9219.38 432
9220.28 368
9221.19 409
9222.10 429
9223.00 440
9223.91 434
9224.82 416
9225.72 403
9226.63 396
9227.54 428
9228.44 383
9229.35 416
9230.26 442
9231.16 442
9232.07 448
9232.98 389
9233.89 409
9234.79 431
9235.70 389
9236.61 421
9237.51 428
9238.42 405
9239.33 404
9240.24 401
9241.14 436
9242.05 345
9242.96 340
9243.87 402
9244.77 342
9245.68 344
9246.59 401
9247.50 420
9248.40 403
9249.31 434
9250.22 461
9251.13 375
9252.04 385
9252.94 347
9253.85 424
9254.76 395
9255.67 446
9256.58 441
9257.48 474
9258.39 435
9259.30 479
9260.21 433
9261.12 410
9262.03 441
9262.94 417
9263.84 437
9264.75 413
9265.66 382
9266.57 385
9267.48 410
9268.39 342
9269.30 367
9270.20 358
9271.11 389
9272.02 433
9272.93 479
9273.84 523
9274.75 535
9275.66 519
9276.57 530
9277.48 496
9278.39 482
9279.30 466
9280.21 478
9281.11 456
9282.02 421
9282.93 425
9283.84 422
9284.75 462
9285.66 445
9286.57 444
9287.48 392
9288.39 410
9289.30 402
9290.21 381
9291.12 412
9292.03 435
9292.94 395
9293.85 400
9294.76 401
9295.67 362
9296.58 428
9297.49 425
9298.40 476
9299.31 405
9300.22 398
9301.13 423
9302.04 397
9302.95 406
9303.86 494
9304.77 424
9305.69 419
9306.60 418
9307.51 446
9308.42 500
9309.33 487
9310.24 488
9311.15 554
9312.06 513
9312.97 479
9313.88 459
9314.79 433
9315.70 388
9316.62 433
9317.53 508
9318.44 544
9319.35 496
9320.26 411
9321.17 420
9322.08 392
9322.99 410
9323.91 414
9324.82 377
9325.73 449
9326.64 454
9327.55 420
9328.46 443
9329.38 478
9330.29 387
9331.20 397
9332.11 367
9333.02 460
9333.94 437
9334.85 424
9335.76 423
9336.67 431
9337.58 410
9338.50 497
9339.41 456
9340.32 482
9341.23 474
9342.15 434
9343.06 406
9343.97 413
9344.88 451
9345.80 478
9346.71 427
9347.62 423
9348.53 439
9349.45 450
9350.36 426
9351.27 376
9352.18 400
9353.10 392
9354.01 399
9354.92 368
9355.84 344
9356.75 355
9357.66 434
9358.58 384
9359.49 385
9360.40 454
9361.32 426
9362.23 389
9363.14 413
9364.06 383
9364.97 365
9365.88 341
9366.80 385
9367.71 387
9368.62 330
9369.54 397
9370.45 373
9371.37 333
9372.28 364
9373.19 332
9374.11 405
9375.02 374
9375.94 370
9376.85 379
9377.76 377
9378.68 368
9379.59 410
9380.51 380
9381.42 414
9382.33 364
9383.25 393
9384.16 354
9385.08 292
9385.99 370
9386.91 411
9387.82 412
9388.74 379
9389.65 357
9390.57 381
9391.48 427
9392.40 450
9393.31 426
9394.23 390
9395.14 442
9396.06 419
9396.97 451
9397.89 395
9398.80 436
9399.72 400
9400.63 408
9401.55 396
9402.46 386
9403.38 354
9404.29 348
9405.21 406
9406.12 400
9407.04 357
9407.95 464
9408.87 384
9409.79 408
9410.70 439
9411.62 433
9412.53 445
9413.45 406
9414.36 408
9415.28 394
9416.20 380
9417.11 401
9418.03 445
9418.95 425
9419.86 423
9420.78 389
9421.69 371
9422.61 397
9423.53 422
9424.44 421
9425.36 426
9426.28 423
9427.19 411
9428.11 342
9429.03 346
9429.94 383
9430.86 373
9431.78 438
9432.69 453
9433.61 454
9434.53 421
9435.44 411
9436.36 487
9437.28 479
9438.19 443
9439.11 425
9440.03 483
9440.95 516
9441.86 407
9442.78 442
9443.70 504
9444.62 441
9445.53 442
9446.45 440
9447.37 502
9448.29 487
9449.20 471
9450.12 519
9451.04 515
9451.96 579
9452.87 682
9453.79 645
9454.71 685
9455.63 782
9456.55 734
9457.46 687
9458.38 598
9459.30 572
9460.22 505
9461.14 562
9462.05 505
9462.97 513
9463.89 430
9464.81 426
9465.73 415
9466.65 415
9467.56 415
9468.48 431
9469.40 385
9470.32 384
9471.24 402
9472.16 486
9473.08 425
9473.99 382
9474.91 396
9475.83 386
9476.75 395
9477.67 423
9478.59 409
9479.51 380
9480.43 417
9481.35 383
9482.27 436
9483.19 452
9484.10 456
9485.02 456
9485.94 473
9486.86 511
9487.78 453
9488.70 421
9489.62 385
9490.54 393
9491.46 438
9492.38 429
9493.30 416
9494.22 383
9495.14 430
9496.06 448
9496.98 387
9497.90 332
9498.82 379
9499.74 372
9500.66 389
9501.58 405
9502.50 371
9503.42 383
9504.34 347
9505.26 345
9506.18 385
9507.10 372
9508.02 370
9508.94 407
9509.86 408
9510.78 392
9511.70 357
9512.63 319
9513.55 379
9514.47 355
9515.39 357
9516.31 335
9517.23 378
9518.15 387
9519.07 374
9519.99 404
9520.91 359
9521.83 351
9522.76 413
9523.68 387
9524.60 445
9525.52 440
9526.44 432
9527.36 409
9528.28 467
9529.21 403
9530.13 396
9531.05 442
9531.97 449
9532.89 445
9533.81 482
9534.74 491
9535.66 466
9536.58 385
9537.50 374
9538.42 365
9539.35 389
9540.27 419
9541.19 383
9542.11 382
9543.03 367
9543.96 413
9544.88 392
9545.80 345
9546.72 365
9547.64 417
9548.57 458
9549.49 364
9550.41 354
9551.33 362
9552.26 387
9553.18 365
9554.10 373
9555.03 377
9555.95 398
9556.87 387
9557.79 383
9558.72 385
9559.64 434
9560.56 420
9561.49 442
9562.41 407
9563.33 395
9564.26 408
9565.18 401
9566.10 413
9567.03 443
9567.95 414
9568.87 452
9569.80 383
9570.72 403
9571.64 420
9572.57 458
9573.49 420
9574.41 390
9575.34 368
9576.26 413
9577.18 444
9578.11 379
9579.03 384
9579.96 390
9580.88 442
9581.80 429
9582.73 370
9583.65 420
9584.58 403
9585.50 392
9586.43 377
9587.35 377
9588.27 372
9589.20 489
9590.12 478
9591.05 414
9591.97 373
9592.90 398
9593.82 375
9594.75 397
9595.67 416
9596.60 411
9597.52 409
9598.45 388
9599.37 423
9600.29 397
9601.22 416
9602.14 402
9603.07 434
9604.00 364
9604.92 387
9605.85 398
9606.77 418
9607.70 416
9608.62 461
9609.55 449
9610.47 470
9611.40 477
9612.32 408
9613.25 405
9614.17 442
9615.10 444
9616.03 417
9616.95 396
9617.88 434
9618.80 428
9619.73 419
9620.65 405
9621.58 365
9622.51 358
9623.43 352
9624.36 376
9625.29 399
9626.21 332
9627.14 329
9628.06 391
9628.99 445
9629.92 395
9630.84 396
9631.77 381
9632.70 393
9633.62 383
9634.55 467
9635.48 452
9636.40 390
9637.33 421
9638.26 437
9639.18 398
9640.11 446
9641.04 434
9641.96 412
9642.89 420
9643.82 408
9644.74 414
9645.67 421
9646.60 408
9647.53 390
9648.45 411
9649.38 424
9650.31 436
9651.24 538
9652.16 450
9653.09 453
9654.02 440
9654.95 447
9655.87 466
9656.80 489
9657.73 421
9658.66 483
9659.58 500
9660.51 441
9661.44 380
9662.37 407
9663.30 445
9664.22 461
9665.15 478
9666.08 482
9667.01 463
9667.94 477
9668.86 454
9669.79 458
9670.72 476
9671.65 461
9672.58 548
9673.51 443
9674.43 475
9675.36 446
9676.29 449
9677.22 410
9678.15 411
9679.08 440
9680.01 396
9680.94 430
9681.86 438
9682.79 431
9683.72 385
9684.65 434
9685.58 423
9686.51 451
9687.44 383
9688.37 388
9689.30 459
9690.23 428
9691.16 502
9692.08 487
9693.01 447
9693.94 417
9694.87 460
9695.80 446
9696.73 500
9697.66 450
9698.59 460
9699.52 430
9700.45 493
9701.38 477
9702.31 459
9703.24 449
9704.17 429
9705.10 480
9706.03 407
9706.96 429
9707.89 500
9708.82 512
9709.75 432
9710.68 460
9711.61 484
9712.54 519
9713.47 451
9714.40 486
9715.33 475
9716.26 422
9717.19 426
9718.12 442
9719.06 431
9719.99 396
9720.92 420
9721.85 416
9722.78 406
9723.71 477
9724.64 378
9725.57 459
9726.50 411
9727.43 492
9728.36 537
9729.30 505
9730.23 506
9731.16 522
9732.09 457
9733.02 495
9733.95 439
9734.88 491
9735.81 465
9736.75 452
9737.68 472
9738.61 463
9739.54 483
9740.47 467
9741.40 470
9742.34 482
9743.27 535
9744.20 498
9745.13 520
9746.06 439
9747.00 440
9747.93 471
9748.86 445
9749.79 432
9750.72 490
9751.66 504
9752.59 485
9753.52 465
9754.45 440
9755.39 452
9756.32 481
9757.25 416
9758.18 433
9759.12 448
9760.05 483
9760.98 479
9761.91 472
9762.85 440
9763.78 493
9764.71 481
9765.64 469
9766.58 479
9767.51 450
9768.44 450
9769.38 494
9770.31 504
9771.24 519
9772.18 467
9773.11 479
9774.04 507
9774.98 453
9775.91 490
9776.84 440
9777.78 496
9778.71 500
9779.64 434
9780.58 512
9781.51 546
9782.44 540
9783.38 611
9784.31 618
9785.25 614
9786.18 619
9787.11 620
9788.05 595
9788.98 582
9789.92 585
9790.85 541
9791.78 511
9792.72 519
9793.65 527
9794.59 519
9795.52 589
9796.46 583
9797.39 534
9798.32 600
9799.26 653
9800.19 614
9801.13 618
9802.06 630
9803.00 605
9803.93 616
9804.87 638
9805.80 540
9806.74 528
9807.67 496
9808.61 455
9809.54 479
9810.48 490
9811.41 507
9812.35 457
9813.28 452
9814.22 460
9815.15 466
9816.09 437
9817.02 482
9817.96 454
9818.89 443
9819.83 458
9820.76 479
9821.70 475
9822.64 429
9823.57 409
9824.51 448
9825.44 420
9826.38 380
9827.31 436
9828.25 442
9829.19 442
9830.12 417
9831.06 420
9831.99 418
9832.93 472
9833.87 441
9834.80 476
9835.74 395
9836.68 401
9837.61 390
9838.55 401
9839.48 386
9840.42 423
9841.36 414
9842.29 395
9843.23 424
9844.17 437
9845.10 456
9846.04 417
9846.98 411
9847.91 436
9848.85 435
9849.79 444
9850.72 456
9851.66 413
9852.60 423
9853.54 441
9854.47 446
9855.41 425
9856.35 409
9857.28 395
9858.22 411
9859.16 423
9860.10 471
9861.03 404
9861.97 406
9862.91 371
9863.85 388
9864.78 421
9865.72 511
9866.66 513
9867.60 434
9868.54 424
9869.47 398
9870.41 428
9871.35 434
9872.29 437
9873.22 459
9874.16 447
9875.10 411
9876.04 404
9876.98 403
9877.92 443
9878.85 412
9879.79 391
9880.73 451
9881.67 508
9882.61 445
9883.55 437
9884.48 452
9885.42 456
9886.36 438
9887.30 463
9888.24 417
9889.18 346
9890.12 417
9891.06 417
9891.99 428
9892.93 422
9893.87 393
9894.81 405
9895.75 478
9896.69 453
9897.63 390
9898.57 428
9899.51 410
9900.45 456
9901.39 430
9902.33 437
9903.27 439
9904.20 391
9905.14 419
9906.08 431
9907.02 418
9907.96 429
9908.90 466
9909.84 425
9910.78 444
9911.72 528
9912.66 510
9913.60 462
9914.54 431
9915.48 505
9916.42 512
9917.36 464
9918.30 490
9919.24 453
9920.18 497
9921.12 500
9922.06 508
9923.00 559
9923.94 636
9924.88 694
9925.83 829
9926.77 922
9927.71 1004
9928.65 1077
9929.59 1090
9930.53 982
9931.47 936
9932.41 837
9933.35 767
9934.29 709
9935.23 622
9936.17 615
9937.12 633
9938.06 525
9939.00 543
9939.94 586
9940.88 543
9941.82 542
9942.76 555
9943.70 606
9944.65 573
9945.59 599
9946.53 577
9947.47 536
9948.41 499
9949.35 481
9950.29 533
9951.24 488
9952.18 482
9953.12 539
9954.06 564
9955.00 531
9955.95 543
9956.89 532
9957.83 539
9958.77 541
9959.71 472
9960.66 485
9961.60 448
9962.54 474
9963.48 493
9964.43 514
9965.37 462
9966.31 455
9967.25 458
9968.20 487
9969.14 522
9970.08 439
9971.02 430
9971.97 458
9972.91 457
9973.85 489
9974.79 493
9975.74 438
9976.68 485
9977.62 475
9978.57 426
9979.51 437
9980.45 417
9981.40 446
9982.34 415
9983.28 383
9984.23 418
9985.17 464
9986.11 390
9987.06 385
9988.00 397
9988.94 404
9989.89 385
9990.83 448
9991.77 466
9992.72 436
9993.66 443
9994.60 421
9995.55 431
9996.49 378
9997.44 383
9998.38 379
9999.32 445
10000.27 382
10001.21 356
10002.16 376
10003.10 409
10004.04 437
10004.99 403
10005.93 397
10006.88 374
10007.82 363
10008.77 404
10009.71 385
10010.66 389
10011.60 376
10012.54 367
10013.49 393
10014.43 418
10015.38 370
10016.32 346
10017.27 381
10018.21 390
10019.16 373
10020.10 352
10021.05 370
10021.99 373
10022.94 361
10023.88 382
10024.83 391
10025.77 433
10026.72 419
10027.67 376
10028.61 372
10029.56 355
10030.50 354
10031.45 396
10032.39 368
10033.34 402
10034.28 368
10035.23 365
10036.18 454
10037.12 388
10038.07 388
10039.01 477
10039.96 427
10040.90 415
10041.85 374
10042.80 349
10043.74 383
10044.69 404
10045.64 350
10046.58 349
10047.53 333
10048.47 321
10049.42 325
10050.37 404
10051.31 403
10052.26 362
10053.21 348
10054.15 402
10055.10 405
10056.05 402
10056.99 376
10057.94 304
10058.89 373
10059.83 363
10060.78 346
10061.73 360
10062.67 386
10063.62 478
10064.57 471
10065.52 439
10066.46 429
10067.41 430
10068.36 442
10069.30 389
10070.25 430
10071.20 384
10072.15 397
10073.09 399
10074.04 377
10074.99 392
10075.94 421
10076.88 449
10077.83 449
10078.78 414
10079.73 426
10080.68 409
10081.62 438
10082.57 441
10083.52 440
10084.47 397
10085.42 381
10086.36 373
10087.31 370
10088.26 334
10089.21 351
10090.16 405
10091.11 390
10092.05 372
10093.00 379
10093.95 317
10094.90 369
10095.85 347
10096.80 390
10097.75 345
10098.69 387
10099.64 352
10100.59 384
10101.54 365
10102.49 372
10103.44 378
10104.39 338
10105.34 331
10106.28 333
10107.23 321
10108.18 384
10109.13 322
10110.08 340
10111.03 338
10111.98 354
10112.93 362
10113.88 334
10114.83 340
10115.78 314
10116.73 350
10117.68 356
10118.63 361
10119.58 386
10120.53 350
10121.48 358
10122.43 325
10123.38 378
10124.33 303
10125.28 364
10126.23 337
10127.18 354
10128.13 382
10129.08 334
10130.03 284
10130.98 330
10131.93 354
10132.88 346
10133.83 386
10134.78 391
10135.73 309
10136.68 338
10137.63 346
10138.58 373
10139.53 381
10140.48 376
10141.43 368
10142.38 362
10143.33 325
10144.28 375
10145.23 338
10146.19 347
10147.14 332
10148.09 344
10149.04 378
10149.99 346
10150.94 346
10151.89 322
10152.84 377
10153.79 351
10154.75 349
10155.70 327
10156.65 311
10157.60 337
10158.55 366
10159.50 357
10160.46 349
10161.41 366
10162.36 323
10163.31 350
10164.26 389
10165.21 421
10166.17 411
10167.12 353
10168.07 374
10169.02 384
10169.97 326
10170.93 360
10171.88 386
10172.83 391
10173.78 360
10174.73 343
10175.69 349
10176.64 332
10177.59 374
10178.54 407
10179.50 397
10180.45 389
10181.40 429
10182.35 459
10183.31 477
10184.26 482
10185.21 452
10186.17 468
10187.12 448
10188.07 424
10189.02 468
10189.98 424
10190.93 371
10191.88 405
10192.84 400
10193.79 383
10194.74 497
10195.70 430
10196.65 367
10197.60 408
10198.56 395
10199.51 402
10200.46 394
10201.42 407
10202.37 486
10203.32 470
10204.28 410
10205.23 447
10206.18 496
10207.14 530
10208.09 556
10209.05 569
10210.00 521
10210.95 494
10211.91 543
10212.86 484
10213.82 463
10214.77 480
10215.72 466
10216.68 468
10217.63 493
10218.59 462
10219.54 431
10220.50 438
10221.45 422
10222.41 433
10223.36 449
10224.31 451
10225.27 420
10226.22 456
10227.18 400
10228.13 396
10229.09 433
10230.04 429
10231.00 385
10231.95 414
10232.91 436
10233.86 497
10234.82 515
10235.77 496
10236.73 471
10237.68 502
10238.64 504
10239.59 466
10240.55 490
10241.50 431
10242.46 444
10243.42 503
10244.37 467
10245.33 479
10246.28 399
10247.24 409
10248.19 451
10249.15 391
10250.11 438
10251.06 429
10252.02 476
10252.97 446
10253.93 403
10254.89 399
10255.84 478
10256.80 399
10257.75 418
10258.71 431
10259.67 442
10260.62 439
10261.58 486
10262.54 422
10263.49 437
10264.45 497
10265.40 527
10266.36 519
10267.32 584
10268.27 549
10269.23 487
10270.19 486
10271.14 435
10272.10 447
10273.06 405
10274.02 434
10274.97 440
10275.93 402
10276.89 356
10277.84 348
10278.80 409
10279.76 355
10280.71 336
10281.67 336
10282.63 357
10283.59 374
10284.54 422
10285.50 370
10286.46 374
10287.42 403
10288.37 371
10289.33 410
10290.29 381
10291.25 394
10292.21 400
10293.16 359
10294.12 358
10295.08 412
10296.04 434
10296.99 435
10297.95 391
10298.91 376
10299.87 415
10300.83 349
10301.79 374
10302.74 396
10303.70 359
10304.66 347
10305.62 360
10306.58 367
10307.54 345
10308.49 339
10309.45 312
10310.41 312
10311.37 264
10312.33 301
10313.29 268
10314.25 307
10315.21 356
10316.16 336
10317.12 326
10318.08 335
10319.04 313
10320.00 330
10320.96 364
10321.92 386
10322.88 327
10323.84 370
10324.80 296
10325.76 286
10326.71 363
10327.67 348
10328.63 307
10329.59 311
10330.55 322
10331.51 330
10332.47 331
10333.43 317
10334.39 296
10335.35 324
10336.31 359
10337.27 354
10338.23 333
10339.19 379
10340.15 366
10341.11 358
10342.07 353
10343.03 349
10343.99 334
10344.95 333
10345.91 323
10346.87 378
10347.83 353
10348.79 360
10349.75 379
10350.71 391
10351.67 402
10352.63 401
10353.60 375
10354.56 406
10355.52 378
10356.48 414
10357.44 388
10358.40 390
10359.36 367
10360.32 370
10361.28 353
10362.24 332
10363.20 292
10364.17 315
10365.13 312
10366.09 272
10367.05 306
10368.01 356
10368.97 332
10369.93 326
10370.89 334
10371.86 316
10372.82 333
10373.78 330
10374.74 345
10375.70 372
10376.66 305
10377.63 349
10378.59 310
10379.55 329
10380.51 298
10381.47 340
10382.44 324
10383.40 311
10384.36 321
10385.32 286
10386.28 294
10387.25 261
10388.21 274
10389.17 344
10390.13 338
10391.10 255
10392.06 337
10393.02 343
10393.98 276
10394.94 302
10395.91 298
10396.87 314
10397.83 262
10398.80 301
10399.76 292
10400.72 316
10401.68 322
10402.65 326
10403.61 302
10404.57 302
10405.54 313
10406.50 313
10407.46 290
10408.43 313
10409.39 364
10410.35 328
10411.32 276
10412.28 302
10413.24 282
10414.21 315
10415.17 322
10416.13 332
10417.10 306
10418.06 320
10419.02 378
10419.99 356
10420.95 378
10421.91 405
10422.88 442
10423.84 401
10424.81 404
10425.77 424
10426.73 430
10427.70 417
10428.66 376
10429.63 361
10430.59 394
10431.56 346
10432.52 330
10433.48 310
10434.45 330
10435.41 362
10436.38 351
10437.34 258
10438.31 333
10439.27 336
10440.24 330
10441.20 281
10442.16 342
10443.13 293
10444.09 302
10445.06 349
10446.02 332
10446.99 291
10447.95 297
10448.92 259
10449.88 303
10450.85 299
10451.81 294
10452.78 310
10453.75 320
10454.71 327
10455.68 301
10456.64 292
10457.61 319
10458.57 304
10459.54 326
10460.50 325
10461.47 296
10462.43 298
10463.40 324
10464.37 296
10465.33 312
10466.30 285
10467.26 297
10468.23 268
10469.20 240
10470.16 296
10471.13 278
10472.09 331
10473.06 300
10474.03 270
10474.99 279
10475.96 289
10476.93 354
10477.89 318
10478.86 320
10479.82 339
10480.79 369
10481.76 394
10482.72 316
10483.69 299
10484.66 346
10485.62 313
10486.59 294
10487.56 316
10488.52 301
10489.49 293
10490.46 285
10491.43 287
10492.39 336
10493.36 288
10494.33 340
10495.29 293
10496.26 282
10497.23 229
10498.20 270
10499.16 256
10500.13 267
10501.10 314
10502.07 329
10503.03 314
10504.00 303
10504.97 317
10505.94 328
10506.90 278
10507.87 243
10508.84 275
10509.81 261
10510.78 283
10511.74 257
10512.71 294
10513.68 274
10514.65 283
10515.62 302
10516.58 304
10517.55 312
10518.52 276
10519.49 310
10520.46 334
10521.43 281
10522.39 245
10523.36 260
10524.33 258
10525.30 241
10526.27 252
10527.24 263
10528.21 279
10529.17 298
10530.14 293
10531.11 291
10532.08 244
10533.05 245
10534.02 269
10534.99 267
10535.96 262
10536.93 296
10537.90 264
10538.86 240
10539.83 264
10540.80 296
10541.77 293
10542.74 276
10543.71 247
10544.68 279
10545.65 279
10546.62 298
10547.59 317
10548.56 304
10549.53 290
10550.50 314
10551.47 295
10552.44 278
10553.41 242
10554.38 260
10555.35 281
10556.32 293
10557.29 291
10558.26 323
10559.23 335
10560.20 314
10561.17 277
10562.14 274
10563.11 249
10564.08 284
10565.05 329
10566.02 337
10566.99 280
10567.96 294
10568.93 293
10569.90 258
10570.87 275
10571.84 290
10572.82 275
10573.79 259
10574.76 273
10575.73 285
10576.70 300
10577.67 269
10578.64 274
10579.61 321
10580.58 278
10581.55 319
10582.53 321
10583.50 280
10584.47 303
10585.44 313
10586.41 292
10587.38 272
10588.35 287
10589.33 278
10590.30 292
10591.27 305
10592.24 331
10593.21 316
10594.18 301
10595.16 335
10596.13 304
10597.10 315
10598.07 296
10599.04 305
10600.01 320
10600.99 310
10601.96 277
10602.93 279
10603.90 317
10604.88 318
10605.85 332
10606.82 343
10607.79 288
10608.77 278
10609.74 336
10610.71 347
10611.68 302
10612.66 290
10613.63 311
10614.60 321
10615.57 300
10616.55 253
10617.52 293
10618.49 336
10619.46 306
10620.44 353
10621.41 359
10622.38 300
10623.36 350
10624.33 336
10625.30 330
10626.28 310
10627.25 333
10628.22 352
10629.20 330
10630.17 328
10631.14 345
10632.12 349
10633.09 324
10634.06 338
10635.04 317
10636.01 366
10636.99 367
10637.96 426
10638.93 522
10639.91 535
10640.88 481
10641.85 495
10642.83 532
10643.80 506
10644.78 469
10645.75 450
10646.72 415
10647.70 340
10648.67 361
10649.65 407
10650.62 357
10651.60 316
10652.57 292
10653.55 354
10654.52 338
10655.49 380
10656.47 336
10657.44 331
10658.42 350
10659.39 341
10660.37 274
10661.34 354
10662.32 296
10663.29 311
10664.27 283
10665.24 313
10666.22 300
10667.19 367
10668.17 333
10669.14 307
10670.12 268
10671.09 304
10672.07 282
10673.04 347
10674.02 292
10675.00 299
10675.97 323
10676.95 339
10677.92 319
10678.90 329
10679.87 331
10680.85 369
10681.82 339
10682.80 355
10683.78 340
10684.75 304
10685.73 287
10686.70 327
10687.68 315
10688.66 277
10689.63 308
10690.61 356
10691.58 311
10692.56 277
10693.54 306
10694.51 297
10695.49 282
10696.47 253
10697.44 289
10698.42 288
10699.40 287
10700.37 296
10701.35 306
10702.33 259
10703.30 267
10704.28 276
10705.26 324
10706.23 291
10707.21 286
10708.19 305
10709.16 268
10710.14 264
10711.12 261
10712.10 244
10713.07 245
10714.05 262
10715.03 250
10716.01 272
10716.98 264
10717.96 283
10718.94 263
10719.91 283
10720.89 311
10721.87 338
10722.85 280
10723.83 287
10724.80 239
10725.78 261
10726.76 297
10727.74 326
10728.71 292
10729.69 256
10730.67 281
10731.65 278
10732.63 277
10733.60 310
10734.58 300
10735.56 307
10736.54 275
10737.52 290
10738.50 286
10739.47 270
10740.45 317
10741.43 300
10742.41 286
10743.39 292
10744.37 321
10745.35 269
10746.32 271
10747.30 302
10748.28 291
10749.26 300
10750.24 284
10751.22 282
10752.20 273
10753.18 270
10754.16 241
10755.14 258
10756.11 306
10757.09 254
10758.07 254
10759.05 301
10760.03 268
10761.01 237
10761.99 245
10762.97 256
10763.95 270
10764.93 248
10765.91 261
10766.89 274
10767.87 293
10768.85 257
10769.83 277
10770.81 268
10771.79 277
10772.77 259
10773.75 293
10774.73 268
10775.71 273
10776.69 290
10777.67 276
10778.65 256
10779.63 261
10780.61 291
10781.59 272
10782.57 244
10783.55 322
10784.53 279
10785.51 285
10786.49 284
10787.47 308
10788.45 290
10789.43 242
10790.41 267
10791.39 275
10792.38 253
10793.36 297
10794.34 306
10795.32 277
10796.30 297
10797.28 315
10798.26 241
10799.24 280
10800.22 260
10801.21 277
10802.19 286
10803.17 308
10804.15 248
10805.13 265
10806.11 255
10807.09 257
10808.07 271
10809.06 233
10810.04 271
10811.02 242
10812.00 259
10812.98 235
10813.97 223
10814.95 233
10815.93 247
10816.91 257
10817.89 241
10818.87 279
10819.86 281
10820.84 283
10821.82 249
10822.80 233
10823.79 299
10824.77 334
10825.75 307
10826.73 309
10827.72 297
10828.70 295
10829.68 280
10830.66 315
10831.65 263
10832.63 262
10833.61 262
10834.59 254
10835.58 280
10836.56 262
10837.54 256
10838.52 260
10839.51 268
10840.49 221
10841.47 297
10842.46 268
10843.44 282
10844.42 347
10845.41 308
10846.39 268
10847.37 296
10848.36 325
10849.34 294
10850.32 287
10851.31 296
10852.29 301
10853.27 256
10854.26 273
10855.24 292
10856.23 246
10857.21 282
10858.19 321
10859.18 324
10860.16 368
10861.14 310
10862.13 329
10863.11 273
10864.10 305
10865.08 285
10866.07 302
10867.05 341
10868.03 299
10869.02 327
10870.00 338
10870.99 342
10871.97 297
10872.96 304
10873.94 303
10874.92 274
10875.91 289
10876.89 294
10877.88 286
10878.86 336
10879.85 262
10880.83 345
10881.82 375
10882.80 358
10883.79 351
10884.77 330
10885.76 304
10886.74 367
10887.73 364
10888.71 361
10889.70 329
10890.68 363
10891.67 362
10892.65 350
10893.64 371
10894.63 355
10895.61 447
10896.60 357
10897.58 383
10898.57 435
10899.55 462
10900.54 482
10901.53 559
10902.51 593
10903.50 520
10904.48 530
10905.47 510
10906.46 464
10907.44 415
10908.43 450
10909.41 423
10910.40 424
10911.39 420
10912.37 421
10913.36 366
10914.34 412
10915.33 415
10916.32 428
10917.30 423
10918.29 408
10919.28 439
10920.26 448
10921.25 391
10922.24 397
10923.22 364
10924.21 471
10925.20 429
10926.18 388
10927.17 395
10928.16 437
10929.15 458
10930.13 441
10931.12 406
10932.11 396
10933.09 382
10934.08 423
10935.07 454
10936.06 452
10937.04 449
10938.03 465
10939.02 446
10940.01 432
10940.99 423
10941.98 461
10942.97 488
10943.96 487
10944.94 444
10945.93 458
10946.92 464
10947.91 448
10948.90 436
10949.88 466
10950.87 462
10951.86 548
10952.85 560
10953.84 530
10954.82 531
10955.81 562
10956.80 607
10957.79 651
10958.78 651
10959.77 590
10960.75 606
10961.74 710
10962.73 666
10963.72 641
10964.71 654
10965.70 617
10966.69 596
10967.68 604
10968.66 549
10969.65 576
10970.64 556
10971.63 583
10972.62 593
10973.61 624
10974.60 557
10975.59 569
10976.58 579
10977.57 607
10978.55 590
10979.54 561
10980.53 624
10981.52 556
10982.51 564
10983.50 606
10984.49 485
10985.48 540
10986.47 567
10987.46 574
10988.45 485
10989.44 581
10990.43 593
10991.42 630
10992.41 635
10993.40 648
10994.39 673
10995.38 707
10996.37 820
10997.36 817
10998.35 809
10999.34 888
11000.33 935
11001.32 1032
11002.31 1007
11003.30 947
11004.29 941
11005.28 872
11006.27 751
11007.26 732
11008.25 704
11009.24 714
11010.24 654
11011.23 674
11012.22 635
11013.21 679
11014.20 690
11015.19 677
11016.18 710
11017.17 745
11018.16 647
11019.15 670
11020.14 636
11021.14 656
11022.13 608
11023.12 562
11024.11 556
11025.10 557
11026.09 541
11027.08 561
11028.08 547
11029.07 481
11030.06 464
11031.05 467
11032.04 477
11033.03 529
11034.03 532
11035.02 482
11036.01 474
11037.00 457
11037.99 502
11038.99 416
11039.98 461
11040.97 397
11041.96 438
11042.95 437
11043.95 414
11044.94 416
11045.93 372
11046.92 420
11047.92 494
11048.91 436
11049.90 351
11050.89 393
11051.89 403
11052.88 370
11053.87 378
11054.86 379
11055.86 381
11056.85 378
11057.84 398
11058.83 355
11059.83 369
11060.82 385
11061.81 373
11062.81 456
11063.80 423
11064.79 413
11065.79 410
11066.78 381
11067.77 321
11068.77 364
11069.76 371
11070.75 374
11071.75 435
11072.74 394
11073.73 363
11074.73 396
11075.72 392
11076.71 363
11077.71 351
11078.70 351
11079.70 353
11080.69 357
11081.68 370
11082.68 361
11083.67 342
11084.67 348
11085.66 354
11086.65 370
11087.65 398
11088.64 412
11089.64 359
11090.63 359
11091.63 375
11092.62 389
11093.61 368
11094.61 366
11095.60 319
11096.60 378
11097.59 359
11098.59 371
11099.58 370
11100.58 392
11101.57 397
11102.57 381
11103.56 356
11104.56 363
11105.55 414
11106.55 419
11107.54 370
11108.54 410
11109.53 381
11110.53 398
11111.52 357
11112.52 355
11113.51 389
11114.51 319
11115.50 350
11116.50 388
11117.49 367
11118.49 407
11119.49 374
11120.48 360
11121.48 374
11122.47 403
11123.47 421
11124.46 431
11125.46 442
11126.46 520
11127.45 588
11128.45 543
11129.44 516
11130.44 514
11131.44 487
11132.43 453
11133.43 470
11134.43 417
11135.42 462
11136.42 385
11137.41 432
11138.41 432
11139.41 416
11140.40 428
11141.40 453
11142.40 442
11143.39 447
11144.39 461
11145.39 498
11146.38 408
11147.38 422
11148.38 435
11149.38 352
11150.37 350
11151.37 315
11152.37 383
11153.36 341
11154.36 353
11155.36 362
11156.36 361
11157.35 426
11158.35 386
11159.35 384
11160.34 322
11161.34 295
11162.34 356
11163.34 329
11164.33 360
11165.33 335
11166.33 326
11167.33 345
11168.33 366
11169.32 338
11170.32 323
11171.32 290
11172.32 316
11173.32 342
11174.31 326
11175.31 341
11176.31 331
11177.31 324
11178.31 301
11179.30 331
11180.30 319
11181.30 329
11182.30 307
11183.30 300
11184.30 327
11185.30 337
11186.29 347
11187.29 353
11188.29 342
11189.29 325
11190.29 322
11191.29 310
11192.29 324
11193.29 311
11194.28 314
11195.28 355
11196.28 341
11197.28 333
11198.28 292
11199.28 294
11200.28 324
11201.28 360
11202.28 339
11203.28 327
11204.28 276
11205.28 287
11206.28 294
11207.28 326
11208.28 291
11209.27 292
11210.27 323
11211.27 324
11212.27 331
11213.27 323
11214.27 275
11215.27 299
11216.27 299
11217.27 312
11218.27 286
11219.27 284
11220.27 280
11221.27 283
11222.27 294
11223.27 286
11224.27 322
11225.28 323
11226.28 312
11227.28 355
11228.28 280
11229.28 312
11230.28 309
11231.28 337
11232.28 297
11233.28 308
11234.28 312
11235.28 301
11236.28 304
11237.28 281
11238.28 335
11239.28 331
11240.29 322
11241.29 319
11242.29 308
11243.29 289
11244.29 305
11245.29 305
11246.29 339
11247.29 285
11248.30 340
11249.30 315
11250.30 291
11251.30 321
11252.30 271
11253.30 317
11254.31 317
11255.31 281
11256.31 315
11257.31 268
11258.31 252
11259.31 301
11260.32 313
11261.32 297
11262.32 270
11263.32 256
11264.32 285
11265.33 314
11266.33 304
11267.33 312
11268.33 293
11269.34 274
11270.34 271
11271.34 296
11272.34 314
11273.35 313
11274.35 322
11275.35 333
11276.35 319
11277.36 375
11278.36 375
11279.36 336
11280.36 340
11281.37 332
11282.37 342
11283.37 358
11284.38 346
11285.38 346
11286.38 302
11287.38 329
11288.39 318
11289.39 319
11290.39 301
11291.40 295
11292.40 324
11293.40 316
11294.41 250
11295.41 313
11296.41 322
11297.42 330
11298.42 351
11299.43 322
11300.43 298
11301.43 339
11302.44 300
11303.44 328
11304.44 350
11305.45 350
11306.45 363
11307.46 433
11308.46 345
11309.47 342
11310.47 369
11311.47 412
11312.48 426
11313.48 349
11314.49 378
11315.49 399
11316.50 399
11317.50 375
11318.50 365
11319.51 354
11320.51 394
11321.52 375
11322.52 362
11323.53 356
11324.53 356
11325.54 357
11326.54 330
11327.55 284
11328.55 341
11329.56 375
11330.56 340
11331.57 293
11332.57 299
11333.58 345
11334.58 348
11335.59 300
11336.59 354
11337.60 355
11338.60 404
11339.61 424
11340.61 442
11341.62 421
11342.63 414
11343.63 413
11344.64 382
11345.64 399
11346.65 376
11347.65 375
11348.66 359
11349.67 372
11350.67 325
11351.68 325
11352.68 371
11353.69 324
11354.70 328
11355.70 282
11356.71 306
11357.72 339
11358.72 333
11359.73 312
11360.73 316
11361.74 323
11362.75 356
11363.75 346
11364.76 320
11365.77 304
11366.77 327
11367.78 323
11368.79 302
11369.79 292
11370.80 314
11371.81 320
11372.81 340
11373.82 309
11374.83 325
11375.84 319
11376.84 306
11377.85 336
11378.86 311
11379.86 304
11380.87 319
11381.88 320
11382.89 286
11383.89 281
11384.90 323
11385.91 297
11386.92 293
11387.92 343
11388.93 326
11389.94 336
11390.95 323
11391.95 339
11392.96 332
11393.97 309
11394.98 333
11395.99 340
11396.99 336
11398.00 317
11399.01 316
11400.02 329
11401.03 328
11402.03 337
11403.04 354
11404.05 339
11405.06 364
11406.07 341
11407.08 301
11408.09 295
11409.09 334
11410.10 366
11411.11 334
11412.12 287
11413.13 318
11414.14 315
11415.15 309
11416.15 339
11417.16 349
11418.17 326
11419.18 363
11420.19 319
11421.20 304
11422.21 353
11423.22 343
11424.23 313
11425.24 313
11426.25 328
11427.26 360
11428.26 321
11429.27 388
11430.28 315
11431.29 349
11432.30 321
11433.31 333
11434.32 341
11435.33 315
11436.34 367
11437.35 373
11438.36 333
11439.37 338
11440.38 316
11441.39 371
11442.40 353
11443.41 377
11444.42 332
11445.43 343
11446.44 328
11447.45 363
11448.46 348
11449.47 363
11450.48 362
11451.49 393
11452.50 374
11453.51 382
11454.52 418
11455.53 435
11456.55 343
11457.56 399
11458.57 383
11459.58 398
11460.59 397
11461.60 364
11462.61 396
11463.62 394
11464.63 411
11465.64 404
11466.65 455
11467.67 490
11468.68 425
11469.69 447
11470.70 449
11471.71 454
11472.72 435
11473.73 416
11474.74 416
11475.76 448
11476.77 447
11477.78 360
11478.79 394
11479.80 440
11480.81 473
11481.83 443
11482.84 458
11483.85 466
11484.86 466
11485.87 441
11486.89 396
11487.90 419
11488.91 469
11489.92 479
11490.93 485
11491.95 449
11492.96 494
11493.97 448
11494.98 464
11496.00 416
11497.01 460
11498.02 453
11499.03 449
11500.05 466
11501.06 531
11502.07 473
11503.08 477
11504.10 479
11505.11 412
11506.12 454
11507.13 445
11508.15 471
11509.16 454
11510.17 413
11511.19 411
11512.20 473
11513.21 463
11514.23 473
11515.24 468
11516.25 478
11517.27 527
11518.28 488
11519.29 492
11520.31 463
11521.32 471
11522.33 521
11523.35 484
11524.36 525
11525.37 532
11526.39 560
11527.40 573
11528.42 540
11529.43 527
11530.44 531
11531.46 543
11532.47 614
11533.48 616
11534.50 639
11535.51 615
11536.53 660
11537.54 635
11538.56 613
11539.57 636
11540.58 659
11541.60 618
11542.61 631
11543.63 672
11544.64 611
11545.66 635
11546.67 689
11547.69 754
11548.70 730
11549.72 755
11550.73 727
11551.75 698
11552.76 750
11553.78 871
11554.79 914
11555.81 863
11556.82 914
11557.84 950
11558.85 908
11559.87 951
11560.88 962
11561.90 953
11562.91 997
11563.93 973
11564.94 956
11565.96 1006
11566.97 999
11567.99 1033
11569.00 1045
11570.02 1039
11571.04 1139
11572.05 1230
11573.07 1182
11574.08 1166
11575.10 1282
11576.11 1313
11577.13 1368
11578.15 1544
11579.16 1622
11580.18 1620
11581.20 1824
11582.21 1907
11583.23 1869
11584.24 1883
11585.26 2022
11586.28 2027
11587.29 2024
11588.31 2125
11589.33 2187
11590.34 2348
11591.36 2446
11592.38 2688
11593.39 3073
11594.41 3546
11595.43 4082
11596.44 4675
11597.46 5150
11598.48 6055
11599.49 6482
11600.51 6967
11601.53 6972
11602.54 6661
11603.56 6366
11604.58 5555
11605.60 4933
11606.61 4444
11607.63 3717
11608.65 3280
11609.67 2994
11610.68 2722
11611.70 2556
11612.72 2491
11613.74 2343
11614.75 2315
11615.77 2327
11616.79 2314
11617.81 2264
11618.82 2250
11619.84 2133
11620.86 1990
11621.88 1849
11622.90 1784
11623.91 1754
11624.93 1599
11625.95 1454
11626.97 1556
11627.99 1472
11629.00 1405
11630.02 1387
11631.04 1391
11632.06 1340
11633.08 1350
11634.10 1323
11635.11 1290
11636.13 1227
11637.15 1157
11638.17 1127
11639.19 1081
11640.21 1123
11641.23 1112
11642.25 1062
11643.26 1073
11644.28 998
11645.30 909
11646.32 945
11647.34 907
11648.36 877
11649.38 871
11650.40 830
11651.42 849
11652.44 815
11653.46 791
11654.47 808
11655.49 861
11656.51 810
11657.53 823
11658.55 861
11659.57 742
11660.59 788
11661.61 822
11662.63 745
11663.65 763
11664.67 735
11665.69 792
11666.71 799
11667.73 797
11668.75 801
11669.77 830
11670.79 813
11671.81 845
11672.83 881
11673.85 851
11674.87 964
11675.89 934
11676.91 947
11677.93 942
11678.95 971
11679.97 948
11680.99 980
11682.01 1014
11683.03 971
11684.06 999
11685.08 1024
11686.10 1012
11687.12 894
11688.14 924
11689.16 882
11690.18 892
11691.20 885
11692.22 817
11693.24 776
11694.26 835
11695.29 849
11696.31 781
11697.33 814
11698.35 830
11699.37 789
11700.39 806
11701.41 832
11702.43 816
11703.46 749
11704.48 742
11705.50 769
11706.52 779
11707.54 756
11708.56 732
11709.59 705
11710.61 713
11711.63 694
11712.65 719
11713.67 684
11714.70 682
11715.72 679
11716.74 720
11717.76 651
11718.78 636
11719.81 644
11720.83 630
11721.85 678
11722.87 679
11723.90 601
11724.92 619
11725.94 663
11726.96 590
11727.99 590
11729.01 609
11730.03 593
11731.05 577
11732.08 584
11733.10 608
11734.12 576
11735.15 593
11736.17 579
11737.19 602
11738.21 606
11739.24 595
11740.26 598
11741.28 609
11742.31 629
11743.33 636
11744.35 645
11745.38 637
11746.40 668
11747.42 637
11748.45 608
11749.47 585
11750.49 571
11751.52 639
11752.54 640
11753.56 637
11754.59 646
11755.61 602
11756.64 581
11757.66 560
11758.68 566
11759.71 510
11760.73 590
11761.76 615
11762.78 542
11763.80 553
11764.83 538
11765.85 554
11766.88 542
11767.90 572
11768.93 508
11769.95 512
11770.97 519
11772.00 567
11773.02 546
11774.05 567
11775.07 629
11776.10 498
11777.12 489
11778.15 508
11779.17 461
11780.20 439
11781.22 481
11782.25 466
11783.27 431
11784.30 485
11785.32 467
11786.35 510
11787.37 435
11788.40 454
11789.42 474
11790.45 445
11791.47 440
11792.50 417
11793.52 480
11794.55 441
11795.57 420
11796.60 437
11797.63 357
11798.65 369
11799.68 360
11800.70 353
11801.73 380
11802.75 358
11803.78 399
11804.81 412
11805.83 397
11806.86 374
11807.88 440
11808.91 434
11809.94 449
11810.96 385
11811.99 377
11813.02 414
11814.04 373
11815.07 350
11816.09 379
11817.12 399
11818.15 349
11819.17 307
11820.20 357
11821.23 355
11822.25 350
11823.28 411
11824.31 455
11825.33 445
11826.36 433
11827.39 385
11828.42 399
11829.44 383
11830.47 423
11831.50 396
11832.52 356
11833.55 378
11834.58 404
11835.61 392
11836.63 371
11837.66 328
11838.69 403
11839.71 392
11840.74 322
11841.77 281
11842.80 338
11843.83 364
11844.85 353
11845.88 316
11846.91 340
11847.94 359
11848.96 358
11849.99 345
11851.02 330
11852.05 346
11853.08 364
11854.10 335
11855.13 365
11856.16 362
11857.19 342
11858.22 342
11859.24 313
11860.27 341
11861.30 291
11862.33 311
11863.36 371
11864.39 329
11865.42 309
11866.44 302
11867.47 320
11868.50 321
11869.53 322
11870.56 340
11871.59 311
11872.62 310
11873.65 319
11874.67 342
11875.70 364
11876.73 326
11877.76 310
11878.79 341
11879.82 278
11880.85 297
11881.88 297
11882.91 330
11883.94 329
11884.97 313
11886.00 332
11887.03 301
11888.06 318
11889.09 328
11890.11 291
11891.14 312
11892.17 331
11893.20 339
11894.23 340
11895.26 285
11896.29 347
11897.32 330
11898.35 319
11899.38 376
11900.41 358
11901.44 365
11902.47 339
11903.50 357
11904.53 344
11905.56 334
11906.59 317
11907.63 306
11908.66 293
11909.69 362
11910.72 352
11911.75 343
11912.78 348
11913.81 356
11914.84 339
11915.87 411
11916.90 363
11917.93 344
11918.96 334
11919.99 333
11921.02 388
11922.06 400
11923.09 402
11924.12 354
11925.15 387
11926.18 346
11927.21 339
11928.24 361
11929.27 387
11930.31 387
11931.34 443
11932.37 433
11933.40 410
11934.43 401
11935.46 411
11936.49 346
11937.53 340
11938.56 381
11939.59 387
11940.62 370
11941.65 325
11942.69 311
11943.72 352
11944.75 376
11945.78 327
11946.81 383
11947.85 377
11948.88 373
11949.91 325
11950.94 303
11951.97 349
11953.01 329
11954.04 328
11955.07 342
11956.10 320
11957.14 301
11958.17 305
11959.20 364
11960.24 364
11961.27 342
11962.30 318
11963.33 322
11964.37 310
11965.40 339
11966.43 321
11967.47 289
11968.50 289
11969.53 277
11970.56 301
11971.60 305
11972.63 289
11973.66 326
11974.70 315
11975.73 290
11976.76 305
11977.80 296
11978.83 350
11979.86 361
11980.90 340
11981.93 319
11982.97 354
11984.00 350
11985.03 346
11986.07 334
11987.10 360
11988.13 354
11989.17 374
11990.20 343
11991.24 345
11992.27 351
11993.30 320
11994.34 331
11995.37 294
11996.41 327
11997.44 328
11998.48 382
11999.51 354
12000.54 335
12001.58 329
12002.61 369
12003.65 356
12004.68 383
12005.72 384
12006.75 389
12007.79 388
12008.82 416
12009.86 453
12010.89 429
12011.93 431
12012.96 456
12014.00 468
12015.03 398
12016.07 402
12017.10 420
12018.14 420
12019.17 408
12020.21 399
12021.24 410
12022.28 435
12023.31 390
12024.35 372
12025.38 368
12026.42 328
12027.46 393
12028.49 426
12029.53 480
12030.56 426
12031.60 357
12032.63 382
12033.67 427
12034.71 360
12035.74 387
12036.78 376
12037.81 372
12038.85 450
12039.89 361
12040.92 336
12041.96 412
12042.99 403
12044.03 363
12045.07 398
12046.10 408
12047.14 378
12048.18 336
12049.21 356
12050.25 365
12051.29 335
12052.32 337
12053.36 372
12054.40 311
12055.43 323
12056.47 293
12057.51 296
12058.54 362
12059.58 326
12060.62 306
12061.65 330
12062.69 304
12063.73 297
12064.77 312
12065.80 373
12066.84 313
12067.88 288
12068.92 314
12069.95 331
12070.99 314
12072.03 301
12073.07 282
12074.10 297
12075.14 299
12076.18 324
12077.22 320
12078.25 319
12079.29 324
12080.33 308
12081.37 333
12082.41 316
12083.44 340
12084.48 331
12085.52 361
12086.56 307
12087.60 290
12088.63 285
12089.67 303
12090.71 324
12091.75 312
12092.79 361
12093.83 292
12094.86 295
12095.90 288
12096.94 343
12097.98 321
12099.02 340
12100.06 290
12101.10 312
12102.13 343
12103.17 321
12104.21 274
12105.25 310
12106.29 288
12107.33 300
12108.37 299
12109.41 274
12110.45 303
12111.49 287
12112.53 283
12113.56 299
12114.60 261
12115.64 275
12116.68 313
12117.72 289
12118.76 230
12119.80 260
12120.84 292
12121.88 267
12122.92 280
12123.96 274
12125.00 280
12126.04 279
12127.08 265
12128.12 283
12129.16 260
12130.20 287
12131.24 277
12132.28 291
12133.32 278
12134.36 288
12135.40 264
12136.44 259
12137.48 281
12138.52 310
12139.56 271
12140.60 323
12141.64 291
12142.68 246
12143.72 278
12144.76 261
12145.81 255
12146.85 224
12147.89 263
12148.93 258
12149.97 301
12151.01 243
12152.05 252
12153.09 274
12154.13 292
12155.17 268
12156.21 222
12157.26 278
12158.30 262
12159.34 238
12160.38 273
12161.42 264
12162.46 246
12163.50 291
12164.55 247
12165.59 280
12166.63 265
12167.67 257
12168.71 249
12169.75 225
12170.80 254
12171.84 268
12172.88 222
12173.92 256
12174.96 267
12176.00 250
12177.05 234
12178.09 246
12179.13 261
12180.17 252
12181.22 269
12182.26 253
12183.30 254
12184.34 228
12185.38 221
12186.43 284
12187.47 229
12188.51 276
12189.55 232
12190.60 236
12191.64 251
12192.68 268
12193.72 262
12194.77 229
12195.81 250
12196.85 258
12197.90 255
12198.94 219
12199.98 200
12201.03 242
12202.07 254
12203.11 252
12204.15 256
12205.20 244
12206.24 251
12207.28 219
12208.33 228
12209.37 264
12210.41 261
12211.46 267
12212.50 211
12213.55 222
12214.59 201
12215.63 227
12216.68 215
12217.72 226
12218.76 249
12219.81 248
12220.85 260
12221.90 248
12222.94 236
12223.98 278
12225.03 242
12226.07 281
12227.12 266
12228.16 257
12229.20 303
12230.25 260
12231.29 287
12232.34 267
12233.38 244
12234.43 256
12235.47 263
12236.52 279
12237.56 229
12238.61 261
12239.65 225
12240.69 307
12241.74 317
12242.78 278
12243.83 300
12244.87 274
12245.92 271
12246.96 299
12248.01 311
12249.05 341
12250.10 295
12251.14 292
12252.19 303
12253.24 279
12254.28 244
12255.33 232
12256.37 296
12257.42 283
12258.46 239
12259.51 258
12260.55 254
12261.60 246
12262.64 244
12263.69 214
12264.74 249
12265.78 219
12266.83 253
12267.87 220
12268.92 191
12269.97 198
12271.01 235
12272.06 239
12273.10 250
12274.15 215
12275.20 217
12276.24 221
12277.29 210
12278.34 191
12279.38 202
12280.43 214
12281.47 251
12282.52 213
12283.57 238
12284.61 204
12285.66 188
12286.71 206
12287.75 203
12288.80 219
12289.85 209
12290.90 204
12291.94 213
12292.99 198
12294.04 221
12295.08 202
12296.13 202
12297.18 194
12298.22 201
12299.27 229
12300.32 232
12301.37 204
12302.41 171
12303.46 198
12304.51 187
12305.56 222
12306.60 177
12307.65 195
12308.70 167
12309.75 199
12310.79 190
12311.84 209
12312.89 184
12313.94 207
12314.99 212
12316.03 177
12317.08 210
12318.13 184
12319.18 175
12320.23 205
12321.27 204
12322.32 203
12323.37 223
12324.42 217
12325.47 201
12326.52 182
12327.56 200
12328.61 211
12329.66 221
12330.71 211
12331.76 175
12332.81 222
12333.86 225
12334.91 216
12335.95 212
12337.00 211
12338.05 167
12339.10 191
12340.15 201
12341.20 170
12342.25 186
12343.30 215
12344.35 207
12345.40 178
12346.44 207
12347.49 244
12348.54 196
12349.59 224
12350.64 185
12351.69 190
12352.74 202
12353.79 174
12354.84 244
12355.89 188
12356.94 184
12357.99 209
12359.04 213
12360.09 199
12361.14 202
12362.19 194
12363.24 194
12364.29 188
12365.34 211
12366.39 193
12367.44 215
12368.49 179
12369.54 233
12370.59 219
12371.64 167
12372.69 153
12373.74 189
12374.79 177
12375.84 193
12376.89 189
12377.94 204
12378.99 188
12380.05 188
12381.10 175
12382.15 176
12383.20 193
12384.25 195
12385.30 185
12386.35 158
12387.40 193
12388.45 181
12389.50 198
12390.55 205
12391.61 182
12392.66 186
12393.71 193
12394.76 168
12395.81 181
12396.86 198
12397.91 182
12398.97 197
12400.02 164
12401.07 207
12402.12 207
12403.17 195
12404.22 213
12405.28 225
12406.33 229
12407.38 179
12408.43 187
12409.48 198
12410.53 229
12411.59 244
12412.64 214
12413.69 196
12414.74 218
12415.80 206
12416.85 197
12417.90 196
12418.95 187
12420.00 190
12421.06 188
12422.11 203
12423.16 208
12424.21 184
12425.27 185
12426.32 232
12427.37 221
12428.43 229
12429.48 204
12430.53 242
12431.58 213
12432.64 195
12433.69 220
12434.74 218
12435.80 236
12436.85 230
12437.90 237
12438.96 245
12440.01 233
12441.06 229
12442.12 215
12443.17 226
12444.22 206
12445.28 184
12446.33 190
12447.38 190
12448.44 213
12449.49 196
12450.54 183
12451.60 193
12452.65 197
12453.71 247
12454.76 196
12455.81 213
12456.87 200
12457.92 215
12458.98 209
12460.03 205
12461.08 187
12462.14 230
12463.19 222
12464.25 216
12465.30 202
12466.35 190
12467.41 178
12468.46 195
12469.52 214
12470.57 245
12471.63 212
12472.68 223
12473.74 197
12474.79 197
12475.85 212
12476.90 224
12477.96 211
12479.01 233
12480.07 236
12481.12 196
12482.18 234
12483.23 240
12484.29 218
12485.34 238
12486.40 252
12487.45 240
12488.51 239
12489.56 217
12490.62 260
12491.67 286
12492.73 298
12493.78 316
12494.84 294
12495.90 325
12496.95 314
12498.01 329
12499.06 294
12500.12 286
12501.17 269
12502.23 289
12503.29 264
12504.34 253
12505.40 295
12506.45 226
12507.51 242
12508.57 218
12509.62 191
12510.68 202
12511.73 220
12512.79 197
12513.85 226
12514.90 197
12515.96 221
12517.02 194
12518.07 192
12519.13 207
12520.19 181
12521.24 170
12522.30 165
12523.36 183
12524.41 203
12525.47 177
12526.53 211
12527.58 175
12528.64 188
12529.70 182
12530.76 191
12531.81 184
12532.87 189
12533.93 196
12534.98 181
12536.04 164
12537.10 174
12538.16 191
12539.21 207
12540.27 168
12541.33 172
12542.39 167
12543.44 213
12544.50 160
12545.56 170
12546.62 168
12547.68 162
12548.73 197
12549.79 175
12550.85 187
12551.91 203
12552.96 195
12554.02 200
12555.08 206
12556.14 191
12557.20 194
12558.26 199
12559.31 190
12560.37 193
12561.43 201
12562.49 198
12563.55 176
12564.61 185
12565.66 196
12566.72 181
12567.78 197
12568.84 199
12569.90 189
12570.96 193
12572.02 196
12573.08 212
12574.13 229
12575.19 238
12576.25 257
12577.31 240
12578.37 222
12579.43 222
12580.49 203
12581.55 207
12582.61 220
12583.67 202
12584.73 177
12585.79 193
12586.85 175
12587.91 170
12588.96 181
12590.02 174
12591.08 158
12592.14 188
12593.20 197
12594.26 184
12595.32 199
12596.38 179
12597.44 162
12598.50 164
12599.56 157
12600.62 194
12601.68 188
12602.74 207
12603.80 178
12604.86 170
12605.92 128
12606.98 166
12608.04 151
12609.10 174
12610.17 201
12611.23 177
12612.29 151
12613.35 145
12614.41 160
12615.47 180
12616.53 180
12617.59 147
12618.65 155
12619.71 203
12620.77 204
12621.83 169
12622.89 186
12623.95 148
12625.02 188
12626.08 167
12627.14 226
12628.20 211
12629.26 203
12630.32 150
12631.38 135
12632.44 149
12633.51 148
12634.57 176
12635.63 151
12636.69 167
12637.75 172
12638.81 158
12639.88 178
12640.94 148
12642.00 192
12643.06 202
12644.12 180
12645.18 187
12646.25 187
12647.31 195
12648.37 165
12649.43 185
12650.50 195
12651.56 154
12652.62 192
12653.68 186
12654.74 181
12655.81 151
12656.87 127
12657.93 193
12658.99 202
12660.06 170
12661.12 173
12662.18 170
12663.24 187
12664.31 162
12665.37 155
12666.43 183
12667.50 210
12668.56 165
12669.62 175
12670.68 150
12671.75 171
12672.81 185
12673.87 178
12674.94 166
12676.00 173
12677.06 174
12678.13 188
12679.19 184
12680.25 173
12681.32 151
12682.38 173
12683.44 188
12684.51 161
12685.57 186
12686.63 190
12687.70 174
12688.76 178
12689.83 164
12690.89 195
12691.95 161
12693.02 173
12694.08 182
12695.15 200
12696.21 187
12697.27 156
12698.34 181
12699.40 173
12700.47 163
12701.53 157
12702.60 170
12703.66 176
12704.72 157
12705.79 183
12706.85 183
12707.92 154
12708.98 152
12710.05 168
12711.11 190
12712.18 177
12713.24 167
12714.31 155
12715.37 185
12716.44 162
12717.50 174
12718.57 159
12719.63 162
12720.70 163
12721.76 170
12722.83 195
12723.89 141
12724.96 150
12726.02 177
12727.09 170
12728.15 165
12729.22 134
12730.28 158
12731.35 194
12732.41 186
12733.48 210
12734.55 158
12735.61 161
12736.68 190
12737.74 201
12738.81 218
12739.88 222
12740.94 189
12742.01 177
12743.07 174
12744.14 141
12745.21 204
12746.27 185
12747.34 209
12748.40 172
12749.47 169
12750.54 165
12751.60 168
12752.67 172
12753.74 172
12754.80 157
12755.87 162
12756.94 165
12758.00 189
12759.07 156
12760.14 184
12761.20 162
12762.27 153
12763.34 169
12764.40 142
12765.47 150
12766.54 155
12767.60 159
12768.67 150
12769.74 167
12770.81 178
12771.87 197
12772.94 171
12774.01 172
12775.08 158
12776.14 170
12777.21 155
12778.28 153
12779.35 146
12780.41 132
12781.48 142
12782.55 141
12783.62 161
12784.68 139
12785.75 150
12786.82 142
12787.89 162
12788.96 156
12790.02 114
12791.09 119
12792.16 145
12793.23 176
12794.30 144
12795.36 161
12796.43 150
12797.50 116
12798.57 123
12799.64 157
12800.71 156
12801.77 153
12802.84 165
12803.91 147
12804.98 131
12806.05 146
12807.12 152
12808.19 140
12809.25 157
12810.32 143
12811.39 154
12812.46 159
12813.53 168
12814.60 160
12815.67 169
12816.74 157
12817.81 160
12818.88 189
12819.95 158
12821.01 156
12822.08 174
12823.15 167
12824.22 162
12825.29 152
12826.36 174
12827.43 175
12828.50 158
12829.57 119
12830.64 154
12831.71 174
12832.78 165
12833.85 152
12834.92 169
12835.99 141
12837.06 173
12838.13 168
12839.20 129
12840.27 146
12841.34 159
12842.41 158
12843.48 137
12844.55 123
12845.62 151
12846.69 133
12847.76 151
12848.83 151
12849.90 149
12850.97 151
12852.04 153
12853.11 123
12854.19 145
12855.26 163
12856.33 129
12857.40 135
12858.47 163
12859.54 159
12860.61 145
12861.68 146
12862.75 183
12863.82 146
12864.89 170
12865.97 129
12867.04 172
12868.11 163
12869.18 124
12870.25 141
12871.32 138
12872.39 154
12873.47 94
12874.54 143
12875.61 150
12876.68 110
12877.75 118
12878.82 150
12879.90 145
12880.97 142
12882.04 173
12883.11 148
12884.18 145
12885.25 154
12886.33 176
12887.40 137
12888.47 125
12889.54 154
12890.62 148
12891.69 125
12892.76 131
12893.83 133
12894.90 160
12895.98 167
12897.05 153
12898.12 126
12899.19 136
12900.27 130
12901.34 155
12902.41 135
12903.49 118
12904.56 116
12905.63 151
12906.70 150
12907.78 118
12908.85 162
12909.92 131
12911.00 149
12912.07 134
12913.14 120
12914.22 172
12915.29 167
12916.36 108
12917.44 135
12918.51 161
12919.58 134
12920.66 112
12921.73 108
12922.80 149
12923.88 136
12924.95 116
12926.02 148
12927.10 171
12928.17 156
12929.24 117
12930.32 137
12931.39 138
12932.47 132
12933.54 146
12934.61 159
12935.69 154
12936.76 146
12937.84 160
12938.91 130
12939.99 141
12941.06 124
12942.13 108
12943.21 132
12944.28 129
12945.36 139
12946.43 131
12947.51 138
12948.58 116
12949.66 121
12950.73 159
12951.81 137
12952.88 166
12953.95 132
12955.03 169
12956.10 133
12957.18 131
12958.25 152
12959.33 145
12960.40 140
12961.48 151
12962.56 121
12963.63 111
12964.71 129
12965.78 167
12966.86 159
12967.93 125
12969.01 133
12970.08 126
12971.16 135
12972.23 115
12973.31 190
12974.39 169
12975.46 148
12976.54 146
12977.61 131
12978.69 116
12979.76 152
12980.84 145
12981.92 127
12982.99 158
12984.07 143
12985.14 161
12986.22 134
12987.30 155
12988.37 141
12989.45 121
12990.53 156
12991.60 132
12992.68 119
12993.76 151
12994.83 144
12995.91 150
12996.99 134
12998.06 117
12999.14 138
13000.22 174
13001.29 167
13002.37 131
13003.45 151
13004.52 154
13005.60 171
13006.68 150
13007.75 142
13008.83 130
13009.91 119
13010.99 119
13012.06 109
13013.14 117
13014.22 101
13015.30 139
13016.37 143
13017.45 137
13018.53 144
13019.61 137
13020.68 136
13021.76 137
13022.84 122
13023.92 126
13024.99 134
13026.07 157
13027.15 162
13028.23 172
13029.31 151
13030.38 164
13031.46 151
13032.54 114
13033.62 145
13034.70 157
13035.77 137
13036.85 147
13037.93 140
13039.01 133
13040.09 145
13041.17 161
13042.24 162
13043.32 158
13044.40 149
13045.48 153
13046.56 137
13047.64 135
13048.72 117
13049.80 112
13050.87 167
13051.95 168
13053.03 145
13054.11 133
13055.19 131
13056.27 159
13057.35 123
13058.43 112
13059.51 146
13060.59 151
13061.67 151
13062.74 155
13063.82 140
13064.90 143
13065.98 153
13067.06 146
13068.14 150
13069.22 163
13070.30 168
13071.38 146
13072.46 145
13073.54 163
13074.62 144
13075.70 140
13076.78 152
13077.86 153
13078.94 143
13080.02 136
13081.10 163
13082.18 136
13083.26 175
13084.34 147
13085.42 139
13086.50 147
13087.58 152
13088.66 151
13089.74 124
13090.82 154
13091.90 144
13092.99 144
13094.07 149
13095.15 152
13096.23 160
13097.31 142
13098.39 158
13099.47 133
13100.55 150
13101.63 146
13102.71 131
13103.79 113
13104.88 162
13105.96 123
13107.04 108
13108.12 127
13109.20 131
13110.28 144
13111.36 150
13112.44 154
13113.53 149
13114.61 172
13115.69 123
13116.77 128
13117.85 115
13118.93 134
13120.02 138
13121.10 129
13122.18 140
13123.26 124
13124.34 130
13125.42 127
13126.51 142
13127.59 152
13128.67 126
13129.75 142
13130.84 145
13131.92 115
13133.00 127
13134.08 122
13135.16 125
13136.25 115
13137.33 129
13138.41 125
13139.49 142
13140.58 141
13141.66 139
13142.74 126
13143.82 127
13144.91 143
13145.99 161
13147.07 164
13148.16 157
13149.24 133
13150.32 121
13151.41 146
13152.49 155
13153.57 116
13154.65 125
13155.74 124
13156.82 160
13157.90 130
13158.99 118
13160.07 153
13161.15 158
13162.24 141
13163.32 139
13164.40 138
13165.49 131
13166.57 133
13167.66 142
13168.74 134
13169.82 134
13170.91 139
13171.99 138
13173.08 139
13174.16 125
13175.24 97
13176.33 134
13177.41 106
13178.50 113
13179.58 106
13180.66 120
13181.75 136
13182.83 140
13183.92 130
13185.00 130
13186.09 139
13187.17 160
13188.25 152
13189.34 149
13190.42 128
13191.51 95
13192.59 115
13193.68 117
13194.76 132
13195.85 134
13196.93 115
13198.02 128
13199.10 106
13200.19 127
13201.27 146
13202.36 141
13203.44 132
13204.53 127
13205.61 104
13206.70 124
13207.78 132
13208.87 128
13209.96 117
13211.04 108
13212.13 110
13213.21 109
13214.30 90
13215.38 114
13216.47 112
13217.55 139
13218.64 132
13219.73 156
13220.81 139
13221.90 137
13222.98 122
13224.07 116
13225.16 141
13226.24 133
13227.33 141
13228.41 111
13229.50 104
13230.59 125
13231.67 122
13232.76 108
13233.85 88
13234.93 115
13236.02 148
13237.11 102
13238.19 125
13239.28 133
13240.37 115
13241.45 137
13242.54 119
13243.63 125
13244.71 107
13245.80 107
13246.89 130
13247.97 120
13249.06 110
13250.15 139
13251.24 133
13252.32 125
13253.41 125
13254.50 154
13255.58 154
13256.67 130
13257.76 121
13258.85 123
13259.93 104
13261.02 107
13262.11 101
13263.20 131
13264.28 140
13265.37 134
13266.46 140
13267.55 166
13268.64 157
13269.72 130
13270.81 110
13271.90 113
13272.99 112
13274.08 110
13275.16 113
13276.25 143
13277.34 117
13278.43 129
13279.52 150
13280.61 125
13281.69 103
13282.78 126
13283.87 129
13284.96 132
13286.05 96
13287.14 111
13288.23 113
13289.31 145
13290.40 147
13291.49 130
13292.58 117
13293.67 116
13294.76 141
13295.85 138
13296.94 152
13298.03 156
13299.11 121
13300.20 101
13301.29 98
13302.38 127
13303.47 136
13304.56 154
13305.65 132
13306.74 136
13307.83 120
13308.92 145
13310.01 123
13311.10 131
13312.19 118
13313.28 112
13314.37 129
13315.46 150
13316.55 150
13317.64 122
13318.73 95
13319.82 137
13320.91 130
13322.00 129
13323.09 121
13324.18 123
13325.27 147
13326.36 118
13327.45 121
13328.54 132
13329.63 140
13330.72 138
13331.81 114
13332.90 133
13333.99 134
13335.08 122
13336.17 113
13337.26 107
13338.35 135
13339.44 140
13340.53 157
13341.62 122
13342.72 125
13343.81 130
13344.90 157
13345.99 130
13347.08 138
13348.17 172
13349.26 116
13350.35 130
13351.44 154
13352.54 143
13353.63 138
13354.72 166
13355.81 140
13356.90 145
13357.99 134
13359.08 158
13360.18 108
13361.27 150
13362.36 131
13363.45 110
13364.54 145
13365.63 118
13366.73 120
13367.82 161
13368.91 142
13370.00 133
13371.09 117
13372.19 152
13373.28 126
13374.37 145
13375.46 143
13376.56 148
13377.65 135
13378.74 144
13379.83 163
13380.93 138
13382.02 167
13383.11 159
13384.20 128
13385.30 135
13386.39 143
13387.48 150
13388.57 109
13389.67 136
13390.76 107
13391.85 131
13392.95 170
13394.04 163
13395.13 128
13396.22 101
13397.32 137
13398.41 147
13399.50 109
13400.60 119
13401.69 100
13402.78 114
13403.88 113
13404.97 119
13406.06 137
13407.16 113
13408.25 111
13409.35 136
13410.44 121
13411.53 110
13412.63 99
13413.72 150
13414.81 133
13415.91 102
13417.00 109
13418.10 133
13419.19 153
13420.28 99
13421.38 106
13422.47 122
13423.57 160
13424.66 124
13425.76 140
13426.85 130
13427.94 122
13429.04 130
13430.13 134
13431.23 111
13432.32 116
13433.42 127
13434.51 131
13435.61 127
13436.70 125
13437.80 111
13438.89 124
13439.99 136
13441.08 117
13442.18 110
13443.27 86
13444.37 121
13445.46 151
13446.56 99
13447.65 109
13448.75 134
13449.84 130
13450.94 136
13452.03 110
13453.13 107
13454.22 161
13455.32 149
13456.41 136
13457.51 127
13458.61 124
13459.70 132
13460.80 134
13461.89 114
13462.99 97
13464.08 136
13465.18 143
13466.28 148
13467.37 126
13468.47 128
13469.56 127
13470.66 116
13471.76 118
13472.85 120
13473.95 126
13475.05 123
13476.14 124
13477.24 127
13478.33 142
13479.43 118
13480.53 150
13481.62 142
13482.72 149
13483.82 165
13484.91 134
13486.01 129
13487.11 135
13488.20 123
13489.30 149
13490.40 139
13491.50 154
13492.59 172
13493.69 163
13494.79 147
13495.88 145
13496.98 156
13498.08 169
13499.18 149
13500.27 140
13501.37 147
13502.47 154
13503.57 167
13504.66 157
13505.76 127
13506.86 144
13507.96 141
13509.05 147
13510.15 138
13511.25 160
13512.35 119
13513.44 139
13514.54 172
13515.64 134
13516.74 141
13517.84 103
13518.93 132
13520.03 141
13521.13 123
13522.23 130
13523.33 145
13524.43 150
13525.52 119
13526.62 93
13527.72 127
13528.82 130
13529.92 150
13531.02 128
13532.12 97
13533.21 103
13534.31 119
13535.41 129
13536.51 126
13537.61 113
13538.71 109
13539.81 115
13540.91 102
13542.01 126
13543.10 121
13544.20 141
13545.30 127
13546.40 117
13547.50 119
13548.60 130
13549.70 140
13550.80 146
13551.90 108
13553.00 98
13554.10 104
13555.20 130
13556.30 139
13557.40 122
13558.50 122
13559.60 117
13560.70 120
13561.80 122
13562.90 113
13564.00 112
13565.10 120
13566.20 110
13567.30 133
13568.40 101
13569.50 101
13570.60 129
13571.70 129
13572.80 101
13573.90 116
13575.00 132
13576.10 101
13577.20 104
13578.30 113
13579.40 129
13580.50 125
13581.60 140
13582.70 117
13583.80 129
13584.90 138
13586.00 129
13587.10 143
13588.21 129
13589.31 120
13590.41 138
13591.51 139
13592.61 120
13593.71 124
13594.81 127
13595.91 141
13597.01 129
13598.12 126
13599.22 116
13600.32 158
13601.42 153
13602.52 97
13603.62 98
13604.72 133
13605.83 117
13606.93 116
13608.03 151
13609.13 126
13610.23 123
13611.34 138
13612.44 134
13613.54 123
13614.64 135
13615.74 142
13616.85 118
13617.95 121
13619.05 134
13620.15 134
13621.25 136
13622.36 118
13623.46 134
13624.56 106
13625.66 96
13626.77 128
13627.87 138
13628.97 130
13630.07 140
13631.18 117
13632.28 143
13633.38 160
13634.48 152
13635.59 138
13636.69 119
13637.79 116
13638.90 127
13640.00 117
13641.10 126
13642.21 127
13643.31 121
13644.41 132
13645.52 154
13646.62 125
13647.72 123
13648.83 133
13649.93 117
13651.03 159
13652.14 145
13653.24 122
13654.34 138
13655.45 122
13656.55 142
13657.65 119
13658.76 131
13659.86 136
13660.97 102
13662.07 129
13663.17 121
13664.28 131
13665.38 160
13666.49 155
13667.59 137
13668.69 138
13669.80 119
13670.90 153
13672.01 114
13673.11 123
13674.22 127
13675.32 101
13676.42 124
13677.53 145
13678.63 120
13679.74 115
13680.84 115
13681.95 130
13683.05 155
13684.16 109
13685.26 108
13686.37 126
13687.47 132
13688.58 149
13689.68 108
13690.79 109
13691.89 115
13693.00 116
13694.10 152
13695.21 117
13696.31 113
13697.42 131
13698.52 134
13699.63 155
13700.73 118
13701.84 114
13702.95 115
13704.05 145
13705.16 120
13706.26 129
13707.37 131
13708.47 120
13709.58 92
13710.69 148
13711.79 119
13712.90 161
13714.00 134
13715.11 146
13716.22 143
13717.32 132
13718.43 158
13719.53 158
13720.64 128
13721.75 99
13722.85 111
13723.96 106
13725.07 162
13726.17 193
13727.28 142
13728.39 145
13729.49 127
13730.60 148
13731.71 126
13732.81 141
13733.92 159
13735.03 137
13736.13 192
13737.24 167
13738.35 136
13739.46 124
13740.56 120
13741.67 146
13742.78 121
13743.88 155
13744.99 152
13746.10 131
13747.21 150
13748.31 161
13749.42 162
13750.53 129
13751.64 156
13752.74 187
13753.85 137
13754.96 132
13756.07 193
13757.17 167
13758.28 133
13759.39 165
13760.50 198
13761.61 189
13762.71 162
13763.82 225
13764.93 215
13766.04 207
13767.15 266
13768.25 260
13769.36 242
13770.47 261
13771.58 263
13772.69 291
13773.80 299
13774.90 263
13776.01 280
13777.12 236
13778.23 251
13779.34 259
13780.45 240
13781.56 216
13782.67 215
13783.77 239
13784.88 223
13785.99 218
13787.10 181
13788.21 182
13789.32 162
13790.43 187
13791.54 171
13792.65 168
13793.76 165
13794.86 161
13795.97 169
13797.08 172
13798.19 154
13799.30 161
13800.41 178
13801.52 166
13802.63 133
13803.74 164
13804.85 157
13805.96 153
13807.07 172
13808.18 150
13809.29 186
13810.40 171
13811.51 176
13812.62 177
13813.73 162
13814.84 162
13815.95 177
13817.06 158
13818.17 157
13819.28 160
13820.39 140
13821.50 181
13822.61 166
13823.72 145
13824.83 164
13825.94 148
13827.05 147
13828.16 124
13829.27 129
13830.39 151
13831.50 153
13832.61 176
13833.72 175
13834.83 194
13835.94 174
13837.05 160
13838.16 139
13839.27 162
13840.38 182
13841.50 151
13842.61 162
13843.72 187
13844.83 159
13845.94 138
13847.05 154
13848.16 178
13849.27 155
13850.39 170
13851.50 144
13852.61 172
13853.72 175
13854.83 169
13855.94 155
13857.06 163
13858.17 172
13859.28 171
13860.39 138
13861.50 148
13862.62 175
13863.73 180
13864.84 148
13865.95 171
13867.06 153
13868.18 175
13869.29 176
13870.40 131
13871.51 147
13872.63 146
13873.74 167
13874.85 200
13875.96 184
13877.08 165
13878.19 201
13879.30 188
13880.41 205
13881.53 150
13882.64 186
13883.75 205
13884.87 197
13885.98 185
13887.09 166
13888.20 226
13889.32 229
13890.43 208
13891.54 217
13892.66 244
13893.77 232
13894.88 231
13896.00 256
13897.11 195
13898.22 260
13899.34 247
13900.45 235
13901.56 222
13902.68 221
13903.79 217
13904.91 182
13906.02 219
13907.13 214
13908.25 200
13909.36 232
13910.48 202
13911.59 201
13912.70 195
13913.82 167
13914.93 203
13916.05 196
13917.16 180
13918.27 186
13919.39 176
13920.50 170
13921.62 185
13922.73 197
13923.85 208
13924.96 208
13926.08 153
13927.19 185
13928.30 194
13929.42 178
13930.53 158
13931.65 171
13932.76 159
13933.88 190
13934.99 167
13936.11 170
13937.22 200
13938.34 171
13939.45 177
13940.57 162
13941.68 167
13942.80 163
13943.91 158
13945.03 189
13946.15 166
13947.26 136
13948.38 148
13949.49 188
13950.61 160
13951.72 155
13952.84 174
13953.95 151
13955.07 145
13956.19 154
13957.30 153
13958.42 131
13959.53 168
13960.65 171
13961.77 171
13962.88 146
13964.00 164
13965.11 177
13966.23 164
13967.35 174
13968.46 159
13969.58 141
13970.69 146
13971.81 156
13972.93 143
13974.04 145
13975.16 139
13976.28 142
13977.39 129
13978.51 153
13979.63 126
13980.74 158
13981.86 153
13982.98 147
13984.09 126
13985.21 121
13986.33 177
13987.45 149
13988.56 128
13989.68 142
13990.80 170
13991.91 167
13993.03 176
13994.15 132
13995.27 165
13996.38 152
13997.50 164
13998.62 142
13999.74 168
14000.85 147
14001.97 139
14003.09 157
14004.21 133
14005.32 126
14006.44 148
14007.56 173
14008.68 146
14009.80 176
14010.91 157
14012.03 184
14013.15 167
14014.27 158
14015.39 129
14016.50 107
14017.62 120
14018.74 159
14019.86 159
14020.98 150
14022.10 170
14023.21 176
14024.33 122
14025.45 132
14026.57 190
14027.69 183
14028.81 169
14029.93 150
14031.04 124
14032.16 155
14033.28 146
14034.40 149
14035.52 111
14036.64 157
14037.76 140
14038.88 184
14040.00 148
14041.12 147
14042.23 171
14043.35 160
14044.47 182
14045.59 161
14046.71 145
14047.83 164
14048.95 181
14050.07 210
14051.19 133
14052.31 164
14053.43 173
14054.55 193
14055.67 162
14056.79 185
14057.91 209
14059.03 200
14060.15 235
14061.27 208
14062.39 185
14063.51 173
14064.63 215
14065.75 226
14066.87 223
14067.99 193
14069.11 217
14070.23 226
14071.35 201
14072.47 240
14073.59 193
14074.71 219
14075.83 244
14076.95 238
14078.07 226
14079.19 252
14080.31 293
14081.44 237
14082.56 286
14083.68 226
14084.80 251
14085.92 280
14087.04 269
14088.16 259
14089.28 277
14090.40 261
14091.52 280
14092.65 312
14093.77 341
14094.89 351
14096.01 358
14097.13 377
14098.25 379
14099.37 348
14100.50 395
14101.62 366
14102.74 316
14103.86 387
14104.98 339
14106.10 333
14107.23 321
14108.35 320
14109.47 277
14110.59 242
14111.71 218
14112.84 251
14113.96 282
14115.08 234
14116.20 214
14117.32 210
14118.45 180
14119.57 222
14120.69 239
14121.81 242
14122.94 186
14124.06 182
14125.18 201
14126.30 189
14127.43 229
14128.55 236
14129.67 209
14130.79 207
14131.92 203
14133.04 199
14134.16 202
14135.29 182
14136.41 174
14137.53 217
14138.66 200
14139.78 183
14140.90 161
14142.02 178
14143.15 182
14144.27 194
14145.39 199
14146.52 187
14147.64 187
14148.76 247
14149.89 180
14151.01 174
14152.14 197
14153.26 219
14154.38 213
14155.51 180
14156.63 201
14157.75 197
14158.88 195
14160.00 157
14161.13 186
14162.25 194
14163.37 168
14164.50 171
14165.62 199
14166.75 153
14167.87 160
14168.99 179
14170.12 164
14171.24 170
14172.37 178
14173.49 142
14174.62 186
14175.74 168
14176.87 172
14177.99 194
14179.12 198
14180.24 171
14181.36 149
14182.49 187
14183.61 170
14184.74 178
14185.86 174
14186.99 188
14188.11 169
14189.24 173
14190.36 186
14191.49 193
14192.62 178
14193.74 162
14194.87 190
14195.99 184
14197.12 186
14198.24 163
14199.37 150
14200.49 157
14201.62 173
14202.74 187
14203.87 173
14205.00 173
14206.12 175
14207.25 155
14208.37 168
14209.50 164
14210.62 170
14211.75 143
14212.88 168
14214.00 162
14215.13 145
14216.26 139
14217.38 148
14218.51 163
14219.63 151
14220.76 163
14221.89 174
14223.01 180
14224.14 128
14225.27 139
14226.39 163
14227.52 175
14228.65 168
14229.77 162
14230.90 120
14232.03 142
14233.15 176
14234.28 155
14235.41 156
14236.53 161
14237.66 168
14238.79 154
14239.91 149
14241.04 185
14242.17 188
14243.30 145
14244.42 164
14245.55 159
14246.68 131
14247.81 142
14248.93 147
14250.06 181
14251.19 152
14252.32 174
14253.44 133
14254.57 151
14255.70 145
14256.83 102
14257.95 137
14259.08 132
14260.21 143
14261.34 130
14262.47 111
14263.59 121
14264.72 141
14265.85 145
14266.98 135
14268.11 126
14269.23 160
14270.36 134
14271.49 131
14272.62 128
14273.75 151
14274.88 137
14276.01 148
14277.13 145
14278.26 145
14279.39 148
14280.52 121
14281.65 139
14282.78 158
14283.91 130
14285.04 118
14286.16 133
14287.29 132
14288.42 128
14289.55 125
14290.68 107
14291.81 118
14292.94 130
14294.07 125
14295.20 118
14296.33 103
14297.46 122
14298.59 171
14299.71 121
14300.84 101
14301.97 122
14303.10 151
14304.23 137
14305.36 132
14306.49 135
14307.62 118
14308.75 123
14309.88 93
14311.01 120
14312.14 119
14313.27 120
14314.40 116
14315.53 118
14316.66 101
14317.79 83
14318.92 113
14320.05 134
14321.18 98
14322.31 128
14323.44 123
14324.57 151
14325.70 152
14326.84 133
14327.97 129
14329.10 120
14330.23 113
14331.36 106
14332.49 129
14333.62 128
14334.75 129
14335.88 129
14337.01 140
14338.14 116
14339.27 103
14340.41 113
14341.54 117
14342.67 101
14343.80 118
14344.93 111
14346.06 131
14347.19 130
14348.32 130
14349.46 121
14350.59 101
14351.72 82
14352.85 104
14353.98 110
14355.11 84
14356.25 116
14357.38 117
14358.51 114
14359.64 96
14360.77 102
14361.90 88
14363.04 121
14364.17 119
14365.30 169
14366.43 107
14367.56 131
14368.70 116
14369.83 111
14370.96 95
14372.09 122
14373.23 111
14374.36 110
14375.49 125
14376.62 106
14377.76 126
14378.89 134
14380.02 117
14381.15 115
14382.29 114
14383.42 101
14384.55 112
14385.69 109
14386.82 110
14387.95 109
14389.08 132
14390.22 138
14391.35 103
14392.48 121
14393.62 129
14394.75 120
14395.88 98
14397.02 86
14398.15 81
14399.28 108
14400.42 103
14401.55 128
14402.68 142
14403.82 146
14404.95 97
14406.08 98
14407.22 135
14408.35 115
14409.49 102
14410.62 103
14411.75 105
14412.89 108
14414.02 123
14415.16 140
14416.29 94
14417.42 123
14418.56 96
14419.69 108
14420.83 116
14421.96 97
14423.10 123
14424.23 131
14425.36 111
14426.50 122
14427.63 105
14428.77 108
14429.90 110
14431.04 133
14432.17 132
14433.31 128
14434.44 130
14435.58 127
14436.71 136
14437.85 119
14438.98 118
14440.12 150
14441.25 123
14442.39 105
14443.52 111
14444.66 111
14445.79 126
14446.93 177
14448.06 139
14449.20 89
14450.33 113
14451.47 114
14452.60 96
14453.74 97
14454.87 123
14456.01 129
14457.15 114
14458.28 142
14459.42 105
14460.55 113
14461.69 119
14462.83 150
14463.96 131
14465.10 122
14466.23 109
14467.37 133
14468.51 121
14469.64 121
14470.78 108
14471.91 139
14473.05 118
14474.19 138
14475.32 104
14476.46 141
14477.60 116
14478.73 128
14479.87 154
14481.01 125
14482.14 126
14483.28 154
14484.42 151
14485.55 119
14486.69 119
14487.83 145
14488.96 128
14490.10 131
14491.24 127
14492.37 118
14493.51 110
14494.65 142
14495.79 113
14496.92 115
14498.06 120
14499.20 89
14500.34 94
14501.47 93
14502.61 112
14503.75 118
14504.89 119
14506.02 110
14507.16 103
14508.30 120
14509.44 112
14510.57 100
14511.71 119
14512.85 121
14513.99 93
14515.13 97
14516.26 117
14517.40 114
14518.54 96
14519.68 109
14520.82 83
14521.95 108
14523.09 101
14524.23 80
14525.37 109
14526.51 93
14527.65 91
14528.78 101
14529.92 125
14531.06 110
14532.20 92
14533.34 94
14534.48 103
14535.62 100
14536.76 101
14537.89 92
14539.03 112
14540.17 112
14541.31 86
14542.45 99
14543.59 129
14544.73 138
14545.87 101
14547.01 113
14548.15 92
14549.29 76
14550.42 118
14551.56 132
14552.70 109
14553.84 91
14554.98 102
14556.12 104
14557.26 101
14558.40 100
14559.54 83
14560.68 102
14561.82 116
14562.96 116
14564.10 78
14565.24 99
14566.38 104
14567.52 107
14568.66 101
14569.80 94
14570.94 121
14572.08 111
14573.22 98
14574.36 98
14575.50 91
14576.64 101
14577.78 105
14578.92 109
14580.06 109
14581.20 82
14582.35 113
14583.49 120
14584.63 106
14585.77 105
14586.91 93
14588.05 99
14589.19 102
14590.33 111
14591.47 95
14592.61 93
14593.75 118
14594.89 104
14596.04 78
14597.18 97
14598.32 85
14599.46 90
14600.60 100
14601.74 86
14602.88 103
14604.03 131
14605.17 115
14606.31 119
14607.45 108
14608.59 105
14609.73 79
14610.87 90
14612.02 81
14613.16 97
14614.30 112
14615.44 112
14616.58 94
14617.73 80
14618.87 102
14620.01 89
14621.15 119
14622.29 107
14623.44 110
14624.58 113
14625.72 109
14626.86 107
14628.01 104
14629.15 95
14630.29 103
14631.43 110
14632.58 109
14633.72 94
14634.86 108
14636.00 125
14637.15 120
14638.29 108
14639.43 103
14640.58 81
14641.72 120
14642.86 99
14644.00 93
14645.15 101
14646.29 109
14647.43 93
14648.58 94
14649.72 115
14650.86 124
14652.01 108
14653.15 103
14654.29 107
14655.44 89
14656.58 106
14657.72 87
14658.87 105
14660.01 79
14661.16 82
14662.30 85
14663.44 87
14664.59 130
14665.73 77
14666.87 101
14668.02 102
14669.16 105
14670.31 93
14671.45 93
14672.59 116
14673.74 84
14674.88 104
14676.03 110
14677.17 100
14678.32 90
14679.46 92
14680.60 79
14681.75 95
14682.89 113
14684.04 98
14685.18 111
14686.33 82
14687.47 98
14688.62 99
14689.76 97
14690.91 84
14692.05 80
14693.20 90
14694.34 88
14695.49 83
14696.63 114
14697.78 105
14698.92 93
14700.07 98
14701.21 92
14702.36 82
14703.50 98
14704.65 94
14705.79 85
14706.94 83
14708.09 75
14709.23 85
14710.38 103
14711.52 83
14712.67 91
14713.81 94
14714.96 113
14716.11 120
14717.25 63
14718.40 65
14719.54 94
14720.69 90
14721.84 86
14722.98 87
14724.13 92
14725.27 108
14726.42 106
14727.57 101
14728.71 86
14729.86 95
14731.01 97
14732.15 123
14733.30 91
14734.45 65
14735.59 110
14736.74 101
14737.88 94
14739.03 95
14740.18 87
14741.33 72
14742.47 90
14743.62 102
14744.77 100
14745.91 94
14747.06 67
14748.21 83
14749.35 122
14750.50 88
14751.65 80
14752.80 72
14753.94 69
14755.09 73
14756.24 101
14757.39 97
14758.53 95
14759.68 84
14760.83 105
14761.98 96
14763.12 101
14764.27 116
14765.42 81
14766.57 91
14767.71 103
14768.86 107
14770.01 97
14771.16 105
14772.31 93
14773.45 95
14774.60 111
14775.75 91
14776.90 112
14778.05 102
14779.20 118
14780.34 151
14781.49 111
14782.64 118
14783.79 113
14784.94 90
14786.09 111
14787.24 96
14788.38 109
14789.53 99
14790.68 108
14791.83 116
14792.98 121
14794.13 98
14795.28 117
14796.43 110
14797.57 131
14798.72 107
14799.87 99
14801.02 129
14802.17 102
14803.32 104
14804.47 106
14805.62 99
14806.77 78
14807.92 114
14809.07 113
14810.22 112
14811.37 112
14812.52 108
14813.67 115
14814.82 87
14815.97 115
14817.12 120
14818.26 126
14819.41 106
14820.56 89
14821.71 96
14822.86 95
14824.01 85
14825.16 96
14826.31 101
14827.47 122
14828.62 78
14829.77 87
14830.92 84
14832.07 78
14833.22 85
14834.37 87
14835.52 75
14836.67 91
14837.82 96
14838.97 90
14840.12 100
14841.27 74
14842.42 92
14843.57 84
14844.72 108
14845.87 86
14847.03 93
14848.18 96
14849.33 61
14850.48 89
14851.63 82
14852.78 100
14853.93 76
14855.08 78
14856.23 87
14857.39 74
14858.54 83
14859.69 106
14860.84 109
14861.99 113
14863.14 76
14864.29 104
14865.45 87
14866.60 79
14867.75 92
14868.90 82
14870.05 113
14871.21 90
14872.36 108
14873.51 96
14874.66 120
14875.81 95
14876.97 101
14878.12 106
14879.27 87
14880.42 103
14881.57 77
14882.73 88
14883.88 97
14885.03 86
14886.18 88
14887.34 100
14888.49 104
14889.64 95
14890.79 122
14891.95 108
14893.10 90
14894.25 78
14895.41 102
14896.56 102
14897.71 116
14898.86 106
14900.02 96
14901.17 113
14902.32 109
14903.48 98
14904.63 77
14905.78 91
14906.94 117
14908.09 104
14909.24 93
14910.40 103
14911.55 128
14912.70 95
14913.86 93
14915.01 91
14916.16 83
14917.32 105
14918.47 112
14919.63 100
14920.78 109
14921.93 102
14923.09 106
14924.24 107
14925.39 88
14926.55 99
14927.70 102
14928.86 103
14930.01 83
14931.17 71
14932.32 101
14933.47 110
14934.63 97
14935.78 102
14936.94 86
14938.09 123
14939.25 118
14940.40 100
14941.56 78
14942.71 92
14943.86 110
14945.02 97
14946.17 101
14947.33 107
14948.48 128
14949.64 118
14950.79 96
14951.95 109
14953.10 85
14954.26 105
14955.41 109
14956.57 93
14957.72 112
14958.88 101
14960.04 96
14961.19 107
14962.35 93
14963.50 83
14964.66 79
14965.81 101
14966.97 90
14968.12 98
14969.28 77
14970.44 94
14971.59 112
14972.75 94
14973.90 113
14975.06 109
14976.21 91
14977.37 83
14978.53 81
14979.68 84
14980.84 74
14981.99 94
14983.15 86
14984.31 82
14985.46 97
14986.62 86
14987.78 85
14988.93 90
14990.09 78
14991.25 65
14992.40 90
14993.56 89
14994.72 81
14995.87 76
14997.03 83
14998.19 79
14999.34 84
15000.50 77
15001.66 95
15002.81 62
15003.97 72
15005.13 84
15006.29 97
15007.44 74
15008.60 74
15009.76 82
15010.91 91
15012.07 86
15013.23 64
15014.39 68
15015.54 83
15016.70 75
15017.86 86
15019.02 77
15020.17 66
15021.33 78
15022.49 86
15023.65 74
15024.81 106
15025.96 99
15027.12 104
15028.28 110
15029.44 78
15030.59 71
15031.75 72
15032.91 75
15034.07 80
15035.23 64
15036.39 83
15037.54 58
15038.70 91
15039.86 72
15041.02 74
15042.18 73
15043.34 91
15044.50 88
15045.65 96
15046.81 67
15047.97 90
15049.13 75
15050.29 68
15051.45 75
15052.61 83
15053.77 87
15054.92 78
15056.08 113
15057.24 74
15058.40 79
15059.56 86
15060.72 92
15061.88 76
15063.04 91
15064.20 86
15065.36 82
15066.52 82
15067.68 92
15068.84 99
15070.00 78
15071.16 85
15072.32 73
15073.47 78
15074.63 93
15075.79 99
15076.95 65
15078.11 78
15079.27 64
15080.43 84
15081.59 89
15082.75 83
15083.91 76
15085.07 72
15086.23 77
15087.39 71
15088.56 66
15089.72 74
15090.88 88
15092.04 72
15093.20 79
15094.36 76
15095.52 85
15096.68 69
15097.84 79
15099.00 48
15100.16 75
15101.32 64
15102.48 94
15103.64 73
15104.80 82
15105.97 75
15107.13 70
15108.29 72
15109.45 92
15110.61 60
15111.77 79
15112.93 81
15114.09 82
15115.25 82
15116.42 56
15117.58 95
15118.74 77
15119.90 79
15121.06 84
15122.22 92
15123.39 82
15124.55 56
15125.71 54
15126.87 59
15128.03 79
15129.19 83
15130.36 82
15131.52 90
15132.68 74
15133.84 91
15135.00 99
15136.17 93
15137.33 81
15138.49 76
15139.65 70
15140.82 71
15141.98 76
15143.14 61
15144.30 75
15145.46 74
15146.63 91
15147.79 105
15148.95 82
15150.12 75
15151.28 73
15152.44 72
15153.60 77
15154.77 66
15155.93 58
15157.09 58
15158.26 79
15159.42 62
15160.58 61
15161.74 58
15162.91 55
15164.07 57
15165.23 65
15166.40 66
15167.56 70
15168.72 88
15169.89 67
15171.05 69
15172.21 60
15173.38 69
15174.54 80
15175.71 85
15176.87 79
15178.03 62
15179.20 84
15180.36 67
15181.52 73
15182.69 74
15183.85 73
15185.02 99
15186.18 81
15187.34 60
15188.51 67
15189.67 82
15190.84 71
15192.00 88
15193.17 75
15194.33 74
15195.49 86
15196.66 76
15197.82 70
15198.99 75
15200.15 78
15201.32 80
15202.48 78
15203.65 91
15204.81 87
15205.98 78
15207.14 80
15208.31 84
15209.47 63
15210.64 71
15211.80 68
15212.97 83
15214.13 80
15215.30 70
15216.46 71
15217.63 67
15218.79 56
15219.96 67
15221.12 76
15222.29 81
15223.45 60
15224.62 63
15225.78 61
15226.95 77
15228.12 96
15229.28 80
15230.45 86
15231.61 76
15232.78 81
15233.95 73
15235.11 103
15236.28 88
15237.44 62
15238.61 54
15239.78 71
15240.94 72
15242.11 82
15243.27 63
15244.44 60
15245.61 90
15246.77 81
15247.94 82
15249.11 67
15250.27 72
15251.44 75
15252.61 99
15253.77 98
15254.94 96
15256.11 76
15257.27 75
15258.44 75
15259.61 74
15260.77 76
15261.94 60
15263.11 80
15264.27 78
15265.44 66
15266.61 69
15267.78 66
15268.94 52
15270.11 65
15271.28 67
15272.44 62
15273.61 79
15274.78 83
15275.95 56
15277.11 55
15278.28 56
15279.45 45
15280.62 65
15281.79 60
15282.95 62
15284.12 69
15285.29 73
15286.46 51
15287.62 67
15288.79 85
15289.96 61
15291.13 86
15292.30 69
15293.47 65
15294.63 68
15295.80 70
15296.97 72
15298.14 81
15299.31 98
15300.48 79
15301.64 77
15302.81 77
15303.98 66
15305.15 58
15306.32 75
15307.49 75
15308.66 80
15309.82 81
15310.99 62
15312.16 56
15313.33 63
15314.50 66
15315.67 61
15316.84 63
15318.01 82
15319.18 85
15320.35 76
15321.51 75
15322.68 68
15323.85 77
15325.02 81
15326.19 66
15327.36 72
15328.53 58
15329.70 81
15330.87 67
15332.04 64
15333.21 72
15334.38 83
15335.55 76
15336.72 80
15337.89 56
15339.06 79
15340.23 71
15341.40 57
15342.57 56
15343.74 60
15344.91 89
15346.08 70
15347.25 64
15348.42 66
15349.59 69
15350.76 77
15351.93 74
15353.10 61
15354.27 74
15355.44 67
15356.61 63
15357.78 68
15358.95 63
15360.13 52
15361.30 59
15362.47 76
15363.64 78
15364.81 65
15365.98 68
15367.15 75
15368.32 67
15369.49 68
15370.66 55
15371.84 71
15373.01 66
15374.18 76
15375.35 67
15376.52 80
15377.69 77
15378.86 60
15380.03 64
15381.21 61
15382.38 80
15383.55 81
15384.72 58
15385.89 60
15387.06 82
15388.24 60
15389.41 81
15390.58 80
15391.75 65
15392.92 84
15394.10 77
15395.27 82
15396.44 64
15397.61 72
15398.78 71
15399.96 79
15401.13 84
15402.30 84
15403.47 87
15404.65 78
15405.82 84
15406.99 81
15408.16 57
15409.34 60
15410.51 79
15411.68 75
15412.85 49
15414.03 72
15415.20 66
15416.37 78
15417.55 75
15418.72 60
15419.89 64
15421.06 69
15422.24 71
15423.41 72
15424.58 70
15425.76 66
15426.93 65
15428.10 76
15429.28 74
15430.45 76
15431.62 63
15432.80 72
15433.97 60
15435.15 75
15436.32 62
15437.49 63
15438.67 68
15439.84 75
15441.01 57
15442.19 94
15443.36 67
15444.54 70
15445.71 82
15446.88 81
15448.06 71
15449.23 89
15450.41 73
15451.58 54
15452.75 52
15453.93 55
15455.10 75
15456.28 85
15457.45 67
15458.63 52
15459.80 67
15460.98 63
15462.15 70
15463.32 68
15464.50 54
15465.67 63
15466.85 101
15468.02 70
15469.20 74
15470.37 50
15471.55 63
15472.72 94
15473.90 83
15475.07 69
15476.25 61
15477.42 80
15478.60 63
15479.77 55
15480.95 56
15482.13 73
15483.30 62
15484.48 58
15485.65 76
15486.83 64
15488.00 71
15489.18 61
15490.35 58
15491.53 69
15492.71 64
15493.88 63
15495.06 93
15496.23 73
15497.41 54
15498.59 55
15499.76 76
15500.94 83
15502.11 70
15503.29 70
15504.47 64
15505.64 70
15506.82 79
15508.00 98
15509.17 61
15510.35 70
15511.52 68
15512.70 71
15513.88 66
15515.05 63
15516.23 73
15517.41 88
15518.58 71
15519.76 89
15520.94 79
15522.12 73
15523.29 71
15524.47 68
15525.65 70
15526.82 85
15528.00 63
15529.18 98
15530.35 81
15531.53 89
15532.71 85
15533.89 75
15535.06 67
15536.24 65
15537.42 76
15538.60 59
15539.77 64
15540.95 80
15542.13 69
15543.31 84
15544.48 65
15545.66 67
15546.84 76
15548.02 85
15549.20 68
15550.37 63
15551.55 65
15552.73 61
15553.91 77
15555.09 61
15556.26 64
15557.44 92
15558.62 93
15559.80 80
15560.98 69
15562.16 57
15563.34 67
15564.51 68
15565.69 67
15566.87 61
15568.05 54
15569.23 71
15570.41 84
15571.59 83
15572.76 81
15573.94 87
15575.12 65
15576.30 66
15577.48 82
15578.66 66
15579.84 73
15581.02 79
15582.20 92
15583.38 79
15584.56 61
15585.73 89
15586.91 92
15588.09 72
15589.27 83
15590.45 103
15591.63 100
15592.81 90
15593.99 86
15595.17 71
15596.35 62
15597.53 79
15598.71 70
15599.89 79
15601.07 67
15602.25 73
15603.43 77
15604.61 96
15605.79 81
15606.97 90
15608.15 95
15609.33 116
15610.51 89
15611.69 77
15612.87 100
15614.05 71
15615.23 97
15616.41 63
15617.59 80
15618.77 82
15619.95 92
15621.14 92
15622.32 115
15623.50 95
15624.68 78
15625.86 119
15627.04 108
15628.22 117
15629.40 92
15630.58 120
15631.76 110
15632.94 97
15634.13 98
15635.31 85
15636.49 111
15637.67 101
15638.85 87
15640.03 92
15641.21 82
15642.39 97
15643.58 108
15644.76 113
15645.94 132
15647.12 93
15648.30 109
15649.48 114
15650.67 123
15651.85 143
15653.03 127
15654.21 104
15655.39 109
15656.58 114
15657.76 125
15658.94 98
15660.12 88
15661.30 127
15662.49 107
15663.67 76
15664.85 89
15666.03 90
15667.22 126
15668.40 107
15669.58 120
15670.76 109
15671.95 111
15673.13 105
15674.31 92
15675.49 102
15676.68 76
15677.86 120
15679.04 122
15680.23 107
15681.41 115
15682.59 138
15683.77 132
15684.96 118
15686.14 122
15687.32 124
15688.51 125
15689.69 93
15690.87 135
15692.06 99
15693.24 81
15694.42 127
15695.61 133
15696.79 113
15697.97 118
15699.16 121
15700.34 129
15701.53 137
15702.71 110
15703.89 95
15705.08 97
15706.26 106
15707.44 124
15708.63 132
15709.81 126
15711.00 139
15712.18 124
15713.36 130
15714.55 169
15715.73 177
15716.92 146
15718.10 145
15719.29 116
15720.47 136
15721.66 143
15722.84 123
15724.02 161
15725.21 139
15726.39 145
15727.58 126
15728.76 131
15729.95 126
15731.13 150
15732.32 150
15733.50 139
15734.69 116
15735.87 130
15737.06 128
15738.24 107
15739.43 118
15740.61 138
15741.80 177
15742.98 139
15744.17 135
15745.35 148
15746.54 178
15747.72 166
15748.91 148
15750.10 175
15751.28 159
15752.47 159
15753.65 206
15754.84 171
15756.02 152
15757.21 146
15758.40 147
15759.58 151
15760.77 161
15761.95 153
15763.14 145
15764.33 160
15765.51 147
15766.70 145
15767.88 136
15769.07 132
15770.26 155
15771.44 116
15772.63 123
15773.82 153
15775.00 126
15776.19 116
15777.38 98
15778.56 145
15779.75 133
15780.94 148
15782.12 145
15783.31 141
15784.50 120
15785.68 123
15786.87 150
15788.06 124
15789.24 130
15790.43 135
15791.62 134
15792.81 135
15793.99 113
15795.18 111
15796.37 120
15797.55 106
15798.74 100
15799.93 96
15801.12 116
15802.30 118
15803.49 129
15804.68 149
15805.87 141
15807.05 97
15808.24 93
15809.43 109
15810.62 114
15811.81 132
15812.99 118
15814.18 85
15815.37 81
15816.56 119
15817.75 102
15818.93 114
15820.12 107
15821.31 96
15822.50 102
15823.69 111
15824.88 98
15826.06 107
15827.25 109
15828.44 91
15829.63 104
15830.82 97
15832.01 111
15833.20 123
15834.38 117
15835.57 93
15836.76 90
15837.95 107
15839.14 92
15840.33 88
15841.52 87
15842.71 89
15843.90 92
15845.08 127
15846.27 120
15847.46 108
15848.65 101
15849.84 91
15851.03 116
15852.22 99
15853.41 69
15854.60 100
15855.79 111
15856.98 93
15858.17 90
15859.36 89
15860.55 84
15861.74 91
15862.93 101
15864.12 101
15865.31 82
15866.50 95
15867.69 94
15868.88 88
15870.07 87
15871.26 84
15872.45 96
15873.64 71
15874.83 84
15876.02 91
15877.21 92
15878.40 88
15879.59 85
15880.78 95
15881.97 87
15883.16 83
15884.35 101
15885.54 88
15886.73 102
15887.92 102
15889.11 77
15890.30 64
15891.50 108
15892.69 95
15893.88 80
15895.07 94
15896.26 103
15897.45 92
15898.64 94
15899.83 96
15901.02 78
15902.22 111
15903.41 94
15904.60 100
15905.79 104
15906.98 96
15908.17 97
15909.36 88
15910.56 115
15911.75 97
15912.94 111
15914.13 104
15915.32 108
15916.51 91
15917.71 109
15918.90 99
15920.09 110
15921.28 126
15922.47 86
15923.67 75
15924.86 89
15926.05 106
15927.24 116
15928.43 102
15929.63 118
15930.82 108
15932.01 93
15933.20 97
15934.40 104
15935.59 119
15936.78 103
15937.97 107
15939.17 100
15940.36 95
15941.55 110
15942.75 98
15943.94 111
15945.13 105
15946.32 98
15947.52 92
15948.71 78
15949.90 84
15951.10 78
15952.29 95
15953.48 89
15954.68 91
15955.87 85
15957.06 78
15958.26 93
15959.45 70
15960.64 68
15961.84 82
15963.03 75
15964.22 73
15965.42 89
15966.61 70
15967.80 67
15969.00 65
15970.19 79
15971.39 73
15972.58 65
15973.77 69
15974.97 87
15976.16 96
15977.36 90
15978.55 65
15979.74 72
15980.94 81
15982.13 70
15983.33 68
15984.52 107
15985.72 85
15986.91 76
15988.10 74
15989.30 68
15990.49 87
15991.69 70
15992.88 70
15994.08 67
15995.27 75
15996.47 77
15997.66 50
15998.86 71
16000.05 70
16001.25 91
16002.44 96
16003.64 56
16004.83 73
16006.03 71
16007.22 80
16008.42 72
16009.61 73
16010.81 58
16012.00 62
16013.20 98
16014.40 76
16015.59 74
16016.79 83
16017.98 102
16019.18 86
16020.37 64
16021.57 56
16022.76 73
16023.96 58
16025.16 58
16026.35 93
16027.55 90
16028.74 73
16029.94 76
16031.14 77
16032.33 65
16033.53 62
16034.73 88
16035.92 64
16037.12 88
16038.31 72
16039.51 76
16040.71 82
16041.90 80
16043.10 78
16044.30 80
16045.49 76
16046.69 94
16047.89 77
16049.08 88
16050.28 72
16051.48 68
16052.67 62
16053.87 71
16055.07 84
16056.27 68
16057.46 75
16058.66 68
16059.86 97
16061.05 68
16062.25 86
16063.45 88
16064.65 78
16065.84 99
16067.04 82
16068.24 99
16069.44 99
16070.63 73
16071.83 73
16073.03 72
16074.23 64
16075.42 83
16076.62 62
16077.82 78
16079.02 65
16080.22 97
16081.41 79
16082.61 62
16083.81 87
16085.01 71
16086.21 87
16087.40 98
16088.60 88
16089.80 68
16091.00 62
16092.20 75
16093.40 79
16094.59 91
16095.79 78
16096.99 78
16098.19 61
16099.39 82
16100.59 59
16101.79 89
16102.99 84
16104.18 71
16105.38 67
16106.58 64
16107.78 88
16108.98 79
16110.18 73
16111.38 65
16112.58 60
16113.78 63
16114.98 58
16116.17 62
16117.37 71
16118.57 54
16119.77 66
16120.97 75
16122.17 96
16123.37 82
16124.57 71
16125.77 70
16126.97 63
16128.17 80
16129.37 66
16130.57 66
16131.77 78
16132.97 77
16134.17 74
16135.37 88
16136.57 85
16137.77 63
16138.97 57
16140.17 54
16141.37 71
16142.57 77
16143.77 73
16144.97 77
16146.17 58
16147.37 53
16148.57 82
16149.77 69
16150.97 82
16152.17 65
16153.37 67
16154.58 62
16155.78 53
16156.98 67
16158.18 70
16159.38 57
16160.58 55
16161.78 58
16162.98 55
16164.18 55
16165.38 65
16166.59 78
16167.79 63
16168.99 77
16170.19 66
16171.39 86
16172.59 69
16173.79 72
16174.99 77
16176.20 84
16177.40 73
16178.60 73
16179.80 72
16181.00 85
16182.20 55
16183.41 77
16184.61 72
16185.81 55
16187.01 60
16188.21 76
16189.42 73
16190.62 51
16191.82 80
16193.02 88
16194.22 73
16195.43 91
16196.63 58
16197.83 69
16199.03 65
16200.24 71
16201.44 75
16202.64 74
16203.84 47
16205.05 70
16206.25 95
16207.45 84
16208.65 69
16209.86 61
16211.06 63
16212.26 63
16213.47 70
16214.67 53
16215.87 70
16217.07 93
16218.28 74
16219.48 65
16220.68 65
16221.89 80
16223.09 65
16224.29 59
16225.50 68
16226.70 67
16227.90 91
16229.11 84
16230.31 79
16231.51 64
16232.72 71
16233.92 68
16235.13 96
16236.33 73
16237.53 70
16238.74 69
16239.94 68
16241.15 66
16242.35 64
16243.55 64
16244.76 75
16245.96 84
16247.17 73
16248.37 45
16249.57 83
16250.78 90
16251.98 78
16253.19 81
16254.39 77
16255.60 76
16256.80 76
16258.01 51
16259.21 76
16260.41 87
16261.62 59
16262.82 76
16264.03 67
16265.23 87
16266.44 67
16267.64 78
16268.85 81
16270.05 80
16271.26 89
16272.46 103
16273.67 88
16274.87 89
16276.08 62
16277.28 78
16278.49 99
16279.70 81
16280.90 83
16282.11 74
16283.31 86
16284.52 68
16285.72 80
16286.93 112
16288.13 89
16289.34 96
16290.55 94
16291.75 94
16292.96 89
16294.16 62
16295.37 98
16296.58 86
16297.78 101
16298.99 101
16300.19 61
16301.40 81
16302.61 107
16303.81 82
16305.02 100
16306.22 81
16307.43 96
16308.64 92
16309.84 78
16311.05 90
16312.26 99
16313.46 89
16314.67 75
16315.88 101
16317.08 97
16318.29 74
16319.50 100
16320.70 82
16321.91 87
16323.12 102
16324.33 74
16325.53 100
16326.74 84
16327.95 89
16329.15 77
16330.36 78
16331.57 91
16332.78 77
16333.98 75
16335.19 76
16336.40 75
16337.61 65
16338.81 68
16340.02 68
16341.23 84
16342.44 80
16343.64 68
16344.85 75
16346.06 65
16347.27 78
16348.48 59
16349.68 63
16350.89 67
16352.10 71
16353.31 57
16354.52 60
16355.72 73
16356.93 68
16358.14 51
16359.35 67
16360.56 73
16361.77 48
16362.97 61
16364.18 60
16365.39 76
16366.60 57
16367.81 48
16369.02 61
16370.23 80
16371.43 66
16372.64 55
16373.85 61
16375.06 69
16376.27 68
16377.48 62
16378.69 78
16379.90 65
16381.11 63
16382.32 60
16383.52 51
16384.73 61
16385.94 83
16387.15 80
16388.36 59
16389.57 53
16390.78 52
16391.99 53
16393.20 77
16394.41 62
16395.62 58
16396.83 64
16398.04 62
16399.25 52
16400.46 58
16401.67 59
16402.88 48
16404.09 73
16405.30 89
16406.51 92
16407.72 70
16408.93 59
16410.14 49
16411.35 66
16412.56 50
16413.77 49
16414.98 61
16416.19 67
16417.40 50
16418.61 79
16419.82 79
16421.03 72
16422.24 62
16423.45 59
16424.67 63
16425.88 56
16427.09 60
16428.30 43
16429.51 69
16430.72 69
16431.93 63
16433.14 45
16434.35 64
16435.56 69
16436.78 82
16437.99 52
16439.20 45
16440.41 66
16441.62 62
16442.83 67
16444.04 69
16445.25 68
16446.47 56
16447.68 59
16448.89 61
16450.10 53
16451.31 64
16452.52 76
16453.74 70
16454.95 57
16456.16 58
16457.37 71
16458.58 56
16459.80 77
16461.01 60
16462.22 53
16463.43 65
16464.65 59
16465.86 56
16467.07 66
16468.28 55
16469.49 54
16470.71 73
16471.92 49
16473.13 41
16474.34 57
16475.56 59
16476.77 42
16477.98 46
16479.20 44
16480.41 53
16481.62 56
16482.83 72
16484.05 71
16485.26 66
16486.47 71
16487.69 65
16488.90 58
16490.11 69
16491.33 52
16492.54 64
16493.75 40
16494.97 62
16496.18 70
16497.39 50
16498.61 50
16499.82 57
16501.03 55
16502.25 59
16503.46 66
16504.67 52
16505.89 49
16507.10 58
16508.32 60
16509.53 68
16510.74 61
16511.96 58
16513.17 36
16514.39 49
16515.60 38
16516.81 47
16518.03 45
16519.24 52
16520.46 54
16521.67 49
16522.88 59
16524.10 72
16525.31 51
16526.53 54
16527.74 56
16528.96 67
16530.17 66
16531.39 52
16532.60 39
16533.82 48
16535.03 50
16536.25 56
16537.46 58
16538.68 51
16539.89 43
16541.11 57
16542.32 49
16543.54 55
16544.75 39
16545.97 70
16547.18 53
16548.40 47
16549.61 49
16550.83 48
16552.04 53
16553.26 46
16554.47 67
16555.69 73
16556.91 70
16558.12 53
16559.34 63
16560.55 53
16561.77 62
16562.98 55
16564.20 47
16565.42 66
16566.63 57
16567.85 57
16569.06 66
16570.28 65
16571.50 72
16572.71 75
16573.93 62
16575.15 64
16576.36 61
16577.58 52
16578.79 56
16580.01 49
16581.23 52
16582.44 59
16583.66 78
16584.88 75
16586.09 64
16587.31 60
16588.53 64
16589.74 59
16590.96 58
16592.18 49
16593.40 80
16594.61 69
16595.83 62
16597.05 55
16598.26 45
16599.48 52
16600.70 64
16601.92 67
16603.13 75
16604.35 66
16605.57 66
16606.78 50
16608.00 57
16609.22 60
16610.44 52
16611.66 46
16612.87 57
16614.09 62
16615.31 57
16616.53 48
16617.74 61
16618.96 53
16620.18 56
16621.40 58
16622.62 56
16623.83 58
16625.05 43
16626.27 64
16627.49 75
16628.71 54
16629.93 56
16631.14 56
16632.36 76
16633.58 66
16634.80 55
16636.02 86
16637.24 65
16638.45 54
16639.67 42
16640.89 63
16642.11 63
16643.33 49
16644.55 68
16645.77 39
16646.99 46
16648.21 47
16649.42 48
16650.64 49
16651.86 49
16653.08 53
16654.30 46
16655.52 41
16656.74 58
16657.96 43
16659.18 47
16660.40 46
16661.62 64
16662.84 69
16664.06 56
16665.28 63
16666.50 75
16667.72 65
16668.93 61
16670.15 55
16671.37 43
16672.59 47
16673.81 46
16675.03 55
16676.25 74
16677.47 59
16678.69 40
16679.91 36
16681.13 55
16682.36 57
16683.58 58
16684.80 41
16686.02 55
16687.24 57
16688.46 41
16689.68 47
16690.90 54
16692.12 64
16693.34 53
16694.56 72
16695.78 59
16697.00 61
16698.22 74
16699.44 49
16700.66 69
16701.89 58
16703.11 48
16704.33 38
16705.55 54
16706.77 72
16707.99 50
16709.21 54
16710.43 50
16711.65 76
16712.88 58
16714.10 59
16715.32 56
16716.54 46
16717.76 48
16718.98 54
16720.20 57
16721.43 44
16722.65 46
16723.87 65
16725.09 53
16726.31 62
16727.54 61
16728.76 62
16729.98 62
16731.20 34
16732.42 48
16733.65 49
16734.87 64
16736.09 54
16737.31 47
16738.53 58
16739.76 51
16740.98 65
16742.20 49
16743.42 41
16744.65 54
16745.87 56
16747.09 53
16748.31 50
16749.54 47
16750.76 51
16751.98 68
16753.21 53
16754.43 56
16755.65 42
16756.87 45
16758.10 60
16759.32 80
16760.54 54
16761.77 43
16762.99 44
16764.21 64
16765.44 49
16766.66 48
16767.88 56
16769.11 51
16770.33 55
16771.55 63
16772.78 78
16774.00 56
16775.22 53
16776.45 58
16777.67 49
16778.90 65
16780.12 73
16781.34 57
16782.57 51
16783.79 75
16785.02 60
16786.24 91
16787.46 36
16788.69 50
16789.91 63
16791.14 48
16792.36 61
16793.58 49
16794.81 63
16796.03 50
16797.26 55
16798.48 53
16799.71 39
16800.93 49
16802.16 60
16803.38 56
16804.61 35
16805.83 55
16807.06 62
16808.28 57
16809.50 53
16810.73 57
16811.95 72
16813.18 64
16814.40 42
16815.63 54
16816.86 66
16818.08 43
16819.31 55
16820.53 51
16821.76 56
16822.98 66
16824.21 73
16825.43 50
16826.66 47
16827.88 59
16829.11 51
16830.33 77
16831.56 63
16832.79 57
16834.01 55
16835.24 65
16836.46 57
16837.69 64
16838.92 55
16840.14 51
16841.37 49
16842.59 44
16843.82 66
16845.05 69
16846.27 53
16847.50 56
16848.73 73
16849.95 58
16851.18 61
16852.40 70
16853.63 44
16854.86 73
16856.08 80
16857.31 83
16858.54 70
16859.76 74
16860.99 59
16862.22 61
16863.44 55
16864.67 66
16865.90 76
16867.13 62
16868.35 68
16869.58 69
16870.81 64
16872.03 56
16873.26 72
16874.49 78
16875.72 73
16876.94 56
16878.17 79
16879.40 77
16880.63 91
16881.85 74
16883.08 80
16884.31 73
16885.54 88
16886.76 96
16887.99 79
16889.22 76
16890.45 69
16891.68 83
16892.90 82
16894.13 92
16895.36 108
16896.59 82
16897.82 83
16899.04 80
16900.27 71
16901.50 62
16902.73 65
16903.96 50
16905.18 71
16906.41 83
16907.64 79
16908.87 100
16910.10 71
16911.33 74
16912.56 85
16913.78 69
16915.01 84
16916.24 74
16917.47 70
16918.70 57
16919.93 56
16921.16 65
16922.39 61
16923.62 79
16924.85 88
16926.07 71
16927.30 58
16928.53 59
16929.76 60
16930.99 61
16932.22 57
16933.45 66
16934.68 73
16935.91 66
16937.14 63
16938.37 80
16939.60 61
16940.83 53
16942.06 67
16943.29 56
16944.52 63
16945.75 58
16946.98 50
16948.21 58
16949.44 61
16950.67 57
16951.90 78
16953.13 57
16954.36 45
16955.59 62
16956.82 70
16958.05 40
16959.28 64
16960.51 56
16961.74 59
16962.97 62
16964.20 59
16965.43 59
16966.66 47
16967.89 40
16969.12 56
16970.35 54
16971.58 56
16972.82 48
16974.05 75
16975.28 45
16976.51 54
16977.74 47
16978.97 59
16980.20 58
16981.43 40
16982.66 55
16983.90 68
16985.13 70
16986.36 60
16987.59 56
16988.82 71
16990.05 51
16991.28 72
16992.52 57
16993.75 47
16994.98 29
16996.21 54
16997.44 60
16998.67 66
16999.91 54
17001.14 54
17002.37 44
17003.60 74
17004.83 55
17006.07 53
17007.30 59
17008.53 70
17009.76 62
17010.99 60
17012.23 48
17013.46 53
17014.69 59
17015.92 60
17017.16 51
17018.39 43
17019.62 47
17020.85 63
17022.09 74
17023.32 43
17024.55 49
17025.78 52
17027.02 56
17028.25 71
17029.48 63
17030.72 72
17031.95 49
17033.18 55
17034.42 48
17035.65 61
17036.88 65
17038.11 52
17039.35 55
17040.58 57
17041.81 63
17043.05 60
17044.28 56
17045.52 48
17046.75 50
17047.98 55
17049.22 48
17050.45 62
17051.68 77
17052.92 64
17054.15 63
17055.38 49
17056.62 45
17057.85 51
17059.09 53
17060.32 42
17061.55 48
17062.79 56
17064.02 56
17065.26 71
17066.49 52
17067.73 65
17068.96 59
17070.19 56
17071.43 67
17072.66 51
17073.90 55
17075.13 37
17076.37 47
17077.60 63
17078.84 41
17080.07 36
17081.31 41
17082.54 49
17083.78 62
17085.01 59
17086.25 57
17087.48 53
17088.72 45
17089.95 53
17091.19 49
17092.42 63
17093.66 48
17094.89 59
17096.13 63
17097.36 36
17098.60 51
17099.83 47
17101.07 58
17102.30 47
17103.54 61
17104.78 45
17106.01 51
17107.25 55
17108.48 41
17109.72 47
17110.95 45
17112.19 48
17113.43 60
17114.66 61
17115.90 51
17117.13 56
17118.37 56
17119.61 49
17120.84 50
17122.08 48
17123.32 58
17124.55 38
17125.79 49
17127.02 38
17128.26 45
17129.50 49
17130.73 34
17131.97 50
17133.21 51
17134.44 42
17135.68 62
17136.92 52
17138.15 43
17139.39 46
17140.63 53
17141.87 53
17143.10 60
17144.34 43
17145.58 49
17146.81 57
17148.05 49
17149.29 65
17150.53 50
17151.76 66
17153.00 45
17154.24 59
17155.48 52
17156.71 57
17157.95 53
17159.19 55
17160.43 77
17161.66 63
17162.90 50
17164.14 43
17165.38 69
17166.62 65
17167.85 63
17169.09 51
17170.33 45
17171.57 33
17172.81 32
17174.04 37
17175.28 46
17176.52 43
17177.76 47
17179.00 28
17180.23 40
17181.47 37
17182.71 25
17183.95 45
17185.19 46
17186.43 49
17187.67 43
17188.90 35
17190.14 32
17191.38 45
17192.62 51
17193.86 75
17195.10 48
17196.34 46
17197.58 53
17198.82 43
17200.05 54
17201.29 53
17202.53 45
17203.77 37
17205.01 42
17206.25 35
17207.49 48
17208.73 46
17209.97 49
17211.21 44
17212.45 37
17213.69 43
17214.93 63
17216.17 45
17217.41 36
17218.65 41
17219.89 39
17221.13 52
17222.37 47
17223.61 34
17224.85 40
17226.09 53
17227.33 43
17228.57 53
17229.81 56
17231.05 49
17232.29 62
17233.53 55
17234.77 43
17236.01 39
17237.25 50
17238.49 42
17239.73 50
17240.97 38
17242.21 22
17243.45 58
17244.69 55
17245.93 20
17247.17 21
17248.41 44
17249.66 37
17250.90 44
17252.14 37
17253.38 40
17254.62 51
17255.86 52
17257.10 62
17258.34 34
17259.58 47
17260.83 55
17262.07 41
17263.31 46
17264.55 57
17265.79 41
17267.03 48
17268.27 60
17269.52 52
17270.76 31
17272.00 64
17273.24 91
17274.48 42
17275.72 38
17276.97 36
17278.21 61
17279.45 55
17280.69 51
17281.93 53
17283.18 52
17284.42 44
17285.66 52
17286.90 67
17288.15 45
17289.39 46
17290.63 51
17291.87 52
17293.11 44
17294.36 46
17295.60 48
17296.84 49
17298.08 44
17299.33 46
17300.57 38
17301.81 39
17303.06 41
17304.30 61
17305.54 49
17306.78 40
17308.03 60
17309.27 49
17310.51 52
17311.76 58
17313.00 64
17314.24 56
17315.49 39
17316.73 63
17317.97 46
17319.22 28
17320.46 32
17321.70 35
17322.95 47
17324.19 45
17325.43 36
17326.68 43
17327.92 38
17329.17 50
17330.41 36
17331.65 38
17332.90 46
17334.14 50
17335.38 56
17336.63 35
17337.87 30
17339.12 56
17340.36 37
17341.61 47
17342.85 48
17344.09 52
17345.34 65
17346.58 59
17347.83 44
17349.07 30
17350.32 49
17351.56 66
17352.80 36
17354.05 37
17355.29 36
17356.54 32
17357.78 34
17359.03 39
17360.27 43
17361.52 56
17362.76 33
17364.01 46
17365.25 49
17366.50 49
17367.74 45
17368.99 48
17370.23 51
17371.48 50
17372.72 57
17373.97 35
17375.22 42
17376.46 51
17377.71 50
17378.95 50
17380.20 39
17381.44 32
17382.69 40
17383.93 36
17385.18 54
17386.43 31
17387.67 49
17388.92 45
17390.16 33
17391.41 57
17392.66 43
17393.90 50
17395.15 45
17396.39 46
17397.64 47
17398.89 64
17400.13 46
17401.38 40
17402.63 45
17403.87 44
17405.12 45
17406.37 41
17407.61 39
17408.86 45
17410.11 65
17411.35 39
17412.60 42
17413.85 43
17415.09 38
17416.34 39
17417.59 31
17418.83 54
17420.08 45
17421.33 43
17422.57 52
17423.82 47
17425.07 57
17426.32 51
17427.56 54
17428.81 50
17430.06 57
17431.31 53
17432.55 42
17433.80 49
17435.05 61
17436.30 50
17437.54 64
17438.79 47
17440.04 52
17441.29 74
17442.53 58
17443.78 48
17445.03 57
17446.28 54
17447.53 44
17448.77 39
17450.02 37
17451.27 24
17452.52 45
17453.77 47
17455.01 43
17456.26 52
17457.51 45
17458.76 46
17460.01 57
17461.26 38
17462.51 55
17463.75 46
17465.00 34
17466.25 40
17467.50 39
17468.75 68
17470.00 61
17471.25 44
17472.50 50
17473.74 52
17474.99 61
17476.24 39
17477.49 48
17478.74 47
17479.99 53
17481.24 62
17482.49 45
17483.74 32
17484.99 50
17486.24 38
17487.49 38
17488.74 45
17489.98 44
17491.23 53
17492.48 37
17493.73 55
17494.98 48
17496.23 55
17497.48 67
17498.73 49
17499.98 39
17501.23 58
17502.48 43
17503.73 46
17504.98 38
17506.23 46
17507.48 67
17508.73 51
17509.98 48
17511.23 42
17512.48 43
17513.73 55
17514.98 46
17516.24 50
17517.49 46
17518.74 53
17519.99 46
17521.24 44
17522.49 52
17523.74 39
17524.99 43
17526.24 47
17527.49 45
17528.74 34
17529.99 48
17531.24 51
17532.50 44
17533.75 47
17535.00 51
17536.25 53
17537.50 32
17538.75 52
17540.00 52
17541.25 41
17542.51 40
17543.76 27
17545.01 35
17546.26 35
17547.51 48
17548.76 47
17550.01 43
17551.27 43
17552.52 31
17553.77 42
17555.02 50
17556.27 40
17557.53 52
17558.78 52
17560.03 37
17561.28 43
17562.53 41
17563.79 51
17565.04 51
17566.29 44
17567.54 47
17568.80 51
17570.05 50
17571.30 40
17572.55 34
17573.81 54
17575.06 51
17576.31 52
17577.56 31
17578.82 52
17580.07 37
17581.32 40
17582.57 45
17583.83 42
17585.08 34
17586.33 38
17587.59 32
17588.84 51
17590.09 41
17591.35 47
17592.60 37
17593.85 51
17595.11 41
17596.36 35
17597.61 36
17598.87 36
17600.12 45
17601.37 43
17602.63 37
17603.88 34
17605.13 30
17606.39 41
17607.64 49
17608.89 35
17610.15 39
17611.40 68
17612.66 46
17613.91 42
17615.16 36
17616.42 45
17617.67 46
17618.93 49
17620.18 40
17621.43 52
17622.69 48
17623.94 59
17625.20 45
17626.45 66
17627.71 57
17628.96 39
17630.22 43
17631.47 41
17632.72 50
17633.98 48
17635.23 56
17636.49 38
17637.74 42
17639.00 40
17640.25 51
17641.51 47
17642.76 39
17644.02 46
17645.27 58
17646.53 49
17647.78 52
17649.04 36
17650.29 53
17651.55 44
17652.80 50
17654.06 29
17655.32 43
17656.57 38
17657.83 41
17659.08 53
17660.34 45
17661.59 44
17662.85 47
17664.11 41
17665.36 33
17666.62 45
17667.87 34
17669.13 31
17670.38 46
17671.64 54
17672.90 40
17674.15 30
17675.41 38
17676.67 28
17677.92 42
17679.18 52
17680.43 43
17681.69 34
17682.95 46
17684.20 44
17685.46 42
17686.72 37
17687.97 44
17689.23 43
17690.49 40
17691.74 42
17693.00 22
17694.26 41
17695.51 48
17696.77 40
17698.03 27
17699.28 32
17700.54 47
17701.80 50
17703.06 50
17704.31 38
17705.57 42
17706.83 36
17708.08 46
17709.34 46
17710.60 60
17711.86 37
17713.11 47
17714.37 48
17715.63 31
17716.89 32
17718.14 56
17719.40 58
17720.66 33
17721.92 24
17723.18 45
17724.43 48
17725.69 33
17726.95 43
17728.21 50
17729.47 36
17730.72 41
17731.98 35
17733.24 51
17734.50 32
17735.76 44
17737.02 53
17738.27 36
17739.53 43
17740.79 44
17742.05 40
17743.31 36
17744.57 45
17745.83 41
17747.08 31
17748.34 54
17749.60 38
17750.86 40
17752.12 37
17753.38 43
17754.64 39
17755.90 44
17757.16 38
17758.41 36
17759.67 35
17760.93 48
17762.19 70
17763.45 58
17764.71 37
17765.97 53
17767.23 44
17768.49 35
17769.75 48
17771.01 36
17772.27 33
17773.53 34
17774.79 66
17776.05 48
17777.31 47
17778.57 39
17779.83 43
17781.09 48
17782.35 41
17783.61 46
17784.87 28
17786.13 34
17787.39 47
17788.65 41
17789.91 59
17791.17 43
17792.43 50
17793.69 59
17794.95 42
17796.21 50
17797.47 38
17798.73 41
17799.99 42
17801.25 45
17802.51 48
17803.77 62
17805.03 63
17806.29 57
17807.55 51
17808.82 52
17810.08 52
17811.34 55
17812.60 47
17813.86 43
17815.12 51
17816.38 41
17817.64 39
17818.90 39
17820.17 50
17821.43 42
17822.69 41
17823.95 39
17825.21 42
17826.47 40
17827.73 40
17829.00 47
17830.26 41
17831.52 39
17832.78 48
17834.04 51
17835.31 49
17836.57 62
17837.83 53
17839.09 54
17840.35 54
17841.61 39
17842.88 36
17844.14 45
17845.40 57
17846.66 58
17847.93 33
17849.19 47
17850.45 62
17851.71 54
17852.98 54
17854.24 59
17855.50 51
17856.76 35
17858.03 37
17859.29 36
17860.55 37
17861.81 32
17863.08 37
17864.34 38
17865.60 46
17866.87 50
17868.13 40
17869.39 37
17870.65 39
17871.92 55
17873.18 48
17874.44 53
17875.71 42
17876.97 40
17878.23 45
17879.50 39
17880.76 35
17882.02 42
17883.29 30
17884.55 45
17885.82 37
17887.08 36
17888.34 41
17889.61 36
17890.87 42
17892.13 39
17893.40 34
17894.66 49
17895.93 48
17897.19 36
17898.45 43
17899.72 56
17900.98 51
17902.25 44
17903.51 31
17904.78 48
17906.04 42
17907.30 34
17908.57 31
17909.83 37
17911.10 52
17912.36 42
17913.63 37
17914.89 40
17916.16 33
17917.42 40
17918.69 37
17919.95 30
17921.22 33
17922.48 38
17923.75 37
17925.01 54
17926.28 65
17927.54 31
17928.81 38
17930.07 40
17931.34 46
17932.60 29
17933.87 48
17935.13 41
17936.40 40
17937.66 58
17938.93 56
17940.19 56
17941.46 63
17942.73 39
17943.99 41
17945.26 46
17946.52 55
17947.79 30
17949.05 41
17950.32 51
17951.59 38
17952.85 49
17954.12 55
17955.38 54
17956.65 41
17957.92 38
17959.18 46
17960.45 46
17961.72 43
17962.98 39
17964.25 38
17965.52 43
17966.78 40
17968.05 42
17969.31 36
17970.58 26
17971.85 30
17973.11 53
17974.38 68
17975.65 54
17976.92 34
17978.18 31
17979.45 45
17980.72 46
17981.98 35
17983.25 54
17984.52 37
17985.78 56
17987.05 38
17988.32 28
17989.59 34
17990.85 45
17992.12 37
17993.39 39
17994.66 37
17995.92 45
17997.19 40
17998.46 37
17999.73 39
18000.99 46
18002.26 56
18003.53 49
18004.80 45
18006.07 46
18007.33 30
18008.60 36
18009.87 42
18011.14 39
18012.41 38
18013.67 37
18014.94 29
18016.21 46
18017.48 35
18018.75 36
18020.02 52
18021.28 41
18022.55 39
18023.82 38
18025.09 47
18026.36 36
18027.63 24
18028.90 31
18030.16 32
18031.43 32
18032.70 35
18033.97 31
18035.24 35
18036.51 49
18037.78 34
18039.05 32
18040.32 51
18041.58 46
18042.85 24
18044.12 22
18045.39 43
18046.66 27
18047.93 33
18049.20 42
18050.47 42
18051.74 36
18053.01 27
18054.28 30
18055.55 45
18056.82 39
18058.09 44
18059.36 44
18060.63 42
18061.90 41
18063.17 38
18064.44 31
18065.71 34
18066.98 38
18068.25 28
18069.52 25
18070.79 36
18072.06 35
18073.33 38
18074.60 33
18075.87 29
18077.14 39
18078.41 58
18079.68 38
18080.95 49
18082.22 47
18083.49 42
18084.76 31
18086.03 28
18087.30 27
18088.57 29
18089.85 30
18091.12 46
18092.39 31
18093.66 25
18094.93 38
18096.20 33
18097.47 46
18098.74 33
18100.01 29
18101.29 60
18102.56 52
18103.83 52
18105.10 38
18106.37 37
18107.64 56
18108.91 41
18110.19 34
18111.46 29
18112.73 30
18114.00 46
18115.27 41
18116.54 46
18117.82 33
18119.09 32
18120.36 61
18121.63 37
18122.90 40
18124.18 33
18125.45 37
18126.72 38
18127.99 33
18129.26 39
18130.54 35
18131.81 43
18133.08 50
18134.35 68
18135.63 50
18136.90 44
18138.17 40
18139.44 51
18140.72 36
18141.99 35
18143.26 35
18144.53 49
18145.81 37
18147.08 32
18148.35 42
18149.63 47
18150.90 48
18152.17 44
18153.45 35
18154.72 47
18155.99 45
18157.26 47
18158.54 24
18159.81 30
18161.08 41
18162.36 29
18163.63 49
18164.91 29
18166.18 46
18167.45 41
18168.73 28
18170.00 30
18171.27 27
18172.55 29
18173.82 36
18175.09 43
18176.37 27
18177.64 30
18178.92 44
18180.19 39
18181.46 38
18182.74 31
18184.01 36
18185.29 44
18186.56 27
18187.84 30
18189.11 35
18190.38 46
18191.66 37
18192.93 48
18194.21 43
18195.48 63
18196.76 45
18198.03 45
18199.31 44
18200.58 47
18201.86 39
18203.13 37
18204.41 42
18205.68 35
18206.96 40
18208.23 43
18209.51 36
18210.78 38
18212.06 52
18213.33 46
18214.61 44
18215.88 32
18217.16 31
18218.43 48
18219.71 46
18220.98 40
18222.26 36
18223.53 44
18224.81 56
18226.09 58
18227.36 37
18228.64 40
18229.91 50
18231.19 39
18232.46 39
18233.74 39
18235.02 54
18236.29 37
18237.57 42
18238.84 48
18240.12 41
18241.40 53
18242.67 39
18243.95 58
18245.23 46
18246.50 42
18247.78 46
18249.05 28
18250.33 42
18251.61 43
18252.88 41
18254.16 40
18255.44 38
18256.71 53
18257.99 45
18259.27 44
18260.54 36
18261.82 28
18263.10 31
18264.38 39
18265.65 42
18266.93 32
18268.21 43
18269.48 46
18270.76 33
18272.04 42
18273.32 48
18274.59 37
18275.87 36
18277.15 34
18278.43 37
18279.70 58
18280.98 36
18282.26 34
18283.54 36
18284.81 28
18286.09 42
18287.37 41
18288.65 52
18289.92 34
18291.20 37
18292.48 44
18293.76 39
18295.04 42
18296.31 27
18297.59 34
18298.87 39
18300.15 32
18301.43 42
18302.71 32
18303.98 48
18305.26 34
18306.54 45
18307.82 27
18309.10 32
18310.38 48
18311.66 43
18312.93 40
18314.21 32
18315.49 54
18316.77 41
18318.05 29
18319.33 41
18320.61 40
18321.89 42
18323.17 43
18324.44 31
18325.72 36
18327.00 29
18328.28 35
18329.56 45
18330.84 36
18332.12 42
18333.40 32
18334.68 31
18335.96 34
18337.24 38
18338.52 40
18339.80 26
18341.08 29
18342.36 35
18343.64 43
18344.92 37
18346.20 44
18347.48 27
18348.76 44
18350.04 34
18351.32 55
18352.60 33
18353.88 34
18355.16 30
18356.44 25
18357.72 30
18359.00 46
18360.28 34
18361.56 29
18362.84 29
18364.12 42
18365.40 44
18366.68 56
18367.96 42
18369.24 33
18370.52 43
18371.80 27
18373.08 32
18374.36 36
18375.64 28
18376.93 29
18378.21 37
18379.49 36
18380.77 39
18382.05 34
18383.33 25
18384.61 30
18385.89 35
18387.17 46
18388.46 37
18389.74 36
18391.02 54
18392.30 40
18393.58 42
18394.86 37
18396.15 36
18397.43 42
18398.71 53
18399.99 33
18401.27 37
18402.55 48
18403.84 47
18405.12 36
18406.40 34
18407.68 48
18408.96 43
18410.25 44
18411.53 30
18412.81 35
18414.09 45
18415.37 37
18416.66 34
18417.94 36
18419.22 34
18420.50 37
18421.79 37
18423.07 42
18424.35 24
18425.63 43
18426.92 44
18428.20 36
18429.48 34
18430.77 25
18432.05 27
18433.33 38
18434.61 31
18435.90 46
18437.18 49
18438.46 47
18439.75 30
18441.03 32
18442.31 35
18443.60 25
18444.88 60
18446.16 50
18447.45 46
18448.73 36
18450.01 47
18451.30 53
18452.58 50
18453.86 48
18455.15 31
18456.43 36
18457.71 42
18459.00 45
18460.28 42
18461.57 32
18462.85 39
18464.13 31
18465.42 30
18466.70 39
18467.99 53
18469.27 35
18470.55 36
18471.84 41
18473.12 36
18474.41 47
18475.69 36
18476.98 35
18478.26 33
18479.55 19
18480.83 43
18482.11 46
18483.40 39
18484.68 37
18485.97 31
18487.25 42
18488.54 37
18489.82 32
18491.11 39
18492.39 50
18493.68 47
18494.96 37
18496.25 33
18497.53 33
18498.82 33
18500.10 42
18501.39 49
18502.67 41
18503.96 37
18505.24 28
18506.53 30
18507.82 43
18509.10 39
18510.39 36
18511.67 37
18512.96 37
18514.24 27
18515.53 27
18516.82 44
18518.10 48
18519.39 42
18520.67 34
18521.96 34
18523.25 39
18524.53 32
18525.82 42
18527.10 47
18528.39 32
18529.68 39
18530.96 42
18532.25 43
18533.54 41
18534.82 36
18536.11 31
18537.39 34
18538.68 37
18539.97 40
18541.25 42
18542.54 38
18543.83 42
18545.11 36
18546.40 45
18547.69 42
18548.98 35
18550.26 36
18551.55 35
18552.84 27
18554.12 44
18555.41 46
18556.70 63
18557.99 38
18559.27 37
18560.56 42
18561.85 34
18563.13 40
18564.42 41
18565.71 28
18567.00 32
18568.28 49
18569.57 51
18570.86 36
18572.15 36
18573.44 38
18574.72 42
18576.01 30
18577.30 36
18578.59 40
18579.88 48
18581.16 43
18582.45 51
18583.74 43
18585.03 34
18586.32 40
18587.60 40
18588.89 37
18590.18 55
18591.47 50
18592.76 48
18594.05 45
18595.33 42
18596.62 58
18597.91 58
18599.20 57
18600.49 40
18601.78 37
18603.07 36
18604.36 47
18605.64 28
18606.93 47
18608.22 34
18609.51 42
18610.80 67
18612.09 53
18613.38 43
18614.67 34
18615.96 47
18617.25 66
18618.54 56
18619.83 42
18621.12 36
18622.40 42
18623.69 44
18624.98 40
18626.27 51
18627.56 44
18628.85 53
18630.14 51
18631.43 36
18632.72 41
18634.01 42
18635.30 44
18636.59 43
18637.88 46
18639.17 42
18640.46 46
18641.75 49
18643.04 46
18644.33 49
18645.62 65
18646.91 51
18648.20 63
18649.49 60
18650.78 36
18652.08 39
18653.37 37
18654.66 35
18655.95 51
18657.24 37
18658.53 29
18659.82 35
18661.11 38
18662.40 38
18663.69 33
18664.98 33
18666.27 38
18667.56 37
18668.86 30
18670.15 38
18671.44 25
18672.73 46
18674.02 25
18675.31 39
18676.60 42
18677.90 45
18679.19 39
18680.48 42
18681.77 44
18683.06 35
18684.35 40
18685.64 28
18686.94 48
18688.23 39
18689.52 36
18690.81 29
18692.10 48
18693.40 40
18694.69 38
18695.98 33
18697.27 39
18698.56 44
18699.86 33
18701.15 42
18702.44 30
18703.73 35
18705.03 40
18706.32 34
18707.61 41
18708.90 44
18710.19 33
18711.49 44
18712.78 59
18714.07 33
18715.37 35
18716.66 41
18717.95 34
18719.24 36
18720.54 35
18721.83 43
18723.12 37
18724.42 32
18725.71 29
18727.00 33
18728.30 47
18729.59 52
18730.88 54
18732.17 45
18733.47 44
18734.76 38
18736.05 36
18737.35 37
18738.64 33
18739.94 43
18741.23 45
18742.52 36
18743.82 38
18745.11 43
18746.40 54
18747.70 42
18748.99 46
18750.29 33
18751.58 42
18752.87 45
18754.17 44
18755.46 33
18756.76 41
18758.05 43
18759.34 43
18760.64 52
18761.93 47
18763.23 40
18764.52 51
18765.82 45
18767.11 38
18768.41 29
18769.70 41
18770.99 34
18772.29 40
18773.58 32
18774.88 48
18776.17 50
18777.47 45
18778.76 44
18780.06 40
18781.35 35
18782.65 47
18783.94 43
18785.24 30
18786.53 41
18787.83 31
18789.12 35
18790.42 44
18791.71 30
18793.01 52
18794.31 51
18795.60 41
18796.90 59
18798.19 52
18799.49 41
18800.78 39
18802.08 35
18803.37 39
18804.67 47
18805.97 39
18807.26 41
18808.56 40
18809.85 40
18811.15 39
18812.45 43
18813.74 30
18815.04 30
18816.34 44
18817.63 38
18818.93 22
18820.22 38
18821.52 38
18822.82 35
18824.11 42
18825.41 30
18826.71 35
18828.00 52
18829.30 32
18830.60 24
18831.89 31
18833.19 30
18834.49 31
18835.78 35
18837.08 37
18838.38 43
18839.67 37
18840.97 33
18842.27 29
18843.57 32
18844.86 45
18846.16 39
18847.46 34
18848.75 45
18850.05 42
18851.35 31
18852.65 34
18853.94 34
18855.24 47
18856.54 37
18857.84 34
18859.13 30
18860.43 43
18861.73 34
18863.03 46
18864.33 41
18865.62 47
18866.92 47
18868.22 27
18869.52 48
18870.82 39
18872.11 38
18873.41 41
18874.71 33
18876.01 34
18877.31 48
18878.61 30
18879.90 41
18881.20 58
18882.50 29
18883.80 29
18885.10 22
18886.40 37
18887.70 38
18888.99 43
18890.29 33
18891.59 45
18892.89 49
18894.19 39
18895.49 41
18896.79 43
18898.09 42
18899.39 47
18900.68 44
18901.98 28
18903.28 30
18904.58 27
18905.88 31
18907.18 30
18908.48 43
18909.78 37
18911.08 30
18912.38 28
18913.68 35
18914.98 27
18916.28 37
18917.58 31
18918.88 28
18920.18 33
18921.48 43
18922.78 34
18924.08 31
18925.38 31
18926.68 28
18927.98 39
18929.28 37
18930.58 40
18931.88 32
18933.18 40
18934.48 38
18935.78 44
18937.08 52
18938.38 44
18939.68 32
18940.98 24
18942.28 45
18943.58 46
18944.88 35
18946.18 51
18947.48 40
18948.78 43
18950.08 35
18951.39 42
18952.69 44
18953.99 31
18955.29 44
18956.59 38
18957.89 37
18959.19 40
18960.49 50
18961.79 45
18963.09 37
18964.40 44
18965.70 41
18967.00 49
18968.30 36
18969.60 35
18970.90 39
18972.21 35
18973.51 38
18974.81 38
18976.11 34
18977.41 44
18978.71 45
18980.02 53
18981.32 39
18982.62 44
18983.92 38
18985.22 27
18986.53 32
18987.83 33
18989.13 37
18990.43 33
18991.73 37
18993.04 38
18994.34 30
18995.64 48
18996.94 39
18998.25 31
18999.55 29
19000.85 39
19002.15 61
19003.46 43
19004.76 33
19006.06 31
19007.36 48
19008.67 39
19009.97 37
19011.27 29
19012.58 24
19013.88 48
19015.18 27
19016.49 28
19017.79 39
19019.09 51
19020.40 49
19021.70 42
19023.00 28
19024.31 32
19025.61 46
19026.91 45
19028.22 44
19029.52 27
19030.82 38
19032.13 49
19033.43 30
19034.73 49
19036.04 32
19037.34 34
19038.65 31
19039.95 46
19041.25 37
19042.56 36
19043.86 41
19045.17 36
19046.47 38
19047.77 29
19049.08 38
19050.38 28
19051.69 35
19052.99 34
19054.30 32
19055.60 56
19056.90 58
19058.21 42
19059.51 32
19060.82 32
19062.12 46
19063.43 32
19064.73 40
19066.04 39
19067.34 38
19068.65 38
19069.95 35
19071.26 35
19072.56 27
19073.87 34
19075.17 35
19076.48 39
19077.78 30
19079.09 38
19080.39 43
19081.70 41
19083.00 30
19084.31 40
19085.61 39
19086.92 52
19088.23 21
19089.53 28
19090.84 27
19092.14 25
19093.45 36
19094.75 45
19096.06 46
19097.37 38
19098.67 34
19099.98 48
19101.28 36
19102.59 29
19103.90 31
19105.20 43
19106.51 27
19107.81 41
19109.12 51
19110.43 44
19111.73 45
19113.04 36
19114.35 44
19115.65 36
19116.96 28
19118.27 35
19119.57 40
19120.88 34
19122.19 33
19123.49 38
19124.80 30
19126.11 34
19127.41 37
19128.72 36
19130.03 46
19131.33 25
19132.64 26
19133.95 41
19135.26 36
19136.56 29
19137.87 22
19139.18 35
19140.49 31
19141.79 39
19143.10 35
19144.41 39
19145.71 36
19147.02 34
19148.33 40
19149.64 26
19150.95 36
19152.25 46
19153.56 48
19154.87 40
19156.18 50
19157.48 43
19158.79 35
19160.10 29
19161.41 18
19162.72 35
19164.03 29
19165.33 36
19166.64 38
19167.95 31
19169.26 37
19170.57 38
19171.88 38
19173.18 39
19174.49 35
19175.80 51
19177.11 41
19178.42 43
19179.73 32
19181.04 38
19182.34 36
19183.65 39
19184.96 41
19186.27 55
19187.58 34
19188.89 39
19190.20 37
19191.51 39
19192.82 34
19194.13 38
19195.43 41
19196.74 33
19198.05 38
19199.36 36
19200.67 34
19201.98 37
19203.29 35
19204.60 37
19205.91 44
19207.22 35
19208.53 42
19209.84 34
19211.15 45
19212.46 37
19213.77 30
19215.08 36
19216.39 42
19217.70 31
19219.01 42
19220.32 40
19221.63 40
19222.94 37
19224.25 34
19225.56 36
19226.87 29
19228.18 29
19229.49 35
19230.80 39
19232.11 28
19233.42 57
19234.73 31
19236.04 43
19237.35 35
19238.67 30
19239.98 42
19241.29 36
19242.60 37
19243.91 24
19245.22 35
19246.53 43
19247.84 40
19249.15 38
19250.46 23
19251.77 33
19253.09 36
19254.40 46
19255.71 35
19257.02 37
19258.33 45
19259.64 36
19260.95 38
19262.27 42
19263.58 40
19264.89 34
19266.20 32
19267.51 36
19268.82 38
19270.14 35
19271.45 26
19272.76 24
19274.07 25
19275.38 42
19276.70 34
19278.01 31
19279.32 32
19280.63 41
19281.94 26
19283.26 33
19284.57 30
19285.88 30
19287.19 32
19288.51 25
19289.82 34
19291.13 21
19292.44 32
19293.76 46
19295.07 40
19296.38 34
19297.69 33
19299.01 40
19300.32 33
19301.63 35
19302.95 30
19304.26 35
19305.57 40
19306.88 29
19308.20 38
19309.51 41
19310.82 36
19312.14 22
19313.45 27
19314.76 50
19316.08 32
19317.39 28
19318.70 25
19320.02 19
19321.33 27
19322.64 28
19323.96 42
19325.27 33
19326.59 37
19327.90 44
19329.21 35
19330.53 33
19331.84 27
19333.15 43
19334.47 25
19335.78 38
19337.10 33
19338.41 35
19339.73 28
19341.04 32
19342.35 27
19343.67 31
19344.98 34
19346.30 45
19347.61 44
19348.93 32
19350.24 32
19351.55 35
19352.87 56
19354.18 28
19355.50 46
19356.81 27
19358.13 36
19359.44 29
19360.76 41
19362.07 46
19363.39 47
19364.70 29
19366.02 40
19367.33 36
19368.65 26
19369.96 31
19371.28 43
19372.59 42
19373.91 28
19375.22 25
19376.54 50
19377.86 40
19379.17 49
19380.49 36
19381.80 33
19383.12 34
19384.43 36
19385.75 27
19387.07 34
19388.38 39
19389.70 39
19391.01 39
19392.33 30
19393.65 42
19394.96 49
19396.28 34
19397.59 31
19398.91 27
19400.23 28
19401.54 40
19402.86 35
19404.17 52
19405.49 19
19406.81 29
19408.12 23
19409.44 23
19410.76 24
19412.07 20
19413.39 33
19414.71 27
19416.02 27
19417.34 24
19418.66 35
19419.97 36
19421.29 47
19422.61 37
19423.93 26
19425.24 48
19426.56 42
19427.88 27
19429.19 20
19430.51 25
19431.83 37
19433.15 41
19434.46 29
19435.78 38
19437.10 28
19438.42 35
19439.73 53
19441.05 29
19442.37 23
19443.69 33
19445.00 31
19446.32 35
19447.64 35
19448.96 35
19450.28 29
19451.59 31
19452.91 27
19454.23 28
19455.55 37
19456.87 27
19458.18 32
19459.50 35
19460.82 27
19462.14 29
19463.46 34
19464.78 38
19466.09 37
19467.41 39
19468.73 37
19470.05 45
19471.37 30
19472.69 27
19474.01 30
19475.33 25
19476.64 19
19477.96 26
19479.28 25
19480.60 38
19481.92 22
19483.24 38
19484.56 23
19485.88 20
19487.20 26
19488.52 30
19489.83 42
19491.15 26
19492.47 30
19493.79 27
19495.11 35
19496.43 31
19497.75 24
19499.07 35
19500.39 44
19501.71 51
19503.03 35
19504.35 28
19505.67 24
19506.99 29
19508.31 39
19509.63 34
19510.95 29
19512.27 32
19513.59 47
19514.91 45
19516.23 34
19517.55 30
19518.87 27
19520.19 39
19521.51 42
19522.83 38
19524.15 40
19525.47 41
19526.79 52
19528.11 48
19529.43 27
19530.75 27
19532.08 30
19533.40 24
19534.72 38
19536.04 26
19537.36 38
19538.68 49
19540.00 48
19541.32 45
19542.64 23
19543.96 29
19545.29 33
19546.61 25
19547.93 52
19549.25 39
19550.57 35
19551.89 34
19553.21 24
19554.53 20
19555.86 31
19557.18 25
19558.50 26
19559.82 23
19561.14 22
19562.46 27
19563.79 49
19565.11 30
19566.43 32
19567.75 30
19569.07 38
19570.40 28
19571.72 35
19573.04 30
19574.36 34
19575.68 27
19577.01 35
19578.33 38
19579.65 50
19580.97 45
19582.30 26
19583.62 35
19584.94 35
19586.26 40
19587.59 32
19588.91 30
19590.23 41
19591.55 40
19592.88 39
19594.20 22
19595.52 37
19596.85 37
19598.17 33
19599.49 35
19600.81 29
19602.14 44
19603.46 34
19604.78 38
19606.11 34
19607.43 42
19608.75 34
19610.08 31
19611.40 58
19612.72 37
19614.05 43
19615.37 39
19616.69 35
19618.02 35
19619.34 34
19620.67 31
19621.99 55
19623.31 38
19624.64 31
19625.96 31
19627.29 44
19628.61 48
19629.93 22
19631.26 14
19632.58 19
19633.91 34
19635.23 27
19636.55 31
19637.88 31
19639.20 34
19640.53 39
19641.85 33
19643.18 41
19644.50 35
19645.82 35
19647.15 54
19648.47 34
19649.80 24
19651.12 50
19652.45 50
19653.77 30
19655.10 25
19656.42 40
19657.75 35
19659.07 31
19660.40 32
19661.72 44
19663.05 30
19664.37 31
19665.70 41
19667.02 34
19668.35 29
19669.67 34
19671.00 23
19672.33 37
19673.65 29
19674.98 28
19676.30 31
19677.63 31
19678.95 35
19680.28 26
19681.61 29
19682.93 26
19684.26 45
19685.58 37
19686.91 49
19688.23 18
19689.56 22
19690.89 32
19692.21 30
19693.54 38
19694.87 42
19696.19 40
19697.52 28
19698.84 32
19700.17 44
19701.50 44
19702.82 36
19704.15 43
19705.48 31
19706.80 42
19708.13 24
19709.46 25
19710.78 37
19712.11 41
19713.44 36
19714.76 22
19716.09 27
19717.42 26
19718.75 37
19720.07 45
19721.40 28
19722.73 36
19724.05 41
19725.38 43
19726.71 33
19728.04 24
19729.36 41
19730.69 23
19732.02 31
19733.35 32
19734.67 26
19736.00 42
19737.33 32
19738.66 36
19739.98 29
19741.31 40
19742.64 36
19743.97 39
19745.30 37
19746.62 43
19747.95 29
19749.28 34
19750.61 38
19751.94 34
19753.26 32
19754.59 42
19755.92 28
19757.25 23
19758.58 34
19759.91 30
19761.23 38
19762.56 25
19763.89 19
19765.22 16
19766.55 21
19767.88 38
19769.21 27
19770.53 23
19771.86 39
19773.19 27
19774.52 36
19775.85 25
19777.18 33
19778.51 23
19779.84 31
19781.17 37
19782.50 35
19783.83 25
19785.15 26
19786.48 45
19787.81 32
19789.14 46
19790.47 30
19791.80 30
19793.13 40
19794.46 32
19795.79 35
19797.12 29
19798.45 33
19799.78 31
19801.11 36
19802.44 47
19803.77 34
19805.10 25
19806.43 40
19807.76 43
19809.09 33
19810.42 33
19811.75 32
19813.08 44
19814.41 36
19815.74 27
19817.07 27
19818.40 27
19819.73 25
19821.06 28
19822.39 20
19823.72 32
19825.05 27
19826.38 29
19827.71 22
19829.05 27
19830.38 19
19831.71 29
19833.04 34
19834.37 25
19835.70 28
19837.03 32
19838.36 22
19839.69 30
19841.02 42
19842.36 28
19843.69 29
19845.02 35
19846.35 30
19847.68 34
19849.01 23
19850.34 26
19851.68 32
19853.01 34
19854.34 30
19855.67 38
19857.00 19
19858.33 29
19859.67 40
19861.00 32
19862.33 33
19863.66 33
19864.99 39
19866.32 39
19867.66 33
19868.99 27
19870.32 28
19871.65 20
19872.99 36
19874.32 24
19875.65 36
19876.98 28
19878.32 27
19879.65 39
19880.98 29
19882.31 30
19883.65 45
19884.98 33
19886.31 36
19887.64 31
19888.98 31
19890.31 36
19891.64 52
19892.97 47
19894.31 36
19895.64 28
19896.97 23
19898.31 37
19899.64 34
19900.97 28
19902.31 28
19903.64 32
19904.97 35
19906.31 22
19907.64 36
19908.97 37
19910.31 30
19911.64 28
19912.97 23
19914.31 24
19915.64 32
19916.97 26
19918.31 21
19919.64 28
19920.98 35
19922.31 33
19923.64 30
19924.98 34
19926.31 28
19927.65 22
19928.98 26
19930.31 27
19931.65 24
19932.98 28
19934.32 24
19935.65 31
19936.99 40
19938.32 40
19939.65 29
19940.99 28
19942.32 17
19943.66 30
19944.99 29
19946.33 42
19947.66 30
19949.00 27
19950.33 31
19951.67 40
19953.00 44
19954.34 40
19955.67 31
19957.01 29
19958.34 35
19959.68 37
19961.01 27
19962.35 27
19963.68 40
19965.02 29
19966.35 26
19967.69 33
19969.02 38
19970.36 37
19971.70 24
19973.03 44
19974.37 41
19975.70 27
19977.04 32
19978.37 36
19979.71 34
19981.05 28
19982.38 35
19983.72 29
19985.05 44
19986.39 30
19987.73 24
19989.06 36
19990.40 42
19991.73 29
19993.07 37
19994.41 27
19995.74 35
19997.08 39
19998.42 38
19999.75 40
20001.09 43
20002.43 28
20003.76 40
20005.10 30
20006.44 38
20007.77 43
20009.11 35
20010.45 37
20011.78 42
20013.12 38
20014.46 35
20015.79 25
20017.13 32
20018.47 27
20019.81 24
20021.14 22
20022.48 45
20023.82 38
20025.15 36
20026.49 26
20027.83 19
20029.17 36
20030.50 35
20031.84 30
20033.18 34
20034.52 23
20035.85 39
20037.19 31
20038.53 34
20039.87 28
20041.21 32
20042.54 36
20043.88 51
20045.22 40
20046.56 28
20047.90 29
20049.23 36
20050.57 28
20051.91 26
20053.25 27
20054.59 17
20055.93 35
20057.26 29
20058.60 27
20059.94 28
20061.28 40
20062.62 30
20063.96 30
20065.30 27
20066.63 24
20067.97 30
20069.31 41
20070.65 35
20071.99 27
20073.33 29
20074.67 34
20076.01 24
20077.35 31
20078.68 31
20080.02 46
20081.36 47
20082.70 22
20084.04 21
20085.38 36
20086.72 37
20088.06 36
20089.40 26
20090.74 27
20092.08 27
20093.42 34
20094.76 21
20096.10 22
20097.44 37
20098.78 41
20100.12 25
20101.46 35
20102.80 26
20104.14 25
20105.48 28
20106.82 26
20108.16 30
20109.50 39
20110.84 22
20112.18 25
20113.52 23
20114.86 29
20116.20 31
20117.54 34
20118.88 39
20120.22 29
20121.56 29
20122.90 34
20124.24 17
20125.58 42
20126.92 27
20128.26 28
20129.61 24
20130.95 34
20132.29 33
20133.63 45
20134.97 34
20136.31 22
20137.65 29
20138.99 44
20140.33 40
20141.67 25
20143.02 30
