# Supplementary material for: MALDI-TOF MS typing enables the classification of brewing yeasts of the genus Saccharomyces to major beer styles
Source: PLoS One. 2017 Aug 9;12(8):e0181694. doi: 10.1371/journal.pone.0181694 (PMC5549903; doi:10.1371/journal.pone.0181694)
Supplement: S11 File — The directory includes 90 raw files and was zipped to “.zip”; the folder has three strains with 30 spectra per strain; S1 Text explains the raw files with an example and Table 1 represents the yeast strains used within the experiment. (ZIP) [file pone.0181694.s014.zip › 31-33/30338-503-OG-Ale-Ale-YPG-18h-E-E_2015-07-27_2_0_A8_1.dat]

2000.14 6412
2000.56 6577
2000.98 6699
2001.40 6757
2001.83 6889
2002.25 6579
2002.67 6460
2003.09 6132
2003.51 5838
2003.93 5720
2004.36 5371
2004.78 4955
2005.20 4933
2005.62 4855
2006.05 4833
2006.47 4828
2006.89 4801
2007.31 4762
2007.73 4780
2008.16 4725
2008.58 5100
2009.00 4879
2009.42 4779
2009.85 4893
2010.27 4738
2010.69 4736
2011.12 4432
2011.54 4441
2011.96 4483
2012.38 4484
2012.81 4113
2013.23 3763
2013.65 3900
2014.08 3878
2014.50 3652
2014.92 4047
2015.35 4199
2015.77 4458
2016.19 4229
2016.62 4414
2017.04 4185
2017.46 4034
2017.89 4218
2018.31 4323
2018.73 4107
2019.16 3972
2019.58 4014
2020.00 4073
2020.43 4000
2020.85 4341
2021.27 4160
2021.70 3971
2022.12 4116
2022.55 4267
2022.97 4169
2023.39 4052
2023.82 4279
2024.24 4196
2024.67 3962
2025.09 4116
2025.52 4053
2025.94 3915
2026.36 3999
2026.79 4119
2027.21 4196
2027.64 4032
2028.06 4019
2028.49 3978
2028.91 4178
2029.34 3719
2029.76 3943
2030.19 3904
2030.61 3801
2031.03 3848
2031.46 4065
2031.88 4300
2032.31 3796
2032.73 4099
2033.16 3990
2033.58 3975
2034.01 4126
2034.44 3980
2034.86 4284
2035.29 4306
2035.71 3939
2036.14 3796
2036.56 3684
2036.99 4087
2037.41 4097
2037.84 3967
2038.26 3757
2038.69 4310
2039.12 4241
2039.54 4233
2039.97 4100
2040.39 4125
2040.82 3904
2041.24 4266
2041.67 4162
2042.10 4105
2042.52 4121
2042.95 4189
2043.37 4121
2043.80 4405
2044.23 3991
2044.65 3850
2045.08 4218
2045.51 4194
2045.93 4187
2046.36 3805
2046.79 3836
2047.21 4040
2047.64 3794
2048.07 3873
2048.49 3800
2048.92 4077
2049.35 4087
2049.77 4173
2050.20 3929
2050.63 4033
2051.05 4192
2051.48 4335
2051.91 4340
2052.33 4395
2052.76 4736
2053.19 4603
2053.62 4725
2054.04 4627
2054.47 4509
2054.90 4242
2055.32 4358
2055.75 4365
2056.18 4211
2056.61 4261
2057.03 4227
2057.46 4183
2057.89 4052
2058.32 4152
2058.75 3971
2059.17 3661
2059.60 3849
2060.03 4024
2060.46 3807
2060.88 3885
2061.31 3961
2061.74 3964
2062.17 3790
2062.60 3701
2063.02 3794
2063.45 4156
2063.88 4375
2064.31 4590
2064.74 4979
2065.17 4994
2065.59 5011
2066.02 5069
2066.45 5095
2066.88 5222
2067.31 5483
2067.74 5494
2068.17 5097
2068.60 4946
2069.02 4739
2069.45 4314
2069.88 4492
2070.31 4628
2070.74 4903
2071.17 4950
2071.60 5004
2072.03 5077
2072.46 4651
2072.89 4729
2073.31 4937
2073.74 4430
2074.17 4308
2074.60 4342
2075.03 4447
2075.46 4526
2075.89 4214
2076.32 4035
2076.75 4437
2077.18 4660
2077.61 4460
2078.04 4720
2078.47 4764
2078.90 4529
2079.33 4960
2079.76 5199
2080.19 5205
2080.62 5240
2081.05 5109
2081.48 5353
2081.91 5408
2082.34 5449
2082.77 5448
2083.20 5278
2083.63 5132
2084.06 4893
2084.49 4625
2084.92 4732
2085.35 4352
2085.78 4244
2086.21 4142
2086.64 3837
2087.07 4063
2087.50 4054
2087.94 3969
2088.37 4059
2088.80 3806
2089.23 3805
2089.66 4006
2090.09 3818
2090.52 3888
2090.95 3698
2091.38 3784
2091.81 4026
2092.25 3812
2092.68 4042
2093.11 3708
2093.54 3667
2093.97 3985
2094.40 4070
2094.83 3888
2095.27 4080
2095.70 4149
2096.13 4114
2096.56 3788
2096.99 4169
2097.42 4383
2097.86 4325
2098.29 4314
2098.72 4003
2099.15 4061
2099.58 4095
2100.01 4208
2100.45 4441
2100.88 4072
2101.31 4023
2101.74 4272
2102.18 4216
2102.61 4029
2103.04 3883
2103.47 4053
2103.90 4137
2104.34 4067
2104.77 4113
2105.20 4235
2105.63 4414
2106.07 4375
2106.50 4534
2106.93 4798
2107.37 4797
2107.80 4842
2108.23 4983
2108.66 5020
2109.10 5285
2109.53 5601
2109.96 5860
2110.40 6001
2110.83 5667
2111.26 5617
2111.70 6133
2112.13 5908
2112.56 6040
2113.00 6227
2113.43 5818
2113.86 5921
2114.30 5479
2114.73 5430
2115.16 5375
2115.60 5223
2116.03 4942
2116.46 5018
2116.90 4822
2117.33 4370
2117.77 4181
2118.20 4109
2118.63 4271
2119.07 4279
2119.50 4026
2119.94 3728
2120.37 3747
2120.80 4155
2121.24 4180
2121.67 3817
2122.11 3933
2122.54 3944
2122.97 3883
2123.41 3996
2123.84 3812
2124.28 3982
2124.71 3846
2125.15 4125
2125.58 4007
2126.02 3663
2126.45 3891
2126.89 3985
2127.32 3814
2127.76 3644
2128.19 3858
2128.63 3769
2129.06 4007
2129.50 3987
2129.93 3793
2130.37 3734
2130.80 3636
2131.24 3937
2131.67 3946
2132.11 3962
2132.54 3848
2132.98 3797
2133.41 3706
2133.85 4173
2134.28 4157
2134.72 4048
2135.16 4021
2135.59 3689
2136.03 3724
2136.46 3788
2136.90 3711
2137.33 3565
2137.77 3834
2138.21 3551
2138.64 3632
2139.08 3651
2139.51 3796
2139.95 3739
2140.39 3572
2140.82 3858
2141.26 3825
2141.69 3876
2142.13 3615
2142.57 3774
2143.00 3621
2143.44 3489
2143.88 3850
2144.31 3869
2144.75 3908
2145.19 3741
2145.62 3397
2146.06 3638
2146.50 3723
2146.93 3636
2147.37 3502
2147.81 3400
2148.24 3781
2148.68 3730
2149.12 3953
2149.56 4038
2149.99 4217
2150.43 4130
2150.87 4145
2151.30 4033
2151.74 4105
2152.18 4218
2152.62 4157
2153.05 4283
2153.49 4300
2153.93 4172
2154.37 4348
2154.80 4536
2155.24 4743
2155.68 4179
2156.12 4694
2156.55 4571
2156.99 4755
2157.43 5185
2157.87 5333
2158.31 5752
2158.74 5570
2159.18 5627
2159.62 5803
2160.06 5716
2160.50 5653
2160.93 5261
2161.37 5032
2161.81 4816
2162.25 4615
2162.69 4506
2163.13 4501
2163.57 4129
2164.00 4055
2164.44 3980
2164.88 4080
2165.32 4111
2165.76 4030
2166.20 4127
2166.64 3884
2167.07 3915
2167.51 3958
2167.95 4242
2168.39 4477
2168.83 4346
2169.27 4477
2169.71 4484
2170.15 4559
2170.59 4611
2171.03 4271
2171.47 4338
2171.91 4560
2172.34 4519
2172.78 4551
2173.22 4386
2173.66 4097
2174.10 4283
2174.54 4608
2174.98 4411
2175.42 4586
2175.86 4860
2176.30 4641
2176.74 4395
2177.18 4520
2177.62 4499
2178.06 4625
2178.50 4369
2178.94 4211
2179.38 4134
2179.82 4114
2180.26 4026
2180.70 4147
2181.14 3983
2181.58 3880
2182.02 3975
2182.46 4392
2182.90 3815
2183.34 3902
2183.78 3796
2184.22 3683
2184.67 3752
2185.11 3864
2185.55 3996
2185.99 3956
2186.43 3975
2186.87 4026
2187.31 3933
2187.75 3838
2188.19 3540
2188.63 3632
2189.07 3965
2189.52 3983
2189.96 3863
2190.40 3812
2190.84 4199
2191.28 4008
2191.72 4145
2192.16 3922
2192.60 3936
2193.05 3820
2193.49 4300
2193.93 4456
2194.37 4626
2194.81 4730
2195.25 4727
2195.70 4747
2196.14 4717
2196.58 4566
2197.02 4735
2197.46 4704
2197.91 4803
2198.35 4960
2198.79 4526
2199.23 4762
2199.67 4717
2200.12 4807
2200.56 5047
2201.00 4582
2201.44 4484
2201.89 4347
2202.33 4483
2202.77 4346
2203.21 4322
2203.66 4114
2204.10 4168
2204.54 4119
2204.98 4043
2205.43 4276
2205.87 4094
2206.31 3917
2206.75 4281
2207.20 4615
2207.64 4293
2208.08 4523
2208.53 4662
2208.97 4676
2209.41 4630
2209.86 4795
2210.30 4845
2210.74 4834
2211.19 4988
2211.63 5011
2212.07 4973
2212.52 5421
2212.96 5412
2213.40 5097
2213.85 5138
2214.29 4802
2214.73 4276
2215.18 4245
2215.62 4042
2216.06 4287
2216.51 4257
2216.95 4301
2217.40 4199
2217.84 4397
2218.28 4168
2218.73 3888
2219.17 3971
2219.62 4103
2220.06 3928
2220.51 3692
2220.95 4083
2221.39 4270
2221.84 4116
2222.28 4336
2222.73 4425
2223.17 4613
2223.62 4748
2224.06 4827
2224.51 4981
2224.95 5443
2225.39 6092
2225.84 5886
2226.28 6037
2226.73 6120
2227.17 6209
2227.62 5992
2228.06 5881
2228.51 5777
2228.95 5388
2229.40 5029
2229.84 5159
2230.29 5214
2230.73 5000
2231.18 5054
2231.63 4941
2232.07 4966
2232.52 4871
2232.96 4875
2233.41 4987
2233.85 4925
2234.30 4812
2234.74 4600
2235.19 4669
2235.64 4574
2236.08 4590
2236.53 4224
2236.97 4299
2237.42 4237
2237.87 4087
2238.31 3837
2238.76 3732
2239.20 3708
2239.65 3785
2240.10 3881
2240.54 3861
2240.99 3799
2241.43 4054
2241.88 3937
2242.33 4051
2242.77 4160
2243.22 4201
2243.67 3948
2244.11 4230
2244.56 4038
2245.01 3994
2245.45 3854
2245.90 4158
2246.35 3980
2246.79 3965
2247.24 3915
2247.69 4108
2248.13 4257
2248.58 4138
2249.03 4173
2249.48 4230
2249.92 4093
2250.37 4287
2250.82 4113
2251.27 4190
2251.71 4257
2252.16 4195
2252.61 4423
2253.05 4429
2253.50 4417
2253.95 4460
2254.40 4098
2254.85 4015
2255.29 4047
2255.74 4104
2256.19 4095
2256.64 3925
2257.08 3803
2257.53 3879
2257.98 3797
2258.43 3924
2258.88 4027
2259.32 4376
2259.77 4498
2260.22 5396
2260.67 5731
2261.12 6625
2261.57 6682
2262.01 7495
2262.46 7957
2262.91 8114
2263.36 7851
2263.81 8004
2264.26 7185
2264.71 6660
2265.15 6233
2265.60 5591
2266.05 5231
2266.50 4916
2266.95 5117
2267.40 4647
2267.85 4528
2268.30 4351
2268.75 4374
2269.19 4446
2269.64 4239
2270.09 4416
2270.54 4188
2270.99 4436
2271.44 4284
2271.89 4161
2272.34 3991
2272.79 4513
2273.24 4407
2273.69 4085
2274.14 4013
2274.59 3900
2275.04 3845
2275.49 4032
2275.94 4001
2276.39 3979
2276.84 3943
2277.29 3969
2277.74 4153
2278.19 4136
2278.64 4020
2279.09 4147
2279.54 4469
2279.99 4584
2280.44 4592
2280.89 4816
2281.34 4637
2281.79 4880
2282.24 5032
2282.69 4938
2283.14 4901
2283.59 4611
2284.04 4461
2284.49 4632
2284.94 4468
2285.39 4224
2285.84 4180
2286.29 3998
2286.74 3891
2287.19 4114
2287.65 4443
2288.10 4590
2288.55 4591
2289.00 4684
2289.45 4746
2289.90 4815
2290.35 5281
2290.80 5181
2291.25 5174
2291.71 5487
2292.16 5395
2292.61 5286
2293.06 5007
2293.51 5039
2293.96 4570
2294.41 4342
2294.87 4228
2295.32 4247
2295.77 3888
2296.22 3791
2296.67 3721
2297.12 3947
2297.58 3751
2298.03 3684
2298.48 4003
2298.93 4103
2299.38 4010
2299.84 3904
2300.29 3773
2300.74 3917
2301.19 4043
2301.65 3841
2302.10 3768
2302.55 3871
2303.00 3827
2303.46 3891
2303.91 3939
2304.36 4024
2304.81 3888
2305.27 3826
2305.72 3915
2306.17 3932
2306.62 3777
2307.08 3679
2307.53 3696
2307.98 3767
2308.44 3711
2308.89 3720
2309.34 3795
2309.79 3988
2310.25 3951
2310.70 3734
2311.15 4113
2311.61 3956
2312.06 3920
2312.51 3906
2312.97 4064
2313.42 3969
2313.87 3719
2314.33 3947
2314.78 3980
2315.24 3986
2315.69 3861
2316.14 4043
2316.60 3862
2317.05 4078
2317.50 4143
2317.96 3940
2318.41 4305
2318.87 3879
2319.32 3965
2319.77 3993
2320.23 4159
2320.68 4432
2321.14 4325
2321.59 4470
2322.05 4582
2322.50 4646
2322.95 4926
2323.41 5133
2323.86 5554
2324.32 5626
2324.77 5591
2325.23 5253
2325.68 5461
2326.14 5413
2326.59 5676
2327.05 5627
2327.50 5489
2327.96 5190
2328.41 4990
2328.86 5126
2329.32 4885
2329.78 4817
2330.23 5044
2330.69 5151
2331.14 4693
2331.60 5021
2332.05 5154
2332.51 4940
2332.96 4308
2333.42 4496
2333.87 4310
2334.33 4108
2334.78 4284
2335.24 4206
2335.69 3980
2336.15 4034
2336.61 4273
2337.06 4299
2337.52 4189
2337.97 4369
2338.43 4343
2338.89 4245
2339.34 4533
2339.80 4771
2340.25 4815
2340.71 4904
2341.17 5003
2341.62 5043
2342.08 4822
2342.53 4775
2342.99 4759
2343.45 4718
2343.90 4623
2344.36 4644
2344.82 4898
2345.27 4686
2345.73 4770
2346.19 4855
2346.64 4897
2347.10 4949
2347.56 5273
2348.01 4900
2348.47 5261
2348.93 5337
2349.38 5797
2349.84 5549
2350.30 5642
2350.76 6537
2351.21 6671
2351.67 6544
2352.13 6006
2352.58 6448
2353.04 6279
2353.50 5776
2353.96 5416
2354.41 5195
2354.87 4835
2355.33 4645
2355.79 4606
2356.24 4524
2356.70 3989
2357.16 4150
2357.62 4162
2358.08 4178
2358.53 4192
2358.99 4319
2359.45 4615
2359.91 4344
2360.37 4303
2360.82 4299
2361.28 4140
2361.74 4209
2362.20 3875
2362.66 3702
2363.11 3977
2363.57 3899
2364.03 3939
2364.49 3880
2364.95 3698
2365.41 3963
2365.86 4020
2366.32 4152
2366.78 4122
2367.24 4090
2367.70 4203
2368.16 4446
2368.62 4324
2369.08 4395
2369.54 4431
2369.99 4633
2370.45 4805
2370.91 4845
2371.37 4915
2371.83 4717
2372.29 4711
2372.75 4596
2373.21 4659
2373.67 4688
2374.13 4720
2374.59 4669
2375.05 4393
2375.51 4565
2375.96 4360
2376.42 4462
2376.88 4642
2377.34 4277
2377.80 4381
2378.26 4355
2378.72 4418
2379.18 4251
2379.64 4083
2380.10 4111
2380.56 4014
2381.02 3968
2381.48 3830
2381.94 3918
2382.40 3738
2382.86 3597
2383.32 3726
2383.78 3773
2384.24 3735
2384.70 3867
2385.17 3907
2385.63 3717
2386.09 3676
2386.55 3981
2387.01 3954
2387.47 3802
2387.93 3793
2388.39 3836
2388.85 3814
2389.31 3728
2389.77 3746
2390.23 3967
2390.69 4094
2391.15 3858
2391.62 4064
2392.08 3940
2392.54 3804
2393.00 3868
2393.46 3719
2393.92 3589
2394.38 3729
2394.84 4126
2395.31 4035
2395.77 3874
2396.23 3949
2396.69 3804
2397.15 4134
2397.61 4248
2398.08 4101
2398.54 4215
2399.00 4000
2399.46 3955
2399.92 3928
2400.38 3722
2400.85 3835
2401.31 3942
2401.77 3882
2402.23 3557
2402.69 3320
2403.16 3411
2403.62 3529
2404.08 3600
2404.54 3403
2405.01 3250
2405.47 3358
2405.93 3511
2406.39 3638
2406.86 3855
2407.32 3951
2407.78 3996
2408.24 3836
2408.71 3904
2409.17 3744
2409.63 3814
2410.09 3921
2410.56 3876
2411.02 3736
2411.48 3715
2411.95 3641
2412.41 3862
2412.87 3921
2413.34 4004
2413.80 3784
2414.26 4073
2414.73 3761
2415.19 3922
2415.65 4099
2416.12 4157
2416.58 4151
2417.04 4098
2417.51 3898
2417.97 3958
2418.43 4018
2418.90 4099
2419.36 4232
2419.82 4114
2420.29 4449
2420.75 4400
2421.22 4846
2421.68 5173
2422.14 5140
2422.61 5630
2423.07 5666
2423.54 5854
2424.00 6074
2424.47 5933
2424.93 5876
2425.39 5871
2425.86 5776
2426.32 6052
2426.79 5657
2427.25 5644
2427.72 5623
2428.18 5596
2428.65 5123
2429.11 4981
2429.57 4692
2430.04 4546
2430.50 4539
2430.97 4301
2431.43 4112
2431.90 3968
2432.36 4033
2432.83 4010
2433.29 4169
2433.76 3988
2434.22 4203
2434.69 4147
2435.15 4130
2435.62 3919
2436.09 4070
2436.55 3875
2437.02 4023
2437.48 3964
2437.95 4218
2438.41 4355
2438.88 4295
2439.34 4321
2439.81 4285
2440.28 4331
2440.74 4300
2441.21 4275
2441.67 4208
2442.14 3987
2442.60 4275
2443.07 4195
2443.54 4061
2444.00 4054
2444.47 4227
2444.94 3930
2445.40 4129
2445.87 4381
2446.33 3919
2446.80 3769
2447.27 3717
2447.73 3925
2448.20 3973
2448.67 3870
2449.13 3939
2449.60 4040
2450.07 3930
2450.53 4078
2451.00 4050
2451.47 4263
2451.93 4120
2452.40 4038
2452.87 3991
2453.33 3749
2453.80 3767
2454.27 3658
2454.74 3758
2455.20 3742
2455.67 3591
2456.14 3228
2456.60 3454
2457.07 3771
2457.54 3617
2458.01 3376
2458.47 3427
2458.94 3842
2459.41 3685
2459.88 3690
2460.34 3380
2460.81 3523
2461.28 3436
2461.75 3364
2462.21 3528
2462.68 3856
2463.15 3673
2463.62 3700
2464.09 3818
2464.55 4028
2465.02 4059
2465.49 3789
2465.96 3988
2466.43 4076
2466.90 4043
2467.36 3736
2467.83 3746
2468.30 4114
2468.77 4123
2469.24 4071
2469.71 3787
2470.17 4328
2470.64 4143
2471.11 3843
2471.58 3856
2472.05 3892
2472.52 3698
2472.99 3278
2473.46 3567
2473.93 3515
2474.39 3348
2474.86 3481
2475.33 3381
2475.80 3413
2476.27 3371
2476.74 3400
2477.21 3542
2477.68 3484
2478.15 3492
2478.62 3645
2479.09 3723
2479.56 3509
2480.03 3364
2480.49 3427
2480.96 3390
2481.43 3577
2481.90 3806
2482.37 3492
2482.84 3476
2483.31 3576
2483.78 3601
2484.25 3716
2484.72 3677
2485.19 3760
2485.66 3765
2486.13 3567
2486.60 3781
2487.07 3933
2487.54 4047
2488.01 3943
2488.48 3755
2488.95 4180
2489.43 4126
2489.90 4094
2490.37 4174
2490.84 3968
2491.31 3932
2491.78 3903
2492.25 4052
2492.72 3991
2493.19 3714
2493.66 3630
2494.13 3665
2494.60 3845
2495.07 3810
2495.54 3819
2496.02 3574
2496.49 3410
2496.96 3356
2497.43 3193
2497.90 3287
2498.37 3501
2498.84 3291
2499.31 3440
2499.79 3191
2500.26 3353
2500.73 3356
2501.20 3608
2501.67 3272
2502.14 3274
2502.61 3301
2503.09 3390
2503.56 3599
2504.03 3610
2504.50 3719
2504.97 3495
2505.45 3473
2505.92 3849
2506.39 3806
2506.86 3940
2507.33 4052
2507.81 3971
2508.28 4180
2508.75 4211
2509.22 4156
2509.69 4375
2510.17 4207
2510.64 3925
2511.11 3982
2511.58 4049
2512.06 3702
2512.53 3449
2513.00 3453
2513.47 3652
2513.95 3612
2514.42 3625
2514.89 3615
2515.37 3606
2515.84 3361
2516.31 3411
2516.78 3653
2517.26 3710
2517.73 3633
2518.20 3639
2518.68 3769
2519.15 3882
2519.62 3773
2520.10 3596
2520.57 3494
2521.04 3536
2521.52 3740
2521.99 3529
2522.46 3588
2522.94 3430
2523.41 3775
2523.89 3988
2524.36 3597
2524.83 3511
2525.31 3683
2525.78 3714
2526.25 3689
2526.73 3673
2527.20 3753
2527.68 3580
2528.15 3477
2528.62 3552
2529.10 3598
2529.57 3451
2530.05 3246
2530.52 3537
2531.00 3533
2531.47 3477
2531.94 3315
2532.42 3520
2532.89 3326
2533.37 3299
2533.84 3181
2534.32 3311
2534.79 3286
2535.27 3335
2535.74 3385
2536.22 3712
2536.69 3704
2537.17 3614
2537.64 3784
2538.12 3659
2538.59 3981
2539.07 4124
2539.54 4122
2540.02 4259
2540.49 4046
2540.97 4332
2541.44 4084
2541.92 4211
2542.39 4190
2542.87 4594
2543.34 4751
2543.82 4760
2544.29 4662
2544.77 4322
2545.25 4368
2545.72 3947
2546.20 3811
2546.67 3958
2547.15 4482
2547.62 4622
2548.10 4342
2548.58 4351
2549.05 4348
2549.53 4246
2550.00 4374
2550.48 4659
2550.96 4531
2551.43 4585
2551.91 4810
2552.39 4845
2552.86 4789
2553.34 4758
2553.82 5019
2554.29 4906
2554.77 5315
2555.24 5715
2555.72 5669
2556.20 6260
2556.67 5560
2557.15 5697
2557.63 5688
2558.11 5678
2558.58 5745
2559.06 5431
2559.54 5225
2560.01 4907
2560.49 4597
2560.97 4178
2561.44 4201
2561.92 3970
2562.40 3930
2562.88 3705
2563.35 3754
2563.83 3937
2564.31 3827
2564.79 3978
2565.26 4191
2565.74 4053
2566.22 4083
2566.70 4327
2567.17 4676
2567.65 4330
2568.13 4256
2568.61 4232
2569.09 4077
2569.56 4258
2570.04 4428
2570.52 3960
2571.00 3574
2571.48 3857
2571.95 3796
2572.43 3476
2572.91 3435
2573.39 3683
2573.87 3565
2574.35 3635
2574.82 3582
2575.30 3672
2575.78 3515
2576.26 3475
2576.74 3655
2577.22 3716
2577.70 3844
2578.17 3881
2578.65 3904
2579.13 3758
2579.61 4033
2580.09 3896
2580.57 4211
2581.05 4530
2581.53 4152
2582.01 4153
2582.48 4316
2582.96 4086
2583.44 4232
2583.92 4565
2584.40 4245
2584.88 4128
2585.36 3879
2585.84 3796
2586.32 3846
2586.80 3647
2587.28 3725
2587.76 3558
2588.24 3686
2588.72 3516
2589.20 3372
2589.68 3334
2590.16 3393
2590.64 3533
2591.12 3375
2591.60 3493
2592.08 3569
2592.56 3622
2593.04 3976
2593.52 4118
2594.00 4480
2594.48 4497
2594.96 4431
2595.44 4761
2595.92 5135
2596.40 5235
2596.88 5715
2597.36 5424
2597.84 5521
2598.32 5425
2598.80 5073
2599.28 4872
2599.76 4842
2600.24 4748
2600.72 4272
2601.21 3908
2601.69 3901
2602.17 3670
2602.65 3665
2603.13 3634
2603.61 3424
2604.09 3439
2604.57 3486
2605.05 3572
2605.54 3563
2606.02 3688
2606.50 3695
2606.98 3723
2607.46 4063
2607.94 3867
2608.42 3679
2608.91 3935
2609.39 3909
2609.87 3857
2610.35 3932
2610.83 3948
2611.31 4052
2611.80 3903
2612.28 3999
2612.76 3760
2613.24 3660
2613.72 3843
2614.21 3835
2614.69 3549
2615.17 3678
2615.65 3760
2616.13 3503
2616.62 3327
2617.10 3433
2617.58 3669
2618.06 3659
2618.55 3813
2619.03 3887
2619.51 4073
2619.99 3656
2620.48 3646
2620.96 3568
2621.44 4078
2621.92 3926
2622.41 3475
2622.89 3501
2623.37 3315
2623.86 3463
2624.34 3360
2624.82 3392
2625.31 3670
2625.79 3403
2626.27 3608
2626.75 3692
2627.24 3628
2627.72 3436
2628.20 3404
2628.69 3720
2629.17 3606
2629.66 3584
2630.14 3713
2630.62 3688
2631.11 3604
2631.59 3657
2632.07 3601
2632.56 3515
2633.04 3780
2633.52 3881
2634.01 3799
2634.49 3895
2634.98 3875
2635.46 3812
2635.94 4256
2636.43 4144
2636.91 4418
2637.40 4143
2637.88 4084
2638.37 4229
2638.85 3827
2639.33 4108
2639.82 4080
2640.30 4237
2640.79 3837
2641.27 3780
2641.76 3658
2642.24 3465
2642.73 3553
2643.21 3395
2643.70 3581
2644.18 3620
2644.67 3568
2645.15 3875
2645.64 3663
2646.12 3687
2646.61 4124
2647.09 4164
2647.58 4015
2648.06 3671
2648.55 3430
2649.03 3556
2649.52 3810
2650.00 3483
2650.49 3616
2650.97 3803
2651.46 3741
2651.94 3755
2652.43 3753
2652.92 3735
2653.40 3758
2653.89 3699
2654.37 3674
2654.86 3774
2655.34 3611
2655.83 3899
2656.32 3921
2656.80 3929
2657.29 3806
2657.77 3566
2658.26 3727
2658.75 3891
2659.23 3662
2659.72 3690
2660.21 3758
2660.69 3916
2661.18 4066
2661.66 4168
2662.15 4391
2662.64 4795
2663.12 5168
2663.61 5394
2664.10 5986
2664.58 6217
2665.07 6497
2665.56 7285
2666.04 7740
2666.53 8137
2667.02 8356
2667.50 8315
2667.99 8336
2668.48 8103
2668.97 8109
2669.45 7546
2669.94 7409
2670.43 7200
2670.91 7525
2671.40 7776
2671.89 7864
2672.38 8095
2672.86 8800
2673.35 8950
2673.84 8863
2674.33 9179
2674.81 8646
2675.30 8426
2675.79 7719
2676.28 7283
2676.77 6253
2677.25 6160
2677.74 5617
2678.23 5155
2678.72 5271
2679.21 5100
2679.69 5047
2680.18 5151
2680.67 4983
2681.16 5284
2681.65 5705
2682.13 5471
2682.62 5478
2683.11 5481
2683.60 5711
2684.09 5551
2684.58 5000
2685.07 5010
2685.55 4818
2686.04 4490
2686.53 4584
2687.02 4765
2687.51 4448
2688.00 4218
2688.49 3919
2688.98 3758
2689.46 3862
2689.95 3993
2690.44 3661
2690.93 3695
2691.42 3854
2691.91 3987
2692.40 4049
2692.89 4129
2693.38 4140
2693.87 3872
2694.36 4025
2694.85 4404
2695.34 4191
2695.83 4023
2696.31 4261
2696.80 4552
2697.29 4252
2697.78 4269
2698.27 4181
2698.76 4020
2699.25 4007
2699.74 3801
2700.23 3445
2700.72 3696
2701.21 3636
2701.70 3641
2702.19 3308
2702.68 3485
2703.17 3674
2703.66 3420
2704.15 3561
2704.64 3478
2705.13 3516
2705.63 3730
2706.12 3458
2706.61 3275
2707.10 3440
2707.59 3654
2708.08 3553
2708.57 3512
2709.06 3495
2709.55 3490
2710.04 3512
2710.53 3405
2711.02 3451
2711.51 3670
2712.01 3487
2712.50 3683
2712.99 3710
2713.48 3616
2713.97 3415
2714.46 3401
2714.95 3391
2715.44 3777
2715.93 3660
2716.43 3363
2716.92 3235
2717.41 3379
2717.90 3483
2718.39 3416
2718.88 3509
2719.38 3209
2719.87 3222
2720.36 3146
2720.85 3204
2721.34 3433
2721.83 3640
2722.33 3642
2722.82 3698
2723.31 3602
2723.80 3866
2724.30 3720
2724.79 3910
2725.28 3927
2725.77 3871
2726.26 3679
2726.76 3524
2727.25 3411
2727.74 3464
2728.23 3488
2728.73 3571
2729.22 3335
2729.71 3424
2730.20 3413
2730.70 3606
2731.19 3854
2731.68 3478
2732.18 3595
2732.67 3422
2733.16 3355
2733.65 3214
2734.15 3340
2734.64 3497
2735.13 3780
2735.63 3693
2736.12 3794
2736.61 4064
2737.11 4093
2737.60 4284
2738.09 4310
2738.59 4266
2739.08 4369
2739.57 4343
2740.07 4278
2740.56 4348
2741.05 4317
2741.55 4111
2742.04 4139
2742.54 4228
2743.03 4253
2743.52 4197
2744.02 4137
2744.51 4184
2745.00 3886
2745.50 3883
2745.99 3791
2746.49 3849
2746.98 3703
2747.48 3270
2747.97 3634
2748.46 3703
2748.96 3405
2749.45 3377
2749.95 3335
2750.44 3179
2750.94 3242
2751.43 3174
2751.93 3282
2752.42 3346
2752.91 3536
2753.41 3575
2753.90 3769
2754.40 3739
2754.89 3947
2755.39 3721
2755.88 3862
2756.38 3771
2756.87 3850
2757.37 3753
2757.86 3942
2758.36 3901
2758.85 3896
2759.35 3774
2759.85 3893
2760.34 3633
2760.84 3392
2761.33 3387
2761.83 3564
2762.32 3400
2762.82 3160
2763.31 3279
2763.81 3296
2764.31 3302
2764.80 3271
2765.30 3261
2765.79 3451
2766.29 3441
2766.78 3435
2767.28 3466
2767.78 3238
2768.27 3272
2768.77 3400
2769.27 3415
2769.76 3608
2770.26 3494
2770.75 3540
2771.25 3280
2771.75 3368
2772.24 3607
2772.74 3379
2773.24 3278
2773.73 3472
2774.23 3568
2774.73 3537
2775.22 3286
2775.72 3430
2776.22 3547
2776.71 3328
2777.21 3390
2777.71 3371
2778.20 3078
2778.70 3387
2779.20 3412
2779.70 3287
2780.19 3453
2780.69 3533
2781.19 3645
2781.68 3757
2782.18 3583
2782.68 3671
2783.18 3638
2783.67 3746
2784.17 3731
2784.67 3557
2785.17 3536
2785.66 3489
2786.16 3395
2786.66 3566
2787.16 3486
2787.66 3323
2788.15 3305
2788.65 3155
2789.15 3150
2789.65 2947
2790.14 2848
2790.64 3203
2791.14 3182
2791.64 3085
2792.14 3127
2792.64 3508
2793.13 3657
2793.63 4169
2794.13 4490
2794.63 5090
2795.13 5520
2795.63 6240
2796.12 6733
2796.62 7410
2797.12 7698
2797.62 8283
2798.12 8525
2798.62 8293
2799.12 8152
2799.62 7846
2800.12 7249
2800.61 6489
2801.11 5780
2801.61 5294
2802.11 5038
2802.61 4587
2803.11 4081
2803.61 4160
2804.11 4089
2804.61 4296
2805.11 4773
2805.61 4725
2806.11 4801
2806.61 4766
2807.11 5029
2807.60 4992
2808.10 4866
2808.60 4894
2809.10 4837
2809.60 4588
2810.10 4584
2810.60 4740
2811.10 4789
2811.60 4499
2812.10 4145
2812.60 4045
2813.10 3977
2813.60 4086
2814.10 3830
2814.60 3695
2815.10 3992
2815.60 3699
2816.10 3541
2816.61 3486
2817.11 3303
2817.61 3298
2818.11 3319
2818.61 3419
2819.11 3319
2819.61 3455
2820.11 3526
2820.61 3307
2821.11 3303
2821.61 3390
2822.11 3373
2822.61 3253
2823.11 3256
2823.62 3449
2824.12 3414
2824.62 3549
2825.12 3745
2825.62 4064
2826.12 3905
2826.62 3737
2827.12 3547
2827.63 3503
2828.13 3255
2828.63 3299
2829.13 3432
2829.63 3266
2830.13 3261
2830.63 3415
2831.14 3239
2831.64 3363
2832.14 3286
2832.64 3132
2833.14 3204
2833.65 3313
2834.15 3312
2834.65 3202
2835.15 3255
2835.65 3394
2836.16 3362
2836.66 3453
2837.16 3559
2837.66 3724
2838.16 3433
2838.67 3490
2839.17 3473
2839.67 3552
2840.17 3557
2840.68 3419
2841.18 3399
2841.68 3502
2842.19 3566
2842.69 3890
2843.19 3570
2843.69 3749
2844.20 3465
2844.70 3155
2845.20 3312
2845.71 3270
2846.21 3230
2846.71 3100
2847.21 3103
2847.72 3334
2848.22 3056
2848.72 2990
2849.23 3090
2849.73 3234
2850.23 3187
2850.74 2966
2851.24 2937
2851.74 3116
2852.25 3024
2852.75 2891
2853.26 3217
2853.76 3546
2854.26 3067
2854.77 3270
2855.27 3324
2855.77 3289
2856.28 3461
2856.78 3441
2857.29 3469
2857.79 3175
2858.29 3261
2858.80 3300
2859.30 3208
2859.81 3268
2860.31 3258
2860.82 3188
2861.32 3062
2861.82 3050
2862.33 3169
2862.83 3377
2863.34 3055
2863.84 3158
2864.35 3242
2864.85 3256
2865.36 3096
2865.86 3137
2866.37 3484
2866.87 3347
2867.38 3350
2867.88 3610
2868.39 3550
2868.89 3440
2869.40 3355
2869.90 3471
2870.41 3653
2870.91 3575
2871.42 3687
2871.92 3459
2872.43 3330
2872.93 3282
2873.44 3170
2873.94 3250
2874.45 3548
2874.95 3386
2875.46 3376
2875.97 3279
2876.47 3554
2876.98 3560
2877.48 3600
2877.99 3301
2878.49 3760
2879.00 3895
2879.51 3914
2880.01 3626
2880.52 3642
2881.03 3985
2881.53 4380
2882.04 4395
2882.54 4175
2883.05 4385
2883.56 4722
2884.06 4536
2884.57 4618
2885.08 4362
2885.58 4124
2886.09 4164
2886.60 4149
2887.10 3960
2887.61 3618
2888.12 3587
2888.62 3787
2889.13 3550
2889.64 3263
2890.14 3331
2890.65 3234
2891.16 3534
2891.66 3529
2892.17 3509
2892.68 3787
2893.18 3944
2893.69 4078
2894.20 4097
2894.71 4013
2895.21 4560
2895.72 4499
2896.23 4251
2896.74 4551
2897.24 4545
2897.75 4572
2898.26 4554
2898.77 4254
2899.27 4191
2899.78 4091
2900.29 4090
2900.80 3550
2901.31 3588
2901.81 3522
2902.32 3517
2902.83 3495
2903.34 3345
2903.85 3487
2904.35 3555
2904.86 3447
2905.37 3436
2905.88 3444
2906.39 3618
2906.90 3783
2907.40 3475
2907.91 3605
2908.42 3596
2908.93 3702
2909.44 3830
2909.95 3746
2910.46 3504
2910.96 3610
2911.47 3589
2911.98 3550
2912.49 3446
2913.00 3405
2913.51 3410
2914.02 3470
2914.53 3370
2915.04 3674
2915.54 3782
2916.05 3527
2916.56 3443
2917.07 3798
2917.58 3667
2918.09 3466
2918.60 3739
2919.11 3991
2919.62 3871
2920.13 4231
2920.64 4390
2921.15 4596
2921.66 5034
2922.17 5669
2922.68 6490
2923.19 7365
2923.70 8050
2924.21 8950
2924.72 9761
2925.23 10464
2925.74 11176
2926.25 11444
2926.76 11234
2927.27 11203
2927.78 10410
2928.29 9460
2928.80 8070
2929.31 7166
2929.82 6439
2930.33 5461
2930.84 4860
2931.35 4480
2931.86 4188
2932.37 3792
2932.88 3483
2933.39 3403
2933.90 3438
2934.41 3245
2934.92 3271
2935.44 3128
2935.95 3179
2936.46 3167
2936.97 3370
2937.48 3240
2937.99 3320
2938.50 3439
2939.01 3366
2939.52 3097
2940.04 3071
2940.55 3284
2941.06 3351
2941.57 3345
2942.08 3302
2942.59 3276
2943.10 3444
2943.62 3207
2944.13 3448
2944.64 3486
2945.15 3313
2945.66 3482
2946.17 3543
2946.69 3583
2947.20 3503
2947.71 3436
2948.22 3509
2948.73 3782
2949.25 3670
2949.76 3795
2950.27 3760
2950.78 3711
2951.29 3708
2951.81 4000
2952.32 3943
2952.83 4124
2953.34 4150
2953.86 4177
2954.37 4208
2954.88 3784
2955.39 3829
2955.91 3762
2956.42 3683
2956.93 3605
2957.45 3441
2957.96 3402
2958.47 3433
2958.98 3365
2959.50 3226
2960.01 3096
2960.52 3500
2961.04 3420
2961.55 3500
2962.06 3449
2962.58 3480
2963.09 3266
2963.60 3567
2964.12 3749
2964.63 3849
2965.14 3842
2965.66 3993
2966.17 3757
2966.68 3616
2967.20 3781
2967.71 3833
2968.22 3785
2968.74 3631
2969.25 3459
2969.77 3450
2970.28 3440
2970.79 3138
2971.31 3314
2971.82 3132
2972.34 3109
2972.85 3309
2973.36 3157
2973.88 3424
2974.39 3077
2974.91 3168
2975.42 3069
2975.94 3233
2976.45 3066
2976.96 3100
2977.48 3172
2977.99 3079
2978.51 2929
2979.02 2971
2979.54 2990
2980.05 3214
2980.57 3475
2981.08 3452
2981.60 3374
2982.11 3548
2982.63 3763
2983.14 3378
2983.66 3438
2984.17 3665
2984.69 3550
2985.20 3470
2985.72 3541
2986.23 3418
2986.75 3466
2987.26 3583
2987.78 3763
2988.29 3476
2988.81 3228
2989.32 3530
2989.84 3621
2990.36 3671
2990.87 3587
2991.39 3666
2991.90 4017
2992.42 4303
2992.94 4127
2993.45 4327
2993.97 4914
2994.48 4971
2995.00 4970
2995.51 5383
2996.03 5723
2996.55 6069
2997.06 6035
2997.58 6425
2998.10 6743
2998.61 6384
2999.13 6431
2999.65 6227
3000.16 6058
3000.68 5764
3001.19 5556
3001.71 5900
3002.23 5834
3002.74 6279
3003.26 6142
3003.78 6144
3004.30 6661
3004.81 6870
3005.33 6481
3005.85 6668
3006.36 6389
3006.88 5906
3007.40 5482
3007.91 4899
3008.43 4225
3008.95 4060
3009.47 3795
3009.98 3644
3010.50 3598
3011.02 3380
3011.54 3220
3012.05 3347
3012.57 3368
3013.09 3549
3013.61 3592
3014.12 3596
3014.64 3449
3015.16 3568
3015.68 3650
3016.19 3747
3016.71 3581
3017.23 3392
3017.75 3525
3018.27 3741
3018.78 3865
3019.30 3704
3019.82 3605
3020.34 3491
3020.86 3721
3021.38 3986
3021.89 3907
3022.41 4140
3022.93 3778
3023.45 4002
3023.97 4036
3024.49 4071
3025.01 3968
3025.52 3936
3026.04 3789
3026.56 4001
3027.08 3904
3027.60 3753
3028.12 3802
3028.64 3736
3029.16 3728
3029.67 3627
3030.19 3819
3030.71 3838
3031.23 3501
3031.75 3300
3032.27 3673
3032.79 3526
3033.31 3416
3033.83 3539
3034.35 3483
3034.87 3406
3035.39 3408
3035.91 3614
3036.43 3572
3036.95 3537
3037.47 3570
3037.99 3582
3038.50 3246
3039.02 3253
3039.54 3237
3040.06 3212
3040.58 3319
3041.10 3327
3041.62 3232
3042.14 3466
3042.66 3426
3043.18 3427
3043.70 3380
3044.23 3267
3044.75 3486
3045.27 3428
3045.79 3207
3046.31 3305
3046.83 3180
3047.35 3138
3047.87 3220
3048.39 3340
3048.91 3006
3049.43 3137
3049.95 3219
3050.47 3155
3050.99 3329
3051.51 3284
3052.03 3272
3052.56 3236
3053.08 2930
3053.60 2979
3054.12 3070
3054.64 3030
3055.16 2929
3055.68 3118
3056.20 3156
3056.72 3401
3057.25 3338
3057.77 3183
3058.29 3298
3058.81 3507
3059.33 3499
3059.85 3388
3060.38 3708
3060.90 3141
3061.42 3284
3061.94 3466
3062.46 3749
3062.98 3893
3063.51 3958
3064.03 4029
3064.55 4021
3065.07 4184
3065.59 4300
3066.12 4142
3066.64 4172
3067.16 3985
3067.68 4032
3068.21 3982
3068.73 3774
3069.25 3949
3069.77 3735
3070.30 3655
3070.82 3820
3071.34 3770
3071.86 3692
3072.39 3620
3072.91 3323
3073.43 3168
3073.95 3387
3074.48 3552
3075.00 3509
3075.52 3369
3076.05 3371
3076.57 3199
3077.09 3401
3077.61 3525
3078.14 3489
3078.66 3427
3079.18 3575
3079.71 3546
3080.23 3544
3080.75 3829
3081.28 4022
3081.80 4022
3082.32 4199
3082.85 3739
3083.37 3666
3083.90 3971
3084.42 4076
3084.94 3969
3085.47 4039
3085.99 4022
3086.51 3623
3087.04 3455
3087.56 3552
3088.09 3433
3088.61 3795
3089.13 3750
3089.66 3815
3090.18 4006
3090.71 3936
3091.23 3759
3091.76 3792
3092.28 3807
3092.80 3570
3093.33 3774
3093.85 3919
3094.38 3750
3094.90 3905
3095.43 4153
3095.95 4007
3096.48 3940
3097.00 3990
3097.53 4186
3098.05 4201
3098.58 4180
3099.10 4261
3099.63 4957
3100.15 5408
3100.68 6298
3101.20 6700
3101.73 7782
3102.25 8462
3102.78 9689
3103.30 10508
3103.83 11007
3104.35 11562
3104.88 11100
3105.40 10688
3105.93 10080
3106.45 9074
3106.98 8396
3107.51 8221
3108.03 7642
3108.56 7619
3109.08 8029
3109.61 8121
3110.13 8651
3110.66 9331
3111.19 10057
3111.71 10703
3112.24 10826
3112.76 10456
3113.29 9831
3113.82 9263
3114.34 8118
3114.87 7145
3115.40 6696
3115.92 6003
3116.45 5675
3116.98 5237
3117.50 4876
3118.03 4817
3118.55 4715
3119.08 4663
3119.61 4250
3120.13 4951
3120.66 4682
3121.19 4487
3121.72 4488
3122.24 4197
3122.77 4294
3123.30 4170
3123.82 4199
3124.35 4390
3124.88 3989
3125.40 3973
3125.93 4293
3126.46 4675
3126.99 4527
3127.51 4915
3128.04 4620
3128.57 4943
3129.10 5063
3129.62 5184
3130.15 5136
3130.68 5145
3131.21 5073
3131.73 5371
3132.26 5787
3132.79 6405
3133.32 6207
3133.85 6436
3134.37 6825
3134.90 7089
3135.43 6735
3135.96 6325
3136.49 6393
3137.01 6133
3137.54 6169
3138.07 5558
3138.60 5471
3139.13 5503
3139.65 4897
3140.18 5224
3140.71 4919
3141.24 4555
3141.77 4414
3142.30 4320
3142.83 4423
3143.35 4066
3143.88 4083
3144.41 4492
3144.94 4510
3145.47 4516
3146.00 4473
3146.53 4622
3147.06 4589
3147.59 4343
3148.11 4279
3148.64 4348
3149.17 4378
3149.70 4364
3150.23 4435
3150.76 4697
3151.29 4433
3151.82 4457
3152.35 4599
3152.88 4487
3153.41 4229
3153.94 4366
3154.47 4325
3155.00 4472
3155.53 4446
3156.06 4242
3156.59 3990
3157.12 4280
3157.65 4463
3158.18 4181
3158.71 4274
3159.24 4101
3159.77 4096
3160.30 3990
3160.83 3948
3161.36 3925
3161.89 3623
3162.42 3762
3162.95 3705
3163.48 3569
3164.01 3841
3164.54 3849
3165.07 3614
3165.60 3455
3166.13 3195
3166.66 3444
3167.19 3633
3167.72 3559
3168.25 3686
3168.78 3758
3169.31 3618
3169.85 3621
3170.38 3751
3170.91 3919
3171.44 3925
3171.97 3669
3172.50 3898
3173.03 4147
3173.56 4047
3174.09 4464
3174.63 4325
3175.16 4360
3175.69 4225
3176.22 4398
3176.75 4137
3177.28 4025
3177.81 3873
3178.35 3817
3178.88 3693
3179.41 3740
3179.94 3598
3180.47 3467
3181.00 3324
3181.54 3503
3182.07 3474
3182.60 3521
3183.13 3437
3183.66 3285
3184.20 3462
3184.73 3430
3185.26 3396
3185.79 3263
3186.33 3442
3186.86 3562
3187.39 3229
3187.92 3261
3188.46 3184
3188.99 3358
3189.52 3576
3190.05 3450
3190.59 3523
3191.12 3454
3191.65 3482
3192.18 3319
3192.72 3404
3193.25 3570
3193.78 3656
3194.32 3662
3194.85 3549
3195.38 3774
3195.91 4016
3196.45 3986
3196.98 3998
3197.51 4057
3198.05 4071
3198.58 4093
3199.11 4224
3199.65 4096
3200.18 3851
3200.71 4078
3201.25 4006
3201.78 3838
3202.32 3655
3202.85 3783
3203.38 3533
3203.92 3188
3204.45 3263
3204.98 3457
3205.52 3251
3206.05 3159
3206.59 3158
3207.12 3238
3207.65 3178
3208.19 3171
3208.72 3128
3209.26 3191
3209.79 3306
3210.32 3316
3210.86 3445
3211.39 3472
3211.93 3516
3212.46 3565
3213.00 3567
3213.53 3675
3214.07 3592
3214.60 3295
3215.14 3268
3215.67 3442
3216.20 3435
3216.74 3524
3217.27 3604
3217.81 3669
3218.34 3375
3218.88 3425
3219.41 3330
3219.95 3419
3220.48 3313
3221.02 3209
3221.56 3467
3222.09 3570
3222.63 3784
3223.16 3878
3223.70 3809
3224.23 3836
3224.77 3613
3225.30 3532
3225.84 3840
3226.37 3727
3226.91 3738
3227.45 3711
3227.98 3547
3228.52 3651
3229.05 3686
3229.59 3437
3230.12 3303
3230.66 3435
3231.20 3262
3231.73 3351
3232.27 3204
3232.81 3232
3233.34 2923
3233.88 3087
3234.41 3199
3234.95 3171
3235.49 3199
3236.02 3361
3236.56 3196
3237.10 3281
3237.63 3340
3238.17 3404
3238.71 3535
3239.24 3755
3239.78 3536
3240.32 3279
3240.85 3585
3241.39 3546
3241.93 3208
3242.46 3119
3243.00 3227
3243.54 3352
3244.07 3475
3244.61 3228
3245.15 3131
3245.69 3260
3246.22 3228
3246.76 2966
3247.30 3089
3247.84 2960
3248.37 3005
3248.91 3128
3249.45 3006
3249.99 3176
3250.52 3174
3251.06 3213
3251.60 3169
3252.14 3292
3252.67 3126
3253.21 3190
3253.75 3349
3254.29 3473
3254.83 3140
3255.36 3270
3255.90 3379
3256.44 3563
3256.98 3462
3257.52 3458
3258.05 3633
3258.59 3659
3259.13 3989
3259.67 4121
3260.21 4389
3260.75 4795
3261.29 4871
3261.82 5340
3262.36 5348
3262.90 5102
3263.44 5330
3263.98 5235
3264.52 5474
3265.06 5781
3265.60 5618
3266.13 5419
3266.67 5373
3267.21 5302
3267.75 4921
3268.29 4815
3268.83 4834
3269.37 4947
3269.91 4444
3270.45 4357
3270.99 4038
3271.53 4072
3272.07 3960
3272.60 3591
3273.14 3530
3273.68 3452
3274.22 3647
3274.76 3576
3275.30 3339
3275.84 3267
3276.38 3517
3276.92 3857
3277.46 3581
3278.00 3574
3278.54 3831
3279.08 3879
3279.62 3542
3280.16 3815
3280.70 3967
3281.24 3916
3281.78 4051
3282.32 3858
3282.86 4004
3283.40 4156
3283.94 3733
3284.48 3715
3285.02 4025
3285.56 4013
3286.11 4264
3286.65 4119
3287.19 4306
3287.73 4377
3288.27 4233
3288.81 4170
3289.35 4126
3289.89 4174
3290.43 4320
3290.97 4568
3291.51 4741
3292.05 5039
3292.60 5395
3293.14 5453
3293.68 6041
3294.22 6063
3294.76 6101
3295.30 6391
3295.84 6591
3296.38 6719
3296.93 6671
3297.47 6609
3298.01 6770
3298.55 6209
3299.09 5724
3299.63 4950
3300.18 4705
3300.72 4326
3301.26 4241
3301.80 4166
3302.34 3900
3302.89 3883
3303.43 3861
3303.97 3931
3304.51 3662
3305.05 3763
3305.60 3579
3306.14 3516
3306.68 3706
3307.22 3850
3307.76 3966
3308.31 3828
3308.85 4263
3309.39 3948
3309.93 4196
3310.48 4074
3311.02 4138
3311.56 4337
3312.11 4232
3312.65 4115
3313.19 4252
3313.73 4479
3314.28 4849
3314.82 5354
3315.36 5376
3315.91 5397
3316.45 5865
3316.99 5777
3317.53 6085
3318.08 5895
3318.62 5529
3319.16 5484
3319.71 5298
3320.25 4547
3320.79 4517
3321.34 4017
3321.88 4054
3322.43 4132
3322.97 4058
3323.51 3768
3324.06 3884
3324.60 3807
3325.14 3937
3325.69 3916
3326.23 3887
3326.78 3832
3327.32 3902
3327.86 3886
3328.41 3527
3328.95 3556
3329.50 3464
3330.04 3322
3330.58 3229
3331.13 3359
3331.67 3552
3332.22 3430
3332.76 3392
3333.31 3359
3333.85 3416
3334.39 3546
3334.94 3424
3335.48 3278
3336.03 3546
3336.57 3504
3337.12 3280
3337.66 3489
3338.21 3491
3338.75 3576
3339.30 3773
3339.84 3582
3340.39 3591
3340.93 3590
3341.48 3492
3342.02 3474
3342.57 3320
3343.11 3241
3343.66 3337
3344.20 3090
3344.75 3074
3345.29 2921
3345.84 3059
3346.39 2984
3346.93 3325
3347.48 3297
3348.02 3145
3348.57 3306
3349.11 3410
3349.66 3486
3350.21 3449
3350.75 3388
3351.30 3415
3351.84 3554
3352.39 3473
3352.94 3609
3353.48 3566
3354.03 3566
3354.57 3607
3355.12 3924
3355.67 3854
3356.21 3972
3356.76 3952
3357.31 3998
3357.85 4381
3358.40 4038
3358.94 4071
3359.49 3828
3360.04 4120
3360.58 4079
3361.13 3734
3361.68 3934
3362.22 3687
3362.77 3776
3363.32 3629
3363.87 3420
3364.41 3192
3364.96 3149
3365.51 3229
3366.05 3175
3366.60 3126
3367.15 3265
3367.70 3179
3368.24 3307
3368.79 3406
3369.34 3479
3369.88 3124
3370.43 3383
3370.98 3215
3371.53 3239
3372.07 3073
3372.62 2982
3373.17 3054
3373.72 2993
3374.27 3028
3374.81 3080
3375.36 3007
3375.91 2803
3376.46 2666
3377.01 2757
3377.55 3138
3378.10 2909
3378.65 2936
3379.20 3079
3379.75 3350
3380.29 3576
3380.84 3507
3381.39 3708
3381.94 3681
3382.49 3992
3383.04 3498
3383.58 3633
3384.13 3779
3384.68 3471
3385.23 3726
3385.78 3482
3386.33 3342
3386.88 3354
3387.43 3330
3387.97 3446
3388.52 3475
3389.07 3406
3389.62 3298
3390.17 3331
3390.72 3507
3391.27 3382
3391.82 3333
3392.37 3160
3392.92 3173
3393.47 3018
3394.02 3096
3394.56 3029
3395.11 2931
3395.66 2858
3396.21 3008
3396.76 2997
3397.31 3065
3397.86 3120
3398.41 3213
3398.96 3661
3399.51 3869
3400.06 4128
3400.61 4588
3401.16 5259
3401.71 5975
3402.26 6346
3402.81 6658
3403.36 7444
3403.91 8290
3404.46 7870
3405.01 8189
3405.56 8403
3406.11 7872
3406.66 7105
3407.21 6897
3407.76 5949
3408.32 5518
3408.87 4883
3409.42 4455
3409.97 4016
3410.52 3300
3411.07 3431
3411.62 3373
3412.17 3204
3412.72 3052
3413.27 3047
3413.82 3202
3414.37 3397
3414.93 3365
3415.48 3255
3416.03 3139
3416.58 3153
3417.13 3566
3417.68 3690
3418.23 3786
3418.78 3833
3419.34 4345
3419.89 4455
3420.44 4834
3420.99 5031
3421.54 5205
3422.09 5940
3422.65 5378
3423.20 5446
3423.75 5495
3424.30 5239
3424.85 5100
3425.40 4808
3425.96 4817
3426.51 4673
3427.06 4405
3427.61 4054
3428.16 3852
3428.72 3554
3429.27 3615
3429.82 3741
3430.37 3658
3430.93 3712
3431.48 3718
3432.03 3607
3432.58 3719
3433.14 3800
3433.69 3690
3434.24 3471
3434.79 3584
3435.35 3581
3435.90 3380
3436.45 3312
3437.00 3260
3437.56 3196
3438.11 3029
3438.66 3247
3439.22 3372
3439.77 3412
3440.32 3380
3440.88 3518
3441.43 3656
3441.98 3759
3442.54 3672
3443.09 3594
3443.64 3645
3444.20 3546
3444.75 3393
3445.30 3018
3445.86 3265
3446.41 3318
3446.96 3293
3447.52 3145
3448.07 3356
3448.63 3700
3449.18 3510
3449.73 3470
3450.29 3504
3450.84 3701
3451.39 3627
3451.95 3165
3452.50 3182
3453.06 3356
3453.61 3466
3454.17 3162
3454.72 3183
3455.27 3520
3455.83 3414
3456.38 2834
3456.94 3008
3457.49 3318
3458.05 3135
3458.60 3270
3459.16 3203
3459.71 3350
3460.27 3111
3460.82 3043
3461.37 3099
3461.93 3091
3462.48 3216
3463.04 3171
3463.59 3105
3464.15 2986
3464.70 2975
3465.26 2810
3465.82 3085
3466.37 3329
3466.93 3038
3467.48 3199
3468.04 3179
3468.59 3299
3469.15 3436
3469.70 3199
3470.26 3416
3470.81 3479
3471.37 3488
3471.92 3589
3472.48 3561
3473.04 3419
3473.59 3654
3474.15 3675
3474.70 3435
3475.26 3477
3475.82 3437
3476.37 3728
3476.93 3506
3477.48 3530
3478.04 3635
3478.60 3678
3479.15 3578
3479.71 3924
3480.27 4065
3480.82 3871
3481.38 3838
3481.93 4236
3482.49 3747
3483.05 3468
3483.60 4009
3484.16 4139
3484.72 4103
3485.27 4249
3485.83 4186
3486.39 4091
3486.94 4435
3487.50 4571
3488.06 5034
3488.62 5065
3489.17 5659
3489.73 5814
3490.29 7033
3490.84 7531
3491.40 8266
3491.96 8837
3492.52 9696
3493.07 10286
3493.63 10657
3494.19 11087
3494.75 10256
3495.30 10073
3495.86 9296
3496.42 9267
3496.98 9046
3497.53 8886
3498.09 8991
3498.65 8955
3499.21 10170
3499.76 10840
3500.32 10816
3500.88 10497
3501.44 10146
3502.00 10256
3502.56 9444
3503.11 8598
3503.67 7521
3504.23 7200
3504.79 6605
3505.35 6444
3505.90 6604
3506.46 6682
3507.02 6521
3507.58 6195
3508.14 6017
3508.70 5875
3509.26 5663
3509.81 5688
3510.37 5459
3510.93 4964
3511.49 4821
3512.05 4974
3512.61 4910
3513.17 5261
3513.73 5664
3514.29 5836
3514.84 6533
3515.40 6671
3515.96 7080
3516.52 7391
3517.08 7852
3517.64 8123
3518.20 8491
3518.76 8346
3519.32 8075
3519.88 8082
3520.44 7714
3521.00 6690
3521.56 6563
3522.12 6332
3522.68 5908
3523.24 5363
3523.80 5392
3524.36 5257
3524.92 5170
3525.48 5183
3526.04 4840
3526.60 4442
3527.16 4494
3527.72 4289
3528.28 4247
3528.84 4172
3529.40 3759
3529.96 3717
3530.52 3802
3531.08 3685
3531.64 3548
3532.20 3435
3532.76 3647
3533.32 3722
3533.88 3635
3534.44 3827
3535.00 3616
3535.56 3638
3536.12 3840
3536.68 3746
3537.25 3981
3537.81 3996
3538.37 3934
3538.93 4035
3539.49 4359
3540.05 4569
3540.61 4907
3541.17 5051
3541.73 5226
3542.30 5530
3542.86 5565
3543.42 6137
3543.98 6296
3544.54 6675
3545.10 6357
3545.66 6001
3546.23 5806
3546.79 5570
3547.35 5034
3547.91 4968
3548.47 4537
3549.03 4349
3549.60 4453
3550.16 4432
3550.72 4169
3551.28 4461
3551.84 4650
3552.41 4118
3552.97 4203
3553.53 4153
3554.09 4217
3554.65 4011
3555.22 4096
3555.78 3973
3556.34 3800
3556.90 3654
3557.47 3598
3558.03 3801
3558.59 3716
3559.15 3594
3559.72 3572
3560.28 3394
3560.84 3276
3561.41 3332
3561.97 3334
3562.53 3360
3563.09 3422
3563.66 3252
3564.22 3290
3564.78 3065
3565.35 2994
3565.91 3017
3566.47 3134
3567.04 3039
3567.60 3034
3568.16 3184
3568.73 2982
3569.29 2915
3569.85 2906
3570.42 2869
3570.98 2899
3571.54 3062
3572.11 3151
3572.67 3088
3573.23 2901
3573.80 3219
3574.36 3227
3574.93 3304
3575.49 3106
3576.05 3063
3576.62 3427
3577.18 3334
3577.75 3168
3578.31 3180
3578.87 3238
3579.44 3194
3580.00 3155
3580.57 3311
3581.13 3354
3581.70 3153
3582.26 3209
3582.82 3093
3583.39 3152
3583.95 3135
3584.52 3279
3585.08 3177
3585.65 3192
3586.21 3244
3586.78 3038
3587.34 3192
3587.91 3022
3588.47 3191
3589.04 3146
3589.60 2982
3590.17 3247
3590.73 3022
3591.30 2967
3591.86 3341
3592.43 3328
3592.99 3083
3593.56 3094
3594.12 3273
3594.69 3343
3595.25 3359
3595.82 3136
3596.39 3263
3596.95 3543
3597.52 3646
3598.08 3716
3598.65 3533
3599.21 3453
3599.78 3476
3600.35 3531
3600.91 3448
3601.48 3514
3602.04 3446
3602.61 3216
3603.18 3249
3603.74 3227
3604.31 3345
3604.87 3203
3605.44 3079
3606.01 3038
3606.57 2969
3607.14 3059
3607.71 3238
3608.27 2929
3608.84 2813
3609.41 3200
3609.97 2941
3610.54 3097
3611.11 3073
3611.67 3063
3612.24 3337
3612.81 3796
3613.37 4333
3613.94 5531
3614.51 6433
3615.07 7475
3615.64 8632
3616.21 10460
3616.77 12263
3617.34 13876
3617.91 15894
3618.48 17872
3619.04 18240
3619.61 18136
3620.18 18518
3620.75 16966
3621.31 15429
3621.88 13263
3622.45 11409
3623.02 9438
3623.58 8130
3624.15 6733
3624.72 5590
3625.29 4747
3625.86 4332
3626.42 3978
3626.99 3729
3627.56 3540
3628.13 3430
3628.70 3288
3629.26 3227
3629.83 3283
3630.40 3195
3630.97 3264
3631.54 3219
3632.10 3169
3632.67 3012
3633.24 2907
3633.81 2990
3634.38 3042
3634.95 3105
3635.52 3072
3636.08 3224
3636.65 3207
3637.22 2987
3637.79 3151
3638.36 3236
3638.93 3195
3639.50 3365
3640.07 3440
3640.64 3398
3641.20 3430
3641.77 3548
3642.34 3772
3642.91 4028
3643.48 4007
3644.05 3989
3644.62 4185
3645.19 4249
3645.76 4343
3646.33 4532
3646.90 4657
3647.47 4756
3648.04 4545
3648.61 4682
3649.18 4644
3649.75 4579
3650.32 4486
3650.89 4469
3651.46 4742
3652.03 4769
3652.60 4361
3653.17 4184
3653.74 4218
3654.31 4589
3654.88 4511
3655.45 4396
3656.02 4162
3656.59 4299
3657.16 4542
3657.73 4615
3658.30 4624
3658.87 4253
3659.44 4517
3660.01 4225
3660.58 4031
3661.15 3963
3661.72 4009
3662.29 3925
3662.86 3873
3663.43 3946
3664.00 3971
3664.58 3977
3665.15 4133
3665.72 4185
3666.29 4164
3666.86 4423
3667.43 4375
3668.00 4541
3668.57 4595
3669.14 4296
3669.72 4082
3670.29 4034
3670.86 3964
3671.43 4231
3672.00 4193
3672.57 4141
3673.14 4055
3673.72 4107
3674.29 3878
3674.86 3890
3675.43 3942
3676.00 3687
3676.57 3986
3677.15 3688
3677.72 3531
3678.29 3492
3678.86 3472
3679.43 3346
3680.01 3173
3680.58 3224
3681.15 3257
3681.72 3138
3682.29 3111
3682.87 3197
3683.44 3088
3684.01 2952
3684.58 2893
3685.16 2993
3685.73 3051
3686.30 3054
3686.87 3005
3687.45 3181
3688.02 3098
3688.59 3323
3689.17 3377
3689.74 3016
3690.31 3082
3690.88 3345
3691.46 3308
3692.03 3481
3692.60 3184
3693.18 2969
3693.75 3276
3694.32 3262
3694.90 3321
3695.47 3262
3696.04 3266
3696.62 3454
3697.19 3232
3697.76 3283
3698.34 3265
3698.91 3543
3699.48 3310
3700.06 3227
3700.63 3093
3701.21 2996
3701.78 2983
3702.35 2952
3702.93 3165
3703.50 3149
3704.07 3069
3704.65 2956
3705.22 2953
3705.80 3139
3706.37 3089
3706.95 3171
3707.52 3284
3708.09 3462
3708.67 3458
3709.24 3286
3709.82 3403
3710.39 3622
3710.97 3632
3711.54 3500
3712.11 3425
3712.69 3466
3713.26 3328
3713.84 3302
3714.41 3459
3714.99 3111
3715.56 3064
3716.14 3030
3716.71 3168
3717.29 3232
3717.86 2858
3718.44 2974
3719.01 2986
3719.59 2938
3720.16 2880
3720.74 2866
3721.31 2970
3721.89 3072
3722.47 3009
3723.04 2883
3723.62 2914
3724.19 3036
3724.77 2796
3725.34 3008
3725.92 3191
3726.49 3464
3727.07 3475
3727.65 3694
3728.22 3572
3728.80 3493
3729.37 3872
3729.95 4125
3730.53 4310
3731.10 4898
3731.68 5074
3732.25 5506
3732.83 5812
3733.41 6018
3733.98 6894
3734.56 7357
3735.14 7104
3735.71 6642
3736.29 6311
3736.86 5870
3737.44 5379
3738.02 4708
3738.59 4201
3739.17 4186
3739.75 3567
3740.32 3515
3740.90 3433
3741.48 3203
3742.06 3052
3742.63 2854
3743.21 2796
3743.79 2669
3744.36 2696
3744.94 2827
3745.52 2572
3746.09 2637
3746.67 2565
3747.25 2700
3747.83 2680
3748.40 2662
3748.98 2634
3749.56 2646
3750.14 2553
3750.71 2476
3751.29 2620
3751.87 2572
3752.45 2604
3753.03 2711
3753.60 2778
3754.18 2844
3754.76 2829
3755.34 2808
3755.91 2738
3756.49 2826
3757.07 2967
3757.65 2810
3758.23 3158
3758.81 3065
3759.38 2841
3759.96 2849
3760.54 3034
3761.12 3345
3761.70 3481
3762.28 3442
3762.85 3369
3763.43 3271
3764.01 3336
3764.59 3439
3765.17 3293
3765.75 3257
3766.33 3252
3766.90 3167
3767.48 3220
3768.06 3063
3768.64 3120
3769.22 3068
3769.80 3018
3770.38 2927
3770.96 3022
3771.54 3026
3772.12 3153
3772.70 3186
3773.27 3394
3773.85 3141
3774.43 3013
3775.01 2929
3775.59 3010
3776.17 2837
3776.75 3015
3777.33 2979
3777.91 2974
3778.49 2750
3779.07 2720
3779.65 2842
3780.23 2832
3780.81 2806
3781.39 2823
3781.97 2827
3782.55 2868
3783.13 2571
3783.71 2755
3784.29 2769
3784.87 2590
3785.45 2684
3786.03 2580
3786.61 2594
3787.19 2686
3787.77 2694
3788.35 2716
3788.93 2652
3789.51 2654
3790.09 2672
3790.67 2684
3791.26 2671
3791.84 2977
3792.42 2751
3793.00 2851
3793.58 2887
3794.16 2954
3794.74 2927
3795.32 2899
3795.90 3010
3796.48 3005
3797.07 3075
3797.65 2881
3798.23 2764
3798.81 3003
3799.39 3041
3799.97 3177
3800.55 2912
3801.13 3153
3801.72 3139
3802.30 3317
3802.88 3152
3803.46 3042
3804.04 3012
3804.62 2885
3805.21 3044
3805.79 3078
3806.37 3103
3806.95 3038
3807.53 3233
3808.12 3568
3808.70 3570
3809.28 3464
3809.86 3532
3810.44 3501
3811.03 3501
3811.61 3399
3812.19 3763
3812.77 3612
3813.36 3674
3813.94 3850
3814.52 3834
3815.10 3911
3815.69 3643
3816.27 3778
3816.85 3799
3817.43 3790
3818.02 3586
3818.60 3571
3819.18 3454
3819.76 3425
3820.35 3590
3820.93 3506
3821.51 3259
3822.10 3163
3822.68 3117
3823.26 3201
3823.85 3002
3824.43 3231
3825.01 3421
3825.60 2970
3826.18 3307
3826.76 3141
3827.35 3042
3827.93 2995
3828.51 3145
3829.10 3291
3829.68 3313
3830.26 3324
3830.85 3221
3831.43 3339
3832.02 3479
3832.60 3362
3833.18 3330
3833.77 3404
3834.35 3251
3834.93 3308
3835.52 3186
3836.10 3230
3836.69 3179
3837.27 3058
3837.86 3017
3838.44 3121
3839.02 3181
3839.61 3097
3840.19 3327
3840.78 3345
3841.36 3352
3841.95 3329
3842.53 3609
3843.12 3531
3843.70 3653
3844.29 3654
3844.87 3527
3845.46 3424
3846.04 3226
3846.63 3313
3847.21 3324
3847.80 3516
3848.38 3204
3848.97 3182
3849.55 3337
3850.14 3204
3850.72 3084
3851.31 3071
3851.89 3045
3852.48 3317
3853.06 3560
3853.65 3516
3854.23 3495
3854.82 3724
3855.40 3866
3855.99 3996
3856.58 4228
3857.16 4927
3857.75 5782
3858.33 6491
3858.92 7846
3859.50 8950
3860.09 10304
3860.68 11181
3861.26 12615
3861.85 13992
3862.43 14639
3863.02 15323
3863.61 16153
3864.19 15994
3864.78 15698
3865.37 15474
3865.95 14920
3866.54 13290
3867.13 12137
3867.71 11066
3868.30 10268
3868.89 9000
3869.47 7803
3870.06 6993
3870.65 6383
3871.23 5938
3871.82 6203
3872.41 5817
3872.99 5548
3873.58 5796
3874.17 5666
3874.75 5650
3875.34 5816
3875.93 5887
3876.52 5979
3877.10 5928
3877.69 5807
3878.28 5732
3878.86 5614
3879.45 5759
3880.04 5342
3880.63 5174
3881.21 5104
3881.80 4765
3882.39 4444
3882.98 4260
3883.57 4250
3884.15 4143
3884.74 4153
3885.33 4169
3885.92 3846
3886.50 3990
3887.09 3865
3887.68 4075
3888.27 4370
3888.86 4426
3889.45 4720
3890.03 4582
3890.62 4425
3891.21 4353
3891.80 4270
3892.39 4537
3892.98 4596
3893.56 4450
3894.15 4132
3894.74 3816
3895.33 3922
3895.92 3703
3896.51 3546
3897.10 3571
3897.68 3715
3898.27 3626
3898.86 3658
3899.45 3681
3900.04 3449
3900.63 3827
3901.22 3873
3901.81 3701
3902.40 3705
3902.99 3463
3903.57 3430
3904.16 3250
3904.75 3257
3905.34 3216
3905.93 3231
3906.52 3155
3907.11 2981
3907.70 2929
3908.29 2981
3908.88 2992
3909.47 3054
3910.06 3160
3910.65 2877
3911.24 2573
3911.83 2825
3912.42 2970
3913.01 2920
3913.60 2672
3914.19 2777
3914.78 2533
3915.37 2746
3915.96 2921
3916.55 2910
3917.14 2963
3917.73 2701
3918.32 2928
3918.91 2856
3919.50 2721
3920.09 2758
3920.68 2887
3921.27 2687
3921.86 2625
3922.45 2662
3923.05 2774
3923.64 2683
3924.23 2933
3924.82 2993
3925.41 2650
3926.00 2534
3926.59 2632
3927.18 2843
3927.77 2738
3928.36 2810
3928.95 2914
3929.55 2591
3930.14 2623
3930.73 2837
3931.32 2858
3931.91 2639
3932.50 2633
3933.09 2826
3933.69 2880
3934.28 2802
3934.87 2808
3935.46 2751
3936.05 2735
3936.64 2837
3937.24 2742
3937.83 3020
3938.42 2930
3939.01 2984
3939.60 2861
3940.20 2859
3940.79 2731
3941.38 2887
3941.97 2985
3942.56 3009
3943.16 2835
3943.75 2921
3944.34 2889
3944.93 2908
3945.53 2855
3946.12 2667
3946.71 2990
3947.30 3007
3947.90 2882
3948.49 2792
3949.08 2623
3949.67 2762
3950.27 2611
3950.86 2723
3951.45 2462
3952.05 2497
3952.64 2576
3953.23 2705
3953.82 2670
3954.42 2424
3955.01 2269
3955.60 2317
3956.20 2605
3956.79 2640
3957.38 2569
3957.98 2782
3958.57 2642
3959.16 2503
3959.76 2704
3960.35 2465
3960.94 2448
3961.54 2605
3962.13 2471
3962.73 2473
3963.32 2394
3963.91 2538
3964.51 2324
3965.10 2298
3965.69 2554
3966.29 2629
3966.88 2416
3967.48 2426
3968.07 2446
3968.66 2569
3969.26 2410
3969.85 2417
3970.45 2509
3971.04 2517
3971.64 2548
3972.23 2511
3972.82 2442
3973.42 2529
3974.01 2623
3974.61 2410
3975.20 2539
3975.80 2676
3976.39 2655
3976.99 2581
3977.58 2500
3978.18 2654
3978.77 2467
3979.37 2739
3979.96 2961
3980.56 2599
3981.15 2414
3981.75 2443
3982.34 2501
3982.94 2676
3983.53 2676
3984.13 2425
3984.72 2499
3985.32 2673
3985.91 2773
3986.51 2703
3987.11 2570
3987.70 2578
3988.30 2740
3988.89 2533
3989.49 2496
3990.08 2851
3990.68 2852
3991.28 2801
3991.87 2758
3992.47 2728
3993.06 2753
3993.66 2781
3994.26 2795
3994.85 2876
3995.45 3176
3996.04 3255
3996.64 3255
3997.24 3532
3997.83 3690
3998.43 3410
3999.03 3690
3999.62 3868
4000.22 3939
4000.81 4186
4001.41 4069
4002.01 3953
4002.60 4242
4003.20 3905
4003.80 3749
4004.40 3415
4004.99 3524
4005.59 3153
4006.19 3166
4006.78 3055
4007.38 2978
4007.98 2953
4008.57 3134
4009.17 2909
4009.77 2957
4010.37 2929
4010.96 3195
4011.56 3139
4012.16 3121
4012.76 3117
4013.35 3128
4013.95 3273
4014.55 3455
4015.15 3295
4015.74 3185
4016.34 3271
4016.94 3295
4017.54 3294
4018.13 3427
4018.73 3497
4019.33 3327
4019.93 3177
4020.53 3104
4021.12 2954
4021.72 3046
4022.32 2762
4022.92 2721
4023.52 2888
4024.12 3089
4024.71 2760
4025.31 3004
4025.91 3204
4026.51 3386
4027.11 3704
4027.71 3689
4028.30 3895
4028.90 4060
4029.50 4221
4030.10 4290
4030.70 4288
4031.30 4312
4031.90 4217
4032.50 4161
4033.10 3860
4033.69 3696
4034.29 3304
4034.89 3255
4035.49 3300
4036.09 2993
4036.69 3043
4037.29 3208
4037.89 2982
4038.49 2865
4039.09 2865
4039.69 2785
4040.29 2814
4040.89 2524
4041.49 2661
4042.08 2664
4042.68 2367
4043.28 2472
4043.88 2421
4044.48 2409
4045.08 2524
4045.68 2514
4046.28 2778
4046.88 2560
4047.48 2607
4048.08 2622
4048.68 2728
4049.28 2706
4049.88 2640
4050.48 2666
4051.08 2653
4051.69 2470
4052.29 2458
4052.89 2674
4053.49 2585
4054.09 2481
4054.69 2455
4055.29 2486
4055.89 2612
4056.49 2421
4057.09 2244
4057.69 2276
4058.29 2487
4058.89 2670
4059.49 2582
4060.09 2523
4060.70 2330
4061.30 2535
4061.90 2405
4062.50 2482
4063.10 2455
4063.70 2434
4064.30 2367
4064.90 2346
4065.51 2535
4066.11 2499
4066.71 2481
4067.31 2366
4067.91 2384
4068.51 2556
4069.11 2613
4069.72 2366
4070.32 2533
4070.92 2444
4071.52 2387
4072.12 2381
4072.73 2323
4073.33 2221
4073.93 2294
4074.53 2385
4075.13 2478
4075.74 2291
4076.34 2338
4076.94 2446
4077.54 2323
4078.14 2429
4078.75 2444
4079.35 2629
4079.95 2463
4080.55 2760
4081.16 2382
4081.76 2352
4082.36 2341
4082.96 2373
4083.57 2549
4084.17 2665
4084.77 2550
4085.38 2341
4085.98 2217
4086.58 2253
4087.18 2275
4087.79 2240
4088.39 2309
4088.99 2339
4089.60 2245
4090.20 2608
4090.80 2388
4091.41 2313
4092.01 2450
4092.61 2340
4093.22 2239
4093.82 2386
4094.42 2589
4095.03 2487
4095.63 2281
4096.23 2475
4096.84 2615
4097.44 2559
4098.05 2472
4098.65 2555
4099.25 2356
4099.86 2362
4100.46 2317
4101.06 2207
4101.67 2077
4102.27 2050
4102.88 2407
4103.48 2400
4104.09 2129
4104.69 2070
4105.29 2017
4105.90 2251
4106.50 2213
4107.11 2002
4107.71 2195
4108.32 2144
4108.92 2240
4109.53 2291
4110.13 2168
4110.74 2230
4111.34 2164
4111.94 2167
4112.55 2086
4113.15 2067
4113.76 2162
4114.36 2145
4114.97 1950
4115.57 2065
4116.18 2049
4116.78 2080
4117.39 2083
4118.00 1989
4118.60 1966
4119.21 2167
4119.81 2169
4120.42 2237
4121.02 2181
4121.63 2253
4122.23 2156
4122.84 2376
4123.44 2237
4124.05 2152
4124.66 2151
4125.26 2152
4125.87 2082
4126.47 2014
4127.08 2135
4127.68 2329
4128.29 2050
4128.90 2056
4129.50 2113
4130.11 2048
4130.72 2071
4131.32 2221
4131.93 2117
4132.53 2254
4133.14 2304
4133.75 2389
4134.35 2291
4134.96 2287
4135.57 2283
4136.17 2301
4136.78 2498
4137.39 2432
4137.99 2752
4138.60 2772
4139.21 2855
4139.81 2778
4140.42 2966
4141.03 2885
4141.63 2804
4142.24 2766
4142.85 2888
4143.46 2868
4144.06 2739
4144.67 2754
4145.28 2569
4145.88 2491
4146.49 2467
4147.10 2445
4147.71 2245
4148.31 2180
4148.92 2188
4149.53 2279
4150.14 2115
4150.74 2108
4151.35 2123
4151.96 2096
4152.57 2155
4153.18 2252
4153.78 2176
4154.39 1908
4155.00 1978
4155.61 2162
4156.22 2090
4156.82 2147
4157.43 2048
4158.04 2076
4158.65 2056
4159.26 2110
4159.86 2305
4160.47 2136
4161.08 2193
4161.69 2048
4162.30 2028
4162.91 2273
4163.52 2440
4164.12 2487
4164.73 2445
4165.34 2297
4165.95 2413
4166.56 2181
4167.17 2249
4167.78 2526
4168.39 2158
4168.99 2241
4169.60 2382
4170.21 2397
4170.82 2179
4171.43 2259
4172.04 2241
4172.65 2194
4173.26 2024
4173.87 2261
4174.48 2139
4175.09 2154
4175.70 2267
4176.31 2373
4176.92 2153
4177.53 2237
4178.13 2199
4178.74 2262
4179.35 2408
4179.96 2337
4180.57 2291
4181.18 2407
4181.79 2353
4182.40 2243
4183.01 2012
4183.62 2163
4184.23 2188
4184.84 2150
4185.45 2111
4186.06 2306
4186.67 2315
4187.29 2168
4187.90 2264
4188.51 2113
4189.12 2251
4189.73 2386
4190.34 2401
4190.95 2282
4191.56 2392
4192.17 2476
4192.78 2401
4193.39 2266
4194.00 2441
4194.61 2392
4195.22 2388
4195.83 2337
4196.45 2324
4197.06 2393
4197.67 2335
4198.28 2322
4198.89 2397
4199.50 2393
4200.11 2441
4200.72 2549
4201.33 2306
4201.95 2395
4202.56 2343
4203.17 2378
4203.78 2215
4204.39 2270
4205.00 2292
4205.62 2156
4206.23 2167
4206.84 2468
4207.45 2271
4208.06 2282
4208.67 2466
4209.29 2282
4209.90 2216
4210.51 2143
4211.12 2136
4211.73 2286
4212.35 2269
4212.96 2207
4213.57 2349
4214.18 2325
4214.80 2283
4215.41 2284
4216.02 2394
4216.63 2575
4217.25 2738
4217.86 2752
4218.47 2850
4219.08 2916
4219.70 3156
4220.31 3473
4220.92 3622
4221.53 3925
4222.15 4556
4222.76 4803
4223.37 5010
4223.99 5108
4224.60 5486
4225.21 5663
4225.83 5654
4226.44 5750
4227.05 5439
4227.66 5592
4228.28 5453
4228.89 5313
4229.51 5287
4230.12 5055
4230.73 4880
4231.35 4609
4231.96 4444
4232.57 4144
4233.19 3773
4233.80 3567
4234.41 3189
4235.03 3292
4235.64 3446
4236.26 3194
4236.87 3042
4237.48 3289
4238.10 3314
4238.71 3210
4239.33 3264
4239.94 3069
4240.55 3142
4241.17 2879
4241.78 2859
4242.40 2832
4243.01 2605
4243.63 2723
4244.24 2870
4244.85 2618
4245.47 2476
4246.08 2582
4246.70 2541
4247.31 2670
4247.93 2605
4248.54 2794
4249.16 2689
4249.77 2922
4250.39 2619
4251.00 2706
4251.62 2805
4252.23 2654
4252.85 2462
4253.46 2640
4254.08 2482
4254.69 2493
4255.31 2548
4255.92 2466
4256.54 2459
4257.15 2470
4257.77 2239
4258.39 2146
4259.00 2154
4259.62 2165
4260.23 2104
4260.85 2335
4261.46 2326
4262.08 2427
4262.69 2566
4263.31 2492
4263.93 2610
4264.54 2470
4265.16 2482
4265.77 2610
4266.39 2353
4267.01 2564
4267.62 2560
4268.24 2679
4268.86 2588
4269.47 2600
4270.09 2606
4270.70 2466
4271.32 2643
4271.94 2813
4272.55 2779
4273.17 2821
4273.79 2943
4274.40 3045
4275.02 3086
4275.64 3258
4276.25 3387
4276.87 3556
4277.49 3488
4278.10 3194
4278.72 3159
4279.34 3195
4279.96 3247
4280.57 3032
4281.19 2644
4281.81 2575
4282.42 2446
4283.04 2451
4283.66 2577
4284.28 2596
4284.89 2357
4285.51 2153
4286.13 2352
4286.75 2220
4287.36 2093
4287.98 2255
4288.60 2296
4289.22 2054
4289.83 2259
4290.45 2187
4291.07 2251
4291.69 2261
4292.31 2250
4292.92 2074
4293.54 2069
4294.16 1976
4294.78 2210
4295.40 2077
4296.01 2149
4296.63 2181
4297.25 2097
4297.87 2251
4298.49 2335
4299.11 2383
4299.72 2392
4300.34 2262
4300.96 2272
4301.58 2480
4302.20 2458
4302.82 2366
4303.44 2361
4304.06 2380
4304.67 2618
4305.29 2554
4305.91 2549
4306.53 2631
4307.15 2384
4307.77 2362
4308.39 2480
4309.01 2357
4309.63 2226
4310.25 2343
4310.86 2230
4311.48 2344
4312.10 2248
4312.72 2124
4313.34 2311
4313.96 2356
4314.58 2224
4315.20 2117
4315.82 2257
4316.44 2369
4317.06 2337
4317.68 2074
4318.30 2081
4318.92 2205
4319.54 2291
4320.16 2351
4320.78 2195
4321.40 2211
4322.02 2257
4322.64 2474
4323.26 2215
4323.88 2396
4324.50 2662
4325.12 2708
4325.74 2426
4326.36 2336
4326.98 2527
4327.60 2485
4328.22 2261
4328.84 2363
4329.46 2416
4330.08 2326
4330.71 2192
4331.33 2269
4331.95 2299
4332.57 2302
4333.19 2304
4333.81 2227
4334.43 2325
4335.05 2336
4335.67 2402
4336.29 2494
4336.91 2492
4337.54 2576
4338.16 2314
4338.78 2411
4339.40 2408
4340.02 2486
4340.64 2540
4341.26 2762
4341.89 2916
4342.51 3033
4343.13 3293
4343.75 3938
4344.37 4596
4344.99 5084
4345.62 5608
4346.24 6106
4346.86 6498
4347.48 6643
4348.10 6756
4348.73 6864
4349.35 6486
4349.97 6061
4350.59 5226
4351.21 4489
4351.84 4055
4352.46 3728
4353.08 3490
4353.70 3261
4354.33 2943
4354.95 2847
4355.57 2667
4356.19 2748
4356.82 2777
4357.44 2683
4358.06 2575
4358.68 2658
4359.31 2662
4359.93 2641
4360.55 2795
4361.17 2655
4361.80 2685
4362.42 2699
4363.04 2569
4363.67 2590
4364.29 2765
4364.91 2752
4365.54 2531
4366.16 2578
4366.78 2546
4367.41 2461
4368.03 2398
4368.65 2385
4369.28 2385
4369.90 2720
4370.52 2595
4371.15 2426
4371.77 2225
4372.39 2348
4373.02 2417
4373.64 2223
4374.27 2125
4374.89 2403
4375.51 2248
4376.14 2413
4376.76 2579
4377.39 2598
4378.01 2470
4378.63 2744
4379.26 2715
4379.88 2782
4380.51 2870
4381.13 2790
4381.75 2553
4382.38 2643
4383.00 2822
4383.63 2522
4384.25 2499
4384.88 2652
4385.50 2435
4386.13 2453
4386.75 2386
4387.38 2296
4388.00 2130
4388.63 2206
4389.25 2100
4389.88 2305
4390.50 2130
4391.13 2106
4391.75 2215
4392.38 2141
4393.00 2156
4393.63 2208
4394.25 2121
4394.88 2249
4395.50 2155
4396.13 2230
4396.75 2153
4397.38 2244
4398.00 2199
4398.63 2211
4399.26 2375
4399.88 2204
4400.51 2159
4401.13 2283
4401.76 2239
4402.38 2143
4403.01 2518
4403.64 2447
4404.26 2750
4404.89 2638
4405.51 2590
4406.14 2948
4406.77 3037
4407.39 3313
4408.02 3495
4408.64 3567
4409.27 3668
4409.90 3461
4410.52 3454
4411.15 3635
4411.78 3498
4412.40 3241
4413.03 3163
4413.66 3064
4414.28 2637
4414.91 2560
4415.54 2295
4416.16 2202
4416.79 2285
4417.42 2365
4418.04 2380
4418.67 2263
4419.30 2284
4419.93 2119
4420.55 2256
4421.18 2194
4421.81 2331
4422.43 2381
4423.06 2518
4423.69 2437
4424.32 2452
4424.94 2327
4425.57 2370
4426.20 2476
4426.83 2269
4427.45 2104
4428.08 2189
4428.71 2319
4429.34 2336
4429.96 2359
4430.59 2138
4431.22 1925
4431.85 2233
4432.48 2222
4433.10 2236
4433.73 2311
4434.36 2389
4434.99 2203
4435.62 2128
4436.24 2292
4436.87 2204
4437.50 2135
4438.13 2305
4438.76 2314
4439.39 2299
4440.02 2296
4440.64 2215
4441.27 2164
4441.90 2043
4442.53 2200
4443.16 2312
4443.79 2225
4444.42 2258
4445.04 2193
4445.67 2227
4446.30 2155
4446.93 2330
4447.56 2220
4448.19 2475
4448.82 2503
4449.45 2592
4450.08 2661
4450.71 2750
4451.34 2846
4451.97 2621
4452.59 2681
4453.22 2593
4453.85 2430
4454.48 2383
4455.11 2288
4455.74 2178
4456.37 2342
4457.00 2085
4457.63 2025
4458.26 2112
4458.89 2076
4459.52 2022
4460.15 2080
4460.78 2054
4461.41 1922
4462.04 2119
4462.67 2091
4463.30 2043
4463.93 2200
4464.56 2089
4465.19 2106
4465.82 2000
4466.45 2117
4467.08 2014
4467.71 2077
4468.34 2129
4468.97 2211
4469.61 2224
4470.24 2344
4470.87 2304
4471.50 2192
4472.13 2191
4472.76 2047
4473.39 2072
4474.02 1960
4474.65 2071
4475.28 2029
4475.91 2044
4476.54 2154
4477.18 2063
4477.81 2081
4478.44 2119
4479.07 2017
4479.70 2195
4480.33 2190
4480.96 2005
4481.59 2187
4482.23 2059
4482.86 2140
4483.49 2148
4484.12 2041
4484.75 2130
4485.38 2151
4486.02 2060
4486.65 2209
4487.28 2159
4487.91 2164
4488.54 2435
4489.18 2264
4489.81 2517
4490.44 2456
4491.07 2307
4491.70 2357
4492.34 2157
4492.97 2233
4493.60 2439
4494.23 2295
4494.87 2468
4495.50 2183
4496.13 2413
4496.76 2440
4497.40 2337
4498.03 2422
4498.66 2274
4499.29 2364
4499.93 2482
4500.56 2449
4501.19 2373
4501.82 2514
4502.46 2681
4503.09 2864
4503.72 2778
4504.36 2704
4504.99 2576
4505.62 2409
4506.26 2594
4506.89 2725
4507.52 2411
4508.16 2531
4508.79 2537
4509.42 2374
4510.06 2555
4510.69 2510
4511.32 2438
4511.96 2375
4512.59 2318
4513.22 2515
4513.86 2818
4514.49 2853
4515.13 2560
4515.76 2528
4516.39 2544
4517.03 2599
4517.66 2598
4518.30 2492
4518.93 2653
4519.56 2658
4520.20 2615
4520.83 2445
4521.47 2730
4522.10 2821
4522.73 2648
4523.37 2698
4524.00 3184
4524.64 3062
4525.27 3157
4525.91 3895
4526.54 4445
4527.18 4876
4527.81 5864
4528.45 6758
4529.08 8431
4529.72 10633
4530.35 12418
4530.99 14052
4531.62 15636
4532.26 17339
4532.89 17820
4533.53 17896
4534.16 16857
4534.80 15899
4535.43 14315
4536.07 12244
4536.70 10166
4537.34 8224
4537.97 6604
4538.61 5654
4539.24 4807
4539.88 4125
4540.51 3720
4541.15 3324
4541.79 3059
4542.42 2997
4543.06 2916
4543.69 2957
4544.33 2772
4544.96 2783
4545.60 2543
4546.24 2573
4546.87 2428
4547.51 2521
4548.14 2380
4548.78 2380
4549.42 2298
4550.05 2084
4550.69 2329
4551.33 2280
4551.96 2293
4552.60 2486
4553.24 2057
4553.87 2133
4554.51 2292
4555.15 2409
4555.78 2492
4556.42 2572
4557.06 2626
4557.69 2708
4558.33 2565
4558.97 2724
4559.60 3032
4560.24 3241
4560.88 3149
4561.51 2991
4562.15 2812
4562.79 3097
4563.43 3061
4564.06 2818
4564.70 2684
4565.34 2997
4565.97 3014
4566.61 2831
4567.25 3119
4567.89 3245
4568.52 2931
4569.16 3077
4569.80 2962
4570.44 3106
4571.07 3267
4571.71 3317
4572.35 3356
4572.99 3009
4573.63 2812
4574.26 2875
4574.90 2663
4575.54 2620
4576.18 2533
4576.82 2640
4577.45 2464
4578.09 2541
4578.73 2645
4579.37 2587
4580.01 2807
4580.65 2887
4581.28 2813
4581.92 2877
4582.56 2924
4583.20 2808
4583.84 3034
4584.48 3008
4585.12 2812
4585.76 2597
4586.39 2825
4587.03 2728
4587.67 2474
4588.31 2746
4588.95 3033
4589.59 2855
4590.23 2634
4590.87 2763
4591.51 2713
4592.15 2799
4592.78 2880
4593.42 2890
4594.06 2748
4594.70 2671
4595.34 2621
4595.98 2693
4596.62 2572
4597.26 2597
4597.90 2413
4598.54 2376
4599.18 2677
4599.82 2529
4600.46 2548
4601.10 2702
4601.74 2705
4602.38 2484
4603.02 2684
4603.66 2519
4604.30 2733
4604.94 2702
4605.58 2603
4606.22 2515
4606.86 2642
4607.50 2879
4608.14 3047
4608.78 2820
4609.42 2640
4610.06 2776
4610.70 2814
4611.34 2717
4611.98 2869
4612.62 2814
4613.26 2718
4613.90 2674
4614.55 2866
4615.19 2938
4615.83 3020
4616.47 2877
4617.11 3095
4617.75 2979
4618.39 2834
4619.03 2823
4619.67 2627
4620.31 2485
4620.96 2365
4621.60 2500
4622.24 2441
4622.88 2396
4623.52 2532
4624.16 2314
4624.80 2332
4625.44 2459
4626.09 2301
4626.73 2214
4627.37 2217
4628.01 2187
4628.65 2424
4629.29 2299
4629.94 2517
4630.58 2623
4631.22 2587
4631.86 2649
4632.50 2534
4633.15 2570
4633.79 2541
4634.43 2557
4635.07 2679
4635.72 2795
4636.36 2601
4637.00 2908
4637.64 2690
4638.28 2667
4638.93 2749
4639.57 2687
4640.21 2749
4640.85 2480
4641.50 2670
4642.14 2742
4642.78 2641
4643.43 2654
4644.07 2523
4644.71 2486
4645.35 2770
4646.00 2634
4646.64 2621
4647.28 2635
4647.93 2735
4648.57 3100
4649.21 3168
4649.86 3235
4650.50 3360
4651.14 3608
4651.79 4173
4652.43 4673
4653.07 4820
4653.72 4937
4654.36 4934
4655.00 4881
4655.65 4619
4656.29 4215
4656.93 3822
4657.58 3461
4658.22 3254
4658.87 2931
4659.51 2866
4660.15 2660
4660.80 2724
4661.44 2661
4662.09 2406
4662.73 2407
4663.37 2377
4664.02 2494
4664.66 2620
4665.31 2493
4665.95 2681
4666.59 2573
4667.24 2680
4667.88 2580
4668.53 2517
4669.17 2542
4669.82 2536
4670.46 2537
4671.11 2496
4671.75 2342
4672.40 2426
4673.04 2317
4673.69 2289
4674.33 2357
4674.98 2049
4675.62 2203
4676.27 2277
4676.91 2140
4677.56 2149
4678.20 2261
4678.85 2270
4679.49 2369
4680.14 2363
4680.78 2351
4681.43 2459
4682.07 2310
4682.72 2380
4683.36 2504
4684.01 2315
4684.66 2381
4685.30 2292
4685.95 2313
4686.59 2273
4687.24 2167
4687.88 2146
4688.53 2316
4689.18 2267
4689.82 2284
4690.47 2276
4691.11 2178
4691.76 2362
4692.41 2542
4693.05 2609
4693.70 2390
4694.34 2457
4694.99 2387
4695.64 2237
4696.28 2473
4696.93 2555
4697.58 2611
4698.22 2834
4698.87 3243
4699.52 3279
4700.16 3116
4700.81 3604
4701.46 3366
4702.10 3169
4702.75 3072
4703.40 2836
4704.04 2759
4704.69 2694
4705.34 2653
4705.99 2602
4706.63 2493
4707.28 2314
4707.93 2637
4708.57 2732
4709.22 2569
4709.87 2666
4710.52 2389
4711.16 2261
4711.81 2309
4712.46 2421
4713.11 2437
4713.75 2389
4714.40 2236
4715.05 2292
4715.70 2306
4716.35 2294
4716.99 2220
4717.64 2257
4718.29 2262
4718.94 2165
4719.58 2290
4720.23 2268
4720.88 2460
4721.53 2319
4722.18 2477
4722.83 2669
4723.47 2554
4724.12 2667
4724.77 2662
4725.42 2681
4726.07 2784
4726.72 2466
4727.36 2374
4728.01 2672
4728.66 2867
4729.31 2871
4729.96 2700
4730.61 2593
4731.26 2544
4731.91 2427
4732.55 2324
4733.20 2343
4733.85 2422
4734.50 2312
4735.15 2411
4735.80 2379
4736.45 2593
4737.10 2553
4737.75 2436
4738.40 2560
4739.05 2578
4739.70 2649
4740.35 2608
4740.99 2493
4741.64 2194
4742.29 2071
4742.94 2289
4743.59 2383
4744.24 2226
4744.89 2189
4745.54 2174
4746.19 2255
4746.84 2519
4747.49 2558
4748.14 2280
4748.79 2292
4749.44 2428
4750.09 2531
4750.74 2660
4751.39 2898
4752.04 2712
4752.69 2842
4753.34 2859
4753.99 2795
4754.64 2734
4755.29 2630
4755.95 2513
4756.60 2388
4757.25 2316
4757.90 2247
4758.55 2147
4759.20 2134
4759.85 1998
4760.50 2011
4761.15 2077
4761.80 1923
4762.45 2135
4763.10 2249
4763.75 2256
4764.41 2305
4765.06 2421
4765.71 2243
4766.36 2245
4767.01 2383
4767.66 2386
4768.31 2460
4768.97 2248
4769.62 2193
4770.27 2210
4770.92 2232
4771.57 2266
4772.22 2217
4772.87 2114
4773.53 2140
4774.18 1965
4774.83 1973
4775.48 1965
4776.13 2035
4776.79 1979
4777.44 1962
4778.09 1925
4778.74 1884
4779.39 2194
4780.05 2063
4780.70 1948
4781.35 2112
4782.00 2086
4782.65 2075
4783.31 2098
4783.96 2060
4784.61 1991
4785.26 1944
4785.92 1940
4786.57 2075
4787.22 1971
4787.88 1935
4788.53 2025
4789.18 2021
4789.83 2001
4790.49 2067
4791.14 2084
4791.79 2062
4792.45 2066
4793.10 2097
4793.75 1920
4794.40 2057
4795.06 2041
4795.71 1945
4796.36 1918
4797.02 1858
4797.67 2050
4798.32 1959
4798.98 1977
4799.63 1888
4800.29 2017
4800.94 2013
4801.59 2000
4802.25 1900
4802.90 1884
4803.55 1998
4804.21 2054
4804.86 2027
4805.52 2018
4806.17 2068
4806.82 2048
4807.48 2277
4808.13 2172
4808.79 2133
4809.44 2116
4810.09 2083
4810.75 2047
4811.40 1976
4812.06 1966
4812.71 2011
4813.37 1983
4814.02 1845
4814.67 1971
4815.33 1918
4815.98 1977
4816.64 2016
4817.29 2129
4817.95 2083
4818.60 2034
4819.26 1911
4819.91 2020
4820.57 2173
4821.22 1985
4821.88 2018
4822.53 2239
4823.19 2374
4823.84 2268
4824.50 2136
4825.15 2303
4825.81 2143
4826.46 2024
4827.12 2099
4827.77 2102
4828.43 2263
4829.09 2101
4829.74 2253
4830.40 2159
4831.05 2110
4831.71 2182
4832.36 2126
4833.02 2113
4833.68 2120
4834.33 2363
4834.99 2526
4835.64 2489
4836.30 2750
4836.96 3182
4837.61 3056
4838.27 2944
4838.92 3158
4839.58 3243
4840.24 3169
4840.89 3140
4841.55 2910
4842.21 2655
4842.86 2666
4843.52 2422
4844.17 2284
4844.83 2204
4845.49 2285
4846.14 2324
4846.80 2310
4847.46 2198
4848.11 2149
4848.77 2032
4849.43 1964
4850.09 2126
4850.74 2059
4851.40 2150
4852.06 2115
4852.71 2227
4853.37 2094
4854.03 2090
4854.69 2259
4855.34 2179
4856.00 2156
4856.66 2251
4857.31 2280
4857.97 2239
4858.63 2118
4859.29 2026
4859.94 1984
4860.60 2190
4861.26 2192
4861.92 2233
4862.58 2206
4863.23 2111
4863.89 2016
4864.55 2163
4865.21 2146
4865.87 2193
4866.52 2232
4867.18 2196
4867.84 2156
4868.50 2271
4869.16 2204
4869.81 2275
4870.47 2093
4871.13 1995
4871.79 2290
4872.45 2369
4873.11 2306
4873.77 2442
4874.42 2574
4875.08 2613
4875.74 2434
4876.40 2511
4877.06 2497
4877.72 2622
4878.38 2668
4879.03 2666
4879.69 2710
4880.35 2672
4881.01 2776
4881.67 2812
4882.33 2618
4882.99 2634
4883.65 2420
4884.31 2341
4884.97 2312
4885.63 2340
4886.29 2220
4886.95 2134
4887.60 2159
4888.26 2141
4888.92 2016
4889.58 2115
4890.24 2354
4890.90 2373
4891.56 2285
4892.22 2556
4892.88 2366
4893.54 2319
4894.20 2314
4894.86 2391
4895.52 2417
4896.18 2393
4896.84 2459
4897.50 2277
4898.16 2560
4898.82 2449
4899.48 2428
4900.14 2482
4900.80 2561
4901.46 2494
4902.12 2304
4902.79 2349
4903.45 2375
4904.11 2072
4904.77 2064
4905.43 2188
4906.09 2073
4906.75 2175
4907.41 2249
4908.07 2096
4908.73 2291
4909.39 2227
4910.05 2333
4910.71 2220
4911.38 2320
4912.04 2529
4912.70 2378
4913.36 2174
4914.02 2120
4914.68 2066
4915.34 2107
4916.00 2098
4916.67 1916
4917.33 1918
4917.99 2047
4918.65 1983
4919.31 1984
4919.97 1961
4920.64 1952
4921.30 1941
4921.96 2092
4922.62 1990
4923.28 1985
4923.94 2041
4924.61 1964
4925.27 1934
4925.93 1847
4926.59 1873
4927.26 1916
4927.92 1854
4928.58 1894
4929.24 1815
4929.90 1832
4930.57 1876
4931.23 1870
4931.89 1894
4932.55 1879
4933.22 1891
4933.88 2129
4934.54 2022
4935.20 2084
4935.87 2222
4936.53 2024
4937.19 2220
4937.86 2119
4938.52 2024
4939.18 2272
4939.84 2108
4940.51 2127
4941.17 1984
4941.83 1988
4942.50 2097
4943.16 2029
4943.82 1967
4944.49 2069
4945.15 1993
4945.81 1818
4946.48 1951
4947.14 2047
4947.80 1935
4948.47 1948
4949.13 1826
4949.79 1861
4950.46 2087
4951.12 1916
4951.79 1955
4952.45 1893
4953.11 2005
4953.78 1927
4954.44 1935
4955.11 2118
4955.77 2069
4956.43 1887
4957.10 1962
4957.76 1957
4958.43 2092
4959.09 2183
4959.76 2011
4960.42 2054
4961.08 2275
4961.75 2423
4962.41 2374
4963.08 2646
4963.74 2796
4964.41 2828
4965.07 2843
4965.74 2870
4966.40 2842
4967.07 2794
4967.73 2713
4968.40 2544
4969.06 2566
4969.73 2328
4970.39 2391
4971.06 2527
4971.72 2274
4972.39 2418
4973.05 2395
4973.72 2393
4974.38 2474
4975.05 2616
4975.71 2472
4976.38 2495
4977.04 2541
4977.71 2588
4978.37 2626
4979.04 2325
4979.71 2656
4980.37 2807
4981.04 2980
4981.70 2827
4982.37 2915
4983.04 3335
4983.70 3566
4984.37 4070
4985.03 4249
4985.70 4503
4986.37 4707
4987.03 4939
4987.70 4877
4988.36 4519
4989.03 4137
4989.70 3920
4990.36 3621
4991.03 3225
4991.70 2818
4992.36 2390
4993.03 2328
4993.70 2326
4994.36 2091
4995.03 2035
4995.70 2142
4996.36 2162
4997.03 2178
4997.70 1998
4998.36 1906
4999.03 1922
4999.70 1977
5000.36 2051
5001.03 1984
5001.70 1848
5002.37 1654
5003.03 1934
5003.70 1802
5004.37 1839
5005.03 1796
5005.70 1942
5006.37 1898
5007.04 1909
5007.70 1856
5008.37 1786
5009.04 1809
5009.71 1793
5010.38 1845
5011.04 1836
5011.71 1919
5012.38 1908
5013.05 1952
5013.71 1998
5014.38 2064
5015.05 2033
5015.72 2151
5016.39 2017
5017.06 2002
5017.72 2038
5018.39 2200
5019.06 2173
5019.73 2277
5020.40 2294
5021.07 2500
5021.73 2680
5022.40 2705
5023.07 2880
5023.74 3009
5024.41 3127
5025.08 3281
5025.75 3138
5026.41 3090
5027.08 2956
5027.75 2750
5028.42 2578
5029.09 2390
5029.76 2113
5030.43 2066
5031.10 2075
5031.77 2046
5032.44 2149
5033.10 2116
5033.77 1934
5034.44 2071
5035.11 2080
5035.78 2112
5036.45 2239
5037.12 2134
5037.79 1967
5038.46 1949
5039.13 2056
5039.80 2053
5040.47 1911
5041.14 1989
5041.81 2050
5042.48 1929
5043.15 1970
5043.82 1968
5044.49 2092
5045.16 2086
5045.83 1992
5046.50 1880
5047.17 1999
5047.84 1908
5048.51 1895
5049.18 1877
5049.85 1857
5050.52 1960
5051.19 1849
5051.86 1912
5052.53 1935
5053.20 1907
5053.87 1893
5054.54 1837
5055.21 1983
5055.89 1852
5056.56 1816
5057.23 1728
5057.90 1893
5058.57 2002
5059.24 1925
5059.91 1924
5060.58 1780
5061.25 1867
5061.92 1762
5062.60 1882
5063.27 1855
5063.94 1901
5064.61 1920
5065.28 1948
5065.95 1937
5066.62 2007
5067.30 1926
5067.97 1920
5068.64 1913
5069.31 2000
5069.98 1885
5070.65 1755
5071.33 1823
5072.00 1916
5072.67 1954
5073.34 1988
5074.01 1898
5074.68 1926
5075.36 1994
5076.03 1942
5076.70 1884
5077.37 2053
5078.05 1969
5078.72 2071
5079.39 2021
5080.06 2262
5080.73 2215
5081.41 2154
5082.08 2395
5082.75 2386
5083.42 2251
5084.10 2166
5084.77 2176
5085.44 2138
5086.12 2182
5086.79 2217
5087.46 2282
5088.13 2316
5088.81 2277
5089.48 2454
5090.15 2437
5090.83 2687
5091.50 2687
5092.17 2641
5092.85 2792
5093.52 2886
5094.19 2724
5094.87 2601
5095.54 2607
5096.21 2602
5096.89 2382
5097.56 2361
5098.23 2328
5098.91 2425
5099.58 2218
5100.25 2135
5100.93 2063
5101.60 2071
5102.28 2153
5102.95 2054
5103.62 2113
5104.30 2262
5104.97 2163
5105.65 2206
5106.32 2294
5106.99 2265
5107.67 2115
5108.34 2214
5109.02 2128
5109.69 2084
5110.36 1985
5111.04 1993
5111.71 2096
5112.39 2017
5113.06 1947
5113.74 1903
5114.41 2117
5115.09 1960
5115.76 2038
5116.44 2096
5117.11 1917
5117.79 1819
5118.46 1928
5119.14 2095
5119.81 2154
5120.49 2056
5121.16 2079
5121.84 2211
5122.51 2132
5123.19 1978
5123.86 2032
5124.54 2002
5125.21 2075
5125.89 2069
5126.56 2087
5127.24 1991
5127.91 1912
5128.59 2142
5129.27 2204
5129.94 2069
5130.62 2162
5131.29 2188
5131.97 2210
5132.64 2401
5133.32 2265
5134.00 2433
5134.67 2459
5135.35 2259
5136.02 2339
5136.70 2187
5137.38 2232
5138.05 2102
5138.73 1983
5139.40 1914
5140.08 1891
5140.76 2062
5141.43 2082
5142.11 2043
5142.79 1987
5143.46 1984
5144.14 1960
5144.82 1973
5145.49 2011
5146.17 1940
5146.85 2112
5147.52 2055
5148.20 2002
5148.88 2028
5149.55 2096
5150.23 2178
5150.91 2152
5151.59 2296
5152.26 2200
5152.94 2075
5153.62 2224
5154.29 2411
5154.97 2110
5155.65 1974
5156.33 1871
5157.00 1884
5157.68 1929
5158.36 1974
5159.04 1834
5159.71 1837
5160.39 1666
5161.07 1824
5161.75 1793
5162.42 1797
5163.10 1655
5163.78 1788
5164.46 1748
5165.14 1723
5165.81 1736
5166.49 1689
5167.17 1714
5167.85 1771
5168.53 1836
5169.21 1692
5169.88 1741
5170.56 1904
5171.24 1795
5171.92 1739
5172.60 1746
5173.28 1643
5173.95 1790
5174.63 1651
5175.31 1719
5175.99 1810
5176.67 1847
5177.35 1850
5178.03 1903
5178.71 1844
5179.38 1840
5180.06 1858
5180.74 1836
5181.42 1869
5182.10 1788
5182.78 1921
5183.46 1679
5184.14 1875
5184.82 1999
5185.50 1918
5186.18 1720
5186.86 1741
5187.53 1745
5188.21 1786
5188.89 1701
5189.57 1666
5190.25 1601
5190.93 1670
5191.61 1933
5192.29 1777
5192.97 1771
5193.65 1885
5194.33 1836
5195.01 1853
5195.69 1834
5196.37 1928
5197.05 1793
5197.73 1772
5198.41 1691
5199.09 1838
5199.77 1796
5200.45 1808
5201.13 1797
5201.81 1794
5202.49 1805
5203.17 1763
5203.86 1692
5204.54 1664
5205.22 1775
5205.90 1850
5206.58 1900
5207.26 1961
5207.94 1967
5208.62 1907
5209.30 2024
5209.98 1925
5210.66 2040
5211.34 2066
5212.02 2061
5212.71 1959
5213.39 2128
5214.07 2169
5214.75 2124
5215.43 2050
5216.11 2035
5216.79 2169
5217.47 2227
5218.16 2091
5218.84 2057
5219.52 2129
5220.20 2264
5220.88 2200
5221.56 2207
5222.25 2322
5222.93 2406
5223.61 2423
5224.29 2436
5224.97 2551
5225.66 2418
5226.34 2109
5227.02 2056
5227.70 2216
5228.38 2014
5229.07 1965
5229.75 1921
5230.43 2009
5231.11 1995
5231.79 1908
5232.48 1853
5233.16 1659
5233.84 1831
5234.52 1989
5235.21 1895
5235.89 1929
5236.57 1967
5237.26 1921
5237.94 2108
5238.62 2197
5239.30 2088
5239.99 2252
5240.67 2185
5241.35 1847
5242.04 1966
5242.72 2120
5243.40 2193
5244.08 2209
5244.77 2179
5245.45 2233
5246.13 2270
5246.82 1926
5247.50 1958
5248.18 1994
5248.87 1994
5249.55 2022
5250.24 2084
5250.92 2110
5251.60 2296
5252.29 2200
5252.97 2014
5253.65 2052
5254.34 2060
5255.02 2191
5255.71 2072
5256.39 2053
5257.07 2219
5257.76 2190
5258.44 2019
5259.13 1929
5259.81 2051
5260.49 2125
5261.18 2258
5261.86 2089
5262.55 2119
5263.23 2225
5263.92 2166
5264.60 2220
5265.28 2224
5265.97 2141
5266.65 2227
5267.34 2232
5268.02 2302
5268.71 2084
5269.39 2084
5270.08 1979
5270.76 2154
5271.45 2302
5272.13 2142
5272.82 2340
5273.50 2102
5274.19 2220
5274.87 2301
5275.56 2473
5276.24 2519
5276.93 2593
5277.61 2838
5278.30 2926
5278.98 3383
5279.67 3453
5280.36 3616
5281.04 3945
5281.73 3928
5282.41 4080
5283.10 4010
5283.78 3650
5284.47 3242
5285.16 3031
5285.84 2903
5286.53 2637
5287.21 2350
5287.90 2220
5288.59 2235
5289.27 2229
5289.96 2122
5290.64 1968
5291.33 1938
5292.02 1939
5292.70 2187
5293.39 2162
5294.08 2232
5294.76 2314
5295.45 2317
5296.13 2241
5296.82 2343
5297.51 2434
5298.19 2326
5298.88 2296
5299.57 2285
5300.25 2385
5300.94 2285
5301.63 2433
5302.32 2574
5303.00 2496
5303.69 2367
5304.38 2431
5305.06 2532
5305.75 2528
5306.44 2558
5307.13 2668
5307.81 2788
5308.50 2946
5309.19 2845
5309.87 2702
5310.56 2682
5311.25 2560
5311.94 2542
5312.62 2674
5313.31 2487
5314.00 2549
5314.69 2465
5315.38 2360
5316.06 2416
5316.75 2344
5317.44 2483
5318.13 2636
5318.82 2667
5319.50 2720
5320.19 3063
5320.88 2992
5321.57 3268
5322.26 3179
5322.94 2873
5323.63 2778
5324.32 2856
5325.01 2830
5325.70 2506
5326.39 2569
5327.07 2772
5327.76 2906
5328.45 3011
5329.14 3024
5329.83 2883
5330.52 2888
5331.21 2889
5331.90 2872
5332.58 3082
5333.27 3141
5333.96 3386
5334.65 3434
5335.34 3420
5336.03 3461
5336.72 3491
5337.41 3485
5338.10 3378
5338.79 3258
5339.48 3267
5340.17 3337
5340.86 3351
5341.54 3459
5342.23 3613
5342.92 3629
5343.61 3856
5344.30 4053
5344.99 4101
5345.68 4526
5346.37 4887
5347.06 5646
5347.75 6306
5348.44 7115
5349.13 8698
5349.82 10030
5350.51 11638
5351.20 13101
5351.89 13985
5352.58 14415
5353.27 14776
5353.96 14207
5354.65 13123
5355.34 11617
5356.03 10346
5356.72 8562
5357.42 7082
5358.11 5962
5358.80 5059
5359.49 4369
5360.18 3885
5360.87 3784
5361.56 3633
5362.25 3478
5362.94 3482
5363.63 3545
5364.32 3408
5365.01 3681
5365.70 3858
5366.40 3926
5367.09 3948
5367.78 4128
5368.47 4023
5369.16 3978
5369.85 3802
5370.54 3297
5371.23 3176
5371.93 2984
5372.62 2937
5373.31 2861
5374.00 2667
5374.69 2432
5375.38 2465
5376.08 2453
5376.77 2315
5377.46 2397
5378.15 2580
5378.84 2476
5379.53 2510
5380.23 2484
5380.92 2314
5381.61 2406
5382.30 2568
5383.00 2345
5383.69 2296
5384.38 2296
5385.07 2324
5385.76 2280
5386.46 2207
5387.15 2229
5387.84 2341
5388.53 2597
5389.23 2644
5389.92 2790
5390.61 2628
5391.30 2740
5392.00 2662
5392.69 2567
5393.38 2726
5394.08 2667
5394.77 2523
5395.46 2450
5396.15 2369
5396.85 2325
5397.54 2348
5398.23 2204
5398.93 2336
5399.62 2218
5400.31 2314
5401.01 2340
5401.70 2233
5402.39 2190
5403.09 2142
5403.78 2153
5404.47 2293
5405.17 2319
5405.86 2361
5406.56 2298
5407.25 2287
5407.94 2265
5408.64 2243
5409.33 2281
5410.02 2332
5410.72 2118
5411.41 2133
5412.11 2236
5412.80 2155
5413.49 2137
5414.19 2042
5414.88 1964
5415.58 1913
5416.27 1945
5416.97 1895
5417.66 1912
5418.35 1976
5419.05 1879
5419.74 1903
5420.44 1954
5421.13 2087
5421.83 1905
5422.52 1880
5423.22 1938
5423.91 1834
5424.61 1967
5425.30 2003
5426.00 1956
5426.69 1950
5427.39 2146
5428.08 2166
5428.78 1885
5429.47 1988
5430.17 2103
5430.86 2046
5431.56 2009
5432.25 2075
5432.95 2034
5433.64 1921
5434.34 2042
5435.03 2283
5435.73 2278
5436.43 2152
5437.12 2044
5437.82 2046
5438.51 2203
5439.21 2055
5439.90 2127
5440.60 2120
5441.30 2011
5441.99 1848
5442.69 2007
5443.38 2184
5444.08 2170
5444.78 2038
5445.47 2254
5446.17 2119
5446.86 2127
5447.56 2411
5448.26 2272
5448.95 2256
5449.65 2251
5450.35 2361
5451.04 2471
5451.74 2404
5452.44 2428
5453.13 2282
5453.83 2266
5454.53 2378
5455.22 2487
5455.92 2438
5456.62 2176
5457.31 2189
5458.01 1990
5458.71 2047
5459.40 2112
5460.10 2156
5460.80 2344
5461.50 2163
5462.19 2121
5462.89 2239
5463.59 2524
5464.29 2536
5464.98 2454
5465.68 2406
5466.38 2463
5467.08 2501
5467.77 2515
5468.47 2537
5469.17 2385
5469.87 2464
5470.56 2337
5471.26 2240
5471.96 2290
5472.66 2309
5473.36 2201
5474.05 2161
5474.75 2333
5475.45 2236
5476.15 2305
5476.85 2250
5477.54 2370
5478.24 2340
5478.94 2444
5479.64 2644
5480.34 2875
5481.04 2906
5481.73 3127
5482.43 2844
5483.13 2899
5483.83 2729
5484.53 2778
5485.23 2793
5485.93 2731
5486.62 2802
5487.32 2654
5488.02 2621
5488.72 2762
5489.42 2831
5490.12 2662
5490.82 2519
5491.52 2695
5492.22 2413
5492.92 2567
5493.62 2630
5494.31 2855
5495.01 2680
5495.71 2686
5496.41 2800
5497.11 2834
5497.81 3101
5498.51 3211
5499.21 3458
5499.91 3790
5500.61 3979
5501.31 4132
5502.01 4284
5502.71 4530
5503.41 4346
5504.11 4099
5504.81 3713
5505.51 3622
5506.21 3422
5506.91 3109
5507.61 3168
5508.31 3238
5509.01 3309
5509.71 3208
5510.41 3270
5511.11 3234
5511.81 3125
5512.51 3066
5513.21 2894
5513.91 2979
5514.61 2864
5515.31 2643
5516.01 2604
5516.72 2704
5517.42 2562
5518.12 2564
5518.82 2436
5519.52 2418
5520.22 2486
5520.92 2443
5521.62 2408
5522.32 2328
5523.02 2269
5523.73 2151
5524.43 2184
5525.13 2315
5525.83 2197
5526.53 2020
5527.23 2039
5527.93 2367
5528.63 2247
5529.34 2022
5530.04 1993
5530.74 1921
5531.44 1857
5532.14 1830
5532.84 1918
5533.55 1881
5534.25 1897
5534.95 1942
5535.65 2021
5536.35 1923
5537.06 1977
5537.76 1837
5538.46 2052
5539.16 2095
5539.86 2222
5540.57 1970
5541.27 1900
5541.97 1977
5542.67 1906
5543.38 1828
5544.08 1802
5544.78 1946
5545.48 1883
5546.19 1800
5546.89 1880
5547.59 1844
5548.29 1726
5549.00 1682
5549.70 1773
5550.40 1804
5551.11 1964
5551.81 1797
5552.51 1816
5553.21 1643
5553.92 1797
5554.62 1787
5555.32 1795
5556.03 1678
5556.73 1578
5557.43 1816
5558.14 1808
5558.84 1734
5559.54 1810
5560.25 1841
5560.95 1798
5561.65 1834
5562.36 1949
5563.06 1894
5563.77 1924
5564.47 2114
5565.17 2117
5565.88 2066
5566.58 2027
5567.28 2040
5567.99 2175
5568.69 2203
5569.40 2204
5570.10 2229
5570.80 2266
5571.51 2266
5572.21 1936
5572.92 1998
5573.62 1993
5574.33 1996
5575.03 2102
5575.73 2026
5576.44 1978
5577.14 2054
5577.85 2125
5578.55 1954
5579.26 1942
5579.96 1956
5580.67 1931
5581.37 1974
5582.08 1922
5582.78 1857
5583.49 1800
5584.19 1868
5584.90 1805
5585.60 1767
5586.31 1745
5587.01 1592
5587.72 1590
5588.42 1725
5589.13 1641
5589.83 1681
5590.54 1756
5591.24 1680
5591.95 1582
5592.66 1725
5593.36 1679
5594.07 1562
5594.77 1641
5595.48 1818
5596.18 1725
5596.89 1665
5597.60 1671
5598.30 1623
5599.01 1545
5599.71 1539
5600.42 1689
5601.13 1672
5601.83 1661
5602.54 1561
5603.24 1468
5603.95 1533
5604.66 1710
5605.36 1736
5606.07 1780
5606.78 1727
5607.48 1754
5608.19 1613
5608.89 1525
5609.60 1605
5610.31 1640
5611.01 1648
5611.72 1638
5612.43 1769
5613.14 1900
5613.84 1658
5614.55 1710
5615.26 1594
5615.96 1655
5616.67 1561
5617.38 1574
5618.08 1605
5618.79 1675
5619.50 1626
5620.21 1624
5620.91 1537
5621.62 1601
5622.33 1594
5623.04 1703
5623.74 1781
5624.45 1778
5625.16 1678
5625.87 1703
5626.57 1668
5627.28 1742
5627.99 1676
5628.70 1765
5629.40 1745
5630.11 1729
5630.82 1633
5631.53 1689
5632.24 1678
5632.94 1796
5633.65 1712
5634.36 1638
5635.07 1654
5635.78 1637
5636.49 1741
5637.19 1743
5637.90 1866
5638.61 1794
5639.32 1812
5640.03 1938
5640.74 1950
5641.44 1915
5642.15 1853
5642.86 1765
5643.57 1692
5644.28 1661
5644.99 1746
5645.70 1742
5646.41 1775
5647.12 1810
5647.82 1757
5648.53 1739
5649.24 1847
5649.95 1774
5650.66 1645
5651.37 1766
5652.08 1772
5652.79 1843
5653.50 1831
5654.21 1842
5654.92 1901
5655.63 2009
5656.34 2029
5657.05 1977
5657.76 2056
5658.46 2172
5659.17 2062
5659.88 2028
5660.59 1952
5661.30 2004
5662.01 1955
5662.72 1906
5663.43 1724
5664.14 1896
5664.85 1786
5665.56 1786
5666.27 1871
5666.98 1765
5667.69 1827
5668.40 1922
5669.12 1934
5669.83 1896
5670.54 1867
5671.25 2024
5671.96 2011
5672.67 2170
5673.38 2149
5674.09 2152
5674.80 2309
5675.51 2055
5676.22 1991
5676.93 1814
5677.64 1844
5678.35 1920
5679.06 1981
5679.78 1887
5680.49 1808
5681.20 1919
5681.91 1940
5682.62 1905
5683.33 1792
5684.04 1711
5684.75 1909
5685.47 1825
5686.18 1679
5686.89 1846
5687.60 1753
5688.31 1806
5689.02 1730
5689.73 1724
5690.45 1915
5691.16 1856
5691.87 1829
5692.58 1734
5693.29 1659
5694.01 1690
5694.72 1774
5695.43 1814
5696.14 1708
5696.85 1668
5697.57 1626
5698.28 1715
5698.99 1587
5699.70 1595
5700.41 1648
5701.13 1683
5701.84 1694
5702.55 1629
5703.26 1712
5703.98 1752
5704.69 1694
5705.40 1620
5706.11 1658
5706.83 1738
5707.54 1608
5708.25 1718
5708.97 1746
5709.68 1723
5710.39 1636
5711.10 1502
5711.82 1625
5712.53 1674
5713.24 1649
5713.96 1746
5714.67 1674
5715.38 1753
5716.10 1744
5716.81 1649
5717.52 1782
5718.24 1739
5718.95 1690
5719.66 1673
5720.38 1595
5721.09 1611
5721.80 1849
5722.52 1835
5723.23 1788
5723.95 1909
5724.66 1760
5725.37 1706
5726.09 1858
5726.80 1911
5727.52 1804
5728.23 1803
5728.94 1869
5729.66 1820
5730.37 1681
5731.09 1733
5731.80 1824
5732.51 1679
5733.23 1818
5733.94 1789
5734.66 1868
5735.37 1807
5736.09 1840
5736.80 1867
5737.52 1959
5738.23 1930
5738.95 2079
5739.66 2050
5740.38 1901
5741.09 1814
5741.81 1869
5742.52 1843
5743.24 1854
5743.95 1875
5744.67 1827
5745.38 1851
5746.10 1894
5746.81 1925
5747.53 2005
5748.24 2033
5748.96 1917
5749.67 1953
5750.39 2114
5751.10 2110
5751.82 2068
5752.53 2276
5753.25 2401
5753.97 2413
5754.68 2288
5755.40 2457
5756.11 2293
5756.83 2431
5757.54 2250
5758.26 2316
5758.98 2225
5759.69 2227
5760.41 2266
5761.12 2157
5761.84 2303
5762.56 2201
5763.27 2251
5763.99 2250
5764.71 2102
5765.42 2121
5766.14 2169
5766.85 2206
5767.57 2376
5768.29 2350
5769.00 2284
5769.72 2372
5770.44 2089
5771.15 2313
5771.87 2423
5772.59 2367
5773.30 2541
5774.02 2504
5774.74 2523
5775.46 2500
5776.17 2598
5776.89 2688
5777.61 2596
5778.32 2506
5779.04 2524
5779.76 2600
5780.48 2723
5781.19 2850
5781.91 2870
5782.63 2762
5783.35 2848
5784.06 2693
5784.78 2766
5785.50 2794
5786.22 2847
5786.93 2878
5787.65 2962
5788.37 3156
5789.09 3183
5789.80 3347
5790.52 3534
5791.24 3723
5791.96 3822
5792.68 4014
5793.39 4112
5794.11 4238
5794.83 4782
5795.55 4881
5796.27 5110
5796.99 5917
5797.70 7629
5798.42 9440
5799.14 11656
5799.86 14364
5800.58 17264
5801.30 19477
5802.02 20293
5802.73 19885
5803.45 19212
5804.17 16924
5804.89 14190
5805.61 12168
5806.33 9922
5807.05 8877
5807.77 8055
5808.49 7865
5809.20 7614
5809.92 7502
5810.64 7325
5811.36 7224
5812.08 6959
5812.80 6601
5813.52 6637
5814.24 6688
5814.96 6525
5815.68 6765
5816.40 6691
5817.12 6633
5817.84 6104
5818.56 5850
5819.28 5598
5820.00 5369
5820.72 5418
5821.44 5343
5822.16 5047
5822.88 4857
5823.60 4924
5824.32 4650
5825.04 4628
5825.76 4585
5826.48 4207
5827.20 3967
5827.92 3868
5828.64 3774
5829.36 3475
5830.08 3497
5830.80 3620
5831.52 3434
5832.24 3325
5832.96 3276
5833.68 3260
5834.40 3044
5835.12 2832
5835.84 2914
5836.56 2900
5837.28 2887
5838.00 2774
5838.73 2935
5839.45 3069
5840.17 3084
5840.89 2986
5841.61 2937
5842.33 2866
5843.05 3005
5843.77 2817
5844.49 2712
5845.22 2730
5845.94 2639
5846.66 2539
5847.38 2812
5848.10 2673
5848.82 2541
5849.54 2600
5850.27 2577
5850.99 2519
5851.71 2464
5852.43 2559
5853.15 2500
5853.88 2596
5854.60 2689
5855.32 2589
5856.04 2616
5856.76 2628
5857.49 2572
5858.21 2394
5858.93 2309
5859.65 2464
5860.37 2461
5861.10 2548
5861.82 2503
5862.54 2395
5863.26 2421
5863.99 2377
5864.71 2392
5865.43 2428
5866.15 2486
5866.88 2533
5867.60 2460
5868.32 2362
5869.04 2386
5869.77 2287
5870.49 2576
5871.21 2449
5871.94 2466
5872.66 2606
5873.38 2704
5874.11 2777
5874.83 2793
5875.55 2677
5876.27 2735
5877.00 2578
5877.72 2570
5878.44 2395
5879.17 2462
5879.89 2556
5880.62 2556
5881.34 2428
5882.06 2371
5882.79 2350
5883.51 2416
5884.23 2365
5884.96 2352
5885.68 2370
5886.40 2288
5887.13 2409
5887.85 2353
5888.58 2301
5889.30 2376
5890.02 2384
5890.75 2243
5891.47 2124
5892.20 2101
5892.92 2329
5893.65 2270
5894.37 2078
5895.09 2021
5895.82 2113
5896.54 2097
5897.27 1980
5897.99 2008
5898.72 2095
5899.44 1996
5900.17 1892
5900.89 1963
5901.62 1916
5902.34 1882
5903.07 1924
5903.79 1789
5904.52 1796
5905.24 1909
5905.97 1783
5906.69 1790
5907.42 1836
5908.14 1887
5908.87 1847
5909.59 1735
5910.32 1772
5911.04 1713
5911.77 1719
5912.49 1720
5913.22 1703
5913.94 1710
5914.67 1746
5915.40 1750
5916.12 1766
5916.85 1832
5917.57 1720
5918.30 1699
5919.02 1722
5919.75 1716
5920.48 1724
5921.20 1741
5921.93 1815
5922.65 1940
5923.38 1706
5924.11 1725
5924.83 1719
5925.56 1725
5926.29 1749
5927.01 1710
5927.74 1827
5928.47 1796
5929.19 1670
5929.92 1729
5930.64 1906
5931.37 1924
5932.10 1838
5932.82 1910
5933.55 1906
5934.28 1980
5935.01 2113
5935.73 2200
5936.46 2247
5937.19 2327
5937.91 2498
5938.64 2551
5939.37 2524
5940.09 2385
5940.82 2285
5941.55 2243
5942.28 2193
5943.00 2201
5943.73 1995
5944.46 1881
5945.19 1937
5945.91 1942
5946.64 1905
5947.37 1926
5948.10 1954
5948.82 1813
5949.55 1949
5950.28 2075
5951.01 2014
5951.73 2038
5952.46 1958
5953.19 1992
5953.92 2103
5954.65 2139
5955.38 2213
5956.10 2237
5956.83 2044
5957.56 2040
5958.29 2084
5959.02 2175
5959.74 2284
5960.47 2073
5961.20 2104
5961.93 2107
5962.66 2114
5963.39 2239
5964.12 2163
5964.84 2160
5965.57 2210
5966.30 2306
5967.03 2603
5967.76 2547
5968.49 2665
5969.22 2565
5969.95 2583
5970.68 2422
5971.40 2511
5972.13 2524
5972.86 2312
5973.59 2103
5974.32 2335
5975.05 2426
5975.78 2500
5976.51 2324
5977.24 2390
5977.97 2390
5978.70 2440
5979.43 2325
5980.16 2361
5980.89 2449
5981.62 2672
5982.35 2411
5983.08 2489
5983.81 2523
5984.54 2581
5985.27 2502
5986.00 2436
5986.73 2518
5987.46 2375
5988.19 2430
5988.92 2492
5989.65 2519
5990.38 2623
5991.11 2648
5991.84 2559
5992.57 2658
5993.30 2880
5994.03 2715
5994.76 2647
5995.49 2671
5996.22 2758
5996.95 2822
5997.68 2777
5998.41 2709
5999.14 2573
5999.87 2661
6000.60 2646
6001.34 2720
6002.07 2741
6002.80 2694
6003.53 2636
6004.26 2668
6004.99 2673
6005.72 2843
6006.45 2958
6007.18 3217
6007.92 3428
6008.65 3801
6009.38 4018
6010.11 4537
6010.84 4882
6011.57 5165
6012.30 5571
6013.04 5737
6013.77 5778
6014.50 5886
6015.23 5395
6015.96 5248
6016.69 4865
6017.43 4809
6018.16 4465
6018.89 3871
6019.62 3364
6020.35 3067
6021.09 2851
6021.82 2721
6022.55 2468
6023.28 2283
6024.02 2259
6024.75 2214
6025.48 2169
6026.21 2251
6026.94 2306
6027.68 2186
6028.41 2235
6029.14 2170
6029.88 2087
6030.61 2003
6031.34 1932
6032.07 1913
6032.81 2032
6033.54 1946
6034.27 1928
6035.01 1833
6035.74 1827
6036.47 1863
6037.20 1888
6037.94 2017
6038.67 1955
6039.40 1991
6040.14 2041
6040.87 2053
6041.60 2185
6042.34 2102
6043.07 2160
6043.80 2271
6044.54 2149
6045.27 2255
6046.00 2295
6046.74 2287
6047.47 2215
6048.21 2253
6048.94 2209
6049.67 2327
6050.41 2270
6051.14 2313
6051.88 2270
6052.61 2204
6053.34 2222
6054.08 2333
6054.81 2254
6055.55 2226
6056.28 1962
6057.01 1988
6057.75 1981
6058.48 2095
6059.22 2116
6059.95 2042
6060.69 2079
6061.42 1970
6062.16 2141
6062.89 2220
6063.63 2064
6064.36 2171
6065.09 2136
6065.83 2103
6066.56 2105
6067.30 2157
6068.03 2181
6068.77 2165
6069.50 2077
6070.24 1994
6070.97 1961
6071.71 2142
6072.45 2133
6073.18 1967
6073.92 1836
6074.65 1959
6075.39 1928
6076.12 1935
6076.86 1874
6077.59 1914
6078.33 1915
6079.06 1792
6079.80 1841
6080.54 1617
6081.27 1737
6082.01 1833
6082.74 1828
6083.48 1946
6084.21 1768
6084.95 1828
6085.69 1956
6086.42 1803
6087.16 1771
6087.90 1801
6088.63 1796
6089.37 1744
6090.10 1858
6090.84 1715
6091.58 1823
6092.31 1929
6093.05 1955
6093.79 1923
6094.52 1743
6095.26 1722
6096.00 1733
6096.73 1823
6097.47 1744
6098.21 1852
6098.94 1876
6099.68 1763
6100.42 1753
6101.15 1698
6101.89 1895
6102.63 1831
6103.37 1699
6104.10 1776
6104.84 1808
6105.58 1811
6106.31 1654
6107.05 1555
6107.79 1875
6108.53 1861
6109.26 1799
6110.00 1830
6110.74 1726
6111.48 1837
6112.21 1774
6112.95 1787
6113.69 1713
6114.43 1813
6115.17 1890
6115.90 1946
6116.64 1988
6117.38 1845
6118.12 1950
6118.85 1947
6119.59 2041
6120.33 2124
6121.07 1962
6121.81 1963
6122.55 2081
6123.28 2188
6124.02 2051
6124.76 2172
6125.50 2179
6126.24 2371
6126.98 2095
6127.71 2103
6128.45 2078
6129.19 2047
6129.93 1979
6130.67 1728
6131.41 1843
6132.15 1925
6132.89 1935
6133.63 2156
6134.36 2104
6135.10 1970
6135.84 2062
6136.58 1940
6137.32 2015
6138.06 2132
6138.80 2191
6139.54 2115
6140.28 2054
6141.02 2104
6141.76 2257
6142.50 2060
6143.24 1924
6143.97 1869
6144.71 1876
6145.45 1916
6146.19 1923
6146.93 1937
6147.67 1986
6148.41 2043
6149.15 1925
6149.89 2039
6150.63 2019
6151.37 2115
6152.11 2127
6152.85 2046
6153.59 2109
6154.33 2084
6155.07 2284
6155.81 2223
6156.55 2090
6157.29 2026
6158.03 2113
6158.78 2256
6159.52 1972
6160.26 2066
6161.00 1970
6161.74 2133
6162.48 2208
6163.22 2342
6163.96 2204
6164.70 2402
6165.44 2579
6166.18 2581
6166.92 2549
6167.66 2666
6168.41 2731
6169.15 2842
6169.89 2919
6170.63 2808
6171.37 2738
6172.11 2667
6172.85 2735
6173.59 2587
6174.34 2491
6175.08 2406
6175.82 2439
6176.56 2553
6177.30 2337
6178.04 2474
6178.78 2425
6179.53 2609
6180.27 2665
6181.01 2646
6181.75 2679
6182.49 2807
6183.24 2872
6183.98 2855
6184.72 2689
6185.46 2673
6186.20 2752
6186.95 2777
6187.69 2749
6188.43 2859
6189.17 2720
6189.91 2718
6190.66 2822
6191.40 2896
6192.14 3086
6192.88 3072
6193.63 3092
6194.37 3189
6195.11 3315
6195.85 3289
6196.60 3260
6197.34 3447
6198.08 3351
6198.83 3266
6199.57 3183
6200.31 2966
6201.05 3142
6201.80 3235
6202.54 3294
6203.28 3366
6204.03 3414
6204.77 3842
6205.51 4478
6206.26 5497
6207.00 6659
6207.74 8078
6208.49 9624
6209.23 11201
6209.97 12590
6210.72 13427
6211.46 13771
6212.21 13790
6212.95 13063
6213.69 11819
6214.44 10246
6215.18 8922
6215.92 7664
6216.67 6713
6217.41 5599
6218.16 5139
6218.90 4681
6219.64 4292
6220.39 4324
6221.13 4138
6221.88 4320
6222.62 4664
6223.37 5087
6224.11 5608
6224.85 5978
6225.60 6532
6226.34 6830
6227.09 6923
6227.83 6708
6228.58 6483
6229.32 6138
6230.07 5572
6230.81 4924
6231.56 4399
6232.30 4031
6233.05 3852
6233.79 3643
6234.54 3351
6235.28 3142
6236.03 3211
6236.77 3487
6237.52 3369
6238.26 3323
6239.01 3487
6239.75 3593
6240.50 3578
6241.24 3887
6241.99 3754
6242.73 3977
6243.48 3907
6244.22 3919
6244.97 3959
6245.72 3703
6246.46 3735
6247.21 3843
6247.95 3944
6248.70 3820
6249.45 4011
6250.19 4109
6250.94 4146
6251.68 3973
6252.43 3807
6253.18 3963
6253.92 3820
6254.67 3873
6255.41 3993
6256.16 4063
6256.91 4253
6257.65 4199
6258.40 4467
6259.15 4335
6259.89 4426
6260.64 4363
6261.39 4174
6262.13 4179
6262.88 3983
6263.63 3973
6264.37 3639
6265.12 3880
6265.87 4103
6266.61 4503
6267.36 4760
6268.11 5342
6268.85 6014
6269.60 6811
6270.35 7374
6271.10 7142
6271.84 6974
6272.59 6923
6273.34 6276
6274.08 5898
6274.83 5674
6275.58 5467
6276.33 5152
6277.07 5242
6277.82 5182
6278.57 5202
6279.32 5166
6280.07 4998
6280.81 4588
6281.56 4338
6282.31 3973
6283.06 3911
6283.80 3521
6284.55 3438
6285.30 3209
6286.05 3170
6286.80 3174
6287.54 3071
6288.29 3069
6289.04 3209
6289.79 3293
6290.54 3421
6291.29 3670
6292.03 3609
6292.78 3592
6293.53 3700
6294.28 3667
6295.03 3401
6295.78 3493
6296.53 3546
6297.28 3273
6298.02 3099
6298.77 2964
6299.52 2978
6300.27 3067
6301.02 2759
6301.77 2691
6302.52 2721
6303.27 2655
6304.02 2587
6304.77 2513
6305.51 2451
6306.26 2611
6307.01 2690
6307.76 2577
6308.51 2800
6309.26 2796
6310.01 2738
6310.76 2545
6311.51 2829
6312.26 2637
6313.01 2758
6313.76 2768
6314.51 2744
6315.26 2847
6316.01 2754
6316.76 2853
6317.51 2910
6318.26 2831
6319.01 2767
6319.76 2684
6320.51 2506
6321.26 2634
6322.01 2624
6322.76 2465
6323.51 2424
6324.26 2454
6325.01 2314
6325.76 2303
6326.51 2326
6327.26 2245
6328.01 2299
6328.76 2345
6329.51 2304
6330.26 2343
6331.02 2291
6331.77 2222
6332.52 2135
6333.27 2166
6334.02 2179
6334.77 2142
6335.52 2059
6336.27 2037
6337.02 1958
6337.77 2086
6338.53 2102
6339.28 2162
6340.03 2181
6340.78 2061
6341.53 2055
6342.28 2135
6343.03 2125
6343.78 2166
6344.54 2235
6345.29 2131
6346.04 2054
6346.79 2119
6347.54 2111
6348.29 2074
6349.05 2069
6349.80 2137
6350.55 2266
6351.30 2122
6352.05 1993
6352.81 1962
6353.56 2072
6354.31 2174
6355.06 2283
6355.82 2356
6356.57 2134
6357.32 2053
6358.07 2208
6358.82 2139
6359.58 1945
6360.33 2101
6361.08 2025
6361.83 1872
6362.59 2017
6363.34 2016
6364.09 2085
6364.85 2000
6365.60 1981
6366.35 1871
6367.10 1910
6367.86 2042
6368.61 1994
6369.36 2069
6370.12 2131
6370.87 1976
6371.62 1966
6372.38 1974
6373.13 1996
6373.88 1943
6374.64 2017
6375.39 2016
6376.14 1982
6376.90 1821
6377.65 1754
6378.40 1938
6379.16 1963
6379.91 1836
6380.66 1848
6381.42 1980
6382.17 2030
6382.92 1948
6383.68 2008
6384.43 1894
6385.19 1918
6385.94 1984
6386.69 1995
6387.45 1970
6388.20 2018
6388.96 2186
6389.71 2132
6390.47 2269
6391.22 2328
6391.97 2221
6392.73 2236
6393.48 2161
6394.24 2193
6394.99 2150
6395.75 2113
6396.50 1978
6397.26 1735
6398.01 1725
6398.77 1770
6399.52 1732
6400.28 1787
6401.03 1759
6401.79 1700
6402.54 1629
6403.30 1587
6404.05 1719
6404.81 1645
6405.56 1686
6406.32 1683
6407.07 1854
6407.83 1784
6408.58 1824
6409.34 1796
6410.09 1834
6410.85 1736
6411.60 1765
6412.36 1723
6413.11 1675
6413.87 1723
6414.63 1717
6415.38 1847
6416.14 1913
6416.89 1821
6417.65 1608
6418.41 1721
6419.16 1674
6419.92 1718
6420.67 1683
6421.43 1704
6422.19 1699
6422.94 1768
6423.70 1763
6424.45 1709
6425.21 1804
6425.97 1788
6426.72 1832
6427.48 1694
6428.24 1667
6428.99 1603
6429.75 1703
6430.51 1744
6431.26 1619
6432.02 1654
6432.78 1701
6433.53 1482
6434.29 1567
6435.05 1606
6435.80 1563
6436.56 1607
6437.32 1559
6438.08 1662
6438.83 1699
6439.59 1862
6440.35 1713
6441.10 1653
6441.86 1634
6442.62 1650
6443.38 1677
6444.13 1720
6444.89 1638
6445.65 1566
6446.41 1563
6447.16 1602
6447.92 1571
6448.68 1572
6449.44 1642
6450.19 1441
6450.95 1549
6451.71 1570
6452.47 1700
6453.23 1691
6453.98 1746
6454.74 1762
6455.50 1764
6456.26 1671
6457.02 1534
6457.78 1597
6458.53 1648
6459.29 1689
6460.05 1632
6460.81 1524
6461.57 1543
6462.33 1523
6463.08 1643
6463.84 1616
6464.60 1415
6465.36 1582
6466.12 1546
6466.88 1656
6467.64 1620
6468.40 1611
6469.15 1494
6469.91 1384
6470.67 1464
6471.43 1559
6472.19 1510
6472.95 1551
6473.71 1578
6474.47 1575
6475.23 1515
6475.99 1594
6476.75 1541
6477.51 1548
6478.26 1548
6479.02 1529
6479.78 1465
6480.54 1542
6481.30 1646
6482.06 1605
6482.82 1640
6483.58 1760
6484.34 1641
6485.10 1607
6485.86 1629
6486.62 1677
6487.38 1713
6488.14 1710
6488.90 1815
6489.66 1657
6490.42 1639
6491.18 1835
6491.94 1657
6492.70 1755
6493.46 1730
6494.22 1633
6494.98 1899
6495.74 1738
6496.51 1759
6497.27 1936
6498.03 1879
6498.79 1847
6499.55 1814
6500.31 1864
6501.07 1901
6501.83 1761
6502.59 1834
6503.35 1754
6504.11 1861
6504.87 1984
6505.64 1920
6506.40 2212
6507.16 2082
6507.92 2137
6508.68 2068
6509.44 1981
6510.20 1982
6510.96 2006
6511.73 2101
6512.49 2004
6513.25 2104
6514.01 2155
6514.77 1973
6515.53 1835
6516.29 2149
6517.06 2229
6517.82 2065
6518.58 2183
6519.34 2238
6520.10 2235
6520.87 2567
6521.63 2569
6522.39 2721
6523.15 2998
6523.91 3013
6524.68 3145
6525.44 3364
6526.20 3336
6526.96 3625
6527.73 3684
6528.49 3794
6529.25 3961
6530.01 3722
6530.78 3430
6531.54 3356
6532.30 3124
6533.06 3047
6533.83 3179
6534.59 3145
6535.35 3188
6536.11 3266
6536.88 3568
6537.64 3743
6538.40 3697
6539.17 3542
6539.93 3486
6540.69 3171
6541.46 3013
6542.22 2727
6542.98 2661
6543.74 2512
6544.51 2278
6545.27 2272
6546.04 2124
6546.80 2043
6547.56 1986
6548.33 2023
6549.09 2093
6549.85 2008
6550.62 2042
6551.38 1976
6552.14 2003
6552.91 2076
6553.67 2131
6554.44 1936
6555.20 1887
6555.96 1903
6556.73 1830
6557.49 1980
6558.26 2125
6559.02 2099
6559.78 2186
6560.55 2245
6561.31 2263
6562.08 2227
6562.84 2270
6563.61 2357
6564.37 2352
6565.14 2291
6565.90 2255
6566.66 2352
6567.43 2340
6568.19 2287
6568.96 2282
6569.72 2211
6570.49 2271
6571.25 2189
6572.02 2099
6572.78 2211
6573.55 2279
6574.31 2180
6575.08 2240
6575.84 2457
6576.61 2448
6577.37 2446
6578.14 2357
6578.90 2460
6579.67 2572
6580.44 2453
6581.20 2540
6581.97 2601
6582.73 2477
6583.50 2520
6584.26 2591
6585.03 2745
6585.79 2551
6586.56 2576
6587.33 2656
6588.09 2742
6588.86 2849
6589.62 3024
6590.39 3216
6591.16 3483
6591.92 3727
6592.69 3870
6593.45 4221
6594.22 4500
6594.99 4726
6595.75 4778
6596.52 4724
6597.29 4400
6598.05 4165
6598.82 3819
6599.59 3405
6600.35 3236
6601.12 3163
6601.89 3062
6602.65 2809
6603.42 2681
6604.19 2472
6604.95 2399
6605.72 2308
6606.49 2264
6607.25 2207
6608.02 2408
6608.79 2442
6609.55 2366
6610.32 2328
6611.09 2227
6611.86 2172
6612.62 2272
6613.39 2176
6614.16 2232
6614.93 2131
6615.69 2198
6616.46 2119
6617.23 2241
6618.00 2368
6618.76 2383
6619.53 2535
6620.30 2579
6621.07 2651
6621.83 2644
6622.60 2649
6623.37 2742
6624.14 2588
6624.91 2630
6625.67 2684
6626.44 2723
6627.21 2716
6627.98 2693
6628.75 2753
6629.52 2653
6630.28 2861
6631.05 2901
6631.82 3140
6632.59 3677
6633.36 4153
6634.13 4882
6634.90 5570
6635.66 5855
6636.43 5906
6637.20 5797
6637.97 5823
6638.74 5390
6639.51 4788
6640.28 4524
6641.05 3852
6641.81 3476
6642.58 3160
6643.35 2811
6644.12 2667
6644.89 2565
6645.66 2554
6646.43 2449
6647.20 2366
6647.97 2294
6648.74 2316
6649.51 2291
6650.28 2578
6651.05 2740
6651.82 2650
6652.59 2641
6653.35 2682
6654.12 2776
6654.89 2553
6655.66 2523
6656.43 2420
6657.20 2263
6657.97 2141
6658.74 2046
6659.51 2005
6660.28 1976
6661.05 1913
6661.82 2005
6662.59 2127
6663.36 2130
6664.13 2207
6664.91 2131
6665.68 2092
6666.45 2097
6667.22 2333
6667.99 2105
6668.76 2053
6669.53 2145
6670.30 2033
6671.07 2145
6671.84 2144
6672.61 1996
6673.38 2140
6674.15 2002
6674.92 1946
6675.69 2062
6676.47 1897
6677.24 2067
6678.01 1824
6678.78 1923
6679.55 1870
6680.32 1907
6681.09 2084
6681.86 2023
6682.64 2011
6683.41 1891
6684.18 1915
6684.95 1914
6685.72 2026
6686.49 1984
6687.26 1955
6688.04 1857
6688.81 1924
6689.58 1886
6690.35 1993
6691.12 1947
6691.90 1983
6692.67 1868
6693.44 1758
6694.21 1847
6694.98 1958
6695.76 1824
6696.53 1741
6697.30 1865
6698.07 1844
6698.84 1827
6699.62 1747
6700.39 1830
6701.16 1723
6701.93 1701
6702.71 1792
6703.48 1821
6704.25 1802
6705.02 1759
6705.80 1772
6706.57 1729
6707.34 1709
6708.12 1684
6708.89 1800
6709.66 1878
6710.43 1832
6711.21 1774
6711.98 1749
6712.75 1684
6713.53 1744
6714.30 1681
6715.07 1843
6715.85 1761
6716.62 1673
6717.39 1853
6718.17 1707
6718.94 1618
6719.71 1765
6720.49 1690
6721.26 1772
6722.03 1680
6722.81 1580
6723.58 1706
6724.36 1703
6725.13 1732
6725.90 1620
6726.68 1595
6727.45 1600
6728.23 1667
6729.00 1628
6729.77 1653
6730.55 1568
6731.32 1662
6732.10 1656
6732.87 1665
6733.64 1670
6734.42 1711
6735.19 1716
6735.97 1691
6736.74 1641
6737.52 1884
6738.29 1748
6739.07 1772
6739.84 1764
6740.62 1770
6741.39 1646
6742.16 1611
6742.94 1739
6743.71 1750
6744.49 1689
6745.26 1754
6746.04 1747
6746.81 1694
6747.59 1762
6748.36 1823
6749.14 1919
6749.92 1937
6750.69 1949
6751.47 1923
6752.24 1935
6753.02 2051
6753.79 2004
6754.57 1994
6755.34 2033
6756.12 1909
6756.89 1877
6757.67 1973
6758.45 1682
6759.22 1796
6760.00 1901
6760.77 1886
6761.55 2022
6762.33 2159
6763.10 2196
6763.88 2403
6764.65 2613
6765.43 2894
6766.21 2851
6766.98 2756
6767.76 2624
6768.53 2308
6769.31 2218
6770.09 2212
6770.86 2001
6771.64 1895
6772.42 1797
6773.19 1830
6773.97 1718
6774.75 1586
6775.52 1695
6776.30 1755
6777.08 1737
6777.85 1818
6778.63 1841
6779.41 1880
6780.18 1828
6780.96 1878
6781.74 1873
6782.52 1911
6783.29 1858
6784.07 1851
6784.85 1807
6785.62 1766
6786.40 1641
6787.18 1607
6787.96 1583
6788.73 1552
6789.51 1515
6790.29 1647
6791.07 1721
6791.84 1709
6792.62 1503
6793.40 1519
6794.18 1643
6794.96 1658
6795.73 1573
6796.51 1576
6797.29 1579
6798.07 1434
6798.85 1613
6799.62 1625
6800.40 1604
6801.18 1699
6801.96 1602
6802.74 1688
6803.51 1551
6804.29 1766
6805.07 1823
6805.85 1853
6806.63 1840
6807.41 1855
6808.19 1794
6808.96 1779
6809.74 1776
6810.52 1794
6811.30 1778
6812.08 1631
6812.86 1614
6813.64 1589
6814.42 1604
6815.20 1664
6815.97 1610
6816.75 1557
6817.53 1753
6818.31 1712
6819.09 1714
6819.87 1677
6820.65 1721
6821.43 1757
6822.21 1734
6822.99 1711
6823.77 1672
6824.55 1744
6825.33 1727
6826.11 1628
6826.89 1593
6827.67 1559
6828.44 1614
6829.22 1592
6830.00 1729
6830.78 1649
6831.56 1710
6832.34 1761
6833.12 1624
6833.90 1613
6834.68 1646
6835.46 1575
6836.24 1583
6837.03 1611
6837.81 1637
6838.59 1600
6839.37 1727
6840.15 1607
6840.93 1553
6841.71 1598
6842.49 1511
6843.27 1461
6844.05 1464
6844.83 1513
6845.61 1593
6846.39 1682
6847.17 1576
6847.95 1647
6848.73 1699
6849.52 1895
6850.30 2058
6851.08 2263
6851.86 2366
6852.64 2401
6853.42 2463
6854.20 2394
6854.98 2372
6855.76 2208
6856.55 1958
6857.33 2009
6858.11 1909
6858.89 1829
6859.67 1723
6860.45 1846
6861.23 1864
6862.02 1696
6862.80 1775
6863.58 1698
6864.36 1769
6865.14 1754
6865.93 1858
6866.71 1868
6867.49 2052
6868.27 2070
6869.05 2000
6869.84 1897
6870.62 1856
6871.40 1863
6872.18 1818
6872.96 1820
6873.75 1664
6874.53 1541
6875.31 1617
6876.09 1688
6876.88 1582
6877.66 1656
6878.44 1670
6879.22 1694
6880.01 1846
6880.79 1967
6881.57 1936
6882.36 1916
6883.14 1920
6883.92 2056
6884.70 2034
6885.49 2154
6886.27 2094
6887.05 2315
6887.84 2596
6888.62 2670
6889.40 2623
6890.19 2564
6890.97 2574
6891.75 2521
6892.54 2288
6893.32 2169
6894.10 2033
6894.89 2059
6895.67 1968
6896.45 1948
6897.24 1992
6898.02 1838
6898.81 1906
6899.59 1904
6900.37 1847
6901.16 2030
6901.94 1976
6902.73 1955
6903.51 2002
6904.29 1910
6905.08 1747
6905.86 1937
6906.65 1818
6907.43 1864
6908.21 1850
6909.00 1748
6909.78 1750
6910.57 1844
6911.35 1729
6912.14 1737
6912.92 1747
6913.71 1667
6914.49 1682
6915.27 1590
6916.06 1710
6916.84 1725
6917.63 1695
6918.41 1722
6919.20 1619
6919.98 1791
6920.77 1739
6921.55 1707
6922.34 1777
6923.12 1731
6923.91 1755
6924.69 1719
6925.48 1702
6926.27 1852
6927.05 1787
6927.84 1856
6928.62 1928
6929.41 1817
6930.19 1802
6930.98 1703
6931.76 1743
6932.55 1869
6933.34 1830
6934.12 1775
6934.91 1854
6935.69 1858
6936.48 1871
6937.26 1811
6938.05 1742
6938.84 1921
6939.62 1937
6940.41 2039
6941.20 2105
6941.98 2137
6942.77 2205
6943.55 2130
6944.34 2287
6945.13 2304
6945.91 2433
6946.70 2457
6947.49 2598
6948.27 2835
6949.06 2937
6949.85 2827
6950.63 2953
6951.42 2900
6952.21 2724
6952.99 2750
6953.78 2587
6954.57 2525
6955.35 2504
6956.14 2619
6956.93 2543
6957.72 2444
6958.50 2524
6959.29 2720
6960.08 2697
6960.86 2762
6961.65 2936
6962.44 3090
6963.23 2905
6964.01 2991
6964.80 2900
6965.59 2834
6966.38 2977
6967.16 2974
6967.95 2874
6968.74 2912
6969.53 3059
6970.32 3258
6971.10 3310
6971.89 3355
6972.68 3517
6973.47 3551
6974.26 3460
6975.04 3217
6975.83 3344
6976.62 3337
6977.41 3217
6978.20 3230
6978.98 3155
6979.77 3238
6980.56 3397
6981.35 3544
6982.14 3838
6982.93 4466
6983.72 5361
6984.50 6266
6985.29 7353
6986.08 9002
6986.87 10011
6987.66 10615
6988.45 11202
6989.24 11268
6990.03 10786
6990.81 10248
6991.60 9283
6992.39 8622
6993.18 7624
6993.97 6742
6994.76 5740
6995.55 5338
6996.34 5167
6997.13 5457
6997.92 5891
6998.71 6463
6999.50 7747
7000.29 8801
7001.08 9319
7001.87 9954
7002.65 10068
7003.44 9506
7004.23 8790
7005.02 8100
7005.81 7129
7006.60 6153
7007.39 5307
7008.18 4653
7008.97 4064
7009.76 3706
7010.55 3379
7011.34 3090
7012.13 3216
7012.92 3175
7013.71 3333
7014.50 3525
7015.30 3699
7016.09 3967
7016.88 3919
7017.67 3969
7018.46 3907
7019.25 3742
7020.04 3468
7020.83 3304
7021.62 3029
7022.41 2788
7023.20 2730
7023.99 2643
7024.78 2739
7025.57 2782
7026.37 2832
7027.16 2756
7027.95 2922
7028.74 3013
7029.53 3098
7030.32 3196
7031.11 3059
7031.90 3084
7032.69 2897
7033.49 2728
7034.28 2704
7035.07 2696
7035.86 2648
7036.65 2695
7037.44 2746
7038.24 2636
7039.03 2657
7039.82 2714
7040.61 2870
7041.40 2911
7042.19 2970
7042.99 3060
7043.78 3226
7044.57 3446
7045.36 3413
7046.15 3468
7046.95 3502
7047.74 3440
7048.53 3538
7049.32 3797
7050.12 4212
7050.91 4362
7051.70 4467
7052.49 4430
7053.29 4067
7054.08 3833
7054.87 3698
7055.66 3390
7056.46 3142
7057.25 3055
7058.04 2998
7058.83 3042
7059.63 3052
7060.42 2896
7061.21 2964
7062.01 2956
7062.80 2864
7063.59 2969
7064.39 2991
7065.18 2968
7065.97 3051
7066.77 2941
7067.56 2915
7068.35 2902
7069.15 2887
7069.94 2789
7070.73 2769
7071.53 2889
7072.32 2783
7073.11 2735
7073.91 2705
7074.70 2830
7075.49 2793
7076.29 2724
7077.08 2746
7077.88 2599
7078.67 2601
7079.46 2725
7080.26 2863
7081.05 2795
7081.85 2872
7082.64 3102
7083.43 2948
7084.23 3127
7085.02 3414
7085.82 3603
7086.61 4128
7087.41 4655
7088.20 5170
7089.00 5689
7089.79 5888
7090.58 6108
7091.38 5823
7092.17 5171
7092.97 4594
7093.76 4179
7094.56 3712
7095.35 3300
7096.15 3102
7096.94 2577
7097.74 2446
7098.53 2372
7099.33 2419
7100.12 2399
7100.92 2346
7101.71 2491
7102.51 2566
7103.30 2441
7104.10 2476
7104.89 2504
7105.69 2448
7106.49 2391
7107.28 2549
7108.08 2404
7108.87 2177
7109.67 2131
7110.46 1964
7111.26 2072
7112.06 1916
7112.85 1868
7113.65 1921
7114.44 2006
7115.24 2039
7116.04 1973
7116.83 1939
7117.63 1835
7118.42 1860
7119.22 2060
7120.02 2024
7120.81 1990
7121.61 1997
7122.41 2063
7123.20 1992
7124.00 1880
7124.79 1957
7125.59 1944
7126.39 2039
7127.18 1849
7127.98 1797
7128.78 1821
7129.57 1927
7130.37 1911
7131.17 1828
7131.97 1781
7132.76 1837
7133.56 1873
7134.36 1875
7135.15 1797
7135.95 1902
7136.75 1975
7137.55 1829
7138.34 1843
7139.14 1690
7139.94 1851
7140.73 1890
7141.53 1901
7142.33 1790
7143.13 1842
7143.92 1987
7144.72 2019
7145.52 1861
7146.32 1823
7147.12 1865
7147.91 1848
7148.71 1923
7149.51 1832
7150.31 1845
7151.11 1829
7151.90 1771
7152.70 1797
7153.50 1769
7154.30 1793
7155.10 1826
7155.89 1889
7156.69 1680
7157.49 1726
7158.29 1780
7159.09 1797
7159.89 1792
7160.68 1926
7161.48 1907
7162.28 1767
7163.08 1721
7163.88 1678
7164.68 1806
7165.48 1751
7166.28 1701
7167.07 1753
7167.87 1585
7168.67 1637
7169.47 1762
7170.27 1672
7171.07 1651
7171.87 1556
7172.67 1585
7173.47 1607
7174.27 1611
7175.07 1508
7175.87 1465
7176.67 1508
7177.46 1479
7178.26 1536
7179.06 1458
7179.86 1561
7180.66 1364
7181.46 1424
7182.26 1369
7183.06 1354
7183.86 1354
7184.66 1450
7185.46 1636
7186.26 1446
7187.06 1432
7187.86 1535
7188.66 1523
7189.46 1392
7190.26 1354
7191.06 1488
7191.86 1470
7192.66 1453
7193.46 1428
7194.26 1469
7195.06 1516
7195.86 1440
7196.67 1442
7197.47 1508
7198.27 1491
7199.07 1547
7199.87 1602
7200.67 1583
7201.47 1500
7202.27 1486
7203.07 1499
7203.87 1395
7204.67 1419
7205.47 1457
7206.28 1413
7207.08 1395
7207.88 1334
7208.68 1427
7209.48 1305
7210.28 1309
7211.08 1263
7211.88 1366
7212.69 1432
7213.49 1485
7214.29 1319
7215.09 1409
7215.89 1522
7216.69 1435
7217.50 1467
7218.30 1321
7219.10 1262
7219.90 1244
7220.70 1288
7221.50 1405
7222.31 1397
7223.11 1257
7223.91 1358
7224.71 1324
7225.51 1301
7226.32 1423
7227.12 1385
7227.92 1375
7228.72 1410
7229.53 1382
7230.33 1443
7231.13 1311
7231.93 1369
7232.74 1335
7233.54 1345
7234.34 1388
7235.14 1404
7235.95 1247
7236.75 1416
7237.55 1583
7238.36 1400
7239.16 1411
7239.96 1443
7240.76 1451
7241.57 1433
7242.37 1557
7243.17 1410
7243.98 1439
7244.78 1431
7245.58 1362
7246.39 1317
7247.19 1339
7247.99 1319
7248.80 1265
7249.60 1250
7250.40 1256
7251.21 1318
7252.01 1335
7252.81 1259
7253.62 1255
7254.42 1314
7255.23 1365
7256.03 1351
7256.83 1267
7257.64 1320
7258.44 1282
7259.25 1277
7260.05 1255
7260.85 1298
7261.66 1465
7262.46 1372
7263.27 1291
7264.07 1347
7264.87 1170
7265.68 1231
7266.48 1267
7267.29 1293
7268.09 1254
7268.90 1250
7269.70 1309
7270.51 1287
7271.31 1372
7272.12 1545
7272.92 1555
7273.73 1574
7274.53 1745
7275.34 1660
7276.14 1748
7276.95 1554
7277.75 1593
7278.56 1529
7279.36 1514
7280.17 1389
7280.97 1536
7281.78 1423
7282.58 1480
7283.39 1669
7284.19 1633
7285.00 1760
7285.80 1708
7286.61 1823
7287.41 1900
7288.22 1787
7289.03 1747
7289.83 1537
7290.64 1523
7291.44 1483
7292.25 1501
7293.06 1521
7293.86 1372
7294.67 1329
7295.47 1334
7296.28 1266
7297.09 1414
7297.89 1351
7298.70 1297
7299.50 1317
7300.31 1449
7301.12 1489
7301.92 1490
7302.73 1489
7303.54 1541
7304.34 1540
7305.15 1525
7305.96 1437
7306.76 1442
7307.57 1527
7308.38 1409
7309.18 1425
7309.99 1359
7310.80 1425
7311.60 1397
7312.41 1310
7313.22 1257
7314.02 1342
7314.83 1242
7315.64 1264
7316.45 1310
7317.25 1300
7318.06 1296
7318.87 1438
7319.67 1519
7320.48 1633
7321.29 1626
7322.10 1626
7322.90 1717
7323.71 1807
7324.52 1608
7325.33 1572
7326.14 1618
7326.94 1519
7327.75 1417
7328.56 1414
7329.37 1535
7330.17 1452
7330.98 1331
7331.79 1384
7332.60 1323
7333.41 1386
7334.22 1472
7335.02 1439
7335.83 1313
7336.64 1398
7337.45 1464
7338.26 1355
7339.07 1350
7339.87 1399
7340.68 1402
7341.49 1516
7342.30 1416
7343.11 1466
7343.92 1280
7344.73 1301
7345.53 1264
7346.34 1342
7347.15 1332
7347.96 1372
7348.77 1389
7349.58 1424
7350.39 1314
7351.20 1227
7352.01 1206
7352.82 1181
7353.62 1196
7354.43 1196
7355.24 1149
7356.05 1207
7356.86 1235
7357.67 1218
7358.48 1289
7359.29 1218
7360.10 1245
7360.91 1372
7361.72 1329
7362.53 1267
7363.34 1232
7364.15 1248
7364.96 1181
7365.77 1283
7366.58 1296
7367.39 1153
7368.20 1215
7369.01 1305
7369.82 1152
7370.63 1217
7371.44 1340
7372.25 1243
7373.06 1277
7373.87 1298
7374.68 1344
7375.49 1332
7376.30 1298
7377.11 1213
7377.92 1455
7378.73 1468
7379.54 1386
7380.36 1371
7381.17 1468
7381.98 1553
7382.79 1568
7383.60 1459
7384.41 1520
7385.22 1455
7386.03 1592
7386.84 1516
7387.65 1380
7388.46 1349
7389.28 1362
7390.09 1374
7390.90 1324
7391.71 1323
7392.52 1264
7393.33 1264
7394.14 1325
7394.96 1391
7395.77 1551
7396.58 1690
7397.39 1652
7398.20 1723
7399.01 1783
7399.83 1929
7400.64 2014
7401.45 1830
7402.26 1879
7403.07 1671
7403.89 1518
7404.70 1610
7405.51 1407
7406.32 1312
7407.13 1412
7407.95 1367
7408.76 1315
7409.57 1309
7410.38 1210
7411.20 1368
7412.01 1398
7412.82 1333
7413.63 1247
7414.45 1236
7415.26 1302
7416.07 1316
7416.88 1246
7417.70 1266
7418.51 1370
7419.32 1237
7420.14 1070
7420.95 1243
7421.76 1258
7422.57 1214
7423.39 1186
7424.20 1102
7425.01 1161
7425.83 1101
7426.64 1117
7427.45 1098
7428.27 1124
7429.08 1091
7429.89 1143
7430.71 1216
7431.52 1104
7432.33 1105
7433.15 1146
7433.96 1166
7434.78 1134
7435.59 1094
7436.40 1102
7437.22 1070
7438.03 1197
7438.84 1225
7439.66 1193
7440.47 1162
7441.29 1208
7442.10 1124
7442.91 1084
7443.73 1177
7444.54 1211
7445.36 1192
7446.17 1124
7446.99 1151
7447.80 1076
7448.62 1204
7449.43 1089
7450.24 1055
7451.06 1086
7451.87 995
7452.69 1045
7453.50 1165
7454.32 1222
7455.13 1258
7455.95 1146
7456.76 1236
7457.58 1144
7458.39 1332
7459.21 1289
7460.02 1164
7460.84 1164
7461.65 1163
7462.47 1232
7463.28 1217
7464.10 1233
7464.91 1143
7465.73 1141
7466.54 1045
7467.36 1151
7468.18 1159
7468.99 1145
7469.81 1032
7470.62 1071
7471.44 1050
7472.25 1058
7473.07 1021
7473.89 1067
7474.70 1135
7475.52 1169
7476.33 1103
7477.15 1062
7477.97 1047
7478.78 1043
7479.60 1063
7480.41 1100
7481.23 1116
7482.05 992
7482.86 1009
7483.68 1056
7484.50 1079
7485.31 1076
7486.13 1027
7486.95 1073
7487.76 1054
7488.58 995
7489.40 1111
7490.21 1046
7491.03 1041
7491.85 1066
7492.66 982
7493.48 973
7494.30 1085
7495.11 1087
7495.93 1055
7496.75 964
7497.57 961
7498.38 982
7499.20 1042
7500.02 1071
7500.83 1058
7501.65 1057
7502.47 1096
7503.29 1100
7504.10 1074
7504.92 983
7505.74 1113
7506.56 1093
7507.37 1024
7508.19 1026
7509.01 1116
7509.83 1023
7510.65 1031
7511.46 995
7512.28 932
7513.10 1015
7513.92 989
7514.74 1006
7515.55 1044
7516.37 1059
7517.19 993
7518.01 935
7518.83 1011
7519.64 953
7520.46 966
7521.28 960
7522.10 1015
7522.92 960
7523.74 976
7524.56 946
7525.37 1028
7526.19 1122
7527.01 1060
7527.83 950
7528.65 975
7529.47 975
7530.29 1000
7531.11 909
7531.93 914
7532.74 968
7533.56 958
7534.38 997
7535.20 974
7536.02 916
7536.84 903
7537.66 893
7538.48 892
7539.30 1024
7540.12 1068
7540.94 1054
7541.76 1010
7542.58 1022
7543.40 1066
7544.22 1066
7545.04 999
7545.86 1063
7546.68 1093
7547.50 1057
7548.32 968
7549.14 1138
7549.96 1042
7550.78 940
7551.60 985
7552.42 976
7553.24 976
7554.06 1004
7554.88 1039
7555.70 1071
7556.52 1025
7557.34 1152
7558.16 1115
7558.98 1144
7559.80 1226
7560.62 1160
7561.44 1141
7562.26 1083
7563.08 1079
7563.90 1156
7564.72 1048
7565.54 1142
7566.36 1125
7567.19 1024
7568.01 1204
7568.83 1069
7569.65 1087
7570.47 1049
7571.29 1056
7572.11 1026
7572.93 1100
7573.76 1135
7574.58 1137
7575.40 1134
7576.22 1046
7577.04 957
7577.86 936
7578.68 1023
7579.51 1099
7580.33 1153
7581.15 1080
7581.97 1038
7582.79 1074
7583.61 988
7584.44 995
7585.26 1138
7586.08 1163
7586.90 1219
7587.72 1127
7588.55 1037
7589.37 1133
7590.19 1156
7591.01 1195
7591.83 1155
7592.66 1142
7593.48 1222
7594.30 1151
7595.12 1213
7595.95 1220
7596.77 1183
7597.59 1124
7598.41 1185
7599.24 1242
7600.06 1185
7600.88 1156
7601.71 1199
7602.53 1240
7603.35 1271
7604.17 1424
7605.00 1464
7605.82 1511
7606.64 1474
7607.47 1549
7608.29 1597
7609.11 1522
7609.94 1482
7610.76 1383
7611.58 1312
7612.41 1313
7613.23 1292
7614.05 1248
7614.88 1257
7615.70 1206
7616.52 1265
7617.35 1275
7618.17 1451
7619.00 1479
7619.82 1357
7620.64 1436
7621.47 1340
7622.29 1375
7623.11 1417
7623.94 1342
7624.76 1421
7625.59 1496
7626.41 1495
7627.24 1362
7628.06 1295
7628.88 1427
7629.71 1607
7630.53 1680
7631.36 1786
7632.18 1767
7633.01 1918
7633.83 1977
7634.66 1904
7635.48 1871
7636.30 1876
7637.13 1916
7637.95 1897
7638.78 1673
7639.60 1577
7640.43 1556
7641.25 1470
7642.08 1330
7642.90 1374
7643.73 1308
7644.55 1273
7645.38 1265
7646.20 1323
7647.03 1276
7647.85 1220
7648.68 1398
7649.51 1322
7650.33 1287
7651.16 1310
7651.98 1321
7652.81 1260
7653.63 1225
7654.46 1185
7655.28 1155
7656.11 1131
7656.94 1203
7657.76 1161
7658.59 1203
7659.41 1056
7660.24 1175
7661.07 1146
7661.89 1096
7662.72 1134
7663.54 1172
7664.37 1133
7665.20 1071
7666.02 1090
7666.85 1074
7667.68 1227
7668.50 1254
7669.33 1136
7670.16 1167
7670.98 1131
7671.81 1156
7672.64 1201
7673.46 1189
7674.29 1103
7675.12 1153
7675.94 1226
7676.77 1171
7677.60 1115
7678.42 1121
7679.25 1107
7680.08 1133
7680.90 1150
7681.73 1089
7682.56 1134
7683.39 1161
7684.21 1297
7685.04 1343
7685.87 1478
7686.69 1729
7687.52 1874
7688.35 1827
7689.18 1861
7690.01 1809
7690.83 1634
7691.66 1473
7692.49 1487
7693.32 1438
7694.14 1249
7694.97 1255
7695.80 1176
7696.63 1166
7697.46 1228
7698.28 1121
7699.11 1212
7699.94 1163
7700.77 1203
7701.60 1280
7702.42 1156
7703.25 1153
7704.08 1107
7704.91 1222
7705.74 1149
7706.57 1175
7707.39 1228
7708.22 1103
7709.05 1110
7709.88 1218
7710.71 1173
7711.54 1114
7712.37 1129
7713.20 1096
7714.02 1111
7714.85 1238
7715.68 1233
7716.51 1119
7717.34 1185
7718.17 1212
7719.00 1213
7719.83 1281
7720.66 1261
7721.49 1242
7722.32 1139
7723.15 1146
7723.97 1141
7724.80 1154
7725.63 1116
7726.46 1125
7727.29 1213
7728.12 1256
7728.95 1189
7729.78 1087
7730.61 1101
7731.44 1072
7732.27 1221
7733.10 1247
7733.93 1176
7734.76 1195
7735.59 1163
7736.42 1172
7737.25 1191
7738.08 1176
7738.91 1265
7739.74 1245
7740.57 1200
7741.40 1216
7742.23 1219
7743.06 1348
7743.89 1294
7744.72 1343
7745.56 1334
7746.39 1511
7747.22 1687
7748.05 1764
7748.88 1868
7749.71 1899
7750.54 1870
7751.37 1853
7752.20 1825
7753.03 1758
7753.86 1650
7754.69 1754
7755.53 1882
7756.36 2127
7757.19 2404
7758.02 2546
7758.85 2674
7759.68 2855
7760.51 2707
7761.35 2575
7762.18 2356
7763.01 2169
7763.84 1973
7764.67 1879
7765.50 1732
7766.33 1497
7767.17 1450
7768.00 1411
7768.83 1372
7769.66 1353
7770.49 1278
7771.33 1265
7772.16 1204
7772.99 1208
7773.82 1310
7774.65 1412
7775.49 1452
7776.32 1397
7777.15 1323
7777.98 1348
7778.82 1362
7779.65 1340
7780.48 1259
7781.31 1254
7782.15 1240
7782.98 1171
7783.81 1137
7784.64 1149
7785.48 1206
7786.31 1296
7787.14 1240
7787.97 1262
7788.81 1221
7789.64 1265
7790.47 1183
7791.31 1124
7792.14 1164
7792.97 1099
7793.81 1070
7794.64 1096
7795.47 1112
7796.31 1104
7797.14 1170
7797.97 1100
7798.81 1128
7799.64 1164
7800.47 1162
7801.31 1161
7802.14 1074
7802.97 1002
7803.81 1083
7804.64 1092
7805.47 1024
7806.31 1037
7807.14 1015
7807.98 1027
7808.81 1063
7809.64 1151
7810.48 1152
7811.31 1055
7812.15 1093
7812.98 1163
7813.82 1215
7814.65 1172
7815.48 1189
7816.32 1259
7817.15 1270
7817.99 1069
7818.82 1080
7819.66 1252
7820.49 1225
7821.33 1257
7822.16 1254
7822.99 1264
7823.83 1240
7824.66 1175
7825.50 1192
7826.33 1232
7827.17 1284
7828.00 1328
7828.84 1260
7829.67 1309
7830.51 1215
7831.34 1150
7832.18 1262
7833.02 1150
7833.85 1266
7834.69 1271
7835.52 1343
7836.36 1307
7837.19 1224
7838.03 1263
7838.86 1242
7839.70 1194
7840.53 1280
7841.37 1270
7842.21 1215
7843.04 1101
7843.88 1154
7844.71 1147
7845.55 1093
7846.39 1111
7847.22 1162
7848.06 1183
7848.89 1059
7849.73 1062
7850.57 1082
7851.40 1106
7852.24 1148
7853.08 1073
7853.91 1009
7854.75 1199
7855.58 1248
7856.42 1096
7857.26 1214
7858.09 1185
7858.93 1161
7859.77 1244
7860.60 1258
7861.44 1306
7862.28 1273
7863.11 1215
7863.95 1195
7864.79 1111
7865.63 1197
7866.46 1194
7867.30 1224
7868.14 1269
7868.97 1218
7869.81 1253
7870.65 1326
7871.49 1432
7872.32 1411
7873.16 1395
7874.00 1439
7874.84 1413
7875.67 1345
7876.51 1573
7877.35 1594
7878.19 1575
7879.02 1671
7879.86 1650
7880.70 1524
7881.54 1412
7882.38 1503
7883.21 1469
7884.05 1341
7884.89 1485
7885.73 1574
7886.57 1503
7887.40 1504
7888.24 1498
7889.08 1414
7889.92 1401
7890.76 1441
7891.59 1534
7892.43 1483
7893.27 1456
7894.11 1336
7894.95 1393
7895.79 1373
7896.63 1372
7897.47 1307
7898.30 1229
7899.14 1420
7899.98 1414
7900.82 1313
7901.66 1441
7902.50 1336
7903.34 1325
7904.18 1369
7905.02 1220
7905.85 1162
7906.69 1278
7907.53 1204
7908.37 1092
7909.21 1088
7910.05 1154
7910.89 1071
7911.73 1143
7912.57 1179
7913.41 1078
7914.25 1118
7915.09 1121
7915.93 1174
7916.77 1271
7917.61 1156
7918.45 1318
7919.29 1249
7920.13 1172
7920.97 1143
7921.81 1202
7922.65 1200
7923.49 1128
7924.33 1105
7925.17 1063
7926.01 1016
7926.85 1017
7927.69 1079
7928.53 1044
7929.37 1015
7930.21 1041
7931.05 1127
7931.89 1068
7932.73 971
7933.57 1004
7934.41 1044
7935.25 1058
7936.09 1021
7936.93 981
7937.78 1008
7938.62 1002
7939.46 1119
7940.30 996
7941.14 986
7941.98 942
7942.82 955
7943.66 1011
7944.50 1020
7945.35 1049
7946.19 1021
7947.03 1101
7947.87 1095
7948.71 1018
7949.55 1027
7950.39 935
7951.24 902
7952.08 1066
7952.92 1076
7953.76 1089
7954.60 1020
7955.44 1158
7956.29 1154
7957.13 1143
7957.97 1166
7958.81 1073
7959.65 1140
7960.50 1066
7961.34 1029
7962.18 1119
7963.02 1113
7963.86 1157
7964.71 1234
7965.55 1186
7966.39 1188
7967.23 1179
7968.08 1310
7968.92 1330
7969.76 1196
7970.60 1179
7971.45 1368
7972.29 1159
7973.13 1151
7973.97 1063
7974.82 1133
7975.66 1068
7976.50 1117
7977.35 1129
7978.19 1072
7979.03 1022
7979.87 1112
7980.72 1153
7981.56 1168
7982.40 1158
7983.25 1131
7984.09 1144
7984.93 1197
7985.78 1205
7986.62 1282
7987.46 1244
7988.31 1184
7989.15 1217
7990.00 1129
7990.84 1176
7991.68 1239
7992.53 1170
7993.37 1145
7994.21 1231
7995.06 1245
7995.90 1303
7996.75 1381
7997.59 1455
7998.43 1777
7999.28 2106
8000.12 2235
8000.97 2243
8001.81 2631
8002.65 2664
8003.50 2750
8004.34 2431
8005.19 2116
8006.03 1912
8006.88 1776
8007.72 1621
8008.57 1516
8009.41 1373
8010.26 1213
8011.10 1161
8011.95 1220
8012.79 1307
8013.63 1189
8014.48 1169
8015.32 1270
8016.17 1264
8017.01 1270
8017.86 1241
8018.70 1291
8019.55 1276
8020.40 1138
8021.24 1100
8022.09 1131
8022.93 1053
8023.78 1050
8024.62 1055
8025.47 948
8026.31 879
8027.16 994
8028.00 1048
8028.85 1034
8029.70 1080
8030.54 1017
8031.39 1038
8032.23 988
8033.08 959
8033.92 925
8034.77 989
8035.62 952
8036.46 1043
8037.31 996
8038.16 1031
8039.00 1125
8039.85 1049
8040.69 1013
8041.54 907
8042.39 964
8043.23 1078
8044.08 1051
8044.93 998
8045.77 959
8046.62 917
8047.47 1005
8048.31 971
8049.16 928
8050.01 926
8050.85 874
8051.70 958
8052.55 969
8053.39 908
8054.24 959
8055.09 898
8055.94 951
8056.78 935
8057.63 920
8058.48 976
8059.32 1014
8060.17 978
8061.02 904
8061.87 986
8062.71 908
8063.56 967
8064.41 1042
8065.26 1003
8066.10 963
8066.95 898
8067.80 949
8068.65 962
8069.49 873
8070.34 934
8071.19 967
8072.04 970
8072.89 862
8073.73 837
8074.58 916
8075.43 895
8076.28 880
8077.13 939
8077.98 926
8078.82 928
8079.67 858
8080.52 947
8081.37 920
8082.22 903
8083.07 883
8083.91 926
8084.76 806
8085.61 858
8086.46 872
8087.31 872
8088.16 894
8089.01 875
8089.86 855
8090.70 828
8091.55 870
8092.40 830
8093.25 769
8094.10 884
8094.95 787
8095.80 906
8096.65 890
8097.50 882
8098.35 866
8099.20 913
8100.05 918
8100.90 986
8101.74 833
8102.59 866
8103.44 894
8104.29 819
8105.14 847
8105.99 927
8106.84 860
8107.69 898
8108.54 852
8109.39 767
8110.24 776
8111.09 794
8111.94 728
8112.79 871
8113.64 829
8114.49 831
8115.34 782
8116.19 830
8117.04 836
8117.89 885
8118.74 821
8119.59 842
8120.45 755
8121.30 831
8122.15 801
8123.00 794
8123.85 778
8124.70 917
8125.55 824
8126.40 779
8127.25 809
8128.10 867
8128.95 867
8129.80 841
8130.65 883
8131.51 890
8132.36 800
8133.21 784
8134.06 848
8134.91 816
8135.76 808
8136.61 814
8137.46 857
8138.32 851
8139.17 843
8140.02 892
8140.87 811
8141.72 817
8142.57 852
8143.43 848
8144.28 845
8145.13 895
8145.98 915
8146.83 858
8147.68 918
8148.54 923
8149.39 860
8150.24 926
8151.09 892
8151.94 910
8152.80 918
8153.65 1090
8154.50 1124
8155.35 1148
8156.21 1113
8157.06 1195
8157.91 1201
8158.76 1065
8159.62 1018
8160.47 1032
8161.32 985
8162.17 1034
8163.03 978
8163.88 959
8164.73 923
8165.59 888
8166.44 888
8167.29 887
8168.14 843
8169.00 827
8169.85 805
8170.70 859
8171.56 935
8172.41 920
8173.26 975
8174.12 968
8174.97 873
8175.82 901
8176.68 877
8177.53 819
8178.38 809
8179.24 859
8180.09 854
8180.94 812
8181.80 738
8182.65 741
8183.51 805
8184.36 874
8185.21 806
8186.07 805
8186.92 810
8187.78 759
8188.63 776
8189.48 760
8190.34 747
8191.19 829
8192.05 809
8192.90 785
8193.75 778
8194.61 727
8195.46 776
8196.32 771
8197.17 770
8198.03 748
8198.88 765
8199.74 707
8200.59 726
8201.45 737
8202.30 714
8203.16 721
8204.01 721
8204.87 716
8205.72 775
8206.57 748
8207.43 654
8208.29 780
8209.14 765
8210.00 721
8210.85 681
8211.71 716
8212.56 703
8213.42 677
8214.27 675
8215.13 765
8215.98 794
8216.84 716
8217.69 700
8218.55 810
8219.41 688
8220.26 653
8221.12 651
8221.97 711
8222.83 656
8223.68 746
8224.54 711
8225.40 730
8226.25 764
8227.11 711
8227.96 743
8228.82 762
8229.68 730
8230.53 669
8231.39 660
8232.25 742
8233.10 693
8233.96 665
8234.82 688
8235.67 695
8236.53 787
8237.38 784
8238.24 755
8239.10 667
8239.95 676
8240.81 718
8241.67 690
8242.53 680
8243.38 648
8244.24 673
8245.10 658
8245.95 721
8246.81 735
8247.67 726
8248.52 683
8249.38 774
8250.24 709
8251.10 635
8251.95 686
8252.81 679
8253.67 670
8254.53 690
8255.38 632
8256.24 638
8257.10 670
8257.96 636
8258.81 650
8259.67 671
8260.53 730
8261.39 637
8262.25 578
8263.10 645
8263.96 601
8264.82 621
8265.68 634
8266.54 738
8267.39 702
8268.25 681
8269.11 685
8269.97 652
8270.83 708
8271.69 679
8272.54 652
8273.40 729
8274.26 685
8275.12 727
8275.98 674
8276.84 716
8277.70 726
8278.55 729
8279.41 694
8280.27 667
8281.13 745
8281.99 779
8282.85 719
8283.71 670
8284.57 679
8285.43 710
8286.29 739
8287.14 831
8288.00 762
8288.86 795
8289.72 765
8290.58 799
8291.44 749
8292.30 740
8293.16 764
8294.02 800
8294.88 729
8295.74 762
8296.60 756
8297.46 697
8298.32 693
8299.18 729
8300.04 694
8300.90 721
8301.76 745
8302.62 637
8303.48 672
8304.34 687
8305.20 717
8306.06 738
8306.92 694
8307.78 700
8308.64 737
8309.50 709
8310.36 672
8311.22 697
8312.08 746
8312.94 770
8313.80 714
8314.66 658
8315.52 678
8316.38 765
8317.24 799
8318.11 678
8318.97 713
8319.83 713
8320.69 704
8321.55 688
8322.41 752
8323.27 836
8324.13 757
8324.99 756
8325.85 697
8326.72 773
8327.58 783
8328.44 755
8329.30 768
8330.16 766
8331.02 727
8331.88 722
8332.75 770
8333.61 735
8334.47 742
8335.33 744
8336.19 647
8337.05 675
8337.92 747
8338.78 739
8339.64 639
8340.50 654
8341.36 645
8342.23 670
8343.09 682
8343.95 709
8344.81 651
8345.67 701
8346.54 719
8347.40 671
8348.26 683
8349.12 673
8349.99 617
8350.85 696
8351.71 714
8352.57 703
8353.44 671
8354.30 657
8355.16 656
8356.03 587
8356.89 631
8357.75 669
8358.61 689
8359.48 648
8360.34 653
8361.20 626
8362.07 665
8362.93 704
8363.79 715
8364.66 714
8365.52 675
8366.38 661
8367.25 735
8368.11 713
8368.97 733
8369.84 768
8370.70 760
8371.56 715
8372.43 730
8373.29 631
8374.15 698
8375.02 747
8375.88 744
8376.74 816
8377.61 848
8378.47 847
8379.34 783
8380.20 810
8381.06 824
8381.93 843
8382.79 807
8383.66 731
8384.52 735
8385.39 825
8386.25 747
8387.11 740
8387.98 717
8388.84 648
8389.71 795
8390.57 758
8391.44 733
8392.30 718
8393.17 721
8394.03 743
8394.90 804
8395.76 768
8396.63 718
8397.49 695
8398.36 827
8399.22 775
8400.09 771
8400.95 758
8401.82 736
8402.68 726
8403.55 747
8404.41 877
8405.28 800
8406.14 754
8407.01 846
8407.87 719
8408.74 808
8409.60 843
8410.47 833
8411.34 793
8412.20 813
8413.07 799
8413.93 864
8414.80 740
8415.66 719
8416.53 831
8417.40 834
8418.26 861
8419.13 771
8419.99 854
8420.86 862
8421.73 808
8422.59 852
8423.46 954
8424.32 802
8425.19 825
8426.06 832
8426.92 868
8427.79 842
8428.66 826
8429.52 813
8430.39 826
8431.26 808
8432.12 855
8432.99 839
8433.86 889
8434.72 950
8435.59 1027
8436.46 936
8437.32 922
8438.19 1026
8439.06 1018
8439.93 1108
8440.79 1101
8441.66 1047
8442.53 1233
8443.39 1206
8444.26 1109
8445.13 1258
8446.00 1303
8446.86 1113
8447.73 1182
8448.60 1155
8449.47 1079
8450.33 1140
8451.20 1087
8452.07 1031
8452.94 1260
8453.81 1530
8454.67 1696
8455.54 2026
8456.41 2457
8457.28 2767
8458.15 2788
8459.01 2858
8459.88 2652
8460.75 2484
8461.62 2202
8462.49 1970
8463.35 1729
8464.22 1441
8465.09 1391
8465.96 1178
8466.83 1200
8467.70 1063
8468.57 951
8469.43 909
8470.30 945
8471.17 907
8472.04 842
8472.91 892
8473.78 910
8474.65 952
8475.52 875
8476.38 828
8477.25 889
8478.12 857
8478.99 867
8479.86 863
8480.73 827
8481.60 823
8482.47 851
8483.34 838
8484.21 795
8485.08 770
8485.95 823
8486.82 820
8487.69 875
8488.55 806
8489.42 835
8490.29 804
8491.16 846
8492.03 869
8492.90 845
8493.77 875
8494.64 935
8495.51 930
8496.38 866
8497.25 867
8498.12 789
8498.99 861
8499.86 862
8500.73 856
8501.60 808
8502.47 761
8503.34 836
8504.22 905
8505.09 863
8505.96 915
8506.83 951
8507.70 999
8508.57 935
8509.44 886
8510.31 895
8511.18 916
8512.05 892
8512.92 894
8513.79 837
8514.66 799
8515.53 789
8516.41 808
8517.28 818
8518.15 871
8519.02 789
8519.89 796
8520.76 736
8521.63 815
8522.50 848
8523.38 775
8524.25 801
8525.12 873
8525.99 980
8526.86 964
8527.73 843
8528.60 905
8529.48 827
8530.35 895
8531.22 862
8532.09 874
8532.96 881
8533.84 912
8534.71 933
8535.58 812
8536.45 856
8537.32 868
8538.20 903
8539.07 918
8539.94 853
8540.81 812
8541.68 835
8542.56 907
8543.43 853
8544.30 742
8545.17 702
8546.05 853
8546.92 817
8547.79 843
8548.67 794
8549.54 818
8550.41 813
8551.28 856
8552.16 929
8553.03 1007
8553.90 1045
8554.78 1192
8555.65 1175
8556.52 1134
8557.39 1190
8558.27 1161
8559.14 1114
8560.01 1009
8560.89 829
8561.76 775
8562.63 821
8563.51 768
8564.38 753
8565.25 782
8566.13 800
8567.00 738
8567.88 753
8568.75 732
8569.62 812
8570.50 781
8571.37 712
8572.24 775
8573.12 720
8573.99 714
8574.87 810
8575.74 799
8576.61 730
8577.49 800
8578.36 726
8579.24 706
8580.11 665
8580.99 693
8581.86 695
8582.73 687
8583.61 752
8584.48 750
8585.36 711
8586.23 715
8587.11 760
8587.98 680
8588.86 699
8589.73 598
8590.61 711
8591.48 711
8592.36 688
8593.23 753
8594.11 839
8594.98 752
8595.86 746
8596.73 765
8597.61 752
8598.48 720
8599.36 746
8600.23 787
8601.11 791
8601.98 818
8602.86 815
8603.73 722
8604.61 702
8605.49 743
8606.36 765
8607.24 731
8608.11 714
8608.99 763
8609.86 884
8610.74 772
8611.62 757
8612.49 850
8613.37 839
8614.24 836
8615.12 769
8616.00 715
8616.87 771
8617.75 790
8618.62 736
8619.50 700
8620.38 761
8621.25 729
8622.13 738
8623.01 742
8623.88 742
8624.76 707
8625.64 748
8626.51 815
8627.39 758
8628.27 769
8629.14 839
8630.02 783
8630.90 830
8631.77 752
8632.65 687
8633.53 777
8634.40 717
8635.28 710
8636.16 756
8637.04 731
8637.91 705
8638.79 801
8639.67 797
8640.55 704
8641.42 754
8642.30 800
8643.18 790
8644.06 858
8644.93 826
8645.81 761
8646.69 776
8647.57 799
8648.44 814
8649.32 846
8650.20 953
8651.08 935
8651.96 891
8652.83 903
8653.71 875
8654.59 895
8655.47 830
8656.35 870
8657.22 941
8658.10 873
8658.98 844
8659.86 758
8660.74 821
8661.62 927
8662.49 945
8663.37 849
8664.25 856
8665.13 858
8666.01 873
8666.89 943
8667.77 911
8668.64 933
8669.52 926
8670.40 921
8671.28 963
8672.16 858
8673.04 952
8673.92 1010
8674.80 1138
8675.68 1113
8676.56 1100
8677.44 1076
8678.31 1006
8679.19 1088
8680.07 1135
8680.95 1066
8681.83 1026
8682.71 1115
8683.59 1098
8684.47 1047
8685.35 1015
8686.23 1079
8687.11 1056
8687.99 1272
8688.87 1413
8689.75 1675
8690.63 2172
8691.51 2585
8692.39 3105
8693.27 3413
8694.15 3722
8695.03 3802
8695.91 3580
8696.79 3381
8697.67 3030
8698.55 2426
8699.43 2049
8700.31 1814
8701.19 1496
8702.07 1318
8702.95 1216
8703.83 1141
8704.71 1064
8705.59 1045
8706.48 973
8707.36 952
8708.24 923
8709.12 984
8710.00 948
8710.88 980
8711.76 929
8712.64 903
8713.52 903
8714.40 857
8715.28 775
8716.17 771
8717.05 772
8717.93 811
8718.81 863
8719.69 879
8720.57 800
8721.45 838
8722.34 829
8723.22 921
8724.10 831
8724.98 851
8725.86 875
8726.74 822
8727.63 789
8728.51 768
8729.39 791
8730.27 829
8731.15 817
8732.04 865
8732.92 946
8733.80 851
8734.68 846
8735.56 804
8736.45 798
8737.33 810
8738.21 798
8739.09 781
8739.98 791
8740.86 746
8741.74 770
8742.62 765
8743.51 739
8744.39 731
8745.27 727
8746.15 728
8747.04 709
8747.92 721
8748.80 727
8749.69 698
8750.57 693
8751.45 728
8752.33 819
8753.22 761
8754.10 819
8754.98 799
8755.87 780
8756.75 919
8757.63 908
8758.52 934
8759.40 1000
8760.28 1027
8761.17 954
8762.05 928
8762.93 940
8763.82 915
8764.70 888
8765.59 877
8766.47 811
8767.35 831
8768.24 887
8769.12 905
8770.00 791
8770.89 802
8771.77 924
8772.66 926
8773.54 908
8774.42 809
8775.31 807
8776.19 837
8777.08 785
8777.96 770
8778.85 790
8779.73 775
8780.62 715
8781.50 742
8782.38 696
8783.27 685
8784.15 739
8785.04 720
8785.92 774
8786.81 710
8787.69 691
8788.58 673
8789.46 732
8790.35 745
8791.23 775
8792.12 757
8793.00 849
8793.89 784
8794.77 721
8795.66 689
8796.54 688
8797.43 774
8798.31 777
8799.20 747
8800.08 672
8800.97 747
8801.86 740
8802.74 671
8803.63 714
8804.51 796
8805.40 743
8806.28 701
8807.17 689
8808.06 674
8808.94 610
8809.83 723
8810.71 742
8811.60 735
8812.49 769
8813.37 706
8814.26 646
8815.14 588
8816.03 691
8816.92 713
8817.80 753
8818.69 760
8819.58 690
8820.46 829
8821.35 784
8822.24 769
8823.12 748
8824.01 684
8824.90 645
8825.78 689
8826.67 671
8827.56 719
8828.44 700
8829.33 696
8830.22 729
8831.10 751
8831.99 704
8832.88 649
8833.77 678
8834.65 602
8835.54 579
8836.43 636
8837.31 649
8838.20 721
8839.09 708
8839.98 601
8840.86 586
8841.75 614
8842.64 616
8843.53 565
8844.41 623
8845.30 662
8846.19 667
8847.08 593
8847.97 651
8848.85 704
8849.74 656
8850.63 723
8851.52 690
8852.41 644
8853.29 664
8854.18 687
8855.07 701
8855.96 653
8856.85 631
8857.74 623
8858.62 628
8859.51 620
8860.40 616
8861.29 665
8862.18 683
8863.07 699
8863.95 659
8864.84 632
8865.73 698
8866.62 680
8867.51 740
8868.40 645
8869.29 614
8870.18 616
8871.07 581
8871.95 586
8872.84 677
8873.73 634
8874.62 620
8875.51 644
8876.40 623
8877.29 621
8878.18 610
8879.07 550
8879.96 603
8880.85 587
8881.74 594
8882.63 595
8883.52 580
8884.41 664
8885.30 554
8886.19 565
8887.08 631
8887.97 574
8888.86 615
8889.75 577
8890.64 544
8891.53 574
8892.42 590
8893.31 654
8894.20 600
8895.09 630
8895.98 582
8896.87 609
8897.76 573
8898.65 548
8899.54 611
8900.43 632
8901.32 611
8902.21 632
8903.10 618
8903.99 571
8904.88 605
8905.77 611
8906.66 594
8907.55 575
8908.45 606
8909.34 527
8910.23 509
8911.12 544
8912.01 584
8912.90 593
8913.79 637
8914.68 587
8915.57 593
8916.47 648
8917.36 606
8918.25 596
8919.14 599
8920.03 581
8920.92 538
8921.81 540
8922.71 502
8923.60 560
8924.49 553
8925.38 560
8926.27 571
8927.16 519
8928.06 528
8928.95 618
8929.84 546
8930.73 557
8931.62 569
8932.52 677
8933.41 683
8934.30 660
8935.19 672
8936.09 627
8936.98 582
8937.87 608
8938.76 573
8939.65 553
8940.55 617
8941.44 573
8942.33 556
8943.23 606
8944.12 570
8945.01 526
8945.90 560
8946.80 584
8947.69 576
8948.58 641
8949.47 599
8950.37 579
8951.26 571
8952.15 534
8953.05 556
8953.94 539
8954.83 541
8955.73 520
8956.62 615
8957.51 536
8958.41 509
8959.30 549
8960.19 534
8961.09 539
8961.98 559
8962.87 518
8963.77 500
8964.66 544
8965.56 557
8966.45 554
8967.34 588
8968.24 528
8969.13 544
8970.03 520
8970.92 527
8971.81 495
8972.71 546
8973.60 571
8974.50 494
8975.39 487
8976.28 497
8977.18 560
8978.07 509
8978.97 558
8979.86 504
8980.76 502
8981.65 484
8982.55 527
8983.44 634
8984.33 546
8985.23 507
8986.12 594
8987.02 571
8987.91 568
8988.81 592
8989.70 510
8990.60 558
8991.49 540
8992.39 564
8993.28 467
8994.18 482
8995.07 519
8995.97 588
8996.87 527
8997.76 511
8998.66 500
8999.55 511
9000.45 489
9001.34 488
9002.24 512
9003.13 527
9004.03 481
9004.93 535
9005.82 552
9006.72 497
9007.61 530
9008.51 543
9009.40 531
9010.30 565
9011.20 553
9012.09 527
9012.99 537
9013.88 590
9014.78 526
9015.68 554
9016.57 500
9017.47 484
9018.37 558
9019.26 531
9020.16 535
9021.06 581
9021.95 614
9022.85 552
9023.75 593
9024.64 623
9025.54 564
9026.44 574
9027.33 578
9028.23 549
9029.13 532
9030.02 518
9030.92 486
9031.82 557
9032.71 474
9033.61 500
9034.51 482
9035.41 512
9036.30 517
9037.20 609
9038.10 560
9039.00 514
9039.89 516
9040.79 584
9041.69 576
9042.59 515
9043.48 493
9044.38 510
9045.28 503
9046.18 525
9047.07 488
9047.97 526
9048.87 579
9049.77 618
9050.67 534
9051.56 565
9052.46 586
9053.36 595
9054.26 581
9055.16 563
9056.06 568
9056.95 608
9057.85 518
9058.75 553
9059.65 629
9060.55 611
9061.45 702
9062.34 733
9063.24 627
9064.14 598
9065.04 616
9065.94 639
9066.84 606
9067.74 532
9068.64 565
9069.53 564
9070.43 518
9071.33 522
9072.23 529
9073.13 591
9074.03 638
9074.93 561
9075.83 609
9076.73 521
9077.63 574
9078.53 590
9079.43 514
9080.33 505
9081.23 584
9082.12 549
9083.02 517
9083.92 552
9084.82 573
9085.72 582
9086.62 570
9087.52 556
9088.42 602
9089.32 612
9090.22 588
9091.12 540
9092.02 617
9092.92 736
9093.82 597
9094.72 665
9095.62 658
9096.52 574
9097.42 572
9098.32 539
9099.22 593
9100.13 564
9101.03 558
9101.93 594
9102.83 522
9103.73 540
9104.63 581
9105.53 532
9106.43 542
9107.33 598
9108.23 574
9109.13 535
9110.03 513
9110.93 508
9111.84 555
9112.74 572
9113.64 498
9114.54 520
9115.44 502
9116.34 546
9117.24 528
9118.14 560
9119.05 514
9119.95 516
9120.85 637
9121.75 543
9122.65 539
9123.55 564
9124.45 516
9125.36 531
9126.26 481
9127.16 473
9128.06 520
9128.96 591
9129.87 554
9130.77 482
9131.67 509
9132.57 526
9133.47 580
9134.38 606
9135.28 558
9136.18 505
9137.08 533
9137.98 494
9138.89 478
9139.79 480
9140.69 534
9141.59 531
9142.50 517
9143.40 557
9144.30 475
9145.21 594
9146.11 564
9147.01 513
9147.91 600
9148.82 537
9149.72 512
9150.62 544
9151.53 560
9152.43 512
9153.33 479
9154.23 499
9155.14 518
9156.04 531
9156.94 562
9157.85 494
9158.75 488
9159.65 481
9160.56 502
9161.46 482
9162.36 469
9163.27 508
9164.17 460
9165.08 453
9165.98 525
9166.88 518
9167.79 461
9168.69 464
9169.59 484
9170.50 490
9171.40 511
9172.31 437
9173.21 476
9174.11 519
9175.02 537
9175.92 514
9176.83 504
9177.73 520
9178.64 483
9179.54 525
9180.44 489
9181.35 517
9182.25 536
9183.16 504
9184.06 468
9184.97 484
9185.87 515
9186.78 481
9187.68 528
9188.59 634
9189.49 558
9190.40 564
9191.30 514
9192.21 552
9193.11 540
9194.02 512
9194.92 472
9195.83 445
9196.73 538
9197.64 511
9198.54 544
9199.45 609
9200.35 629
9201.26 721
9202.16 680
9203.07 701
9203.98 698
9204.88 618
9205.79 676
9206.69 643
9207.60 493
9208.50 526
9209.41 544
9210.32 558
9211.22 535
9212.13 489
9213.03 547
9213.94 569
9214.85 489
9215.75 499
9216.66 551
9217.57 554
9218.47 554
9219.38 502
9220.28 475
9221.19 532
9222.10 566
9223.00 507
9223.91 499
9224.82 531
9225.72 585
9226.63 568
9227.54 513
9228.44 490
9229.35 535
9230.26 567
9231.16 530
9232.07 527
9232.98 520
9233.89 489
9234.79 474
9235.70 522
9236.61 505
9237.51 525
9238.42 514
9239.33 513
9240.24 466
9241.14 477
9242.05 517
9242.96 534
9243.87 538
9244.77 499
9245.68 510
9246.59 478
9247.50 497
9248.40 518
9249.31 445
9250.22 482
9251.13 468
9252.04 494
9252.94 529
9253.85 476
9254.76 542
9255.67 541
9256.58 556
9257.48 528
9258.39 537
9259.30 496
9260.21 498
9261.12 541
9262.03 549
9262.94 553
9263.84 472
9264.75 496
9265.66 517
9266.57 483
9267.48 526
9268.39 455
9269.30 482
9270.20 543
9271.11 504
9272.02 506
9272.93 547
9273.84 548
9274.75 589
9275.66 642
9276.57 591
9277.48 528
9278.39 545
9279.30 554
9280.21 620
9281.11 602
9282.02 611
9282.93 578
9283.84 559
9284.75 548
9285.66 574
9286.57 498
9287.48 570
9288.39 537
9289.30 511
9290.21 520
9291.12 496
9292.03 550
9292.94 510
9293.85 571
9294.76 560
9295.67 480
9296.58 495
9297.49 612
9298.40 672
9299.31 603
9300.22 607
9301.13 542
9302.04 550
9302.95 617
9303.86 601
9304.77 576
9305.69 512
9306.60 585
9307.51 652
9308.42 613
9309.33 587
9310.24 570
9311.15 652
9312.06 609
9312.97 620
9313.88 553
9314.79 596
9315.70 588
9316.62 541
9317.53 586
9318.44 533
9319.35 582
9320.26 540
9321.17 496
9322.08 527
9322.99 563
9323.91 544
9324.82 556
9325.73 517
9326.64 554
9327.55 524
9328.46 515
9329.38 519
9330.29 547
9331.20 552
9332.11 480
9333.02 533
9333.94 595
9334.85 501
9335.76 499
9336.67 545
9337.58 584
9338.50 544
9339.41 533
9340.32 555
9341.23 542
9342.15 518
9343.06 626
9343.97 586
9344.88 604
9345.80 603
9346.71 529
9347.62 498
9348.53 481
9349.45 554
9350.36 519
9351.27 515
9352.18 500
9353.10 503
9354.01 498
9354.92 473
9355.84 444
9356.75 479
9357.66 562
9358.58 547
9359.49 414
9360.40 485
9361.32 455
9362.23 503
9363.14 480
9364.06 508
9364.97 505
9365.88 512
9366.80 512
9367.71 550
9368.62 489
9369.54 458
9370.45 499
9371.37 552
9372.28 464
9373.19 474
9374.11 480
9375.02 509
9375.94 499
9376.85 481
9377.76 525
9378.68 495
9379.59 530
9380.51 492
9381.42 461
9382.33 550
9383.25 556
9384.16 504
9385.08 573
9385.99 537
9386.91 503
9387.82 535
9388.74 557
9389.65 512
9390.57 494
9391.48 533
9392.40 574
9393.31 567
9394.23 535
9395.14 558
9396.06 510
9396.97 536
9397.89 517
9398.80 515
9399.72 496
9400.63 482
9401.55 482
9402.46 511
9403.38 491
9404.29 548
9405.21 508
9406.12 465
9407.04 513
9407.95 463
9408.87 480
9409.79 497
9410.70 531
9411.62 535
9412.53 462
9413.45 493
9414.36 489
9415.28 565
9416.20 540
9417.11 550
9418.03 502
9418.95 538
9419.86 529
9420.78 553
9421.69 512
9422.61 530
9423.53 486
9424.44 563
9425.36 545
9426.28 545
9427.19 488
9428.11 577
9429.03 603
9429.94 560
9430.86 542
9431.78 514
9432.69 552
9433.61 575
9434.53 536
9435.44 554
9436.36 585
9437.28 566
9438.19 590
9439.11 551
9440.03 566
9440.95 574
9441.86 502
9442.78 582
9443.70 546
9444.62 562
9445.53 531
9446.45 517
9447.37 569
9448.29 552
9449.20 598
9450.12 678
9451.04 669
9451.96 747
9452.87 833
9453.79 799
9454.71 1010
9455.63 958
9456.55 902
9457.46 801
9458.38 743
9459.30 715
9460.22 715
9461.14 561
9462.05 553
9462.97 529
9463.89 533
9464.81 542
9465.73 563
9466.65 564
9467.56 582
9468.48 540
9469.40 567
9470.32 592
9471.24 505
9472.16 471
9473.08 467
9473.99 549
9474.91 533
9475.83 428
9476.75 466
9477.67 519
9478.59 487
9479.51 482
9480.43 491
9481.35 541
9482.27 525
9483.19 560
9484.10 635
9485.02 673
9485.94 623
9486.86 522
9487.78 562
9488.70 573
9489.62 568
9490.54 594
9491.46 553
9492.38 509
9493.30 575
9494.22 548
9495.14 483
9496.06 507
9496.98 489
9497.90 498
9498.82 492
9499.74 500
9500.66 521
9501.58 516
9502.50 544
9503.42 504
9504.34 512
9505.26 495
9506.18 526
9507.10 476
9508.02 494
9508.94 540
9509.86 484
9510.78 485
9511.70 505
9512.63 505
9513.55 471
9514.47 469
9515.39 520
9516.31 541
9517.23 475
9518.15 454
9519.07 543
9519.99 518
9520.91 479
9521.83 506
9522.76 485
9523.68 546
9524.60 528
9525.52 484
9526.44 539
9527.36 522
9528.28 556
9529.21 551
9530.13 496
9531.05 514
9531.97 527
9532.89 550
9533.81 590
9534.74 620
9535.66 606
9536.58 555
9537.50 513
9538.42 554
9539.35 492
9540.27 511
9541.19 519
9542.11 506
9543.03 433
9543.96 420
9544.88 446
9545.80 462
9546.72 486
9547.64 463
9548.57 486
9549.49 478
9550.41 458
9551.33 431
9552.26 498
9553.18 484
9554.10 477
9555.03 452
9555.95 456
9556.87 409
9557.79 493
9558.72 507
9559.64 514
9560.56 490
9561.49 481
9562.41 521
9563.33 516
9564.26 456
9565.18 445
9566.10 512
9567.03 525
9567.95 500
9568.87 482
9569.80 475
9570.72 521
9571.64 545
9572.57 508
9573.49 533
9574.41 551
9575.34 529
9576.26 611
9577.18 527
9578.11 498
9579.03 556
9579.96 510
9580.88 541
9581.80 601
9582.73 554
9583.65 542
9584.58 526
9585.50 508
9586.43 532
9587.35 535
9588.27 493
9589.20 521
9590.12 547
9591.05 519
9591.97 458
9592.90 524
9593.82 526
9594.75 527
9595.67 496
9596.60 466
9597.52 479
9598.45 527
9599.37 524
9600.29 548
9601.22 538
9602.14 575
9603.07 526
9604.00 481
9604.92 489
9605.85 523
9606.77 532
9607.70 483
9608.62 530
9609.55 580
9610.47 529
9611.40 527
9612.32 529
9613.25 580
9614.17 571
9615.10 521
9616.03 543
9616.95 541
9617.88 488
9618.80 548
9619.73 529
9620.65 480
9621.58 526
9622.51 508
9623.43 507
9624.36 525
9625.29 575
9626.21 521
9627.14 522
9628.06 496
9628.99 587
9629.92 522
9630.84 528
9631.77 490
9632.70 530
9633.62 517
9634.55 506
9635.48 545
9636.40 603
9637.33 563
9638.26 530
9639.18 586
9640.11 553
9641.04 548
9641.96 606
9642.89 539
9643.82 507
9644.74 526
9645.67 546
9646.60 516
9647.53 470
9648.45 563
9649.38 531
9650.31 562
9651.24 566
9652.16 562
9653.09 543
9654.02 643
9654.95 544
9655.87 569
9656.80 550
9657.73 564
9658.66 556
9659.58 531
9660.51 506
9661.44 520
9662.37 552
9663.30 585
9664.22 584
9665.15 557
9666.08 578
9667.01 597
9667.94 637
9668.86 635
9669.79 630
9670.72 540
9671.65 541
9672.58 553
9673.51 529
9674.43 583
9675.36 554
9676.29 533
9677.22 531
9678.15 559
9679.08 560
9680.01 554
9680.94 585
9681.86 589
9682.79 590
9683.72 595
9684.65 543
9685.58 646
9686.51 598
9687.44 546
9688.37 571
9689.30 513
9690.23 502
9691.16 575
9692.08 545
9693.01 527
9693.94 586
9694.87 562
9695.80 552
9696.73 581
9697.66 622
9698.59 604
9699.52 574
9700.45 601
9701.38 618
9702.31 584
9703.24 579
9704.17 571
9705.10 577
9706.03 580
9706.96 569
9707.89 552
9708.82 600
9709.75 608
9710.68 572
9711.61 559
9712.54 616
9713.47 597
9714.40 657
9715.33 606
9716.26 563
9717.19 623
9718.12 628
9719.06 605
9719.99 561
9720.92 586
9721.85 577
9722.78 516
9723.71 544
9724.64 597
9725.57 549
9726.50 622
9727.43 659
9728.36 623
9729.30 585
9730.23 552
9731.16 556
9732.09 600
9733.02 587
9733.95 576
9734.88 560
9735.81 557
9736.75 534
9737.68 619
9738.61 582
9739.54 567
9740.47 531
9741.40 605
9742.34 625
9743.27 588
9744.20 659
9745.13 602
9746.06 543
9747.00 547
9747.93 591
9748.86 555
9749.79 528
9750.72 627
9751.66 614
9752.59 561
9753.52 636
9754.45 609
9755.39 652
9756.32 624
9757.25 622
9758.18 651
9759.12 632
9760.05 566
9760.98 511
9761.91 711
9762.85 606
9763.78 616
9764.71 561
9765.64 559
9766.58 582
9767.51 580
9768.44 551
9769.38 589
9770.31 601
9771.24 640
9772.18 599
9773.11 669
9774.04 618
9774.98 546
9775.91 637
9776.84 606
9777.78 553
9778.71 647
9779.64 631
9780.58 664
9781.51 599
9782.44 653
9783.38 712
9784.31 804
9785.25 762
9786.18 728
9787.11 741
9788.05 756
9788.98 654
9789.92 644
9790.85 649
9791.78 670
9792.72 609
9793.65 617
9794.59 694
9795.52 616
9796.46 649
9797.39 721
9798.32 694
9799.26 765
9800.19 744
9801.13 696
9802.06 777
9803.00 735
9803.93 739
9804.87 663
9805.80 608
9806.74 640
9807.67 631
9808.61 601
9809.54 563
9810.48 606
9811.41 595
9812.35 571
9813.28 535
9814.22 537
9815.15 536
9816.09 547
9817.02 616
9817.96 558
9818.89 540
9819.83 539
9820.76 550
9821.70 538
9822.64 483
9823.57 522
9824.51 519
9825.44 501
9826.38 532
9827.31 506
9828.25 531
9829.19 531
9830.12 636
9831.06 590
9831.99 517
9832.93 542
9833.87 578
9834.80 565
9835.74 547
9836.68 526
9837.61 536
9838.55 509
9839.48 516
9840.42 536
9841.36 447
9842.29 471
9843.23 458
9844.17 495
9845.10 502
9846.04 498
9846.98 546
9847.91 499
9848.85 524
9849.79 501
9850.72 535
9851.66 555
9852.60 555
9853.54 556
9854.47 565
9855.41 551
9856.35 486
9857.28 471
9858.22 523
9859.16 501
9860.10 520
9861.03 530
9861.97 562
9862.91 520
9863.85 548
9864.78 550
9865.72 513
9866.66 509
9867.60 588
9868.54 510
9869.47 518
9870.41 593
9871.35 526
9872.29 502
9873.22 496
9874.16 490
9875.10 535
9876.04 579
9876.98 540
9877.92 526
9878.85 491
9879.79 527
9880.73 540
9881.67 607
9882.61 485
9883.55 531
9884.48 492
9885.42 558
9886.36 518
9887.30 509
9888.24 538
9889.18 537
9890.12 558
9891.06 528
9891.99 578
9892.93 562
9893.87 459
9894.81 472
9895.75 451
9896.69 510
9897.63 607
9898.57 612
9899.51 548
9900.45 548
9901.39 579
9902.33 553
9903.27 466
9904.20 488
9905.14 550
9906.08 517
9907.02 594
9907.96 531
9908.90 569
9909.84 594
9910.78 597
9911.72 576
9912.66 626
9913.60 617
9914.54 641
9915.48 649
9916.42 586
9917.36 647
9918.30 598
9919.24 597
9920.18 585
9921.12 659
9922.06 671
9923.00 756
9923.94 806
9924.88 845
9925.83 962
9926.77 1100
9927.71 1099
9928.65 1137
9929.59 1248
9930.53 1145
9931.47 998
9932.41 923
9933.35 901
9934.29 855
9935.23 771
9936.17 689
9937.12 697
9938.06 655
9939.00 641
9939.94 691
9940.88 654
9941.82 680
9942.76 676
9943.70 725
9944.65 743
9945.59 673
9946.53 650
9947.47 617
9948.41 635
9949.35 598
9950.29 644
9951.24 632
9952.18 667
9953.12 686
9954.06 696
9955.00 735
9955.95 642
9956.89 657
9957.83 689
9958.77 661
9959.71 650
9960.66 646
9961.60 527
9962.54 496
9963.48 530
9964.43 592
9965.37 536
9966.31 561
9967.25 645
9968.20 618
9969.14 621
9970.08 549
9971.02 565
9971.97 499
9972.91 499
9973.85 576
9974.79 518
9975.74 605
9976.68 563
9977.62 584
9978.57 558
9979.51 523
9980.45 546
9981.40 527
9982.34 527
9983.28 521
9984.23 500
9985.17 443
9986.11 519
9987.06 529
9988.00 478
9988.94 494
9989.89 550
9990.83 489
9991.77 513
9992.72 482
9993.66 530
9994.60 512
9995.55 451
9996.49 490
9997.44 509
9998.38 489
9999.32 487
10000.27 494
10001.21 512
10002.16 555
10003.10 501
10004.04 502
10004.99 516
10005.93 469
10006.88 484
10007.82 494
10008.77 469
10009.71 451
10010.66 429
10011.60 448
10012.54 453
10013.49 551
10014.43 440
10015.38 486
10016.32 510
10017.27 519
10018.21 500
10019.16 449
10020.10 446
10021.05 410
10021.99 485
10022.94 429
10023.88 531
10024.83 506
10025.77 500
10026.72 463
10027.67 416
10028.61 493
10029.56 490
10030.50 453
10031.45 486
10032.39 454
10033.34 438
10034.28 455
10035.23 476
10036.18 481
10037.12 473
10038.07 461
10039.01 499
10039.96 505
10040.90 430
10041.85 443
10042.80 456
10043.74 453
10044.69 458
10045.64 478
10046.58 456
10047.53 466
10048.47 519
10049.42 485
10050.37 463
10051.31 441
10052.26 477
10053.21 513
10054.15 458
10055.10 415
10056.05 450
10056.99 473
10057.94 495
10058.89 460
10059.83 488
10060.78 507
10061.73 524
10062.67 496
10063.62 555
10064.57 593
10065.52 573
10066.46 570
10067.41 535
10068.36 558
10069.30 539
10070.25 612
10071.20 597
10072.15 512
10073.09 534
10074.04 613
10074.99 520
10075.94 589
10076.88 513
10077.83 494
10078.78 490
10079.73 540
10080.68 521
10081.62 546
10082.57 550
10083.52 571
10084.47 569
10085.42 498
10086.36 504
10087.31 465
10088.26 424
10089.21 473
10090.16 443
10091.11 443
10092.05 431
10093.00 462
10093.95 419
10094.90 458
10095.85 484
10096.80 537
10097.75 490
10098.69 461
10099.64 487
10100.59 515
10101.54 475
10102.49 443
10103.44 428
10104.39 497
10105.34 465
10106.28 421
10107.23 384
10108.18 425
10109.13 445
10110.08 425
10111.03 438
10111.98 505
10112.93 439
10113.88 409
10114.83 399
10115.78 432
10116.73 443
10117.68 437
10118.63 424
10119.58 410
10120.53 416
10121.48 402
10122.43 400
10123.38 411
10124.33 428
10125.28 401
10126.23 382
10127.18 396
10128.13 454
10129.08 406
10130.03 407
10130.98 445
10131.93 431
10132.88 426
10133.83 456
10134.78 406
10135.73 432
10136.68 481
10137.63 465
10138.58 438
10139.53 471
10140.48 433
10141.43 448
10142.38 419
10143.33 427
10144.28 408
10145.23 421
10146.19 415
10147.14 379
10148.09 438
10149.04 461
10149.99 424
10150.94 502
10151.89 478
10152.84 374
10153.79 425
10154.75 389
10155.70 439
10156.65 422
10157.60 475
10158.55 485
10159.50 450
10160.46 480
10161.41 483
10162.36 444
10163.31 451
10164.26 423
10165.21 468
10166.17 450
10167.12 499
10168.07 412
10169.02 409
10169.97 437
10170.93 445
10171.88 451
10172.83 431
10173.78 444
10174.73 492
10175.69 450
10176.64 406
10177.59 508
10178.54 502
10179.50 477
10180.45 549
10181.40 544
10182.35 480
10183.31 453
10184.26 452
10185.21 458
10186.17 486
10187.12 497
10188.07 506
10189.02 560
10189.98 528
10190.93 453
10191.88 566
10192.84 546
10193.79 512
10194.74 487
10195.70 554
10196.65 549
10197.60 580
10198.56 579
10199.51 544
10200.46 519
10201.42 536
10202.37 556
10203.32 550
10204.28 587
10205.23 628
10206.18 684
10207.14 628
10208.09 686
10209.05 665
10210.00 603
10210.95 658
10211.91 575
10212.86 642
10213.82 596
10214.77 599
10215.72 562
10216.68 602
10217.63 551
10218.59 517
10219.54 545
10220.50 540
10221.45 561
10222.41 523
10223.36 477
10224.31 529
10225.27 531
10226.22 563
10227.18 561
10228.13 546
10229.09 531
10230.04 571
10231.00 478
10231.95 485
10232.91 535
10233.86 566
10234.82 605
10235.77 653
10236.73 632
10237.68 638
10238.64 576
10239.59 628
10240.55 559
10241.50 593
10242.46 593
10243.42 624
10244.37 600
10245.33 470
10246.28 471
10247.24 517
10248.19 553
10249.15 568
10250.11 485
10251.06 526
10252.02 597
10252.97 541
10253.93 529
10254.89 507
10255.84 504
10256.80 572
10257.75 526
10258.71 494
10259.67 551
10260.62 526
10261.58 533
10262.54 554
10263.49 492
10264.45 531
10265.40 561
10266.36 669
10267.32 641
10268.27 600
10269.23 654
10270.19 627
10271.14 618
10272.10 551
10273.06 561
10274.02 553
10274.97 522
10275.93 475
10276.89 469
10277.84 449
10278.80 462
10279.76 440
10280.71 431
10281.67 488
10282.63 483
10283.59 523
10284.54 513
10285.50 461
10286.46 486
10287.42 526
10288.37 445
10289.33 500
10290.29 544
10291.25 477
10292.21 470
10293.16 476
10294.12 499
10295.08 425
10296.04 444
10296.99 458
10297.95 454
10298.91 459
10299.87 393
10300.83 446
10301.79 473
10302.74 462
10303.70 434
10304.66 386
10305.62 420
10306.58 440
10307.54 433
10308.49 409
10309.45 414
10310.41 411
10311.37 396
10312.33 458
10313.29 399
10314.25 450
10315.21 381
10316.16 392
10317.12 438
10318.08 428
10319.04 431
10320.00 406
10320.96 451
10321.92 418
10322.88 443
10323.84 441
10324.80 443
10325.76 420
10326.71 431
10327.67 412
10328.63 435
10329.59 401
10330.55 399
10331.51 442
10332.47 438
10333.43 402
10334.39 385
10335.35 389
10336.31 436
10337.27 365
10338.23 413
10339.19 443
10340.15 401
10341.11 404
10342.07 424
10343.03 363
10343.99 377
10344.95 378
10345.91 428
10346.87 422
10347.83 468
10348.79 441
10349.75 446
10350.71 387
10351.67 471
10352.63 481
10353.60 468
10354.56 552
10355.52 513
10356.48 488
10357.44 454
10358.40 476
10359.36 392
10360.32 431
10361.28 445
10362.24 433
10363.20 423
10364.17 418
10365.13 378
10366.09 416
10367.05 414
10368.01 389
10368.97 401
10369.93 439
10370.89 412
10371.86 471
10372.82 409
10373.78 419
10374.74 418
10375.70 396
10376.66 410
10377.63 397
10378.59 367
10379.55 409
10380.51 424
10381.47 393
10382.44 355
10383.40 347
10384.36 446
10385.32 359
10386.28 345
10387.25 370
10388.21 418
10389.17 408
10390.13 388
10391.10 430
10392.06 337
10393.02 338
10393.98 414
10394.94 336
10395.91 375
10396.87 387
10397.83 358
10398.80 341
10399.76 381
10400.72 401
10401.68 357
10402.65 374
10403.61 388
10404.57 394
10405.54 378
10406.50 353
10407.46 419
10408.43 433
10409.39 408
10410.35 393
10411.32 411
10412.28 409
10413.24 383
10414.21 396
10415.17 442
10416.13 417
10417.10 428
10418.06 439
10419.02 421
10419.99 431
10420.95 451
10421.91 514
10422.88 504
10423.84 483
10424.81 475
10425.77 444
10426.73 440
10427.70 521
10428.66 478
10429.63 446
10430.59 477
10431.56 484
10432.52 409
10433.48 415
10434.45 375
10435.41 417
10436.38 413
10437.34 412
10438.31 371
10439.27 366
10440.24 382
10441.20 397
10442.16 413
10443.13 382
10444.09 349
10445.06 407
10446.02 378
10446.99 348
10447.95 368
10448.92 396
10449.88 434
10450.85 382
10451.81 341
10452.78 410
10453.75 365
10454.71 383
10455.68 416
10456.64 375
10457.61 366
10458.57 365
10459.54 371
10460.50 369
10461.47 345
10462.43 411
10463.40 376
10464.37 355
10465.33 373
10466.30 407
10467.26 410
10468.23 369
10469.20 346
10470.16 376
10471.13 400
10472.09 414
10473.06 362
10474.03 372
10474.99 383
10475.96 368
10476.93 418
10477.89 398
10478.86 434
10479.82 396
10480.79 459
10481.76 446
10482.72 363
10483.69 417
10484.66 358
10485.62 373
10486.59 359
10487.56 410
10488.52 409
10489.49 432
10490.46 378
10491.43 391
10492.39 397
10493.36 355
10494.33 385
10495.29 347
10496.26 368
10497.23 388
10498.20 379
10499.16 361
10500.13 369
10501.10 341
10502.07 431
10503.03 372
10504.00 352
10504.97 388
10505.94 408
10506.90 424
10507.87 316
10508.84 338
10509.81 402
10510.78 374
10511.74 382
10512.71 344
10513.68 348
10514.65 386
10515.62 397
10516.58 357
10517.55 368
10518.52 391
10519.49 374
10520.46 371
10521.43 376
10522.39 346
10523.36 345
10524.33 360
10525.30 335
10526.27 303
10527.24 406
10528.21 350
10529.17 373
10530.14 369
10531.11 376
10532.08 346
10533.05 324
10534.02 324
10534.99 330
10535.96 315
10536.93 325
10537.90 360
10538.86 355
10539.83 373
10540.80 368
10541.77 342
10542.74 328
10543.71 363
10544.68 345
10545.65 323
10546.62 313
10547.59 359
10548.56 357
10549.53 363
10550.50 412
10551.47 374
10552.44 381
10553.41 421
10554.38 361
10555.35 319
10556.32 362
10557.29 395
10558.26 376
10559.23 389
10560.20 389
10561.17 418
10562.14 416
10563.11 401
10564.08 416
10565.05 389
10566.02 404
10566.99 351
10567.96 339
10568.93 395
10569.90 361
10570.87 391
10571.84 411
10572.82 386
10573.79 345
10574.76 346
10575.73 394
10576.70 340
10577.67 347
10578.64 338
10579.61 371
10580.58 391
10581.55 382
10582.53 332
10583.50 325
10584.47 334
10585.44 386
10586.41 363
10587.38 361
10588.35 399
10589.33 419
10590.30 401
10591.27 411
10592.24 379
10593.21 348
10594.18 404
10595.16 340
10596.13 364
10597.10 392
10598.07 399
10599.04 355
10600.01 369
10600.99 369
10601.96 403
10602.93 401
10603.90 387
10604.88 379
10605.85 361
10606.82 359
10607.79 353
10608.77 381
10609.74 369
10610.71 386
10611.68 385
10612.66 356
10613.63 408
10614.60 387
10615.57 360
10616.55 389
10617.52 429
10618.49 474
10619.46 454
10620.44 455
10621.41 375
10622.38 433
10623.36 479
10624.33 441
10625.30 420
10626.28 440
10627.25 462
10628.22 416
10629.20 414
10630.17 402
10631.14 381
10632.12 417
10633.09 397
10634.06 423
10635.04 442
10636.01 447
10636.99 519
10637.96 592
10638.93 625
10639.91 644
10640.88 624
10641.85 601
10642.83 541
10643.80 548
10644.78 495
10645.75 532
10646.72 458
10647.70 474
10648.67 486
10649.65 477
10650.62 433
10651.60 425
10652.57 385
10653.55 380
10654.52 408
10655.49 419
10656.47 360
10657.44 359
10658.42 405
10659.39 342
10660.37 417
10661.34 392
10662.32 381
10663.29 390
10664.27 458
10665.24 397
10666.22 360
10667.19 385
10668.17 375
10669.14 360
10670.12 429
10671.09 422
10672.07 401
10673.04 394
10674.02 378
10675.00 352
10675.97 366
10676.95 397
10677.92 384
10678.90 482
10679.87 442
10680.85 371
10681.82 425
10682.80 395
10683.78 373
10684.75 392
10685.73 450
10686.70 417
10687.68 436
10688.66 424
10689.63 369
10690.61 412
10691.58 341
10692.56 386
10693.54 368
10694.51 342
10695.49 367
10696.47 381
10697.44 371
10698.42 370
10699.40 355
10700.37 414
10701.35 392
10702.33 369
10703.30 374
10704.28 353
10705.26 359
10706.23 331
10707.21 335
10708.19 376
10709.16 343
10710.14 382
10711.12 354
10712.10 378
10713.07 358
10714.05 375
10715.03 386
10716.01 387
10716.98 353
10717.96 352
10718.94 355
10719.91 312
10720.89 328
10721.87 343
10722.85 302
10723.83 290
10724.80 333
10725.78 308
10726.76 342
10727.74 335
10728.71 388
10729.69 325
10730.67 364
10731.65 366
10732.63 392
10733.60 388
10734.58 404
10735.56 334
10736.54 344
10737.52 297
10738.50 341
10739.47 387
10740.45 384
10741.43 372
10742.41 372
10743.39 357
10744.37 351
10745.35 317
10746.32 404
10747.30 386
10748.28 342
10749.26 327
10750.24 271
10751.22 312
10752.20 407
10753.18 367
10754.16 340
10755.14 358
10756.11 353
10757.09 300
10758.07 334
10759.05 341
10760.03 367
10761.01 370
10761.99 349
10762.97 344
10763.95 373
10764.93 397
10765.91 365
10766.89 299
10767.87 273
10768.85 328
10769.83 341
10770.81 345
10771.79 363
10772.77 292
10773.75 351
10774.73 349
10775.71 311
10776.69 350
10777.67 314
10778.65 329
10779.63 315
10780.61 362
10781.59 340
10782.57 317
10783.55 352
10784.53 336
10785.51 347
10786.49 328
10787.47 313
10788.45 371
10789.43 399
10790.41 358
10791.39 347
10792.38 312
10793.36 328
10794.34 360
10795.32 360
10796.30 394
10797.28 341
10798.26 366
10799.24 334
10800.22 333
10801.21 357
10802.19 321
10803.17 319
10804.15 367
10805.13 340
10806.11 312
10807.09 354
10808.07 341
10809.06 327
10810.04 337
10811.02 385
10812.00 285
10812.98 283
10813.97 351
10814.95 374
10815.93 390
10816.91 376
10817.89 371
10818.87 374
10819.86 335
10820.84 359
10821.82 378
10822.80 356
10823.79 342
10824.77 360
10825.75 353
10826.73 381
10827.72 369
10828.70 361
10829.68 356
10830.66 367
10831.65 357
10832.63 371
10833.61 386
10834.59 337
10835.58 376
10836.56 358
10837.54 387
10838.52 345
10839.51 371
10840.49 349
10841.47 352
10842.46 315
10843.44 351
10844.42 376
10845.41 349
10846.39 402
10847.37 367
10848.36 334
10849.34 335
10850.32 356
10851.31 324
10852.29 360
10853.27 372
10854.26 383
10855.24 369
10856.23 325
10857.21 380
10858.19 408
10859.18 405
10860.16 363
10861.14 364
10862.13 344
10863.11 368
10864.10 415
10865.08 377
10866.07 342
10867.05 416
10868.03 367
10869.02 375
10870.00 384
10870.99 405
10871.97 361
10872.96 390
10873.94 418
10874.92 381
10875.91 356
10876.89 350
10877.88 375
10878.86 358
10879.85 405
10880.83 395
10881.82 357
10882.80 409
10883.79 417
10884.77 416
10885.76 413
10886.74 440
10887.73 467
10888.71 469
10889.70 426
10890.68 444
10891.67 429
10892.65 433
10893.64 447
10894.63 460
10895.61 460
10896.60 478
10897.58 489
10898.57 530
10899.55 573
10900.54 605
10901.53 614
10902.51 660
10903.50 629
10904.48 591
10905.47 580
10906.46 559
10907.44 534
10908.43 496
10909.41 525
10910.40 467
10911.39 500
10912.37 454
10913.36 424
10914.34 517
10915.33 526
10916.32 501
10917.30 500
10918.29 486
10919.28 471
10920.26 519
10921.25 512
10922.24 495
10923.22 498
10924.21 473
10925.20 503
10926.18 511
10927.17 540
10928.16 545
10929.15 564
10930.13 560
10931.12 540
10932.11 537
10933.09 555
10934.08 539
10935.07 564
10936.06 497
10937.04 495
10938.03 506
10939.02 586
10940.01 527
10940.99 578
10941.98 582
10942.97 562
10943.96 576
10944.94 556
10945.93 512
10946.92 539
10947.91 584
10948.90 566
10949.88 576
10950.87 604
10951.86 648
10952.85 650
10953.84 647
10954.82 671
10955.81 696
10956.80 788
10957.79 738
10958.78 835
10959.77 808
10960.75 734
10961.74 839
10962.73 800
10963.72 779
10964.71 728
10965.70 648
10966.69 656
10967.68 670
10968.66 625
10969.65 646
10970.64 597
10971.63 746
10972.62 710
10973.61 606
10974.60 678
10975.59 701
10976.58 687
10977.57 662
10978.55 691
10979.54 686
10980.53 664
10981.52 641
10982.51 687
10983.50 658
10984.49 673
10985.48 714
10986.47 694
10987.46 682
10988.45 674
10989.44 696
10990.43 708
10991.42 747
10992.41 796
10993.40 738
10994.39 707
10995.38 756
10996.37 861
10997.36 932
10998.35 1003
10999.34 1090
11000.33 1183
11001.32 1188
11002.31 1141
11003.30 1182
11004.29 1123
11005.28 1117
11006.27 961
11007.26 924
11008.25 865
11009.24 803
11010.24 788
11011.23 801
11012.22 837
11013.21 787
11014.20 740
11015.19 734
11016.18 797
11017.17 809
11018.16 776
11019.15 703
11020.14 691
11021.14 702
11022.13 765
11023.12 714
11024.11 665
11025.10 623
11026.09 620
11027.08 617
11028.08 619
11029.07 614
11030.06 596
11031.05 640
11032.04 555
11033.03 576
11034.03 582
11035.02 561
11036.01 546
11037.00 508
11037.99 541
11038.99 610
11039.98 572
11040.97 548
11041.96 518
11042.95 480
11043.95 499
11044.94 532
11045.93 495
11046.92 464
11047.92 480
11048.91 524
11049.90 459
11050.89 462
11051.89 512
11052.88 522
11053.87 500
11054.86 483
11055.86 501
11056.85 541
11057.84 409
11058.83 476
11059.83 454
11060.82 468
11061.81 480
11062.81 501
11063.80 503
11064.79 511
11065.79 443
11066.78 434
11067.77 428
11068.77 499
11069.76 440
11070.75 436
11071.75 451
11072.74 462
11073.73 448
11074.73 428
11075.72 463
11076.71 513
11077.71 417
11078.70 442
11079.70 418
11080.69 434
11081.68 481
11082.68 449
11083.67 487
11084.67 481
11085.66 455
11086.65 473
11087.65 468
11088.64 467
11089.64 473
11090.63 445
11091.63 465
11092.62 485
11093.61 470
11094.61 468
11095.60 471
11096.60 471
11097.59 478
11098.59 462
11099.58 454
11100.58 450
11101.57 462
11102.57 458
11103.56 466
11104.56 457
11105.55 469
11106.55 491
11107.54 437
11108.54 443
11109.53 479
11110.53 442
11111.52 479
11112.52 475
11113.51 472
11114.51 479
11115.50 460
11116.50 462
11117.49 501
11118.49 481
11119.49 468
11120.48 540
11121.48 519
11122.47 501
11123.47 571
11124.46 570
11125.46 558
11126.46 576
11127.45 593
11128.45 573
11129.44 581
11130.44 576
11131.44 503
11132.43 513
11133.43 534
11134.43 514
11135.42 559
11136.42 508
11137.41 405
11138.41 486
11139.41 456
11140.40 458
11141.40 500
11142.40 504
11143.39 510
11144.39 480
11145.39 475
11146.38 460
11147.38 412
11148.38 386
11149.38 489
11150.37 482
11151.37 469
11152.37 422
11153.36 443
11154.36 467
11155.36 394
11156.36 429
11157.35 446
11158.35 415
11159.35 498
11160.34 425
11161.34 412
11162.34 414
11163.34 446
11164.33 376
11165.33 462
11166.33 469
11167.33 398
11168.33 426
11169.32 420
11170.32 401
11171.32 414
11172.32 420
11173.32 459
11174.31 433
11175.31 412
11176.31 398
11177.31 455
11178.31 443
11179.30 405
11180.30 396
11181.30 389
11182.30 390
11183.30 450
11184.30 405
11185.30 430
11186.29 401
11187.29 375
11188.29 441
11189.29 428
11190.29 375
11191.29 396
11192.29 394
11193.29 338
11194.28 381
11195.28 415
11196.28 402
11197.28 376
11198.28 357
11199.28 389
11200.28 400
11201.28 403
11202.28 386
11203.28 380
11204.28 402
11205.28 409
11206.28 409
11207.28 344
11208.28 361
11209.27 360
11210.27 362
11211.27 365
11212.27 368
11213.27 353
11214.27 378
11215.27 356
11216.27 395
11217.27 348
11218.27 304
11219.27 358
11220.27 372
11221.27 405
11222.27 394
11223.27 344
11224.27 378
11225.28 392
11226.28 417
11227.28 412
11228.28 433
11229.28 380
11230.28 359
11231.28 358
11232.28 400
11233.28 396
11234.28 389
11235.28 355
11236.28 374
11237.28 334
11238.28 308
11239.28 410
11240.29 349
11241.29 368
11242.29 366
11243.29 350
11244.29 389
11245.29 382
11246.29 424
11247.29 389
11248.30 386
11249.30 362
11250.30 402
11251.30 391
11252.30 358
11253.30 347
11254.31 361
11255.31 432
11256.31 366
11257.31 366
11258.31 388
11259.31 405
11260.32 406
11261.32 419
11262.32 401
11263.32 355
11264.32 396
11265.33 372
11266.33 390
11267.33 393
11268.33 353
11269.34 362
11270.34 339
11271.34 372
11272.34 435
11273.35 390
11274.35 344
11275.35 384
11276.35 392
11277.36 417
11278.36 408
11279.36 418
11280.36 391
11281.37 386
11282.37 438
11283.37 410
11284.38 444
11285.38 425
11286.38 429
11287.38 396
11288.39 373
11289.39 401
11290.39 386
11291.40 396
11292.40 357
11293.40 393
11294.41 414
11295.41 406
11296.41 431
11297.42 346
11298.42 381
11299.43 466
11300.43 456
11301.43 435
11302.44 387
11303.44 437
11304.44 456
11305.45 386
11306.45 392
11307.46 396
11308.46 380
11309.47 408
11310.47 420
11311.47 456
11312.48 459
11313.48 482
11314.49 486
11315.49 444
11316.50 477
11317.50 462
11318.50 436
11319.51 420
11320.51 427
11321.52 425
11322.52 422
11323.53 449
11324.53 408
11325.54 407
11326.54 416
11327.55 398
11328.55 390
11329.56 445
11330.56 391
11331.57 443
11332.57 432
11333.58 444
11334.58 392
11335.59 396
11336.59 438
11337.60 425
11338.60 461
11339.61 563
11340.61 478
11341.62 518
11342.63 512
11343.63 449
11344.64 435
11345.64 462
11346.65 433
11347.65 441
11348.66 443
11349.67 393
11350.67 380
11351.68 407
11352.68 415
11353.69 427
11354.70 406
11355.70 397
11356.71 404
11357.72 408
11358.72 398
11359.73 387
11360.73 361
11361.74 399
11362.75 412
11363.75 366
11364.76 398
11365.77 396
11366.77 349
11367.78 400
11368.79 386
11369.79 372
11370.80 368
11371.81 360
11372.81 392
11373.82 377
11374.83 378
11375.84 387
11376.84 423
11377.85 424
11378.86 354
11379.86 371
11380.87 401
11381.88 384
11382.89 385
11383.89 387
11384.90 393
11385.91 360
11386.92 389
11387.92 405
11388.93 376
11389.94 422
11390.95 429
11391.95 403
11392.96 408
11393.97 412
11394.98 392
11395.99 378
11396.99 407
11398.00 414
11399.01 404
11400.02 412
11401.03 436
11402.03 383
11403.04 379
11404.05 412
11405.06 427
11406.07 408
11407.08 408
11408.09 410
11409.09 377
11410.10 374
11411.11 397
11412.12 394
11413.13 423
11414.14 442
11415.15 400
11416.15 411
11417.16 379
11418.17 459
11419.18 422
11420.19 421
11421.20 425
11422.21 408
11423.22 430
11424.23 423
11425.24 451
11426.25 401
11427.26 385
11428.26 440
11429.27 419
11430.28 462
11431.29 479
11432.30 408
11433.31 385
11434.32 455
11435.33 421
11436.34 402
11437.35 451
11438.36 419
11439.37 397
11440.38 466
11441.39 448
11442.40 444
11443.41 427
11444.42 456
11445.43 491
11446.44 423
11447.45 464
11448.46 483
11449.47 459
11450.48 465
11451.49 466
11452.50 481
11453.51 493
11454.52 492
11455.53 484
11456.55 488
11457.56 497
11458.57 525
11459.58 484
11460.59 474
11461.60 455
11462.61 455
11463.62 549
11464.63 571
11465.64 517
11466.65 506
11467.67 596
11468.68 565
11469.69 526
11470.70 523
11471.71 558
11472.72 569
11473.73 550
11474.74 556
11475.76 605
11476.77 545
11477.78 560
11478.79 525
11479.80 540
11480.81 481
11481.83 545
11482.84 540
11483.85 445
11484.86 509
11485.87 520
11486.89 520
11487.90 477
11488.91 521
11489.92 517
11490.93 527
11491.95 524
11492.96 494
11493.97 552
11494.98 537
11496.00 511
11497.01 512
11498.02 563
11499.03 493
11500.05 531
11501.06 522
11502.07 567
11503.08 592
11504.10 556
11505.11 633
11506.12 573
11507.13 544
11508.15 571
11509.16 531
11510.17 579
11511.19 588
11512.20 582
11513.21 590
11514.23 547
11515.24 519
11516.25 660
11517.27 653
11518.28 575
11519.29 585
11520.31 531
11521.32 540
11522.33 630
11523.35 655
11524.36 605
11525.37 616
11526.39 606
11527.40 600
11528.42 617
11529.43 613
11530.44 654
11531.46 686
11532.47 655
11533.48 687
11534.50 670
11535.51 648
11536.53 745
11537.54 733
11538.56 703
11539.57 702
11540.58 697
11541.60 807
11542.61 730
11543.63 706
11544.64 761
11545.66 768
11546.67 800
11547.69 789
11548.70 775
11549.72 838
11550.73 798
11551.75 939
11552.76 999
11553.78 920
11554.79 920
11555.81 936
11556.82 1029
11557.84 985
11558.85 1019
11559.87 990
11560.88 1092
11561.90 1111
11562.91 1083
11563.93 1156
11564.94 1142
11565.96 1103
11566.97 1129
11567.99 1231
11569.00 1305
11570.02 1276
11571.04 1312
11572.05 1340
11573.07 1417
11574.08 1441
11575.10 1428
11576.11 1491
11577.13 1650
11578.15 1777
11579.16 1788
11580.18 1917
11581.20 1945
11582.21 2117
11583.23 2194
11584.24 2182
11585.26 2198
11586.28 2369
11587.29 2419
11588.31 2512
11589.33 2558
11590.34 2541
11591.36 2706
11592.38 3221
11593.39 3631
11594.41 4167
11595.43 4752
11596.44 5505
11597.46 6398
11598.48 7098
11599.49 7628
11600.51 7790
11601.53 7886
11602.54 7462
11603.56 7079
11604.58 6308
11605.60 5566
11606.61 4936
11607.63 4292
11608.65 3757
11609.67 3330
11610.68 3072
11611.70 2838
11612.72 2614
11613.74 2677
11614.75 2664
11615.77 2643
11616.79 2535
11617.81 2519
11618.82 2447
11619.84 2329
11620.86 2189
11621.88 2047
11622.90 1995
11623.91 1884
11624.93 1839
11625.95 1812
11626.97 1782
11627.99 1835
11629.00 1704
11630.02 1623
11631.04 1491
11632.06 1531
11633.08 1523
11634.10 1468
11635.11 1461
11636.13 1414
11637.15 1376
11638.17 1324
11639.19 1305
11640.21 1289
11641.23 1160
11642.25 1108
11643.26 1102
11644.28 1059
11645.30 1028
11646.32 1016
11647.34 992
11648.36 977
11649.38 957
11650.40 901
11651.42 925
11652.44 924
11653.46 909
11654.47 1008
11655.49 932
11656.51 921
11657.53 902
11658.55 911
11659.57 925
11660.59 896
11661.61 839
11662.63 892
11663.65 953
11664.67 900
11665.69 888
11666.71 835
11667.73 877
11668.75 948
11669.77 913
11670.79 935
11671.81 941
11672.83 954
11673.85 952
11674.87 1007
11675.89 1097
11676.91 1052
11677.93 1084
11678.95 1125
11679.97 1131
11680.99 1094
11682.01 1101
11683.03 1063
11684.06 1108
11685.08 1053
11686.10 1014
11687.12 1078
11688.14 1059
11689.16 1070
11690.18 1073
11691.20 1040
11692.22 995
11693.24 1029
11694.26 1002
11695.29 978
11696.31 1011
11697.33 1004
11698.35 954
11699.37 970
11700.39 947
11701.41 922
11702.43 1015
11703.46 969
11704.48 880
11705.50 860
11706.52 881
11707.54 826
11708.56 835
11709.59 875
11710.61 823
11711.63 894
11712.65 798
11713.67 770
11714.70 792
11715.72 810
11716.74 820
11717.76 788
11718.78 744
11719.81 754
11720.83 777
11721.85 670
11722.87 668
11723.90 724
11724.92 698
11725.94 652
11726.96 691
11727.99 690
11729.01 710
11730.03 746
11731.05 685
11732.08 730
11733.10 702
11734.12 670
11735.15 667
11736.17 703
11737.19 702
11738.21 642
11739.24 668
11740.26 736
11741.28 731
11742.31 771
11743.33 752
11744.35 749
11745.38 782
11746.40 778
11747.42 820
11748.45 777
11749.47 786
11750.49 774
11751.52 767
11752.54 758
11753.56 711
11754.59 696
11755.61 747
11756.64 707
11757.66 785
11758.68 820
11759.71 717
11760.73 732
11761.76 716
11762.78 615
11763.80 592
11764.83 627
11765.85 682
11766.88 625
11767.90 636
11768.93 661
11769.95 683
11770.97 715
11772.00 639
11773.02 634
11774.05 681
11775.07 656
11776.10 612
11777.12 611
11778.15 589
11779.17 547
11780.20 550
11781.22 575
11782.25 561
11783.27 606
11784.30 573
11785.32 537
11786.35 587
11787.37 550
11788.40 606
11789.42 549
11790.45 566
11791.47 532
11792.50 568
11793.52 520
11794.55 517
11795.57 573
11796.60 547
11797.63 536
11798.65 471
11799.68 490
11800.70 482
11801.73 516
11802.75 516
11803.78 487
11804.81 483
11805.83 513
11806.86 488
11807.88 485
11808.91 491
11809.94 465
11810.96 447
11811.99 482
11813.02 538
11814.04 428
11815.07 407
11816.09 472
11817.12 490
11818.15 464
11819.17 426
11820.20 474
11821.23 457
11822.25 412
11823.28 440
11824.31 413
11825.33 494
11826.36 463
11827.39 477
11828.42 462
11829.44 418
11830.47 433
11831.50 405
11832.52 477
11833.55 458
11834.58 417
11835.61 446
11836.63 425
11837.66 442
11838.69 379
11839.71 406
11840.74 441
11841.77 456
11842.80 454
11843.83 429
11844.85 425
11845.88 383
11846.91 362
11847.94 397
11848.96 451
11849.99 424
11851.02 377
11852.05 397
11853.08 399
11854.10 431
11855.13 422
11856.16 396
11857.19 387
11858.22 374
11859.24 388
11860.27 374
11861.30 397
11862.33 384
11863.36 392
11864.39 450
11865.42 411
11866.44 404
11867.47 399
11868.50 390
11869.53 395
11870.56 416
11871.59 369
11872.62 369
11873.65 413
11874.67 402
11875.70 382
11876.73 323
11877.76 365
11878.79 353
11879.82 404
11880.85 358
11881.88 392
11882.91 408
11883.94 415
11884.97 421
11886.00 419
11887.03 424
11888.06 337
11889.09 367
11890.11 422
11891.14 421
11892.17 396
11893.20 408
11894.23 451
11895.26 430
11896.29 402
11897.32 423
11898.35 446
11899.38 434
11900.41 450
11901.44 428
11902.47 420
11903.50 406
11904.53 423
11905.56 425
11906.59 392
11907.63 396
11908.66 390
11909.69 406
11910.72 442
11911.75 417
11912.78 438
11913.81 387
11914.84 412
11915.87 412
11916.90 413
11917.93 408
11918.96 476
11919.99 461
11921.02 405
11922.06 376
11923.09 406
11924.12 435
11925.15 428
11926.18 421
11927.21 396
11928.24 463
11929.27 436
11930.31 450
11931.34 472
11932.37 447
11933.40 482
11934.43 444
11935.46 506
11936.49 517
11937.53 455
11938.56 408
11939.59 429
11940.62 407
11941.65 432
11942.69 422
11943.72 402
11944.75 415
11945.78 412
11946.81 362
11947.85 391
11948.88 414
11949.91 381
11950.94 367
11951.97 408
11953.01 356
11954.04 367
11955.07 366
11956.10 384
11957.14 380
11958.17 345
11959.20 385
11960.24 381
11961.27 414
11962.30 413
11963.33 410
11964.37 397
11965.40 406
11966.43 408
11967.47 444
11968.50 402
11969.53 394
11970.56 377
11971.60 389
11972.63 383
11973.66 382
11974.70 413
11975.73 427
11976.76 376
11977.80 346
11978.83 391
11979.86 398
11980.90 437
11981.93 398
11982.97 423
11984.00 362
11985.03 433
11986.07 432
11987.10 370
11988.13 386
11989.17 434
11990.20 450
11991.24 408
11992.27 428
11993.30 372
11994.34 387
11995.37 440
11996.41 421
11997.44 447
11998.48 398
11999.51 437
12000.54 436
12001.58 437
12002.61 409
12003.65 454
12004.68 466
12005.72 472
12006.75 471
12007.79 477
12008.82 501
12009.86 494
12010.89 460
12011.93 460
12012.96 458
12014.00 483
12015.03 486
12016.07 470
12017.10 481
12018.14 533
12019.17 514
12020.21 519
12021.24 512
12022.28 506
12023.31 491
12024.35 505
12025.38 480
12026.42 527
12027.46 535
12028.49 513
12029.53 463
12030.56 494
12031.60 535
12032.63 462
12033.67 427
12034.71 424
12035.74 432
12036.78 461
12037.81 485
12038.85 459
12039.89 449
12040.92 473
12041.96 459
12042.99 482
12044.03 468
12045.07 438
12046.10 458
12047.14 426
12048.18 399
12049.21 415
12050.25 390
12051.29 409
12052.32 439
12053.36 433
12054.40 411
12055.43 459
12056.47 442
12057.51 476
12058.54 412
12059.58 418
12060.62 431
12061.65 405
12062.69 361
12063.73 358
12064.77 378
12065.80 372
12066.84 387
12067.88 467
12068.92 405
12069.95 402
12070.99 420
12072.03 399
12073.07 408
12074.10 388
12075.14 365
12076.18 428
12077.22 385
12078.25 396
12079.29 396
12080.33 376
12081.37 312
12082.41 318
12083.44 379
12084.48 388
12085.52 372
12086.56 349
12087.60 360
12088.63 323
12089.67 381
12090.71 398
12091.75 399
12092.79 400
12093.83 380
12094.86 403
12095.90 417
12096.94 398
12097.98 435
12099.02 380
12100.06 367
12101.10 339
12102.13 381
12103.17 371
12104.21 373
12105.25 380
12106.29 344
12107.33 371
12108.37 391
12109.41 408
12110.45 376
12111.49 349
12112.53 392
12113.56 367
12114.60 371
12115.64 381
12116.68 383
12117.72 396
12118.76 380
12119.80 335
12120.84 352
12121.88 341
12122.92 353
12123.96 352
12125.00 346
12126.04 351
12127.08 326
12128.12 326
12129.16 325
12130.20 310
12131.24 353
12132.28 374
12133.32 365
12134.36 298
12135.40 291
12136.44 358
12137.48 348
12138.52 351
12139.56 297
12140.60 318
12141.64 323
12142.68 321
12143.72 303
12144.76 344
12145.81 362
12146.85 353
12147.89 316
12148.93 345
12149.97 291
12151.01 310
12152.05 308
12153.09 279
12154.13 341
12155.17 298
12156.21 294
12157.26 308
12158.30 298
12159.34 310
12160.38 319
12161.42 317
12162.46 322
12163.50 309
12164.55 291
12165.59 320
12166.63 318
12167.67 310
12168.71 349
12169.75 338
12170.80 322
12171.84 280
12172.88 347
12173.92 321
12174.96 299
12176.00 309
12177.05 325
12178.09 276
12179.13 272
12180.17 339
12181.22 314
12182.26 324
12183.30 308
12184.34 310
12185.38 302
12186.43 294
12187.47 270
12188.51 290
12189.55 298
12190.60 311
12191.64 299
12192.68 300
12193.72 302
12194.77 274
12195.81 279
12196.85 290
12197.90 309
12198.94 342
12199.98 298
12201.03 325
12202.07 284
12203.11 318
12204.15 300
12205.20 307
12206.24 288
12207.28 305
12208.33 327
12209.37 356
12210.41 329
12211.46 330
12212.50 312
12213.55 327
12214.59 328
12215.63 322
12216.68 310
12217.72 310
12218.76 287
12219.81 353
12220.85 284
12221.90 276
12222.94 304
12223.98 320
12225.03 327
12226.07 355
12227.12 310
12228.16 329
12229.20 335
12230.25 270
12231.29 297
12232.34 314
12233.38 341
12234.43 383
12235.47 343
12236.52 295
12237.56 328
12238.61 336
12239.65 346
12240.69 374
12241.74 348
12242.78 379
12243.83 350
12244.87 339
12245.92 359
12246.96 379
12248.01 372
12249.05 369
12250.10 360
12251.14 358
12252.19 351
12253.24 323
12254.28 350
12255.33 343
12256.37 340
12257.42 310
12258.46 304
12259.51 327
12260.55 364
12261.60 297
12262.64 292
12263.69 285
12264.74 298
12265.78 301
12266.83 293
12267.87 288
12268.92 284
12269.97 308
12271.01 303
12272.06 295
12273.10 266
12274.15 274
12275.20 293
12276.24 294
12277.29 288
12278.34 252
12279.38 304
12280.43 328
12281.47 279
12282.52 273
12283.57 288
12284.61 283
12285.66 277
12286.71 263
12287.75 279
12288.80 295
12289.85 260
12290.90 271
12291.94 288
12292.99 298
12294.04 265
12295.08 238
12296.13 268
12297.18 262
12298.22 284
12299.27 268
12300.32 285
12301.37 250
12302.41 275
12303.46 282
12304.51 307
12305.56 275
12306.60 274
12307.65 228
12308.70 225
12309.75 214
12310.79 236
12311.84 289
12312.89 266
12313.94 257
12314.99 275
12316.03 278
12317.08 265
12318.13 265
12319.18 232
12320.23 236
12321.27 219
12322.32 215
12323.37 225
12324.42 266
12325.47 273
12326.52 252
12327.56 225
12328.61 268
12329.66 249
12330.71 258
12331.76 214
12332.81 240
12333.86 310
12334.91 284
12335.95 266
12337.00 300
12338.05 262
12339.10 292
12340.15 278
12341.20 260
12342.25 264
12343.30 244
12344.35 270
12345.40 220
12346.44 222
12347.49 299
12348.54 273
12349.59 237
12350.64 248
12351.69 248
12352.74 220
12353.79 265
12354.84 236
12355.89 231
12356.94 266
12357.99 256
12359.04 248
12360.09 224
12361.14 234
12362.19 256
12363.24 326
12364.29 270
12365.34 205
12366.39 259
12367.44 221
12368.49 231
12369.54 248
12370.59 250
12371.64 221
12372.69 256
12373.74 252
12374.79 280
12375.84 258
12376.89 261
12377.94 247
12378.99 276
12380.05 268
12381.10 224
12382.15 204
12383.20 236
12384.25 274
12385.30 203
12386.35 242
12387.40 305
12388.45 246
12389.50 269
12390.55 259
12391.61 256
12392.66 319
12393.71 285
12394.76 277
12395.81 259
12396.86 280
12397.91 259
12398.97 263
12400.02 282
12401.07 282
12402.12 313
12403.17 302
12404.22 286
12405.28 268
12406.33 244
12407.38 278
12408.43 300
12409.48 239
12410.53 249
12411.59 279
12412.64 279
12413.69 256
12414.74 270
12415.80 272
12416.85 276
12417.90 289
12418.95 281
12420.00 270
12421.06 233
12422.11 272
12423.16 252
12424.21 230
12425.27 249
12426.32 278
12427.37 294
12428.43 271
12429.48 290
12430.53 270
12431.58 286
12432.64 294
12433.69 282
12434.74 244
12435.80 293
12436.85 307
12437.90 296
12438.96 263
12440.01 266
12441.06 232
12442.12 292
12443.17 272
12444.22 242
12445.28 235
12446.33 264
12447.38 273
12448.44 249
12449.49 249
12450.54 275
12451.60 276
12452.65 258
12453.71 280
12454.76 244
12455.81 250
12456.87 277
12457.92 287
12458.98 226
12460.03 248
12461.08 203
12462.14 239
12463.19 272
12464.25 247
12465.30 293
12466.35 285
12467.41 245
12468.46 261
12469.52 258
12470.57 274
12471.63 259
12472.68 263
12473.74 297
12474.79 283
12475.85 257
12476.90 274
12477.96 268
12479.01 261
12480.07 309
12481.12 287
12482.18 283
12483.23 318
12484.29 313
12485.34 344
12486.40 295
12487.45 293
12488.51 339
12489.56 352
12490.62 354
12491.67 395
12492.73 375
12493.78 456
12494.84 479
12495.90 480
12496.95 451
12498.01 472
12499.06 489
12500.12 431
12501.17 412
12502.23 403
12503.29 324
12504.34 346
12505.40 319
12506.45 313
12507.51 271
12508.57 291
12509.62 279
12510.68 272
12511.73 261
12512.79 242
12513.85 264
12514.90 305
12515.96 276
12517.02 279
12518.07 265
12519.13 308
12520.19 284
12521.24 278
12522.30 286
12523.36 249
12524.41 226
12525.47 270
12526.53 214
12527.58 276
12528.64 290
12529.70 223
12530.76 228
12531.81 203
12532.87 250
12533.93 250
12534.98 242
12536.04 240
12537.10 266
12538.16 259
12539.21 249
12540.27 267
12541.33 246
12542.39 216
12543.44 237
12544.50 283
12545.56 293
12546.62 231
12547.68 233
12548.73 208
12549.79 233
12550.85 224
12551.91 202
12552.96 229
12554.02 268
12555.08 246
12556.14 256
12557.20 260
12558.26 270
12559.31 249
12560.37 259
12561.43 238
12562.49 214
12563.55 237
12564.61 273
12565.66 274
12566.72 250
12567.78 253
12568.84 244
12569.90 247
12570.96 270
12572.02 293
12573.08 304
12574.13 306
12575.19 250
12576.25 267
12577.31 262
12578.37 288
12579.43 295
12580.49 298
12581.55 306
12582.61 298
12583.67 294
12584.73 285
12585.79 229
12586.85 252
12587.91 256
12588.96 223
12590.02 277
12591.08 265
12592.14 218
12593.20 219
12594.26 248
12595.32 258
12596.38 243
12597.44 232
12598.50 252
12599.56 252
12600.62 269
12601.68 255
12602.74 192
12603.80 225
12604.86 280
12605.92 241
12606.98 258
12608.04 211
12609.10 221
12610.17 251
12611.23 219
12612.29 255
12613.35 251
12614.41 235
12615.47 279
12616.53 241
12617.59 257
12618.65 233
12619.71 234
12620.77 230
12621.83 273
12622.89 274
12623.95 261
12625.02 226
12626.08 226
12627.14 194
12628.20 206
12629.26 219
12630.32 242
12631.38 222
12632.44 212
12633.51 211
12634.57 217
12635.63 223
12636.69 228
12637.75 220
12638.81 239
12639.88 216
12640.94 235
12642.00 222
12643.06 243
12644.12 255
12645.18 210
12646.25 226
12647.31 226
12648.37 229
12649.43 210
12650.50 220
12651.56 224
12652.62 255
12653.68 236
12654.74 235
12655.81 232
12656.87 250
12657.93 246
12658.99 243
12660.06 225
12661.12 223
12662.18 243
12663.24 229
12664.31 206
12665.37 225
12666.43 226
12667.50 247
12668.56 234
12669.62 235
12670.68 228
12671.75 198
12672.81 213
12673.87 238
12674.94 199
12676.00 219
12677.06 205
12678.13 245
12679.19 222
12680.25 216
12681.32 215
12682.38 244
12683.44 253
12684.51 220
12685.57 230
12686.63 232
12687.70 240
12688.76 224
12689.83 226
12690.89 232
12691.95 207
12693.02 207
12694.08 211
12695.15 198
12696.21 189
12697.27 207
12698.34 197
12699.40 215
12700.47 203
12701.53 215
12702.60 192
12703.66 234
12704.72 265
12705.79 215
12706.85 258
12707.92 218
12708.98 259
12710.05 211
12711.11 242
12712.18 204
12713.24 212
12714.31 194
12715.37 205
12716.44 243
12717.50 246
12718.57 228
12719.63 235
12720.70 241
12721.76 216
12722.83 226
12723.89 222
12724.96 232
12726.02 237
12727.09 263
12728.15 231
12729.22 209
12730.28 218
12731.35 252
12732.41 225
12733.48 261
12734.55 255
12735.61 244
12736.68 217
12737.74 186
12738.81 207
12739.88 234
12740.94 224
12742.01 248
12743.07 235
12744.14 205
12745.21 219
12746.27 196
12747.34 222
12748.40 233
12749.47 278
12750.54 212
12751.60 223
12752.67 254
12753.74 288
12754.80 257
12755.87 248
12756.94 221
12758.00 220
12759.07 268
12760.14 237
12761.20 262
12762.27 190
12763.34 210
12764.40 257
12765.47 224
12766.54 168
12767.60 223
12768.67 250
12769.74 270
12770.81 223
12771.87 208
12772.94 236
12774.01 219
12775.08 206
12776.14 186
12777.21 220
12778.28 196
12779.35 241
12780.41 175
12781.48 223
12782.55 205
12783.62 201
12784.68 186
12785.75 179
12786.82 209
12787.89 185
12788.96 213
12790.02 214
12791.09 211
12792.16 242
12793.23 241
12794.30 216
12795.36 166
12796.43 211
12797.50 210
12798.57 210
12799.64 195
12800.71 205
12801.77 196
12802.84 197
12803.91 192
12804.98 216
12806.05 211
12807.12 195
12808.19 195
12809.25 206
12810.32 195
12811.39 216
12812.46 183
12813.53 202
12814.60 227
12815.67 211
12816.74 218
12817.81 224
12818.88 202
12819.95 204
12821.01 207
12822.08 248
12823.15 215
12824.22 219
12825.29 213
12826.36 203
12827.43 190
12828.50 211
12829.57 226
12830.64 204
12831.71 213
12832.78 175
12833.85 183
12834.92 223
12835.99 206
12837.06 194
12838.13 177
12839.20 196
12840.27 201
12841.34 224
12842.41 205
12843.48 245
12844.55 220
12845.62 238
12846.69 211
12847.76 165
12848.83 166
12849.90 193
12850.97 176
12852.04 212
12853.11 251
12854.19 182
12855.26 193
12856.33 213
12857.40 223
12858.47 168
12859.54 166
12860.61 209
12861.68 222
12862.75 219
12863.82 209
12864.89 200
12865.97 171
12867.04 201
12868.11 174
12869.18 142
12870.25 148
12871.32 207
12872.39 218
12873.47 199
12874.54 196
12875.61 211
12876.68 213
12877.75 211
12878.82 191
12879.90 215
12880.97 231
12882.04 214
12883.11 163
12884.18 228
12885.25 206
12886.33 192
12887.40 197
12888.47 177
12889.54 195
12890.62 171
12891.69 244
12892.76 193
12893.83 170
12894.90 200
12895.98 198
12897.05 179
12898.12 189
12899.19 194
12900.27 205
12901.34 206
12902.41 181
12903.49 193
12904.56 207
12905.63 200
12906.70 189
12907.78 207
12908.85 180
12909.92 168
12911.00 206
12912.07 191
12913.14 178
12914.22 155
12915.29 163
12916.36 224
12917.44 185
12918.51 174
12919.58 170
12920.66 192
12921.73 161
12922.80 197
12923.88 187
12924.95 176
12926.02 207
12927.10 205
12928.17 185
12929.24 188
12930.32 186
12931.39 159
12932.47 191
12933.54 219
12934.61 265
12935.69 206
12936.76 197
12937.84 170
12938.91 172
12939.99 171
12941.06 195
12942.13 172
12943.21 166
12944.28 158
12945.36 188
12946.43 167
12947.51 186
12948.58 184
12949.66 174
12950.73 190
12951.81 198
12952.88 180
12953.95 172
12955.03 175
12956.10 176
12957.18 197
12958.25 210
12959.33 179
12960.40 187
12961.48 202
12962.56 202
12963.63 207
12964.71 178
12965.78 151
12966.86 145
12967.93 199
12969.01 198
12970.08 175
12971.16 185
12972.23 199
12973.31 188
12974.39 160
12975.46 167
12976.54 192
12977.61 220
12978.69 206
12979.76 188
12980.84 183
12981.92 184
12982.99 176
12984.07 169
12985.14 160
12986.22 203
12987.30 178
12988.37 214
12989.45 220
12990.53 177
12991.60 171
12992.68 190
12993.76 187
12994.83 173
12995.91 187
12996.99 181
12998.06 220
12999.14 222
13000.22 221
13001.29 208
13002.37 172
13003.45 207
13004.52 202
13005.60 195
13006.68 190
13007.75 216
13008.83 202
13009.91 187
13010.99 217
13012.06 187
13013.14 172
13014.22 205
13015.30 218
13016.37 207
13017.45 194
13018.53 216
13019.61 225
13020.68 185
13021.76 193
13022.84 200
13023.92 185
13024.99 173
13026.07 166
13027.15 188
13028.23 207
13029.31 206
13030.38 203
13031.46 207
13032.54 229
13033.62 197
13034.70 167
13035.77 186
13036.85 182
13037.93 218
13039.01 183
13040.09 194
13041.17 205
13042.24 216
13043.32 195
13044.40 183
13045.48 185
13046.56 214
13047.64 207
13048.72 178
13049.80 199
13050.87 203
13051.95 180
13053.03 207
13054.11 196
13055.19 215
13056.27 169
13057.35 212
13058.43 208
13059.51 188
13060.59 206
13061.67 169
13062.74 196
13063.82 206
13064.90 193
13065.98 165
13067.06 173
13068.14 207
13069.22 191
13070.30 168
13071.38 205
13072.46 200
13073.54 222
13074.62 209
13075.70 210
13076.78 176
13077.86 196
13078.94 201
13080.02 197
13081.10 183
13082.18 195
13083.26 220
13084.34 236
13085.42 170
13086.50 192
13087.58 170
13088.66 183
13089.74 177
13090.82 198
13091.90 193
13092.99 173
13094.07 181
13095.15 179
13096.23 175
13097.31 188
13098.39 170
13099.47 168
13100.55 159
13101.63 186
13102.71 190
13103.79 197
13104.88 185
13105.96 182
13107.04 163
13108.12 167
13109.20 181
13110.28 173
13111.36 163
13112.44 170
13113.53 206
13114.61 188
13115.69 162
13116.77 202
13117.85 189
13118.93 183
13120.02 235
13121.10 218
13122.18 163
13123.26 182
13124.34 165
13125.42 163
13126.51 217
13127.59 186
13128.67 187
13129.75 200
13130.84 205
13131.92 170
13133.00 159
13134.08 178
13135.16 179
13136.25 182
13137.33 180
13138.41 174
13139.49 174
13140.58 150
13141.66 188
13142.74 164
13143.82 187
13144.91 201
13145.99 172
13147.07 175
13148.16 192
13149.24 209
13150.32 164
13151.41 172
13152.49 155
13153.57 179
13154.65 177
13155.74 160
13156.82 150
13157.90 150
13158.99 170
13160.07 164
13161.15 156
13162.24 154
13163.32 162
13164.40 192
13165.49 196
13166.57 182
13167.66 200
13168.74 163
13169.82 160
13170.91 177
13171.99 194
13173.08 179
13174.16 174
13175.24 203
13176.33 164
13177.41 178
13178.50 179
13179.58 185
13180.66 207
13181.75 185
13182.83 182
13183.92 150
13185.00 153
13186.09 167
13187.17 199
13188.25 154
13189.34 190
13190.42 192
13191.51 196
13192.59 188
13193.68 186
13194.76 215
13195.85 187
13196.93 180
13198.02 164
13199.10 190
13200.19 193
13201.27 224
13202.36 186
13203.44 171
13204.53 143
13205.61 159
13206.70 129
13207.78 150
13208.87 147
13209.96 156
13211.04 189
13212.13 186
13213.21 171
13214.30 179
13215.38 167
13216.47 168
13217.55 164
13218.64 182
13219.73 177
13220.81 216
13221.90 176
13222.98 154
13224.07 156
13225.16 164
13226.24 162
13227.33 140
13228.41 153
13229.50 154
13230.59 162
13231.67 162
13232.76 180
13233.85 166
13234.93 151
13236.02 175
13237.11 192
13238.19 170
13239.28 144
13240.37 147
13241.45 184
13242.54 182
13243.63 155
13244.71 191
13245.80 196
13246.89 174
13247.97 167
13249.06 171
13250.15 135
13251.24 182
13252.32 184
13253.41 180
13254.50 192
13255.58 172
13256.67 206
13257.76 188
13258.85 180
13259.93 161
13261.02 164
13262.11 141
13263.20 179
13264.28 175
13265.37 157
13266.46 162
13267.55 194
13268.64 162
13269.72 166
13270.81 180
13271.90 164
13272.99 166
13274.08 175
13275.16 188
13276.25 203
13277.34 169
13278.43 195
13279.52 166
13280.61 209
13281.69 162
13282.78 173
13283.87 160
13284.96 162
13286.05 182
13287.14 189
13288.23 161
13289.31 180
13290.40 164
13291.49 138
13292.58 192
13293.67 182
13294.76 175
13295.85 161
13296.94 212
13298.03 199
13299.11 176
13300.20 169
13301.29 150
13302.38 178
13303.47 191
13304.56 186
13305.65 173
13306.74 183
13307.83 185
13308.92 184
13310.01 168
13311.10 189
13312.19 187
13313.28 162
13314.37 154
13315.46 144
13316.55 161
13317.64 168
13318.73 194
13319.82 205
13320.91 174
13322.00 196
13323.09 172
13324.18 179
13325.27 196
13326.36 182
13327.45 199
13328.54 178
13329.63 157
13330.72 194
13331.81 177
13332.90 159
13333.99 161
13335.08 172
13336.17 198
13337.26 201
13338.35 179
13339.44 182
13340.53 174
13341.62 192
13342.72 181
13343.81 170
13344.90 160
13345.99 147
13347.08 160
13348.17 182
13349.26 186
13350.35 176
13351.44 187
13352.54 145
13353.63 145
13354.72 172
13355.81 185
13356.90 182
13357.99 158
13359.08 186
13360.18 175
13361.27 158
13362.36 140
13363.45 153
13364.54 176
13365.63 157
13366.73 157
13367.82 166
13368.91 203
13370.00 173
13371.09 181
13372.19 175
13373.28 191
13374.37 195
13375.46 179
13376.56 157
13377.65 183
13378.74 167
13379.83 183
13380.93 146
13382.02 151
13383.11 173
13384.20 155
13385.30 187
13386.39 157
13387.48 172
13388.57 148
13389.67 166
13390.76 176
13391.85 163
13392.95 189
13394.04 205
13395.13 181
13396.22 191
13397.32 158
13398.41 187
13399.50 189
13400.60 180
13401.69 141
13402.78 171
13403.88 157
13404.97 174
13406.06 203
13407.16 178
13408.25 170
13409.35 186
13410.44 159
13411.53 172
13412.63 173
13413.72 189
13414.81 169
13415.91 176
13417.00 173
13418.10 179
13419.19 193
13420.28 156
13421.38 182
13422.47 174
13423.57 206
13424.66 176
13425.76 182
13426.85 187
13427.94 180
13429.04 150
13430.13 139
13431.23 158
13432.32 177
13433.42 153
13434.51 166
13435.61 130
13436.70 156
13437.80 164
13438.89 170
13439.99 183
13441.08 172
13442.18 163
13443.27 176
13444.37 178
13445.46 191
13446.56 185
13447.65 183
13448.75 184
13449.84 156
13450.94 174
13452.03 152
13453.13 176
13454.22 177
13455.32 177
13456.41 155
13457.51 183
13458.61 162
13459.70 190
13460.80 214
13461.89 201
13462.99 180
13464.08 147
13465.18 160
13466.28 197
13467.37 187
13468.47 190
13469.56 178
13470.66 174
13471.76 193
13472.85 177
13473.95 176
13475.05 174
13476.14 200
13477.24 193
13478.33 154
13479.43 180
13480.53 179
13481.62 154
13482.72 174
13483.82 184
13484.91 165
13486.01 146
13487.11 212
13488.20 192
13489.30 188
13490.40 166
13491.50 198
13492.59 228
13493.69 210
13494.79 191
13495.88 204
13496.98 180
13498.08 199
13499.18 207
13500.27 207
13501.37 223
13502.47 203
13503.57 211
13504.66 194
13505.76 193
13506.86 221
13507.96 197
13509.05 179
13510.15 173
13511.25 179
13512.35 170
13513.44 181
13514.54 215
13515.64 203
13516.74 159
13517.84 151
13518.93 194
13520.03 215
13521.13 152
13522.23 184
13523.33 153
13524.43 176
13525.52 150
13526.62 162
13527.72 179
13528.82 185
13529.92 182
13531.02 173
13532.12 180
13533.21 177
13534.31 175
13535.41 171
13536.51 169
13537.61 179
13538.71 167
13539.81 196
13540.91 178
13542.01 171
13543.10 141
13544.20 160
13545.30 171
13546.40 171
13547.50 164
13548.60 181
13549.70 150
13550.80 162
13551.90 148
13553.00 156
13554.10 166
13555.20 152
13556.30 177
13557.40 185
13558.50 195
13559.60 140
13560.70 158
13561.80 164
13562.90 165
13564.00 187
13565.10 182
13566.20 169
13567.30 162
13568.40 145
13569.50 166
13570.60 202
13571.70 178
13572.80 165
13573.90 170
13575.00 152
13576.10 184
13577.20 166
13578.30 161
13579.40 187
13580.50 172
13581.60 166
13582.70 182
13583.80 193
13584.90 159
13586.00 167
13587.10 223
13588.21 175
13589.31 166
13590.41 186
13591.51 224
13592.61 197
13593.71 152
13594.81 151
13595.91 158
13597.01 183
13598.12 170
13599.22 165
13600.32 153
13601.42 178
13602.52 191
13603.62 172
13604.72 217
13605.83 174
13606.93 177
13608.03 169
13609.13 140
13610.23 168
13611.34 193
13612.44 198
13613.54 167
13614.64 175
13615.74 207
13616.85 206
13617.95 148
13619.05 188
13620.15 179
13621.25 196
13622.36 164
13623.46 154
13624.56 173
13625.66 173
13626.77 169
13627.87 160
13628.97 145
13630.07 186
13631.18 190
13632.28 169
13633.38 205
13634.48 188
13635.59 230
13636.69 176
13637.79 181
13638.90 170
13640.00 202
13641.10 193
13642.21 180
13643.31 215
13644.41 195
13645.52 175
13646.62 167
13647.72 181
13648.83 198
13649.93 176
13651.03 166
13652.14 181
13653.24 159
13654.34 167
13655.45 193
13656.55 198
13657.65 177
13658.76 175
13659.86 154
13660.97 161
13662.07 180
13663.17 174
13664.28 151
13665.38 178
13666.49 191
13667.59 162
13668.69 210
13669.80 165
13670.90 181
13672.01 195
13673.11 190
13674.22 180
13675.32 128
13676.42 145
13677.53 174
13678.63 159
13679.74 155
13680.84 148
13681.95 173
13683.05 156
13684.16 180
13685.26 178
13686.37 168
13687.47 159
13688.58 191
13689.68 162
13690.79 161
13691.89 172
13693.00 171
13694.10 190
13695.21 159
13696.31 144
13697.42 180
13698.52 168
13699.63 129
13700.73 176
13701.84 170
13702.95 162
13704.05 206
13705.16 215
13706.26 197
13707.37 176
13708.47 177
13709.58 195
13710.69 182
13711.79 175
13712.90 181
13714.00 141
13715.11 185
13716.22 202
13717.32 188
13718.43 149
13719.53 178
13720.64 181
13721.75 179
13722.85 175
13723.96 174
13725.07 204
13726.17 203
13727.28 173
13728.39 202
13729.49 161
13730.60 191
13731.71 203
13732.81 228
13733.92 214
13735.03 230
13736.13 195
13737.24 236
13738.35 212
13739.46 217
13740.56 224
13741.67 216
13742.78 216
13743.88 192
13744.99 183
13746.10 205
13747.21 165
13748.31 243
13749.42 213
13750.53 217
13751.64 223
13752.74 213
13753.85 182
13754.96 221
13756.07 229
13757.17 283
13758.28 251
13759.39 229
13760.50 229
13761.61 242
13762.71 248
13763.82 280
13764.93 281
13766.04 242
13767.15 285
13768.25 297
13769.36 264
13770.47 300
13771.58 341
13772.69 345
13773.80 337
13774.90 295
13776.01 288
13777.12 328
13778.23 289
13779.34 312
13780.45 309
13781.56 299
13782.67 251
13783.77 272
13784.88 310
13785.99 209
13787.10 268
13788.21 298
13789.32 242
13790.43 241
13791.54 212
13792.65 225
13793.76 251
13794.86 230
13795.97 217
13797.08 209
13798.19 206
13799.30 217
13800.41 252
13801.52 272
13802.63 221
13803.74 234
13804.85 226
13805.96 208
13807.07 185
13808.18 244
13809.29 234
13810.40 214
13811.51 204
13812.62 190
13813.73 212
13814.84 209
13815.95 213
13817.06 208
13818.17 195
13819.28 197
13820.39 250
13821.50 243
13822.61 185
13823.72 210
13824.83 203
13825.94 207
13827.05 211
13828.16 200
13829.27 209
13830.39 203
13831.50 223
13832.61 185
13833.72 179
13834.83 207
13835.94 203
13837.05 214
13838.16 181
13839.27 160
13840.38 172
13841.50 201
13842.61 209
13843.72 190
13844.83 171
13845.94 206
13847.05 231
13848.16 206
13849.27 203
13850.39 206
13851.50 232
13852.61 225
13853.72 186
13854.83 200
13855.94 230
13857.06 211
13858.17 232
13859.28 237
13860.39 185
13861.50 229
13862.62 210
13863.73 209
13864.84 194
13865.95 242
13867.06 231
13868.18 194
13869.29 204
13870.40 217
13871.51 203
13872.63 239
13873.74 209
13874.85 215
13875.96 233
13877.08 246
13878.19 246
13879.30 272
13880.41 257
13881.53 244
13882.64 236
13883.75 206
13884.87 243
13885.98 253
13887.09 254
13888.20 272
13889.32 316
13890.43 304
13891.54 289
13892.66 298
13893.77 327
13894.88 279
13896.00 298
13897.11 332
13898.22 347
13899.34 306
13900.45 317
13901.56 319
13902.68 285
13903.79 288
13904.91 295
13906.02 244
13907.13 279
13908.25 275
13909.36 298
13910.48 266
13911.59 257
13912.70 254
13913.82 263
13914.93 243
13916.05 230
13917.16 254
13918.27 249
13919.39 250
13920.50 262
13921.62 243
13922.73 235
13923.85 238
13924.96 261
13926.08 250
13927.19 259
13928.30 283
13929.42 252
13930.53 234
13931.65 244
13932.76 254
13933.88 223
13934.99 257
13936.11 230
13937.22 269
13938.34 289
13939.45 302
13940.57 226
13941.68 223
13942.80 209
13943.91 240
13945.03 249
13946.15 241
13947.26 214
13948.38 211
13949.49 220
13950.61 244
13951.72 218
13952.84 213
13953.95 212
13955.07 222
13956.19 228
13957.30 192
13958.42 216
13959.53 212
13960.65 192
13961.77 240
13962.88 218
13964.00 195
13965.11 204
13966.23 207
13967.35 223
13968.46 196
13969.58 226
13970.69 226
13971.81 218
13972.93 200
13974.04 198
13975.16 227
13976.28 228
13977.39 249
13978.51 219
13979.63 182
13980.74 219
13981.86 217
13982.98 233
13984.09 219
13985.21 184
13986.33 193
13987.45 190
13988.56 218
13989.68 224
13990.80 216
13991.91 225
13993.03 229
13994.15 219
13995.27 240
13996.38 187
13997.50 214
13998.62 202
13999.74 182
14000.85 180
14001.97 203
14003.09 199
14004.21 213
14005.32 213
14006.44 203
14007.56 179
14008.68 223
14009.80 191
14010.91 199
14012.03 178
14013.15 214
14014.27 229
14015.39 210
14016.50 214
14017.62 228
14018.74 195
14019.86 198
14020.98 206
14022.10 198
14023.21 214
14024.33 234
14025.45 241
14026.57 238
14027.69 214
14028.81 216
14029.93 235
14031.04 214
14032.16 193
14033.28 236
14034.40 186
14035.52 218
14036.64 214
14037.76 192
14038.88 230
14040.00 226
14041.12 209
14042.23 233
14043.35 249
14044.47 210
14045.59 195
14046.71 228
14047.83 221
14048.95 224
14050.07 224
14051.19 219
14052.31 269
14053.43 238
14054.55 224
14055.67 195
14056.79 241
14057.91 208
14059.03 245
14060.15 206
14061.27 242
14062.39 233
14063.51 239
14064.63 280
14065.75 277
14066.87 276
14067.99 245
14069.11 264
14070.23 247
14071.35 252
14072.47 262
14073.59 217
14074.71 277
14075.83 262
14076.95 292
14078.07 285
14079.19 304
14080.31 313
14081.44 344
14082.56 306
14083.68 302
14084.80 337
14085.92 332
14087.04 380
14088.16 337
14089.28 373
14090.40 387
14091.52 361
14092.65 408
14093.77 400
14094.89 433
14096.01 434
14097.13 448
14098.25 480
14099.37 476
14100.50 496
14101.62 425
14102.74 445
14103.86 442
14104.98 423
14106.10 413
14107.23 364
14108.35 388
14109.47 344
14110.59 341
14111.71 342
14112.84 308
14113.96 321
14115.08 334
14116.20 296
14117.32 290
14118.45 236
14119.57 241
14120.69 300
14121.81 313
14122.94 264
14124.06 319
14125.18 289
14126.30 245
14127.43 247
14128.55 264
14129.67 270
14130.79 242
14131.92 242
14133.04 259
14134.16 243
14135.29 249
14136.41 250
14137.53 201
14138.66 271
14139.78 260
14140.90 270
14142.02 270
14143.15 253
14144.27 236
14145.39 257
14146.52 239
14147.64 247
14148.76 252
14149.89 256
14151.01 250
14152.14 210
14153.26 230
14154.38 241
14155.51 253
14156.63 271
14157.75 238
14158.88 270
14160.00 284
14161.13 245
14162.25 228
14163.37 227
14164.50 235
14165.62 204
14166.75 236
14167.87 247
14168.99 222
14170.12 204
14171.24 238
14172.37 243
14173.49 210
14174.62 238
14175.74 194
14176.87 209
14177.99 232
14179.12 235
14180.24 245
14181.36 265
14182.49 251
14183.61 271
14184.74 238
14185.86 243
14186.99 225
14188.11 234
14189.24 233
14190.36 211
14191.49 250
14192.62 222
14193.74 210
14194.87 226
14195.99 233
14197.12 214
14198.24 200
14199.37 194
14200.49 214
14201.62 222
14202.74 204
14203.87 206
14205.00 217
14206.12 217
14207.25 196
14208.37 214
14209.50 214
14210.62 195
14211.75 225
14212.88 229
14214.00 218
14215.13 209
14216.26 197
14217.38 179
14218.51 178
14219.63 195
14220.76 201
14221.89 170
14223.01 195
14224.14 223
14225.27 213
14226.39 208
14227.52 200
14228.65 187
14229.77 203
14230.90 185
14232.03 205
14233.15 188
14234.28 173
14235.41 199
14236.53 175
14237.66 220
14238.79 221
14239.91 199
14241.04 215
14242.17 221
14243.30 223
14244.42 192
14245.55 208
14246.68 203
14247.81 228
14248.93 252
14250.06 212
14251.19 187
14252.32 174
14253.44 190
14254.57 165
14255.70 179
14256.83 209
14257.95 191
14259.08 200
14260.21 200
14261.34 182
14262.47 158
14263.59 201
14264.72 174
14265.85 155
14266.98 182
14268.11 185
14269.23 187
14270.36 186
14271.49 185
14272.62 202
14273.75 231
14274.88 189
14276.01 212
14277.13 195
14278.26 190
14279.39 181
14280.52 169
14281.65 187
14282.78 182
14283.91 169
14285.04 174
14286.16 198
14287.29 182
14288.42 180
14289.55 202
14290.68 155
14291.81 153
14292.94 177
14294.07 194
14295.20 172
14296.33 174
14297.46 157
14298.59 210
14299.71 146
14300.84 146
14301.97 170
14303.10 168
14304.23 173
14305.36 145
14306.49 175
14307.62 160
14308.75 173
14309.88 190
14311.01 202
14312.14 166
14313.27 166
14314.40 180
14315.53 162
14316.66 154
14317.79 161
14318.92 144
14320.05 156
14321.18 146
14322.31 153
14323.44 140
14324.57 171
14325.70 177
14326.84 164
14327.97 140
14329.10 156
14330.23 165
14331.36 153
14332.49 158
14333.62 140
14334.75 164
14335.88 161
14337.01 146
14338.14 124
14339.27 146
14340.41 166
14341.54 175
14342.67 158
14343.80 150
14344.93 163
14346.06 170
14347.19 141
14348.32 136
14349.46 136
14350.59 151
14351.72 156
14352.85 188
14353.98 164
14355.11 150
14356.25 158
14357.38 157
14358.51 160
14359.64 145
14360.77 159
14361.90 151
14363.04 163
14364.17 150
14365.30 168
14366.43 125
14367.56 146
14368.70 181
14369.83 163
14370.96 154
14372.09 165
14373.23 165
14374.36 171
14375.49 150
14376.62 120
14377.76 143
14378.89 131
14380.02 142
14381.15 143
14382.29 139
14383.42 135
14384.55 152
14385.69 155
14386.82 141
14387.95 143
14389.08 142
14390.22 153
14391.35 153
14392.48 156
14393.62 121
14394.75 159
14395.88 175
14397.02 144
14398.15 159
14399.28 144
14400.42 164
14401.55 143
14402.68 144
14403.82 169
14404.95 170
14406.08 155
14407.22 139
14408.35 155
14409.49 175
14410.62 147
14411.75 162
14412.89 156
14414.02 176
14415.16 188
14416.29 179
14417.42 158
14418.56 158
14419.69 163
14420.83 150
14421.96 150
14423.10 148
14424.23 138
14425.36 166
14426.50 186
14427.63 175
14428.77 174
14429.90 136
14431.04 164
14432.17 181
14433.31 191
14434.44 146
14435.58 147
14436.71 157
14437.85 191
14438.98 155
14440.12 143
14441.25 144
14442.39 165
14443.52 171
14444.66 148
14445.79 160
14446.93 178
14448.06 162
14449.20 165
14450.33 142
14451.47 161
14452.60 183
14453.74 185
14454.87 175
14456.01 172
14457.15 199
14458.28 175
14459.42 141
14460.55 177
14461.69 157
14462.83 176
14463.96 152
14465.10 150
14466.23 181
14467.37 155
14468.51 159
14469.64 169
14470.78 172
14471.91 165
14473.05 164
14474.19 160
14475.32 158
14476.46 152
14477.60 151
14478.73 135
14479.87 186
14481.01 180
14482.14 175
14483.28 170
14484.42 173
14485.55 182
14486.69 165
14487.83 175
14488.96 144
14490.10 191
14491.24 146
14492.37 150
14493.51 142
14494.65 137
14495.79 166
14496.92 174
14498.06 159
14499.20 137
14500.34 148
14501.47 156
14502.61 165
14503.75 148
14504.89 160
14506.02 137
14507.16 133
14508.30 143
14509.44 113
14510.57 152
14511.71 144
14512.85 149
14513.99 163
14515.13 153
14516.26 145
14517.40 142
14518.54 128
14519.68 110
14520.82 145
14521.95 138
14523.09 134
14524.23 128
14525.37 132
14526.51 115
14527.65 136
14528.78 162
14529.92 152
14531.06 145
14532.20 140
14533.34 113
14534.48 169
14535.62 171
14536.76 175
14537.89 127
14539.03 130
14540.17 152
14541.31 148
14542.45 156
14543.59 150
14544.73 158
14545.87 151
14547.01 138
14548.15 139
14549.29 177
14550.42 173
14551.56 132
14552.70 117
14553.84 124
14554.98 143
14556.12 123
14557.26 135
14558.40 125
14559.54 136
14560.68 128
14561.82 159
14562.96 137
14564.10 112
14565.24 155
14566.38 140
14567.52 140
14568.66 116
14569.80 163
14570.94 161
14572.08 142
14573.22 144
14574.36 145
14575.50 133
14576.64 145
14577.78 137
14578.92 137
14580.06 144
14581.20 133
14582.35 140
14583.49 167
14584.63 178
14585.77 160
14586.91 162
14588.05 152
14589.19 174
14590.33 129
14591.47 164
14592.61 152
14593.75 146
14594.89 144
14596.04 147
14597.18 144
14598.32 161
14599.46 160
14600.60 166
14601.74 158
14602.88 172
14604.03 186
14605.17 123
14606.31 180
14607.45 165
14608.59 137
14609.73 142
14610.87 156
14612.02 135
14613.16 154
14614.30 149
14615.44 135
14616.58 123
14617.73 179
14618.87 160
14620.01 155
14621.15 129
14622.29 154
14623.44 141
14624.58 155
14625.72 153
14626.86 129
14628.01 145
14629.15 137
14630.29 153
14631.43 137
14632.58 130
14633.72 100
14634.86 141
14636.00 168
14637.15 150
14638.29 125
14639.43 141
14640.58 153
14641.72 165
14642.86 181
14644.00 128
14645.15 155
14646.29 149
14647.43 149
14648.58 173
14649.72 170
14650.86 140
14652.01 131
14653.15 156
14654.29 175
14655.44 121
14656.58 125
14657.72 139
14658.87 158
14660.01 114
14661.16 126
14662.30 123
14663.44 127
14664.59 153
14665.73 123
14666.87 115
14668.02 137
14669.16 145
14670.31 157
14671.45 138
14672.59 155
14673.74 155
14674.88 138
14676.03 148
14677.17 151
14678.32 143
14679.46 132
14680.60 140
14681.75 134
14682.89 137
14684.04 136
14685.18 141
14686.33 148
14687.47 117
14688.62 137
14689.76 147
14690.91 152
14692.05 122
14693.20 154
14694.34 149
14695.49 126
14696.63 140
14697.78 157
14698.92 146
14700.07 127
14701.21 139
14702.36 163
14703.50 145
14704.65 159
14705.79 147
14706.94 122
14708.09 121
14709.23 129
14710.38 131
14711.52 130
14712.67 114
14713.81 131
14714.96 165
14716.11 144
14717.25 131
14718.40 112
14719.54 128
14720.69 118
14721.84 132
14722.98 127
14724.13 138
14725.27 127
14726.42 120
14727.57 140
14728.71 114
14729.86 116
14731.01 140
14732.15 137
14733.30 105
14734.45 135
14735.59 131
14736.74 142
14737.88 118
14739.03 120
14740.18 120
14741.33 120
14742.47 108
14743.62 131
14744.77 152
14745.91 121
14747.06 132
14748.21 152
14749.35 129
14750.50 135
14751.65 153
14752.80 144
14753.94 120
14755.09 160
14756.24 155
14757.39 129
14758.53 115
14759.68 133
14760.83 133
14761.98 133
14763.12 143
14764.27 170
14765.42 168
14766.57 147
14767.71 139
14768.86 172
14770.01 134
14771.16 141
14772.31 161
14773.45 137
14774.60 134
14775.75 186
14776.90 171
14778.05 150
14779.20 162
14780.34 153
14781.49 148
14782.64 166
14783.79 162
14784.94 174
14786.09 156
14787.24 187
14788.38 181
14789.53 172
14790.68 167
14791.83 151
14792.98 185
14794.13 177
14795.28 169
14796.43 150
14797.57 154
14798.72 157
14799.87 144
14801.02 148
14802.17 131
14803.32 144
14804.47 169
14805.62 187
14806.77 160
14807.92 138
14809.07 143
14810.22 134
14811.37 170
14812.52 135
14813.67 144
14814.82 114
14815.97 117
14817.12 96
14818.26 129
14819.41 140
14820.56 145
14821.71 113
14822.86 110
14824.01 134
14825.16 133
14826.31 141
14827.47 162
14828.62 157
14829.77 97
14830.92 122
14832.07 138
14833.22 121
14834.37 105
14835.52 101
14836.67 121
14837.82 121
14838.97 120
14840.12 99
14841.27 114
14842.42 126
14843.57 145
14844.72 132
14845.87 117
14847.03 135
14848.18 138
14849.33 133
14850.48 123
14851.63 113
14852.78 104
14853.93 139
14855.08 153
14856.23 136
14857.39 120
14858.54 112
14859.69 129
14860.84 143
14861.99 123
14863.14 111
14864.29 96
14865.45 120
14866.60 101
14867.75 132
14868.90 130
14870.05 127
14871.21 135
14872.36 156
14873.51 165
14874.66 122
14875.81 99
14876.97 112
14878.12 115
14879.27 99
14880.42 107
14881.57 78
14882.73 112
14883.88 140
14885.03 138
14886.18 157
14887.34 134
14888.49 127
14889.64 136
14890.79 116
14891.95 131
14893.10 139
14894.25 145
14895.41 118
14896.56 155
14897.71 122
14898.86 167
14900.02 131
14901.17 132
14902.32 167
14903.48 148
14904.63 136
14905.78 148
14906.94 156
14908.09 159
14909.24 143
14910.40 108
14911.55 135
14912.70 148
14913.86 143
14915.01 140
14916.16 159
14917.32 180
14918.47 154
14919.63 124
14920.78 134
14921.93 129
14923.09 138
14924.24 133
14925.39 139
14926.55 112
14927.70 135
14928.86 125
14930.01 120
14931.17 116
14932.32 132
14933.47 171
14934.63 144
14935.78 127
14936.94 132
14938.09 124
14939.25 142
14940.40 124
14941.56 112
14942.71 119
14943.86 153
14945.02 148
14946.17 142
14947.33 136
14948.48 123
14949.64 142
14950.79 150
14951.95 137
14953.10 141
14954.26 144
14955.41 131
14956.57 110
14957.72 135
14958.88 141
14960.04 133
14961.19 151
14962.35 116
14963.50 125
14964.66 158
14965.81 147
14966.97 136
14968.12 119
14969.28 118
14970.44 126
14971.59 131
14972.75 107
14973.90 111
14975.06 144
14976.21 122
14977.37 121
14978.53 137
14979.68 119
14980.84 105
14981.99 104
14983.15 89
14984.31 109
14985.46 121
14986.62 115
14987.78 107
14988.93 95
14990.09 101
14991.25 102
14992.40 140
14993.56 115
14994.72 102
14995.87 117
14997.03 106
14998.19 142
14999.34 116
15000.50 141
15001.66 128
15002.81 117
15003.97 108
15005.13 107
15006.29 122
15007.44 115
15008.60 105
15009.76 136
15010.91 112
15012.07 116
15013.23 121
15014.39 128
15015.54 105
15016.70 99
15017.86 93
15019.02 107
15020.17 111
15021.33 88
15022.49 110
15023.65 131
15024.81 127
15025.96 94
15027.12 107
15028.28 100
15029.44 92
15030.59 119
15031.75 105
15032.91 106
15034.07 94
15035.23 113
15036.39 92
15037.54 97
15038.70 103
15039.86 101
15041.02 103
15042.18 167
15043.34 102
15044.50 103
15045.65 102
15046.81 117
15047.97 103
15049.13 108
15050.29 105
15051.45 87
15052.61 84
15053.77 106
15054.92 129
15056.08 113
15057.24 103
15058.40 96
15059.56 86
15060.72 110
15061.88 87
15063.04 104
15064.20 92
15065.36 102
15066.52 143
15067.68 123
15068.84 108
15070.00 97
15071.16 97
15072.32 98
15073.47 103
15074.63 100
15075.79 96
15076.95 102
15078.11 96
15079.27 138
15080.43 107
15081.59 95
15082.75 112
15083.91 122
15085.07 143
15086.23 98
15087.39 113
15088.56 117
15089.72 105
15090.88 129
15092.04 124
15093.20 113
15094.36 105
15095.52 126
15096.68 94
15097.84 105
15099.00 112
15100.16 88
15101.32 105
15102.48 90
15103.64 96
15104.80 105
15105.97 89
15107.13 105
15108.29 128
15109.45 112
15110.61 98
15111.77 111
15112.93 99
15114.09 118
15115.25 117
15116.42 130
15117.58 124
15118.74 123
15119.90 92
15121.06 115
15122.22 96
15123.39 109
15124.55 107
15125.71 91
15126.87 118
15128.03 114
15129.19 111
15130.36 102
15131.52 95
15132.68 104
15133.84 104
15135.00 109
15136.17 89
15137.33 97
15138.49 105
15139.65 114
15140.82 94
15141.98 98
15143.14 85
15144.30 89
15145.46 108
15146.63 106
15147.79 106
15148.95 116
15150.12 110
15151.28 110
15152.44 89
15153.60 111
15154.77 108
15155.93 96
15157.09 87
15158.26 99
15159.42 106
15160.58 92
15161.74 122
15162.91 77
15164.07 88
15165.23 91
15166.40 105
15167.56 120
15168.72 136
15169.89 101
15171.05 116
15172.21 89
15173.38 103
15174.54 111
15175.71 89
15176.87 103
15178.03 109
15179.20 98
15180.36 106
15181.52 114
15182.69 91
15183.85 109
15185.02 101
15186.18 132
15187.34 117
15188.51 102
15189.67 105
15190.84 107
15192.00 119
15193.17 122
15194.33 101
15195.49 103
15196.66 108
15197.82 115
15198.99 94
15200.15 106
15201.32 114
15202.48 115
15203.65 128
15204.81 111
15205.98 100
15207.14 103
15208.31 115
15209.47 135
15210.64 122
15211.80 102
15212.97 116
15214.13 126
15215.30 102
15216.46 96
15217.63 111
15218.79 111
15219.96 115
15221.12 115
15222.29 157
15223.45 157
15224.62 111
15225.78 101
15226.95 133
15228.12 98
15229.28 105
15230.45 128
15231.61 109
15232.78 106
15233.95 90
15235.11 90
15236.28 115
15237.44 108
15238.61 113
15239.78 81
15240.94 143
15242.11 111
15243.27 104
15244.44 117
15245.61 126
15246.77 111
15247.94 92
15249.11 123
15250.27 112
15251.44 104
15252.61 116
15253.77 117
15254.94 103
15256.11 69
15257.27 95
15258.44 121
15259.61 104
15260.77 90
15261.94 103
15263.11 103
15264.27 99
15265.44 86
15266.61 97
15267.78 117
15268.94 88
15270.11 83
15271.28 75
15272.44 91
15273.61 102
15274.78 86
15275.95 103
15277.11 110
15278.28 104
15279.45 117
15280.62 90
15281.79 95
15282.95 91
15284.12 82
15285.29 96
15286.46 95
15287.62 89
15288.79 83
15289.96 108
15291.13 109
15292.30 94
15293.47 102
15294.63 83
15295.80 94
15296.97 100
15298.14 110
15299.31 108
15300.48 101
15301.64 115
15302.81 108
15303.98 91
15305.15 107
15306.32 99
15307.49 100
15308.66 119
15309.82 103
15310.99 97
15312.16 112
15313.33 112
15314.50 107
15315.67 111
15316.84 94
15318.01 97
15319.18 88
15320.35 103
15321.51 94
15322.68 82
15323.85 124
15325.02 72
15326.19 95
15327.36 96
15328.53 121
15329.70 101
15330.87 118
15332.04 123
15333.21 111
15334.38 105
15335.55 106
15336.72 116
15337.89 102
15339.06 111
15340.23 122
15341.40 88
15342.57 94
15343.74 117
15344.91 102
15346.08 81
15347.25 106
15348.42 83
15349.59 118
15350.76 110
15351.93 77
15353.10 105
15354.27 117
15355.44 104
15356.61 89
15357.78 77
15358.95 105
15360.13 108
15361.30 93
15362.47 84
15363.64 97
15364.81 82
15365.98 88
15367.15 130
15368.32 98
15369.49 109
15370.66 105
15371.84 92
15373.01 98
15374.18 90
15375.35 89
15376.52 79
15377.69 93
15378.86 84
15380.03 93
15381.21 122
15382.38 118
15383.55 110
15384.72 103
15385.89 115
15387.06 94
15388.24 90
15389.41 109
15390.58 101
15391.75 86
15392.92 105
15394.10 100
15395.27 106
15396.44 97
15397.61 81
15398.78 97
15399.96 80
15401.13 89
15402.30 112
15403.47 96
15404.65 88
15405.82 113
15406.99 88
15408.16 115
15409.34 101
15410.51 103
15411.68 85
15412.85 93
15414.03 99
15415.20 89
15416.37 88
15417.55 94
15418.72 93
15419.89 109
15421.06 104
15422.24 91
15423.41 94
15424.58 91
15425.76 97
15426.93 112
15428.10 77
15429.28 99
15430.45 112
15431.62 109
15432.80 115
15433.97 121
15435.15 119
15436.32 94
15437.49 106
15438.67 88
15439.84 72
15441.01 76
15442.19 78
15443.36 73
15444.54 88
15445.71 75
15446.88 100
15448.06 99
15449.23 102
15450.41 74
15451.58 77
15452.75 80
15453.93 91
15455.10 97
15456.28 103
15457.45 99
15458.63 91
15459.80 90
15460.98 95
15462.15 80
15463.32 75
15464.50 107
15465.67 106
15466.85 105
15468.02 106
15469.20 126
15470.37 104
15471.55 89
15472.72 105
15473.90 103
15475.07 88
15476.25 99
15477.42 106
15478.60 130
15479.77 100
15480.95 91
15482.13 79
15483.30 117
15484.48 93
15485.65 93
15486.83 98
15488.00 89
15489.18 101
15490.35 102
15491.53 86
15492.71 109
15493.88 92
15495.06 94
15496.23 107
15497.41 97
15498.59 112
15499.76 67
15500.94 132
15502.11 95
15503.29 98
15504.47 96
15505.64 92
15506.82 90
15508.00 91
15509.17 99
15510.35 99
15511.52 96
15512.70 90
15513.88 111
15515.05 79
15516.23 84
15517.41 78
15518.58 81
15519.76 91
15520.94 90
15522.12 92
15523.29 119
15524.47 107
15525.65 108
15526.82 81
15528.00 73
15529.18 93
15530.35 88
15531.53 70
15532.71 96
15533.89 93
15535.06 104
15536.24 95
15537.42 98
15538.60 100
15539.77 113
15540.95 108
15542.13 89
15543.31 88
15544.48 78
15545.66 114
15546.84 113
15548.02 88
15549.20 92
15550.37 109
15551.55 101
15552.73 130
15553.91 88
15555.09 94
15556.26 103
15557.44 82
15558.62 102
15559.80 104
15560.98 85
15562.16 118
15563.34 105
15564.51 101
15565.69 101
15566.87 130
15568.05 133
15569.23 86
15570.41 85
15571.59 84
15572.76 102
15573.94 93
15575.12 132
15576.30 117
15577.48 109
15578.66 79
15579.84 99
15581.02 107
15582.20 99
15583.38 105
15584.56 112
15585.73 131
15586.91 96
15588.09 108
15589.27 95
15590.45 112
15591.63 121
15592.81 109
15593.99 102
15595.17 132
15596.35 122
15597.53 125
15598.71 112
15599.89 101
15601.07 119
15602.25 116
15603.43 98
15604.61 112
15605.79 118
15606.97 98
15608.15 81
15609.33 132
15610.51 122
15611.69 127
15612.87 129
15614.05 94
15615.23 122
15616.41 132
15617.59 136
15618.77 135
15619.95 129
15621.14 127
15622.32 109
15623.50 135
15624.68 167
15625.86 150
15627.04 150
15628.22 145
15629.40 129
15630.58 104
15631.76 114
15632.94 123
15634.13 146
15635.31 147
15636.49 156
15637.67 135
15638.85 147
15640.03 150
15641.21 130
15642.39 136
15643.58 150
15644.76 169
15645.94 155
15647.12 137
15648.30 123
15649.48 135
15650.67 159
15651.85 155
15653.03 139
15654.21 135
15655.39 156
15656.58 155
15657.76 131
15658.94 155
15660.12 117
15661.30 156
15662.49 161
15663.67 135
15664.85 117
15666.03 164
15667.22 179
15668.40 135
15669.58 120
15670.76 125
15671.95 153
15673.13 157
15674.31 136
15675.49 153
15676.68 158
15677.86 130
15679.04 126
15680.23 135
15681.41 134
15682.59 121
15683.77 115
15684.96 127
15686.14 138
15687.32 125
15688.51 115
15689.69 120
15690.87 156
15692.06 133
15693.24 141
15694.42 171
15695.61 141
15696.79 144
15697.97 150
15699.16 154
15700.34 162
15701.53 151
15702.71 167
15703.89 168
15705.08 190
15706.26 163
15707.44 133
15708.63 145
15709.81 171
15711.00 192
15712.18 181
15713.36 170
15714.55 199
15715.73 213
15716.92 196
15718.10 134
15719.29 170
15720.47 164
15721.66 175
15722.84 165
15724.02 201
15725.21 172
15726.39 173
15727.58 172
15728.76 189
15729.95 172
15731.13 164
15732.32 160
15733.50 187
15734.69 215
15735.87 190
15737.06 176
15738.24 173
15739.43 205
15740.61 197
15741.80 180
15742.98 191
15744.17 219
15745.35 213
15746.54 184
15747.72 225
15748.91 213
15750.10 214
15751.28 229
15752.47 207
15753.65 223
15754.84 200
15756.02 194
15757.21 180
15758.40 213
15759.58 202
15760.77 202
15761.95 198
15763.14 191
15764.33 185
15765.51 199
15766.70 214
15767.88 208
15769.07 157
15770.26 201
15771.44 173
15772.63 155
15773.82 177
15775.00 169
15776.19 168
15777.38 182
15778.56 157
15779.75 170
15780.94 153
15782.12 146
15783.31 151
15784.50 168
15785.68 161
15786.87 164
15788.06 203
15789.24 142
15790.43 154
15791.62 153
15792.81 170
15793.99 136
15795.18 159
15796.37 173
15797.55 181
15798.74 130
15799.93 155
15801.12 160
15802.30 148
15803.49 152
15804.68 152
15805.87 161
15807.05 136
15808.24 134
15809.43 125
15810.62 127
15811.81 126
15812.99 147
15814.18 145
15815.37 114
15816.56 129
15817.75 127
15818.93 136
15820.12 137
15821.31 108
15822.50 127
15823.69 126
15824.88 137
15826.06 146
15827.25 161
15828.44 125
15829.63 123
15830.82 122
15832.01 129
15833.20 143
15834.38 151
15835.57 128
15836.76 118
15837.95 143
15839.14 144
15840.33 118
15841.52 100
15842.71 100
15843.90 117
15845.08 116
15846.27 136
15847.46 117
15848.65 146
15849.84 140
15851.03 131
15852.22 144
15853.41 109
15854.60 89
15855.79 114
15856.98 114
15858.17 108
15859.36 124
15860.55 126
15861.74 121
15862.93 131
15864.12 132
15865.31 115
15866.50 128
15867.69 143
15868.88 135
15870.07 143
15871.26 123
15872.45 108
15873.64 145
15874.83 144
15876.02 134
15877.21 114
15878.40 127
15879.59 128
15880.78 145
15881.97 128
15883.16 129
15884.35 148
15885.54 132
15886.73 119
15887.92 128
15889.11 127
15890.30 141
15891.50 154
15892.69 132
15893.88 121
15895.07 113
15896.26 141
15897.45 115
15898.64 119
15899.83 113
15901.02 142
15902.22 116
15903.41 110
15904.60 123
15905.79 116
15906.98 191
15908.17 139
15909.36 114
15910.56 131
15911.75 155
15912.94 155
15914.13 130
15915.32 123
15916.51 139
15917.71 147
15918.90 145
15920.09 149
15921.28 138
15922.47 118
15923.67 135
15924.86 132
15926.05 146
15927.24 149
15928.43 134
15929.63 134
15930.82 150
15932.01 135
15933.20 140
15934.40 126
15935.59 143
15936.78 147
15937.97 148
15939.17 140
15940.36 146
15941.55 136
15942.75 138
15943.94 119
15945.13 103
15946.32 102
15947.52 128
15948.71 121
15949.90 95
15951.10 138
15952.29 132
15953.48 126
15954.68 126
15955.87 139
15957.06 122
15958.26 119
15959.45 102
15960.64 102
15961.84 104
15963.03 112
15964.22 98
15965.42 101
15966.61 92
15967.80 124
15969.00 116
15970.19 81
15971.39 86
15972.58 103
15973.77 104
15974.97 109
15976.16 118
15977.36 93
15978.55 111
15979.74 131
15980.94 114
15982.13 93
15983.33 101
15984.52 111
15985.72 77
15986.91 83
15988.10 82
15989.30 81
15990.49 104
15991.69 112
15992.88 104
15994.08 90
15995.27 93
15996.47 95
15997.66 83
15998.86 100
16000.05 103
16001.25 122
16002.44 107
16003.64 73
16004.83 89
16006.03 96
16007.22 106
16008.42 92
16009.61 94
16010.81 95
16012.00 82
16013.20 78
16014.40 84
16015.59 114
16016.79 105
16017.98 92
16019.18 93
16020.37 80
16021.57 85
16022.76 104
16023.96 86
16025.16 99
16026.35 78
16027.55 96
16028.74 126
16029.94 105
16031.14 90
16032.33 112
16033.53 97
16034.73 96
16035.92 109
16037.12 115
16038.31 110
16039.51 103
16040.71 113
16041.90 96
16043.10 92
16044.30 97
16045.49 98
16046.69 96
16047.89 121
16049.08 104
16050.28 111
16051.48 93
16052.67 84
16053.87 95
16055.07 94
16056.27 80
16057.46 99
16058.66 80
16059.86 100
16061.05 89
16062.25 111
16063.45 100
16064.65 89
16065.84 84
16067.04 80
16068.24 67
16069.44 71
16070.63 96
16071.83 98
16073.03 98
16074.23 94
16075.42 113
16076.62 106
16077.82 110
16079.02 82
16080.22 88
16081.41 90
16082.61 112
16083.81 117
16085.01 93
16086.21 73
16087.40 89
16088.60 98
16089.80 83
16091.00 105
16092.20 113
16093.40 80
16094.59 101
16095.79 86
16096.99 112
16098.19 84
16099.39 104
16100.59 103
16101.79 109
16102.99 100
16104.18 81
16105.38 95
16106.58 89
16107.78 93
16108.98 100
16110.18 87
16111.38 98
16112.58 99
16113.78 94
16114.98 98
16116.17 93
16117.37 82
16118.57 91
16119.77 95
16120.97 87
16122.17 116
16123.37 118
16124.57 113
16125.77 108
16126.97 94
16128.17 99
16129.37 89
16130.57 85
16131.77 86
16132.97 91
16134.17 82
16135.37 109
16136.57 113
16137.77 102
16138.97 91
16140.17 82
16141.37 110
16142.57 110
16143.77 81
16144.97 91
16146.17 87
16147.37 103
16148.57 90
16149.77 84
16150.97 70
16152.17 81
16153.37 92
16154.58 88
16155.78 90
16156.98 82
16158.18 85
16159.38 78
16160.58 90
16161.78 91
16162.98 111
16164.18 112
16165.38 88
16166.59 77
16167.79 67
16168.99 95
16170.19 94
16171.39 86
16172.59 76
16173.79 82
16174.99 91
16176.20 99
16177.40 89
16178.60 95
16179.80 97
16181.00 83
16182.20 80
16183.41 81
16184.61 100
16185.81 85
16187.01 114
16188.21 103
16189.42 126
16190.62 86
16191.82 127
16193.02 114
16194.22 78
16195.43 90
16196.63 92
16197.83 90
16199.03 93
16200.24 91
16201.44 103
16202.64 118
16203.84 94
16205.05 119
16206.25 81
16207.45 85
16208.65 86
16209.86 91
16211.06 72
16212.26 72
16213.47 90
16214.67 85
16215.87 70
16217.07 69
16218.28 91
16219.48 125
16220.68 92
16221.89 82
16223.09 112
16224.29 106
16225.50 100
16226.70 96
16227.90 104
16229.11 113
16230.31 107
16231.51 87
16232.72 97
16233.92 100
16235.13 87
16236.33 108
16237.53 112
16238.74 98
16239.94 107
16241.15 120
16242.35 93
16243.55 101
16244.76 91
16245.96 89
16247.17 115
16248.37 121
16249.57 113
16250.78 95
16251.98 106
16253.19 102
16254.39 95
16255.60 85
16256.80 95
16258.01 91
16259.21 89
16260.41 78
16261.62 83
16262.82 74
16264.03 109
16265.23 87
16266.44 113
16267.64 93
16268.85 120
16270.05 118
16271.26 119
16272.46 110
16273.67 101
16274.87 110
16276.08 135
16277.28 121
16278.49 114
16279.70 113
16280.90 128
16282.11 124
16283.31 107
16284.52 107
16285.72 102
16286.93 117
16288.13 110
16289.34 109
16290.55 140
16291.75 136
16292.96 136
16294.16 115
16295.37 103
16296.58 98
16297.78 122
16298.99 130
16300.19 107
16301.40 107
16302.61 140
16303.81 120
16305.02 111
16306.22 141
16307.43 109
16308.64 109
16309.84 107
16311.05 142
16312.26 114
16313.46 126
16314.67 143
16315.88 146
16317.08 127
16318.29 143
16319.50 120
16320.70 121
16321.91 130
16323.12 120
16324.33 122
16325.53 121
16326.74 120
16327.95 112
16329.15 104
16330.36 167
16331.57 155
16332.78 126
16333.98 109
16335.19 91
16336.40 102
16337.61 97
16338.81 104
16340.02 83
16341.23 110
16342.44 100
16343.64 91
16344.85 91
16346.06 98
16347.27 106
16348.48 96
16349.68 103
16350.89 91
16352.10 109
16353.31 96
16354.52 101
16355.72 91
16356.93 94
16358.14 117
16359.35 123
16360.56 99
16361.77 106
16362.97 97
16364.18 91
16365.39 76
16366.60 97
16367.81 91
16369.02 82
16370.23 89
16371.43 73
16372.64 91
16373.85 88
16375.06 92
16376.27 100
16377.48 84
16378.69 75
16379.90 78
16381.11 86
16382.32 88
16383.52 83
16384.73 88
16385.94 81
16387.15 88
16388.36 79
16389.57 116
16390.78 96
16391.99 96
16393.20 100
16394.41 93
16395.62 68
16396.83 72
16398.04 108
16399.25 83
16400.46 87
16401.67 97
16402.88 88
16404.09 91
16405.30 101
16406.51 89
16407.72 88
16408.93 124
16410.14 81
16411.35 92
16412.56 83
16413.77 90
16414.98 99
16416.19 67
16417.40 94
16418.61 70
16419.82 94
16421.03 73
16422.24 97
16423.45 87
16424.67 89
16425.88 87
16427.09 79
16428.30 99
16429.51 98
16430.72 95
16431.93 107
16433.14 85
16434.35 96
16435.56 91
16436.78 100
16437.99 77
16439.20 70
16440.41 81
16441.62 95
16442.83 84
16444.04 75
16445.25 65
16446.47 84
16447.68 82
16448.89 88
16450.10 111
16451.31 95
16452.52 114
16453.74 91
16454.95 111
16456.16 75
16457.37 76
16458.58 93
16459.80 86
16461.01 84
16462.22 98
16463.43 83
16464.65 77
16465.86 87
16467.07 79
16468.28 84
16469.49 64
16470.71 85
16471.92 73
16473.13 74
16474.34 91
16475.56 84
16476.77 87
16477.98 83
16479.20 78
16480.41 70
16481.62 88
16482.83 70
16484.05 73
16485.26 75
16486.47 92
16487.69 56
16488.90 70
16490.11 87
16491.33 78
16492.54 76
16493.75 73
16494.97 82
16496.18 91
16497.39 78
16498.61 90
16499.82 81
16501.03 67
16502.25 70
16503.46 80
16504.67 90
16505.89 83
16507.10 88
16508.32 70
16509.53 76
16510.74 69
16511.96 64
16513.17 85
16514.39 94
16515.60 91
16516.81 71
16518.03 80
16519.24 89
16520.46 80
16521.67 71
16522.88 57
16524.10 85
16525.31 96
16526.53 75
16527.74 72
16528.96 71
16530.17 92
16531.39 89
16532.60 88
16533.82 81
16535.03 80
16536.25 77
16537.46 89
16538.68 67
16539.89 75
16541.11 106
16542.32 84
16543.54 99
16544.75 109
16545.97 105
16547.18 81
16548.40 84
16549.61 88
16550.83 79
16552.04 67
16553.26 66
16554.47 80
16555.69 51
16556.91 79
16558.12 81
16559.34 78
16560.55 64
16561.77 69
16562.98 88
16564.20 87
16565.42 84
16566.63 70
16567.85 75
16569.06 77
16570.28 67
16571.50 79
16572.71 84
16573.93 89
16575.15 78
16576.36 61
16577.58 65
16578.79 81
16580.01 101
16581.23 58
16582.44 66
16583.66 76
16584.88 77
16586.09 77
16587.31 55
16588.53 78
16589.74 64
16590.96 70
16592.18 67
16593.40 66
16594.61 71
16595.83 77
16597.05 72
16598.26 84
16599.48 57
16600.70 63
16601.92 65
16603.13 67
16604.35 84
16605.57 81
16606.78 79
16608.00 71
16609.22 74
16610.44 59
16611.66 92
16612.87 89
16614.09 79
16615.31 61
16616.53 84
16617.74 88
16618.96 65
16620.18 76
16621.40 80
16622.62 66
16623.83 71
16625.05 71
16626.27 88
16627.49 89
16628.71 82
16629.93 74
16631.14 61
16632.36 72
16633.58 111
16634.80 78
16636.02 62
16637.24 77
16638.45 76
16639.67 69
16640.89 68
16642.11 98
16643.33 98
16644.55 78
16645.77 83
16646.99 60
16648.21 48
16649.42 78
16650.64 85
16651.86 71
16653.08 71
16654.30 80
16655.52 80
16656.74 83
16657.96 64
16659.18 66
16660.40 81
16661.62 86
16662.84 101
16664.06 76
16665.28 101
16666.50 82
16667.72 80
16668.93 69
16670.15 87
16671.37 77
16672.59 61
16673.81 78
16675.03 67
16676.25 72
16677.47 90
16678.69 103
16679.91 109
16681.13 81
16682.36 72
16683.58 78
16684.80 62
16686.02 87
16687.24 77
16688.46 89
16689.68 90
16690.90 85
16692.12 80
16693.34 82
16694.56 77
16695.78 79
16697.00 107
16698.22 92
16699.44 83
16700.66 64
16701.89 93
16703.11 73
16704.33 94
16705.55 84
16706.77 100
16707.99 102
16709.21 88
16710.43 86
16711.65 82
16712.88 84
16714.10 96
16715.32 84
16716.54 84
16717.76 81
16718.98 77
16720.20 82
16721.43 74
16722.65 75
16723.87 80
16725.09 78
16726.31 97
16727.54 92
16728.76 66
16729.98 57
16731.20 76
16732.42 62
16733.65 76
16734.87 81
16736.09 90
16737.31 62
16738.53 80
16739.76 85
16740.98 98
16742.20 81
16743.42 77
16744.65 81
16745.87 51
16747.09 72
16748.31 78
16749.54 83
16750.76 76
16751.98 48
16753.21 88
16754.43 80
16755.65 82
16756.87 91
16758.10 86
16759.32 104
16760.54 104
16761.77 100
16762.99 95
16764.21 84
16765.44 85
16766.66 75
16767.88 65
16769.11 74
16770.33 88
16771.55 77
16772.78 75
16774.00 91
16775.22 87
16776.45 82
16777.67 66
16778.90 94
16780.12 83
16781.34 88
16782.57 98
16783.79 80
16785.02 86
16786.24 97
16787.46 99
16788.69 89
16789.91 70
16791.14 93
16792.36 87
16793.58 80
16794.81 76
16796.03 82
16797.26 73
16798.48 87
16799.71 85
16800.93 82
16802.16 82
16803.38 67
16804.61 62
16805.83 84
16807.06 69
16808.28 68
16809.50 94
16810.73 69
16811.95 76
16813.18 77
16814.40 56
16815.63 70
16816.86 81
16818.08 68
16819.31 74
16820.53 80
16821.76 86
16822.98 75
16824.21 83
16825.43 74
16826.66 84
16827.88 79
16829.11 78
16830.33 85
16831.56 74
16832.79 78
16834.01 85
16835.24 69
16836.46 61
16837.69 105
16838.92 84
16840.14 101
16841.37 97
16842.59 81
16843.82 69
16845.05 93
16846.27 77
16847.50 87
16848.73 96
16849.95 98
16851.18 75
16852.40 69
16853.63 71
16854.86 82
16856.08 91
16857.31 86
16858.54 97
16859.76 88
16860.99 76
16862.22 94
16863.44 95
16864.67 86
16865.90 91
16867.13 110
16868.35 106
16869.58 109
16870.81 121
16872.03 104
16873.26 118
16874.49 86
16875.72 107
16876.94 106
16878.17 99
16879.40 105
16880.63 119
16881.85 127
16883.08 134
16884.31 130
16885.54 133
16886.76 99
16887.99 103
16889.22 95
16890.45 106
16891.68 100
16892.90 98
16894.13 131
16895.36 90
16896.59 119
16897.82 118
16899.04 101
16900.27 90
16901.50 95
16902.73 116
16903.96 99
16905.18 111
16906.41 90
16907.64 100
16908.87 97
16910.10 103
16911.33 103
16912.56 111
16913.78 86
16915.01 120
16916.24 116
16917.47 107
16918.70 85
16919.93 97
16921.16 114
16922.39 118
16923.62 99
16924.85 93
16926.07 95
16927.30 98
16928.53 101
16929.76 79
16930.99 83
16932.22 99
16933.45 101
16934.68 90
16935.91 92
16937.14 95
16938.37 103
16939.60 113
16940.83 102
16942.06 90
16943.29 100
16944.52 109
16945.75 84
16946.98 88
16948.21 64
16949.44 73
16950.67 83
16951.90 86
16953.13 91
16954.36 94
16955.59 93
16956.82 72
16958.05 70
16959.28 89
16960.51 105
16961.74 105
16962.97 55
16964.20 86
16965.43 94
16966.66 77
16967.89 72
16969.12 89
16970.35 98
16971.58 87
16972.82 97
16974.05 89
16975.28 67
16976.51 75
16977.74 91
16978.97 77
16980.20 98
16981.43 88
16982.66 92
16983.90 73
16985.13 60
16986.36 82
16987.59 72
16988.82 95
16990.05 91
16991.28 71
16992.52 69
16993.75 79
16994.98 81
16996.21 100
16997.44 77
16998.67 95
16999.91 102
17001.14 89
17002.37 73
17003.60 81
17004.83 93
17006.07 87
17007.30 68
17008.53 82
17009.76 68
17010.99 78
17012.23 69
17013.46 80
17014.69 86
17015.92 66
17017.16 70
17018.39 80
17019.62 74
17020.85 77
17022.09 82
17023.32 67
17024.55 56
17025.78 83
17027.02 84
17028.25 78
17029.48 75
17030.72 54
17031.95 82
17033.18 68
17034.42 61
17035.65 68
17036.88 79
17038.11 71
17039.35 91
17040.58 74
17041.81 76
17043.05 91
17044.28 93
17045.52 62
17046.75 70
17047.98 84
17049.22 64
17050.45 61
17051.68 55
17052.92 68
17054.15 76
17055.38 86
17056.62 64
17057.85 76
17059.09 93
17060.32 84
17061.55 67
17062.79 64
17064.02 65
17065.26 79
17066.49 71
17067.73 74
17068.96 77
17070.19 73
17071.43 66
17072.66 70
17073.90 61
17075.13 54
17076.37 76
17077.60 87
17078.84 63
17080.07 79
17081.31 80
17082.54 87
17083.78 77
17085.01 75
17086.25 64
17087.48 79
17088.72 70
17089.95 72
17091.19 67
17092.42 82
17093.66 75
17094.89 80
17096.13 84
17097.36 67
17098.60 70
17099.83 71
17101.07 74
17102.30 77
17103.54 74
17104.78 80
17106.01 84
17107.25 66
17108.48 68
17109.72 74
17110.95 72
17112.19 67
17113.43 70
17114.66 60
17115.90 98
17117.13 79
17118.37 75
17119.61 75
17120.84 68
17122.08 67
17123.32 70
17124.55 84
17125.79 63
17127.02 69
17128.26 47
17129.50 80
17130.73 60
17131.97 68
17133.21 65
17134.44 66
17135.68 65
17136.92 68
17138.15 52
17139.39 55
17140.63 61
17141.87 61
17143.10 82
17144.34 54
17145.58 70
17146.81 80
17148.05 54
17149.29 82
17150.53 66
17151.76 63
17153.00 59
17154.24 59
17155.48 61
17156.71 78
17157.95 55
17159.19 80
17160.43 72
17161.66 78
17162.90 79
17164.14 71
17165.38 80
17166.62 60
17167.85 56
17169.09 69
17170.33 54
17171.57 56
17172.81 61
17174.04 50
17175.28 82
17176.52 56
17177.76 70
17179.00 50
17180.23 84
17181.47 56
17182.71 58
17183.95 66
17185.19 65
17186.43 81
17187.67 57
17188.90 75
17190.14 68
17191.38 65
17192.62 76
17193.86 64
17195.10 70
17196.34 56
17197.58 56
17198.82 71
17200.05 68
17201.29 79
17202.53 82
17203.77 90
17205.01 70
17206.25 81
17207.49 65
17208.73 54
17209.97 58
17211.21 57
17212.45 72
17213.69 66
17214.93 70
17216.17 78
17217.41 90
17218.65 76
17219.89 59
17221.13 53
17222.37 53
17223.61 68
17224.85 87
17226.09 63
17227.33 64
17228.57 51
17229.81 77
17231.05 89
17232.29 63
17233.53 71
17234.77 53
17236.01 66
17237.25 68
17238.49 67
17239.73 85
17240.97 66
17242.21 57
17243.45 73
17244.69 68
17245.93 69
17247.17 88
17248.41 70
17249.66 65
17250.90 73
17252.14 74
17253.38 74
17254.62 74
17255.86 58
17257.10 76
17258.34 64
17259.58 73
17260.83 77
17262.07 65
17263.31 59
17264.55 76
17265.79 74
17267.03 69
17268.27 82
17269.52 76
17270.76 59
17272.00 61
17273.24 62
17274.48 66
17275.72 67
17276.97 64
17278.21 79
17279.45 68
17280.69 75
17281.93 62
17283.18 79
17284.42 65
17285.66 68
17286.90 69
17288.15 52
17289.39 69
17290.63 65
17291.87 59
17293.11 57
17294.36 64
17295.60 72
17296.84 72
17298.08 84
17299.33 62
17300.57 59
17301.81 55
17303.06 79
17304.30 73
17305.54 73
17306.78 83
17308.03 74
17309.27 97
17310.51 75
17311.76 81
17313.00 78
17314.24 86
17315.49 65
17316.73 67
17317.97 73
17319.22 80
17320.46 60
17321.70 57
17322.95 54
17324.19 48
17325.43 66
17326.68 71
17327.92 75
17329.17 77
17330.41 53
17331.65 81
17332.90 61
17334.14 78
17335.38 67
17336.63 60
17337.87 59
17339.12 65
17340.36 72
17341.61 57
17342.85 62
17344.09 65
17345.34 60
17346.58 65
17347.83 67
17349.07 66
17350.32 86
17351.56 70
17352.80 44
17354.05 64
17355.29 65
17356.54 52
17357.78 66
17359.03 77
17360.27 58
17361.52 54
17362.76 80
17364.01 50
17365.25 71
17366.50 73
17367.74 77
17368.99 69
17370.23 58
17371.48 66
17372.72 77
17373.97 70
17375.22 45
17376.46 60
17377.71 57
17378.95 68
17380.20 45
17381.44 58
17382.69 69
17383.93 64
17385.18 81
17386.43 65
17387.67 55
17388.92 60
17390.16 68
17391.41 72
17392.66 44
17393.90 56
17395.15 53
17396.39 52
17397.64 69
17398.89 54
17400.13 76
17401.38 81
17402.63 54
17403.87 67
17405.12 70
17406.37 67
17407.61 54
17408.86 70
17410.11 59
17411.35 67
17412.60 76
17413.85 67
17415.09 68
17416.34 58
17417.59 65
17418.83 59
17420.08 55
17421.33 69
17422.57 67
17423.82 69
17425.07 69
17426.32 55
17427.56 70
17428.81 66
17430.06 63
17431.31 70
17432.55 80
17433.80 45
17435.05 60
17436.30 75
17437.54 67
17438.79 55
17440.04 60
17441.29 52
17442.53 61
17443.78 53
17445.03 55
17446.28 67
17447.53 56
17448.77 53
17450.02 55
17451.27 66
17452.52 57
17453.77 53
17455.01 73
17456.26 69
17457.51 71
17458.76 87
17460.01 64
17461.26 46
17462.51 66
17463.75 71
17465.00 58
17466.25 56
17467.50 63
17468.75 89
17470.00 63
17471.25 55
17472.50 65
17473.74 53
17474.99 68
17476.24 56
17477.49 61
17478.74 74
17479.99 71
17481.24 66
17482.49 71
17483.74 71
17484.99 70
17486.24 55
17487.49 60
17488.74 69
17489.98 60
17491.23 61
17492.48 57
17493.73 66
17494.98 82
17496.23 74
17497.48 75
17498.73 73
17499.98 64
17501.23 60
17502.48 66
17503.73 77
17504.98 65
17506.23 69
17507.48 54
17508.73 56
17509.98 51
17511.23 49
17512.48 52
17513.73 49
17514.98 70
17516.24 63
17517.49 63
17518.74 50
17519.99 64
17521.24 61
17522.49 61
17523.74 78
17524.99 75
17526.24 66
17527.49 65
17528.74 60
17529.99 56
17531.24 56
17532.50 66
17533.75 62
17535.00 58
17536.25 59
17537.50 61
17538.75 81
17540.00 61
17541.25 59
17542.51 32
17543.76 66
17545.01 58
17546.26 77
17547.51 59
17548.76 57
17550.01 57
17551.27 67
17552.52 83
17553.77 66
17555.02 63
17556.27 49
17557.53 57
17558.78 60
17560.03 62
17561.28 58
17562.53 70
17563.79 57
17565.04 67
17566.29 55
17567.54 55
17568.80 66
17570.05 64
17571.30 59
17572.55 57
17573.81 75
17575.06 72
17576.31 56
17577.56 70
17578.82 92
17580.07 54
17581.32 84
17582.57 71
17583.83 58
17585.08 71
17586.33 56
17587.59 77
17588.84 85
17590.09 67
17591.35 72
17592.60 76
17593.85 68
17595.11 71
17596.36 62
17597.61 70
17598.87 70
17600.12 67
17601.37 63
17602.63 62
17603.88 43
17605.13 55
17606.39 63
17607.64 70
17608.89 64
17610.15 53
17611.40 64
17612.66 62
17613.91 75
17615.16 66
17616.42 77
17617.67 61
17618.93 73
17620.18 70
17621.43 63
17622.69 71
17623.94 58
17625.20 61
17626.45 67
17627.71 62
17628.96 74
17630.22 85
17631.47 76
17632.72 61
17633.98 55
17635.23 78
17636.49 63
17637.74 70
17639.00 59
17640.25 63
17641.51 67
17642.76 77
17644.02 51
17645.27 89
17646.53 80
17647.78 62
17649.04 62
17650.29 62
17651.55 66
17652.80 68
17654.06 77
17655.32 67
17656.57 65
17657.83 63
17659.08 71
17660.34 66
17661.59 48
17662.85 62
17664.11 68
17665.36 68
17666.62 68
17667.87 55
17669.13 59
17670.38 63
17671.64 67
17672.90 67
17674.15 60
17675.41 69
17676.67 66
17677.92 58
17679.18 71
17680.43 60
17681.69 60
17682.95 67
17684.20 55
17685.46 67
17686.72 76
17687.97 58
17689.23 65
17690.49 50
17691.74 75
17693.00 70
17694.26 65
17695.51 67
17696.77 56
17698.03 59
17699.28 63
17700.54 78
17701.80 79
17703.06 62
17704.31 47
17705.57 65
17706.83 71
17708.08 63
17709.34 63
17710.60 73
17711.86 67
17713.11 46
17714.37 59
17715.63 57
17716.89 46
17718.14 52
17719.40 55
17720.66 67
17721.92 54
17723.18 50
17724.43 62
17725.69 76
17726.95 58
17728.21 68
17729.47 74
17730.72 61
17731.98 50
17733.24 50
17734.50 54
17735.76 59
17737.02 50
17738.27 69
17739.53 74
17740.79 51
17742.05 61
17743.31 69
17744.57 55
17745.83 53
17747.08 57
17748.34 69
17749.60 67
17750.86 81
17752.12 86
17753.38 66
17754.64 68
17755.90 58
17757.16 48
17758.41 63
17759.67 60
17760.93 74
17762.19 81
17763.45 81
17764.71 77
17765.97 79
17767.23 74
17768.49 70
17769.75 63
17771.01 74
17772.27 68
17773.53 65
17774.79 67
17776.05 68
17777.31 56
17778.57 55
17779.83 58
17781.09 63
17782.35 60
17783.61 69
17784.87 67
17786.13 71
17787.39 57
17788.65 61
17789.91 54
17791.17 62
17792.43 75
17793.69 86
17794.95 76
17796.21 78
17797.47 76
17798.73 70
17799.99 77
17801.25 62
17802.51 55
17803.77 70
17805.03 73
17806.29 61
17807.55 48
17808.82 57
17810.08 59
17811.34 61
17812.60 70
17813.86 79
17815.12 79
17816.38 71
17817.64 63
17818.90 41
17820.17 43
17821.43 68
17822.69 70
17823.95 58
17825.21 44
17826.47 73
17827.73 64
17829.00 81
17830.26 68
17831.52 52
17832.78 60
17834.04 79
17835.31 58
17836.57 65
17837.83 68
17839.09 83
17840.35 61
17841.61 65
17842.88 60
17844.14 66
17845.40 61
17846.66 59
17847.93 50
17849.19 53
17850.45 58
17851.71 62
17852.98 74
17854.24 45
17855.50 63
17856.76 65
17858.03 74
17859.29 61
17860.55 49
17861.81 49
17863.08 80
17864.34 56
17865.60 60
17866.87 53
17868.13 64
17869.39 63
17870.65 61
17871.92 54
17873.18 47
17874.44 62
17875.71 72
17876.97 65
17878.23 62
17879.50 50
17880.76 37
17882.02 49
17883.29 74
17884.55 62
17885.82 79
17887.08 75
17888.34 77
17889.61 64
17890.87 56
17892.13 53
17893.40 74
17894.66 57
17895.93 61
17897.19 75
17898.45 74
17899.72 54
17900.98 47
17902.25 67
17903.51 53
17904.78 73
17906.04 76
17907.30 73
17908.57 58
17909.83 39
17911.10 50
17912.36 41
17913.63 54
17914.89 59
17916.16 58
17917.42 64
17918.69 60
17919.95 56
17921.22 68
17922.48 87
17923.75 71
17925.01 66
17926.28 77
17927.54 93
17928.81 70
17930.07 75
17931.34 73
17932.60 48
17933.87 63
17935.13 46
17936.40 70
17937.66 64
17938.93 57
17940.19 56
17941.46 70
17942.73 45
17943.99 59
17945.26 78
17946.52 66
17947.79 72
17949.05 73
17950.32 44
17951.59 40
17952.85 49
17954.12 73
17955.38 73
17956.65 72
17957.92 53
17959.18 46
17960.45 49
17961.72 56
17962.98 63
17964.25 46
17965.52 57
17966.78 49
17968.05 44
17969.31 55
17970.58 57
17971.85 61
17973.11 59
17974.38 70
17975.65 61
17976.92 56
17978.18 41
17979.45 48
17980.72 60
17981.98 57
17983.25 62
17984.52 50
17985.78 55
17987.05 72
17988.32 53
17989.59 86
17990.85 84
17992.12 83
17993.39 68
17994.66 49
17995.92 52
17997.19 56
17998.46 70
17999.73 71
18000.99 63
18002.26 78
18003.53 62
18004.80 54
18006.07 61
18007.33 62
18008.60 43
18009.87 55
18011.14 64
18012.41 67
18013.67 47
18014.94 58
18016.21 75
18017.48 60
18018.75 59
18020.02 56
18021.28 60
18022.55 57
18023.82 78
18025.09 51
18026.36 61
18027.63 60
18028.90 57
18030.16 47
18031.43 63
18032.70 77
18033.97 56
18035.24 58
18036.51 74
18037.78 61
18039.05 60
18040.32 68
18041.58 70
18042.85 70
18044.12 68
18045.39 69
18046.66 48
18047.93 66
18049.20 61
18050.47 62
18051.74 56
18053.01 61
18054.28 56
18055.55 53
18056.82 47
18058.09 61
18059.36 43
18060.63 49
18061.90 60
18063.17 43
18064.44 30
18065.71 31
18066.98 65
18068.25 59
18069.52 57
18070.79 64
18072.06 66
18073.33 68
18074.60 71
18075.87 61
18077.14 48
18078.41 69
18079.68 71
18080.95 48
18082.22 42
18083.49 52
18084.76 39
18086.03 53
18087.30 56
18088.57 56
18089.85 58
18091.12 69
18092.39 51
18093.66 59
18094.93 61
18096.20 74
18097.47 55
18098.74 54
18100.01 55
18101.29 47
18102.56 61
18103.83 42
18105.10 54
18106.37 44
18107.64 65
18108.91 51
18110.19 49
18111.46 52
18112.73 52
18114.00 77
18115.27 69
18116.54 71
18117.82 61
18119.09 53
18120.36 103
18121.63 80
18122.90 48
18124.18 62
18125.45 52
18126.72 71
18127.99 64
18129.26 55
18130.54 45
18131.81 52
18133.08 52
18134.35 67
18135.63 47
18136.90 55
18138.17 60
18139.44 54
18140.72 59
18141.99 70
18143.26 61
18144.53 37
18145.81 43
18147.08 49
18148.35 79
18149.63 87
18150.90 71
18152.17 62
18153.45 64
18154.72 66
18155.99 80
18157.26 54
18158.54 46
18159.81 66
18161.08 59
18162.36 44
18163.63 57
18164.91 62
18166.18 52
18167.45 62
18168.73 67
18170.00 57
18171.27 56
18172.55 58
18173.82 50
18175.09 67
18176.37 40
18177.64 55
18178.92 62
18180.19 62
18181.46 46
18182.74 46
18184.01 44
18185.29 57
18186.56 38
18187.84 38
18189.11 42
18190.38 33
18191.66 63
18192.93 52
18194.21 45
18195.48 43
18196.76 45
18198.03 67
18199.31 59
18200.58 58
18201.86 49
18203.13 57
18204.41 47
18205.68 46
18206.96 61
18208.23 73
18209.51 64
18210.78 61
18212.06 54
18213.33 56
18214.61 52
18215.88 56
18217.16 53
18218.43 61
18219.71 45
18220.98 56
18222.26 51
18223.53 73
18224.81 52
18226.09 39
18227.36 56
18228.64 63
18229.91 73
18231.19 55
18232.46 73
18233.74 50
18235.02 62
18236.29 47
18237.57 50
18238.84 57
18240.12 55
18241.40 61
18242.67 38
18243.95 47
18245.23 54
18246.50 63
18247.78 49
18249.05 53
18250.33 71
18251.61 45
18252.88 45
18254.16 55
18255.44 68
18256.71 70
18257.99 84
18259.27 79
18260.54 39
18261.82 46
18263.10 70
18264.38 52
18265.65 47
18266.93 41
18268.21 50
18269.48 64
18270.76 67
18272.04 43
18273.32 70
18274.59 69
18275.87 71
18277.15 65
18278.43 56
18279.70 69
18280.98 59
18282.26 47
18283.54 49
18284.81 75
18286.09 70
18287.37 55
18288.65 50
18289.92 59
18291.20 55
18292.48 52
18293.76 58
18295.04 58
18296.31 46
18297.59 49
18298.87 66
18300.15 48
18301.43 59
18302.71 51
18303.98 65
18305.26 60
18306.54 52
18307.82 59
18309.10 45
18310.38 69
18311.66 75
18312.93 56
18314.21 49
18315.49 55
18316.77 45
18318.05 44
18319.33 52
18320.61 45
18321.89 59
18323.17 68
18324.44 71
18325.72 60
18327.00 62
18328.28 47
18329.56 65
18330.84 62
18332.12 52
18333.40 59
18334.68 54
18335.96 43
18337.24 42
18338.52 53
18339.80 51
18341.08 58
18342.36 61
18343.64 53
18344.92 51
18346.20 67
18347.48 60
18348.76 44
18350.04 53
18351.32 53
18352.60 63
18353.88 57
18355.16 55
18356.44 51
18357.72 56
18359.00 55
18360.28 54
18361.56 53
18362.84 51
18364.12 56
18365.40 70
18366.68 62
18367.96 50
18369.24 52
18370.52 52
18371.80 59
18373.08 47
18374.36 62
18375.64 63
18376.93 79
18378.21 64
18379.49 44
18380.77 57
18382.05 57
18383.33 65
18384.61 56
18385.89 71
18387.17 62
18388.46 67
18389.74 65
18391.02 67
18392.30 61
18393.58 56
18394.86 57
18396.15 67
18397.43 63
18398.71 57
18399.99 53
18401.27 49
18402.55 55
18403.84 38
18405.12 55
18406.40 44
18407.68 67
18408.96 65
18410.25 56
18411.53 57
18412.81 51
18414.09 51
18415.37 45
18416.66 48
18417.94 48
18419.22 57
18420.50 68
18421.79 49
18423.07 73
18424.35 36
18425.63 55
18426.92 40
18428.20 52
18429.48 46
18430.77 33
18432.05 51
18433.33 56
18434.61 55
18435.90 44
18437.18 56
18438.46 67
18439.75 38
18441.03 68
18442.31 39
18443.60 52
18444.88 65
18446.16 58
18447.45 38
18448.73 49
18450.01 71
18451.30 42
18452.58 48
18453.86 39
18455.15 50
18456.43 40
18457.71 64
18459.00 65
18460.28 40
18461.57 41
18462.85 43
18464.13 57
18465.42 63
18466.70 67
18467.99 69
18469.27 60
18470.55 51
18471.84 49
18473.12 51
18474.41 79
18475.69 74
18476.98 62
18478.26 69
18479.55 61
18480.83 49
18482.11 49
18483.40 60
18484.68 50
18485.97 53
18487.25 70
18488.54 58
18489.82 78
18491.11 70
18492.39 57
18493.68 49
18494.96 51
18496.25 49
18497.53 48
18498.82 56
18500.10 34
18501.39 35
18502.67 42
18503.96 58
18505.24 65
18506.53 59
18507.82 48
18509.10 53
18510.39 43
18511.67 56
18512.96 65
18514.24 48
18515.53 61
18516.82 52
18518.10 71
18519.39 51
18520.67 30
18521.96 49
18523.25 54
18524.53 65
18525.82 64
18527.10 52
18528.39 54
18529.68 69
18530.96 51
18532.25 55
18533.54 47
18534.82 53
18536.11 48
18537.39 65
18538.68 46
18539.97 49
18541.25 78
18542.54 74
18543.83 76
18545.11 68
18546.40 59
18547.69 53
18548.98 69
18550.26 58
18551.55 72
18552.84 47
18554.12 46
18555.41 75
18556.70 71
18557.99 39
18559.27 63
18560.56 47
18561.85 59
18563.13 74
18564.42 58
18565.71 51
18567.00 54
18568.28 67
18569.57 52
18570.86 71
18572.15 64
18573.44 63
18574.72 71
18576.01 85
18577.30 81
18578.59 58
18579.88 62
18581.16 53
18582.45 59
18583.74 54
18585.03 60
18586.32 70
18587.60 65
18588.89 59
18590.18 64
18591.47 56
18592.76 53
18594.05 63
18595.33 57
18596.62 52
18597.91 62
18599.20 59
18600.49 53
18601.78 73
18603.07 64
18604.36 75
18605.64 87
18606.93 61
18608.22 54
18609.51 55
18610.80 55
18612.09 65
18613.38 82
18614.67 59
18615.96 68
18617.25 78
18618.54 65
18619.83 70
18621.12 61
18622.40 70
18623.69 67
18624.98 61
18626.27 69
18627.56 77
18628.85 67
18630.14 44
18631.43 84
18632.72 70
18634.01 73
18635.30 62
18636.59 75
18637.88 67
18639.17 64
18640.46 69
18641.75 55
18643.04 63
18644.33 72
18645.62 61
18646.91 54
18648.20 77
18649.49 65
18650.78 60
18652.08 57
18653.37 59
18654.66 71
18655.95 77
18657.24 67
18658.53 57
18659.82 42
18661.11 45
18662.40 57
18663.69 62
18664.98 71
18666.27 82
18667.56 78
18668.86 70
18670.15 64
18671.44 86
18672.73 48
18674.02 64
18675.31 56
18676.60 55
18677.90 68
18679.19 66
18680.48 65
18681.77 59
18683.06 63
18684.35 56
18685.64 57
18686.94 55
18688.23 56
18689.52 65
18690.81 64
18692.10 75
18693.40 43
18694.69 58
18695.98 47
18697.27 45
18698.56 50
18699.86 55
18701.15 51
18702.44 59
18703.73 74
18705.03 41
18706.32 67
18707.61 57
18708.90 46
18710.19 63
18711.49 58
18712.78 54
18714.07 63
18715.37 60
18716.66 57
18717.95 59
18719.24 60
18720.54 54
18721.83 56
18723.12 53
18724.42 41
18725.71 56
18727.00 41
18728.30 39
18729.59 44
18730.88 47
18732.17 54
18733.47 56
18734.76 44
18736.05 47
18737.35 46
18738.64 55
18739.94 43
18741.23 50
18742.52 48
18743.82 57
18745.11 48
18746.40 41
18747.70 31
18748.99 62
18750.29 41
18751.58 60
18752.87 76
18754.17 51
18755.46 69
18756.76 49
18758.05 51
18759.34 59
18760.64 55
18761.93 49
18763.23 69
18764.52 59
18765.82 60
18767.11 56
18768.41 52
18769.70 54
18770.99 38
18772.29 49
18773.58 42
18774.88 41
18776.17 39
18777.47 67
18778.76 60
18780.06 59
18781.35 68
18782.65 53
18783.94 36
18785.24 47
18786.53 68
18787.83 62
18789.12 81
18790.42 61
18791.71 59
18793.01 59
18794.31 55
18795.60 35
18796.90 49
18798.19 52
18799.49 47
18800.78 46
18802.08 48
18803.37 44
18804.67 58
18805.97 58
18807.26 41
18808.56 50
18809.85 45
18811.15 45
18812.45 45
18813.74 43
18815.04 32
18816.34 55
18817.63 83
18818.93 59
18820.22 44
18821.52 57
18822.82 48
18824.11 61
18825.41 62
18826.71 64
18828.00 50
18829.30 51
18830.60 66
18831.89 35
18833.19 50
18834.49 54
18835.78 61
18837.08 45
18838.38 60
18839.67 51
18840.97 42
18842.27 41
18843.57 42
18844.86 45
18846.16 43
18847.46 60
18848.75 39
18850.05 57
18851.35 61
18852.65 60
18853.94 54
18855.24 40
18856.54 58
18857.84 56
18859.13 58
18860.43 44
18861.73 33
18863.03 50
18864.33 63
18865.62 48
18866.92 68
18868.22 45
18869.52 45
18870.82 62
18872.11 56
18873.41 64
18874.71 44
18876.01 48
18877.31 73
18878.61 49
18879.90 59
18881.20 46
18882.50 49
18883.80 51
18885.10 58
18886.40 47
18887.70 68
18888.99 72
18890.29 46
18891.59 46
18892.89 51
18894.19 44
18895.49 51
18896.79 53
18898.09 46
18899.39 51
18900.68 52
18901.98 44
18903.28 59
18904.58 51
18905.88 48
18907.18 51
18908.48 68
18909.78 54
18911.08 45
18912.38 40
18913.68 36
18914.98 53
18916.28 52
18917.58 37
18918.88 59
18920.18 48
18921.48 46
18922.78 57
18924.08 45
18925.38 43
18926.68 72
18927.98 53
18929.28 61
18930.58 52
18931.88 53
18933.18 60
18934.48 53
18935.78 65
18937.08 45
18938.38 56
18939.68 57
18940.98 36
18942.28 38
18943.58 39
18944.88 40
18946.18 64
18947.48 62
18948.78 37
18950.08 50
18951.39 67
18952.69 62
18953.99 47
18955.29 64
18956.59 61
18957.89 53
18959.19 76
18960.49 63
18961.79 52
18963.09 43
18964.40 65
18965.70 54
18967.00 63
18968.30 43
18969.60 26
18970.90 55
18972.21 51
18973.51 45
18974.81 53
18976.11 51
18977.41 64
18978.71 65
18980.02 66
18981.32 50
18982.62 47
18983.92 46
18985.22 54
18986.53 45
18987.83 44
18989.13 47
18990.43 42
18991.73 31
18993.04 53
18994.34 58
18995.64 63
18996.94 49
18998.25 47
18999.55 48
19000.85 46
19002.15 64
19003.46 45
19004.76 62
19006.06 51
19007.36 61
19008.67 56
19009.97 40
19011.27 45
19012.58 38
19013.88 45
19015.18 53
19016.49 68
19017.79 49
19019.09 45
19020.40 56
19021.70 55
19023.00 60
19024.31 55
19025.61 48
19026.91 55
19028.22 53
19029.52 35
19030.82 61
19032.13 53
19033.43 54
19034.73 53
19036.04 42
19037.34 41
19038.65 56
19039.95 35
19041.25 50
19042.56 44
19043.86 56
19045.17 57
19046.47 60
19047.77 39
19049.08 44
19050.38 62
19051.69 49
19052.99 68
19054.30 43
19055.60 39
19056.90 51
19058.21 57
19059.51 39
19060.82 43
19062.12 47
19063.43 58
19064.73 54
19066.04 53
19067.34 50
19068.65 50
19069.95 58
19071.26 53
19072.56 39
19073.87 51
19075.17 57
19076.48 63
19077.78 83
19079.09 75
19080.39 70
19081.70 45
19083.00 39
19084.31 58
19085.61 44
19086.92 49
19088.23 49
19089.53 50
19090.84 61
19092.14 43
19093.45 53
19094.75 65
19096.06 50
19097.37 34
19098.67 66
19099.98 62
19101.28 60
19102.59 59
19103.90 49
19105.20 63
19106.51 62
19107.81 46
19109.12 45
19110.43 61
19111.73 56
19113.04 62
19114.35 54
19115.65 50
19116.96 72
19118.27 60
19119.57 46
19120.88 47
19122.19 58
19123.49 39
19124.80 55
19126.11 38
19127.41 61
19128.72 49
19130.03 55
19131.33 56
19132.64 56
19133.95 57
19135.26 52
19136.56 56
19137.87 49
19139.18 63
19140.49 52
19141.79 50
19143.10 53
19144.41 42
19145.71 58
19147.02 55
19148.33 59
19149.64 48
19150.95 49
19152.25 42
19153.56 37
19154.87 66
19156.18 50
19157.48 58
19158.79 60
19160.10 45
19161.41 52
19162.72 47
19164.03 42
19165.33 56
19166.64 53
19167.95 55
19169.26 38
19170.57 59
19171.88 44
19173.18 39
19174.49 43
19175.80 62
19177.11 60
19178.42 67
19179.73 52
19181.04 52
19182.34 54
19183.65 36
19184.96 37
19186.27 42
19187.58 42
19188.89 54
19190.20 49
19191.51 64
19192.82 54
19194.13 44
19195.43 66
19196.74 59
19198.05 47
19199.36 45
19200.67 36
19201.98 43
19203.29 52
19204.60 44
19205.91 40
19207.22 58
19208.53 50
19209.84 44
19211.15 62
19212.46 69
19213.77 60
19215.08 46
19216.39 42
19217.70 39
19219.01 35
19220.32 45
19221.63 46
19222.94 50
19224.25 47
19225.56 52
19226.87 51
19228.18 44
19229.49 40
19230.80 55
19232.11 63
19233.42 36
19234.73 40
19236.04 51
19237.35 32
19238.67 59
19239.98 47
19241.29 50
19242.60 53
19243.91 47
19245.22 40
19246.53 35
19247.84 40
19249.15 43
19250.46 52
19251.77 53
19253.09 36
19254.40 63
19255.71 55
19257.02 53
19258.33 47
19259.64 49
19260.95 52
19262.27 48
19263.58 43
19264.89 42
19266.20 43
19267.51 38
19268.82 57
19270.14 50
19271.45 56
19272.76 42
19274.07 55
19275.38 60
19276.70 40
19278.01 47
19279.32 59
19280.63 50
19281.94 51
19283.26 41
19284.57 40
19285.88 42
19287.19 29
19288.51 42
19289.82 53
19291.13 42
19292.44 31
19293.76 46
19295.07 46
19296.38 38
19297.69 45
19299.01 59
19300.32 46
19301.63 52
19302.95 47
19304.26 48
19305.57 48
19306.88 51
19308.20 57
19309.51 47
19310.82 33
19312.14 35
19313.45 36
19314.76 34
19316.08 38
19317.39 54
19318.70 55
19320.02 51
19321.33 51
19322.64 45
19323.96 52
19325.27 66
19326.59 47
19327.90 44
19329.21 55
19330.53 48
19331.84 57
19333.15 53
19334.47 39
19335.78 40
19337.10 38
19338.41 55
19339.73 50
19341.04 49
19342.35 52
19343.67 37
19344.98 57
19346.30 43
19347.61 65
19348.93 43
19350.24 44
19351.55 37
19352.87 45
19354.18 53
19355.50 48
19356.81 44
19358.13 42
19359.44 55
19360.76 50
19362.07 33
19363.39 34
19364.70 36
19366.02 35
19367.33 41
19368.65 46
19369.96 46
19371.28 60
19372.59 48
19373.91 37
19375.22 46
19376.54 42
19377.86 54
19379.17 50
19380.49 56
19381.80 50
19383.12 35
19384.43 56
19385.75 52
19387.07 55
19388.38 53
19389.70 47
19391.01 42
19392.33 41
19393.65 42
19394.96 34
19396.28 39
19397.59 41
19398.91 45
19400.23 52
19401.54 46
19402.86 41
19404.17 39
19405.49 40
19406.81 44
19408.12 47
19409.44 43
19410.76 46
19412.07 41
19413.39 37
19414.71 43
19416.02 27
19417.34 22
19418.66 37
19419.97 49
19421.29 56
19422.61 40
19423.93 40
19425.24 43
19426.56 38
19427.88 37
19429.19 44
19430.51 45
19431.83 42
19433.15 57
19434.46 50
19435.78 50
19437.10 37
19438.42 30
19439.73 48
19441.05 44
19442.37 42
19443.69 52
19445.00 58
19446.32 60
19447.64 77
19448.96 42
19450.28 50
19451.59 49
19452.91 69
19454.23 56
19455.55 43
19456.87 38
19458.18 41
19459.50 67
19460.82 39
19462.14 58
19463.46 49
19464.78 43
19466.09 36
19467.41 41
19468.73 49
19470.05 51
19471.37 42
19472.69 60
19474.01 55
19475.33 58
19476.64 48
19477.96 49
19479.28 43
19480.60 41
19481.92 41
19483.24 63
19484.56 56
19485.88 37
19487.20 35
19488.52 37
19489.83 41
19491.15 38
19492.47 37
19493.79 43
19495.11 46
19496.43 42
19497.75 35
19499.07 39
19500.39 33
19501.71 43
19503.03 45
19504.35 38
19505.67 43
19506.99 58
19508.31 50
19509.63 39
19510.95 44
19512.27 51
19513.59 47
19514.91 38
19516.23 47
19517.55 47
19518.87 67
19520.19 49
19521.51 47
19522.83 53
19524.15 36
19525.47 50
19526.79 54
19528.11 51
19529.43 55
19530.75 41
19532.08 36
19533.40 40
19534.72 37
19536.04 37
19537.36 42
19538.68 46
19540.00 39
19541.32 31
19542.64 44
19543.96 49
19545.29 50
19546.61 50
19547.93 43
19549.25 44
19550.57 40
19551.89 42
19553.21 39
19554.53 43
19555.86 52
19557.18 41
19558.50 37
19559.82 51
19561.14 34
19562.46 38
19563.79 30
19565.11 40
19566.43 58
19567.75 51
19569.07 43
19570.40 51
19571.72 51
19573.04 50
19574.36 51
19575.68 52
19577.01 41
19578.33 45
19579.65 57
19580.97 36
19582.30 45
19583.62 58
19584.94 50
19586.26 49
19587.59 39
19588.91 32
19590.23 41
19591.55 44
19592.88 43
19594.20 39
19595.52 49
19596.85 51
19598.17 49
19599.49 53
19600.81 36
19602.14 42
19603.46 56
19604.78 37
19606.11 53
19607.43 45
19608.75 49
19610.08 53
19611.40 49
19612.72 43
19614.05 36
19615.37 36
19616.69 40
19618.02 49
19619.34 36
19620.67 57
19621.99 45
19623.31 45
19624.64 48
19625.96 42
19627.29 52
19628.61 40
19629.93 66
19631.26 42
19632.58 27
19633.91 37
19635.23 49
19636.55 46
19637.88 31
19639.20 31
19640.53 31
19641.85 39
19643.18 54
19644.50 37
19645.82 42
19647.15 52
19648.47 49
19649.80 50
19651.12 34
19652.45 34
19653.77 34
19655.10 62
19656.42 44
19657.75 39
19659.07 46
19660.40 46
19661.72 46
19663.05 60
19664.37 38
19665.70 57
19667.02 43
19668.35 56
19669.67 43
19671.00 39
19672.33 43
19673.65 33
19674.98 34
19676.30 40
19677.63 50
19678.95 55
19680.28 34
19681.61 48
19682.93 45
19684.26 41
19685.58 43
19686.91 49
19688.23 43
19689.56 54
19690.89 39
19692.21 42
19693.54 54
19694.87 46
19696.19 30
19697.52 30
19698.84 56
19700.17 55
19701.50 49
19702.82 58
19704.15 49
19705.48 55
19706.80 64
19708.13 43
19709.46 47
19710.78 39
19712.11 44
19713.44 44
19714.76 37
19716.09 46
19717.42 51
19718.75 42
19720.07 42
19721.40 41
19722.73 42
19724.05 44
19725.38 47
19726.71 60
19728.04 36
19729.36 43
19730.69 53
19732.02 40
19733.35 40
19734.67 41
19736.00 37
19737.33 49
19738.66 35
19739.98 39
19741.31 38
19742.64 45
19743.97 41
19745.30 32
19746.62 54
19747.95 47
19749.28 47
19750.61 46
19751.94 47
19753.26 32
19754.59 39
19755.92 38
19757.25 50
19758.58 46
19759.91 43
19761.23 29
19762.56 49
19763.89 39
19765.22 34
19766.55 51
19767.88 45
19769.21 42
19770.53 46
19771.86 37
19773.19 31
19774.52 43
19775.85 21
19777.18 49
19778.51 41
19779.84 39
19781.17 52
19782.50 43
19783.83 41
19785.15 27
19786.48 45
19787.81 41
19789.14 34
19790.47 62
19791.80 49
19793.13 46
19794.46 56
19795.79 35
19797.12 37
19798.45 41
19799.78 51
19801.11 36
19802.44 49
19803.77 47
19805.10 38
19806.43 40
19807.76 22
19809.09 55
19810.42 47
19811.75 48
19813.08 45
19814.41 56
19815.74 39
19817.07 37
19818.40 45
19819.73 45
19821.06 47
19822.39 48
19823.72 38
19825.05 33
19826.38 33
19827.71 45
19829.05 39
19830.38 39
19831.71 37
19833.04 42
19834.37 52
19835.70 38
19837.03 40
19838.36 36
19839.69 41
19841.02 30
19842.36 51
19843.69 45
19845.02 41
19846.35 37
19847.68 39
19849.01 42
19850.34 57
19851.68 54
19853.01 54
19854.34 47
19855.67 37
19857.00 51
19858.33 40
19859.67 54
19861.00 33
19862.33 45
19863.66 38
19864.99 40
19866.32 39
19867.66 57
19868.99 60
19870.32 42
19871.65 46
19872.99 51
19874.32 49
19875.65 52
19876.98 36
19878.32 48
19879.65 43
19880.98 44
19882.31 48
19883.65 53
19884.98 62
19886.31 50
19887.64 79
19888.98 45
19890.31 45
19891.64 58
19892.97 52
19894.31 49
19895.64 37
19896.97 44
19898.31 52
19899.64 46
19900.97 65
19902.31 37
19903.64 34
19904.97 59
19906.31 43
19907.64 36
19908.97 41
19910.31 52
19911.64 45
19912.97 43
19914.31 46
19915.64 49
19916.97 39
19918.31 38
19919.64 68
19920.98 31
19922.31 40
19923.64 46
19924.98 30
19926.31 40
19927.65 33
19928.98 41
19930.31 34
19931.65 33
19932.98 42
19934.32 45
19935.65 45
19936.99 34
19938.32 38
19939.65 43
19940.99 41
19942.32 42
19943.66 45
19944.99 49
19946.33 43
19947.66 44
19949.00 40
19950.33 35
19951.67 34
19953.00 50
19954.34 32
19955.67 38
19957.01 40
19958.34 49
19959.68 40
19961.01 47
19962.35 44
19963.68 43
19965.02 47
19966.35 49
19967.69 39
19969.02 26
19970.36 33
19971.70 31
19973.03 41
19974.37 33
19975.70 47
19977.04 39
19978.37 35
19979.71 50
19981.05 33
19982.38 40
19983.72 34
19985.05 44
19986.39 31
19987.73 32
19989.06 43
19990.40 45
19991.73 38
19993.07 30
19994.41 45
19995.74 42
19997.08 51
19998.42 44
19999.75 41
20001.09 55
20002.43 57
20003.76 29
20005.10 34
20006.44 57
20007.77 39
20009.11 38
20010.45 44
20011.78 32
20013.12 35
20014.46 38
20015.79 40
20017.13 43
20018.47 39
20019.81 42
20021.14 41
20022.48 37
20023.82 60
20025.15 39
20026.49 50
20027.83 45
20029.17 47
20030.50 30
20031.84 34
20033.18 47
20034.52 49
20035.85 58
20037.19 42
20038.53 24
20039.87 39
20041.21 39
20042.54 38
20043.88 44
20045.22 34
20046.56 41
20047.90 43
20049.23 51
20050.57 39
20051.91 27
20053.25 39
20054.59 44
20055.93 35
20057.26 31
20058.60 51
20059.94 46
20061.28 38
20062.62 31
20063.96 37
20065.30 49
20066.63 35
20067.97 41
20069.31 45
20070.65 40
20071.99 40
20073.33 29
20074.67 44
20076.01 46
20077.35 35
20078.68 45
20080.02 33
20081.36 36
20082.70 41
20084.04 61
20085.38 39
20086.72 35
20088.06 36
20089.40 41
20090.74 47
20092.08 33
20093.42 30
20094.76 29
20096.10 53
20097.44 36
20098.78 57
20100.12 67
20101.46 33
20102.80 35
20104.14 36
20105.48 34
20106.82 42
20108.16 45
20109.50 39
20110.84 39
20112.18 43
20113.52 37
20114.86 48
20116.20 51
20117.54 33
20118.88 44
20120.22 28
20121.56 28
20122.90 32
20124.24 25
20125.58 40
20126.92 56
20128.26 40
20129.61 57
20130.95 38
20132.29 31
20133.63 32
20134.97 39
20136.31 23
20137.65 37
20138.99 44
20140.33 56
20141.67 44
20143.02 41
