# Supplementary material for: MALDI-TOF MS typing enables the classification of brewing yeasts of the genus Saccharomyces to major beer styles
Source: PLoS One. 2017 Aug 9;12(8):e0181694. doi: 10.1371/journal.pone.0181694 (PMC5549903; doi:10.1371/journal.pone.0181694)
Supplement: S11 File — The directory includes 90 raw files and was zipped to “.zip”; the folder has three strains with 30 spectra per strain; S1 Text explains the raw files with an example and Table 1 represents the yeast strains used within the experiment. (ZIP) [file pone.0181694.s014.zip › 31-33/30337-338-OG-Alt-Alt-YPG-18h-E-E_2015-08-20__0_A2_1.dat]

1998.76 2289
1999.18 2269
1999.60 2385
2000.02 2441
2000.44 2299
2000.87 2478
2001.29 2476
2001.71 2374
2002.13 2475
2002.55 2348
2002.97 2402
2003.40 2505
2003.82 2436
2004.24 2222
2004.66 2194
2005.08 2295
2005.50 2244
2005.93 2298
2006.35 2156
2006.77 2120
2007.19 1961
2007.62 2175
2008.04 2110
2008.46 2204
2008.88 2109
2009.30 2115
2009.73 2343
2010.15 2279
2010.57 2051
2010.99 1957
2011.42 1992
2011.84 2068
2012.26 2085
2012.68 1973
2013.11 1965
2013.53 1864
2013.95 1800
2014.38 1782
2014.80 2099
2015.22 1911
2015.64 1873
2016.07 1924
2016.49 1991
2016.91 1865
2017.34 1747
2017.76 1865
2018.18 2001
2018.61 2024
2019.03 2038
2019.45 1963
2019.88 1902
2020.30 1923
2020.72 1887
2021.15 1879
2021.57 1972
2021.99 1884
2022.42 1861
2022.84 1985
2023.27 1926
2023.69 1858
2024.11 1790
2024.54 1859
2024.96 1720
2025.39 1681
2025.81 1902
2026.23 1993
2026.66 1779
2027.08 1812
2027.51 1878
2027.93 1833
2028.36 1634
2028.78 1915
2029.20 1782
2029.63 1764
2030.05 1736
2030.48 1693
2030.90 1863
2031.33 2043
2031.75 2026
2032.18 1976
2032.60 1708
2033.03 1758
2033.45 1856
2033.88 1817
2034.30 1952
2034.73 1741
2035.15 1800
2035.58 2033
2036.00 2001
2036.43 1796
2036.85 1912
2037.28 1970
2037.70 2014
2038.13 1959
2038.55 2102
2038.98 1962
2039.40 1883
2039.83 1923
2040.25 1795
2040.68 1971
2041.11 2032
2041.53 1762
2041.96 1838
2042.38 1847
2042.81 1853
2043.23 1938
2043.66 2166
2044.09 1932
2044.51 1789
2044.94 1920
2045.37 1871
2045.79 1906
2046.22 1826
2046.64 1804
2047.07 1969
2047.50 1921
2047.92 2023
2048.35 1834
2048.78 1975
2049.20 1955
2049.63 1854
2050.06 1844
2050.48 2028
2050.91 2009
2051.34 1861
2051.76 1857
2052.19 2042
2052.62 1999
2053.04 1915
2053.47 1830
2053.90 1821
2054.32 1801
2054.75 1814
2055.18 1723
2055.61 1989
2056.03 1787
2056.46 1862
2056.89 1979
2057.31 1941
2057.74 1820
2058.17 1745
2058.60 1714
2059.02 1794
2059.45 1854
2059.88 2063
2060.31 1950
2060.73 1886
2061.16 2068
2061.59 1887
2062.02 1777
2062.45 1875
2062.87 1908
2063.30 1895
2063.73 1951
2064.16 1895
2064.59 2290
2065.01 2270
2065.44 2410
2065.87 2610
2066.30 2544
2066.73 2413
2067.16 2304
2067.58 2345
2068.01 2489
2068.44 2309
2068.87 2500
2069.30 2288
2069.73 2298
2070.16 2285
2070.58 2387
2071.01 2100
2071.44 2256
2071.87 2173
2072.30 2130
2072.73 1942
2073.16 2004
2073.59 2169
2074.02 1969
2074.45 2057
2074.87 2089
2075.30 1901
2075.73 1916
2076.16 1925
2076.59 1756
2077.02 1966
2077.45 2055
2077.88 2140
2078.31 2006
2078.74 2189
2079.17 2538
2079.60 2743
2080.03 2822
2080.46 2693
2080.89 2835
2081.32 2757
2081.75 2933
2082.18 2841
2082.61 2786
2083.04 2883
2083.47 2752
2083.90 2684
2084.33 2579
2084.76 2272
2085.19 2418
2085.62 2203
2086.05 2106
2086.48 2127
2086.91 2256
2087.34 1921
2087.77 1875
2088.20 2179
2088.63 2029
2089.06 1970
2089.49 2034
2089.92 2004
2090.35 1900
2090.79 1830
2091.22 1785
2091.65 1791
2092.08 1805
2092.51 2004
2092.94 1920
2093.37 1937
2093.80 1913
2094.23 1840
2094.66 2048
2095.10 1864
2095.53 2073
2095.96 1994
2096.39 1798
2096.82 2069
2097.25 1989
2097.68 2023
2098.12 1949
2098.55 1925
2098.98 1819
2099.41 1840
2099.84 1927
2100.27 2031
2100.71 1904
2101.14 1900
2101.57 1967
2102.00 1946
2102.43 1882
2102.87 1939
2103.30 1960
2103.73 1974
2104.16 1950
2104.60 1937
2105.03 1838
2105.46 1880
2105.89 2228
2106.32 1845
2106.76 1977
2107.19 2162
2107.62 2001
2108.05 2064
2108.49 2152
2108.92 2409
2109.35 2406
2109.79 2328
2110.22 2420
2110.65 2416
2111.08 2333
2111.52 2244
2111.95 2150
2112.38 2166
2112.82 2079
2113.25 2000
2113.68 2065
2114.12 2057
2114.55 1921
2114.98 1839
2115.42 1974
2115.85 1896
2116.28 1946
2116.72 2089
2117.15 1875
2117.58 1903
2118.02 1761
2118.45 1839
2118.88 1933
2119.32 2138
2119.75 2015
2120.19 1961
2120.62 1911
2121.05 2035
2121.49 2031
2121.92 2015
2122.36 2049
2122.79 1969
2123.22 2070
2123.66 1993
2124.09 1857
2124.53 1739
2124.96 1972
2125.40 1992
2125.83 2076
2126.26 1935
2126.70 1825
2127.13 1901
2127.57 1981
2128.00 1858
2128.44 1828
2128.87 1754
2129.31 1844
2129.74 1894
2130.18 1981
2130.61 2049
2131.05 1862
2131.48 1969
2131.92 1938
2132.35 1957
2132.79 2015
2133.22 1871
2133.66 1906
2134.09 2007
2134.53 2075
2134.96 2078
2135.40 2185
2135.83 2107
2136.27 2027
2136.70 1835
2137.14 1873
2137.58 2062
2138.01 1980
2138.45 2068
2138.88 2067
2139.32 2134
2139.75 1900
2140.19 2011
2140.63 2264
2141.06 2058
2141.50 2001
2141.93 1847
2142.37 1990
2142.81 1902
2143.24 1712
2143.68 1780
2144.12 1876
2144.55 1844
2144.99 1852
2145.43 1728
2145.86 1748
2146.30 1692
2146.73 1853
2147.17 1850
2147.61 1785
2148.04 1799
2148.48 1990
2148.92 1913
2149.35 2065
2149.79 2169
2150.23 2206
2150.67 2306
2151.10 2384
2151.54 2292
2151.98 2168
2152.41 2336
2152.85 2523
2153.29 2362
2153.73 2052
2154.16 2018
2154.60 2079
2155.04 2193
2155.48 2056
2155.91 2103
2156.35 2144
2156.79 2003
2157.23 1975
2157.66 1853
2158.10 1895
2158.54 2145
2158.98 1943
2159.41 1946
2159.85 2134
2160.29 1985
2160.73 2090
2161.17 2109
2161.60 2040
2162.04 1838
2162.48 1890
2162.92 1972
2163.36 2014
2163.80 1934
2164.23 2029
2164.67 2109
2165.11 2060
2165.55 2044
2165.99 1931
2166.43 2108
2166.86 2032
2167.30 1941
2167.74 2172
2168.18 2252
2168.62 2179
2169.06 2208
2169.50 2263
2169.94 2019
2170.38 2182
2170.81 2134
2171.25 2280
2171.69 2195
2172.13 2127
2172.57 2323
2173.01 2454
2173.45 2046
2173.89 2061
2174.33 2166
2174.77 2163
2175.21 2245
2175.65 2315
2176.09 2246
2176.53 2319
2176.96 2327
2177.40 2314
2177.84 2368
2178.28 2476
2178.72 2498
2179.16 2276
2179.60 2262
2180.04 2243
2180.48 2271
2180.92 2349
2181.36 2399
2181.80 2237
2182.24 2154
2182.68 2179
2183.12 2209
2183.56 2053
2184.01 2078
2184.45 2042
2184.89 2013
2185.33 2013
2185.77 1942
2186.21 1774
2186.65 1856
2187.09 1845
2187.53 1924
2187.97 2013
2188.41 1970
2188.85 1938
2189.29 2042
2189.73 1966
2190.17 2057
2190.62 1827
2191.06 1987
2191.50 2101
2191.94 1982
2192.38 1973
2192.82 1998
2193.26 2038
2193.70 2036
2194.15 2181
2194.59 2273
2195.03 2235
2195.47 2235
2195.91 2166
2196.35 2157
2196.79 2264
2197.24 2225
2197.68 2348
2198.12 2337
2198.56 2121
2199.00 2096
2199.45 2255
2199.89 2119
2200.33 2188
2200.77 2209
2201.21 2194
2201.66 2046
2202.10 2012
2202.54 2211
2202.98 2051
2203.42 2110
2203.87 2073
2204.31 2154
2204.75 1997
2205.19 1902
2205.64 1943
2206.08 2080
2206.52 2041
2206.96 2182
2207.41 2123
2207.85 2099
2208.29 2233
2208.74 2191
2209.18 2365
2209.62 2326
2210.06 2294
2210.51 2230
2210.95 2082
2211.39 2260
2211.84 2234
2212.28 2262
2212.72 2154
2213.17 2215
2213.61 2133
2214.05 2198
2214.50 2131
2214.94 2072
2215.38 2128
2215.83 2098
2216.27 1879
2216.71 2111
2217.16 1984
2217.60 2041
2218.05 2010
2218.49 2069
2218.93 1918
2219.38 1859
2219.82 2002
2220.26 1912
2220.71 1898
2221.15 2018
2221.60 2039
2222.04 2015
2222.49 1980
2222.93 1920
2223.37 1913
2223.82 2140
2224.26 2159
2224.71 2057
2225.15 2254
2225.60 2147
2226.04 2344
2226.49 2311
2226.93 2145
2227.37 2287
2227.82 2321
2228.26 2226
2228.71 2209
2229.15 2100
2229.60 2312
2230.04 2318
2230.49 2063
2230.93 2152
2231.38 2352
2231.82 2175
2232.27 2122
2232.71 2132
2233.16 2141
2233.61 2192
2234.05 2252
2234.50 2154
2234.94 2141
2235.39 2162
2235.83 2013
2236.28 2160
2236.72 2200
2237.17 2059
2237.61 2157
2238.06 2340
2238.51 2096
2238.95 2121
2239.40 2071
2239.84 2029
2240.29 2002
2240.74 1996
2241.18 2119
2241.63 2074
2242.07 2044
2242.52 2010
2242.97 2215
2243.41 1941
2243.86 1839
2244.31 1834
2244.75 1781
2245.20 1908
2245.65 1907
2246.09 1842
2246.54 1953
2246.99 1917
2247.43 1999
2247.88 1970
2248.33 2009
2248.77 1895
2249.22 1982
2249.67 1962
2250.11 1945
2250.56 1870
2251.01 1900
2251.45 1925
2251.90 1945
2252.35 1907
2252.80 2136
2253.24 2051
2253.69 1807
2254.14 2002
2254.59 1890
2255.03 2007
2255.48 2114
2255.93 1875
2256.38 2005
2256.82 2094
2257.27 2065
2257.72 1855
2258.17 1918
2258.61 1972
2259.06 1816
2259.51 1990
2259.96 2152
2260.41 2173
2260.85 2139
2261.30 2329
2261.75 2556
2262.20 2681
2262.65 2786
2263.09 2969
2263.54 3099
2263.99 3125
2264.44 3225
2264.89 3247
2265.34 3345
2265.79 3377
2266.23 3403
2266.68 3515
2267.13 3290
2267.58 3464
2268.03 3355
2268.48 3243
2268.93 3042
2269.38 2949
2269.82 3004
2270.27 2826
2270.72 2920
2271.17 2583
2271.62 2560
2272.07 2732
2272.52 2584
2272.97 2496
2273.42 2409
2273.87 2216
2274.32 2203
2274.77 2260
2275.21 2419
2275.66 2213
2276.11 2093
2276.56 2062
2277.01 2202
2277.46 2115
2277.91 2158
2278.36 2095
2278.81 2258
2279.26 2367
2279.71 2064
2280.16 2176
2280.61 2265
2281.06 2541
2281.51 2537
2281.96 2774
2282.41 2752
2282.86 2698
2283.31 2881
2283.76 2567
2284.21 2484
2284.66 2482
2285.11 2522
2285.56 2633
2286.02 2578
2286.47 2426
2286.92 2477
2287.37 2426
2287.82 2453
2288.27 2375
2288.72 2350
2289.17 2341
2289.62 2443
2290.07 2438
2290.52 2652
2290.97 2838
2291.42 3048
2291.88 3181
2292.33 3006
2292.78 3159
2293.23 3161
2293.68 3218
2294.13 3258
2294.58 3265
2295.04 3071
2295.49 3046
2295.94 2968
2296.39 2868
2296.84 2733
2297.29 2751
2297.74 2604
2298.20 2767
2298.65 2433
2299.10 2457
2299.55 2166
2300.00 2047
2300.46 2201
2300.91 2248
2301.36 2069
2301.81 2033
2302.26 2037
2302.72 2135
2303.17 2128
2303.62 2186
2304.07 2157
2304.53 2191
2304.98 2365
2305.43 2106
2305.88 2175
2306.33 2172
2306.79 2250
2307.24 2263
2307.69 2156
2308.15 2340
2308.60 2350
2309.05 2411
2309.50 2289
2309.96 2345
2310.41 2492
2310.86 2333
2311.32 2359
2311.77 2530
2312.22 2802
2312.68 2486
2313.13 2482
2313.58 2369
2314.03 2376
2314.49 2255
2314.94 2181
2315.39 2133
2315.85 2246
2316.30 2042
2316.76 2031
2317.21 2114
2317.66 2169
2318.12 2217
2318.57 2107
2319.02 1974
2319.48 2244
2319.93 2142
2320.39 2394
2320.84 2279
2321.29 2300
2321.75 2519
2322.20 2300
2322.66 2452
2323.11 2503
2323.56 2514
2324.02 2375
2324.47 2479
2324.93 2774
2325.38 2741
2325.84 2439
2326.29 2368
2326.74 2558
2327.20 2415
2327.65 2396
2328.11 2516
2328.56 2703
2329.02 2528
2329.47 2430
2329.93 2501
2330.38 2519
2330.84 2644
2331.29 2568
2331.75 2547
2332.20 2530
2332.66 2681
2333.11 2657
2333.57 2641
2334.02 2602
2334.48 2277
2334.93 2374
2335.39 2338
2335.84 2382
2336.30 2379
2336.76 2391
2337.21 2320
2337.67 2381
2338.12 2499
2338.58 2633
2339.03 2791
2339.49 2930
2339.95 3175
2340.40 3341
2340.86 3398
2341.31 3414
2341.77 3635
2342.23 3785
2342.68 3722
2343.14 3662
2343.59 3681
2344.05 3603
2344.51 3432
2344.96 3367
2345.42 3533
2345.88 3535
2346.33 3517
2346.79 3188
2347.24 3246
2347.70 3110
2348.16 2995
2348.61 2910
2349.07 2902
2349.53 2724
2349.99 2511
2350.44 2458
2350.90 2571
2351.36 2402
2351.81 2340
2352.27 2328
2352.73 2212
2353.18 2246
2353.64 2222
2354.10 2172
2354.56 2327
2355.01 2357
2355.47 2296
2355.93 2232
2356.38 2226
2356.84 2070
2357.30 1965
2357.76 2111
2358.22 2149
2358.67 2057
2359.13 2292
2359.59 2320
2360.05 2236
2360.50 2439
2360.96 2494
2361.42 2422
2361.88 2611
2362.34 2482
2362.79 2402
2363.25 2402
2363.71 2644
2364.17 2775
2364.63 2497
2365.08 2370
2365.54 2430
2366.00 2318
2366.46 2146
2366.92 2223
2367.38 2669
2367.84 2637
2368.29 2693
2368.75 2860
2369.21 2884
2369.67 2810
2370.13 3049
2370.59 3011
2371.05 2954
2371.50 2765
2371.96 2878
2372.42 2819
2372.88 2550
2373.34 2483
2373.80 2282
2374.26 2219
2374.72 2226
2375.18 2355
2375.64 2357
2376.10 2293
2376.56 2285
2377.02 2476
2377.47 2441
2377.93 2258
2378.39 2446
2378.85 2521
2379.31 2390
2379.77 2579
2380.23 2763
2380.69 2532
2381.15 2458
2381.61 2668
2382.07 2705
2382.53 2876
2382.99 2807
2383.45 2714
2383.91 2659
2384.37 2725
2384.83 2612
2385.29 2478
2385.75 2466
2386.21 2427
2386.67 2354
2387.13 2230
2387.59 2218
2388.05 2138
2388.52 2256
2388.98 2270
2389.44 2283
2389.90 2154
2390.36 2250
2390.82 2203
2391.28 2166
2391.74 2031
2392.20 2231
2392.66 2209
2393.12 2185
2393.58 2155
2394.05 1955
2394.51 2144
2394.97 2278
2395.43 2192
2395.89 2019
2396.35 2115
2396.81 2243
2397.27 2027
2397.74 2084
2398.20 2169
2398.66 2243
2399.12 2223
2399.58 2256
2400.04 2130
2400.50 2180
2400.97 2075
2401.43 2240
2401.89 2056
2402.35 2060
2402.81 1939
2403.28 2065
2403.74 2247
2404.20 2058
2404.66 2055
2405.12 2046
2405.59 1984
2406.05 2075
2406.51 1944
2406.97 2127
2407.44 2358
2407.90 2060
2408.36 2215
2408.82 2135
2409.29 2129
2409.75 2248
2410.21 2320
2410.67 2136
2411.14 2091
2411.60 2048
2412.06 2161
2412.52 2064
2412.99 2169
2413.45 2191
2413.91 2089
2414.38 2056
2414.84 2276
2415.30 2256
2415.77 2278
2416.23 2129
2416.69 2070
2417.16 2156
2417.62 2242
2418.08 2461
2418.55 2576
2419.01 2666
2419.47 2822
2419.94 2684
2420.40 2755
2420.86 2673
2421.33 2697
2421.79 2720
2422.25 2517
2422.72 2432
2423.18 2579
2423.65 2490
2424.11 2537
2424.57 2548
2425.04 2570
2425.50 2557
2425.97 2527
2426.43 2618
2426.90 2481
2427.36 2342
2427.82 2469
2428.29 2589
2428.75 2437
2429.22 2305
2429.68 2357
2430.15 2463
2430.61 2589
2431.08 2411
2431.54 2296
2432.00 2226
2432.47 2348
2432.93 2444
2433.40 2317
2433.86 2188
2434.33 2123
2434.79 2318
2435.26 2351
2435.72 2400
2436.19 2379
2436.65 2365
2437.12 2591
2437.58 2509
2438.05 2460
2438.52 2721
2438.98 2856
2439.45 2902
2439.91 3206
2440.38 3267
2440.84 3391
2441.31 3301
2441.77 3558
2442.24 3448
2442.71 3407
2443.17 3402
2443.64 3201
2444.10 2904
2444.57 2779
2445.03 2817
2445.50 2524
2445.97 2349
2446.43 2174
2446.90 2198
2447.37 2183
2447.83 2288
2448.30 2330
2448.76 2136
2449.23 2119
2449.70 1953
2450.16 2176
2450.63 2157
2451.10 2049
2451.56 2037
2452.03 1951
2452.50 2236
2452.96 2155
2453.43 2153
2453.90 2132
2454.36 2013
2454.83 2111
2455.30 2194
2455.76 2070
2456.23 2087
2456.70 2180
2457.17 2200
2457.63 2211
2458.10 2159
2458.57 2134
2459.03 2334
2459.50 2137
2459.97 2056
2460.44 2065
2460.90 2063
2461.37 2180
2461.84 2144
2462.31 2185
2462.77 2010
2463.24 2043
2463.71 2245
2464.18 2286
2464.65 2328
2465.11 2131
2465.58 2171
2466.05 2170
2466.52 2287
2466.99 2093
2467.45 2406
2467.92 2365
2468.39 2194
2468.86 2251
2469.33 2248
2469.79 2273
2470.26 2224
2470.73 2102
2471.20 2157
2471.67 1823
2472.14 2074
2472.61 2163
2473.07 2000
2473.54 1942
2474.01 2093
2474.48 1871
2474.95 1927
2475.42 1892
2475.89 1901
2476.36 1916
2476.82 1925
2477.29 1989
2477.76 2105
2478.23 2226
2478.70 2323
2479.17 2537
2479.64 2602
2480.11 2560
2480.58 2712
2481.05 2813
2481.52 2817
2481.99 2569
2482.46 2530
2482.93 2510
2483.40 2563
2483.87 2513
2484.33 2298
2484.80 2361
2485.27 2370
2485.74 2336
2486.21 2375
2486.68 2361
2487.15 2307
2487.62 2359
2488.09 2247
2488.56 2296
2489.03 2177
2489.50 2164
2489.97 2176
2490.44 2100
2490.92 2084
2491.39 2150
2491.86 2327
2492.33 2249
2492.80 1948
2493.27 2167
2493.74 2158
2494.21 2141
2494.68 2374
2495.15 2338
2495.62 2209
2496.09 2330
2496.56 2161
2497.03 2100
2497.50 2221
2497.98 2201
2498.45 2258
2498.92 2157
2499.39 1926
2499.86 2026
2500.33 1992
2500.80 2013
2501.27 2055
2501.75 1831
2502.22 2058
2502.69 2069
2503.16 1911
2503.63 1796
2504.10 1915
2504.57 1998
2505.05 1891
2505.52 1912
2505.99 2031
2506.46 2097
2506.93 2353
2507.40 2483
2507.88 2335
2508.35 2494
2508.82 2335
2509.29 2332
2509.76 2531
2510.24 2587
2510.71 2614
2511.18 2577
2511.65 2537
2512.13 2601
2512.60 2742
2513.07 2647
2513.54 2529
2514.02 2589
2514.49 2487
2514.96 2323
2515.43 2241
2515.91 2170
2516.38 2324
2516.85 2189
2517.32 2242
2517.80 2207
2518.27 2247
2518.74 2200
2519.22 1985
2519.69 1869
2520.16 2056
2520.64 2115
2521.11 2079
2521.58 2005
2522.06 1972
2522.53 2037
2523.00 2046
2523.48 2031
2523.95 2130
2524.42 1970
2524.90 1967
2525.37 2260
2525.84 2228
2526.32 2257
2526.79 2287
2527.26 2152
2527.74 2180
2528.21 2278
2528.69 2433
2529.16 2202
2529.63 2044
2530.11 2130
2530.58 2112
2531.06 2189
2531.53 2073
2532.00 2108
2532.48 2086
2532.95 2016
2533.43 2059
2533.90 1994
2534.38 1996
2534.85 2013
2535.32 1919
2535.80 2184
2536.27 2224
2536.75 2239
2537.22 2151
2537.70 2078
2538.17 2241
2538.65 2208
2539.12 2161
2539.60 2192
2540.07 2227
2540.55 2244
2541.02 2273
2541.50 2302
2541.97 2508
2542.45 2318
2542.92 2322
2543.40 2398
2543.87 2403
2544.35 2253
2544.82 2115
2545.30 2338
2545.78 2206
2546.25 2270
2546.73 2196
2547.20 2234
2547.68 2284
2548.15 2270
2548.63 2245
2549.10 2135
2549.58 2312
2550.06 2338
2550.53 2581
2551.01 2420
2551.48 2318
2551.96 2349
2552.44 2489
2552.91 2561
2553.39 2548
2553.87 2775
2554.34 2867
2554.82 2873
2555.29 2940
2555.77 3257
2556.25 3372
2556.72 3326
2557.20 3490
2557.68 3691
2558.15 3483
2558.63 3516
2559.11 3498
2559.58 3114
2560.06 3002
2560.54 2806
2561.01 2641
2561.49 2440
2561.97 2512
2562.45 2294
2562.92 2233
2563.40 2088
2563.88 2046
2564.35 2019
2564.83 2194
2565.31 2120
2565.79 2038
2566.26 2146
2566.74 2170
2567.22 2060
2567.70 1995
2568.17 1940
2568.65 1896
2569.13 1950
2569.61 2097
2570.08 2143
2570.56 1972
2571.04 1986
2571.52 2041
2572.00 1985
2572.47 2068
2572.95 2078
2573.43 1889
2573.91 2105
2574.39 2084
2574.86 2112
2575.34 1955
2575.82 1894
2576.30 2021
2576.78 2075
2577.26 2097
2577.73 2105
2578.21 2048
2578.69 2090
2579.17 2084
2579.65 2014
2580.13 2180
2580.61 1955
2581.08 2086
2581.56 2056
2582.04 2045
2582.52 2108
2583.00 2105
2583.48 2133
2583.96 2061
2584.44 2021
2584.92 2110
2585.40 2113
2585.87 2091
2586.35 1955
2586.83 1985
2587.31 2035
2587.79 2027
2588.27 2036
2588.75 1906
2589.23 2047
2589.71 2154
2590.19 2216
2590.67 2009
2591.15 1913
2591.63 2060
2592.11 2038
2592.59 1961
2593.07 2130
2593.55 2270
2594.03 2282
2594.51 2460
2594.99 2490
2595.47 2489
2595.95 2431
2596.43 2457
2596.91 2675
2597.39 2662
2597.87 2551
2598.35 2631
2598.83 2802
2599.31 2725
2599.79 2592
2600.27 2246
2600.75 2344
2601.23 2238
2601.71 2192
2602.20 2128
2602.68 2006
2603.16 1986
2603.64 2143
2604.12 2206
2604.60 2098
2605.08 1993
2605.56 1907
2606.04 1996
2606.52 2020
2607.00 2038
2607.49 2279
2607.97 2318
2608.45 2344
2608.93 2384
2609.41 2329
2609.89 2339
2610.37 2276
2610.86 2602
2611.34 2845
2611.82 2646
2612.30 2780
2612.78 2741
2613.26 2542
2613.75 2590
2614.23 2797
2614.71 2665
2615.19 2697
2615.67 2561
2616.16 2530
2616.64 2413
2617.12 2293
2617.60 2275
2618.08 2183
2618.57 2187
2619.05 2134
2619.53 2082
2620.01 1977
2620.50 1995
2620.98 1906
2621.46 2059
2621.94 2009
2622.43 2116
2622.91 2164
2623.39 1951
2623.87 1842
2624.36 1837
2624.84 2043
2625.32 2045
2625.81 1839
2626.29 1823
2626.77 1957
2627.25 2029
2627.74 2096
2628.22 2029
2628.70 2029
2629.19 2105
2629.67 2077
2630.15 2109
2630.64 2125
2631.12 2025
2631.60 1918
2632.09 1987
2632.57 2124
2633.05 2167
2633.54 2168
2634.02 2221
2634.51 2003
2634.99 1911
2635.47 2049
2635.96 2135
2636.44 2117
2636.93 1997
2637.41 1930
2637.89 1951
2638.38 2075
2638.86 2126
2639.35 2178
2639.83 2240
2640.31 2225
2640.80 2317
2641.28 2253
2641.77 2245
2642.25 2127
2642.74 2051
2643.22 1996
2643.71 1963
2644.19 2003
2644.67 2066
2645.16 2104
2645.64 2199
2646.13 2070
2646.61 1967
2647.10 1868
2647.58 2059
2648.07 1856
2648.55 1872
2649.04 1936
2649.52 2021
2650.01 2113
2650.49 1998
2650.98 1968
2651.46 1959
2651.95 2011
2652.43 1839
2652.92 2095
2653.41 2150
2653.89 1924
2654.38 2046
2654.86 2112
2655.35 2029
2655.83 2140
2656.32 2102
2656.81 2051
2657.29 1983
2657.78 2038
2658.26 2196
2658.75 2037
2659.23 2080
2659.72 2075
2660.21 2025
2660.69 1956
2661.18 2077
2661.67 2055
2662.15 2077
2662.64 2122
2663.12 1928
2663.61 1910
2664.10 1877
2664.58 2059
2665.07 2275
2665.56 2067
2666.04 2043
2666.53 2063
2667.02 2082
2667.50 2122
2667.99 2461
2668.48 2312
2668.96 2145
2669.45 2194
2669.94 2331
2670.42 2249
2670.91 2517
2671.40 2547
2671.89 2636
2672.37 2742
2672.86 2854
2673.35 3186
2673.83 3297
2674.32 3318
2674.81 3421
2675.30 3392
2675.78 3474
2676.27 3368
2676.76 3169
2677.25 3168
2677.74 3207
2678.22 3193
2678.71 3100
2679.20 2962
2679.69 3060
2680.17 2950
2680.66 3025
2681.15 3029
2681.64 3195
2682.13 3174
2682.61 3183
2683.10 3235
2683.59 3356
2684.08 3523
2684.57 3641
2685.06 3648
2685.54 3606
2686.03 3453
2686.52 3266
2687.01 3069
2687.50 3062
2687.99 2997
2688.48 2976
2688.96 2750
2689.45 2443
2689.94 2572
2690.43 2517
2690.92 2403
2691.41 2284
2691.90 2228
2692.39 2246
2692.88 2249
2693.36 2231
2693.85 2312
2694.34 2349
2694.83 2192
2695.32 2259
2695.81 2377
2696.30 2592
2696.79 2598
2697.28 2573
2697.77 2711
2698.26 2652
2698.75 2664
2699.24 2666
2699.73 2624
2700.22 2730
2700.71 2553
2701.20 2602
2701.69 2298
2702.18 2452
2702.67 2542
2703.16 2665
2703.65 2610
2704.14 2554
2704.63 2646
2705.12 2457
2705.61 2371
2706.10 2494
2706.59 2396
2707.08 2175
2707.57 2426
2708.06 2224
2708.55 2275
2709.04 2411
2709.53 2310
2710.02 2186
2710.51 2364
2711.00 2115
2711.49 2097
2711.98 2147
2712.47 2211
2712.97 2224
2713.46 2270
2713.95 2414
2714.44 2294
2714.93 2153
2715.42 2173
2715.91 2182
2716.40 2169
2716.89 2121
2717.39 2177
2717.88 2004
2718.37 2101
2718.86 2112
2719.35 2088
2719.84 2118
2720.33 2155
2720.83 2266
2721.32 2271
2721.81 2255
2722.30 2336
2722.79 2358
2723.28 2516
2723.78 2396
2724.27 2372
2724.76 2418
2725.25 2627
2725.74 2484
2726.24 2335
2726.73 2226
2727.22 2194
2727.71 2261
2728.20 2154
2728.70 2070
2729.19 2090
2729.68 2112
2730.17 2054
2730.67 1909
2731.16 1881
2731.65 2030
2732.14 2072
2732.64 2017
2733.13 2209
2733.62 2202
2734.12 2040
2734.61 1931
2735.10 2059
2735.59 2112
2736.09 2045
2736.58 2096
2737.07 2441
2737.57 2353
2738.06 2270
2738.55 2112
2739.05 2268
2739.54 2238
2740.03 2235
2740.53 2223
2741.02 2263
2741.51 2431
2742.01 2354
2742.50 2164
2742.99 2118
2743.49 1972
2743.98 1893
2744.47 1950
2744.97 1827
2745.46 1954
2745.96 2016
2746.45 1986
2746.94 1986
2747.44 2040
2747.93 1929
2748.43 1995
2748.92 1980
2749.41 2006
2749.91 2198
2750.40 2008
2750.90 1991
2751.39 1979
2751.89 2087
2752.38 2008
2752.87 2068
2753.37 2053
2753.86 1980
2754.36 1971
2754.85 2095
2755.35 2006
2755.84 2132
2756.34 2217
2756.83 2215
2757.33 2195
2757.82 2264
2758.32 2248
2758.81 2085
2759.31 2191
2759.80 2297
2760.30 2229
2760.79 2182
2761.29 2247
2761.78 2258
2762.28 2116
2762.77 2123
2763.27 2083
2763.76 2023
2764.26 2018
2764.76 2039
2765.25 2159
2765.75 2119
2766.24 1856
2766.74 1941
2767.23 2065
2767.73 1868
2768.23 1847
2768.72 1860
2769.22 2088
2769.71 1947
2770.21 2079
2770.71 2203
2771.20 2164
2771.70 2087
2772.19 2210
2772.69 2182
2773.19 2154
2773.68 2177
2774.18 2185
2774.68 2176
2775.17 2332
2775.67 2197
2776.17 2237
2776.66 2243
2777.16 2246
2777.66 2316
2778.15 2319
2778.65 2281
2779.15 2254
2779.64 2511
2780.14 2448
2780.64 2270
2781.13 2490
2781.63 2474
2782.13 2414
2782.63 2348
2783.12 2435
2783.62 2301
2784.12 2285
2784.61 2284
2785.11 2321
2785.61 2271
2786.11 2502
2786.60 2561
2787.10 2404
2787.60 2342
2788.10 2203
2788.59 2220
2789.09 2156
2789.59 2210
2790.09 2355
2790.59 2271
2791.08 2227
2791.58 2277
2792.08 2127
2792.58 2150
2793.08 2245
2793.57 2344
2794.07 2520
2794.57 2713
2795.07 2973
2795.57 3474
2796.07 3719
2796.56 4288
2797.06 4300
2797.56 4583
2798.06 4944
2798.56 5071
2799.06 5363
2799.56 4925
2800.05 5040
2800.55 5054
2801.05 4500
2801.55 4215
2802.05 4041
2802.55 3655
2803.05 3258
2803.55 3215
2804.05 3135
2804.54 2875
2805.04 2883
2805.54 3008
2806.04 3041
2806.54 3004
2807.04 3126
2807.54 3339
2808.04 3619
2808.54 3900
2809.04 4314
2809.54 4412
2810.04 4565
2810.54 4677
2811.04 4678
2811.54 4535
2812.04 3991
2812.54 3826
2813.04 3683
2813.54 3376
2814.04 3202
2814.54 2913
2815.04 3001
2815.54 2871
2816.04 2498
2816.54 2487
2817.04 2419
2817.54 2471
2818.04 2445
2818.54 2297
2819.04 2423
2819.54 2350
2820.04 2457
2820.54 2456
2821.04 2585
2821.54 2617
2822.04 2501
2822.54 2684
2823.04 2604
2823.54 2586
2824.04 2660
2824.55 2652
2825.05 2594
2825.55 2540
2826.05 2621
2826.55 2595
2827.05 2627
2827.55 2679
2828.05 2709
2828.55 2514
2829.06 2481
2829.56 2614
2830.06 2587
2830.56 2505
2831.06 2507
2831.56 2525
2832.06 2439
2832.57 2493
2833.07 2350
2833.57 2451
2834.07 2527
2834.57 2495
2835.07 2639
2835.58 2498
2836.08 2655
2836.58 2505
2837.08 2559
2837.58 2534
2838.09 2637
2838.59 2490
2839.09 2415
2839.59 2290
2840.10 2333
2840.60 2485
2841.10 2386
2841.60 2441
2842.11 2396
2842.61 2337
2843.11 2151
2843.61 2193
2844.12 2138
2844.62 2231
2845.12 2329
2845.62 2287
2846.13 2281
2846.63 2425
2847.13 2510
2847.64 2584
2848.14 2467
2848.64 2555
2849.14 2584
2849.65 2417
2850.15 2579
2850.65 2505
2851.16 2584
2851.66 2449
2852.16 2304
2852.67 2209
2853.17 2249
2853.67 2362
2854.18 2278
2854.68 2210
2855.18 2056
2855.69 2130
2856.19 2221
2856.70 2228
2857.20 2315
2857.70 2198
2858.21 2239
2858.71 2279
2859.22 2282
2859.72 2172
2860.22 2185
2860.73 2167
2861.23 2219
2861.74 2371
2862.24 2338
2862.74 2169
2863.25 2373
2863.75 2257
2864.26 2144
2864.76 2262
2865.27 2234
2865.77 2184
2866.28 1997
2866.78 2004
2867.28 2191
2867.79 2178
2868.29 2233
2868.80 2360
2869.30 2139
2869.81 2213
2870.31 2157
2870.82 2186
2871.32 2269
2871.83 2253
2872.33 2270
2872.84 2445
2873.34 2545
2873.85 2400
2874.36 2558
2874.86 2670
2875.37 2692
2875.87 2432
2876.38 2464
2876.88 2443
2877.39 2518
2877.89 2478
2878.40 2523
2878.90 2547
2879.41 2574
2879.92 2745
2880.42 2962
2880.93 3076
2881.43 3218
2881.94 3454
2882.45 3432
2882.95 3871
2883.46 3869
2883.96 3898
2884.47 4006
2884.98 4026
2885.48 4076
2885.99 3933
2886.50 3919
2887.00 3939
2887.51 4014
2888.02 4159
2888.52 4071
2889.03 4126
2889.53 4197
2890.04 4185
2890.55 3956
2891.06 3654
2891.56 3379
2892.07 3255
2892.58 2900
2893.08 2900
2893.59 2694
2894.10 2667
2894.60 2594
2895.11 2831
2895.62 2667
2896.13 2859
2896.63 2809
2897.14 2837
2897.65 3008
2898.15 2981
2898.66 3178
2899.17 3145
2899.68 2877
2900.18 2726
2900.69 2766
2901.20 2673
2901.71 2766
2902.22 2769
2902.72 2776
2903.23 2713
2903.74 2761
2904.25 2748
2904.75 2766
2905.26 2809
2905.77 2789
2906.28 2953
2906.79 2904
2907.30 2625
2907.80 2571
2908.31 2572
2908.82 2703
2909.33 2717
2909.84 2731
2910.35 2615
2910.85 2425
2911.36 2522
2911.87 2481
2912.38 2517
2912.89 2583
2913.40 2595
2913.91 2563
2914.41 2712
2914.92 2679
2915.43 2786
2915.94 2547
2916.45 2520
2916.96 2732
2917.47 2692
2917.98 2536
2918.49 2554
2919.00 2629
2919.51 2736
2920.01 2719
2920.52 2526
2921.03 2662
2921.54 2636
2922.05 2903
2922.56 3278
2923.07 3652
2923.58 4017
2924.09 4005
2924.60 4771
2925.11 5302
2925.62 5467
2926.13 6211
2926.64 6350
2927.15 6537
2927.66 6455
2928.17 6141
2928.68 6024
2929.19 5545
2929.70 4871
2930.21 4069
2930.72 3938
2931.23 3556
2931.74 3187
2932.25 3051
2932.76 2833
2933.27 2600
2933.78 2545
2934.29 2458
2934.80 2537
2935.31 2678
2935.83 2638
2936.34 2400
2936.85 2535
2937.36 2325
2937.87 2335
2938.38 2371
2938.89 2229
2939.40 2297
2939.91 2302
2940.42 2203
2940.94 2440
2941.45 2424
2941.96 2374
2942.47 2550
2942.98 2493
2943.49 2671
2944.00 2475
2944.51 2603
2945.03 2796
2945.54 2941
2946.05 3120
2946.56 3012
2947.07 3042
2947.58 3036
2948.10 3222
2948.61 3093
2949.12 3300
2949.63 3192
2950.14 3022
2950.66 2967
2951.17 2780
2951.68 2850
2952.19 2931
2952.70 2864
2953.22 2736
2953.73 2761
2954.24 2880
2954.75 2769
2955.26 2469
2955.78 2684
2956.29 2650
2956.80 2564
2957.31 2599
2957.83 2625
2958.34 2696
2958.85 2565
2959.37 2808
2959.88 2689
2960.39 2728
2960.90 2790
2961.42 2968
2961.93 3066
2962.44 3101
2962.96 2936
2963.47 2953
2963.98 3103
2964.50 3059
2965.01 3006
2965.52 2982
2966.04 2924
2966.55 2949
2967.06 2802
2967.58 2567
2968.09 2466
2968.60 2542
2969.12 2523
2969.63 2468
2970.14 2298
2970.66 2209
2971.17 2360
2971.68 2341
2972.20 2203
2972.71 2226
2973.23 2229
2973.74 2292
2974.25 2268
2974.77 2282
2975.28 2193
2975.80 2174
2976.31 2292
2976.83 2331
2977.34 2174
2977.85 2113
2978.37 2270
2978.88 2331
2979.40 2387
2979.91 2474
2980.43 2416
2980.94 2352
2981.46 2544
2981.97 2580
2982.48 2579
2983.00 2453
2983.51 2325
2984.03 2688
2984.54 2643
2985.06 2668
2985.57 2602
2986.09 2705
2986.60 2652
2987.12 2679
2987.63 2727
2988.15 2850
2988.67 2682
2989.18 2772
2989.70 2568
2990.21 2644
2990.73 2682
2991.24 2596
2991.76 2788
2992.27 2680
2992.79 2468
2993.30 2413
2993.82 2656
2994.34 2725
2994.85 2622
2995.37 2663
2995.88 2715
2996.40 2688
2996.92 2946
2997.43 3024
2997.95 3042
2998.46 3107
2998.98 3175
2999.50 3091
3000.01 3104
3000.53 3225
3001.05 3174
3001.56 3274
3002.08 3325
3002.59 3266
3003.11 3728
3003.63 3557
3004.14 3976
3004.66 4166
3005.18 4505
3005.69 4454
3006.21 4510
3006.73 4610
3007.24 5027
3007.76 4514
3008.28 4098
3008.80 4085
3009.31 3879
3009.83 3436
3010.35 3167
3010.86 3189
3011.38 2920
3011.90 2923
3012.42 2700
3012.93 2801
3013.45 2709
3013.97 2624
3014.49 2408
3015.00 2418
3015.52 2619
3016.04 2610
3016.56 2534
3017.07 2823
3017.59 2773
3018.11 2798
3018.63 2721
3019.15 2772
3019.66 2739
3020.18 2715
3020.70 2698
3021.22 2804
3021.74 2923
3022.25 2791
3022.77 2953
3023.29 3102
3023.81 3286
3024.33 3260
3024.85 3379
3025.36 3503
3025.88 3411
3026.40 3587
3026.92 3411
3027.44 3495
3027.96 3421
3028.48 3201
3028.99 2970
3029.51 3092
3030.03 2854
3030.55 2678
3031.07 2797
3031.59 2658
3032.11 2600
3032.63 2614
3033.15 2364
3033.66 2566
3034.18 2705
3034.70 2545
3035.22 2531
3035.74 2562
3036.26 2545
3036.78 2510
3037.30 2643
3037.82 2734
3038.34 2607
3038.86 2563
3039.38 2579
3039.90 2369
3040.42 2542
3040.94 2523
3041.46 2447
3041.98 2498
3042.50 2487
3043.02 2257
3043.54 2396
3044.06 2297
3044.58 2195
3045.10 2293
3045.62 2425
3046.14 2311
3046.66 2434
3047.18 2448
3047.70 2166
3048.22 2214
3048.74 2264
3049.26 2312
3049.78 2257
3050.30 2296
3050.82 2219
3051.34 2237
3051.86 2223
3052.38 2336
3052.90 2203
3053.43 2292
3053.95 2198
3054.47 2260
3054.99 2391
3055.51 2202
3056.03 2204
3056.55 2274
3057.07 2254
3057.59 2236
3058.12 2183
3058.64 2223
3059.16 2354
3059.68 2153
3060.20 2241
3060.72 2311
3061.24 2309
3061.77 2248
3062.29 2301
3062.81 2374
3063.33 2318
3063.85 2263
3064.37 2157
3064.90 2433
3065.42 2419
3065.94 2328
3066.46 2501
3066.98 2452
3067.51 2558
3068.03 2654
3068.55 2583
3069.07 2631
3069.59 2521
3070.12 2564
3070.64 2620
3071.16 2613
3071.68 2468
3072.21 2670
3072.73 2613
3073.25 2487
3073.77 2465
3074.30 2530
3074.82 2508
3075.34 2777
3075.86 2715
3076.39 2704
3076.91 2697
3077.43 2664
3077.96 2695
3078.48 2738
3079.00 2733
3079.52 2710
3080.05 2788
3080.57 2690
3081.09 2674
3081.62 2670
3082.14 2672
3082.66 3091
3083.19 2798
3083.71 2874
3084.23 2741
3084.76 2939
3085.28 2776
3085.80 2644
3086.33 2680
3086.85 2773
3087.38 3020
3087.90 2735
3088.42 2685
3088.95 2677
3089.47 2890
3090.00 2788
3090.52 2730
3091.04 2550
3091.57 2604
3092.09 2593
3092.62 2846
3093.14 2678
3093.66 2697
3094.19 2773
3094.71 2765
3095.24 2772
3095.76 2777
3096.29 2937
3096.81 2972
3097.34 3051
3097.86 3044
3098.38 3185
3098.91 3211
3099.43 3295
3099.96 3553
3100.48 3926
3101.01 4371
3101.53 4800
3102.06 5076
3102.58 5839
3103.11 6615
3103.63 7823
3104.16 7924
3104.68 8261
3105.21 8477
3105.73 8158
3106.26 8387
3106.79 7124
3107.31 6183
3107.84 5526
3108.36 4771
3108.89 4453
3109.41 4315
3109.94 4068
3110.46 3819
3110.99 3861
3111.52 3986
3112.04 4000
3112.57 3799
3113.09 3638
3113.62 3804
3114.15 3828
3114.67 3492
3115.20 3331
3115.72 3149
3116.25 3313
3116.78 3108
3117.30 2793
3117.83 2723
3118.35 2544
3118.88 2448
3119.41 2584
3119.93 2240
3120.46 2515
3120.99 2612
3121.51 2478
3122.04 2666
3122.57 2764
3123.09 2660
3123.62 2766
3124.15 2873
3124.67 2866
3125.20 2650
3125.73 2787
3126.26 2696
3126.78 2773
3127.31 2741
3127.84 2602
3128.36 2530
3128.89 2482
3129.42 2469
3129.95 2347
3130.47 2530
3131.00 2473
3131.53 2350
3132.06 2188
3132.58 2344
3133.11 2391
3133.64 2429
3134.17 2617
3134.69 2547
3135.22 2632
3135.75 2555
3136.28 2659
3136.81 2501
3137.33 2450
3137.86 2318
3138.39 2666
3138.92 2588
3139.45 2549
3139.97 2488
3140.50 2651
3141.03 2589
3141.56 2524
3142.09 2465
3142.62 2624
3143.14 2375
3143.67 2296
3144.20 2374
3144.73 2552
3145.26 2462
3145.79 2467
3146.32 2584
3146.84 2800
3147.37 2932
3147.90 2913
3148.43 2837
3148.96 2914
3149.49 2777
3150.02 2819
3150.55 2769
3151.08 2809
3151.61 2974
3152.13 2765
3152.66 2701
3153.19 2684
3153.72 2452
3154.25 2529
3154.78 2585
3155.31 2410
3155.84 2463
3156.37 2445
3156.90 2414
3157.43 2469
3157.96 2569
3158.49 2656
3159.02 2774
3159.55 2514
3160.08 2674
3160.61 2619
3161.14 2460
3161.67 2379
3162.20 2408
3162.73 2309
3163.26 2239
3163.79 2293
3164.32 2200
3164.85 2205
3165.38 2051
3165.91 2096
3166.44 2077
3166.97 2330
3167.50 2200
3168.03 2197
3168.56 2252
3169.09 2199
3169.62 2286
3170.15 2294
3170.69 2155
3171.22 2143
3171.75 2201
3172.28 2270
3172.81 2178
3173.34 2114
3173.87 2195
3174.40 2285
3174.93 2197
3175.46 2165
3176.00 2364
3176.53 2631
3177.06 2562
3177.59 2641
3178.12 2506
3178.65 2578
3179.18 2569
3179.72 2557
3180.25 2631
3180.78 2567
3181.31 2471
3181.84 2360
3182.37 2240
3182.91 2249
3183.44 2348
3183.97 2458
3184.50 2268
3185.03 2210
3185.56 2459
3186.10 2540
3186.63 2256
3187.16 2299
3187.69 2323
3188.23 2364
3188.76 2278
3189.29 2339
3189.82 2322
3190.36 2309
3190.89 2305
3191.42 2328
3191.95 2357
3192.49 2269
3193.02 2252
3193.55 2364
3194.08 2240
3194.62 2364
3195.15 2407
3195.68 2491
3196.21 2405
3196.75 2485
3197.28 2447
3197.81 2439
3198.35 2498
3198.88 2506
3199.41 2568
3199.95 2553
3200.48 2458
3201.01 2448
3201.55 2595
3202.08 2610
3202.61 2787
3203.15 2896
3203.68 2818
3204.21 2892
3204.75 2808
3205.28 2788
3205.81 2782
3206.35 2623
3206.88 2581
3207.42 2613
3207.95 2313
3208.48 2431
3209.02 2408
3209.55 2375
3210.09 2694
3210.62 2533
3211.15 2638
3211.69 2603
3212.22 2616
3212.76 2627
3213.29 2526
3213.83 2597
3214.36 2616
3214.89 2479
3215.43 2429
3215.96 2447
3216.50 2397
3217.03 2414
3217.57 2447
3218.10 2373
3218.64 2449
3219.17 2289
3219.71 2283
3220.24 2383
3220.78 2412
3221.31 2477
3221.85 2514
3222.38 2355
3222.92 2194
3223.45 2212
3223.99 2305
3224.52 2439
3225.06 2519
3225.59 2570
3226.13 2344
3226.66 2544
3227.20 2440
3227.73 2377
3228.27 2499
3228.81 2360
3229.34 2448
3229.88 2238
3230.41 2269
3230.95 2264
3231.48 2232
3232.02 2258
3232.56 2277
3233.09 2123
3233.63 2238
3234.16 2316
3234.70 2227
3235.24 2316
3235.77 2399
3236.31 2477
3236.85 2459
3237.38 2554
3237.92 2338
3238.45 2525
3238.99 2588
3239.53 2494
3240.06 2511
3240.60 2482
3241.14 2345
3241.67 2572
3242.21 2573
3242.75 2587
3243.28 2615
3243.82 2684
3244.36 2466
3244.90 2308
3245.43 2268
3245.97 2325
3246.51 2337
3247.04 2426
3247.58 2394
3248.12 2380
3248.66 2410
3249.19 2302
3249.73 2355
3250.27 2477
3250.81 2379
3251.34 2414
3251.88 2541
3252.42 2564
3252.96 2555
3253.49 2426
3254.03 2488
3254.57 2496
3255.11 2639
3255.64 2489
3256.18 2557
3256.72 2784
3257.26 2765
3257.80 2853
3258.33 2920
3258.87 2962
3259.41 2867
3259.95 3051
3260.49 2994
3261.03 3312
3261.56 3466
3262.10 3461
3262.64 3577
3263.18 3766
3263.72 3903
3264.26 4112
3264.79 4132
3265.33 4418
3265.87 4240
3266.41 4850
3266.95 4933
3267.49 4679
3268.03 4919
3268.57 4859
3269.10 4984
3269.64 4837
3270.18 4829
3270.72 4179
3271.26 3689
3271.80 3660
3272.34 3682
3272.88 3257
3273.42 3019
3273.96 2806
3274.50 2978
3275.04 2794
3275.58 2831
3276.12 2863
3276.66 2737
3277.19 2677
3277.73 3002
3278.27 2901
3278.81 2971
3279.35 3005
3279.89 2963
3280.43 3020
3280.97 3072
3281.51 3051
3282.05 2960
3282.59 3066
3283.13 3169
3283.67 3280
3284.21 3270
3284.75 3320
3285.29 3563
3285.83 3657
3286.38 3641
3286.92 3782
3287.46 3651
3288.00 3631
3288.54 3533
3289.08 3504
3289.62 3394
3290.16 3086
3290.70 3124
3291.24 3214
3291.78 3368
3292.32 3138
3292.86 3243
3293.40 3319
3293.95 3309
3294.49 3589
3295.03 3773
3295.57 4031
3296.11 4192
3296.65 4289
3297.19 4552
3297.73 4367
3298.28 4464
3298.82 4396
3299.36 4081
3299.90 3982
3300.44 3771
3300.98 3174
3301.52 3215
3302.07 3166
3302.61 3054
3303.15 2904
3303.69 2926
3304.23 3022
3304.77 2874
3305.32 2885
3305.86 2796
3306.40 3045
3306.94 2933
3307.49 2851
3308.03 3017
3308.57 2934
3309.11 2707
3309.65 2669
3310.20 2600
3310.74 2610
3311.28 2816
3311.82 2832
3312.37 2743
3312.91 2623
3313.45 2920
3313.99 2933
3314.54 3101
3315.08 2929
3315.62 2883
3316.17 3153
3316.71 3352
3317.25 3348
3317.79 3185
3318.34 3130
3318.88 3044
3319.42 3376
3319.97 3256
3320.51 2809
3321.05 2809
3321.60 2958
3322.14 3151
3322.68 3089
3323.23 2961
3323.77 3059
3324.31 3100
3324.86 2874
3325.40 2875
3325.94 2727
3326.49 2808
3327.03 2716
3327.58 2693
3328.12 2750
3328.66 2652
3329.21 2698
3329.75 2568
3330.29 2419
3330.84 2558
3331.38 2580
3331.93 2632
3332.47 2656
3333.02 2763
3333.56 3151
3334.10 3411
3334.65 3597
3335.19 4056
3335.74 4604
3336.28 4984
3336.83 5237
3337.37 5303
3337.92 5642
3338.46 5537
3339.00 5505
3339.55 5449
3340.09 4934
3340.64 4610
3341.18 4191
3341.73 3900
3342.27 3609
3342.82 3155
3343.36 3276
3343.91 2939
3344.45 2796
3345.00 2842
3345.54 2902
3346.09 2636
3346.64 2450
3347.18 2473
3347.73 2589
3348.27 2515
3348.82 2566
3349.36 2697
3349.91 2721
3350.45 2590
3351.00 2751
3351.55 2796
3352.09 2778
3352.64 3038
3353.18 3236
3353.73 3124
3354.27 3302
3354.82 3186
3355.37 3259
3355.91 3509
3356.46 3718
3357.00 3566
3357.55 3494
3358.10 3307
3358.64 3218
3359.19 3063
3359.74 3051
3360.28 2798
3360.83 2544
3361.38 2569
3361.92 2533
3362.47 2472
3363.02 2432
3363.56 2425
3364.11 2284
3364.66 2346
3365.20 2367
3365.75 2342
3366.30 2339
3366.84 2300
3367.39 2264
3367.94 2208
3368.48 2345
3369.03 2502
3369.58 2510
3370.13 2398
3370.67 2229
3371.22 2349
3371.77 2420
3372.32 2375
3372.86 2468
3373.41 2436
3373.96 2510
3374.51 2619
3375.05 2554
3375.60 2514
3376.15 2456
3376.70 2442
3377.24 2430
3377.79 2422
3378.34 2309
3378.89 2317
3379.44 2189
3379.98 2142
3380.53 2122
3381.08 2298
3381.63 2385
3382.18 2218
3382.73 2115
3383.27 2288
3383.82 2402
3384.37 2194
3384.92 2115
3385.47 2284
3386.02 2221
3386.56 2291
3387.11 2302
3387.66 2300
3388.21 2183
3388.76 2191
3389.31 2393
3389.86 2404
3390.41 2279
3390.95 2272
3391.50 2305
3392.05 2310
3392.60 2186
3393.15 2352
3393.70 2247
3394.25 2113
3394.80 2296
3395.35 2363
3395.90 2450
3396.45 2173
3397.00 2220
3397.55 2222
3398.10 2087
3398.64 2096
3399.19 2020
3399.74 2062
3400.29 2055
3400.84 2166
3401.39 2067
3401.94 1988
3402.49 2020
3403.04 1978
3403.59 1955
3404.14 2067
3404.69 2129
3405.24 2153
3405.79 2013
3406.34 1863
3406.89 2257
3407.44 2296
3407.99 2008
3408.54 2003
3409.09 2051
3409.65 2112
3410.20 2173
3410.75 2051
3411.30 2079
3411.85 2109
3412.40 2314
3412.95 2156
3413.50 2174
3414.05 2332
3414.60 2223
3415.15 2262
3415.70 2280
3416.25 2174
3416.81 2078
3417.36 2132
3417.91 2154
3418.46 2237
3419.01 2174
3419.56 2024
3420.11 2084
3420.66 2054
3421.22 2213
3421.77 2176
3422.32 2206
3422.87 2276
3423.42 2540
3423.97 2347
3424.52 2512
3425.08 2663
3425.63 2639
3426.18 2812
3426.73 2449
3427.28 2349
3427.84 2394
3428.39 2545
3428.94 2554
3429.49 2356
3430.04 2215
3430.60 2275
3431.15 2160
3431.70 2017
3432.25 2107
3432.80 2328
3433.36 2241
3433.91 2128
3434.46 2271
3435.01 2136
3435.57 2201
3436.12 2187
3436.67 2238
3437.22 2197
3437.78 2165
3438.33 2118
3438.88 2160
3439.44 2175
3439.99 2227
3440.54 2334
3441.09 2298
3441.65 2416
3442.20 2193
3442.75 2257
3443.31 2209
3443.86 2207
3444.41 2285
3444.97 2257
3445.52 2165
3446.07 2111
3446.63 2380
3447.18 2129
3447.73 2180
3448.29 2330
3448.84 2271
3449.40 2233
3449.95 2099
3450.50 2292
3451.06 2186
3451.61 2132
3452.16 2030
3452.72 2025
3453.27 2141
3453.83 2176
3454.38 2115
3454.93 2017
3455.49 2125
3456.04 2100
3456.60 2099
3457.15 2110
3457.71 2241
3458.26 2150
3458.81 2055
3459.37 2139
3459.92 2331
3460.48 2104
3461.03 2236
3461.59 2167
3462.14 1987
3462.70 2188
3463.25 2233
3463.81 2287
3464.36 2275
3464.92 2220
3465.47 2338
3466.03 2280
3466.58 2130
3467.14 2342
3467.69 2392
3468.25 2231
3468.80 2237
3469.36 2325
3469.91 2250
3470.47 2261
3471.02 2371
3471.58 2277
3472.13 2322
3472.69 2204
3473.24 2379
3473.80 2236
3474.36 2291
3474.91 2408
3475.47 2249
3476.02 2201
3476.58 2267
3477.13 2304
3477.69 2307
3478.25 2282
3478.80 2425
3479.36 2569
3479.91 2658
3480.47 2543
3481.03 2566
3481.58 2579
3482.14 2621
3482.70 2532
3483.25 2468
3483.81 2600
3484.37 2667
3484.92 2675
3485.48 2723
3486.04 2830
3486.59 2902
3487.15 2742
3487.71 2884
3488.26 2760
3488.82 2782
3489.38 3187
3489.93 3595
3490.49 3601
3491.05 3878
3491.60 4483
3492.16 5054
3492.72 5182
3493.27 5230
3493.83 5364
3494.39 5659
3494.95 5482
3495.50 5327
3496.06 5264
3496.62 4851
3497.18 4808
3497.73 4959
3498.29 5156
3498.85 5402
3499.41 5508
3499.96 6097
3500.52 5962
3501.08 6225
3501.64 6412
3502.20 6589
3502.75 6556
3503.31 6299
3503.87 6110
3504.43 5996
3504.99 6094
3505.54 6228
3506.10 5959
3506.66 5880
3507.22 5978
3507.78 5827
3508.34 5469
3508.89 5240
3509.45 5198
3510.01 4763
3510.57 4488
3511.13 4053
3511.69 3703
3512.25 3605
3512.80 3445
3513.36 3558
3513.92 3260
3514.48 3080
3515.04 3095
3515.60 3033
3516.16 2945
3516.72 2887
3517.28 3031
3517.83 3113
3518.39 3124
3518.95 3321
3519.51 3130
3520.07 3152
3520.63 3206
3521.19 3289
3521.75 3258
3522.31 3286
3522.87 3535
3523.43 3506
3523.99 3495
3524.55 3695
3525.11 3620
3525.67 3756
3526.23 3709
3526.79 3466
3527.35 3438
3527.91 3396
3528.47 3351
3529.03 3104
3529.59 3140
3530.15 3082
3530.71 2841
3531.27 2955
3531.83 2862
3532.39 2854
3532.95 2689
3533.51 2748
3534.07 2802
3534.63 2874
3535.19 2879
3535.75 2675
3536.31 2961
3536.87 2831
3537.43 2552
3537.99 2840
3538.55 3041
3539.12 2985
3539.68 3070
3540.24 3022
3540.80 3110
3541.36 3452
3541.92 3278
3542.48 3424
3543.04 3674
3543.60 3715
3544.16 3852
3544.73 4056
3545.29 4022
3545.85 3930
3546.41 4036
3546.97 3801
3547.53 3477
3548.09 3416
3548.66 3190
3549.22 2876
3549.78 2854
3550.34 2688
3550.90 2692
3551.46 2562
3552.03 2569
3552.59 2625
3553.15 2521
3553.71 2596
3554.27 2685
3554.84 2357
3555.40 2339
3555.96 2526
3556.52 2474
3557.09 2324
3557.65 2346
3558.21 2206
3558.77 2441
3559.33 2526
3559.90 2410
3560.46 2428
3561.02 2497
3561.58 2443
3562.15 2401
3562.71 2533
3563.27 2360
3563.84 2492
3564.40 2649
3564.96 2551
3565.52 2597
3566.09 2403
3566.65 2396
3567.21 2337
3567.78 2472
3568.34 2427
3568.90 2354
3569.47 2252
3570.03 2310
3570.59 2433
3571.16 2407
3571.72 2287
3572.28 2377
3572.85 2293
3573.41 2353
3573.97 2330
3574.54 2282
3575.10 2210
3575.66 2251
3576.23 2325
3576.79 2467
3577.36 2451
3577.92 2540
3578.48 2471
3579.05 2408
3579.61 2563
3580.18 2416
3580.74 2369
3581.30 2510
3581.87 2412
3582.43 2409
3583.00 2358
3583.56 2347
3584.13 2261
3584.69 2414
3585.25 2298
3585.82 2192
3586.38 2168
3586.95 2260
3587.51 2406
3588.08 2308
3588.64 2318
3589.21 2303
3589.77 2208
3590.34 2114
3590.90 2279
3591.47 2208
3592.03 2412
3592.60 2329
3593.16 2407
3593.73 2181
3594.29 2317
3594.86 2191
3595.42 2279
3595.99 2506
3596.55 2475
3597.12 2256
3597.68 2416
3598.25 2452
3598.82 2440
3599.38 2573
3599.95 2661
3600.51 2528
3601.08 2653
3601.64 2503
3602.21 2733
3602.78 2682
3603.34 2448
3603.91 2348
3604.47 2524
3605.04 2420
3605.61 2307
3606.17 2426
3606.74 2332
3607.30 2355
3607.87 2313
3608.44 2210
3609.00 2254
3609.57 2212
3610.14 2160
3610.70 2099
3611.27 2260
3611.84 2246
3612.40 2121
3612.97 2208
3613.54 2428
3614.10 2552
3614.67 2924
3615.24 3440
3615.80 4040
3616.37 4963
3616.94 5577
3617.50 6584
3618.07 7324
3618.64 7768
3619.21 8412
3619.77 8866
3620.34 9407
3620.91 9149
3621.47 8468
3622.04 7817
3622.61 7195
3623.18 6456
3623.74 5323
3624.31 4606
3624.88 3930
3625.45 3466
3626.01 3202
3626.58 2843
3627.15 2706
3627.72 2672
3628.29 2631
3628.85 2481
3629.42 2426
3629.99 2355
3630.56 2468
3631.13 2438
3631.69 2337
3632.26 2347
3632.83 2332
3633.40 2353
3633.97 2207
3634.54 2231
3635.10 2234
3635.67 2297
3636.24 2322
3636.81 2237
3637.38 2305
3637.95 2424
3638.52 2416
3639.08 2440
3639.65 2654
3640.22 2906
3640.79 3068
3641.36 3265
3641.93 3280
3642.50 3516
3643.07 3740
3643.64 3802
3644.20 3860
3644.77 3823
3645.34 3880
3645.91 3920
3646.48 3645
3647.05 3653
3647.62 3825
3648.19 3721
3648.76 3653
3649.33 3598
3649.90 3594
3650.47 3639
3651.04 3584
3651.61 3643
3652.18 3600
3652.75 3603
3653.32 3590
3653.89 3628
3654.46 3600
3655.03 3767
3655.60 3970
3656.17 3834
3656.74 3819
3657.31 3877
3657.88 4050
3658.45 4429
3659.02 4359
3659.59 4369
3660.16 4290
3660.73 3981
3661.30 3813
3661.87 3750
3662.44 3855
3663.01 3725
3663.58 3449
3664.15 3534
3664.72 3496
3665.29 3218
3665.86 3080
3666.43 3138
3667.01 3085
3667.58 3227
3668.15 3099
3668.72 3272
3669.29 3353
3669.86 3308
3670.43 2992
3671.00 2858
3671.57 2769
3672.15 2919
3672.72 2825
3673.29 2726
3673.86 2775
3674.43 2810
3675.00 2960
3675.57 2782
3676.15 2797
3676.72 2808
3677.29 2767
3677.86 2826
3678.43 2936
3679.00 2760
3679.58 2734
3680.15 2651
3680.72 2735
3681.29 2689
3681.86 2628
3682.44 2536
3683.01 2809
3683.58 2752
3684.15 2501
3684.73 2618
3685.30 2703
3685.87 2686
3686.44 2835
3687.02 2994
3687.59 2917
3688.16 3050
3688.73 3359
3689.31 3616
3689.88 3626
3690.45 3858
3691.02 3904
3691.60 3908
3692.17 3971
3692.74 4146
3693.32 3848
3693.89 3394
3694.46 3253
3695.03 3368
3695.61 3272
3696.18 3156
3696.75 2995
3697.33 2778
3697.90 2811
3698.47 2696
3699.05 2716
3699.62 2892
3700.19 2689
3700.77 2583
3701.34 2940
3701.91 2860
3702.49 2908
3703.06 2808
3703.64 2827
3704.21 2821
3704.78 2621
3705.36 2609
3705.93 2751
3706.51 2584
3707.08 2514
3707.65 2589
3708.23 2533
3708.80 2549
3709.38 2544
3709.95 2632
3710.52 2706
3711.10 2778
3711.67 2671
3712.25 2619
3712.82 2757
3713.40 2522
3713.97 2471
3714.55 2523
3715.12 2428
3715.69 2501
3716.27 2625
3716.84 2595
3717.42 2586
3717.99 2573
3718.57 2655
3719.14 2593
3719.72 2792
3720.29 2554
3720.87 2359
3721.44 2249
3722.02 2276
3722.59 2363
3723.17 2170
3723.75 2327
3724.32 2295
3724.90 2192
3725.47 2341
3726.05 2306
3726.62 2225
3727.20 2263
3727.77 2340
3728.35 2355
3728.92 2203
3729.50 2375
3730.08 2540
3730.65 2821
3731.23 3016
3731.80 3043
3732.38 3207
3732.96 3620
3733.53 3856
3734.11 3937
3734.68 3945
3735.26 4075
3735.84 4362
3736.41 4459
3736.99 4106
3737.57 3820
3738.14 3498
3738.72 3320
3739.30 3094
3739.87 2906
3740.45 2622
3741.03 2337
3741.60 2339
3742.18 2293
3742.76 2344
3743.33 2175
3743.91 2283
3744.49 2243
3745.06 2201
3745.64 2159
3746.22 2239
3746.79 2272
3747.37 2283
3747.95 2290
3748.53 2287
3749.10 2213
3749.68 2233
3750.26 2252
3750.83 2217
3751.41 2134
3751.99 2179
3752.57 2050
3753.14 1995
3753.72 2099
3754.30 2039
3754.88 2065
3755.46 2085
3756.03 2049
3756.61 2117
3757.19 2146
3757.77 2142
3758.35 2022
3758.92 2259
3759.50 2094
3760.08 2144
3760.66 2168
3761.24 2142
3761.81 2499
3762.39 2432
3762.97 2381
3763.55 2390
3764.13 2600
3764.71 2516
3765.28 2488
3765.86 2488
3766.44 2375
3767.02 2353
3767.60 2487
3768.18 2435
3768.76 2483
3769.34 2399
3769.91 2453
3770.49 2297
3771.07 2281
3771.65 2448
3772.23 2491
3772.81 2395
3773.39 2434
3773.97 2429
3774.55 2276
3775.13 2280
3775.71 2297
3776.28 2213
3776.86 2227
3777.44 2290
3778.02 2104
3778.60 1952
3779.18 2103
3779.76 2129
3780.34 2265
3780.92 2252
3781.50 2041
3782.08 2056
3782.66 2285
3783.24 2167
3783.82 2177
3784.40 2218
3784.98 2171
3785.56 2147
3786.14 2208
3786.72 2232
3787.30 2327
3787.88 2220
3788.46 2321
3789.04 2264
3789.62 2258
3790.20 2266
3790.78 2147
3791.36 2190
3791.94 2119
3792.53 2119
3793.11 2093
3793.69 2210
3794.27 2239
3794.85 2245
3795.43 2116
3796.01 2193
3796.59 2240
3797.17 2165
3797.75 2272
3798.33 2101
3798.91 2023
3799.50 2314
3800.08 2352
3800.66 2323
3801.24 2396
3801.82 2272
3802.40 2308
3802.98 2485
3803.57 2342
3804.15 2349
3804.73 2436
3805.31 2412
3805.89 2563
3806.47 2535
3807.05 2541
3807.64 2602
3808.22 2515
3808.80 2625
3809.38 2650
3809.96 2834
3810.55 2739
3811.13 2907
3811.71 2702
3812.29 2823
3812.87 2691
3813.46 2669
3814.04 2797
3814.62 2787
3815.20 2764
3815.79 2700
3816.37 2732
3816.95 2811
3817.53 2710
3818.12 2802
3818.70 2713
3819.28 2655
3819.86 2469
3820.45 2542
3821.03 2610
3821.61 2305
3822.20 2286
3822.78 2297
3823.36 2123
3823.94 2184
3824.53 2122
3825.11 2135
3825.69 2143
3826.28 2260
3826.86 2241
3827.44 2079
3828.03 2132
3828.61 2330
3829.19 2384
3829.78 2228
3830.36 2347
3830.94 2431
3831.53 2513
3832.11 2542
3832.69 2578
3833.28 2495
3833.86 2430
3834.45 2331
3835.03 2456
3835.61 2625
3836.20 2373
3836.78 2420
3837.37 2216
3837.95 2407
3838.53 2357
3839.12 2362
3839.70 2171
3840.29 2193
3840.87 2283
3841.46 2277
3842.04 2290
3842.62 2265
3843.21 2271
3843.79 2183
3844.38 2256
3844.96 2223
3845.55 2337
3846.13 2294
3846.72 2364
3847.30 2238
3847.89 2311
3848.47 2270
3849.06 2366
3849.64 2422
3850.23 2501
3850.81 2515
3851.40 2354
3851.98 2404
3852.57 2494
3853.15 2572
3853.74 2500
3854.32 2433
3854.91 2534
3855.49 2541
3856.08 2545
3856.66 2644
3857.25 2617
3857.84 3062
3858.42 3476
3859.01 4045
3859.59 4634
3860.18 4905
3860.76 5658
3861.35 6386
3861.94 6843
3862.52 7556
3863.11 7972
3863.69 8392
3864.28 8550
3864.87 8599
3865.45 7830
3866.04 7689
3866.62 6994
3867.21 6349
3867.80 5855
3868.38 5040
3868.97 4563
3869.56 4286
3870.14 3856
3870.73 3773
3871.32 3786
3871.90 3672
3872.49 3296
3873.08 3257
3873.66 3402
3874.25 3660
3874.84 3490
3875.42 3391
3876.01 3453
3876.60 3460
3877.19 3299
3877.77 3082
3878.36 3216
3878.95 2944
3879.53 3106
3880.12 2809
3880.71 2951
3881.30 2672
3881.88 2562
3882.47 2488
3883.06 2510
3883.65 2400
3884.23 2253
3884.82 2485
3885.41 2496
3886.00 2669
3886.58 2541
3887.17 2540
3887.76 2613
3888.35 2620
3888.94 2779
3889.52 2797
3890.11 2944
3890.70 2982
3891.29 3024
3891.88 3080
3892.46 3095
3893.05 3158
3893.64 2977
3894.23 3000
3894.82 2944
3895.41 3073
3895.99 2815
3896.58 2901
3897.17 2937
3897.76 3005
3898.35 3082
3898.94 3063
3899.53 3039
3900.12 3043
3900.70 3190
3901.29 3116
3901.88 3026
3902.47 3006
3903.06 3140
3903.65 2932
3904.24 2977
3904.83 2733
3905.42 2652
3906.01 2702
3906.60 2701
3907.18 2605
3907.77 2729
3908.36 2685
3908.95 2534
3909.54 2506
3910.13 2523
3910.72 2548
3911.31 2374
3911.90 2328
3912.49 2412
3913.08 2405
3913.67 2240
3914.26 2264
3914.85 2298
3915.44 2327
3916.03 2413
3916.62 2451
3917.21 2297
3917.80 2404
3918.39 2459
3918.98 2356
3919.57 2297
3920.16 2291
3920.75 2260
3921.34 2271
3921.93 2330
3922.52 2459
3923.11 2362
3923.70 2358
3924.30 2353
3924.89 2287
3925.48 2173
3926.07 2247
3926.66 2168
3927.25 2259
3927.84 2178
3928.43 2340
3929.02 2435
3929.61 2395
3930.20 2433
3930.80 2537
3931.39 2485
3931.98 2549
3932.57 2529
3933.16 2438
3933.75 2285
3934.34 2329
3934.93 2393
3935.53 2270
3936.12 2275
3936.71 2211
3937.30 2127
3937.89 2164
3938.48 2208
3939.08 2234
3939.67 2228
3940.26 2305
3940.85 2212
3941.44 2248
3942.04 2065
3942.63 2328
3943.22 2137
3943.81 2054
3944.40 2274
3945.00 2389
3945.59 2137
3946.18 2141
3946.77 2187
3947.36 2089
3947.96 1991
3948.55 2010
3949.14 1960
3949.73 1893
3950.33 1885
3950.92 2068
3951.51 2145
3952.11 2107
3952.70 2029
3953.29 2083
3953.88 2084
3954.48 2033
3955.07 2130
3955.66 1871
3956.26 1900
3956.85 1974
3957.44 1975
3958.04 2087
3958.63 2136
3959.22 2060
3959.81 2063
3960.41 2082
3961.00 2070
3961.60 2025
3962.19 2063
3962.78 1909
3963.38 1896
3963.97 1988
3964.56 2008
3965.16 2207
3965.75 1927
3966.34 2052
3966.94 2114
3967.53 2267
3968.13 2172
3968.72 2306
3969.31 2192
3969.91 2366
3970.50 2278
3971.10 2261
3971.69 2050
3972.28 1995
3972.88 1990
3973.47 1936
3974.07 1994
3974.66 2029
3975.26 2326
3975.85 2293
3976.45 2399
3977.04 2249
3977.63 2226
3978.23 2359
3978.82 2363
3979.42 2537
3980.01 2596
3980.61 2409
3981.20 2472
3981.80 2363
3982.39 2169
3982.99 1984
3983.58 2006
3984.18 2025
3984.77 1952
3985.37 1957
3985.96 1990
3986.56 2029
3987.16 2036
3987.75 2136
3988.35 1993
3988.94 1890
3989.54 1924
3990.13 1878
3990.73 1993
3991.32 1996
3991.92 1937
3992.52 2159
3993.11 2081
3993.71 2133
3994.30 2141
3994.90 2015
3995.50 2013
3996.09 2132
3996.69 2068
3997.28 1989
3997.88 2096
3998.48 2158
3999.07 2117
3999.67 2224
4000.26 2231
4000.86 2194
4001.46 2029
4002.05 2087
4002.65 2398
4003.25 2276
4003.84 2286
4004.44 2288
4005.04 2338
4005.63 2235
4006.23 2174
4006.83 2288
4007.42 2282
4008.02 2486
4008.62 2519
4009.21 2478
4009.81 2685
4010.41 2622
4011.01 2313
4011.60 2598
4012.20 2543
4012.80 2651
4013.40 2629
4013.99 2564
4014.59 2686
4015.19 3021
4015.78 3314
4016.38 3439
4016.98 3738
4017.58 3804
4018.18 3883
4018.77 3948
4019.37 3826
4019.97 3813
4020.57 3555
4021.16 3445
4021.76 3440
4022.36 3049
4022.96 2931
4023.56 2814
4024.15 2761
4024.75 2696
4025.35 2350
4025.95 2414
4026.55 2360
4027.15 2378
4027.74 2354
4028.34 2229
4028.94 2386
4029.54 2470
4030.14 2243
4030.74 2273
4031.34 2400
4031.93 2536
4032.53 2383
4033.13 2606
4033.73 2381
4034.33 2424
4034.93 2500
4035.53 2468
4036.13 2481
4036.73 2404
4037.32 2494
4037.92 2522
4038.52 2279
4039.12 2425
4039.72 2317
4040.32 2142
4040.92 2315
4041.52 2255
4042.12 2056
4042.72 1957
4043.32 2078
4043.92 2064
4044.52 2112
4045.12 2104
4045.72 2131
4046.32 2296
4046.92 2278
4047.52 2111
4048.12 2075
4048.72 2233
4049.32 2144
4049.92 2188
4050.52 2257
4051.12 2156
4051.72 2268
4052.32 2183
4052.92 2107
4053.52 2314
4054.12 2161
4054.72 2161
4055.32 2108
4055.92 2105
4056.52 2010
4057.12 2059
4057.72 2117
4058.32 2025
4058.92 1931
4059.52 1908
4060.12 2054
4060.72 1802
4061.33 1751
4061.93 1871
4062.53 1884
4063.13 1806
4063.73 1910
4064.33 2018
4064.93 1883
4065.53 1755
4066.13 1913
4066.74 1963
4067.34 1873
4067.94 1805
4068.54 1724
4069.14 1775
4069.74 1933
4070.34 1848
4070.95 1739
4071.55 1739
4072.15 1829
4072.75 1776
4073.35 1801
4073.95 1819
4074.56 1754
4075.16 1826
4075.76 1770
4076.36 1863
4076.96 1850
4077.57 1848
4078.17 1944
4078.77 2029
4079.37 1860
4079.97 1851
4080.58 1813
4081.18 1755
4081.78 1883
4082.38 1883
4082.99 1814
4083.59 1809
4084.19 1754
4084.79 1831
4085.40 1926
4086.00 1811
4086.60 1730
4087.21 1836
4087.81 1882
4088.41 1958
4089.01 1913
4089.62 1850
4090.22 1818
4090.82 1793
4091.43 1877
4092.03 1916
4092.63 2080
4093.24 1920
4093.84 1831
4094.44 1774
4095.05 1863
4095.65 1862
4096.25 1866
4096.86 1993
4097.46 2048
4098.06 1968
4098.67 1918
4099.27 1996
4099.87 1974
4100.48 1996
4101.08 1794
4101.69 1678
4102.29 1608
4102.89 1693
4103.50 1752
4104.10 1726
4104.71 1731
4105.31 1692
4105.91 1655
4106.52 1719
4107.12 1763
4107.73 1671
4108.33 1663
4108.94 1757
4109.54 1812
4110.14 1734
4110.75 1610
4111.35 1696
4111.96 1618
4112.56 1735
4113.17 1747
4113.77 1753
4114.38 1677
4114.98 1645
4115.59 1610
4116.19 1592
4116.80 1708
4117.40 1803
4118.01 1703
4118.61 1739
4119.22 1786
4119.82 1724
4120.43 1810
4121.03 1825
4121.64 1789
4122.24 1780
4122.85 1718
4123.46 1775
4124.06 1878
4124.67 1828
4125.27 1852
4125.88 1742
4126.48 1785
4127.09 1804
4127.69 1854
4128.30 1796
4128.91 1788
4129.51 1801
4130.12 1784
4130.72 1657
4131.33 1670
4131.94 1734
4132.54 1690
4133.15 1813
4133.76 1766
4134.36 1838
4134.97 1848
4135.57 1916
4136.18 2094
4136.79 2118
4137.39 2117
4138.00 2223
4138.61 2301
4139.21 2324
4139.82 2457
4140.43 2351
4141.03 2358
4141.64 2314
4142.25 2242
4142.85 2183
4143.46 2196
4144.07 2361
4144.67 2121
4145.28 2250
4145.89 2151
4146.50 2042
4147.10 1993
4147.71 1856
4148.32 1897
4148.93 1658
4149.53 1762
4150.14 1647
4150.75 1697
4151.36 1687
4151.96 1560
4152.57 1652
4153.18 1729
4153.79 1772
4154.39 1638
4155.00 1629
4155.61 1748
4156.22 1778
4156.82 1745
4157.43 1796
4158.04 1815
4158.65 1802
4159.26 1864
4159.87 1757
4160.47 1828
4161.08 1859
4161.69 1882
4162.30 1748
4162.91 1717
4163.52 1827
4164.12 1887
4164.73 1977
4165.34 2034
4165.95 2106
4166.56 2153
4167.17 2033
4167.78 2036
4168.38 2175
4168.99 2116
4169.60 1869
4170.21 1875
4170.82 2007
4171.43 2044
4172.04 1940
4172.65 1885
4173.26 1928
4173.86 1956
4174.47 1894
4175.08 1934
4175.69 1968
4176.30 2059
4176.91 2090
4177.52 2050
4178.13 1996
4178.74 2013
4179.35 2042
4179.96 2129
4180.57 2028
4181.18 2034
4181.79 2077
4182.40 2018
4183.01 1937
4183.62 1819
4184.23 1891
4184.84 1914
4185.45 1877
4186.06 1936
4186.67 1797
4187.28 1762
4187.89 1803
4188.50 1828
4189.11 1928
4189.72 1942
4190.33 1857
4190.94 1873
4191.55 2023
4192.16 2136
4192.77 2163
4193.38 2165
4193.99 2090
4194.60 2171
4195.21 2358
4195.82 2351
4196.44 2401
4197.05 2333
4197.66 2402
4198.27 2237
4198.88 2197
4199.49 2178
4200.10 2340
4200.71 2366
4201.32 2321
4201.94 2006
4202.55 2193
4203.16 2098
4203.77 2171
4204.38 2288
4204.99 2141
4205.60 2103
4206.21 2101
4206.83 2123
4207.44 2196
4208.05 2175
4208.66 2209
4209.27 2351
4209.89 2285
4210.50 2253
4211.11 2381
4211.72 2402
4212.33 2371
4212.94 2267
4213.56 2265
4214.17 2376
4214.78 2364
4215.39 2364
4216.01 2415
4216.62 2455
4217.23 2705
4217.84 2582
4218.46 2889
4219.07 3073
4219.68 3352
4220.29 3665
4220.91 4091
4221.52 4227
4222.13 4529
4222.74 5024
4223.36 5337
4223.97 5643
4224.58 5826
4225.19 5747
4225.81 5923
4226.42 5934
4227.03 5621
4227.65 5549
4228.26 5337
4228.87 5309
4229.49 4772
4230.10 4608
4230.71 4657
4231.33 4534
4231.94 4564
4232.55 4951
4233.17 4690
4233.78 4572
4234.39 4628
4235.01 4654
4235.62 5081
4236.23 4973
4236.85 4660
4237.46 4855
4238.08 4393
4238.69 4406
4239.30 3766
4239.92 3680
4240.53 3589
4241.15 3139
4241.76 3187
4242.37 3052
4242.99 2830
4243.60 2766
4244.22 2652
4244.83 2516
4245.45 2598
4246.06 2755
4246.67 2889
4247.29 2738
4247.90 2619
4248.52 2691
4249.13 2600
4249.75 2610
4250.36 2636
4250.98 2679
4251.59 2947
4252.21 2726
4252.82 2703
4253.44 2847
4254.05 2552
4254.67 2567
4255.28 2665
4255.90 2736
4256.51 2662
4257.13 2644
4257.74 2540
4258.36 2641
4258.97 2604
4259.59 2499
4260.20 2694
4260.82 2645
4261.44 2707
4262.05 2593
4262.67 2616
4263.28 2574
4263.90 2703
4264.51 2747
4265.13 2583
4265.75 2569
4266.36 2547
4266.98 2622
4267.59 2479
4268.21 2411
4268.83 2253
4269.44 2316
4270.06 2546
4270.67 2542
4271.29 2407
4271.91 2440
4272.52 2588
4273.14 2612
4273.76 2600
4274.37 2482
4274.99 2653
4275.61 2793
4276.22 2894
4276.84 2835
4277.46 2869
4278.07 2801
4278.69 2654
4279.31 2878
4279.92 2622
4280.54 2488
4281.16 2432
4281.77 2368
4282.39 2228
4283.01 2168
4283.63 2273
4284.24 2124
4284.86 2072
4285.48 2157
4286.09 2322
4286.71 2083
4287.33 2092
4287.95 2213
4288.56 1999
4289.18 2052
4289.80 2005
4290.42 2133
4291.03 2093
4291.65 2089
4292.27 2109
4292.89 2114
4293.51 2104
4294.12 2136
4294.74 2060
4295.36 2064
4295.98 2002
4296.60 2035
4297.21 2049
4297.83 2035
4298.45 1994
4299.07 1992
4299.69 2032
4300.31 2137
4300.92 2202
4301.54 2161
4302.16 2275
4302.78 2224
4303.40 2145
4304.02 2174
4304.63 2079
4305.25 2039
4305.87 2063
4306.49 1937
4307.11 2123
4307.73 2116
4308.35 2159
4308.97 2176
4309.59 2302
4310.20 2223
4310.82 2236
4311.44 2064
4312.06 2290
4312.68 2265
4313.30 2314
4313.92 2197
4314.54 2272
4315.16 2183
4315.78 2243
4316.40 2263
4317.02 2281
4317.64 2148
4318.26 2173
4318.88 2182
4319.50 2065
4320.12 2250
4320.74 2302
4321.36 2265
4321.98 2341
4322.60 2328
4323.22 2382
4323.84 2511
4324.46 2441
4325.08 2384
4325.70 2567
4326.32 2676
4326.94 2602
4327.56 2447
4328.18 2292
4328.80 2432
4329.42 2533
4330.04 2284
4330.66 2247
4331.28 2427
4331.90 2412
4332.52 2331
4333.14 2204
4333.76 2297
4334.38 2423
4335.00 2580
4335.63 2557
4336.25 2756
4336.87 2827
4337.49 3191
4338.11 3253
4338.73 3207
4339.35 3392
4339.97 3300
4340.59 3238
4341.22 3289
4341.84 3293
4342.46 3323
4343.08 3277
4343.70 3247
4344.32 3381
4344.94 3668
4345.57 4173
4346.19 4666
4346.81 5233
4347.43 5503
4348.05 5485
4348.67 5528
4349.30 5598
4349.92 5368
4350.54 5164
4351.16 4682
4351.78 4174
4352.41 3767
4353.03 3442
4353.65 3040
4354.27 2973
4354.90 2892
4355.52 2569
4356.14 2614
4356.76 2439
4357.38 2684
4358.01 2938
4358.63 2725
4359.25 2656
4359.87 2722
4360.50 2564
4361.12 2672
4361.74 2621
4362.37 2573
4362.99 2649
4363.61 2515
4364.23 2510
4364.86 2484
4365.48 2506
4366.10 2426
4366.73 2481
4367.35 2470
4367.97 2521
4368.60 2418
4369.22 2297
4369.84 2105
4370.47 1968
4371.09 2052
4371.71 2058
4372.34 2103
4372.96 2089
4373.58 2051
4374.21 1978
4374.83 2166
4375.46 2179
4376.08 2182
4376.70 1966
4377.33 2001
4377.95 2203
4378.57 2205
4379.20 2229
4379.82 2287
4380.45 2191
4381.07 2227
4381.70 2258
4382.32 2202
4382.94 1970
4383.57 2155
4384.19 2210
4384.82 2214
4385.44 2092
4386.07 2276
4386.69 2205
4387.32 2082
4387.94 2223
4388.56 2199
4389.19 2266
4389.81 2329
4390.44 2099
4391.06 2185
4391.69 2314
4392.31 2262
4392.94 2197
4393.56 2367
4394.19 2426
4394.81 2321
4395.44 2254
4396.06 2274
4396.69 2470
4397.31 2478
4397.94 2497
4398.57 2459
4399.19 2278
4399.82 2383
4400.44 2442
4401.07 2371
4401.69 2288
4402.32 2292
4402.94 2273
4403.57 2160
4404.20 2318
4404.82 2392
4405.45 2274
4406.07 2325
4406.70 2398
4407.33 2359
4407.95 2396
4408.58 2598
4409.20 2455
4409.83 2528
4410.46 2429
4411.08 2492
4411.71 2393
4412.34 2397
4412.96 2275
4413.59 2151
4414.21 2214
4414.84 2162
4415.47 2182
4416.09 1995
4416.72 2107
4417.35 2063
4417.97 2042
4418.60 2020
4419.23 2008
4419.86 2080
4420.48 2248
4421.11 2114
4421.74 2182
4422.36 2126
4422.99 2012
4423.62 2058
4424.25 2028
4424.87 2076
4425.50 2124
4426.13 2090
4426.75 1919
4427.38 1923
4428.01 1777
4428.64 1840
4429.26 1849
4429.89 1916
4430.52 1911
4431.15 1795
4431.78 1784
4432.40 1933
4433.03 2022
4433.66 1810
4434.29 1892
4434.91 1763
4435.54 1837
4436.17 2035
4436.80 1911
4437.43 1943
4438.06 1869
4438.68 1838
4439.31 1961
4439.94 1976
4440.57 1779
4441.20 1878
4441.83 1875
4442.45 1777
4443.08 1808
4443.71 1730
4444.34 1841
4444.97 1814
4445.60 1931
4446.23 1777
4446.86 1864
4447.48 1927
4448.11 1901
4448.74 2119
4449.37 2068
4450.00 1964
4450.63 2083
4451.26 2017
4451.89 2104
4452.52 2194
4453.15 2098
4453.78 2021
4454.40 1997
4455.03 1945
4455.66 2000
4456.29 2089
4456.92 2202
4457.55 2081
4458.18 2072
4458.81 2102
4459.44 2057
4460.07 1840
4460.70 1820
4461.33 2087
4461.96 2220
4462.59 1909
4463.22 1829
4463.85 1918
4464.48 1902
4465.11 1745
4465.74 1748
4466.37 1726
4467.00 1770
4467.63 1835
4468.26 1872
4468.89 1885
4469.52 1863
4470.15 1826
4470.78 1710
4471.41 1696
4472.04 1748
4472.68 1756
4473.31 1777
4473.94 1872
4474.57 1830
4475.20 1718
4475.83 1684
4476.46 1844
4477.09 1812
4477.72 1797
4478.35 1789
4478.98 1856
4479.62 1823
4480.25 1823
4480.88 1884
4481.51 1986
4482.14 1970
4482.77 1863
4483.40 1813
4484.04 1670
4484.67 1854
4485.30 1898
4485.93 1926
4486.56 1854
4487.19 1841
4487.82 1850
4488.46 1964
4489.09 1991
4489.72 2053
4490.35 2000
4490.98 2048
4491.62 2115
4492.25 2089
4492.88 1983
4493.51 2142
4494.14 1936
4494.78 1967
4495.41 2035
4496.04 1986
4496.67 2052
4497.31 2008
4497.94 2029
4498.57 2120
4499.20 2150
4499.84 2156
4500.47 2256
4501.10 2364
4501.73 2591
4502.37 2580
4503.00 2584
4503.63 2504
4504.27 2570
4504.90 2475
4505.53 2399
4506.16 2225
4506.80 2319
4507.43 2254
4508.06 2241
4508.70 2186
4509.33 1996
4509.96 2054
4510.60 2038
4511.23 2194
4511.86 2164
4512.50 2188
4513.13 2210
4513.76 2272
4514.40 2163
4515.03 2193
4515.66 2122
4516.30 2151
4516.93 2152
4517.57 2092
4518.20 2301
4518.83 2255
4519.47 2161
4520.10 2068
4520.74 2094
4521.37 2179
4522.00 2155
4522.64 2100
4523.27 2124
4523.91 2259
4524.54 2320
4525.18 2337
4525.81 2380
4526.44 2676
4527.08 2906
4527.71 3230
4528.35 3843
4528.98 4404
4529.62 4894
4530.25 5613
4530.89 6334
4531.52 7552
4532.16 8539
4532.79 9028
4533.43 9306
4534.06 9349
4534.70 8781
4535.33 8195
4535.97 7469
4536.60 6836
4537.24 5927
4537.87 4823
4538.51 4401
4539.14 3751
4539.78 3196
4540.41 2837
4541.05 2700
4541.68 2584
4542.32 2400
4542.96 2330
4543.59 2322
4544.23 2343
4544.86 2234
4545.50 2180
4546.13 2180
4546.77 2347
4547.41 2397
4548.04 2382
4548.68 2348
4549.31 2685
4549.95 2634
4550.59 2790
4551.22 2528
4551.86 2557
4552.50 2509
4553.13 2474
4553.77 2497
4554.40 2228
4555.04 2194
4555.68 2177
4556.31 2198
4556.95 2065
4557.59 2122
4558.22 2259
4558.86 2201
4559.50 2320
4560.13 2225
4560.77 2399
4561.41 2357
4562.04 2266
4562.68 2417
4563.32 2340
4563.96 2253
4564.59 2434
4565.23 2455
4565.87 2507
4566.50 2615
4567.14 2604
4567.78 2693
4568.42 2699
4569.05 2711
4569.69 2792
4570.33 2898
4570.97 2988
4571.60 2860
4572.24 2810
4572.88 2754
4573.52 2854
4574.16 2937
4574.79 2612
4575.43 2622
4576.07 2513
4576.71 2419
4577.34 2189
4577.98 2323
4578.62 2245
4579.26 2290
4579.90 2250
4580.54 2252
4581.17 2335
4581.81 2159
4582.45 2246
4583.09 2316
4583.73 2339
4584.37 2254
4585.00 2201
4585.64 2431
4586.28 2323
4586.92 2318
4587.56 2357
4588.20 2484
4588.84 2467
4589.48 2516
4590.11 2463
4590.75 2598
4591.39 2772
4592.03 2792
4592.67 2894
4593.31 2919
4593.95 2854
4594.59 2782
4595.23 2553
4595.87 2643
4596.51 2417
4597.15 2267
4597.79 2267
4598.42 2250
4599.06 2140
4599.70 2294
4600.34 2168
4600.98 2201
4601.62 2196
4602.26 2203
4602.90 2198
4603.54 2248
4604.18 2372
4604.82 2355
4605.46 2227
4606.10 2428
4606.74 2294
4607.38 2383
4608.02 2418
4608.66 2531
4609.30 2636
4609.94 2560
4610.58 2447
4611.22 2388
4611.86 2308
4612.50 2289
4613.15 2276
4613.79 2177
4614.43 2176
4615.07 2019
4615.71 2025
4616.35 2014
4616.99 2109
4617.63 2022
4618.27 2008
4618.91 1960
4619.55 2035
4620.19 2022
4620.83 2050
4621.48 1974
4622.12 2024
4622.76 2089
4623.40 2103
4624.04 2056
4624.68 2033
4625.32 2098
4625.96 2087
4626.61 2012
4627.25 2006
4627.89 2050
4628.53 1965
4629.17 1805
4629.81 1883
4630.46 2000
4631.10 2031
4631.74 1975
4632.38 1916
4633.02 1956
4633.66 1909
4634.31 2054
4634.95 2074
4635.59 2061
4636.23 2237
4636.88 2121
4637.52 2139
4638.16 2119
4638.80 2218
4639.44 2256
4640.09 2316
4640.73 2292
4641.37 2382
4642.01 2374
4642.66 2150
4643.30 2192
4643.94 2145
4644.58 2239
4645.23 2134
4645.87 2129
4646.51 2059
4647.16 2004
4647.80 1999
4648.44 2219
4649.08 2269
4649.73 2269
4650.37 2403
4651.01 2378
4651.66 2603
4652.30 2607
4652.94 2715
4653.59 3075
4654.23 2988
4654.87 3066
4655.52 2993
4656.16 2930
4656.80 2710
4657.45 2643
4658.09 2578
4658.74 2300
4659.38 2127
4660.02 2037
4660.67 2019
4661.31 1940
4661.95 1751
4662.60 1730
4663.24 1874
4663.89 1762
4664.53 1823
4665.17 1788
4665.82 1937
4666.46 1789
4667.11 1742
4667.75 1788
4668.40 1821
4669.04 1881
4669.68 1801
4670.33 1646
4670.97 1671
4671.62 1917
4672.26 1761
4672.91 1857
4673.55 1825
4674.20 1901
4674.84 1971
4675.49 1939
4676.13 1884
4676.78 1775
4677.42 1892
4678.07 1896
4678.71 1976
4679.36 2068
4680.00 2010
4680.65 2103
4681.29 2136
4681.94 1970
4682.58 1977
4683.23 1909
4683.87 1890
4684.52 1915
4685.16 2013
4685.81 1910
4686.46 2002
4687.10 2018
4687.75 2018
4688.39 1998
4689.04 1949
4689.68 2065
4690.33 2004
4690.98 1817
4691.62 1995
4692.27 2019
4692.91 1999
4693.56 2030
4694.21 2010
4694.85 1910
4695.50 2006
4696.15 2067
4696.79 2004
4697.44 2050
4698.08 2169
4698.73 2127
4699.38 2293
4700.02 2414
4700.67 2297
4701.32 2372
4701.96 2370
4702.61 2455
4703.26 2256
4703.90 2165
4704.55 2088
4705.20 1933
4705.84 2059
4706.49 1858
4707.14 1919
4707.79 2048
4708.43 2080
4709.08 2028
4709.73 1896
4710.37 1941
4711.02 1992
4711.67 2098
4712.32 1917
4712.96 1934
4713.61 1838
4714.26 2057
4714.91 2085
4715.55 2063
4716.20 2185
4716.85 2045
4717.50 1886
4718.14 2012
4718.79 1913
4719.44 2168
4720.09 2185
4720.74 2182
4721.38 2405
4722.03 2364
4722.68 2406
4723.33 2414
4723.98 2409
4724.62 2436
4725.27 2527
4725.92 2537
4726.57 2722
4727.22 2654
4727.87 2344
4728.52 2215
4729.16 2315
4729.81 2332
4730.46 2150
4731.11 2021
4731.76 2207
4732.41 2043
4733.06 1860
4733.70 1769
4734.35 1951
4735.00 1948
4735.65 2062
4736.30 2048
4736.95 1835
4737.60 1782
4738.25 1859
4738.90 1793
4739.55 1896
4740.20 2007
4740.84 1940
4741.49 1868
4742.14 1914
4742.79 1979
4743.44 1966
4744.09 2000
4744.74 1941
4745.39 1939
4746.04 1993
4746.69 2021
4747.34 1902
4747.99 1793
4748.64 2072
4749.29 1977
4749.94 2038
4750.59 2118
4751.24 1942
4751.89 2069
4752.54 2057
4753.19 2201
4753.84 2144
4754.49 2056
4755.14 2134
4755.79 1916
4756.44 2203
4757.09 2097
4757.74 2003
4758.39 1953
4759.04 1930
4759.70 2060
4760.35 2007
4761.00 1877
4761.65 2140
4762.30 2011
4762.95 2074
4763.60 2245
4764.25 2347
4764.90 2495
4765.55 2636
4766.20 2671
4766.86 2768
4767.51 2736
4768.16 2583
4768.81 2581
4769.46 2335
4770.11 2342
4770.76 2332
4771.41 2185
4772.07 2159
4772.72 1985
4773.37 1985
4774.02 1916
4774.67 1715
4775.32 1845
4775.98 1905
4776.63 1732
4777.28 1744
4777.93 1768
4778.58 2014
4779.24 1957
4779.89 1880
4780.54 1980
4781.19 1932
4781.84 1858
4782.50 1978
4783.15 1890
4783.80 1872
4784.45 1811
4785.10 1787
4785.76 1816
4786.41 1794
4787.06 1818
4787.71 1926
4788.37 1712
4789.02 1808
4789.67 1804
4790.33 1830
4790.98 1771
4791.63 1715
4792.28 1698
4792.94 1845
4793.59 1744
4794.24 1803
4794.90 1706
4795.55 1777
4796.20 1688
4796.86 1705
4797.51 1838
4798.16 1827
4798.81 1769
4799.47 1692
4800.12 1866
4800.78 1951
4801.43 1808
4802.08 1871
4802.74 1836
4803.39 1926
4804.04 1762
4804.70 1868
4805.35 1820
4806.00 1969
4806.66 1937
4807.31 1897
4807.97 1735
4808.62 1747
4809.27 1819
4809.93 1879
4810.58 1790
4811.24 1790
4811.89 1843
4812.54 1891
4813.20 1790
4813.85 1727
4814.51 1714
4815.16 1799
4815.82 1714
4816.47 1814
4817.13 1800
4817.78 1843
4818.44 1850
4819.09 1876
4819.74 1955
4820.40 1902
4821.05 2028
4821.71 2034
4822.36 2090
4823.02 2197
4823.67 2334
4824.33 2228
4824.98 2287
4825.64 2334
4826.29 2237
4826.95 2430
4827.60 2443
4828.26 2567
4828.92 2207
4829.57 2175
4830.23 2223
4830.88 2323
4831.54 2137
4832.19 2260
4832.85 2085
4833.50 2150
4834.16 2360
4834.82 2502
4835.47 2846
4836.13 2822
4836.78 3032
4837.44 3109
4838.10 3292
4838.75 3383
4839.41 3473
4840.06 3349
4840.72 3300
4841.38 3357
4842.03 3383
4842.69 3085
4843.34 2921
4844.00 2949
4844.66 2783
4845.31 2433
4845.97 2531
4846.63 2482
4847.28 2485
4847.94 2328
4848.60 2572
4849.25 2500
4849.91 2406
4850.57 2478
4851.22 2645
4851.88 2751
4852.54 2642
4853.20 2483
4853.85 2567
4854.51 2515
4855.17 2538
4855.82 2514
4856.48 2498
4857.14 2444
4857.80 2634
4858.45 2727
4859.11 2702
4859.77 2792
4860.43 2853
4861.08 2802
4861.74 2785
4862.40 2817
4863.06 2677
4863.71 2491
4864.37 2552
4865.03 2656
4865.69 2561
4866.34 2618
4867.00 2479
4867.66 2562
4868.32 2706
4868.98 2649
4869.63 2674
4870.29 2524
4870.95 2653
4871.61 2517
4872.27 2405
4872.93 2579
4873.58 2609
4874.24 2709
4874.90 2670
4875.56 2509
4876.22 2595
4876.88 2701
4877.54 2638
4878.19 2728
4878.85 2912
4879.51 2836
4880.17 2837
4880.83 2886
4881.49 2754
4882.15 2729
4882.81 2490
4883.47 2460
4884.13 2590
4884.78 2503
4885.44 2398
4886.10 2208
4886.76 2299
4887.42 2296
4888.08 2169
4888.74 2279
4889.40 2263
4890.06 2504
4890.72 2356
4891.38 2321
4892.04 2446
4892.70 2443
4893.36 2379
4894.02 2319
4894.68 2421
4895.34 2309
4896.00 2152
4896.66 2209
4897.32 2313
4897.98 2146
4898.64 2101
4899.30 2147
4899.96 2113
4900.62 2151
4901.28 2287
4901.94 2176
4902.60 2081
4903.26 2044
4903.92 1860
4904.58 1837
4905.24 2018
4905.90 2080
4906.56 2085
4907.22 2063
4907.88 1919
4908.54 2003
4909.20 1890
4909.87 1987
4910.53 1926
4911.19 1963
4911.85 1938
4912.51 1871
4913.17 1846
4913.83 1833
4914.49 1930
4915.15 1854
4915.81 1789
4916.48 1709
4917.14 1700
4917.80 1648
4918.46 1668
4919.12 1682
4919.78 1755
4920.44 1720
4921.11 1811
4921.77 1722
4922.43 1656
4923.09 1848
4923.75 1613
4924.41 1732
4925.08 1779
4925.74 1727
4926.40 1779
4927.06 1800
4927.72 1650
4928.39 1685
4929.05 1767
4929.71 1814
4930.37 1720
4931.04 1670
4931.70 1838
4932.36 1833
4933.02 1713
4933.69 1713
4934.35 1745
4935.01 1817
4935.67 1794
4936.34 1861
4937.00 1758
4937.66 1792
4938.32 1699
4938.99 1656
4939.65 1918
4940.31 1700
4940.98 1680
4941.64 1662
4942.30 1742
4942.96 1890
4943.63 1770
4944.29 1725
4944.95 1736
4945.62 1643
4946.28 1623
4946.94 1723
4947.61 1773
4948.27 1876
4948.93 1740
4949.60 1872
4950.26 1737
4950.92 1625
4951.59 1658
4952.25 1562
4952.92 1560
4953.58 1618
4954.24 1506
4954.91 1498
4955.57 1602
4956.24 1664
4956.90 1580
4957.56 1638
4958.23 1601
4958.89 1751
4959.56 1669
4960.22 1560
4960.88 1646
4961.55 1589
4962.21 1555
4962.88 1668
4963.54 1769
4964.21 1662
4964.87 1712
4965.54 1946
4966.20 2012
4966.86 1980
4967.53 2002
4968.19 1973
4968.86 1942
4969.52 1788
4970.19 1805
4970.85 1717
4971.52 1656
4972.18 1722
4972.85 1668
4973.51 1582
4974.18 1805
4974.84 1707
4975.51 1609
4976.17 1735
4976.84 1845
4977.51 1811
4978.17 1643
4978.84 1583
4979.50 1589
4980.17 1712
4980.83 1854
4981.50 1758
4982.16 1663
4982.83 1701
4983.50 1680
4984.16 1884
4984.83 1736
4985.49 1819
4986.16 2003
4986.83 2067
4987.49 1981
4988.16 1802
4988.82 1809
4989.49 1894
4990.16 1872
4990.82 1710
4991.49 1783
4992.16 1729
4992.82 1606
4993.49 1607
4994.16 1679
4994.82 1631
4995.49 1593
4996.15 1554
4996.82 1608
4997.49 1584
4998.16 1632
4998.82 1630
4999.49 1613
5000.16 1698
5000.82 1589
5001.49 1556
5002.16 1468
5002.82 1656
5003.49 1559
5004.16 1532
5004.83 1606
5005.49 1563
5006.16 1534
5006.83 1717
5007.49 1654
5008.16 1773
5008.83 1742
5009.50 1744
5010.16 1597
5010.83 1684
5011.50 1774
5012.17 1667
5012.84 1638
5013.50 1777
5014.17 1855
5014.84 1638
5015.51 1677
5016.17 1728
5016.84 1686
5017.51 1846
5018.18 1844
5018.85 1819
5019.52 1948
5020.18 2116
5020.85 2276
5021.52 2495
5022.19 2705
5022.86 2896
5023.53 3108
5024.19 3332
5024.86 3331
5025.53 3307
5026.20 3175
5026.87 3225
5027.54 2811
5028.21 2571
5028.88 2425
5029.54 2247
5030.21 2149
5030.88 2107
5031.55 1990
5032.22 1690
5032.89 1645
5033.56 1642
5034.23 1724
5034.90 1638
5035.57 1544
5036.24 1649
5036.90 1606
5037.57 1616
5038.24 1579
5038.91 1544
5039.58 1553
5040.25 1552
5040.92 1638
5041.59 1613
5042.26 1425
5042.93 1433
5043.60 1471
5044.27 1653
5044.94 1643
5045.61 1606
5046.28 1661
5046.95 1542
5047.62 1597
5048.29 1659
5048.96 1692
5049.63 1583
5050.30 1575
5050.97 1537
5051.64 1608
5052.31 1521
5052.98 1467
5053.65 1505
5054.32 1566
5054.99 1537
5055.66 1487
5056.34 1538
5057.01 1612
5057.68 1523
5058.35 1573
5059.02 1584
5059.69 1598
5060.36 1609
5061.03 1528
5061.70 1566
5062.37 1629
5063.04 1633
5063.72 1689
5064.39 1618
5065.06 1589
5065.73 1555
5066.40 1614
5067.07 1726
5067.74 1685
5068.42 1633
5069.09 1493
5069.76 1523
5070.43 1532
5071.10 1551
5071.77 1631
5072.44 1543
5073.12 1575
5073.79 1615
5074.46 1603
5075.13 1622
5075.80 1576
5076.48 1525
5077.15 1555
5077.82 1567
5078.49 1766
5079.16 1766
5079.84 1828
5080.51 1801
5081.18 1828
5081.85 1738
5082.53 1699
5083.20 1657
5083.87 1749
5084.54 1678
5085.22 1591
5085.89 1585
5086.56 1502
5087.23 1564
5087.91 1574
5088.58 1549
5089.25 1662
5089.93 1657
5090.60 1726
5091.27 1775
5091.94 1915
5092.62 1897
5093.29 1933
5093.96 1820
5094.64 1776
5095.31 1892
5095.98 1795
5096.66 1785
5097.33 1788
5098.00 1786
5098.68 1773
5099.35 1696
5100.02 1707
5100.70 1566
5101.37 1689
5102.04 1704
5102.72 1588
5103.39 1611
5104.07 1682
5104.74 1817
5105.41 1850
5106.09 1846
5106.76 1806
5107.44 1838
5108.11 1662
5108.78 1699
5109.46 1692
5110.13 1681
5110.81 1669
5111.48 1723
5112.16 1620
5112.83 1726
5113.50 1604
5114.18 1567
5114.85 1653
5115.53 1816
5116.20 1514
5116.88 1659
5117.55 1711
5118.23 1755
5118.90 1690
5119.58 1775
5120.25 1794
5120.93 1838
5121.60 1754
5122.28 1751
5122.95 1739
5123.63 1683
5124.30 1792
5124.98 1696
5125.65 1508
5126.33 1607
5127.00 1710
5127.68 1571
5128.35 1528
5129.03 1519
5129.70 1473
5130.38 1661
5131.06 1762
5131.73 1646
5132.41 1612
5133.08 1534
5133.76 1585
5134.43 1601
5135.11 1588
5135.79 1639
5136.46 1750
5137.14 1692
5137.81 1667
5138.49 1558
5139.17 1661
5139.84 1660
5140.52 1638
5141.20 1683
5141.87 1655
5142.55 1675
5143.22 1565
5143.90 1494
5144.58 1527
5145.25 1595
5145.93 1524
5146.61 1446
5147.28 1402
5147.96 1399
5148.64 1592
5149.31 1582
5149.99 1482
5150.67 1453
5151.34 1535
5152.02 1392
5152.70 1407
5153.38 1565
5154.05 1412
5154.73 1472
5155.41 1417
5156.08 1450
5156.76 1534
5157.44 1528
5158.12 1577
5158.79 1620
5159.47 1523
5160.15 1386
5160.83 1428
5161.50 1456
5162.18 1466
5162.86 1470
5163.54 1437
5164.22 1471
5164.89 1582
5165.57 1533
5166.25 1584
5166.93 1543
5167.61 1704
5168.28 1655
5168.96 1676
5169.64 1666
5170.32 1609
5171.00 1569
5171.67 1525
5172.35 1531
5173.03 1463
5173.71 1509
5174.39 1483
5175.07 1577
5175.74 1565
5176.42 1420
5177.10 1410
5177.78 1503
5178.46 1541
5179.14 1571
5179.82 1606
5180.50 1498
5181.17 1543
5181.85 1497
5182.53 1492
5183.21 1414
5183.89 1377
5184.57 1406
5185.25 1433
5185.93 1421
5186.61 1422
5187.29 1388
5187.97 1480
5188.65 1478
5189.33 1429
5190.00 1496
5190.68 1451
5191.36 1416
5192.04 1340
5192.72 1376
5193.40 1474
5194.08 1402
5194.76 1282
5195.44 1282
5196.12 1307
5196.80 1425
5197.48 1398
5198.16 1464
5198.84 1337
5199.52 1316
5200.20 1429
5200.88 1364
5201.56 1533
5202.24 1491
5202.92 1415
5203.60 1457
5204.28 1469
5204.96 1475
5205.65 1521
5206.33 1479
5207.01 1514
5207.69 1495
5208.37 1649
5209.05 1639
5209.73 1615
5210.41 1791
5211.09 1833
5211.77 1751
5212.45 1803
5213.13 1834
5213.82 1827
5214.50 1753
5215.18 1647
5215.86 1694
5216.54 1717
5217.22 1791
5217.90 1680
5218.58 1736
5219.27 1758
5219.95 1777
5220.63 1922
5221.31 1696
5221.99 1639
5222.67 1782
5223.35 1819
5224.04 1779
5224.72 1842
5225.40 1891
5226.08 1763
5226.76 1631
5227.45 1718
5228.13 1708
5228.81 1580
5229.49 1543
5230.17 1508
5230.86 1515
5231.54 1590
5232.22 1582
5232.90 1557
5233.58 1507
5234.27 1540
5234.95 1562
5235.63 1518
5236.31 1599
5237.00 1508
5237.68 1709
5238.36 1539
5239.05 1580
5239.73 1628
5240.41 1612
5241.09 1655
5241.78 1637
5242.46 1454
5243.14 1459
5243.83 1426
5244.51 1564
5245.19 1627
5245.87 1558
5246.56 1627
5247.24 1703
5247.92 1661
5248.61 1647
5249.29 1513
5249.97 1662
5250.66 1651
5251.34 1604
5252.03 1591
5252.71 1736
5253.39 1781
5254.08 1783
5254.76 1731
5255.44 1607
5256.13 1627
5256.81 1883
5257.50 1706
5258.18 1461
5258.86 1511
5259.55 1680
5260.23 1686
5260.92 1653
5261.60 1677
5262.28 1872
5262.97 1631
5263.65 1661
5264.34 1793
5265.02 1666
5265.71 1671
5266.39 1683
5267.07 1701
5267.76 1793
5268.44 1792
5269.13 1637
5269.81 1639
5270.50 1543
5271.18 1602
5271.87 1483
5272.55 1495
5273.24 1606
5273.92 1502
5274.61 1732
5275.29 1786
5275.98 1743
5276.66 1648
5277.35 1728
5278.03 1778
5278.72 1877
5279.40 2054
5280.09 2017
5280.77 1947
5281.46 1971
5282.15 2078
5282.83 1968
5283.52 1985
5284.20 2083
5284.89 2068
5285.57 1945
5286.26 1957
5286.95 1850
5287.63 1776
5288.32 1755
5289.00 1785
5289.69 1717
5290.38 1592
5291.06 1686
5291.75 1646
5292.43 1680
5293.12 1678
5293.81 1620
5294.49 1737
5295.18 1742
5295.87 1734
5296.55 1655
5297.24 1773
5297.92 1851
5298.61 1592
5299.30 1722
5299.98 1838
5300.67 1882
5301.36 1961
5302.04 1934
5302.73 2021
5303.42 2071
5304.11 2067
5304.79 2041
5305.48 1985
5306.17 1899
5306.85 1956
5307.54 1924
5308.23 1700
5308.92 1751
5309.60 1987
5310.29 2036
5310.98 2057
5311.66 2028
5312.35 2042
5313.04 2115
5313.73 2112
5314.41 2049
5315.10 1967
5315.79 1999
5316.48 1979
5317.17 1945
5317.85 1837
5318.54 1873
5319.23 1938
5319.92 1988
5320.61 2033
5321.29 2169
5321.98 2088
5322.67 2090
5323.36 2175
5324.05 2052
5324.73 2015
5325.42 2088
5326.11 2037
5326.80 2023
5327.49 2068
5328.18 1913
5328.87 1951
5329.55 1938
5330.24 2019
5330.93 2061
5331.62 2161
5332.31 2086
5333.00 2212
5333.69 2185
5334.38 2175
5335.06 2204
5335.75 2258
5336.44 2362
5337.13 2195
5337.82 2138
5338.51 2185
5339.20 2408
5339.89 2433
5340.58 2447
5341.27 2476
5341.96 2539
5342.65 2413
5343.33 2408
5344.02 2456
5344.71 2665
5345.40 2784
5346.09 2670
5346.78 2813
5347.47 3179
5348.16 3566
5348.85 3975
5349.54 4463
5350.23 4959
5350.92 5299
5351.61 5825
5352.30 6306
5352.99 6776
5353.68 6846
5354.37 6295
5355.06 5906
5355.75 5413
5356.44 4655
5357.13 4133
5357.82 3596
5358.51 3195
5359.21 2915
5359.90 2686
5360.59 2526
5361.28 2341
5361.97 2196
5362.66 1970
5363.35 1962
5364.04 2023
5364.73 1934
5365.42 1880
5366.11 1820
5366.80 1798
5367.49 1916
5368.19 1847
5368.88 1806
5369.57 1729
5370.26 1779
5370.95 1852
5371.64 1860
5372.33 1769
5373.02 1746
5373.72 1711
5374.41 1651
5375.10 1676
5375.79 1768
5376.48 1750
5377.17 1667
5377.87 1712
5378.56 1730
5379.25 1761
5379.94 1760
5380.63 1618
5381.33 1715
5382.02 1870
5382.71 1970
5383.40 1889
5384.09 1836
5384.79 1824
5385.48 1847
5386.17 1804
5386.86 1916
5387.55 2018
5388.25 2178
5388.94 2144
5389.63 2124
5390.32 2246
5391.02 2283
5391.71 2354
5392.40 2255
5393.09 2361
5393.79 2227
5394.48 2199
5395.17 2172
5395.87 2104
5396.56 2126
5397.25 1849
5397.95 1936
5398.64 1948
5399.33 1913
5400.02 1781
5400.72 1794
5401.41 1934
5402.10 1888
5402.80 1730
5403.49 1801
5404.18 1870
5404.88 1911
5405.57 1843
5406.26 1864
5406.96 1732
5407.65 1758
5408.35 1868
5409.04 1883
5409.73 1796
5410.43 1718
5411.12 1730
5411.81 1667
5412.51 1684
5413.20 1788
5413.90 1714
5414.59 1737
5415.28 1817
5415.98 1700
5416.67 1633
5417.37 1698
5418.06 1676
5418.76 1628
5419.45 1608
5420.14 1657
5420.84 1699
5421.53 1763
5422.23 1717
5422.92 1594
5423.62 1582
5424.31 1616
5425.01 1713
5425.70 1784
5426.40 1725
5427.09 1780
5427.79 1649
5428.48 1809
5429.18 1710
5429.87 1753
5430.57 1650
5431.26 1674
5431.96 1628
5432.65 1727
5433.35 1699
5434.04 1662
5434.74 1745
5435.43 1763
5436.13 1843
5436.82 1915
5437.52 1958
5438.22 1916
5438.91 1954
5439.61 1974
5440.30 1976
5441.00 1857
5441.69 1869
5442.39 1904
5443.09 1831
5443.78 1858
5444.48 1903
5445.17 1887
5445.87 1877
5446.57 1908
5447.26 1985
5447.96 2116
5448.66 2122
5449.35 2175
5450.05 2175
5450.74 2245
5451.44 2210
5452.14 2065
5452.83 2071
5453.53 2007
5454.23 2107
5454.92 2109
5455.62 1826
5456.32 1870
5457.01 1953
5457.71 1876
5458.41 1817
5459.10 1837
5459.80 1997
5460.50 1883
5461.20 1903
5461.89 2125
5462.59 2086
5463.29 2164
5463.98 2147
5464.68 2042
5465.38 2275
5466.08 2206
5466.77 1987
5467.47 2213
5468.17 2151
5468.87 2016
5469.56 2033
5470.26 1971
5470.96 2039
5471.66 2046
5472.35 2096
5473.05 2170
5473.75 2131
5474.45 2098
5475.15 2120
5475.84 2393
5476.54 2384
5477.24 2147
5477.94 2189
5478.64 2361
5479.34 2437
5480.03 2602
5480.73 2780
5481.43 2630
5482.13 2839
5482.83 2911
5483.53 3028
5484.22 3095
5484.92 2849
5485.62 2629
5486.32 2474
5487.02 2453
5487.72 2425
5488.42 2521
5489.11 2443
5489.81 2297
5490.51 2228
5491.21 2207
5491.91 2393
5492.61 2458
5493.31 2657
5494.01 2690
5494.71 2456
5495.41 2671
5496.11 2713
5496.81 2854
5497.50 2808
5498.20 3139
5498.90 3029
5499.60 3320
5500.30 3576
5501.00 3877
5501.70 4274
5502.40 4565
5503.10 4617
5503.80 4557
5504.50 4197
5505.20 3806
5505.90 3607
5506.60 3330
5507.30 2908
5508.00 2776
5508.70 2748
5509.40 2444
5510.10 2557
5510.80 2457
5511.50 2341
5512.20 2387
5512.90 2341
5513.60 2356
5514.30 2433
5515.00 2327
5515.70 2333
5516.40 2384
5517.11 2251
5517.81 2472
5518.51 2231
5519.21 2397
5519.91 2260
5520.61 2198
5521.31 2355
5522.01 2239
5522.71 2130
5523.41 2124
5524.11 2102
5524.82 2066
5525.52 1932
5526.22 1900
5526.92 1902
5527.62 1840
5528.32 2007
5529.02 1858
5529.72 1816
5530.43 1920
5531.13 1999
5531.83 2056
5532.53 1791
5533.23 1746
5533.93 1819
5534.64 1862
5535.34 1812
5536.04 1888
5536.74 1865
5537.44 1895
5538.15 1822
5538.85 1690
5539.55 1878
5540.25 1870
5540.95 1749
5541.66 1815
5542.36 1740
5543.06 1728
5543.76 1658
5544.47 1678
5545.17 1761
5545.87 1891
5546.57 1919
5547.28 1844
5547.98 1861
5548.68 1783
5549.38 1749
5550.09 1811
5550.79 1847
5551.49 1841
5552.19 1752
5552.90 1800
5553.60 1822
5554.30 1765
5555.01 1762
5555.71 1690
5556.41 1707
5557.12 1733
5557.82 1690
5558.52 1629
5559.23 1605
5559.93 1670
5560.63 1658
5561.34 1598
5562.04 1583
5562.74 1659
5563.45 1690
5564.15 1684
5564.85 1690
5565.56 1713
5566.26 1750
5566.96 1756
5567.67 1669
5568.37 1796
5569.08 1879
5569.78 1783
5570.48 1793
5571.19 1802
5571.89 1728
5572.60 1653
5573.30 1608
5574.01 1774
5574.71 1810
5575.41 1727
5576.12 1851
5576.82 1689
5577.53 1794
5578.23 1824
5578.94 1755
5579.64 1731
5580.35 1711
5581.05 1704
5581.76 1679
5582.46 1630
5583.16 1583
5583.87 1647
5584.57 1640
5585.28 1547
5585.98 1514
5586.69 1505
5587.39 1615
5588.10 1603
5588.81 1650
5589.51 1564
5590.22 1708
5590.92 1548
5591.63 1614
5592.33 1550
5593.04 1549
5593.74 1511
5594.45 1548
5595.15 1510
5595.86 1610
5596.57 1625
5597.27 1604
5597.98 1620
5598.68 1691
5599.39 1695
5600.09 1613
5600.80 1544
5601.51 1539
5602.21 1613
5602.92 1436
5603.62 1525
5604.33 1531
5605.04 1398
5605.74 1511
5606.45 1476
5607.16 1579
5607.86 1574
5608.57 1494
5609.27 1488
5609.98 1576
5610.69 1538
5611.39 1570
5612.10 1523
5612.81 1578
5613.51 1572
5614.22 1565
5614.93 1445
5615.64 1494
5616.34 1462
5617.05 1417
5617.76 1449
5618.46 1486
5619.17 1582
5619.88 1635
5620.58 1499
5621.29 1447
5622.00 1431
5622.71 1491
5623.41 1519
5624.12 1527
5624.83 1401
5625.54 1492
5626.24 1552
5626.95 1602
5627.66 1627
5628.37 1554
5629.07 1630
5629.78 1539
5630.49 1685
5631.20 1742
5631.91 1769
5632.61 1702
5633.32 1573
5634.03 1572
5634.74 1576
5635.45 1652
5636.15 1625
5636.86 1676
5637.57 1728
5638.28 1646
5638.99 1718
5639.70 1830
5640.40 1794
5641.11 1850
5641.82 1937
5642.53 1933
5643.24 1748
5643.95 1892
5644.66 1891
5645.36 1701
5646.07 1792
5646.78 1741
5647.49 1715
5648.20 1705
5648.91 1729
5649.62 1644
5650.33 1731
5651.04 1741
5651.75 1715
5652.45 1689
5653.16 1682
5653.87 1723
5654.58 1769
5655.29 1877
5656.00 1798
5656.71 1683
5657.42 1762
5658.13 1987
5658.84 2003
5659.55 1892
5660.26 1904
5660.97 1844
5661.68 1905
5662.39 1750
5663.10 1822
5663.81 1835
5664.52 1776
5665.23 1693
5665.94 1857
5666.65 1831
5667.36 1853
5668.07 1835
5668.78 1894
5669.49 1892
5670.20 1845
5670.91 1840
5671.62 2055
5672.33 2002
5673.04 2056
5673.75 2012
5674.46 2053
5675.17 1902
5675.88 1790
5676.59 1733
5677.31 1652
5678.02 1727
5678.73 1696
5679.44 1703
5680.15 1813
5680.86 1706
5681.57 1736
5682.28 1736
5682.99 1667
5683.70 1766
5684.42 1754
5685.13 1820
5685.84 1639
5686.55 1685
5687.26 1694
5687.97 1679
5688.68 1662
5689.39 1654
5690.11 1731
5690.82 1769
5691.53 1753
5692.24 1886
5692.95 1653
5693.67 1678
5694.38 1743
5695.09 1705
5695.80 1747
5696.51 1782
5697.22 1625
5697.94 1649
5698.65 1582
5699.36 1555
5700.07 1519
5700.79 1579
5701.50 1575
5702.21 1545
5702.92 1610
5703.63 1768
5704.35 1651
5705.06 1579
5705.77 1573
5706.48 1656
5707.20 1648
5707.91 1682
5708.62 1530
5709.34 1557
5710.05 1541
5710.76 1540
5711.47 1460
5712.19 1628
5712.90 1516
5713.61 1701
5714.33 1632
5715.04 1595
5715.75 1456
5716.47 1538
5717.18 1693
5717.89 1661
5718.61 1559
5719.32 1663
5720.03 1703
5720.75 1616
5721.46 1652
5722.17 1580
5722.89 1516
5723.60 1595
5724.31 1615
5725.03 1646
5725.74 1750
5726.46 1968
5727.17 1941
5727.88 1848
5728.60 1895
5729.31 1921
5730.03 2035
5730.74 1998
5731.45 1996
5732.17 1978
5732.88 2017
5733.60 1843
5734.31 1845
5735.03 1873
5735.74 1799
5736.45 1869
5737.17 1899
5737.88 1815
5738.60 1853
5739.31 1844
5740.03 1851
5740.74 1905
5741.46 1770
5742.17 1767
5742.89 1859
5743.60 1794
5744.32 1770
5745.03 1723
5745.75 1710
5746.46 1755
5747.18 1846
5747.89 1860
5748.61 1745
5749.32 1753
5750.04 1712
5750.75 1861
5751.47 2065
5752.18 2140
5752.90 2217
5753.62 2407
5754.33 2561
5755.05 2706
5755.76 2770
5756.48 2822
5757.19 2847
5757.91 2691
5758.63 2678
5759.34 2616
5760.06 2445
5760.77 2406
5761.49 2286
5762.21 2071
5762.92 2015
5763.64 2010
5764.35 1936
5765.07 1965
5765.79 2065
5766.50 2052
5767.22 2096
5767.94 1998
5768.65 2091
5769.37 2186
5770.08 2163
5770.80 2068
5771.52 2129
5772.23 2109
5772.95 2060
5773.67 2011
5774.39 2135
5775.10 2193
5775.82 2069
5776.54 2134
5777.25 2174
5777.97 2307
5778.69 2291
5779.40 2435
5780.12 2212
5780.84 2277
5781.56 2441
5782.27 2387
5782.99 2321
5783.71 2588
5784.43 2424
5785.14 2381
5785.86 2532
5786.58 2571
5787.30 2608
5788.01 2772
5788.73 2635
5789.45 2797
5790.17 2780
5790.88 2870
5791.60 3051
5792.32 3006
5793.04 3287
5793.76 3523
5794.47 3555
5795.19 3491
5795.91 3586
5796.63 3643
5797.35 4141
5798.07 4749
5798.78 5431
5799.50 6712
5800.22 7784
5800.94 8904
5801.66 9902
5802.38 10465
5803.10 10478
5803.81 9670
5804.53 8718
5805.25 7621
5805.97 6573
5806.69 5763
5807.41 5010
5808.13 4636
5808.85 4414
5809.56 4105
5810.28 3813
5811.00 3841
5811.72 3868
5812.44 3901
5813.16 3921
5813.88 3996
5814.60 3926
5815.32 3985
5816.04 3999
5816.76 4096
5817.48 3857
5818.20 3980
5818.92 4225
5819.64 3997
5820.36 3925
5821.08 3797
5821.80 3673
5822.51 3479
5823.23 3432
5823.95 3418
5824.67 3274
5825.39 3184
5826.11 3047
5826.83 2853
5827.55 3024
5828.28 2933
5829.00 2694
5829.72 2663
5830.44 2583
5831.16 2616
5831.88 2509
5832.60 2548
5833.32 2684
5834.04 2603
5834.76 2502
5835.48 2427
5836.20 2457
5836.92 2432
5837.64 2364
5838.36 2403
5839.08 2461
5839.80 2545
5840.53 2561
5841.25 2539
5841.97 2383
5842.69 2422
5843.41 2450
5844.13 2185
5844.85 2204
5845.57 2292
5846.29 2232
5847.02 2232
5847.74 2202
5848.46 2235
5849.18 2227
5849.90 2301
5850.62 2343
5851.34 2470
5852.07 2312
5852.79 2254
5853.51 2332
5854.23 2277
5854.95 2262
5855.68 2176
5856.40 2235
5857.12 2260
5857.84 2196
5858.56 2004
5859.29 2133
5860.01 2168
5860.73 2118
5861.45 2102
5862.17 2122
5862.90 2095
5863.62 2039
5864.34 1957
5865.06 2003
5865.79 2044
5866.51 2008
5867.23 2109
5867.95 2131
5868.68 1986
5869.40 2037
5870.12 1969
5870.84 2007
5871.57 2180
5872.29 2103
5873.01 2130
5873.74 2114
5874.46 2145
5875.18 2046
5875.91 1989
5876.63 1980
5877.35 1871
5878.08 1939
5878.80 2044
5879.52 1997
5880.25 1943
5880.97 1923
5881.69 1894
5882.42 1970
5883.14 1957
5883.86 1978
5884.59 1975
5885.31 1956
5886.03 1979
5886.76 2049
5887.48 2043
5888.21 1977
5888.93 2024
5889.65 1941
5890.38 1693
5891.10 1819
5891.83 2039
5892.55 1996
5893.27 1760
5894.00 1801
5894.72 1831
5895.45 1902
5896.17 1919
5896.90 1819
5897.62 1824
5898.35 1750
5899.07 1783
5899.79 1768
5900.52 1856
5901.24 1747
5901.97 1790
5902.69 1714
5903.42 1771
5904.14 1787
5904.87 1764
5905.59 1650
5906.32 1707
5907.04 1742
5907.77 1831
5908.49 1742
5909.22 1807
5909.94 1709
5910.67 1797
5911.39 1786
5912.12 1767
5912.84 1742
5913.57 1794
5914.30 1812
5915.02 1844
5915.75 1717
5916.47 1777
5917.20 1791
5917.92 1858
5918.65 1878
5919.38 1953
5920.10 1920
5920.83 1895
5921.55 1899
5922.28 1769
5923.01 1788
5923.73 1949
5924.46 1968
5925.18 1885
5925.91 1863
5926.64 1909
5927.36 1810
5928.09 1861
5928.81 1876
5929.54 1813
5930.27 1810
5930.99 1962
5931.72 2033
5932.45 1958
5933.17 2002
5933.90 2040
5934.63 2091
5935.35 2043
5936.08 2031
5936.81 2231
5937.53 2320
5938.26 2234
5938.99 2419
5939.72 2413
5940.44 2377
5941.17 2373
5941.90 2245
5942.62 2253
5943.35 2289
5944.08 2206
5944.81 2384
5945.53 2281
5946.26 2384
5946.99 2468
5947.72 2452
5948.44 2495
5949.17 2423
5949.90 2346
5950.63 2591
5951.35 2676
5952.08 2790
5952.81 2814
5953.54 3011
5954.27 2958
5954.99 2898
5955.72 2916
5956.45 3042
5957.18 3009
5957.91 2940
5958.64 2961
5959.36 2772
5960.09 2888
5960.82 2805
5961.55 2890
5962.28 3020
5963.01 3027
5963.73 3075
5964.46 3052
5965.19 3265
5965.92 3674
5966.65 3912
5967.38 4418
5968.11 4508
5968.83 4709
5969.56 4834
5970.29 4727
5971.02 4361
5971.75 4193
5972.48 4167
5973.21 3793
5973.94 3495
5974.67 3557
5975.40 3209
5976.13 3285
5976.86 3152
5977.58 3269
5978.31 3216
5979.04 3348
5979.77 3401
5980.50 3583
5981.23 3385
5981.96 3545
5982.69 3674
5983.42 3569
5984.15 3438
5984.88 3518
5985.61 3729
5986.34 3486
5987.07 3477
5987.80 3520
5988.53 3373
5989.26 3531
5989.99 3665
5990.72 3514
5991.45 3433
5992.18 3414
5992.91 3427
5993.64 3589
5994.37 3681
5995.10 3396
5995.83 3502
5996.56 3525
5997.29 3676
5998.03 3610
5998.76 3660
5999.49 3757
6000.22 3682
6000.95 3692
6001.68 3702
6002.41 3588
6003.14 3706
6003.87 3497
6004.60 3551
6005.33 3536
6006.07 3488
6006.80 3572
6007.53 3682
6008.26 3774
6008.99 4035
6009.72 4181
6010.45 4746
6011.18 5112
6011.92 5756
6012.65 6459
6013.38 7336
6014.11 7475
6014.84 7599
6015.57 7959
6016.31 8021
6017.04 7898
6017.77 7409
6018.50 6580
6019.23 6110
6019.96 5654
6020.70 5036
6021.43 4595
6022.16 4027
6022.89 3533
6023.63 3463
6024.36 3444
6025.09 3247
6025.82 3011
6026.55 3021
6027.29 2988
6028.02 2961
6028.75 2920
6029.48 2942
6030.22 2961
6030.95 2817
6031.68 2856
6032.42 3024
6033.15 2984
6033.88 2941
6034.61 2867
6035.35 2875
6036.08 2788
6036.81 2730
6037.55 2717
6038.28 2673
6039.01 2861
6039.74 2769
6040.48 2907
6041.21 2985
6041.94 2897
6042.68 2780
6043.41 2915
6044.14 3129
6044.88 2993
6045.61 3198
6046.35 3059
6047.08 3154
6047.81 3407
6048.55 3358
6049.28 3386
6050.01 3478
6050.75 3674
6051.48 3627
6052.22 3722
6052.95 3924
6053.68 4132
6054.42 4166
6055.15 4176
6055.89 3932
6056.62 3999
6057.35 3914
6058.09 3487
6058.82 3659
6059.56 3491
6060.29 3420
6061.03 3251
6061.76 3137
6062.50 3238
6063.23 3195
6063.96 3026
6064.70 2916
6065.43 3167
6066.17 2977
6066.90 3012
6067.64 2972
6068.37 2948
6069.11 2937
6069.84 2874
6070.58 2825
6071.31 2774
6072.05 2757
6072.78 2648
6073.52 2600
6074.25 2674
6074.99 2731
6075.72 2795
6076.46 2543
6077.20 2448
6077.93 2513
6078.67 2537
6079.40 2546
6080.14 2502
6080.87 2506
6081.61 2519
6082.35 2491
6083.08 2576
6083.82 2428
6084.55 2434
6085.29 2488
6086.02 2507
6086.76 2282
6087.50 2410
6088.23 2532
6088.97 2421
6089.71 2454
6090.44 2432
6091.18 2296
6091.91 2320
6092.65 2487
6093.39 2344
6094.12 2402
6094.86 2161
6095.60 2301
6096.33 2208
6097.07 2215
6097.81 2190
6098.54 2189
6099.28 2324
6100.02 2265
6100.75 2144
6101.49 2229
6102.23 2205
6102.96 2305
6103.70 2217
6104.44 2184
6105.18 2119
6105.91 2251
6106.65 2305
6107.39 2303
6108.12 2199
6108.86 2150
6109.60 2147
6110.34 2272
6111.07 2285
6111.81 2304
6112.55 2360
6113.29 2411
6114.03 2503
6114.76 2402
6115.50 2241
6116.24 2175
6116.98 2235
6117.71 2489
6118.45 2424
6119.19 2489
6119.93 2261
6120.67 2196
6121.40 2300
6122.14 2233
6122.88 2215
6123.62 2214
6124.36 2415
6125.10 2530
6125.83 2501
6126.57 2490
6127.31 2448
6128.05 2460
6128.79 2493
6129.53 2372
6130.27 2373
6131.00 2454
6131.74 2616
6132.48 2437
6133.22 2316
6133.96 2378
6134.70 2566
6135.44 2515
6136.18 2556
6136.92 2476
6137.65 2375
6138.39 2450
6139.13 2443
6139.87 2418
6140.61 2434
6141.35 2518
6142.09 2464
6142.83 2535
6143.57 2580
6144.31 2654
6145.05 2618
6145.79 2579
6146.53 2569
6147.27 2424
6148.01 2452
6148.75 2548
6149.49 2517
6150.23 2543
6150.97 2606
6151.71 2560
6152.45 2706
6153.19 2614
6153.93 2673
6154.67 2601
6155.41 2549
6156.15 2667
6156.89 2703
6157.63 2751
6158.37 2673
6159.11 2719
6159.85 2728
6160.59 2687
6161.33 2669
6162.07 2791
6162.81 2779
6163.55 2735
6164.29 2856
6165.03 3038
6165.77 3070
6166.51 3290
6167.26 3472
6168.00 3460
6168.74 3747
6169.48 3572
6170.22 3514
6170.96 3682
6171.70 3552
6172.44 3614
6173.18 3547
6173.93 3550
6174.67 3455
6175.41 3474
6176.15 3433
6176.89 3384
6177.63 3188
6178.37 3341
6179.12 3382
6179.86 3485
6180.60 3356
6181.34 3302
6182.08 3395
6182.82 3509
6183.57 3446
6184.31 3478
6185.05 3499
6185.79 3465
6186.53 3520
6187.28 3657
6188.02 3431
6188.76 3526
6189.50 3627
6190.25 3787
6190.99 3944
6191.73 3908
6192.47 4138
6193.21 3991
6193.96 4235
6194.70 4284
6195.44 4321
6196.19 4338
6196.93 4376
6197.67 4443
6198.41 4261
6199.16 4635
6199.90 4547
6200.64 4375
6201.38 4295
6202.13 4331
6202.87 4316
6203.61 4295
6204.36 4630
6205.10 5121
6205.84 5782
6206.59 6732
6207.33 8183
6208.07 9641
6208.82 11507
6209.56 13620
6210.30 15447
6211.05 16701
6211.79 17051
6212.53 16751
6213.28 15702
6214.02 14059
6214.77 12196
6215.51 10708
6216.25 9056
6217.00 7589
6217.74 6623
6218.48 5754
6219.23 5031
6219.97 4513
6220.72 4316
6221.46 4160
6222.21 3984
6222.95 4062
6223.69 4043
6224.44 3828
6225.18 3818
6225.93 3895
6226.67 3798
6227.42 3701
6228.16 3561
6228.91 3542
6229.65 3424
6230.39 3231
6231.14 3137
6231.88 2965
6232.63 2859
6233.37 2784
6234.12 2770
6234.86 2667
6235.61 2704
6236.35 2677
6237.10 2775
6237.84 2863
6238.59 2777
6239.33 2819
6240.08 2935
6240.82 2794
6241.57 2908
6242.32 3095
6243.06 3173
6243.81 3125
6244.55 3098
6245.30 3306
6246.04 3436
6246.79 3782
6247.53 3947
6248.28 4183
6249.03 4367
6249.77 4687
6250.52 4604
6251.26 4661
6252.01 4617
6252.76 4255
6253.50 3954
6254.25 3903
6254.99 3795
6255.74 3500
6256.49 3474
6257.23 3308
6257.98 3159
6258.73 3125
6259.47 3245
6260.22 3116
6260.97 3150
6261.71 3301
6262.46 3338
6263.21 3278
6263.95 3345
6264.70 3233
6265.45 3246
6266.19 3354
6266.94 3306
6267.69 3372
6268.43 3241
6269.18 3256
6269.93 3355
6270.67 3441
6271.42 3369
6272.17 3335
6272.92 3357
6273.66 3263
6274.41 3255
6275.16 3270
6275.91 3318
6276.65 3402
6277.40 3279
6278.15 3490
6278.90 3559
6279.64 3614
6280.39 3492
6281.14 3533
6281.89 3401
6282.63 3164
6283.38 3127
6284.13 3119
6284.88 2988
6285.63 2795
6286.37 2847
6287.12 2924
6287.87 2885
6288.62 2826
6289.37 3020
6290.11 3024
6290.86 2975
6291.61 2961
6292.36 2848
6293.11 2950
6293.86 2836
6294.60 2640
6295.35 2685
6296.10 2680
6296.85 2629
6297.60 2500
6298.35 2460
6299.10 2619
6299.85 2553
6300.59 2707
6301.34 2616
6302.09 2461
6302.84 2468
6303.59 2644
6304.34 2619
6305.09 2607
6305.84 2549
6306.59 2526
6307.34 2480
6308.09 2444
6308.84 2457
6309.58 2515
6310.33 2506
6311.08 2603
6311.83 2517
6312.58 2516
6313.33 2582
6314.08 2571
6314.83 2774
6315.58 2623
6316.33 2501
6317.08 2401
6317.83 2525
6318.58 2527
6319.33 2515
6320.08 2604
6320.83 2460
6321.58 2341
6322.33 2352
6323.08 2444
6323.83 2457
6324.58 2406
6325.33 2429
6326.08 2324
6326.83 2379
6327.58 2406
6328.33 2410
6329.09 2404
6329.84 2382
6330.59 2459
6331.34 2363
6332.09 2237
6332.84 2299
6333.59 2285
6334.34 2195
6335.09 2232
6335.84 2229
6336.59 2273
6337.34 2326
6338.10 2379
6338.85 2360
6339.60 2398
6340.35 2368
6341.10 2323
6341.85 2391
6342.60 2295
6343.36 2396
6344.11 2277
6344.86 2297
6345.61 2361
6346.36 2364
6347.11 2432
6347.86 2447
6348.62 2453
6349.37 2330
6350.12 2439
6350.87 2549
6351.62 2576
6352.38 2673
6353.13 2689
6353.88 2870
6354.63 2900
6355.38 3075
6356.14 3108
6356.89 2843
6357.64 2805
6358.39 2700
6359.15 2576
6359.90 2677
6360.65 2605
6361.40 2660
6362.16 2624
6362.91 2473
6363.66 2413
6364.41 2561
6365.17 2489
6365.92 2438
6366.67 2544
6367.42 2457
6368.18 2447
6368.93 2508
6369.68 2498
6370.44 2572
6371.19 2577
6371.94 2465
6372.70 2579
6373.45 2501
6374.20 2480
6374.96 2381
6375.71 2343
6376.46 2307
6377.22 2233
6377.97 2292
6378.72 2426
6379.48 2326
6380.23 2413
6380.98 2389
6381.74 2281
6382.49 2247
6383.24 2259
6384.00 2300
6384.75 2130
6385.51 2266
6386.26 2230
6387.01 2194
6387.77 2168
6388.52 2310
6389.28 2342
6390.03 2324
6390.79 2452
6391.54 2449
6392.29 2501
6393.05 2448
6393.80 2386
6394.56 2345
6395.31 2421
6396.07 2407
6396.82 2385
6397.58 2308
6398.33 2058
6399.08 1889
6399.84 2130
6400.59 2009
6401.35 2120
6402.10 2060
6402.86 2100
6403.61 2075
6404.37 2026
6405.12 1889
6405.88 1954
6406.63 1901
6407.39 1935
6408.15 2100
6408.90 2115
6409.66 2058
6410.41 2152
6411.17 2034
6411.92 2071
6412.68 2142
6413.43 2182
6414.19 2058
6414.94 2083
6415.70 1923
6416.46 2036
6417.21 2067
6417.97 1929
6418.72 1903
6419.48 2016
6420.24 2038
6420.99 1932
6421.75 1995
6422.50 2038
6423.26 1955
6424.02 2032
6424.77 2054
6425.53 2089
6426.28 2065
6427.04 1977
6427.80 2055
6428.55 2024
6429.31 2059
6430.07 1935
6430.82 2017
6431.58 1980
6432.34 1828
6433.09 1965
6433.85 2006
6434.61 1934
6435.36 1875
6436.12 1925
6436.88 1944
6437.64 2020
6438.39 1993
6439.15 1924
6439.91 1971
6440.66 2006
6441.42 2057
6442.18 1892
6442.94 1931
6443.69 1888
6444.45 1885
6445.21 1898
6445.97 1900
6446.72 1827
6447.48 1764
6448.24 1904
6449.00 1889
6449.75 1928
6450.51 1972
6451.27 1872
6452.03 1816
6452.79 1812
6453.54 1993
6454.30 1937
6455.06 1993
6455.82 1988
6456.58 1953
6457.33 1877
6458.09 1936
6458.85 1887
6459.61 1998
6460.37 2078
6461.12 1921
6461.88 1992
6462.64 1970
6463.40 1931
6464.16 2050
6464.92 1889
6465.68 2019
6466.44 2017
6467.19 1956
6467.95 2060
6468.71 2015
6469.47 2036
6470.23 1961
6470.99 2125
6471.75 2148
6472.51 2011
6473.27 2117
6474.02 2220
6474.78 2061
6475.54 2152
6476.30 1942
6477.06 2049
6477.82 2157
6478.58 2240
6479.34 2174
6480.10 2132
6480.86 2220
6481.62 2275
6482.38 2224
6483.14 2154
6483.90 2136
6484.66 2206
6485.42 2363
6486.18 2294
6486.94 2424
6487.70 2422
6488.46 2394
6489.22 2372
6489.98 2286
6490.74 2420
6491.50 2501
6492.26 2484
6493.02 2451
6493.78 2575
6494.54 2688
6495.30 2710
6496.06 2772
6496.82 2710
6497.58 2727
6498.34 2710
6499.10 2866
6499.86 2706
6500.62 2711
6501.38 2800
6502.14 2828
6502.91 2769
6503.67 2814
6504.43 2733
6505.19 2862
6505.95 2959
6506.71 3045
6507.47 2868
6508.23 3022
6508.99 3026
6509.76 3030
6510.52 3171
6511.28 3304
6512.04 3217
6512.80 3247
6513.56 3231
6514.32 3319
6515.09 3290
6515.85 3108
6516.61 3249
6517.37 3257
6518.13 3090
6518.89 3122
6519.66 3285
6520.42 3540
6521.18 3532
6521.94 3463
6522.70 3576
6523.47 3680
6524.23 3809
6524.99 3892
6525.75 4054
6526.51 4381
6527.28 4689
6528.04 5187
6528.80 5304
6529.56 5407
6530.33 5532
6531.09 5603
6531.85 5626
6532.61 5295
6533.38 5043
6534.14 5389
6534.90 5570
6535.66 6183
6536.43 6995
6537.19 7746
6537.95 8237
6538.72 8583
6539.48 8537
6540.24 8289
6541.01 7568
6541.77 6783
6542.53 6110
6543.29 5279
6544.06 4681
6544.82 4314
6545.58 3993
6546.35 3778
6547.11 3514
6547.87 3182
6548.64 3093
6549.40 3065
6550.17 2964
6550.93 2990
6551.69 2902
6552.46 2886
6553.22 2966
6553.98 2987
6554.75 2903
6555.51 2877
6556.28 2841
6557.04 2792
6557.80 2762
6558.57 2751
6559.33 2951
6560.10 2938
6560.86 2818
6561.63 3004
6562.39 3118
6563.15 3290
6563.92 3208
6564.68 3162
6565.45 3260
6566.21 3205
6566.98 3251
6567.74 3261
6568.51 3399
6569.27 3196
6570.04 3258
6570.80 3182
6571.57 3221
6572.33 3224
6573.09 3316
6573.86 3571
6574.63 3445
6575.39 3412
6576.16 3503
6576.92 3800
6577.69 3897
6578.45 3834
6579.22 4039
6579.98 4085
6580.75 4074
6581.51 4094
6582.28 4238
6583.04 4153
6583.81 4115
6584.57 3971
6585.34 3906
6586.11 3774
6586.87 3718
6587.64 3618
6588.40 3667
6589.17 3560
6589.94 3584
6590.70 3550
6591.47 3763
6592.23 3966
6593.00 4266
6593.77 4514
6594.53 4893
6595.30 5222
6596.06 5582
6596.83 5541
6597.60 5604
6598.36 5535
6599.13 5356
6599.90 5046
6600.66 4861
6601.43 4272
6602.20 3931
6602.96 3698
6603.73 3541
6604.50 3464
6605.26 3293
6606.03 3207
6606.80 3247
6607.56 3152
6608.33 2915
6609.10 3092
6609.87 3078
6610.63 3070
6611.40 2811
6612.17 3020
6612.93 3058
6613.70 2942
6614.47 2908
6615.24 2851
6616.00 2933
6616.77 2871
6617.54 2880
6618.31 2917
6619.07 2779
6619.84 2817
6620.61 3049
6621.38 3117
6622.15 3005
6622.91 3030
6623.68 2921
6624.45 3097
6625.22 3037
6625.99 2943
6626.75 2751
6627.52 2795
6628.29 2736
6629.06 2753
6629.83 2711
6630.59 2846
6631.36 2998
6632.13 3086
6632.90 3267
6633.67 3444
6634.44 3615
6635.21 3881
6635.97 4024
6636.74 4037
6637.51 3959
6638.28 4020
6639.05 3927
6639.82 3650
6640.59 3240
6641.36 3269
6642.12 3009
6642.89 2827
6643.66 2798
6644.43 2819
6645.20 2810
6645.97 2809
6646.74 2830
6647.51 2561
6648.28 2646
6649.05 2706
6649.82 2678
6650.59 2759
6651.36 2808
6652.13 2693
6652.89 2745
6653.66 2742
6654.43 2805
6655.20 2785
6655.97 2710
6656.74 2911
6657.51 2885
6658.28 2839
6659.05 2791
6659.82 2790
6660.59 2731
6661.36 2730
6662.13 2572
6662.90 2577
6663.67 2621
6664.44 2644
6665.21 2729
6665.98 2629
6666.76 2507
6667.53 2653
6668.30 2702
6669.07 2735
6669.84 2578
6670.61 2678
6671.38 2715
6672.15 2714
6672.92 2684
6673.69 2821
6674.46 2798
6675.23 2839
6676.00 2892
6676.77 2884
6677.55 2831
6678.32 2847
6679.09 2859
6679.86 2879
6680.63 2647
6681.40 2654
6682.17 2760
6682.94 2836
6683.72 2974
6684.49 3107
6685.26 3430
6686.03 3431
6686.80 3615
6687.57 3696
6688.34 3702
6689.12 3605
6689.89 3424
6690.66 3313
6691.43 3112
6692.20 2924
6692.98 2869
6693.75 2801
6694.52 2749
6695.29 2605
6696.06 2816
6696.84 2838
6697.61 2687
6698.38 2704
6699.15 2581
6699.92 2569
6700.70 2471
6701.47 2583
6702.24 2595
6703.01 2513
6703.79 2515
6704.56 2482
6705.33 2415
6706.11 2580
6706.88 2462
6707.65 2483
6708.42 2392
6709.20 2357
6709.97 2390
6710.74 2455
6711.52 2538
6712.29 2472
6713.06 2354
6713.83 2264
6714.61 2233
6715.38 2289
6716.15 2392
6716.93 2394
6717.70 2297
6718.47 2195
6719.25 2310
6720.02 2211
6720.79 2243
6721.57 2216
6722.34 2301
6723.12 2347
6723.89 2396
6724.66 2392
6725.44 2299
6726.21 2366
6726.98 2423
6727.76 2451
6728.53 2404
6729.31 2376
6730.08 2198
6730.85 2314
6731.63 2360
6732.40 2378
6733.18 2309
6733.95 2314
6734.73 2336
6735.50 2323
6736.27 2394
6737.05 2509
6737.82 2426
6738.60 2465
6739.37 2389
6740.15 2536
6740.92 2486
6741.70 2362
6742.47 2405
6743.25 2507
6744.02 2400
6744.80 2407
6745.57 2504
6746.35 2445
6747.12 2404
6747.90 2513
6748.67 2583
6749.45 2707
6750.22 2773
6751.00 2848
6751.77 2896
6752.55 3096
6753.32 3262
6754.10 3333
6754.87 3355
6755.65 3124
6756.43 3087
6757.20 3025
6757.98 2964
6758.75 2836
6759.53 2653
6760.30 2509
6761.08 2392
6761.86 2445
6762.63 2408
6763.41 2381
6764.18 2354
6764.96 2485
6765.74 2419
6766.51 2377
6767.29 2316
6768.06 2299
6768.84 2523
6769.62 2548
6770.39 2262
6771.17 2247
6771.95 2266
6772.72 2327
6773.50 2212
6774.28 2362
6775.05 2248
6775.83 2294
6776.61 2093
6777.38 2202
6778.16 2104
6778.94 2100
6779.71 2115
6780.49 2197
6781.27 2212
6782.05 2355
6782.82 2312
6783.60 2210
6784.38 2329
6785.15 2236
6785.93 2255
6786.71 2250
6787.49 2141
6788.26 2081
6789.04 2090
6789.82 2113
6790.60 2077
6791.37 2172
6792.15 2151
6792.93 2249
6793.71 2059
6794.48 2045
6795.26 2094
6796.04 2067
6796.82 1990
6797.60 1989
6798.37 2040
6799.15 2010
6799.93 2099
6800.71 2231
6801.49 2266
6802.26 2060
6803.04 2159
6803.82 2279
6804.60 2198
6805.38 2478
6806.16 2535
6806.93 2372
6807.71 2343
6808.49 2502
6809.27 2478
6810.05 2238
6810.83 2221
6811.61 2228
6812.39 2235
6813.16 2223
6813.94 2403
6814.72 2198
6815.50 2207
6816.28 2347
6817.06 2343
6817.84 2294
6818.62 2277
6819.40 2402
6820.18 2440
6820.96 2378
6821.73 2211
6822.51 2418
6823.29 2276
6824.07 2214
6824.85 2205
6825.63 2216
6826.41 2247
6827.19 2076
6827.97 2143
6828.75 2231
6829.53 2151
6830.31 2079
6831.09 2172
6831.87 2238
6832.65 2173
6833.43 2233
6834.21 2245
6834.99 2079
6835.77 2141
6836.55 2093
6837.33 2186
6838.11 2230
6838.89 2170
6839.67 2052
6840.45 2021
6841.23 2174
6842.01 2133
6842.79 2063
6843.57 2089
6844.35 2164
6845.14 2178
6845.92 2101
6846.70 1986
6847.48 2189
6848.26 2200
6849.04 2495
6849.82 2602
6850.60 3059
6851.38 3285
6852.16 3389
6852.94 3608
6853.73 3703
6854.51 3757
6855.29 3576
6856.07 3421
6856.85 3087
6857.63 2917
6858.41 2694
6859.20 2610
6859.98 2561
6860.76 2415
6861.54 2399
6862.32 2347
6863.10 2217
6863.89 2276
6864.67 2235
6865.45 2327
6866.23 2506
6867.01 2382
6867.79 2428
6868.58 2379
6869.36 2561
6870.14 2553
6870.92 2451
6871.71 2388
6872.49 2391
6873.27 2435
6874.05 2336
6874.83 2367
6875.62 2485
6876.40 2399
6877.18 2321
6877.96 2570
6878.75 2541
6879.53 2458
6880.31 2507
6881.10 2665
6881.88 2797
6882.66 2889
6883.44 2814
6884.23 2944
6885.01 2969
6885.79 3032
6886.58 3266
6887.36 3787
6888.14 4199
6888.92 4570
6889.71 4893
6890.49 4835
6891.27 5045
6892.06 4542
6892.84 3991
6893.62 3900
6894.41 3599
6895.19 3366
6895.98 3167
6896.76 3067
6897.54 2960
6898.33 2883
6899.11 2884
6899.89 2912
6900.68 3062
6901.46 3039
6902.25 2987
6903.03 3008
6903.81 3106
6904.60 3003
6905.38 2940
6906.17 3094
6906.95 3044
6907.73 2990
6908.52 3038
6909.30 2929
6910.09 2956
6910.87 2916
6911.66 2686
6912.44 2837
6913.23 2684
6914.01 2741
6914.79 2637
6915.58 2884
6916.36 2784
6917.15 2658
6917.93 2664
6918.72 2757
6919.50 2720
6920.29 2612
6921.07 2747
6921.86 2652
6922.64 2677
6923.43 2654
6924.21 2598
6925.00 2701
6925.78 2873
6926.57 2705
6927.36 2763
6928.14 2896
6928.93 2836
6929.71 2975
6930.50 3062
6931.28 3052
6932.07 2993
6932.85 3013
6933.64 3248
6934.43 3287
6935.21 3469
6936.00 3553
6936.78 3534
6937.57 3391
6938.36 3294
6939.14 3116
6939.93 3069
6940.71 3029
6941.50 3220
6942.29 3226
6943.07 3140
6943.86 3172
6944.64 3261
6945.43 3263
6946.22 3335
6947.00 3355
6947.79 3569
6948.58 3561
6949.36 3408
6950.15 3384
6950.94 3390
6951.72 3412
6952.51 3464
6953.30 3341
6954.08 3330
6954.87 3663
6955.66 3620
6956.45 3456
6957.23 3484
6958.02 3780
6958.81 3772
6959.59 3788
6960.38 3759
6961.17 3747
6961.96 3733
6962.74 3536
6963.53 3602
6964.32 3622
6965.11 3662
6965.89 3680
6966.68 3632
6967.47 3721
6968.26 3718
6969.04 3838
6969.83 3774
6970.62 3747
6971.41 3749
6972.20 3877
6972.98 4118
6973.77 4042
6974.56 3924
6975.35 4067
6976.14 4256
6976.92 4107
6977.71 4123
6978.50 4337
6979.29 4540
6980.08 4544
6980.87 4502
6981.65 4676
6982.44 5037
6983.23 5283
6984.02 5918
6984.81 6581
6985.60 7456
6986.39 8370
6987.17 8988
6987.96 9269
6988.75 9740
6989.54 9379
6990.33 8570
6991.12 7995
6991.91 7217
6992.70 6731
6993.49 5921
6994.28 5631
6995.06 5142
6995.85 4910
6996.64 5288
6997.43 5481
6998.22 5923
6999.01 6622
6999.80 7311
7000.59 8136
7001.38 8893
7002.17 9584
7002.96 9439
7003.75 9004
7004.54 8290
7005.33 7731
7006.12 7050
7006.91 6311
7007.70 5530
7008.49 4958
7009.28 4420
7010.07 4130
7010.86 4078
7011.65 3967
7012.44 4115
7013.23 3937
7014.02 3904
7014.81 4096
7015.60 3985
7016.39 4061
7017.18 4006
7017.97 3888
7018.76 3593
7019.55 3515
7020.34 3398
7021.13 3377
7021.92 3221
7022.71 3226
7023.51 3301
7024.30 3195
7025.09 3390
7025.88 3384
7026.67 3346
7027.46 3376
7028.25 3516
7029.04 3309
7029.83 3298
7030.63 3371
7031.42 3412
7032.21 3206
7033.00 3140
7033.79 3200
7034.58 3157
7035.37 3222
7036.16 3247
7036.96 3347
7037.75 3550
7038.54 3442
7039.33 3529
7040.12 3592
7040.92 3569
7041.71 3494
7042.50 3522
7043.29 3713
7044.08 3649
7044.87 3620
7045.67 3641
7046.46 3515
7047.25 3659
7048.04 3645
7048.84 3525
7049.63 3872
7050.42 4070
7051.21 4135
7052.00 4295
7052.80 4389
7053.59 4333
7054.38 4127
7055.18 3931
7055.97 3804
7056.76 3709
7057.55 3521
7058.35 3503
7059.14 3363
7059.93 3399
7060.72 3386
7061.52 3365
7062.31 3448
7063.10 3408
7063.90 3389
7064.69 3463
7065.48 3581
7066.28 3535
7067.07 3562
7067.86 3348
7068.66 3471
7069.45 3487
7070.24 3527
7071.04 3616
7071.83 3717
7072.62 3591
7073.42 3593
7074.21 3454
7075.00 3496
7075.80 3539
7076.59 3643
7077.39 3671
7078.18 3459
7078.97 3409
7079.77 3410
7080.56 3481
7081.36 3586
7082.15 3513
7082.94 3612
7083.74 3741
7084.53 3760
7085.33 4038
7086.12 4080
7086.92 4651
7087.71 4940
7088.50 5254
7089.30 5842
7090.09 6344
7090.89 6087
7091.68 5961
7092.48 5503
7093.27 5292
7094.07 4866
7094.86 4300
7095.66 3944
7096.45 3611
7097.25 3321
7098.04 3168
7098.84 3029
7099.63 2802
7100.43 2737
7101.22 2693
7102.02 2765
7102.81 2640
7103.61 2625
7104.40 2691
7105.20 2740
7105.99 2523
7106.79 2362
7107.59 2503
7108.38 2432
7109.18 2450
7109.97 2361
7110.77 2206
7111.56 2301
7112.36 2190
7113.16 2272
7113.95 2314
7114.75 2261
7115.54 2246
7116.34 2208
7117.14 2297
7117.93 2414
7118.73 2262
7119.52 2313
7120.32 2440
7121.12 2317
7121.91 2273
7122.71 2374
7123.51 2363
7124.30 2296
7125.10 2384
7125.90 2377
7126.69 2306
7127.49 2346
7128.29 2417
7129.08 2585
7129.88 2462
7130.68 2333
7131.47 2365
7132.27 2397
7133.07 2255
7133.86 2280
7134.66 2295
7135.46 2242
7136.26 2281
7137.05 2253
7137.85 2225
7138.65 2254
7139.44 2272
7140.24 2262
7141.04 2211
7141.84 2243
7142.63 2221
7143.43 2318
7144.23 2351
7145.03 2355
7145.83 2390
7146.62 2387
7147.42 2244
7148.22 2202
7149.02 2303
7149.81 2312
7150.61 2208
7151.41 2040
7152.21 2111
7153.01 2163
7153.80 2142
7154.60 2135
7155.40 2203
7156.20 2251
7157.00 2159
7157.80 2080
7158.59 2089
7159.39 2170
7160.19 2075
7160.99 2102
7161.79 2100
7162.59 2084
7163.39 2057
7164.18 2045
7164.98 2007
7165.78 2037
7166.58 1989
7167.38 2009
7168.18 2017
7168.98 1948
7169.78 1985
7170.58 1914
7171.38 1950
7172.17 1964
7172.97 1971
7173.77 1935
7174.57 1842
7175.37 1915
7176.17 1960
7176.97 1777
7177.77 1886
7178.57 1862
7179.37 1920
7180.17 1840
7180.97 1807
7181.77 1824
7182.57 1922
7183.37 1911
7184.17 2015
7184.97 1976
7185.77 1900
7186.57 1949
7187.37 1974
7188.17 1973
7188.97 2003
7189.77 1985
7190.57 1923
7191.37 1884
7192.17 1715
7192.97 1689
7193.77 1738
7194.57 1713
7195.37 1728
7196.17 1737
7196.97 1776
7197.77 1649
7198.57 1692
7199.37 1784
7200.17 1772
7200.97 1799
7201.77 1856
7202.58 1739
7203.38 1753
7204.18 1737
7204.98 1704
7205.78 1678
7206.58 1801
7207.38 1765
7208.18 1597
7208.98 1650
7209.79 1631
7210.59 1650
7211.39 1643
7212.19 1737
7212.99 1815
7213.79 1799
7214.59 1712
7215.40 1805
7216.20 1749
7217.00 1805
7217.80 1805
7218.60 1813
7219.40 1783
7220.21 1839
7221.01 1836
7221.81 1763
7222.61 1690
7223.41 1664
7224.22 1734
7225.02 1712
7225.82 1798
7226.62 1735
7227.43 1705
7228.23 1707
7229.03 1782
7229.83 1811
7230.63 1660
7231.44 1617
7232.24 1713
7233.04 1803
7233.84 1815
7234.65 1760
7235.45 1832
7236.25 1797
7237.06 1686
7237.86 1720
7238.66 1795
7239.46 1868
7240.27 1740
7241.07 1803
7241.87 1780
7242.68 1881
7243.48 1879
7244.28 2050
7245.09 2008
7245.89 1891
7246.69 1899
7247.50 1763
7248.30 1829
7249.10 1785
7249.91 1838
7250.71 1871
7251.51 1868
7252.32 1864
7253.12 1875
7253.92 1864
7254.73 1866
7255.53 1770
7256.34 1861
7257.14 1909
7257.94 1943
7258.75 1977
7259.55 2056
7260.36 2003
7261.16 1986
7261.96 2068
7262.77 2094
7263.57 2205
7264.38 2068
7265.18 2004
7265.99 1980
7266.79 2071
7267.59 2111
7268.40 2338
7269.20 2097
7270.01 2271
7270.81 2367
7271.62 2209
7272.42 2311
7273.23 2271
7274.03 2256
7274.84 2269
7275.64 2311
7276.45 2326
7277.25 2361
7278.06 2374
7278.86 2372
7279.67 2466
7280.47 2623
7281.28 2665
7282.08 2870
7282.89 3153
7283.69 3641
7284.50 4123
7285.30 4437
7286.11 4747
7286.92 5288
7287.72 5315
7288.53 5043
7289.33 4661
7290.14 4312
7290.94 3669
7291.75 3452
7292.56 3320
7293.36 3022
7294.17 2906
7294.97 2736
7295.78 2645
7296.59 2550
7297.39 2562
7298.20 2614
7299.00 2606
7299.81 2551
7300.62 2596
7301.42 2608
7302.23 2663
7303.04 2800
7303.84 2710
7304.65 2745
7305.46 2745
7306.26 2761
7307.07 2778
7307.88 2825
7308.68 2909
7309.49 3024
7310.30 3239
7311.10 3548
7311.91 3742
7312.72 3604
7313.52 3629
7314.33 3613
7315.14 3671
7315.95 3595
7316.75 3573
7317.56 3680
7318.37 3955
7319.18 4299
7319.98 4516
7320.79 4795
7321.60 5175
7322.40 5373
7323.21 5172
7324.02 4983
7324.83 4973
7325.64 4606
7326.44 4186
7327.25 4048
7328.06 3667
7328.87 3564
7329.67 3219
7330.48 2986
7331.29 2878
7332.10 2760
7332.91 2739
7333.71 2683
7334.52 2736
7335.33 2671
7336.14 2552
7336.95 2727
7337.76 2745
7338.56 2752
7339.37 2803
7340.18 2811
7340.99 2856
7341.80 2749
7342.61 2783
7343.42 2579
7344.22 2493
7345.03 2626
7345.84 2629
7346.65 2720
7347.46 2594
7348.27 2656
7349.08 2682
7349.89 2603
7350.70 2625
7351.51 2650
7352.31 2571
7353.12 2455
7353.93 2394
7354.74 2475
7355.55 2511
7356.36 2532
7357.17 2507
7357.98 2475
7358.79 2433
7359.60 2533
7360.41 2440
7361.22 2578
7362.03 2709
7362.84 2595
7363.65 2490
7364.46 2575
7365.27 2580
7366.08 2687
7366.89 2525
7367.70 2524
7368.51 2607
7369.32 2635
7370.13 2646
7370.94 2504
7371.75 2632
7372.56 2507
7373.37 2508
7374.18 2508
7374.99 2544
7375.80 2695
7376.61 2593
7377.42 2654
7378.23 2793
7379.04 2851
7379.85 2946
7380.66 3153
7381.48 3395
7382.29 3553
7383.10 3630
7383.91 3749
7384.72 3790
7385.53 3694
7386.34 3475
7387.15 3318
7387.96 3042
7388.77 2854
7389.59 2748
7390.40 2696
7391.21 2596
7392.02 2439
7392.83 2452
7393.64 2517
7394.45 2439
7395.27 2293
7396.08 2374
7396.89 2558
7397.70 2497
7398.51 2512
7399.32 2618
7400.14 2792
7400.95 3029
7401.76 3109
7402.57 3126
7403.38 3246
7404.20 3249
7405.01 3014
7405.82 2981
7406.63 2968
7407.44 2889
7408.26 2769
7409.07 2642
7409.88 2813
7410.69 2649
7411.51 2541
7412.32 2655
7413.13 2618
7413.94 2362
7414.76 2228
7415.57 2328
7416.38 2149
7417.19 2126
7418.01 2071
7418.82 2008
7419.63 1983
7420.45 1990
7421.26 2077
7422.07 2011
7422.88 1892
7423.70 1957
7424.51 1914
7425.32 1903
7426.14 2036
7426.95 1975
7427.76 1956
7428.58 1965
7429.39 1899
7430.20 1883
7431.02 1841
7431.83 1879
7432.64 1931
7433.46 1871
7434.27 1899
7435.09 1790
7435.90 1831
7436.71 1871
7437.53 1887
7438.34 1836
7439.16 1945
7439.97 1898
7440.78 1980
7441.60 1986
7442.41 1954
7443.23 1894
7444.04 1957
7444.85 1897
7445.67 1708
7446.48 1797
7447.30 1811
7448.11 1864
7448.93 1816
7449.74 1803
7450.56 1773
7451.37 1800
7452.18 1849
7453.00 1905
7453.81 1872
7454.63 1803
7455.44 1825
7456.26 1820
7457.07 1842
7457.89 1777
7458.70 1874
7459.52 1895
7460.33 1896
7461.15 1910
7461.96 1750
7462.78 1806
7463.59 1759
7464.41 1836
7465.23 2063
7466.04 2076
7466.86 2072
7467.67 2061
7468.49 1997
7469.30 1954
7470.12 1896
7470.93 1862
7471.75 1894
7472.57 1929
7473.38 1877
7474.20 1944
7475.01 1960
7475.83 1967
7476.65 1952
7477.46 1874
7478.28 1817
7479.09 1786
7479.91 1803
7480.73 1786
7481.54 1743
7482.36 1747
7483.18 1915
7483.99 1778
7484.81 1728
7485.62 1715
7486.44 1647
7487.26 1645
7488.07 1685
7488.89 1708
7489.71 1647
7490.52 1670
7491.34 1595
7492.16 1661
7492.98 1646
7493.79 1538
7494.61 1551
7495.43 1660
7496.24 1610
7497.06 1513
7497.88 1544
7498.70 1523
7499.51 1460
7500.33 1453
7501.15 1486
7501.96 1483
7502.78 1423
7503.60 1514
7504.42 1401
7505.23 1470
7506.05 1416
7506.87 1418
7507.69 1452
7508.51 1454
7509.32 1429
7510.14 1484
7510.96 1514
7511.78 1491
7512.59 1378
7513.41 1306
7514.23 1410
7515.05 1408
7515.87 1385
7516.69 1434
7517.50 1302
7518.32 1334
7519.14 1420
7519.96 1387
7520.78 1332
7521.60 1322
7522.41 1406
7523.23 1314
7524.05 1349
7524.87 1385
7525.69 1331
7526.51 1265
7527.33 1365
7528.14 1332
7528.96 1374
7529.78 1386
7530.60 1374
7531.42 1328
7532.24 1343
7533.06 1359
7533.88 1315
7534.70 1391
7535.52 1418
7536.34 1437
7537.16 1366
7537.97 1340
7538.79 1470
7539.61 1366
7540.43 1334
7541.25 1430
7542.07 1333
7542.89 1347
7543.71 1426
7544.53 1347
7545.35 1362
7546.17 1400
7546.99 1484
7547.81 1401
7548.63 1433
7549.45 1437
7550.27 1439
7551.09 1386
7551.91 1309
7552.73 1341
7553.55 1434
7554.37 1330
7555.19 1382
7556.01 1350
7556.83 1410
7557.65 1391
7558.47 1538
7559.29 1594
7560.11 1442
7560.93 1375
7561.76 1472
7562.58 1457
7563.40 1392
7564.22 1332
7565.04 1402
7565.86 1466
7566.68 1386
7567.50 1422
7568.32 1370
7569.14 1387
7569.96 1441
7570.79 1356
7571.61 1379
7572.43 1429
7573.25 1493
7574.07 1393
7574.89 1427
7575.71 1445
7576.54 1370
7577.36 1433
7578.18 1475
7579.00 1386
7579.82 1392
7580.64 1333
7581.46 1363
7582.29 1517
7583.11 1376
7583.93 1451
7584.75 1485
7585.57 1407
7586.40 1556
7587.22 1561
7588.04 1573
7588.86 1584
7589.68 1630
7590.51 1618
7591.33 1600
7592.15 1608
7592.97 1598
7593.80 1603
7594.62 1642
7595.44 1506
7596.26 1488
7597.09 1428
7597.91 1492
7598.73 1584
7599.55 1597
7600.38 1621
7601.20 1622
7602.02 1625
7602.85 1662
7603.67 1700
7604.49 1700
7605.31 1868
7606.14 1878
7606.96 1791
7607.78 1922
7608.61 1944
7609.43 1877
7610.25 2024
7611.08 1969
7611.90 1848
7612.72 1688
7613.55 1766
7614.37 1920
7615.19 1853
7616.02 1789
7616.84 1872
7617.67 1938
7618.49 2090
7619.31 2241
7620.14 2251
7620.96 2291
7621.78 2248
7622.61 2043
7623.43 2043
7624.26 1953
7625.08 1830
7625.91 1863
7626.73 1856
7627.55 1843
7628.38 1867
7629.20 1919
7630.03 1949
7630.85 2031
7631.68 2049
7632.50 2070
7633.32 2227
7634.15 2198
7634.97 2217
7635.80 2193
7636.62 2034
7637.45 2045
7638.27 1942
7639.10 1810
7639.92 1782
7640.75 1715
7641.57 1691
7642.40 1572
7643.22 1524
7644.05 1534
7644.87 1471
7645.70 1548
7646.52 1525
7647.35 1446
7648.17 1477
7649.00 1588
7649.82 1567
7650.65 1515
7651.48 1442
7652.30 1416
7653.13 1346
7653.95 1480
7654.78 1488
7655.60 1423
7656.43 1481
7657.26 1438
7658.08 1391
7658.91 1348
7659.73 1377
7660.56 1422
7661.39 1445
7662.21 1428
7663.04 1347
7663.86 1364
7664.69 1416
7665.52 1342
7666.34 1391
7667.17 1363
7668.00 1432
7668.82 1558
7669.65 1440
7670.48 1430
7671.30 1482
7672.13 1443
7672.96 1463
7673.78 1494
7674.61 1538
7675.44 1426
7676.26 1345
7677.09 1382
7677.92 1339
7678.74 1414
7679.57 1380
7680.40 1393
7681.22 1408
7682.05 1456
7682.88 1469
7683.71 1384
7684.53 1434
7685.36 1436
7686.19 1487
7687.02 1488
7687.84 1537
7688.67 1595
7689.50 1566
7690.33 1449
7691.15 1453
7691.98 1459
7692.81 1441
7693.64 1457
7694.47 1529
7695.29 1428
7696.12 1475
7696.95 1509
7697.78 1487
7698.61 1502
7699.43 1538
7700.26 1579
7701.09 1680
7701.92 1601
7702.75 1660
7703.57 1705
7704.40 1538
7705.23 1378
7706.06 1455
7706.89 1566
7707.72 1463
7708.55 1398
7709.37 1533
7710.20 1493
7711.03 1431
7711.86 1364
7712.69 1414
7713.52 1457
7714.35 1543
7715.18 1534
7716.01 1547
7716.83 1502
7717.66 1503
7718.49 1351
7719.32 1331
7720.15 1378
7720.98 1409
7721.81 1335
7722.64 1291
7723.47 1284
7724.30 1361
7725.13 1394
7725.96 1403
7726.79 1462
7727.62 1465
7728.45 1460
7729.28 1414
7730.11 1387
7730.94 1293
7731.77 1403
7732.60 1497
7733.42 1413
7734.25 1400
7735.09 1349
7735.92 1372
7736.75 1384
7737.58 1333
7738.41 1465
7739.24 1379
7740.07 1320
7740.90 1284
7741.73 1338
7742.56 1367
7743.39 1470
7744.22 1373
7745.05 1468
7745.88 1600
7746.71 1700
7747.54 1962
7748.37 2095
7749.20 2019
7750.03 2194
7750.86 2328
7751.70 2231
7752.53 2020
7753.36 1939
7754.19 1799
7755.02 1725
7755.85 1612
7756.68 1628
7757.51 1646
7758.34 1540
7759.18 1605
7760.01 1580
7760.84 1518
7761.67 1553
7762.50 1500
7763.33 1491
7764.16 1444
7765.00 1436
7765.83 1420
7766.66 1499
7767.49 1456
7768.32 1340
7769.16 1353
7769.99 1345
7770.82 1277
7771.65 1261
7772.48 1227
7773.32 1382
7774.15 1292
7774.98 1285
7775.81 1339
7776.64 1325
7777.48 1292
7778.31 1256
7779.14 1254
7779.97 1252
7780.81 1335
7781.64 1281
7782.47 1297
7783.30 1331
7784.14 1381
7784.97 1438
7785.80 1437
7786.64 1412
7787.47 1385
7788.30 1465
7789.13 1492
7789.97 1379
7790.80 1283
7791.63 1212
7792.47 1346
7793.30 1361
7794.13 1379
7794.97 1461
7795.80 1411
7796.63 1377
7797.47 1313
7798.30 1393
7799.13 1470
7799.97 1400
7800.80 1358
7801.63 1332
7802.47 1399
7803.30 1521
7804.13 1483
7804.97 1468
7805.80 1479
7806.64 1490
7807.47 1544
7808.30 1517
7809.14 1489
7809.97 1523
7810.81 1601
7811.64 1620
7812.47 1603
7813.31 1608
7814.14 1564
7814.98 1615
7815.81 1753
7816.65 1816
7817.48 1733
7818.32 1779
7819.15 1852
7819.98 1855
7820.82 1780
7821.65 1876
7822.49 1886
7823.32 1836
7824.16 1751
7824.99 1697
7825.83 1855
7826.66 1778
7827.50 1909
7828.33 1832
7829.17 1944
7830.00 2017
7830.84 1966
7831.67 1924
7832.51 1932
7833.34 1884
7834.18 1866
7835.02 1841
7835.85 1815
7836.69 1892
7837.52 1843
7838.36 1871
7839.19 1826
7840.03 1810
7840.86 1733
7841.70 1836
7842.54 1804
7843.37 1771
7844.21 1678
7845.04 1665
7845.88 1742
7846.72 1674
7847.55 1597
7848.39 1646
7849.22 1625
7850.06 1586
7850.90 1702
7851.73 1586
7852.57 1613
7853.41 1658
7854.24 1556
7855.08 1541
7855.92 1586
7856.75 1628
7857.59 1703
7858.43 1750
7859.26 1762
7860.10 1850
7860.94 1812
7861.77 1799
7862.61 1774
7863.45 1753
7864.28 1742
7865.12 1812
7865.96 1689
7866.79 1614
7867.63 1561
7868.47 1534
7869.31 1533
7870.14 1609
7870.98 1553
7871.82 1625
7872.66 1831
7873.49 1649
7874.33 1628
7875.17 1590
7876.01 1650
7876.84 1830
7877.68 1980
7878.52 1955
7879.36 2056
7880.19 2044
7881.03 2076
7881.87 2055
7882.71 2047
7883.55 2019
7884.38 1792
7885.22 1779
7886.06 1851
7886.90 1727
7887.74 1649
7888.57 1702
7889.41 1659
7890.25 1735
7891.09 1806
7891.93 1801
7892.77 1909
7893.61 1992
7894.44 1982
7895.28 1795
7896.12 1756
7896.96 1835
7897.80 1827
7898.64 1719
7899.48 1635
7900.32 1713
7901.15 1770
7901.99 1716
7902.83 1699
7903.67 1780
7904.51 1822
7905.35 1694
7906.19 1662
7907.03 1665
7907.87 1575
7908.71 1546
7909.55 1655
7910.39 1542
7911.22 1524
7912.06 1500
7912.90 1570
7913.74 1746
7914.58 1610
7915.42 1521
7916.26 1625
7917.10 1704
7917.94 1767
7918.78 1768
7919.62 1777
7920.46 1828
7921.30 1742
7922.14 1666
7922.98 1712
7923.82 1664
7924.66 1623
7925.50 1662
7926.34 1577
7927.18 1470
7928.02 1355
7928.86 1368
7929.70 1397
7930.55 1355
7931.39 1435
7932.23 1433
7933.07 1364
7933.91 1349
7934.75 1310
7935.59 1407
7936.43 1384
7937.27 1412
7938.11 1356
7938.95 1346
7939.79 1347
7940.63 1396
7941.48 1346
7942.32 1372
7943.16 1380
7944.00 1354
7944.84 1435
7945.68 1465
7946.52 1421
7947.36 1438
7948.21 1356
7949.05 1416
7949.89 1480
7950.73 1386
7951.57 1396
7952.41 1477
7953.26 1500
7954.10 1492
7954.94 1544
7955.78 1641
7956.62 1571
7957.47 1539
7958.31 1546
7959.15 1636
7959.99 1587
7960.83 1527
7961.68 1618
7962.52 1590
7963.36 1538
7964.20 1555
7965.04 1633
7965.89 1610
7966.73 1684
7967.57 1758
7968.41 1732
7969.26 1785
7970.10 1806
7970.94 1823
7971.78 1787
7972.63 1684
7973.47 1695
7974.31 1595
7975.16 1496
7976.00 1465
7976.84 1502
7977.68 1494
7978.53 1381
7979.37 1418
7980.21 1384
7981.06 1439
7981.90 1393
7982.74 1388
7983.59 1336
7984.43 1311
7985.27 1399
7986.12 1369
7986.96 1376
7987.80 1401
7988.65 1308
7989.49 1382
7990.34 1392
7991.18 1418
7992.02 1421
7992.87 1272
7993.71 1298
7994.55 1324
7995.40 1319
7996.24 1165
7997.09 1223
7997.93 1166
7998.77 1246
7999.62 1291
8000.46 1150
8001.31 1252
8002.15 1340
8003.00 1258
8003.84 1224
8004.68 1317
8005.53 1275
8006.37 1253
8007.22 1294
8008.06 1299
8008.91 1220
8009.75 1231
8010.60 1188
8011.44 1196
8012.29 1147
8013.13 1166
8013.98 1156
8014.82 1161
8015.67 1153
8016.51 1117
8017.36 1085
8018.20 1156
8019.05 1079
8019.89 1060
8020.74 1087
8021.58 1142
8022.43 1180
8023.27 1114
8024.12 1119
8024.96 1145
8025.81 1188
8026.66 1104
8027.50 1073
8028.35 1055
8029.19 1199
8030.04 1162
8030.88 1108
8031.73 1080
8032.58 1041
8033.42 1044
8034.27 1177
8035.11 1140
8035.96 1072
8036.81 1128
8037.65 1088
8038.50 1144
8039.35 1077
8040.19 1061
8041.04 1122
8041.88 1123
8042.73 1144
8043.58 1095
8044.42 1069
8045.27 1045
8046.12 1117
8046.96 1063
8047.81 1019
8048.66 1082
8049.50 1099
8050.35 1095
8051.20 1043
8052.04 1000
8052.89 1111
8053.74 1042
8054.59 1082
8055.43 1111
8056.28 1028
8057.13 1037
8057.97 1090
8058.82 1128
8059.67 1031
8060.52 911
8061.36 943
8062.21 969
8063.06 980
8063.91 1021
8064.75 978
8065.60 1033
8066.45 1117
8067.30 1057
8068.15 1053
8068.99 1044
8069.84 1002
8070.69 1104
8071.54 1021
8072.38 1029
8073.23 1038
8074.08 1002
8074.93 966
8075.78 944
8076.63 1024
8077.47 1052
8078.32 963
8079.17 1052
8080.02 998
8080.87 1017
8081.72 1004
8082.56 1042
8083.41 964
8084.26 1042
8085.11 997
8085.96 970
8086.81 1014
8087.66 988
8088.51 994
8089.35 998
8090.20 1045
8091.05 977
8091.90 976
8092.75 903
8093.60 1001
8094.45 987
8095.30 982
8096.15 909
8097.00 1022
8097.85 1009
8098.70 927
8099.55 904
8100.39 965
8101.24 971
8102.09 1029
8102.94 992
8103.79 1015
8104.64 1071
8105.49 992
8106.34 1036
8107.19 993
8108.04 994
8108.89 1085
8109.74 1061
8110.59 1003
8111.44 1032
8112.29 962
8113.14 1018
8113.99 956
8114.84 998
8115.69 945
8116.54 991
8117.39 963
8118.24 1024
8119.09 1040
8119.95 1081
8120.80 1109
8121.65 1086
8122.50 1078
8123.35 1174
8124.20 1078
8125.05 1054
8125.90 1093
8126.75 1065
8127.60 1065
8128.45 1013
8129.30 1075
8130.15 1047
8131.01 1007
8131.86 973
8132.71 991
8133.56 1016
8134.41 935
8135.26 1033
8136.11 1051
8136.96 1051
8137.82 1060
8138.67 1026
8139.52 1034
8140.37 1008
8141.22 1012
8142.07 1040
8142.93 1109
8143.78 1094
8144.63 1109
8145.48 1077
8146.33 1098
8147.19 1179
8148.04 1057
8148.89 1062
8149.74 1081
8150.59 1101
8151.45 1130
8152.30 1132
8153.15 1128
8154.00 1201
8154.85 1239
8155.71 1221
8156.56 1319
8157.41 1355
8158.26 1344
8159.12 1284
8159.97 1250
8160.82 1275
8161.68 1206
8162.53 1162
8163.38 1053
8164.23 1092
8165.09 1099
8165.94 1145
8166.79 1108
8167.65 1078
8168.50 1051
8169.35 1107
8170.20 1083
8171.06 1080
8171.91 996
8172.76 1051
8173.62 1063
8174.47 1013
8175.32 977
8176.18 1023
8177.03 1011
8177.89 1056
8178.74 1024
8179.59 988
8180.45 995
8181.30 972
8182.15 992
8183.01 947
8183.86 910
8184.72 960
8185.57 947
8186.42 911
8187.28 875
8188.13 944
8188.99 943
8189.84 1013
8190.69 945
8191.55 957
8192.40 946
8193.26 979
8194.11 951
8194.97 931
8195.82 941
8196.68 935
8197.53 1018
8198.38 931
8199.24 1005
8200.09 957
8200.95 936
8201.80 1057
8202.66 988
8203.51 860
8204.37 995
8205.22 986
8206.08 969
8206.93 930
8207.79 968
8208.64 992
8209.50 968
8210.35 942
8211.21 951
8212.06 1002
8212.92 951
8213.78 904
8214.63 920
8215.49 1018
8216.34 1017
8217.20 997
8218.05 1053
8218.91 989
8219.76 980
8220.62 1007
8221.48 1066
8222.33 1064
8223.19 1080
8224.04 1122
8224.90 1173
8225.76 1078
8226.61 1051
8227.47 1075
8228.32 1086
8229.18 1090
8230.04 943
8230.89 1077
8231.75 1047
8232.61 1002
8233.46 966
8234.32 1029
8235.18 1000
8236.03 987
8236.89 974
8237.75 927
8238.60 932
8239.46 886
8240.32 938
8241.17 954
8242.03 1000
8242.89 971
8243.74 876
8244.60 905
8245.46 998
8246.31 926
8247.17 851
8248.03 900
8248.89 965
8249.74 972
8250.60 1041
8251.46 979
8252.32 900
8253.17 887
8254.03 979
8254.89 954
8255.75 983
8256.60 958
8257.46 999
8258.32 978
8259.18 967
8260.04 988
8260.89 933
8261.75 954
8262.61 988
8263.47 930
8264.33 978
8265.18 909
8266.04 998
8266.90 1057
8267.76 964
8268.62 921
8269.47 974
8270.33 1024
8271.19 990
8272.05 971
8272.91 987
8273.77 943
8274.63 1047
8275.48 984
8276.34 1078
8277.20 997
8278.06 1025
8278.92 1008
8279.78 1096
8280.64 1061
8281.50 1060
8282.36 1116
8283.21 1027
8284.07 1032
8284.93 1131
8285.79 1062
8286.65 1047
8287.51 1080
8288.37 1052
8289.23 1159
8290.09 1149
8290.95 1073
8291.81 1075
8292.67 1130
8293.53 1259
8294.39 1328
8295.25 1360
8296.11 1421
8296.97 1354
8297.82 1308
8298.68 1314
8299.54 1250
8300.40 1132
8301.26 1100
8302.12 1177
8302.98 1206
8303.84 1179
8304.71 1109
8305.57 1066
8306.43 1141
8307.29 1127
8308.15 1117
8309.01 1048
8309.87 1174
8310.73 1083
8311.59 1114
8312.45 1055
8313.31 1024
8314.17 1041
8315.03 1089
8315.89 1064
8316.75 1170
8317.61 1140
8318.47 1111
8319.33 1008
8320.20 1095
8321.06 1083
8321.92 1058
8322.78 1033
8323.64 1050
8324.50 1006
8325.36 1025
8326.22 1061
8327.09 1030
8327.95 963
8328.81 1068
8329.67 1036
8330.53 993
8331.39 1001
8332.25 998
8333.12 1101
8333.98 1055
8334.84 990
8335.70 991
8336.56 1092
8337.42 1062
8338.29 1001
8339.15 987
8340.01 992
8340.87 1063
8341.73 1032
8342.60 1111
8343.46 1106
8344.32 1081
8345.18 1069
8346.05 1072
8346.91 1024
8347.77 1035
8348.63 1116
8349.50 1063
8350.36 1004
8351.22 1034
8352.08 994
8352.95 1007
8353.81 1051
8354.67 1061
8355.53 1085
8356.40 1102
8357.26 1149
8358.12 1208
8358.99 1160
8359.85 1117
8360.71 1126
8361.58 1158
8362.44 1086
8363.30 1045
8364.17 1084
8365.03 1120
8365.89 1140
8366.76 1174
8367.62 1101
8368.48 1130
8369.35 1155
8370.21 1240
8371.07 1192
8371.94 1235
8372.80 1162
8373.66 1101
8374.53 1184
8375.39 1187
8376.26 1184
8377.12 1144
8377.98 1220
8378.85 1164
8379.71 1126
8380.58 1119
8381.44 1266
8382.30 1252
8383.17 1141
8384.03 1239
8384.90 1307
8385.76 1211
8386.63 1246
8387.49 1211
8388.35 1281
8389.22 1231
8390.08 1292
8390.95 1307
8391.81 1265
8392.68 1356
8393.54 1276
8394.41 1196
8395.27 1207
8396.14 1177
8397.00 1332
8397.87 1378
8398.73 1358
8399.60 1377
8400.46 1322
8401.33 1331
8402.19 1347
8403.06 1309
8403.92 1357
8404.79 1403
8405.65 1366
8406.52 1403
8407.39 1411
8408.25 1401
8409.12 1375
8409.98 1397
8410.85 1411
8411.71 1430
8412.58 1418
8413.44 1426
8414.31 1439
8415.18 1462
8416.04 1416
8416.91 1465
8417.77 1473
8418.64 1475
8419.51 1468
8420.37 1628
8421.24 1546
8422.11 1652
8422.97 1530
8423.84 1665
8424.70 1619
8425.57 1642
8426.44 1652
8427.30 1652
8428.17 1722
8429.04 1740
8429.90 1729
8430.77 1779
8431.64 1853
8432.50 1828
8433.37 1829
8434.24 1835
8435.10 1823
8435.97 1850
8436.84 1994
8437.71 2007
8438.57 2066
8439.44 2100
8440.31 2155
8441.17 2200
8442.04 2321
8442.91 2380
8443.78 2328
8444.64 2437
8445.51 2659
8446.38 2656
8447.25 2662
8448.11 2582
8448.98 2606
8449.85 2598
8450.72 2619
8451.58 2690
8452.45 2711
8453.32 2693
8454.19 2679
8455.06 2963
8455.92 3197
8456.79 3315
8457.66 3694
8458.53 4074
8459.40 4334
8460.27 4297
8461.13 4077
8462.00 4071
8462.87 3709
8463.74 3506
8464.61 3283
8465.48 3146
8466.34 2986
8467.21 2951
8468.08 3137
8468.95 3573
8469.82 4071
8470.69 4524
8471.56 5024
8472.42 5761
8473.29 6101
8474.16 5830
8475.03 5426
8475.90 4955
8476.77 4207
8477.64 3887
8478.51 3379
8479.38 2837
8480.25 2613
8481.12 2416
8481.99 2317
8482.85 2115
8483.72 2085
8484.59 1937
8485.46 1969
8486.33 2019
8487.20 1902
8488.07 1983
8488.94 2001
8489.81 1885
8490.68 1863
8491.55 1824
8492.42 1722
8493.29 1786
8494.16 1736
8495.03 1874
8495.90 1836
8496.77 1827
8497.64 1820
8498.51 1915
8499.38 1857
8500.25 1798
8501.12 1882
8501.99 1880
8502.86 1783
8503.73 1759
8504.60 1789
8505.47 1811
8506.34 1792
8507.22 1821
8508.09 1915
8508.96 1915
8509.83 2005
8510.70 2128
8511.57 2128
8512.44 2052
8513.31 2105
8514.18 1991
8515.05 1844
8515.92 1861
8516.80 1863
8517.67 1885
8518.54 1727
8519.41 1733
8520.28 1822
8521.15 1839
8522.02 1849
8522.89 1847
8523.77 1681
8524.64 1698
8525.51 1692
8526.38 1786
8527.25 1877
8528.12 1853
8529.00 1847
8529.87 1940
8530.74 1886
8531.61 1872
8532.48 1837
8533.36 1975
8534.23 2023
8535.10 1950
8535.97 1879
8536.84 1994
8537.72 1956
8538.59 2023
8539.46 1977
8540.33 1978
8541.21 2015
8542.08 1955
8542.95 1903
8543.82 1995
8544.70 1901
8545.57 1763
8546.44 1825
8547.31 1740
8548.19 1901
8549.06 1982
8549.93 2003
8550.80 2067
8551.68 1982
8552.55 1941
8553.42 2004
8554.30 2107
8555.17 2143
8556.04 2127
8556.92 2155
8557.79 2240
8558.66 2077
8559.54 2026
8560.41 1964
8561.28 1859
8562.16 1778
8563.03 1723
8563.90 1668
8564.78 1621
8565.65 1607
8566.52 1560
8567.40 1633
8568.27 1525
8569.15 1542
8570.02 1561
8570.89 1580
8571.77 1499
8572.64 1548
8573.51 1468
8574.39 1440
8575.26 1569
8576.14 1508
8577.01 1481
8577.89 1496
8578.76 1417
8579.63 1450
8580.51 1425
8581.38 1408
8582.26 1417
8583.13 1434
8584.01 1374
8584.88 1426
8585.76 1535
8586.63 1464
8587.51 1519
8588.38 1470
8589.26 1337
8590.13 1411
8591.00 1405
8591.88 1374
8592.75 1476
8593.63 1536
8594.51 1466
8595.38 1445
8596.26 1521
8597.13 1417
8598.01 1316
8598.88 1426
8599.76 1530
8600.63 1517
8601.51 1464
8602.38 1470
8603.26 1552
8604.13 1412
8605.01 1315
8605.89 1381
8606.76 1554
8607.64 1421
8608.51 1456
8609.39 1468
8610.26 1397
8611.14 1406
8612.02 1555
8612.89 1456
8613.77 1434
8614.65 1540
8615.52 1533
8616.40 1494
8617.27 1514
8618.15 1449
8619.03 1512
8619.90 1537
8620.78 1568
8621.66 1482
8622.53 1458
8623.41 1613
8624.29 1543
8625.16 1568
8626.04 1596
8626.92 1619
8627.79 1642
8628.67 1691
8629.55 1663
8630.42 1624
8631.30 1648
8632.18 1645
8633.05 1701
8633.93 1729
8634.81 1709
8635.69 1699
8636.56 1645
8637.44 1670
8638.32 1612
8639.20 1681
8640.07 1742
8640.95 1830
8641.83 1727
8642.71 1749
8643.58 1696
8644.46 1811
8645.34 1801
8646.22 1761
8647.09 1718
8647.97 1784
8648.85 1799
8649.73 1853
8650.61 1835
8651.48 1909
8652.36 1992
8653.24 1963
8654.12 1989
8655.00 1937
8655.87 1987
8656.75 1978
8657.63 1943
8658.51 1989
8659.39 1970
8660.27 1954
8661.14 2046
8662.02 1946
8662.90 2054
8663.78 1973
8664.66 1966
8665.54 1931
8666.42 1972
8667.30 1938
8668.17 2012
8669.05 2088
8669.93 2161
8670.81 2231
8671.69 2328
8672.57 2474
8673.45 2602
8674.33 2668
8675.21 3096
8676.09 3243
8676.97 3219
8677.84 3355
8678.72 3435
8679.60 3280
8680.48 3014
8681.36 2878
8682.24 2657
8683.12 2541
8684.00 2506
8684.88 2295
8685.76 2293
8686.64 2355
8687.52 2385
8688.40 2425
8689.28 2448
8690.16 2568
8691.04 2959
8691.92 3407
8692.80 3961
8693.68 4433
8694.56 4859
8695.44 5108
8696.32 4853
8697.20 4664
8698.08 4419
8698.96 4120
8699.84 3559
8700.72 3200
8701.60 2841
8702.48 2493
8703.37 2316
8704.25 2173
8705.13 2035
8706.01 1964
8706.89 1993
8707.77 1921
8708.65 1868
8709.53 1887
8710.41 1755
8711.29 1672
8712.17 1736
8713.06 1789
8713.94 1809
8714.82 1777
8715.70 1773
8716.58 1720
8717.46 1614
8718.34 1523
8719.22 1627
8720.11 1608
8720.99 1579
8721.87 1676
8722.75 1665
8723.63 1620
8724.51 1561
8725.40 1586
8726.28 1564
8727.16 1633
8728.04 1624
8728.92 1653
8729.81 1635
8730.69 1636
8731.57 1747
8732.45 1829
8733.33 1844
8734.22 1809
8735.10 1835
8735.98 1868
8736.86 1785
8737.75 1666
8738.63 1627
8739.51 1723
8740.39 1769
8741.28 1659
8742.16 1635
8743.04 1572
8743.92 1621
8744.81 1606
8745.69 1597
8746.57 1600
8747.46 1696
8748.34 1645
8749.22 1648
8750.10 1626
8750.99 1730
8751.87 1665
8752.75 1728
8753.64 1708
8754.52 1799
8755.40 1872
8756.29 1792
8757.17 1735
8758.05 1637
8758.94 1594
8759.82 1845
8760.70 1810
8761.59 1772
8762.47 1846
8763.35 1716
8764.24 1831
8765.12 1786
8766.01 1761
8766.89 1744
8767.77 1788
8768.66 1822
8769.54 1842
8770.43 1843
8771.31 1851
8772.19 1883
8773.08 1896
8773.96 1987
8774.85 1954
8775.73 1883
8776.62 1888
8777.50 1918
8778.38 1838
8779.27 1936
8780.15 1868
8781.04 1770
8781.92 1896
8782.81 1965
8783.69 2020
8784.58 2004
8785.46 1990
8786.35 2033
8787.23 2008
8788.12 1863
8789.00 1816
8789.89 1856
8790.77 1865
8791.66 1936
8792.54 1948
8793.43 2060
8794.31 2070
8795.20 2069
8796.08 1957
8796.97 2007
8797.85 1957
8798.74 1889
8799.62 1821
8800.51 1793
8801.40 1724
8802.28 1702
8803.17 1601
8804.05 1495
8804.94 1637
8805.82 1627
8806.71 1704
8807.60 1735
8808.48 1589
8809.37 1724
8810.25 1751
8811.14 1605
8812.03 1463
8812.91 1478
8813.80 1634
8814.69 1521
8815.57 1499
8816.46 1509
8817.34 1401
8818.23 1442
8819.12 1505
8820.00 1466
8820.89 1483
8821.78 1435
8822.66 1450
8823.55 1510
8824.44 1421
8825.32 1408
8826.21 1360
8827.10 1408
8827.99 1408
8828.87 1421
8829.76 1359
8830.65 1398
8831.53 1351
8832.42 1365
8833.31 1353
8834.20 1279
8835.08 1352
8835.97 1374
8836.86 1301
8837.74 1239
8838.63 1329
8839.52 1314
8840.41 1313
8841.30 1289
8842.18 1301
8843.07 1286
8843.96 1279
8844.85 1335
8845.73 1334
8846.62 1337
8847.51 1347
8848.40 1366
8849.29 1306
8850.17 1357
8851.06 1343
8851.95 1313
8852.84 1255
8853.73 1188
8854.61 1259
8855.50 1163
8856.39 1222
8857.28 1143
8858.17 1244
8859.06 1285
8859.95 1245
8860.83 1164
8861.72 1248
8862.61 1166
8863.50 1193
8864.39 1141
8865.28 1234
8866.17 1263
8867.06 1128
8867.94 1134
8868.83 1172
8869.72 1178
8870.61 1182
8871.50 1117
8872.39 1157
8873.28 1183
8874.17 1138
8875.06 1087
8875.95 1129
8876.84 1092
8877.73 1063
8878.62 1182
8879.51 1181
8880.40 1085
8881.28 1103
8882.17 1058
8883.06 1089
8883.95 1111
8884.84 1032
8885.73 1071
8886.62 1092
8887.51 1143
8888.40 1119
8889.29 1056
8890.18 1081
8891.07 1053
8891.96 1068
8892.85 1019
8893.74 1081
8894.63 1031
8895.53 1031
8896.42 992
8897.31 1041
8898.20 993
8899.09 937
8899.98 975
8900.87 920
8901.76 930
8902.65 937
8903.54 927
8904.43 938
8905.32 984
8906.21 1007
8907.10 999
8907.99 1023
8908.89 1021
8909.78 973
8910.67 1029
8911.56 1035
8912.45 974
8913.34 1007
8914.23 948
8915.12 973
8916.02 938
8916.91 978
8917.80 959
8918.69 1018
8919.58 964
8920.47 983
8921.36 961
8922.26 904
8923.15 892
8924.04 906
8924.93 889
8925.82 879
8926.72 908
8927.61 953
8928.50 914
8929.39 892
8930.28 897
8931.18 848
8932.07 868
8932.96 926
8933.85 887
8934.75 913
8935.64 923
8936.53 945
8937.42 887
8938.31 898
8939.21 919
8940.10 797
8940.99 844
8941.89 830
8942.78 854
8943.67 865
8944.56 926
8945.46 870
8946.35 897
8947.24 866
8948.14 900
8949.03 839
8949.92 810
8950.81 824
8951.71 928
8952.60 912
8953.49 850
8954.39 918
8955.28 945
8956.17 897
8957.07 868
8957.96 900
8958.85 868
8959.75 858
8960.64 875
8961.54 854
8962.43 869
8963.32 881
8964.22 872
8965.11 820
8966.00 834
8966.90 893
8967.79 920
8968.69 879
8969.58 902
8970.47 921
8971.37 879
8972.26 876
8973.16 863
8974.05 866
8974.95 804
8975.84 825
8976.73 849
8977.63 951
8978.52 943
8979.42 900
8980.31 878
8981.21 938
8982.10 917
8983.00 864
8983.89 922
8984.79 852
8985.68 842
8986.58 829
8987.47 863
8988.37 844
8989.26 762
8990.16 874
8991.05 873
8991.95 876
8992.84 852
8993.74 798
8994.63 816
8995.53 779
8996.42 728
8997.32 795
8998.21 831
8999.11 827
9000.01 791
9000.90 898
9001.80 834
9002.69 825
9003.59 767
9004.48 860
9005.38 796
9006.28 782
9007.17 806
9008.07 842
9008.96 789
9009.86 806
9010.76 910
9011.65 854
9012.55 850
9013.45 765
9014.34 757
9015.24 798
9016.13 826
9017.03 774
9017.93 781
9018.82 796
9019.72 827
9020.62 811
9021.51 823
9022.41 835
9023.31 852
9024.20 825
9025.10 762
9026.00 765
9026.89 842
9027.79 833
9028.69 860
9029.59 749
9030.48 716
9031.38 756
9032.28 762
9033.17 789
9034.07 742
9034.97 740
9035.87 751
9036.76 776
9037.66 748
9038.56 735
9039.46 849
9040.35 805
9041.25 764
9042.15 762
9043.05 755
9043.94 724
9044.84 812
9045.74 757
9046.64 770
9047.54 754
9048.43 759
9049.33 820
9050.23 793
9051.13 797
9052.03 789
9052.92 842
9053.82 832
9054.72 810
9055.62 789
9056.52 761
9057.42 820
9058.32 788
9059.21 840
9060.11 787
9061.01 803
9061.91 764
9062.81 790
9063.71 894
9064.61 881
9065.50 800
9066.40 761
9067.30 781
9068.20 823
9069.10 776
9070.00 778
9070.90 821
9071.80 810
9072.70 791
9073.60 775
9074.50 821
9075.40 882
9076.29 813
9077.19 792
9078.09 818
9078.99 804
9079.89 798
9080.79 830
9081.69 839
9082.59 846
9083.49 823
9084.39 840
9085.29 810
9086.19 881
9087.09 842
9087.99 793
9088.89 825
9089.79 882
9090.69 916
9091.59 890
9092.49 846
9093.39 866
9094.29 923
9095.19 934
9096.09 920
9096.99 903
9097.89 916
9098.79 899
9099.69 862
9100.60 853
9101.50 812
9102.40 885
9103.30 906
9104.20 876
9105.10 796
9106.00 768
9106.90 801
9107.80 842
9108.70 842
9109.60 827
9110.50 760
9111.41 831
9112.31 874
9113.21 809
9114.11 857
9115.01 800
9115.91 792
9116.81 773
9117.72 775
9118.62 803
9119.52 832
9120.42 789
9121.32 804
9122.22 789
9123.12 762
9124.03 777
9124.93 820
9125.83 781
9126.73 769
9127.63 802
9128.54 752
9129.44 795
9130.34 851
9131.24 834
9132.14 773
9133.05 800
9133.95 785
9134.85 786
9135.75 714
9136.66 746
9137.56 743
9138.46 746
9139.36 775
9140.27 827
9141.17 794
9142.07 726
9142.97 756
9143.88 766
9144.78 769
9145.68 783
9146.59 755
9147.49 735
9148.39 738
9149.29 808
9150.20 843
9151.10 796
9152.00 753
9152.91 780
9153.81 814
9154.71 788
9155.62 747
9156.52 779
9157.42 755
9158.33 751
9159.23 740
9160.13 739
9161.04 732
9161.94 713
9162.84 797
9163.75 751
9164.65 771
9165.56 768
9166.46 772
9167.36 829
9168.27 777
9169.17 750
9170.08 776
9170.98 781
9171.88 731
9172.79 712
9173.69 730
9174.60 709
9175.50 707
9176.41 700
9177.31 733
9178.21 750
9179.12 756
9180.02 768
9180.93 808
9181.83 769
9182.74 766
9183.64 771
9184.55 752
9185.45 783
9186.36 735
9187.26 748
9188.17 776
9189.07 778
9189.98 719
9190.88 713
9191.79 761
9192.69 773
9193.60 710
9194.50 771
9195.41 789
9196.31 776
9197.22 768
9198.12 788
9199.03 799
9199.93 831
9200.84 859
9201.75 907
9202.65 897
9203.56 872
9204.46 861
9205.37 906
9206.27 877
9207.18 898
9208.09 764
9208.99 731
9209.90 796
9210.80 736
9211.71 756
9212.62 768
9213.52 702
9214.43 790
9215.34 775
9216.24 772
9217.15 733
9218.05 832
9218.96 893
9219.87 893
9220.77 885
9221.68 860
9222.59 896
9223.49 817
9224.40 785
9225.31 760
9226.21 723
9227.12 803
9228.03 784
9228.93 773
9229.84 771
9230.75 777
9231.66 739
9232.56 755
9233.47 753
9234.38 692
9235.28 740
9236.19 795
9237.10 761
9238.01 778
9238.91 729
9239.82 772
9240.73 729
9241.64 733
9242.54 732
9243.45 727
9244.36 742
9245.27 813
9246.18 754
9247.08 751
9247.99 795
9248.90 809
9249.81 773
9250.71 780
9251.62 762
9252.53 755
9253.44 700
9254.35 773
9255.26 732
9256.16 708
9257.07 760
9257.98 787
9258.89 885
9259.80 815
9260.71 750
9261.61 751
9262.52 686
9263.43 719
9264.34 776
9265.25 698
9266.16 683
9267.07 766
9267.98 757
9268.88 764
9269.79 723
9270.70 806
9271.61 765
9272.52 774
9273.43 788
9274.34 792
9275.25 802
9276.16 770
9277.07 807
9277.98 760
9278.89 792
9279.80 783
9280.70 745
9281.61 808
9282.52 859
9283.43 775
9284.34 748
9285.25 819
9286.16 751
9287.07 741
9287.98 762
9288.89 761
9289.80 729
9290.71 736
9291.62 773
9292.53 855
9293.44 797
9294.35 831
9295.26 808
9296.17 806
9297.08 841
9297.99 816
9298.90 841
9299.81 835
9300.73 776
9301.64 831
9302.55 863
9303.46 865
9304.37 873
9305.28 917
9306.19 918
9307.10 795
9308.01 832
9308.92 878
9309.83 870
9310.74 966
9311.65 978
9312.57 884
9313.48 980
9314.39 980
9315.30 858
9316.21 872
9317.12 880
9318.03 925
9318.94 914
9319.86 847
9320.77 862
9321.68 776
9322.59 816
9323.50 835
9324.41 804
9325.33 921
9326.24 871
9327.15 803
9328.06 838
9328.97 831
9329.88 822
9330.80 842
9331.71 743
9332.62 763
9333.53 835
9334.44 807
9335.36 793
9336.27 811
9337.18 783
9338.09 810
9339.01 818
9339.92 805
9340.83 808
9341.74 835
9342.66 851
9343.57 805
9344.48 784
9345.39 791
9346.31 790
9347.22 815
9348.13 807
9349.05 849
9349.96 821
9350.87 740
9351.78 784
9352.70 827
9353.61 848
9354.52 793
9355.44 747
9356.35 825
9357.26 851
9358.18 801
9359.09 766
9360.00 767
9360.92 763
9361.83 781
9362.74 724
9363.66 791
9364.57 823
9365.48 846
9366.40 872
9367.31 765
9368.23 805
9369.14 756
9370.05 794
9370.97 761
9371.88 723
9372.80 783
9373.71 744
9374.62 828
9375.54 797
9376.45 797
9377.37 807
9378.28 810
9379.19 894
9380.11 875
9381.02 802
9381.94 882
9382.85 840
9383.77 813
9384.68 791
9385.60 893
9386.51 905
9387.43 839
9388.34 821
9389.26 866
9390.17 886
9391.09 894
9392.00 825
9392.91 902
9393.83 880
9394.75 793
9395.66 870
9396.58 879
9397.49 908
9398.41 842
9399.32 900
9400.24 983
9401.15 883
9402.07 835
9402.98 831
9403.90 891
9404.81 878
9405.73 809
9406.65 839
9407.56 847
9408.48 871
9409.39 823
9410.31 889
9411.22 881
9412.14 843
9413.06 916
9413.97 847
9414.89 899
9415.80 870
9416.72 845
9417.64 872
9418.55 920
9419.47 867
9420.39 865
9421.30 859
9422.22 874
9423.14 918
9424.05 905
9424.97 942
9425.88 893
9426.80 898
9427.72 899
9428.64 895
9429.55 879
9430.47 924
9431.39 922
9432.30 867
9433.22 904
9434.14 965
9435.05 894
9435.97 916
9436.89 1011
9437.81 918
9438.72 1002
9439.64 987
9440.56 990
9441.47 970
9442.39 973
9443.31 968
9444.23 948
9445.14 938
9446.06 906
9446.98 921
9447.90 962
9448.81 957
9449.73 1005
9450.65 1011
9451.57 971
9452.49 1050
9453.40 1044
9454.32 1113
9455.24 1181
9456.16 1149
9457.08 1144
9457.99 1268
9458.91 1139
9459.83 1092
9460.75 1071
9461.67 1019
9462.59 1057
9463.50 950
9464.42 949
9465.34 1007
9466.26 924
9467.18 891
9468.10 893
9469.02 948
9469.94 955
9470.85 907
9471.77 937
9472.69 953
9473.61 906
9474.53 872
9475.45 863
9476.37 847
9477.29 892
9478.21 908
9479.13 896
9480.04 924
9480.96 936
9481.88 970
9482.80 943
9483.72 941
9484.64 941
9485.56 981
9486.48 967
9487.40 932
9488.32 986
9489.24 969
9490.16 909
9491.08 948
9492.00 1013
9492.92 972
9493.84 1006
9494.76 971
9495.68 934
9496.60 973
9497.52 908
9498.44 910
9499.36 958
9500.28 963
9501.20 903
9502.12 915
9503.04 948
9503.96 970
9504.88 879
9505.80 903
9506.72 932
9507.64 920
9508.56 896
9509.48 900
9510.41 953
9511.33 982
9512.25 964
9513.17 993
9514.09 954
9515.01 989
9515.93 1079
9516.85 1047
9517.77 1040
9518.69 979
9519.61 1001
9520.54 1044
9521.46 1035
9522.38 1007
9523.30 1064
9524.22 1033
9525.14 1032
9526.06 1078
9526.99 1146
9527.91 1033
9528.83 1045
9529.75 1090
9530.67 1101
9531.59 1178
9532.52 1248
9533.44 1276
9534.36 1398
9535.28 1529
9536.20 1601
9537.13 1451
9538.05 1451
9538.97 1463
9539.89 1401
9540.81 1294
9541.74 1292
9542.66 1254
9543.58 1260
9544.50 1221
9545.43 1132
9546.35 992
9547.27 1058
9548.19 1020
9549.12 1016
9550.04 959
9550.96 971
9551.88 1020
9552.81 1003
9553.73 1009
9554.65 1007
9555.58 1064
9556.50 1060
9557.42 988
9558.34 995
9559.27 985
9560.19 1085
9561.11 1114
9562.04 1044
9562.96 1033
9563.88 994
9564.81 1030
9565.73 1054
9566.65 972
9567.58 973
9568.50 1020
9569.43 1013
9570.35 936
9571.27 955
9572.20 945
9573.12 978
9574.04 1000
9574.97 954
9575.89 950
9576.82 1017
9577.74 1040
9578.66 987
9579.59 972
9580.51 904
9581.44 962
9582.36 945
9583.28 980
9584.21 935
9585.13 907
9586.06 898
9586.98 946
9587.91 916
9588.83 908
9589.76 948
9590.68 963
9591.60 959
9592.53 981
9593.45 975
9594.38 920
9595.30 1019
9596.23 947
9597.15 1001
9598.08 991
9599.00 1083
9599.93 1017
9600.85 1048
9601.78 1063
9602.70 1046
9603.63 1071
9604.55 1076
9605.48 1072
9606.41 1016
9607.33 1047
9608.26 1142
9609.18 1159
9610.11 1137
9611.03 1100
9611.96 1124
9612.88 1143
9613.81 1149
9614.74 1208
9615.66 1178
9616.59 1118
9617.51 1062
9618.44 1120
9619.37 1160
9620.29 1152
9621.22 1172
9622.14 1117
9623.07 1105
9624.00 1075
9624.92 1102
9625.85 1098
9626.78 1146
9627.70 1099
9628.63 1102
9629.55 1174
9630.48 1200
9631.41 1249
9632.33 1200
9633.26 1191
9634.19 1285
9635.11 1311
9636.04 1220
9636.97 1318
9637.90 1396
9638.82 1314
9639.75 1348
9640.68 1302
9641.60 1299
9642.53 1430
9643.46 1360
9644.38 1355
9645.31 1449
9646.24 1354
9647.17 1402
9648.09 1533
9649.02 1654
9649.95 1590
9650.88 1679
9651.80 1761
9652.73 1793
9653.66 1643
9654.59 1689
9655.51 1689
9656.44 1660
9657.37 1499
9658.30 1596
9659.23 1577
9660.15 1531
9661.08 1474
9662.01 1495
9662.94 1370
9663.87 1330
9664.80 1355
9665.72 1374
9666.65 1356
9667.58 1372
9668.51 1433
9669.44 1375
9670.37 1388
9671.29 1449
9672.22 1417
9673.15 1422
9674.08 1451
9675.01 1447
9675.94 1348
9676.87 1400
9677.79 1431
9678.72 1473
9679.65 1527
9680.58 1529
9681.51 1526
9682.44 1526
9683.37 1467
9684.30 1429
9685.23 1449
9686.16 1546
9687.09 1553
9688.01 1453
9688.94 1533
9689.87 1509
9690.80 1520
9691.73 1536
9692.66 1612
9693.59 1574
9694.52 1565
9695.45 1552
9696.38 1563
9697.31 1606
9698.24 1511
9699.17 1616
9700.10 1784
9701.03 1830
9701.96 1734
9702.89 1728
9703.82 1769
9704.75 1728
9705.68 1616
9706.61 1603
9707.54 1609
9708.47 1641
9709.40 1519
9710.33 1498
9711.26 1477
9712.19 1418
9713.12 1479
9714.05 1504
9714.98 1602
9715.92 1575
9716.85 1605
9717.78 1603
9718.71 1589
9719.64 1605
9720.57 1554
9721.50 1574
9722.43 1535
9723.36 1525
9724.29 1561
9725.22 1408
9726.16 1392
9727.09 1457
9728.02 1339
9728.95 1404
9729.88 1438
9730.81 1534
9731.74 1462
9732.67 1479
9733.61 1509
9734.54 1506
9735.47 1406
9736.40 1409
9737.33 1510
9738.26 1467
9739.20 1397
9740.13 1326
9741.06 1336
9741.99 1353
9742.92 1290
9743.86 1343
9744.79 1353
9745.72 1362
9746.65 1342
9747.58 1315
9748.52 1295
9749.45 1279
9750.38 1283
9751.31 1305
9752.25 1216
9753.18 1170
9754.11 1190
9755.04 1267
9755.98 1219
9756.91 1272
9757.84 1227
9758.77 1278
9759.71 1314
9760.64 1284
9761.57 1191
9762.51 1222
9763.44 1241
9764.37 1109
9765.30 1156
9766.24 1136
9767.17 1269
9768.10 1255
9769.04 1266
9769.97 1169
9770.90 1163
9771.84 1233
9772.77 1265
9773.70 1305
9774.64 1270
9775.57 1245
9776.50 1226
9777.44 1255
9778.37 1233
9779.31 1249
9780.24 1329
9781.17 1317
9782.11 1280
9783.04 1326
9783.97 1371
9784.91 1354
9785.84 1363
9786.78 1367
9787.71 1351
9788.64 1296
9789.58 1315
9790.51 1280
9791.45 1248
9792.38 1208
9793.32 1200
9794.25 1169
9795.19 1170
9796.12 1132
9797.05 1149
9797.99 1177
9798.92 1282
9799.86 1273
9800.79 1341
9801.73 1302
9802.66 1264
9803.60 1158
9804.53 1215
9805.47 1259
9806.40 1205
9807.34 1162
9808.27 1120
9809.21 1050
9810.14 1093
9811.08 1102
9812.01 1035
9812.95 986
9813.88 1015
9814.82 1072
9815.75 1090
9816.69 1021
9817.63 1002
9818.56 988
9819.50 1019
9820.43 1002
9821.37 1039
9822.30 1017
9823.24 974
9824.18 1012
9825.11 1063
9826.05 1043
9826.98 1084
9827.92 1083
9828.86 1039
9829.79 957
9830.73 961
9831.66 1007
9832.60 1048
9833.54 1037
9834.47 925
9835.41 979
9836.35 978
9837.28 980
9838.22 1005
9839.16 956
9840.09 966
9841.03 1058
9841.97 1050
9842.90 1022
9843.84 959
9844.78 999
9845.71 967
9846.65 1011
9847.59 1043
9848.52 1036
9849.46 993
9850.40 1024
9851.34 1003
9852.27 1021
9853.21 1026
9854.15 1004
9855.08 1028
9856.02 936
9856.96 998
9857.90 1031
9858.83 1004
9859.77 1044
9860.71 989
9861.65 983
9862.58 1045
9863.52 1050
9864.46 966
9865.40 974
9866.34 921
9867.27 995
9868.21 1049
9869.15 961
9870.09 981
9871.03 927
9871.96 989
9872.90 1023
9873.84 983
9874.78 993
9875.72 1045
9876.66 1018
9877.59 1008
9878.53 1005
9879.47 943
9880.41 968
9881.35 919
9882.29 897
9883.23 929
9884.16 987
9885.10 987
9886.04 921
9886.98 952
9887.92 967
9888.86 913
9889.80 897
9890.74 876
9891.68 965
9892.61 939
9893.55 957
9894.49 873
9895.43 900
9896.37 918
9897.31 915
9898.25 905
9899.19 942
9900.13 948
9901.07 991
9902.01 990
9902.95 920
9903.89 885
9904.83 937
9905.77 904
9906.71 929
9907.65 969
9908.59 927
9909.53 942
9910.47 1010
9911.41 919
9912.35 925
9913.29 974
9914.23 1002
9915.17 1014
9916.11 925
9917.05 948
9917.99 960
9918.93 929
9919.87 913
9920.81 944
9921.75 885
9922.69 883
9923.63 965
9924.57 1016
9925.51 1051
9926.45 1098
9927.39 1194
9928.33 1200
9929.28 1236
9930.22 1352
9931.16 1395
9932.10 1393
9933.04 1357
9933.98 1267
9934.92 1272
9935.86 1217
9936.80 1110
9937.74 1128
9938.69 1140
9939.63 1079
9940.57 1003
9941.51 949
9942.45 978
9943.39 959
9944.34 888
9945.28 913
9946.22 952
9947.16 944
9948.10 903
9949.04 951
9949.99 929
9950.93 956
9951.87 922
9952.81 879
9953.75 1013
9954.70 948
9955.64 985
9956.58 986
9957.52 1017
9958.46 926
9959.41 965
9960.35 997
9961.29 888
9962.23 911
9963.18 979
9964.12 991
9965.06 997
9966.00 1023
9966.95 1013
9967.89 1030
9968.83 996
9969.77 986
9970.72 998
9971.66 1002
9972.60 1029
9973.55 1018
9974.49 923
9975.43 1010
9976.38 966
9977.32 1031
9978.26 875
9979.21 864
9980.15 890
9981.09 893
9982.04 860
9982.98 880
9983.92 937
9984.87 929
9985.81 938
9986.75 906
9987.70 866
9988.64 831
9989.58 867
9990.53 842
9991.47 800
9992.42 782
9993.36 824
9994.30 847
9995.25 907
9996.19 864
9997.14 845
9998.08 838
9999.02 814
9999.97 833
10000.91 820
10001.86 769
10002.80 864
10003.75 873
10004.69 846
10005.63 861
10006.58 800
10007.52 849
10008.47 850
10009.41 872
10010.36 835
10011.30 871
10012.25 855
10013.19 824
10014.14 815
10015.08 802
10016.03 780
10016.97 795
10017.92 838
10018.86 803
10019.81 873
10020.75 853
10021.70 804
10022.64 847
10023.59 886
10024.53 802
10025.48 782
10026.42 817
10027.37 744
10028.32 767
10029.26 839
10030.21 796
10031.15 848
10032.10 813
10033.04 852
10033.99 816
10034.94 846
10035.88 821
10036.83 815
10037.77 773
10038.72 805
10039.67 760
10040.61 764
10041.56 799
10042.50 730
10043.45 766
10044.40 825
10045.34 810
10046.29 864
10047.24 808
10048.18 797
10049.13 848
10050.08 815
10051.02 748
10051.97 734
10052.92 791
10053.86 830
10054.81 743
10055.76 708
10056.70 810
10057.65 766
10058.60 793
10059.54 857
10060.49 769
10061.44 720
10062.39 754
10063.33 741
10064.28 792
10065.23 729
10066.17 709
10067.12 721
10068.07 770
10069.02 764
10069.96 802
10070.91 729
10071.86 761
10072.81 709
10073.76 722
10074.70 819
10075.65 739
10076.60 747
10077.55 714
10078.49 747
10079.44 751
10080.39 758
10081.34 804
10082.29 784
10083.23 768
10084.18 798
10085.13 791
10086.08 762
10087.03 757
10087.98 791
10088.92 745
10089.87 721
10090.82 768
10091.77 813
10092.72 809
10093.67 748
10094.62 779
10095.56 699
10096.51 763
10097.46 759
10098.41 675
10099.36 695
10100.31 682
10101.26 733
10102.21 727
10103.16 771
10104.11 733
10105.05 758
10106.00 766
10106.95 760
10107.90 763
10108.85 809
10109.80 733
10110.75 822
10111.70 733
10112.65 717
10113.60 712
10114.55 765
10115.50 740
10116.45 803
10117.40 715
10118.35 726
10119.30 711
10120.25 718
10121.20 710
10122.15 722
10123.10 753
10124.05 684
10125.00 705
10125.95 728
10126.90 736
10127.85 756
10128.80 737
10129.75 728
10130.70 782
10131.65 797
10132.60 785
10133.55 737
10134.50 818
10135.45 814
10136.40 760
10137.35 796
10138.30 784
10139.26 710
10140.21 782
10141.16 783
10142.11 738
10143.06 811
10144.01 794
10144.96 854
10145.91 760
10146.86 779
10147.81 765
10148.77 751
10149.72 774
10150.67 713
10151.62 755
10152.57 823
10153.52 855
10154.47 804
10155.43 826
10156.38 816
10157.33 836
10158.28 770
10159.23 789
10160.18 737
10161.14 768
10162.09 794
10163.04 809
10163.99 858
10164.94 787
10165.90 813
10166.85 842
10167.80 830
10168.75 824
10169.70 859
10170.66 856
10171.61 865
10172.56 910
10173.51 918
10174.47 879
10175.42 898
10176.37 913
10177.32 888
10178.28 894
10179.23 874
10180.18 907
10181.14 954
10182.09 897
10183.04 943
10183.99 863
10184.95 893
10185.90 1040
10186.85 1037
10187.81 964
10188.76 968
10189.71 1037
10190.67 1026
10191.62 1068
10192.57 967
10193.53 945
10194.48 959
10195.43 1045
10196.39 1038
10197.34 1030
10198.29 1059
10199.25 1180
10200.20 1044
10201.15 1081
10202.11 1144
10203.06 1116
10204.02 1112
10204.97 1083
10205.92 1251
10206.88 1224
10207.83 1286
10208.79 1344
10209.74 1382
10210.69 1405
10211.65 1393
10212.60 1318
10213.56 1237
10214.51 1217
10215.46 1142
10216.42 1170
10217.37 1201
10218.33 1145
10219.28 1064
10220.24 1113
10221.19 1100
10222.15 1069
10223.10 1035
10224.06 1075
10225.01 1059
10225.97 1118
10226.92 1041
10227.88 983
10228.83 986
10229.79 941
10230.74 988
10231.70 945
10232.65 953
10233.61 1003
10234.56 1026
10235.52 995
10236.47 1087
10237.43 1118
10238.38 1193
10239.34 1180
10240.29 1107
10241.25 1133
10242.21 1063
10243.16 962
10244.12 948
10245.07 983
10246.03 978
10246.98 921
10247.94 904
10248.90 892
10249.85 869
10250.81 845
10251.76 846
10252.72 916
10253.68 844
10254.63 919
10255.59 947
10256.55 895
10257.50 866
10258.46 801
10259.41 876
10260.37 845
10261.33 802
10262.28 772
10263.24 824
10264.20 823
10265.15 822
10266.11 788
10267.07 829
10268.02 873
10268.98 870
10269.94 833
10270.90 821
10271.85 829
10272.81 842
10273.77 854
10274.72 849
10275.68 825
10276.64 800
10277.60 840
10278.55 793
10279.51 810
10280.47 772
10281.43 846
10282.38 845
10283.34 806
10284.30 768
10285.26 787
10286.21 797
10287.17 717
10288.13 747
10289.09 784
10290.04 827
10291.00 752
10291.96 816
10292.92 827
10293.88 765
10294.83 748
10295.79 798
10296.75 756
10297.71 749
10298.67 734
10299.63 783
10300.58 768
10301.54 758
10302.50 745
10303.46 757
10304.42 772
10305.38 773
10306.34 805
10307.29 754
10308.25 759
10309.21 808
10310.17 801
10311.13 751
10312.09 764
10313.05 798
10314.01 792
10314.97 788
10315.92 722
10316.88 789
10317.84 723
10318.80 725
10319.76 748
10320.72 739
10321.68 753
10322.64 711
10323.60 740
10324.56 742
10325.52 730
10326.48 710
10327.44 758
10328.40 741
10329.36 758
10330.32 750
10331.28 801
10332.24 816
10333.20 784
10334.16 830
10335.12 804
10336.08 813
10337.04 798
10338.00 750
10338.96 804
10339.92 778
10340.88 735
10341.84 696
10342.80 738
10343.76 697
10344.72 706
10345.68 702
10346.64 634
10347.60 675
10348.56 653
10349.52 684
10350.48 674
10351.44 738
10352.40 711
10353.36 737
10354.32 781
10355.29 729
10356.25 629
10357.21 656
10358.17 662
10359.13 687
10360.09 670
10361.05 715
10362.01 698
10362.97 677
10363.94 631
10364.90 715
10365.86 715
10366.82 692
10367.78 699
10368.74 633
10369.70 660
10370.67 700
10371.63 712
10372.59 645
10373.55 667
10374.51 654
10375.47 675
10376.44 634
10377.40 637
10378.36 667
10379.32 651
10380.28 590
10381.25 634
10382.21 679
10383.17 631
10384.13 659
10385.10 706
10386.06 694
10387.02 635
10387.98 655
10388.95 659
10389.91 700
10390.87 639
10391.83 670
10392.80 659
10393.76 660
10394.72 664
10395.68 667
10396.65 684
10397.61 669
10398.57 664
10399.54 652
10400.50 671
10401.46 688
10402.43 659
10403.39 688
10404.35 661
10405.31 617
10406.28 682
10407.24 656
10408.20 677
10409.17 717
10410.13 636
10411.10 626
10412.06 710
10413.02 764
10413.99 719
10414.95 706
10415.91 732
10416.88 746
10417.84 690
10418.80 739
10419.77 799
10420.73 882
10421.70 932
10422.66 861
10423.63 908
10424.59 915
10425.55 843
10426.52 885
10427.48 896
10428.45 835
10429.41 838
10430.37 759
10431.34 733
10432.30 728
10433.27 687
10434.23 701
10435.20 662
10436.16 696
10437.13 692
10438.09 636
10439.06 680
10440.02 705
10440.99 644
10441.95 666
10442.92 640
10443.88 585
10444.85 583
10445.81 620
10446.78 625
10447.74 600
10448.71 653
10449.67 642
10450.64 637
10451.60 649
10452.57 666
10453.53 659
10454.50 591
10455.47 653
10456.43 701
10457.40 642
10458.36 593
10459.33 672
10460.29 623
10461.26 610
10462.23 655
10463.19 622
10464.16 634
10465.12 597
10466.09 631
10467.06 625
10468.02 616
10468.99 575
10469.95 645
10470.92 654
10471.89 617
10472.85 578
10473.82 653
10474.79 686
10475.75 609
10476.72 598
10477.69 619
10478.65 611
10479.62 657
10480.59 618
10481.55 652
10482.52 597
10483.49 640
10484.45 584
10485.42 628
10486.39 623
10487.35 625
10488.32 619
10489.29 587
10490.26 611
10491.22 555
10492.19 578
10493.16 665
10494.13 651
10495.09 658
10496.06 611
10497.03 630
10497.99 680
10498.96 651
10499.93 654
10500.90 630
10501.87 613
10502.83 628
10503.80 685
10504.77 673
10505.74 663
10506.70 633
10507.67 635
10508.64 620
10509.61 641
10510.58 620
10511.55 651
10512.51 656
10513.48 623
10514.45 563
10515.42 610
10516.39 602
10517.36 655
10518.32 628
10519.29 656
10520.26 657
10521.23 696
10522.20 688
10523.17 640
10524.14 567
10525.10 578
10526.07 576
10527.04 588
10528.01 579
10528.98 592
10529.95 613
10530.92 671
10531.89 709
10532.86 664
10533.83 662
10534.79 633
10535.76 661
10536.73 663
10537.70 662
10538.67 673
10539.64 657
10540.61 685
10541.58 604
10542.55 649
10543.52 666
10544.49 698
10545.46 682
10546.43 659
10547.40 716
10548.37 698
10549.34 702
10550.31 637
10551.28 614
10552.25 735
10553.22 708
10554.19 699
10555.16 659
10556.13 697
10557.10 662
10558.07 742
10559.04 696
10560.01 660
10560.98 770
10561.95 811
10562.92 834
10563.89 875
10564.86 774
10565.83 833
10566.81 838
10567.78 843
10568.75 817
10569.72 814
10570.69 767
10571.66 762
10572.63 752
10573.60 699
10574.57 680
10575.54 649
10576.51 722
10577.49 691
10578.46 659
10579.43 651
10580.40 623
10581.37 708
10582.34 686
10583.31 668
10584.29 780
10585.26 741
10586.23 731
10587.20 704
10588.17 613
10589.14 686
10590.12 667
10591.09 718
10592.06 762
10593.03 703
10594.00 651
10594.98 718
10595.95 744
10596.92 677
10597.89 701
10598.86 718
10599.84 733
10600.81 687
10601.78 662
10602.75 621
10603.73 668
10604.70 660
10605.67 639
10606.64 689
10607.62 687
10608.59 677
10609.56 684
10610.53 666
10611.51 623
10612.48 713
10613.45 621
10614.43 678
10615.40 671
10616.37 627
10617.34 631
10618.32 700
10619.29 651
10620.26 615
10621.24 697
10622.21 721
10623.18 699
10624.16 706
10625.13 689
10626.10 645
10627.08 668
10628.05 660
10629.02 668
10630.00 653
10630.97 650
10631.95 588
10632.92 701
10633.89 716
10634.87 692
10635.84 718
10636.81 740
10637.79 733
10638.76 738
10639.74 801
10640.71 825
10641.69 841
10642.66 788
10643.63 901
10644.61 828
10645.58 823
10646.56 809
10647.53 799
10648.51 717
10649.48 741
10650.45 750
10651.43 679
10652.40 702
10653.38 698
10654.35 701
10655.33 645
10656.30 647
10657.28 678
10658.25 644
10659.23 684
10660.20 644
10661.18 694
10662.15 695
10663.13 630
10664.10 667
10665.08 649
10666.05 661
10667.03 695
10668.00 664
10668.98 663
10669.96 680
10670.93 702
10671.91 657
10672.88 645
10673.86 631
10674.83 700
10675.81 712
10676.79 714
10677.76 680
10678.74 697
10679.71 670
10680.69 744
10681.66 708
10682.64 724
10683.62 730
10684.59 689
10685.57 704
10686.55 776
10687.52 724
10688.50 686
10689.47 712
10690.45 695
10691.43 632
10692.40 602
10693.38 659
10694.36 642
10695.33 618
10696.31 611
10697.29 573
10698.26 596
10699.24 623
10700.22 631
10701.19 624
10702.17 635
10703.15 711
10704.13 646
10705.10 596
10706.08 569
10707.06 644
10708.03 622
10709.01 629
10709.99 644
10710.97 696
10711.94 705
10712.92 704
10713.90 645
10714.88 633
10715.85 657
10716.83 687
10717.81 664
10718.79 660
10719.76 691
10720.74 693
10721.72 630
10722.70 641
10723.68 624
10724.65 580
10725.63 670
10726.61 667
10727.59 645
10728.57 635
10729.54 615
10730.52 641
10731.50 685
10732.48 637
10733.46 621
10734.44 644
10735.41 665
10736.39 647
10737.37 628
10738.35 589
10739.33 606
10740.31 636
10741.29 667
10742.26 684
10743.24 616
10744.22 649
10745.20 659
10746.18 658
10747.16 688
10748.14 675
10749.12 635
10750.10 696
10751.08 667
10752.05 605
10753.03 637
10754.01 700
10754.99 718
10755.97 665
10756.95 671
10757.93 642
10758.91 650
10759.89 612
10760.87 599
10761.85 649
10762.83 684
10763.81 689
10764.79 632
10765.77 649
10766.75 666
10767.73 661
10768.71 691
10769.69 665
10770.67 617
10771.65 574
10772.63 635
10773.61 580
10774.59 606
10775.57 684
10776.55 679
10777.53 819
10778.51 709
10779.49 668
10780.47 675
10781.45 713
10782.43 725
10783.41 675
10784.39 696
10785.38 681
10786.36 715
10787.34 725
10788.32 732
10789.30 702
10790.28 704
10791.26 662
10792.24 677
10793.22 664
10794.20 636
10795.19 676
10796.17 679
10797.15 663
10798.13 617
10799.11 688
10800.09 630
10801.07 690
10802.05 696
10803.04 598
10804.02 668
10805.00 652
10805.98 643
10806.96 673
10807.94 668
10808.93 682
10809.91 698
10810.89 671
10811.87 659
10812.85 641
10813.84 681
10814.82 638
10815.80 620
10816.78 656
10817.77 645
10818.75 717
10819.73 620
10820.71 630
10821.69 681
10822.68 682
10823.66 597
10824.64 628
10825.62 675
10826.61 656
10827.59 690
10828.57 616
10829.56 651
10830.54 626
10831.52 651
10832.50 672
10833.49 687
10834.47 689
10835.45 644
10836.44 707
10837.42 656
10838.40 654
10839.39 700
10840.37 710
10841.35 605
10842.34 712
10843.32 686
10844.30 654
10845.29 700
10846.27 675
10847.25 704
10848.24 679
10849.22 667
10850.20 690
10851.19 633
10852.17 627
10853.16 634
10854.14 692
10855.12 697
10856.11 691
10857.09 749
10858.08 720
10859.06 752
10860.04 773
10861.03 693
10862.01 725
10863.00 745
10863.98 718
10864.96 739
10865.95 739
10866.93 733
10867.92 721
10868.90 712
10869.89 750
10870.87 744
10871.86 701
10872.84 725
10873.83 770
10874.81 778
10875.80 808
10876.78 748
10877.77 766
10878.75 780
10879.74 835
10880.72 766
10881.71 725
10882.69 787
10883.68 848
10884.66 773
10885.65 801
10886.63 849
10887.62 810
10888.60 865
10889.59 814
10890.57 818
10891.56 817
10892.55 815
10893.53 842
10894.52 860
10895.50 860
10896.49 835
10897.47 863
10898.46 847
10899.45 860
10900.43 869
10901.42 856
10902.40 826
10903.39 824
10904.38 857
10905.36 861
10906.35 785
10907.34 821
10908.32 809
10909.31 903
10910.29 913
10911.28 903
10912.27 931
10913.25 902
10914.24 903
10915.23 883
10916.21 827
10917.20 987
10918.19 952
10919.17 978
10920.16 989
10921.15 944
10922.14 956
10923.12 1001
10924.11 1022
10925.10 969
10926.08 1034
10927.07 1027
10928.06 1049
10929.05 1013
10930.03 1034
10931.02 1078
10932.01 1073
10933.00 1092
10933.98 1071
10934.97 1100
10935.96 1051
10936.95 1078
10937.93 1028
10938.92 1036
10939.91 997
10940.90 1102
10941.88 1061
10942.87 1038
10943.86 1169
10944.85 1212
10945.84 1228
10946.82 1198
10947.81 1164
10948.80 1106
10949.79 1125
10950.78 1151
10951.77 1115
10952.75 1221
10953.74 1173
10954.73 1136
10955.72 1151
10956.71 1176
10957.70 1290
10958.69 1317
10959.67 1422
10960.66 1500
10961.65 1464
10962.64 1526
10963.63 1497
10964.62 1369
10965.61 1358
10966.60 1353
10967.58 1401
10968.57 1336
10969.56 1246
10970.55 1201
10971.54 1139
10972.53 1170
10973.52 1180
10974.51 1153
10975.50 1208
10976.49 1179
10977.48 1173
10978.47 1266
10979.46 1185
10980.45 1165
10981.44 1190
10982.43 1253
10983.42 1175
10984.41 1153
10985.40 1226
10986.38 1258
10987.37 1250
10988.36 1271
10989.35 1187
10990.34 1212
10991.34 1276
10992.33 1281
10993.32 1233
10994.31 1342
10995.30 1324
10996.29 1371
10997.28 1421
10998.27 1589
10999.26 1675
11000.25 1750
11001.24 1789
11002.23 2032
11003.22 2007
11004.21 2039
11005.20 2047
11006.19 1909
11007.18 1841
11008.17 1660
11009.16 1644
11010.16 1536
11011.15 1450
11012.14 1329
11013.13 1268
11014.12 1284
11015.11 1273
11016.10 1240
11017.09 1259
11018.08 1195
11019.08 1156
11020.07 1086
11021.06 1096
11022.05 1098
11023.04 1054
11024.03 1093
11025.03 1080
11026.02 1058
11027.01 1101
11028.00 1079
11028.99 1040
11029.98 1084
11030.98 1076
11031.97 1066
11032.96 1025
11033.95 1129
11034.94 1032
11035.94 1029
11036.93 1031
11037.92 1001
11038.91 1027
11039.91 1017
11040.90 1059
11041.89 990
11042.88 998
11043.87 1067
11044.87 993
11045.86 985
11046.85 972
11047.85 987
11048.84 928
11049.83 952
11050.82 956
11051.82 906
11052.81 927
11053.80 915
11054.80 917
11055.79 919
11056.78 933
11057.77 840
11058.77 875
11059.76 922
11060.75 895
11061.75 907
11062.74 892
11063.73 915
11064.73 886
11065.72 906
11066.71 946
11067.71 942
11068.70 941
11069.70 884
11070.69 932
11071.68 937
11072.68 945
11073.67 945
11074.66 908
11075.66 920
11076.65 968
11077.65 937
11078.64 963
11079.63 931
11080.63 932
11081.62 984
11082.62 955
11083.61 938
11084.61 918
11085.60 897
11086.59 913
11087.59 828
11088.58 816
11089.58 865
11090.57 957
11091.57 898
11092.56 920
11093.56 863
11094.55 842
11095.55 862
11096.54 890
11097.54 849
11098.53 855
11099.53 830
11100.52 925
11101.52 871
11102.51 868
11103.51 829
11104.50 805
11105.50 860
11106.49 934
11107.49 933
11108.48 890
11109.48 882
11110.47 840
11111.47 832
11112.46 879
11113.46 855
11114.46 818
11115.45 813
11116.45 843
11117.44 796
11118.44 842
11119.43 838
11120.43 877
11121.43 847
11122.42 858
11123.42 826
11124.41 821
11125.41 872
11126.41 810
11127.40 860
11128.40 862
11129.40 822
11130.39 854
11131.39 889
11132.39 816
11133.38 841
11134.38 865
11135.37 865
11136.37 861
11137.37 831
11138.37 863
11139.36 847
11140.36 854
11141.36 850
11142.35 834
11143.35 840
11144.35 833
11145.34 856
11146.34 819
11147.34 823
11148.33 851
11149.33 940
11150.33 902
11151.33 874
11152.32 878
11153.32 860
11154.32 824
11155.32 849
11156.31 900
11157.31 882
11158.31 837
11159.31 807
11160.30 879
11161.30 833
11162.30 833
11163.30 793
11164.30 885
11165.29 887
11166.29 855
11167.29 843
11168.29 827
11169.29 856
11170.28 881
11171.28 853
11172.28 820
11173.28 848
11174.28 932
11175.28 872
11176.27 840
11177.27 838
11178.27 820
11179.27 851
11180.27 838
11181.27 881
11182.27 886
11183.26 876
11184.26 843
11185.26 880
11186.26 869
11187.26 935
11188.26 842
11189.26 921
11190.26 898
11191.26 908
11192.26 937
11193.25 961
11194.25 909
11195.25 860
11196.25 1023
11197.25 970
11198.25 1002
11199.25 986
11200.25 970
11201.25 978
11202.25 950
11203.25 917
11204.25 935
11205.25 937
11206.25 866
11207.25 810
11208.25 857
11209.25 881
11210.25 895
11211.25 938
11212.25 1003
11213.25 889
11214.25 882
11215.25 971
11216.25 918
11217.25 866
11218.25 915
11219.25 882
11220.25 899
11221.25 890
11222.25 852
11223.25 846
11224.25 831
11225.25 838
11226.25 864
11227.25 868
11228.25 833
11229.26 824
11230.26 834
11231.26 794
11232.26 841
11233.26 866
11234.26 796
11235.26 795
11236.26 837
11237.26 830
11238.27 847
11239.27 868
11240.27 780
11241.27 747
11242.27 774
11243.27 775
11244.27 779
11245.27 782
11246.28 841
11247.28 834
11248.28 797
11249.28 763
11250.28 778
11251.28 804
11252.29 776
11253.29 779
11254.29 774
11255.29 797
11256.29 766
11257.30 757
11258.30 822
11259.30 748
11260.30 780
11261.31 762
11262.31 765
11263.31 812
11264.31 758
11265.31 766
11266.32 816
11267.32 771
11268.32 809
11269.32 803
11270.33 860
11271.33 841
11272.33 738
11273.34 851
11274.34 783
11275.34 865
11276.34 861
11277.35 863
11278.35 880
11279.35 859
11280.36 866
11281.36 920
11282.36 919
11283.37 899
11284.37 888
11285.37 916
11286.38 880
11287.38 836
11288.38 870
11289.39 770
11290.39 801
11291.39 810
11292.40 832
11293.40 839
11294.40 816
11295.41 767
11296.41 782
11297.42 816
11298.42 858
11299.42 848
11300.43 813
11301.43 873
11302.44 833
11303.44 805
11304.44 809
11305.45 909
11306.45 895
11307.46 818
11308.46 823
11309.47 886
11310.47 878
11311.47 869
11312.48 849
11313.48 836
11314.49 874
11315.49 900
11316.50 914
11317.50 948
11318.51 901
11319.51 894
11320.52 891
11321.52 881
11322.53 907
11323.53 810
11324.54 820
11325.54 841
11326.55 855
11327.55 791
11328.56 788
11329.56 822
11330.57 834
11331.57 859
11332.58 765
11333.58 815
11334.59 808
11335.60 862
11336.60 876
11337.61 832
11338.61 846
11339.62 845
11340.62 865
11341.63 882
11342.64 962
11343.64 915
11344.65 908
11345.65 927
11346.66 946
11347.67 910
11348.67 831
11349.68 848
11350.68 799
11351.69 801
11352.70 753
11353.70 795
11354.71 873
11355.72 871
11356.72 833
11357.73 804
11358.74 802
11359.74 814
11360.75 848
11361.76 876
11362.76 839
11363.77 775
11364.78 764
11365.78 790
11366.79 790
11367.80 892
11368.80 859
11369.81 840
11370.82 807
11371.83 753
11372.83 760
11373.84 795
11374.85 750
11375.85 775
11376.86 845
11377.87 804
11378.88 846
11379.88 821
11380.89 819
11381.90 839
11382.91 779
11383.92 756
11384.92 781
11385.93 829
11386.94 781
11387.95 768
11388.95 767
11389.96 771
11390.97 776
11391.98 749
11392.99 830
11393.99 814
11395.00 784
11396.01 812
11397.02 751
11398.03 749
11399.04 754
11400.04 759
11401.05 791
11402.06 791
11403.07 778
11404.08 776
11405.09 804
11406.10 763
11407.11 844
11408.11 868
11409.12 806
11410.13 783
11411.14 789
11412.15 867
11413.16 760
11414.17 726
11415.18 822
11416.19 816
11417.19 791
11418.20 776
11419.21 771
11420.22 868
11421.23 875
11422.24 865
11423.25 845
11424.26 809
11425.27 865
11426.28 867
11427.29 789
11428.30 834
11429.31 843
11430.32 750
11431.33 831
11432.34 868
11433.35 847
11434.36 863
11435.37 880
11436.38 864
11437.39 912
11438.40 874
11439.41 859
11440.42 876
11441.43 836
11442.44 832
11443.45 872
11444.46 867
11445.47 826
11446.48 890
11447.49 885
11448.50 881
11449.51 934
11450.52 917
11451.53 845
11452.54 905
11453.56 901
11454.57 910
11455.58 915
11456.59 886
11457.60 923
11458.61 907
11459.62 956
11460.63 980
11461.64 954
11462.65 901
11463.67 864
11464.68 869
11465.69 932
11466.70 949
11467.71 890
11468.72 882
11469.73 891
11470.75 975
11471.76 983
11472.77 947
11473.78 969
11474.79 955
11475.80 919
11476.82 907
11477.83 929
11478.84 934
11479.85 948
11480.86 899
11481.88 930
11482.89 961
11483.90 906
11484.91 952
11485.92 997
11486.94 946
11487.95 952
11488.96 963
11489.97 1002
11490.99 1023
11492.00 946
11493.01 956
11494.02 950
11495.04 942
11496.05 1021
11497.06 1032
11498.08 1009
11499.09 1075
11500.10 975
11501.11 1091
11502.13 1006
11503.14 971
11504.15 986
11505.17 1012
11506.18 1005
11507.19 1064
11508.21 1013
11509.22 1045
11510.23 1092
11511.25 1128
11512.26 1007
11513.27 983
11514.29 1009
11515.30 1062
11516.31 1084
11517.33 1094
11518.34 1010
11519.35 1003
11520.37 1071
11521.38 1123
11522.40 1124
11523.41 1127
11524.42 1027
11525.44 1034
11526.45 1110
11527.47 1163
11528.48 1119
11529.49 1050
11530.51 1171
11531.52 1146
11532.54 1133
11533.55 1161
11534.56 1121
11535.58 1187
11536.59 1153
11537.61 1160
11538.62 1165
11539.64 1227
11540.65 1212
11541.67 1197
11542.68 1235
11543.70 1241
11544.71 1252
11545.73 1179
11546.74 1275
11547.76 1217
11548.77 1230
11549.79 1290
11550.80 1308
11551.82 1300
11552.83 1360
11553.85 1378
11554.86 1353
11555.88 1395
11556.89 1466
11557.91 1567
11558.92 1452
11559.94 1489
11560.95 1507
11561.97 1535
11562.99 1583
11564.00 1530
11565.02 1563
11566.03 1538
11567.05 1618
11568.06 1632
11569.08 1663
11570.10 1711
11571.11 1622
11572.13 1666
11573.14 1723
11574.16 1793
11575.18 1771
11576.19 1848
11577.21 1926
11578.23 1910
11579.24 1985
11580.26 2055
11581.27 2142
11582.29 2156
11583.31 2256
11584.32 2346
11585.34 2365
11586.36 2379
11587.37 2489
11588.39 2667
11589.41 2597
11590.42 2606
11591.44 2508
11592.46 2723
11593.48 2753
11594.49 2939
11595.51 3076
11596.53 3417
11597.54 3586
11598.56 4067
11599.58 4653
11600.60 5068
11601.61 5354
11602.63 5748
11603.65 6054
11604.67 6018
11605.68 5713
11606.70 5224
11607.72 4900
11608.74 4332
11609.75 3841
11610.77 3470
11611.79 3119
11612.81 2798
11613.82 2607
11614.84 2528
11615.86 2345
11616.88 2319
11617.90 2213
11618.91 2120
11619.93 2003
11620.95 1965
11621.97 1949
11622.99 1830
11624.01 1860
11625.02 1680
11626.04 1671
11627.06 1662
11628.08 1669
11629.10 1655
11630.12 1605
11631.14 1646
11632.15 1626
11633.17 1587
11634.19 1582
11635.21 1627
11636.23 1605
11637.25 1561
11638.27 1618
11639.29 1645
11640.31 1691
11641.32 1608
11642.34 1676
11643.36 1602
11644.38 1538
11645.40 1472
11646.42 1446
11647.44 1396
11648.46 1397
11649.48 1361
11650.50 1362
11651.52 1375
11652.54 1359
11653.56 1280
11654.58 1325
11655.60 1342
11656.62 1307
11657.64 1269
11658.66 1278
11659.68 1343
11660.70 1240
11661.72 1315
11662.74 1348
11663.76 1316
11664.78 1307
11665.80 1276
11666.82 1321
11667.84 1385
11668.86 1415
11669.88 1361
11670.90 1443
11671.92 1455
11672.94 1392
11673.96 1406
11674.98 1418
11676.00 1502
11677.02 1494
11678.04 1551
11679.06 1510
11680.08 1552
11681.10 1523
11682.12 1608
11683.15 1566
11684.17 1594
11685.19 1556
11686.21 1608
11687.23 1546
11688.25 1540
11689.27 1490
11690.29 1509
11691.31 1544
11692.34 1494
11693.36 1458
11694.38 1420
11695.40 1393
11696.42 1477
11697.44 1427
11698.46 1431
11699.49 1463
11700.51 1472
11701.53 1419
11702.55 1473
11703.57 1387
11704.60 1375
11705.62 1361
11706.64 1376
11707.66 1367
11708.68 1335
11709.71 1349
11710.73 1342
11711.75 1350
11712.77 1354
11713.79 1346
11714.82 1352
11715.84 1269
11716.86 1322
11717.88 1333
11718.91 1289
11719.93 1199
11720.95 1267
11721.97 1219
11723.00 1277
11724.02 1196
11725.04 1169
11726.06 1191
11727.09 1193
11728.11 1165
11729.13 1144
11730.16 1128
11731.18 1154
11732.20 1175
11733.23 1120
11734.25 1043
11735.27 1036
11736.30 1123
11737.32 1082
11738.34 1087
11739.37 1198
11740.39 1125
11741.41 1012
11742.44 1064
11743.46 1095
11744.48 1127
11745.51 1152
11746.53 1134
11747.55 1064
11748.58 1080
11749.60 1054
11750.63 1091
11751.65 1113
11752.67 1047
11753.70 993
11754.72 1040
11755.75 1134
11756.77 1067
11757.79 1044
11758.82 991
11759.84 1015
11760.87 984
11761.89 976
11762.92 983
11763.94 1034
11764.96 927
11765.99 897
11767.01 986
11768.04 946
11769.06 937
11770.09 962
11771.11 947
11772.14 946
11773.16 1022
11774.19 993
11775.21 1043
11776.24 914
11777.26 904
11778.29 909
11779.31 906
11780.34 929
11781.36 910
11782.39 935
11783.41 958
11784.44 962
11785.46 908
11786.49 892
11787.52 883
11788.54 950
11789.57 868
11790.59 874
11791.62 912
11792.64 864
11793.67 834
11794.69 850
11795.72 855
11796.75 881
11797.77 856
11798.80 867
11799.82 892
11800.85 830
11801.88 855
11802.90 807
11803.93 863
11804.96 802
11805.98 822
11807.01 809
11808.03 829
11809.06 795
11810.09 820
11811.11 880
11812.14 787
11813.17 778
11814.19 813
11815.22 846
11816.25 878
11817.27 845
11818.30 813
11819.33 828
11820.35 797
11821.38 820
11822.41 847
11823.44 880
11824.46 825
11825.49 858
11826.52 841
11827.54 850
11828.57 823
11829.60 833
11830.63 838
11831.65 799
11832.68 850
11833.71 881
11834.74 889
11835.76 862
11836.79 804
11837.82 859
11838.85 878
11839.87 858
11840.90 800
11841.93 777
11842.96 843
11843.99 786
11845.01 795
11846.04 784
11847.07 813
11848.10 859
11849.13 791
11850.15 766
11851.18 786
11852.21 850
11853.24 817
11854.27 812
11855.30 827
11856.33 838
11857.35 900
11858.38 796
11859.41 836
11860.44 814
11861.47 920
11862.50 889
11863.53 854
11864.55 816
11865.58 814
11866.61 885
11867.64 864
11868.67 837
11869.70 874
11870.73 844
11871.76 891
11872.79 897
11873.82 869
11874.85 834
11875.88 853
11876.90 907
11877.93 894
11878.96 843
11879.99 833
11881.02 943
11882.05 895
11883.08 874
11884.11 849
11885.14 916
11886.17 888
11887.20 908
11888.23 1002
11889.26 951
11890.29 914
11891.32 920
11892.35 938
11893.38 914
11894.41 967
11895.44 910
11896.47 915
11897.50 928
11898.53 994
11899.56 1023
11900.59 1089
11901.62 1010
11902.65 1066
11903.68 1135
11904.71 1010
11905.75 1129
11906.78 1230
11907.81 1129
11908.84 1081
11909.87 1073
11910.90 1031
11911.93 999
11912.96 1026
11913.99 1047
11915.02 1076
11916.05 1058
11917.09 992
11918.12 1012
11919.15 1002
11920.18 980
11921.21 987
11922.24 1082
11923.27 1062
11924.30 1033
11925.34 1116
11926.37 1055
11927.40 1137
11928.43 1174
11929.46 1196
11930.49 1243
11931.53 1220
11932.56 1331
11933.59 1427
11934.62 1433
11935.65 1553
11936.69 1556
11937.72 1521
11938.75 1372
11939.78 1344
11940.81 1285
11941.85 1281
11942.88 1198
11943.91 1116
11944.94 1103
11945.98 1074
11947.01 1097
11948.04 1024
11949.07 991
11950.11 1032
11951.14 946
11952.17 912
11953.20 920
11954.24 921
11955.27 983
11956.30 911
11957.34 979
11958.37 921
11959.40 951
11960.43 916
11961.47 884
11962.50 833
11963.53 877
11964.57 900
11965.60 921
11966.63 908
11967.67 861
11968.70 942
11969.73 933
11970.77 900
11971.80 877
11972.83 929
11973.87 917
11974.90 978
11975.93 936
11976.97 968
11978.00 899
11979.04 858
11980.07 880
11981.10 904
11982.14 907
11983.17 935
11984.21 955
11985.24 851
11986.27 842
11987.31 868
11988.34 880
11989.38 877
11990.41 888
11991.45 948
11992.48 925
11993.51 877
11994.55 901
11995.58 905
11996.62 901
11997.65 954
11998.69 926
11999.72 975
12000.76 967
12001.79 998
12002.83 955
12003.86 940
12004.90 951
12005.93 949
12006.97 918
12008.00 933
12009.04 933
12010.07 984
12011.11 1064
12012.14 1007
12013.18 988
12014.21 980
12015.25 1054
12016.28 1064
12017.32 1032
12018.35 1054
12019.39 1051
12020.43 1116
12021.46 1177
12022.50 1096
12023.53 1064
12024.57 1112
12025.60 1101
12026.64 1103
12027.68 1053
12028.71 1041
12029.75 1044
12030.78 1060
12031.82 1077
12032.86 1044
12033.89 1107
12034.93 1076
12035.97 1057
12037.00 1021
12038.04 1010
12039.07 1009
12040.11 998
12041.15 1071
12042.18 1019
12043.22 967
12044.26 986
12045.29 1053
12046.33 1021
12047.37 940
12048.40 977
12049.44 1017
12050.48 981
12051.52 1032
12052.55 1009
12053.59 965
12054.63 1004
12055.66 997
12056.70 982
12057.74 1041
12058.78 964
12059.81 1026
12060.85 973
12061.89 961
12062.92 953
12063.96 975
12065.00 1020
12066.04 955
12067.07 1017
12068.11 1055
12069.15 1055
12070.19 1004
12071.23 1008
12072.26 965
12073.30 1017
12074.34 1013
12075.38 1007
12076.42 985
12077.45 1014
12078.49 1054
12079.53 1100
12080.57 1038
12081.61 1010
12082.64 996
12083.68 961
12084.72 997
12085.76 1027
12086.80 1036
12087.84 1036
12088.88 1069
12089.91 1103
12090.95 1086
12091.99 1090
12093.03 1130
12094.07 1078
12095.11 1073
12096.15 1044
12097.19 1070
12098.22 1062
12099.26 1135
12100.30 1096
12101.34 1098
12102.38 1096
12103.42 1095
12104.46 1161
12105.50 1188
12106.54 1293
12107.58 1240
12108.62 1199
12109.66 1199
12110.70 1232
12111.74 1182
12112.78 1206
12113.81 1147
12114.85 1088
12115.89 1031
12116.93 974
12117.97 964
12119.01 929
12120.05 955
12121.09 957
12122.13 949
12123.17 910
12124.21 895
12125.25 897
12126.29 853
12127.33 881
12128.37 848
12129.42 887
12130.46 882
12131.50 891
12132.54 871
12133.58 816
12134.62 840
12135.66 852
12136.70 856
12137.74 873
12138.78 908
12139.82 884
12140.86 885
12141.90 855
12142.94 866
12143.98 832
12145.03 823
12146.07 823
12147.11 770
12148.15 827
12149.19 859
12150.23 840
12151.27 847
12152.31 821
12153.35 783
12154.40 778
12155.44 818
12156.48 817
12157.52 838
12158.56 825
12159.60 805
12160.65 774
12161.69 802
12162.73 777
12163.77 722
12164.81 826
12165.85 818
12166.90 808
12167.94 828
12168.98 842
12170.02 765
12171.06 768
12172.11 776
12173.15 765
12174.19 800
12175.23 801
12176.28 817
12177.32 764
12178.36 773
12179.40 745
12180.45 838
12181.49 796
12182.53 737
12183.57 765
12184.62 787
12185.66 791
12186.70 800
12187.74 808
12188.79 770
12189.83 792
12190.87 788
12191.92 759
12192.96 778
12194.00 781
12195.05 755
12196.09 725
12197.13 778
12198.18 754
12199.22 754
12200.26 795
12201.31 737
12202.35 806
12203.39 844
12204.44 785
12205.48 755
12206.52 802
12207.57 807
12208.61 816
12209.65 821
12210.70 813
12211.74 835
12212.79 780
12213.83 773
12214.87 803
12215.92 775
12216.96 764
12218.01 762
12219.05 821
12220.09 817
12221.14 816
12222.18 836
12223.23 792
12224.27 826
12225.32 782
12226.36 742
12227.41 712
12228.45 761
12229.49 801
12230.54 788
12231.58 824
12232.63 843
12233.67 824
12234.72 818
12235.76 805
12236.81 814
12237.85 806
12238.90 725
12239.94 749
12240.99 751
12242.03 716
12243.08 774
12244.12 740
12245.17 771
12246.21 739
12247.26 717
12248.31 711
12249.35 698
12250.40 747
12251.44 793
12252.49 823
12253.53 736
12254.58 754
12255.62 740
12256.67 789
12257.72 748
12258.76 758
12259.81 755
12260.85 733
12261.90 753
12262.95 745
12263.99 707
12265.04 672
12266.08 657
12267.13 737
12268.18 698
12269.22 687
12270.27 748
12271.32 695
12272.36 735
12273.41 691
12274.46 682
12275.50 675
12276.55 659
12277.60 639
12278.64 696
12279.69 634
12280.74 680
12281.78 666
12282.83 651
12283.88 675
12284.92 680
12285.97 647
12287.02 656
12288.07 627
12289.11 697
12290.16 701
12291.21 694
12292.25 668
12293.30 640
12294.35 661
12295.40 682
12296.44 670
12297.49 637
12298.54 649
12299.59 663
12300.63 690
12301.68 654
12302.73 659
12303.78 722
12304.83 655
12305.87 647
12306.92 687
12307.97 677
12309.02 696
12310.07 771
12311.11 668
12312.16 707
12313.21 732
12314.26 710
12315.31 673
12316.35 673
12317.40 672
12318.45 654
12319.50 680
12320.55 650
12321.60 672
12322.65 685
12323.69 745
12324.74 651
12325.79 602
12326.84 639
12327.89 623
12328.94 622
12329.99 633
12331.04 678
12332.09 665
12333.13 688
12334.18 675
12335.23 623
12336.28 626
12337.33 627
12338.38 623
12339.43 635
12340.48 680
12341.53 629
12342.58 622
12343.63 640
12344.68 638
12345.73 639
12346.78 664
12347.83 649
12348.88 616
12349.93 658
12350.98 640
12352.03 633
12353.07 649
12354.12 676
12355.17 606
12356.22 602
12357.28 631
12358.33 606
12359.38 610
12360.43 668
12361.48 623
12362.53 619
12363.58 656
12364.63 668
12365.68 585
12366.73 637
12367.78 648
12368.83 665
12369.88 648
12370.93 699
12371.98 703
12373.03 680
12374.08 658
12375.13 658
12376.18 611
12377.24 643
12378.29 664
12379.34 699
12380.39 705
12381.44 625
12382.49 638
12383.54 618
12384.59 622
12385.64 633
12386.70 659
12387.75 656
12388.80 640
12389.85 700
12390.90 665
12391.95 640
12393.00 678
12394.06 658
12395.11 587
12396.16 621
12397.21 650
12398.26 611
12399.32 660
12400.37 676
12401.42 668
12402.47 686
12403.52 659
12404.58 687
12405.63 662
12406.68 676
12407.73 600
12408.78 660
12409.84 685
12410.89 721
12411.94 706
12412.99 719
12414.05 740
12415.10 745
12416.15 633
12417.20 654
12418.26 679
12419.31 688
12420.36 718
12421.42 679
12422.47 708
12423.52 715
12424.57 701
12425.63 720
12426.68 678
12427.73 708
12428.79 715
12429.84 704
12430.89 690
12431.95 649
12433.00 691
12434.05 716
12435.11 734
12436.16 690
12437.21 655
12438.27 655
12439.32 719
12440.37 707
12441.43 679
12442.48 666
12443.54 739
12444.59 720
12445.64 713
12446.70 721
12447.75 709
12448.80 704
12449.86 704
12450.91 685
12451.97 653
12453.02 648
12454.08 671
12455.13 672
12456.18 687
12457.24 696
12458.29 694
12459.35 675
12460.40 694
12461.46 741
12462.51 688
12463.57 631
12464.62 657
12465.67 703
12466.73 679
12467.78 712
12468.84 646
12469.89 704
12470.95 653
12472.00 664
12473.06 681
12474.11 705
12475.17 725
12476.22 724
12477.28 703
12478.33 723
12479.39 738
12480.45 809
12481.50 800
12482.56 839
12483.61 783
12484.67 829
12485.72 790
12486.78 799
12487.83 812
12488.89 826
12489.95 836
12491.00 834
12492.06 953
12493.11 980
12494.17 967
12495.22 1004
12496.28 1095
12497.34 1150
12498.39 1256
12499.45 1329
12500.50 1282
12501.56 1348
12502.62 1210
12503.67 1164
12504.73 1042
12505.79 1088
12506.84 1034
12507.90 1008
12508.96 913
12510.01 880
12511.07 841
12512.13 819
12513.18 812
12514.24 810
12515.30 739
12516.35 782
12517.41 810
12518.47 769
12519.52 751
12520.58 762
12521.64 742
12522.70 760
12523.75 806
12524.81 718
12525.87 743
12526.92 749
12527.98 686
12529.04 693
12530.10 751
12531.15 730
12532.21 748
12533.27 751
12534.33 717
12535.38 688
12536.44 717
12537.50 776
12538.56 769
12539.62 754
12540.67 730
12541.73 750
12542.79 728
12543.85 733
12544.91 704
12545.96 756
12547.02 720
12548.08 711
12549.14 721
12550.20 720
12551.25 676
12552.31 740
12553.37 713
12554.43 686
12555.49 718
12556.55 743
12557.61 758
12558.66 717
12559.72 771
12560.78 726
12561.84 722
12562.90 735
12563.96 719
12565.02 809
12566.08 769
12567.14 734
12568.19 750
12569.25 766
12570.31 752
12571.37 806
12572.43 813
12573.49 817
12574.55 857
12575.61 875
12576.67 911
12577.73 926
12578.79 960
12579.85 960
12580.91 998
12581.97 950
12583.03 993
12584.09 919
12585.15 936
12586.20 860
12587.26 881
12588.32 925
12589.38 832
12590.44 839
12591.50 838
12592.56 798
12593.62 789
12594.69 819
12595.75 840
12596.81 845
12597.87 786
12598.93 786
12599.99 807
12601.05 765
12602.11 779
12603.17 797
12604.23 817
12605.29 819
12606.35 756
12607.41 722
12608.47 736
12609.53 713
12610.59 774
12611.65 811
12612.71 802
12613.78 740
12614.84 763
12615.90 799
12616.96 764
12618.02 778
12619.08 820
12620.14 855
12621.20 817
12622.27 761
12623.33 776
12624.39 761
12625.45 809
12626.51 774
12627.57 791
12628.63 730
12629.70 782
12630.76 745
12631.82 766
12632.88 760
12633.94 739
12635.00 729
12636.07 733
12637.13 756
12638.19 699
12639.25 753
12640.31 708
12641.38 747
12642.44 770
12643.50 752
12644.56 786
12645.63 762
12646.69 717
12647.75 776
12648.81 757
12649.88 770
12650.94 776
12652.00 762
12653.06 810
12654.13 811
12655.19 842
12656.25 816
12657.31 770
12658.38 804
12659.44 844
12660.50 835
12661.57 819
12662.63 864
12663.69 843
12664.76 791
12665.82 769
12666.88 809
12667.95 767
12669.01 741
12670.07 740
12671.14 805
12672.20 762
12673.26 751
12674.33 808
12675.39 814
12676.45 814
12677.52 818
12678.58 826
12679.64 781
12680.71 746
12681.77 818
12682.84 829
12683.90 808
12684.96 815
12686.03 800
12687.09 850
12688.16 836
12689.22 814
12690.28 904
12691.35 872
12692.41 828
12693.48 861
12694.54 805
12695.61 847
12696.67 922
12697.74 919
12698.80 924
12699.86 940
12700.93 900
12701.99 891
12703.06 955
12704.12 984
12705.19 1016
12706.25 1007
12707.32 1024
12708.38 975
12709.45 991
12710.51 935
12711.58 958
12712.64 956
12713.71 929
12714.77 927
12715.84 888
12716.90 877
12717.97 875
12719.03 865
12720.10 864
12721.17 809
12722.23 848
12723.30 821
12724.36 850
12725.43 819
12726.49 886
12727.56 850
12728.63 780
12729.69 805
12730.76 852
12731.82 799
12732.89 778
12733.96 860
12735.02 835
12736.09 803
12737.15 778
12738.22 810
12739.29 817
12740.35 770
12741.42 813
12742.49 790
12743.55 802
12744.62 809
12745.68 803
12746.75 754
12747.82 771
12748.88 744
12749.95 753
12751.02 728
12752.09 716
12753.15 713
12754.22 730
12755.29 785
12756.35 752
12757.42 717
12758.49 710
12759.55 739
12760.62 697
12761.69 713
12762.76 734
12763.82 755
12764.89 677
12765.96 740
12767.03 738
12768.09 723
12769.16 714
12770.23 701
12771.30 685
12772.36 678
12773.43 728
12774.50 722
12775.57 700
12776.63 693
12777.70 683
12778.77 614
12779.84 608
12780.91 700
12781.97 710
12783.04 690
12784.11 717
12785.18 688
12786.25 700
12787.31 668
12788.38 655
12789.45 664
12790.52 684
12791.59 704
12792.66 637
12793.73 673
12794.79 640
12795.86 711
12796.93 712
12798.00 702
12799.07 667
12800.14 646
12801.21 696
12802.28 698
12803.34 694
12804.41 678
12805.48 693
12806.55 703
12807.62 679
12808.69 662
12809.76 690
12810.83 661
12811.90 719
12812.97 692
12814.04 662
12815.11 669
12816.18 678
12817.25 699
12818.31 736
12819.38 695
12820.45 705
12821.52 701
12822.59 712
12823.66 689
12824.73 722
12825.80 704
12826.87 691
12827.94 664
12829.01 689
12830.08 720
12831.15 698
12832.22 663
12833.29 681
12834.36 622
12835.43 703
12836.50 711
12837.57 642
12838.65 643
12839.72 661
12840.79 690
12841.86 627
12842.93 619
12844.00 652
12845.07 636
12846.14 675
12847.21 628
12848.28 603
12849.35 640
12850.42 606
12851.49 604
12852.57 589
12853.64 643
12854.71 641
12855.78 615
12856.85 588
12857.92 628
12858.99 640
12860.06 591
12861.13 589
12862.21 618
12863.28 630
12864.35 635
12865.42 655
12866.49 632
12867.56 580
12868.64 559
12869.71 569
12870.78 620
12871.85 623
12872.92 591
12874.00 583
12875.07 610
12876.14 544
12877.21 588
12878.28 563
12879.36 546
12880.43 571
12881.50 590
12882.57 562
12883.64 535
12884.72 543
12885.79 605
12886.86 600
12887.93 559
12889.01 557
12890.08 565
12891.15 546
12892.22 581
12893.30 589
12894.37 550
12895.44 545
12896.52 554
12897.59 549
12898.66 528
12899.73 520
12900.81 564
12901.88 533
12902.95 543
12904.03 541
12905.10 501
12906.17 526
12907.25 523
12908.32 573
12909.39 564
12910.47 612
12911.54 551
12912.61 519
12913.69 530
12914.76 511
12915.83 531
12916.91 592
12917.98 575
12919.06 548
12920.13 534
12921.20 543
12922.28 517
12923.35 530
12924.43 541
12925.50 503
12926.57 532
12927.65 499
12928.72 546
12929.80 542
12930.87 524
12931.95 519
12933.02 530
12934.09 527
12935.17 577
12936.24 543
12937.32 539
12938.39 546
12939.47 528
12940.54 514
12941.62 478
12942.69 487
12943.77 490
12944.84 533
12945.92 539
12946.99 558
12948.07 544
12949.14 519
12950.22 500
12951.29 498
12952.37 498
12953.44 497
12954.52 495
12955.59 506
12956.67 520
12957.74 525
12958.82 527
12959.89 520
12960.97 505
12962.04 510
12963.12 525
12964.20 556
12965.27 514
12966.35 585
12967.42 571
12968.50 545
12969.58 528
12970.65 472
12971.73 496
12972.80 525
12973.88 526
12974.96 547
12976.03 536
12977.11 566
12978.18 585
12979.26 534
12980.34 567
12981.41 528
12982.49 570
12983.57 522
12984.64 498
12985.72 563
12986.80 546
12987.87 547
12988.95 528
12990.03 535
12991.10 551
12992.18 523
12993.26 517
12994.33 511
12995.41 538
12996.49 553
12997.56 559
12998.64 557
12999.72 580
13000.80 532
13001.87 551
13002.95 534
13004.03 524
13005.11 535
13006.18 538
13007.26 523
13008.34 572
13009.42 552
13010.49 566
13011.57 593
13012.65 569
13013.73 563
13014.80 508
13015.88 600
13016.96 582
13018.04 539
13019.12 543
13020.19 518
13021.27 526
13022.35 546
13023.43 541
13024.51 520
13025.58 568
13026.66 626
13027.74 587
13028.82 570
13029.90 539
13030.98 569
13032.05 582
13033.13 557
13034.21 517
13035.29 484
13036.37 549
13037.45 562
13038.53 555
13039.61 629
13040.68 632
13041.76 617
13042.84 556
13043.92 552
13045.00 564
13046.08 570
13047.16 573
13048.24 523
13049.32 543
13050.40 543
13051.48 555
13052.55 558
13053.63 537
13054.71 533
13055.79 568
13056.87 551
13057.95 564
13059.03 588
13060.11 591
13061.19 611
13062.27 564
13063.35 591
13064.43 585
13065.51 532
13066.59 564
13067.67 553
13068.75 577
13069.83 567
13070.91 525
13071.99 545
13073.07 554
13074.15 519
13075.23 531
13076.31 521
13077.39 534
13078.47 513
13079.55 540
13080.63 586
13081.71 574
13082.79 557
13083.88 578
13084.96 569
13086.04 547
13087.12 555
13088.20 559
13089.28 566
13090.36 577
13091.44 552
13092.52 576
13093.60 511
13094.68 531
13095.77 557
13096.85 552
13097.93 542
13099.01 529
13100.09 552
13101.17 539
13102.25 533
13103.34 505
13104.42 576
13105.50 544
13106.58 526
13107.66 563
13108.74 585
13109.82 566
13110.91 549
13111.99 529
13113.07 521
13114.15 470
13115.23 524
13116.32 513
13117.40 531
13118.48 496
13119.56 520
13120.64 513
13121.73 491
13122.81 505
13123.89 458
13124.97 506
13126.06 504
13127.14 493
13128.22 494
13129.30 485
13130.39 546
13131.47 540
13132.55 553
13133.63 547
13134.72 496
13135.80 560
13136.88 580
13137.97 546
13139.05 506
13140.13 475
13141.21 530
13142.30 530
13143.38 466
13144.46 492
13145.55 493
13146.63 505
13147.71 522
13148.80 452
13149.88 493
13150.96 481
13152.05 527
13153.13 515
13154.21 516
13155.30 501
13156.38 531
13157.47 483
13158.55 502
13159.63 545
13160.72 500
13161.80 517
13162.88 498
13163.97 482
13165.05 501
13166.14 531
13167.22 485
13168.31 490
13169.39 516
13170.47 522
13171.56 534
13172.64 491
13173.73 515
13174.81 498
13175.90 458
13176.98 522
13178.06 545
13179.15 502
13180.23 494
13181.32 530
13182.40 523
13183.49 499
13184.57 539
13185.66 562
13186.74 504
13187.83 499
13188.91 510
13190.00 499
13191.08 492
13192.17 544
13193.25 549
13194.34 556
13195.42 520
13196.51 539
13197.59 525
13198.68 551
13199.77 596
13200.85 562
13201.94 478
13203.02 484
13204.11 523
13205.19 530
13206.28 491
13207.36 457
13208.45 508
13209.54 544
13210.62 526
13211.71 554
13212.79 497
13213.88 506
13214.97 521
13216.05 511
13217.14 539
13218.22 488
13219.31 497
13220.40 542
13221.48 510
13222.57 494
13223.66 531
13224.74 529
13225.83 514
13226.92 496
13228.00 491
13229.09 506
13230.18 541
13231.26 529
13232.35 522
13233.44 521
13234.52 490
13235.61 570
13236.70 532
13237.78 559
13238.87 556
13239.96 534
13241.05 540
13242.13 554
13243.22 565
13244.31 570
13245.39 542
13246.48 559
13247.57 537
13248.66 506
13249.74 555
13250.83 542
13251.92 516
13253.01 528
13254.10 521
13255.18 529
13256.27 564
13257.36 587
13258.45 610
13259.53 618
13260.62 530
13261.71 540
13262.80 572
13263.89 590
13264.97 611
13266.06 623
13267.15 595
13268.24 568
13269.33 583
13270.42 556
13271.50 547
13272.59 577
13273.68 575
13274.77 592
13275.86 583
13276.95 556
13278.04 583
13279.12 660
13280.21 569
13281.30 667
13282.39 601
13283.48 585
13284.57 615
13285.66 600
13286.75 618
13287.84 589
13288.93 599
13290.01 608
13291.10 619
13292.19 635
13293.28 687
13294.37 616
13295.46 612
13296.55 605
13297.64 605
13298.73 602
13299.82 628
13300.91 601
13302.00 623
13303.09 637
13304.18 635
13305.27 602
13306.36 624
13307.45 646
13308.54 650
13309.63 645
13310.72 677
13311.81 720
13312.90 662
13313.99 672
13315.08 684
13316.17 685
13317.26 676
13318.35 645
13319.44 689
13320.53 670
13321.62 682
13322.71 681
13323.80 701
13324.89 692
13325.98 701
13327.07 716
13328.16 656
13329.25 669
13330.35 689
13331.44 707
13332.53 720
13333.62 693
13334.71 715
13335.80 707
13336.89 705
13337.98 692
13339.07 723
13340.16 710
13341.26 740
13342.35 697
13343.44 726
13344.53 748
13345.62 762
13346.71 709
13347.80 669
13348.90 674
13349.99 701
13351.08 738
13352.17 728
13353.26 716
13354.36 693
13355.45 772
13356.54 755
13357.63 760
13358.72 770
13359.81 757
13360.91 712
13362.00 740
13363.09 704
13364.18 734
13365.28 802
13366.37 809
13367.46 764
13368.55 831
13369.65 797
13370.74 853
13371.83 901
13372.92 849
13374.02 825
13375.11 878
13376.20 884
13377.29 794
13378.39 722
13379.48 760
13380.57 749
13381.67 764
13382.76 806
13383.85 699
13384.94 727
13386.04 748
13387.13 695
13388.22 744
13389.32 687
13390.41 686
13391.50 683
13392.60 633
13393.69 608
13394.78 679
13395.88 712
13396.97 658
13398.06 603
13399.16 605
13400.25 636
13401.35 665
13402.44 672
13403.53 651
13404.63 629
13405.72 649
13406.82 666
13407.91 650
13409.00 610
13410.10 607
13411.19 639
13412.29 649
13413.38 602
13414.47 610
13415.57 566
13416.66 618
13417.76 660
13418.85 627
13419.95 582
13421.04 626
13422.14 640
13423.23 602
13424.33 624
13425.42 656
13426.51 673
13427.61 667
13428.70 665
13429.80 660
13430.89 644
13431.99 644
13433.08 658
13434.18 658
13435.27 601
13436.37 673
13437.46 710
13438.56 691
13439.66 657
13440.75 663
13441.85 640
13442.94 705
13444.04 652
13445.13 632
13446.23 654
13447.32 668
13448.42 704
13449.52 692
13450.61 668
13451.71 668
13452.80 644
13453.90 673
13454.99 673
13456.09 726
13457.19 741
13458.28 711
13459.38 697
13460.48 656
13461.57 715
13462.67 723
13463.76 751
13464.86 773
13465.96 723
13467.05 707
13468.15 751
13469.25 723
13470.34 747
13471.44 746
13472.54 773
13473.63 686
13474.73 748
13475.83 815
13476.92 755
13478.02 741
13479.12 696
13480.21 716
13481.31 796
13482.41 750
13483.50 746
13484.60 757
13485.70 767
13486.80 778
13487.89 749
13488.99 764
13490.09 795
13491.19 812
13492.28 802
13493.38 802
13494.48 812
13495.58 788
13496.67 819
13497.77 806
13498.87 769
13499.97 787
13501.06 845
13502.16 831
13503.26 815
13504.36 854
13505.46 886
13506.55 907
13507.65 862
13508.75 922
13509.85 908
13510.95 897
13512.05 921
13513.14 878
13514.24 827
13515.34 847
13516.44 782
13517.54 764
13518.64 730
13519.73 694
13520.83 677
13521.93 698
13523.03 736
13524.13 705
13525.23 737
13526.33 709
13527.43 679
13528.53 690
13529.62 675
13530.72 676
13531.82 705
13532.92 671
13534.02 691
13535.12 667
13536.22 652
13537.32 646
13538.42 646
13539.52 678
13540.62 607
13541.72 637
13542.82 686
13543.92 675
13545.01 666
13546.11 644
13547.21 614
13548.31 667
13549.41 660
13550.51 666
13551.61 647
13552.71 614
13553.81 655
13554.91 619
13556.01 612
13557.11 623
13558.21 642
13559.31 664
13560.41 578
13561.51 616
13562.61 623
13563.72 663
13564.82 615
13565.92 591
13567.02 624
13568.12 631
13569.22 650
13570.32 633
13571.42 592
13572.52 554
13573.62 564
13574.72 647
13575.82 624
13576.92 645
13578.02 654
13579.13 612
13580.23 642
13581.33 644
13582.43 635
13583.53 625
13584.63 682
13585.73 664
13586.83 636
13587.94 613
13589.04 602
13590.14 590
13591.24 616
13592.34 644
13593.44 658
13594.54 599
13595.65 621
13596.75 669
13597.85 669
13598.95 640
13600.05 663
13601.16 687
13602.26 635
13603.36 689
13604.46 716
13605.56 657
13606.67 633
13607.77 662
13608.87 698
13609.97 697
13611.07 650
13612.18 616
13613.28 661
13614.38 686
13615.48 731
13616.59 653
13617.69 715
13618.79 680
13619.89 633
13621.00 627
13622.10 648
13623.20 644
13624.31 672
13625.41 697
13626.51 693
13627.61 670
13628.72 699
13629.82 741
13630.92 723
13632.03 660
13633.13 654
13634.23 690
13635.34 689
13636.44 698
13637.54 723
13638.65 694
13639.75 707
13640.85 690
13641.96 653
13643.06 678
13644.16 725
13645.27 704
13646.37 688
13647.48 678
13648.58 663
13649.68 696
13650.79 684
13651.89 695
13653.00 689
13654.10 678
13655.20 674
13656.31 612
13657.41 659
13658.52 663
13659.62 671
13660.72 651
13661.83 679
13662.93 671
13664.04 646
13665.14 633
13666.25 671
13667.35 626
13668.46 639
13669.56 620
13670.67 675
13671.77 644
13672.88 624
13673.98 619
13675.09 661
13676.19 637
13677.30 621
13678.40 734
13679.51 663
13680.61 641
13681.72 684
13682.82 645
13683.93 655
13685.03 643
13686.14 635
13687.24 663
13688.35 630
13689.45 651
13690.56 631
13691.66 647
13692.77 632
13693.88 626
13694.98 663
13696.09 673
13697.19 686
13698.30 642
13699.40 675
13700.51 653
13701.62 654
13702.72 660
13703.83 638
13704.93 649
13706.04 670
13707.15 654
13708.25 705
13709.36 735
13710.47 733
13711.57 701
13712.68 692
13713.79 715
13714.89 704
13716.00 688
13717.11 704
13718.21 727
13719.32 772
13720.43 712
13721.53 715
13722.64 749
13723.75 764
13724.85 757
13725.96 748
13727.07 810
13728.17 774
13729.28 762
13730.39 789
13731.50 792
13732.60 780
13733.71 819
13734.82 798
13735.92 797
13737.03 757
13738.14 813
13739.25 844
13740.35 802
13741.46 719
13742.57 756
13743.68 861
13744.79 865
13745.89 843
13747.00 802
13748.11 831
13749.22 861
13750.32 816
13751.43 822
13752.54 862
13753.65 789
13754.76 893
13755.87 821
13756.97 931
13758.08 905
13759.19 920
13760.30 859
13761.41 990
13762.52 1014
13763.62 983
13764.73 991
13765.84 998
13766.95 1009
13768.06 1071
13769.17 1081
13770.28 1102
13771.38 1143
13772.49 1186
13773.60 1173
13774.71 1220
13775.82 1277
13776.93 1348
13778.04 1241
13779.15 1269
13780.26 1296
13781.37 1236
13782.48 1232
13783.58 1202
13784.69 1158
13785.80 1148
13786.91 1097
13788.02 1051
13789.13 970
13790.24 994
13791.35 959
13792.46 946
13793.57 897
13794.68 905
13795.79 886
13796.90 850
13798.01 871
13799.12 841
13800.23 872
13801.34 866
13802.45 805
13803.56 812
13804.67 873
13805.78 823
13806.89 847
13808.00 813
13809.11 820
13810.22 862
13811.33 835
13812.44 835
13813.55 821
13814.66 819
13815.77 820
13816.88 783
13818.00 873
13819.11 841
13820.22 810
13821.33 808
13822.44 814
13823.55 809
13824.66 784
13825.77 811
13826.88 752
13827.99 722
13829.10 779
13830.22 808
13831.33 820
13832.44 797
13833.55 726
13834.66 795
13835.77 805
13836.88 847
13838.00 732
13839.11 747
13840.22 734
13841.33 743
13842.44 725
13843.55 763
13844.67 759
13845.78 791
13846.89 794
13848.00 790
13849.11 785
13850.23 804
13851.34 826
13852.45 854
13853.56 781
13854.67 744
13855.79 826
13856.90 784
13858.01 821
13859.12 838
13860.24 843
13861.35 799
13862.46 877
13863.57 884
13864.69 867
13865.80 885
13866.91 926
13868.02 971
13869.14 945
13870.25 957
13871.36 903
13872.47 970
13873.59 918
13874.70 902
13875.81 912
13876.93 900
13878.04 960
13879.15 919
13880.27 882
13881.38 828
13882.49 821
13883.61 848
13884.72 832
13885.83 876
13886.95 828
13888.06 856
13889.17 871
13890.29 809
13891.40 869
13892.51 838
13893.63 812
13894.74 830
13895.86 785
13896.97 785
13898.08 826
13899.20 810
13900.31 849
13901.43 793
13902.54 777
13903.65 823
13904.77 850
13905.88 815
13907.00 815
13908.11 782
13909.23 816
13910.34 843
13911.45 839
13912.57 864
13913.68 866
13914.80 830
13915.91 852
13917.03 794
13918.14 748
13919.26 752
13920.37 774
13921.49 822
13922.60 758
13923.72 763
13924.83 758
13925.95 763
13927.06 788
13928.18 733
13929.29 754
13930.41 764
13931.52 722
13932.64 760
13933.75 696
13934.87 753
13935.98 787
13937.10 758
13938.21 779
13939.33 794
13940.45 783
13941.56 736
13942.68 708
13943.79 727
13944.91 754
13946.03 685
13947.14 734
13948.26 698
13949.37 709
13950.49 698
13951.60 727
13952.72 756
13953.84 754
13954.95 694
13956.07 695
13957.19 729
13958.30 730
13959.42 697
13960.54 674
13961.65 712
13962.77 699
13963.88 728
13965.00 708
13966.12 667
13967.23 628
13968.35 684
13969.47 711
13970.59 754
13971.70 677
13972.82 679
13973.94 677
13975.05 734
13976.17 752
13977.29 699
13978.40 660
13979.52 734
13980.64 679
13981.76 673
13982.87 675
13983.99 711
13985.11 752
13986.23 730
13987.34 726
13988.46 725
13989.58 743
13990.70 703
13991.81 724
13992.93 754
13994.05 749
13995.17 695
13996.29 712
13997.40 689
13998.52 738
13999.64 781
14000.76 776
14001.88 728
14002.99 714
14004.11 737
14005.23 776
14006.35 763
14007.47 750
14008.58 730
14009.70 720
14010.82 775
14011.94 747
14013.06 784
14014.18 726
14015.30 805
14016.41 774
14017.53 715
14018.65 774
14019.77 752
14020.89 741
14022.01 760
14023.13 771
14024.25 717
14025.37 795
14026.48 741
14027.60 774
14028.72 778
14029.84 726
14030.96 724
14032.08 759
14033.20 764
14034.32 691
14035.44 734
14036.56 794
14037.68 790
14038.80 756
14039.92 685
14041.04 728
14042.16 684
14043.28 683
14044.40 694
14045.52 665
14046.64 733
14047.76 713
14048.88 695
14050.00 711
14051.12 671
14052.24 672
14053.36 721
14054.48 720
14055.60 728
14056.72 746
14057.84 717
14058.96 741
14060.08 718
14061.20 737
14062.32 684
14063.44 724
14064.56 712
14065.68 641
14066.80 696
14067.92 697
14069.04 718
14070.16 713
14071.28 718
14072.41 724
14073.53 727
14074.65 718
14075.77 737
14076.89 741
14078.01 699
14079.13 757
14080.25 745
14081.37 757
14082.50 774
14083.62 740
14084.74 832
14085.86 764
14086.98 794
14088.10 813
14089.23 841
14090.35 869
14091.47 771
14092.59 822
14093.71 818
14094.83 813
14095.96 828
14097.08 921
14098.20 870
14099.32 863
14100.44 885
14101.57 871
14102.69 864
14103.81 830
14104.93 874
14106.05 844
14107.18 842
14108.30 792
14109.42 834
14110.54 819
14111.67 824
14112.79 837
14113.91 840
14115.03 777
14116.16 778
14117.28 748
14118.40 760
14119.53 733
14120.65 766
14121.77 719
14122.89 732
14124.02 700
14125.14 703
14126.26 682
14127.39 639
14128.51 697
14129.63 742
14130.76 762
14131.88 704
14133.00 675
14134.13 721
14135.25 735
14136.37 711
14137.50 675
14138.62 722
14139.74 726
14140.87 713
14141.99 650
14143.11 656
14144.24 659
14145.36 721
14146.49 669
14147.61 671
14148.73 701
14149.86 730
14150.98 656
14152.11 676
14153.23 716
14154.35 679
14155.48 672
14156.60 655
14157.73 678
14158.85 634
14159.98 698
14161.10 687
14162.23 693
14163.35 722
14164.47 803
14165.60 690
14166.72 688
14167.85 666
14168.97 667
14170.10 666
14171.22 636
14172.35 683
14173.47 673
14174.60 608
14175.72 693
14176.85 692
14177.97 668
14179.10 694
14180.22 654
14181.35 641
14182.47 624
14183.60 604
14184.72 631
14185.85 640
14186.98 599
14188.10 639
14189.23 635
14190.35 640
14191.48 626
14192.60 589
14193.73 630
14194.86 650
14195.98 622
14197.11 598
14198.23 596
14199.36 599
14200.49 612
14201.61 638
14202.74 579
14203.86 571
14204.99 630
14206.12 614
14207.24 625
14208.37 633
14209.50 640
14210.62 610
14211.75 595
14212.87 574
14214.00 612
14215.13 594
14216.25 586
14217.38 543
14218.51 585
14219.63 586
14220.76 589
14221.89 586
14223.02 591
14224.14 585
14225.27 539
14226.40 562
14227.52 575
14228.65 596
14229.78 586
14230.91 621
14232.03 537
14233.16 562
14234.29 605
14235.41 595
14236.54 559
14237.67 592
14238.80 551
14239.92 614
14241.05 625
14242.18 549
14243.31 527
14244.44 568
14245.56 586
14246.69 548
14247.82 549
14248.95 533
14250.08 566
14251.20 591
14252.33 609
14253.46 523
14254.59 555
14255.72 576
14256.84 547
14257.97 526
14259.10 549
14260.23 583
14261.36 526
14262.49 542
14263.62 511
14264.74 549
14265.87 541
14267.00 549
14268.13 533
14269.26 524
14270.39 515
14271.52 546
14272.65 540
14273.77 532
14274.90 508
14276.03 502
14277.16 521
14278.29 495
14279.42 432
14280.55 451
14281.68 482
14282.81 561
14283.94 539
14285.07 493
14286.20 498
14287.33 551
14288.45 555
14289.58 492
14290.71 518
14291.84 531
14292.97 518
14294.10 504
14295.23 441
14296.36 460
14297.49 509
14298.62 518
14299.75 473
14300.88 464
14302.01 490
14303.14 477
14304.27 473
14305.40 514
14306.53 526
14307.66 497
14308.79 460
14309.92 477
14311.05 477
14312.19 477
14313.32 496
14314.45 459
14315.58 461
14316.71 472
14317.84 474
14318.97 487
14320.10 455
14321.23 396
14322.36 413
14323.49 496
14324.62 468
14325.75 457
14326.89 431
14328.02 431
14329.15 441
14330.28 450
14331.41 457
14332.54 444
14333.67 394
14334.80 406
14335.94 453
14337.07 510
14338.20 484
14339.33 452
14340.46 476
14341.59 502
14342.73 484
14343.86 460
14344.99 467
14346.12 419
14347.25 486
14348.38 465
14349.52 429
14350.65 467
14351.78 444
14352.91 434
14354.04 433
14355.18 430
14356.31 470
14357.44 454
14358.57 406
14359.71 467
14360.84 432
14361.97 471
14363.10 494
14364.24 473
14365.37 452
14366.50 434
14367.63 441
14368.77 467
14369.90 426
14371.03 407
14372.16 428
14373.30 428
14374.43 435
14375.56 442
14376.70 451
14377.83 415
14378.96 434
14380.10 459
14381.23 412
14382.36 364
14383.50 450
14384.63 479
14385.76 447
14386.90 408
14388.03 386
14389.16 484
14390.30 460
14391.43 476
14392.56 429
14393.70 441
14394.83 450
14395.97 448
14397.10 464
14398.23 424
14399.37 395
14400.50 454
14401.63 427
14402.77 417
14403.90 460
14405.04 460
14406.17 436
14407.31 466
14408.44 446
14409.57 479
14410.71 451
14411.84 411
14412.98 385
14414.11 419
14415.25 436
14416.38 429
14417.52 442
14418.65 420
14419.79 470
14420.92 464
14422.05 476
14423.19 433
14424.32 494
14425.46 475
14426.59 479
14427.73 484
14428.86 453
14430.00 439
14431.14 455
14432.27 482
14433.41 471
14434.54 448
14435.68 432
14436.81 416
14437.95 430
14439.08 449
14440.22 453
14441.35 462
14442.49 433
14443.63 476
14444.76 460
14445.90 463
14447.03 475
14448.17 469
14449.30 485
14450.44 442
14451.58 471
14452.71 433
14453.85 405
14454.98 420
14456.12 461
14457.26 430
14458.39 427
14459.53 444
14460.67 461
14461.80 464
14462.94 464
14464.08 426
14465.21 457
14466.35 476
14467.48 476
14468.62 439
14469.76 461
14470.90 478
14472.03 462
14473.17 479
14474.31 505
14475.44 470
14476.58 476
14477.72 511
14478.85 455
14479.99 471
14481.13 453
14482.27 454
14483.40 470
14484.54 488
14485.68 483
14486.81 463
14487.95 456
14489.09 451
14490.23 453
14491.36 459
14492.50 470
14493.64 455
14494.78 450
14495.92 457
14497.05 455
14498.19 447
14499.33 448
14500.47 445
14501.60 434
14502.74 460
14503.88 487
14505.02 484
14506.16 490
14507.30 467
14508.43 477
14509.57 485
14510.71 470
14511.85 414
14512.99 467
14514.13 472
14515.26 452
14516.40 464
14517.54 440
14518.68 441
14519.82 440
14520.96 472
14522.10 453
14523.23 478
14524.37 442
14525.51 426
14526.65 433
14527.79 447
14528.93 429
14530.07 432
14531.21 423
14532.35 459
14533.49 431
14534.63 452
14535.76 448
14536.90 444
14538.04 471
14539.18 469
14540.32 464
14541.46 495
14542.60 460
14543.74 434
14544.88 445
14546.02 424
14547.16 436
14548.30 432
14549.44 428
14550.58 428
14551.72 470
14552.86 445
14554.00 484
14555.14 486
14556.28 494
14557.42 494
14558.56 527
14559.70 498
14560.84 456
14561.98 456
14563.12 452
14564.26 499
14565.40 500
14566.54 503
14567.68 508
14568.82 501
14569.96 529
14571.11 545
14572.25 525
14573.39 513
14574.53 503
14575.67 538
14576.81 489
14577.95 480
14579.09 472
14580.23 508
14581.37 493
14582.52 501
14583.66 514
14584.80 556
14585.94 559
14587.08 552
14588.22 501
14589.36 550
14590.50 518
14591.65 516
14592.79 525
14593.93 549
14595.07 528
14596.21 569
14597.35 569
14598.50 547
14599.64 560
14600.78 559
14601.92 539
14603.06 572
14604.21 630
14605.35 609
14606.49 552
14607.63 564
14608.77 559
14609.92 563
14611.06 531
14612.20 577
14613.34 599
14614.49 571
14615.63 593
14616.77 581
14617.91 596
14619.06 595
14620.20 584
14621.34 615
14622.48 574
14623.63 559
14624.77 593
14625.91 649
14627.06 660
14628.20 704
14629.34 583
14630.48 657
14631.63 661
14632.77 649
14633.91 670
14635.06 699
14636.20 773
14637.34 757
14638.49 807
14639.63 783
14640.77 764
14641.92 774
14643.06 818
14644.20 743
14645.35 718
14646.49 694
14647.64 717
14648.78 695
14649.92 692
14651.07 645
14652.21 628
14653.35 598
14654.50 581
14655.64 586
14656.79 558
14657.93 588
14659.07 562
14660.22 553
14661.36 526
14662.51 571
14663.65 559
14664.80 581
14665.94 562
14667.09 552
14668.23 583
14669.37 571
14670.52 498
14671.66 533
14672.81 549
14673.95 559
14675.10 521
14676.24 511
14677.39 474
14678.53 453
14679.68 529
14680.82 537
14681.97 461
14683.11 512
14684.26 496
14685.40 505
14686.55 491
14687.69 477
14688.84 468
14689.98 463
14691.13 458
14692.27 475
14693.42 431
14694.57 437
14695.71 460
14696.86 454
14698.00 422
14699.15 441
14700.29 449
14701.44 432
14702.59 471
14703.73 478
14704.88 456
14706.02 457
14707.17 474
14708.32 486
14709.46 490
14710.61 450
14711.75 492
14712.90 492
14714.05 459
14715.19 480
14716.34 419
14717.49 460
14718.63 477
14719.78 479
14720.93 479
14722.07 483
14723.22 458
14724.37 506
14725.51 496
14726.66 493
14727.81 450
14728.95 454
14730.10 460
14731.25 428
14732.39 428
14733.54 463
14734.69 453
14735.84 443
14736.98 412
14738.13 454
14739.28 437
14740.42 478
14741.57 408
14742.72 398
14743.87 444
14745.01 457
14746.16 415
14747.31 431
14748.46 498
14749.61 460
14750.75 512
14751.90 470
14753.05 485
14754.20 467
14755.34 488
14756.49 467
14757.64 459
14758.79 458
14759.94 445
14761.08 464
14762.23 447
14763.38 442
14764.53 419
14765.68 466
14766.83 475
14767.97 470
14769.12 449
14770.27 426
14771.42 473
14772.57 492
14773.72 413
14774.87 421
14776.01 448
14777.16 441
14778.31 479
14779.46 458
14780.61 468
14781.76 434
14782.91 459
14784.06 495
14785.21 487
14786.36 469
14787.50 466
14788.65 461
14789.80 457
14790.95 474
14792.10 467
14793.25 426
14794.40 455
14795.55 514
14796.70 477
14797.85 523
14799.00 521
14800.15 477
14801.30 500
14802.45 518
14803.60 514
14804.75 464
14805.90 429
14807.05 478
14808.20 478
14809.35 490
14810.50 479
14811.65 482
14812.80 466
14813.95 457
14815.10 416
14816.25 452
14817.40 477
14818.55 472
14819.70 503
14820.85 465
14822.00 464
14823.15 469
14824.30 480
14825.45 467
14826.60 457
14827.75 467
14828.91 439
14830.06 461
14831.21 412
14832.36 457
14833.51 458
14834.66 434
14835.81 473
14836.96 481
14838.11 437
14839.26 424
14840.42 406
14841.57 417
14842.72 425
14843.87 414
14845.02 395
14846.17 403
14847.32 404
14848.48 400
14849.63 416
14850.78 394
14851.93 360
14853.08 371
14854.23 405
14855.39 416
14856.54 388
14857.69 373
14858.84 332
14859.99 372
14861.15 369
14862.30 387
14863.45 357
14864.60 427
14865.75 403
14866.91 373
14868.06 392
14869.21 390
14870.36 390
14871.52 369
14872.67 373
14873.82 383
14874.97 386
14876.13 402
14877.28 404
14878.43 379
14879.59 366
14880.74 362
14881.89 376
14883.04 361
14884.20 414
14885.35 388
14886.50 363
14887.66 373
14888.81 390
14889.96 371
14891.12 374
14892.27 331
14893.42 349
14894.58 377
14895.73 394
14896.88 369
14898.04 400
14899.19 390
14900.34 393
14901.50 375
14902.65 395
14903.80 406
14904.96 379
14906.11 373
14907.27 381
14908.42 372
14909.57 326
14910.73 371
14911.88 389
14913.04 395
14914.19 380
14915.34 368
14916.50 395
14917.65 437
14918.81 408
14919.96 393
14921.11 392
14922.27 429
14923.42 370
14924.58 365
14925.73 400
14926.89 401
14928.04 411
14929.20 401
14930.35 411
14931.51 442
14932.66 401
14933.82 390
14934.97 415
14936.13 385
14937.28 414
14938.44 383
14939.59 408
14940.75 399
14941.90 424
14943.06 425
14944.21 387
14945.37 405
14946.52 411
14947.68 432
14948.83 449
14949.99 460
14951.14 439
14952.30 441
14953.46 425
14954.61 453
14955.77 456
14956.92 424
14958.08 415
14959.24 425
14960.39 418
14961.55 388
14962.70 399
14963.86 470
14965.02 444
14966.17 424
14967.33 381
14968.48 384
14969.64 442
14970.80 393
14971.95 378
14973.11 379
14974.27 342
14975.42 393
14976.58 377
14977.74 391
14978.89 369
14980.05 390
14981.21 416
14982.36 384
14983.52 372
14984.68 371
14985.83 368
14986.99 339
14988.15 347
14989.30 362
14990.46 380
14991.62 339
14992.77 343
14993.93 373
14995.09 376
14996.25 392
14997.40 339
14998.56 338
14999.72 367
15000.88 361
15002.03 374
15003.19 340
15004.35 344
15005.51 318
15006.66 312
15007.82 368
15008.98 279
15010.14 310
15011.30 323
15012.45 349
15013.61 288
15014.77 335
15015.93 366
15017.09 373
15018.24 348
15019.40 310
15020.56 333
15021.72 315
15022.88 357
15024.04 363
15025.19 321
15026.35 326
15027.51 328
15028.67 332
15029.83 336
15030.99 280
15032.15 328
15033.30 347
15034.46 297
15035.62 293
15036.78 354
15037.94 306
15039.10 332
15040.26 298
15041.42 341
15042.58 324
15043.73 312
15044.89 323
15046.05 355
15047.21 331
15048.37 328
15049.53 309
15050.69 316
15051.85 281
15053.01 302
15054.17 302
15055.33 317
15056.49 301
15057.65 324
15058.81 310
15059.97 317
15061.13 289
15062.29 342
15063.45 326
15064.61 334
15065.77 341
15066.93 329
15068.09 292
15069.25 319
15070.41 326
15071.57 304
15072.73 350
15073.89 350
15075.05 339
15076.21 310
15077.37 313
15078.53 314
15079.69 305
15080.85 305
15082.01 295
15083.17 312
15084.33 309
15085.49 335
15086.65 332
15087.82 287
15088.98 388
15090.14 329
15091.30 318
15092.46 325
15093.62 334
15094.78 340
15095.94 331
15097.10 345
15098.27 267
15099.43 272
15100.59 326
15101.75 298
15102.91 291
15104.07 284
15105.23 369
15106.40 376
15107.56 329
15108.72 301
15109.88 341
15111.04 351
15112.20 367
15113.37 325
15114.53 317
15115.69 296
15116.85 287
15118.01 333
15119.18 316
15120.34 301
15121.50 305
15122.66 352
15123.82 325
15124.99 281
15126.15 293
15127.31 321
15128.47 327
15129.64 329
15130.80 313
15131.96 355
15133.12 324
15134.29 320
15135.45 303
15136.61 344
15137.77 321
15138.94 310
15140.10 319
15141.26 287
15142.43 298
15143.59 309
15144.75 320
15145.92 331
15147.08 346
15148.24 323
15149.41 313
15150.57 296
15151.73 359
15152.90 322
15154.06 324
15155.22 313
15156.39 338
15157.55 335
15158.71 331
15159.88 307
15161.04 314
15162.20 328
15163.37 300
15164.53 298
15165.70 338
15166.86 325
15168.02 344
15169.19 318
15170.35 312
15171.52 293
15172.68 291
15173.84 363
15175.01 328
15176.17 299
15177.34 314
15178.50 362
15179.66 366
15180.83 342
15181.99 318
15183.16 355
15184.32 367
15185.49 330
15186.65 323
15187.82 325
15188.98 342
15190.15 345
15191.31 360
15192.48 346
15193.64 325
15194.81 346
15195.97 394
15197.14 376
15198.30 335
15199.47 382
15200.63 367
15201.80 401
15202.96 378
15204.13 380
15205.29 374
15206.46 382
15207.62 345
15208.79 327
15209.96 328
15211.12 376
15212.29 342
15213.45 370
15214.62 369
15215.78 372
15216.95 413
15218.12 396
15219.28 353
15220.45 329
15221.61 342
15222.78 381
15223.95 413
15225.11 409
15226.28 420
15227.44 399
15228.61 408
15229.78 397
15230.94 396
15232.11 387
15233.28 437
15234.44 426
15235.61 444
15236.78 447
15237.94 466
15239.11 423
15240.28 453
15241.44 424
15242.61 436
15243.78 456
15244.94 413
15246.11 400
15247.28 380
15248.44 422
15249.61 387
15250.78 405
15251.95 427
15253.11 343
15254.28 398
15255.45 398
15256.61 400
15257.78 383
15258.95 339
15260.12 367
15261.28 338
15262.45 360
15263.62 375
15264.79 340
15265.95 347
15267.12 362
15268.29 408
15269.46 330
15270.63 387
15271.79 350
15272.96 349
15274.13 340
15275.30 358
15276.47 343
15277.63 370
15278.80 362
15279.97 303
15281.14 328
15282.31 323
15283.48 360
15284.64 340
15285.81 331
15286.98 305
15288.15 352
15289.32 322
15290.49 337
15291.66 351
15292.82 329
15293.99 310
15295.16 318
15296.33 300
15297.50 318
15298.67 296
15299.84 313
15301.01 356
15302.18 373
15303.35 329
15304.51 360
15305.68 316
15306.85 316
15308.02 309
15309.19 361
15310.36 372
15311.53 355
15312.70 365
15313.87 335
15315.04 337
15316.21 316
15317.38 344
15318.55 355
15319.72 362
15320.89 372
15322.06 338
15323.23 321
15324.40 343
15325.57 327
15326.74 330
15327.91 341
15329.08 324
15330.25 335
15331.42 338
15332.59 318
15333.76 329
15334.93 328
15336.10 366
15337.27 366
15338.44 355
15339.61 351
15340.78 316
15341.95 314
15343.12 336
15344.29 361
15345.47 349
15346.64 346
15347.81 414
15348.98 326
15350.15 359
15351.32 343
15352.49 323
15353.66 351
15354.83 379
15356.00 330
15357.18 335
15358.35 359
15359.52 364
15360.69 369
15361.86 359
15363.03 377
15364.20 321
15365.38 331
15366.55 340
15367.72 350
15368.89 363
15370.06 383
15371.23 352
15372.41 324
15373.58 332
15374.75 395
15375.92 373
15377.09 365
15378.26 366
15379.44 346
15380.61 344
15381.78 351
15382.95 366
15384.13 318
15385.30 351
15386.47 371
15387.64 319
15388.82 318
15389.99 333
15391.16 405
15392.33 342
15393.51 368
15394.68 355
15395.85 381
15397.02 354
15398.20 383
15399.37 349
15400.54 354
15401.71 347
15402.89 335
15404.06 353
15405.23 335
15406.41 323
15407.58 357
15408.75 318
15409.93 303
15411.10 320
15412.27 324
15413.45 328
15414.62 309
15415.79 338
15416.97 336
15418.14 324
15419.31 343
15420.49 327
15421.66 310
15422.84 332
15424.01 332
15425.18 300
15426.36 317
15427.53 319
15428.70 330
15429.88 319
15431.05 328
15432.23 328
15433.40 339
15434.57 310
15435.75 323
15436.92 306
15438.10 329
15439.27 328
15440.45 317
15441.62 346
15442.80 300
15443.97 304
15445.14 332
15446.32 343
15447.49 316
15448.67 331
15449.84 308
15451.02 332
15452.19 335
15453.37 283
15454.54 320
15455.72 297
15456.89 296
15458.07 343
15459.24 306
15460.42 320
15461.59 330
15462.77 300
15463.94 362
15465.12 297
15466.29 320
15467.47 339
15468.65 315
15469.82 284
15471.00 284
15472.17 318
15473.35 307
15474.52 327
15475.70 345
15476.88 319
15478.05 309
15479.23 301
15480.40 301
15481.58 282
15482.76 337
15483.93 312
15485.11 333
15486.28 294
15487.46 298
15488.64 337
15489.81 288
15490.99 299
15492.16 329
15493.34 319
15494.52 354
15495.69 328
15496.87 328
15498.05 327
15499.22 339
15500.40 308
15501.58 314
15502.75 328
15503.93 334
15505.11 314
15506.28 297
15507.46 346
15508.64 336
15509.82 293
15510.99 327
15512.17 307
15513.35 349
15514.52 287
15515.70 340
15516.88 320
15518.06 314
15519.23 335
15520.41 332
15521.59 314
15522.77 330
15523.94 325
15525.12 343
15526.30 314
15527.48 314
15528.65 322
15529.83 352
15531.01 341
15532.19 320
15533.37 323
15534.54 314
15535.72 314
15536.90 357
15538.08 341
15539.26 340
15540.44 329
15541.61 328
15542.79 339
15543.97 362
15545.15 380
15546.33 338
15547.51 372
15548.68 348
15549.86 339
15551.04 309
15552.22 352
15553.40 348
15554.58 336
15555.76 358
15556.93 341
15558.11 311
15559.29 353
15560.47 361
15561.65 365
15562.83 363
15564.01 385
15565.19 361
15566.37 373
15567.55 359
15568.73 332
15569.91 338
15571.08 360
15572.26 349
15573.44 372
15574.62 371
15575.80 361
15576.98 384
15578.16 347
15579.34 377
15580.52 372
15581.70 356
15582.88 312
15584.06 337
15585.24 332
15586.42 331
15587.60 356
15588.78 343
15589.96 357
15591.14 314
15592.32 366
15593.50 350
15594.68 368
15595.86 385
15597.04 367
15598.22 382
15599.40 396
15600.58 348
15601.76 352
15602.95 377
15604.13 385
15605.31 386
15606.49 379
15607.67 379
15608.85 402
15610.03 354
15611.21 377
15612.39 368
15613.57 391
15614.75 437
15615.93 414
15617.12 416
15618.30 369
15619.48 387
15620.66 413
15621.84 415
15623.02 412
15624.20 365
15625.38 388
15626.57 385
15627.75 428
15628.93 438
15630.11 453
15631.29 431
15632.47 404
15633.66 439
15634.84 405
15636.02 450
15637.20 453
15638.38 424
15639.57 435
15640.75 418
15641.93 441
15643.11 416
15644.29 469
15645.48 454
15646.66 451
15647.84 444
15649.02 478
15650.21 517
15651.39 468
15652.57 431
15653.75 447
15654.94 522
15656.12 486
15657.30 476
15658.48 498
15659.67 506
15660.85 510
15662.03 495
15663.22 490
15664.40 471
15665.58 483
15666.76 445
15667.95 497
15669.13 455
15670.31 478
15671.50 501
15672.68 485
15673.86 459
15675.05 473
15676.23 462
15677.41 492
15678.60 510
15679.78 488
15680.96 472
15682.15 479
15683.33 462
15684.51 494
15685.70 468
15686.88 456
15688.07 467
15689.25 437
15690.43 484
15691.62 441
15692.80 457
15693.99 430
15695.17 467
15696.35 436
15697.54 454
15698.72 483
15699.91 433
15701.09 457
15702.28 458
15703.46 472
15704.64 497
15705.83 479
15707.01 469
15708.20 472
15709.38 507
15710.57 482
15711.75 451
15712.94 502
15714.12 530
15715.31 558
15716.49 490
15717.68 495
15718.86 503
15720.05 517
15721.23 526
15722.42 516
15723.60 513
15724.79 526
15725.97 539
15727.16 508
15728.34 514
15729.53 495
15730.71 481
15731.90 523
15733.08 529
15734.27 540
15735.46 532
15736.64 526
15737.83 532
15739.01 516
15740.20 473
15741.39 521
15742.57 584
15743.76 526
15744.94 536
15746.13 530
15747.31 534
15748.50 527
15749.69 533
15750.87 552
15752.06 586
15753.25 587
15754.43 572
15755.62 517
15756.81 525
15757.99 610
15759.18 596
15760.36 546
15761.55 585
15762.74 562
15763.92 557
15765.11 565
15766.30 570
15767.49 529
15768.67 551
15769.86 525
15771.05 503
15772.23 506
15773.42 482
15774.61 524
15775.79 550
15776.98 473
15778.17 463
15779.36 486
15780.54 495
15781.73 537
15782.92 519
15784.11 527
15785.29 469
15786.48 508
15787.67 544
15788.86 495
15790.04 469
15791.23 498
15792.42 494
15793.61 480
15794.79 457
15795.98 479
15797.17 510
15798.36 521
15799.55 485
15800.73 492
15801.92 508
15803.11 486
15804.30 502
15805.49 487
15806.68 430
15807.86 447
15809.05 480
15810.24 427
15811.43 446
15812.62 452
15813.81 450
15815.00 441
15816.18 438
15817.37 423
15818.56 447
15819.75 438
15820.94 416
15822.13 426
15823.32 458
15824.51 445
15825.70 396
15826.88 458
15828.07 433
15829.26 420
15830.45 401
15831.64 425
15832.83 410
15834.02 415
15835.21 421
15836.40 424
15837.59 415
15838.78 400
15839.97 388
15841.16 409
15842.35 418
15843.54 406
15844.73 424
15845.92 367
15847.11 414
15848.30 441
15849.49 471
15850.68 402
15851.87 420
15853.06 398
15854.25 419
15855.44 466
15856.63 413
15857.82 412
15859.01 432
15860.20 473
15861.39 419
15862.58 416
15863.77 410
15864.96 389
15866.15 424
15867.34 414
15868.53 392
15869.72 388
15870.91 426
15872.10 414
15873.29 391
15874.48 387
15875.68 445
15876.87 467
15878.06 435
15879.25 408
15880.44 443
15881.63 430
15882.82 426
15884.01 418
15885.20 380
15886.40 406
15887.59 434
15888.78 449
15889.97 444
15891.16 417
15892.35 406
15893.54 445
15894.74 445
15895.93 450
15897.12 454
15898.31 440
15899.50 442
15900.70 433
15901.89 425
15903.08 464
15904.27 489
15905.46 469
15906.66 433
15907.85 478
15909.04 474
15910.23 462
15911.42 430
15912.62 476
15913.81 447
15915.00 419
15916.19 443
15917.39 436
15918.58 499
15919.77 474
15920.96 465
15922.16 457
15923.35 452
15924.54 466
15925.73 475
15926.93 429
15928.12 462
15929.31 430
15930.51 469
15931.70 469
15932.89 450
15934.09 483
15935.28 501
15936.47 469
15937.67 420
15938.86 444
15940.05 445
15941.25 431
15942.44 429
15943.63 424
15944.83 433
15946.02 447
15947.21 429
15948.41 439
15949.60 441
15950.79 388
15951.99 453
15953.18 469
15954.38 408
15955.57 384
15956.76 378
15957.96 400
15959.15 426
15960.35 389
15961.54 385
15962.73 381
15963.93 417
15965.12 364
15966.32 365
15967.51 377
15968.71 388
15969.90 356
15971.09 400
15972.29 368
15973.48 393
15974.68 395
15975.87 337
15977.07 343
15978.26 340
15979.46 380
15980.65 343
15981.85 373
15983.04 338
15984.24 348
15985.43 341
15986.63 338
15987.82 390
15989.02 350
15990.21 316
15991.41 311
15992.60 313
15993.80 330
15994.99 346
15996.19 336
15997.39 357
15998.58 325
15999.78 382
16000.97 345
16002.17 300
16003.36 307
16004.56 307
16005.76 310
16006.95 333
16008.15 288
16009.34 312
16010.54 355
16011.73 335
16012.93 344
16014.13 321
16015.32 312
16016.52 322
16017.72 307
16018.91 322
16020.11 310
16021.30 304
16022.50 370
16023.70 347
16024.89 292
16026.09 302
16027.29 362
16028.48 336
16029.68 312
16030.88 353
16032.07 354
16033.27 395
16034.47 295
16035.67 331
16036.86 285
16038.06 326
16039.26 321
16040.45 308
16041.65 303
16042.85 315
16044.04 341
16045.24 336
16046.44 328
16047.64 316
16048.83 289
16050.03 297
16051.23 295
16052.43 279
16053.62 308
16054.82 329
16056.02 344
16057.22 304
16058.42 313
16059.61 302
16060.81 306
16062.01 297
16063.21 300
16064.41 300
16065.60 328
16066.80 307
16068.00 313
16069.20 314
16070.40 319
16071.59 329
16072.79 343
16073.99 325
16075.19 292
16076.39 269
16077.59 294
16078.78 274
16079.98 281
16081.18 276
16082.38 266
16083.58 299
16084.78 291
16085.98 287
16087.18 293
16088.37 274
16089.57 289
16090.77 272
16091.97 308
16093.17 269
16094.37 284
16095.57 269
16096.77 317
16097.97 307
16099.17 289
16100.37 275
16101.57 279
16102.77 293
16103.96 267
16105.16 264
16106.36 271
16107.56 292
16108.76 288
16109.96 254
16111.16 284
16112.36 287
16113.56 293
16114.76 315
16115.96 286
16117.16 289
16118.36 282
16119.56 295
16120.76 281
16121.96 282
16123.16 274
16124.36 254
16125.56 264
16126.76 249
16127.96 256
16129.16 280
16130.37 295
16131.57 273
16132.77 280
16133.97 263
16135.17 270
16136.37 280
16137.57 324
16138.77 284
16139.97 264
16141.17 250
16142.37 304
16143.57 313
16144.77 264
16145.98 275
16147.18 256
16148.38 299
16149.58 281
16150.78 284
16151.98 267
16153.18 264
16154.38 282
16155.59 269
16156.79 254
16157.99 260
16159.19 285
16160.39 288
16161.59 276
16162.80 291
16164.00 318
16165.20 285
16166.40 257
16167.60 204
16168.80 238
16170.01 261
16171.21 291
16172.41 266
16173.61 263
16174.81 274
16176.02 279
16177.22 271
16178.42 280
16179.62 258
16180.83 251
16182.03 265
16183.23 258
16184.43 258
16185.64 260
16186.84 253
16188.04 286
16189.24 272
16190.45 282
16191.65 317
16192.85 265
16194.06 273
16195.26 297
16196.46 312
16197.66 288
16198.87 266
16200.07 289
16201.27 286
16202.48 275
16203.68 291
16204.88 277
16206.09 272
16207.29 293
16208.49 269
16209.70 277
16210.90 315
16212.10 280
16213.31 279
16214.51 247
16215.71 255
16216.92 296
16218.12 274
16219.33 285
16220.53 296
16221.73 291
16222.94 306
16224.14 261
16225.35 284
16226.55 265
16227.75 307
16228.96 326
16230.16 285
16231.37 283
16232.57 286
16233.77 285
16234.98 290
16236.18 278
16237.39 259
16238.59 306
16239.80 344
16241.00 324
16242.21 308
16243.41 261
16244.62 319
16245.82 330
16247.03 275
16248.23 285
16249.44 284
16250.64 273
16251.85 265
16253.05 287
16254.26 275
16255.46 280
16256.67 300
16257.87 255
16259.08 281
16260.28 282
16261.49 307
16262.69 333
16263.90 331
16265.10 293
16266.31 283
16267.51 324
16268.72 326
16269.93 295
16271.13 280
16272.34 269
16273.54 293
16274.75 306
16275.96 295
16277.16 313
16278.37 299
16279.57 339
16280.78 347
16281.99 285
16283.19 262
16284.40 295
16285.60 302
16286.81 286
16288.02 279
16289.22 278
16290.43 317
16291.64 334
16292.84 313
16294.05 299
16295.26 303
16296.46 309
16297.67 305
16298.88 288
16300.08 333
16301.29 325
16302.50 320
16303.70 318
16304.91 325
16306.12 319
16307.32 345
16308.53 330
16309.74 333
16310.95 330
16312.15 331
16313.36 323
16314.57 320
16315.78 328
16316.98 318
16318.19 340
16319.40 309
16320.61 323
16321.81 338
16323.02 323
16324.23 323
16325.44 314
16326.64 297
16327.85 321
16329.06 312
16330.27 302
16331.48 281
16332.68 271
16333.89 285
16335.10 295
16336.31 305
16337.52 288
16338.72 277
16339.93 298
16341.14 288
16342.35 288
16343.56 302
16344.77 256
16345.98 278
16347.18 273
16348.39 283
16349.60 274
16350.81 237
16352.02 284
16353.23 276
16354.44 284
16355.65 261
16356.85 275
16358.06 270
16359.27 272
16360.48 265
16361.69 240
16362.90 250
16364.11 273
16365.32 278
16366.53 263
16367.74 257
16368.95 237
16370.16 253
16371.36 275
16372.57 240
16373.78 248
16374.99 248
16376.20 250
16377.41 245
16378.62 221
16379.83 280
16381.04 270
16382.25 221
16383.46 246
16384.67 224
16385.88 258
16387.09 261
16388.30 305
16389.51 233
16390.72 264
16391.93 289
16393.14 281
16394.35 271
16395.56 270
16396.77 208
16397.98 245
16399.19 245
16400.41 287
16401.62 257
16402.83 241
16404.04 268
16405.25 265
16406.46 260
16407.67 237
16408.88 249
16410.09 261
16411.30 244
16412.51 253
16413.72 250
16414.94 270
16416.15 228
16417.36 248
16418.57 266
16419.78 260
16420.99 231
16422.20 255
16423.41 258
16424.63 262
16425.84 239
16427.05 262
16428.26 260
16429.47 246
16430.68 266
16431.90 233
16433.11 230
16434.32 259
16435.53 232
16436.74 252
16437.95 278
16439.17 240
16440.38 257
16441.59 219
16442.80 274
16444.01 286
16445.23 225
16446.44 234
16447.65 247
16448.86 242
16450.08 224
16451.29 243
16452.50 260
16453.71 250
16454.93 218
16456.14 258
16457.35 273
16458.56 230
16459.78 241
16460.99 236
16462.20 258
16463.42 250
16464.63 228
16465.84 218
16467.05 237
16468.27 246
16469.48 239
16470.69 260
16471.91 232
16473.12 245
16474.33 212
16475.55 236
16476.76 234
16477.97 224
16479.19 232
16480.40 251
16481.61 258
16482.83 234
16484.04 238
16485.25 251
16486.47 248
16487.68 231
16488.90 256
16490.11 239
16491.32 273
16492.54 280
16493.75 223
16494.97 222
16496.18 274
16497.39 266
16498.61 238
16499.82 236
16501.04 237
16502.25 250
16503.47 269
16504.68 259
16505.89 239
16507.11 242
16508.32 244
16509.54 245
16510.75 239
16511.97 237
16513.18 272
16514.40 288
16515.61 256
16516.83 229
16518.04 236
16519.26 247
16520.47 226
16521.69 246
16522.90 244
16524.12 260
16525.33 242
16526.55 222
16527.76 240
16528.98 249
16530.19 230
16531.41 226
16532.62 241
16533.84 238
16535.05 275
16536.27 232
16537.49 220
16538.70 244
16539.92 243
16541.13 232
16542.35 234
16543.56 245
16544.78 240
16546.00 251
16547.21 276
16548.43 243
16549.64 243
16550.86 248
16552.08 248
16553.29 230
16554.51 260
16555.73 265
16556.94 259
16558.16 259
16559.37 286
16560.59 239
16561.81 226
16563.02 270
16564.24 252
16565.46 263
16566.67 292
16567.89 242
16569.11 243
16570.32 269
16571.54 294
16572.76 261
16573.98 267
16575.19 278
16576.41 289
16577.63 271
16578.84 295
16580.06 300
16581.28 325
16582.50 310
16583.71 340
16584.93 345
16586.15 297
16587.36 318
16588.58 272
16589.80 288
16591.02 275
16592.24 279
16593.45 288
16594.67 311
16595.89 309
16597.11 304
16598.32 316
16599.54 293
16600.76 283
16601.98 276
16603.20 274
16604.41 256
16605.63 255
16606.85 273
16608.07 256
16609.29 267
16610.51 263
16611.72 295
16612.94 310
16614.16 284
16615.38 289
16616.60 287
16617.82 280
16619.03 230
16620.25 247
16621.47 252
16622.69 275
16623.91 258
16625.13 221
16626.35 233
16627.57 257
16628.79 276
16630.00 264
16631.22 235
16632.44 268
16633.66 231
16634.88 230
16636.10 227
16637.32 237
16638.54 261
16639.76 280
16640.98 280
16642.20 238
16643.42 240
16644.64 270
16645.86 246
16647.08 258
16648.30 253
16649.51 258
16650.73 242
16651.95 246
16653.17 226
16654.39 232
16655.61 267
16656.83 256
16658.05 252
16659.27 234
16660.49 240
16661.71 249
16662.93 221
16664.16 219
16665.38 240
16666.60 259
16667.82 235
16669.04 248
16670.26 258
16671.48 235
16672.70 235
16673.92 235
16675.14 226
16676.36 236
16677.58 240
16678.80 228
16680.02 223
16681.24 217
16682.46 234
16683.69 243
16684.91 237
16686.13 212
16687.35 235
16688.57 216
16689.79 232
16691.01 265
16692.23 227
16693.46 236
16694.68 239
16695.90 218
16697.12 236
16698.34 266
16699.56 224
16700.78 233
16702.01 218
16703.23 243
16704.45 257
16705.67 246
16706.89 214
16708.12 231
16709.34 234
16710.56 226
16711.78 263
16713.00 227
16714.23 245
16715.45 235
16716.67 248
16717.89 253
16719.11 223
16720.34 241
16721.56 276
16722.78 283
16724.00 231
16725.23 234
16726.45 250
16727.67 271
16728.89 227
16730.12 240
16731.34 221
16732.56 218
16733.79 234
16735.01 221
16736.23 262
16737.45 245
16738.68 244
16739.90 259
16741.12 236
16742.35 200
16743.57 242
16744.79 254
16746.02 284
16747.24 214
16748.46 265
16749.69 251
16750.91 240
16752.13 240
16753.36 245
16754.58 229
16755.80 237
16757.03 248
16758.25 227
16759.48 250
16760.70 230
16761.92 252
16763.15 241
16764.37 249
16765.60 225
16766.82 252
16768.04 253
16769.27 236
16770.49 247
16771.72 212
16772.94 239
16774.16 263
16775.39 262
16776.61 259
16777.84 240
16779.06 255
16780.29 246
16781.51 210
16782.74 217
16783.96 229
16785.19 274
16786.41 227
16787.64 223
16788.86 224
16790.09 224
16791.31 239
16792.54 259
16793.76 215
16794.99 225
16796.21 243
16797.44 211
16798.66 215
16799.89 218
16801.11 215
16802.34 227
16803.56 230
16804.79 209
16806.01 194
16807.24 229
16808.46 232
16809.69 220
16810.92 198
16812.14 210
16813.37 238
16814.59 213
16815.82 223
16817.04 238
16818.27 263
16819.50 248
16820.72 251
16821.95 243
16823.17 234
16824.40 262
16825.63 261
16826.85 234
16828.08 200
16829.31 252
16830.53 222
16831.76 239
16832.99 243
16834.21 241
16835.44 234
16836.67 252
16837.89 231
16839.12 259
16840.35 236
16841.57 268
16842.80 242
16844.03 255
16845.25 240
16846.48 241
16847.71 276
16848.93 232
16850.16 246
16851.39 228
16852.62 245
16853.84 292
16855.07 284
16856.30 227
16857.52 259
16858.75 255
16859.98 281
16861.21 277
16862.43 252
16863.66 269
16864.89 268
16866.12 270
16867.35 275
16868.57 281
16869.80 288
16871.03 320
16872.26 282
16873.48 299
16874.71 298
16875.94 288
16877.17 320
16878.40 341
16879.63 292
16880.85 346
16882.08 340
16883.31 321
16884.54 333
16885.77 342
16887.00 362
16888.22 325
16889.45 337
16890.68 363
16891.91 357
16893.14 323
16894.37 364
16895.60 363
16896.82 345
16898.05 358
16899.28 357
16900.51 325
16901.74 365
16902.97 350
16904.20 332
16905.43 387
16906.66 316
16907.89 287
16909.12 336
16910.34 320
16911.57 317
16912.80 303
16914.03 293
16915.26 320
16916.49 293
16917.72 302
16918.95 275
16920.18 279
16921.41 275
16922.64 291
16923.87 294
16925.10 302
16926.33 282
16927.56 269
16928.79 263
16930.02 254
16931.25 269
16932.48 253
16933.71 324
16934.94 269
16936.17 266
16937.40 271
16938.63 274
16939.86 256
16941.09 279
16942.32 247
16943.55 241
16944.78 273
16946.01 265
16947.24 231
16948.48 261
16949.71 261
16950.94 257
16952.17 260
16953.40 234
16954.63 272
16955.86 242
16957.09 249
16958.32 245
16959.55 260
16960.79 255
16962.02 254
16963.25 244
16964.48 217
16965.71 272
16966.94 261
16968.17 266
16969.40 230
16970.64 237
16971.87 279
16973.10 289
16974.33 228
16975.56 238
16976.79 244
16978.03 282
16979.26 254
16980.49 237
16981.72 249
16982.95 255
16984.19 248
16985.42 227
16986.65 227
16987.88 228
16989.11 242
16990.35 251
16991.58 246
16992.81 239
16994.04 226
16995.28 219
16996.51 236
16997.74 255
16998.97 196
17000.21 247
17001.44 254
17002.67 238
17003.90 222
17005.14 241
17006.37 236
17007.60 253
17008.84 247
17010.07 226
17011.30 247
17012.53 268
17013.77 251
17015.00 233
17016.23 215
17017.47 232
17018.70 233
17019.93 216
17021.17 182
17022.40 201
17023.63 240
17024.87 208
17026.10 204
17027.33 251
17028.57 264
17029.80 219
17031.04 231
17032.27 238
17033.50 229
17034.74 220
17035.97 278
17037.20 237
17038.44 259
17039.67 231
17040.91 229
17042.14 224
17043.37 239
17044.61 232
17045.84 240
17047.08 242
17048.31 233
17049.55 226
17050.78 228
17052.02 259
17053.25 231
17054.48 207
17055.72 243
17056.95 245
17058.19 242
17059.42 225
17060.66 217
17061.89 194
17063.13 227
17064.36 227
17065.60 251
17066.83 224
17068.07 241
17069.30 252
17070.54 221
17071.77 231
17073.01 229
17074.24 219
17075.48 220
17076.71 197
17077.95 235
17079.19 223
17080.42 219
17081.66 221
17082.89 208
17084.13 199
17085.36 227
17086.60 249
17087.83 200
17089.07 215
17090.31 203
17091.54 220
17092.78 220
17094.01 231
17095.25 210
17096.49 219
17097.72 231
17098.96 198
17100.19 226
17101.43 219
17102.67 205
17103.90 206
17105.14 233
17106.38 226
17107.61 223
17108.85 164
17110.09 183
17111.32 211
17112.56 203
17113.80 207
17115.03 191
17116.27 230
17117.51 207
17118.74 212
17119.98 208
17121.22 197
17122.45 205
17123.69 190
17124.93 194
17126.17 229
17127.40 189
17128.64 207
17129.88 172
17131.12 197
17132.35 203
17133.59 190
17134.83 177
17136.07 164
17137.30 208
17138.54 176
17139.78 212
17141.02 226
17142.25 192
17143.49 183
17144.73 181
17145.97 201
17147.20 223
17148.44 204
17149.68 207
17150.92 186
17152.16 194
17153.40 233
17154.63 198
17155.87 174
17157.11 202
17158.35 215
17159.59 183
17160.83 220
17162.06 200
17163.30 220
17164.54 182
17165.78 210
17167.02 212
17168.26 216
17169.50 207
17170.73 233
17171.97 184
17173.21 194
17174.45 200
17175.69 203
17176.93 196
17178.17 195
17179.41 210
17180.65 197
17181.89 211
17183.12 224
17184.36 187
17185.60 183
17186.84 204
17188.08 183
17189.32 192
17190.56 175
17191.80 182
17193.04 199
17194.28 215
17195.52 225
17196.76 184
17198.00 178
17199.24 216
17200.48 231
17201.72 209
17202.96 172
17204.20 186
17205.44 192
17206.68 177
17207.92 188
17209.16 200
17210.40 190
17211.64 176
17212.88 186
17214.12 182
17215.36 181
17216.60 195
17217.84 166
17219.08 190
17220.32 188
17221.56 205
17222.80 192
17224.04 184
17225.29 189
17226.53 175
17227.77 184
17229.01 178
17230.25 232
17231.49 199
17232.73 173
17233.97 176
17235.21 185
17236.45 193
17237.70 193
17238.94 183
17240.18 188
17241.42 182
17242.66 186
17243.90 181
17245.14 202
17246.39 195
17247.63 183
17248.87 137
17250.11 202
17251.35 192
17252.59 205
17253.84 179
17255.08 191
17256.32 213
17257.56 154
17258.80 181
17260.05 148
17261.29 168
17262.53 191
17263.77 198
17265.01 175
17266.26 199
17267.50 200
17268.74 180
17269.98 182
17271.23 182
17272.47 205
17273.71 185
17274.95 187
17276.20 159
17277.44 163
17278.68 167
17279.92 198
17281.17 207
17282.41 187
17283.65 175
17284.90 225
17286.14 188
17287.38 187
17288.62 191
17289.87 197
17291.11 178
17292.35 174
17293.60 183
17294.84 177
17296.08 196
17297.33 180
17298.57 193
17299.81 172
17301.06 201
17302.30 198
17303.54 156
17304.79 171
17306.03 170
17307.28 207
17308.52 222
17309.76 176
17311.01 150
17312.25 179
17313.49 186
17314.74 193
17315.98 178
17317.23 172
17318.47 166
17319.72 170
17320.96 168
17322.20 154
17323.45 161
17324.69 176
17325.94 168
17327.18 170
17328.43 179
17329.67 173
17330.91 170
17332.16 154
17333.40 190
17334.65 171
17335.89 182
17337.14 180
17338.38 187
17339.63 159
17340.87 172
17342.12 179
17343.36 189
17344.61 159
17345.85 193
17347.10 178
17348.34 183
17349.59 208
17350.83 200
17352.08 196
17353.33 178
17354.57 167
17355.82 168
17357.06 199
17358.31 225
17359.55 185
17360.80 178
17362.04 191
17363.29 178
17364.54 179
17365.78 167
17367.03 162
17368.27 173
17369.52 176
17370.77 156
17372.01 142
17373.26 160
17374.50 175
17375.75 164
17377.00 165
17378.24 153
17379.49 168
17380.74 187
17381.98 160
17383.23 173
17384.47 177
17385.72 159
17386.97 169
17388.21 201
17389.46 204
17390.71 197
17391.95 189
17393.20 195
17394.45 192
17395.70 175
17396.94 190
17398.19 197
17399.44 181
17400.68 153
17401.93 219
17403.18 201
17404.42 214
17405.67 184
17406.92 190
17408.17 197
17409.41 188
17410.66 171
17411.91 192
17413.16 172
17414.40 166
17415.65 214
17416.90 210
17418.15 195
17419.40 186
17420.64 180
17421.89 172
17423.14 198
17424.39 183
17425.63 200
17426.88 187
17428.13 164
17429.38 198
17430.63 202
17431.88 196
17433.12 189
17434.37 209
17435.62 196
17436.87 184
17438.12 188
17439.37 192
17440.61 178
17441.86 189
17443.11 197
17444.36 194
17445.61 210
17446.86 185
17448.11 178
17449.36 203
17450.60 191
17451.85 196
17453.10 202
17454.35 197
17455.60 196
17456.85 203
17458.10 180
17459.35 189
17460.60 202
17461.85 210
17463.10 186
17464.34 184
17465.59 183
17466.84 217
17468.09 176
17469.34 162
17470.59 193
17471.84 197
17473.09 170
17474.34 175
17475.59 201
17476.84 193
17478.09 184
17479.34 168
17480.59 198
17481.84 198
17483.09 172
17484.34 183
17485.59 175
17486.84 160
17488.09 200
17489.34 199
17490.59 179
17491.84 185
17493.09 172
17494.34 184
17495.59 231
17496.84 197
17498.10 209
17499.35 214
17500.60 234
17501.85 226
17503.10 190
17504.35 205
17505.60 192
17506.85 211
17508.10 198
17509.35 201
17510.60 212
17511.86 187
17513.11 173
17514.36 204
17515.61 207
17516.86 192
17518.11 187
17519.36 195
17520.61 227
17521.87 203
17523.12 194
17524.37 210
17525.62 192
17526.87 211
17528.12 243
17529.38 219
17530.63 201
17531.88 203
17533.13 226
17534.38 206
17535.63 191
17536.89 172
17538.14 192
17539.39 230
17540.64 224
17541.89 206
17543.15 217
17544.40 218
17545.65 208
17546.90 195
17548.16 212
17549.41 209
17550.66 251
17551.91 258
17553.17 213
17554.42 199
17555.67 209
17556.92 251
17558.18 256
17559.43 230
17560.68 196
17561.94 243
17563.19 226
17564.44 209
17565.69 204
17566.95 209
17568.20 234
17569.45 205
17570.71 210
17571.96 195
17573.21 200
17574.47 171
17575.72 229
17576.97 169
17578.23 205
17579.48 212
17580.73 228
17581.99 251
17583.24 204
17584.50 221
17585.75 228
17587.00 232
17588.26 213
17589.51 191
17590.76 183
17592.02 212
17593.27 230
17594.53 219
17595.78 198
17597.04 223
17598.29 230
17599.54 195
17600.80 225
17602.05 218
17603.31 224
17604.56 215
17605.82 219
17607.07 232
17608.32 226
17609.58 211
17610.83 236
17612.09 229
17613.34 224
17614.60 229
17615.85 235
17617.11 194
17618.36 200
17619.62 189
17620.87 200
17622.13 205
17623.38 242
17624.64 234
17625.89 196
17627.15 230
17628.40 217
17629.66 211
17630.91 199
17632.17 178
17633.43 219
17634.68 232
17635.94 215
17637.19 215
17638.45 211
17639.70 219
17640.96 211
17642.21 207
17643.47 227
17644.73 226
17645.98 231
17647.24 201
17648.49 192
17649.75 203
17651.01 206
17652.26 217
17653.52 216
17654.77 187
17656.03 200
17657.29 213
17658.54 204
17659.80 209
17661.06 200
17662.31 191
17663.57 183
17664.83 197
17666.08 177
17667.34 197
17668.60 196
17669.85 182
17671.11 152
17672.37 190
17673.62 198
17674.88 201
17676.14 196
17677.39 181
17678.65 177
17679.91 157
17681.17 175
17682.42 163
17683.68 195
17684.94 189
17686.19 205
17687.45 183
17688.71 190
17689.97 195
17691.22 195
17692.48 208
17693.74 180
17695.00 182
17696.26 183
17697.51 180
17698.77 191
17700.03 194
17701.29 196
17702.54 174
17703.80 166
17705.06 205
17706.32 168
17707.58 204
17708.83 181
17710.09 181
17711.35 196
17712.61 225
17713.87 206
17715.13 207
17716.38 181
17717.64 192
17718.90 196
17720.16 218
17721.42 214
17722.68 181
17723.94 199
17725.19 181
17726.45 220
17727.71 187
17728.97 178
17730.23 200
17731.49 216
17732.75 174
17734.01 208
17735.27 147
17736.53 189
17737.78 207
17739.04 186
17740.30 227
17741.56 210
17742.82 197
17744.08 179
17745.34 217
17746.60 196
17747.86 167
17749.12 208
17750.38 188
17751.64 171
17752.90 185
17754.16 178
17755.42 193
17756.68 180
17757.94 167
17759.20 194
17760.46 193
17761.72 202
17762.98 196
17764.24 176
17765.50 168
17766.76 198
17768.02 169
17769.28 207
17770.54 193
17771.80 169
17773.06 173
17774.32 179
17775.58 199
17776.84 202
17778.10 196
17779.36 212
17780.62 202
17781.88 203
17783.15 236
17784.41 195
17785.67 206
17786.93 190
17788.19 195
17789.45 172
17790.71 177
17791.97 191
17793.23 183
17794.49 192
17795.76 139
17797.02 189
17798.28 191
17799.54 179
17800.80 172
17802.06 185
17803.32 180
17804.59 190
17805.85 169
17807.11 187
17808.37 222
17809.63 179
17810.89 191
17812.16 204
17813.42 192
17814.68 161
17815.94 184
17817.20 179
17818.47 180
17819.73 199
17820.99 178
17822.25 174
17823.51 195
17824.78 187
17826.04 193
17827.30 152
17828.56 205
17829.83 210
17831.09 193
17832.35 174
17833.61 218
17834.88 203
17836.14 180
17837.40 191
17838.67 173
17839.93 165
17841.19 157
17842.45 183
17843.72 172
17844.98 188
17846.24 159
17847.51 181
17848.77 176
17850.03 175
17851.30 157
17852.56 156
17853.82 173
17855.09 180
17856.35 174
17857.61 189
17858.88 192
17860.14 173
17861.40 162
17862.67 190
17863.93 214
17865.19 163
17866.46 163
17867.72 173
17868.99 165
17870.25 155
17871.51 176
17872.78 158
17874.04 171
17875.31 180
17876.57 183
17877.83 216
17879.10 166
17880.36 145
17881.63 167
17882.89 171
17884.15 147
17885.42 149
17886.68 152
17887.95 215
17889.21 181
17890.48 146
17891.74 148
17893.01 163
17894.27 174
17895.54 169
17896.80 161
17898.07 145
17899.33 170
17900.60 156
17901.86 168
17903.13 142
17904.39 163
17905.66 184
17906.92 179
17908.19 172
17909.45 194
17910.72 164
17911.98 151
17913.25 173
17914.51 165
17915.78 175
17917.05 178
17918.31 165
17919.58 147
17920.84 181
17922.11 169
17923.37 179
17924.64 177
17925.91 189
17927.17 185
17928.44 165
17929.70 165
17930.97 172
17932.24 192
17933.50 170
17934.77 155
17936.03 166
17937.30 186
17938.57 173
17939.83 153
17941.10 170
17942.37 182
17943.63 197
17944.90 150
17946.17 117
17947.43 171
17948.70 171
17949.97 155
17951.23 144
17952.50 149
17953.77 174
17955.03 148
17956.30 163
17957.57 153
17958.83 172
17960.10 144
17961.37 134
17962.64 175
17963.90 162
17965.17 160
17966.44 167
17967.70 160
17968.97 149
17970.24 171
17971.51 168
17972.77 146
17974.04 150
17975.31 174
17976.58 161
17977.85 163
17979.11 172
17980.38 166
17981.65 201
17982.92 187
17984.18 155
17985.45 153
17986.72 159
17987.99 174
17989.26 132
17990.52 150
17991.79 168
17993.06 160
17994.33 144
17995.60 173
17996.87 169
17998.13 144
17999.40 144
18000.67 138
18001.94 166
18003.21 144
18004.48 181
18005.75 143
18007.02 145
18008.28 146
18009.55 173
18010.82 180
18012.09 146
18013.36 168
18014.63 188
18015.90 179
18017.17 140
18018.44 166
18019.71 145
18020.97 168
18022.24 166
18023.51 151
18024.78 126
18026.05 177
18027.32 168
18028.59 142
18029.86 175
18031.13 157
18032.40 174
18033.67 171
18034.94 154
18036.21 173
18037.48 153
18038.75 150
18040.02 168
18041.29 158
18042.56 155
18043.83 149
18045.10 161
18046.37 150
18047.64 158
18048.91 151
18050.18 142
18051.45 155
18052.72 133
18053.99 166
18055.26 166
18056.53 168
18057.80 179
18059.07 152
18060.34 165
18061.61 191
18062.88 182
18064.16 166
18065.43 153
18066.70 162
18067.97 175
18069.24 192
18070.51 189
18071.78 194
18073.05 146
18074.32 169
18075.59 180
18076.87 172
18078.14 191
18079.41 157
18080.68 172
18081.95 153
18083.22 174
18084.49 152
18085.77 162
18087.04 168
18088.31 138
18089.58 175
18090.85 181
18092.12 178
18093.40 169
18094.67 217
18095.94 181
18097.21 161
18098.48 155
18099.76 140
18101.03 130
18102.30 164
18103.57 163
18104.84 147
18106.12 154
18107.39 155
18108.66 167
18109.93 163
18111.21 184
18112.48 176
18113.75 152
18115.02 146
18116.30 171
18117.57 195
18118.84 168
18120.11 134
18121.39 187
18122.66 145
18123.93 158
18125.21 179
18126.48 173
18127.75 181
18129.02 165
18130.30 178
18131.57 178
18132.84 181
18134.12 164
18135.39 173
18136.66 153
18137.94 171
18139.21 168
18140.48 156
18141.76 127
18143.03 152
18144.31 153
18145.58 157
18146.85 151
18148.13 175
18149.40 175
18150.67 166
18151.95 156
18153.22 184
18154.50 182
18155.77 156
18157.04 170
18158.32 145
18159.59 156
18160.87 159
18162.14 158
18163.41 174
18164.69 134
18165.96 147
18167.24 190
18168.51 174
18169.79 150
18171.06 160
18172.34 144
18173.61 166
18174.89 157
18176.16 169
18177.43 150
18178.71 152
18179.98 154
18181.26 153
18182.53 141
18183.81 163
18185.08 178
18186.36 170
18187.63 183
18188.91 175
18190.18 167
18191.46 160
18192.74 173
18194.01 141
18195.29 159
18196.56 176
18197.84 195
18199.11 145
18200.39 191
18201.66 176
18202.94 209
18204.22 177
18205.49 189
18206.77 168
18208.04 173
18209.32 157
18210.59 180
18211.87 177
18213.15 166
18214.42 177
18215.70 148
18216.97 148
18218.25 150
18219.53 157
18220.80 140
18222.08 157
18223.36 169
18224.63 186
18225.91 187
18227.19 172
18228.46 150
18229.74 149
18231.02 148
18232.29 154
18233.57 143
18234.85 144
18236.12 151
18237.40 129
18238.68 139
18239.95 152
18241.23 178
18242.51 164
18243.78 156
18245.06 155
18246.34 156
18247.62 166
18248.89 164
18250.17 155
18251.45 150
18252.73 164
18254.00 158
18255.28 179
18256.56 149
18257.84 173
18259.11 188
18260.39 156
18261.67 160
18262.95 156
18264.22 172
18265.50 157
18266.78 180
18268.06 170
18269.34 181
18270.61 153
18271.89 148
18273.17 140
18274.45 148
18275.73 166
18277.01 177
18278.28 173
18279.56 169
18280.84 178
18282.12 168
18283.40 153
18284.68 153
18285.95 172
18287.23 170
18288.51 158
18289.79 163
18291.07 155
18292.35 139
18293.63 125
18294.91 148
18296.19 158
18297.46 176
18298.74 165
18300.02 161
18301.30 176
18302.58 150
18303.86 167
18305.14 163
18306.42 160
18307.70 159
18308.98 126
18310.26 164
18311.54 144
18312.82 168
18314.10 167
18315.37 149
18316.65 143
18317.93 135
18319.21 153
18320.49 156
18321.77 133
18323.05 189
18324.33 193
18325.61 162
18326.89 164
18328.17 150
18329.45 171
18330.73 172
18332.01 162
18333.29 155
18334.57 165
18335.86 161
18337.14 179
18338.42 154
18339.70 147
18340.98 135
18342.26 140
18343.54 176
18344.82 152
18346.10 157
18347.38 167
18348.66 196
18349.94 165
18351.22 170
18352.50 213
18353.78 172
18355.07 142
18356.35 158
18357.63 171
18358.91 164
18360.19 167
18361.47 159
18362.75 180
18364.03 137
18365.32 168
18366.60 194
18367.88 167
18369.16 150
18370.44 173
18371.72 159
18373.00 156
18374.29 163
18375.57 147
18376.85 147
18378.13 157
18379.41 140
18380.70 157
18381.98 162
18383.26 165
18384.54 154
18385.82 172
18387.11 141
18388.39 160
18389.67 165
18390.95 159
18392.23 167
18393.52 141
18394.80 162
18396.08 188
18397.36 171
18398.65 169
18399.93 130
18401.21 159
18402.50 155
18403.78 143
18405.06 134
18406.34 180
18407.63 177
18408.91 181
18410.19 165
18411.48 166
18412.76 165
18414.04 143
18415.32 175
18416.61 153
18417.89 159
18419.17 133
18420.46 166
18421.74 175
18423.02 135
18424.31 151
18425.59 148
18426.87 151
18428.16 157
18429.44 153
18430.73 144
18432.01 152
18433.29 119
18434.58 147
18435.86 147
18437.14 126
18438.43 147
18439.71 157
18441.00 159
18442.28 147
18443.56 148
18444.85 144
18446.13 141
18447.42 139
18448.70 154
18449.99 166
18451.27 171
18452.56 151
18453.84 151
18455.12 144
18456.41 169
18457.69 169
18458.98 177
18460.26 174
18461.55 160
18462.83 164
18464.12 159
18465.40 162
18466.69 152
18467.97 158
18469.26 157
18470.54 171
18471.83 151
18473.11 165
18474.40 177
18475.68 180
18476.97 154
18478.25 157
18479.54 157
18480.82 163
18482.11 150
18483.40 162
18484.68 160
18485.97 187
18487.25 159
18488.54 160
18489.82 155
18491.11 181
18492.39 191
18493.68 172
18494.97 164
18496.25 164
18497.54 170
18498.82 168
18500.11 164
18501.40 150
18502.68 161
18503.97 165
18505.26 154
18506.54 150
18507.83 137
18509.11 165
18510.40 123
18511.69 128
18512.97 157
18514.26 170
18515.55 166
18516.83 159
18518.12 151
18519.41 145
18520.69 169
18521.98 164
18523.27 144
18524.56 152
18525.84 168
18527.13 155
18528.42 155
18529.70 162
18530.99 183
18532.28 150
18533.57 149
18534.85 151
18536.14 178
18537.43 161
18538.71 141
18540.00 192
18541.29 155
18542.58 140
18543.86 162
18545.15 166
18546.44 156
18547.73 139
18549.02 161
18550.30 164
18551.59 156
18552.88 176
18554.17 161
18555.46 189
18556.74 172
18558.03 189
18559.32 162
18560.61 160
18561.90 176
18563.18 172
18564.47 130
18565.76 188
18567.05 167
18568.34 152
18569.63 198
18570.92 165
18572.20 152
18573.49 160
18574.78 174
18576.07 195
18577.36 171
18578.65 147
18579.94 201
18581.23 180
18582.51 157
18583.80 129
18585.09 159
18586.38 188
18587.67 195
18588.96 181
18590.25 152
18591.54 188
18592.83 144
18594.12 190
18595.41 216
18596.70 165
18597.99 187
18599.28 158
18600.57 177
18601.85 161
18603.14 176
18604.43 164
18605.72 200
18607.01 227
18608.30 192
18609.59 199
18610.88 166
18612.17 166
18613.46 179
18614.75 177
18616.04 193
18617.33 190
18618.62 205
18619.91 184
18621.20 168
18622.50 184
18623.79 213
18625.08 208
18626.37 166
18627.66 180
18628.95 173
18630.24 207
18631.53 189
18632.82 173
18634.11 180
18635.40 194
18636.69 200
18637.98 163
18639.27 182
18640.57 185
18641.86 188
18643.15 208
18644.44 181
18645.73 177
18647.02 194
18648.31 197
18649.60 188
18650.89 160
18652.19 172
18653.48 184
18654.77 179
18656.06 177
18657.35 171
18658.64 168
18659.94 163
18661.23 159
18662.52 147
18663.81 160
18665.10 185
18666.39 174
18667.69 166
18668.98 149
18670.27 179
18671.56 194
18672.85 152
18674.15 174
18675.44 166
18676.73 183
18678.02 186
18679.32 191
18680.61 159
18681.90 159
18683.19 187
18684.49 210
18685.78 183
18687.07 151
18688.36 165
18689.66 167
18690.95 164
18692.24 172
18693.53 156
18694.83 150
18696.12 202
18697.41 155
18698.71 144
18700.00 151
18701.29 175
18702.59 168
18703.88 160
18705.17 154
18706.47 153
18707.76 165
18709.05 176
18710.35 156
18711.64 154
18712.93 144
18714.23 164
18715.52 172
18716.81 161
18718.11 149
18719.40 164
18720.70 189
18721.99 149
18723.28 157
18724.58 162
18725.87 186
18727.16 170
18728.46 175
18729.75 170
18731.05 182
18732.34 147
18733.64 172
18734.93 182
18736.22 186
18737.52 164
18738.81 151
18740.11 180
18741.40 133
18742.70 150
18743.99 131
18745.29 166
18746.58 177
18747.87 153
18749.17 142
18750.46 151
18751.76 157
18753.05 175
18754.35 163
18755.64 149
18756.94 149
18758.23 159
18759.53 161
18760.82 190
18762.12 139
18763.42 148
18764.71 185
18766.01 173
18767.30 163
18768.60 178
18769.89 164
18771.19 145
18772.48 161
18773.78 174
18775.07 135
18776.37 173
18777.67 203
18778.96 181
18780.26 186
18781.55 180
18782.85 161
18784.15 163
18785.44 154
18786.74 137
18788.03 155
18789.33 158
18790.63 124
18791.92 165
18793.22 158
18794.52 157
18795.81 152
18797.11 148
18798.40 161
18799.70 181
18801.00 166
18802.29 174
18803.59 148
18804.89 170
18806.18 167
18807.48 166
18808.78 162
18810.07 167
18811.37 162
18812.67 179
18813.97 174
18815.26 138
18816.56 169
18817.86 160
18819.15 175
18820.45 156
18821.75 154
18823.05 173
18824.34 151
18825.64 173
18826.94 159
18828.24 160
18829.53 156
18830.83 183
18832.13 191
18833.43 172
18834.72 161
18836.02 163
18837.32 168
18838.62 154
18839.92 173
18841.21 166
18842.51 155
18843.81 150
18845.11 152
18846.41 159
18847.70 190
18849.00 167
18850.30 167
18851.60 201
18852.90 180
18854.20 162
18855.49 166
18856.79 169
18858.09 163
18859.39 177
18860.69 178
18861.99 158
18863.29 175
18864.58 167
18865.88 161
18867.18 160
18868.48 154
18869.78 179
18871.08 175
18872.38 141
18873.68 139
18874.98 209
18876.28 186
18877.57 198
18878.87 175
18880.17 180
18881.47 163
18882.77 187
18884.07 188
18885.37 138
18886.67 176
18887.97 163
18889.27 182
18890.57 154
18891.87 151
18893.17 153
18894.47 155
18895.77 139
18897.07 174
18898.37 161
18899.67 152
18900.97 149
18902.27 157
18903.57 168
18904.87 170
18906.17 176
18907.47 157
18908.77 174
18910.07 139
18911.37 136
18912.67 148
18913.97 178
18915.27 145
18916.57 174
18917.87 167
18919.17 128
18920.47 160
18921.78 137
18923.08 149
18924.38 144
18925.68 149
18926.98 152
18928.28 137
18929.58 144
18930.88 134
18932.18 151
18933.48 150
18934.79 129
18936.09 144
18937.39 143
18938.69 130
18939.99 155
18941.29 149
18942.59 154
18943.90 149
18945.20 152
18946.50 135
18947.80 157
18949.10 123
18950.40 139
18951.71 143
18953.01 155
18954.31 152
18955.61 164
18956.91 156
18958.21 155
18959.52 174
18960.82 168
18962.12 144
18963.42 128
18964.73 135
18966.03 157
18967.33 151
18968.63 156
18969.93 153
18971.24 132
18972.54 147
18973.84 148
18975.14 133
18976.45 132
18977.75 141
18979.05 150
18980.36 115
18981.66 145
18982.96 128
18984.26 145
18985.57 160
18986.87 167
18988.17 143
18989.48 136
18990.78 146
18992.08 159
18993.39 134
18994.69 148
18995.99 133
18997.30 157
18998.60 159
18999.90 124
19001.21 150
19002.51 160
19003.81 126
19005.12 152
19006.42 125
19007.72 146
19009.03 129
19010.33 131
19011.64 120
19012.94 120
19014.24 140
19015.55 170
19016.85 147
19018.16 121
19019.46 128
19020.76 138
19022.07 138
19023.37 138
19024.68 123
19025.98 165
19027.29 159
19028.59 115
19029.89 119
19031.20 129
19032.50 147
19033.81 142
19035.11 150
19036.42 145
19037.72 154
19039.03 143
19040.33 129
19041.64 130
19042.94 131
19044.25 139
19045.55 134
19046.86 132
19048.16 121
19049.47 126
19050.77 131
19052.08 140
19053.38 187
19054.69 145
19055.99 133
19057.30 120
19058.60 152
19059.91 144
19061.22 128
19062.52 130
19063.83 165
19065.13 125
19066.44 119
19067.74 136
19069.05 161
19070.36 141
19071.66 158
19072.97 151
19074.27 145
19075.58 161
19076.89 137
19078.19 143
19079.50 146
19080.80 135
19082.11 139
19083.42 146
19084.72 138
19086.03 154
19087.34 141
19088.64 136
19089.95 160
19091.26 137
19092.56 111
19093.87 131
19095.18 162
19096.48 138
19097.79 126
19099.10 111
19100.40 119
19101.71 144
19103.02 172
19104.32 131
19105.63 163
19106.94 138
19108.25 150
19109.55 151
19110.86 146
19112.17 189
19113.48 176
19114.78 158
19116.09 123
19117.40 130
19118.71 141
19120.01 134
19121.32 134
19122.63 147
19123.94 129
19125.24 161
19126.55 148
19127.86 144
19129.17 158
19130.47 155
19131.78 154
19133.09 142
19134.40 137
19135.71 139
19137.02 127
19138.32 115
19139.63 141
19140.94 157
19142.25 143
19143.56 124
19144.87 161
19146.17 150
19147.48 139
19148.79 156
19150.10 168
19151.41 129
19152.72 165
19154.03 167
19155.33 160
19156.64 168
19157.95 144
19159.26 171
19160.57 164
19161.88 152
19163.19 117
19164.50 126
19165.81 157
19167.12 142
19168.42 127
19169.73 140
19171.04 151
19172.35 136
19173.66 147
19174.97 129
19176.28 137
19177.59 155
19178.90 151
19180.21 119
19181.52 134
19182.83 151
19184.14 168
19185.45 137
19186.76 146
19188.07 115
19189.38 139
19190.69 138
19192.00 132
19193.31 130
19194.62 151
19195.93 151
19197.24 147
19198.55 149
19199.86 118
19201.17 157
19202.48 131
19203.79 137
19205.10 126
19206.41 124
19207.72 150
19209.03 150
19210.34 118
19211.66 91
19212.97 147
19214.28 137
19215.59 133
19216.90 139
19218.21 122
19219.52 141
19220.83 144
19222.14 137
19223.45 140
19224.77 125
19226.08 134
19227.39 163
19228.70 126
19230.01 119
19231.32 123
19232.63 142
19233.94 116
19235.26 165
19236.57 157
19237.88 123
19239.19 126
19240.50 148
19241.81 142
19243.13 163
19244.44 123
19245.75 126
19247.06 136
19248.37 154
19249.69 121
19251.00 140
19252.31 136
19253.62 117
19254.93 145
19256.25 129
19257.56 138
19258.87 134
19260.18 158
19261.50 152
19262.81 142
19264.12 126
19265.43 118
19266.75 132
19268.06 152
19269.37 146
19270.68 117
19272.00 128
19273.31 136
19274.62 130
19275.94 142
19277.25 124
19278.56 119
19279.88 140
19281.19 146
19282.50 141
19283.81 142
19285.13 119
19286.44 109
19287.75 124
19289.07 104
19290.38 142
19291.70 122
19293.01 148
19294.32 149
19295.64 121
19296.95 137
19298.26 136
19299.58 142
19300.89 157
19302.20 151
19303.52 120
19304.83 126
19306.15 150
19307.46 149
19308.77 133
19310.09 138
19311.40 123
19312.72 151
19314.03 127
19315.35 135
19316.66 157
19317.97 139
19319.29 139
19320.60 115
19321.92 112
19323.23 124
19324.55 146
19325.86 128
19327.18 136
19328.49 141
19329.81 143
19331.12 138
19332.44 143
19333.75 125
19335.07 121
19336.38 119
19337.70 126
19339.01 146
19340.33 134
19341.64 137
19342.96 153
19344.27 127
19345.59 132
19346.90 127
19348.22 132
19349.53 136
19350.85 140
19352.16 135
19353.48 108
19354.79 94
19356.11 125
19357.43 155
19358.74 146
19360.06 138
19361.37 127
19362.69 119
19364.01 130
19365.32 128
19366.64 117
19367.95 115
19369.27 134
19370.59 150
19371.90 155
19373.22 140
19374.53 141
19375.85 135
19377.17 127
19378.48 140
19379.80 151
19381.12 136
19382.43 119
19383.75 112
19385.07 140
19386.38 137
19387.70 125
19389.02 135
19390.33 151
19391.65 141
19392.97 162
19394.28 122
19395.60 126
19396.92 130
19398.24 130
19399.55 146
19400.87 132
19402.19 130
19403.50 109
19404.82 126
19406.14 109
19407.46 118
19408.77 144
19410.09 147
19411.41 123
19412.73 112
19414.04 161
19415.36 136
19416.68 125
19418.00 135
19419.32 120
19420.63 149
19421.95 139
19423.27 140
19424.59 166
19425.91 125
19427.22 138
19428.54 135
19429.86 145
19431.18 129
19432.50 129
19433.82 135
19435.13 123
19436.45 108
19437.77 129
19439.09 136
19440.41 119
19441.73 141
19443.04 124
19444.36 145
19445.68 133
19447.00 117
19448.32 148
19449.64 147
19450.96 137
19452.28 133
19453.60 138
19454.91 130
19456.23 128
19457.55 138
19458.87 120
19460.19 134
19461.51 126
19462.83 123
19464.15 147
19465.47 137
19466.79 154
19468.11 130
19469.43 138
19470.75 139
19472.07 138
19473.39 134
19474.71 151
19476.03 142
19477.35 134
19478.67 141
19479.99 130
19481.30 153
19482.62 128
19483.94 120
19485.27 123
19486.59 139
19487.91 135
19489.23 108
19490.55 115
19491.87 130
19493.19 152
19494.51 127
19495.83 116
19497.15 137
19498.47 142
19499.79 130
19501.11 127
19502.43 126
19503.75 147
19505.07 165
19506.39 130
19507.71 135
19509.03 121
19510.36 140
19511.68 142
19513.00 112
19514.32 131
19515.64 128
19516.96 142
19518.28 145
19519.60 152
19520.92 141
19522.25 137
19523.57 138
19524.89 124
19526.21 114
19527.53 124
19528.85 154
19530.17 124
19531.50 128
19532.82 141
19534.14 113
19535.46 113
19536.78 146
19538.11 139
19539.43 127
19540.75 137
19542.07 151
19543.39 149
19544.72 125
19546.04 140
19547.36 148
19548.68 142
19550.00 108
19551.33 118
19552.65 136
19553.97 134
19555.29 109
19556.62 126
19557.94 119
19559.26 111
19560.58 123
19561.91 128
19563.23 119
19564.55 128
19565.88 142
19567.20 121
19568.52 149
19569.84 124
19571.17 118
19572.49 125
19573.81 119
19575.14 106
19576.46 125
19577.78 141
19579.11 152
19580.43 154
19581.75 132
19583.08 142
19584.40 121
19585.72 107
19587.05 140
19588.37 123
19589.69 130
19591.02 122
19592.34 142
19593.67 131
19594.99 138
19596.31 98
19597.64 133
19598.96 111
19600.28 135
19601.61 130
19602.93 148
19604.26 125
19605.58 129
19606.91 136
19608.23 128
19609.55 103
19610.88 131
19612.20 118
19613.53 109
19614.85 131
19616.18 126
19617.50 158
19618.83 113
19620.15 116
19621.47 122
19622.80 142
19624.12 131
19625.45 151
19626.77 157
19628.10 97
19629.42 141
19630.75 165
19632.07 135
19633.40 130
19634.72 119
19636.05 136
19637.37 146
19638.70 143
19640.03 137
19641.35 154
19642.68 172
19644.00 150
19645.33 159
19646.65 142
19647.98 172
19649.30 135
19650.63 126
19651.96 140
19653.28 116
19654.61 153
19655.93 136
19657.26 147
19658.58 141
19659.91 138
19661.24 124
19662.56 153
19663.89 98
19665.22 103
19666.54 140
19667.87 150
19669.19 151
19670.52 123
19671.85 114
19673.17 143
19674.50 137
19675.83 135
19677.15 121
19678.48 140
19679.81 140
19681.13 113
19682.46 100
19683.79 121
19685.11 156
19686.44 138
19687.77 137
19689.09 117
19690.42 157
19691.75 133
19693.08 123
19694.40 126
19695.73 147
19697.06 137
19698.39 139
19699.71 139
19701.04 100
19702.37 145
19703.69 146
19705.02 162
19706.35 123
19707.68 124
19709.01 124
19710.33 143
19711.66 114
19712.99 118
19714.32 120
19715.64 134
19716.97 130
19718.30 127
19719.63 131
19720.96 143
19722.28 126
19723.61 122
19724.94 134
19726.27 105
19727.60 130
19728.93 150
19730.25 135
19731.58 137
19732.91 127
19734.24 130
19735.57 142
19736.90 135
19738.23 124
19739.55 109
19740.88 154
19742.21 118
19743.54 123
19744.87 147
19746.20 133
19747.53 163
19748.86 150
19750.19 154
19751.51 160
19752.84 151
19754.17 138
19755.50 167
19756.83 132
19758.16 125
19759.49 127
19760.82 128
19762.15 142
19763.48 114
19764.81 119
19766.14 155
19767.47 145
19768.80 151
19770.13 142
19771.46 125
19772.79 138
19774.12 134
19775.45 135
19776.78 128
19778.11 112
19779.44 148
19780.77 149
19782.10 124
19783.43 128
19784.76 133
19786.09 159
19787.42 141
19788.75 111
19790.08 111
19791.41 153
19792.74 164
19794.07 125
19795.40 110
19796.73 115
19798.06 118
19799.39 135
19800.72 111
19802.05 93
19803.39 118
19804.72 141
19806.05 135
19807.38 144
19808.71 149
19810.04 151
19811.37 136
19812.70 127
19814.03 111
19815.37 142
19816.70 144
19818.03 140
19819.36 134
19820.69 126
19822.02 153
19823.35 147
19824.69 143
19826.02 155
19827.35 129
19828.68 121
19830.01 126
19831.34 141
19832.68 154
19834.01 133
19835.34 151
19836.67 148
19838.00 148
19839.34 115
19840.67 137
19842.00 151
19843.33 141
19844.67 143
19846.00 139
19847.33 149
19848.66 158
19849.99 145
19851.33 142
19852.66 138
19853.99 123
19855.32 149
19856.66 149
19857.99 129
19859.32 128
19860.66 127
19861.99 106
19863.32 139
19864.65 140
19865.99 143
19867.32 123
19868.65 156
19869.99 125
19871.32 118
19872.65 134
19873.99 112
19875.32 146
19876.65 155
19877.99 144
19879.32 142
19880.65 130
19881.99 141
19883.32 135
19884.65 120
19885.99 133
19887.32 129
19888.66 166
19889.99 131
19891.32 121
19892.66 113
19893.99 147
19895.32 143
19896.66 130
19897.99 136
19899.33 138
19900.66 135
19902.00 148
19903.33 117
19904.66 126
19906.00 131
19907.33 117
19908.67 107
19910.00 119
19911.34 121
19912.67 129
19914.01 142
19915.34 134
19916.67 122
19918.01 135
19919.34 113
19920.68 136
19922.01 162
19923.35 143
19924.68 136
19926.02 129
19927.35 144
19928.69 147
19930.02 109
19931.36 128
19932.69 164
19934.03 161
19935.37 144
19936.70 135
19938.04 144
19939.37 145
19940.71 128
19942.04 108
19943.38 126
19944.71 132
19946.05 134
19947.39 134
19948.72 147
19950.06 150
19951.39 108
19952.73 141
19954.06 156
19955.40 145
19956.74 126
19958.07 137
19959.41 146
19960.74 133
19962.08 133
19963.42 127
19964.75 113
19966.09 130
19967.43 130
19968.76 135
19970.10 130
19971.44 123
19972.77 125
19974.11 140
19975.45 150
19976.78 137
19978.12 109
19979.46 100
19980.79 107
19982.13 132
19983.47 136
19984.80 140
19986.14 140
19987.48 123
19988.82 170
19990.15 134
19991.49 126
19992.83 120
19994.16 135
19995.50 150
19996.84 141
19998.18 136
19999.51 134
20000.85 135
20002.19 121
20003.53 143
20004.86 121
20006.20 141
20007.54 135
20008.88 127
20010.22 131
20011.55 129
20012.89 120
20014.23 125
20015.57 134
20016.91 121
20018.24 158
20019.58 138
20020.92 144
20022.26 153
20023.60 122
20024.93 130
20026.27 128
20027.61 144
20028.95 146
20030.29 153
20031.63 131
20032.97 148
20034.30 129
20035.64 126
20036.98 139
20038.32 145
20039.66 166
20041.00 150
20042.34 115
20043.68 169
20045.01 154
20046.35 139
20047.69 128
20049.03 143
20050.37 152
20051.71 193
20053.05 159
20054.39 142
20055.73 125
20057.07 136
20058.41 154
20059.75 166
20061.09 164
20062.43 143
20063.77 160
20065.11 156
20066.45 135
20067.79 155
20069.12 137
20070.46 139
20071.80 134
20073.14 134
20074.48 118
20075.82 141
20077.16 145
20078.50 119
20079.85 139
20081.19 140
20082.53 147
20083.87 130
20085.21 130
20086.55 135
20087.89 150
20089.23 164
20090.57 139
20091.91 145
20093.25 159
20094.59 118
20095.93 141
20097.27 151
20098.61 126
20099.95 141
20101.29 150
20102.64 128
20103.98 158
20105.32 151
20106.66 141
20108.00 154
20109.34 134
20110.68 142
20112.02 134
20113.36 140
20114.71 132
20116.05 132
20117.39 130
20118.73 131
20120.07 140
20121.41 132
20122.75 134
20124.10 117
20125.44 120
20126.78 158
20128.12 184
20129.46 134
