# Supplementary material for: MALDI-TOF MS typing enables the classification of brewing yeasts of the genus Saccharomyces to major beer styles
Source: PLoS One. 2017 Aug 9;12(8):e0181694. doi: 10.1371/journal.pone.0181694 (PMC5549903; doi:10.1371/journal.pone.0181694)
Supplement: S11 File — The directory includes 90 raw files and was zipped to “.zip”; the folder has three strains with 30 spectra per strain; S1 Text explains the raw files with an example and Table 1 represents the yeast strains used within the experiment. (ZIP) [file pone.0181694.s014.zip › 31-33/30338-503-OG-Ale-Ale-YPG-18h-E-E_2015-08-25__0_A3_1.dat]

1999.27 3093
1999.69 3064
2000.11 3042
2000.53 2892
2000.95 2804
2001.38 2849
2001.80 3005
2002.22 3097
2002.64 2909
2003.06 2894
2003.48 2850
2003.91 2871
2004.33 2926
2004.75 2896
2005.17 3122
2005.59 2938
2006.02 2881
2006.44 2979
2006.86 2880
2007.28 2990
2007.71 2897
2008.13 2768
2008.55 2868
2008.97 2816
2009.39 2897
2009.82 2787
2010.24 2872
2010.66 2964
2011.09 2924
2011.51 3168
2011.93 3132
2012.35 3145
2012.78 3030
2013.20 2877
2013.62 2896
2014.04 3200
2014.47 2729
2014.89 2736
2015.31 2737
2015.74 2712
2016.16 2530
2016.58 2637
2017.01 2718
2017.43 2694
2017.85 2814
2018.28 2840
2018.70 2673
2019.12 2751
2019.55 2754
2019.97 2636
2020.39 2829
2020.82 2855
2021.24 2809
2021.67 2874
2022.09 2782
2022.51 2746
2022.94 2807
2023.36 2649
2023.78 2791
2024.21 2850
2024.63 2664
2025.06 2840
2025.48 2950
2025.91 3013
2026.33 2984
2026.75 2966
2027.18 2947
2027.60 2929
2028.03 2637
2028.45 2726
2028.88 2871
2029.30 2774
2029.72 2676
2030.15 2738
2030.57 2470
2031.00 2856
2031.42 2693
2031.85 2765
2032.27 2816
2032.70 2666
2033.12 2752
2033.55 2848
2033.97 2789
2034.40 2725
2034.82 2671
2035.25 2677
2035.67 2695
2036.10 2775
2036.52 2797
2036.95 2628
2037.37 2663
2037.80 2590
2038.23 2686
2038.65 2616
2039.08 2634
2039.50 2586
2039.93 2673
2040.35 2496
2040.78 2520
2041.21 2663
2041.63 2645
2042.06 2452
2042.48 2611
2042.91 2383
2043.33 2643
2043.76 2597
2044.19 2339
2044.61 2530
2045.04 2651
2045.47 2837
2045.89 2782
2046.32 2667
2046.74 2507
2047.17 2684
2047.60 2644
2048.02 2512
2048.45 2748
2048.88 2642
2049.30 2832
2049.73 2766
2050.16 2810
2050.58 2784
2051.01 2988
2051.44 3093
2051.86 2994
2052.29 2818
2052.72 2975
2053.15 3088
2053.57 3142
2054.00 3001
2054.43 2979
2054.85 2937
2055.28 3073
2055.71 2919
2056.14 3059
2056.56 2696
2056.99 2710
2057.42 2629
2057.85 2605
2058.27 2554
2058.70 2709
2059.13 2804
2059.56 2701
2059.98 2540
2060.41 2716
2060.84 2660
2061.27 2591
2061.70 2445
2062.12 2767
2062.55 2629
2062.98 2616
2063.41 2459
2063.84 2774
2064.26 2833
2064.69 2852
2065.12 2746
2065.55 2777
2065.98 2887
2066.41 2695
2066.83 2699
2067.26 2770
2067.69 2982
2068.12 2954
2068.55 2840
2068.98 2796
2069.41 3002
2069.83 2816
2070.26 2778
2070.69 2920
2071.12 2834
2071.55 2890
2071.98 2827
2072.41 2754
2072.84 2652
2073.27 2799
2073.70 2919
2074.12 2823
2074.55 2780
2074.98 2673
2075.41 2547
2075.84 2809
2076.27 2662
2076.70 2809
2077.13 2657
2077.56 2909
2077.99 2952
2078.42 2746
2078.85 2786
2079.28 2924
2079.71 2839
2080.14 2921
2080.57 3050
2081.00 2795
2081.43 3046
2081.86 3025
2082.29 2995
2082.72 3018
2083.15 2815
2083.58 2982
2084.01 2772
2084.44 2701
2084.87 2761
2085.30 2741
2085.73 2664
2086.16 2844
2086.59 2773
2087.02 2687
2087.45 2791
2087.88 2833
2088.31 2527
2088.74 2648
2089.17 2644
2089.61 2702
2090.04 2762
2090.47 2801
2090.90 2811
2091.33 2774
2091.76 2630
2092.19 2852
2092.62 2778
2093.05 2769
2093.48 2676
2093.92 2712
2094.35 2764
2094.78 2837
2095.21 2701
2095.64 2775
2096.07 2693
2096.50 2894
2096.94 2795
2097.37 2962
2097.80 2841
2098.23 2919
2098.66 3091
2099.09 2920
2099.53 2983
2099.96 2924
2100.39 3081
2100.82 2898
2101.25 3042
2101.69 2984
2102.12 2965
2102.55 2977
2102.98 2969
2103.42 2936
2103.85 2847
2104.28 2712
2104.71 2725
2105.14 2789
2105.58 2764
2106.01 2848
2106.44 2784
2106.87 2799
2107.31 3002
2107.74 2872
2108.17 2890
2108.61 2944
2109.04 3037
2109.47 2983
2109.90 2804
2110.34 3059
2110.77 3079
2111.20 3142
2111.64 3362
2112.07 3296
2112.50 3259
2112.94 3356
2113.37 3410
2113.80 3412
2114.24 3326
2114.67 3145
2115.10 3080
2115.54 3126
2115.97 2804
2116.40 3027
2116.84 3245
2117.27 3076
2117.70 2969
2118.14 3024
2118.57 2995
2119.01 2966
2119.44 2867
2119.87 2781
2120.31 2919
2120.74 2917
2121.18 2892
2121.61 2712
2122.04 2760
2122.48 2768
2122.91 2642
2123.35 2759
2123.78 2654
2124.21 2668
2124.65 2792
2125.08 2905
2125.52 2774
2125.95 2587
2126.39 2617
2126.82 2758
2127.26 2947
2127.69 2661
2128.13 2620
2128.56 2510
2129.00 2580
2129.43 2615
2129.87 2765
2130.30 2741
2130.74 2656
2131.17 2638
2131.61 2601
2132.04 2716
2132.48 2820
2132.91 2739
2133.35 2797
2133.78 2733
2134.22 2743
2134.65 2819
2135.09 2808
2135.52 2743
2135.96 2673
2136.40 2743
2136.83 2636
2137.27 2722
2137.70 2606
2138.14 2783
2138.57 2603
2139.01 2923
2139.45 2783
2139.88 2820
2140.32 2640
2140.75 2843
2141.19 2924
2141.63 2645
2142.06 2645
2142.50 2681
2142.93 2713
2143.37 2615
2143.81 2694
2144.24 2691
2144.68 2724
2145.12 2611
2145.55 2584
2145.99 2552
2146.43 2829
2146.86 2747
2147.30 2655
2147.74 2633
2148.17 2477
2148.61 2513
2149.05 2682
2149.48 2733
2149.92 2728
2150.36 2814
2150.80 2716
2151.23 2758
2151.67 2739
2152.11 2776
2152.54 2688
2152.98 2791
2153.42 2768
2153.86 2715
2154.29 2767
2154.73 2833
2155.17 2637
2155.61 2705
2156.04 3022
2156.48 2995
2156.92 3045
2157.36 3105
2157.79 3071
2158.23 3073
2158.67 3338
2159.11 3542
2159.55 3104
2159.98 3153
2160.42 3231
2160.86 3263
2161.30 3329
2161.74 3258
2162.18 3159
2162.61 3182
2163.05 3215
2163.49 2876
2163.93 3018
2164.37 2922
2164.81 3004
2165.24 2867
2165.68 2934
2166.12 3026
2166.56 2958
2167.00 2910
2167.44 2887
2167.88 2705
2168.32 2829
2168.75 2837
2169.19 2939
2169.63 2802
2170.07 2765
2170.51 2918
2170.95 2744
2171.39 2874
2171.83 2826
2172.27 2793
2172.71 2698
2173.15 2819
2173.59 2627
2174.02 2757
2174.46 2908
2174.90 2994
2175.34 3069
2175.78 2981
2176.22 2813
2176.66 2906
2177.10 2994
2177.54 3004
2177.98 2777
2178.42 2900
2178.86 2864
2179.30 2791
2179.74 2750
2180.18 2915
2180.62 2921
2181.06 3051
2181.50 2897
2181.94 2826
2182.38 2683
2182.82 2814
2183.26 2763
2183.70 2777
2184.14 2737
2184.58 2837
2185.03 2836
2185.47 2697
2185.91 2687
2186.35 2671
2186.79 2853
2187.23 2698
2187.67 2552
2188.11 2523
2188.55 2627
2188.99 2730
2189.43 2682
2189.87 2775
2190.32 2630
2190.76 2587
2191.20 2760
2191.64 2775
2192.08 2740
2192.52 2785
2192.96 2887
2193.40 3016
2193.85 2872
2194.29 3089
2194.73 3056
2195.17 3208
2195.61 2914
2196.05 2987
2196.50 3138
2196.94 3208
2197.38 3099
2197.82 3268
2198.26 3247
2198.70 3209
2199.15 3257
2199.59 3316
2200.03 3117
2200.47 3128
2200.91 2918
2201.36 2829
2201.80 3047
2202.24 3127
2202.68 2946
2203.13 2833
2203.57 2983
2204.01 2716
2204.45 2803
2204.90 2971
2205.34 3034
2205.78 2872
2206.22 2870
2206.67 2726
2207.11 2847
2207.55 2736
2208.00 2754
2208.44 2885
2208.88 2845
2209.32 2806
2209.77 2815
2210.21 2872
2210.65 2807
2211.10 3047
2211.54 3229
2211.98 3131
2212.43 2977
2212.87 2951
2213.31 2807
2213.76 2954
2214.20 2995
2214.64 2938
2215.09 2920
2215.53 2787
2215.97 2924
2216.42 3005
2216.86 3033
2217.31 2933
2217.75 2829
2218.19 2825
2218.64 2968
2219.08 2901
2219.53 2817
2219.97 2713
2220.41 2800
2220.86 2723
2221.30 2700
2221.75 2746
2222.19 2974
2222.63 2974
2223.08 2970
2223.52 3080
2223.97 3469
2224.41 3430
2224.86 3733
2225.30 3714
2225.75 4062
2226.19 4110
2226.64 4101
2227.08 4314
2227.53 4117
2227.97 3999
2228.42 3803
2228.86 3792
2229.31 3886
2229.75 3679
2230.20 3610
2230.64 3498
2231.09 3491
2231.53 3538
2231.98 3760
2232.42 3494
2232.87 3520
2233.31 3319
2233.76 3332
2234.20 3364
2234.65 3216
2235.09 3163
2235.54 3183
2235.99 3115
2236.43 3082
2236.88 3024
2237.32 2812
2237.77 2778
2238.21 3073
2238.66 2991
2239.11 2665
2239.55 2653
2240.00 2711
2240.44 2736
2240.89 2724
2241.34 2689
2241.78 2941
2242.23 2863
2242.68 2914
2243.12 2732
2243.57 2724
2244.02 2778
2244.46 2822
2244.91 2700
2245.36 2880
2245.80 2737
2246.25 2600
2246.70 2813
2247.14 3000
2247.59 2860
2248.04 2900
2248.48 2808
2248.93 2750
2249.38 2646
2249.82 2875
2250.27 2715
2250.72 2870
2251.17 2784
2251.61 2812
2252.06 2801
2252.51 2970
2252.95 3069
2253.40 3018
2253.85 2974
2254.30 2689
2254.74 2765
2255.19 2855
2255.64 2855
2256.09 2692
2256.53 2948
2256.98 2866
2257.43 2876
2257.88 2909
2258.33 2838
2258.77 2820
2259.22 2918
2259.67 2954
2260.12 3050
2260.57 3269
2261.01 3401
2261.46 3544
2261.91 3620
2262.36 3849
2262.81 3931
2263.26 4058
2263.70 4013
2264.15 4000
2264.60 3678
2265.05 3551
2265.50 3678
2265.95 3556
2266.40 3421
2266.84 3075
2267.29 3120
2267.74 3160
2268.19 2946
2268.64 2954
2269.09 3070
2269.54 3041
2269.99 2872
2270.44 2877
2270.89 2756
2271.33 2956
2271.78 2910
2272.23 2796
2272.68 2712
2273.13 3037
2273.58 2912
2274.03 2991
2274.48 3010
2274.93 2908
2275.38 2896
2275.83 3016
2276.28 2953
2276.73 2830
2277.18 2650
2277.63 2918
2278.08 3040
2278.53 3080
2278.98 3099
2279.43 2977
2279.88 3258
2280.33 3279
2280.78 3341
2281.23 3107
2281.68 3090
2282.13 3278
2282.58 3290
2283.03 3019
2283.48 3114
2283.93 3003
2284.38 3227
2284.83 3106
2285.28 2949
2285.73 2821
2286.18 2884
2286.63 3004
2287.08 2847
2287.53 2911
2287.99 2816
2288.44 2820
2288.89 3131
2289.34 2908
2289.79 3107
2290.24 2952
2290.69 2835
2291.14 3021
2291.59 2926
2292.05 3165
2292.50 3138
2292.95 3274
2293.40 3269
2293.85 2973
2294.30 2965
2294.75 2975
2295.21 3055
2295.66 3138
2296.11 3081
2296.56 2902
2297.01 2846
2297.46 2811
2297.92 2652
2298.37 2774
2298.82 2843
2299.27 3038
2299.72 2866
2300.17 2725
2300.63 2856
2301.08 2814
2301.53 2802
2301.98 2643
2302.44 2533
2302.89 2782
2303.34 2855
2303.79 2764
2304.25 2727
2304.70 2767
2305.15 2823
2305.60 2683
2306.06 2664
2306.51 2744
2306.96 2661
2307.41 2589
2307.87 2573
2308.32 2523
2308.77 2638
2309.22 2690
2309.68 2732
2310.13 2683
2310.58 2645
2311.04 3084
2311.49 2836
2311.94 2739
2312.40 2777
2312.85 2739
2313.30 2867
2313.76 2916
2314.21 2806
2314.66 2807
2315.12 2857
2315.57 2909
2316.02 2767
2316.48 2835
2316.93 2952
2317.39 2972
2317.84 2898
2318.29 2970
2318.75 2968
2319.20 2841
2319.65 2918
2320.11 2932
2320.56 2679
2321.02 2895
2321.47 3074
2321.92 2996
2322.38 2987
2322.83 2973
2323.29 3060
2323.74 2896
2324.20 2927
2324.65 3106
2325.11 3300
2325.56 3131
2326.01 3171
2326.47 3008
2326.92 3055
2327.38 2936
2327.83 2985
2328.29 3015
2328.74 3062
2329.20 2985
2329.65 3041
2330.11 2748
2330.56 2682
2331.02 2977
2331.47 2789
2331.93 2961
2332.38 3060
2332.84 2851
2333.29 2904
2333.75 2676
2334.20 2838
2334.66 2813
2335.12 2755
2335.57 2753
2336.03 2690
2336.48 2784
2336.94 2948
2337.39 2961
2337.85 3025
2338.30 2972
2338.76 3051
2339.22 3109
2339.67 3171
2340.13 3236
2340.58 3346
2341.04 3389
2341.50 3550
2341.95 3504
2342.41 3430
2342.86 3452
2343.32 3365
2343.78 3216
2344.23 3260
2344.69 3069
2345.15 3128
2345.60 3093
2346.06 3140
2346.52 3195
2346.97 3087
2347.43 3045
2347.89 3245
2348.34 3243
2348.80 2987
2349.26 2859
2349.71 2884
2350.17 2996
2350.63 2890
2351.08 2937
2351.54 2994
2352.00 2990
2352.46 3017
2352.91 2944
2353.37 3062
2353.83 2980
2354.28 3125
2354.74 3044
2355.20 3052
2355.66 2952
2356.11 2994
2356.57 2945
2357.03 2912
2357.49 2906
2357.95 2738
2358.40 2991
2358.86 2947
2359.32 2796
2359.78 2876
2360.23 3000
2360.69 2984
2361.15 3041
2361.61 2974
2362.07 3036
2362.52 2884
2362.98 3038
2363.44 2770
2363.90 2683
2364.36 2815
2364.82 2936
2365.27 2847
2365.73 2692
2366.19 2871
2366.65 2729
2367.11 2881
2367.57 2890
2368.03 2755
2368.48 2807
2368.94 2871
2369.40 2741
2369.86 2656
2370.32 2787
2370.78 2810
2371.24 2710
2371.70 2707
2372.16 2925
2372.61 2875
2373.07 2850
2373.53 2810
2373.99 2963
2374.45 2883
2374.91 2978
2375.37 3007
2375.83 2914
2376.29 2922
2376.75 3078
2377.21 2939
2377.67 2907
2378.13 2956
2378.59 2985
2379.05 2589
2379.51 2665
2379.97 2843
2380.43 2797
2380.89 2780
2381.35 2672
2381.81 2726
2382.27 2716
2382.73 2685
2383.19 2670
2383.65 2747
2384.11 2673
2384.57 2779
2385.03 2560
2385.49 2560
2385.95 2564
2386.41 2689
2386.87 2698
2387.33 2651
2387.79 2464
2388.25 2579
2388.71 2681
2389.17 2624
2389.63 2723
2390.09 2658
2390.55 2668
2391.02 2745
2391.48 2854
2391.94 2817
2392.40 2798
2392.86 2696
2393.32 2989
2393.78 3029
2394.24 2860
2394.70 2927
2395.17 2969
2395.63 2832
2396.09 2910
2396.55 3010
2397.01 3053
2397.47 3009
2397.93 3023
2398.40 2914
2398.86 2988
2399.32 2886
2399.78 2778
2400.24 2775
2400.70 2611
2401.17 2749
2401.63 2654
2402.09 2550
2402.55 2541
2403.01 2496
2403.48 2760
2403.94 2774
2404.40 2670
2404.86 2595
2405.33 2536
2405.79 2578
2406.25 2474
2406.71 2420
2407.17 2651
2407.64 2545
2408.10 2752
2408.56 2814
2409.02 2707
2409.49 2701
2409.95 2797
2410.41 2956
2410.88 2694
2411.34 2920
2411.80 2844
2412.26 2672
2412.73 2846
2413.19 2753
2413.65 2591
2414.12 2743
2414.58 2805
2415.04 2621
2415.51 2780
2415.97 2716
2416.43 2879
2416.90 2907
2417.36 2817
2417.82 2877
2418.29 2520
2418.75 2388
2419.21 2695
2419.68 2775
2420.14 2810
2420.60 2898
2421.07 2752
2421.53 3067
2422.00 3155
2422.46 3231
2422.92 3231
2423.39 3369
2423.85 3370
2424.32 3433
2424.78 3509
2425.24 3426
2425.71 3252
2426.17 3469
2426.64 3224
2427.10 3217
2427.57 3175
2428.03 2970
2428.50 3058
2428.96 3411
2429.42 3124
2429.89 2855
2430.35 2872
2430.82 2886
2431.28 2910
2431.75 2703
2432.21 2514
2432.68 2757
2433.14 2797
2433.61 2710
2434.07 2862
2434.54 2680
2435.00 2646
2435.47 2903
2435.93 2824
2436.40 2553
2436.86 2661
2437.33 2721
2437.79 2758
2438.26 2835
2438.73 2831
2439.19 2750
2439.66 2718
2440.12 2794
2440.59 2647
2441.05 2628
2441.52 2672
2441.98 2709
2442.45 2656
2442.92 2666
2443.38 2732
2443.85 2908
2444.31 2997
2444.78 2899
2445.25 2778
2445.71 2994
2446.18 2877
2446.65 2739
2447.11 2985
2447.58 2796
2448.04 2837
2448.51 2626
2448.98 2724
2449.44 2843
2449.91 2931
2450.38 2789
2450.84 3018
2451.31 3005
2451.78 2801
2452.24 2815
2452.71 2840
2453.18 2964
2453.64 2676
2454.11 2719
2454.58 2737
2455.04 2850
2455.51 2946
2455.98 2909
2456.45 2757
2456.91 2653
2457.38 2585
2457.85 2578
2458.32 2473
2458.78 2622
2459.25 2484
2459.72 2607
2460.19 2799
2460.65 2843
2461.12 2931
2461.59 3045
2462.06 2814
2462.52 2858
2462.99 2926
2463.46 3020
2463.93 3041
2464.39 3179
2464.86 3049
2465.33 2975
2465.80 2968
2466.27 2919
2466.74 2888
2467.20 3081
2467.67 3244
2468.14 3154
2468.61 3195
2469.08 2970
2469.55 2844
2470.01 2978
2470.48 2882
2470.95 2818
2471.42 2928
2471.89 2678
2472.36 2645
2472.83 2642
2473.29 2780
2473.76 2805
2474.23 2667
2474.70 2595
2475.17 2626
2475.64 2625
2476.11 2675
2476.58 2786
2477.05 2779
2477.51 2732
2477.98 2560
2478.45 2635
2478.92 2753
2479.39 2659
2479.86 2628
2480.33 2539
2480.80 2705
2481.27 2954
2481.74 2837
2482.21 2683
2482.68 2483
2483.15 2579
2483.62 2776
2484.09 2768
2484.56 2652
2485.03 2725
2485.50 2841
2485.97 2750
2486.44 2742
2486.91 2669
2487.38 2690
2487.85 2818
2488.32 3178
2488.79 3241
2489.26 3143
2489.73 2959
2490.20 3255
2490.67 3008
2491.14 2920
2491.61 2977
2492.08 2847
2492.55 2772
2493.02 2802
2493.49 2492
2493.96 2692
2494.43 2702
2494.91 2847
2495.38 2943
2495.85 2656
2496.32 2626
2496.79 2657
2497.26 2409
2497.73 2590
2498.20 2681
2498.67 2479
2499.14 2774
2499.62 2859
2500.09 2622
2500.56 2507
2501.03 2536
2501.50 2587
2501.97 2613
2502.44 2578
2502.92 2635
2503.39 2613
2503.86 2514
2504.33 2682
2504.80 2546
2505.27 2610
2505.75 2845
2506.22 2759
2506.69 2721
2507.16 2769
2507.63 2974
2508.11 2807
2508.58 2870
2509.05 2766
2509.52 2898
2509.99 3059
2510.47 2822
2510.94 2900
2511.41 2860
2511.88 2700
2512.36 2678
2512.83 2777
2513.30 2825
2513.77 2840
2514.25 2639
2514.72 2654
2515.19 2765
2515.67 2734
2516.14 2664
2516.61 2669
2517.08 2676
2517.56 2692
2518.03 2827
2518.50 2721
2518.98 2709
2519.45 2637
2519.92 2628
2520.40 2657
2520.87 2743
2521.34 2696
2521.82 2629
2522.29 2583
2522.76 2758
2523.24 2516
2523.71 2597
2524.18 2644
2524.66 2765
2525.13 2946
2525.60 2890
2526.08 2862
2526.55 2756
2527.03 2850
2527.50 2914
2527.97 2761
2528.45 2760
2528.92 2758
2529.39 2943
2529.87 2824
2530.34 2686
2530.82 2540
2531.29 2538
2531.77 2647
2532.24 2670
2532.71 2681
2533.19 2556
2533.66 2488
2534.14 2396
2534.61 2515
2535.09 2544
2535.56 2523
2536.04 2603
2536.51 2527
2536.99 2451
2537.46 2512
2537.94 2504
2538.41 2639
2538.89 2734
2539.36 2750
2539.84 2774
2540.31 2609
2540.79 2709
2541.26 2998
2541.74 3041
2542.21 2880
2542.69 2894
2543.16 2788
2543.64 2735
2544.11 2812
2544.59 2826
2545.06 2824
2545.54 2895
2546.02 3016
2546.49 2962
2546.97 2947
2547.44 2841
2547.92 2954
2548.39 3148
2548.87 3269
2549.35 3046
2549.82 2965
2550.30 3066
2550.77 3056
2551.25 2969
2551.73 2987
2552.20 3245
2552.68 3296
2553.15 3455
2553.63 3726
2554.11 3774
2554.58 3830
2555.06 3815
2555.54 4044
2556.01 4068
2556.49 4173
2556.97 4343
2557.44 4308
2557.92 4148
2558.40 3985
2558.87 4044
2559.35 3714
2559.83 3600
2560.30 3576
2560.78 3137
2561.26 3107
2561.74 2994
2562.21 3322
2562.69 3064
2563.17 3008
2563.64 2954
2564.12 2857
2564.60 2942
2565.08 3099
2565.55 3031
2566.03 2910
2566.51 2715
2566.99 2759
2567.46 2834
2567.94 2902
2568.42 2927
2568.90 2814
2569.38 2964
2569.85 2957
2570.33 2700
2570.81 2794
2571.29 2791
2571.76 2793
2572.24 2751
2572.72 2744
2573.20 2655
2573.68 2778
2574.16 2676
2574.63 2530
2575.11 2492
2575.59 2624
2576.07 2646
2576.55 2778
2577.03 2733
2577.50 2642
2577.98 2642
2578.46 2684
2578.94 2651
2579.42 2568
2579.90 2718
2580.38 2745
2580.86 2781
2581.33 2983
2581.81 2721
2582.29 2830
2582.77 2933
2583.25 3217
2583.73 2997
2584.21 3099
2584.69 3039
2585.17 2889
2585.65 2912
2586.13 2810
2586.61 3003
2587.09 2981
2587.56 2837
2588.04 2933
2588.52 2976
2589.00 2981
2589.48 2788
2589.96 2926
2590.44 2789
2590.92 2713
2591.40 2777
2591.88 2815
2592.36 2840
2592.84 3021
2593.32 3036
2593.80 2938
2594.28 2969
2594.76 3129
2595.24 2956
2595.72 2843
2596.20 2875
2596.68 3099
2597.16 2980
2597.64 2925
2598.12 2911
2598.61 3051
2599.09 2913
2599.57 3008
2600.05 2943
2600.53 3008
2601.01 2769
2601.49 2582
2601.97 2483
2602.45 2677
2602.93 2569
2603.41 2655
2603.89 2646
2604.37 2730
2604.86 2846
2605.34 2559
2605.82 2678
2606.30 2855
2606.78 2982
2607.26 2912
2607.74 2750
2608.22 2795
2608.71 2877
2609.19 2803
2609.67 2804
2610.15 2827
2610.63 2857
2611.11 2813
2611.60 2793
2612.08 2558
2612.56 2660
2613.04 2706
2613.52 2854
2614.01 2678
2614.49 2828
2614.97 2714
2615.45 2602
2615.93 2638
2616.42 2773
2616.90 2669
2617.38 2499
2617.86 2603
2618.34 2934
2618.83 3018
2619.31 2832
2619.79 2681
2620.27 2751
2620.76 2751
2621.24 2619
2621.72 2612
2622.21 2602
2622.69 2707
2623.17 2809
2623.65 2539
2624.14 2470
2624.62 2473
2625.10 2493
2625.59 2470
2626.07 2669
2626.55 2613
2627.03 2471
2627.52 2555
2628.00 2638
2628.48 2589
2628.97 2660
2629.45 2578
2629.93 2697
2630.42 2690
2630.90 2549
2631.38 2399
2631.87 2528
2632.35 2579
2632.84 2495
2633.32 2526
2633.80 2491
2634.29 2596
2634.77 2697
2635.25 2713
2635.74 2685
2636.22 2789
2636.71 2788
2637.19 2614
2637.67 2777
2638.16 2713
2638.64 2701
2639.13 2647
2639.61 2646
2640.10 2652
2640.58 2613
2641.07 2700
2641.55 2814
2642.03 2781
2642.52 2438
2643.00 2650
2643.49 2573
2643.97 2603
2644.46 2590
2644.94 2670
2645.43 2727
2645.91 2753
2646.40 2750
2646.88 2687
2647.37 2565
2647.85 2429
2648.34 2509
2648.82 2698
2649.31 2613
2649.79 2754
2650.28 2621
2650.76 2608
2651.25 2498
2651.73 2609
2652.22 2452
2652.70 2627
2653.19 2542
2653.68 2482
2654.16 2529
2654.65 2402
2655.13 2680
2655.62 2583
2656.10 2377
2656.59 2490
2657.08 2569
2657.56 2758
2658.05 2773
2658.53 2736
2659.02 2885
2659.51 3069
2659.99 2957
2660.48 2929
2660.97 3153
2661.45 3120
2661.94 3159
2662.42 3208
2662.91 3381
2663.40 3795
2663.88 3707
2664.37 3737
2664.86 3950
2665.34 4173
2665.83 4323
2666.32 4295
2666.80 4294
2667.29 4531
2667.78 4481
2668.26 4375
2668.75 4457
2669.24 4171
2669.73 4105
2670.21 4333
2670.70 4566
2671.19 4292
2671.67 4418
2672.16 4590
2672.65 4791
2673.14 4745
2673.62 4875
2674.11 4804
2674.60 4705
2675.09 4525
2675.57 4647
2676.06 4397
2676.55 3844
2677.04 3925
2677.52 3642
2678.01 3613
2678.50 3300
2678.99 3136
2679.48 3305
2679.96 3407
2680.45 3407
2680.94 3575
2681.43 3488
2681.92 3461
2682.40 3641
2682.89 3590
2683.38 3526
2683.87 3437
2684.36 3381
2684.85 3520
2685.33 3505
2685.82 3187
2686.31 3227
2686.80 3270
2687.29 3275
2687.78 3179
2688.27 2800
2688.76 2959
2689.24 3091
2689.73 2894
2690.22 2691
2690.71 2768
2691.20 3072
2691.69 2926
2692.18 2962
2692.67 2851
2693.16 2860
2693.65 2862
2694.14 3018
2694.62 2967
2695.11 2909
2695.60 3092
2696.09 3036
2696.58 2841
2697.07 2881
2697.56 2930
2698.05 2847
2698.54 2974
2699.03 2920
2699.52 2916
2700.01 2999
2700.50 2967
2700.99 2695
2701.48 2691
2701.97 2918
2702.46 3008
2702.95 2809
2703.44 2748
2703.93 2669
2704.42 2608
2704.91 2725
2705.40 2839
2705.89 2819
2706.38 2776
2706.87 2838
2707.36 2696
2707.85 2576
2708.34 2588
2708.83 2548
2709.33 2648
2709.82 2767
2710.31 2788
2710.80 2723
2711.29 2590
2711.78 2636
2712.27 2651
2712.76 2644
2713.25 2601
2713.74 2532
2714.23 2720
2714.73 2689
2715.22 2709
2715.71 2777
2716.20 2627
2716.69 2514
2717.18 2472
2717.67 2692
2718.16 2616
2718.66 2614
2719.15 2460
2719.64 2915
2720.13 2952
2720.62 2630
2721.11 2747
2721.61 2643
2722.10 2639
2722.59 2743
2723.08 2674
2723.57 2723
2724.07 2632
2724.56 2483
2725.05 2698
2725.54 2763
2726.03 2756
2726.53 2688
2727.02 2751
2727.51 2632
2728.00 2580
2728.50 2528
2728.99 2871
2729.48 2801
2729.97 2662
2730.47 2601
2730.96 2793
2731.45 2665
2731.94 2518
2732.44 2672
2732.93 2718
2733.42 2700
2733.92 2610
2734.41 2553
2734.90 2510
2735.39 2592
2735.89 2844
2736.38 2564
2736.87 2629
2737.37 2837
2737.86 2867
2738.35 2820
2738.85 2771
2739.34 2908
2739.83 2944
2740.33 3181
2740.82 2934
2741.31 2953
2741.81 3008
2742.30 3130
2742.79 3179
2743.29 3046
2743.78 3151
2744.28 3119
2744.77 2944
2745.26 3056
2745.76 2941
2746.25 2941
2746.75 2923
2747.24 2900
2747.73 2904
2748.23 2874
2748.72 2623
2749.22 2775
2749.71 2667
2750.21 2501
2750.70 2807
2751.19 2559
2751.69 2436
2752.18 2542
2752.68 2594
2753.17 2605
2753.67 2773
2754.16 2817
2754.66 3127
2755.15 3036
2755.65 3012
2756.14 3138
2756.64 3186
2757.13 3065
2757.63 3175
2758.12 3006
2758.62 3011
2759.11 2869
2759.61 2675
2760.10 2778
2760.60 2680
2761.09 2585
2761.59 2771
2762.08 2544
2762.58 2818
2763.07 2741
2763.57 2713
2764.07 2800
2764.56 2561
2765.06 2487
2765.55 2534
2766.05 2625
2766.54 2536
2767.04 2571
2767.54 2530
2768.03 2465
2768.53 2561
2769.02 2573
2769.52 2668
2770.02 2602
2770.51 2695
2771.01 2818
2771.51 2750
2772.00 2538
2772.50 2704
2772.99 2687
2773.49 2633
2773.99 2718
2774.48 2815
2774.98 2661
2775.48 2480
2775.97 2635
2776.47 2685
2776.97 2728
2777.46 2773
2777.96 2753
2778.46 2691
2778.95 2713
2779.45 2820
2779.95 2793
2780.45 2662
2780.94 2792
2781.44 2575
2781.94 2360
2782.43 2532
2782.93 2622
2783.43 2399
2783.93 2475
2784.42 2537
2784.92 2579
2785.42 2529
2785.92 2444
2786.41 2591
2786.91 2459
2787.41 2264
2787.91 2333
2788.41 2387
2788.90 2477
2789.40 2516
2789.90 2524
2790.40 2356
2790.89 2405
2791.39 2442
2791.89 2620
2792.39 2731
2792.89 2639
2793.39 2984
2793.88 2914
2794.38 2968
2794.88 3009
2795.38 3121
2795.88 3256
2796.38 3451
2796.87 3645
2797.37 3817
2797.87 3663
2798.37 3487
2798.87 3612
2799.37 3713
2799.87 3760
2800.37 3498
2800.86 3548
2801.36 3288
2801.86 3086
2802.36 3265
2802.86 3219
2803.36 3061
2803.86 2866
2804.36 2802
2804.86 2821
2805.36 2888
2805.86 2955
2806.36 3109
2806.85 3106
2807.35 3042
2807.85 3197
2808.35 3133
2808.85 3160
2809.35 3290
2809.85 3490
2810.35 3259
2810.85 2820
2811.35 3004
2811.85 3031
2812.35 3025
2812.85 2955
2813.35 2874
2813.85 2535
2814.35 2621
2814.85 2516
2815.35 2696
2815.85 2667
2816.35 2687
2816.85 2500
2817.35 2441
2817.85 2441
2818.35 2461
2818.85 2336
2819.35 2436
2819.86 2396
2820.36 2398
2820.86 2253
2821.36 2479
2821.86 2525
2822.36 2367
2822.86 2451
2823.36 2642
2823.86 2452
2824.36 2422
2824.86 2389
2825.37 2586
2825.87 2601
2826.37 2686
2826.87 2699
2827.37 2560
2827.87 2501
2828.37 2389
2828.87 2603
2829.38 2522
2829.88 2590
2830.38 2441
2830.88 2765
2831.38 2685
2831.88 2514
2832.38 2572
2832.89 2684
2833.39 2791
2833.89 2745
2834.39 2870
2834.89 2538
2835.40 2528
2835.90 2562
2836.40 2475
2836.90 2600
2837.40 2670
2837.91 2675
2838.41 2487
2838.91 2552
2839.41 2512
2839.92 2464
2840.42 2582
2840.92 2642
2841.42 2567
2841.93 2324
2842.43 2416
2842.93 2507
2843.43 2551
2843.94 2534
2844.44 2483
2844.94 2499
2845.44 2340
2845.95 2445
2846.45 2484
2846.95 2506
2847.46 2364
2847.96 2493
2848.46 2500
2848.97 2326
2849.47 2393
2849.97 2537
2850.48 2475
2850.98 2375
2851.48 2522
2851.99 2531
2852.49 2587
2852.99 2752
2853.50 2746
2854.00 2794
2854.50 2905
2855.01 2837
2855.51 2872
2856.02 2911
2856.52 2981
2857.02 3059
2857.53 3008
2858.03 2747
2858.53 2733
2859.04 2834
2859.54 2626
2860.05 2653
2860.55 2653
2861.06 2655
2861.56 2647
2862.06 2618
2862.57 2641
2863.07 2583
2863.58 2608
2864.08 2611
2864.59 2501
2865.09 2644
2865.60 2554
2866.10 2600
2866.61 2593
2867.11 2595
2867.61 2597
2868.12 2641
2868.62 2653
2869.13 2623
2869.63 2676
2870.14 2779
2870.64 2729
2871.15 2637
2871.66 2742
2872.16 2819
2872.67 2614
2873.17 2878
2873.68 2641
2874.18 2652
2874.69 2833
2875.19 2712
2875.70 2615
2876.20 2976
2876.71 2696
2877.22 2619
2877.72 2694
2878.23 2747
2878.73 2895
2879.24 2853
2879.74 2729
2880.25 2818
2880.76 2686
2881.26 2721
2881.77 2761
2882.27 2941
2882.78 3076
2883.29 2980
2883.79 2955
2884.30 2952
2884.81 2929
2885.31 2952
2885.82 2791
2886.32 2813
2886.83 2720
2887.34 2570
2887.84 2738
2888.35 2842
2888.86 2780
2889.36 2516
2889.87 2514
2890.38 2592
2890.88 2596
2891.39 2644
2891.90 2746
2892.41 2834
2892.91 2787
2893.42 2627
2893.93 2616
2894.43 2716
2894.94 2848
2895.45 2784
2895.96 2945
2896.46 2818
2896.97 2804
2897.48 2859
2897.99 2716
2898.49 2847
2899.00 2711
2899.51 2702
2900.02 2901
2900.52 2583
2901.03 2597
2901.54 2515
2902.05 2451
2902.56 2502
2903.06 2622
2903.57 2618
2904.08 2541
2904.59 2505
2905.10 2483
2905.60 2336
2906.11 2573
2906.62 2732
2907.13 2726
2907.64 2660
2908.15 2596
2908.65 2610
2909.16 2650
2909.67 2354
2910.18 2635
2910.69 2577
2911.20 2535
2911.71 2638
2912.21 2554
2912.72 2399
2913.23 2500
2913.74 2640
2914.25 2487
2914.76 2751
2915.27 2716
2915.78 2752
2916.29 2773
2916.79 2780
2917.30 2982
2917.81 2841
2918.32 2829
2918.83 2951
2919.34 3029
2919.85 3162
2920.36 3223
2920.87 3303
2921.38 3302
2921.89 3296
2922.40 3522
2922.91 3841
2923.42 4041
2923.93 4361
2924.44 4327
2924.95 4383
2925.46 4594
2925.97 4781
2926.48 4892
2926.99 4568
2927.50 4781
2928.01 4568
2928.52 4325
2929.03 4108
2929.54 3941
2930.05 3642
2930.56 3416
2931.07 3066
2931.58 2962
2932.09 2843
2932.60 2594
2933.11 2480
2933.62 2455
2934.13 2525
2934.64 2367
2935.15 2394
2935.66 2450
2936.17 2490
2936.69 2530
2937.20 2467
2937.71 2467
2938.22 2257
2938.73 2363
2939.24 2489
2939.75 2421
2940.26 2451
2940.77 2508
2941.29 2549
2941.80 2480
2942.31 2492
2942.82 2508
2943.33 2544
2943.84 2596
2944.35 2589
2944.87 2636
2945.38 2640
2945.89 2529
2946.40 2719
2946.91 2861
2947.42 2880
2947.94 2762
2948.45 2699
2948.96 2832
2949.47 2846
2949.98 2740
2950.50 2875
2951.01 2692
2951.52 2629
2952.03 2572
2952.55 2666
2953.06 2618
2953.57 2749
2954.08 2735
2954.59 2644
2955.11 2577
2955.62 2655
2956.13 2696
2956.64 2688
2957.16 2595
2957.67 2554
2958.18 2460
2958.70 2421
2959.21 2397
2959.72 2586
2960.23 2633
2960.75 2585
2961.26 2630
2961.77 2580
2962.29 2793
2962.80 2610
2963.31 2619
2963.83 2684
2964.34 2888
2964.85 2819
2965.37 2921
2965.88 2806
2966.39 2732
2966.91 2670
2967.42 2600
2967.93 2639
2968.45 2648
2968.96 2436
2969.47 2590
2969.99 2553
2970.50 2333
2971.02 2386
2971.53 2334
2972.04 2391
2972.56 2509
2973.07 2432
2973.59 2450
2974.10 2586
2974.61 2599
2975.13 2384
2975.64 2565
2976.16 2573
2976.67 2500
2977.19 2611
2977.70 2595
2978.21 2599
2978.73 2602
2979.24 2413
2979.76 2554
2980.27 2471
2980.79 2549
2981.30 2623
2981.82 2460
2982.33 2441
2982.85 2667
2983.36 2496
2983.88 2243
2984.39 2535
2984.91 2497
2985.42 2552
2985.94 2610
2986.45 2508
2986.97 2621
2987.48 2646
2988.00 2473
2988.51 2468
2989.03 2392
2989.54 2591
2990.06 2539
2990.58 2508
2991.09 2358
2991.61 2482
2992.12 2559
2992.64 2515
2993.15 2414
2993.67 2469
2994.19 2703
2994.70 2728
2995.22 2860
2995.73 2991
2996.25 3073
2996.77 3144
2997.28 3032
2997.80 3207
2998.31 3472
2998.83 3102
2999.35 3052
2999.86 3298
3000.38 3141
3000.90 3237
3001.41 3208
3001.93 3171
3002.45 3179
3002.96 3403
3003.48 3295
3004.00 3213
3004.51 3192
3005.03 3274
3005.55 3351
3006.06 2964
3006.58 2933
3007.10 2790
3007.61 2582
3008.13 2673
3008.65 2466
3009.17 2609
3009.68 2562
3010.20 2400
3010.72 2301
3011.23 2405
3011.75 2499
3012.27 2524
3012.79 2433
3013.30 2425
3013.82 2341
3014.34 2285
3014.86 2549
3015.37 2433
3015.89 2503
3016.41 2557
3016.93 2553
3017.45 2596
3017.96 2625
3018.48 2724
3019.00 2513
3019.52 2736
3020.04 2774
3020.55 2643
3021.07 2730
3021.59 2788
3022.11 2730
3022.63 3035
3023.15 3001
3023.66 2921
3024.18 2859
3024.70 2775
3025.22 2832
3025.74 2833
3026.26 2682
3026.78 2707
3027.29 2741
3027.81 2639
3028.33 2744
3028.85 2661
3029.37 2693
3029.89 2749
3030.41 2743
3030.93 2695
3031.45 2516
3031.96 2510
3032.48 2723
3033.00 2612
3033.52 2593
3034.04 2665
3034.56 2697
3035.08 2638
3035.60 2491
3036.12 2543
3036.64 2568
3037.16 2429
3037.68 2515
3038.20 2474
3038.72 2576
3039.24 2595
3039.76 2537
3040.28 2638
3040.80 2547
3041.32 2376
3041.84 2438
3042.36 2512
3042.88 2499
3043.40 2414
3043.92 2443
3044.44 2528
3044.96 2469
3045.48 2563
3046.00 2573
3046.52 2496
3047.04 2350
3047.56 2431
3048.08 2554
3048.60 2548
3049.12 2431
3049.64 2389
3050.16 2419
3050.68 2533
3051.20 2512
3051.72 2456
3052.24 2454
3052.77 2563
3053.29 2604
3053.81 2408
3054.33 2462
3054.85 2595
3055.37 2635
3055.89 2579
3056.41 2366
3056.93 2402
3057.46 2431
3057.98 2417
3058.50 2474
3059.02 2311
3059.54 2366
3060.06 2509
3060.58 2700
3061.11 2741
3061.63 2506
3062.15 2493
3062.67 2601
3063.19 2577
3063.71 2571
3064.24 2594
3064.76 2459
3065.28 2644
3065.80 2541
3066.32 2567
3066.85 2680
3067.37 2764
3067.89 2775
3068.41 2742
3068.94 2743
3069.46 2843
3069.98 2760
3070.50 2689
3071.02 2546
3071.55 2608
3072.07 2489
3072.59 2587
3073.12 2512
3073.64 2503
3074.16 2475
3074.68 2518
3075.21 2592
3075.73 2553
3076.25 2483
3076.77 2425
3077.30 2366
3077.82 2533
3078.34 2415
3078.87 2661
3079.39 2653
3079.91 2615
3080.44 2682
3080.96 2842
3081.48 2735
3082.01 2628
3082.53 2652
3083.05 2655
3083.58 2648
3084.10 2637
3084.62 2704
3085.15 2691
3085.67 2732
3086.20 2663
3086.72 2629
3087.24 2690
3087.77 2679
3088.29 2439
3088.81 2726
3089.34 2572
3089.86 2585
3090.39 2742
3090.91 2668
3091.44 2591
3091.96 2560
3092.48 2582
3093.01 2619
3093.53 2710
3094.06 2653
3094.58 2659
3095.11 2700
3095.63 2410
3096.16 2722
3096.68 2994
3097.20 2853
3097.73 2813
3098.25 2712
3098.78 2787
3099.30 3016
3099.83 2956
3100.35 3391
3100.88 3602
3101.40 4118
3101.93 4157
3102.45 4271
3102.98 4700
3103.50 4555
3104.03 4790
3104.55 4892
3105.08 4695
3105.61 4487
3106.13 4742
3106.66 4533
3107.18 4248
3107.71 4069
3108.23 4328
3108.76 4361
3109.28 4610
3109.81 4717
3110.34 4574
3110.86 4842
3111.39 5277
3111.91 5323
3112.44 5199
3112.97 5106
3113.49 5005
3114.02 4614
3114.54 4483
3115.07 4020
3115.60 3947
3116.12 3739
3116.65 3413
3117.18 3310
3117.70 3006
3118.23 2987
3118.75 2776
3119.28 2916
3119.81 2670
3120.33 2694
3120.86 2678
3121.39 2859
3121.91 2909
3122.44 2762
3122.97 2775
3123.50 2877
3124.02 2892
3124.55 2788
3125.08 2683
3125.60 2679
3126.13 2726
3126.66 2464
3127.19 2790
3127.71 2744
3128.24 2865
3128.77 2867
3129.29 3035
3129.82 3332
3130.35 3277
3130.88 3417
3131.40 3704
3131.93 3765
3132.46 3853
3132.99 3998
3133.52 4362
3134.04 4244
3134.57 4086
3135.10 4005
3135.63 3922
3136.15 3878
3136.68 3845
3137.21 3481
3137.74 3337
3138.27 3340
3138.80 3123
3139.32 2982
3139.85 2935
3140.38 2912
3140.91 2840
3141.44 2878
3141.97 2833
3142.49 3050
3143.02 2954
3143.55 2771
3144.08 2612
3144.61 2841
3145.14 3129
3145.67 2985
3146.19 2819
3146.72 2848
3147.25 2852
3147.78 2954
3148.31 2854
3148.84 2836
3149.37 3013
3149.90 2879
3150.43 2850
3150.96 2873
3151.49 2783
3152.01 3038
3152.54 2910
3153.07 2810
3153.60 2831
3154.13 2844
3154.66 2941
3155.19 2834
3155.72 2660
3156.25 2647
3156.78 2978
3157.31 2840
3157.84 2740
3158.37 2730
3158.90 2800
3159.43 2819
3159.96 2762
3160.49 2744
3161.02 2689
3161.55 2613
3162.08 2721
3162.61 2675
3163.14 2534
3163.67 2602
3164.20 2670
3164.73 2650
3165.26 2674
3165.79 2552
3166.32 2553
3166.85 2556
3167.38 2674
3167.91 2725
3168.45 2734
3168.98 2775
3169.51 2788
3170.04 2661
3170.57 2751
3171.10 2831
3171.63 2925
3172.16 3079
3172.69 2930
3173.22 3136
3173.75 3457
3174.29 3295
3174.82 3315
3175.35 3350
3175.88 3369
3176.41 3322
3176.94 3215
3177.47 3125
3178.01 2944
3178.54 2871
3179.07 2828
3179.60 2640
3180.13 2574
3180.66 2561
3181.20 2700
3181.73 2581
3182.26 2693
3182.79 2625
3183.32 2452
3183.86 2541
3184.39 2532
3184.92 2398
3185.45 2465
3185.98 2485
3186.52 2360
3187.05 2494
3187.58 2692
3188.11 2368
3188.64 2510
3189.18 2613
3189.71 2507
3190.24 2463
3190.77 2723
3191.31 2565
3191.84 2447
3192.37 2406
3192.91 2481
3193.44 2524
3193.97 2566
3194.50 2650
3195.04 2700
3195.57 2705
3196.10 2759
3196.64 2867
3197.17 2865
3197.70 2901
3198.24 2704
3198.77 2572
3199.30 2632
3199.84 2672
3200.37 2510
3200.90 2425
3201.44 2444
3201.97 2508
3202.50 2493
3203.04 2544
3203.57 2442
3204.10 2367
3204.64 2369
3205.17 2360
3205.70 2329
3206.24 2429
3206.77 2455
3207.31 2334
3207.84 2225
3208.37 2329
3208.91 2367
3209.44 2356
3209.98 2499
3210.51 2492
3211.05 2555
3211.58 2547
3212.11 2547
3212.65 2365
3213.18 2364
3213.72 2542
3214.25 2577
3214.79 2473
3215.32 2594
3215.86 2522
3216.39 2560
3216.93 2578
3217.46 2402
3217.99 2356
3218.53 2396
3219.06 2313
3219.60 2267
3220.13 2315
3220.67 2359
3221.20 2374
3221.74 2371
3222.28 2416
3222.81 2511
3223.35 2451
3223.88 2496
3224.42 2529
3224.95 2498
3225.49 2664
3226.02 2659
3226.56 2666
3227.09 2634
3227.63 2702
3228.17 2639
3228.70 2618
3229.24 2579
3229.77 2617
3230.31 2677
3230.84 2434
3231.38 2504
3231.92 2638
3232.45 2435
3232.99 2405
3233.52 2423
3234.06 2376
3234.60 2503
3235.13 2504
3235.67 2328
3236.21 2282
3236.74 2501
3237.28 2421
3237.82 2341
3238.35 2339
3238.89 2485
3239.42 2478
3239.96 2464
3240.50 2338
3241.03 2354
3241.57 2571
3242.11 2523
3242.65 2299
3243.18 2460
3243.72 2322
3244.26 2280
3244.79 2273
3245.33 2328
3245.87 2194
3246.40 2318
3246.94 2326
3247.48 2340
3248.02 2475
3248.55 2429
3249.09 2478
3249.63 2434
3250.17 2265
3250.70 2421
3251.24 2476
3251.78 2505
3252.32 2538
3252.85 2489
3253.39 2409
3253.93 2496
3254.47 2537
3255.01 2738
3255.54 2547
3256.08 2531
3256.62 2580
3257.16 2557
3257.70 2565
3258.23 2501
3258.77 2714
3259.31 2785
3259.85 2955
3260.39 2701
3260.93 2883
3261.46 2907
3262.00 2757
3262.54 3155
3263.08 3233
3263.62 3406
3264.16 3543
3264.70 3568
3265.23 3396
3265.77 3165
3266.31 3186
3266.85 3335
3267.39 3514
3267.93 3582
3268.47 3470
3269.01 3602
3269.55 3330
3270.09 3117
3270.62 2869
3271.16 2826
3271.70 2721
3272.24 2815
3272.78 2741
3273.32 2817
3273.86 2696
3274.40 2636
3274.94 2782
3275.48 2678
3276.02 2551
3276.56 2512
3277.10 2510
3277.64 2745
3278.18 2897
3278.72 2975
3279.26 2709
3279.80 2810
3280.34 2761
3280.88 2587
3281.42 2694
3281.96 2765
3282.50 2818
3283.04 2821
3283.58 2915
3284.12 2912
3284.66 2689
3285.20 2752
3285.74 2835
3286.28 2724
3286.82 2775
3287.36 2857
3287.90 2772
3288.44 2823
3288.98 2816
3289.53 2749
3290.07 3046
3290.61 3044
3291.15 3073
3291.69 3101
3292.23 3125
3292.77 3258
3293.31 3170
3293.85 3223
3294.39 3588
3294.94 3703
3295.48 3449
3296.02 3515
3296.56 3348
3297.10 3672
3297.64 3324
3298.18 3261
3298.72 3190
3299.27 3202
3299.81 3026
3300.35 2783
3300.89 2688
3301.43 2773
3301.97 2831
3302.52 2705
3303.06 2563
3303.60 2522
3304.14 2560
3304.68 2829
3305.23 2814
3305.77 2658
3306.31 2639
3306.85 2708
3307.40 2732
3307.94 2495
3308.48 2597
3309.02 2518
3309.56 2634
3310.11 2494
3310.65 2740
3311.19 2670
3311.73 2813
3312.28 2809
3312.82 2739
3313.36 2969
3313.91 3195
3314.45 3329
3314.99 3600
3315.53 3290
3316.08 3554
3316.62 3683
3317.16 3566
3317.71 3622
3318.25 3591
3318.79 3480
3319.34 3553
3319.88 3320
3320.42 3256
3320.97 3032
3321.51 2961
3322.05 2751
3322.60 2682
3323.14 2591
3323.68 2607
3324.23 2761
3324.77 2623
3325.31 2537
3325.86 2483
3326.40 2567
3326.95 2378
3327.49 2476
3328.03 2330
3328.58 2464
3329.12 2542
3329.66 2570
3330.21 2522
3330.75 2517
3331.30 2469
3331.84 2585
3332.39 2667
3332.93 2583
3333.47 2190
3334.02 2332
3334.56 2486
3335.11 2324
3335.65 2408
3336.20 2512
3336.74 2476
3337.29 2656
3337.83 2611
3338.38 2604
3338.92 2539
3339.47 2881
3340.01 2777
3340.56 2617
3341.10 2573
3341.65 2628
3342.19 2673
3342.74 2664
3343.28 2637
3343.83 2633
3344.37 2719
3344.92 2463
3345.46 2536
3346.01 2356
3346.55 2349
3347.10 2658
3347.64 2661
3348.19 2446
3348.73 2346
3349.28 2505
3349.83 2672
3350.37 2561
3350.92 2315
3351.46 2363
3352.01 2435
3352.56 2529
3353.10 2516
3353.65 2519
3354.19 2526
3354.74 2753
3355.29 2658
3355.83 2691
3356.38 2741
3356.92 2800
3357.47 2792
3358.02 2936
3358.56 2671
3359.11 2927
3359.66 2846
3360.20 2732
3360.75 2705
3361.30 2586
3361.84 2582
3362.39 2678
3362.94 2655
3363.48 2342
3364.03 2416
3364.58 2541
3365.12 2660
3365.67 2429
3366.22 2282
3366.77 2260
3367.31 2144
3367.86 2427
3368.41 2501
3368.95 2201
3369.50 2481
3370.05 2426
3370.60 2204
3371.14 2268
3371.69 2140
3372.24 2376
3372.79 2321
3373.33 2090
3373.88 2105
3374.43 2108
3374.98 2111
3375.52 2153
3376.07 2275
3376.62 2193
3377.17 2019
3377.72 1968
3378.26 1992
3378.81 2164
3379.36 2209
3379.91 2237
3380.46 2201
3381.01 2163
3381.55 2232
3382.10 2074
3382.65 2367
3383.20 2335
3383.75 2332
3384.30 2415
3384.84 2315
3385.39 2298
3385.94 2213
3386.49 2447
3387.04 2412
3387.59 2341
3388.14 2395
3388.69 2468
3389.23 2274
3389.78 2326
3390.33 2416
3390.88 2473
3391.43 2330
3391.98 2308
3392.53 2274
3393.08 2301
3393.63 2168
3394.18 2158
3394.73 2307
3395.28 2323
3395.82 2364
3396.37 2268
3396.92 2465
3397.47 2264
3398.02 2074
3398.57 2212
3399.12 2270
3399.67 2216
3400.22 2354
3400.77 2350
3401.32 2604
3401.87 2566
3402.42 2476
3402.97 2522
3403.52 2491
3404.07 2672
3404.62 2657
3405.17 2485
3405.72 2636
3406.27 2562
3406.82 2552
3407.37 2558
3407.92 2367
3408.47 2512
3409.02 2356
3409.58 2407
3410.13 2340
3410.68 2294
3411.23 2224
3411.78 2148
3412.33 2379
3412.88 2180
3413.43 2272
3413.98 2192
3414.53 2277
3415.08 2141
3415.63 2199
3416.19 2330
3416.74 2488
3417.29 2252
3417.84 2362
3418.39 2348
3418.94 2392
3419.49 2396
3420.04 2397
3420.60 2644
3421.15 2527
3421.70 2441
3422.25 2673
3422.80 2539
3423.35 2678
3423.91 2741
3424.46 2655
3425.01 2503
3425.56 2364
3426.11 2281
3426.66 2237
3427.22 2445
3427.77 2378
3428.32 2268
3428.87 2373
3429.42 2305
3429.98 2398
3430.53 2239
3431.08 2340
3431.63 2389
3432.19 2492
3432.74 2408
3433.29 2366
3433.84 2340
3434.40 2396
3434.95 2338
3435.50 2265
3436.05 2221
3436.61 2306
3437.16 2427
3437.71 2209
3438.27 2353
3438.82 2414
3439.37 2315
3439.92 2239
3440.48 2313
3441.03 2278
3441.58 2280
3442.14 2087
3442.69 2343
3443.24 2353
3443.80 2170
3444.35 2303
3444.90 2315
3445.46 2266
3446.01 2278
3446.56 2297
3447.12 2183
3447.67 2348
3448.23 2372
3448.78 2365
3449.33 2543
3449.89 2556
3450.44 2307
3450.99 2442
3451.55 2335
3452.10 2236
3452.66 2210
3453.21 2448
3453.76 2416
3454.32 2403
3454.87 2291
3455.43 2295
3455.98 2477
3456.54 2355
3457.09 2391
3457.64 2311
3458.20 2351
3458.75 2349
3459.31 2376
3459.86 2384
3460.42 2251
3460.97 2358
3461.53 2310
3462.08 2380
3462.64 2181
3463.19 2249
3463.75 2240
3464.30 2275
3464.86 2200
3465.41 2236
3465.97 2313
3466.52 2354
3467.08 2293
3467.63 2357
3468.19 2382
3468.74 2274
3469.30 2390
3469.85 2491
3470.41 2566
3470.96 2497
3471.52 2491
3472.08 2445
3472.63 2314
3473.19 2511
3473.74 2481
3474.30 2539
3474.85 2346
3475.41 2297
3475.97 2360
3476.52 2132
3477.08 2245
3477.63 2193
3478.19 2345
3478.75 2232
3479.30 2290
3479.86 2416
3480.41 2384
3480.97 2428
3481.53 2389
3482.08 2302
3482.64 2277
3483.20 2403
3483.75 2504
3484.31 2717
3484.87 2634
3485.42 2703
3485.98 2611
3486.54 2475
3487.09 2652
3487.65 2612
3488.21 2607
3488.76 2995
3489.32 2966
3489.88 3061
3490.43 3160
3490.99 3225
3491.55 3562
3492.11 3609
3492.66 3687
3493.22 3790
3493.78 3653
3494.34 3783
3494.89 3826
3495.45 3967
3496.01 3764
3496.57 3833
3497.12 4107
3497.68 4084
3498.24 4191
3498.80 4133
3499.35 4171
3499.91 4391
3500.47 4355
3501.03 4634
3501.59 4672
3502.14 4246
3502.70 4227
3503.26 4025
3503.82 4000
3504.38 3743
3504.93 3686
3505.49 3638
3506.05 3701
3506.61 3618
3507.17 3594
3507.73 3417
3508.28 3671
3508.84 3542
3509.40 3391
3509.96 3376
3510.52 3206
3511.08 3289
3511.64 3421
3512.20 3225
3512.75 3164
3513.31 3098
3513.87 3076
3514.43 3357
3514.99 3497
3515.55 3231
3516.11 3352
3516.67 3710
3517.23 3516
3517.79 3579
3518.34 3515
3518.90 3584
3519.46 3545
3520.02 3480
3520.58 3495
3521.14 3547
3521.70 3502
3522.26 3480
3522.82 3439
3523.38 3283
3523.94 3243
3524.50 3032
3525.06 2899
3525.62 2763
3526.18 2755
3526.74 2780
3527.30 2747
3527.86 2521
3528.42 2551
3528.98 2466
3529.54 2627
3530.10 2581
3530.66 2436
3531.22 2207
3531.78 2244
3532.34 2365
3532.90 2461
3533.46 2351
3534.02 2490
3534.58 2536
3535.14 2412
3535.71 2416
3536.27 2481
3536.83 2557
3537.39 2465
3537.95 2390
3538.51 2635
3539.07 2549
3539.63 2724
3540.19 2619
3540.75 3001
3541.31 3231
3541.88 3219
3542.44 3201
3543.00 3513
3543.56 3305
3544.12 3356
3544.68 3474
3545.24 3370
3545.80 3154
3546.37 3268
3546.93 3197
3547.49 3023
3548.05 2972
3548.61 3123
3549.17 2993
3549.74 2816
3550.30 2784
3550.86 2688
3551.42 2581
3551.98 2719
3552.55 2680
3553.11 2706
3553.67 2811
3554.23 2752
3554.79 2744
3555.36 2774
3555.92 2498
3556.48 2564
3557.04 2517
3557.61 2504
3558.17 2444
3558.73 2367
3559.29 2256
3559.86 2274
3560.42 2354
3560.98 2324
3561.54 2197
3562.11 2439
3562.67 2430
3563.23 2340
3563.80 2374
3564.36 2415
3564.92 2282
3565.48 2226
3566.05 2255
3566.61 2323
3567.17 2323
3567.74 2383
3568.30 2342
3568.86 2286
3569.43 2323
3569.99 2380
3570.55 2285
3571.12 2348
3571.68 2199
3572.24 2211
3572.81 2218
3573.37 2435
3573.94 2359
3574.50 2398
3575.06 2441
3575.63 2470
3576.19 2467
3576.75 2248
3577.32 2320
3577.88 2338
3578.45 2243
3579.01 2302
3579.57 2268
3580.14 2412
3580.70 2156
3581.27 2261
3581.83 2354
3582.40 2410
3582.96 2446
3583.53 2313
3584.09 2181
3584.65 2184
3585.22 2239
3585.78 2375
3586.35 2362
3586.91 2324
3587.48 2366
3588.04 2314
3588.61 2299
3589.17 2305
3589.74 2398
3590.30 2409
3590.87 2482
3591.43 2323
3592.00 2279
3592.56 2195
3593.13 2170
3593.69 2271
3594.26 2262
3594.82 2390
3595.39 2617
3595.95 2495
3596.52 2432
3597.09 2556
3597.65 2592
3598.22 2402
3598.78 2482
3599.35 2616
3599.91 2640
3600.48 2563
3601.05 2552
3601.61 2432
3602.18 2476
3602.74 2642
3603.31 2540
3603.88 2605
3604.44 2294
3605.01 2251
3605.57 2374
3606.14 2363
3606.71 2342
3607.27 2326
3607.84 2371
3608.41 2264
3608.97 2261
3609.54 2318
3610.10 2223
3610.67 2467
3611.24 2612
3611.80 2859
3612.37 3156
3612.94 3565
3613.51 4230
3614.07 5094
3614.64 6158
3615.21 7065
3615.77 8147
3616.34 9482
3616.91 10819
3617.47 11772
3618.04 12562
3618.61 13024
3619.18 13470
3619.74 13628
3620.31 13004
3620.88 12270
3621.45 11076
3622.01 10176
3622.58 8932
3623.15 7425
3623.72 6393
3624.28 5337
3624.85 4824
3625.42 4146
3625.99 3513
3626.55 3242
3627.12 3115
3627.69 2899
3628.26 2834
3628.83 2663
3629.39 2641
3629.96 2678
3630.53 2535
3631.10 2399
3631.67 2250
3632.24 2244
3632.80 2205
3633.37 2231
3633.94 2163
3634.51 2184
3635.08 2134
3635.65 2168
3636.21 2145
3636.78 2173
3637.35 2331
3637.92 2310
3638.49 2300
3639.06 2493
3639.63 2425
3640.20 2718
3640.76 2749
3641.33 2967
3641.90 2988
3642.47 3014
3643.04 3067
3643.61 3131
3644.18 3328
3644.75 3257
3645.32 3400
3645.89 3391
3646.46 3444
3647.03 3305
3647.60 3537
3648.17 3519
3648.74 3440
3649.30 3450
3649.87 3455
3650.44 3441
3651.01 3448
3651.58 3439
3652.15 3303
3652.72 3190
3653.29 3333
3653.86 3375
3654.43 3392
3655.00 3387
3655.57 3324
3656.14 3305
3656.71 3421
3657.28 3684
3657.85 3551
3658.42 3287
3659.00 3193
3659.57 3272
3660.14 3227
3660.71 3075
3661.28 2951
3661.85 2882
3662.42 2929
3662.99 2897
3663.56 2722
3664.13 2439
3664.70 2519
3665.27 2740
3665.84 2752
3666.41 2795
3666.99 2808
3667.56 2679
3668.13 2627
3668.70 2707
3669.27 2710
3669.84 2616
3670.41 2671
3670.98 2748
3671.55 2502
3672.13 2681
3672.70 2727
3673.27 2635
3673.84 2648
3674.41 2654
3674.98 2857
3675.56 2599
3676.13 2671
3676.70 2583
3677.27 2750
3677.84 2735
3678.41 2688
3678.99 2614
3679.56 2686
3680.13 2675
3680.70 2628
3681.27 2595
3681.85 2584
3682.42 2526
3682.99 2384
3683.56 2366
3684.14 2429
3684.71 2354
3685.28 2227
3685.85 2409
3686.43 2362
3687.00 2365
3687.57 2444
3688.14 2392
3688.72 2326
3689.29 2331
3689.86 2349
3690.43 2426
3691.01 2422
3691.58 2517
3692.15 2523
3692.73 2620
3693.30 2363
3693.87 2487
3694.45 2618
3695.02 2468
3695.59 2491
3696.17 2535
3696.74 2491
3697.31 2589
3697.89 2585
3698.46 2620
3699.03 2503
3699.61 2419
3700.18 2441
3700.75 2534
3701.33 2358
3701.90 2331
3702.47 2342
3703.05 2377
3703.62 2363
3704.20 2271
3704.77 2206
3705.34 2387
3705.92 2256
3706.49 2274
3707.07 2399
3707.64 2468
3708.22 2317
3708.79 2240
3709.36 2396
3709.94 2604
3710.51 2561
3711.09 2407
3711.66 2371
3712.24 2470
3712.81 2553
3713.38 2556
3713.96 2410
3714.53 2380
3715.11 2293
3715.68 2484
3716.26 2425
3716.83 2262
3717.41 2514
3717.98 2347
3718.56 2263
3719.13 2453
3719.71 2363
3720.28 2326
3720.86 2382
3721.43 2301
3722.01 2188
3722.58 2149
3723.16 2429
3723.74 2427
3724.31 2181
3724.89 2142
3725.46 2383
3726.04 2450
3726.61 2469
3727.19 2486
3727.76 2451
3728.34 2623
3728.92 2832
3729.49 2795
3730.07 2954
3730.64 3278
3731.22 3480
3731.80 3826
3732.37 3853
3732.95 3944
3733.52 4111
3734.10 4395
3734.68 4458
3735.25 4468
3735.83 4116
3736.41 3895
3736.98 3830
3737.56 3760
3738.14 3462
3738.71 3130
3739.29 3008
3739.87 2772
3740.44 2636
3741.02 2355
3741.60 2458
3742.17 2334
3742.75 2298
3743.33 2300
3743.90 2203
3744.48 2101
3745.06 2057
3745.63 2086
3746.21 1986
3746.79 2064
3747.37 2026
3747.94 2032
3748.52 2117
3749.10 1993
3749.68 2000
3750.25 2003
3750.83 1979
3751.41 2045
3751.99 2085
3752.56 2166
3753.14 2129
3753.72 2214
3754.30 2280
3754.87 2208
3755.45 2175
3756.03 2249
3756.61 2120
3757.19 2053
3757.76 2148
3758.34 2319
3758.92 2289
3759.50 2343
3760.08 2374
3760.66 2341
3761.23 2366
3761.81 2534
3762.39 2416
3762.97 2319
3763.55 2455
3764.13 2443
3764.70 2418
3765.28 2471
3765.86 2378
3766.44 2323
3767.02 2188
3767.60 2282
3768.18 2323
3768.76 2393
3769.33 2447
3769.91 2153
3770.49 2159
3771.07 2139
3771.65 2322
3772.23 2375
3772.81 2276
3773.39 2242
3773.97 2312
3774.55 2335
3775.13 2283
3775.71 2343
3776.29 2303
3776.86 2137
3777.44 2248
3778.02 2200
3778.60 2226
3779.18 2091
3779.76 2175
3780.34 2053
3780.92 2099
3781.50 2049
3782.08 2164
3782.66 2318
3783.24 2175
3783.82 2166
3784.40 2187
3784.98 2242
3785.56 2354
3786.14 2179
3786.72 2124
3787.30 2243
3787.88 2211
3788.46 2192
3789.05 2248
3789.63 2349
3790.21 2376
3790.79 2316
3791.37 2443
3791.95 2420
3792.53 2207
3793.11 2231
3793.69 2423
3794.27 2367
3794.85 2371
3795.43 2356
3796.01 2241
3796.60 2284
3797.18 2378
3797.76 2253
3798.34 2078
3798.92 2245
3799.50 2478
3800.08 2345
3800.66 2309
3801.25 2569
3801.83 2453
3802.41 2363
3802.99 2419
3803.57 2483
3804.15 2415
3804.73 2320
3805.32 2657
3805.90 2434
3806.48 2593
3807.06 2675
3807.64 2621
3808.23 2567
3808.81 2514
3809.39 2429
3809.97 2555
3810.55 2645
3811.14 2472
3811.72 2618
3812.30 2672
3812.88 2649
3813.46 2465
3814.05 2671
3814.63 2479
3815.21 2339
3815.79 2299
3816.38 2566
3816.96 2480
3817.54 2522
3818.12 2470
3818.71 2320
3819.29 2307
3819.87 2390
3820.46 2360
3821.04 2333
3821.62 2309
3822.20 2295
3822.79 2216
3823.37 2234
3823.95 2293
3824.54 2380
3825.12 2566
3825.70 2325
3826.29 2224
3826.87 2409
3827.45 2367
3828.04 2266
3828.62 2178
3829.20 2143
3829.79 2214
3830.37 2279
3830.96 2233
3831.54 2419
3832.12 2481
3832.71 2338
3833.29 2367
3833.87 2280
3834.46 2502
3835.04 2322
3835.63 2397
3836.21 2351
3836.79 2183
3837.38 2195
3837.96 2290
3838.55 2381
3839.13 2527
3839.72 2378
3840.30 2400
3840.88 2415
3841.47 2407
3842.05 2334
3842.64 2468
3843.22 2447
3843.81 2402
3844.39 2364
3844.98 2278
3845.56 2294
3846.15 2306
3846.73 2195
3847.32 2251
3847.90 2250
3848.49 2130
3849.07 2250
3849.66 2254
3850.24 2321
3850.83 2223
3851.41 2108
3852.00 2251
3852.58 2464
3853.17 2420
3853.75 2353
3854.34 2438
3854.92 2626
3855.51 2865
3856.09 3145
3856.68 3125
3857.27 3645
3857.85 4178
3858.44 4753
3859.02 5182
3859.61 5645
3860.20 6269
3860.78 6839
3861.37 7292
3861.95 7871
3862.54 8106
3863.13 8456
3863.71 8495
3864.30 8304
3864.88 8054
3865.47 7652
3866.06 7170
3866.64 6638
3867.23 6028
3867.82 5537
3868.40 4886
3868.99 4466
3869.58 4258
3870.16 3976
3870.75 3689
3871.34 3663
3871.92 3407
3872.51 3382
3873.10 3045
3873.68 3398
3874.27 3469
3874.86 3394
3875.44 3218
3876.03 3190
3876.62 3305
3877.21 3140
3877.79 3126
3878.38 3021
3878.97 3039
3879.55 3063
3880.14 3109
3880.73 3037
3881.32 2968
3881.90 2804
3882.49 2940
3883.08 2872
3883.67 2684
3884.25 2835
3884.84 2795
3885.43 2720
3886.02 2709
3886.61 2886
3887.19 2963
3887.78 2902
3888.37 3030
3888.96 3015
3889.55 2838
3890.13 2984
3890.72 3074
3891.31 2880
3891.90 2956
3892.49 2892
3893.08 2761
3893.66 2698
3894.25 2796
3894.84 2653
3895.43 2712
3896.02 2641
3896.61 2611
3897.20 2610
3897.78 2599
3898.37 2775
3898.96 2721
3899.55 2784
3900.14 2722
3900.73 2697
3901.32 2663
3901.91 2612
3902.50 2508
3903.09 2544
3903.67 2583
3904.26 2391
3904.85 2303
3905.44 2382
3906.03 2174
3906.62 2220
3907.21 2245
3907.80 2396
3908.39 2251
3908.98 2250
3909.57 2305
3910.16 2183
3910.75 2080
3911.34 2139
3911.93 2124
3912.52 2177
3913.11 2049
3913.70 2294
3914.29 2268
3914.88 2210
3915.47 2079
3916.06 2047
3916.65 1997
3917.24 2030
3917.83 2126
3918.42 2212
3919.01 2126
3919.60 2324
3920.19 2297
3920.78 2133
3921.37 2134
3921.96 2240
3922.55 2037
3923.14 1987
3923.73 2132
3924.32 2019
3924.92 2109
3925.51 2105
3926.10 2119
3926.69 2096
3927.28 2120
3927.87 2172
3928.46 2083
3929.05 2051
3929.64 2148
3930.23 2107
3930.83 2068
3931.42 2250
3932.01 2178
3932.60 2116
3933.19 2157
3933.78 2071
3934.37 2080
3934.97 1960
3935.56 2084
3936.15 2201
3936.74 2173
3937.33 2168
3937.92 2048
3938.52 2155
3939.11 2150
3939.70 2126
3940.29 2237
3940.88 2371
3941.48 2126
3942.07 2219
3942.66 2275
3943.25 2129
3943.84 2109
3944.44 2308
3945.03 2245
3945.62 2194
3946.21 2183
3946.81 2063
3947.40 2156
3947.99 2195
3948.58 2148
3949.18 2163
3949.77 2172
3950.36 2085
3950.95 1962
3951.55 2051
3952.14 1927
3952.73 2004
3953.33 2002
3953.92 1984
3954.51 1926
3955.10 1979
3955.70 1930
3956.29 1822
3956.88 1881
3957.48 2009
3958.07 2007
3958.66 2041
3959.26 1847
3959.85 2005
3960.44 1944
3961.04 1881
3961.63 1881
3962.23 1955
3962.82 2127
3963.41 2037
3964.01 1996
3964.60 1856
3965.19 1832
3965.79 1781
3966.38 1908
3966.98 2035
3967.57 2074
3968.16 1851
3968.76 1989
3969.35 1946
3969.95 1970
3970.54 1939
3971.13 1961
3971.73 1960
3972.32 1956
3972.92 1872
3973.51 1834
3974.11 1843
3974.70 1951
3975.30 1932
3975.89 1992
3976.48 1933
3977.08 2027
3977.67 1931
3978.27 2054
3978.86 1831
3979.46 1970
3980.05 1960
3980.65 2059
3981.24 2095
3981.84 2107
3982.43 2110
3983.03 2078
3983.62 2067
3984.22 1995
3984.81 2086
3985.41 2002
3986.01 2013
3986.60 2072
3987.20 2133
3987.79 2039
3988.39 2014
3988.98 1890
3989.58 2079
3990.17 2050
3990.77 2017
3991.37 2051
3991.96 2043
3992.56 2183
3993.15 2154
3993.75 2328
3994.35 2153
3994.94 2220
3995.54 2166
3996.13 2342
3996.73 2451
3997.33 2577
3997.92 2578
3998.52 2563
3999.12 2661
3999.71 2699
4000.31 2740
4000.90 2810
4001.50 2864
4002.10 2731
4002.69 2615
4003.29 2596
4003.89 2719
4004.48 2428
4005.08 2401
4005.68 2453
4006.28 2413
4006.87 2397
4007.47 2519
4008.07 2337
4008.66 2243
4009.26 2277
4009.86 2216
4010.45 2191
4011.05 2227
4011.65 2195
4012.25 2189
4012.84 2229
4013.44 2140
4014.04 2316
4014.64 2568
4015.23 2591
4015.83 2441
4016.43 2552
4017.03 2600
4017.62 2489
4018.22 2575
4018.82 2625
4019.42 2519
4020.02 2417
4020.61 2567
4021.21 2347
4021.81 2359
4022.41 2283
4023.01 2168
4023.60 2179
4024.20 2248
4024.80 2219
4025.40 2427
4026.00 2448
4026.60 2434
4027.19 2389
4027.79 2428
4028.39 2608
4028.99 2637
4029.59 2547
4030.19 2617
4030.79 2765
4031.39 2535
4031.98 2607
4032.58 2722
4033.18 2417
4033.78 2349
4034.38 2250
4034.98 2201
4035.58 2343
4036.18 2435
4036.78 2348
4037.38 2079
4037.97 2111
4038.57 2215
4039.17 1972
4039.77 1890
4040.37 1911
4040.97 1848
4041.57 1700
4042.17 1799
4042.77 1872
4043.37 1858
4043.97 2001
4044.57 2034
4045.17 2003
4045.77 2063
4046.37 1954
4046.97 1918
4047.57 2005
4048.17 2095
4048.77 1978
4049.37 2042
4049.97 2178
4050.57 2068
4051.17 2056
4051.77 1920
4052.37 1958
4052.97 1977
4053.57 2042
4054.17 2068
4054.77 1976
4055.37 1900
4055.97 1933
4056.57 1929
4057.17 1835
4057.78 1985
4058.38 2073
4058.98 1929
4059.58 1901
4060.18 1894
4060.78 1872
4061.38 1786
4061.98 1844
4062.58 1957
4063.18 1867
4063.79 1860
4064.39 1746
4064.99 1889
4065.59 1911
4066.19 1993
4066.79 1891
4067.39 1860
4067.99 1910
4068.60 1834
4069.20 1862
4069.80 1891
4070.40 1840
4071.00 1956
4071.60 1950
4072.21 1707
4072.81 1777
4073.41 1934
4074.01 1828
4074.61 1757
4075.22 1844
4075.82 1949
4076.42 1919
4077.02 1816
4077.62 1931
4078.23 1875
4078.83 2013
4079.43 1900
4080.03 1996
4080.64 1845
4081.24 1817
4081.84 1919
4082.44 1875
4083.05 1905
4083.65 1966
4084.25 1767
4084.85 1828
4085.46 1764
4086.06 1795
4086.66 1757
4087.27 1667
4087.87 1851
4088.47 1902
4089.07 1881
4089.68 1825
4090.28 1778
4090.88 1733
4091.49 1843
4092.09 2007
4092.69 1969
4093.30 1995
4093.90 1937
4094.50 1872
4095.11 2013
4095.71 1947
4096.31 1911
4096.92 1876
4097.52 1809
4098.13 1935
4098.73 1797
4099.33 1710
4099.94 1805
4100.54 1831
4101.15 1836
4101.75 1741
4102.35 1699
4102.96 1745
4103.56 1760
4104.17 1828
4104.77 1929
4105.37 1773
4105.98 1725
4106.58 1769
4107.19 1882
4107.79 1948
4108.40 1804
4109.00 1642
4109.61 1738
4110.21 1805
4110.81 1660
4111.42 1750
4112.02 1809
4112.63 1792
4113.23 1749
4113.84 1681
4114.44 1847
4115.05 1895
4115.65 1832
4116.26 1766
4116.86 1669
4117.47 1740
4118.07 1841
4118.68 1853
4119.28 1866
4119.89 1864
4120.49 1795
4121.10 1738
4121.71 1762
4122.31 1652
4122.92 1757
4123.52 1726
4124.13 1681
4124.73 1597
4125.34 1648
4125.95 1627
4126.55 1704
4127.16 1733
4127.76 1655
4128.37 1668
4128.97 1655
4129.58 1837
4130.19 1849
4130.79 1811
4131.40 1788
4132.01 1903
4132.61 1862
4133.22 1808
4133.82 1844
4134.43 1730
4135.04 1842
4135.64 1928
4136.25 1901
4136.86 1950
4137.46 2039
4138.07 2182
4138.68 2213
4139.28 2111
4139.89 2186
4140.50 2233
4141.10 2137
4141.71 2242
4142.32 2342
4142.92 2258
4143.53 2425
4144.14 2477
4144.75 2458
4145.35 2272
4145.96 2236
4146.57 2073
4147.18 2018
4147.78 1933
4148.39 1901
4149.00 1898
4149.61 1816
4150.21 1688
4150.82 1708
4151.43 1812
4152.04 1826
4152.64 1748
4153.25 1735
4153.86 1741
4154.47 1743
4155.07 1695
4155.68 1700
4156.29 1780
4156.90 1666
4157.51 1763
4158.11 1879
4158.72 1729
4159.33 1735
4159.94 1700
4160.55 1798
4161.16 1859
4161.76 1838
4162.37 1881
4162.98 1729
4163.59 1865
4164.20 1772
4164.81 1897
4165.42 1834
4166.02 1892
4166.63 1862
4167.24 1867
4167.85 1772
4168.46 1852
4169.07 1954
4169.68 1820
4170.29 1808
4170.90 1823
4171.50 1819
4172.11 1711
4172.72 1764
4173.33 1728
4173.94 1784
4174.55 1825
4175.16 1874
4175.77 1844
4176.38 1917
4176.99 1895
4177.60 1848
4178.21 1937
4178.82 1772
4179.43 1819
4180.04 1956
4180.65 1848
4181.26 1789
4181.87 1810
4182.48 1742
4183.09 1753
4183.70 1715
4184.31 1777
4184.92 1674
4185.53 1685
4186.14 1803
4186.75 1759
4187.36 1763
4187.97 1799
4188.58 1694
4189.19 1675
4189.80 1696
4190.41 1703
4191.02 1751
4191.63 1738
4192.24 1670
4192.85 1759
4193.46 1738
4194.07 1893
4194.68 1727
4195.30 1726
4195.91 1802
4196.52 1758
4197.13 1834
4197.74 1741
4198.35 1752
4198.96 1881
4199.57 1749
4200.18 1700
4200.79 1703
4201.41 1710
4202.02 1882
4202.63 1806
4203.24 1791
4203.85 1732
4204.46 1742
4205.07 1786
4205.69 1764
4206.30 1821
4206.91 1819
4207.52 1926
4208.13 1854
4208.75 1818
4209.36 1746
4209.97 1724
4210.58 1815
4211.19 1874
4211.80 1778
4212.42 1771
4213.03 1774
4213.64 1869
4214.25 1863
4214.87 1934
4215.48 1779
4216.09 1811
4216.70 1965
4217.32 1843
4217.93 2048
4218.54 2214
4219.15 2101
4219.77 2287
4220.38 2263
4220.99 2443
4221.60 2406
4222.22 2739
4222.83 2812
4223.44 2707
4224.06 2914
4224.67 3068
4225.28 3091
4225.89 3130
4226.51 3080
4227.12 3211
4227.73 3069
4228.35 2953
4228.96 3034
4229.57 2925
4230.19 2747
4230.80 2639
4231.41 2581
4232.03 2639
4232.64 2672
4233.25 2488
4233.87 2502
4234.48 2451
4235.10 2264
4235.71 2183
4236.32 2241
4236.94 2397
4237.55 2262
4238.17 2342
4238.78 2360
4239.39 2155
4240.01 2201
4240.62 2143
4241.24 2116
4241.85 2230
4242.46 2038
4243.08 1986
4243.69 2063
4244.31 2022
4244.92 2007
4245.54 2213
4246.15 2009
4246.77 2151
4247.38 2051
4248.00 1900
4248.61 1889
4249.22 1902
4249.84 2074
4250.45 2082
4251.07 1966
4251.68 1930
4252.30 2019
4252.91 1837
4253.53 1734
4254.14 1888
4254.76 1881
4255.37 1812
4255.99 1796
4256.61 1803
4257.22 1923
4257.84 1752
4258.45 1831
4259.07 1850
4259.68 1905
4260.30 1970
4260.91 1952
4261.53 1710
4262.15 1767
4262.76 1776
4263.38 1895
4263.99 1870
4264.61 1869
4265.22 1779
4265.84 1909
4266.46 2022
4267.07 1969
4267.69 2004
4268.30 2116
4268.92 1966
4269.54 2008
4270.15 2059
4270.77 1893
4271.39 1880
4272.00 2018
4272.62 1910
4273.24 1931
4273.85 2035
4274.47 1890
4275.09 1960
4275.70 1899
4276.32 1984
4276.94 2121
4277.55 2141
4278.17 1973
4278.79 1944
4279.40 1976
4280.02 1967
4280.64 1778
4281.25 1821
4281.87 1781
4282.49 1748
4283.11 1963
4283.72 1891
4284.34 1853
4284.96 1829
4285.58 1887
4286.19 1863
4286.81 1804
4287.43 1751
4288.05 1864
4288.66 1775
4289.28 1803
4289.90 1827
4290.52 1550
4291.13 1648
4291.75 1796
4292.37 1760
4292.99 1799
4293.61 1831
4294.22 1731
4294.84 1692
4295.46 1704
4296.08 1696
4296.70 1841
4297.31 1658
4297.93 1641
4298.55 1777
4299.17 1682
4299.79 1792
4300.41 1800
4301.02 1834
4301.64 1928
4302.26 1803
4302.88 1725
4303.50 1824
4304.12 1890
4304.74 1937
4305.36 1946
4305.97 1919
4306.59 1800
4307.21 1729
4307.83 1753
4308.45 1759
4309.07 1757
4309.69 1787
4310.31 1796
4310.93 1884
4311.55 1871
4312.17 1795
4312.78 1780
4313.40 1613
4314.02 1681
4314.64 1633
4315.26 1691
4315.88 1648
4316.50 1627
4317.12 1700
4317.74 1782
4318.36 1773
4318.98 1647
4319.60 1660
4320.22 1678
4320.84 1756
4321.46 1721
4322.08 1831
4322.70 1780
4323.32 1781
4323.94 1872
4324.56 1758
4325.18 1830
4325.80 1876
4326.42 1857
4327.04 1946
4327.66 1831
4328.28 1740
4328.90 1761
4329.52 1833
4330.15 1735
4330.77 1602
4331.39 1695
4332.01 1765
4332.63 1635
4333.25 1727
4333.87 1765
4334.49 1659
4335.11 1694
4335.73 1676
4336.35 1610
4336.98 1725
4337.60 1780
4338.22 1831
4338.84 1900
4339.46 1823
4340.08 1873
4340.70 1849
4341.32 2038
4341.95 2102
4342.57 2126
4343.19 2237
4343.81 2572
4344.43 2611
4345.05 2895
4345.68 3063
4346.30 3148
4346.92 3355
4347.54 3258
4348.16 3372
4348.78 3108
4349.41 3146
4350.03 3097
4350.65 2905
4351.27 2744
4351.89 2470
4352.52 2332
4353.14 2222
4353.76 2063
4354.38 2161
4355.01 2067
4355.63 1895
4356.25 1919
4356.87 1946
4357.50 1972
4358.12 2005
4358.74 1878
4359.36 2033
4359.99 1993
4360.61 1984
4361.23 1992
4361.86 1980
4362.48 1934
4363.10 1924
4363.72 2014
4364.35 1890
4364.97 1875
4365.59 1982
4366.22 1916
4366.84 1912
4367.46 1996
4368.09 1852
4368.71 1883
4369.33 1868
4369.96 1903
4370.58 1830
4371.20 1889
4371.83 1843
4372.45 1837
4373.08 1839
4373.70 1894
4374.32 1878
4374.95 1803
4375.57 1804
4376.19 1943
4376.82 1920
4377.44 1850
4378.07 1983
4378.69 2042
4379.31 1906
4379.94 2003
4380.56 2008
4381.19 2120
4381.81 2048
4382.44 2023
4383.06 1830
4383.68 1936
4384.31 1894
4384.93 1759
4385.56 1834
4386.18 1811
4386.81 1803
4387.43 1736
4388.06 1833
4388.68 1863
4389.31 1761
4389.93 1636
4390.56 1687
4391.18 1692
4391.81 1619
4392.43 1679
4393.06 1650
4393.68 1793
4394.31 1787
4394.93 1685
4395.56 1726
4396.18 1838
4396.81 1811
4397.43 1853
4398.06 1782
4398.68 1867
4399.31 1846
4399.94 1863
4400.56 1675
4401.19 1803
4401.81 1946
4402.44 1913
4403.06 1927
4403.69 1950
4404.32 1975
4404.94 2068
4405.57 2131
4406.19 2387
4406.82 2222
4407.45 2232
4408.07 2294
4408.70 2380
4409.33 2311
4409.95 2454
4410.58 2471
4411.20 2346
4411.83 2321
4412.46 2259
4413.08 2401
4413.71 2030
4414.34 2138
4414.96 2232
4415.59 2153
4416.22 2118
4416.84 2103
4417.47 2104
4418.10 1992
4418.73 1943
4419.35 1853
4419.98 1882
4420.61 2038
4421.23 1946
4421.86 1788
4422.49 1693
4423.11 1820
4423.74 2006
4424.37 2042
4425.00 2006
4425.62 1863
4426.25 1767
4426.88 1806
4427.51 1849
4428.13 1863
4428.76 1781
4429.39 1825
4430.02 1912
4430.65 1839
4431.27 1818
4431.90 1796
4432.53 1806
4433.16 1880
4433.79 1923
4434.41 1884
4435.04 1742
4435.67 1847
4436.30 1888
4436.93 1877
4437.55 1798
4438.18 1715
4438.81 1764
4439.44 1820
4440.07 1892
4440.70 1824
4441.32 1805
4441.95 1848
4442.58 1784
4443.21 1763
4443.84 1661
4444.47 1565
4445.10 1881
4445.73 1813
4446.35 1681
4446.98 1798
4447.61 1967
4448.24 1957
4448.87 1961
4449.50 1934
4450.13 1935
4450.76 1900
4451.39 1914
4452.02 2002
4452.65 1873
4453.28 1973
4453.91 2018
4454.53 1796
4455.16 1854
4455.79 1781
4456.42 1785
4457.05 1760
4457.68 1819
4458.31 1621
4458.94 1648
4459.57 1599
4460.20 1639
4460.83 1677
4461.46 1648
4462.09 1750
4462.72 1774
4463.35 1672
4463.98 1627
4464.61 1649
4465.24 1691
4465.87 1640
4466.50 1712
4467.13 1808
4467.76 1716
4468.39 1773
4469.03 1740
4469.66 1764
4470.29 1709
4470.92 1731
4471.55 1664
4472.18 1656
4472.81 1691
4473.44 1740
4474.07 1767
4474.70 1524
4475.33 1562
4475.96 1616
4476.59 1672
4477.23 1639
4477.86 1687
4478.49 1585
4479.12 1582
4479.75 1727
4480.38 1958
4481.01 1871
4481.64 1878
4482.28 1707
4482.91 1860
4483.54 1826
4484.17 1803
4484.80 1907
4485.43 1922
4486.07 1965
4486.70 1917
4487.33 1774
4487.96 1725
4488.59 1948
4489.22 1906
4489.86 1797
4490.49 1798
4491.12 1985
4491.75 1977
4492.39 1932
4493.02 1853
4493.65 1845
4494.28 1735
4494.91 1784
4495.55 1882
4496.18 1924
4496.81 1831
4497.44 1860
4498.08 1831
4498.71 1808
4499.34 1917
4499.97 1774
4500.61 1839
4501.24 1960
4501.87 1964
4502.51 1937
4503.14 1904
4503.77 1782
4504.40 1746
4505.04 1756
4505.67 1873
4506.30 1812
4506.94 1861
4507.57 1731
4508.20 1701
4508.84 1865
4509.47 1785
4510.10 1797
4510.74 1756
4511.37 1880
4512.00 1990
4512.64 1953
4513.27 1833
4513.91 1765
4514.54 1812
4515.17 1838
4515.81 1910
4516.44 1910
4517.07 1962
4517.71 1885
4518.34 1917
4518.98 2064
4519.61 2184
4520.24 2049
4520.88 2066
4521.51 2170
4522.15 2173
4522.78 2206
4523.42 2193
4524.05 2334
4524.68 2453
4525.32 2595
4525.95 2821
4526.59 3338
4527.22 3823
4527.86 4214
4528.49 5058
4529.13 5702
4529.76 6378
4530.40 6984
4531.03 7990
4531.67 8508
4532.30 8672
4532.94 8828
4533.57 8768
4534.21 8759
4534.84 8133
4535.48 7357
4536.11 6301
4536.75 5766
4537.38 4951
4538.02 4127
4538.65 3647
4539.29 3121
4539.92 2750
4540.56 2662
4541.20 2449
4541.83 2389
4542.47 2348
4543.10 2119
4543.74 2064
4544.37 2047
4545.01 2058
4545.65 2024
4546.28 2035
4546.92 1940
4547.55 1753
4548.19 1901
4548.83 2041
4549.46 1945
4550.10 1871
4550.73 1849
4551.37 1813
4552.01 1809
4552.64 1939
4553.28 1831
4553.92 1901
4554.55 2001
4555.19 2040
4555.83 2031
4556.46 2110
4557.10 2120
4557.74 2241
4558.37 2359
4559.01 2400
4559.65 2267
4560.28 2285
4560.92 2331
4561.56 2326
4562.20 2285
4562.83 2357
4563.47 2352
4564.11 2319
4564.74 2228
4565.38 2218
4566.02 2170
4566.66 2128
4567.29 2124
4567.93 2146
4568.57 2335
4569.21 2275
4569.84 2378
4570.48 2423
4571.12 2451
4571.76 2404
4572.39 2378
4573.03 2281
4573.67 2282
4574.31 2168
4574.95 2118
4575.58 2256
4576.22 2106
4576.86 1970
4577.50 2006
4578.14 1873
4578.77 1849
4579.41 1846
4580.05 1924
4580.69 2003
4581.33 2035
4581.97 2046
4582.60 1985
4583.24 2086
4583.88 2046
4584.52 1994
4585.16 2082
4585.80 2005
4586.44 1952
4587.08 1935
4587.71 1999
4588.35 2049
4588.99 1943
4589.63 1891
4590.27 1951
4590.91 1905
4591.55 2003
4592.19 2126
4592.83 2108
4593.47 2103
4594.11 1966
4594.74 1992
4595.38 2074
4596.02 2046
4596.66 2126
4597.30 1969
4597.94 2003
4598.58 1903
4599.22 1917
4599.86 2023
4600.50 2141
4601.14 2092
4601.78 2281
4602.42 2090
4603.06 2044
4603.70 2221
4604.34 2164
4604.98 2303
4605.62 2202
4606.26 2405
4606.90 2379
4607.54 2360
4608.18 2251
4608.82 2325
4609.46 2283
4610.10 2195
4610.74 2219
4611.38 2326
4612.02 2289
4612.66 2212
4613.30 2301
4613.95 2312
4614.59 2322
4615.23 2375
4615.87 2360
4616.51 2334
4617.15 2339
4617.79 2314
4618.43 2114
4619.07 2070
4619.71 2077
4620.35 1994
4621.00 2037
4621.64 2015
4622.28 1888
4622.92 1986
4623.56 1833
4624.20 1712
4624.84 1723
4625.49 1852
4626.13 1799
4626.77 1913
4627.41 1844
4628.05 1942
4628.69 1939
4629.34 1903
4629.98 2094
4630.62 1958
4631.26 2231
4631.90 2154
4632.54 2081
4633.19 2087
4633.83 2181
4634.47 2193
4635.11 2081
4635.76 2174
4636.40 2242
4637.04 2263
4637.68 2188
4638.32 2209
4638.97 2124
4639.61 2167
4640.25 2119
4640.89 2084
4641.54 2091
4642.18 2133
4642.82 1998
4643.46 2002
4644.11 2110
4644.75 2239
4645.39 2108
4646.04 2279
4646.68 2359
4647.32 2230
4647.97 2092
4648.61 2255
4649.25 2441
4649.89 2633
4650.54 2767
4651.18 2753
4651.82 2752
4652.47 2886
4653.11 3256
4653.75 3016
4654.40 3084
4655.04 3226
4655.69 2958
4656.33 2668
4656.97 2544
4657.62 2511
4658.26 2418
4658.90 2318
4659.55 2266
4660.19 2211
4660.84 2170
4661.48 1956
4662.12 2080
4662.77 2103
4663.41 2011
4664.06 2111
4664.70 2046
4665.34 1860
4665.99 1997
4666.63 1938
4667.28 2044
4667.92 2065
4668.57 2138
4669.21 2256
4669.86 2098
4670.50 2047
4671.14 1976
4671.79 1812
4672.43 1762
4673.08 1788
4673.72 1823
4674.37 1791
4675.01 1828
4675.66 1820
4676.30 1785
4676.95 1817
4677.59 1840
4678.24 1957
4678.88 1881
4679.53 1896
4680.17 1746
4680.82 1715
4681.46 1779
4682.11 1887
4682.76 1885
4683.40 1888
4684.05 1833
4684.69 1838
4685.34 1747
4685.98 1761
4686.63 1651
4687.27 1809
4687.92 1859
4688.57 1877
4689.21 1905
4689.86 1921
4690.50 1896
4691.15 1878
4691.80 1800
4692.44 1841
4693.09 1898
4693.74 1928
4694.38 1866
4695.03 1795
4695.67 1965
4696.32 2028
4696.97 1894
4697.61 1855
4698.26 1943
4698.91 2009
4699.55 1984
4700.20 1876
4700.85 1952
4701.49 2001
4702.14 2194
4702.79 2289
4703.43 2209
4704.08 2177
4704.73 2004
4705.37 1938
4706.02 1906
4706.67 1978
4707.32 1894
4707.96 1914
4708.61 2017
4709.26 1866
4709.90 1798
4710.55 1746
4711.20 1935
4711.85 1836
4712.49 1792
4713.14 1796
4713.79 1904
4714.44 1874
4715.08 1764
4715.73 1775
4716.38 1867
4717.03 1769
4717.68 1731
4718.32 1695
4718.97 1816
4719.62 1859
4720.27 1864
4720.92 1724
4721.56 1738
4722.21 1779
4722.86 1822
4723.51 1818
4724.16 1803
4724.81 1847
4725.45 1826
4726.10 1889
4726.75 1797
4727.40 1792
4728.05 1833
4728.70 1901
4729.35 1803
4729.99 1811
4730.64 1746
4731.29 1616
4731.94 1745
4732.59 1768
4733.24 1793
4733.89 1818
4734.54 1666
4735.19 1765
4735.83 1659
4736.48 1642
4737.13 1792
4737.78 1660
4738.43 1781
4739.08 1737
4739.73 1613
4740.38 1753
4741.03 1818
4741.68 1797
4742.33 1696
4742.98 1722
4743.63 1516
4744.28 1606
4744.93 1634
4745.58 1627
4746.23 1626
4746.88 1768
4747.53 1812
4748.18 1789
4748.83 1893
4749.48 1890
4750.13 1907
4750.78 1998
4751.43 2107
4752.08 1941
4752.73 1929
4753.38 1881
4754.03 2006
4754.68 2063
4755.33 1986
4755.98 1857
4756.63 1769
4757.28 1799
4757.93 1711
4758.58 1738
4759.23 1665
4759.88 1626
4760.53 1719
4761.18 1762
4761.83 1734
4762.49 1674
4763.14 1795
4763.79 1926
4764.44 1825
4765.09 1878
4765.74 1754
4766.39 1764
4767.04 1778
4767.69 1829
4768.35 1859
4769.00 1730
4769.65 1894
4770.30 1749
4770.95 1698
4771.60 1704
4772.26 1671
4772.91 1669
4773.56 1589
4774.21 1657
4774.86 1749
4775.51 1652
4776.17 1560
4776.82 1688
4777.47 1715
4778.12 1758
4778.77 1772
4779.43 1571
4780.08 1565
4780.73 1598
4781.38 1578
4782.03 1655
4782.69 1574
4783.34 1495
4783.99 1662
4784.64 1626
4785.30 1616
4785.95 1536
4786.60 1588
4787.25 1800
4787.91 1746
4788.56 1675
4789.21 1840
4789.87 1820
4790.52 1897
4791.17 1905
4791.82 1925
4792.48 1961
4793.13 2007
4793.78 1950
4794.44 1857
4795.09 1886
4795.74 1865
4796.40 1794
4797.05 1774
4797.70 1778
4798.36 1573
4799.01 1621
4799.66 1714
4800.32 1697
4800.97 1583
4801.62 1584
4802.28 1616
4802.93 1609
4803.58 1606
4804.24 1611
4804.89 1568
4805.55 1650
4806.20 1641
4806.85 1720
4807.51 1637
4808.16 1707
4808.82 1603
4809.47 1669
4810.12 1670
4810.78 1590
4811.43 1658
4812.09 1757
4812.74 1809
4813.40 1715
4814.05 1606
4814.70 1686
4815.36 1676
4816.01 1623
4816.67 1626
4817.32 1730
4817.98 1680
4818.63 1544
4819.29 1638
4819.94 1611
4820.60 1627
4821.25 1682
4821.91 1709
4822.56 1721
4823.22 1795
4823.87 1717
4824.53 1674
4825.18 1700
4825.84 1761
4826.49 1660
4827.15 1787
4827.80 1616
4828.46 1597
4829.12 1672
4829.77 1715
4830.43 1687
4831.08 1634
4831.74 1638
4832.39 1625
4833.05 1643
4833.70 1703
4834.36 1856
4835.02 2086
4835.67 1965
4836.33 2135
4836.98 2077
4837.64 2154
4838.30 2105
4838.95 2136
4839.61 2167
4840.27 2280
4840.92 2180
4841.58 2139
4842.23 1926
4842.89 1820
4843.55 1814
4844.20 1720
4844.86 1713
4845.52 1734
4846.17 1629
4846.83 1688
4847.49 1796
4848.14 1711
4848.80 1683
4849.46 1681
4850.11 1867
4850.77 1806
4851.43 1792
4852.09 1719
4852.74 1873
4853.40 1772
4854.06 1700
4854.71 1680
4855.37 1697
4856.03 1678
4856.69 1697
4857.34 1647
4858.00 1546
4858.66 1595
4859.32 1715
4859.97 1643
4860.63 1724
4861.29 1816
4861.95 1716
4862.60 1598
4863.26 1662
4863.92 1682
4864.58 1662
4865.24 1596
4865.89 1560
4866.55 1698
4867.21 1729
4867.87 1706
4868.53 1699
4869.18 1674
4869.84 1716
4870.50 1677
4871.16 1814
4871.82 1884
4872.48 1765
4873.13 1773
4873.79 1842
4874.45 1806
4875.11 1803
4875.77 1874
4876.43 1796
4877.09 1631
4877.74 1706
4878.40 1868
4879.06 1896
4879.72 1790
4880.38 1827
4881.04 1782
4881.70 1807
4882.36 1870
4883.02 1862
4883.68 1838
4884.34 1653
4884.99 1795
4885.65 1806
4886.31 1690
4886.97 1591
4887.63 1677
4888.29 1716
4888.95 1582
4889.61 1788
4890.27 1844
4890.93 1677
4891.59 1613
4892.25 1894
4892.91 1994
4893.57 1909
4894.23 1899
4894.89 1799
4895.55 1879
4896.21 1795
4896.87 1723
4897.53 1875
4898.19 1817
4898.85 1892
4899.51 1832
4900.17 1748
4900.83 1835
4901.49 1738
4902.15 1874
4902.81 1780
4903.47 1856
4904.13 1743
4904.79 1764
4905.45 1900
4906.11 1903
4906.78 1697
4907.44 1733
4908.10 1913
4908.76 1779
4909.42 1880
4910.08 1831
4910.74 1702
4911.40 1722
4912.06 1757
4912.72 1742
4913.39 1665
4914.05 1779
4914.71 1690
4915.37 1616
4916.03 1454
4916.69 1537
4917.35 1626
4918.01 1543
4918.68 1525
4919.34 1518
4920.00 1572
4920.66 1542
4921.32 1572
4921.98 1587
4922.65 1596
4923.31 1483
4923.97 1578
4924.63 1530
4925.29 1389
4925.96 1578
4926.62 1544
4927.28 1635
4927.94 1544
4928.60 1519
4929.27 1462
4929.93 1504
4930.59 1659
4931.25 1732
4931.92 1629
4932.58 1530
4933.24 1578
4933.90 1536
4934.57 1545
4935.23 1693
4935.89 1705
4936.56 1664
4937.22 1735
4937.88 1820
4938.54 1841
4939.21 1817
4939.87 1763
4940.53 1914
4941.20 1784
4941.86 1740
4942.52 1784
4943.18 1768
4943.85 1550
4944.51 1719
4945.17 1802
4945.84 1568
4946.50 1580
4947.17 1694
4947.83 1584
4948.49 1668
4949.16 1616
4949.82 1665
4950.48 1678
4951.15 1567
4951.81 1521
4952.47 1632
4953.14 1576
4953.80 1679
4954.47 1568
4955.13 1631
4955.79 1682
4956.46 1724
4957.12 1762
4957.79 1702
4958.45 1679
4959.12 1723
4959.78 1768
4960.44 1672
4961.11 1794
4961.77 1803
4962.44 2019
4963.10 2153
4963.77 1932
4964.43 2010
4965.10 2102
4965.76 2047
4966.43 1980
4967.09 1957
4967.75 1917
4968.42 1947
4969.08 1970
4969.75 1865
4970.41 1813
4971.08 1909
4971.74 1941
4972.41 1873
4973.08 1911
4973.74 1781
4974.41 2001
4975.07 1902
4975.74 1757
4976.40 1963
4977.07 2000
4977.73 1919
4978.40 1860
4979.06 2031
4979.73 2009
4980.40 2186
4981.06 2448
4981.73 2465
4982.39 2505
4983.06 2689
4983.72 2779
4984.39 3094
4985.06 3371
4985.72 3370
4986.39 3557
4987.05 3584
4987.72 3594
4988.39 3429
4989.05 3185
4989.72 2911
4990.39 2680
4991.05 2451
4991.72 2155
4992.39 2048
4993.05 1990
4993.72 1857
4994.39 1782
4995.05 1833
4995.72 1818
4996.39 1720
4997.05 1737
4997.72 1669
4998.39 1490
4999.05 1626
4999.72 1628
5000.39 1527
5001.05 1498
5001.72 1508
5002.39 1489
5003.06 1563
5003.72 1545
5004.39 1468
5005.06 1599
5005.72 1600
5006.39 1528
5007.06 1465
5007.73 1462
5008.39 1514
5009.06 1612
5009.73 1718
5010.40 1602
5011.07 1608
5011.73 1576
5012.40 1620
5013.07 1650
5013.74 1620
5014.40 1728
5015.07 1622
5015.74 1727
5016.41 1715
5017.08 1763
5017.75 1926
5018.41 1888
5019.08 1910
5019.75 1904
5020.42 1937
5021.09 1936
5021.76 2086
5022.42 2180
5023.09 2133
5023.76 2144
5024.43 2147
5025.10 2119
5025.77 2137
5026.44 2262
5027.10 2241
5027.77 2135
5028.44 1977
5029.11 1927
5029.78 1868
5030.45 1864
5031.12 1735
5031.79 1695
5032.46 1575
5033.13 1582
5033.80 1680
5034.46 1702
5035.13 1626
5035.80 1668
5036.47 1721
5037.14 1625
5037.81 1634
5038.48 1707
5039.15 1688
5039.82 1627
5040.49 1611
5041.16 1581
5041.83 1599
5042.50 1613
5043.17 1596
5043.84 1630
5044.51 1750
5045.18 1676
5045.85 1670
5046.52 1631
5047.19 1534
5047.86 1555
5048.53 1605
5049.20 1442
5049.87 1477
5050.54 1493
5051.21 1618
5051.88 1541
5052.55 1490
5053.22 1545
5053.89 1551
5054.56 1485
5055.24 1568
5055.91 1539
5056.58 1539
5057.25 1566
5057.92 1507
5058.59 1590
5059.26 1633
5059.93 1571
5060.60 1562
5061.27 1593
5061.94 1531
5062.62 1453
5063.29 1595
5063.96 1483
5064.63 1544
5065.30 1580
5065.97 1504
5066.64 1470
5067.32 1422
5067.99 1492
5068.66 1556
5069.33 1502
5070.00 1616
5070.67 1653
5071.35 1485
5072.02 1385
5072.69 1494
5073.36 1590
5074.03 1583
5074.70 1565
5075.38 1590
5076.05 1614
5076.72 1547
5077.39 1577
5078.07 1633
5078.74 1609
5079.41 1588
5080.08 1555
5080.75 1568
5081.43 1638
5082.10 1628
5082.77 1594
5083.44 1747
5084.12 1634
5084.79 1644
5085.46 1657
5086.14 1693
5086.81 1772
5087.48 1735
5088.15 1721
5088.83 1868
5089.50 1858
5090.17 1899
5090.85 1934
5091.52 2141
5092.19 2032
5092.87 1875
5093.54 1868
5094.21 1844
5094.89 1948
5095.56 1872
5096.23 1850
5096.91 1756
5097.58 1778
5098.25 1937
5098.93 1681
5099.60 1658
5100.27 1870
5100.95 1779
5101.62 1721
5102.29 1855
5102.97 1807
5103.64 1773
5104.32 1687
5104.99 1755
5105.66 1863
5106.34 1705
5107.01 1924
5107.69 1860
5108.36 1777
5109.04 1703
5109.71 1718
5110.38 1758
5111.06 1732
5111.73 1536
5112.41 1460
5113.08 1550
5113.76 1579
5114.43 1587
5115.11 1700
5115.78 1550
5116.46 1691
5117.13 1654
5117.80 1636
5118.48 1639
5119.15 1662
5119.83 1588
5120.50 1562
5121.18 1533
5121.85 1540
5122.53 1468
5123.21 1650
5123.88 1596
5124.56 1548
5125.23 1556
5125.91 1614
5126.58 1608
5127.26 1515
5127.93 1456
5128.61 1604
5129.28 1732
5129.96 1640
5130.64 1615
5131.31 1754
5131.99 1820
5132.66 1787
5133.34 1787
5134.01 1855
5134.69 1794
5135.37 1840
5136.04 1718
5136.72 1632
5137.39 1654
5138.07 1675
5138.75 1759
5139.42 1655
5140.10 1453
5140.78 1388
5141.45 1510
5142.13 1651
5142.81 1549
5143.48 1486
5144.16 1608
5144.83 1624
5145.51 1588
5146.19 1474
5146.87 1656
5147.54 1538
5148.22 1627
5148.90 1589
5149.57 1592
5150.25 1513
5150.93 1538
5151.60 1628
5152.28 1508
5152.96 1537
5153.64 1537
5154.31 1582
5154.99 1586
5155.67 1633
5156.34 1517
5157.02 1563
5157.70 1421
5158.38 1374
5159.05 1461
5159.73 1364
5160.41 1481
5161.09 1626
5161.77 1478
5162.44 1382
5163.12 1413
5163.80 1449
5164.48 1473
5165.15 1441
5165.83 1417
5166.51 1458
5167.19 1425
5167.87 1356
5168.54 1302
5169.22 1481
5169.90 1454
5170.58 1466
5171.26 1395
5171.94 1444
5172.61 1542
5173.29 1565
5173.97 1498
5174.65 1417
5175.33 1457
5176.01 1416
5176.69 1523
5177.37 1535
5178.04 1604
5178.72 1562
5179.40 1554
5180.08 1543
5180.76 1373
5181.44 1501
5182.12 1492
5182.80 1488
5183.48 1468
5184.16 1348
5184.83 1342
5185.51 1503
5186.19 1446
5186.87 1384
5187.55 1484
5188.23 1408
5188.91 1491
5189.59 1540
5190.27 1478
5190.95 1414
5191.63 1375
5192.31 1463
5192.99 1416
5193.67 1571
5194.35 1578
5195.03 1513
5195.71 1513
5196.39 1401
5197.07 1422
5197.75 1544
5198.43 1507
5199.11 1496
5199.79 1470
5200.47 1491
5201.15 1511
5201.83 1520
5202.51 1498
5203.19 1551
5203.87 1395
5204.55 1484
5205.23 1524
5205.91 1365
5206.59 1443
5207.28 1465
5207.96 1450
5208.64 1549
5209.32 1476
5210.00 1411
5210.68 1455
5211.36 1510
5212.04 1479
5212.72 1621
5213.40 1595
5214.08 1537
5214.77 1604
5215.45 1572
5216.13 1628
5216.81 1627
5217.49 1558
5218.17 1727
5218.85 1742
5219.54 1782
5220.22 1638
5220.90 1736
5221.58 1692
5222.26 1692
5222.94 1640
5223.63 1635
5224.31 1700
5224.99 1711
5225.67 1713
5226.35 1593
5227.04 1652
5227.72 1692
5228.40 1649
5229.08 1618
5229.76 1656
5230.45 1571
5231.13 1617
5231.81 1568
5232.49 1494
5233.18 1599
5233.86 1543
5234.54 1481
5235.22 1534
5235.91 1513
5236.59 1577
5237.27 1432
5237.95 1488
5238.64 1523
5239.32 1573
5240.00 1640
5240.69 1560
5241.37 1550
5242.05 1686
5242.73 1650
5243.42 1617
5244.10 1511
5244.78 1528
5245.47 1550
5246.15 1638
5246.83 1551
5247.52 1498
5248.20 1457
5248.88 1683
5249.57 1786
5250.25 1797
5250.93 1730
5251.62 1707
5252.30 1714
5252.99 1838
5253.67 1691
5254.35 1653
5255.04 1645
5255.72 1678
5256.40 1542
5257.09 1779
5257.77 1794
5258.46 1757
5259.14 1641
5259.83 1577
5260.51 1692
5261.19 1756
5261.88 1784
5262.56 1896
5263.25 1793
5263.93 1796
5264.62 1612
5265.30 1584
5265.98 1754
5266.67 1738
5267.35 1692
5268.04 1709
5268.72 1690
5269.41 1605
5270.09 1693
5270.78 1634
5271.46 1721
5272.15 1693
5272.83 1760
5273.52 1666
5274.20 1683
5274.89 1701
5275.57 1869
5276.26 1686
5276.94 1798
5277.63 1896
5278.31 1990
5279.00 2099
5279.69 2240
5280.37 2263
5281.06 2249
5281.74 2179
5282.43 2137
5283.11 2184
5283.80 2320
5284.48 2149
5285.17 2022
5285.86 1882
5286.54 1748
5287.23 1629
5287.91 1749
5288.60 1734
5289.29 1621
5289.97 1640
5290.66 1570
5291.34 1596
5292.03 1598
5292.72 1661
5293.40 1643
5294.09 1779
5294.78 1876
5295.46 1932
5296.15 1782
5296.84 1695
5297.52 1662
5298.21 1691
5298.90 1681
5299.58 1744
5300.27 1854
5300.96 1818
5301.64 1845
5302.33 1860
5303.02 1833
5303.70 1987
5304.39 1924
5305.08 1805
5305.77 1987
5306.45 1976
5307.14 2029
5307.83 2062
5308.51 2006
5309.20 2001
5309.89 1971
5310.58 1947
5311.26 1937
5311.95 1931
5312.64 1846
5313.33 1818
5314.02 1960
5314.70 1922
5315.39 1753
5316.08 1790
5316.77 1972
5317.45 1780
5318.14 1896
5318.83 2069
5319.52 1994
5320.21 2037
5320.89 2003
5321.58 1884
5322.27 1968
5322.96 2155
5323.65 2122
5324.34 1996
5325.02 1939
5325.71 1866
5326.40 1964
5327.09 2032
5327.78 1922
5328.47 2068
5329.16 2074
5329.84 2095
5330.53 2209
5331.22 2249
5331.91 2248
5332.60 2264
5333.29 2234
5333.98 2341
5334.67 2314
5335.36 2413
5336.04 2391
5336.73 2622
5337.42 2443
5338.11 2445
5338.80 2512
5339.49 2526
5340.18 2583
5340.87 2629
5341.56 2633
5342.25 2697
5342.94 2626
5343.63 2867
5344.32 2937
5345.01 3108
5345.70 3336
5346.39 3563
5347.08 4040
5347.77 4547
5348.46 4993
5349.15 5583
5349.84 6225
5350.53 6889
5351.22 7414
5351.91 7866
5352.60 8404
5353.29 8251
5353.98 7673
5354.67 7019
5355.36 6731
5356.05 5897
5356.74 5100
5357.43 4660
5358.12 4109
5358.81 3543
5359.50 3016
5360.19 2929
5360.88 2887
5361.57 2842
5362.26 2841
5362.95 2870
5363.65 2850
5364.34 3037
5365.03 2865
5365.72 2884
5366.41 3161
5367.10 3270
5367.79 3447
5368.48 3347
5369.17 3412
5369.87 3231
5370.56 3031
5371.25 2845
5371.94 2572
5372.63 2471
5373.32 2220
5374.01 2282
5374.71 2366
5375.40 2258
5376.09 2146
5376.78 2060
5377.47 2010
5378.17 2100
5378.86 1989
5379.55 2003
5380.24 2109
5380.93 1921
5381.62 1786
5382.32 1682
5383.01 1732
5383.70 1868
5384.39 1747
5385.09 1859
5385.78 1788
5386.47 1910
5387.16 2014
5387.86 1914
5388.55 2040
5389.24 2115
5389.93 2191
5390.63 2352
5391.32 2274
5392.01 2095
5392.70 2188
5393.40 2309
5394.09 2181
5394.78 2105
5395.48 2015
5396.17 1914
5396.86 1933
5397.55 2068
5398.25 1983
5398.94 1870
5399.63 1832
5400.33 1779
5401.02 1815
5401.71 1898
5402.41 1788
5403.10 1924
5403.79 1843
5404.49 1950
5405.18 1875
5405.88 1860
5406.57 1821
5407.26 1905
5407.96 1808
5408.65 1861
5409.34 1881
5410.04 2021
5410.73 1935
5411.43 1891
5412.12 1888
5412.81 1762
5413.51 1836
5414.20 1787
5414.90 1780
5415.59 1647
5416.28 1598
5416.98 1710
5417.67 1669
5418.37 1815
5419.06 1633
5419.76 1595
5420.45 1536
5421.15 1666
5421.84 1612
5422.54 1639
5423.23 1626
5423.92 1680
5424.62 1607
5425.31 1674
5426.01 1643
5426.70 1651
5427.40 1646
5428.09 1673
5428.79 1651
5429.48 1632
5430.18 1633
5430.88 1647
5431.57 1652
5432.27 1722
5432.96 1702
5433.66 1674
5434.35 1682
5435.05 1622
5435.74 1662
5436.44 1664
5437.13 1725
5437.83 1562
5438.53 1667
5439.22 1710
5439.92 1619
5440.61 1528
5441.31 1570
5442.00 1652
5442.70 1685
5443.40 1731
5444.09 1642
5444.79 1617
5445.49 1684
5446.18 1672
5446.88 1718
5447.57 1773
5448.27 1630
5448.97 1721
5449.66 1724
5450.36 1672
5451.06 1750
5451.75 1808
5452.45 1775
5453.15 1667
5453.84 1733
5454.54 1802
5455.24 1674
5455.93 1815
5456.63 1792
5457.33 1622
5458.02 1620
5458.72 1660
5459.42 1635
5460.12 1659
5460.81 1753
5461.51 1607
5462.21 1651
5462.90 1705
5463.60 1806
5464.30 1682
5465.00 1788
5465.69 1840
5466.39 1858
5467.09 1901
5467.79 1946
5468.48 1850
5469.18 1807
5469.88 1745
5470.58 1736
5471.27 1777
5471.97 1671
5472.67 1756
5473.37 1549
5474.07 1592
5474.76 1734
5475.46 1721
5476.16 1715
5476.86 1791
5477.56 1764
5478.26 1703
5478.95 1748
5479.65 1734
5480.35 1772
5481.05 1848
5481.75 1824
5482.45 1883
5483.14 1904
5483.84 1941
5484.54 1879
5485.24 1721
5485.94 1731
5486.64 1659
5487.34 1990
5488.04 1956
5488.73 1750
5489.43 1815
5490.13 1905
5490.83 1905
5491.53 1779
5492.23 1868
5492.93 1824
5493.63 1812
5494.33 1793
5495.03 1771
5495.73 1765
5496.43 1957
5497.13 2035
5497.82 1906
5498.52 1858
5499.22 2144
5499.92 2251
5500.62 2314
5501.32 2526
5502.02 2288
5502.72 2383
5503.42 2366
5504.12 2388
5504.82 2265
5505.52 2221
5506.22 2182
5506.92 2096
5507.62 1878
5508.32 2009
5509.02 1994
5509.72 2060
5510.42 1999
5511.12 2097
5511.82 2238
5512.52 2101
5513.23 2118
5513.93 2037
5514.63 2080
5515.33 1967
5516.03 1831
5516.73 1824
5517.43 1823
5518.13 1850
5518.83 1770
5519.53 1817
5520.23 1725
5520.93 1660
5521.63 1756
5522.34 1714
5523.04 1783
5523.74 1768
5524.44 1770
5525.14 1669
5525.84 1631
5526.54 1630
5527.24 1576
5527.95 1551
5528.65 1635
5529.35 1546
5530.05 1463
5530.75 1473
5531.45 1499
5532.16 1477
5532.86 1545
5533.56 1600
5534.26 1478
5534.96 1549
5535.66 1552
5536.37 1565
5537.07 1490
5537.77 1470
5538.47 1589
5539.18 1592
5539.88 1587
5540.58 1466
5541.28 1507
5541.98 1472
5542.69 1649
5543.39 1550
5544.09 1440
5544.79 1519
5545.50 1570
5546.20 1524
5546.90 1392
5547.60 1539
5548.31 1483
5549.01 1472
5549.71 1542
5550.42 1572
5551.12 1572
5551.82 1535
5552.52 1507
5553.23 1524
5553.93 1410
5554.63 1344
5555.34 1482
5556.04 1468
5556.74 1502
5557.45 1506
5558.15 1470
5558.85 1539
5559.56 1545
5560.26 1565
5560.96 1568
5561.67 1657
5562.37 1801
5563.07 1670
5563.78 1673
5564.48 1685
5565.19 1707
5565.89 1743
5566.59 1719
5567.30 1624
5568.00 1641
5568.71 1617
5569.41 1651
5570.11 1672
5570.82 1679
5571.52 1715
5572.23 1641
5572.93 1740
5573.63 1758
5574.34 1653
5575.04 1700
5575.75 1677
5576.45 1709
5577.16 1409
5577.86 1462
5578.57 1615
5579.27 1542
5579.98 1574
5580.68 1702
5581.39 1497
5582.09 1522
5582.80 1538
5583.50 1517
5584.21 1434
5584.91 1478
5585.62 1484
5586.32 1509
5587.03 1443
5587.73 1444
5588.44 1388
5589.14 1394
5589.85 1414
5590.55 1473
5591.26 1445
5591.96 1412
5592.67 1452
5593.37 1313
5594.08 1308
5594.79 1337
5595.49 1378
5596.20 1378
5596.90 1361
5597.61 1352
5598.31 1428
5599.02 1386
5599.73 1370
5600.43 1319
5601.14 1254
5601.84 1265
5602.55 1356
5603.26 1436
5603.96 1232
5604.67 1312
5605.38 1371
5606.08 1426
5606.79 1474
5607.50 1444
5608.20 1334
5608.91 1324
5609.61 1346
5610.32 1466
5611.03 1416
5611.73 1438
5612.44 1386
5613.15 1509
5613.86 1383
5614.56 1373
5615.27 1370
5615.98 1280
5616.68 1417
5617.39 1349
5618.10 1363
5618.80 1298
5619.51 1381
5620.22 1468
5620.93 1352
5621.63 1265
5622.34 1244
5623.05 1377
5623.76 1392
5624.46 1383
5625.17 1477
5625.88 1504
5626.59 1538
5627.29 1547
5628.00 1413
5628.71 1551
5629.42 1464
5630.13 1361
5630.83 1364
5631.54 1436
5632.25 1520
5632.96 1359
5633.67 1352
5634.37 1398
5635.08 1505
5635.79 1422
5636.50 1507
5637.21 1519
5637.92 1441
5638.62 1497
5639.33 1473
5640.04 1521
5640.75 1571
5641.46 1514
5642.17 1534
5642.88 1543
5643.58 1558
5644.29 1476
5645.00 1499
5645.71 1464
5646.42 1422
5647.13 1510
5647.84 1439
5648.55 1452
5649.26 1409
5649.97 1598
5650.67 1503
5651.38 1463
5652.09 1470
5652.80 1402
5653.51 1448
5654.22 1376
5654.93 1387
5655.64 1475
5656.35 1476
5657.06 1546
5657.77 1667
5658.48 1576
5659.19 1625
5659.90 1664
5660.61 1589
5661.32 1575
5662.03 1548
5662.74 1455
5663.45 1514
5664.16 1471
5664.87 1348
5665.58 1437
5666.29 1442
5667.00 1424
5667.71 1602
5668.42 1544
5669.13 1563
5669.84 1564
5670.55 1564
5671.26 1538
5671.97 1608
5672.68 1555
5673.39 1633
5674.10 1678
5674.81 1542
5675.52 1556
5676.24 1497
5676.95 1527
5677.66 1548
5678.37 1586
5679.08 1639
5679.79 1588
5680.50 1572
5681.21 1507
5681.92 1548
5682.63 1366
5683.35 1473
5684.06 1461
5684.77 1458
5685.48 1449
5686.19 1372
5686.90 1395
5687.61 1456
5688.33 1481
5689.04 1383
5689.75 1403
5690.46 1377
5691.17 1438
5691.88 1436
5692.60 1389
5693.31 1385
5694.02 1396
5694.73 1443
5695.44 1402
5696.16 1323
5696.87 1405
5697.58 1444
5698.29 1406
5699.00 1308
5699.72 1329
5700.43 1349
5701.14 1424
5701.85 1388
5702.57 1388
5703.28 1512
5703.99 1348
5704.70 1413
5705.42 1412
5706.13 1381
5706.84 1336
5707.55 1379
5708.27 1440
5708.98 1410
5709.69 1300
5710.41 1451
5711.12 1461
5711.83 1294
5712.55 1346
5713.26 1335
5713.97 1379
5714.68 1349
5715.40 1390
5716.11 1322
5716.82 1355
5717.54 1394
5718.25 1309
5718.96 1359
5719.68 1451
5720.39 1382
5721.11 1383
5721.82 1280
5722.53 1362
5723.25 1346
5723.96 1393
5724.67 1260
5725.39 1256
5726.10 1363
5726.82 1336
5727.53 1304
5728.24 1388
5728.96 1370
5729.67 1379
5730.39 1356
5731.10 1585
5731.81 1446
5732.53 1394
5733.24 1378
5733.96 1389
5734.67 1375
5735.39 1365
5736.10 1333
5736.82 1453
5737.53 1399
5738.25 1473
5738.96 1457
5739.68 1418
5740.39 1360
5741.10 1455
5741.82 1471
5742.53 1355
5743.25 1408
5743.96 1329
5744.68 1394
5745.39 1517
5746.11 1511
5746.83 1478
5747.54 1518
5748.26 1574
5748.97 1442
5749.69 1397
5750.40 1435
5751.12 1613
5751.83 1527
5752.55 1616
5753.26 1628
5753.98 1711
5754.70 1657
5755.41 1573
5756.13 1640
5756.84 1657
5757.56 1688
5758.27 1599
5758.99 1580
5759.71 1553
5760.42 1471
5761.14 1526
5761.86 1642
5762.57 1700
5763.29 1571
5764.00 1471
5764.72 1487
5765.44 1439
5766.15 1534
5766.87 1480
5767.59 1583
5768.30 1558
5769.02 1562
5769.74 1571
5770.45 1661
5771.17 1692
5771.89 1665
5772.60 1704
5773.32 1684
5774.04 1665
5774.75 1731
5775.47 1747
5776.19 1719
5776.90 1796
5777.62 1884
5778.34 2004
5779.06 1921
5779.77 1859
5780.49 1897
5781.21 1986
5781.93 1929
5782.64 1947
5783.36 1856
5784.08 1847
5784.80 1855
5785.51 1834
5786.23 1873
5786.95 1962
5787.67 1916
5788.38 1905
5789.10 2006
5789.82 2047
5790.54 2135
5791.26 2158
5791.97 2193
5792.69 2263
5793.41 2424
5794.13 2500
5794.85 2574
5795.56 2660
5796.28 3100
5797.00 3636
5797.72 4161
5798.44 4826
5799.16 5611
5799.88 6447
5800.59 7170
5801.31 7445
5802.03 7896
5802.75 7877
5803.47 7607
5804.19 7216
5804.91 6434
5805.63 5568
5806.34 5237
5807.06 4960
5807.78 4682
5808.50 4454
5809.22 4254
5809.94 4364
5810.66 4365
5811.38 4316
5812.10 4180
5812.82 4143
5813.54 4145
5814.26 3810
5814.97 3691
5815.69 3844
5816.41 3616
5817.13 3333
5817.85 3244
5818.57 3197
5819.29 3235
5820.01 3261
5820.73 3262
5821.45 3244
5822.17 3069
5822.89 3074
5823.61 2987
5824.33 3063
5825.05 2898
5825.77 2808
5826.49 2735
5827.21 2621
5827.93 2511
5828.65 2398
5829.37 2375
5830.09 2392
5830.81 2242
5831.53 2260
5832.25 2275
5832.98 2139
5833.70 2068
5834.42 2089
5835.14 2137
5835.86 2037
5836.58 1953
5837.30 2002
5838.02 1920
5838.74 1939
5839.46 2147
5840.18 2021
5840.90 1876
5841.63 1924
5842.35 1958
5843.07 1993
5843.79 1912
5844.51 1868
5845.23 1941
5845.95 1915
5846.67 1657
5847.40 1737
5848.12 1845
5848.84 1746
5849.56 1674
5850.28 1622
5851.00 1761
5851.73 1865
5852.45 1756
5853.17 1804
5853.89 1777
5854.61 1776
5855.34 1828
5856.06 1749
5856.78 1650
5857.50 1712
5858.22 1773
5858.95 1684
5859.67 1809
5860.39 1829
5861.11 1732
5861.84 1774
5862.56 1716
5863.28 1849
5864.00 1828
5864.72 1670
5865.45 1784
5866.17 1718
5866.89 1645
5867.62 1665
5868.34 1591
5869.06 1623
5869.78 1660
5870.51 1663
5871.23 1666
5871.95 1677
5872.68 1853
5873.40 1894
5874.12 1794
5874.85 1680
5875.57 1794
5876.29 1800
5877.01 1801
5877.74 1661
5878.46 1711
5879.19 1713
5879.91 1813
5880.63 1679
5881.36 1812
5882.08 1796
5882.80 1850
5883.53 1767
5884.25 1675
5884.97 1642
5885.70 1700
5886.42 1610
5887.15 1687
5887.87 1718
5888.59 1661
5889.32 1633
5890.04 1669
5890.77 1580
5891.49 1659
5892.21 1613
5892.94 1627
5893.66 1723
5894.39 1521
5895.11 1485
5895.84 1573
5896.56 1576
5897.29 1561
5898.01 1475
5898.73 1471
5899.46 1491
5900.18 1464
5900.91 1413
5901.63 1437
5902.36 1412
5903.08 1504
5903.81 1401
5904.53 1369
5905.26 1430
5905.98 1447
5906.71 1412
5907.43 1566
5908.16 1443
5908.88 1482
5909.61 1567
5910.33 1460
5911.06 1457
5911.79 1499
5912.51 1457
5913.24 1521
5913.96 1452
5914.69 1529
5915.41 1561
5916.14 1328
5916.87 1386
5917.59 1409
5918.32 1451
5919.04 1379
5919.77 1345
5920.49 1398
5921.22 1377
5921.95 1412
5922.67 1352
5923.40 1393
5924.12 1479
5924.85 1441
5925.58 1407
5926.30 1416
5927.03 1549
5927.76 1499
5928.48 1388
5929.21 1417
5929.94 1515
5930.66 1413
5931.39 1377
5932.12 1494
5932.84 1406
5933.57 1473
5934.30 1520
5935.02 1504
5935.75 1622
5936.48 1592
5937.20 1700
5937.93 1750
5938.66 1527
5939.39 1489
5940.11 1527
5940.84 1521
5941.57 1546
5942.29 1483
5943.02 1352
5943.75 1369
5944.48 1360
5945.20 1445
5945.93 1367
5946.66 1290
5947.39 1442
5948.11 1519
5948.84 1493
5949.57 1334
5950.30 1239
5951.03 1508
5951.75 1446
5952.48 1363
5953.21 1332
5953.94 1382
5954.67 1458
5955.39 1455
5956.12 1374
5956.85 1448
5957.58 1426
5958.31 1523
5959.03 1481
5959.76 1338
5960.49 1413
5961.22 1510
5961.95 1535
5962.68 1487
5963.41 1329
5964.13 1455
5964.86 1441
5965.59 1429
5966.32 1476
5967.05 1474
5967.78 1546
5968.51 1573
5969.24 1543
5969.97 1540
5970.69 1563
5971.42 1581
5972.15 1617
5972.88 1650
5973.61 1524
5974.34 1496
5975.07 1422
5975.80 1531
5976.53 1461
5977.26 1535
5977.99 1512
5978.72 1592
5979.45 1636
5980.18 1631
5980.91 1581
5981.64 1617
5982.37 1676
5983.10 1716
5983.83 1642
5984.56 1736
5985.28 1695
5986.01 1608
5986.74 1663
5987.48 1629
5988.21 1620
5988.94 1572
5989.67 1653
5990.40 1596
5991.13 1664
5991.86 1544
5992.59 1631
5993.32 1593
5994.05 1644
5994.78 1605
5995.51 1619
5996.24 1640
5996.97 1721
5997.70 1631
5998.43 1675
5999.16 1760
5999.89 1778
6000.62 1776
6001.36 1723
6002.09 1804
6002.82 1703
6003.55 1727
6004.28 1796
6005.01 1621
6005.74 1727
6006.47 1777
6007.20 1881
6007.94 2002
6008.67 2125
6009.40 2201
6010.13 2181
6010.86 2480
6011.59 2572
6012.32 2664
6013.06 2740
6013.79 2691
6014.52 2553
6015.25 2483
6015.98 2383
6016.71 2297
6017.45 2126
6018.18 2064
6018.91 1937
6019.64 1841
6020.37 1883
6021.11 1994
6021.84 1787
6022.57 1619
6023.30 1614
6024.04 1521
6024.77 1540
6025.50 1615
6026.23 1677
6026.97 1587
6027.70 1601
6028.43 1427
6029.16 1415
6029.90 1454
6030.63 1469
6031.36 1515
6032.09 1615
6032.83 1428
6033.56 1479
6034.29 1487
6035.03 1432
6035.76 1517
6036.49 1362
6037.23 1521
6037.96 1467
6038.69 1464
6039.42 1483
6040.16 1507
6040.89 1438
6041.62 1491
6042.36 1571
6043.09 1597
6043.83 1551
6044.56 1532
6045.29 1538
6046.03 1522
6046.76 1566
6047.49 1570
6048.23 1462
6048.96 1497
6049.70 1470
6050.43 1476
6051.16 1462
6051.90 1449
6052.63 1475
6053.37 1618
6054.10 1405
6054.83 1443
6055.57 1467
6056.30 1458
6057.04 1423
6057.77 1483
6058.51 1358
6059.24 1410
6059.97 1434
6060.71 1399
6061.44 1363
6062.18 1383
6062.91 1444
6063.65 1400
6064.38 1432
6065.12 1452
6065.85 1437
6066.59 1375
6067.32 1394
6068.06 1417
6068.79 1458
6069.53 1375
6070.26 1368
6071.00 1424
6071.73 1395
6072.47 1436
6073.20 1314
6073.94 1330
6074.67 1387
6075.41 1413
6076.14 1253
6076.88 1329
6077.62 1315
6078.35 1306
6079.09 1341
6079.82 1312
6080.56 1326
6081.29 1315
6082.03 1283
6082.77 1217
6083.50 1320
6084.24 1250
6084.97 1408
6085.71 1321
6086.45 1359
6087.18 1379
6087.92 1359
6088.65 1341
6089.39 1344
6090.13 1351
6090.86 1344
6091.60 1307
6092.34 1328
6093.07 1281
6093.81 1304
6094.55 1389
6095.28 1327
6096.02 1233
6096.76 1259
6097.49 1278
6098.23 1309
6098.97 1252
6099.70 1300
6100.44 1343
6101.18 1376
6101.91 1427
6102.65 1378
6103.39 1356
6104.13 1246
6104.86 1355
6105.60 1283
6106.34 1338
6107.07 1369
6107.81 1428
6108.55 1344
6109.29 1230
6110.02 1156
6110.76 1322
6111.50 1329
6112.24 1282
6112.98 1329
6113.71 1331
6114.45 1422
6115.19 1465
6115.93 1393
6116.66 1318
6117.40 1427
6118.14 1338
6118.88 1294
6119.62 1350
6120.35 1509
6121.09 1478
6121.83 1315
6122.57 1280
6123.31 1414
6124.05 1472
6124.78 1463
6125.52 1458
6126.26 1538
6127.00 1433
6127.74 1414
6128.48 1462
6129.22 1380
6129.96 1352
6130.69 1323
6131.43 1401
6132.17 1445
6132.91 1576
6133.65 1497
6134.39 1417
6135.13 1446
6135.87 1465
6136.61 1566
6137.35 1629
6138.08 1589
6138.82 1454
6139.56 1445
6140.30 1596
6141.04 1596
6141.78 1464
6142.52 1428
6143.26 1464
6144.00 1459
6144.74 1422
6145.48 1390
6146.22 1433
6146.96 1387
6147.70 1418
6148.44 1452
6149.18 1430
6149.92 1433
6150.66 1515
6151.40 1592
6152.14 1445
6152.88 1456
6153.62 1407
6154.36 1465
6155.10 1542
6155.84 1448
6156.58 1408
6157.32 1469
6158.06 1421
6158.80 1387
6159.54 1382
6160.28 1550
6161.02 1540
6161.76 1478
6162.50 1578
6163.24 1640
6163.99 1599
6164.73 1578
6165.47 1747
6166.21 1793
6166.95 1768
6167.69 1792
6168.43 1819
6169.17 1708
6169.91 1740
6170.65 1813
6171.40 1851
6172.14 1805
6172.88 1704
6173.62 1691
6174.36 1659
6175.10 1694
6175.84 1691
6176.59 1709
6177.33 1610
6178.07 1547
6178.81 1657
6179.55 1708
6180.29 1666
6181.04 1576
6181.78 1617
6182.52 1696
6183.26 1715
6184.00 1758
6184.75 1752
6185.49 1732
6186.23 1683
6186.97 1802
6187.71 1725
6188.46 1782
6189.20 1808
6189.94 1878
6190.68 1877
6191.43 1923
6192.17 1877
6192.91 1876
6193.65 1977
6194.40 2125
6195.14 2028
6195.88 1972
6196.62 1932
6197.37 2044
6198.11 2031
6198.85 1983
6199.60 2050
6200.34 2038
6201.08 2092
6201.83 1963
6202.57 2053
6203.31 2224
6204.05 2364
6204.80 2478
6205.54 2788
6206.28 3139
6207.03 3528
6207.77 4174
6208.51 4607
6209.26 5171
6210.00 5709
6210.75 5788
6211.49 5972
6212.23 5887
6212.98 5625
6213.72 5154
6214.46 4647
6215.21 4336
6215.95 3680
6216.70 3195
6217.44 2943
6218.18 2797
6218.93 2592
6219.67 2603
6220.42 2470
6221.16 2433
6221.90 2587
6222.65 2777
6223.39 2908
6224.14 3226
6224.88 3241
6225.63 3368
6226.37 3630
6227.12 3677
6227.86 3724
6228.61 3450
6229.35 3224
6230.09 2919
6230.84 2924
6231.58 2770
6232.33 2585
6233.07 2421
6233.82 2245
6234.56 2144
6235.31 2017
6236.05 1948
6236.80 2022
6237.55 2284
6238.29 2143
6239.04 2158
6239.78 2353
6240.53 2273
6241.27 2270
6242.02 2303
6242.76 2235
6243.51 2377
6244.25 2249
6245.00 2243
6245.75 2272
6246.49 2317
6247.24 2225
6247.98 2262
6248.73 2376
6249.47 2353
6250.22 2147
6250.97 2300
6251.71 2324
6252.46 2248
6253.20 2343
6253.95 2238
6254.70 2357
6255.44 2227
6256.19 2250
6256.94 2215
6257.68 2264
6258.43 2252
6259.18 2168
6259.92 2197
6260.67 2287
6261.42 2451
6262.16 2418
6262.91 2370
6263.66 2420
6264.40 2784
6265.15 3158
6265.90 3445
6266.64 3744
6267.39 4252
6268.14 4761
6268.88 5214
6269.63 5405
6270.38 5873
6271.13 5872
6271.87 5883
6272.62 5545
6273.37 5093
6274.12 4562
6274.86 3993
6275.61 3802
6276.36 3374
6277.11 3136
6277.85 3181
6278.60 2879
6279.35 2649
6280.10 2650
6280.84 2479
6281.59 2531
6282.34 2425
6283.09 2156
6283.84 2123
6284.58 2146
6285.33 2059
6286.08 1989
6286.83 1948
6287.58 1977
6288.32 1968
6289.07 1997
6289.82 2021
6290.57 1983
6291.32 2008
6292.07 2007
6292.81 2167
6293.56 2151
6294.31 2023
6295.06 2133
6295.81 2113
6296.56 2122
6297.31 2021
6298.06 2037
6298.80 1993
6299.55 2001
6300.30 1955
6301.05 1943
6301.80 1917
6302.55 1922
6303.30 1858
6304.05 1870
6304.80 1808
6305.55 1725
6306.30 1792
6307.05 1918
6307.79 2028
6308.54 1899
6309.29 1926
6310.04 1888
6310.79 2152
6311.54 2147
6312.29 2089
6313.04 1998
6313.79 2044
6314.54 1953
6315.29 1875
6316.04 1967
6316.79 1983
6317.54 1887
6318.29 1802
6319.04 1876
6319.79 1905
6320.54 1915
6321.29 1807
6322.04 1729
6322.79 1748
6323.54 1711
6324.29 1754
6325.04 1706
6325.79 1497
6326.54 1512
6327.29 1671
6328.05 1641
6328.80 1698
6329.55 1643
6330.30 1600
6331.05 1678
6331.80 1680
6332.55 1719
6333.30 1725
6334.05 1665
6334.80 1631
6335.55 1615
6336.31 1620
6337.06 1652
6337.81 1671
6338.56 1767
6339.31 1648
6340.06 1647
6340.81 1447
6341.56 1457
6342.32 1511
6343.07 1533
6343.82 1556
6344.57 1561
6345.32 1586
6346.07 1592
6346.83 1617
6347.58 1529
6348.33 1637
6349.08 1636
6349.83 1479
6350.58 1413
6351.34 1586
6352.09 1567
6352.84 1617
6353.59 1562
6354.35 1536
6355.10 1731
6355.85 1638
6356.60 1598
6357.35 1543
6358.11 1516
6358.86 1513
6359.61 1419
6360.36 1404
6361.12 1440
6361.87 1458
6362.62 1554
6363.37 1590
6364.13 1520
6364.88 1462
6365.63 1533
6366.39 1552
6367.14 1447
6367.89 1553
6368.65 1615
6369.40 1641
6370.15 1586
6370.90 1649
6371.66 1579
6372.41 1563
6373.16 1597
6373.92 1670
6374.67 1665
6375.42 1528
6376.18 1596
6376.93 1554
6377.68 1497
6378.44 1531
6379.19 1511
6379.95 1565
6380.70 1557
6381.45 1459
6382.21 1502
6382.96 1474
6383.71 1485
6384.47 1385
6385.22 1530
6385.98 1548
6386.73 1406
6387.49 1459
6388.24 1469
6388.99 1593
6389.75 1527
6390.50 1462
6391.26 1528
6392.01 1574
6392.77 1528
6393.52 1577
6394.27 1571
6395.03 1554
6395.78 1499
6396.54 1485
6397.29 1459
6398.05 1416
6398.80 1368
6399.56 1413
6400.31 1417
6401.07 1387
6401.82 1364
6402.58 1300
6403.33 1285
6404.09 1316
6404.84 1299
6405.60 1273
6406.35 1332
6407.11 1408
6407.86 1404
6408.62 1327
6409.37 1386
6410.13 1464
6410.89 1526
6411.64 1487
6412.40 1418
6413.15 1433
6413.91 1451
6414.66 1396
6415.42 1359
6416.18 1294
6416.93 1298
6417.69 1431
6418.44 1428
6419.20 1350
6419.96 1355
6420.71 1425
6421.47 1365
6422.22 1332
6422.98 1387
6423.74 1452
6424.49 1357
6425.25 1372
6426.01 1299
6426.76 1414
6427.52 1401
6428.28 1320
6429.03 1365
6429.79 1280
6430.55 1375
6431.30 1303
6432.06 1424
6432.82 1489
6433.57 1327
6434.33 1292
6435.09 1372
6435.84 1333
6436.60 1321
6437.36 1299
6438.11 1274
6438.87 1303
6439.63 1311
6440.39 1293
6441.14 1310
6441.90 1322
6442.66 1388
6443.42 1413
6444.17 1414
6444.93 1257
6445.69 1209
6446.45 1304
6447.20 1330
6447.96 1259
6448.72 1271
6449.48 1297
6450.23 1328
6450.99 1314
6451.75 1276
6452.51 1281
6453.27 1230
6454.02 1253
6454.78 1317
6455.54 1221
6456.30 1264
6457.06 1353
6457.82 1411
6458.57 1273
6459.33 1330
6460.09 1440
6460.85 1348
6461.61 1318
6462.37 1346
6463.13 1350
6463.88 1337
6464.64 1266
6465.40 1249
6466.16 1259
6466.92 1255
6467.68 1168
6468.44 1261
6469.20 1190
6469.95 1150
6470.71 1216
6471.47 1296
6472.23 1288
6472.99 1241
6473.75 1233
6474.51 1357
6475.27 1233
6476.03 1282
6476.79 1223
6477.55 1371
6478.31 1303
6479.07 1273
6479.83 1331
6480.59 1359
6481.34 1351
6482.10 1422
6482.86 1355
6483.62 1327
6484.38 1228
6485.14 1350
6485.90 1362
6486.66 1344
6487.42 1305
6488.18 1351
6488.94 1320
6489.70 1336
6490.46 1371
6491.22 1301
6491.99 1400
6492.75 1490
6493.51 1485
6494.27 1447
6495.03 1409
6495.79 1342
6496.55 1464
6497.31 1320
6498.07 1355
6498.83 1348
6499.59 1429
6500.35 1485
6501.11 1378
6501.87 1488
6502.63 1513
6503.40 1470
6504.16 1433
6504.92 1445
6505.68 1596
6506.44 1439
6507.20 1488
6507.96 1490
6508.72 1429
6509.48 1298
6510.25 1396
6511.01 1501
6511.77 1538
6512.53 1423
6513.29 1515
6514.05 1527
6514.82 1460
6515.58 1543
6516.34 1509
6517.10 1527
6517.86 1489
6518.62 1391
6519.39 1530
6520.15 1671
6520.91 1686
6521.67 1771
6522.43 1939
6523.20 2087
6523.96 2071
6524.72 2062
6525.48 2107
6526.25 2324
6527.01 2264
6527.77 2243
6528.53 2240
6529.29 2233
6530.06 2144
6530.82 2087
6531.58 2236
6532.35 2120
6533.11 2073
6533.87 2219
6534.63 2379
6535.40 2549
6536.16 2536
6536.92 2577
6537.69 2745
6538.45 2652
6539.21 2759
6539.97 2566
6540.74 2379
6541.50 2305
6542.26 2140
6543.03 1845
6543.79 1758
6544.55 1744
6545.32 1694
6546.08 1574
6546.84 1597
6547.61 1538
6548.37 1453
6549.14 1447
6549.90 1411
6550.66 1404
6551.43 1446
6552.19 1449
6552.95 1448
6553.72 1401
6554.48 1446
6555.25 1481
6556.01 1552
6556.77 1522
6557.54 1508
6558.30 1593
6559.07 1826
6559.83 1653
6560.60 1582
6561.36 1551
6562.12 1592
6562.89 1670
6563.65 1707
6564.42 1700
6565.18 1608
6565.95 1783
6566.71 1817
6567.48 1699
6568.24 1624
6569.01 1705
6569.77 1699
6570.54 1642
6571.30 1745
6572.07 1672
6572.83 1590
6573.60 1576
6574.36 1633
6575.13 1596
6575.89 1681
6576.66 1720
6577.42 1740
6578.19 1754
6578.95 1761
6579.72 1836
6580.48 1719
6581.25 1709
6582.01 1726
6582.78 1729
6583.55 1757
6584.31 1768
6585.08 1837
6585.84 1885
6586.61 1900
6587.37 1930
6588.14 1822
6588.91 1866
6589.67 1950
6590.44 2114
6591.20 2317
6591.97 2400
6592.74 2409
6593.50 2551
6594.27 2366
6595.04 2553
6595.80 2302
6596.57 2257
6597.34 2389
6598.10 2195
6598.87 2068
6599.64 2044
6600.40 1975
6601.17 1876
6601.94 1822
6602.70 1633
6603.47 1691
6604.24 1765
6605.00 1824
6605.77 1698
6606.54 1680
6607.30 1656
6608.07 1611
6608.84 1604
6609.60 1533
6610.37 1507
6611.14 1544
6611.91 1549
6612.67 1622
6613.44 1588
6614.21 1517
6614.98 1654
6615.74 1639
6616.51 1798
6617.28 1678
6618.05 1663
6618.81 1823
6619.58 1873
6620.35 1789
6621.12 1837
6621.89 1779
6622.65 1671
6623.42 1737
6624.19 1784
6624.96 1701
6625.73 1764
6626.49 1766
6627.26 1757
6628.03 1763
6628.80 1758
6629.57 1741
6630.34 1903
6631.10 2066
6631.87 2044
6632.64 2167
6633.41 2365
6634.18 2543
6634.95 2668
6635.72 2919
6636.48 3147
6637.25 3161
6638.02 3023
6638.79 2820
6639.56 2684
6640.33 2425
6641.10 2392
6641.87 2109
6642.64 1912
6643.41 1791
6644.17 1737
6644.94 1676
6645.71 1652
6646.48 1595
6647.25 1724
6648.02 1685
6648.79 1633
6649.56 1847
6650.33 1828
6651.10 1956
6651.87 1902
6652.64 1843
6653.41 1950
6654.18 1970
6654.95 1799
6655.72 1789
6656.49 1756
6657.26 1645
6658.03 1659
6658.80 1600
6659.57 1604
6660.34 1522
6661.11 1451
6661.88 1531
6662.65 1468
6663.42 1554
6664.19 1780
6664.96 1580
6665.73 1533
6666.50 1554
6667.27 1625
6668.04 1542
6668.81 1524
6669.58 1615
6670.35 1594
6671.12 1464
6671.89 1546
6672.67 1465
6673.44 1514
6674.21 1573
6674.98 1425
6675.75 1472
6676.52 1505
6677.29 1548
6678.06 1622
6678.83 1568
6679.61 1440
6680.38 1470
6681.15 1465
6681.92 1419
6682.69 1349
6683.46 1429
6684.23 1420
6685.01 1530
6685.78 1493
6686.55 1444
6687.32 1466
6688.09 1520
6688.86 1552
6689.64 1425
6690.41 1464
6691.18 1474
6691.95 1443
6692.72 1455
6693.50 1303
6694.27 1387
6695.04 1512
6695.81 1453
6696.58 1367
6697.36 1365
6698.13 1422
6698.90 1476
6699.67 1450
6700.45 1439
6701.22 1383
6701.99 1371
6702.76 1309
6703.54 1425
6704.31 1400
6705.08 1395
6705.85 1362
6706.63 1380
6707.40 1365
6708.17 1343
6708.95 1366
6709.72 1392
6710.49 1381
6711.26 1279
6712.04 1336
6712.81 1339
6713.58 1378
6714.36 1357
6715.13 1406
6715.90 1386
6716.68 1325
6717.45 1282
6718.22 1363
6719.00 1337
6719.77 1271
6720.55 1337
6721.32 1456
6722.09 1429
6722.87 1399
6723.64 1346
6724.41 1319
6725.19 1269
6725.96 1292
6726.74 1283
6727.51 1306
6728.28 1244
6729.06 1181
6729.83 1262
6730.61 1192
6731.38 1253
6732.15 1246
6732.93 1212
6733.70 1190
6734.48 1243
6735.25 1263
6736.03 1195
6736.80 1241
6737.58 1143
6738.35 1262
6739.13 1237
6739.90 1275
6740.67 1151
6741.45 1285
6742.22 1256
6743.00 1234
6743.77 1215
6744.55 1268
6745.32 1246
6746.10 1266
6746.87 1290
6747.65 1315
6748.42 1192
6749.20 1197
6749.98 1326
6750.75 1327
6751.53 1365
6752.30 1265
6753.08 1274
6753.85 1254
6754.63 1388
6755.40 1239
6756.18 1296
6756.96 1264
6757.73 1316
6758.51 1341
6759.28 1285
6760.06 1187
6760.83 1224
6761.61 1251
6762.39 1201
6763.16 1277
6763.94 1331
6764.71 1244
6765.49 1252
6766.27 1363
6767.04 1349
6767.82 1294
6768.60 1351
6769.37 1289
6770.15 1303
6770.93 1352
6771.70 1237
6772.48 1249
6773.26 1273
6774.03 1163
6774.81 1245
6775.59 1186
6776.36 1225
6777.14 1284
6777.92 1242
6778.69 1222
6779.47 1220
6780.25 1317
6781.02 1379
6781.80 1345
6782.58 1359
6783.36 1363
6784.13 1306
6784.91 1391
6785.69 1356
6786.47 1499
6787.24 1319
6788.02 1224
6788.80 1227
6789.58 1246
6790.35 1323
6791.13 1330
6791.91 1358
6792.69 1236
6793.46 1299
6794.24 1153
6795.02 1222
6795.80 1245
6796.58 1270
6797.35 1195
6798.13 1176
6798.91 1187
6799.69 1189
6800.47 1199
6801.24 1369
6802.02 1312
6802.80 1217
6803.58 1295
6804.36 1298
6805.14 1352
6805.92 1256
6806.69 1335
6807.47 1357
6808.25 1377
6809.03 1373
6809.81 1288
6810.59 1264
6811.37 1223
6812.14 1270
6812.92 1230
6813.70 1219
6814.48 1222
6815.26 1251
6816.04 1236
6816.82 1255
6817.60 1299
6818.38 1270
6819.16 1336
6819.94 1297
6820.72 1175
6821.49 1288
6822.27 1310
6823.05 1246
6823.83 1227
6824.61 1173
6825.39 1249
6826.17 1231
6826.95 1167
6827.73 1135
6828.51 1209
6829.29 1226
6830.07 1156
6830.85 1204
6831.63 1220
6832.41 1230
6833.19 1168
6833.97 1276
6834.75 1195
6835.53 1245
6836.31 1293
6837.09 1250
6837.87 1208
6838.65 1095
6839.43 1085
6840.21 1081
6840.99 1253
6841.78 1225
6842.56 1245
6843.34 1150
6844.12 1133
6844.90 1177
6845.68 1188
6846.46 1135
6847.24 1189
6848.02 1232
6848.80 1256
6849.58 1292
6850.36 1345
6851.15 1374
6851.93 1366
6852.71 1390
6853.49 1367
6854.27 1281
6855.05 1330
6855.83 1355
6856.61 1318
6857.40 1240
6858.18 1293
6858.96 1235
6859.74 1155
6860.52 1190
6861.30 1253
6862.09 1217
6862.87 1267
6863.65 1175
6864.43 1134
6865.21 1273
6866.00 1282
6866.78 1298
6867.56 1248
6868.34 1285
6869.12 1265
6869.91 1272
6870.69 1210
6871.47 1237
6872.25 1231
6873.04 1366
6873.82 1300
6874.60 1144
6875.38 1206
6876.17 1239
6876.95 1171
6877.73 1151
6878.51 1205
6879.30 1252
6880.08 1207
6880.86 1291
6881.64 1357
6882.43 1311
6883.21 1378
6883.99 1389
6884.78 1390
6885.56 1304
6886.34 1339
6887.13 1393
6887.91 1466
6888.69 1540
6889.48 1509
6890.26 1551
6891.04 1486
6891.83 1424
6892.61 1364
6893.39 1392
6894.18 1328
6894.96 1278
6895.74 1294
6896.53 1329
6897.31 1338
6898.09 1263
6898.88 1366
6899.66 1311
6900.45 1276
6901.23 1308
6902.01 1293
6902.80 1205
6903.58 1314
6904.37 1250
6905.15 1253
6905.93 1278
6906.72 1265
6907.50 1305
6908.29 1288
6909.07 1339
6909.86 1266
6910.64 1245
6911.43 1225
6912.21 1227
6913.00 1249
6913.78 1227
6914.56 1349
6915.35 1251
6916.13 1182
6916.92 1264
6917.70 1342
6918.49 1305
6919.27 1257
6920.06 1302
6920.84 1278
6921.63 1319
6922.41 1254
6923.20 1213
6923.98 1191
6924.77 1144
6925.56 1241
6926.34 1303
6927.13 1259
6927.91 1272
6928.70 1356
6929.48 1259
6930.27 1239
6931.05 1255
6931.84 1231
6932.63 1260
6933.41 1272
6934.20 1249
6934.98 1229
6935.77 1241
6936.56 1203
6937.34 1296
6938.13 1335
6938.91 1319
6939.70 1363
6940.49 1297
6941.27 1391
6942.06 1478
6942.84 1473
6943.63 1425
6944.42 1435
6945.20 1578
6945.99 1663
6946.78 1613
6947.56 1688
6948.35 1701
6949.14 1763
6949.92 1996
6950.71 1868
6951.50 1981
6952.28 1881
6953.07 1765
6953.86 1737
6954.64 1636
6955.43 1581
6956.22 1585
6957.01 1635
6957.79 1550
6958.58 1602
6959.37 1600
6960.16 1643
6960.94 1637
6961.73 1737
6962.52 1747
6963.31 1748
6964.09 1831
6964.88 1762
6965.67 1757
6966.46 1783
6967.24 1763
6968.03 1814
6968.82 1759
6969.61 1930
6970.39 1994
6971.18 1889
6971.97 1857
6972.76 1964
6973.55 1926
6974.33 1900
6975.12 1839
6975.91 1904
6976.70 1792
6977.49 1894
6978.28 1925
6979.06 1806
6979.85 1884
6980.64 1929
6981.43 2015
6982.22 2184
6983.01 2299
6983.80 2546
6984.58 2925
6985.37 3161
6986.16 3432
6986.95 3736
6987.74 3759
6988.53 3899
6989.32 3981
6990.11 3790
6990.90 3547
6991.68 3601
6992.47 3362
6993.26 2976
6994.05 2786
6994.84 2648
6995.63 2724
6996.42 2794
6997.21 2723
6998.00 2860
6998.79 3177
6999.58 3648
7000.37 3712
7001.16 3912
7001.95 4345
7002.74 4188
7003.53 4080
7004.32 3793
7005.11 3675
7005.90 3367
7006.69 3001
7007.48 2713
7008.27 2441
7009.06 2202
7009.85 2164
7010.64 2120
7011.43 2122
7012.22 2046
7013.01 2093
7013.80 2189
7014.59 2231
7015.38 2172
7016.17 2198
7016.96 2357
7017.75 2293
7018.54 2260
7019.33 2216
7020.12 2026
7020.91 1932
7021.70 1853
7022.49 1747
7023.29 1698
7024.08 1773
7024.87 1750
7025.66 1825
7026.45 1862
7027.24 1863
7028.03 1770
7028.82 1811
7029.61 1790
7030.41 1781
7031.20 1877
7031.99 1934
7032.78 1745
7033.57 1779
7034.36 1824
7035.15 1778
7035.95 1791
7036.74 1729
7037.53 1725
7038.32 1709
7039.11 1727
7039.90 1742
7040.70 1850
7041.49 1902
7042.28 2008
7043.07 2012
7043.86 2076
7044.66 2042
7045.45 1996
7046.24 2147
7047.03 2123
7047.83 2081
7048.62 2109
7049.41 2169
7050.20 2245
7051.00 2324
7051.79 2325
7052.58 2253
7053.37 2368
7054.17 2179
7054.96 1961
7055.75 1988
7056.54 2052
7057.34 1979
7058.13 1935
7058.92 1714
7059.72 1821
7060.51 1907
7061.30 1793
7062.09 1758
7062.89 1800
7063.68 1872
7064.47 1954
7065.27 1963
7066.06 1961
7066.85 1884
7067.65 1806
7068.44 1717
7069.23 1735
7070.03 1739
7070.82 1919
7071.61 1812
7072.41 1814
7073.20 1855
7074.00 1811
7074.79 1803
7075.58 1741
7076.38 1760
7077.17 1796
7077.97 1783
7078.76 1817
7079.55 1881
7080.35 1862
7081.14 1838
7081.94 1893
7082.73 1857
7083.52 1875
7084.32 1946
7085.11 2232
7085.91 2363
7086.70 2502
7087.50 2741
7088.29 2946
7089.09 3174
7089.88 3338
7090.68 3181
7091.47 3083
7092.26 3005
7093.06 2756
7093.85 2442
7094.65 2325
7095.44 1965
7096.24 1773
7097.03 1829
7097.83 1720
7098.62 1686
7099.42 1674
7100.21 1589
7101.01 1729
7101.81 1630
7102.60 1660
7103.40 1698
7104.19 1793
7104.99 1727
7105.78 1722
7106.58 1829
7107.37 1783
7108.17 1650
7108.97 1555
7109.76 1501
7110.56 1407
7111.35 1418
7112.15 1416
7112.94 1364
7113.74 1360
7114.54 1376
7115.33 1413
7116.13 1329
7116.93 1348
7117.72 1426
7118.52 1389
7119.31 1348
7120.11 1309
7120.91 1316
7121.70 1306
7122.50 1305
7123.30 1405
7124.09 1428
7124.89 1271
7125.69 1257
7126.48 1399
7127.28 1414
7128.08 1405
7128.87 1318
7129.67 1317
7130.47 1361
7131.26 1384
7132.06 1371
7132.86 1378
7133.65 1352
7134.45 1233
7135.25 1297
7136.05 1276
7136.84 1352
7137.64 1401
7138.44 1333
7139.24 1355
7140.03 1259
7140.83 1289
7141.63 1349
7142.43 1401
7143.22 1335
7144.02 1234
7144.82 1399
7145.62 1387
7146.41 1383
7147.21 1339
7148.01 1303
7148.81 1340
7149.61 1299
7150.40 1203
7151.20 1166
7152.00 1273
7152.80 1223
7153.60 1234
7154.40 1327
7155.19 1239
7155.99 1186
7156.79 1225
7157.59 1189
7158.39 1258
7159.19 1203
7159.98 1266
7160.78 1219
7161.58 1126
7162.38 1173
7163.18 1251
7163.98 1253
7164.78 1236
7165.58 1199
7166.37 1255
7167.17 1280
7167.97 1338
7168.77 1293
7169.57 1202
7170.37 1107
7171.17 1200
7171.97 1208
7172.77 1258
7173.57 1145
7174.37 1129
7175.17 1166
7175.97 1228
7176.76 1236
7177.56 1072
7178.36 1029
7179.16 1049
7179.96 1062
7180.76 1057
7181.56 1060
7182.36 1068
7183.16 1101
7183.96 1066
7184.76 1127
7185.56 1123
7186.36 1199
7187.16 1085
7187.96 1141
7188.76 1133
7189.56 1094
7190.36 1116
7191.16 1058
7191.96 1060
7192.76 1022
7193.56 1009
7194.37 973
7195.17 1024
7195.97 1095
7196.77 1126
7197.57 1151
7198.37 1147
7199.17 1150
7199.97 1093
7200.77 1099
7201.57 1068
7202.37 1105
7203.17 1048
7203.97 1077
7204.78 1088
7205.58 1038
7206.38 1032
7207.18 1055
7207.98 1065
7208.78 1057
7209.58 1145
7210.38 1031
7211.19 1159
7211.99 1178
7212.79 1207
7213.59 1257
7214.39 1117
7215.19 1078
7216.00 1100
7216.80 1087
7217.60 1024
7218.40 1080
7219.20 1020
7220.00 1028
7220.81 1060
7221.61 1149
7222.41 1071
7223.21 1071
7224.02 1094
7224.82 1067
7225.62 1084
7226.42 1117
7227.22 1105
7228.03 1135
7228.83 1167
7229.63 1113
7230.43 1160
7231.24 1145
7232.04 1104
7232.84 1097
7233.64 996
7234.45 1110
7235.25 1038
7236.05 1064
7236.86 1068
7237.66 1054
7238.46 1056
7239.26 1019
7240.07 1125
7240.87 1085
7241.67 1066
7242.48 1060
7243.28 1128
7244.08 1141
7244.89 1067
7245.69 1063
7246.49 1022
7247.30 1091
7248.10 1013
7248.90 953
7249.71 975
7250.51 1066
7251.31 1056
7252.12 975
7252.92 950
7253.73 1027
7254.53 1063
7255.33 1013
7256.14 1087
7256.94 1102
7257.75 1116
7258.55 1157
7259.35 1123
7260.16 1084
7260.96 1097
7261.77 1122
7262.57 1077
7263.38 1111
7264.18 1062
7264.98 1106
7265.79 978
7266.59 956
7267.40 1059
7268.20 1042
7269.01 1082
7269.81 1004
7270.62 978
7271.42 982
7272.23 1014
7273.03 1143
7273.84 1133
7274.64 1166
7275.45 1086
7276.25 1040
7277.06 1129
7277.86 1176
7278.67 1106
7279.47 1014
7280.28 1054
7281.08 970
7281.89 959
7282.69 1074
7283.50 1050
7284.30 1088
7285.11 1130
7285.92 1114
7286.72 1132
7287.53 1113
7288.33 1085
7289.14 1089
7289.94 1092
7290.75 1035
7291.56 1039
7292.36 964
7293.17 996
7293.97 1044
7294.78 980
7295.59 965
7296.39 922
7297.20 946
7298.00 1038
7298.81 1033
7299.62 1063
7300.42 1069
7301.23 1120
7302.04 1167
7302.84 1087
7303.65 1126
7304.46 1097
7305.26 1149
7306.07 1152
7306.88 1097
7307.68 994
7308.49 1018
7309.30 1000
7310.10 1021
7310.91 1014
7311.72 1019
7312.52 1014
7313.33 1021
7314.14 985
7314.95 1078
7315.75 1010
7316.56 1003
7317.37 920
7318.18 963
7318.98 1032
7319.79 1038
7320.60 1127
7321.41 1159
7322.21 1111
7323.02 1144
7323.83 1114
7324.64 1000
7325.44 1047
7326.25 1042
7327.06 952
7327.87 986
7328.68 1021
7329.48 1077
7330.29 968
7331.10 918
7331.91 934
7332.72 959
7333.52 962
7334.33 992
7335.14 1019
7335.95 973
7336.76 944
7337.57 1021
7338.37 1064
7339.18 1044
7339.99 1000
7340.80 988
7341.61 901
7342.42 931
7343.23 892
7344.04 858
7344.84 917
7345.65 1006
7346.46 1052
7347.27 981
7348.08 945
7348.89 908
7349.70 900
7350.51 908
7351.32 955
7352.13 1011
7352.93 884
7353.74 889
7354.55 921
7355.36 895
7356.17 888
7356.98 839
7357.79 948
7358.60 947
7359.41 933
7360.22 1028
7361.03 970
7361.84 864
7362.65 940
7363.46 904
7364.27 947
7365.08 933
7365.89 934
7366.70 969
7367.51 962
7368.32 944
7369.13 945
7369.94 992
7370.75 870
7371.56 906
7372.37 855
7373.18 824
7373.99 964
7374.80 952
7375.61 886
7376.42 955
7377.23 900
7378.05 911
7378.86 950
7379.67 1023
7380.48 996
7381.29 979
7382.10 1058
7382.91 1076
7383.72 1045
7384.53 943
7385.34 973
7386.15 1017
7386.97 1058
7387.78 935
7388.59 905
7389.40 987
7390.21 1003
7391.02 908
7391.83 927
7392.65 995
7393.46 995
7394.27 1054
7395.08 1054
7395.89 1054
7396.70 1055
7397.52 1150
7398.33 1238
7399.14 1259
7399.95 1215
7400.76 1226
7401.57 1210
7402.39 1168
7403.20 1238
7404.01 1163
7404.82 1046
7405.64 1048
7406.45 989
7407.26 927
7408.07 1006
7408.88 985
7409.70 1006
7410.51 960
7411.32 901
7412.13 986
7412.95 916
7413.76 928
7414.57 928
7415.39 965
7416.20 924
7417.01 1016
7417.82 979
7418.64 1032
7419.45 977
7420.26 953
7421.08 925
7421.89 906
7422.70 947
7423.51 919
7424.33 911
7425.14 951
7425.95 867
7426.77 879
7427.58 888
7428.40 909
7429.21 858
7430.02 829
7430.84 806
7431.65 829
7432.46 851
7433.28 912
7434.09 841
7434.90 826
7435.72 900
7436.53 882
7437.35 841
7438.16 810
7438.97 833
7439.79 820
7440.60 801
7441.42 814
7442.23 788
7443.04 771
7443.86 860
7444.67 899
7445.49 882
7446.30 899
7447.12 893
7447.93 830
7448.75 852
7449.56 878
7450.38 815
7451.19 825
7452.00 861
7452.82 819
7453.63 894
7454.45 881
7455.26 773
7456.08 849
7456.89 925
7457.71 937
7458.52 869
7459.34 848
7460.15 845
7460.97 847
7461.79 945
7462.60 982
7463.42 890
7464.23 844
7465.05 780
7465.86 840
7466.68 857
7467.49 873
7468.31 934
7469.12 938
7469.94 859
7470.76 903
7471.57 923
7472.39 877
7473.20 832
7474.02 784
7474.84 894
7475.65 873
7476.47 910
7477.28 965
7478.10 929
7478.92 793
7479.73 889
7480.55 898
7481.37 815
7482.18 877
7483.00 890
7483.81 873
7484.63 784
7485.45 748
7486.26 844
7487.08 828
7487.90 814
7488.71 884
7489.53 843
7490.35 833
7491.17 906
7491.98 827
7492.80 848
7493.62 903
7494.43 885
7495.25 923
7496.07 882
7496.88 839
7497.70 816
7498.52 851
7499.34 878
7500.15 846
7500.97 906
7501.79 841
7502.61 886
7503.42 819
7504.24 821
7505.06 853
7505.88 872
7506.69 844
7507.51 879
7508.33 811
7509.15 844
7509.97 871
7510.78 914
7511.60 816
7512.42 897
7513.24 888
7514.06 873
7514.87 871
7515.69 764
7516.51 799
7517.33 808
7518.15 807
7518.97 765
7519.78 785
7520.60 823
7521.42 814
7522.24 801
7523.06 857
7523.88 825
7524.70 866
7525.52 842
7526.33 828
7527.15 832
7527.97 757
7528.79 751
7529.61 743
7530.43 786
7531.25 829
7532.07 857
7532.89 773
7533.71 824
7534.52 793
7535.34 854
7536.16 833
7536.98 793
7537.80 831
7538.62 771
7539.44 728
7540.26 818
7541.08 849
7541.90 822
7542.72 744
7543.54 844
7544.36 830
7545.18 843
7546.00 848
7546.82 868
7547.64 758
7548.46 770
7549.28 860
7550.10 821
7550.92 770
7551.74 783
7552.56 743
7553.38 765
7554.20 800
7555.02 825
7555.84 865
7556.66 835
7557.48 830
7558.30 828
7559.12 846
7559.94 880
7560.76 883
7561.59 838
7562.41 852
7563.23 800
7564.05 808
7564.87 801
7565.69 889
7566.51 906
7567.33 862
7568.15 831
7568.97 827
7569.80 868
7570.62 912
7571.44 807
7572.26 840
7573.08 910
7573.90 829
7574.72 852
7575.54 883
7576.37 815
7577.19 801
7578.01 805
7578.83 859
7579.65 944
7580.47 889
7581.30 848
7582.12 913
7582.94 863
7583.76 853
7584.58 854
7585.41 904
7586.23 944
7587.05 827
7587.87 874
7588.69 875
7589.52 906
7590.34 864
7591.16 905
7591.98 847
7592.81 923
7593.63 847
7594.45 974
7595.27 940
7596.10 932
7596.92 915
7597.74 968
7598.56 972
7599.39 984
7600.21 913
7601.03 883
7601.86 996
7602.68 1044
7603.50 1072
7604.33 1118
7605.15 1151
7605.97 1247
7606.79 1224
7607.62 1153
7608.44 1177
7609.26 1158
7610.09 1164
7610.91 1062
7611.73 1076
7612.56 1059
7613.38 1041
7614.21 1024
7615.03 1006
7615.85 1045
7616.68 1047
7617.50 1019
7618.32 1028
7619.15 1078
7619.97 1156
7620.80 1161
7621.62 1137
7622.44 1070
7623.27 1005
7624.09 1075
7624.92 1158
7625.74 1162
7626.56 1033
7627.39 1062
7628.21 1061
7629.04 1104
7629.86 1093
7630.69 1186
7631.51 1202
7632.34 1266
7633.16 1217
7633.99 1289
7634.81 1222
7635.63 1233
7636.46 1354
7637.28 1244
7638.11 1210
7638.93 1110
7639.76 1084
7640.58 1040
7641.41 1029
7642.23 984
7643.06 1025
7643.88 972
7644.71 947
7645.54 993
7646.36 1027
7647.19 1027
7648.01 975
7648.84 1054
7649.66 1066
7650.49 975
7651.31 985
7652.14 945
7652.96 936
7653.79 953
7654.62 929
7655.44 927
7656.27 950
7657.09 891
7657.92 876
7658.75 888
7659.57 934
7660.40 922
7661.22 888
7662.05 912
7662.88 897
7663.70 872
7664.53 836
7665.36 841
7666.18 868
7667.01 841
7667.83 823
7668.66 899
7669.49 889
7670.31 866
7671.14 931
7671.97 914
7672.79 886
7673.62 844
7674.45 877
7675.28 842
7676.10 875
7676.93 774
7677.76 835
7678.58 787
7679.41 801
7680.24 782
7681.06 855
7681.89 860
7682.72 842
7683.55 834
7684.37 935
7685.20 933
7686.03 938
7686.86 946
7687.68 1063
7688.51 1004
7689.34 1106
7690.17 1024
7691.00 1037
7691.82 997
7692.65 936
7693.48 890
7694.31 887
7695.13 871
7695.96 812
7696.79 871
7697.62 893
7698.45 866
7699.28 867
7700.10 884
7700.93 939
7701.76 885
7702.59 847
7703.42 933
7704.25 949
7705.07 923
7705.90 846
7706.73 909
7707.56 912
7708.39 759
7709.22 883
7710.05 932
7710.87 855
7711.70 896
7712.53 920
7713.36 889
7714.19 856
7715.02 824
7715.85 795
7716.68 801
7717.51 908
7718.34 907
7719.17 961
7719.99 908
7720.82 873
7721.65 786
7722.48 871
7723.31 896
7724.14 896
7724.97 911
7725.80 881
7726.63 915
7727.46 894
7728.29 953
7729.12 876
7729.95 929
7730.78 905
7731.61 822
7732.44 863
7733.27 971
7734.10 930
7734.93 886
7735.76 860
7736.59 890
7737.42 908
7738.25 954
7739.08 966
7739.91 960
7740.74 974
7741.57 958
7742.40 985
7743.23 983
7744.06 982
7744.89 1001
7745.73 1035
7746.56 1071
7747.39 1087
7748.22 1059
7749.05 1095
7749.88 1133
7750.71 1057
7751.54 1196
7752.37 1143
7753.20 1135
7754.03 1073
7754.87 1143
7755.70 1215
7756.53 1374
7757.36 1438
7758.19 1511
7759.02 1508
7759.85 1556
7760.69 1562
7761.52 1512
7762.35 1404
7763.18 1339
7764.01 1241
7764.84 1142
7765.68 1101
7766.51 1053
7767.34 1021
7768.17 1063
7769.00 999
7769.84 940
7770.67 1023
7771.50 976
7772.33 1025
7773.16 1047
7774.00 1066
7774.83 1094
7775.66 1075
7776.49 1155
7777.33 1226
7778.16 1172
7778.99 1166
7779.82 1292
7780.66 1174
7781.49 1149
7782.32 1041
7783.15 1099
7783.99 1001
7784.82 1024
7785.65 997
7786.48 882
7787.32 1003
7788.15 942
7788.98 931
7789.82 965
7790.65 953
7791.48 898
7792.32 881
7793.15 981
7793.98 1042
7794.82 1023
7795.65 1000
7796.48 1000
7797.32 959
7798.15 986
7798.98 951
7799.82 917
7800.65 856
7801.48 945
7802.32 912
7803.15 991
7803.99 955
7804.82 871
7805.65 861
7806.49 896
7807.32 904
7808.16 877
7808.99 928
7809.82 931
7810.66 864
7811.49 853
7812.33 893
7813.16 868
7814.00 1008
7814.83 960
7815.66 923
7816.50 905
7817.33 986
7818.17 924
7819.00 988
7819.84 955
7820.67 938
7821.51 987
7822.34 964
7823.18 984
7824.01 946
7824.85 970
7825.68 1046
7826.52 1044
7827.35 1050
7828.19 1098
7829.02 1110
7829.86 1063
7830.69 1038
7831.53 1056
7832.36 868
7833.20 966
7834.03 980
7834.87 962
7835.70 956
7836.54 1014
7837.38 965
7838.21 989
7839.05 1066
7839.88 997
7840.72 913
7841.55 962
7842.39 1017
7843.23 991
7844.06 988
7844.90 923
7845.73 1041
7846.57 1001
7847.41 1034
7848.24 938
7849.08 956
7849.92 954
7850.75 924
7851.59 942
7852.42 899
7853.26 943
7854.10 974
7854.93 946
7855.77 995
7856.61 1076
7857.44 993
7858.28 1031
7859.12 1034
7859.95 1041
7860.79 1166
7861.63 1137
7862.46 1110
7863.30 1001
7864.14 994
7864.98 977
7865.81 1051
7866.65 1067
7867.49 1065
7868.32 1043
7869.16 1090
7870.00 1060
7870.84 1071
7871.67 1101
7872.51 1124
7873.35 1133
7874.19 1137
7875.02 1214
7875.86 1181
7876.70 1278
7877.54 1316
7878.38 1319
7879.21 1358
7880.05 1493
7880.89 1467
7881.73 1517
7882.57 1329
7883.40 1234
7884.24 1238
7885.08 1220
7885.92 1245
7886.76 1215
7887.59 1231
7888.43 1192
7889.27 1270
7890.11 1215
7890.95 1368
7891.79 1251
7892.62 1315
7893.46 1294
7894.30 1304
7895.14 1135
7895.98 1140
7896.82 1130
7897.66 1236
7898.50 1167
7899.34 1106
7900.17 1175
7901.01 1133
7901.85 1071
7902.69 1109
7903.53 1064
7904.37 1018
7905.21 991
7906.05 1084
7906.89 1051
7907.73 1040
7908.57 1024
7909.41 1012
7910.25 1038
7911.08 1031
7911.92 987
7912.76 1005
7913.60 973
7914.44 990
7915.28 951
7916.12 923
7916.96 948
7917.80 974
7918.64 967
7919.48 1016
7920.32 1017
7921.16 932
7922.00 1031
7922.84 1036
7923.68 940
7924.52 910
7925.36 856
7926.20 904
7927.04 908
7927.89 878
7928.73 951
7929.57 925
7930.41 914
7931.25 907
7932.09 911
7932.93 835
7933.77 919
7934.61 831
7935.45 843
7936.29 891
7937.13 875
7937.97 894
7938.81 866
7939.66 880
7940.50 838
7941.34 919
7942.18 916
7943.02 893
7943.86 966
7944.70 868
7945.54 880
7946.39 881
7947.23 911
7948.07 894
7948.91 893
7949.75 900
7950.59 940
7951.44 931
7952.28 913
7953.12 956
7953.96 955
7954.80 933
7955.64 993
7956.49 978
7957.33 1017
7958.17 1038
7959.01 959
7959.85 1011
7960.70 983
7961.54 895
7962.38 1026
7963.22 1082
7964.07 1111
7964.91 1105
7965.75 1047
7966.59 1113
7967.44 1083
7968.28 1115
7969.12 1147
7969.96 1124
7970.81 1070
7971.65 1036
7972.49 1050
7973.34 1070
7974.18 953
7975.02 974
7975.86 1040
7976.71 1049
7977.55 981
7978.39 989
7979.24 1019
7980.08 980
7980.92 937
7981.77 947
7982.61 1093
7983.45 1013
7984.30 974
7985.14 1007
7985.98 1117
7986.83 994
7987.67 1121
7988.51 988
7989.36 1014
7990.20 998
7991.05 1033
7991.89 1015
7992.73 944
7993.58 979
7994.42 1033
7995.27 1014
7996.11 1011
7996.95 1086
7997.80 1184
7998.64 1336
7999.49 1492
8000.33 1484
8001.17 1656
8002.02 1705
8002.86 1765
8003.71 1741
8004.55 1625
8005.40 1594
8006.24 1457
8007.09 1288
8007.93 1104
8008.78 1062
8009.62 1025
8010.47 1034
8011.31 956
8012.16 919
8013.00 929
8013.84 930
8014.69 963
8015.54 961
8016.38 989
8017.23 1093
8018.07 1068
8018.92 1066
8019.76 1067
8020.61 1058
8021.45 1031
8022.30 926
8023.14 874
8023.99 911
8024.83 867
8025.68 905
8026.53 931
8027.37 902
8028.22 915
8029.06 895
8029.91 912
8030.75 916
8031.60 903
8032.45 914
8033.29 889
8034.14 848
8034.98 775
8035.83 820
8036.68 795
8037.52 794
8038.37 842
8039.22 882
8040.06 851
8040.91 852
8041.76 841
8042.60 933
8043.45 876
8044.29 841
8045.14 827
8045.99 913
8046.83 854
8047.68 814
8048.53 831
8049.38 833
8050.22 815
8051.07 817
8051.92 823
8052.76 821
8053.61 768
8054.46 774
8055.30 791
8056.15 812
8057.00 864
8057.85 800
8058.69 795
8059.54 775
8060.39 828
8061.24 838
8062.08 804
8062.93 857
8063.78 888
8064.63 836
8065.47 777
8066.32 781
8067.17 798
8068.02 780
8068.87 823
8069.71 771
8070.56 660
8071.41 740
8072.26 709
8073.11 740
8073.95 709
8074.80 761
8075.65 740
8076.50 713
8077.35 725
8078.20 768
8079.04 738
8079.89 788
8080.74 761
8081.59 812
8082.44 813
8083.29 732
8084.14 725
8084.98 738
8085.83 901
8086.68 846
8087.53 706
8088.38 760
8089.23 769
8090.08 774
8090.93 782
8091.78 727
8092.63 730
8093.47 749
8094.32 722
8095.17 685
8096.02 695
8096.87 764
8097.72 793
8098.57 739
8099.42 777
8100.27 779
8101.12 814
8101.97 779
8102.82 763
8103.67 756
8104.52 781
8105.37 777
8106.22 758
8107.07 681
8107.92 661
8108.77 666
8109.62 733
8110.47 668
8111.32 686
8112.17 674
8113.02 684
8113.87 743
8114.72 711
8115.57 708
8116.42 704
8117.27 703
8118.12 660
8118.97 687
8119.82 715
8120.67 693
8121.52 707
8122.37 698
8123.22 710
8124.08 732
8124.93 682
8125.78 727
8126.63 681
8127.48 680
8128.33 691
8129.18 709
8130.03 696
8130.88 706
8131.74 748
8132.59 791
8133.44 689
8134.29 676
8135.14 683
8135.99 699
8136.84 762
8137.69 717
8138.55 715
8139.40 686
8140.25 695
8141.10 639
8141.95 711
8142.80 710
8143.66 698
8144.51 689
8145.36 811
8146.21 722
8147.06 686
8147.92 709
8148.77 704
8149.62 734
8150.47 718
8151.33 680
8152.18 746
8153.03 752
8153.88 786
8154.73 759
8155.59 758
8156.44 762
8157.29 798
8158.14 806
8159.00 785
8159.85 779
8160.70 799
8161.56 730
8162.41 685
8163.26 745
8164.11 684
8164.97 711
8165.82 724
8166.67 712
8167.53 763
8168.38 747
8169.23 696
8170.09 660
8170.94 668
8171.79 702
8172.65 665
8173.50 666
8174.35 655
8175.21 686
8176.06 718
8176.91 772
8177.77 760
8178.62 829
8179.47 698
8180.33 629
8181.18 669
8182.04 644
8182.89 657
8183.74 634
8184.60 629
8185.45 620
8186.31 658
8187.16 654
8188.01 626
8188.87 595
8189.72 632
8190.58 638
8191.43 723
8192.29 644
8193.14 653
8193.99 608
8194.85 651
8195.70 659
8196.56 613
8197.41 605
8198.27 692
8199.12 646
8199.98 621
8200.83 630
8201.69 655
8202.54 599
8203.40 650
8204.25 644
8205.11 652
8205.96 638
8206.82 703
8207.67 651
8208.53 680
8209.38 702
8210.24 695
8211.09 627
8211.95 665
8212.80 593
8213.66 589
8214.52 585
8215.37 637
8216.23 665
8217.08 680
8217.94 622
8218.79 673
8219.65 654
8220.51 674
8221.36 677
8222.22 600
8223.07 613
8223.93 607
8224.79 597
8225.64 594
8226.50 640
8227.35 645
8228.21 666
8229.07 593
8229.92 580
8230.78 585
8231.64 657
8232.49 593
8233.35 610
8234.21 616
8235.06 583
8235.92 572
8236.78 641
8237.63 603
8238.49 594
8239.35 631
8240.20 611
8241.06 640
8241.92 594
8242.77 563
8243.63 564
8244.49 658
8245.34 659
8246.20 593
8247.06 581
8247.92 615
8248.77 658
8249.63 576
8250.49 631
8251.35 634
8252.20 617
8253.06 622
8253.92 589
8254.78 582
8255.63 586
8256.49 601
8257.35 562
8258.21 597
8259.07 590
8259.92 626
8260.78 570
8261.64 567
8262.50 557
8263.36 594
8264.21 600
8265.07 563
8265.93 608
8266.79 575
8267.65 572
8268.51 595
8269.36 573
8270.22 631
8271.08 641
8271.94 622
8272.80 601
8273.66 529
8274.51 586
8275.37 608
8276.23 560
8277.09 541
8277.95 611
8278.81 579
8279.67 570
8280.53 585
8281.39 624
8282.24 606
8283.10 588
8283.96 570
8284.82 613
8285.68 610
8286.54 591
8287.40 667
8288.26 666
8289.12 633
8289.98 581
8290.84 645
8291.70 688
8292.56 680
8293.42 569
8294.28 594
8295.14 623
8296.00 641
8296.86 660
8297.72 594
8298.58 607
8299.44 612
8300.30 657
8301.16 639
8302.02 666
8302.88 634
8303.74 682
8304.60 652
8305.46 665
8306.32 658
8307.18 699
8308.04 598
8308.90 622
8309.76 627
8310.62 628
8311.48 579
8312.34 578
8313.20 548
8314.06 531
8314.92 604
8315.78 593
8316.64 609
8317.51 611
8318.37 617
8319.23 608
8320.09 656
8320.95 630
8321.81 625
8322.67 670
8323.53 657
8324.39 677
8325.26 649
8326.12 663
8326.98 690
8327.84 688
8328.70 642
8329.56 626
8330.42 582
8331.29 602
8332.15 631
8333.01 664
8333.87 628
8334.73 638
8335.60 595
8336.46 585
8337.32 625
8338.18 619
8339.04 633
8339.91 629
8340.77 562
8341.63 625
8342.49 634
8343.35 618
8344.22 620
8345.08 576
8345.94 607
8346.80 576
8347.67 615
8348.53 647
8349.39 601
8350.25 566
8351.12 568
8351.98 581
8352.84 568
8353.70 575
8354.57 607
8355.43 608
8356.29 607
8357.16 599
8358.02 513
8358.88 565
8359.75 618
8360.61 618
8361.47 660
8362.33 677
8363.20 639
8364.06 607
8364.92 611
8365.79 607
8366.65 608
8367.52 622
8368.38 680
8369.24 617
8370.11 582
8370.97 579
8371.83 622
8372.70 648
8373.56 644
8374.42 560
8375.29 573
8376.15 625
8377.02 659
8377.88 676
8378.74 678
8379.61 706
8380.47 649
8381.34 632
8382.20 637
8383.07 617
8383.93 643
8384.79 708
8385.66 671
8386.52 656
8387.39 593
8388.25 636
8389.12 636
8389.98 697
8390.85 652
8391.71 613
8392.58 661
8393.44 695
8394.31 658
8395.17 601
8396.04 675
8396.90 592
8397.77 633
8398.63 679
8399.50 653
8400.36 703
8401.23 698
8402.09 680
8402.96 741
8403.82 756
8404.69 704
8405.55 648
8406.42 637
8407.28 726
8408.15 685
8409.02 697
8409.88 693
8410.75 713
8411.61 571
8412.48 620
8413.34 652
8414.21 674
8415.08 657
8415.94 700
8416.81 620
8417.68 621
8418.54 690
8419.41 652
8420.27 742
8421.14 666
8422.01 662
8422.87 613
8423.74 661
8424.61 680
8425.47 734
8426.34 731
8427.21 678
8428.07 674
8428.94 729
8429.81 688
8430.67 688
8431.54 765
8432.41 741
8433.27 666
8434.14 640
8435.01 731
8435.87 749
8436.74 741
8437.61 711
8438.47 711
8439.34 712
8440.21 682
8441.08 753
8441.94 806
8442.81 828
8443.68 784
8444.55 848
8445.41 839
8446.28 852
8447.15 902
8448.02 849
8448.88 839
8449.75 821
8450.62 782
8451.49 773
8452.36 836
8453.22 915
8454.09 881
8454.96 961
8455.83 1105
8456.70 1310
8457.56 1434
8458.43 1476
8459.30 1389
8460.17 1316
8461.04 1311
8461.91 1204
8462.77 1122
8463.64 1024
8464.51 1033
8465.38 941
8466.25 859
8467.12 808
8467.99 910
8468.85 866
8469.72 822
8470.59 763
8471.46 678
8472.33 725
8473.20 758
8474.07 735
8474.94 754
8475.81 752
8476.67 752
8477.54 852
8478.41 742
8479.28 704
8480.15 744
8481.02 705
8481.89 702
8482.76 718
8483.63 709
8484.50 651
8485.37 712
8486.24 654
8487.11 673
8487.98 631
8488.85 680
8489.72 691
8490.59 691
8491.46 678
8492.33 707
8493.20 689
8494.07 651
8494.94 705
8495.81 714
8496.68 740
8497.55 726
8498.42 726
8499.29 696
8500.16 686
8501.03 729
8501.90 771
8502.77 703
8503.64 701
8504.51 672
8505.38 657
8506.25 680
8507.12 694
8507.99 666
8508.86 694
8509.74 754
8510.61 790
8511.48 740
8512.35 725
8513.22 639
8514.09 631
8514.96 723
8515.83 711
8516.70 728
8517.57 628
8518.45 618
8519.32 613
8520.19 639
8521.06 644
8521.93 655
8522.80 662
8523.67 718
8524.55 691
8525.42 679
8526.29 672
8527.16 688
8528.03 735
8528.90 666
8529.78 676
8530.65 714
8531.52 682
8532.39 738
8533.26 696
8534.14 665
8535.01 702
8535.88 717
8536.75 683
8537.63 651
8538.50 700
8539.37 730
8540.24 751
8541.11 692
8541.99 697
8542.86 741
8543.73 680
8544.61 676
8545.48 678
8546.35 689
8547.22 680
8548.10 698
8548.97 664
8549.84 657
8550.71 701
8551.59 772
8552.46 828
8553.33 810
8554.21 795
8555.08 842
8555.95 811
8556.83 806
8557.70 885
8558.57 801
8559.45 807
8560.32 767
8561.19 754
8562.07 680
8562.94 728
8563.81 722
8564.69 678
8565.56 666
8566.44 608
8567.31 658
8568.18 645
8569.06 648
8569.93 609
8570.80 664
8571.68 688
8572.55 678
8573.43 646
8574.30 617
8575.18 724
8576.05 663
8576.92 621
8577.80 631
8578.67 578
8579.55 612
8580.42 576
8581.30 598
8582.17 588
8583.05 534
8583.92 577
8584.79 625
8585.67 604
8586.54 592
8587.42 597
8588.29 604
8589.17 558
8590.04 565
8590.92 565
8591.79 547
8592.67 604
8593.54 647
8594.42 600
8595.29 649
8596.17 645
8597.04 608
8597.92 618
8598.80 645
8599.67 584
8600.55 580
8601.42 644
8602.30 620
8603.17 598
8604.05 589
8604.92 626
8605.80 650
8606.68 626
8607.55 612
8608.43 596
8609.30 601
8610.18 706
8611.06 655
8611.93 599
8612.81 572
8613.68 677
8614.56 645
8615.44 639
8616.31 716
8617.19 615
8618.07 589
8618.94 588
8619.82 661
8620.69 610
8621.57 598
8622.45 581
8623.32 694
8624.20 605
8625.08 650
8625.95 617
8626.83 549
8627.71 602
8628.59 670
8629.46 632
8630.34 596
8631.22 580
8632.09 616
8632.97 596
8633.85 596
8634.73 647
8635.60 632
8636.48 629
8637.36 627
8638.23 595
8639.11 523
8639.99 593
8640.87 668
8641.74 600
8642.62 594
8643.50 600
8644.38 607
8645.26 620
8646.13 640
8647.01 642
8647.89 671
8648.77 664
8649.64 692
8650.52 730
8651.40 673
8652.28 688
8653.16 691
8654.04 666
8654.91 678
8655.79 649
8656.67 649
8657.55 704
8658.43 684
8659.31 695
8660.18 692
8661.06 694
8661.94 673
8662.82 646
8663.70 680
8664.58 624
8665.46 681
8666.34 748
8667.21 713
8668.09 735
8668.97 685
8669.85 725
8670.73 723
8671.61 676
8672.49 735
8673.37 711
8674.25 736
8675.13 807
8676.01 748
8676.88 731
8677.76 767
8678.64 835
8679.52 813
8680.40 844
8681.28 858
8682.16 806
8683.04 796
8683.92 723
8684.80 727
8685.68 814
8686.56 803
8687.44 786
8688.32 821
8689.20 862
8690.08 966
8690.96 1196
8691.84 1410
8692.72 1540
8693.60 1715
8694.48 1864
8695.36 1987
8696.24 1777
8697.12 1785
8698.00 1576
8698.88 1484
8699.76 1306
8700.64 1160
8701.53 1027
8702.41 887
8703.29 835
8704.17 767
8705.05 736
8705.93 719
8706.81 719
8707.69 711
8708.57 704
8709.45 667
8710.33 699
8711.22 702
8712.10 689
8712.98 703
8713.86 712
8714.74 713
8715.62 740
8716.50 693
8717.38 635
8718.27 699
8719.15 654
8720.03 681
8720.91 672
8721.79 741
8722.67 695
8723.56 656
8724.44 676
8725.32 799
8726.20 644
8727.08 713
8727.97 730
8728.85 706
8729.73 710
8730.61 679
8731.49 673
8732.38 734
8733.26 746
8734.14 688
8735.02 678
8735.90 718
8736.79 661
8737.67 623
8738.55 672
8739.43 654
8740.32 618
8741.20 573
8742.08 558
8742.97 564
8743.85 597
8744.73 629
8745.61 571
8746.50 623
8747.38 606
8748.26 571
8749.15 656
8750.03 636
8750.91 643
8751.80 680
8752.68 618
8753.56 687
8754.45 688
8755.33 697
8756.21 647
8757.10 684
8757.98 710
8758.86 738
8759.75 758
8760.63 734
8761.51 744
8762.40 720
8763.28 740
8764.16 701
8765.05 728
8765.93 660
8766.82 651
8767.70 607
8768.58 663
8769.47 764
8770.35 701
8771.24 684
8772.12 707
8773.00 706
8773.89 637
8774.77 662
8775.66 703
8776.54 663
8777.43 638
8778.31 612
8779.20 671
8780.08 685
8780.97 621
8781.85 580
8782.73 629
8783.62 612
8784.50 558
8785.39 593
8786.27 603
8787.16 578
8788.04 614
8788.93 620
8789.81 611
8790.70 616
8791.58 620
8792.47 628
8793.35 669
8794.24 627
8795.13 574
8796.01 643
8796.90 628
8797.78 587
8798.67 597
8799.55 653
8800.44 677
8801.32 620
8802.21 611
8803.10 638
8803.98 596
8804.87 634
8805.75 625
8806.64 633
8807.53 565
8808.41 625
8809.30 661
8810.18 645
8811.07 583
8811.96 613
8812.84 618
8813.73 654
8814.62 600
8815.50 593
8816.39 602
8817.27 624
8818.16 606
8819.05 656
8819.93 671
8820.82 648
8821.71 616
8822.59 625
8823.48 624
8824.37 625
8825.25 656
8826.14 580
8827.03 624
8827.92 616
8828.80 588
8829.69 564
8830.58 620
8831.46 654
8832.35 649
8833.24 614
8834.13 595
8835.01 601
8835.90 582
8836.79 585
8837.68 640
8838.56 636
8839.45 544
8840.34 545
8841.23 554
8842.11 609
8843.00 612
8843.89 582
8844.78 548
8845.67 600
8846.55 609
8847.44 595
8848.33 617
8849.22 602
8850.11 622
8850.99 648
8851.88 619
8852.77 623
8853.66 595
8854.55 572
8855.44 622
8856.32 567
8857.21 613
8858.10 600
8858.99 629
8859.88 625
8860.77 550
8861.66 558
8862.54 563
8863.43 646
8864.32 670
8865.21 658
8866.10 607
8866.99 567
8867.88 577
8868.77 591
8869.66 595
8870.55 574
8871.43 606
8872.32 545
8873.21 526
8874.10 561
8874.99 646
8875.88 626
8876.77 530
8877.66 503
8878.55 535
8879.44 575
8880.33 570
8881.22 543
8882.11 597
8883.00 549
8883.89 529
8884.78 543
8885.67 523
8886.56 553
8887.45 516
8888.34 530
8889.23 529
8890.12 553
8891.01 566
8891.90 545
8892.79 543
8893.68 561
8894.57 513
8895.46 506
8896.35 581
8897.24 531
8898.13 569
8899.02 582
8899.91 554
8900.80 515
8901.69 480
8902.59 515
8903.48 486
8904.37 520
8905.26 524
8906.15 532
8907.04 527
8907.93 548
8908.82 599
8909.71 582
8910.60 500
8911.50 522
8912.39 524
8913.28 546
8914.17 540
8915.06 566
8915.95 512
8916.84 507
8917.74 525
8918.63 567
8919.52 582
8920.41 556
8921.30 502
8922.19 525
8923.09 506
8923.98 477
8924.87 529
8925.76 567
8926.65 547
8927.55 510
8928.44 536
8929.33 536
8930.22 551
8931.11 558
8932.01 573
8932.90 566
8933.79 625
8934.68 579
8935.58 607
8936.47 559
8937.36 615
8938.25 560
8939.15 583
8940.04 590
8940.93 587
8941.82 558
8942.72 486
8943.61 527
8944.50 504
8945.40 511
8946.29 524
8947.18 511
8948.07 495
8948.97 537
8949.86 487
8950.75 548
8951.65 524
8952.54 535
8953.43 550
8954.33 529
8955.22 508
8956.11 499
8957.01 558
8957.90 551
8958.79 486
8959.69 477
8960.58 504
8961.48 514
8962.37 557
8963.26 487
8964.16 501
8965.05 529
8965.94 505
8966.84 515
8967.73 470
8968.63 514
8969.52 515
8970.42 496
8971.31 496
8972.20 546
8973.10 578
8973.99 530
8974.89 486
8975.78 497
8976.68 472
8977.57 387
8978.46 466
8979.36 487
8980.25 504
8981.15 502
8982.04 566
8982.94 479
8983.83 470
8984.73 493
8985.62 555
8986.52 530
8987.41 527
8988.31 554
8989.20 533
8990.10 480
8990.99 486
8991.89 455
8992.78 523
8993.68 543
8994.57 468
8995.47 518
8996.37 516
8997.26 516
8998.16 496
8999.05 502
8999.95 461
9000.84 460
9001.74 518
9002.64 504
9003.53 494
9004.43 481
9005.32 458
9006.22 562
9007.11 472
9008.01 469
9008.91 451
9009.80 494
9010.70 468
9011.60 443
9012.49 412
9013.39 479
9014.28 464
9015.18 491
9016.08 510
9016.97 442
9017.87 487
9018.77 486
9019.66 541
9020.56 528
9021.46 520
9022.35 482
9023.25 481
9024.15 525
9025.04 518
9025.94 522
9026.84 530
9027.74 492
9028.63 487
9029.53 523
9030.43 492
9031.32 554
9032.22 482
9033.12 449
9034.02 496
9034.91 526
9035.81 493
9036.71 484
9037.61 500
9038.50 441
9039.40 522
9040.30 495
9041.20 496
9042.09 518
9042.99 486
9043.89 466
9044.79 496
9045.69 496
9046.58 507
9047.48 553
9048.38 508
9049.28 500
9050.18 545
9051.07 511
9051.97 500
9052.87 510
9053.77 514
9054.67 517
9055.57 512
9056.46 526
9057.36 560
9058.26 528
9059.16 524
9060.06 568
9060.96 661
9061.86 632
9062.75 589
9063.65 633
9064.55 618
9065.45 560
9066.35 530
9067.25 492
9068.15 545
9069.05 573
9069.95 582
9070.85 523
9071.75 473
9072.64 576
9073.54 534
9074.44 528
9075.34 541
9076.24 511
9077.14 534
9078.04 522
9078.94 512
9079.84 551
9080.74 509
9081.64 554
9082.54 562
9083.44 503
9084.34 501
9085.24 542
9086.14 549
9087.04 527
9087.94 525
9088.84 579
9089.74 616
9090.64 549
9091.54 568
9092.44 592
9093.34 560
9094.24 566
9095.14 548
9096.04 532
9096.94 560
9097.84 587
9098.74 558
9099.64 572
9100.54 563
9101.44 498
9102.35 513
9103.25 528
9104.15 533
9105.05 500
9105.95 549
9106.85 549
9107.75 550
9108.65 530
9109.55 541
9110.45 467
9111.36 481
9112.26 516
9113.16 514
9114.06 464
9114.96 502
9115.86 530
9116.76 487
9117.67 481
9118.57 461
9119.47 491
9120.37 499
9121.27 508
9122.17 449
9123.08 507
9123.98 503
9124.88 475
9125.78 498
9126.68 491
9127.58 476
9128.49 442
9129.39 489
9130.29 477
9131.19 470
9132.10 470
9133.00 479
9133.90 479
9134.80 501
9135.70 472
9136.61 507
9137.51 537
9138.41 502
9139.31 477
9140.22 472
9141.12 526
9142.02 547
9142.93 550
9143.83 447
9144.73 459
9145.63 464
9146.54 486
9147.44 458
9148.34 484
9149.25 520
9150.15 468
9151.05 442
9151.96 457
9152.86 475
9153.76 466
9154.67 423
9155.57 494
9156.47 498
9157.38 465
9158.28 521
9159.18 494
9160.09 438
9160.99 469
9161.89 471
9162.80 467
9163.70 482
9164.61 501
9165.51 441
9166.41 469
9167.32 469
9168.22 467
9169.13 495
9170.03 452
9170.93 442
9171.84 435
9172.74 413
9173.65 448
9174.55 427
9175.45 461
9176.36 444
9177.26 540
9178.17 536
9179.07 528
9179.98 495
9180.88 484
9181.79 506
9182.69 443
9183.60 477
9184.50 462
9185.41 364
9186.31 391
9187.22 483
9188.12 466
9189.03 421
9189.93 445
9190.84 467
9191.74 446
9192.65 470
9193.55 426
9194.46 467
9195.36 444
9196.27 471
9197.17 487
9198.08 443
9198.98 458
9199.89 518
9200.80 549
9201.70 481
9202.61 505
9203.51 503
9204.42 529
9205.32 519
9206.23 542
9207.14 543
9208.04 513
9208.95 466
9209.85 470
9210.76 417
9211.67 427
9212.57 485
9213.48 442
9214.39 455
9215.29 457
9216.20 497
9217.10 503
9218.01 457
9218.92 438
9219.82 504
9220.73 486
9221.64 481
9222.54 440
9223.45 458
9224.36 434
9225.26 446
9226.17 444
9227.08 423
9227.99 454
9228.89 480
9229.80 471
9230.71 485
9231.61 435
9232.52 459
9233.43 525
9234.34 504
9235.24 485
9236.15 442
9237.06 463
9237.96 465
9238.87 449
9239.78 464
9240.69 455
9241.60 539
9242.50 484
9243.41 459
9244.32 447
9245.23 439
9246.13 466
9247.04 517
9247.95 462
9248.86 448
9249.77 433
9250.67 523
9251.58 500
9252.49 468
9253.40 474
9254.31 486
9255.21 473
9256.12 494
9257.03 489
9257.94 498
9258.85 461
9259.76 487
9260.67 515
9261.57 499
9262.48 505
9263.39 462
9264.30 498
9265.21 462
9266.12 493
9267.03 456
9267.94 511
9268.84 407
9269.75 491
9270.66 554
9271.57 504
9272.48 514
9273.39 547
9274.30 614
9275.21 631
9276.12 573
9277.03 598
9277.94 634
9278.85 605
9279.76 618
9280.67 629
9281.58 564
9282.49 533
9283.39 504
9284.30 486
9285.21 495
9286.12 483
9287.03 514
9287.94 499
9288.85 469
9289.76 504
9290.67 482
9291.58 476
9292.49 544
9293.40 519
9294.31 511
9295.22 486
9296.14 539
9297.05 480
9297.96 457
9298.87 458
9299.78 444
9300.69 511
9301.60 572
9302.51 535
9303.42 521
9304.33 582
9305.24 551
9306.15 520
9307.06 506
9307.97 498
9308.88 540
9309.80 520
9310.71 499
9311.62 462
9312.53 512
9313.44 488
9314.35 515
9315.26 495
9316.17 533
9317.08 509
9318.00 491
9318.91 514
9319.82 494
9320.73 440
9321.64 480
9322.55 535
9323.47 530
9324.38 528
9325.29 455
9326.20 453
9327.11 448
9328.02 398
9328.94 420
9329.85 456
9330.76 461
9331.67 489
9332.58 457
9333.50 446
9334.41 484
9335.32 471
9336.23 415
9337.15 490
9338.06 514
9338.97 514
9339.88 478
9340.80 545
9341.71 522
9342.62 556
9343.53 544
9344.45 497
9345.36 508
9346.27 451
9347.18 444
9348.10 456
9349.01 489
9349.92 564
9350.84 465
9351.75 468
9352.66 455
9353.58 460
9354.49 510
9355.40 484
9356.32 494
9357.23 491
9358.14 473
9359.06 429
9359.97 462
9360.88 467
9361.80 457
9362.71 455
9363.62 475
9364.54 434
9365.45 437
9366.36 424
9367.28 406
9368.19 394
9369.11 425
9370.02 453
9370.93 426
9371.85 454
9372.76 433
9373.68 437
9374.59 436
9375.50 458
9376.42 424
9377.33 417
9378.25 469
9379.16 423
9380.08 440
9380.99 431
9381.91 446
9382.82 478
9383.73 447
9384.65 498
9385.56 474
9386.48 481
9387.39 459
9388.31 420
9389.22 384
9390.14 439
9391.05 497
9391.97 451
9392.88 424
9393.80 447
9394.71 448
9395.63 446
9396.54 432
9397.46 477
9398.37 484
9399.29 456
9400.20 504
9401.12 520
9402.04 462
9402.95 441
9403.87 469
9404.78 413
9405.70 421
9406.61 416
9407.53 477
9408.45 446
9409.36 463
9410.28 418
9411.19 492
9412.11 455
9413.03 434
9413.94 393
9414.86 435
9415.77 428
9416.69 460
9417.61 452
9418.52 406
9419.44 470
9420.36 477
9421.27 496
9422.19 480
9423.10 488
9424.02 516
9424.94 470
9425.85 451
9426.77 421
9427.69 436
9428.61 432
9429.52 475
9430.44 479
9431.36 426
9432.27 397
9433.19 458
9434.11 445
9435.02 403
9435.94 421
9436.86 496
9437.78 497
9438.69 441
9439.61 405
9440.53 426
9441.45 431
9442.36 455
9443.28 451
9444.20 468
9445.12 464
9446.03 468
9446.95 396
9447.87 408
9448.79 440
9449.70 474
9450.62 483
9451.54 497
9452.46 468
9453.38 499
9454.29 492
9455.21 554
9456.13 526
9457.05 510
9457.97 560
9458.88 532
9459.80 500
9460.72 438
9461.64 454
9462.56 522
9463.48 460
9464.40 443
9465.31 457
9466.23 424
9467.15 449
9468.07 396
9468.99 380
9469.91 394
9470.83 410
9471.75 446
9472.66 451
9473.58 437
9474.50 438
9475.42 441
9476.34 469
9477.26 454
9478.18 457
9479.10 429
9480.02 426
9480.94 435
9481.86 402
9482.78 428
9483.70 444
9484.61 422
9485.53 422
9486.45 405
9487.37 423
9488.29 432
9489.21 428
9490.13 426
9491.05 419
9491.97 431
9492.89 420
9493.81 472
9494.73 432
9495.65 433
9496.57 416
9497.49 417
9498.41 425
9499.33 447
9500.25 449
9501.17 435
9502.09 393
9503.02 360
9503.94 425
9504.86 437
9505.78 469
9506.70 405
9507.62 420
9508.54 384
9509.46 426
9510.38 400
9511.30 447
9512.22 389
9513.14 391
9514.06 376
9514.98 423
9515.91 415
9516.83 454
9517.75 404
9518.67 421
9519.59 412
9520.51 447
9521.43 404
9522.35 447
9523.28 403
9524.20 442
9525.12 472
9526.04 417
9526.96 393
9527.88 409
9528.81 411
9529.73 428
9530.65 425
9531.57 426
9532.49 457
9533.41 447
9534.34 418
9535.26 338
9536.18 378
9537.10 449
9538.02 481
9538.95 461
9539.87 376
9540.79 348
9541.71 373
9542.64 407
9543.56 378
9544.48 428
9545.40 392
9546.33 397
9547.25 429
9548.17 409
9549.09 375
9550.02 402
9550.94 367
9551.86 392
9552.78 383
9553.71 417
9554.63 430
9555.55 394
9556.48 395
9557.40 419
9558.32 409
9559.25 441
9560.17 399
9561.09 407
9562.02 388
9562.94 352
9563.86 406
9564.79 460
9565.71 440
9566.63 442
9567.56 442
9568.48 433
9569.40 416
9570.33 377
9571.25 396
9572.17 419
9573.10 411
9574.02 450
9574.95 434
9575.87 410
9576.79 458
9577.72 447
9578.64 495
9579.57 445
9580.49 483
9581.42 445
9582.34 455
9583.26 434
9584.19 456
9585.11 436
9586.04 453
9586.96 453
9587.89 417
9588.81 404
9589.74 406
9590.66 369
9591.58 385
9592.51 415
9593.43 460
9594.36 426
9595.28 416
9596.21 389
9597.13 395
9598.06 410
9598.98 423
9599.91 445
9600.83 386
9601.76 439
9602.68 481
9603.61 399
9604.54 423
9605.46 427
9606.39 427
9607.31 428
9608.24 427
9609.16 411
9610.09 452
9611.01 475
9611.94 517
9612.87 456
9613.79 471
9614.72 488
9615.64 456
9616.57 430
9617.49 426
9618.42 454
9619.35 444
9620.27 415
9621.20 390
9622.13 471
9623.05 400
9623.98 415
9624.90 420
9625.83 386
9626.76 413
9627.68 430
9628.61 427
9629.54 387
9630.46 425
9631.39 469
9632.32 461
9633.24 421
9634.17 395
9635.10 439
9636.02 421
9636.95 417
9637.88 446
9638.80 421
9639.73 458
9640.66 452
9641.59 474
9642.51 428
9643.44 423
9644.37 450
9645.30 447
9646.22 421
9647.15 464
9648.08 456
9649.00 471
9649.93 532
9650.86 466
9651.79 477
9652.72 462
9653.64 490
9654.57 467
9655.50 464
9656.43 467
9657.35 427
9658.28 473
9659.21 493
9660.14 466
9661.07 471
9661.99 436
9662.92 496
9663.85 557
9664.78 491
9665.71 495
9666.64 465
9667.56 473
9668.49 473
9669.42 548
9670.35 503
9671.28 518
9672.21 466
9673.14 470
9674.06 448
9674.99 437
9675.92 452
9676.85 457
9677.78 448
9678.71 430
9679.64 437
9680.57 424
9681.50 437
9682.42 513
9683.35 483
9684.28 438
9685.21 428
9686.14 428
9687.07 467
9688.00 420
9688.93 463
9689.86 448
9690.79 466
9691.72 483
9692.65 434
9693.58 442
9694.51 495
9695.44 443
9696.37 455
9697.30 445
9698.23 451
9699.16 506
9700.09 474
9701.02 416
9701.95 456
9702.88 497
9703.81 468
9704.74 453
9705.67 485
9706.60 489
9707.53 465
9708.46 489
9709.39 436
9710.32 426
9711.25 489
9712.18 496
9713.11 486
9714.04 449
9714.97 482
9715.90 491
9716.83 457
9717.76 470
9718.69 471
9719.63 512
9720.56 505
9721.49 493
9722.42 462
9723.35 461
9724.28 476
9725.21 479
9726.14 445
9727.07 434
9728.01 466
9728.94 504
9729.87 476
9730.80 495
9731.73 459
9732.66 485
9733.59 512
9734.53 505
9735.46 496
9736.39 486
9737.32 449
9738.25 485
9739.18 479
9740.12 448
9741.05 465
9741.98 468
9742.91 471
9743.84 484
9744.78 500
9745.71 491
9746.64 557
9747.57 441
9748.51 451
9749.44 505
9750.37 530
9751.30 537
9752.24 483
9753.17 506
9754.10 522
9755.03 520
9755.97 518
9756.90 504
9757.83 528
9758.76 557
9759.70 509
9760.63 519
9761.56 524
9762.50 497
9763.43 475
9764.36 472
9765.29 510
9766.23 560
9767.16 548
9768.09 522
9769.03 518
9769.96 524
9770.89 531
9771.83 551
9772.76 584
9773.69 476
9774.63 499
9775.56 534
9776.49 553
9777.43 530
9778.36 562
9779.30 544
9780.23 546
9781.16 583
9782.10 621
9783.03 632
9783.97 617
9784.90 589
9785.83 635
9786.77 638
9787.70 647
9788.64 653
9789.57 603
9790.50 605
9791.44 535
9792.37 615
9793.31 581
9794.24 535
9795.18 617
9796.11 629
9797.05 517
9797.98 617
9798.92 624
9799.85 641
9800.78 680
9801.72 670
9802.65 673
9803.59 666
9804.52 687
9805.46 631
9806.39 577
9807.33 545
9808.26 589
9809.20 505
9810.14 520
9811.07 516
9812.01 477
9812.94 508
9813.88 528
9814.81 543
9815.75 495
9816.68 511
9817.62 510
9818.55 512
9819.49 565
9820.43 490
9821.36 477
9822.30 515
9823.23 513
9824.17 530
9825.11 516
9826.04 501
9826.98 504
9827.91 479
9828.85 552
9829.79 506
9830.72 476
9831.66 493
9832.59 443
9833.53 471
9834.47 496
9835.40 458
9836.34 456
9837.28 514
9838.21 496
9839.15 461
9840.09 438
9841.02 491
9841.96 470
9842.90 508
9843.83 440
9844.77 486
9845.71 495
9846.64 446
9847.58 495
9848.52 497
9849.46 457
9850.39 489
9851.33 483
9852.27 466
9853.20 513
9854.14 500
9855.08 518
9856.02 490
9856.95 446
9857.89 460
9858.83 472
9859.77 493
9860.70 451
9861.64 480
9862.58 489
9863.52 493
9864.46 471
9865.39 464
9866.33 508
9867.27 504
9868.21 457
9869.15 477
9870.08 490
9871.02 492
9871.96 440
9872.90 476
9873.84 464
9874.77 537
9875.71 520
9876.65 491
9877.59 468
9878.53 528
9879.47 483
9880.41 454
9881.34 431
9882.28 461
9883.22 485
9884.16 477
9885.10 472
9886.04 500
9886.98 491
9887.92 504
9888.85 465
9889.79 476
9890.73 502
9891.67 450
9892.61 485
9893.55 542
9894.49 445
9895.43 522
9896.37 514
9897.31 498
9898.25 485
9899.19 450
9900.13 449
9901.07 505
9902.01 463
9902.95 512
9903.88 459
9904.82 462
9905.76 511
9906.70 530
9907.64 475
9908.58 482
9909.52 473
9910.46 471
9911.40 470
9912.34 467
9913.28 518
9914.22 485
9915.16 554
9916.11 510
9917.05 471
9917.99 480
9918.93 535
9919.87 530
9920.81 487
9921.75 566
9922.69 537
9923.63 588
9924.57 577
9925.51 634
9926.45 744
9927.39 754
9928.33 821
9929.27 948
9930.21 880
9931.16 792
9932.10 777
9933.04 719
9933.98 663
9934.92 596
9935.86 589
9936.80 567
9937.74 583
9938.69 542
9939.63 606
9940.57 609
9941.51 622
9942.45 618
9943.39 622
9944.33 609
9945.28 618
9946.22 573
9947.16 536
9948.10 592
9949.04 562
9949.99 538
9950.93 534
9951.87 523
9952.81 528
9953.75 516
9954.70 507
9955.64 548
9956.58 553
9957.52 518
9958.46 520
9959.41 503
9960.35 540
9961.29 550
9962.23 492
9963.18 484
9964.12 463
9965.06 450
9966.00 487
9966.95 511
9967.89 474
9968.83 470
9969.78 492
9970.72 477
9971.66 483
9972.60 466
9973.55 436
9974.49 468
9975.43 445
9976.38 476
9977.32 438
9978.26 383
9979.21 452
9980.15 513
9981.09 469
9982.04 405
9982.98 422
9983.92 406
9984.87 439
9985.81 475
9986.75 441
9987.70 419
9988.64 420
9989.59 396
9990.53 419
9991.47 462
9992.42 468
9993.36 415
9994.31 400
9995.25 486
9996.19 460
9997.14 474
9998.08 466
9999.03 427
9999.97 440
10000.91 402
10001.86 394
10002.80 410
10003.75 447
10004.69 418
10005.64 417
10006.58 445
10007.53 436
10008.47 461
10009.42 416
10010.36 477
10011.31 492
10012.25 465
10013.19 490
10014.14 431
10015.08 495
10016.03 470
10016.97 476
10017.92 420
10018.87 413
10019.81 417
10020.76 423
10021.70 423
10022.65 445
10023.59 381
10024.54 449
10025.48 473
10026.43 416
10027.37 436
10028.32 406
10029.26 436
10030.21 424
10031.16 415
10032.10 442
10033.05 377
10033.99 436
10034.94 455
10035.89 409
10036.83 420
10037.78 443
10038.72 447
10039.67 400
10040.62 449
10041.56 421
10042.51 465
10043.46 407
10044.40 372
10045.35 425
10046.29 414
10047.24 432
10048.19 463
10049.13 423
10050.08 447
10051.03 393
10051.97 418
10052.92 418
10053.87 415
10054.81 470
10055.76 457
10056.71 484
10057.66 431
10058.60 415
10059.55 407
10060.50 441
10061.44 464
10062.39 431
10063.34 442
10064.29 453
10065.23 450
10066.18 416
10067.13 503
10068.08 501
10069.02 512
10069.97 465
10070.92 462
10071.87 471
10072.81 458
10073.76 437
10074.71 455
10075.66 491
10076.61 493
10077.55 464
10078.50 531
10079.45 463
10080.40 505
10081.35 491
10082.29 521
10083.24 475
10084.19 471
10085.14 480
10086.09 463
10087.03 443
10087.98 501
10088.93 451
10089.88 452
10090.83 396
10091.78 458
10092.73 469
10093.67 484
10094.62 477
10095.57 427
10096.52 403
10097.47 393
10098.42 425
10099.37 405
10100.32 391
10101.27 354
10102.22 410
10103.16 438
10104.11 397
10105.06 369
10106.01 379
10106.96 390
10107.91 409
10108.86 417
10109.81 418
10110.76 400
10111.71 446
10112.66 396
10113.61 369
10114.56 349
10115.51 429
10116.46 456
10117.41 392
10118.36 407
10119.31 423
10120.26 435
10121.21 404
10122.16 393
10123.11 446
10124.06 388
10125.01 421
10125.96 416
10126.91 406
10127.86 409
10128.81 389
10129.76 399
10130.71 409
10131.66 419
10132.61 394
10133.56 439
10134.51 444
10135.46 381
10136.41 386
10137.36 423
10138.31 419
10139.27 382
10140.22 438
10141.17 455
10142.12 454
10143.07 411
10144.02 385
10144.97 444
10145.92 378
10146.87 403
10147.82 412
10148.78 410
10149.73 430
10150.68 434
10151.63 479
10152.58 414
10153.53 386
10154.48 405
10155.44 424
10156.39 441
10157.34 434
10158.29 428
10159.24 443
10160.20 431
10161.15 429
10162.10 427
10163.05 406
10164.00 461
10164.96 468
10165.91 491
10166.86 457
10167.81 417
10168.76 423
10169.72 395
10170.67 441
10171.62 421
10172.57 395
10173.53 423
10174.48 463
10175.43 460
10176.38 421
10177.34 434
10178.29 420
10179.24 483
10180.19 501
10181.15 472
10182.10 485
10183.05 488
10184.01 528
10184.96 477
10185.91 496
10186.86 468
10187.82 543
10188.77 528
10189.72 472
10190.68 476
10191.63 499
10192.58 521
10193.54 506
10194.49 539
10195.44 502
10196.40 495
10197.35 500
10198.31 520
10199.26 520
10200.21 526
10201.17 549
10202.12 529
10203.07 559
10204.03 551
10204.98 613
10205.94 611
10206.89 630
10207.84 641
10208.80 662
10209.75 654
10210.71 685
10211.66 684
10212.62 671
10213.57 623
10214.52 604
10215.48 628
10216.43 553
10217.39 529
10218.34 509
10219.30 553
10220.25 545
10221.21 588
10222.16 605
10223.12 577
10224.07 592
10225.03 544
10225.98 511
10226.93 579
10227.89 507
10228.85 522
10229.80 528
10230.76 608
10231.71 561
10232.67 510
10233.62 558
10234.58 567
10235.53 533
10236.49 538
10237.44 580
10238.40 538
10239.35 521
10240.31 536
10241.26 577
10242.22 501
10243.18 537
10244.13 514
10245.09 489
10246.04 457
10247.00 508
10247.96 478
10248.91 529
10249.87 523
10250.82 466
10251.78 538
10252.74 477
10253.69 499
10254.65 542
10255.60 552
10256.56 496
10257.52 506
10258.47 532
10259.43 526
10260.39 510
10261.34 507
10262.30 521
10263.26 483
10264.21 491
10265.17 563
10266.13 567
10267.08 580
10268.04 598
10269.00 599
10269.95 612
10270.91 570
10271.87 572
10272.83 548
10273.78 510
10274.74 517
10275.70 502
10276.66 477
10277.61 491
10278.57 499
10279.53 438
10280.48 523
10281.44 497
10282.40 482
10283.36 501
10284.31 511
10285.27 493
10286.23 476
10287.19 435
10288.15 466
10289.10 435
10290.06 451
10291.02 421
10291.98 448
10292.94 461
10293.89 421
10294.85 479
10295.81 458
10296.77 468
10297.73 482
10298.69 478
10299.64 423
10300.60 428
10301.56 436
10302.52 381
10303.48 404
10304.44 383
10305.39 414
10306.35 401
10307.31 434
10308.27 419
10309.23 450
10310.19 421
10311.15 355
10312.11 361
10313.07 397
10314.02 377
10314.98 372
10315.94 400
10316.90 372
10317.86 434
10318.82 445
10319.78 465
10320.74 394
10321.70 413
10322.66 452
10323.62 445
10324.58 418
10325.54 439
10326.50 366
10327.46 432
10328.42 381
10329.38 379
10330.33 378
10331.29 414
10332.25 364
10333.21 326
10334.17 402
10335.13 397
10336.09 409
10337.05 374
10338.01 409
10338.98 404
10339.94 383
10340.90 352
10341.86 390
10342.82 379
10343.78 385
10344.74 418
10345.70 421
10346.66 413
10347.62 428
10348.58 409
10349.54 448
10350.50 429
10351.46 435
10352.42 410
10353.38 390
10354.34 403
10355.31 399
10356.27 450
10357.23 435
10358.19 467
10359.15 444
10360.11 424
10361.07 417
10362.03 430
10362.99 417
10363.96 435
10364.92 402
10365.88 400
10366.84 406
10367.80 418
10368.76 356
10369.73 391
10370.69 407
10371.65 351
10372.61 382
10373.57 430
10374.53 395
10375.50 403
10376.46 399
10377.42 389
10378.38 383
10379.34 389
10380.31 362
10381.27 400
10382.23 419
10383.19 409
10384.16 346
10385.12 356
10386.08 399
10387.04 411
10388.00 390
10388.97 426
10389.93 384
10390.89 400
10391.86 429
10392.82 435
10393.78 406
10394.74 385
10395.71 378
10396.67 409
10397.63 434
10398.60 406
10399.56 349
10400.52 386
10401.48 375
10402.45 350
10403.41 386
10404.37 385
10405.34 420
10406.30 375
10407.26 343
10408.23 378
10409.19 410
10410.15 392
10411.12 351
10412.08 403
10413.05 413
10414.01 373
10414.97 365
10415.94 410
10416.90 423
10417.86 464
10418.83 440
10419.79 460
10420.76 481
10421.72 452
10422.68 420
10423.65 448
10424.61 441
10425.58 454
10426.54 463
10427.51 444
10428.47 469
10429.43 444
10430.40 375
10431.36 435
10432.33 407
10433.29 416
10434.26 406
10435.22 385
10436.19 371
10437.15 398
10438.12 379
10439.08 408
10440.05 438
10441.01 447
10441.98 386
10442.94 409
10443.91 400
10444.87 393
10445.84 359
10446.80 391
10447.77 364
10448.73 358
10449.70 368
10450.66 400
10451.63 366
10452.59 330
10453.56 365
10454.52 376
10455.49 363
10456.46 394
10457.42 411
10458.39 372
10459.35 356
10460.32 354
10461.28 350
10462.25 336
10463.22 363
10464.18 358
10465.15 325
10466.11 374
10467.08 394
10468.05 379
10469.01 338
10469.98 324
10470.95 327
10471.91 361
10472.88 340
10473.85 333
10474.81 372
10475.78 326
10476.75 363
10477.71 411
10478.68 385
10479.65 389
10480.61 420
10481.58 434
10482.55 394
10483.51 348
10484.48 383
10485.45 379
10486.41 386
10487.38 382
10488.35 375
10489.31 366
10490.28 368
10491.25 340
10492.22 330
10493.18 345
10494.15 330
10495.12 349
10496.09 399
10497.05 359
10498.02 388
10498.99 348
10499.96 347
10500.92 380
10501.89 338
10502.86 345
10503.83 358
10504.80 357
10505.76 366
10506.73 320
10507.70 375
10508.67 423
10509.64 411
10510.60 345
10511.57 311
10512.54 375
10513.51 361
10514.48 368
10515.45 324
10516.41 337
10517.38 355
10518.35 354
10519.32 394
10520.29 341
10521.26 337
10522.23 332
10523.19 348
10524.16 357
10525.13 363
10526.10 343
10527.07 359
10528.04 324
10529.01 334
10529.98 363
10530.95 360
10531.92 355
10532.88 356
10533.85 367
10534.82 369
10535.79 340
10536.76 340
10537.73 337
10538.70 357
10539.67 346
10540.64 289
10541.61 338
10542.58 322
10543.55 367
10544.52 335
10545.49 351
10546.46 322
10547.43 326
10548.40 351
10549.37 329
10550.34 306
10551.31 315
10552.28 389
10553.25 368
10554.22 338
10555.19 294
10556.16 363
10557.13 381
10558.10 361
10559.07 372
10560.04 325
10561.01 367
10561.98 378
10562.95 351
10563.92 350
10564.89 365
10565.86 411
10566.83 361
10567.81 317
10568.78 297
10569.75 348
10570.72 378
10571.69 359
10572.66 342
10573.63 380
10574.60 343
10575.57 335
10576.54 349
10577.52 358
10578.49 372
10579.46 363
10580.43 387
10581.40 411
10582.37 405
10583.34 395
10584.32 413
10585.29 374
10586.26 370
10587.23 369
10588.20 396
10589.17 432
10590.15 389
10591.12 399
10592.09 350
10593.06 382
10594.03 408
10595.01 385
10595.98 347
10596.95 339
10597.92 364
10598.90 333
10599.87 379
10600.84 366
10601.81 337
10602.78 341
10603.76 337
10604.73 326
10605.70 320
10606.67 350
10607.65 339
10608.62 326
10609.59 366
10610.57 378
10611.54 358
10612.51 318
10613.48 365
10614.46 338
10615.43 335
10616.40 346
10617.38 383
10618.35 344
10619.32 371
10620.30 336
10621.27 311
10622.24 369
10623.22 396
10624.19 397
10625.16 371
10626.14 347
10627.11 343
10628.08 339
10629.06 344
10630.03 326
10631.00 324
10631.98 328
10632.95 349
10633.93 380
10634.90 358
10635.87 354
10636.85 391
10637.82 404
10638.80 430
10639.77 445
10640.74 426
10641.72 447
10642.69 482
10643.67 410
10644.64 383
10645.62 405
10646.59 408
10647.56 415
10648.54 367
10649.51 373
10650.49 395
10651.46 385
10652.44 336
10653.41 382
10654.39 372
10655.36 400
10656.34 384
10657.31 390
10658.29 411
10659.26 375
10660.24 352
10661.21 367
10662.19 396
10663.16 335
10664.14 360
10665.11 341
10666.09 348
10667.06 348
10668.04 367
10669.01 331
10669.99 336
10670.97 352
10671.94 338
10672.92 366
10673.89 355
10674.87 349
10675.84 339
10676.82 364
10677.80 344
10678.77 366
10679.75 351
10680.72 348
10681.70 379
10682.68 441
10683.65 367
10684.63 345
10685.60 359
10686.58 386
10687.56 363
10688.53 341
10689.51 377
10690.49 360
10691.46 334
10692.44 303
10693.42 338
10694.39 342
10695.37 365
10696.35 361
10697.32 343
10698.30 331
10699.28 363
10700.25 369
10701.23 358
10702.21 317
10703.18 290
10704.16 318
10705.14 373
10706.12 373
10707.09 343
10708.07 291
10709.05 337
10710.02 359
10711.00 361
10711.98 357
10712.96 354
10713.93 344
10714.91 336
10715.89 346
10716.87 316
10717.84 338
10718.82 331
10719.80 352
10720.78 319
10721.76 329
10722.73 309
10723.71 349
10724.69 344
10725.67 326
10726.65 332
10727.62 331
10728.60 377
10729.58 304
10730.56 311
10731.54 288
10732.52 368
10733.49 345
10734.47 330
10735.45 349
10736.43 341
10737.41 303
10738.39 317
10739.37 338
10740.34 326
10741.32 354
10742.30 360
10743.28 325
10744.26 312
10745.24 320
10746.22 321
10747.20 363
10748.18 261
10749.15 310
10750.13 332
10751.11 315
10752.09 324
10753.07 287
10754.05 295
10755.03 332
10756.01 366
10756.99 342
10757.97 329
10758.95 310
10759.93 331
10760.91 314
10761.89 356
10762.87 338
10763.85 324
10764.83 340
10765.81 323
10766.79 278
10767.77 290
10768.75 296
10769.73 369
10770.71 348
10771.69 319
10772.67 340
10773.65 332
10774.63 347
10775.61 374
10776.59 350
10777.57 334
10778.55 343
10779.53 314
10780.51 308
10781.49 319
10782.47 333
10783.45 339
10784.43 318
10785.41 364
10786.39 362
10787.38 320
10788.36 331
10789.34 344
10790.32 314
10791.30 306
10792.28 330
10793.26 300
10794.24 330
10795.22 355
10796.21 381
10797.19 308
10798.17 322
10799.15 346
10800.13 324
10801.11 340
10802.09 313
10803.08 330
10804.06 335
10805.04 344
10806.02 356
10807.00 338
10807.98 305
10808.97 318
10809.95 318
10810.93 331
10811.91 329
10812.89 308
10813.88 334
10814.86 299
10815.84 339
10816.82 352
10817.81 358
10818.79 345
10819.77 321
10820.75 303
10821.73 388
10822.72 353
10823.70 371
10824.68 335
10825.67 357
10826.65 350
10827.63 352
10828.61 337
10829.60 340
10830.58 322
10831.56 355
10832.54 344
10833.53 310
10834.51 334
10835.49 340
10836.48 354
10837.46 345
10838.44 300
10839.43 350
10840.41 371
10841.39 355
10842.38 314
10843.36 311
10844.34 347
10845.33 340
10846.31 340
10847.29 328
10848.28 384
10849.26 381
10850.25 354
10851.23 350
10852.21 321
10853.20 351
10854.18 378
10855.16 347
10856.15 303
10857.13 337
10858.12 337
10859.10 357
10860.09 310
10861.07 302
10862.05 333
10863.04 355
10864.02 366
10865.01 347
10865.99 334
10866.98 324
10867.96 385
10868.94 372
10869.93 354
10870.91 333
10871.90 382
10872.88 373
10873.87 303
10874.85 348
10875.84 364
10876.82 363
10877.81 367
10878.79 347
10879.78 365
10880.76 381
10881.75 374
10882.73 395
10883.72 358
10884.70 379
10885.69 382
10886.68 421
10887.66 372
10888.65 392
10889.63 393
10890.62 395
10891.60 422
10892.59 379
10893.57 362
10894.56 395
10895.55 428
10896.53 450
10897.52 374
10898.50 398
10899.49 450
10900.48 492
10901.46 439
10902.45 463
10903.43 511
10904.42 544
10905.41 551
10906.39 476
10907.38 419
10908.37 436
10909.35 392
10910.34 407
10911.32 379
10912.31 399
10913.30 371
10914.28 399
10915.27 402
10916.26 379
10917.24 427
10918.23 418
10919.22 416
10920.21 387
10921.19 402
10922.18 442
10923.17 434
10924.15 430
10925.14 451
10926.13 407
10927.12 472
10928.10 473
10929.09 461
10930.08 471
10931.06 491
10932.05 441
10933.04 464
10934.03 427
10935.01 433
10936.00 415
10936.99 426
10937.98 431
10938.97 477
10939.95 457
10940.94 432
10941.93 465
10942.92 466
10943.91 526
10944.89 455
10945.88 490
10946.87 457
10947.86 441
10948.85 471
10949.83 464
10950.82 443
10951.81 471
10952.80 472
10953.79 483
10954.78 457
10955.76 506
10956.75 509
10957.74 493
10958.73 463
10959.72 496
10960.71 546
10961.70 523
10962.69 522
10963.67 515
10964.66 553
10965.65 546
10966.64 572
10967.63 530
10968.62 504
10969.61 472
10970.60 519
10971.59 427
10972.58 462
10973.57 494
10974.56 493
10975.54 480
10976.53 477
10977.52 560
10978.51 526
10979.50 508
10980.49 488
10981.48 513
10982.47 518
10983.46 526
10984.45 483
10985.44 502
10986.43 496
10987.42 516
10988.41 536
10989.40 484
10990.39 517
10991.38 508
10992.37 485
10993.36 534
10994.35 514
10995.34 534
10996.33 503
10997.32 599
10998.31 632
10999.30 610
11000.30 673
11001.29 730
11002.28 739
11003.27 771
11004.26 762
11005.25 700
11006.24 633
11007.23 623
11008.22 610
11009.21 577
11010.20 539
11011.19 576
11012.19 588
11013.18 542
11014.17 540
11015.16 582
11016.15 620
11017.14 557
11018.13 559
11019.12 553
11020.12 600
11021.11 543
11022.10 565
11023.09 565
11024.08 547
11025.07 532
11026.07 555
11027.06 503
11028.05 483
11029.04 480
11030.03 530
11031.02 517
11032.02 425
11033.01 471
11034.00 527
11034.99 546
11035.98 478
11036.98 469
11037.97 473
11038.96 522
11039.95 523
11040.95 477
11041.94 485
11042.93 504
11043.92 493
11044.92 454
11045.91 456
11046.90 436
11047.89 486
11048.89 448
11049.88 437
11050.87 420
11051.87 419
11052.86 418
11053.85 484
11054.84 486
11055.84 458
11056.83 446
11057.82 439
11058.82 463
11059.81 449
11060.80 453
11061.80 438
11062.79 502
11063.78 432
11064.78 418
11065.77 432
11066.76 439
11067.76 420
11068.75 410
11069.74 449
11070.74 472
11071.73 427
11072.73 417
11073.72 413
11074.71 379
11075.71 426
11076.70 432
11077.70 435
11078.69 421
11079.68 417
11080.68 432
11081.67 454
11082.67 436
11083.66 402
11084.66 441
11085.65 461
11086.64 449
11087.64 426
11088.63 386
11089.63 405
11090.62 429
11091.62 395
11092.61 400
11093.61 436
11094.60 416
11095.60 437
11096.59 440
11097.59 387
11098.58 392
11099.58 440
11100.57 410
11101.57 371
11102.56 452
11103.56 464
11104.55 507
11105.55 463
11106.54 425
11107.54 406
11108.53 421
11109.53 407
11110.52 459
11111.52 413
11112.52 412
11113.51 455
11114.51 418
11115.50 458
11116.50 417
11117.49 454
11118.49 451
11119.49 417
11120.48 496
11121.48 477
11122.47 498
11123.47 534
11124.47 497
11125.46 503
11126.46 545
11127.46 551
11128.45 550
11129.45 568
11130.44 544
11131.44 563
11132.44 540
11133.43 543
11134.43 535
11135.43 552
11136.42 543
11137.42 528
11138.42 474
11139.41 438
11140.41 463
11141.41 479
11142.40 490
11143.40 477
11144.40 508
11145.40 498
11146.39 466
11147.39 494
11148.39 475
11149.38 473
11150.38 490
11151.38 446
11152.38 435
11153.37 437
11154.37 452
11155.37 437
11156.37 452
11157.36 449
11158.36 435
11159.36 424
11160.36 469
11161.36 404
11162.35 397
11163.35 447
11164.35 414
11165.35 442
11166.34 432
11167.34 469
11168.34 410
11169.34 420
11170.34 429
11171.34 461
11172.33 454
11173.33 429
11174.33 441
11175.33 400
11176.33 411
11177.33 346
11178.32 394
11179.32 420
11180.32 447
11181.32 410
11182.32 402
11183.32 367
11184.32 380
11185.32 469
11186.31 395
11187.31 369
11188.31 382
11189.31 423
11190.31 420
11191.31 416
11192.31 431
11193.31 452
11194.31 387
11195.31 370
11196.31 396
11197.31 358
11198.31 406
11199.30 438
11200.30 407
11201.30 402
11202.30 378
11203.30 397
11204.30 371
11205.30 407
11206.30 354
11207.30 435
11208.30 410
11209.30 363
11210.30 431
11211.30 417
11212.30 395
11213.30 401
11214.30 436
11215.30 422
11216.30 364
11217.30 361
11218.30 409
11219.30 422
11220.30 374
11221.31 393
11222.31 409
11223.31 378
11224.31 373
11225.31 365
11226.31 395
11227.31 373
11228.31 399
11229.31 380
11230.31 385
11231.31 392
11232.31 393
11233.31 374
11234.32 373
11235.32 406
11236.32 377
11237.32 394
11238.32 367
11239.32 415
11240.32 405
11241.32 381
11242.33 372
11243.33 394
11244.33 397
11245.33 365
11246.33 344
11247.33 354
11248.34 374
11249.34 393
11250.34 372
11251.34 363
11252.34 330
11253.34 339
11254.35 350
11255.35 440
11256.35 363
11257.35 337
11258.35 384
11259.36 385
11260.36 374
11261.36 348
11262.36 337
11263.37 346
11264.37 373
11265.37 401
11266.37 378
11267.38 395
11268.38 334
11269.38 370
11270.38 389
11271.39 372
11272.39 353
11273.39 395
11274.40 382
11275.40 424
11276.40 398
11277.40 424
11278.41 417
11279.41 435
11280.41 422
11281.42 427
11282.42 456
11283.42 441
11284.43 418
11285.43 375
11286.43 384
11287.44 379
11288.44 370
11289.44 388
11290.45 378
11291.45 359
11292.45 345
11293.46 420
11294.46 404
11295.47 391
11296.47 374
11297.47 398
11298.48 377
11299.48 418
11300.49 400
11301.49 392
11302.49 389
11303.50 400
11304.50 394
11305.51 383
11306.51 342
11307.51 359
11308.52 415
11309.52 409
11310.53 397
11311.53 410
11312.54 446
11313.54 376
11314.55 375
11315.55 398
11316.56 372
11317.56 367
11318.57 432
11319.57 395
11320.58 343
11321.58 345
11322.59 368
11323.59 349
11324.60 373
11325.60 345
11326.61 387
11327.61 358
11328.62 404
11329.62 407
11330.63 342
11331.63 386
11332.64 342
11333.64 373
11334.65 382
11335.65 435
11336.66 393
11337.67 398
11338.67 392
11339.68 374
11340.68 394
11341.69 393
11342.69 403
11343.70 395
11344.71 408
11345.71 409
11346.72 435
11347.72 421
11348.73 431
11349.74 367
11350.74 362
11351.75 423
11352.76 392
11353.76 379
11354.77 392
11355.78 396
11356.78 374
11357.79 378
11358.80 376
11359.80 369
11360.81 364
11361.82 429
11362.82 368
11363.83 350
11364.84 348
11365.84 392
11366.85 386
11367.86 384
11368.86 354
11369.87 359
11370.88 385
11371.89 410
11372.89 399
11373.90 414
11374.91 383
11375.91 365
11376.92 429
11377.93 395
11378.94 361
11379.94 351
11380.95 377
11381.96 413
11382.97 348
11383.98 329
11384.98 374
11385.99 377
11387.00 355
11388.01 345
11389.01 363
11390.02 384
11391.03 370
11392.04 383
11393.05 305
11394.06 383
11395.06 397
11396.07 361
11397.08 334
11398.09 360
11399.10 345
11400.11 389
11401.11 357
11402.12 335
11403.13 348
11404.14 383
11405.15 357
11406.16 399
11407.17 381
11408.17 334
11409.18 344
11410.19 374
11411.20 357
11412.21 353
11413.22 346
11414.23 403
11415.24 429
11416.25 361
11417.26 390
11418.27 347
11419.27 365
11420.28 354
11421.29 344
11422.30 371
11423.31 367
11424.32 361
11425.33 343
11426.34 344
11427.35 360
11428.36 381
11429.37 396
11430.38 394
11431.39 363
11432.40 346
11433.41 364
11434.42 394
11435.43 371
11436.44 351
11437.45 353
11438.46 399
11439.47 369
11440.48 370
11441.49 368
11442.50 379
11443.51 365
11444.52 365
11445.53 413
11446.54 408
11447.55 411
11448.56 397
11449.57 379
11450.59 404
11451.60 368
11452.61 394
11453.62 376
11454.63 368
11455.64 353
11456.65 439
11457.66 399
11458.67 361
11459.68 377
11460.69 388
11461.71 378
11462.72 365
11463.73 416
11464.74 399
11465.75 424
11466.76 396
11467.77 372
11468.79 387
11469.80 429
11470.81 433
11471.82 448
11472.83 447
11473.84 433
11474.86 459
11475.87 427
11476.88 454
11477.89 436
11478.90 421
11479.91 457
11480.93 410
11481.94 424
11482.95 446
11483.96 423
11484.98 415
11485.99 447
11487.00 391
11488.01 418
11489.02 428
11490.04 424
11491.05 438
11492.06 395
11493.07 436
11494.09 449
11495.10 429
11496.11 422
11497.13 393
11498.14 412
11499.15 418
11500.16 431
11501.18 413
11502.19 407
11503.20 400
11504.22 412
11505.23 422
11506.24 437
11507.26 464
11508.27 444
11509.28 440
11510.30 464
11511.31 421
11512.32 438
11513.34 449
11514.35 450
11515.36 392
11516.38 421
11517.39 409
11518.40 415
11519.42 443
11520.43 437
11521.45 467
11522.46 475
11523.47 432
11524.49 464
11525.50 457
11526.52 486
11527.53 490
11528.54 492
11529.56 463
11530.57 491
11531.59 483
11532.60 502
11533.61 454
11534.63 458
11535.64 480
11536.66 526
11537.67 527
11538.69 500
11539.70 515
11540.72 521
11541.73 513
11542.75 510
11543.76 566
11544.78 590
11545.79 577
11546.81 578
11547.82 621
11548.84 607
11549.85 619
11550.87 651
11551.88 574
11552.90 604
11553.91 633
11554.93 636
11555.94 632
11556.96 655
11557.97 688
11558.99 654
11560.00 721
11561.02 727
11562.04 697
11563.05 713
11564.07 723
11565.08 729
11566.10 754
11567.11 746
11568.13 719
11569.15 781
11570.16 821
11571.18 781
11572.19 746
11573.21 852
11574.23 882
11575.24 860
11576.26 837
11577.27 889
11578.29 878
11579.31 967
11580.32 998
11581.34 1104
11582.36 1174
11583.37 1199
11584.39 1228
11585.41 1246
11586.42 1250
11587.44 1317
11588.46 1364
11589.47 1388
11590.49 1356
11591.51 1406
11592.52 1465
11593.54 1639
11594.56 1864
11595.58 2100
11596.59 2422
11597.61 2703
11598.63 3100
11599.64 3483
11600.66 3821
11601.68 4019
11602.70 4086
11603.71 3794
11604.73 3518
11605.75 3319
11606.77 2881
11607.78 2534
11608.80 2344
11609.82 2074
11610.84 1864
11611.86 1845
11612.87 1828
11613.89 1784
11614.91 1719
11615.93 1728
11616.95 1721
11617.96 1724
11618.98 1696
11620.00 1708
11621.02 1619
11622.04 1550
11623.05 1469
11624.07 1426
11625.09 1327
11626.11 1192
11627.13 1184
11628.15 1218
11629.17 1109
11630.18 1069
11631.20 1017
11632.22 1028
11633.24 989
11634.26 1018
11635.28 1008
11636.30 978
11637.32 1006
11638.33 1020
11639.35 1020
11640.37 979
11641.39 981
11642.41 888
11643.43 893
11644.45 901
11645.47 924
11646.49 854
11647.51 746
11648.53 738
11649.55 732
11650.57 680
11651.59 731
11652.60 757
11653.62 790
11654.64 728
11655.66 730
11656.68 702
11657.70 682
11658.72 656
11659.74 778
11660.76 764
11661.78 740
11662.80 657
11663.82 734
11664.84 702
11665.86 700
11666.88 693
11667.90 670
11668.92 683
11669.95 638
11670.97 631
11671.99 654
11673.01 661
11674.03 662
11675.05 686
11676.07 700
11677.09 693
11678.11 721
11679.13 760
11680.15 772
11681.17 770
11682.19 740
11683.21 740
11684.23 740
11685.26 713
11686.28 738
11687.30 694
11688.32 689
11689.34 734
11690.36 676
11691.38 675
11692.40 689
11693.43 719
11694.45 744
11695.47 742
11696.49 717
11697.51 707
11698.53 715
11699.56 693
11700.58 663
11701.60 666
11702.62 614
11703.64 694
11704.66 667
11705.69 692
11706.71 662
11707.73 637
11708.75 617
11709.77 646
11710.80 618
11711.82 656
11712.84 613
11713.86 641
11714.89 644
11715.91 631
11716.93 650
11717.95 609
11718.98 553
11720.00 578
11721.02 620
11722.04 620
11723.07 587
11724.09 562
11725.11 618
11726.13 552
11727.16 599
11728.18 592
11729.20 536
11730.23 587
11731.25 599
11732.27 601
11733.30 581
11734.32 603
11735.34 589
11736.36 606
11737.39 570
11738.41 560
11739.44 615
11740.46 607
11741.48 587
11742.51 581
11743.53 541
11744.55 617
11745.58 603
11746.60 631
11747.62 606
11748.65 612
11749.67 617
11750.70 630
11751.72 568
11752.74 585
11753.77 566
11754.79 561
11755.82 601
11756.84 601
11757.86 553
11758.89 529
11759.91 630
11760.94 597
11761.96 554
11762.99 520
11764.01 546
11765.03 590
11766.06 536
11767.08 502
11768.11 563
11769.13 533
11770.16 539
11771.18 577
11772.21 547
11773.23 551
11774.26 536
11775.28 575
11776.31 510
11777.33 501
11778.36 499
11779.38 548
11780.41 540
11781.43 529
11782.46 486
11783.48 482
11784.51 499
11785.54 478
11786.56 493
11787.59 505
11788.61 514
11789.64 509
11790.66 503
11791.69 433
11792.71 492
11793.74 478
11794.77 498
11795.79 464
11796.82 453
11797.84 429
11798.87 487
11799.90 445
11800.92 429
11801.95 474
11802.97 417
11804.00 466
11805.03 405
11806.05 399
11807.08 415
11808.11 450
11809.13 449
11810.16 448
11811.19 394
11812.21 458
11813.24 431
11814.27 402
11815.29 428
11816.32 437
11817.35 425
11818.37 431
11819.40 461
11820.43 396
11821.45 385
11822.48 399
11823.51 395
11824.53 390
11825.56 400
11826.59 399
11827.62 383
11828.64 433
11829.67 426
11830.70 414
11831.73 416
11832.75 423
11833.78 353
11834.81 385
11835.84 362
11836.86 363
11837.89 382
11838.92 445
11839.95 377
11840.97 397
11842.00 410
11843.03 407
11844.06 397
11845.09 403
11846.11 358
11847.14 362
11848.17 383
11849.20 344
11850.23 362
11851.26 389
11852.28 419
11853.31 412
11854.34 389
11855.37 377
11856.40 372
11857.43 347
11858.45 345
11859.48 347
11860.51 346
11861.54 366
11862.57 360
11863.60 408
11864.63 355
11865.66 338
11866.69 363
11867.71 394
11868.74 354
11869.77 373
11870.80 359
11871.83 418
11872.86 369
11873.89 355
11874.92 387
11875.95 337
11876.98 358
11878.01 357
11879.04 347
11880.07 343
11881.10 346
11882.13 351
11883.15 373
11884.18 338
11885.21 381
11886.24 331
11887.27 327
11888.30 326
11889.33 356
11890.36 339
11891.39 346
11892.42 366
11893.45 354
11894.48 358
11895.51 374
11896.54 362
11897.58 338
11898.61 331
11899.64 356
11900.67 353
11901.70 366
11902.73 357
11903.76 360
11904.79 359
11905.82 365
11906.85 399
11907.88 357
11908.91 347
11909.94 328
11910.97 373
11912.00 351
11913.04 333
11914.07 349
11915.10 355
11916.13 395
11917.16 352
11918.19 354
11919.22 305
11920.25 361
11921.28 369
11922.32 381
11923.35 352
11924.38 304
11925.41 350
11926.44 347
11927.47 353
11928.51 343
11929.54 381
11930.57 365
11931.60 396
11932.63 362
11933.66 367
11934.70 389
11935.73 364
11936.76 361
11937.79 356
11938.82 361
11939.86 346
11940.89 357
11941.92 324
11942.95 353
11943.99 330
11945.02 359
11946.05 354
11947.08 352
11948.12 307
11949.15 333
11950.18 346
11951.21 335
11952.25 343
11953.28 300
11954.31 342
11955.34 323
11956.38 328
11957.41 291
11958.44 311
11959.48 349
11960.51 323
11961.54 368
11962.58 300
11963.61 295
11964.64 342
11965.67 362
11966.71 376
11967.74 349
11968.77 345
11969.81 339
11970.84 302
11971.88 323
11972.91 348
11973.94 331
11974.98 344
11976.01 368
11977.04 348
11978.08 336
11979.11 352
11980.15 359
11981.18 370
11982.21 338
11983.25 329
11984.28 388
11985.32 373
11986.35 350
11987.38 354
11988.42 326
11989.45 347
11990.49 374
11991.52 403
11992.56 347
11993.59 354
11994.62 384
11995.66 389
11996.69 367
11997.73 313
11998.76 354
11999.80 388
12000.83 352
12001.87 332
12002.90 342
12003.94 385
12004.97 364
12006.01 357
12007.04 403
12008.08 384
12009.11 438
12010.15 383
12011.18 395
12012.22 388
12013.25 393
12014.29 396
12015.32 458
12016.36 380
12017.40 406
12018.43 443
12019.47 403
12020.50 375
12021.54 374
12022.57 375
12023.61 424
12024.64 436
12025.68 441
12026.72 470
12027.75 393
12028.79 391
12029.82 419
12030.86 376
12031.90 363
12032.93 408
12033.97 436
12035.01 403
12036.04 375
12037.08 385
12038.11 410
12039.15 370
12040.19 384
12041.22 381
12042.26 404
12043.30 405
12044.33 424
12045.37 378
12046.41 351
12047.44 376
12048.48 388
12049.52 396
12050.55 352
12051.59 364
12052.63 347
12053.67 377
12054.70 337
12055.74 328
12056.78 359
12057.81 373
12058.85 380
12059.89 356
12060.93 385
12061.96 372
12063.00 328
12064.04 368
12065.08 389
12066.11 337
12067.15 335
12068.19 323
12069.23 351
12070.27 312
12071.30 322
12072.34 334
12073.38 365
12074.42 316
12075.45 316
12076.49 325
12077.53 356
12078.57 316
12079.61 353
12080.65 347
12081.68 323
12082.72 305
12083.76 353
12084.80 341
12085.84 312
12086.88 352
12087.91 363
12088.95 337
12089.99 339
12091.03 326
12092.07 325
12093.11 366
12094.15 347
12095.19 358
12096.22 357
12097.26 328
12098.30 343
12099.34 346
12100.38 323
12101.42 333
12102.46 313
12103.50 328
12104.54 308
12105.58 360
12106.62 329
12107.66 326
12108.69 312
12109.73 316
12110.77 297
12111.81 325
12112.85 344
12113.89 313
12114.93 306
12115.97 350
12117.01 306
12118.05 328
12119.09 336
12120.13 388
12121.17 349
12122.21 328
12123.25 309
12124.29 330
12125.33 314
12126.37 334
12127.41 318
12128.45 295
12129.49 305
12130.53 295
12131.57 349
12132.61 310
12133.66 402
12134.70 319
12135.74 299
12136.78 276
12137.82 295
12138.86 315
12139.90 325
12140.94 325
12141.98 312
12143.02 319
12144.06 267
12145.10 309
12146.14 322
12147.19 329
12148.23 322
12149.27 302
12150.31 303
12151.35 309
12152.39 299
12153.43 326
12154.47 287
12155.52 322
12156.56 333
12157.60 316
12158.64 304
12159.68 297
12160.72 317
12161.77 286
12162.81 299
12163.85 309
12164.89 318
12165.93 315
12166.98 315
12168.02 333
12169.06 296
12170.10 319
12171.14 296
12172.19 271
12173.23 290
12174.27 304
12175.31 311
12176.36 303
12177.40 330
12178.44 305
12179.48 304
12180.52 306
12181.57 294
12182.61 280
12183.65 261
12184.70 314
12185.74 285
12186.78 289
12187.82 307
12188.87 275
12189.91 297
12190.95 289
12192.00 249
12193.04 293
12194.08 286
12195.13 280
12196.17 299
12197.21 305
12198.25 294
12199.30 289
12200.34 277
12201.39 321
12202.43 342
12203.47 291
12204.52 318
12205.56 265
12206.60 280
12207.65 288
12208.69 306
12209.73 305
12210.78 292
12211.82 289
12212.87 293
12213.91 266
12214.95 316
12216.00 353
12217.04 320
12218.09 319
12219.13 311
12220.17 321
12221.22 323
12222.26 277
12223.31 296
12224.35 286
12225.40 284
12226.44 303
12227.49 320
12228.53 280
12229.57 304
12230.62 292
12231.66 286
12232.71 271
12233.75 292
12234.80 266
12235.84 273
12236.89 277
12237.93 300
12238.98 343
12240.02 266
12241.07 282
12242.11 270
12243.16 292
12244.20 288
12245.25 380
12246.30 274
12247.34 301
12248.39 315
12249.43 333
12250.48 299
12251.52 285
12252.57 305
12253.61 337
12254.66 302
12255.71 282
12256.75 274
12257.80 269
12258.84 306
12259.89 292
12260.93 304
12261.98 296
12263.03 304
12264.07 288
12265.12 300
12266.17 259
12267.21 302
12268.26 291
12269.30 284
12270.35 264
12271.40 268
12272.44 300
12273.49 284
12274.54 278
12275.58 272
12276.63 250
12277.68 271
12278.72 277
12279.77 262
12280.82 252
12281.86 256
12282.91 265
12283.96 243
12285.00 270
12286.05 293
12287.10 307
12288.15 270
12289.19 248
12290.24 264
12291.29 237
12292.34 266
12293.38 254
12294.43 265
12295.48 224
12296.52 267
12297.57 272
12298.62 286
12299.67 262
12300.72 248
12301.76 246
12302.81 250
12303.86 255
12304.91 276
12305.95 240
12307.00 248
12308.05 287
12309.10 241
12310.15 256
12311.19 276
12312.24 277
12313.29 274
12314.34 268
12315.39 261
12316.44 244
12317.48 268
12318.53 283
12319.58 254
12320.63 266
12321.68 253
12322.73 255
12323.78 254
12324.82 242
12325.87 254
12326.92 250
12327.97 255
12329.02 255
12330.07 249
12331.12 253
12332.17 245
12333.22 245
12334.27 266
12335.31 246
12336.36 254
12337.41 298
12338.46 278
12339.51 258
12340.56 247
12341.61 232
12342.66 264
12343.71 293
12344.76 240
12345.81 246
12346.86 210
12347.91 235
12348.96 258
12350.01 269
12351.06 195
12352.11 221
12353.16 277
12354.21 262
12355.26 258
12356.31 268
12357.36 236
12358.41 220
12359.46 249
12360.51 237
12361.56 267
12362.61 281
12363.66 247
12364.71 235
12365.76 256
12366.81 253
12367.86 284
12368.91 260
12369.96 262
12371.01 244
12372.06 247
12373.11 275
12374.16 268
12375.22 282
12376.27 260
12377.32 268
12378.37 239
12379.42 260
12380.47 223
12381.52 240
12382.57 241
12383.62 277
12384.68 252
12385.73 266
12386.78 245
12387.83 260
12388.88 232
12389.93 235
12390.98 241
12392.04 236
12393.09 257
12394.14 241
12395.19 274
12396.24 274
12397.29 277
12398.35 218
12399.40 235
12400.45 245
12401.50 238
12402.55 257
12403.61 235
12404.66 243
12405.71 217
12406.76 259
12407.81 237
12408.87 275
12409.92 246
12410.97 238
12412.02 202
12413.08 224
12414.13 228
12415.18 284
12416.23 242
12417.29 245
12418.34 217
12419.39 227
12420.45 233
12421.50 259
12422.55 270
12423.60 264
12424.66 260
12425.71 261
12426.76 251
12427.82 247
12428.87 278
12429.92 260
12430.98 255
12432.03 258
12433.08 275
12434.14 236
12435.19 255
12436.24 259
12437.30 242
12438.35 270
12439.40 267
12440.46 250
12441.51 262
12442.56 270
12443.62 273
12444.67 292
12445.73 305
12446.78 274
12447.83 241
12448.89 262
12449.94 228
12451.00 239
12452.05 250
12453.10 238
12454.16 238
12455.21 209
12456.27 239
12457.32 261
12458.38 255
12459.43 227
12460.48 253
12461.54 241
12462.59 241
12463.65 225
12464.70 254
12465.76 232
12466.81 247
12467.87 233
12468.92 249
12469.98 254
12471.03 226
12472.09 213
12473.14 248
12474.20 255
12475.25 251
12476.31 283
12477.36 229
12478.42 264
12479.47 270
12480.53 267
12481.58 249
12482.64 235
12483.70 218
12484.75 219
12485.81 224
12486.86 222
12487.92 233
12488.97 212
12490.03 271
12491.08 266
12492.14 282
12493.20 250
12494.25 301
12495.31 259
12496.36 265
12497.42 310
12498.48 304
12499.53 280
12500.59 286
12501.65 289
12502.70 291
12503.76 292
12504.81 277
12505.87 268
12506.93 249
12507.98 250
12509.04 231
12510.10 239
12511.15 235
12512.21 237
12513.27 244
12514.32 247
12515.38 249
12516.44 234
12517.49 237
12518.55 262
12519.61 236
12520.67 211
12521.72 194
12522.78 246
12523.84 264
12524.89 239
12525.95 237
12527.01 226
12528.07 211
12529.12 217
12530.18 243
12531.24 219
12532.30 235
12533.35 228
12534.41 249
12535.47 227
12536.53 210
12537.58 217
12538.64 252
12539.70 242
12540.76 246
12541.82 230
12542.87 240
12543.93 232
12544.99 208
12546.05 216
12547.11 220
12548.16 240
12549.22 218
12550.28 230
12551.34 202
12552.40 199
12553.46 233
12554.51 257
12555.57 272
12556.63 225
12557.69 229
12558.75 234
12559.81 233
12560.87 192
12561.93 259
12562.98 254
12564.04 273
12565.10 273
12566.16 258
12567.22 219
12568.28 214
12569.34 259
12570.40 228
12571.46 258
12572.52 217
12573.57 239
12574.63 240
12575.69 229
12576.75 253
12577.81 272
12578.87 231
12579.93 259
12580.99 277
12582.05 234
12583.11 244
12584.17 228
12585.23 245
12586.29 250
12587.35 248
12588.41 244
12589.47 208
12590.53 226
12591.59 234
12592.65 256
12593.71 240
12594.77 210
12595.83 258
12596.89 215
12597.95 235
12599.01 199
12600.07 250
12601.13 232
12602.19 248
12603.25 229
12604.31 218
12605.37 248
12606.44 224
12607.50 243
12608.56 240
12609.62 254
12610.68 215
12611.74 220
12612.80 231
12613.86 230
12614.92 234
12615.98 266
12617.04 236
12618.11 214
12619.17 210
12620.23 232
12621.29 227
12622.35 224
12623.41 198
12624.47 229
12625.54 237
12626.60 237
12627.66 247
12628.72 228
12629.78 236
12630.84 248
12631.90 235
12632.97 234
12634.03 212
12635.09 227
12636.15 230
12637.21 213
12638.28 213
12639.34 234
12640.40 229
12641.46 240
12642.52 226
12643.59 220
12644.65 221
12645.71 247
12646.77 231
12647.84 225
12648.90 227
12649.96 200
12651.02 235
12652.09 205
12653.15 223
12654.21 201
12655.27 203
12656.34 213
12657.40 238
12658.46 272
12659.53 215
12660.59 233
12661.65 264
12662.72 219
12663.78 224
12664.84 199
12665.90 223
12666.97 239
12668.03 232
12669.09 224
12670.16 235
12671.22 213
12672.28 241
12673.35 184
12674.41 208
12675.48 220
12676.54 231
12677.60 235
12678.67 229
12679.73 246
12680.79 253
12681.86 229
12682.92 220
12683.99 223
12685.05 231
12686.11 210
12687.18 213
12688.24 246
12689.31 230
12690.37 208
12691.43 231
12692.50 235
12693.56 211
12694.63 233
12695.69 288
12696.76 247
12697.82 242
12698.89 225
12699.95 239
12701.02 225
12702.08 234
12703.14 236
12704.21 226
12705.27 221
12706.34 245
12707.40 232
12708.47 210
12709.53 215
12710.60 240
12711.66 214
12712.73 206
12713.79 198
12714.86 211
12715.93 244
12716.99 252
12718.06 243
12719.12 217
12720.19 235
12721.25 232
12722.32 222
12723.38 222
12724.45 225
12725.51 242
12726.58 256
12727.65 231
12728.71 255
12729.78 242
12730.84 233
12731.91 222
12732.98 263
12734.04 250
12735.11 256
12736.17 276
12737.24 262
12738.31 251
12739.37 255
12740.44 308
12741.51 300
12742.57 246
12743.64 237
12744.70 245
12745.77 235
12746.84 252
12747.90 227
12748.97 237
12750.04 246
12751.10 256
12752.17 298
12753.24 258
12754.31 246
12755.37 245
12756.44 237
12757.51 250
12758.57 242
12759.64 249
12760.71 244
12761.78 242
12762.84 226
12763.91 237
12764.98 249
12766.04 258
12767.11 222
12768.18 260
12769.25 266
12770.31 268
12771.38 249
12772.45 252
12773.52 229
12774.59 240
12775.65 239
12776.72 242
12777.79 218
12778.86 240
12779.92 265
12780.99 236
12782.06 212
12783.13 219
12784.20 261
12785.27 227
12786.33 230
12787.40 211
12788.47 217
12789.54 229
12790.61 232
12791.68 206
12792.74 196
12793.81 213
12794.88 259
12795.95 230
12797.02 244
12798.09 222
12799.16 192
12800.22 229
12801.29 231
12802.36 232
12803.43 235
12804.50 246
12805.57 218
12806.64 231
12807.71 225
12808.78 242
12809.85 245
12810.92 239
12811.99 256
12813.05 235
12814.12 221
12815.19 232
12816.26 228
12817.33 237
12818.40 282
12819.47 211
12820.54 251
12821.61 222
12822.68 256
12823.75 248
12824.82 223
12825.89 224
12826.96 247
12828.03 283
12829.10 216
12830.17 199
12831.24 232
12832.31 260
12833.38 231
12834.45 235
12835.52 244
12836.59 238
12837.66 269
12838.73 249
12839.80 227
12840.87 237
12841.94 233
12843.01 277
12844.09 257
12845.16 224
12846.23 203
12847.30 226
12848.37 228
12849.44 208
12850.51 216
12851.58 196
12852.65 218
12853.72 249
12854.79 252
12855.87 245
12856.94 238
12858.01 248
12859.08 225
12860.15 214
12861.22 218
12862.29 239
12863.37 222
12864.44 193
12865.51 205
12866.58 197
12867.65 210
12868.72 229
12869.80 211
12870.87 213
12871.94 214
12873.01 227
12874.08 219
12875.15 219
12876.23 232
12877.30 216
12878.37 234
12879.44 224
12880.52 201
12881.59 229
12882.66 210
12883.73 203
12884.80 230
12885.88 214
12886.95 208
12888.02 200
12889.09 205
12890.17 193
12891.24 223
12892.31 218
12893.38 221
12894.46 159
12895.53 161
12896.60 222
12897.68 243
12898.75 225
12899.82 196
12900.90 218
12901.97 221
12903.04 205
12904.11 183
12905.19 188
12906.26 196
12907.33 263
12908.41 211
12909.48 219
12910.55 202
12911.63 225
12912.70 247
12913.78 246
12914.85 195
12915.92 194
12917.00 223
12918.07 220
12919.14 214
12920.22 198
12921.29 177
12922.37 211
12923.44 210
12924.51 220
12925.59 173
12926.66 170
12927.74 197
12928.81 210
12929.88 203
12930.96 192
12932.03 220
12933.11 208
12934.18 206
12935.26 211
12936.33 198
12937.41 208
12938.48 178
12939.55 213
12940.63 201
12941.70 217
12942.78 221
12943.85 214
12944.93 196
12946.00 190
12947.08 190
12948.15 207
12949.23 215
12950.30 220
12951.38 186
12952.45 214
12953.53 223
12954.60 209
12955.68 222
12956.76 181
12957.83 205
12958.91 212
12959.98 218
12961.06 177
12962.13 204
12963.21 192
12964.28 212
12965.36 192
12966.44 184
12967.51 204
12968.59 217
12969.66 182
12970.74 174
12971.82 166
12972.89 191
12973.97 213
12975.04 201
12976.12 212
12977.20 194
12978.27 208
12979.35 200
12980.42 190
12981.50 166
12982.58 195
12983.65 210
12984.73 217
12985.81 208
12986.88 175
12987.96 228
12989.04 213
12990.11 221
12991.19 181
12992.27 159
12993.34 202
12994.42 184
12995.50 191
12996.58 180
12997.65 172
12998.73 207
12999.81 230
13000.88 223
13001.96 173
13003.04 206
13004.12 205
13005.19 215
13006.27 211
13007.35 188
13008.43 179
13009.50 209
13010.58 205
13011.66 205
13012.74 206
13013.81 191
13014.89 232
13015.97 217
13017.05 195
13018.13 188
13019.20 183
13020.28 211
13021.36 180
13022.44 194
13023.52 224
13024.59 234
13025.67 209
13026.75 199
13027.83 199
13028.91 210
13029.99 221
13031.06 217
13032.14 191
13033.22 193
13034.30 195
13035.38 203
13036.46 218
13037.54 180
13038.61 191
13039.69 182
13040.77 183
13041.85 212
13042.93 211
13044.01 195
13045.09 218
13046.17 223
13047.25 208
13048.33 171
13049.41 185
13050.48 216
13051.56 204
13052.64 185
13053.72 175
13054.80 191
13055.88 208
13056.96 182
13058.04 185
13059.12 218
13060.20 185
13061.28 232
13062.36 199
13063.44 205
13064.52 176
13065.60 217
13066.68 196
13067.76 177
13068.84 148
13069.92 173
13071.00 192
13072.08 178
13073.16 205
13074.24 175
13075.32 206
13076.40 187
13077.48 198
13078.56 184
13079.64 203
13080.72 170
13081.80 177
13082.88 198
13083.96 221
13085.04 226
13086.13 217
13087.21 201
13088.29 186
13089.37 178
13090.45 183
13091.53 184
13092.61 183
13093.69 187
13094.77 201
13095.85 191
13096.94 175
13098.02 190
13099.10 199
13100.18 211
13101.26 166
13102.34 169
13103.42 189
13104.51 193
13105.59 192
13106.67 186
13107.75 160
13108.83 194
13109.91 221
13111.00 187
13112.08 198
13113.16 169
13114.24 206
13115.32 183
13116.40 174
13117.49 176
13118.57 177
13119.65 192
13120.73 184
13121.82 169
13122.90 178
13123.98 180
13125.06 191
13126.15 204
13127.23 172
13128.31 155
13129.39 198
13130.48 193
13131.56 193
13132.64 158
13133.72 182
13134.81 187
13135.89 167
13136.97 181
13138.05 169
13139.14 142
13140.22 185
13141.30 182
13142.39 185
13143.47 167
13144.55 204
13145.64 172
13146.72 179
13147.80 186
13148.89 203
13149.97 208
13151.05 223
13152.14 194
13153.22 224
13154.30 192
13155.39 197
13156.47 214
13157.55 189
13158.64 186
13159.72 186
13160.81 202
13161.89 203
13162.97 183
13164.06 183
13165.14 158
13166.23 178
13167.31 204
13168.39 196
13169.48 190
13170.56 171
13171.65 175
13172.73 185
13173.82 203
13174.90 178
13175.98 165
13177.07 191
13178.15 188
13179.24 192
13180.32 156
13181.41 182
13182.49 172
13183.58 179
13184.66 203
13185.75 167
13186.83 173
13187.92 159
13189.00 175
13190.09 163
13191.17 207
13192.26 170
13193.34 177
13194.43 171
13195.51 161
13196.60 170
13197.68 149
13198.77 196
13199.85 200
13200.94 159
13202.03 183
13203.11 193
13204.20 175
13205.28 165
13206.37 169
13207.45 192
13208.54 186
13209.63 200
13210.71 183
13211.80 154
13212.88 177
13213.97 174
13215.06 203
13216.14 213
13217.23 206
13218.31 192
13219.40 176
13220.49 180
13221.57 173
13222.66 182
13223.75 167
13224.83 163
13225.92 171
13227.01 156
13228.09 152
13229.18 199
13230.27 158
13231.35 162
13232.44 184
13233.53 172
13234.61 208
13235.70 171
13236.79 196
13237.87 192
13238.96 167
13240.05 179
13241.13 181
13242.22 213
13243.31 191
13244.40 188
13245.48 190
13246.57 188
13247.66 193
13248.75 190
13249.83 206
13250.92 188
13252.01 201
13253.10 201
13254.18 190
13255.27 179
13256.36 177
13257.45 187
13258.54 162
13259.62 205
13260.71 203
13261.80 171
13262.89 204
13263.98 166
13265.06 192
13266.15 174
13267.24 199
13268.33 180
13269.42 193
13270.50 199
13271.59 190
13272.68 200
13273.77 185
13274.86 198
13275.95 190
13277.04 210
13278.12 189
13279.21 179
13280.30 194
13281.39 180
13282.48 204
13283.57 182
13284.66 190
13285.75 167
13286.84 172
13287.92 201
13289.01 179
13290.10 201
13291.19 179
13292.28 178
13293.37 179
13294.46 203
13295.55 202
13296.64 185
13297.73 165
13298.82 170
13299.91 198
13301.00 224
13302.09 210
13303.18 194
13304.27 194
13305.36 182
13306.45 187
13307.54 173
13308.63 187
13309.72 233
13310.81 188
13311.90 211
13312.99 209
13314.08 184
13315.17 193
13316.26 188
13317.35 160
13318.44 190
13319.53 193
13320.62 205
13321.71 181
13322.80 169
13323.89 172
13324.98 165
13326.07 175
13327.16 168
13328.25 181
13329.34 170
13330.43 189
13331.53 172
13332.62 180
13333.71 197
13334.80 180
13335.89 193
13336.98 215
13338.07 182
13339.16 176
13340.25 166
13341.35 173
13342.44 172
13343.53 173
13344.62 175
13345.71 182
13346.80 205
13347.89 174
13348.99 208
13350.08 215
13351.17 192
13352.26 198
13353.35 171
13354.44 201
13355.54 181
13356.63 186
13357.72 184
13358.81 182
13359.90 188
13361.00 168
13362.09 173
13363.18 202
13364.27 174
13365.36 180
13366.46 207
13367.55 189
13368.64 207
13369.73 223
13370.83 201
13371.92 183
13373.01 196
13374.10 182
13375.20 180
13376.29 171
13377.38 195
13378.48 183
13379.57 200
13380.66 193
13381.75 180
13382.85 170
13383.94 194
13385.03 169
13386.13 186
13387.22 166
13388.31 169
13389.41 190
13390.50 188
13391.59 178
13392.69 199
13393.78 197
13394.87 171
13395.97 163
13397.06 165
13398.15 203
13399.25 216
13400.34 216
13401.43 205
13402.53 208
13403.62 198
13404.72 174
13405.81 194
13406.90 181
13408.00 186
13409.09 164
13410.19 201
13411.28 150
13412.37 190
13413.47 179
13414.56 192
13415.66 179
13416.75 165
13417.85 172
13418.94 190
13420.04 177
13421.13 184
13422.22 177
13423.32 177
13424.41 162
13425.51 214
13426.60 184
13427.70 175
13428.79 182
13429.89 186
13430.98 192
13432.08 188
13433.17 179
13434.27 174
13435.36 169
13436.46 160
13437.55 180
13438.65 172
13439.74 159
13440.84 170
13441.93 158
13443.03 182
13444.13 179
13445.22 201
13446.32 227
13447.41 197
13448.51 185
13449.60 198
13450.70 200
13451.80 163
13452.89 176
13453.99 150
13455.08 145
13456.18 173
13457.28 190
13458.37 161
13459.47 173
13460.56 165
13461.66 206
13462.76 164
13463.85 197
13464.95 190
13466.05 182
13467.14 162
13468.24 168
13469.33 174
13470.43 168
13471.53 178
13472.62 159
13473.72 196
13474.82 195
13475.91 176
13477.01 181
13478.11 185
13479.21 186
13480.30 186
13481.40 181
13482.50 175
13483.59 174
13484.69 212
13485.79 192
13486.89 179
13487.98 172
13489.08 177
13490.18 170
13491.27 184
13492.37 174
13493.47 175
13494.57 186
13495.66 176
13496.76 194
13497.86 190
13498.96 213
13500.06 185
13501.15 195
13502.25 174
13503.35 180
13504.45 198
13505.55 196
13506.64 183
13507.74 191
13508.84 189
13509.94 162
13511.04 164
13512.13 195
13513.23 182
13514.33 187
13515.43 185
13516.53 166
13517.63 202
13518.72 191
13519.82 165
13520.92 179
13522.02 186
13523.12 191
13524.22 168
13525.32 172
13526.42 183
13527.51 187
13528.61 153
13529.71 192
13530.81 193
13531.91 157
13533.01 166
13534.11 165
13535.21 178
13536.31 195
13537.41 183
13538.51 209
13539.61 203
13540.70 171
13541.80 163
13542.90 170
13544.00 176
13545.10 179
13546.20 164
13547.30 158
13548.40 159
13549.50 188
13550.60 170
13551.70 161
13552.80 153
13553.90 178
13555.00 167
13556.10 170
13557.20 181
13558.30 149
13559.40 167
13560.50 163
13561.60 185
13562.70 179
13563.80 172
13564.90 173
13566.00 166
13567.10 190
13568.21 190
13569.31 169
13570.41 180
13571.51 187
13572.61 170
13573.71 169
13574.81 187
13575.91 171
13577.01 159
13578.11 176
13579.21 188
13580.31 185
13581.42 192
13582.52 176
13583.62 186
13584.72 184
13585.82 202
13586.92 163
13588.02 184
13589.12 185
13590.23 188
13591.33 180
13592.43 177
13593.53 168
13594.63 155
13595.73 218
13596.84 193
13597.94 181
13599.04 182
13600.14 185
13601.24 196
13602.35 182
13603.45 175
13604.55 204
13605.65 225
13606.75 174
13607.86 179
13608.96 193
13610.06 196
13611.16 169
13612.26 193
13613.37 177
13614.47 163
13615.57 192
13616.67 206
13617.78 176
13618.88 184
13619.98 206
13621.09 210
13622.19 205
13623.29 151
13624.39 162
13625.50 204
13626.60 228
13627.70 207
13628.81 208
13629.91 214
13631.01 177
13632.11 201
13633.22 199
13634.32 174
13635.42 214
13636.53 213
13637.63 227
13638.73 199
13639.84 189
13640.94 190
13642.05 226
13643.15 206
13644.25 190
13645.36 179
13646.46 204
13647.56 182
13648.67 170
13649.77 172
13650.88 176
13651.98 172
13653.08 200
13654.19 223
13655.29 181
13656.40 208
13657.50 216
13658.60 225
13659.71 170
13660.81 209
13661.92 217
13663.02 197
13664.13 223
13665.23 189
13666.33 218
13667.44 173
13668.54 180
13669.65 184
13670.75 192
13671.86 176
13672.96 177
13674.07 183
13675.17 179
13676.28 175
13677.38 189
13678.49 191
13679.59 197
13680.70 173
13681.80 138
13682.91 201
13684.01 184
13685.12 186
13686.22 195
13687.33 183
13688.44 166
13689.54 196
13690.65 197
13691.75 198
13692.86 154
13693.96 200
13695.07 183
13696.17 155
13697.28 153
13698.39 189
13699.49 202
13700.60 177
13701.70 193
13702.81 228
13703.92 172
13705.02 150
13706.13 176
13707.23 184
13708.34 150
13709.45 165
13710.55 170
13711.66 193
13712.77 219
13713.87 182
13714.98 182
13716.09 194
13717.19 202
13718.30 216
13719.41 171
13720.51 198
13721.62 200
13722.73 188
13723.83 172
13724.94 177
13726.05 172
13727.15 180
13728.26 187
13729.37 189
13730.48 188
13731.58 173
13732.69 208
13733.80 220
13734.90 221
13736.01 178
13737.12 171
13738.23 186
13739.33 185
13740.44 185
13741.55 191
13742.66 196
13743.76 207
13744.87 206
13745.98 206
13747.09 162
13748.20 210
13749.30 228
13750.41 190
13751.52 202
13752.63 212
13753.74 229
13754.84 191
13755.95 220
13757.06 210
13758.17 236
13759.28 202
13760.39 205
13761.49 214
13762.60 223
13763.71 231
13764.82 241
13765.93 200
13767.04 223
13768.15 249
13769.25 277
13770.36 245
13771.47 216
13772.58 234
13773.69 248
13774.80 251
13775.91 224
13777.02 221
13778.13 252
13779.23 275
13780.34 218
13781.45 227
13782.56 232
13783.67 235
13784.78 223
13785.89 236
13787.00 219
13788.11 225
13789.22 240
13790.33 237
13791.44 210
13792.55 233
13793.66 216
13794.77 207
13795.88 222
13796.99 201
13798.10 226
13799.21 187
13800.32 216
13801.43 212
13802.54 215
13803.65 239
13804.76 217
13805.87 249
13806.98 191
13808.09 200
13809.20 212
13810.31 259
13811.42 252
13812.53 235
13813.64 215
13814.75 225
13815.86 195
13816.97 272
13818.08 241
13819.19 224
13820.30 246
13821.41 232
13822.53 215
13823.64 211
13824.75 241
13825.86 241
13826.97 273
13828.08 221
13829.19 234
13830.30 215
13831.41 226
13832.53 224
13833.64 243
13834.75 228
13835.86 214
13836.97 217
13838.08 198
13839.19 213
13840.31 191
13841.42 218
13842.53 202
13843.64 247
13844.75 211
13845.86 187
13846.98 196
13848.09 220
13849.20 194
13850.31 197
13851.42 212
13852.54 215
13853.65 229
13854.76 217
13855.87 222
13856.98 235
13858.10 225
13859.21 212
13860.32 214
13861.43 222
13862.55 264
13863.66 232
13864.77 242
13865.88 222
13867.00 206
13868.11 215
13869.22 246
13870.33 215
13871.45 244
13872.56 215
13873.67 229
13874.79 206
13875.90 242
13877.01 244
13878.13 231
13879.24 258
13880.35 237
13881.47 237
13882.58 248
13883.69 269
13884.81 246
13885.92 275
13887.03 276
13888.15 267
13889.26 286
13890.37 280
13891.49 287
13892.60 297
13893.71 281
13894.83 280
13895.94 330
13897.06 306
13898.17 327
13899.28 322
13900.40 344
13901.51 317
13902.63 347
13903.74 297
13904.85 292
13905.97 326
13907.08 317
13908.20 276
13909.31 240
13910.43 287
13911.54 251
13912.65 265
13913.77 298
13914.88 265
13916.00 253
13917.11 291
13918.23 262
13919.34 251
13920.46 275
13921.57 275
13922.69 258
13923.80 272
13924.92 283
13926.03 244
13927.15 248
13928.26 288
13929.38 283
13930.49 250
13931.61 271
13932.72 269
13933.84 278
13934.95 270
13936.07 268
13937.18 250
13938.30 282
13939.42 292
13940.53 274
13941.65 254
13942.76 273
13943.88 284
13944.99 267
13946.11 246
13947.23 261
13948.34 269
13949.46 218
13950.57 231
13951.69 228
13952.81 209
13953.92 183
13955.04 199
13956.15 210
13957.27 223
13958.39 226
13959.50 224
13960.62 223
13961.74 217
13962.85 217
13963.97 188
13965.09 256
13966.20 237
13967.32 256
13968.44 215
13969.55 227
13970.67 226
13971.79 249
13972.90 238
13974.02 235
13975.14 240
13976.26 258
13977.37 226
13978.49 218
13979.61 235
13980.72 210
13981.84 214
13982.96 231
13984.08 257
13985.19 220
13986.31 242
13987.43 223
13988.55 229
13989.66 227
13990.78 222
13991.90 211
13993.02 273
13994.13 239
13995.25 228
13996.37 267
13997.49 290
13998.61 228
13999.72 228
14000.84 230
14001.96 237
14003.08 219
14004.20 235
14005.31 208
14006.43 209
14007.55 211
14008.67 219
14009.79 222
14010.91 238
14012.02 234
14013.14 219
14014.26 215
14015.38 204
14016.50 191
14017.62 191
14018.74 229
14019.86 257
14020.97 252
14022.09 227
14023.21 217
14024.33 227
14025.45 220
14026.57 209
14027.69 226
14028.81 226
14029.93 225
14031.05 214
14032.17 216
14033.28 197
14034.40 242
14035.52 230
14036.64 218
14037.76 229
14038.88 238
14040.00 240
14041.12 257
14042.24 221
14043.36 231
14044.48 245
14045.60 225
14046.72 213
14047.84 213
14048.96 245
14050.08 224
14051.20 200
14052.32 197
14053.44 239
14054.56 237
14055.68 249
14056.80 201
14057.92 214
14059.04 221
14060.16 262
14061.28 228
14062.40 212
14063.52 249
14064.64 249
14065.76 232
14066.89 217
14068.01 215
14069.13 247
14070.25 235
14071.37 264
14072.49 286
14073.61 239
14074.73 245
14075.85 221
14076.97 247
14078.09 243
14079.22 241
14080.34 268
14081.46 288
14082.58 280
14083.70 230
14084.82 269
14085.94 274
14087.07 268
14088.19 269
14089.31 292
14090.43 259
14091.55 315
14092.67 271
14093.80 319
14094.92 291
14096.04 349
14097.16 307
14098.28 294
14099.40 312
14100.53 329
14101.65 343
14102.77 351
14103.89 370
14105.02 322
14106.14 331
14107.26 331
14108.38 306
14109.50 256
14110.63 310
14111.75 271
14112.87 303
14113.99 281
14115.12 307
14116.24 290
14117.36 279
14118.49 228
14119.61 261
14120.73 240
14121.85 260
14122.98 249
14124.10 274
14125.22 261
14126.35 255
14127.47 262
14128.59 262
14129.72 236
14130.84 243
14131.96 264
14133.09 243
14134.21 255
14135.33 249
14136.46 228
14137.58 222
14138.70 275
14139.83 275
14140.95 251
14142.07 230
14143.20 260
14144.32 242
14145.45 223
14146.57 213
14147.69 208
14148.82 234
14149.94 236
14151.06 216
14152.19 227
14153.31 241
14154.44 229
14155.56 249
14156.69 238
14157.81 234
14158.93 273
14160.06 245
14161.18 227
14162.31 204
14163.43 227
14164.56 245
14165.68 264
14166.81 228
14167.93 233
14169.06 231
14170.18 209
14171.31 213
14172.43 203
14173.56 222
14174.68 205
14175.81 215
14176.93 199
14178.06 219
14179.18 210
14180.31 198
14181.43 216
14182.56 249
14183.68 223
14184.81 226
14185.93 210
14187.06 239
14188.18 222
14189.31 202
14190.43 251
14191.56 224
14192.69 216
14193.81 203
14194.94 226
14196.06 201
14197.19 208
14198.32 202
14199.44 231
14200.57 218
14201.69 242
14202.82 229
14203.95 202
14205.07 186
14206.20 203
14207.32 228
14208.45 223
14209.58 182
14210.70 206
14211.83 197
14212.96 205
14214.08 197
14215.21 169
14216.34 195
14217.46 180
14218.59 233
14219.72 209
14220.84 178
14221.97 199
14223.10 189
14224.22 187
14225.35 200
14226.48 201
14227.61 209
14228.73 204
14229.86 201
14230.99 169
14232.11 179
14233.24 234
14234.37 198
14235.50 187
14236.62 150
14237.75 212
14238.88 190
14240.01 211
14241.13 184
14242.26 180
14243.39 191
14244.52 217
14245.65 197
14246.77 166
14247.90 193
14249.03 205
14250.16 215
14251.28 172
14252.41 179
14253.54 170
14254.67 197
14255.80 205
14256.93 210
14258.05 193
14259.18 176
14260.31 182
14261.44 174
14262.57 164
14263.70 173
14264.82 199
14265.95 178
14267.08 175
14268.21 195
14269.34 213
14270.47 190
14271.60 181
14272.73 179
14273.86 212
14274.98 190
14276.11 194
14277.24 175
14278.37 197
14279.50 170
14280.63 171
14281.76 195
14282.89 205
14284.02 191
14285.15 181
14286.28 186
14287.41 199
14288.54 208
14289.66 188
14290.79 201
14291.92 211
14293.05 195
14294.18 183
14295.31 176
14296.44 174
14297.57 195
14298.70 198
14299.83 198
14300.96 194
14302.09 140
14303.22 137
14304.35 157
14305.48 197
14306.61 179
14307.74 189
14308.87 168
14310.00 201
14311.14 196
14312.27 180
14313.40 162
14314.53 155
14315.66 184
14316.79 179
14317.92 173
14319.05 174
14320.18 177
14321.31 186
14322.44 178
14323.57 163
14324.70 171
14325.83 169
14326.97 155
14328.10 163
14329.23 173
14330.36 156
14331.49 159
14332.62 178
14333.75 228
14334.88 185
14336.02 172
14337.15 174
14338.28 194
14339.41 208
14340.54 177
14341.67 189
14342.80 172
14343.94 152
14345.07 174
14346.20 180
14347.33 145
14348.46 201
14349.60 189
14350.73 195
14351.86 179
14352.99 196
14354.12 163
14355.26 155
14356.39 168
14357.52 188
14358.65 187
14359.79 169
14360.92 157
14362.05 168
14363.18 189
14364.32 171
14365.45 185
14366.58 172
14367.71 175
14368.85 152
14369.98 175
14371.11 168
14372.24 182
14373.38 158
14374.51 158
14375.64 151
14376.78 143
14377.91 155
14379.04 169
14380.18 177
14381.31 179
14382.44 177
14383.57 157
14384.71 202
14385.84 203
14386.98 164
14388.11 145
14389.24 167
14390.38 184
14391.51 187
14392.64 172
14393.78 176
14394.91 157
14396.04 158
14397.18 164
14398.31 194
14399.45 176
14400.58 175
14401.71 190
14402.85 175
14403.98 181
14405.12 156
14406.25 197
14407.38 168
14408.52 186
14409.65 180
14410.79 181
14411.92 146
14413.06 159
14414.19 184
14415.33 168
14416.46 199
14417.59 191
14418.73 184
14419.86 185
14421.00 205
14422.13 179
14423.27 173
14424.40 193
14425.54 202
14426.67 160
14427.81 182
14428.94 202
14430.08 201
14431.21 185
14432.35 164
14433.48 184
14434.62 183
14435.75 199
14436.89 189
14438.03 188
14439.16 162
14440.30 194
14441.43 179
14442.57 173
14443.70 182
14444.84 221
14445.97 207
14447.11 160
14448.25 172
14449.38 179
14450.52 227
14451.65 193
14452.79 199
14453.93 176
14455.06 165
14456.20 203
14457.33 176
14458.47 180
14459.61 188
14460.74 208
14461.88 199
14463.02 190
14464.15 172
14465.29 183
14466.43 178
14467.56 204
14468.70 226
14469.84 215
14470.97 176
14472.11 188
14473.25 209
14474.38 199
14475.52 191
14476.66 185
14477.79 190
14478.93 202
14480.07 207
14481.21 187
14482.34 209
14483.48 203
14484.62 227
14485.75 232
14486.89 173
14488.03 193
14489.17 195
14490.30 192
14491.44 166
14492.58 187
14493.72 195
14494.85 204
14495.99 210
14497.13 171
14498.27 166
14499.41 192
14500.54 189
14501.68 162
14502.82 160
14503.96 182
14505.10 196
14506.23 183
14507.37 172
14508.51 164
14509.65 187
14510.79 161
14511.92 208
14513.06 185
14514.20 152
14515.34 180
14516.48 210
14517.62 169
14518.76 154
14519.89 195
14521.03 166
14522.17 171
14523.31 178
14524.45 173
14525.59 167
14526.73 183
14527.87 158
14529.01 156
14530.14 160
14531.28 183
14532.42 185
14533.56 164
14534.70 154
14535.84 158
14536.98 174
14538.12 163
14539.26 161
14540.40 153
14541.54 169
14542.68 184
14543.82 167
14544.96 166
14546.10 183
14547.24 155
14548.38 155
14549.52 168
14550.66 202
14551.80 165
14552.94 135
14554.08 152
14555.22 163
14556.36 161
14557.50 155
14558.64 150
14559.78 134
14560.92 172
14562.06 189
14563.20 162
14564.34 177
14565.48 151
14566.62 177
14567.76 162
14568.90 146
14570.04 159
14571.18 181
14572.32 138
14573.46 157
14574.60 138
14575.74 175
14576.89 167
14578.03 161
14579.17 170
14580.31 173
14581.45 157
14582.59 161
14583.73 175
14584.87 156
14586.01 140
14587.16 151
14588.30 162
14589.44 159
14590.58 157
14591.72 153
14592.86 175
14594.00 165
14595.15 161
14596.29 168
14597.43 149
14598.57 155
14599.71 159
14600.85 170
14602.00 180
14603.14 201
14604.28 176
14605.42 196
14606.56 154
14607.71 183
14608.85 166
14609.99 191
14611.13 164
14612.28 150
14613.42 140
14614.56 184
14615.70 177
14616.85 138
14617.99 166
14619.13 196
14620.27 157
14621.42 166
14622.56 164
14623.70 157
14624.84 185
14625.99 175
14627.13 164
14628.27 143
14629.42 139
14630.56 165
14631.70 182
14632.84 146
14633.99 149
14635.13 160
14636.27 143
14637.42 151
14638.56 162
14639.70 162
14640.85 148
14641.99 159
14643.13 171
14644.28 148
14645.42 143
14646.57 170
14647.71 158
14648.85 173
14650.00 166
14651.14 153
14652.28 155
14653.43 153
14654.57 152
14655.72 147
14656.86 160
14658.00 162
14659.15 162
14660.29 175
14661.44 141
14662.58 161
14663.73 160
14664.87 145
14666.01 163
14667.16 158
14668.30 178
14669.45 171
14670.59 141
14671.74 171
14672.88 141
14674.03 160
14675.17 170
14676.32 149
14677.46 130
14678.61 144
14679.75 149
14680.90 172
14682.04 147
14683.19 138
14684.33 126
14685.48 174
14686.62 145
14687.77 125
14688.91 156
14690.06 171
14691.20 169
14692.35 126
14693.49 139
14694.64 126
14695.78 161
14696.93 152
14698.08 166
14699.22 168
14700.37 145
14701.51 153
14702.66 148
14703.80 134
14704.95 133
14706.10 154
14707.24 149
14708.39 154
14709.53 120
14710.68 143
14711.83 159
14712.97 132
14714.12 148
14715.27 142
14716.41 154
14717.56 162
14718.71 146
14719.85 170
14721.00 151
14722.14 139
14723.29 174
14724.44 177
14725.59 131
14726.73 156
14727.88 161
14729.03 141
14730.17 119
14731.32 140
14732.47 145
14733.61 164
14734.76 163
14735.91 142
14737.05 132
14738.20 155
14739.35 143
14740.50 168
14741.64 170
14742.79 159
14743.94 158
14745.09 138
14746.23 145
14747.38 156
14748.53 135
14749.68 142
14750.82 144
14751.97 158
14753.12 165
14754.27 163
14755.42 162
14756.56 133
14757.71 154
14758.86 195
14760.01 160
14761.16 144
14762.30 155
14763.45 160
14764.60 144
14765.75 156
14766.90 160
14768.05 177
14769.19 151
14770.34 158
14771.49 151
14772.64 148
14773.79 131
14774.94 152
14776.09 156
14777.23 161
14778.38 146
14779.53 145
14780.68 168
14781.83 154
14782.98 149
14784.13 164
14785.28 143
14786.43 163
14787.58 163
14788.72 162
14789.87 162
14791.02 153
14792.17 180
14793.32 163
14794.47 167
14795.62 180
14796.77 161
14797.92 163
14799.07 199
14800.22 164
14801.37 154
14802.52 154
14803.67 180
14804.82 183
14805.97 178
14807.12 161
14808.27 144
14809.42 172
14810.57 155
14811.72 164
14812.87 151
14814.02 147
14815.17 149
14816.32 153
14817.47 155
14818.62 144
14819.77 166
14820.92 167
14822.07 159
14823.22 143
14824.37 148
14825.52 157
14826.67 179
14827.82 134
14828.98 138
14830.13 136
14831.28 136
14832.43 151
14833.58 160
14834.73 167
14835.88 144
14837.03 137
14838.18 165
14839.33 164
14840.49 166
14841.64 159
14842.79 170
14843.94 170
14845.09 144
14846.24 143
14847.39 146
14848.55 137
14849.70 132
14850.85 143
14852.00 135
14853.15 148
14854.30 134
14855.46 150
14856.61 157
14857.76 154
14858.91 157
14860.06 161
14861.21 164
14862.37 145
14863.52 158
14864.67 129
14865.82 158
14866.98 151
14868.13 140
14869.28 159
14870.43 152
14871.59 162
14872.74 157
14873.89 127
14875.04 140
14876.20 152
14877.35 132
14878.50 155
14879.65 150
14880.81 148
14881.96 159
14883.11 154
14884.26 181
14885.42 145
14886.57 147
14887.72 132
14888.88 155
14890.03 130
14891.18 131
14892.34 138
14893.49 157
14894.64 148
14895.80 161
14896.95 134
14898.10 155
14899.26 159
14900.41 177
14901.56 174
14902.72 183
14903.87 188
14905.03 149
14906.18 151
14907.33 148
14908.49 158
14909.64 173
14910.79 174
14911.95 133
14913.10 155
14914.26 162
14915.41 157
14916.57 147
14917.72 148
14918.87 172
14920.03 143
14921.18 154
14922.34 158
14923.49 168
14924.65 150
14925.80 145
14926.95 133
14928.11 175
14929.26 158
14930.42 162
14931.57 126
14932.73 137
14933.88 153
14935.04 165
14936.19 166
14937.35 135
14938.50 142
14939.66 151
14940.81 141
14941.97 144
14943.12 146
14944.28 151
14945.43 164
14946.59 126
14947.74 143
14948.90 138
14950.06 164
14951.21 166
14952.37 161
14953.52 150
14954.68 142
14955.83 149
14956.99 155
14958.15 191
14959.30 126
14960.46 152
14961.61 166
14962.77 162
14963.93 140
14965.08 102
14966.24 127
14967.39 161
14968.55 141
14969.71 117
14970.86 134
14972.02 145
14973.17 142
14974.33 131
14975.49 129
14976.64 153
14977.80 153
14978.96 145
14980.11 132
14981.27 127
14982.43 142
14983.58 142
14984.74 121
14985.90 131
14987.05 138
14988.21 165
14989.37 152
14990.53 123
14991.68 127
14992.84 151
14994.00 138
14995.15 155
14996.31 145
14997.47 132
14998.63 123
14999.78 144
15000.94 133
15002.10 136
15003.26 126
15004.41 137
15005.57 156
15006.73 128
15007.89 134
15009.04 122
15010.20 159
15011.36 138
15012.52 122
15013.68 130
15014.83 126
15015.99 125
15017.15 117
15018.31 113
15019.47 123
15020.63 118
15021.78 120
15022.94 149
15024.10 114
15025.26 131
15026.42 120
15027.58 126
15028.73 146
15029.89 156
15031.05 137
15032.21 153
15033.37 119
15034.53 121
15035.69 122
15036.84 129
15038.00 126
15039.16 151
15040.32 142
15041.48 133
15042.64 115
15043.80 124
15044.96 161
15046.12 125
15047.28 125
15048.44 126
15049.60 138
15050.75 142
15051.91 139
15053.07 147
15054.23 137
15055.39 139
15056.55 143
15057.71 139
15058.87 136
15060.03 137
15061.19 142
15062.35 146
15063.51 113
15064.67 130
15065.83 143
15066.99 144
15068.15 124
15069.31 132
15070.47 135
15071.63 108
15072.79 119
15073.95 134
15075.11 141
15076.27 135
15077.43 137
15078.59 128
15079.75 142
15080.91 143
15082.07 181
15083.24 133
15084.40 150
15085.56 158
15086.72 141
15087.88 151
15089.04 124
15090.20 127
15091.36 145
15092.52 154
15093.68 117
15094.84 113
15096.01 131
15097.17 123
15098.33 123
15099.49 119
15100.65 129
15101.81 136
15102.97 111
15104.13 130
15105.30 113
15106.46 127
15107.62 123
15108.78 116
15109.94 135
15111.10 121
15112.27 132
15113.43 150
15114.59 131
15115.75 133
15116.91 142
15118.08 125
15119.24 146
15120.40 102
15121.56 123
15122.72 133
15123.89 166
15125.05 122
15126.21 122
15127.37 142
15128.54 137
15129.70 136
15130.86 122
15132.02 116
15133.19 122
15134.35 132
15135.51 121
15136.67 128
15137.84 102
15139.00 127
15140.16 139
15141.32 128
15142.49 120
15143.65 107
15144.81 154
15145.98 131
15147.14 105
15148.30 136
15149.47 146
15150.63 111
15151.79 146
15152.96 119
15154.12 146
15155.28 145
15156.45 142
15157.61 140
15158.77 122
15159.94 121
15161.10 113
15162.26 121
15163.43 123
15164.59 136
15165.76 126
15166.92 140
15168.08 126
15169.25 127
15170.41 131
15171.58 118
15172.74 133
15173.90 136
15175.07 136
15176.23 139
15177.40 120
15178.56 121
15179.72 132
15180.89 118
15182.05 134
15183.22 128
15184.38 140
15185.55 147
15186.71 128
15187.88 123
15189.04 132
15190.21 128
15191.37 110
15192.54 133
15193.70 116
15194.87 146
15196.03 129
15197.20 143
15198.36 150
15199.53 109
15200.69 140
15201.86 138
15203.02 126
15204.19 138
15205.35 104
15206.52 121
15207.68 130
15208.85 118
15210.01 149
15211.18 155
15212.35 147
15213.51 149
15214.68 156
15215.84 116
15217.01 160
15218.17 124
15219.34 137
15220.51 143
15221.67 122
15222.84 162
15224.00 157
15225.17 131
15226.34 123
15227.50 136
15228.67 149
15229.83 131
15231.00 145
15232.17 129
15233.33 148
15234.50 135
15235.67 153
15236.83 120
15238.00 142
15239.17 144
15240.33 138
15241.50 109
15242.67 131
15243.83 136
15245.00 151
15246.17 131
15247.33 131
15248.50 123
15249.67 129
15250.84 131
15252.00 135
15253.17 123
15254.34 129
15255.50 138
15256.67 161
15257.84 116
15259.01 114
15260.17 141
15261.34 130
15262.51 136
15263.68 136
15264.84 129
15266.01 132
15267.18 153
15268.35 138
15269.52 135
15270.68 119
15271.85 131
15273.02 129
15274.19 131
15275.36 119
15276.52 103
15277.69 119
15278.86 132
15280.03 111
15281.20 147
15282.36 145
15283.53 141
15284.70 141
15285.87 109
15287.04 149
15288.21 128
15289.38 114
15290.54 118
15291.71 116
15292.88 107
15294.05 120
15295.22 117
15296.39 120
15297.56 117
15298.73 110
15299.89 122
15301.06 125
15302.23 115
15303.40 109
15304.57 123
15305.74 117
15306.91 125
15308.08 114
15309.25 131
15310.42 115
15311.59 144
15312.76 97
15313.93 109
15315.10 126
15316.26 134
15317.43 126
15318.60 119
15319.77 134
15320.94 123
15322.11 135
15323.28 105
15324.45 125
15325.62 129
15326.79 129
15327.96 112
15329.13 120
15330.30 95
15331.47 107
15332.64 113
15333.81 116
15334.98 123
15336.16 127
15337.33 139
15338.50 118
15339.67 125
15340.84 117
15342.01 157
15343.18 122
15344.35 110
15345.52 114
15346.69 134
15347.86 118
15349.03 128
15350.20 117
15351.37 120
15352.55 127
15353.72 132
15354.89 155
15356.06 117
15357.23 140
15358.40 134
15359.57 156
15360.74 155
15361.91 133
15363.09 127
15364.26 128
15365.43 129
15366.60 107
15367.77 118
15368.94 125
15370.12 132
15371.29 140
15372.46 153
15373.63 135
15374.80 116
15375.97 124
15377.15 127
15378.32 136
15379.49 151
15380.66 112
15381.83 153
15383.01 136
15384.18 118
15385.35 115
15386.52 132
15387.70 113
15388.87 106
15390.04 129
15391.21 128
15392.39 142
15393.56 136
15394.73 150
15395.90 150
15397.08 128
15398.25 118
15399.42 146
15400.59 117
15401.77 137
15402.94 126
15404.11 144
15405.29 119
15406.46 118
15407.63 123
15408.81 106
15409.98 121
15411.15 112
15412.33 118
15413.50 135
15414.67 121
15415.85 118
15417.02 127
15418.19 123
15419.37 135
15420.54 123
15421.71 129
15422.89 120
15424.06 149
15425.23 144
15426.41 144
15427.58 133
15428.76 126
15429.93 137
15431.10 120
15432.28 139
15433.45 134
15434.63 131
15435.80 110
15436.98 120
15438.15 119
15439.32 139
15440.50 129
15441.67 119
15442.85 121
15444.02 124
15445.20 114
15446.37 127
15447.55 118
15448.72 108
15449.89 122
15451.07 112
15452.24 152
15453.42 123
15454.59 122
15455.77 145
15456.94 166
15458.12 105
15459.29 111
15460.47 130
15461.64 134
15462.82 98
15463.99 137
15465.17 146
15466.35 127
15467.52 128
15468.70 116
15469.87 126
15471.05 102
15472.22 129
15473.40 115
15474.57 122
15475.75 107
15476.93 145
15478.10 143
15479.28 129
15480.45 125
15481.63 102
15482.80 137
15483.98 135
15485.16 135
15486.33 117
15487.51 132
15488.69 116
15489.86 128
15491.04 117
15492.21 130
15493.39 101
15494.57 123
15495.74 140
15496.92 106
15498.10 135
15499.27 120
15500.45 118
15501.63 120
15502.80 127
15503.98 135
15505.16 122
15506.33 110
15507.51 114
15508.69 118
15509.86 133
15511.04 94
15512.22 135
15513.40 129
15514.57 119
15515.75 114
15516.93 129
15518.11 120
15519.28 137
15520.46 118
15521.64 134
15522.82 137
15523.99 118
15525.17 139
15526.35 133
15527.53 118
15528.70 116
15529.88 131
15531.06 124
15532.24 119
15533.41 125
15534.59 148
15535.77 141
15536.95 112
15538.13 123
15539.30 122
15540.48 127
15541.66 108
15542.84 123
15544.02 116
15545.20 123
15546.37 112
15547.55 137
15548.73 115
15549.91 129
15551.09 143
15552.27 138
15553.45 145
15554.62 108
15555.80 129
15556.98 120
15558.16 137
15559.34 116
15560.52 142
15561.70 107
15562.88 141
15564.06 129
15565.24 125
15566.41 140
15567.59 125
15568.77 150
15569.95 147
15571.13 109
15572.31 133
15573.49 140
15574.67 119
15575.85 129
15577.03 112
15578.21 134
15579.39 125
15580.57 123
15581.75 106
15582.93 127
15584.11 162
15585.29 149
15586.47 142
15587.65 130
15588.83 157
15590.01 152
15591.19 148
15592.37 144
15593.55 151
15594.73 125
15595.91 136
15597.09 121
15598.27 143
15599.45 153
15600.63 170
15601.81 166
15602.99 140
15604.17 150
15605.35 166
15606.53 167
15607.71 138
15608.89 141
15610.07 137
15611.26 146
15612.44 127
15613.62 126
15614.80 114
15615.98 141
15617.16 171
15618.34 150
15619.52 146
15620.70 149
15621.89 144
15623.07 157
15624.25 133
15625.43 160
15626.61 155
15627.79 156
15628.97 177
15630.16 150
15631.34 157
15632.52 181
15633.70 169
15634.88 182
15636.06 157
15637.25 161
15638.43 167
15639.61 168
15640.79 208
15641.97 157
15643.16 162
15644.34 186
15645.52 207
15646.70 192
15647.88 180
15649.07 163
15650.25 179
15651.43 185
15652.61 172
15653.80 199
15654.98 187
15656.16 222
15657.34 158
15658.53 171
15659.71 173
15660.89 178
15662.08 197
15663.26 185
15664.44 182
15665.62 166
15666.81 190
15667.99 200
15669.17 172
15670.36 168
15671.54 180
15672.72 179
15673.91 185
15675.09 158
15676.27 160
15677.46 148
15678.64 171
15679.82 188
15681.01 180
15682.19 181
15683.37 169
15684.56 199
15685.74 195
15686.92 216
15688.11 163
15689.29 170
15690.48 198
15691.66 191
15692.84 185
15694.03 186
15695.21 188
15696.40 215
15697.58 186
15698.76 185
15699.95 203
15701.13 221
15702.32 198
15703.50 206
15704.69 221
15705.87 173
15707.06 221
15708.24 218
15709.42 222
15710.61 196
15711.79 202
15712.98 195
15714.16 232
15715.35 219
15716.53 239
15717.72 233
15718.90 238
15720.09 256
15721.27 255
15722.46 240
15723.64 223
15724.83 254
15726.01 238
15727.20 205
15728.38 234
15729.57 244
15730.75 216
15731.94 237
15733.13 229
15734.31 242
15735.50 242
15736.68 226
15737.87 245
15739.05 245
15740.24 242
15741.43 235
15742.61 243
15743.80 236
15744.98 307
15746.17 273
15747.35 273
15748.54 245
15749.73 255
15750.91 293
15752.10 270
15753.29 260
15754.47 273
15755.66 289
15756.84 270
15758.03 270
15759.22 293
15760.40 265
15761.59 285
15762.78 268
15763.96 267
15765.15 263
15766.34 249
15767.52 282
15768.71 243
15769.90 277
15771.08 264
15772.27 266
15773.46 270
15774.65 263
15775.83 254
15777.02 252
15778.21 262
15779.39 240
15780.58 257
15781.77 206
15782.96 250
15784.14 225
15785.33 201
15786.52 232
15787.71 234
15788.89 250
15790.08 228
15791.27 243
15792.46 223
15793.65 216
15794.83 225
15796.02 267
15797.21 243
15798.40 213
15799.58 200
15800.77 209
15801.96 218
15803.15 224
15804.34 225
15805.53 213
15806.71 218
15807.90 190
15809.09 209
15810.28 209
15811.47 218
15812.66 202
15813.84 208
15815.03 194
15816.22 168
15817.41 203
15818.60 208
15819.79 181
15820.98 195
15822.17 187
15823.35 206
15824.54 208
15825.73 181
15826.92 170
15828.11 184
15829.30 180
15830.49 199
15831.68 210
15832.87 193
15834.06 186
15835.25 209
15836.43 204
15837.62 188
15838.81 164
15840.00 194
15841.19 174
15842.38 150
15843.57 163
15844.76 193
15845.95 194
15847.14 183
15848.33 149
15849.52 176
15850.71 159
15851.90 168
15853.09 181
15854.28 184
15855.47 174
15856.66 167
15857.85 186
15859.04 194
15860.23 173
15861.42 187
15862.61 202
15863.80 184
15864.99 165
15866.18 201
15867.37 200
15868.57 187
15869.76 168
15870.95 166
15872.14 181
15873.33 161
15874.52 182
15875.71 162
15876.90 170
15878.09 190
15879.28 192
15880.47 211
15881.67 176
15882.86 178
15884.05 185
15885.24 184
15886.43 174
15887.62 159
15888.81 167
15890.00 188
15891.20 223
15892.39 198
15893.58 151
15894.77 169
15895.96 187
15897.15 180
15898.35 199
15899.54 176
15900.73 183
15901.92 190
15903.11 202
15904.30 194
15905.50 201
15906.69 211
15907.88 205
15909.07 169
15910.27 158
15911.46 210
15912.65 212
15913.84 191
15915.03 195
15916.23 204
15917.42 182
15918.61 162
15919.80 170
15921.00 208
15922.19 205
15923.38 188
15924.57 201
15925.77 181
15926.96 193
15928.15 212
15929.35 195
15930.54 193
15931.73 167
15932.92 196
15934.12 210
15935.31 195
15936.50 193
15937.70 176
15938.89 180
15940.08 167
15941.28 180
15942.47 213
15943.66 189
15944.86 185
15946.05 153
15947.24 159
15948.44 166
15949.63 172
15950.83 181
15952.02 174
15953.21 177
15954.41 186
15955.60 177
15956.79 163
15957.99 165
15959.18 166
15960.38 159
15961.57 168
15962.77 155
15963.96 140
15965.15 172
15966.35 192
15967.54 176
15968.74 155
15969.93 163
15971.13 159
15972.32 191
15973.51 169
15974.71 182
15975.90 152
15977.10 131
15978.29 170
15979.49 147
15980.68 154
15981.88 164
15983.07 169
15984.27 157
15985.46 143
15986.66 153
15987.85 129
15989.05 159
15990.24 156
15991.44 137
15992.63 173
15993.83 137
15995.02 145
15996.22 158
15997.41 160
15998.61 123
15999.81 147
16001.00 161
16002.20 157
16003.39 133
16004.59 140
16005.78 139
16006.98 163
16008.18 148
16009.37 135
16010.57 147
16011.76 151
16012.96 133
16014.16 148
16015.35 140
16016.55 133
16017.74 166
16018.94 166
16020.14 139
16021.33 121
16022.53 143
16023.73 135
16024.92 128
16026.12 127
16027.32 130
16028.51 146
16029.71 143
16030.91 147
16032.10 149
16033.30 148
16034.50 163
16035.69 161
16036.89 142
16038.09 143
16039.28 153
16040.48 161
16041.68 157
16042.88 159
16044.07 155
16045.27 140
16046.47 156
16047.66 119
16048.86 150
16050.06 169
16051.26 155
16052.45 136
16053.65 150
16054.85 159
16056.05 140
16057.24 149
16058.44 174
16059.64 160
16060.84 156
16062.04 165
16063.23 152
16064.43 124
16065.63 130
16066.83 155
16068.03 155
16069.22 145
16070.42 125
16071.62 144
16072.82 152
16074.02 141
16075.22 130
16076.41 144
16077.61 117
16078.81 138
16080.01 124
16081.21 135
16082.41 147
16083.61 122
16084.80 149
16086.00 133
16087.20 150
16088.40 136
16089.60 160
16090.80 145
16092.00 122
16093.20 115
16094.40 161
16095.59 159
16096.79 135
16097.99 142
16099.19 153
16100.39 132
16101.59 158
16102.79 164
16103.99 152
16105.19 143
16106.39 137
16107.59 162
16108.79 121
16109.99 141
16111.19 115
16112.39 137
16113.59 146
16114.79 101
16115.99 128
16117.19 122
16118.39 137
16119.59 136
16120.79 159
16121.99 153
16123.19 150
16124.39 146
16125.59 157
16126.79 124
16127.99 122
16129.19 136
16130.39 109
16131.59 127
16132.79 144
16133.99 150
16135.19 141
16136.39 110
16137.59 114
16138.79 169
16139.99 132
16141.19 138
16142.40 118
16143.60 119
16144.80 123
16146.00 135
16147.20 121
16148.40 117
16149.60 129
16150.80 134
16152.00 133
16153.21 142
16154.41 120
16155.61 121
16156.81 139
16158.01 136
16159.21 126
16160.41 138
16161.62 111
16162.82 113
16164.02 131
16165.22 106
16166.42 103
16167.62 117
16168.83 127
16170.03 141
16171.23 123
16172.43 128
16173.63 134
16174.84 128
16176.04 127
16177.24 126
16178.44 110
16179.65 112
16180.85 118
16182.05 125
16183.25 125
16184.45 142
16185.66 108
16186.86 118
16188.06 133
16189.26 130
16190.47 126
16191.67 130
16192.87 147
16194.08 131
16195.28 146
16196.48 129
16197.68 130
16198.89 123
16200.09 114
16201.29 100
16202.50 124
16203.70 126
16204.90 125
16206.11 121
16207.31 130
16208.51 122
16209.72 106
16210.92 118
16212.12 111
16213.33 123
16214.53 133
16215.73 115
16216.94 135
16218.14 132
16219.35 123
16220.55 108
16221.75 113
16222.96 130
16224.16 129
16225.36 128
16226.57 138
16227.77 125
16228.98 137
16230.18 122
16231.39 128
16232.59 112
16233.79 117
16235.00 114
16236.20 141
16237.41 122
16238.61 106
16239.82 131
16241.02 127
16242.23 107
16243.43 112
16244.63 137
16245.84 118
16247.04 123
16248.25 115
16249.45 136
16250.66 121
16251.86 119
16253.07 104
16254.27 121
16255.48 128
16256.68 115
16257.89 124
16259.09 127
16260.30 122
16261.50 128
16262.71 136
16263.92 127
16265.12 137
16266.33 95
16267.53 117
16268.74 138
16269.94 119
16271.15 129
16272.35 122
16273.56 121
16274.77 132
16275.97 122
16277.18 119
16278.38 120
16279.59 155
16280.80 121
16282.00 117
16283.21 144
16284.41 141
16285.62 137
16286.83 134
16288.03 128
16289.24 132
16290.45 124
16291.65 138
16292.86 132
16294.07 125
16295.27 137
16296.48 148
16297.69 140
16298.89 167
16300.10 149
16301.31 139
16302.51 146
16303.72 154
16304.93 128
16306.13 124
16307.34 146
16308.55 152
16309.75 118
16310.96 146
16312.17 138
16313.38 131
16314.58 135
16315.79 141
16317.00 152
16318.21 147
16319.41 146
16320.62 116
16321.83 130
16323.04 134
16324.24 149
16325.45 151
16326.66 133
16327.87 135
16329.07 141
16330.28 157
16331.49 138
16332.70 128
16333.91 140
16335.11 131
16336.32 103
16337.53 141
16338.74 122
16339.95 130
16341.16 136
16342.36 119
16343.57 119
16344.78 143
16345.99 108
16347.20 127
16348.41 130
16349.61 123
16350.82 120
16352.03 123
16353.24 128
16354.45 102
16355.66 104
16356.87 113
16358.08 134
16359.28 138
16360.49 122
16361.70 125
16362.91 124
16364.12 109
16365.33 130
16366.54 128
16367.75 121
16368.96 124
16370.17 135
16371.38 121
16372.59 111
16373.80 137
16375.01 131
16376.22 125
16377.42 132
16378.63 135
16379.84 111
16381.05 125
16382.26 114
16383.47 144
16384.68 118
16385.89 108
16387.10 106
16388.31 106
16389.52 128
16390.73 125
16391.94 128
16393.15 120
16394.36 137
16395.57 103
16396.78 129
16398.00 105
16399.21 116
16400.42 117
16401.63 128
16402.84 120
16404.05 110
16405.26 116
16406.47 106
16407.68 124
16408.89 116
16410.10 140
16411.31 143
16412.52 116
16413.73 121
16414.95 114
16416.16 117
16417.37 125
16418.58 103
16419.79 125
16421.00 109
16422.21 121
16423.42 124
16424.64 123
16425.85 132
16427.06 106
16428.27 119
16429.48 132
16430.69 115
16431.90 114
16433.12 129
16434.33 132
16435.54 106
16436.75 122
16437.96 130
16439.18 137
16440.39 117
16441.60 140
16442.81 117
16444.02 114
16445.24 126
16446.45 114
16447.66 125
16448.87 132
16450.08 116
16451.30 127
16452.51 123
16453.72 131
16454.93 133
16456.15 119
16457.36 113
16458.57 110
16459.78 112
16461.00 114
16462.21 121
16463.42 129
16464.64 116
16465.85 124
16467.06 119
16468.27 116
16469.49 105
16470.70 111
16471.91 98
16473.13 106
16474.34 129
16475.55 120
16476.77 123
16477.98 120
16479.19 123
16480.41 110
16481.62 105
16482.83 104
16484.05 95
16485.26 108
16486.48 117
16487.69 116
16488.90 120
16490.12 96
16491.33 112
16492.54 125
16493.76 136
16494.97 130
16496.19 107
16497.40 126
16498.61 105
16499.83 108
16501.04 95
16502.26 119
16503.47 121
16504.69 127
16505.90 108
16507.11 101
16508.33 96
16509.54 125
16510.76 102
16511.97 123
16513.19 122
16514.40 138
16515.62 116
16516.83 117
16518.05 116
16519.26 119
16520.48 103
16521.69 105
16522.91 108
16524.12 115
16525.34 121
16526.55 116
16527.77 91
16528.98 109
16530.20 105
16531.41 97
16532.63 98
16533.84 122
16535.06 118
16536.27 106
16537.49 106
16538.71 113
16539.92 129
16541.14 126
16542.35 117
16543.57 117
16544.78 109
16546.00 116
16547.22 119
16548.43 93
16549.65 115
16550.86 122
16552.08 125
16553.30 100
16554.51 92
16555.73 106
16556.94 106
16558.16 129
16559.38 104
16560.59 104
16561.81 120
16563.03 117
16564.24 103
16565.46 127
16566.68 110
16567.89 130
16569.11 130
16570.33 120
16571.54 126
16572.76 122
16573.98 115
16575.19 135
16576.41 138
16577.63 141
16578.85 119
16580.06 120
16581.28 105
16582.50 97
16583.71 103
16584.93 106
16586.15 120
16587.37 113
16588.58 98
16589.80 103
16591.02 120
16592.24 124
16593.45 107
16594.67 101
16595.89 121
16597.11 123
16598.32 111
16599.54 102
16600.76 104
16601.98 98
16603.20 89
16604.41 99
16605.63 90
16606.85 90
16608.07 87
16609.29 105
16610.51 114
16611.72 97
16612.94 88
16614.16 103
16615.38 98
16616.60 93
16617.82 97
16619.03 118
16620.25 118
16621.47 111
16622.69 109
16623.91 110
16625.13 104
16626.35 104
16627.57 127
16628.78 103
16630.00 114
16631.22 99
16632.44 105
16633.66 107
16634.88 85
16636.10 96
16637.32 113
16638.54 97
16639.76 116
16640.98 103
16642.20 127
16643.41 113
16644.63 97
16645.85 101
16647.07 106
16648.29 117
16649.51 108
16650.73 104
16651.95 85
16653.17 117
16654.39 113
16655.61 105
16656.83 86
16658.05 101
16659.27 106
16660.49 95
16661.71 94
16662.93 107
16664.15 104
16665.37 99
16666.59 102
16667.81 102
16669.03 91
16670.25 102
16671.47 123
16672.70 105
16673.92 105
16675.14 102
16676.36 102
16677.58 108
16678.80 110
16680.02 117
16681.24 94
16682.46 115
16683.68 99
16684.90 117
16686.12 119
16687.35 116
16688.57 149
16689.79 123
16691.01 116
16692.23 108
16693.45 122
16694.67 130
16695.89 108
16697.12 117
16698.34 131
16699.56 133
16700.78 108
16702.00 95
16703.22 91
16704.44 103
16705.67 128
16706.89 97
16708.11 84
16709.33 107
16710.55 118
16711.78 105
16713.00 102
16714.22 107
16715.44 108
16716.66 120
16717.89 93
16719.11 116
16720.33 117
16721.55 107
16722.78 104
16724.00 120
16725.22 89
16726.44 116
16727.67 112
16728.89 113
16730.11 120
16731.33 116
16732.56 116
16733.78 122
16735.00 110
16736.22 123
16737.45 103
16738.67 112
16739.89 102
16741.12 105
16742.34 104
16743.56 96
16744.79 102
16746.01 122
16747.23 94
16748.46 107
16749.68 121
16750.90 85
16752.13 91
16753.35 102
16754.57 108
16755.80 105
16757.02 113
16758.24 94
16759.47 107
16760.69 107
16761.92 98
16763.14 104
16764.36 112
16765.59 98
16766.81 102
16768.04 124
16769.26 102
16770.48 123
16771.71 114
16772.93 114
16774.16 106
16775.38 106
16776.60 120
16777.83 114
16779.05 111
16780.28 113
16781.50 100
16782.73 91
16783.95 114
16785.18 126
16786.40 106
16787.63 106
16788.85 122
16790.08 127
16791.30 110
16792.53 98
16793.75 95
16794.98 92
16796.20 108
16797.43 102
16798.65 92
16799.88 142
16801.10 106
16802.33 119
16803.55 120
16804.78 112
16806.00 105
16807.23 99
16808.45 88
16809.68 112
16810.90 120
16812.13 112
16813.36 107
16814.58 108
16815.81 98
16817.03 116
16818.26 100
16819.49 104
16820.71 100
16821.94 111
16823.16 113
16824.39 109
16825.62 105
16826.84 95
16828.07 124
16829.29 111
16830.52 101
16831.75 111
16832.97 143
16834.20 113
16835.43 116
16836.65 116
16837.88 128
16839.11 112
16840.33 129
16841.56 127
16842.79 120
16844.01 91
16845.24 105
16846.47 106
16847.69 129
16848.92 123
16850.15 104
16851.37 112
16852.60 124
16853.83 111
16855.06 93
16856.28 119
16857.51 135
16858.74 129
16859.97 112
16861.19 123
16862.42 107
16863.65 110
16864.88 126
16866.10 130
16867.33 121
16868.56 126
16869.79 139
16871.01 119
16872.24 119
16873.47 130
16874.70 122
16875.93 158
16877.15 149
16878.38 123
16879.61 105
16880.84 115
16882.07 135
16883.29 152
16884.52 125
16885.75 132
16886.98 142
16888.21 143
16889.44 132
16890.67 150
16891.89 148
16893.12 144
16894.35 145
16895.58 166
16896.81 142
16898.04 131
16899.27 144
16900.50 143
16901.72 128
16902.95 130
16904.18 143
16905.41 128
16906.64 148
16907.87 132
16909.10 125
16910.33 133
16911.56 128
16912.79 130
16914.02 145
16915.25 130
16916.47 127
16917.70 155
16918.93 134
16920.16 118
16921.39 119
16922.62 131
16923.85 143
16925.08 131
16926.31 129
16927.54 139
16928.77 136
16930.00 151
16931.23 131
16932.46 138
16933.69 133
16934.92 132
16936.15 124
16937.38 110
16938.61 118
16939.84 131
16941.07 135
16942.30 115
16943.53 111
16944.76 107
16946.00 145
16947.23 113
16948.46 118
16949.69 112
16950.92 124
16952.15 120
16953.38 149
16954.61 104
16955.84 104
16957.07 105
16958.30 116
16959.53 137
16960.77 108
16962.00 132
16963.23 108
16964.46 140
16965.69 115
16966.92 103
16968.15 136
16969.38 102
16970.62 101
16971.85 107
16973.08 111
16974.31 114
16975.54 135
16976.77 110
16978.01 118
16979.24 97
16980.47 125
16981.70 112
16982.93 109
16984.16 100
16985.40 111
16986.63 119
16987.86 117
16989.09 100
16990.32 120
16991.56 109
16992.79 116
16994.02 121
16995.25 99
16996.49 116
16997.72 100
16998.95 127
17000.18 117
17001.42 102
17002.65 113
17003.88 132
17005.11 108
17006.35 125
17007.58 116
17008.81 111
17010.05 114
17011.28 110
17012.51 116
17013.74 117
17014.98 114
17016.21 112
17017.44 104
17018.68 98
17019.91 106
17021.14 109
17022.38 100
17023.61 98
17024.84 116
17026.08 97
17027.31 117
17028.54 83
17029.78 81
17031.01 98
17032.25 113
17033.48 113
17034.71 95
17035.95 92
17037.18 102
17038.41 95
17039.65 114
17040.88 86
17042.12 88
17043.35 110
17044.58 102
17045.82 105
17047.05 92
17048.29 105
17049.52 115
17050.76 108
17051.99 105
17053.22 75
17054.46 109
17055.69 109
17056.93 118
17058.16 102
17059.40 94
17060.63 97
17061.87 112
17063.10 126
17064.34 102
17065.57 80
17066.81 96
17068.04 99
17069.28 89
17070.51 85
17071.75 95
17072.98 108
17074.22 94
17075.45 97
17076.69 93
17077.92 103
17079.16 102
17080.39 107
17081.63 85
17082.86 84
17084.10 105
17085.34 124
17086.57 94
17087.81 98
17089.04 95
17090.28 96
17091.51 120
17092.75 112
17093.99 90
17095.22 87
17096.46 109
17097.69 90
17098.93 96
17100.17 110
17101.40 113
17102.64 104
17103.88 102
17105.11 98
17106.35 95
17107.58 98
17108.82 97
17110.06 90
17111.29 99
17112.53 97
17113.77 93
17115.00 108
17116.24 87
17117.48 106
17118.71 103
17119.95 106
17121.19 79
17122.43 94
17123.66 90
17124.90 95
17126.14 125
17127.37 100
17128.61 90
17129.85 100
17131.09 89
17132.32 106
17133.56 113
17134.80 91
17136.03 96
17137.27 81
17138.51 113
17139.75 90
17140.99 113
17142.22 96
17143.46 88
17144.70 93
17145.94 85
17147.17 108
17148.41 112
17149.65 100
17150.89 101
17152.13 106
17153.36 108
17154.60 94
17155.84 108
17157.08 118
17158.32 97
17159.56 107
17160.79 101
17162.03 127
17163.27 105
17164.51 95
17165.75 79
17166.99 97
17168.22 99
17169.46 97
17170.70 88
17171.94 95
17173.18 112
17174.42 84
17175.66 94
17176.90 93
17178.14 87
17179.37 85
17180.61 78
17181.85 106
17183.09 99
17184.33 89
17185.57 108
17186.81 100
17188.05 96
17189.29 105
17190.53 89
17191.77 80
17193.01 95
17194.25 80
17195.49 84
17196.73 92
17197.97 82
17199.20 94
17200.44 71
17201.68 88
17202.92 95
17204.16 105
17205.40 95
17206.64 99
17207.88 84
17209.12 92
17210.36 91
17211.60 89
17212.84 94
17214.09 73
17215.33 85
17216.57 88
17217.81 87
17219.05 96
17220.29 100
17221.53 86
17222.77 83
17224.01 87
17225.25 104
17226.49 83
17227.73 82
17228.97 90
17230.21 84
17231.45 77
17232.69 81
17233.94 83
17235.18 93
17236.42 83
17237.66 90
17238.90 85
17240.14 83
17241.38 102
17242.62 103
17243.87 104
17245.11 92
17246.35 84
17247.59 88
17248.83 86
17250.07 90
17251.31 89
17252.56 86
17253.80 90
17255.04 103
17256.28 100
17257.52 107
17258.77 112
17260.01 101
17261.25 105
17262.49 102
17263.73 103
17264.98 101
17266.22 93
17267.46 116
17268.70 92
17269.94 95
17271.19 104
17272.43 99
17273.67 96
17274.91 81
17276.16 107
17277.40 91
17278.64 93
17279.88 85
17281.13 114
17282.37 104
17283.61 97
17284.86 93
17286.10 103
17287.34 86
17288.58 98
17289.83 86
17291.07 102
17292.31 93
17293.56 92
17294.80 110
17296.04 79
17297.29 92
17298.53 85
17299.77 118
17301.02 96
17302.26 92
17303.50 95
17304.75 102
17305.99 97
17307.23 97
17308.48 99
17309.72 90
17310.97 104
17312.21 99
17313.45 98
17314.70 98
17315.94 89
17317.19 105
17318.43 110
17319.67 103
17320.92 91
17322.16 90
17323.41 96
17324.65 74
17325.89 88
17327.14 91
17328.38 98
17329.63 87
17330.87 109
17332.12 87
17333.36 96
17334.61 98
17335.85 93
17337.10 95
17338.34 85
17339.59 103
17340.83 89
17342.08 86
17343.32 96
17344.56 101
17345.81 92
17347.06 90
17348.30 100
17349.55 110
17350.79 99
17352.04 86
17353.28 98
17354.53 105
17355.77 115
17357.02 92
17358.26 90
17359.51 110
17360.75 111
17362.00 87
17363.25 100
17364.49 66
17365.74 85
17366.98 94
17368.23 122
17369.47 77
17370.72 96
17371.97 87
17373.21 103
17374.46 108
17375.70 89
17376.95 65
17378.20 81
17379.44 118
17380.69 92
17381.94 95
17383.18 94
17384.43 104
17385.68 105
17386.92 88
17388.17 74
17389.41 86
17390.66 99
17391.91 107
17393.15 89
17394.40 95
17395.65 92
17396.90 99
17398.14 103
17399.39 97
17400.64 114
17401.88 90
17403.13 91
17404.38 91
17405.62 104
17406.87 93
17408.12 81
17409.37 93
17410.61 101
17411.86 71
17413.11 92
17414.36 80
17415.60 93
17416.85 83
17418.10 81
17419.35 114
17420.59 102
17421.84 104
17423.09 82
17424.34 91
17425.59 75
17426.83 102
17428.08 106
17429.33 82
17430.58 70
17431.83 104
17433.07 72
17434.32 69
17435.57 93
17436.82 86
17438.07 114
17439.32 71
17440.56 75
17441.81 83
17443.06 92
17444.31 89
17445.56 87
17446.81 94
17448.06 89
17449.31 82
17450.55 94
17451.80 71
17453.05 77
17454.30 99
17455.55 89
17456.80 111
17458.05 88
17459.30 80
17460.55 71
17461.80 95
17463.04 86
17464.29 77
17465.54 85
17466.79 112
17468.04 90
17469.29 102
17470.54 91
17471.79 80
17473.04 70
17474.29 86
17475.54 92
17476.79 86
17478.04 97
17479.29 97
17480.54 109
17481.79 73
17483.04 78
17484.29 86
17485.54 95
17486.79 60
17488.04 91
17489.29 78
17490.54 80
17491.79 81
17493.04 80
17494.29 92
17495.54 87
17496.79 103
17498.04 77
17499.29 80
17500.54 64
17501.79 70
17503.04 99
17504.30 71
17505.55 58
17506.80 97
17508.05 78
17509.30 94
17510.55 106
17511.80 98
17513.05 105
17514.30 79
17515.55 94
17516.81 62
17518.06 87
17519.31 84
17520.56 103
17521.81 100
17523.06 97
17524.31 91
17525.56 109
17526.82 95
17528.07 85
17529.32 98
17530.57 83
17531.82 89
17533.07 99
17534.33 79
17535.58 89
17536.83 109
17538.08 80
17539.33 96
17540.59 83
17541.84 100
17543.09 77
17544.34 101
17545.60 95
17546.85 111
17548.10 93
17549.35 93
17550.60 78
17551.86 82
17553.11 94
17554.36 96
17555.61 96
17556.87 79
17558.12 90
17559.37 99
17560.63 99
17561.88 79
17563.13 78
17564.38 77
17565.64 104
17566.89 74
17568.14 91
17569.40 86
17570.65 88
17571.90 81
17573.16 92
17574.41 103
17575.66 85
17576.92 106
17578.17 73
17579.42 96
17580.68 83
17581.93 99
17583.18 84
17584.44 87
17585.69 79
17586.94 88
17588.20 83
17589.45 89
17590.71 94
17591.96 89
17593.21 95
17594.47 78
17595.72 87
17596.98 84
17598.23 86
17599.48 85
17600.74 89
17601.99 77
17603.25 83
17604.50 69
17605.75 76
17607.01 85
17608.26 92
17609.52 91
17610.77 96
17612.03 95
17613.28 96
17614.54 90
17615.79 79
17617.05 100
17618.30 91
17619.56 88
17620.81 73
17622.07 87
17623.32 83
17624.58 81
17625.83 98
17627.09 85
17628.34 93
17629.60 88
17630.85 86
17632.11 100
17633.36 85
17634.62 89
17635.87 96
17637.13 82
17638.38 97
17639.64 72
17640.90 77
17642.15 86
17643.41 91
17644.66 90
17645.92 97
17647.17 77
17648.43 86
17649.69 82
17650.94 79
17652.20 100
17653.45 74
17654.71 93
17655.97 84
17657.22 92
17658.48 92
17659.74 109
17660.99 92
17662.25 82
17663.50 98
17664.76 117
17666.02 98
17667.27 106
17668.53 101
17669.79 78
17671.04 99
17672.30 85
17673.56 104
17674.81 76
17676.07 99
17677.33 91
17678.59 89
17679.84 98
17681.10 109
17682.36 84
17683.61 98
17684.87 72
17686.13 94
17687.39 97
17688.64 90
17689.90 89
17691.16 86
17692.42 74
17693.67 87
17694.93 87
17696.19 89
17697.45 82
17698.70 94
17699.96 92
17701.22 86
17702.48 85
17703.73 70
17704.99 92
17706.25 79
17707.51 99
17708.77 78
17710.02 78
17711.28 89
17712.54 100
17713.80 87
17715.06 78
17716.32 86
17717.57 85
17718.83 89
17720.09 67
17721.35 91
17722.61 87
17723.87 92
17725.13 76
17726.38 86
17727.64 91
17728.90 78
17730.16 113
17731.42 97
17732.68 95
17733.94 84
17735.20 93
17736.46 104
17737.71 86
17738.97 71
17740.23 77
17741.49 97
17742.75 90
17744.01 79
17745.27 78
17746.53 118
17747.79 88
17749.05 96
17750.31 88
17751.57 83
17752.83 103
17754.09 87
17755.35 68
17756.61 92
17757.87 96
17759.13 79
17760.39 78
17761.65 85
17762.91 97
17764.17 106
17765.43 103
17766.69 87
17767.95 81
17769.21 83
17770.47 79
17771.73 85
17772.99 79
17774.25 96
17775.51 90
17776.77 79
17778.03 102
17779.29 76
17780.55 83
17781.81 87
17783.07 119
17784.33 89
17785.59 85
17786.85 82
17788.12 105
17789.38 102
17790.64 95
17791.90 76
17793.16 82
17794.42 100
17795.68 88
17796.94 89
17798.20 83
17799.47 81
17800.73 86
17801.99 94
17803.25 96
17804.51 80
17805.77 88
17807.03 101
17808.30 71
17809.56 86
17810.82 95
17812.08 84
17813.34 90
17814.60 95
17815.87 89
17817.13 112
17818.39 102
17819.65 80
17820.91 78
17822.18 78
17823.44 98
17824.70 95
17825.96 101
17827.23 86
17828.49 82
17829.75 92
17831.01 74
17832.27 83
17833.54 101
17834.80 140
17836.06 87
17837.33 94
17838.59 97
17839.85 102
17841.11 94
17842.38 94
17843.64 91
17844.90 63
17846.16 85
17847.43 99
17848.69 85
17849.95 79
17851.22 64
17852.48 89
17853.74 83
17855.01 95
17856.27 78
17857.53 73
17858.80 81
17860.06 84
17861.32 106
17862.59 81
17863.85 81
17865.11 74
17866.38 92
17867.64 72
17868.91 78
17870.17 86
17871.43 81
17872.70 95
17873.96 82
17875.23 75
17876.49 98
17877.75 73
17879.02 89
17880.28 83
17881.55 80
17882.81 86
17884.07 75
17885.34 83
17886.60 69
17887.87 87
17889.13 98
17890.40 101
17891.66 95
17892.93 92
17894.19 101
17895.46 107
17896.72 116
17897.98 90
17899.25 101
17900.51 93
17901.78 99
17903.04 94
17904.31 74
17905.57 83
17906.84 78
17908.10 82
17909.37 101
17910.64 123
17911.90 87
17913.17 87
17914.43 96
17915.70 98
17916.96 74
17918.23 74
17919.49 65
17920.76 82
17922.02 95
17923.29 92
17924.56 78
17925.82 82
17927.09 81
17928.35 76
17929.62 63
17930.89 80
17932.15 76
17933.42 93
17934.68 84
17935.95 75
17937.22 73
17938.48 80
17939.75 77
17941.01 81
17942.28 79
17943.55 59
17944.81 69
17946.08 70
17947.35 90
17948.61 82
17949.88 78
17951.15 80
17952.41 88
17953.68 82
17954.95 72
17956.21 77
17957.48 71
17958.75 58
17960.01 80
17961.28 81
17962.55 65
17963.82 75
17965.08 75
17966.35 75
17967.62 91
17968.89 96
17970.15 93
17971.42 81
17972.69 85
17973.95 86
17975.22 87
17976.49 77
17977.76 64
17979.03 73
17980.29 86
17981.56 86
17982.83 86
17984.10 71
17985.36 79
17986.63 94
17987.90 102
17989.17 76
17990.44 75
17991.70 94
17992.97 92
17994.24 74
17995.51 70
17996.78 81
17998.05 88
17999.31 78
18000.58 79
18001.85 97
18003.12 75
18004.39 95
18005.66 106
18006.93 74
18008.19 77
18009.46 82
18010.73 85
18012.00 99
18013.27 109
18014.54 74
18015.81 72
18017.08 89
18018.35 82
18019.61 95
18020.88 85
18022.15 92
18023.42 74
18024.69 72
18025.96 98
18027.23 82
18028.50 85
18029.77 80
18031.04 92
18032.31 71
18033.58 76
18034.85 71
18036.12 70
18037.39 78
18038.66 84
18039.93 96
18041.20 82
18042.47 72
18043.74 87
18045.01 67
18046.28 82
18047.55 67
18048.82 82
18050.09 74
18051.36 73
18052.63 89
18053.90 59
18055.17 98
18056.44 95
18057.71 92
18058.98 90
18060.25 70
18061.52 73
18062.79 81
18064.06 92
18065.33 77
18066.60 69
18067.87 93
18069.14 107
18070.42 99
18071.69 77
18072.96 83
18074.23 91
18075.50 98
18076.77 98
18078.04 63
18079.31 81
18080.58 67
18081.86 94
18083.13 76
18084.40 80
18085.67 82
18086.94 76
18088.21 86
18089.48 64
18090.76 73
18092.03 63
18093.30 91
18094.57 83
18095.84 75
18097.12 53
18098.39 77
18099.66 84
18100.93 73
18102.20 81
18103.47 67
18104.75 72
18106.02 90
18107.29 87
18108.56 62
18109.84 77
18111.11 72
18112.38 92
18113.65 83
18114.93 82
18116.20 63
18117.47 78
18118.74 76
18120.02 86
18121.29 86
18122.56 64
18123.83 85
18125.11 86
18126.38 85
18127.65 81
18128.93 89
18130.20 91
18131.47 84
18132.74 79
18134.02 86
18135.29 79
18136.56 97
18137.84 100
18139.11 73
18140.38 81
18141.66 98
18142.93 96
18144.20 85
18145.48 91
18146.75 67
18148.03 104
18149.30 83
18150.57 96
18151.85 82
18153.12 87
18154.39 87
18155.67 88
18156.94 71
18158.22 81
18159.49 78
18160.76 84
18162.04 74
18163.31 70
18164.59 91
18165.86 74
18167.14 73
18168.41 60
18169.68 73
18170.96 72
18172.23 68
18173.51 61
18174.78 71
18176.06 78
18177.33 99
18178.61 82
18179.88 78
18181.16 74
18182.43 84
18183.71 90
18184.98 85
18186.26 67
18187.53 74
18188.81 68
18190.08 77
18191.36 79
18192.63 77
18193.91 86
18195.18 81
18196.46 89
18197.73 66
18199.01 75
18200.28 81
18201.56 100
18202.83 84
18204.11 85
18205.39 86
18206.66 81
18207.94 85
18209.21 66
18210.49 77
18211.77 72
18213.04 91
18214.32 90
18215.59 81
18216.87 68
18218.15 83
18219.42 93
18220.70 101
18221.97 92
18223.25 84
18224.53 83
18225.80 68
18227.08 92
18228.36 87
18229.63 86
18230.91 66
18232.19 84
18233.46 90
18234.74 88
18236.02 73
18237.29 86
18238.57 84
18239.85 87
18241.12 95
18242.40 78
18243.68 81
18244.95 67
18246.23 50
18247.51 75
18248.79 82
18250.06 70
18251.34 80
18252.62 84
18253.89 95
18255.17 69
18256.45 76
18257.73 85
18259.00 88
18260.28 80
18261.56 75
18262.84 92
18264.12 81
18265.39 83
18266.67 99
18267.95 89
18269.23 81
18270.50 98
18271.78 76
18273.06 91
18274.34 68
18275.62 87
18276.90 78
18278.17 87
18279.45 82
18280.73 75
18282.01 81
18283.29 90
18284.57 93
18285.84 77
18287.12 62
18288.40 73
18289.68 79
18290.96 62
18292.24 85
18293.52 65
18294.79 76
18296.07 89
18297.35 90
18298.63 89
18299.91 98
18301.19 87
18302.47 70
18303.75 76
18305.03 88
18306.31 95
18307.58 78
18308.86 80
18310.14 88
18311.42 83
18312.70 60
18313.98 93
18315.26 82
18316.54 100
18317.82 78
18319.10 88
18320.38 84
18321.66 71
18322.94 83
18324.22 92
18325.50 84
18326.78 69
18328.06 88
18329.34 89
18330.62 105
18331.90 77
18333.18 66
18334.46 84
18335.74 79
18337.02 66
18338.30 89
18339.58 67
18340.86 68
18342.14 69
18343.42 84
18344.70 79
18345.98 79
18347.26 67
18348.54 80
18349.83 79
18351.11 64
18352.39 72
18353.67 84
18354.95 94
18356.23 68
18357.51 69
18358.79 78
18360.07 58
18361.35 68
18362.64 81
18363.92 93
18365.20 77
18366.48 73
18367.76 75
18369.04 68
18370.32 53
18371.61 73
18372.89 99
18374.17 71
18375.45 66
18376.73 84
18378.01 91
18379.30 64
18380.58 66
18381.86 75
18383.14 88
18384.42 68
18385.70 97
18386.99 71
18388.27 74
18389.55 73
18390.83 81
18392.12 94
18393.40 70
18394.68 76
18395.96 94
18397.24 81
18398.53 88
18399.81 80
18401.09 95
18402.37 74
18403.66 80
18404.94 84
18406.22 97
18407.51 89
18408.79 78
18410.07 91
18411.35 89
18412.64 85
18413.92 70
18415.20 74
18416.49 79
18417.77 71
18419.05 68
18420.34 94
18421.62 90
18422.90 79
18424.19 70
18425.47 85
18426.75 84
18428.04 62
18429.32 87
18430.60 86
18431.89 63
18433.17 72
18434.45 80
18435.74 84
18437.02 85
18438.31 91
18439.59 81
18440.87 82
18442.16 68
18443.44 68
18444.73 71
18446.01 94
18447.29 90
18448.58 78
18449.86 79
18451.15 66
18452.43 75
18453.71 83
18455.00 85
18456.28 72
18457.57 78
18458.85 79
18460.14 73
18461.42 78
18462.71 83
18463.99 80
18465.28 73
18466.56 85
18467.85 93
18469.13 92
18470.42 82
18471.70 86
18472.99 85
18474.27 77
18475.56 62
18476.84 58
18478.13 73
18479.41 73
18480.70 65
18481.98 73
18483.27 64
18484.55 83
18485.84 74
18487.12 73
18488.41 76
18489.70 95
18490.98 91
18492.27 89
18493.55 78
18494.84 70
18496.12 79
18497.41 97
18498.70 75
18499.98 72
18501.27 71
18502.55 70
18503.84 89
18505.13 76
18506.41 94
18507.70 84
18508.99 85
18510.27 69
18511.56 101
18512.84 75
18514.13 76
18515.42 70
18516.70 92
18517.99 68
18519.28 67
18520.56 69
18521.85 74
18523.14 81
18524.42 70
18525.71 82
18527.00 92
18528.29 72
18529.57 74
18530.86 78
18532.15 71
18533.43 68
18534.72 67
18536.01 83
18537.30 82
18538.58 78
18539.87 77
18541.16 68
18542.45 78
18543.73 74
18545.02 68
18546.31 104
18547.60 85
18548.88 78
18550.17 76
18551.46 68
18552.75 71
18554.03 68
18555.32 89
18556.61 78
18557.90 68
18559.19 65
18560.47 87
18561.76 82
18563.05 69
18564.34 94
18565.63 85
18566.92 78
18568.20 88
18569.49 80
18570.78 67
18572.07 84
18573.36 70
18574.65 72
18575.94 80
18577.22 69
18578.51 68
18579.80 84
18581.09 91
18582.38 84
18583.67 99
18584.96 86
18586.25 88
18587.54 92
18588.82 87
18590.11 80
18591.40 80
18592.69 81
18593.98 83
18595.27 86
18596.56 92
18597.85 85
18599.14 80
18600.43 86
18601.72 87
18603.01 100
18604.30 94
18605.59 76
18606.88 96
18608.17 96
18609.46 92
18610.75 75
18612.04 86
18613.33 98
18614.62 73
18615.91 84
18617.20 78
18618.49 72
18619.78 85
18621.07 102
18622.36 101
18623.65 104
18624.94 95
18626.23 94
18627.52 93
18628.81 81
18630.10 90
18631.39 75
18632.68 80
18633.97 94
18635.26 81
18636.55 99
18637.84 97
18639.13 91
18640.42 109
18641.72 81
18643.01 73
18644.30 81
18645.59 92
18646.88 82
18648.17 81
18649.46 77
18650.75 107
18652.04 86
18653.34 89
18654.63 87
18655.92 92
18657.21 80
18658.50 91
18659.79 117
18661.09 111
18662.38 89
18663.67 94
18664.96 68
18666.25 96
18667.54 98
18668.84 87
18670.13 93
18671.42 78
18672.71 89
18674.00 96
18675.30 85
18676.59 80
18677.88 107
18679.17 99
18680.46 90
18681.76 102
18683.05 86
18684.34 81
18685.63 97
18686.93 89
18688.22 69
18689.51 73
18690.80 85
18692.10 90
18693.39 82
18694.68 76
18695.98 84
18697.27 96
18698.56 78
18699.85 87
18701.15 83
18702.44 92
18703.73 73
18705.03 79
18706.32 85
18707.61 79
18708.91 86
18710.20 81
18711.49 83
18712.79 60
18714.08 87
18715.37 92
18716.67 82
18717.96 86
18719.25 79
18720.55 76
18721.84 101
18723.14 82
18724.43 83
18725.72 83
18727.02 89
18728.31 82
18729.60 80
18730.90 67
18732.19 91
18733.49 88
18734.78 71
18736.08 67
18737.37 75
18738.66 82
18739.96 81
18741.25 86
18742.55 58
18743.84 95
18745.14 96
18746.43 77
18747.73 49
18749.02 74
18750.31 72
18751.61 84
18752.90 80
18754.20 73
18755.49 68
18756.79 79
18758.08 81
18759.38 78
18760.67 63
18761.97 88
18763.26 111
18764.56 78
18765.85 56
18767.15 69
18768.45 83
18769.74 83
18771.04 56
18772.33 71
18773.63 79
18774.92 80
18776.22 70
18777.51 76
18778.81 85
18780.11 76
18781.40 70
18782.70 75
18783.99 68
18785.29 59
18786.58 79
18787.88 77
18789.18 92
18790.47 107
18791.77 89
18793.07 86
18794.36 75
18795.66 89
18796.95 69
18798.25 75
18799.55 76
18800.84 80
18802.14 87
18803.44 66
18804.73 77
18806.03 95
18807.33 83
18808.62 66
18809.92 73
18811.22 69
18812.51 70
18813.81 60
18815.11 76
18816.40 83
18817.70 83
18819.00 75
18820.30 63
18821.59 82
18822.89 64
18824.19 62
18825.48 70
18826.78 91
18828.08 79
18829.38 75
18830.67 77
18831.97 107
18833.27 75
18834.57 68
18835.86 62
18837.16 61
18838.46 65
18839.76 89
18841.06 88
18842.35 73
18843.65 58
18844.95 73
18846.25 83
18847.55 57
18848.84 67
18850.14 80
18851.44 109
18852.74 76
18854.04 74
18855.34 60
18856.63 91
18857.93 70
18859.23 85
18860.53 69
18861.83 83
18863.13 75
18864.42 84
18865.72 76
18867.02 79
18868.32 77
18869.62 75
18870.92 86
18872.22 54
18873.52 69
18874.82 70
18876.11 74
18877.41 71
18878.71 77
18880.01 54
18881.31 72
18882.61 70
18883.91 80
18885.21 81
18886.51 81
18887.81 82
18889.11 76
18890.41 67
18891.71 55
18893.01 81
18894.31 80
18895.61 55
18896.91 53
18898.21 79
18899.51 75
18900.81 78
18902.11 73
18903.41 67
18904.71 89
18906.01 86
18907.31 72
18908.61 78
18909.91 78
18911.21 66
18912.51 79
18913.81 72
18915.11 68
18916.41 57
18917.71 85
18919.01 69
18920.31 82
18921.61 58
18922.91 92
18924.21 88
18925.51 61
18926.81 79
18928.11 80
18929.42 67
18930.72 76
18932.02 80
18933.32 77
18934.62 77
18935.92 71
18937.22 69
18938.52 57
18939.82 88
18941.13 79
18942.43 93
18943.73 64
18945.03 58
18946.33 74
18947.63 87
18948.93 65
18950.24 64
18951.54 79
18952.84 68
18954.14 74
18955.44 74
18956.74 69
18958.05 66
18959.35 92
18960.65 88
18961.95 87
18963.25 82
18964.56 77
18965.86 85
18967.16 71
18968.46 90
18969.77 67
18971.07 85
18972.37 80
18973.67 74
18974.98 61
18976.28 72
18977.58 77
18978.88 67
18980.19 55
18981.49 96
18982.79 76
18984.09 69
18985.40 76
18986.70 74
18988.00 76
18989.31 73
18990.61 93
18991.91 76
18993.21 69
18994.52 57
18995.82 88
18997.12 74
18998.43 71
18999.73 58
19001.03 71
19002.34 78
19003.64 76
19004.94 77
19006.25 78
19007.55 70
19008.86 77
19010.16 73
19011.46 83
19012.77 66
19014.07 56
19015.37 70
19016.68 73
19017.98 78
19019.29 71
19020.59 93
19021.89 79
19023.20 69
19024.50 82
19025.81 85
19027.11 72
19028.42 70
19029.72 79
19031.02 87
19032.33 75
19033.63 64
19034.94 81
19036.24 79
19037.55 68
19038.85 53
19040.16 96
19041.46 60
19042.77 70
19044.07 91
19045.38 93
19046.68 81
19047.99 78
19049.29 93
19050.60 82
19051.90 61
19053.21 67
19054.51 84
19055.82 80
19057.12 86
19058.43 68
19059.73 85
19061.04 73
19062.34 67
19063.65 77
19064.95 79
19066.26 84
19067.57 76
19068.87 75
19070.18 71
19071.48 81
19072.79 89
19074.10 92
19075.40 73
19076.71 68
19078.01 68
19079.32 89
19080.63 67
19081.93 76
19083.24 79
19084.54 92
19085.85 71
19087.16 50
19088.46 75
19089.77 75
19091.08 95
19092.38 93
19093.69 72
19095.00 64
19096.30 89
19097.61 70
19098.92 92
19100.22 80
19101.53 73
19102.84 106
19104.14 98
19105.45 75
19106.76 83
19108.06 77
19109.37 83
19110.68 65
19111.99 73
19113.29 87
19114.60 64
19115.91 82
19117.21 73
19118.52 79
19119.83 66
19121.14 76
19122.44 84
19123.75 78
19125.06 72
19126.37 61
19127.68 87
19128.98 82
19130.29 77
19131.60 69
19132.91 85
19134.21 70
19135.52 70
19136.83 90
19138.14 71
19139.45 64
19140.76 69
19142.06 89
19143.37 102
19144.68 78
19145.99 90
19147.30 88
19148.61 85
19149.91 99
19151.22 76
19152.53 101
19153.84 68
19155.15 84
19156.46 75
19157.77 82
19159.07 62
19160.38 86
19161.69 80
19163.00 84
19164.31 66
19165.62 71
19166.93 83
19168.24 80
19169.55 73
19170.86 75
19172.17 72
19173.47 66
19174.78 90
19176.09 75
19177.40 71
19178.71 64
19180.02 106
19181.33 91
19182.64 66
19183.95 62
19185.26 74
19186.57 73
19187.88 83
19189.19 59
19190.50 90
19191.81 89
19193.12 67
19194.43 86
19195.74 65
19197.05 75
19198.36 56
19199.67 80
19200.98 69
19202.29 73
19203.60 71
19204.91 75
19206.22 84
19207.53 62
19208.84 60
19210.15 72
19211.46 85
19212.77 64
19214.09 60
19215.40 72
19216.71 72
19218.02 69
19219.33 88
19220.64 61
19221.95 72
19223.26 82
19224.57 73
19225.88 62
19227.19 80
19228.51 70
19229.82 79
19231.13 74
19232.44 67
19233.75 74
19235.06 67
19236.37 77
19237.69 58
19239.00 75
19240.31 70
19241.62 64
19242.93 63
19244.24 77
19245.56 67
19246.87 76
19248.18 81
19249.49 62
19250.80 74
19252.12 61
19253.43 41
19254.74 78
19256.05 60
19257.36 61
19258.68 73
19259.99 71
19261.30 69
19262.61 57
19263.93 67
19265.24 56
19266.55 86
19267.86 75
19269.18 84
19270.49 70
19271.80 70
19273.11 89
19274.43 70
19275.74 82
19277.05 70
19278.36 78
19279.68 82
19280.99 82
19282.30 75
19283.62 73
19284.93 53
19286.24 81
19287.56 67
19288.87 63
19290.18 79
19291.50 66
19292.81 71
19294.12 66
19295.44 73
19296.75 60
19298.06 62
19299.38 55
19300.69 68
19302.00 74
19303.32 64
19304.63 69
19305.95 68
19307.26 79
19308.57 65
19309.89 66
19311.20 72
19312.52 69
19313.83 68
19315.14 62
19316.46 56
19317.77 54
19319.09 87
19320.40 88
19321.72 63
19323.03 61
19324.34 57
19325.66 72
19326.97 75
19328.29 69
19329.60 65
19330.92 87
19332.23 112
19333.55 56
19334.86 60
19336.18 57
19337.49 87
19338.81 63
19340.12 48
19341.44 78
19342.75 82
19344.07 65
19345.38 74
19346.70 57
19348.01 74
19349.33 80
19350.64 78
19351.96 79
19353.27 55
19354.59 73
19355.91 79
19357.22 81
19358.54 75
19359.85 55
19361.17 61
19362.48 85
19363.80 70
19365.12 63
19366.43 69
19367.75 75
19369.06 82
19370.38 50
19371.70 45
19373.01 75
19374.33 86
19375.64 84
19376.96 79
19378.28 76
19379.59 83
19380.91 84
19382.23 69
19383.54 55
19384.86 73
19386.18 79
19387.49 98
19388.81 57
19390.13 74
19391.44 67
19392.76 69
19394.08 66
19395.39 43
19396.71 66
19398.03 76
19399.34 76
19400.66 58
19401.98 49
19403.30 75
19404.61 79
19405.93 72
19407.25 75
19408.56 54
19409.88 76
19411.20 78
19412.52 74
19413.83 61
19415.15 73
19416.47 77
19417.79 61
19419.10 76
19420.42 72
19421.74 83
19423.06 72
19424.38 84
19425.69 64
19427.01 56
19428.33 67
19429.65 86
19430.97 68
19432.28 59
19433.60 76
19434.92 79
19436.24 72
19437.56 44
19438.88 72
19440.19 79
19441.51 80
19442.83 73
19444.15 70
19445.47 66
19446.79 68
19448.11 73
19449.42 60
19450.74 52
19452.06 69
19453.38 72
19454.70 63
19456.02 53
19457.34 76
19458.66 68
19459.98 75
19461.30 81
19462.61 49
19463.93 80
19465.25 73
19466.57 66
19467.89 64
19469.21 75
19470.53 62
19471.85 79
19473.17 75
19474.49 72
19475.81 55
19477.13 68
19478.45 87
19479.77 65
19481.09 65
19482.41 85
19483.73 92
19485.05 70
19486.37 59
19487.69 81
19489.01 66
19490.33 67
19491.65 79
19492.97 71
19494.29 78
19495.61 72
19496.93 78
19498.25 61
19499.57 77
19500.89 66
19502.21 73
19503.53 95
19504.85 68
19506.17 70
19507.49 77
19508.81 84
19510.14 77
19511.46 63
19512.78 76
19514.10 72
19515.42 80
19516.74 68
19518.06 72
19519.38 71
19520.70 64
19522.02 64
19523.35 76
19524.67 74
19525.99 78
19527.31 72
19528.63 75
19529.95 67
19531.27 80
19532.60 91
19533.92 79
19535.24 83
19536.56 67
19537.88 66
19539.20 82
19540.53 79
19541.85 72
19543.17 57
19544.49 66
19545.81 77
19547.14 48
19548.46 62
19549.78 72
19551.10 63
19552.42 68
19553.75 65
19555.07 56
19556.39 67
19557.71 67
19559.04 60
19560.36 70
19561.68 73
19563.00 81
19564.33 75
19565.65 63
19566.97 77
19568.30 78
19569.62 57
19570.94 67
19572.26 62
19573.59 67
19574.91 58
19576.23 71
19577.56 55
19578.88 67
19580.20 71
19581.53 64
19582.85 69
19584.17 72
19585.50 79
19586.82 63
19588.14 57
19589.47 74
19590.79 79
19592.11 56
19593.44 66
19594.76 63
19596.08 77
19597.41 72
19598.73 54
19600.06 55
19601.38 80
19602.70 80
19604.03 65
19605.35 72
19606.68 68
19608.00 75
19609.32 76
19610.65 62
19611.97 56
19613.30 52
19614.62 77
19615.95 67
19617.27 68
19618.59 54
19619.92 64
19621.24 67
19622.57 64
19623.89 73
19625.22 71
19626.54 81
19627.87 64
19629.19 76
19630.52 67
19631.84 86
19633.17 68
19634.49 71
19635.82 63
19637.14 62
19638.47 65
19639.79 73
19641.12 65
19642.44 55
19643.77 61
19645.09 60
19646.42 61
19647.74 62
19649.07 61
19650.40 78
19651.72 84
19653.05 63
19654.37 75
19655.70 57
19657.02 55
19658.35 76
19659.68 68
19661.00 72
19662.33 63
19663.65 78
19664.98 69
19666.31 53
19667.63 54
19668.96 66
19670.28 74
19671.61 67
19672.94 60
19674.26 53
19675.59 79
19676.92 58
19678.24 63
19679.57 58
19680.90 55
19682.22 76
19683.55 80
19684.88 67
19686.20 63
19687.53 56
19688.86 76
19690.18 64
19691.51 78
19692.84 59
19694.16 69
19695.49 68
19696.82 65
19698.15 79
19699.47 62
19700.80 72
19702.13 66
19703.46 50
19704.78 74
19706.11 55
19707.44 70
19708.77 63
19710.09 59
19711.42 70
19712.75 59
19714.08 80
19715.40 77
19716.73 76
19718.06 79
19719.39 82
19720.72 57
19722.04 66
19723.37 48
19724.70 60
19726.03 55
19727.36 62
19728.68 67
19730.01 67
19731.34 67
19732.67 72
19734.00 68
19735.33 66
19736.65 66
19737.98 93
19739.31 72
19740.64 84
19741.97 57
19743.30 71
19744.63 79
19745.95 67
19747.28 73
19748.61 59
19749.94 54
19751.27 64
19752.60 68
19753.93 78
19755.26 56
19756.59 64
19757.92 82
19759.25 75
19760.57 67
19761.90 65
19763.23 69
19764.56 64
19765.89 77
19767.22 64
19768.55 63
19769.88 67
19771.21 70
19772.54 66
19773.87 68
19775.20 60
19776.53 76
19777.86 65
19779.19 70
19780.52 64
19781.85 61
19783.18 62
19784.51 89
19785.84 76
19787.17 73
19788.50 71
19789.83 72
19791.16 69
19792.49 76
19793.82 77
19795.15 65
19796.48 73
19797.81 78
19799.14 70
19800.47 61
19801.81 64
19803.14 68
19804.47 72
19805.80 67
19807.13 61
19808.46 65
19809.79 78
19811.12 78
19812.45 91
19813.78 71
19815.11 66
19816.45 83
19817.78 80
19819.11 66
19820.44 56
19821.77 52
19823.10 63
19824.43 90
19825.77 76
19827.10 84
19828.43 68
19829.76 81
19831.09 65
19832.42 60
19833.76 58
19835.09 75
19836.42 76
19837.75 58
19839.08 59
19840.42 60
19841.75 73
19843.08 71
19844.41 73
19845.74 63
19847.08 60
19848.41 70
19849.74 55
19851.07 53
19852.41 66
19853.74 61
19855.07 88
19856.40 65
19857.74 64
19859.07 74
19860.40 57
19861.73 71
19863.07 45
19864.40 59
19865.73 70
19867.06 78
19868.40 56
19869.73 55
19871.06 61
19872.40 62
19873.73 61
19875.06 66
19876.40 64
19877.73 61
19879.06 60
19880.40 65
19881.73 59
19883.06 69
19884.40 76
19885.73 66
19887.06 70
19888.40 63
19889.73 73
19891.06 61
19892.40 67
19893.73 74
19895.07 61
19896.40 75
19897.73 70
19899.07 46
19900.40 59
19901.74 74
19903.07 87
19904.40 72
19905.74 72
19907.07 72
19908.41 78
19909.74 69
19911.08 46
19912.41 77
19913.74 73
19915.08 72
19916.41 77
19917.75 43
19919.08 63
19920.42 58
19921.75 83
19923.09 78
19924.42 69
19925.76 67
19927.09 95
19928.43 62
19929.76 58
19931.10 57
19932.43 70
19933.77 81
19935.10 59
19936.44 77
19937.77 63
19939.11 64
19940.44 71
19941.78 68
19943.11 52
19944.45 66
19945.78 76
19947.12 69
19948.46 59
19949.79 73
19951.13 78
19952.46 76
19953.80 71
19955.13 61
19956.47 65
19957.81 62
19959.14 68
19960.48 48
19961.81 57
19963.15 53
19964.49 65
19965.82 67
19967.16 75
19968.50 68
19969.83 68
19971.17 67
19972.51 68
19973.84 57
19975.18 61
19976.51 67
19977.85 81
19979.19 59
19980.52 57
19981.86 62
19983.20 68
19984.54 83
19985.87 72
19987.21 74
19988.55 61
19989.88 85
19991.22 68
19992.56 67
19993.89 81
19995.23 84
19996.57 84
19997.91 49
19999.24 63
20000.58 81
20001.92 75
20003.26 67
20004.59 72
20005.93 77
20007.27 74
20008.61 71
20009.94 50
20011.28 51
20012.62 71
20013.96 64
20015.30 80
20016.63 67
20017.97 57
20019.31 66
20020.65 65
20021.99 76
20023.32 59
20024.66 82
20026.00 76
20027.34 84
20028.68 61
20030.01 55
20031.35 65
20032.69 82
20034.03 78
20035.37 88
20036.71 75
20038.05 66
20039.38 75
20040.72 60
20042.06 66
20043.40 69
20044.74 67
20046.08 72
20047.42 86
20048.76 66
20050.10 88
20051.44 57
20052.77 74
20054.11 69
20055.45 67
20056.79 71
20058.13 64
20059.47 75
20060.81 62
20062.15 87
20063.49 58
20064.83 83
20066.17 79
20067.51 70
20068.85 76
20070.19 57
20071.53 67
20072.87 71
20074.21 62
20075.55 78
20076.89 74
20078.23 63
20079.57 62
20080.91 68
20082.25 79
20083.59 67
20084.93 72
20086.27 60
20087.61 79
20088.95 47
20090.29 72
20091.63 52
20092.97 82
20094.31 74
20095.65 79
20096.99 59
20098.33 70
20099.67 59
20101.01 71
20102.35 62
20103.69 58
20105.04 67
20106.38 72
20107.72 79
20109.06 61
20110.40 71
20111.74 48
20113.08 65
20114.42 67
20115.76 71
20117.11 53
20118.45 62
20119.79 73
20121.13 64
20122.47 50
20123.81 55
20125.15 58
20126.50 67
20127.84 64
20129.18 50
20130.52 67
20131.86 63
20133.21 63
20134.55 70
20135.89 80
