# Supplementary material for: MALDI-TOF MS typing enables the classification of brewing yeasts of the genus Saccharomyces to major beer styles
Source: PLoS One. 2017 Aug 9;12(8):e0181694. doi: 10.1371/journal.pone.0181694 (PMC5549903; doi:10.1371/journal.pone.0181694)
Supplement: S11 File — The directory includes 90 raw files and was zipped to “.zip”; the folder has three strains with 30 spectra per strain; S1 Text explains the raw files with an example and Table 1 represents the yeast strains used within the experiment. (ZIP) [file pone.0181694.s014.zip › 31-33/30338-503-OG-Ale-Ale-YPG-18h-E-E_2015-08-07_3_0_E3_1.dat]

2000.64 3181
2001.06 3075
2001.49 3088
2001.91 3109
2002.33 3134
2002.75 3289
2003.17 3258
2003.60 3311
2004.02 3068
2004.44 3024
2004.86 3070
2005.28 2943
2005.70 3089
2006.13 3093
2006.55 3122
2006.97 3131
2007.39 2970
2007.82 2771
2008.24 3032
2008.66 3203
2009.08 3062
2009.51 3052
2009.93 2972
2010.35 2994
2010.77 3151
2011.20 3045
2011.62 3082
2012.04 3130
2012.46 2953
2012.89 2831
2013.31 2949
2013.73 2965
2014.15 2851
2014.58 2848
2015.00 2888
2015.42 2848
2015.85 2742
2016.27 2648
2016.69 2877
2017.12 2895
2017.54 2802
2017.96 2571
2018.39 2706
2018.81 2839
2019.23 2880
2019.66 2763
2020.08 2820
2020.50 2809
2020.93 2762
2021.35 2599
2021.78 2793
2022.20 2932
2022.62 2716
2023.05 2828
2023.47 2905
2023.89 2880
2024.32 2627
2024.74 2874
2025.17 2906
2025.59 2972
2026.01 2932
2026.44 2855
2026.86 3174
2027.29 2962
2027.71 2906
2028.14 3013
2028.56 2790
2028.99 2801
2029.41 2796
2029.83 2986
2030.26 2894
2030.68 2788
2031.11 2594
2031.53 2736
2031.96 2731
2032.38 2843
2032.81 2825
2033.23 2804
2033.66 2906
2034.08 3152
2034.51 2807
2034.93 2710
2035.36 2727
2035.78 2741
2036.21 2906
2036.63 2723
2037.06 2817
2037.48 2715
2037.91 2759
2038.33 2645
2038.76 2952
2039.19 2947
2039.61 2546
2040.04 2639
2040.46 2642
2040.89 2694
2041.31 2606
2041.74 2603
2042.17 2808
2042.59 2863
2043.02 2852
2043.44 3073
2043.87 2861
2044.30 2847
2044.72 2747
2045.15 2746
2045.57 2800
2046.00 2795
2046.43 2600
2046.85 2734
2047.28 3021
2047.71 2866
2048.13 2905
2048.56 3041
2048.99 3156
2049.41 2955
2049.84 3091
2050.27 3277
2050.69 3166
2051.12 2811
2051.55 3093
2051.97 3403
2052.40 3209
2052.83 3512
2053.25 3682
2053.68 3756
2054.11 3861
2054.54 3854
2054.96 3866
2055.39 4067
2055.82 4369
2056.24 4209
2056.67 3918
2057.10 3777
2057.53 3602
2057.95 3340
2058.38 3413
2058.81 2883
2059.24 3016
2059.66 2887
2060.09 2861
2060.52 2726
2060.95 2936
2061.38 2847
2061.80 2656
2062.23 2769
2062.66 2870
2063.09 2842
2063.52 2768
2063.94 2829
2064.37 3053
2064.80 3097
2065.23 2823
2065.66 2858
2066.09 2833
2066.51 2813
2066.94 2746
2067.37 2939
2067.80 3230
2068.23 2950
2068.66 2920
2069.08 3038
2069.51 3121
2069.94 3108
2070.37 2946
2070.80 2861
2071.23 2918
2071.66 2810
2072.09 2991
2072.52 2917
2072.94 3109
2073.37 3048
2073.80 3180
2074.23 3102
2074.66 3081
2075.09 3146
2075.52 3359
2075.95 3117
2076.38 2946
2076.81 3011
2077.24 3027
2077.67 3024
2078.10 3048
2078.53 2799
2078.96 2797
2079.39 2890
2079.82 2787
2080.25 3118
2080.68 3020
2081.11 3075
2081.54 3173
2081.97 3237
2082.40 3509
2082.83 3367
2083.26 3289
2083.69 3355
2084.12 3263
2084.55 3094
2084.98 3277
2085.41 3194
2085.84 3136
2086.27 2767
2086.70 2836
2087.13 3072
2087.56 3119
2087.99 2885
2088.42 2743
2088.85 2858
2089.28 3052
2089.71 2961
2090.14 2932
2090.57 2891
2091.01 2794
2091.44 2646
2091.87 2688
2092.30 2734
2092.73 2788
2093.16 2837
2093.59 2854
2094.02 2994
2094.45 3062
2094.89 2860
2095.32 2715
2095.75 2884
2096.18 2705
2096.61 2873
2097.04 2747
2097.47 3037
2097.91 2909
2098.34 2690
2098.77 2894
2099.20 3160
2099.63 3112
2100.07 2944
2100.50 2937
2100.93 2969
2101.36 2966
2101.79 2776
2102.23 2718
2102.66 2795
2103.09 2887
2103.52 2824
2103.95 2798
2104.39 2816
2104.82 2766
2105.25 2728
2105.68 2670
2106.12 2763
2106.55 2765
2106.98 2806
2107.41 3085
2107.85 3001
2108.28 2828
2108.71 2908
2109.14 2926
2109.58 2792
2110.01 2992
2110.44 3128
2110.88 3174
2111.31 2979
2111.74 3313
2112.18 3266
2112.61 3622
2113.04 3693
2113.48 3673
2113.91 3764
2114.34 3526
2114.78 3398
2115.21 3674
2115.64 3412
2116.08 3270
2116.51 3245
2116.94 3167
2117.38 3047
2117.81 2994
2118.24 2816
2118.68 3155
2119.11 3042
2119.55 3029
2119.98 2818
2120.41 2793
2120.85 2887
2121.28 2865
2121.72 2771
2122.15 2697
2122.58 2797
2123.02 2824
2123.45 2788
2123.89 2501
2124.32 2641
2124.75 2682
2125.19 2597
2125.62 2651
2126.06 2614
2126.49 2633
2126.93 2849
2127.36 2827
2127.80 2453
2128.23 2524
2128.67 2715
2129.10 2612
2129.54 2629
2129.97 2677
2130.41 2651
2130.84 2437
2131.28 2781
2131.71 2767
2132.15 2558
2132.58 2536
2133.02 2645
2133.45 2754
2133.89 2984
2134.32 2816
2134.76 2638
2135.19 2433
2135.63 2531
2136.06 2739
2136.50 2710
2136.94 2804
2137.37 2655
2137.81 2492
2138.24 2402
2138.68 2442
2139.12 2587
2139.55 2720
2139.99 2580
2140.42 2481
2140.86 2707
2141.30 2648
2141.73 2740
2142.17 2408
2142.60 2624
2143.04 2489
2143.48 2409
2143.91 2470
2144.35 2492
2144.79 2602
2145.22 2508
2145.66 2379
2146.09 2538
2146.53 2463
2146.97 2679
2147.40 2456
2147.84 2410
2148.28 2472
2148.72 2530
2149.15 2556
2149.59 2600
2150.03 2440
2150.46 2423
2150.90 2705
2151.34 2591
2151.77 2560
2152.21 2629
2152.65 2650
2153.09 2646
2153.52 2535
2153.96 2480
2154.40 2509
2154.84 2524
2155.27 2611
2155.71 2625
2156.15 2959
2156.59 2794
2157.02 2667
2157.46 2766
2157.90 2837
2158.34 2729
2158.78 2704
2159.21 2775
2159.65 2979
2160.09 2830
2160.53 2606
2160.97 2858
2161.40 3062
2161.84 2882
2162.28 2690
2162.72 2702
2163.16 2554
2163.59 2609
2164.03 2785
2164.47 2756
2164.91 2909
2165.35 2753
2165.79 2708
2166.23 2573
2166.66 2469
2167.10 2769
2167.54 2663
2167.98 2521
2168.42 2559
2168.86 2915
2169.30 2636
2169.74 2483
2170.18 2775
2170.61 2669
2171.05 2803
2171.49 2755
2171.93 2596
2172.37 2732
2172.81 2767
2173.25 2856
2173.69 2827
2174.13 2759
2174.57 2792
2175.01 2892
2175.45 2800
2175.89 2799
2176.33 2969
2176.77 2807
2177.21 2883
2177.65 2872
2178.09 2917
2178.53 2894
2178.97 2708
2179.41 2868
2179.85 2998
2180.29 3005
2180.73 3052
2181.17 2937
2181.61 2740
2182.05 2811
2182.49 2660
2182.93 2861
2183.37 2710
2183.81 2671
2184.25 2741
2184.69 2719
2185.13 2989
2185.57 2672
2186.01 2637
2186.45 2892
2186.89 2343
2187.33 2544
2187.77 2536
2188.21 2579
2188.65 2902
2189.10 2622
2189.54 2500
2189.98 2538
2190.42 2588
2190.86 2718
2191.30 2745
2191.74 2576
2192.18 2521
2192.62 2720
2193.07 2785
2193.51 2650
2193.95 2734
2194.39 2893
2194.83 2769
2195.27 2750
2195.71 2877
2196.16 2916
2196.60 2903
2197.04 3012
2197.48 2986
2197.92 3060
2198.37 3270
2198.81 3231
2199.25 3119
2199.69 3197
2200.13 3148
2200.58 3065
2201.02 3096
2201.46 3075
2201.90 2946
2202.34 2906
2202.79 3038
2203.23 2951
2203.67 2738
2204.11 2989
2204.56 2933
2205.00 2772
2205.44 2821
2205.88 2854
2206.33 3146
2206.77 3013
2207.21 2823
2207.65 2582
2208.10 2770
2208.54 2678
2208.98 2738
2209.43 2762
2209.87 2904
2210.31 3082
2210.76 2907
2211.20 2978
2211.64 3284
2212.09 3052
2212.53 2922
2212.97 2776
2213.42 2976
2213.86 2994
2214.30 2872
2214.75 3004
2215.19 2989
2215.63 2878
2216.08 2804
2216.52 2947
2216.96 2769
2217.41 2674
2217.85 2741
2218.30 2809
2218.74 2583
2219.18 2803
2219.63 2834
2220.07 2740
2220.52 2650
2220.96 2783
2221.40 2826
2221.85 2863
2222.29 2833
2222.74 2794
2223.18 2940
2223.63 3027
2224.07 3036
2224.51 3195
2224.96 3291
2225.40 3289
2225.85 3567
2226.29 3805
2226.74 4189
2227.18 4398
2227.63 4300
2228.07 4535
2228.52 4787
2228.96 4674
2229.41 4511
2229.85 4503
2230.30 4340
2230.74 4412
2231.19 3986
2231.63 3794
2232.08 3693
2232.52 3479
2232.97 3813
2233.41 3383
2233.86 3225
2234.30 3154
2234.75 3330
2235.20 3225
2235.64 2943
2236.09 3102
2236.53 3172
2236.98 3002
2237.42 2857
2237.87 2810
2238.32 2953
2238.76 2768
2239.21 2814
2239.65 2725
2240.10 2739
2240.55 2573
2240.99 2802
2241.44 2996
2241.88 2663
2242.33 2615
2242.78 2634
2243.22 2514
2243.67 2501
2244.12 2773
2244.56 2655
2245.01 2801
2245.46 2813
2245.90 2888
2246.35 2499
2246.80 2500
2247.24 2696
2247.69 2808
2248.14 2723
2248.58 2878
2249.03 2739
2249.48 2575
2249.92 2718
2250.37 2846
2250.82 2810
2251.27 2676
2251.71 2747
2252.16 2701
2252.61 2755
2253.05 2848
2253.50 2784
2253.95 2696
2254.40 2859
2254.84 2748
2255.29 2849
2255.74 2625
2256.19 2628
2256.64 2859
2257.08 2891
2257.53 2743
2257.98 2678
2258.43 2588
2258.87 2620
2259.32 2655
2259.77 2712
2260.22 2912
2260.67 3063
2261.11 3202
2261.56 3280
2262.01 3630
2262.46 3814
2262.91 4341
2263.36 4559
2263.80 4339
2264.25 4670
2264.70 5281
2265.15 5534
2265.60 5098
2266.05 4467
2266.50 4383
2266.94 3755
2267.39 3516
2267.84 3138
2268.29 3029
2268.74 3133
2269.19 3017
2269.64 3002
2270.09 2852
2270.54 2819
2270.99 2973
2271.43 3064
2271.88 2817
2272.33 2907
2272.78 2951
2273.23 3052
2273.68 2726
2274.13 2744
2274.58 2589
2275.03 2684
2275.48 2844
2275.93 2944
2276.38 2698
2276.83 2533
2277.28 2651
2277.73 2491
2278.18 2579
2278.63 2906
2279.08 2967
2279.53 2906
2279.98 2876
2280.43 2852
2280.88 2687
2281.33 2583
2281.78 2774
2282.23 2917
2282.68 2875
2283.13 2869
2283.58 2930
2284.03 3207
2284.48 2957
2284.93 2788
2285.38 2732
2285.83 2569
2286.28 2677
2286.73 2715
2287.18 2531
2287.63 2516
2288.08 2576
2288.54 2686
2288.99 2548
2289.44 2478
2289.89 2368
2290.34 2700
2290.79 2796
2291.24 2946
2291.69 2621
2292.14 2851
2292.60 2867
2293.05 2650
2293.50 2580
2293.95 2792
2294.40 2898
2294.85 2801
2295.30 2715
2295.76 2671
2296.21 2723
2296.66 2917
2297.11 2637
2297.56 2822
2298.01 2712
2298.47 2634
2298.92 2392
2299.37 2641
2299.82 2747
2300.27 2914
2300.73 2637
2301.18 2501
2301.63 2582
2302.08 2556
2302.53 2547
2302.99 2537
2303.44 2608
2303.89 2520
2304.34 2423
2304.80 2630
2305.25 2674
2305.70 2774
2306.15 2196
2306.61 2349
2307.06 2529
2307.51 2469
2307.96 2501
2308.42 2467
2308.87 2435
2309.32 2538
2309.78 2450
2310.23 2424
2310.68 2569
2311.14 2630
2311.59 2596
2312.04 2458
2312.49 2496
2312.95 2596
2313.40 2664
2313.85 2554
2314.31 2657
2314.76 2555
2315.22 2596
2315.67 2386
2316.12 2550
2316.58 2443
2317.03 2750
2317.48 2620
2317.94 2528
2318.39 2536
2318.84 2550
2319.30 2587
2319.75 2517
2320.21 2541
2320.66 2709
2321.11 2554
2321.57 2685
2322.02 2596
2322.48 2624
2322.93 2712
2323.39 2940
2323.84 2816
2324.29 2752
2324.75 2574
2325.20 2913
2325.66 2975
2326.11 2953
2326.57 3112
2327.02 2900
2327.48 2857
2327.93 2999
2328.39 2833
2328.84 2652
2329.30 2706
2329.75 2875
2330.21 3033
2330.66 3068
2331.12 2882
2331.57 2781
2332.03 2894
2332.48 3080
2332.94 3420
2333.39 3631
2333.85 3156
2334.30 3324
2334.76 3125
2335.21 2891
2335.67 3085
2336.12 2973
2336.58 2903
2337.03 2933
2337.49 2678
2337.95 2844
2338.40 3060
2338.86 2959
2339.31 3107
2339.77 3188
2340.23 3050
2340.68 3099
2341.14 3340
2341.59 3500
2342.05 3450
2342.51 3312
2342.96 3337
2343.42 3422
2343.87 3371
2344.33 3311
2344.79 3176
2345.24 3011
2345.70 2881
2346.16 2935
2346.61 2907
2347.07 2881
2347.53 2734
2347.98 2681
2348.44 2809
2348.90 2701
2349.35 2860
2349.81 2785
2350.27 2813
2350.72 2804
2351.18 2982
2351.64 2757
2352.10 2786
2352.55 2984
2353.01 2900
2353.47 2702
2353.92 3090
2354.38 3076
2354.84 2844
2355.30 2762
2355.75 2750
2356.21 2753
2356.67 2642
2357.13 2635
2357.58 2455
2358.04 2680
2358.50 2568
2358.96 2583
2359.41 2889
2359.87 2659
2360.33 2797
2360.79 2909
2361.25 2598
2361.70 2867
2362.16 2651
2362.62 2499
2363.08 2700
2363.54 2688
2363.99 2723
2364.45 2641
2364.91 2643
2365.37 2405
2365.83 2556
2366.29 2550
2366.75 2617
2367.20 2639
2367.66 2675
2368.12 2457
2368.58 2502
2369.04 2584
2369.50 2391
2369.96 2564
2370.42 2538
2370.87 2691
2371.33 2596
2371.79 2553
2372.25 2661
2372.71 2623
2373.17 2772
2373.63 2660
2374.09 2698
2374.55 2398
2375.01 2531
2375.47 2620
2375.92 2732
2376.38 2625
2376.84 2867
2377.30 2840
2377.76 2651
2378.22 2605
2378.68 2473
2379.14 2787
2379.60 2869
2380.06 2637
2380.52 2634
2380.98 2722
2381.44 2509
2381.90 2443
2382.36 2564
2382.82 2661
2383.28 2746
2383.74 2577
2384.20 2688
2384.66 2530
2385.12 2509
2385.58 2483
2386.04 2430
2386.50 2363
2386.96 2341
2387.42 2412
2387.88 2319
2388.35 2130
2388.81 2302
2389.27 2379
2389.73 2504
2390.19 2230
2390.65 2283
2391.11 2448
2391.57 2375
2392.03 2384
2392.49 2349
2392.95 2419
2393.42 2392
2393.88 2294
2394.34 2429
2394.80 2391
2395.26 2259
2395.72 2541
2396.18 2666
2396.64 2479
2397.11 2520
2397.57 2462
2398.03 2395
2398.49 2447
2398.95 2596
2399.41 2472
2399.88 2512
2400.34 2491
2400.80 2506
2401.26 2489
2401.72 2443
2402.18 2194
2402.65 2242
2403.11 2226
2403.57 2320
2404.03 2357
2404.49 2395
2404.96 2459
2405.42 2163
2405.88 2284
2406.34 2242
2406.81 2350
2407.27 2479
2407.73 2286
2408.19 2459
2408.66 2563
2409.12 2290
2409.58 2349
2410.04 2387
2410.51 2373
2410.97 2381
2411.43 2248
2411.90 2422
2412.36 2398
2412.82 2426
2413.28 2319
2413.75 2470
2414.21 2497
2414.67 2586
2415.14 2625
2415.60 2583
2416.06 2455
2416.53 2349
2416.99 2363
2417.45 2438
2417.92 2534
2418.38 2535
2418.84 2611
2419.31 2440
2419.77 2456
2420.23 2345
2420.70 2244
2421.16 2299
2421.63 2516
2422.09 2712
2422.55 2862
2423.02 2806
2423.48 2893
2423.95 3154
2424.41 3302
2424.87 3193
2425.34 3335
2425.80 3270
2426.27 3276
2426.73 2963
2427.20 3206
2427.66 2932
2428.12 3029
2428.59 2906
2429.05 2807
2429.52 2616
2429.98 2818
2430.45 2917
2430.91 2732
2431.38 2707
2431.84 2463
2432.31 2383
2432.77 2470
2433.24 2263
2433.70 2290
2434.17 2353
2434.63 2287
2435.10 2246
2435.56 2524
2436.03 2358
2436.49 2544
2436.96 2402
2437.42 2462
2437.89 2369
2438.35 2374
2438.82 2415
2439.28 2308
2439.75 2292
2440.21 2111
2440.68 2347
2441.15 2304
2441.61 2347
2442.08 2420
2442.54 2561
2443.01 2339
2443.48 2278
2443.94 2658
2444.41 2774
2444.87 2671
2445.34 2773
2445.81 2631
2446.27 2577
2446.74 2491
2447.20 2420
2447.67 2542
2448.14 2510
2448.60 2425
2449.07 2318
2449.54 2260
2450.00 2313
2450.47 2272
2450.94 2478
2451.40 2507
2451.87 2357
2452.34 2379
2452.80 2479
2453.27 2354
2453.74 2503
2454.20 2510
2454.67 2334
2455.14 2340
2455.60 2411
2456.07 2425
2456.54 2262
2457.01 2151
2457.47 2151
2457.94 2172
2458.41 2221
2458.87 2298
2459.34 2113
2459.81 2189
2460.28 2259
2460.74 2314
2461.21 2392
2461.68 2452
2462.15 2458
2462.62 2499
2463.08 2490
2463.55 2401
2464.02 2449
2464.49 2458
2464.95 2270
2465.42 2048
2465.89 2238
2466.36 2315
2466.83 2244
2467.29 2260
2467.76 2563
2468.23 2254
2468.70 2552
2469.17 2602
2469.64 2673
2470.10 2664
2470.57 2630
2471.04 2702
2471.51 2577
2471.98 2274
2472.45 2421
2472.92 2436
2473.39 2323
2473.85 2277
2474.32 2214
2474.79 2121
2475.26 2112
2475.73 2360
2476.20 2306
2476.67 2099
2477.14 2183
2477.61 2369
2478.08 2294
2478.54 2325
2479.01 2156
2479.48 2208
2479.95 2242
2480.42 2432
2480.89 2534
2481.36 2370
2481.83 2306
2482.30 2322
2482.77 2344
2483.24 2442
2483.71 2280
2484.18 2228
2484.65 2400
2485.12 2427
2485.59 2301
2486.06 2322
2486.53 2417
2487.00 2314
2487.47 2348
2487.94 2542
2488.41 2508
2488.88 2580
2489.35 2423
2489.82 2503
2490.29 2756
2490.76 2634
2491.23 2772
2491.70 2700
2492.17 2677
2492.64 2849
2493.11 2681
2493.58 2744
2494.05 2619
2494.52 2502
2495.00 2668
2495.47 2450
2495.94 2298
2496.41 2369
2496.88 2463
2497.35 2332
2497.82 2420
2498.29 2294
2498.76 2187
2499.23 2199
2499.71 2309
2500.18 2361
2500.65 2452
2501.12 2375
2501.59 2242
2502.06 2211
2502.53 2348
2503.01 2227
2503.48 2288
2503.95 2409
2504.42 2601
2504.89 2456
2505.36 2360
2505.84 2539
2506.31 2615
2506.78 2470
2507.25 2429
2507.72 2228
2508.20 2445
2508.67 2495
2509.14 2509
2509.61 2413
2510.08 2532
2510.56 2472
2511.03 2533
2511.50 2296
2511.97 2611
2512.45 2534
2512.92 2566
2513.39 2507
2513.86 2262
2514.34 2354
2514.81 2357
2515.28 2269
2515.75 2516
2516.23 2653
2516.70 2481
2517.17 2302
2517.65 2381
2518.12 2474
2518.59 2316
2519.07 2257
2519.54 2241
2520.01 2441
2520.48 2380
2520.96 2471
2521.43 2556
2521.90 2370
2522.38 2157
2522.85 2041
2523.32 2214
2523.80 2347
2524.27 2339
2524.75 2257
2525.22 2422
2525.69 2595
2526.17 2355
2526.64 2194
2527.11 2457
2527.59 2346
2528.06 2560
2528.54 2556
2529.01 2488
2529.48 2362
2529.96 2571
2530.43 2443
2530.91 2458
2531.38 2343
2531.85 2248
2532.33 2094
2532.80 2446
2533.28 2655
2533.75 2151
2534.23 2292
2534.70 2285
2535.18 2152
2535.65 2262
2536.12 2311
2536.60 2204
2537.07 2153
2537.55 2236
2538.02 2412
2538.50 2244
2538.97 2318
2539.45 2323
2539.92 2300
2540.40 2508
2540.87 2409
2541.35 2512
2541.82 2710
2542.30 2988
2542.77 2922
2543.25 2866
2543.73 2879
2544.20 3024
2544.68 2957
2545.15 2698
2545.63 2952
2546.10 2867
2546.58 2738
2547.05 2717
2547.53 2743
2548.01 2621
2548.48 2704
2548.96 2923
2549.43 3046
2549.91 3280
2550.39 2925
2550.86 2878
2551.34 2660
2551.81 2795
2552.29 2735
2552.77 2718
2553.24 2728
2553.72 2636
2554.20 2982
2554.67 3027
2555.15 2816
2555.62 3260
2556.10 3318
2556.58 3266
2557.05 3423
2557.53 3413
2558.01 3453
2558.48 3701
2558.96 3813
2559.44 3491
2559.91 3361
2560.39 3485
2560.87 3290
2561.35 3107
2561.82 2849
2562.30 2769
2562.78 2659
2563.25 2541
2563.73 2238
2564.21 2368
2564.69 2487
2565.16 2435
2565.64 2570
2566.12 2406
2566.60 2391
2567.07 2532
2567.55 2724
2568.03 2348
2568.51 2538
2568.98 2409
2569.46 2661
2569.94 2562
2570.42 2398
2570.90 2476
2571.37 2443
2571.85 2163
2572.33 2406
2572.81 2343
2573.29 2334
2573.76 2305
2574.24 2495
2574.72 2578
2575.20 2349
2575.68 2136
2576.16 2259
2576.63 2115
2577.11 2239
2577.59 2450
2578.07 2328
2578.55 2300
2579.03 2106
2579.51 2359
2579.98 2406
2580.46 2166
2580.94 2302
2581.42 2231
2581.90 2225
2582.38 2322
2582.86 2291
2583.34 2220
2583.82 2469
2584.30 2545
2584.77 2496
2585.25 2329
2585.73 2345
2586.21 2419
2586.69 2581
2587.17 2433
2587.65 2309
2588.13 2340
2588.61 2283
2589.09 2538
2589.57 2437
2590.05 2481
2590.53 2201
2591.01 1951
2591.49 2098
2591.97 2219
2592.45 2243
2592.93 2339
2593.41 2336
2593.89 2230
2594.37 2319
2594.85 2269
2595.33 2354
2595.81 2325
2596.29 2357
2596.77 2584
2597.25 2572
2597.73 2548
2598.21 2522
2598.69 2656
2599.17 2811
2599.65 2549
2600.13 2377
2600.61 2577
2601.09 2451
2601.57 2371
2602.06 2360
2602.54 2432
2603.02 2394
2603.50 2175
2603.98 2327
2604.46 2312
2604.94 2234
2605.42 2177
2605.90 2221
2606.38 2256
2606.87 2174
2607.35 2337
2607.83 2199
2608.31 2357
2608.79 2246
2609.27 2490
2609.75 2588
2610.24 2414
2610.72 2379
2611.20 2382
2611.68 2309
2612.16 2213
2612.64 2273
2613.13 2077
2613.61 2078
2614.09 2150
2614.57 2202
2615.05 2257
2615.54 2185
2616.02 2266
2616.50 2326
2616.98 2188
2617.46 2219
2617.95 2344
2618.43 2593
2618.91 2443
2619.39 2407
2619.88 2400
2620.36 2391
2620.84 2173
2621.32 2222
2621.81 2133
2622.29 2182
2622.77 2219
2623.26 2212
2623.74 2212
2624.22 2182
2624.70 2212
2625.19 2292
2625.67 2340
2626.15 2340
2626.64 2286
2627.12 2222
2627.60 2137
2628.09 2064
2628.57 2222
2629.05 2173
2629.54 2176
2630.02 2293
2630.50 2233
2630.99 2103
2631.47 2253
2631.95 2407
2632.44 2396
2632.92 2187
2633.40 2256
2633.89 2407
2634.37 2460
2634.85 2282
2635.34 2352
2635.82 2258
2636.31 2476
2636.79 2370
2637.27 2538
2637.76 2625
2638.24 2435
2638.73 2238
2639.21 2113
2639.70 2234
2640.18 2390
2640.66 2321
2641.15 2187
2641.63 2161
2642.12 2260
2642.60 2122
2643.09 2245
2643.57 2102
2644.06 2181
2644.54 1976
2645.03 2032
2645.51 2109
2646.00 2143
2646.48 2270
2646.97 2129
2647.45 2245
2647.94 2472
2648.42 2342
2648.91 2337
2649.39 2157
2649.88 2286
2650.36 2191
2650.85 2313
2651.33 2526
2651.82 2273
2652.30 2271
2652.79 2156
2653.27 2221
2653.76 2173
2654.24 2199
2654.73 2237
2655.22 2360
2655.70 2311
2656.19 2165
2656.67 2248
2657.16 2115
2657.65 2081
2658.13 2295
2658.62 2460
2659.10 2239
2659.59 2412
2660.08 2289
2660.56 2327
2661.05 2417
2661.53 2099
2662.02 2218
2662.51 2250
2662.99 2470
2663.48 2300
2663.97 2560
2664.45 2628
2664.94 2743
2665.43 3017
2665.91 3080
2666.40 3136
2666.89 3331
2667.37 3836
2667.86 3994
2668.35 4004
2668.83 3944
2669.32 4171
2669.81 3983
2670.29 3838
2670.78 3971
2671.27 3773
2671.76 3628
2672.24 3704
2672.73 3682
2673.22 3818
2673.71 4108
2674.19 3996
2674.68 4236
2675.17 4577
2675.66 4472
2676.14 4398
2676.63 3815
2677.12 4066
2677.61 4040
2678.09 3745
2678.58 3060
2679.07 3081
2679.56 2916
2680.05 2892
2680.53 2971
2681.02 2825
2681.51 2968
2682.00 3196
2682.49 3556
2682.97 3923
2683.46 4135
2683.95 3969
2684.44 3688
2684.93 3850
2685.42 3805
2685.91 3539
2686.39 3314
2686.88 3195
2687.37 3369
2687.86 3080
2688.35 2898
2688.84 2867
2689.33 2758
2689.81 2638
2690.30 2520
2690.79 2464
2691.28 2456
2691.77 2483
2692.26 2612
2692.75 2388
2693.24 2356
2693.73 2314
2694.22 2675
2694.71 2662
2695.20 2634
2695.68 2568
2696.17 2499
2696.66 2512
2697.15 2496
2697.64 2612
2698.13 2645
2698.62 2326
2699.11 2526
2699.60 2604
2700.09 2604
2700.58 2423
2701.07 2487
2701.56 2406
2702.05 2424
2702.54 2420
2703.03 2330
2703.52 2421
2704.01 2242
2704.50 2254
2704.99 2325
2705.48 2380
2705.97 2367
2706.46 2276
2706.95 2127
2707.44 2094
2707.93 2169
2708.42 2011
2708.92 2122
2709.41 2307
2709.90 2278
2710.39 2228
2710.88 2229
2711.37 2355
2711.86 2233
2712.35 2229
2712.84 2060
2713.33 2178
2713.82 2133
2714.31 2266
2714.81 2207
2715.30 2354
2715.79 2462
2716.28 2283
2716.77 2334
2717.26 2171
2717.75 2142
2718.24 2300
2718.74 2233
2719.23 2194
2719.72 2370
2720.21 2125
2720.70 1980
2721.19 2029
2721.69 2113
2722.18 2025
2722.67 2123
2723.16 2162
2723.65 2237
2724.15 2342
2724.64 2081
2725.13 2388
2725.62 2512
2726.11 2430
2726.61 2364
2727.10 2108
2727.59 2118
2728.08 2317
2728.58 2139
2729.07 2226
2729.56 2139
2730.05 2114
2730.55 2025
2731.04 2073
2731.53 2177
2732.02 2183
2732.52 2106
2733.01 1965
2733.50 2244
2733.99 2376
2734.49 2394
2734.98 2315
2735.47 2228
2735.97 2060
2736.46 2207
2736.95 2289
2737.45 2137
2737.94 2267
2738.43 2220
2738.93 2326
2739.42 2390
2739.91 2251
2740.41 2284
2740.90 2347
2741.39 2269
2741.89 2472
2742.38 2397
2742.87 2545
2743.37 2238
2743.86 2545
2744.36 2546
2744.85 2443
2745.34 2454
2745.84 2501
2746.33 2400
2746.82 2452
2747.32 2359
2747.81 2455
2748.31 2372
2748.80 2169
2749.30 2304
2749.79 2165
2750.28 2347
2750.78 2253
2751.27 2142
2751.77 1917
2752.26 2026
2752.76 1979
2753.25 2047
2753.75 2055
2754.24 2166
2754.74 1999
2755.23 2246
2755.72 2352
2756.22 2430
2756.71 2357
2757.21 2454
2757.70 2351
2758.20 2306
2758.69 2390
2759.19 2196
2759.69 2317
2760.18 2228
2760.68 2410
2761.17 2263
2761.67 2240
2762.16 2145
2762.66 2341
2763.15 2204
2763.65 2011
2764.14 2073
2764.64 2210
2765.14 2223
2765.63 2181
2766.13 2132
2766.62 2103
2767.12 2034
2767.61 2041
2768.11 2191
2768.61 2114
2769.10 2191
2769.60 2228
2770.09 2031
2770.59 2165
2771.09 2105
2771.58 2096
2772.08 2197
2772.58 2343
2773.07 2171
2773.57 2009
2774.06 2192
2774.56 2224
2775.06 2090
2775.55 2105
2776.05 2117
2776.55 2067
2777.04 2138
2777.54 2082
2778.04 2056
2778.54 2185
2779.03 2156
2779.53 2294
2780.03 1980
2780.52 1880
2781.02 2090
2781.52 2040
2782.01 1858
2782.51 2055
2783.01 2166
2783.51 2072
2784.00 2197
2784.50 2113
2785.00 2045
2785.50 1987
2785.99 1918
2786.49 1933
2786.99 1896
2787.49 1855
2787.98 1838
2788.48 2065
2788.98 2128
2789.48 1817
2789.98 2008
2790.47 2117
2790.97 2174
2791.47 1941
2791.97 2163
2792.47 2043
2792.96 1959
2793.46 2020
2793.96 2017
2794.46 2231
2794.96 2249
2795.46 2293
2795.95 2515
2796.45 2536
2796.95 2767
2797.45 2915
2797.95 3072
2798.45 3377
2798.95 3411
2799.44 3500
2799.94 3721
2800.44 3901
2800.94 3859
2801.44 3697
2801.94 3783
2802.44 3577
2802.94 3322
2803.44 3013
2803.93 2827
2804.43 2591
2804.93 2676
2805.43 2231
2805.93 2370
2806.43 2327
2806.93 2313
2807.43 2252
2807.93 2269
2808.43 2218
2808.93 2245
2809.43 2318
2809.93 2309
2810.43 2301
2810.93 2393
2811.43 2270
2811.93 2361
2812.43 2329
2812.93 2203
2813.43 2046
2813.93 2158
2814.43 2077
2814.93 2170
2815.43 2083
2815.93 2064
2816.43 2188
2816.93 1905
2817.43 1889
2817.93 1917
2818.43 2081
2818.93 2046
2819.43 1945
2819.93 2031
2820.43 1908
2820.93 2174
2821.43 2011
2821.93 2037
2822.43 1978
2822.94 2012
2823.44 1945
2823.94 1980
2824.44 2028
2824.94 2064
2825.44 1947
2825.94 2042
2826.44 1916
2826.94 1993
2827.44 2085
2827.95 2234
2828.45 2078
2828.95 2174
2829.45 2322
2829.95 2217
2830.45 2115
2830.95 2016
2831.46 2090
2831.96 2101
2832.46 1988
2832.96 1962
2833.46 2021
2833.97 1792
2834.47 1909
2834.97 2112
2835.47 2084
2835.97 2024
2836.47 1972
2836.98 2060
2837.48 2022
2837.98 2112
2838.48 2048
2838.99 2010
2839.49 2076
2839.99 2076
2840.49 1874
2841.00 2082
2841.50 2076
2842.00 2000
2842.50 1943
2843.01 1866
2843.51 1876
2844.01 1984
2844.51 1912
2845.02 1839
2845.52 1855
2846.02 1855
2846.52 1784
2847.03 1899
2847.53 1870
2848.03 1927
2848.54 1742
2849.04 1730
2849.54 1824
2850.05 1810
2850.55 1885
2851.05 1899
2851.56 1931
2852.06 1748
2852.56 1844
2853.07 1863
2853.57 2088
2854.07 1979
2854.58 1892
2855.08 2104
2855.59 2332
2856.09 2142
2856.59 2033
2857.10 1999
2857.60 2113
2858.10 2124
2858.61 2199
2859.11 2271
2859.62 2318
2860.12 2441
2860.63 2266
2861.13 2386
2861.63 2333
2862.14 2352
2862.64 2248
2863.15 2325
2863.65 2152
2864.16 2065
2864.66 2109
2865.16 2075
2865.67 1817
2866.17 2019
2866.68 2136
2867.18 1958
2867.69 2100
2868.19 2150
2868.70 1943
2869.20 2192
2869.71 1910
2870.21 1905
2870.72 2186
2871.22 2204
2871.73 2292
2872.23 1933
2872.74 2179
2873.24 2287
2873.75 2133
2874.25 2197
2874.76 2160
2875.27 2110
2875.77 2249
2876.28 2239
2876.78 2268
2877.29 2274
2877.79 2426
2878.30 2082
2878.81 2028
2879.31 2288
2879.82 2061
2880.32 2128
2880.83 2159
2881.33 2271
2881.84 2286
2882.35 2249
2882.85 2328
2883.36 2271
2883.87 2219
2884.37 2331
2884.88 2196
2885.38 2339
2885.89 2344
2886.40 2259
2886.90 2355
2887.41 2214
2887.92 2108
2888.42 2333
2888.93 2470
2889.44 2286
2889.94 1970
2890.45 2085
2890.96 2149
2891.46 2135
2891.97 2009
2892.48 2090
2892.98 2009
2893.49 2154
2894.00 2225
2894.51 2267
2895.01 2165
2895.52 2171
2896.03 2331
2896.54 2383
2897.04 2271
2897.55 2426
2898.06 2441
2898.57 2232
2899.07 2605
2899.58 2611
2900.09 2423
2900.60 2356
2901.10 2445
2901.61 2492
2902.12 2489
2902.63 2296
2903.13 2640
2903.64 2569
2904.15 2429
2904.66 2198
2905.17 2259
2905.68 2451
2906.18 2282
2906.69 2497
2907.20 2478
2907.71 2317
2908.22 1978
2908.72 2208
2909.23 2017
2909.74 2138
2910.25 2181
2910.76 2207
2911.27 2311
2911.78 2252
2912.28 2309
2912.79 2286
2913.30 2185
2913.81 2196
2914.32 2055
2914.83 2134
2915.34 2205
2915.85 2178
2916.36 2201
2916.87 2134
2917.37 2283
2917.88 2204
2918.39 2255
2918.90 2234
2919.41 2183
2919.92 2237
2920.43 2263
2920.94 2209
2921.45 2339
2921.96 2369
2922.47 2682
2922.98 2359
2923.49 2393
2924.00 2605
2924.51 2779
2925.02 2956
2925.53 2975
2926.04 3206
2926.55 3576
2927.06 3725
2927.57 3881
2928.08 3887
2928.59 3906
2929.10 3745
2929.61 3786
2930.12 3588
2930.63 3219
2931.14 2888
2931.65 2766
2932.16 2561
2932.67 2378
2933.18 2432
2933.69 2151
2934.20 2203
2934.71 2026
2935.22 2063
2935.73 2117
2936.24 2093
2936.76 1904
2937.27 2011
2937.78 2054
2938.29 2148
2938.80 2072
2939.31 1967
2939.82 1998
2940.33 2125
2940.84 2129
2941.36 2081
2941.87 2128
2942.38 1961
2942.89 2048
2943.40 2002
2943.91 1939
2944.42 2072
2944.94 2063
2945.45 2068
2945.96 1945
2946.47 2172
2946.98 2135
2947.49 2179
2948.01 2120
2948.52 2035
2949.03 2148
2949.54 2034
2950.05 2137
2950.57 2124
2951.08 2263
2951.59 2162
2952.10 2025
2952.61 1853
2953.13 1863
2953.64 1926
2954.15 2121
2954.66 2046
2955.18 2182
2955.69 1990
2956.20 2015
2956.71 2120
2957.23 2067
2957.74 2084
2958.25 2075
2958.76 2039
2959.28 2211
2959.79 2064
2960.30 2001
2960.82 1965
2961.33 1985
2961.84 1926
2962.36 1860
2962.87 2066
2963.38 2069
2963.89 2169
2964.41 2184
2964.92 2088
2965.43 2086
2965.95 2028
2966.46 1980
2966.97 2050
2967.49 1851
2968.00 1952
2968.52 2040
2969.03 1903
2969.54 1990
2970.06 1909
2970.57 1972
2971.08 1986
2971.60 1974
2972.11 1998
2972.63 1974
2973.14 1875
2973.65 1936
2974.17 1982
2974.68 2018
2975.20 1940
2975.71 2020
2976.23 1915
2976.74 2056
2977.25 2174
2977.77 2036
2978.28 1877
2978.80 1868
2979.31 1879
2979.83 1784
2980.34 1846
2980.86 1863
2981.37 1717
2981.89 1739
2982.40 1956
2982.91 1860
2983.43 1755
2983.94 1912
2984.46 1933
2984.97 2036
2985.49 2015
2986.00 2029
2986.52 2148
2987.04 1853
2987.55 1743
2988.07 1790
2988.58 1837
2989.10 1889
2989.61 1930
2990.13 1872
2990.64 2026
2991.16 1957
2991.67 2135
2992.19 2014
2992.71 1870
2993.22 1972
2993.74 2066
2994.25 1915
2994.77 2043
2995.28 2059
2995.80 2101
2996.32 2226
2996.83 2086
2997.35 2277
2997.87 2393
2998.38 2350
2998.90 2294
2999.41 2563
2999.93 2629
3000.45 2385
3000.96 2503
3001.48 2630
3002.00 2487
3002.51 2475
3003.03 2430
3003.55 2273
3004.06 2446
3004.58 2460
3005.10 2496
3005.61 2497
3006.13 2460
3006.65 2346
3007.16 2590
3007.68 2485
3008.20 2425
3008.71 2517
3009.23 2313
3009.75 2331
3010.27 2050
3010.78 1956
3011.30 1980
3011.82 2009
3012.34 2092
3012.85 1989
3013.37 2081
3013.89 2064
3014.41 1988
3014.92 2031
3015.44 2147
3015.96 1906
3016.48 2169
3016.99 2080
3017.51 2110
3018.03 1922
3018.55 2099
3019.07 2333
3019.58 2186
3020.10 2081
3020.62 2058
3021.14 2113
3021.66 2064
3022.17 2283
3022.69 2187
3023.21 2075
3023.73 1921
3024.25 2140
3024.77 2430
3025.28 2400
3025.80 2318
3026.32 2210
3026.84 2111
3027.36 2090
3027.88 2244
3028.40 2205
3028.92 2058
3029.43 2113
3029.95 2209
3030.47 2038
3030.99 2007
3031.51 2020
3032.03 1976
3032.55 2171
3033.07 2058
3033.59 2007
3034.11 2178
3034.63 2128
3035.15 2116
3035.66 2199
3036.18 2105
3036.70 1962
3037.22 1994
3037.74 2000
3038.26 1890
3038.78 1945
3039.30 2009
3039.82 2100
3040.34 2044
3040.86 2068
3041.38 1856
3041.90 1887
3042.42 2010
3042.94 1899
3043.46 2078
3043.98 1984
3044.50 1859
3045.02 1871
3045.54 1922
3046.06 1889
3046.58 1936
3047.10 2034
3047.62 1985
3048.14 1685
3048.66 1924
3049.18 1961
3049.71 2078
3050.23 1786
3050.75 1751
3051.27 1891
3051.79 1838
3052.31 1878
3052.83 1812
3053.35 1869
3053.87 1916
3054.39 1868
3054.91 1859
3055.43 1888
3055.96 1901
3056.48 1807
3057.00 1892
3057.52 1743
3058.04 1819
3058.56 1840
3059.08 1867
3059.61 1859
3060.13 1818
3060.65 1788
3061.17 1760
3061.69 1830
3062.21 1929
3062.73 2019
3063.26 1861
3063.78 1784
3064.30 1870
3064.82 1898
3065.34 1923
3065.87 1838
3066.39 1659
3066.91 1672
3067.43 1934
3067.95 1901
3068.48 1744
3069.00 1983
3069.52 1863
3070.04 2039
3070.57 2093
3071.09 2022
3071.61 1902
3072.13 1909
3072.66 1866
3073.18 2136
3073.70 2006
3074.22 1981
3074.75 1896
3075.27 1911
3075.79 1806
3076.32 1836
3076.84 1778
3077.36 1895
3077.88 1904
3078.41 1851
3078.93 1765
3079.45 1890
3079.98 1749
3080.50 1791
3081.02 1787
3081.55 1702
3082.07 1865
3082.59 2131
3083.12 1960
3083.64 2023
3084.16 2023
3084.69 1976
3085.21 1983
3085.73 1929
3086.26 2006
3086.78 2262
3087.31 1970
3087.83 1818
3088.35 1785
3088.88 1841
3089.40 1841
3089.93 2029
3090.45 1943
3090.97 2228
3091.50 2107
3092.02 2127
3092.55 1998
3093.07 1970
3093.60 1970
3094.12 2224
3094.64 2264
3095.17 2019
3095.69 2011
3096.22 1992
3096.74 2158
3097.27 2145
3097.79 2047
3098.32 1897
3098.84 2128
3099.37 2149
3099.89 2034
3100.42 2035
3100.94 2025
3101.47 2138
3101.99 2201
3102.52 2143
3103.04 2026
3103.57 2179
3104.09 2330
3104.62 2241
3105.14 2466
3105.67 2368
3106.19 2364
3106.72 2419
3107.24 2594
3107.77 2447
3108.29 2516
3108.82 2826
3109.35 2736
3109.87 2597
3110.40 2834
3110.92 2727
3111.45 3009
3111.98 3334
3112.50 3524
3113.03 3911
3113.55 4183
3114.08 4022
3114.61 3840
3115.13 3732
3115.66 3736
3116.18 3417
3116.71 3233
3117.24 3106
3117.76 2709
3118.29 2734
3118.82 2474
3119.34 2407
3119.87 2391
3120.40 2537
3120.92 2378
3121.45 2554
3121.98 2677
3122.50 2711
3123.03 2451
3123.56 2507
3124.08 2272
3124.61 2251
3125.14 2378
3125.66 2487
3126.19 2266
3126.72 2212
3127.25 2299
3127.77 2308
3128.30 2513
3128.83 2707
3129.36 2521
3129.88 2714
3130.41 2721
3130.94 2913
3131.46 3084
3131.99 3023
3132.52 3145
3133.05 3428
3133.58 3253
3134.10 3653
3134.63 3754
3135.16 4114
3135.69 3935
3136.21 4077
3136.74 4085
3137.27 4011
3137.80 3760
3138.33 3442
3138.86 3402
3139.38 3166
3139.91 3098
3140.44 2766
3140.97 2835
3141.50 2750
3142.03 2649
3142.55 2549
3143.08 2637
3143.61 2696
3144.14 2542
3144.67 2501
3145.20 2534
3145.73 2839
3146.25 2980
3146.78 2991
3147.31 2834
3147.84 2958
3148.37 2949
3148.90 2591
3149.43 2497
3149.96 2734
3150.49 2748
3151.02 2867
3151.54 2702
3152.07 2513
3152.60 2342
3153.13 2440
3153.66 2493
3154.19 2600
3154.72 2533
3155.25 2673
3155.78 2564
3156.31 2387
3156.84 2454
3157.37 2489
3157.90 2714
3158.43 2537
3158.96 2368
3159.49 2500
3160.02 2256
3160.55 2161
3161.08 2201
3161.61 2184
3162.14 2085
3162.67 2061
3163.20 2229
3163.73 2189
3164.26 2362
3164.79 2114
3165.32 1875
3165.85 1996
3166.38 1953
3166.91 2121
3167.44 2044
3167.97 2084
3168.50 2159
3169.03 2152
3169.57 1997
3170.10 2037
3170.63 2140
3171.16 2225
3171.69 2070
3172.22 2188
3172.75 2377
3173.28 2427
3173.81 2518
3174.34 2565
3174.88 2518
3175.41 2319
3175.94 2614
3176.47 2674
3177.00 2515
3177.53 2477
3178.06 2607
3178.60 2356
3179.13 2255
3179.66 2127
3180.19 2118
3180.72 2088
3181.25 2177
3181.79 2304
3182.32 2258
3182.85 2006
3183.38 1986
3183.91 2215
3184.44 2106
3184.98 2061
3185.51 2040
3186.04 1965
3186.57 1982
3187.11 1915
3187.64 2037
3188.17 2022
3188.70 2013
3189.24 2015
3189.77 2041
3190.30 2099
3190.83 2148
3191.37 1970
3191.90 1897
3192.43 1922
3192.96 2005
3193.50 2051
3194.03 2087
3194.56 2012
3195.09 1874
3195.63 2097
3196.16 2183
3196.69 2207
3197.23 2232
3197.76 2257
3198.29 2220
3198.83 2270
3199.36 2311
3199.89 2317
3200.43 2421
3200.96 2483
3201.49 2496
3202.03 2318
3202.56 2400
3203.09 2445
3203.63 2522
3204.16 2082
3204.69 2080
3205.23 2008
3205.76 1924
3206.30 1845
3206.83 1895
3207.36 2060
3207.90 1994
3208.43 2028
3208.97 1975
3209.50 2025
3210.03 1816
3210.57 1761
3211.10 1927
3211.64 1941
3212.17 1787
3212.70 1754
3213.24 1784
3213.77 1878
3214.31 2018
3214.84 1890
3215.38 1922
3215.91 1776
3216.45 1925
3216.98 1926
3217.52 1804
3218.05 1918
3218.59 1972
3219.12 1835
3219.66 1729
3220.19 1685
3220.73 1802
3221.26 1835
3221.80 1905
3222.33 1756
3222.87 1767
3223.40 1763
3223.94 1863
3224.47 1731
3225.01 1666
3225.54 1888
3226.08 2043
3226.61 2062
3227.15 1892
3227.69 1955
3228.22 1925
3228.76 1984
3229.29 1854
3229.83 1976
3230.36 1922
3230.90 2033
3231.44 2005
3231.97 1818
3232.51 1934
3233.04 2057
3233.58 1847
3234.12 1879
3234.65 1986
3235.19 1704
3235.72 1725
3236.26 1921
3236.80 1709
3237.33 1826
3237.87 1892
3238.41 1880
3238.94 1824
3239.48 1737
3240.02 1788
3240.55 1884
3241.09 1950
3241.63 1784
3242.16 1801
3242.70 1742
3243.24 1640
3243.77 1762
3244.31 1698
3244.85 1671
3245.39 1719
3245.92 1806
3246.46 1846
3247.00 1796
3247.53 1765
3248.07 1764
3248.61 1858
3249.15 1746
3249.68 1697
3250.22 1963
3250.76 1848
3251.30 1701
3251.83 1798
3252.37 1768
3252.91 1783
3253.45 1770
3253.98 1948
3254.52 1847
3255.06 1896
3255.60 1881
3256.14 1865
3256.67 1820
3257.21 1805
3257.75 1907
3258.29 1841
3258.83 1846
3259.37 1969
3259.90 2023
3260.44 2083
3260.98 1977
3261.52 2186
3262.06 2274
3262.60 2171
3263.13 2221
3263.67 2136
3264.21 2277
3264.75 2426
3265.29 2446
3265.83 2451
3266.37 2241
3266.91 2409
3267.44 2480
3267.98 2584
3268.52 2533
3269.06 2394
3269.60 2641
3270.14 2804
3270.68 2651
3271.22 2417
3271.76 2536
3272.30 2267
3272.84 2347
3273.38 2217
3273.91 2022
3274.45 1992
3274.99 1831
3275.53 2065
3276.07 2002
3276.61 1981
3277.15 1981
3277.69 2102
3278.23 2174
3278.77 2238
3279.31 2159
3279.85 2015
3280.39 1999
3280.93 1961
3281.47 2313
3282.01 2217
3282.55 1928
3283.09 1929
3283.63 2220
3284.17 2046
3284.71 2055
3285.25 2262
3285.79 2173
3286.33 2192
3286.87 2276
3287.42 2279
3287.96 2107
3288.50 2102
3289.04 2138
3289.58 2213
3290.12 2209
3290.66 2106
3291.20 2162
3291.74 2152
3292.28 2052
3292.82 2134
3293.36 1980
3293.91 2099
3294.45 2250
3294.99 2363
3295.53 2517
3296.07 2367
3296.61 2294
3297.15 2531
3297.69 2594
3298.24 2722
3298.78 2612
3299.32 2465
3299.86 2649
3300.40 2515
3300.94 2054
3301.49 2157
3302.03 2157
3302.57 2102
3303.11 2141
3303.65 2127
3304.19 2144
3304.74 2132
3305.28 2084
3305.82 2125
3306.36 2020
3306.90 1955
3307.45 2107
3307.99 2178
3308.53 2074
3309.07 2157
3309.62 1982
3310.16 2049
3310.70 2145
3311.24 2223
3311.79 2386
3312.33 2512
3312.87 2572
3313.41 2481
3313.96 2339
3314.50 2410
3315.04 2401
3315.59 2538
3316.13 2744
3316.67 2619
3317.21 2667
3317.76 2613
3318.30 2746
3318.84 2615
3319.39 2902
3319.93 3148
3320.47 2530
3321.02 2648
3321.56 2584
3322.10 2400
3322.65 2190
3323.19 2105
3323.73 2289
3324.28 2224
3324.82 2259
3325.36 2134
3325.91 2339
3326.45 2192
3327.00 2251
3327.54 2387
3328.08 2561
3328.63 2540
3329.17 2246
3329.72 2142
3330.26 2103
3330.80 2139
3331.35 2283
3331.89 2001
3332.44 1963
3332.98 1954
3333.53 1971
3334.07 1999
3334.61 2011
3335.16 2150
3335.70 2009
3336.25 2032
3336.79 2021
3337.34 1866
3337.88 1828
3338.43 2042
3338.97 1848
3339.52 1785
3340.06 1797
3340.61 1914
3341.15 1833
3341.70 2019
3342.24 1912
3342.79 2077
3343.33 2118
3343.88 1879
3344.42 1876
3344.97 1775
3345.51 1806
3346.06 1940
3346.60 1833
3347.15 1867
3347.69 1909
3348.24 1834
3348.78 1765
3349.33 1895
3349.88 1778
3350.42 1900
3350.97 1834
3351.51 1706
3352.06 1670
3352.61 1628
3353.15 1699
3353.70 1854
3354.24 1837
3354.79 1782
3355.34 1990
3355.88 2056
3356.43 1958
3356.97 2015
3357.52 2021
3358.07 1853
3358.61 2065
3359.16 2161
3359.71 2208
3360.25 2041
3360.80 2044
3361.35 2146
3361.89 2180
3362.44 2062
3362.99 2071
3363.53 2090
3364.08 1995
3364.63 1809
3365.17 1859
3365.72 1850
3366.27 1746
3366.81 1765
3367.36 1891
3367.91 1763
3368.46 1904
3369.00 1945
3369.55 1891
3370.10 1714
3370.64 1720
3371.19 1798
3371.74 1858
3372.29 1820
3372.83 1848
3373.38 1879
3373.93 1764
3374.48 1904
3375.03 1927
3375.57 1927
3376.12 1876
3376.67 1724
3377.22 1704
3377.76 1866
3378.31 1731
3378.86 1833
3379.41 1871
3379.96 1698
3380.50 1702
3381.05 1737
3381.60 1719
3382.15 1555
3382.70 1722
3383.25 1758
3383.79 1807
3384.34 1744
3384.89 1761
3385.44 2011
3385.99 1744
3386.54 1778
3387.09 1829
3387.64 1735
3388.18 1860
3388.73 1773
3389.28 2115
3389.83 1801
3390.38 1691
3390.93 1913
3391.48 1819
3392.03 1778
3392.58 1859
3393.13 1826
3393.67 1778
3394.22 1946
3394.77 1700
3395.32 1677
3395.87 1662
3396.42 1626
3396.97 1669
3397.52 1787
3398.07 1588
3398.62 1454
3399.17 1558
3399.72 1746
3400.27 1620
3400.82 1671
3401.37 1601
3401.92 1577
3402.47 1648
3403.02 1706
3403.57 1745
3404.12 2026
3404.67 1858
3405.22 1940
3405.77 1993
3406.32 2016
3406.87 2129
3407.42 1940
3407.97 1962
3408.52 1912
3409.07 1875
3409.62 1795
3410.17 1758
3410.72 1798
3411.27 1711
3411.82 1759
3412.38 1564
3412.93 1612
3413.48 1879
3414.03 1950
3414.58 1797
3415.13 1709
3415.68 1722
3416.23 1806
3416.78 1915
3417.33 1779
3417.89 1788
3418.44 1902
3418.99 1768
3419.54 1779
3420.09 1754
3420.64 1716
3421.19 1776
3421.74 1780
3422.30 1838
3422.85 1954
3423.40 2006
3423.95 2022
3424.50 2070
3425.05 2090
3425.61 1902
3426.16 1983
3426.71 1897
3427.26 1893
3427.81 1878
3428.37 1891
3428.92 1855
3429.47 1839
3430.02 1915
3430.58 1797
3431.13 1791
3431.68 1684
3432.23 1603
3432.78 1722
3433.34 1850
3433.89 1904
3434.44 1926
3434.99 1869
3435.55 1920
3436.10 1869
3436.65 1891
3437.21 1773
3437.76 1780
3438.31 1709
3438.86 1786
3439.42 1769
3439.97 1603
3440.52 1726
3441.08 1828
3441.63 1817
3442.18 1708
3442.74 1832
3443.29 1981
3443.84 1807
3444.40 1759
3444.95 1734
3445.50 1836
3446.06 1874
3446.61 2038
3447.16 1754
3447.72 1650
3448.27 1679
3448.82 1779
3449.38 1581
3449.93 1827
3450.48 1805
3451.04 1737
3451.59 1853
3452.15 1823
3452.70 1638
3453.25 1486
3453.81 1790
3454.36 1847
3454.92 1674
3455.47 1908
3456.03 1839
3456.58 1861
3457.13 1833
3457.69 1787
3458.24 1864
3458.80 1743
3459.35 1643
3459.91 1583
3460.46 1516
3461.02 1656
3461.57 1749
3462.13 1806
3462.68 1786
3463.24 1880
3463.79 1819
3464.34 1842
3464.90 1682
3465.46 1806
3466.01 1681
3466.57 1706
3467.12 1581
3467.68 1778
3468.23 1696
3468.79 1755
3469.34 1606
3469.90 1668
3470.45 1824
3471.01 1855
3471.56 1830
3472.12 1727
3472.67 1804
3473.23 1762
3473.79 1770
3474.34 1619
3474.90 1747
3475.45 1877
3476.01 1689
3476.56 1730
3477.12 1644
3477.68 1744
3478.23 1728
3478.79 1914
3479.35 1996
3479.90 1901
3480.46 1934
3481.01 1916
3481.57 1835
3482.13 1826
3482.68 1905
3483.24 1861
3483.80 1987
3484.35 1838
3484.91 1773
3485.47 1848
3486.02 2057
3486.58 1926
3487.14 2054
3487.69 1883
3488.25 1958
3488.81 2157
3489.36 2169
3489.92 2099
3490.48 2165
3491.03 2320
3491.59 2381
3492.15 2560
3492.71 2487
3493.26 2443
3493.82 2675
3494.38 2869
3494.94 3145
3495.49 3037
3496.05 3253
3496.61 3253
3497.17 3061
3497.72 2951
3498.28 2827
3498.84 2822
3499.40 2711
3499.95 2862
3500.51 3300
3501.07 3343
3501.63 3276
3502.19 3770
3502.74 3765
3503.30 3832
3503.86 3913
3504.42 3589
3504.98 3565
3505.53 3570
3506.09 3107
3506.65 3088
3507.21 2905
3507.77 2925
3508.33 3039
3508.88 3119
3509.44 2862
3510.00 2701
3510.56 2884
3511.12 2990
3511.68 2833
3512.24 2607
3512.80 2492
3513.35 2531
3513.91 2514
3514.47 2507
3515.03 2286
3515.59 2565
3516.15 2766
3516.71 2700
3517.27 2598
3517.83 2719
3518.39 2740
3518.95 3113
3519.50 3087
3520.06 3004
3520.62 2833
3521.18 2800
3521.74 2879
3522.30 2529
3522.86 2632
3523.42 2598
3523.98 2811
3524.54 2553
3525.10 2524
3525.66 2638
3526.22 2429
3526.78 2360
3527.34 2340
3527.90 2413
3528.46 2411
3529.02 2108
3529.58 2099
3530.14 2231
3530.70 2083
3531.26 2056
3531.82 1892
3532.38 1793
3532.94 1896
3533.50 1854
3534.06 1919
3534.62 1809
3535.18 1802
3535.75 1897
3536.31 1788
3536.87 2182
3537.43 2162
3537.99 2191
3538.55 2181
3539.11 2057
3539.67 2182
3540.23 2277
3540.79 2063
3541.35 2348
3541.92 2234
3542.48 2162
3543.04 2470
3543.60 2637
3544.16 2812
3544.72 2867
3545.28 3188
3545.84 2995
3546.41 2886
3546.97 2955
3547.53 2736
3548.09 2820
3548.65 2573
3549.21 2306
3549.78 2157
3550.34 2355
3550.90 2350
3551.46 2403
3552.02 2330
3552.59 2522
3553.15 2309
3553.71 2255
3554.27 2463
3554.83 2383
3555.40 2551
3555.96 2445
3556.52 2295
3557.08 2115
3557.65 2036
3558.21 2109
3558.77 1945
3559.33 1986
3559.90 1917
3560.46 1759
3561.02 1817
3561.58 1779
3562.15 1844
3562.71 1955
3563.27 1854
3563.83 1794
3564.40 1808
3564.96 1882
3565.52 1962
3566.09 1707
3566.65 1730
3567.21 1675
3567.78 1634
3568.34 1698
3568.90 1681
3569.47 1616
3570.03 1794
3570.59 1644
3571.16 1795
3571.72 1746
3572.28 1654
3572.85 1711
3573.41 1752
3573.97 1886
3574.54 1741
3575.10 1775
3575.66 1829
3576.23 1784
3576.79 1936
3577.36 1831
3577.92 1715
3578.48 1726
3579.05 1779
3579.61 1762
3580.18 1777
3580.74 1726
3581.31 1703
3581.87 1706
3582.43 1698
3583.00 1799
3583.56 1602
3584.13 1629
3584.69 1619
3585.26 1687
3585.82 1685
3586.39 1712
3586.95 1591
3587.52 1674
3588.08 1803
3588.64 1729
3589.21 1809
3589.77 1742
3590.34 1750
3590.90 1790
3591.47 1661
3592.03 1799
3592.60 1833
3593.17 1895
3593.73 1899
3594.30 1909
3594.86 2010
3595.43 1843
3595.99 1487
3596.56 1729
3597.12 1805
3597.69 1843
3598.25 1848
3598.82 1932
3599.39 2037
3599.95 1908
3600.52 1863
3601.08 1952
3601.65 1887
3602.21 2014
3602.78 1919
3603.35 2016
3603.91 2050
3604.48 2213
3605.04 2162
3605.61 1995
3606.18 1802
3606.74 1852
3607.31 1760
3607.88 1800
3608.44 1753
3609.01 1944
3609.57 1671
3610.14 1765
3610.71 1782
3611.27 1799
3611.84 1980
3612.41 1903
3612.97 1760
3613.54 1793
3614.11 2123
3614.68 2205
3615.24 2600
3615.81 3167
3616.38 3236
3616.94 3857
3617.51 5388
3618.08 5849
3618.64 6569
3619.21 7557
3619.78 8546
3620.35 9421
3620.91 9709
3621.48 10008
3622.05 10177
3622.62 9194
3623.18 8373
3623.75 7202
3624.32 6051
3624.89 5157
3625.45 4237
3626.02 3679
3626.59 3186
3627.16 2736
3627.73 2459
3628.29 2266
3628.86 2013
3629.43 1931
3630.00 1938
3630.57 2106
3631.13 2069
3631.70 1973
3632.27 1972
3632.84 1852
3633.41 1749
3633.98 1781
3634.54 1847
3635.11 1838
3635.68 1803
3636.25 1686
3636.82 1624
3637.39 1789
3637.96 1801
3638.52 1768
3639.09 1888
3639.66 1834
3640.23 2070
3640.80 2012
3641.37 2028
3641.94 2101
3642.51 2276
3643.08 2132
3643.65 2161
3644.21 2297
3644.78 2260
3645.35 2310
3645.92 2675
3646.49 2682
3647.06 2560
3647.63 2475
3648.20 2674
3648.77 2662
3649.34 2826
3649.91 2846
3650.48 2894
3651.05 2914
3651.62 2939
3652.19 2775
3652.76 2533
3653.33 2326
3653.90 2359
3654.47 2420
3655.04 2317
3655.61 2169
3656.18 2289
3656.75 2493
3657.32 2313
3657.89 2328
3658.46 2421
3659.03 2287
3659.60 2152
3660.17 2000
3660.74 2252
3661.31 2160
3661.88 1929
3662.45 1872
3663.02 2030
3663.59 2061
3664.16 1976
3664.74 1799
3665.31 1885
3665.88 1865
3666.45 1913
3667.02 1883
3667.59 1895
3668.16 1812
3668.73 1999
3669.30 2181
3669.87 1927
3670.45 1974
3671.02 1796
3671.59 1794
3672.16 1827
3672.73 1819
3673.30 1947
3673.87 1991
3674.45 2061
3675.02 1885
3675.59 1953
3676.16 1839
3676.73 2175
3677.30 1921
3677.88 1967
3678.45 2196
3679.02 1989
3679.59 2002
3680.16 2091
3680.74 2009
3681.31 1796
3681.88 1916
3682.45 1900
3683.02 1913
3683.60 1827
3684.17 1720
3684.74 1792
3685.31 1631
3685.89 1700
3686.46 1675
3687.03 1669
3687.60 1831
3688.18 1788
3688.75 1705
3689.32 1787
3689.89 1721
3690.47 1691
3691.04 1471
3691.61 1607
3692.19 1611
3692.76 1719
3693.33 1746
3693.91 1803
3694.48 1593
3695.05 1675
3695.62 1755
3696.20 1783
3696.77 1867
3697.34 1842
3697.92 1976
3698.49 1736
3699.06 1921
3699.64 2027
3700.21 1935
3700.79 1955
3701.36 1816
3701.93 1898
3702.51 1845
3703.08 1872
3703.65 1805
3704.23 1673
3704.80 1568
3705.38 1777
3705.95 1739
3706.52 1634
3707.10 1544
3707.67 1519
3708.25 1457
3708.82 1574
3709.39 1678
3709.97 1768
3710.54 1796
3711.12 1814
3711.69 1895
3712.27 1825
3712.84 1721
3713.42 1893
3713.99 1983
3714.57 1767
3715.14 1858
3715.71 1663
3716.29 1854
3716.86 1891
3717.44 1904
3718.01 1780
3718.59 1786
3719.16 1840
3719.74 1773
3720.31 1756
3720.89 1734
3721.47 1772
3722.04 1736
3722.62 1788
3723.19 1641
3723.77 1679
3724.34 1808
3724.92 1557
3725.49 1714
3726.07 1761
3726.64 1669
3727.22 1840
3727.80 1870
3728.37 1837
3728.95 2017
3729.52 1831
3730.10 1704
3730.67 1943
3731.25 2122
3731.83 2136
3732.40 2341
3732.98 2293
3733.55 2675
3734.13 2724
3734.71 3057
3735.28 2992
3735.86 3291
3736.44 3326
3737.01 3296
3737.59 3228
3738.17 3071
3738.74 2900
3739.32 2687
3739.90 2446
3740.47 2243
3741.05 2191
3741.63 2103
3742.20 2070
3742.78 1763
3743.36 1740
3743.93 1694
3744.51 1705
3745.09 1526
3745.66 1630
3746.24 1608
3746.82 1703
3747.40 1671
3747.97 1472
3748.55 1450
3749.13 1571
3749.70 1640
3750.28 1541
3750.86 1436
3751.44 1484
3752.02 1469
3752.59 1437
3753.17 1534
3753.75 1583
3754.33 1474
3754.90 1569
3755.48 1493
3756.06 1533
3756.64 1567
3757.22 1707
3757.79 1616
3758.37 1628
3758.95 1688
3759.53 1778
3760.11 1692
3760.68 1819
3761.26 1790
3761.84 1736
3762.42 1688
3763.00 1837
3763.58 1867
3764.15 1803
3764.73 1660
3765.31 1639
3765.89 1930
3766.47 1791
3767.05 1845
3767.63 1903
3768.21 1803
3768.78 1708
3769.36 1666
3769.94 1628
3770.52 1615
3771.10 1665
3771.68 1528
3772.26 1433
3772.84 1667
3773.42 1730
3774.00 1643
3774.58 1737
3775.15 1624
3775.73 1782
3776.31 1813
3776.89 1609
3777.47 1638
3778.05 1660
3778.63 1548
3779.21 1778
3779.79 1547
3780.37 1444
3780.95 1560
3781.53 1584
3782.11 1550
3782.69 1580
3783.27 1669
3783.85 1553
3784.43 1448
3785.01 1562
3785.59 1643
3786.17 1712
3786.75 1551
3787.33 1578
3787.91 1576
3788.49 1623
3789.07 1497
3789.65 1581
3790.23 1622
3790.81 1529
3791.39 1580
3791.98 1619
3792.56 1731
3793.14 1731
3793.72 1705
3794.30 1721
3794.88 1777
3795.46 1729
3796.04 1888
3796.62 1732
3797.20 1684
3797.78 1683
3798.37 1748
3798.95 1726
3799.53 1736
3800.11 1718
3800.69 1631
3801.27 1459
3801.85 1593
3802.43 1678
3803.02 1725
3803.60 1542
3804.18 1490
3804.76 1681
3805.34 1630
3805.92 1707
3806.51 1762
3807.09 1717
3807.67 1626
3808.25 1705
3808.83 1743
3809.42 1790
3810.00 1785
3810.58 1884
3811.16 1794
3811.74 1844
3812.33 1905
3812.91 2085
3813.49 1952
3814.07 1998
3814.66 1836
3815.24 1760
3815.82 1712
3816.40 1824
3816.99 1766
3817.57 1799
3818.15 1857
3818.73 1902
3819.32 1840
3819.90 1804
3820.48 1864
3821.06 1735
3821.65 1797
3822.23 1844
3822.81 1780
3823.40 1792
3823.98 1794
3824.56 1769
3825.15 1631
3825.73 1694
3826.31 1809
3826.90 1885
3827.48 1832
3828.06 1728
3828.65 1817
3829.23 1849
3829.81 1858
3830.40 1776
3830.98 1646
3831.56 1734
3832.15 1788
3832.73 1663
3833.32 1726
3833.90 1806
3834.48 1749
3835.07 1697
3835.65 1663
3836.23 1749
3836.82 1661
3837.40 1780
3837.99 1615
3838.57 1684
3839.16 1583
3839.74 1603
3840.32 1878
3840.91 1918
3841.49 1829
3842.08 1748
3842.66 1609
3843.25 1880
3843.83 1842
3844.42 1906
3845.00 1899
3845.59 1890
3846.17 1776
3846.76 1739
3847.34 1803
3847.92 1811
3848.51 1862
3849.09 1968
3849.68 1769
3850.27 1757
3850.85 1725
3851.44 1639
3852.02 1788
3852.61 1859
3853.19 1863
3853.78 1808
3854.36 1837
3854.95 1933
3855.53 1930
3856.12 1941
3856.70 1788
3857.29 2015
3857.88 2126
3858.46 2104
3859.05 2287
3859.63 2534
3860.22 3008
3860.80 3540
3861.39 4289
3861.98 4896
3862.56 4943
3863.15 5695
3863.73 5971
3864.32 6763
3864.91 6875
3865.49 6844
3866.08 7068
3866.67 6577
3867.25 6095
3867.84 5727
3868.43 5213
3869.01 4947
3869.60 4973
3870.19 4577
3870.77 4427
3871.36 4395
3871.95 4090
3872.53 3593
3873.12 3686
3873.71 3685
3874.29 3543
3874.88 3607
3875.47 3768
3876.05 3609
3876.64 3510
3877.23 3324
3877.82 3168
3878.40 2936
3878.99 3137
3879.58 3133
3880.16 2991
3880.75 3181
3881.34 3222
3881.93 2963
3882.51 2887
3883.10 2686
3883.69 2543
3884.28 2636
3884.87 2605
3885.45 2533
3886.04 2486
3886.63 2397
3887.22 2523
3887.80 2388
3888.39 2711
3888.98 2746
3889.57 2681
3890.16 2864
3890.74 2858
3891.33 2670
3891.92 2868
3892.51 2743
3893.10 2611
3893.69 2626
3894.27 2450
3894.86 2462
3895.45 2481
3896.04 2578
3896.63 2341
3897.22 2156
3897.81 2103
3898.40 2268
3898.98 2049
3899.57 2026
3900.16 2279
3900.75 2104
3901.34 2053
3901.93 2209
3902.52 2052
3903.11 2154
3903.70 2064
3904.29 1726
3904.87 1865
3905.46 1930
3906.05 1808
3906.64 1814
3907.23 1833
3907.82 1761
3908.41 1822
3909.00 1677
3909.59 1778
3910.18 1783
3910.77 1937
3911.36 1710
3911.95 1597
3912.54 1716
3913.13 1725
3913.72 1769
3914.31 1502
3914.90 1458
3915.49 1632
3916.08 1681
3916.67 1586
3917.26 1551
3917.85 1817
3918.44 1737
3919.03 1771
3919.62 1664
3920.21 1634
3920.80 1633
3921.39 1701
3921.98 1668
3922.57 1797
3923.16 1792
3923.75 1797
3924.34 1769
3924.94 1696
3925.53 1734
3926.12 1562
3926.71 1640
3927.30 1663
3927.89 1774
3928.48 1814
3929.07 1651
3929.66 1559
3930.25 1693
3930.85 1639
3931.44 1668
3932.03 1725
3932.62 1590
3933.21 1739
3933.80 1761
3934.39 1531
3934.99 1604
3935.58 1788
3936.17 1730
3936.76 1455
3937.35 1611
3937.94 1670
3938.54 1713
3939.13 1511
3939.72 1527
3940.31 1529
3940.90 1497
3941.49 1513
3942.09 1592
3942.68 1635
3943.27 1574
3943.86 1449
3944.46 1542
3945.05 1607
3945.64 1639
3946.23 1554
3946.82 1603
3947.42 1609
3948.01 1606
3948.60 1559
3949.20 1518
3949.79 1514
3950.38 1638
3950.97 1609
3951.57 1483
3952.16 1442
3952.75 1597
3953.34 1476
3953.94 1447
3954.53 1549
3955.12 1498
3955.72 1459
3956.31 1443
3956.90 1495
3957.50 1475
3958.09 1397
3958.68 1455
3959.28 1438
3959.87 1674
3960.46 1602
3961.06 1636
3961.65 1584
3962.24 1631
3962.84 1550
3963.43 1501
3964.02 1556
3964.62 1590
3965.21 1581
3965.81 1471
3966.40 1524
3966.99 1472
3967.59 1528
3968.18 1437
3968.78 1427
3969.37 1360
3969.96 1480
3970.56 1482
3971.15 1297
3971.75 1400
3972.34 1415
3972.94 1373
3973.53 1274
3974.12 1388
3974.72 1571
3975.31 1363
3975.91 1340
3976.50 1334
3977.10 1480
3977.69 1361
3978.29 1442
3978.88 1542
3979.48 1386
3980.07 1400
3980.67 1431
3981.26 1443
3981.86 1473
3982.45 1598
3983.05 1460
3983.64 1394
3984.24 1464
3984.83 1538
3985.43 1487
3986.02 1509
3986.62 1448
3987.21 1391
3987.81 1445
3988.40 1553
3989.00 1597
3989.60 1381
3990.19 1356
3990.79 1650
3991.38 1553
3991.98 1575
3992.57 1692
3993.17 1656
3993.77 1603
3994.36 1670
3994.96 1704
3995.55 1631
3996.15 1662
3996.75 1573
3997.34 1623
3997.94 1738
3998.54 1667
3999.13 1812
3999.73 1880
4000.32 1978
4000.92 2138
4001.52 2150
4002.11 2334
4002.71 2241
4003.31 2126
4003.90 2359
4004.50 2146
4005.10 2086
4005.69 1849
4006.29 1825
4006.89 1883
4007.49 1768
4008.08 1744
4008.68 1590
4009.28 1783
4009.87 1851
4010.47 1867
4011.07 2026
4011.67 2065
4012.26 1971
4012.86 1794
4013.46 1890
4014.05 1938
4014.65 1937
4015.25 1805
4015.85 1983
4016.44 1744
4017.04 1764
4017.64 1739
4018.24 1799
4018.84 1903
4019.43 1866
4020.03 1809
4020.63 1792
4021.23 1680
4021.83 1705
4022.42 1719
4023.02 1771
4023.62 1690
4024.22 1727
4024.82 1793
4025.41 1583
4026.01 1614
4026.61 1563
4027.21 1696
4027.81 1590
4028.41 1631
4029.01 1714
4029.60 1912
4030.20 1818
4030.80 1893
4031.40 1768
4032.00 2046
4032.60 2046
4033.20 1822
4033.80 1847
4034.39 1966
4034.99 1974
4035.59 1845
4036.19 1701
4036.79 1636
4037.39 1630
4037.99 1435
4038.59 1717
4039.19 1773
4039.79 1525
4040.39 1452
4040.99 1723
4041.59 1625
4042.18 1504
4042.78 1449
4043.38 1298
4043.98 1354
4044.58 1365
4045.18 1376
4045.78 1397
4046.38 1386
4046.98 1269
4047.58 1463
4048.18 1411
4048.78 1548
4049.38 1506
4049.98 1427
4050.58 1436
4051.18 1511
4051.78 1602
4052.38 1559
4052.98 1494
4053.58 1415
4054.19 1409
4054.79 1428
4055.39 1523
4055.99 1343
4056.59 1239
4057.19 1266
4057.79 1329
4058.39 1351
4058.99 1482
4059.59 1440
4060.19 1475
4060.79 1293
4061.39 1296
4061.99 1230
4062.60 1305
4063.20 1328
4063.80 1244
4064.40 1182
4065.00 1327
4065.60 1325
4066.20 1383
4066.80 1366
4067.41 1356
4068.01 1366
4068.61 1391
4069.21 1368
4069.81 1388
4070.41 1375
4071.02 1249
4071.62 1278
4072.22 1323
4072.82 1338
4073.42 1208
4074.02 1263
4074.63 1397
4075.23 1232
4075.83 1284
4076.43 1316
4077.03 1370
4077.64 1426
4078.24 1318
4078.84 1210
4079.44 1322
4080.05 1431
4080.65 1281
4081.25 1314
4081.85 1401
4082.46 1450
4083.06 1402
4083.66 1239
4084.26 1406
4084.87 1313
4085.47 1302
4086.07 1350
4086.67 1321
4087.28 1365
4087.88 1411
4088.48 1404
4089.09 1284
4089.69 1222
4090.29 1310
4090.90 1273
4091.50 1279
4092.10 1342
4092.71 1119
4093.31 1277
4093.91 1293
4094.52 1417
4095.12 1359
4095.72 1320
4096.33 1390
4096.93 1242
4097.53 1196
4098.14 1234
4098.74 1366
4099.34 1489
4099.95 1426
4100.55 1278
4101.16 1262
4101.76 1397
4102.36 1393
4102.97 1287
4103.57 1254
4104.18 1275
4104.78 1175
4105.38 1231
4105.99 1316
4106.59 1176
4107.20 1225
4107.80 1222
4108.41 1195
4109.01 1250
4109.62 1292
4110.22 1452
4110.82 1317
4111.43 1275
4112.03 1219
4112.64 1281
4113.24 1313
4113.85 1215
4114.45 1141
4115.06 1227
4115.66 1153
4116.27 1289
4116.87 1240
4117.48 1247
4118.08 1167
4118.69 1087
4119.29 1090
4119.90 1357
4120.50 1293
4121.11 1470
4121.72 1387
4122.32 1238
4122.93 1154
4123.53 1251
4124.14 1141
4124.74 1194
4125.35 1229
4125.95 1121
4126.56 1137
4127.17 1380
4127.77 1287
4128.38 1163
4128.98 1319
4129.59 1281
4130.20 1122
4130.80 1199
4131.41 1326
4132.01 1345
4132.62 1229
4133.23 1296
4133.83 1317
4134.44 1253
4135.05 1312
4135.65 1305
4136.26 1291
4136.87 1308
4137.47 1139
4138.08 1303
4138.69 1401
4139.29 1280
4139.90 1390
4140.51 1368
4141.11 1462
4141.72 1469
4142.33 1385
4142.93 1256
4143.54 1473
4144.15 1577
4144.75 1562
4145.36 1508
4145.97 1507
4146.58 1332
4147.18 1457
4147.79 1436
4148.40 1320
4149.01 1369
4149.61 1247
4150.22 1333
4150.83 1218
4151.44 1212
4152.04 1327
4152.65 1329
4153.26 1181
4153.87 1193
4154.47 1126
4155.08 1218
4155.69 1211
4156.30 1159
4156.91 1282
4157.51 1303
4158.12 1186
4158.73 1159
4159.34 1143
4159.95 1160
4160.56 1264
4161.16 1322
4161.77 1294
4162.38 1274
4162.99 1269
4163.60 1364
4164.21 1393
4164.81 1220
4165.42 1304
4166.03 1304
4166.64 1338
4167.25 1329
4167.86 1353
4168.47 1377
4169.08 1264
4169.69 1234
4170.29 1231
4170.90 1324
4171.51 1327
4172.12 1275
4172.73 1381
4173.34 1331
4173.95 1321
4174.56 1262
4175.17 1285
4175.78 1141
4176.39 1234
4177.00 1227
4177.61 1209
4178.22 1285
4178.82 1314
4179.43 1238
4180.04 1255
4180.65 1254
4181.26 1323
4181.87 1273
4182.48 1157
4183.09 1257
4183.70 1385
4184.31 1455
4184.92 1265
4185.53 1089
4186.14 1126
4186.75 1246
4187.36 1239
4187.97 1212
4188.58 1242
4189.19 1226
4189.81 1333
4190.42 1319
4191.03 1241
4191.64 1170
4192.25 1210
4192.86 1334
4193.47 1298
4194.08 1285
4194.69 1140
4195.30 1277
4195.91 1231
4196.52 1253
4197.13 1287
4197.74 1242
4198.36 1136
4198.97 1205
4199.58 1198
4200.19 1176
4200.80 1209
4201.41 1241
4202.02 1171
4202.63 1265
4203.25 1359
4203.86 1257
4204.47 1386
4205.08 1383
4205.69 1239
4206.30 1253
4206.92 1232
4207.53 1403
4208.14 1383
4208.75 1273
4209.36 1140
4209.97 1165
4210.59 1296
4211.20 1313
4211.81 1343
4212.42 1306
4213.03 1328
4213.65 1184
4214.26 1212
4214.87 1203
4215.48 1201
4216.10 1239
4216.71 1196
4217.32 1171
4217.93 1182
4218.55 1275
4219.16 1282
4219.77 1219
4220.38 1304
4221.00 1222
4221.61 1357
4222.22 1489
4222.83 1557
4223.45 1586
4224.06 1638
4224.67 1624
4225.29 1606
4225.90 1766
4226.51 1992
4227.13 1898
4227.74 1897
4228.35 1868
4228.96 1874
4229.58 1757
4230.19 1870
4230.80 1826
4231.42 1840
4232.03 1833
4232.65 1936
4233.26 1957
4233.87 1745
4234.49 1881
4235.10 1947
4235.71 1772
4236.33 1644
4236.94 1518
4237.56 1624
4238.17 1643
4238.78 1735
4239.40 1861
4240.01 1778
4240.63 1787
4241.24 1593
4241.85 1770
4242.47 1953
4243.08 1778
4243.70 1759
4244.31 1728
4244.93 1478
4245.54 1505
4246.15 1531
4246.77 1464
4247.38 1393
4248.00 1601
4248.61 1532
4249.23 1510
4249.84 1485
4250.46 1485
4251.07 1532
4251.69 1430
4252.30 1406
4252.92 1340
4253.53 1226
4254.15 1255
4254.76 1305
4255.38 1215
4255.99 1150
4256.61 1249
4257.22 1382
4257.84 1440
4258.45 1131
4259.07 1210
4259.69 1259
4260.30 1389
4260.92 1348
4261.53 1397
4262.15 1360
4262.76 1301
4263.38 1207
4263.99 1330
4264.61 1309
4265.23 1410
4265.84 1425
4266.46 1209
4267.07 1359
4267.69 1356
4268.31 1322
4268.92 1362
4269.54 1327
4270.16 1123
4270.77 1316
4271.39 1283
4272.00 1172
4272.62 1295
4273.24 1406
4273.85 1332
4274.47 1285
4275.09 1204
4275.70 1247
4276.32 1406
4276.94 1333
4277.55 1453
4278.17 1451
4278.79 1452
4279.40 1302
4280.02 1301
4280.64 1387
4281.26 1345
4281.87 1515
4282.49 1443
4283.11 1336
4283.72 1265
4284.34 1288
4284.96 1269
4285.58 1342
4286.19 1339
4286.81 1336
4287.43 1246
4288.05 1214
4288.66 1194
4289.28 1340
4289.90 1389
4290.52 1285
4291.13 1286
4291.75 1497
4292.37 1419
4292.99 1242
4293.61 1304
4294.22 1145
4294.84 1216
4295.46 1202
4296.08 1354
4296.70 1301
4297.31 1219
4297.93 1098
4298.55 1312
4299.17 1267
4299.79 1302
4300.41 1232
4301.03 1314
4301.64 1279
4302.26 1129
4302.88 1153
4303.50 1295
4304.12 1277
4304.74 1113
4305.36 1139
4305.97 1315
4306.59 1292
4307.21 1159
4307.83 1268
4308.45 1269
4309.07 1104
4309.69 1215
4310.31 1106
4310.93 1159
4311.55 1115
4312.17 1164
4312.78 1279
4313.40 1182
4314.02 1204
4314.64 1054
4315.26 1068
4315.88 1249
4316.50 1232
4317.12 1267
4317.74 1178
4318.36 1216
4318.98 1259
4319.60 1202
4320.22 1151
4320.84 1303
4321.46 1192
4322.08 1239
4322.70 1145
4323.32 1209
4323.94 1215
4324.56 1260
4325.18 1268
4325.80 1303
4326.42 1316
4327.04 1288
4327.66 1125
4328.28 1240
4328.90 1242
4329.52 1210
4330.14 1267
4330.76 1221
4331.39 1343
4332.01 1349
4332.63 1148
4333.25 1035
4333.87 1092
4334.49 1162
4335.11 1169
4335.73 1317
4336.35 1342
4336.97 1295
4337.59 1266
4338.22 1125
4338.84 1151
4339.46 1131
4340.08 1147
4340.70 1358
4341.32 1326
4341.94 1237
4342.57 1348
4343.19 1437
4343.81 1344
4344.43 1382
4345.05 1514
4345.67 1486
4346.29 1580
4346.92 1716
4347.54 1746
4348.16 1800
4348.78 2083
4349.40 2109
4350.03 2201
4350.65 2240
4351.27 2266
4351.89 2254
4352.51 1895
4353.14 1842
4353.76 1843
4354.38 1631
4355.00 1505
4355.63 1641
4356.25 1467
4356.87 1324
4357.49 1163
4358.12 1355
4358.74 1336
4359.36 1343
4359.98 1413
4360.61 1431
4361.23 1535
4361.85 1256
4362.48 1239
4363.10 1483
4363.72 1285
4364.34 1402
4364.97 1266
4365.59 1248
4366.21 1308
4366.84 1328
4367.46 1354
4368.08 1499
4368.71 1384
4369.33 1376
4369.95 1459
4370.58 1507
4371.20 1515
4371.82 1326
4372.45 1132
4373.07 1256
4373.70 1348
4374.32 1307
4374.94 1422
4375.57 1389
4376.19 1222
4376.81 1255
4377.44 1243
4378.06 1225
4378.69 1329
4379.31 1280
4379.94 1369
4380.56 1329
4381.18 1353
4381.81 1335
4382.43 1389
4383.06 1261
4383.68 1220
4384.31 1218
4384.93 1358
4385.55 1312
4386.18 1149
4386.80 1313
4387.43 1504
4388.05 1376
4388.68 1181
4389.30 1140
4389.93 1239
4390.55 1031
4391.18 1130
4391.80 1189
4392.43 1284
4393.05 1118
4393.68 1145
4394.30 1131
4394.93 1034
4395.55 1087
4396.18 1173
4396.80 1111
4397.43 1176
4398.05 1270
4398.68 1219
4399.31 1181
4399.93 1147
4400.56 1177
4401.18 1191
4401.81 1153
4402.43 1204
4403.06 1282
4403.69 1316
4404.31 1227
4404.94 1363
4405.56 1497
4406.19 1432
4406.82 1389
4407.44 1280
4408.07 1393
4408.69 1364
4409.32 1489
4409.95 1507
4410.57 1440
4411.20 1484
4411.83 1633
4412.45 1626
4413.08 1542
4413.71 1535
4414.33 1471
4414.96 1413
4415.59 1493
4416.21 1458
4416.84 1355
4417.47 1401
4418.09 1211
4418.72 1253
4419.35 1221
4419.97 1317
4420.60 1271
4421.23 1419
4421.85 1452
4422.48 1380
4423.11 1435
4423.74 1466
4424.36 1249
4424.99 1194
4425.62 1322
4426.25 1466
4426.87 1447
4427.50 1466
4428.13 1464
4428.76 1404
4429.38 1406
4430.01 1440
4430.64 1333
4431.27 1313
4431.89 1230
4432.52 1218
4433.15 1287
4433.78 1222
4434.41 1157
4435.03 1221
4435.66 1273
4436.29 1248
4436.92 1231
4437.55 1235
4438.18 1462
4438.80 1418
4439.43 1339
4440.06 1289
4440.69 1364
4441.32 1309
4441.95 1194
4442.57 1175
4443.20 1213
4443.83 1383
4444.46 1253
4445.09 1286
4445.72 1201
4446.35 1340
4446.98 1208
4447.61 1210
4448.23 1170
4448.86 1292
4449.49 1364
4450.12 1337
4450.75 1202
4451.38 1241
4452.01 1289
4452.64 1322
4453.27 1491
4453.90 1492
4454.53 1197
4455.16 1263
4455.79 1257
4456.42 1132
4457.05 1229
4457.67 1259
4458.30 1218
4458.93 1248
4459.56 1397
4460.19 1342
4460.82 1285
4461.45 1344
4462.08 1358
4462.71 1186
4463.34 1205
4463.97 1241
4464.60 1201
4465.23 1240
4465.86 1294
4466.49 1205
4467.13 1176
4467.76 1207
4468.39 1188
4469.02 1236
4469.65 1311
4470.28 1221
4470.91 1221
4471.54 1215
4472.17 1333
4472.80 1301
4473.43 1071
4474.06 1174
4474.69 1235
4475.32 1294
4475.95 1324
4476.59 1233
4477.22 1289
4477.85 1289
4478.48 1310
4479.11 1353
4479.74 1270
4480.37 1312
4481.00 1323
4481.64 1232
4482.27 1335
4482.90 1330
4483.53 1314
4484.16 1303
4484.79 1204
4485.42 1219
4486.06 1384
4486.69 1361
4487.32 1323
4487.95 1255
4488.58 1303
4489.22 1309
4489.85 1310
4490.48 1352
4491.11 1402
4491.74 1323
4492.38 1264
4493.01 1256
4493.64 1186
4494.27 1205
4494.90 1351
4495.54 1280
4496.17 1222
4496.80 1333
4497.43 1372
4498.07 1405
4498.70 1235
4499.33 1324
4499.96 1391
4500.60 1281
4501.23 1276
4501.86 1340
4502.50 1393
4503.13 1390
4503.76 1292
4504.39 1336
4505.03 1374
4505.66 1407
4506.29 1344
4506.93 1341
4507.56 1331
4508.19 1306
4508.83 1324
4509.46 1376
4510.09 1257
4510.73 1145
4511.36 1323
4511.99 1255
4512.63 1264
4513.26 1217
4513.89 1108
4514.53 1205
4515.16 1272
4515.80 1403
4516.43 1335
4517.06 1408
4517.70 1345
4518.33 1407
4518.97 1467
4519.60 1344
4520.23 1254
4520.87 1324
4521.50 1495
4522.14 1278
4522.77 1392
4523.40 1567
4524.04 1645
4524.67 1525
4525.31 1409
4525.94 1468
4526.58 1635
4527.21 1579
4527.85 1652
4528.48 2178
4529.12 2251
4529.75 2480
4530.38 2987
4531.02 3475
4531.65 4356
4532.29 5080
4532.92 5926
4533.56 6816
4534.19 7092
4534.83 7486
4535.46 7688
4536.10 7409
4536.74 6872
4537.37 6066
4538.01 4993
4538.64 4563
4539.28 4059
4539.91 3298
4540.55 2752
4541.18 2480
4541.82 2140
4542.45 1932
4543.09 1805
4543.73 1762
4544.36 1572
4545.00 1615
4545.63 1653
4546.27 1610
4546.91 1425
4547.54 1429
4548.18 1480
4548.81 1361
4549.45 1525
4550.09 1489
4550.72 1375
4551.36 1368
4551.99 1385
4552.63 1208
4553.27 1359
4553.90 1345
4554.54 1404
4555.18 1376
4555.81 1478
4556.45 1533
4557.09 1511
4557.72 1614
4558.36 1597
4559.00 1478
4559.63 1570
4560.27 1707
4560.91 1636
4561.54 1640
4562.18 1728
4562.82 1732
4563.46 1655
4564.09 1792
4564.73 1742
4565.37 1690
4566.00 1613
4566.64 1628
4567.28 1677
4567.92 1557
4568.55 1645
4569.19 1594
4569.83 1548
4570.47 1639
4571.10 1605
4571.74 1667
4572.38 1669
4573.02 1603
4573.66 1793
4574.29 1827
4574.93 1692
4575.57 1567
4576.21 1455
4576.85 1418
4577.48 1412
4578.12 1368
4578.76 1412
4579.40 1503
4580.04 1302
4580.67 1281
4581.31 1317
4581.95 1453
4582.59 1347
4583.23 1400
4583.87 1314
4584.51 1302
4585.14 1432
4585.78 1416
4586.42 1463
4587.06 1452
4587.70 1389
4588.34 1376
4588.98 1349
4589.62 1390
4590.26 1351
4590.89 1321
4591.53 1371
4592.17 1401
4592.81 1386
4593.45 1425
4594.09 1485
4594.73 1455
4595.37 1359
4596.01 1273
4596.65 1294
4597.29 1448
4597.93 1447
4598.57 1442
4599.21 1567
4599.85 1372
4600.49 1493
4601.12 1429
4601.76 1408
4602.40 1433
4603.04 1433
4603.68 1536
4604.32 1520
4604.96 1683
4605.60 1621
4606.24 1539
4606.88 1664
4607.52 1752
4608.17 1619
4608.81 1716
4609.45 1762
4610.09 1675
4610.73 1586
4611.37 1638
4612.01 1554
4612.65 1438
4613.29 1537
4613.93 1488
4614.57 1424
4615.21 1345
4615.85 1553
4616.49 1497
4617.13 1552
4617.77 1634
4618.41 1669
4619.06 1676
4619.70 1480
4620.34 1591
4620.98 1533
4621.62 1406
4622.26 1476
4622.90 1434
4623.54 1377
4624.19 1433
4624.83 1398
4625.47 1324
4626.11 1312
4626.75 1228
4627.39 1342
4628.03 1300
4628.68 1298
4629.32 1173
4629.96 1199
4630.60 1209
4631.24 1205
4631.89 1205
4632.53 1347
4633.17 1401
4633.81 1359
4634.45 1283
4635.10 1302
4635.74 1286
4636.38 1436
4637.02 1466
4637.66 1407
4638.31 1559
4638.95 1505
4639.59 1371
4640.23 1443
4640.88 1360
4641.52 1531
4642.16 1395
4642.80 1296
4643.45 1268
4644.09 1527
4644.73 1571
4645.38 1473
4646.02 1393
4646.66 1369
4647.30 1573
4647.95 1441
4648.59 1448
4649.23 1515
4649.88 1528
4650.52 1620
4651.16 1511
4651.81 1476
4652.45 1639
4653.09 1720
4653.74 1798
4654.38 1789
4655.02 2006
4655.67 1985
4656.31 2024
4656.95 1959
4657.60 1817
4658.24 1763
4658.89 1749
4659.53 1746
4660.17 1641
4660.82 1317
4661.46 1343
4662.10 1334
4662.75 1351
4663.39 1426
4664.04 1415
4664.68 1347
4665.33 1358
4665.97 1464
4666.61 1538
4667.26 1471
4667.90 1405
4668.55 1475
4669.19 1497
4669.84 1563
4670.48 1564
4671.12 1577
4671.77 1737
4672.41 1759
4673.06 1708
4673.70 1674
4674.35 1579
4674.99 1423
4675.64 1494
4676.28 1411
4676.93 1317
4677.57 1421
4678.22 1312
4678.86 1364
4679.51 1383
4680.15 1261
4680.80 1191
4681.44 1306
4682.09 1224
4682.74 1196
4683.38 1296
4684.03 1399
4684.67 1296
4685.32 1358
4685.96 1443
4686.61 1363
4687.25 1260
4687.90 1377
4688.55 1103
4689.19 1136
4689.84 1119
4690.48 1142
4691.13 1167
4691.78 1217
4692.42 1235
4693.07 1175
4693.71 1203
4694.36 1199
4695.01 1299
4695.65 1110
4696.30 1159
4696.95 1248
4697.59 1244
4698.24 1198
4698.89 1155
4699.53 1262
4700.18 1206
4700.83 1397
4701.47 1398
4702.12 1349
4702.77 1374
4703.41 1412
4704.06 1467
4704.71 1359
4705.35 1304
4706.00 1354
4706.65 1492
4707.29 1317
4707.94 1278
4708.59 1312
4709.24 1307
4709.88 1251
4710.53 1225
4711.18 1308
4711.83 1281
4712.47 1271
4713.12 1199
4713.77 1275
4714.42 1191
4715.06 1329
4715.71 1232
4716.36 1222
4717.01 1239
4717.65 1147
4718.30 1213
4718.95 1200
4719.60 1061
4720.25 1176
4720.89 1208
4721.54 1194
4722.19 1216
4722.84 1184
4723.49 1209
4724.13 1136
4724.78 1181
4725.43 1277
4726.08 1356
4726.73 1407
4727.38 1264
4728.03 1249
4728.67 1427
4729.32 1414
4729.97 1362
4730.62 1275
4731.27 1306
4731.92 1125
4732.57 1180
4733.22 1215
4733.86 1331
4734.51 1309
4735.16 1419
4735.81 1309
4736.46 1279
4737.11 1245
4737.76 1267
4738.41 1154
4739.06 1254
4739.71 1136
4740.36 1176
4741.01 1136
4741.65 1299
4742.30 1290
4742.95 1306
4743.60 1222
4744.25 1173
4744.90 1080
4745.55 1209
4746.20 1241
4746.85 1156
4747.50 1194
4748.15 1265
4748.80 1261
4749.45 1116
4750.10 1151
4750.75 1278
4751.40 1161
4752.05 1332
4752.70 1326
4753.35 1248
4754.00 1198
4754.65 1136
4755.30 1303
4755.95 1276
4756.61 1229
4757.26 1291
4757.91 1215
4758.56 1134
4759.21 1213
4759.86 1181
4760.51 1190
4761.16 1144
4761.81 1142
4762.46 1235
4763.11 1229
4763.76 1182
4764.41 1161
4765.07 1218
4765.72 1206
4766.37 1274
4767.02 1298
4767.67 1299
4768.32 1217
4768.97 1249
4769.62 1285
4770.28 1233
4770.93 1200
4771.58 1094
4772.23 978
4772.88 1014
4773.53 1032
4774.19 1167
4774.84 1211
4775.49 1131
4776.14 1147
4776.79 1140
4777.44 1180
4778.10 1158
4778.75 1180
4779.40 1160
4780.05 1099
4780.70 1254
4781.36 1219
4782.01 1088
4782.66 1046
4783.31 1122
4783.97 1288
4784.62 1252
4785.27 1141
4785.92 1152
4786.58 1144
4787.23 1108
4787.88 1197
4788.53 1229
4789.19 1079
4789.84 1027
4790.49 1048
4791.15 1105
4791.80 1088
4792.45 1036
4793.10 1152
4793.76 1141
4794.41 1118
4795.06 1125
4795.72 1072
4796.37 1021
4797.02 1098
4797.68 1114
4798.33 985
4798.98 1010
4799.64 1048
4800.29 1134
4800.94 1227
4801.60 1141
4802.25 1032
4802.90 1077
4803.56 1024
4804.21 994
4804.87 1008
4805.52 1061
4806.17 1128
4806.83 960
4807.48 1062
4808.14 1029
4808.79 1142
4809.44 1014
4810.10 1116
4810.75 1069
4811.41 1105
4812.06 1182
4812.71 1171
4813.37 1089
4814.02 1202
4814.68 1095
4815.33 1109
4815.99 1116
4816.64 1105
4817.30 989
4817.95 1052
4818.61 1078
4819.26 975
4819.92 1036
4820.57 1032
4821.23 1099
4821.88 1194
4822.53 1131
4823.19 1055
4823.85 1167
4824.50 1059
4825.16 1270
4825.81 1207
4826.47 1149
4827.12 1203
4827.78 1137
4828.43 1185
4829.09 1130
4829.74 1086
4830.40 1183
4831.05 1275
4831.71 1228
4832.37 1117
4833.02 1054
4833.68 1108
4834.33 1067
4834.99 1150
4835.64 1220
4836.30 1149
4836.96 1177
4837.61 1246
4838.27 1229
4838.92 1318
4839.58 1293
4840.24 1269
4840.89 1269
4841.55 1305
4842.21 1365
4842.86 1500
4843.52 1533
4844.18 1317
4844.83 1268
4845.49 1206
4846.14 1188
4846.80 1129
4847.46 1143
4848.11 1214
4848.77 1158
4849.43 1168
4850.09 1169
4850.74 1150
4851.40 1152
4852.06 1188
4852.71 1049
4853.37 1209
4854.03 1241
4854.68 1193
4855.34 1089
4856.00 1127
4856.66 1281
4857.31 1329
4857.97 1260
4858.63 1297
4859.29 1274
4859.94 1185
4860.60 1317
4861.26 1160
4861.92 1056
4862.57 1055
4863.23 1121
4863.89 1043
4864.55 1103
4865.21 1103
4865.86 1254
4866.52 1196
4867.18 1277
4867.84 1253
4868.50 1153
4869.15 1112
4869.81 1094
4870.47 1092
4871.13 1157
4871.79 1127
4872.45 1124
4873.10 1291
4873.76 1207
4874.42 1163
4875.08 1162
4875.74 1202
4876.40 1256
4877.06 1251
4877.71 1200
4878.37 1137
4879.03 1058
4879.69 1181
4880.35 1189
4881.01 1155
4881.67 1129
4882.33 1323
4882.99 1338
4883.65 1121
4884.30 1080
4884.96 1340
4885.62 1212
4886.28 1171
4886.94 1103
4887.60 1045
4888.26 1147
4888.92 1105
4889.58 1090
4890.24 1023
4890.90 1004
4891.56 1066
4892.22 1063
4892.88 1059
4893.54 1077
4894.20 1152
4894.86 1142
4895.52 1071
4896.18 1160
4896.84 1150
4897.50 1186
4898.16 1077
4898.82 1113
4899.48 1154
4900.14 1109
4900.80 1119
4901.46 1122
4902.12 1141
4902.78 1214
4903.44 1147
4904.10 1126
4904.76 1094
4905.42 1193
4906.08 1070
4906.74 1044
4907.40 1020
4908.06 1099
4908.73 1041
4909.39 1157
4910.05 1107
4910.71 1043
4911.37 1044
4912.03 1149
4912.69 1133
4913.35 1059
4914.01 1110
4914.68 1150
4915.34 1000
4916.00 1065
4916.66 1082
4917.32 1104
4917.98 939
4918.64 985
4919.31 1025
4919.97 1230
4920.63 1222
4921.29 1081
4921.95 1028
4922.61 1026
4923.28 1098
4923.94 1029
4924.60 1060
4925.26 984
4925.92 987
4926.59 1043
4927.25 963
4927.91 996
4928.57 1045
4929.23 1037
4929.90 1072
4930.56 988
4931.22 1023
4931.88 1167
4932.55 1078
4933.21 1114
4933.87 1059
4934.53 1017
4935.20 1109
4935.86 1126
4936.52 1106
4937.18 1173
4937.85 1099
4938.51 1125
4939.17 1094
4939.84 1197
4940.50 1114
4941.16 1145
4941.82 1188
4942.49 1081
4943.15 1081
4943.81 1077
4944.48 1041
4945.14 1068
4945.80 1037
4946.47 1024
4947.13 1071
4947.79 1157
4948.46 1065
4949.12 1060
4949.79 929
4950.45 1046
4951.11 1157
4951.78 1100
4952.44 1047
4953.10 1249
4953.77 1115
4954.43 1127
4955.10 1026
4955.76 971
4956.42 1044
4957.09 1053
4957.75 982
4958.42 1061
4959.08 985
4959.74 1150
4960.41 1112
4961.07 1122
4961.74 956
4962.40 1127
4963.07 1155
4963.73 1175
4964.40 1200
4965.06 1173
4965.73 1179
4966.39 1294
4967.05 1368
4967.72 1279
4968.38 1401
4969.05 1335
4969.71 1367
4970.38 1297
4971.04 1249
4971.71 1203
4972.37 1289
4973.04 1147
4973.70 1236
4974.37 1317
4975.04 1222
4975.70 1150
4976.37 1114
4977.03 1210
4977.70 1367
4978.36 1317
4979.03 1168
4979.69 1225
4980.36 1243
4981.03 1236
4981.69 1380
4982.36 1436
4983.02 1541
4983.69 1622
4984.35 1651
4985.02 1649
4985.69 1896
4986.35 1965
4987.02 2303
4987.68 2460
4988.35 2522
4989.02 2427
4989.68 2672
4990.35 2499
4991.02 2404
4991.68 2362
4992.35 2060
4993.02 1857
4993.68 1686
4994.35 1430
4995.02 1375
4995.68 1393
4996.35 1294
4997.02 1314
4997.68 1246
4998.35 1222
4999.02 1144
4999.68 1192
5000.35 1269
5001.02 1084
5001.68 1128
5002.35 1147
5003.02 938
5003.69 1067
5004.35 1018
5005.02 1110
5005.69 1067
5006.35 998
5007.02 1090
5007.69 1129
5008.36 1052
5009.02 1084
5009.69 1039
5010.36 1126
5011.03 1137
5011.70 1134
5012.36 1116
5013.03 1271
5013.70 1114
5014.37 1163
5015.04 1164
5015.70 1178
5016.37 1195
5017.04 1160
5017.71 1213
5018.38 1182
5019.04 1107
5019.71 1078
5020.38 1090
5021.05 1235
5021.72 1128
5022.39 1201
5023.05 1267
5023.72 1187
5024.39 1318
5025.06 1430
5025.73 1443
5026.40 1494
5027.07 1581
5027.74 1445
5028.40 1352
5029.07 1322
5029.74 1338
5030.41 1359
5031.08 1269
5031.75 1221
5032.42 1191
5033.09 1174
5033.76 1181
5034.43 1095
5035.10 1118
5035.76 1162
5036.43 1119
5037.10 1255
5037.77 1247
5038.44 1214
5039.11 1144
5039.78 1258
5040.45 1219
5041.12 1191
5041.79 1200
5042.46 1316
5043.13 1353
5043.80 1241
5044.47 1284
5045.14 1346
5045.81 1282
5046.48 1170
5047.15 1252
5047.82 1210
5048.49 1152
5049.16 1165
5049.83 1133
5050.50 1223
5051.17 1126
5051.84 1075
5052.51 1126
5053.18 1110
5053.85 1093
5054.52 1205
5055.20 1067
5055.87 1121
5056.54 1124
5057.21 1038
5057.88 1128
5058.55 1191
5059.22 1187
5059.89 1146
5060.56 1083
5061.23 981
5061.90 1104
5062.58 1070
5063.25 1071
5063.92 1257
5064.59 1279
5065.26 1080
5065.93 1247
5066.60 1116
5067.27 1128
5067.95 1089
5068.62 1138
5069.29 1101
5069.96 1166
5070.63 1083
5071.30 1068
5071.98 1040
5072.65 1124
5073.32 1037
5073.99 1105
5074.66 1159
5075.34 1059
5076.01 997
5076.68 1083
5077.35 1069
5078.02 1013
5078.70 1035
5079.37 1038
5080.04 1066
5080.71 1125
5081.39 1170
5082.06 1127
5082.73 1089
5083.40 1178
5084.08 1097
5084.75 1058
5085.42 1060
5086.09 1225
5086.77 1184
5087.44 1184
5088.11 1057
5088.79 1080
5089.46 1102
5090.13 1241
5090.80 1201
5091.48 1134
5092.15 1224
5092.82 1343
5093.50 1289
5094.17 1337
5094.84 1289
5095.52 1381
5096.19 1487
5096.86 1453
5097.54 1380
5098.21 1325
5098.88 1308
5099.56 1409
5100.23 1435
5100.90 1490
5101.58 1512
5102.25 1502
5102.93 1384
5103.60 1511
5104.27 1520
5104.95 1608
5105.62 1276
5106.30 1281
5106.97 1323
5107.64 1430
5108.32 1372
5108.99 1429
5109.67 1350
5110.34 1328
5111.02 1229
5111.69 1275
5112.36 1288
5113.04 1253
5113.71 1340
5114.39 1209
5115.06 1154
5115.74 1136
5116.41 1154
5117.09 1205
5117.76 1209
5118.44 1193
5119.11 1161
5119.79 1166
5120.46 1135
5121.14 1076
5121.81 1063
5122.49 1101
5123.16 1141
5123.84 1115
5124.51 1220
5125.19 1123
5125.86 1035
5126.54 1119
5127.21 1118
5127.89 1054
5128.56 1123
5129.24 1175
5129.92 1182
5130.59 1212
5131.27 1227
5131.94 1381
5132.62 1243
5133.29 1247
5133.97 1270
5134.65 1171
5135.32 1149
5136.00 1261
5136.67 1205
5137.35 1291
5138.03 1314
5138.70 1188
5139.38 1322
5140.05 1136
5140.73 1115
5141.41 1143
5142.08 1202
5142.76 1200
5143.44 1180
5144.11 1149
5144.79 1297
5145.47 1206
5146.14 1189
5146.82 1233
5147.50 1168
5148.17 1132
5148.85 1151
5149.53 1072
5150.20 1112
5150.88 1149
5151.56 1063
5152.24 1044
5152.91 1097
5153.59 994
5154.27 1003
5154.94 957
5155.62 1067
5156.30 1007
5156.98 1139
5157.65 1017
5158.33 1064
5159.01 1110
5159.69 1080
5160.36 1083
5161.04 982
5161.72 947
5162.40 1098
5163.07 943
5163.75 975
5164.43 999
5165.11 1041
5165.79 1074
5166.46 998
5167.14 966
5167.82 833
5168.50 901
5169.18 1071
5169.86 973
5170.53 834
5171.21 1010
5171.89 1013
5172.57 1031
5173.25 1030
5173.93 973
5174.60 1051
5175.28 1145
5175.96 1037
5176.64 1032
5177.32 981
5178.00 1060
5178.68 1073
5179.36 956
5180.03 1056
5180.71 1072
5181.39 983
5182.07 947
5182.75 1020
5183.43 965
5184.11 959
5184.79 929
5185.47 898
5186.15 1025
5186.83 969
5187.51 975
5188.18 958
5188.86 983
5189.54 1034
5190.22 1026
5190.90 1006
5191.58 962
5192.26 984
5192.94 996
5193.62 979
5194.30 939
5194.98 867
5195.66 1054
5196.34 1012
5197.02 1048
5197.70 996
5198.38 931
5199.06 1040
5199.74 1100
5200.42 976
5201.10 1048
5201.78 1068
5202.46 1148
5203.14 1107
5203.82 967
5204.50 923
5205.19 943
5205.87 908
5206.55 933
5207.23 989
5207.91 967
5208.59 972
5209.27 988
5209.95 1077
5210.63 924
5211.31 1048
5211.99 1010
5212.67 1002
5213.36 1109
5214.04 1025
5214.72 1063
5215.40 1117
5216.08 1061
5216.76 1083
5217.44 938
5218.12 970
5218.81 1121
5219.49 1154
5220.17 1110
5220.85 1015
5221.53 1127
5222.21 1020
5222.90 1139
5223.58 1165
5224.26 1033
5224.94 1029
5225.62 1108
5226.30 1055
5226.99 1059
5227.67 1081
5228.35 1069
5229.03 1023
5229.71 1030
5230.40 1253
5231.08 1175
5231.76 1044
5232.44 1072
5233.13 1037
5233.81 1010
5234.49 962
5235.17 895
5235.86 1000
5236.54 966
5237.22 985
5237.90 1026
5238.59 920
5239.27 996
5239.95 1044
5240.64 1132
5241.32 1008
5242.00 1184
5242.68 1203
5243.37 1104
5244.05 1049
5244.73 1066
5245.42 1089
5246.10 1053
5246.78 1070
5247.47 1100
5248.15 1048
5248.83 1118
5249.52 1168
5250.20 1264
5250.88 1143
5251.57 1192
5252.25 1129
5252.93 1075
5253.62 1114
5254.30 1020
5254.99 1078
5255.67 1055
5256.35 1075
5257.04 1069
5257.72 1047
5258.41 984
5259.09 993
5259.77 1082
5260.46 987
5261.14 1132
5261.83 1087
5262.51 1102
5263.20 1020
5263.88 1056
5264.56 1110
5265.25 1021
5265.93 966
5266.62 1034
5267.30 1019
5267.99 1040
5268.67 993
5269.36 1108
5270.04 1127
5270.73 1018
5271.41 1001
5272.10 1016
5272.78 1057
5273.47 1174
5274.15 1174
5274.84 1109
5275.52 1069
5276.21 1148
5276.89 1055
5277.58 1037
5278.26 1141
5278.95 1238
5279.63 1136
5280.32 1100
5281.00 1159
5281.69 1314
5282.38 1332
5283.06 1309
5283.75 1323
5284.43 1239
5285.12 1354
5285.80 1294
5286.49 1180
5287.18 1239
5287.86 1206
5288.55 1120
5289.23 1049
5289.92 954
5290.61 1018
5291.29 974
5291.98 948
5292.66 978
5293.35 927
5294.04 898
5294.72 921
5295.41 1046
5296.10 1127
5296.78 1152
5297.47 1120
5298.16 1207
5298.84 1244
5299.53 1176
5300.22 1196
5300.90 1101
5301.59 1089
5302.28 1094
5302.96 1216
5303.65 1174
5304.34 1165
5305.03 1223
5305.71 1105
5306.40 1098
5307.09 1055
5307.77 1172
5308.46 1220
5309.15 1198
5309.84 1383
5310.52 1136
5311.21 1060
5311.90 1171
5312.59 1120
5313.27 1075
5313.96 1081
5314.65 1130
5315.34 1075
5316.02 1078
5316.71 1113
5317.40 1048
5318.09 972
5318.78 1086
5319.46 1045
5320.15 1265
5320.84 1303
5321.53 1301
5322.22 1276
5322.90 1240
5323.59 1185
5324.28 1137
5324.97 1375
5325.66 1183
5326.35 1179
5327.04 1122
5327.72 1161
5328.41 1193
5329.10 1235
5329.79 1196
5330.48 1097
5331.17 1124
5331.86 1157
5332.54 1279
5333.23 1408
5333.92 1476
5334.61 1481
5335.30 1421
5335.99 1454
5336.68 1473
5337.37 1424
5338.06 1396
5338.75 1355
5339.44 1416
5340.12 1476
5340.81 1479
5341.50 1521
5342.19 1690
5342.88 1512
5343.57 1460
5344.26 1516
5344.95 1680
5345.64 1678
5346.33 1675
5347.02 1613
5347.71 1717
5348.40 1792
5349.09 2075
5349.78 2209
5350.47 2508
5351.16 2884
5351.85 3105
5352.54 3592
5353.23 3691
5353.92 4115
5354.61 4570
5355.30 4501
5355.99 4404
5356.68 4285
5357.37 3757
5358.06 3195
5358.75 2833
5359.44 2457
5360.14 2339
5360.83 2230
5361.52 1797
5362.21 1628
5362.90 1647
5363.59 1669
5364.28 1671
5364.97 1736
5365.66 1796
5366.35 1998
5367.04 2396
5367.74 2559
5368.43 2753
5369.12 3011
5369.81 3114
5370.50 3095
5371.19 3312
5371.88 3250
5372.57 3095
5373.27 2776
5373.96 2436
5374.65 2134
5375.34 1946
5376.03 1832
5376.72 1631
5377.42 1466
5378.11 1348
5378.80 1390
5379.49 1382
5380.18 1333
5380.88 1233
5381.57 1269
5382.26 1246
5382.95 1220
5383.64 1254
5384.34 1258
5385.03 1214
5385.72 1356
5386.41 1291
5387.11 1133
5387.80 996
5388.49 1112
5389.18 1146
5389.88 1126
5390.57 1105
5391.26 1121
5391.95 1069
5392.65 1154
5393.34 1178
5394.03 1157
5394.72 1111
5395.42 1223
5396.11 1270
5396.80 1248
5397.50 1263
5398.19 1155
5398.88 1185
5399.58 1125
5400.27 1079
5400.96 1179
5401.66 1026
5402.35 1037
5403.04 1170
5403.74 1097
5404.43 1136
5405.12 1134
5405.82 1059
5406.51 1251
5407.20 1221
5407.90 1062
5408.59 1080
5409.28 1189
5409.98 1183
5410.67 1126
5411.37 1237
5412.06 1224
5412.75 1221
5413.45 1178
5414.14 1119
5414.84 1071
5415.53 1022
5416.23 956
5416.92 972
5417.61 964
5418.31 1052
5419.00 1027
5419.70 1045
5420.39 1016
5421.09 1024
5421.78 1004
5422.48 1063
5423.17 1096
5423.87 1065
5424.56 1140
5425.25 1070
5425.95 1062
5426.64 1076
5427.34 1019
5428.03 1022
5428.73 1014
5429.42 975
5430.12 1047
5430.82 1045
5431.51 1019
5432.21 979
5432.90 1070
5433.60 1073
5434.29 1143
5434.99 1182
5435.68 1126
5436.38 1064
5437.07 976
5437.77 1096
5438.47 959
5439.16 963
5439.86 1028
5440.55 1091
5441.25 999
5441.94 1177
5442.64 1081
5443.34 953
5444.03 924
5444.73 1090
5445.42 1009
5446.12 989
5446.82 1058
5447.51 1004
5448.21 1072
5448.91 1018
5449.60 1064
5450.30 1062
5450.99 1072
5451.69 1071
5452.39 1086
5453.08 1105
5453.78 1097
5454.48 1196
5455.17 1224
5455.87 1116
5456.57 1280
5457.27 1324
5457.96 1273
5458.66 1083
5459.36 1116
5460.05 1095
5460.75 1023
5461.45 1025
5462.14 1198
5462.84 1100
5463.54 1237
5464.24 1180
5464.93 1137
5465.63 1209
5466.33 1216
5467.03 1236
5467.72 1138
5468.42 1179
5469.12 1254
5469.82 1394
5470.51 1277
5471.21 1202
5471.91 1195
5472.61 1010
5473.31 1022
5474.00 1070
5474.70 1064
5475.40 1111
5476.10 1141
5476.80 1148
5477.49 1096
5478.19 960
5478.89 1017
5479.59 1010
5480.29 1080
5480.99 1010
5481.68 1014
5482.38 990
5483.08 1060
5483.78 1022
5484.48 995
5485.18 1127
5485.88 1004
5486.57 896
5487.27 1021
5487.97 1039
5488.67 991
5489.37 898
5490.07 959
5490.77 1029
5491.47 1093
5492.17 999
5492.87 1062
5493.56 1095
5494.26 1006
5494.96 964
5495.66 1043
5496.36 1138
5497.06 1025
5497.76 1085
5498.46 993
5499.16 1136
5499.86 1203
5500.56 1095
5501.26 1241
5501.96 1290
5502.66 1237
5503.36 1120
5504.06 1058
5504.76 1212
5505.46 1215
5506.16 1239
5506.86 1217
5507.56 1132
5508.26 1158
5508.96 1114
5509.66 1106
5510.36 1071
5511.06 1125
5511.76 1140
5512.46 1128
5513.16 1224
5513.86 1097
5514.56 1163
5515.26 1253
5515.96 1162
5516.66 1052
5517.36 1039
5518.07 1084
5518.77 984
5519.47 1048
5520.17 1250
5520.87 1194
5521.57 1124
5522.27 1048
5522.97 1166
5523.67 1040
5524.37 1125
5525.08 1041
5525.78 1036
5526.48 1002
5527.18 1034
5527.88 1130
5528.58 1125
5529.28 1049
5529.99 1084
5530.69 907
5531.39 947
5532.09 918
5532.79 996
5533.49 1033
5534.20 893
5534.90 969
5535.60 911
5536.30 913
5537.00 889
5537.70 1068
5538.41 993
5539.11 968
5539.81 1003
5540.51 1019
5541.22 1055
5541.92 1068
5542.62 977
5543.32 948
5544.02 862
5544.73 903
5545.43 887
5546.13 834
5546.84 774
5547.54 834
5548.24 915
5548.94 937
5549.65 935
5550.35 907
5551.05 829
5551.75 851
5552.46 932
5553.16 749
5553.86 805
5554.57 857
5555.27 851
5555.97 810
5556.68 790
5557.38 870
5558.08 919
5558.79 968
5559.49 864
5560.19 859
5560.90 823
5561.60 862
5562.30 855
5563.01 878
5563.71 900
5564.41 865
5565.12 954
5565.82 975
5566.53 994
5567.23 966
5567.93 978
5568.64 944
5569.34 950
5570.05 986
5570.75 898
5571.45 996
5572.16 1090
5572.86 1057
5573.57 1025
5574.27 1055
5574.98 1008
5575.68 1046
5576.38 1042
5577.09 1056
5577.79 1000
5578.50 969
5579.20 882
5579.91 924
5580.61 903
5581.32 879
5582.02 905
5582.73 880
5583.43 1052
5584.14 981
5584.84 961
5585.55 997
5586.25 848
5586.96 922
5587.66 967
5588.37 937
5589.07 836
5589.78 817
5590.48 840
5591.19 709
5591.89 857
5592.60 833
5593.31 789
5594.01 881
5594.72 824
5595.42 841
5596.13 863
5596.83 869
5597.54 892
5598.25 775
5598.95 931
5599.66 888
5600.36 798
5601.07 791
5601.78 838
5602.48 819
5603.19 869
5603.89 920
5604.60 835
5605.31 779
5606.01 877
5606.72 931
5607.43 843
5608.13 854
5608.84 935
5609.54 916
5610.25 817
5610.96 813
5611.66 827
5612.37 812
5613.08 883
5613.79 935
5614.49 843
5615.20 799
5615.91 852
5616.61 819
5617.32 849
5618.03 838
5618.73 900
5619.44 886
5620.15 866
5620.86 792
5621.56 801
5622.27 792
5622.98 899
5623.69 792
5624.39 821
5625.10 757
5625.81 777
5626.52 780
5627.22 815
5627.93 755
5628.64 792
5629.35 932
5630.05 918
5630.76 916
5631.47 798
5632.18 808
5632.89 809
5633.59 873
5634.30 855
5635.01 849
5635.72 822
5636.43 760
5637.14 805
5637.84 842
5638.55 742
5639.26 749
5639.97 823
5640.68 871
5641.39 906
5642.10 878
5642.80 862
5643.51 912
5644.22 849
5644.93 832
5645.64 852
5646.35 971
5647.06 851
5647.77 777
5648.47 846
5649.18 820
5649.89 876
5650.60 855
5651.31 727
5652.02 965
5652.73 900
5653.44 852
5654.15 827
5654.86 871
5655.57 804
5656.28 915
5656.99 915
5657.70 958
5658.41 909
5659.12 856
5659.83 961
5660.54 922
5661.24 1037
5661.95 939
5662.66 873
5663.37 917
5664.08 935
5664.79 945
5665.50 964
5666.21 919
5666.93 924
5667.64 850
5668.35 908
5669.06 866
5669.77 899
5670.48 918
5671.19 892
5671.90 980
5672.61 907
5673.32 870
5674.03 949
5674.74 919
5675.45 849
5676.16 997
5676.87 918
5677.58 898
5678.29 893
5679.01 914
5679.72 891
5680.43 932
5681.14 920
5681.85 894
5682.56 925
5683.27 1029
5683.98 981
5684.69 875
5685.41 891
5686.12 843
5686.83 972
5687.54 972
5688.25 901
5688.96 794
5689.67 933
5690.39 855
5691.10 831
5691.81 891
5692.52 959
5693.23 943
5693.95 900
5694.66 871
5695.37 834
5696.08 923
5696.79 854
5697.51 988
5698.22 919
5698.93 799
5699.64 783
5700.35 933
5701.07 896
5701.78 855
5702.49 928
5703.20 901
5703.92 831
5704.63 862
5705.34 936
5706.05 893
5706.77 892
5707.48 823
5708.19 847
5708.90 885
5709.62 863
5710.33 822
5711.04 816
5711.76 914
5712.47 1014
5713.18 874
5713.90 748
5714.61 812
5715.32 808
5716.04 798
5716.75 737
5717.46 761
5718.18 840
5718.89 776
5719.60 868
5720.32 849
5721.03 998
5721.74 1038
5722.46 1089
5723.17 1089
5723.88 1108
5724.60 1249
5725.31 1288
5726.03 1304
5726.74 1161
5727.45 1264
5728.17 1316
5728.88 1213
5729.60 1093
5730.31 1099
5731.02 974
5731.74 968
5732.45 913
5733.17 883
5733.88 959
5734.60 1065
5735.31 1027
5736.02 999
5736.74 964
5737.45 961
5738.17 1041
5738.88 1072
5739.60 997
5740.31 1020
5741.03 975
5741.74 998
5742.46 1006
5743.17 892
5743.89 880
5744.60 921
5745.32 918
5746.03 910
5746.75 982
5747.46 1057
5748.18 965
5748.89 937
5749.61 1079
5750.32 982
5751.04 1024
5751.76 1152
5752.47 997
5753.19 959
5753.90 1027
5754.62 1089
5755.33 1200
5756.05 1089
5756.77 1106
5757.48 1105
5758.20 1167
5758.91 1076
5759.63 1060
5760.34 1148
5761.06 1182
5761.78 1062
5762.49 1013
5763.21 1007
5763.93 1122
5764.64 1156
5765.36 1104
5766.07 1102
5766.79 1022
5767.51 1014
5768.22 1078
5768.94 1177
5769.66 1182
5770.37 1216
5771.09 1226
5771.81 1186
5772.52 1226
5773.24 1254
5773.96 1223
5774.67 1127
5775.39 1132
5776.11 1232
5776.83 1271
5777.54 1318
5778.26 1380
5778.98 1395
5779.69 1417
5780.41 1292
5781.13 1415
5781.85 1460
5782.56 1372
5783.28 1364
5784.00 1323
5784.72 1219
5785.43 1327
5786.15 1323
5786.87 1289
5787.59 1327
5788.30 1400
5789.02 1426
5789.74 1432
5790.46 1518
5791.18 1413
5791.89 1470
5792.61 1475
5793.33 1563
5794.05 1571
5794.77 1652
5795.48 1620
5796.20 1678
5796.92 1737
5797.64 1966
5798.36 2044
5799.08 2075
5799.80 2358
5800.51 2764
5801.23 3294
5801.95 3851
5802.67 4493
5803.39 5165
5804.11 5811
5804.83 5849
5805.54 5502
5806.26 5799
5806.98 5204
5807.70 4486
5808.42 4253
5809.14 4082
5809.86 4235
5810.58 4317
5811.30 4389
5812.02 4687
5812.74 4887
5813.45 5083
5814.17 4353
5814.89 4115
5815.61 3758
5816.33 3403
5817.05 3280
5817.77 2949
5818.49 2796
5819.21 2967
5819.93 2779
5820.65 2756
5821.37 2743
5822.09 2642
5822.81 2509
5823.53 2378
5824.25 2588
5824.97 2642
5825.69 2602
5826.41 2529
5827.13 2413
5827.85 2470
5828.57 2283
5829.29 2049
5830.01 2089
5830.73 2041
5831.45 1829
5832.17 1855
5832.89 1859
5833.61 1742
5834.33 1732
5835.06 1597
5835.78 1711
5836.50 1625
5837.22 1485
5837.94 1545
5838.66 1468
5839.38 1576
5840.10 1519
5840.82 1539
5841.54 1581
5842.26 1498
5842.99 1525
5843.71 1495
5844.43 1501
5845.15 1472
5845.87 1490
5846.59 1502
5847.31 1245
5848.04 1204
5848.76 1210
5849.48 1378
5850.20 1274
5850.92 1232
5851.64 1285
5852.36 1391
5853.09 1330
5853.81 1311
5854.53 1158
5855.25 1212
5855.97 1204
5856.70 1291
5857.42 1306
5858.14 1285
5858.86 1133
5859.58 1177
5860.31 1075
5861.03 1177
5861.75 1180
5862.47 1224
5863.20 1196
5863.92 1235
5864.64 1204
5865.36 1199
5866.09 1169
5866.81 1108
5867.53 1183
5868.25 1129
5868.98 1264
5869.70 1177
5870.42 1233
5871.15 1257
5871.87 1264
5872.59 1189
5873.31 1245
5874.04 1161
5874.76 1155
5875.48 1194
5876.21 1177
5876.93 1091
5877.65 1210
5878.38 1191
5879.10 1314
5879.82 1346
5880.55 1230
5881.27 1217
5881.99 1220
5882.72 1188
5883.44 1288
5884.17 1168
5884.89 1114
5885.61 1188
5886.34 1195
5887.06 1144
5887.78 1215
5888.51 1169
5889.23 1213
5889.96 1265
5890.68 1162
5891.41 1159
5892.13 1128
5892.85 1050
5893.58 1124
5894.30 1022
5895.03 1091
5895.75 1158
5896.48 1045
5897.20 1165
5897.92 1123
5898.65 1023
5899.37 1092
5900.10 1183
5900.82 1031
5901.55 970
5902.27 987
5903.00 1085
5903.72 1007
5904.45 995
5905.17 947
5905.90 900
5906.62 960
5907.35 972
5908.07 1007
5908.80 847
5909.52 911
5910.25 927
5910.97 956
5911.70 1016
5912.43 920
5913.15 871
5913.88 929
5914.60 972
5915.33 886
5916.05 911
5916.78 942
5917.50 917
5918.23 928
5918.96 866
5919.68 908
5920.41 885
5921.13 951
5921.86 870
5922.59 796
5923.31 942
5924.04 962
5924.76 935
5925.49 876
5926.22 910
5926.94 918
5927.67 912
5928.40 884
5929.12 840
5929.85 848
5930.58 896
5931.30 913
5932.03 843
5932.76 839
5933.48 877
5934.21 877
5934.94 920
5935.66 882
5936.39 896
5937.12 1054
5937.84 972
5938.57 965
5939.30 943
5940.02 978
5940.75 975
5941.48 958
5942.21 1024
5942.93 1060
5943.66 1110
5944.39 1045
5945.12 977
5945.84 880
5946.57 875
5947.30 801
5948.03 850
5948.75 940
5949.48 859
5950.21 958
5950.94 1019
5951.67 1041
5952.39 909
5953.12 833
5953.85 868
5954.58 1019
5955.31 933
5956.03 868
5956.76 928
5957.49 1021
5958.22 1035
5958.95 898
5959.67 846
5960.40 927
5961.13 981
5961.86 982
5962.59 961
5963.32 936
5964.05 1035
5964.77 968
5965.50 994
5966.23 828
5966.96 842
5967.69 991
5968.42 996
5969.15 1033
5969.88 997
5970.61 927
5971.33 996
5972.06 934
5972.79 844
5973.52 934
5974.25 900
5974.98 949
5975.71 956
5976.44 934
5977.17 968
5977.90 917
5978.63 942
5979.36 855
5980.09 864
5980.82 807
5981.55 865
5982.28 1058
5983.01 907
5983.74 878
5984.46 970
5985.19 967
5985.92 1041
5986.65 994
5987.38 896
5988.11 966
5988.85 904
5989.58 923
5990.31 901
5991.04 897
5991.77 894
5992.50 1010
5993.23 982
5993.96 955
5994.69 940
5995.42 929
5996.15 896
5996.88 912
5997.61 1002
5998.34 925
5999.07 802
5999.80 950
6000.53 895
6001.26 992
6002.00 953
6002.73 967
6003.46 943
6004.19 952
6004.92 1014
6005.65 1102
6006.38 913
6007.11 908
6007.84 961
6008.58 1027
6009.31 984
6010.04 1082
6010.77 1087
6011.50 1196
6012.23 1283
6012.96 1265
6013.70 1286
6014.43 1565
6015.16 1537
6015.89 1427
6016.62 1370
6017.36 1341
6018.09 1304
6018.82 1229
6019.55 1271
6020.28 1171
6021.02 1131
6021.75 1041
6022.48 1019
6023.21 1024
6023.94 948
6024.68 992
6025.41 933
6026.14 921
6026.87 975
6027.61 975
6028.34 872
6029.07 880
6029.80 885
6030.54 845
6031.27 824
6032.00 833
6032.73 848
6033.47 892
6034.20 852
6034.93 846
6035.67 904
6036.40 752
6037.13 865
6037.87 854
6038.60 814
6039.33 817
6040.07 916
6040.80 907
6041.53 869
6042.27 825
6043.00 850
6043.73 816
6044.47 846
6045.20 899
6045.93 857
6046.67 761
6047.40 900
6048.13 892
6048.87 902
6049.60 1003
6050.34 915
6051.07 926
6051.80 873
6052.54 951
6053.27 920
6054.01 866
6054.74 833
6055.47 823
6056.21 906
6056.94 853
6057.68 880
6058.41 807
6059.15 787
6059.88 849
6060.61 910
6061.35 915
6062.08 856
6062.82 820
6063.55 827
6064.29 856
6065.02 820
6065.76 907
6066.49 812
6067.23 955
6067.96 901
6068.70 800
6069.43 772
6070.17 830
6070.90 819
6071.64 787
6072.37 738
6073.11 798
6073.84 846
6074.58 753
6075.31 808
6076.05 879
6076.78 803
6077.52 822
6078.26 850
6078.99 803
6079.73 807
6080.46 911
6081.20 831
6081.93 823
6082.67 802
6083.41 766
6084.14 756
6084.88 758
6085.61 772
6086.35 804
6087.09 765
6087.82 714
6088.56 752
6089.30 748
6090.03 749
6090.77 797
6091.50 852
6092.24 810
6092.98 739
6093.71 727
6094.45 771
6095.19 764
6095.92 779
6096.66 805
6097.40 831
6098.13 773
6098.87 804
6099.61 701
6100.34 685
6101.08 759
6101.82 723
6102.56 743
6103.29 746
6104.03 693
6104.77 706
6105.50 671
6106.24 704
6106.98 712
6107.72 790
6108.45 868
6109.19 779
6109.93 803
6110.67 738
6111.40 732
6112.14 720
6112.88 692
6113.62 740
6114.35 789
6115.09 671
6115.83 805
6116.57 727
6117.31 725
6118.04 721
6118.78 707
6119.52 773
6120.26 818
6121.00 806
6121.73 752
6122.47 855
6123.21 844
6123.95 845
6124.69 894
6125.43 883
6126.16 830
6126.90 721
6127.64 731
6128.38 867
6129.12 860
6129.86 873
6130.60 736
6131.33 704
6132.07 886
6132.81 840
6133.55 862
6134.29 760
6135.03 733
6135.77 741
6136.51 777
6137.25 781
6137.99 786
6138.73 758
6139.46 729
6140.20 723
6140.94 730
6141.68 717
6142.42 760
6143.16 813
6143.90 787
6144.64 771
6145.38 700
6146.12 799
6146.86 749
6147.60 758
6148.34 762
6149.08 763
6149.82 743
6150.56 740
6151.30 775
6152.04 783
6152.78 724
6153.52 667
6154.26 712
6155.00 742
6155.74 734
6156.48 789
6157.22 763
6157.96 780
6158.70 760
6159.44 808
6160.18 786
6160.92 789
6161.66 792
6162.40 863
6163.15 907
6163.89 839
6164.63 836
6165.37 842
6166.11 776
6166.85 811
6167.59 802
6168.33 777
6169.07 844
6169.81 897
6170.55 902
6171.30 872
6172.04 903
6172.78 891
6173.52 845
6174.26 908
6175.00 845
6175.74 763
6176.49 884
6177.23 871
6177.97 723
6178.71 794
6179.45 787
6180.19 878
6180.94 806
6181.68 830
6182.42 877
6183.16 837
6183.90 943
6184.65 987
6185.39 962
6186.13 901
6186.87 795
6187.61 845
6188.36 863
6189.10 936
6189.84 936
6190.58 864
6191.33 865
6192.07 845
6192.81 793
6193.55 838
6194.30 838
6195.04 811
6195.78 829
6196.52 897
6197.27 960
6198.01 857
6198.75 858
6199.49 938
6200.24 894
6200.98 988
6201.72 995
6202.47 956
6203.21 898
6203.95 1004
6204.70 947
6205.44 958
6206.18 908
6206.93 963
6207.67 887
6208.41 896
6209.16 1080
6209.90 1141
6210.64 1277
6211.39 1324
6212.13 1358
6212.87 1460
6213.62 1507
6214.36 1511
6215.11 1602
6215.85 1500
6216.59 1381
6217.34 1329
6218.08 1270
6218.83 1310
6219.57 1270
6220.31 1108
6221.06 1114
6221.80 1187
6222.55 1183
6223.29 1122
6224.04 1215
6224.78 1250
6225.52 1362
6226.27 1374
6227.01 1478
6227.76 1598
6228.50 1565
6229.25 1723
6229.99 1817
6230.74 1739
6231.48 1635
6232.23 1529
6232.97 1604
6233.72 1538
6234.46 1350
6235.21 1201
6235.95 1294
6236.70 1270
6237.44 1250
6238.19 1194
6238.93 1097
6239.68 1291
6240.42 1261
6241.17 1172
6241.91 1220
6242.66 1289
6243.40 1281
6244.15 1376
6244.90 1465
6245.64 1537
6246.39 1523
6247.13 1534
6247.88 1491
6248.62 1417
6249.37 1390
6250.12 1360
6250.86 1367
6251.61 1305
6252.35 1339
6253.10 1295
6253.85 1407
6254.59 1482
6255.34 1307
6256.09 1367
6256.83 1337
6257.58 1485
6258.32 1438
6259.07 1442
6259.82 1501
6260.56 1659
6261.31 1582
6262.06 1603
6262.80 1599
6263.55 1478
6264.30 1592
6265.04 1634
6265.79 1600
6266.54 1499
6267.29 1568
6268.03 1803
6268.78 1945
6269.53 2107
6270.27 2609
6271.02 3063
6271.77 3552
6272.52 3752
6273.26 3933
6274.01 3809
6274.76 3791
6275.50 3528
6276.25 3187
6277.00 2898
6277.75 2629
6278.49 2346
6279.24 2238
6279.99 2114
6280.74 2042
6281.49 1888
6282.23 1816
6282.98 1726
6283.73 1621
6284.48 1592
6285.23 1460
6285.97 1308
6286.72 1282
6287.47 1274
6288.22 1260
6288.97 1296
6289.71 1202
6290.46 1247
6291.21 1193
6291.96 1151
6292.71 1247
6293.46 1315
6294.21 1418
6294.95 1355
6295.70 1461
6296.45 1572
6297.20 1504
6297.95 1368
6298.70 1377
6299.45 1430
6300.20 1390
6300.94 1476
6301.69 1441
6302.44 1335
6303.19 1365
6303.94 1287
6304.69 1217
6305.44 1073
6306.19 1121
6306.94 1141
6307.69 1098
6308.44 1213
6309.19 1179
6309.94 1202
6310.69 1281
6311.43 1397
6312.18 1232
6312.93 1103
6313.68 1138
6314.43 1220
6315.18 1250
6315.93 1109
6316.68 1094
6317.43 1087
6318.18 1152
6318.93 1179
6319.68 1080
6320.43 996
6321.18 1060
6321.93 1087
6322.68 1035
6323.43 1040
6324.18 1086
6324.94 1007
6325.69 1018
6326.44 1047
6327.19 971
6327.94 1029
6328.69 996
6329.44 1003
6330.19 1005
6330.94 899
6331.69 942
6332.44 1014
6333.19 950
6333.94 1041
6334.69 1108
6335.45 1128
6336.20 1016
6336.95 910
6337.70 935
6338.45 1065
6339.20 1034
6339.95 942
6340.70 946
6341.46 949
6342.21 929
6342.96 850
6343.71 934
6344.46 895
6345.21 942
6345.96 1003
6346.72 962
6347.47 830
6348.22 891
6348.97 912
6349.72 913
6350.48 882
6351.23 899
6351.98 915
6352.73 888
6353.48 970
6354.24 951
6354.99 930
6355.74 921
6356.49 920
6357.24 907
6358.00 811
6358.75 856
6359.50 820
6360.25 744
6361.01 835
6361.76 924
6362.51 904
6363.26 937
6364.02 913
6364.77 810
6365.52 733
6366.28 756
6367.03 786
6367.78 880
6368.53 881
6369.29 809
6370.04 848
6370.79 837
6371.55 825
6372.30 844
6373.05 840
6373.81 850
6374.56 808
6375.31 793
6376.07 898
6376.82 897
6377.57 816
6378.33 812
6379.08 797
6379.83 880
6380.59 810
6381.34 742
6382.10 783
6382.85 760
6383.60 783
6384.36 724
6385.11 902
6385.87 889
6386.62 899
6387.37 815
6388.13 690
6388.88 807
6389.64 809
6390.39 763
6391.14 877
6391.90 901
6392.65 840
6393.41 909
6394.16 926
6394.92 876
6395.67 899
6396.43 948
6397.18 842
6397.94 848
6398.69 882
6399.45 808
6400.20 766
6400.96 745
6401.71 659
6402.47 703
6403.22 639
6403.98 678
6404.73 734
6405.49 761
6406.24 739
6407.00 779
6407.75 861
6408.51 759
6409.26 892
6410.02 815
6410.77 869
6411.53 878
6412.28 891
6413.04 786
6413.80 852
6414.55 828
6415.31 875
6416.06 817
6416.82 777
6417.57 788
6418.33 766
6419.09 721
6419.84 685
6420.60 701
6421.35 717
6422.11 802
6422.87 684
6423.62 717
6424.38 744
6425.14 837
6425.89 777
6426.65 724
6427.40 740
6428.16 740
6428.92 745
6429.67 725
6430.43 731
6431.19 767
6431.94 756
6432.70 738
6433.46 758
6434.22 653
6434.97 734
6435.73 697
6436.49 773
6437.24 778
6438.00 706
6438.76 722
6439.51 743
6440.27 733
6441.03 789
6441.79 728
6442.54 684
6443.30 638
6444.06 753
6444.82 768
6445.57 772
6446.33 805
6447.09 791
6447.85 790
6448.60 704
6449.36 707
6450.12 763
6450.88 766
6451.64 789
6452.39 684
6453.15 728
6453.91 732
6454.67 754
6455.43 767
6456.18 712
6456.94 689
6457.70 697
6458.46 686
6459.22 698
6459.98 743
6460.73 697
6461.49 752
6462.25 822
6463.01 766
6463.77 761
6464.53 751
6465.29 675
6466.04 656
6466.80 668
6467.56 688
6468.32 646
6469.08 712
6469.84 658
6470.60 657
6471.36 647
6472.12 693
6472.87 685
6473.63 696
6474.39 730
6475.15 725
6475.91 713
6476.67 710
6477.43 636
6478.19 717
6478.95 776
6479.71 691
6480.47 684
6481.23 702
6481.99 699
6482.75 749
6483.51 730
6484.27 639
6485.03 675
6485.79 592
6486.55 614
6487.31 679
6488.07 700
6488.83 620
6489.59 632
6490.35 674
6491.11 696
6491.87 654
6492.63 728
6493.39 730
6494.15 760
6494.91 809
6495.67 698
6496.43 675
6497.19 852
6497.95 745
6498.71 766
6499.47 810
6500.23 700
6500.99 661
6501.76 770
6502.52 683
6503.28 715
6504.04 709
6504.80 676
6505.56 699
6506.32 710
6507.08 871
6507.84 789
6508.61 798
6509.37 764
6510.13 737
6510.89 821
6511.65 834
6512.41 740
6513.17 683
6513.94 694
6514.70 774
6515.46 730
6516.22 820
6516.98 807
6517.74 702
6518.51 767
6519.27 789
6520.03 754
6520.79 703
6521.55 783
6522.32 779
6523.08 900
6523.84 855
6524.60 851
6525.36 869
6526.13 986
6526.89 961
6527.65 961
6528.41 927
6529.18 991
6529.94 1009
6530.70 1038
6531.46 956
6532.23 951
6532.99 960
6533.75 928
6534.51 1016
6535.28 1051
6536.04 1003
6536.80 1174
6537.57 1250
6538.33 1314
6539.09 1247
6539.85 1367
6540.62 1488
6541.38 1449
6542.14 1327
6542.91 1393
6543.67 1276
6544.43 1136
6545.20 1120
6545.96 1067
6546.72 989
6547.49 880
6548.25 936
6549.02 785
6549.78 817
6550.54 812
6551.31 812
6552.07 764
6552.83 756
6553.60 793
6554.36 707
6555.13 792
6555.89 812
6556.65 843
6557.42 822
6558.18 749
6558.95 776
6559.71 772
6560.47 852
6561.24 735
6562.00 757
6562.77 856
6563.53 824
6564.30 766
6565.06 856
6565.83 916
6566.59 951
6567.36 963
6568.12 929
6568.88 1019
6569.65 981
6570.41 985
6571.18 931
6571.94 846
6572.71 776
6573.47 781
6574.24 857
6575.00 875
6575.77 782
6576.53 748
6577.30 868
6578.07 867
6578.83 869
6579.60 845
6580.36 849
6581.13 856
6581.89 826
6582.66 844
6583.42 881
6584.19 933
6584.96 820
6585.72 854
6586.49 938
6587.25 881
6588.02 858
6588.78 951
6589.55 905
6590.32 875
6591.08 934
6591.85 966
6592.61 1102
6593.38 1189
6594.15 956
6594.91 1047
6595.68 1159
6596.45 1072
6597.21 1104
6597.98 1127
6598.75 1133
6599.51 1066
6600.28 1041
6601.05 1137
6601.81 1126
6602.58 1103
6603.35 963
6604.11 933
6604.88 918
6605.65 882
6606.41 890
6607.18 825
6607.95 804
6608.71 852
6609.48 873
6610.25 938
6611.02 818
6611.78 886
6612.55 846
6613.32 764
6614.09 778
6614.85 834
6615.62 774
6616.39 785
6617.16 888
6617.92 854
6618.69 800
6619.46 902
6620.23 921
6620.99 947
6621.76 930
6622.53 927
6623.30 979
6624.07 965
6624.83 955
6625.60 943
6626.37 976
6627.14 936
6627.91 995
6628.67 1057
6629.44 950
6630.21 907
6630.98 932
6631.75 1028
6632.52 1057
6633.29 925
6634.05 993
6634.82 1003
6635.59 1023
6636.36 1250
6637.13 1360
6637.90 1449
6638.67 1406
6639.43 1512
6640.20 1559
6640.97 1545
6641.74 1391
6642.51 1221
6643.28 1169
6644.05 1064
6644.82 1023
6645.59 957
6646.36 952
6647.13 973
6647.90 991
6648.66 799
6649.43 827
6650.20 917
6650.97 961
6651.74 990
6652.51 1082
6653.28 1126
6654.05 1141
6654.82 1235
6655.59 1223
6656.36 1150
6657.13 1151
6657.90 1097
6658.67 1141
6659.44 1013
6660.21 921
6660.98 946
6661.75 871
6662.52 778
6663.29 815
6664.06 697
6664.83 771
6665.60 788
6666.37 813
6667.14 832
6667.91 730
6668.69 799
6669.46 787
6670.23 801
6671.00 788
6671.77 821
6672.54 783
6673.31 755
6674.08 859
6674.85 846
6675.62 777
6676.39 701
6677.16 830
6677.94 792
6678.71 852
6679.48 760
6680.25 700
6681.02 730
6681.79 732
6682.56 757
6683.33 745
6684.11 789
6684.88 770
6685.65 778
6686.42 771
6687.19 770
6687.96 798
6688.74 775
6689.51 758
6690.28 813
6691.05 760
6691.82 722
6692.60 800
6693.37 857
6694.14 781
6694.91 836
6695.68 743
6696.46 785
6697.23 724
6698.00 737
6698.77 745
6699.55 775
6700.32 759
6701.09 813
6701.86 695
6702.64 668
6703.41 702
6704.18 717
6704.95 733
6705.73 729
6706.50 673
6707.27 771
6708.04 751
6708.82 712
6709.59 728
6710.36 789
6711.14 749
6711.91 756
6712.68 731
6713.46 713
6714.23 764
6715.00 725
6715.78 693
6716.55 706
6717.32 721
6718.10 695
6718.87 761
6719.64 709
6720.42 701
6721.19 628
6721.96 704
6722.74 683
6723.51 756
6724.28 699
6725.06 723
6725.83 682
6726.61 676
6727.38 639
6728.15 701
6728.93 617
6729.70 658
6730.48 623
6731.25 658
6732.02 562
6732.80 633
6733.57 650
6734.35 627
6735.12 624
6735.90 715
6736.67 656
6737.45 619
6738.22 683
6738.99 672
6739.77 689
6740.54 699
6741.32 663
6742.09 591
6742.87 661
6743.64 684
6744.42 668
6745.19 654
6745.97 715
6746.74 707
6747.52 660
6748.29 619
6749.07 595
6749.84 632
6750.62 579
6751.40 585
6752.17 676
6752.95 762
6753.72 712
6754.50 659
6755.27 693
6756.05 725
6756.82 708
6757.60 710
6758.38 729
6759.15 723
6759.93 706
6760.70 650
6761.48 649
6762.25 589
6763.03 631
6763.81 653
6764.58 610
6765.36 702
6766.14 627
6766.91 650
6767.69 669
6768.46 628
6769.24 688
6770.02 694
6770.79 698
6771.57 732
6772.35 708
6773.12 722
6773.90 655
6774.68 591
6775.45 588
6776.23 637
6777.01 607
6777.78 710
6778.56 643
6779.34 612
6780.11 641
6780.89 638
6781.67 673
6782.45 705
6783.22 673
6784.00 732
6784.78 764
6785.56 777
6786.33 638
6787.11 677
6787.89 644
6788.66 728
6789.44 677
6790.22 657
6791.00 612
6791.78 622
6792.55 540
6793.33 530
6794.11 674
6794.89 699
6795.66 662
6796.44 648
6797.22 612
6798.00 570
6798.78 564
6799.55 619
6800.33 572
6801.11 579
6801.89 614
6802.67 574
6803.45 562
6804.22 656
6805.00 677
6805.78 586
6806.56 530
6807.34 648
6808.12 621
6808.90 617
6809.67 633
6810.45 699
6811.23 610
6812.01 597
6812.79 609
6813.57 666
6814.35 664
6815.13 629
6815.91 580
6816.68 594
6817.46 579
6818.24 641
6819.02 659
6819.80 646
6820.58 610
6821.36 600
6822.14 596
6822.92 633
6823.70 633
6824.48 667
6825.26 625
6826.04 607
6826.82 637
6827.60 687
6828.38 651
6829.16 633
6829.94 641
6830.72 612
6831.50 663
6832.28 579
6833.06 625
6833.84 626
6834.62 628
6835.40 651
6836.18 684
6836.96 663
6837.74 687
6838.52 610
6839.30 625
6840.08 542
6840.86 547
6841.64 556
6842.42 573
6843.20 613
6843.98 593
6844.76 607
6845.54 604
6846.32 585
6847.10 592
6847.89 594
6848.67 571
6849.45 627
6850.23 614
6851.01 561
6851.79 526
6852.57 613
6853.35 682
6854.13 658
6854.92 656
6855.70 665
6856.48 621
6857.26 760
6858.04 759
6858.82 670
6859.60 631
6860.39 501
6861.17 627
6861.95 622
6862.73 584
6863.51 587
6864.29 608
6865.08 607
6865.86 593
6866.64 613
6867.42 719
6868.20 695
6868.99 679
6869.77 639
6870.55 660
6871.33 749
6872.12 744
6872.90 681
6873.68 638
6874.46 624
6875.24 650
6876.03 691
6876.81 559
6877.59 594
6878.38 654
6879.16 572
6879.94 568
6880.72 606
6881.51 589
6882.29 690
6883.07 685
6883.85 730
6884.64 697
6885.42 695
6886.20 686
6886.99 756
6887.77 639
6888.55 657
6889.34 755
6890.12 731
6890.90 758
6891.69 662
6892.47 681
6893.25 696
6894.04 685
6894.82 739
6895.60 655
6896.39 681
6897.17 619
6897.96 622
6898.74 664
6899.52 676
6900.31 616
6901.09 675
6901.88 783
6902.66 748
6903.44 740
6904.23 707
6905.01 614
6905.80 657
6906.58 656
6907.36 570
6908.15 692
6908.93 647
6909.72 622
6910.50 601
6911.29 659
6912.07 640
6912.86 547
6913.64 678
6914.42 628
6915.21 728
6915.99 619
6916.78 662
6917.56 641
6918.35 626
6919.13 597
6919.92 608
6920.70 670
6921.49 742
6922.27 740
6923.06 676
6923.84 614
6924.63 646
6925.42 666
6926.20 622
6926.99 623
6927.77 603
6928.56 587
6929.34 677
6930.13 653
6930.91 691
6931.70 698
6932.48 673
6933.27 628
6934.06 589
6934.84 630
6935.63 554
6936.41 614
6937.20 621
6937.99 611
6938.77 554
6939.56 540
6940.34 617
6941.13 597
6941.92 608
6942.70 664
6943.49 685
6944.28 629
6945.06 662
6945.85 691
6946.64 757
6947.42 762
6948.21 687
6949.00 614
6949.78 692
6950.57 729
6951.36 688
6952.14 775
6952.93 699
6953.72 689
6954.50 722
6955.29 675
6956.08 665
6956.86 710
6957.65 724
6958.44 745
6959.23 855
6960.01 664
6960.80 735
6961.59 683
6962.38 795
6963.16 796
6963.95 766
6964.74 732
6965.53 718
6966.31 806
6967.10 832
6967.89 854
6968.68 773
6969.46 769
6970.25 853
6971.04 754
6971.83 717
6972.62 835
6973.40 859
6974.19 826
6974.98 773
6975.77 797
6976.56 882
6977.34 892
6978.13 866
6978.92 832
6979.71 825
6980.50 849
6981.29 849
6982.08 835
6982.86 854
6983.65 844
6984.44 914
6985.23 1061
6986.02 1091
6986.81 1123
6987.60 1187
6988.39 1351
6989.17 1596
6989.96 1840
6990.75 1883
6991.54 1859
6992.33 1879
6993.12 1759
6993.91 1827
6994.70 1645
6995.49 1531
6996.28 1484
6997.07 1298
6997.86 1248
6998.64 1171
6999.43 1249
7000.22 1277
7001.01 1325
7001.80 1508
7002.59 1665
7003.38 1843
7004.17 1937
7004.96 1992
7005.75 2178
7006.54 2105
7007.33 2044
7008.12 2009
7008.91 1962
7009.70 1732
7010.49 1625
7011.28 1332
7012.07 1243
7012.86 1147
7013.65 1195
7014.44 1093
7015.23 1064
7016.02 1132
7016.81 1236
7017.61 1290
7018.40 1345
7019.19 1290
7019.98 1337
7020.77 1361
7021.56 1374
7022.35 1301
7023.14 1130
7023.93 1044
7024.72 974
7025.51 1002
7026.30 949
7027.10 925
7027.89 932
7028.68 838
7029.47 1002
7030.26 1017
7031.05 1019
7031.84 1004
7032.63 990
7033.43 958
7034.22 1021
7035.01 1077
7035.80 1081
7036.59 924
7037.38 953
7038.18 861
7038.97 851
7039.76 822
7040.55 874
7041.34 903
7042.13 951
7042.93 883
7043.72 965
7044.51 988
7045.30 966
7046.09 1016
7046.89 1043
7047.68 1065
7048.47 963
7049.26 1017
7050.06 1042
7050.85 1107
7051.64 1070
7052.43 1035
7053.23 1147
7054.02 1221
7054.81 1153
7055.60 1101
7056.40 1172
7057.19 1090
7057.98 1095
7058.77 1019
7059.57 973
7060.36 979
7061.15 951
7061.95 927
7062.74 942
7063.53 928
7064.33 931
7065.12 902
7065.91 980
7066.71 969
7067.50 940
7068.29 891
7069.09 898
7069.88 885
7070.67 881
7071.47 983
7072.26 894
7073.05 895
7073.85 866
7074.64 868
7075.44 975
7076.23 961
7077.02 859
7077.82 794
7078.61 803
7079.41 824
7080.20 889
7080.99 916
7081.79 865
7082.58 895
7083.38 881
7084.17 904
7084.96 942
7085.76 899
7086.55 970
7087.35 1042
7088.14 1051
7088.94 1168
7089.73 1345
7090.53 1421
7091.32 1446
7092.12 1619
7092.91 1669
7093.71 1753
7094.50 1647
7095.29 1472
7096.09 1319
7096.88 1219
7097.68 1031
7098.48 991
7099.27 892
7100.07 844
7100.86 850
7101.66 811
7102.45 758
7103.25 795
7104.04 905
7104.84 953
7105.63 1020
7106.43 1097
7107.22 1274
7108.02 1300
7108.82 1216
7109.61 1242
7110.41 1331
7111.20 1133
7112.00 1097
7112.79 1036
7113.59 874
7114.39 880
7115.18 854
7115.98 810
7116.77 654
7117.57 765
7118.37 718
7119.16 776
7119.96 730
7120.76 712
7121.55 697
7122.35 695
7123.15 695
7123.94 630
7124.74 677
7125.53 718
7126.33 621
7127.13 720
7127.93 694
7128.72 677
7129.52 660
7130.32 722
7131.11 651
7131.91 641
7132.71 649
7133.50 636
7134.30 692
7135.10 651
7135.90 714
7136.69 644
7137.49 634
7138.29 647
7139.08 680
7139.88 650
7140.68 675
7141.48 605
7142.27 650
7143.07 673
7143.87 702
7144.67 650
7145.46 614
7146.26 633
7147.06 627
7147.86 668
7148.66 674
7149.45 652
7150.25 649
7151.05 663
7151.85 655
7152.65 671
7153.44 613
7154.24 678
7155.04 627
7155.84 602
7156.64 627
7157.44 546
7158.23 579
7159.03 636
7159.83 648
7160.63 622
7161.43 594
7162.23 617
7163.03 576
7163.83 628
7164.62 657
7165.42 595
7166.22 604
7167.02 644
7167.82 571
7168.62 635
7169.42 579
7170.22 572
7171.02 616
7171.82 570
7172.61 583
7173.41 595
7174.21 645
7175.01 634
7175.81 590
7176.61 563
7177.41 551
7178.21 556
7179.01 547
7179.81 539
7180.61 576
7181.41 596
7182.21 601
7183.01 506
7183.81 499
7184.61 526
7185.41 570
7186.21 522
7187.01 541
7187.81 537
7188.61 490
7189.41 566
7190.21 566
7191.01 544
7191.81 511
7192.61 657
7193.41 524
7194.21 549
7195.01 522
7195.81 555
7196.61 493
7197.41 516
7198.21 568
7199.01 568
7199.82 545
7200.62 571
7201.42 550
7202.22 471
7203.02 504
7203.82 551
7204.62 574
7205.42 580
7206.22 501
7207.02 601
7207.83 545
7208.63 517
7209.43 599
7210.23 550
7211.03 518
7211.83 570
7212.63 579
7213.44 479
7214.24 571
7215.04 594
7215.84 617
7216.64 664
7217.44 609
7218.25 624
7219.05 506
7219.85 555
7220.65 552
7221.45 530
7222.26 501
7223.06 511
7223.86 498
7224.66 543
7225.46 544
7226.27 531
7227.07 505
7227.87 476
7228.67 469
7229.48 508
7230.28 554
7231.08 532
7231.88 528
7232.69 475
7233.49 520
7234.29 542
7235.09 536
7235.90 554
7236.70 559
7237.50 547
7238.30 532
7239.11 548
7239.91 510
7240.71 501
7241.52 603
7242.32 585
7243.12 555
7243.93 507
7244.73 613
7245.53 591
7246.34 536
7247.14 472
7247.94 600
7248.75 539
7249.55 479
7250.35 518
7251.16 549
7251.96 537
7252.76 527
7253.57 518
7254.37 539
7255.18 492
7255.98 444
7256.78 520
7257.59 525
7258.39 449
7259.20 501
7260.00 543
7260.80 555
7261.61 530
7262.41 477
7263.22 511
7264.02 534
7264.83 533
7265.63 451
7266.43 451
7267.24 501
7268.04 550
7268.85 494
7269.65 521
7270.46 513
7271.26 523
7272.07 549
7272.87 537
7273.68 525
7274.48 541
7275.29 583
7276.09 603
7276.90 626
7277.70 554
7278.51 593
7279.31 593
7280.12 570
7280.92 604
7281.73 526
7282.53 523
7283.34 588
7284.14 556
7284.95 609
7285.76 542
7286.56 563
7287.37 538
7288.17 648
7288.98 559
7289.78 558
7290.59 555
7291.40 545
7292.20 554
7293.01 608
7293.81 600
7294.62 565
7295.43 577
7296.23 557
7297.04 465
7297.84 556
7298.65 564
7299.46 556
7300.26 531
7301.07 538
7301.88 554
7302.68 564
7303.49 582
7304.30 586
7305.10 564
7305.91 583
7306.72 643
7307.52 594
7308.33 607
7309.14 605
7309.94 665
7310.75 546
7311.56 478
7312.36 591
7313.17 542
7313.98 517
7314.79 493
7315.59 551
7316.40 551
7317.21 531
7318.01 543
7318.82 495
7319.63 568
7320.44 569
7321.24 569
7322.05 528
7322.86 574
7323.67 590
7324.47 613
7325.28 561
7326.09 495
7326.90 510
7327.71 525
7328.51 547
7329.32 545
7330.13 503
7330.94 491
7331.75 529
7332.55 543
7333.36 528
7334.17 487
7334.98 556
7335.79 463
7336.60 443
7337.40 439
7338.21 485
7339.02 549
7339.83 483
7340.64 481
7341.45 501
7342.26 530
7343.06 493
7343.87 502
7344.68 505
7345.49 472
7346.30 439
7347.11 422
7347.92 435
7348.73 435
7349.54 427
7350.34 503
7351.15 510
7351.96 478
7352.77 499
7353.58 464
7354.39 470
7355.20 463
7356.01 465
7356.82 421
7357.63 407
7358.44 422
7359.25 447
7360.06 451
7360.87 487
7361.68 391
7362.49 442
7363.30 496
7364.11 541
7364.92 519
7365.73 492
7366.54 525
7367.35 461
7368.16 496
7368.97 454
7369.78 447
7370.59 435
7371.40 456
7372.21 431
7373.02 469
7373.83 435
7374.64 456
7375.45 506
7376.26 418
7377.07 421
7377.88 464
7378.69 490
7379.50 430
7380.31 411
7381.12 450
7381.94 491
7382.75 532
7383.56 513
7384.37 549
7385.18 514
7385.99 511
7386.80 508
7387.61 524
7388.42 525
7389.23 500
7390.05 556
7390.86 587
7391.67 468
7392.48 435
7393.29 424
7394.10 432
7394.92 497
7395.73 472
7396.54 492
7397.35 487
7398.16 559
7398.97 580
7399.79 618
7400.60 615
7401.41 600
7402.22 643
7403.03 567
7403.85 619
7404.66 594
7405.47 606
7406.28 595
7407.09 566
7407.91 572
7408.72 505
7409.53 466
7410.34 412
7411.16 452
7411.97 447
7412.78 479
7413.59 480
7414.41 432
7415.22 417
7416.03 465
7416.84 453
7417.66 467
7418.47 438
7419.28 467
7420.10 462
7420.91 410
7421.72 500
7422.54 466
7423.35 489
7424.16 396
7424.97 405
7425.79 412
7426.60 482
7427.41 446
7428.23 465
7429.04 434
7429.86 426
7430.67 433
7431.48 444
7432.30 429
7433.11 444
7433.92 434
7434.74 434
7435.55 429
7436.36 433
7437.18 332
7437.99 440
7438.81 449
7439.62 394
7440.43 435
7441.25 456
7442.06 435
7442.88 457
7443.69 426
7444.51 417
7445.32 397
7446.13 418
7446.95 443
7447.76 451
7448.58 396
7449.39 402
7450.21 405
7451.02 419
7451.84 393
7452.65 428
7453.47 396
7454.28 473
7455.10 486
7455.91 422
7456.73 384
7457.54 406
7458.36 372
7459.17 419
7459.99 453
7460.80 477
7461.62 522
7462.43 411
7463.25 403
7464.06 427
7464.88 431
7465.69 370
7466.51 384
7467.32 436
7468.14 415
7468.96 424
7469.77 420
7470.59 409
7471.40 356
7472.22 392
7473.03 431
7473.85 406
7474.67 428
7475.48 403
7476.30 414
7477.11 368
7477.93 386
7478.75 467
7479.56 451
7480.38 445
7481.20 420
7482.01 386
7482.83 387
7483.65 416
7484.46 395
7485.28 387
7486.09 404
7486.91 392
7487.73 417
7488.54 347
7489.36 318
7490.18 363
7491.00 418
7491.81 371
7492.63 405
7493.45 406
7494.26 399
7495.08 424
7495.90 411
7496.71 405
7497.53 448
7498.35 420
7499.17 401
7499.98 384
7500.80 412
7501.62 383
7502.44 342
7503.25 404
7504.07 447
7504.89 382
7505.71 404
7506.52 419
7507.34 353
7508.16 362
7508.98 393
7509.80 401
7510.61 388
7511.43 424
7512.25 438
7513.07 364
7513.89 373
7514.70 402
7515.52 391
7516.34 457
7517.16 382
7517.98 414
7518.79 406
7519.61 398
7520.43 411
7521.25 373
7522.07 388
7522.89 332
7523.71 367
7524.52 413
7525.34 410
7526.16 325
7526.98 403
7527.80 446
7528.62 434
7529.44 422
7530.26 381
7531.08 453
7531.89 417
7532.71 376
7533.53 409
7534.35 393
7535.17 397
7535.99 428
7536.81 406
7537.63 389
7538.45 434
7539.27 438
7540.09 376
7540.91 339
7541.73 369
7542.55 386
7543.37 373
7544.19 401
7545.01 344
7545.83 377
7546.65 390
7547.47 470
7548.29 364
7549.11 408
7549.93 456
7550.75 411
7551.57 393
7552.39 386
7553.21 379
7554.03 410
7554.85 367
7555.67 322
7556.49 397
7557.31 395
7558.13 354
7558.95 369
7559.77 393
7560.59 404
7561.41 402
7562.23 390
7563.05 413
7563.87 417
7564.69 410
7565.52 418
7566.34 400
7567.16 381
7567.98 437
7568.80 428
7569.62 444
7570.44 432
7571.26 442
7572.08 412
7572.91 376
7573.73 373
7574.55 384
7575.37 360
7576.19 360
7577.01 391
7577.83 394
7578.66 412
7579.48 433
7580.30 389
7581.12 400
7581.94 464
7582.77 406
7583.59 412
7584.41 459
7585.23 452
7586.05 492
7586.88 510
7587.70 426
7588.52 354
7589.34 412
7590.16 387
7590.99 386
7591.81 418
7592.63 439
7593.45 401
7594.28 435
7595.10 396
7595.92 415
7596.74 363
7597.57 374
7598.39 395
7599.21 411
7600.03 376
7600.86 401
7601.68 430
7602.50 377
7603.33 367
7604.15 382
7604.97 415
7605.80 404
7606.62 424
7607.44 423
7608.26 444
7609.09 430
7609.91 498
7610.73 486
7611.56 443
7612.38 517
7613.21 430
7614.03 457
7614.85 381
7615.68 402
7616.50 446
7617.32 434
7618.15 434
7618.97 467
7619.80 512
7620.62 453
7621.44 466
7622.27 456
7623.09 420
7623.92 520
7624.74 495
7625.56 450
7626.39 502
7627.21 460
7628.04 417
7628.86 438
7629.68 429
7630.51 472
7631.33 515
7632.16 580
7632.98 529
7633.81 495
7634.63 521
7635.46 541
7636.28 526
7637.11 505
7637.93 477
7638.76 566
7639.58 529
7640.41 529
7641.23 420
7642.06 429
7642.88 514
7643.71 457
7644.53 460
7645.36 418
7646.18 413
7647.01 416
7647.83 437
7648.66 415
7649.48 443
7650.31 477
7651.14 379
7651.96 400
7652.79 509
7653.61 458
7654.44 437
7655.26 483
7656.09 464
7656.92 440
7657.74 464
7658.57 430
7659.39 422
7660.22 464
7661.05 434
7661.87 414
7662.70 391
7663.52 392
7664.35 410
7665.18 429
7666.00 349
7666.83 423
7667.66 429
7668.48 439
7669.31 371
7670.14 399
7670.96 439
7671.79 434
7672.62 397
7673.44 374
7674.27 434
7675.10 431
7675.92 403
7676.75 445
7677.58 364
7678.40 388
7679.23 409
7680.06 353
7680.89 375
7681.71 373
7682.54 419
7683.37 364
7684.19 368
7685.02 448
7685.85 397
7686.68 430
7687.50 415
7688.33 437
7689.16 445
7689.99 472
7690.81 526
7691.64 469
7692.47 472
7693.30 588
7694.13 479
7694.95 478
7695.78 443
7696.61 409
7697.44 407
7698.27 410
7699.09 449
7699.92 426
7700.75 415
7701.58 404
7702.41 455
7703.24 428
7704.06 426
7704.89 396
7705.72 468
7706.55 434
7707.38 370
7708.21 417
7709.04 441
7709.86 484
7710.69 414
7711.52 365
7712.35 414
7713.18 383
7714.01 387
7714.84 446
7715.67 440
7716.50 495
7717.32 476
7718.15 418
7718.98 374
7719.81 432
7720.64 465
7721.47 448
7722.30 405
7723.13 411
7723.96 432
7724.79 439
7725.62 411
7726.45 431
7727.28 464
7728.11 476
7728.94 443
7729.77 418
7730.60 401
7731.43 406
7732.26 475
7733.09 451
7733.92 370
7734.75 439
7735.58 433
7736.41 508
7737.24 444
7738.07 461
7738.90 437
7739.73 463
7740.56 447
7741.39 458
7742.22 473
7743.05 452
7743.88 423
7744.71 452
7745.54 457
7746.37 530
7747.20 608
7748.03 511
7748.87 557
7749.70 525
7750.53 574
7751.36 608
7752.19 577
7753.02 531
7753.85 598
7754.68 577
7755.51 603
7756.34 590
7757.18 537
7758.01 588
7758.84 698
7759.67 763
7760.50 781
7761.33 793
7762.16 830
7763.00 916
7763.83 866
7764.66 789
7765.49 695
7766.32 759
7767.16 658
7767.99 646
7768.82 630
7769.65 715
7770.48 604
7771.31 581
7772.15 584
7772.98 574
7773.81 557
7774.64 612
7775.48 641
7776.31 610
7777.14 737
7777.97 665
7778.81 672
7779.64 736
7780.47 767
7781.30 663
7782.14 716
7782.97 611
7783.80 603
7784.63 564
7785.47 600
7786.30 603
7787.13 550
7787.97 500
7788.80 525
7789.63 561
7790.46 516
7791.30 514
7792.13 474
7792.96 467
7793.80 514
7794.63 548
7795.46 495
7796.30 507
7797.13 543
7797.96 584
7798.80 518
7799.63 555
7800.46 521
7801.30 490
7802.13 500
7802.97 481
7803.80 503
7804.63 411
7805.47 369
7806.30 396
7807.13 407
7807.97 422
7808.80 373
7809.64 413
7810.47 458
7811.31 497
7812.14 409
7812.97 420
7813.81 446
7814.64 485
7815.48 436
7816.31 453
7817.15 447
7817.98 450
7818.82 409
7819.65 479
7820.48 435
7821.32 471
7822.15 505
7822.99 467
7823.82 403
7824.66 425
7825.49 437
7826.33 441
7827.16 455
7828.00 469
7828.83 495
7829.67 392
7830.50 425
7831.34 408
7832.17 432
7833.01 480
7833.85 443
7834.68 475
7835.52 431
7836.35 401
7837.19 390
7838.02 433
7838.86 392
7839.69 395
7840.53 350
7841.37 438
7842.20 412
7843.04 423
7843.87 379
7844.71 456
7845.55 476
7846.38 490
7847.22 454
7848.05 402
7848.89 440
7849.73 413
7850.56 435
7851.40 450
7852.24 409
7853.07 394
7853.91 397
7854.74 420
7855.58 376
7856.42 378
7857.25 470
7858.09 431
7858.93 427
7859.76 478
7860.60 512
7861.44 464
7862.28 430
7863.11 428
7863.95 446
7864.79 414
7865.62 409
7866.46 403
7867.30 346
7868.14 363
7868.97 379
7869.81 417
7870.65 400
7871.48 357
7872.32 378
7873.16 367
7874.00 408
7874.83 399
7875.67 448
7876.51 460
7877.35 371
7878.19 399
7879.02 393
7879.86 452
7880.70 524
7881.54 592
7882.37 486
7883.21 485
7884.05 425
7884.89 453
7885.73 470
7886.57 456
7887.40 434
7888.24 445
7889.08 501
7889.92 517
7890.76 498
7891.60 525
7892.43 538
7893.27 576
7894.11 615
7894.95 543
7895.79 472
7896.63 514
7897.47 477
7898.30 468
7899.14 478
7899.98 482
7900.82 450
7901.66 501
7902.50 515
7903.34 447
7904.18 511
7905.02 532
7905.86 495
7906.70 498
7907.54 449
7908.37 454
7909.21 439
7910.05 443
7910.89 421
7911.73 448
7912.57 446
7913.41 466
7914.25 438
7915.09 359
7915.93 409
7916.77 449
7917.61 461
7918.45 423
7919.29 400
7920.13 418
7920.97 462
7921.81 388
7922.65 347
7923.49 357
7924.33 379
7925.17 389
7926.01 410
7926.85 438
7927.69 418
7928.53 398
7929.37 430
7930.21 444
7931.05 411
7931.90 442
7932.74 459
7933.58 371
7934.42 335
7935.26 352
7936.10 390
7936.94 399
7937.78 391
7938.62 344
7939.46 385
7940.30 401
7941.14 337
7941.99 332
7942.83 376
7943.67 393
7944.51 365
7945.35 341
7946.19 389
7947.03 343
7947.88 384
7948.72 416
7949.56 440
7950.40 455
7951.24 449
7952.08 418
7952.93 403
7953.77 393
7954.61 395
7955.45 407
7956.29 397
7957.13 378
7957.98 367
7958.82 389
7959.66 400
7960.50 371
7961.35 347
7962.19 315
7963.03 376
7963.87 409
7964.71 408
7965.56 380
7966.40 373
7967.24 379
7968.08 407
7968.93 454
7969.77 441
7970.61 406
7971.45 384
7972.30 377
7973.14 450
7973.98 456
7974.83 437
7975.67 420
7976.51 413
7977.36 399
7978.20 461
7979.04 410
7979.88 447
7980.73 405
7981.57 445
7982.41 463
7983.26 407
7984.10 434
7984.94 430
7985.79 473
7986.63 442
7987.47 397
7988.32 405
7989.16 507
7990.01 433
7990.85 500
7991.69 464
7992.54 487
7993.38 478
7994.23 456
7995.07 467
7995.91 459
7996.76 448
7997.60 447
7998.45 534
7999.29 527
8000.13 581
8000.98 612
8001.82 659
8002.67 700
8003.51 839
8004.36 896
8005.20 948
8006.04 964
8006.89 911
8007.73 777
8008.58 747
8009.42 640
8010.27 537
8011.11 533
8011.96 493
8012.80 480
8013.65 482
8014.49 493
8015.34 456
8016.18 517
8017.03 618
8017.87 565
8018.72 612
8019.56 644
8020.41 665
8021.25 683
8022.10 699
8022.95 702
8023.79 659
8024.64 581
8025.48 514
8026.33 450
8027.17 464
8028.02 416
8028.86 413
8029.71 402
8030.56 420
8031.40 446
8032.25 372
8033.09 415
8033.94 418
8034.79 442
8035.63 441
8036.48 410
8037.32 371
8038.17 362
8039.02 365
8039.86 375
8040.71 369
8041.56 373
8042.40 336
8043.25 322
8044.10 373
8044.94 418
8045.79 353
8046.64 400
8047.48 412
8048.33 335
8049.18 372
8050.02 385
8050.87 376
8051.72 405
8052.56 359
8053.41 358
8054.26 340
8055.11 333
8055.95 329
8056.80 286
8057.65 320
8058.49 427
8059.34 421
8060.19 344
8061.04 342
8061.88 364
8062.73 344
8063.58 369
8064.43 378
8065.27 383
8066.12 342
8066.97 390
8067.82 368
8068.67 296
8069.51 331
8070.36 337
8071.21 340
8072.06 293
8072.91 315
8073.75 362
8074.60 374
8075.45 294
8076.30 340
8077.15 344
8078.00 311
8078.84 290
8079.69 362
8080.54 346
8081.39 309
8082.24 338
8083.09 349
8083.94 298
8084.78 329
8085.63 339
8086.48 329
8087.33 293
8088.18 308
8089.03 358
8089.88 407
8090.73 410
8091.58 372
8092.42 419
8093.27 304
8094.12 317
8094.97 348
8095.82 354
8096.67 294
8097.52 367
8098.37 336
8099.22 353
8100.07 335
8100.92 348
8101.77 343
8102.62 315
8103.47 382
8104.32 343
8105.17 347
8106.02 293
8106.87 337
8107.72 351
8108.57 321
8109.42 337
8110.27 356
8111.12 332
8111.97 329
8112.82 318
8113.67 260
8114.52 284
8115.37 302
8116.22 335
8117.07 355
8117.92 360
8118.77 325
8119.62 299
8120.47 323
8121.32 322
8122.17 288
8123.02 298
8123.87 320
8124.72 278
8125.57 286
8126.43 304
8127.28 300
8128.13 309
8128.98 261
8129.83 275
8130.68 244
8131.53 324
8132.38 388
8133.23 324
8134.09 297
8134.94 311
8135.79 281
8136.64 288
8137.49 262
8138.34 270
8139.19 315
8140.05 298
8140.90 331
8141.75 294
8142.60 288
8143.45 340
8144.30 294
8145.16 277
8146.01 318
8146.86 266
8147.71 318
8148.56 351
8149.42 268
8150.27 298
8151.12 321
8151.97 311
8152.83 292
8153.68 312
8154.53 293
8155.38 290
8156.24 326
8157.09 333
8157.94 354
8158.79 338
8159.65 335
8160.50 297
8161.35 323
8162.20 363
8163.06 351
8163.91 328
8164.76 327
8165.62 300
8166.47 285
8167.32 338
8168.17 317
8169.03 301
8169.88 308
8170.73 302
8171.59 326
8172.44 326
8173.29 289
8174.15 335
8175.00 298
8175.85 359
8176.71 323
8177.56 339
8178.42 303
8179.27 261
8180.12 268
8180.98 319
8181.83 358
8182.68 282
8183.54 255
8184.39 278
8185.25 327
8186.10 295
8186.95 271
8187.81 311
8188.66 278
8189.52 266
8190.37 245
8191.22 244
8192.08 243
8192.93 257
8193.79 269
8194.64 303
8195.50 241
8196.35 267
8197.21 297
8198.06 292
8198.92 293
8199.77 312
8200.63 277
8201.48 314
8202.33 281
8203.19 217
8204.04 266
8204.90 235
8205.75 286
8206.61 235
8207.47 267
8208.32 242
8209.18 325
8210.03 282
8210.89 294
8211.74 230
8212.60 259
8213.45 269
8214.31 250
8215.16 266
8216.02 263
8216.87 273
8217.73 273
8218.59 259
8219.44 243
8220.30 309
8221.15 335
8222.01 280
8222.87 248
8223.72 283
8224.58 257
8225.43 269
8226.29 286
8227.15 295
8228.00 299
8228.86 290
8229.71 298
8230.57 238
8231.43 266
8232.28 298
8233.14 239
8234.00 288
8234.85 275
8235.71 276
8236.57 276
8237.42 244
8238.28 272
8239.14 244
8239.99 269
8240.85 265
8241.71 244
8242.56 294
8243.42 296
8244.28 279
8245.14 249
8245.99 229
8246.85 286
8247.71 240
8248.56 243
8249.42 237
8250.28 185
8251.14 261
8251.99 281
8252.85 295
8253.71 299
8254.57 250
8255.42 288
8256.28 261
8257.14 273
8258.00 244
8258.86 260
8259.71 226
8260.57 281
8261.43 278
8262.29 252
8263.15 261
8264.00 257
8264.86 255
8265.72 215
8266.58 257
8267.44 202
8268.29 226
8269.15 246
8270.01 233
8270.87 217
8271.73 287
8272.59 222
8273.45 227
8274.30 234
8275.16 259
8276.02 249
8276.88 257
8277.74 281
8278.60 275
8279.46 215
8280.32 271
8281.18 235
8282.03 197
8282.89 210
8283.75 248
8284.61 256
8285.47 249
8286.33 246
8287.19 228
8288.05 221
8288.91 221
8289.77 279
8290.63 255
8291.49 234
8292.35 260
8293.21 296
8294.07 236
8294.93 238
8295.78 264
8296.64 265
8297.50 216
8298.36 265
8299.22 268
8300.08 238
8300.94 231
8301.80 251
8302.66 249
8303.52 305
8304.38 258
8305.25 277
8306.11 254
8306.97 253
8307.83 257
8308.69 320
8309.55 270
8310.41 282
8311.27 274
8312.13 261
8312.99 277
8313.85 315
8314.71 291
8315.57 218
8316.43 243
8317.29 277
8318.15 263
8319.02 240
8319.88 211
8320.74 242
8321.60 311
8322.46 266
8323.32 225
8324.18 302
8325.04 309
8325.90 286
8326.77 292
8327.63 276
8328.49 356
8329.35 332
8330.21 300
8331.07 310
8331.93 298
8332.80 286
8333.66 247
8334.52 244
8335.38 281
8336.24 257
8337.11 265
8337.97 261
8338.83 240
8339.69 234
8340.55 216
8341.42 248
8342.28 263
8343.14 278
8344.00 233
8344.86 216
8345.73 211
8346.59 259
8347.45 259
8348.31 203
8349.18 224
8350.04 250
8350.90 266
8351.76 261
8352.63 245
8353.49 274
8354.35 195
8355.22 186
8356.08 211
8356.94 255
8357.80 224
8358.67 275
8359.53 226
8360.39 256
8361.26 250
8362.12 229
8362.98 266
8363.85 195
8364.71 224
8365.57 238
8366.44 244
8367.30 238
8368.16 211
8369.03 208
8369.89 208
8370.75 256
8371.62 269
8372.48 259
8373.35 265
8374.21 257
8375.07 253
8375.94 236
8376.80 212
8377.67 223
8378.53 222
8379.39 304
8380.26 299
8381.12 276
8381.99 293
8382.85 251
8383.71 288
8384.58 278
8385.44 290
8386.31 270
8387.17 328
8388.04 254
8388.90 291
8389.77 296
8390.63 287
8391.50 264
8392.36 263
8393.22 249
8394.09 239
8394.95 259
8395.82 230
8396.68 237
8397.55 246
8398.41 209
8399.28 279
8400.14 305
8401.01 266
8401.88 254
8402.74 235
8403.61 208
8404.47 250
8405.34 270
8406.20 237
8407.07 223
8407.93 262
8408.80 253
8409.66 243
8410.53 253
8411.40 340
8412.26 288
8413.13 278
8413.99 280
8414.86 260
8415.73 268
8416.59 261
8417.46 244
8418.32 247
8419.19 270
8420.06 255
8420.92 250
8421.79 264
8422.65 277
8423.52 254
8424.39 225
8425.25 250
8426.12 302
8426.99 297
8427.85 321
8428.72 281
8429.59 230
8430.45 258
8431.32 253
8432.19 287
8433.05 316
8433.92 277
8434.79 303
8435.65 276
8436.52 226
8437.39 223
8438.26 251
8439.12 260
8439.99 276
8440.86 338
8441.73 302
8442.59 340
8443.46 352
8444.33 341
8445.19 306
8446.06 300
8446.93 358
8447.80 296
8448.67 252
8449.53 326
8450.40 303
8451.27 319
8452.14 298
8453.00 330
8453.87 377
8454.74 344
8455.61 317
8456.48 274
8457.34 297
8458.21 334
8459.08 429
8459.95 460
8460.82 509
8461.69 516
8462.55 541
8463.42 413
8464.29 446
8465.16 396
8466.03 315
8466.90 337
8467.77 310
8468.63 263
8469.50 270
8470.37 273
8471.24 294
8472.11 268
8472.98 266
8473.85 251
8474.72 271
8475.58 246
8476.45 277
8477.32 275
8478.19 302
8479.06 268
8479.93 263
8480.80 312
8481.67 321
8482.54 287
8483.41 259
8484.28 291
8485.15 275
8486.02 263
8486.89 264
8487.76 261
8488.63 284
8489.50 329
8490.37 292
8491.24 254
8492.11 318
8492.98 283
8493.85 269
8494.72 275
8495.59 262
8496.46 229
8497.33 291
8498.20 304
8499.07 315
8499.94 293
8500.81 277
8501.68 247
8502.55 263
8503.42 236
8504.29 276
8505.16 289
8506.03 264
8506.90 237
8507.77 252
8508.64 326
8509.51 288
8510.38 278
8511.25 305
8512.13 288
8513.00 295
8513.87 301
8514.74 258
8515.61 225
8516.48 278
8517.35 247
8518.22 260
8519.09 241
8519.97 276
8520.84 276
8521.71 245
8522.58 281
8523.45 272
8524.32 245
8525.19 260
8526.07 245
8526.94 232
8527.81 235
8528.68 254
8529.55 248
8530.43 237
8531.30 247
8532.17 270
8533.04 266
8533.91 245
8534.79 260
8535.66 272
8536.53 268
8537.40 291
8538.27 295
8539.15 239
8540.02 238
8540.89 231
8541.76 273
8542.64 236
8543.51 224
8544.38 283
8545.25 259
8546.13 245
8547.00 301
8547.87 258
8548.74 256
8549.62 250
8550.49 229
8551.36 282
8552.24 266
8553.11 273
8553.98 309
8554.86 292
8555.73 277
8556.60 311
8557.48 299
8558.35 326
8559.22 334
8560.10 334
8560.97 324
8561.84 289
8562.72 287
8563.59 276
8564.46 247
8565.34 269
8566.21 260
8567.08 284
8567.96 316
8568.83 236
8569.71 257
8570.58 242
8571.45 242
8572.33 235
8573.20 302
8574.08 242
8574.95 243
8575.82 245
8576.70 251
8577.57 238
8578.45 247
8579.32 259
8580.20 286
8581.07 215
8581.94 252
8582.82 247
8583.69 240
8584.57 222
8585.44 224
8586.32 251
8587.19 261
8588.07 269
8588.94 239
8589.82 190
8590.69 216
8591.57 232
8592.44 205
8593.32 240
8594.19 207
8595.07 198
8595.94 238
8596.82 302
8597.69 252
8598.57 276
8599.44 201
8600.32 233
8601.19 226
8602.07 228
8602.95 238
8603.82 225
8604.70 234
8605.57 232
8606.45 243
8607.32 234
8608.20 233
8609.08 218
8609.95 174
8610.83 208
8611.70 222
8612.58 233
8613.46 237
8614.33 274
8615.21 212
8616.08 262
8616.96 244
8617.84 246
8618.71 254
8619.59 244
8620.47 243
8621.34 229
8622.22 233
8623.10 221
8623.97 232
8624.85 254
8625.73 215
8626.60 234
8627.48 232
8628.36 265
8629.23 237
8630.11 214
8630.99 249
8631.87 227
8632.74 241
8633.62 248
8634.50 231
8635.37 248
8636.25 250
8637.13 240
8638.01 199
8638.88 199
8639.76 216
8640.64 265
8641.52 297
8642.39 239
8643.27 271
8644.15 239
8645.03 270
8645.90 243
8646.78 280
8647.66 283
8648.54 228
8649.42 209
8650.29 210
8651.17 215
8652.05 259
8652.93 254
8653.81 225
8654.68 228
8655.56 244
8656.44 216
8657.32 304
8658.20 311
8659.08 264
8659.95 277
8660.83 267
8661.71 229
8662.59 230
8663.47 266
8664.35 276
8665.23 242
8666.10 213
8666.98 228
8667.86 204
8668.74 248
8669.62 245
8670.50 234
8671.38 202
8672.26 226
8673.14 224
8674.02 247
8674.90 289
8675.77 240
8676.65 293
8677.53 262
8678.41 309
8679.29 298
8680.17 311
8681.05 326
8681.93 348
8682.81 310
8683.69 238
8684.57 308
8685.45 285
8686.33 303
8687.21 235
8688.09 219
8688.97 255
8689.85 264
8690.73 306
8691.61 298
8692.49 351
8693.37 397
8694.25 444
8695.13 512
8696.01 586
8696.89 615
8697.77 642
8698.65 603
8699.53 616
8700.41 553
8701.29 548
8702.17 428
8703.05 402
8703.94 377
8704.82 305
8705.70 314
8706.58 290
8707.46 274
8708.34 270
8709.22 235
8710.10 291
8710.98 322
8711.86 288
8712.75 260
8713.63 274
8714.51 279
8715.39 272
8716.27 260
8717.15 235
8718.03 284
8718.91 264
8719.80 261
8720.68 213
8721.56 203
8722.44 221
8723.32 198
8724.20 249
8725.09 235
8725.97 255
8726.85 279
8727.73 234
8728.61 223
8729.50 220
8730.38 267
8731.26 244
8732.14 209
8733.02 221
8733.91 260
8734.79 276
8735.67 342
8736.55 280
8737.44 269
8738.32 253
8739.20 262
8740.08 259
8740.97 172
8741.85 205
8742.73 203
8743.61 223
8744.50 227
8745.38 212
8746.26 216
8747.15 237
8748.03 226
8748.91 239
8749.79 216
8750.68 235
8751.56 251
8752.44 257
8753.33 251
8754.21 223
8755.09 229
8755.98 264
8756.86 264
8757.74 245
8758.63 210
8759.51 240
8760.39 262
8761.28 277
8762.16 248
8763.05 259
8763.93 308
8764.81 268
8765.70 254
8766.58 271
8767.46 233
8768.35 253
8769.23 261
8770.12 201
8771.00 257
8771.89 232
8772.77 225
8773.65 242
8774.54 251
8775.42 245
8776.31 254
8777.19 271
8778.08 247
8778.96 247
8779.84 216
8780.73 253
8781.61 208
8782.50 191
8783.38 193
8784.27 234
8785.15 210
8786.04 223
8786.92 241
8787.81 204
8788.69 208
8789.58 268
8790.46 229
8791.35 207
8792.23 241
8793.12 242
8794.00 241
8794.89 221
8795.77 191
8796.66 236
8797.55 238
8798.43 247
8799.32 207
8800.20 184
8801.09 212
8801.97 215
8802.86 220
8803.74 194
8804.63 174
8805.52 209
8806.40 229
8807.29 232
8808.17 243
8809.06 196
8809.95 195
8810.83 204
8811.72 191
8812.60 217
8813.49 230
8814.38 236
8815.26 247
8816.15 233
8817.04 198
8817.92 227
8818.81 251
8819.70 226
8820.58 189
8821.47 195
8822.36 184
8823.24 211
8824.13 263
8825.02 263
8825.90 240
8826.79 264
8827.68 221
8828.56 214
8829.45 204
8830.34 241
8831.23 208
8832.11 175
8833.00 182
8833.89 198
8834.77 231
8835.66 218
8836.55 179
8837.44 199
8838.32 228
8839.21 185
8840.10 238
8840.99 223
8841.88 214
8842.76 224
8843.65 218
8844.54 198
8845.43 211
8846.31 202
8847.20 215
8848.09 227
8848.98 232
8849.87 193
8850.75 189
8851.64 230
8852.53 209
8853.42 204
8854.31 210
8855.20 187
8856.08 234
8856.97 229
8857.86 215
8858.75 184
8859.64 220
8860.53 217
8861.42 218
8862.30 222
8863.19 219
8864.08 207
8864.97 200
8865.86 240
8866.75 213
8867.64 226
8868.53 272
8869.42 289
8870.30 201
8871.19 254
8872.08 250
8872.97 230
8873.86 222
8874.75 205
8875.64 212
8876.53 185
8877.42 229
8878.31 216
8879.20 222
8880.09 210
8880.98 240
8881.87 241
8882.76 258
8883.65 246
8884.54 198
8885.43 201
8886.32 214
8887.21 178
8888.10 183
8888.99 165
8889.88 172
8890.77 176
8891.66 149
8892.55 165
8893.44 190
8894.33 199
8895.22 205
8896.11 194
8897.00 197
8897.89 238
8898.78 167
8899.67 192
8900.56 211
8901.45 193
8902.34 208
8903.23 186
8904.12 194
8905.02 215
8905.91 231
8906.80 207
8907.69 196
8908.58 213
8909.47 213
8910.36 185
8911.25 166
8912.14 178
8913.04 205
8913.93 210
8914.82 212
8915.71 175
8916.60 191
8917.49 192
8918.38 234
8919.28 186
8920.17 186
8921.06 214
8921.95 181
8922.84 199
8923.73 197
8924.63 205
8925.52 236
8926.41 192
8927.30 200
8928.19 168
8929.09 189
8929.98 200
8930.87 192
8931.76 208
8932.65 240
8933.55 219
8934.44 192
8935.33 193
8936.22 260
8937.12 204
8938.01 225
8938.90 222
8939.79 218
8940.69 229
8941.58 242
8942.47 198
8943.37 203
8944.26 195
8945.15 180
8946.04 188
8946.94 205
8947.83 205
8948.72 222
8949.62 254
8950.51 242
8951.40 249
8952.30 208
8953.19 216
8954.08 256
8954.98 219
8955.87 230
8956.76 186
8957.66 181
8958.55 206
8959.44 210
8960.34 183
8961.23 181
8962.12 193
8963.02 201
8963.91 196
8964.81 190
8965.70 187
8966.59 223
8967.49 192
8968.38 175
8969.28 183
8970.17 230
8971.06 164
8971.96 149
8972.85 183
8973.75 150
8974.64 153
8975.54 171
8976.43 181
8977.32 157
8978.22 164
8979.11 188
8980.01 202
8980.90 161
8981.80 190
8982.69 210
8983.59 198
8984.48 193
8985.38 226
8986.27 200
8987.17 179
8988.06 173
8988.96 160
8989.85 185
8990.75 215
8991.64 167
8992.54 163
8993.43 173
8994.33 172
8995.22 166
8996.12 176
8997.01 180
8997.91 187
8998.81 138
8999.70 143
9000.60 179
9001.49 157
9002.39 233
9003.28 167
9004.18 170
9005.08 215
9005.97 222
9006.87 217
9007.76 202
9008.66 227
9009.56 214
9010.45 217
9011.35 209
9012.24 205
9013.14 185
9014.04 205
9014.93 182
9015.83 175
9016.73 162
9017.62 152
9018.52 182
9019.42 176
9020.31 148
9021.21 201
9022.11 213
9023.00 187
9023.90 197
9024.80 212
9025.69 194
9026.59 212
9027.49 190
9028.38 182
9029.28 171
9030.18 189
9031.08 168
9031.97 188
9032.87 180
9033.77 172
9034.66 175
9035.56 215
9036.46 211
9037.36 168
9038.25 167
9039.15 188
9040.05 195
9040.95 215
9041.85 182
9042.74 210
9043.64 173
9044.54 193
9045.44 213
9046.33 162
9047.23 202
9048.13 240
9049.03 216
9049.93 211
9050.82 196
9051.72 206
9052.62 220
9053.52 250
9054.42 209
9055.32 195
9056.21 202
9057.11 198
9058.01 186
9058.91 188
9059.81 191
9060.71 213
9061.61 184
9062.50 224
9063.40 232
9064.30 269
9065.20 260
9066.10 246
9067.00 200
9067.90 206
9068.80 227
9069.70 210
9070.60 209
9071.49 164
9072.39 173
9073.29 185
9074.19 188
9075.09 171
9075.99 202
9076.89 210
9077.79 184
9078.69 207
9079.59 222
9080.49 239
9081.39 221
9082.29 220
9083.19 203
9084.09 220
9084.99 206
9085.89 211
9086.79 191
9087.69 200
9088.59 193
9089.49 181
9090.39 188
9091.29 235
9092.19 171
9093.09 179
9093.99 200
9094.89 163
9095.79 172
9096.69 169
9097.59 199
9098.49 201
9099.39 161
9100.29 169
9101.19 177
9102.09 153
9102.99 168
9103.90 206
9104.80 189
9105.70 169
9106.60 156
9107.50 179
9108.40 181
9109.30 194
9110.20 208
9111.10 190
9112.00 202
9112.91 145
9113.81 153
9114.71 193
9115.61 191
9116.51 179
9117.41 207
9118.31 153
9119.22 184
9120.12 156
9121.02 167
9121.92 181
9122.82 174
9123.72 211
9124.63 175
9125.53 189
9126.43 138
9127.33 176
9128.23 197
9129.14 172
9130.04 169
9130.94 163
9131.84 143
9132.74 169
9133.65 175
9134.55 161
9135.45 172
9136.35 165
9137.26 166
9138.16 171
9139.06 151
9139.96 142
9140.87 164
9141.77 194
9142.67 195
9143.57 152
9144.48 188
9145.38 204
9146.28 246
9147.19 194
9148.09 164
9148.99 186
9149.90 161
9150.80 191
9151.70 171
9152.60 163
9153.51 158
9154.41 195
9155.31 202
9156.22 185
9157.12 194
9158.02 205
9158.93 234
9159.83 141
9160.74 149
9161.64 168
9162.54 197
9163.45 169
9164.35 191
9165.25 193
9166.16 226
9167.06 175
9167.97 183
9168.87 151
9169.77 144
9170.68 198
9171.58 171
9172.49 172
9173.39 189
9174.30 161
9175.20 169
9176.10 198
9177.01 182
9177.91 166
9178.82 159
9179.72 161
9180.63 156
9181.53 163
9182.44 206
9183.34 144
9184.25 167
9185.15 138
9186.05 184
9186.96 214
9187.86 202
9188.77 158
9189.67 133
9190.58 141
9191.48 188
9192.39 183
9193.30 175
9194.20 182
9195.11 138
9196.01 194
9196.92 227
9197.82 155
9198.73 142
9199.63 162
9200.54 129
9201.44 143
9202.35 166
9203.26 213
9204.16 174
9205.07 235
9205.97 204
9206.88 215
9207.78 198
9208.69 232
9209.60 225
9210.50 174
9211.41 163
9212.32 209
9213.22 149
9214.13 153
9215.03 184
9215.94 174
9216.85 187
9217.75 178
9218.66 164
9219.57 181
9220.47 187
9221.38 206
9222.29 192
9223.19 193
9224.10 140
9225.01 189
9225.91 187
9226.82 147
9227.73 154
9228.63 166
9229.54 164
9230.45 164
9231.36 148
9232.26 170
9233.17 165
9234.08 199
9234.98 188
9235.89 159
9236.80 192
9237.71 192
9238.61 188
9239.52 163
9240.43 178
9241.34 199
9242.24 178
9243.15 178
9244.06 181
9244.97 154
9245.87 153
9246.78 152
9247.69 163
9248.60 191
9249.51 181
9250.41 168
9251.32 166
9252.23 137
9253.14 191
9254.05 166
9254.96 162
9255.86 175
9256.77 168
9257.68 155
9258.59 205
9259.50 173
9260.41 174
9261.31 166
9262.22 201
9263.13 202
9264.04 179
9264.95 183
9265.86 190
9266.77 201
9267.68 181
9268.58 123
9269.49 158
9270.40 193
9271.31 173
9272.22 195
9273.13 194
9274.04 187
9274.95 202
9275.86 204
9276.77 213
9277.68 238
9278.59 211
9279.50 247
9280.40 294
9281.31 262
9282.22 257
9283.13 249
9284.04 231
9284.95 193
9285.86 177
9286.77 192
9287.68 190
9288.59 186
9289.50 179
9290.41 178
9291.32 182
9292.23 231
9293.14 199
9294.05 204
9294.96 208
9295.87 238
9296.78 206
9297.69 214
9298.60 220
9299.52 158
9300.43 179
9301.34 185
9302.25 193
9303.16 208
9304.07 178
9304.98 179
9305.89 166
9306.80 166
9307.71 167
9308.62 203
9309.53 196
9310.44 184
9311.36 152
9312.27 188
9313.18 189
9314.09 201
9315.00 140
9315.91 159
9316.82 195
9317.73 172
9318.64 174
9319.56 205
9320.47 169
9321.38 148
9322.29 194
9323.20 172
9324.11 196
9325.03 179
9325.94 179
9326.85 212
9327.76 167
9328.67 136
9329.59 202
9330.50 175
9331.41 158
9332.32 157
9333.23 165
9334.15 177
9335.06 187
9335.97 128
9336.88 193
9337.79 164
9338.71 142
9339.62 148
9340.53 155
9341.44 157
9342.36 175
9343.27 169
9344.18 172
9345.09 173
9346.01 182
9346.92 171
9347.83 183
9348.75 158
9349.66 205
9350.57 192
9351.48 180
9352.40 188
9353.31 183
9354.22 169
9355.14 171
9356.05 149
9356.96 151
9357.88 164
9358.79 196
9359.70 165
9360.62 169
9361.53 149
9362.44 169
9363.36 173
9364.27 173
9365.19 153
9366.10 201
9367.01 175
9367.93 177
9368.84 134
9369.75 140
9370.67 183
9371.58 135
9372.50 136
9373.41 175
9374.32 178
9375.24 158
9376.15 151
9377.07 195
9377.98 177
9378.90 141
9379.81 165
9380.72 174
9381.64 143
9382.55 178
9383.47 158
9384.38 160
9385.30 181
9386.21 195
9387.13 159
9388.04 154
9388.96 161
9389.87 194
9390.79 150
9391.70 140
9392.62 138
9393.53 130
9394.45 168
9395.36 140
9396.28 140
9397.19 124
9398.11 140
9399.02 171
9399.94 155
9400.85 134
9401.77 161
9402.68 158
9403.60 142
9404.52 106
9405.43 128
9406.35 116
9407.26 142
9408.18 202
9409.09 181
9410.01 115
9410.93 134
9411.84 172
9412.76 135
9413.67 197
9414.59 168
9415.51 156
9416.42 162
9417.34 160
9418.26 132
9419.17 178
9420.09 185
9421.00 170
9421.92 168
9422.84 182
9423.75 190
9424.67 178
9425.59 159
9426.50 145
9427.42 153
9428.34 157
9429.25 193
9430.17 166
9431.09 172
9432.00 150
9432.92 145
9433.84 140
9434.76 145
9435.67 144
9436.59 185
9437.51 186
9438.42 174
9439.34 162
9440.26 154
9441.18 161
9442.09 147
9443.01 147
9443.93 151
9444.85 173
9445.76 164
9446.68 179
9447.60 186
9448.52 195
9449.43 175
9450.35 148
9451.27 140
9452.19 170
9453.11 165
9454.02 171
9454.94 181
9455.86 168
9456.78 170
9457.70 160
9458.62 163
9459.53 186
9460.45 171
9461.37 146
9462.29 168
9463.21 189
9464.13 207
9465.04 166
9465.96 179
9466.88 175
9467.80 178
9468.72 165
9469.64 154
9470.56 172
9471.48 153
9472.39 204
9473.31 189
9474.23 178
9475.15 172
9476.07 166
9476.99 164
9477.91 158
9478.83 142
9479.75 160
9480.67 154
9481.59 154
9482.51 157
9483.42 159
9484.34 175
9485.26 175
9486.18 171
9487.10 159
9488.02 132
9488.94 159
9489.86 197
9490.78 173
9491.70 177
9492.62 120
9493.54 183
9494.46 123
9495.38 138
9496.30 127
9497.22 148
9498.14 180
9499.06 155
9499.98 145
9500.90 182
9501.82 135
9502.74 105
9503.66 134
9504.58 170
9505.50 153
9506.43 129
9507.35 122
9508.27 140
9509.19 169
9510.11 166
9511.03 150
9511.95 141
9512.87 134
9513.79 155
9514.71 124
9515.63 143
9516.55 148
9517.48 130
9518.40 100
9519.32 143
9520.24 136
9521.16 157
9522.08 178
9523.00 147
9523.92 113
9524.85 110
9525.77 103
9526.69 147
9527.61 169
9528.53 139
9529.45 140
9530.38 151
9531.30 140
9532.22 117
9533.14 136
9534.06 136
9534.98 166
9535.91 147
9536.83 144
9537.75 125
9538.67 150
9539.60 173
9540.52 145
9541.44 140
9542.36 130
9543.28 141
9544.21 118
9545.13 119
9546.05 152
9546.97 147
9547.90 160
9548.82 150
9549.74 132
9550.66 143
9551.59 133
9552.51 154
9553.43 138
9554.36 132
9555.28 140
9556.20 146
9557.13 146
9558.05 165
9558.97 140
9559.89 145
9560.82 128
9561.74 144
9562.66 166
9563.59 156
9564.51 165
9565.43 127
9566.36 197
9567.28 146
9568.20 154
9569.13 158
9570.05 164
9570.98 116
9571.90 144
9572.82 99
9573.75 126
9574.67 156
9575.60 138
9576.52 123
9577.44 159
9578.37 165
9579.29 152
9580.22 181
9581.14 128
9582.06 149
9582.99 130
9583.91 131
9584.84 139
9585.76 112
9586.69 118
9587.61 165
9588.53 162
9589.46 126
9590.38 143
9591.31 166
9592.23 158
9593.16 149
9594.08 158
9595.01 175
9595.93 168
9596.86 135
9597.78 179
9598.71 109
9599.63 153
9600.56 171
9601.48 133
9602.41 161
9603.33 134
9604.26 134
9605.18 142
9606.11 122
9607.03 151
9607.96 120
9608.89 146
9609.81 138
9610.74 153
9611.66 162
9612.59 153
9613.51 159
9614.44 150
9615.37 117
9616.29 133
9617.22 146
9618.14 136
9619.07 118
9620.00 136
9620.92 147
9621.85 139
9622.77 154
9623.70 141
9624.63 145
9625.55 133
9626.48 133
9627.41 150
9628.33 179
9629.26 157
9630.19 182
9631.11 161
9632.04 130
9632.97 127
9633.89 161
9634.82 175
9635.75 166
9636.67 113
9637.60 158
9638.53 170
9639.45 152
9640.38 146
9641.31 130
9642.23 141
9643.16 163
9644.09 147
9645.02 138
9645.94 167
9646.87 143
9647.80 145
9648.73 153
9649.65 162
9650.58 126
9651.51 139
9652.44 126
9653.36 158
9654.29 151
9655.22 158
9656.15 137
9657.08 156
9658.00 170
9658.93 159
9659.86 172
9660.79 119
9661.72 131
9662.64 173
9663.57 203
9664.50 185
9665.43 142
9666.36 142
9667.28 165
9668.21 166
9669.14 171
9670.07 142
9671.00 155
9671.93 150
9672.86 142
9673.78 168
9674.71 181
9675.64 173
9676.57 142
9677.50 156
9678.43 170
9679.36 179
9680.29 212
9681.21 185
9682.14 162
9683.07 154
9684.00 125
9684.93 153
9685.86 176
9686.79 175
9687.72 127
9688.65 145
9689.58 172
9690.51 171
9691.44 170
9692.37 170
9693.30 171
9694.23 167
9695.16 129
9696.09 149
9697.02 129
9697.94 118
9698.87 126
9699.80 142
9700.73 150
9701.66 129
9702.59 164
9703.52 180
9704.45 157
9705.39 149
9706.32 168
9707.25 167
9708.18 156
9709.11 151
9710.04 157
9710.97 157
9711.90 152
9712.83 160
9713.76 176
9714.69 166
9715.62 184
9716.55 176
9717.48 173
9718.41 151
9719.34 153
9720.27 177
9721.21 152
9722.14 154
9723.07 189
9724.00 143
9724.93 139
9725.86 150
9726.79 156
9727.72 181
9728.65 132
9729.59 133
9730.52 146
9731.45 180
9732.38 194
9733.31 161
9734.24 154
9735.17 138
9736.11 152
9737.04 169
9737.97 140
9738.90 163
9739.83 178
9740.77 136
9741.70 167
9742.63 140
9743.56 137
9744.49 141
9745.43 127
9746.36 172
9747.29 170
9748.22 202
9749.15 163
9750.09 152
9751.02 148
9751.95 144
9752.88 139
9753.82 125
9754.75 150
9755.68 176
9756.61 138
9757.55 145
9758.48 149
9759.41 149
9760.35 204
9761.28 188
9762.21 159
9763.14 168
9764.08 161
9765.01 147
9765.94 131
9766.88 151
9767.81 185
9768.74 147
9769.68 145
9770.61 128
9771.54 134
9772.48 120
9773.41 146
9774.34 163
9775.28 136
9776.21 139
9777.14 145
9778.08 158
9779.01 158
9779.94 157
9780.88 139
9781.81 170
9782.75 133
9783.68 144
9784.61 134
9785.55 142
9786.48 164
9787.42 162
9788.35 204
9789.28 171
9790.22 160
9791.15 174
9792.09 159
9793.02 160
9793.96 172
9794.89 172
9795.83 154
9796.76 171
9797.69 222
9798.63 194
9799.56 179
9800.50 172
9801.43 175
9802.37 167
9803.30 186
9804.24 180
9805.17 193
9806.11 182
9807.04 163
9807.98 194
9808.91 195
9809.85 155
9810.78 174
9811.72 171
9812.65 184
9813.59 146
9814.53 168
9815.46 158
9816.40 176
9817.33 186
9818.27 178
9819.20 175
9820.14 165
9821.07 199
9822.01 185
9822.95 193
9823.88 184
9824.82 110
9825.75 174
9826.69 174
9827.63 159
9828.56 160
9829.50 190
9830.43 164
9831.37 153
9832.31 165
9833.24 167
9834.18 181
9835.12 140
9836.05 144
9836.99 166
9837.93 138
9838.86 142
9839.80 143
9840.73 174
9841.67 180
9842.61 169
9843.55 191
9844.48 131
9845.42 159
9846.36 172
9847.29 129
9848.23 121
9849.17 141
9850.10 160
9851.04 136
9851.98 180
9852.92 170
9853.85 142
9854.79 136
9855.73 121
9856.67 151
9857.60 151
9858.54 180
9859.48 146
9860.42 121
9861.35 130
9862.29 136
9863.23 161
9864.17 140
9865.10 144
9866.04 132
9866.98 135
9867.92 153
9868.86 165
9869.79 117
9870.73 110
9871.67 174
9872.61 127
9873.55 180
9874.48 162
9875.42 142
9876.36 170
9877.30 157
9878.24 135
9879.18 138
9880.12 145
9881.05 150
9881.99 137
9882.93 135
9883.87 164
9884.81 124
9885.75 150
9886.69 150
9887.63 154
9888.56 150
9889.50 136
9890.44 143
9891.38 129
9892.32 135
9893.26 133
9894.20 128
9895.14 173
9896.08 145
9897.02 123
9897.96 150
9898.90 149
9899.84 162
9900.77 140
9901.71 107
9902.65 118
9903.59 201
9904.53 163
9905.47 129
9906.41 154
9907.35 179
9908.29 178
9909.23 141
9910.17 139
9911.11 128
9912.05 146
9912.99 137
9913.93 172
9914.87 182
9915.81 164
9916.75 159
9917.69 171
9918.63 147
9919.57 142
9920.52 204
9921.46 177
9922.40 137
9923.34 155
9924.28 169
9925.22 182
9926.16 163
9927.10 149
9928.04 160
9928.98 210
9929.92 236
9930.86 244
9931.80 213
9932.75 208
9933.69 204
9934.63 215
9935.57 248
9936.51 183
9937.45 162
9938.39 165
9939.33 174
9940.28 175
9941.22 166
9942.16 179
9943.10 178
9944.04 181
9944.98 176
9945.92 181
9946.87 192
9947.81 214
9948.75 159
9949.69 175
9950.63 205
9951.58 228
9952.52 179
9953.46 173
9954.40 148
9955.34 173
9956.29 195
9957.23 199
9958.17 187
9959.11 157
9960.06 179
9961.00 181
9961.94 155
9962.88 143
9963.83 178
9964.77 174
9965.71 197
9966.65 159
9967.60 158
9968.54 175
9969.48 172
9970.42 177
9971.37 162
9972.31 213
9973.25 168
9974.20 227
9975.14 167
9976.08 136
9977.03 181
9977.97 205
9978.91 208
9979.86 194
9980.80 193
9981.74 188
9982.69 198
9983.63 199
9984.57 189
9985.52 168
9986.46 179
9987.40 194
9988.35 118
9989.29 135
9990.23 147
9991.18 129
9992.12 154
9993.07 130
9994.01 178
9994.95 138
9995.90 151
9996.84 141
9997.79 146
9998.73 118
9999.67 212
10000.62 170
10001.56 162
10002.51 148
10003.45 143
10004.40 150
10005.34 160
10006.29 136
10007.23 152
10008.17 162
10009.12 147
10010.06 165
10011.01 160
10011.95 144
10012.90 160
10013.84 162
10014.79 165
10015.73 159
10016.68 136
10017.62 169
10018.57 156
10019.51 121
10020.46 150
10021.40 137
10022.35 160
10023.29 151
10024.24 135
10025.19 126
10026.13 119
10027.08 154
10028.02 173
10028.97 127
10029.91 126
10030.86 124
10031.80 124
10032.75 127
10033.70 120
10034.64 150
10035.59 156
10036.53 132
10037.48 166
10038.43 148
10039.37 147
10040.32 155
10041.26 141
10042.21 154
10043.16 148
10044.10 109
10045.05 125
10046.00 142
10046.94 172
10047.89 122
10048.84 153
10049.78 137
10050.73 125
10051.68 95
10052.62 147
10053.57 144
10054.52 142
10055.46 123
10056.41 123
10057.36 150
10058.30 140
10059.25 155
10060.20 147
10061.15 115
10062.09 121
10063.04 143
10063.99 148
10064.93 129
10065.88 137
10066.83 170
10067.78 134
10068.72 125
10069.67 142
10070.62 166
10071.57 158
10072.51 147
10073.46 136
10074.41 159
10075.36 162
10076.31 165
10077.25 179
10078.20 109
10079.15 176
10080.10 140
10081.05 201
10081.99 181
10082.94 166
10083.89 179
10084.84 163
10085.79 158
10086.74 171
10087.68 196
10088.63 181
10089.58 185
10090.53 161
10091.48 149
10092.43 168
10093.37 177
10094.32 172
10095.27 153
10096.22 126
10097.17 131
10098.12 154
10099.07 145
10100.02 142
10100.97 141
10101.91 173
10102.86 168
10103.81 171
10104.76 149
10105.71 139
10106.66 145
10107.61 178
10108.56 143
10109.51 148
10110.46 120
10111.41 127
10112.36 161
10113.31 185
10114.26 154
10115.21 169
10116.16 137
10117.11 148
10118.06 158
10119.01 120
10119.96 127
10120.91 124
10121.86 137
10122.81 135
10123.76 134
10124.71 135
10125.66 143
10126.61 120
10127.56 152
10128.51 130
10129.46 121
10130.41 145
10131.36 160
10132.31 137
10133.26 146
10134.21 129
10135.16 156
10136.11 149
10137.06 150
10138.01 119
10138.96 109
10139.91 122
10140.86 151
10141.82 141
10142.77 126
10143.72 154
10144.67 164
10145.62 155
10146.57 139
10147.52 160
10148.47 167
10149.42 179
10150.38 149
10151.33 98
10152.28 115
10153.23 131
10154.18 119
10155.13 113
10156.09 143
10157.04 147
10157.99 116
10158.94 126
10159.89 144
10160.84 114
10161.80 135
10162.75 134
10163.70 131
10164.65 100
10165.60 105
10166.56 139
10167.51 132
10168.46 128
10169.41 124
10170.36 119
10171.32 135
10172.27 135
10173.22 134
10174.17 111
10175.13 114
10176.08 142
10177.03 127
10177.98 127
10178.94 140
10179.89 142
10180.84 164
10181.80 169
10182.75 121
10183.70 127
10184.65 128
10185.61 170
10186.56 163
10187.51 165
10188.47 151
10189.42 138
10190.37 160
10191.33 129
10192.28 144
10193.23 186
10194.19 172
10195.14 167
10196.09 132
10197.05 107
10198.00 111
10198.95 129
10199.91 160
10200.86 146
10201.82 185
10202.77 158
10203.72 147
10204.68 121
10205.63 117
10206.58 137
10207.54 156
10208.49 154
10209.45 177
10210.40 142
10211.36 159
10212.31 172
10213.26 145
10214.22 147
10215.17 169
10216.13 206
10217.08 182
10218.04 143
10218.99 130
10219.94 162
10220.90 150
10221.85 120
10222.81 127
10223.76 150
10224.72 177
10225.67 160
10226.63 147
10227.58 148
10228.54 141
10229.49 173
10230.45 159
10231.40 185
10232.36 172
10233.31 165
10234.27 151
10235.22 147
10236.18 158
10237.14 149
10238.09 151
10239.05 184
10240.00 153
10240.96 185
10241.91 196
10242.87 156
10243.82 151
10244.78 162
10245.74 133
10246.69 180
10247.65 213
10248.60 153
10249.56 156
10250.52 165
10251.47 154
10252.43 175
10253.38 152
10254.34 196
10255.30 157
10256.25 199
10257.21 169
10258.17 187
10259.12 204
10260.08 183
10261.04 212
10261.99 184
10262.95 156
10263.91 160
10264.86 167
10265.82 159
10266.78 163
10267.73 177
10268.69 186
10269.65 237
10270.60 213
10271.56 202
10272.52 199
10273.47 242
10274.43 223
10275.39 175
10276.35 156
10277.30 190
10278.26 148
10279.22 161
10280.18 135
10281.13 176
10282.09 162
10283.05 168
10284.01 153
10284.96 220
10285.92 193
10286.88 221
10287.84 189
10288.79 175
10289.75 202
10290.71 183
10291.67 175
10292.63 169
10293.58 159
10294.54 182
10295.50 175
10296.46 151
10297.42 142
10298.38 147
10299.33 166
10300.29 182
10301.25 176
10302.21 153
10303.17 164
10304.13 126
10305.08 124
10306.04 141
10307.00 135
10307.96 132
10308.92 141
10309.88 154
10310.84 142
10311.80 145
10312.75 145
10313.71 137
10314.67 116
10315.63 136
10316.59 137
10317.55 167
10318.51 128
10319.47 129
10320.43 142
10321.39 129
10322.35 137
10323.31 111
10324.27 163
10325.23 170
10326.18 156
10327.14 154
10328.10 159
10329.06 139
10330.02 146
10330.98 150
10331.94 121
10332.90 100
10333.86 133
10334.82 138
10335.78 123
10336.74 134
10337.70 123
10338.66 130
10339.62 114
10340.58 135
10341.54 105
10342.50 127
10343.46 184
10344.43 130
10345.39 128
10346.35 130
10347.31 155
10348.27 145
10349.23 143
10350.19 162
10351.15 115
10352.11 166
10353.07 174
10354.03 120
10354.99 128
10355.95 131
10356.91 143
10357.88 157
10358.84 234
10359.80 150
10360.76 121
10361.72 114
10362.68 135
10363.64 130
10364.60 109
10365.57 154
10366.53 115
10367.49 128
10368.45 142
10369.41 148
10370.37 151
10371.34 138
10372.30 130
10373.26 151
10374.22 184
10375.18 141
10376.14 136
10377.11 151
10378.07 146
10379.03 120
10379.99 110
10380.95 151
10381.92 135
10382.88 124
10383.84 108
10384.80 125
10385.77 122
10386.73 111
10387.69 106
10388.65 129
10389.62 122
10390.58 118
10391.54 136
10392.50 106
10393.47 98
10394.43 123
10395.39 103
10396.35 140
10397.32 174
10398.28 124
10399.24 118
10400.21 122
10401.17 118
10402.13 78
10403.10 101
10404.06 136
10405.02 123
10405.99 97
10406.95 89
10407.91 114
10408.88 128
10409.84 120
10410.80 117
10411.77 125
10412.73 126
10413.69 141
10414.66 114
10415.62 102
10416.58 107
10417.55 124
10418.51 115
10419.48 107
10420.44 101
10421.40 159
10422.37 136
10423.33 132
10424.30 153
10425.26 137
10426.23 143
10427.19 152
10428.15 156
10429.12 121
10430.08 133
10431.05 173
10432.01 149
10432.98 132
10433.94 103
10434.91 135
10435.87 123
10436.83 145
10437.80 125
10438.76 128
10439.73 129
10440.69 108
10441.66 159
10442.62 127
10443.59 139
10444.55 131
10445.52 142
10446.48 128
10447.45 141
10448.41 148
10449.38 151
10450.35 135
10451.31 147
10452.28 133
10453.24 106
10454.21 120
10455.17 98
10456.14 129
10457.10 133
10458.07 141
10459.04 122
10460.00 113
10460.97 143
10461.93 135
10462.90 162
10463.87 141
10464.83 137
10465.80 160
10466.76 104
10467.73 122
10468.70 109
10469.66 98
10470.63 131
10471.59 122
10472.56 124
10473.53 119
10474.49 122
10475.46 138
10476.43 102
10477.39 128
10478.36 132
10479.33 131
10480.29 145
10481.26 148
10482.23 147
10483.19 181
10484.16 181
10485.13 140
10486.09 138
10487.06 132
10488.03 114
10489.00 132
10489.96 123
10490.93 111
10491.90 122
10492.87 113
10493.83 128
10494.80 114
10495.77 145
10496.73 119
10497.70 111
10498.67 127
10499.64 120
10500.61 115
10501.57 142
10502.54 138
10503.51 162
10504.48 133
10505.44 139
10506.41 119
10507.38 124
10508.35 142
10509.32 114
10510.28 113
10511.25 114
10512.22 104
10513.19 115
10514.16 108
10515.13 111
10516.09 101
10517.06 115
10518.03 98
10519.00 124
10519.97 133
10520.94 117
10521.91 107
10522.87 122
10523.84 136
10524.81 102
10525.78 109
10526.75 100
10527.72 101
10528.69 140
10529.66 97
10530.63 113
10531.59 116
10532.56 95
10533.53 91
10534.50 85
10535.47 100
10536.44 107
10537.41 111
10538.38 105
10539.35 78
10540.32 111
10541.29 119
10542.26 106
10543.23 118
10544.20 117
10545.17 109
10546.14 135
10547.11 126
10548.08 112
10549.05 118
10550.02 147
10550.99 102
10551.96 118
10552.93 110
10553.90 132
10554.87 122
10555.84 120
10556.81 139
10557.78 131
10558.75 99
10559.72 103
10560.69 107
10561.66 119
10562.63 92
10563.60 123
10564.57 68
10565.54 96
10566.51 114
10567.48 124
10568.45 126
10569.42 160
10570.40 112
10571.37 104
10572.34 111
10573.31 122
10574.28 146
10575.25 124
10576.22 112
10577.19 103
10578.16 110
10579.14 130
10580.11 104
10581.08 113
10582.05 138
10583.02 119
10583.99 121
10584.96 112
10585.94 104
10586.91 97
10587.88 88
10588.85 90
10589.82 87
10590.79 101
10591.77 90
10592.74 121
10593.71 123
10594.68 103
10595.65 99
10596.63 88
10597.60 80
10598.57 128
10599.54 113
10600.52 104
10601.49 82
10602.46 114
10603.43 122
10604.41 123
10605.38 130
10606.35 64
10607.32 104
10608.30 103
10609.27 78
10610.24 90
10611.21 85
10612.19 84
10613.16 112
10614.13 146
10615.11 130
10616.08 120
10617.05 97
10618.02 126
10619.00 111
10619.97 124
10620.94 103
10621.92 126
10622.89 118
10623.86 118
10624.84 139
10625.81 115
10626.78 119
10627.76 135
10628.73 123
10629.71 132
10630.68 93
10631.65 81
10632.63 131
10633.60 114
10634.57 130
10635.55 125
10636.52 102
10637.50 88
10638.47 121
10639.44 134
10640.42 127
10641.39 130
10642.37 152
10643.34 120
10644.31 117
10645.29 111
10646.26 128
10647.24 119
10648.21 139
10649.19 147
10650.16 134
10651.14 112
10652.11 89
10653.09 108
10654.06 96
10655.04 123
10656.01 130
10656.98 105
10657.96 101
10658.93 120
10659.91 125
10660.88 115
10661.86 105
10662.84 90
10663.81 120
10664.79 128
10665.76 124
10666.74 101
10667.71 101
10668.69 109
10669.66 124
10670.64 129
10671.61 129
10672.59 114
10673.56 98
10674.54 78
10675.52 90
10676.49 105
10677.47 108
10678.44 98
10679.42 74
10680.40 95
10681.37 105
10682.35 122
10683.32 109
10684.30 103
10685.28 112
10686.25 109
10687.23 142
10688.20 119
10689.18 110
10690.16 114
10691.13 136
10692.11 135
10693.09 79
10694.06 94
10695.04 108
10696.02 102
10696.99 110
10697.97 104
10698.95 115
10699.92 120
10700.90 100
10701.88 104
10702.85 101
10703.83 114
10704.81 110
10705.79 95
10706.76 83
10707.74 84
10708.72 100
10709.70 119
10710.67 123
10711.65 95
10712.63 83
10713.60 85
10714.58 97
10715.56 76
10716.54 93
10717.52 126
10718.49 124
10719.47 109
10720.45 109
10721.43 104
10722.40 123
10723.38 103
10724.36 91
10725.34 97
10726.32 82
10727.29 78
10728.27 102
10729.25 93
10730.23 120
10731.21 99
10732.19 92
10733.16 104
10734.14 114
10735.12 108
10736.10 89
10737.08 93
10738.06 82
10739.03 86
10740.01 102
10740.99 91
10741.97 112
10742.95 106
10743.93 84
10744.91 96
10745.89 103
10746.87 107
10747.84 99
10748.82 102
10749.80 106
10750.78 116
10751.76 131
10752.74 98
10753.72 118
10754.70 99
10755.68 98
10756.66 102
10757.64 96
10758.62 108
10759.60 113
10760.58 122
10761.56 86
10762.54 74
10763.52 102
10764.50 98
10765.48 131
10766.45 117
10767.43 69
10768.41 88
10769.39 120
10770.38 84
10771.36 106
10772.34 90
10773.32 95
10774.30 110
10775.28 91
10776.26 87
10777.24 98
10778.22 105
10779.20 91
10780.18 114
10781.16 92
10782.14 94
10783.12 95
10784.10 90
10785.08 112
10786.06 89
10787.04 105
10788.02 91
10789.00 110
10789.99 130
10790.97 122
10791.95 92
10792.93 87
10793.91 78
10794.89 84
10795.87 96
10796.85 97
10797.84 114
10798.82 113
10799.80 87
10800.78 110
10801.76 104
10802.74 100
10803.72 103
10804.71 123
10805.69 110
10806.67 129
10807.65 100
10808.63 96
10809.61 115
10810.60 107
10811.58 91
10812.56 103
10813.54 81
10814.52 104
10815.51 121
10816.49 109
10817.47 98
10818.45 97
10819.44 75
10820.42 89
10821.40 74
10822.38 98
10823.37 91
10824.35 94
10825.33 119
10826.31 102
10827.30 113
10828.28 102
10829.26 129
10830.24 123
10831.23 87
10832.21 112
10833.19 97
10834.18 104
10835.16 108
10836.14 107
10837.13 109
10838.11 120
10839.09 139
10840.07 161
10841.06 101
10842.04 86
10843.02 116
10844.01 111
10844.99 105
10845.98 82
10846.96 105
10847.94 113
10848.93 121
10849.91 103
10850.89 109
10851.88 101
10852.86 101
10853.84 115
10854.83 76
10855.81 98
10856.80 117
10857.78 97
10858.77 90
10859.75 108
10860.73 126
10861.72 94
10862.70 92
10863.69 122
10864.67 115
10865.66 104
10866.64 98
10867.62 118
10868.61 113
10869.59 100
10870.58 104
10871.56 89
10872.55 70
10873.53 80
10874.52 106
10875.50 89
10876.49 92
10877.47 110
10878.46 105
10879.44 81
10880.43 94
10881.41 99
10882.40 113
10883.38 108
10884.37 99
10885.35 120
10886.34 106
10887.32 107
10888.31 117
10889.29 125
10890.28 110
10891.27 121
10892.25 116
10893.24 126
10894.22 100
10895.21 109
10896.19 126
10897.18 125
10898.17 129
10899.15 139
10900.14 136
10901.12 134
10902.11 144
10903.10 170
10904.08 145
10905.07 172
10906.05 161
10907.04 173
10908.03 183
10909.01 172
10910.00 172
10910.99 182
10911.97 128
10912.96 147
10913.95 140
10914.93 130
10915.92 139
10916.91 148
10917.89 164
10918.88 145
10919.87 142
10920.85 130
10921.84 139
10922.83 162
10923.81 133
10924.80 126
10925.79 142
10926.78 178
10927.76 165
10928.75 114
10929.74 119
10930.73 129
10931.71 146
10932.70 148
10933.69 134
10934.68 154
10935.66 143
10936.65 144
10937.64 131
10938.63 147
10939.61 131
10940.60 102
10941.59 141
10942.58 146
10943.57 113
10944.55 122
10945.54 119
10946.53 176
10947.52 157
10948.51 149
10949.49 151
10950.48 176
10951.47 140
10952.46 133
10953.45 167
10954.44 165
10955.42 143
10956.41 108
10957.40 106
10958.39 109
10959.38 123
10960.37 110
10961.36 113
10962.34 124
10963.33 151
10964.32 119
10965.31 139
10966.30 124
10967.29 113
10968.28 134
10969.27 129
10970.26 136
10971.25 149
10972.24 136
10973.22 132
10974.21 140
10975.20 120
10976.19 136
10977.18 126
10978.17 119
10979.16 159
10980.15 139
10981.14 130
10982.13 148
10983.12 159
10984.11 112
10985.10 97
10986.09 131
10987.08 140
10988.07 153
10989.06 114
10990.05 106
10991.04 111
10992.03 129
10993.02 140
10994.01 111
10995.00 132
10995.99 147
10996.98 122
10997.97 116
10998.96 111
10999.95 142
11000.94 136
11001.93 164
11002.92 120
11003.92 153
11004.91 138
11005.90 126
11006.89 140
11007.88 140
11008.87 135
11009.86 131
11010.85 147
11011.84 150
11012.83 146
11013.82 153
11014.82 151
11015.81 125
11016.80 158
11017.79 164
11018.78 156
11019.77 141
11020.76 150
11021.76 149
11022.75 142
11023.74 157
11024.73 146
11025.72 121
11026.71 115
11027.70 137
11028.70 116
11029.69 137
11030.68 138
11031.67 124
11032.66 132
11033.66 142
11034.65 125
11035.64 117
11036.63 129
11037.62 146
11038.62 143
11039.61 109
11040.60 142
11041.59 118
11042.59 120
11043.58 107
11044.57 136
11045.56 132
11046.56 142
11047.55 130
11048.54 127
11049.53 97
11050.53 107
11051.52 96
11052.51 126
11053.51 130
11054.50 111
11055.49 116
11056.49 116
11057.48 130
11058.47 106
11059.46 96
11060.46 132
11061.45 121
11062.44 139
11063.44 99
11064.43 115
11065.42 115
11066.42 117
11067.41 83
11068.41 93
11069.40 126
11070.39 122
11071.39 119
11072.38 113
11073.37 96
11074.37 115
11075.36 121
11076.36 110
11077.35 90
11078.34 99
11079.34 99
11080.33 108
11081.33 99
11082.32 101
11083.31 121
11084.31 126
11085.30 123
11086.30 98
11087.29 101
11088.29 83
11089.28 116
11090.28 110
11091.27 90
11092.27 87
11093.26 106
11094.25 116
11095.25 130
11096.24 98
11097.24 113
11098.23 136
11099.23 125
11100.22 141
11101.22 98
11102.21 136
11103.21 132
11104.20 126
11105.20 105
11106.20 123
11107.19 137
11108.19 108
11109.18 106
11110.18 109
11111.17 114
11112.17 109
11113.16 128
11114.16 108
11115.15 101
11116.15 119
11117.15 120
11118.14 117
11119.14 111
11120.13 125
11121.13 118
11122.13 120
11123.12 147
11124.12 126
11125.11 125
11126.11 134
11127.11 124
11128.10 127
11129.10 143
11130.10 136
11131.09 112
11132.09 110
11133.09 145
11134.08 145
11135.08 137
11136.07 125
11137.07 135
11138.07 121
11139.07 128
11140.06 120
11141.06 133
11142.06 156
11143.05 145
11144.05 151
11145.05 134
11146.04 151
11147.04 161
11148.04 130
11149.04 137
11150.03 144
11151.03 148
11152.03 159
11153.02 111
11154.02 107
11155.02 112
11156.02 115
11157.01 106
11158.01 153
11159.01 111
11160.01 134
11161.01 124
11162.00 115
11163.00 98
11164.00 96
11165.00 99
11165.99 128
11166.99 133
11167.99 128
11168.99 115
11169.99 134
11170.99 139
11171.98 124
11172.98 104
11173.98 107
11174.98 117
11175.98 94
11176.98 112
11177.97 116
11178.97 122
11179.97 125
11180.97 108
11181.97 106
11182.97 101
11183.97 84
11184.96 113
11185.96 114
11186.96 115
11187.96 111
11188.96 105
11189.96 85
11190.96 92
11191.96 100
11192.96 116
11193.96 130
11194.96 101
11195.96 110
11196.95 87
11197.95 88
11198.95 115
11199.95 116
11200.95 89
11201.95 106
11202.95 90
11203.95 88
11204.95 102
11205.95 100
11206.95 101
11207.95 85
11208.95 108
11209.95 102
11210.95 90
11211.95 120
11212.95 110
11213.95 109
11214.95 109
11215.95 102
11216.95 135
11217.95 94
11218.95 100
11219.95 82
11220.95 112
11221.95 100
11222.95 113
11223.95 92
11224.95 99
11225.96 121
11226.96 109
11227.96 102
11228.96 121
11229.96 125
11230.96 102
11231.96 99
11232.96 102
11233.96 108
11234.96 89
11235.96 96
11236.97 102
11237.97 107
11238.97 128
11239.97 128
11240.97 90
11241.97 121
11242.97 91
11243.98 84
11244.98 95
11245.98 106
11246.98 121
11247.98 87
11248.98 81
11249.98 89
11250.99 115
11251.99 102
11252.99 101
11253.99 92
11254.99 90
11256.00 94
11257.00 69
11258.00 103
11259.00 84
11260.00 90
11261.01 113
11262.01 97
11263.01 82
11264.01 93
11265.02 92
11266.02 83
11267.02 124
11268.02 97
11269.03 140
11270.03 100
11271.03 104
11272.03 96
11273.04 108
11274.04 127
11275.04 138
11276.05 91
11277.05 104
11278.05 99
11279.05 85
11280.06 80
11281.06 111
11282.06 103
11283.07 107
11284.07 97
11285.07 105
11286.08 88
11287.08 108
11288.08 116
11289.09 100
11290.09 95
11291.09 115
11292.10 107
11293.10 88
11294.11 117
11295.11 99
11296.11 116
11297.12 145
11298.12 131
11299.13 99
11300.13 90
11301.13 117
11302.14 116
11303.14 86
11304.15 97
11305.15 109
11306.15 122
11307.16 85
11308.16 73
11309.17 70
11310.17 80
11311.18 89
11312.18 103
11313.18 87
11314.19 88
11315.19 103
11316.20 86
11317.20 136
11318.21 108
11319.21 76
11320.22 85
11321.22 112
11322.23 107
11323.23 119
11324.24 93
11325.24 90
11326.25 98
11327.25 110
11328.26 84
11329.26 93
11330.27 110
11331.27 110
11332.28 115
11333.29 122
11334.29 118
11335.30 117
11336.30 100
11337.31 110
11338.31 75
11339.32 79
11340.33 94
11341.33 103
11342.34 93
11343.34 96
11344.35 98
11345.35 108
11346.36 100
11347.37 93
11348.37 109
11349.38 87
11350.39 103
11351.39 98
11352.40 125
11353.40 101
11354.41 101
11355.42 84
11356.42 102
11357.43 92
11358.44 110
11359.44 105
11360.45 116
11361.46 83
11362.46 109
11363.47 108
11364.48 100
11365.48 93
11366.49 98
11367.50 101
11368.50 93
11369.51 105
11370.52 114
11371.53 122
11372.53 87
11373.54 120
11374.55 73
11375.56 87
11376.56 113
11377.57 97
11378.58 119
11379.59 114
11380.59 96
11381.60 86
11382.61 86
11383.62 101
11384.62 95
11385.63 100
11386.64 83
11387.65 113
11388.65 83
11389.66 86
11390.67 80
11391.68 113
11392.69 117
11393.69 138
11394.70 105
11395.71 112
11396.72 100
11397.73 122
11398.74 105
11399.74 107
11400.75 97
11401.76 113
11402.77 86
11403.78 93
11404.79 91
11405.80 85
11406.80 100
11407.81 124
11408.82 97
11409.83 99
11410.84 90
11411.85 123
11412.86 105
11413.87 100
11414.88 100
11415.89 112
11416.89 99
11417.90 101
11418.91 91
11419.92 119
11420.93 113
11421.94 132
11422.95 114
11423.96 94
11424.97 117
11425.98 102
11426.99 88
11428.00 96
11429.01 90
11430.02 83
11431.03 100
11432.04 80
11433.05 110
11434.06 109
11435.07 96
11436.08 116
11437.09 121
11438.10 138
11439.11 113
11440.12 93
11441.13 98
11442.14 98
11443.15 104
11444.16 140
11445.17 101
11446.18 115
11447.19 121
11448.20 116
11449.21 112
11450.22 123
11451.23 108
11452.24 114
11453.25 120
11454.27 127
11455.28 113
11456.29 96
11457.30 113
11458.31 136
11459.32 122
11460.33 126
11461.34 158
11462.35 114
11463.36 112
11464.38 151
11465.39 118
11466.40 118
11467.41 116
11468.42 114
11469.43 107
11470.44 109
11471.46 123
11472.47 136
11473.48 136
11474.49 136
11475.50 131
11476.52 123
11477.53 130
11478.54 152
11479.55 131
11480.56 131
11481.57 125
11482.59 130
11483.60 108
11484.61 94
11485.62 132
11486.64 130
11487.65 112
11488.66 140
11489.67 122
11490.69 129
11491.70 137
11492.71 145
11493.72 139
11494.74 121
11495.75 144
11496.76 118
11497.77 148
11498.79 109
11499.80 137
11500.81 152
11501.83 140
11502.84 127
11503.85 123
11504.86 125
11505.88 107
11506.89 129
11507.90 154
11508.92 130
11509.93 117
11510.94 116
11511.96 126
11512.97 183
11513.98 157
11515.00 147
11516.01 139
11517.02 157
11518.04 145
11519.05 136
11520.07 116
11521.08 130
11522.09 171
11523.11 135
11524.12 125
11525.13 142
11526.15 155
11527.16 138
11528.18 156
11529.19 136
11530.21 180
11531.22 152
11532.23 145
11533.25 181
11534.26 185
11535.28 209
11536.29 191
11537.31 154
11538.32 185
11539.34 182
11540.35 172
11541.36 165
11542.38 196
11543.39 181
11544.41 188
11545.42 193
11546.44 223
11547.45 196
11548.47 194
11549.48 185
11550.50 184
11551.51 212
11552.53 227
11553.54 234
11554.56 238
11555.57 246
11556.59 190
11557.61 267
11558.62 239
11559.64 226
11560.65 240
11561.67 253
11562.68 276
11563.70 284
11564.71 262
11565.73 307
11566.75 266
11567.76 225
11568.78 273
11569.79 277
11570.81 256
11571.83 282
11572.84 285
11573.86 343
11574.87 304
11575.89 316
11576.91 292
11577.92 298
11578.94 341
11579.96 360
11580.97 353
11581.99 380
11583.00 380
11584.02 413
11585.04 415
11586.05 401
11587.07 461
11588.09 501
11589.10 481
11590.12 486
11591.14 490
11592.16 514
11593.17 520
11594.19 603
11595.21 595
11596.22 610
11597.24 659
11598.26 789
11599.28 951
11600.29 1015
11601.31 1253
11602.33 1425
11603.34 1535
11604.36 1703
11605.38 1697
11606.40 1629
11607.41 1476
11608.43 1443
11609.45 1386
11610.47 1259
11611.49 1053
11612.50 1003
11613.52 889
11614.54 877
11615.56 951
11616.58 968
11617.59 1039
11618.61 1071
11619.63 1081
11620.65 1151
11621.67 1226
11622.68 1145
11623.70 1080
11624.72 1041
11625.74 960
11626.76 814
11627.78 757
11628.79 696
11629.81 682
11630.83 582
11631.85 551
11632.87 509
11633.89 514
11634.91 547
11635.93 490
11636.94 489
11637.96 447
11638.98 428
11640.00 426
11641.02 384
11642.04 350
11643.06 370
11644.08 380
11645.10 373
11646.12 376
11647.14 351
11648.16 338
11649.17 357
11650.19 355
11651.21 323
11652.23 312
11653.25 355
11654.27 352
11655.29 321
11656.31 279
11657.33 258
11658.35 254
11659.37 280
11660.39 274
11661.41 273
11662.43 290
11663.45 285
11664.47 239
11665.49 253
11666.51 230
11667.53 261
11668.55 245
11669.57 260
11670.59 266
11671.61 247
11672.63 238
11673.65 253
11674.67 262
11675.70 229
11676.72 242
11677.74 246
11678.76 225
11679.78 243
11680.80 282
11681.82 283
11682.84 240
11683.86 236
11684.88 267
11685.90 267
11686.92 240
11687.95 272
11688.97 253
11689.99 260
11691.01 274
11692.03 254
11693.05 229
11694.07 250
11695.10 244
11696.12 308
11697.14 285
11698.16 288
11699.18 241
11700.20 265
11701.22 278
11702.25 220
11703.27 233
11704.29 252
11705.31 276
11706.33 248
11707.36 271
11708.38 248
11709.40 244
11710.42 275
11711.44 236
11712.47 229
11713.49 250
11714.51 254
11715.53 222
11716.56 256
11717.58 239
11718.60 204
11719.62 219
11720.65 203
11721.67 208
11722.69 182
11723.71 208
11724.74 196
11725.76 212
11726.78 206
11727.80 178
11728.83 196
11729.85 177
11730.87 220
11731.90 220
11732.92 230
11733.94 174
11734.97 199
11735.99 216
11737.01 193
11738.04 154
11739.06 185
11740.08 173
11741.11 206
11742.13 173
11743.15 167
11744.18 183
11745.20 198
11746.22 179
11747.25 183
11748.27 224
11749.30 188
11750.32 187
11751.34 200
11752.37 193
11753.39 179
11754.42 187
11755.44 206
11756.46 195
11757.49 179
11758.51 178
11759.54 187
11760.56 196
11761.58 210
11762.61 180
11763.63 181
11764.66 225
11765.68 182
11766.71 193
11767.73 181
11768.76 199
11769.78 205
11770.81 193
11771.83 173
11772.86 194
11773.88 220
11774.91 185
11775.93 179
11776.96 168
11777.98 187
11779.01 222
11780.03 171
11781.06 169
11782.08 121
11783.11 155
11784.13 183
11785.16 159
11786.18 134
11787.21 155
11788.23 173
11789.26 197
11790.28 137
11791.31 147
11792.34 174
11793.36 165
11794.39 167
11795.41 151
11796.44 146
11797.47 149
11798.49 147
11799.52 151
11800.54 143
11801.57 110
11802.60 129
11803.62 147
11804.65 139
11805.67 104
11806.70 112
11807.73 135
11808.75 164
11809.78 148
11810.81 133
11811.83 113
11812.86 122
11813.89 136
11814.91 123
11815.94 121
11816.97 129
11817.99 130
11819.02 148
11820.05 120
11821.07 112
11822.10 137
11823.13 129
11824.16 134
11825.18 122
11826.21 116
11827.24 154
11828.26 127
11829.29 127
11830.32 97
11831.35 89
11832.37 126
11833.40 135
11834.43 110
11835.46 149
11836.48 116
11837.51 111
11838.54 118
11839.57 134
11840.59 107
11841.62 83
11842.65 112
11843.68 112
11844.71 104
11845.73 92
11846.76 101
11847.79 108
11848.82 103
11849.85 87
11850.88 102
11851.90 120
11852.93 118
11853.96 98
11854.99 93
11856.02 72
11857.05 108
11858.07 114
11859.10 93
11860.13 88
11861.16 95
11862.19 104
11863.22 95
11864.25 126
11865.28 105
11866.30 125
11867.33 102
11868.36 104
11869.39 101
11870.42 78
11871.45 61
11872.48 83
11873.51 118
11874.54 111
11875.57 94
11876.60 93
11877.63 105
11878.65 96
11879.68 101
11880.71 103
11881.74 96
11882.77 122
11883.80 80
11884.83 73
11885.86 90
11886.89 98
11887.92 75
11888.95 98
11889.98 85
11891.01 73
11892.04 100
11893.07 105
11894.10 101
11895.13 92
11896.16 101
11897.19 116
11898.22 100
11899.25 92
11900.28 93
11901.31 79
11902.34 93
11903.38 94
11904.41 88
11905.44 81
11906.47 99
11907.50 111
11908.53 135
11909.56 95
11910.59 73
11911.62 93
11912.65 108
11913.68 91
11914.71 94
11915.75 83
11916.78 97
11917.81 109
11918.84 99
11919.87 88
11920.90 123
11921.93 132
11922.96 76
11924.00 90
11925.03 84
11926.06 66
11927.09 113
11928.12 93
11929.15 83
11930.18 80
11931.22 109
11932.25 90
11933.28 97
11934.31 109
11935.34 94
11936.38 102
11937.41 88
11938.44 90
11939.47 102
11940.50 108
11941.54 104
11942.57 119
11943.60 85
11944.63 90
11945.67 88
11946.70 103
11947.73 80
11948.76 72
11949.80 68
11950.83 104
11951.86 118
11952.89 75
11953.93 98
11954.96 81
11955.99 111
11957.02 97
11958.06 86
11959.09 102
11960.12 93
11961.16 86
11962.19 78
11963.22 82
11964.26 83
11965.29 74
11966.32 105
11967.36 96
11968.39 87
11969.42 103
11970.46 98
11971.49 95
11972.52 76
11973.56 91
11974.59 92
11975.62 90
11976.66 78
11977.69 81
11978.73 76
11979.76 83
11980.79 87
11981.83 84
11982.86 98
11983.89 94
11984.93 86
11985.96 108
11987.00 71
11988.03 86
11989.07 52
11990.10 77
11991.13 82
11992.17 64
11993.20 80
11994.24 63
11995.27 100
11996.31 100
11997.34 87
11998.38 96
11999.41 76
12000.45 76
12001.48 78
12002.51 77
12003.55 94
12004.58 61
12005.62 67
12006.65 93
12007.69 86
12008.72 80
12009.76 67
12010.80 85
12011.83 78
12012.87 65
12013.90 87
12014.94 87
12015.97 92
12017.01 86
12018.04 79
12019.08 79
12020.11 89
12021.15 78
12022.19 94
12023.22 88
12024.26 67
12025.29 72
12026.33 97
12027.36 107
12028.40 85
12029.44 69
12030.47 85
12031.51 109
12032.54 97
12033.58 74
12034.62 65
12035.65 104
12036.69 99
12037.73 97
12038.76 78
12039.80 91
12040.84 93
12041.87 66
12042.91 84
12043.94 88
12044.98 83
12046.02 93
12047.06 75
12048.09 85
12049.13 100
12050.17 97
12051.20 94
12052.24 104
12053.28 91
12054.31 89
12055.35 105
12056.39 111
12057.43 91
12058.46 103
12059.50 81
12060.54 97
12061.57 88
12062.61 92
12063.65 92
12064.69 98
12065.72 88
12066.76 69
12067.80 81
12068.84 84
12069.88 97
12070.91 107
12071.95 86
12072.99 83
12074.03 99
12075.06 92
12076.10 78
12077.14 75
12078.18 94
12079.22 119
12080.26 84
12081.29 81
12082.33 100
12083.37 77
12084.41 95
12085.45 78
12086.49 86
12087.52 114
12088.56 78
12089.60 106
12090.64 87
12091.68 97
12092.72 114
12093.76 90
12094.79 81
12095.83 98
12096.87 91
12097.91 68
12098.95 79
12099.99 87
12101.03 73
12102.07 79
12103.11 127
12104.15 106
12105.19 75
12106.22 75
12107.26 82
12108.30 69
12109.34 87
12110.38 106
12111.42 94
12112.46 83
12113.50 77
12114.54 95
12115.58 99
12116.62 75
12117.66 91
12118.70 84
12119.74 80
12120.78 104
12121.82 84
12122.86 92
12123.90 83
12124.94 70
12125.98 88
12127.02 93
12128.06 89
12129.10 75
12130.14 101
12131.18 100
12132.22 93
12133.26 76
12134.30 80
12135.34 73
12136.38 83
12137.42 79
12138.47 74
12139.51 72
12140.55 77
12141.59 58
12142.63 78
12143.67 83
12144.71 60
12145.75 63
12146.79 79
12147.83 85
12148.87 77
12149.92 85
12150.96 93
12152.00 79
12153.04 86
12154.08 58
12155.12 72
12156.16 59
12157.21 62
12158.25 69
12159.29 57
12160.33 64
12161.37 84
12162.41 87
12163.46 81
12164.50 77
12165.54 65
12166.58 71
12167.62 58
12168.67 85
12169.71 84
12170.75 89
12171.79 71
12172.83 62
12173.88 57
12174.92 54
12175.96 78
12177.00 79
12178.05 66
12179.09 78
12180.13 92
12181.17 69
12182.22 67
12183.26 67
12184.30 72
12185.34 58
12186.39 83
12187.43 84
12188.47 78
12189.51 70
12190.56 72
12191.60 78
12192.64 84
12193.69 85
12194.73 76
12195.77 57
12196.82 77
12197.86 59
12198.90 82
12199.95 66
12200.99 58
12202.03 75
12203.08 61
12204.12 68
12205.16 71
12206.21 66
12207.25 69
12208.29 59
12209.34 72
12210.38 75
12211.43 72
12212.47 76
12213.51 72
12214.56 76
12215.60 70
12216.65 61
12217.69 63
12218.73 82
12219.78 61
12220.82 65
12221.87 77
12222.91 68
12223.96 55
12225.00 86
12226.04 95
12227.09 84
12228.13 83
12229.18 54
12230.22 73
12231.27 78
12232.31 75
12233.36 73
12234.40 79
12235.45 55
12236.49 52
12237.54 74
12238.58 58
12239.63 86
12240.67 87
12241.72 76
12242.76 61
12243.81 57
12244.85 85
12245.90 64
12246.94 55
12247.99 47
12249.03 54
12250.08 80
12251.12 80
12252.17 59
12253.22 78
12254.26 86
12255.31 85
12256.35 61
12257.40 74
12258.44 78
12259.49 54
12260.54 55
12261.58 76
12262.63 75
12263.67 70
12264.72 81
12265.77 70
12266.81 55
12267.86 53
12268.91 76
12269.95 86
12271.00 97
12272.04 81
12273.09 80
12274.14 76
12275.18 71
12276.23 69
12277.28 55
12278.32 58
12279.37 67
12280.42 95
12281.46 63
12282.51 66
12283.56 69
12284.61 76
12285.65 78
12286.70 78
12287.75 62
12288.79 79
12289.84 59
12290.89 53
12291.94 58
12292.98 51
12294.03 65
12295.08 64
12296.13 74
12297.17 72
12298.22 75
12299.27 68
12300.32 55
12301.36 92
12302.41 74
12303.46 59
12304.51 52
12305.55 67
12306.60 71
12307.65 59
12308.70 74
12309.75 50
12310.79 61
12311.84 84
12312.89 63
12313.94 81
12314.99 62
12316.04 62
12317.08 72
12318.13 64
12319.18 68
12320.23 45
12321.28 60
12322.33 50
12323.37 74
12324.42 82
12325.47 84
12326.52 60
12327.57 62
12328.62 56
12329.67 71
12330.72 127
12331.77 82
12332.81 45
12333.86 57
12334.91 75
12335.96 65
12337.01 64
12338.06 67
12339.11 57
12340.16 61
12341.21 63
12342.26 46
12343.31 57
12344.36 59
12345.41 65
12346.46 55
12347.51 74
12348.56 61
12349.61 65
12350.65 67
12351.70 73
12352.75 50
12353.80 60
12354.85 73
12355.90 59
12356.95 60
12358.00 50
12359.05 58
12360.11 54
12361.16 70
12362.21 52
12363.26 51
12364.31 48
12365.36 55
12366.41 47
12367.46 55
12368.51 51
12369.56 68
12370.61 66
12371.66 70
12372.71 52
12373.76 45
12374.81 61
12375.86 72
12376.91 61
12377.97 62
12379.02 61
12380.07 63
12381.12 57
12382.17 48
12383.22 76
12384.27 70
12385.32 54
12386.37 55
12387.43 70
12388.48 75
12389.53 51
12390.58 49
12391.63 75
12392.68 76
12393.74 62
12394.79 59
12395.84 45
12396.89 84
12397.94 61
12398.99 50
12400.05 64
12401.10 65
12402.15 45
12403.20 58
12404.25 66
12405.31 44
12406.36 59
12407.41 46
12408.46 64
12409.51 51
12410.57 52
12411.62 59
12412.67 60
12413.72 60
12414.78 63
12415.83 85
12416.88 75
12417.93 69
12418.99 67
12420.04 55
12421.09 57
12422.15 49
12423.20 53
12424.25 54
12425.30 60
12426.36 72
12427.41 58
12428.46 74
12429.52 55
12430.57 67
12431.62 70
12432.68 60
12433.73 51
12434.78 49
12435.84 61
12436.89 61
12437.94 69
12439.00 59
12440.05 55
12441.10 53
12442.16 87
12443.21 61
12444.27 76
12445.32 52
12446.37 39
12447.43 51
12448.48 54
12449.54 48
12450.59 61
12451.64 71
12452.70 45
12453.75 68
12454.81 69
12455.86 44
12456.91 60
12457.97 57
12459.02 78
12460.08 59
12461.13 51
12462.19 40
12463.24 56
12464.30 63
12465.35 59
12466.41 48
12467.46 56
12468.52 73
12469.57 59
12470.63 51
12471.68 56
12472.73 50
12473.79 49
12474.85 68
12475.90 69
12476.96 63
12478.01 62
12479.07 70
12480.12 54
12481.18 50
12482.23 73
12483.29 54
12484.34 76
12485.40 73
12486.45 47
12487.51 51
12488.57 61
12489.62 79
12490.68 79
12491.73 63
12492.79 48
12493.84 49
12494.90 61
12495.96 60
12497.01 47
12498.07 76
12499.12 59
12500.18 68
12501.24 74
12502.29 71
12503.35 83
12504.41 60
12505.46 68
12506.52 80
12507.57 67
12508.63 66
12509.69 73
12510.74 58
12511.80 65
12512.86 57
12513.91 57
12514.97 62
12516.03 57
12517.08 71
12518.14 52
12519.20 56
12520.26 59
12521.31 47
12522.37 62
12523.43 50
12524.48 45
12525.54 60
12526.60 59
12527.66 56
12528.71 50
12529.77 57
12530.83 46
12531.89 51
12532.94 67
12534.00 62
12535.06 41
12536.12 69
12537.17 71
12538.23 59
12539.29 45
12540.35 62
12541.41 56
12542.46 70
12543.52 45
12544.58 43
12545.64 44
12546.70 66
12547.75 60
12548.81 57
12549.87 43
12550.93 53
12551.99 45
12553.05 56
12554.10 35
12555.16 45
12556.22 55
12557.28 74
12558.34 52
12559.40 42
12560.46 43
12561.51 61
12562.57 57
12563.63 53
12564.69 58
12565.75 29
12566.81 43
12567.87 69
12568.93 63
12569.99 50
12571.04 46
12572.10 64
12573.16 42
12574.22 38
12575.28 49
12576.34 54
12577.40 52
12578.46 75
12579.52 50
12580.58 63
12581.64 52
12582.70 64
12583.76 75
12584.82 59
12585.88 64
12586.94 73
12588.00 61
12589.06 53
12590.12 61
12591.18 61
12592.24 70
12593.30 52
12594.36 52
12595.42 61
12596.48 64
12597.54 85
12598.60 47
12599.66 53
12600.72 51
12601.78 40
12602.84 51
12603.90 55
12604.96 51
12606.02 51
12607.08 38
12608.14 62
12609.20 52
12610.27 48
12611.33 55
12612.39 59
12613.45 52
12614.51 58
12615.57 58
12616.63 43
12617.69 51
12618.75 54
12619.81 53
12620.88 69
12621.94 67
12623.00 58
12624.06 54
12625.12 59
12626.18 34
12627.24 74
12628.31 61
12629.37 44
12630.43 46
12631.49 42
12632.55 55
12633.61 34
12634.68 38
12635.74 61
12636.80 47
12637.86 44
12638.92 60
12639.99 44
12641.05 63
12642.11 58
12643.17 50
12644.23 54
12645.30 60
12646.36 47
12647.42 72
12648.48 45
12649.55 52
12650.61 45
12651.67 37
12652.73 42
12653.80 41
12654.86 51
12655.92 62
12656.99 57
12658.05 51
12659.11 58
12660.17 65
12661.24 48
12662.30 69
12663.36 53
12664.43 41
12665.49 54
12666.55 61
12667.62 63
12668.68 56
12669.74 64
12670.81 54
12671.87 48
12672.93 42
12674.00 50
12675.06 43
12676.12 43
12677.19 50
12678.25 45
12679.31 46
12680.38 52
12681.44 57
12682.51 56
12683.57 47
12684.63 41
12685.70 49
12686.76 54
12687.83 48
12688.89 46
12689.95 68
12691.02 52
12692.08 38
12693.15 48
12694.21 54
12695.28 60
12696.34 42
12697.40 52
12698.47 43
12699.53 53
12700.60 60
12701.66 49
12702.73 41
12703.79 61
12704.86 61
12705.92 67
12706.99 61
12708.05 67
12709.12 67
12710.18 67
12711.25 73
12712.31 54
12713.38 53
12714.44 50
12715.51 41
12716.57 50
12717.64 47
12718.70 79
12719.77 42
12720.83 54
12721.90 55
12722.97 62
12724.03 61
12725.10 77
12726.16 57
12727.23 50
12728.29 69
12729.36 55
12730.43 50
12731.49 30
12732.56 69
12733.62 73
12734.69 76
12735.76 47
12736.82 38
12737.89 77
12738.95 85
12740.02 74
12741.09 62
12742.15 44
12743.22 64
12744.29 44
12745.35 64
12746.42 57
12747.49 41
12748.55 52
12749.62 56
12750.69 37
12751.75 58
12752.82 68
12753.89 46
12754.95 62
12756.02 40
12757.09 50
12758.15 64
12759.22 47
12760.29 43
12761.36 45
12762.42 59
12763.49 69
12764.56 56
12765.62 53
12766.69 41
12767.76 65
12768.83 55
12769.89 55
12770.96 58
12772.03 70
12773.10 51
12774.17 48
12775.23 42
12776.30 58
12777.37 53
12778.44 54
12779.50 56
12780.57 60
12781.64 46
12782.71 81
12783.78 54
12784.84 42
12785.91 43
12786.98 52
12788.05 59
12789.12 58
12790.19 48
12791.25 54
12792.32 55
12793.39 44
12794.46 44
12795.53 36
12796.60 51
12797.67 51
12798.73 62
12799.80 43
12800.87 49
12801.94 39
12803.01 32
12804.08 45
12805.15 56
12806.22 38
12807.29 44
12808.36 64
12809.42 63
12810.49 51
12811.56 56
12812.63 54
12813.70 52
12814.77 44
12815.84 22
12816.91 44
12817.98 71
12819.05 49
12820.12 60
12821.19 62
12822.26 50
12823.33 45
12824.40 40
12825.47 54
12826.54 69
12827.61 63
12828.68 56
12829.75 55
12830.82 64
12831.89 48
12832.96 50
12834.03 59
12835.10 53
12836.17 48
12837.24 64
12838.31 60
12839.38 63
12840.45 58
12841.52 36
12842.59 46
12843.66 55
12844.73 41
12845.80 48
12846.87 45
12847.95 47
12849.02 47
12850.09 56
12851.16 43
12852.23 48
12853.30 52
12854.37 44
12855.44 39
12856.51 38
12857.58 47
12858.66 61
12859.73 57
12860.80 53
12861.87 36
12862.94 51
12864.01 57
12865.08 49
12866.16 40
12867.23 45
12868.30 67
12869.37 55
12870.44 44
12871.51 58
12872.59 45
12873.66 61
12874.73 50
12875.80 52
12876.87 44
12877.95 45
12879.02 45
12880.09 32
12881.16 42
12882.23 38
12883.31 50
12884.38 47
12885.45 55
12886.52 61
12887.60 35
12888.67 53
12889.74 44
12890.81 34
12891.89 45
12892.96 54
12894.03 45
12895.11 51
12896.18 46
12897.25 42
12898.32 49
12899.40 43
12900.47 52
12901.54 47
12902.62 53
12903.69 39
12904.76 66
12905.84 42
12906.91 52
12907.98 43
12909.06 46
12910.13 34
12911.20 32
12912.28 43
12913.35 65
12914.42 48
12915.50 44
12916.57 49
12917.64 42
12918.72 54
12919.79 52
12920.87 53
12921.94 44
12923.01 58
12924.09 40
12925.16 38
12926.24 61
12927.31 58
12928.38 37
12929.46 42
12930.53 58
12931.61 43
12932.68 39
12933.76 49
12934.83 54
12935.90 40
12936.98 66
12938.05 44
12939.13 39
12940.20 46
12941.28 33
12942.35 42
12943.43 51
12944.50 49
12945.58 48
12946.65 44
12947.73 49
12948.80 41
12949.88 42
12950.95 42
12952.03 37
12953.10 32
12954.18 37
12955.25 47
12956.33 45
12957.40 42
12958.48 46
12959.55 40
12960.63 54
12961.70 59
12962.78 47
12963.86 45
12964.93 36
12966.01 51
12967.08 43
12968.16 50
12969.24 47
12970.31 37
12971.39 55
12972.46 44
12973.54 50
12974.62 61
12975.69 61
12976.77 53
12977.84 61
12978.92 38
12980.00 46
12981.07 41
12982.15 62
12983.23 51
12984.30 45
12985.38 54
12986.46 43
12987.53 72
12988.61 39
12989.69 36
12990.76 39
12991.84 54
12992.92 35
12993.99 32
12995.07 57
12996.15 55
12997.22 51
12998.30 35
12999.38 37
13000.45 52
13001.53 70
13002.61 46
13003.69 53
13004.76 62
13005.84 53
13006.92 51
13008.00 45
13009.07 41
13010.15 44
13011.23 48
13012.31 54
13013.38 51
13014.46 47
13015.54 38
13016.62 60
13017.70 42
13018.77 43
13019.85 47
13020.93 41
13022.01 60
13023.09 58
13024.16 44
13025.24 61
13026.32 59
13027.40 44
13028.48 28
13029.56 43
13030.63 43
13031.71 41
13032.79 49
13033.87 47
13034.95 47
13036.03 40
13037.11 41
13038.18 45
13039.26 41
13040.34 47
13041.42 47
13042.50 60
13043.58 34
13044.66 40
13045.74 56
13046.82 42
13047.89 56
13048.97 41
13050.05 42
13051.13 38
13052.21 30
13053.29 39
13054.37 62
13055.45 49
13056.53 55
13057.61 35
13058.69 42
13059.77 38
13060.85 32
13061.93 45
13063.01 65
13064.09 45
13065.17 42
13066.25 42
13067.33 41
13068.41 55
13069.49 54
13070.57 49
13071.65 29
13072.73 50
13073.81 49
13074.89 36
13075.97 38
13077.05 37
13078.13 45
13079.21 37
13080.29 34
13081.37 39
13082.45 42
13083.53 48
13084.61 35
13085.69 38
13086.77 31
13087.85 44
13088.94 47
13090.02 47
13091.10 42
13092.18 25
13093.26 43
13094.34 40
13095.42 68
13096.50 48
13097.58 40
13098.66 35
13099.75 40
13100.83 44
13101.91 39
13102.99 60
13104.07 60
13105.15 52
13106.23 30
13107.32 34
13108.40 54
13109.48 43
13110.56 40
13111.64 45
13112.72 47
13113.81 47
13114.89 61
13115.97 54
13117.05 45
13118.13 42
13119.22 35
13120.30 41
13121.38 37
13122.46 43
13123.55 46
13124.63 46
13125.71 37
13126.79 47
13127.88 41
13128.96 40
13130.04 41
13131.12 38
13132.21 37
13133.29 52
13134.37 48
13135.45 45
13136.54 28
13137.62 38
13138.70 58
13139.79 56
13140.87 46
13141.95 33
13143.03 39
13144.12 46
13145.20 44
13146.28 36
13147.37 46
13148.45 55
13149.53 42
13150.62 60
13151.70 29
13152.78 40
13153.87 47
13154.95 46
13156.03 51
13157.12 56
13158.20 46
13159.29 27
13160.37 45
13161.45 58
13162.54 46
13163.62 64
13164.71 56
13165.79 51
13166.87 54
13167.96 36
13169.04 43
13170.13 51
13171.21 72
13172.29 36
13173.38 36
13174.46 49
13175.55 49
13176.63 31
13177.72 35
13178.80 40
13179.89 42
13180.97 63
13182.06 44
13183.14 60
13184.22 52
13185.31 42
13186.39 45
13187.48 44
13188.56 59
13189.65 51
13190.73 23
13191.82 24
13192.90 30
13193.99 52
13195.07 50
13196.16 32
13197.25 36
13198.33 41
13199.42 65
13200.50 24
13201.59 33
13202.67 46
13203.76 59
13204.84 66
13205.93 37
13207.02 57
13208.10 42
13209.19 35
13210.27 43
13211.36 38
13212.44 31
13213.53 45
13214.62 45
13215.70 59
13216.79 36
13217.88 47
13218.96 45
13220.05 35
13221.13 26
13222.22 34
13223.31 32
13224.39 31
13225.48 51
13226.57 34
13227.65 30
13228.74 28
13229.83 59
13230.91 47
13232.00 32
13233.09 41
13234.17 59
13235.26 39
13236.35 31
13237.43 39
13238.52 39
13239.61 62
13240.70 42
13241.78 28
13242.87 39
13243.96 45
13245.04 48
13246.13 38
13247.22 31
13248.31 42
13249.39 60
13250.48 61
13251.57 42
13252.66 46
13253.74 40
13254.83 36
13255.92 38
13257.01 41
13258.10 32
13259.18 34
13260.27 51
13261.36 35
13262.45 53
13263.54 37
13264.62 56
13265.71 52
13266.80 53
13267.89 60
13268.98 48
13270.06 36
13271.15 46
13272.24 27
13273.33 42
13274.42 41
13275.51 55
13276.60 57
13277.68 64
13278.77 43
13279.86 42
13280.95 34
13282.04 50
13283.13 49
13284.22 37
13285.31 46
13286.39 35
13287.48 41
13288.57 35
13289.66 56
13290.75 38
13291.84 46
13292.93 40
13294.02 63
13295.11 39
13296.20 49
13297.29 42
13298.38 47
13299.47 31
13300.56 44
13301.65 50
13302.73 33
13303.82 53
13304.91 59
13306.00 48
13307.09 29
13308.18 44
13309.27 45
13310.36 58
13311.45 38
13312.54 46
13313.63 36
13314.72 51
13315.81 41
13316.90 36
13318.00 35
13319.09 52
13320.18 41
13321.27 34
13322.36 40
13323.45 60
13324.54 54
13325.63 39
13326.72 41
13327.81 33
13328.90 50
13329.99 59
13331.08 51
13332.17 43
13333.26 38
13334.35 42
13335.45 28
13336.54 37
13337.63 54
13338.72 58
13339.81 55
13340.90 55
13341.99 38
13343.08 38
13344.18 40
13345.27 40
13346.36 34
13347.45 49
13348.54 54
13349.63 50
13350.72 56
13351.82 46
13352.91 34
13354.00 50
13355.09 70
13356.18 59
13357.28 69
13358.37 34
13359.46 57
13360.55 36
13361.64 42
13362.74 36
13363.83 46
13364.92 34
13366.01 39
13367.10 39
13368.20 45
13369.29 60
13370.38 54
13371.47 55
13372.57 47
13373.66 50
13374.75 29
13375.84 49
13376.94 59
13378.03 49
13379.12 34
13380.22 50
13381.31 51
13382.40 28
13383.49 44
13384.59 42
13385.68 36
13386.77 62
13387.87 56
13388.96 57
13390.05 36
13391.15 44
13392.24 42
13393.33 37
13394.43 55
13395.52 44
13396.61 36
13397.71 34
13398.80 31
13399.90 32
13400.99 31
13402.08 42
13403.18 54
13404.27 51
13405.36 38
13406.46 40
13407.55 30
13408.65 40
13409.74 42
13410.83 36
13411.93 47
13413.02 51
13414.12 40
13415.21 36
13416.31 32
13417.40 57
13418.49 51
13419.59 33
13420.68 28
13421.78 29
13422.87 50
13423.97 24
13425.06 29
13426.16 43
13427.25 37
13428.35 41
13429.44 48
13430.54 36
13431.63 44
13432.73 40
13433.82 34
13434.92 43
13436.01 29
13437.11 45
13438.20 44
13439.30 39
13440.39 35
13441.49 35
13442.58 50
13443.68 40
13444.77 45
13445.87 36
13446.96 34
13448.06 40
13449.16 45
13450.25 26
13451.35 28
13452.44 30
13453.54 31
13454.64 47
13455.73 43
13456.83 35
13457.92 43
13459.02 55
13460.12 48
13461.21 41
13462.31 25
13463.40 30
13464.50 43
13465.60 56
13466.69 41
13467.79 37
13468.89 54
13469.98 45
13471.08 30
13472.18 36
13473.27 29
13474.37 45
13475.47 46
13476.56 51
13477.66 43
13478.76 35
13479.85 32
13480.95 38
13482.05 39
13483.14 46
13484.24 31
13485.34 41
13486.44 37
13487.53 50
13488.63 44
13489.73 37
13490.83 51
13491.92 45
13493.02 37
13494.12 38
13495.21 42
13496.31 45
13497.41 61
13498.51 48
13499.61 55
13500.70 40
13501.80 31
13502.90 28
13504.00 40
13505.10 42
13506.19 34
13507.29 48
13508.39 44
13509.49 51
13510.59 51
13511.68 38
13512.78 38
13513.88 47
13514.98 38
13516.08 54
13517.18 43
13518.27 39
13519.37 45
13520.47 50
13521.57 32
13522.67 44
13523.77 54
13524.87 33
13525.96 29
13527.06 53
13528.16 37
13529.26 34
13530.36 48
13531.46 33
13532.56 49
13533.66 40
13534.76 46
13535.86 42
13536.96 38
13538.05 47
13539.15 48
13540.25 39
13541.35 34
13542.45 53
13543.55 46
13544.65 36
13545.75 50
13546.85 38
13547.95 24
13549.05 22
13550.15 42
13551.25 37
13552.35 33
13553.45 49
13554.55 72
13555.65 43
13556.75 40
13557.85 27
13558.95 33
13560.05 52
13561.15 42
13562.25 28
13563.35 29
13564.45 52
13565.55 56
13566.65 43
13567.75 30
13568.85 25
13569.95 32
13571.05 25
13572.16 31
13573.26 32
13574.36 28
13575.46 36
13576.56 51
13577.66 26
13578.76 29
13579.86 40
13580.96 48
13582.06 38
13583.16 35
13584.27 26
13585.37 46
13586.47 53
13587.57 33
13588.67 31
13589.77 44
13590.87 41
13591.98 33
13593.08 38
13594.18 42
13595.28 35
13596.38 29
13597.48 30
13598.59 21
13599.69 37
13600.79 60
13601.89 52
13602.99 31
13604.10 25
13605.20 46
13606.30 35
13607.40 26
13608.50 40
13609.61 55
13610.71 38
13611.81 28
13612.91 40
13614.02 44
13615.12 34
13616.22 39
13617.32 37
13618.43 37
13619.53 48
13620.63 28
13621.73 36
13622.84 35
13623.94 32
13625.04 44
13626.14 37
13627.25 53
13628.35 47
13629.45 41
13630.56 33
13631.66 33
13632.76 31
13633.87 40
13634.97 43
13636.07 48
13637.18 50
13638.28 41
13639.38 39
13640.49 41
13641.59 36
13642.69 21
13643.80 28
13644.90 43
13646.00 41
13647.11 52
13648.21 36
13649.32 32
13650.42 51
13651.52 34
13652.63 41
13653.73 39
13654.84 44
13655.94 48
13657.04 21
13658.15 18
13659.25 39
13660.36 51
13661.46 39
13662.57 27
13663.67 34
13664.77 43
13665.88 47
13666.98 32
13668.09 33
13669.19 43
13670.30 55
13671.40 37
13672.51 23
13673.61 29
13674.72 32
13675.82 56
13676.93 31
13678.03 42
13679.14 42
13680.24 32
13681.35 41
13682.45 32
13683.56 38
13684.66 32
13685.77 29
13686.87 31
13687.98 26
13689.08 14
13690.19 40
13691.29 38
13692.40 32
13693.51 43
13694.61 42
13695.72 35
13696.82 40
13697.93 40
13699.03 43
13700.14 46
13701.25 39
13702.35 55
13703.46 48
13704.56 37
13705.67 31
13706.78 35
13707.88 41
13708.99 45
13710.10 41
13711.20 38
13712.31 32
13713.41 38
13714.52 39
13715.63 25
13716.73 29
13717.84 44
13718.95 43
13720.05 49
13721.16 51
13722.27 35
13723.37 44
13724.48 32
13725.59 34
13726.70 34
13727.80 28
13728.91 29
13730.02 41
13731.12 38
13732.23 44
13733.34 53
13734.45 42
13735.55 38
13736.66 36
13737.77 27
13738.87 24
13739.98 22
13741.09 36
13742.20 67
13743.31 38
13744.41 39
13745.52 41
13746.63 41
13747.74 40
13748.84 34
13749.95 44
13751.06 41
13752.17 33
13753.28 46
13754.38 35
13755.49 35
13756.60 25
13757.71 51
13758.82 44
13759.93 42
13761.03 36
13762.14 22
13763.25 32
13764.36 34
13765.47 47
13766.58 36
13767.68 25
13768.79 44
13769.90 36
13771.01 42
13772.12 40
13773.23 37
13774.34 34
13775.45 43
13776.56 41
13777.66 47
13778.77 51
13779.88 28
13780.99 42
13782.10 58
13783.21 52
13784.32 30
13785.43 43
13786.54 47
13787.65 46
13788.76 39
13789.87 34
13790.98 36
13792.09 28
13793.20 44
13794.31 37
13795.42 41
13796.52 34
13797.63 41
13798.74 48
13799.85 52
13800.96 39
13802.07 38
13803.18 36
13804.29 27
13805.40 34
13806.51 44
13807.63 28
13808.74 52
13809.85 48
13810.96 58
13812.07 46
13813.18 52
13814.29 41
13815.40 38
13816.51 33
13817.62 26
13818.73 47
13819.84 32
13820.95 57
13822.06 32
13823.17 31
13824.28 34
13825.40 37
13826.51 34
13827.62 44
13828.73 49
13829.84 32
13830.95 38
13832.06 31
13833.17 31
13834.28 47
13835.40 51
13836.51 40
13837.62 41
13838.73 34
13839.84 44
13840.95 40
13842.06 53
13843.18 25
13844.29 37
13845.40 49
13846.51 46
13847.62 35
13848.74 35
13849.85 38
13850.96 47
13852.07 37
13853.18 33
13854.30 36
13855.41 54
13856.52 30
13857.63 32
13858.74 38
13859.86 33
13860.97 38
13862.08 43
13863.19 38
13864.31 29
13865.42 43
13866.53 53
13867.64 44
13868.76 31
13869.87 43
13870.98 53
13872.10 39
13873.21 34
13874.32 35
13875.43 28
13876.55 48
13877.66 61
13878.77 44
13879.89 50
13881.00 51
13882.11 33
13883.23 35
13884.34 31
13885.45 19
13886.57 26
13887.68 41
13888.79 39
13889.91 44
13891.02 57
13892.13 48
13893.25 46
13894.36 40
13895.48 38
13896.59 33
13897.70 46
13898.82 54
13899.93 47
13901.05 49
13902.16 51
13903.27 33
13904.39 33
13905.50 36
13906.62 40
13907.73 31
13908.85 43
13909.96 46
13911.07 49
13912.19 54
13913.30 30
13914.42 35
13915.53 41
13916.65 43
13917.76 45
13918.88 14
13919.99 25
13921.11 27
13922.22 51
13923.34 30
13924.45 31
13925.57 35
13926.68 39
13927.80 42
13928.91 48
13930.03 41
13931.14 25
13932.26 54
13933.37 36
13934.49 29
13935.60 28
13936.72 33
13937.83 33
13938.95 35
13940.06 45
13941.18 42
13942.30 53
13943.41 59
13944.53 45
13945.64 52
13946.76 27
13947.87 32
13948.99 43
13950.11 34
13951.22 32
13952.34 29
13953.45 32
13954.57 38
13955.69 56
13956.80 30
13957.92 26
13959.04 50
13960.15 51
13961.27 45
13962.39 42
13963.50 39
13964.62 28
13965.73 27
13966.85 45
13967.97 30
13969.08 47
13970.20 33
13971.32 51
13972.44 53
13973.55 50
13974.67 35
13975.79 32
13976.90 37
13978.02 29
13979.14 41
13980.25 33
13981.37 30
13982.49 42
13983.61 53
13984.72 42
13985.84 42
13986.96 23
13988.08 40
13989.19 32
13990.31 43
13991.43 37
13992.55 39
13993.66 45
13994.78 35
13995.90 48
13997.02 50
13998.14 48
13999.25 48
14000.37 33
14001.49 33
14002.61 30
14003.73 39
14004.84 33
14005.96 54
14007.08 33
14008.20 42
14009.32 37
14010.44 59
14011.55 39
14012.67 51
14013.79 45
14014.91 41
14016.03 48
14017.15 52
14018.27 57
14019.38 43
14020.50 37
14021.62 39
14022.74 45
14023.86 38
14024.98 36
14026.10 31
14027.22 30
14028.34 40
14029.46 35
14030.57 31
14031.69 41
14032.81 40
14033.93 41
14035.05 46
14036.17 24
14037.29 33
14038.41 46
14039.53 32
14040.65 27
14041.77 62
14042.89 46
14044.01 39
14045.13 29
14046.25 38
14047.37 22
14048.49 45
14049.61 44
14050.73 29
14051.85 36
14052.97 34
14054.09 33
14055.21 30
14056.33 43
14057.45 44
14058.57 30
14059.69 37
14060.81 47
14061.93 44
14063.05 36
14064.17 28
14065.29 29
14066.41 61
14067.53 51
14068.65 56
14069.78 44
14070.90 42
14072.02 53
14073.14 43
14074.26 48
14075.38 61
14076.50 53
14077.62 57
14078.74 40
14079.86 35
14080.99 46
14082.11 38
14083.23 44
14084.35 52
14085.47 33
14086.59 38
14087.71 55
14088.84 42
14089.96 48
14091.08 58
14092.20 42
14093.32 47
14094.44 45
14095.57 46
14096.69 60
14097.81 53
14098.93 69
14100.05 63
14101.18 55
14102.30 67
14103.42 66
14104.54 48
14105.66 64
14106.79 64
14107.91 72
14109.03 60
14110.15 45
14111.28 61
14112.40 47
14113.52 59
14114.64 47
14115.77 34
14116.89 48
14118.01 42
14119.13 44
14120.26 54
14121.38 56
14122.50 38
14123.63 62
14124.75 52
14125.87 65
14126.99 44
14128.12 36
14129.24 30
14130.36 50
14131.49 48
14132.61 34
14133.73 48
14134.86 42
14135.98 42
14137.10 32
14138.23 36
14139.35 38
14140.47 44
14141.60 51
14142.72 33
14143.85 26
14144.97 50
14146.09 53
14147.22 37
14148.34 39
14149.47 32
14150.59 43
14151.71 46
14152.84 40
14153.96 28
14155.09 38
14156.21 57
14157.33 60
14158.46 37
14159.58 43
14160.71 42
14161.83 34
14162.96 32
14164.08 35
14165.21 38
14166.33 65
14167.45 43
14168.58 34
14169.70 34
14170.83 48
14171.95 37
14173.08 50
14174.20 53
14175.33 36
14176.45 42
14177.58 49
14178.70 48
14179.83 44
14180.95 43
14182.08 40
14183.20 44
14184.33 39
14185.46 34
14186.58 34
14187.71 30
14188.83 46
14189.96 33
14191.08 35
14192.21 36
14193.33 32
14194.46 39
14195.59 45
14196.71 42
14197.84 43
14198.96 26
14200.09 51
14201.22 41
14202.34 50
14203.47 45
14204.59 39
14205.72 44
14206.85 49
14207.97 43
14209.10 37
14210.23 31
14211.35 33
14212.48 28
14213.61 22
14214.73 47
14215.86 25
14216.99 36
14218.11 29
14219.24 35
14220.37 39
14221.49 49
14222.62 40
14223.75 45
14224.87 39
14226.00 22
14227.13 34
14228.25 34
14229.38 45
14230.51 33
14231.64 36
14232.76 38
14233.89 36
14235.02 28
14236.14 35
14237.27 30
14238.40 29
14239.53 39
14240.66 44
14241.78 57
14242.91 55
14244.04 39
14245.17 35
14246.29 43
14247.42 23
14248.55 33
14249.68 34
14250.81 28
14251.93 21
14253.06 28
14254.19 38
14255.32 28
14256.45 31
14257.57 41
14258.70 38
14259.83 31
14260.96 44
14262.09 47
14263.22 32
14264.34 44
14265.47 40
14266.60 34
14267.73 46
14268.86 32
14269.99 25
14271.12 31
14272.25 49
14273.37 41
14274.50 44
14275.63 34
14276.76 37
14277.89 40
14279.02 56
14280.15 49
14281.28 37
14282.41 42
14283.54 35
14284.67 24
14285.80 38
14286.92 55
14288.05 36
14289.18 35
14290.31 31
14291.44 45
14292.57 31
14293.70 34
14294.83 33
14295.96 21
14297.09 37
14298.22 26
14299.35 43
14300.48 25
14301.61 37
14302.74 39
14303.87 31
14305.00 21
14306.13 40
14307.26 26
14308.39 32
14309.52 35
14310.65 18
14311.78 37
14312.91 47
14314.04 34
14315.18 25
14316.31 32
14317.44 39
14318.57 33
14319.70 28
14320.83 22
14321.96 25
14323.09 30
14324.22 47
14325.35 35
14326.48 33
14327.61 47
14328.75 63
14329.88 42
14331.01 32
14332.14 27
14333.27 51
14334.40 40
14335.53 25
14336.66 34
14337.80 51
14338.93 37
14340.06 24
14341.19 29
14342.32 34
14343.45 36
14344.59 26
14345.72 27
14346.85 19
14347.98 39
14349.11 34
14350.24 39
14351.38 29
14352.51 35
14353.64 43
14354.77 32
14355.91 16
14357.04 24
14358.17 32
14359.30 35
14360.43 29
14361.57 32
14362.70 20
14363.83 29
14364.96 37
14366.10 28
14367.23 31
14368.36 23
14369.49 26
14370.63 28
14371.76 33
14372.89 30
14374.03 22
14375.16 36
14376.29 19
14377.42 19
14378.56 23
14379.69 34
14380.82 34
14381.96 35
14383.09 24
14384.22 20
14385.36 38
14386.49 36
14387.62 20
14388.76 30
14389.89 32
14391.02 33
14392.16 33
14393.29 22
14394.43 24
14395.56 26
14396.69 32
14397.83 28
14398.96 35
14400.09 37
14401.23 30
14402.36 38
14403.50 19
14404.63 36
14405.76 39
14406.90 31
14408.03 38
14409.17 30
14410.30 31
14411.44 29
14412.57 35
14413.70 23
14414.84 36
14415.97 26
14417.11 37
14418.24 31
14419.38 48
14420.51 34
14421.65 40
14422.78 33
14423.92 46
14425.05 53
14426.19 41
14427.32 24
14428.46 40
14429.59 42
14430.73 31
14431.86 33
14433.00 20
14434.13 31
14435.27 50
14436.40 49
14437.54 32
14438.67 34
14439.81 34
14440.95 35
14442.08 37
14443.22 33
14444.35 22
14445.49 27
14446.62 46
14447.76 31
14448.90 22
14450.03 29
14451.17 30
14452.30 29
14453.44 34
14454.58 42
14455.71 33
14456.85 37
14457.98 44
14459.12 33
14460.26 21
14461.39 38
14462.53 42
14463.67 35
14464.80 23
14465.94 20
14467.07 31
14468.21 31
14469.35 32
14470.48 34
14471.62 25
14472.76 25
14473.90 32
14475.03 33
14476.17 34
14477.31 43
14478.44 44
14479.58 38
14480.72 42
14481.85 43
14482.99 56
14484.13 40
14485.27 47
14486.40 41
14487.54 28
14488.68 27
14489.82 21
14490.95 27
14492.09 40
14493.23 30
14494.37 30
14495.50 45
14496.64 40
14497.78 27
14498.92 31
14500.05 25
14501.19 30
14502.33 29
14503.47 29
14504.61 34
14505.74 26
14506.88 37
14508.02 37
14509.16 52
14510.30 36
14511.44 35
14512.57 29
14513.71 26
14514.85 21
14515.99 31
14517.13 24
14518.27 37
14519.41 35
14520.54 27
14521.68 41
14522.82 21
14523.96 33
14525.10 26
14526.24 28
14527.38 17
14528.52 39
14529.65 25
14530.79 41
14531.93 35
14533.07 20
14534.21 35
14535.35 33
14536.49 33
14537.63 29
14538.77 28
14539.91 32
14541.05 31
14542.19 28
14543.33 36
14544.47 27
14545.61 23
14546.75 34
14547.89 23
14549.02 29
14550.16 35
14551.30 43
14552.44 39
14553.58 36
14554.72 32
14555.86 16
14557.00 34
14558.14 35
14559.29 33
14560.43 53
14561.57 41
14562.71 31
14563.85 23
14564.99 28
14566.13 33
14567.27 21
14568.41 32
14569.55 29
14570.69 42
14571.83 35
14572.97 28
14574.11 34
14575.25 32
14576.39 28
14577.53 38
14578.68 38
14579.82 41
14580.96 18
14582.10 33
14583.24 39
14584.38 42
14585.52 21
14586.66 47
14587.80 28
14588.95 31
14590.09 38
14591.23 28
14592.37 24
14593.51 33
14594.65 39
14595.79 37
14596.94 33
14598.08 34
14599.22 17
14600.36 28
14601.50 26
14602.65 23
14603.79 30
14604.93 34
14606.07 27
14607.21 29
14608.36 27
14609.50 34
14610.64 30
14611.78 32
14612.92 23
14614.07 25
14615.21 37
14616.35 25
14617.49 25
14618.64 23
14619.78 28
14620.92 28
14622.06 39
14623.21 36
14624.35 27
14625.49 16
14626.64 21
14627.78 29
14628.92 25
14630.06 21
14631.21 23
14632.35 22
14633.49 21
14634.64 32
14635.78 25
14636.92 21
14638.07 37
14639.21 30
14640.35 26
14641.50 37
14642.64 26
14643.78 20
14644.93 26
14646.07 35
14647.21 24
14648.36 23
14649.50 21
14650.65 21
14651.79 25
14652.93 25
14654.08 20
14655.22 32
14656.37 21
14657.51 34
14658.65 36
14659.80 27
14660.94 26
14662.09 26
14663.23 31
14664.37 49
14665.52 25
14666.66 30
14667.81 27
14668.95 23
14670.10 27
14671.24 40
14672.39 25
14673.53 30
14674.68 18
14675.82 35
14676.97 43
14678.11 20
14679.25 24
14680.40 31
14681.54 34
14682.69 33
14683.83 28
14684.98 21
14686.13 22
14687.27 26
14688.42 39
14689.56 21
14690.71 32
14691.85 33
14693.00 24
14694.14 16
14695.29 17
14696.43 28
14697.58 29
14698.72 28
14699.87 48
14701.02 46
14702.16 31
14703.31 36
14704.45 38
14705.60 29
14706.75 34
14707.89 31
14709.04 33
14710.18 32
14711.33 22
14712.48 30
14713.62 23
14714.77 26
14715.92 28
14717.06 42
14718.21 35
14719.35 35
14720.50 36
14721.65 28
14722.79 40
14723.94 40
14725.09 22
14726.23 42
14727.38 47
14728.53 34
14729.67 42
14730.82 42
14731.97 33
14733.12 36
14734.26 21
14735.41 13
14736.56 32
14737.70 26
14738.85 32
14740.00 36
14741.15 20
14742.29 31
14743.44 34
14744.59 27
14745.74 27
14746.88 31
14748.03 29
14749.18 40
14750.33 42
14751.47 27
14752.62 31
14753.77 39
14754.92 27
14756.07 22
14757.21 26
14758.36 28
14759.51 34
14760.66 28
14761.81 24
14762.95 33
14764.10 24
14765.25 36
14766.40 28
14767.55 35
14768.70 39
14769.84 29
14770.99 26
14772.14 31
14773.29 26
14774.44 34
14775.59 23
14776.74 20
14777.88 26
14779.03 29
14780.18 19
14781.33 25
14782.48 23
14783.63 22
14784.78 34
14785.93 29
14787.08 35
14788.22 29
14789.37 33
14790.52 28
14791.67 25
14792.82 36
14793.97 23
14795.12 46
14796.27 31
14797.42 36
14798.57 22
14799.72 29
14800.87 43
14802.02 30
14803.17 26
14804.32 24
14805.47 35
14806.62 37
14807.77 38
14808.92 29
14810.07 24
14811.22 25
14812.37 28
14813.52 24
14814.67 44
14815.82 35
14816.97 24
14818.12 25
14819.27 35
14820.42 29
14821.57 30
14822.72 33
14823.87 28
14825.02 33
14826.17 27
14827.32 35
14828.47 29
14829.62 36
14830.78 27
14831.93 25
14833.08 31
14834.23 22
14835.38 25
14836.53 38
14837.68 28
14838.83 20
14839.98 30
14841.13 28
14842.29 26
14843.44 26
14844.59 22
14845.74 14
14846.89 23
14848.04 38
14849.19 22
14850.35 19
14851.50 20
14852.65 22
14853.80 35
14854.95 32
14856.10 23
14857.26 28
14858.41 37
14859.56 31
14860.71 24
14861.86 34
14863.02 28
14864.17 27
14865.32 22
14866.47 21
14867.63 20
14868.78 36
14869.93 22
14871.08 22
14872.23 22
14873.39 26
14874.54 25
14875.69 23
14876.84 22
14878.00 34
14879.15 17
14880.30 23
14881.46 35
14882.61 27
14883.76 24
14884.91 28
14886.07 17
14887.22 26
14888.37 27
14889.53 19
14890.68 28
14891.83 20
14892.99 28
14894.14 18
14895.29 33
14896.45 29
14897.60 32
14898.75 37
14899.91 24
14901.06 32
14902.21 25
14903.37 25
14904.52 31
14905.67 34
14906.83 27
14907.98 14
14909.14 29
14910.29 26
14911.44 18
14912.60 29
14913.75 25
14914.91 27
14916.06 22
14917.21 39
14918.37 21
14919.52 31
14920.68 30
14921.83 31
14922.99 35
14924.14 27
14925.30 37
14926.45 29
14927.60 18
14928.76 35
14929.91 30
14931.07 32
14932.22 18
14933.38 25
14934.53 43
14935.69 42
14936.84 24
14938.00 27
14939.15 35
14940.31 39
14941.46 38
14942.62 27
14943.77 27
14944.93 21
14946.08 25
14947.24 22
14948.39 19
14949.55 31
14950.71 28
14951.86 28
14953.02 34
14954.17 29
14955.33 22
14956.48 23
14957.64 31
14958.80 36
14959.95 19
14961.11 32
14962.26 36
14963.42 36
14964.57 26
14965.73 24
14966.89 65
14968.04 24
14969.20 22
14970.36 36
14971.51 28
14972.67 36
14973.82 23
14974.98 31
14976.14 24
14977.29 23
14978.45 27
14979.61 39
14980.76 31
14981.92 26
14983.08 12
14984.23 18
14985.39 33
14986.55 30
14987.70 19
14988.86 30
14990.02 27
14991.18 35
14992.33 35
14993.49 18
14994.65 21
14995.80 28
14996.96 25
14998.12 23
14999.28 35
15000.43 22
15001.59 26
15002.75 14
15003.91 19
15005.06 22
15006.22 22
15007.38 23
15008.54 22
15009.69 31
15010.85 25
15012.01 25
15013.17 16
15014.33 28
15015.48 22
15016.64 24
15017.80 33
15018.96 27
15020.12 31
15021.27 26
15022.43 23
15023.59 26
15024.75 25
15025.91 29
15027.07 32
15028.23 26
15029.38 30
15030.54 19
15031.70 25
15032.86 27
15034.02 35
15035.18 28
15036.34 26
15037.49 16
15038.65 28
15039.81 42
15040.97 24
15042.13 29
15043.29 19
15044.45 31
15045.61 40
15046.77 30
15047.93 17
15049.09 28
15050.24 22
15051.40 29
15052.56 29
15053.72 29
15054.88 32
15056.04 35
15057.20 31
15058.36 27
15059.52 23
15060.68 23
15061.84 26
15063.00 18
15064.16 17
15065.32 20
15066.48 28
15067.64 38
15068.80 36
15069.96 21
15071.12 17
15072.28 32
15073.44 42
15074.60 27
15075.76 35
15076.92 19
15078.08 20
15079.24 31
15080.40 29
15081.56 22
15082.72 24
15083.89 25
15085.05 21
15086.21 21
15087.37 13
15088.53 35
15089.69 31
15090.85 26
15092.01 25
15093.17 34
15094.33 18
15095.49 20
15096.66 25
15097.82 32
15098.98 23
15100.14 18
15101.30 27
15102.46 34
15103.62 18
15104.78 35
15105.95 24
15107.11 13
15108.27 21
15109.43 23
15110.59 27
15111.75 31
15112.92 16
15114.08 27
15115.24 23
15116.40 32
15117.56 29
15118.73 29
15119.89 17
15121.05 18
15122.21 18
15123.37 30
15124.54 27
15125.70 24
15126.86 25
15128.02 29
15129.19 21
15130.35 29
15131.51 20
15132.67 24
15133.84 24
15135.00 26
15136.16 28
15137.32 26
15138.49 24
15139.65 19
15140.81 13
15141.97 26
15143.14 23
15144.30 18
15145.46 29
15146.63 34
15147.79 18
15148.95 28
15150.12 22
15151.28 27
15152.44 26
15153.61 27
15154.77 16
15155.93 28
15157.10 21
15158.26 25
15159.42 33
15160.59 26
15161.75 19
15162.91 22
15164.08 23
15165.24 18
15166.41 19
15167.57 28
15168.73 19
15169.90 15
15171.06 24
15172.23 24
15173.39 35
15174.55 23
15175.72 20
15176.88 15
15178.05 26
15179.21 23
15180.38 35
15181.54 16
15182.70 11
15183.87 26
15185.03 16
15186.20 17
15187.36 23
15188.53 22
15189.69 25
15190.86 23
15192.02 22
15193.19 25
15194.35 30
15195.52 33
15196.68 21
15197.85 19
15199.01 20
15200.18 26
15201.34 27
15202.51 35
15203.67 25
15204.84 17
15206.00 13
15207.17 29
15208.33 29
15209.50 25
15210.66 25
15211.83 11
15213.00 36
15214.16 23
15215.33 24
15216.49 25
15217.66 20
15218.82 27
15219.99 26
15221.16 18
15222.32 19
15223.49 18
15224.65 23
15225.82 14
15226.99 17
15228.15 15
15229.32 25
15230.49 32
15231.65 21
15232.82 33
15233.98 22
15235.15 25
15236.32 9
15237.48 18
15238.65 16
15239.82 23
15240.98 15
15242.15 26
15243.32 31
15244.48 43
15245.65 33
15246.82 26
15247.98 26
15249.15 16
15250.32 13
15251.49 18
15252.65 17
15253.82 22
15254.99 19
15256.16 21
15257.32 27
15258.49 19
15259.66 28
15260.82 19
15261.99 20
15263.16 31
15264.33 28
15265.49 53
15266.66 21
15267.83 25
15269.00 18
15270.17 27
15271.33 25
15272.50 22
15273.67 30
15274.84 17
15276.01 27
15277.17 24
15278.34 28
15279.51 23
15280.68 27
15281.85 30
15283.01 17
15284.18 12
15285.35 9
15286.52 17
15287.69 22
15288.86 22
15290.03 15
15291.19 10
15292.36 13
15293.53 20
15294.70 26
15295.87 18
15297.04 14
15298.21 14
15299.38 20
15300.54 15
15301.71 16
15302.88 30
15304.05 14
15305.22 24
15306.39 41
15307.56 20
15308.73 17
15309.90 25
15311.07 33
15312.24 26
15313.41 21
15314.58 37
15315.75 19
15316.92 24
15318.09 18
15319.25 28
15320.42 29
15321.59 25
15322.76 27
15323.93 22
15325.10 36
15326.27 31
15327.44 25
15328.61 16
15329.78 18
15330.95 22
15332.12 19
15333.29 20
15334.46 21
15335.64 23
15336.81 25
15337.98 31
15339.15 28
15340.32 24
15341.49 39
15342.66 25
15343.83 27
15345.00 20
15346.17 22
15347.34 15
15348.51 22
15349.68 22
15350.85 23
15352.02 12
15353.20 24
15354.37 20
15355.54 18
15356.71 13
15357.88 13
15359.05 26
15360.22 18
15361.39 17
15362.57 18
15363.74 20
15364.91 33
15366.08 16
15367.25 10
15368.42 25
15369.59 17
15370.77 15
15371.94 15
15373.11 27
15374.28 15
15375.45 21
15376.63 18
15377.80 27
15378.97 30
15380.14 16
15381.31 24
15382.49 22
15383.66 28
15384.83 16
15386.00 35
15387.17 20
15388.35 18
15389.52 19
15390.69 26
15391.86 25
15393.04 21
15394.21 25
15395.38 23
15396.55 28
15397.73 19
15398.90 21
15400.07 32
15401.25 22
15402.42 25
15403.59 25
15404.76 12
15405.94 24
15407.11 37
15408.28 21
15409.46 14
15410.63 18
15411.80 16
15412.98 20
15414.15 24
15415.32 18
15416.50 29
15417.67 27
15418.84 32
15420.02 22
15421.19 21
15422.36 21
15423.54 18
15424.71 21
15425.89 25
15427.06 34
15428.23 22
15429.41 28
15430.58 26
15431.76 20
15432.93 26
15434.10 25
15435.28 20
15436.45 27
15437.63 33
15438.80 36
15439.97 22
15441.15 23
15442.32 21
15443.50 20
15444.67 12
15445.85 15
15447.02 17
15448.20 21
15449.37 33
15450.55 23
15451.72 30
15452.89 19
15454.07 32
15455.24 36
15456.42 26
15457.59 15
15458.77 25
15459.94 24
15461.12 10
15462.30 14
15463.47 31
15464.65 24
15465.82 17
15467.00 24
15468.17 21
15469.35 24
15470.52 15
15471.70 26
15472.87 14
15474.05 22
15475.22 27
15476.40 20
15477.58 16
15478.75 19
15479.93 23
15481.10 29
15482.28 24
15483.46 22
15484.63 22
15485.81 22
15486.98 27
15488.16 25
15489.34 26
15490.51 24
15491.69 21
15492.87 14
15494.04 17
15495.22 24
15496.39 31
15497.57 36
15498.75 36
15499.92 24
15501.10 18
15502.28 19
15503.45 21
15504.63 21
15505.81 23
15506.98 20
15508.16 18
15509.34 23
15510.52 18
15511.69 18
15512.87 14
15514.05 21
15515.22 27
15516.40 32
15517.58 37
15518.76 25
15519.93 21
15521.11 14
15522.29 31
15523.47 21
15524.64 20
15525.82 30
15527.00 15
15528.18 36
15529.35 23
15530.53 21
15531.71 13
15532.89 27
15534.07 30
15535.24 45
15536.42 22
15537.60 28
15538.78 26
15539.96 32
15541.13 18
15542.31 25
15543.49 27
15544.67 33
15545.85 30
15547.03 17
15548.20 19
15549.38 23
15550.56 24
15551.74 30
15552.92 34
15554.10 25
15555.28 34
15556.45 16
15557.63 26
15558.81 41
15559.99 25
15561.17 24
15562.35 28
15563.53 26
15564.71 26
15565.89 23
15567.07 24
15568.24 20
15569.42 17
15570.60 21
15571.78 20
15572.96 11
15574.14 20
15575.32 31
15576.50 34
15577.68 21
15578.86 16
15580.04 22
15581.22 29
15582.40 28
15583.58 22
15584.76 16
15585.94 14
15587.12 12
15588.30 19
15589.48 20
15590.66 18
15591.84 18
15593.02 23
15594.20 15
15595.38 17
15596.56 14
15597.74 29
15598.92 26
15600.10 25
15601.28 18
15602.46 26
15603.64 18
15604.82 19
15606.00 26
15607.18 22
15608.36 31
15609.55 24
15610.73 18
15611.91 20
15613.09 19
15614.27 25
15615.45 15
15616.63 22
15617.81 23
15618.99 36
15620.17 31
15621.36 33
15622.54 16
15623.72 12
15624.90 28
15626.08 25
15627.26 44
15628.44 25
15629.63 34
15630.81 41
15631.99 25
15633.17 23
15634.35 26
15635.53 26
15636.72 35
15637.90 24
15639.08 32
15640.26 32
15641.44 32
15642.63 29
15643.81 14
15644.99 19
15646.17 25
15647.35 43
15648.54 22
15649.72 22
15650.90 22
15652.08 44
15653.27 46
15654.45 23
15655.63 32
15656.81 33
15658.00 25
15659.18 25
15660.36 27
15661.54 34
15662.73 27
15663.91 34
15665.09 23
15666.28 21
15667.46 27
15668.64 28
15669.82 30
15671.01 21
15672.19 26
15673.37 26
15674.56 25
15675.74 29
15676.92 31
15678.11 33
15679.29 17
15680.47 14
15681.66 21
15682.84 28
15684.03 31
15685.21 28
15686.39 35
15687.58 36
15688.76 13
15689.94 15
15691.13 34
15692.31 29
15693.50 29
15694.68 26
15695.86 24
15697.05 25
15698.23 13
15699.42 34
15700.60 42
15701.78 32
15702.97 19
15704.15 38
15705.34 27
15706.52 37
15707.71 32
15708.89 15
15710.08 17
15711.26 26
15712.45 31
15713.63 17
15714.81 38
15716.00 16
15717.18 23
15718.37 20
15719.55 30
15720.74 22
15721.92 37
15723.11 26
15724.29 34
15725.48 22
15726.66 55
15727.85 37
15729.04 30
15730.22 16
15731.41 27
15732.59 31
15733.78 22
15734.96 33
15736.15 26
15737.33 28
15738.52 25
15739.71 25
15740.89 24
15742.08 35
15743.26 50
15744.45 41
15745.63 28
15746.82 28
15748.01 36
15749.19 26
15750.38 24
15751.56 37
15752.75 33
15753.94 29
15755.12 28
15756.31 25
15757.50 34
15758.68 26
15759.87 24
15761.06 28
15762.24 30
15763.43 32
15764.62 30
15765.80 24
15766.99 47
15768.18 27
15769.36 54
15770.55 38
15771.74 35
15772.92 23
15774.11 33
15775.30 27
15776.48 33
15777.67 29
15778.86 44
15780.05 27
15781.23 47
15782.42 42
15783.61 34
15784.80 41
15785.98 33
15787.17 31
15788.36 28
15789.55 34
15790.73 34
15791.92 46
15793.11 43
15794.30 31
15795.48 43
15796.67 33
15797.86 53
15799.05 27
15800.24 24
15801.42 34
15802.61 28
15803.80 21
15804.99 23
15806.18 32
15807.37 31
15808.55 24
15809.74 31
15810.93 34
15812.12 46
15813.31 26
15814.50 49
15815.68 29
15816.87 22
15818.06 40
15819.25 30
15820.44 25
15821.63 32
15822.82 20
15824.01 29
15825.19 26
15826.38 19
15827.57 30
15828.76 17
15829.95 24
15831.14 36
15832.33 29
15833.52 26
15834.71 30
15835.90 18
15837.09 24
15838.28 23
15839.47 21
15840.66 25
15841.84 35
15843.03 23
15844.22 23
15845.41 20
15846.60 27
15847.79 29
15848.98 33
15850.17 40
15851.36 27
15852.55 28
15853.74 28
15854.93 29
15856.12 23
15857.31 37
15858.50 39
15859.69 24
15860.88 24
15862.07 25
15863.26 26
15864.46 22
15865.65 24
15866.84 24
15868.03 33
15869.22 19
15870.41 25
15871.60 19
15872.79 23
15873.98 17
15875.17 21
15876.36 29
15877.55 25
15878.74 36
15879.94 31
15881.13 30
15882.32 33
15883.51 28
15884.70 32
15885.89 25
15887.08 28
15888.27 34
15889.46 38
15890.66 29
15891.85 22
15893.04 22
15894.23 20
15895.42 23
15896.61 28
15897.81 28
15899.00 38
15900.19 19
15901.38 26
15902.57 18
15903.76 30
15904.96 34
15906.15 33
15907.34 28
15908.53 33
15909.72 35
15910.92 22
15912.11 25
15913.30 21
15914.49 29
15915.69 43
15916.88 31
15918.07 31
15919.26 24
15920.46 25
15921.65 23
15922.84 32
15924.03 22
15925.23 27
15926.42 25
15927.61 31
15928.81 27
15930.00 27
15931.19 27
15932.38 23
15933.58 18
15934.77 20
15935.96 18
15937.16 21
15938.35 24
15939.54 30
15940.74 17
15941.93 23
15943.12 7
15944.32 22
15945.51 38
15946.70 20
15947.90 25
15949.09 25
15950.28 25
15951.48 33
15952.67 40
15953.87 22
15955.06 25
15956.25 16
15957.45 21
15958.64 23
15959.84 29
15961.03 29
15962.22 31
15963.42 27
15964.61 32
15965.81 29
15967.00 29
15968.19 19
15969.39 17
15970.58 20
15971.78 21
15972.97 19
15974.17 31
15975.36 28
15976.56 24
15977.75 22
15978.95 18
15980.14 30
15981.34 29
15982.53 18
15983.72 15
15984.92 15
15986.11 16
15987.31 19
15988.50 21
15989.70 35
15990.90 29
15992.09 25
15993.29 26
15994.48 20
15995.68 42
15996.87 29
15998.07 24
15999.26 19
16000.46 15
16001.65 22
16002.85 15
16004.05 29
16005.24 29
16006.44 25
16007.63 22
16008.83 16
16010.02 20
16011.22 26
16012.42 20
16013.61 27
16014.81 24
16016.00 31
16017.20 17
16018.40 26
16019.59 20
16020.79 13
16021.99 17
16023.18 23
16024.38 25
16025.58 18
16026.77 23
16027.97 26
16029.16 26
16030.36 28
16031.56 25
16032.76 14
16033.95 21
16035.15 17
16036.35 26
16037.54 19
16038.74 16
16039.94 13
16041.13 22
16042.33 30
16043.53 21
16044.73 26
16045.92 23
16047.12 18
16048.32 20
16049.51 18
16050.71 20
16051.91 29
16053.11 28
16054.30 27
16055.50 22
16056.70 13
16057.90 17
16059.10 20
16060.29 22
16061.49 23
16062.69 25
16063.89 11
16065.08 25
16066.28 12
16067.48 19
16068.68 26
16069.88 39
16071.07 31
16072.27 27
16073.47 19
16074.67 15
16075.87 27
16077.07 27
16078.26 25
16079.46 21
16080.66 20
16081.86 22
16083.06 30
16084.26 29
16085.46 22
16086.66 19
16087.85 17
16089.05 36
16090.25 19
16091.45 19
16092.65 27
16093.85 24
16095.05 13
16096.25 17
16097.45 24
16098.65 23
16099.84 20
16101.04 24
16102.24 16
16103.44 21
16104.64 17
16105.84 11
16107.04 23
16108.24 23
16109.44 22
16110.64 16
16111.84 18
16113.04 21
16114.24 21
16115.44 20
16116.64 26
16117.84 15
16119.04 34
16120.24 26
16121.44 18
16122.64 7
16123.84 21
16125.04 28
16126.24 22
16127.44 18
16128.64 14
16129.84 23
16131.04 27
16132.24 26
16133.44 20
16134.64 25
16135.84 24
16137.04 21
16138.25 15
16139.45 10
16140.65 17
16141.85 26
16143.05 24
16144.25 22
16145.45 18
16146.65 21
16147.85 17
16149.05 20
16150.25 26
16151.46 19
16152.66 24
16153.86 22
16155.06 24
16156.26 16
16157.46 20
16158.66 23
16159.87 24
16161.07 35
16162.27 21
16163.47 26
16164.67 30
16165.87 19
16167.08 28
16168.28 13
16169.48 27
16170.68 23
16171.88 25
16173.09 17
16174.29 16
16175.49 23
16176.69 22
16177.89 23
16179.10 23
16180.30 24
16181.50 17
16182.70 20
16183.91 25
16185.11 11
16186.31 21
16187.51 25
16188.72 21
16189.92 21
16191.12 29
16192.32 30
16193.53 12
16194.73 27
16195.93 18
16197.13 24
16198.34 41
16199.54 53
16200.74 24
16201.95 23
16203.15 27
16204.35 21
16205.56 20
16206.76 21
16207.96 24
16209.17 27
16210.37 27
16211.57 20
16212.78 16
16213.98 17
16215.18 15
16216.39 30
16217.59 17
16218.79 26
16220.00 32
16221.20 25
16222.41 24
16223.61 18
16224.81 24
16226.02 29
16227.22 19
16228.43 18
16229.63 16
16230.83 18
16232.04 32
16233.24 5
16234.45 23
16235.65 19
16236.86 26
16238.06 20
16239.26 30
16240.47 17
16241.67 11
16242.88 23
16244.08 31
16245.29 9
16246.49 28
16247.70 27
16248.90 22
16250.11 13
16251.31 22
16252.52 21
16253.72 19
16254.93 20
16256.13 20
16257.34 24
16258.54 26
16259.75 19
16260.95 24
16262.16 20
16263.36 18
16264.57 18
16265.77 22
16266.98 16
16268.19 25
16269.39 29
16270.60 25
16271.80 13
16273.01 19
16274.21 20
16275.42 18
16276.63 24
16277.83 29
16279.04 23
16280.24 27
16281.45 17
16282.66 9
16283.86 23
16285.07 16
16286.27 26
16287.48 30
16288.69 24
16289.89 28
16291.10 10
16292.31 20
16293.51 30
16294.72 32
16295.93 21
16297.13 25
16298.34 26
16299.55 24
16300.75 23
16301.96 18
16303.17 18
16304.37 29
16305.58 23
16306.79 19
16307.99 28
16309.20 23
16310.41 14
16311.62 17
16312.82 29
16314.03 22
16315.24 32
16316.44 24
16317.65 16
16318.86 24
16320.07 26
16321.27 19
16322.48 19
16323.69 25
16324.90 26
16326.10 13
16327.31 22
16328.52 20
16329.73 17
16330.94 28
16332.14 30
16333.35 29
16334.56 21
16335.77 20
16336.98 24
16338.18 23
16339.39 29
16340.60 27
16341.81 17
16343.02 21
16344.23 25
16345.43 30
16346.64 25
16347.85 12
16349.06 12
16350.27 22
16351.48 25
16352.69 22
16353.89 22
16355.10 21
16356.31 26
16357.52 23
16358.73 31
16359.94 12
16361.15 14
16362.36 22
16363.57 13
16364.77 20
16365.98 17
16367.19 19
16368.40 19
16369.61 13
16370.82 23
16372.03 27
16373.24 23
16374.45 21
16375.66 30
16376.87 17
16378.08 16
16379.29 27
16380.50 22
16381.71 23
16382.92 20
16384.13 13
16385.34 21
16386.55 14
16387.76 21
16388.97 30
16390.18 26
16391.39 21
16392.60 23
16393.81 17
16395.02 17
16396.23 17
16397.44 25
16398.65 32
16399.86 13
16401.07 19
16402.28 19
16403.49 19
16404.70 16
16405.91 19
16407.12 18
16408.33 35
16409.54 21
16410.76 18
16411.97 13
16413.18 24
16414.39 18
16415.60 43
16416.81 9
16418.02 19
16419.23 25
16420.44 18
16421.66 21
16422.87 18
16424.08 26
16425.29 29
16426.50 12
16427.71 14
16428.92 22
16430.14 23
16431.35 16
16432.56 17
16433.77 17
16434.98 62
16436.19 44
16437.41 25
16438.62 25
16439.83 17
16441.04 22
16442.25 21
16443.47 27
16444.68 11
16445.89 13
16447.10 23
16448.31 19
16449.53 22
16450.74 12
16451.95 23
16453.16 21
16454.38 10
16455.59 11
16456.80 13
16458.01 35
16459.23 20
16460.44 17
16461.65 11
16462.86 23
16464.08 29
16465.29 27
16466.50 25
16467.72 14
16468.93 13
16470.14 26
16471.35 38
16472.57 10
16473.78 13
16474.99 26
16476.21 9
16477.42 22
16478.63 9
16479.85 20
16481.06 16
16482.27 22
16483.49 21
16484.70 24
16485.92 21
16487.13 21
16488.34 20
16489.56 19
16490.77 22
16491.98 35
16493.20 23
16494.41 16
16495.63 18
16496.84 21
16498.05 27
16499.27 16
16500.48 17
16501.70 32
16502.91 28
16504.13 21
16505.34 21
16506.55 22
16507.77 16
16508.98 18
16510.20 14
16511.41 20
16512.63 12
16513.84 17
16515.06 11
16516.27 20
16517.49 19
16518.70 15
16519.92 26
16521.13 19
16522.35 13
16523.56 16
16524.78 24
16525.99 24
16527.21 17
16528.42 28
16529.64 27
16530.85 26
16532.07 15
16533.28 18
16534.50 16
16535.71 19
16536.93 17
16538.14 10
16539.36 8
16540.58 18
16541.79 15
16543.01 19
16544.22 21
16545.44 15
16546.65 13
16547.87 19
16549.09 7
16550.30 11
16551.52 15
16552.73 15
16553.95 15
16555.17 20
16556.38 16
16557.60 25
16558.82 16
16560.03 9
16561.25 18
16562.46 22
16563.68 16
16564.90 22
16566.11 26
16567.33 20
16568.55 12
16569.76 19
16570.98 21
16572.20 17
16573.41 19
16574.63 20
16575.85 20
16577.07 25
16578.28 22
16579.50 22
16580.72 15
16581.93 20
16583.15 22
16584.37 16
16585.59 15
16586.80 17
16588.02 18
16589.24 17
16590.46 24
16591.67 17
16592.89 20
16594.11 17
16595.33 14
16596.54 27
16597.76 22
16598.98 19
16600.20 15
16601.41 17
16602.63 15
16603.85 22
16605.07 12
16606.29 12
16607.50 15
16608.72 18
16609.94 10
16611.16 17
16612.38 12
16613.60 14
16614.81 12
16616.03 21
16617.25 11
16618.47 25
16619.69 24
16620.91 12
16622.13 13
16623.34 21
16624.56 15
16625.78 8
16627.00 17
16628.22 17
16629.44 18
16630.66 16
16631.88 20
16633.10 17
16634.31 19
16635.53 19
16636.75 22
16637.97 30
16639.19 13
16640.41 16
16641.63 18
16642.85 10
16644.07 14
16645.29 21
16646.51 19
16647.73 17
16648.95 22
16650.17 20
16651.39 13
16652.61 17
16653.83 16
16655.05 15
16656.27 22
16657.49 17
16658.71 14
16659.93 17
16661.15 19
16662.37 21
16663.59 18
16664.81 18
16666.03 17
16667.25 13
16668.47 21
16669.69 23
16670.91 21
16672.13 19
16673.35 28
16674.57 14
16675.79 15
16677.01 12
16678.23 34
16679.45 11
16680.67 15
16681.89 18
16683.12 19
16684.34 18
16685.56 16
16686.78 17
16688.00 27
16689.22 24
16690.44 16
16691.66 21
16692.88 16
16694.11 18
16695.33 18
16696.55 23
16697.77 17
16698.99 25
16700.21 13
16701.43 17
16702.66 17
16703.88 10
16705.10 16
16706.32 12
16707.54 16
16708.77 15
16709.99 22
16711.21 26
16712.43 16
16713.65 14
16714.87 14
16716.10 26
16717.32 21
16718.54 22
16719.76 15
16720.99 19
16722.21 24
16723.43 36
16724.65 15
16725.88 19
16727.10 20
16728.32 15
16729.54 19
16730.77 17
16731.99 16
16733.21 23
16734.43 12
16735.66 15
16736.88 14
16738.10 21
16739.33 24
16740.55 14
16741.77 13
16742.99 12
16744.22 10
16745.44 11
16746.66 32
16747.89 23
16749.11 21
16750.33 24
16751.56 20
16752.78 11
16754.00 12
16755.23 11
16756.45 26
16757.68 17
16758.90 6
16760.12 18
16761.35 20
16762.57 15
16763.79 10
16765.02 16
16766.24 18
16767.47 17
16768.69 13
16769.91 18
16771.14 28
16772.36 16
16773.59 14
16774.81 13
16776.04 16
16777.26 13
16778.48 12
16779.71 15
16780.93 17
16782.16 15
16783.38 26
16784.61 14
16785.83 18
16787.06 16
16788.28 22
16789.51 16
16790.73 12
16791.96 21
16793.18 20
16794.41 24
16795.63 28
16796.86 16
16798.08 16
16799.31 15
16800.53 28
16801.76 19
16802.98 18
16804.21 16
16805.43 19
16806.66 18
16807.88 13
16809.11 32
16810.33 24
16811.56 19
16812.79 20
16814.01 28
16815.24 7
16816.46 16
16817.69 12
16818.91 11
16820.14 13
16821.37 18
16822.59 21
16823.82 18
16825.04 19
16826.27 17
16827.50 18
16828.72 13
16829.95 29
16831.18 14
16832.40 19
16833.63 18
16834.86 15
16836.08 25
16837.31 17
16838.53 11
16839.76 13
16840.99 29
16842.21 19
16843.44 15
16844.67 13
16845.90 27
16847.12 28
16848.35 22
16849.58 16
16850.80 13
16852.03 14
16853.26 18
16854.48 11
16855.71 12
16856.94 11
16858.17 10
16859.39 16
16860.62 10
16861.85 22
16863.08 25
16864.30 25
16865.53 20
16866.76 21
16867.99 18
16869.21 21
16870.44 21
16871.67 15
16872.90 11
16874.13 19
16875.35 13
16876.58 20
16877.81 20
16879.04 21
16880.27 13
16881.49 12
16882.72 14
16883.95 16
16885.18 13
16886.41 11
16887.64 18
16888.86 15
16890.09 24
16891.32 17
16892.55 23
16893.78 20
16895.01 11
16896.24 18
16897.46 16
16898.69 24
16899.92 16
16901.15 23
16902.38 20
16903.61 30
16904.84 16
16906.07 16
16907.30 21
16908.53 13
16909.75 20
16910.98 28
16912.21 19
16913.44 18
16914.67 17
16915.90 21
16917.13 17
16918.36 19
16919.59 11
16920.82 23
16922.05 13
16923.28 22
16924.51 14
16925.74 13
16926.97 30
16928.20 20
16929.43 10
16930.66 15
16931.89 19
16933.12 26
16934.35 17
16935.58 27
16936.81 14
16938.04 10
16939.27 35
16940.50 26
16941.73 11
16942.96 13
16944.19 27
16945.42 23
16946.65 19
16947.88 13
16949.11 18
16950.34 15
16951.57 12
16952.80 24
16954.04 15
16955.27 21
16956.50 16
16957.73 27
16958.96 17
16960.19 17
16961.42 17
16962.65 17
16963.88 18
16965.11 14
16966.35 23
16967.58 26
16968.81 26
16970.04 25
16971.27 9
16972.50 18
16973.73 16
16974.97 12
16976.20 15
16977.43 16
16978.66 19
16979.89 17
16981.12 12
16982.36 18
16983.59 14
16984.82 19
16986.05 10
16987.28 18
16988.52 9
16989.75 16
16990.98 18
16992.21 16
16993.45 20
16994.68 9
16995.91 24
16997.14 18
16998.37 17
16999.61 9
17000.84 11
17002.07 13
17003.31 16
17004.54 12
17005.77 8
17007.00 16
17008.24 13
17009.47 12
17010.70 15
17011.93 14
17013.17 15
17014.40 15
17015.63 7
17016.87 10
17018.10 23
17019.33 18
17020.57 16
17021.80 27
17023.03 19
17024.27 14
17025.50 21
17026.73 26
17027.97 13
17029.20 11
17030.43 16
17031.67 17
17032.90 19
17034.14 12
17035.37 7
17036.60 12
17037.84 15
17039.07 14
17040.30 9
17041.54 17
17042.77 12
17044.01 15
17045.24 16
17046.47 21
17047.71 23
17048.94 19
17050.18 15
17051.41 13
17052.65 15
17053.88 20
17055.12 19
17056.35 12
17057.58 9
17058.82 14
17060.05 21
17061.29 19
17062.52 12
17063.76 17
17064.99 20
17066.23 13
17067.46 19
17068.70 9
17069.93 18
17071.17 21
17072.40 20
17073.64 19
17074.87 18
17076.11 13
17077.34 13
17078.58 15
17079.81 17
17081.05 28
17082.29 18
17083.52 19
17084.76 17
17085.99 15
17087.23 13
17088.46 11
17089.70 16
17090.94 20
17092.17 19
17093.41 15
17094.64 17
17095.88 20
17097.12 17
17098.35 10
17099.59 7
17100.82 14
17102.06 18
17103.30 15
17104.53 14
17105.77 7
17107.00 11
17108.24 25
17109.48 29
17110.71 24
17111.95 51
17113.19 17
17114.42 24
17115.66 8
17116.90 8
17118.13 20
17119.37 21
17120.61 15
17121.85 20
17123.08 17
17124.32 13
17125.56 24
17126.79 15
17128.03 10
17129.27 11
17130.50 17
17131.74 27
17132.98 24
17134.22 16
17135.45 9
17136.69 13
17137.93 11
17139.17 12
17140.40 11
17141.64 11
17142.88 21
17144.12 13
17145.36 16
17146.59 9
17147.83 12
17149.07 14
17150.31 31
17151.54 8
17152.78 15
17154.02 16
17155.26 14
17156.50 26
17157.74 19
17158.97 16
17160.21 16
17161.45 9
17162.69 12
17163.93 20
17165.17 17
17166.40 14
17167.64 20
17168.88 23
17170.12 8
17171.36 22
17172.60 18
17173.84 8
17175.08 10
17176.31 7
17177.55 20
17178.79 23
17180.03 19
17181.27 12
17182.51 8
17183.75 15
17184.99 16
17186.23 16
17187.47 10
17188.71 15
17189.94 24
17191.18 27
17192.42 12
17193.66 13
17194.90 16
17196.14 15
17197.38 25
17198.62 13
17199.86 17
17201.10 19
17202.34 12
17203.58 10
17204.82 7
17206.06 17
17207.30 20
17208.54 17
17209.78 16
17211.02 10
17212.26 11
17213.50 16
17214.74 10
17215.98 8
17217.22 7
17218.46 20
17219.70 19
17220.94 23
17222.18 11
17223.43 16
17224.67 19
17225.91 9
17227.15 13
17228.39 14
17229.63 11
17230.87 15
17232.11 15
17233.35 11
17234.59 14
17235.83 15
17237.08 12
17238.32 9
17239.56 19
17240.80 9
17242.04 21
17243.28 15
17244.52 16
17245.76 18
17247.01 10
17248.25 20
17249.49 9
17250.73 14
17251.97 10
17253.21 15
17254.46 8
17255.70 11
17256.94 15
17258.18 15
17259.42 18
17260.66 14
17261.91 7
17263.15 11
17264.39 16
17265.63 13
17266.87 14
17268.12 10
17269.36 17
17270.60 11
17271.84 15
17273.09 9
17274.33 18
17275.57 9
17276.81 17
17278.06 15
17279.30 19
17280.54 13
17281.78 13
17283.03 21
17284.27 16
17285.51 9
17286.76 16
17288.00 13
17289.24 15
17290.48 5
17291.73 22
17292.97 20
17294.21 19
17295.46 17
17296.70 18
17297.94 16
17299.19 15
17300.43 11
17301.67 17
17302.92 10
17304.16 31
17305.40 10
17306.65 23
17307.89 14
17309.14 21
17310.38 13
17311.62 16
17312.87 11
17314.11 10
17315.35 17
17316.60 12
17317.84 16
17319.09 15
17320.33 15
17321.58 12
17322.82 19
17324.06 17
17325.31 19
17326.55 15
17327.80 14
17329.04 9
17330.29 28
17331.53 13
17332.77 17
17334.02 20
17335.26 15
17336.51 21
17337.75 12
17339.00 20
17340.24 19
17341.49 14
17342.73 16
17343.98 14
17345.22 21
17346.47 19
17347.71 13
17348.96 18
17350.20 11
17351.45 22
17352.69 15
17353.94 20
17355.18 12
17356.43 14
17357.68 16
17358.92 17
17360.17 11
17361.41 14
17362.66 23
17363.90 29
17365.15 19
17366.39 12
17367.64 15
17368.89 19
17370.13 26
17371.38 21
17372.62 8
17373.87 13
17375.12 14
17376.36 14
17377.61 9
17378.85 7
17380.10 11
17381.35 28
17382.59 13
17383.84 3
17385.09 16
17386.33 21
17387.58 7
17388.83 14
17390.07 16
17391.32 13
17392.57 13
17393.81 12
17395.06 10
17396.31 10
17397.55 15
17398.80 20
17400.05 17
17401.29 11
17402.54 14
17403.79 19
17405.04 17
17406.28 9
17407.53 18
17408.78 12
17410.02 17
17411.27 9
17412.52 12
17413.77 29
17415.01 16
17416.26 15
17417.51 16
17418.76 16
17420.00 15
17421.25 16
17422.50 23
17423.75 18
17425.00 14
17426.24 13
17427.49 20
17428.74 13
17429.99 19
17431.24 19
17432.48 16
17433.73 9
17434.98 19
17436.23 8
17437.48 13
17438.73 12
17439.97 16
17441.22 25
17442.47 21
17443.72 16
17444.97 22
17446.22 25
17447.47 24
17448.71 15
17449.96 9
17451.21 14
17452.46 24
17453.71 12
17454.96 10
17456.21 12
17457.46 11
17458.71 24
17459.95 11
17461.20 22
17462.45 15
17463.70 14
17464.95 11
17466.20 5
17467.45 5
17468.70 16
17469.95 12
17471.20 24
17472.45 12
17473.70 16
17474.95 16
17476.20 17
17477.45 14
17478.70 15
17479.95 12
17481.20 10
17482.45 15
17483.70 8
17484.95 9
17486.20 9
17487.45 17
17488.70 21
17489.95 11
17491.20 9
17492.45 18
17493.70 13
17494.95 11
17496.20 19
17497.45 17
17498.70 11
17499.95 18
17501.20 13
17502.45 17
17503.70 14
17504.95 20
17506.20 23
17507.46 16
17508.71 8
17509.96 13
17511.21 12
17512.46 10
17513.71 14
17514.96 20
17516.21 13
17517.46 18
17518.71 7
17519.97 24
17521.22 11
17522.47 11
17523.72 22
17524.97 14
17526.22 15
17527.47 13
17528.73 10
17529.98 15
17531.23 9
17532.48 15
17533.73 11
17534.99 21
17536.24 21
17537.49 12
17538.74 12
17539.99 13
17541.25 21
17542.50 5
17543.75 8
17545.00 7
17546.25 16
17547.51 14
17548.76 7
17550.01 14
17551.26 13
17552.52 17
17553.77 32
17555.02 12
17556.27 16
17557.53 16
17558.78 13
17560.03 12
17561.28 13
17562.54 11
17563.79 18
17565.04 18
17566.30 12
17567.55 11
17568.80 10
17570.05 19
17571.31 13
17572.56 13
17573.81 12
17575.07 25
17576.32 22
17577.57 22
17578.83 16
17580.08 10
17581.33 20
17582.59 11
17583.84 11
17585.10 21
17586.35 15
17587.60 11
17588.86 14
17590.11 11
17591.36 9
17592.62 21
17593.87 22
17595.13 21
17596.38 20
17597.63 9
17598.89 16
17600.14 8
17601.40 12
17602.65 18
17603.90 16
17605.16 14
17606.41 22
17607.67 10
17608.92 10
17610.18 11
17611.43 17
17612.69 14
17613.94 15
17615.20 14
17616.45 16
17617.71 17
17618.96 22
17620.21 6
17621.47 13
17622.72 13
17623.98 20
17625.23 16
17626.49 19
17627.75 13
17629.00 21
17630.26 21
17631.51 11
17632.77 9
17634.02 12
17635.28 14
17636.53 16
17637.79 8
17639.04 12
17640.30 12
17641.55 21
17642.81 14
17644.07 16
17645.32 17
17646.58 12
17647.83 15
17649.09 14
17650.35 18
17651.60 21
17652.86 15
17654.11 18
17655.37 15
17656.63 10
17657.88 13
17659.14 14
17660.39 13
17661.65 11
17662.91 4
17664.16 12
17665.42 14
17666.68 12
17667.93 7
17669.19 18
17670.45 15
17671.70 15
17672.96 11
17674.22 16
17675.47 12
17676.73 18
17677.99 22
17679.24 23
17680.50 11
17681.76 13
17683.02 16
17684.27 7
17685.53 7
17686.79 9
17688.05 11
17689.30 16
17690.56 7
17691.82 12
17693.07 18
17694.33 29
17695.59 13
17696.85 10
17698.11 7
17699.36 12
17700.62 6
17701.88 12
17703.14 12
17704.39 12
17705.65 13
17706.91 19
17708.17 14
17709.43 13
17710.68 16
17711.94 8
17713.20 16
17714.46 19
17715.72 21
17716.98 16
17718.23 10
17719.49 9
17720.75 8
17722.01 14
17723.27 7
17724.53 23
17725.79 22
17727.04 21
17728.30 21
17729.56 30
17730.82 11
17732.08 24
17733.34 13
17734.60 18
17735.86 10
17737.12 12
17738.37 22
17739.63 15
17740.89 15
17742.15 8
17743.41 14
17744.67 20
17745.93 13
17747.19 18
17748.45 11
17749.71 17
17750.97 17
17752.23 18
17753.49 18
17754.75 9
17756.01 13
17757.27 16
17758.53 8
17759.79 16
17761.05 22
17762.31 18
17763.57 9
17764.83 7
17766.09 10
17767.35 13
17768.61 23
17769.87 11
17771.13 23
17772.39 12
17773.65 11
17774.91 12
17776.17 12
17777.43 15
17778.69 8
17779.95 19
17781.21 14
17782.47 11
17783.73 10
17784.99 12
17786.25 25
17787.51 13
17788.78 20
17790.04 19
17791.30 15
17792.56 17
17793.82 8
17795.08 15
17796.34 10
17797.60 12
17798.86 11
17800.13 19
17801.39 10
17802.65 10
17803.91 13
17805.17 13
17806.43 14
17807.69 15
17808.96 19
17810.22 17
17811.48 8
17812.74 16
17814.00 16
17815.26 16
17816.53 18
17817.79 14
17819.05 15
17820.31 11
17821.57 17
17822.84 4
17824.10 13
17825.36 6
17826.62 16
17827.89 13
17829.15 18
17830.41 12
17831.67 9
17832.93 12
17834.20 12
17835.46 14
17836.72 14
17837.99 16
17839.25 15
17840.51 18
17841.77 11
17843.04 16
17844.30 24
17845.56 19
17846.82 8
17848.09 11
17849.35 13
17850.61 13
17851.88 17
17853.14 17
17854.40 13
17855.67 15
17856.93 16
17858.19 26
17859.46 20
17860.72 11
17861.98 14
17863.25 15
17864.51 17
17865.77 16
17867.04 13
17868.30 21
17869.57 16
17870.83 21
17872.09 12
17873.36 12
17874.62 14
17875.89 20
17877.15 19
17878.41 21
17879.68 23
17880.94 23
17882.21 17
17883.47 15
17884.73 14
17886.00 17
17887.26 10
17888.53 16
17889.79 12
17891.06 10
17892.32 26
17893.59 19
17894.85 15
17896.12 12
17897.38 20
17898.65 19
17899.91 14
17901.17 15
17902.44 13
17903.70 16
17904.97 12
17906.23 19
17907.50 13
17908.77 11
17910.03 10
17911.30 10
17912.56 17
17913.83 5
17915.09 13
17916.36 18
17917.62 15
17918.89 24
17920.15 8
17921.42 22
17922.68 11
17923.95 20
17925.22 16
17926.48 3
17927.75 12
17929.01 10
17930.28 19
17931.55 13
17932.81 9
17934.08 6
17935.34 13
17936.61 10
17937.88 14
17939.14 11
17940.41 19
17941.68 19
17942.94 17
17944.21 20
17945.47 7
17946.74 14
17948.01 13
17949.27 11
17950.54 12
17951.81 7
17953.07 20
17954.34 14
17955.61 15
17956.87 10
17958.14 23
17959.41 13
17960.68 9
17961.94 12
17963.21 13
17964.48 23
17965.74 12
17967.01 16
17968.28 11
17969.55 12
17970.81 27
17972.08 13
17973.35 10
17974.62 8
17975.88 13
17977.15 20
17978.42 11
17979.69 13
17980.95 14
17982.22 14
17983.49 9
17984.76 9
17986.03 16
17987.29 18
17988.56 23
17989.83 13
17991.10 14
17992.37 17
17993.63 13
17994.90 21
17996.17 20
17997.44 14
17998.71 13
17999.98 13
18001.24 10
18002.51 8
18003.78 17
18005.05 20
18006.32 12
18007.59 12
18008.86 19
18010.12 17
18011.39 11
18012.66 14
18013.93 11
18015.20 16
18016.47 14
18017.74 22
18019.01 12
18020.28 5
18021.54 15
18022.81 39
18024.08 9
18025.35 18
18026.62 17
18027.89 15
18029.16 13
18030.43 15
18031.70 12
18032.97 8
18034.24 11
18035.51 12
18036.78 22
18038.05 13
18039.32 13
18040.59 22
18041.86 27
18043.13 17
18044.40 29
18045.67 15
18046.94 13
18048.21 12
18049.48 15
18050.75 24
18052.02 9
18053.29 13
18054.56 23
18055.83 17
18057.10 13
18058.37 12
18059.64 11
18060.91 8
18062.18 20
18063.45 10
18064.72 10
18065.99 10
18067.26 13
18068.54 11
18069.81 20
18071.08 10
18072.35 14
18073.62 14
18074.89 18
18076.16 18
18077.43 10
18078.70 10
18079.97 17
18081.25 10
18082.52 12
18083.79 15
18085.06 16
18086.33 19
18087.60 11
18088.87 11
18090.15 10
18091.42 14
18092.69 12
18093.96 10
18095.23 12
18096.50 17
18097.78 15
18099.05 7
18100.32 14
18101.59 12
18102.86 19
18104.14 12
18105.41 16
18106.68 7
18107.95 27
18109.23 24
18110.50 11
18111.77 18
18113.04 7
18114.31 14
18115.59 22
18116.86 13
18118.13 17
18119.40 18
18120.68 8
18121.95 8
18123.22 12
18124.50 7
18125.77 16
18127.04 12
18128.31 18
18129.59 24
18130.86 15
18132.13 5
18133.41 13
18134.68 11
18135.95 8
18137.23 6
18138.50 15
18139.77 6
18141.05 11
18142.32 15
18143.59 11
18144.87 16
18146.14 14
18147.41 7
18148.69 15
18149.96 12
18151.23 14
18152.51 9
18153.78 20
18155.06 11
18156.33 7
18157.60 16
18158.88 13
18160.15 9
18161.43 15
18162.70 19
18163.97 13
18165.25 15
18166.52 8
18167.80 10
18169.07 12
18170.35 13
18171.62 16
18172.90 9
18174.17 24
18175.44 15
18176.72 9
18177.99 14
18179.27 12
18180.54 14
18181.82 14
18183.09 7
18184.37 7
18185.64 10
18186.92 11
18188.19 12
18189.47 16
18190.74 16
18192.02 11
18193.29 22
18194.57 18
18195.84 17
18197.12 10
18198.39 8
18199.67 12
18200.95 16
18202.22 12
18203.50 4
18204.77 6
18206.05 11
18207.32 11
18208.60 15
18209.88 11
18211.15 17
18212.43 14
18213.70 16
18214.98 13
18216.26 15
18217.53 12
18218.81 12
18220.08 17
18221.36 14
18222.64 5
18223.91 11
18225.19 10
18226.47 15
18227.74 14
18229.02 11
18230.29 11
18231.57 11
18232.85 15
18234.12 14
18235.40 8
18236.68 13
18237.95 13
18239.23 10
18240.51 12
18241.79 19
18243.06 14
18244.34 16
18245.62 6
18246.89 8
18248.17 10
18249.45 19
18250.73 19
18252.00 13
18253.28 7
18254.56 8
18255.83 12
18257.11 15
18258.39 11
18259.67 9
18260.94 12
18262.22 13
18263.50 22
18264.78 12
18266.06 6
18267.33 25
18268.61 20
18269.89 7
18271.17 11
18272.45 7
18273.72 12
18275.00 8
18276.28 11
18277.56 12
18278.84 14
18280.11 14
18281.39 11
18282.67 12
18283.95 12
18285.23 21
18286.51 13
18287.78 12
18289.06 11
18290.34 6
18291.62 11
18292.90 39
18294.18 16
18295.46 14
18296.74 16
18298.01 18
18299.29 11
18300.57 8
18301.85 17
18303.13 10
18304.41 12
18305.69 26
18306.97 8
18308.25 16
18309.53 16
18310.81 8
18312.09 15
18313.37 20
18314.64 19
18315.92 14
18317.20 12
18318.48 7
18319.76 8
18321.04 18
18322.32 11
18323.60 15
18324.88 3
18326.16 9
18327.44 11
18328.72 4
18330.00 14
18331.28 6
18332.56 12
18333.84 17
18335.12 7
18336.40 14
18337.68 12
18338.96 22
18340.24 21
18341.52 11
18342.80 6
18344.09 8
18345.37 11
18346.65 8
18347.93 8
18349.21 10
18350.49 10
18351.77 20
18353.05 16
18354.33 7
18355.61 9
18356.89 16
18358.17 20
18359.46 19
18360.74 11
18362.02 12
18363.30 14
18364.58 8
18365.86 13
18367.14 13
18368.42 13
18369.71 17
18370.99 13
18372.27 9
18373.55 5
18374.83 12
18376.11 10
18377.39 7
18378.68 7
18379.96 15
18381.24 11
18382.52 19
18383.80 19
18385.09 11
18386.37 14
18387.65 14
18388.93 11
18390.21 8
18391.50 15
18392.78 14
18394.06 17
18395.34 15
18396.63 13
18397.91 17
18399.19 20
18400.47 8
18401.76 22
18403.04 18
18404.32 8
18405.60 16
18406.89 16
18408.17 13
18409.45 10
18410.73 17
18412.02 9
18413.30 13
18414.58 13
18415.87 24
18417.15 7
18418.43 10
18419.72 20
18421.00 11
18422.28 9
18423.57 22
18424.85 6
18426.13 3
18427.42 8
18428.70 19
18429.98 30
18431.27 35
18432.55 12
18433.83 14
18435.12 8
18436.40 7
18437.68 13
18438.97 14
18440.25 16
18441.54 12
18442.82 7
18444.10 11
18445.39 15
18446.67 8
18447.96 5
18449.24 11
18450.53 8
18451.81 11
18453.09 9
18454.38 11
18455.66 7
18456.95 11
18458.23 15
18459.52 17
18460.80 13
18462.09 10
18463.37 13
18464.65 16
18465.94 10
18467.22 9
18468.51 7
18469.79 10
18471.08 17
18472.36 16
18473.65 12
18474.93 8
18476.22 11
18477.50 10
18478.79 12
18480.08 13
18481.36 6
18482.65 17
18483.93 13
18485.22 14
18486.50 13
18487.79 11
18489.07 10
18490.36 10
18491.64 10
18492.93 17
18494.22 13
18495.50 13
18496.79 9
18498.07 12
18499.36 10
18500.65 9
18501.93 22
18503.22 13
18504.50 11
18505.79 9
18507.08 11
18508.36 8
18509.65 15
18510.94 13
18512.22 7
18513.51 5
18514.80 12
18516.08 5
18517.37 11
18518.65 11
18519.94 17
18521.23 13
18522.51 14
18523.80 16
18525.09 17
18526.38 8
18527.66 14
18528.95 9
18530.24 14
18531.52 9
18532.81 10
18534.10 18
18535.39 6
18536.67 13
18537.96 12
18539.25 18
18540.53 7
18541.82 20
18543.11 10
18544.40 6
18545.68 10
18546.97 5
18548.26 15
18549.55 8
18550.84 4
18552.12 14
18553.41 16
18554.70 18
18555.99 14
18557.27 15
18558.56 14
18559.85 19
18561.14 20
18562.43 10
18563.72 18
18565.00 10
18566.29 15
18567.58 10
18568.87 5
18570.16 20
18571.45 15
18572.73 13
18574.02 16
18575.31 8
18576.60 11
18577.89 24
18579.18 18
18580.47 9
18581.75 14
18583.04 10
18584.33 7
18585.62 9
18586.91 12
18588.20 8
18589.49 15
18590.78 12
18592.07 5
18593.36 4
18594.65 10
18595.93 15
18597.22 14
18598.51 4
18599.80 8
18601.09 8
18602.38 12
18603.67 19
18604.96 9
18606.25 9
18607.54 16
18608.83 16
18610.12 10
18611.41 3
18612.70 7
18613.99 14
18615.28 7
18616.57 15
18617.86 10
18619.15 15
18620.44 18
18621.73 14
18623.02 14
18624.31 12
18625.60 6
18626.89 10
18628.18 14
18629.47 7
18630.76 13
18632.05 22
18633.34 8
18634.64 10
18635.93 6
18637.22 6
18638.51 17
18639.80 14
18641.09 10
18642.38 10
18643.67 16
18644.96 11
18646.25 18
18647.54 19
18648.84 8
18650.13 15
18651.42 5
18652.71 20
18654.00 13
18655.29 8
18656.58 10
18657.88 16
18659.17 14
18660.46 9
18661.75 13
18663.04 13
18664.33 15
18665.63 11
18666.92 20
18668.21 14
18669.50 11
18670.79 17
18672.08 18
18673.38 8
18674.67 17
18675.96 9
18677.25 11
18678.55 9
18679.84 5
18681.13 7
18682.42 31
18683.71 12
18685.01 16
18686.30 22
18687.59 20
18688.88 7
18690.18 12
18691.47 13
18692.76 14
18694.06 8
18695.35 11
18696.64 16
18697.93 10
18699.23 17
18700.52 23
18701.81 15
18703.11 16
18704.40 14
18705.69 7
18706.99 11
18708.28 11
18709.57 3
18710.86 11
18712.16 24
18713.45 24
18714.75 14
18716.04 11
18717.33 16
18718.63 5
18719.92 6
18721.21 8
18722.51 12
18723.80 9
18725.09 10
18726.39 20
18727.68 7
18728.98 14
18730.27 6
18731.56 6
18732.86 11
18734.15 13
18735.45 7
18736.74 4
18738.04 14
18739.33 15
18740.62 11
18741.92 8
18743.21 10
18744.51 10
18745.80 7
18747.10 10
18748.39 9
18749.69 8
18750.98 8
18752.27 13
18753.57 11
18754.86 18
18756.16 17
18757.45 12
18758.75 17
18760.04 17
18761.34 9
18762.63 7
18763.93 8
18765.23 21
18766.52 10
18767.82 11
18769.11 13
18770.41 13
18771.70 11
18773.00 13
18774.29 3
18775.59 13
18776.88 14
18778.18 11
18779.48 11
18780.77 10
18782.07 7
18783.36 16
18784.66 10
18785.95 4
18787.25 11
18788.55 9
18789.84 11
18791.14 15
18792.43 8
18793.73 12
18795.03 7
18796.32 11
18797.62 15
18798.92 15
18800.21 12
18801.51 11
18802.81 19
18804.10 9
18805.40 8
18806.70 12
18807.99 9
18809.29 8
18810.59 16
18811.88 8
18813.18 9
18814.48 14
18815.77 11
18817.07 8
18818.37 16
18819.66 9
18820.96 14
18822.26 20
18823.56 9
18824.85 7
18826.15 18
18827.45 11
18828.75 8
18830.04 9
18831.34 5
18832.64 7
18833.94 10
18835.23 16
18836.53 5
18837.83 15
18839.13 11
18840.42 8
18841.72 5
18843.02 10
18844.32 9
18845.62 6
18846.91 9
18848.21 9
18849.51 19
18850.81 13
18852.11 6
18853.40 15
18854.70 14
18856.00 10
18857.30 14
18858.60 5
18859.90 9
18861.20 16
18862.49 8
18863.79 8
18865.09 13
18866.39 13
18867.69 8
18868.99 8
18870.29 9
18871.59 8
18872.88 15
18874.18 8
18875.48 11
18876.78 14
18878.08 18
18879.38 7
18880.68 11
18881.98 9
18883.28 6
18884.58 6
18885.88 11
18887.18 6
18888.47 17
18889.77 6
18891.07 7
18892.37 10
18893.67 13
18894.97 12
18896.27 15
18897.57 3
18898.87 22
18900.17 18
18901.47 8
18902.77 9
18904.07 6
18905.37 14
18906.67 13
18907.97 8
18909.27 8
18910.57 10
18911.87 10
18913.17 13
18914.47 10
18915.77 16
18917.07 5
18918.38 10
18919.68 7
18920.98 8
18922.28 10
18923.58 8
18924.88 10
18926.18 16
18927.48 21
18928.78 14
18930.08 6
18931.38 9
18932.68 6
18933.98 13
18935.29 14
18936.59 20
18937.89 20
18939.19 19
18940.49 11
18941.79 16
18943.09 7
18944.39 8
18945.70 5
18947.00 16
18948.30 10
18949.60 20
18950.90 23
18952.20 10
18953.51 10
18954.81 17
18956.11 15
18957.41 9
18958.71 6
18960.02 25
18961.32 14
18962.62 10
18963.92 11
18965.22 11
18966.53 16
18967.83 17
18969.13 11
18970.43 7
18971.73 14
18973.04 11
18974.34 13
18975.64 9
18976.94 10
18978.25 8
18979.55 9
18980.85 10
18982.16 10
18983.46 12
18984.76 18
18986.06 8
18987.37 13
18988.67 11
18989.97 11
18991.28 8
18992.58 17
18993.88 23
18995.18 14
18996.49 7
18997.79 15
18999.09 6
19000.40 11
19001.70 6
19003.00 20
19004.31 5
19005.61 9
19006.92 10
19008.22 14
19009.52 6
19010.83 9
19012.13 12
19013.43 17
19014.74 9
19016.04 10
19017.35 17
19018.65 7
19019.95 20
19021.26 14
19022.56 11
19023.87 13
19025.17 12
19026.47 8
19027.78 8
19029.08 10
19030.39 10
19031.69 8
19033.00 13
19034.30 9
19035.61 11
19036.91 13
19038.21 13
19039.52 6
19040.82 13
19042.13 9
19043.43 11
19044.74 7
19046.04 14
19047.35 15
19048.65 9
19049.96 10
19051.26 7
19052.57 12
19053.87 12
19055.18 13
19056.48 11
19057.79 6
19059.09 21
19060.40 15
19061.71 8
19063.01 11
19064.32 11
19065.62 12
19066.93 13
19068.23 11
19069.54 18
19070.85 25
19072.15 7
19073.46 12
19074.76 16
19076.07 12
19077.37 13
19078.68 9
19079.99 10
19081.29 15
19082.60 5
19083.91 11
19085.21 9
19086.52 8
19087.82 12
19089.13 13
19090.44 12
19091.74 9
19093.05 13
19094.36 9
19095.66 9
19096.97 9
19098.28 6
19099.58 15
19100.89 13
19102.20 12
19103.50 13
19104.81 12
19106.12 17
19107.42 6
19108.73 7
19110.04 16
19111.35 11
19112.65 14
19113.96 17
19115.27 11
19116.58 9
19117.88 6
19119.19 15
19120.50 13
19121.81 9
19123.11 8
19124.42 16
19125.73 14
19127.04 13
19128.34 15
19129.65 13
19130.96 12
19132.27 6
19133.57 12
19134.88 12
19136.19 5
19137.50 7
19138.81 8
19140.12 9
19141.42 14
19142.73 15
19144.04 10
19145.35 8
19146.66 10
19147.97 15
19149.27 12
19150.58 18
19151.89 14
19153.20 9
19154.51 17
19155.82 18
19157.13 11
19158.43 18
19159.74 11
19161.05 16
19162.36 15
19163.67 16
19164.98 9
19166.29 22
19167.60 10
19168.91 21
19170.22 15
19171.52 10
19172.83 13
19174.14 17
19175.45 23
19176.76 11
19178.07 12
19179.38 12
19180.69 12
19182.00 16
19183.31 10
19184.62 14
19185.93 7
19187.24 3
19188.55 12
19189.86 7
19191.17 11
19192.48 11
19193.79 18
19195.10 7
19196.41 6
19197.72 11
19199.03 16
19200.34 7
19201.65 7
19202.96 11
19204.27 10
19205.58 12
19206.89 13
19208.20 7
19209.51 10
19210.82 16
19212.13 19
19213.44 8
19214.75 15
19216.06 12
19217.38 14
19218.69 10
19220.00 4
19221.31 12
19222.62 13
19223.93 8
19225.24 6
19226.55 6
19227.86 13
19229.17 6
19230.49 12
19231.80 15
19233.11 13
19234.42 12
19235.73 7
19237.04 21
19238.35 9
19239.67 13
19240.98 14
19242.29 9
19243.60 9
19244.91 10
19246.22 13
19247.54 13
19248.85 19
19250.16 10
19251.47 10
19252.78 12
19254.10 19
19255.41 14
19256.72 7
19258.03 12
19259.34 16
19260.66 13
19261.97 17
19263.28 7
19264.59 10
19265.91 6
19267.22 7
19268.53 15
19269.84 18
19271.16 10
19272.47 14
19273.78 17
19275.10 6
19276.41 11
19277.72 6
19279.03 5
19280.35 6
19281.66 8
19282.97 8
19284.29 9
19285.60 10
19286.91 11
19288.23 5
19289.54 6
19290.85 8
19292.17 7
19293.48 5
19294.79 13
19296.11 18
19297.42 15
19298.73 22
19300.05 19
19301.36 14
19302.67 16
19303.99 11
19305.30 17
19306.62 19
19307.93 8
19309.24 14
19310.56 11
19311.87 11
19313.19 15
19314.50 7
19315.81 30
19317.13 12
19318.44 17
19319.76 12
19321.07 16
19322.39 20
19323.70 16
19325.01 9
19326.33 9
19327.64 10
19328.96 11
19330.27 4
19331.59 10
19332.90 12
19334.22 17
19335.53 13
19336.85 10
19338.16 8
19339.48 1
19340.79 9
19342.11 7
19343.42 14
19344.74 13
19346.05 14
19347.37 19
19348.68 23
19350.00 11
19351.31 5
19352.63 9
19353.94 18
19355.26 13
19356.58 10
19357.89 2
19359.21 8
19360.52 17
19361.84 10
19363.15 14
19364.47 7
19365.79 13
19367.10 16
19368.42 8
19369.73 9
19371.05 10
19372.37 17
19373.68 14
19375.00 15
19376.31 5
19377.63 17
19378.95 13
19380.26 16
19381.58 10
19382.90 12
19384.21 16
19385.53 30
19386.85 12
19388.16 5
19389.48 10
19390.80 16
19392.11 14
19393.43 18
19394.75 7
19396.06 10
19397.38 18
19398.70 11
19400.01 8
19401.33 9
19402.65 14
19403.97 10
19405.28 16
19406.60 12
19407.92 7
19409.23 5
19410.55 8
19411.87 7
19413.19 10
19414.50 18
19415.82 9
19417.14 10
19418.46 18
19419.77 12
19421.09 14
19422.41 10
19423.73 14
19425.05 6
19426.36 14
19427.68 8
19429.00 9
19430.32 4
19431.64 13
19432.95 18
19434.27 13
19435.59 20
19436.91 13
19438.23 7
19439.55 15
19440.86 9
19442.18 6
19443.50 13
19444.82 9
19446.14 13
19447.46 14
19448.78 16
19450.09 25
19451.41 11
19452.73 11
19454.05 9
19455.37 10
19456.69 16
19458.01 11
19459.33 13
19460.65 7
19461.97 4
19463.28 10
19464.60 10
19465.92 16
19467.24 13
19468.56 9
19469.88 9
19471.20 8
19472.52 8
19473.84 7
19475.16 9
19476.48 7
19477.80 11
19479.12 12
19480.44 8
19481.76 9
19483.08 17
19484.40 8
19485.72 11
19487.04 6
19488.36 12
19489.68 30
19491.00 41
19492.32 15
19493.64 9
19494.96 11
19496.28 15
19497.60 20
19498.92 22
19500.24 9
19501.56 10
19502.88 15
19504.20 9
19505.52 8
19506.84 13
19508.16 18
19509.49 9
19510.81 12
19512.13 6
19513.45 14
19514.77 15
19516.09 13
19517.41 10
19518.73 9
19520.05 10
19521.37 15
19522.70 16
19524.02 14
19525.34 10
19526.66 13
19527.98 11
19529.30 14
19530.62 7
19531.95 9
19533.27 4
19534.59 7
19535.91 9
19537.23 9
19538.55 9
19539.88 4
19541.20 3
19542.52 10
19543.84 7
19545.16 17
19546.49 12
19547.81 8
19549.13 6
19550.45 16
19551.77 17
19553.10 22
19554.42 11
19555.74 8
19557.06 13
19558.39 15
19559.71 15
19561.03 6
19562.35 5
19563.68 13
19565.00 15
19566.32 9
19567.64 11
19568.97 23
19570.29 13
19571.61 16
19572.94 8
19574.26 13
19575.58 17
19576.90 18
19578.23 14
19579.55 14
19580.87 5
19582.20 13
19583.52 8
19584.84 8
19586.17 10
19587.49 8
19588.81 10
19590.14 9
19591.46 15
19592.78 13
19594.11 11
19595.43 12
19596.76 17
19598.08 6
19599.40 15
19600.73 9
19602.05 6
19603.37 15
19604.70 11
19606.02 15
19607.35 5
19608.67 14
19610.00 13
19611.32 13
19612.64 11
19613.97 8
19615.29 8
19616.62 10
19617.94 7
19619.27 6
19620.59 9
19621.92 12
19623.24 12
19624.56 11
19625.89 12
19627.21 11
19628.54 12
19629.86 6
19631.19 9
19632.51 7
19633.84 12
19635.16 11
19636.49 9
19637.81 18
19639.14 10
19640.46 8
19641.79 9
19643.11 13
19644.44 9
19645.77 10
19647.09 13
19648.42 9
19649.74 18
19651.07 10
19652.39 9
19653.72 7
19655.04 6
19656.37 17
19657.70 13
19659.02 9
19660.35 10
19661.67 18
19663.00 16
19664.33 9
19665.65 7
19666.98 19
19668.30 16
19669.63 15
19670.96 9
19672.28 8
19673.61 5
19674.94 10
19676.26 10
19677.59 13
19678.92 8
19680.24 12
19681.57 20
19682.90 10
19684.22 8
19685.55 7
19686.88 14
19688.20 11
19689.53 16
19690.86 6
19692.18 14
19693.51 12
19694.84 9
19696.16 18
19697.49 9
19698.82 11
19700.15 14
19701.47 8
19702.80 5
19704.13 10
19705.46 14
19706.78 14
19708.11 10
19709.44 7
19710.77 9
19712.09 4
19713.42 10
19714.75 13
19716.08 8
19717.40 2
19718.73 13
19720.06 13
19721.39 9
19722.72 18
19724.04 8
19725.37 9
19726.70 17
19728.03 8
19729.36 11
19730.68 11
19732.01 7
19733.34 7
19734.67 6
19736.00 14
19737.33 8
19738.66 9
19739.98 2
19741.31 5
19742.64 12
19743.97 20
19745.30 10
19746.63 13
19747.96 13
19749.29 21
19750.61 11
19751.94 9
19753.27 13
19754.60 11
19755.93 29
19757.26 14
19758.59 11
19759.92 16
19761.25 6
19762.58 14
19763.91 20
19765.24 8
19766.57 16
19767.89 17
19769.22 5
19770.55 10
19771.88 10
19773.21 13
19774.54 12
19775.87 13
19777.20 12
19778.53 10
19779.86 15
19781.19 11
19782.52 17
19783.85 12
19785.18 8
19786.51 11
19787.84 7
19789.17 13
19790.50 15
19791.83 8
19793.16 13
19794.49 9
19795.83 12
19797.16 16
19798.49 8
19799.82 11
19801.15 12
19802.48 14
19803.81 11
19805.14 13
19806.47 7
19807.80 8
19809.13 14
19810.46 10
19811.79 10
19813.13 5
19814.46 14
19815.79 18
19817.12 17
19818.45 4
19819.78 7
19821.11 20
19822.44 12
19823.78 11
19825.11 7
19826.44 12
19827.77 17
19829.10 15
19830.43 13
19831.77 12
19833.10 14
19834.43 19
19835.76 15
19837.09 18
19838.42 20
19839.76 15
19841.09 19
19842.42 12
19843.75 8
19845.08 21
19846.42 14
19847.75 11
19849.08 8
19850.41 16
19851.75 17
19853.08 15
19854.41 13
19855.74 8
19857.08 7
19858.41 6
19859.74 14
19861.07 7
19862.41 3
19863.74 10
19865.07 12
19866.41 12
19867.74 10
19869.07 13
19870.40 6
19871.74 10
19873.07 14
19874.40 10
19875.74 10
19877.07 9
19878.40 12
19879.74 6
19881.07 8
19882.40 6
19883.74 8
19885.07 13
19886.40 22
19887.74 7
19889.07 16
19890.40 8
19891.74 5
19893.07 5
19894.41 7
19895.74 9
19897.07 5
19898.41 13
19899.74 24
19901.08 10
19902.41 10
19903.74 9
19905.08 10
19906.41 11
19907.75 12
19909.08 5
19910.41 6
19911.75 16
19913.08 14
19914.42 13
19915.75 5
19917.09 7
19918.42 17
19919.76 15
19921.09 7
19922.43 10
19923.76 1
19925.10 9
19926.43 15
19927.77 12
19929.10 17
19930.44 6
19931.77 13
19933.11 17
19934.44 11
19935.78 3
19937.11 9
19938.45 12
19939.78 8
19941.12 8
19942.45 7
19943.79 11
19945.12 9
19946.46 6
19947.79 10
19949.13 9
19950.47 8
19951.80 8
19953.14 5
19954.47 8
19955.81 5
19957.15 8
19958.48 14
19959.82 11
19961.15 6
19962.49 6
19963.83 11
19965.16 9
19966.50 13
19967.83 8
19969.17 11
19970.51 9
19971.84 5
19973.18 11
19974.52 10
19975.85 14
19977.19 8
19978.53 13
19979.86 11
19981.20 9
19982.54 18
19983.87 7
19985.21 18
19986.55 10
19987.88 13
19989.22 13
19990.56 4
19991.89 6
19993.23 6
19994.57 19
19995.91 15
19997.24 5
19998.58 18
19999.92 15
20001.26 10
20002.59 14
20003.93 7
20005.27 14
20006.61 17
20007.94 17
20009.28 10
20010.62 9
20011.96 18
20013.29 16
20014.63 9
20015.97 13
20017.31 7
20018.65 7
20019.98 18
20021.32 14
20022.66 8
20024.00 15
20025.34 9
20026.67 12
20028.01 10
20029.35 18
20030.69 15
20032.03 10
20033.37 10
20034.71 9
20036.04 7
20037.38 12
20038.72 5
20040.06 7
20041.40 6
20042.74 7
20044.08 14
20045.42 15
20046.75 41
20048.09 39
20049.43 10
20050.77 9
20052.11 7
20053.45 8
20054.79 5
20056.13 9
20057.47 12
20058.81 5
20060.15 9
20061.49 17
20062.82 17
20064.16 8
20065.50 12
20066.84 8
20068.18 9
20069.52 16
20070.86 14
20072.20 5
20073.54 10
20074.88 7
20076.22 11
20077.56 14
20078.90 10
20080.24 8
20081.58 10
20082.92 15
20084.26 14
20085.60 13
20086.94 5
20088.28 15
20089.62 13
20090.96 8
20092.30 8
20093.64 13
20094.99 8
20096.33 5
20097.67 7
20099.01 11
20100.35 13
20101.69 7
20103.03 9
20104.37 8
20105.71 12
20107.05 15
20108.39 3
20109.73 9
20111.08 5
20112.42 6
20113.76 12
20115.10 18
20116.44 12
20117.78 8
20119.12 12
20120.46 9
20121.81 3
20123.15 4
20124.49 6
20125.83 13
20127.17 10
20128.51 12
20129.86 14
20131.20 4
20132.54 8
20133.88 8
20135.22 4
20136.56 4
20137.91 3
20139.25 8
