# Supplementary material for: MALDI-TOF MS typing enables the classification of brewing yeasts of the genus Saccharomyces to major beer styles
Source: PLoS One. 2017 Aug 9;12(8):e0181694. doi: 10.1371/journal.pone.0181694 (PMC5549903; doi:10.1371/journal.pone.0181694)
Supplement: S11 File — The directory includes 90 raw files and was zipped to “.zip”; the folder has three strains with 30 spectra per strain; S1 Text explains the raw files with an example and Table 1 represents the yeast strains used within the experiment. (ZIP) [file pone.0181694.s014.zip › 31-33/30337-338-OG-Alt-Alt-YPG-18h-E-E_2015-08-13__0_C2_1.dat]

1999.93 1216
2000.35 1288
2000.77 1211
2001.19 1240
2001.61 1210
2002.03 1399
2002.46 1382
2002.88 1320
2003.30 1387
2003.72 1388
2004.14 1366
2004.57 1301
2004.99 1292
2005.41 1298
2005.83 1214
2006.25 1308
2006.68 1316
2007.10 1336
2007.52 1461
2007.94 1231
2008.37 1228
2008.79 1268
2009.21 1224
2009.63 1192
2010.06 1148
2010.48 1230
2010.90 1264
2011.32 1334
2011.75 1363
2012.17 1299
2012.59 1305
2013.02 1199
2013.44 1202
2013.86 1287
2014.29 1360
2014.71 1315
2015.13 1176
2015.55 1327
2015.98 1186
2016.40 1091
2016.82 1134
2017.25 1107
2017.67 1179
2018.10 1169
2018.52 1224
2018.94 1304
2019.37 1354
2019.79 1355
2020.21 1345
2020.64 1251
2021.06 1251
2021.48 1228
2021.91 1413
2022.33 1299
2022.76 1273
2023.18 1262
2023.60 1169
2024.03 1274
2024.45 1284
2024.88 1386
2025.30 1290
2025.73 1168
2026.15 1148
2026.57 1077
2027.00 1122
2027.42 1241
2027.85 1261
2028.27 1098
2028.70 1152
2029.12 1201
2029.55 1133
2029.97 1249
2030.40 1162
2030.82 1098
2031.24 1107
2031.67 1137
2032.09 1085
2032.52 1176
2032.94 1102
2033.37 1160
2033.79 1204
2034.22 1144
2034.65 1105
2035.07 1115
2035.50 1076
2035.92 1066
2036.35 1126
2036.77 1197
2037.20 1359
2037.62 1200
2038.05 1234
2038.47 1238
2038.90 1202
2039.33 1429
2039.75 1423
2040.18 1336
2040.60 1275
2041.03 1361
2041.45 1289
2041.88 1384
2042.31 1526
2042.73 1329
2043.16 1371
2043.58 1287
2044.01 1273
2044.44 1332
2044.86 1358
2045.29 1320
2045.72 1353
2046.14 1193
2046.57 1292
2047.00 1197
2047.42 1142
2047.85 1274
2048.28 1334
2048.70 1280
2049.13 1310
2049.56 1258
2049.98 1409
2050.41 1294
2050.84 1340
2051.26 1282
2051.69 1162
2052.12 1205
2052.54 1265
2052.97 1055
2053.40 1159
2053.83 1086
2054.25 1127
2054.68 1187
2055.11 1215
2055.53 1184
2055.96 1262
2056.39 1232
2056.82 1130
2057.24 1180
2057.67 1099
2058.10 1158
2058.53 1165
2058.96 1238
2059.38 1320
2059.81 1178
2060.24 1251
2060.67 1216
2061.10 1107
2061.52 1220
2061.95 1165
2062.38 1199
2062.81 1315
2063.24 1283
2063.66 1271
2064.09 1210
2064.52 1228
2064.95 1349
2065.38 1303
2065.81 1289
2066.23 1319
2066.66 1310
2067.09 1282
2067.52 1442
2067.95 1375
2068.38 1277
2068.81 1244
2069.23 1209
2069.66 1243
2070.09 1204
2070.52 1236
2070.95 1117
2071.38 1058
2071.81 1290
2072.24 1310
2072.67 1261
2073.10 1203
2073.53 1171
2073.95 1191
2074.38 1215
2074.81 1180
2075.24 1235
2075.67 1264
2076.10 1252
2076.53 1240
2076.96 1289
2077.39 1210
2077.82 1303
2078.25 1187
2078.68 1243
2079.11 1265
2079.54 1322
2079.97 1366
2080.40 1595
2080.83 1601
2081.26 1469
2081.69 1404
2082.12 1528
2082.55 1502
2082.98 1406
2083.41 1387
2083.84 1596
2084.27 1337
2084.70 1222
2085.13 1301
2085.56 1362
2085.99 1308
2086.42 1349
2086.85 1183
2087.29 1203
2087.72 1298
2088.15 1268
2088.58 1259
2089.01 1215
2089.44 1231
2089.87 1161
2090.30 1171
2090.73 1344
2091.16 1416
2091.59 1302
2092.03 1223
2092.46 1121
2092.89 1185
2093.32 1199
2093.75 1304
2094.18 1229
2094.61 1355
2095.05 1336
2095.48 1421
2095.91 1388
2096.34 1430
2096.77 1537
2097.20 1239
2097.63 1208
2098.07 1254
2098.50 1221
2098.93 1260
2099.36 1174
2099.79 1282
2100.23 1202
2100.66 1159
2101.09 1154
2101.52 1213
2101.95 1260
2102.39 1169
2102.82 1206
2103.25 1360
2103.68 1207
2104.12 1269
2104.55 1281
2104.98 1236
2105.41 1277
2105.85 1253
2106.28 1276
2106.71 1222
2107.14 1280
2107.58 1250
2108.01 1231
2108.44 1302
2108.88 1293
2109.31 1387
2109.74 1399
2110.18 1295
2110.61 1264
2111.04 1422
2111.47 1433
2111.91 1163
2112.34 1153
2112.77 1190
2113.21 1334
2113.64 1209
2114.07 1215
2114.51 1246
2114.94 1188
2115.37 1151
2115.81 1102
2116.24 1141
2116.68 1062
2117.11 1103
2117.54 1186
2117.98 1290
2118.41 1261
2118.85 1148
2119.28 1165
2119.71 1294
2120.15 1277
2120.58 1176
2121.02 1247
2121.45 1198
2121.88 1277
2122.32 1216
2122.75 1098
2123.19 1283
2123.62 1266
2124.06 1176
2124.49 1324
2124.92 1186
2125.36 1103
2125.79 1107
2126.23 1217
2126.66 1305
2127.10 1335
2127.53 1234
2127.97 1178
2128.40 1282
2128.84 1235
2129.27 1222
2129.71 1152
2130.14 1178
2130.58 1265
2131.01 1208
2131.45 1388
2131.88 1409
2132.32 1271
2132.75 1197
2133.19 1255
2133.63 1226
2134.06 1387
2134.50 1387
2134.93 1357
2135.37 1345
2135.80 1303
2136.24 1534
2136.67 1471
2137.11 1305
2137.55 1484
2137.98 1392
2138.42 1408
2138.85 1523
2139.29 1591
2139.73 1487
2140.16 1347
2140.60 1359
2141.03 1363
2141.47 1308
2141.91 1244
2142.34 1179
2142.78 1120
2143.22 1123
2143.65 1169
2144.09 1200
2144.53 1199
2144.96 1210
2145.40 1132
2145.84 1195
2146.27 1078
2146.71 1123
2147.15 1143
2147.58 1079
2148.02 1195
2148.46 1206
2148.89 1173
2149.33 1297
2149.77 1552
2150.21 1533
2150.64 1574
2151.08 1718
2151.52 1829
2151.95 1840
2152.39 1771
2152.83 1686
2153.27 1635
2153.70 1703
2154.14 1598
2154.58 1565
2155.02 1396
2155.45 1459
2155.89 1542
2156.33 1424
2156.77 1260
2157.21 1255
2157.64 1256
2158.08 1361
2158.52 1280
2158.96 1223
2159.40 1177
2159.83 1194
2160.27 1209
2160.71 1127
2161.15 1242
2161.59 1256
2162.02 1210
2162.46 1204
2162.90 1279
2163.34 1384
2163.78 1436
2164.22 1318
2164.66 1288
2165.09 1288
2165.53 1258
2165.97 1362
2166.41 1392
2166.85 1404
2167.29 1521
2167.73 1474
2168.17 1383
2168.60 1431
2169.04 1408
2169.48 1382
2169.92 1278
2170.36 1401
2170.80 1408
2171.24 1300
2171.68 1311
2172.12 1355
2172.56 1348
2173.00 1426
2173.44 1488
2173.88 1369
2174.32 1420
2174.76 1322
2175.20 1435
2175.64 1407
2176.07 1404
2176.51 1436
2176.95 1507
2177.39 1431
2177.83 1421
2178.27 1528
2178.71 1360
2179.15 1383
2179.59 1332
2180.03 1554
2180.47 1741
2180.92 1614
2181.36 1541
2181.80 1572
2182.24 1481
2182.68 1546
2183.12 1457
2183.56 1344
2184.00 1372
2184.44 1215
2184.88 1270
2185.32 1324
2185.76 1334
2186.20 1267
2186.64 1278
2187.08 1273
2187.52 1398
2187.97 1446
2188.41 1330
2188.85 1383
2189.29 1331
2189.73 1459
2190.17 1585
2190.61 1490
2191.05 1581
2191.49 1547
2191.94 1499
2192.38 1439
2192.82 1350
2193.26 1464
2193.70 1543
2194.14 1364
2194.58 1450
2195.03 1431
2195.47 1354
2195.91 1387
2196.35 1388
2196.79 1370
2197.24 1313
2197.68 1472
2198.12 1466
2198.56 1326
2199.00 1228
2199.45 1184
2199.89 1278
2200.33 1560
2200.77 1556
2201.21 1355
2201.66 1284
2202.10 1290
2202.54 1305
2202.98 1405
2203.43 1335
2203.87 1359
2204.31 1242
2204.75 1280
2205.20 1345
2205.64 1318
2206.08 1491
2206.53 1484
2206.97 1422
2207.41 1428
2207.85 1454
2208.30 1398
2208.74 1487
2209.18 1398
2209.63 1360
2210.07 1323
2210.51 1525
2210.96 1376
2211.40 1411
2211.84 1388
2212.29 1333
2212.73 1481
2213.17 1369
2213.62 1357
2214.06 1362
2214.50 1414
2214.95 1411
2215.39 1331
2215.84 1313
2216.28 1374
2216.72 1314
2217.17 1388
2217.61 1367
2218.05 1338
2218.50 1396
2218.94 1320
2219.39 1347
2219.83 1212
2220.28 1320
2220.72 1451
2221.16 1425
2221.61 1296
2222.05 1250
2222.50 1385
2222.94 1261
2223.39 1219
2223.83 1343
2224.28 1466
2224.72 1497
2225.16 1435
2225.61 1417
2226.05 1446
2226.50 1540
2226.94 1622
2227.39 1365
2227.83 1520
2228.28 1581
2228.72 1532
2229.17 1466
2229.61 1452
2230.06 1540
2230.50 1688
2230.95 1627
2231.40 1540
2231.84 1443
2232.29 1406
2232.73 1535
2233.18 1513
2233.62 1468
2234.07 1429
2234.51 1556
2234.96 1487
2235.41 1450
2235.85 1351
2236.30 1391
2236.74 1447
2237.19 1556
2237.63 1597
2238.08 1531
2238.53 1525
2238.97 1426
2239.42 1499
2239.86 1400
2240.31 1444
2240.76 1476
2241.20 1282
2241.65 1376
2242.10 1373
2242.54 1413
2242.99 1372
2243.44 1378
2243.88 1236
2244.33 1222
2244.78 1319
2245.22 1366
2245.67 1576
2246.12 1421
2246.56 1360
2247.01 1346
2247.46 1348
2247.90 1401
2248.35 1302
2248.80 1220
2249.24 1255
2249.69 1314
2250.14 1415
2250.59 1312
2251.03 1441
2251.48 1235
2251.93 1146
2252.38 1277
2252.82 1210
2253.27 1200
2253.72 1307
2254.17 1285
2254.61 1294
2255.06 1299
2255.51 1346
2255.96 1183
2256.40 1343
2256.85 1302
2257.30 1128
2257.75 1208
2258.20 1226
2258.64 1359
2259.09 1274
2259.54 1228
2259.99 1244
2260.44 1287
2260.88 1209
2261.33 1279
2261.78 1367
2262.23 1454
2262.68 1527
2263.13 1597
2263.58 1602
2264.02 1489
2264.47 1512
2264.92 1540
2265.37 1630
2265.82 1692
2266.27 1751
2266.72 1836
2267.17 1837
2267.61 1789
2268.06 1780
2268.51 1835
2268.96 1889
2269.41 1852
2269.86 1788
2270.31 1800
2270.76 1732
2271.21 1665
2271.66 1621
2272.11 1698
2272.56 1521
2273.00 1584
2273.45 1598
2273.90 1715
2274.35 1501
2274.80 1431
2275.25 1495
2275.70 1396
2276.15 1452
2276.60 1463
2277.05 1466
2277.50 1346
2277.95 1479
2278.40 1323
2278.85 1373
2279.30 1333
2279.75 1387
2280.20 1454
2280.65 1324
2281.10 1455
2281.55 1639
2282.00 1394
2282.45 1465
2282.90 1443
2283.35 1475
2283.81 1544
2284.26 1412
2284.71 1588
2285.16 1477
2285.61 1376
2286.06 1490
2286.51 1454
2286.96 1479
2287.41 1462
2287.86 1555
2288.31 1584
2288.76 1579
2289.22 1654
2289.67 1745
2290.12 1855
2290.57 1924
2291.02 2088
2291.47 2245
2291.92 2421
2292.37 2523
2292.83 2545
2293.28 2626
2293.73 2569
2294.18 2700
2294.63 2715
2295.08 2506
2295.53 2475
2295.99 2440
2296.44 2355
2296.89 2053
2297.34 1972
2297.79 1875
2298.25 1907
2298.70 1757
2299.15 1758
2299.60 1578
2300.05 1582
2300.51 1580
2300.96 1476
2301.41 1447
2301.86 1506
2302.32 1411
2302.77 1429
2303.22 1424
2303.67 1429
2304.13 1285
2304.58 1421
2305.03 1451
2305.48 1463
2305.94 1417
2306.39 1527
2306.84 1624
2307.29 1651
2307.75 1679
2308.20 1538
2308.65 1640
2309.11 1627
2309.56 1692
2310.01 1610
2310.47 1710
2310.92 1653
2311.37 1639
2311.83 1811
2312.28 1642
2312.73 1652
2313.19 1758
2313.64 1803
2314.09 1726
2314.55 1545
2315.00 1564
2315.45 1573
2315.91 1463
2316.36 1495
2316.81 1601
2317.27 1616
2317.72 1704
2318.18 1642
2318.63 1504
2319.08 1568
2319.54 1704
2319.99 1666
2320.45 1632
2320.90 1531
2321.35 1506
2321.81 1689
2322.26 1563
2322.72 1618
2323.17 1481
2323.63 1616
2324.08 1695
2324.54 1650
2324.99 1586
2325.44 1469
2325.90 1519
2326.35 1604
2326.81 1585
2327.26 1544
2327.72 1594
2328.17 1592
2328.63 1725
2329.08 1502
2329.54 1380
2329.99 1465
2330.45 1576
2330.90 1814
2331.36 1701
2331.81 1756
2332.27 1758
2332.72 1727
2333.18 1676
2333.64 1578
2334.09 1665
2334.55 1663
2335.00 1531
2335.46 1519
2335.91 1620
2336.37 1670
2336.82 1616
2337.28 1643
2337.74 1597
2338.19 1555
2338.65 1697
2339.10 1836
2339.56 1925
2340.02 1804
2340.47 2114
2340.93 2120
2341.38 2167
2341.84 2241
2342.30 2320
2342.75 2296
2343.21 2044
2343.67 2286
2344.12 2283
2344.58 2209
2345.04 2136
2345.49 2050
2345.95 1896
2346.41 1999
2346.86 1906
2347.32 1896
2347.78 1949
2348.23 1996
2348.69 1988
2349.15 1876
2349.60 1806
2350.06 1789
2350.52 1710
2350.97 1751
2351.43 1629
2351.89 1633
2352.35 1648
2352.80 1534
2353.26 1575
2353.72 1686
2354.18 1425
2354.63 1398
2355.09 1374
2355.55 1599
2356.01 1482
2356.46 1406
2356.92 1435
2357.38 1457
2357.84 1345
2358.29 1557
2358.75 1523
2359.21 1419
2359.67 1492
2360.13 1530
2360.58 1570
2361.04 1507
2361.50 1612
2361.96 1520
2362.42 1514
2362.88 1461
2363.33 1423
2363.79 1394
2364.25 1579
2364.71 1682
2365.17 1580
2365.63 1420
2366.08 1392
2366.54 1567
2367.00 1610
2367.46 1659
2367.92 1579
2368.38 1640
2368.84 1563
2369.30 1486
2369.75 1743
2370.21 1608
2370.67 1720
2371.13 1663
2371.59 1642
2372.05 1684
2372.51 1581
2372.97 1621
2373.43 1632
2373.89 1660
2374.35 1692
2374.81 1618
2375.27 1623
2375.72 1572
2376.18 1622
2376.64 1588
2377.10 1676
2377.56 1615
2378.02 1571
2378.48 1468
2378.94 1516
2379.40 1552
2379.86 1457
2380.32 1440
2380.78 1596
2381.24 1607
2381.70 1728
2382.16 1618
2382.62 1752
2383.08 1625
2383.54 1661
2384.00 1792
2384.46 1599
2384.92 1605
2385.39 1530
2385.85 1790
2386.31 1829
2386.77 1517
2387.23 1311
2387.69 1527
2388.15 1671
2388.61 1679
2389.07 1545
2389.53 1446
2389.99 1527
2390.45 1565
2390.91 1532
2391.38 1371
2391.84 1426
2392.30 1389
2392.76 1387
2393.22 1561
2393.68 1650
2394.14 1482
2394.60 1449
2395.06 1541
2395.53 1478
2395.99 1397
2396.45 1527
2396.91 1382
2397.37 1377
2397.83 1425
2398.30 1427
2398.76 1649
2399.22 1533
2399.68 1463
2400.14 1516
2400.61 1560
2401.07 1468
2401.53 1386
2401.99 1456
2402.45 1398
2402.92 1439
2403.38 1449
2403.84 1438
2404.30 1390
2404.76 1317
2405.23 1408
2405.69 1417
2406.15 1508
2406.61 1423
2407.08 1433
2407.54 1569
2408.00 1603
2408.46 1519
2408.93 1461
2409.39 1449
2409.85 1510
2410.32 1446
2410.78 1390
2411.24 1475
2411.70 1512
2412.17 1483
2412.63 1421
2413.09 1366
2413.56 1380
2414.02 1396
2414.48 1418
2414.95 1392
2415.41 1414
2415.87 1526
2416.34 1565
2416.80 1551
2417.26 1638
2417.73 1738
2418.19 1749
2418.65 1697
2419.12 1724
2419.58 1739
2420.05 1798
2420.51 1821
2420.97 1765
2421.44 1754
2421.90 1767
2422.37 1720
2422.83 1769
2423.29 1572
2423.76 1541
2424.22 1659
2424.69 1688
2425.15 1650
2425.62 1769
2426.08 1719
2426.54 1641
2427.01 1538
2427.47 1456
2427.94 1545
2428.40 1514
2428.87 1502
2429.33 1594
2429.80 1539
2430.26 1572
2430.73 1562
2431.19 1643
2431.66 1626
2432.12 1582
2432.59 1571
2433.05 1623
2433.52 1535
2433.98 1610
2434.45 1594
2434.91 1535
2435.38 1677
2435.84 1648
2436.31 1641
2436.77 1715
2437.24 1684
2437.70 1554
2438.17 1658
2438.63 1644
2439.10 1780
2439.57 1816
2440.03 1857
2440.50 1803
2440.96 2079
2441.43 2132
2441.89 2203
2442.36 2141
2442.83 2087
2443.29 2176
2443.76 2171
2444.22 1933
2444.69 1916
2445.16 1784
2445.62 1735
2446.09 1728
2446.56 1700
2447.02 1553
2447.49 1437
2447.96 1380
2448.42 1519
2448.89 1489
2449.35 1519
2449.82 1555
2450.29 1391
2450.75 1497
2451.22 1459
2451.69 1520
2452.16 1462
2452.62 1472
2453.09 1401
2453.56 1417
2454.02 1376
2454.49 1389
2454.96 1524
2455.42 1593
2455.89 1564
2456.36 1482
2456.83 1482
2457.29 1558
2457.76 1552
2458.23 1513
2458.70 1417
2459.16 1366
2459.63 1611
2460.10 1566
2460.57 1593
2461.03 1550
2461.50 1488
2461.97 1387
2462.44 1415
2462.91 1530
2463.37 1479
2463.84 1411
2464.31 1455
2464.78 1428
2465.25 1509
2465.71 1426
2466.18 1464
2466.65 1421
2467.12 1566
2467.59 1486
2468.06 1447
2468.52 1512
2468.99 1426
2469.46 1496
2469.93 1613
2470.40 1398
2470.87 1542
2471.34 1573
2471.80 1653
2472.27 1423
2472.74 1350
2473.21 1389
2473.68 1453
2474.15 1312
2474.62 1288
2475.09 1428
2475.56 1448
2476.02 1376
2476.49 1376
2476.96 1338
2477.43 1372
2477.90 1460
2478.37 1657
2478.84 1526
2479.31 1601
2479.78 1616
2480.25 1668
2480.72 1796
2481.19 1692
2481.66 1681
2482.13 1773
2482.60 1738
2483.07 1651
2483.54 1591
2484.01 1565
2484.48 1672
2484.95 1562
2485.42 1440
2485.89 1543
2486.36 1499
2486.83 1393
2487.30 1409
2487.77 1445
2488.24 1472
2488.71 1520
2489.18 1372
2489.65 1407
2490.12 1426
2490.59 1472
2491.06 1466
2491.53 1513
2492.00 1477
2492.47 1453
2492.94 1438
2493.41 1462
2493.88 1468
2494.36 1433
2494.83 1644
2495.30 1576
2495.77 1601
2496.24 1591
2496.71 1539
2497.18 1459
2497.65 1383
2498.12 1497
2498.60 1470
2499.07 1426
2499.54 1412
2500.01 1474
2500.48 1307
2500.95 1499
2501.42 1420
2501.90 1416
2502.37 1431
2502.84 1460
2503.31 1566
2503.78 1356
2504.25 1351
2504.73 1338
2505.20 1423
2505.67 1425
2506.14 1384
2506.61 1524
2507.09 1410
2507.56 1531
2508.03 1533
2508.50 1746
2508.97 1502
2509.45 1421
2509.92 1730
2510.39 1760
2510.86 1639
2511.34 1689
2511.81 1731
2512.28 1640
2512.75 1626
2513.23 1634
2513.70 1733
2514.17 1675
2514.65 1730
2515.12 1786
2515.59 1645
2516.06 1659
2516.54 1629
2517.01 1594
2517.48 1603
2517.96 1491
2518.43 1501
2518.90 1437
2519.38 1348
2519.85 1462
2520.32 1507
2520.80 1426
2521.27 1550
2521.74 1501
2522.22 1295
2522.69 1318
2523.16 1474
2523.64 1529
2524.11 1565
2524.58 1640
2525.06 1586
2525.53 1499
2526.01 1528
2526.48 1486
2526.95 1534
2527.43 1635
2527.90 1567
2528.38 1507
2528.85 1572
2529.32 1481
2529.80 1480
2530.27 1442
2530.75 1566
2531.22 1466
2531.70 1473
2532.17 1519
2532.64 1431
2533.12 1402
2533.59 1445
2534.07 1588
2534.54 1455
2535.02 1471
2535.49 1487
2535.97 1623
2536.44 1803
2536.92 1471
2537.39 1532
2537.87 1627
2538.34 1409
2538.82 1406
2539.29 1529
2539.77 1532
2540.24 1511
2540.72 1444
2541.19 1585
2541.67 1540
2542.14 1645
2542.62 1456
2543.09 1518
2543.57 1747
2544.04 1541
2544.52 1520
2545.00 1607
2545.47 1613
2545.95 1636
2546.42 1609
2546.90 1707
2547.37 1747
2547.85 1671
2548.33 1770
2548.80 1952
2549.28 2141
2549.75 2027
2550.23 2069
2550.71 2057
2551.18 2075
2551.66 2144
2552.14 2242
2552.61 2213
2553.09 2168
2553.57 2239
2554.04 2176
2554.52 2215
2554.99 2244
2555.47 2283
2555.95 2445
2556.42 2452
2556.90 2482
2557.38 2711
2557.86 2458
2558.33 2458
2558.81 2753
2559.29 2546
2559.76 2464
2560.24 2412
2560.72 2268
2561.19 2051
2561.67 1951
2562.15 1767
2562.63 1756
2563.10 1594
2563.58 1544
2564.06 1491
2564.54 1466
2565.01 1469
2565.49 1471
2565.97 1480
2566.45 1595
2566.92 1432
2567.40 1617
2567.88 1553
2568.36 1588
2568.83 1596
2569.31 1561
2569.79 1453
2570.27 1506
2570.75 1549
2571.22 1394
2571.70 1330
2572.18 1311
2572.66 1380
2573.14 1463
2573.62 1289
2574.09 1450
2574.57 1510
2575.05 1370
2575.53 1386
2576.01 1521
2576.49 1552
2576.97 1576
2577.44 1388
2577.92 1509
2578.40 1562
2578.88 1549
2579.36 1561
2579.84 1554
2580.32 1526
2580.80 1640
2581.27 1594
2581.75 1431
2582.23 1343
2582.71 1460
2583.19 1497
2583.67 1500
2584.15 1516
2584.63 1582
2585.11 1562
2585.59 1513
2586.07 1453
2586.55 1508
2587.03 1564
2587.51 1697
2587.99 1522
2588.47 1597
2588.94 1650
2589.42 1689
2589.90 1739
2590.38 1602
2590.86 1477
2591.34 1656
2591.82 1722
2592.30 1760
2592.78 1734
2593.26 1661
2593.74 1733
2594.22 1642
2594.71 1643
2595.19 1723
2595.67 1702
2596.15 1918
2596.63 1844
2597.11 2059
2597.59 2039
2598.07 1956
2598.55 1948
2599.03 1960
2599.51 1890
2599.99 1763
2600.47 1863
2600.95 1587
2601.43 1641
2601.91 1628
2602.40 1573
2602.88 1477
2603.36 1474
2603.84 1409
2604.32 1428
2604.80 1491
2605.28 1377
2605.76 1360
2606.24 1289
2606.73 1519
2607.21 1418
2607.69 1479
2608.17 1456
2608.65 1579
2609.13 1653
2609.62 1740
2610.10 1774
2610.58 1815
2611.06 1853
2611.54 1754
2612.02 1802
2612.51 1959
2612.99 2033
2613.47 1915
2613.95 2034
2614.43 1861
2614.92 1907
2615.40 1808
2615.88 1760
2616.36 1920
2616.85 1872
2617.33 1703
2617.81 1687
2618.29 1631
2618.78 1627
2619.26 1549
2619.74 1527
2620.22 1371
2620.71 1482
2621.19 1492
2621.67 1438
2622.15 1492
2622.64 1529
2623.12 1657
2623.60 1609
2624.09 1408
2624.57 1589
2625.05 1642
2625.53 1484
2626.02 1580
2626.50 1536
2626.98 1462
2627.47 1519
2627.95 1474
2628.43 1407
2628.92 1372
2629.40 1527
2629.88 1563
2630.37 1534
2630.85 1434
2631.34 1470
2631.82 1435
2632.30 1385
2632.79 1637
2633.27 1588
2633.75 1494
2634.24 1620
2634.72 1528
2635.21 1525
2635.69 1508
2636.17 1371
2636.66 1508
2637.14 1455
2637.63 1474
2638.11 1490
2638.60 1414
2639.08 1473
2639.56 1672
2640.05 1675
2640.53 1711
2641.02 1592
2641.50 1546
2641.99 1606
2642.47 1558
2642.96 1604
2643.44 1730
2643.93 1538
2644.41 1568
2644.90 1494
2645.38 1443
2645.87 1427
2646.35 1475
2646.84 1474
2647.32 1442
2647.81 1280
2648.29 1499
2648.78 1661
2649.26 1530
2649.75 1585
2650.23 1537
2650.72 1523
2651.20 1599
2651.69 1508
2652.17 1542
2652.66 1608
2653.15 1594
2653.63 1575
2654.12 1486
2654.60 1554
2655.09 1596
2655.57 1554
2656.06 1613
2656.55 1734
2657.03 1664
2657.52 1701
2658.00 1628
2658.49 1731
2658.98 1791
2659.46 1722
2659.95 1695
2660.44 1605
2660.92 1611
2661.41 1719
2661.90 1621
2662.38 1501
2662.87 1303
2663.35 1386
2663.84 1645
2664.33 1612
2664.81 1570
2665.30 1561
2665.79 1579
2666.28 1526
2666.76 1664
2667.25 1591
2667.74 1538
2668.22 1611
2668.71 1489
2669.20 1477
2669.68 1518
2670.17 1583
2670.66 1437
2671.15 1623
2671.63 1627
2672.12 1734
2672.61 1615
2673.10 1554
2673.58 1666
2674.07 1728
2674.56 1831
2675.05 1898
2675.53 2061
2676.02 1903
2676.51 2000
2677.00 2008
2677.49 2010
2677.97 2085
2678.46 1924
2678.95 1805
2679.44 1923
2679.93 2204
2680.41 2365
2680.90 2279
2681.39 2262
2681.88 2350
2682.37 2359
2682.85 2394
2683.34 2395
2683.83 2482
2684.32 2569
2684.81 2689
2685.30 2554
2685.79 2512
2686.27 2435
2686.76 2210
2687.25 2166
2687.74 2288
2688.23 2271
2688.72 2257
2689.21 1982
2689.70 1846
2690.19 1845
2690.67 1861
2691.16 1643
2691.65 1560
2692.14 1676
2692.63 1681
2693.12 1587
2693.61 1540
2694.10 1659
2694.59 1579
2695.08 1572
2695.57 1755
2696.06 1825
2696.55 1712
2697.04 1629
2697.53 1709
2698.02 1798
2698.51 1716
2699.00 1846
2699.49 1860
2699.98 1772
2700.47 1880
2700.96 1751
2701.45 1941
2701.94 2075
2702.43 1977
2702.92 1928
2703.41 1966
2703.90 1945
2704.39 1855
2704.88 1801
2705.37 1934
2705.86 1931
2706.35 1942
2706.84 1941
2707.33 1794
2707.82 1784
2708.31 1667
2708.80 1684
2709.29 1584
2709.78 1579
2710.27 1561
2710.77 1556
2711.26 1531
2711.75 1581
2712.24 1521
2712.73 1419
2713.22 1487
2713.71 1571
2714.20 1521
2714.69 1493
2715.19 1494
2715.68 1429
2716.17 1561
2716.66 1576
2717.15 1505
2717.64 1567
2718.13 1552
2718.63 1689
2719.12 1546
2719.61 1653
2720.10 1665
2720.59 1573
2721.08 1507
2721.58 1582
2722.07 1577
2722.56 1682
2723.05 1714
2723.54 1587
2724.04 1656
2724.53 1693
2725.02 1759
2725.51 1796
2726.01 1680
2726.50 1638
2726.99 1636
2727.48 1776
2727.98 1572
2728.47 1763
2728.96 1654
2729.45 1680
2729.95 1473
2730.44 1479
2730.93 1521
2731.42 1520
2731.92 1553
2732.41 1623
2732.90 1519
2733.40 1516
2733.89 1657
2734.38 1657
2734.87 1516
2735.37 1500
2735.86 1635
2736.35 1607
2736.85 1482
2737.34 1594
2737.83 1658
2738.33 1611
2738.82 1661
2739.31 1664
2739.81 1716
2740.30 1565
2740.79 1845
2741.29 1789
2741.78 1645
2742.28 1722
2742.77 1593
2743.26 1558
2743.76 1512
2744.25 1414
2744.75 1563
2745.24 1481
2745.73 1562
2746.23 1368
2746.72 1405
2747.22 1394
2747.71 1374
2748.20 1520
2748.70 1444
2749.19 1475
2749.69 1591
2750.18 1536
2750.68 1599
2751.17 1602
2751.67 1463
2752.16 1565
2752.66 1542
2753.15 1516
2753.64 1529
2754.14 1526
2754.63 1497
2755.13 1627
2755.62 1673
2756.12 1664
2756.61 1648
2757.11 1580
2757.60 1546
2758.10 1489
2758.59 1536
2759.09 1595
2759.59 1614
2760.08 1667
2760.58 1721
2761.07 1604
2761.57 1526
2762.06 1436
2762.56 1440
2763.05 1380
2763.55 1555
2764.05 1577
2764.54 1508
2765.04 1491
2765.53 1515
2766.03 1706
2766.52 1613
2767.02 1612
2767.52 1654
2768.01 1579
2768.51 1463
2769.00 1446
2769.50 1590
2770.00 1402
2770.49 1475
2770.99 1529
2771.49 1505
2771.98 1654
2772.48 1575
2772.98 1681
2773.47 1627
2773.97 1689
2774.47 1746
2774.96 1891
2775.46 1793
2775.96 1686
2776.45 1622
2776.95 1582
2777.45 1799
2777.94 1799
2778.44 1762
2778.94 1817
2779.43 1782
2779.93 1795
2780.43 1840
2780.93 1681
2781.42 1838
2781.92 1909
2782.42 1752
2782.92 1651
2783.41 1689
2783.91 1806
2784.41 1654
2784.91 1613
2785.40 1775
2785.90 1584
2786.40 1602
2786.90 1691
2787.39 1674
2787.89 1692
2788.39 1638
2788.89 1734
2789.39 1876
2789.88 1768
2790.38 1732
2790.88 1649
2791.38 1427
2791.88 1471
2792.37 1577
2792.87 1654
2793.37 1694
2793.87 1761
2794.37 1775
2794.87 1865
2795.37 1902
2795.86 2007
2796.36 2277
2796.86 2080
2797.36 2468
2797.86 2569
2798.36 2482
2798.86 2583
2799.35 2782
2799.85 2942
2800.35 2974
2800.85 2979
2801.35 2960
2801.85 2760
2802.35 2706
2802.85 2531
2803.35 2367
2803.85 2195
2804.35 2236
2804.85 2055
2805.34 2170
2805.84 2331
2806.34 2321
2806.84 2465
2807.34 2635
2807.84 2828
2808.34 2919
2808.84 3191
2809.34 3268
2809.84 3663
2810.34 3802
2810.84 3698
2811.34 3689
2811.84 3549
2812.34 3513
2812.84 3363
2813.34 2928
2813.84 2841
2814.34 2861
2814.84 2331
2815.34 2201
2815.84 2139
2816.34 1866
2816.84 1907
2817.34 1794
2817.84 1876
2818.35 1991
2818.85 1951
2819.35 1785
2819.85 1858
2820.35 1921
2820.85 1980
2821.35 1851
2821.85 1853
2822.35 1791
2822.85 1927
2823.35 1787
2823.85 1820
2824.36 1748
2824.86 1774
2825.36 1766
2825.86 1680
2826.36 1599
2826.86 1761
2827.36 1752
2827.86 1712
2828.37 1689
2828.87 1693
2829.37 1754
2829.87 1683
2830.37 1685
2830.87 1749
2831.38 1818
2831.88 1872
2832.38 1779
2832.88 1655
2833.38 1749
2833.88 1791
2834.39 1722
2834.89 1794
2835.39 1733
2835.89 1821
2836.40 1645
2836.90 1574
2837.40 1648
2837.90 1776
2838.40 1859
2838.91 1849
2839.41 2065
2839.91 1896
2840.41 1799
2840.92 1592
2841.42 1736
2841.92 1730
2842.42 1680
2842.93 1812
2843.43 1735
2843.93 1653
2844.44 1687
2844.94 1701
2845.44 1813
2845.94 1832
2846.45 1703
2846.95 1756
2847.45 1943
2847.96 1924
2848.46 1829
2848.96 1913
2849.47 2013
2849.97 1963
2850.47 1900
2850.98 2023
2851.48 1937
2851.98 1877
2852.49 1747
2852.99 1824
2853.50 1796
2854.00 1761
2854.50 1588
2855.01 1558
2855.51 1487
2856.01 1646
2856.52 1668
2857.02 1667
2857.53 1566
2858.03 1612
2858.53 1627
2859.04 1601
2859.54 1613
2860.05 1513
2860.55 1575
2861.06 1586
2861.56 1587
2862.06 1547
2862.57 1641
2863.07 1672
2863.58 1449
2864.08 1518
2864.59 1556
2865.09 1512
2865.60 1549
2866.10 1546
2866.61 1511
2867.11 1517
2867.62 1640
2868.12 1517
2868.63 1649
2869.13 1773
2869.64 1660
2870.14 1560
2870.65 1648
2871.15 1795
2871.66 1762
2872.16 1857
2872.67 1687
2873.17 1815
2873.68 1649
2874.18 1641
2874.69 1672
2875.20 1819
2875.70 1860
2876.21 1881
2876.71 1880
2877.22 1761
2877.72 1817
2878.23 1741
2878.74 1832
2879.24 1747
2879.75 1846
2880.25 1837
2880.76 2081
2881.27 2011
2881.77 1935
2882.28 2220
2882.79 2168
2883.29 2268
2883.80 2377
2884.30 2134
2884.81 2396
2885.32 2671
2885.82 2644
2886.33 2532
2886.84 2613
2887.34 2617
2887.85 2794
2888.36 2768
2888.86 2748
2889.37 2898
2889.88 2993
2890.38 2911
2890.89 2767
2891.40 2766
2891.91 2657
2892.41 2460
2892.92 2119
2893.43 2072
2893.93 2070
2894.44 1923
2894.95 1831
2895.46 1835
2895.96 1925
2896.47 1933
2896.98 1846
2897.49 1901
2897.99 1867
2898.50 1828
2899.01 2041
2899.52 2139
2900.03 2176
2900.53 2011
2901.04 1898
2901.55 1845
2902.06 1889
2902.56 1914
2903.07 1846
2903.58 1684
2904.09 1853
2904.60 1964
2905.11 1865
2905.61 1919
2906.12 1810
2906.63 1941
2907.14 2032
2907.65 2115
2908.16 2030
2908.66 2080
2909.17 1864
2909.68 1841
2910.19 1903
2910.70 1927
2911.21 1938
2911.72 1934
2912.23 1858
2912.73 1725
2913.24 1747
2913.75 1792
2914.26 1970
2914.77 1834
2915.28 1812
2915.79 1889
2916.30 1930
2916.81 1881
2917.32 1810
2917.83 1749
2918.33 1909
2918.84 1880
2919.35 1859
2919.86 1869
2920.37 1935
2920.88 2157
2921.39 1920
2921.90 1887
2922.41 2043
2922.92 2168
2923.43 2284
2923.94 2357
2924.45 2375
2924.96 2593
2925.47 2779
2925.98 2897
2926.49 3000
2927.00 3155
2927.51 3290
2928.02 3341
2928.53 3176
2929.04 3127
2929.55 3005
2930.06 2896
2930.57 2546
2931.08 2352
2931.59 2127
2932.11 1951
2932.62 1961
2933.13 2037
2933.64 1918
2934.15 1870
2934.66 1873
2935.17 1826
2935.68 1873
2936.19 1622
2936.70 1768
2937.21 1762
2937.72 1782
2938.24 1883
2938.75 1817
2939.26 1745
2939.77 1718
2940.28 1770
2940.79 1659
2941.30 1757
2941.81 1755
2942.33 1749
2942.84 1681
2943.35 1726
2943.86 1899
2944.37 1901
2944.88 1921
2945.40 2221
2945.91 2125
2946.42 2007
2946.93 2125
2947.44 2221
2947.96 2120
2948.47 2163
2948.98 2212
2949.49 2218
2950.00 2223
2950.52 2348
2951.03 2103
2951.54 2037
2952.05 2194
2952.57 1981
2953.08 1960
2953.59 1910
2954.10 1879
2954.62 1653
2955.13 1689
2955.64 1755
2956.15 1741
2956.67 1773
2957.18 1776
2957.69 1719
2958.20 1861
2958.72 1773
2959.23 1773
2959.74 1974
2960.26 1760
2960.77 1973
2961.28 2079
2961.80 1841
2962.31 2013
2962.82 2027
2963.34 1920
2963.85 2097
2964.36 2099
2964.88 2006
2965.39 2068
2965.90 1925
2966.42 1792
2966.93 2001
2967.44 2001
2967.96 1924
2968.47 1923
2968.98 1824
2969.50 1753
2970.01 1636
2970.53 1677
2971.04 1778
2971.55 1653
2972.07 1716
2972.58 1755
2973.10 1730
2973.61 1781
2974.12 1765
2974.64 1752
2975.15 1679
2975.67 1804
2976.18 1759
2976.70 1638
2977.21 1642
2977.73 1553
2978.24 1596
2978.75 1808
2979.27 1709
2979.78 1593
2980.30 1669
2980.81 1632
2981.33 1689
2981.84 1853
2982.36 1872
2982.87 1821
2983.39 1700
2983.90 1783
2984.42 1851
2984.93 1929
2985.45 1898
2985.96 1828
2986.48 1898
2987.00 1954
2987.51 1998
2988.03 2077
2988.54 1907
2989.06 2087
2989.57 2144
2990.09 2097
2990.60 2011
2991.12 2018
2991.64 1984
2992.15 2105
2992.67 2031
2993.18 2190
2993.70 2304
2994.21 2289
2994.73 2246
2995.25 2399
2995.76 2345
2996.28 2364
2996.80 2264
2997.31 2344
2997.83 2448
2998.34 2441
2998.86 2530
2999.38 2498
2999.89 2554
3000.41 2619
3000.93 2383
3001.44 2397
3001.96 2479
3002.48 2389
3002.99 2239
3003.51 2450
3004.03 2509
3004.54 2371
3005.06 2487
3005.58 2547
3006.09 2625
3006.61 2694
3007.13 2774
3007.65 2798
3008.16 2697
3008.68 2684
3009.20 2744
3009.71 2503
3010.23 2496
3010.75 2265
3011.27 2083
3011.78 1959
3012.30 1887
3012.82 1835
3013.34 1900
3013.85 1954
3014.37 1863
3014.89 1775
3015.41 1671
3015.93 1777
3016.44 1824
3016.96 1801
3017.48 1893
3018.00 2061
3018.52 1942
3019.03 1930
3019.55 1921
3020.07 2010
3020.59 2014
3021.11 2084
3021.63 1960
3022.14 2163
3022.66 2031
3023.18 1938
3023.70 1971
3024.22 2216
3024.74 2338
3025.25 2334
3025.77 2245
3026.29 2227
3026.81 2262
3027.33 2364
3027.85 2373
3028.37 2401
3028.89 2369
3029.41 2151
3029.92 2077
3030.44 2047
3030.96 2104
3031.48 1917
3032.00 1830
3032.52 1752
3033.04 1825
3033.56 1924
3034.08 1868
3034.60 1836
3035.12 2023
3035.64 1945
3036.16 2062
3036.68 2012
3037.20 2062
3037.72 1939
3038.24 1957
3038.76 2001
3039.28 1890
3039.80 1972
3040.32 2009
3040.84 1920
3041.36 1764
3041.88 1828
3042.40 1843
3042.92 1739
3043.44 1711
3043.96 1853
3044.48 1794
3045.00 1707
3045.52 1618
3046.04 1577
3046.56 1584
3047.08 1688
3047.60 1732
3048.12 1591
3048.64 1598
3049.16 1700
3049.68 1821
3050.20 1678
3050.72 1630
3051.24 1657
3051.77 1686
3052.29 1705
3052.81 1675
3053.33 1643
3053.85 1721
3054.37 1811
3054.89 1612
3055.41 1583
3055.93 1731
3056.46 1701
3056.98 1803
3057.50 1823
3058.02 1719
3058.54 1725
3059.06 1833
3059.58 1705
3060.11 1579
3060.63 1605
3061.15 1666
3061.67 1794
3062.19 1718
3062.71 1688
3063.24 1670
3063.76 1658
3064.28 1817
3064.80 1780
3065.32 1726
3065.85 1838
3066.37 1987
3066.89 1895
3067.41 1777
3067.94 1884
3068.46 1691
3068.98 1554
3069.50 1760
3070.03 1851
3070.55 1746
3071.07 1878
3071.59 1804
3072.12 1829
3072.64 1898
3073.16 1844
3073.68 1846
3074.21 1883
3074.73 1843
3075.25 1856
3075.78 1922
3076.30 1782
3076.82 1843
3077.34 1915
3077.87 1928
3078.39 1812
3078.91 1815
3079.44 1810
3079.96 1804
3080.48 1858
3081.01 1946
3081.53 2159
3082.05 2247
3082.58 2039
3083.10 1915
3083.63 1946
3084.15 1875
3084.67 2159
3085.20 2151
3085.72 1946
3086.24 1890
3086.77 2061
3087.29 1915
3087.82 1844
3088.34 1883
3088.86 1869
3089.39 1810
3089.91 1701
3090.44 1967
3090.96 2025
3091.49 2035
3092.01 1910
3092.53 1753
3093.06 1769
3093.58 1798
3094.11 1790
3094.63 1839
3095.16 1982
3095.68 1907
3096.21 1900
3096.73 1937
3097.26 1929
3097.78 1986
3098.31 2008
3098.83 2080
3099.36 2187
3099.88 2249
3100.41 2374
3100.93 2366
3101.46 2574
3101.98 2737
3102.51 3032
3103.03 3216
3103.56 3388
3104.08 3699
3104.61 4066
3105.13 4275
3105.66 4428
3106.18 3958
3106.71 3505
3107.24 3667
3107.76 3403
3108.29 2970
3108.81 3058
3109.34 2736
3109.86 2464
3110.39 2206
3110.92 2090
3111.44 2126
3111.97 1998
3112.49 2111
3113.02 2048
3113.55 2059
3114.07 1981
3114.60 2140
3115.12 2076
3115.65 1861
3116.18 1893
3116.70 1893
3117.23 1968
3117.76 1786
3118.28 1734
3118.81 1769
3119.34 1794
3119.86 1779
3120.39 1683
3120.92 1651
3121.44 1656
3121.97 1693
3122.50 1819
3123.02 1865
3123.55 1757
3124.08 1778
3124.61 1796
3125.13 1745
3125.66 1837
3126.19 1822
3126.72 1855
3127.24 1811
3127.77 1652
3128.30 1737
3128.82 1809
3129.35 1781
3129.88 1728
3130.41 1640
3130.93 1750
3131.46 1690
3131.99 1714
3132.52 1656
3133.05 1700
3133.57 1598
3134.10 1631
3134.63 1516
3135.16 1618
3135.69 1549
3136.21 1662
3136.74 1666
3137.27 1776
3137.80 1680
3138.33 1742
3138.85 1731
3139.38 1723
3139.91 1669
3140.44 1771
3140.97 1802
3141.50 1780
3142.03 1621
3142.55 1641
3143.08 1642
3143.61 1533
3144.14 1636
3144.67 1557
3145.20 1510
3145.73 1591
3146.26 1590
3146.79 1676
3147.31 1741
3147.84 1820
3148.37 1587
3148.90 1676
3149.43 2021
3149.96 2072
3150.49 1817
3151.02 1877
3151.55 2063
3152.08 1941
3152.61 1901
3153.14 1914
3153.67 1760
3154.20 1744
3154.73 1746
3155.25 1672
3155.78 1657
3156.31 1755
3156.84 1803
3157.37 1744
3157.90 1841
3158.43 1798
3158.96 1821
3159.49 1749
3160.02 1869
3160.55 1898
3161.08 1746
3161.61 1714
3162.14 1760
3162.68 1748
3163.21 1698
3163.74 1819
3164.27 1713
3164.80 1670
3165.33 1672
3165.86 1556
3166.39 1659
3166.92 1722
3167.45 1586
3167.98 1738
3168.51 1625
3169.04 1494
3169.57 1700
3170.10 1598
3170.64 1548
3171.17 1584
3171.70 1652
3172.23 1661
3172.76 1701
3173.29 1645
3173.82 1686
3174.35 1584
3174.88 1661
3175.42 1554
3175.95 1579
3176.48 1566
3177.01 1600
3177.54 1614
3178.07 1832
3178.61 1806
3179.14 1781
3179.67 1705
3180.20 1479
3180.73 1594
3181.26 1589
3181.80 1532
3182.33 1557
3182.86 1729
3183.39 1725
3183.92 1815
3184.46 1710
3184.99 1896
3185.52 1682
3186.05 1629
3186.59 1551
3187.12 1522
3187.65 1597
3188.18 1460
3188.72 1491
3189.25 1560
3189.78 1687
3190.31 1712
3190.85 1740
3191.38 1646
3191.91 1620
3192.44 1638
3192.98 1649
3193.51 1504
3194.04 1699
3194.58 1524
3195.11 1615
3195.64 1644
3196.17 1608
3196.71 1630
3197.24 1700
3197.77 1725
3198.31 1658
3198.84 1734
3199.37 1716
3199.91 1776
3200.44 1752
3200.98 1718
3201.51 1771
3202.04 1809
3202.58 1925
3203.11 2061
3203.64 1917
3204.18 2018
3204.71 2098
3205.24 2029
3205.78 1930
3206.31 1797
3206.85 1756
3207.38 1838
3207.91 1921
3208.45 1938
3208.98 1835
3209.52 2087
3210.05 2000
3210.59 1903
3211.12 2106
3211.65 2211
3212.19 2147
3212.72 2366
3213.26 2465
3213.79 2100
3214.33 2218
3214.86 2235
3215.40 2236
3215.93 2267
3216.47 2140
3217.00 2018
3217.54 1938
3218.07 1747
3218.61 1660
3219.14 1696
3219.68 1690
3220.21 1812
3220.75 1792
3221.28 1706
3221.82 1811
3222.35 1868
3222.89 1977
3223.42 1928
3223.96 1763
3224.49 1820
3225.03 1862
3225.57 1865
3226.10 2006
3226.64 1970
3227.17 2071
3227.71 1980
3228.24 1957
3228.78 1911
3229.32 1966
3229.85 1808
3230.39 1974
3230.92 1855
3231.46 1740
3232.00 1793
3232.53 1549
3233.07 1620
3233.60 1642
3234.14 1586
3234.68 1591
3235.21 1599
3235.75 1622
3236.29 1601
3236.82 1691
3237.36 1848
3237.90 1899
3238.43 1736
3238.97 1750
3239.51 1831
3240.04 1986
3240.58 2015
3241.12 1926
3241.65 1913
3242.19 1934
3242.73 1883
3243.26 1910
3243.80 1942
3244.34 1848
3244.88 1750
3245.41 1751
3245.95 1708
3246.49 1729
3247.02 1735
3247.56 1721
3248.10 1710
3248.64 1762
3249.17 1721
3249.71 1781
3250.25 1841
3250.79 1795
3251.33 1804
3251.86 1802
3252.40 1783
3252.94 1825
3253.48 1810
3254.01 1856
3254.55 1880
3255.09 1831
3255.63 1775
3256.17 1839
3256.70 1907
3257.24 1940
3257.78 1936
3258.32 1851
3258.86 2028
3259.40 2035
3259.93 1905
3260.47 1985
3261.01 2109
3261.55 2099
3262.09 2217
3262.63 2311
3263.17 2162
3263.70 2332
3264.24 2523
3264.78 2482
3265.32 2590
3265.86 2983
3266.40 3068
3266.94 3126
3267.48 3182
3268.02 3271
3268.56 3277
3269.09 3142
3269.63 3450
3270.17 3401
3270.71 3143
3271.25 2982
3271.79 3019
3272.33 2805
3272.87 2401
3273.41 2133
3273.95 2174
3274.49 2135
3275.03 1992
3275.57 2054
3276.11 2087
3276.65 2037
3277.19 1915
3277.73 1976
3278.27 2184
3278.81 1989
3279.35 2027
3279.89 2018
3280.43 2122
3280.97 2144
3281.51 1985
3282.05 2166
3282.59 2087
3283.13 1999
3283.67 2080
3284.21 2120
3284.75 1947
3285.29 2068
3285.83 2354
3286.37 2286
3286.91 2203
3287.45 2296
3287.99 2271
3288.53 2358
3289.08 2295
3289.62 2175
3290.16 2097
3290.70 2114
3291.24 2231
3291.78 2274
3292.32 1991
3292.86 1911
3293.40 2107
3293.95 2397
3294.49 2402
3295.03 2450
3295.57 2523
3296.11 2545
3296.65 2766
3297.19 3031
3297.73 2862
3298.28 2835
3298.82 2929
3299.36 2842
3299.90 2693
3300.44 2577
3300.99 2394
3301.53 2252
3302.07 2413
3302.61 2437
3303.15 2348
3303.69 2189
3304.24 2084
3304.78 2178
3305.32 2189
3305.86 2054
3306.41 2270
3306.95 1945
3307.49 2034
3308.03 1967
3308.58 1946
3309.12 1952
3309.66 1928
3310.20 1893
3310.75 1923
3311.29 1907
3311.83 1981
3312.37 1863
3312.92 1929
3313.46 1787
3314.00 1729
3314.54 1792
3315.09 1784
3315.63 1829
3316.17 1801
3316.72 1942
3317.26 1878
3317.80 1993
3318.35 1993
3318.89 2072
3319.43 2151
3319.98 2097
3320.52 2027
3321.06 2096
3321.61 2036
3322.15 2176
3322.69 2089
3323.24 2052
3323.78 2200
3324.33 2238
3324.87 2145
3325.41 2152
3325.96 2194
3326.50 2311
3327.04 2216
3327.59 2019
3328.13 2099
3328.68 2128
3329.22 1998
3329.76 1914
3330.31 1976
3330.85 1963
3331.40 1939
3331.94 2095
3332.49 2158
3333.03 2249
3333.58 2444
3334.12 2631
3334.66 2815
3335.21 3033
3335.75 3222
3336.30 3836
3336.84 4217
3337.39 4314
3337.93 4348
3338.48 4509
3339.02 4586
3339.57 4475
3340.11 4627
3340.66 4308
3341.20 3949
3341.75 3671
3342.29 3206
3342.84 3059
3343.38 2663
3343.93 2431
3344.47 2352
3345.02 2202
3345.57 2000
3346.11 1924
3346.66 1879
3347.20 1917
3347.75 1762
3348.29 1834
3348.84 1914
3349.38 1867
3349.93 1725
3350.48 1739
3351.02 1806
3351.57 1861
3352.11 1830
3352.66 1824
3353.21 1797
3353.75 1877
3354.30 1978
3354.84 1849
3355.39 1983
3355.94 1895
3356.48 1998
3357.03 1961
3357.58 1974
3358.12 1899
3358.67 1881
3359.22 1957
3359.76 1910
3360.31 1816
3360.86 1864
3361.40 1748
3361.95 1911
3362.50 1807
3363.04 1752
3363.59 1699
3364.14 1533
3364.68 1714
3365.23 1745
3365.78 1826
3366.33 1676
3366.87 1641
3367.42 1714
3367.97 1727
3368.51 1760
3369.06 1704
3369.61 1728
3370.16 1714
3370.70 1661
3371.25 1715
3371.80 1742
3372.35 1818
3372.90 1857
3373.44 1813
3373.99 1817
3374.54 1710
3375.09 1678
3375.63 1720
3376.18 1754
3376.73 1739
3377.28 1855
3377.83 1884
3378.37 1746
3378.92 1621
3379.47 1655
3380.02 1615
3380.57 1677
3381.12 1511
3381.66 1540
3382.21 1556
3382.76 1623
3383.31 1617
3383.86 1613
3384.41 1503
3384.96 1553
3385.50 1529
3386.05 1464
3386.60 1513
3387.15 1571
3387.70 1580
3388.25 1585
3388.80 1512
3389.35 1445
3389.90 1544
3390.44 1506
3390.99 1482
3391.54 1609
3392.09 1564
3392.64 1612
3393.19 1557
3393.74 1589
3394.29 1748
3394.84 1680
3395.39 1634
3395.94 1720
3396.49 1691
3397.04 1491
3397.59 1601
3398.14 1394
3398.69 1456
3399.24 1595
3399.79 1575
3400.34 1535
3400.89 1454
3401.44 1415
3401.99 1409
3402.54 1368
3403.09 1388
3403.64 1688
3404.19 1597
3404.74 1608
3405.29 1372
3405.84 1469
3406.39 1537
3406.94 1504
3407.49 1489
3408.04 1366
3408.59 1355
3409.14 1440
3409.69 1347
3410.24 1381
3410.79 1549
3411.34 1444
3411.89 1339
3412.45 1297
3413.00 1440
3413.55 1389
3414.10 1444
3414.65 1546
3415.20 1745
3415.75 1456
3416.30 1468
3416.85 1522
3417.41 1479
3417.96 1389
3418.51 1415
3419.06 1534
3419.61 1482
3420.16 1514
3420.71 1614
3421.27 1558
3421.82 1588
3422.37 1493
3422.92 1556
3423.47 1648
3424.02 1653
3424.58 1662
3425.13 1629
3425.68 1707
3426.23 1610
3426.78 1656
3427.34 1825
3427.89 1744
3428.44 1658
3428.99 1475
3429.55 1457
3430.10 1494
3430.65 1636
3431.20 1569
3431.76 1547
3432.31 1511
3432.86 1544
3433.41 1440
3433.97 1509
3434.52 1554
3435.07 1514
3435.62 1527
3436.18 1578
3436.73 1513
3437.28 1553
3437.84 1536
3438.39 1375
3438.94 1519
3439.49 1618
3440.05 1674
3440.60 1707
3441.15 1465
3441.71 1545
3442.26 1599
3442.81 1568
3443.37 1691
3443.92 1632
3444.47 1492
3445.03 1667
3445.58 1529
3446.13 1557
3446.69 1386
3447.24 1372
3447.80 1456
3448.35 1530
3448.90 1448
3449.46 1511
3450.01 1545
3450.57 1555
3451.12 1439
3451.67 1449
3452.23 1509
3452.78 1428
3453.34 1373
3453.89 1498
3454.44 1522
3455.00 1440
3455.55 1494
3456.11 1442
3456.66 1400
3457.22 1468
3457.77 1410
3458.33 1438
3458.88 1450
3459.43 1503
3459.99 1483
3460.54 1560
3461.10 1508
3461.65 1417
3462.21 1381
3462.76 1476
3463.32 1436
3463.87 1403
3464.43 1478
3464.98 1487
3465.54 1473
3466.09 1526
3466.65 1457
3467.21 1462
3467.76 1382
3468.32 1523
3468.87 1541
3469.43 1533
3469.98 1548
3470.54 1530
3471.09 1544
3471.65 1568
3472.20 1604
3472.76 1393
3473.32 1590
3473.87 1541
3474.43 1392
3474.98 1471
3475.54 1511
3476.10 1536
3476.65 1576
3477.21 1623
3477.76 1599
3478.32 1674
3478.88 1720
3479.43 1639
3479.99 1675
3480.55 1759
3481.10 1702
3481.66 1729
3482.22 1632
3482.77 1862
3483.33 1765
3483.89 1710
3484.44 1788
3485.00 1642
3485.56 1714
3486.11 1815
3486.67 1692
3487.23 1680
3487.78 1779
3488.34 1627
3488.90 1745
3489.45 1878
3490.01 1769
3490.57 2090
3491.13 2388
3491.68 2383
3492.24 2369
3492.80 2607
3493.35 2650
3493.91 2722
3494.47 2868
3495.03 3039
3495.58 2946
3496.14 2861
3496.70 2799
3497.26 2840
3497.82 2905
3498.37 2834
3498.93 2704
3499.49 2911
3500.05 2982
3500.61 3034
3501.16 2974
3501.72 3124
3502.28 3412
3502.84 3471
3503.40 3386
3503.95 3186
3504.51 2839
3505.07 2881
3505.63 2836
3506.19 2885
3506.75 2592
3507.30 2624
3507.86 2595
3508.42 2470
3508.98 2408
3509.54 2397
3510.10 2416
3510.66 2185
3511.22 2038
3511.77 2042
3512.33 2071
3512.89 2032
3513.45 1956
3514.01 1801
3514.57 1881
3515.13 1861
3515.69 1952
3516.25 2062
3516.81 1895
3517.37 1814
3517.92 1847
3518.48 1710
3519.04 1748
3519.60 1746
3520.16 1955
3520.72 1994
3521.28 1921
3521.84 1881
3522.40 1910
3522.96 1872
3523.52 1884
3524.08 2037
3524.64 1877
3525.20 2035
3525.76 2118
3526.32 2049
3526.88 2157
3527.44 2083
3528.00 1993
3528.56 1957
3529.12 1924
3529.68 1793
3530.24 1826
3530.80 1765
3531.36 1795
3531.92 1824
3532.48 1657
3533.04 1637
3533.60 1761
3534.17 1652
3534.73 1558
3535.29 1574
3535.85 1647
3536.41 1763
3536.97 1821
3537.53 1683
3538.09 1719
3538.65 1597
3539.21 1704
3539.77 1827
3540.34 1816
3540.90 1858
3541.46 1804
3542.02 1846
3542.58 2032
3543.14 1920
3543.70 2024
3544.26 2050
3544.83 2091
3545.39 2128
3545.95 2089
3546.51 2032
3547.07 2034
3547.63 2069
3548.20 1799
3548.76 1804
3549.32 1845
3549.88 1810
3550.44 1743
3551.01 1762
3551.57 1763
3552.13 1735
3552.69 1650
3553.25 1536
3553.82 1592
3554.38 1522
3554.94 1507
3555.50 1430
3556.07 1386
3556.63 1561
3557.19 1692
3557.75 1576
3558.32 1496
3558.88 1604
3559.44 1577
3560.00 1675
3560.57 1631
3561.13 1603
3561.69 1547
3562.26 1623
3562.82 1680
3563.38 1738
3563.94 1556
3564.51 1687
3565.07 1640
3565.63 1636
3566.20 1608
3566.76 1575
3567.32 1499
3567.89 1507
3568.45 1688
3569.01 1644
3569.58 1376
3570.14 1409
3570.70 1438
3571.27 1435
3571.83 1381
3572.39 1487
3572.96 1503
3573.52 1469
3574.09 1447
3574.65 1437
3575.21 1503
3575.78 1431
3576.34 1567
3576.91 1530
3577.47 1560
3578.03 1578
3578.60 1623
3579.16 1474
3579.73 1515
3580.29 1453
3580.86 1543
3581.42 1515
3581.98 1504
3582.55 1495
3583.11 1457
3583.68 1498
3584.24 1494
3584.81 1483
3585.37 1356
3585.94 1408
3586.50 1494
3587.07 1464
3587.63 1528
3588.20 1580
3588.76 1520
3589.33 1472
3589.89 1442
3590.46 1408
3591.02 1427
3591.59 1605
3592.15 1609
3592.72 1600
3593.28 1486
3593.85 1528
3594.41 1455
3594.98 1478
3595.54 1446
3596.11 1559
3596.68 1493
3597.24 1659
3597.81 1736
3598.37 1705
3598.94 1682
3599.50 1599
3600.07 1697
3600.64 1637
3601.20 1658
3601.77 1645
3602.33 1634
3602.90 1577
3603.47 1631
3604.03 1664
3604.60 1749
3605.16 1702
3605.73 1597
3606.30 1708
3606.86 1727
3607.43 1578
3608.00 1453
3608.56 1577
3609.13 1471
3609.70 1401
3610.26 1451
3610.83 1392
3611.40 1390
3611.96 1487
3612.53 1430
3613.10 1527
3613.66 1599
3614.23 1709
3614.80 1813
3615.36 1966
3615.93 2004
3616.50 2218
3617.07 2645
3617.63 2803
3618.20 3102
3618.77 3621
3619.34 3838
3619.90 4020
3620.47 4024
3621.04 4312
3621.61 4467
3622.17 4258
3622.74 3810
3623.31 3673
3623.88 3337
3624.44 2905
3625.01 2551
3625.58 2251
3626.15 2036
3626.72 1804
3627.28 1758
3627.85 1819
3628.42 1802
3628.99 1830
3629.56 1778
3630.12 1591
3630.69 1456
3631.26 1529
3631.83 1557
3632.40 1570
3632.97 1611
3633.53 1609
3634.10 1538
3634.67 1458
3635.24 1467
3635.81 1532
3636.38 1568
3636.95 1574
3637.52 1622
3638.08 1487
3638.65 1440
3639.22 1486
3639.79 1612
3640.36 1526
3640.93 1578
3641.50 1803
3642.07 1880
3642.64 1967
3643.21 1883
3643.78 1758
3644.34 1763
3644.91 1884
3645.48 1896
3646.05 1976
3646.62 1973
3647.19 1991
3647.76 2090
3648.33 2121
3648.90 2066
3649.47 1938
3650.04 1958
3650.61 1870
3651.18 1898
3651.75 1927
3652.32 1834
3652.89 1927
3653.46 1960
3654.03 1879
3654.60 1947
3655.17 1959
3655.74 2064
3656.31 2077
3656.88 2019
3657.45 1853
3658.02 1793
3658.59 1950
3659.16 2020
3659.73 2035
3660.30 2109
3660.87 2020
3661.45 2055
3662.02 2090
3662.59 2019
3663.16 1812
3663.73 1852
3664.30 1739
3664.87 1629
3665.44 1614
3666.01 1598
3666.58 1592
3667.15 1703
3667.73 1671
3668.30 1509
3668.87 1590
3669.44 1713
3670.01 1699
3670.58 1581
3671.15 1611
3671.73 1548
3672.30 1575
3672.87 1558
3673.44 1658
3674.01 1599
3674.58 1718
3675.16 1729
3675.73 1708
3676.30 1664
3676.87 1686
3677.44 1658
3678.01 1737
3678.59 1869
3679.16 1762
3679.73 1762
3680.30 1846
3680.88 1828
3681.45 1807
3682.02 1790
3682.59 1730
3683.16 1702
3683.74 1717
3684.31 1622
3684.88 1729
3685.45 1669
3686.03 1695
3686.60 1708
3687.17 1663
3687.74 1651
3688.32 1750
3688.89 1850
3689.46 1845
3690.04 1873
3690.61 2021
3691.18 2175
3691.76 2114
3692.33 2248
3692.90 2177
3693.47 2077
3694.05 2028
3694.62 1903
3695.19 1735
3695.77 1726
3696.34 1695
3696.91 1690
3697.49 1652
3698.06 1658
3698.64 1643
3699.21 1597
3699.78 1680
3700.36 1670
3700.93 1554
3701.50 1478
3702.08 1530
3702.65 1559
3703.23 1579
3703.80 1543
3704.37 1517
3704.95 1606
3705.52 1555
3706.10 1542
3706.67 1540
3707.24 1538
3707.82 1676
3708.39 1648
3708.97 1715
3709.54 1685
3710.12 1670
3710.69 1641
3711.27 1699
3711.84 1651
3712.41 1748
3712.99 1564
3713.56 1583
3714.14 1774
3714.71 1782
3715.29 1818
3715.86 1805
3716.44 1763
3717.01 1745
3717.59 1664
3718.16 1766
3718.74 1666
3719.31 1619
3719.89 1703
3720.46 1675
3721.04 1525
3721.61 1547
3722.19 1439
3722.77 1668
3723.34 1474
3723.92 1602
3724.49 1550
3725.07 1375
3725.64 1452
3726.22 1607
3726.79 1512
3727.37 1428
3727.95 1520
3728.52 1582
3729.10 1603
3729.67 1661
3730.25 1745
3730.83 1820
3731.40 1687
3731.98 1906
3732.56 2129
3733.13 2144
3733.71 2267
3734.28 2243
3734.86 2419
3735.44 2415
3736.01 2291
3736.59 2542
3737.17 2627
3737.74 2376
3738.32 2256
3738.90 1991
3739.47 1967
3740.05 1932
3740.63 1752
3741.20 1889
3741.78 1708
3742.36 1672
3742.93 1667
3743.51 1645
3744.09 1690
3744.67 1524
3745.24 1512
3745.82 1502
3746.40 1507
3746.97 1538
3747.55 1433
3748.13 1498
3748.71 1578
3749.28 1648
3749.86 1571
3750.44 1551
3751.02 1476
3751.59 1475
3752.17 1533
3752.75 1543
3753.33 1495
3753.91 1483
3754.48 1543
3755.06 1475
3755.64 1457
3756.22 1504
3756.80 1394
3757.37 1275
3757.95 1389
3758.53 1493
3759.11 1406
3759.69 1403
3760.27 1476
3760.84 1468
3761.42 1532
3762.00 1669
3762.58 1766
3763.16 1529
3763.74 1563
3764.31 1669
3764.89 1593
3765.47 1630
3766.05 1673
3766.63 1636
3767.21 1671
3767.79 1674
3768.37 1633
3768.95 1621
3769.52 1793
3770.10 1609
3770.68 1547
3771.26 1594
3771.84 1673
3772.42 1602
3773.00 1550
3773.58 1634
3774.16 1670
3774.74 1435
3775.32 1501
3775.90 1475
3776.48 1601
3777.06 1573
3777.64 1456
3778.22 1521
3778.80 1519
3779.38 1620
3779.96 1519
3780.54 1369
3781.12 1471
3781.70 1408
3782.28 1384
3782.86 1527
3783.44 1449
3784.02 1470
3784.60 1390
3785.18 1421
3785.76 1468
3786.34 1471
3786.92 1423
3787.50 1444
3788.08 1477
3788.66 1548
3789.24 1576
3789.82 1463
3790.40 1410
3790.98 1365
3791.56 1406
3792.14 1314
3792.72 1435
3793.30 1378
3793.89 1501
3794.47 1483
3795.05 1426
3795.63 1429
3796.21 1362
3796.79 1392
3797.37 1370
3797.95 1305
3798.53 1274
3799.12 1391
3799.70 1343
3800.28 1395
3800.86 1532
3801.44 1375
3802.02 1377
3802.60 1336
3803.19 1254
3803.77 1324
3804.35 1469
3804.93 1375
3805.51 1464
3806.10 1403
3806.68 1558
3807.26 1561
3807.84 1445
3808.42 1371
3809.01 1478
3809.59 1648
3810.17 1725
3810.75 1678
3811.33 1547
3811.92 1660
3812.50 1671
3813.08 1554
3813.66 1707
3814.25 1573
3814.83 1590
3815.41 1572
3815.99 1591
3816.58 1588
3817.16 1456
3817.74 1451
3818.32 1477
3818.91 1425
3819.49 1402
3820.07 1401
3820.66 1381
3821.24 1375
3821.82 1355
3822.41 1302
3822.99 1286
3823.57 1343
3824.16 1394
3824.74 1308
3825.32 1370
3825.91 1429
3826.49 1317
3827.07 1422
3827.66 1538
3828.24 1476
3828.82 1427
3829.41 1505
3829.99 1443
3830.57 1467
3831.16 1449
3831.74 1388
3832.33 1527
3832.91 1546
3833.49 1360
3834.08 1450
3834.66 1459
3835.25 1461
3835.83 1451
3836.41 1677
3837.00 1584
3837.58 1477
3838.17 1595
3838.75 1635
3839.34 1569
3839.92 1490
3840.50 1517
3841.09 1662
3841.67 1592
3842.26 1557
3842.84 1551
3843.43 1565
3844.01 1340
3844.60 1438
3845.18 1451
3845.77 1449
3846.35 1559
3846.94 1526
3847.52 1466
3848.11 1502
3848.69 1583
3849.28 1479
3849.86 1494
3850.45 1501
3851.03 1474
3851.62 1550
3852.20 1569
3852.79 1620
3853.37 1612
3853.96 1536
3854.55 1491
3855.13 1599
3855.72 1677
3856.30 1718
3856.89 1693
3857.47 1731
3858.06 1877
3858.65 1889
3859.23 2077
3859.82 2305
3860.40 2647
3860.99 2894
3861.58 3174
3862.16 3409
3862.75 3753
3863.33 4040
3863.92 4248
3864.51 4194
3865.09 4230
3865.68 4076
3866.27 3830
3866.85 3640
3867.44 3463
3868.03 2986
3868.61 2884
3869.20 2816
3869.79 2394
3870.37 2149
3870.96 1898
3871.55 1836
3872.13 1786
3872.72 1747
3873.31 1965
3873.89 1975
3874.48 1726
3875.07 1761
3875.66 1626
3876.24 1693
3876.83 1910
3877.42 1795
3878.00 1838
3878.59 1655
3879.18 1707
3879.77 1613
3880.35 1594
3880.94 1526
3881.53 1576
3882.12 1495
3882.70 1603
3883.29 1507
3883.88 1442
3884.47 1465
3885.06 1565
3885.64 1672
3886.23 1622
3886.82 1532
3887.41 1611
3888.00 1756
3888.58 1669
3889.17 1705
3889.76 1752
3890.35 1749
3890.94 1832
3891.53 2038
3892.11 2135
3892.70 2007
3893.29 1983
3893.88 2020
3894.47 1881
3895.06 1949
3895.65 1945
3896.23 2016
3896.82 2065
3897.41 2042
3898.00 1982
3898.59 1951
3899.18 1898
3899.77 1929
3900.36 2024
3900.95 1877
3901.53 1920
3902.12 1875
3902.71 1836
3903.30 1905
3903.89 1875
3904.48 1928
3905.07 1865
3905.66 1786
3906.25 1724
3906.84 1830
3907.43 1860
3908.02 1787
3908.61 1590
3909.20 1577
3909.79 1617
3910.38 1640
3910.97 1566
3911.56 1621
3912.15 1657
3912.74 1480
3913.33 1433
3913.92 1420
3914.51 1532
3915.10 1496
3915.69 1341
3916.28 1397
3916.87 1380
3917.46 1483
3918.05 1461
3918.64 1450
3919.23 1416
3919.82 1466
3920.41 1436
3921.00 1412
3921.59 1453
3922.18 1387
3922.77 1529
3923.36 1547
3923.95 1410
3924.55 1345
3925.14 1597
3925.73 1406
3926.32 1379
3926.91 1606
3927.50 1562
3928.09 1482
3928.68 1550
3929.27 1551
3929.87 1541
3930.46 1512
3931.05 1637
3931.64 1650
3932.23 1556
3932.82 1601
3933.41 1725
3934.01 1598
3934.60 1524
3935.19 1465
3935.78 1402
3936.37 1476
3936.96 1524
3937.56 1462
3938.15 1490
3938.74 1497
3939.33 1473
3939.92 1454
3940.52 1445
3941.11 1337
3941.70 1461
3942.29 1455
3942.88 1572
3943.48 1663
3944.07 1571
3944.66 1483
3945.25 1476
3945.85 1457
3946.44 1511
3947.03 1491
3947.62 1402
3948.22 1445
3948.81 1429
3949.40 1399
3949.99 1474
3950.59 1453
3951.18 1426
3951.77 1327
3952.37 1307
3952.96 1462
3953.55 1323
3954.15 1386
3954.74 1419
3955.33 1421
3955.93 1504
3956.52 1431
3957.11 1404
3957.71 1381
3958.30 1382
3958.89 1376
3959.49 1369
3960.08 1502
3960.67 1448
3961.27 1574
3961.86 1498
3962.45 1419
3963.05 1467
3963.64 1459
3964.23 1476
3964.83 1462
3965.42 1414
3966.02 1495
3966.61 1318
3967.20 1319
3967.80 1499
3968.39 1442
3968.99 1530
3969.58 1631
3970.18 1574
3970.77 1383
3971.36 1467
3971.96 1421
3972.55 1421
3973.15 1391
3973.74 1360
3974.34 1443
3974.93 1369
3975.53 1437
3976.12 1479
3976.72 1565
3977.31 1422
3977.91 1381
3978.50 1399
3979.10 1456
3979.69 1434
3980.29 1524
3980.88 1534
3981.48 1384
3982.07 1417
3982.67 1486
3983.26 1534
3983.86 1434
3984.45 1409
3985.05 1499
3985.64 1456
3986.24 1436
3986.83 1494
3987.43 1517
3988.03 1471
3988.62 1418
3989.22 1544
3989.81 1524
3990.41 1576
3991.00 1546
3991.60 1426
3992.20 1526
3992.79 1339
3993.39 1415
3993.98 1405
3994.58 1400
3995.18 1384
3995.77 1338
3996.37 1408
3996.97 1523
3997.56 1672
3998.16 1626
3998.75 1741
3999.35 1724
3999.95 1666
4000.54 1657
4001.14 1808
4001.74 1791
4002.33 1571
4002.93 1490
4003.53 1592
4004.12 1701
4004.72 1665
4005.32 1606
4005.92 1602
4006.51 1723
4007.11 1645
4007.71 1686
4008.30 1749
4008.90 1702
4009.50 1668
4010.10 1597
4010.69 1708
4011.29 1811
4011.89 1859
4012.49 1750
4013.08 1597
4013.68 1653
4014.28 1763
4014.88 1945
4015.47 2018
4016.07 2226
4016.67 2225
4017.27 2356
4017.86 2594
4018.46 2494
4019.06 2523
4019.66 2675
4020.26 2555
4020.85 2525
4021.45 2379
4022.05 2363
4022.65 2267
4023.25 2130
4023.85 1960
4024.44 1928
4025.04 1895
4025.64 1722
4026.24 1791
4026.84 1889
4027.44 1836
4028.03 1799
4028.63 1906
4029.23 1884
4029.83 1875
4030.43 1960
4031.03 2050
4031.63 2058
4032.23 2050
4032.83 2039
4033.42 1977
4034.02 1844
4034.62 1957
4035.22 1803
4035.82 1765
4036.42 1673
4037.02 1721
4037.62 1756
4038.22 1795
4038.82 1709
4039.42 1693
4040.02 1603
4040.62 1420
4041.22 1553
4041.82 1625
4042.41 1595
4043.01 1544
4043.61 1522
4044.21 1559
4044.81 1502
4045.41 1614
4046.01 1543
4046.61 1436
4047.21 1440
4047.81 1620
4048.41 1701
4049.01 1746
4049.61 1686
4050.21 1587
4050.82 1583
4051.42 1597
4052.02 1532
4052.62 1633
4053.22 1523
4053.82 1564
4054.42 1633
4055.02 1699
4055.62 1654
4056.22 1656
4056.82 1531
4057.42 1610
4058.02 1608
4058.62 1553
4059.22 1454
4059.83 1512
4060.43 1515
4061.03 1540
4061.63 1440
4062.23 1416
4062.83 1413
4063.43 1535
4064.03 1538
4064.63 1394
4065.24 1393
4065.84 1410
4066.44 1470
4067.04 1345
4067.64 1407
4068.24 1337
4068.85 1403
4069.45 1466
4070.05 1420
4070.65 1543
4071.25 1477
4071.85 1318
4072.46 1311
4073.06 1337
4073.66 1378
4074.26 1454
4074.86 1338
4075.47 1411
4076.07 1313
4076.67 1294
4077.27 1423
4077.88 1429
4078.48 1444
4079.08 1468
4079.68 1369
4080.29 1376
4080.89 1441
4081.49 1367
4082.09 1326
4082.70 1384
4083.30 1367
4083.90 1348
4084.50 1379
4085.11 1459
4085.71 1445
4086.31 1493
4086.92 1279
4087.52 1273
4088.12 1434
4088.72 1344
4089.33 1274
4089.93 1260
4090.53 1341
4091.14 1401
4091.74 1442
4092.34 1380
4092.95 1483
4093.55 1525
4094.16 1513
4094.76 1519
4095.36 1454
4095.97 1541
4096.57 1629
4097.17 1615
4097.78 1588
4098.38 1445
4098.98 1502
4099.59 1386
4100.19 1380
4100.80 1431
4101.40 1408
4102.00 1431
4102.61 1203
4103.21 1284
4103.82 1256
4104.42 1321
4105.03 1372
4105.63 1374
4106.23 1343
4106.84 1221
4107.44 1288
4108.05 1339
4108.65 1250
4109.26 1333
4109.86 1324
4110.47 1277
4111.07 1341
4111.68 1373
4112.28 1243
4112.89 1162
4113.49 1248
4114.10 1164
4114.70 1178
4115.31 1207
4115.91 1273
4116.52 1251
4117.12 1236
4117.73 1258
4118.33 1323
4118.94 1362
4119.54 1321
4120.15 1278
4120.75 1302
4121.36 1271
4121.97 1261
4122.57 1267
4123.18 1286
4123.78 1428
4124.39 1338
4124.99 1341
4125.60 1273
4126.21 1251
4126.81 1304
4127.42 1217
4128.02 1303
4128.63 1423
4129.24 1457
4129.84 1353
4130.45 1268
4131.05 1408
4131.66 1375
4132.27 1456
4132.87 1284
4133.48 1380
4134.09 1327
4134.69 1467
4135.30 1405
4135.91 1410
4136.51 1453
4137.12 1488
4137.73 1501
4138.33 1325
4138.94 1338
4139.55 1457
4140.15 1616
4140.76 1571
4141.37 1606
4141.97 1519
4142.58 1660
4143.19 1614
4143.80 1509
4144.40 1498
4145.01 1617
4145.62 1565
4146.22 1459
4146.83 1486
4147.44 1465
4148.05 1487
4148.65 1369
4149.26 1319
4149.87 1374
4150.48 1283
4151.09 1252
4151.69 1333
4152.30 1365
4152.91 1252
4153.52 1289
4154.12 1176
4154.73 1203
4155.34 1188
4155.95 1241
4156.56 1233
4157.16 1197
4157.77 1180
4158.38 1332
4158.99 1335
4159.60 1225
4160.21 1259
4160.81 1236
4161.42 1234
4162.03 1178
4162.64 1364
4163.25 1372
4163.86 1325
4164.47 1350
4165.08 1470
4165.68 1386
4166.29 1446
4166.90 1498
4167.51 1380
4168.12 1346
4168.73 1424
4169.34 1325
4169.95 1315
4170.56 1298
4171.16 1315
4171.77 1297
4172.38 1289
4172.99 1275
4173.60 1308
4174.21 1315
4174.82 1336
4175.43 1317
4176.04 1348
4176.65 1333
4177.26 1330
4177.87 1447
4178.48 1364
4179.09 1297
4179.70 1363
4180.31 1347
4180.92 1326
4181.53 1339
4182.14 1275
4182.75 1299
4183.36 1347
4183.97 1326
4184.58 1379
4185.19 1358
4185.80 1279
4186.41 1353
4187.02 1347
4187.63 1294
4188.24 1221
4188.85 1190
4189.46 1254
4190.07 1371
4190.68 1299
4191.29 1373
4191.90 1311
4192.51 1310
4193.13 1362
4193.74 1437
4194.35 1428
4194.96 1381
4195.57 1343
4196.18 1461
4196.79 1427
4197.40 1558
4198.01 1467
4198.62 1353
4199.24 1434
4199.85 1461
4200.46 1603
4201.07 1509
4201.68 1453
4202.29 1588
4202.90 1540
4203.52 1358
4204.13 1385
4204.74 1391
4205.35 1330
4205.96 1444
4206.57 1354
4207.19 1281
4207.80 1418
4208.41 1486
4209.02 1463
4209.63 1303
4210.25 1379
4210.86 1543
4211.47 1398
4212.08 1409
4212.69 1550
4213.31 1494
4213.92 1559
4214.53 1499
4215.14 1543
4215.76 1482
4216.37 1448
4216.98 1555
4217.59 1607
4218.21 1564
4218.82 1522
4219.43 1565
4220.04 1887
4220.66 2021
4221.27 2057
4221.88 2115
4222.50 2277
4223.11 2576
4223.72 2913
4224.33 2769
4224.95 3034
4225.56 3334
4226.17 3186
4226.79 3048
4227.40 3066
4228.01 3007
4228.63 2974
4229.24 2791
4229.85 2774
4230.47 2596
4231.08 2430
4231.69 2293
4232.31 2350
4232.92 2378
4233.54 2291
4234.15 2390
4234.76 2295
4235.38 2349
4235.99 2280
4236.61 2129
4237.22 2197
4237.83 2082
4238.45 2192
4239.06 2243
4239.68 1999
4240.29 1862
4240.90 1890
4241.52 1651
4242.13 1634
4242.75 1536
4243.36 1681
4243.98 1630
4244.59 1658
4245.21 1458
4245.82 1499
4246.43 1424
4247.05 1491
4247.66 1523
4248.28 1697
4248.89 1615
4249.51 1481
4250.12 1493
4250.74 1498
4251.35 1626
4251.97 1564
4252.58 1536
4253.20 1562
4253.81 1617
4254.43 1602
4255.04 1703
4255.66 1630
4256.28 1615
4256.89 1617
4257.51 1624
4258.12 1607
4258.74 1611
4259.35 1668
4259.97 1634
4260.58 1627
4261.20 1617
4261.82 1694
4262.43 1626
4263.05 1510
4263.66 1586
4264.28 1600
4264.90 1604
4265.51 1606
4266.13 1614
4266.74 1633
4267.36 1571
4267.98 1568
4268.59 1522
4269.21 1540
4269.82 1612
4270.44 1587
4271.06 1480
4271.67 1586
4272.29 1621
4272.91 1503
4273.52 1437
4274.14 1376
4274.76 1455
4275.37 1412
4275.99 1354
4276.61 1391
4277.22 1523
4277.84 1491
4278.46 1483
4279.08 1351
4279.69 1359
4280.31 1359
4280.93 1349
4281.54 1392
4282.16 1343
4282.78 1342
4283.40 1356
4284.01 1305
4284.63 1250
4285.25 1223
4285.87 1286
4286.48 1443
4287.10 1427
4287.72 1398
4288.34 1332
4288.95 1255
4289.57 1320
4290.19 1288
4290.81 1283
4291.43 1225
4292.04 1272
4292.66 1308
4293.28 1255
4293.90 1331
4294.52 1286
4295.13 1275
4295.75 1298
4296.37 1257
4296.99 1167
4297.61 1255
4298.23 1288
4298.84 1178
4299.46 1281
4300.08 1256
4300.70 1319
4301.32 1341
4301.94 1394
4302.56 1307
4303.17 1250
4303.79 1302
4304.41 1300
4305.03 1383
4305.65 1272
4306.27 1354
4306.89 1445
4307.51 1359
4308.13 1334
4308.75 1301
4309.36 1310
4309.98 1321
4310.60 1372
4311.22 1266
4311.84 1265
4312.46 1307
4313.08 1332
4313.70 1367
4314.32 1377
4314.94 1340
4315.56 1391
4316.18 1350
4316.80 1283
4317.42 1321
4318.04 1243
4318.66 1349
4319.28 1383
4319.90 1330
4320.52 1353
4321.14 1337
4321.76 1337
4322.38 1394
4323.00 1353
4323.62 1423
4324.24 1466
4324.86 1308
4325.48 1344
4326.10 1377
4326.72 1396
4327.34 1452
4327.96 1555
4328.58 1492
4329.20 1509
4329.82 1549
4330.44 1535
4331.07 1413
4331.69 1523
4332.31 1531
4332.93 1441
4333.55 1378
4334.17 1379
4334.79 1529
4335.41 1642
4336.03 1552
4336.65 1738
4337.28 1785
4337.90 1907
4338.52 2049
4339.14 2153
4339.76 1968
4340.38 2032
4341.00 2018
4341.63 1994
4342.25 1949
4342.87 1917
4343.49 1831
4344.11 1756
4344.73 1782
4345.36 1855
4345.98 1928
4346.60 1999
4347.22 2145
4347.84 2243
4348.47 2366
4349.09 2354
4349.71 2263
4350.33 2177
4350.95 2227
4351.58 2142
4352.20 2094
4352.82 1967
4353.44 2062
4354.07 1836
4354.69 1724
4355.31 1630
4355.93 1564
4356.56 1521
4357.18 1563
4357.80 1485
4358.42 1557
4359.05 1445
4359.67 1659
4360.29 1695
4360.92 1511
4361.54 1535
4362.16 1547
4362.78 1547
4363.41 1456
4364.03 1341
4364.65 1378
4365.28 1392
4365.90 1448
4366.52 1385
4367.15 1440
4367.77 1502
4368.39 1381
4369.02 1287
4369.64 1421
4370.26 1415
4370.89 1385
4371.51 1428
4372.14 1285
4372.76 1251
4373.38 1202
4374.01 1220
4374.63 1312
4375.25 1280
4375.88 1197
4376.50 1345
4377.13 1204
4377.75 1177
4378.37 1259
4379.00 1242
4379.62 1270
4380.25 1304
4380.87 1314
4381.50 1367
4382.12 1379
4382.75 1256
4383.37 1356
4383.99 1354
4384.62 1314
4385.24 1259
4385.87 1336
4386.49 1324
4387.12 1235
4387.74 1311
4388.37 1268
4388.99 1284
4389.62 1278
4390.24 1229
4390.87 1243
4391.49 1322
4392.12 1292
4392.74 1239
4393.37 1353
4393.99 1322
4394.62 1342
4395.24 1386
4395.87 1317
4396.49 1368
4397.12 1441
4397.75 1427
4398.37 1236
4399.00 1168
4399.62 1290
4400.25 1223
4400.87 1355
4401.50 1339
4402.13 1188
4402.75 1268
4403.38 1465
4404.00 1475
4404.63 1396
4405.26 1320
4405.88 1524
4406.51 1400
4407.13 1352
4407.76 1370
4408.39 1489
4409.01 1492
4409.64 1452
4410.27 1498
4410.89 1369
4411.52 1452
4412.15 1445
4412.77 1307
4413.40 1382
4414.03 1269
4414.65 1340
4415.28 1343
4415.91 1347
4416.53 1416
4417.16 1387
4417.79 1396
4418.41 1307
4419.04 1429
4419.67 1462
4420.30 1363
4420.92 1446
4421.55 1439
4422.18 1248
4422.80 1351
4423.43 1400
4424.06 1391
4424.69 1398
4425.31 1291
4425.94 1347
4426.57 1211
4427.20 1258
4427.82 1310
4428.45 1150
4429.08 1132
4429.71 1113
4430.34 1235
4430.96 1242
4431.59 1197
4432.22 1196
4432.85 1250
4433.48 1244
4434.10 1104
4434.73 1095
4435.36 1136
4435.99 1267
4436.62 1181
4437.25 1072
4437.87 1191
4438.50 1243
4439.13 1189
4439.76 1120
4440.39 1154
4441.02 1186
4441.64 1276
4442.27 1362
4442.90 1190
4443.53 1136
4444.16 1226
4444.79 1300
4445.42 1177
4446.05 1099
4446.68 1154
4447.30 1322
4447.93 1274
4448.56 1229
4449.19 1309
4449.82 1276
4450.45 1421
4451.08 1392
4451.71 1304
4452.34 1283
4452.97 1300
4453.60 1415
4454.23 1342
4454.86 1293
4455.49 1350
4456.12 1335
4456.75 1312
4457.38 1335
4458.01 1358
4458.64 1253
4459.27 1356
4459.90 1287
4460.53 1369
4461.16 1298
4461.79 1211
4462.42 1255
4463.05 1252
4463.68 1164
4464.31 1157
4464.94 1203
4465.57 1238
4466.20 1196
4466.83 1274
4467.46 1294
4468.09 1174
4468.72 1145
4469.35 1211
4469.98 1212
4470.61 1171
4471.24 1153
4471.87 1189
4472.50 1132
4473.13 1155
4473.77 1198
4474.40 1150
4475.03 1211
4475.66 1232
4476.29 1254
4476.92 1183
4477.55 1263
4478.18 1147
4478.82 1226
4479.45 1233
4480.08 1101
4480.71 1309
4481.34 1220
4481.97 1131
4482.60 1248
4483.24 1320
4483.87 1160
4484.50 1213
4485.13 1248
4485.76 1314
4486.39 1250
4487.03 1233
4487.66 1314
4488.29 1174
4488.92 1269
4489.55 1280
4490.19 1250
4490.82 1275
4491.45 1333
4492.08 1335
4492.71 1330
4493.35 1269
4493.98 1266
4494.61 1240
4495.24 1318
4495.88 1407
4496.51 1343
4497.14 1340
4497.77 1310
4498.41 1366
4499.04 1345
4499.67 1272
4500.31 1320
4500.94 1402
4501.57 1368
4502.20 1460
4502.84 1497
4503.47 1473
4504.10 1545
4504.74 1557
4505.37 1486
4506.00 1408
4506.64 1509
4507.27 1423
4507.90 1492
4508.54 1395
4509.17 1483
4509.80 1479
4510.44 1362
4511.07 1323
4511.70 1343
4512.34 1439
4512.97 1372
4513.60 1299
4514.24 1314
4514.87 1316
4515.51 1415
4516.14 1395
4516.77 1320
4517.41 1353
4518.04 1351
4518.68 1463
4519.31 1468
4519.94 1429
4520.58 1382
4521.21 1392
4521.85 1456
4522.48 1415
4523.12 1416
4523.75 1348
4524.39 1346
4525.02 1329
4525.65 1565
4526.29 1521
4526.92 1654
4527.56 1727
4528.19 1855
4528.83 1840
4529.46 2074
4530.10 2351
4530.73 2730
4531.37 3011
4532.00 3472
4532.64 3795
4533.27 3808
4533.91 4102
4534.54 4124
4535.18 4137
4535.81 3915
4536.45 3609
4537.09 3244
4537.72 3220
4538.36 2786
4538.99 2401
4539.63 2223
4540.26 2019
4540.90 1821
4541.53 1769
4542.17 1642
4542.81 1645
4543.44 1527
4544.08 1476
4544.71 1606
4545.35 1506
4545.99 1581
4546.62 1569
4547.26 1801
4547.89 1727
4548.53 1844
4549.17 1927
4549.80 2065
4550.44 2014
4551.08 2059
4551.71 2159
4552.35 2029
4552.98 2010
4553.62 1871
4554.26 1842
4554.89 1655
4555.53 1653
4556.17 1636
4556.80 1541
4557.44 1561
4558.08 1645
4558.72 1492
4559.35 1428
4559.99 1467
4560.63 1476
4561.26 1434
4561.90 1447
4562.54 1526
4563.17 1533
4563.81 1439
4564.45 1458
4565.09 1475
4565.72 1556
4566.36 1512
4567.00 1550
4567.64 1579
4568.27 1585
4568.91 1629
4569.55 1607
4570.19 1553
4570.82 1771
4571.46 1675
4572.10 1657
4572.74 1628
4573.38 1683
4574.01 1694
4574.65 1575
4575.29 1594
4575.93 1549
4576.57 1615
4577.20 1537
4577.84 1404
4578.48 1499
4579.12 1470
4579.76 1441
4580.40 1419
4581.04 1438
4581.67 1471
4582.31 1408
4582.95 1298
4583.59 1341
4584.23 1385
4584.87 1468
4585.51 1434
4586.14 1455
4586.78 1470
4587.42 1490
4588.06 1434
4588.70 1376
4589.34 1396
4589.98 1459
4590.62 1586
4591.26 1500
4591.90 1532
4592.54 1477
4593.17 1499
4593.81 1605
4594.45 1623
4595.09 1556
4595.73 1514
4596.37 1476
4597.01 1339
4597.65 1433
4598.29 1278
4598.93 1322
4599.57 1310
4600.21 1282
4600.85 1248
4601.49 1319
4602.13 1418
4602.77 1281
4603.41 1270
4604.05 1247
4604.69 1295
4605.33 1436
4605.97 1299
4606.61 1287
4607.25 1390
4607.89 1457
4608.53 1471
4609.17 1418
4609.81 1379
4610.45 1413
4611.09 1447
4611.73 1441
4612.38 1516
4613.02 1461
4613.66 1363
4614.30 1371
4614.94 1328
4615.58 1297
4616.22 1400
4616.86 1457
4617.50 1328
4618.14 1318
4618.78 1318
4619.43 1309
4620.07 1251
4620.71 1242
4621.35 1273
4621.99 1273
4622.63 1237
4623.27 1278
4623.91 1187
4624.56 1258
4625.20 1260
4625.84 1303
4626.48 1299
4627.12 1289
4627.76 1368
4628.41 1364
4629.05 1333
4629.69 1190
4630.33 1157
4630.97 1346
4631.62 1256
4632.26 1179
4632.90 1160
4633.54 1249
4634.18 1280
4634.83 1317
4635.47 1366
4636.11 1353
4636.75 1401
4637.40 1385
4638.04 1484
4638.68 1423
4639.32 1330
4639.97 1526
4640.61 1522
4641.25 1582
4641.89 1590
4642.54 1569
4643.18 1530
4643.82 1504
4644.46 1593
4645.11 1435
4645.75 1350
4646.39 1241
4647.04 1273
4647.68 1285
4648.32 1471
4648.97 1254
4649.61 1222
4650.25 1297
4650.90 1264
4651.54 1268
4652.18 1547
4652.83 1549
4653.47 1519
4654.11 1628
4654.76 1588
4655.40 1609
4656.04 1622
4656.69 1559
4657.33 1479
4657.98 1498
4658.62 1403
4659.26 1227
4659.91 1286
4660.55 1309
4661.20 1165
4661.84 1174
4662.48 1133
4663.13 1072
4663.77 1052
4664.42 1098
4665.06 1288
4665.71 1256
4666.35 1235
4666.99 1101
4667.64 1119
4668.28 1275
4668.93 1190
4669.57 1108
4670.22 1078
4670.86 1127
4671.51 1120
4672.15 1085
4672.80 1185
4673.44 1176
4674.09 1253
4674.73 1108
4675.38 1165
4676.02 1282
4676.67 1196
4677.31 1219
4677.96 1147
4678.60 1140
4679.25 1268
4679.89 1300
4680.54 1160
4681.18 1163
4681.83 1143
4682.47 1177
4683.12 1152
4683.77 1293
4684.41 1317
4685.06 1233
4685.70 1275
4686.35 1260
4686.99 1253
4687.64 1161
4688.29 1223
4688.93 1216
4689.58 1243
4690.22 1214
4690.87 1182
4691.52 1175
4692.16 1174
4692.81 1168
4693.45 1163
4694.10 1221
4694.75 1206
4695.39 1152
4696.04 1299
4696.69 1238
4697.33 1203
4697.98 1245
4698.63 1204
4699.27 1256
4699.92 1264
4700.57 1275
4701.21 1264
4701.86 1300
4702.51 1179
4703.15 1235
4703.80 1159
4704.45 1180
4705.10 1244
4705.74 1144
4706.39 1148
4707.04 1114
4707.68 1179
4708.33 1133
4708.98 1138
4709.63 1196
4710.27 1236
4710.92 1191
4711.57 1252
4712.22 1198
4712.86 1264
4713.51 1207
4714.16 1164
4714.81 1198
4715.45 1186
4716.10 1143
4716.75 1117
4717.40 1237
4718.05 1198
4718.69 1284
4719.34 1258
4719.99 1429
4720.64 1416
4721.29 1455
4721.94 1317
4722.58 1407
4723.23 1362
4723.88 1331
4724.53 1364
4725.18 1386
4725.83 1529
4726.47 1597
4727.12 1535
4727.77 1413
4728.42 1418
4729.07 1368
4729.72 1379
4730.37 1489
4731.02 1379
4731.66 1319
4732.31 1312
4732.96 1156
4733.61 1177
4734.26 1182
4734.91 1193
4735.56 1114
4736.21 1072
4736.86 1165
4737.51 1127
4738.16 1269
4738.81 1222
4739.45 1270
4740.10 1221
4740.75 1315
4741.40 1180
4742.05 1237
4742.70 1284
4743.35 1208
4744.00 1303
4744.65 1240
4745.30 1239
4745.95 1289
4746.60 1256
4747.25 1261
4747.90 1313
4748.55 1276
4749.20 1278
4749.85 1295
4750.50 1256
4751.15 1381
4751.80 1475
4752.45 1344
4753.10 1359
4753.75 1344
4754.40 1438
4755.05 1394
4755.71 1404
4756.36 1485
4757.01 1484
4757.66 1321
4758.31 1309
4758.96 1364
4759.61 1264
4760.26 1245
4760.91 1389
4761.56 1369
4762.21 1318
4762.86 1457
4763.52 1405
4764.17 1448
4764.82 1476
4765.47 1451
4766.12 1486
4766.77 1528
4767.42 1575
4768.07 1543
4768.73 1530
4769.38 1567
4770.03 1445
4770.68 1440
4771.33 1371
4771.98 1208
4772.64 1138
4773.29 1270
4773.94 1255
4774.59 1314
4775.24 1333
4775.89 1133
4776.55 1114
4777.20 1064
4777.85 1182
4778.50 1161
4779.15 1136
4779.81 1181
4780.46 1130
4781.11 1146
4781.76 1165
4782.42 1235
4783.07 1091
4783.72 1227
4784.37 1205
4785.03 1143
4785.68 1183
4786.33 1195
4786.98 1126
4787.64 1148
4788.29 1167
4788.94 1170
4789.60 1156
4790.25 1211
4790.90 1187
4791.55 1166
4792.21 1152
4792.86 1042
4793.51 1118
4794.17 1221
4794.82 1361
4795.47 1172
4796.13 1262
4796.78 1257
4797.43 1083
4798.09 1218
4798.74 1246
4799.39 1175
4800.05 1228
4800.70 1176
4801.36 1268
4802.01 1278
4802.66 1211
4803.32 1234
4803.97 1303
4804.62 1241
4805.28 1213
4805.93 1229
4806.59 1199
4807.24 1193
4807.89 1187
4808.55 1250
4809.20 1194
4809.86 1303
4810.51 1216
4811.17 1170
4811.82 1161
4812.47 1157
4813.13 1208
4813.78 1221
4814.44 1131
4815.09 1192
4815.75 1241
4816.40 1250
4817.06 1247
4817.71 1268
4818.37 1243
4819.02 1309
4819.68 1292
4820.33 1312
4820.99 1315
4821.64 1486
4822.30 1366
4822.95 1418
4823.61 1487
4824.26 1443
4824.92 1497
4825.57 1374
4826.23 1390
4826.88 1319
4827.54 1336
4828.19 1427
4828.85 1410
4829.51 1411
4830.16 1356
4830.82 1353
4831.47 1327
4832.13 1322
4832.78 1348
4833.44 1388
4834.10 1322
4834.75 1390
4835.41 1547
4836.06 1574
4836.72 1826
4837.38 1755
4838.03 1699
4838.69 1722
4839.34 1900
4840.00 1962
4840.66 1904
4841.31 1999
4841.97 2033
4842.63 1914
4843.28 1926
4843.94 1666
4844.60 1669
4845.25 1785
4845.91 1582
4846.57 1535
4847.22 1465
4847.88 1540
4848.54 1632
4849.19 1541
4849.85 1502
4850.51 1676
4851.17 1647
4851.82 1686
4852.48 1782
4853.14 1811
4853.79 1607
4854.45 1767
4855.11 1680
4855.77 1497
4856.42 1515
4857.08 1573
4857.74 1566
4858.40 1617
4859.05 1745
4859.71 1777
4860.37 1806
4861.03 1970
4861.68 2015
4862.34 1767
4863.00 1751
4863.66 1827
4864.32 1852
4864.97 1779
4865.63 1871
4866.29 1757
4866.95 1751
4867.61 1773
4868.26 1784
4868.92 1754
4869.58 1771
4870.24 1830
4870.90 1855
4871.56 1669
4872.21 1637
4872.87 1686
4873.53 1666
4874.19 1666
4874.85 1703
4875.51 1599
4876.17 1470
4876.83 1524
4877.48 1585
4878.14 1579
4878.80 1673
4879.46 1552
4880.12 1563
4880.78 1715
4881.44 1752
4882.10 1658
4882.76 1646
4883.42 1493
4884.08 1409
4884.73 1469
4885.39 1456
4886.05 1561
4886.71 1421
4887.37 1399
4888.03 1356
4888.69 1339
4889.35 1285
4890.01 1310
4890.67 1272
4891.33 1371
4891.99 1426
4892.65 1400
4893.31 1324
4893.97 1326
4894.63 1275
4895.29 1262
4895.95 1273
4896.61 1277
4897.27 1231
4897.93 1255
4898.59 1193
4899.25 1280
4899.91 1214
4900.57 1146
4901.23 1212
4901.89 1325
4902.55 1168
4903.21 1174
4903.88 1146
4904.54 1179
4905.20 1085
4905.86 1166
4906.52 1250
4907.18 1195
4907.84 1146
4908.50 1254
4909.16 1146
4909.82 1174
4910.48 1221
4911.15 1108
4911.81 1064
4912.47 1195
4913.13 1246
4913.79 1184
4914.45 1060
4915.11 1198
4915.77 1164
4916.44 1163
4917.10 1194
4917.76 1165
4918.42 1109
4919.08 1079
4919.74 1071
4920.41 1052
4921.07 1078
4921.73 1087
4922.39 1103
4923.05 1098
4923.72 1116
4924.38 1055
4925.04 1069
4925.70 1078
4926.36 1046
4927.03 1184
4927.69 1049
4928.35 1122
4929.01 1158
4929.67 1075
4930.34 1042
4931.00 1180
4931.66 1238
4932.32 1124
4932.99 1022
4933.65 1086
4934.31 1112
4934.98 1177
4935.64 1097
4936.30 1040
4936.96 993
4937.63 1053
4938.29 1039
4938.95 1112
4939.62 1122
4940.28 1119
4940.94 1066
4941.61 1043
4942.27 1019
4942.93 975
4943.60 931
4944.26 1046
4944.92 1018
4945.59 983
4946.25 996
4946.91 1079
4947.58 1160
4948.24 1126
4948.90 1116
4949.57 1160
4950.23 1119
4950.89 1082
4951.56 1130
4952.22 1065
4952.89 954
4953.55 1139
4954.21 1035
4954.88 985
4955.54 999
4956.21 993
4956.87 1045
4957.53 983
4958.20 1014
4958.86 1044
4959.53 1150
4960.19 1047
4960.86 957
4961.52 969
4962.19 1057
4962.85 1163
4963.52 1113
4964.18 917
4964.84 999
4965.51 1017
4966.17 1039
4966.84 1038
4967.50 994
4968.17 1040
4968.83 1106
4969.50 1140
4970.16 1025
4970.83 1073
4971.49 966
4972.16 1023
4972.82 1008
4973.49 999
4974.16 992
4974.82 1011
4975.49 984
4976.15 1011
4976.82 971
4977.48 988
4978.15 1005
4978.81 949
4979.48 1029
4980.15 1047
4980.81 1093
4981.48 1119
4982.14 993
4982.81 1009
4983.48 1117
4984.14 986
4984.81 1035
4985.47 1154
4986.14 1163
4986.81 1203
4987.47 1069
4988.14 999
4988.80 945
4989.47 1094
4990.14 1186
4990.80 1119
4991.47 976
4992.14 1024
4992.80 1068
4993.47 1012
4994.14 1053
4994.80 1033
4995.47 1053
4996.14 1152
4996.80 1123
4997.47 1153
4998.14 1094
4998.81 1090
4999.47 1111
5000.14 1077
5000.81 992
5001.47 1136
5002.14 1058
5002.81 1103
5003.48 1016
5004.14 1079
5004.81 1137
5005.48 1071
5006.15 1102
5006.81 1097
5007.48 1101
5008.15 1154
5008.82 1120
5009.48 1002
5010.15 1057
5010.82 1116
5011.49 1042
5012.16 983
5012.82 1095
5013.49 1099
5014.16 1150
5014.83 1057
5015.50 1069
5016.16 1108
5016.83 1119
5017.50 1049
5018.17 1071
5018.84 1164
5019.50 1222
5020.17 1176
5020.84 1206
5021.51 1330
5022.18 1344
5022.85 1399
5023.52 1505
5024.19 1685
5024.85 1707
5025.52 1591
5026.19 1676
5026.86 1722
5027.53 1638
5028.20 1697
5028.87 1619
5029.54 1532
5030.21 1379
5030.87 1349
5031.54 1256
5032.21 1120
5032.88 1128
5033.55 1126
5034.22 1152
5034.89 1187
5035.56 1016
5036.23 1037
5036.90 1018
5037.57 1011
5038.24 1070
5038.91 1083
5039.58 1036
5040.25 1074
5040.92 1052
5041.59 1045
5042.26 1098
5042.93 999
5043.60 993
5044.27 1130
5044.94 1127
5045.61 1154
5046.28 1096
5046.95 1057
5047.62 1030
5048.29 1125
5048.96 1170
5049.63 1070
5050.30 1118
5050.97 1048
5051.64 1102
5052.31 1066
5052.98 1114
5053.65 1111
5054.32 1162
5054.99 1177
5055.66 1093
5056.34 1109
5057.01 975
5057.68 1023
5058.35 1044
5059.02 1096
5059.69 1069
5060.36 1043
5061.03 1040
5061.70 1107
5062.38 1072
5063.05 1060
5063.72 1054
5064.39 1159
5065.06 1036
5065.73 1021
5066.40 1077
5067.08 1102
5067.75 1098
5068.42 990
5069.09 1044
5069.76 1101
5070.43 1072
5071.11 996
5071.78 1153
5072.45 1086
5073.12 994
5073.79 1026
5074.47 1200
5075.14 1193
5075.81 1073
5076.48 1079
5077.15 1085
5077.83 1098
5078.50 1097
5079.17 1089
5079.84 1061
5080.52 1041
5081.19 1044
5081.86 1033
5082.53 983
5083.21 1108
5083.88 1057
5084.55 1115
5085.22 1040
5085.90 1074
5086.57 1082
5087.24 1107
5087.92 1079
5088.59 1095
5089.26 1029
5089.93 1023
5090.61 1163
5091.28 1125
5091.95 1176
5092.63 1164
5093.30 1160
5093.97 1355
5094.65 1248
5095.32 1167
5095.99 1147
5096.67 1240
5097.34 1267
5098.02 1224
5098.69 1196
5099.36 1135
5100.04 1147
5100.71 1064
5101.38 1037
5102.06 944
5102.73 928
5103.41 1009
5104.08 1086
5104.75 1036
5105.43 981
5106.10 1059
5106.78 1142
5107.45 1036
5108.12 1122
5108.80 1164
5109.47 1131
5110.15 1022
5110.82 1000
5111.50 1043
5112.17 937
5112.85 1036
5113.52 1033
5114.20 1063
5114.87 1038
5115.54 898
5116.22 980
5116.89 1069
5117.57 1094
5118.24 1095
5118.92 1011
5119.59 960
5120.27 1078
5120.94 1156
5121.62 1123
5122.30 1008
5122.97 1031
5123.65 1090
5124.32 1123
5125.00 1062
5125.67 1030
5126.35 978
5127.02 962
5127.70 1077
5128.37 1149
5129.05 1057
5129.73 975
5130.40 1004
5131.08 1022
5131.75 975
5132.43 1030
5133.10 985
5133.78 996
5134.46 1062
5135.13 998
5135.81 1067
5136.49 1018
5137.16 991
5137.84 964
5138.51 955
5139.19 1054
5139.87 1158
5140.54 1061
5141.22 1063
5141.90 1032
5142.57 1028
5143.25 1098
5143.93 1085
5144.60 1037
5145.28 1035
5145.96 956
5146.63 949
5147.31 984
5147.99 1028
5148.66 952
5149.34 898
5150.02 969
5150.69 956
5151.37 945
5152.05 911
5152.73 974
5153.40 1011
5154.08 1057
5154.76 1018
5155.44 956
5156.11 1013
5156.79 948
5157.47 965
5158.15 1035
5158.82 954
5159.50 1024
5160.18 1037
5160.86 1052
5161.53 1077
5162.21 987
5162.89 1040
5163.57 1025
5164.25 997
5164.92 1027
5165.60 1045
5166.28 1088
5166.96 1133
5167.64 1103
5168.31 976
5168.99 1012
5169.67 1043
5170.35 983
5171.03 1042
5171.71 1015
5172.39 1057
5173.06 1020
5173.74 960
5174.42 951
5175.10 1007
5175.78 857
5176.46 837
5177.14 843
5177.82 886
5178.49 1006
5179.17 973
5179.85 996
5180.53 950
5181.21 936
5181.89 964
5182.57 996
5183.25 1009
5183.93 995
5184.61 940
5185.29 967
5185.97 995
5186.64 970
5187.32 829
5188.00 938
5188.68 922
5189.36 934
5190.04 942
5190.72 916
5191.40 932
5192.08 870
5192.76 960
5193.44 1039
5194.12 969
5194.80 919
5195.48 924
5196.16 970
5196.84 953
5197.52 884
5198.20 981
5198.88 928
5199.56 996
5200.24 915
5200.92 991
5201.60 930
5202.28 973
5202.96 961
5203.65 928
5204.33 909
5205.01 920
5205.69 957
5206.37 986
5207.05 981
5207.73 905
5208.41 940
5209.09 906
5209.77 928
5210.45 1071
5211.13 1076
5211.82 1047
5212.50 1091
5213.18 1056
5213.86 1045
5214.54 1051
5215.22 1124
5215.90 1063
5216.58 958
5217.27 1017
5217.95 1065
5218.63 962
5219.31 979
5219.99 1001
5220.67 910
5221.36 954
5222.04 1025
5222.72 1036
5223.40 953
5224.08 964
5224.77 994
5225.45 998
5226.13 934
5226.81 960
5227.49 964
5228.18 960
5228.86 984
5229.54 941
5230.22 923
5230.91 848
5231.59 918
5232.27 981
5232.95 1025
5233.63 1018
5234.32 1005
5235.00 1024
5235.68 1072
5236.37 908
5237.05 876
5237.73 905
5238.41 989
5239.10 1021
5239.78 1028
5240.46 1002
5241.15 979
5241.83 1047
5242.51 1045
5243.20 1139
5243.88 1082
5244.56 1048
5245.24 1050
5245.93 1049
5246.61 989
5247.29 1065
5247.98 1140
5248.66 1124
5249.35 1036
5250.03 1174
5250.71 1332
5251.40 1236
5252.08 1284
5252.76 1226
5253.45 1313
5254.13 1277
5254.82 1187
5255.50 1108
5256.18 1078
5256.87 980
5257.55 958
5258.24 1015
5258.92 997
5259.60 975
5260.29 973
5260.97 1023
5261.66 918
5262.34 959
5263.03 1045
5263.71 1126
5264.40 1009
5265.08 974
5265.76 1024
5266.45 1124
5267.13 976
5267.82 1103
5268.50 1037
5269.19 1039
5269.87 1048
5270.56 1031
5271.24 1134
5271.93 1083
5272.61 964
5273.30 1002
5273.98 1014
5274.67 1062
5275.35 973
5276.04 969
5276.72 1047
5277.41 947
5278.10 941
5278.78 946
5279.47 933
5280.15 960
5280.84 1013
5281.52 1009
5282.21 996
5282.89 1113
5283.58 1029
5284.27 1083
5284.95 1062
5285.64 1101
5286.32 1131
5287.01 1114
5287.70 1137
5288.38 1134
5289.07 1140
5289.75 1087
5290.44 1057
5291.13 971
5291.81 1053
5292.50 1081
5293.19 1048
5293.87 1038
5294.56 1035
5295.25 1057
5295.93 1097
5296.62 1158
5297.31 1147
5297.99 1013
5298.68 1008
5299.37 1064
5300.05 1146
5300.74 1125
5301.43 1157
5302.11 1175
5302.80 1189
5303.49 1290
5304.18 1286
5304.86 1282
5305.55 1180
5306.24 1148
5306.92 1163
5307.61 1111
5308.30 1141
5308.99 1098
5309.67 1148
5310.36 1176
5311.05 1109
5311.74 1153
5312.42 1163
5313.11 1080
5313.80 1111
5314.49 1089
5315.18 1087
5315.86 1131
5316.55 1167
5317.24 1005
5317.93 1128
5318.62 1183
5319.30 1045
5319.99 1133
5320.68 1172
5321.37 1208
5322.06 1258
5322.74 1366
5323.43 1300
5324.12 1216
5324.81 1186
5325.50 1260
5326.19 1209
5326.88 1234
5327.56 1321
5328.25 1258
5328.94 1266
5329.63 1248
5330.32 1311
5331.01 1257
5331.70 1237
5332.39 1258
5333.07 1271
5333.76 1266
5334.45 1335
5335.14 1403
5335.83 1357
5336.52 1260
5337.21 1276
5337.90 1318
5338.59 1329
5339.28 1402
5339.97 1359
5340.66 1408
5341.35 1434
5342.04 1480
5342.73 1423
5343.42 1398
5344.10 1434
5344.79 1492
5345.48 1474
5346.17 1488
5346.86 1568
5347.55 1628
5348.24 1751
5348.93 1870
5349.62 2016
5350.31 2105
5351.00 2091
5351.69 2428
5352.39 2716
5353.08 2797
5353.77 3017
5354.46 3146
5355.15 3123
5355.84 2891
5356.53 2622
5357.22 2502
5357.91 2338
5358.60 2005
5359.29 1909
5359.98 1656
5360.67 1519
5361.36 1420
5362.05 1272
5362.74 1211
5363.44 1274
5364.13 1236
5364.82 1208
5365.51 1214
5366.20 1209
5366.89 1161
5367.58 1185
5368.27 1179
5368.96 1151
5369.66 1200
5370.35 1166
5371.04 1118
5371.73 1131
5372.42 1123
5373.11 1098
5373.81 1066
5374.50 1116
5375.19 1172
5375.88 1106
5376.57 1123
5377.26 1074
5377.96 1146
5378.65 1191
5379.34 1138
5380.03 1192
5380.72 1194
5381.42 1198
5382.11 1192
5382.80 1098
5383.49 1130
5384.18 1124
5384.88 1149
5385.57 1162
5386.26 1161
5386.95 1125
5387.65 1138
5388.34 1187
5389.03 1192
5389.72 1233
5390.42 1257
5391.11 1297
5391.80 1291
5392.50 1400
5393.19 1386
5393.88 1300
5394.57 1417
5395.27 1348
5395.96 1342
5396.65 1286
5397.35 1278
5398.04 1214
5398.73 1165
5399.43 1179
5400.12 1174
5400.81 1178
5401.51 1185
5402.20 1169
5402.89 1150
5403.59 1134
5404.28 1068
5404.97 1100
5405.67 1168
5406.36 1107
5407.06 1087
5407.75 1089
5408.44 1113
5409.14 1118
5409.83 1132
5410.53 1181
5411.22 1234
5411.91 1184
5412.61 1121
5413.30 1017
5414.00 1151
5414.69 1100
5415.38 1036
5416.08 971
5416.77 1096
5417.47 1122
5418.16 1032
5418.86 1075
5419.55 1189
5420.25 1166
5420.94 1066
5421.64 1127
5422.33 1090
5423.03 1116
5423.72 1198
5424.41 1080
5425.11 1095
5425.80 1106
5426.50 1156
5427.19 1136
5427.89 1089
5428.59 1166
5429.28 1117
5429.98 1168
5430.67 1176
5431.37 1217
5432.06 1118
5432.76 984
5433.45 1111
5434.15 1174
5434.84 1184
5435.54 1125
5436.23 1114
5436.93 1165
5437.63 1114
5438.32 1187
5439.02 1184
5439.71 1196
5440.41 1096
5441.11 1106
5441.80 1242
5442.50 1165
5443.19 1098
5443.89 1139
5444.59 1266
5445.28 1241
5445.98 1246
5446.68 1269
5447.37 1316
5448.07 1353
5448.76 1375
5449.46 1564
5450.16 1644
5450.85 1584
5451.55 1658
5452.25 1555
5452.94 1477
5453.64 1506
5454.34 1510
5455.03 1377
5455.73 1295
5456.43 1315
5457.13 1303
5457.82 1237
5458.52 1254
5459.22 1178
5459.91 1235
5460.61 1240
5461.31 1264
5462.01 1463
5462.70 1526
5463.40 1398
5464.10 1475
5464.80 1571
5465.49 1658
5466.19 1586
5466.89 1593
5467.59 1678
5468.28 1726
5468.98 1744
5469.68 1742
5470.38 1645
5471.07 1538
5471.77 1436
5472.47 1429
5473.17 1368
5473.87 1242
5474.56 1204
5475.26 1316
5475.96 1340
5476.66 1324
5477.36 1227
5478.06 1310
5478.75 1278
5479.45 1302
5480.15 1358
5480.85 1498
5481.55 1527
5482.25 1429
5482.95 1599
5483.64 1704
5484.34 1645
5485.04 1426
5485.74 1370
5486.44 1371
5487.14 1348
5487.84 1329
5488.54 1203
5489.23 1170
5489.93 1350
5490.63 1411
5491.33 1263
5492.03 1180
5492.73 1265
5493.43 1290
5494.13 1459
5494.83 1403
5495.53 1543
5496.23 1567
5496.93 1338
5497.63 1260
5498.33 1483
5499.03 1547
5499.73 1500
5500.43 1572
5501.13 1569
5501.83 1723
5502.53 1790
5503.23 1861
5503.93 1943
5504.63 1787
5505.33 1805
5506.03 1636
5506.73 1596
5507.43 1567
5508.13 1462
5508.83 1391
5509.53 1331
5510.23 1374
5510.93 1356
5511.63 1384
5512.33 1441
5513.03 1252
5513.73 1225
5514.43 1201
5515.13 1210
5515.83 1162
5516.53 1295
5517.23 1286
5517.93 1325
5518.64 1408
5519.34 1398
5520.04 1347
5520.74 1336
5521.44 1388
5522.14 1390
5522.84 1426
5523.54 1316
5524.24 1262
5524.95 1321
5525.65 1334
5526.35 1162
5527.05 1113
5527.75 1290
5528.45 1319
5529.15 1190
5529.86 1183
5530.56 1120
5531.26 1165
5531.96 1046
5532.66 1135
5533.36 1145
5534.07 1058
5534.77 985
5535.47 1006
5536.17 980
5536.87 984
5537.58 999
5538.28 1094
5538.98 1076
5539.68 1048
5540.39 1060
5541.09 1016
5541.79 1158
5542.49 1178
5543.20 1105
5543.90 1034
5544.60 1103
5545.30 1159
5546.01 1087
5546.71 1078
5547.41 1053
5548.11 1114
5548.82 1212
5549.52 1138
5550.22 1032
5550.93 1006
5551.63 1067
5552.33 1071
5553.03 1068
5553.74 1050
5554.44 1080
5555.14 1150
5555.85 1082
5556.55 1124
5557.25 1148
5557.96 1014
5558.66 1081
5559.36 1032
5560.07 975
5560.77 973
5561.48 976
5562.18 1104
5562.88 1177
5563.59 971
5564.29 1062
5564.99 1087
5565.70 1012
5566.40 1081
5567.11 1020
5567.81 1066
5568.51 1109
5569.22 1059
5569.92 1164
5570.63 1158
5571.33 1079
5572.04 1058
5572.74 1039
5573.44 1092
5574.15 1108
5574.85 1085
5575.56 990
5576.26 1010
5576.97 994
5577.67 959
5578.38 1013
5579.08 1039
5579.79 1122
5580.49 1098
5581.20 1013
5581.90 1104
5582.61 1081
5583.31 1024
5584.02 1040
5584.72 1044
5585.43 967
5586.13 1015
5586.84 991
5587.54 930
5588.25 962
5588.95 911
5589.66 993
5590.36 1016
5591.07 1003
5591.77 956
5592.48 965
5593.19 964
5593.89 1027
5594.60 967
5595.30 924
5596.01 907
5596.71 973
5597.42 959
5598.13 911
5598.83 892
5599.54 879
5600.24 952
5600.95 1020
5601.66 953
5602.36 1023
5603.07 935
5603.78 925
5604.48 936
5605.19 895
5605.89 971
5606.60 928
5607.31 1014
5608.01 954
5608.72 1018
5609.43 970
5610.13 979
5610.84 1019
5611.55 892
5612.25 944
5612.96 895
5613.67 959
5614.38 966
5615.08 913
5615.79 938
5616.50 1024
5617.20 948
5617.91 946
5618.62 1034
5619.33 954
5620.03 955
5620.74 1033
5621.45 961
5622.15 931
5622.86 921
5623.57 963
5624.28 1018
5624.99 917
5625.69 982
5626.40 927
5627.11 971
5627.82 959
5628.52 955
5629.23 972
5629.94 855
5630.65 885
5631.36 949
5632.06 856
5632.77 878
5633.48 905
5634.19 847
5634.90 876
5635.61 952
5636.31 883
5637.02 872
5637.73 987
5638.44 955
5639.15 965
5639.86 963
5640.56 960
5641.27 935
5641.98 988
5642.69 967
5643.40 910
5644.11 928
5644.82 902
5645.53 969
5646.24 1027
5646.94 938
5647.65 999
5648.36 941
5649.07 906
5649.78 942
5650.49 946
5651.20 948
5651.91 982
5652.62 939
5653.33 1028
5654.04 1050
5654.75 1007
5655.46 992
5656.17 1092
5656.88 1053
5657.59 1102
5658.30 965
5659.01 976
5659.71 1018
5660.42 1062
5661.13 1047
5661.84 1032
5662.55 998
5663.26 995
5663.97 1000
5664.69 1066
5665.40 1077
5666.11 972
5666.82 948
5667.53 957
5668.24 1000
5668.95 1031
5669.66 1058
5670.37 1086
5671.08 1168
5671.79 1087
5672.50 1031
5673.21 1108
5673.92 1120
5674.63 1088
5675.34 1033
5676.05 1138
5676.76 1053
5677.48 1006
5678.19 1032
5678.90 1093
5679.61 1096
5680.32 1000
5681.03 1004
5681.74 1059
5682.45 1005
5683.16 1004
5683.88 985
5684.59 987
5685.30 1035
5686.01 999
5686.72 985
5687.43 1131
5688.15 1071
5688.86 1013
5689.57 960
5690.28 918
5690.99 957
5691.70 998
5692.42 968
5693.13 987
5693.84 1027
5694.55 1073
5695.26 1060
5695.98 1020
5696.69 999
5697.40 1159
5698.11 1005
5698.82 952
5699.54 945
5700.25 1030
5700.96 966
5701.67 999
5702.39 959
5703.10 982
5703.81 1031
5704.52 940
5705.24 1007
5705.95 987
5706.66 915
5707.38 860
5708.09 895
5708.80 985
5709.51 1043
5710.23 942
5710.94 1028
5711.65 968
5712.37 943
5713.08 902
5713.79 958
5714.51 921
5715.22 937
5715.93 956
5716.65 926
5717.36 885
5718.07 909
5718.79 967
5719.50 975
5720.21 1027
5720.93 977
5721.64 916
5722.36 888
5723.07 902
5723.78 986
5724.50 1029
5725.21 977
5725.92 990
5726.64 1066
5727.35 1106
5728.07 1080
5728.78 1035
5729.50 938
5730.21 1004
5730.92 1091
5731.64 1072
5732.35 1049
5733.07 1075
5733.78 1027
5734.50 1184
5735.21 1119
5735.93 1065
5736.64 1083
5737.35 1112
5738.07 1058
5738.78 1088
5739.50 1080
5740.21 1111
5740.93 1073
5741.64 1078
5742.36 1055
5743.07 1133
5743.79 1060
5744.50 1087
5745.22 1065
5745.93 1093
5746.65 1018
5747.37 1054
5748.08 1081
5748.80 1075
5749.51 1129
5750.23 1115
5750.94 1087
5751.66 1142
5752.37 1178
5753.09 1305
5753.81 1324
5754.52 1456
5755.24 1538
5755.95 1575
5756.67 1617
5757.38 1676
5758.10 1771
5758.82 1809
5759.53 1713
5760.25 1615
5760.96 1566
5761.68 1392
5762.40 1391
5763.11 1300
5763.83 1170
5764.55 1138
5765.26 1202
5765.98 1131
5766.70 1127
5767.41 1188
5768.13 1226
5768.85 1217
5769.56 1246
5770.28 1128
5771.00 1308
5771.71 1159
5772.43 1097
5773.15 1179
5773.86 1207
5774.58 1303
5775.30 1232
5776.01 1125
5776.73 1171
5777.45 1224
5778.17 1262
5778.88 1223
5779.60 1269
5780.32 1288
5781.04 1357
5781.75 1380
5782.47 1231
5783.19 1205
5783.91 1178
5784.62 1300
5785.34 1313
5786.06 1246
5786.78 1274
5787.49 1333
5788.21 1330
5788.93 1264
5789.65 1257
5790.37 1329
5791.08 1428
5791.80 1514
5792.52 1452
5793.24 1385
5793.96 1482
5794.68 1444
5795.39 1460
5796.11 1462
5796.83 1543
5797.55 1600
5798.27 1598
5798.99 1770
5799.70 1883
5800.42 2048
5801.14 2303
5801.86 2608
5802.58 2778
5803.30 2953
5804.02 2913
5804.74 2798
5805.45 2598
5806.17 2429
5806.89 2356
5807.61 2149
5808.33 1994
5809.05 1816
5809.77 1723
5810.49 1498
5811.21 1471
5811.93 1602
5812.65 1462
5813.37 1431
5814.09 1534
5814.81 1653
5815.52 1650
5816.24 1573
5816.96 1576
5817.68 1498
5818.40 1453
5819.12 1473
5819.84 1486
5820.56 1436
5821.28 1370
5822.00 1366
5822.72 1360
5823.44 1432
5824.16 1524
5824.88 1428
5825.60 1312
5826.32 1333
5827.04 1267
5827.76 1265
5828.48 1382
5829.21 1333
5829.93 1318
5830.65 1312
5831.37 1190
5832.09 1247
5832.81 1084
5833.53 1230
5834.25 1232
5834.97 1230
5835.69 1255
5836.41 1144
5837.13 1268
5837.85 1316
5838.57 1289
5839.30 1187
5840.02 1214
5840.74 1226
5841.46 1191
5842.18 1267
5842.90 1243
5843.62 1224
5844.34 1168
5845.07 1255
5845.79 1285
5846.51 1183
5847.23 1132
5847.95 1237
5848.67 1218
5849.39 1255
5850.12 1171
5850.84 1173
5851.56 1089
5852.28 1145
5853.00 1091
5853.73 1116
5854.45 1200
5855.17 1064
5855.89 1105
5856.61 1097
5857.34 1209
5858.06 1089
5858.78 1202
5859.50 1182
5860.23 1122
5860.95 1146
5861.67 1059
5862.39 1060
5863.11 1046
5863.84 1093
5864.56 1207
5865.28 1191
5866.01 1093
5866.73 978
5867.45 1024
5868.17 1097
5868.90 1118
5869.62 1054
5870.34 1108
5871.07 1083
5871.79 1104
5872.51 1081
5873.23 1095
5873.96 1094
5874.68 1044
5875.40 1099
5876.13 1129
5876.85 1093
5877.57 1083
5878.30 1070
5879.02 1153
5879.74 1073
5880.47 1140
5881.19 1239
5881.92 1105
5882.64 1091
5883.36 1220
5884.09 1176
5884.81 1106
5885.53 1142
5886.26 1053
5886.98 1037
5887.71 1108
5888.43 1060
5889.15 1085
5889.88 1186
5890.60 1244
5891.33 1113
5892.05 1022
5892.78 1130
5893.50 1064
5894.23 1025
5894.95 1041
5895.67 1144
5896.40 1181
5897.12 982
5897.85 1041
5898.57 1037
5899.30 1023
5900.02 1099
5900.75 1055
5901.47 1069
5902.20 1099
5902.92 1193
5903.65 1159
5904.37 1114
5905.10 1261
5905.82 1224
5906.55 1137
5907.27 1121
5908.00 1097
5908.72 1093
5909.45 1119
5910.17 1138
5910.90 1158
5911.62 1113
5912.35 1145
5913.08 1190
5913.80 1152
5914.53 1113
5915.25 1220
5915.98 1230
5916.70 1137
5917.43 1197
5918.16 1209
5918.88 1184
5919.61 1256
5920.33 1242
5921.06 1309
5921.79 1254
5922.51 1262
5923.24 1272
5923.97 1283
5924.69 1233
5925.42 1269
5926.14 1332
5926.87 1346
5927.60 1369
5928.32 1358
5929.05 1296
5929.78 1262
5930.50 1396
5931.23 1358
5931.96 1385
5932.68 1353
5933.41 1345
5934.14 1252
5934.86 1384
5935.59 1425
5936.32 1398
5937.05 1451
5937.77 1497
5938.50 1571
5939.23 1580
5939.95 1572
5940.68 1620
5941.41 1615
5942.14 1582
5942.86 1580
5943.59 1625
5944.32 1523
5945.05 1514
5945.77 1677
5946.50 1648
5947.23 1694
5947.96 1699
5948.68 1649
5949.41 1611
5950.14 1781
5950.87 1795
5951.60 1744
5952.32 1814
5953.05 1927
5953.78 2057
5954.51 2031
5955.24 1989
5955.96 1902
5956.69 1985
5957.42 1984
5958.15 1946
5958.88 2000
5959.61 2041
5960.33 2107
5961.06 2028
5961.79 1987
5962.52 2036
5963.25 2047
5963.98 2107
5964.71 2173
5965.44 2223
5966.16 2213
5966.89 2339
5967.62 2439
5968.35 2644
5969.08 2688
5969.81 2691
5970.54 2766
5971.27 2961
5972.00 2876
5972.73 2779
5973.46 2682
5974.18 2685
5974.91 2626
5975.64 2614
5976.37 2507
5977.10 2397
5977.83 2531
5978.56 2554
5979.29 2521
5980.02 2498
5980.75 2551
5981.48 2659
5982.21 2557
5982.94 2576
5983.67 2645
5984.40 2710
5985.13 2813
5985.86 2848
5986.59 2822
5987.32 2698
5988.05 2739
5988.78 2717
5989.51 2804
5990.24 2767
5990.97 2547
5991.70 2573
5992.43 2640
5993.16 2778
5993.89 2751
5994.62 2863
5995.35 2807
5996.09 2758
5996.82 2858
5997.55 2937
5998.28 3008
5999.01 3011
5999.74 3067
6000.47 3007
6001.20 3054
6001.93 3094
6002.66 3160
6003.39 3038
6004.13 3117
6004.86 3074
6005.59 3034
6006.32 3182
6007.05 2992
6007.78 2911
6008.51 2828
6009.25 2993
6009.98 3135
6010.71 3175
6011.44 3504
6012.17 3807
6012.90 4297
6013.64 4997
6014.37 5670
6015.10 6093
6015.83 6607
6016.56 6883
6017.29 7202
6018.03 7639
6018.76 7191
6019.49 6688
6020.22 5966
6020.96 5317
6021.69 4893
6022.42 4271
6023.15 3781
6023.88 3379
6024.62 3010
6025.35 2872
6026.08 2647
6026.81 2512
6027.55 2373
6028.28 2249
6029.01 2225
6029.75 2255
6030.48 2142
6031.21 2167
6031.94 2167
6032.68 2139
6033.41 2188
6034.14 2145
6034.88 2097
6035.61 2144
6036.34 2075
6037.07 1975
6037.81 2030
6038.54 2050
6039.27 2143
6040.01 2142
6040.74 2181
6041.47 2258
6042.21 2177
6042.94 2149
6043.68 2326
6044.41 2299
6045.14 2218
6045.88 2298
6046.61 2257
6047.34 2397
6048.08 2393
6048.81 2445
6049.55 2421
6050.28 2370
6051.01 2426
6051.75 2396
6052.48 2473
6053.22 2588
6053.95 3023
6054.68 3014
6055.42 3023
6056.15 3085
6056.89 3181
6057.62 3154
6058.36 2911
6059.09 2684
6059.83 2604
6060.56 2507
6061.29 2621
6062.03 2472
6062.76 2371
6063.50 2319
6064.23 2391
6064.97 2191
6065.70 2318
6066.44 2220
6067.17 2319
6067.91 2165
6068.64 2300
6069.38 2397
6070.11 2119
6070.85 2095
6071.58 2054
6072.32 2052
6073.06 2014
6073.79 1941
6074.53 1935
6075.26 1951
6076.00 1904
6076.73 1873
6077.47 1953
6078.20 1929
6078.94 1934
6079.68 1840
6080.41 1905
6081.15 1876
6081.88 1863
6082.62 1794
6083.35 1880
6084.09 1791
6084.83 1852
6085.56 1846
6086.30 1807
6087.04 1885
6087.77 1777
6088.51 1700
6089.24 1721
6089.98 1753
6090.72 1821
6091.45 1735
6092.19 1805
6092.93 1803
6093.66 1802
6094.40 1818
6095.14 1858
6095.87 1876
6096.61 1893
6097.35 1844
6098.08 1690
6098.82 1666
6099.56 1678
6100.29 1631
6101.03 1634
6101.77 1626
6102.51 1619
6103.24 1496
6103.98 1526
6104.72 1571
6105.46 1568
6106.19 1516
6106.93 1464
6107.67 1477
6108.41 1535
6109.14 1504
6109.88 1412
6110.62 1532
6111.36 1553
6112.09 1515
6112.83 1597
6113.57 1527
6114.31 1486
6115.04 1552
6115.78 1547
6116.52 1595
6117.26 1634
6118.00 1595
6118.73 1486
6119.47 1497
6120.21 1592
6120.95 1536
6121.69 1508
6122.43 1502
6123.16 1430
6123.90 1435
6124.64 1528
6125.38 1595
6126.12 1550
6126.86 1570
6127.60 1586
6128.33 1665
6129.07 1679
6129.81 1784
6130.55 1809
6131.29 1677
6132.03 1601
6132.77 1696
6133.51 1645
6134.25 1665
6134.98 1771
6135.72 1651
6136.46 1714
6137.20 1702
6137.94 1756
6138.68 1700
6139.42 1766
6140.16 1767
6140.90 1825
6141.64 1696
6142.38 1729
6143.12 1722
6143.86 1663
6144.60 1699
6145.34 1654
6146.08 1727
6146.82 1757
6147.56 1761
6148.30 1791
6149.04 1687
6149.78 1661
6150.52 1730
6151.26 1752
6152.00 1778
6152.74 1880
6153.48 1897
6154.22 1864
6154.96 1867
6155.70 1903
6156.44 1779
6157.18 1901
6157.92 1979
6158.66 1885
6159.40 1896
6160.14 1911
6160.88 1992
6161.62 1945
6162.36 1886
6163.10 1994
6163.85 2013
6164.59 2092
6165.33 2193
6166.07 2136
6166.81 2240
6167.55 2292
6168.29 2360
6169.03 2367
6169.77 2613
6170.51 2629
6171.26 2659
6172.00 2590
6172.74 2640
6173.48 2721
6174.22 2593
6174.96 2540
6175.70 2518
6176.45 2438
6177.19 2377
6177.93 2337
6178.67 2353
6179.41 2361
6180.16 2340
6180.90 2243
6181.64 2346
6182.38 2378
6183.12 2448
6183.87 2500
6184.61 2539
6185.35 2489
6186.09 2448
6186.83 2516
6187.58 2502
6188.32 2636
6189.06 2487
6189.80 2576
6190.55 2596
6191.29 2739
6192.03 2874
6192.77 2842
6193.52 2766
6194.26 2868
6195.00 2915
6195.74 2865
6196.49 3057
6197.23 3069
6197.97 3082
6198.72 3145
6199.46 3255
6200.20 3179
6200.94 3076
6201.69 3104
6202.43 3097
6203.17 3074
6203.92 3136
6204.66 3159
6205.40 3296
6206.15 3633
6206.89 3965
6207.63 4489
6208.38 5152
6209.12 6177
6209.87 7155
6210.61 8478
6211.35 9477
6212.10 10264
6212.84 10956
6213.58 11335
6214.33 10616
6215.07 9626
6215.82 8625
6216.56 7584
6217.30 6599
6218.05 5699
6218.79 4834
6219.54 4025
6220.28 3372
6221.02 3012
6221.77 2949
6222.51 2633
6223.26 2529
6224.00 2594
6224.75 2424
6225.49 2397
6226.24 2431
6226.98 2458
6227.73 2290
6228.47 2188
6229.21 2223
6229.96 2173
6230.70 2040
6231.45 2032
6232.19 2039
6232.94 1879
6233.68 1840
6234.43 1736
6235.17 1885
6235.92 1860
6236.67 1818
6237.41 1854
6238.16 1765
6238.90 1837
6239.65 1907
6240.39 1964
6241.14 2012
6241.88 2028
6242.63 1942
6243.37 1951
6244.12 1977
6244.87 2031
6245.61 2035
6246.36 2163
6247.10 2247
6247.85 2219
6248.59 2229
6249.34 2487
6250.09 2529
6250.83 2681
6251.58 2657
6252.33 2585
6253.07 2696
6253.82 2596
6254.56 2405
6255.31 2402
6256.06 2280
6256.80 2305
6257.55 2212
6258.30 2036
6259.04 2061
6259.79 2148
6260.54 2032
6261.28 2098
6262.03 2077
6262.78 2018
6263.52 2093
6264.27 2144
6265.02 2084
6265.76 2123
6266.51 2144
6267.26 2024
6268.01 2107
6268.75 2039
6269.50 2029
6270.25 1939
6270.99 2020
6271.74 2160
6272.49 2052
6273.24 2071
6273.98 2257
6274.73 2214
6275.48 2105
6276.23 2161
6276.97 2119
6277.72 2193
6278.47 2263
6279.22 2339
6279.96 2353
6280.71 2390
6281.46 2363
6282.21 2409
6282.96 2307
6283.70 2209
6284.45 2086
6285.20 2052
6285.95 1880
6286.70 1779
6287.45 1874
6288.19 1836
6288.94 1819
6289.69 1837
6290.44 1758
6291.19 1715
6291.94 1677
6292.68 1659
6293.43 1748
6294.18 1661
6294.93 1634
6295.68 1629
6296.43 1604
6297.18 1646
6297.93 1594
6298.67 1598
6299.42 1594
6300.17 1475
6300.92 1496
6301.67 1460
6302.42 1473
6303.17 1563
6303.92 1479
6304.67 1524
6305.42 1454
6306.17 1462
6306.92 1412
6307.67 1518
6308.41 1523
6309.16 1523
6309.91 1510
6310.66 1423
6311.41 1485
6312.16 1444
6312.91 1463
6313.66 1420
6314.41 1432
6315.16 1448
6315.91 1464
6316.66 1536
6317.41 1492
6318.16 1479
6318.91 1456
6319.66 1498
6320.41 1473
6321.16 1407
6321.91 1513
6322.66 1477
6323.41 1468
6324.16 1472
6324.92 1446
6325.67 1413
6326.42 1397
6327.17 1440
6327.92 1408
6328.67 1350
6329.42 1340
6330.17 1329
6330.92 1371
6331.67 1368
6332.42 1340
6333.17 1296
6333.92 1326
6334.68 1353
6335.43 1400
6336.18 1381
6336.93 1359
6337.68 1307
6338.43 1375
6339.18 1359
6339.93 1369
6340.69 1369
6341.44 1389
6342.19 1303
6342.94 1339
6343.69 1342
6344.44 1312
6345.20 1397
6345.95 1370
6346.70 1364
6347.45 1287
6348.20 1409
6348.95 1440
6349.71 1467
6350.46 1316
6351.21 1372
6351.96 1399
6352.71 1587
6353.47 1557
6354.22 1500
6354.97 1484
6355.72 1564
6356.48 1582
6357.23 1538
6357.98 1536
6358.73 1511
6359.49 1475
6360.24 1464
6360.99 1428
6361.74 1297
6362.50 1354
6363.25 1434
6364.00 1374
6364.76 1336
6365.51 1334
6366.26 1303
6367.01 1302
6367.77 1374
6368.52 1290
6369.27 1371
6370.03 1319
6370.78 1309
6371.53 1311
6372.29 1272
6373.04 1305
6373.79 1354
6374.55 1362
6375.30 1309
6376.05 1409
6376.81 1340
6377.56 1357
6378.31 1332
6379.07 1332
6379.82 1284
6380.58 1362
6381.33 1423
6382.08 1331
6382.84 1339
6383.59 1372
6384.35 1338
6385.10 1311
6385.85 1254
6386.61 1230
6387.36 1258
6388.12 1355
6388.87 1321
6389.62 1296
6390.38 1324
6391.13 1364
6391.89 1392
6392.64 1379
6393.40 1411
6394.15 1426
6394.91 1457
6395.66 1489
6396.42 1392
6397.17 1316
6397.93 1339
6398.68 1311
6399.44 1287
6400.19 1336
6400.95 1252
6401.70 1184
6402.46 1149
6403.21 1150
6403.97 1134
6404.72 1141
6405.48 1076
6406.23 1169
6406.99 1234
6407.74 1199
6408.50 1184
6409.25 1172
6410.01 1137
6410.76 1181
6411.52 1110
6412.28 1213
6413.03 1139
6413.79 1214
6414.54 1238
6415.30 1235
6416.05 1192
6416.81 1176
6417.57 1243
6418.32 1206
6419.08 1252
6419.83 1211
6420.59 1265
6421.35 1235
6422.10 1171
6422.86 1179
6423.62 1358
6424.37 1231
6425.13 1227
6425.89 1256
6426.64 1263
6427.40 1303
6428.15 1135
6428.91 1247
6429.67 1316
6430.42 1250
6431.18 1257
6431.94 1241
6432.70 1209
6433.45 1190
6434.21 1162
6434.97 1244
6435.72 1224
6436.48 1214
6437.24 1201
6437.99 1201
6438.75 1259
6439.51 1236
6440.27 1290
6441.02 1315
6441.78 1263
6442.54 1326
6443.30 1312
6444.05 1262
6444.81 1269
6445.57 1289
6446.33 1360
6447.08 1339
6447.84 1345
6448.60 1316
6449.36 1371
6450.12 1300
6450.87 1394
6451.63 1395
6452.39 1333
6453.15 1285
6453.91 1417
6454.66 1363
6455.42 1355
6456.18 1436
6456.94 1435
6457.70 1487
6458.46 1389
6459.21 1436
6459.97 1533
6460.73 1371
6461.49 1425
6462.25 1473
6463.01 1416
6463.77 1484
6464.52 1532
6465.28 1512
6466.04 1429
6466.80 1463
6467.56 1494
6468.32 1482
6469.08 1554
6469.84 1508
6470.60 1503
6471.36 1565
6472.11 1497
6472.87 1537
6473.63 1649
6474.39 1592
6475.15 1649
6475.91 1716
6476.67 1650
6477.43 1664
6478.19 1675
6478.95 1784
6479.71 1709
6480.47 1726
6481.23 1829
6481.99 1694
6482.75 1756
6483.51 1758
6484.27 1666
6485.03 1706
6485.79 1806
6486.55 1878
6487.31 1876
6488.07 1924
6488.83 1943
6489.59 1943
6490.35 1966
6491.11 1958
6491.87 1947
6492.63 2107
6493.39 2072
6494.15 2085
6494.91 2178
6495.67 2165
6496.43 2372
6497.19 2346
6497.95 2378
6498.71 2373
6499.48 2417
6500.24 2519
6501.00 2425
6501.76 2378
6502.52 2304
6503.28 2270
6504.04 2413
6504.80 2323
6505.56 2307
6506.32 2392
6507.09 2350
6507.85 2316
6508.61 2356
6509.37 2488
6510.13 2540
6510.89 2516
6511.65 2565
6512.42 2716
6513.18 2756
6513.94 2816
6514.70 2716
6515.46 2718
6516.22 2788
6516.99 2817
6517.75 2746
6518.51 2876
6519.27 2910
6520.03 2964
6520.80 2931
6521.56 2953
6522.32 2945
6523.08 3183
6523.84 3257
6524.61 3457
6525.37 3410
6526.13 3406
6526.89 3251
6527.66 3535
6528.42 3697
6529.18 3835
6529.94 4010
6530.71 4209
6531.47 4184
6532.23 4181
6533.00 4571
6533.76 4562
6534.52 4717
6535.28 5091
6536.05 5845
6536.81 6681
6537.57 7434
6538.34 8355
6539.10 9253
6539.86 10119
6540.63 10108
6541.39 9749
6542.15 9353
6542.92 8515
6543.68 7549
6544.44 6547
6545.21 5626
6545.97 4763
6546.73 3980
6547.50 3471
6548.26 3225
6549.02 3070
6549.79 2840
6550.55 2597
6551.31 2561
6552.08 2399
6552.84 2470
6553.61 2591
6554.37 2397
6555.13 2448
6555.90 2384
6556.66 2283
6557.43 2310
6558.19 2361
6558.96 2159
6559.72 2123
6560.48 2144
6561.25 2155
6562.01 2156
6562.78 2085
6563.54 2161
6564.31 2350
6565.07 2360
6565.84 2391
6566.60 2457
6567.37 2439
6568.13 2734
6568.90 2799
6569.66 2626
6570.43 2633
6571.19 2733
6571.96 2509
6572.72 2475
6573.49 2530
6574.25 2643
6575.02 2701
6575.78 2740
6576.55 2809
6577.31 2880
6578.08 3069
6578.84 3072
6579.61 3060
6580.37 3143
6581.14 3110
6581.91 3158
6582.67 3207
6583.44 3162
6584.20 3064
6584.97 2987
6585.73 2968
6586.50 2934
6587.27 2823
6588.03 2789
6588.80 2728
6589.56 2787
6590.33 2757
6591.10 2659
6591.86 2768
6592.63 2825
6593.39 2992
6594.16 3024
6594.93 3209
6595.69 3396
6596.46 3673
6597.23 3743
6597.99 3797
6598.76 3984
6599.53 3924
6600.29 3822
6601.06 3616
6601.83 3368
6602.59 3109
6603.36 3123
6604.13 2948
6604.89 2649
6605.66 2661
6606.43 2372
6607.20 2322
6607.96 2326
6608.73 2279
6609.50 2222
6610.26 2208
6611.03 2167
6611.80 2127
6612.57 2202
6613.33 2120
6614.10 2188
6614.87 2143
6615.64 2060
6616.40 2046
6617.17 2019
6617.94 1905
6618.71 1904
6619.48 2004
6620.24 2067
6621.01 2025
6621.78 2091
6622.55 2020
6623.32 1876
6624.08 1886
6624.85 1928
6625.62 1877
6626.39 1912
6627.16 1947
6627.92 1896
6628.69 1876
6629.46 1897
6630.23 1907
6631.00 1773
6631.77 1716
6632.54 1828
6633.30 1924
6634.07 2028
6634.84 2076
6635.61 2166
6636.38 2238
6637.15 2408
6637.92 2431
6638.69 2481
6639.45 2543
6640.22 2379
6640.99 2265
6641.76 2178
6642.53 2138
6643.30 1987
6644.07 1918
6644.84 1888
6645.61 1876
6646.38 1775
6647.15 1722
6647.92 1716
6648.69 1660
6649.46 1666
6650.22 1714
6650.99 1629
6651.76 1651
6652.53 1673
6653.30 1613
6654.07 1737
6654.84 1662
6655.61 1629
6656.38 1721
6657.15 1783
6657.92 1774
6658.69 1734
6659.46 1791
6660.23 1895
6661.00 1849
6661.77 1749
6662.54 1606
6663.31 1533
6664.09 1489
6664.86 1568
6665.63 1523
6666.40 1554
6667.17 1599
6667.94 1606
6668.71 1566
6669.48 1573
6670.25 1569
6671.02 1523
6671.79 1594
6672.56 1714
6673.33 1736
6674.10 1672
6674.88 1650
6675.65 1641
6676.42 1702
6677.19 1578
6677.96 1552
6678.73 1622
6679.50 1557
6680.27 1564
6681.05 1614
6681.82 1568
6682.59 1622
6683.36 1672
6684.13 1634
6684.90 1700
6685.67 1790
6686.45 1862
6687.22 1926
6687.99 1946
6688.76 1874
6689.53 1862
6690.31 1737
6691.08 1776
6691.85 1726
6692.62 1712
6693.39 1637
6694.17 1499
6694.94 1505
6695.71 1531
6696.48 1494
6697.25 1358
6698.03 1431
6698.80 1505
6699.57 1412
6700.34 1386
6701.12 1547
6701.89 1494
6702.66 1520
6703.43 1528
6704.21 1466
6704.98 1381
6705.75 1405
6706.53 1343
6707.30 1401
6708.07 1444
6708.84 1420
6709.62 1463
6710.39 1471
6711.16 1325
6711.94 1377
6712.71 1392
6713.48 1375
6714.26 1361
6715.03 1399
6715.80 1416
6716.58 1473
6717.35 1348
6718.12 1314
6718.90 1332
6719.67 1363
6720.45 1191
6721.22 1293
6721.99 1315
6722.77 1344
6723.54 1394
6724.31 1354
6725.09 1243
6725.86 1258
6726.64 1349
6727.41 1363
6728.18 1340
6728.96 1301
6729.73 1256
6730.51 1276
6731.28 1331
6732.06 1320
6732.83 1333
6733.60 1269
6734.38 1335
6735.15 1332
6735.93 1346
6736.70 1244
6737.48 1354
6738.25 1406
6739.03 1304
6739.80 1300
6740.58 1328
6741.35 1274
6742.13 1340
6742.90 1268
6743.68 1270
6744.45 1443
6745.23 1368
6746.00 1326
6746.78 1337
6747.55 1369
6748.33 1362
6749.10 1331
6749.88 1360
6750.65 1359
6751.43 1477
6752.20 1417
6752.98 1609
6753.75 1575
6754.53 1552
6755.31 1730
6756.08 1747
6756.86 1714
6757.63 1660
6758.41 1629
6759.19 1609
6759.96 1536
6760.74 1477
6761.51 1353
6762.29 1322
6763.07 1389
6763.84 1318
6764.62 1436
6765.39 1326
6766.17 1395
6766.95 1356
6767.72 1330
6768.50 1303
6769.28 1352
6770.05 1400
6770.83 1385
6771.61 1132
6772.38 1122
6773.16 1205
6773.94 1192
6774.71 1264
6775.49 1198
6776.27 1266
6777.04 1171
6777.82 1175
6778.60 1204
6779.37 1202
6780.15 1065
6780.93 1139
6781.71 1183
6782.48 1166
6783.26 1231
6784.04 1174
6784.81 1128
6785.59 1159
6786.37 1145
6787.15 1047
6787.92 1159
6788.70 1251
6789.48 1262
6790.26 1173
6791.04 1159
6791.81 1151
6792.59 1185
6793.37 1113
6794.15 1135
6794.92 1148
6795.70 1223
6796.48 1203
6797.26 1112
6798.04 1157
6798.81 1122
6799.59 1073
6800.37 1078
6801.15 1165
6801.93 1216
6802.71 1157
6803.48 1114
6804.26 1098
6805.04 1151
6805.82 1183
6806.60 1184
6807.38 1164
6808.16 1130
6808.94 1170
6809.71 1243
6810.49 1237
6811.27 1219
6812.05 1144
6812.83 1132
6813.61 1120
6814.39 1191
6815.17 1174
6815.95 1220
6816.73 1123
6817.50 1209
6818.28 1166
6819.06 1146
6819.84 1088
6820.62 1154
6821.40 1126
6822.18 1180
6822.96 1154
6823.74 1132
6824.52 1221
6825.30 1120
6826.08 1162
6826.86 1113
6827.64 1155
6828.42 1202
6829.20 1164
6829.98 1165
6830.76 1105
6831.54 1219
6832.32 1063
6833.10 1075
6833.88 1127
6834.66 1125
6835.44 1223
6836.22 1210
6837.00 1270
6837.78 1178
6838.56 1140
6839.34 1199
6840.12 1126
6840.90 1245
6841.68 1258
6842.46 1160
6843.24 1192
6844.03 1205
6844.81 1245
6845.59 1214
6846.37 1224
6847.15 1323
6847.93 1333
6848.71 1269
6849.49 1322
6850.27 1485
6851.05 1522
6851.84 1595
6852.62 1838
6853.40 1937
6854.18 2092
6854.96 2133
6855.74 2175
6856.52 2137
6857.30 1947
6858.09 1837
6858.87 1711
6859.65 1709
6860.43 1505
6861.21 1420
6861.99 1368
6862.78 1273
6863.56 1287
6864.34 1254
6865.12 1174
6865.90 1187
6866.69 1298
6867.47 1274
6868.25 1293
6869.03 1313
6869.82 1365
6870.60 1347
6871.38 1336
6872.16 1375
6872.94 1404
6873.73 1257
6874.51 1350
6875.29 1370
6876.07 1354
6876.86 1307
6877.64 1367
6878.42 1355
6879.21 1365
6879.99 1431
6880.77 1422
6881.55 1399
6882.34 1414
6883.12 1474
6883.90 1418
6884.69 1382
6885.47 1503
6886.25 1551
6887.04 1478
6887.82 1605
6888.60 1724
6889.39 1902
6890.17 1924
6890.95 2085
6891.74 2061
6892.52 2072
6893.30 1967
6894.09 1862
6894.87 1933
6895.65 1795
6896.44 1635
6897.22 1680
6898.01 1704
6898.79 1635
6899.57 1603
6900.36 1621
6901.14 1711
6901.93 1592
6902.71 1598
6903.49 1567
6904.28 1689
6905.06 1694
6905.85 1669
6906.63 1553
6907.42 1572
6908.20 1535
6908.98 1552
6909.77 1561
6910.55 1582
6911.34 1551
6912.12 1591
6912.91 1565
6913.69 1520
6914.48 1576
6915.26 1523
6916.05 1513
6916.83 1545
6917.62 1534
6918.40 1524
6919.19 1568
6919.97 1639
6920.76 1505
6921.54 1585
6922.33 1595
6923.11 1548
6923.90 1502
6924.68 1543
6925.47 1667
6926.25 1636
6927.04 1575
6927.82 1655
6928.61 1571
6929.40 1607
6930.18 1631
6930.97 1609
6931.75 1684
6932.54 1639
6933.32 1761
6934.11 1771
6934.90 1830
6935.68 1879
6936.47 1814
6937.25 1744
6938.04 1856
6938.83 1803
6939.61 1887
6940.40 1972
6941.19 1992
6941.97 1914
6942.76 1959
6943.54 1899
6944.33 1967
6945.12 2004
6945.90 2021
6946.69 2055
6947.48 2087
6948.26 2069
6949.05 2015
6949.84 2086
6950.62 2135
6951.41 2015
6952.20 2059
6952.99 2116
6953.77 2156
6954.56 2099
6955.35 2134
6956.13 2100
6956.92 2141
6957.71 2123
6958.50 2164
6959.28 2204
6960.07 2252
6960.86 2284
6961.64 2377
6962.43 2284
6963.22 2345
6964.01 2395
6964.80 2373
6965.58 2327
6966.37 2313
6967.16 2400
6967.95 2434
6968.73 2418
6969.52 2387
6970.31 2442
6971.10 2526
6971.89 2554
6972.67 2547
6973.46 2606
6974.25 2760
6975.04 2773
6975.83 2811
6976.62 2798
6977.40 2738
6978.19 2658
6978.98 2816
6979.77 2718
6980.56 2747
6981.35 2862
6982.13 2966
6982.92 2996
6983.71 3367
6984.50 3623
6985.29 4074
6986.08 4642
6986.87 5184
6987.66 5719
6988.45 6250
6989.23 6821
6990.02 7060
6990.81 6937
6991.60 6506
6992.39 6094
6993.18 5443
6993.97 4820
6994.76 4456
6995.55 4075
6996.34 3706
6997.13 3652
6997.92 3694
6998.71 3699
6999.50 4011
7000.29 4623
7001.07 5097
7001.86 5736
7002.65 6128
7003.44 6453
7004.23 6613
7005.02 6403
7005.81 6040
7006.60 5524
7007.39 4899
7008.18 4342
7008.97 3848
7009.76 3326
7010.55 2816
7011.34 2598
7012.14 2517
7012.93 2384
7013.72 2313
7014.51 2271
7015.30 2334
7016.09 2369
7016.88 2307
7017.67 2414
7018.46 2317
7019.25 2245
7020.04 2252
7020.83 2090
7021.62 2121
7022.41 2010
7023.20 1993
7024.00 1897
7024.79 1890
7025.58 1987
7026.37 1975
7027.16 2106
7027.95 2247
7028.74 2176
7029.53 2137
7030.32 2148
7031.12 2139
7031.91 2149
7032.70 2145
7033.49 2034
7034.28 2084
7035.07 1965
7035.87 1961
7036.66 1879
7037.45 2005
7038.24 1958
7039.03 2061
7039.82 2067
7040.62 2139
7041.41 2155
7042.20 2164
7042.99 2261
7043.78 2091
7044.58 2051
7045.37 1976
7046.16 1990
7046.95 2104
7047.75 1915
7048.54 2014
7049.33 2199
7050.12 2120
7050.92 2125
7051.71 2091
7052.50 2077
7053.29 2097
7054.09 2047
7054.88 2036
7055.67 2049
7056.46 2029
7057.26 2002
7058.05 2079
7058.84 2056
7059.64 1875
7060.43 1924
7061.22 1950
7062.02 1891
7062.81 1988
7063.60 2026
7064.39 2068
7065.19 2029
7065.98 2004
7066.77 1899
7067.57 2002
7068.36 1954
7069.16 1938
7069.95 1924
7070.74 2014
7071.54 1987
7072.33 2080
7073.12 2156
7073.92 2047
7074.71 2077
7075.51 2038
7076.30 2203
7077.09 2065
7077.89 2101
7078.68 2118
7079.48 2067
7080.27 1972
7081.06 1878
7081.86 1975
7082.65 2041
7083.45 2002
7084.24 1969
7085.04 1975
7085.83 2093
7086.62 2256
7087.42 2284
7088.21 2390
7089.01 2705
7089.80 2885
7090.60 3254
7091.39 3496
7092.19 3624
7092.98 3484
7093.78 3278
7094.57 3128
7095.37 2773
7096.16 2575
7096.96 2429
7097.75 2176
7098.55 1816
7099.34 1724
7100.14 1671
7100.93 1701
7101.73 1507
7102.52 1490
7103.32 1407
7104.11 1486
7104.91 1602
7105.71 1490
7106.50 1471
7107.30 1481
7108.09 1389
7108.89 1319
7109.68 1335
7110.48 1410
7111.28 1379
7112.07 1313
7112.87 1232
7113.66 1207
7114.46 1273
7115.26 1237
7116.05 1351
7116.85 1359
7117.65 1364
7118.44 1348
7119.24 1353
7120.03 1370
7120.83 1487
7121.63 1488
7122.42 1336
7123.22 1392
7124.02 1389
7124.81 1279
7125.61 1246
7126.41 1276
7127.20 1404
7128.00 1448
7128.80 1399
7129.59 1356
7130.39 1374
7131.19 1357
7131.99 1428
7132.78 1510
7133.58 1383
7134.38 1334
7135.17 1437
7135.97 1417
7136.77 1322
7137.57 1249
7138.36 1289
7139.16 1304
7139.96 1360
7140.76 1361
7141.55 1374
7142.35 1328
7143.15 1247
7143.95 1279
7144.74 1407
7145.54 1348
7146.34 1326
7147.14 1393
7147.94 1395
7148.73 1269
7149.53 1248
7150.33 1387
7151.13 1342
7151.93 1345
7152.72 1411
7153.52 1280
7154.32 1326
7155.12 1310
7155.92 1276
7156.72 1299
7157.51 1342
7158.31 1332
7159.11 1313
7159.91 1286
7160.71 1332
7161.51 1275
7162.31 1169
7163.11 1232
7163.90 1219
7164.70 1208
7165.50 1208
7166.30 1127
7167.10 1151
7167.90 1105
7168.70 1145
7169.50 1207
7170.30 1152
7171.10 1200
7171.90 1182
7172.69 1265
7173.49 1133
7174.29 1123
7175.09 1123
7175.89 1131
7176.69 1176
7177.49 1036
7178.29 1130
7179.09 1162
7179.89 1084
7180.69 1095
7181.49 1118
7182.29 1199
7183.09 1192
7183.89 1239
7184.69 1187
7185.49 1204
7186.29 1224
7187.09 1209
7187.89 1259
7188.69 1255
7189.49 1261
7190.29 1122
7191.09 1078
7191.89 1116
7192.69 1112
7193.49 1119
7194.29 1122
7195.09 1071
7195.89 994
7196.70 1053
7197.50 961
7198.30 1000
7199.10 962
7199.90 1021
7200.70 980
7201.50 984
7202.30 1071
7203.10 940
7203.90 981
7204.70 1035
7205.51 1005
7206.31 937
7207.11 1007
7207.91 934
7208.71 911
7209.51 868
7210.31 988
7211.12 1036
7211.92 955
7212.72 1008
7213.52 1004
7214.32 996
7215.12 952
7215.92 913
7216.73 988
7217.53 936
7218.33 967
7219.13 967
7219.93 944
7220.74 952
7221.54 930
7222.34 929
7223.14 937
7223.94 1003
7224.75 973
7225.55 976
7226.35 971
7227.15 979
7227.96 955
7228.76 977
7229.56 1038
7230.36 977
7231.17 1080
7231.97 1117
7232.77 1032
7233.57 1059
7234.38 933
7235.18 993
7235.98 925
7236.79 999
7237.59 969
7238.39 961
7239.19 980
7240.00 1027
7240.80 1023
7241.60 1048
7242.41 1068
7243.21 1060
7244.01 1014
7244.82 1032
7245.62 1067
7246.42 1126
7247.23 1102
7248.03 1082
7248.83 1100
7249.64 1037
7250.44 1070
7251.25 1115
7252.05 1100
7252.85 1007
7253.66 1037
7254.46 1016
7255.27 1063
7256.07 1012
7256.87 1153
7257.68 1072
7258.48 1076
7259.29 1070
7260.09 1099
7260.89 1142
7261.70 1014
7262.50 1061
7263.31 1168
7264.11 1085
7264.92 1173
7265.72 1134
7266.53 1069
7267.33 1122
7268.13 1130
7268.94 1077
7269.74 1186
7270.55 1145
7271.35 1158
7272.16 1243
7272.96 1200
7273.77 1113
7274.57 1163
7275.38 1206
7276.18 1170
7276.99 1254
7277.79 1297
7278.60 1236
7279.40 1212
7280.21 1274
7281.01 1314
7281.82 1240
7282.63 1332
7283.43 1425
7284.24 1547
7285.04 1703
7285.85 1857
7286.65 2201
7287.46 2348
7288.27 2481
7289.07 2531
7289.88 2454
7290.68 2315
7291.49 2004
7292.29 1947
7293.10 1772
7293.91 1486
7294.71 1497
7295.52 1443
7296.33 1273
7297.13 1284
7297.94 1270
7298.74 1268
7299.55 1276
7300.36 1381
7301.16 1335
7301.97 1318
7302.78 1261
7303.58 1300
7304.39 1298
7305.20 1317
7306.00 1318
7306.81 1325
7307.62 1292
7308.42 1278
7309.23 1234
7310.04 1338
7310.84 1301
7311.65 1317
7312.46 1435
7313.27 1518
7314.07 1485
7314.88 1544
7315.69 1500
7316.50 1488
7317.30 1506
7318.11 1522
7318.92 1550
7319.72 1556
7320.53 1783
7321.34 1848
7322.15 1936
7322.96 2061
7323.76 2074
7324.57 2003
7325.38 2048
7326.19 1979
7326.99 1899
7327.80 1829
7328.61 1694
7329.42 1671
7330.23 1605
7331.03 1491
7331.84 1342
7332.65 1322
7333.46 1252
7334.27 1289
7335.08 1312
7335.88 1337
7336.69 1305
7337.50 1416
7338.31 1271
7339.12 1315
7339.93 1246
7340.74 1268
7341.54 1296
7342.35 1351
7343.16 1391
7343.97 1305
7344.78 1316
7345.59 1295
7346.40 1292
7347.21 1361
7348.02 1344
7348.82 1289
7349.63 1248
7350.44 1167
7351.25 1189
7352.06 1215
7352.87 1314
7353.68 1259
7354.49 1212
7355.30 1219
7356.11 1215
7356.92 1076
7357.73 1143
7358.54 1258
7359.35 1242
7360.16 1245
7360.97 1264
7361.78 1332
7362.59 1274
7363.40 1240
7364.21 1254
7365.02 1207
7365.83 1281
7366.64 1276
7367.45 1286
7368.26 1281
7369.07 1298
7369.88 1268
7370.69 1303
7371.50 1389
7372.31 1339
7373.12 1322
7373.93 1318
7374.74 1256
7375.55 1276
7376.36 1264
7377.17 1272
7377.98 1300
7378.79 1286
7379.60 1289
7380.42 1381
7381.23 1428
7382.04 1470
7382.85 1575
7383.66 1645
7384.47 1837
7385.28 1869
7386.09 1826
7386.90 1748
7387.71 1701
7388.53 1682
7389.34 1554
7390.15 1426
7390.96 1350
7391.77 1279
7392.58 1261
7393.39 1303
7394.21 1190
7395.02 1202
7395.83 1214
7396.64 1195
7397.45 1132
7398.27 1162
7399.08 1214
7399.89 1262
7400.70 1226
7401.51 1259
7402.33 1309
7403.14 1404
7403.95 1373
7404.76 1393
7405.57 1428
7406.39 1447
7407.20 1357
7408.01 1350
7408.82 1417
7409.64 1307
7410.45 1292
7411.26 1274
7412.07 1304
7412.89 1238
7413.70 1178
7414.51 1181
7415.32 1192
7416.14 1094
7416.95 1060
7417.76 1156
7418.58 1044
7419.39 985
7420.20 995
7421.02 996
7421.83 910
7422.64 993
7423.45 1033
7424.27 1003
7425.08 979
7425.89 1025
7426.71 969
7427.52 955
7428.33 945
7429.15 906
7429.96 949
7430.78 1028
7431.59 1050
7432.40 873
7433.22 968
7434.03 921
7434.84 965
7435.66 976
7436.47 957
7437.29 940
7438.10 853
7438.91 1020
7439.73 1022
7440.54 995
7441.36 958
7442.17 992
7442.99 960
7443.80 1036
7444.61 916
7445.43 920
7446.24 945
7447.06 895
7447.87 946
7448.69 955
7449.50 942
7450.32 963
7451.13 921
7451.95 880
7452.76 893
7453.58 886
7454.39 814
7455.21 836
7456.02 894
7456.84 884
7457.65 924
7458.47 900
7459.28 870
7460.10 894
7460.91 909
7461.73 923
7462.54 875
7463.36 909
7464.17 819
7464.99 836
7465.80 859
7466.62 851
7467.44 879
7468.25 841
7469.07 839
7469.88 877
7470.70 852
7471.51 848
7472.33 892
7473.15 920
7473.96 962
7474.78 930
7475.59 865
7476.41 883
7477.23 873
7478.04 901
7478.86 885
7479.67 842
7480.49 903
7481.31 823
7482.12 820
7482.94 858
7483.76 799
7484.57 795
7485.39 797
7486.21 806
7487.02 751
7487.84 800
7488.66 828
7489.47 771
7490.29 825
7491.11 796
7491.92 834
7492.74 872
7493.56 831
7494.38 753
7495.19 771
7496.01 772
7496.83 832
7497.64 820
7498.46 818
7499.28 808
7500.10 767
7500.91 762
7501.73 756
7502.55 793
7503.37 820
7504.18 800
7505.00 785
7505.82 724
7506.64 709
7507.46 773
7508.27 713
7509.09 720
7509.91 762
7510.73 746
7511.55 764
7512.36 766
7513.18 752
7514.00 766
7514.82 754
7515.64 693
7516.45 747
7517.27 758
7518.09 770
7518.91 740
7519.73 722
7520.55 797
7521.37 776
7522.18 746
7523.00 763
7523.82 737
7524.64 754
7525.46 722
7526.28 745
7527.10 778
7527.92 773
7528.74 749
7529.55 756
7530.37 761
7531.19 822
7532.01 812
7532.83 739
7533.65 723
7534.47 736
7535.29 762
7536.11 740
7536.93 785
7537.75 771
7538.57 753
7539.39 737
7540.21 744
7541.03 741
7541.84 664
7542.66 731
7543.48 685
7544.30 718
7545.12 719
7545.94 723
7546.76 776
7547.58 789
7548.40 806
7549.22 770
7550.04 753
7550.86 756
7551.68 779
7552.51 788
7553.33 720
7554.15 686
7554.97 727
7555.79 715
7556.61 668
7557.43 681
7558.25 716
7559.07 726
7559.89 691
7560.71 679
7561.53 721
7562.35 691
7563.17 687
7563.99 700
7564.81 697
7565.64 737
7566.46 702
7567.28 744
7568.10 743
7568.92 772
7569.74 694
7570.56 682
7571.38 681
7572.21 760
7573.03 681
7573.85 701
7574.67 723
7575.49 788
7576.31 820
7577.13 766
7577.96 717
7578.78 663
7579.60 678
7580.42 704
7581.24 621
7582.07 693
7582.89 715
7583.71 685
7584.53 722
7585.35 628
7586.18 653
7587.00 707
7587.82 693
7588.64 691
7589.46 730
7590.29 706
7591.11 688
7591.93 770
7592.75 752
7593.58 732
7594.40 752
7595.22 810
7596.04 744
7596.87 674
7597.69 708
7598.51 673
7599.34 702
7600.16 769
7600.98 706
7601.80 650
7602.63 693
7603.45 683
7604.27 723
7605.10 724
7605.92 722
7606.74 757
7607.57 742
7608.39 687
7609.21 757
7610.04 792
7610.86 737
7611.68 773
7612.51 692
7613.33 713
7614.15 715
7614.98 794
7615.80 717
7616.62 718
7617.45 788
7618.27 735
7619.10 785
7619.92 827
7620.74 831
7621.57 806
7622.39 816
7623.22 834
7624.04 862
7624.86 801
7625.69 807
7626.51 737
7627.34 791
7628.16 754
7628.99 736
7629.81 764
7630.64 799
7631.46 766
7632.28 719
7633.11 736
7633.93 759
7634.76 748
7635.58 729
7636.41 777
7637.23 746
7638.06 729
7638.88 740
7639.71 732
7640.53 745
7641.36 677
7642.18 708
7643.01 825
7643.83 733
7644.66 680
7645.48 647
7646.31 665
7647.14 647
7647.96 698
7648.79 708
7649.61 708
7650.44 713
7651.26 655
7652.09 678
7652.91 671
7653.74 719
7654.57 697
7655.39 691
7656.22 712
7657.04 704
7657.87 740
7658.70 688
7659.52 679
7660.35 695
7661.17 696
7662.00 680
7662.83 692
7663.65 718
7664.48 697
7665.31 690
7666.13 691
7666.96 746
7667.79 728
7668.61 724
7669.44 710
7670.27 647
7671.09 631
7671.92 649
7672.75 678
7673.57 698
7674.40 700
7675.23 669
7676.05 658
7676.88 704
7677.71 714
7678.53 692
7679.36 681
7680.19 699
7681.02 684
7681.84 670
7682.67 717
7683.50 682
7684.33 696
7685.15 728
7685.98 609
7686.81 669
7687.64 722
7688.46 684
7689.29 760
7690.12 733
7690.95 689
7691.77 715
7692.60 669
7693.43 694
7694.26 675
7695.09 683
7695.91 625
7696.74 671
7697.57 667
7698.40 706
7699.23 729
7700.06 700
7700.88 682
7701.71 667
7702.54 697
7703.37 696
7704.20 638
7705.03 582
7705.85 647
7706.68 708
7707.51 652
7708.34 673
7709.17 699
7710.00 663
7710.83 711
7711.66 683
7712.48 681
7713.31 723
7714.14 689
7714.97 695
7715.80 743
7716.63 660
7717.46 729
7718.29 779
7719.12 750
7719.95 738
7720.78 643
7721.61 754
7722.44 772
7723.27 661
7724.09 641
7724.92 685
7725.75 727
7726.58 769
7727.41 680
7728.24 710
7729.07 699
7729.90 711
7730.73 738
7731.56 668
7732.39 717
7733.22 692
7734.05 674
7734.88 730
7735.71 758
7736.54 736
7737.37 667
7738.20 700
7739.03 703
7739.86 743
7740.70 786
7741.53 773
7742.36 715
7743.19 684
7744.02 734
7744.85 792
7745.68 781
7746.51 837
7747.34 789
7748.17 858
7749.00 880
7749.83 950
7750.66 997
7751.50 1077
7752.33 1037
7753.16 961
7753.99 1019
7754.82 956
7755.65 970
7756.48 880
7757.31 842
7758.15 912
7758.98 857
7759.81 801
7760.64 786
7761.47 918
7762.30 812
7763.13 785
7763.97 844
7764.80 801
7765.63 754
7766.46 766
7767.29 749
7768.13 734
7768.96 739
7769.79 741
7770.62 729
7771.45 722
7772.29 673
7773.12 659
7773.95 716
7774.78 721
7775.62 701
7776.45 809
7777.28 747
7778.11 741
7778.95 751
7779.78 792
7780.61 781
7781.44 792
7782.28 783
7783.11 775
7783.94 708
7784.77 720
7785.61 744
7786.44 775
7787.27 751
7788.11 719
7788.94 685
7789.77 712
7790.61 764
7791.44 757
7792.27 737
7793.10 833
7793.94 797
7794.77 785
7795.60 769
7796.44 780
7797.27 782
7798.11 774
7798.94 743
7799.77 739
7800.61 721
7801.44 830
7802.27 764
7803.11 736
7803.94 712
7804.78 711
7805.61 729
7806.44 722
7807.28 792
7808.11 838
7808.95 761
7809.78 803
7810.61 821
7811.45 799
7812.28 744
7813.12 790
7813.95 711
7814.79 713
7815.62 892
7816.45 838
7817.29 826
7818.12 906
7818.96 958
7819.79 910
7820.63 891
7821.46 901
7822.30 933
7823.13 962
7823.97 878
7824.80 835
7825.64 848
7826.47 892
7827.31 914
7828.14 845
7828.98 867
7829.81 895
7830.65 906
7831.48 842
7832.32 850
7833.15 809
7833.99 825
7834.83 823
7835.66 814
7836.50 805
7837.33 729
7838.17 759
7839.00 803
7839.84 778
7840.68 772
7841.51 815
7842.35 866
7843.18 826
7844.02 825
7844.86 784
7845.69 734
7846.53 801
7847.36 811
7848.20 855
7849.04 866
7849.87 793
7850.71 810
7851.55 815
7852.38 795
7853.22 740
7854.05 720
7854.89 727
7855.73 709
7856.56 697
7857.40 749
7858.24 739
7859.08 759
7859.91 797
7860.75 758
7861.59 766
7862.42 790
7863.26 711
7864.10 781
7864.93 811
7865.77 753
7866.61 718
7867.45 754
7868.28 826
7869.12 783
7869.96 807
7870.80 793
7871.63 783
7872.47 772
7873.31 726
7874.15 769
7874.98 782
7875.82 724
7876.66 764
7877.50 829
7878.33 797
7879.17 779
7880.01 794
7880.85 845
7881.69 791
7882.52 818
7883.36 837
7884.20 830
7885.04 791
7885.88 783
7886.71 835
7887.55 826
7888.39 709
7889.23 763
7890.07 809
7890.91 804
7891.75 816
7892.58 817
7893.42 803
7894.26 878
7895.10 880
7895.94 888
7896.78 853
7897.62 800
7898.46 800
7899.29 840
7900.13 839
7900.97 849
7901.81 906
7902.65 975
7903.49 1034
7904.33 984
7905.17 1041
7906.01 961
7906.85 890
7907.69 897
7908.53 909
7909.37 860
7910.21 794
7911.04 779
7911.88 841
7912.72 773
7913.56 790
7914.40 826
7915.24 903
7916.08 921
7916.92 918
7917.76 972
7918.60 993
7919.44 1022
7920.28 1069
7921.12 1121
7921.96 1188
7922.80 1153
7923.64 1156
7924.48 1070
7925.32 1017
7926.16 970
7927.01 963
7927.85 972
7928.69 865
7929.53 781
7930.37 757
7931.21 743
7932.05 786
7932.89 798
7933.73 788
7934.57 786
7935.41 762
7936.25 659
7937.09 776
7937.93 820
7938.78 692
7939.62 759
7940.46 769
7941.30 696
7942.14 684
7942.98 696
7943.82 718
7944.66 723
7945.51 744
7946.35 773
7947.19 760
7948.03 758
7948.87 728
7949.71 720
7950.56 690
7951.40 695
7952.24 786
7953.08 727
7953.92 768
7954.76 724
7955.61 718
7956.45 680
7957.29 643
7958.13 744
7958.97 768
7959.82 720
7960.66 757
7961.50 774
7962.34 774
7963.19 709
7964.03 724
7964.87 736
7965.71 688
7966.56 790
7967.40 850
7968.24 752
7969.08 850
7969.93 813
7970.77 784
7971.61 752
7972.45 756
7973.30 768
7974.14 735
7974.98 706
7975.83 688
7976.67 758
7977.51 761
7978.36 739
7979.20 691
7980.04 641
7980.89 692
7981.73 729
7982.57 778
7983.42 729
7984.26 751
7985.10 722
7985.95 779
7986.79 761
7987.63 672
7988.48 614
7989.32 675
7990.16 735
7991.01 705
7991.85 711
7992.70 668
7993.54 705
7994.38 678
7995.23 682
7996.07 650
7996.92 651
7997.76 677
7998.60 673
7999.45 628
8000.29 634
8001.14 764
8001.98 732
8002.83 673
8003.67 578
8004.52 678
8005.36 723
8006.20 689
8007.05 649
8007.89 614
8008.74 652
8009.58 611
8010.43 581
8011.27 658
8012.12 641
8012.96 623
8013.81 633
8014.65 652
8015.50 648
8016.34 640
8017.19 650
8018.03 693
8018.88 681
8019.72 635
8020.57 689
8021.42 630
8022.26 640
8023.11 595
8023.95 537
8024.80 621
8025.64 627
8026.49 688
8027.33 680
8028.18 582
8029.03 593
8029.87 621
8030.72 626
8031.56 628
8032.41 615
8033.26 584
8034.10 600
8034.95 649
8035.79 700
8036.64 655
8037.49 606
8038.33 646
8039.18 660
8040.03 606
8040.87 550
8041.72 612
8042.57 597
8043.41 647
8044.26 637
8045.11 586
8045.95 648
8046.80 614
8047.65 637
8048.49 650
8049.34 624
8050.19 550
8051.03 658
8051.88 709
8052.73 695
8053.58 687
8054.42 633
8055.27 617
8056.12 627
8056.96 561
8057.81 627
8058.66 628
8059.51 728
8060.35 721
8061.20 623
8062.05 604
8062.90 579
8063.74 608
8064.59 555
8065.44 602
8066.29 589
8067.14 634
8067.98 656
8068.83 645
8069.68 582
8070.53 657
8071.38 585
8072.22 610
8073.07 554
8073.92 609
8074.77 599
8075.62 564
8076.46 573
8077.31 621
8078.16 568
8079.01 560
8079.86 567
8080.71 572
8081.56 544
8082.40 542
8083.25 585
8084.10 590
8084.95 633
8085.80 552
8086.65 623
8087.50 656
8088.35 551
8089.19 592
8090.04 656
8090.89 641
8091.74 614
8092.59 582
8093.44 601
8094.29 639
8095.14 541
8095.99 543
8096.84 603
8097.69 622
8098.54 632
8099.39 605
8100.24 542
8101.09 541
8101.94 568
8102.79 602
8103.63 612
8104.48 632
8105.33 594
8106.18 584
8107.03 647
8107.88 632
8108.73 604
8109.58 586
8110.43 522
8111.28 552
8112.14 532
8112.99 495
8113.84 567
8114.69 607
8115.54 568
8116.39 580
8117.24 650
8118.09 593
8118.94 646
8119.79 625
8120.64 623
8121.49 579
8122.34 639
8123.19 641
8124.04 640
8124.89 644
8125.74 596
8126.60 653
8127.45 640
8128.30 608
8129.15 570
8130.00 584
8130.85 567
8131.70 614
8132.55 667
8133.40 627
8134.26 638
8135.11 606
8135.96 647
8136.81 663
8137.66 601
8138.51 594
8139.37 619
8140.22 582
8141.07 648
8141.92 624
8142.77 620
8143.62 578
8144.48 571
8145.33 612
8146.18 639
8147.03 594
8147.88 629
8148.74 619
8149.59 567
8150.44 605
8151.29 583
8152.15 610
8153.00 645
8153.85 651
8154.70 628
8155.56 630
8156.41 664
8157.26 723
8158.11 761
8158.97 749
8159.82 747
8160.67 723
8161.52 655
8162.38 574
8163.23 553
8164.08 635
8164.94 624
8165.79 617
8166.64 620
8167.49 592
8168.35 640
8169.20 631
8170.05 566
8170.91 586
8171.76 603
8172.61 601
8173.47 617
8174.32 594
8175.17 611
8176.03 659
8176.88 603
8177.74 592
8178.59 607
8179.44 594
8180.30 646
8181.15 630
8182.00 610
8182.86 592
8183.71 617
8184.57 606
8185.42 597
8186.27 583
8187.13 562
8187.98 607
8188.84 619
8189.69 575
8190.55 572
8191.40 573
8192.25 570
8193.11 578
8193.96 566
8194.82 553
8195.67 530
8196.53 541
8197.38 534
8198.24 561
8199.09 626
8199.95 605
8200.80 500
8201.66 604
8202.51 566
8203.37 576
8204.22 587
8205.08 584
8205.93 588
8206.79 546
8207.64 542
8208.50 604
8209.35 551
8210.21 555
8211.06 546
8211.92 640
8212.77 599
8213.63 602
8214.48 612
8215.34 602
8216.20 568
8217.05 587
8217.91 550
8218.76 551
8219.62 617
8220.48 558
8221.33 635
8222.19 607
8223.04 577
8223.90 603
8224.76 572
8225.61 589
8226.47 595
8227.32 557
8228.18 593
8229.04 631
8229.89 625
8230.75 585
8231.61 619
8232.46 599
8233.32 634
8234.18 576
8235.03 574
8235.89 652
8236.75 597
8237.60 584
8238.46 543
8239.32 529
8240.17 536
8241.03 501
8241.89 545
8242.74 569
8243.60 571
8244.46 597
8245.32 607
8246.17 584
8247.03 560
8247.89 603
8248.74 573
8249.60 561
8250.46 593
8251.32 599
8252.17 576
8253.03 553
8253.89 606
8254.75 550
8255.60 611
8256.46 649
8257.32 662
8258.18 619
8259.04 592
8259.89 623
8260.75 598
8261.61 588
8262.47 627
8263.33 613
8264.18 594
8265.04 547
8265.90 566
8266.76 589
8267.62 625
8268.48 589
8269.33 591
8270.19 613
8271.05 619
8271.91 618
8272.77 590
8273.63 522
8274.49 566
8275.34 593
8276.20 605
8277.06 601
8277.92 633
8278.78 614
8279.64 600
8280.50 555
8281.36 552
8282.22 617
8283.08 673
8283.93 677
8284.79 636
8285.65 619
8286.51 664
8287.37 617
8288.23 652
8289.09 645
8289.95 686
8290.81 661
8291.67 668
8292.53 636
8293.39 659
8294.25 711
8295.11 705
8295.97 755
8296.83 705
8297.69 749
8298.55 752
8299.41 680
8300.27 700
8301.13 651
8301.99 682
8302.85 656
8303.71 708
8304.57 664
8305.43 672
8306.29 646
8307.15 638
8308.01 599
8308.87 641
8309.73 659
8310.59 644
8311.45 609
8312.31 606
8313.17 643
8314.03 643
8314.90 598
8315.76 622
8316.62 610
8317.48 616
8318.34 644
8319.20 693
8320.06 664
8320.92 696
8321.78 641
8322.64 573
8323.51 627
8324.37 604
8325.23 619
8326.09 563
8326.95 541
8327.81 629
8328.67 687
8329.54 658
8330.40 636
8331.26 629
8332.12 571
8332.98 591
8333.84 600
8334.71 612
8335.57 607
8336.43 660
8337.29 685
8338.15 657
8339.02 640
8339.88 648
8340.74 636
8341.60 666
8342.46 651
8343.33 691
8344.19 692
8345.05 710
8345.91 651
8346.78 621
8347.64 671
8348.50 656
8349.36 648
8350.23 662
8351.09 625
8351.95 645
8352.81 649
8353.68 646
8354.54 711
8355.40 641
8356.27 652
8357.13 735
8357.99 664
8358.86 616
8359.72 640
8360.58 663
8361.44 646
8362.31 685
8363.17 699
8364.03 712
8364.90 675
8365.76 720
8366.63 680
8367.49 677
8368.35 662
8369.22 638
8370.08 638
8370.94 641
8371.81 699
8372.67 676
8373.53 683
8374.40 670
8375.26 641
8376.13 743
8376.99 686
8377.85 656
8378.72 735
8379.58 681
8380.45 642
8381.31 750
8382.18 736
8383.04 739
8383.90 699
8384.77 689
8385.63 700
8386.50 799
8387.36 781
8388.23 693
8389.09 682
8389.96 761
8390.82 768
8391.69 793
8392.55 730
8393.42 705
8394.28 756
8395.15 809
8396.01 742
8396.88 775
8397.74 826
8398.61 825
8399.47 775
8400.34 799
8401.20 747
8402.07 802
8402.93 848
8403.80 880
8404.66 796
8405.53 766
8406.39 758
8407.26 764
8408.12 827
8408.99 827
8409.86 789
8410.72 840
8411.59 882
8412.45 838
8413.32 803
8414.19 863
8415.05 830
8415.92 851
8416.78 835
8417.65 841
8418.52 861
8419.38 877
8420.25 849
8421.11 886
8421.98 950
8422.85 985
8423.71 948
8424.58 912
8425.45 843
8426.31 914
8427.18 922
8428.05 859
8428.91 963
8429.78 984
8430.65 964
8431.51 1007
8432.38 1108
8433.25 1013
8434.11 1021
8434.98 1083
8435.85 1081
8436.72 1057
8437.58 1031
8438.45 1077
8439.32 1073
8440.18 1080
8441.05 1103
8441.92 1155
8442.79 1197
8443.65 1274
8444.52 1234
8445.39 1320
8446.26 1417
8447.12 1359
8447.99 1400
8448.86 1366
8449.73 1338
8450.60 1341
8451.46 1393
8452.33 1372
8453.20 1256
8454.07 1334
8454.94 1461
8455.80 1404
8456.67 1624
8457.54 1729
8458.41 1839
8459.28 2059
8460.14 2206
8461.01 2313
8461.88 2318
8462.75 2281
8463.62 2254
8464.49 2033
8465.36 1775
8466.22 1763
8467.09 1610
8467.96 1676
8468.83 1582
8469.70 1688
8470.57 1851
8471.44 2088
8472.31 2372
8473.17 2706
8474.04 3041
8474.91 3208
8475.78 2964
8476.65 2824
8477.52 2650
8478.39 2245
8479.26 1959
8480.13 1727
8481.00 1489
8481.87 1341
8482.74 1273
8483.61 1164
8484.48 1145
8485.34 1049
8486.21 1070
8487.08 1082
8487.95 1154
8488.82 1157
8489.69 1124
8490.56 1116
8491.43 1099
8492.30 1112
8493.17 1027
8494.04 976
8494.91 1003
8495.78 1020
8496.65 967
8497.52 999
8498.39 1089
8499.26 1001
8500.13 1028
8501.01 1033
8501.88 1073
8502.75 982
8503.62 951
8504.49 1038
8505.36 1060
8506.23 1068
8507.10 1031
8507.97 1023
8508.84 1036
8509.71 1037
8510.58 1080
8511.45 1146
8512.32 1170
8513.20 1157
8514.07 1141
8514.94 1155
8515.81 1085
8516.68 1060
8517.55 1014
8518.42 1047
8519.29 996
8520.17 913
8521.04 910
8521.91 944
8522.78 956
8523.65 957
8524.52 1007
8525.39 989
8526.27 1001
8527.14 1026
8528.01 1053
8528.88 1040
8529.75 1035
8530.63 1104
8531.50 1051
8532.37 1023
8533.24 1003
8534.11 1061
8534.99 1136
8535.86 1124
8536.73 1111
8537.60 1044
8538.47 1064
8539.35 1081
8540.22 1120
8541.09 1004
8541.96 1057
8542.84 1011
8543.71 1008
8544.58 1028
8545.46 1128
8546.33 1034
8547.20 1002
8548.07 1044
8548.95 1012
8549.82 1033
8550.69 1014
8551.57 1045
8552.44 1106
8553.31 1061
8554.18 1104
8555.06 1104
8555.93 1060
8556.80 1155
8557.68 1036
8558.55 1112
8559.42 1052
8560.30 1055
8561.17 1047
8562.04 1040
8562.92 955
8563.79 1015
8564.67 970
8565.54 931
8566.41 931
8567.29 965
8568.16 964
8569.03 976
8569.91 902
8570.78 973
8571.66 940
8572.53 907
8573.40 996
8574.28 927
8575.15 874
8576.03 900
8576.90 851
8577.78 886
8578.65 890
8579.52 929
8580.40 886
8581.27 938
8582.15 926
8583.02 849
8583.90 936
8584.77 948
8585.65 927
8586.52 912
8587.40 864
8588.27 910
8589.15 977
8590.02 862
8590.90 849
8591.77 946
8592.65 926
8593.52 889
8594.40 892
8595.27 820
8596.15 851
8597.02 853
8597.90 862
8598.77 895
8599.65 925
8600.52 907
8601.40 923
8602.28 892
8603.15 888
8604.03 905
8604.90 925
8605.78 973
8606.65 896
8607.53 900
8608.41 974
8609.28 978
8610.16 867
8611.03 931
8611.91 949
8612.79 975
8613.66 948
8614.54 960
8615.41 963
8616.29 1000
8617.17 981
8618.04 958
8618.92 971
8619.80 943
8620.67 972
8621.55 972
8622.43 1042
8623.30 1026
8624.18 938
8625.06 995
8625.93 907
8626.81 1029
8627.69 1023
8628.56 1010
8629.44 1092
8630.32 1154
8631.20 1170
8632.07 1055
8632.95 1147
8633.83 1178
8634.70 1128
8635.58 1079
8636.46 1084
8637.34 1175
8638.21 1222
8639.09 1196
8639.97 1263
8640.85 1109
8641.72 1169
8642.60 1189
8643.48 1282
8644.36 1225
8645.23 1174
8646.11 1210
8646.99 1260
8647.87 1212
8648.75 1227
8649.62 1240
8650.50 1302
8651.38 1249
8652.26 1289
8653.14 1234
8654.01 1327
8654.89 1292
8655.77 1369
8656.65 1394
8657.53 1380
8658.41 1420
8659.29 1392
8660.16 1440
8661.04 1388
8661.92 1318
8662.80 1386
8663.68 1425
8664.56 1322
8665.44 1339
8666.31 1359
8667.19 1339
8668.07 1391
8668.95 1404
8669.83 1397
8670.71 1454
8671.59 1535
8672.47 1605
8673.35 1679
8674.23 1798
8675.11 2008
8675.99 2278
8676.86 2586
8677.74 2717
8678.62 2979
8679.50 3110
8680.38 2926
8681.26 2767
8682.14 2652
8683.02 2355
8683.90 2203
8684.78 2016
8685.66 1830
8686.54 1611
8687.42 1530
8688.30 1505
8689.18 1511
8690.06 1465
8690.94 1550
8691.82 1539
8692.70 1718
8693.58 1878
8694.46 2102
8695.34 2345
8696.22 2480
8697.10 2580
8697.98 2578
8698.86 2516
8699.74 2315
8700.62 2103
8701.51 1778
8702.39 1620
8703.27 1524
8704.15 1406
8705.03 1358
8705.91 1260
8706.79 1235
8707.67 1232
8708.55 1240
8709.43 1163
8710.31 1144
8711.20 1124
8712.08 1076
8712.96 1153
8713.84 1091
8714.72 1021
8715.60 1074
8716.48 1049
8717.36 1029
8718.25 1053
8719.13 1053
8720.01 1124
8720.89 1151
8721.77 1039
8722.65 1075
8723.54 1044
8724.42 997
8725.30 978
8726.18 1005
8727.06 1041
8727.95 1036
8728.83 1025
8729.71 1019
8730.59 1038
8731.47 1076
8732.36 1088
8733.24 1101
8734.12 1160
8735.00 1149
8735.89 1176
8736.77 1192
8737.65 1124
8738.53 1102
8739.42 1129
8740.30 1011
8741.18 998
8742.06 990
8742.95 1031
8743.83 1049
8744.71 1026
8745.59 1017
8746.48 1011
8747.36 1051
8748.24 1024
8749.13 1061
8750.01 1052
8750.89 1009
8751.78 1092
8752.66 1048
8753.54 1098
8754.43 1038
8755.31 1020
8756.19 1019
8757.08 1033
8757.96 1027
8758.84 1041
8759.73 1113
8760.61 1066
8761.49 1020
8762.38 956
8763.26 1004
8764.15 1142
8765.03 1124
8765.91 1074
8766.80 1030
8767.68 993
8768.57 1085
8769.45 1053
8770.33 982
8771.22 1077
8772.10 1090
8772.99 1087
8773.87 1153
8774.75 1105
8775.64 1037
8776.52 1100
8777.41 1044
8778.29 1007
8779.18 1011
8780.06 991
8780.95 979
8781.83 992
8782.72 989
8783.60 985
8784.49 981
8785.37 1125
8786.26 1162
8787.14 1069
8788.03 1050
8788.91 1017
8789.80 1012
8790.68 1005
8791.57 1025
8792.45 1056
8793.34 1023
8794.22 1006
8795.11 1069
8795.99 1071
8796.88 1094
8797.76 1074
8798.65 1075
8799.53 1036
8800.42 950
8801.31 939
8802.19 926
8803.08 960
8803.96 968
8804.85 931
8805.74 878
8806.62 901
8807.51 884
8808.39 947
8809.28 967
8810.17 882
8811.05 906
8811.94 815
8812.82 793
8813.71 809
8814.60 799
8815.48 804
8816.37 865
8817.26 760
8818.14 741
8819.03 722
8819.92 811
8820.80 802
8821.69 785
8822.58 798
8823.46 801
8824.35 826
8825.24 851
8826.12 835
8827.01 803
8827.90 815
8828.78 783
8829.67 756
8830.56 770
8831.45 722
8832.33 770
8833.22 738
8834.11 688
8835.00 728
8835.88 773
8836.77 718
8837.66 714
8838.55 706
8839.43 703
8840.32 754
8841.21 713
8842.10 727
8842.98 645
8843.87 711
8844.76 708
8845.65 689
8846.54 666
8847.42 685
8848.31 746
8849.20 701
8850.09 687
8850.98 751
8851.86 740
8852.75 711
8853.64 732
8854.53 709
8855.42 636
8856.31 722
8857.19 653
8858.08 619
8858.97 689
8859.86 732
8860.75 709
8861.64 733
8862.53 654
8863.42 632
8864.30 669
8865.19 624
8866.08 725
8866.97 743
8867.86 649
8868.75 697
8869.64 671
8870.53 668
8871.42 620
8872.31 653
8873.20 610
8874.08 687
8874.97 618
8875.86 652
8876.75 673
8877.64 652
8878.53 630
8879.42 685
8880.31 666
8881.20 679
8882.09 608
8882.98 627
8883.87 662
8884.76 610
8885.65 636
8886.54 602
8887.43 593
8888.32 657
8889.21 677
8890.10 633
8890.99 624
8891.88 571
8892.77 621
8893.66 591
8894.55 602
8895.44 607
8896.33 557
8897.22 535
8898.11 573
8899.00 593
8899.90 626
8900.79 571
8901.68 571
8902.57 565
8903.46 582
8904.35 627
8905.24 583
8906.13 567
8907.02 577
8907.91 600
8908.80 587
8909.70 557
8910.59 578
8911.48 560
8912.37 589
8913.26 589
8914.15 581
8915.04 625
8915.93 652
8916.83 640
8917.72 580
8918.61 527
8919.50 623
8920.39 587
8921.28 534
8922.18 563
8923.07 557
8923.96 575
8924.85 554
8925.74 572
8926.64 557
8927.53 605
8928.42 544
8929.31 574
8930.20 567
8931.10 567
8931.99 550
8932.88 556
8933.77 565
8934.67 550
8935.56 537
8936.45 559
8937.34 543
8938.24 589
8939.13 572
8940.02 611
8940.91 593
8941.81 547
8942.70 535
8943.59 560
8944.49 555
8945.38 504
8946.27 538
8947.16 484
8948.06 502
8948.95 562
8949.84 534
8950.74 543
8951.63 548
8952.52 599
8953.42 534
8954.31 511
8955.20 492
8956.10 518
8956.99 540
8957.88 509
8958.78 601
8959.67 619
8960.56 587
8961.46 556
8962.35 524
8963.25 535
8964.14 560
8965.03 518
8965.93 560
8966.82 586
8967.72 629
8968.61 544
8969.50 527
8970.40 575
8971.29 540
8972.19 581
8973.08 530
8973.98 565
8974.87 519
8975.76 577
8976.66 567
8977.55 547
8978.45 549
8979.34 548
8980.24 548
8981.13 521
8982.03 525
8982.92 513
8983.82 511
8984.71 565
8985.61 514
8986.50 492
8987.40 544
8988.29 517
8989.19 558
8990.08 525
8990.98 500
8991.87 500
8992.77 502
8993.66 466
8994.56 463
8995.45 483
8996.35 477
8997.24 528
8998.14 493
8999.04 485
8999.93 465
9000.83 531
9001.72 485
9002.62 487
9003.51 538
9004.41 506
9005.31 530
9006.20 525
9007.10 502
9007.99 560
9008.89 488
9009.79 479
9010.68 484
9011.58 585
9012.48 486
9013.37 457
9014.27 511
9015.16 492
9016.06 477
9016.96 513
9017.85 525
9018.75 450
9019.65 480
9020.54 492
9021.44 517
9022.34 533
9023.23 552
9024.13 530
9025.03 506
9025.93 500
9026.82 505
9027.72 519
9028.62 572
9029.51 550
9030.41 523
9031.31 529
9032.21 517
9033.10 503
9034.00 494
9034.90 535
9035.79 565
9036.69 523
9037.59 517
9038.49 545
9039.38 492
9040.28 490
9041.18 493
9042.08 554
9042.98 487
9043.87 502
9044.77 527
9045.67 448
9046.57 497
9047.47 546
9048.36 493
9049.26 561
9050.16 520
9051.06 500
9051.96 476
9052.85 442
9053.75 482
9054.65 510
9055.55 510
9056.45 547
9057.35 463
9058.25 461
9059.14 530
9060.04 515
9060.94 498
9061.84 495
9062.74 493
9063.64 583
9064.54 592
9065.44 582
9066.33 494
9067.23 526
9068.13 506
9069.03 526
9069.93 484
9070.83 491
9071.73 567
9072.63 522
9073.53 569
9074.43 543
9075.33 514
9076.23 523
9077.13 523
9078.03 549
9078.92 530
9079.82 483
9080.72 496
9081.62 501
9082.52 532
9083.42 535
9084.32 544
9085.22 534
9086.12 521
9087.02 507
9087.92 525
9088.82 547
9089.72 515
9090.62 519
9091.52 525
9092.42 454
9093.32 510
9094.22 554
9095.12 542
9096.03 545
9096.93 471
9097.83 483
9098.73 531
9099.63 548
9100.53 531
9101.43 540
9102.33 541
9103.23 507
9104.13 495
9105.03 498
9105.93 570
9106.83 530
9107.74 472
9108.64 476
9109.54 469
9110.44 497
9111.34 527
9112.24 527
9113.14 493
9114.04 522
9114.94 592
9115.85 565
9116.75 508
9117.65 525
9118.55 538
9119.45 495
9120.35 465
9121.26 473
9122.16 540
9123.06 438
9123.96 484
9124.86 496
9125.77 454
9126.67 398
9127.57 433
9128.47 495
9129.37 458
9130.28 471
9131.18 485
9132.08 483
9132.98 452
9133.88 466
9134.79 499
9135.69 490
9136.59 484
9137.49 476
9138.40 526
9139.30 516
9140.20 519
9141.10 494
9142.01 488
9142.91 510
9143.81 459
9144.72 514
9145.62 536
9146.52 508
9147.42 502
9148.33 482
9149.23 545
9150.13 508
9151.04 496
9151.94 552
9152.84 526
9153.75 508
9154.65 489
9155.55 535
9156.46 469
9157.36 512
9158.26 476
9159.17 524
9160.07 520
9160.97 522
9161.88 449
9162.78 464
9163.69 505
9164.59 495
9165.49 491
9166.40 496
9167.30 490
9168.21 526
9169.11 595
9170.01 539
9170.92 473
9171.82 450
9172.73 441
9173.63 471
9174.53 506
9175.44 486
9176.34 516
9177.25 494
9178.15 480
9179.06 491
9179.96 514
9180.87 497
9181.77 487
9182.68 493
9183.58 517
9184.49 527
9185.39 496
9186.30 465
9187.20 488
9188.11 489
9189.01 531
9189.92 532
9190.82 493
9191.73 461
9192.63 475
9193.54 455
9194.44 459
9195.35 516
9196.25 527
9197.16 514
9198.06 458
9198.97 520
9199.87 499
9200.78 509
9201.69 477
9202.59 497
9203.50 506
9204.40 536
9205.31 616
9206.21 576
9207.12 574
9208.03 571
9208.93 528
9209.84 475
9210.74 528
9211.65 491
9212.56 534
9213.46 526
9214.37 479
9215.28 450
9216.18 462
9217.09 518
9218.00 531
9218.90 478
9219.81 553
9220.72 560
9221.62 489
9222.53 546
9223.44 546
9224.34 558
9225.25 498
9226.16 535
9227.06 536
9227.97 495
9228.88 527
9229.78 527
9230.69 562
9231.60 534
9232.51 500
9233.41 496
9234.32 509
9235.23 494
9236.13 445
9237.04 438
9237.95 489
9238.86 515
9239.76 517
9240.67 521
9241.58 513
9242.49 478
9243.39 441
9244.30 451
9245.21 422
9246.12 450
9247.03 460
9247.93 507
9248.84 482
9249.75 551
9250.66 478
9251.57 471
9252.47 485
9253.38 464
9254.29 460
9255.20 466
9256.11 463
9257.02 474
9257.92 457
9258.83 457
9259.74 487
9260.65 498
9261.56 464
9262.47 477
9263.38 438
9264.28 504
9265.19 532
9266.10 510
9267.01 484
9267.92 464
9268.83 501
9269.74 473
9270.65 460
9271.56 522
9272.47 509
9273.37 510
9274.28 493
9275.19 461
9276.10 473
9277.01 530
9277.92 501
9278.83 435
9279.74 463
9280.65 422
9281.56 518
9282.47 475
9283.38 497
9284.29 455
9285.20 463
9286.11 449
9287.02 486
9287.93 478
9288.84 418
9289.75 488
9290.66 511
9291.57 535
9292.48 510
9293.39 527
9294.30 524
9295.21 471
9296.12 454
9297.03 498
9297.94 523
9298.85 545
9299.76 562
9300.67 542
9301.58 519
9302.49 538
9303.40 564
9304.31 487
9305.23 457
9306.14 514
9307.05 530
9307.96 541
9308.87 501
9309.78 466
9310.69 502
9311.60 501
9312.51 494
9313.42 487
9314.34 554
9315.25 566
9316.16 515
9317.07 539
9317.98 463
9318.89 427
9319.80 509
9320.72 564
9321.63 538
9322.54 476
9323.45 487
9324.36 531
9325.27 509
9326.19 518
9327.10 520
9328.01 533
9328.92 468
9329.83 489
9330.74 523
9331.66 512
9332.57 496
9333.48 505
9334.39 535
9335.31 499
9336.22 494
9337.13 497
9338.04 476
9338.96 477
9339.87 532
9340.78 469
9341.69 480
9342.61 501
9343.52 519
9344.43 508
9345.34 515
9346.26 531
9347.17 526
9348.08 507
9348.99 524
9349.91 538
9350.82 517
9351.73 575
9352.65 540
9353.56 479
9354.47 503
9355.39 525
9356.30 514
9357.21 481
9358.13 453
9359.04 447
9359.95 516
9360.87 515
9361.78 531
9362.69 491
9363.61 493
9364.52 495
9365.43 501
9366.35 506
9367.26 502
9368.18 481
9369.09 475
9370.00 477
9370.92 491
9371.83 465
9372.75 486
9373.66 482
9374.57 534
9375.49 534
9376.40 532
9377.32 503
9378.23 528
9379.15 501
9380.06 507
9380.97 529
9381.89 525
9382.80 483
9383.72 539
9384.63 533
9385.55 567
9386.46 549
9387.38 525
9388.29 542
9389.21 531
9390.12 490
9391.04 483
9391.95 480
9392.87 543
9393.78 577
9394.70 551
9395.61 554
9396.53 543
9397.44 525
9398.36 574
9399.27 546
9400.19 586
9401.10 577
9402.02 584
9402.94 607
9403.85 549
9404.77 568
9405.68 594
9406.60 608
9407.51 552
9408.43 493
9409.35 544
9410.26 606
9411.18 543
9412.09 520
9413.01 513
9413.93 589
9414.84 583
9415.76 596
9416.67 581
9417.59 576
9418.51 603
9419.42 627
9420.34 628
9421.26 557
9422.17 546
9423.09 523
9424.01 508
9424.92 573
9425.84 556
9426.76 558
9427.67 563
9428.59 590
9429.51 566
9430.42 557
9431.34 596
9432.26 581
9433.17 552
9434.09 543
9435.01 543
9435.93 539
9436.84 560
9437.76 642
9438.68 655
9439.59 629
9440.51 575
9441.43 597
9442.35 641
9443.26 620
9444.18 605
9445.10 608
9446.02 639
9446.93 622
9447.85 661
9448.77 611
9449.69 558
9450.61 610
9451.52 630
9452.44 668
9453.36 656
9454.28 709
9455.20 736
9456.11 751
9457.03 818
9457.95 803
9458.87 828
9459.79 837
9460.71 791
9461.62 738
9462.54 691
9463.46 723
9464.38 640
9465.30 705
9466.22 693
9467.14 617
9468.05 567
9468.97 574
9469.89 599
9470.81 592
9471.73 636
9472.65 624
9473.57 598
9474.49 598
9475.41 585
9476.32 621
9477.24 576
9478.16 534
9479.08 586
9480.00 549
9480.92 575
9481.84 608
9482.76 590
9483.68 609
9484.60 622
9485.52 693
9486.44 645
9487.36 664
9488.28 638
9489.20 706
9490.12 610
9491.04 602
9491.96 558
9492.88 534
9493.80 546
9494.72 537
9495.64 575
9496.56 612
9497.48 639
9498.40 613
9499.32 597
9500.24 602
9501.16 618
9502.08 601
9503.00 581
9503.92 550
9504.84 593
9505.76 655
9506.68 589
9507.60 659
9508.52 613
9509.44 631
9510.36 621
9511.28 626
9512.21 614
9513.13 553
9514.05 600
9514.97 633
9515.89 667
9516.81 670
9517.73 671
9518.65 620
9519.57 688
9520.50 608
9521.42 634
9522.34 683
9523.26 662
9524.18 646
9525.10 638
9526.02 684
9526.95 660
9527.87 609
9528.79 640
9529.71 664
9530.63 746
9531.55 741
9532.48 684
9533.40 695
9534.32 762
9535.24 722
9536.16 796
9537.09 822
9538.01 877
9538.93 853
9539.85 812
9540.77 803
9541.70 749
9542.62 776
9543.54 711
9544.46 709
9545.39 656
9546.31 690
9547.23 667
9548.15 651
9549.08 639
9550.00 695
9550.92 643
9551.85 635
9552.77 692
9553.69 681
9554.61 650
9555.54 676
9556.46 649
9557.38 719
9558.31 653
9559.23 690
9560.15 691
9561.08 668
9562.00 654
9562.92 711
9563.85 656
9564.77 745
9565.69 767
9566.62 701
9567.54 678
9568.46 653
9569.39 625
9570.31 668
9571.23 706
9572.16 666
9573.08 670
9574.01 633
9574.93 657
9575.85 718
9576.78 756
9577.70 728
9578.63 680
9579.55 716
9580.47 704
9581.40 695
9582.32 732
9583.25 729
9584.17 729
9585.10 677
9586.02 671
9586.94 660
9587.87 667
9588.79 637
9589.72 650
9590.64 677
9591.57 763
9592.49 693
9593.42 648
9594.34 667
9595.27 685
9596.19 730
9597.12 720
9598.04 715
9598.97 791
9599.89 779
9600.82 774
9601.74 723
9602.67 764
9603.59 781
9604.52 718
9605.44 759
9606.37 771
9607.29 736
9608.22 727
9609.15 776
9610.07 856
9611.00 782
9611.92 788
9612.85 847
9613.77 832
9614.70 841
9615.63 815
9616.55 800
9617.48 785
9618.40 855
9619.33 841
9620.26 791
9621.18 811
9622.11 809
9623.03 782
9623.96 824
9624.89 777
9625.81 839
9626.74 844
9627.67 840
9628.59 845
9629.52 883
9630.45 842
9631.37 865
9632.30 953
9633.23 871
9634.15 926
9635.08 940
9636.01 973
9636.93 981
9637.86 923
9638.79 958
9639.71 950
9640.64 1031
9641.57 982
9642.50 997
9643.42 1010
9644.35 1050
9645.28 998
9646.21 959
9647.13 985
9648.06 966
9648.99 1069
9649.92 1022
9650.84 963
9651.77 986
9652.70 1070
9653.63 1107
9654.55 1120
9655.48 1152
9656.41 1139
9657.34 1138
9658.26 1060
9659.19 1028
9660.12 1046
9661.05 1079
9661.98 1082
9662.91 1015
9663.83 1026
9664.76 1053
9665.69 1010
9666.62 1021
9667.55 1050
9668.48 1089
9669.40 1143
9670.33 1100
9671.26 1017
9672.19 1057
9673.12 1030
9674.05 1084
9674.98 1051
9675.90 1145
9676.83 1187
9677.76 1157
9678.69 1194
9679.62 1185
9680.55 1119
9681.48 1182
9682.41 1172
9683.34 1107
9684.27 1138
9685.19 1223
9686.12 1180
9687.05 1106
9687.98 1124
9688.91 1164
9689.84 1240
9690.77 1180
9691.70 1177
9692.63 1205
9693.56 1296
9694.49 1309
9695.42 1209
9696.35 1231
9697.28 1230
9698.21 1260
9699.14 1287
9700.07 1239
9701.00 1294
9701.93 1368
9702.86 1472
9703.79 1474
9704.72 1443
9705.65 1492
9706.58 1476
9707.51 1350
9708.44 1358
9709.37 1318
9710.30 1294
9711.23 1284
9712.16 1275
9713.09 1255
9714.02 1229
9714.95 1262
9715.88 1304
9716.82 1366
9717.75 1375
9718.68 1395
9719.61 1400
9720.54 1494
9721.47 1433
9722.40 1349
9723.33 1352
9724.26 1326
9725.19 1273
9726.13 1226
9727.06 1160
9727.99 1172
9728.92 1125
9729.85 1113
9730.78 1085
9731.71 1058
9732.64 1099
9733.58 1134
9734.51 1163
9735.44 1240
9736.37 1224
9737.30 1237
9738.23 1207
9739.17 1206
9740.10 1187
9741.03 1175
9741.96 1125
9742.89 1118
9743.83 1052
9744.76 1040
9745.69 1009
9746.62 956
9747.55 1030
9748.49 1077
9749.42 965
9750.35 918
9751.28 903
9752.22 897
9753.15 871
9754.08 938
9755.01 900
9755.95 885
9756.88 920
9757.81 905
9758.75 952
9759.68 944
9760.61 882
9761.54 916
9762.48 868
9763.41 815
9764.34 840
9765.28 867
9766.21 904
9767.14 901
9768.08 789
9769.01 854
9769.94 863
9770.88 871
9771.81 830
9772.74 829
9773.68 828
9774.61 850
9775.54 854
9776.48 778
9777.41 859
9778.34 821
9779.28 845
9780.21 856
9781.14 889
9782.08 873
9783.01 904
9783.95 910
9784.88 859
9785.81 892
9786.75 866
9787.68 802
9788.62 770
9789.55 807
9790.49 831
9791.42 800
9792.35 820
9793.29 766
9794.22 799
9795.16 776
9796.09 801
9797.03 787
9797.96 768
9798.90 816
9799.83 817
9800.77 788
9801.70 764
9802.64 751
9803.57 773
9804.51 778
9805.44 813
9806.38 743
9807.31 749
9808.25 785
9809.18 726
9810.12 728
9811.05 724
9811.99 748
9812.92 683
9813.86 687
9814.79 699
9815.73 709
9816.66 741
9817.60 743
9818.54 706
9819.47 709
9820.41 697
9821.34 758
9822.28 710
9823.21 695
9824.15 664
9825.09 636
9826.02 726
9826.96 674
9827.89 659
9828.83 641
9829.77 672
9830.70 670
9831.64 626
9832.57 607
9833.51 611
9834.45 625
9835.38 653
9836.32 641
9837.26 638
9838.19 707
9839.13 692
9840.07 681
9841.00 621
9841.94 659
9842.88 662
9843.81 641
9844.75 694
9845.69 661
9846.62 632
9847.56 655
9848.50 645
9849.44 587
9850.37 622
9851.31 678
9852.25 663
9853.18 647
9854.12 636
9855.06 656
9856.00 584
9856.93 645
9857.87 582
9858.81 628
9859.75 592
9860.68 597
9861.62 579
9862.56 639
9863.50 622
9864.44 568
9865.37 596
9866.31 605
9867.25 576
9868.19 598
9869.13 612
9870.06 579
9871.00 580
9871.94 607
9872.88 582
9873.82 647
9874.75 572
9875.69 587
9876.63 614
9877.57 583
9878.51 575
9879.45 604
9880.39 574
9881.32 586
9882.26 579
9883.20 531
9884.14 560
9885.08 590
9886.02 576
9886.96 542
9887.90 574
9888.83 581
9889.77 573
9890.71 554
9891.65 573
9892.59 581
9893.53 580
9894.47 587
9895.41 584
9896.35 600
9897.29 559
9898.23 554
9899.17 595
9900.11 523
9901.05 504
9901.99 547
9902.92 545
9903.86 623
9904.80 571
9905.74 540
9906.68 534
9907.62 585
9908.56 540
9909.50 518
9910.44 511
9911.38 509
9912.32 577
9913.26 524
9914.20 555
9915.14 528
9916.08 530
9917.02 557
9917.97 569
9918.91 531
9919.85 504
9920.79 547
9921.73 531
9922.67 553
9923.61 555
9924.55 548
9925.49 565
9926.43 588
9927.37 612
9928.31 563
9929.25 589
9930.19 603
9931.13 675
9932.08 729
9933.02 707
9933.96 689
9934.90 724
9935.84 699
9936.78 666
9937.72 611
9938.66 596
9939.61 513
9940.55 533
9941.49 521
9942.43 549
9943.37 525
9944.31 552
9945.26 537
9946.20 545
9947.14 512
9948.08 523
9949.02 566
9949.96 510
9950.91 528
9951.85 499
9952.79 504
9953.73 543
9954.67 488
9955.62 516
9956.56 499
9957.50 470
9958.44 509
9959.39 503
9960.33 515
9961.27 509
9962.21 545
9963.16 515
9964.10 531
9965.04 571
9965.98 612
9966.93 584
9967.87 559
9968.81 543
9969.75 555
9970.70 553
9971.64 536
9972.58 473
9973.53 482
9974.47 518
9975.41 471
9976.36 486
9977.30 513
9978.24 529
9979.18 518
9980.13 534
9981.07 544
9982.01 524
9982.96 529
9983.90 516
9984.85 498
9985.79 481
9986.73 488
9987.68 452
9988.62 480
9989.56 484
9990.51 507
9991.45 480
9992.40 442
9993.34 510
9994.28 509
9995.23 471
9996.17 474
9997.12 509
9998.06 549
9999.00 513
9999.95 467
10000.89 512
10001.84 549
10002.78 523
10003.73 502
10004.67 569
10005.61 525
10006.56 510
10007.50 534
10008.45 518
10009.39 446
10010.34 518
10011.28 517
10012.23 532
10013.17 494
10014.12 519
10015.06 490
10016.01 534
10016.95 563
10017.90 508
10018.84 504
10019.79 523
10020.73 507
10021.68 492
10022.62 435
10023.57 498
10024.51 477
10025.46 491
10026.41 481
10027.35 535
10028.30 473
10029.24 510
10030.19 578
10031.13 532
10032.08 494
10033.03 501
10033.97 474
10034.92 472
10035.86 480
10036.81 505
10037.76 494
10038.70 516
10039.65 483
10040.59 449
10041.54 505
10042.49 480
10043.43 490
10044.38 513
10045.33 528
10046.27 499
10047.22 479
10048.16 463
10049.11 483
10050.06 477
10051.00 444
10051.95 480
10052.90 439
10053.84 450
10054.79 491
10055.74 530
10056.69 470
10057.63 474
10058.58 490
10059.53 498
10060.47 456
10061.42 465
10062.37 448
10063.32 484
10064.26 463
10065.21 467
10066.16 509
10067.10 453
10068.05 429
10069.00 439
10069.95 443
10070.89 464
10071.84 472
10072.79 473
10073.74 438
10074.69 405
10075.63 430
10076.58 437
10077.53 475
10078.48 483
10079.43 465
10080.37 484
10081.32 471
10082.27 460
10083.22 452
10084.17 512
10085.11 469
10086.06 479
10087.01 442
10087.96 488
10088.91 440
10089.86 464
10090.81 497
10091.75 456
10092.70 503
10093.65 443
10094.60 406
10095.55 434
10096.50 476
10097.45 469
10098.40 448
10099.34 487
10100.29 521
10101.24 468
10102.19 461
10103.14 451
10104.09 466
10105.04 444
10105.99 439
10106.94 438
10107.89 447
10108.84 423
10109.79 423
10110.73 406
10111.68 439
10112.63 472
10113.58 452
10114.53 507
10115.48 467
10116.43 473
10117.38 473
10118.33 460
10119.28 474
10120.23 428
10121.18 461
10122.13 485
10123.08 477
10124.03 423
10124.98 411
10125.93 451
10126.88 477
10127.83 495
10128.78 503
10129.73 463
10130.68 497
10131.64 446
10132.59 455
10133.54 465
10134.49 450
10135.44 477
10136.39 492
10137.34 488
10138.29 454
10139.24 442
10140.19 447
10141.14 522
10142.09 476
10143.04 498
10144.00 541
10144.95 542
10145.90 461
10146.85 446
10147.80 477
10148.75 493
10149.70 528
10150.65 507
10151.61 478
10152.56 499
10153.51 471
10154.46 459
10155.41 476
10156.36 417
10157.31 470
10158.27 495
10159.22 473
10160.17 498
10161.12 470
10162.07 473
10163.03 488
10163.98 423
10164.93 474
10165.88 462
10166.83 466
10167.79 471
10168.74 487
10169.69 478
10170.64 479
10171.60 512
10172.55 472
10173.50 499
10174.45 478
10175.41 493
10176.36 472
10177.31 460
10178.26 464
10179.22 571
10180.17 462
10181.12 488
10182.07 498
10183.03 465
10183.98 461
10184.93 465
10185.89 445
10186.84 494
10187.79 510
10188.75 446
10189.70 466
10190.65 495
10191.60 464
10192.56 425
10193.51 498
10194.47 498
10195.42 497
10196.37 498
10197.33 469
10198.28 503
10199.23 486
10200.19 482
10201.14 493
10202.09 498
10203.05 508
10204.00 526
10204.96 541
10205.91 522
10206.86 523
10207.82 507
10208.77 455
10209.73 535
10210.68 578
10211.63 518
10212.59 482
10213.54 529
10214.50 501
10215.45 479
10216.41 506
10217.36 529
10218.32 531
10219.27 481
10220.22 519
10221.18 483
10222.13 492
10223.09 513
10224.04 535
10225.00 504
10225.95 502
10226.91 441
10227.86 464
10228.82 516
10229.77 476
10230.73 480
10231.68 504
10232.64 540
10233.59 501
10234.55 501
10235.50 498
10236.46 513
10237.42 510
10238.37 553
10239.33 609
10240.28 586
10241.24 567
10242.19 557
10243.15 585
10244.10 528
10245.06 532
10246.02 513
10246.97 496
10247.93 495
10248.88 507
10249.84 488
10250.80 484
10251.75 531
10252.71 466
10253.66 490
10254.62 485
10255.58 499
10256.53 453
10257.49 435
10258.45 465
10259.40 501
10260.36 484
10261.32 528
10262.27 508
10263.23 464
10264.19 460
10265.14 490
10266.10 467
10267.06 441
10268.01 459
10268.97 499
10269.93 530
10270.88 499
10271.84 405
10272.80 454
10273.76 502
10274.71 482
10275.67 446
10276.63 441
10277.58 483
10278.54 482
10279.50 429
10280.46 465
10281.41 425
10282.37 473
10283.33 527
10284.29 439
10285.24 442
10286.20 452
10287.16 431
10288.12 471
10289.08 484
10290.03 470
10290.99 436
10291.95 488
10292.91 497
10293.87 505
10294.82 505
10295.78 543
10296.74 486
10297.70 431
10298.66 464
10299.61 467
10300.57 482
10301.53 489
10302.49 461
10303.45 458
10304.41 510
10305.37 502
10306.32 437
10307.28 468
10308.24 474
10309.20 513
10310.16 471
10311.12 436
10312.08 428
10313.04 455
10314.00 495
10314.95 479
10315.91 486
10316.87 456
10317.83 440
10318.79 433
10319.75 485
10320.71 472
10321.67 477
10322.63 507
10323.59 443
10324.55 455
10325.51 463
10326.47 454
10327.43 491
10328.39 455
10329.35 479
10330.31 476
10331.27 516
10332.23 562
10333.19 571
10334.15 565
10335.11 541
10336.07 536
10337.03 576
10337.99 552
10338.95 489
10339.91 512
10340.87 489
10341.83 465
10342.79 441
10343.75 420
10344.71 473
10345.67 445
10346.63 437
10347.59 456
10348.55 478
10349.51 464
10350.47 472
10351.43 462
10352.39 424
10353.35 437
10354.31 439
10355.28 414
10356.24 417
10357.20 456
10358.16 474
10359.12 467
10360.08 420
10361.04 470
10362.00 471
10362.96 500
10363.93 431
10364.89 420
10365.85 463
10366.81 433
10367.77 424
10368.73 380
10369.69 423
10370.66 398
10371.62 454
10372.58 415
10373.54 419
10374.50 433
10375.47 421
10376.43 450
10377.39 446
10378.35 397
10379.31 458
10380.28 445
10381.24 471
10382.20 445
10383.16 423
10384.12 464
10385.09 464
10386.05 457
10387.01 448
10387.97 456
10388.94 444
10389.90 424
10390.86 450
10391.82 427
10392.79 417
10393.75 457
10394.71 462
10395.68 447
10396.64 445
10397.60 412
10398.56 470
10399.53 507
10400.49 475
10401.45 438
10402.42 425
10403.38 411
10404.34 439
10405.31 435
10406.27 429
10407.23 417
10408.20 445
10409.16 439
10410.12 449
10411.09 444
10412.05 499
10413.01 539
10413.98 464
10414.94 493
10415.90 459
10416.87 458
10417.83 469
10418.80 450
10419.76 486
10420.72 510
10421.69 516
10422.65 502
10423.62 509
10424.58 494
10425.54 503
10426.51 504
10427.47 481
10428.44 554
10429.40 530
10430.37 438
10431.33 483
10432.30 440
10433.26 467
10434.22 457
10435.19 485
10436.15 454
10437.12 415
10438.08 447
10439.05 439
10440.01 429
10440.98 392
10441.94 376
10442.91 407
10443.87 430
10444.84 429
10445.80 453
10446.77 401
10447.73 377
10448.70 394
10449.66 413
10450.63 420
10451.59 435
10452.56 444
10453.53 405
10454.49 420
10455.46 454
10456.42 436
10457.39 443
10458.35 443
10459.32 427
10460.29 432
10461.25 418
10462.22 443
10463.18 424
10464.15 428
10465.12 393
10466.08 380
10467.05 442
10468.01 461
10468.98 387
10469.95 401
10470.91 434
10471.88 406
10472.85 400
10473.81 426
10474.78 412
10475.74 378
10476.71 381
10477.68 393
10478.64 419
10479.61 406
10480.58 413
10481.54 407
10482.51 413
10483.48 424
10484.45 446
10485.41 412
10486.38 457
10487.35 417
10488.31 418
10489.28 420
10490.25 416
10491.22 410
10492.18 428
10493.15 457
10494.12 388
10495.08 403
10496.05 369
10497.02 442
10497.99 434
10498.95 412
10499.92 455
10500.89 450
10501.86 445
10502.83 403
10503.79 378
10504.76 376
10505.73 423
10506.70 387
10507.67 424
10508.63 457
10509.60 477
10510.57 502
10511.54 475
10512.51 458
10513.47 385
10514.44 440
10515.41 431
10516.38 389
10517.35 365
10518.32 451
10519.28 439
10520.25 423
10521.22 425
10522.19 407
10523.16 448
10524.13 436
10525.10 415
10526.07 471
10527.03 441
10528.00 416
10528.97 480
10529.94 484
10530.91 450
10531.88 470
10532.85 448
10533.82 384
10534.79 412
10535.76 443
10536.73 409
10537.70 416
10538.67 449
10539.63 469
10540.60 468
10541.57 468
10542.54 429
10543.51 421
10544.48 416
10545.45 472
10546.42 476
10547.39 461
10548.36 438
10549.33 426
10550.30 441
10551.27 413
10552.24 425
10553.21 458
10554.18 434
10555.15 388
10556.12 458
10557.09 438
10558.06 458
10559.03 401
10560.00 449
10560.97 456
10561.95 457
10562.92 431
10563.89 465
10564.86 490
10565.83 482
10566.80 493
10567.77 470
10568.74 519
10569.71 540
10570.68 514
10571.65 436
10572.62 474
10573.59 441
10574.57 417
10575.54 505
10576.51 457
10577.48 433
10578.45 444
10579.42 410
10580.39 393
10581.36 489
10582.34 439
10583.31 452
10584.28 431
10585.25 410
10586.22 434
10587.19 441
10588.17 493
10589.14 457
10590.11 455
10591.08 409
10592.05 445
10593.02 480
10594.00 458
10594.97 471
10595.94 503
10596.91 495
10597.89 486
10598.86 450
10599.83 496
10600.80 505
10601.77 482
10602.75 465
10603.72 432
10604.69 425
10605.66 388
10606.64 455
10607.61 486
10608.58 439
10609.55 452
10610.53 492
10611.50 465
10612.47 434
10613.45 402
10614.42 444
10615.39 456
10616.36 469
10617.34 422
10618.31 439
10619.28 502
10620.26 459
10621.23 425
10622.20 464
10623.18 515
10624.15 439
10625.12 455
10626.10 424
10627.07 440
10628.04 450
10629.02 482
10629.99 466
10630.97 457
10631.94 476
10632.91 462
10633.89 496
10634.86 515
10635.83 499
10636.81 485
10637.78 491
10638.76 541
10639.73 555
10640.70 559
10641.68 541
10642.65 529
10643.63 544
10644.60 600
10645.58 572
10646.55 547
10647.53 563
10648.50 547
10649.47 528
10650.45 539
10651.42 548
10652.40 523
10653.37 520
10654.35 514
10655.32 499
10656.30 500
10657.27 483
10658.25 436
10659.22 413
10660.20 362
10661.17 446
10662.15 474
10663.12 472
10664.10 451
10665.07 457
10666.05 438
10667.02 468
10668.00 454
10668.97 437
10669.95 462
10670.93 481
10671.90 517
10672.88 471
10673.85 491
10674.83 493
10675.80 475
10676.78 482
10677.76 468
10678.73 449
10679.71 431
10680.68 441
10681.66 471
10682.63 469
10683.61 496
10684.59 478
10685.56 487
10686.54 471
10687.52 506
10688.49 491
10689.47 499
10690.44 485
10691.42 470
10692.40 459
10693.37 487
10694.35 485
10695.33 503
10696.30 464
10697.28 422
10698.26 452
10699.23 494
10700.21 464
10701.19 435
10702.17 405
10703.14 439
10704.12 448
10705.10 438
10706.07 429
10707.05 415
10708.03 437
10709.01 468
10709.98 469
10710.96 413
10711.94 431
10712.91 447
10713.89 488
10714.87 481
10715.85 493
10716.83 417
10717.80 428
10718.78 475
10719.76 480
10720.74 456
10721.71 453
10722.69 442
10723.67 428
10724.65 516
10725.63 469
10726.60 418
10727.58 430
10728.56 431
10729.54 438
10730.52 459
10731.49 468
10732.47 455
10733.45 475
10734.43 430
10735.41 428
10736.39 456
10737.37 450
10738.34 464
10739.32 435
10740.30 465
10741.28 472
10742.26 442
10743.24 465
10744.22 501
10745.20 416
10746.17 417
10747.15 414
10748.13 419
10749.11 431
10750.09 424
10751.07 436
10752.05 466
10753.03 422
10754.01 428
10754.99 412
10755.97 389
10756.95 409
10757.93 418
10758.91 441
10759.88 446
10760.86 482
10761.84 438
10762.82 432
10763.80 418
10764.78 399
10765.76 451
10766.74 495
10767.72 456
10768.70 391
10769.68 489
10770.66 471
10771.64 448
10772.62 444
10773.60 434
10774.58 446
10775.56 459
10776.54 443
10777.52 466
10778.51 456
10779.49 482
10780.47 462
10781.45 467
10782.43 464
10783.41 456
10784.39 421
10785.37 444
10786.35 466
10787.33 460
10788.31 456
10789.29 442
10790.27 497
10791.26 499
10792.24 459
10793.22 443
10794.20 474
10795.18 462
10796.16 455
10797.14 432
10798.12 450
10799.10 500
10800.09 494
10801.07 478
10802.05 453
10803.03 477
10804.01 435
10804.99 445
10805.98 466
10806.96 442
10807.94 418
10808.92 440
10809.90 453
10810.89 461
10811.87 442
10812.85 429
10813.83 442
10814.81 498
10815.80 409
10816.78 421
10817.76 439
10818.74 469
10819.72 461
10820.71 483
10821.69 449
10822.67 486
10823.65 427
10824.64 467
10825.62 471
10826.60 468
10827.58 494
10828.57 451
10829.55 474
10830.53 469
10831.52 473
10832.50 505
10833.48 527
10834.46 474
10835.45 489
10836.43 473
10837.41 443
10838.40 457
10839.38 452
10840.36 469
10841.35 426
10842.33 442
10843.31 407
10844.30 469
10845.28 473
10846.26 456
10847.25 496
10848.23 474
10849.21 433
10850.20 443
10851.18 457
10852.17 470
10853.15 532
10854.13 530
10855.12 519
10856.10 515
10857.09 478
10858.07 483
10859.05 453
10860.04 459
10861.02 492
10862.01 506
10862.99 510
10863.97 496
10864.96 466
10865.94 516
10866.93 462
10867.91 489
10868.90 506
10869.88 488
10870.87 502
10871.85 557
10872.84 501
10873.82 501
10874.81 538
10875.79 559
10876.78 538
10877.76 529
10878.75 517
10879.73 532
10880.72 500
10881.70 486
10882.69 554
10883.67 513
10884.66 558
10885.64 568
10886.63 569
10887.61 569
10888.60 525
10889.58 496
10890.57 570
10891.55 595
10892.54 530
10893.53 575
10894.51 596
10895.50 533
10896.48 539
10897.47 509
10898.45 528
10899.44 513
10900.43 525
10901.41 576
10902.40 524
10903.38 546
10904.37 586
10905.36 555
10906.34 585
10907.33 582
10908.32 599
10909.30 547
10910.29 517
10911.28 578
10912.26 523
10913.25 537
10914.24 572
10915.22 561
10916.21 530
10917.20 576
10918.18 552
10919.17 565
10920.16 586
10921.14 596
10922.13 645
10923.12 596
10924.10 598
10925.09 617
10926.08 567
10927.07 611
10928.05 656
10929.04 620
10930.03 636
10931.01 663
10932.00 660
10932.99 588
10933.98 614
10934.96 613
10935.95 582
10936.94 675
10937.93 598
10938.92 595
10939.90 630
10940.89 716
10941.88 660
10942.87 647
10943.85 691
10944.84 642
10945.83 644
10946.82 667
10947.81 671
10948.79 714
10949.78 716
10950.77 660
10951.76 663
10952.75 714
10953.74 681
10954.72 667
10955.71 677
10956.70 657
10957.69 698
10958.68 803
10959.67 804
10960.66 794
10961.65 895
10962.63 866
10963.62 874
10964.61 888
10965.60 850
10966.59 872
10967.58 831
10968.57 776
10969.56 769
10970.55 772
10971.54 708
10972.52 721
10973.51 745
10974.50 728
10975.49 711
10976.48 695
10977.47 684
10978.46 649
10979.45 671
10980.44 690
10981.43 699
10982.42 642
10983.41 709
10984.40 739
10985.39 700
10986.38 711
10987.37 671
10988.36 662
10989.35 701
10990.34 748
10991.33 765
10992.32 741
10993.31 766
10994.30 754
10995.29 701
10996.28 782
10997.27 752
10998.26 791
10999.25 821
11000.24 864
11001.23 862
11002.22 993
11003.21 1052
11004.20 1060
11005.20 1178
11006.19 1174
11007.18 1098
11008.17 1020
11009.16 943
11010.15 861
11011.14 754
11012.13 728
11013.12 722
11014.11 672
11015.10 660
11016.10 622
11017.09 637
11018.08 652
11019.07 619
11020.06 599
11021.05 601
11022.04 620
11023.04 598
11024.03 567
11025.02 564
11026.01 594
11027.00 571
11027.99 654
11028.99 613
11029.98 552
11030.97 572
11031.96 652
11032.95 659
11033.95 603
11034.94 638
11035.93 609
11036.92 630
11037.91 606
11038.91 575
11039.90 570
11040.89 578
11041.88 542
11042.88 550
11043.87 530
11044.86 541
11045.85 554
11046.85 613
11047.84 636
11048.83 543
11049.82 519
11050.82 565
11051.81 602
11052.80 529
11053.80 490
11054.79 554
11055.78 532
11056.77 513
11057.77 520
11058.76 538
11059.75 547
11060.75 554
11061.74 543
11062.73 538
11063.73 548
11064.72 500
11065.71 508
11066.71 531
11067.70 521
11068.69 521
11069.69 551
11070.68 510
11071.68 557
11072.67 551
11073.66 499
11074.66 518
11075.65 464
11076.65 487
11077.64 553
11078.63 504
11079.63 535
11080.62 529
11081.62 522
11082.61 500
11083.60 470
11084.60 502
11085.59 520
11086.59 517
11087.58 540
11088.58 536
11089.57 548
11090.57 549
11091.56 536
11092.55 500
11093.55 457
11094.54 520
11095.54 548
11096.53 557
11097.53 503
11098.52 501
11099.52 500
11100.51 545
11101.51 490
11102.50 523
11103.50 519
11104.49 531
11105.49 542
11106.48 496
11107.48 485
11108.48 569
11109.47 541
11110.47 482
11111.46 511
11112.46 501
11113.45 511
11114.45 529
11115.44 493
11116.44 504
11117.44 551
11118.43 512
11119.43 470
11120.42 469
11121.42 476
11122.42 572
11123.41 491
11124.41 442
11125.40 411
11126.40 491
11127.40 531
11128.39 475
11129.39 475
11130.38 494
11131.38 479
11132.38 509
11133.37 477
11134.37 448
11135.37 452
11136.36 498
11137.36 517
11138.36 442
11139.35 550
11140.35 520
11141.35 550
11142.34 487
11143.34 490
11144.34 477
11145.34 520
11146.33 472
11147.33 450
11148.33 467
11149.32 426
11150.32 512
11151.32 471
11152.32 474
11153.31 500
11154.31 512
11155.31 464
11156.31 435
11157.30 474
11158.30 441
11159.30 499
11160.30 475
11161.29 463
11162.29 446
11163.29 455
11164.29 444
11165.29 462
11166.28 465
11167.28 483
11168.28 495
11169.28 469
11170.28 398
11171.27 444
11172.27 479
11173.27 461
11174.27 450
11175.27 464
11176.27 409
11177.26 441
11178.26 415
11179.26 474
11180.26 491
11181.26 449
11182.26 479
11183.26 458
11184.26 483
11185.25 480
11186.25 457
11187.25 491
11188.25 447
11189.25 443
11190.25 490
11191.25 484
11192.25 458
11193.25 462
11194.25 442
11195.24 501
11196.24 468
11197.24 456
11198.24 497
11199.24 499
11200.24 485
11201.24 426
11202.24 433
11203.24 455
11204.24 475
11205.24 506
11206.24 449
11207.24 489
11208.24 496
11209.24 460
11210.24 435
11211.24 443
11212.24 482
11213.24 496
11214.24 472
11215.24 479
11216.24 454
11217.24 476
11218.24 494
11219.24 470
11220.24 473
11221.24 476
11222.24 450
11223.24 485
11224.24 491
11225.24 426
11226.24 455
11227.25 442
11228.25 473
11229.25 495
11230.25 465
11231.25 400
11232.25 407
11233.25 495
11234.25 507
11235.25 502
11236.25 461
11237.25 458
11238.26 505
11239.26 414
11240.26 459
11241.26 459
11242.26 501
11243.26 482
11244.26 444
11245.27 442
11246.27 433
11247.27 422
11248.27 456
11249.27 427
11250.27 420
11251.28 425
11252.28 462
11253.28 472
11254.28 461
11255.28 485
11256.29 484
11257.29 452
11258.29 438
11259.29 461
11260.29 435
11261.30 470
11262.30 501
11263.30 407
11264.30 422
11265.31 484
11266.31 504
11267.31 434
11268.31 479
11269.32 458
11270.32 484
11271.32 482
11272.32 429
11273.33 476
11274.33 458
11275.33 475
11276.33 456
11277.34 468
11278.34 470
11279.34 475
11280.35 501
11281.35 480
11282.35 435
11283.36 477
11284.36 480
11285.36 488
11286.37 432
11287.37 449
11288.37 488
11289.38 513
11290.38 510
11291.38 470
11292.39 484
11293.39 470
11294.39 478
11295.40 481
11296.40 474
11297.41 400
11298.41 486
11299.41 530
11300.42 491
11301.42 460
11302.43 507
11303.43 493
11304.43 474
11305.44 509
11306.44 487
11307.45 517
11308.45 515
11309.46 506
11310.46 487
11311.46 456
11312.47 459
11313.47 485
11314.48 451
11315.48 525
11316.49 515
11317.49 541
11318.50 557
11319.50 513
11320.51 481
11321.51 470
11322.52 517
11323.52 550
11324.53 462
11325.53 515
11326.54 494
11327.54 538
11328.55 526
11329.55 506
11330.56 492
11331.56 471
11332.57 491
11333.57 457
11334.58 463
11335.58 501
11336.59 515
11337.60 480
11338.60 495
11339.61 491
11340.61 468
11341.62 556
11342.62 609
11343.63 544
11344.64 609
11345.64 570
11346.65 538
11347.65 588
11348.66 548
11349.67 511
11350.67 513
11351.68 542
11352.69 489
11353.69 459
11354.70 480
11355.71 519
11356.71 520
11357.72 482
11358.72 481
11359.73 477
11360.74 527
11361.74 499
11362.75 459
11363.76 476
11364.76 452
11365.77 488
11366.78 475
11367.79 444
11368.79 463
11369.80 460
11370.81 504
11371.81 473
11372.82 485
11373.83 495
11374.84 522
11375.84 486
11376.85 472
11377.86 482
11378.87 488
11379.87 498
11380.88 486
11381.89 471
11382.90 429
11383.90 478
11384.91 499
11385.92 506
11386.93 488
11387.93 435
11388.94 477
11389.95 474
11390.96 478
11391.97 482
11392.97 456
11393.98 482
11394.99 551
11396.00 453
11397.01 413
11398.02 470
11399.02 477
11400.03 471
11401.04 449
11402.05 429
11403.06 415
11404.07 489
11405.08 458
11406.08 477
11407.09 458
11408.10 456
11409.11 470
11410.12 488
11411.13 490
11412.14 466
11413.15 466
11414.15 421
11415.16 434
11416.17 463
11417.18 443
11418.19 485
11419.20 459
11420.21 497
11421.22 452
11422.23 453
11423.24 483
11424.25 506
11425.26 489
11426.27 483
11427.28 518
11428.29 440
11429.30 485
11430.31 515
11431.32 505
11432.32 511
11433.33 511
11434.34 521
11435.35 528
11436.36 520
11437.37 489
11438.38 470
11439.39 539
11440.41 586
11441.42 477
11442.43 501
11443.44 537
11444.45 536
11445.46 538
11446.47 467
11447.48 528
11448.49 538
11449.50 492
11450.51 499
11451.52 524
11452.53 538
11453.54 485
11454.55 520
11455.56 539
11456.57 578
11457.59 551
11458.60 542
11459.61 503
11460.62 503
11461.63 499
11462.64 536
11463.65 445
11464.66 529
11465.67 526
11466.69 530
11467.70 545
11468.71 600
11469.72 537
11470.73 578
11471.74 574
11472.75 481
11473.77 543
11474.78 552
11475.79 543
11476.80 549
11477.81 532
11478.83 546
11479.84 550
11480.85 567
11481.86 532
11482.87 534
11483.89 586
11484.90 565
11485.91 579
11486.92 540
11487.93 526
11488.95 519
11489.96 528
11490.97 535
11491.98 547
11493.00 503
11494.01 533
11495.02 590
11496.03 563
11497.05 560
11498.06 568
11499.07 573
11500.09 588
11501.10 541
11502.11 585
11503.12 598
11504.14 559
11505.15 510
11506.16 546
11507.18 506
11508.19 544
11509.20 561
11510.22 586
11511.23 565
11512.24 648
11513.26 562
11514.27 617
11515.28 611
11516.30 568
11517.31 585
11518.32 551
11519.34 551
11520.35 539
11521.37 598
11522.38 575
11523.39 543
11524.41 556
11525.42 526
11526.44 523
11527.45 536
11528.46 613
11529.48 596
11530.49 607
11531.51 591
11532.52 648
11533.53 657
11534.55 610
11535.56 609
11536.58 657
11537.59 611
11538.61 605
11539.62 650
11540.64 631
11541.65 641
11542.67 657
11543.68 654
11544.69 612
11545.71 659
11546.72 664
11547.74 701
11548.75 660
11549.77 659
11550.78 655
11551.80 684
11552.81 700
11553.83 704
11554.85 729
11555.86 716
11556.88 734
11557.89 756
11558.91 687
11559.92 746
11560.94 716
11561.95 752
11562.97 791
11563.98 747
11565.00 790
11566.02 809
11567.03 837
11568.05 762
11569.06 731
11570.08 767
11571.10 819
11572.11 818
11573.13 803
11574.14 795
11575.16 786
11576.18 805
11577.19 805
11578.21 828
11579.22 895
11580.24 921
11581.26 869
11582.27 917
11583.29 928
11584.31 1013
11585.32 1063
11586.34 997
11587.36 1085
11588.37 1046
11589.39 1083
11590.41 1049
11591.42 1067
11592.44 1030
11593.46 1102
11594.47 1139
11595.49 1170
11596.51 1209
11597.53 1334
11598.54 1442
11599.56 1444
11600.58 1645
11601.59 1966
11602.61 2213
11603.63 2296
11604.65 2463
11605.66 2437
11606.68 2352
11607.70 2128
11608.72 1988
11609.74 1707
11610.75 1608
11611.77 1434
11612.79 1236
11613.81 1113
11614.82 1096
11615.84 1074
11616.86 985
11617.88 965
11618.90 927
11619.91 902
11620.93 888
11621.95 868
11622.97 843
11623.99 884
11625.01 831
11626.02 842
11627.04 829
11628.06 808
11629.08 763
11630.10 815
11631.12 874
11632.14 836
11633.15 812
11634.17 780
11635.19 818
11636.21 792
11637.23 791
11638.25 764
11639.27 823
11640.29 757
11641.30 827
11642.32 790
11643.34 761
11644.36 774
11645.38 786
11646.40 754
11647.42 750
11648.44 765
11649.46 721
11650.48 655
11651.50 678
11652.52 654
11653.54 665
11654.56 702
11655.58 678
11656.60 672
11657.62 654
11658.64 656
11659.66 689
11660.68 695
11661.70 686
11662.72 701
11663.74 678
11664.76 711
11665.78 661
11666.80 659
11667.82 683
11668.84 701
11669.86 654
11670.88 689
11671.90 696
11672.92 729
11673.94 680
11674.96 705
11675.98 699
11677.00 711
11678.02 711
11679.04 720
11680.06 684
11681.08 753
11682.10 756
11683.12 787
11684.15 762
11685.17 765
11686.19 692
11687.21 711
11688.23 714
11689.25 731
11690.27 807
11691.29 755
11692.31 750
11693.34 748
11694.36 720
11695.38 729
11696.40 696
11697.42 693
11698.44 695
11699.46 731
11700.49 726
11701.51 734
11702.53 729
11703.55 696
11704.57 688
11705.60 643
11706.62 719
11707.64 691
11708.66 664
11709.68 660
11710.71 684
11711.73 615
11712.75 654
11713.77 669
11714.79 715
11715.82 714
11716.84 667
11717.86 651
11718.88 687
11719.91 624
11720.93 619
11721.95 601
11722.97 703
11724.00 687
11725.02 599
11726.04 620
11727.07 626
11728.09 617
11729.11 634
11730.13 648
11731.16 556
11732.18 549
11733.20 618
11734.23 614
11735.25 586
11736.27 618
11737.30 575
11738.32 640
11739.34 631
11740.37 560
11741.39 519
11742.41 590
11743.44 621
11744.46 561
11745.48 585
11746.51 558
11747.53 602
11748.55 547
11749.58 575
11750.60 596
11751.63 609
11752.65 563
11753.67 584
11754.70 545
11755.72 552
11756.75 593
11757.77 566
11758.79 524
11759.82 546
11760.84 550
11761.87 517
11762.89 517
11763.92 541
11764.94 550
11765.97 533
11766.99 582
11768.01 582
11769.04 569
11770.06 516
11771.09 566
11772.11 581
11773.14 517
11774.16 477
11775.19 537
11776.21 524
11777.24 535
11778.26 549
11779.29 513
11780.31 531
11781.34 522
11782.36 489
11783.39 524
11784.41 513
11785.44 490
11786.46 503
11787.49 516
11788.52 559
11789.54 476
11790.57 511
11791.59 585
11792.62 548
11793.64 494
11794.67 527
11795.70 500
11796.72 513
11797.75 516
11798.77 514
11799.80 541
11800.83 533
11801.85 542
11802.88 537
11803.90 531
11804.93 501
11805.96 547
11806.98 535
11808.01 545
11809.04 536
11810.06 488
11811.09 494
11812.11 513
11813.14 522
11814.17 514
11815.19 538
11816.22 528
11817.25 555
11818.27 487
11819.30 455
11820.33 464
11821.36 482
11822.38 491
11823.41 496
11824.44 509
11825.46 503
11826.49 521
11827.52 552
11828.54 530
11829.57 497
11830.60 525
11831.63 548
11832.65 484
11833.68 488
11834.71 481
11835.74 490
11836.76 480
11837.79 472
11838.82 486
11839.85 526
11840.88 565
11841.90 516
11842.93 539
11843.96 529
11844.99 508
11846.01 475
11847.04 496
11848.07 526
11849.10 534
11850.13 531
11851.16 540
11852.18 528
11853.21 550
11854.24 515
11855.27 515
11856.30 544
11857.33 499
11858.35 534
11859.38 585
11860.41 534
11861.44 526
11862.47 526
11863.50 553
11864.53 518
11865.56 537
11866.58 547
11867.61 532
11868.64 560
11869.67 569
11870.70 581
11871.73 550
11872.76 556
11873.79 548
11874.82 598
11875.85 575
11876.88 539
11877.91 572
11878.93 518
11879.96 562
11880.99 577
11882.02 539
11883.05 551
11884.08 587
11885.11 574
11886.14 540
11887.17 533
11888.20 586
11889.23 587
11890.26 552
11891.29 582
11892.32 561
11893.35 607
11894.38 610
11895.41 594
11896.44 560
11897.47 639
11898.50 609
11899.53 603
11900.56 587
11901.59 580
11902.62 637
11903.65 652
11904.69 695
11905.72 680
11906.75 654
11907.78 646
11908.81 690
11909.84 624
11910.87 633
11911.90 621
11912.93 636
11913.96 620
11914.99 682
11916.02 592
11917.06 651
11918.09 702
11919.12 631
11920.15 632
11921.18 635
11922.21 639
11923.24 688
11924.27 679
11925.31 675
11926.34 675
11927.37 688
11928.40 649
11929.43 687
11930.46 702
11931.50 783
11932.53 806
11933.56 799
11934.59 833
11935.62 909
11936.65 895
11937.69 909
11938.72 925
11939.75 874
11940.78 862
11941.81 768
11942.85 789
11943.88 780
11944.91 731
11945.94 690
11946.98 628
11948.01 639
11949.04 619
11950.07 619
11951.11 624
11952.14 650
11953.17 633
11954.20 586
11955.24 558
11956.27 538
11957.30 566
11958.34 525
11959.37 585
11960.40 570
11961.43 615
11962.47 554
11963.50 537
11964.53 601
11965.57 613
11966.60 610
11967.63 540
11968.67 597
11969.70 601
11970.73 590
11971.77 589
11972.80 562
11973.83 580
11974.87 567
11975.90 576
11976.94 562
11977.97 564
11979.00 589
11980.04 618
11981.07 595
11982.10 599
11983.14 601
11984.17 586
11985.21 601
11986.24 589
11987.27 580
11988.31 616
11989.34 565
11990.38 608
11991.41 624
11992.45 590
11993.48 593
11994.51 616
11995.55 632
11996.58 557
11997.62 585
11998.65 597
11999.69 609
12000.72 605
12001.76 539
12002.79 612
12003.83 636
12004.86 579
12005.90 627
12006.93 620
12007.97 622
12009.00 630
12010.04 612
12011.07 636
12012.11 661
12013.14 659
12014.18 620
12015.21 639
12016.25 635
12017.28 623
12018.32 644
12019.35 631
12020.39 702
12021.43 644
12022.46 653
12023.50 664
12024.53 697
12025.57 646
12026.60 658
12027.64 663
12028.68 732
12029.71 694
12030.75 675
12031.78 681
12032.82 663
12033.86 609
12034.89 654
12035.93 667
12036.97 710
12038.00 678
12039.04 626
12040.07 666
12041.11 625
12042.15 688
12043.18 686
12044.22 669
12045.26 675
12046.29 665
12047.33 658
12048.37 706
12049.40 684
12050.44 654
12051.48 673
12052.52 668
12053.55 693
12054.59 659
12055.63 674
12056.66 689
12057.70 686
12058.74 643
12059.78 720
12060.81 772
12061.85 753
12062.89 691
12063.92 717
12064.96 772
12066.00 707
12067.04 732
12068.07 798
12069.11 768
12070.15 763
12071.19 794
12072.23 749
12073.26 708
12074.30 711
12075.34 680
12076.38 665
12077.42 711
12078.45 751
12079.49 700
12080.53 699
12081.57 728
12082.61 670
12083.64 716
12084.68 704
12085.72 725
12086.76 756
12087.80 741
12088.84 780
12089.88 812
12090.91 818
12091.95 825
12092.99 803
12094.03 777
12095.07 785
12096.11 775
12097.15 809
12098.19 861
12099.22 825
12100.26 850
12101.30 831
12102.34 894
12103.38 851
12104.42 936
12105.46 988
12106.50 1071
12107.54 1098
12108.58 1125
12109.62 1097
12110.66 1079
12111.70 983
12112.74 975
12113.77 946
12114.81 908
12115.85 840
12116.89 785
12117.93 760
12118.97 722
12120.01 681
12121.05 627
12122.09 677
12123.13 630
12124.17 701
12125.21 675
12126.25 660
12127.29 620
12128.33 627
12129.37 657
12130.41 638
12131.45 657
12132.50 651
12133.54 609
12134.58 609
12135.62 617
12136.66 646
12137.70 601
12138.74 571
12139.78 599
12140.82 550
12141.86 552
12142.90 585
12143.94 587
12144.98 603
12146.02 650
12147.07 610
12148.11 592
12149.15 561
12150.19 606
12151.23 597
12152.27 611
12153.31 533
12154.35 578
12155.40 522
12156.44 572
12157.48 570
12158.52 530
12159.56 559
12160.60 607
12161.64 580
12162.69 560
12163.73 603
12164.77 616
12165.81 609
12166.85 592
12167.90 585
12168.94 594
12169.98 626
12171.02 582
12172.06 551
12173.11 503
12174.15 524
12175.19 567
12176.23 577
12177.27 590
12178.32 540
12179.36 526
12180.40 574
12181.44 595
12182.49 589
12183.53 551
12184.57 568
12185.61 588
12186.66 576
12187.70 541
12188.74 528
12189.79 582
12190.83 567
12191.87 558
12192.91 531
12193.96 532
12195.00 571
12196.04 539
12197.09 548
12198.13 560
12199.17 554
12200.22 571
12201.26 579
12202.30 553
12203.35 585
12204.39 554
12205.43 564
12206.48 574
12207.52 573
12208.57 561
12209.61 530
12210.65 512
12211.70 549
12212.74 510
12213.78 492
12214.83 521
12215.87 512
12216.92 529
12217.96 515
12219.00 547
12220.05 579
12221.09 554
12222.14 522
12223.18 524
12224.23 502
12225.27 511
12226.31 532
12227.36 499
12228.40 488
12229.45 491
12230.49 538
12231.54 546
12232.58 551
12233.63 529
12234.67 511
12235.72 535
12236.76 531
12237.81 519
12238.85 516
12239.90 540
12240.94 525
12241.99 530
12243.03 513
12244.08 512
12245.12 480
12246.17 474
12247.21 489
12248.26 500
12249.30 517
12250.35 495
12251.39 525
12252.44 492
12253.49 490
12254.53 496
12255.58 498
12256.62 512
12257.67 490
12258.71 479
12259.76 448
12260.81 477
12261.85 463
12262.90 468
12263.94 482
12264.99 451
12266.04 442
12267.08 530
12268.13 475
12269.17 519
12270.22 564
12271.27 505
12272.31 529
12273.36 492
12274.41 476
12275.45 457
12276.50 460
12277.55 451
12278.59 476
12279.64 454
12280.69 460
12281.73 489
12282.78 493
12283.83 467
12284.87 440
12285.92 472
12286.97 454
12288.01 431
12289.06 442
12290.11 420
12291.16 426
12292.20 426
12293.25 486
12294.30 463
12295.35 449
12296.39 432
12297.44 453
12298.49 453
12299.54 456
12300.58 475
12301.63 475
12302.68 454
12303.73 483
12304.77 484
12305.82 459
12306.87 481
12307.92 453
12308.97 449
12310.01 439
12311.06 438
12312.11 474
12313.16 461
12314.21 471
12315.25 485
12316.30 500
12317.35 435
12318.40 434
12319.45 420
12320.50 429
12321.54 421
12322.59 469
12323.64 442
12324.69 410
12325.74 421
12326.79 466
12327.84 464
12328.89 411
12329.93 400
12330.98 432
12332.03 424
12333.08 421
12334.13 408
12335.18 427
12336.23 455
12337.28 395
12338.33 443
12339.38 416
12340.43 451
12341.47 454
12342.52 420
12343.57 425
12344.62 408
12345.67 406
12346.72 380
12347.77 415
12348.82 376
12349.87 428
12350.92 442
12351.97 433
12353.02 440
12354.07 451
12355.12 414
12356.17 402
12357.22 433
12358.27 398
12359.32 395
12360.37 427
12361.42 442
12362.47 432
12363.52 420
12364.57 417
12365.62 434
12366.67 417
12367.72 419
12368.77 441
12369.82 402
12370.87 426
12371.93 444
12372.98 428
12374.03 393
12375.08 406
12376.13 422
12377.18 433
12378.23 396
12379.28 405
12380.33 425
12381.38 458
12382.43 449
12383.49 491
12384.54 446
12385.59 431
12386.64 409
12387.69 431
12388.74 425
12389.79 448
12390.84 453
12391.90 479
12392.95 448
12394.00 414
12395.05 469
12396.10 464
12397.15 503
12398.21 462
12399.26 446
12400.31 449
12401.36 454
12402.41 452
12403.47 452
12404.52 449
12405.57 450
12406.62 475
12407.67 459
12408.73 442
12409.78 421
12410.83 418
12411.88 457
12412.94 425
12413.99 421
12415.04 428
12416.09 440
12417.15 429
12418.20 421
12419.25 463
12420.30 429
12421.36 458
12422.41 468
12423.46 488
12424.52 492
12425.57 409
12426.62 419
12427.67 471
12428.73 441
12429.78 425
12430.83 408
12431.89 419
12432.94 464
12433.99 450
12435.05 455
12436.10 454
12437.15 482
12438.21 482
12439.26 454
12440.31 454
12441.37 451
12442.42 482
12443.47 426
12444.53 455
12445.58 442
12446.64 491
12447.69 456
12448.74 472
12449.80 444
12450.85 469
12451.91 472
12452.96 488
12454.01 450
12455.07 456
12456.12 476
12457.18 468
12458.23 494
12459.29 485
12460.34 480
12461.39 493
12462.45 489
12463.50 497
12464.56 503
12465.61 442
12466.67 409
12467.72 479
12468.78 432
12469.83 456
12470.89 457
12471.94 479
12473.00 488
12474.05 492
12475.11 470
12476.16 458
12477.22 448
12478.27 505
12479.33 504
12480.38 505
12481.44 510
12482.49 556
12483.55 567
12484.60 607
12485.66 586
12486.71 514
12487.77 561
12488.83 571
12489.88 590
12490.94 608
12491.99 614
12493.05 570
12494.10 631
12495.16 677
12496.22 690
12497.27 758
12498.33 863
12499.38 896
12500.44 893
12501.50 910
12502.55 903
12503.61 821
12504.67 827
12505.72 788
12506.78 724
12507.83 672
12508.89 607
12509.95 598
12511.00 556
12512.06 539
12513.12 542
12514.17 538
12515.23 507
12516.29 497
12517.34 508
12518.40 465
12519.46 511
12520.52 470
12521.57 534
12522.63 526
12523.69 519
12524.74 495
12525.80 483
12526.86 505
12527.92 519
12528.97 509
12530.03 521
12531.09 486
12532.15 499
12533.20 502
12534.26 501
12535.32 495
12536.38 502
12537.43 530
12538.49 499
12539.55 519
12540.61 494
12541.66 500
12542.72 461
12543.78 506
12544.84 485
12545.90 455
12546.95 473
12548.01 449
12549.07 421
12550.13 427
12551.19 478
12552.25 500
12553.30 544
12554.36 487
12555.42 422
12556.48 479
12557.54 489
12558.60 505
12559.65 482
12560.71 459
12561.77 500
12562.83 544
12563.89 471
12564.95 542
12566.01 546
12567.07 534
12568.13 536
12569.18 489
12570.24 536
12571.30 579
12572.36 560
12573.42 545
12574.48 500
12575.54 539
12576.60 617
12577.66 615
12578.72 564
12579.78 644
12580.84 642
12581.90 673
12582.96 573
12584.02 575
12585.07 589
12586.13 592
12587.19 611
12588.25 597
12589.31 518
12590.37 488
12591.43 533
12592.49 573
12593.55 599
12594.61 508
12595.67 532
12596.73 500
12597.79 556
12598.86 524
12599.92 508
12600.98 511
12602.04 490
12603.10 541
12604.16 497
12605.22 492
12606.28 496
12607.34 476
12608.40 491
12609.46 488
12610.52 513
12611.58 516
12612.64 527
12613.70 506
12614.76 484
12615.83 542
12616.89 502
12617.95 538
12619.01 519
12620.07 469
12621.13 504
12622.19 494
12623.25 481
12624.32 515
12625.38 492
12626.44 465
12627.50 503
12628.56 550
12629.62 515
12630.68 484
12631.75 469
12632.81 559
12633.87 518
12634.93 456
12635.99 444
12637.05 474
12638.12 482
12639.18 464
12640.24 471
12641.30 520
12642.36 500
12643.43 490
12644.49 471
12645.55 464
12646.61 475
12647.68 425
12648.74 451
12649.80 488
12650.86 499
12651.93 517
12652.99 499
12654.05 450
12655.11 502
12656.18 465
12657.24 503
12658.30 501
12659.36 558
12660.43 521
12661.49 463
12662.55 459
12663.62 498
12664.68 505
12665.74 524
12666.81 484
12667.87 503
12668.93 502
12670.00 492
12671.06 513
12672.12 466
12673.19 518
12674.25 492
12675.31 520
12676.38 470
12677.44 496
12678.50 452
12679.57 521
12680.63 492
12681.69 452
12682.76 472
12683.82 439
12684.89 503
12685.95 530
12687.01 497
12688.08 492
12689.14 485
12690.21 489
12691.27 496
12692.33 503
12693.40 506
12694.46 484
12695.53 524
12696.59 507
12697.66 517
12698.72 473
12699.79 522
12700.85 521
12701.91 508
12702.98 519
12704.04 516
12705.11 538
12706.17 558
12707.24 587
12708.30 572
12709.37 581
12710.43 591
12711.50 572
12712.56 544
12713.63 517
12714.69 557
12715.76 564
12716.82 500
12717.89 509
12718.95 497
12720.02 529
12721.09 545
12722.15 516
12723.22 466
12724.28 474
12725.35 533
12726.41 495
12727.48 480
12728.54 488
12729.61 517
12730.68 513
12731.74 468
12732.81 480
12733.87 474
12734.94 494
12736.01 483
12737.07 445
12738.14 448
12739.20 457
12740.27 453
12741.34 439
12742.40 489
12743.47 472
12744.54 457
12745.60 455
12746.67 451
12747.74 426
12748.80 453
12749.87 438
12750.94 458
12752.00 480
12753.07 422
12754.14 438
12755.20 489
12756.27 429
12757.34 475
12758.40 459
12759.47 491
12760.54 465
12761.60 462
12762.67 442
12763.74 449
12764.81 417
12765.87 403
12766.94 444
12768.01 429
12769.08 391
12770.14 454
12771.21 429
12772.28 408
12773.35 435
12774.41 461
12775.48 402
12776.55 428
12777.62 397
12778.68 410
12779.75 419
12780.82 403
12781.89 412
12782.96 438
12784.02 484
12785.09 465
12786.16 446
12787.23 440
12788.30 431
12789.37 451
12790.43 461
12791.50 408
12792.57 426
12793.64 404
12794.71 400
12795.78 388
12796.84 391
12797.91 347
12798.98 413
12800.05 454
12801.12 443
12802.19 443
12803.26 396
12804.33 424
12805.40 448
12806.46 405
12807.53 428
12808.60 434
12809.67 445
12810.74 431
12811.81 408
12812.88 375
12813.95 399
12815.02 417
12816.09 432
12817.16 392
12818.23 432
12819.30 404
12820.37 444
12821.44 392
12822.50 403
12823.57 395
12824.64 402
12825.71 446
12826.78 437
12827.85 419
12828.92 426
12829.99 374
12831.06 389
12832.13 378
12833.20 378
12834.27 419
12835.34 454
12836.41 394
12837.49 403
12838.56 388
12839.63 370
12840.70 377
12841.77 393
12842.84 381
12843.91 420
12844.98 415
12846.05 384
12847.12 420
12848.19 429
12849.26 408
12850.33 436
12851.40 391
12852.47 361
12853.55 376
12854.62 368
12855.69 348
12856.76 381
12857.83 366
12858.90 367
12859.97 385
12861.04 423
12862.11 424
12863.19 370
12864.26 359
12865.33 359
12866.40 352
12867.47 372
12868.54 417
12869.62 356
12870.69 354
12871.76 367
12872.83 383
12873.90 351
12874.97 432
12876.05 387
12877.12 361
12878.19 368
12879.26 392
12880.33 357
12881.41 346
12882.48 329
12883.55 401
12884.62 393
12885.70 391
12886.77 406
12887.84 384
12888.91 394
12889.98 378
12891.06 362
12892.13 391
12893.20 344
12894.28 349
12895.35 338
12896.42 395
12897.49 368
12898.57 329
12899.64 379
12900.71 374
12901.79 348
12902.86 376
12903.93 376
12905.00 352
12906.08 367
12907.15 377
12908.22 351
12909.30 355
12910.37 345
12911.44 348
12912.52 358
12913.59 342
12914.66 343
12915.74 389
12916.81 380
12917.89 348
12918.96 330
12920.03 357
12921.11 377
12922.18 328
12923.25 327
12924.33 332
12925.40 370
12926.48 348
12927.55 378
12928.62 345
12929.70 391
12930.77 413
12931.85 373
12932.92 370
12934.00 328
12935.07 339
12936.14 377
12937.22 380
12938.29 344
12939.37 355
12940.44 349
12941.52 364
12942.59 361
12943.67 358
12944.74 365
12945.82 378
12946.89 383
12947.97 380
12949.04 371
12950.12 376
12951.19 365
12952.27 341
12953.34 350
12954.42 355
12955.49 386
12956.57 388
12957.64 346
12958.72 341
12959.79 353
12960.87 352
12961.94 378
12963.02 362
12964.10 341
12965.17 365
12966.25 362
12967.32 335
12968.40 346
12969.47 331
12970.55 324
12971.63 366
12972.70 364
12973.78 326
12974.85 326
12975.93 340
12977.01 353
12978.08 332
12979.16 356
12980.23 366
12981.31 358
12982.39 329
12983.46 344
12984.54 385
12985.62 353
12986.69 370
12987.77 370
12988.85 363
12989.92 342
12991.00 366
12992.08 352
12993.15 349
12994.23 343
12995.31 366
12996.38 372
12997.46 383
12998.54 379
12999.61 363
13000.69 349
13001.77 360
13002.85 371
13003.92 432
13005.00 372
13006.08 346
13007.16 394
13008.23 363
13009.31 381
13010.39 373
13011.47 385
13012.54 374
13013.62 369
13014.70 356
13015.78 367
13016.85 350
13017.93 384
13019.01 381
13020.09 379
13021.17 394
13022.24 395
13023.32 402
13024.40 368
13025.48 411
13026.56 405
13027.63 385
13028.71 395
13029.79 411
13030.87 422
13031.95 358
13033.03 382
13034.10 373
13035.18 366
13036.26 373
13037.34 394
13038.42 385
13039.50 374
13040.58 428
13041.66 423
13042.73 393
13043.81 397
13044.89 418
13045.97 433
13047.05 375
13048.13 377
13049.21 375
13050.29 388
13051.37 392
13052.45 380
13053.53 374
13054.60 396
13055.68 442
13056.76 391
13057.84 403
13058.92 409
13060.00 414
13061.08 417
13062.16 384
13063.24 425
13064.32 395
13065.40 381
13066.48 397
13067.56 347
13068.64 387
13069.72 406
13070.80 415
13071.88 403
13072.96 394
13074.04 403
13075.12 404
13076.20 397
13077.28 417
13078.36 375
13079.44 390
13080.52 367
13081.60 399
13082.68 415
13083.76 411
13084.84 356
13085.93 377
13087.01 409
13088.09 402
13089.17 445
13090.25 419
13091.33 340
13092.41 317
13093.49 362
13094.57 375
13095.65 384
13096.73 397
13097.82 404
13098.90 371
13099.98 365
13101.06 380
13102.14 364
13103.22 360
13104.30 349
13105.38 390
13106.47 392
13107.55 378
13108.63 358
13109.71 363
13110.79 336
13111.87 331
13112.96 347
13114.04 359
13115.12 352
13116.20 331
13117.28 354
13118.37 366
13119.45 390
13120.53 392
13121.61 403
13122.69 389
13123.78 381
13124.86 346
13125.94 361
13127.02 375
13128.11 392
13129.19 338
13130.27 369
13131.35 361
13132.44 355
13133.52 378
13134.60 386
13135.68 373
13136.77 391
13137.85 398
13138.93 363
13140.01 380
13141.10 372
13142.18 394
13143.26 371
13144.35 342
13145.43 358
13146.51 325
13147.60 309
13148.68 344
13149.76 338
13150.85 366
13151.93 318
13153.01 367
13154.10 368
13155.18 330
13156.26 347
13157.35 349
13158.43 397
13159.51 380
13160.60 372
13161.68 403
13162.77 359
13163.85 321
13164.93 361
13166.02 381
13167.10 406
13168.19 386
13169.27 389
13170.35 365
13171.44 330
13172.52 322
13173.61 382
13174.69 380
13175.78 370
13176.86 407
13177.94 376
13179.03 374
13180.11 385
13181.20 371
13182.28 382
13183.37 387
13184.45 391
13185.54 353
13186.62 355
13187.71 368
13188.79 404
13189.88 344
13190.96 364
13192.05 378
13193.13 363
13194.22 365
13195.30 398
13196.39 353
13197.47 387
13198.56 395
13199.64 353
13200.73 409
13201.81 376
13202.90 389
13203.98 389
13205.07 431
13206.16 426
13207.24 382
13208.33 385
13209.41 386
13210.50 340
13211.58 369
13212.67 351
13213.76 359
13214.84 396
13215.93 393
13217.01 443
13218.10 367
13219.19 354
13220.27 372
13221.36 355
13222.45 352
13223.53 358
13224.62 386
13225.70 382
13226.79 410
13227.88 414
13228.96 363
13230.05 383
13231.14 435
13232.22 432
13233.31 377
13234.40 363
13235.48 369
13236.57 389
13237.66 381
13238.74 346
13239.83 397
13240.92 399
13242.01 425
13243.09 424
13244.18 402
13245.27 377
13246.35 373
13247.44 375
13248.53 391
13249.62 386
13250.70 396
13251.79 401
13252.88 396
13253.97 395
13255.05 444
13256.14 426
13257.23 423
13258.32 401
13259.41 415
13260.49 416
13261.58 409
13262.67 419
13263.76 386
13264.85 378
13265.93 425
13267.02 474
13268.11 412
13269.20 495
13270.29 450
13271.37 428
13272.46 414
13273.55 421
13274.64 404
13275.73 405
13276.82 460
13277.91 431
13278.99 410
13280.08 403
13281.17 415
13282.26 435
13283.35 433
13284.44 417
13285.53 426
13286.62 472
13287.70 424
13288.79 397
13289.88 434
13290.97 479
13292.06 412
13293.15 422
13294.24 453
13295.33 447
13296.42 432
13297.51 417
13298.60 427
13299.69 433
13300.78 433
13301.87 418
13302.95 440
13304.04 480
13305.13 496
13306.22 505
13307.31 490
13308.40 472
13309.49 472
13310.58 425
13311.67 482
13312.76 487
13313.85 488
13314.94 468
13316.03 482
13317.12 470
13318.21 509
13319.30 467
13320.39 489
13321.48 486
13322.58 548
13323.67 468
13324.76 444
13325.85 463
13326.94 501
13328.03 506
13329.12 491
13330.21 483
13331.30 499
13332.39 551
13333.48 525
13334.57 456
13335.66 476
13336.75 505
13337.85 514
13338.94 476
13340.03 499
13341.12 474
13342.21 431
13343.30 471
13344.39 496
13345.48 512
13346.58 482
13347.67 499
13348.76 508
13349.85 472
13350.94 503
13352.03 499
13353.12 524
13354.22 504
13355.31 498
13356.40 513
13357.49 547
13358.58 531
13359.68 512
13360.77 514
13361.86 498
13362.95 529
13364.04 536
13365.14 574
13366.23 593
13367.32 544
13368.41 563
13369.51 539
13370.60 601
13371.69 621
13372.78 631
13373.87 607
13374.97 548
13376.06 583
13377.15 597
13378.25 589
13379.34 564
13380.43 533
13381.52 575
13382.62 592
13383.71 508
13384.80 539
13385.90 523
13386.99 512
13388.08 515
13389.17 490
13390.27 453
13391.36 494
13392.45 484
13393.55 476
13394.64 528
13395.73 487
13396.83 545
13397.92 520
13399.02 452
13400.11 440
13401.20 457
13402.30 474
13403.39 505
13404.48 439
13405.58 437
13406.67 485
13407.77 479
13408.86 475
13409.95 464
13411.05 479
13412.14 467
13413.24 488
13414.33 476
13415.42 499
13416.52 492
13417.61 450
13418.71 477
13419.80 494
13420.90 470
13421.99 469
13423.08 423
13424.18 465
13425.27 494
13426.37 486
13427.46 481
13428.56 477
13429.65 501
13430.75 447
13431.84 420
13432.94 463
13434.03 455
13435.13 451
13436.22 503
13437.32 481
13438.41 434
13439.51 449
13440.60 439
13441.70 443
13442.79 474
13443.89 453
13444.98 452
13446.08 508
13447.18 496
13448.27 485
13449.37 512
13450.46 508
13451.56 505
13452.65 528
13453.75 473
13454.85 440
13455.94 502
13457.04 494
13458.13 495
13459.23 453
13460.33 463
13461.42 464
13462.52 499
13463.61 505
13464.71 516
13465.81 509
13466.90 545
13468.00 520
13469.10 512
13470.19 505
13471.29 540
13472.38 526
13473.48 545
13474.58 494
13475.67 496
13476.77 494
13477.87 516
13478.96 536
13480.06 496
13481.16 528
13482.26 501
13483.35 511
13484.45 532
13485.55 506
13486.64 543
13487.74 502
13488.84 563
13489.94 507
13491.03 487
13492.13 492
13493.23 553
13494.32 519
13495.42 482
13496.52 580
13497.62 586
13498.72 591
13499.81 525
13500.91 555
13502.01 601
13503.11 600
13504.20 577
13505.30 575
13506.40 634
13507.50 631
13508.60 602
13509.69 642
13510.79 667
13511.89 651
13512.99 619
13514.09 631
13515.18 586
13516.28 564
13517.38 597
13518.48 547
13519.58 507
13520.68 531
13521.78 558
13522.87 461
13523.97 501
13525.07 507
13526.17 534
13527.27 490
13528.37 480
13529.47 478
13530.57 455
13531.66 426
13532.76 477
13533.86 468
13534.96 459
13536.06 475
13537.16 431
13538.26 454
13539.36 493
13540.46 457
13541.56 475
13542.66 477
13543.76 481
13544.86 472
13545.96 460
13547.05 460
13548.15 434
13549.25 442
13550.35 478
13551.45 464
13552.55 443
13553.65 418
13554.75 421
13555.85 502
13556.95 427
13558.05 458
13559.15 443
13560.25 420
13561.35 414
13562.45 404
13563.55 435
13564.65 467
13565.75 421
13566.85 440
13567.96 412
13569.06 420
13570.16 436
13571.26 450
13572.36 453
13573.46 414
13574.56 410
13575.66 455
13576.76 422
13577.86 405
13578.96 434
13580.06 428
13581.16 410
13582.27 422
13583.37 425
13584.47 430
13585.57 437
13586.67 447
13587.77 468
13588.87 445
13589.97 476
13591.08 447
13592.18 464
13593.28 423
13594.38 467
13595.48 421
13596.58 439
13597.68 409
13598.79 429
13599.89 426
13600.99 490
13602.09 450
13603.19 427
13604.30 495
13605.40 480
13606.50 471
13607.60 446
13608.70 491
13609.81 485
13610.91 436
13612.01 393
13613.11 387
13614.21 435
13615.32 411
13616.42 443
13617.52 395
13618.62 378
13619.73 439
13620.83 434
13621.93 406
13623.03 353
13624.14 423
13625.24 397
13626.34 425
13627.45 425
13628.55 394
13629.65 418
13630.75 416
13631.86 378
13632.96 421
13634.06 424
13635.17 451
13636.27 481
13637.37 424
13638.48 391
13639.58 400
13640.68 430
13641.79 443
13642.89 386
13643.99 413
13645.10 445
13646.20 395
13647.30 396
13648.41 392
13649.51 456
13650.62 424
13651.72 411
13652.82 407
13653.93 398
13655.03 413
13656.14 397
13657.24 431
13658.34 439
13659.45 374
13660.55 381
13661.66 405
13662.76 427
13663.87 419
13664.97 395
13666.07 406
13667.18 402
13668.28 384
13669.39 417
13670.49 402
13671.60 437
13672.70 430
13673.81 395
13674.91 421
13676.02 439
13677.12 434
13678.23 403
13679.33 429
13680.44 397
13681.54 417
13682.65 430
13683.75 398
13684.86 385
13685.96 416
13687.07 428
13688.17 419
13689.28 422
13690.38 443
13691.49 435
13692.59 446
13693.70 433
13694.80 404
13695.91 436
13697.02 466
13698.12 464
13699.23 438
13700.33 416
13701.44 406
13702.55 447
13703.65 463
13704.76 407
13705.86 382
13706.97 403
13708.08 403
13709.18 405
13710.29 453
13711.39 450
13712.50 454
13713.61 449
13714.71 426
13715.82 428
13716.93 433
13718.03 456
13719.14 475
13720.25 463
13721.35 427
13722.46 434
13723.57 469
13724.67 446
13725.78 416
13726.89 482
13727.99 461
13729.10 440
13730.21 412
13731.31 440
13732.42 459
13733.53 463
13734.64 448
13735.74 467
13736.85 517
13737.96 519
13739.07 513
13740.17 523
13741.28 526
13742.39 547
13743.50 456
13744.60 516
13745.71 531
13746.82 492
13747.93 488
13749.03 460
13750.14 501
13751.25 481
13752.36 507
13753.47 496
13754.57 519
13755.68 523
13756.79 479
13757.90 494
13759.01 495
13760.11 556
13761.22 552
13762.33 538
13763.44 545
13764.55 563
13765.66 566
13766.76 582
13767.87 623
13768.98 605
13770.09 611
13771.20 636
13772.31 659
13773.42 671
13774.53 661
13775.63 696
13776.74 701
13777.85 804
13778.96 779
13780.07 746
13781.18 724
13782.29 747
13783.40 730
13784.51 651
13785.62 705
13786.73 663
13787.83 596
13788.94 560
13790.05 561
13791.16 541
13792.27 503
13793.38 492
13794.49 525
13795.60 521
13796.71 443
13797.82 477
13798.93 503
13800.04 467
13801.15 459
13802.26 485
13803.37 524
13804.48 469
13805.59 467
13806.70 448
13807.81 481
13808.92 464
13810.03 466
13811.14 515
13812.25 467
13813.36 451
13814.47 461
13815.58 475
13816.69 455
13817.80 491
13818.91 474
13820.03 482
13821.14 441
13822.25 479
13823.36 455
13824.47 438
13825.58 461
13826.69 417
13827.80 386
13828.91 408
13830.02 398
13831.13 433
13832.25 459
13833.36 414
13834.47 405
13835.58 446
13836.69 443
13837.80 418
13838.91 453
13840.02 481
13841.14 431
13842.25 438
13843.36 445
13844.47 427
13845.58 403
13846.69 404
13847.81 441
13848.92 438
13850.03 401
13851.14 420
13852.25 420
13853.37 461
13854.48 410
13855.59 437
13856.70 454
13857.81 480
13858.93 440
13860.04 450
13861.15 425
13862.26 450
13863.38 462
13864.49 441
13865.60 430
13866.71 444
13867.83 462
13868.94 465
13870.05 468
13871.16 466
13872.28 464
13873.39 467
13874.50 435
13875.61 452
13876.73 503
13877.84 459
13878.95 479
13880.07 455
13881.18 450
13882.29 421
13883.41 425
13884.52 427
13885.63 388
13886.75 437
13887.86 451
13888.97 423
13890.09 436
13891.20 452
13892.31 430
13893.43 415
13894.54 451
13895.65 433
13896.77 440
13897.88 404
13899.00 412
13900.11 419
13901.22 429
13902.34 430
13903.45 438
13904.57 443
13905.68 393
13906.79 446
13907.91 439
13909.02 456
13910.14 428
13911.25 416
13912.37 387
13913.48 409
13914.59 407
13915.71 436
13916.82 371
13917.94 357
13919.05 394
13920.17 433
13921.28 393
13922.40 373
13923.51 411
13924.63 362
13925.74 370
13926.86 407
13927.97 406
13929.09 373
13930.20 357
13931.32 411
13932.43 397
13933.55 357
13934.66 381
13935.78 462
13936.89 414
13938.01 428
13939.12 375
13940.24 377
13941.35 399
13942.47 365
13943.59 381
13944.70 366
13945.82 386
13946.93 430
13948.05 389
13949.16 402
13950.28 411
13951.40 410
13952.51 362
13953.63 390
13954.74 441
13955.86 400
13956.98 390
13958.09 389
13959.21 406
13960.33 421
13961.44 396
13962.56 411
13963.67 415
13964.79 373
13965.91 414
13967.02 405
13968.14 407
13969.26 406
13970.37 394
13971.49 404
13972.61 443
13973.72 407
13974.84 386
13975.96 401
13977.08 439
13978.19 402
13979.31 368
13980.43 425
13981.54 420
13982.66 404
13983.78 382
13984.90 345
13986.01 387
13987.13 424
13988.25 425
13989.37 402
13990.48 365
13991.60 411
13992.72 435
13993.84 422
13994.95 420
13996.07 392
13997.19 401
13998.31 414
13999.42 387
14000.54 387
14001.66 431
14002.78 412
14003.90 374
14005.01 389
14006.13 374
14007.25 387
14008.37 405
14009.49 441
14010.61 393
14011.72 418
14012.84 386
14013.96 416
14015.08 433
14016.20 407
14017.32 387
14018.43 421
14019.55 430
14020.67 403
14021.79 416
14022.91 420
14024.03 406
14025.15 430
14026.27 452
14027.39 433
14028.50 451
14029.62 437
14030.74 432
14031.86 422
14032.98 419
14034.10 418
14035.22 381
14036.34 413
14037.46 435
14038.58 372
14039.70 386
14040.82 408
14041.94 392
14043.06 391
14044.18 427
14045.30 408
14046.41 428
14047.53 423
14048.65 378
14049.77 390
14050.89 393
14052.01 430
14053.13 380
14054.25 357
14055.37 361
14056.49 391
14057.61 411
14058.74 384
14059.86 370
14060.98 407
14062.10 394
14063.22 410
14064.34 387
14065.46 411
14066.58 418
14067.70 396
14068.82 401
14069.94 396
14071.06 409
14072.18 383
14073.30 381
14074.42 382
14075.54 374
14076.66 378
14077.79 468
14078.91 388
14080.03 391
14081.15 406
14082.27 383
14083.39 394
14084.51 409
14085.63 419
14086.76 420
14087.88 420
14089.00 412
14090.12 417
14091.24 403
14092.36 405
14093.48 388
14094.61 429
14095.73 486
14096.85 503
14097.97 445
14099.09 438
14100.22 444
14101.34 404
14102.46 459
14103.58 495
14104.70 484
14105.83 458
14106.95 456
14108.07 449
14109.19 462
14110.31 443
14111.44 427
14112.56 421
14113.68 464
14114.80 450
14115.93 407
14117.05 387
14118.17 423
14119.29 399
14120.42 404
14121.54 405
14122.66 395
14123.79 430
14124.91 427
14126.03 388
14127.15 380
14128.28 414
14129.40 400
14130.52 416
14131.65 361
14132.77 401
14133.89 375
14135.02 377
14136.14 410
14137.26 370
14138.39 394
14139.51 390
14140.63 396
14141.76 362
14142.88 390
14144.00 415
14145.13 464
14146.25 447
14147.38 424
14148.50 397
14149.62 416
14150.75 417
14151.87 374
14152.99 391
14154.12 410
14155.24 406
14156.37 401
14157.49 407
14158.62 444
14159.74 414
14160.86 413
14161.99 412
14163.11 421
14164.24 445
14165.36 422
14166.49 432
14167.61 450
14168.74 420
14169.86 423
14170.99 430
14172.11 383
14173.23 397
14174.36 407
14175.48 389
14176.61 422
14177.73 416
14178.86 398
14179.98 408
14181.11 426
14182.23 407
14183.36 427
14184.49 382
14185.61 379
14186.74 374
14187.86 396
14188.99 366
14190.11 389
14191.24 380
14192.36 360
14193.49 376
14194.61 379
14195.74 395
14196.87 391
14197.99 382
14199.12 376
14200.24 434
14201.37 401
14202.50 371
14203.62 359
14204.75 365
14205.87 374
14207.00 420
14208.13 391
14209.25 374
14210.38 386
14211.50 384
14212.63 375
14213.76 372
14214.88 390
14216.01 374
14217.14 352
14218.26 338
14219.39 346
14220.52 350
14221.64 370
14222.77 376
14223.90 370
14225.02 372
14226.15 382
14227.28 358
14228.41 361
14229.53 359
14230.66 351
14231.79 380
14232.91 354
14234.04 366
14235.17 363
14236.30 361
14237.42 426
14238.55 378
14239.68 349
14240.81 338
14241.93 346
14243.06 337
14244.19 347
14245.32 323
14246.44 344
14247.57 378
14248.70 323
14249.83 375
14250.95 347
14252.08 339
14253.21 330
14254.34 393
14255.47 394
14256.59 334
14257.72 364
14258.85 347
14259.98 362
14261.11 402
14262.24 376
14263.36 386
14264.49 382
14265.62 338
14266.75 353
14267.88 367
14269.01 327
14270.14 342
14271.26 316
14272.39 363
14273.52 339
14274.65 346
14275.78 343
14276.91 327
14278.04 341
14279.17 354
14280.30 361
14281.42 349
14282.55 346
14283.68 333
14284.81 345
14285.94 319
14287.07 344
14288.20 361
14289.33 331
14290.46 292
14291.59 342
14292.72 349
14293.85 342
14294.98 311
14296.11 325
14297.24 357
14298.37 330
14299.50 302
14300.63 322
14301.76 329
14302.89 328
14304.02 315
14305.15 303
14306.28 287
14307.41 286
14308.54 318
14309.67 332
14310.80 309
14311.93 304
14313.06 330
14314.19 317
14315.32 259
14316.45 288
14317.58 306
14318.71 332
14319.84 338
14320.97 330
14322.10 332
14323.23 315
14324.36 326
14325.49 349
14326.63 332
14327.76 281
14328.89 352
14330.02 327
14331.15 314
14332.28 343
14333.41 325
14334.54 329
14335.67 289
14336.81 274
14337.94 282
14339.07 286
14340.20 303
14341.33 324
14342.46 313
14343.59 318
14344.73 351
14345.86 336
14346.99 353
14348.12 302
14349.25 277
14350.38 283
14351.52 302
14352.65 307
14353.78 311
14354.91 300
14356.04 257
14357.18 301
14358.31 267
14359.44 276
14360.57 335
14361.71 334
14362.84 329
14363.97 335
14365.10 282
14366.24 321
14367.37 293
14368.50 336
14369.63 289
14370.77 298
14371.90 295
14373.03 281
14374.16 333
14375.30 294
14376.43 278
14377.56 304
14378.70 292
14379.83 275
14380.96 292
14382.09 323
14383.23 285
14384.36 286
14385.49 283
14386.63 317
14387.76 287
14388.89 318
14390.03 277
14391.16 294
14392.29 304
14393.43 319
14394.56 307
14395.70 286
14396.83 290
14397.96 274
14399.10 303
14400.23 289
14401.36 287
14402.50 300
14403.63 297
14404.77 305
14405.90 281
14407.03 278
14408.17 282
14409.30 284
14410.44 326
14411.57 307
14412.71 282
14413.84 330
14414.97 326
14416.11 301
14417.24 279
14418.38 288
14419.51 290
14420.65 329
14421.78 290
14422.92 264
14424.05 299
14425.19 303
14426.32 306
14427.46 313
14428.59 302
14429.73 285
14430.86 307
14432.00 302
14433.13 297
14434.27 282
14435.40 270
14436.54 326
14437.67 304
14438.81 298
14439.94 273
14441.08 253
14442.21 320
14443.35 311
14444.48 315
14445.62 321
14446.76 305
14447.89 309
14449.03 324
14450.16 322
14451.30 312
14452.43 300
14453.57 288
14454.71 297
14455.84 323
14456.98 329
14458.11 323
14459.25 302
14460.39 287
14461.52 302
14462.66 343
14463.80 284
14464.93 326
14466.07 329
14467.20 287
14468.34 335
14469.48 306
14470.61 323
14471.75 297
14472.89 335
14474.02 295
14475.16 310
14476.30 315
14477.43 319
14478.57 317
14479.71 352
14480.85 342
14481.98 312
14483.12 325
14484.26 371
14485.39 334
14486.53 328
14487.67 302
14488.81 340
14489.94 352
14491.08 289
14492.22 327
14493.36 327
14494.49 325
14495.63 329
14496.77 322
14497.91 289
14499.04 331
14500.18 310
14501.32 286
14502.46 350
14503.59 335
14504.73 303
14505.87 335
14507.01 342
14508.15 338
14509.28 302
14510.42 285
14511.56 314
14512.70 322
14513.84 298
14514.98 295
14516.11 350
14517.25 319
14518.39 311
14519.53 294
14520.67 338
14521.81 335
14522.95 330
14524.08 326
14525.22 306
14526.36 313
14527.50 321
14528.64 310
14529.78 291
14530.92 313
14532.06 344
14533.20 297
14534.33 336
14535.47 308
14536.61 331
14537.75 325
14538.89 324
14540.03 312
14541.17 325
14542.31 309
14543.45 302
14544.59 322
14545.73 339
14546.87 297
14548.01 284
14549.15 325
14550.29 315
14551.43 338
14552.57 300
14553.71 340
14554.85 302
14555.99 313
14557.13 319
14558.27 360
14559.41 336
14560.55 342
14561.69 343
14562.83 342
14563.97 314
14565.11 321
14566.25 297
14567.39 325
14568.53 354
14569.67 347
14570.81 314
14571.95 322
14573.09 344
14574.23 386
14575.37 309
14576.51 312
14577.65 328
14578.79 333
14579.94 350
14581.08 350
14582.22 314
14583.36 312
14584.50 360
14585.64 372
14586.78 343
14587.92 302
14589.06 326
14590.21 314
14591.35 349
14592.49 334
14593.63 389
14594.77 376
14595.91 360
14597.05 362
14598.20 367
14599.34 384
14600.48 348
14601.62 365
14602.76 369
14603.90 351
14605.05 403
14606.19 399
14607.33 371
14608.47 425
14609.61 411
14610.76 392
14611.90 412
14613.04 362
14614.18 353
14615.32 343
14616.47 368
14617.61 390
14618.75 386
14619.89 424
14621.04 428
14622.18 428
14623.32 409
14624.46 405
14625.61 354
14626.75 372
14627.89 414
14629.04 406
14630.18 399
14631.32 395
14632.46 435
14633.61 482
14634.75 483
14635.89 453
14637.04 450
14638.18 477
14639.32 476
14640.47 485
14641.61 437
14642.75 485
14643.90 480
14645.04 463
14646.18 461
14647.33 480
14648.47 414
14649.61 395
14650.76 432
14651.90 393
14653.05 383
14654.19 395
14655.33 386
14656.48 388
14657.62 377
14658.76 424
14659.91 398
14661.05 414
14662.20 397
14663.34 384
14664.49 363
14665.63 374
14666.77 323
14667.92 368
14669.06 324
14670.21 367
14671.35 372
14672.50 372
14673.64 355
14674.79 354
14675.93 312
14677.07 345
14678.22 394
14679.36 347
14680.51 356
14681.65 365
14682.80 350
14683.94 330
14685.09 328
14686.23 336
14687.38 312
14688.52 313
14689.67 349
14690.81 347
14691.96 334
14693.10 311
14694.25 334
14695.40 309
14696.54 317
14697.69 331
14698.83 318
14699.98 328
14701.12 311
14702.27 302
14703.41 305
14704.56 360
14705.71 286
14706.85 298
14708.00 328
14709.14 339
14710.29 329
14711.44 318
14712.58 294
14713.73 304
14714.87 329
14716.02 299
14717.17 281
14718.31 310
14719.46 315
14720.61 335
14721.75 343
14722.90 334
14724.05 303
14725.19 315
14726.34 332
14727.49 286
14728.63 305
14729.78 332
14730.93 341
14732.07 355
14733.22 324
14734.37 301
14735.51 313
14736.66 297
14737.81 308
14738.95 323
14740.10 299
14741.25 347
14742.40 299
14743.54 340
14744.69 318
14745.84 330
14746.99 298
14748.13 330
14749.28 319
14750.43 290
14751.58 327
14752.72 329
14753.87 354
14755.02 343
14756.17 357
14757.31 335
14758.46 315
14759.61 320
14760.76 326
14761.91 307
14763.05 332
14764.20 323
14765.35 338
14766.50 337
14767.65 337
14768.80 342
14769.94 326
14771.09 323
14772.24 295
14773.39 293
14774.54 333
14775.69 361
14776.83 352
14777.98 317
14779.13 303
14780.28 352
14781.43 318
14782.58 344
14783.73 321
14784.88 337
14786.03 334
14787.17 345
14788.32 345
14789.47 320
14790.62 348
14791.77 352
14792.92 370
14794.07 366
14795.22 327
14796.37 342
14797.52 325
14798.67 353
14799.82 336
14800.97 335
14802.12 349
14803.26 357
14804.41 346
14805.56 337
14806.71 328
14807.86 355
14809.01 377
14810.16 366
14811.31 376
14812.46 320
14813.61 375
14814.76 347
14815.91 324
14817.06 329
14818.21 319
14819.36 376
14820.51 330
14821.66 319
14822.82 303
14823.97 328
14825.12 338
14826.27 340
14827.42 303
14828.57 303
14829.72 349
14830.87 334
14832.02 339
14833.17 326
14834.32 329
14835.47 336
14836.62 343
14837.77 336
14838.93 319
14840.08 324
14841.23 315
14842.38 299
14843.53 272
14844.68 275
14845.83 308
14846.98 277
14848.14 298
14849.29 305
14850.44 290
14851.59 292
14852.74 253
14853.89 294
14855.04 292
14856.20 255
14857.35 297
14858.50 314
14859.65 309
14860.80 278
14861.96 307
14863.11 296
14864.26 306
14865.41 273
14866.56 275
14867.72 272
14868.87 292
14870.02 310
14871.17 257
14872.32 264
14873.48 270
14874.63 303
14875.78 289
14876.93 290
14878.09 298
14879.24 290
14880.39 264
14881.54 297
14882.70 275
14883.85 286
14885.00 278
14886.16 293
14887.31 293
14888.46 273
14889.61 277
14890.77 292
14891.92 263
14893.07 245
14894.23 267
14895.38 256
14896.53 290
14897.69 311
14898.84 272
14899.99 241
14901.15 308
14902.30 252
14903.45 280
14904.61 259
14905.76 260
14906.91 266
14908.07 304
14909.22 300
14910.38 284
14911.53 287
14912.68 286
14913.84 283
14914.99 217
14916.15 268
14917.30 264
14918.45 277
14919.61 225
14920.76 250
14921.92 254
14923.07 271
14924.22 266
14925.38 260
14926.53 277
14927.69 276
14928.84 267
14930.00 269
14931.15 255
14932.31 250
14933.46 276
14934.62 244
14935.77 276
14936.93 271
14938.08 283
14939.24 271
14940.39 257
14941.55 270
14942.70 260
14943.86 247
14945.01 283
14946.17 251
14947.32 286
14948.48 276
14949.63 278
14950.79 286
14951.94 254
14953.10 280
14954.25 318
14955.41 317
14956.56 294
14957.72 312
14958.88 281
14960.03 274
14961.19 316
14962.34 293
14963.50 273
14964.65 297
14965.81 296
14966.97 292
14968.12 280
14969.28 220
14970.43 252
14971.59 271
14972.75 247
14973.90 241
14975.06 252
14976.22 281
14977.37 272
14978.53 279
14979.69 279
14980.84 259
14982.00 282
14983.16 296
14984.31 259
14985.47 251
14986.63 246
14987.78 274
14988.94 266
14990.10 281
14991.25 259
14992.41 236
14993.57 240
14994.72 265
14995.88 251
14997.04 250
14998.20 275
14999.35 263
15000.51 261
15001.67 281
15002.82 301
15003.98 237
15005.14 224
15006.30 254
15007.45 260
15008.61 245
15009.77 256
15010.93 270
15012.09 238
15013.24 224
15014.40 256
15015.56 291
15016.72 251
15017.87 258
15019.03 274
15020.19 200
15021.35 233
15022.51 250
15023.67 223
15024.82 240
15025.98 261
15027.14 269
15028.30 263
15029.46 276
15030.62 256
15031.77 265
15032.93 265
15034.09 255
15035.25 254
15036.41 264
15037.57 273
15038.73 262
15039.88 264
15041.04 223
15042.20 244
15043.36 256
15044.52 255
15045.68 234
15046.84 239
15048.00 252
15049.16 231
15050.32 227
15051.47 234
15052.63 224
15053.79 236
15054.95 251
15056.11 276
15057.27 261
15058.43 222
15059.59 208
15060.75 220
15061.91 249
15063.07 226
15064.23 279
15065.39 263
15066.55 247
15067.71 243
15068.87 243
15070.03 302
15071.19 253
15072.35 230
15073.51 239
15074.67 253
15075.83 219
15076.99 231
15078.15 230
15079.31 226
15080.47 239
15081.63 238
15082.79 201
15083.95 226
15085.11 240
15086.27 266
15087.43 256
15088.59 263
15089.76 221
15090.92 253
15092.08 271
15093.24 207
15094.40 244
15095.56 233
15096.72 242
15097.88 224
15099.04 249
15100.20 240
15101.37 247
15102.53 247
15103.69 236
15104.85 229
15106.01 249
15107.17 268
15108.33 210
15109.50 234
15110.66 230
15111.82 255
15112.98 241
15114.14 257
15115.30 241
15116.47 236
15117.63 254
15118.79 253
15119.95 247
15121.11 261
15122.27 215
15123.44 233
15124.60 211
15125.76 225
15126.92 233
15128.09 236
15129.25 257
15130.41 230
15131.57 262
15132.73 264
15133.90 212
15135.06 249
15136.22 228
15137.38 221
15138.55 248
15139.71 237
15140.87 221
15142.04 225
15143.20 258
15144.36 250
15145.52 256
15146.69 251
15147.85 253
15149.01 227
15150.18 215
15151.34 215
15152.50 247
15153.67 244
15154.83 246
15155.99 238
15157.16 218
15158.32 251
15159.48 269
15160.65 232
15161.81 221
15162.97 256
15164.14 256
15165.30 237
15166.46 231
15167.63 212
15168.79 258
15169.95 255
15171.12 223
15172.28 221
15173.45 235
15174.61 258
15175.77 204
15176.94 205
15178.10 233
15179.27 232
15180.43 225
15181.60 217
15182.76 241
15183.92 223
15185.09 227
15186.25 257
15187.42 228
15188.58 240
15189.75 240
15190.91 259
15192.08 240
15193.24 203
15194.41 235
15195.57 248
15196.74 257
15197.90 253
15199.07 243
15200.23 260
15201.40 237
15202.56 251
15203.73 258
15204.89 247
15206.06 230
15207.22 233
15208.39 253
15209.55 271
15210.72 237
15211.88 243
15213.05 269
15214.21 259
15215.38 238
15216.54 235
15217.71 256
15218.88 243
15220.04 241
15221.21 210
15222.37 251
15223.54 279
15224.71 247
15225.87 216
15227.04 234
15228.20 239
15229.37 244
15230.54 254
15231.70 272
15232.87 240
15234.03 275
15235.20 281
15236.37 275
15237.53 252
15238.70 234
15239.87 241
15241.03 283
15242.20 246
15243.37 225
15244.53 270
15245.70 289
15246.87 287
15248.03 242
15249.20 250
15250.37 250
15251.53 258
15252.70 244
15253.87 240
15255.04 245
15256.20 241
15257.37 275
15258.54 240
15259.70 211
15260.87 273
15262.04 234
15263.21 215
15264.37 259
15265.54 259
15266.71 256
15267.88 278
15269.04 257
15270.21 253
15271.38 219
15272.55 263
15273.72 224
15274.88 253
15276.05 243
15277.22 224
15278.39 237
15279.56 244
15280.72 263
15281.89 228
15283.06 248
15284.23 261
15285.40 244
15286.56 229
15287.73 226
15288.90 229
15290.07 231
15291.24 262
15292.41 255
15293.58 227
15294.74 232
15295.91 232
15297.08 212
15298.25 242
15299.42 223
15300.59 235
15301.76 236
15302.93 259
15304.09 240
15305.26 222
15306.43 244
15307.60 223
15308.77 224
15309.94 229
15311.11 243
15312.28 256
15313.45 243
15314.62 241
15315.79 235
15316.96 245
15318.13 270
15319.30 242
15320.46 243
15321.63 281
15322.80 239
15323.97 237
15325.14 231
15326.31 243
15327.48 201
15328.65 267
15329.82 274
15330.99 253
15332.16 204
15333.33 212
15334.50 216
15335.67 213
15336.84 204
15338.01 232
15339.18 252
15340.36 240
15341.53 226
15342.70 262
15343.87 246
15345.04 229
15346.21 232
15347.38 233
15348.55 247
15349.72 246
15350.89 244
15352.06 248
15353.23 222
15354.40 229
15355.57 267
15356.75 230
15357.92 266
15359.09 242
15360.26 254
15361.43 267
15362.60 236
15363.77 251
15364.94 242
15366.11 229
15367.29 241
15368.46 245
15369.63 251
15370.80 258
15371.97 244
15373.14 233
15374.32 252
15375.49 238
15376.66 230
15377.83 257
15379.00 277
15380.17 277
15381.35 272
15382.52 275
15383.69 256
15384.86 250
15386.03 245
15387.21 228
15388.38 244
15389.55 251
15390.72 226
15391.90 255
15393.07 248
15394.24 219
15395.41 211
15396.59 237
15397.76 250
15398.93 240
15400.10 242
15401.28 235
15402.45 252
15403.62 261
15404.79 248
15405.97 198
15407.14 211
15408.31 235
15409.49 216
15410.66 204
15411.83 223
15413.01 229
15414.18 239
15415.35 218
15416.53 233
15417.70 233
15418.87 227
15420.05 224
15421.22 214
15422.39 240
15423.57 249
15424.74 242
15425.91 233
15427.09 205
15428.26 231
15429.43 247
15430.61 237
15431.78 240
15432.96 239
15434.13 234
15435.30 227
15436.48 220
15437.65 224
15438.83 230
15440.00 254
15441.17 228
15442.35 229
15443.52 236
15444.70 258
15445.87 230
15447.05 248
15448.22 221
15449.40 205
15450.57 223
15451.75 239
15452.92 238
15454.09 235
15455.27 255
15456.44 235
15457.62 258
15458.79 230
15459.97 222
15461.14 237
15462.32 254
15463.49 226
15464.67 227
15465.84 233
15467.02 246
15468.19 237
15469.37 239
15470.55 206
15471.72 216
15472.90 263
15474.07 238
15475.25 235
15476.42 238
15477.60 211
15478.77 242
15479.95 219
15481.13 230
15482.30 245
15483.48 256
15484.65 220
15485.83 224
15487.00 229
15488.18 199
15489.36 236
15490.53 230
15491.71 233
15492.89 238
15494.06 215
15495.24 224
15496.41 237
15497.59 209
15498.77 210
15499.94 220
15501.12 250
15502.30 219
15503.47 228
15504.65 263
15505.83 254
15507.00 260
15508.18 212
15509.36 239
15510.53 227
15511.71 234
15512.89 230
15514.06 209
15515.24 227
15516.42 218
15517.60 250
15518.77 236
15519.95 219
15521.13 211
15522.30 220
15523.48 203
15524.66 211
15525.84 237
15527.01 238
15528.19 243
15529.37 249
15530.55 231
15531.73 200
15532.90 230
15534.08 212
15535.26 236
15536.44 221
15537.61 234
15538.79 215
15539.97 236
15541.15 250
15542.33 219
15543.50 217
15544.68 229
15545.86 248
15547.04 256
15548.22 225
15549.40 257
15550.57 222
15551.75 218
15552.93 243
15554.11 239
15555.29 233
15556.47 242
15557.65 298
15558.82 246
15560.00 235
15561.18 229
15562.36 215
15563.54 214
15564.72 229
15565.90 217
15567.08 247
15568.26 220
15569.43 226
15570.61 226
15571.79 248
15572.97 248
15574.15 230
15575.33 262
15576.51 239
15577.69 246
15578.87 225
15580.05 229
15581.23 230
15582.41 262
15583.59 227
15584.77 214
15585.95 204
15587.13 202
15588.31 250
15589.49 247
15590.67 239
15591.85 221
15593.03 254
15594.21 257
15595.39 248
15596.57 235
15597.75 239
15598.93 242
15600.11 254
15601.29 228
15602.47 227
15603.65 217
15604.83 243
15606.01 239
15607.19 262
15608.37 221
15609.55 226
15610.73 237
15611.91 216
15613.09 260
15614.27 254
15615.45 246
15616.64 270
15617.82 251
15619.00 242
15620.18 257
15621.36 244
15622.54 243
15623.72 240
15624.90 264
15626.08 265
15627.27 273
15628.45 257
15629.63 212
15630.81 239
15631.99 269
15633.17 253
15634.35 267
15635.54 269
15636.72 252
15637.90 215
15639.08 244
15640.26 269
15641.45 242
15642.63 227
15643.81 264
15644.99 269
15646.17 249
15647.36 262
15648.54 274
15649.72 250
15650.90 269
15652.08 235
15653.27 254
15654.45 228
15655.63 269
15656.81 284
15658.00 278
15659.18 254
15660.36 265
15661.54 296
15662.73 290
15663.91 264
15665.09 241
15666.27 264
15667.46 281
15668.64 290
15669.82 264
15671.01 278
15672.19 267
15673.37 275
15674.56 251
15675.74 252
15676.92 252
15678.10 266
15679.29 286
15680.47 260
15681.65 234
15682.84 272
15684.02 233
15685.21 249
15686.39 264
15687.57 235
15688.76 269
15689.94 250
15691.12 265
15692.31 208
15693.49 260
15694.67 286
15695.86 242
15697.04 258
15698.23 276
15699.41 273
15700.59 284
15701.78 273
15702.96 242
15704.15 245
15705.33 224
15706.52 250
15707.70 248
15708.88 237
15710.07 246
15711.25 246
15712.44 293
15713.62 254
15714.81 254
15715.99 279
15717.18 257
15718.36 248
15719.55 265
15720.73 254
15721.92 269
15723.10 268
15724.29 263
15725.47 250
15726.66 252
15727.84 245
15729.03 265
15730.21 274
15731.40 252
15732.58 283
15733.77 233
15734.95 278
15736.14 277
15737.32 227
15738.51 232
15739.69 239
15740.88 295
15742.07 256
15743.25 291
15744.44 251
15745.62 254
15746.81 267
15747.99 272
15749.18 262
15750.37 260
15751.55 260
15752.74 275
15753.93 261
15755.11 262
15756.30 246
15757.48 287
15758.67 269
15759.86 301
15761.04 260
15762.23 247
15763.42 247
15764.60 267
15765.79 264
15766.98 245
15768.16 230
15769.35 258
15770.54 247
15771.72 268
15772.91 246
15774.10 234
15775.28 238
15776.47 275
15777.66 262
15778.84 240
15780.03 251
15781.22 253
15782.41 257
15783.59 255
15784.78 232
15785.97 228
15787.15 235
15788.34 245
15789.53 279
15790.72 274
15791.90 281
15793.09 236
15794.28 263
15795.47 254
15796.65 231
15797.84 232
15799.03 270
15800.22 282
15801.41 286
15802.59 253
15803.78 237
15804.97 276
15806.16 275
15807.35 247
15808.53 247
15809.72 265
15810.91 238
15812.10 258
15813.29 227
15814.48 226
15815.66 248
15816.85 231
15818.04 236
15819.23 247
15820.42 247
15821.61 268
15822.80 248
15823.98 221
15825.17 233
15826.36 216
15827.55 203
15828.74 268
15829.93 250
15831.12 237
15832.31 233
15833.50 231
15834.69 233
15835.87 263
15837.06 275
15838.25 253
15839.44 238
15840.63 230
15841.82 258
15843.01 264
15844.20 242
15845.39 294
15846.58 258
15847.77 230
15848.96 260
15850.15 296
15851.34 261
15852.53 245
15853.72 257
15854.91 280
15856.10 275
15857.29 267
15858.48 257
15859.67 239
15860.86 235
15862.05 230
15863.24 237
15864.43 272
15865.62 246
15866.81 260
15868.00 233
15869.19 246
15870.38 232
15871.57 222
15872.76 238
15873.95 250
15875.14 254
15876.33 219
15877.52 215
15878.72 244
15879.91 226
15881.10 219
15882.29 255
15883.48 251
15884.67 211
15885.86 232
15887.05 229
15888.24 264
15889.43 242
15890.63 220
15891.82 224
15893.01 240
15894.20 219
15895.39 246
15896.58 245
15897.77 222
15898.97 243
15900.16 254
15901.35 279
15902.54 222
15903.73 255
15904.92 243
15906.12 255
15907.31 252
15908.50 254
15909.69 261
15910.88 249
15912.08 225
15913.27 190
15914.46 212
15915.65 263
15916.85 227
15918.04 240
15919.23 215
15920.42 244
15921.61 228
15922.81 223
15924.00 242
15925.19 239
15926.38 251
15927.58 236
15928.77 217
15929.96 248
15931.16 261
15932.35 264
15933.54 246
15934.73 269
15935.93 246
15937.12 262
15938.31 229
15939.51 264
15940.70 242
15941.89 233
15943.09 246
15944.28 227
15945.47 260
15946.67 260
15947.86 237
15949.05 229
15950.25 242
15951.44 251
15952.63 257
15953.83 240
15955.02 233
15956.21 258
15957.41 253
15958.60 236
15959.80 224
15960.99 218
15962.18 211
15963.38 249
15964.57 255
15965.77 254
15966.96 238
15968.15 215
15969.35 230
15970.54 221
15971.74 192
15972.93 207
15974.13 198
15975.32 230
15976.51 240
15977.71 218
15978.90 239
15980.10 222
15981.29 211
15982.49 202
15983.68 218
15984.88 214
15986.07 208
15987.27 224
15988.46 251
15989.66 246
15990.85 232
15992.05 210
15993.24 221
15994.44 203
15995.63 185
15996.83 197
15998.02 199
15999.22 214
16000.41 233
16001.61 220
16002.80 205
16004.00 207
16005.20 210
16006.39 212
16007.59 204
16008.78 245
16009.98 236
16011.17 229
16012.37 250
16013.57 231
16014.76 252
16015.96 193
16017.15 187
16018.35 223
16019.55 242
16020.74 204
16021.94 212
16023.13 207
16024.33 244
16025.53 245
16026.72 230
16027.92 207
16029.12 201
16030.31 203
16031.51 203
16032.71 200
16033.90 207
16035.10 188
16036.30 206
16037.49 229
16038.69 209
16039.89 210
16041.08 212
16042.28 210
16043.48 218
16044.67 199
16045.87 184
16047.07 200
16048.27 232
16049.46 232
16050.66 233
16051.86 188
16053.06 188
16054.25 201
16055.45 200
16056.65 223
16057.84 214
16059.04 207
16060.24 210
16061.44 211
16062.64 208
16063.83 201
16065.03 217
16066.23 224
16067.43 204
16068.62 221
16069.82 219
16071.02 233
16072.22 226
16073.42 182
16074.62 194
16075.81 221
16077.01 198
16078.21 213
16079.41 216
16080.61 207
16081.81 211
16083.00 213
16084.20 191
16085.40 207
16086.60 208
16087.80 220
16089.00 207
16090.20 226
16091.39 204
16092.59 195
16093.79 209
16094.99 231
16096.19 193
16097.39 187
16098.59 182
16099.79 221
16100.99 183
16102.19 207
16103.38 187
16104.58 200
16105.78 239
16106.98 188
16108.18 206
16109.38 234
16110.58 222
16111.78 185
16112.98 194
16114.18 212
16115.38 239
16116.58 208
16117.78 193
16118.98 170
16120.18 210
16121.38 206
16122.58 198
16123.78 189
16124.98 180
16126.18 225
16127.38 238
16128.58 220
16129.78 219
16130.98 242
16132.18 227
16133.38 245
16134.58 248
16135.78 233
16136.98 185
16138.18 205
16139.38 197
16140.58 222
16141.78 188
16142.98 180
16144.19 205
16145.39 217
16146.59 221
16147.79 198
16148.99 186
16150.19 195
16151.39 230
16152.59 225
16153.79 227
16154.99 237
16156.20 222
16157.40 236
16158.60 238
16159.80 217
16161.00 225
16162.20 204
16163.40 233
16164.61 171
16165.81 191
16167.01 194
16168.21 198
16169.41 188
16170.61 203
16171.82 195
16173.02 211
16174.22 189
16175.42 173
16176.62 201
16177.82 193
16179.03 213
16180.23 233
16181.43 209
16182.63 200
16183.84 206
16185.04 205
16186.24 179
16187.44 194
16188.65 251
16189.85 237
16191.05 197
16192.25 238
16193.46 247
16194.66 203
16195.86 190
16197.06 196
16198.27 223
16199.47 186
16200.67 232
16201.87 235
16203.08 231
16204.28 242
16205.48 223
16206.69 235
16207.89 217
16209.09 185
16210.30 221
16211.50 212
16212.70 220
16213.91 236
16215.11 244
16216.31 234
16217.52 217
16218.72 206
16219.92 197
16221.13 207
16222.33 218
16223.53 211
16224.74 210
16225.94 209
16227.15 240
16228.35 233
16229.55 231
16230.76 211
16231.96 209
16233.17 186
16234.37 204
16235.57 212
16236.78 194
16237.98 200
16239.19 208
16240.39 209
16241.60 201
16242.80 188
16244.00 226
16245.21 199
16246.41 203
16247.62 207
16248.82 203
16250.03 222
16251.23 212
16252.44 208
16253.64 206
16254.85 233
16256.05 226
16257.26 216
16258.46 212
16259.67 223
16260.87 209
16262.08 240
16263.28 229
16264.49 203
16265.69 219
16266.90 228
16268.10 244
16269.31 268
16270.51 237
16271.72 221
16272.93 224
16274.13 196
16275.34 226
16276.54 233
16277.75 233
16278.95 224
16280.16 207
16281.37 230
16282.57 234
16283.78 239
16284.98 227
16286.19 250
16287.40 182
16288.60 228
16289.81 208
16291.01 187
16292.22 235
16293.43 212
16294.63 208
16295.84 235
16297.05 248
16298.25 217
16299.46 210
16300.67 191
16301.87 204
16303.08 241
16304.29 230
16305.49 209
16306.70 218
16307.91 263
16309.11 259
16310.32 213
16311.53 226
16312.73 240
16313.94 236
16315.15 235
16316.36 251
16317.56 237
16318.77 229
16319.98 253
16321.19 236
16322.39 213
16323.60 217
16324.81 244
16326.02 271
16327.22 271
16328.43 203
16329.64 216
16330.85 216
16332.05 215
16333.26 215
16334.47 209
16335.68 225
16336.88 237
16338.09 223
16339.30 256
16340.51 233
16341.72 246
16342.93 210
16344.13 183
16345.34 209
16346.55 216
16347.76 235
16348.97 206
16350.18 211
16351.38 220
16352.59 218
16353.80 217
16355.01 234
16356.22 216
16357.43 173
16358.64 206
16359.84 215
16361.05 221
16362.26 212
16363.47 223
16364.68 200
16365.89 196
16367.10 209
16368.31 218
16369.52 222
16370.73 194
16371.93 216
16373.14 233
16374.35 191
16375.56 187
16376.77 210
16377.98 196
16379.19 195
16380.40 214
16381.61 220
16382.82 202
16384.03 209
16385.24 192
16386.45 213
16387.66 226
16388.87 231
16390.08 222
16391.29 245
16392.50 221
16393.71 199
16394.92 224
16396.13 233
16397.34 234
16398.55 235
16399.76 239
16400.97 210
16402.18 239
16403.39 224
16404.60 200
16405.81 206
16407.02 210
16408.23 191
16409.44 215
16410.65 200
16411.86 228
16413.08 211
16414.29 206
16415.50 225
16416.71 218
16417.92 208
16419.13 197
16420.34 219
16421.55 222
16422.76 204
16423.97 193
16425.19 173
16426.40 194
16427.61 185
16428.82 202
16430.03 203
16431.24 221
16432.45 214
16433.67 206
16434.88 198
16436.09 236
16437.30 211
16438.51 206
16439.72 200
16440.94 215
16442.15 222
16443.36 178
16444.57 179
16445.78 210
16446.99 220
16448.21 197
16449.42 191
16450.63 215
16451.84 232
16453.06 207
16454.27 223
16455.48 178
16456.69 185
16457.90 186
16459.12 205
16460.33 191
16461.54 205
16462.75 190
16463.97 224
16465.18 200
16466.39 203
16467.61 195
16468.82 209
16470.03 191
16471.24 230
16472.46 200
16473.67 218
16474.88 221
16476.10 200
16477.31 179
16478.52 194
16479.74 189
16480.95 203
16482.16 190
16483.38 216
16484.59 208
16485.80 224
16487.02 222
16488.23 191
16489.44 187
16490.66 203
16491.87 215
16493.08 221
16494.30 199
16495.51 213
16496.73 209
16497.94 198
16499.15 223
16500.37 215
16501.58 204
16502.80 239
16504.01 210
16505.22 199
16506.44 217
16507.65 226
16508.87 219
16510.08 206
16511.30 218
16512.51 161
16513.72 206
16514.94 210
16516.15 191
16517.37 189
16518.58 220
16519.80 215
16521.01 217
16522.23 205
16523.44 199
16524.66 196
16525.87 200
16527.09 195
16528.30 208
16529.52 236
16530.73 215
16531.95 243
16533.16 214
16534.38 214
16535.59 226
16536.81 170
16538.02 195
16539.24 213
16540.45 192
16541.67 207
16542.89 267
16544.10 207
16545.32 215
16546.53 216
16547.75 195
16548.96 225
16550.18 211
16551.40 183
16552.61 194
16553.83 193
16555.04 187
16556.26 216
16557.48 208
16558.69 208
16559.91 206
16561.12 210
16562.34 211
16563.56 195
16564.77 209
16565.99 219
16567.21 221
16568.42 211
16569.64 239
16570.86 233
16572.07 222
16573.29 242
16574.51 237
16575.72 229
16576.94 215
16578.16 201
16579.37 276
16580.59 207
16581.81 194
16583.02 200
16584.24 228
16585.46 232
16586.68 233
16587.89 196
16589.11 254
16590.33 230
16591.54 212
16592.76 250
16593.98 215
16595.20 239
16596.41 243
16597.63 224
16598.85 225
16600.07 223
16601.29 227
16602.50 221
16603.72 183
16604.94 217
16606.16 201
16607.37 205
16608.59 217
16609.81 214
16611.03 197
16612.25 216
16613.46 269
16614.68 238
16615.90 220
16617.12 215
16618.34 228
16619.56 213
16620.77 190
16621.99 204
16623.21 197
16624.43 207
16625.65 215
16626.87 238
16628.09 231
16629.30 185
16630.52 203
16631.74 183
16632.96 201
16634.18 219
16635.40 204
16636.62 220
16637.84 200
16639.06 209
16640.28 226
16641.49 207
16642.71 204
16643.93 233
16645.15 217
16646.37 216
16647.59 197
16648.81 222
16650.03 195
16651.25 213
16652.47 195
16653.69 237
16654.91 216
16656.13 200
16657.35 197
16658.57 201
16659.79 205
16661.01 211
16662.23 233
16663.45 225
16664.67 241
16665.89 191
16667.11 215
16668.33 207
16669.55 209
16670.77 191
16671.99 221
16673.21 220
16674.43 218
16675.65 160
16676.87 181
16678.09 188
16679.31 217
16680.53 197
16681.75 205
16682.97 218
16684.19 230
16685.42 222
16686.64 209
16687.86 207
16689.08 205
16690.30 197
16691.52 191
16692.74 208
16693.96 210
16695.18 225
16696.40 197
16697.63 205
16698.85 210
16700.07 199
16701.29 221
16702.51 211
16703.73 187
16704.95 204
16706.18 208
16707.40 205
16708.62 190
16709.84 203
16711.06 214
16712.28 192
16713.51 207
16714.73 212
16715.95 225
16717.17 244
16718.39 192
16719.62 191
16720.84 214
16722.06 226
16723.28 219
16724.50 223
16725.73 208
16726.95 230
16728.17 215
16729.39 217
16730.62 203
16731.84 190
16733.06 224
16734.28 219
16735.51 207
16736.73 212
16737.95 222
16739.18 221
16740.40 203
16741.62 198
16742.84 205
16744.07 203
16745.29 226
16746.51 218
16747.74 195
16748.96 199
16750.18 213
16751.41 213
16752.63 216
16753.85 230
16755.08 190
16756.30 235
16757.52 230
16758.75 185
16759.97 208
16761.19 196
16762.42 226
16763.64 194
16764.86 199
16766.09 203
16767.31 221
16768.54 225
16769.76 254
16770.98 195
16772.21 229
16773.43 205
16774.66 183
16775.88 186
16777.10 209
16778.33 219
16779.55 205
16780.78 220
16782.00 211
16783.22 214
16784.45 220
16785.67 174
16786.90 197
16788.12 198
16789.35 190
16790.57 211
16791.80 228
16793.02 221
16794.25 198
16795.47 194
16796.70 198
16797.92 179
16799.15 202
16800.37 206
16801.60 181
16802.82 203
16804.05 198
16805.27 232
16806.50 212
16807.72 210
16808.95 230
16810.17 224
16811.40 195
16812.62 196
16813.85 201
16815.07 186
16816.30 209
16817.53 217
16818.75 232
16819.98 220
16821.20 225
16822.43 194
16823.65 213
16824.88 198
16826.11 184
16827.33 186
16828.56 212
16829.78 216
16831.01 198
16832.24 196
16833.46 236
16834.69 224
16835.92 197
16837.14 179
16838.37 181
16839.60 226
16840.82 197
16842.05 175
16843.27 184
16844.50 202
16845.73 246
16846.96 206
16848.18 205
16849.41 217
16850.64 226
16851.86 213
16853.09 192
16854.32 213
16855.54 209
16856.77 210
16858.00 203
16859.22 203
16860.45 220
16861.68 214
16862.91 202
16864.13 227
16865.36 210
16866.59 206
16867.82 207
16869.04 243
16870.27 223
16871.50 204
16872.73 218
16873.95 218
16875.18 202
16876.41 224
16877.64 214
16878.87 220
16880.09 252
16881.32 230
16882.55 221
16883.78 237
16885.01 236
16886.23 216
16887.46 241
16888.69 226
16889.92 224
16891.15 215
16892.38 226
16893.60 216
16894.83 198
16896.06 234
16897.29 214
16898.52 231
16899.75 242
16900.98 217
16902.20 220
16903.43 238
16904.66 208
16905.89 209
16907.12 224
16908.35 246
16909.58 224
16910.81 221
16912.04 216
16913.26 222
16914.49 217
16915.72 214
16916.95 235
16918.18 211
16919.41 210
16920.64 195
16921.87 188
16923.10 202
16924.33 203
16925.56 236
16926.79 207
16928.02 206
16929.25 209
16930.48 209
16931.71 235
16932.94 232
16934.17 199
16935.40 207
16936.63 225
16937.86 233
16939.09 177
16940.32 208
16941.55 210
16942.78 181
16944.01 187
16945.24 189
16946.47 196
16947.70 212
16948.93 215
16950.16 197
16951.39 177
16952.62 207
16953.85 187
16955.08 182
16956.31 180
16957.54 230
16958.77 222
16960.01 251
16961.24 212
16962.47 205
16963.70 176
16964.93 198
16966.16 224
16967.39 220
16968.62 229
16969.85 214
16971.08 204
16972.32 215
16973.55 212
16974.78 207
16976.01 197
16977.24 197
16978.47 247
16979.70 208
16980.94 202
16982.17 218
16983.40 197
16984.63 208
16985.86 215
16987.10 202
16988.33 218
16989.56 202
16990.79 205
16992.02 187
16993.26 193
16994.49 198
16995.72 208
16996.95 197
16998.18 234
16999.42 184
17000.65 198
17001.88 211
17003.11 210
17004.35 216
17005.58 200
17006.81 205
17008.04 220
17009.28 222
17010.51 212
17011.74 199
17012.97 230
17014.21 231
17015.44 204
17016.67 234
17017.91 221
17019.14 211
17020.37 194
17021.60 227
17022.84 216
17024.07 202
17025.30 232
17026.54 190
17027.77 220
17029.00 234
17030.24 233
17031.47 192
17032.70 225
17033.94 198
17035.17 183
17036.41 187
17037.64 178
17038.87 210
17040.11 209
17041.34 213
17042.57 197
17043.81 209
17045.04 205
17046.28 184
17047.51 185
17048.74 205
17049.98 202
17051.21 195
17052.45 184
17053.68 207
17054.92 199
17056.15 237
17057.38 232
17058.62 224
17059.85 211
17061.09 184
17062.32 174
17063.56 150
17064.79 169
17066.03 177
17067.26 189
17068.50 187
17069.73 226
17070.97 208
17072.20 186
17073.44 194
17074.67 193
17075.91 202
17077.14 170
17078.38 217
17079.61 192
17080.85 193
17082.08 182
17083.32 183
17084.55 192
17085.79 192
17087.02 170
17088.26 192
17089.49 212
17090.73 211
17091.97 224
17093.20 223
17094.44 203
17095.67 188
17096.91 193
17098.14 200
17099.38 188
17100.62 194
17101.85 213
17103.09 219
17104.32 195
17105.56 203
17106.80 226
17108.03 192
17109.27 222
17110.51 213
17111.74 192
17112.98 201
17114.21 191
17115.45 178
17116.69 192
17117.92 178
17119.16 166
17120.40 175
17121.63 193
17122.87 186
17124.11 169
17125.34 199
17126.58 183
17127.82 203
17129.06 209
17130.29 192
17131.53 182
17132.77 197
17134.00 184
17135.24 196
17136.48 198
17137.72 188
17138.95 224
17140.19 199
17141.43 204
17142.67 207
17143.90 190
17145.14 195
17146.38 202
17147.62 208
17148.85 226
17150.09 206
17151.33 169
17152.57 183
17153.80 176
17155.04 198
17156.28 185
17157.52 185
17158.76 181
17159.99 205
17161.23 188
17162.47 191
17163.71 184
17164.95 203
17166.19 198
17167.42 200
17168.66 228
17169.90 233
17171.14 219
17172.38 223
17173.62 198
17174.86 190
17176.09 195
17177.33 189
17178.57 172
17179.81 173
17181.05 198
17182.29 198
17183.53 170
17184.77 193
17186.01 188
17187.24 207
17188.48 208
17189.72 209
17190.96 199
17192.20 223
17193.44 207
17194.68 199
17195.92 191
17197.16 188
17198.40 192
17199.64 201
17200.88 216
17202.12 219
17203.36 161
17204.60 184
17205.84 147
17207.08 163
17208.32 178
17209.56 200
17210.80 216
17212.04 228
17213.28 222
17214.52 193
17215.76 165
17217.00 167
17218.24 186
17219.48 180
17220.72 207
17221.96 197
17223.20 195
17224.44 219
17225.68 195
17226.92 184
17228.16 193
17229.40 183
17230.64 178
17231.88 179
17233.12 186
17234.36 212
17235.60 211
17236.85 190
17238.09 189
17239.33 196
17240.57 218
17241.81 176
17243.05 195
17244.29 202
17245.53 197
17246.77 212
17248.02 197
17249.26 185
17250.50 215
17251.74 181
17252.98 200
17254.22 206
17255.46 181
17256.71 189
17257.95 197
17259.19 211
17260.43 159
17261.67 141
17262.91 168
17264.16 200
17265.40 188
17266.64 190
17267.88 193
17269.12 194
17270.37 197
17271.61 201
17272.85 178
17274.09 184
17275.34 218
17276.58 191
17277.82 187
17279.06 180
17280.30 203
17281.55 194
17282.79 189
17284.03 185
17285.27 176
17286.52 201
17287.76 186
17289.00 176
17290.25 170
17291.49 167
17292.73 175
17293.97 175
17295.22 165
17296.46 190
17297.70 180
17298.95 181
17300.19 163
17301.43 207
17302.68 196
17303.92 206
17305.16 207
17306.41 197
17307.65 209
17308.89 211
17310.14 191
17311.38 182
17312.62 197
17313.87 182
17315.11 199
17316.36 178
17317.60 191
17318.84 203
17320.09 171
17321.33 203
17322.58 204
17323.82 210
17325.06 172
17326.31 181
17327.55 198
17328.80 198
17330.04 206
17331.28 179
17332.53 168
17333.77 208
17335.02 173
17336.26 167
17337.51 180
17338.75 179
17340.00 179
17341.24 183
17342.48 213
17343.73 208
17344.97 190
17346.22 187
17347.46 177
17348.71 175
17349.95 174
17351.20 172
17352.44 182
17353.69 154
17354.93 201
17356.18 207
17357.42 174
17358.67 178
17359.92 190
17361.16 199
17362.41 175
17363.65 209
17364.90 203
17366.14 161
17367.39 177
17368.63 203
17369.88 203
17371.13 220
17372.37 211
17373.62 235
17374.86 211
17376.11 199
17377.35 174
17378.60 182
17379.85 204
17381.09 186
17382.34 183
17383.59 167
17384.83 184
17386.08 190
17387.32 189
17388.57 178
17389.82 185
17391.06 204
17392.31 199
17393.56 202
17394.80 167
17396.05 167
17397.30 199
17398.54 196
17399.79 214
17401.04 187
17402.28 204
17403.53 211
17404.78 177
17406.02 183
17407.27 175
17408.52 204
17409.77 192
17411.01 162
17412.26 204
17413.51 209
17414.75 165
17416.00 175
17417.25 176
17418.50 178
17419.74 193
17420.99 204
17422.24 201
17423.49 204
17424.73 233
17425.98 243
17427.23 205
17428.48 193
17429.73 204
17430.97 217
17432.22 207
17433.47 232
17434.72 214
17435.97 183
17437.21 206
17438.46 207
17439.71 173
17440.96 179
17442.21 195
17443.45 193
17444.70 183
17445.95 229
17447.20 187
17448.45 204
17449.70 186
17450.95 174
17452.19 190
17453.44 190
17454.69 189
17455.94 181
17457.19 197
17458.44 186
17459.69 197
17460.94 210
17462.19 213
17463.43 218
17464.68 203
17465.93 201
17467.18 204
17468.43 201
17469.68 196
17470.93 210
17472.18 181
17473.43 182
17474.68 183
17475.93 224
17477.18 204
17478.43 195
17479.68 204
17480.93 210
17482.18 229
17483.43 238
17484.68 197
17485.93 213
17487.17 222
17488.42 204
17489.67 200
17490.92 234
17492.18 209
17493.43 243
17494.68 208
17495.93 205
17497.18 206
17498.43 202
17499.68 184
17500.93 189
17502.18 182
17503.43 169
17504.68 196
17505.93 257
17507.18 195
17508.43 229
17509.68 197
17510.93 220
17512.18 216
17513.43 188
17514.68 198
17515.94 250
17517.19 213
17518.44 216
17519.69 195
17520.94 267
17522.19 244
17523.44 239
17524.69 222
17525.94 238
17527.20 239
17528.45 204
17529.70 186
17530.95 170
17532.20 181
17533.45 243
17534.70 232
17535.96 201
17537.21 219
17538.46 204
17539.71 217
17540.96 236
17542.22 210
17543.47 208
17544.72 223
17545.97 221
17547.22 222
17548.48 202
17549.73 207
17550.98 222
17552.23 249
17553.48 217
17554.74 212
17555.99 230
17557.24 264
17558.49 272
17559.75 248
17561.00 201
17562.25 205
17563.50 234
17564.76 252
17566.01 230
17567.26 239
17568.52 267
17569.77 218
17571.02 199
17572.27 215
17573.53 197
17574.78 236
17576.03 208
17577.29 243
17578.54 218
17579.79 224
17581.05 211
17582.30 192
17583.55 225
17584.81 225
17586.06 227
17587.31 227
17588.57 201
17589.82 221
17591.07 203
17592.33 214
17593.58 210
17594.83 238
17596.09 227
17597.34 251
17598.60 216
17599.85 217
17601.10 230
17602.36 190
17603.61 224
17604.87 254
17606.12 233
17607.37 207
17608.63 217
17609.88 231
17611.14 228
17612.39 226
17613.65 237
17614.90 235
17616.16 214
17617.41 209
17618.66 222
17619.92 213
17621.17 230
17622.43 217
17623.68 196
17624.94 179
17626.19 201
17627.45 225
17628.70 214
17629.96 224
17631.21 217
17632.47 213
17633.72 214
17634.98 214
17636.23 184
17637.49 239
17638.74 218
17640.00 226
17641.26 226
17642.51 237
17643.77 223
17645.02 199
17646.28 180
17647.53 190
17648.79 220
17650.04 213
17651.30 186
17652.56 185
17653.81 203
17655.07 192
17656.32 193
17657.58 215
17658.84 216
17660.09 209
17661.35 187
17662.60 176
17663.86 171
17665.12 194
17666.37 171
17667.63 169
17668.89 185
17670.14 193
17671.40 235
17672.66 226
17673.91 179
17675.17 192
17676.43 225
17677.68 190
17678.94 208
17680.20 199
17681.45 185
17682.71 192
17683.97 185
17685.22 184
17686.48 215
17687.74 164
17688.99 213
17690.25 206
17691.51 214
17692.77 194
17694.02 206
17695.28 204
17696.54 163
17697.80 183
17699.05 202
17700.31 229
17701.57 209
17702.83 201
17704.08 192
17705.34 195
17706.60 208
17707.86 196
17709.11 201
17710.37 182
17711.63 168
17712.89 204
17714.15 180
17715.40 167
17716.66 166
17717.92 175
17719.18 175
17720.44 192
17721.70 193
17722.95 188
17724.21 197
17725.47 163
17726.73 186
17727.99 181
17729.25 177
17730.51 198
17731.76 222
17733.02 160
17734.28 182
17735.54 192
17736.80 193
17738.06 204
17739.32 184
17740.58 168
17741.83 169
17743.09 207
17744.35 200
17745.61 189
17746.87 189
17748.13 212
17749.39 191
17750.65 184
17751.91 196
17753.17 214
17754.43 165
17755.69 206
17756.95 185
17758.21 194
17759.47 201
17760.73 220
17761.98 211
17763.24 201
17764.50 203
17765.76 209
17767.02 192
17768.28 172
17769.54 171
17770.80 177
17772.06 182
17773.32 197
17774.58 188
17775.84 197
17777.11 188
17778.37 183
17779.63 187
17780.89 183
17782.15 186
17783.41 158
17784.67 193
17785.93 200
17787.19 198
17788.45 181
17789.71 179
17790.97 196
17792.23 179
17793.49 196
17794.75 182
17796.01 181
17797.28 177
17798.54 187
17799.80 189
17801.06 209
17802.32 181
17803.58 179
17804.84 191
17806.10 168
17807.37 214
17808.63 187
17809.89 199
17811.15 182
17812.41 191
17813.67 181
17814.93 177
17816.20 180
17817.46 209
17818.72 207
17819.98 197
17821.24 203
17822.50 214
17823.77 212
17825.03 175
17826.29 203
17827.55 165
17828.81 192
17830.08 207
17831.34 182
17832.60 177
17833.86 200
17835.13 215
17836.39 173
17837.65 185
17838.91 212
17840.18 181
17841.44 186
17842.70 172
17843.96 162
17845.23 186
17846.49 181
17847.75 168
17849.01 170
17850.28 193
17851.54 182
17852.80 177
17854.07 207
17855.33 202
17856.59 179
17857.86 201
17859.12 202
17860.38 181
17861.65 201
17862.91 192
17864.17 212
17865.44 168
17866.70 186
17867.96 189
17869.23 202
17870.49 174
17871.75 189
17873.02 202
17874.28 165
17875.54 190
17876.81 193
17878.07 166
17879.34 173
17880.60 162
17881.86 179
17883.13 185
17884.39 176
17885.66 198
17886.92 183
17888.18 213
17889.45 196
17890.71 185
17891.98 185
17893.24 165
17894.51 173
17895.77 186
17897.04 188
17898.30 191
17899.56 203
17900.83 176
17902.09 163
17903.36 165
17904.62 196
17905.89 159
17907.15 204
17908.42 190
17909.68 185
17910.95 190
17912.21 181
17913.48 179
17914.74 188
17916.01 216
17917.27 174
17918.54 152
17919.80 159
17921.07 157
17922.34 193
17923.60 196
17924.87 164
17926.13 194
17927.40 192
17928.66 187
17929.93 168
17931.19 163
17932.46 193
17933.73 182
17934.99 185
17936.26 199
17937.52 179
17938.79 164
17940.06 152
17941.32 189
17942.59 172
17943.85 176
17945.12 184
17946.39 178
17947.65 187
17948.92 193
17950.19 200
17951.45 195
17952.72 209
17953.99 170
17955.25 173
17956.52 173
17957.79 163
17959.05 183
17960.32 179
17961.59 184
17962.85 164
17964.12 167
17965.39 168
17966.65 170
17967.92 185
17969.19 187
17970.45 188
17971.72 191
17972.99 173
17974.26 178
17975.52 197
17976.79 197
17978.06 175
17979.33 170
17980.59 175
17981.86 144
17983.13 180
17984.40 186
17985.66 182
17986.93 189
17988.20 189
17989.47 192
17990.73 181
17992.00 178
17993.27 168
17994.54 192
17995.81 189
17997.07 181
17998.34 207
17999.61 205
18000.88 224
18002.15 201
18003.42 161
18004.68 157
18005.95 185
18007.22 184
18008.49 190
18009.76 162
18011.03 194
18012.30 180
18013.56 189
18014.83 160
18016.10 164
18017.37 168
18018.64 170
18019.91 173
18021.18 178
18022.45 206
18023.71 179
18024.98 220
18026.25 221
18027.52 190
18028.79 159
18030.06 174
18031.33 181
18032.60 190
18033.87 197
18035.14 190
18036.41 174
18037.68 210
18038.95 188
18040.22 179
18041.49 162
18042.76 197
18044.02 206
18045.29 170
18046.56 165
18047.83 159
18049.10 176
18050.37 194
18051.64 185
18052.91 188
18054.18 202
18055.45 193
18056.72 193
18057.99 145
18059.27 160
18060.54 184
18061.81 182
18063.08 179
18064.35 163
18065.62 179
18066.89 204
18068.16 201
18069.43 172
18070.70 161
18071.97 179
18073.24 225
18074.51 180
18075.78 177
18077.05 175
18078.32 177
18079.60 190
18080.87 195
18082.14 185
18083.41 193
18084.68 204
18085.95 217
18087.22 191
18088.49 173
18089.77 164
18091.04 177
18092.31 180
18093.58 186
18094.85 163
18096.12 180
18097.39 180
18098.67 216
18099.94 160
18101.21 179
18102.48 175
18103.75 186
18105.02 210
18106.30 175
18107.57 187
18108.84 177
18110.11 221
18111.38 183
18112.66 195
18113.93 180
18115.20 174
18116.47 184
18117.75 192
18119.02 163
18120.29 194
18121.56 164
18122.84 178
18124.11 178
18125.38 175
18126.65 217
18127.93 209
18129.20 173
18130.47 197
18131.74 193
18133.02 184
18134.29 186
18135.56 197
18136.84 177
18138.11 186
18139.38 202
18140.66 196
18141.93 179
18143.20 157
18144.48 189
18145.75 183
18147.02 220
18148.30 174
18149.57 186
18150.84 180
18152.12 211
18153.39 227
18154.66 166
18155.94 188
18157.21 178
18158.48 197
18159.76 185
18161.03 204
18162.31 198
18163.58 172
18164.85 213
18166.13 222
18167.40 180
18168.68 189
18169.95 189
18171.22 190
18172.50 210
18173.77 184
18175.05 162
18176.32 175
18177.60 211
18178.87 173
18180.15 173
18181.42 185
18182.69 197
18183.97 192
18185.24 165
18186.52 190
18187.79 208
18189.07 190
18190.34 216
18191.62 187
18192.89 180
18194.17 192
18195.44 191
18196.72 175
18197.99 153
18199.27 155
18200.54 197
18201.82 212
18203.09 172
18204.37 175
18205.65 190
18206.92 217
18208.20 199
18209.47 213
18210.75 192
18212.02 180
18213.30 180
18214.57 196
18215.85 180
18217.13 164
18218.40 170
18219.68 217
18220.95 184
18222.23 173
18223.51 180
18224.78 178
18226.06 187
18227.33 189
18228.61 173
18229.89 179
18231.16 178
18232.44 181
18233.72 196
18234.99 171
18236.27 170
18237.55 187
18238.82 156
18240.10 160
18241.38 169
18242.65 174
18243.93 182
18245.21 172
18246.48 157
18247.76 177
18249.04 191
18250.31 173
18251.59 191
18252.87 180
18254.15 181
18255.42 160
18256.70 178
18257.98 163
18259.25 172
18260.53 175
18261.81 190
18263.09 182
18264.36 176
18265.64 161
18266.92 185
18268.20 185
18269.47 179
18270.75 190
18272.03 197
18273.31 208
18274.59 188
18275.86 198
18277.14 193
18278.42 192
18279.70 199
18280.98 165
18282.25 196
18283.53 196
18284.81 190
18286.09 193
18287.37 176
18288.64 169
18289.92 186
18291.20 210
18292.48 175
18293.76 184
18295.04 198
18296.32 190
18297.59 200
18298.87 189
18300.15 182
18301.43 171
18302.71 206
18303.99 189
18305.27 205
18306.55 187
18307.83 193
18309.10 185
18310.38 158
18311.66 154
18312.94 175
18314.22 187
18315.50 214
18316.78 173
18318.06 180
18319.34 173
18320.62 202
18321.90 229
18323.18 207
18324.46 203
18325.74 188
18327.02 198
18328.30 185
18329.58 164
18330.86 201
18332.14 199
18333.41 190
18334.69 176
18335.97 206
18337.25 206
18338.54 181
18339.82 189
18341.10 185
18342.38 168
18343.66 184
18344.94 163
18346.22 200
18347.50 194
18348.78 177
18350.06 193
18351.34 176
18352.62 221
18353.90 181
18355.18 188
18356.46 189
18357.74 183
18359.02 163
18360.30 206
18361.58 175
18362.87 172
18364.15 195
18365.43 185
18366.71 179
18367.99 172
18369.27 168
18370.55 178
18371.83 192
18373.11 188
18374.40 180
18375.68 188
18376.96 171
18378.24 167
18379.52 191
18380.80 192
18382.08 200
18383.37 160
18384.65 186
18385.93 157
18387.21 194
18388.49 191
18389.78 187
18391.06 182
18392.34 173
18393.62 172
18394.90 184
18396.19 175
18397.47 188
18398.75 210
18400.03 159
18401.31 191
18402.60 189
18403.88 198
18405.16 193
18406.44 150
18407.73 178
18409.01 199
18410.29 197
18411.57 165
18412.86 182
18414.14 168
18415.42 172
18416.71 185
18417.99 198
18419.27 147
18420.55 158
18421.84 190
18423.12 153
18424.40 157
18425.69 156
18426.97 185
18428.25 171
18429.54 180
18430.82 183
18432.10 168
18433.39 162
18434.67 174
18435.95 170
18437.24 162
18438.52 160
18439.80 182
18441.09 162
18442.37 176
18443.66 178
18444.94 185
18446.22 194
18447.51 200
18448.79 187
18450.08 178
18451.36 209
18452.64 215
18453.93 168
18455.21 198
18456.50 206
18457.78 156
18459.06 170
18460.35 181
18461.63 197
18462.92 197
18464.20 201
18465.49 215
18466.77 205
18468.06 182
18469.34 181
18470.63 180
18471.91 171
18473.19 204
18474.48 183
18475.76 184
18477.05 176
18478.33 162
18479.62 175
18480.90 177
18482.19 175
18483.47 159
18484.76 199
18486.05 215
18487.33 186
18488.62 188
18489.90 170
18491.19 165
18492.47 190
18493.76 153
18495.04 156
18496.33 207
18497.61 173
18498.90 185
18500.19 166
18501.47 178
18502.76 190
18504.04 195
18505.33 187
18506.62 146
18507.90 168
18509.19 184
18510.47 191
18511.76 147
18513.05 178
18514.33 170
18515.62 186
18516.90 159
18518.19 172
18519.48 188
18520.76 201
18522.05 217
18523.34 188
18524.62 169
18525.91 163
18527.20 178
18528.48 183
18529.77 160
18531.06 165
18532.34 179
18533.63 214
18534.92 171
18536.21 165
18537.49 171
18538.78 209
18540.07 183
18541.35 176
18542.64 171
18543.93 175
18545.22 203
18546.50 224
18547.79 168
18549.08 170
18550.37 158
18551.65 213
18552.94 200
18554.23 186
18555.52 162
18556.80 163
18558.09 173
18559.38 174
18560.67 154
18561.95 176
18563.24 197
18564.53 184
18565.82 183
18567.11 161
18568.39 175
18569.68 226
18570.97 186
18572.26 173
18573.55 155
18574.84 177
18576.12 197
18577.41 198
18578.70 179
18579.99 189
18581.28 196
18582.57 197
18583.86 178
18585.14 184
18586.43 185
18587.72 184
18589.01 207
18590.30 177
18591.59 173
18592.88 179
18594.17 216
18595.46 201
18596.74 190
18598.03 200
18599.32 166
18600.61 190
18601.90 187
18603.19 212
18604.48 197
18605.77 182
18607.06 188
18608.35 173
18609.64 215
18610.93 184
18612.22 169
18613.51 189
18614.80 187
18616.09 183
18617.38 175
18618.67 174
18619.96 189
18621.25 205
18622.54 160
18623.83 185
18625.12 183
18626.41 164
18627.70 162
18628.99 205
18630.28 195
18631.57 164
18632.86 191
18634.15 208
18635.44 184
18636.73 190
18638.02 176
18639.31 175
18640.60 171
18641.89 209
18643.18 185
18644.47 184
18645.76 166
18647.06 165
18648.35 165
18649.64 154
18650.93 199
18652.22 198
18653.51 193
18654.80 169
18656.09 224
18657.38 192
18658.68 199
18659.97 205
18661.26 201
18662.55 215
18663.84 190
18665.13 177
18666.42 187
18667.72 165
18669.01 201
18670.30 206
18671.59 198
18672.88 174
18674.17 166
18675.47 189
18676.76 170
18678.05 193
18679.34 182
18680.63 175
18681.93 185
18683.22 200
18684.51 205
18685.80 174
18687.09 186
18688.39 173
18689.68 190
18690.97 187
18692.26 173
18693.56 156
18694.85 197
18696.14 184
18697.43 178
18698.73 171
18700.02 187
18701.31 172
18702.60 164
18703.90 154
18705.19 189
18706.48 207
18707.78 214
18709.07 195
18710.36 185
18711.66 184
18712.95 180
18714.24 203
18715.54 168
18716.83 167
18718.12 168
18719.42 178
18720.71 176
18722.00 167
18723.30 156
18724.59 183
18725.88 193
18727.18 175
18728.47 164
18729.76 170
18731.06 175
18732.35 185
18733.65 193
18734.94 166
18736.23 168
18737.53 170
18738.82 182
18740.12 177
18741.41 162
18742.70 157
18744.00 207
18745.29 191
18746.59 202
18747.88 171
18749.18 162
18750.47 163
18751.76 167
18753.06 185
18754.35 152
18755.65 173
18756.94 180
18758.24 192
18759.53 167
18760.83 180
18762.12 175
18763.42 194
18764.71 186
18766.01 180
18767.30 154
18768.60 199
18769.89 185
18771.19 161
18772.48 192
18773.78 156
18775.07 192
18776.37 171
18777.66 159
18778.96 165
18780.25 189
18781.55 168
18782.85 182
18784.14 158
18785.44 157
18786.73 166
18788.03 163
18789.32 159
18790.62 159
18791.92 182
18793.21 176
18794.51 190
18795.80 213
18797.10 174
18798.40 150
18799.69 170
18800.99 172
18802.28 182
18803.58 170
18804.88 176
18806.17 204
18807.47 192
18808.77 177
18810.06 177
18811.36 175
18812.66 175
18813.95 171
18815.25 164
18816.55 168
18817.84 193
18819.14 188
18820.44 179
18821.73 185
18823.03 176
18824.33 203
18825.62 197
18826.92 200
18828.22 187
18829.52 182
18830.81 179
18832.11 164
18833.41 184
18834.71 182
18836.00 202
18837.30 188
18838.60 174
18839.90 141
18841.19 164
18842.49 186
18843.79 172
18845.09 181
18846.38 155
18847.68 171
18848.98 177
18850.28 186
18851.58 174
18852.87 199
18854.17 152
18855.47 166
18856.77 150
18858.07 140
18859.36 173
18860.66 165
18861.96 186
18863.26 184
18864.56 179
18865.86 197
18867.15 151
18868.45 159
18869.75 181
18871.05 186
18872.35 162
18873.65 169
18874.95 173
18876.24 156
18877.54 167
18878.84 178
18880.14 207
18881.44 187
18882.74 183
18884.04 186
18885.34 185
18886.64 213
18887.94 200
18889.24 173
18890.53 138
18891.83 196
18893.13 194
18894.43 164
18895.73 154
18897.03 140
18898.33 154
18899.63 163
18900.93 177
18902.23 170
18903.53 182
18904.83 171
18906.13 160
18907.43 182
18908.73 180
18910.03 154
18911.33 149
18912.63 159
18913.93 170
18915.23 185
18916.53 169
18917.83 193
18919.13 176
18920.43 155
18921.73 170
18923.03 194
18924.33 167
18925.63 200
18926.93 153
18928.23 156
18929.53 154
18930.84 175
18932.14 194
18933.44 205
18934.74 188
18936.04 172
18937.34 173
18938.64 157
18939.94 167
18941.24 165
18942.54 214
18943.84 167
18945.15 179
18946.45 174
18947.75 180
18949.05 182
18950.35 185
18951.65 164
18952.95 190
18954.26 151
18955.56 141
18956.86 161
18958.16 184
18959.46 179
18960.76 158
18962.07 178
18963.37 160
18964.67 169
18965.97 166
18967.27 176
18968.57 170
18969.88 161
18971.18 184
18972.48 166
18973.78 165
18975.09 166
18976.39 167
18977.69 157
18978.99 144
18980.29 142
18981.60 153
18982.90 165
18984.20 173
18985.50 159
18986.81 157
18988.11 184
18989.41 197
18990.72 177
18992.02 184
18993.32 166
18994.62 199
18995.93 192
18997.23 183
18998.53 165
18999.84 154
19001.14 178
19002.44 188
19003.75 187
19005.05 171
19006.35 185
19007.66 185
19008.96 175
19010.26 153
19011.57 155
19012.87 169
19014.17 143
19015.48 137
19016.78 174
19018.08 159
19019.39 165
19020.69 195
19021.99 188
19023.30 159
19024.60 159
19025.91 156
19027.21 168
19028.51 167
19029.82 142
19031.12 183
19032.43 199
19033.73 172
19035.04 188
19036.34 182
19037.64 183
19038.95 157
19040.25 144
19041.56 163
19042.86 134
19044.17 166
19045.47 159
19046.78 161
19048.08 164
19049.39 197
19050.69 145
19052.00 174
19053.30 162
19054.61 141
19055.91 169
19057.22 149
19058.52 183
19059.83 141
19061.13 156
19062.44 167
19063.74 171
19065.05 192
19066.35 172
19067.66 161
19068.96 156
19070.27 161
19071.57 162
19072.88 180
19074.18 193
19075.49 203
19076.80 184
19078.10 180
19079.41 171
19080.71 155
19082.02 156
19083.33 184
19084.63 171
19085.94 175
19087.24 195
19088.55 185
19089.86 161
19091.16 187
19092.47 188
19093.77 152
19095.08 171
19096.39 166
19097.69 181
19099.00 176
19100.31 157
19101.61 161
19102.92 186
19104.23 164
19105.53 138
19106.84 156
19108.15 174
19109.45 161
19110.76 152
19112.07 156
19113.37 169
19114.68 186
19115.99 176
19117.30 172
19118.60 167
19119.91 177
19121.22 161
19122.52 205
19123.83 175
19125.14 159
19126.45 168
19127.75 141
19129.06 162
19130.37 181
19131.68 153
19132.98 153
19134.29 151
19135.60 147
19136.91 148
19138.22 168
19139.52 159
19140.83 163
19142.14 169
19143.45 153
19144.76 160
19146.06 174
19147.37 173
19148.68 132
19149.99 179
19151.30 160
19152.60 186
19153.91 191
19155.22 161
19156.53 177
19157.84 178
19159.15 176
19160.46 156
19161.76 164
19163.07 168
19164.38 164
19165.69 168
19167.00 182
19168.31 175
19169.62 185
19170.93 177
19172.23 198
19173.54 160
19174.85 151
19176.16 189
19177.47 176
19178.78 182
19180.09 133
19181.40 171
19182.71 179
19184.02 197
19185.33 168
19186.64 146
19187.95 160
19189.26 170
19190.57 155
19191.87 164
19193.18 146
19194.49 150
19195.80 164
19197.11 183
19198.42 175
19199.73 164
19201.04 192
19202.35 165
19203.66 179
19204.97 162
19206.28 155
19207.59 147
19208.90 173
19210.21 181
19211.53 160
19212.84 152
19214.15 169
19215.46 155
19216.77 169
19218.08 159
19219.39 155
19220.70 215
19222.01 177
19223.32 168
19224.63 142
19225.94 152
19227.25 153
19228.56 155
19229.87 154
19231.19 177
19232.50 190
19233.81 153
19235.12 177
19236.43 182
19237.74 171
19239.05 157
19240.36 174
19241.68 171
19242.99 184
19244.30 187
19245.61 185
19246.92 177
19248.23 191
19249.54 172
19250.86 151
19252.17 178
19253.48 148
19254.79 201
19256.10 153
19257.42 175
19258.73 163
19260.04 174
19261.35 171
19262.66 195
19263.98 188
19265.29 141
19266.60 159
19267.91 154
19269.22 192
19270.54 167
19271.85 143
19273.16 187
19274.47 156
19275.79 152
19277.10 161
19278.41 171
19279.72 162
19281.04 150
19282.35 167
19283.66 151
19284.98 165
19286.29 184
19287.60 176
19288.91 164
19290.23 167
19291.54 157
19292.85 158
19294.17 178
19295.48 166
19296.79 198
19298.11 152
19299.42 158
19300.73 142
19302.05 198
19303.36 173
19304.67 138
19305.99 136
19307.30 162
19308.61 160
19309.93 188
19311.24 181
19312.56 152
19313.87 170
19315.18 163
19316.50 178
19317.81 163
19319.13 150
19320.44 135
19321.75 162
19323.07 159
19324.38 152
19325.70 169
19327.01 165
19328.32 172
19329.64 152
19330.95 178
19332.27 175
19333.58 168
19334.90 177
19336.21 204
19337.53 170
19338.84 162
19340.16 188
19341.47 190
19342.79 167
19344.10 145
19345.42 157
19346.73 161
19348.05 155
19349.36 167
19350.68 162
19351.99 160
19353.31 158
19354.62 182
19355.94 191
19357.25 172
19358.57 176
19359.88 152
19361.20 185
19362.51 167
19363.83 169
19365.14 183
19366.46 205
19367.78 183
19369.09 156
19370.41 170
19371.72 181
19373.04 169
19374.35 191
19375.67 169
19376.99 164
19378.30 181
19379.62 194
19380.93 195
19382.25 151
19383.57 187
19384.88 165
19386.20 158
19387.52 137
19388.83 140
19390.15 163
19391.47 161
19392.78 165
19394.10 160
19395.42 151
19396.73 166
19398.05 201
19399.37 155
19400.68 164
19402.00 146
19403.32 154
19404.63 147
19405.95 157
19407.27 141
19408.58 184
19409.90 179
19411.22 177
19412.54 196
19413.85 184
19415.17 181
19416.49 156
19417.80 182
19419.12 150
19420.44 170
19421.76 156
19423.07 166
19424.39 171
19425.71 148
19427.03 137
19428.35 169
19429.66 188
19430.98 175
19432.30 177
19433.62 161
19434.93 163
19436.25 158
19437.57 153
19438.89 143
19440.21 190
19441.53 186
19442.84 173
19444.16 160
19445.48 169
19446.80 154
19448.12 152
19449.44 161
19450.75 158
19452.07 151
19453.39 176
19454.71 181
19456.03 158
19457.35 166
19458.67 162
19459.98 167
19461.30 148
19462.62 158
19463.94 144
19465.26 169
19466.58 175
19467.90 153
19469.22 171
19470.54 171
19471.86 173
19473.18 171
19474.49 169
19475.81 164
19477.13 183
19478.45 172
19479.77 187
19481.09 192
19482.41 203
19483.73 149
19485.05 166
19486.37 165
19487.69 184
19489.01 166
19490.33 178
19491.65 185
19492.97 178
19494.29 163
19495.61 161
19496.93 181
19498.25 178
19499.57 165
19500.89 152
19502.21 176
19503.53 134
19504.85 139
19506.17 163
19507.49 186
19508.81 150
19510.13 146
19511.45 150
19512.77 178
19514.09 171
19515.42 164
19516.74 163
19518.06 155
19519.38 210
19520.70 162
19522.02 152
19523.34 152
19524.66 160
19525.98 154
19527.30 148
19528.62 143
19529.95 193
19531.27 138
19532.59 191
19533.91 166
19535.23 165
19536.55 151
19537.87 158
19539.20 160
19540.52 176
19541.84 166
19543.16 176
19544.48 148
19545.80 156
19547.13 165
19548.45 144
19549.77 153
19551.09 175
19552.41 189
19553.74 150
19555.06 182
19556.38 167
19557.70 174
19559.02 189
19560.35 154
19561.67 161
19562.99 168
19564.31 175
19565.64 168
19566.96 174
19568.28 142
19569.60 156
19570.93 154
19572.25 187
19573.57 195
19574.89 162
19576.22 161
19577.54 179
19578.86 161
19580.18 161
19581.51 182
19582.83 177
19584.15 163
19585.48 150
19586.80 166
19588.12 164
19589.45 143
19590.77 166
19592.09 142
19593.42 135
19594.74 141
19596.06 177
19597.39 155
19598.71 156
19600.03 163
19601.36 167
19602.68 179
19604.00 171
19605.33 175
19606.65 163
19607.98 184
19609.30 162
19610.62 161
19611.95 169
19613.27 178
19614.60 174
19615.92 168
19617.24 171
19618.57 149
19619.89 166
19621.22 159
19622.54 162
19623.87 183
19625.19 179
19626.51 175
19627.84 156
19629.16 171
19630.49 169
19631.81 168
19633.14 168
19634.46 165
19635.79 168
19637.11 159
19638.44 180
19639.76 161
19641.09 178
19642.41 152
19643.74 148
19645.06 139
19646.39 163
19647.71 178
19649.04 154
19650.36 145
19651.69 168
19653.01 174
19654.34 159
19655.66 156
19656.99 140
19658.32 119
19659.64 137
19660.97 170
19662.29 164
19663.62 159
19664.94 158
19666.27 189
19667.60 159
19668.92 152
19670.25 158
19671.57 163
19672.90 148
19674.23 173
19675.55 160
19676.88 138
19678.20 148
19679.53 147
19680.86 151
19682.18 147
19683.51 135
19684.84 149
19686.16 147
19687.49 150
19688.82 141
19690.14 161
19691.47 163
19692.80 151
19694.12 170
19695.45 156
19696.78 143
19698.10 167
19699.43 163
19700.76 166
19702.08 142
19703.41 152
19704.74 139
19706.07 138
19707.39 137
19708.72 166
19710.05 170
19711.37 158
19712.70 164
19714.03 165
19715.36 167
19716.68 137
19718.01 158
19719.34 154
19720.67 184
19721.99 144
19723.32 167
19724.65 144
19725.98 150
19727.31 171
19728.63 148
19729.96 182
19731.29 150
19732.62 156
19733.95 171
19735.27 194
19736.60 162
19737.93 150
19739.26 145
19740.59 171
19741.92 166
19743.24 142
19744.57 139
19745.90 168
19747.23 195
19748.56 182
19749.89 187
19751.22 188
19752.54 160
19753.87 169
19755.20 141
19756.53 173
19757.86 149
19759.19 141
19760.52 138
19761.85 134
19763.18 169
19764.50 158
19765.83 182
19767.16 193
19768.49 158
19769.82 167
19771.15 155
19772.48 145
19773.81 146
19775.14 157
19776.47 167
19777.80 148
19779.13 155
19780.46 208
19781.79 174
19783.12 189
19784.45 154
19785.78 175
19787.11 140
19788.44 152
19789.77 200
19791.10 199
19792.43 146
19793.76 182
19795.09 176
19796.42 156
19797.75 161
19799.08 124
19800.41 150
19801.74 164
19803.07 156
19804.40 166
19805.73 144
19807.06 158
19808.39 158
19809.72 167
19811.05 169
19812.38 163
19813.71 171
19815.05 148
19816.38 157
19817.71 179
19819.04 150
19820.37 157
19821.70 149
19823.03 187
19824.36 150
19825.69 130
19827.03 137
19828.36 149
19829.69 180
19831.02 151
19832.35 159
19833.68 160
19835.01 156
19836.35 168
19837.68 173
19839.01 157
19840.34 143
19841.67 149
19843.00 161
19844.34 153
19845.67 159
19847.00 153
19848.33 164
19849.66 138
19851.00 159
19852.33 170
19853.66 131
19854.99 160
19856.32 160
19857.66 183
19858.99 163
19860.32 179
19861.65 142
19862.99 155
19864.32 164
19865.65 161
19866.98 168
19868.32 150
19869.65 150
19870.98 160
19872.31 156
19873.65 161
19874.98 151
19876.31 150
19877.65 143
19878.98 145
19880.31 170
19881.65 143
19882.98 159
19884.31 154
19885.64 149
19886.98 143
19888.31 156
19889.64 185
19890.98 167
19892.31 165
19893.64 145
19894.98 161
19896.31 134
19897.65 157
19898.98 175
19900.31 170
19901.65 149
19902.98 151
19904.31 171
19905.65 148
19906.98 137
19908.32 169
19909.65 162
19910.98 163
19912.32 141
19913.65 158
19914.99 149
19916.32 182
19917.66 181
19918.99 160
19920.32 164
19921.66 150
19922.99 154
19924.33 167
19925.66 166
19927.00 151
19928.33 154
19929.67 168
19931.00 164
19932.34 156
19933.67 154
19935.01 160
19936.34 192
19937.68 204
19939.01 166
19940.35 172
19941.68 180
19943.02 158
19944.35 176
19945.69 124
19947.02 152
19948.36 188
19949.69 141
19951.03 161
19952.36 174
19953.70 162
19955.03 150
19956.37 156
19957.71 157
19959.04 157
19960.38 167
19961.71 159
19963.05 137
19964.38 148
19965.72 158
19967.06 146
19968.39 155
19969.73 140
19971.06 172
19972.40 168
19973.74 154
19975.07 130
19976.41 162
19977.75 171
19979.08 166
19980.42 159
19981.75 156
19983.09 175
19984.43 169
19985.76 167
19987.10 166
19988.44 153
19989.77 145
19991.11 143
19992.45 144
19993.78 145
19995.12 149
19996.46 133
19997.80 129
19999.13 150
20000.47 175
20001.81 166
20003.14 156
20004.48 173
20005.82 149
20007.16 165
20008.49 176
20009.83 145
20011.17 137
20012.51 183
20013.84 197
20015.18 156
20016.52 173
20017.86 179
20019.19 159
20020.53 169
20021.87 134
20023.21 145
20024.55 172
20025.88 175
20027.22 178
20028.56 138
20029.90 143
20031.24 139
20032.57 183
20033.91 170
20035.25 150
20036.59 169
20037.93 166
20039.26 175
20040.60 166
20041.94 165
20043.28 175
20044.62 178
20045.96 162
20047.30 162
20048.63 158
20049.97 157
20051.31 193
20052.65 171
20053.99 199
20055.33 167
20056.67 170
20058.01 167
20059.35 198
20060.69 185
20062.02 189
20063.36 200
20064.70 169
20066.04 161
20067.38 153
20068.72 179
20070.06 152
20071.40 158
20072.74 169
20074.08 138
20075.42 154
20076.76 141
20078.10 135
20079.44 162
20080.78 171
20082.12 153
20083.46 149
20084.80 147
20086.14 148
20087.48 150
20088.82 145
20090.16 143
20091.50 150
20092.84 171
20094.18 155
20095.52 150
20096.86 172
20098.20 175
20099.54 162
20100.88 154
20102.22 166
20103.56 154
20104.90 144
20106.24 153
20107.58 168
20108.92 163
20110.26 166
20111.60 195
20112.95 165
20114.29 173
20115.63 149
20116.97 151
20118.31 156
20119.65 134
20120.99 145
20122.33 162
20123.67 170
20125.02 152
20126.36 148
20127.70 153
20129.04 165
20130.38 190
20131.72 146
20133.06 162
20134.41 174
20135.75 145
