# Supplementary material for: MALDI-TOF MS typing enables the classification of brewing yeasts of the genus Saccharomyces to major beer styles
Source: PLoS One. 2017 Aug 9;12(8):e0181694. doi: 10.1371/journal.pone.0181694 (PMC5549903; doi:10.1371/journal.pone.0181694)
Supplement: S11 File — The directory includes 90 raw files and was zipped to “.zip”; the folder has three strains with 30 spectra per strain; S1 Text explains the raw files with an example and Table 1 represents the yeast strains used within the experiment. (ZIP) [file pone.0181694.s014.zip › 31-33/30338-503-OG-Ale-Ale-YPG-18h-E-E_2015-07-30_2_0_A8_1.dat]

2000.00 3920
2000.42 3965
2000.85 3896
2001.27 4215
2001.69 4017
2002.11 3979
2002.53 4095
2002.95 3938
2003.38 3560
2003.80 3776
2004.22 3676
2004.64 3880
2005.07 3663
2005.49 3624
2005.91 3847
2006.33 3465
2006.75 3501
2007.18 3698
2007.60 3648
2008.02 3413
2008.44 3724
2008.87 3844
2009.29 3708
2009.71 3502
2010.13 3654
2010.56 3709
2010.98 3740
2011.40 3508
2011.83 3608
2012.25 3420
2012.67 3309
2013.09 3182
2013.52 3238
2013.94 3316
2014.36 3037
2014.79 3138
2015.21 3145
2015.63 3153
2016.06 3055
2016.48 3041
2016.90 3231
2017.33 3454
2017.75 3251
2018.17 3376
2018.60 3237
2019.02 3523
2019.44 3422
2019.87 3177
2020.29 3244
2020.72 3238
2021.14 3362
2021.56 3293
2021.99 3222
2022.41 3237
2022.83 3445
2023.26 3536
2023.68 3422
2024.11 3235
2024.53 3150
2024.96 3208
2025.38 3347
2025.80 3461
2026.23 3332
2026.65 3258
2027.08 3260
2027.50 3096
2027.93 3062
2028.35 3052
2028.78 3279
2029.20 3129
2029.63 2982
2030.05 3098
2030.47 3466
2030.90 3327
2031.32 3265
2031.75 3302
2032.17 3393
2032.60 3422
2033.02 3583
2033.45 3555
2033.87 3303
2034.30 3526
2034.73 3468
2035.15 3314
2035.58 3265
2036.00 3443
2036.43 3298
2036.85 3437
2037.28 3152
2037.70 3278
2038.13 3080
2038.55 3213
2038.98 3441
2039.41 3148
2039.83 3081
2040.26 3286
2040.68 3318
2041.11 3225
2041.54 3144
2041.96 3235
2042.39 3125
2042.81 3078
2043.24 3202
2043.67 3145
2044.09 3071
2044.52 3100
2044.94 2921
2045.37 2891
2045.80 3168
2046.22 2945
2046.65 3197
2047.08 3196
2047.50 3192
2047.93 3016
2048.36 3116
2048.78 3107
2049.21 3291
2049.64 3367
2050.06 3328
2050.49 3378
2050.92 3481
2051.34 3439
2051.77 3598
2052.20 3546
2052.63 3528
2053.05 3829
2053.48 3912
2053.91 3832
2054.33 3719
2054.76 3608
2055.19 3725
2055.62 3800
2056.04 3403
2056.47 3213
2056.90 3348
2057.33 3493
2057.75 3284
2058.18 3183
2058.61 3150
2059.04 3043
2059.47 2909
2059.89 3090
2060.32 3023
2060.75 3021
2061.18 3233
2061.61 3574
2062.03 3244
2062.46 3079
2062.89 3000
2063.32 3212
2063.75 3342
2064.18 3661
2064.60 3936
2065.03 4129
2065.46 4013
2065.89 4404
2066.32 4528
2066.75 4328
2067.17 4223
2067.60 4352
2068.03 3867
2068.46 3684
2068.89 3932
2069.32 4032
2069.75 3618
2070.18 3479
2070.61 3333
2071.03 3146
2071.46 3422
2071.89 3644
2072.32 3524
2072.75 3545
2073.18 3564
2073.61 3314
2074.04 3515
2074.47 3341
2074.90 3457
2075.33 3318
2075.76 3322
2076.19 3276
2076.62 3288
2077.05 3262
2077.48 3352
2077.90 3531
2078.33 3457
2078.76 3440
2079.19 3816
2079.62 3788
2080.05 3873
2080.48 4117
2080.91 4158
2081.34 4418
2081.77 4020
2082.20 3997
2082.64 3905
2083.07 4211
2083.50 3850
2083.93 3914
2084.36 3930
2084.79 3715
2085.22 3636
2085.65 3693
2086.08 3607
2086.51 3461
2086.94 3210
2087.37 3240
2087.80 3457
2088.23 3490
2088.66 3253
2089.09 3125
2089.52 3119
2089.96 2977
2090.39 3018
2090.82 3272
2091.25 3049
2091.68 3138
2092.11 3210
2092.54 2897
2092.97 3196
2093.41 3118
2093.84 3231
2094.27 3210
2094.70 3050
2095.13 3199
2095.56 3412
2095.99 3256
2096.43 3460
2096.86 3127
2097.29 3317
2097.72 3380
2098.15 3366
2098.59 3382
2099.02 3454
2099.45 3480
2099.88 3199
2100.31 3289
2100.75 3324
2101.18 3208
2101.61 3417
2102.04 3360
2102.47 3617
2102.91 3322
2103.34 3411
2103.77 3373
2104.20 3260
2104.64 3375
2105.07 3397
2105.50 3240
2105.93 3313
2106.37 3672
2106.80 3641
2107.23 3856
2107.66 4088
2108.10 4102
2108.53 4056
2108.96 4012
2109.40 3855
2109.83 3663
2110.26 3781
2110.70 4231
2111.13 4535
2111.56 4494
2112.00 4297
2112.43 4204
2112.86 4302
2113.30 4556
2113.73 4454
2114.16 4078
2114.60 4037
2115.03 3980
2115.46 4074
2115.90 3976
2116.33 3701
2116.76 3756
2117.20 3324
2117.63 3310
2118.07 3330
2118.50 3263
2118.93 3224
2119.37 3106
2119.80 3144
2120.24 3237
2120.67 3178
2121.10 3137
2121.54 2995
2121.97 3036
2122.41 3294
2122.84 3199
2123.28 3101
2123.71 2960
2124.14 3101
2124.58 3145
2125.01 3174
2125.45 3180
2125.88 3312
2126.32 3175
2126.75 3200
2127.19 3244
2127.62 2989
2128.06 3172
2128.49 3033
2128.93 3392
2129.36 3337
2129.80 3299
2130.23 3076
2130.67 3269
2131.10 3260
2131.54 3276
2131.97 3418
2132.41 3335
2132.84 3557
2133.28 3588
2133.72 3294
2134.15 3276
2134.59 3340
2135.02 3256
2135.46 3003
2135.89 3014
2136.33 3167
2136.77 3009
2137.20 3017
2137.64 3078
2138.07 2877
2138.51 3113
2138.94 3046
2139.38 3090
2139.82 3044
2140.25 2874
2140.69 3048
2141.13 3089
2141.56 3054
2142.00 3124
2142.43 3085
2142.87 3046
2143.31 2939
2143.74 2930
2144.18 2968
2144.62 3110
2145.05 3204
2145.49 2943
2145.93 2935
2146.36 3033
2146.80 3275
2147.24 2988
2147.67 3002
2148.11 3047
2148.55 3026
2148.99 3237
2149.42 3158
2149.86 3280
2150.30 3279
2150.73 3388
2151.17 3433
2151.61 3556
2152.05 3528
2152.48 3608
2152.92 3432
2153.36 3426
2153.80 3198
2154.23 3368
2154.67 3264
2155.11 3315
2155.55 3385
2155.98 3327
2156.42 3530
2156.86 3646
2157.30 3734
2157.74 4028
2158.17 4368
2158.61 4353
2159.05 4340
2159.49 4665
2159.93 4495
2160.36 4283
2160.80 4055
2161.24 4165
2161.68 4143
2162.12 3721
2162.56 3888
2162.99 3638
2163.43 3445
2163.87 3511
2164.31 3363
2164.75 3388
2165.19 3422
2165.63 3320
2166.06 3397
2166.50 3306
2166.94 3283
2167.38 3582
2167.82 3568
2168.26 3430
2168.70 3561
2169.14 3618
2169.58 3531
2170.02 3709
2170.46 3843
2170.89 3697
2171.33 3560
2171.77 3659
2172.21 3716
2172.65 3668
2173.09 3558
2173.53 3544
2173.97 3697
2174.41 3945
2174.85 3945
2175.29 3846
2175.73 3840
2176.17 4090
2176.61 4085
2177.05 4024
2177.49 3758
2177.93 3582
2178.37 3466
2178.81 3394
2179.25 3556
2179.69 3453
2180.13 3492
2180.57 3556
2181.01 3637
2181.45 3356
2181.89 3150
2182.33 3294
2182.77 3060
2183.21 3242
2183.65 3202
2184.09 3017
2184.53 3182
2184.97 3098
2185.42 3052
2185.86 3195
2186.30 3324
2186.74 3113
2187.18 3022
2187.62 3134
2188.06 3076
2188.50 3101
2188.94 3105
2189.38 3155
2189.83 2995
2190.27 2789
2190.71 2884
2191.15 2970
2191.59 3085
2192.03 3153
2192.47 3409
2192.91 3435
2193.36 3421
2193.80 3431
2194.24 3549
2194.68 3834
2195.12 3878
2195.56 3876
2196.01 4191
2196.45 4262
2196.89 4173
2197.33 4219
2197.77 4067
2198.22 3962
2198.66 4034
2199.10 4097
2199.54 3923
2199.98 4135
2200.43 3802
2200.87 3831
2201.31 3838
2201.75 3519
2202.20 3627
2202.64 3548
2203.08 3841
2203.52 3424
2203.97 3333
2204.41 3520
2204.85 3544
2205.29 3484
2205.74 3531
2206.18 3680
2206.62 3585
2207.07 3426
2207.51 3772
2207.95 3637
2208.40 3784
2208.84 3817
2209.28 3786
2209.72 3711
2210.17 3675
2210.61 3743
2211.05 3727
2211.50 3869
2211.94 3964
2212.38 4142
2212.83 4089
2213.27 4020
2213.72 4058
2214.16 4234
2214.60 3991
2215.05 3717
2215.49 3846
2215.93 3672
2216.38 3651
2216.82 3430
2217.27 3423
2217.71 3353
2218.15 3257
2218.60 3245
2219.04 3287
2219.49 3203
2219.93 3265
2220.37 3417
2220.82 3537
2221.26 3384
2221.71 3459
2222.15 3368
2222.60 3450
2223.04 3471
2223.49 3750
2223.93 3916
2224.37 4146
2224.82 4475
2225.26 4692
2225.71 4945
2226.15 5066
2226.60 5046
2227.04 5389
2227.49 5360
2227.93 5395
2228.38 5149
2228.82 4789
2229.27 5112
2229.71 4886
2230.16 4803
2230.60 4730
2231.05 4648
2231.50 4373
2231.94 4542
2232.39 4502
2232.83 3982
2233.28 3931
2233.72 4187
2234.17 4266
2234.61 3947
2235.06 3611
2235.51 3834
2235.95 3757
2236.40 3535
2236.84 3569
2237.29 3520
2237.73 3208
2238.18 3342
2238.63 3358
2239.07 3422
2239.52 3466
2239.97 3326
2240.41 3174
2240.86 3170
2241.30 3205
2241.75 3060
2242.20 3202
2242.64 2912
2243.09 3154
2243.54 3167
2243.98 3039
2244.43 3263
2244.88 3488
2245.32 3246
2245.77 3128
2246.22 3196
2246.66 3315
2247.11 3382
2247.56 3201
2248.00 3180
2248.45 3270
2248.90 3120
2249.35 3327
2249.79 3431
2250.24 3390
2250.69 3400
2251.14 3281
2251.58 3354
2252.03 3493
2252.48 3657
2252.92 3591
2253.37 3523
2253.82 3361
2254.27 3613
2254.72 3599
2255.16 3527
2255.61 3481
2256.06 3274
2256.51 3218
2256.95 3446
2257.40 3113
2257.85 3140
2258.30 3154
2258.75 3287
2259.19 3450
2259.64 3414
2260.09 3986
2260.54 4232
2260.99 4957
2261.44 5405
2261.88 5642
2262.33 6179
2262.78 6575
2263.23 6467
2263.68 6408
2264.13 6313
2264.58 6017
2265.02 5870
2265.47 5228
2265.92 4658
2266.37 4445
2266.82 4167
2267.27 3973
2267.72 4108
2268.17 4157
2268.62 4084
2269.06 3681
2269.51 3586
2269.96 3668
2270.41 3743
2270.86 3909
2271.31 3752
2271.76 3411
2272.21 3607
2272.66 3463
2273.11 3275
2273.56 3273
2274.01 3494
2274.46 3257
2274.91 3055
2275.36 3347
2275.81 3619
2276.26 3867
2276.71 3583
2277.16 3197
2277.61 3327
2278.06 3403
2278.51 3396
2278.96 3521
2279.41 3423
2279.86 3554
2280.31 3564
2280.76 3806
2281.21 3794
2281.66 3798
2282.11 3701
2282.56 3838
2283.01 3957
2283.46 4019
2283.91 3933
2284.36 3785
2284.81 3516
2285.26 3268
2285.71 3287
2286.16 3340
2286.61 3331
2287.07 3326
2287.52 3405
2287.97 3461
2288.42 3592
2288.87 3655
2289.32 3726
2289.77 4224
2290.22 4129
2290.67 4540
2291.13 4459
2291.58 4292
2292.03 4332
2292.48 4186
2292.93 4145
2293.38 4110
2293.83 3925
2294.29 3967
2294.74 3728
2295.19 3545
2295.64 3365
2296.09 3245
2296.54 3145
2297.00 3226
2297.45 3034
2297.90 3039
2298.35 3477
2298.80 3378
2299.26 3348
2299.71 3491
2300.16 3337
2300.61 3403
2301.06 3416
2301.52 3216
2301.97 3345
2302.42 3312
2302.87 3342
2303.33 3459
2303.78 3232
2304.23 3294
2304.68 3093
2305.14 3107
2305.59 3143
2306.04 3272
2306.50 3201
2306.95 3135
2307.40 3026
2307.85 3124
2308.31 3180
2308.76 3193
2309.21 3306
2309.67 3246
2310.12 3265
2310.57 3266
2311.03 3064
2311.48 3245
2311.93 3375
2312.39 3253
2312.84 3403
2313.29 3341
2313.75 3107
2314.20 3249
2314.65 3169
2315.11 3334
2315.56 3263
2316.01 3234
2316.47 2968
2316.92 3093
2317.38 3213
2317.83 3114
2318.28 3345
2318.74 3563
2319.19 3579
2319.65 3533
2320.10 3522
2320.55 3520
2321.01 3457
2321.46 3408
2321.92 3657
2322.37 3855
2322.83 3944
2323.28 4077
2323.73 4294
2324.19 4378
2324.64 4702
2325.10 4359
2325.55 4459
2326.01 4477
2326.46 4470
2326.92 4371
2327.37 4339
2327.83 4045
2328.28 4082
2328.74 4087
2329.19 3918
2329.65 3816
2330.10 3867
2330.56 4210
2331.01 4078
2331.47 3993
2331.92 4008
2332.38 4071
2332.83 3838
2333.29 3757
2333.74 3918
2334.20 3609
2334.66 3488
2335.11 3440
2335.57 3511
2336.02 3744
2336.48 3597
2336.93 3621
2337.39 3692
2337.85 3606
2338.30 3597
2338.76 3813
2339.21 3762
2339.67 3842
2340.13 4037
2340.58 3834
2341.04 3493
2341.49 3848
2341.95 3900
2342.41 3814
2342.86 3709
2343.32 3711
2343.78 3508
2344.23 3504
2344.69 3820
2345.15 3614
2345.60 3302
2346.06 3665
2346.52 3543
2346.97 3724
2347.43 3495
2347.89 3611
2348.34 3554
2348.80 3630
2349.26 3641
2349.71 3644
2350.17 3719
2350.63 3851
2351.09 4026
2351.54 4138
2352.00 4604
2352.46 4324
2352.91 4119
2353.37 4205
2353.83 4128
2354.29 3839
2354.74 3718
2355.20 3481
2355.66 3566
2356.12 3574
2356.58 3233
2357.03 3225
2357.49 3421
2357.95 3498
2358.41 3517
2358.86 3421
2359.32 3535
2359.78 3789
2360.24 3532
2360.70 3517
2361.15 3775
2361.61 3700
2362.07 3496
2362.53 3266
2362.99 3157
2363.45 3301
2363.90 3325
2364.36 3382
2364.82 3192
2365.28 3173
2365.74 3147
2366.20 3087
2366.66 3263
2367.11 3276
2367.57 3396
2368.03 3418
2368.49 3399
2368.95 3497
2369.41 3483
2369.87 3515
2370.33 3543
2370.79 3488
2371.24 3389
2371.70 3211
2372.16 3552
2372.62 3544
2373.08 3482
2373.54 3733
2374.00 3782
2374.46 3602
2374.92 3547
2375.38 3681
2375.84 3998
2376.30 4020
2376.76 3528
2377.22 3507
2377.68 3486
2378.14 3653
2378.60 3820
2379.06 3499
2379.52 3610
2379.98 3592
2380.44 3196
2380.90 3039
2381.36 3186
2381.82 3234
2382.28 3388
2382.74 3281
2383.20 3117
2383.66 3124
2384.12 3455
2384.58 3405
2385.04 3248
2385.50 3134
2385.96 3409
2386.42 3071
2386.88 3157
2387.34 3007
2387.80 2952
2388.26 3037
2388.72 3225
2389.19 3302
2389.65 3066
2390.11 3138
2390.57 3357
2391.03 3208
2391.49 3239
2391.95 3248
2392.41 3381
2392.87 3393
2393.33 3294
2393.80 3288
2394.26 3383
2394.72 3073
2395.18 3250
2395.64 2986
2396.10 2965
2396.56 3187
2397.03 3252
2397.49 3435
2397.95 3360
2398.41 3351
2398.87 3351
2399.34 3395
2399.80 3357
2400.26 3232
2400.72 3328
2401.18 3200
2401.65 3240
2402.11 3220
2402.57 3014
2403.03 3079
2403.49 3022
2403.96 2784
2404.42 2820
2404.88 3019
2405.34 3028
2405.81 2981
2406.27 3014
2406.73 3045
2407.19 3031
2407.66 3188
2408.12 3175
2408.58 3261
2409.04 3131
2409.51 3194
2409.97 3219
2410.43 3225
2410.90 3281
2411.36 3270
2411.82 3061
2412.28 3246
2412.75 3226
2413.21 3233
2413.67 3272
2414.14 3192
2414.60 3148
2415.06 3242
2415.53 3305
2415.99 3274
2416.45 3283
2416.92 3231
2417.38 3376
2417.85 3312
2418.31 3247
2418.77 3135
2419.24 3165
2419.70 3240
2420.16 3335
2420.63 3360
2421.09 3450
2421.56 3520
2422.02 3763
2422.48 4081
2422.95 4195
2423.41 4113
2423.88 4183
2424.34 4451
2424.80 4381
2425.27 4418
2425.73 4351
2426.20 4467
2426.66 4532
2427.13 4251
2427.59 4308
2428.06 4497
2428.52 4515
2428.99 4406
2429.45 4087
2429.91 3824
2430.38 3862
2430.84 3748
2431.31 3367
2431.77 3151
2432.24 3165
2432.70 3166
2433.17 3229
2433.63 3173
2434.10 3279
2434.56 3204
2435.03 3119
2435.50 3114
2435.96 3109
2436.43 3189
2436.89 3370
2437.36 3078
2437.82 3230
2438.29 3233
2438.75 3276
2439.22 3156
2439.69 3190
2440.15 3158
2440.62 3100
2441.08 3355
2441.55 3280
2442.01 3276
2442.48 3311
2442.95 3518
2443.41 3348
2443.88 3281
2444.34 3271
2444.81 3271
2445.28 3311
2445.74 3326
2446.21 3059
2446.68 3138
2447.14 3323
2447.61 3157
2448.08 3101
2448.54 3096
2449.01 3235
2449.48 3370
2449.94 3274
2450.41 3110
2450.88 3320
2451.34 3600
2451.81 3429
2452.28 3322
2452.74 3366
2453.21 3467
2453.68 3682
2454.14 3058
2454.61 2965
2455.08 3173
2455.55 3246
2456.01 3222
2456.48 3082
2456.95 2721
2457.42 3054
2457.88 2796
2458.35 2917
2458.82 3046
2459.29 3135
2459.75 2869
2460.22 2923
2460.69 3092
2461.16 3031
2461.62 2903
2462.09 2817
2462.56 3150
2463.03 3229
2463.50 3144
2463.96 3244
2464.43 3001
2464.90 3120
2465.37 3059
2465.84 3214
2466.30 3158
2466.77 3420
2467.24 3359
2467.71 3419
2468.18 3427
2468.65 3260
2469.11 3148
2469.58 3259
2470.05 3323
2470.52 3445
2470.99 3196
2471.46 3135
2471.93 2936
2472.40 2894
2472.86 2882
2473.33 2639
2473.80 2911
2474.27 2897
2474.74 2766
2475.21 2906
2475.68 2970
2476.15 3085
2476.62 3134
2477.09 3129
2477.56 3031
2478.02 2757
2478.49 2797
2478.96 3011
2479.43 2966
2479.90 3042
2480.37 3055
2480.84 2966
2481.31 2904
2481.78 2785
2482.25 2871
2482.72 2941
2483.19 2981
2483.66 2878
2484.13 3012
2484.60 3164
2485.07 3043
2485.54 2857
2486.01 2963
2486.48 3168
2486.95 3217
2487.42 3087
2487.89 3017
2488.36 3084
2488.83 3271
2489.30 3432
2489.77 3634
2490.24 3673
2490.71 3673
2491.18 3557
2491.66 3441
2492.13 3235
2492.60 3182
2493.07 3286
2493.54 3369
2494.01 3075
2494.48 2843
2494.95 2855
2495.42 2879
2495.89 2995
2496.36 3082
2496.84 3067
2497.31 2927
2497.78 2820
2498.25 2903
2498.72 2720
2499.19 2729
2499.66 2843
2500.13 2895
2500.61 2956
2501.08 2719
2501.55 2822
2502.02 2709
2502.49 2765
2502.96 2903
2503.44 2883
2503.91 2710
2504.38 2786
2504.85 2830
2505.32 2832
2505.80 3108
2506.27 3457
2506.74 3281
2507.21 3249
2507.68 3455
2508.16 3277
2508.63 3341
2509.10 3597
2509.57 3269
2510.05 3179
2510.52 3540
2510.99 3684
2511.46 3294
2511.94 3123
2512.41 3161
2512.88 3264
2513.35 3131
2513.83 3000
2514.30 3198
2514.77 3235
2515.24 3082
2515.72 3126
2516.19 3204
2516.66 3228
2517.14 2993
2517.61 3058
2518.08 2815
2518.56 2928
2519.03 2922
2519.50 3053
2519.98 2741
2520.45 2784
2520.92 2835
2521.40 2844
2521.87 2962
2522.34 2880
2522.82 2953
2523.29 2946
2523.76 2904
2524.24 2991
2524.71 2997
2525.19 3093
2525.66 3144
2526.13 3179
2526.61 3095
2527.08 3133
2527.55 3091
2528.03 3092
2528.50 3192
2528.98 3026
2529.45 2979
2529.93 2961
2530.40 2850
2530.87 2740
2531.35 2919
2531.82 2961
2532.30 2789
2532.77 2682
2533.25 2740
2533.72 2870
2534.20 2871
2534.67 2856
2535.15 2843
2535.62 2923
2536.09 2835
2536.57 2926
2537.04 3007
2537.52 3043
2537.99 3125
2538.47 3217
2538.94 3005
2539.42 3097
2539.90 3336
2540.37 3109
2540.85 3347
2541.32 3440
2541.80 3515
2542.27 3656
2542.75 3651
2543.22 3645
2543.70 3448
2544.17 3691
2544.65 3504
2545.13 3590
2545.60 3632
2546.08 3484
2546.55 3471
2547.03 3362
2547.50 3593
2547.98 3674
2548.46 3489
2548.93 3425
2549.41 3848
2549.88 3523
2550.36 3706
2550.84 3604
2551.31 3554
2551.79 3562
2552.27 3635
2552.74 3442
2553.22 3397
2553.70 3671
2554.17 3874
2554.65 4006
2555.12 4195
2555.60 4245
2556.08 4321
2556.55 4280
2557.03 4453
2557.51 4440
2557.99 4720
2558.46 4269
2558.94 3839
2559.42 3832
2559.89 3726
2560.37 3594
2560.85 3426
2561.32 3609
2561.80 3396
2562.28 3338
2562.76 3079
2563.23 3148
2563.71 3024
2564.19 3075
2564.67 3220
2565.14 3191
2565.62 3037
2566.10 3028
2566.58 3109
2567.05 3492
2567.53 3191
2568.01 2954
2568.49 3163
2568.97 3113
2569.44 3291
2569.92 3307
2570.40 3132
2570.88 2867
2571.36 3096
2571.83 3009
2572.31 3183
2572.79 3130
2573.27 3098
2573.75 2841
2574.23 2917
2574.70 2856
2575.18 2926
2575.66 2846
2576.14 2786
2576.62 2807
2577.10 2779
2577.58 2810
2578.05 2929
2578.53 2927
2579.01 3049
2579.49 2951
2579.97 3002
2580.45 3146
2580.93 3069
2581.41 3053
2581.89 3200
2582.37 3033
2582.84 3147
2583.32 3183
2583.80 3174
2584.28 3113
2584.76 3108
2585.24 3172
2585.72 3020
2586.20 3057
2586.68 3003
2587.16 2739
2587.64 2921
2588.12 2972
2588.60 3117
2589.08 2989
2589.56 3003
2590.04 2958
2590.52 2748
2591.00 2830
2591.48 2964
2591.96 2833
2592.44 2941
2592.92 2979
2593.40 2860
2593.88 3155
2594.36 3284
2594.84 3167
2595.32 3234
2595.80 3316
2596.28 3536
2596.76 3366
2597.24 3472
2597.72 3606
2598.20 3724
2598.68 3661
2599.16 3446
2599.64 3298
2600.13 3330
2600.61 3039
2601.09 3035
2601.57 3181
2602.05 3176
2602.53 3288
2603.01 3098
2603.49 2985
2603.97 2954
2604.45 3000
2604.94 3052
2605.42 3023
2605.90 2672
2606.38 2714
2606.86 3172
2607.34 2979
2607.82 2988
2608.31 3007
2608.79 2932
2609.27 2955
2609.75 3056
2610.23 2978
2610.71 2947
2611.20 3111
2611.68 2730
2612.16 2962
2612.64 2908
2613.12 2927
2613.61 2909
2614.09 3025
2614.57 3041
2615.05 2990
2615.53 3128
2616.02 3111
2616.50 3210
2616.98 3156
2617.46 3108
2617.95 2866
2618.43 3017
2618.91 2950
2619.39 3026
2619.88 3095
2620.36 3043
2620.84 3123
2621.32 3112
2621.81 3213
2622.29 3061
2622.77 3145
2623.26 2945
2623.74 2730
2624.22 2789
2624.70 2751
2625.19 2992
2625.67 2944
2626.15 2893
2626.64 3118
2627.12 3194
2627.60 2983
2628.09 2933
2628.57 2885
2629.05 2735
2629.54 2748
2630.02 3032
2630.50 3043
2630.99 2959
2631.47 3051
2631.96 3061
2632.44 3137
2632.92 3208
2633.41 3182
2633.89 3288
2634.38 3264
2634.86 3093
2635.34 3148
2635.83 3222
2636.31 3416
2636.80 3410
2637.28 3419
2637.76 3496
2638.25 3574
2638.73 3399
2639.22 3353
2639.70 3379
2640.19 3048
2640.67 2961
2641.16 2941
2641.64 3130
2642.12 3008
2642.61 2910
2643.09 2974
2643.58 3007
2644.06 2990
2644.55 2933
2645.03 2924
2645.52 3033
2646.00 2862
2646.49 2857
2646.97 2778
2647.46 2945
2647.94 2893
2648.43 2838
2648.91 3149
2649.40 3319
2649.89 3189
2650.37 3141
2650.86 3103
2651.34 3261
2651.83 3120
2652.31 2809
2652.80 2869
2653.28 3083
2653.77 3251
2654.26 3097
2654.74 3017
2655.23 2879
2655.71 2909
2656.20 2832
2656.69 3059
2657.17 3086
2657.66 3007
2658.14 2824
2658.63 2878
2659.12 3037
2659.60 3351
2660.09 3385
2660.58 3561
2661.06 3322
2661.55 3311
2662.03 3132
2662.52 3417
2663.01 3634
2663.49 3869
2663.98 4116
2664.47 4228
2664.95 4350
2665.44 4830
2665.93 5071
2666.42 5151
2666.90 5164
2667.39 5466
2667.88 5184
2668.36 5005
2668.85 5297
2669.34 4954
2669.82 4955
2670.31 4950
2670.80 4947
2671.29 5594
2671.77 6202
2672.26 6180
2672.75 6475
2673.24 6852
2673.72 7528
2674.21 7320
2674.70 7516
2675.19 7518
2675.67 6829
2676.16 6529
2676.65 5952
2677.14 5179
2677.63 4565
2678.11 4171
2678.60 3844
2679.09 3828
2679.58 3749
2680.07 3587
2680.55 3873
2681.04 3883
2681.53 3809
2682.02 3701
2682.51 3876
2683.00 3965
2683.48 3901
2683.97 3675
2684.46 3881
2684.95 3744
2685.44 3721
2685.93 4059
2686.42 3758
2686.90 3452
2687.39 3693
2687.88 3559
2688.37 3473
2688.86 3407
2689.35 3359
2689.84 3527
2690.33 3322
2690.82 3181
2691.31 3097
2691.79 3362
2692.28 3509
2692.77 3483
2693.26 3269
2693.75 3321
2694.24 3564
2694.73 3438
2695.22 3472
2695.71 3446
2696.20 3471
2696.69 3372
2697.18 3196
2697.67 3196
2698.16 3609
2698.65 3404
2699.14 3234
2699.63 3467
2700.12 3379
2700.61 3333
2701.10 3457
2701.59 3343
2702.08 3074
2702.57 2933
2703.06 2967
2703.55 3044
2704.04 3146
2704.53 3101
2705.02 2948
2705.51 2781
2706.00 2914
2706.49 2916
2706.98 2850
2707.47 3081
2707.96 3055
2708.45 3091
2708.95 2937
2709.44 2929
2709.93 2773
2710.42 2758
2710.91 2942
2711.40 2975
2711.89 2840
2712.38 2986
2712.87 2993
2713.36 2931
2713.86 2912
2714.35 2843
2714.84 2805
2715.33 2807
2715.82 2825
2716.31 3024
2716.80 2929
2717.30 2905
2717.79 2867
2718.28 2910
2718.77 2830
2719.26 2903
2719.75 2732
2720.25 2833
2720.74 3101
2721.23 3048
2721.72 3099
2722.21 3006
2722.70 3135
2723.20 3204
2723.69 3245
2724.18 3165
2724.67 3242
2725.17 3126
2725.66 3068
2726.15 2999
2726.64 3010
2727.14 2971
2727.63 2774
2728.12 2873
2728.61 2775
2729.11 2871
2729.60 2880
2730.09 2735
2730.58 2973
2731.08 2961
2731.57 2903
2732.06 2963
2732.55 3078
2733.05 2910
2733.54 2902
2734.03 3003
2734.53 2761
2735.02 2975
2735.51 2865
2736.01 3024
2736.50 3042
2736.99 3202
2737.49 3403
2737.98 3295
2738.47 3245
2738.97 3520
2739.46 3676
2739.95 3461
2740.45 3510
2740.94 3383
2741.43 3320
2741.93 3673
2742.42 3553
2742.92 3384
2743.41 3293
2743.90 3306
2744.40 3205
2744.89 3059
2745.39 2903
2745.88 3053
2746.37 3072
2746.87 3047
2747.36 2940
2747.86 2710
2748.35 2846
2748.85 2775
2749.34 2778
2749.83 2821
2750.33 2771
2750.82 2809
2751.32 2786
2751.81 2940
2752.31 2926
2752.80 2955
2753.30 3056
2753.79 3101
2754.29 3042
2754.78 3234
2755.28 3216
2755.77 3225
2756.27 3198
2756.76 3300
2757.26 3325
2757.75 3197
2758.25 3280
2758.74 3367
2759.24 3187
2759.73 3098
2760.23 2971
2760.72 2895
2761.22 2958
2761.71 3035
2762.21 3010
2762.71 2787
2763.20 2961
2763.70 2895
2764.19 2719
2764.69 2752
2765.18 2829
2765.68 2743
2766.18 3026
2766.67 2940
2767.17 2762
2767.66 2950
2768.16 2931
2768.66 2944
2769.15 2800
2769.65 2935
2770.15 2781
2770.64 2956
2771.14 2893
2771.63 2652
2772.13 2753
2772.63 3012
2773.12 2959
2773.62 2955
2774.12 2899
2774.61 2944
2775.11 2981
2775.61 2824
2776.10 2970
2776.60 3164
2777.10 3157
2777.60 3160
2778.09 3173
2778.59 3173
2779.09 3098
2779.58 3009
2780.08 2978
2780.58 3098
2781.08 2964
2781.57 2880
2782.07 2981
2782.57 3138
2783.06 3074
2783.56 3270
2784.06 3430
2784.56 3220
2785.06 3213
2785.55 3151
2786.05 2997
2786.55 3055
2787.05 3137
2787.54 2793
2788.04 2727
2788.54 2858
2789.04 2846
2789.54 2686
2790.03 2747
2790.53 2856
2791.03 2917
2791.53 2631
2792.03 2653
2792.52 2773
2793.02 2965
2793.52 3073
2794.02 3214
2794.52 3584
2795.02 3989
2795.52 4158
2796.01 4388
2796.51 4580
2797.01 5246
2797.51 5514
2798.01 5563
2798.51 5620
2799.01 5444
2799.51 5630
2800.00 5436
2800.50 5343
2801.00 4968
2801.50 4415
2802.00 4063
2802.50 3901
2803.00 3841
2803.50 3644
2804.00 3362
2804.50 3594
2805.00 3660
2805.50 3771
2806.00 3887
2806.50 3899
2806.99 3852
2807.49 3917
2807.99 3935
2808.49 3989
2808.99 3896
2809.49 3721
2809.99 3816
2810.49 3498
2810.99 3455
2811.49 3488
2811.99 3246
2812.49 3184
2812.99 3088
2813.49 3023
2813.99 3140
2814.49 3072
2814.99 3078
2815.49 3147
2815.99 3052
2816.50 3006
2817.00 2892
2817.50 3059
2818.00 2965
2818.50 2786
2819.00 2825
2819.50 2976
2820.00 2707
2820.50 2568
2821.00 2670
2821.50 2883
2822.00 2776
2822.50 2702
2823.00 2735
2823.51 2816
2824.01 2828
2824.51 3139
2825.01 3204
2825.51 3142
2826.01 3116
2826.51 3196
2827.01 3170
2827.52 3187
2828.02 3120
2828.52 3088
2829.02 3008
2829.52 2771
2830.02 3023
2830.53 2909
2831.03 2843
2831.53 2774
2832.03 2927
2832.53 2853
2833.03 2764
2833.54 2865
2834.04 2802
2834.54 2951
2835.04 2841
2835.54 2955
2836.05 2872
2836.55 3031
2837.05 2939
2837.55 2915
2838.06 3021
2838.56 3005
2839.06 2724
2839.56 2703
2840.07 2759
2840.57 2747
2841.07 2781
2841.57 2567
2842.08 2800
2842.58 2851
2843.08 2836
2843.58 2898
2844.09 2711
2844.59 2777
2845.09 2885
2845.60 2771
2846.10 2779
2846.60 2585
2847.11 2558
2847.61 2672
2848.11 2531
2848.62 2688
2849.12 2708
2849.62 2461
2850.13 2670
2850.63 2757
2851.13 2821
2851.64 2780
2852.14 2493
2852.64 2771
2853.15 2984
2853.65 2960
2854.15 2968
2854.66 3202
2855.16 2997
2855.67 3149
2856.17 3457
2856.67 3210
2857.18 3077
2857.68 3109
2858.19 2842
2858.69 2944
2859.19 3090
2859.70 2990
2860.20 2825
2860.71 2726
2861.21 2818
2861.72 2593
2862.22 2678
2862.73 2670
2863.23 2586
2863.73 2597
2864.24 2774
2864.74 2884
2865.25 2707
2865.75 2684
2866.26 2784
2866.76 2687
2867.27 2859
2867.77 2744
2868.28 2848
2868.78 2782
2869.29 2979
2869.79 3072
2870.30 2849
2870.80 2764
2871.31 2967
2871.81 3023
2872.32 3157
2872.83 2944
2873.33 3063
2873.84 3109
2874.34 2963
2874.85 3189
2875.35 3063
2875.86 3168
2876.36 2988
2876.87 3215
2877.38 3206
2877.88 3086
2878.39 3133
2878.89 2972
2879.40 2980
2879.91 2967
2880.41 3033
2880.92 3262
2881.42 3447
2881.93 3421
2882.44 3441
2882.94 3448
2883.45 3484
2883.96 3768
2884.46 3665
2884.97 3588
2885.48 3681
2885.98 3590
2886.49 3466
2886.99 3488
2887.50 3414
2888.01 3414
2888.52 3230
2889.02 3045
2889.53 3011
2890.04 3167
2890.54 3049
2891.05 3034
2891.56 2854
2892.06 2817
2892.57 2853
2893.08 2884
2893.59 3030
2894.09 3210
2894.60 3214
2895.11 3393
2895.62 3441
2896.12 3410
2896.63 3654
2897.14 3860
2897.65 3893
2898.15 4274
2898.66 4122
2899.17 3869
2899.68 3702
2900.18 3354
2900.69 3560
2901.20 3347
2901.71 3106
2902.22 3188
2902.72 3145
2903.23 3058
2903.74 3216
2904.25 3376
2904.76 3172
2905.26 3275
2905.77 3410
2906.28 3161
2906.79 2998
2907.30 3240
2907.81 3205
2908.32 3273
2908.82 3089
2909.33 2833
2909.84 3091
2910.35 3088
2910.86 3225
2911.37 3216
2911.88 3201
2912.38 3171
2912.89 3050
2913.40 3044
2913.91 3031
2914.42 2981
2914.93 3143
2915.44 3066
2915.95 2942
2916.46 2997
2916.97 3122
2917.48 3212
2917.99 3148
2918.50 3126
2919.00 3090
2919.51 3263
2920.02 3389
2920.53 3477
2921.04 3390
2921.55 3629
2922.06 4021
2922.57 4285
2923.08 4601
2923.59 4906
2924.10 5221
2924.61 5655
2925.12 5922
2925.63 6602
2926.14 6889
2926.65 7311
2927.16 7297
2927.67 6779
2928.18 6553
2928.69 6576
2929.20 5984
2929.71 4891
2930.22 4553
2930.73 4238
2931.25 3822
2931.76 3538
2932.27 3428
2932.78 3132
2933.29 2956
2933.80 3186
2934.31 3024
2934.82 2760
2935.33 2936
2935.84 2966
2936.35 2767
2936.86 2811
2937.38 3081
2937.89 2950
2938.40 2775
2938.91 2946
2939.42 2740
2939.93 2790
2940.44 2864
2940.95 2836
2941.47 2777
2941.98 3016
2942.49 3052
2943.00 2922
2943.51 2987
2944.02 3013
2944.53 2960
2945.05 3012
2945.56 2939
2946.07 3023
2946.58 3130
2947.09 3110
2947.61 3158
2948.12 3085
2948.63 2986
2949.14 3103
2949.65 3143
2950.17 3221
2950.68 3058
2951.19 3044
2951.70 3161
2952.22 3336
2952.73 3345
2953.24 3254
2953.75 3290
2954.27 3442
2954.78 3314
2955.29 3298
2955.80 3392
2956.32 3192
2956.83 2950
2957.34 3039
2957.85 2953
2958.37 3008
2958.88 2989
2959.39 2991
2959.91 2809
2960.42 2792
2960.93 2614
2961.45 2833
2961.96 2891
2962.47 3076
2962.99 2980
2963.50 2954
2964.01 2990
2964.53 3053
2965.04 3205
2965.55 3205
2966.07 2972
2966.58 3025
2967.09 3255
2967.61 3093
2968.12 3048
2968.63 3134
2969.15 2908
2969.66 2900
2970.18 2950
2970.69 2923
2971.20 2992
2971.72 2804
2972.23 2625
2972.75 2852
2973.26 2784
2973.78 2965
2974.29 3038
2974.80 2895
2975.32 2868
2975.83 2817
2976.35 2973
2976.86 2801
2977.38 3050
2977.89 2789
2978.41 2813
2978.92 2821
2979.43 2747
2979.95 2770
2980.46 3000
2980.98 2855
2981.49 2659
2982.01 2837
2982.52 3062
2983.04 2952
2983.55 2858
2984.07 2901
2984.58 3146
2985.10 3216
2985.61 3028
2986.13 2911
2986.65 2759
2987.16 2739
2987.68 2897
2988.19 2941
2988.71 2954
2989.22 3090
2989.74 3052
2990.25 2955
2990.77 2830
2991.29 2974
2991.80 2969
2992.32 3090
2992.83 3246
2993.35 3428
2993.86 3368
2994.38 3409
2994.90 3777
2995.41 3949
2995.93 3944
2996.45 4186
2996.96 4470
2997.48 4606
2997.99 4583
2998.51 4708
2999.03 4472
2999.54 4363
3000.06 4601
3000.58 4558
3001.09 4490
3001.61 4265
3002.13 4180
3002.64 4269
3003.16 4523
3003.68 4833
3004.19 5048
3004.71 5259
3005.23 5406
3005.74 5309
3006.26 5376
3006.78 4999
3007.30 5117
3007.81 4573
3008.33 4093
3008.85 3905
3009.36 3481
3009.88 3312
3010.40 2978
3010.92 2953
3011.43 3037
3011.95 2970
3012.47 2948
3012.99 3044
3013.50 2781
3014.02 2845
3014.54 2959
3015.06 2890
3015.58 3223
3016.09 3098
3016.61 2768
3017.13 2920
3017.65 3039
3018.17 3243
3018.68 3399
3019.20 3414
3019.72 3161
3020.24 3086
3020.76 3119
3021.28 3126
3021.79 3430
3022.31 3372
3022.83 3243
3023.35 3471
3023.87 3261
3024.39 3269
3024.90 3233
3025.42 3258
3025.94 3237
3026.46 3237
3026.98 3336
3027.50 3609
3028.02 3259
3028.54 3065
3029.06 3020
3029.57 3072
3030.09 3229
3030.61 3116
3031.13 3008
3031.65 3043
3032.17 2849
3032.69 2879
3033.21 2695
3033.73 3033
3034.25 3086
3034.77 2921
3035.29 3080
3035.81 3127
3036.33 3086
3036.85 3006
3037.37 2994
3037.89 3008
3038.40 3035
3038.92 3094
3039.44 2929
3039.96 3035
3040.48 2899
3041.00 2976
3041.52 2766
3042.04 2680
3042.56 2910
3043.09 2857
3043.61 2764
3044.13 2788
3044.65 2908
3045.17 3012
3045.69 2895
3046.21 2836
3046.73 2776
3047.25 2817
3047.77 2798
3048.29 2810
3048.81 2722
3049.33 2721
3049.85 2571
3050.37 2407
3050.89 2631
3051.41 2885
3051.94 3093
3052.46 2843
3052.98 2754
3053.50 2914
3054.02 2832
3054.54 2927
3055.06 2902
3055.58 2783
3056.10 2872
3056.63 2633
3057.15 2786
3057.67 2806
3058.19 2984
3058.71 2709
3059.23 2780
3059.76 3076
3060.28 3051
3060.80 2799
3061.32 2866
3061.84 2868
3062.36 2873
3062.89 2794
3063.41 2858
3063.93 3052
3064.45 3113
3064.97 2812
3065.50 3118
3066.02 3256
3066.54 3106
3067.06 2902
3067.58 3260
3068.11 3300
3068.63 3302
3069.15 3525
3069.67 3319
3070.20 3235
3070.72 3110
3071.24 2910
3071.76 3090
3072.29 3070
3072.81 3138
3073.33 2981
3073.86 3016
3074.38 2912
3074.90 2760
3075.42 2853
3075.95 2736
3076.47 2872
3076.99 2840
3077.52 2984
3078.04 2989
3078.56 2937
3079.09 2947
3079.61 3116
3080.13 3141
3080.66 3321
3081.18 3593
3081.70 3330
3082.23 3540
3082.75 3384
3083.27 3329
3083.80 3514
3084.32 3292
3084.85 3298
3085.37 3392
3085.89 3339
3086.42 3330
3086.94 3324
3087.46 3328
3087.99 3292
3088.51 3271
3089.04 3145
3089.56 3283
3090.09 3169
3090.61 3024
3091.13 3177
3091.66 3369
3092.18 3367
3092.71 3246
3093.23 3174
3093.76 3166
3094.28 3153
3094.81 3233
3095.33 3533
3095.85 3283
3096.38 3263
3096.90 3375
3097.43 3340
3097.95 3480
3098.48 3643
3099.00 3766
3099.53 3740
3100.05 4131
3100.58 4505
3101.10 5075
3101.63 5881
3102.15 6679
3102.68 7384
3103.21 8361
3103.73 9577
3104.26 10548
3104.78 10419
3105.31 10207
3105.83 10131
3106.36 9282
3106.88 8414
3107.41 7284
3107.94 6320
3108.46 5920
3108.99 5987
3109.51 5708
3110.04 5847
3110.56 6504
3111.09 6443
3111.62 6676
3112.14 6717
3112.67 6820
3113.19 6851
3113.72 6663
3114.25 6326
3114.77 5842
3115.30 5358
3115.83 4949
3116.35 4513
3116.88 4171
3117.41 3786
3117.93 3639
3118.46 3511
3118.99 3398
3119.51 3451
3120.04 3444
3120.57 3722
3121.09 3429
3121.62 3285
3122.15 3640
3122.67 3674
3123.20 3535
3123.73 3205
3124.25 3460
3124.78 3389
3125.31 3462
3125.84 3380
3126.36 3304
3126.89 3249
3127.42 3278
3127.95 3292
3128.47 3253
3129.00 3422
3129.53 3607
3130.06 3520
3130.58 3744
3131.11 3923
3131.64 4005
3132.17 4412
3132.69 4559
3133.22 4684
3133.75 4776
3134.28 5073
3134.81 4997
3135.33 5044
3135.86 4824
3136.39 4848
3136.92 4753
3137.45 4797
3137.97 4752
3138.50 4423
3139.03 4541
3139.56 4203
3140.09 4033
3140.62 3791
3141.15 3865
3141.67 3962
3142.20 3798
3142.73 3897
3143.26 3891
3143.79 3823
3144.32 3822
3144.85 3904
3145.38 4137
3145.90 4005
3146.43 3911
3146.96 4091
3147.49 3855
3148.02 4142
3148.55 4070
3149.08 3965
3149.61 3839
3150.14 3573
3150.67 3489
3151.20 3640
3151.73 3617
3152.25 3800
3152.78 3761
3153.31 3413
3153.84 3471
3154.37 3780
3154.90 3712
3155.43 3648
3155.96 3620
3156.49 3593
3157.02 3433
3157.55 3587
3158.08 3485
3158.61 3732
3159.14 3851
3159.67 3628
3160.20 3817
3160.73 3689
3161.26 3454
3161.79 3319
3162.32 3256
3162.85 3278
3163.38 3124
3163.91 3154
3164.44 3189
3164.98 3058
3165.51 3209
3166.04 3109
3166.57 2936
3167.10 3126
3167.63 3010
3168.16 2972
3168.69 3080
3169.22 3102
3169.75 3171
3170.28 3209
3170.81 3348
3171.35 3299
3171.88 3475
3172.41 3675
3172.94 3894
3173.47 3972
3174.00 4100
3174.53 4039
3175.06 3987
3175.60 4043
3176.13 4018
3176.66 4044
3177.19 4066
3177.72 3885
3178.25 3853
3178.78 3634
3179.32 3449
3179.85 3394
3180.38 3305
3180.91 3221
3181.44 3165
3181.98 3273
3182.51 3322
3183.04 2888
3183.57 3014
3184.10 3013
3184.64 3046
3185.17 2936
3185.70 2874
3186.23 3017
3186.77 2972
3187.30 3004
3187.83 2903
3188.36 2919
3188.90 3039
3189.43 2990
3189.96 3026
3190.49 2911
3191.03 3097
3191.56 3176
3192.09 3004
3192.62 3434
3193.16 3137
3193.69 3307
3194.22 3378
3194.76 3437
3195.29 3664
3195.82 3645
3196.36 3626
3196.89 3699
3197.42 3775
3197.96 3833
3198.49 3864
3199.02 3551
3199.56 3772
3200.09 3684
3200.62 3549
3201.16 3345
3201.69 3374
3202.22 3259
3202.76 3280
3203.29 3232
3203.82 3179
3204.36 3032
3204.89 2900
3205.43 3029
3205.96 2856
3206.49 2934
3207.03 2745
3207.56 2848
3208.10 2819
3208.63 2654
3209.16 2605
3209.70 2766
3210.23 2777
3210.77 3238
3211.30 3088
3211.84 2997
3212.37 3160
3212.91 3012
3213.44 3025
3213.97 3134
3214.51 3115
3215.04 3017
3215.58 3249
3216.11 3144
3216.65 2839
3217.18 3066
3217.72 2989
3218.25 2868
3218.79 2737
3219.32 2968
3219.86 2788
3220.39 2954
3220.93 2806
3221.46 2936
3222.00 2966
3222.53 2796
3223.07 2966
3223.61 2953
3224.14 3043
3224.68 3182
3225.21 3336
3225.75 3208
3226.28 3219
3226.82 3428
3227.36 3184
3227.89 3237
3228.43 3197
3228.96 3007
3229.50 2791
3230.03 3002
3230.57 3013
3231.11 2940
3231.64 3135
3232.18 3115
3232.71 3052
3233.25 2922
3233.79 2794
3234.32 2814
3234.86 3118
3235.40 2872
3235.93 2748
3236.47 2805
3237.01 2772
3237.54 2892
3238.08 2971
3238.62 2899
3239.15 3035
3239.69 3094
3240.23 3212
3240.76 3228
3241.30 3132
3241.84 2999
3242.37 2868
3242.91 2940
3243.45 2932
3243.99 2868
3244.52 2929
3245.06 2791
3245.60 2717
3246.13 2696
3246.67 2773
3247.21 2750
3247.75 2691
3248.28 2787
3248.82 2717
3249.36 2684
3249.90 2696
3250.43 2505
3250.97 2588
3251.51 2631
3252.05 2741
3252.59 2805
3253.12 2685
3253.66 2856
3254.20 2751
3254.74 2802
3255.28 2777
3255.81 2828
3256.35 3017
3256.89 2960
3257.43 2798
3257.97 2935
3258.50 2974
3259.04 3115
3259.58 3252
3260.12 3313
3260.66 3582
3261.20 3682
3261.74 3853
3262.27 4140
3262.81 4426
3263.35 4699
3263.89 4706
3264.43 4888
3264.97 4610
3265.51 4646
3266.05 4689
3266.58 4945
3267.12 4638
3267.66 4461
3268.20 4430
3268.74 4226
3269.28 4368
3269.82 4067
3270.36 3782
3270.90 4098
3271.44 3464
3271.98 3408
3272.52 3490
3273.06 3299
3273.60 3200
3274.14 3303
3274.67 3052
3275.21 3200
3275.75 3405
3276.29 3348
3276.83 3337
3277.37 3358
3277.91 3242
3278.45 3343
3278.99 3232
3279.53 3391
3280.07 3308
3280.61 3482
3281.15 3915
3281.69 3611
3282.23 3471
3282.78 3437
3283.32 3479
3283.86 3628
3284.40 3599
3284.94 3647
3285.48 3544
3286.02 3631
3286.56 3743
3287.10 3748
3287.64 3768
3288.18 3520
3288.72 3740
3289.26 3781
3289.80 3823
3290.34 3625
3290.89 3770
3291.43 3960
3291.97 3917
3292.51 4121
3293.05 4167
3293.59 4300
3294.13 4599
3294.67 5003
3295.22 5137
3295.76 5460
3296.30 5655
3296.84 5784
3297.38 5611
3297.92 5163
3298.46 5069
3299.01 4900
3299.55 4701
3300.09 4368
3300.63 4186
3301.17 3828
3301.71 3649
3302.26 3691
3302.80 3377
3303.34 3467
3303.88 3226
3304.42 3474
3304.97 3500
3305.51 3326
3306.05 3380
3306.59 3110
3307.14 3300
3307.68 3224
3308.22 3502
3308.76 3365
3309.31 3310
3309.85 3039
3310.39 3299
3310.93 3541
3311.48 3590
3312.02 3725
3312.56 3801
3313.10 3575
3313.65 3795
3314.19 3977
3314.73 4013
3315.28 4440
3315.82 4729
3316.36 4841
3316.91 5016
3317.45 5199
3317.99 5353
3318.54 5305
3319.08 5140
3319.62 4725
3320.17 4377
3320.71 4043
3321.25 3596
3321.80 3684
3322.34 3506
3322.88 3185
3323.43 3128
3323.97 2983
3324.51 3017
3325.06 2957
3325.60 2881
3326.15 2950
3326.69 2900
3327.23 3007
3327.78 3006
3328.32 2879
3328.87 2881
3329.41 2936
3329.95 2840
3330.50 2957
3331.04 2810
3331.59 2708
3332.13 2850
3332.68 2822
3333.22 2766
3333.77 2681
3334.31 2864
3334.85 2828
3335.40 2910
3335.94 3015
3336.49 3022
3337.03 3079
3337.58 2827
3338.12 2843
3338.67 2994
3339.21 3288
3339.76 3102
3340.30 2702
3340.85 2863
3341.39 3001
3341.94 2798
3342.48 3010
3343.03 2926
3343.57 3119
3344.12 2964
3344.66 2902
3345.21 2941
3345.76 2775
3346.30 2769
3346.85 2845
3347.39 2842
3347.94 2834
3348.48 2825
3349.03 2901
3349.58 2878
3350.12 2783
3350.67 2662
3351.21 2830
3351.76 2756
3352.31 2994
3352.85 3106
3353.40 3021
3353.94 3126
3354.49 3023
3355.04 2972
3355.58 3186
3356.13 3159
3356.68 3184
3357.22 2966
3357.77 2897
3358.31 3203
3358.86 3251
3359.41 3026
3359.95 3155
3360.50 3072
3361.05 3023
3361.59 3067
3362.14 3111
3362.69 2629
3363.24 2739
3363.78 2720
3364.33 2649
3364.88 2539
3365.42 2615
3365.97 2646
3366.52 2774
3367.06 2659
3367.61 2785
3368.16 2641
3368.71 2516
3369.25 2648
3369.80 2601
3370.35 2692
3370.90 2534
3371.44 2512
3371.99 2481
3372.54 2620
3373.09 2463
3373.64 2506
3374.18 2502
3374.73 2384
3375.28 2446
3375.83 2555
3376.37 2731
3376.92 2570
3377.47 2456
3378.02 2388
3378.57 2566
3379.12 2515
3379.66 2453
3380.21 2555
3380.76 2617
3381.31 2547
3381.86 2677
3382.41 2713
3382.95 2702
3383.50 2802
3384.05 2760
3384.60 2988
3385.15 2771
3385.70 2764
3386.25 2828
3386.80 2779
3387.34 2851
3387.89 2997
3388.44 3010
3388.99 2938
3389.54 2877
3390.09 2697
3390.64 2699
3391.19 2790
3391.74 2698
3392.29 2804
3392.84 2825
3393.38 2674
3393.93 2489
3394.48 2499
3395.03 2592
3395.58 2563
3396.13 2468
3396.68 2457
3397.23 2494
3397.78 2426
3398.33 2270
3398.88 2496
3399.43 2486
3399.98 2390
3400.53 2660
3401.08 2774
3401.63 2704
3402.18 2871
3402.73 3133
3403.28 3182
3403.83 3141
3404.38 3124
3404.93 3309
3405.48 3189
3406.03 3002
3406.58 2811
3407.13 3029
3407.68 3190
3408.23 2926
3408.79 2680
3409.34 2772
3409.89 2812
3410.44 2655
3410.99 2754
3411.54 2616
3412.09 2576
3412.64 2551
3413.19 2804
3413.74 2770
3414.29 2652
3414.84 2688
3415.40 2661
3415.95 2767
3416.50 2664
3417.05 2689
3417.60 2914
3418.15 2936
3418.70 2905
3419.26 3058
3419.81 3081
3420.36 3310
3420.91 3470
3421.46 3684
3422.01 4017
3422.57 4017
3423.12 4131
3423.67 3982
3424.22 3962
3424.77 3968
3425.32 3863
3425.88 3777
3426.43 3464
3426.98 3449
3427.53 3379
3428.08 3364
3428.64 3253
3429.19 2965
3429.74 2752
3430.29 2889
3430.85 2926
3431.40 2901
3431.95 2836
3432.50 2927
3433.06 2805
3433.61 2780
3434.16 2709
3434.71 2792
3435.27 2805
3435.82 2634
3436.37 2552
3436.93 2578
3437.48 2742
3438.03 2586
3438.58 2532
3439.14 2506
3439.69 2369
3440.24 2583
3440.80 2598
3441.35 2580
3441.90 2806
3442.46 2641
3443.01 2525
3443.56 2729
3444.12 2550
3444.67 2604
3445.22 2518
3445.78 2582
3446.33 2622
3446.89 2500
3447.44 2786
3447.99 2944
3448.55 2776
3449.10 2852
3449.65 3054
3450.21 2896
3450.76 3037
3451.32 3113
3451.87 2971
3452.42 2884
3452.98 2839
3453.53 2891
3454.09 2773
3454.64 2630
3455.20 2816
3455.75 2742
3456.30 2645
3456.86 2680
3457.41 2668
3457.97 2668
3458.52 2708
3459.08 2696
3459.63 2652
3460.19 2753
3460.74 2712
3461.30 2631
3461.85 2559
3462.41 2552
3462.96 2740
3463.52 2652
3464.07 2440
3464.63 2621
3465.18 2599
3465.74 2649
3466.29 2596
3466.85 2684
3467.40 2719
3467.96 2740
3468.51 2918
3469.07 2778
3469.63 2581
3470.18 2740
3470.74 2850
3471.29 2899
3471.85 2759
3472.40 2749
3472.96 2898
3473.52 2934
3474.07 3045
3474.63 2814
3475.18 2674
3475.74 2731
3476.29 2994
3476.85 2864
3477.41 2912
3477.96 2793
3478.52 3001
3479.08 3183
3479.63 3129
3480.19 3043
3480.74 3158
3481.30 3308
3481.86 3248
3482.41 3162
3482.97 3206
3483.53 3355
3484.08 3367
3484.64 3283
3485.20 3227
3485.75 3341
3486.31 3341
3486.87 3404
3487.43 3552
3487.98 3422
3488.54 3729
3489.10 3677
3489.65 4106
3490.21 4546
3490.77 5330
3491.33 5484
3491.88 5618
3492.44 6748
3493.00 7205
3493.55 7633
3494.11 7865
3494.67 7942
3495.23 7672
3495.78 7605
3496.34 7272
3496.90 6831
3497.46 6672
3498.02 7004
3498.57 6952
3499.13 7194
3499.69 7633
3500.25 7709
3500.81 8128
3501.36 8562
3501.92 8120
3502.48 7998
3503.04 7108
3503.60 6403
3504.15 6296
3504.71 5997
3505.27 5860
3505.83 5894
3506.39 5978
3506.95 5968
3507.50 5663
3508.06 5643
3508.62 5504
3509.18 5274
3509.74 5163
3510.30 4954
3510.86 4691
3511.42 4579
3511.97 4505
3512.53 4361
3513.09 4492
3513.65 4330
3514.21 4528
3514.77 4520
3515.33 4778
3515.89 5405
3516.45 5458
3517.01 5572
3517.57 6064
3518.13 5768
3518.69 5799
3519.24 5968
3519.80 5599
3520.36 5681
3520.92 5403
3521.48 5472
3522.04 5085
3522.60 5140
3523.16 4757
3523.72 4695
3524.28 4623
3524.84 4330
3525.40 4212
3525.96 4445
3526.52 4416
3527.08 4468
3527.64 4179
3528.20 3951
3528.76 3821
3529.32 3634
3529.88 3570
3530.44 3274
3531.00 3240
3531.56 3402
3532.13 3216
3532.69 2922
3533.25 2929
3533.81 3066
3534.37 3188
3534.93 3393
3535.49 3377
3536.05 3149
3536.61 3320
3537.17 3263
3537.73 3314
3538.29 3546
3538.85 3388
3539.42 3472
3539.98 3555
3540.54 3956
3541.10 4158
3541.66 4484
3542.22 4645
3542.78 5118
3543.34 5423
3543.91 5979
3544.47 5893
3545.03 6030
3545.59 6153
3546.15 5822
3546.71 5344
3547.28 5059
3547.84 4580
3548.40 4450
3548.96 4270
3549.52 3797
3550.09 3410
3550.65 3440
3551.21 3632
3551.77 3549
3552.33 3678
3552.90 3558
3553.46 3702
3554.02 3558
3554.58 3577
3555.14 3499
3555.71 3472
3556.27 3508
3556.83 3373
3557.39 3236
3557.96 3504
3558.52 3343
3559.08 3047
3559.64 2983
3560.21 3090
3560.77 2983
3561.33 3156
3561.90 3273
3562.46 3092
3563.02 2833
3563.58 3032
3564.15 2678
3564.71 2816
3565.27 2923
3565.84 2878
3566.40 2659
3566.96 2667
3567.53 2765
3568.09 2830
3568.65 2789
3569.22 2534
3569.78 2600
3570.34 2877
3570.91 2673
3571.47 2557
3572.04 2552
3572.60 2708
3573.16 2699
3573.73 2718
3574.29 2953
3574.85 2739
3575.42 2919
3575.98 2956
3576.55 2750
3577.11 2532
3577.67 2694
3578.24 2705
3578.80 2933
3579.37 2742
3579.93 2768
3580.50 2741
3581.06 2917
3581.62 2796
3582.19 3034
3582.75 3023
3583.32 2862
3583.88 2858
3584.45 2797
3585.01 2641
3585.58 2762
3586.14 3018
3586.71 2749
3587.27 2628
3587.84 2826
3588.40 2722
3588.97 2668
3589.53 2769
3590.10 2738
3590.66 2620
3591.23 2651
3591.79 2862
3592.36 2887
3592.92 2895
3593.49 2890
3594.05 2724
3594.62 2765
3595.18 2763
3595.75 2954
3596.32 2988
3596.88 3073
3597.45 2862
3598.01 3007
3598.58 3008
3599.14 3012
3599.71 3113
3600.28 3219
3600.84 2971
3601.41 3068
3601.97 3067
3602.54 3027
3603.11 2880
3603.67 2962
3604.24 2944
3604.80 3001
3605.37 2902
3605.94 2778
3606.50 2772
3607.07 2709
3607.64 2897
3608.20 2780
3608.77 2783
3609.34 2831
3609.90 2953
3610.47 2827
3611.04 2863
3611.60 2989
3612.17 2819
3612.74 3096
3613.30 3412
3613.87 3910
3614.44 4912
3615.00 5499
3615.57 6567
3616.14 8109
3616.71 9629
3617.27 11173
3617.84 13078
3618.41 14804
3618.98 15988
3619.54 16722
3620.11 16859
3620.68 16665
3621.25 15035
3621.81 13569
3622.38 11928
3622.95 10372
3623.52 8470
3624.08 7162
3624.65 5921
3625.22 4917
3625.79 4222
3626.36 3909
3626.92 3483
3627.49 3407
3628.06 3411
3628.63 3174
3629.20 3189
3629.76 2910
3630.33 2960
3630.90 2923
3631.47 2850
3632.04 2797
3632.61 2772
3633.17 2793
3633.74 2598
3634.31 2859
3634.88 2808
3635.45 2543
3636.02 2609
3636.59 2602
3637.15 2540
3637.72 2694
3638.29 2748
3638.86 2893
3639.43 2832
3640.00 2900
3640.57 2791
3641.14 3145
3641.71 3541
3642.28 3384
3642.84 3216
3643.41 3455
3643.98 3767
3644.55 4044
3645.12 4110
3645.69 4329
3646.26 4461
3646.83 4549
3647.40 4709
3647.97 4716
3648.54 4741
3649.11 4688
3649.68 4405
3650.25 4478
3650.82 4029
3651.39 3806
3651.96 4115
3652.53 3950
3653.10 3698
3653.67 3840
3654.24 4006
3654.81 3890
3655.38 3777
3655.95 3817
3656.52 3973
3657.09 4072
3657.66 3933
3658.23 3646
3658.80 3815
3659.37 3888
3659.94 3777
3660.51 3661
3661.08 3409
3661.65 3252
3662.23 3384
3662.80 3133
3663.37 3151
3663.94 3151
3664.51 3119
3665.08 3314
3665.65 3313
3666.22 3414
3666.79 3196
3667.36 3321
3667.94 3605
3668.51 3598
3669.08 3387
3669.65 3588
3670.22 3261
3670.79 3118
3671.36 3037
3671.94 3137
3672.51 3249
3673.08 3228
3673.65 3072
3674.22 3199
3674.79 3314
3675.37 3169
3675.94 3241
3676.51 3047
3677.08 3219
3677.65 3049
3678.22 3021
3678.80 3149
3679.37 3001
3679.94 2887
3680.51 2907
3681.09 2948
3681.66 2819
3682.23 2652
3682.80 2766
3683.37 2781
3683.95 2783
3684.52 2679
3685.09 2638
3685.66 2757
3686.24 2790
3686.81 2624
3687.38 2591
3687.96 2532
3688.53 2639
3689.10 2818
3689.67 2750
3690.25 2785
3690.82 2788
3691.39 2888
3691.97 2964
3692.54 3164
3693.11 2986
3693.69 2690
3694.26 2670
3694.83 2971
3695.41 3019
3695.98 2870
3696.55 2944
3697.13 2903
3697.70 2952
3698.27 3024
3698.85 3119
3699.42 3049
3699.99 2968
3700.57 2922
3701.14 2905
3701.72 2438
3702.29 2695
3702.86 2724
3703.44 2656
3704.01 2810
3704.59 2940
3705.16 2714
3705.73 2622
3706.31 2556
3706.88 2939
3707.46 2782
3708.03 2763
3708.60 2873
3709.18 3090
3709.75 2971
3710.33 3248
3710.90 3037
3711.48 2964
3712.05 3178
3712.63 3179
3713.20 3140
3713.78 3164
3714.35 2968
3714.93 3146
3715.50 2810
3716.08 2875
3716.65 3087
3717.23 2945
3717.80 2940
3718.38 2777
3718.95 2585
3719.53 2583
3720.10 2578
3720.68 2469
3721.25 2548
3721.83 2606
3722.40 2455
3722.98 2614
3723.55 2650
3724.13 2555
3724.71 2677
3725.28 2634
3725.86 2526
3726.43 2440
3727.01 2614
3727.58 2676
3728.16 2757
3728.74 2999
3729.31 3142
3729.89 3116
3730.46 3388
3731.04 3793
3731.62 4146
3732.19 4413
3732.77 4583
3733.34 4917
3733.92 5256
3734.50 5463
3735.07 5230
3735.65 5445
3736.23 5559
3736.80 4922
3737.38 4707
3737.96 4371
3738.53 4102
3739.11 3695
3739.69 3517
3740.26 3277
3740.84 2803
3741.42 2776
3741.99 2752
3742.57 2712
3743.15 2420
3743.73 2382
3744.30 2493
3744.88 2509
3745.46 2543
3746.03 2632
3746.61 2471
3747.19 2536
3747.77 2479
3748.34 2350
3748.92 2430
3749.50 2500
3750.08 2460
3750.65 2615
3751.23 2366
3751.81 2380
3752.39 2444
3752.96 2468
3753.54 2433
3754.12 2321
3754.70 2444
3755.28 2585
3755.85 2685
3756.43 2763
3757.01 2802
3757.59 2927
3758.17 2806
3758.74 2893
3759.32 2928
3759.90 2983
3760.48 2995
3761.06 3060
3761.64 2970
3762.22 3035
3762.79 2903
3763.37 2988
3763.95 3160
3764.53 3124
3765.11 2954
3765.69 2728
3766.27 2888
3766.84 2729
3767.42 2732
3768.00 2836
3768.58 2845
3769.16 2899
3769.74 2860
3770.32 2740
3770.90 2623
3771.48 2703
3772.06 2951
3772.64 3011
3773.22 2831
3773.79 2986
3774.37 3022
3774.95 2604
3775.53 2508
3776.11 2530
3776.69 2544
3777.27 2721
3777.85 2542
3778.43 2550
3779.01 2532
3779.59 2350
3780.17 2658
3780.75 2488
3781.33 2407
3781.91 2501
3782.49 2833
3783.07 2424
3783.65 2455
3784.23 2532
3784.81 2664
3785.39 2478
3785.97 2470
3786.55 2239
3787.13 2355
3787.71 2395
3788.29 2421
3788.87 2582
3789.46 2551
3790.04 2483
3790.62 2610
3791.20 2437
3791.78 2609
3792.36 2643
3792.94 2673
3793.52 2641
3794.10 2668
3794.68 2548
3795.26 2623
3795.84 2797
3796.43 2671
3797.01 2438
3797.59 2670
3798.17 2668
3798.75 2686
3799.33 2678
3799.91 2523
3800.50 2724
3801.08 2662
3801.66 2687
3802.24 2898
3802.82 3020
3803.40 2733
3803.98 2822
3804.57 2833
3805.15 2818
3805.73 2931
3806.31 2845
3806.89 2908
3807.48 2986
3808.06 3133
3808.64 2956
3809.22 2842
3809.80 3020
3810.39 2930
3810.97 3120
3811.55 3257
3812.13 3376
3812.72 3160
3813.30 3060
3813.88 3112
3814.46 3065
3815.05 2873
3815.63 3125
3816.21 3186
3816.79 3201
3817.38 3175
3817.96 3136
3818.54 3055
3819.13 3134
3819.71 3052
3820.29 2897
3820.87 2999
3821.46 2787
3822.04 2847
3822.62 2902
3823.21 2774
3823.79 2741
3824.37 2642
3824.96 2661
3825.54 2619
3826.12 2553
3826.71 2638
3827.29 2763
3827.87 2674
3828.46 2769
3829.04 2836
3829.62 2903
3830.21 2774
3830.79 2757
3831.38 2807
3831.96 3057
3832.54 2966
3833.13 2834
3833.71 2810
3834.30 2906
3834.88 2747
3835.46 2603
3836.05 2842
3836.63 3069
3837.22 2828
3837.80 2658
3838.38 2759
3838.97 2628
3839.55 2798
3840.14 2683
3840.72 2662
3841.31 2777
3841.89 2690
3842.48 2688
3843.06 2750
3843.65 2677
3844.23 2831
3844.82 2958
3845.40 2767
3845.99 2843
3846.57 2802
3847.16 2736
3847.74 2676
3848.33 2771
3848.91 2611
3849.50 2461
3850.08 2610
3850.67 2643
3851.25 2653
3851.84 2624
3852.42 2719
3853.01 2911
3853.59 2949
3854.18 2839
3854.76 2823
3855.35 3038
3855.94 3259
3856.52 3508
3857.11 3671
3857.69 3974
3858.28 4508
3858.87 5279
3859.45 5815
3860.04 6585
3860.62 7815
3861.21 8904
3861.80 9975
3862.38 10835
3862.97 11776
3863.55 12326
3864.14 13073
3864.73 12718
3865.31 12487
3865.90 11786
3866.49 11196
3867.07 10382
3867.66 9637
3868.25 9179
3868.83 8121
3869.42 6975
3870.01 6185
3870.59 5588
3871.18 5281
3871.77 4818
3872.35 4567
3872.94 4140
3873.53 4636
3874.11 4564
3874.70 4460
3875.29 4691
3875.88 4801
3876.46 4732
3877.05 4544
3877.64 4703
3878.22 4824
3878.81 4444
3879.40 4255
3879.99 4432
3880.57 4255
3881.16 4104
3881.75 4122
3882.34 4054
3882.93 3631
3883.51 3522
3884.10 3462
3884.69 3444
3885.28 3293
3885.86 3110
3886.45 3251
3887.04 3212
3887.63 3374
3888.22 3564
3888.81 3773
3889.39 3936
3889.98 3858
3890.57 3792
3891.16 3854
3891.75 3997
3892.34 3949
3892.92 3789
3893.51 3657
3894.10 3551
3894.69 3553
3895.28 3263
3895.87 3098
3896.46 3240
3897.04 3292
3897.63 3221
3898.22 3343
3898.81 3421
3899.40 3331
3899.99 3336
3900.58 3344
3901.17 3459
3901.76 3494
3902.35 3190
3902.93 2960
3903.52 3115
3904.11 3193
3904.70 3097
3905.29 2890
3905.88 2754
3906.47 2575
3907.06 2684
3907.65 2678
3908.24 2598
3908.83 2682
3909.42 2607
3910.01 2430
3910.60 2691
3911.19 2451
3911.78 2457
3912.37 2402
3912.96 2363
3913.55 2690
3914.14 2550
3914.73 2651
3915.32 2575
3915.91 2463
3916.50 2481
3917.09 2413
3917.68 2373
3918.27 2396
3918.86 2573
3919.45 2479
3920.04 2467
3920.63 2567
3921.22 2543
3921.81 2410
3922.40 2513
3923.00 2628
3923.59 2644
3924.18 2524
3924.77 2441
3925.36 2414
3925.95 2556
3926.54 2509
3927.13 2388
3927.72 2457
3928.31 2433
3928.91 2329
3929.50 2451
3930.09 2337
3930.68 2465
3931.27 2621
3931.86 2654
3932.45 2666
3933.05 2439
3933.64 2370
3934.23 2473
3934.82 2621
3935.41 2438
3936.00 2321
3936.60 2234
3937.19 2469
3937.78 2514
3938.37 2522
3938.96 2523
3939.55 2480
3940.15 2511
3940.74 2506
3941.33 2613
3941.92 2494
3942.52 2413
3943.11 2474
3943.70 2593
3944.29 2697
3944.89 2608
3945.48 2684
3946.07 2722
3946.66 2779
3947.26 2810
3947.85 2799
3948.44 2563
3949.03 2481
3949.63 2479
3950.22 2643
3950.81 2447
3951.40 2440
3952.00 2397
3952.59 2403
3953.18 2292
3953.78 2167
3954.37 2259
3954.96 2267
3955.56 2311
3956.15 2349
3956.74 2474
3957.34 2346
3957.93 2300
3958.52 2218
3959.12 2314
3959.71 2477
3960.30 2405
3960.90 2264
3961.49 2200
3962.08 2227
3962.68 2229
3963.27 2213
3963.87 2258
3964.46 2202
3965.05 2294
3965.65 2389
3966.24 2241
3966.84 2106
3967.43 2085
3968.02 2246
3968.62 2050
3969.21 2189
3969.81 2338
3970.40 2231
3971.00 2232
3971.59 2166
3972.18 2176
3972.78 2327
3973.37 2358
3973.97 2250
3974.56 2179
3975.16 2145
3975.75 2379
3976.35 2348
3976.94 2348
3977.54 2274
3978.13 2255
3978.73 2165
3979.32 2294
3979.92 2266
3980.51 2222
3981.11 2208
3981.70 2259
3982.30 2289
3982.89 2419
3983.49 2281
3984.08 2357
3984.68 2502
3985.27 2406
3985.87 2266
3986.46 2191
3987.06 2206
3987.66 2185
3988.25 2206
3988.85 2171
3989.44 2235
3990.04 2334
3990.63 2247
3991.23 2262
3991.83 2267
3992.42 2473
3993.02 2567
3993.61 2684
3994.21 2728
3994.81 2853
3995.40 2841
3996.00 2871
3996.60 3030
3997.19 3114
3997.79 3159
3998.38 3073
3998.98 3311
3999.58 3606
4000.17 3713
4000.77 3544
4001.37 3702
4001.96 3809
4002.56 3855
4003.16 3663
4003.75 3299
4004.35 3159
4004.95 3185
4005.54 2863
4006.14 2837
4006.74 2649
4007.34 2823
4007.93 2688
4008.53 2274
4009.13 2493
4009.72 2538
4010.32 2495
4010.92 2617
4011.52 2528
4012.11 2722
4012.71 2745
4013.31 2584
4013.91 2536
4014.50 2644
4015.10 2873
4015.70 3140
4016.30 2956
4016.90 2943
4017.49 3001
4018.09 3220
4018.69 3294
4019.29 3143
4019.89 3261
4020.48 3248
4021.08 3021
4021.68 2990
4022.28 2809
4022.88 2755
4023.47 2594
4024.07 2457
4024.67 2627
4025.27 2803
4025.87 2840
4026.47 2979
4027.06 3094
4027.66 3271
4028.26 3148
4028.86 3445
4029.46 3757
4030.06 3791
4030.66 3835
4031.26 3843
4031.85 3908
4032.45 3714
4033.05 3649
4033.65 3197
4034.25 2996
4034.85 2955
4035.45 2866
4036.05 2811
4036.65 2700
4037.25 2492
4037.85 2560
4038.45 2504
4039.05 2506
4039.64 2485
4040.24 2436
4040.84 2436
4041.44 2375
4042.04 2402
4042.64 2196
4043.24 2211
4043.84 2232
4044.44 2272
4045.04 2153
4045.64 2307
4046.24 2269
4046.84 2201
4047.44 2288
4048.04 2290
4048.64 2361
4049.24 2576
4049.84 2454
4050.44 2392
4051.04 2491
4051.64 2338
4052.24 2305
4052.84 2386
4053.45 2416
4054.05 2317
4054.65 2334
4055.25 2329
4055.85 2251
4056.45 2190
4057.05 2339
4057.65 2106
4058.25 2126
4058.85 2145
4059.45 2224
4060.05 2216
4060.66 2232
4061.26 2240
4061.86 2279
4062.46 2190
4063.06 2172
4063.66 2196
4064.26 2229
4064.86 2211
4065.47 2290
4066.07 2424
4066.67 2362
4067.27 2381
4067.87 2255
4068.47 2235
4069.07 2215
4069.68 2172
4070.28 2332
4070.88 2393
4071.48 2270
4072.08 2114
4072.69 2249
4073.29 2298
4073.89 2332
4074.49 2280
4075.09 2320
4075.70 2235
4076.30 2104
4076.90 2125
4077.50 2145
4078.11 2232
4078.71 2203
4079.31 2211
4079.91 2083
4080.51 2331
4081.12 2300
4081.72 2275
4082.32 2145
4082.93 2422
4083.53 2283
4084.13 2132
4084.73 2052
4085.34 2034
4085.94 2085
4086.54 2045
4087.15 2226
4087.75 2216
4088.35 2143
4088.95 2039
4089.56 1950
4090.16 2104
4090.76 2045
4091.37 2012
4091.97 2129
4092.57 2169
4093.18 2224
4093.78 2193
4094.39 2127
4094.99 2285
4095.59 2297
4096.20 2127
4096.80 2001
4097.40 2251
4098.01 2339
4098.61 2130
4099.22 2055
4099.82 2063
4100.42 2037
4101.03 2064
4101.63 2047
4102.24 1961
4102.84 1913
4103.44 1944
4104.05 1955
4104.65 2029
4105.26 2105
4105.86 2008
4106.47 1873
4107.07 2060
4107.67 1936
4108.28 1886
4108.88 1974
4109.49 1904
4110.09 2031
4110.70 2007
4111.30 1946
4111.91 1995
4112.51 1982
4113.12 1872
4113.72 1718
4114.33 1846
4114.93 1985
4115.54 2026
4116.14 1800
4116.75 1813
4117.35 1784
4117.96 1706
4118.56 1863
4119.17 1828
4119.77 2012
4120.38 2021
4120.99 1838
4121.59 1853
4122.20 1997
4122.80 2037
4123.41 2098
4124.01 2088
4124.62 1953
4125.23 2034
4125.83 1941
4126.44 1932
4127.04 1937
4127.65 2029
4128.26 1943
4128.86 1992
4129.47 2011
4130.07 2019
4130.68 2028
4131.29 2048
4131.89 1948
4132.50 2002
4133.11 2135
4133.71 2153
4134.32 2086
4134.92 2007
4135.53 1978
4136.14 2086
4136.74 2150
4137.35 2357
4137.96 2395
4138.56 2418
4139.17 2399
4139.78 2602
4140.39 2715
4140.99 2770
4141.60 2745
4142.21 2859
4142.81 2944
4143.42 2899
4144.03 2815
4144.64 3084
4145.24 2877
4145.85 2703
4146.46 2581
4147.06 2458
4147.67 2444
4148.28 2280
4148.89 2074
4149.49 2018
4150.10 1949
4150.71 2014
4151.32 2075
4151.93 1948
4152.53 1996
4153.14 1961
4153.75 1760
4154.36 1892
4154.97 1956
4155.57 1928
4156.18 1944
4156.79 1914
4157.40 1894
4158.01 1915
4158.61 1852
4159.22 2141
4159.83 2028
4160.44 1972
4161.05 1972
4161.66 2023
4162.26 2086
4162.87 2239
4163.48 2140
4164.09 2194
4164.70 2284
4165.31 2236
4165.92 2174
4166.53 2118
4167.13 2228
4167.74 2179
4168.35 2209
4168.96 2226
4169.57 2165
4170.18 1999
4170.79 2045
4171.40 2057
4172.01 2092
4172.62 2025
4173.23 2069
4173.84 2050
4174.44 2037
4175.05 2133
4175.66 2200
4176.27 2100
4176.88 2166
4177.49 2170
4178.10 2146
4178.71 2150
4179.32 2169
4179.93 2206
4180.54 2121
4181.15 2028
4181.76 2147
4182.37 2098
4182.98 1953
4183.59 2023
4184.20 1897
4184.81 2147
4185.42 2115
4186.03 1972
4186.64 2083
4187.25 2131
4187.86 2043
4188.47 1978
4189.08 1989
4189.70 2145
4190.31 2195
4190.92 2282
4191.53 1985
4192.14 2088
4192.75 2128
4193.36 2078
4193.97 2210
4194.58 2345
4195.19 2246
4195.80 2236
4196.41 2360
4197.03 2273
4197.64 2085
4198.25 2216
4198.86 2218
4199.47 2127
4200.08 2013
4200.69 2112
4201.30 2074
4201.92 1977
4202.53 2119
4203.14 2167
4203.75 2060
4204.36 1974
4204.97 2055
4205.58 2071
4206.20 2035
4206.81 1979
4207.42 2186
4208.03 2092
4208.64 1961
4209.26 2054
4209.87 1976
4210.48 2035
4211.09 2010
4211.70 2099
4212.32 2113
4212.93 2132
4213.54 2150
4214.15 2334
4214.77 2238
4215.38 2294
4215.99 2391
4216.60 2292
4217.22 2191
4217.83 2308
4218.44 2487
4219.05 2712
4219.67 2867
4220.28 3066
4220.89 3078
4221.50 3372
4222.12 3590
4222.73 3839
4223.34 4170
4223.96 4286
4224.57 4364
4225.18 4740
4225.80 4655
4226.41 4648
4227.02 4733
4227.64 4577
4228.25 4461
4228.86 4579
4229.48 4370
4230.09 4538
4230.70 4531
4231.32 4286
4231.93 4062
4232.54 3739
4233.16 3759
4233.77 3576
4234.39 3330
4235.00 3231
4235.61 3015
4236.23 3003
4236.84 2929
4237.45 3118
4238.07 3035
4238.68 3039
4239.30 2947
4239.91 2816
4240.53 2799
4241.14 2765
4241.75 2682
4242.37 2740
4242.98 2633
4243.60 2598
4244.21 2415
4244.83 2392
4245.44 2503
4246.06 2545
4246.67 2399
4247.29 2328
4247.90 2472
4248.51 2425
4249.13 2329
4249.74 2362
4250.36 2366
4250.97 2506
4251.59 2437
4252.20 2289
4252.82 2270
4253.44 2278
4254.05 2201
4254.67 2167
4255.28 2173
4255.90 2237
4256.51 2265
4257.13 2226
4257.74 2180
4258.36 2203
4258.97 2141
4259.59 2128
4260.21 2092
4260.82 2104
4261.44 2141
4262.05 2184
4262.67 2313
4263.28 2325
4263.90 2364
4264.52 2330
4265.13 2453
4265.75 2250
4266.36 2217
4266.98 2380
4267.60 2478
4268.21 2462
4268.83 2412
4269.45 2634
4270.06 2426
4270.68 2312
4271.29 2186
4271.91 2170
4272.53 2263
4273.14 2313
4273.76 2385
4274.38 2414
4274.99 2428
4275.61 2441
4276.23 2541
4276.85 2633
4277.46 2589
4278.08 2592
4278.70 2647
4279.31 2511
4279.93 2518
4280.55 2536
4281.16 2431
4281.78 2284
4282.40 2309
4283.02 2209
4283.63 2091
4284.25 2130
4284.87 2131
4285.49 2107
4286.10 2116
4286.72 2137
4287.34 1928
4287.96 1890
4288.57 1910
4289.19 1959
4289.81 1891
4290.43 1970
4291.05 2021
4291.66 1974
4292.28 2007
4292.90 1914
4293.52 1957
4294.14 1928
4294.75 1830
4295.37 1838
4295.99 1909
4296.61 1867
4297.23 1868
4297.85 1947
4298.46 2067
4299.08 2101
4299.70 1933
4300.32 2033
4300.94 2120
4301.56 2248
4302.18 2114
4302.79 2151
4303.41 2171
4304.03 2065
4304.65 2250
4305.27 2142
4305.89 2125
4306.51 2057
4307.13 1990
4307.75 2020
4308.36 2085
4308.98 2148
4309.60 2163
4310.22 2143
4310.84 2128
4311.46 1994
4312.08 1914
4312.70 1740
4313.32 2080
4313.94 2067
4314.56 1975
4315.18 1998
4315.80 2056
4316.42 1969
4317.04 1936
4317.66 2121
4318.28 2069
4318.90 1921
4319.52 1799
4320.14 1823
4320.76 1884
4321.38 1789
4322.00 1888
4322.62 1984
4323.24 2186
4323.86 2061
4324.48 2027
4325.10 1981
4325.72 2234
4326.34 2198
4326.96 2179
4327.58 2089
4328.20 2086
4328.82 2188
4329.44 1936
4330.06 1980
4330.68 1906
4331.30 1930
4331.93 1943
4332.55 1857
4333.17 1849
4333.79 1924
4334.41 2034
4335.03 2008
4335.65 1793
4336.27 1915
4336.89 1978
4337.51 1952
4338.14 2112
4338.76 2167
4339.38 2156
4340.00 2165
4340.62 2212
4341.24 2115
4341.86 2270
4342.49 2343
4343.11 2402
4343.73 2475
4344.35 2741
4344.97 3023
4345.60 3525
4346.22 3738
4346.84 4123
4347.46 4408
4348.08 4686
4348.70 4959
4349.33 4634
4349.95 4308
4350.57 3965
4351.19 3803
4351.82 3632
4352.44 3268
4353.06 3064
4353.68 2830
4354.31 2626
4354.93 2527
4355.55 2418
4356.17 2488
4356.80 2394
4357.42 2361
4358.04 2183
4358.66 2112
4359.29 2246
4359.91 2591
4360.53 2496
4361.16 2549
4361.78 2471
4362.40 2186
4363.02 2349
4363.65 2450
4364.27 2302
4364.89 2389
4365.52 2363
4366.14 2481
4366.76 2461
4367.39 2316
4368.01 2432
4368.63 2359
4369.26 2272
4369.88 2220
4370.50 2228
4371.13 2324
4371.75 2166
4372.38 2070
4373.00 2094
4373.62 1969
4374.25 2075
4374.87 2046
4375.49 2189
4376.12 2161
4376.74 2025
4377.37 2251
4377.99 2181
4378.62 2134
4379.24 2191
4379.86 2156
4380.49 2275
4381.11 2118
4381.74 2312
4382.36 2186
4382.99 2203
4383.61 2235
4384.24 2189
4384.86 2118
4385.48 2099
4386.11 2159
4386.73 2215
4387.36 2064
4387.98 2158
4388.61 2073
4389.23 1924
4389.86 1931
4390.48 2001
4391.11 1918
4391.73 1892
4392.36 1958
4392.98 2071
4393.61 1988
4394.23 1978
4394.86 2012
4395.49 2021
4396.11 1925
4396.74 1921
4397.36 1873
4397.99 1943
4398.61 1942
4399.24 2052
4399.86 2034
4400.49 1936
4401.12 2036
4401.74 2082
4402.37 2083
4402.99 1998
4403.62 2191
4404.25 2197
4404.87 2058
4405.50 2241
4406.12 2485
4406.75 2637
4407.38 2573
4408.00 2899
4408.63 2943
4409.25 2781
4409.88 2898
4410.51 3035
4411.13 2892
4411.76 2885
4412.39 2726
4413.01 2793
4413.64 2715
4414.27 2510
4414.89 2367
4415.52 2335
4416.15 2207
4416.77 2241
4417.40 2140
4418.03 2161
4418.66 2239
4419.28 2153
4419.91 2227
4420.54 2254
4421.16 2211
4421.79 2162
4422.42 2303
4423.05 2105
4423.67 2205
4424.30 2295
4424.93 2234
4425.56 2051
4426.18 2045
4426.81 2240
4427.44 2136
4428.07 1943
4428.69 1985
4429.32 1921
4429.95 1966
4430.58 1971
4431.21 1968
4431.83 1951
4432.46 1965
4433.09 2098
4433.72 2074
4434.35 1948
4434.97 1970
4435.60 2048
4436.23 2015
4436.86 2313
4437.49 2095
4438.12 1874
4438.74 2179
4439.37 2124
4440.00 2015
4440.63 1997
4441.26 2135
4441.89 2079
4442.52 2039
4443.14 2025
4443.77 2184
4444.40 2025
4445.03 1812
4445.66 1847
4446.29 2054
4446.92 2327
4447.55 2157
4448.18 2138
4448.81 2201
4449.44 2323
4450.06 2246
4450.69 2262
4451.32 2414
4451.95 2325
4452.58 2337
4453.21 2332
4453.84 2488
4454.47 2186
4455.10 2221
4455.73 2185
4456.36 2086
4456.99 2087
4457.62 2097
4458.25 1925
4458.88 1861
4459.51 1791
4460.14 1859
4460.77 1843
4461.40 1874
4462.03 1967
4462.66 1915
4463.29 1925
4463.92 1825
4464.55 1721
4465.18 1861
4465.81 1953
4466.44 1911
4467.07 1833
4467.70 1816
4468.33 1994
4468.96 1996
4469.59 1940
4470.22 1939
4470.86 1817
4471.49 1807
4472.12 1872
4472.75 1778
4473.38 1825
4474.01 1896
4474.64 1877
4475.27 2043
4475.90 1913
4476.53 1865
4477.16 1882
4477.80 1865
4478.43 1887
4479.06 1853
4479.69 1917
4480.32 1925
4480.95 1920
4481.58 1829
4482.22 1839
4482.85 1807
4483.48 1757
4484.11 1975
4484.74 1983
4485.37 2040
4486.01 2107
4486.64 1963
4487.27 2044
4487.90 1980
4488.53 1974
4489.17 2139
4489.80 2144
4490.43 2049
4491.06 2128
4491.69 2098
4492.33 2100
4492.96 2070
4493.59 2048
4494.22 1976
4494.86 1997
4495.49 2047
4496.12 1933
4496.75 2061
4497.39 2147
4498.02 2118
4498.65 2097
4499.28 2146
4499.92 2161
4500.55 2189
4501.18 2269
4501.82 2204
4502.45 2309
4503.08 2256
4503.71 2349
4504.35 2326
4504.98 2313
4505.61 2362
4506.25 2305
4506.88 2359
4507.51 2314
4508.15 2284
4508.78 2272
4509.41 2264
4510.05 2261
4510.68 2104
4511.31 2135
4511.95 2354
4512.58 2444
4513.22 2291
4513.85 2366
4514.48 2413
4515.12 2437
4515.75 2208
4516.39 2197
4517.02 2251
4517.65 2313
4518.29 2391
4518.92 2613
4519.56 2524
4520.19 2300
4520.82 2390
4521.46 2484
4522.09 2327
4522.73 2359
4523.36 2488
4524.00 2444
4524.63 2751
4525.27 2899
4525.90 2957
4526.53 3220
4527.17 3494
4527.80 4106
4528.44 4723
4529.07 5863
4529.71 6978
4530.34 8460
4530.98 10020
4531.61 11556
4532.25 13051
4532.88 13896
4533.52 14605
4534.15 14973
4534.79 13989
4535.42 12652
4536.06 11660
4536.69 10365
4537.33 8653
4537.97 7465
4538.60 6114
4539.24 4809
4539.87 4163
4540.51 3715
4541.14 3153
4541.78 2943
4542.42 2833
4543.05 2880
4543.69 2755
4544.32 2590
4544.96 2529
4545.59 2736
4546.23 2640
4546.87 2536
4547.50 2341
4548.14 2276
4548.78 2315
4549.41 2263
4550.05 2433
4550.68 2282
4551.32 2125
4551.96 1998
4552.59 1950
4553.23 2050
4553.87 2020
4554.50 1993
4555.14 2013
4555.78 2158
4556.41 2199
4557.05 2282
4557.69 2564
4558.32 2630
4558.96 2651
4559.60 2649
4560.24 2730
4560.87 2989
4561.51 3001
4562.15 3122
4562.78 3205
4563.42 3026
4564.06 2797
4564.70 2833
4565.33 2843
4565.97 2802
4566.61 2590
4567.25 2815
4567.88 2763
4568.52 2780
4569.16 2723
4569.80 2844
4570.43 2842
4571.07 3166
4571.71 3062
4572.35 3101
4572.98 3106
4573.62 2892
4574.26 2776
4574.90 2585
4575.54 2532
4576.18 2391
4576.81 2314
4577.45 2370
4578.09 2407
4578.73 2435
4579.37 2374
4580.00 2401
4580.64 2457
4581.28 2719
4581.92 2616
4582.56 2501
4583.20 2495
4583.84 2725
4584.47 2583
4585.11 2738
4585.75 2600
4586.39 2555
4587.03 2471
4587.67 2354
4588.31 2233
4588.95 2343
4589.59 2313
4590.23 2340
4590.86 2291
4591.50 2322
4592.14 2303
4592.78 2391
4593.42 2297
4594.06 2141
4594.70 2183
4595.34 2401
4595.98 2386
4596.62 2361
4597.26 2189
4597.90 2240
4598.54 2245
4599.18 2237
4599.82 2284
4600.46 2342
4601.10 2370
4601.74 2192
4602.38 2272
4603.02 2338
4603.66 2469
4604.30 2384
4604.94 2471
4605.58 2589
4606.22 2515
4606.86 2661
4607.50 2674
4608.14 2560
4608.78 2520
4609.42 2767
4610.06 2470
4610.70 2451
4611.34 2460
4611.98 2695
4612.62 2640
4613.26 2477
4613.90 2603
4614.54 2576
4615.19 2695
4615.83 2725
4616.47 2782
4617.11 2926
4617.75 2930
4618.39 2765
4619.03 2735
4619.67 2611
4620.31 2431
4620.96 2219
4621.60 2212
4622.24 2161
4622.88 2019
4623.52 2125
4624.16 2018
4624.80 2024
4625.45 2000
4626.09 1898
4626.73 1973
4627.37 1917
4628.01 1949
4628.65 1868
4629.30 1971
4629.94 2122
4630.58 2161
4631.22 2251
4631.86 2385
4632.51 2298
4633.15 2290
4633.79 2430
4634.43 2415
4635.07 2533
4635.72 2470
4636.36 2437
4637.00 2528
4637.64 2338
4638.29 2342
4638.93 2298
4639.57 2486
4640.21 2520
4640.86 2527
4641.50 2484
4642.14 2350
4642.78 2430
4643.43 2512
4644.07 2506
4644.71 2460
4645.36 2284
4646.00 2447
4646.64 2396
4647.29 2490
4647.93 2591
4648.57 2451
4649.21 2819
4649.86 2888
4650.50 2974
4651.14 3194
4651.79 3416
4652.43 3923
4653.07 4250
4653.72 4534
4654.36 4455
4655.01 4493
4655.65 4544
4656.29 4490
4656.94 4264
4657.58 3850
4658.22 3371
4658.87 3230
4659.51 2918
4660.16 2606
4660.80 2414
4661.44 2292
4662.09 2180
4662.73 2324
4663.38 2266
4664.02 2359
4664.67 2385
4665.31 2251
4665.95 2222
4666.60 2523
4667.24 2402
4667.89 2302
4668.53 2372
4669.18 2148
4669.82 2204
4670.47 2170
4671.11 2282
4671.76 2301
4672.40 2114
4673.04 2145
4673.69 2085
4674.33 2085
4674.98 2099
4675.62 2005
4676.27 2117
4676.92 2088
4677.56 2066
4678.21 2127
4678.85 2061
4679.50 2093
4680.14 2177
4680.79 2081
4681.43 2152
4682.08 1994
4682.72 2063
4683.37 2216
4684.01 2211
4684.66 2226
4685.31 2370
4685.95 2218
4686.60 2195
4687.24 2266
4687.89 1986
4688.54 2064
4689.18 2253
4689.83 2074
4690.47 2036
4691.12 2159
4691.77 2267
4692.41 1997
4693.06 2196
4693.70 2098
4694.35 2173
4695.00 2238
4695.64 2197
4696.29 2234
4696.94 2279
4697.58 2299
4698.23 2205
4698.88 2199
4699.52 2186
4700.17 2230
4700.82 2326
4701.46 2474
4702.11 2460
4702.76 2405
4703.40 2411
4704.05 2382
4704.70 2336
4705.35 2362
4705.99 2412
4706.64 2297
4707.29 2312
4707.93 2126
4708.58 2271
4709.23 2344
4709.88 2195
4710.52 2055
4711.17 2195
4711.82 2274
4712.47 2224
4713.11 2108
4713.76 2112
4714.41 2090
4715.06 2222
4715.70 2146
4716.35 2185
4717.00 2316
4717.65 2056
4718.30 2020
4718.94 2171
4719.59 2224
4720.24 2156
4720.89 2248
4721.54 2176
4722.19 2327
4722.83 2177
4723.48 2261
4724.13 2321
4724.78 2263
4725.43 2259
4726.08 2267
4726.72 2384
4727.37 2357
4728.02 2441
4728.67 2464
4729.32 2502
4729.97 2462
4730.62 2335
4731.27 2490
4731.91 2319
4732.56 2213
4733.21 2205
4733.86 2190
4734.51 2297
4735.16 2116
4735.81 2078
4736.46 2039
4737.11 2054
4737.76 2032
4738.41 2038
4739.06 2251
4739.70 2217
4740.35 1976
4741.00 1886
4741.65 2179
4742.30 2066
4742.95 1971
4743.60 1974
4744.25 1868
4744.90 1891
4745.55 1954
4746.20 1900
4746.85 1895
4747.50 1945
4748.15 2033
4748.80 2046
4749.45 2110
4750.10 2040
4750.75 2258
4751.40 2418
4752.05 2469
4752.70 2430
4753.35 2589
4754.00 2534
4754.65 2501
4755.31 2457
4755.96 2372
4756.61 2232
4757.26 2120
4757.91 2158
4758.56 2170
4759.21 2008
4759.86 1996
4760.51 1776
4761.16 1871
4761.81 1947
4762.46 2105
4763.11 2014
4763.77 1980
4764.42 2039
4765.07 2077
4765.72 1992
4766.37 2037
4767.02 1938
4767.67 2085
4768.33 2058
4768.98 2176
4769.63 2039
4770.28 2008
4770.93 1900
4771.58 1862
4772.23 1987
4772.89 1894
4773.54 1907
4774.19 1860
4774.84 1883
4775.49 1807
4776.15 1991
4776.80 2007
4777.45 1891
4778.10 1881
4778.75 1930
4779.41 1891
4780.06 1755
4780.71 1838
4781.36 1792
4782.02 1782
4782.67 1814
4783.32 1729
4783.97 1893
4784.63 1988
4785.28 2067
4785.93 1806
4786.58 1804
4787.24 1809
4787.89 1807
4788.54 1897
4789.19 2013
4789.85 1873
4790.50 1942
4791.15 1964
4791.81 2013
4792.46 1994
4793.11 1965
4793.77 1986
4794.42 1966
4795.07 2067
4795.72 1985
4796.38 1835
4797.03 1893
4797.69 1809
4798.34 1794
4798.99 1853
4799.65 1807
4800.30 1923
4800.95 1792
4801.61 1849
4802.26 1824
4802.91 1740
4803.57 1775
4804.22 1842
4804.88 1883
4805.53 1801
4806.18 1834
4806.84 1958
4807.49 2023
4808.15 1980
4808.80 1918
4809.45 1968
4810.11 1955
4810.76 1936
4811.42 1828
4812.07 1943
4812.73 1906
4813.38 1922
4814.04 2067
4814.69 2017
4815.34 1897
4816.00 1857
4816.65 1921
4817.31 2078
4817.96 2020
4818.62 1849
4819.27 1760
4819.93 1812
4820.58 1926
4821.24 1892
4821.89 2089
4822.55 2085
4823.20 1914
4823.86 2054
4824.51 2031
4825.17 1991
4825.82 1907
4826.48 1963
4827.14 2013
4827.79 2032
4828.45 1921
4829.10 1977
4829.76 2036
4830.41 1871
4831.07 1865
4831.72 1910
4832.38 1832
4833.04 2007
4833.69 2022
4834.35 2217
4835.00 2301
4835.66 2260
4836.32 2533
4836.97 2559
4837.63 2830
4838.28 2891
4838.94 2786
4839.60 2872
4840.25 2849
4840.91 2841
4841.57 2772
4842.22 2559
4842.88 2516
4843.54 2530
4844.19 2391
4844.85 2175
4845.51 2104
4846.16 2067
4846.82 2013
4847.48 2024
4848.13 1999
4848.79 1911
4849.45 1976
4850.10 1924
4850.76 2030
4851.42 2182
4852.07 2123
4852.73 2141
4853.39 2013
4854.05 2124
4854.70 2151
4855.36 2116
4856.02 1881
4856.68 1920
4857.33 1952
4857.99 1925
4858.65 1854
4859.31 1973
4859.96 1987
4860.62 2036
4861.28 1924
4861.94 1834
4862.59 1950
4863.25 1908
4863.91 1875
4864.57 1941
4865.23 1984
4865.88 1918
4866.54 2088
4867.20 2196
4867.86 2137
4868.52 2080
4869.18 1957
4869.83 2038
4870.49 1978
4871.15 2046
4871.81 2001
4872.47 2013
4873.13 2162
4873.78 2220
4874.44 2277
4875.10 2379
4875.76 2339
4876.42 2355
4877.08 2256
4877.74 2260
4878.40 2387
4879.06 2362
4879.71 2295
4880.37 2247
4881.03 2401
4881.69 2355
4882.35 2286
4883.01 2336
4883.67 2127
4884.33 2116
4884.99 2106
4885.65 2198
4886.31 2068
4886.97 1936
4887.63 1974
4888.29 1864
4888.94 1803
4889.60 1823
4890.26 1950
4890.92 2001
4891.58 1941
4892.24 2198
4892.90 2101
4893.56 2148
4894.22 2095
4894.88 2138
4895.54 2056
4896.20 2074
4896.86 1919
4897.52 2059
4898.18 2048
4898.84 1876
4899.50 1968
4900.17 2118
4900.83 2135
4901.49 1996
4902.15 1990
4902.81 2223
4903.47 2145
4904.13 2109
4904.79 1904
4905.45 1822
4906.11 1978
4906.77 2013
4907.43 1998
4908.09 2123
4908.75 2200
4909.42 1980
4910.08 2007
4910.74 1940
4911.40 1991
4912.06 1943
4912.72 1925
4913.38 1959
4914.04 2101
4914.70 2084
4915.37 2088
4916.03 1989
4916.69 1778
4917.35 1737
4918.01 1729
4918.67 1936
4919.34 1908
4920.00 1778
4920.66 1847
4921.32 1809
4921.98 1952
4922.64 1870
4923.31 1749
4923.97 1914
4924.63 1884
4925.29 1761
4925.95 1727
4926.62 1794
4927.28 1987
4927.94 1992
4928.60 1966
4929.27 1956
4929.93 1868
4930.59 1877
4931.25 1910
4931.92 1867
4932.58 1896
4933.24 1934
4933.90 1818
4934.57 1864
4935.23 1993
4935.89 2019
4936.55 2027
4937.22 1990
4937.88 1795
4938.54 2015
4939.21 2075
4939.87 2103
4940.53 2126
4941.20 1959
4941.86 1900
4942.52 1882
4943.19 1896
4943.85 1877
4944.51 1834
4945.18 1773
4945.84 1829
4946.50 1860
4947.17 1863
4947.83 1704
4948.49 1747
4949.16 1798
4949.82 1794
4950.48 1885
4951.15 1885
4951.81 1663
4952.48 1823
4953.14 1689
4953.80 1762
4954.47 1866
4955.13 1748
4955.80 1827
4956.46 1828
4957.12 1860
4957.79 1781
4958.45 1678
4959.12 1809
4959.78 1808
4960.45 1899
4961.11 2031
4961.78 2008
4962.44 1988
4963.10 2286
4963.77 2479
4964.43 2519
4965.10 2563
4965.76 2593
4966.43 2544
4967.09 2577
4967.76 2450
4968.42 2310
4969.09 2211
4969.75 2244
4970.42 2196
4971.08 2019
4971.75 2088
4972.41 2076
4973.08 2167
4973.74 2080
4974.41 2131
4975.08 2296
4975.74 2281
4976.41 2441
4977.07 2244
4977.74 2088
4978.40 2059
4979.07 2112
4979.73 2198
4980.40 2182
4981.07 2224
4981.73 2343
4982.40 2423
4983.06 2580
4983.73 2872
4984.40 2985
4985.06 3260
4985.73 3712
4986.39 3861
4987.06 3854
4987.73 4072
4988.39 3749
4989.06 3823
4989.73 3460
4990.39 3232
4991.06 2766
4991.73 2556
4992.39 2500
4993.06 2398
4993.73 2097
4994.39 2146
4995.06 2137
4995.73 2102
4996.39 2004
4997.06 1873
4997.73 1897
4998.39 1810
4999.06 1752
4999.73 1687
5000.39 1843
5001.06 1909
5001.73 1863
5002.40 1815
5003.06 1672
5003.73 1790
5004.40 1680
5005.07 1637
5005.73 1605
5006.40 1708
5007.07 1660
5007.74 1680
5008.40 1769
5009.07 1888
5009.74 1801
5010.41 1827
5011.07 1687
5011.74 1708
5012.41 1812
5013.08 1899
5013.75 1873
5014.41 1911
5015.08 2010
5015.75 1901
5016.42 1945
5017.09 1962
5017.75 1820
5018.42 1825
5019.09 1874
5019.76 1906
5020.43 2207
5021.10 2068
5021.77 2111
5022.43 2239
5023.10 2435
5023.77 2609
5024.44 2663
5025.11 2507
5025.78 2713
5026.45 2673
5027.12 2417
5027.78 2370
5028.45 2161
5029.12 2286
5029.79 2104
5030.46 2089
5031.13 2060
5031.80 1856
5032.47 1958
5033.14 1859
5033.81 1934
5034.48 2157
5035.15 2059
5035.82 1899
5036.48 1954
5037.15 2005
5037.82 2013
5038.49 1836
5039.16 1886
5039.83 1793
5040.50 1867
5041.17 1765
5041.84 1716
5042.51 1752
5043.18 1660
5043.85 1855
5044.52 1833
5045.19 1832
5045.86 1827
5046.53 1632
5047.20 1652
5047.87 1693
5048.54 1820
5049.21 1757
5049.88 1782
5050.55 1774
5051.23 1863
5051.90 1776
5052.57 1601
5053.24 1747
5053.91 1712
5054.58 1741
5055.25 1813
5055.92 1806
5056.59 1661
5057.26 1607
5057.93 1708
5058.60 1753
5059.27 1852
5059.95 1865
5060.62 1771
5061.29 1596
5061.96 1646
5062.63 1826
5063.30 1808
5063.97 1782
5064.64 1833
5065.32 1850
5065.99 1742
5066.66 1774
5067.33 1889
5068.00 1773
5068.67 1645
5069.35 1687
5070.02 1731
5070.69 1705
5071.36 1655
5072.03 1645
5072.70 1751
5073.38 1784
5074.05 1862
5074.72 1786
5075.39 1682
5076.07 1619
5076.74 1637
5077.41 1721
5078.08 1739
5078.75 1811
5079.43 1714
5080.10 1745
5080.77 1941
5081.44 1843
5082.12 1764
5082.79 2086
5083.46 1819
5084.13 1732
5084.81 1835
5085.48 1925
5086.15 1923
5086.83 1930
5087.50 1856
5088.17 1887
5088.84 1982
5089.52 2038
5090.19 2212
5090.86 2223
5091.54 2494
5092.21 2404
5092.88 2467
5093.56 2565
5094.23 2625
5094.90 2478
5095.58 2576
5096.25 2394
5096.92 2177
5097.60 2040
5098.27 1924
5098.94 1912
5099.62 1865
5100.29 1862
5100.97 1966
5101.64 1890
5102.31 1811
5102.99 1904
5103.66 1948
5104.34 1961
5105.01 1970
5105.68 2162
5106.36 2208
5107.03 2112
5107.71 2102
5108.38 2041
5109.06 2010
5109.73 1980
5110.40 1896
5111.08 1948
5111.75 2036
5112.43 1997
5113.10 1769
5113.78 1903
5114.45 1936
5115.13 1931
5115.80 1696
5116.48 1694
5117.15 1789
5117.83 2014
5118.50 2020
5119.18 1952
5119.85 2002
5120.53 1912
5121.20 1945
5121.88 2165
5122.55 1984
5123.23 1943
5123.90 1830
5124.58 1930
5125.25 1781
5125.93 1815
5126.60 1822
5127.28 1835
5127.95 1752
5128.63 1851
5129.31 1923
5129.98 1822
5130.66 1901
5131.33 1842
5132.01 1942
5132.69 2142
5133.36 1998
5134.04 1952
5134.71 2172
5135.39 2135
5136.07 2141
5136.74 2088
5137.42 2074
5138.09 2047
5138.77 1907
5139.45 1909
5140.12 1824
5140.80 1812
5141.48 1821
5142.15 1766
5142.83 1778
5143.51 1791
5144.18 1685
5144.86 1839
5145.54 1690
5146.21 1758
5146.89 1867
5147.57 1754
5148.24 1812
5148.92 1810
5149.60 1784
5150.27 1789
5150.95 1848
5151.63 1904
5152.31 1787
5152.98 1612
5153.66 1655
5154.34 1725
5155.01 1790
5155.69 1705
5156.37 1640
5157.05 1785
5157.72 1734
5158.40 1689
5159.08 1688
5159.76 1598
5160.44 1685
5161.11 1652
5161.79 1609
5162.47 1597
5163.15 1520
5163.82 1552
5164.50 1576
5165.18 1471
5165.86 1608
5166.54 1628
5167.21 1747
5167.89 1653
5168.57 1612
5169.25 1730
5169.93 1543
5170.61 1515
5171.28 1534
5171.96 1580
5172.64 1558
5173.32 1551
5174.00 1570
5174.68 1527
5175.36 1560
5176.04 1567
5176.71 1656
5177.39 1706
5178.07 1771
5178.75 1596
5179.43 1504
5180.11 1551
5180.79 1714
5181.47 1750
5182.15 1683
5182.83 1673
5183.50 1702
5184.18 1634
5184.86 1545
5185.54 1610
5186.22 1549
5186.90 1530
5187.58 1479
5188.26 1699
5188.94 1522
5189.62 1541
5190.30 1618
5190.98 1569
5191.66 1616
5192.34 1586
5193.02 1625
5193.70 1724
5194.38 1781
5195.06 1602
5195.74 1573
5196.42 1619
5197.10 1671
5197.78 1557
5198.46 1681
5199.14 1707
5199.82 1713
5200.50 1780
5201.18 1582
5201.86 1536
5202.54 1520
5203.22 1584
5203.90 1462
5204.58 1563
5205.26 1561
5205.94 1651
5206.63 1672
5207.31 1602
5207.99 1756
5208.67 1712
5209.35 1656
5210.03 1736
5210.71 1734
5211.39 1797
5212.07 1726
5212.75 1701
5213.44 1744
5214.12 1765
5214.80 1842
5215.48 1843
5216.16 1766
5216.84 1701
5217.52 1801
5218.20 1880
5218.89 1849
5219.57 1846
5220.25 1713
5220.93 1718
5221.61 1720
5222.29 1669
5222.98 1865
5223.66 1863
5224.34 1851
5225.02 1744
5225.70 1714
5226.39 1703
5227.07 1730
5227.75 1853
5228.43 1772
5229.12 1644
5229.80 1575
5230.48 1650
5231.16 1842
5231.84 1696
5232.53 1721
5233.21 1767
5233.89 1703
5234.57 1562
5235.26 1570
5235.94 1557
5236.62 1581
5237.31 1649
5237.99 1793
5238.67 1761
5239.35 1704
5240.04 1755
5240.72 1811
5241.40 1824
5242.09 1837
5242.77 1853
5243.45 1898
5244.14 1864
5244.82 1847
5245.50 1793
5246.19 1767
5246.87 1777
5247.55 1764
5248.24 1741
5248.92 1543
5249.60 1637
5250.29 1929
5250.97 1806
5251.65 1771
5252.34 1852
5253.02 1821
5253.71 1858
5254.39 1814
5255.07 1885
5255.76 1930
5256.44 1789
5257.12 1791
5257.81 1809
5258.49 1774
5259.18 1829
5259.86 1790
5260.55 1730
5261.23 1916
5261.91 1898
5262.60 1873
5263.28 2005
5263.97 1929
5264.65 1855
5265.34 1723
5266.02 1953
5266.71 1903
5267.39 1892
5268.08 1968
5268.76 1867
5269.45 1784
5270.13 1767
5270.82 1828
5271.50 1891
5272.19 1851
5272.87 1895
5273.56 1874
5274.24 1758
5274.93 1834
5275.61 1890
5276.30 1954
5276.98 1922
5277.67 2022
5278.35 2176
5279.04 2283
5279.72 2351
5280.41 2344
5281.09 2525
5281.78 2692
5282.47 2813
5283.15 2729
5283.84 2891
5284.52 2914
5285.21 2551
5285.90 2257
5286.58 2156
5287.27 2164
5287.95 1989
5288.64 1809
5289.33 1657
5290.01 1691
5290.70 1561
5291.38 1673
5292.07 1662
5292.76 1726
5293.44 1650
5294.13 1623
5294.82 1726
5295.50 1703
5296.19 1659
5296.88 1740
5297.56 1925
5298.25 1933
5298.94 1847
5299.62 1814
5300.31 1713
5301.00 1811
5301.68 1901
5302.37 1891
5303.06 1847
5303.75 2009
5304.43 2166
5305.12 2039
5305.81 1984
5306.49 2022
5307.18 2044
5307.87 1977
5308.56 2235
5309.24 2301
5309.93 2266
5310.62 2266
5311.31 2089
5311.99 1993
5312.68 2012
5313.37 2258
5314.06 2095
5314.74 2092
5315.43 2048
5316.12 1987
5316.81 1906
5317.50 1957
5318.18 2052
5318.87 2090
5319.56 2166
5320.25 2279
5320.94 2248
5321.63 2276
5322.31 2331
5323.00 2369
5323.69 2636
5324.38 2457
5325.07 2323
5325.76 2234
5326.44 2174
5327.13 2151
5327.82 2295
5328.51 2238
5329.20 2300
5329.89 2309
5330.58 2303
5331.27 2239
5331.95 2270
5332.64 2470
5333.33 2456
5334.02 2594
5334.71 2493
5335.40 2573
5336.09 2666
5336.78 2656
5337.47 2728
5338.16 2810
5338.85 2817
5339.54 2773
5340.22 2778
5340.91 2893
5341.60 2909
5342.29 2845
5342.98 2873
5343.67 2870
5344.36 3102
5345.05 3269
5345.74 3321
5346.43 3405
5347.12 3924
5347.81 4188
5348.50 4593
5349.19 5220
5349.88 6226
5350.57 7421
5351.26 8636
5351.95 9255
5352.64 10443
5353.33 11126
5354.02 11327
5354.71 11102
5355.40 9945
5356.09 8974
5356.79 7731
5357.48 6762
5358.17 5626
5358.86 4698
5359.55 4071
5360.24 3655
5360.93 3423
5361.62 2892
5362.31 2813
5363.00 2746
5363.69 2633
5364.38 2615
5365.07 2715
5365.77 2824
5366.46 2901
5367.15 2925
5367.84 2840
5368.53 2888
5369.22 2746
5369.91 2873
5370.60 2691
5371.30 2524
5371.99 2398
5372.68 2404
5373.37 2365
5374.06 2237
5374.75 1968
5375.45 2034
5376.14 2106
5376.83 2140
5377.52 1993
5378.21 2114
5378.91 2243
5379.60 2229
5380.29 2161
5380.98 2204
5381.67 2373
5382.37 2313
5383.06 2116
5383.75 2171
5384.44 2161
5385.13 2021
5385.83 1994
5386.52 2043
5387.21 2018
5387.90 1927
5388.60 2132
5389.29 2174
5389.98 2220
5390.68 2250
5391.37 2350
5392.06 2398
5392.75 2395
5393.45 2394
5394.14 2258
5394.83 2370
5395.53 2296
5396.22 2124
5396.91 2069
5397.60 2044
5398.30 1965
5398.99 2065
5399.68 2071
5400.38 1951
5401.07 1903
5401.76 1974
5402.46 1931
5403.15 1929
5403.85 1933
5404.54 1949
5405.23 2000
5405.93 2022
5406.62 1959
5407.31 1926
5408.01 1883
5408.70 2149
5409.40 2065
5410.09 1947
5410.78 2006
5411.48 2078
5412.17 1878
5412.87 1808
5413.56 1881
5414.25 1867
5414.95 1741
5415.64 1718
5416.34 1736
5417.03 1823
5417.73 1768
5418.42 1792
5419.11 1814
5419.81 1897
5420.50 1789
5421.20 1723
5421.89 1716
5422.59 1671
5423.28 1717
5423.98 1746
5424.67 1750
5425.37 1799
5426.06 1865
5426.76 1721
5427.45 1715
5428.15 1785
5428.84 1809
5429.54 1815
5430.23 1883
5430.93 1858
5431.62 1839
5432.32 1933
5433.01 1892
5433.71 1775
5434.41 1790
5435.10 1900
5435.80 1918
5436.49 1942
5437.19 2015
5437.88 1962
5438.58 2091
5439.28 1951
5439.97 1897
5440.67 1820
5441.36 1902
5442.06 1917
5442.76 1823
5443.45 1770
5444.15 1741
5444.84 1938
5445.54 1817
5446.24 1854
5446.93 1939
5447.63 1753
5448.33 1856
5449.02 1991
5449.72 2004
5450.42 1933
5451.11 1979
5451.81 2219
5452.51 2226
5453.20 2097
5453.90 2164
5454.60 2187
5455.29 1987
5455.99 2087
5456.69 2036
5457.38 1912
5458.08 1876
5458.78 1889
5459.47 1870
5460.17 1981
5460.87 1939
5461.57 1977
5462.26 1939
5462.96 1998
5463.66 1976
5464.36 1939
5465.05 2132
5465.75 2182
5466.45 2247
5467.15 2340
5467.84 2165
5468.54 2216
5469.24 2038
5469.94 2054
5470.63 2058
5471.33 1966
5472.03 2101
5472.73 1891
5473.43 2019
5474.12 1902
5474.82 1871
5475.52 1958
5476.22 1992
5476.92 2019
5477.62 1954
5478.31 2085
5479.01 1991
5479.71 2041
5480.41 2110
5481.11 2128
5481.81 2444
5482.50 2432
5483.20 2311
5483.90 2448
5484.60 2298
5485.30 2259
5486.00 2288
5486.70 2192
5487.40 2052
5488.09 2013
5488.79 2154
5489.49 2166
5490.19 2071
5490.89 2157
5491.59 2273
5492.29 2108
5492.99 2158
5493.69 2126
5494.39 2128
5495.09 2088
5495.79 2225
5496.49 2272
5497.19 2268
5497.88 2289
5498.58 2456
5499.28 2374
5499.98 2480
5500.68 2623
5501.38 2782
5502.08 2949
5502.78 3248
5503.48 3095
5504.18 3096
5504.88 3046
5505.58 2873
5506.28 2653
5506.98 2618
5507.68 2542
5508.38 2402
5509.08 2349
5509.78 2402
5510.48 2415
5511.19 2434
5511.89 2388
5512.59 2259
5513.29 2177
5513.99 2201
5514.69 2364
5515.39 2380
5516.09 2317
5516.79 2488
5517.49 2446
5518.19 2466
5518.89 2341
5519.59 2194
5520.29 2211
5521.00 2065
5521.70 2123
5522.40 1888
5523.10 1930
5523.80 1993
5524.50 2113
5525.20 2163
5525.90 2028
5526.61 1959
5527.31 1920
5528.01 1823
5528.71 1854
5529.41 1793
5530.11 1800
5530.82 1828
5531.52 1807
5532.22 1751
5532.92 1834
5533.62 1832
5534.32 1658
5535.03 1674
5535.73 1734
5536.43 1735
5537.13 1823
5537.83 1817
5538.54 1890
5539.24 1650
5539.94 1860
5540.64 1817
5541.35 1854
5542.05 1916
5542.75 1625
5543.45 1619
5544.16 1647
5544.86 1618
5545.56 1600
5546.26 1686
5546.97 1670
5547.67 1586
5548.37 1541
5549.07 1747
5549.78 1648
5550.48 1665
5551.18 1662
5551.89 1717
5552.59 1728
5553.29 1706
5554.00 1683
5554.70 1695
5555.40 1692
5556.11 1780
5556.81 1663
5557.51 1671
5558.22 1750
5558.92 1773
5559.62 1630
5560.33 1642
5561.03 1709
5561.73 1731
5562.44 1651
5563.14 1831
5563.84 1862
5564.55 1756
5565.25 1890
5565.96 1988
5566.66 1932
5567.36 1876
5568.07 1820
5568.77 2025
5569.48 1961
5570.18 1878
5570.88 1968
5571.59 1965
5572.29 2022
5573.00 2075
5573.70 1958
5574.41 1862
5575.11 1898
5575.81 1830
5576.52 1747
5577.22 1784
5577.93 1820
5578.63 1916
5579.34 1903
5580.04 1744
5580.75 1831
5581.45 1845
5582.16 1743
5582.86 1729
5583.57 1795
5584.27 1766
5584.98 1668
5585.68 1635
5586.39 1597
5587.09 1525
5587.80 1605
5588.50 1606
5589.21 1534
5589.91 1637
5590.62 1663
5591.33 1520
5592.03 1678
5592.74 1530
5593.44 1555
5594.15 1647
5594.85 1627
5595.56 1544
5596.27 1586
5596.97 1535
5597.68 1511
5598.38 1628
5599.09 1575
5599.80 1574
5600.50 1564
5601.21 1498
5601.91 1530
5602.62 1471
5603.33 1527
5604.03 1672
5604.74 1594
5605.45 1528
5606.15 1564
5606.86 1582
5607.56 1634
5608.27 1595
5608.98 1559
5609.68 1539
5610.39 1537
5611.10 1623
5611.80 1549
5612.51 1570
5613.22 1598
5613.93 1645
5614.63 1656
5615.34 1619
5616.05 1522
5616.75 1418
5617.46 1470
5618.17 1430
5618.88 1376
5619.58 1441
5620.29 1472
5621.00 1556
5621.70 1563
5622.41 1406
5623.12 1373
5623.83 1565
5624.53 1483
5625.24 1479
5625.95 1574
5626.66 1477
5627.37 1463
5628.07 1668
5628.78 1657
5629.49 1599
5630.20 1643
5630.91 1640
5631.61 1681
5632.32 1495
5633.03 1482
5633.74 1509
5634.45 1607
5635.15 1529
5635.86 1527
5636.57 1509
5637.28 1550
5637.99 1518
5638.70 1631
5639.40 1552
5640.11 1670
5640.82 1728
5641.53 1580
5642.24 1633
5642.95 1737
5643.66 1771
5644.37 1757
5645.07 1805
5645.78 1702
5646.49 1680
5647.20 1570
5647.91 1525
5648.62 1511
5649.33 1611
5650.04 1577
5650.75 1622
5651.46 1577
5652.17 1670
5652.88 1660
5653.59 1757
5654.29 1714
5655.00 1754
5655.71 1887
5656.42 1897
5657.13 1969
5657.84 2034
5658.55 1933
5659.26 1954
5659.97 1981
5660.68 1925
5661.39 1831
5662.10 1950
5662.81 1844
5663.52 1682
5664.23 1590
5664.94 1697
5665.65 1710
5666.36 1698
5667.07 1627
5667.78 1625
5668.49 1673
5669.20 1700
5669.91 1723
5670.62 1756
5671.34 1869
5672.05 1955
5672.76 2023
5673.47 2063
5674.18 2028
5674.89 1938
5675.60 1818
5676.31 1841
5677.02 1935
5677.73 1817
5678.44 1751
5679.15 1582
5679.87 1499
5680.58 1541
5681.29 1649
5682.00 1585
5682.71 1573
5683.42 1619
5684.13 1674
5684.84 1682
5685.56 1723
5686.27 1574
5686.98 1534
5687.69 1519
5688.40 1703
5689.11 1684
5689.83 1581
5690.54 1634
5691.25 1614
5691.96 1581
5692.67 1600
5693.38 1690
5694.10 1652
5694.81 1613
5695.52 1775
5696.23 1635
5696.94 1760
5697.66 1726
5698.37 1718
5699.08 1505
5699.79 1405
5700.51 1519
5701.22 1478
5701.93 1549
5702.64 1544
5703.36 1535
5704.07 1548
5704.78 1522
5705.49 1560
5706.21 1553
5706.92 1597
5707.63 1605
5708.35 1600
5709.06 1668
5709.77 1514
5710.48 1537
5711.20 1543
5711.91 1537
5712.62 1519
5713.34 1487
5714.05 1673
5714.76 1622
5715.48 1442
5716.19 1510
5716.90 1576
5717.62 1480
5718.33 1437
5719.04 1554
5719.76 1547
5720.47 1454
5721.18 1464
5721.90 1682
5722.61 1590
5723.33 1498
5724.04 1546
5724.75 1513
5725.47 1612
5726.18 1575
5726.90 1617
5727.61 1597
5728.32 1655
5729.04 1599
5729.75 1611
5730.47 1590
5731.18 1528
5731.90 1638
5732.61 1579
5733.32 1546
5734.04 1613
5734.75 1640
5735.47 1534
5736.18 1482
5736.90 1546
5737.61 1542
5738.33 1589
5739.04 1711
5739.76 1686
5740.47 1549
5741.19 1639
5741.90 1681
5742.62 1755
5743.33 1654
5744.05 1601
5744.76 1586
5745.48 1598
5746.19 1669
5746.91 1655
5747.62 1712
5748.34 1725
5749.05 1642
5749.77 1862
5750.48 1754
5751.20 1683
5751.91 1784
5752.63 2095
5753.35 2083
5754.06 1848
5754.78 2084
5755.49 2160
5756.21 2132
5756.93 2318
5757.64 2140
5758.36 2014
5759.07 2130
5759.79 2041
5760.51 2030
5761.22 2063
5761.94 1933
5762.65 1802
5763.37 1873
5764.09 1961
5764.80 2033
5765.52 2017
5766.24 1984
5766.95 1911
5767.67 1831
5768.39 1909
5769.10 1902
5769.82 1952
5770.54 2027
5771.25 1965
5771.97 2024
5772.69 1979
5773.40 2108
5774.12 2026
5774.84 2064
5775.55 2354
5776.27 2319
5776.99 2261
5777.71 2097
5778.42 2181
5779.14 2199
5779.86 2382
5780.57 2326
5781.29 2502
5782.01 2502
5782.73 2337
5783.44 2489
5784.16 2413
5784.88 2527
5785.60 2361
5786.32 2236
5787.03 2340
5787.75 2293
5788.47 2462
5789.19 2594
5789.90 2588
5790.62 2654
5791.34 2754
5792.06 3000
5792.78 3013
5793.50 3137
5794.21 3318
5794.93 3563
5795.65 3566
5796.37 3584
5797.09 4017
5797.81 4709
5798.52 5372
5799.24 6414
5799.96 7910
5800.68 9854
5801.40 11711
5802.12 13792
5802.84 15136
5803.55 14887
5804.27 14344
5804.99 13061
5805.71 11284
5806.43 9350
5807.15 7559
5807.87 6717
5808.59 6102
5809.31 5654
5810.03 5439
5810.74 5644
5811.46 5136
5812.18 5146
5812.90 5157
5813.62 5105
5814.34 5048
5815.06 4947
5815.78 5411
5816.50 5566
5817.22 5452
5817.94 5256
5818.66 5229
5819.38 5167
5820.10 5003
5820.82 4826
5821.54 4441
5822.26 4406
5822.98 4285
5823.70 4158
5824.42 4018
5825.14 3918
5825.86 3714
5826.58 3606
5827.30 3617
5828.02 3447
5828.74 3136
5829.46 3012
5830.18 3102
5830.90 2921
5831.62 2980
5832.34 2874
5833.06 2967
5833.78 2740
5834.50 2627
5835.23 2608
5835.95 2656
5836.67 2429
5837.39 2563
5838.11 2529
5838.83 2497
5839.55 2577
5840.27 2513
5840.99 2583
5841.71 2441
5842.44 2611
5843.16 2481
5843.88 2311
5844.60 2267
5845.32 2306
5846.04 2270
5846.76 2291
5847.49 2196
5848.21 2238
5848.93 2146
5849.65 2033
5850.37 2167
5851.09 2154
5851.82 2194
5852.54 2105
5853.26 2240
5853.98 2335
5854.70 2073
5855.43 2086
5856.15 2130
5856.87 2069
5857.59 2072
5858.31 2242
5859.04 2245
5859.76 2208
5860.48 2184
5861.20 2108
5861.93 2163
5862.65 2122
5863.37 2041
5864.09 2304
5864.82 2248
5865.54 2293
5866.26 2214
5866.98 2169
5867.71 2158
5868.43 2177
5869.15 2031
5869.87 2192
5870.60 2166
5871.32 2049
5872.04 2089
5872.77 2135
5873.49 2154
5874.21 2051
5874.94 2092
5875.66 2098
5876.38 2205
5877.11 2264
5877.83 2270
5878.55 2258
5879.28 2248
5880.00 2098
5880.72 2037
5881.45 2063
5882.17 2156
5882.89 2098
5883.62 1998
5884.34 1977
5885.07 2044
5885.79 2072
5886.51 2080
5887.24 2091
5887.96 2215
5888.69 2223
5889.41 2228
5890.13 2007
5890.86 1993
5891.58 1981
5892.31 1876
5893.03 1838
5893.76 1786
5894.48 1951
5895.20 1905
5895.93 1855
5896.65 1887
5897.38 1892
5898.10 1887
5898.83 1799
5899.55 1856
5900.28 1859
5901.00 2047
5901.73 1833
5902.45 1829
5903.18 1703
5903.90 1671
5904.63 1755
5905.35 1683
5906.08 1741
5906.80 1664
5907.53 1688
5908.25 1671
5908.98 1694
5909.70 1668
5910.43 1694
5911.15 1690
5911.88 1722
5912.60 1565
5913.33 1577
5914.06 1503
5914.78 1610
5915.51 1620
5916.23 1492
5916.96 1431
5917.68 1581
5918.41 1564
5919.14 1504
5919.86 1494
5920.59 1536
5921.31 1674
5922.04 1640
5922.77 1594
5923.49 1570
5924.22 1570
5924.95 1522
5925.67 1718
5926.40 1566
5927.12 1485
5927.85 1606
5928.58 1678
5929.30 1544
5930.03 1511
5930.76 1592
5931.48 1592
5932.21 1721
5932.94 1756
5933.66 1607
5934.39 1628
5935.12 1855
5935.85 2016
5936.57 2041
5937.30 2066
5938.03 2157
5938.75 2181
5939.48 2280
5940.21 2237
5940.94 2080
5941.66 2116
5942.39 1954
5943.12 1960
5943.85 1856
5944.57 1791
5945.30 1753
5946.03 1702
5946.76 1649
5947.48 1618
5948.21 1628
5948.94 1549
5949.67 1591
5950.39 1694
5951.12 1614
5951.85 1724
5952.58 1686
5953.31 1693
5954.03 1767
5954.76 1784
5955.49 1751
5956.22 1693
5956.95 1665
5957.68 1784
5958.40 1707
5959.13 1746
5959.86 1732
5960.59 1803
5961.32 1857
5962.05 1910
5962.77 1824
5963.50 1879
5964.23 1706
5964.96 1919
5965.69 1981
5966.42 1812
5967.15 1818
5967.88 1900
5968.61 2082
5969.33 2052
5970.06 2091
5970.79 2145
5971.52 2087
5972.25 2016
5972.98 1973
5973.71 2012
5974.44 1901
5975.17 1937
5975.90 1829
5976.63 1857
5977.36 1914
5978.09 1955
5978.82 1985
5979.54 2052
5980.27 2001
5981.00 1992
5981.73 2077
5982.46 2137
5983.19 2016
5983.92 2077
5984.65 2085
5985.38 2203
5986.11 2211
5986.84 2104
5987.57 2068
5988.30 2067
5989.03 2200
5989.76 2040
5990.49 1964
5991.23 2058
5991.96 2233
5992.69 2179
5993.42 2205
5994.15 2170
5994.88 2177
5995.61 2100
5996.34 2282
5997.07 2209
5997.80 2252
5998.53 2193
5999.26 2323
5999.99 2382
6000.72 2319
6001.45 2433
6002.19 2385
6002.92 2374
6003.65 2237
6004.38 2207
6005.11 2158
6005.84 2132
6006.57 2160
6007.30 2253
6008.04 2269
6008.77 2514
6009.50 2625
6010.23 2925
6010.96 3317
6011.69 3782
6012.42 4148
6013.16 4382
6013.89 4437
6014.62 4692
6015.35 4750
6016.08 4709
6016.82 4507
6017.55 4311
6018.28 3969
6019.01 3583
6019.74 3262
6020.48 2930
6021.21 2708
6021.94 2479
6022.67 2217
6023.40 2157
6024.14 2151
6024.87 2035
6025.60 1881
6026.33 1836
6027.07 1976
6027.80 1845
6028.53 1824
6029.27 1813
6030.00 1762
6030.73 1784
6031.46 1770
6032.20 1694
6032.93 1741
6033.66 1735
6034.40 1653
6035.13 1622
6035.86 1712
6036.59 1692
6037.33 1645
6038.06 1643
6038.79 1775
6039.53 1712
6040.26 1744
6040.99 1722
6041.73 1879
6042.46 1955
6043.19 1822
6043.93 1743
6044.66 1928
6045.40 2022
6046.13 1941
6046.86 2008
6047.60 1884
6048.33 1880
6049.06 1854
6049.80 1874
6050.53 1894
6051.27 1942
6052.00 1841
6052.73 1888
6053.47 1835
6054.20 1902
6054.94 1896
6055.67 1841
6056.41 1738
6057.14 1892
6057.87 1756
6058.61 1800
6059.34 1843
6060.08 1792
6060.81 1873
6061.55 1800
6062.28 1841
6063.02 1843
6063.75 1780
6064.49 1781
6065.22 1765
6065.96 1722
6066.69 1827
6067.43 1798
6068.16 1794
6068.90 1734
6069.63 1709
6070.37 1653
6071.10 1689
6071.84 1871
6072.57 1658
6073.31 1582
6074.04 1628
6074.78 1779
6075.51 1713
6076.25 1651
6076.98 1616
6077.72 1751
6078.46 1688
6079.19 1589
6079.93 1571
6080.66 1538
6081.40 1692
6082.13 1606
6082.87 1639
6083.61 1670
6084.34 1640
6085.08 1505
6085.81 1506
6086.55 1428
6087.29 1404
6088.02 1506
6088.76 1648
6089.50 1538
6090.23 1546
6090.97 1527
6091.71 1599
6092.44 1535
6093.18 1644
6093.92 1616
6094.65 1504
6095.39 1616
6096.13 1499
6096.86 1499
6097.60 1530
6098.34 1567
6099.07 1516
6099.81 1519
6100.55 1531
6101.28 1562
6102.02 1595
6102.76 1648
6103.49 1644
6104.23 1638
6104.97 1595
6105.71 1477
6106.44 1508
6107.18 1436
6107.92 1508
6108.66 1571
6109.39 1492
6110.13 1570
6110.87 1536
6111.61 1489
6112.34 1554
6113.08 1773
6113.82 1676
6114.56 1580
6115.30 1599
6116.03 1544
6116.77 1602
6117.51 1521
6118.25 1472
6118.99 1565
6119.72 1720
6120.46 1677
6121.20 1578
6121.94 1663
6122.68 1701
6123.42 1713
6124.15 1751
6124.89 1736
6125.63 1748
6126.37 1725
6127.11 1770
6127.85 1694
6128.59 1712
6129.32 1758
6130.06 1711
6130.80 1770
6131.54 1839
6132.28 1757
6133.02 1726
6133.76 1730
6134.50 1713
6135.24 1684
6135.97 1727
6136.71 1684
6137.45 1728
6138.19 1721
6138.93 1858
6139.67 1679
6140.41 1716
6141.15 1855
6141.89 1784
6142.63 1742
6143.37 1742
6144.11 1809
6144.85 1775
6145.59 1658
6146.33 1612
6147.07 1668
6147.81 1757
6148.55 1711
6149.29 1754
6150.03 1777
6150.77 1778
6151.51 1760
6152.25 1828
6152.99 1747
6153.73 1770
6154.47 1876
6155.21 1873
6155.95 1787
6156.69 1760
6157.43 1842
6158.17 1754
6158.91 1819
6159.65 1879
6160.39 1851
6161.13 1833
6161.87 1853
6162.61 1920
6163.35 1890
6164.10 1872
6164.84 1838
6165.58 2051
6166.32 2178
6167.06 2127
6167.80 2269
6168.54 2214
6169.28 2357
6170.02 2497
6170.76 2534
6171.51 2410
6172.25 2317
6172.99 2358
6173.73 2268
6174.47 2333
6175.21 2349
6175.95 2272
6176.70 2232
6177.44 2035
6178.18 1952
6178.92 2025
6179.66 2102
6180.41 2153
6181.15 2131
6181.89 2329
6182.63 2301
6183.37 2171
6184.11 2218
6184.86 2295
6185.60 2304
6186.34 2355
6187.08 2348
6187.83 2294
6188.57 2297
6189.31 2285
6190.05 2212
6190.80 2295
6191.54 2417
6192.28 2361
6193.02 2353
6193.77 2399
6194.51 2570
6195.25 2603
6195.99 2600
6196.74 2804
6197.48 2777
6198.22 2824
6198.97 2592
6199.71 2671
6200.45 2776
6201.19 2692
6201.94 2754
6202.68 2720
6203.42 2778
6204.17 2902
6204.91 3098
6205.65 3271
6206.40 3670
6207.14 4214
6207.88 5125
6208.63 6234
6209.37 7698
6210.11 9243
6210.86 10490
6211.60 11504
6212.35 11670
6213.09 11860
6213.83 10994
6214.58 10159
6215.32 9004
6216.06 7944
6216.81 6575
6217.55 5540
6218.30 4738
6219.04 4249
6219.79 3949
6220.53 3523
6221.27 3310
6222.02 3079
6222.76 3061
6223.51 3202
6224.25 3420
6225.00 3600
6225.74 3789
6226.49 4027
6227.23 4239
6227.97 4295
6228.72 4317
6229.46 4167
6230.21 3796
6230.95 3510
6231.70 3231
6232.44 2955
6233.19 2755
6233.93 2674
6234.68 2597
6235.42 2431
6236.17 2457
6236.91 2446
6237.66 2586
6238.40 2468
6239.15 2623
6239.90 2668
6240.64 2655
6241.39 2773
6242.13 2735
6242.88 2557
6243.62 2631
6244.37 2715
6245.11 2846
6245.86 2642
6246.61 2673
6247.35 2662
6248.10 2746
6248.84 2784
6249.59 2790
6250.34 2797
6251.08 2924
6251.83 2927
6252.57 2954
6253.32 2883
6254.07 2900
6254.81 2895
6255.56 2863
6256.30 2718
6257.05 2724
6257.80 2704
6258.54 2862
6259.29 2724
6260.04 2699
6260.78 2843
6261.53 2654
6262.28 2681
6263.02 2676
6263.77 2673
6264.52 2739
6265.26 2791
6266.01 2910
6266.76 3149
6267.51 3483
6268.25 3769
6269.00 4589
6269.75 5138
6270.49 5333
6271.24 5757
6271.99 5786
6272.74 5968
6273.48 5811
6274.23 5161
6274.98 4848
6275.73 4661
6276.47 4336
6277.22 4256
6277.97 4142
6278.72 4125
6279.46 4042
6280.21 4072
6280.96 3970
6281.71 3604
6282.46 3341
6283.20 3326
6283.95 2969
6284.70 2895
6285.45 2902
6286.20 2714
6286.94 2447
6287.69 2393
6288.44 2473
6289.19 2612
6289.94 2677
6290.69 2847
6291.43 2914
6292.18 2900
6292.93 3049
6293.68 3081
6294.43 3125
6295.18 3085
6295.93 3045
6296.68 3007
6297.42 2915
6298.17 2795
6298.92 2656
6299.67 2632
6300.42 2530
6301.17 2460
6301.92 2393
6302.67 2448
6303.42 2297
6304.17 2260
6304.91 2207
6305.66 2225
6306.41 2269
6307.16 2122
6307.91 2203
6308.66 2263
6309.41 2252
6310.16 2256
6310.91 2315
6311.66 2344
6312.41 2435
6313.16 2352
6313.91 2386
6314.66 2287
6315.41 2429
6316.16 2431
6316.91 2507
6317.66 2539
6318.41 2370
6319.16 2306
6319.91 2319
6320.66 2307
6321.41 2312
6322.16 2165
6322.91 2151
6323.66 2269
6324.41 2198
6325.16 2202
6325.91 2126
6326.66 2021
6327.41 2070
6328.16 1884
6328.91 1966
6329.67 2008
6330.42 1841
6331.17 1815
6331.92 1849
6332.67 2066
6333.42 1956
6334.17 1818
6334.92 1920
6335.67 1962
6336.42 1989
6337.18 1902
6337.93 1822
6338.68 1721
6339.43 1723
6340.18 1867
6340.93 1996
6341.68 1856
6342.44 1808
6343.19 1823
6343.94 1855
6344.69 1867
6345.44 1800
6346.19 1965
6346.95 1948
6347.70 1959
6348.45 1972
6349.20 1931
6349.95 1910
6350.70 1942
6351.46 1928
6352.21 1841
6352.96 1904
6353.71 1915
6354.47 1936
6355.22 2089
6355.97 2100
6356.72 2110
6357.47 2030
6358.23 1793
6358.98 1915
6359.73 1853
6360.48 1883
6361.24 1916
6361.99 1799
6362.74 1780
6363.50 1847
6364.25 1738
6365.00 1703
6365.75 1924
6366.51 1912
6367.26 1843
6368.01 1937
6368.77 1914
6369.52 1768
6370.27 1785
6371.03 1796
6371.78 1920
6372.53 1932
6373.29 1918
6374.04 1988
6374.79 1913
6375.55 1794
6376.30 1758
6377.05 1759
6377.81 1810
6378.56 1780
6379.31 1769
6380.07 1785
6380.82 1782
6381.57 1775
6382.33 1916
6383.08 1856
6383.84 1790
6384.59 1801
6385.34 1845
6386.10 1780
6386.85 1834
6387.61 1814
6388.36 1758
6389.12 1968
6389.87 2023
6390.62 2207
6391.38 2113
6392.13 2260
6392.89 2297
6393.64 2229
6394.40 2274
6395.15 2238
6395.91 2025
6396.66 1879
6397.42 1937
6398.17 1898
6398.92 1850
6399.68 1611
6400.43 1510
6401.19 1604
6401.94 1676
6402.70 1509
6403.45 1520
6404.21 1571
6404.97 1537
6405.72 1555
6406.48 1523
6407.23 1578
6407.99 1536
6408.74 1543
6409.50 1616
6410.25 1592
6411.01 1654
6411.76 1635
6412.52 1572
6413.28 1565
6414.03 1614
6414.79 1601
6415.54 1560
6416.30 1697
6417.05 1646
6417.81 1703
6418.57 1623
6419.32 1545
6420.08 1484
6420.83 1415
6421.59 1495
6422.35 1511
6423.10 1629
6423.86 1494
6424.62 1568
6425.37 1501
6426.13 1569
6426.89 1563
6427.64 1590
6428.40 1557
6429.16 1657
6429.91 1641
6430.67 1725
6431.43 1633
6432.18 1581
6432.94 1561
6433.70 1626
6434.45 1600
6435.21 1515
6435.97 1520
6436.72 1606
6437.48 1544
6438.24 1550
6439.00 1536
6439.75 1493
6440.51 1615
6441.27 1491
6442.02 1459
6442.78 1512
6443.54 1625
6444.30 1666
6445.05 1584
6445.81 1447
6446.57 1449
6447.33 1415
6448.09 1508
6448.84 1466
6449.60 1445
6450.36 1360
6451.12 1511
6451.87 1651
6452.63 1568
6453.39 1462
6454.15 1595
6454.91 1604
6455.67 1598
6456.42 1601
6457.18 1553
6457.94 1535
6458.70 1587
6459.46 1508
6460.22 1401
6460.97 1526
6461.73 1530
6462.49 1473
6463.25 1595
6464.01 1509
6464.77 1498
6465.53 1416
6466.28 1368
6467.04 1386
6467.80 1442
6468.56 1532
6469.32 1418
6470.08 1441
6470.84 1481
6471.60 1370
6472.36 1359
6473.12 1341
6473.88 1397
6474.63 1414
6475.39 1417
6476.15 1537
6476.91 1466
6477.67 1429
6478.43 1427
6479.19 1491
6479.95 1589
6480.71 1642
6481.47 1496
6482.23 1517
6482.99 1573
6483.75 1596
6484.51 1568
6485.27 1440
6486.03 1498
6486.79 1495
6487.55 1493
6488.31 1610
6489.07 1515
6489.83 1465
6490.59 1440
6491.35 1571
6492.11 1593
6492.87 1611
6493.63 1505
6494.39 1545
6495.15 1598
6495.91 1677
6496.67 1668
6497.43 1660
6498.20 1801
6498.96 1646
6499.72 1684
6500.48 1696
6501.24 1806
6502.00 1750
6502.76 1752
6503.52 1770
6504.28 1738
6505.04 1809
6505.80 1764
6506.57 1739
6507.33 1708
6508.09 1702
6508.85 1797
6509.61 1817
6510.37 1836
6511.13 1955
6511.90 1832
6512.66 1846
6513.42 1835
6514.18 1869
6514.94 1993
6515.70 2015
6516.47 1795
6517.23 1964
6517.99 1919
6518.75 1856
6519.51 1913
6520.28 1984
6521.04 2061
6521.80 1953
6522.56 2092
6523.32 2328
6524.09 2479
6524.85 2759
6525.61 2843
6526.37 3031
6527.13 3165
6527.90 3210
6528.66 3232
6529.42 3254
6530.18 3318
6530.95 3085
6531.71 3078
6532.47 3095
6533.24 2884
6534.00 2930
6534.76 2841
6535.52 3005
6536.29 3098
6537.05 3196
6537.81 3436
6538.58 3476
6539.34 3463
6540.10 3376
6540.87 3104
6541.63 3023
6542.39 2834
6543.16 2805
6543.92 2473
6544.68 2383
6545.45 2170
6546.21 2018
6546.97 1984
6547.74 1812
6548.50 1832
6549.26 1886
6550.03 1964
6550.79 1907
6551.55 1844
6552.32 1850
6553.08 1857
6553.85 1897
6554.61 2094
6555.37 2047
6556.14 1832
6556.90 1928
6557.67 1923
6558.43 1909
6559.20 1912
6559.96 1907
6560.72 1963
6561.49 2042
6562.25 2040
6563.02 2093
6563.78 2197
6564.55 2181
6565.31 2269
6566.08 2318
6566.84 2268
6567.61 2266
6568.37 2312
6569.13 2135
6569.90 2199
6570.66 2265
6571.43 2128
6572.19 2138
6572.96 2081
6573.72 2083
6574.49 2004
6575.26 2130
6576.02 2135
6576.79 2285
6577.55 2200
6578.32 2169
6579.08 2286
6579.85 2344
6580.61 2240
6581.38 2272
6582.14 2176
6582.91 2052
6583.68 2251
6584.44 2271
6585.21 2364
6585.97 2332
6586.74 2358
6587.50 2271
6588.27 2267
6589.04 2329
6589.80 2360
6590.57 2542
6591.33 2707
6592.10 2960
6592.87 3312
6593.63 3497
6594.40 3682
6595.17 3903
6595.93 4021
6596.70 4031
6597.47 3959
6598.23 3754
6599.00 3609
6599.77 3450
6600.53 3130
6601.30 3023
6602.07 2880
6602.83 2436
6603.60 2316
6604.37 2331
6605.13 2187
6605.90 2053
6606.67 2067
6607.43 2092
6608.20 2075
6608.97 2022
6609.74 2010
6610.50 1990
6611.27 1965
6612.04 1952
6612.80 1904
6613.57 1953
6614.34 1939
6615.11 1926
6615.87 1991
6616.64 1951
6617.41 2039
6618.18 1975
6618.95 2072
6619.71 2066
6620.48 2008
6621.25 2118
6622.02 2243
6622.78 2307
6623.55 2369
6624.32 2375
6625.09 2461
6625.86 2344
6626.63 2138
6627.39 2197
6628.16 2122
6628.93 2152
6629.70 2170
6630.47 2273
6631.24 2245
6632.00 2321
6632.77 2520
6633.54 2812
6634.31 3035
6635.08 3576
6635.85 4020
6636.62 4297
6637.38 4215
6638.15 4449
6638.92 4377
6639.69 4194
6640.46 3977
6641.23 3431
6642.00 3105
6642.77 2851
6643.54 2640
6644.31 2365
6645.08 2175
6645.84 2018
6646.61 2000
6647.38 1995
6648.15 1952
6648.92 1932
6649.69 1928
6650.46 1954
6651.23 1994
6652.00 2068
6652.77 1990
6653.54 2045
6654.31 1926
6655.08 1900
6655.85 1985
6656.62 1897
6657.39 1803
6658.16 1957
6658.93 1887
6659.70 1806
6660.47 1685
6661.24 1696
6662.01 1751
6662.78 1703
6663.55 1813
6664.32 1823
6665.09 1811
6665.86 1844
6666.63 1771
6667.40 1657
6668.17 1740
6668.94 1824
6669.72 1834
6670.49 1800
6671.26 1764
6672.03 1732
6672.80 1752
6673.57 1735
6674.34 1783
6675.11 1773
6675.88 1774
6676.65 1831
6677.42 1922
6678.20 1831
6678.97 1633
6679.74 1589
6680.51 1649
6681.28 1651
6682.05 1670
6682.82 1684
6683.60 1718
6684.37 1639
6685.14 1744
6685.91 1850
6686.68 1609
6687.45 1630
6688.23 1630
6689.00 1620
6689.77 1698
6690.54 1707
6691.31 1754
6692.08 1755
6692.86 1670
6693.63 1573
6694.40 1675
6695.17 1673
6695.95 1543
6696.72 1624
6697.49 1660
6698.26 1595
6699.03 1661
6699.81 1630
6700.58 1639
6701.35 1562
6702.12 1548
6702.90 1649
6703.67 1690
6704.44 1557
6705.22 1573
6705.99 1617
6706.76 1551
6707.53 1477
6708.31 1561
6709.08 1636
6709.85 1452
6710.63 1542
6711.40 1507
6712.17 1521
6712.94 1552
6713.72 1624
6714.49 1406
6715.26 1469
6716.04 1568
6716.81 1561
6717.58 1470
6718.36 1460
6719.13 1417
6719.91 1506
6720.68 1425
6721.45 1529
6722.23 1391
6723.00 1498
6723.77 1569
6724.55 1449
6725.32 1423
6726.10 1454
6726.87 1437
6727.64 1389
6728.42 1361
6729.19 1329
6729.97 1411
6730.74 1455
6731.51 1373
6732.29 1439
6733.06 1335
6733.84 1294
6734.61 1252
6735.39 1275
6736.16 1394
6736.94 1386
6737.71 1405
6738.49 1311
6739.26 1255
6740.03 1338
6740.81 1427
6741.58 1402
6742.36 1419
6743.13 1393
6743.91 1447
6744.68 1369
6745.46 1306
6746.23 1364
6747.01 1385
6747.78 1412
6748.56 1308
6749.34 1380
6750.11 1454
6750.89 1456
6751.66 1494
6752.44 1416
6753.21 1447
6753.99 1350
6754.76 1347
6755.54 1494
6756.31 1458
6757.09 1393
6757.87 1495
6758.64 1366
6759.42 1428
6760.19 1364
6760.97 1362
6761.75 1444
6762.52 1382
6763.30 1385
6764.07 1369
6764.85 1469
6765.63 1456
6766.40 1433
6767.18 1664
6767.96 1636
6768.73 1533
6769.51 1432
6770.28 1438
6771.06 1445
6771.84 1454
6772.61 1269
6773.39 1409
6774.17 1417
6774.94 1363
6775.72 1281
6776.50 1327
6777.27 1269
6778.05 1338
6778.83 1423
6779.61 1525
6780.38 1506
6781.16 1514
6781.94 1512
6782.71 1554
6783.49 1544
6784.27 1479
6785.05 1637
6785.82 1647
6786.60 1556
6787.38 1548
6788.16 1491
6788.93 1424
6789.71 1394
6790.49 1388
6791.27 1302
6792.04 1264
6792.82 1278
6793.60 1260
6794.38 1365
6795.16 1271
6795.93 1322
6796.71 1413
6797.49 1431
6798.27 1393
6799.05 1344
6799.82 1424
6800.60 1329
6801.38 1267
6802.16 1318
6802.94 1396
6803.72 1495
6804.49 1446
6805.27 1406
6806.05 1545
6806.83 1509
6807.61 1489
6808.39 1481
6809.17 1541
6809.94 1533
6810.72 1520
6811.50 1406
6812.28 1434
6813.06 1460
6813.84 1354
6814.62 1400
6815.40 1549
6816.18 1443
6816.96 1509
6817.73 1521
6818.51 1448
6819.29 1411
6820.07 1424
6820.85 1514
6821.63 1534
6822.41 1504
6823.19 1445
6823.97 1496
6824.75 1499
6825.53 1367
6826.31 1383
6827.09 1373
6827.87 1379
6828.65 1301
6829.43 1320
6830.21 1383
6830.99 1383
6831.77 1318
6832.55 1405
6833.33 1487
6834.11 1390
6834.89 1442
6835.67 1414
6836.45 1452
6837.23 1384
6838.01 1399
6838.79 1431
6839.57 1388
6840.35 1345
6841.13 1241
6841.91 1228
6842.69 1385
6843.47 1366
6844.25 1362
6845.04 1231
6845.82 1361
6846.60 1274
6847.38 1193
6848.16 1283
6848.94 1370
6849.72 1469
6850.50 1710
6851.28 1783
6852.06 1926
6852.85 2000
6853.63 1983
6854.41 2124
6855.19 2065
6855.97 2032
6856.75 1987
6857.53 1861
6858.32 1737
6859.10 1561
6859.88 1500
6860.66 1535
6861.44 1398
6862.22 1378
6863.01 1454
6863.79 1470
6864.57 1570
6865.35 1431
6866.13 1492
6866.92 1457
6867.70 1535
6868.48 1572
6869.26 1556
6870.04 1574
6870.83 1514
6871.61 1361
6872.39 1368
6873.17 1433
6873.96 1417
6874.74 1266
6875.52 1241
6876.30 1235
6877.09 1371
6877.87 1272
6878.65 1394
6879.43 1482
6880.22 1504
6881.00 1470
6881.78 1475
6882.56 1507
6883.35 1430
6884.13 1512
6884.91 1612
6885.70 1570
6886.48 1618
6887.26 1544
6888.05 1530
6888.83 1616
6889.61 1667
6890.40 1656
6891.18 1637
6891.96 1692
6892.75 1600
6893.53 1561
6894.31 1602
6895.10 1459
6895.88 1571
6896.67 1546
6897.45 1546
6898.23 1582
6899.02 1589
6899.80 1661
6900.58 1537
6901.37 1609
6902.15 1604
6902.94 1609
6903.72 1561
6904.50 1651
6905.29 1712
6906.07 1543
6906.86 1510
6907.64 1590
6908.43 1552
6909.21 1537
6910.00 1453
6910.78 1542
6911.56 1492
6912.35 1441
6913.13 1371
6913.92 1385
6914.70 1457
6915.49 1360
6916.27 1463
6917.06 1366
6917.84 1451
6918.63 1386
6919.41 1470
6920.20 1603
6920.98 1481
6921.77 1517
6922.55 1550
6923.34 1576
6924.12 1545
6924.91 1605
6925.69 1653
6926.48 1668
6927.26 1540
6928.05 1562
6928.84 1542
6929.62 1600
6930.41 1558
6931.19 1515
6931.98 1485
6932.76 1449
6933.55 1426
6934.34 1436
6935.12 1647
6935.91 1554
6936.69 1497
6937.48 1547
6938.27 1514
6939.05 1513
6939.84 1555
6940.62 1660
6941.41 1664
6942.20 1724
6942.98 1666
6943.77 1765
6944.56 1711
6945.34 1775
6946.13 1845
6946.92 1943
6947.70 1936
6948.49 2124
6949.28 2173
6950.06 2240
6950.85 2134
6951.64 2262
6952.42 2278
6953.21 2302
6954.00 2105
6954.78 2035
6955.57 2159
6956.36 2026
6957.15 2015
6957.93 2054
6958.72 2027
6959.51 2215
6960.29 2124
6961.08 2222
6961.87 2193
6962.66 2255
6963.44 2286
6964.23 2375
6965.02 2245
6965.81 2194
6966.59 2267
6967.38 2320
6968.17 2445
6968.96 2440
6969.75 2367
6970.53 2436
6971.32 2566
6972.11 2576
6972.90 2424
6973.69 2626
6974.47 2651
6975.26 2646
6976.05 2711
6976.84 2609
6977.63 2650
6978.42 2494
6979.20 2507
6979.99 2612
6980.78 2551
6981.57 2632
6982.36 2861
6983.15 3117
6983.94 3328
6984.72 3724
6985.51 4302
6986.30 5289
6987.09 6061
6987.88 6569
6988.67 7275
6989.46 7933
6990.25 8120
6991.04 7861
6991.82 7710
6992.61 7020
6993.40 6442
6994.19 5626
6994.98 4837
6995.77 4484
6996.56 4061
6997.35 3882
6998.14 3875
6998.93 3973
6999.72 4683
7000.51 5053
7001.30 5736
7002.09 6576
7002.88 6824
7003.67 6946
7004.46 6771
7005.25 6336
7006.04 5848
7006.83 5191
7007.62 4536
7008.41 3944
7009.20 3402
7009.99 2999
7010.78 2674
7011.57 2713
7012.36 2684
7013.15 2440
7013.94 2585
7014.73 2719
7015.52 2925
7016.31 3169
7017.10 3087
7017.89 3240
7018.68 3138
7019.47 3081
7020.26 2902
7021.05 2765
7021.84 2636
7022.64 2427
7023.43 2305
7024.22 2431
7025.01 2339
7025.80 2410
7026.59 2405
7027.38 2440
7028.17 2591
7028.96 2422
7029.75 2616
7030.55 2746
7031.34 2838
7032.13 2773
7032.92 2676
7033.71 2532
7034.50 2388
7035.29 2206
7036.09 2226
7036.88 2275
7037.67 2152
7038.46 2111
7039.25 2235
7040.05 2380
7040.84 2281
7041.63 2316
7042.42 2491
7043.21 2551
7044.01 2625
7044.80 2530
7045.59 2698
7046.38 2657
7047.17 2653
7047.97 2681
7048.76 2705
7049.55 2705
7050.34 2788
7051.14 2760
7051.93 2827
7052.72 2991
7053.51 2938
7054.31 2847
7055.10 2869
7055.89 2686
7056.68 2468
7057.48 2347
7058.27 2230
7059.06 2236
7059.86 2375
7060.65 2452
7061.44 2370
7062.24 2406
7063.03 2315
7063.82 2325
7064.61 2351
7065.41 2406
7066.20 2391
7066.99 2386
7067.79 2306
7068.58 2291
7069.37 2284
7070.17 2280
7070.96 2252
7071.76 2407
7072.55 2344
7073.34 2341
7074.14 2396
7074.93 2330
7075.72 2406
7076.52 2293
7077.31 2220
7078.11 2263
7078.90 2242
7079.69 2243
7080.49 2226
7081.28 2160
7082.08 2225
7082.87 2320
7083.67 2426
7084.46 2503
7085.25 2620
7086.05 2651
7086.84 2985
7087.64 3350
7088.43 3867
7089.23 4640
7090.02 5110
7090.82 5412
7091.61 5566
7092.41 5383
7093.20 4956
7094.00 4493
7094.79 3921
7095.59 3519
7096.38 3094
7097.18 2763
7097.97 2446
7098.77 2279
7099.56 2134
7100.36 1967
7101.15 1942
7101.95 1807
7102.74 1801
7103.54 1904
7104.33 2002
7105.13 1917
7105.92 1943
7106.72 2111
7107.52 1975
7108.31 1958
7109.11 1777
7109.90 1741
7110.70 1784
7111.49 1660
7112.29 1601
7113.09 1536
7113.88 1573
7114.68 1641
7115.47 1621
7116.27 1705
7117.07 1767
7117.86 1589
7118.66 1774
7119.45 1876
7120.25 1805
7121.05 1725
7121.84 1648
7122.64 1661
7123.44 1670
7124.23 1625
7125.03 1602
7125.83 1531
7126.62 1662
7127.42 1666
7128.22 1654
7129.01 1595
7129.81 1613
7130.61 1694
7131.40 1705
7132.20 1658
7133.00 1670
7133.80 1646
7134.59 1633
7135.39 1530
7136.19 1666
7136.98 1603
7137.78 1588
7138.58 1668
7139.38 1456
7140.17 1471
7140.97 1556
7141.77 1577
7142.57 1604
7143.36 1506
7144.16 1680
7144.96 1623
7145.76 1631
7146.56 1692
7147.35 1543
7148.15 1644
7148.95 1499
7149.75 1473
7150.55 1533
7151.34 1548
7152.14 1611
7152.94 1512
7153.74 1540
7154.54 1642
7155.33 1551
7156.13 1573
7156.93 1488
7157.73 1486
7158.53 1573
7159.33 1607
7160.13 1558
7160.92 1528
7161.72 1662
7162.52 1544
7163.32 1540
7164.12 1489
7164.92 1514
7165.72 1502
7166.52 1551
7167.31 1545
7168.11 1467
7168.91 1469
7169.71 1453
7170.51 1499
7171.31 1495
7172.11 1361
7172.91 1431
7173.71 1403
7174.51 1472
7175.31 1475
7176.11 1446
7176.91 1359
7177.71 1373
7178.51 1340
7179.31 1386
7180.10 1283
7180.90 1266
7181.70 1346
7182.50 1421
7183.30 1242
7184.10 1335
7184.90 1355
7185.70 1353
7186.50 1328
7187.30 1335
7188.10 1301
7188.90 1428
7189.70 1401
7190.50 1359
7191.31 1246
7192.11 1263
7192.91 1340
7193.71 1258
7194.51 1270
7195.31 1289
7196.11 1291
7196.91 1268
7197.71 1421
7198.51 1369
7199.31 1353
7200.11 1355
7200.91 1382
7201.71 1446
7202.51 1453
7203.32 1267
7204.12 1218
7204.92 1271
7205.72 1280
7206.52 1275
7207.32 1352
7208.12 1298
7208.92 1187
7209.73 1213
7210.53 1292
7211.33 1244
7212.13 1135
7212.93 1159
7213.73 1228
7214.53 1215
7215.34 1194
7216.14 1200
7216.94 1202
7217.74 1205
7218.54 1239
7219.34 1217
7220.15 1196
7220.95 1244
7221.75 1193
7222.55 1198
7223.35 1148
7224.16 1212
7224.96 1112
7225.76 1113
7226.56 1186
7227.37 1205
7228.17 1223
7228.97 1274
7229.77 1257
7230.58 1186
7231.38 1127
7232.18 1128
7232.98 1205
7233.79 1236
7234.59 1173
7235.39 1237
7236.19 1195
7237.00 1177
7237.80 1238
7238.60 1311
7239.41 1264
7240.21 1240
7241.01 1285
7241.82 1319
7242.62 1204
7243.42 1180
7244.23 1132
7245.03 1253
7245.83 1261
7246.64 1180
7247.44 1246
7248.24 1141
7249.05 1162
7249.85 1198
7250.65 1121
7251.46 1155
7252.26 1199
7253.06 1144
7253.87 1230
7254.67 1107
7255.48 1150
7256.28 1152
7257.08 1199
7257.89 1119
7258.69 1191
7259.50 1255
7260.30 1248
7261.10 1280
7261.91 1269
7262.71 1247
7263.52 1229
7264.32 1226
7265.13 1143
7265.93 1147
7266.73 1158
7267.54 1143
7268.34 1137
7269.15 1157
7269.95 1178
7270.76 1187
7271.56 1146
7272.37 1151
7273.17 1154
7273.98 1208
7274.78 1229
7275.59 1256
7276.39 1250
7277.20 1328
7278.00 1355
7278.81 1252
7279.61 1250
7280.42 1289
7281.22 1234
7282.03 1214
7282.83 1214
7283.64 1223
7284.45 1227
7285.25 1253
7286.06 1361
7286.86 1398
7287.67 1393
7288.47 1491
7289.28 1388
7290.09 1389
7290.89 1387
7291.70 1290
7292.50 1353
7293.31 1350
7294.12 1278
7294.92 1175
7295.73 1254
7296.53 1222
7297.34 1289
7298.15 1265
7298.95 1122
7299.76 1208
7300.57 1248
7301.37 1315
7302.18 1287
7302.98 1367
7303.79 1419
7304.60 1391
7305.40 1419
7306.21 1476
7307.02 1397
7307.82 1459
7308.63 1406
7309.44 1322
7310.25 1249
7311.05 1182
7311.86 1183
7312.67 1198
7313.47 1223
7314.28 1171
7315.09 1136
7315.90 1114
7316.70 1106
7317.51 1134
7318.32 1144
7319.12 1171
7319.93 1179
7320.74 1197
7321.55 1240
7322.35 1262
7323.16 1439
7323.97 1392
7324.78 1260
7325.59 1335
7326.39 1315
7327.20 1276
7328.01 1254
7328.82 1195
7329.62 1180
7330.43 1110
7331.24 1047
7332.05 1143
7332.86 1181
7333.67 1179
7334.47 1230
7335.28 1179
7336.09 1159
7336.90 1147
7337.71 1129
7338.52 1124
7339.32 1151
7340.13 1170
7340.94 1193
7341.75 1119
7342.56 1155
7343.37 1095
7344.18 1123
7344.99 1131
7345.79 1087
7346.60 1196
7347.41 1217
7348.22 1203
7349.03 1114
7349.84 1049
7350.65 1064
7351.46 1077
7352.27 1119
7353.08 1131
7353.89 1110
7354.70 1032
7355.50 1051
7356.31 1046
7357.12 1089
7357.93 1061
7358.74 1067
7359.55 1031
7360.36 1046
7361.17 1102
7361.98 1033
7362.79 981
7363.60 1076
7364.41 1146
7365.22 1088
7366.03 1025
7366.84 1028
7367.65 1043
7368.46 1146
7369.27 1097
7370.08 985
7370.89 1067
7371.70 1111
7372.51 1044
7373.32 1142
7374.13 1137
7374.94 1052
7375.75 1077
7376.57 1037
7377.38 983
7378.19 1076
7379.00 1096
7379.81 1050
7380.62 1101
7381.43 1190
7382.24 1211
7383.05 1159
7383.86 1212
7384.67 1334
7385.48 1370
7386.30 1249
7387.11 1207
7387.92 1219
7388.73 1126
7389.54 1123
7390.35 1264
7391.16 1013
7391.98 1157
7392.79 1184
7393.60 1196
7394.41 1184
7395.22 1093
7396.03 1158
7396.84 1130
7397.66 1236
7398.47 1336
7399.28 1463
7400.09 1556
7400.90 1546
7401.72 1539
7402.53 1531
7403.34 1516
7404.15 1556
7404.96 1488
7405.78 1434
7406.59 1307
7407.40 1285
7408.21 1214
7409.03 1222
7409.84 1163
7410.65 1222
7411.46 1128
7412.28 1217
7413.09 1151
7413.90 1086
7414.71 1115
7415.53 1112
7416.34 1066
7417.15 1104
7417.96 1089
7418.78 1045
7419.59 1036
7420.40 1043
7421.22 1053
7422.03 1017
7422.84 1102
7423.66 1094
7424.47 1047
7425.28 1127
7426.10 1064
7426.91 969
7427.72 1077
7428.54 1091
7429.35 1056
7430.16 994
7430.98 997
7431.79 990
7432.60 1082
7433.42 964
7434.23 1008
7435.05 1039
7435.86 973
7436.67 980
7437.49 968
7438.30 1041
7439.11 1052
7439.93 976
7440.74 1008
7441.56 1034
7442.37 1012
7443.19 935
7444.00 997
7444.81 1020
7445.63 956
7446.44 975
7447.26 1087
7448.07 1062
7448.89 1049
7449.70 1008
7450.52 1093
7451.33 1048
7452.15 951
7452.96 1010
7453.78 1010
7454.59 965
7455.40 997
7456.22 1014
7457.03 929
7457.85 1048
7458.66 988
7459.48 1074
7460.30 1065
7461.11 1056
7461.93 1046
7462.74 1005
7463.56 941
7464.37 942
7465.19 1027
7466.00 958
7466.82 1006
7467.63 973
7468.45 987
7469.27 935
7470.08 984
7470.90 1006
7471.71 935
7472.53 863
7473.34 869
7474.16 962
7474.98 953
7475.79 881
7476.61 907
7477.42 955
7478.24 916
7479.06 954
7479.87 967
7480.69 923
7481.51 933
7482.32 883
7483.14 894
7483.96 932
7484.77 925
7485.59 949
7486.40 916
7487.22 1016
7488.04 901
7488.85 920
7489.67 930
7490.49 954
7491.31 972
7492.12 908
7492.94 905
7493.76 899
7494.57 855
7495.39 983
7496.21 963
7497.02 940
7497.84 861
7498.66 910
7499.48 883
7500.29 852
7501.11 1033
7501.93 863
7502.75 909
7503.56 914
7504.38 917
7505.20 936
7506.02 938
7506.83 982
7507.65 955
7508.47 967
7509.29 1022
7510.11 990
7510.92 897
7511.74 908
7512.56 958
7513.38 881
7514.20 898
7515.01 916
7515.83 925
7516.65 896
7517.47 889
7518.29 911
7519.11 877
7519.92 786
7520.74 891
7521.56 903
7522.38 851
7523.20 846
7524.02 881
7524.84 966
7525.65 909
7526.47 923
7527.29 941
7528.11 937
7528.93 929
7529.75 960
7530.57 978
7531.39 1004
7532.21 1019
7533.03 953
7533.85 974
7534.66 961
7535.48 885
7536.30 927
7537.12 892
7537.94 926
7538.76 928
7539.58 872
7540.40 942
7541.22 870
7542.04 961
7542.86 905
7543.68 984
7544.50 860
7545.32 947
7546.14 920
7546.96 924
7547.78 972
7548.60 950
7549.42 1001
7550.24 914
7551.06 939
7551.88 947
7552.70 906
7553.52 826
7554.34 956
7555.16 860
7555.98 855
7556.80 926
7557.62 915
7558.44 897
7559.26 953
7560.08 1014
7560.90 979
7561.72 969
7562.55 974
7563.37 1004
7564.19 894
7565.01 1005
7565.83 972
7566.65 991
7567.47 987
7568.29 995
7569.11 968
7569.93 899
7570.76 912
7571.58 874
7572.40 935
7573.22 940
7574.04 945
7574.86 958
7575.68 875
7576.51 883
7577.33 881
7578.15 913
7578.97 904
7579.79 922
7580.61 991
7581.44 925
7582.26 978
7583.08 949
7583.90 883
7584.72 939
7585.55 948
7586.37 978
7587.19 930
7588.01 989
7588.83 890
7589.66 956
7590.48 1023
7591.30 995
7592.12 988
7592.95 1015
7593.77 1020
7594.59 912
7595.41 885
7596.24 936
7597.06 984
7597.88 948
7598.70 961
7599.53 1029
7600.35 888
7601.17 884
7601.99 922
7602.82 920
7603.64 1012
7604.46 1048
7605.29 1171
7606.11 1176
7606.93 1112
7607.76 1141
7608.58 1103
7609.40 1190
7610.23 1118
7611.05 1130
7611.87 1074
7612.70 1104
7613.52 1194
7614.34 1170
7615.17 1092
7615.99 1061
7616.81 1032
7617.64 1092
7618.46 1043
7619.29 1095
7620.11 1041
7620.93 1087
7621.76 1093
7622.58 1132
7623.41 1119
7624.23 1083
7625.05 1125
7625.88 1063
7626.70 1072
7627.53 1083
7628.35 1126
7629.18 1085
7630.00 1099
7630.82 1137
7631.65 1207
7632.47 1225
7633.30 1389
7634.12 1407
7634.95 1498
7635.77 1476
7636.60 1386
7637.42 1428
7638.25 1438
7639.07 1439
7639.90 1367
7640.72 1249
7641.55 1243
7642.37 1205
7643.20 1103
7644.02 1077
7644.85 1053
7645.67 1045
7646.50 1052
7647.32 1040
7648.15 1031
7648.97 1028
7649.80 1057
7650.63 1129
7651.45 1165
7652.28 1123
7653.10 1122
7653.93 1003
7654.75 1039
7655.58 1059
7656.41 1034
7657.23 1027
7658.06 964
7658.88 968
7659.71 958
7660.54 945
7661.36 903
7662.19 860
7663.01 950
7663.84 941
7664.67 836
7665.49 967
7666.32 972
7667.15 888
7667.97 858
7668.80 899
7669.63 809
7670.45 938
7671.28 988
7672.11 934
7672.93 888
7673.76 949
7674.59 987
7675.41 972
7676.24 894
7677.07 991
7677.89 951
7678.72 928
7679.55 887
7680.37 912
7681.20 906
7682.03 915
7682.86 935
7683.68 930
7684.51 876
7685.34 927
7686.17 1006
7686.99 1159
7687.82 1161
7688.65 1140
7689.48 1245
7690.30 1176
7691.13 1207
7691.96 1157
7692.79 1083
7693.62 1113
7694.44 1020
7695.27 1036
7696.10 1062
7696.93 945
7697.76 954
7698.58 942
7699.41 856
7700.24 879
7701.07 882
7701.90 880
7702.72 922
7703.55 944
7704.38 954
7705.21 889
7706.04 1020
7706.87 1029
7707.70 1015
7708.52 939
7709.35 920
7710.18 948
7711.01 929
7711.84 1025
7712.67 961
7713.50 986
7714.33 959
7715.16 1039
7715.98 1056
7716.81 1027
7717.64 1014
7718.47 966
7719.30 1028
7720.13 1048
7720.96 967
7721.79 921
7722.62 942
7723.45 966
7724.28 1040
7725.11 917
7725.94 885
7726.77 937
7727.60 937
7728.43 968
7729.26 1069
7730.09 1033
7730.92 941
7731.75 944
7732.58 979
7733.41 1014
7734.24 937
7735.07 988
7735.90 1010
7736.73 1054
7737.56 1027
7738.39 1034
7739.22 1020
7740.05 1008
7740.88 1003
7741.71 1022
7742.54 1049
7743.37 1138
7744.20 1092
7745.03 1126
7745.86 1123
7746.69 1138
7747.52 1263
7748.35 1375
7749.18 1434
7750.02 1424
7750.85 1491
7751.68 1512
7752.51 1661
7753.34 1525
7754.17 1448
7755.00 1414
7755.83 1441
7756.66 1455
7757.50 1502
7758.33 1630
7759.16 1831
7759.99 1918
7760.82 2106
7761.65 2094
7762.48 2033
7763.32 2005
7764.15 1618
7764.98 1550
7765.81 1505
7766.64 1417
7767.47 1278
7768.31 1271
7769.14 1188
7769.97 1078
7770.80 1002
7771.63 1009
7772.47 1034
7773.30 987
7774.13 1012
7774.96 1088
7775.80 1096
7776.63 1131
7777.46 1028
7778.29 1113
7779.12 1190
7779.96 1210
7780.79 1213
7781.62 1133
7782.46 1173
7783.29 1137
7784.12 1034
7784.95 1098
7785.79 1064
7786.62 1076
7787.45 1082
7788.28 1017
7789.12 1075
7789.95 1019
7790.78 997
7791.62 1020
7792.45 955
7793.28 948
7794.12 1008
7794.95 1002
7795.78 1051
7796.62 1023
7797.45 953
7798.28 996
7799.12 978
7799.95 973
7800.78 1013
7801.62 960
7802.45 952
7803.29 972
7804.12 1026
7804.95 954
7805.79 921
7806.62 929
7807.46 962
7808.29 978
7809.12 977
7809.96 960
7810.79 984
7811.63 965
7812.46 931
7813.29 916
7814.13 886
7814.96 983
7815.80 964
7816.63 965
7817.47 935
7818.30 1015
7819.14 998
7819.97 950
7820.81 868
7821.64 932
7822.47 963
7823.31 987
7824.14 1020
7824.98 956
7825.81 1011
7826.65 1016
7827.48 985
7828.32 1045
7829.15 1102
7829.99 1019
7830.83 1017
7831.66 1058
7832.50 1068
7833.33 994
7834.17 1015
7835.00 1035
7835.84 1046
7836.67 991
7837.51 984
7838.34 1037
7839.18 1035
7840.02 1021
7840.85 1042
7841.69 980
7842.52 1003
7843.36 1127
7844.19 1049
7845.03 940
7845.87 981
7846.70 933
7847.54 1082
7848.38 1032
7849.21 976
7850.05 1055
7850.88 965
7851.72 850
7852.56 896
7853.39 938
7854.23 1038
7855.07 1013
7855.90 976
7856.74 973
7857.58 1013
7858.41 1070
7859.25 959
7860.09 1090
7860.92 1152
7861.76 1089
7862.60 1197
7863.43 1181
7864.27 1057
7865.11 1086
7865.95 1068
7866.78 1014
7867.62 998
7868.46 1052
7869.29 1032
7870.13 1042
7870.97 1027
7871.81 1106
7872.64 1026
7873.48 1055
7874.32 1153
7875.16 1139
7875.99 1158
7876.83 1159
7877.67 1151
7878.51 1197
7879.34 1164
7880.18 1227
7881.02 1334
7881.86 1315
7882.70 1236
7883.53 1317
7884.37 1228
7885.21 1142
7886.05 1112
7886.89 1212
7887.73 1257
7888.56 1209
7889.40 1251
7890.24 1135
7891.08 1117
7891.92 1155
7892.76 1243
7893.59 1145
7894.43 1166
7895.27 1177
7896.11 1139
7896.95 1131
7897.79 1070
7898.63 1103
7899.47 1098
7900.31 1151
7901.14 1144
7901.98 1155
7902.82 1097
7903.66 1026
7904.50 1052
7905.34 1097
7906.18 1060
7907.02 980
7907.86 996
7908.70 1016
7909.54 1041
7910.38 1044
7911.22 1009
7912.05 1021
7912.89 912
7913.73 1000
7914.57 1044
7915.41 961
7916.25 973
7917.09 994
7917.93 983
7918.77 965
7919.61 1008
7920.45 1126
7921.29 1108
7922.13 1092
7922.97 1128
7923.81 1005
7924.65 1002
7925.49 897
7926.33 927
7927.17 986
7928.02 874
7928.86 913
7929.70 860
7930.54 923
7931.38 894
7932.22 917
7933.06 959
7933.90 894
7934.74 922
7935.58 908
7936.42 898
7937.26 847
7938.10 869
7938.94 939
7939.79 930
7940.63 921
7941.47 874
7942.31 882
7943.15 887
7943.99 952
7944.83 983
7945.67 952
7946.52 903
7947.36 935
7948.20 921
7949.04 939
7949.88 825
7950.72 926
7951.56 1040
7952.41 953
7953.25 922
7954.09 936
7954.93 977
7955.77 995
7956.62 983
7957.46 1004
7958.30 947
7959.14 951
7959.98 956
7960.83 994
7961.67 934
7962.51 893
7963.35 969
7964.20 985
7965.04 1026
7965.88 976
7966.72 1006
7967.56 935
7968.41 1022
7969.25 1086
7970.09 1057
7970.94 1024
7971.78 1038
7972.62 959
7973.46 1053
7974.31 1023
7975.15 1014
7975.99 1020
7976.84 1085
7977.68 979
7978.52 912
7979.36 1026
7980.21 992
7981.05 937
7981.89 958
7982.74 1013
7983.58 1019
7984.42 1019
7985.27 1077
7986.11 1107
7986.96 1079
7987.80 1052
7988.64 1044
7989.49 1072
7990.33 1001
7991.17 970
7992.02 1005
7992.86 964
7993.71 894
7994.55 1046
7995.39 999
7996.24 1027
7997.08 1067
7997.93 1056
7998.77 1220
7999.61 1343
8000.46 1439
8001.30 1646
8002.15 1903
8002.99 2077
8003.84 2114
8004.68 2078
8005.52 2027
8006.37 1889
8007.21 1668
8008.06 1460
8008.90 1310
8009.75 1132
8010.59 1087
8011.44 1028
8012.28 1075
8013.13 1066
8013.97 1000
8014.82 949
8015.66 1016
8016.51 1061
8017.35 1018
8018.20 1006
8019.04 1043
8019.89 1041
8020.73 1056
8021.58 1104
8022.42 1036
8023.27 981
8024.12 1010
8024.96 953
8025.81 960
8026.65 853
8027.50 792
8028.34 879
8029.19 952
8030.03 891
8030.88 841
8031.73 773
8032.57 877
8033.42 854
8034.26 878
8035.11 909
8035.96 952
8036.80 955
8037.65 969
8038.50 936
8039.34 949
8040.19 958
8041.03 900
8041.88 925
8042.73 1033
8043.57 917
8044.42 962
8045.27 922
8046.11 934
8046.96 936
8047.81 883
8048.65 832
8049.50 886
8050.35 836
8051.19 863
8052.04 768
8052.89 804
8053.74 878
8054.58 858
8055.43 819
8056.28 818
8057.12 827
8057.97 864
8058.82 940
8059.67 846
8060.51 847
8061.36 809
8062.21 795
8063.06 832
8063.90 779
8064.75 853
8065.60 868
8066.45 843
8067.29 815
8068.14 872
8068.99 846
8069.84 864
8070.69 843
8071.53 813
8072.38 793
8073.23 809
8074.08 817
8074.93 740
8075.78 775
8076.62 839
8077.47 768
8078.32 823
8079.17 837
8080.02 846
8080.87 814
8081.71 781
8082.56 749
8083.41 818
8084.26 778
8085.11 791
8085.96 708
8086.81 711
8087.66 784
8088.50 770
8089.35 779
8090.20 773
8091.05 711
8091.90 702
8092.75 761
8093.60 737
8094.45 742
8095.30 789
8096.15 877
8097.00 858
8097.84 773
8098.69 682
8099.54 686
8100.39 777
8101.24 888
8102.09 860
8102.94 900
8103.79 911
8104.64 842
8105.49 885
8106.34 836
8107.19 782
8108.04 748
8108.89 792
8109.74 864
8110.59 704
8111.44 722
8112.29 700
8113.14 727
8113.99 748
8114.84 788
8115.69 765
8116.54 742
8117.39 774
8118.24 750
8119.09 666
8119.94 751
8120.80 766
8121.65 713
8122.50 694
8123.35 733
8124.20 797
8125.05 783
8125.90 759
8126.75 717
8127.60 674
8128.45 717
8129.30 783
8130.15 745
8131.01 768
8131.86 794
8132.71 805
8133.56 861
8134.41 815
8135.26 775
8136.11 762
8136.97 770
8137.82 742
8138.67 806
8139.52 722
8140.37 699
8141.22 779
8142.07 754
8142.93 742
8143.78 765
8144.63 765
8145.48 752
8146.33 777
8147.19 773
8148.04 766
8148.89 810
8149.74 842
8150.59 817
8151.45 846
8152.30 823
8153.15 885
8154.00 850
8154.86 869
8155.71 858
8156.56 885
8157.41 1004
8158.27 965
8159.12 1074
8159.97 1059
8160.82 994
8161.68 893
8162.53 907
8163.38 939
8164.23 915
8165.09 840
8165.94 811
8166.79 794
8167.65 799
8168.50 798
8169.35 815
8170.21 806
8171.06 805
8171.91 819
8172.77 888
8173.62 835
8174.47 810
8175.33 802
8176.18 889
8177.03 825
8177.89 834
8178.74 868
8179.59 839
8180.45 780
8181.30 788
8182.16 725
8183.01 705
8183.86 752
8184.72 703
8185.57 751
8186.43 675
8187.28 715
8188.13 814
8188.99 756
8189.84 728
8190.70 730
8191.55 714
8192.40 752
8193.26 732
8194.11 669
8194.97 669
8195.82 685
8196.68 626
8197.53 681
8198.39 714
8199.24 672
8200.10 691
8200.95 707
8201.81 619
8202.66 641
8203.52 669
8204.37 652
8205.23 610
8206.08 648
8206.94 649
8207.79 638
8208.65 672
8209.50 713
8210.36 692
8211.21 647
8212.07 696
8212.92 793
8213.78 766
8214.63 663
8215.49 728
8216.34 711
8217.20 681
8218.06 661
8218.91 660
8219.77 650
8220.62 668
8221.48 689
8222.33 697
8223.19 691
8224.05 689
8224.90 683
8225.76 711
8226.62 727
8227.47 760
8228.33 682
8229.18 679
8230.04 668
8230.90 677
8231.75 685
8232.61 712
8233.47 683
8234.32 650
8235.18 617
8236.04 616
8236.89 619
8237.75 667
8238.61 676
8239.46 608
8240.32 661
8241.18 715
8242.03 682
8242.89 628
8243.75 721
8244.60 686
8245.46 654
8246.32 644
8247.18 681
8248.03 635
8248.89 621
8249.75 585
8250.60 663
8251.46 690
8252.32 631
8253.18 679
8254.03 623
8254.89 661
8255.75 663
8256.61 679
8257.47 636
8258.32 632
8259.18 646
8260.04 659
8260.90 632
8261.75 667
8262.61 716
8263.47 633
8264.33 705
8265.19 630
8266.05 639
8266.90 681
8267.76 647
8268.62 674
8269.48 643
8270.34 577
8271.20 671
8272.05 647
8272.91 703
8273.77 613
8274.63 621
8275.49 650
8276.35 694
8277.21 653
8278.06 600
8278.92 641
8279.78 641
8280.64 687
8281.50 653
8282.36 664
8283.22 719
8284.08 642
8284.94 653
8285.80 623
8286.66 603
8287.51 683
8288.37 688
8289.23 654
8290.09 652
8290.95 660
8291.81 623
8292.67 622
8293.53 663
8294.39 635
8295.25 711
8296.11 765
8296.97 659
8297.83 650
8298.69 635
8299.55 699
8300.41 644
8301.27 622
8302.13 618
8302.99 642
8303.85 638
8304.71 702
8305.57 700
8306.43 687
8307.29 639
8308.15 678
8309.01 642
8309.87 673
8310.73 675
8311.59 730
8312.45 615
8313.31 638
8314.18 586
8315.04 599
8315.90 607
8316.76 578
8317.62 636
8318.48 660
8319.34 650
8320.20 698
8321.06 697
8321.92 635
8322.78 678
8323.65 686
8324.51 674
8325.37 674
8326.23 777
8327.09 800
8327.95 702
8328.81 628
8329.68 681
8330.54 742
8331.40 735
8332.26 658
8333.12 605
8333.98 646
8334.85 612
8335.71 592
8336.57 542
8337.43 617
8338.29 587
8339.15 564
8340.02 605
8340.88 635
8341.74 688
8342.60 661
8343.47 656
8344.33 649
8345.19 650
8346.05 642
8346.91 720
8347.78 673
8348.64 658
8349.50 627
8350.36 579
8351.23 600
8352.09 673
8352.95 630
8353.82 651
8354.68 685
8355.54 583
8356.40 624
8357.27 600
8358.13 638
8358.99 675
8359.86 669
8360.72 684
8361.58 701
8362.44 651
8363.31 690
8364.17 698
8365.03 672
8365.90 637
8366.76 633
8367.62 645
8368.49 646
8369.35 655
8370.22 685
8371.08 668
8371.94 668
8372.81 702
8373.67 791
8374.53 660
8375.40 636
8376.26 695
8377.13 726
8377.99 688
8378.85 708
8379.72 689
8380.58 636
8381.45 644
8382.31 710
8383.17 722
8384.04 707
8384.90 646
8385.77 644
8386.63 715
8387.50 818
8388.36 733
8389.23 700
8390.09 742
8390.96 695
8391.82 760
8392.68 796
8393.55 820
8394.41 797
8395.28 734
8396.14 743
8397.01 660
8397.87 660
8398.74 726
8399.60 698
8400.47 731
8401.33 700
8402.20 715
8403.07 788
8403.93 808
8404.80 810
8405.66 783
8406.53 818
8407.39 753
8408.26 821
8409.12 770
8409.99 710
8410.85 680
8411.72 709
8412.59 751
8413.45 730
8414.32 753
8415.18 728
8416.05 703
8416.92 779
8417.78 782
8418.65 687
8419.51 715
8420.38 767
8421.25 694
8422.11 757
8422.98 778
8423.85 834
8424.71 715
8425.58 743
8426.44 717
8427.31 757
8428.18 777
8429.04 778
8429.91 760
8430.78 804
8431.64 763
8432.51 772
8433.38 745
8434.25 801
8435.11 739
8435.98 729
8436.85 798
8437.71 815
8438.58 800
8439.45 915
8440.31 886
8441.18 781
8442.05 855
8442.92 910
8443.78 1021
8444.65 1079
8445.52 1097
8446.39 1119
8447.25 1052
8448.12 949
8448.99 952
8449.86 1084
8450.72 1042
8451.59 1002
8452.46 1058
8453.33 1028
8454.20 1002
8455.06 1159
8455.93 1256
8456.80 1537
8457.67 1744
8458.54 2028
8459.40 2259
8460.27 2319
8461.14 2233
8462.01 2072
8462.88 1898
8463.75 1738
8464.61 1547
8465.48 1479
8466.35 1280
8467.22 1050
8468.09 970
8468.96 914
8469.83 863
8470.70 866
8471.56 865
8472.43 867
8473.30 841
8474.17 837
8475.04 833
8475.91 817
8476.78 805
8477.65 833
8478.52 824
8479.39 820
8480.25 750
8481.12 731
8481.99 781
8482.86 713
8483.73 687
8484.60 715
8485.47 719
8486.34 745
8487.21 804
8488.08 782
8488.95 736
8489.82 822
8490.69 763
8491.56 735
8492.43 799
8493.30 877
8494.17 830
8495.04 787
8495.91 796
8496.78 820
8497.65 739
8498.52 819
8499.39 836
8500.26 800
8501.13 768
8502.00 754
8502.87 753
8503.74 739
8504.61 712
8505.48 672
8506.35 736
8507.22 775
8508.09 818
8508.97 782
8509.84 779
8510.71 848
8511.58 810
8512.45 750
8513.32 766
8514.19 733
8515.06 733
8515.93 770
8516.80 829
8517.68 760
8518.55 758
8519.42 862
8520.29 856
8521.16 789
8522.03 730
8522.90 703
8523.77 771
8524.65 705
8525.52 843
8526.39 782
8527.26 763
8528.13 790
8529.00 778
8529.88 793
8530.75 730
8531.62 794
8532.49 790
8533.36 767
8534.24 824
8535.11 804
8535.98 814
8536.85 778
8537.72 832
8538.60 826
8539.47 797
8540.34 878
8541.21 820
8542.09 771
8542.96 842
8543.83 764
8544.70 713
8545.58 656
8546.45 699
8547.32 709
8548.19 665
8549.07 724
8549.94 769
8550.81 799
8551.69 776
8552.56 805
8553.43 805
8554.31 872
8555.18 859
8556.05 949
8556.92 996
8557.80 1035
8558.67 1023
8559.54 968
8560.42 910
8561.29 902
8562.16 808
8563.04 725
8563.91 744
8564.79 816
8565.66 722
8566.53 693
8567.41 653
8568.28 627
8569.15 714
8570.03 743
8570.90 734
8571.78 685
8572.65 686
8573.52 816
8574.40 754
8575.27 701
8576.15 654
8577.02 678
8577.89 737
8578.77 665
8579.64 707
8580.52 687
8581.39 683
8582.27 702
8583.14 714
8584.02 703
8584.89 685
8585.77 690
8586.64 688
8587.51 653
8588.39 714
8589.26 726
8590.14 702
8591.01 686
8591.89 712
8592.76 724
8593.64 734
8594.51 728
8595.39 646
8596.26 651
8597.14 700
8598.02 753
8598.89 688
8599.77 645
8600.64 658
8601.52 715
8602.39 727
8603.27 657
8604.14 701
8605.02 812
8605.89 790
8606.77 659
8607.65 697
8608.52 647
8609.40 707
8610.27 682
8611.15 706
8612.03 621
8612.90 685
8613.78 745
8614.65 717
8615.53 639
8616.41 677
8617.28 759
8618.16 691
8619.04 733
8619.91 669
8620.79 723
8621.66 688
8622.54 685
8623.42 702
8624.29 663
8625.17 718
8626.05 693
8626.92 639
8627.80 642
8628.68 736
8629.56 670
8630.43 682
8631.31 675
8632.19 677
8633.06 694
8633.94 728
8634.82 689
8635.69 642
8636.57 668
8637.45 621
8638.33 647
8639.20 630
8640.08 636
8640.96 658
8641.84 654
8642.71 710
8643.59 590
8644.47 730
8645.35 731
8646.22 723
8647.10 651
8647.98 686
8648.86 783
8649.74 770
8650.61 717
8651.49 700
8652.37 714
8653.25 727
8654.13 803
8655.00 801
8655.88 758
8656.76 772
8657.64 771
8658.52 690
8659.40 690
8660.27 698
8661.15 697
8662.03 744
8662.91 737
8663.79 750
8664.67 710
8665.55 709
8666.43 753
8667.30 745
8668.18 768
8669.06 775
8669.94 748
8670.82 712
8671.70 710
8672.58 787
8673.46 728
8674.34 855
8675.22 885
8676.09 778
8676.97 738
8677.85 779
8678.73 792
8679.61 783
8680.49 828
8681.37 840
8682.25 869
8683.13 839
8684.01 817
8684.89 820
8685.77 834
8686.65 838
8687.53 888
8688.41 797
8689.29 876
8690.17 995
8691.05 1025
8691.93 1094
8692.81 1316
8693.69 1557
8694.57 1957
8695.45 2167
8696.33 2176
8697.21 2219
8698.09 2201
8698.97 1845
8699.85 1601
8700.73 1457
8701.61 1294
8702.49 1107
8703.37 1020
8704.26 890
8705.14 776
8706.02 833
8706.90 875
8707.78 812
8708.66 771
8709.54 756
8710.42 716
8711.30 710
8712.18 683
8713.06 716
8713.95 728
8714.83 707
8715.71 723
8716.59 705
8717.47 693
8718.35 774
8719.23 768
8720.12 752
8721.00 798
8721.88 753
8722.76 757
8723.64 695
8724.52 705
8725.41 750
8726.29 783
8727.17 770
8728.05 794
8728.93 683
8729.81 742
8730.70 767
8731.58 771
8732.46 745
8733.34 740
8734.23 747
8735.11 822
8735.99 787
8736.87 741
8737.75 735
8738.64 685
8739.52 648
8740.40 690
8741.28 618
8742.17 712
8743.05 669
8743.93 685
8744.82 675
8745.70 664
8746.58 639
8747.46 651
8748.35 623
8749.23 664
8750.11 671
8751.00 599
8751.88 624
8752.76 606
8753.65 640
8754.53 649
8755.41 703
8756.30 669
8757.18 640
8758.06 671
8758.95 772
8759.83 818
8760.71 798
8761.60 781
8762.48 777
8763.36 738
8764.25 754
8765.13 755
8766.01 819
8766.90 687
8767.78 711
8768.67 716
8769.55 712
8770.43 753
8771.32 725
8772.20 669
8773.09 753
8773.97 653
8774.86 674
8775.74 716
8776.62 744
8777.51 792
8778.39 722
8779.28 657
8780.16 681
8781.05 672
8781.93 658
8782.82 643
8783.70 660
8784.59 608
8785.47 638
8786.36 706
8787.24 632
8788.12 651
8789.01 682
8789.89 680
8790.78 644
8791.67 615
8792.55 649
8793.44 588
8794.32 572
8795.21 591
8796.09 644
8796.98 694
8797.86 705
8798.75 635
8799.63 709
8800.52 671
8801.40 675
8802.29 586
8803.18 611
8804.06 601
8804.95 599
8805.83 605
8806.72 588
8807.60 604
8808.49 639
8809.38 718
8810.26 622
8811.15 667
8812.04 697
8812.92 652
8813.81 672
8814.69 634
8815.58 603
8816.47 619
8817.35 570
8818.24 602
8819.13 598
8820.01 622
8820.90 632
8821.79 710
8822.67 623
8823.56 575
8824.45 623
8825.33 681
8826.22 615
8827.11 564
8827.99 576
8828.88 624
8829.77 623
8830.65 620
8831.54 621
8832.43 586
8833.32 614
8834.20 678
8835.09 660
8835.98 612
8836.87 634
8837.75 660
8838.64 652
8839.53 614
8840.42 637
8841.30 615
8842.19 653
8843.08 641
8843.97 610
8844.85 602
8845.74 579
8846.63 576
8847.52 547
8848.41 569
8849.29 617
8850.18 581
8851.07 573
8851.96 617
8852.85 649
8853.73 585
8854.62 622
8855.51 663
8856.40 713
8857.29 686
8858.18 651
8859.06 661
8859.95 623
8860.84 645
8861.73 649
8862.62 607
8863.51 644
8864.40 669
8865.29 617
8866.17 623
8867.06 650
8867.95 602
8868.84 588
8869.73 600
8870.62 560
8871.51 649
8872.40 621
8873.29 607
8874.18 524
8875.07 565
8875.96 604
8876.84 588
8877.73 535
8878.62 585
8879.51 559
8880.40 519
8881.29 542
8882.18 583
8883.07 561
8883.96 563
8884.85 544
8885.74 638
8886.63 584
8887.52 546
8888.41 554
8889.30 572
8890.19 604
8891.08 542
8891.97 523
8892.86 566
8893.75 584
8894.64 566
8895.53 592
8896.42 552
8897.31 579
8898.20 629
8899.09 575
8899.98 586
8900.88 534
8901.77 558
8902.66 589
8903.55 594
8904.44 555
8905.33 560
8906.22 582
8907.11 577
8908.00 572
8908.89 609
8909.78 629
8910.68 568
8911.57 506
8912.46 584
8913.35 564
8914.24 530
8915.13 540
8916.02 613
8916.91 597
8917.81 543
8918.70 609
8919.59 531
8920.48 524
8921.37 541
8922.26 574
8923.16 562
8924.05 550
8924.94 545
8925.83 574
8926.72 544
8927.61 575
8928.51 518
8929.40 563
8930.29 545
8931.18 566
8932.07 608
8932.97 562
8933.86 567
8934.75 610
8935.64 681
8936.54 555
8937.43 628
8938.32 593
8939.21 631
8940.11 604
8941.00 551
8941.89 553
8942.78 571
8943.68 545
8944.57 490
8945.46 517
8946.36 526
8947.25 556
8948.14 532
8949.03 527
8949.93 540
8950.82 619
8951.71 584
8952.61 567
8953.50 556
8954.39 547
8955.29 558
8956.18 508
8957.07 520
8957.97 530
8958.86 547
8959.75 509
8960.65 491
8961.54 481
8962.44 529
8963.33 512
8964.22 484
8965.12 556
8966.01 567
8966.90 555
8967.80 558
8968.69 520
8969.59 556
8970.48 508
8971.37 526
8972.27 563
8973.16 546
8974.06 524
8974.95 498
8975.85 503
8976.74 534
8977.64 488
8978.53 525
8979.42 526
8980.32 485
8981.21 552
8982.11 528
8983.00 570
8983.90 492
8984.79 479
8985.69 508
8986.58 474
8987.48 506
8988.37 557
8989.27 533
8990.16 529
8991.06 492
8991.95 487
8992.85 468
8993.74 521
8994.64 510
8995.53 521
8996.43 479
8997.32 546
8998.22 542
8999.12 547
9000.01 532
9000.91 471
9001.80 467
9002.70 532
9003.59 490
9004.49 514
9005.39 531
9006.28 535
9007.18 488
9008.07 552
9008.97 515
9009.87 593
9010.76 592
9011.66 549
9012.55 613
9013.45 536
9014.35 533
9015.24 535
9016.14 506
9017.04 458
9017.93 512
9018.83 508
9019.72 533
9020.62 540
9021.52 541
9022.41 486
9023.31 541
9024.21 533
9025.11 534
9026.00 502
9026.90 586
9027.80 583
9028.69 559
9029.59 558
9030.49 529
9031.38 582
9032.28 498
9033.18 516
9034.08 537
9034.97 528
9035.87 467
9036.77 520
9037.67 518
9038.56 495
9039.46 495
9040.36 506
9041.26 554
9042.15 582
9043.05 509
9043.95 500
9044.85 509
9045.74 487
9046.64 539
9047.54 574
9048.44 491
9049.34 522
9050.23 469
9051.13 477
9052.03 511
9052.93 523
9053.83 565
9054.73 576
9055.62 492
9056.52 495
9057.42 508
9058.32 513
9059.22 571
9060.12 496
9061.01 566
9061.91 619
9062.81 627
9063.71 607
9064.61 644
9065.51 582
9066.41 553
9067.31 635
9068.21 599
9069.10 581
9070.00 572
9070.90 554
9071.80 516
9072.70 479
9073.60 526
9074.50 537
9075.40 560
9076.30 556
9077.20 535
9078.10 501
9079.00 519
9079.90 511
9080.80 546
9081.70 583
9082.59 546
9083.49 510
9084.39 565
9085.29 547
9086.19 536
9087.09 556
9087.99 522
9088.89 587
9089.79 561
9090.69 545
9091.59 565
9092.49 598
9093.39 622
9094.29 610
9095.19 652
9096.10 654
9097.00 625
9097.90 646
9098.80 596
9099.70 673
9100.60 595
9101.50 531
9102.40 561
9103.30 560
9104.20 521
9105.10 505
9106.00 563
9106.90 534
9107.80 524
9108.70 488
9109.61 481
9110.51 514
9111.41 540
9112.31 510
9113.21 504
9114.11 505
9115.01 543
9115.91 533
9116.82 470
9117.72 474
9118.62 435
9119.52 469
9120.42 457
9121.32 457
9122.22 483
9123.13 487
9124.03 465
9124.93 452
9125.83 478
9126.73 559
9127.64 495
9128.54 474
9129.44 511
9130.34 491
9131.24 506
9132.15 521
9133.05 495
9133.95 502
9134.85 500
9135.76 481
9136.66 500
9137.56 436
9138.46 461
9139.36 443
9140.27 418
9141.17 516
9142.07 522
9142.98 482
9143.88 501
9144.78 486
9145.68 488
9146.59 476
9147.49 497
9148.39 528
9149.30 519
9150.20 540
9151.10 489
9152.00 462
9152.91 486
9153.81 471
9154.71 459
9155.62 520
9156.52 546
9157.42 539
9158.33 477
9159.23 548
9160.13 514
9161.04 490
9161.94 542
9162.85 503
9163.75 523
9164.65 498
9165.56 471
9166.46 509
9167.36 498
9168.27 534
9169.17 499
9170.08 531
9170.98 480
9171.88 496
9172.79 515
9173.69 463
9174.60 480
9175.50 526
9176.41 552
9177.31 496
9178.21 460
9179.12 573
9180.02 522
9180.93 486
9181.83 519
9182.74 512
9183.64 548
9184.55 492
9185.45 515
9186.36 541
9187.26 447
9188.17 491
9189.07 560
9189.98 497
9190.88 502
9191.79 454
9192.69 489
9193.60 551
9194.50 475
9195.41 494
9196.31 553
9197.22 486
9198.12 473
9199.03 531
9199.93 583
9200.84 527
9201.74 618
9202.65 648
9203.56 616
9204.46 601
9205.37 624
9206.27 602
9207.18 602
9208.09 618
9208.99 624
9209.90 533
9210.80 530
9211.71 520
9212.62 514
9213.52 486
9214.43 502
9215.33 493
9216.24 478
9217.15 528
9218.05 498
9218.96 500
9219.87 512
9220.77 515
9221.68 491
9222.59 518
9223.49 472
9224.40 427
9225.31 480
9226.21 543
9227.12 527
9228.03 463
9228.93 444
9229.84 507
9230.75 490
9231.65 467
9232.56 482
9233.47 462
9234.38 525
9235.28 483
9236.19 517
9237.10 473
9238.00 457
9238.91 493
9239.82 485
9240.73 489
9241.63 518
9242.54 493
9243.45 529
9244.36 491
9245.27 450
9246.17 433
9247.08 502
9247.99 542
9248.90 494
9249.80 480
9250.71 459
9251.62 471
9252.53 503
9253.44 486
9254.34 482
9255.25 442
9256.16 484
9257.07 518
9257.98 485
9258.89 539
9259.79 486
9260.70 514
9261.61 506
9262.52 488
9263.43 535
9264.34 512
9265.25 529
9266.16 482
9267.06 482
9267.97 499
9268.88 520
9269.79 480
9270.70 516
9271.61 480
9272.52 487
9273.43 489
9274.34 484
9275.25 578
9276.15 496
9277.06 541
9277.97 614
9278.88 668
9279.79 594
9280.70 593
9281.61 556
9282.52 567
9283.43 542
9284.34 534
9285.25 523
9286.16 506
9287.07 510
9287.98 545
9288.89 515
9289.80 510
9290.71 547
9291.62 525
9292.53 515
9293.44 520
9294.35 539
9295.26 523
9296.17 499
9297.08 556
9297.99 540
9298.90 529
9299.81 527
9300.72 531
9301.63 513
9302.54 495
9303.45 552
9304.36 558
9305.27 558
9306.18 525
9307.10 487
9308.01 496
9308.92 543
9309.83 572
9310.74 531
9311.65 586
9312.56 607
9313.47 565
9314.38 525
9315.29 546
9316.21 532
9317.12 461
9318.03 491
9318.94 460
9319.85 508
9320.76 476
9321.67 478
9322.58 433
9323.50 565
9324.41 539
9325.32 519
9326.23 536
9327.14 500
9328.05 512
9328.97 551
9329.88 543
9330.79 521
9331.70 559
9332.61 524
9333.53 546
9334.44 466
9335.35 468
9336.26 516
9337.18 468
9338.09 459
9339.00 486
9339.91 491
9340.82 508
9341.74 572
9342.65 533
9343.56 548
9344.47 546
9345.39 548
9346.30 500
9347.21 489
9348.13 512
9349.04 520
9349.95 539
9350.86 547
9351.78 531
9352.69 463
9353.60 554
9354.52 542
9355.43 560
9356.34 524
9357.26 538
9358.17 445
9359.08 460
9360.00 490
9360.91 461
9361.82 478
9362.74 454
9363.65 438
9364.56 450
9365.48 466
9366.39 475
9367.30 434
9368.22 481
9369.13 537
9370.05 526
9370.96 482
9371.87 460
9372.79 454
9373.70 513
9374.62 480
9375.53 458
9376.44 495
9377.36 439
9378.27 461
9379.19 448
9380.10 518
9381.02 505
9381.93 492
9382.84 535
9383.76 516
9384.67 479
9385.59 463
9386.50 458
9387.42 434
9388.33 489
9389.25 500
9390.16 545
9391.08 460
9391.99 499
9392.91 507
9393.82 459
9394.74 484
9395.65 499
9396.57 456
9397.48 428
9398.40 461
9399.31 492
9400.23 500
9401.14 488
9402.06 515
9402.97 478
9403.89 469
9404.80 481
9405.72 496
9406.64 439
9407.55 503
9408.47 482
9409.38 489
9410.30 504
9411.21 505
9412.13 536
9413.05 496
9413.96 494
9414.88 470
9415.79 511
9416.71 566
9417.63 546
9418.54 486
9419.46 510
9420.38 532
9421.29 512
9422.21 575
9423.12 544
9424.04 485
9424.96 546
9425.87 524
9426.79 515
9427.71 533
9428.62 523
9429.54 518
9430.46 549
9431.37 539
9432.29 512
9433.21 484
9434.13 523
9435.04 467
9435.96 532
9436.88 489
9437.79 511
9438.71 535
9439.63 505
9440.55 555
9441.46 599
9442.38 567
9443.30 514
9444.22 538
9445.13 569
9446.05 489
9446.97 535
9447.89 593
9448.80 558
9449.72 538
9450.64 561
9451.56 595
9452.47 604
9453.39 639
9454.31 719
9455.23 773
9456.15 779
9457.06 832
9457.98 786
9458.90 715
9459.82 706
9460.74 684
9461.66 685
9462.57 580
9463.49 576
9464.41 575
9465.33 534
9466.25 552
9467.17 530
9468.09 544
9469.00 496
9469.92 524
9470.84 577
9471.76 484
9472.68 484
9473.60 508
9474.52 491
9475.44 544
9476.35 481
9477.27 446
9478.19 531
9479.11 468
9480.03 466
9480.95 503
9481.87 533
9482.79 505
9483.71 474
9484.63 480
9485.55 526
9486.47 527
9487.39 489
9488.31 475
9489.23 501
9490.15 409
9491.07 489
9491.98 470
9492.90 510
9493.82 534
9494.74 552
9495.66 511
9496.58 497
9497.50 526
9498.42 491
9499.34 495
9500.27 499
9501.19 537
9502.11 502
9503.03 473
9503.95 505
9504.87 515
9505.79 469
9506.71 426
9507.63 478
9508.55 489
9509.47 507
9510.39 513
9511.31 467
9512.23 525
9513.15 519
9514.07 513
9514.99 429
9515.92 492
9516.84 461
9517.76 429
9518.68 439
9519.60 501
9520.52 510
9521.44 473
9522.36 482
9523.28 507
9524.21 440
9525.13 422
9526.05 465
9526.97 468
9527.89 496
9528.81 507
9529.73 503
9530.66 493
9531.58 512
9532.50 495
9533.42 479
9534.34 457
9535.27 521
9536.19 498
9537.11 473
9538.03 461
9538.95 484
9539.88 464
9540.80 461
9541.72 474
9542.64 466
9543.56 472
9544.49 455
9545.41 450
9546.33 411
9547.25 404
9548.18 386
9549.10 483
9550.02 480
9550.94 432
9551.87 438
9552.79 461
9553.71 448
9554.64 473
9555.56 453
9556.48 420
9557.40 460
9558.33 425
9559.25 445
9560.17 452
9561.10 514
9562.02 422
9562.94 450
9563.87 453
9564.79 488
9565.71 484
9566.64 434
9567.56 527
9568.48 493
9569.41 464
9570.33 479
9571.25 508
9572.18 471
9573.10 498
9574.02 516
9574.95 466
9575.87 476
9576.80 448
9577.72 466
9578.64 501
9579.57 495
9580.49 459
9581.42 463
9582.34 476
9583.26 470
9584.19 481
9585.11 461
9586.04 467
9586.96 461
9587.89 492
9588.81 490
9589.74 405
9590.66 471
9591.58 469
9592.51 492
9593.43 470
9594.36 518
9595.28 478
9596.21 467
9597.13 444
9598.06 508
9598.98 492
9599.91 452
9600.83 520
9601.76 459
9602.68 505
9603.61 496
9604.53 545
9605.46 443
9606.38 489
9607.31 480
9608.24 509
9609.16 489
9610.09 482
9611.01 517
9611.94 571
9612.86 563
9613.79 504
9614.71 534
9615.64 508
9616.57 574
9617.49 591
9618.42 564
9619.34 507
9620.27 489
9621.20 496
9622.12 458
9623.05 486
9623.97 483
9624.90 490
9625.83 436
9626.75 463
9627.68 477
9628.61 475
9629.53 459
9630.46 475
9631.39 521
9632.31 484
9633.24 500
9634.17 480
9635.09 467
9636.02 491
9636.95 465
9637.87 475
9638.80 478
9639.73 496
9640.65 521
9641.58 519
9642.51 523
9643.43 485
9644.36 517
9645.29 489
9646.22 560
9647.14 541
9648.07 494
9649.00 510
9649.93 502
9650.85 508
9651.78 506
9652.71 507
9653.64 534
9654.56 563
9655.49 550
9656.42 602
9657.35 550
9658.27 594
9659.20 523
9660.13 476
9661.06 535
9661.99 558
9662.91 488
9663.84 510
9664.77 553
9665.70 543
9666.63 509
9667.56 516
9668.48 537
9669.41 575
9670.34 578
9671.27 557
9672.20 592
9673.13 495
9674.05 599
9674.98 596
9675.91 613
9676.84 503
9677.77 524
9678.70 562
9679.63 491
9680.56 507
9681.48 496
9682.41 516
9683.34 523
9684.27 445
9685.20 497
9686.13 495
9687.06 525
9687.99 565
9688.92 536
9689.85 492
9690.78 548
9691.71 578
9692.64 532
9693.57 568
9694.49 585
9695.42 544
9696.35 539
9697.28 536
9698.21 532
9699.14 574
9700.07 601
9701.00 567
9701.93 541
9702.86 605
9703.79 593
9704.72 592
9705.65 597
9706.58 612
9707.51 557
9708.44 527
9709.37 555
9710.30 534
9711.23 548
9712.16 556
9713.10 521
9714.03 518
9714.96 482
9715.89 507
9716.82 497
9717.75 582
9718.68 568
9719.61 534
9720.54 478
9721.47 481
9722.40 442
9723.33 493
9724.26 496
9725.20 500
9726.13 521
9727.06 489
9727.99 532
9728.92 554
9729.85 602
9730.78 563
9731.71 516
9732.65 543
9733.58 542
9734.51 544
9735.44 590
9736.37 541
9737.30 571
9738.23 575
9739.17 515
9740.10 531
9741.03 564
9741.96 560
9742.89 555
9743.83 542
9744.76 513
9745.69 538
9746.62 548
9747.55 587
9748.49 597
9749.42 537
9750.35 497
9751.28 505
9752.22 521
9753.15 489
9754.08 548
9755.01 569
9755.95 554
9756.88 546
9757.81 561
9758.74 534
9759.68 514
9760.61 538
9761.54 572
9762.47 572
9763.41 487
9764.34 544
9765.27 574
9766.21 600
9767.14 533
9768.07 560
9769.01 594
9769.94 554
9770.87 551
9771.80 598
9772.74 560
9773.67 507
9774.60 506
9775.54 552
9776.47 577
9777.41 549
9778.34 548
9779.27 539
9780.21 573
9781.14 576
9782.07 605
9783.01 614
9783.94 626
9784.88 714
9785.81 782
9786.74 672
9787.68 660
9788.61 726
9789.55 699
9790.48 661
9791.41 653
9792.35 602
9793.28 604
9794.22 616
9795.15 533
9796.09 606
9797.02 623
9797.95 601
9798.89 669
9799.82 646
9800.76 705
9801.69 736
9802.63 726
9803.56 689
9804.50 690
9805.43 641
9806.37 651
9807.30 594
9808.24 597
9809.17 614
9810.11 601
9811.04 543
9811.98 492
9812.91 546
9813.85 574
9814.78 591
9815.72 556
9816.65 545
9817.59 471
9818.53 503
9819.46 546
9820.40 529
9821.33 519
9822.27 486
9823.20 533
9824.14 479
9825.08 458
9826.01 460
9826.95 496
9827.88 522
9828.82 511
9829.76 513
9830.69 534
9831.63 494
9832.56 502
9833.50 471
9834.44 495
9835.37 494
9836.31 521
9837.25 489
9838.18 484
9839.12 483
9840.06 495
9840.99 490
9841.93 435
9842.86 483
9843.80 496
9844.74 495
9845.68 554
9846.61 524
9847.55 462
9848.49 440
9849.42 445
9850.36 480
9851.30 493
9852.23 491
9853.17 499
9854.11 530
9855.05 514
9855.98 449
9856.92 478
9857.86 494
9858.80 499
9859.73 469
9860.67 515
9861.61 491
9862.55 515
9863.48 558
9864.42 556
9865.36 512
9866.30 488
9867.23 459
9868.17 502
9869.11 526
9870.05 491
9870.99 510
9871.92 555
9872.86 546
9873.80 534
9874.74 523
9875.68 510
9876.62 485
9877.55 496
9878.49 552
9879.43 540
9880.37 524
9881.31 545
9882.25 493
9883.18 504
9884.12 546
9885.06 516
9886.00 549
9886.94 521
9887.88 495
9888.82 525
9889.76 497
9890.69 473
9891.63 516
9892.57 538
9893.51 527
9894.45 490
9895.39 478
9896.33 460
9897.27 501
9898.21 482
9899.15 515
9900.09 522
9901.03 510
9901.97 470
9902.91 503
9903.84 470
9904.78 494
9905.72 523
9906.66 524
9907.60 525
9908.54 529
9909.48 542
9910.42 597
9911.36 575
9912.30 585
9913.24 536
9914.18 477
9915.12 511
9916.06 553
9917.00 539
9917.94 626
9918.88 620
9919.82 541
9920.77 535
9921.71 563
9922.65 544
9923.59 571
9924.53 567
9925.47 710
9926.41 764
9927.35 798
9928.29 988
9929.23 1035
9930.17 1187
9931.11 1133
9932.05 1088
9932.99 1085
9933.94 1000
9934.88 840
9935.82 813
9936.76 743
9937.70 694
9938.64 679
9939.58 619
9940.52 652
9941.46 592
9942.41 583
9943.35 578
9944.29 614
9945.23 623
9946.17 577
9947.11 585
9948.06 595
9949.00 589
9949.94 573
9950.88 539
9951.82 541
9952.76 591
9953.71 608
9954.65 563
9955.59 569
9956.53 529
9957.47 502
9958.42 549
9959.36 578
9960.30 545
9961.24 581
9962.19 577
9963.13 620
9964.07 604
9965.01 480
9965.96 504
9966.90 501
9967.84 492
9968.78 525
9969.73 496
9970.67 542
9971.61 511
9972.56 521
9973.50 447
9974.44 513
9975.38 500
9976.33 520
9977.27 534
9978.21 489
9979.16 451
9980.10 495
9981.04 469
9981.99 484
9982.93 497
9983.87 480
9984.82 452
9985.76 446
9986.70 485
9987.65 468
9988.59 431
9989.53 500
9990.48 526
9991.42 453
9992.37 481
9993.31 405
9994.25 455
9995.20 482
9996.14 459
9997.08 499
9998.03 434
9998.97 463
9999.92 463
10000.86 456
10001.81 439
10002.75 476
10003.69 476
10004.64 492
10005.58 491
10006.53 452
10007.47 493
10008.42 483
10009.36 495
10010.31 480
10011.25 499
10012.19 490
10013.14 483
10014.08 481
10015.03 479
10015.97 500
10016.92 435
10017.86 462
10018.81 476
10019.75 501
10020.70 483
10021.64 457
10022.59 482
10023.54 526
10024.48 480
10025.43 449
10026.37 516
10027.32 439
10028.26 423
10029.21 440
10030.15 460
10031.10 472
10032.04 516
10032.99 475
10033.94 467
10034.88 427
10035.83 430
10036.77 443
10037.72 488
10038.67 496
10039.61 462
10040.56 468
10041.50 493
10042.45 489
10043.40 515
10044.34 456
10045.29 496
10046.23 504
10047.18 502
10048.13 443
10049.07 432
10050.02 442
10050.97 451
10051.91 450
10052.86 507
10053.81 450
10054.75 455
10055.70 444
10056.65 443
10057.59 449
10058.54 497
10059.49 472
10060.43 494
10061.38 488
10062.33 454
10063.28 489
10064.22 464
10065.17 470
10066.12 468
10067.07 512
10068.01 520
10068.96 595
10069.91 551
10070.85 521
10071.80 548
10072.75 570
10073.70 523
10074.65 475
10075.59 486
10076.54 477
10077.49 512
10078.44 477
10079.38 445
10080.33 481
10081.28 508
10082.23 540
10083.18 521
10084.12 520
10085.07 526
10086.02 491
10086.97 469
10087.92 438
10088.87 481
10089.81 516
10090.76 475
10091.71 455
10092.66 456
10093.61 508
10094.56 467
10095.51 444
10096.45 475
10097.40 408
10098.35 467
10099.30 453
10100.25 469
10101.20 499
10102.15 431
10103.10 397
10104.05 418
10104.99 452
10105.94 354
10106.89 381
10107.84 453
10108.79 519
10109.74 415
10110.69 429
10111.64 425
10112.59 438
10113.54 440
10114.49 404
10115.44 420
10116.39 407
10117.34 417
10118.29 388
10119.24 399
10120.19 466
10121.14 451
10122.09 427
10123.04 418
10123.99 446
10124.94 450
10125.89 432
10126.84 405
10127.79 386
10128.74 451
10129.69 403
10130.64 353
10131.59 431
10132.54 423
10133.49 393
10134.44 368
10135.39 415
10136.34 432
10137.29 457
10138.24 453
10139.19 475
10140.14 396
10141.09 415
10142.04 463
10143.00 431
10143.95 441
10144.90 475
10145.85 434
10146.80 384
10147.75 397
10148.70 448
10149.65 415
10150.60 435
10151.56 480
10152.51 458
10153.46 452
10154.41 477
10155.36 446
10156.31 457
10157.26 448
10158.22 376
10159.17 425
10160.12 469
10161.07 406
10162.02 427
10162.97 439
10163.93 452
10164.88 415
10165.83 458
10166.78 428
10167.73 383
10168.69 411
10169.64 446
10170.59 429
10171.54 415
10172.49 438
10173.45 436
10174.40 441
10175.35 434
10176.30 488
10177.26 466
10178.21 467
10179.16 494
10180.11 435
10181.07 504
10182.02 516
10182.97 478
10183.93 450
10184.88 453
10185.83 473
10186.78 454
10187.74 443
10188.69 438
10189.64 495
10190.60 496
10191.55 430
10192.50 445
10193.46 472
10194.41 459
10195.36 483
10196.32 532
10197.27 471
10198.22 499
10199.18 492
10200.13 520
10201.08 545
10202.04 503
10202.99 500
10203.94 521
10204.90 524
10205.85 595
10206.81 578
10207.76 526
10208.71 583
10209.67 628
10210.62 621
10211.58 620
10212.53 649
10213.48 564
10214.44 554
10215.39 551
10216.35 579
10217.30 570
10218.26 528
10219.21 586
10220.17 547
10221.12 562
10222.07 565
10223.03 587
10223.98 568
10224.94 545
10225.89 542
10226.85 523
10227.80 513
10228.76 479
10229.71 515
10230.67 515
10231.62 431
10232.58 455
10233.53 467
10234.49 490
10235.44 565
10236.40 566
10237.35 592
10238.31 599
10239.27 614
10240.22 656
10241.18 660
10242.13 607
10243.09 605
10244.04 621
10245.00 525
10245.95 507
10246.91 526
10247.87 491
10248.82 487
10249.78 473
10250.73 478
10251.69 487
10252.65 504
10253.60 506
10254.56 502
10255.51 545
10256.47 549
10257.43 579
10258.38 562
10259.34 498
10260.30 484
10261.25 521
10262.21 493
10263.16 517
10264.12 548
10265.08 576
10266.03 588
10266.99 603
10267.95 659
10268.90 604
10269.86 674
10270.82 685
10271.78 604
10272.73 625
10273.69 579
10274.65 563
10275.60 536
10276.56 516
10277.52 514
10278.48 460
10279.43 461
10280.39 475
10281.35 461
10282.30 428
10283.26 494
10284.22 473
10285.18 485
10286.13 476
10287.09 498
10288.05 491
10289.01 450
10289.97 464
10290.92 454
10291.88 491
10292.84 462
10293.80 469
10294.75 468
10295.71 424
10296.67 530
10297.63 495
10298.59 465
10299.55 484
10300.50 435
10301.46 462
10302.42 408
10303.38 452
10304.34 419
10305.30 398
10306.25 404
10307.21 419
10308.17 415
10309.13 415
10310.09 365
10311.05 423
10312.01 410
10312.97 383
10313.92 429
10314.88 457
10315.84 463
10316.80 399
10317.76 386
10318.72 414
10319.68 400
10320.64 389
10321.60 397
10322.56 422
10323.52 433
10324.47 408
10325.43 403
10326.39 386
10327.35 417
10328.31 426
10329.27 447
10330.23 459
10331.19 415
10332.15 369
10333.11 379
10334.07 437
10335.03 396
10335.99 417
10336.95 395
10337.91 418
10338.87 401
10339.83 412
10340.79 441
10341.75 415
10342.71 428
10343.67 387
10344.63 424
10345.59 435
10346.55 440
10347.51 410
10348.47 417
10349.43 444
10350.40 434
10351.36 375
10352.32 430
10353.28 468
10354.24 494
10355.20 449
10356.16 473
10357.12 470
10358.08 442
10359.04 434
10360.00 466
10360.96 493
10361.93 423
10362.89 429
10363.85 407
10364.81 391
10365.77 438
10366.73 426
10367.69 408
10368.65 383
10369.62 387
10370.58 390
10371.54 401
10372.50 397
10373.46 395
10374.42 429
10375.39 342
10376.35 361
10377.31 420
10378.27 427
10379.23 407
10380.20 374
10381.16 376
10382.12 361
10383.08 380
10384.04 372
10385.01 341
10385.97 335
10386.93 339
10387.89 344
10388.86 413
10389.82 398
10390.78 381
10391.74 404
10392.71 423
10393.67 387
10394.63 352
10395.59 415
10396.56 363
10397.52 387
10398.48 373
10399.44 396
10400.41 401
10401.37 398
10402.33 358
10403.30 406
10404.26 401
10405.22 379
10406.19 335
10407.15 396
10408.11 379
10409.08 404
10410.04 432
10411.00 382
10411.97 385
10412.93 414
10413.89 402
10414.86 381
10415.82 417
10416.78 402
10417.75 405
10418.71 377
10419.67 394
10420.64 386
10421.60 464
10422.57 497
10423.53 492
10424.49 478
10425.46 451
10426.42 488
10427.39 475
10428.35 515
10429.32 533
10430.28 464
10431.24 428
10432.21 470
10433.17 397
10434.14 389
10435.10 416
10436.07 427
10437.03 368
10438.00 356
10438.96 340
10439.93 409
10440.89 389
10441.85 398
10442.82 386
10443.78 395
10444.75 403
10445.71 437
10446.68 370
10447.64 361
10448.61 375
10449.58 382
10450.54 357
10451.51 333
10452.47 343
10453.44 368
10454.40 391
10455.37 388
10456.33 384
10457.30 416
10458.26 384
10459.23 381
10460.20 334
10461.16 399
10462.13 388
10463.09 376
10464.06 418
10465.02 363
10465.99 300
10466.96 348
10467.92 355
10468.89 391
10469.85 306
10470.82 363
10471.79 348
10472.75 327
10473.72 352
10474.69 359
10475.65 333
10476.62 379
10477.59 383
10478.55 405
10479.52 454
10480.48 442
10481.45 441
10482.42 440
10483.38 426
10484.35 433
10485.32 479
10486.29 414
10487.25 375
10488.22 447
10489.19 395
10490.15 403
10491.12 405
10492.09 421
10493.06 390
10494.02 441
10494.99 356
10495.96 353
10496.92 355
10497.89 379
10498.86 400
10499.83 375
10500.79 380
10501.76 380
10502.73 328
10503.70 366
10504.66 390
10505.63 383
10506.60 397
10507.57 388
10508.54 335
10509.50 363
10510.47 333
10511.44 362
10512.41 336
10513.38 356
10514.34 314
10515.31 330
10516.28 379
10517.25 361
10518.22 348
10519.19 377
10520.15 356
10521.12 345
10522.09 337
10523.06 350
10524.03 373
10525.00 385
10525.97 367
10526.94 407
10527.90 358
10528.87 349
10529.84 357
10530.81 339
10531.78 352
10532.75 418
10533.72 371
10534.69 339
10535.66 393
10536.63 342
10537.59 351
10538.56 387
10539.53 377
10540.50 362
10541.47 363
10542.44 366
10543.41 357
10544.38 382
10545.35 366
10546.32 386
10547.29 361
10548.26 424
10549.23 356
10550.20 335
10551.17 360
10552.14 340
10553.11 328
10554.08 334
10555.05 340
10556.02 403
10556.99 386
10557.96 344
10558.93 386
10559.90 359
10560.87 343
10561.84 334
10562.81 423
10563.78 434
10564.75 376
10565.72 395
10566.69 390
10567.66 356
10568.63 344
10569.61 335
10570.58 359
10571.55 353
10572.52 317
10573.49 300
10574.46 373
10575.43 335
10576.40 345
10577.37 314
10578.34 330
10579.32 349
10580.29 361
10581.26 350
10582.23 321
10583.20 348
10584.17 357
10585.14 339
10586.11 345
10587.09 361
10588.06 357
10589.03 404
10590.00 436
10590.97 353
10591.94 359
10592.92 374
10593.89 394
10594.86 369
10595.83 374
10596.80 399
10597.78 391
10598.75 372
10599.72 393
10600.69 375
10601.66 350
10602.64 369
10603.61 345
10604.58 384
10605.55 327
10606.53 376
10607.50 346
10608.47 393
10609.44 403
10610.42 367
10611.39 374
10612.36 344
10613.33 305
10614.31 346
10615.28 340
10616.25 330
10617.23 348
10618.20 402
10619.17 346
10620.15 386
10621.12 339
10622.09 433
10623.06 379
10624.04 408
10625.01 419
10625.98 436
10626.96 426
10627.93 438
10628.90 423
10629.88 385
10630.85 377
10631.83 390
10632.80 378
10633.77 397
10634.75 418
10635.72 408
10636.69 419
10637.67 442
10638.64 505
10639.62 517
10640.59 528
10641.56 543
10642.54 530
10643.51 573
10644.49 534
10645.46 480
10646.43 492
10647.41 458
10648.38 448
10649.36 401
10650.33 417
10651.31 411
10652.28 402
10653.26 400
10654.23 432
10655.20 435
10656.18 419
10657.15 374
10658.13 385
10659.10 402
10660.08 381
10661.05 384
10662.03 372
10663.00 400
10663.98 367
10664.95 380
10665.93 376
10666.90 347
10667.88 373
10668.86 418
10669.83 375
10670.81 409
10671.78 393
10672.76 410
10673.73 354
10674.71 332
10675.68 390
10676.66 370
10677.63 355
10678.61 412
10679.59 401
10680.56 407
10681.54 417
10682.51 427
10683.49 397
10684.47 405
10685.44 360
10686.42 380
10687.39 389
10688.37 370
10689.35 374
10690.32 363
10691.30 348
10692.28 346
10693.25 343
10694.23 341
10695.20 369
10696.18 334
10697.16 363
10698.13 309
10699.11 337
10700.09 327
10701.06 337
10702.04 361
10703.02 341
10704.00 378
10704.97 373
10705.95 314
10706.93 387
10707.90 396
10708.88 374
10709.86 330
10710.83 309
10711.81 372
10712.79 372
10713.77 315
10714.74 314
10715.72 365
10716.70 409
10717.68 385
10718.65 357
10719.63 353
10720.61 368
10721.59 399
10722.57 327
10723.54 339
10724.52 355
10725.50 334
10726.48 310
10727.45 368
10728.43 331
10729.41 376
10730.39 335
10731.37 308
10732.35 361
10733.32 359
10734.30 363
10735.28 335
10736.26 338
10737.24 347
10738.22 362
10739.19 388
10740.17 368
10741.15 361
10742.13 325
10743.11 392
10744.09 403
10745.07 363
10746.04 372
10747.02 311
10748.00 351
10748.98 357
10749.96 326
10750.94 307
10751.92 364
10752.90 356
10753.88 356
10754.86 298
10755.84 323
10756.81 360
10757.79 263
10758.77 359
10759.75 345
10760.73 324
10761.71 354
10762.69 335
10763.67 332
10764.65 335
10765.63 340
10766.61 335
10767.59 355
10768.57 357
10769.55 275
10770.53 287
10771.51 325
10772.49 301
10773.47 329
10774.45 303
10775.43 328
10776.41 345
10777.39 329
10778.37 300
10779.35 279
10780.33 346
10781.31 343
10782.29 325
10783.27 356
10784.25 328
10785.23 361
10786.21 416
10787.20 362
10788.18 353
10789.16 349
10790.14 326
10791.12 312
10792.10 348
10793.08 366
10794.06 346
10795.04 331
10796.02 371
10797.01 321
10797.99 340
10798.97 336
10799.95 326
10800.93 287
10801.91 330
10802.89 367
10803.87 345
10804.86 349
10805.84 325
10806.82 362
10807.80 328
10808.78 335
10809.76 313
10810.75 382
10811.73 330
10812.71 324
10813.69 311
10814.67 317
10815.66 343
10816.64 344
10817.62 317
10818.60 341
10819.58 337
10820.57 332
10821.55 337
10822.53 346
10823.51 347
10824.50 384
10825.48 353
10826.46 346
10827.44 343
10828.43 327
10829.41 366
10830.39 367
10831.37 324
10832.36 332
10833.34 383
10834.32 356
10835.30 349
10836.29 362
10837.27 313
10838.25 335
10839.24 343
10840.22 360
10841.20 350
10842.19 338
10843.17 390
10844.15 374
10845.14 351
10846.12 353
10847.10 344
10848.09 327
10849.07 351
10850.05 350
10851.04 345
10852.02 353
10853.00 332
10853.99 323
10854.97 360
10855.96 342
10856.94 327
10857.92 362
10858.91 355
10859.89 337
10860.88 372
10861.86 326
10862.84 323
10863.83 322
10864.81 326
10865.80 385
10866.78 377
10867.77 310
10868.75 363
10869.73 365
10870.72 311
10871.70 381
10872.69 359
10873.67 367
10874.66 371
10875.64 293
10876.63 354
10877.61 385
10878.60 338
10879.58 332
10880.57 384
10881.55 352
10882.54 346
10883.52 369
10884.51 409
10885.49 475
10886.48 442
10887.46 394
10888.45 392
10889.43 386
10890.42 394
10891.40 392
10892.39 389
10893.37 408
10894.36 387
10895.35 361
10896.33 387
10897.32 371
10898.30 377
10899.29 481
10900.27 455
10901.26 532
10902.25 560
10903.23 564
10904.22 553
10905.20 554
10906.19 586
10907.18 584
10908.16 569
10909.15 539
10910.14 477
10911.12 449
10912.11 432
10913.09 470
10914.08 443
10915.07 424
10916.05 412
10917.04 456
10918.03 420
10919.01 456
10920.00 487
10920.99 479
10921.97 420
10922.96 430
10923.95 477
10924.94 460
10925.92 498
10926.91 500
10927.90 444
10928.88 544
10929.87 539
10930.86 511
10931.85 515
10932.83 475
10933.82 515
10934.81 484
10935.79 495
10936.78 448
10937.77 437
10938.76 430
10939.75 476
10940.73 462
10941.72 497
10942.71 513
10943.70 490
10944.68 481
10945.67 498
10946.66 491
10947.65 482
10948.64 524
10949.62 483
10950.61 494
10951.60 473
10952.59 470
10953.58 512
10954.56 449
10955.55 486
10956.54 553
10957.53 528
10958.52 546
10959.51 599
10960.50 611
10961.48 572
10962.47 635
10963.46 638
10964.45 568
10965.44 560
10966.43 577
10967.42 531
10968.41 551
10969.39 522
10970.38 539
10971.37 560
10972.36 499
10973.35 521
10974.34 477
10975.33 574
10976.32 520
10977.31 548
10978.30 516
10979.29 485
10980.28 507
10981.27 539
10982.26 503
10983.25 573
10984.23 514
10985.22 506
10986.21 503
10987.20 501
10988.19 579
10989.18 562
10990.17 567
10991.16 554
10992.15 572
10993.14 539
10994.13 547
10995.12 550
10996.11 579
10997.10 610
10998.09 622
10999.08 697
11000.08 729
11001.07 869
11002.06 838
11003.05 840
11004.04 813
11005.03 852
11006.02 786
11007.01 727
11008.00 751
11008.99 764
11009.98 721
11010.97 616
11011.96 541
11012.95 558
11013.94 581
11014.94 549
11015.93 584
11016.92 558
11017.91 559
11018.90 576
11019.89 583
11020.88 547
11021.87 539
11022.87 498
11023.86 477
11024.85 515
11025.84 512
11026.83 493
11027.82 563
11028.82 505
11029.81 552
11030.80 504
11031.79 498
11032.78 572
11033.77 560
11034.77 556
11035.76 537
11036.75 490
11037.74 552
11038.73 526
11039.73 459
11040.72 490
11041.71 445
11042.70 444
11043.70 429
11044.69 444
11045.68 482
11046.67 451
11047.67 470
11048.66 451
11049.65 440
11050.64 415
11051.64 435
11052.63 429
11053.62 466
11054.61 475
11055.61 462
11056.60 421
11057.59 367
11058.59 432
11059.58 459
11060.57 460
11061.56 448
11062.56 413
11063.55 401
11064.54 428
11065.54 430
11066.53 448
11067.52 391
11068.52 393
11069.51 368
11070.51 413
11071.50 401
11072.49 411
11073.49 473
11074.48 436
11075.47 418
11076.47 416
11077.46 481
11078.45 465
11079.45 450
11080.44 400
11081.44 394
11082.43 420
11083.43 423
11084.42 469
11085.41 460
11086.41 445
11087.40 420
11088.40 412
11089.39 414
11090.39 398
11091.38 388
11092.37 420
11093.37 437
11094.36 431
11095.36 393
11096.35 433
11097.35 406
11098.34 387
11099.34 445
11100.33 495
11101.33 418
11102.32 390
11103.32 430
11104.31 394
11105.31 420
11106.30 426
11107.30 420
11108.29 419
11109.29 412
11110.28 446
11111.28 451
11112.27 383
11113.27 417
11114.26 397
11115.26 437
11116.26 455
11117.25 487
11118.25 430
11119.24 465
11120.24 423
11121.23 413
11122.23 452
11123.23 448
11124.22 463
11125.22 441
11126.21 529
11127.21 573
11128.21 552
11129.20 509
11130.20 549
11131.20 519
11132.19 561
11133.19 515
11134.18 504
11135.18 493
11136.18 487
11137.17 487
11138.17 496
11139.17 470
11140.16 431
11141.16 408
11142.16 437
11143.15 437
11144.15 442
11145.15 447
11146.14 446
11147.14 428
11148.14 483
11149.14 477
11150.13 445
11151.13 435
11152.13 468
11153.12 409
11154.12 438
11155.12 421
11156.12 410
11157.11 418
11158.11 420
11159.11 445
11160.11 409
11161.10 379
11162.10 391
11163.10 395
11164.10 391
11165.09 373
11166.09 391
11167.09 450
11168.09 402
11169.09 369
11170.08 402
11171.08 397
11172.08 368
11173.08 398
11174.08 420
11175.07 327
11176.07 354
11177.07 378
11178.07 374
11179.07 331
11180.07 323
11181.07 338
11182.06 359
11183.06 361
11184.06 368
11185.06 355
11186.06 333
11187.06 372
11188.06 374
11189.05 393
11190.05 371
11191.05 381
11192.05 409
11193.05 390
11194.05 398
11195.05 407
11196.05 420
11197.05 388
11198.05 374
11199.05 386
11200.05 339
11201.04 370
11202.04 333
11203.04 321
11204.04 349
11205.04 353
11206.04 342
11207.04 356
11208.04 343
11209.04 398
11210.04 400
11211.04 371
11212.04 357
11213.04 337
11214.04 325
11215.04 346
11216.04 378
11217.04 335
11218.04 316
11219.04 393
11220.04 365
11221.04 311
11222.04 349
11223.04 370
11224.04 372
11225.04 334
11226.04 359
11227.04 345
11228.04 368
11229.05 398
11230.05 365
11231.05 335
11232.05 292
11233.05 313
11234.05 314
11235.05 335
11236.05 327
11237.05 335
11238.05 384
11239.05 382
11240.06 320
11241.06 329
11242.06 384
11243.06 378
11244.06 368
11245.06 343
11246.06 357
11247.06 320
11248.07 315
11249.07 353
11250.07 414
11251.07 378
11252.07 348
11253.07 326
11254.08 351
11255.08 376
11256.08 325
11257.08 333
11258.08 354
11259.09 353
11260.09 339
11261.09 347
11262.09 328
11263.09 313
11264.10 288
11265.10 352
11266.10 360
11267.10 351
11268.11 372
11269.11 353
11270.11 379
11271.11 398
11272.12 381
11273.12 405
11274.12 344
11275.12 378
11276.13 381
11277.13 389
11278.13 358
11279.13 390
11280.14 379
11281.14 370
11282.14 389
11283.15 407
11284.15 408
11285.15 406
11286.16 418
11287.16 425
11288.16 379
11289.17 403
11290.17 364
11291.17 374
11292.18 403
11293.18 428
11294.18 394
11295.19 345
11296.19 379
11297.19 369
11298.20 378
11299.20 358
11300.21 395
11301.21 398
11302.21 382
11303.22 373
11304.22 357
11305.23 387
11306.23 399
11307.23 389
11308.24 350
11309.24 346
11310.25 417
11311.25 365
11312.25 391
11313.26 369
11314.26 351
11315.27 398
11316.27 392
11317.28 447
11318.28 394
11319.29 442
11320.29 434
11321.30 381
11322.30 375
11323.31 405
11324.31 382
11325.32 401
11326.32 377
11327.33 334
11328.33 367
11329.34 366
11330.34 375
11331.35 369
11332.35 339
11333.36 393
11334.36 402
11335.37 371
11336.37 410
11337.38 349
11338.38 346
11339.39 338
11340.39 378
11341.40 404
11342.41 409
11343.41 421
11344.42 426
11345.42 390
11346.43 407
11347.44 418
11348.44 383
11349.45 309
11350.45 347
11351.46 393
11352.47 389
11353.47 396
11354.48 374
11355.48 394
11356.49 355
11357.50 363
11358.50 366
11359.51 378
11360.52 378
11361.52 374
11362.53 371
11363.54 361
11364.54 373
11365.55 384
11366.56 388
11367.56 400
11368.57 339
11369.58 384
11370.58 351
11371.59 340
11372.60 370
11373.61 353
11374.61 365
11375.62 367
11376.63 387
11377.63 365
11378.64 372
11379.65 371
11380.66 370
11381.66 380
11382.67 350
11383.68 367
11384.69 322
11385.69 364
11386.70 357
11387.71 369
11388.72 378
11389.72 350
11390.73 353
11391.74 355
11392.75 331
11393.76 359
11394.76 355
11395.77 349
11396.78 342
11397.79 361
11398.80 350
11399.80 379
11400.81 355
11401.82 320
11402.83 377
11403.84 370
11404.85 326
11405.86 338
11406.86 346
11407.87 329
11408.88 339
11409.89 357
11410.90 404
11411.91 356
11412.92 350
11413.92 377
11414.93 378
11415.94 358
11416.95 346
11417.96 436
11418.97 443
11419.98 351
11420.99 373
11422.00 358
11423.01 391
11424.02 422
11425.03 356
11426.03 392
11427.04 390
11428.05 409
11429.06 343
11430.07 358
11431.08 379
11432.09 404
11433.10 356
11434.11 370
11435.12 401
11436.13 383
11437.14 349
11438.15 343
11439.16 413
11440.17 379
11441.18 349
11442.19 386
11443.20 380
11444.21 349
11445.22 386
11446.23 407
11447.24 425
11448.25 375
11449.26 413
11450.27 467
11451.28 395
11452.30 360
11453.31 389
11454.32 431
11455.33 455
11456.34 429
11457.35 385
11458.36 420
11459.37 402
11460.38 386
11461.39 429
11462.40 442
11463.41 437
11464.43 396
11465.44 427
11466.45 465
11467.46 439
11468.47 448
11469.48 464
11470.49 404
11471.50 419
11472.52 432
11473.53 456
11474.54 423
11475.55 471
11476.56 428
11477.57 418
11478.59 443
11479.60 452
11480.61 473
11481.62 443
11482.63 419
11483.65 453
11484.66 424
11485.67 443
11486.68 486
11487.69 429
11488.71 440
11489.72 442
11490.73 493
11491.74 474
11492.75 435
11493.77 435
11494.78 444
11495.79 430
11496.80 441
11497.82 439
11498.83 487
11499.84 475
11500.86 470
11501.87 481
11502.88 479
11503.89 490
11504.91 470
11505.92 452
11506.93 445
11507.95 528
11508.96 501
11509.97 461
11510.98 490
11512.00 543
11513.01 504
11514.02 458
11515.04 487
11516.05 467
11517.06 463
11518.08 536
11519.09 508
11520.11 474
11521.12 467
11522.13 479
11523.15 491
11524.16 483
11525.17 510
11526.19 516
11527.20 519
11528.22 584
11529.23 525
11530.24 571
11531.26 567
11532.27 485
11533.29 514
11534.30 533
11535.31 601
11536.33 583
11537.34 548
11538.36 585
11539.37 559
11540.39 557
11541.40 581
11542.41 579
11543.43 575
11544.44 604
11545.46 617
11546.47 583
11547.49 620
11548.50 638
11549.52 633
11550.53 682
11551.55 670
11552.56 672
11553.58 722
11554.59 707
11555.61 714
11556.62 760
11557.64 767
11558.65 791
11559.67 814
11560.68 831
11561.70 809
11562.72 809
11563.73 840
11564.75 854
11565.76 858
11566.78 843
11567.79 913
11568.81 944
11569.82 925
11570.84 929
11571.86 974
11572.87 918
11573.89 918
11574.90 1002
11575.92 1033
11576.94 1057
11577.95 1107
11578.97 1138
11579.98 1126
11581.00 1265
11582.02 1365
11583.03 1434
11584.05 1438
11585.07 1551
11586.08 1579
11587.10 1594
11588.12 1807
11589.13 1754
11590.15 1693
11591.17 1808
11592.18 1835
11593.20 1944
11594.22 2022
11595.23 2170
11596.25 2522
11597.27 2954
11598.28 3474
11599.30 4041
11600.32 4673
11601.34 5271
11602.35 5623
11603.37 5700
11604.39 5699
11605.40 5552
11606.42 4961
11607.44 4237
11608.46 3704
11609.47 3224
11610.49 2824
11611.51 2476
11612.53 2225
11613.54 2054
11614.56 1959
11615.58 1942
11616.60 1648
11617.62 1634
11618.63 1701
11619.65 1661
11620.67 1614
11621.69 1632
11622.71 1539
11623.72 1450
11624.74 1441
11625.76 1422
11626.78 1367
11627.80 1369
11628.82 1329
11629.83 1349
11630.85 1341
11631.87 1331
11632.89 1336
11633.91 1279
11634.93 1138
11635.94 1125
11636.96 1170
11637.98 1142
11639.00 1120
11640.02 1103
11641.04 1064
11642.06 1117
11643.08 1082
11644.10 998
11645.11 980
11646.13 904
11647.15 887
11648.17 858
11649.19 860
11650.21 850
11651.23 814
11652.25 751
11653.27 760
11654.29 786
11655.31 761
11656.33 811
11657.35 768
11658.37 776
11659.39 755
11660.41 789
11661.43 754
11662.45 777
11663.47 779
11664.49 774
11665.51 774
11666.53 764
11667.55 773
11668.57 739
11669.59 761
11670.61 764
11671.63 728
11672.65 798
11673.67 762
11674.69 777
11675.71 819
11676.73 827
11677.75 825
11678.77 864
11679.79 919
11680.81 908
11681.83 907
11682.85 828
11683.87 842
11684.89 891
11685.91 885
11686.93 863
11687.96 806
11688.98 836
11690.00 826
11691.02 781
11692.04 782
11693.06 788
11694.08 846
11695.10 812
11696.13 763
11697.15 797
11698.17 776
11699.19 769
11700.21 729
11701.23 733
11702.25 717
11703.28 778
11704.30 776
11705.32 747
11706.34 766
11707.36 775
11708.38 799
11709.41 770
11710.43 713
11711.45 739
11712.47 715
11713.49 659
11714.52 665
11715.54 701
11716.56 690
11717.58 687
11718.61 673
11719.63 642
11720.65 611
11721.67 642
11722.69 625
11723.72 624
11724.74 580
11725.76 611
11726.78 610
11727.81 648
11728.83 609
11729.85 635
11730.88 690
11731.90 630
11732.92 591
11733.94 621
11734.97 536
11735.99 552
11737.01 536
11738.04 563
11739.06 591
11740.08 608
11741.11 602
11742.13 548
11743.15 598
11744.18 595
11745.20 670
11746.22 599
11747.25 654
11748.27 658
11749.29 668
11750.32 639
11751.34 651
11752.37 613
11753.39 633
11754.41 622
11755.44 596
11756.46 559
11757.49 592
11758.51 624
11759.53 589
11760.56 595
11761.58 526
11762.61 551
11763.63 567
11764.65 564
11765.68 559
11766.70 571
11767.73 551
11768.75 541
11769.78 561
11770.80 553
11771.83 584
11772.85 589
11773.87 561
11774.90 527
11775.92 518
11776.95 585
11777.97 564
11779.00 569
11780.02 532
11781.05 525
11782.07 527
11783.10 516
11784.12 487
11785.15 494
11786.17 487
11787.20 497
11788.23 507
11789.25 447
11790.28 549
11791.30 535
11792.33 471
11793.35 450
11794.38 475
11795.40 441
11796.43 460
11797.46 475
11798.48 417
11799.51 435
11800.53 447
11801.56 434
11802.58 402
11803.61 439
11804.64 455
11805.66 436
11806.69 481
11807.72 463
11808.74 448
11809.77 403
11810.79 463
11811.82 439
11812.85 445
11813.87 425
11814.90 431
11815.93 418
11816.95 429
11817.98 410
11819.01 423
11820.03 382
11821.06 372
11822.09 368
11823.11 389
11824.14 406
11825.17 407
11826.19 398
11827.22 408
11828.25 419
11829.28 448
11830.30 420
11831.33 386
11832.36 433
11833.38 364
11834.41 397
11835.44 413
11836.47 420
11837.49 385
11838.52 386
11839.55 396
11840.58 387
11841.60 393
11842.63 384
11843.66 369
11844.69 365
11845.72 371
11846.74 334
11847.77 358
11848.80 358
11849.83 340
11850.85 320
11851.88 309
11852.91 349
11853.94 364
11854.97 360
11856.00 338
11857.02 344
11858.05 362
11859.08 348
11860.11 369
11861.14 373
11862.17 351
11863.20 305
11864.22 328
11865.25 321
11866.28 310
11867.31 348
11868.34 360
11869.37 304
11870.40 274
11871.43 353
11872.45 359
11873.48 332
11874.51 365
11875.54 346
11876.57 357
11877.60 343
11878.63 360
11879.66 322
11880.69 321
11881.72 340
11882.75 307
11883.78 343
11884.81 354
11885.84 330
11886.86 355
11887.89 367
11888.92 317
11889.95 322
11890.98 313
11892.01 345
11893.04 353
11894.07 357
11895.10 329
11896.13 341
11897.16 350
11898.19 337
11899.22 298
11900.25 316
11901.28 324
11902.31 340
11903.34 329
11904.38 335
11905.41 361
11906.44 354
11907.47 310
11908.50 354
11909.53 316
11910.56 348
11911.59 329
11912.62 405
11913.65 341
11914.68 304
11915.71 314
11916.74 355
11917.77 324
11918.81 322
11919.84 336
11920.87 357
11921.90 328
11922.93 320
11923.96 309
11924.99 259
11926.02 317
11927.06 361
11928.09 362
11929.12 359
11930.15 343
11931.18 384
11932.21 371
11933.24 384
11934.28 370
11935.31 322
11936.34 380
11937.37 396
11938.40 345
11939.43 375
11940.47 352
11941.50 338
11942.53 324
11943.56 319
11944.60 308
11945.63 370
11946.66 383
11947.69 364
11948.72 334
11949.76 329
11950.79 319
11951.82 338
11952.85 338
11953.89 355
11954.92 335
11955.95 329
11956.98 364
11958.02 323
11959.05 317
11960.08 291
11961.12 333
11962.15 328
11963.18 297
11964.21 293
11965.25 311
11966.28 316
11967.31 317
11968.35 286
11969.38 329
11970.41 297
11971.45 280
11972.48 305
11973.51 302
11974.55 304
11975.58 323
11976.61 324
11977.65 322
11978.68 338
11979.71 326
11980.75 323
11981.78 346
11982.82 323
11983.85 286
11984.88 326
11985.92 340
11986.95 338
11987.98 354
11989.02 311
11990.05 321
11991.09 343
11992.12 320
11993.16 284
11994.19 336
11995.22 343
11996.26 331
11997.29 362
11998.33 327
11999.36 351
12000.40 347
12001.43 318
12002.47 319
12003.50 352
12004.53 355
12005.57 340
12006.60 340
12007.64 348
12008.67 365
12009.71 347
12010.74 361
12011.78 386
12012.81 367
12013.85 358
12014.88 406
12015.92 416
12016.95 381
12017.99 361
12019.03 417
12020.06 392
12021.10 362
12022.13 362
12023.17 392
12024.20 363
12025.24 379
12026.27 361
12027.31 373
12028.35 410
12029.38 358
12030.42 386
12031.45 385
12032.49 391
12033.53 384
12034.56 362
12035.60 356
12036.63 370
12037.67 352
12038.71 332
12039.74 354
12040.78 352
12041.81 315
12042.85 370
12043.89 357
12044.92 341
12045.96 391
12047.00 377
12048.03 353
12049.07 320
12050.11 359
12051.14 361
12052.18 377
12053.22 391
12054.25 328
12055.29 327
12056.33 362
12057.36 353
12058.40 385
12059.44 363
12060.48 362
12061.51 332
12062.55 314
12063.59 363
12064.62 345
12065.66 346
12066.70 341
12067.74 332
12068.77 346
12069.81 353
12070.85 378
12071.89 370
12072.93 363
12073.96 357
12075.00 326
12076.04 356
12077.08 351
12078.11 355
12079.15 373
12080.19 331
12081.23 312
12082.27 393
12083.30 394
12084.34 346
12085.38 354
12086.42 313
12087.46 333
12088.50 308
12089.53 351
12090.57 310
12091.61 292
12092.65 314
12093.69 309
12094.73 345
12095.77 332
12096.80 342
12097.84 320
12098.88 348
12099.92 354
12100.96 322
12102.00 303
12103.04 346
12104.08 311
12105.12 332
12106.15 317
12107.19 329
12108.23 346
12109.27 307
12110.31 315
12111.35 287
12112.39 397
12113.43 330
12114.47 315
12115.51 329
12116.55 334
12117.59 313
12118.63 304
12119.67 345
12120.71 337
12121.75 319
12122.79 292
12123.83 277
12124.87 290
12125.91 321
12126.95 348
12127.99 336
12129.03 290
12130.07 288
12131.11 342
12132.15 337
12133.19 281
12134.23 295
12135.27 286
12136.31 289
12137.35 332
12138.39 311
12139.43 291
12140.47 259
12141.51 297
12142.55 299
12143.59 313
12144.63 293
12145.67 283
12146.71 288
12147.75 293
12148.80 305
12149.84 317
12150.88 315
12151.92 316
12152.96 252
12154.00 286
12155.04 296
12156.08 294
12157.12 287
12158.17 347
12159.21 321
12160.25 305
12161.29 269
12162.33 265
12163.37 303
12164.42 261
12165.46 288
12166.50 304
12167.54 334
12168.58 255
12169.62 286
12170.67 285
12171.71 288
12172.75 287
12173.79 265
12174.83 293
12175.88 339
12176.92 285
12177.96 316
12179.00 277
12180.04 263
12181.09 277
12182.13 292
12183.17 303
12184.21 306
12185.26 297
12186.30 291
12187.34 246
12188.38 292
12189.43 322
12190.47 275
12191.51 274
12192.56 263
12193.60 310
12194.64 310
12195.68 297
12196.73 340
12197.77 294
12198.81 266
12199.86 292
12200.90 304
12201.94 335
12202.99 303
12204.03 291
12205.07 301
12206.12 320
12207.16 284
12208.20 316
12209.25 272
12210.29 283
12211.33 326
12212.38 290
12213.42 277
12214.46 237
12215.51 281
12216.55 318
12217.60 287
12218.64 246
12219.68 260
12220.73 293
12221.77 315
12222.82 303
12223.86 302
12224.90 339
12225.95 303
12226.99 270
12228.04 274
12229.08 277
12230.13 283
12231.17 311
12232.22 300
12233.26 327
12234.30 300
12235.35 315
12236.39 323
12237.44 328
12238.48 290
12239.53 295
12240.57 309
12241.62 288
12242.66 294
12243.71 278
12244.75 342
12245.80 322
12246.84 352
12247.89 343
12248.93 345
12249.98 333
12251.02 340
12252.07 342
12253.12 313
12254.16 339
12255.21 329
12256.25 346
12257.30 328
12258.34 327
12259.39 290
12260.43 322
12261.48 316
12262.53 288
12263.57 273
12264.62 295
12265.66 254
12266.71 311
12267.76 264
12268.80 258
12269.85 288
12270.89 250
12271.94 248
12272.99 285
12274.03 296
12275.08 295
12276.13 297
12277.17 279
12278.22 244
12279.26 248
12280.31 268
12281.36 255
12282.40 293
12283.45 259
12284.50 270
12285.55 327
12286.59 268
12287.64 235
12288.69 235
12289.73 274
12290.78 257
12291.83 271
12292.87 263
12293.92 288
12294.97 269
12296.02 287
12297.06 260
12298.11 296
12299.16 297
12300.20 300
12301.25 277
12302.30 257
12303.35 256
12304.40 270
12305.44 270
12306.49 249
12307.54 231
12308.59 270
12309.63 240
12310.68 250
12311.73 231
12312.78 252
12313.83 236
12314.87 269
12315.92 239
12316.97 273
12318.02 249
12319.07 254
12320.11 238
12321.16 236
12322.21 258
12323.26 277
12324.31 280
12325.36 242
12326.40 267
12327.45 270
12328.50 272
12329.55 289
12330.60 249
12331.65 254
12332.70 261
12333.75 256
12334.79 234
12335.84 234
12336.89 253
12337.94 278
12338.99 273
12340.04 258
12341.09 276
12342.14 217
12343.19 247
12344.24 245
12345.29 231
12346.34 253
12347.39 250
12348.43 266
12349.48 287
12350.53 256
12351.58 247
12352.63 262
12353.68 238
12354.73 260
12355.78 305
12356.83 285
12357.88 274
12358.93 260
12359.98 244
12361.03 242
12362.08 236
12363.13 269
12364.18 232
12365.23 208
12366.28 264
12367.33 257
12368.38 249
12369.43 260
12370.48 229
12371.53 241
12372.58 252
12373.64 218
12374.69 242
12375.74 231
12376.79 246
12377.84 223
12378.89 228
12379.94 262
12380.99 236
12382.04 253
12383.09 240
12384.14 260
12385.19 247
12386.25 253
12387.30 239
12388.35 248
12389.40 247
12390.45 244
12391.50 309
12392.55 244
12393.60 245
12394.66 241
12395.71 275
12396.76 266
12397.81 259
12398.86 253
12399.91 268
12400.97 250
12402.02 228
12403.07 225
12404.12 243
12405.17 255
12406.22 262
12407.28 216
12408.33 215
12409.38 239
12410.43 280
12411.49 252
12412.54 248
12413.59 224
12414.64 246
12415.69 275
12416.75 247
12417.80 253
12418.85 281
12419.90 269
12420.96 217
12422.01 270
12423.06 249
12424.11 249
12425.17 250
12426.22 258
12427.27 249
12428.33 271
12429.38 270
12430.43 257
12431.48 258
12432.54 254
12433.59 245
12434.64 223
12435.70 269
12436.75 252
12437.80 308
12438.86 308
12439.91 264
12440.96 249
12442.02 237
12443.07 259
12444.12 304
12445.18 282
12446.23 299
12447.29 253
12448.34 248
12449.39 253
12450.45 230
12451.50 272
12452.55 253
12453.61 197
12454.66 268
12455.72 254
12456.77 218
12457.82 271
12458.88 297
12459.93 259
12460.99 254
12462.04 262
12463.10 256
12464.15 204
12465.20 227
12466.26 234
12467.31 274
12468.37 270
12469.42 264
12470.48 264
12471.53 286
12472.59 227
12473.64 220
12474.70 220
12475.75 267
12476.81 236
12477.86 225
12478.92 227
12479.97 224
12481.03 260
12482.08 273
12483.14 260
12484.19 261
12485.25 268
12486.30 247
12487.36 243
12488.41 253
12489.47 241
12490.52 273
12491.58 290
12492.64 272
12493.69 264
12494.75 299
12495.80 303
12496.86 319
12497.91 332
12498.97 324
12500.03 332
12501.08 365
12502.14 354
12503.19 324
12504.25 299
12505.31 279
12506.36 291
12507.42 271
12508.48 245
12509.53 254
12510.59 257
12511.64 234
12512.70 253
12513.76 251
12514.81 266
12515.87 256
12516.93 276
12517.98 230
12519.04 252
12520.10 234
12521.15 236
12522.21 252
12523.27 234
12524.33 241
12525.38 234
12526.44 218
12527.50 246
12528.55 248
12529.61 246
12530.67 266
12531.72 204
12532.78 236
12533.84 233
12534.90 234
12535.95 201
12537.01 254
12538.07 205
12539.13 227
12540.18 227
12541.24 227
12542.30 221
12543.36 221
12544.42 251
12545.47 258
12546.53 234
12547.59 275
12548.65 238
12549.71 223
12550.76 235
12551.82 235
12552.88 247
12553.94 239
12555.00 249
12556.05 235
12557.11 225
12558.17 223
12559.23 244
12560.29 218
12561.35 192
12562.40 243
12563.46 236
12564.52 227
12565.58 243
12566.64 217
12567.70 231
12568.76 267
12569.82 264
12570.88 276
12571.93 227
12572.99 265
12574.05 226
12575.11 230
12576.17 283
12577.23 305
12578.29 302
12579.35 249
12580.41 249
12581.47 265
12582.53 255
12583.59 243
12584.65 254
12585.70 253
12586.76 248
12587.82 252
12588.88 267
12589.94 243
12591.00 232
12592.06 232
12593.12 217
12594.18 228
12595.24 222
12596.30 205
12597.36 231
12598.42 235
12599.48 258
12600.54 232
12601.60 232
12602.66 247
12603.72 207
12604.78 203
12605.84 205
12606.90 242
12607.97 220
12609.03 258
12610.09 241
12611.15 238
12612.21 222
12613.27 241
12614.33 230
12615.39 205
12616.45 255
12617.51 241
12618.57 218
12619.63 226
12620.69 258
12621.76 233
12622.82 233
12623.88 238
12624.94 252
12626.00 252
12627.06 267
12628.12 237
12629.18 242
12630.25 240
12631.31 231
12632.37 254
12633.43 227
12634.49 238
12635.55 203
12636.62 212
12637.68 193
12638.74 231
12639.80 197
12640.86 223
12641.92 219
12642.99 248
12644.05 248
12645.11 222
12646.17 211
12647.23 230
12648.30 224
12649.36 222
12650.42 238
12651.48 241
12652.55 226
12653.61 218
12654.67 232
12655.73 263
12656.80 223
12657.86 206
12658.92 255
12659.98 231
12661.05 243
12662.11 194
12663.17 183
12664.23 220
12665.30 220
12666.36 233
12667.42 213
12668.49 239
12669.55 225
12670.61 219
12671.68 219
12672.74 209
12673.80 206
12674.87 253
12675.93 214
12676.99 233
12678.06 262
12679.12 238
12680.18 244
12681.25 233
12682.31 248
12683.37 226
12684.44 221
12685.50 204
12686.57 243
12687.63 238
12688.69 255
12689.76 216
12690.82 232
12691.88 228
12692.95 281
12694.01 210
12695.08 231
12696.14 222
12697.21 227
12698.27 263
12699.33 240
12700.40 216
12701.46 212
12702.53 266
12703.59 276
12704.66 242
12705.72 257
12706.79 249
12707.85 266
12708.92 240
12709.98 234
12711.04 253
12712.11 271
12713.17 262
12714.24 217
12715.30 197
12716.37 247
12717.43 227
12718.50 247
12719.56 240
12720.63 228
12721.70 246
12722.76 234
12723.83 225
12724.89 245
12725.96 269
12727.02 260
12728.09 278
12729.15 219
12730.22 266
12731.28 282
12732.35 263
12733.42 253
12734.48 264
12735.55 252
12736.61 252
12737.68 254
12738.75 289
12739.81 299
12740.88 268
12741.94 253
12743.01 242
12744.08 246
12745.14 254
12746.21 240
12747.28 199
12748.34 225
12749.41 238
12750.47 238
12751.54 220
12752.61 226
12753.67 233
12754.74 247
12755.81 224
12756.87 236
12757.94 234
12759.01 227
12760.07 223
12761.14 275
12762.21 242
12763.28 230
12764.34 245
12765.41 222
12766.48 233
12767.54 212
12768.61 244
12769.68 255
12770.75 238
12771.81 210
12772.88 246
12773.95 249
12775.02 242
12776.08 214
12777.15 202
12778.22 223
12779.29 227
12780.35 276
12781.42 245
12782.49 206
12783.56 249
12784.63 224
12785.69 228
12786.76 197
12787.83 214
12788.90 238
12789.97 237
12791.03 230
12792.10 194
12793.17 204
12794.24 225
12795.31 214
12796.38 212
12797.44 225
12798.51 205
12799.58 230
12800.65 240
12801.72 222
12802.79 209
12803.86 190
12804.92 217
12805.99 202
12807.06 203
12808.13 204
12809.20 200
12810.27 232
12811.34 212
12812.41 261
12813.48 204
12814.55 222
12815.61 220
12816.68 235
12817.75 210
12818.82 226
12819.89 238
12820.96 230
12822.03 220
12823.10 227
12824.17 220
12825.24 193
12826.31 227
12827.38 215
12828.45 213
12829.52 202
12830.59 227
12831.66 218
12832.73 219
12833.80 203
12834.87 200
12835.94 211
12837.01 200
12838.08 201
12839.15 196
12840.22 220
12841.29 240
12842.36 242
12843.43 254
12844.50 195
12845.57 204
12846.64 187
12847.71 218
12848.78 192
12849.85 194
12850.92 190
12851.99 197
12853.06 195
12854.14 193
12855.21 174
12856.28 197
12857.35 225
12858.42 199
12859.49 194
12860.56 246
12861.63 242
12862.70 223
12863.77 222
12864.85 225
12865.92 194
12866.99 215
12868.06 218
12869.13 207
12870.20 200
12871.27 183
12872.35 203
12873.42 232
12874.49 208
12875.56 218
12876.63 247
12877.70 225
12878.78 210
12879.85 192
12880.92 230
12881.99 227
12883.06 225
12884.14 185
12885.21 200
12886.28 212
12887.35 212
12888.43 176
12889.50 222
12890.57 218
12891.64 218
12892.71 205
12893.79 213
12894.86 200
12895.93 176
12897.00 226
12898.08 219
12899.15 210
12900.22 182
12901.30 215
12902.37 192
12903.44 194
12904.51 223
12905.59 194
12906.66 203
12907.73 216
12908.81 216
12909.88 222
12910.95 238
12912.03 186
12913.10 188
12914.17 215
12915.25 193
12916.32 185
12917.39 203
12918.47 210
12919.54 217
12920.61 193
12921.69 174
12922.76 208
12923.83 220
12924.91 211
12925.98 177
12927.06 184
12928.13 181
12929.20 180
12930.28 201
12931.35 231
12932.43 211
12933.50 205
12934.57 176
12935.65 174
12936.72 205
12937.80 211
12938.87 179
12939.95 199
12941.02 202
12942.09 202
12943.17 213
12944.24 191
12945.32 215
12946.39 202
12947.47 221
12948.54 211
12949.62 189
12950.69 179
12951.77 194
12952.84 226
12953.92 222
12954.99 189
12956.07 193
12957.14 180
12958.22 184
12959.29 180
12960.37 199
12961.44 216
12962.52 207
12963.59 192
12964.67 183
12965.74 179
12966.82 217
12967.90 217
12968.97 197
12970.05 179
12971.12 187
12972.20 188
12973.27 183
12974.35 211
12975.43 239
12976.50 189
12977.58 184
12978.65 172
12979.73 178
12980.81 184
12981.88 183
12982.96 183
12984.03 177
12985.11 197
12986.19 191
12987.26 208
12988.34 191
12989.42 194
12990.49 207
12991.57 225
12992.65 211
12993.72 227
12994.80 178
12995.88 214
12996.95 200
12998.03 211
12999.11 195
13000.18 181
13001.26 213
13002.34 206
13003.41 203
13004.49 240
13005.57 227
13006.65 197
13007.72 192
13008.80 185
13009.88 195
13010.95 167
13012.03 183
13013.11 214
13014.19 195
13015.26 170
13016.34 198
13017.42 184
13018.50 211
13019.58 188
13020.65 222
13021.73 214
13022.81 184
13023.89 198
13024.96 190
13026.04 213
13027.12 211
13028.20 215
13029.28 208
13030.35 189
13031.43 189
13032.51 207
13033.59 200
13034.67 210
13035.75 215
13036.82 205
13037.90 211
13038.98 224
13040.06 207
13041.14 200
13042.22 221
13043.30 222
13044.37 217
13045.45 231
13046.53 205
13047.61 179
13048.69 185
13049.77 213
13050.85 233
13051.93 219
13053.01 200
13054.09 187
13055.16 220
13056.24 200
13057.32 206
13058.40 226
13059.48 209
13060.56 221
13061.64 218
13062.72 201
13063.80 199
13064.88 212
13065.96 226
13067.04 209
13068.12 200
13069.20 247
13070.28 209
13071.36 221
13072.44 223
13073.52 216
13074.60 213
13075.68 212
13076.76 223
13077.84 236
13078.92 222
13080.00 244
13081.08 211
13082.16 229
13083.24 211
13084.32 217
13085.40 200
13086.48 205
13087.56 216
13088.64 231
13089.72 236
13090.80 237
13091.88 185
13092.96 205
13094.05 205
13095.13 255
13096.21 202
13097.29 191
13098.37 186
13099.45 198
13100.53 232
13101.61 231
13102.69 239
13103.77 228
13104.86 202
13105.94 196
13107.02 200
13108.10 189
13109.18 215
13110.26 217
13111.34 200
13112.43 212
13113.51 204
13114.59 169
13115.67 175
13116.75 163
13117.83 180
13118.92 183
13120.00 225
13121.08 191
13122.16 206
13123.24 191
13124.33 203
13125.41 193
13126.49 177
13127.57 214
13128.65 168
13129.74 202
13130.82 198
13131.90 189
13132.98 201
13134.07 197
13135.15 211
13136.23 199
13137.31 195
13138.40 206
13139.48 193
13140.56 171
13141.64 162
13142.73 183
13143.81 179
13144.89 193
13145.98 187
13147.06 204
13148.14 179
13149.23 190
13150.31 168
13151.39 182
13152.47 183
13153.56 191
13154.64 183
13155.72 200
13156.81 164
13157.89 208
13158.97 208
13160.06 203
13161.14 178
13162.23 204
13163.31 201
13164.39 193
13165.48 192
13166.56 224
13167.64 217
13168.73 206
13169.81 193
13170.90 186
13171.98 184
13173.06 202
13174.15 182
13175.23 207
13176.32 170
13177.40 172
13178.48 163
13179.57 177
13180.65 162
13181.74 174
13182.82 186
13183.91 186
13184.99 171
13186.08 192
13187.16 189
13188.25 163
13189.33 199
13190.42 190
13191.50 185
13192.58 186
13193.67 188
13194.75 210
13195.84 201
13196.92 213
13198.01 189
13199.09 190
13200.18 189
13201.27 178
13202.35 200
13203.44 156
13204.52 192
13205.61 213
13206.69 191
13207.78 184
13208.86 151
13209.95 192
13211.03 185
13212.12 201
13213.21 168
13214.29 192
13215.38 189
13216.46 187
13217.55 181
13218.63 177
13219.72 196
13220.81 178
13221.89 189
13222.98 185
13224.07 178
13225.15 172
13226.24 175
13227.32 196
13228.41 166
13229.50 169
13230.58 200
13231.67 202
13232.76 195
13233.84 210
13234.93 185
13236.02 172
13237.10 195
13238.19 186
13239.28 185
13240.36 180
13241.45 181
13242.54 175
13243.62 197
13244.71 176
13245.80 161
13246.89 198
13247.97 199
13249.06 217
13250.15 187
13251.23 190
13252.32 181
13253.41 192
13254.50 180
13255.58 220
13256.67 179
13257.76 190
13258.85 205
13259.93 183
13261.02 192
13262.11 208
13263.20 176
13264.28 215
13265.37 161
13266.46 186
13267.55 228
13268.64 211
13269.72 177
13270.81 177
13271.90 188
13272.99 209
13274.08 210
13275.17 164
13276.25 203
13277.34 163
13278.43 182
13279.52 180
13280.61 207
13281.70 194
13282.78 174
13283.87 213
13284.96 202
13286.05 188
13287.14 177
13288.23 168
13289.32 163
13290.41 198
13291.49 172
13292.58 169
13293.67 204
13294.76 184
13295.85 177
13296.94 193
13298.03 182
13299.12 195
13300.21 211
13301.30 187
13302.39 167
13303.48 178
13304.57 192
13305.66 187
13306.74 198
13307.83 219
13308.92 188
13310.01 167
13311.10 177
13312.19 186
13313.28 197
13314.37 185
13315.46 207
13316.55 214
13317.64 177
13318.73 161
13319.82 185
13320.91 191
13322.00 177
13323.09 163
13324.18 170
13325.27 192
13326.36 204
13327.45 201
13328.55 183
13329.64 214
13330.73 198
13331.82 180
13332.91 204
13334.00 176
13335.09 167
13336.18 190
13337.27 163
13338.36 166
13339.45 183
13340.54 170
13341.63 197
13342.73 201
13343.82 188
13344.91 173
13346.00 186
13347.09 159
13348.18 146
13349.27 170
13350.36 178
13351.46 179
13352.55 192
13353.64 178
13354.73 175
13355.82 187
13356.91 174
13358.00 193
13359.10 182
13360.19 178
13361.28 182
13362.37 209
13363.46 177
13364.56 185
13365.65 182
13366.74 187
13367.83 158
13368.92 199
13370.02 144
13371.11 195
13372.20 166
13373.29 176
13374.38 167
13375.48 210
13376.57 164
13377.66 183
13378.75 203
13379.85 173
13380.94 157
13382.03 213
13383.13 184
13384.22 172
13385.31 167
13386.40 160
13387.50 171
13388.59 236
13389.68 184
13390.78 157
13391.87 167
13392.96 193
13394.05 183
13395.15 191
13396.24 190
13397.33 187
13398.43 196
13399.52 174
13400.61 177
13401.71 169
13402.80 183
13403.89 203
13404.99 152
13406.08 155
13407.18 185
13408.27 187
13409.36 170
13410.46 171
13411.55 156
13412.64 168
13413.74 158
13414.83 181
13415.93 159
13417.02 190
13418.12 183
13419.21 162
13420.30 160
13421.40 148
13422.49 168
13423.59 167
13424.68 168
13425.78 174
13426.87 169
13427.96 174
13429.06 146
13430.15 172
13431.25 154
13432.34 165
13433.44 142
13434.53 183
13435.63 184
13436.72 165
13437.82 176
13438.91 182
13440.01 165
13441.10 170
13442.20 182
13443.29 180
13444.39 186
13445.48 186
13446.58 162
13447.67 144
13448.77 148
13449.86 161
13450.96 140
13452.06 184
13453.15 176
13454.25 159
13455.34 159
13456.44 176
13457.53 168
13458.63 165
13459.73 146
13460.82 167
13461.92 165
13463.01 177
13464.11 173
13465.20 161
13466.30 162
13467.40 151
13468.49 160
13469.59 178
13470.69 163
13471.78 198
13472.88 147
13473.98 188
13475.07 186
13476.17 166
13477.26 175
13478.36 184
13479.46 169
13480.55 151
13481.65 168
13482.75 173
13483.84 178
13484.94 190
13486.04 168
13487.14 138
13488.23 182
13489.33 180
13490.43 169
13491.52 171
13492.62 157
13493.72 174
13494.82 164
13495.91 172
13497.01 160
13498.11 179
13499.20 185
13500.30 217
13501.40 186
13502.50 188
13503.60 196
13504.69 176
13505.79 156
13506.89 173
13507.99 145
13509.08 192
13510.18 151
13511.28 164
13512.38 140
13513.48 140
13514.57 180
13515.67 198
13516.77 173
13517.87 145
13518.97 186
13520.06 178
13521.16 161
13522.26 160
13523.36 190
13524.46 179
13525.56 155
13526.66 149
13527.75 160
13528.85 192
13529.95 180
13531.05 157
13532.15 175
13533.25 193
13534.35 150
13535.45 162
13536.54 156
13537.64 209
13538.74 187
13539.84 168
13540.94 162
13542.04 150
13543.14 169
13544.24 173
13545.34 137
13546.44 152
13547.54 183
13548.64 181
13549.74 180
13550.83 149
13551.93 190
13553.03 183
13554.13 149
13555.23 151
13556.33 143
13557.43 149
13558.53 135
13559.63 163
13560.73 175
13561.83 165
13562.93 162
13564.03 179
13565.13 169
13566.23 185
13567.33 160
13568.43 173
13569.53 186
13570.63 190
13571.73 133
13572.84 158
13573.94 140
13575.04 165
13576.14 187
13577.24 166
13578.34 166
13579.44 155
13580.54 164
13581.64 153
13582.74 167
13583.84 155
13584.94 166
13586.04 159
13587.14 181
13588.25 163
13589.35 162
13590.45 154
13591.55 161
13592.65 182
13593.75 180
13594.85 191
13595.95 181
13597.06 196
13598.16 191
13599.26 185
13600.36 172
13601.46 194
13602.56 154
13603.67 171
13604.77 196
13605.87 169
13606.97 154
13608.07 177
13609.17 177
13610.28 164
13611.38 157
13612.48 184
13613.58 155
13614.68 184
13615.79 165
13616.89 179
13617.99 190
13619.09 208
13620.20 196
13621.30 197
13622.40 181
13623.50 191
13624.61 190
13625.71 179
13626.81 190
13627.91 175
13629.02 171
13630.12 205
13631.22 183
13632.33 176
13633.43 163
13634.53 162
13635.63 189
13636.74 192
13637.84 178
13638.94 175
13640.05 206
13641.15 191
13642.25 205
13643.36 184
13644.46 188
13645.56 182
13646.67 183
13647.77 187
13648.87 170
13649.98 168
13651.08 197
13652.18 183
13653.29 179
13654.39 155
13655.50 160
13656.60 153
13657.70 178
13658.81 167
13659.91 157
13661.02 173
13662.12 190
13663.22 189
13664.33 174
13665.43 167
13666.54 180
13667.64 175
13668.74 155
13669.85 141
13670.95 153
13672.06 154
13673.16 144
13674.27 177
13675.37 164
13676.48 161
13677.58 166
13678.69 157
13679.79 158
13680.90 152
13682.00 169
13683.10 193
13684.21 160
13685.31 177
13686.42 168
13687.52 170
13688.63 171
13689.74 135
13690.84 157
13691.95 175
13693.05 195
13694.16 168
13695.26 187
13696.37 157
13697.47 163
13698.58 168
13699.68 155
13700.79 164
13701.90 171
13703.00 172
13704.11 160
13705.21 182
13706.32 171
13707.42 173
13708.53 164
13709.64 180
13710.74 146
13711.85 148
13712.95 162
13714.06 162
13715.17 175
13716.27 154
13717.38 135
13718.49 140
13719.59 170
13720.70 182
13721.81 187
13722.91 144
13724.02 152
13725.12 163
13726.23 151
13727.34 158
13728.44 179
13729.55 189
13730.66 189
13731.77 185
13732.87 183
13733.98 187
13735.09 169
13736.19 179
13737.30 204
13738.41 164
13739.51 157
13740.62 185
13741.73 192
13742.84 195
13743.94 189
13745.05 202
13746.16 253
13747.27 207
13748.37 182
13749.48 169
13750.59 188
13751.70 183
13752.80 199
13753.91 185
13755.02 194
13756.13 191
13757.24 200
13758.34 201
13759.45 189
13760.56 205
13761.67 192
13762.78 218
13763.88 189
13764.99 192
13766.10 185
13767.21 217
13768.32 216
13769.43 218
13770.53 190
13771.64 214
13772.75 249
13773.86 235
13774.97 226
13776.08 229
13777.19 186
13778.29 228
13779.40 212
13780.51 201
13781.62 233
13782.73 230
13783.84 221
13784.95 179
13786.06 197
13787.17 203
13788.28 207
13789.38 187
13790.49 191
13791.60 176
13792.71 165
13793.82 162
13794.93 181
13796.04 185
13797.15 193
13798.26 220
13799.37 195
13800.48 187
13801.59 191
13802.70 184
13803.81 214
13804.92 206
13806.03 228
13807.14 206
13808.25 197
13809.36 199
13810.47 182
13811.58 162
13812.69 164
13813.80 177
13814.91 206
13816.02 177
13817.13 205
13818.24 198
13819.35 198
13820.46 172
13821.57 192
13822.68 171
13823.79 161
13824.90 188
13826.01 161
13827.12 176
13828.24 168
13829.35 169
13830.46 202
13831.57 222
13832.68 235
13833.79 208
13834.90 169
13836.01 188
13837.12 191
13838.23 187
13839.35 164
13840.46 196
13841.57 214
13842.68 194
13843.79 176
13844.90 156
13846.01 159
13847.13 179
13848.24 199
13849.35 160
13850.46 165
13851.57 179
13852.68 210
13853.80 209
13854.91 173
13856.02 189
13857.13 222
13858.24 179
13859.36 190
13860.47 186
13861.58 158
13862.69 188
13863.80 212
13864.92 229
13866.03 168
13867.14 191
13868.25 200
13869.37 220
13870.48 215
13871.59 195
13872.70 211
13873.82 189
13874.93 195
13876.04 219
13877.15 202
13878.27 211
13879.38 201
13880.49 206
13881.61 199
13882.72 188
13883.83 184
13884.94 201
13886.06 230
13887.17 228
13888.28 228
13889.40 212
13890.51 220
13891.62 217
13892.74 229
13893.85 207
13894.96 270
13896.08 299
13897.19 287
13898.30 261
13899.42 239
13900.53 264
13901.65 246
13902.76 270
13903.87 283
13904.99 270
13906.10 244
13907.21 240
13908.33 221
13909.44 251
13910.56 230
13911.67 238
13912.79 220
13913.90 211
13915.01 209
13916.13 216
13917.24 221
13918.36 231
13919.47 193
13920.59 215
13921.70 213
13922.81 226
13923.93 236
13925.04 234
13926.16 225
13927.27 257
13928.39 237
13929.50 232
13930.62 247
13931.73 171
13932.85 182
13933.96 233
13935.08 223
13936.19 237
13937.31 217
13938.42 210
13939.54 201
13940.65 234
13941.77 233
13942.88 218
13944.00 213
13945.12 240
13946.23 237
13947.35 198
13948.46 212
13949.58 215
13950.69 198
13951.81 185
13952.93 193
13954.04 209
13955.16 218
13956.27 183
13957.39 187
13958.50 190
13959.62 223
13960.74 205
13961.85 185
13962.97 188
13964.09 204
13965.20 221
13966.32 191
13967.43 180
13968.55 188
13969.67 193
13970.78 207
13971.90 188
13973.02 213
13974.13 212
13975.25 233
13976.37 222
13977.48 177
13978.60 184
13979.72 195
13980.83 189
13981.95 173
13983.07 176
13984.19 191
13985.30 162
13986.42 205
13987.54 198
13988.65 187
13989.77 212
13990.89 204
13992.01 177
13993.12 200
13994.24 206
13995.36 176
13996.48 173
13997.59 192
13998.71 201
13999.83 176
14000.95 201
14002.06 183
14003.18 207
14004.30 199
14005.42 183
14006.54 203
14007.65 178
14008.77 158
14009.89 201
14011.01 166
14012.13 171
14013.24 192
14014.36 177
14015.48 176
14016.60 164
14017.72 176
14018.84 154
14019.95 179
14021.07 170
14022.19 181
14023.31 169
14024.43 189
14025.55 160
14026.67 185
14027.79 189
14028.90 156
14030.02 182
14031.14 192
14032.26 219
14033.38 179
14034.50 176
14035.62 179
14036.74 179
14037.86 187
14038.98 221
14040.09 184
14041.21 183
14042.33 190
14043.45 194
14044.57 190
14045.69 198
14046.81 152
14047.93 171
14049.05 204
14050.17 189
14051.29 205
14052.41 189
14053.53 222
14054.65 207
14055.77 218
14056.89 167
14058.01 193
14059.13 199
14060.25 215
14061.37 186
14062.49 220
14063.61 177
14064.73 190
14065.85 202
14066.97 205
14068.09 211
14069.21 198
14070.33 196
14071.45 220
14072.57 201
14073.69 202
14074.81 181
14075.94 200
14077.06 241
14078.18 224
14079.30 231
14080.42 239
14081.54 244
14082.66 236
14083.78 240
14084.90 243
14086.02 263
14087.14 262
14088.27 261
14089.39 312
14090.51 290
14091.63 275
14092.75 254
14093.87 264
14094.99 246
14096.12 262
14097.24 283
14098.36 300
14099.48 316
14100.60 290
14101.72 324
14102.85 282
14103.97 306
14105.09 336
14106.21 304
14107.33 317
14108.46 302
14109.58 263
14110.70 234
14111.82 205
14112.94 214
14114.07 234
14115.19 243
14116.31 217
14117.43 220
14118.56 201
14119.68 189
14120.80 259
14121.92 223
14123.05 236
14124.17 225
14125.29 247
14126.41 240
14127.54 253
14128.66 218
14129.78 208
14130.90 216
14132.03 240
14133.15 229
14134.27 211
14135.40 168
14136.52 183
14137.64 193
14138.77 179
14139.89 196
14141.01 188
14142.14 177
14143.26 184
14144.38 182
14145.51 186
14146.63 238
14147.75 232
14148.88 200
14150.00 211
14151.12 174
14152.25 174
14153.37 196
14154.50 202
14155.62 190
14156.74 177
14157.87 169
14158.99 204
14160.12 175
14161.24 175
14162.36 210
14163.49 177
14164.61 171
14165.74 189
14166.86 201
14167.99 189
14169.11 189
14170.23 197
14171.36 195
14172.48 209
14173.61 183
14174.73 183
14175.86 172
14176.98 198
14178.11 178
14179.23 174
14180.36 162
14181.48 142
14182.61 172
14183.73 167
14184.86 163
14185.98 181
14187.11 165
14188.23 168
14189.36 196
14190.48 162
14191.61 177
14192.73 206
14193.86 183
14194.98 202
14196.11 201
14197.24 184
14198.36 185
14199.49 190
14200.61 175
14201.74 159
14202.86 165
14203.99 204
14205.12 177
14206.24 188
14207.37 178
14208.49 204
14209.62 187
14210.75 184
14211.87 190
14213.00 191
14214.12 145
14215.25 159
14216.38 166
14217.50 184
14218.63 184
14219.76 184
14220.88 190
14222.01 177
14223.14 196
14224.26 166
14225.39 157
14226.52 165
14227.64 193
14228.77 209
14229.90 170
14231.02 164
14232.15 169
14233.28 157
14234.40 181
14235.53 173
14236.66 162
14237.78 183
14238.91 188
14240.04 178
14241.17 160
14242.29 174
14243.42 202
14244.55 185
14245.68 171
14246.80 174
14247.93 185
14249.06 158
14250.19 170
14251.31 148
14252.44 162
14253.57 183
14254.70 204
14255.83 168
14256.95 166
14258.08 174
14259.21 157
14260.34 159
14261.47 162
14262.59 152
14263.72 167
14264.85 144
14265.98 138
14267.11 167
14268.23 152
14269.36 170
14270.49 194
14271.62 172
14272.75 186
14273.88 205
14275.01 166
14276.13 157
14277.26 171
14278.39 176
14279.52 167
14280.65 167
14281.78 156
14282.91 163
14284.04 165
14285.17 170
14286.29 187
14287.42 165
14288.55 158
14289.68 191
14290.81 168
14291.94 151
14293.07 156
14294.20 151
14295.33 165
14296.46 163
14297.59 172
14298.72 156
14299.85 143
14300.98 150
14302.11 140
14303.24 127
14304.37 158
14305.50 149
14306.63 171
14307.76 149
14308.89 150
14310.02 159
14311.15 176
14312.28 147
14313.41 148
14314.54 140
14315.67 158
14316.80 143
14317.93 151
14319.06 147
14320.19 165
14321.32 150
14322.45 137
14323.58 141
14324.71 146
14325.84 168
14326.97 147
14328.10 170
14329.23 162
14330.36 156
14331.49 172
14332.63 166
14333.76 139
14334.89 157
14336.02 161
14337.15 152
14338.28 161
14339.41 149
14340.54 136
14341.67 153
14342.81 137
14343.94 168
14345.07 150
14346.20 125
14347.33 137
14348.46 138
14349.59 134
14350.73 113
14351.86 125
14352.99 140
14354.12 163
14355.25 152
14356.39 145
14357.52 175
14358.65 165
14359.78 157
14360.91 154
14362.05 142
14363.18 136
14364.31 159
14365.44 158
14366.57 144
14367.71 136
14368.84 162
14369.97 154
14371.10 172
14372.24 135
14373.37 140
14374.50 150
14375.63 160
14376.77 135
14377.90 135
14379.03 152
14380.16 160
14381.30 121
14382.43 170
14383.56 153
14384.70 149
14385.83 159
14386.96 159
14388.10 158
14389.23 136
14390.36 165
14391.49 174
14392.63 144
14393.76 130
14394.89 151
14396.03 140
14397.16 137
14398.30 165
14399.43 141
14400.56 144
14401.70 128
14402.83 160
14403.96 161
14405.10 118
14406.23 147
14407.37 165
14408.50 146
14409.63 149
14410.77 174
14411.90 167
14413.04 167
14414.17 134
14415.30 145
14416.44 185
14417.57 166
14418.71 154
14419.84 161
14420.98 161
14422.11 147
14423.24 165
14424.38 163
14425.51 149
14426.65 157
14427.78 148
14428.92 138
14430.05 166
14431.19 164
14432.32 165
14433.46 171
14434.59 139
14435.73 158
14436.86 198
14438.00 187
14439.13 149
14440.27 147
14441.40 125
14442.54 138
14443.67 172
14444.81 118
14445.94 135
14447.08 156
14448.21 158
14449.35 169
14450.49 135
14451.62 136
14452.76 150
14453.89 137
14455.03 149
14456.16 150
14457.30 148
14458.44 175
14459.57 178
14460.71 146
14461.84 153
14462.98 168
14464.12 143
14465.25 152
14466.39 148
14467.52 157
14468.66 164
14469.80 157
14470.93 164
14472.07 183
14473.21 181
14474.34 176
14475.48 175
14476.62 180
14477.75 168
14478.89 188
14480.03 190
14481.16 174
14482.30 179
14483.44 159
14484.57 169
14485.71 182
14486.85 171
14487.98 148
14489.12 154
14490.26 156
14491.40 176
14492.53 165
14493.67 148
14494.81 148
14495.94 157
14497.08 168
14498.22 138
14499.36 145
14500.49 172
14501.63 173
14502.77 131
14503.91 145
14505.05 170
14506.18 164
14507.32 164
14508.46 162
14509.60 146
14510.73 136
14511.87 156
14513.01 149
14514.15 140
14515.29 136
14516.43 140
14517.56 159
14518.70 132
14519.84 138
14520.98 135
14522.12 136
14523.25 135
14524.39 164
14525.53 140
14526.67 140
14527.81 128
14528.95 141
14530.09 133
14531.23 145
14532.36 157
14533.50 152
14534.64 146
14535.78 152
14536.92 130
14538.06 117
14539.20 122
14540.34 131
14541.48 125
14542.62 158
14543.75 126
14544.89 145
14546.03 137
14547.17 165
14548.31 152
14549.45 145
14550.59 139
14551.73 155
14552.87 111
14554.01 149
14555.15 146
14556.29 127
14557.43 141
14558.57 111
14559.71 132
14560.85 148
14561.99 160
14563.13 123
14564.27 133
14565.41 135
14566.55 158
14567.69 170
14568.83 145
14569.97 127
14571.11 128
14572.25 110
14573.39 128
14574.53 130
14575.67 124
14576.81 123
14577.95 140
14579.09 145
14580.23 162
14581.37 131
14582.52 132
14583.66 147
14584.80 152
14585.94 131
14587.08 142
14588.22 106
14589.36 139
14590.50 147
14591.64 123
14592.78 151
14593.93 149
14595.07 132
14596.21 136
14597.35 132
14598.49 148
14599.63 130
14600.77 150
14601.92 158
14603.06 142
14604.20 135
14605.34 122
14606.48 142
14607.62 124
14608.77 124
14609.91 142
14611.05 149
14612.19 137
14613.33 128
14614.47 129
14615.62 122
14616.76 148
14617.90 144
14619.04 138
14620.19 138
14621.33 139
14622.47 131
14623.61 119
14624.76 142
14625.90 116
14627.04 148
14628.18 165
14629.33 137
14630.47 135
14631.61 143
14632.75 138
14633.90 146
14635.04 132
14636.18 156
14637.32 148
14638.47 129
14639.61 144
14640.75 132
14641.90 129
14643.04 144
14644.18 148
14645.33 121
14646.47 125
14647.61 143
14648.76 134
14649.90 148
14651.04 129
14652.19 132
14653.33 160
14654.47 130
14655.62 144
14656.76 145
14657.90 131
14659.05 109
14660.19 126
14661.34 135
14662.48 147
14663.62 125
14664.77 129
14665.91 141
14667.06 111
14668.20 112
14669.34 123
14670.49 129
14671.63 166
14672.78 143
14673.92 133
14675.07 136
14676.21 154
14677.35 133
14678.50 128
14679.64 129
14680.79 134
14681.93 180
14683.08 155
14684.22 141
14685.37 152
14686.51 140
14687.66 119
14688.80 126
14689.95 106
14691.09 110
14692.24 119
14693.38 130
14694.53 138
14695.67 127
14696.82 113
14697.96 111
14699.11 137
14700.25 143
14701.40 100
14702.54 126
14703.69 163
14704.84 142
14705.98 164
14707.13 120
14708.27 133
14709.42 141
14710.56 113
14711.71 115
14712.86 119
14714.00 114
14715.15 140
14716.29 135
14717.44 137
14718.59 117
14719.73 120
14720.88 139
14722.02 111
14723.17 133
14724.32 123
14725.46 143
14726.61 135
14727.76 151
14728.90 122
14730.05 159
14731.20 141
14732.34 139
14733.49 126
14734.64 128
14735.78 126
14736.93 126
14738.08 139
14739.22 141
14740.37 140
14741.52 111
14742.66 161
14743.81 121
14744.96 156
14746.11 143
14747.25 156
14748.40 142
14749.55 147
14750.69 157
14751.84 141
14752.99 128
14754.14 108
14755.28 137
14756.43 140
14757.58 140
14758.73 124
14759.87 139
14761.02 118
14762.17 125
14763.32 140
14764.47 141
14765.61 173
14766.76 143
14767.91 139
14769.06 143
14770.21 149
14771.35 143
14772.50 165
14773.65 123
14774.80 151
14775.95 146
14777.10 148
14778.24 166
14779.39 132
14780.54 150
14781.69 145
14782.84 166
14783.99 157
14785.14 145
14786.28 167
14787.43 146
14788.58 142
14789.73 147
14790.88 160
14792.03 155
14793.18 172
14794.33 165
14795.48 151
14796.62 147
14797.77 145
14798.92 181
14800.07 159
14801.22 184
14802.37 162
14803.52 176
14804.67 180
14805.82 189
14806.97 157
14808.12 163
14809.27 166
14810.42 184
14811.57 158
14812.72 141
14813.87 145
14815.02 157
14816.17 160
14817.32 133
14818.47 131
14819.62 143
14820.77 130
14821.92 141
14823.07 116
14824.22 136
14825.37 146
14826.52 126
14827.67 139
14828.82 133
14829.97 128
14831.12 144
14832.27 112
14833.42 131
14834.57 132
14835.72 136
14836.87 151
14838.02 142
14839.17 113
14840.33 134
14841.48 140
14842.63 110
14843.78 131
14844.93 147
14846.08 133
14847.23 136
14848.38 142
14849.53 130
14850.68 139
14851.84 147
14852.99 155
14854.14 154
14855.29 136
14856.44 145
14857.59 146
14858.74 140
14859.90 131
14861.05 131
14862.20 136
14863.35 121
14864.50 132
14865.65 132
14866.81 126
14867.96 131
14869.11 156
14870.26 146
14871.41 146
14872.57 117
14873.72 138
14874.87 130
14876.02 150
14877.18 139
14878.33 128
14879.48 121
14880.63 174
14881.79 158
14882.94 116
14884.09 111
14885.24 126
14886.40 167
14887.55 162
14888.70 136
14889.85 124
14891.01 154
14892.16 118
14893.31 144
14894.47 129
14895.62 130
14896.77 177
14897.92 150
14899.08 143
14900.23 136
14901.38 131
14902.54 143
14903.69 151
14904.84 184
14906.00 151
14907.15 133
14908.30 158
14909.46 131
14910.61 144
14911.76 152
14912.92 163
14914.07 150
14915.23 167
14916.38 158
14917.53 130
14918.69 146
14919.84 147
14921.00 158
14922.15 141
14923.30 133
14924.46 132
14925.61 143
14926.77 114
14927.92 144
14929.07 156
14930.23 133
14931.38 119
14932.54 123
14933.69 135
14934.85 117
14936.00 128
14937.16 153
14938.31 165
14939.46 144
14940.62 126
14941.77 119
14942.93 140
14944.08 116
14945.24 142
14946.39 136
14947.55 123
14948.70 135
14949.86 134
14951.01 123
14952.17 146
14953.32 125
14954.48 156
14955.63 165
14956.79 146
14957.95 115
14959.10 126
14960.26 139
14961.41 128
14962.57 112
14963.72 99
14964.88 144
14966.03 144
14967.19 160
14968.35 146
14969.50 129
14970.66 123
14971.81 152
14972.97 145
14974.13 137
14975.28 132
14976.44 146
14977.59 122
14978.75 114
14979.91 138
14981.06 137
14982.22 137
14983.38 147
14984.53 139
14985.69 145
14986.85 126
14988.00 141
14989.16 104
14990.32 118
14991.47 118
14992.63 129
14993.79 124
14994.94 138
14996.10 113
14997.26 116
14998.41 135
14999.57 120
15000.73 109
15001.88 128
15003.04 92
15004.20 132
15005.36 126
15006.51 144
15007.67 135
15008.83 116
15009.99 130
15011.14 117
15012.30 111
15013.46 117
15014.62 108
15015.77 109
15016.93 102
15018.09 103
15019.25 129
15020.40 116
15021.56 121
15022.72 106
15023.88 150
15025.04 124
15026.19 132
15027.35 113
15028.51 126
15029.67 134
15030.83 129
15031.98 109
15033.14 123
15034.30 110
15035.46 119
15036.62 122
15037.78 129
15038.94 129
15040.09 113
15041.25 120
15042.41 129
15043.57 110
15044.73 91
15045.89 120
15047.05 133
15048.21 106
15049.36 133
15050.52 129
15051.68 122
15052.84 127
15054.00 122
15055.16 119
15056.32 136
15057.48 126
15058.64 121
15059.80 145
15060.96 121
15062.12 122
15063.27 144
15064.43 101
15065.59 106
15066.75 129
15067.91 103
15069.07 116
15070.23 111
15071.39 116
15072.55 120
15073.71 122
15074.87 127
15076.03 142
15077.19 141
15078.35 106
15079.51 145
15080.67 140
15081.83 103
15082.99 123
15084.15 112
15085.31 112
15086.47 85
15087.63 105
15088.79 133
15089.96 103
15091.12 127
15092.28 143
15093.44 136
15094.60 142
15095.76 119
15096.92 108
15098.08 102
15099.24 108
15100.40 116
15101.56 104
15102.72 116
15103.88 120
15105.05 123
15106.21 93
15107.37 130
15108.53 135
15109.69 133
15110.85 118
15112.01 109
15113.17 115
15114.34 103
15115.50 94
15116.66 111
15117.82 120
15118.98 90
15120.14 81
15121.31 96
15122.47 124
15123.63 123
15124.79 101
15125.95 97
15127.11 126
15128.28 112
15129.44 107
15130.60 107
15131.76 106
15132.93 134
15134.09 105
15135.25 121
15136.41 122
15137.57 139
15138.74 122
15139.90 104
15141.06 102
15142.22 95
15143.39 107
15144.55 108
15145.71 110
15146.87 120
15148.04 134
15149.20 109
15150.36 129
15151.53 121
15152.69 97
15153.85 129
15155.01 137
15156.18 110
15157.34 123
15158.50 97
15159.67 125
15160.83 122
15161.99 125
15163.16 118
15164.32 97
15165.48 109
15166.65 121
15167.81 132
15168.97 104
15170.14 98
15171.30 110
15172.47 113
15173.63 112
15174.79 111
15175.96 108
15177.12 132
15178.28 110
15179.45 126
15180.61 115
15181.78 110
15182.94 115
15184.10 113
15185.27 120
15186.43 94
15187.60 134
15188.76 143
15189.93 145
15191.09 128
15192.25 99
15193.42 130
15194.58 142
15195.75 129
15196.91 115
15198.08 104
15199.24 116
15200.41 133
15201.57 114
15202.74 88
15203.90 109
15205.07 116
15206.23 118
15207.40 129
15208.56 126
15209.73 115
15210.89 118
15212.06 109
15213.22 116
15214.39 112
15215.55 107
15216.72 103
15217.88 135
15219.05 129
15220.22 120
15221.38 121
15222.55 115
15223.71 127
15224.88 115
15226.04 141
15227.21 131
15228.37 124
15229.54 140
15230.71 128
15231.87 115
15233.04 112
15234.20 96
15235.37 119
15236.54 95
15237.70 97
15238.87 105
15240.04 111
15241.20 148
15242.37 153
15243.53 120
15244.70 109
15245.87 95
15247.03 108
15248.20 129
15249.37 112
15250.53 113
15251.70 126
15252.87 125
15254.03 124
15255.20 101
15256.37 112
15257.54 89
15258.70 110
15259.87 105
15261.04 98
15262.20 105
15263.37 103
15264.54 142
15265.71 117
15266.87 133
15268.04 121
15269.21 109
15270.37 105
15271.54 134
15272.71 127
15273.88 109
15275.05 112
15276.21 85
15277.38 92
15278.55 90
15279.72 114
15280.88 103
15282.05 94
15283.22 104
15284.39 93
15285.56 134
15286.72 119
15287.89 116
15289.06 113
15290.23 123
15291.40 136
15292.56 109
15293.73 123
15294.90 95
15296.07 86
15297.24 98
15298.41 104
15299.58 102
15300.74 99
15301.91 90
15303.08 93
15304.25 121
15305.42 115
15306.59 124
15307.76 128
15308.93 100
15310.09 108
15311.26 106
15312.43 108
15313.60 114
15314.77 95
15315.94 113
15317.11 117
15318.28 101
15319.45 107
15320.62 121
15321.79 108
15322.96 92
15324.13 92
15325.30 106
15326.46 87
15327.63 111
15328.80 98
15329.97 104
15331.14 103
15332.31 107
15333.48 113
15334.65 97
15335.82 103
15336.99 113
15338.16 76
15339.33 131
15340.50 102
15341.67 98
15342.84 101
15344.01 118
15345.18 106
15346.35 131
15347.53 95
15348.70 113
15349.87 132
15351.04 112
15352.21 84
15353.38 115
15354.55 121
15355.72 99
15356.89 119
15358.06 111
15359.23 126
15360.40 139
15361.57 126
15362.74 104
15363.92 119
15365.09 106
15366.26 91
15367.43 104
15368.60 101
15369.77 119
15370.94 110
15372.11 118
15373.29 106
15374.46 88
15375.63 105
15376.80 121
15377.97 113
15379.14 120
15380.31 102
15381.49 126
15382.66 124
15383.83 106
15385.00 118
15386.17 122
15387.35 101
15388.52 112
15389.69 110
15390.86 102
15392.03 120
15393.21 100
15394.38 92
15395.55 105
15396.72 108
15397.89 109
15399.07 129
15400.24 118
15401.41 113
15402.58 117
15403.76 99
15404.93 114
15406.10 113
15407.28 120
15408.45 118
15409.62 113
15410.79 125
15411.97 122
15413.14 102
15414.31 121
15415.49 117
15416.66 94
15417.83 107
15419.00 103
15420.18 95
15421.35 94
15422.52 115
15423.70 119
15424.87 95
15426.04 89
15427.22 97
15428.39 106
15429.56 106
15430.74 104
15431.91 132
15433.09 109
15434.26 123
15435.43 108
15436.61 134
15437.78 131
15438.95 106
15440.13 132
15441.30 115
15442.48 98
15443.65 86
15444.82 120
15446.00 130
15447.17 118
15448.35 102
15449.52 106
15450.70 114
15451.87 106
15453.04 95
15454.22 99
15455.39 130
15456.57 95
15457.74 100
15458.92 126
15460.09 111
15461.27 100
15462.44 117
15463.62 103
15464.79 117
15465.97 95
15467.14 106
15468.32 105
15469.49 107
15470.67 115
15471.84 118
15473.02 118
15474.19 121
15475.37 102
15476.54 116
15477.72 110
15478.89 117
15480.07 116
15481.24 110
15482.42 111
15483.60 106
15484.77 101
15485.95 128
15487.12 109
15488.30 104
15489.47 125
15490.65 116
15491.83 102
15493.00 127
15494.18 145
15495.35 110
15496.53 96
15497.71 112
15498.88 113
15500.06 114
15501.24 104
15502.41 118
15503.59 124
15504.76 112
15505.94 109
15507.12 107
15508.29 106
15509.47 110
15510.65 98
15511.82 118
15513.00 114
15514.18 94
15515.35 92
15516.53 97
15517.71 115
15518.88 139
15520.06 115
15521.24 109
15522.42 112
15523.59 97
15524.77 122
15525.95 90
15527.12 96
15528.30 104
15529.48 109
15530.66 105
15531.83 85
15533.01 108
15534.19 108
15535.37 115
15536.54 96
15537.72 90
15538.90 94
15540.08 116
15541.25 109
15542.43 119
15543.61 104
15544.79 109
15545.97 109
15547.14 129
15548.32 98
15549.50 90
15550.68 126
15551.86 106
15553.04 96
15554.21 102
15555.39 109
15556.57 132
15557.75 106
15558.93 102
15560.11 83
15561.28 99
15562.46 89
15563.64 103
15564.82 135
15566.00 133
15567.18 111
15568.36 117
15569.54 115
15570.71 109
15571.89 138
15573.07 125
15574.25 135
15575.43 121
15576.61 111
15577.79 126
15578.97 95
15580.15 111
15581.33 105
15582.51 122
15583.69 125
15584.86 107
15586.04 128
15587.22 104
15588.40 120
15589.58 125
15590.76 127
15591.94 107
15593.12 116
15594.30 111
15595.48 123
15596.66 128
15597.84 122
15599.02 139
15600.20 113
15601.38 116
15602.56 131
15603.74 106
15604.92 133
15606.10 122
15607.28 127
15608.46 144
15609.64 107
15610.82 124
15612.00 116
15613.18 123
15614.37 124
15615.55 128
15616.73 114
15617.91 116
15619.09 143
15620.27 111
15621.45 108
15622.63 108
15623.81 124
15624.99 103
15626.17 141
15627.35 127
15628.54 130
15629.72 116
15630.90 124
15632.08 120
15633.26 117
15634.44 126
15635.62 120
15636.80 130
15637.99 132
15639.17 133
15640.35 110
15641.53 133
15642.71 114
15643.89 128
15645.08 143
15646.26 143
15647.44 147
15648.62 137
15649.80 134
15650.98 130
15652.17 121
15653.35 139
15654.53 134
15655.71 99
15656.90 111
15658.08 105
15659.26 128
15660.44 152
15661.62 162
15662.81 144
15663.99 176
15665.17 148
15666.35 152
15667.54 127
15668.72 131
15669.90 137
15671.08 125
15672.27 115
15673.45 153
15674.63 150
15675.82 154
15677.00 144
15678.18 118
15679.37 152
15680.55 154
15681.73 120
15682.91 158
15684.10 133
15685.28 130
15686.46 122
15687.65 128
15688.83 165
15690.01 160
15691.20 154
15692.38 146
15693.57 135
15694.75 130
15695.93 142
15697.12 137
15698.30 130
15699.48 147
15700.67 147
15701.85 158
15703.04 157
15704.22 157
15705.40 169
15706.59 171
15707.77 135
15708.96 148
15710.14 172
15711.32 166
15712.51 146
15713.69 159
15714.88 148
15716.06 175
15717.25 172
15718.43 173
15719.61 174
15720.80 191
15721.98 175
15723.17 162
15724.35 168
15725.54 153
15726.72 162
15727.91 171
15729.09 139
15730.28 146
15731.46 168
15732.65 174
15733.83 166
15735.02 151
15736.20 168
15737.39 176
15738.57 162
15739.76 170
15740.94 180
15742.13 146
15743.32 167
15744.50 174
15745.69 176
15746.87 173
15748.06 163
15749.24 164
15750.43 189
15751.61 181
15752.80 209
15753.99 198
15755.17 211
15756.36 205
15757.54 197
15758.73 201
15759.92 188
15761.10 190
15762.29 176
15763.47 147
15764.66 185
15765.85 176
15767.03 190
15768.22 162
15769.41 172
15770.59 172
15771.78 174
15772.97 175
15774.15 193
15775.34 194
15776.53 175
15777.71 199
15778.90 148
15780.09 143
15781.27 182
15782.46 173
15783.65 186
15784.83 134
15786.02 155
15787.21 154
15788.40 156
15789.58 167
15790.77 180
15791.96 160
15793.14 178
15794.33 176
15795.52 169
15796.71 153
15797.89 169
15799.08 173
15800.27 156
15801.46 138
15802.64 140
15803.83 164
15805.02 151
15806.21 156
15807.40 141
15808.58 126
15809.77 144
15810.96 146
15812.15 167
15813.34 146
15814.52 145
15815.71 130
15816.90 170
15818.09 165
15819.28 161
15820.47 155
15821.65 122
15822.84 152
15824.03 146
15825.22 125
15826.41 131
15827.60 158
15828.79 155
15829.97 132
15831.16 150
15832.35 147
15833.54 130
15834.73 130
15835.92 129
15837.11 118
15838.30 143
15839.49 154
15840.67 127
15841.86 129
15843.05 122
15844.24 143
15845.43 149
15846.62 130
15847.81 134
15849.00 129
15850.19 137
15851.38 126
15852.57 111
15853.76 154
15854.95 131
15856.14 127
15857.33 106
15858.52 131
15859.71 128
15860.90 132
15862.09 127
15863.28 119
15864.47 122
15865.66 133
15866.85 118
15868.04 117
15869.23 131
15870.42 129
15871.61 137
15872.80 121
15873.99 124
15875.18 107
15876.37 127
15877.56 110
15878.75 138
15879.94 98
15881.13 103
15882.32 149
15883.51 140
15884.70 149
15885.89 126
15887.08 149
15888.28 124
15889.47 137
15890.66 116
15891.85 126
15893.04 130
15894.23 151
15895.42 114
15896.61 91
15897.80 136
15899.00 153
15900.19 160
15901.38 111
15902.57 114
15903.76 124
15904.95 150
15906.14 120
15907.34 123
15908.53 118
15909.72 137
15910.91 125
15912.10 114
15913.30 112
15914.49 131
15915.68 126
15916.87 136
15918.06 141
15919.26 132
15920.45 126
15921.64 132
15922.83 142
15924.02 127
15925.22 115
15926.41 140
15927.60 149
15928.79 125
15929.99 111
15931.18 127
15932.37 140
15933.56 137
15934.76 110
15935.95 138
15937.14 133
15938.33 123
15939.53 101
15940.72 138
15941.91 129
15943.11 121
15944.30 135
15945.49 129
15946.69 125
15947.88 145
15949.07 127
15950.26 107
15951.46 115
15952.65 136
15953.84 109
15955.04 115
15956.23 108
15957.43 103
15958.62 131
15959.81 136
15961.01 133
15962.20 128
15963.39 107
15964.59 123
15965.78 129
15966.97 116
15968.17 114
15969.36 99
15970.56 105
15971.75 105
15972.94 104
15974.14 101
15975.33 110
15976.53 128
15977.72 119
15978.92 111
15980.11 106
15981.30 115
15982.50 135
15983.69 106
15984.89 86
15986.08 108
15987.28 113
15988.47 116
15989.67 105
15990.86 116
15992.06 112
15993.25 102
15994.45 109
15995.64 119
15996.84 124
15998.03 115
15999.23 115
16000.42 115
16001.62 111
16002.81 88
16004.01 107
16005.20 105
16006.40 97
16007.59 101
16008.79 102
16009.98 116
16011.18 126
16012.38 135
16013.57 110
16014.77 126
16015.96 110
16017.16 94
16018.35 112
16019.55 105
16020.75 126
16021.94 125
16023.14 86
16024.33 113
16025.53 120
16026.73 120
16027.92 136
16029.12 105
16030.31 124
16031.51 102
16032.71 134
16033.90 100
16035.10 101
16036.30 91
16037.49 91
16038.69 110
16039.89 109
16041.08 104
16042.28 119
16043.48 106
16044.67 106
16045.87 110
16047.07 111
16048.26 114
16049.46 108
16050.66 94
16051.85 105
16053.05 107
16054.25 103
16055.45 101
16056.64 91
16057.84 106
16059.04 85
16060.23 116
16061.43 102
16062.63 92
16063.83 106
16065.02 98
16066.22 118
16067.42 92
16068.62 83
16069.82 91
16071.01 123
16072.21 99
16073.41 107
16074.61 97
16075.80 112
16077.00 102
16078.20 86
16079.40 96
16080.60 102
16081.79 88
16082.99 105
16084.19 91
16085.39 89
16086.59 100
16087.79 121
16088.98 106
16090.18 90
16091.38 69
16092.58 99
16093.78 103
16094.98 105
16096.18 105
16097.37 104
16098.57 88
16099.77 123
16100.97 102
16102.17 104
16103.37 111
16104.57 137
16105.77 124
16106.97 98
16108.17 113
16109.36 114
16110.56 114
16111.76 98
16112.96 85
16114.16 114
16115.36 117
16116.56 120
16117.76 125
16118.96 125
16120.16 109
16121.36 108
16122.56 109
16123.76 106
16124.96 108
16126.16 129
16127.36 113
16128.56 112
16129.76 103
16130.96 90
16132.16 102
16133.36 100
16134.56 105
16135.76 127
16136.96 126
16138.16 126
16139.36 93
16140.56 86
16141.76 121
16142.96 89
16144.16 89
16145.36 96
16146.56 93
16147.76 106
16148.96 78
16150.16 112
16151.36 104
16152.57 91
16153.77 133
16154.97 111
16156.17 108
16157.37 99
16158.57 114
16159.77 108
16160.97 97
16162.17 96
16163.37 108
16164.58 103
16165.78 115
16166.98 120
16168.18 109
16169.38 108
16170.58 102
16171.78 119
16172.99 112
16174.19 97
16175.39 114
16176.59 115
16177.79 107
16178.99 92
16180.20 100
16181.40 129
16182.60 119
16183.80 133
16185.00 94
16186.21 106
16187.41 117
16188.61 102
16189.81 115
16191.02 104
16192.22 111
16193.42 117
16194.62 104
16195.82 98
16197.03 101
16198.23 105
16199.43 108
16200.63 108
16201.84 108
16203.04 103
16204.24 109
16205.45 112
16206.65 101
16207.85 98
16209.05 125
16210.26 114
16211.46 135
16212.66 127
16213.87 105
16215.07 105
16216.27 88
16217.48 115
16218.68 105
16219.88 112
16221.09 111
16222.29 111
16223.49 116
16224.70 97
16225.90 72
16227.10 123
16228.31 112
16229.51 92
16230.71 96
16231.92 96
16233.12 108
16234.33 108
16235.53 115
16236.73 95
16237.94 88
16239.14 109
16240.35 91
16241.55 100
16242.75 106
16243.96 111
16245.16 93
16246.37 99
16247.57 108
16248.78 109
16249.98 149
16251.18 135
16252.39 112
16253.59 104
16254.80 102
16256.00 109
16257.21 97
16258.41 108
16259.62 97
16260.82 89
16262.03 108
16263.23 117
16264.44 132
16265.64 130
16266.85 112
16268.05 112
16269.26 111
16270.46 112
16271.67 129
16272.87 136
16274.08 103
16275.28 109
16276.49 92
16277.69 103
16278.90 114
16280.11 100
16281.31 117
16282.52 118
16283.72 130
16284.93 113
16286.13 135
16287.34 124
16288.55 108
16289.75 128
16290.96 102
16292.16 138
16293.37 124
16294.58 132
16295.78 124
16296.99 125
16298.19 98
16299.40 116
16300.61 131
16301.81 148
16303.02 138
16304.23 126
16305.43 149
16306.64 126
16307.85 116
16309.05 127
16310.26 120
16311.47 117
16312.67 137
16313.88 134
16315.09 134
16316.29 107
16317.50 116
16318.71 123
16319.91 121
16321.12 132
16322.33 123
16323.54 106
16324.74 112
16325.95 141
16327.16 114
16328.36 106
16329.57 95
16330.78 113
16331.99 122
16333.19 130
16334.40 114
16335.61 130
16336.82 102
16338.02 96
16339.23 124
16340.44 119
16341.65 126
16342.86 89
16344.06 103
16345.27 109
16346.48 108
16347.69 112
16348.90 140
16350.10 112
16351.31 99
16352.52 109
16353.73 132
16354.94 120
16356.15 123
16357.35 96
16358.56 95
16359.77 112
16360.98 98
16362.19 126
16363.40 122
16364.61 79
16365.81 89
16367.02 101
16368.23 100
16369.44 110
16370.65 99
16371.86 113
16373.07 100
16374.28 104
16375.49 92
16376.69 100
16377.90 123
16379.11 92
16380.32 114
16381.53 111
16382.74 108
16383.95 87
16385.16 99
16386.37 98
16387.58 95
16388.79 109
16390.00 89
16391.21 97
16392.42 102
16393.63 112
16394.84 96
16396.05 84
16397.26 95
16398.47 90
16399.68 109
16400.89 100
16402.10 100
16403.31 141
16404.52 108
16405.73 105
16406.94 105
16408.15 128
16409.36 113
16410.57 103
16411.78 105
16412.99 95
16414.20 114
16415.41 117
16416.62 98
16417.83 103
16419.04 103
16420.25 102
16421.46 103
16422.68 90
16423.89 84
16425.10 89
16426.31 116
16427.52 117
16428.73 102
16429.94 91
16431.15 105
16432.36 124
16433.57 91
16434.79 86
16436.00 100
16437.21 101
16438.42 116
16439.63 84
16440.84 86
16442.05 113
16443.27 83
16444.48 94
16445.69 83
16446.90 101
16448.11 114
16449.33 112
16450.54 92
16451.75 84
16452.96 88
16454.17 131
16455.39 111
16456.60 107
16457.81 96
16459.02 89
16460.23 85
16461.45 92
16462.66 97
16463.87 109
16465.08 106
16466.30 100
16467.51 83
16468.72 94
16469.93 95
16471.15 105
16472.36 79
16473.57 78
16474.78 113
16476.00 111
16477.21 93
16478.42 96
16479.64 102
16480.85 98
16482.06 92
16483.27 98
16484.49 86
16485.70 107
16486.91 106
16488.13 110
16489.34 99
16490.55 80
16491.77 80
16492.98 116
16494.19 104
16495.41 83
16496.62 111
16497.84 71
16499.05 95
16500.26 93
16501.48 91
16502.69 94
16503.90 100
16505.12 102
16506.33 91
16507.55 79
16508.76 105
16509.97 96
16511.19 94
16512.40 89
16513.62 77
16514.83 100
16516.04 104
16517.26 112
16518.47 100
16519.69 106
16520.90 104
16522.12 83
16523.33 81
16524.55 103
16525.76 100
16526.98 93
16528.19 83
16529.40 100
16530.62 75
16531.83 83
16533.05 86
16534.26 89
16535.48 99
16536.69 86
16537.91 112
16539.12 79
16540.34 111
16541.56 110
16542.77 99
16543.99 86
16545.20 77
16546.42 83
16547.63 96
16548.85 91
16550.06 78
16551.28 80
16552.49 94
16553.71 104
16554.93 90
16556.14 109
16557.36 101
16558.57 80
16559.79 77
16561.00 108
16562.22 78
16563.44 94
16564.65 83
16565.87 92
16567.09 86
16568.30 94
16569.52 119
16570.73 73
16571.95 88
16573.17 95
16574.38 86
16575.60 109
16576.82 107
16578.03 106
16579.25 108
16580.47 75
16581.68 97
16582.90 95
16584.12 111
16585.33 73
16586.55 69
16587.77 101
16588.98 82
16590.20 95
16591.42 96
16592.64 80
16593.85 88
16595.07 79
16596.29 104
16597.50 71
16598.72 76
16599.94 88
16601.16 96
16602.37 127
16603.59 85
16604.81 106
16606.03 93
16607.24 97
16608.46 100
16609.68 88
16610.90 82
16612.12 102
16613.33 84
16614.55 78
16615.77 78
16616.99 102
16618.20 95
16619.42 92
16620.64 92
16621.86 95
16623.08 120
16624.30 96
16625.51 85
16626.73 87
16627.95 77
16629.17 102
16630.39 91
16631.61 105
16632.83 93
16634.04 107
16635.26 92
16636.48 89
16637.70 88
16638.92 83
16640.14 85
16641.36 81
16642.58 100
16643.79 104
16645.01 81
16646.23 95
16647.45 88
16648.67 86
16649.89 95
16651.11 94
16652.33 96
16653.55 82
16654.77 94
16655.99 102
16657.21 91
16658.43 73
16659.65 121
16660.86 94
16662.08 111
16663.30 88
16664.52 103
16665.74 108
16666.96 113
16668.18 109
16669.40 82
16670.62 88
16671.84 73
16673.06 100
16674.28 85
16675.50 95
16676.72 94
16677.94 89
16679.16 87
16680.38 89
16681.61 82
16682.83 91
16684.05 110
16685.27 101
16686.49 103
16687.71 100
16688.93 110
16690.15 109
16691.37 104
16692.59 85
16693.81 99
16695.03 98
16696.25 99
16697.47 88
16698.70 99
16699.92 94
16701.14 99
16702.36 102
16703.58 101
16704.80 97
16706.02 103
16707.24 91
16708.47 92
16709.69 82
16710.91 97
16712.13 76
16713.35 85
16714.57 103
16715.79 98
16717.02 106
16718.24 95
16719.46 72
16720.68 89
16721.90 102
16723.12 83
16724.35 90
16725.57 90
16726.79 89
16728.01 99
16729.24 88
16730.46 95
16731.68 85
16732.90 124
16734.12 89
16735.35 97
16736.57 87
16737.79 85
16739.01 112
16740.24 101
16741.46 68
16742.68 81
16743.90 76
16745.13 106
16746.35 91
16747.57 103
16748.80 87
16750.02 107
16751.24 98
16752.46 82
16753.69 72
16754.91 81
16756.13 107
16757.36 107
16758.58 97
16759.80 94
16761.03 82
16762.25 95
16763.47 100
16764.70 95
16765.92 88
16767.14 97
16768.37 91
16769.59 129
16770.81 90
16772.04 91
16773.26 86
16774.49 101
16775.71 91
16776.93 75
16778.16 87
16779.38 108
16780.61 109
16781.83 101
16783.05 100
16784.28 82
16785.50 87
16786.73 90
16787.95 85
16789.17 78
16790.40 89
16791.62 98
16792.85 102
16794.07 90
16795.30 81
16796.52 103
16797.75 112
16798.97 94
16800.20 103
16801.42 103
16802.64 100
16803.87 99
16805.09 104
16806.32 112
16807.54 102
16808.77 100
16809.99 96
16811.22 99
16812.45 76
16813.67 86
16814.90 103
16816.12 109
16817.35 90
16818.57 79
16819.80 98
16821.02 104
16822.25 86
16823.47 83
16824.70 106
16825.92 112
16827.15 88
16828.38 83
16829.60 100
16830.83 96
16832.05 85
16833.28 74
16834.51 91
16835.73 119
16836.96 128
16838.18 80
16839.41 99
16840.64 96
16841.86 89
16843.09 90
16844.32 100
16845.54 91
16846.77 104
16847.99 105
16849.22 86
16850.45 86
16851.67 81
16852.90 122
16854.13 111
16855.35 88
16856.58 73
16857.81 89
16859.03 99
16860.26 101
16861.49 106
16862.72 101
16863.94 113
16865.17 124
16866.40 82
16867.62 93
16868.85 98
16870.08 102
16871.31 130
16872.53 89
16873.76 98
16874.99 108
16876.22 127
16877.44 110
16878.67 105
16879.90 100
16881.13 97
16882.35 113
16883.58 112
16884.81 132
16886.04 150
16887.27 158
16888.49 140
16889.72 112
16890.95 127
16892.18 118
16893.41 104
16894.63 141
16895.86 123
16897.09 115
16898.32 114
16899.55 142
16900.78 120
16902.00 94
16903.23 99
16904.46 89
16905.69 112
16906.92 116
16908.15 115
16909.38 90
16910.60 91
16911.83 95
16913.06 108
16914.29 87
16915.52 95
16916.75 120
16917.98 127
16919.21 98
16920.44 93
16921.67 95
16922.89 81
16924.12 92
16925.35 113
16926.58 102
16927.81 92
16929.04 82
16930.27 78
16931.50 78
16932.73 82
16933.96 89
16935.19 115
16936.42 121
16937.65 96
16938.88 87
16940.11 95
16941.34 106
16942.57 81
16943.80 86
16945.03 98
16946.26 93
16947.49 102
16948.72 103
16949.95 92
16951.18 110
16952.41 98
16953.64 111
16954.87 89
16956.10 90
16957.33 104
16958.56 71
16959.79 87
16961.02 77
16962.25 92
16963.48 101
16964.71 110
16965.94 94
16967.18 87
16968.41 92
16969.64 103
16970.87 98
16972.10 119
16973.33 97
16974.56 81
16975.79 85
16977.02 86
16978.25 99
16979.49 93
16980.72 77
16981.95 95
16983.18 102
16984.41 104
16985.64 93
16986.87 88
16988.11 101
16989.34 97
16990.57 108
16991.80 103
16993.03 97
16994.26 105
16995.50 118
16996.73 107
16997.96 86
16999.19 85
17000.42 105
17001.66 96
17002.89 85
17004.12 81
17005.35 93
17006.59 88
17007.82 95
17009.05 94
17010.28 92
17011.51 86
17012.75 93
17013.98 90
17015.21 90
17016.44 86
17017.68 77
17018.91 116
17020.14 105
17021.38 89
17022.61 96
17023.84 86
17025.07 95
17026.31 89
17027.54 99
17028.77 89
17030.01 85
17031.24 97
17032.47 82
17033.71 91
17034.94 84
17036.17 91
17037.41 120
17038.64 106
17039.87 91
17041.11 94
17042.34 91
17043.57 106
17044.81 95
17046.04 100
17047.27 96
17048.51 105
17049.74 108
17050.98 91
17052.21 90
17053.44 77
17054.68 83
17055.91 84
17057.15 100
17058.38 104
17059.61 104
17060.85 110
17062.08 85
17063.32 77
17064.55 87
17065.79 82
17067.02 88
17068.26 101
17069.49 90
17070.72 91
17071.96 100
17073.19 77
17074.43 86
17075.66 95
17076.90 79
17078.13 93
17079.37 77
17080.60 75
17081.84 95
17083.07 99
17084.31 82
17085.54 84
17086.78 90
17088.01 85
17089.25 74
17090.48 68
17091.72 89
17092.95 93
17094.19 104
17095.43 83
17096.66 72
17097.90 62
17099.13 86
17100.37 68
17101.60 68
17102.84 73
17104.07 67
17105.31 90
17106.55 95
17107.78 75
17109.02 86
17110.25 106
17111.49 90
17112.73 86
17113.96 76
17115.20 80
17116.44 80
17117.67 76
17118.91 84
17120.14 81
17121.38 88
17122.62 90
17123.85 106
17125.09 87
17126.33 85
17127.56 89
17128.80 97
17130.04 76
17131.27 67
17132.51 83
17133.75 85
17134.98 67
17136.22 87
17137.46 92
17138.70 70
17139.93 104
17141.17 91
17142.41 102
17143.64 92
17144.88 83
17146.12 96
17147.36 70
17148.59 70
17149.83 85
17151.07 96
17152.31 94
17153.54 86
17154.78 79
17156.02 67
17157.26 107
17158.49 103
17159.73 90
17160.97 89
17162.21 80
17163.45 85
17164.68 91
17165.92 84
17167.16 84
17168.40 92
17169.64 73
17170.87 86
17172.11 77
17173.35 80
17174.59 80
17175.83 86
17177.07 76
17178.30 77
17179.54 73
17180.78 92
17182.02 71
17183.26 81
17184.50 76
17185.74 94
17186.98 77
17188.21 87
17189.45 69
17190.69 68
17191.93 92
17193.17 85
17194.41 97
17195.65 86
17196.89 83
17198.13 86
17199.37 73
17200.60 64
17201.84 72
17203.08 100
17204.32 80
17205.56 90
17206.80 84
17208.04 79
17209.28 83
17210.52 71
17211.76 82
17213.00 69
17214.24 63
17215.48 89
17216.72 90
17217.96 74
17219.20 91
17220.44 92
17221.68 84
17222.92 103
17224.16 65
17225.40 81
17226.64 88
17227.88 83
17229.12 91
17230.36 73
17231.60 84
17232.84 85
17234.08 101
17235.32 107
17236.56 93
17237.80 81
17239.04 96
17240.29 88
17241.53 67
17242.77 70
17244.01 73
17245.25 77
17246.49 72
17247.73 90
17248.97 75
17250.21 81
17251.45 89
17252.70 88
17253.94 100
17255.18 89
17256.42 91
17257.66 93
17258.90 93
17260.14 70
17261.38 84
17262.63 80
17263.87 88
17265.11 79
17266.35 85
17267.59 74
17268.83 93
17270.08 118
17271.32 57
17272.56 66
17273.80 72
17275.04 102
17276.29 93
17277.53 90
17278.77 78
17280.01 90
17281.25 76
17282.50 79
17283.74 63
17284.98 71
17286.22 73
17287.47 91
17288.71 85
17289.95 100
17291.19 82
17292.44 75
17293.68 71
17294.92 91
17296.16 70
17297.41 79
17298.65 92
17299.89 56
17301.14 73
17302.38 69
17303.62 67
17304.86 96
17306.11 69
17307.35 95
17308.59 72
17309.84 82
17311.08 72
17312.32 87
17313.57 76
17314.81 83
17316.05 67
17317.30 79
17318.54 81
17319.78 67
17321.03 91
17322.27 88
17323.52 96
17324.76 90
17326.00 78
17327.25 78
17328.49 75
17329.74 79
17330.98 68
17332.22 84
17333.47 87
17334.71 78
17335.96 70
17337.20 73
17338.44 98
17339.69 85
17340.93 80
17342.18 74
17343.42 63
17344.67 83
17345.91 68
17347.16 81
17348.40 58
17349.64 65
17350.89 87
17352.13 75
17353.38 84
17354.62 93
17355.87 78
17357.11 65
17358.36 74
17359.60 78
17360.85 94
17362.09 97
17363.34 99
17364.58 114
17365.83 80
17367.07 67
17368.32 90
17369.57 95
17370.81 71
17372.06 69
17373.30 83
17374.55 78
17375.79 65
17377.04 62
17378.28 69
17379.53 61
17380.78 69
17382.02 70
17383.27 84
17384.51 88
17385.76 94
17387.01 83
17388.25 67
17389.50 64
17390.74 77
17391.99 113
17393.24 94
17394.48 80
17395.73 78
17396.97 64
17398.22 83
17399.47 72
17400.71 82
17401.96 93
17403.21 86
17404.45 72
17405.70 91
17406.95 63
17408.19 80
17409.44 85
17410.69 82
17411.93 77
17413.18 96
17414.43 94
17415.68 70
17416.92 87
17418.17 80
17419.42 66
17420.66 82
17421.91 70
17423.16 74
17424.41 78
17425.65 65
17426.90 66
17428.15 73
17429.40 74
17430.64 82
17431.89 72
17433.14 81
17434.39 69
17435.63 86
17436.88 81
17438.13 83
17439.38 72
17440.63 80
17441.87 66
17443.12 86
17444.37 73
17445.62 70
17446.87 87
17448.11 82
17449.36 80
17450.61 80
17451.86 97
17453.11 66
17454.36 73
17455.60 87
17456.85 68
17458.10 88
17459.35 89
17460.60 80
17461.85 70
17463.10 74
17464.35 75
17465.59 98
17466.84 71
17468.09 74
17469.34 89
17470.59 91
17471.84 72
17473.09 86
17474.34 65
17475.59 74
17476.84 88
17478.08 88
17479.33 81
17480.58 80
17481.83 71
17483.08 64
17484.33 62
17485.58 70
17486.83 78
17488.08 74
17489.33 83
17490.58 71
17491.83 73
17493.08 69
17494.33 82
17495.58 71
17496.83 70
17498.08 70
17499.33 92
17500.58 84
17501.83 81
17503.08 65
17504.33 85
17505.58 78
17506.83 82
17508.08 107
17509.33 66
17510.58 76
17511.83 125
17513.08 92
17514.33 74
17515.58 70
17516.83 88
17518.09 86
17519.34 68
17520.59 67
17521.84 78
17523.09 66
17524.34 90
17525.59 76
17526.84 71
17528.09 80
17529.34 93
17530.59 90
17531.85 91
17533.10 78
17534.35 74
17535.60 86
17536.85 96
17538.10 73
17539.35 81
17540.61 82
17541.86 79
17543.11 69
17544.36 65
17545.61 85
17546.86 84
17548.12 68
17549.37 64
17550.62 83
17551.87 86
17553.12 84
17554.38 66
17555.63 71
17556.88 72
17558.13 81
17559.38 71
17560.64 68
17561.89 75
17563.14 85
17564.39 82
17565.65 72
17566.90 92
17568.15 73
17569.40 74
17570.66 84
17571.91 74
17573.16 76
17574.41 87
17575.67 84
17576.92 83
17578.17 77
17579.42 76
17580.68 82
17581.93 91
17583.18 80
17584.44 74
17585.69 76
17586.94 88
17588.20 78
17589.45 64
17590.70 81
17591.96 66
17593.21 83
17594.46 70
17595.72 91
17596.97 75
17598.22 65
17599.48 65
17600.73 77
17601.98 73
17603.24 66
17604.49 100
17605.75 80
17607.00 93
17608.25 91
17609.51 67
17610.76 66
17612.02 81
17613.27 73
17614.52 82
17615.78 83
17617.03 93
17618.29 89
17619.54 94
17620.80 55
17622.05 61
17623.30 83
17624.56 76
17625.81 78
17627.07 71
17628.32 69
17629.58 73
17630.83 76
17632.09 80
17633.34 84
17634.60 81
17635.85 68
17637.11 77
17638.36 76
17639.62 74
17640.87 63
17642.13 91
17643.38 92
17644.64 87
17645.89 67
17647.15 70
17648.40 88
17649.66 82
17650.91 70
17652.17 88
17653.43 82
17654.68 86
17655.94 94
17657.19 86
17658.45 73
17659.70 69
17660.96 86
17662.22 76
17663.47 97
17664.73 81
17665.98 86
17667.24 90
17668.50 76
17669.75 72
17671.01 78
17672.26 77
17673.52 88
17674.78 71
17676.03 82
17677.29 86
17678.55 80
17679.80 87
17681.06 75
17682.32 84
17683.57 66
17684.83 84
17686.09 73
17687.34 88
17688.60 88
17689.86 90
17691.11 88
17692.37 87
17693.63 80
17694.88 73
17696.14 71
17697.40 69
17698.66 68
17699.91 79
17701.17 88
17702.43 82
17703.68 69
17704.94 70
17706.20 70
17707.46 77
17708.71 82
17709.97 66
17711.23 76
17712.49 75
17713.74 86
17715.00 85
17716.26 76
17717.52 79
17718.78 80
17720.03 85
17721.29 72
17722.55 69
17723.81 75
17725.07 88
17726.32 68
17727.58 70
17728.84 52
17730.10 68
17731.36 80
17732.62 81
17733.87 98
17735.13 68
17736.39 105
17737.65 93
17738.91 81
17740.17 67
17741.43 69
17742.68 68
17743.94 73
17745.20 75
17746.46 83
17747.72 57
17748.98 84
17750.24 79
17751.50 77
17752.76 80
17754.01 64
17755.27 81
17756.53 77
17757.79 78
17759.05 101
17760.31 88
17761.57 75
17762.83 73
17764.09 77
17765.35 84
17766.61 67
17767.87 68
17769.13 80
17770.39 78
17771.65 94
17772.91 86
17774.17 77
17775.43 77
17776.69 88
17777.95 85
17779.21 91
17780.47 73
17781.73 72
17782.99 72
17784.25 85
17785.51 76
17786.77 70
17788.03 70
17789.29 67
17790.55 74
17791.81 80
17793.07 96
17794.33 100
17795.59 92
17796.85 69
17798.11 93
17799.37 73
17800.63 66
17801.90 59
17803.16 70
17804.42 75
17805.68 81
17806.94 63
17808.20 80
17809.46 82
17810.72 74
17811.98 87
17813.24 95
17814.51 101
17815.77 69
17817.03 67
17818.29 87
17819.55 70
17820.81 82
17822.07 97
17823.34 98
17824.60 92
17825.86 61
17827.12 72
17828.38 88
17829.65 70
17830.91 83
17832.17 76
17833.43 86
17834.69 83
17835.95 87
17837.22 87
17838.48 73
17839.74 86
17841.00 90
17842.27 87
17843.53 100
17844.79 78
17846.05 83
17847.32 73
17848.58 69
17849.84 64
17851.10 93
17852.37 81
17853.63 65
17854.89 65
17856.15 69
17857.42 95
17858.68 71
17859.94 87
17861.21 79
17862.47 80
17863.73 81
17864.99 76
17866.26 72
17867.52 67
17868.78 75
17870.05 90
17871.31 90
17872.57 72
17873.84 89
17875.10 89
17876.36 92
17877.63 68
17878.89 66
17880.15 78
17881.42 94
17882.68 73
17883.95 84
17885.21 80
17886.47 87
17887.74 66
17889.00 77
17890.27 73
17891.53 72
17892.79 87
17894.06 74
17895.32 69
17896.59 55
17897.85 86
17899.11 93
17900.38 71
17901.64 66
17902.91 74
17904.17 78
17905.44 63
17906.70 66
17907.97 66
17909.23 66
17910.50 74
17911.76 67
17913.02 65
17914.29 76
17915.55 57
17916.82 65
17918.08 47
17919.35 74
17920.61 67
17921.88 73
17923.14 74
17924.41 80
17925.67 62
17926.94 72
17928.21 67
17929.47 75
17930.74 81
17932.00 78
17933.27 82
17934.53 64
17935.80 80
17937.06 78
17938.33 82
17939.60 72
17940.86 76
17942.13 73
17943.39 86
17944.66 86
17945.92 75
17947.19 79
17948.46 71
17949.72 93
17950.99 74
17952.26 82
17953.52 74
17954.79 86
17956.05 69
17957.32 60
17958.59 73
17959.85 62
17961.12 85
17962.39 85
17963.65 88
17964.92 76
17966.19 67
17967.45 58
17968.72 64
17969.99 66
17971.25 72
17972.52 57
17973.79 54
17975.05 57
17976.32 71
17977.59 76
17978.85 58
17980.12 73
17981.39 55
17982.66 75
17983.92 68
17985.19 68
17986.46 85
17987.73 59
17988.99 55
17990.26 46
17991.53 61
17992.80 64
17994.06 59
17995.33 70
17996.60 68
17997.87 89
17999.13 59
18000.40 59
18001.67 78
18002.94 86
18004.21 80
18005.47 61
18006.74 69
18008.01 78
18009.28 89
18010.55 69
18011.82 68
18013.08 65
18014.35 71
18015.62 71
18016.89 82
18018.16 82
18019.43 78
18020.69 82
18021.96 70
18023.23 72
18024.50 87
18025.77 94
18027.04 68
18028.31 74
18029.58 60
18030.85 83
18032.11 66
18033.38 74
18034.65 77
18035.92 78
18037.19 75
18038.46 79
18039.73 78
18041.00 88
18042.27 88
18043.54 85
18044.81 66
18046.08 84
18047.35 82
18048.62 74
18049.88 68
18051.15 77
18052.42 85
18053.69 86
18054.96 90
18056.23 72
18057.50 63
18058.77 57
18060.04 82
18061.31 59
18062.58 78
18063.85 57
18065.12 52
18066.39 80
18067.66 63
18068.93 62
18070.20 32
18071.48 56
18072.75 74
18074.02 63
18075.29 56
18076.56 88
18077.83 90
18079.10 76
18080.37 70
18081.64 54
18082.91 75
18084.18 82
18085.45 73
18086.72 79
18087.99 66
18089.27 78
18090.54 71
18091.81 95
18093.08 83
18094.35 72
18095.62 69
18096.89 88
18098.16 83
18099.43 69
18100.71 80
18101.98 72
18103.25 63
18104.52 59
18105.79 68
18107.06 80
18108.34 84
18109.61 72
18110.88 46
18112.15 69
18113.42 73
18114.69 68
18115.97 75
18117.24 67
18118.51 66
18119.78 51
18121.06 62
18122.33 71
18123.60 67
18124.87 62
18126.14 79
18127.42 70
18128.69 79
18129.96 77
18131.23 62
18132.51 76
18133.78 78
18135.05 64
18136.32 67
18137.60 69
18138.87 64
18140.14 76
18141.42 74
18142.69 73
18143.96 86
18145.23 83
18146.51 70
18147.78 77
18149.05 74
18150.33 84
18151.60 57
18152.87 62
18154.15 67
18155.42 71
18156.69 85
18157.97 84
18159.24 63
18160.51 81
18161.79 80
18163.06 67
18164.33 80
18165.61 69
18166.88 102
18168.16 76
18169.43 75
18170.70 85
18171.98 84
18173.25 83
18174.53 63
18175.80 61
18177.07 66
18178.35 65
18179.62 69
18180.90 63
18182.17 69
18183.44 69
18184.72 76
18185.99 84
18187.27 67
18188.54 75
18189.82 78
18191.09 89
18192.37 59
18193.64 73
18194.92 65
18196.19 92
18197.46 87
18198.74 67
18200.01 68
18201.29 52
18202.56 73
18203.84 76
18205.11 73
18206.39 71
18207.67 95
18208.94 82
18210.22 71
18211.49 62
18212.77 64
18214.04 75
18215.32 75
18216.59 69
18217.87 81
18219.14 71
18220.42 70
18221.70 72
18222.97 52
18224.25 59
18225.52 70
18226.80 76
18228.07 63
18229.35 84
18230.63 63
18231.90 82
18233.18 75
18234.45 82
18235.73 71
18237.01 89
18238.28 76
18239.56 79
18240.84 71
18242.11 81
18243.39 68
18244.66 73
18245.94 57
18247.22 73
18248.49 59
18249.77 65
18251.05 60
18252.32 67
18253.60 72
18254.88 67
18256.16 66
18257.43 74
18258.71 60
18259.99 75
18261.26 57
18262.54 74
18263.82 70
18265.09 81
18266.37 80
18267.65 86
18268.93 64
18270.20 72
18271.48 67
18272.76 94
18274.04 64
18275.31 70
18276.59 68
18277.87 87
18279.15 76
18280.42 80
18281.70 74
18282.98 83
18284.26 86
18285.54 62
18286.81 69
18288.09 76
18289.37 72
18290.65 79
18291.93 74
18293.20 69
18294.48 66
18295.76 72
18297.04 59
18298.32 67
18299.60 77
18300.87 70
18302.15 57
18303.43 71
18304.71 59
18305.99 80
18307.27 73
18308.55 92
18309.82 66
18311.10 67
18312.38 69
18313.66 67
18314.94 69
18316.22 81
18317.50 66
18318.78 52
18320.06 60
18321.34 74
18322.61 73
18323.89 80
18325.17 66
18326.45 69
18327.73 72
18329.01 62
18330.29 63
18331.57 80
18332.85 60
18334.13 64
18335.41 69
18336.69 61
18337.97 56
18339.25 51
18340.53 70
18341.81 81
18343.09 80
18344.37 68
18345.65 55
18346.93 92
18348.21 53
18349.49 69
18350.77 67
18352.05 55
18353.33 72
18354.61 58
18355.89 69
18357.17 65
18358.45 80
18359.73 71
18361.01 81
18362.29 67
18363.57 71
18364.85 62
18366.13 73
18367.42 69
18368.70 67
18369.98 66
18371.26 65
18372.54 79
18373.82 78
18375.10 66
18376.38 57
18377.66 62
18378.94 75
18380.23 87
18381.51 71
18382.79 78
18384.07 53
18385.35 94
18386.63 80
18387.91 55
18389.20 74
18390.48 85
18391.76 67
18393.04 74
18394.32 67
18395.60 67
18396.89 67
18398.17 74
18399.45 61
18400.73 58
18402.01 65
18403.30 63
18404.58 78
18405.86 61
18407.14 59
18408.42 69
18409.71 92
18410.99 73
18412.27 71
18413.55 71
18414.84 62
18416.12 64
18417.40 61
18418.68 72
18419.97 65
18421.25 82
18422.53 61
18423.81 49
18425.10 45
18426.38 67
18427.66 86
18428.95 69
18430.23 77
18431.51 62
18432.79 92
18434.08 62
18435.36 67
18436.64 54
18437.93 75
18439.21 57
18440.49 73
18441.78 61
18443.06 75
18444.34 62
18445.63 61
18446.91 74
18448.19 68
18449.48 47
18450.76 67
18452.05 71
18453.33 59
18454.61 56
18455.90 77
18457.18 72
18458.47 74
18459.75 73
18461.03 67
18462.32 79
18463.60 70
18464.89 70
18466.17 63
18467.45 69
18468.74 58
18470.02 71
18471.31 74
18472.59 75
18473.88 61
18475.16 76
18476.45 82
18477.73 75
18479.01 135
18480.30 97
18481.58 66
18482.87 67
18484.15 79
18485.44 67
18486.72 74
18488.01 64
18489.29 99
18490.58 66
18491.86 64
18493.15 47
18494.43 61
18495.72 58
18497.00 55
18498.29 60
18499.58 78
18500.86 64
18502.15 70
18503.43 66
18504.72 61
18506.00 59
18507.29 78
18508.57 77
18509.86 80
18511.15 77
18512.43 71
18513.72 84
18515.00 61
18516.29 67
18517.58 70
18518.86 58
18520.15 73
18521.43 77
18522.72 78
18524.01 68
18525.29 70
18526.58 69
18527.87 76
18529.15 68
18530.44 66
18531.73 65
18533.01 58
18534.30 66
18535.59 73
18536.87 64
18538.16 58
18539.45 78
18540.73 48
18542.02 62
18543.31 67
18544.59 70
18545.88 62
18547.17 73
18548.45 71
18549.74 48
18551.03 59
18552.32 87
18553.60 86
18554.89 73
18556.18 75
18557.46 73
18558.75 62
18560.04 70
18561.33 60
18562.62 61
18563.90 69
18565.19 82
18566.48 99
18567.77 66
18569.05 81
18570.34 66
18571.63 82
18572.92 75
18574.21 64
18575.49 60
18576.78 57
18578.07 76
18579.36 101
18580.65 70
18581.93 71
18583.22 73
18584.51 88
18585.80 74
18587.09 62
18588.38 68
18589.66 81
18590.95 70
18592.24 57
18593.53 73
18594.82 82
18596.11 66
18597.40 71
18598.69 93
18599.97 81
18601.26 75
18602.55 72
18603.84 87
18605.13 69
18606.42 77
18607.71 68
18609.00 72
18610.29 83
18611.58 104
18612.87 85
18614.16 69
18615.44 74
18616.73 80
18618.02 84
18619.31 72
18620.60 78
18621.89 84
18623.18 70
18624.47 85
18625.76 70
18627.05 82
18628.34 78
18629.63 78
18630.92 65
18632.21 57
18633.50 90
18634.79 90
18636.08 78
18637.37 70
18638.66 80
18639.95 76
18641.24 72
18642.53 69
18643.82 67
18645.11 83
18646.40 67
18647.70 68
18648.99 66
18650.28 77
18651.57 71
18652.86 80
18654.15 67
18655.44 69
18656.73 73
18658.02 81
18659.31 68
18660.60 75
18661.89 63
18663.19 69
18664.48 67
18665.77 72
18667.06 74
18668.35 80
18669.64 80
18670.93 80
18672.22 101
18673.52 88
18674.81 85
18676.10 53
18677.39 61
18678.68 65
18679.97 57
18681.27 58
18682.56 72
18683.85 73
18685.14 68
18686.43 74
18687.72 70
18689.02 76
18690.31 80
18691.60 74
18692.89 75
18694.18 61
18695.48 75
18696.77 77
18698.06 73
18699.35 96
18700.65 74
18701.94 80
18703.23 81
18704.52 55
18705.82 63
18707.11 74
18708.40 59
18709.69 104
18710.99 90
18712.28 56
18713.57 79
18714.87 69
18716.16 81
18717.45 77
18718.74 64
18720.04 58
18721.33 66
18722.62 61
18723.92 71
18725.21 74
18726.50 60
18727.80 62
18729.09 86
18730.38 72
18731.68 73
18732.97 81
18734.26 66
18735.56 66
18736.85 93
18738.15 70
18739.44 66
18740.73 70
18742.03 63
18743.32 59
18744.61 67
18745.91 64
18747.20 59
18748.50 70
18749.79 78
18751.08 74
18752.38 74
18753.67 60
18754.97 80
18756.26 68
18757.56 74
18758.85 68
18760.14 73
18761.44 74
18762.73 85
18764.03 83
18765.32 73
18766.62 77
18767.91 77
18769.21 76
18770.50 91
18771.80 98
18773.09 72
18774.39 63
18775.68 67
18776.98 72
18778.27 77
18779.57 85
18780.86 70
18782.16 92
18783.45 71
18784.75 74
18786.04 61
18787.34 65
18788.63 84
18789.93 71
18791.23 68
18792.52 60
18793.82 67
18795.11 78
18796.41 87
18797.70 70
18799.00 54
18800.29 68
18801.59 81
18802.89 72
18804.18 79
18805.48 50
18806.77 60
18808.07 63
18809.37 58
18810.66 60
18811.96 69
18813.26 62
18814.55 70
18815.85 70
18817.14 72
18818.44 78
18819.74 68
18821.03 49
18822.33 50
18823.63 74
18824.92 55
18826.22 73
18827.52 60
18828.81 60
18830.11 64
18831.41 78
18832.71 63
18834.00 58
18835.30 66
18836.60 70
18837.89 68
18839.19 56
18840.49 74
18841.79 55
18843.08 64
18844.38 75
18845.68 70
18846.98 76
18848.27 52
18849.57 83
18850.87 67
18852.17 66
18853.46 58
18854.76 87
18856.06 81
18857.36 64
18858.65 68
18859.95 56
18861.25 59
18862.55 71
18863.85 64
18865.14 74
18866.44 62
18867.74 74
18869.04 63
18870.34 75
18871.64 73
18872.93 72
18874.23 61
18875.53 74
18876.83 68
18878.13 52
18879.43 47
18880.72 75
18882.02 76
18883.32 61
18884.62 62
18885.92 68
18887.22 84
18888.52 65
18889.82 69
18891.12 63
18892.41 66
18893.71 77
18895.01 70
18896.31 73
18897.61 65
18898.91 76
18900.21 79
18901.51 84
18902.81 79
18904.11 62
18905.41 71
18906.71 46
18908.01 63
18909.31 60
18910.61 46
18911.90 95
18913.20 82
18914.50 68
18915.80 68
18917.10 52
18918.40 71
18919.70 50
18921.00 60
18922.30 57
18923.60 46
18924.90 59
18926.20 78
18927.50 60
18928.80 75
18930.11 58
18931.41 64
18932.71 76
18934.01 65
18935.31 79
18936.61 75
18937.91 57
18939.21 79
18940.51 63
18941.81 77
18943.11 85
18944.41 63
18945.71 49
18947.01 65
18948.31 74
18949.62 66
18950.92 64
18952.22 61
18953.52 75
18954.82 66
18956.12 59
18957.42 52
18958.72 56
18960.03 65
18961.33 71
18962.63 60
18963.93 55
18965.23 55
18966.53 78
18967.83 62
18969.14 58
18970.44 61
18971.74 62
18973.04 68
18974.34 51
18975.64 67
18976.95 68
18978.25 75
18979.55 84
18980.85 67
18982.15 54
18983.46 66
18984.76 83
18986.06 66
18987.36 60
18988.67 51
18989.97 68
18991.27 84
18992.57 61
18993.88 58
18995.18 48
18996.48 61
18997.78 44
18999.09 47
19000.39 41
19001.69 54
19002.99 62
19004.30 71
19005.60 74
19006.90 63
19008.21 80
19009.51 73
19010.81 76
19012.12 86
19013.42 51
19014.72 57
19016.03 63
19017.33 58
19018.63 50
19019.94 60
19021.24 66
19022.54 80
19023.85 81
19025.15 67
19026.45 50
19027.76 64
19029.06 68
19030.36 59
19031.67 68
19032.97 66
19034.28 68
19035.58 52
19036.88 56
19038.19 55
19039.49 67
19040.80 63
19042.10 54
19043.40 54
19044.71 63
19046.01 61
19047.32 66
19048.62 83
19049.93 64
19051.23 66
19052.54 71
19053.84 48
19055.14 68
19056.45 77
19057.75 89
19059.06 84
19060.36 74
19061.67 80
19062.97 75
19064.28 73
19065.58 59
19066.89 61
19068.19 66
19069.50 72
19070.80 55
19072.11 48
19073.41 45
19074.72 64
19076.03 71
19077.33 59
19078.64 43
19079.94 54
19081.25 78
19082.55 74
19083.86 95
19085.16 59
19086.47 52
19087.78 72
19089.08 58
19090.39 65
19091.69 62
19093.00 75
19094.30 74
19095.61 72
19096.92 59
19098.22 54
19099.53 64
19100.84 69
19102.14 77
19103.45 68
19104.75 75
19106.06 68
19107.37 74
19108.67 56
19109.98 65
19111.29 66
19112.59 53
19113.90 53
19115.21 59
19116.51 60
19117.82 74
19119.13 55
19120.43 61
19121.74 70
19123.05 71
19124.35 78
19125.66 57
19126.97 51
19128.28 59
19129.58 67
19130.89 65
19132.20 79
19133.50 64
19134.81 68
19136.12 67
19137.43 75
19138.73 70
19140.04 72
19141.35 69
19142.66 53
19143.96 56
19145.27 66
19146.58 58
19147.89 67
19149.20 79
19150.50 60
19151.81 73
19153.12 58
19154.43 62
19155.74 59
19157.04 48
19158.35 69
19159.66 60
19160.97 64
19162.28 78
19163.59 56
19164.89 52
19166.20 66
19167.51 68
19168.82 66
19170.13 63
19171.44 76
19172.74 77
19174.05 61
19175.36 63
19176.67 49
19177.98 66
19179.29 67
19180.60 60
19181.91 77
19183.22 82
19184.52 62
19185.83 56
19187.14 71
19188.45 52
19189.76 42
19191.07 54
19192.38 68
19193.69 88
19195.00 51
19196.31 67
19197.62 64
19198.93 73
19200.24 61
19201.55 56
19202.86 74
19204.17 65
19205.48 61
19206.79 68
19208.10 78
19209.41 52
19210.72 68
19212.03 81
19213.34 75
19214.65 61
19215.96 56
19217.27 61
19218.58 58
19219.89 70
19221.20 58
19222.51 67
19223.82 77
19225.13 77
19226.44 68
19227.75 57
19229.06 73
19230.37 78
19231.68 58
19232.99 51
19234.30 68
19235.61 60
19236.92 62
19238.23 51
19239.55 38
19240.86 43
19242.17 73
19243.48 73
19244.79 75
19246.10 55
19247.41 69
19248.72 61
19250.04 75
19251.35 75
19252.66 60
19253.97 73
19255.28 72
19256.59 66
19257.90 75
19259.22 59
19260.53 78
19261.84 54
19263.15 57
19264.46 62
19265.77 76
19267.09 89
19268.40 78
19269.71 64
19271.02 71
19272.33 81
19273.65 62
19274.96 55
19276.27 72
19277.58 53
19278.90 61
19280.21 60
19281.52 59
19282.83 66
19284.14 73
19285.46 66
19286.77 57
19288.08 60
19289.40 58
19290.71 70
19292.02 66
19293.33 58
19294.65 50
19295.96 59
19297.27 64
19298.58 62
19299.90 74
19301.21 67
19302.52 48
19303.84 73
19305.15 53
19306.46 56
19307.78 57
19309.09 65
19310.40 65
19311.72 53
19313.03 49
19314.34 66
19315.66 70
19316.97 75
19318.28 58
19319.60 80
19320.91 103
19322.23 64
19323.54 61
19324.85 74
19326.17 68
19327.48 59
19328.80 62
19330.11 67
19331.42 65
19332.74 66
19334.05 62
19335.37 57
19336.68 62
19337.99 81
19339.31 77
19340.62 54
19341.94 55
19343.25 57
19344.57 66
19345.88 51
19347.20 64
19348.51 67
19349.83 80
19351.14 73
19352.45 67
19353.77 59
19355.08 78
19356.40 76
19357.71 62
19359.03 51
19360.34 58
19361.66 66
19362.97 86
19364.29 63
19365.61 58
19366.92 56
19368.24 71
19369.55 75
19370.87 50
19372.18 64
19373.50 58
19374.81 63
19376.13 63
19377.44 62
19378.76 75
19380.08 60
19381.39 70
19382.71 70
19384.02 64
19385.34 67
19386.66 48
19387.97 63
19389.29 46
19390.60 65
19391.92 55
19393.24 57
19394.55 42
19395.87 59
19397.18 55
19398.50 65
19399.82 66
19401.13 53
19402.45 58
19403.77 59
19405.08 59
19406.40 63
19407.72 65
19409.03 52
19410.35 56
19411.67 61
19412.98 59
19414.30 59
19415.62 70
19416.94 74
19418.25 64
19419.57 64
19420.89 59
19422.20 71
19423.52 55
19424.84 57
19426.16 53
19427.47 65
19428.79 58
19430.11 58
19431.43 71
19432.74 62
19434.06 62
19435.38 57
19436.70 71
19438.01 56
19439.33 55
19440.65 67
19441.97 70
19443.28 76
19444.60 55
19445.92 49
19447.24 63
19448.56 58
19449.87 51
19451.19 64
19452.51 72
19453.83 75
19455.15 51
19456.47 63
19457.78 78
19459.10 60
19460.42 67
19461.74 71
19463.06 60
19464.38 64
19465.70 59
19467.01 69
19468.33 55
19469.65 66
19470.97 61
19472.29 73
19473.61 64
19474.93 59
19476.25 45
19477.57 59
19478.88 55
19480.20 66
19481.52 60
19482.84 60
19484.16 61
19485.48 49
19486.80 50
19488.12 45
19489.44 62
19490.76 60
19492.08 59
19493.40 53
19494.72 57
19496.04 56
19497.36 67
19498.68 55
19500.00 74
19501.32 63
19502.64 54
19503.96 60
19505.28 54
19506.60 61
19507.92 50
19509.24 52
19510.56 63
19511.88 61
19513.20 48
19514.52 57
19515.84 56
19517.16 50
19518.48 48
19519.80 51
19521.12 60
19522.44 46
19523.76 52
19525.08 51
19526.40 59
19527.72 65
19529.04 47
19530.36 55
19531.69 60
19533.01 59
19534.33 61
19535.65 53
19536.97 61
19538.29 58
19539.61 64
19540.93 66
19542.25 76
19543.58 63
19544.90 69
19546.22 68
19547.54 52
19548.86 58
19550.18 64
19551.50 56
19552.83 60
19554.15 59
19555.47 51
19556.79 57
19558.11 65
19559.43 68
19560.76 72
19562.08 57
19563.40 69
19564.72 52
19566.04 70
19567.37 74
19568.69 72
19570.01 57
19571.33 56
19572.66 47
19573.98 63
19575.30 69
19576.62 48
19577.95 45
19579.27 69
19580.59 71
19581.91 70
19583.24 66
19584.56 58
19585.88 62
19587.20 55
19588.53 56
19589.85 41
19591.17 46
19592.50 54
19593.82 67
19595.14 75
19596.46 65
19597.79 50
19599.11 71
19600.43 63
19601.76 50
19603.08 49
19604.40 58
19605.73 72
19607.05 67
19608.37 52
19609.70 48
19611.02 53
19612.35 68
19613.67 63
19614.99 61
19616.32 58
19617.64 90
19618.96 70
19620.29 52
19621.61 52
19622.94 67
19624.26 67
19625.58 58
19626.91 62
19628.23 59
19629.56 66
19630.88 58
19632.21 85
19633.53 56
19634.85 53
19636.18 58
19637.50 83
19638.83 66
19640.15 57
19641.48 55
19642.80 67
19644.13 60
19645.45 58
19646.78 44
19648.10 52
19649.43 59
19650.75 60
19652.08 49
19653.40 65
19654.73 52
19656.05 54
19657.38 60
19658.70 68
19660.03 59
19661.35 47
19662.68 59
19664.00 72
19665.33 47
19666.65 55
19667.98 65
19669.30 70
19670.63 59
19671.96 59
19673.28 52
19674.61 51
19675.93 47
19677.26 52
19678.58 69
19679.91 73
19681.24 76
19682.56 56
19683.89 60
19685.21 75
19686.54 49
19687.87 70
19689.19 68
19690.52 60
19691.85 48
19693.17 70
19694.50 54
19695.82 52
19697.15 63
19698.48 75
19699.80 57
19701.13 74
19702.46 56
19703.78 60
19705.11 48
19706.44 54
19707.76 66
19709.09 62
19710.42 61
19711.75 60
19713.07 60
19714.40 71
19715.73 54
19717.05 53
19718.38 52
19719.71 48
19721.04 47
19722.36 52
19723.69 53
19725.02 61
19726.35 70
19727.67 49
19729.00 63
19730.33 60
19731.66 71
19732.98 79
19734.31 69
19735.64 55
19736.97 61
19738.29 70
19739.62 52
19740.95 55
19742.28 71
19743.61 84
19744.93 61
19746.26 46
19747.59 59
19748.92 57
19750.25 75
19751.58 69
19752.90 58
19754.23 56
19755.56 49
19756.89 64
19758.22 59
19759.55 51
19760.88 65
19762.20 68
19763.53 58
19764.86 55
19766.19 47
19767.52 54
19768.85 65
19770.18 47
19771.51 42
19772.84 63
19774.16 54
19775.49 54
19776.82 49
19778.15 57
19779.48 61
19780.81 46
19782.14 70
19783.47 55
19784.80 51
19786.13 64
19787.46 51
19788.79 74
19790.12 62
19791.45 61
19792.78 67
19794.11 48
19795.44 63
19796.77 61
19798.10 59
19799.43 47
19800.76 66
19802.09 60
19803.42 51
19804.75 42
19806.08 52
19807.41 61
19808.74 50
19810.07 65
19811.40 50
19812.73 51
19814.06 46
19815.39 53
19816.72 63
19818.05 63
19819.38 64
19820.71 59
19822.04 68
19823.37 54
19824.70 51
19826.03 54
19827.37 59
19828.70 48
19830.03 53
19831.36 48
19832.69 65
19834.02 83
19835.35 66
19836.68 65
19838.01 63
19839.35 55
19840.68 69
19842.01 59
19843.34 57
19844.67 46
19846.00 61
19847.33 60
19848.67 64
19850.00 52
19851.33 61
19852.66 64
19853.99 50
19855.32 59
19856.66 59
19857.99 69
19859.32 63
19860.65 58
19861.98 56
19863.32 63
19864.65 40
19865.98 69
19867.31 60
19868.65 69
19869.98 39
19871.31 71
19872.64 51
19873.98 65
19875.31 67
19876.64 61
19877.97 65
19879.31 55
19880.64 68
19881.97 60
19883.30 57
19884.64 46
19885.97 51
19887.30 48
19888.64 64
19889.97 54
19891.30 54
19892.63 45
19893.97 71
19895.30 53
19896.63 52
19897.97 49
19899.30 62
19900.63 67
19901.97 67
19903.30 64
19904.63 52
19905.97 59
19907.30 34
19908.64 55
19909.97 54
19911.30 57
19912.64 61
19913.97 64
19915.30 65
19916.64 58
19917.97 58
19919.31 57
19920.64 64
19921.97 69
19923.31 79
19924.64 63
19925.98 74
19927.31 64
19928.65 53
19929.98 59
19931.31 71
19932.65 64
19933.98 58
19935.32 65
19936.65 46
19937.99 74
19939.32 65
19940.66 59
19941.99 52
19943.33 58
19944.66 70
19946.00 48
19947.33 68
19948.67 52
19950.00 56
19951.34 41
19952.67 56
19954.01 61
19955.34 60
19956.68 53
19958.01 53
19959.35 71
19960.68 61
19962.02 47
19963.35 51
19964.69 68
19966.02 74
19967.36 74
19968.70 70
19970.03 45
19971.37 58
19972.70 62
19974.04 47
19975.37 45
19976.71 53
19978.05 58
19979.38 63
19980.72 52
19982.05 48
19983.39 57
19984.73 68
19986.06 55
19987.40 41
19988.74 39
19990.07 60
19991.41 70
19992.74 58
19994.08 46
19995.42 57
19996.75 61
19998.09 64
19999.43 47
20000.76 48
20002.10 52
20003.44 70
20004.77 71
20006.11 58
20007.45 55
20008.79 67
20010.12 58
20011.46 83
20012.80 60
20014.13 44
20015.47 56
20016.81 53
20018.15 62
20019.48 37
20020.82 54
20022.16 65
20023.50 71
20024.83 57
20026.17 63
20027.51 61
20028.85 50
20030.18 53
20031.52 56
20032.86 62
20034.20 72
20035.53 58
20036.87 62
20038.21 58
20039.55 55
20040.89 66
20042.22 75
20043.56 59
20044.90 54
20046.24 51
20047.58 59
20048.92 63
20050.25 58
20051.59 49
20052.93 45
20054.27 60
20055.61 59
20056.95 64
20058.29 63
20059.62 65
20060.96 68
20062.30 59
20063.64 60
20064.98 55
20066.32 66
20067.66 58
20069.00 49
20070.34 62
20071.67 63
20073.01 43
20074.35 49
20075.69 47
20077.03 50
20078.37 69
20079.71 65
20081.05 64
20082.39 68
20083.73 64
20085.07 53
20086.41 45
20087.75 67
20089.09 46
20090.43 70
20091.77 57
20093.11 63
20094.45 59
20095.79 53
20097.13 57
20098.47 83
20099.81 60
20101.15 61
20102.49 43
20103.83 66
20105.17 54
20106.51 52
20107.85 48
20109.19 64
20110.53 62
20111.87 55
20113.21 43
20114.55 41
20115.89 66
20117.23 59
20118.57 48
20119.91 53
20121.25 51
20122.59 62
20123.93 68
20125.28 36
20126.62 56
20127.96 68
20129.30 79
20130.64 44
20131.98 59
20133.32 57
20134.66 49
20136.00 59
