# Supplementary material for: MALDI-TOF MS typing enables the classification of brewing yeasts of the genus Saccharomyces to major beer styles
Source: PLoS One. 2017 Aug 9;12(8):e0181694. doi: 10.1371/journal.pone.0181694 (PMC5549903; doi:10.1371/journal.pone.0181694)
Supplement: S11 File — The directory includes 90 raw files and was zipped to “.zip”; the folder has three strains with 30 spectra per strain; S1 Text explains the raw files with an example and Table 1 represents the yeast strains used within the experiment. (ZIP) [file pone.0181694.s014.zip › 31-33/30339-506-OG-Ale-Ale-YPG-18h-E-E_2015-08-04_2_0_B5_1.dat]

2000.64 2467
2001.06 2628
2001.49 2395
2001.91 2332
2002.33 2330
2002.75 2331
2003.17 2254
2003.60 2310
2004.02 2212
2004.44 2220
2004.86 2100
2005.28 1885
2005.70 1990
2006.13 2129
2006.55 2031
2006.97 2225
2007.39 2138
2007.82 2170
2008.24 2083
2008.66 2151
2009.08 2226
2009.51 2188
2009.93 2169
2010.35 2103
2010.77 2067
2011.20 2259
2011.62 2058
2012.04 1995
2012.46 2083
2012.89 2015
2013.31 2059
2013.73 2091
2014.15 2104
2014.58 2068
2015.00 1803
2015.42 1862
2015.85 2065
2016.27 2019
2016.69 1930
2017.12 2013
2017.54 2028
2017.96 2192
2018.39 2294
2018.81 2098
2019.23 2187
2019.66 2156
2020.08 2207
2020.50 2087
2020.93 2193
2021.35 2246
2021.78 2190
2022.20 2285
2022.62 2197
2023.05 2228
2023.47 2320
2023.89 2368
2024.32 2128
2024.74 2231
2025.17 2279
2025.59 2340
2026.01 2363
2026.44 2231
2026.86 2015
2027.29 2081
2027.71 1919
2028.14 1993
2028.56 1943
2028.99 2079
2029.41 2038
2029.83 2043
2030.26 1815
2030.68 1950
2031.11 2214
2031.53 2204
2031.96 2147
2032.38 2074
2032.81 2122
2033.23 2033
2033.66 1883
2034.08 2064
2034.51 2182
2034.93 2149
2035.36 2269
2035.78 2334
2036.21 2119
2036.63 2284
2037.06 2314
2037.48 2171
2037.91 2255
2038.33 2261
2038.76 2334
2039.19 2416
2039.61 2231
2040.04 2257
2040.46 2235
2040.89 2180
2041.31 2212
2041.74 2245
2042.17 2399
2042.59 2129
2043.02 2196
2043.44 2047
2043.87 2194
2044.30 2112
2044.72 2103
2045.15 2228
2045.57 2172
2046.00 2069
2046.43 2140
2046.85 2259
2047.28 2129
2047.71 1934
2048.13 2055
2048.56 2005
2048.99 1920
2049.41 1960
2049.84 2030
2050.27 1896
2050.69 1807
2051.12 1954
2051.55 2238
2051.97 2165
2052.40 2123
2052.83 1895
2053.25 2006
2053.68 2133
2054.11 1930
2054.54 1866
2054.96 1985
2055.39 1891
2055.82 2029
2056.24 1926
2056.67 1964
2057.10 2122
2057.53 1954
2057.95 1920
2058.38 1926
2058.81 2078
2059.24 2117
2059.66 2120
2060.09 1972
2060.52 1895
2060.95 1960
2061.38 1788
2061.80 1960
2062.23 1816
2062.66 1895
2063.09 1859
2063.52 2181
2063.94 2184
2064.37 2322
2064.80 2372
2065.23 2183
2065.66 2179
2066.09 2412
2066.51 2482
2066.94 2409
2067.37 2531
2067.80 2270
2068.23 2277
2068.66 2500
2069.08 2131
2069.51 2174
2069.94 2293
2070.37 2075
2070.80 2174
2071.23 2096
2071.66 2167
2072.09 2287
2072.52 2156
2072.94 2164
2073.37 2186
2073.80 2334
2074.23 2024
2074.66 2025
2075.09 2121
2075.52 2217
2075.95 2127
2076.38 2314
2076.81 2266
2077.24 2128
2077.67 2155
2078.10 2276
2078.53 2302
2078.96 2347
2079.39 2233
2079.82 2391
2080.25 2350
2080.68 2364
2081.11 2364
2081.54 2614
2081.97 2385
2082.40 2318
2082.83 2295
2083.26 2223
2083.69 2256
2084.12 2177
2084.55 2207
2084.98 2063
2085.41 2162
2085.84 2381
2086.27 2132
2086.70 2086
2087.13 2106
2087.56 2292
2087.99 2189
2088.42 2022
2088.85 1947
2089.28 2121
2089.71 2023
2090.14 2170
2090.57 2088
2091.01 1926
2091.44 2228
2091.87 2139
2092.30 2035
2092.73 2016
2093.16 2088
2093.59 2161
2094.02 2200
2094.45 2086
2094.89 2006
2095.32 2141
2095.75 2124
2096.18 2062
2096.61 1977
2097.04 2115
2097.47 1979
2097.91 2041
2098.34 2113
2098.77 1961
2099.20 2036
2099.63 2049
2100.07 1932
2100.50 2063
2100.93 1922
2101.36 1923
2101.79 1906
2102.23 1928
2102.66 2050
2103.09 1818
2103.52 1818
2103.95 1932
2104.39 2039
2104.82 1986
2105.25 2031
2105.68 1990
2106.12 1953
2106.55 2063
2106.98 2128
2107.41 2117
2107.85 1935
2108.28 2144
2108.71 2084
2109.14 2270
2109.58 2037
2110.01 1982
2110.44 2042
2110.88 2203
2111.31 2178
2111.74 2090
2112.18 2120
2112.61 2091
2113.04 2068
2113.48 1842
2113.91 1902
2114.34 1829
2114.78 1911
2115.21 1902
2115.64 1983
2116.08 2046
2116.51 1967
2116.94 1765
2117.38 1879
2117.81 1871
2118.24 1841
2118.68 1779
2119.11 1751
2119.55 1790
2119.98 1685
2120.41 1880
2120.85 1904
2121.28 1825
2121.72 1929
2122.15 2032
2122.58 2030
2123.02 2083
2123.45 2022
2123.89 2113
2124.32 2229
2124.75 2174
2125.19 1961
2125.62 2082
2126.06 1991
2126.49 1904
2126.93 1956
2127.36 2149
2127.80 2088
2128.23 2060
2128.67 2099
2129.10 2030
2129.54 2164
2129.97 2082
2130.41 1954
2130.84 2098
2131.28 2069
2131.71 2021
2132.15 2066
2132.58 2097
2133.02 2056
2133.45 2242
2133.89 2269
2134.32 2264
2134.76 2359
2135.19 2203
2135.63 2273
2136.06 2227
2136.50 2297
2136.94 2138
2137.37 2294
2137.81 2269
2138.24 2134
2138.68 2213
2139.12 2056
2139.55 2060
2139.99 2161
2140.42 2045
2140.86 2068
2141.30 2058
2141.73 2036
2142.17 2023
2142.60 2035
2143.04 1963
2143.48 2022
2143.91 2103
2144.35 1936
2144.79 1983
2145.22 1989
2145.66 1846
2146.09 1924
2146.53 1884
2146.97 2022
2147.40 2098
2147.84 2095
2148.28 2124
2148.72 2200
2149.15 2111
2149.59 2248
2150.03 2298
2150.46 2341
2150.90 2318
2151.34 2565
2151.77 2590
2152.21 2428
2152.65 2503
2153.09 2566
2153.52 2376
2153.96 2267
2154.40 2388
2154.84 2300
2155.27 2316
2155.71 2104
2156.15 2182
2156.59 2192
2157.02 1992
2157.46 2037
2157.90 1999
2158.34 2087
2158.78 2225
2159.21 2193
2159.65 2097
2160.09 2219
2160.53 2162
2160.97 2252
2161.40 2162
2161.84 2059
2162.28 2196
2162.72 2181
2163.16 2044
2163.59 2062
2164.03 2039
2164.47 2131
2164.91 2303
2165.35 2193
2165.79 1858
2166.23 1898
2166.66 1877
2167.10 2077
2167.54 2078
2167.98 2107
2168.42 2024
2168.86 2114
2169.30 2171
2169.74 2349
2170.18 2168
2170.61 2323
2171.05 2109
2171.49 2042
2171.93 2152
2172.37 2064
2172.81 2303
2173.25 2275
2173.69 2530
2174.13 2514
2174.57 2415
2175.01 2360
2175.45 2492
2175.89 2332
2176.33 2391
2176.77 2255
2177.21 2492
2177.65 2670
2178.09 2618
2178.53 2444
2178.97 2478
2179.41 2511
2179.85 2379
2180.29 2276
2180.73 2330
2181.17 2401
2181.61 2282
2182.05 2315
2182.49 2222
2182.93 2223
2183.37 2169
2183.81 2179
2184.25 2161
2184.69 1900
2185.13 1975
2185.57 2062
2186.01 2016
2186.45 1963
2186.89 1987
2187.33 2110
2187.77 2307
2188.21 2346
2188.65 2077
2189.10 2091
2189.54 2401
2189.98 2490
2190.42 2444
2190.86 2283
2191.30 2173
2191.74 2181
2192.18 2444
2192.62 2398
2193.07 2615
2193.51 2223
2193.95 2193
2194.39 2418
2194.83 2390
2195.27 2374
2195.71 2435
2196.16 2335
2196.60 2223
2197.04 2281
2197.48 2401
2197.92 2615
2198.37 2660
2198.81 2499
2199.25 2392
2199.69 2459
2200.13 2367
2200.58 2070
2201.02 2256
2201.46 2116
2201.90 2198
2202.34 2224
2202.79 2321
2203.23 2205
2203.67 2176
2204.11 2086
2204.56 2151
2205.00 2121
2205.44 2035
2205.88 2142
2206.33 2175
2206.77 2121
2207.21 2100
2207.65 2050
2208.10 2109
2208.54 2100
2208.98 2141
2209.43 2178
2209.87 2310
2210.31 2413
2210.76 2572
2211.20 2442
2211.64 2375
2212.09 2389
2212.53 2382
2212.97 2440
2213.42 2068
2213.86 2129
2214.30 2153
2214.75 2208
2215.19 2408
2215.63 2157
2216.08 2147
2216.52 2147
2216.96 2321
2217.41 2160
2217.85 2176
2218.30 2022
2218.74 1915
2219.18 2054
2219.63 2165
2220.07 2121
2220.52 2088
2220.96 2093
2221.40 2058
2221.85 2277
2222.29 2262
2222.74 2174
2223.18 2389
2223.63 2344
2224.07 2161
2224.51 2316
2224.96 2299
2225.40 2393
2225.85 2288
2226.29 2503
2226.74 2459
2227.18 2447
2227.63 2579
2228.07 2516
2228.52 2492
2228.96 2532
2229.41 2518
2229.85 2362
2230.30 2416
2230.74 2524
2231.19 2513
2231.63 2521
2232.08 2609
2232.52 2728
2232.97 2537
2233.41 2534
2233.86 2361
2234.30 2497
2234.75 2544
2235.20 2612
2235.64 2627
2236.09 2556
2236.53 2563
2236.98 2353
2237.42 2366
2237.87 2267
2238.32 2356
2238.76 2249
2239.21 2206
2239.65 2128
2240.10 2288
2240.55 2128
2240.99 2059
2241.44 2162
2241.88 2213
2242.33 2107
2242.78 2174
2243.22 2135
2243.67 2013
2244.12 2166
2244.56 2056
2245.01 2051
2245.46 2091
2245.90 2084
2246.35 2214
2246.80 2143
2247.24 2045
2247.69 1840
2248.14 1955
2248.58 2023
2249.03 2083
2249.48 2197
2249.92 2123
2250.37 2179
2250.82 2113
2251.27 2238
2251.71 2212
2252.16 2242
2252.61 2231
2253.05 2218
2253.50 2123
2253.95 2088
2254.40 2051
2254.84 1955
2255.29 2142
2255.74 2344
2256.19 2143
2256.64 2101
2257.08 1958
2257.53 2028
2257.98 2171
2258.43 2064
2258.87 1983
2259.32 1978
2259.77 2051
2260.22 2247
2260.67 2090
2261.11 2120
2261.56 2198
2262.01 2232
2262.46 2212
2262.91 2349
2263.36 2144
2263.80 2331
2264.25 2362
2264.70 2515
2265.15 2742
2265.60 2713
2266.05 2356
2266.50 2422
2266.94 2500
2267.39 2522
2267.84 2491
2268.29 2519
2268.74 2452
2269.19 2479
2269.64 2691
2270.09 2586
2270.54 2595
2270.99 2845
2271.43 2760
2271.88 2509
2272.33 2692
2272.78 2643
2273.23 2501
2273.68 2395
2274.13 2430
2274.58 2529
2275.03 2538
2275.48 2508
2275.93 2320
2276.38 2315
2276.83 2178
2277.28 2104
2277.73 2219
2278.18 2175
2278.63 2151
2279.08 2303
2279.53 2290
2279.98 2193
2280.43 2212
2280.88 2148
2281.33 2164
2281.78 2088
2282.23 2165
2282.68 2164
2283.13 2325
2283.58 2329
2284.03 2200
2284.48 2159
2284.93 2325
2285.38 2192
2285.83 2376
2286.28 2475
2286.73 2426
2287.18 2420
2287.63 2440
2288.08 2435
2288.54 2464
2288.99 2752
2289.44 2766
2289.89 3104
2290.34 3133
2290.79 3429
2291.24 3762
2291.69 4073
2292.14 4199
2292.60 4316
2293.05 4220
2293.50 4202
2293.95 4308
2294.40 3819
2294.85 3896
2295.30 3689
2295.76 3391
2296.21 3239
2296.66 2804
2297.11 2739
2297.56 2703
2298.01 2658
2298.47 2538
2298.92 2313
2299.37 2248
2299.82 2376
2300.27 2475
2300.73 2294
2301.18 2240
2301.63 2064
2302.08 2140
2302.53 2176
2302.99 2179
2303.44 2254
2303.89 2184
2304.34 2289
2304.80 2264
2305.25 2281
2305.70 2096
2306.15 2317
2306.61 2207
2307.06 2210
2307.51 2052
2307.96 2223
2308.42 2217
2308.87 2368
2309.32 2486
2309.78 2512
2310.23 2599
2310.68 2652
2311.14 2662
2311.59 2650
2312.04 2737
2312.49 2682
2312.95 2668
2313.40 2635
2313.85 2591
2314.31 2551
2314.76 2501
2315.22 2262
2315.67 2211
2316.12 2235
2316.58 2335
2317.03 2229
2317.48 2246
2317.94 2327
2318.39 2364
2318.84 2372
2319.30 2444
2319.75 2581
2320.21 2462
2320.66 2481
2321.11 2286
2321.57 2334
2322.02 2205
2322.48 2448
2322.93 2589
2323.39 2711
2323.84 2595
2324.29 2373
2324.75 2365
2325.20 2319
2325.66 2400
2326.11 2424
2326.57 2537
2327.02 2731
2327.48 2394
2327.93 2561
2328.39 2560
2328.84 2736
2329.30 2791
2329.75 2761
2330.21 2652
2330.66 2618
2331.12 2700
2331.57 2818
2332.03 2830
2332.48 2803
2332.94 2759
2333.39 2685
2333.85 2661
2334.30 2541
2334.76 2509
2335.21 2451
2335.67 2440
2336.12 2142
2336.58 2253
2337.03 2171
2337.49 2196
2337.95 2209
2338.40 2112
2338.86 2304
2339.31 2602
2339.77 2335
2340.23 2518
2340.68 2557
2341.14 2811
2341.59 2737
2342.05 2702
2342.51 2736
2342.96 2653
2343.42 2752
2343.87 2588
2344.33 2327
2344.79 2470
2345.24 2718
2345.70 2514
2346.16 2548
2346.61 2369
2347.07 2536
2347.53 2541
2347.98 2281
2348.44 2533
2348.90 2354
2349.35 2290
2349.81 2318
2350.27 2370
2350.72 2451
2351.18 2431
2351.64 2302
2352.10 2217
2352.55 2208
2353.01 2177
2353.47 2200
2353.92 2006
2354.38 1912
2354.84 2106
2355.30 2356
2355.75 2086
2356.21 2060
2356.67 2072
2357.13 2196
2357.58 2174
2358.04 2305
2358.50 2326
2358.96 2240
2359.41 2141
2359.87 2209
2360.33 2356
2360.79 2364
2361.25 2413
2361.70 2378
2362.16 2616
2362.62 2487
2363.08 2582
2363.54 2741
2363.99 2705
2364.45 2315
2364.91 2229
2365.37 2290
2365.83 2576
2366.29 2382
2366.75 2346
2367.20 2441
2367.66 2662
2368.12 2608
2368.58 2634
2369.04 2657
2369.50 2577
2369.96 2787
2370.42 2834
2370.87 2823
2371.33 2669
2371.79 2816
2372.25 2619
2372.71 2353
2373.17 2369
2373.63 2312
2374.09 2475
2374.55 2407
2375.01 2523
2375.47 2584
2375.92 2603
2376.38 2792
2376.84 2747
2377.30 2581
2377.76 2528
2378.22 2777
2378.68 2383
2379.14 2624
2379.60 2741
2380.06 2843
2380.52 2507
2380.98 2505
2381.44 2598
2381.90 2456
2382.36 2442
2382.82 2570
2383.28 2751
2383.74 2524
2384.20 2508
2384.66 2494
2385.12 2403
2385.58 2452
2386.04 2449
2386.50 2377
2386.96 2220
2387.42 2194
2387.88 2188
2388.35 2094
2388.81 2259
2389.27 2318
2389.73 2397
2390.19 2188
2390.65 2338
2391.11 2430
2391.57 2252
2392.03 2304
2392.49 2494
2392.95 2254
2393.42 2143
2393.88 2378
2394.34 2139
2394.80 2136
2395.26 2455
2395.72 2252
2396.18 2396
2396.64 2224
2397.11 2186
2397.57 2331
2398.03 2314
2398.49 2129
2398.95 2362
2399.41 2325
2399.88 2187
2400.34 2234
2400.80 2171
2401.26 2209
2401.72 2136
2402.18 2088
2402.65 2121
2403.11 1960
2403.57 2132
2404.03 2305
2404.49 1990
2404.96 1980
2405.42 2056
2405.88 2210
2406.34 2168
2406.81 2251
2407.27 2171
2407.73 2154
2408.19 2323
2408.66 2373
2409.12 2353
2409.58 2478
2410.04 2354
2410.51 2187
2410.97 2036
2411.43 1959
2411.90 2106
2412.36 2199
2412.82 2104
2413.28 2151
2413.75 2085
2414.21 1973
2414.67 2197
2415.14 1978
2415.60 2159
2416.06 2478
2416.53 2227
2416.99 2528
2417.45 2674
2417.92 2747
2418.38 2672
2418.84 2681
2419.31 2866
2419.77 3000
2420.23 2995
2420.70 2972
2421.16 3093
2421.63 2939
2422.09 2850
2422.55 2999
2423.02 3025
2423.48 3048
2423.95 2797
2424.41 2817
2424.87 2774
2425.34 2654
2425.80 2706
2426.27 2657
2426.73 2569
2427.20 2535
2427.66 2413
2428.12 2389
2428.59 2367
2429.05 2370
2429.52 2352
2429.98 2295
2430.45 2434
2430.91 2321
2431.38 2351
2431.84 2309
2432.31 2292
2432.77 2375
2433.24 2402
2433.70 2284
2434.17 2268
2434.63 2570
2435.10 2456
2435.56 2380
2436.03 2276
2436.49 2364
2436.96 2451
2437.42 2300
2437.89 2486
2438.35 2325
2438.82 2535
2439.28 2414
2439.75 2290
2440.21 2408
2440.68 2537
2441.15 2588
2441.61 2620
2442.08 2811
2442.54 2682
2443.01 2682
2443.48 2890
2443.94 2865
2444.41 2767
2444.87 2707
2445.34 2515
2445.81 2649
2446.27 2495
2446.74 2278
2447.20 2098
2447.67 2003
2448.14 2110
2448.60 2050
2449.07 2156
2449.54 2170
2450.00 2202
2450.47 2064
2450.94 2225
2451.40 2260
2451.87 2364
2452.34 2195
2452.80 2389
2453.27 2227
2453.74 2420
2454.20 2345
2454.67 2169
2455.14 2387
2455.60 2264
2456.07 2259
2456.54 2272
2457.01 2225
2457.47 2281
2457.94 2284
2458.41 2245
2458.87 2392
2459.34 2235
2459.81 2298
2460.28 2079
2460.74 2178
2461.21 2228
2461.68 2157
2462.15 2232
2462.62 1984
2463.08 2127
2463.55 2109
2464.02 1935
2464.49 2240
2464.95 2088
2465.42 2059
2465.89 2064
2466.36 2118
2466.83 2345
2467.29 2324
2467.76 2114
2468.23 2101
2468.70 2351
2469.17 2313
2469.64 2003
2470.10 2200
2470.57 2235
2471.04 2178
2471.51 2089
2471.98 2128
2472.45 2069
2472.92 1994
2473.39 2229
2473.85 2164
2474.32 2068
2474.79 1983
2475.26 2025
2475.73 1866
2476.20 2052
2476.67 1925
2477.14 2102
2477.61 2097
2478.08 2303
2478.54 2250
2479.01 2341
2479.48 2197
2479.95 2264
2480.42 2212
2480.89 2211
2481.36 2110
2481.83 2156
2482.30 2050
2482.77 1981
2483.24 2055
2483.71 2093
2484.18 2216
2484.65 2111
2485.12 2135
2485.59 2355
2486.06 2340
2486.53 2312
2487.00 2332
2487.47 2407
2487.94 2327
2488.41 2424
2488.88 2272
2489.35 2240
2489.82 2379
2490.29 2281
2490.76 2327
2491.23 2196
2491.70 2266
2492.17 2267
2492.64 2162
2493.11 2312
2493.58 2504
2494.05 2445
2494.52 2347
2495.00 2324
2495.47 2515
2495.94 2464
2496.41 2330
2496.88 2232
2497.35 2114
2497.82 2115
2498.29 2282
2498.76 2257
2499.23 2195
2499.71 2169
2500.18 2243
2500.65 2115
2501.12 2200
2501.59 2204
2502.06 1999
2502.53 2120
2503.01 2082
2503.48 2031
2503.95 2027
2504.42 2133
2504.89 2001
2505.36 2188
2505.84 2039
2506.31 2170
2506.78 2129
2507.25 2269
2507.72 2330
2508.20 2159
2508.67 2472
2509.14 2552
2509.61 2486
2510.08 2603
2510.56 2564
2511.03 2652
2511.50 2697
2511.97 2871
2512.45 3033
2512.92 2874
2513.39 2853
2513.86 2780
2514.34 2831
2514.81 2798
2515.28 2647
2515.75 2549
2516.23 2612
2516.70 2540
2517.17 2528
2517.65 2548
2518.12 2511
2518.59 2398
2519.07 2316
2519.54 2190
2520.01 2444
2520.48 2322
2520.96 2264
2521.43 2343
2521.90 2263
2522.38 2329
2522.85 2476
2523.32 2259
2523.80 2174
2524.27 2178
2524.75 2315
2525.22 2204
2525.69 2222
2526.17 2218
2526.64 2401
2527.11 2288
2527.59 2283
2528.06 2270
2528.54 2237
2529.01 2114
2529.48 2267
2529.96 2257
2530.43 2380
2530.91 2196
2531.38 2278
2531.85 2261
2532.33 2268
2532.80 2308
2533.28 2477
2533.75 2366
2534.23 2419
2534.70 2338
2535.18 2320
2535.65 2153
2536.12 2454
2536.60 2302
2537.07 2238
2537.55 2271
2538.02 2309
2538.50 2229
2538.97 2246
2539.45 2145
2539.92 2433
2540.40 2278
2540.87 2172
2541.35 2326
2541.82 2335
2542.30 2453
2542.77 2307
2543.25 2252
2543.73 2350
2544.20 2506
2544.68 2469
2545.15 2447
2545.63 2496
2546.10 2449
2546.58 2657
2547.05 2826
2547.53 3018
2548.01 2841
2548.48 2847
2548.96 2903
2549.43 2861
2549.91 2894
2550.39 3039
2550.86 3081
2551.34 3073
2551.81 3102
2552.29 2978
2552.77 3185
2553.24 2996
2553.72 2979
2554.20 3113
2554.67 2988
2555.15 2873
2555.62 2889
2556.10 2694
2556.58 2817
2557.05 2969
2557.53 2806
2558.01 2744
2558.48 2518
2558.96 2745
2559.44 2490
2559.91 2428
2560.39 2378
2560.87 2303
2561.35 2321
2561.82 2330
2562.30 2317
2562.78 2212
2563.25 2141
2563.73 2143
2564.21 2285
2564.69 2320
2565.16 2213
2565.64 2037
2566.12 2147
2566.60 2119
2567.07 2175
2567.55 2083
2568.03 2247
2568.51 2121
2568.98 1938
2569.46 2024
2569.94 2190
2570.42 2131
2570.90 2094
2571.37 2057
2571.85 2309
2572.33 2236
2572.81 2202
2573.29 2349
2573.76 2199
2574.24 2218
2574.72 2230
2575.20 2090
2575.68 1988
2576.16 2219
2576.63 2147
2577.11 2028
2577.59 2154
2578.07 2297
2578.55 2344
2579.03 2104
2579.51 2147
2579.98 2079
2580.46 2026
2580.94 2077
2581.42 1948
2581.90 1958
2582.38 2061
2582.86 1949
2583.34 2109
2583.82 1952
2584.30 1963
2584.77 2067
2585.25 2185
2585.73 2086
2586.21 1955
2586.69 2157
2587.17 2135
2587.65 2246
2588.13 2251
2588.61 2127
2589.09 2140
2589.57 2136
2590.05 2275
2590.53 2191
2591.01 2087
2591.49 2039
2591.97 1959
2592.45 1896
2592.93 2085
2593.41 2243
2593.89 2194
2594.37 2228
2594.85 2420
2595.33 2243
2595.81 2415
2596.29 2330
2596.77 2237
2597.25 2380
2597.73 2327
2598.21 2252
2598.69 2394
2599.17 2176
2599.65 2057
2600.13 2176
2600.61 2102
2601.09 2211
2601.57 2115
2602.06 2048
2602.54 2206
2603.02 2185
2603.50 2131
2603.98 2085
2604.46 2086
2604.94 2026
2605.42 2158
2605.90 2009
2606.38 1990
2606.87 2087
2607.35 2170
2607.83 2212
2608.31 2308
2608.79 2168
2609.27 2141
2609.75 2092
2610.24 2118
2610.72 2245
2611.20 2175
2611.68 2080
2612.16 2217
2612.64 2348
2613.13 2236
2613.61 2310
2614.09 2359
2614.57 2181
2615.05 2250
2615.54 2393
2616.02 2305
2616.50 2203
2616.98 2111
2617.46 2240
2617.95 2302
2618.43 2219
2618.91 2109
2619.39 2129
2619.88 2277
2620.36 2147
2620.84 2282
2621.32 2450
2621.81 2481
2622.29 2160
2622.77 2090
2623.26 2285
2623.74 2255
2624.22 2180
2624.70 2172
2625.19 2168
2625.67 2139
2626.15 2212
2626.64 2292
2627.12 2188
2627.60 2092
2628.09 2158
2628.57 2166
2629.05 2234
2629.54 2293
2630.02 2295
2630.50 2309
2630.99 2169
2631.47 2123
2631.95 2305
2632.44 2360
2632.92 2065
2633.40 2299
2633.89 2343
2634.37 2353
2634.85 2250
2635.34 2142
2635.82 2150
2636.31 2212
2636.79 2173
2637.27 2352
2637.76 2264
2638.24 2205
2638.73 2255
2639.21 2371
2639.70 2278
2640.18 2199
2640.66 2242
2641.15 2430
2641.63 2233
2642.12 2166
2642.60 2290
2643.09 2315
2643.57 2479
2644.06 2407
2644.54 2190
2645.03 2239
2645.51 2224
2646.00 2133
2646.48 2159
2646.97 2262
2647.45 2218
2647.94 2183
2648.42 2173
2648.91 2175
2649.39 2287
2649.88 2289
2650.36 2209
2650.85 2281
2651.33 2303
2651.82 2135
2652.30 2189
2652.79 2149
2653.27 2327
2653.76 2126
2654.24 2242
2654.73 2262
2655.22 2269
2655.70 1987
2656.19 2181
2656.67 2270
2657.16 2142
2657.65 2144
2658.13 2320
2658.62 2245
2659.10 2273
2659.59 2231
2660.08 2088
2660.56 2250
2661.05 2110
2661.53 2344
2662.02 2217
2662.51 2200
2662.99 2322
2663.48 2530
2663.97 2389
2664.45 2329
2664.94 2418
2665.43 2461
2665.91 2312
2666.40 2250
2666.89 2152
2667.37 2087
2667.86 2113
2668.35 2360
2668.83 2367
2669.32 2217
2669.81 2157
2670.29 2163
2670.78 2145
2671.27 2375
2671.76 2341
2672.24 2256
2672.73 2422
2673.22 2232
2673.71 2526
2674.19 2464
2674.68 2640
2675.17 2838
2675.66 2897
2676.14 3092
2676.63 3158
2677.12 3383
2677.61 3211
2678.09 2968
2678.58 2872
2679.07 2923
2679.56 2848
2680.05 2771
2680.53 2816
2681.02 2677
2681.51 2651
2682.00 2586
2682.49 2497
2682.97 2526
2683.46 2510
2683.95 2487
2684.44 2585
2684.93 2450
2685.42 2356
2685.91 2517
2686.39 2211
2686.88 2511
2687.37 2364
2687.86 2210
2688.35 2277
2688.84 2268
2689.33 2285
2689.81 2248
2690.30 2219
2690.79 2160
2691.28 2138
2691.77 2137
2692.26 2290
2692.75 2321
2693.24 2195
2693.73 2241
2694.22 2326
2694.71 2233
2695.20 2111
2695.68 2078
2696.17 2178
2696.66 2187
2697.15 2199
2697.64 2242
2698.13 2312
2698.62 2286
2699.11 2200
2699.60 2289
2700.09 2319
2700.58 2135
2701.07 2311
2701.56 2272
2702.05 2344
2702.54 2449
2703.03 2402
2703.52 2511
2704.01 2400
2704.50 2475
2704.99 2289
2705.48 2376
2705.97 2207
2706.46 2391
2706.95 2279
2707.44 2231
2707.93 2304
2708.42 2252
2708.92 2267
2709.41 2335
2709.90 2212
2710.39 2197
2710.88 2128
2711.37 2151
2711.86 2085
2712.35 2080
2712.84 2275
2713.33 2122
2713.82 1943
2714.31 2039
2714.81 2182
2715.30 2230
2715.79 2225
2716.28 2041
2716.77 2175
2717.26 2036
2717.75 2016
2718.24 2027
2718.74 1914
2719.23 2105
2719.72 2290
2720.21 2169
2720.70 2149
2721.19 2145
2721.69 2200
2722.18 2208
2722.67 2195
2723.16 2171
2723.65 2197
2724.15 2305
2724.64 2422
2725.13 2489
2725.62 2496
2726.11 2491
2726.61 2445
2727.10 2339
2727.59 2245
2728.08 2265
2728.58 2114
2729.07 2014
2729.56 2116
2730.05 2067
2730.55 2112
2731.04 2011
2731.53 2334
2732.02 2334
2732.52 2229
2733.01 2421
2733.50 2238
2733.99 2233
2734.49 2367
2734.98 2374
2735.47 2578
2735.97 2528
2736.46 2626
2736.95 2544
2737.45 2442
2737.94 2526
2738.43 2402
2738.93 2464
2739.42 2377
2739.91 2495
2740.41 2347
2740.90 2278
2741.39 2163
2741.89 2360
2742.38 2300
2742.87 2159
2743.37 2061
2743.86 2032
2744.36 2156
2744.85 1968
2745.34 1966
2745.84 1961
2746.33 2060
2746.82 1985
2747.32 2212
2747.81 2285
2748.31 2320
2748.80 2264
2749.30 2404
2749.79 2604
2750.28 2405
2750.78 2420
2751.27 2307
2751.77 2269
2752.26 2274
2752.76 2295
2753.25 2314
2753.75 2197
2754.24 2055
2754.74 2165
2755.23 2249
2755.72 2148
2756.22 2303
2756.71 2453
2757.21 2218
2757.70 2265
2758.20 2170
2758.69 2244
2759.19 2245
2759.69 2229
2760.18 2219
2760.68 2226
2761.17 2322
2761.67 2257
2762.16 2247
2762.66 2158
2763.15 2215
2763.65 2131
2764.14 2210
2764.64 2295
2765.14 2073
2765.63 2099
2766.13 2245
2766.62 2324
2767.12 2392
2767.61 2409
2768.11 2179
2768.61 2241
2769.10 2154
2769.60 2193
2770.09 2304
2770.59 2179
2771.09 2192
2771.58 2369
2772.08 2354
2772.58 2261
2773.07 2399
2773.57 2548
2774.06 2354
2774.56 2391
2775.06 2548
2775.55 2537
2776.05 2536
2776.55 2488
2777.04 2707
2777.54 2791
2778.04 2895
2778.54 3028
2779.03 2748
2779.53 2835
2780.03 2767
2780.52 2739
2781.02 2686
2781.52 2712
2782.01 2463
2782.51 2387
2783.01 2295
2783.51 2263
2784.00 2187
2784.50 2324
2785.00 2193
2785.50 2258
2785.99 2336
2786.49 2229
2786.99 2212
2787.49 2170
2787.98 2149
2788.48 2139
2788.98 2335
2789.48 2240
2789.98 2153
2790.47 2211
2790.97 2243
2791.47 2225
2791.97 2306
2792.47 2122
2792.96 2024
2793.46 2142
2793.96 2136
2794.46 2239
2794.96 2177
2795.46 2377
2795.95 2461
2796.45 2625
2796.95 2587
2797.45 2655
2797.95 2665
2798.45 2880
2798.95 3008
2799.44 2689
2799.94 2905
2800.44 2838
2800.94 2751
2801.44 2697
2801.94 2639
2802.44 2401
2802.94 2515
2803.44 2545
2803.93 2367
2804.43 2389
2804.93 2854
2805.43 3005
2805.93 2770
2806.43 2839
2806.93 3074
2807.43 3274
2807.93 3561
2808.43 3771
2808.93 4043
2809.43 3891
2809.93 3994
2810.43 3797
2810.93 3584
2811.43 3518
2811.93 3453
2812.43 3284
2812.93 3117
2813.43 3025
2813.93 2847
2814.43 2755
2814.93 2786
2815.43 2604
2815.93 2795
2816.43 2640
2816.93 2589
2817.43 2617
2817.93 2612
2818.43 2682
2818.93 2800
2819.43 2344
2819.93 2408
2820.43 2392
2820.93 2299
2821.43 2509
2821.93 2361
2822.43 2197
2822.94 2088
2823.44 2231
2823.94 2106
2824.44 2359
2824.94 2233
2825.44 2183
2825.94 2061
2826.44 2146
2826.94 2403
2827.44 2341
2827.95 2253
2828.45 2351
2828.95 2273
2829.45 2182
2829.95 2184
2830.45 2115
2830.95 2014
2831.46 2049
2831.96 2204
2832.46 2227
2832.96 2469
2833.46 2291
2833.97 2260
2834.47 2288
2834.97 2236
2835.47 2417
2835.97 2227
2836.47 2099
2836.98 2037
2837.48 2282
2837.98 2534
2838.48 2358
2838.99 2415
2839.49 2422
2839.99 2479
2840.49 2413
2841.00 2269
2841.50 2301
2842.00 2382
2842.50 2223
2843.01 2523
2843.51 2338
2844.01 2238
2844.51 2249
2845.02 2334
2845.52 2353
2846.02 2356
2846.52 2387
2847.03 2353
2847.53 2324
2848.03 2394
2848.54 2412
2849.04 2511
2849.54 2808
2850.05 2713
2850.55 2529
2851.05 2387
2851.56 2590
2852.06 2367
2852.56 2187
2853.07 2102
2853.57 2124
2854.07 2078
2854.58 2108
2855.08 2007
2855.59 2201
2856.09 2173
2856.59 2183
2857.10 2138
2857.60 1947
2858.10 2076
2858.61 2139
2859.11 2152
2859.62 2251
2860.12 2126
2860.63 2090
2861.13 2161
2861.63 2373
2862.14 2427
2862.64 2181
2863.15 2240
2863.65 2250
2864.16 2075
2864.66 2155
2865.16 2081
2865.67 2194
2866.17 2320
2866.68 2027
2867.18 2077
2867.69 2068
2868.19 1978
2868.70 2033
2869.20 1951
2869.71 2094
2870.21 2260
2870.72 2184
2871.22 2078
2871.73 2180
2872.23 2205
2872.74 2344
2873.24 2353
2873.75 2148
2874.25 2374
2874.76 2271
2875.27 2242
2875.77 2129
2876.28 2200
2876.78 2236
2877.29 2278
2877.79 2074
2878.30 2256
2878.81 2329
2879.31 2391
2879.82 2304
2880.32 2342
2880.83 2407
2881.33 2476
2881.84 2470
2882.35 2454
2882.85 2348
2883.36 2486
2883.87 2317
2884.37 2455
2884.88 2523
2885.38 2540
2885.89 2551
2886.40 2556
2886.90 2692
2887.41 2879
2887.92 2770
2888.42 2569
2888.93 2660
2889.44 2649
2889.94 2788
2890.45 2932
2890.96 2781
2891.46 2734
2891.97 2645
2892.48 2615
2892.98 2498
2893.49 2527
2894.00 2589
2894.51 2468
2895.01 2479
2895.52 2572
2896.03 2627
2896.54 2589
2897.04 2640
2897.55 2771
2898.06 2551
2898.57 2511
2899.07 2701
2899.58 2627
2900.09 2607
2900.60 2667
2901.10 2649
2901.61 2628
2902.12 2577
2902.63 2632
2903.13 2657
2903.64 2775
2904.15 2892
2904.66 2782
2905.17 2732
2905.68 2881
2906.18 2863
2906.69 2867
2907.20 2759
2907.71 2651
2908.22 2703
2908.72 2873
2909.23 2679
2909.74 2546
2910.25 2391
2910.76 2427
2911.27 2481
2911.78 2161
2912.28 2240
2912.79 2155
2913.30 2172
2913.81 2279
2914.32 2128
2914.83 2324
2915.34 2452
2915.85 2356
2916.36 2483
2916.87 2436
2917.37 2535
2917.88 2372
2918.39 2432
2918.90 2409
2919.41 2605
2919.92 2629
2920.43 2522
2920.94 2476
2921.45 2481
2921.96 2524
2922.47 2539
2922.98 2632
2923.49 2653
2924.00 2653
2924.51 2765
2925.02 2777
2925.53 2843
2926.04 2921
2926.55 2963
2927.06 3015
2927.57 3028
2928.08 3026
2928.59 2973
2929.10 2932
2929.61 2871
2930.12 2779
2930.63 2504
2931.14 2442
2931.65 2364
2932.16 2257
2932.67 2347
2933.18 2143
2933.69 2155
2934.20 2311
2934.71 2332
2935.22 2512
2935.73 2319
2936.24 2492
2936.76 2310
2937.27 2346
2937.78 2204
2938.29 2164
2938.80 2409
2939.31 2325
2939.82 2398
2940.33 2354
2940.84 2520
2941.36 2395
2941.87 2262
2942.38 2390
2942.89 2628
2943.40 2377
2943.91 2357
2944.42 2513
2944.94 2564
2945.45 2634
2945.96 2648
2946.47 2869
2946.98 2945
2947.49 2895
2948.01 2865
2948.52 3048
2949.03 2976
2949.54 2680
2950.05 2636
2950.57 2792
2951.08 2832
2951.59 2610
2952.10 2392
2952.61 2426
2953.13 2424
2953.64 2298
2954.15 2376
2954.66 2324
2955.18 2230
2955.69 2137
2956.20 2236
2956.71 2336
2957.23 2263
2957.74 2217
2958.25 2402
2958.76 2339
2959.28 2317
2959.79 2186
2960.30 2221
2960.82 2298
2961.33 2298
2961.84 2224
2962.36 2277
2962.87 2494
2963.38 2392
2963.89 2448
2964.41 2388
2964.92 2363
2965.43 2253
2965.95 2247
2966.46 2315
2966.97 2309
2967.49 2352
2968.00 2356
2968.52 2275
2969.03 2006
2969.54 2021
2970.06 2055
2970.57 2030
2971.08 1923
2971.60 2233
2972.11 2104
2972.63 2004
2973.14 2111
2973.65 2266
2974.17 2219
2974.68 2129
2975.20 2142
2975.71 2307
2976.23 2053
2976.74 2177
2977.25 2196
2977.77 2139
2978.28 2321
2978.80 2189
2979.31 2146
2979.83 2249
2980.34 2263
2980.86 2508
2981.37 2316
2981.89 2315
2982.40 2262
2982.91 2304
2983.43 2468
2983.94 2348
2984.46 2448
2984.97 2416
2985.49 2615
2986.00 2686
2986.52 2429
2987.04 2329
2987.55 2626
2988.07 2692
2988.58 2690
2989.10 2491
2989.61 2776
2990.13 2729
2990.64 2783
2991.16 2796
2991.67 2994
2992.19 2847
2992.71 2806
2993.22 2803
2993.74 2912
2994.25 2959
2994.77 2864
2995.28 2803
2995.80 2796
2996.32 2931
2996.83 2938
2997.35 2941
2997.87 3046
2998.38 3100
2998.90 3077
2999.41 3202
2999.93 2982
3000.45 2952
3000.96 2938
3001.48 3017
3002.00 3191
3002.51 3400
3003.03 3371
3003.55 3884
3004.06 3657
3004.58 3749
3005.10 4305
3005.61 4264
3006.13 4523
3006.65 4705
3007.16 4641
3007.68 4637
3008.20 4241
3008.71 4199
3009.23 4033
3009.75 3753
3010.27 3385
3010.78 3049
3011.30 3050
3011.82 2712
3012.34 2748
3012.85 2977
3013.37 2747
3013.89 2742
3014.41 2867
3014.92 2659
3015.44 2647
3015.96 2846
3016.48 2791
3016.99 2869
3017.51 2947
3018.03 2969
3018.55 2707
3019.07 2666
3019.58 2790
3020.10 2939
3020.62 2856
3021.14 2796
3021.66 3024
3022.17 3000
3022.69 2912
3023.21 2774
3023.73 2683
3024.25 2717
3024.77 2842
3025.28 2814
3025.80 2816
3026.32 2725
3026.84 2748
3027.36 2636
3027.88 2478
3028.40 2562
3028.92 2480
3029.43 2432
3029.95 2471
3030.47 2539
3030.99 2562
3031.51 2554
3032.03 2451
3032.55 2587
3033.07 2943
3033.59 3132
3034.11 2796
3034.63 2906
3035.15 3129
3035.66 3074
3036.18 3197
3036.70 3169
3037.22 3112
3037.74 2987
3038.26 3058
3038.78 2974
3039.30 3088
3039.82 2945
3040.34 2850
3040.86 2518
3041.38 2603
3041.90 2483
3042.42 2561
3042.94 2489
3043.46 2388
3043.98 2521
3044.50 2298
3045.02 2418
3045.54 2516
3046.06 2455
3046.58 2408
3047.10 2389
3047.62 2512
3048.14 2718
3048.66 2594
3049.18 2443
3049.71 2341
3050.23 2427
3050.75 2423
3051.27 2385
3051.79 2359
3052.31 2337
3052.83 2446
3053.35 2524
3053.87 2301
3054.39 2445
3054.91 2282
3055.43 2340
3055.96 2376
3056.48 2134
3057.00 2230
3057.52 2249
3058.04 2285
3058.56 2367
3059.08 2460
3059.61 2268
3060.13 2139
3060.65 2217
3061.17 2227
3061.69 2239
3062.21 2172
3062.73 2302
3063.26 2359
3063.78 2309
3064.30 2191
3064.82 2345
3065.34 2447
3065.87 2439
3066.39 2560
3066.91 2639
3067.43 2523
3067.95 2456
3068.48 2401
3069.00 2420
3069.52 2578
3070.04 2435
3070.57 2312
3071.09 2272
3071.61 2391
3072.13 2442
3072.66 2235
3073.18 2134
3073.70 2391
3074.22 2385
3074.75 2302
3075.27 2406
3075.79 2610
3076.32 2668
3076.84 2486
3077.36 2583
3077.88 2341
3078.41 2663
3078.93 2784
3079.45 2852
3079.98 2866
3080.50 2593
3081.02 2887
3081.55 3153
3082.07 3075
3082.59 2917
3083.12 2851
3083.64 2875
3084.16 2969
3084.69 2840
3085.21 2893
3085.73 3188
3086.26 3133
3086.78 2989
3087.31 3142
3087.83 3005
3088.35 3003
3088.88 2632
3089.40 2591
3089.93 2653
3090.45 2510
3090.97 2699
3091.50 2673
3092.02 2635
3092.55 2665
3093.07 2643
3093.60 2865
3094.12 2739
3094.64 2561
3095.17 2796
3095.69 3007
3096.22 3172
3096.74 2821
3097.27 2918
3097.79 2819
3098.32 2967
3098.84 2840
3099.37 3069
3099.89 3365
3100.42 3495
3100.94 3845
3101.47 4256
3101.99 4653
3102.52 5467
3103.04 5776
3103.57 6462
3104.09 6793
3104.62 7125
3105.14 7722
3105.67 7591
3106.19 7251
3106.72 7412
3107.24 6825
3107.77 6085
3108.29 5384
3108.82 4476
3109.35 3981
3109.87 3958
3110.40 3926
3110.92 3503
3111.45 3320
3111.98 3336
3112.50 3563
3113.03 3227
3113.55 3285
3114.08 3458
3114.61 3177
3115.13 2989
3115.66 3015
3116.18 2835
3116.71 2871
3117.24 2769
3117.76 2679
3118.29 2672
3118.82 2617
3119.34 2781
3119.87 2520
3120.40 2388
3120.92 2541
3121.45 2366
3121.98 2495
3122.50 2697
3123.03 2511
3123.56 2664
3124.08 2885
3124.61 2846
3125.14 2790
3125.66 2922
3126.19 2608
3126.72 2599
3127.25 2530
3127.77 2402
3128.30 2348
3128.83 2261
3129.36 2467
3129.88 2490
3130.41 2417
3130.94 2539
3131.46 2765
3131.99 2646
3132.52 2435
3133.05 2544
3133.58 2355
3134.10 2268
3134.63 2367
3135.16 2315
3135.69 2336
3136.21 2320
3136.74 2282
3137.27 2266
3137.80 2189
3138.33 2158
3138.86 2203
3139.38 2318
3139.91 2407
3140.44 2336
3140.97 2318
3141.50 2179
3142.03 2311
3142.55 2313
3143.08 2236
3143.61 2252
3144.14 2374
3144.67 2426
3145.20 2321
3145.73 2338
3146.25 2398
3146.78 2435
3147.31 2489
3147.84 2420
3148.37 2586
3148.90 2783
3149.43 2816
3149.96 2513
3150.49 2799
3151.02 2781
3151.54 2718
3152.07 2692
3152.60 2696
3153.13 2537
3153.66 2772
3154.19 2879
3154.72 2512
3155.25 2552
3155.78 2410
3156.31 2512
3156.84 2577
3157.37 2496
3157.90 2475
3158.43 2469
3158.96 2603
3159.49 2629
3160.02 2752
3160.55 2867
3161.08 2741
3161.61 2593
3162.14 2823
3162.67 2713
3163.20 2735
3163.73 2608
3164.26 2329
3164.79 2339
3165.32 2408
3165.85 2546
3166.38 2383
3166.91 2497
3167.44 2433
3167.97 2300
3168.50 2324
3169.03 2398
3169.57 2507
3170.10 2412
3170.63 2237
3171.16 2071
3171.69 2185
3172.22 2290
3172.75 2250
3173.28 2019
3173.81 2215
3174.34 2247
3174.88 2263
3175.41 2445
3175.94 2555
3176.47 2490
3177.00 2453
3177.53 2591
3178.06 2285
3178.60 2496
3179.13 2605
3179.66 2353
3180.19 2573
3180.72 2545
3181.25 2388
3181.79 2416
3182.32 2416
3182.85 2491
3183.38 2362
3183.91 2471
3184.44 2245
3184.98 2353
3185.51 2272
3186.04 2301
3186.57 2326
3187.11 2203
3187.64 2384
3188.17 2215
3188.70 2328
3189.24 2268
3189.77 2342
3190.30 2277
3190.83 2365
3191.37 2175
3191.90 2246
3192.43 2157
3192.96 2215
3193.50 2221
3194.03 2269
3194.56 2293
3195.09 2402
3195.63 2269
3196.16 2294
3196.69 2278
3197.23 2384
3197.76 2338
3198.29 2475
3198.83 2511
3199.36 2435
3199.89 2568
3200.43 2496
3200.96 2465
3201.49 2632
3202.03 2626
3202.56 2805
3203.09 2893
3203.63 2816
3204.16 2680
3204.69 2727
3205.23 2940
3205.76 2848
3206.30 2900
3206.83 2680
3207.36 2718
3207.90 2566
3208.43 2563
3208.97 2412
3209.50 2553
3210.03 2686
3210.57 2581
3211.10 2727
3211.64 2616
3212.17 2652
3212.70 2890
3213.24 2720
3213.77 2656
3214.31 2703
3214.84 2877
3215.38 2885
3215.91 2765
3216.45 2566
3216.98 2602
3217.52 2472
3218.05 2549
3218.59 2548
3219.12 2554
3219.66 2474
3220.19 2480
3220.73 2643
3221.26 2481
3221.80 2265
3222.33 2407
3222.87 2539
3223.40 2579
3223.94 2670
3224.47 2557
3225.01 2665
3225.54 2678
3226.08 2871
3226.61 2822
3227.15 2764
3227.69 3040
3228.22 2925
3228.76 2933
3229.29 2655
3229.83 2638
3230.36 2560
3230.90 2362
3231.44 2478
3231.97 2580
3232.51 2718
3233.04 2528
3233.58 2376
3234.12 2378
3234.65 2349
3235.19 2500
3235.72 2424
3236.26 2184
3236.80 2439
3237.33 2362
3237.87 2596
3238.41 2555
3238.94 2414
3239.48 2464
3240.02 2601
3240.55 2572
3241.09 2603
3241.63 2727
3242.16 2836
3242.70 2596
3243.24 2512
3243.77 2439
3244.31 2738
3244.85 2484
3245.39 2503
3245.92 2408
3246.46 2319
3247.00 2375
3247.53 2552
3248.07 2454
3248.61 2591
3249.15 2357
3249.68 2466
3250.22 2618
3250.76 2431
3251.30 2308
3251.83 2554
3252.37 2548
3252.91 2742
3253.45 2904
3253.98 2743
3254.52 2701
3255.06 2729
3255.60 2823
3256.14 2870
3256.67 2897
3257.21 2788
3257.75 3016
3258.29 3124
3258.83 2957
3259.37 2988
3259.90 3238
3260.44 3261
3260.98 3389
3261.52 3571
3262.06 3786
3262.60 3910
3263.13 4197
3263.67 4188
3264.21 4714
3264.75 4849
3265.29 4861
3265.83 5180
3266.37 5284
3266.91 5415
3267.44 5716
3267.98 5755
3268.52 5954
3269.06 6001
3269.60 5777
3270.14 5476
3270.68 5277
3271.22 4831
3271.76 4582
3272.30 4120
3272.84 3805
3273.38 3706
3273.91 3421
3274.45 3170
3274.99 3052
3275.53 2987
3276.07 3027
3276.61 3016
3277.15 2955
3277.69 3020
3278.23 2879
3278.77 2815
3279.31 2910
3279.85 2952
3280.39 3088
3280.93 2955
3281.47 3242
3282.01 3135
3282.55 2916
3283.09 3086
3283.63 3223
3284.17 3057
3284.71 3204
3285.25 3181
3285.79 3149
3286.33 3209
3286.87 3216
3287.42 3629
3287.96 3665
3288.50 3289
3289.04 3215
3289.58 3478
3290.12 3448
3290.66 3292
3291.20 3366
3291.74 3034
3292.28 3139
3292.82 2937
3293.36 3070
3293.91 3165
3294.45 3455
3294.99 3481
3295.53 3586
3296.07 3863
3296.61 3690
3297.15 3982
3297.69 4077
3298.24 4423
3298.78 4177
3299.32 4011
3299.86 3789
3300.40 3525
3300.94 3444
3301.49 3500
3302.03 3055
3302.57 2906
3303.11 3150
3303.65 3346
3304.19 3107
3304.74 3179
3305.28 2907
3305.82 2920
3306.36 3033
3306.90 2864
3307.45 2861
3307.99 2752
3308.53 2805
3309.07 2754
3309.62 2720
3310.16 2643
3310.70 2812
3311.24 2858
3311.79 2650
3312.33 2566
3312.87 2592
3313.41 2699
3313.96 2506
3314.50 2510
3315.04 2717
3315.59 2802
3316.13 2710
3316.67 2845
3317.21 2724
3317.76 2895
3318.30 3105
3318.84 2916
3319.39 2861
3319.93 2747
3320.47 2566
3321.02 2504
3321.56 2563
3322.10 2618
3322.65 2589
3323.19 2392
3323.73 2493
3324.28 2352
3324.82 2481
3325.36 2391
3325.91 2543
3326.45 2401
3327.00 2321
3327.54 2336
3328.08 2355
3328.63 2362
3329.17 2185
3329.72 2420
3330.26 2504
3330.80 2435
3331.35 2324
3331.89 2394
3332.44 2553
3332.98 2559
3333.53 2591
3334.07 2496
3334.61 2601
3335.16 2804
3335.70 2731
3336.25 2716
3336.79 3002
3337.34 3098
3337.88 2972
3338.43 3049
3338.97 2961
3339.52 3040
3340.06 2876
3340.61 2734
3341.15 2791
3341.70 2683
3342.24 2546
3342.79 2782
3343.33 2443
3343.88 2400
3344.42 2341
3344.97 2367
3345.51 2376
3346.06 2555
3346.60 2379
3347.15 2219
3347.69 2192
3348.24 2163
3348.78 2260
3349.33 2343
3349.88 2448
3350.42 2445
3350.97 2360
3351.51 2514
3352.06 2503
3352.61 2319
3353.15 2334
3353.70 2334
3354.24 2383
3354.79 2392
3355.34 2274
3355.88 2280
3356.43 2280
3356.97 2375
3357.52 2107
3358.07 2207
3358.61 2205
3359.16 2321
3359.71 2469
3360.25 2152
3360.80 2209
3361.35 2246
3361.89 2276
3362.44 2176
3362.99 2228
3363.53 2038
3364.08 1981
3364.63 2065
3365.17 1940
3365.72 2046
3366.27 2031
3366.81 2105
3367.36 2126
3367.91 2143
3368.46 2262
3369.00 2136
3369.55 2044
3370.10 1977
3370.64 1964
3371.19 1944
3371.74 2051
3372.29 2115
3372.83 2103
3373.38 2089
3373.93 2128
3374.48 1949
3375.03 1958
3375.57 1914
3376.12 2043
3376.67 2053
3377.22 2025
3377.76 2039
3378.31 2018
3378.86 1964
3379.41 1789
3379.96 1943
3380.50 1879
3381.05 2031
3381.60 2026
3382.15 1987
3382.70 1884
3383.25 1891
3383.79 1963
3384.34 1960
3384.89 2013
3385.44 1980
3385.99 2005
3386.54 1964
3387.09 1920
3387.64 1946
3388.18 2000
3388.73 2106
3389.28 2146
3389.83 2006
3390.38 2185
3390.93 1991
3391.48 2083
3392.03 2168
3392.58 2134
3393.13 2081
3393.67 1956
3394.22 1853
3394.77 2100
3395.32 2150
3395.87 2064
3396.42 1993
3396.97 1871
3397.52 1932
3398.07 1905
3398.62 1857
3399.17 1774
3399.72 1926
3400.27 1939
3400.82 1828
3401.37 1914
3401.92 1887
3402.47 1900
3403.02 1925
3403.57 1830
3404.12 1910
3404.67 2111
3405.22 2130
3405.77 1934
3406.32 2041
3406.87 1841
3407.42 2058
3407.97 2012
3408.52 1787
3409.07 1973
3409.62 1928
3410.17 1787
3410.72 1802
3411.27 1982
3411.82 2074
3412.38 1929
3412.93 1925
3413.48 1864
3414.03 2152
3414.58 2086
3415.13 2012
3415.68 1946
3416.23 1954
3416.78 2201
3417.33 2107
3417.89 2072
3418.44 2200
3418.99 2192
3419.54 2213
3420.09 2225
3420.64 2173
3421.19 2118
3421.74 2209
3422.30 2067
3422.85 2226
3423.40 2278
3423.95 2417
3424.50 2486
3425.05 2716
3425.61 2618
3426.16 2520
3426.71 2693
3427.26 2456
3427.81 2679
3428.37 2530
3428.92 2530
3429.47 2473
3430.02 2244
3430.58 2114
3431.13 2303
3431.68 2117
3432.23 2164
3432.78 2093
3433.34 2006
3433.89 1964
3434.44 2133
3434.99 2311
3435.55 2268
3436.10 2180
3436.65 2144
3437.21 2238
3437.76 2232
3438.31 2257
3438.86 2289
3439.42 2361
3439.97 2414
3440.52 2360
3441.08 2226
3441.63 2399
3442.18 2512
3442.74 2564
3443.29 2345
3443.84 2387
3444.40 2405
3444.95 2415
3445.50 2424
3446.06 2371
3446.61 2358
3447.16 2327
3447.72 2379
3448.27 2417
3448.82 2218
3449.38 2312
3449.93 2276
3450.48 2181
3451.04 2034
3451.59 2112
3452.15 1888
3452.70 1922
3453.25 1986
3453.81 2165
3454.36 2030
3454.92 1938
3455.47 1759
3456.03 1914
3456.58 1838
3457.13 1917
3457.69 2025
3458.24 1824
3458.80 1991
3459.35 1870
3459.91 1896
3460.46 2037
3461.02 1893
3461.57 2098
3462.13 2215
3462.68 2017
3463.24 1970
3463.79 1940
3464.34 1981
3464.90 2026
3465.46 2079
3466.01 2089
3466.57 2073
3467.12 2154
3467.68 2114
3468.23 2135
3468.79 2223
3469.34 2215
3469.90 2363
3470.45 2434
3471.01 2293
3471.56 2245
3472.12 2186
3472.67 2154
3473.23 2193
3473.79 2062
3474.34 2115
3474.90 2202
3475.45 2270
3476.01 2169
3476.56 2130
3477.12 2284
3477.68 2147
3478.23 2191
3478.79 2369
3479.35 2244
3479.90 2154
3480.46 2270
3481.01 2396
3481.57 2394
3482.13 2546
3482.68 2484
3483.24 2289
3483.80 2430
3484.35 2453
3484.91 2263
3485.47 2470
3486.02 2749
3486.58 2345
3487.14 2427
3487.69 2560
3488.25 2573
3488.81 2732
3489.36 2698
3489.92 3053
3490.48 3181
3491.03 3483
3491.59 3595
3492.15 3755
3492.71 3942
3493.26 4199
3493.82 4524
3494.38 4895
3494.94 4608
3495.49 4390
3496.05 4585
3496.61 4477
3497.17 4330
3497.72 4272
3498.28 4721
3498.84 5032
3499.40 4899
3499.95 5092
3500.51 5341
3501.07 5376
3501.63 5479
3502.19 5759
3502.74 5277
3503.30 5190
3503.86 5295
3504.42 5175
3504.98 5119
3505.53 5007
3506.09 5014
3506.65 4856
3507.21 4831
3507.77 5108
3508.33 4699
3508.88 4341
3509.44 4171
3510.00 4086
3510.56 3770
3511.12 3517
3511.68 3238
3512.24 3440
3512.80 3243
3513.35 3048
3513.91 2921
3514.47 2756
3515.03 2782
3515.59 2664
3516.15 2695
3516.71 2656
3517.27 2435
3517.83 2397
3518.39 2406
3518.95 2362
3519.50 2470
3520.06 2469
3520.62 2577
3521.18 2576
3521.74 2520
3522.30 2478
3522.86 2685
3523.42 2604
3523.98 2635
3524.54 2489
3525.10 2740
3525.66 2748
3526.22 2840
3526.78 2968
3527.34 2876
3527.90 2609
3528.46 2594
3529.02 2494
3529.58 2466
3530.14 2175
3530.70 2326
3531.26 2400
3531.82 2220
3532.38 2056
3532.94 2260
3533.50 2336
3534.06 2233
3534.62 2205
3535.18 2399
3535.75 2560
3536.31 2631
3536.87 2596
3537.43 2769
3537.99 2572
3538.55 2756
3539.11 2558
3539.67 2246
3540.23 2351
3540.79 2358
3541.35 2489
3541.92 2471
3542.48 2446
3543.04 2534
3543.60 2622
3544.16 2537
3544.72 2457
3545.28 2301
3545.84 2414
3546.41 2359
3546.97 2186
3547.53 2332
3548.09 2340
3548.65 2375
3549.21 2160
3549.78 2184
3550.34 2055
3550.90 2061
3551.46 1958
3552.02 2234
3552.59 2298
3553.15 2136
3553.71 2330
3554.27 2255
3554.83 2153
3555.40 2234
3555.96 2277
3556.52 2225
3557.08 2195
3557.65 2237
3558.21 2139
3558.77 2241
3559.33 2258
3559.90 2208
3560.46 2192
3561.02 2304
3561.58 2363
3562.15 2395
3562.71 2309
3563.27 2155
3563.83 2230
3564.40 2424
3564.96 2279
3565.52 2402
3566.09 2328
3566.65 2269
3567.21 2203
3567.78 2103
3568.34 1968
3568.90 2037
3569.47 2037
3570.03 2174
3570.59 2022
3571.16 2057
3571.72 1987
3572.28 1953
3572.85 2033
3573.41 2124
3573.97 2051
3574.54 2051
3575.10 2104
3575.66 2143
3576.23 2102
3576.79 1981
3577.36 2061
3577.92 2232
3578.48 2138
3579.05 2089
3579.61 2120
3580.18 2167
3580.74 2136
3581.31 2192
3581.87 2141
3582.43 2152
3583.00 2092
3583.56 2148
3584.13 2108
3584.69 2130
3585.26 2148
3585.82 2040
3586.39 2020
3586.95 2022
3587.52 1993
3588.08 2218
3588.64 2090
3589.21 2149
3589.77 2283
3590.34 2085
3590.90 1988
3591.47 2047
3592.03 2202
3592.60 2148
3593.17 2123
3593.73 2102
3594.30 2222
3594.86 2169
3595.43 2085
3595.99 1921
3596.56 2043
3597.12 2134
3597.69 2075
3598.25 2091
3598.82 1937
3599.39 2014
3599.95 2182
3600.52 2116
3601.08 2154
3601.65 2195
3602.21 2187
3602.78 2012
3603.35 1957
3603.91 2094
3604.48 1990
3605.04 2041
3605.61 1904
3606.18 1857
3606.74 2000
3607.31 2120
3607.88 2027
3608.44 1980
3609.01 1763
3609.57 1820
3610.14 1840
3610.71 1843
3611.27 1980
3611.84 1814
3612.41 1858
3612.97 1721
3613.54 1916
3614.11 2097
3614.68 2187
3615.24 2209
3615.81 2441
3616.38 2581
3616.94 2963
3617.51 3254
3618.08 3709
3618.64 3953
3619.21 3860
3619.78 4169
3620.35 4372
3620.91 4365
3621.48 4233
3622.05 3994
3622.62 3898
3623.18 3533
3623.75 3143
3624.32 2970
3624.89 2636
3625.45 2354
3626.02 2071
3626.59 2129
3627.16 2182
3627.73 2072
3628.29 1908
3628.86 1918
3629.43 1957
3630.00 1894
3630.57 1817
3631.13 1806
3631.70 1934
3632.27 1803
3632.84 1811
3633.41 1818
3633.98 1752
3634.54 1797
3635.11 1705
3635.68 1678
3636.25 1761
3636.82 1765
3637.39 1735
3637.96 1776
3638.52 1758
3639.09 1741
3639.66 1873
3640.23 1925
3640.80 1799
3641.37 1796
3641.94 1949
3642.51 2041
3643.08 1990
3643.65 2079
3644.21 2196
3644.78 2191
3645.35 2133
3645.92 1991
3646.49 2006
3647.06 2047
3647.63 2144
3648.20 2033
3648.77 2146
3649.34 2220
3649.91 1986
3650.48 2125
3651.05 2196
3651.62 2103
3652.19 2127
3652.76 2379
3653.33 2315
3653.90 2176
3654.47 2186
3655.04 2120
3655.61 2292
3656.18 2363
3656.75 2061
3657.32 2182
3657.89 2170
3658.46 2274
3659.03 2244
3659.60 2121
3660.17 2171
3660.74 2195
3661.31 2197
3661.88 2198
3662.45 1972
3663.02 2133
3663.59 2317
3664.16 2154
3664.74 2078
3665.31 2016
3665.88 2208
3666.45 2273
3667.02 2251
3667.59 2294
3668.16 2225
3668.73 2150
3669.30 2200
3669.87 2082
3670.45 2091
3671.02 2007
3671.59 2035
3672.16 1892
3672.73 1910
3673.30 1853
3673.87 1880
3674.45 2024
3675.02 1819
3675.59 2022
3676.16 2115
3676.73 2210
3677.30 2039
3677.88 2166
3678.45 2150
3679.02 2142
3679.59 2125
3680.16 1872
3680.74 2027
3681.31 1831
3681.88 1915
3682.45 1947
3683.02 1952
3683.60 1982
3684.17 1996
3684.74 2071
3685.31 1920
3685.89 1895
3686.46 1881
3687.03 1843
3687.60 1893
3688.18 1908
3688.75 2083
3689.32 2119
3689.89 1837
3690.47 1930
3691.04 2304
3691.61 2012
3692.19 2075
3692.76 2112
3693.33 2216
3693.91 2110
3694.48 2058
3695.05 2059
3695.62 2044
3696.20 2010
3696.77 1962
3697.34 1998
3697.92 1960
3698.49 2124
3699.06 2072
3699.64 2027
3700.21 2071
3700.79 2183
3701.36 2173
3701.93 2101
3702.51 2126
3703.08 2361
3703.65 2182
3704.23 2177
3704.80 1989
3705.38 2063
3705.95 1981
3706.52 2040
3707.10 2026
3707.67 1942
3708.25 2072
3708.82 2143
3709.39 2077
3709.97 2022
3710.54 2027
3711.12 2020
3711.69 2249
3712.27 2164
3712.84 2138
3713.42 2042
3713.99 1930
3714.57 2024
3715.14 2028
3715.71 1959
3716.29 2096
3716.86 2106
3717.44 2022
3718.01 2044
3718.59 1917
3719.16 2149
3719.74 2259
3720.31 2309
3720.89 2237
3721.47 2271
3722.04 2342
3722.62 2293
3723.19 2422
3723.77 2305
3724.34 2537
3724.92 2613
3725.49 2774
3726.07 2762
3726.64 2649
3727.22 2564
3727.80 2472
3728.37 2332
3728.95 2343
3729.52 2306
3730.10 2190
3730.67 2371
3731.25 2550
3731.83 2507
3732.40 2837
3732.98 2787
3733.55 2791
3734.13 2754
3734.71 2884
3735.28 3178
3735.86 3079
3736.44 3108
3737.01 2955
3737.59 2889
3738.17 3053
3738.74 2713
3739.32 2694
3739.90 2355
3740.47 2359
3741.05 2302
3741.63 2333
3742.20 2233
3742.78 2327
3743.36 2206
3743.93 2048
3744.51 2160
3745.09 2038
3745.66 2100
3746.24 2113
3746.82 2073
3747.40 2086
3747.97 2276
3748.55 2246
3749.13 2133
3749.70 2144
3750.28 2113
3750.86 2095
3751.44 2033
3752.02 2109
3752.59 1977
3753.17 1976
3753.75 1984
3754.33 2056
3754.90 2183
3755.48 1994
3756.06 1958
3756.64 1960
3757.22 1965
3757.79 1882
3758.37 1978
3758.95 2170
3759.53 2094
3760.11 2032
3760.68 2010
3761.26 2130
3761.84 2467
3762.42 2401
3763.00 2330
3763.58 2360
3764.15 2246
3764.73 2078
3765.31 2203
3765.89 2466
3766.47 2282
3767.05 2438
3767.63 2198
3768.21 2313
3768.78 2614
3769.36 2575
3769.94 2735
3770.52 2525
3771.10 2708
3771.68 3026
3772.26 2776
3772.84 2685
3773.42 2852
3774.00 3029
3774.58 2642
3775.15 2655
3775.73 2721
3776.31 2631
3776.89 2398
3777.47 2428
3778.05 2248
3778.63 2221
3779.21 1930
3779.79 2131
3780.37 1925
3780.95 2041
3781.53 2124
3782.11 1998
3782.69 1922
3783.27 1926
3783.85 2109
3784.43 2131
3785.01 2105
3785.59 2012
3786.17 1931
3786.75 2239
3787.33 2189
3787.91 2035
3788.49 2162
3789.07 2250
3789.65 2099
3790.23 1938
3790.81 2046
3791.39 2143
3791.98 1884
3792.56 2118
3793.14 2212
3793.72 2032
3794.30 1946
3794.88 2054
3795.46 2027
3796.04 1941
3796.62 1976
3797.20 2098
3797.78 2081
3798.37 1927
3798.95 1913
3799.53 2078
3800.11 1921
3800.69 2120
3801.27 2215
3801.85 2182
3802.43 2279
3803.02 2400
3803.60 2382
3804.18 2397
3804.76 2360
3805.34 2340
3805.92 2474
3806.51 2404
3807.09 2448
3807.67 2357
3808.25 2567
3808.83 2481
3809.42 2385
3810.00 2427
3810.58 2572
3811.16 2715
3811.74 2689
3812.33 2808
3812.91 2538
3813.49 2383
3814.07 2425
3814.66 2404
3815.24 2348
3815.82 2612
3816.40 2630
3816.99 2599
3817.57 2634
3818.15 2486
3818.73 2358
3819.32 2326
3819.90 2344
3820.48 2160
3821.06 2075
3821.65 2069
3822.23 2133
3822.81 2031
3823.40 1907
3823.98 1883
3824.56 2018
3825.15 1991
3825.73 1845
3826.31 1903
3826.90 1864
3827.48 1796
3828.06 1856
3828.65 1850
3829.23 1737
3829.81 1748
3830.40 1787
3830.98 1915
3831.56 1799
3832.15 1829
3832.73 1860
3833.32 1898
3833.90 1850
3834.48 1897
3835.07 1983
3835.65 1996
3836.23 1916
3836.82 1777
3837.40 1871
3837.99 1889
3838.57 1922
3839.16 1871
3839.74 1744
3840.32 1747
3840.91 1821
3841.49 1674
3842.08 1725
3842.66 1877
3843.25 1798
3843.83 1775
3844.42 1951
3845.00 2061
3845.59 1762
3846.17 1680
3846.76 1749
3847.34 1877
3847.92 1855
3848.51 1787
3849.09 1713
3849.68 1802
3850.27 1851
3850.85 1753
3851.44 1824
3852.02 1859
3852.61 1891
3853.19 1957
3853.78 1923
3854.36 1861
3854.95 1829
3855.53 1713
3856.12 1793
3856.70 1936
3857.29 1974
3857.88 2005
3858.46 1857
3859.05 2024
3859.63 2139
3860.22 2399
3860.80 2565
3861.39 2522
3861.98 2674
3862.56 2834
3863.15 3139
3863.73 3151
3864.32 3116
3864.91 3125
3865.49 3020
3866.08 2849
3866.67 3030
3867.25 2999
3867.84 2661
3868.43 2591
3869.01 2318
3869.60 2528
3870.19 2281
3870.77 2055
3871.36 2046
3871.95 2186
3872.53 2336
3873.12 2281
3873.71 2333
3874.29 2292
3874.88 2274
3875.47 2447
3876.05 2633
3876.64 2418
3877.23 2670
3877.82 2610
3878.40 2470
3878.99 2647
3879.58 2714
3880.16 2490
3880.75 2560
3881.34 2382
3881.93 2143
3882.51 2162
3883.10 2098
3883.69 1980
3884.28 1838
3884.87 1896
3885.45 1828
3886.04 1798
3886.63 1976
3887.22 1979
3887.80 1960
3888.39 2109
3888.98 2129
3889.57 2016
3890.16 1901
3890.74 1890
3891.33 2082
3891.92 2055
3892.51 2053
3893.10 1997
3893.69 1931
3894.27 2014
3894.86 1981
3895.45 1975
3896.04 1966
3896.63 1781
3897.22 1919
3897.81 1881
3898.40 2016
3898.98 1914
3899.57 1960
3900.16 2149
3900.75 2017
3901.34 1979
3901.93 1853
3902.52 2010
3903.11 1995
3903.70 2074
3904.29 1877
3904.87 1856
3905.46 1906
3906.05 1975
3906.64 1810
3907.23 1885
3907.82 1985
3908.41 1895
3909.00 1983
3909.59 1836
3910.18 1797
3910.77 1803
3911.36 1883
3911.95 1720
3912.54 1547
3913.13 1529
3913.72 1699
3914.31 1762
3914.90 1676
3915.49 1820
3916.08 1864
3916.67 1804
3917.26 1691
3917.85 1818
3918.44 1868
3919.03 1757
3919.62 1574
3920.21 1826
3920.80 1681
3921.39 1801
3921.98 1823
3922.57 1798
3923.16 1703
3923.75 1825
3924.34 1730
3924.94 1690
3925.53 1636
3926.12 1712
3926.71 1689
3927.30 1717
3927.89 1745
3928.48 1732
3929.07 1644
3929.66 1629
3930.25 1511
3930.85 1627
3931.44 1635
3932.03 1517
3932.62 1477
3933.21 1673
3933.80 1628
3934.39 1523
3934.99 1599
3935.58 1572
3936.17 1653
3936.76 1719
3937.35 1572
3937.94 1490
3938.54 1630
3939.13 1644
3939.72 1506
3940.31 1692
3940.90 1934
3941.49 1988
3942.09 1878
3942.68 1881
3943.27 1896
3943.86 1982
3944.46 1894
3945.05 2097
3945.64 2037
3946.23 1960
3946.82 1718
3947.42 1782
3948.01 1834
3948.60 1973
3949.20 1937
3949.79 1806
3950.38 1810
3950.97 1691
3951.57 1767
3952.16 1984
3952.75 1778
3953.34 1602
3953.94 1857
3954.53 1768
3955.12 1748
3955.72 1784
3956.31 1810
3956.90 1882
3957.50 1935
3958.09 2033
3958.68 1982
3959.28 1926
3959.87 1983
3960.46 2105
3961.06 1972
3961.65 1792
3962.24 1796
3962.84 1839
3963.43 1736
3964.02 1669
3964.62 1715
3965.21 1720
3965.81 1809
3966.40 1974
3966.99 1878
3967.59 1781
3968.18 1842
3968.78 1781
3969.37 1847
3969.96 1847
3970.56 1927
3971.15 1906
3971.75 1852
3972.34 1706
3972.94 1737
3973.53 1782
3974.12 1802
3974.72 1831
3975.31 1771
3975.91 1785
3976.50 1771
3977.10 1870
3977.69 1806
3978.29 1979
3978.88 1875
3979.48 1795
3980.07 1977
3980.67 1945
3981.26 1895
3981.86 1861
3982.45 1814
3983.05 1823
3983.64 1829
3984.24 1853
3984.83 1794
3985.43 1756
3986.02 1794
3986.62 1744
3987.21 1850
3987.81 1796
3988.40 1662
3989.00 1716
3989.60 1671
3990.19 1712
3990.79 1733
3991.38 1701
3991.98 1900
3992.57 1805
3993.17 1713
3993.77 1720
3994.36 1817
3994.96 1936
3995.55 1788
3996.15 1786
3996.75 1957
3997.34 1956
3997.94 1956
3998.54 1933
3999.13 1969
3999.73 1919
4000.32 2021
4000.92 1946
4001.52 1804
4002.11 1904
4002.71 2031
4003.31 2095
4003.90 1820
4004.50 1749
4005.10 1814
4005.69 1951
4006.29 2000
4006.89 1877
4007.49 1933
4008.08 2054
4008.68 2086
4009.28 2184
4009.87 2053
4010.47 2114
4011.07 2082
4011.67 2004
4012.26 1988
4012.86 2070
4013.46 2173
4014.05 2074
4014.65 2024
4015.25 1944
4015.85 2076
4016.44 2167
4017.04 2114
4017.64 2220
4018.24 2101
4018.84 2163
4019.43 2071
4020.03 2144
4020.63 2064
4021.23 1813
4021.83 1907
4022.42 2034
4023.02 2075
4023.62 1856
4024.22 1803
4024.82 1954
4025.41 1963
4026.01 1989
4026.61 2098
4027.21 2199
4027.81 2315
4028.41 2483
4029.01 2508
4029.60 2482
4030.20 2598
4030.80 2630
4031.40 2601
4032.00 2574
4032.60 2568
4033.20 2486
4033.80 2561
4034.39 2501
4034.99 2243
4035.59 2110
4036.19 2232
4036.79 2143
4037.39 2173
4037.99 2023
4038.59 1863
4039.19 1906
4039.79 1915
4040.39 1931
4040.99 1861
4041.59 1789
4042.18 1839
4042.78 1927
4043.38 1842
4043.98 1905
4044.58 1982
4045.18 1788
4045.78 2009
4046.38 1989
4046.98 2037
4047.58 1934
4048.18 2048
4048.78 1990
4049.38 2066
4049.98 1976
4050.58 2200
4051.18 2322
4051.78 2106
4052.38 2026
4052.98 2076
4053.58 2015
4054.19 1987
4054.79 2125
4055.39 2053
4055.99 2161
4056.59 2019
4057.19 1779
4057.79 1760
4058.39 1845
4058.99 1897
4059.59 1743
4060.19 1709
4060.79 1760
4061.39 1882
4061.99 1859
4062.60 2001
4063.20 1785
4063.80 1677
4064.40 1842
4065.00 1809
4065.60 1827
4066.20 1848
4066.80 1621
4067.41 1770
4068.01 1925
4068.61 1911
4069.21 1791
4069.81 1809
4070.41 1963
4071.02 1704
4071.62 1594
4072.22 1626
4072.82 1766
4073.42 1770
4074.02 1664
4074.63 1770
4075.23 1728
4075.83 1689
4076.43 1765
4077.03 1718
4077.64 1600
4078.24 1707
4078.84 1807
4079.44 1770
4080.05 1703
4080.65 1800
4081.25 1718
4081.85 1792
4082.46 1694
4083.06 1706
4083.66 1556
4084.26 1669
4084.87 1703
4085.47 1758
4086.07 1615
4086.67 1564
4087.28 1562
4087.88 1773
4088.48 1763
4089.09 1669
4089.69 1713
4090.29 1655
4090.90 1633
4091.50 1687
4092.10 1757
4092.71 1763
4093.31 1515
4093.91 1637
4094.52 1618
4095.12 1582
4095.72 1749
4096.33 1640
4096.93 1637
4097.53 1552
4098.14 1643
4098.74 1795
4099.34 1716
4099.95 1587
4100.55 1681
4101.16 1676
4101.76 1583
4102.36 1620
4102.97 1503
4103.57 1525
4104.18 1519
4104.78 1470
4105.38 1543
4105.99 1674
4106.59 1556
4107.20 1659
4107.80 1636
4108.41 1661
4109.01 1584
4109.62 1700
4110.22 1608
4110.82 1607
4111.43 1627
4112.03 1671
4112.64 1601
4113.24 1695
4113.85 1688
4114.45 1658
4115.06 1680
4115.66 1653
4116.27 1563
4116.87 1598
4117.48 1672
4118.08 1676
4118.69 1510
4119.29 1516
4119.90 1699
4120.50 1774
4121.11 1692
4121.72 1639
4122.32 1658
4122.93 1670
4123.53 1762
4124.14 1781
4124.74 1830
4125.35 1850
4125.95 1759
4126.56 1829
4127.17 1795
4127.77 1886
4128.38 1838
4128.98 1824
4129.59 1670
4130.20 1647
4130.80 1777
4131.41 1492
4132.01 1669
4132.62 1661
4133.23 1625
4133.83 1633
4134.44 1830
4135.05 1715
4135.65 1584
4136.26 1708
4136.87 1915
4137.47 1974
4138.08 1888
4138.69 1949
4139.29 1893
4139.90 1891
4140.51 2130
4141.11 2019
4141.72 2062
4142.33 2241
4142.93 2206
4143.54 2206
4144.15 2196
4144.75 2076
4145.36 1969
4145.97 1971
4146.58 2044
4147.18 1980
4147.79 1859
4148.40 1820
4149.01 1686
4149.61 1757
4150.22 1691
4150.83 1662
4151.44 1709
4152.04 1586
4152.65 1668
4153.26 1662
4153.87 1590
4154.47 1669
4155.08 1683
4155.69 1593
4156.30 1726
4156.91 1677
4157.51 1727
4158.12 1500
4158.73 1627
4159.34 1696
4159.95 1642
4160.56 1644
4161.16 1687
4161.77 1598
4162.38 1706
4162.99 1645
4163.60 1941
4164.21 1826
4164.81 1768
4165.42 1626
4166.03 1749
4166.64 1777
4167.25 1885
4167.86 1766
4168.47 1822
4169.08 1792
4169.69 1667
4170.29 1668
4170.90 1677
4171.51 1620
4172.12 1738
4172.73 1775
4173.34 1741
4173.95 1769
4174.56 1670
4175.17 1751
4175.78 1911
4176.39 1784
4177.00 1903
4177.61 1968
4178.22 1942
4178.82 1919
4179.43 1893
4180.04 1805
4180.65 1909
4181.26 1992
4181.87 1835
4182.48 1750
4183.09 1787
4183.70 1791
4184.31 1781
4184.92 1742
4185.53 1694
4186.14 1702
4186.75 1741
4187.36 1687
4187.97 1646
4188.58 1902
4189.19 1816
4189.81 1715
4190.42 1834
4191.03 1842
4191.64 1901
4192.25 2011
4192.86 1982
4193.47 1928
4194.08 2101
4194.69 2153
4195.30 2242
4195.91 2294
4196.52 2215
4197.13 2212
4197.74 2273
4198.36 2328
4198.97 2443
4199.58 2433
4200.19 2309
4200.80 2205
4201.41 2014
4202.02 1828
4202.63 1984
4203.25 2051
4203.86 1849
4204.47 1987
4205.08 1912
4205.69 2049
4206.30 1972
4206.92 1875
4207.53 1937
4208.14 1910
4208.75 1784
4209.36 1892
4209.97 1957
4210.59 1869
4211.20 1726
4211.81 1926
4212.42 1892
4213.03 1914
4213.65 2125
4214.26 1994
4214.87 1928
4215.48 2173
4216.10 2056
4216.71 2067
4217.32 2179
4217.93 2157
4218.55 2272
4219.16 2489
4219.77 2456
4220.38 2437
4221.00 2347
4221.61 2517
4222.22 2707
4222.83 2886
4223.45 3060
4224.06 2921
4224.67 3031
4225.29 3323
4225.90 4004
4226.51 4200
4227.13 4463
4227.74 5033
4228.35 5315
4228.96 5748
4229.58 6410
4230.19 6420
4230.80 6376
4231.42 5991
4232.03 5968
4232.65 5387
4233.26 4942
4233.87 4323
4234.49 4220
4235.10 3556
4235.71 3073
4236.33 2829
4236.94 2713
4237.56 2783
4238.17 2726
4238.78 2783
4239.40 2842
4240.01 2720
4240.63 2689
4241.24 2655
4241.85 2623
4242.47 2512
4243.08 2650
4243.70 2641
4244.31 2573
4244.93 2521
4245.54 2394
4246.15 2486
4246.77 2372
4247.38 2434
4248.00 2455
4248.61 2493
4249.23 2424
4249.84 2459
4250.46 2414
4251.07 2411
4251.69 2380
4252.30 2402
4252.92 2486
4253.53 2357
4254.15 2199
4254.76 2502
4255.38 2376
4255.99 2361
4256.61 2312
4257.22 2345
4257.84 2438
4258.45 2230
4259.07 2193
4259.69 2158
4260.30 2236
4260.92 2096
4261.53 2100
4262.15 2069
4262.76 2140
4263.38 2107
4263.99 2074
4264.61 2052
4265.23 2132
4265.84 2052
4266.46 2047
4267.07 2160
4267.69 2192
4268.31 2289
4268.92 2341
4269.54 2315
4270.16 2373
4270.77 2249
4271.39 2346
4272.00 2440
4272.62 2262
4273.24 2082
4273.85 2140
4274.47 2032
4275.09 2081
4275.70 2121
4276.32 1943
4276.94 2112
4277.55 2152
4278.17 2013
4278.79 1950
4279.40 1900
4280.02 1860
4280.64 2080
4281.26 1934
4281.87 1879
4282.49 1846
4283.11 1819
4283.72 1750
4284.34 1821
4284.96 1765
4285.58 1755
4286.19 1744
4286.81 1810
4287.43 1797
4288.05 1778
4288.66 1831
4289.28 2001
4289.90 2034
4290.52 1924
4291.13 1921
4291.75 1906
4292.37 1931
4292.99 1876
4293.61 1666
4294.22 1736
4294.84 1793
4295.46 1739
4296.08 1796
4296.70 1806
4297.31 1891
4297.93 1836
4298.55 1626
4299.17 1617
4299.79 1811
4300.41 1879
4301.03 1795
4301.64 1807
4302.26 1858
4302.88 1718
4303.50 1674
4304.12 1776
4304.74 1886
4305.36 1896
4305.97 1746
4306.59 1736
4307.21 1766
4307.83 1836
4308.45 1911
4309.07 1774
4309.69 1772
4310.31 1574
4310.93 1639
4311.55 1641
4312.17 1548
4312.78 1599
4313.40 1613
4314.02 1639
4314.64 1715
4315.26 1826
4315.88 1773
4316.50 1651
4317.12 1585
4317.74 1624
4318.36 1785
4318.98 1736
4319.60 1759
4320.22 1705
4320.84 1636
4321.46 1614
4322.08 1886
4322.70 1798
4323.32 1666
4323.94 1699
4324.56 1718
4325.18 1743
4325.80 1715
4326.42 1863
4327.04 1908
4327.66 1907
4328.28 1954
4328.90 1967
4329.52 1803
4330.14 1813
4330.76 1797
4331.39 1859
4332.01 1873
4332.63 1799
4333.25 1818
4333.87 1695
4334.49 1820
4335.11 1717
4335.73 1719
4336.35 1881
4336.97 1926
4337.59 1841
4338.22 1988
4338.84 2167
4339.46 2137
4340.08 2032
4340.70 2296
4341.32 2229
4341.94 2169
4342.57 2273
4343.19 2238
4343.81 2409
4344.43 2529
4345.05 2802
4345.67 3237
4346.29 3339
4346.92 3526
4347.54 4036
4348.16 4293
4348.78 4186
4349.40 4065
4350.03 3996
4350.65 3578
4351.27 3526
4351.89 3123
4352.51 2724
4353.14 2497
4353.76 2443
4354.38 2250
4355.00 1988
4355.63 1978
4356.25 1887
4356.87 1883
4357.49 1933
4358.12 1968
4358.74 1770
4359.36 1843
4359.98 1842
4360.61 1864
4361.23 2000
4361.85 2065
4362.48 1963
4363.10 1863
4363.72 2024
4364.34 1845
4364.97 1849
4365.59 1902
4366.21 1923
4366.84 1805
4367.46 1838
4368.08 1799
4368.71 1840
4369.33 1808
4369.95 1731
4370.58 1697
4371.20 1686
4371.82 1705
4372.45 1774
4373.07 1617
4373.70 1587
4374.32 1618
4374.94 1661
4375.57 1394
4376.19 1454
4376.81 1608
4377.44 1688
4378.06 1712
4378.69 1644
4379.31 1607
4379.94 1810
4380.56 1749
4381.18 1823
4381.81 1895
4382.43 1866
4383.06 1821
4383.68 1861
4384.31 1893
4384.93 1979
4385.55 1824
4386.18 1757
4386.80 1865
4387.43 2079
4388.05 1960
4388.68 1874
4389.30 1986
4389.93 1926
4390.55 1728
4391.18 1686
4391.80 1652
4392.43 1814
4393.05 1869
4393.68 1975
4394.30 1976
4394.93 2042
4395.55 1991
4396.18 2193
4396.80 2199
4397.43 2441
4398.05 2592
4398.68 2342
4399.31 2202
4399.93 2226
4400.56 2253
4401.18 2335
4401.81 2279
4402.43 2153
4403.06 1906
4403.69 2108
4404.31 2108
4404.94 1942
4405.56 2020
4406.19 2251
4406.82 2038
4407.44 1907
4408.07 2028
4408.69 1953
4409.32 2066
4409.95 1931
4410.57 1994
4411.20 1899
4411.83 1937
4412.45 1905
4413.08 1890
4413.71 1963
4414.33 1835
4414.96 1887
4415.59 1752
4416.21 1873
4416.84 1832
4417.47 1902
4418.09 1864
4418.72 1733
4419.35 1684
4419.97 1801
4420.60 1806
4421.23 1884
4421.85 1774
4422.48 1817
4423.11 1729
4423.74 1651
4424.36 1574
4424.99 1667
4425.62 1644
4426.25 1522
4426.87 1522
4427.50 1436
4428.13 1518
4428.76 1614
4429.38 1547
4430.01 1580
4430.64 1557
4431.27 1495
4431.89 1422
4432.52 1526
4433.15 1648
4433.78 1640
4434.41 1588
4435.03 1680
4435.66 1596
4436.29 1572
4436.92 1703
4437.55 1650
4438.18 1578
4438.80 1590
4439.43 1625
4440.06 1651
4440.69 1660
4441.32 1607
4441.95 1727
4442.57 1593
4443.20 1533
4443.83 1366
4444.46 1410
4445.09 1457
4445.72 1475
4446.35 1410
4446.98 1436
4447.61 1409
4448.23 1587
4448.86 1442
4449.49 1623
4450.12 1607
4450.75 1593
4451.38 1544
4452.01 1513
4452.64 1513
4453.27 1515
4453.90 1723
4454.53 1709
4455.16 1533
4455.79 1558
4456.42 1526
4457.05 1725
4457.67 1693
4458.30 1742
4458.93 1728
4459.56 1659
4460.19 1723
4460.82 1677
4461.45 1492
4462.08 1349
4462.71 1442
4463.34 1565
4463.97 1428
4464.60 1354
4465.23 1414
4465.86 1378
4466.49 1280
4467.13 1472
4467.76 1511
4468.39 1447
4469.02 1379
4469.65 1551
4470.28 1498
4470.91 1439
4471.54 1365
4472.17 1447
4472.80 1413
4473.43 1489
4474.06 1419
4474.69 1424
4475.32 1444
4475.95 1292
4476.59 1358
4477.22 1479
4477.85 1389
4478.48 1402
4479.11 1334
4479.74 1324
4480.37 1307
4481.00 1354
4481.64 1420
4482.27 1412
4482.90 1463
4483.53 1399
4484.16 1409
4484.79 1483
4485.42 1490
4486.06 1537
4486.69 1554
4487.32 1536
4487.95 1524
4488.58 1576
4489.22 1585
4489.85 1663
4490.48 1473
4491.11 1439
4491.74 1545
4492.38 1504
4493.01 1464
4493.64 1539
4494.27 1532
4494.90 1369
4495.54 1494
4496.17 1595
4496.80 1520
4497.43 1552
4498.07 1561
4498.70 1683
4499.33 1535
4499.96 1453
4500.60 1552
4501.23 1644
4501.86 1861
4502.50 1797
4503.13 1920
4503.76 2018
4504.39 2099
4505.03 2104
4505.66 2055
4506.29 2070
4506.93 1987
4507.56 1844
4508.19 1753
4508.83 1681
4509.46 1696
4510.09 1841
4510.73 1721
4511.36 1569
4511.99 1598
4512.63 1629
4513.26 1617
4513.89 1765
4514.53 1680
4515.16 1613
4515.80 1651
4516.43 1679
4517.06 1565
4517.70 1371
4518.33 1500
4518.97 1589
4519.60 1496
4520.23 1488
4520.87 1550
4521.50 1497
4522.14 1424
4522.77 1323
4523.40 1520
4524.04 1517
4524.67 1548
4525.31 1646
4525.94 1524
4526.58 1614
4527.21 1658
4527.85 1786
4528.48 1676
4529.12 1911
4529.75 2145
4530.38 2121
4531.02 2270
4531.65 2412
4532.29 2723
4532.92 2780
4533.56 2893
4534.19 3053
4534.83 3030
4535.46 2912
4536.10 2896
4536.74 2632
4537.37 2284
4538.01 2159
4538.64 2121
4539.28 1999
4539.91 1971
4540.55 1857
4541.18 1709
4541.82 1610
4542.45 1557
4543.09 1520
4543.73 1618
4544.36 1559
4545.00 1543
4545.63 1568
4546.27 1534
4546.91 1573
4547.54 1501
4548.18 1584
4548.81 1527
4549.45 1460
4550.09 1454
4550.72 1543
4551.36 1561
4551.99 1542
4552.63 1418
4553.27 1515
4553.90 1561
4554.54 1549
4555.18 1626
4555.81 1575
4556.45 1554
4557.09 1607
4557.72 1468
4558.36 1451
4559.00 1363
4559.63 1400
4560.27 1388
4560.91 1601
4561.54 1535
4562.18 1483
4562.82 1532
4563.46 1460
4564.09 1453
4564.73 1343
4565.37 1471
4566.00 1464
4566.64 1379
4567.28 1524
4567.92 1530
4568.55 1439
4569.19 1493
4569.83 1557
4570.47 1636
4571.10 1645
4571.74 1499
4572.38 1553
4573.02 1525
4573.66 1490
4574.29 1359
4574.93 1600
4575.57 1492
4576.21 1491
4576.85 1471
4577.48 1381
4578.12 1424
4578.76 1318
4579.40 1449
4580.04 1461
4580.67 1338
4581.31 1457
4581.95 1425
4582.59 1435
4583.23 1367
4583.87 1343
4584.51 1509
4585.14 1630
4585.78 1626
4586.42 1548
4587.06 1564
4587.70 1545
4588.34 1486
4588.98 1545
4589.62 1557
4590.26 1469
4590.89 1451
4591.53 1516
4592.17 1572
4592.81 1507
4593.45 1639
4594.09 1728
4594.73 1459
4595.37 1546
4596.01 1487
4596.65 1485
4597.29 1508
4597.93 1518
4598.57 1649
4599.21 1541
4599.85 1542
4600.49 1528
4601.12 1515
4601.76 1676
4602.40 1650
4603.04 1612
4603.68 1624
4604.32 1609
4604.96 1887
4605.60 1827
4606.24 1804
4606.88 1719
4607.52 1793
4608.17 1601
4608.81 1550
4609.45 1687
4610.09 1684
4610.73 1742
4611.37 1642
4612.01 1755
4612.65 1737
4613.29 1796
4613.93 1692
4614.57 1516
4615.21 1529
4615.85 1464
4616.49 1496
4617.13 1554
4617.77 1498
4618.41 1493
4619.06 1472
4619.70 1548
4620.34 1585
4620.98 1533
4621.62 1466
4622.26 1480
4622.90 1450
4623.54 1453
4624.19 1453
4624.83 1439
4625.47 1640
4626.11 1516
4626.75 1337
4627.39 1313
4628.03 1362
4628.68 1396
4629.32 1357
4629.96 1411
4630.60 1541
4631.24 1582
4631.89 1663
4632.53 1566
4633.17 1412
4633.81 1479
4634.45 1603
4635.10 1684
4635.74 1678
4636.38 1750
4637.02 1702
4637.66 1686
4638.31 1629
4638.95 1574
4639.59 1694
4640.23 1844
4640.88 1854
4641.52 1907
4642.16 1848
4642.80 1741
4643.45 1713
4644.09 1651
4644.73 1545
4645.38 1756
4646.02 1551
4646.66 1499
4647.30 1457
4647.95 1532
4648.59 1459
4649.23 1388
4649.88 1545
4650.52 1538
4651.16 1498
4651.81 1369
4652.45 1531
4653.09 1617
4653.74 1555
4654.38 1721
4655.02 1864
4655.67 1505
4656.31 1676
4656.95 1630
4657.60 1570
4658.24 1613
4658.89 1402
4659.53 1398
4660.17 1382
4660.82 1427
4661.46 1510
4662.10 1553
4662.75 1433
4663.39 1303
4664.04 1392
4664.68 1367
4665.33 1436
4665.97 1330
4666.61 1302
4667.26 1456
4667.90 1418
4668.55 1162
4669.19 1166
4669.84 1272
4670.48 1347
4671.12 1437
4671.77 1452
4672.41 1256
4673.06 1385
4673.70 1447
4674.35 1454
4674.99 1394
4675.64 1368
4676.28 1447
4676.93 1491
4677.57 1281
4678.22 1335
4678.86 1488
4679.51 1428
4680.15 1425
4680.80 1523
4681.44 1672
4682.09 1433
4682.74 1483
4683.38 1578
4684.03 1617
4684.67 1562
4685.32 1664
4685.96 1652
4686.61 1566
4687.25 1488
4687.90 1468
4688.55 1430
4689.19 1441
4689.84 1389
4690.48 1466
4691.13 1316
4691.78 1437
4692.42 1461
4693.07 1485
4693.71 1516
4694.36 1537
4695.01 1493
4695.65 1487
4696.30 1564
4696.95 1654
4697.59 1824
4698.24 1777
4698.89 1861
4699.53 2106
4700.18 2124
4700.83 2130
4701.47 1886
4702.12 1953
4702.77 1881
4703.41 1892
4704.06 1837
4704.71 1668
4705.35 1706
4706.00 1642
4706.65 1645
4707.29 1590
4707.94 1590
4708.59 1618
4709.24 1587
4709.88 1651
4710.53 1731
4711.18 1688
4711.83 1600
4712.47 1672
4713.12 1577
4713.77 1568
4714.42 1506
4715.06 1487
4715.71 1400
4716.36 1386
4717.01 1361
4717.65 1548
4718.30 1457
4718.95 1553
4719.60 1569
4720.25 1495
4720.89 1438
4721.54 1460
4722.19 1533
4722.84 1605
4723.49 1553
4724.13 1525
4724.78 1554
4725.43 1448
4726.08 1515
4726.73 1623
4727.38 1627
4728.03 1628
4728.67 1689
4729.32 1554
4729.97 1478
4730.62 1653
4731.27 1793
4731.92 1550
4732.57 1396
4733.22 1365
4733.86 1551
4734.51 1521
4735.16 1380
4735.81 1537
4736.46 1359
4737.11 1353
4737.76 1454
4738.41 1508
4739.06 1367
4739.71 1422
4740.36 1583
4741.01 1528
4741.65 1444
4742.30 1598
4742.95 1617
4743.60 1663
4744.25 1603
4744.90 1640
4745.55 1519
4746.20 1408
4746.85 1412
4747.50 1479
4748.15 1576
4748.80 1596
4749.45 1553
4750.10 1551
4750.75 1707
4751.40 1783
4752.05 1711
4752.70 2032
4753.35 2068
4754.00 1901
4754.65 1998
4755.30 1979
4755.95 1949
4756.61 1795
4757.26 1889
4757.91 1779
4758.56 1621
4759.21 1603
4759.86 1633
4760.51 1380
4761.16 1365
4761.81 1501
4762.46 1493
4763.11 1536
4763.76 1442
4764.41 1377
4765.07 1618
4765.72 1675
4766.37 1853
4767.02 1712
4767.67 1744
4768.32 2003
4768.97 1804
4769.62 1737
4770.28 1881
4770.93 1751
4771.58 1728
4772.23 1695
4772.88 1737
4773.53 1667
4774.19 1502
4774.84 1455
4775.49 1363
4776.14 1390
4776.79 1367
4777.44 1361
4778.10 1277
4778.75 1391
4779.40 1511
4780.05 1562
4780.70 1578
4781.36 1572
4782.01 1615
4782.66 1565
4783.31 1527
4783.97 1549
4784.62 1543
4785.27 1536
4785.92 1421
4786.58 1463
4787.23 1448
4787.88 1331
4788.53 1382
4789.19 1399
4789.84 1555
4790.49 1493
4791.15 1337
4791.80 1341
4792.45 1349
4793.10 1334
4793.76 1317
4794.41 1354
4795.06 1439
4795.72 1414
4796.37 1400
4797.02 1388
4797.68 1227
4798.33 1245
4798.98 1324
4799.64 1331
4800.29 1348
4800.94 1341
4801.60 1259
4802.25 1281
4802.90 1319
4803.56 1371
4804.21 1303
4804.87 1325
4805.52 1380
4806.17 1413
4806.83 1457
4807.48 1397
4808.14 1336
4808.79 1277
4809.44 1404
4810.10 1392
4810.75 1345
4811.41 1253
4812.06 1425
4812.71 1281
4813.37 1284
4814.02 1370
4814.68 1479
4815.33 1501
4815.99 1494
4816.64 1484
4817.30 1480
4817.95 1442
4818.61 1487
4819.26 1655
4819.92 1630
4820.57 1650
4821.23 1696
4821.88 1788
4822.53 1632
4823.19 1654
4823.85 1779
4824.50 1899
4825.16 1748
4825.81 1783
4826.47 1938
4827.12 1956
4827.78 1819
4828.43 1937
4829.09 1923
4829.74 1702
4830.40 1751
4831.05 1708
4831.71 1690
4832.37 1675
4833.02 1743
4833.68 1752
4834.33 1750
4834.99 1879
4835.64 1938
4836.30 1890
4836.96 2046
4837.61 1926
4838.27 1967
4838.92 2157
4839.58 2049
4840.24 2007
4840.89 2070
4841.55 2080
4842.21 1913
4842.86 1878
4843.52 1907
4844.18 1821
4844.83 1949
4845.49 1998
4846.14 1837
4846.80 1753
4847.46 1825
4848.11 1972
4848.77 1918
4849.43 2025
4850.09 2231
4850.74 2290
4851.40 2283
4852.06 2521
4852.71 2534
4853.37 2430
4854.03 2501
4854.68 2518
4855.34 2459
4856.00 2565
4856.66 2300
4857.31 2329
4857.97 2380
4858.63 2410
4859.29 2381
4859.94 2322
4860.60 2205
4861.26 2304
4861.92 2187
4862.57 2185
4863.23 2097
4863.89 2158
4864.55 2290
4865.21 2104
4865.86 2164
4866.52 2204
4867.18 2202
4867.84 2152
4868.50 2049
4869.15 2113
4869.81 2011
4870.47 2015
4871.13 1924
4871.79 1891
4872.45 2047
4873.10 1998
4873.76 1972
4874.42 2026
4875.08 2090
4875.74 2063
4876.40 1993
4877.06 1872
4877.71 1984
4878.37 2125
4879.03 1910
4879.69 1731
4880.35 1861
4881.01 1785
4881.67 1893
4882.33 1724
4882.99 1766
4883.65 1747
4884.30 1582
4884.96 1751
4885.62 1735
4886.28 1456
4886.94 1685
4887.60 1660
4888.26 1585
4888.92 1716
4889.58 1781
4890.24 1918
4890.90 1950
4891.56 1875
4892.22 2106
4892.88 1952
4893.54 1854
4894.20 1916
4894.86 1922
4895.52 1873
4896.18 1850
4896.84 1724
4897.50 1985
4898.16 1928
4898.82 1736
4899.48 1790
4900.14 1681
4900.80 1776
4901.46 1788
4902.12 1854
4902.78 1769
4903.44 1698
4904.10 1716
4904.76 1687
4905.42 1658
4906.08 1563
4906.74 1453
4907.40 1401
4908.06 1492
4908.73 1582
4909.39 1558
4910.05 1542
4910.71 1604
4911.37 1624
4912.03 1614
4912.69 1583
4913.35 1577
4914.01 1494
4914.68 1550
4915.34 1403
4916.00 1358
4916.66 1370
4917.32 1393
4917.98 1440
4918.64 1424
4919.31 1396
4919.97 1284
4920.63 1335
4921.29 1336
4921.95 1288
4922.61 1388
4923.28 1319
4923.94 1298
4924.60 1282
4925.26 1494
4925.92 1516
4926.59 1465
4927.25 1417
4927.91 1424
4928.57 1432
4929.23 1520
4929.90 1489
4930.56 1525
4931.22 1558
4931.88 1491
4932.55 1608
4933.21 1868
4933.87 1774
4934.53 1651
4935.20 1664
4935.86 1538
4936.52 1562
4937.18 1530
4937.85 1568
4938.51 1535
4939.17 1332
4939.84 1386
4940.50 1438
4941.16 1360
4941.82 1398
4942.49 1450
4943.15 1483
4943.81 1547
4944.48 1406
4945.14 1349
4945.80 1398
4946.47 1527
4947.13 1328
4947.79 1353
4948.46 1284
4949.12 1349
4949.79 1301
4950.45 1202
4951.11 1181
4951.78 1300
4952.44 1287
4953.10 1236
4953.77 1145
4954.43 1173
4955.10 1270
4955.76 1289
4956.42 1237
4957.09 1249
4957.75 1190
4958.42 1218
4959.08 1235
4959.74 1304
4960.41 1245
4961.07 1377
4961.74 1458
4962.40 1530
4963.07 1438
4963.73 1614
4964.40 1676
4965.06 1627
4965.73 1795
4966.39 1886
4967.05 1821
4967.72 1761
4968.38 1674
4969.05 1656
4969.71 1776
4970.38 1644
4971.04 1404
4971.71 1417
4972.37 1425
4973.04 1425
4973.70 1476
4974.37 1402
4975.04 1425
4975.70 1509
4976.37 1513
4977.03 1478
4977.70 1528
4978.36 1554
4979.03 1486
4979.69 1554
4980.36 1574
4981.03 1556
4981.69 1654
4982.36 1531
4983.02 1462
4983.69 1552
4984.35 1517
4985.02 1637
4985.69 1495
4986.35 1578
4987.02 1526
4987.68 1490
4988.35 1728
4989.02 1758
4989.68 1705
4990.35 1913
4991.02 2017
4991.68 1997
4992.35 1947
4993.02 1875
4993.68 1836
4994.35 1749
4995.02 1704
4995.68 1561
4996.35 1520
4997.02 1508
4997.68 1453
4998.35 1418
4999.02 1229
4999.68 1240
5000.35 1251
5001.02 1350
5001.68 1376
5002.35 1291
5003.02 1365
5003.69 1286
5004.35 1292
5005.02 1265
5005.69 1285
5006.35 1337
5007.02 1308
5007.69 1325
5008.36 1295
5009.02 1327
5009.69 1287
5010.36 1302
5011.03 1201
5011.70 1213
5012.36 1265
5013.03 1273
5013.70 1329
5014.37 1306
5015.04 1233
5015.70 1270
5016.37 1329
5017.04 1216
5017.71 1225
5018.38 1302
5019.04 1273
5019.71 1331
5020.38 1499
5021.05 1516
5021.72 1613
5022.39 1596
5023.05 1691
5023.72 1526
5024.39 1547
5025.06 1682
5025.73 1655
5026.40 1661
5027.07 1522
5027.74 1414
5028.40 1338
5029.07 1446
5029.74 1434
5030.41 1460
5031.08 1378
5031.75 1388
5032.42 1274
5033.09 1312
5033.76 1379
5034.43 1289
5035.10 1245
5035.76 1303
5036.43 1281
5037.10 1271
5037.77 1293
5038.44 1265
5039.11 1238
5039.78 1287
5040.45 1177
5041.12 1274
5041.79 1358
5042.46 1326
5043.13 1320
5043.80 1241
5044.47 1257
5045.14 1408
5045.81 1363
5046.48 1466
5047.15 1509
5047.82 1329
5048.49 1211
5049.16 1256
5049.83 1304
5050.50 1319
5051.17 1282
5051.84 1399
5052.51 1448
5053.18 1330
5053.85 1411
5054.52 1479
5055.20 1319
5055.87 1304
5056.54 1314
5057.21 1450
5057.88 1445
5058.55 1230
5059.22 1291
5059.89 1354
5060.56 1184
5061.23 1266
5061.90 1289
5062.58 1207
5063.25 1275
5063.92 1360
5064.59 1222
5065.26 1236
5065.93 1286
5066.60 1172
5067.27 1233
5067.95 1092
5068.62 1027
5069.29 1150
5069.96 1144
5070.63 1126
5071.30 1314
5071.98 1182
5072.65 1131
5073.32 1139
5073.99 1165
5074.66 1126
5075.34 1261
5076.01 1173
5076.68 1184
5077.35 1230
5078.02 1279
5078.70 1249
5079.37 1302
5080.04 1428
5080.71 1377
5081.39 1412
5082.06 1518
5082.73 1336
5083.40 1318
5084.08 1280
5084.75 1225
5085.42 1180
5086.09 1288
5086.77 1357
5087.44 1228
5088.11 1282
5088.79 1411
5089.46 1254
5090.13 1287
5090.80 1476
5091.48 1514
5092.15 1582
5092.82 1390
5093.50 1489
5094.17 1572
5094.84 1624
5095.52 1560
5096.19 1521
5096.86 1644
5097.54 1501
5098.21 1402
5098.88 1314
5099.56 1348
5100.23 1301
5100.90 1250
5101.58 1243
5102.25 1225
5102.93 1363
5103.60 1364
5104.27 1520
5104.95 1424
5105.62 1519
5106.30 1528
5106.97 1531
5107.64 1488
5108.32 1484
5108.99 1548
5109.67 1517
5110.34 1443
5111.02 1398
5111.69 1404
5112.36 1465
5113.04 1326
5113.71 1286
5114.39 1315
5115.06 1336
5115.74 1324
5116.41 1326
5117.09 1404
5117.76 1402
5118.44 1315
5119.11 1325
5119.79 1402
5120.46 1488
5121.14 1561
5121.81 1521
5122.49 1533
5123.16 1443
5123.84 1463
5124.51 1456
5125.19 1442
5125.86 1338
5126.54 1304
5127.21 1304
5127.89 1358
5128.56 1224
5129.24 1313
5129.92 1391
5130.59 1390
5131.27 1289
5131.94 1174
5132.62 1260
5133.29 1432
5133.97 1310
5134.65 1290
5135.32 1199
5136.00 1268
5136.67 1378
5137.35 1451
5138.03 1450
5138.70 1322
5139.38 1287
5140.05 1269
5140.73 1385
5141.41 1422
5142.08 1429
5142.76 1466
5143.44 1508
5144.11 1418
5144.79 1237
5145.47 1200
5146.14 1258
5146.82 1327
5147.50 1260
5148.17 1230
5148.85 1281
5149.53 1293
5150.20 1324
5150.88 1270
5151.56 1162
5152.24 1146
5152.91 1217
5153.59 1290
5154.27 1257
5154.94 1200
5155.62 1110
5156.30 1079
5156.98 1057
5157.65 1174
5158.33 1139
5159.01 1191
5159.69 1287
5160.36 1265
5161.04 1068
5161.72 1067
5162.40 1178
5163.07 1349
5163.75 1161
5164.43 1173
5165.11 1247
5165.79 1229
5166.46 1236
5167.14 1283
5167.82 1273
5168.50 1158
5169.18 1296
5169.86 1286
5170.53 1223
5171.21 1290
5171.89 1204
5172.57 1254
5173.25 1259
5173.93 1294
5174.60 1207
5175.28 1174
5175.96 1113
5176.64 1200
5177.32 1159
5178.00 1119
5178.68 1105
5179.36 1144
5180.03 1268
5180.71 1278
5181.39 1106
5182.07 1079
5182.75 1210
5183.43 1250
5184.11 1197
5184.79 1176
5185.47 1206
5186.15 1181
5186.83 1223
5187.51 1193
5188.18 1126
5188.86 1114
5189.54 1062
5190.22 1099
5190.90 1020
5191.58 1126
5192.26 1165
5192.94 1106
5193.62 1072
5194.30 1103
5194.98 1155
5195.66 1125
5196.34 1097
5197.02 1126
5197.70 1048
5198.38 1073
5199.06 1127
5199.74 1119
5200.42 1262
5201.10 1201
5201.78 1161
5202.46 1167
5203.14 1137
5203.82 1234
5204.50 1158
5205.19 1138
5205.87 1194
5206.55 1188
5207.23 1174
5207.91 1181
5208.59 1328
5209.27 1207
5209.95 1299
5210.63 1282
5211.31 1341
5211.99 1352
5212.67 1322
5213.36 1301
5214.04 1143
5214.72 1103
5215.40 1298
5216.08 1330
5216.76 1233
5217.44 1205
5218.12 1142
5218.81 1135
5219.49 1204
5220.17 1297
5220.85 1303
5221.53 1273
5222.21 1306
5222.90 1221
5223.58 1219
5224.26 1365
5224.94 1338
5225.62 1237
5226.30 1226
5226.99 1244
5227.67 1156
5228.35 1157
5229.03 1206
5229.71 1217
5230.40 1254
5231.08 1090
5231.76 1200
5232.44 1235
5233.13 1216
5233.81 1316
5234.49 1149
5235.17 1221
5235.86 1242
5236.54 1258
5237.22 1345
5237.90 1425
5238.59 1312
5239.27 1297
5239.95 1280
5240.64 1241
5241.32 1306
5242.00 1368
5242.68 1353
5243.37 1115
5244.05 1184
5244.73 1258
5245.42 1250
5246.10 1286
5246.78 1393
5247.47 1279
5248.15 1232
5248.83 1306
5249.52 1362
5250.20 1445
5250.88 1575
5251.57 1390
5252.25 1453
5252.93 1518
5253.62 1447
5254.30 1312
5254.99 1453
5255.67 1340
5256.35 1284
5257.04 1268
5257.72 1254
5258.41 1099
5259.09 1108
5259.77 1426
5260.46 1359
5261.14 1256
5261.83 1390
5262.51 1324
5263.20 1304
5263.88 1255
5264.56 1278
5265.25 1365
5265.93 1435
5266.62 1328
5267.30 1253
5267.99 1196
5268.67 1245
5269.36 1288
5270.04 1337
5270.73 1360
5271.41 1282
5272.10 1259
5272.78 1278
5273.47 1205
5274.15 1250
5274.84 1249
5275.52 1157
5276.21 1235
5276.89 1239
5277.58 1298
5278.26 1268
5278.95 1307
5279.63 1312
5280.32 1397
5281.00 1487
5281.69 1512
5282.38 1546
5283.06 1657
5283.75 1668
5284.43 1567
5285.12 1574
5285.80 1556
5286.49 1423
5287.18 1360
5287.86 1386
5288.55 1447
5289.23 1453
5289.92 1283
5290.61 1221
5291.29 1357
5291.98 1373
5292.66 1233
5293.35 1111
5294.04 1166
5294.72 1316
5295.41 1260
5296.10 1257
5296.78 1312
5297.47 1284
5298.16 1184
5298.84 1181
5299.53 1326
5300.22 1347
5300.90 1213
5301.59 1294
5302.28 1201
5302.96 1273
5303.65 1316
5304.34 1288
5305.03 1235
5305.71 1317
5306.40 1401
5307.09 1386
5307.77 1302
5308.46 1272
5309.15 1360
5309.84 1245
5310.52 1440
5311.21 1305
5311.90 1300
5312.59 1358
5313.27 1419
5313.96 1407
5314.65 1396
5315.34 1475
5316.02 1450
5316.71 1458
5317.40 1285
5318.09 1351
5318.78 1357
5319.46 1268
5320.15 1370
5320.84 1511
5321.53 1544
5322.22 1526
5322.90 1491
5323.59 1275
5324.28 1372
5324.97 1338
5325.66 1385
5326.35 1358
5327.04 1316
5327.72 1342
5328.41 1232
5329.10 1300
5329.79 1284
5330.48 1404
5331.17 1364
5331.86 1418
5332.54 1430
5333.23 1524
5333.92 1466
5334.61 1463
5335.30 1405
5335.99 1469
5336.68 1386
5337.37 1349
5338.06 1373
5338.75 1346
5339.44 1368
5340.12 1281
5340.81 1262
5341.50 1313
5342.19 1240
5342.88 1317
5343.57 1383
5344.26 1410
5344.95 1470
5345.64 1462
5346.33 1449
5347.02 1445
5347.71 1359
5348.40 1350
5349.09 1592
5349.78 1627
5350.47 1740
5351.16 1832
5351.85 1934
5352.54 1747
5353.23 1839
5353.92 1870
5354.61 1959
5355.30 1873
5355.99 1800
5356.68 1622
5357.37 1533
5358.06 1453
5358.75 1358
5359.44 1317
5360.14 1345
5360.83 1289
5361.52 1302
5362.21 1245
5362.90 1241
5363.59 1284
5364.28 1259
5364.97 1337
5365.66 1292
5366.35 1235
5367.04 1215
5367.74 1163
5368.43 1285
5369.12 1295
5369.81 1202
5370.50 1334
5371.19 1272
5371.88 1273
5372.57 1321
5373.27 1208
5373.96 1175
5374.65 1257
5375.34 1338
5376.03 1312
5376.72 1231
5377.42 1201
5378.11 1308
5378.80 1320
5379.49 1306
5380.18 1452
5380.88 1356
5381.57 1321
5382.26 1434
5382.95 1449
5383.64 1546
5384.34 1518
5385.03 1525
5385.72 1528
5386.41 1350
5387.11 1439
5387.80 1374
5388.49 1294
5389.18 1305
5389.88 1216
5390.57 1157
5391.26 1272
5391.95 1287
5392.65 1344
5393.34 1288
5394.03 1186
5394.72 1207
5395.42 1351
5396.11 1284
5396.80 1188
5397.50 1208
5398.19 1291
5398.88 1243
5399.58 1291
5400.27 1361
5400.96 1178
5401.66 1126
5402.35 1133
5403.04 1161
5403.74 1150
5404.43 1087
5405.12 1203
5405.82 1176
5406.51 1190
5407.20 1274
5407.90 1257
5408.59 1172
5409.28 1128
5409.98 1154
5410.67 1162
5411.37 1285
5412.06 1313
5412.75 1276
5413.45 1146
5414.14 1288
5414.84 1210
5415.53 1218
5416.23 1210
5416.92 1243
5417.61 1225
5418.31 1208
5419.00 1133
5419.70 1241
5420.39 1197
5421.09 1367
5421.78 1304
5422.48 1198
5423.17 1292
5423.87 1256
5424.56 1276
5425.25 1313
5425.95 1252
5426.64 1257
5427.34 1233
5428.03 1207
5428.73 1223
5429.42 1277
5430.12 1162
5430.82 1225
5431.51 1134
5432.21 1170
5432.90 1224
5433.60 1162
5434.29 1222
5434.99 1288
5435.68 1436
5436.38 1280
5437.07 1340
5437.77 1410
5438.47 1409
5439.16 1388
5439.86 1363
5440.55 1313
5441.25 1241
5441.94 1325
5442.64 1407
5443.34 1445
5444.03 1452
5444.73 1529
5445.42 1571
5446.12 1563
5446.82 1692
5447.51 1846
5448.21 1820
5448.91 1946
5449.60 1985
5450.30 1907
5450.99 1930
5451.69 1921
5452.39 1928
5453.08 1824
5453.78 1754
5454.48 1671
5455.17 1541
5455.87 1499
5456.57 1486
5457.27 1417
5457.96 1428
5458.66 1386
5459.36 1370
5460.05 1447
5460.75 1334
5461.45 1381
5462.14 1382
5462.84 1488
5463.54 1551
5464.24 1555
5464.93 1707
5465.63 1545
5466.33 1644
5467.03 1615
5467.72 1633
5468.42 1678
5469.12 1521
5469.82 1447
5470.51 1554
5471.21 1431
5471.91 1440
5472.61 1390
5473.31 1461
5474.00 1486
5474.70 1404
5475.40 1342
5476.10 1458
5476.80 1447
5477.49 1581
5478.19 1760
5478.89 1832
5479.59 1788
5480.29 1688
5480.99 1908
5481.68 2034
5482.38 2093
5483.08 2261
5483.78 2273
5484.48 2109
5485.18 1899
5485.88 1867
5486.57 1777
5487.27 1808
5487.97 1861
5488.67 1769
5489.37 1707
5490.07 1627
5490.77 1773
5491.47 1720
5492.17 1728
5492.87 1753
5493.56 1789
5494.26 1759
5494.96 1920
5495.66 1804
5496.36 1964
5497.06 1879
5497.76 1857
5498.46 1950
5499.16 2054
5499.86 2332
5500.56 2546
5501.26 2778
5501.96 2987
5502.66 2944
5503.36 3184
5504.06 3102
5504.76 2930
5505.46 2721
5506.16 2500
5506.86 2490
5507.56 2305
5508.26 2125
5508.96 2025
5509.66 1985
5510.36 2048
5511.06 1877
5511.76 1870
5512.46 1901
5513.16 1964
5513.86 1712
5514.56 1734
5515.26 1719
5515.96 1635
5516.66 1807
5517.36 1685
5518.07 1573
5518.77 1567
5519.47 1494
5520.17 1596
5520.87 1509
5521.57 1494
5522.27 1438
5522.97 1432
5523.67 1464
5524.37 1468
5525.08 1465
5525.78 1360
5526.48 1351
5527.18 1390
5527.88 1424
5528.58 1367
5529.28 1294
5529.99 1317
5530.69 1270
5531.39 1269
5532.09 1274
5532.79 1327
5533.49 1355
5534.20 1373
5534.90 1322
5535.60 1351
5536.30 1312
5537.00 1270
5537.70 1294
5538.41 1306
5539.11 1306
5539.81 1222
5540.51 1253
5541.22 1332
5541.92 1283
5542.62 1291
5543.32 1217
5544.02 1354
5544.73 1273
5545.43 1264
5546.13 1359
5546.84 1269
5547.54 1219
5548.24 1444
5548.94 1247
5549.65 1228
5550.35 1438
5551.05 1401
5551.75 1300
5552.46 1314
5553.16 1331
5553.86 1337
5554.57 1274
5555.27 1200
5555.97 1146
5556.68 1129
5557.38 1187
5558.08 1167
5558.79 1150
5559.49 1146
5560.19 1145
5560.90 1128
5561.60 1159
5562.30 1235
5563.01 1269
5563.71 1143
5564.41 1157
5565.12 1231
5565.82 1211
5566.53 1259
5567.23 1191
5567.93 1189
5568.64 1094
5569.34 1120
5570.05 1154
5570.75 1092
5571.45 1191
5572.16 1184
5572.86 1205
5573.57 1242
5574.27 1132
5574.98 1110
5575.68 1142
5576.38 1175
5577.09 1199
5577.79 1125
5578.50 1210
5579.20 1304
5579.91 1191
5580.61 1186
5581.32 1216
5582.02 1166
5582.73 1206
5583.43 1243
5584.14 1283
5584.84 1212
5585.55 1070
5586.25 1163
5586.96 1278
5587.66 1193
5588.37 1152
5589.07 1078
5589.78 1220
5590.48 1212
5591.19 1291
5591.89 1190
5592.60 1236
5593.31 1303
5594.01 1137
5594.72 1051
5595.42 1101
5596.13 1195
5596.83 1151
5597.54 1124
5598.25 1122
5598.95 1222
5599.66 1122
5600.36 1070
5601.07 1104
5601.78 1076
5602.48 1089
5603.19 1087
5603.89 1125
5604.60 1145
5605.31 1157
5606.01 1093
5606.72 1059
5607.43 1157
5608.13 1181
5608.84 1155
5609.54 1038
5610.25 1034
5610.96 1155
5611.66 1093
5612.37 994
5613.08 1150
5613.79 1063
5614.49 1109
5615.20 1054
5615.91 1009
5616.61 1105
5617.32 1072
5618.03 1103
5618.73 1043
5619.44 1049
5620.15 1108
5620.86 1079
5621.56 1118
5622.27 1108
5622.98 1095
5623.69 1008
5624.39 1158
5625.10 1149
5625.81 1231
5626.52 1173
5627.22 1307
5627.93 1238
5628.64 1106
5629.35 1026
5630.05 1039
5630.76 1066
5631.47 1051
5632.18 1108
5632.89 1200
5633.59 1214
5634.30 1230
5635.01 1088
5635.72 1075
5636.43 1165
5637.14 1116
5637.84 1141
5638.55 1132
5639.26 1131
5639.97 1233
5640.68 1081
5641.39 1229
5642.10 1320
5642.80 1350
5643.51 1323
5644.22 1162
5644.93 1252
5645.64 1278
5646.35 1251
5647.06 1278
5647.77 1175
5648.47 1045
5649.18 1052
5649.89 1166
5650.60 1277
5651.31 1228
5652.02 1198
5652.73 1174
5653.44 1260
5654.15 1135
5654.86 1157
5655.57 1147
5656.28 1198
5656.99 1324
5657.70 1295
5658.41 1370
5659.12 1401
5659.83 1339
5660.54 1380
5661.24 1294
5661.95 1383
5662.66 1261
5663.37 1257
5664.08 1288
5664.79 1338
5665.50 1266
5666.21 1239
5666.93 1226
5667.64 1197
5668.35 1258
5669.06 1156
5669.77 1481
5670.48 1292
5671.19 1270
5671.90 1343
5672.61 1218
5673.32 1344
5674.03 1376
5674.74 1266
5675.45 1250
5676.16 1287
5676.87 1344
5677.58 1299
5678.29 1142
5679.01 1146
5679.72 1182
5680.43 1044
5681.14 1077
5681.85 1017
5682.56 1065
5683.27 1132
5683.98 1100
5684.69 1066
5685.41 1166
5686.12 1065
5686.83 1061
5687.54 1146
5688.25 1144
5688.96 1082
5689.67 1016
5690.39 1018
5691.10 1018
5691.81 1014
5692.52 1097
5693.23 1182
5693.95 1125
5694.66 1125
5695.37 1014
5696.08 1026
5696.79 1029
5697.51 1042
5698.22 1076
5698.93 1035
5699.64 1051
5700.35 1072
5701.07 1085
5701.78 1002
5702.49 1089
5703.20 1140
5703.92 1125
5704.63 1004
5705.34 992
5706.05 1072
5706.77 1103
5707.48 1141
5708.19 1149
5708.90 1172
5709.62 1082
5710.33 1047
5711.04 1068
5711.76 1149
5712.47 1121
5713.18 1097
5713.90 1059
5714.61 1085
5715.32 1078
5716.04 984
5716.75 1097
5717.46 1085
5718.18 1027
5718.89 973
5719.60 965
5720.32 1014
5721.03 1062
5721.74 1037
5722.46 1099
5723.17 1161
5723.88 1102
5724.60 1139
5725.31 1101
5726.03 1141
5726.74 1215
5727.45 1208
5728.17 1057
5728.88 1233
5729.60 1198
5730.31 1294
5731.02 1338
5731.74 1375
5732.45 1442
5733.17 1408
5733.88 1386
5734.60 1237
5735.31 1314
5736.02 1251
5736.74 1217
5737.45 1215
5738.17 1133
5738.88 1046
5739.60 1081
5740.31 1169
5741.03 1069
5741.74 998
5742.46 991
5743.17 1026
5743.89 1030
5744.60 990
5745.32 1059
5746.03 1227
5746.75 1169
5747.46 1236
5748.18 1217
5748.89 1201
5749.61 1157
5750.32 1140
5751.04 1135
5751.76 1176
5752.47 1286
5753.19 1223
5753.90 1263
5754.62 1320
5755.33 1435
5756.05 1353
5756.77 1413
5757.48 1435
5758.20 1384
5758.91 1400
5759.63 1263
5760.34 1290
5761.06 1355
5761.78 1265
5762.49 1263
5763.21 1253
5763.93 1345
5764.64 1412
5765.36 1342
5766.07 1394
5766.79 1466
5767.51 1370
5768.22 1412
5768.94 1457
5769.66 1430
5770.37 1352
5771.09 1360
5771.81 1297
5772.52 1375
5773.24 1410
5773.96 1315
5774.67 1355
5775.39 1373
5776.11 1521
5776.83 1322
5777.54 1366
5778.26 1420
5778.98 1502
5779.69 1541
5780.41 1457
5781.13 1613
5781.85 1455
5782.56 1390
5783.28 1506
5784.00 1385
5784.72 1404
5785.43 1434
5786.15 1299
5786.87 1354
5787.59 1353
5788.30 1341
5789.02 1486
5789.74 1608
5790.46 1491
5791.18 1449
5791.89 1447
5792.61 1534
5793.33 1562
5794.05 1556
5794.77 1660
5795.48 1602
5796.20 1590
5796.92 1673
5797.64 1965
5798.36 1783
5799.08 2034
5799.80 2007
5800.51 2175
5801.23 2364
5801.95 2497
5802.67 2758
5803.39 2673
5804.11 2632
5804.83 2582
5805.54 2366
5806.26 2376
5806.98 2287
5807.70 1970
5808.42 1925
5809.14 1809
5809.86 1927
5810.58 1669
5811.30 1903
5812.02 1935
5812.74 2002
5813.45 2274
5814.17 2226
5814.89 2438
5815.61 2702
5816.33 2923
5817.05 3336
5817.77 3880
5818.49 4241
5819.21 4502
5819.93 4634
5820.65 4594
5821.37 4444
5822.09 3968
5822.81 3595
5823.53 3168
5824.25 2897
5824.97 2579
5825.69 2452
5826.41 2349
5827.13 2342
5827.85 2198
5828.57 2154
5829.29 2073
5830.01 2106
5830.73 2048
5831.45 2130
5832.17 2210
5832.89 2210
5833.61 2186
5834.33 2055
5835.06 1955
5835.78 2083
5836.50 1970
5837.22 1972
5837.94 2015
5838.66 2060
5839.38 1993
5840.10 1773
5840.82 1799
5841.54 1789
5842.26 1646
5842.99 1752
5843.71 1672
5844.43 1649
5845.15 1490
5845.87 1509
5846.59 1615
5847.31 1477
5848.04 1405
5848.76 1472
5849.48 1483
5850.20 1481
5850.92 1448
5851.64 1490
5852.36 1414
5853.09 1430
5853.81 1470
5854.53 1476
5855.25 1412
5855.97 1593
5856.70 1518
5857.42 1447
5858.14 1526
5858.86 1423
5859.58 1444
5860.31 1430
5861.03 1466
5861.75 1360
5862.47 1229
5863.20 1255
5863.92 1343
5864.64 1310
5865.36 1259
5866.09 1361
5866.81 1258
5867.53 1296
5868.25 1402
5868.98 1337
5869.70 1326
5870.42 1281
5871.15 1342
5871.87 1302
5872.59 1354
5873.31 1344
5874.04 1270
5874.76 1348
5875.48 1279
5876.21 1390
5876.93 1438
5877.65 1319
5878.38 1290
5879.10 1359
5879.82 1334
5880.55 1328
5881.27 1330
5881.99 1253
5882.72 1273
5883.44 1304
5884.17 1330
5884.89 1325
5885.61 1273
5886.34 1294
5887.06 1345
5887.78 1429
5888.51 1436
5889.23 1365
5889.96 1325
5890.68 1294
5891.41 1337
5892.13 1418
5892.85 1367
5893.58 1310
5894.30 1257
5895.03 1271
5895.75 1312
5896.48 1268
5897.20 1299
5897.92 1300
5898.65 1138
5899.37 1188
5900.10 1133
5900.82 1269
5901.55 1309
5902.27 1245
5903.00 1291
5903.72 1352
5904.45 1403
5905.17 1279
5905.90 1355
5906.62 1342
5907.35 1362
5908.07 1334
5908.80 1337
5909.52 1308
5910.25 1342
5910.97 1213
5911.70 1267
5912.43 1414
5913.15 1272
5913.88 1339
5914.60 1314
5915.33 1337
5916.05 1355
5916.78 1267
5917.50 1381
5918.23 1434
5918.96 1264
5919.68 1297
5920.41 1198
5921.13 1297
5921.86 1305
5922.59 1237
5923.31 1371
5924.04 1322
5924.76 1311
5925.49 1248
5926.22 1217
5926.94 1272
5927.67 1357
5928.40 1427
5929.12 1363
5929.85 1431
5930.58 1312
5931.30 1335
5932.03 1382
5932.76 1414
5933.48 1367
5934.21 1415
5934.94 1337
5935.66 1379
5936.39 1448
5937.12 1405
5937.84 1388
5938.57 1425
5939.30 1382
5940.02 1506
5940.75 1567
5941.48 1466
5942.21 1639
5942.93 1589
5943.66 1594
5944.39 1707
5945.12 1602
5945.84 1594
5946.57 1650
5947.30 1557
5948.03 1537
5948.75 1607
5949.48 1666
5950.21 1742
5950.94 1832
5951.67 1855
5952.39 1851
5953.12 1872
5953.85 2078
5954.58 2049
5955.31 1984
5956.03 2020
5956.76 1961
5957.49 1987
5958.22 1994
5958.95 2043
5959.67 2096
5960.40 2062
5961.13 1974
5961.86 2146
5962.59 2023
5963.32 2245
5964.05 2284
5964.77 2217
5965.50 2105
5966.23 2231
5966.96 2321
5967.69 2562
5968.42 2784
5969.15 2964
5969.88 3079
5970.61 3113
5971.33 2991
5972.06 2973
5972.79 2653
5973.52 2586
5974.25 2638
5974.98 2454
5975.71 2300
5976.44 2365
5977.17 2352
5977.90 2378
5978.63 2393
5979.36 2280
5980.09 2349
5980.82 2523
5981.55 2443
5982.28 2451
5983.01 2564
5983.74 2647
5984.46 2573
5985.19 2725
5985.92 2667
5986.65 2717
5987.38 2674
5988.11 2758
5988.85 2679
5989.58 2816
5990.31 2725
5991.04 2594
5991.77 2742
5992.50 2812
5993.23 2891
5993.96 2805
5994.69 2780
5995.42 2831
5996.15 2833
5996.88 2876
5997.61 2868
5998.34 3026
5999.07 3156
5999.80 2971
6000.53 2948
6001.26 3065
6002.00 3259
6002.73 2899
6003.46 2933
6004.19 2988
6004.92 2820
6005.65 2834
6006.38 2825
6007.11 2932
6007.84 2917
6008.58 2920
6009.31 3070
6010.04 3373
6010.77 3816
6011.50 4183
6012.23 5034
6012.96 5406
6013.70 6429
6014.43 6571
6015.16 6810
6015.89 7259
6016.62 7355
6017.36 6817
6018.09 6656
6018.82 6208
6019.55 5627
6020.28 5027
6021.02 4411
6021.75 3844
6022.48 3489
6023.21 3016
6023.94 2886
6024.68 2768
6025.41 2596
6026.14 2404
6026.87 2282
6027.61 2309
6028.34 2320
6029.07 2254
6029.80 2240
6030.54 2142
6031.27 2204
6032.00 2146
6032.73 1983
6033.47 2043
6034.20 2019
6034.93 1982
6035.67 1972
6036.40 1955
6037.13 1899
6037.87 1901
6038.60 1893
6039.33 1960
6040.07 2041
6040.80 2199
6041.53 2086
6042.27 2134
6043.00 2204
6043.73 2206
6044.47 2238
6045.20 2207
6045.93 2139
6046.67 2334
6047.40 2318
6048.13 2277
6048.87 2320
6049.60 2470
6050.34 2418
6051.07 2545
6051.80 2700
6052.54 2701
6053.27 2718
6054.01 2867
6054.74 2980
6055.47 3114
6056.21 2985
6056.94 2923
6057.68 2761
6058.41 2723
6059.15 2730
6059.88 2555
6060.61 2390
6061.35 2321
6062.08 2301
6062.82 2316
6063.55 2337
6064.29 2379
6065.02 2400
6065.76 2203
6066.49 2210
6067.23 2199
6067.96 2314
6068.70 2144
6069.43 2046
6070.17 2075
6070.90 2130
6071.64 2119
6072.37 2163
6073.11 2035
6073.84 2047
6074.58 2089
6075.31 2046
6076.05 1927
6076.78 2005
6077.52 1864
6078.26 2001
6078.99 1964
6079.73 1811
6080.46 1907
6081.20 1820
6081.93 1922
6082.67 1774
6083.41 1955
6084.14 1978
6084.88 1964
6085.61 1851
6086.35 1755
6087.09 1808
6087.82 1664
6088.56 1760
6089.30 1627
6090.03 1803
6090.77 1720
6091.50 1693
6092.24 1718
6092.98 1845
6093.71 1951
6094.45 1912
6095.19 1862
6095.92 1708
6096.66 1669
6097.40 1708
6098.13 1787
6098.87 1770
6099.61 1886
6100.34 1784
6101.08 1667
6101.82 1719
6102.56 1627
6103.29 1636
6104.03 1746
6104.77 1668
6105.50 1643
6106.24 1691
6106.98 1750
6107.72 1754
6108.45 1551
6109.19 1697
6109.93 1618
6110.67 1630
6111.40 1646
6112.14 1672
6112.88 1605
6113.62 1704
6114.35 1761
6115.09 1686
6115.83 1693
6116.57 1828
6117.31 1804
6118.04 1750
6118.78 1750
6119.52 1740
6120.26 1751
6121.00 1782
6121.73 1792
6122.47 1812
6123.21 1790
6123.95 1838
6124.69 1812
6125.43 1797
6126.16 1883
6126.90 1755
6127.64 1813
6128.38 1768
6129.12 1952
6129.86 1916
6130.60 1866
6131.33 1868
6132.07 1779
6132.81 1870
6133.55 1800
6134.29 1861
6135.03 1970
6135.77 1843
6136.51 1835
6137.25 1853
6137.99 1676
6138.73 1812
6139.46 1835
6140.20 1837
6140.94 1762
6141.68 1882
6142.42 1817
6143.16 1913
6143.90 1765
6144.64 1837
6145.38 1932
6146.12 1941
6146.86 1790
6147.60 1770
6148.34 1893
6149.08 1866
6149.82 1871
6150.56 1908
6151.30 2034
6152.04 2013
6152.78 2033
6153.52 2053
6154.26 2131
6155.00 2021
6155.74 2106
6156.48 2008
6157.22 2038
6157.96 2266
6158.70 2076
6159.44 2106
6160.18 2076
6160.92 2111
6161.66 2092
6162.40 2258
6163.15 2412
6163.89 2404
6164.63 2370
6165.37 2478
6166.11 2584
6166.85 2802
6167.59 2936
6168.33 2849
6169.07 2997
6169.81 3180
6170.55 3127
6171.30 3068
6172.04 3019
6172.78 3045
6173.52 3032
6174.26 2976
6175.00 2893
6175.74 3031
6176.49 3147
6177.23 2975
6177.97 2898
6178.71 2961
6179.45 2891
6180.19 2834
6180.94 2716
6181.68 2755
6182.42 2882
6183.16 2867
6183.90 2757
6184.65 2992
6185.39 2903
6186.13 2985
6186.87 2845
6187.61 2851
6188.36 2837
6189.10 2966
6189.84 3029
6190.58 3120
6191.33 3125
6192.07 3121
6192.81 3212
6193.55 3386
6194.30 3341
6195.04 3474
6195.78 3498
6196.52 3567
6197.27 3613
6198.01 3637
6198.75 3631
6199.49 3651
6200.24 3621
6200.98 3741
6201.72 3618
6202.47 3619
6203.21 3563
6203.95 3679
6204.70 4099
6205.44 4354
6206.18 4847
6206.93 5779
6207.67 6886
6208.41 8518
6209.16 10115
6209.90 11817
6210.64 13830
6211.39 15602
6212.13 16395
6212.87 16436
6213.62 15312
6214.36 14336
6215.11 12755
6215.85 10965
6216.59 9379
6217.34 7827
6218.08 6403
6218.83 5510
6219.57 4654
6220.31 4253
6221.06 3640
6221.80 3539
6222.55 3539
6223.29 3480
6224.04 3375
6224.78 3473
6225.52 3636
6226.27 3655
6227.01 3576
6227.76 3594
6228.50 3626
6229.25 3429
6229.99 3177
6230.74 2963
6231.48 2828
6232.23 2766
6232.97 2482
6233.72 2466
6234.46 2335
6235.21 2218
6235.95 2272
6236.70 2341
6237.44 2358
6238.19 2285
6238.93 2383
6239.68 2327
6240.42 2323
6241.17 2440
6241.91 2381
6242.66 2377
6243.40 2497
6244.15 2673
6244.90 2594
6245.64 2530
6246.39 2679
6247.13 2817
6247.88 3019
6248.62 3128
6249.37 3231
6250.12 3278
6250.86 3477
6251.61 3484
6252.35 3543
6253.10 3392
6253.85 3226
6254.59 2994
6255.34 2916
6256.09 2735
6256.83 2754
6257.58 2775
6258.32 2784
6259.07 2760
6259.82 2611
6260.56 2576
6261.31 2616
6262.06 2677
6262.80 2593
6263.55 2541
6264.30 2510
6265.04 2354
6265.79 2539
6266.54 2515
6267.29 2472
6268.03 2492
6268.78 2409
6269.53 2459
6270.27 2467
6271.02 2467
6271.77 2409
6272.52 2432
6273.26 2488
6274.01 2474
6274.76 2344
6275.50 2395
6276.25 2285
6277.00 2283
6277.75 2404
6278.49 2413
6279.24 2246
6279.99 2456
6280.74 2222
6281.49 2151
6282.23 2092
6282.98 2191
6283.73 2161
6284.48 2259
6285.23 2260
6285.97 2219
6286.72 2224
6287.47 2292
6288.22 2335
6288.97 2508
6289.71 2434
6290.46 2509
6291.21 2605
6291.96 2450
6292.71 2374
6293.46 2359
6294.21 2387
6294.95 2260
6295.70 2177
6296.45 2038
6297.20 1991
6297.95 2047
6298.70 1943
6299.45 1962
6300.20 2011
6300.94 1878
6301.69 1923
6302.44 1955
6303.19 1930
6303.94 1872
6304.69 1825
6305.44 1843
6306.19 1997
6306.94 2091
6307.69 1977
6308.44 1847
6309.19 2000
6309.94 1952
6310.69 2092
6311.43 1827
6312.18 1906
6312.93 1960
6313.68 1916
6314.43 2090
6315.18 1976
6315.93 1979
6316.68 1968
6317.43 2056
6318.18 2063
6318.93 1944
6319.68 2050
6320.43 1986
6321.18 1837
6321.93 1956
6322.68 1881
6323.43 1821
6324.18 1733
6324.94 1744
6325.69 1832
6326.44 1792
6327.19 1751
6327.94 1755
6328.69 1844
6329.44 1920
6330.19 1757
6330.94 1899
6331.69 1911
6332.44 1869
6333.19 1718
6333.94 1661
6334.69 1746
6335.45 1689
6336.20 1717
6336.95 1604
6337.70 1659
6338.45 1748
6339.20 1680
6339.95 1658
6340.70 1641
6341.46 1620
6342.21 1648
6342.96 1625
6343.71 1614
6344.46 1636
6345.21 1668
6345.96 1624
6346.72 1602
6347.47 1642
6348.22 1748
6348.97 1731
6349.72 1827
6350.48 1843
6351.23 1752
6351.98 1900
6352.73 2019
6353.48 2018
6354.24 1990
6354.99 1958
6355.74 1869
6356.49 1886
6357.24 1913
6358.00 1857
6358.75 1932
6359.50 2052
6360.25 1846
6361.01 1961
6361.76 1697
6362.51 1779
6363.26 1803
6364.02 1761
6364.77 1620
6365.52 1512
6366.28 1677
6367.03 1707
6367.78 1692
6368.53 1679
6369.29 1765
6370.04 1746
6370.79 1733
6371.55 1824
6372.30 1814
6373.05 1739
6373.81 1668
6374.56 1613
6375.31 1633
6376.07 1667
6376.82 1694
6377.57 1714
6378.33 1665
6379.08 1546
6379.83 1560
6380.59 1638
6381.34 1652
6382.10 1647
6382.85 1697
6383.60 1696
6384.36 1706
6385.11 1644
6385.87 1756
6386.62 1628
6387.37 1556
6388.13 1634
6388.88 1599
6389.64 1589
6390.39 1529
6391.14 1596
6391.90 1653
6392.65 1548
6393.41 1579
6394.16 1543
6394.92 1547
6395.67 1481
6396.43 1610
6397.18 1519
6397.94 1554
6398.69 1469
6399.45 1448
6400.20 1492
6400.96 1457
6401.71 1501
6402.47 1575
6403.22 1386
6403.98 1388
6404.73 1384
6405.49 1381
6406.24 1500
6407.00 1442
6407.75 1446
6408.51 1531
6409.26 1460
6410.02 1557
6410.77 1597
6411.53 1622
6412.28 1699
6413.04 1594
6413.80 1524
6414.55 1525
6415.31 1563
6416.06 1604
6416.82 1576
6417.57 1690
6418.33 1517
6419.09 1523
6419.84 1544
6420.60 1495
6421.35 1496
6422.11 1548
6422.87 1620
6423.62 1765
6424.38 1778
6425.14 1709
6425.89 1807
6426.65 2006
6427.40 1831
6428.16 1752
6428.92 1854
6429.67 1722
6430.43 1578
6431.19 1561
6431.94 1670
6432.70 1624
6433.46 1539
6434.22 1489
6434.97 1541
6435.73 1448
6436.49 1517
6437.24 1669
6438.00 1519
6438.76 1520
6439.51 1530
6440.27 1499
6441.03 1626
6441.79 1586
6442.54 1680
6443.30 1729
6444.06 1630
6444.82 1539
6445.57 1596
6446.33 1512
6447.09 1472
6447.85 1514
6448.60 1487
6449.36 1594
6450.12 1617
6450.88 1520
6451.64 1572
6452.39 1560
6453.15 1492
6453.91 1500
6454.67 1386
6455.43 1489
6456.18 1458
6456.94 1480
6457.70 1484
6458.46 1541
6459.22 1623
6459.98 1550
6460.73 1643
6461.49 1656
6462.25 1688
6463.01 1634
6463.77 1675
6464.53 1728
6465.29 1628
6466.04 1746
6466.80 1716
6467.56 1699
6468.32 1662
6469.08 1714
6469.84 1732
6470.60 1678
6471.36 1764
6472.12 1690
6472.87 1743
6473.63 1785
6474.39 1836
6475.15 1809
6475.91 1769
6476.67 1776
6477.43 1829
6478.19 1891
6478.95 1843
6479.71 1858
6480.47 1900
6481.23 1941
6481.99 2020
6482.75 1861
6483.51 1892
6484.27 1909
6485.03 1947
6485.79 2055
6486.55 1920
6487.31 2004
6488.07 1987
6488.83 2157
6489.59 2000
6490.35 2015
6491.11 1930
6491.87 2173
6492.63 2159
6493.39 2195
6494.15 2292
6494.91 2388
6495.67 2495
6496.43 2611
6497.19 2600
6497.95 2606
6498.71 2581
6499.47 2502
6500.23 2354
6500.99 2471
6501.76 2520
6502.52 2542
6503.28 2568
6504.04 2488
6504.80 2628
6505.56 2706
6506.32 2666
6507.08 2419
6507.84 2606
6508.61 2918
6509.37 3090
6510.13 2998
6510.89 2898
6511.65 3140
6512.41 3118
6513.17 3059
6513.94 3178
6514.70 3264
6515.46 3088
6516.22 3119
6516.98 3139
6517.74 3183
6518.51 3076
6519.27 3140
6520.03 3182
6520.79 3120
6521.55 3318
6522.32 3352
6523.08 3555
6523.84 3637
6524.60 3787
6525.36 3847
6526.13 4189
6526.89 4708
6527.65 5098
6528.41 5149
6529.18 5586
6529.94 5604
6530.70 5545
6531.46 5800
6532.23 5399
6532.99 5542
6533.75 5590
6534.51 5686
6535.28 6178
6536.04 6897
6536.80 8016
6537.57 9068
6538.33 9931
6539.09 10528
6539.85 10713
6540.62 10594
6541.38 9864
6542.14 8748
6542.91 7622
6543.67 6601
6544.43 5514
6545.20 4770
6545.96 4174
6546.72 3605
6547.49 3379
6548.25 3264
6549.02 3160
6549.78 2945
6550.54 2906
6551.31 2668
6552.07 2687
6552.83 2776
6553.60 2696
6554.36 2693
6555.13 2643
6555.89 2765
6556.65 2642
6557.42 2503
6558.18 2598
6558.95 2515
6559.71 2501
6560.47 2583
6561.24 2580
6562.00 2603
6562.77 2681
6563.53 2869
6564.30 2955
6565.06 3010
6565.83 2836
6566.59 3024
6567.36 3304
6568.12 3167
6568.88 3122
6569.65 3132
6570.41 3123
6571.18 3070
6571.94 3013
6572.71 3032
6573.47 3054
6574.24 3230
6575.00 3127
6575.77 3200
6576.53 3372
6577.30 3475
6578.07 3381
6578.83 3461
6579.60 3691
6580.36 3703
6581.13 3686
6581.89 3596
6582.66 3736
6583.42 3662
6584.19 3471
6584.96 3413
6585.72 3401
6586.49 3351
6587.25 3282
6588.02 3140
6588.78 3171
6589.55 3225
6590.32 3328
6591.08 3310
6591.85 3410
6592.61 3602
6593.38 4134
6594.15 4391
6594.91 4777
6595.68 4908
6596.45 5208
6597.21 5392
6597.98 5432
6598.75 5229
6599.51 5201
6600.28 4853
6601.05 4384
6601.81 4064
6602.58 3794
6603.35 3443
6604.11 3149
6604.88 3040
6605.65 2901
6606.41 2749
6607.18 2777
6607.95 2814
6608.71 2790
6609.48 2808
6610.25 2917
6611.02 3122
6611.78 3076
6612.55 3002
6613.32 3013
6614.09 3015
6614.85 2882
6615.62 2783
6616.39 2690
6617.16 2722
6617.92 2519
6618.69 2449
6619.46 2414
6620.23 2551
6620.99 2502
6621.76 2484
6622.53 2539
6623.30 2586
6624.07 2597
6624.83 2500
6625.60 2455
6626.37 2539
6627.14 2409
6627.91 2306
6628.67 2254
6629.44 2331
6630.21 2443
6630.98 2362
6631.75 2471
6632.52 2503
6633.29 2517
6634.05 2586
6634.82 2798
6635.59 3000
6636.36 3150
6637.13 3115
6637.90 3201
6638.67 3142
6639.43 3121
6640.20 3044
6640.97 2960
6641.74 2770
6642.51 2605
6643.28 2532
6644.05 2477
6644.82 2569
6645.59 2410
6646.36 2424
6647.13 2322
6647.90 2200
6648.66 2164
6649.43 2349
6650.20 2433
6650.97 2329
6651.74 2222
6652.51 2322
6653.28 2430
6654.05 2382
6654.82 2362
6655.59 2497
6656.36 2369
6657.13 2376
6657.90 2395
6658.67 2397
6659.44 2313
6660.21 2344
6660.98 2341
6661.75 2284
6662.52 2343
6663.29 2415
6664.06 2499
6664.83 2397
6665.60 2816
6666.37 2764
6667.14 2854
6667.91 3049
6668.69 2891
6669.46 2842
6670.23 2706
6671.00 2559
6671.77 2469
6672.54 2445
6673.31 2427
6674.08 2344
6674.85 2354
6675.62 2306
6676.39 2261
6677.16 2221
6677.94 2189
6678.71 2147
6679.48 2080
6680.25 2103
6681.02 2195
6681.79 2126
6682.56 2012
6683.33 2234
6684.11 2351
6684.88 2368
6685.65 2536
6686.42 2514
6687.19 2653
6687.96 2720
6688.74 2799
6689.51 2622
6690.28 2525
6691.05 2484
6691.82 2448
6692.60 2298
6693.37 2079
6694.14 1859
6694.91 1954
6695.68 1959
6696.46 1987
6697.23 1937
6698.00 1869
6698.77 1864
6699.55 1844
6700.32 1787
6701.09 1826
6701.86 1805
6702.64 1873
6703.41 1951
6704.18 1904
6704.95 1924
6705.73 1823
6706.50 1824
6707.27 1954
6708.04 1852
6708.82 1820
6709.59 1847
6710.36 1915
6711.14 1853
6711.91 1965
6712.68 1913
6713.46 1834
6714.23 1778
6715.00 1710
6715.78 1730
6716.55 1885
6717.32 1753
6718.10 1682
6718.87 1707
6719.64 1746
6720.42 1757
6721.19 1616
6721.96 1680
6722.74 1757
6723.51 1733
6724.28 1620
6725.06 1558
6725.83 1602
6726.61 1794
6727.38 1648
6728.15 1580
6728.93 1791
6729.70 1703
6730.48 1706
6731.25 1767
6732.02 1749
6732.80 1752
6733.57 1742
6734.35 1754
6735.12 1841
6735.90 1807
6736.67 1764
6737.45 1825
6738.22 1884
6738.99 1742
6739.77 1669
6740.54 1808
6741.32 1771
6742.09 1767
6742.87 1801
6743.64 1882
6744.42 1797
6745.19 1785
6745.97 1806
6746.74 1750
6747.52 1781
6748.29 1855
6749.07 1866
6749.84 1913
6750.62 1875
6751.40 1995
6752.17 2075
6752.95 2138
6753.72 2280
6754.50 2377
6755.27 2435
6756.05 2512
6756.82 2330
6757.60 2092
6758.38 1873
6759.15 1936
6759.93 1872
6760.70 1817
6761.48 1819
6762.25 1644
6763.03 1570
6763.81 1697
6764.58 1698
6765.36 1631
6766.14 1713
6766.91 1622
6767.69 1549
6768.46 1519
6769.24 1579
6770.02 1678
6770.79 1754
6771.57 1695
6772.35 1800
6773.12 1710
6773.90 1646
6774.68 1671
6775.45 1703
6776.23 1686
6777.01 1607
6777.78 1571
6778.56 1511
6779.34 1664
6780.11 1716
6780.89 1568
6781.67 1476
6782.45 1644
6783.22 1592
6784.00 1482
6784.78 1606
6785.56 1559
6786.33 1578
6787.11 1592
6787.89 1569
6788.66 1469
6789.44 1487
6790.22 1576
6791.00 1546
6791.78 1368
6792.55 1471
6793.33 1526
6794.11 1463
6794.89 1382
6795.66 1394
6796.44 1442
6797.22 1501
6798.00 1480
6798.78 1608
6799.55 1408
6800.33 1536
6801.11 1482
6801.89 1470
6802.67 1548
6803.45 1586
6804.22 1543
6805.00 1596
6805.78 1620
6806.56 1685
6807.34 1566
6808.12 1789
6808.90 1792
6809.67 1577
6810.45 1577
6811.23 1748
6812.01 1602
6812.79 1463
6813.57 1634
6814.35 1536
6815.13 1514
6815.91 1539
6816.68 1501
6817.46 1424
6818.24 1440
6819.02 1387
6819.80 1471
6820.58 1555
6821.36 1574
6822.14 1636
6822.92 1591
6823.70 1559
6824.48 1695
6825.26 1518
6826.04 1532
6826.82 1503
6827.60 1622
6828.38 1546
6829.16 1544
6829.94 1584
6830.72 1593
6831.50 1596
6832.28 1431
6833.06 1473
6833.84 1486
6834.62 1492
6835.40 1584
6836.18 1552
6836.96 1507
6837.74 1473
6838.52 1494
6839.30 1414
6840.08 1394
6840.86 1424
6841.64 1462
6842.42 1446
6843.20 1460
6843.98 1506
6844.76 1315
6845.54 1472
6846.32 1500
6847.10 1478
6847.89 1597
6848.67 1713
6849.45 1868
6850.23 1928
6851.01 2178
6851.79 2510
6852.57 2860
6853.35 2997
6854.13 3147
6854.92 3115
6855.70 3000
6856.48 2864
6857.26 2663
6858.04 2280
6858.82 2061
6859.60 1856
6860.39 1755
6861.17 1609
6861.95 1473
6862.73 1630
6863.51 1563
6864.29 1559
6865.08 1644
6865.86 1644
6866.64 1560
6867.42 1676
6868.20 1683
6868.99 1576
6869.77 1665
6870.55 1621
6871.33 1719
6872.12 1692
6872.90 1681
6873.68 1664
6874.46 1663
6875.24 1614
6876.03 1626
6876.81 1593
6877.59 1602
6878.38 1560
6879.16 1529
6879.94 1618
6880.72 1700
6881.51 1652
6882.29 1741
6883.07 1823
6883.85 1795
6884.64 1793
6885.42 1855
6886.20 1850
6886.99 1961
6887.77 1997
6888.55 2068
6889.34 2240
6890.12 2370
6890.90 2308
6891.69 2220
6892.47 2271
6893.25 2183
6894.04 2123
6894.82 1917
6895.60 1853
6896.39 1963
6897.17 1891
6897.96 1883
6898.74 2000
6899.52 2072
6900.31 2023
6901.09 1894
6901.88 2065
6902.66 2181
6903.44 2123
6904.23 2245
6905.01 2269
6905.80 2374
6906.58 2382
6907.36 2239
6908.15 2114
6908.93 1900
6909.72 1942
6910.50 1865
6911.29 1885
6912.07 1889
6912.86 1971
6913.64 1870
6914.42 1738
6915.21 1770
6915.99 1793
6916.78 1782
6917.56 1824
6918.35 1839
6919.13 1812
6919.92 1962
6920.70 1890
6921.49 1704
6922.27 1805
6923.06 1756
6923.84 1739
6924.63 1814
6925.42 1777
6926.20 1734
6926.99 1670
6927.77 1799
6928.56 1780
6929.34 1698
6930.13 1702
6930.91 1753
6931.70 1747
6932.48 1867
6933.27 1863
6934.06 1890
6934.84 1946
6935.63 2037
6936.41 1994
6937.20 1879
6937.99 1886
6938.77 1854
6939.56 1835
6940.34 1891
6941.13 1813
6941.92 1903
6942.70 1910
6943.49 2024
6944.28 2004
6945.06 2103
6945.85 2198
6946.64 2121
6947.42 2262
6948.21 2136
6949.00 2383
6949.78 2513
6950.57 2446
6951.36 2485
6952.14 2428
6952.93 2382
6953.72 2241
6954.50 2213
6955.29 2314
6956.08 2219
6956.86 2256
6957.65 2191
6958.44 2313
6959.23 2373
6960.01 2389
6960.80 2287
6961.59 2338
6962.38 2403
6963.16 2526
6963.95 2433
6964.74 2362
6965.53 2393
6966.31 2409
6967.10 2221
6967.89 2418
6968.68 2523
6969.46 2615
6970.25 2607
6971.04 2508
6971.83 2645
6972.62 2781
6973.40 2622
6974.19 2724
6974.98 2814
6975.77 2827
6976.56 2745
6977.34 2718
6978.13 2872
6978.92 2852
6979.71 2925
6980.50 2869
6981.29 3034
6982.08 3225
6982.86 3491
6983.65 3729
6984.44 4062
6985.23 4537
6986.02 5243
6986.81 5936
6987.60 6961
6988.39 7319
6989.17 7274
6989.96 6886
6990.75 6617
6991.54 5964
6992.33 5544
6993.12 5044
6993.91 4486
6994.70 4174
6995.49 4013
6996.28 3689
6997.07 3747
6997.86 4081
6998.64 4240
6999.43 4723
7000.22 5405
7001.01 6469
7001.80 6954
7002.59 7339
7003.38 7448
7004.17 7273
7004.96 6808
7005.75 6238
7006.54 5312
7007.33 4658
7008.12 4034
7008.91 3543
7009.70 3107
7010.49 2712
7011.28 2574
7012.07 2429
7012.86 2195
7013.65 2253
7014.44 2409
7015.23 2302
7016.02 2314
7016.81 2288
7017.61 2416
7018.40 2378
7019.19 2326
7019.98 2197
7020.77 2228
7021.56 2256
7022.35 2223
7023.14 2200
7023.93 2037
7024.72 2132
7025.51 2209
7026.30 2232
7027.10 2087
7027.89 2128
7028.68 2166
7029.47 2145
7030.26 2304
7031.05 2263
7031.84 2210
7032.63 2176
7033.43 2120
7034.22 2170
7035.01 2083
7035.80 2075
7036.59 2157
7037.38 2209
7038.18 2128
7038.97 2166
7039.76 2244
7040.55 2319
7041.34 2449
7042.13 2486
7042.93 2441
7043.72 2408
7044.51 2416
7045.30 2443
7046.09 2307
7046.89 2361
7047.68 2442
7048.47 2448
7049.26 2402
7050.06 2518
7050.85 2792
7051.64 2945
7052.43 3232
7053.23 3199
7054.02 2981
7054.81 2893
7055.60 2791
7056.40 2620
7057.19 2529
7057.98 2421
7058.77 2223
7059.57 2188
7060.36 2146
7061.15 2063
7061.95 2079
7062.74 2020
7063.53 2088
7064.33 2193
7065.12 2203
7065.91 2089
7066.71 2097
7067.50 2032
7068.29 1967
7069.09 2053
7069.88 2123
7070.67 2147
7071.47 2105
7072.26 2091
7073.05 2082
7073.85 2029
7074.64 2173
7075.44 2160
7076.23 1926
7077.02 1933
7077.82 1916
7078.61 1854
7079.41 1881
7080.20 1850
7080.99 1860
7081.79 1903
7082.58 1794
7083.38 1969
7084.17 1954
7084.96 1922
7085.76 1840
7086.55 1730
7087.35 1848
7088.14 2037
7088.94 2104
7089.73 2078
7090.53 2137
7091.32 2079
7092.12 2124
7092.91 2009
7093.71 1893
7094.50 1959
7095.29 1832
7096.09 1728
7096.88 1659
7097.68 1649
7098.48 1502
7099.27 1470
7100.07 1551
7100.86 1485
7101.66 1543
7102.45 1464
7103.25 1483
7104.04 1515
7104.84 1423
7105.63 1414
7106.43 1464
7107.22 1445
7108.02 1427
7108.82 1472
7109.61 1469
7110.41 1472
7111.20 1495
7112.00 1334
7112.79 1378
7113.59 1411
7114.39 1486
7115.18 1414
7115.98 1371
7116.77 1394
7117.57 1447
7118.37 1448
7119.16 1437
7119.96 1466
7120.76 1437
7121.55 1455
7122.35 1413
7123.15 1534
7123.94 1489
7124.74 1475
7125.53 1478
7126.33 1421
7127.13 1475
7127.93 1629
7128.72 1460
7129.52 1467
7130.32 1500
7131.11 1464
7131.91 1567
7132.71 1455
7133.50 1386
7134.30 1416
7135.10 1443
7135.90 1447
7136.69 1410
7137.49 1410
7138.29 1302
7139.08 1213
7139.88 1335
7140.68 1353
7141.48 1383
7142.27 1284
7143.07 1459
7143.87 1404
7144.67 1362
7145.46 1378
7146.26 1310
7147.06 1407
7147.86 1300
7148.66 1379
7149.45 1278
7150.25 1283
7151.05 1223
7151.85 1247
7152.65 1264
7153.44 1247
7154.24 1232
7155.04 1251
7155.84 1215
7156.64 1210
7157.44 1241
7158.23 1242
7159.03 1326
7159.83 1096
7160.63 1104
7161.43 1202
7162.23 1287
7163.03 1262
7163.83 1214
7164.62 1258
7165.42 1251
7166.22 1166
7167.02 1175
7167.82 1175
7168.62 1202
7169.42 1117
7170.22 1210
7171.02 1242
7171.82 1208
7172.61 1167
7173.41 1218
7174.21 1234
7175.01 1192
7175.81 1247
7176.61 1141
7177.41 1117
7178.21 1197
7179.01 1163
7179.81 1132
7180.61 1111
7181.41 1124
7182.21 1187
7183.01 1199
7183.81 1212
7184.61 1300
7185.41 1234
7186.21 1254
7187.01 1290
7187.81 1234
7188.61 1146
7189.41 1124
7190.21 1141
7191.01 1107
7191.81 1172
7192.61 1126
7193.41 1103
7194.21 1132
7195.01 1140
7195.81 1066
7196.61 1190
7197.41 1161
7198.21 1034
7199.01 1029
7199.82 1048
7200.62 1064
7201.42 1079
7202.22 1080
7203.02 1046
7203.82 1062
7204.62 1078
7205.42 1014
7206.22 967
7207.02 979
7207.83 1061
7208.63 1041
7209.43 1055
7210.23 1121
7211.03 1022
7211.83 1069
7212.63 1111
7213.44 1022
7214.24 1069
7215.04 1050
7215.84 1022
7216.64 1017
7217.44 1060
7218.25 1043
7219.05 1070
7219.85 1140
7220.65 1108
7221.45 1043
7222.26 1065
7223.06 1099
7223.86 1159
7224.66 1069
7225.46 1068
7226.27 1004
7227.07 1017
7227.87 1044
7228.67 1052
7229.48 1004
7230.28 1026
7231.08 1034
7231.88 1032
7232.69 1007
7233.49 1035
7234.29 921
7235.09 947
7235.90 1030
7236.70 1014
7237.50 1037
7238.30 1068
7239.11 1096
7239.91 993
7240.71 1020
7241.52 888
7242.32 896
7243.12 1029
7243.93 1027
7244.73 1066
7245.53 1075
7246.34 922
7247.14 995
7247.94 952
7248.75 972
7249.55 1050
7250.35 958
7251.16 897
7251.96 1049
7252.76 990
7253.57 970
7254.37 999
7255.18 1066
7255.98 1067
7256.78 1027
7257.59 968
7258.39 973
7259.20 1020
7260.00 988
7260.80 985
7261.61 985
7262.41 948
7263.22 1037
7264.02 956
7264.83 1062
7265.63 1051
7266.43 1027
7267.24 957
7268.04 1021
7268.85 987
7269.65 1063
7270.46 1015
7271.26 955
7272.07 1047
7272.87 1032
7273.68 1108
7274.48 1077
7275.29 1169
7276.09 1106
7276.90 1218
7277.70 1129
7278.51 968
7279.31 1024
7280.12 1074
7280.92 1037
7281.73 1152
7282.53 1157
7283.34 1119
7284.14 1278
7284.95 1423
7285.76 1421
7286.56 1376
7287.37 1524
7288.17 1538
7288.98 1466
7289.78 1369
7290.59 1532
7291.40 1438
7292.20 1213
7293.01 1192
7293.81 1086
7294.62 1033
7295.43 1070
7296.23 1110
7297.04 1090
7297.84 1140
7298.65 1128
7299.46 1110
7300.26 1151
7301.07 1249
7301.88 1124
7302.68 1081
7303.49 1093
7304.30 1144
7305.10 1154
7305.91 1077
7306.72 1141
7307.52 1142
7308.33 1074
7309.14 1117
7309.94 1137
7310.75 1149
7311.56 1129
7312.36 1096
7313.17 1306
7313.98 1330
7314.79 1282
7315.59 1262
7316.40 1327
7317.21 1252
7318.01 1279
7318.82 1464
7319.63 1451
7320.44 1714
7321.24 1799
7322.05 1782
7322.86 1841
7323.67 1748
7324.47 1690
7325.28 1577
7326.09 1505
7326.90 1519
7327.71 1502
7328.51 1307
7329.32 1249
7330.13 1250
7330.94 1311
7331.75 1284
7332.55 1189
7333.36 1205
7334.17 1296
7334.98 1267
7335.79 1271
7336.60 1141
7337.40 1227
7338.21 1275
7339.02 1173
7339.83 1176
7340.64 1286
7341.45 1222
7342.26 1220
7343.06 1157
7343.87 1125
7344.68 1194
7345.49 1111
7346.30 1105
7347.11 1184
7347.92 1213
7348.73 1226
7349.54 1113
7350.34 1096
7351.15 1134
7351.96 1086
7352.77 1186
7353.58 1182
7354.39 1157
7355.20 1105
7356.01 1099
7356.82 1066
7357.63 1159
7358.44 1121
7359.25 1032
7360.06 1044
7360.87 1124
7361.68 1155
7362.49 1165
7363.30 1232
7364.11 1159
7364.92 1206
7365.73 1156
7366.54 1163
7367.35 1263
7368.16 1079
7368.97 1124
7369.78 1124
7370.59 1209
7371.40 1287
7372.21 1170
7373.02 1116
7373.83 1239
7374.64 1215
7375.45 1257
7376.26 1224
7377.07 1133
7377.88 1288
7378.69 1192
7379.50 1271
7380.31 1214
7381.12 1235
7381.94 1320
7382.75 1346
7383.56 1404
7384.37 1393
7385.18 1296
7385.99 1352
7386.80 1333
7387.61 1356
7388.42 1402
7389.23 1353
7390.05 1378
7390.86 1485
7391.67 1440
7392.48 1483
7393.29 1585
7394.10 1583
7394.92 1443
7395.73 1466
7396.54 1500
7397.35 1604
7398.16 1861
7398.97 2071
7399.79 2269
7400.60 2552
7401.41 2805
7402.22 2922
7403.03 3256
7403.85 3070
7404.66 2990
7405.47 2693
7406.28 2422
7407.09 2220
7407.91 2238
7408.72 2139
7409.53 1930
7410.34 1712
7411.16 1661
7411.97 1666
7412.78 1664
7413.59 1731
7414.41 1686
7415.22 1749
7416.03 1632
7416.84 1584
7417.66 1567
7418.47 1653
7419.28 1647
7420.10 1576
7420.91 1532
7421.72 1532
7422.54 1499
7423.35 1436
7424.16 1423
7424.97 1441
7425.79 1349
7426.60 1431
7427.41 1370
7428.23 1438
7429.04 1507
7429.86 1541
7430.67 1481
7431.48 1530
7432.30 1621
7433.11 1482
7433.92 1476
7434.74 1569
7435.55 1538
7436.36 1562
7437.18 1649
7437.99 1617
7438.81 1579
7439.62 1599
7440.43 1613
7441.25 1608
7442.06 1619
7442.88 1707
7443.69 1689
7444.51 1732
7445.32 1839
7446.13 1818
7446.95 2124
7447.76 2377
7448.58 2795
7449.39 3150
7450.21 3298
7451.02 3404
7451.84 3280
7452.65 3130
7453.47 2961
7454.28 2653
7455.10 2391
7455.91 2302
7456.73 2135
7457.54 1954
7458.36 1888
7459.17 1786
7459.99 1692
7460.80 1737
7461.62 1747
7462.43 1712
7463.25 1657
7464.06 1716
7464.88 1796
7465.69 1825
7466.51 1756
7467.32 1866
7468.14 1956
7468.96 2088
7469.77 2208
7470.59 2221
7471.40 2265
7472.22 2207
7473.03 2441
7473.85 2355
7474.67 2303
7475.48 2182
7476.30 2261
7477.11 2188
7477.93 2058
7478.75 2049
7479.56 1986
7480.38 1703
7481.20 1676
7482.01 1510
7482.83 1477
7483.65 1497
7484.46 1463
7485.28 1402
7486.09 1496
7486.91 1443
7487.73 1372
7488.54 1512
7489.36 1381
7490.18 1433
7491.00 1449
7491.81 1360
7492.63 1335
7493.45 1416
7494.26 1337
7495.08 1305
7495.90 1291
7496.71 1298
7497.53 1349
7498.35 1351
7499.17 1315
7499.98 1444
7500.80 1383
7501.62 1386
7502.44 1418
7503.25 1342
7504.07 1419
7504.89 1463
7505.71 1433
7506.52 1507
7507.34 1502
7508.16 1516
7508.98 1374
7509.80 1325
7510.61 1414
7511.43 1429
7512.25 1404
7513.07 1418
7513.89 1473
7514.70 1448
7515.52 1372
7516.34 1385
7517.16 1490
7517.98 1425
7518.79 1437
7519.61 1467
7520.43 1365
7521.25 1344
7522.07 1467
7522.89 1495
7523.71 1452
7524.52 1522
7525.34 1519
7526.16 1471
7526.98 1521
7527.80 1515
7528.62 1490
7529.44 1472
7530.26 1418
7531.08 1593
7531.89 1580
7532.71 1536
7533.53 1472
7534.35 1728
7535.17 1667
7535.99 1639
7536.81 1590
7537.63 1530
7538.45 1579
7539.27 1660
7540.09 1588
7540.91 1654
7541.73 1694
7542.55 1899
7543.37 1877
7544.19 2099
7545.01 2289
7545.83 2411
7546.65 2547
7547.47 2597
7548.29 2604
7549.11 2546
7549.93 2465
7550.75 2250
7551.57 1988
7552.39 1918
7553.21 1845
7554.03 1522
7554.85 1593
7555.67 1428
7556.49 1461
7557.31 1370
7558.13 1480
7558.95 1387
7559.77 1348
7560.59 1403
7561.41 1415
7562.23 1377
7563.05 1361
7563.87 1327
7564.69 1424
7565.52 1420
7566.34 1379
7567.16 1401
7567.98 1410
7568.80 1391
7569.62 1350
7570.44 1521
7571.26 1541
7572.08 1462
7572.91 1501
7573.73 1605
7574.55 1576
7575.37 1493
7576.19 1546
7577.01 1486
7577.83 1424
7578.66 1415
7579.48 1316
7580.30 1361
7581.12 1314
7581.94 1280
7582.77 1304
7583.59 1228
7584.41 1291
7585.23 1356
7586.05 1436
7586.88 1347
7587.70 1475
7588.52 1377
7589.34 1379
7590.16 1527
7590.99 1476
7591.81 1321
7592.63 1358
7593.45 1351
7594.28 1245
7595.10 1378
7595.92 1354
7596.74 1425
7597.57 1327
7598.39 1420
7599.21 1358
7600.03 1235
7600.86 1388
7601.68 1392
7602.50 1421
7603.33 1464
7604.15 1537
7604.97 1670
7605.80 1646
7606.62 1703
7607.44 1722
7608.26 1697
7609.09 1728
7609.91 1736
7610.73 1759
7611.56 1709
7612.38 1605
7613.21 1549
7614.03 1449
7614.85 1482
7615.68 1464
7616.50 1448
7617.32 1514
7618.15 1597
7618.97 1531
7619.80 1592
7620.62 1534
7621.44 1601
7622.27 1491
7623.09 1621
7623.92 1545
7624.74 1464
7625.56 1563
7626.39 1503
7627.21 1418
7628.04 1488
7628.86 1472
7629.68 1411
7630.51 1498
7631.33 1608
7632.16 1655
7632.98 1762
7633.81 1790
7634.63 1999
7635.46 1903
7636.28 1850
7637.11 1752
7637.93 1633
7638.76 1480
7639.58 1508
7640.41 1287
7641.23 1262
7642.06 1315
7642.88 1234
7643.71 1168
7644.53 1097
7645.36 1176
7646.18 1151
7647.01 1112
7647.83 1235
7648.66 1163
7649.48 1125
7650.31 1123
7651.14 977
7651.96 1024
7652.79 1065
7653.61 1140
7654.44 1147
7655.26 1107
7656.09 977
7656.92 1006
7657.74 1035
7658.57 970
7659.39 1084
7660.22 977
7661.05 974
7661.87 997
7662.70 973
7663.52 989
7664.35 1006
7665.18 999
7666.00 972
7666.83 1032
7667.66 1037
7668.48 1040
7669.31 946
7670.14 917
7670.96 989
7671.79 1066
7672.62 1079
7673.44 1008
7674.27 1031
7675.10 1069
7675.92 1037
7676.75 1022
7677.58 947
7678.40 983
7679.23 908
7680.06 899
7680.89 1013
7681.71 1027
7682.54 1087
7683.37 1059
7684.19 978
7685.02 958
7685.85 997
7686.68 935
7687.50 945
7688.33 973
7689.16 970
7689.99 1001
7690.81 1016
7691.64 976
7692.47 994
7693.30 972
7694.13 1017
7694.95 919
7695.78 963
7696.61 971
7697.44 1004
7698.27 961
7699.09 1059
7699.92 1030
7700.75 1074
7701.58 1070
7702.41 1141
7703.24 1064
7704.06 1164
7704.89 1121
7705.72 1055
7706.55 1070
7707.38 960
7708.21 969
7709.04 996
7709.86 956
7710.69 943
7711.52 974
7712.35 1037
7713.18 1027
7714.01 972
7714.84 1090
7715.67 997
7716.50 1085
7717.32 992
7718.15 987
7718.98 912
7719.81 912
7720.64 947
7721.47 993
7722.30 910
7723.13 869
7723.96 916
7724.79 929
7725.62 883
7726.45 935
7727.28 968
7728.11 954
7728.94 958
7729.77 923
7730.60 959
7731.43 949
7732.26 925
7733.09 925
7733.92 894
7734.75 933
7735.58 940
7736.41 1007
7737.24 998
7738.07 996
7738.90 1001
7739.73 951
7740.56 889
7741.39 903
7742.22 929
7743.05 907
7743.88 961
7744.71 1017
7745.54 904
7746.37 1028
7747.20 1194
7748.03 1312
7748.87 1437
7749.70 1539
7750.53 1679
7751.36 1695
7752.19 1615
7753.02 1445
7753.85 1526
7754.68 1361
7755.51 1252
7756.34 1200
7757.18 1096
7758.01 992
7758.84 1017
7759.67 1024
7760.50 1034
7761.33 1060
7762.16 896
7763.00 934
7763.83 1001
7764.66 989
7765.49 987
7766.32 925
7767.16 968
7767.99 962
7768.82 884
7769.65 927
7770.48 856
7771.31 881
7772.15 932
7772.98 923
7773.81 852
7774.64 868
7775.48 864
7776.31 882
7777.14 852
7777.97 909
7778.81 891
7779.64 892
7780.47 882
7781.30 832
7782.14 878
7782.97 870
7783.80 830
7784.63 876
7785.47 937
7786.30 917
7787.13 913
7787.97 902
7788.80 879
7789.63 935
7790.46 956
7791.30 962
7792.13 976
7792.96 967
7793.80 937
7794.63 971
7795.46 841
7796.30 909
7797.13 870
7797.96 882
7798.80 929
7799.63 914
7800.46 970
7801.30 963
7802.13 884
7802.97 967
7803.80 984
7804.63 876
7805.47 949
7806.30 997
7807.13 1031
7807.97 1017
7808.80 1025
7809.64 987
7810.47 993
7811.31 966
7812.14 1018
7812.97 1001
7813.81 991
7814.64 970
7815.48 1066
7816.31 1050
7817.15 1056
7817.98 1049
7818.82 1133
7819.65 1078
7820.48 1191
7821.32 1152
7822.15 1154
7822.99 1106
7823.82 1073
7824.66 1107
7825.49 1091
7826.33 1013
7827.16 1195
7828.00 1171
7828.83 1183
7829.67 1168
7830.50 1130
7831.34 1023
7832.17 1041
7833.01 1071
7833.85 1049
7834.68 1083
7835.52 1081
7836.35 1141
7837.19 1144
7838.02 1216
7838.86 1175
7839.69 1098
7840.53 1161
7841.37 1176
7842.20 1141
7843.04 1072
7843.87 1160
7844.71 1149
7845.55 1142
7846.38 1091
7847.22 1085
7848.05 1004
7848.89 1041
7849.73 1046
7850.56 1010
7851.40 1003
7852.24 988
7853.07 1003
7853.91 1013
7854.74 1043
7855.58 1046
7856.42 1049
7857.25 1045
7858.09 1073
7858.93 1074
7859.76 1147
7860.60 1243
7861.44 1218
7862.28 1188
7863.11 1252
7863.95 1182
7864.79 1191
7865.62 1132
7866.46 1052
7867.30 1042
7868.14 999
7868.97 1009
7869.81 1068
7870.65 1159
7871.48 1119
7872.32 1028
7873.16 1056
7874.00 1148
7874.83 1213
7875.67 1212
7876.51 1115
7877.35 1214
7878.19 1276
7879.02 1253
7879.86 1363
7880.70 1299
7881.54 1265
7882.37 1399
7883.21 1281
7884.05 1197
7884.89 1160
7885.73 1089
7886.57 1053
7887.40 1127
7888.24 1208
7889.08 1143
7889.92 1113
7890.76 1128
7891.60 1185
7892.43 1174
7893.27 1185
7894.11 1249
7894.95 1337
7895.79 1116
7896.63 1184
7897.47 1262
7898.30 1184
7899.14 1191
7899.98 1113
7900.82 1135
7901.66 1187
7902.50 1217
7903.34 1222
7904.18 1131
7905.02 1181
7905.86 1247
7906.70 1201
7907.54 1179
7908.37 1196
7909.21 1164
7910.05 1166
7910.89 1122
7911.73 1108
7912.57 1202
7913.41 1160
7914.25 1181
7915.09 1258
7915.93 1372
7916.77 1349
7917.61 1417
7918.45 1731
7919.29 1720
7920.13 1859
7920.97 1938
7921.81 1916
7922.65 1862
7923.49 1718
7924.33 1630
7925.17 1496
7926.01 1392
7926.85 1262
7927.69 1292
7928.53 1189
7929.37 1062
7930.21 1030
7931.05 1072
7931.90 1066
7932.74 971
7933.58 1039
7934.42 1094
7935.26 1019
7936.10 970
7936.94 999
7937.78 954
7938.62 993
7939.46 980
7940.30 1065
7941.14 1006
7941.99 1051
7942.83 1058
7943.67 1045
7944.51 983
7945.35 1114
7946.19 1062
7947.03 1139
7947.88 1045
7948.72 1129
7949.56 1189
7950.40 1159
7951.24 1034
7952.08 1059
7952.93 1101
7953.77 1027
7954.61 1047
7955.45 1026
7956.29 1112
7957.13 1107
7957.98 1098
7958.82 1148
7959.66 1129
7960.50 1040
7961.35 1098
7962.19 1133
7963.03 1253
7963.87 1153
7964.71 1088
7965.56 1185
7966.40 1135
7967.24 1125
7968.08 1129
7968.93 1216
7969.77 1065
7970.61 1165
7971.45 1173
7972.30 1196
7973.14 1136
7973.98 1114
7974.83 1060
7975.67 1090
7976.51 1093
7977.36 1118
7978.20 1088
7979.04 1038
7979.88 981
7980.73 1086
7981.57 1233
7982.41 1112
7983.26 1105
7984.10 1118
7984.94 1014
7985.79 1011
7986.63 1028
7987.47 1012
7988.32 1051
7989.16 943
7990.01 974
7990.85 964
7991.69 869
7992.54 913
7993.38 957
7994.23 948
7995.07 873
7995.91 906
7996.76 879
7997.60 965
7998.45 969
7999.29 874
8000.13 932
8000.98 909
8001.82 859
8002.67 908
8003.51 922
8004.36 960
8005.20 870
8006.04 892
8006.89 918
8007.73 817
8008.58 927
8009.42 908
8010.27 871
8011.11 926
8011.96 893
8012.80 893
8013.65 849
8014.49 884
8015.34 824
8016.18 920
8017.03 921
8017.87 849
8018.72 900
8019.56 817
8020.41 827
8021.25 852
8022.10 889
8022.95 813
8023.79 828
8024.64 822
8025.48 847
8026.33 795
8027.17 821
8028.02 827
8028.86 832
8029.71 832
8030.56 827
8031.40 827
8032.25 860
8033.09 777
8033.94 926
8034.79 919
8035.63 927
8036.48 847
8037.32 903
8038.17 932
8039.02 861
8039.86 867
8040.71 882
8041.56 878
8042.40 874
8043.25 889
8044.10 831
8044.94 857
8045.79 784
8046.64 818
8047.48 766
8048.33 746
8049.18 826
8050.02 866
8050.87 848
8051.72 794
8052.56 826
8053.41 814
8054.26 842
8055.11 828
8055.95 869
8056.80 867
8057.65 844
8058.49 845
8059.34 806
8060.19 850
8061.04 774
8061.88 849
8062.73 819
8063.58 825
8064.43 797
8065.27 828
8066.12 849
8066.97 778
8067.82 797
8068.67 792
8069.51 774
8070.36 809
8071.21 760
8072.06 771
8072.91 798
8073.75 820
8074.60 837
8075.45 761
8076.30 861
8077.15 834
8078.00 762
8078.84 786
8079.69 722
8080.54 770
8081.39 789
8082.24 856
8083.09 846
8083.94 739
8084.78 781
8085.63 796
8086.48 766
8087.33 725
8088.18 756
8089.03 688
8089.88 798
8090.73 785
8091.58 731
8092.42 761
8093.27 733
8094.12 816
8094.97 798
8095.82 792
8096.67 764
8097.52 743
8098.37 732
8099.22 778
8100.07 794
8100.92 818
8101.77 819
8102.62 809
8103.47 845
8104.32 856
8105.17 793
8106.02 768
8106.87 744
8107.72 841
8108.57 767
8109.42 734
8110.27 809
8111.12 752
8111.97 725
8112.82 796
8113.67 783
8114.52 760
8115.37 770
8116.22 742
8117.07 693
8117.92 718
8118.77 769
8119.62 847
8120.47 865
8121.32 858
8122.17 865
8123.02 869
8123.87 833
8124.72 903
8125.57 847
8126.43 882
8127.28 798
8128.13 799
8128.98 800
8129.83 729
8130.68 808
8131.53 811
8132.38 819
8133.23 747
8134.09 767
8134.94 967
8135.79 900
8136.64 853
8137.49 814
8138.34 801
8139.19 860
8140.05 837
8140.90 825
8141.75 877
8142.60 857
8143.45 861
8144.30 903
8145.16 877
8146.01 891
8146.86 883
8147.71 900
8148.56 896
8149.42 853
8150.27 873
8151.12 837
8151.97 961
8152.83 964
8153.68 975
8154.53 919
8155.38 1013
8156.24 978
8157.09 1021
8157.94 992
8158.79 1100
8159.65 1157
8160.50 968
8161.35 972
8162.20 935
8163.06 966
8163.91 1122
8164.76 1016
8165.62 919
8166.47 919
8167.32 961
8168.17 1005
8169.03 899
8169.88 890
8170.73 939
8171.59 903
8172.44 864
8173.29 901
8174.15 829
8175.00 899
8175.85 907
8176.71 841
8177.56 775
8178.42 769
8179.27 763
8180.12 832
8180.98 864
8181.83 723
8182.68 795
8183.54 736
8184.39 791
8185.25 761
8186.10 741
8186.95 737
8187.81 768
8188.66 776
8189.52 777
8190.37 753
8191.22 731
8192.08 812
8192.93 755
8193.79 810
8194.64 842
8195.50 836
8196.35 840
8197.21 810
8198.06 808
8198.92 799
8199.77 771
8200.63 813
8201.48 806
8202.33 796
8203.19 780
8204.04 758
8204.90 705
8205.75 752
8206.61 701
8207.47 725
8208.32 631
8209.18 761
8210.03 784
8210.89 763
8211.74 746
8212.60 709
8213.45 791
8214.31 798
8215.16 758
8216.02 786
8216.87 759
8217.73 831
8218.59 838
8219.44 781
8220.30 765
8221.15 767
8222.01 749
8222.87 822
8223.72 798
8224.58 874
8225.43 877
8226.29 860
8227.15 958
8228.00 973
8228.86 885
8229.71 841
8230.57 830
8231.43 762
8232.28 820
8233.14 807
8234.00 782
8234.85 810
8235.71 829
8236.57 780
8237.42 733
8238.28 772
8239.14 752
8239.99 762
8240.85 759
8241.71 808
8242.56 777
8243.42 829
8244.28 753
8245.14 701
8245.99 850
8246.85 806
8247.71 731
8248.56 764
8249.42 768
8250.28 718
8251.14 715
8251.99 758
8252.85 774
8253.71 741
8254.57 715
8255.42 694
8256.28 673
8257.14 719
8258.00 727
8258.86 693
8259.71 639
8260.57 737
8261.43 774
8262.29 700
8263.15 728
8264.00 728
8264.86 717
8265.72 732
8266.58 781
8267.44 823
8268.29 740
8269.15 681
8270.01 727
8270.87 746
8271.73 760
8272.59 744
8273.45 723
8274.30 780
8275.16 751
8276.02 762
8276.88 768
8277.74 730
8278.60 790
8279.46 773
8280.32 708
8281.18 780
8282.03 809
8282.89 885
8283.75 727
8284.61 762
8285.47 801
8286.33 810
8287.19 877
8288.05 800
8288.91 837
8289.77 847
8290.63 747
8291.49 772
8292.35 838
8293.21 786
8294.07 703
8294.93 752
8295.78 821
8296.64 841
8297.50 788
8298.36 784
8299.22 877
8300.08 779
8300.94 790
8301.80 836
8302.66 830
8303.52 849
8304.38 800
8305.25 810
8306.11 876
8306.97 905
8307.83 923
8308.69 893
8309.55 856
8310.41 857
8311.27 822
8312.13 882
8312.99 874
8313.85 804
8314.71 820
8315.57 816
8316.43 782
8317.29 792
8318.15 882
8319.02 946
8319.88 948
8320.74 893
8321.60 966
8322.46 848
8323.32 882
8324.18 808
8325.04 832
8325.90 782
8326.77 802
8327.63 844
8328.49 813
8329.35 844
8330.21 907
8331.07 901
8331.93 808
8332.80 846
8333.66 881
8334.52 841
8335.38 878
8336.24 913
8337.11 789
8337.97 839
8338.83 860
8339.69 819
8340.55 845
8341.42 928
8342.28 906
8343.14 892
8344.00 808
8344.86 894
8345.73 839
8346.59 929
8347.45 939
8348.31 1005
8349.18 918
8350.04 974
8350.90 957
8351.76 886
8352.63 960
8353.49 925
8354.35 907
8355.22 916
8356.08 1003
8356.94 967
8357.80 916
8358.67 986
8359.53 993
8360.39 996
8361.26 963
8362.12 968
8362.98 909
8363.85 861
8364.71 1101
8365.57 1083
8366.44 927
8367.30 891
8368.16 961
8369.03 943
8369.89 984
8370.75 933
8371.62 966
8372.48 998
8373.35 997
8374.21 938
8375.07 967
8375.94 1002
8376.80 1063
8377.67 991
8378.53 934
8379.39 1033
8380.26 1049
8381.12 1074
8381.99 1069
8382.85 1069
8383.71 1081
8384.58 1087
8385.44 1216
8386.31 1254
8387.17 1231
8388.04 1304
8388.90 1138
8389.77 1266
8390.63 1290
8391.50 1191
8392.36 1119
8393.22 1202
8394.09 1189
8394.95 1181
8395.82 1181
8396.68 1225
8397.55 1270
8398.41 1225
8399.28 1133
8400.14 1260
8401.01 1278
8401.88 1326
8402.74 1311
8403.61 1301
8404.47 1340
8405.34 1457
8406.20 1378
8407.07 1426
8407.93 1375
8408.80 1435
8409.66 1377
8410.53 1458
8411.40 1505
8412.26 1496
8413.13 1454
8413.99 1476
8414.86 1562
8415.73 1572
8416.59 1551
8417.46 1522
8418.32 1565
8419.19 1598
8420.06 1501
8420.92 1519
8421.79 1638
8422.65 1589
8423.52 1569
8424.39 1581
8425.25 1659
8426.12 1691
8426.99 1752
8427.85 1686
8428.72 1832
8429.59 1767
8430.45 1801
8431.32 1786
8432.19 1775
8433.05 1858
8433.92 1958
8434.79 1993
8435.65 1978
8436.52 1996
8437.39 2203
8438.26 2085
8439.12 2185
8439.99 2288
8440.86 2424
8441.73 2406
8442.59 2431
8443.46 2615
8444.33 2724
8445.19 2733
8446.06 2852
8446.93 2657
8447.80 2679
8448.67 2678
8449.53 2706
8450.40 2749
8451.27 2633
8452.14 2730
8453.00 2803
8453.87 3130
8454.74 3547
8455.61 4354
8456.48 5583
8457.34 6987
8458.21 8957
8459.08 10028
8459.95 10470
8460.82 10353
8461.69 9562
8462.55 8704
8463.42 7650
8464.29 6198
8465.16 5026
8466.03 4283
8466.90 3627
8467.77 3065
8468.63 2604
8469.50 2359
8470.37 2149
8471.24 2062
8472.11 1909
8472.98 1921
8473.85 1950
8474.72 1809
8475.58 1818
8476.45 1792
8477.32 1796
8478.19 1668
8479.06 1758
8479.93 1654
8480.80 1616
8481.67 1607
8482.54 1522
8483.41 1484
8484.28 1603
8485.15 1716
8486.02 1660
8486.89 1583
8487.76 1676
8488.63 1676
8489.50 1668
8490.37 1574
8491.24 1633
8492.11 1729
8492.98 1670
8493.85 1684
8494.72 1744
8495.59 1745
8496.46 1836
8497.33 1973
8498.20 2080
8499.07 1963
8499.94 1940
8500.81 1877
8501.68 1738
8502.55 1642
8503.42 1521
8504.29 1450
8505.16 1438
8506.03 1458
8506.90 1486
8507.77 1488
8508.64 1482
8509.51 1413
8510.38 1608
8511.25 1500
8512.13 1574
8513.00 1541
8513.87 1610
8514.74 1556
8515.61 1562
8516.48 1505
8517.35 1533
8518.22 1585
8519.09 1625
8519.97 1589
8520.84 1597
8521.71 1735
8522.58 1760
8523.45 1844
8524.32 1699
8525.19 1649
8526.07 1712
8526.94 1740
8527.81 1670
8528.68 1640
8529.55 1678
8530.43 1640
8531.30 1724
8532.17 1712
8533.04 1787
8533.91 1728
8534.79 1707
8535.66 1751
8536.53 1794
8537.40 1937
8538.27 1723
8539.15 1753
8540.02 1759
8540.89 1646
8541.76 1596
8542.64 1551
8543.51 1574
8544.38 1556
8545.25 1530
8546.13 1490
8547.00 1451
8547.87 1302
8548.74 1295
8549.62 1306
8550.49 1326
8551.36 1360
8552.24 1338
8553.11 1419
8553.98 1540
8554.86 1559
8555.73 1581
8556.60 1543
8557.48 1552
8558.35 1694
8559.22 1715
8560.10 1614
8560.97 1500
8561.84 1388
8562.72 1355
8563.59 1373
8564.46 1288
8565.34 1326
8566.21 1321
8567.08 1273
8567.96 1209
8568.83 1198
8569.71 1159
8570.58 1221
8571.45 1193
8572.33 1163
8573.20 1171
8574.08 1217
8574.95 1241
8575.82 1159
8576.70 1073
8577.57 1093
8578.45 1151
8579.32 1066
8580.20 1046
8581.07 1077
8581.94 1110
8582.82 1059
8583.69 1022
8584.57 1119
8585.44 1040
8586.32 1009
8587.19 967
8588.07 1052
8588.94 1088
8589.82 1041
8590.69 1061
8591.57 1080
8592.44 1055
8593.32 1017
8594.19 1027
8595.07 1047
8595.94 1091
8596.82 1048
8597.69 1071
8598.57 1056
8599.44 1045
8600.32 1037
8601.19 1112
8602.07 1188
8602.95 1157
8603.82 1094
8604.70 1138
8605.57 1145
8606.45 1143
8607.32 1111
8608.20 1099
8609.08 1100
8609.95 1134
8610.83 1114
8611.70 1111
8612.58 1222
8613.46 1185
8614.33 1193
8615.21 1250
8616.08 1172
8616.96 1076
8617.84 1123
8618.71 1057
8619.59 1213
8620.47 1073
8621.34 939
8622.22 958
8623.10 1040
8623.97 999
8624.85 1007
8625.73 989
8626.60 1035
8627.48 1048
8628.36 1134
8629.23 1101
8630.11 1130
8630.99 1190
8631.87 1231
8632.74 1267
8633.62 1204
8634.50 1208
8635.37 1192
8636.25 1201
8637.13 1167
8638.01 1079
8638.88 1070
8639.76 1183
8640.64 1242
8641.52 1180
8642.39 1164
8643.27 1222
8644.15 1180
8645.03 1122
8645.90 1188
8646.78 1186
8647.66 1277
8648.54 1235
8649.42 1191
8650.29 1228
8651.17 1350
8652.05 1405
8652.93 1271
8653.81 1332
8654.68 1303
8655.56 1362
8656.44 1345
8657.32 1323
8658.20 1299
8659.08 1323
8659.95 1407
8660.83 1290
8661.71 1356
8662.59 1388
8663.47 1353
8664.35 1299
8665.23 1285
8666.10 1345
8666.98 1383
8667.86 1361
8668.74 1292
8669.62 1393
8670.50 1406
8671.38 1426
8672.26 1447
8673.14 1539
8674.02 1619
8674.90 1634
8675.77 1750
8676.65 1937
8677.53 1957
8678.41 1883
8679.29 1877
8680.17 1830
8681.05 1800
8681.93 1822
8682.81 1747
8683.69 1704
8684.57 1618
8685.45 1629
8686.33 1581
8687.21 1594
8688.09 1643
8688.97 1720
8689.85 1786
8690.73 1863
8691.61 2097
8692.49 2522
8693.37 3051
8694.25 3343
8695.13 3736
8696.01 4013
8696.89 4055
8697.77 3895
8698.65 3612
8699.53 3193
8700.41 2699
8701.29 2333
8702.17 1999
8703.05 1738
8703.94 1653
8704.82 1596
8705.70 1487
8706.58 1407
8707.46 1374
8708.34 1329
8709.22 1294
8710.10 1229
8710.98 1166
8711.86 1120
8712.75 1257
8713.63 1251
8714.51 1168
8715.39 1205
8716.27 1092
8717.15 1216
8718.03 1192
8718.91 1190
8719.80 1155
8720.68 1039
8721.56 1133
8722.44 1160
8723.32 1145
8724.20 1172
8725.09 1207
8725.97 1220
8726.85 1221
8727.73 1190
8728.61 1220
8729.50 1169
8730.38 1214
8731.26 1263
8732.14 1209
8733.02 1206
8733.91 1228
8734.79 1261
8735.67 1292
8736.55 1187
8737.44 1132
8738.32 1276
8739.20 1169
8740.08 1183
8740.97 1174
8741.85 1161
8742.73 1177
8743.61 1167
8744.50 1255
8745.38 1197
8746.26 1203
8747.15 1121
8748.03 1162
8748.91 1195
8749.79 1282
8750.68 1258
8751.56 1219
8752.44 1296
8753.33 1272
8754.21 1318
8755.09 1314
8755.98 1325
8756.86 1400
8757.74 1449
8758.63 1528
8759.51 1499
8760.39 1496
8761.28 1524
8762.16 1583
8763.05 1659
8763.93 1605
8764.81 1643
8765.70 1581
8766.58 1455
8767.46 1426
8768.35 1416
8769.23 1398
8770.12 1522
8771.00 1452
8771.89 1366
8772.77 1425
8773.65 1546
8774.54 1566
8775.42 1477
8776.31 1447
8777.19 1407
8778.08 1541
8778.96 1530
8779.84 1454
8780.73 1401
8781.61 1484
8782.50 1520
8783.38 1417
8784.27 1478
8785.15 1525
8786.04 1441
8786.92 1377
8787.81 1460
8788.69 1451
8789.58 1480
8790.46 1506
8791.35 1560
8792.23 1812
8793.12 1889
8794.00 2134
8794.89 2394
8795.77 2408
8796.66 2352
8797.55 2117
8798.43 1991
8799.32 1852
8800.20 1743
8801.09 1715
8801.97 1605
8802.86 1440
8803.74 1445
8804.63 1351
8805.52 1343
8806.40 1329
8807.29 1286
8808.17 1308
8809.06 1427
8809.95 1481
8810.83 1379
8811.72 1429
8812.60 1389
8813.49 1324
8814.38 1330
8815.26 1271
8816.15 1305
8817.04 1233
8817.92 1212
8818.81 1191
8819.70 1164
8820.58 1059
8821.47 1082
8822.36 1122
8823.24 1132
8824.13 1126
8825.02 1100
8825.90 1130
8826.79 1045
8827.68 1067
8828.56 1148
8829.45 1059
8830.34 1098
8831.23 1110
8832.11 1016
8833.00 1049
8833.89 1130
8834.77 1077
8835.66 1017
8836.55 1010
8837.44 1074
8838.32 1144
8839.21 1041
8840.10 973
8840.99 1004
8841.88 979
8842.76 964
8843.65 990
8844.54 986
8845.43 1015
8846.31 1001
8847.20 917
8848.09 982
8848.98 1022
8849.87 960
8850.75 1018
8851.64 946
8852.53 963
8853.42 893
8854.31 943
8855.20 952
8856.08 893
8856.97 906
8857.86 943
8858.75 887
8859.64 940
8860.53 840
8861.42 902
8862.30 908
8863.19 935
8864.08 904
8864.97 931
8865.86 965
8866.75 894
8867.64 854
8868.53 871
8869.42 833
8870.30 843
8871.19 846
8872.08 856
8872.97 874
8873.86 890
8874.75 863
8875.64 843
8876.53 862
8877.42 825
8878.31 805
8879.20 793
8880.09 732
8880.98 844
8881.87 832
8882.76 748
8883.65 732
8884.54 793
8885.43 830
8886.32 855
8887.21 785
8888.10 799
8888.99 740
8889.88 768
8890.77 737
8891.66 721
8892.55 758
8893.44 790
8894.33 747
8895.22 705
8896.11 764
8897.00 731
8897.89 759
8898.78 712
8899.67 724
8900.56 729
8901.45 704
8902.34 764
8903.23 731
8904.12 747
8905.02 757
8905.91 717
8906.80 709
8907.69 690
8908.58 681
8909.47 676
8910.36 664
8911.25 673
8912.14 804
8913.04 797
8913.93 743
8914.82 687
8915.71 720
8916.60 716
8917.49 712
8918.38 806
8919.28 803
8920.17 739
8921.06 680
8921.95 719
8922.84 755
8923.73 679
8924.63 680
8925.52 624
8926.41 679
8927.30 694
8928.19 692
8929.09 671
8929.98 669
8930.87 622
8931.76 717
8932.65 700
8933.55 668
8934.44 710
8935.33 622
8936.22 655
8937.12 614
8938.01 679
8938.90 717
8939.79 680
8940.69 669
8941.58 632
8942.47 636
8943.37 670
8944.26 660
8945.15 605
8946.04 643
8946.94 710
8947.83 676
8948.72 689
8949.62 621
8950.51 585
8951.40 686
8952.30 651
8953.19 619
8954.08 595
8954.98 589
8955.87 584
8956.76 574
8957.66 654
8958.55 670
8959.44 595
8960.34 617
8961.23 580
8962.12 586
8963.02 652
8963.91 580
8964.81 641
8965.70 586
8966.59 657
8967.49 707
8968.38 670
8969.28 650
8970.17 676
8971.06 663
8971.96 645
8972.85 641
8973.75 620
8974.64 631
8975.54 652
8976.43 628
8977.32 578
8978.22 599
8979.11 580
8980.01 636
8980.90 565
8981.80 580
8982.69 603
8983.59 582
8984.48 578
8985.38 617
8986.27 605
8987.17 534
8988.06 591
8988.96 549
8989.85 522
8990.75 586
8991.64 571
8992.54 549
8993.43 575
8994.33 645
8995.22 668
8996.12 622
8997.01 586
8997.91 601
8998.81 665
8999.70 576
9000.60 595
9001.49 604
9002.39 553
9003.28 545
9004.18 550
9005.08 563
9005.97 598
9006.87 528
9007.76 542
9008.66 587
9009.56 525
9010.45 609
9011.35 574
9012.24 542
9013.14 544
9014.04 589
9014.93 589
9015.83 493
9016.73 527
9017.62 566
9018.52 496
9019.42 499
9020.31 562
9021.21 604
9022.11 535
9023.00 547
9023.90 576
9024.80 619
9025.69 560
9026.59 485
9027.49 567
9028.38 576
9029.28 515
9030.18 538
9031.08 580
9031.97 576
9032.87 540
9033.77 524
9034.66 536
9035.56 569
9036.46 544
9037.36 503
9038.25 456
9039.15 530
9040.05 559
9040.95 620
9041.85 560
9042.74 536
9043.64 578
9044.54 539
9045.44 516
9046.33 456
9047.23 516
9048.13 569
9049.03 508
9049.93 522
9050.82 531
9051.72 523
9052.62 545
9053.52 516
9054.42 509
9055.32 518
9056.21 525
9057.11 582
9058.01 599
9058.91 602
9059.81 541
9060.71 590
9061.61 553
9062.50 571
9063.40 560
9064.30 568
9065.20 533
9066.10 574
9067.00 558
9067.90 518
9068.80 518
9069.70 591
9070.60 553
9071.49 525
9072.39 541
9073.29 481
9074.19 589
9075.09 601
9075.99 603
9076.89 527
9077.79 619
9078.69 575
9079.59 531
9080.49 525
9081.39 537
9082.29 596
9083.19 604
9084.09 591
9084.99 627
9085.89 656
9086.79 565
9087.69 586
9088.59 552
9089.49 563
9090.39 546
9091.29 555
9092.19 557
9093.09 593
9093.99 596
9094.89 597
9095.79 595
9096.69 547
9097.59 583
9098.49 516
9099.39 525
9100.29 606
9101.19 584
9102.09 552
9102.99 540
9103.90 549
9104.80 539
9105.70 498
9106.60 546
9107.50 560
9108.40 575
9109.30 562
9110.20 552
9111.10 580
9112.00 573
9112.91 616
9113.81 572
9114.71 579
9115.61 521
9116.51 534
9117.41 535
9118.31 550
9119.22 564
9120.12 541
9121.02 491
9121.92 486
9122.82 477
9123.72 524
9124.63 520
9125.53 519
9126.43 473
9127.33 520
9128.23 508
9129.14 549
9130.04 512
9130.94 473
9131.84 496
9132.74 566
9133.65 561
9134.55 552
9135.45 560
9136.35 489
9137.26 518
9138.16 531
9139.06 558
9139.96 545
9140.87 491
9141.77 494
9142.67 523
9143.57 524
9144.48 484
9145.38 514
9146.28 564
9147.19 560
9148.09 581
9148.99 536
9149.90 546
9150.80 559
9151.70 521
9152.60 541
9153.51 534
9154.41 510
9155.31 572
9156.22 547
9157.12 559
9158.02 557
9158.93 513
9159.83 551
9160.74 570
9161.64 535
9162.54 577
9163.45 515
9164.35 482
9165.25 570
9166.16 548
9167.06 505
9167.97 534
9168.87 528
9169.77 507
9170.68 528
9171.58 510
9172.49 526
9173.39 512
9174.30 485
9175.20 575
9176.10 571
9177.01 499
9177.91 483
9178.82 526
9179.72 519
9180.63 500
9181.53 540
9182.44 491
9183.34 545
9184.25 588
9185.15 537
9186.05 515
9186.96 602
9187.86 514
9188.77 492
9189.67 537
9190.58 539
9191.48 511
9192.39 579
9193.30 546
9194.20 491
9195.11 516
9196.01 574
9196.92 571
9197.82 549
9198.73 544
9199.63 488
9200.54 515
9201.44 541
9202.35 575
9203.26 557
9204.16 517
9205.07 572
9205.97 592
9206.88 609
9207.78 572
9208.69 579
9209.60 503
9210.50 522
9211.41 570
9212.32 530
9213.22 510
9214.13 504
9215.03 516
9215.94 537
9216.85 573
9217.75 567
9218.66 617
9219.57 673
9220.47 651
9221.38 608
9222.29 621
9223.19 653
9224.10 581
9225.01 587
9225.91 586
9226.82 555
9227.73 554
9228.63 565
9229.54 565
9230.45 461
9231.36 529
9232.26 539
9233.17 568
9234.08 604
9234.98 526
9235.89 549
9236.80 563
9237.71 539
9238.61 511
9239.52 505
9240.43 506
9241.34 502
9242.24 495
9243.15 499
9244.06 528
9244.97 552
9245.87 542
9246.78 568
9247.69 511
9248.60 500
9249.51 555
9250.41 504
9251.32 471
9252.23 499
9253.14 519
9254.05 500
9254.96 486
9255.86 487
9256.77 500
9257.68 573
9258.59 507
9259.50 549
9260.41 520
9261.31 524
9262.22 522
9263.13 481
9264.04 504
9264.95 514
9265.86 494
9266.77 529
9267.68 511
9268.58 471
9269.49 507
9270.40 592
9271.31 547
9272.22 515
9273.13 513
9274.04 569
9274.95 567
9275.86 571
9276.77 591
9277.68 534
9278.59 545
9279.50 559
9280.40 597
9281.31 522
9282.22 556
9283.13 543
9284.04 586
9284.95 551
9285.86 558
9286.77 565
9287.68 554
9288.59 519
9289.50 485
9290.41 533
9291.32 540
9292.23 503
9293.14 499
9294.05 587
9294.96 594
9295.87 550
9296.78 523
9297.69 506
9298.60 534
9299.52 563
9300.43 556
9301.34 651
9302.25 638
9303.16 631
9304.07 572
9304.98 588
9305.89 628
9306.80 658
9307.71 653
9308.62 619
9309.53 629
9310.44 729
9311.36 667
9312.27 703
9313.18 732
9314.09 680
9315.00 639
9315.91 695
9316.82 655
9317.73 728
9318.64 621
9319.56 581
9320.47 606
9321.38 620
9322.29 569
9323.20 513
9324.11 587
9325.03 570
9325.94 570
9326.85 608
9327.76 616
9328.67 576
9329.59 642
9330.50 592
9331.41 603
9332.32 631
9333.23 617
9334.15 617
9335.06 565
9335.97 594
9336.88 641
9337.79 586
9338.71 578
9339.62 610
9340.53 651
9341.44 638
9342.36 644
9343.27 632
9344.18 629
9345.09 652
9346.01 687
9346.92 643
9347.83 627
9348.75 612
9349.66 636
9350.57 562
9351.48 557
9352.40 576
9353.31 546
9354.22 574
9355.14 550
9356.05 630
9356.96 612
9357.88 631
9358.79 633
9359.70 648
9360.62 656
9361.53 608
9362.44 619
9363.36 584
9364.27 555
9365.19 602
9366.10 580
9367.01 571
9367.93 621
9368.84 643
9369.75 580
9370.67 542
9371.58 520
9372.50 558
9373.41 584
9374.32 603
9375.24 591
9376.15 576
9377.07 620
9377.98 590
9378.90 683
9379.81 673
9380.72 633
9381.64 655
9382.55 611
9383.47 622
9384.38 681
9385.30 666
9386.21 602
9387.13 663
9388.04 591
9388.96 590
9389.87 669
9390.79 724
9391.70 740
9392.62 699
9393.53 771
9394.45 793
9395.36 781
9396.28 781
9397.19 774
9398.11 756
9399.02 828
9399.94 764
9400.85 746
9401.77 771
9402.68 732
9403.60 737
9404.52 740
9405.43 764
9406.35 794
9407.26 734
9408.18 714
9409.09 655
9410.01 606
9410.93 665
9411.84 661
9412.76 593
9413.67 659
9414.59 658
9415.51 675
9416.42 660
9417.34 652
9418.26 667
9419.17 602
9420.09 602
9421.00 700
9421.92 606
9422.84 615
9423.75 707
9424.67 698
9425.59 661
9426.50 619
9427.42 617
9428.34 683
9429.25 675
9430.17 698
9431.09 668
9432.00 585
9432.92 618
9433.84 689
9434.76 631
9435.67 620
9436.59 660
9437.51 653
9438.42 724
9439.34 686
9440.26 741
9441.18 755
9442.09 742
9443.01 725
9443.93 733
9444.85 645
9445.76 607
9446.68 662
9447.60 704
9448.52 760
9449.43 696
9450.35 705
9451.27 731
9452.19 701
9453.11 758
9454.02 735
9454.94 857
9455.86 926
9456.78 921
9457.70 941
9458.62 949
9459.53 941
9460.45 907
9461.37 849
9462.29 774
9463.21 740
9464.13 672
9465.04 748
9465.96 747
9466.88 678
9467.80 671
9468.72 644
9469.64 715
9470.56 709
9471.48 651
9472.39 666
9473.31 725
9474.23 741
9475.15 650
9476.07 659
9476.99 664
9477.91 676
9478.83 670
9479.75 661
9480.67 645
9481.59 736
9482.51 766
9483.42 704
9484.34 701
9485.26 791
9486.18 712
9487.10 766
9488.02 787
9488.94 770
9489.86 712
9490.78 759
9491.70 736
9492.62 756
9493.54 734
9494.46 688
9495.38 715
9496.30 664
9497.22 666
9498.14 697
9499.06 681
9499.98 698
9500.90 683
9501.82 695
9502.74 622
9503.66 672
9504.58 671
9505.50 700
9506.43 720
9507.35 698
9508.27 694
9509.19 699
9510.11 693
9511.03 672
9511.95 673
9512.87 682
9513.79 664
9514.71 638
9515.63 670
9516.55 703
9517.48 826
9518.40 792
9519.32 713
9520.24 739
9521.16 726
9522.08 751
9523.00 805
9523.92 852
9524.85 750
9525.77 784
9526.69 802
9527.61 789
9528.53 781
9529.45 809
9530.38 886
9531.30 943
9532.22 987
9533.14 1011
9534.06 1065
9534.98 1139
9535.91 1232
9536.83 1271
9537.75 1281
9538.67 1237
9539.60 1176
9540.52 1075
9541.44 965
9542.36 964
9543.28 892
9544.21 898
9545.13 776
9546.05 829
9546.97 800
9547.90 779
9548.82 853
9549.74 750
9550.66 753
9551.59 695
9552.51 667
9553.43 743
9554.36 777
9555.28 785
9556.20 688
9557.13 731
9558.05 712
9558.97 712
9559.89 830
9560.82 747
9561.74 803
9562.66 809
9563.59 801
9564.51 758
9565.43 797
9566.36 796
9567.28 817
9568.20 779
9569.13 753
9570.05 715
9570.98 783
9571.90 747
9572.82 692
9573.75 733
9574.67 679
9575.60 775
9576.52 768
9577.44 761
9578.37 720
9579.29 776
9580.22 635
9581.14 661
9582.06 691
9582.99 675
9583.91 681
9584.84 603
9585.76 667
9586.69 697
9587.61 702
9588.53 629
9589.46 741
9590.38 646
9591.31 722
9592.23 693
9593.16 700
9594.08 634
9595.01 715
9595.93 780
9596.86 761
9597.78 737
9598.71 792
9599.63 741
9600.56 681
9601.48 732
9602.41 748
9603.33 739
9604.26 720
9605.18 779
9606.11 714
9607.03 771
9607.96 778
9608.89 774
9609.81 794
9610.74 789
9611.66 805
9612.59 785
9613.51 759
9614.44 759
9615.37 853
9616.29 831
9617.22 840
9618.14 830
9619.07 825
9620.00 831
9620.92 827
9621.85 855
9622.77 837
9623.70 872
9624.63 876
9625.55 794
9626.48 840
9627.41 946
9628.33 869
9629.26 918
9630.19 1012
9631.11 978
9632.04 979
9632.97 1002
9633.89 981
9634.82 1006
9635.75 1015
9636.67 1099
9637.60 1090
9638.53 1041
9639.45 1034
9640.38 1102
9641.31 1119
9642.23 1142
9643.16 1163
9644.09 1087
9645.02 1120
9645.94 1129
9646.87 1163
9647.80 1139
9648.73 1122
9649.65 1269
9650.58 1357
9651.51 1450
9652.44 1446
9653.36 1445
9654.29 1449
9655.22 1293
9656.15 1307
9657.08 1320
9658.00 1328
9658.93 1227
9659.86 1226
9660.79 1182
9661.72 1121
9662.64 1112
9663.57 1056
9664.50 1103
9665.43 1119
9666.36 1089
9667.28 1107
9668.21 1120
9669.14 1097
9670.07 1049
9671.00 1131
9671.93 1137
9672.86 1123
9673.78 1086
9674.71 1077
9675.64 1123
9676.57 1148
9677.50 1189
9678.43 1184
9679.36 1220
9680.29 1228
9681.21 1141
9682.14 1220
9683.07 1289
9684.00 1222
9684.93 1258
9685.86 1225
9686.79 1198
9687.72 1196
9688.65 1203
9689.58 1175
9690.51 1242
9691.44 1201
9692.37 1235
9693.30 1268
9694.23 1350
9695.16 1315
9696.09 1328
9697.02 1296
9697.94 1308
9698.87 1392
9699.80 1423
9700.73 1440
9701.66 1539
9702.59 1638
9703.52 1766
9704.45 1734
9705.39 1549
9706.32 1535
9707.25 1429
9708.18 1380
9709.11 1306
9710.04 1301
9710.97 1265
9711.90 1306
9712.83 1227
9713.76 1135
9714.69 1168
9715.62 1243
9716.55 1238
9717.48 1208
9718.41 1217
9719.34 1266
9720.27 1180
9721.21 1195
9722.14 1253
9723.07 1180
9724.00 1180
9724.93 1060
9725.86 1016
9726.79 988
9727.72 988
9728.65 922
9729.59 1003
9730.52 988
9731.45 1032
9732.38 1059
9733.31 1034
9734.24 1042
9735.17 1024
9736.11 983
9737.04 1009
9737.97 1038
9738.90 973
9739.83 974
9740.77 932
9741.70 901
9742.63 896
9743.56 915
9744.49 937
9745.43 925
9746.36 950
9747.29 990
9748.22 997
9749.15 1063
9750.09 1031
9751.02 992
9751.95 1030
9752.88 996
9753.82 956
9754.75 881
9755.68 883
9756.61 901
9757.55 901
9758.48 896
9759.41 927
9760.35 959
9761.28 938
9762.21 939
9763.14 952
9764.08 931
9765.01 952
9765.94 1011
9766.88 1007
9767.81 985
9768.74 980
9769.68 1014
9770.61 974
9771.54 945
9772.48 940
9773.41 949
9774.34 997
9775.28 1016
9776.21 974
9777.14 981
9778.08 1043
9779.01 1009
9779.94 1038
9780.88 1065
9781.81 1135
9782.75 1086
9783.68 1185
9784.61 1265
9785.55 1309
9786.48 1236
9787.42 1251
9788.35 1244
9789.28 1225
9790.22 1120
9791.15 970
9792.09 1007
9793.02 1003
9793.96 1032
9794.89 959
9795.83 935
9796.76 915
9797.69 933
9798.63 998
9799.56 980
9800.50 1033
9801.43 1073
9802.37 1060
9803.30 1024
9804.24 1002
9805.17 1000
9806.11 979
9807.04 884
9807.98 880
9808.91 928
9809.85 842
9810.78 842
9811.72 814
9812.65 787
9813.59 785
9814.53 804
9815.46 794
9816.40 781
9817.33 775
9818.27 763
9819.20 755
9820.14 743
9821.07 743
9822.01 822
9822.95 763
9823.88 785
9824.82 793
9825.75 767
9826.69 783
9827.63 796
9828.56 747
9829.50 727
9830.43 794
9831.37 733
9832.31 846
9833.24 861
9834.18 768
9835.12 757
9836.05 786
9836.99 758
9837.93 802
9838.86 685
9839.80 737
9840.73 717
9841.67 744
9842.61 796
9843.55 728
9844.48 705
9845.42 736
9846.36 736
9847.29 680
9848.23 673
9849.17 797
9850.10 830
9851.04 832
9851.98 784
9852.92 738
9853.85 760
9854.79 794
9855.73 849
9856.67 873
9857.60 837
9858.54 808
9859.48 803
9860.42 868
9861.35 816
9862.29 780
9863.23 852
9864.17 795
9865.10 826
9866.04 835
9866.98 826
9867.92 821
9868.86 783
9869.79 773
9870.73 734
9871.67 748
9872.61 793
9873.55 669
9874.48 645
9875.42 712
9876.36 745
9877.30 802
9878.24 854
9879.18 832
9880.12 757
9881.05 742
9881.99 772
9882.93 757
9883.87 757
9884.81 750
9885.75 740
9886.69 736
9887.63 757
9888.56 783
9889.50 761
9890.44 725
9891.38 732
9892.32 728
9893.26 826
9894.20 797
9895.14 809
9896.08 710
9897.02 706
9897.96 667
9898.90 755
9899.84 730
9900.77 750
9901.71 743
9902.65 752
9903.59 766
9904.53 737
9905.47 721
9906.41 741
9907.35 772
9908.29 810
9909.23 764
9910.17 766
9911.11 787
9912.05 791
9912.99 839
9913.93 803
9914.87 765
9915.81 778
9916.75 833
9917.69 804
9918.63 817
9919.57 750
9920.52 805
9921.46 746
9922.40 787
9923.34 763
9924.28 862
9925.22 890
9926.16 1038
9927.10 1212
9928.04 1483
9928.98 1632
9929.92 1718
9930.86 1753
9931.80 1756
9932.75 1854
9933.69 1720
9934.63 1581
9935.57 1214
9936.51 1127
9937.45 1004
9938.39 977
9939.33 890
9940.28 869
9941.22 831
9942.16 874
9943.10 821
9944.04 807
9944.98 763
9945.92 796
9946.87 736
9947.81 706
9948.75 739
9949.69 733
9950.63 688
9951.58 662
9952.52 703
9953.46 734
9954.40 773
9955.34 718
9956.29 699
9957.23 697
9958.17 725
9959.11 782
9960.06 711
9961.00 702
9961.94 690
9962.88 687
9963.83 675
9964.77 676
9965.71 668
9966.65 671
9967.60 656
9968.54 700
9969.48 679
9970.42 699
9971.37 669
9972.31 684
9973.25 658
9974.20 647
9975.14 643
9976.08 659
9977.03 637
9977.97 664
9978.91 622
9979.86 653
9980.80 658
9981.74 652
9982.69 611
9983.63 570
9984.57 573
9985.52 568
9986.46 623
9987.40 663
9988.35 580
9989.29 621
9990.23 604
9991.18 659
9992.12 649
9993.07 718
9994.01 621
9994.95 598
9995.90 638
9996.84 615
9997.79 616
9998.73 658
9999.67 626
10000.62 634
10001.56 662
10002.51 688
10003.45 612
10004.40 643
10005.34 667
10006.29 631
10007.23 664
10008.17 651
10009.12 688
10010.06 700
10011.01 693
10011.95 703
10012.90 654
10013.84 618
10014.79 640
10015.73 683
10016.68 619
10017.62 636
10018.57 581
10019.51 603
10020.46 653
10021.40 651
10022.35 648
10023.29 645
10024.24 658
10025.19 611
10026.13 571
10027.08 675
10028.02 574
10028.97 614
10029.91 599
10030.86 654
10031.80 602
10032.75 558
10033.70 530
10034.64 524
10035.59 545
10036.53 685
10037.48 619
10038.43 551
10039.37 547
10040.32 573
10041.26 569
10042.21 589
10043.16 555
10044.10 531
10045.05 494
10046.00 488
10046.94 565
10047.89 539
10048.84 596
10049.78 533
10050.73 570
10051.68 556
10052.62 551
10053.57 555
10054.52 529
10055.46 556
10056.41 533
10057.36 563
10058.30 557
10059.25 557
10060.20 532
10061.15 558
10062.09 565
10063.04 505
10063.99 553
10064.93 545
10065.88 564
10066.83 533
10067.78 548
10068.72 516
10069.67 542
10070.62 548
10071.57 479
10072.51 527
10073.46 517
10074.41 559
10075.36 521
10076.31 517
10077.25 482
10078.20 531
10079.15 525
10080.10 483
10081.05 498
10081.99 519
10082.94 521
10083.89 515
10084.84 486
10085.79 489
10086.74 474
10087.68 494
10088.63 486
10089.58 501
10090.53 460
10091.48 529
10092.43 535
10093.37 579
10094.32 485
10095.27 485
10096.22 504
10097.17 488
10098.12 541
10099.07 544
10100.02 518
10100.97 563
10101.91 513
10102.86 501
10103.81 443
10104.76 497
10105.71 503
10106.66 489
10107.61 441
10108.56 512
10109.51 508
10110.46 486
10111.41 499
10112.36 544
10113.31 498
10114.26 443
10115.21 514
10116.16 463
10117.11 487
10118.06 498
10119.01 466
10119.96 449
10120.91 461
10121.86 496
10122.81 519
10123.76 439
10124.71 570
10125.66 499
10126.61 490
10127.56 494
10128.51 482
10129.46 538
10130.41 460
10131.36 454
10132.31 455
10133.26 475
10134.21 464
10135.16 462
10136.11 423
10137.06 439
10138.01 447
10138.96 494
10139.91 487
10140.86 480
10141.82 516
10142.77 536
10143.72 488
10144.67 482
10145.62 452
10146.57 484
10147.52 496
10148.47 476
10149.42 473
10150.38 532
10151.33 542
10152.28 483
10153.23 505
10154.18 454
10155.13 472
10156.09 489
10157.04 461
10157.99 493
10158.94 478
10159.89 454
10160.84 464
10161.80 494
10162.75 512
10163.70 515
10164.65 470
10165.60 531
10166.56 527
10167.51 568
10168.46 519
10169.41 486
10170.36 497
10171.32 539
10172.27 531
10173.22 533
10174.17 504
10175.13 513
10176.08 566
10177.03 515
10177.98 539
10178.94 596
10179.89 610
10180.84 597
10181.80 574
10182.75 569
10183.70 562
10184.65 554
10185.61 575
10186.56 570
10187.51 577
10188.47 579
10189.42 632
10190.37 657
10191.33 615
10192.28 646
10193.23 582
10194.19 586
10195.14 594
10196.09 637
10197.05 614
10198.00 560
10198.95 613
10199.91 681
10200.86 654
10201.82 638
10202.77 627
10203.72 620
10204.68 654
10205.63 660
10206.58 691
10207.54 690
10208.49 708
10209.45 856
10210.40 841
10211.36 890
10212.31 853
10213.26 766
10214.22 784
10215.17 776
10216.13 726
10217.08 656
10218.04 648
10218.99 633
10219.94 603
10220.90 685
10221.85 673
10222.81 653
10223.76 659
10224.72 736
10225.67 643
10226.63 619
10227.58 666
10228.54 633
10229.49 626
10230.45 635
10231.40 620
10232.36 600
10233.31 590
10234.27 615
10235.22 719
10236.18 712
10237.14 708
10238.09 826
10239.05 813
10240.00 824
10240.96 884
10241.91 800
10242.87 735
10243.82 727
10244.78 659
10245.74 627
10246.69 597
10247.65 592
10248.60 565
10249.56 571
10250.52 514
10251.47 567
10252.43 576
10253.38 635
10254.34 593
10255.30 558
10256.25 556
10257.21 607
10258.17 559
10259.12 570
10260.08 560
10261.04 530
10261.99 527
10262.95 544
10263.91 545
10264.86 473
10265.82 497
10266.78 538
10267.73 529
10268.69 524
10269.65 548
10270.60 495
10271.56 501
10272.52 489
10273.47 471
10274.43 490
10275.39 460
10276.35 480
10277.30 503
10278.26 498
10279.22 488
10280.18 489
10281.13 496
10282.09 494
10283.05 455
10284.01 439
10284.96 508
10285.92 546
10286.88 444
10287.84 453
10288.79 531
10289.75 531
10290.71 459
10291.67 457
10292.63 464
10293.58 540
10294.54 508
10295.50 444
10296.46 469
10297.42 470
10298.38 504
10299.33 485
10300.29 475
10301.25 446
10302.21 455
10303.17 531
10304.13 483
10305.08 451
10306.04 492
10307.00 481
10307.96 513
10308.92 475
10309.88 490
10310.84 458
10311.80 491
10312.75 496
10313.71 501
10314.67 513
10315.63 541
10316.59 537
10317.55 548
10318.51 507
10319.47 480
10320.43 492
10321.39 491
10322.35 498
10323.31 474
10324.27 465
10325.23 473
10326.18 505
10327.14 535
10328.10 517
10329.06 470
10330.02 506
10330.98 530
10331.94 505
10332.90 494
10333.86 468
10334.82 465
10335.78 458
10336.74 475
10337.70 437
10338.66 446
10339.62 471
10340.58 440
10341.54 456
10342.50 458
10343.46 449
10344.43 471
10345.39 485
10346.35 487
10347.31 460
10348.27 510
10349.23 526
10350.19 473
10351.15 443
10352.11 448
10353.07 444
10354.03 476
10354.99 473
10355.95 408
10356.91 463
10357.88 428
10358.84 457
10359.80 439
10360.76 444
10361.72 490
10362.68 481
10363.64 477
10364.60 476
10365.57 442
10366.53 454
10367.49 462
10368.45 436
10369.41 479
10370.37 449
10371.34 496
10372.30 498
10373.26 514
10374.22 420
10375.18 420
10376.14 407
10377.11 400
10378.07 411
10379.03 431
10379.99 486
10380.95 447
10381.92 500
10382.88 465
10383.84 448
10384.80 457
10385.77 440
10386.73 490
10387.69 422
10388.65 422
10389.62 470
10390.58 443
10391.54 470
10392.50 428
10393.47 475
10394.43 482
10395.39 482
10396.35 415
10397.32 450
10398.28 464
10399.24 423
10400.21 479
10401.17 462
10402.13 502
10403.10 433
10404.06 435
10405.02 483
10405.99 466
10406.95 471
10407.91 514
10408.88 426
10409.84 446
10410.80 413
10411.77 399
10412.73 435
10413.69 460
10414.66 485
10415.62 515
10416.58 491
10417.55 479
10418.51 484
10419.48 532
10420.44 590
10421.40 653
10422.37 674
10423.33 679
10424.30 584
10425.26 659
10426.23 638
10427.19 648
10428.15 570
10429.12 559
10430.08 543
10431.05 538
10432.01 522
10432.98 474
10433.94 500
10434.91 459
10435.87 445
10436.83 479
10437.80 429
10438.76 461
10439.73 441
10440.69 420
10441.66 449
10442.62 435
10443.59 436
10444.55 434
10445.52 449
10446.48 448
10447.45 469
10448.41 417
10449.38 456
10450.35 480
10451.31 446
10452.28 428
10453.24 426
10454.21 407
10455.17 406
10456.14 442
10457.10 455
10458.07 505
10459.04 459
10460.00 489
10460.97 463
10461.93 434
10462.90 431
10463.87 435
10464.83 425
10465.80 452
10466.76 430
10467.73 429
10468.70 447
10469.66 420
10470.63 414
10471.59 482
10472.56 415
10473.53 378
10474.49 397
10475.46 415
10476.43 431
10477.39 443
10478.36 403
10479.33 406
10480.29 408
10481.26 408
10482.23 403
10483.19 401
10484.16 412
10485.13 423
10486.09 395
10487.06 374
10488.03 387
10489.00 363
10489.96 429
10490.93 402
10491.90 405
10492.87 412
10493.83 432
10494.80 479
10495.77 437
10496.73 385
10497.70 426
10498.67 428
10499.64 385
10500.61 404
10501.57 407
10502.54 453
10503.51 398
10504.48 452
10505.44 435
10506.41 417
10507.38 433
10508.35 445
10509.32 395
10510.28 380
10511.25 414
10512.22 398
10513.19 466
10514.16 414
10515.13 397
10516.09 377
10517.06 375
10518.03 422
10519.00 422
10519.97 453
10520.94 441
10521.91 424
10522.87 435
10523.84 394
10524.81 381
10525.78 395
10526.75 402
10527.72 386
10528.69 431
10529.66 426
10530.63 415
10531.59 428
10532.56 478
10533.53 476
10534.50 446
10535.47 391
10536.44 423
10537.41 436
10538.38 440
10539.35 436
10540.32 396
10541.29 460
10542.26 467
10543.23 474
10544.20 458
10545.17 446
10546.14 495
10547.11 482
10548.08 450
10549.05 436
10550.02 438
10550.99 428
10551.96 438
10552.93 431
10553.90 482
10554.87 439
10555.84 462
10556.81 464
10557.78 474
10558.75 448
10559.72 435
10560.69 500
10561.66 544
10562.63 569
10563.60 576
10564.57 643
10565.54 615
10566.51 582
10567.48 553
10568.45 543
10569.42 515
10570.40 563
10571.37 524
10572.34 507
10573.31 483
10574.28 514
10575.25 461
10576.22 423
10577.19 514
10578.16 471
10579.14 398
10580.11 435
10581.08 461
10582.05 490
10583.02 412
10583.99 458
10584.96 458
10585.94 426
10586.91 480
10587.88 513
10588.85 451
10589.82 519
10590.79 487
10591.77 480
10592.74 476
10593.71 473
10594.68 460
10595.65 430
10596.63 446
10597.60 460
10598.57 483
10599.54 416
10600.52 398
10601.49 456
10602.46 424
10603.43 381
10604.41 447
10605.38 440
10606.35 438
10607.32 441
10608.30 437
10609.27 439
10610.24 425
10611.21 438
10612.19 368
10613.16 416
10614.13 480
10615.11 423
10616.08 422
10617.05 456
10618.02 407
10619.00 430
10619.97 438
10620.94 485
10621.92 491
10622.89 462
10623.86 486
10624.84 444
10625.81 466
10626.78 478
10627.76 484
10628.73 445
10629.71 432
10630.68 416
10631.65 427
10632.63 425
10633.60 448
10634.57 462
10635.55 486
10636.52 501
10637.50 470
10638.47 473
10639.44 498
10640.42 522
10641.39 564
10642.37 543
10643.34 544
10644.31 549
10645.29 587
10646.26 465
10647.24 525
10648.21 489
10649.19 435
10650.16 415
10651.14 414
10652.11 454
10653.09 435
10654.06 352
10655.04 397
10656.01 422
10656.98 402
10657.96 436
10658.93 411
10659.91 413
10660.88 464
10661.86 417
10662.84 418
10663.81 440
10664.79 434
10665.76 408
10666.74 463
10667.71 460
10668.69 440
10669.66 465
10670.64 441
10671.61 404
10672.59 428
10673.56 443
10674.54 408
10675.52 405
10676.49 401
10677.47 360
10678.44 441
10679.42 375
10680.40 392
10681.37 391
10682.35 422
10683.32 473
10684.30 454
10685.28 514
10686.25 470
10687.23 476
10688.20 462
10689.18 416
10690.16 408
10691.13 455
10692.11 412
10693.09 458
10694.06 451
10695.04 375
10696.02 382
10696.99 405
10697.97 412
10698.95 408
10699.92 438
10700.90 441
10701.88 403
10702.85 426
10703.83 381
10704.81 415
10705.79 402
10706.76 387
10707.74 424
10708.72 411
10709.70 437
10710.67 367
10711.65 377
10712.63 412
10713.60 418
10714.58 381
10715.56 400
10716.54 381
10717.52 421
10718.49 393
10719.47 417
10720.45 374
10721.43 414
10722.40 401
10723.38 393
10724.36 360
10725.34 387
10726.32 399
10727.29 349
10728.27 419
10729.25 376
10730.23 373
10731.21 374
10732.19 418
10733.16 408
10734.14 415
10735.12 354
10736.10 354
10737.08 368
10738.06 385
10739.03 346
10740.01 333
10740.99 338
10741.97 359
10742.95 380
10743.93 355
10744.91 377
10745.89 381
10746.87 355
10747.84 332
10748.82 318
10749.80 349
10750.78 380
10751.76 366
10752.74 337
10753.72 374
10754.70 375
10755.68 386
10756.66 377
10757.64 335
10758.62 333
10759.60 341
10760.58 375
10761.56 380
10762.54 367
10763.52 383
10764.50 378
10765.48 358
10766.45 338
10767.43 366
10768.41 344
10769.39 336
10770.38 332
10771.36 366
10772.34 361
10773.32 339
10774.30 415
10775.28 403
10776.26 415
10777.24 418
10778.22 402
10779.20 371
10780.18 368
10781.16 389
10782.14 435
10783.12 437
10784.10 387
10785.08 399
10786.06 358
10787.04 397
10788.02 435
10789.00 387
10789.99 414
10790.97 400
10791.95 386
10792.93 387
10793.91 381
10794.89 381
10795.87 391
10796.85 324
10797.84 358
10798.82 380
10799.80 398
10800.78 425
10801.76 369
10802.74 347
10803.72 378
10804.71 427
10805.69 414
10806.67 391
10807.65 369
10808.63 363
10809.61 348
10810.60 375
10811.58 367
10812.56 346
10813.54 386
10814.52 448
10815.51 340
10816.49 370
10817.47 411
10818.45 423
10819.44 366
10820.42 374
10821.40 380
10822.38 383
10823.37 423
10824.35 410
10825.33 421
10826.31 438
10827.30 412
10828.28 401
10829.26 405
10830.24 355
10831.23 386
10832.21 325
10833.19 376
10834.18 423
10835.16 433
10836.14 384
10837.13 402
10838.11 389
10839.09 370
10840.07 352
10841.06 408
10842.04 402
10843.02 405
10844.01 374
10844.99 432
10845.98 401
10846.96 394
10847.94 406
10848.93 413
10849.91 348
10850.89 351
10851.88 395
10852.86 387
10853.84 424
10854.83 418
10855.81 407
10856.80 445
10857.78 424
10858.77 420
10859.75 443
10860.73 411
10861.72 461
10862.70 432
10863.69 452
10864.67 396
10865.66 382
10866.64 460
10867.62 460
10868.61 369
10869.59 421
10870.58 407
10871.56 386
10872.55 404
10873.53 400
10874.52 437
10875.50 444
10876.49 485
10877.47 472
10878.46 464
10879.44 500
10880.43 442
10881.41 459
10882.40 446
10883.38 500
10884.37 496
10885.35 490
10886.34 457
10887.32 473
10888.31 513
10889.29 545
10890.28 499
10891.27 502
10892.25 528
10893.24 512
10894.22 524
10895.21 448
10896.19 506
10897.18 514
10898.17 516
10899.15 473
10900.14 441
10901.12 503
10902.11 533
10903.10 499
10904.08 507
10905.07 505
10906.05 510
10907.04 518
10908.03 522
10909.01 535
10910.00 573
10910.99 526
10911.97 481
10912.96 531
10913.95 542
10914.93 549
10915.92 555
10916.91 549
10917.89 506
10918.88 500
10919.87 543
10920.85 562
10921.84 606
10922.83 560
10923.81 579
10924.80 592
10925.79 587
10926.78 526
10927.76 550
10928.75 566
10929.74 583
10930.73 569
10931.71 611
10932.70 585
10933.69 560
10934.68 555
10935.66 574
10936.65 586
10937.64 567
10938.63 585
10939.61 649
10940.60 632
10941.59 671
10942.58 618
10943.57 636
10944.55 646
10945.54 637
10946.53 614
10947.52 653
10948.51 623
10949.49 623
10950.48 682
10951.47 687
10952.46 722
10953.45 682
10954.44 755
10955.42 771
10956.41 739
10957.40 755
10958.39 873
10959.38 879
10960.37 860
10961.36 860
10962.34 903
10963.33 963
10964.32 923
10965.31 884
10966.30 944
10967.29 897
10968.28 833
10969.27 820
10970.26 749
10971.25 831
10972.24 767
10973.22 766
10974.21 700
10975.20 735
10976.19 701
10977.18 737
10978.17 724
10979.16 734
10980.15 729
10981.14 785
10982.13 738
10983.12 736
10984.11 720
10985.10 743
10986.09 752
10987.08 823
10988.07 739
10989.06 759
10990.05 762
10991.04 750
10992.03 722
10993.02 768
10994.01 820
10995.00 844
10995.99 842
10996.98 916
10997.97 885
10998.96 942
10999.95 1132
11000.94 1159
11001.93 1285
11002.92 1322
11003.92 1380
11004.91 1282
11005.90 1276
11006.89 1206
11007.88 1191
11008.87 1098
11009.86 990
11010.85 951
11011.84 885
11012.83 752
11013.82 814
11014.82 676
11015.81 703
11016.80 734
11017.79 677
11018.78 645
11019.77 684
11020.76 654
11021.76 624
11022.75 656
11023.74 671
11024.73 651
11025.72 605
11026.71 600
11027.70 627
11028.70 570
11029.69 608
11030.68 636
11031.67 626
11032.66 600
11033.66 627
11034.65 639
11035.64 572
11036.63 582
11037.62 636
11038.62 548
11039.61 552
11040.60 565
11041.59 601
11042.59 585
11043.58 563
11044.57 534
11045.56 581
11046.56 582
11047.55 550
11048.54 546
11049.53 540
11050.53 518
11051.52 506
11052.51 513
11053.51 483
11054.50 456
11055.49 510
11056.49 492
11057.48 539
11058.47 521
11059.46 505
11060.46 499
11061.45 515
11062.44 539
11063.44 543
11064.43 510
11065.42 469
11066.42 500
11067.41 489
11068.41 531
11069.40 525
11070.39 470
11071.39 519
11072.38 524
11073.37 515
11074.37 530
11075.36 518
11076.36 510
11077.35 476
11078.34 480
11079.34 484
11080.33 526
11081.33 503
11082.32 512
11083.31 504
11084.31 507
11085.30 484
11086.30 516
11087.29 492
11088.29 530
11089.28 457
11090.28 499
11091.27 499
11092.27 523
11093.26 531
11094.25 474
11095.25 492
11096.24 462
11097.24 486
11098.23 454
11099.23 447
11100.22 489
11101.22 491
11102.21 477
11103.21 517
11104.20 443
11105.20 479
11106.20 489
11107.19 462
11108.19 439
11109.18 455
11110.18 492
11111.17 487
11112.17 491
11113.16 485
11114.16 458
11115.15 487
11116.15 527
11117.15 510
11118.14 468
11119.14 505
11120.13 517
11121.13 485
11122.13 454
11123.12 445
11124.12 459
11125.11 499
11126.11 488
11127.11 458
11128.10 485
11129.10 503
11130.10 535
11131.09 515
11132.09 528
11133.09 562
11134.08 580
11135.08 541
11136.07 493
11137.07 424
11138.07 454
11139.07 468
11140.06 461
11141.06 444
11142.06 397
11143.05 472
11144.05 440
11145.05 448
11146.04 480
11147.04 502
11148.04 478
11149.04 438
11150.03 457
11151.03 434
11152.03 430
11153.02 452
11154.02 477
11155.02 474
11156.02 471
11157.01 471
11158.01 465
11159.01 411
11160.01 415
11161.01 495
11162.00 460
11163.00 442
11164.00 475
11165.00 481
11165.99 443
11166.99 390
11167.99 455
11168.99 421
11169.99 492
11170.99 455
11171.98 459
11172.98 431
11173.98 453
11174.98 502
11175.98 478
11176.98 456
11177.97 438
11178.97 486
11179.97 458
11180.97 435
11181.97 523
11182.97 496
11183.97 473
11184.96 494
11185.96 436
11186.96 434
11187.96 446
11188.96 428
11189.96 423
11190.96 469
11191.96 449
11192.96 435
11193.96 487
11194.96 424
11195.96 413
11196.95 408
11197.95 403
11198.95 448
11199.95 396
11200.95 440
11201.95 423
11202.95 424
11203.95 450
11204.95 437
11205.95 429
11206.95 417
11207.95 443
11208.95 449
11209.95 468
11210.95 493
11211.95 424
11212.95 409
11213.95 492
11214.95 442
11215.95 434
11216.95 465
11217.95 464
11218.95 419
11219.95 390
11220.95 429
11221.95 467
11222.95 390
11223.95 409
11224.95 458
11225.96 429
11226.96 487
11227.96 484
11228.96 426
11229.96 457
11230.96 434
11231.96 403
11232.96 382
11233.96 404
11234.96 427
11235.96 465
11236.97 413
11237.97 425
11238.97 401
11239.97 419
11240.97 430
11241.97 429
11242.97 432
11243.98 405
11244.98 386
11245.98 433
11246.98 428
11247.98 459
11248.98 448
11249.98 466
11250.99 444
11251.99 450
11252.99 439
11253.99 384
11254.99 430
11256.00 428
11257.00 400
11258.00 433
11259.00 412
11260.00 386
11261.01 383
11262.01 419
11263.01 433
11264.01 437
11265.02 436
11266.02 443
11267.02 435
11268.02 423
11269.03 432
11270.03 427
11271.03 448
11272.03 432
11273.04 473
11274.04 476
11275.04 439
11276.05 440
11277.05 475
11278.05 507
11279.05 472
11280.06 481
11281.06 497
11282.06 475
11283.07 520
11284.07 554
11285.07 568
11286.08 564
11287.08 549
11288.08 472
11289.09 467
11290.09 479
11291.09 487
11292.10 477
11293.10 404
11294.11 452
11295.11 443
11296.11 435
11297.12 450
11298.12 463
11299.13 450
11300.13 427
11301.13 428
11302.14 415
11303.14 462
11304.15 425
11305.15 444
11306.15 411
11307.16 381
11308.16 376
11309.17 402
11310.17 409
11311.18 442
11312.18 476
11313.18 433
11314.19 430
11315.19 494
11316.20 481
11317.20 496
11318.21 483
11319.21 520
11320.22 488
11321.22 495
11322.23 522
11323.23 553
11324.24 522
11325.24 467
11326.25 435
11327.25 417
11328.26 396
11329.26 417
11330.27 445
11331.27 402
11332.28 418
11333.29 355
11334.29 373
11335.30 405
11336.30 367
11337.31 356
11338.31 368
11339.32 414
11340.33 389
11341.33 423
11342.34 412
11343.34 416
11344.35 414
11345.35 412
11346.36 417
11347.37 434
11348.37 412
11349.38 399
11350.39 446
11351.39 421
11352.40 447
11353.40 412
11354.41 375
11355.42 389
11356.42 391
11357.43 436
11358.44 436
11359.44 399
11360.45 412
11361.46 390
11362.46 411
11363.47 396
11364.48 440
11365.48 398
11366.49 424
11367.50 440
11368.50 385
11369.51 383
11370.52 365
11371.53 398
11372.53 348
11373.54 398
11374.55 425
11375.56 417
11376.56 373
11377.57 406
11378.58 399
11379.59 352
11380.59 363
11381.60 366
11382.61 354
11383.62 380
11384.62 359
11385.63 401
11386.64 326
11387.65 401
11388.65 378
11389.66 366
11390.67 402
11391.68 403
11392.69 424
11393.69 420
11394.70 407
11395.71 384
11396.72 380
11397.73 380
11398.74 389
11399.74 409
11400.75 389
11401.76 430
11402.77 398
11403.78 426
11404.79 435
11405.80 415
11406.80 391
11407.81 375
11408.82 389
11409.83 325
11410.84 352
11411.85 375
11412.86 390
11413.87 363
11414.88 354
11415.89 425
11416.89 417
11417.90 359
11418.91 413
11419.92 390
11420.93 422
11421.94 410
11422.95 441
11423.96 415
11424.97 374
11425.98 379
11426.99 438
11428.00 426
11429.01 438
11430.02 428
11431.03 396
11432.04 405
11433.05 429
11434.06 419
11435.07 423
11436.08 406
11437.09 408
11438.10 433
11439.11 361
11440.12 348
11441.13 410
11442.14 425
11443.15 429
11444.16 398
11445.17 406
11446.18 458
11447.19 431
11448.20 425
11449.21 398
11450.22 351
11451.23 394
11452.24 417
11453.25 387
11454.27 440
11455.28 407
11456.29 383
11457.30 434
11458.31 424
11459.32 408
11460.33 426
11461.34 411
11462.35 424
11463.36 391
11464.38 417
11465.39 451
11466.40 400
11467.41 383
11468.42 417
11469.43 437
11470.44 444
11471.46 447
11472.47 419
11473.48 476
11474.49 477
11475.50 521
11476.52 437
11477.53 449
11478.54 431
11479.55 450
11480.56 417
11481.57 451
11482.59 401
11483.60 470
11484.61 513
11485.62 505
11486.64 501
11487.65 479
11488.66 468
11489.67 474
11490.69 492
11491.70 519
11492.71 451
11493.72 445
11494.74 417
11495.75 438
11496.76 478
11497.77 450
11498.79 476
11499.80 409
11500.81 431
11501.83 482
11502.84 472
11503.85 461
11504.86 463
11505.88 491
11506.89 469
11507.90 497
11508.92 490
11509.93 457
11510.94 449
11511.96 456
11512.97 443
11513.98 500
11515.00 486
11516.01 485
11517.02 466
11518.04 483
11519.05 465
11520.07 435
11521.08 479
11522.09 488
11523.11 517
11524.12 485
11525.13 464
11526.15 438
11527.16 494
11528.18 494
11529.19 514
11530.21 488
11531.22 472
11532.23 481
11533.25 487
11534.26 496
11535.28 469
11536.29 494
11537.31 517
11538.32 524
11539.34 544
11540.35 469
11541.36 569
11542.38 530
11543.39 526
11544.41 565
11545.42 525
11546.44 568
11547.45 624
11548.47 572
11549.48 555
11550.50 566
11551.51 560
11552.53 570
11553.54 534
11554.56 533
11555.57 532
11556.59 587
11557.61 594
11558.62 579
11559.64 559
11560.65 590
11561.67 556
11562.68 619
11563.70 621
11564.71 545
11565.73 609
11566.75 663
11567.76 631
11568.78 645
11569.79 661
11570.81 619
11571.83 655
11572.84 642
11573.86 625
11574.87 658
11575.89 660
11576.91 698
11577.92 759
11578.94 745
11579.96 761
11580.97 757
11581.99 784
11583.00 813
11584.02 754
11585.04 800
11586.05 851
11587.07 818
11588.09 834
11589.10 841
11590.12 909
11591.14 938
11592.16 940
11593.17 957
11594.19 985
11595.21 1004
11596.22 1025
11597.24 1098
11598.26 1193
11599.28 1212
11600.29 1216
11601.31 1360
11602.33 1409
11603.34 1471
11604.36 1436
11605.38 1549
11606.40 1489
11607.41 1348
11608.43 1331
11609.45 1315
11610.47 1163
11611.49 1115
11612.50 1049
11613.52 1060
11614.54 1105
11615.56 1080
11616.58 1096
11617.59 1040
11618.61 1084
11619.63 1084
11620.65 1075
11621.67 1240
11622.68 1298
11623.70 1112
11624.72 1124
11625.74 1203
11626.76 1180
11627.78 1278
11628.79 1294
11629.81 1430
11630.83 1434
11631.85 1583
11632.87 1705
11633.89 1842
11634.91 2129
11635.93 2309
11636.94 2508
11637.96 2595
11638.98 2505
11640.00 2272
11641.02 2229
11642.04 2101
11643.06 1866
11644.08 1643
11645.10 1579
11646.12 1342
11647.14 1205
11648.16 1245
11649.17 1100
11650.19 1001
11651.21 941
11652.23 961
11653.25 951
11654.27 954
11655.29 1002
11656.31 1016
11657.33 906
11658.35 792
11659.37 814
11660.39 799
11661.41 843
11662.43 804
11663.45 827
11664.47 860
11665.49 803
11666.51 791
11667.53 798
11668.55 809
11669.57 823
11670.59 778
11671.61 798
11672.63 782
11673.65 749
11674.67 744
11675.70 766
11676.72 792
11677.74 764
11678.76 698
11679.78 677
11680.80 734
11681.82 729
11682.84 672
11683.86 682
11684.88 664
11685.90 635
11686.92 641
11687.95 689
11688.97 639
11689.99 634
11691.01 609
11692.03 586
11693.05 607
11694.07 636
11695.10 649
11696.12 677
11697.14 690
11698.16 641
11699.18 611
11700.20 688
11701.22 654
11702.25 661
11703.27 685
11704.29 647
11705.31 649
11706.33 641
11707.36 582
11708.38 642
11709.40 670
11710.42 659
11711.44 639
11712.47 661
11713.49 687
11714.51 745
11715.53 687
11716.56 715
11717.58 654
11718.60 649
11719.62 712
11720.65 726
11721.67 634
11722.69 677
11723.71 736
11724.74 623
11725.76 667
11726.78 690
11727.80 671
11728.83 644
11729.85 698
11730.87 665
11731.90 632
11732.92 623
11733.94 674
11734.97 602
11735.99 589
11737.01 631
11738.04 678
11739.06 659
11740.08 664
11741.11 622
11742.13 562
11743.15 583
11744.18 578
11745.20 564
11746.22 596
11747.25 580
11748.27 610
11749.30 602
11750.32 563
11751.34 579
11752.37 586
11753.39 652
11754.42 586
11755.44 547
11756.46 571
11757.49 570
11758.51 543
11759.54 563
11760.56 554
11761.58 550
11762.61 550
11763.63 491
11764.66 583
11765.68 576
11766.71 507
11767.73 529
11768.76 543
11769.78 529
11770.81 515
11771.83 504
11772.86 518
11773.88 527
11774.91 526
11775.93 514
11776.96 528
11777.98 548
11779.01 503
11780.03 496
11781.06 511
11782.08 508
11783.11 498
11784.13 521
11785.16 506
11786.18 439
11787.21 477
11788.23 485
11789.26 476
11790.28 430
11791.31 456
11792.34 499
11793.36 455
11794.39 437
11795.41 466
11796.44 522
11797.47 485
11798.49 464
11799.52 487
11800.54 461
11801.57 447
11802.60 449
11803.62 500
11804.65 436
11805.67 416
11806.70 418
11807.73 470
11808.75 480
11809.78 493
11810.81 485
11811.83 433
11812.86 450
11813.89 438
11814.91 483
11815.94 450
11816.97 455
11817.99 455
11819.02 446
11820.05 462
11821.07 422
11822.10 372
11823.13 412
11824.16 490
11825.18 480
11826.21 453
11827.24 477
11828.26 443
11829.29 459
11830.32 470
11831.35 530
11832.37 473
11833.40 482
11834.43 480
11835.46 466
11836.48 465
11837.51 450
11838.54 460
11839.57 461
11840.59 408
11841.62 419
11842.65 462
11843.68 451
11844.71 437
11845.73 463
11846.76 461
11847.79 456
11848.82 431
11849.85 409
11850.88 382
11851.90 464
11852.93 472
11853.96 435
11854.99 445
11856.02 415
11857.05 387
11858.07 363
11859.10 418
11860.13 427
11861.16 422
11862.19 453
11863.22 462
11864.25 454
11865.28 477
11866.30 450
11867.33 469
11868.36 473
11869.39 433
11870.42 411
11871.45 450
11872.48 454
11873.51 420
11874.54 488
11875.57 455
11876.60 439
11877.63 461
11878.65 450
11879.68 468
11880.71 446
11881.74 426
11882.77 450
11883.80 446
11884.83 477
11885.86 450
11886.89 466
11887.92 484
11888.95 482
11889.98 459
11891.01 452
11892.04 459
11893.07 456
11894.10 502
11895.13 499
11896.16 514
11897.19 528
11898.22 514
11899.25 492
11900.28 508
11901.31 471
11902.34 505
11903.38 600
11904.41 617
11905.44 612
11906.47 574
11907.50 525
11908.53 563
11909.56 573
11910.59 547
11911.62 562
11912.65 510
11913.68 550
11914.71 484
11915.75 524
11916.78 541
11917.81 573
11918.84 559
11919.87 497
11920.90 509
11921.93 516
11922.96 554
11924.00 507
11925.03 519
11926.06 530
11927.09 539
11928.12 571
11929.15 601
11930.18 579
11931.22 579
11932.25 669
11933.28 728
11934.31 744
11935.34 776
11936.38 737
11937.41 719
11938.44 715
11939.47 674
11940.50 702
11941.54 593
11942.57 610
11943.60 551
11944.63 537
11945.67 500
11946.70 526
11947.73 479
11948.76 496
11949.80 491
11950.83 480
11951.86 455
11952.89 490
11953.93 498
11954.96 486
11955.99 425
11957.02 426
11958.06 460
11959.09 435
11960.12 442
11961.16 466
11962.19 413
11963.22 388
11964.26 407
11965.29 408
11966.32 448
11967.36 459
11968.39 481
11969.42 482
11970.46 428
11971.49 459
11972.52 420
11973.56 444
11974.59 470
11975.62 460
11976.66 404
11977.69 468
11978.73 463
11979.76 415
11980.79 415
11981.83 371
11982.86 413
11983.89 453
11984.93 442
11985.96 469
11987.00 450
11988.03 425
11989.07 462
11990.10 459
11991.13 437
11992.17 430
11993.20 435
11994.24 456
11995.27 430
11996.31 445
11997.34 405
11998.38 380
11999.41 446
12000.45 411
12001.48 449
12002.51 457
12003.55 430
12004.58 459
12005.62 474
12006.65 448
12007.69 433
12008.72 473
12009.76 455
12010.80 456
12011.83 468
12012.87 452
12013.90 459
12014.94 470
12015.97 574
12017.01 537
12018.04 468
12019.08 455
12020.11 528
12021.15 496
12022.19 533
12023.22 467
12024.26 473
12025.29 471
12026.33 481
12027.36 481
12028.40 443
12029.44 539
12030.47 509
12031.51 492
12032.54 499
12033.58 505
12034.62 522
12035.65 506
12036.69 526
12037.73 465
12038.76 428
12039.80 467
12040.84 565
12041.87 516
12042.91 496
12043.94 508
12044.98 462
12046.02 408
12047.06 440
12048.09 466
12049.13 462
12050.17 480
12051.20 493
12052.24 508
12053.28 519
12054.31 498
12055.35 488
12056.39 483
12057.43 494
12058.46 513
12059.50 509
12060.54 462
12061.57 479
12062.61 468
12063.65 531
12064.69 483
12065.72 475
12066.76 492
12067.80 485
12068.84 500
12069.88 494
12070.91 496
12071.95 532
12072.99 502
12074.03 478
12075.06 495
12076.10 491
12077.14 501
12078.18 529
12079.22 487
12080.26 499
12081.29 467
12082.33 504
12083.37 558
12084.41 533
12085.45 513
12086.49 477
12087.52 483
12088.56 532
12089.60 548
12090.64 570
12091.68 537
12092.72 549
12093.76 539
12094.79 546
12095.83 572
12096.87 513
12097.91 508
12098.95 588
12099.99 612
12101.03 598
12102.07 609
12103.11 649
12104.15 636
12105.19 574
12106.22 682
12107.26 756
12108.30 715
12109.34 696
12110.38 678
12111.42 648
12112.46 642
12113.50 603
12114.54 592
12115.58 584
12116.62 580
12117.66 533
12118.70 515
12119.74 503
12120.78 495
12121.82 480
12122.86 504
12123.90 478
12124.94 466
12125.98 449
12127.02 434
12128.06 443
12129.10 461
12130.14 482
12131.18 437
12132.22 424
12133.26 484
12134.30 504
12135.34 490
12136.38 449
12137.42 469
12138.47 405
12139.51 448
12140.55 446
12141.59 432
12142.63 427
12143.67 439
12144.71 388
12145.75 411
12146.79 444
12147.83 431
12148.87 434
12149.92 431
12150.96 447
12152.00 414
12153.04 415
12154.08 445
12155.12 443
12156.16 403
12157.21 409
12158.25 406
12159.29 411
12160.33 393
12161.37 398
12162.41 435
12163.46 403
12164.50 397
12165.54 401
12166.58 436
12167.62 442
12168.67 484
12169.71 457
12170.75 421
12171.79 447
12172.83 448
12173.88 425
12174.92 422
12175.96 430
12177.00 445
12178.05 440
12179.09 402
12180.13 402
12181.17 425
12182.22 438
12183.26 449
12184.30 388
12185.34 432
12186.39 422
12187.43 438
12188.47 407
12189.51 401
12190.56 436
12191.60 451
12192.64 447
12193.69 436
12194.73 430
12195.77 396
12196.82 371
12197.86 415
12198.90 446
12199.95 426
12200.99 453
12202.03 409
12203.08 439
12204.12 464
12205.16 430
12206.21 443
12207.25 458
12208.29 454
12209.34 447
12210.38 414
12211.43 385
12212.47 427
12213.51 424
12214.56 418
12215.60 420
12216.65 386
12217.69 409
12218.73 438
12219.78 396
12220.82 414
12221.87 405
12222.91 428
12223.96 426
12225.00 398
12226.04 402
12227.09 432
12228.13 415
12229.18 436
12230.22 442
12231.27 419
12232.31 396
12233.36 411
12234.40 425
12235.45 430
12236.49 453
12237.54 446
12238.58 443
12239.63 435
12240.67 450
12241.72 425
12242.76 390
12243.81 386
12244.85 444
12245.90 480
12246.94 444
12247.99 463
12249.03 477
12250.08 462
12251.12 488
12252.17 509
12253.22 479
12254.26 448
12255.31 459
12256.35 454
12257.40 413
12258.44 427
12259.49 380
12260.54 395
12261.58 419
12262.63 443
12263.67 414
12264.72 425
12265.77 400
12266.81 434
12267.86 406
12268.91 409
12269.95 450
12271.00 403
12272.04 394
12273.09 356
12274.14 358
12275.18 390
12276.23 392
12277.28 379
12278.32 411
12279.37 402
12280.42 355
12281.46 325
12282.51 364
12283.56 357
12284.61 355
12285.65 424
12286.70 382
12287.75 401
12288.79 383
12289.84 378
12290.89 384
12291.94 379
12292.98 355
12294.03 355
12295.08 393
12296.13 331
12297.17 342
12298.22 369
12299.27 365
12300.32 368
12301.36 427
12302.41 353
12303.46 365
12304.51 372
12305.55 385
12306.60 372
12307.65 355
12308.70 398
12309.75 448
12310.79 386
12311.84 373
12312.89 385
12313.94 362
12314.99 375
12316.04 344
12317.08 381
12318.13 334
12319.18 332
12320.23 380
12321.28 347
12322.33 346
12323.37 342
12324.42 356
12325.47 360
12326.52 358
12327.57 323
12328.62 325
12329.67 318
12330.72 344
12331.77 348
12332.81 307
12333.86 342
12334.91 354
12335.96 356
12337.01 344
12338.06 354
12339.11 356
12340.16 344
12341.21 357
12342.26 357
12343.31 326
12344.36 333
12345.41 331
12346.46 321
12347.51 341
12348.56 355
12349.61 370
12350.65 391
12351.70 367
12352.75 359
12353.80 366
12354.85 368
12355.90 402
12356.95 382
12358.00 335
12359.05 317
12360.11 331
12361.16 345
12362.21 399
12363.26 340
12364.31 378
12365.36 401
12366.41 382
12367.46 349
12368.51 343
12369.56 334
12370.61 368
12371.66 366
12372.71 368
12373.76 377
12374.81 355
12375.86 372
12376.91 324
12377.97 302
12379.02 314
12380.07 361
12381.12 356
12382.17 294
12383.22 298
12384.27 352
12385.32 344
12386.37 378
12387.43 358
12388.48 375
12389.53 352
12390.58 379
12391.63 360
12392.68 343
12393.74 350
12394.79 382
12395.84 345
12396.89 361
12397.94 346
12398.99 394
12400.05 397
12401.10 360
12402.15 343
12403.20 360
12404.25 353
12405.31 367
12406.36 365
12407.41 368
12408.46 394
12409.51 352
12410.57 310
12411.62 343
12412.67 350
12413.72 383
12414.78 354
12415.83 327
12416.88 372
12417.93 316
12418.99 341
12420.04 389
12421.09 390
12422.15 365
12423.20 408
12424.25 369
12425.30 337
12426.36 332
12427.41 390
12428.46 344
12429.52 342
12430.57 391
12431.62 364
12432.68 366
12433.73 340
12434.78 373
12435.84 372
12436.89 370
12437.94 339
12439.00 379
12440.05 403
12441.10 374
12442.16 358
12443.21 344
12444.27 379
12445.32 399
12446.37 343
12447.43 343
12448.48 388
12449.54 420
12450.59 400
12451.64 396
12452.70 389
12453.75 339
12454.81 340
12455.86 349
12456.91 373
12457.97 398
12459.02 389
12460.08 360
12461.13 375
12462.19 393
12463.24 386
12464.30 385
12465.35 366
12466.41 367
12467.46 386
12468.52 403
12469.57 362
12470.63 367
12471.68 387
12472.73 394
12473.79 396
12474.85 338
12475.90 368
12476.96 390
12478.01 420
12479.07 458
12480.12 417
12481.18 408
12482.23 428
12483.29 398
12484.34 392
12485.40 428
12486.45 461
12487.51 437
12488.57 432
12489.62 448
12490.68 466
12491.73 478
12492.79 495
12493.84 548
12494.90 601
12495.96 567
12497.01 643
12498.07 711
12499.12 658
12500.18 668
12501.24 697
12502.29 701
12503.35 657
12504.41 645
12505.46 606
12506.52 572
12507.57 541
12508.63 484
12509.69 503
12510.74 476
12511.80 491
12512.86 498
12513.91 433
12514.97 430
12516.03 429
12517.08 439
12518.14 419
12519.20 390
12520.26 422
12521.31 410
12522.37 398
12523.43 419
12524.48 443
12525.54 436
12526.60 444
12527.66 437
12528.71 408
12529.77 405
12530.83 431
12531.89 460
12532.94 504
12534.00 491
12535.06 472
12536.12 441
12537.17 443
12538.23 453
12539.29 419
12540.35 432
12541.41 413
12542.46 458
12543.52 420
12544.58 394
12545.64 436
12546.70 395
12547.75 440
12548.81 445
12549.87 405
12550.93 425
12551.99 408
12553.05 406
12554.10 453
12555.16 466
12556.22 430
12557.28 414
12558.34 416
12559.40 420
12560.46 440
12561.51 482
12562.57 480
12563.63 471
12564.69 476
12565.75 473
12566.81 439
12567.87 485
12568.93 535
12569.99 543
12571.04 544
12572.10 595
12573.16 597
12574.22 636
12575.28 649
12576.34 681
12577.40 705
12578.46 746
12579.52 704
12580.58 714
12581.64 739
12582.70 729
12583.76 689
12584.82 655
12585.88 605
12586.94 607
12588.00 546
12589.06 526
12590.12 544
12591.18 491
12592.24 511
12593.30 518
12594.36 486
12595.42 472
12596.48 451
12597.54 500
12598.60 467
12599.66 507
12600.72 454
12601.78 413
12602.84 405
12603.90 453
12604.96 470
12606.02 430
12607.08 464
12608.14 451
12609.20 445
12610.27 448
12611.33 468
12612.39 471
12613.45 433
12614.51 434
12615.57 453
12616.63 441
12617.69 410
12618.75 434
12619.81 447
12620.88 490
12621.94 502
12623.00 513
12624.06 447
12625.12 462
12626.18 479
12627.24 493
12628.31 463
12629.37 459
12630.43 481
12631.49 433
12632.55 440
12633.61 440
12634.68 448
12635.74 434
12636.80 443
12637.86 434
12638.92 436
12639.99 420
12641.05 418
12642.11 386
12643.17 425
12644.23 420
12645.30 472
12646.36 457
12647.42 457
12648.48 428
12649.55 425
12650.61 457
12651.67 490
12652.73 568
12653.80 475
12654.86 474
12655.92 498
12656.99 534
12658.05 544
12659.11 501
12660.17 516
12661.24 468
12662.30 516
12663.36 493
12664.43 525
12665.49 558
12666.55 472
12667.62 505
12668.68 526
12669.74 479
12670.81 479
12671.87 459
12672.93 501
12674.00 493
12675.06 523
12676.12 461
12677.19 451
12678.25 474
12679.31 481
12680.38 446
12681.44 499
12682.51 466
12683.57 498
12684.63 483
12685.70 492
12686.76 514
12687.83 514
12688.89 561
12689.95 465
12691.02 526
12692.08 501
12693.15 455
12694.21 477
12695.28 501
12696.34 531
12697.40 453
12698.47 478
12699.53 517
12700.60 521
12701.66 512
12702.73 501
12703.79 512
12704.86 485
12705.92 470
12706.99 539
12708.05 507
12709.12 518
12710.18 562
12711.25 540
12712.31 502
12713.38 507
12714.44 520
12715.51 491
12716.57 478
12717.64 515
12718.70 511
12719.77 509
12720.83 462
12721.90 513
12722.97 497
12724.03 479
12725.10 455
12726.16 443
12727.23 506
12728.29 484
12729.36 536
12730.43 486
12731.49 467
12732.56 500
12733.62 494
12734.69 445
12735.76 469
12736.82 480
12737.89 490
12738.95 488
12740.02 454
12741.09 459
12742.15 488
12743.22 484
12744.29 456
12745.35 431
12746.42 435
12747.49 466
12748.55 459
12749.62 427
12750.69 467
12751.75 471
12752.82 451
12753.89 466
12754.95 397
12756.02 399
12757.09 411
12758.15 410
12759.22 367
12760.29 370
12761.36 407
12762.42 419
12763.49 383
12764.56 357
12765.62 383
12766.69 406
12767.76 369
12768.83 381
12769.89 396
12770.96 344
12772.03 335
12773.10 360
12774.17 385
12775.23 364
12776.30 384
12777.37 402
12778.44 400
12779.50 388
12780.57 407
12781.64 424
12782.71 370
12783.78 363
12784.84 372
12785.91 403
12786.98 390
12788.05 357
12789.12 380
12790.19 378
12791.25 364
12792.32 343
12793.39 381
12794.46 359
12795.53 365
12796.60 393
12797.67 352
12798.73 387
12799.80 348
12800.87 398
12801.94 345
12803.01 316
12804.08 328
12805.15 323
12806.22 359
12807.29 342
12808.36 348
12809.42 302
12810.49 359
12811.56 357
12812.63 365
12813.70 352
12814.77 350
12815.84 370
12816.91 360
12817.98 353
12819.05 397
12820.12 407
12821.19 365
12822.26 346
12823.33 392
12824.40 349
12825.47 357
12826.54 338
12827.61 343
12828.68 350
12829.75 397
12830.82 379
12831.89 378
12832.96 323
12834.03 328
12835.10 332
12836.17 344
12837.24 325
12838.31 328
12839.38 346
12840.45 336
12841.52 364
12842.59 345
12843.66 346
12844.73 376
12845.80 314
12846.87 327
12847.95 323
12849.02 347
12850.09 356
12851.16 304
12852.23 302
12853.30 317
12854.37 341
12855.44 314
12856.51 340
12857.58 322
12858.66 337
12859.73 324
12860.80 320
12861.87 331
12862.94 319
12864.01 340
12865.08 325
12866.16 312
12867.23 335
12868.30 304
12869.37 315
12870.44 342
12871.51 334
12872.59 315
12873.66 331
12874.73 344
12875.80 331
12876.87 300
12877.95 308
12879.02 308
12880.09 320
12881.16 291
12882.23 298
12883.31 320
12884.38 345
12885.45 321
12886.52 318
12887.60 360
12888.67 307
12889.74 287
12890.81 284
12891.89 342
12892.96 343
12894.03 309
12895.11 316
12896.18 309
12897.25 285
12898.32 309
12899.40 304
12900.47 289
12901.54 297
12902.62 306
12903.69 351
12904.76 334
12905.84 300
12906.91 287
12907.98 341
12909.06 346
12910.13 316
12911.20 298
12912.28 300
12913.35 301
12914.42 295
12915.50 241
12916.57 241
12917.64 293
12918.72 314
12919.79 274
12920.87 279
12921.94 293
12923.01 289
12924.09 305
12925.16 329
12926.24 340
12927.31 310
12928.38 274
12929.46 272
12930.53 281
12931.61 235
12932.68 305
12933.76 328
12934.83 323
12935.90 271
12936.98 272
12938.05 274
12939.13 317
12940.20 307
12941.28 284
12942.35 303
12943.43 304
12944.50 290
12945.58 266
12946.65 290
12947.73 308
12948.80 298
12949.88 295
12950.95 281
12952.03 245
12953.10 281
12954.18 297
12955.25 298
12956.33 290
12957.40 303
12958.48 340
12959.55 305
12960.63 310
12961.70 299
12962.78 318
12963.86 270
12964.93 291
12966.01 293
12967.08 302
12968.16 310
12969.24 316
12970.31 321
12971.39 326
12972.46 297
12973.54 293
12974.62 328
12975.69 320
12976.77 287
12977.84 330
12978.92 324
12980.00 309
12981.07 281
12982.15 267
12983.23 276
12984.30 282
12985.38 307
12986.46 280
12987.53 331
12988.61 305
12989.69 256
12990.76 301
12991.84 323
12992.92 294
12993.99 286
12995.07 253
12996.15 275
12997.22 311
12998.30 296
12999.38 272
13000.45 288
13001.53 283
13002.61 312
13003.69 282
13004.76 293
13005.84 314
13006.92 279
13008.00 308
13009.07 298
13010.15 284
13011.23 312
13012.31 306
13013.38 301
13014.46 298
13015.54 293
13016.62 331
13017.70 303
13018.77 289
13019.85 320
13020.93 307
13022.01 280
13023.09 301
13024.16 302
13025.24 341
13026.32 305
13027.40 296
13028.48 294
13029.56 274
13030.63 317
13031.71 306
13032.79 308
13033.87 317
13034.95 322
13036.03 310
13037.11 352
13038.18 291
13039.26 302
13040.34 275
13041.42 312
13042.50 318
13043.58 303
13044.66 295
13045.74 306
13046.82 312
13047.89 298
13048.97 331
13050.05 303
13051.13 305
13052.21 305
13053.29 324
13054.37 304
13055.45 301
13056.53 322
13057.61 340
13058.69 303
13059.77 357
13060.85 322
13061.93 347
13063.01 347
13064.09 309
13065.17 291
13066.25 309
13067.33 322
13068.41 333
13069.49 318
13070.57 312
13071.65 345
13072.73 332
13073.81 348
13074.89 321
13075.97 285
13077.05 332
13078.13 292
13079.21 301
13080.29 279
13081.37 298
13082.45 325
13083.53 290
13084.61 312
13085.69 307
13086.77 333
13087.85 324
13088.94 322
13090.02 290
13091.10 239
13092.18 299
13093.26 328
13094.34 312
13095.42 248
13096.50 301
13097.58 276
13098.66 284
13099.75 253
13100.83 274
13101.91 257
13102.99 281
13104.07 274
13105.15 296
13106.23 278
13107.32 268
13108.40 280
13109.48 245
13110.56 285
13111.64 322
13112.72 267
13113.81 291
13114.89 298
13115.97 293
13117.05 253
13118.13 269
13119.22 241
13120.30 294
13121.38 319
13122.46 276
13123.55 292
13124.63 300
13125.71 298
13126.79 336
13127.88 277
13128.96 293
13130.04 306
13131.12 329
13132.21 279
13133.29 276
13134.37 276
13135.45 286
13136.54 330
13137.62 307
13138.70 304
13139.79 302
13140.87 291
13141.95 300
13143.03 293
13144.12 268
13145.20 306
13146.28 314
13147.37 303
13148.45 273
13149.53 300
13150.62 313
13151.70 279
13152.78 299
13153.87 323
13154.95 295
13156.03 303
13157.12 303
13158.20 308
13159.29 279
13160.37 298
13161.45 334
13162.54 289
13163.62 303
13164.71 303
13165.79 290
13166.87 325
13167.96 278
13169.04 290
13170.13 286
13171.21 322
13172.29 342
13173.38 311
13174.46 300
13175.55 286
13176.63 285
13177.72 291
13178.80 286
13179.89 303
13180.97 298
13182.06 321
13183.14 312
13184.22 315
13185.31 320
13186.39 296
13187.48 296
13188.56 304
13189.65 302
13190.73 291
13191.82 291
13192.90 294
13193.99 280
13195.07 288
13196.16 343
13197.25 296
13198.33 330
13199.42 297
13200.50 279
13201.59 316
13202.67 307
13203.76 318
13204.84 336
13205.93 315
13207.02 285
13208.10 319
13209.19 343
13210.27 312
13211.36 268
13212.44 286
13213.53 282
13214.62 286
13215.70 290
13216.79 330
13217.88 315
13218.96 314
13220.05 323
13221.13 297
13222.22 267
13223.31 313
13224.39 318
13225.48 314
13226.57 338
13227.65 338
13228.74 303
13229.83 287
13230.91 324
13232.00 296
13233.09 313
13234.17 325
13235.26 326
13236.35 307
13237.43 319
13238.52 291
13239.61 321
13240.70 296
13241.78 305
13242.87 305
13243.96 335
13245.04 347
13246.13 270
13247.22 304
13248.31 355
13249.39 307
13250.48 287
13251.57 323
13252.66 326
13253.74 317
13254.83 303
13255.92 320
13257.01 379
13258.10 346
13259.18 329
13260.27 326
13261.36 322
13262.45 328
13263.54 320
13264.62 297
13265.71 357
13266.80 309
13267.89 320
13268.98 298
13270.06 331
13271.15 311
13272.24 339
13273.33 333
13274.42 298
13275.51 343
13276.60 295
13277.68 332
13278.77 323
13279.86 339
13280.95 397
13282.04 393
13283.13 302
13284.22 376
13285.31 339
13286.39 340
13287.48 365
13288.57 350
13289.66 324
13290.75 328
13291.84 328
13292.93 341
13294.02 327
13295.11 381
13296.20 369
13297.29 417
13298.38 373
13299.47 320
13300.56 348
13301.65 349
13302.73 365
13303.82 378
13304.91 389
13306.00 432
13307.09 374
13308.18 416
13309.27 407
13310.36 369
13311.45 381
13312.54 410
13313.63 382
13314.72 368
13315.81 393
13316.90 394
13318.00 379
13319.09 376
13320.18 357
13321.27 373
13322.36 384
13323.45 385
13324.54 383
13325.63 347
13326.72 389
13327.81 382
13328.90 350
13329.99 368
13331.08 388
13332.17 410
13333.26 396
13334.35 374
13335.45 390
13336.54 394
13337.63 386
13338.72 377
13339.81 377
13340.90 370
13341.99 402
13343.08 371
13344.18 401
13345.27 391
13346.36 345
13347.45 381
13348.54 359
13349.63 401
13350.72 364
13351.82 373
13352.91 407
13354.00 400
13355.09 388
13356.18 371
13357.28 340
13358.37 402
13359.46 447
13360.55 417
13361.64 399
13362.74 448
13363.83 397
13364.92 399
13366.01 435
13367.10 406
13368.20 439
13369.29 448
13370.38 442
13371.47 463
13372.57 432
13373.66 431
13374.75 435
13375.84 450
13376.94 439
13378.03 428
13379.12 410
13380.22 445
13381.31 407
13382.40 380
13383.49 387
13384.59 359
13385.68 371
13386.77 359
13387.87 345
13388.96 353
13390.05 307
13391.15 327
13392.24 345
13393.33 369
13394.43 347
13395.52 362
13396.61 357
13397.71 328
13398.80 374
13399.90 327
13400.99 338
13402.08 371
13403.18 353
13404.27 356
13405.36 339
13406.46 361
13407.55 374
13408.65 361
13409.74 357
13410.83 396
13411.93 347
13413.02 391
13414.12 337
13415.21 307
13416.31 300
13417.40 300
13418.49 347
13419.59 341
13420.68 356
13421.78 388
13422.87 356
13423.97 371
13425.06 328
13426.16 343
13427.25 332
13428.35 322
13429.44 298
13430.54 356
13431.63 341
13432.73 327
13433.82 333
13434.92 344
13436.01 403
13437.11 364
13438.20 351
13439.30 335
13440.39 359
13441.49 339
13442.58 329
13443.68 380
13444.77 360
13445.87 375
13446.96 357
13448.06 389
13449.16 360
13450.25 339
13451.35 351
13452.44 362
13453.54 403
13454.64 373
13455.73 396
13456.83 407
13457.92 376
13459.02 392
13460.12 369
13461.21 374
13462.31 389
13463.40 387
13464.50 396
13465.60 365
13466.69 413
13467.79 374
13468.89 404
13469.98 434
13471.08 453
13472.18 404
13473.27 362
13474.37 372
13475.47 395
13476.56 459
13477.66 429
13478.76 408
13479.85 420
13480.95 411
13482.05 411
13483.14 381
13484.24 419
13485.34 436
13486.44 416
13487.53 418
13488.63 395
13489.73 399
13490.83 397
13491.92 405
13493.02 401
13494.12 438
13495.21 441
13496.31 452
13497.41 446
13498.51 471
13499.61 466
13500.70 509
13501.80 489
13502.90 485
13504.00 532
13505.10 515
13506.19 556
13507.29 503
13508.39 544
13509.49 533
13510.59 529
13511.68 487
13512.78 478
13513.88 461
13514.98 402
13516.08 439
13517.18 494
13518.27 417
13519.37 421
13520.47 370
13521.57 345
13522.67 375
13523.77 367
13524.87 382
13525.96 366
13527.06 344
13528.16 336
13529.26 358
13530.36 385
13531.46 365
13532.56 387
13533.66 351
13534.76 342
13535.86 382
13536.96 357
13538.05 337
13539.15 343
13540.25 334
13541.35 358
13542.45 368
13543.55 325
13544.65 385
13545.75 374
13546.85 331
13547.95 318
13549.05 325
13550.15 341
13551.25 326
13552.35 318
13553.45 332
13554.55 348
13555.65 333
13556.75 291
13557.85 325
13558.95 325
13560.05 295
13561.15 301
13562.25 325
13563.35 333
13564.45 317
13565.55 318
13566.65 348
13567.75 349
13568.85 318
13569.95 348
13571.05 333
13572.16 373
13573.26 363
13574.36 337
13575.46 381
13576.56 343
13577.66 355
13578.76 333
13579.86 314
13580.96 347
13582.06 349
13583.16 328
13584.27 313
13585.37 337
13586.47 323
13587.57 363
13588.67 337
13589.77 285
13590.87 326
13591.98 323
13593.08 336
13594.18 350
13595.28 323
13596.38 307
13597.48 330
13598.59 373
13599.69 349
13600.79 357
13601.89 308
13602.99 336
13604.10 341
13605.20 305
13606.30 348
13607.40 361
13608.50 343
13609.61 316
13610.71 317
13611.81 324
13612.91 329
13614.02 355
13615.12 342
13616.22 326
13617.32 360
13618.43 335
13619.53 329
13620.63 307
13621.73 305
13622.84 336
13623.94 358
13625.04 348
13626.14 313
13627.25 295
13628.35 331
13629.45 351
13630.56 267
13631.66 312
13632.76 325
13633.87 310
13634.97 319
13636.07 276
13637.18 320
13638.28 309
13639.38 317
13640.49 306
13641.59 297
13642.69 306
13643.80 294
13644.90 343
13646.00 320
13647.11 321
13648.21 318
13649.32 336
13650.42 310
13651.52 268
13652.63 333
13653.73 375
13654.84 325
13655.94 279
13657.04 301
13658.15 332
13659.25 351
13660.36 363
13661.46 318
13662.57 346
13663.67 311
13664.77 283
13665.88 297
13666.98 295
13668.09 322
13669.19 359
13670.30 349
13671.40 309
13672.51 322
13673.61 289
13674.72 308
13675.82 322
13676.93 321
13678.03 312
13679.14 313
13680.24 353
13681.35 323
13682.45 309
13683.56 282
13684.66 331
13685.77 298
13686.87 363
13687.98 305
13689.08 309
13690.19 303
13691.29 316
13692.40 332
13693.51 330
13694.61 289
13695.72 289
13696.82 327
13697.93 300
13699.03 303
13700.14 304
13701.25 379
13702.35 356
13703.46 357
13704.56 342
13705.67 306
13706.78 297
13707.88 316
13708.99 300
13710.10 306
13711.20 274
13712.31 304
13713.41 354
13714.52 326
13715.63 301
13716.73 346
13717.84 326
13718.95 338
13720.05 341
13721.16 368
13722.27 350
13723.37 323
13724.48 346
13725.59 332
13726.70 337
13727.80 343
13728.91 333
13730.02 361
13731.12 327
13732.23 358
13733.34 364
13734.45 354
13735.55 376
13736.66 357
13737.77 410
13738.87 385
13739.98 395
13741.09 361
13742.20 362
13743.31 320
13744.41 337
13745.52 382
13746.63 367
13747.74 368
13748.84 373
13749.95 343
13751.06 404
13752.17 401
13753.28 428
13754.38 394
13755.49 378
13756.60 411
13757.71 366
13758.82 415
13759.93 438
13761.03 456
13762.14 445
13763.25 440
13764.36 481
13765.47 437
13766.58 463
13767.68 488
13768.79 474
13769.90 559
13771.01 538
13772.12 505
13773.23 547
13774.34 534
13775.45 525
13776.56 600
13777.66 591
13778.77 496
13779.88 484
13780.99 492
13782.10 509
13783.21 500
13784.32 472
13785.43 482
13786.54 483
13787.65 509
13788.76 452
13789.87 453
13790.98 446
13792.09 514
13793.20 472
13794.31 470
13795.42 410
13796.52 449
13797.63 444
13798.74 447
13799.85 437
13800.96 469
13802.07 475
13803.18 491
13804.29 475
13805.40 483
13806.51 498
13807.63 509
13808.74 444
13809.85 497
13810.96 478
13812.07 465
13813.18 492
13814.29 497
13815.40 479
13816.51 452
13817.62 421
13818.73 425
13819.84 394
13820.95 395
13822.06 413
13823.17 375
13824.28 412
13825.40 379
13826.51 336
13827.62 371
13828.73 402
13829.84 427
13830.95 404
13832.06 426
13833.17 350
13834.28 396
13835.40 402
13836.51 392
13837.62 384
13838.73 357
13839.84 376
13840.95 394
13842.06 382
13843.18 372
13844.29 379
13845.40 394
13846.51 401
13847.62 403
13848.74 364
13849.85 359
13850.96 389
13852.07 383
13853.18 413
13854.30 369
13855.41 395
13856.52 359
13857.63 343
13858.74 364
13859.86 374
13860.97 361
13862.08 353
13863.19 387
13864.31 370
13865.42 413
13866.53 428
13867.64 411
13868.76 394
13869.87 387
13870.98 371
13872.10 442
13873.21 378
13874.32 417
13875.43 412
13876.55 399
13877.66 406
13878.77 401
13879.89 409
13881.00 423
13882.11 381
13883.23 369
13884.34 426
13885.45 351
13886.57 391
13887.68 437
13888.79 383
13889.91 367
13891.02 406
13892.13 396
13893.25 398
13894.36 411
13895.48 472
13896.59 445
13897.70 475
13898.82 450
13899.93 413
13901.05 383
13902.16 418
13903.27 450
13904.39 458
13905.50 460
13906.62 410
13907.73 412
13908.85 397
13909.96 411
13911.07 381
13912.19 397
13913.30 339
13914.42 363
13915.53 384
13916.65 385
13917.76 359
13918.88 362
13919.99 383
13921.11 347
13922.22 370
13923.34 355
13924.45 351
13925.57 381
13926.68 380
13927.80 362
13928.91 340
13930.03 369
13931.14 400
13932.26 360
13933.37 373
13934.49 332
13935.60 348
13936.72 395
13937.83 402
13938.95 341
13940.06 352
13941.18 368
13942.30 339
13943.41 357
13944.53 354
13945.64 349
13946.76 321
13947.87 336
13948.99 302
13950.11 336
13951.22 327
13952.34 328
13953.45 340
13954.57 357
13955.69 367
13956.80 329
13957.92 328
13959.04 359
13960.15 345
13961.27 331
13962.39 343
13963.50 316
13964.62 332
13965.73 344
13966.85 374
13967.97 372
13969.08 340
13970.20 325
13971.32 326
13972.44 299
13973.55 314
13974.67 325
13975.79 306
13976.90 313
13978.02 355
13979.14 328
13980.25 330
13981.37 337
13982.49 321
13983.61 340
13984.72 357
13985.84 308
13986.96 353
13988.08 338
13989.19 307
13990.31 296
13991.43 360
13992.55 332
13993.66 304
13994.78 356
13995.90 357
13997.02 315
13998.14 318
13999.25 351
14000.37 326
14001.49 315
14002.61 293
14003.73 324
14004.84 334
14005.96 336
14007.08 316
14008.20 342
14009.32 314
14010.44 347
14011.55 325
14012.67 323
14013.79 352
14014.91 350
14016.03 337
14017.15 301
14018.27 304
14019.38 319
14020.50 345
14021.62 361
14022.74 340
14023.86 321
14024.98 328
14026.10 347
14027.22 341
14028.34 328
14029.46 331
14030.57 327
14031.69 351
14032.81 327
14033.93 304
14035.05 365
14036.17 364
14037.29 331
14038.41 347
14039.53 337
14040.65 346
14041.77 368
14042.89 351
14044.01 347
14045.13 352
14046.25 374
14047.37 330
14048.49 340
14049.61 349
14050.73 381
14051.85 389
14052.97 408
14054.09 358
14055.21 367
14056.33 382
14057.45 362
14058.57 428
14059.69 416
14060.81 376
14061.93 372
14063.05 405
14064.17 373
14065.29 406
14066.41 377
14067.53 397
14068.65 419
14069.78 362
14070.90 424
14072.02 394
14073.14 407
14074.26 416
14075.38 433
14076.50 418
14077.62 446
14078.74 456
14079.86 470
14080.99 439
14082.11 444
14083.23 485
14084.35 443
14085.47 427
14086.59 469
14087.71 477
14088.84 486
14089.96 463
14091.08 460
14092.20 467
14093.32 467
14094.44 487
14095.57 513
14096.69 524
14097.81 547
14098.93 574
14100.05 639
14101.18 542
14102.30 525
14103.42 550
14104.54 616
14105.66 620
14106.79 552
14107.91 545
14109.03 559
14110.15 473
14111.28 529
14112.40 536
14113.52 512
14114.64 448
14115.77 444
14116.89 438
14118.01 444
14119.13 406
14120.26 399
14121.38 361
14122.50 393
14123.63 374
14124.75 348
14125.87 387
14126.99 349
14128.12 410
14129.24 392
14130.36 353
14131.49 395
14132.61 395
14133.73 375
14134.86 358
14135.98 355
14137.10 394
14138.23 365
14139.35 406
14140.47 385
14141.60 369
14142.72 336
14143.85 375
14144.97 390
14146.09 381
14147.22 370
14148.34 352
14149.47 357
14150.59 316
14151.71 328
14152.84 340
14153.96 396
14155.09 365
14156.21 327
14157.33 369
14158.46 393
14159.58 343
14160.71 326
14161.83 354
14162.96 364
14164.08 347
14165.21 347
14166.33 336
14167.45 348
14168.58 342
14169.70 338
14170.83 350
14171.95 327
14173.08 346
14174.20 330
14175.33 352
14176.45 364
14177.58 347
14178.70 304
14179.83 323
14180.95 341
14182.08 299
14183.20 301
14184.33 331
14185.46 307
14186.58 320
14187.71 326
14188.83 318
14189.96 316
14191.08 329
14192.21 305
14193.33 323
14194.46 304
14195.59 286
14196.71 304
14197.84 313
14198.96 351
14200.09 331
14201.22 293
14202.34 264
14203.47 300
14204.59 288
14205.72 317
14206.85 295
14207.97 315
14209.10 271
14210.23 313
14211.35 299
14212.48 282
14213.61 278
14214.73 291
14215.86 305
14216.99 308
14218.11 286
14219.24 325
14220.37 311
14221.49 286
14222.62 297
14223.75 317
14224.87 274
14226.00 269
14227.13 274
14228.25 273
14229.38 264
14230.51 279
14231.64 296
14232.76 283
14233.89 299
14235.02 281
14236.14 264
14237.27 252
14238.40 276
14239.53 305
14240.66 281
14241.78 286
14242.91 292
14244.04 303
14245.17 285
14246.29 275
14247.42 290
14248.55 254
14249.68 260
14250.81 285
14251.93 303
14253.06 248
14254.19 268
14255.32 275
14256.45 275
14257.57 253
14258.70 289
14259.83 264
14260.96 279
14262.09 251
14263.22 290
14264.34 292
14265.47 291
14266.60 257
14267.73 246
14268.86 239
14269.99 266
14271.12 236
14272.25 261
14273.37 278
14274.50 244
14275.63 229
14276.76 251
14277.89 289
14279.02 304
14280.15 274
14281.28 300
14282.41 315
14283.54 267
14284.67 252
14285.80 310
14286.92 268
14288.05 255
14289.18 275
14290.31 223
14291.44 242
14292.57 259
14293.70 291
14294.83 272
14295.96 276
14297.09 291
14298.22 248
14299.35 243
14300.48 259
14301.61 272
14302.74 242
14303.87 210
14305.00 258
14306.13 249
14307.26 263
14308.39 218
14309.52 233
14310.65 236
14311.78 198
14312.91 253
14314.04 247
14315.18 240
14316.31 250
14317.44 188
14318.57 237
14319.70 239
14320.83 221
14321.96 226
14323.09 226
14324.22 223
14325.35 227
14326.48 252
14327.61 223
14328.75 207
14329.88 206
14331.01 212
14332.14 243
14333.27 248
14334.40 271
14335.53 231
14336.66 251
14337.80 242
14338.93 242
14340.06 226
14341.19 213
14342.32 217
14343.45 214
14344.59 202
14345.72 233
14346.85 210
14347.98 260
14349.11 210
14350.24 208
14351.38 224
14352.51 228
14353.64 208
14354.77 230
14355.91 203
14357.04 233
14358.17 223
14359.30 210
14360.43 236
14361.57 233
14362.70 253
14363.83 234
14364.96 215
14366.10 218
14367.23 209
14368.36 192
14369.49 245
14370.63 259
14371.76 236
14372.89 193
14374.03 231
14375.16 238
14376.29 213
14377.42 245
14378.56 222
14379.69 203
14380.82 204
14381.96 218
14383.09 198
14384.22 242
14385.36 230
14386.49 207
14387.62 229
14388.76 228
14389.89 236
14391.02 229
14392.16 235
14393.29 229
14394.43 210
14395.56 209
14396.69 222
14397.83 268
14398.96 229
14400.09 259
14401.23 228
14402.36 218
14403.50 217
14404.63 196
14405.76 235
14406.90 226
14408.03 208
14409.17 202
14410.30 211
14411.44 249
14412.57 253
14413.70 233
14414.84 205
14415.97 196
14417.11 202
14418.24 224
14419.38 240
14420.51 254
14421.65 209
14422.78 223
14423.92 220
14425.05 221
14426.19 208
14427.32 206
14428.46 274
14429.59 243
14430.73 231
14431.86 240
14433.00 226
14434.13 190
14435.27 241
14436.40 245
14437.54 218
14438.67 260
14439.81 234
14440.95 201
14442.08 232
14443.22 232
14444.35 217
14445.49 270
14446.62 252
14447.76 227
14448.90 273
14450.03 238
14451.17 225
14452.30 239
14453.44 250
14454.58 242
14455.71 229
14456.85 246
14457.98 222
14459.12 220
14460.26 235
14461.39 264
14462.53 252
14463.67 229
14464.80 214
14465.94 209
14467.07 208
14468.21 201
14469.35 228
14470.48 201
14471.62 218
14472.76 219
14473.90 246
14475.03 230
14476.17 233
14477.31 243
14478.44 214
14479.58 236
14480.72 262
14481.85 196
14482.99 225
14484.13 196
14485.27 191
14486.40 189
14487.54 213
14488.68 209
14489.82 223
14490.95 225
14492.09 194
14493.23 213
14494.37 257
14495.50 229
14496.64 205
14497.78 225
14498.92 181
14500.05 192
14501.19 218
14502.33 203
14503.47 246
14504.61 203
14505.74 224
14506.88 201
14508.02 202
14509.16 222
14510.30 205
14511.44 181
14512.57 219
14513.71 218
14514.85 224
14515.99 256
14517.13 204
14518.27 195
14519.41 216
14520.54 244
14521.68 227
14522.82 225
14523.96 213
14525.10 221
14526.24 209
14527.38 219
14528.52 200
14529.65 190
14530.79 197
14531.93 189
14533.07 226
14534.21 193
14535.35 236
14536.49 214
14537.63 217
14538.77 213
14539.91 225
14541.05 212
14542.19 215
14543.33 202
14544.47 210
14545.61 245
14546.75 216
14547.89 201
14549.02 212
14550.16 222
14551.30 233
14552.44 247
14553.58 233
14554.72 241
14555.86 223
14557.00 202
14558.14 231
14559.29 216
14560.43 198
14561.57 242
14562.71 233
14563.85 250
14564.99 184
14566.13 206
14567.27 222
14568.41 212
14569.55 223
14570.69 249
14571.83 228
14572.97 220
14574.11 240
14575.25 201
14576.39 230
14577.53 233
14578.68 249
14579.82 249
14580.96 229
14582.10 235
14583.24 235
14584.38 239
14585.52 250
14586.66 263
14587.80 254
14588.95 244
14590.09 255
14591.23 248
14592.37 222
14593.51 238
14594.65 273
14595.79 302
14596.94 279
14598.08 217
14599.22 216
14600.36 261
14601.50 243
14602.65 206
14603.79 209
14604.93 255
14606.07 279
14607.21 265
14608.36 246
14609.50 246
14610.64 286
14611.78 282
14612.92 273
14614.07 283
14615.21 231
14616.35 255
14617.49 285
14618.64 275
14619.78 249
14620.92 279
14622.06 315
14623.21 286
14624.35 258
14625.49 274
14626.64 277
14627.78 285
14628.92 288
14630.06 274
14631.21 277
14632.35 360
14633.49 341
14634.64 298
14635.78 298
14636.92 302
14638.07 279
14639.21 325
14640.35 325
14641.50 383
14642.64 365
14643.78 346
14644.93 306
14646.07 291
14647.21 307
14648.36 316
14649.50 321
14650.65 301
14651.79 308
14652.93 291
14654.08 259
14655.22 257
14656.37 280
14657.51 244
14658.65 280
14659.80 260
14660.94 285
14662.09 287
14663.23 280
14664.37 246
14665.52 242
14666.66 284
14667.81 275
14668.95 238
14670.10 258
14671.24 277
14672.39 275
14673.53 236
14674.68 262
14675.82 261
14676.97 243
14678.11 264
14679.25 282
14680.40 245
14681.54 239
14682.69 231
14683.83 240
14684.98 250
14686.13 234
14687.27 259
14688.42 239
14689.56 239
14690.71 236
14691.85 238
14693.00 250
14694.14 250
14695.29 229
14696.43 266
14697.58 233
14698.72 216
14699.87 276
14701.02 268
14702.16 264
14703.31 256
14704.45 250
14705.60 239
14706.75 209
14707.89 282
14709.04 266
14710.18 269
14711.33 257
14712.48 242
14713.62 276
14714.77 283
14715.92 283
14717.06 240
14718.21 246
14719.35 245
14720.50 264
14721.65 268
14722.79 272
14723.94 262
14725.09 254
14726.23 249
14727.38 241
14728.53 276
14729.67 244
14730.82 253
14731.97 271
14733.12 242
14734.26 295
14735.41 276
14736.56 301
14737.70 307
14738.85 240
14740.00 242
14741.15 278
14742.29 265
14743.44 271
14744.59 267
14745.74 287
14746.88 278
14748.03 313
14749.18 298
14750.33 286
14751.47 317
14752.62 298
14753.77 306
14754.92 287
14756.07 316
14757.21 302
14758.36 310
14759.51 357
14760.66 341
14761.81 321
14762.95 317
14764.10 310
14765.25 291
14766.40 316
14767.55 329
14768.70 349
14769.84 363
14770.99 378
14772.14 342
14773.29 370
14774.44 384
14775.59 348
14776.74 368
14777.88 347
14779.03 410
14780.18 404
14781.33 401
14782.48 377
14783.63 391
14784.78 439
14785.93 397
14787.08 440
14788.22 410
14789.37 419
14790.52 444
14791.67 484
14792.82 501
14793.97 511
14795.12 522
14796.27 513
14797.42 539
14798.57 562
14799.72 507
14800.87 522
14802.02 479
14803.17 511
14804.32 469
14805.47 480
14806.62 508
14807.77 489
14808.92 431
14810.07 446
14811.22 420
14812.37 428
14813.52 365
14814.67 334
14815.82 349
14816.97 389
14818.12 343
14819.27 361
14820.42 317
14821.57 338
14822.72 385
14823.87 342
14825.02 333
14826.17 329
14827.32 329
14828.47 345
14829.62 340
14830.78 315
14831.93 314
14833.08 317
14834.23 343
14835.38 330
14836.53 287
14837.68 279
14838.83 255
14839.98 274
14841.13 304
14842.29 261
14843.44 275
14844.59 326
14845.74 275
14846.89 256
14848.04 247
14849.19 245
14850.35 215
14851.50 253
14852.65 265
14853.80 248
14854.95 240
14856.10 224
14857.26 269
14858.41 259
14859.56 287
14860.71 237
14861.86 248
14863.02 276
14864.17 249
14865.32 226
14866.47 239
14867.63 248
14868.78 233
14869.93 230
14871.08 228
14872.23 246
14873.39 240
14874.54 217
14875.69 238
14876.84 221
14878.00 245
14879.15 247
14880.30 227
14881.46 214
14882.61 237
14883.76 224
14884.91 218
14886.07 226
14887.22 230
14888.37 249
14889.53 271
14890.68 242
14891.83 218
14892.99 233
14894.14 262
14895.29 256
14896.45 251
14897.60 259
14898.75 241
14899.91 234
14901.06 276
14902.21 281
14903.37 243
14904.52 198
14905.67 231
14906.83 255
14907.98 233
14909.14 226
14910.29 251
14911.44 245
14912.60 267
14913.75 232
14914.91 221
14916.06 233
14917.21 246
14918.37 234
14919.52 194
14920.68 198
14921.83 211
14922.99 226
14924.14 236
14925.30 230
14926.45 270
14927.60 217
14928.76 258
14929.91 256
14931.07 222
14932.22 233
14933.38 223
14934.53 216
14935.69 245
14936.84 251
14938.00 224
14939.15 216
14940.31 240
14941.46 251
14942.62 229
14943.77 235
14944.93 254
14946.08 248
14947.24 210
14948.39 209
14949.55 207
14950.71 213
14951.86 197
14953.02 212
14954.17 219
14955.33 217
14956.48 189
14957.64 219
14958.80 222
14959.95 233
14961.11 246
14962.26 229
14963.42 220
14964.57 277
14965.73 204
14966.89 200
14968.04 196
14969.20 178
14970.36 240
14971.51 240
14972.67 245
14973.82 212
14974.98 220
14976.14 214
14977.29 222
14978.45 252
14979.61 222
14980.76 205
14981.92 224
14983.08 232
14984.23 238
14985.39 194
14986.55 174
14987.70 208
14988.86 210
14990.02 215
14991.18 230
14992.33 199
14993.49 194
14994.65 184
14995.80 159
14996.96 188
14998.12 197
14999.28 197
15000.43 193
15001.59 185
15002.75 189
15003.91 208
15005.06 176
15006.22 179
15007.38 187
15008.54 175
15009.69 177
15010.85 186
15012.01 166
15013.17 197
15014.33 189
15015.48 166
15016.64 197
15017.80 166
15018.96 178
15020.12 181
15021.27 175
15022.43 190
15023.59 177
15024.75 183
15025.91 184
15027.07 210
15028.23 180
15029.38 168
15030.54 175
15031.70 193
15032.86 194
15034.02 183
15035.18 203
15036.34 181
15037.49 206
15038.65 204
15039.81 198
15040.97 201
15042.13 172
15043.29 204
15044.45 176
15045.61 171
15046.77 176
15047.93 189
15049.09 179
15050.24 197
15051.40 199
15052.56 203
15053.72 180
15054.88 187
15056.04 149
15057.20 157
15058.36 183
15059.52 188
15060.68 167
15061.84 173
15063.00 168
15064.16 185
15065.32 184
15066.48 187
15067.64 201
15068.80 170
15069.96 211
15071.12 161
15072.28 170
15073.44 174
15074.60 188
15075.76 188
15076.92 177
15078.08 156
15079.24 162
15080.40 151
15081.56 156
15082.72 147
15083.89 158
15085.05 168
15086.21 171
15087.37 162
15088.53 149
15089.69 181
15090.85 148
15092.01 167
15093.17 148
15094.33 152
15095.49 171
15096.66 153
15097.82 188
15098.98 162
15100.14 163
15101.30 150
15102.46 147
15103.62 169
15104.78 148
15105.95 163
15107.11 184
15108.27 180
15109.43 177
15110.59 165
15111.75 149
15112.92 187
15114.08 174
15115.24 153
15116.40 163
15117.56 196
15118.73 168
15119.89 135
15121.05 178
15122.21 185
15123.37 170
15124.54 183
15125.70 152
15126.86 169
15128.02 170
15129.19 145
15130.35 171
15131.51 156
15132.67 148
15133.84 153
15135.00 146
15136.16 166
15137.32 139
15138.49 152
15139.65 166
15140.81 164
15141.97 162
15143.14 144
15144.30 135
15145.46 188
15146.63 174
15147.79 147
15148.95 150
15150.12 164
15151.28 191
15152.44 201
15153.61 159
15154.77 162
15155.93 149
15157.10 171
15158.26 141
15159.42 154
15160.59 171
15161.75 146
15162.91 185
15164.08 177
15165.24 166
15166.41 176
15167.57 168
15168.73 195
15169.90 166
15171.06 141
15172.23 172
15173.39 169
15174.55 180
15175.72 153
15176.88 153
15178.05 189
15179.21 162
15180.38 163
15181.54 149
15182.70 155
15183.87 154
15185.03 152
15186.20 154
15187.36 193
15188.53 149
15189.69 140
15190.86 169
15192.02 155
15193.19 170
15194.35 172
15195.52 168
15196.68 191
15197.85 181
15199.01 185
15200.18 165
15201.34 189
15202.51 179
15203.67 178
15204.84 186
15206.00 201
15207.17 152
15208.33 190
15209.50 180
15210.66 170
15211.83 173
15213.00 170
15214.16 153
15215.33 171
15216.49 159
15217.66 190
15218.82 155
15219.99 168
15221.16 159
15222.32 171
15223.49 182
15224.65 186
15225.82 165
15226.99 176
15228.15 174
15229.32 170
15230.49 187
15231.65 171
15232.82 161
15233.98 219
15235.15 192
15236.32 189
15237.48 193
15238.65 175
15239.82 161
15240.98 156
15242.15 182
15243.32 184
15244.48 194
15245.65 230
15246.82 209
15247.98 155
15249.15 175
15250.32 185
15251.49 197
15252.65 201
15253.82 174
15254.99 156
15256.16 143
15257.32 168
15258.49 183
15259.66 198
15260.82 162
15261.99 153
15263.16 180
15264.33 155
15265.49 187
15266.66 181
15267.83 187
15269.00 150
15270.17 183
15271.33 168
15272.50 158
15273.67 173
15274.84 180
15276.01 154
15277.17 154
15278.34 155
15279.51 170
15280.68 160
15281.85 173
15283.01 159
15284.18 187
15285.35 186
15286.52 140
15287.69 153
15288.86 176
15290.03 167
15291.19 171
15292.36 162
15293.53 160
15294.70 167
15295.87 150
15297.04 152
15298.21 180
15299.38 191
15300.54 181
15301.71 147
15302.88 132
15304.05 166
15305.22 189
15306.39 158
15307.56 199
15308.73 162
15309.90 155
15311.07 162
15312.24 177
15313.41 181
15314.58 188
15315.75 186
15316.92 138
15318.09 148
15319.25 144
15320.42 152
15321.59 173
15322.76 180
15323.93 174
15325.10 150
15326.27 148
15327.44 188
15328.61 153
15329.78 174
15330.95 180
15332.12 169
15333.29 142
15334.46 140
15335.64 158
15336.81 169
15337.98 150
15339.15 148
15340.32 158
15341.49 139
15342.66 167
15343.83 164
15345.00 152
15346.17 155
15347.34 147
15348.51 174
15349.68 158
15350.85 156
15352.02 155
15353.20 151
15354.37 163
15355.54 151
15356.71 145
15357.88 156
15359.05 149
15360.22 163
15361.39 152
15362.57 159
15363.74 167
15364.91 179
15366.08 174
15367.25 191
15368.42 136
15369.59 183
15370.77 179
15371.94 165
15373.11 158
15374.28 156
15375.45 165
15376.63 168
15377.80 162
15378.97 156
15380.14 140
15381.31 168
15382.49 146
15383.66 184
15384.83 182
15386.00 175
15387.17 165
15388.35 153
15389.52 153
15390.69 163
15391.86 201
15393.04 189
15394.21 188
15395.38 161
15396.55 170
15397.73 215
15398.90 168
15400.07 152
15401.25 182
15402.42 188
15403.59 186
15404.76 171
15405.94 171
15407.11 188
15408.28 197
15409.46 201
15410.63 182
15411.80 179
15412.98 158
15414.15 170
15415.32 197
15416.50 176
15417.67 142
15418.84 154
15420.02 166
15421.19 152
15422.36 176
15423.54 148
15424.71 169
15425.89 177
15427.06 155
15428.23 124
15429.41 145
15430.58 145
15431.76 177
15432.93 172
15434.10 151
15435.28 187
15436.45 194
15437.63 202
15438.80 162
15439.97 145
15441.15 163
15442.32 147
15443.50 152
15444.67 212
15445.85 143
15447.02 153
15448.20 183
15449.37 154
15450.55 149
15451.72 144
15452.89 152
15454.07 140
15455.24 165
15456.42 114
15457.59 146
15458.77 157
15459.94 181
15461.12 173
15462.30 169
15463.47 148
15464.65 117
15465.82 132
15467.00 183
15468.17 162
15469.35 146
15470.52 156
15471.70 125
15472.87 167
15474.05 150
15475.22 151
15476.40 189
15477.58 163
15478.75 137
15479.93 151
15481.10 146
15482.28 177
15483.46 153
15484.63 130
15485.81 162
15486.98 163
15488.16 178
15489.34 176
15490.51 123
15491.69 163
15492.87 156
15494.04 131
15495.22 151
15496.39 163
15497.57 148
15498.75 158
15499.92 176
15501.10 172
15502.28 169
15503.45 154
15504.63 161
15505.81 167
15506.98 151
15508.16 163
15509.34 170
15510.52 155
15511.69 171
15512.87 173
15514.05 154
15515.22 142
15516.40 145
15517.58 167
15518.76 167
15519.93 143
15521.11 139
15522.29 161
15523.47 129
15524.64 159
15525.82 134
15527.00 168
15528.18 166
15529.35 179
15530.53 180
15531.71 123
15532.89 147
15534.07 179
15535.24 155
15536.42 132
15537.60 155
15538.78 153
15539.96 131
15541.13 136
15542.31 160
15543.49 146
15544.67 142
15545.85 135
15547.03 139
15548.20 133
15549.38 146
15550.56 148
15551.74 158
15552.92 180
15554.10 174
15555.28 182
15556.45 146
15557.63 175
15558.81 165
15559.99 178
15561.17 183
15562.35 202
15563.53 174
15564.71 154
15565.89 150
15567.07 169
15568.24 190
15569.42 166
15570.60 194
15571.78 180
15572.96 184
15574.14 153
15575.32 178
15576.50 180
15577.68 167
15578.86 180
15580.04 171
15581.22 181
15582.40 187
15583.58 180
15584.76 176
15585.94 187
15587.12 159
15588.30 171
15589.48 191
15590.66 204
15591.84 186
15593.02 179
15594.20 219
15595.38 201
15596.56 187
15597.74 194
15598.92 192
15600.10 179
15601.28 192
15602.46 192
15603.64 201
15604.82 192
15606.00 192
15607.18 177
15608.36 199
15609.55 180
15610.73 184
15611.91 196
15613.09 206
15614.27 212
15615.45 173
15616.63 218
15617.81 260
15618.99 224
15620.17 195
15621.36 221
15622.54 227
15623.72 225
15624.90 189
15626.08 213
15627.26 205
15628.44 229
15629.63 194
15630.81 193
15631.99 201
15633.17 212
15634.35 221
15635.53 220
15636.72 217
15637.90 216
15639.08 193
15640.26 207
15641.44 220
15642.63 230
15643.81 219
15644.99 212
15646.17 211
15647.35 202
15648.54 204
15649.72 227
15650.90 208
15652.08 226
15653.27 168
15654.45 207
15655.63 220
15656.81 194
15658.00 202
15659.18 208
15660.36 206
15661.54 215
15662.73 234
15663.91 243
15665.09 207
15666.28 190
15667.46 193
15668.64 218
15669.82 239
15671.01 231
15672.19 275
15673.37 269
15674.56 243
15675.74 225
15676.92 210
15678.11 229
15679.29 213
15680.47 180
15681.66 247
15682.84 220
15684.03 213
15685.21 213
15686.39 217
15687.58 192
15688.76 245
15689.94 255
15691.13 229
15692.31 228
15693.50 240
15694.68 223
15695.86 239
15697.05 212
15698.23 223
15699.42 230
15700.60 231
15701.78 235
15702.97 218
15704.15 214
15705.34 225
15706.52 254
15707.71 243
15708.89 262
15710.08 263
15711.26 243
15712.45 242
15713.63 272
15714.81 242
15716.00 277
15717.18 241
15718.37 266
15719.55 281
15720.74 254
15721.92 265
15723.11 268
15724.29 269
15725.48 303
15726.66 263
15727.85 276
15729.04 309
15730.22 253
15731.41 255
15732.59 271
15733.78 239
15734.96 233
15736.15 255
15737.33 238
15738.52 265
15739.71 270
15740.89 261
15742.08 275
15743.26 280
15744.45 259
15745.63 277
15746.82 294
15748.01 243
15749.19 250
15750.38 268
15751.56 263
15752.75 256
15753.94 273
15755.12 281
15756.31 290
15757.50 283
15758.68 269
15759.87 284
15761.06 284
15762.24 276
15763.43 276
15764.62 254
15765.80 272
15766.99 281
15768.18 272
15769.36 280
15770.55 236
15771.74 234
15772.92 258
15774.11 261
15775.30 254
15776.48 263
15777.67 278
15778.86 245
15780.05 243
15781.23 253
15782.42 228
15783.61 226
15784.80 243
15785.98 262
15787.17 225
15788.36 252
15789.55 245
15790.73 247
15791.92 244
15793.11 217
15794.30 222
15795.48 223
15796.67 244
15797.86 240
15799.05 216
15800.24 259
15801.42 218
15802.61 208
15803.80 211
15804.99 225
15806.18 216
15807.37 195
15808.55 208
15809.74 184
15810.93 201
15812.12 242
15813.31 207
15814.50 209
15815.68 193
15816.87 185
15818.06 195
15819.25 155
15820.44 192
15821.63 224
15822.82 186
15824.01 164
15825.19 184
15826.38 183
15827.57 190
15828.76 195
15829.95 201
15831.14 192
15832.33 194
15833.52 178
15834.71 164
15835.90 186
15837.09 196
15838.28 214
15839.47 195
15840.66 191
15841.84 192
15843.03 201
15844.22 191
15845.41 183
15846.60 168
15847.79 185
15848.98 224
15850.17 190
15851.36 181
15852.55 208
15853.74 216
15854.93 261
15856.12 203
15857.31 203
15858.50 178
15859.69 163
15860.88 183
15862.07 203
15863.26 176
15864.46 203
15865.65 212
15866.84 219
15868.03 215
15869.22 208
15870.41 202
15871.60 205
15872.79 194
15873.98 200
15875.17 188
15876.36 212
15877.55 195
15878.74 210
15879.94 213
15881.13 178
15882.32 216
15883.51 226
15884.70 221
15885.89 196
15887.08 162
15888.27 188
15889.46 215
15890.66 200
15891.85 222
15893.04 189
15894.23 201
15895.42 207
15896.61 203
15897.81 189
15899.00 191
15900.19 189
15901.38 160
15902.57 160
15903.76 237
15904.96 236
15906.15 216
15907.34 212
15908.53 188
15909.72 189
15910.92 181
15912.11 203
15913.30 209
15914.49 225
15915.69 213
15916.88 198
15918.07 223
15919.26 224
15920.46 235
15921.65 178
15922.84 197
15924.03 212
15925.23 227
15926.42 235
15927.61 229
15928.81 251
15930.00 223
15931.19 210
15932.38 226
15933.58 246
15934.77 229
15935.96 231
15937.16 181
15938.35 214
15939.54 234
15940.74 225
15941.93 238
15943.12 208
15944.32 213
15945.51 185
15946.70 171
15947.90 211
15949.09 214
15950.28 172
15951.48 208
15952.67 200
15953.87 190
15955.06 191
15956.25 203
15957.45 199
15958.64 187
15959.84 175
15961.03 188
15962.22 173
15963.42 220
15964.61 185
15965.81 166
15967.00 174
15968.19 167
15969.39 158
15970.58 168
15971.78 179
15972.97 172
15974.17 176
15975.36 175
15976.56 151
15977.75 180
15978.95 159
15980.14 154
15981.34 173
15982.53 205
15983.72 182
15984.92 184
15986.11 202
15987.31 154
15988.50 177
15989.70 178
15990.90 202
15992.09 170
15993.29 192
15994.48 159
15995.68 154
15996.87 164
15998.07 182
15999.26 195
16000.46 177
16001.65 165
16002.85 178
16004.05 174
16005.24 159
16006.44 162
16007.63 161
16008.83 166
16010.02 184
16011.22 191
16012.42 177
16013.61 162
16014.81 163
16016.00 176
16017.20 181
16018.40 164
16019.59 167
16020.79 154
16021.99 150
16023.18 160
16024.38 191
16025.58 166
16026.77 157
16027.97 168
16029.16 141
16030.36 141
16031.56 172
16032.76 156
16033.95 172
16035.15 153
16036.35 157
16037.54 167
16038.74 176
16039.94 160
16041.13 155
16042.33 128
16043.53 131
16044.73 152
16045.92 169
16047.12 177
16048.32 146
16049.51 136
16050.71 139
16051.91 140
16053.11 155
16054.30 153
16055.50 148
16056.70 144
16057.90 160
16059.10 157
16060.29 144
16061.49 152
16062.69 104
16063.89 154
16065.08 188
16066.28 153
16067.48 132
16068.68 160
16069.88 173
16071.07 175
16072.27 142
16073.47 119
16074.67 167
16075.87 171
16077.07 149
16078.26 125
16079.46 139
16080.66 134
16081.86 128
16083.06 152
16084.26 143
16085.46 148
16086.66 180
16087.85 155
16089.05 147
16090.25 160
16091.45 153
16092.65 162
16093.85 133
16095.05 133
16096.25 144
16097.45 154
16098.65 151
16099.84 161
16101.04 160
16102.24 169
16103.44 130
16104.64 156
16105.84 128
16107.04 123
16108.24 139
16109.44 137
16110.64 112
16111.84 132
16113.04 127
16114.24 143
16115.44 171
16116.64 131
16117.84 144
16119.04 136
16120.24 144
16121.44 126
16122.64 110
16123.84 145
16125.04 145
16126.24 153
16127.44 153
16128.64 152
16129.84 130
16131.04 160
16132.24 155
16133.44 129
16134.64 110
16135.84 118
16137.04 149
16138.25 135
16139.45 148
16140.65 130
16141.85 136
16143.05 120
16144.25 145
16145.45 125
16146.65 186
16147.85 144
16149.05 137
16150.25 123
16151.46 144
16152.66 153
16153.86 151
16155.06 166
16156.26 145
16157.46 147
16158.66 129
16159.87 150
16161.07 157
16162.27 155
16163.47 177
16164.67 148
16165.87 152
16167.08 133
16168.28 144
16169.48 126
16170.68 143
16171.88 148
16173.09 143
16174.29 153
16175.49 135
16176.69 123
16177.89 137
16179.10 136
16180.30 133
16181.50 142
16182.70 145
16183.91 154
16185.11 134
16186.31 151
16187.51 146
16188.72 148
16189.92 151
16191.12 133
16192.32 161
16193.53 156
16194.73 162
16195.93 130
16197.13 122
16198.34 139
16199.54 143
16200.74 121
16201.95 126
16203.15 154
16204.35 183
16205.56 153
16206.76 156
16207.96 166
16209.17 159
16210.37 122
16211.57 159
16212.78 178
16213.98 164
16215.18 154
16216.39 156
16217.59 178
16218.79 161
16220.00 143
16221.20 140
16222.41 149
16223.61 162
16224.81 138
16226.02 145
16227.22 164
16228.43 150
16229.63 112
16230.83 131
16232.04 155
16233.24 160
16234.45 159
16235.65 152
16236.86 161
16238.06 183
16239.26 166
16240.47 175
16241.67 158
16242.88 177
16244.08 156
16245.29 147
16246.49 149
16247.70 165
16248.90 143
16250.11 142
16251.31 147
16252.52 170
16253.72 177
16254.93 149
16256.13 186
16257.34 183
16258.54 136
16259.75 165
16260.95 191
16262.16 168
16263.36 141
16264.57 152
16265.77 181
16266.98 212
16268.19 196
16269.39 170
16270.60 173
16271.80 163
16273.01 175
16274.21 170
16275.42 169
16276.63 155
16277.83 145
16279.04 154
16280.24 151
16281.45 167
16282.66 170
16283.86 177
16285.07 166
16286.27 178
16287.48 196
16288.69 182
16289.89 205
16291.10 184
16292.31 180
16293.51 174
16294.72 184
16295.93 181
16297.13 165
16298.34 176
16299.55 200
16300.75 166
16301.96 182
16303.17 170
16304.37 181
16305.58 151
16306.79 194
16307.99 207
16309.20 188
16310.41 201
16311.62 168
16312.82 167
16314.03 218
16315.24 184
16316.44 189
16317.65 213
16318.86 159
16320.07 187
16321.27 208
16322.48 191
16323.69 166
16324.90 181
16326.10 176
16327.31 169
16328.52 192
16329.73 163
16330.94 152
16332.14 182
16333.35 179
16334.56 178
16335.77 200
16336.98 179
16338.18 198
16339.39 153
16340.60 154
16341.81 168
16343.02 168
16344.23 156
16345.43 154
16346.64 150
16347.85 165
16349.06 141
16350.27 142
16351.48 181
16352.69 159
16353.89 169
16355.10 147
16356.31 175
16357.52 152
16358.73 158
16359.94 145
16361.15 156
16362.36 159
16363.57 138
16364.77 139
16365.98 158
16367.19 159
16368.40 151
16369.61 154
16370.82 149
16372.03 171
16373.24 140
16374.45 141
16375.66 150
16376.87 157
16378.08 131
16379.29 154
16380.50 161
16381.71 134
16382.92 140
16384.13 177
16385.34 157
16386.55 146
16387.76 145
16388.97 142
16390.18 142
16391.39 154
16392.60 169
16393.81 153
16395.02 140
16396.23 143
16397.44 157
16398.65 135
16399.86 130
16401.07 157
16402.28 145
16403.49 158
16404.70 172
16405.91 144
16407.12 149
16408.33 156
16409.54 143
16410.76 143
16411.97 129
16413.18 143
16414.39 126
16415.60 175
16416.81 140
16418.02 146
16419.23 170
16420.44 145
16421.66 158
16422.87 149
16424.08 138
16425.29 127
16426.50 177
16427.71 145
16428.92 134
16430.14 119
16431.35 133
16432.56 130
16433.77 153
16434.98 147
16436.19 130
16437.41 123
16438.62 143
16439.83 139
16441.04 126
16442.25 118
16443.47 123
16444.68 109
16445.89 136
16447.10 148
16448.31 111
16449.53 109
16450.74 131
16451.95 141
16453.16 140
16454.38 135
16455.59 142
16456.80 132
16458.01 172
16459.23 154
16460.44 155
16461.65 150
16462.86 135
16464.08 132
16465.29 129
16466.50 161
16467.72 154
16468.93 140
16470.14 124
16471.35 149
16472.57 144
16473.78 147
16474.99 157
16476.21 138
16477.42 161
16478.63 132
16479.85 171
16481.06 142
16482.27 110
16483.49 129
16484.70 138
16485.92 133
16487.13 134
16488.34 143
16489.56 137
16490.77 138
16491.98 126
16493.20 119
16494.41 139
16495.63 155
16496.84 154
16498.05 151
16499.27 158
16500.48 138
16501.70 130
16502.91 138
16504.13 117
16505.34 136
16506.55 166
16507.77 143
16508.98 132
16510.20 146
16511.41 141
16512.63 108
16513.84 137
16515.06 143
16516.27 148
16517.49 149
16518.70 138
16519.92 129
16521.13 118
16522.35 138
16523.56 143
16524.78 119
16525.99 133
16527.21 131
16528.42 122
16529.64 151
16530.85 142
16532.07 155
16533.28 147
16534.50 152
16535.71 115
16536.93 145
16538.14 134
16539.36 118
16540.58 114
16541.79 121
16543.01 123
16544.22 156
16545.44 165
16546.65 127
16547.87 136
16549.09 129
16550.30 145
16551.52 129
16552.73 124
16553.95 146
16555.17 132
16556.38 139
16557.60 135
16558.82 146
16560.03 137
16561.25 120
16562.46 113
16563.68 144
16564.90 130
16566.11 130
16567.33 142
16568.55 117
16569.76 124
16570.98 133
16572.20 146
16573.41 145
16574.63 134
16575.85 117
16577.07 122
16578.28 120
16579.50 126
16580.72 146
16581.93 140
16583.15 131
16584.37 133
16585.59 114
16586.80 140
16588.02 126
16589.24 142
16590.46 121
16591.67 116
16592.89 146
16594.11 135
16595.33 140
16596.54 140
16597.76 108
16598.98 117
16600.20 135
16601.41 133
16602.63 135
16603.85 121
16605.07 95
16606.29 121
16607.50 127
16608.72 101
16609.94 126
16611.16 130
16612.38 119
16613.60 111
16614.81 113
16616.03 111
16617.25 122
16618.47 124
16619.69 118
16620.91 130
16622.13 156
16623.34 129
16624.56 106
16625.78 100
16627.00 96
16628.22 119
16629.44 105
16630.66 93
16631.88 129
16633.10 137
16634.31 120
16635.53 129
16636.75 116
16637.97 97
16639.19 109
16640.41 106
16641.63 131
16642.85 143
16644.07 120
16645.29 84
16646.51 100
16647.73 96
16648.95 105
16650.17 113
16651.39 130
16652.61 147
16653.83 150
16655.05 127
16656.27 125
16657.49 138
16658.71 116
16659.93 139
16661.15 123
16662.37 127
16663.59 107
16664.81 111
16666.03 98
16667.25 99
16668.47 102
16669.69 120
16670.91 125
16672.13 102
16673.35 120
16674.57 122
16675.79 128
16677.01 109
16678.23 97
16679.45 106
16680.67 118
16681.89 120
16683.12 134
16684.34 142
16685.56 107
16686.78 112
16688.00 142
16689.22 119
16690.44 99
16691.66 116
16692.88 130
16694.11 140
16695.33 131
16696.55 126
16697.77 95
16698.99 124
16700.21 130
16701.43 112
16702.66 123
16703.88 113
16705.10 97
16706.32 103
16707.54 115
16708.77 120
16709.99 139
16711.21 133
16712.43 124
16713.65 108
16714.87 113
16716.10 104
16717.32 91
16718.54 117
16719.76 114
16720.99 126
16722.21 126
16723.43 119
16724.65 124
16725.88 120
16727.10 138
16728.32 145
16729.54 108
16730.77 104
16731.99 118
16733.21 130
16734.43 125
16735.66 132
16736.88 120
16738.10 123
16739.33 123
16740.55 135
16741.77 116
16742.99 134
16744.22 115
16745.44 113
16746.66 109
16747.89 129
16749.11 120
16750.33 126
16751.56 115
16752.78 122
16754.00 107
16755.23 134
16756.45 126
16757.68 132
16758.90 135
16760.12 108
16761.35 116
16762.57 148
16763.79 135
16765.02 132
16766.24 125
16767.47 138
16768.69 169
16769.91 129
16771.14 117
16772.36 121
16773.59 135
16774.81 112
16776.04 121
16777.26 124
16778.48 105
16779.71 120
16780.93 117
16782.16 113
16783.38 106
16784.61 107
16785.83 128
16787.06 133
16788.28 131
16789.51 109
16790.73 134
16791.96 111
16793.18 124
16794.41 97
16795.63 136
16796.86 149
16798.08 137
16799.31 146
16800.53 118
16801.76 107
16802.98 120
16804.21 132
16805.43 120
16806.66 135
16807.88 113
16809.11 138
16810.33 124
16811.56 137
16812.79 119
16814.01 130
16815.24 138
16816.46 127
16817.69 135
16818.91 127
16820.14 126
16821.37 119
16822.59 116
16823.82 101
16825.04 140
16826.27 113
16827.50 107
16828.72 116
16829.95 133
16831.18 134
16832.40 99
16833.63 113
16834.86 109
16836.08 121
16837.31 111
16838.53 131
16839.76 124
16840.99 118
16842.21 133
16843.44 149
16844.67 140
16845.90 129
16847.12 130
16848.35 116
16849.58 110
16850.80 121
16852.03 136
16853.26 166
16854.48 144
16855.71 127
16856.94 113
16858.17 145
16859.39 124
16860.62 103
16861.85 113
16863.08 99
16864.30 111
16865.53 130
16866.76 149
16867.99 151
16869.21 160
16870.44 144
16871.67 145
16872.90 179
16874.13 184
16875.35 169
16876.58 156
16877.81 137
16879.04 147
16880.27 126
16881.49 151
16882.72 138
16883.95 129
16885.18 152
16886.41 144
16887.64 152
16888.86 152
16890.09 155
16891.32 150
16892.55 146
16893.78 157
16895.01 140
16896.24 136
16897.46 116
16898.69 142
16899.92 153
16901.15 152
16902.38 118
16903.61 122
16904.84 172
16906.07 151
16907.30 143
16908.53 144
16909.75 142
16910.98 138
16912.21 142
16913.44 141
16914.67 135
16915.90 140
16917.13 143
16918.36 158
16919.59 125
16920.82 106
16922.05 128
16923.28 118
16924.51 106
16925.74 134
16926.97 126
16928.20 104
16929.43 120
16930.66 116
16931.89 118
16933.12 124
16934.35 113
16935.58 131
16936.81 125
16938.04 130
16939.27 135
16940.50 123
16941.73 119
16942.96 158
16944.19 128
16945.42 131
16946.65 126
16947.88 114
16949.11 156
16950.34 123
16951.57 134
16952.80 115
16954.04 141
16955.27 130
16956.50 119
16957.73 122
16958.96 131
16960.19 124
16961.42 142
16962.65 125
16963.88 114
16965.11 119
16966.35 110
16967.58 125
16968.81 113
16970.04 120
16971.27 113
16972.50 94
16973.73 127
16974.97 118
16976.20 124
16977.43 114
16978.66 105
16979.89 104
16981.12 119
16982.36 130
16983.59 132
16984.82 120
16986.05 107
16987.28 109
16988.52 123
16989.75 114
16990.98 111
16992.21 109
16993.45 126
16994.68 115
16995.91 111
16997.14 116
16998.37 135
16999.61 115
17000.84 112
17002.07 126
17003.31 129
17004.54 125
17005.77 129
17007.00 147
17008.24 124
17009.47 116
17010.70 91
17011.93 110
17013.17 98
17014.40 117
17015.63 102
17016.87 100
17018.10 119
17019.33 133
17020.57 112
17021.80 137
17023.03 127
17024.27 116
17025.50 84
17026.73 114
17027.97 128
17029.20 124
17030.43 123
17031.67 121
17032.90 116
17034.14 132
17035.37 122
17036.60 112
17037.84 121
17039.07 115
17040.30 97
17041.54 104
17042.77 113
17044.01 131
17045.24 133
17046.47 119
17047.71 130
17048.94 121
17050.18 154
17051.41 115
17052.65 81
17053.88 119
17055.12 111
17056.35 109
17057.58 135
17058.82 106
17060.05 102
17061.29 119
17062.52 119
17063.76 130
17064.99 114
17066.23 118
17067.46 127
17068.70 104
17069.93 96
17071.17 123
17072.40 114
17073.64 93
17074.87 130
17076.11 143
17077.34 122
17078.58 133
17079.81 111
17081.05 105
17082.29 106
17083.52 113
17084.76 125
17085.99 109
17087.23 97
17088.46 103
17089.70 127
17090.94 107
17092.17 111
17093.41 109
17094.64 96
17095.88 103
17097.12 117
17098.35 120
17099.59 130
17100.82 136
17102.06 122
17103.30 101
17104.53 130
17105.77 104
17107.00 146
17108.24 103
17109.48 118
17110.71 107
17111.95 69
17113.19 95
17114.42 108
17115.66 104
17116.90 116
17118.13 119
17119.37 108
17120.61 98
17121.85 127
17123.08 112
17124.32 103
17125.56 109
17126.79 94
17128.03 113
17129.27 92
17130.50 89
17131.74 85
17132.98 92
17134.22 96
17135.45 117
17136.69 105
17137.93 116
17139.17 113
17140.40 116
17141.64 85
17142.88 91
17144.12 107
17145.36 109
17146.59 120
17147.83 108
17149.07 102
17150.31 84
17151.54 101
17152.78 103
17154.02 109
17155.26 115
17156.50 107
17157.74 90
17158.97 98
17160.21 78
17161.45 98
17162.69 109
17163.93 113
17165.17 113
17166.40 125
17167.64 112
17168.88 91
17170.12 108
17171.36 124
17172.60 110
17173.84 114
17175.08 98
17176.31 112
17177.55 115
17178.79 103
17180.03 109
17181.27 89
17182.51 91
17183.75 85
17184.99 103
17186.23 92
17187.47 93
17188.71 103
17189.94 84
17191.18 91
17192.42 93
17193.66 128
17194.90 100
17196.14 91
17197.38 111
17198.62 127
17199.86 112
17201.10 91
17202.34 120
17203.58 136
17204.82 124
17206.06 83
17207.30 87
17208.54 83
17209.78 89
17211.02 107
17212.26 115
17213.50 90
17214.74 101
17215.98 108
17217.22 107
17218.46 104
17219.70 101
17220.94 110
17222.18 103
17223.43 101
17224.67 116
17225.91 114
17227.15 109
17228.39 111
17229.63 120
17230.87 117
17232.11 105
17233.35 95
17234.59 95
17235.83 92
17237.08 108
17238.32 111
17239.56 103
17240.80 80
17242.04 84
17243.28 97
17244.52 110
17245.76 108
17247.01 85
17248.25 94
17249.49 112
17250.73 94
17251.97 104
17253.21 97
17254.46 94
17255.70 98
17256.94 105
17258.18 110
17259.42 103
17260.66 100
17261.91 92
17263.15 109
17264.39 101
17265.63 93
17266.87 108
17268.12 108
17269.36 116
17270.60 87
17271.84 111
17273.09 115
17274.33 87
17275.57 89
17276.81 97
17278.06 106
17279.30 108
17280.54 82
17281.78 81
17283.03 98
17284.27 98
17285.51 80
17286.76 92
17288.00 106
17289.24 89
17290.48 99
17291.73 107
17292.97 122
17294.21 101
17295.46 89
17296.70 93
17297.94 90
17299.19 79
17300.43 93
17301.67 94
17302.92 94
17304.16 98
17305.40 83
17306.65 96
17307.89 101
17309.14 92
17310.38 93
17311.62 103
17312.87 81
17314.11 86
17315.35 80
17316.60 92
17317.84 101
17319.09 84
17320.33 97
17321.58 87
17322.82 75
17324.06 92
17325.31 83
17326.55 94
17327.80 91
17329.04 100
17330.29 100
17331.53 96
17332.77 98
17334.02 94
17335.26 109
17336.51 99
17337.75 102
17339.00 135
17340.24 93
17341.49 107
17342.73 111
17343.98 88
17345.22 99
17346.47 129
17347.71 118
17348.96 108
17350.20 93
17351.45 110
17352.69 128
17353.94 105
17355.18 114
17356.43 103
17357.68 91
17358.92 83
17360.17 84
17361.41 86
17362.66 88
17363.90 118
17365.15 101
17366.39 84
17367.64 101
17368.89 119
17370.13 114
17371.38 82
17372.62 71
17373.87 77
17375.12 87
17376.36 77
17377.61 65
17378.85 99
17380.10 93
17381.35 87
17382.59 80
17383.84 88
17385.09 85
17386.33 109
17387.58 97
17388.83 93
17390.07 85
17391.32 105
17392.57 107
17393.81 98
17395.06 85
17396.31 78
17397.55 113
17398.80 107
17400.05 92
17401.29 105
17402.54 102
17403.79 91
17405.04 104
17406.28 102
17407.53 100
17408.78 104
17410.02 78
17411.27 89
17412.52 101
17413.77 136
17415.01 118
17416.26 106
17417.51 107
17418.76 93
17420.00 101
17421.25 106
17422.50 91
17423.75 100
17425.00 113
17426.24 100
17427.49 94
17428.74 95
17429.99 87
17431.24 112
17432.48 113
17433.73 100
17434.98 121
17436.23 97
17437.48 99
17438.73 101
17439.97 115
17441.22 81
17442.47 79
17443.72 89
17444.97 92
17446.22 84
17447.47 93
17448.71 94
17449.96 81
17451.21 83
17452.46 78
17453.71 87
17454.96 87
17456.21 96
17457.46 101
17458.71 70
17459.95 97
17461.20 105
17462.45 94
17463.70 104
17464.95 82
17466.20 85
17467.45 113
17468.70 97
17469.95 92
17471.20 77
17472.45 95
17473.70 101
17474.95 118
17476.20 89
17477.45 97
17478.70 112
17479.95 76
17481.20 76
17482.45 94
17483.70 88
17484.95 85
17486.20 97
17487.45 97
17488.70 97
17489.95 103
17491.20 92
17492.45 106
17493.70 96
17494.95 89
17496.20 81
17497.45 93
17498.70 100
17499.95 94
17501.20 94
17502.45 109
17503.70 101
17504.95 85
17506.20 110
17507.46 90
17508.71 95
17509.96 112
17511.21 97
17512.46 86
17513.71 106
17514.96 88
17516.21 79
17517.46 95
17518.71 84
17519.97 99
17521.22 102
17522.47 97
17523.72 107
17524.97 94
17526.22 91
17527.47 84
17528.73 109
17529.98 100
17531.23 82
17532.48 101
17533.73 95
17534.99 92
17536.24 102
17537.49 83
17538.74 115
17539.99 97
17541.25 107
17542.50 95
17543.75 107
17545.00 100
17546.25 113
17547.51 91
17548.76 104
17550.01 91
17551.26 80
17552.52 124
17553.77 107
17555.02 85
17556.27 121
17557.53 120
17558.78 104
17560.03 87
17561.28 101
17562.54 91
17563.79 114
17565.04 106
17566.30 113
17567.55 105
17568.80 99
17570.05 99
17571.31 107
17572.56 87
17573.81 105
17575.07 118
17576.32 109
17577.57 113
17578.83 102
17580.08 91
17581.33 110
17582.59 115
17583.84 97
17585.10 109
17586.35 90
17587.60 101
17588.86 86
17590.11 114
17591.36 98
17592.62 103
17593.87 105
17595.13 119
17596.38 93
17597.63 93
17598.89 99
17600.14 86
17601.40 106
17602.65 110
17603.90 79
17605.16 84
17606.41 97
17607.67 97
17608.92 114
17610.18 112
17611.43 108
17612.69 111
17613.94 98
17615.20 108
17616.45 99
17617.71 98
17618.96 111
17620.21 104
17621.47 87
17622.72 96
17623.98 88
17625.23 86
17626.49 98
17627.75 122
17629.00 77
17630.26 102
17631.51 91
17632.77 89
17634.02 81
17635.28 95
17636.53 88
17637.79 77
17639.04 99
17640.30 114
17641.55 81
17642.81 60
17644.07 108
17645.32 72
17646.58 93
17647.83 117
17649.09 78
17650.35 73
17651.60 88
17652.86 106
17654.11 115
17655.37 75
17656.63 88
17657.88 112
17659.14 111
17660.39 88
17661.65 88
17662.91 97
17664.16 92
17665.42 81
17666.68 67
17667.93 98
17669.19 91
17670.45 94
17671.70 70
17672.96 79
17674.22 90
17675.47 95
17676.73 109
17677.99 92
17679.24 80
17680.50 94
17681.76 96
17683.02 89
17684.27 101
17685.53 103
17686.79 102
17688.05 99
17689.30 106
17690.56 91
17691.82 95
17693.07 99
17694.33 115
17695.59 88
17696.85 112
17698.11 100
17699.36 91
17700.62 74
17701.88 68
17703.14 79
17704.39 74
17705.65 90
17706.91 77
17708.17 81
17709.43 71
17710.68 116
17711.94 111
17713.20 95
17714.46 100
17715.72 105
17716.98 103
17718.23 98
17719.49 102
17720.75 97
17722.01 95
17723.27 111
17724.53 101
17725.79 76
17727.04 79
17728.30 114
17729.56 109
17730.82 77
17732.08 76
17733.34 64
17734.60 85
17735.86 116
17737.12 89
17738.37 77
17739.63 94
17740.89 93
17742.15 101
17743.41 94
17744.67 85
17745.93 89
17747.19 85
17748.45 96
17749.71 101
17750.97 101
17752.23 107
17753.49 97
17754.75 70
17756.01 100
17757.27 87
17758.53 101
17759.79 94
17761.05 73
17762.31 82
17763.57 72
17764.83 90
17766.09 98
17767.35 89
17768.61 73
17769.87 108
17771.13 97
17772.39 95
17773.65 88
17774.91 127
17776.17 112
17777.43 71
17778.69 109
17779.95 83
17781.21 90
17782.47 100
17783.73 114
17784.99 109
17786.25 88
17787.51 73
17788.78 101
17790.04 100
17791.30 73
17792.56 111
17793.82 98
17795.08 99
17796.34 106
17797.60 102
17798.86 92
17800.13 81
17801.39 90
17802.65 75
17803.91 72
17805.17 88
17806.43 110
17807.69 85
17808.96 61
17810.22 87
17811.48 96
17812.74 85
17814.00 104
17815.26 108
17816.53 92
17817.79 96
17819.05 87
17820.31 88
17821.57 96
17822.84 91
17824.10 95
17825.36 76
17826.62 69
17827.89 76
17829.15 96
17830.41 78
17831.67 102
17832.93 102
17834.20 86
17835.46 88
17836.72 64
17837.99 101
17839.25 88
17840.51 105
17841.77 90
17843.04 73
17844.30 103
17845.56 93
17846.82 92
17848.09 86
17849.35 99
17850.61 91
17851.88 106
17853.14 89
17854.40 93
17855.67 98
17856.93 101
17858.19 89
17859.46 90
17860.72 91
17861.98 116
17863.25 84
17864.51 99
17865.77 75
17867.04 93
17868.30 101
17869.57 93
17870.83 112
17872.09 110
17873.36 83
17874.62 87
17875.89 112
17877.15 103
17878.41 79
17879.68 101
17880.94 89
17882.21 74
17883.47 92
17884.73 93
17886.00 89
17887.26 104
17888.53 83
17889.79 84
17891.06 79
17892.32 105
17893.59 95
17894.85 91
17896.12 100
17897.38 102
17898.65 95
17899.91 95
17901.17 82
17902.44 102
17903.70 110
17904.97 89
17906.23 100
17907.50 103
17908.77 97
17910.03 87
17911.30 97
17912.56 76
17913.83 72
17915.09 98
17916.36 95
17917.62 73
17918.89 86
17920.15 79
17921.42 88
17922.68 99
17923.95 90
17925.22 93
17926.48 118
17927.75 95
17929.01 81
17930.28 84
17931.55 95
17932.81 108
17934.08 78
17935.34 84
17936.61 91
17937.88 83
17939.14 94
17940.41 96
17941.68 82
17942.94 92
17944.21 78
17945.47 101
17946.74 83
17948.01 114
17949.27 98
17950.54 99
17951.81 102
17953.07 106
17954.34 99
17955.61 91
17956.87 82
17958.14 89
17959.41 72
17960.68 78
17961.94 88
17963.21 96
17964.48 90
17965.74 82
17967.01 81
17968.28 76
17969.55 79
17970.81 103
17972.08 72
17973.35 94
17974.62 106
17975.88 92
17977.15 72
17978.42 85
17979.69 93
17980.95 84
17982.22 86
17983.49 88
17984.76 58
17986.03 96
17987.29 76
17988.56 74
17989.83 64
17991.10 97
17992.37 115
17993.63 117
17994.90 94
17996.17 91
17997.44 83
17998.71 90
17999.98 72
18001.24 98
18002.51 94
18003.78 91
18005.05 107
18006.32 112
18007.59 107
18008.86 92
18010.12 90
18011.39 120
18012.66 107
18013.93 104
18015.20 91
18016.47 110
18017.74 112
18019.01 85
18020.28 83
18021.54 116
18022.81 98
18024.08 117
18025.35 91
18026.62 80
18027.89 93
18029.16 85
18030.43 72
18031.70 100
18032.97 92
18034.24 91
18035.51 87
18036.78 110
18038.05 105
18039.32 74
18040.59 78
18041.86 96
18043.13 93
18044.40 77
18045.67 65
18046.94 86
18048.21 95
18049.48 86
18050.75 86
18052.02 94
18053.29 116
18054.56 100
18055.83 92
18057.10 75
18058.37 82
18059.64 79
18060.91 88
18062.18 92
18063.45 87
18064.72 79
18065.99 87
18067.26 155
18068.54 138
18069.81 103
18071.08 85
18072.35 84
18073.62 92
18074.89 85
18076.16 87
18077.43 84
18078.70 99
18079.97 95
18081.25 81
18082.52 83
18083.79 88
18085.06 103
18086.33 99
18087.60 78
18088.87 87
18090.15 114
18091.42 94
18092.69 90
18093.96 74
18095.23 94
18096.50 100
18097.78 80
18099.05 92
18100.32 88
18101.59 80
18102.86 91
18104.14 104
18105.41 92
18106.68 97
18107.95 103
18109.23 91
18110.50 99
18111.77 73
18113.04 93
18114.31 86
18115.59 81
18116.86 65
18118.13 82
18119.40 100
18120.68 83
18121.95 86
18123.22 92
18124.50 89
18125.77 80
18127.04 70
18128.31 89
18129.59 90
18130.86 100
18132.13 78
18133.41 80
18134.68 97
18135.95 87
18137.23 103
18138.50 89
18139.77 80
18141.05 85
18142.32 98
18143.59 82
18144.87 79
18146.14 87
18147.41 83
18148.69 75
18149.96 84
18151.23 93
18152.51 83
18153.78 75
18155.06 87
18156.33 94
18157.60 85
18158.88 89
18160.15 87
18161.43 99
18162.70 100
18163.97 84
18165.25 82
18166.52 92
18167.80 83
18169.07 85
18170.35 106
18171.62 101
18172.90 89
18174.17 76
18175.44 92
18176.72 91
18177.99 106
18179.27 88
18180.54 110
18181.82 107
18183.09 81
18184.37 85
18185.64 77
18186.92 94
18188.19 100
18189.47 81
18190.74 85
18192.02 72
18193.29 86
18194.57 79
18195.84 88
18197.12 86
18198.39 94
18199.67 85
18200.95 92
18202.22 110
18203.50 89
18204.77 74
18206.05 92
18207.32 99
18208.60 111
18209.88 88
18211.15 114
18212.43 97
18213.70 84
18214.98 88
18216.26 90
18217.53 99
18218.81 97
18220.08 87
18221.36 80
18222.64 80
18223.91 95
18225.19 90
18226.47 89
18227.74 101
18229.02 99
18230.29 98
18231.57 79
18232.85 87
18234.12 105
18235.40 84
18236.68 79
18237.95 98
18239.23 79
18240.51 81
18241.79 89
18243.06 91
18244.34 109
18245.62 84
18246.89 88
18248.17 88
18249.45 86
18250.73 76
18252.00 94
18253.28 89
18254.56 96
18255.83 96
18257.11 95
18258.39 88
18259.67 86
18260.94 116
18262.22 90
18263.50 82
18264.78 83
18266.06 110
18267.33 91
18268.61 77
18269.89 101
18271.17 74
18272.45 89
18273.72 116
18275.00 80
18276.28 87
18277.56 103
18278.84 85
18280.11 110
18281.39 107
18282.67 90
18283.95 79
18285.23 82
18286.51 94
18287.78 111
18289.06 89
18290.34 94
18291.62 116
18292.90 126
18294.18 92
18295.46 93
18296.74 82
18298.01 95
18299.29 97
18300.57 89
18301.85 92
18303.13 88
18304.41 50
18305.69 86
18306.97 77
18308.25 95
18309.53 113
18310.81 91
18312.09 79
18313.37 91
18314.64 98
18315.92 89
18317.20 91
18318.48 85
18319.76 85
18321.04 75
18322.32 84
18323.60 75
18324.88 97
18326.16 92
18327.44 85
18328.72 79
18330.00 105
18331.28 106
18332.56 86
18333.84 99
18335.12 79
18336.40 105
18337.68 104
18338.96 80
18340.24 106
18341.52 96
18342.80 92
18344.09 86
18345.37 68
18346.65 82
18347.93 123
18349.21 87
18350.49 88
18351.77 91
18353.05 91
18354.33 94
18355.61 100
18356.89 117
18358.17 93
18359.46 94
18360.74 86
18362.02 96
18363.30 74
18364.58 87
18365.86 108
18367.14 94
18368.42 88
18369.71 90
18370.99 60
18372.27 81
18373.55 80
18374.83 95
18376.11 132
18377.39 97
18378.68 81
18379.96 99
18381.24 104
18382.52 83
18383.80 81
18385.09 118
18386.37 92
18387.65 73
18388.93 80
18390.21 102
18391.50 109
18392.78 92
18394.06 71
18395.34 95
18396.63 97
18397.91 107
18399.19 94
18400.47 99
18401.76 86
18403.04 90
18404.32 102
18405.60 84
18406.89 80
18408.17 70
18409.45 76
18410.73 105
18412.02 86
18413.30 83
18414.58 103
18415.87 111
18417.15 76
18418.43 85
18419.72 92
18421.00 95
18422.28 78
18423.57 77
18424.85 97
18426.13 71
18427.42 90
18428.70 98
18429.98 85
18431.27 70
18432.55 94
18433.83 94
18435.12 100
18436.40 109
18437.68 101
18438.97 84
18440.25 86
18441.54 69
18442.82 80
18444.10 93
18445.39 81
18446.67 69
18447.96 106
18449.24 107
18450.53 85
18451.81 86
18453.09 70
18454.38 85
18455.66 109
18456.95 102
18458.23 83
18459.52 101
18460.80 75
18462.09 90
18463.37 101
18464.65 98
18465.94 92
18467.22 80
18468.51 89
18469.79 75
18471.08 86
18472.36 73
18473.65 81
18474.93 79
18476.22 86
18477.50 78
18478.79 76
18480.08 79
18481.36 68
18482.65 89
18483.93 95
18485.22 103
18486.50 91
18487.79 74
18489.07 90
18490.36 93
18491.64 78
18492.93 108
18494.22 97
18495.50 86
18496.79 69
18498.07 84
18499.36 90
18500.65 80
18501.93 113
18503.22 88
18504.50 99
18505.79 81
18507.08 92
18508.36 90
18509.65 89
18510.94 84
18512.22 72
18513.51 93
18514.80 91
18516.08 78
18517.37 100
18518.65 117
18519.94 101
18521.23 88
18522.51 88
18523.80 76
18525.09 92
18526.38 105
18527.66 80
18528.95 82
18530.24 100
18531.52 90
18532.81 92
18534.10 106
18535.39 103
18536.67 121
18537.96 80
18539.25 72
18540.53 87
18541.82 78
18543.11 111
18544.40 98
18545.68 68
18546.97 89
18548.26 101
18549.55 110
18550.84 65
18552.12 69
18553.41 71
18554.70 84
18555.99 89
18557.27 80
18558.56 86
18559.85 86
18561.14 76
18562.43 95
18563.72 64
18565.00 87
18566.29 83
18567.58 79
18568.87 75
18570.16 118
18571.45 92
18572.73 101
18574.02 95
18575.31 104
18576.60 89
18577.89 98
18579.18 119
18580.47 92
18581.75 84
18583.04 103
18584.33 103
18585.62 91
18586.91 109
18588.20 107
18589.49 108
18590.78 122
18592.07 120
18593.36 94
18594.65 92
18595.93 84
18597.22 86
18598.51 95
18599.80 113
18601.09 122
18602.38 105
18603.67 107
18604.96 97
18606.25 113
18607.54 108
18608.83 111
18610.12 92
18611.41 95
18612.70 126
18613.99 121
18615.28 124
18616.57 119
18617.86 116
18619.15 96
18620.44 97
18621.73 102
18623.02 116
18624.31 137
18625.60 144
18626.89 110
18628.18 125
18629.47 92
18630.76 114
18632.05 122
18633.34 100
18634.64 95
18635.93 89
18637.22 105
18638.51 87
18639.80 103
18641.09 112
18642.38 102
18643.67 119
18644.96 104
18646.25 112
18647.54 103
18648.84 99
18650.13 105
18651.42 100
18652.71 102
18654.00 86
18655.29 81
18656.58 104
18657.88 98
18659.17 107
18660.46 83
18661.75 67
18663.04 97
18664.33 69
18665.63 86
18666.92 84
18668.21 78
18669.50 95
18670.79 80
18672.08 110
18673.38 96
18674.67 85
18675.96 84
18677.25 109
18678.55 125
18679.84 96
18681.13 88
18682.42 100
18683.71 82
18685.01 89
18686.30 98
18687.59 88
18688.88 89
18690.18 97
18691.47 79
18692.76 82
18694.06 102
18695.35 110
18696.64 96
18697.93 86
18699.23 79
18700.52 80
18701.81 84
18703.11 98
18704.40 88
18705.69 94
18706.99 84
18708.28 90
18709.57 85
18710.86 97
18712.16 78
18713.45 83
18714.75 102
18716.04 104
18717.33 72
18718.63 86
18719.92 93
18721.21 89
18722.51 89
18723.80 113
18725.09 86
18726.39 76
18727.68 83
18728.98 90
18730.27 80
18731.56 96
18732.86 82
18734.15 88
18735.45 91
18736.74 87
18738.04 93
18739.33 97
18740.62 106
18741.92 85
18743.21 84
18744.51 92
18745.80 88
18747.10 104
18748.39 100
18749.69 76
18750.98 102
18752.27 89
18753.57 94
18754.86 109
18756.16 88
18757.45 72
18758.75 100
18760.04 88
18761.34 67
18762.63 74
18763.93 92
18765.23 96
18766.52 104
18767.82 89
18769.11 83
18770.41 84
18771.70 108
18773.00 98
18774.29 77
18775.59 92
18776.88 96
18778.18 97
18779.48 104
18780.77 128
18782.07 90
18783.36 105
18784.66 87
18785.95 80
18787.25 91
18788.55 85
18789.84 105
18791.14 99
18792.43 89
18793.73 99
18795.03 112
18796.32 94
18797.62 103
18798.92 109
18800.21 103
18801.51 91
18802.81 103
18804.10 112
18805.40 92
18806.70 100
18807.99 88
18809.29 89
18810.59 76
18811.88 87
18813.18 91
18814.48 82
18815.77 89
18817.07 100
18818.37 89
18819.66 86
18820.96 99
18822.26 94
18823.56 96
18824.85 102
18826.15 68
18827.45 85
18828.75 87
18830.04 88
18831.34 98
18832.64 114
18833.94 97
18835.23 71
18836.53 86
18837.83 97
18839.13 94
18840.42 93
18841.72 102
18843.02 110
18844.32 76
18845.62 92
18846.91 93
18848.21 97
18849.51 88
18850.81 95
18852.11 109
18853.40 78
18854.70 78
18856.00 87
18857.30 67
18858.60 82
18859.90 82
18861.20 85
18862.49 81
18863.79 69
18865.09 84
18866.39 79
18867.69 64
18868.99 90
18870.29 95
18871.59 75
18872.88 79
18874.18 74
18875.48 75
18876.78 92
18878.08 80
18879.38 74
18880.68 87
18881.98 90
18883.28 74
18884.58 79
18885.88 74
18887.18 79
18888.47 84
18889.77 83
18891.07 96
18892.37 79
18893.67 76
18894.97 86
18896.27 85
18897.57 86
18898.87 76
18900.17 72
18901.47 89
18902.77 89
18904.07 76
18905.37 94
18906.67 76
18907.97 59
18909.27 80
18910.57 76
18911.87 76
18913.17 85
18914.47 68
18915.77 54
18917.07 71
18918.38 76
18919.68 90
18920.98 81
18922.28 75
18923.58 69
18924.88 73
18926.18 81
18927.48 75
18928.78 68
18930.08 74
18931.38 76
18932.68 93
18933.98 90
18935.29 95
18936.59 84
18937.89 77
18939.19 74
18940.49 68
18941.79 78
18943.09 75
18944.39 70
18945.70 89
18947.00 91
18948.30 77
18949.60 70
18950.90 78
18952.20 69
18953.51 67
18954.81 88
18956.11 88
18957.41 70
18958.71 66
18960.02 88
18961.32 91
18962.62 72
18963.92 71
18965.22 77
18966.53 70
18967.83 68
18969.13 96
18970.43 88
18971.73 71
18973.04 59
18974.34 73
18975.64 78
18976.94 86
18978.25 67
18979.55 82
18980.85 98
18982.16 84
18983.46 73
18984.76 62
18986.06 63
18987.37 72
18988.67 77
18989.97 87
18991.28 74
18992.58 62
18993.88 69
18995.18 89
18996.49 80
18997.79 75
18999.09 86
19000.40 56
19001.70 85
19003.00 72
19004.31 71
19005.61 104
19006.92 89
19008.22 94
19009.52 77
19010.83 82
19012.13 76
19013.43 68
19014.74 67
19016.04 60
19017.35 62
19018.65 66
19019.95 62
19021.26 63
19022.56 78
19023.87 83
19025.17 73
19026.47 98
19027.78 87
19029.08 82
19030.39 80
19031.69 85
19033.00 71
19034.30 76
19035.61 71
19036.91 78
19038.21 97
19039.52 80
19040.82 85
19042.13 75
19043.43 83
19044.74 70
19046.04 89
19047.35 82
19048.65 60
19049.96 65
19051.26 63
19052.57 48
19053.87 76
19055.18 70
19056.48 84
19057.79 83
19059.09 86
19060.40 82
19061.71 78
19063.01 71
19064.32 66
19065.62 83
19066.93 72
19068.23 66
19069.54 83
19070.85 77
19072.15 95
19073.46 83
19074.76 84
19076.07 84
19077.37 78
19078.68 62
19079.99 86
19081.29 91
19082.60 84
19083.91 67
19085.21 89
19086.52 95
19087.82 100
19089.13 79
19090.44 79
19091.74 72
19093.05 83
19094.36 82
19095.66 73
19096.97 77
19098.28 66
19099.58 95
19100.89 97
19102.20 81
19103.50 71
19104.81 78
19106.12 100
19107.42 113
19108.73 61
19110.04 63
19111.35 68
19112.65 76
19113.96 80
19115.27 67
19116.58 71
19117.88 94
19119.19 83
19120.50 73
19121.81 81
19123.11 69
19124.42 67
19125.73 78
19127.04 85
19128.34 78
19129.65 95
19130.96 91
19132.27 88
19133.57 104
19134.88 91
19136.19 93
19137.50 79
19138.81 96
19140.12 90
19141.42 90
19142.73 86
19144.04 86
19145.35 94
19146.66 96
19147.97 99
19149.27 94
19150.58 89
19151.89 91
19153.20 102
19154.51 88
19155.82 76
19157.13 83
19158.43 88
19159.74 71
19161.05 86
19162.36 81
19163.67 88
19164.98 87
19166.29 115
19167.60 83
19168.91 94
19170.22 86
19171.52 88
19172.83 94
19174.14 83
19175.45 84
19176.76 73
19178.07 69
19179.38 74
19180.69 76
19182.00 71
19183.31 77
19184.62 95
19185.93 93
19187.24 73
19188.55 66
19189.86 89
19191.17 98
19192.48 103
19193.79 97
19195.10 95
19196.41 78
19197.72 82
19199.03 102
19200.34 76
19201.65 69
19202.96 69
19204.27 88
19205.58 91
19206.89 78
19208.20 75
19209.51 85
19210.82 94
19212.13 79
19213.44 65
19214.75 84
19216.06 78
19217.38 92
19218.69 71
19220.00 61
19221.31 69
19222.62 61
19223.93 71
19225.24 71
19226.55 81
19227.86 83
19229.17 75
19230.49 82
19231.80 75
19233.11 70
19234.42 74
19235.73 80
19237.04 89
19238.35 84
19239.67 74
19240.98 60
19242.29 60
19243.60 78
19244.91 81
19246.22 63
19247.54 83
19248.85 90
19250.16 64
19251.47 74
19252.78 73
19254.10 70
19255.41 76
19256.72 61
19258.03 78
19259.34 82
19260.66 62
19261.97 63
19263.28 65
19264.59 63
19265.91 69
19267.22 65
19268.53 80
19269.84 81
19271.16 74
19272.47 68
19273.78 88
19275.10 76
19276.41 90
19277.72 64
19279.03 58
19280.35 87
19281.66 76
19282.97 65
19284.29 73
19285.60 92
19286.91 68
19288.23 99
19289.54 76
19290.85 65
19292.17 65
19293.48 77
19294.79 66
19296.11 69
19297.42 78
19298.73 93
19300.05 85
19301.36 63
19302.67 81
19303.99 74
19305.30 73
19306.62 86
19307.93 68
19309.24 41
19310.56 65
19311.87 84
19313.19 68
19314.50 66
19315.81 85
19317.13 83
19318.44 74
19319.76 105
19321.07 60
19322.39 103
19323.70 100
19325.01 82
19326.33 79
19327.64 84
19328.96 92
19330.27 48
19331.59 72
19332.90 70
19334.22 66
19335.53 65
19336.85 79
19338.16 66
19339.48 72
19340.79 85
19342.11 80
19343.42 66
19344.74 72
19346.05 78
19347.37 76
19348.68 81
19350.00 67
19351.31 68
19352.63 95
19353.94 79
19355.26 71
19356.58 75
19357.89 60
19359.21 77
19360.52 64
19361.84 73
19363.15 76
19364.47 83
19365.79 73
19367.10 89
19368.42 68
19369.73 72
19371.05 91
19372.37 82
19373.68 73
19375.00 84
19376.31 75
19377.63 66
19378.95 69
19380.26 79
19381.58 79
19382.90 110
19384.21 75
19385.53 72
19386.85 76
19388.16 64
19389.48 90
19390.80 76
19392.11 68
19393.43 75
19394.75 77
19396.06 103
19397.38 90
19398.70 63
19400.01 63
19401.33 84
19402.65 100
19403.97 92
19405.28 88
19406.60 57
19407.92 74
19409.23 64
19410.55 86
19411.87 83
19413.19 78
19414.50 87
19415.82 78
19417.14 76
19418.46 75
19419.77 66
19421.09 75
19422.41 94
19423.73 82
19425.05 80
19426.36 83
19427.68 83
19429.00 73
19430.32 79
19431.64 71
19432.95 78
19434.27 79
19435.59 78
19436.91 70
19438.23 64
19439.55 86
19440.86 77
19442.18 72
19443.50 73
19444.82 90
19446.14 92
19447.46 95
19448.78 80
19450.09 51
19451.41 75
19452.73 64
19454.05 59
19455.37 84
19456.69 83
19458.01 79
19459.33 82
19460.65 73
19461.97 71
19463.28 98
19464.60 75
19465.92 79
19467.24 74
19468.56 89
19469.88 72
19471.20 87
19472.52 81
19473.84 92
19475.16 81
19476.48 81
19477.80 97
19479.12 73
19480.44 72
19481.76 82
19483.08 91
19484.40 78
19485.72 74
19487.04 66
19488.36 76
19489.68 72
19491.00 85
19492.32 74
19493.64 76
19494.96 75
19496.28 74
19497.60 78
19498.92 84
19500.24 67
19501.56 103
19502.88 127
19504.20 73
19505.52 77
19506.84 82
19508.16 81
19509.49 74
19510.81 62
19512.13 96
19513.45 75
19514.77 56
19516.09 67
19517.41 77
19518.73 72
19520.05 89
19521.37 87
19522.70 93
19524.02 68
19525.34 105
19526.66 108
19527.98 80
19529.30 68
19530.62 85
19531.95 67
19533.27 69
19534.59 60
19535.91 78
19537.23 79
19538.55 75
19539.88 71
19541.20 74
19542.52 95
19543.84 80
19545.16 76
19546.49 85
19547.81 80
19549.13 93
19550.45 79
19551.77 85
19553.10 75
19554.42 71
19555.74 77
19557.06 66
19558.39 72
19559.71 68
19561.03 71
19562.35 87
19563.68 83
19565.00 78
19566.32 77
19567.64 81
19568.97 71
19570.29 71
19571.61 75
19572.94 67
19574.26 73
19575.58 77
19576.90 62
19578.23 66
19579.55 67
19580.87 80
19582.20 87
19583.52 63
19584.84 62
19586.17 72
19587.49 72
19588.81 61
19590.14 84
19591.46 69
19592.78 83
19594.11 86
19595.43 62
19596.76 85
19598.08 69
19599.40 66
19600.73 55
19602.05 75
19603.37 83
19604.70 89
19606.02 86
19607.35 73
19608.67 80
19610.00 71
19611.32 74
19612.64 68
19613.97 82
19615.29 81
19616.62 62
19617.94 55
19619.27 67
19620.59 82
19621.92 98
19623.24 81
19624.56 74
19625.89 58
19627.21 58
19628.54 75
19629.86 73
19631.19 62
19632.51 60
19633.84 83
19635.16 79
19636.49 71
19637.81 82
19639.14 99
19640.46 78
19641.79 78
19643.11 88
19644.44 72
19645.77 84
19647.09 74
19648.42 63
19649.74 74
19651.07 63
19652.39 78
19653.72 77
19655.04 68
19656.37 61
19657.70 61
19659.02 85
19660.35 73
19661.67 89
19663.00 92
19664.33 70
19665.65 81
19666.98 63
19668.30 72
19669.63 77
19670.96 77
19672.28 93
19673.61 88
19674.94 70
19676.26 62
19677.59 82
19678.92 72
19680.24 76
19681.57 91
19682.90 76
19684.22 87
19685.55 87
19686.88 64
19688.20 81
19689.53 58
19690.86 101
19692.18 76
19693.51 74
19694.84 89
19696.16 71
19697.49 84
19698.82 77
19700.15 64
19701.47 82
19702.80 68
19704.13 86
19705.46 80
19706.78 67
19708.11 80
19709.44 71
19710.77 78
19712.09 61
19713.42 90
19714.75 70
19716.08 79
19717.40 47
19718.73 76
19720.06 77
19721.39 79
19722.72 74
19724.04 72
19725.37 57
19726.70 67
19728.03 67
19729.36 72
19730.68 95
19732.01 76
19733.34 77
19734.67 67
19736.00 83
19737.33 57
19738.66 68
19739.98 65
19741.31 99
19742.64 85
19743.97 89
19745.30 89
19746.63 83
19747.96 86
19749.29 68
19750.61 85
19751.94 66
19753.27 78
19754.60 73
19755.93 72
19757.26 58
19758.59 71
19759.92 73
19761.25 66
19762.58 72
19763.91 76
19765.24 78
19766.57 82
19767.89 82
19769.22 74
19770.55 76
19771.88 67
19773.21 71
19774.54 52
19775.87 58
19777.20 60
19778.53 71
19779.86 82
19781.19 66
19782.52 77
19783.85 68
19785.18 90
19786.51 72
19787.84 69
19789.17 75
19790.50 69
19791.83 60
19793.16 72
19794.49 70
19795.83 77
19797.16 71
19798.49 70
19799.82 71
19801.15 83
19802.48 73
19803.81 63
19805.14 82
19806.47 87
19807.80 74
19809.13 77
19810.46 95
19811.79 76
19813.13 62
19814.46 89
19815.79 86
19817.12 69
19818.45 70
19819.78 82
19821.11 79
19822.44 77
19823.78 88
19825.11 77
19826.44 58
19827.77 71
19829.10 58
19830.43 75
19831.77 60
19833.10 72
19834.43 87
19835.76 79
19837.09 76
19838.42 64
19839.76 60
19841.09 71
19842.42 68
19843.75 80
19845.08 89
19846.42 71
19847.75 64
19849.08 85
19850.41 97
19851.75 72
19853.08 74
19854.41 75
19855.74 54
19857.08 60
19858.41 66
19859.74 72
19861.07 70
19862.41 68
19863.74 73
19865.07 57
19866.41 64
19867.74 68
19869.07 69
19870.40 96
19871.74 76
19873.07 52
19874.40 59
19875.74 79
19877.07 73
19878.40 73
19879.74 78
19881.07 74
19882.40 69
19883.74 79
19885.07 71
19886.40 54
19887.74 83
19889.07 75
19890.40 77
19891.74 74
19893.07 71
19894.41 82
19895.74 78
19897.07 62
19898.41 65
19899.74 83
19901.08 79
19902.41 64
19903.74 51
19905.08 79
19906.41 86
19907.75 78
19909.08 87
19910.41 74
19911.75 77
19913.08 62
19914.42 68
19915.75 72
19917.09 76
19918.42 85
19919.76 91
19921.09 58
19922.43 79
19923.76 69
19925.10 68
19926.43 80
19927.77 80
19929.10 66
19930.44 57
19931.77 61
19933.11 80
19934.44 80
19935.78 89
19937.11 82
19938.45 52
19939.78 50
19941.12 72
19942.45 91
19943.79 59
19945.12 72
19946.46 58
19947.79 72
19949.13 66
19950.47 76
19951.80 76
19953.14 88
19954.47 78
19955.81 53
19957.15 69
19958.48 79
19959.82 90
19961.15 73
19962.49 49
19963.83 66
19965.16 87
19966.50 64
19967.83 73
19969.17 81
19970.51 63
19971.84 68
19973.18 63
19974.52 58
19975.85 71
19977.19 75
19978.53 68
19979.86 73
19981.20 70
19982.54 63
19983.87 75
19985.21 84
19986.55 67
19987.88 99
19989.22 73
19990.56 58
19991.89 70
19993.23 81
19994.57 95
19995.91 83
19997.24 79
19998.58 77
19999.92 72
20001.26 76
20002.59 62
20003.93 62
20005.27 85
20006.61 77
20007.94 86
20009.28 79
20010.62 78
20011.96 106
20013.29 82
20014.63 72
20015.97 65
20017.31 65
20018.65 63
20019.98 84
20021.32 81
20022.66 73
20024.00 87
20025.34 84
20026.67 72
20028.01 71
20029.35 61
20030.69 64
20032.03 75
20033.37 64
20034.71 64
20036.04 82
20037.38 64
20038.72 67
20040.06 71
20041.40 69
20042.74 85
20044.08 75
20045.42 67
20046.75 71
20048.09 96
20049.43 72
20050.77 80
20052.11 102
20053.45 80
20054.79 70
20056.13 80
20057.47 75
20058.81 75
20060.15 93
20061.49 84
20062.82 75
20064.16 79
20065.50 77
20066.84 84
20068.18 93
20069.52 90
20070.86 73
20072.20 83
20073.54 125
20074.88 83
20076.22 101
20077.56 77
20078.90 83
20080.24 88
20081.58 70
20082.92 64
20084.26 84
20085.60 72
20086.94 80
20088.28 85
20089.62 86
20090.96 83
20092.30 62
20093.64 73
20094.99 81
20096.33 66
20097.67 61
20099.01 74
20100.35 62
20101.69 82
20103.03 65
20104.37 72
20105.71 61
20107.05 82
20108.39 89
20109.73 77
20111.08 75
20112.42 75
20113.76 74
20115.10 77
20116.44 73
20117.78 76
20119.12 70
20120.46 80
20121.81 65
20123.15 70
20124.49 70
20125.83 69
20127.17 61
20128.51 56
20129.86 70
20131.20 53
20132.54 69
20133.88 71
20135.22 87
20136.56 80
20137.91 71
20139.25 82
