# Supplementary material for: MALDI-TOF MS typing enables the classification of brewing yeasts of the genus Saccharomyces to major beer styles
Source: PLoS One. 2017 Aug 9;12(8):e0181694. doi: 10.1371/journal.pone.0181694 (PMC5549903; doi:10.1371/journal.pone.0181694)
Supplement: S11 File — The directory includes 90 raw files and was zipped to “.zip”; the folder has three strains with 30 spectra per strain; S1 Text explains the raw files with an example and Table 1 represents the yeast strains used within the experiment. (ZIP) [file pone.0181694.s014.zip › 31-33/30338-503-OG-Ale-Ale-YPG-18h-E-E_2015-08-07_2_0_E2_1.dat]

2000.64 2630
2001.06 2797
2001.49 3003
2001.91 2748
2002.33 2682
2002.75 2718
2003.17 2890
2003.60 2783
2004.02 2750
2004.44 2718
2004.86 2665
2005.28 2774
2005.70 2474
2006.13 2584
2006.55 2545
2006.97 2684
2007.39 2550
2007.82 2606
2008.24 2629
2008.66 2646
2009.08 2629
2009.51 2520
2009.93 2751
2010.35 2889
2010.77 2731
2011.20 2559
2011.62 2564
2012.04 2692
2012.46 2632
2012.89 2775
2013.31 2668
2013.73 2387
2014.15 2625
2014.58 2442
2015.00 2411
2015.42 2392
2015.85 2578
2016.27 2339
2016.69 2442
2017.12 2337
2017.54 2303
2017.96 2488
2018.39 2662
2018.81 2359
2019.23 2459
2019.66 2393
2020.08 2345
2020.50 2418
2020.93 2116
2021.35 2282
2021.78 2546
2022.20 2375
2022.62 2581
2023.05 2270
2023.47 2385
2023.89 2309
2024.32 2302
2024.74 2542
2025.17 2414
2025.59 2600
2026.01 2624
2026.44 2593
2026.86 2566
2027.29 2380
2027.71 2446
2028.14 2258
2028.56 2480
2028.99 2360
2029.41 2567
2029.83 2446
2030.26 2314
2030.68 2217
2031.11 2205
2031.53 2242
2031.96 2467
2032.38 2335
2032.81 2301
2033.23 2395
2033.66 2670
2034.08 2485
2034.51 2469
2034.93 2523
2035.36 2389
2035.78 2351
2036.21 2355
2036.63 2373
2037.06 2452
2037.48 2377
2037.91 2470
2038.33 2585
2038.76 2455
2039.19 2444
2039.61 2395
2040.04 2608
2040.46 2463
2040.89 2209
2041.31 2167
2041.74 2438
2042.17 2492
2042.59 2444
2043.02 2306
2043.44 2250
2043.87 2295
2044.30 2248
2044.72 2259
2045.15 2274
2045.57 2503
2046.00 2368
2046.43 2405
2046.85 2526
2047.28 2712
2047.71 2855
2048.13 2797
2048.56 2806
2048.99 2593
2049.41 2674
2049.84 2618
2050.27 2738
2050.69 2752
2051.12 2737
2051.55 2717
2051.97 2916
2052.40 3017
2052.83 3141
2053.25 2982
2053.68 3223
2054.11 3527
2054.54 3549
2054.96 3727
2055.39 4275
2055.82 4080
2056.24 3905
2056.67 3842
2057.10 3424
2057.53 3468
2057.95 3197
2058.38 3061
2058.81 2948
2059.24 2704
2059.66 2642
2060.09 2506
2060.52 2468
2060.95 2405
2061.38 2421
2061.80 2315
2062.23 2215
2062.66 2379
2063.09 2208
2063.52 2217
2063.94 2525
2064.37 2504
2064.80 2535
2065.23 2306
2065.66 2358
2066.09 2464
2066.51 2462
2066.94 2546
2067.37 2674
2067.80 2573
2068.23 2689
2068.66 2661
2069.08 2734
2069.51 2759
2069.94 2421
2070.37 2626
2070.80 2450
2071.23 2279
2071.66 2350
2072.09 2583
2072.52 2597
2072.94 2825
2073.37 2669
2073.80 2915
2074.23 2946
2074.66 2872
2075.09 2684
2075.52 2626
2075.95 2700
2076.38 2513
2076.81 2586
2077.24 2735
2077.67 2575
2078.10 2625
2078.53 2518
2078.96 2553
2079.39 2690
2079.82 2770
2080.25 2817
2080.68 2798
2081.11 2977
2081.54 2907
2081.97 2899
2082.40 3115
2082.83 3249
2083.26 2937
2083.69 2759
2084.12 2911
2084.55 3023
2084.98 3016
2085.41 2784
2085.84 2827
2086.27 2932
2086.70 2837
2087.13 2838
2087.56 2627
2087.99 2531
2088.42 2557
2088.85 2654
2089.28 2527
2089.71 2637
2090.14 2612
2090.57 2715
2091.01 2570
2091.44 2439
2091.87 2602
2092.30 2638
2092.73 2358
2093.16 2375
2093.59 2201
2094.02 2330
2094.45 2381
2094.89 2350
2095.32 2544
2095.75 2632
2096.18 2690
2096.61 2575
2097.04 2598
2097.47 2442
2097.91 2652
2098.34 2593
2098.77 2793
2099.20 2830
2099.63 2700
2100.07 2578
2100.50 2638
2100.93 2469
2101.36 2542
2101.79 2538
2102.23 2530
2102.66 2570
2103.09 2635
2103.52 2479
2103.95 2474
2104.39 2599
2104.82 2568
2105.25 2435
2105.68 2318
2106.12 2413
2106.55 2526
2106.98 2525
2107.41 2511
2107.85 2505
2108.28 2505
2108.71 2632
2109.14 2472
2109.58 2603
2110.01 2776
2110.44 2585
2110.88 2808
2111.31 3008
2111.74 3018
2112.18 3025
2112.61 3120
2113.04 3376
2113.48 3321
2113.91 3163
2114.34 3263
2114.78 3357
2115.21 3289
2115.64 3262
2116.08 3183
2116.51 3020
2116.94 2945
2117.38 2767
2117.81 2674
2118.24 2703
2118.68 2582
2119.11 2514
2119.55 2368
2119.98 2682
2120.41 2524
2120.85 2584
2121.28 2382
2121.72 2287
2122.15 2410
2122.58 2451
2123.02 2327
2123.45 2399
2123.89 2277
2124.32 2404
2124.75 2493
2125.19 2626
2125.62 2266
2126.06 2325
2126.49 2259
2126.93 2262
2127.36 2411
2127.80 2195
2128.23 2330
2128.67 2332
2129.10 2335
2129.54 2379
2129.97 2102
2130.41 2227
2130.84 2283
2131.28 2321
2131.71 2064
2132.15 2306
2132.58 2410
2133.02 2405
2133.45 2272
2133.89 2429
2134.32 2318
2134.76 2276
2135.19 2231
2135.63 2389
2136.06 2442
2136.50 2411
2136.94 2306
2137.37 2265
2137.81 2176
2138.24 2174
2138.68 2295
2139.12 2339
2139.55 2385
2139.99 2336
2140.42 2305
2140.86 2246
2141.30 2257
2141.73 2331
2142.17 2236
2142.60 2123
2143.04 2202
2143.48 2136
2143.91 2194
2144.35 2063
2144.79 2446
2145.22 2130
2145.66 2173
2146.09 2184
2146.53 2263
2146.97 2147
2147.40 1959
2147.84 2102
2148.28 2122
2148.72 2320
2149.15 2425
2149.59 2316
2150.03 2141
2150.46 2232
2150.90 2226
2151.34 2324
2151.77 2334
2152.21 2346
2152.65 2398
2153.09 2426
2153.52 2300
2153.96 2477
2154.40 2568
2154.84 2457
2155.27 2216
2155.71 2245
2156.15 2447
2156.59 2434
2157.02 2279
2157.46 2388
2157.90 2313
2158.34 2384
2158.78 2231
2159.21 2238
2159.65 2405
2160.09 2475
2160.53 2695
2160.97 2505
2161.40 2359
2161.84 2474
2162.28 2428
2162.72 2257
2163.16 2332
2163.59 2348
2164.03 2370
2164.47 2374
2164.91 2492
2165.35 2238
2165.79 2328
2166.23 2365
2166.66 2302
2167.10 2086
2167.54 2508
2167.98 2493
2168.42 2289
2168.86 2630
2169.30 2634
2169.74 2487
2170.18 2638
2170.61 2405
2171.05 2431
2171.49 2483
2171.93 2439
2172.37 2386
2172.81 2455
2173.25 2476
2173.69 2270
2174.13 2297
2174.57 2341
2175.01 2377
2175.45 2337
2175.89 2526
2176.33 2533
2176.77 2570
2177.21 2465
2177.65 2617
2178.09 2562
2178.53 2457
2178.97 2493
2179.41 2418
2179.85 2304
2180.29 2205
2180.73 2367
2181.17 2466
2181.61 2528
2182.05 2470
2182.49 2392
2182.93 2440
2183.37 2410
2183.81 2389
2184.25 2429
2184.69 2226
2185.13 2295
2185.57 2057
2186.01 2159
2186.45 2479
2186.89 2436
2187.33 2307
2187.77 2023
2188.21 2302
2188.65 2285
2189.10 2285
2189.54 2327
2189.98 2210
2190.42 2164
2190.86 2372
2191.30 2139
2191.74 2127
2192.18 2177
2192.62 2166
2193.07 2142
2193.51 2146
2193.95 2274
2194.39 2294
2194.83 2300
2195.27 2415
2195.71 2483
2196.16 2712
2196.60 2525
2197.04 2842
2197.48 2848
2197.92 2736
2198.37 2882
2198.81 2956
2199.25 2885
2199.69 2839
2200.13 2738
2200.58 2867
2201.02 2656
2201.46 2491
2201.90 2642
2202.34 2678
2202.79 2844
2203.23 2909
2203.67 2726
2204.11 2561
2204.56 2435
2205.00 2641
2205.44 2907
2205.88 2647
2206.33 2564
2206.77 2333
2207.21 2392
2207.65 2531
2208.10 2555
2208.54 2488
2208.98 2356
2209.43 2306
2209.87 2480
2210.31 2613
2210.76 2487
2211.20 2374
2211.64 2537
2212.09 2634
2212.53 2668
2212.97 2807
2213.42 2574
2213.86 2582
2214.30 2675
2214.75 2526
2215.19 2678
2215.63 2387
2216.08 2347
2216.52 2256
2216.96 2275
2217.41 2369
2217.85 2262
2218.30 2082
2218.74 2372
2219.18 2209
2219.63 2200
2220.07 2379
2220.52 2416
2220.96 2348
2221.40 2472
2221.85 2300
2222.29 2250
2222.74 2219
2223.18 2375
2223.63 2460
2224.07 2559
2224.51 2732
2224.96 2997
2225.40 3168
2225.85 3067
2226.29 3464
2226.74 3679
2227.18 3971
2227.63 4206
2228.07 4199
2228.52 4110
2228.96 4150
2229.41 4380
2229.85 3998
2230.30 4112
2230.74 3818
2231.19 3574
2231.63 3584
2232.08 3322
2232.52 3239
2232.97 3187
2233.41 3069
2233.86 3193
2234.30 3090
2234.75 3047
2235.20 2906
2235.64 2796
2236.09 2866
2236.53 2693
2236.98 2557
2237.42 2610
2237.87 2504
2238.32 2360
2238.76 2310
2239.21 2480
2239.65 2398
2240.10 2367
2240.55 2442
2240.99 2503
2241.44 2451
2241.88 2341
2242.33 2298
2242.78 2210
2243.22 2156
2243.67 2328
2244.12 2219
2244.56 2371
2245.01 2025
2245.46 2121
2245.90 2268
2246.35 2169
2246.80 2181
2247.24 2373
2247.69 2366
2248.14 2362
2248.58 2280
2249.03 2477
2249.48 2358
2249.92 2244
2250.37 2322
2250.82 2277
2251.27 2192
2251.71 2354
2252.16 2469
2252.61 2426
2253.05 2528
2253.50 2384
2253.95 2400
2254.40 2458
2254.84 2456
2255.29 2456
2255.74 2324
2256.19 2380
2256.64 2200
2257.08 2335
2257.53 2512
2257.98 2605
2258.43 2200
2258.87 2318
2259.32 2188
2259.77 2218
2260.22 2102
2260.67 2084
2261.11 2692
2261.56 3038
2262.01 3218
2262.46 3390
2262.91 3651
2263.36 3988
2263.80 4219
2264.25 4522
2264.70 4509
2265.15 4426
2265.60 4222
2266.05 4023
2266.50 3659
2266.94 3386
2267.39 3197
2267.84 3143
2268.29 2652
2268.74 2810
2269.19 2745
2269.64 2585
2270.09 2776
2270.54 2767
2270.99 2616
2271.43 2564
2271.88 2537
2272.33 2538
2272.78 2432
2273.23 2378
2273.68 2598
2274.13 2565
2274.58 2412
2275.03 2440
2275.48 2387
2275.93 2366
2276.38 2336
2276.83 2342
2277.28 2250
2277.73 2350
2278.18 2513
2278.63 2299
2279.08 2412
2279.53 2490
2279.98 2206
2280.43 2210
2280.88 2429
2281.33 2468
2281.78 2585
2282.23 2506
2282.68 2486
2283.13 2686
2283.58 2573
2284.03 2704
2284.48 2483
2284.93 2256
2285.38 2306
2285.83 2261
2286.28 2243
2286.73 2385
2287.18 2219
2287.63 2184
2288.08 2161
2288.54 2261
2288.99 2388
2289.44 2292
2289.89 2376
2290.34 2264
2290.79 2585
2291.24 2314
2291.69 2385
2292.14 2334
2292.60 2403
2293.05 2395
2293.50 2381
2293.95 2413
2294.40 2389
2294.85 2516
2295.30 2260
2295.76 2242
2296.21 2176
2296.66 2264
2297.11 2249
2297.56 2186
2298.01 2368
2298.47 2081
2298.92 2164
2299.37 2393
2299.82 2173
2300.27 2093
2300.73 2219
2301.18 2402
2301.63 2140
2302.08 2092
2302.53 2253
2302.99 2511
2303.44 2253
2303.89 2111
2304.34 2114
2304.80 2272
2305.25 2572
2305.70 2486
2306.15 2383
2306.61 2409
2307.06 2312
2307.51 2324
2307.96 2067
2308.42 2192
2308.87 2324
2309.32 2132
2309.78 2112
2310.23 2153
2310.68 2232
2311.14 1989
2311.59 2202
2312.04 2143
2312.49 2077
2312.95 2249
2313.40 2394
2313.85 2564
2314.31 2379
2314.76 2201
2315.22 2331
2315.67 2334
2316.12 2260
2316.58 2361
2317.03 2212
2317.48 2173
2317.94 2245
2318.39 2257
2318.84 2281
2319.30 2305
2319.75 2183
2320.21 2208
2320.66 2194
2321.11 2331
2321.57 2363
2322.02 2117
2322.48 2274
2322.93 2222
2323.39 2353
2323.84 2619
2324.29 2846
2324.75 2775
2325.20 2660
2325.66 2718
2326.11 2685
2326.57 2600
2327.02 2657
2327.48 2814
2327.93 2780
2328.39 2679
2328.84 2675
2329.30 2678
2329.75 2492
2330.21 2388
2330.66 2384
2331.12 2325
2331.57 2394
2332.03 2656
2332.48 2689
2332.94 2545
2333.39 2540
2333.85 2657
2334.30 2525
2334.76 2439
2335.21 2408
2335.67 2578
2336.12 2612
2336.58 2642
2337.03 2340
2337.49 2265
2337.95 2520
2338.40 2578
2338.86 2719
2339.31 2718
2339.77 2866
2340.23 3173
2340.68 2675
2341.14 2934
2341.59 3142
2342.05 3191
2342.51 3098
2342.96 3200
2343.42 2772
2343.87 2860
2344.33 2653
2344.79 2650
2345.24 2725
2345.70 2754
2346.16 2735
2346.61 2685
2347.07 2482
2347.53 2338
2347.98 2494
2348.44 2475
2348.90 2609
2349.35 2383
2349.81 2507
2350.27 2574
2350.72 2764
2351.18 2680
2351.64 2487
2352.10 2454
2352.55 2363
2353.01 2342
2353.47 2294
2353.92 2526
2354.38 2473
2354.84 2478
2355.30 2515
2355.75 2430
2356.21 2350
2356.67 2433
2357.13 2378
2357.58 2287
2358.04 2203
2358.50 1990
2358.96 2214
2359.41 2283
2359.87 2312
2360.33 2200
2360.79 2445
2361.25 2308
2361.70 2318
2362.16 2394
2362.62 2204
2363.08 2051
2363.54 2460
2363.99 2298
2364.45 2282
2364.91 2155
2365.37 1995
2365.83 2137
2366.29 2431
2366.75 2340
2367.20 2171
2367.66 2188
2368.12 2248
2368.58 2126
2369.04 2204
2369.50 2308
2369.96 2593
2370.42 2447
2370.87 2203
2371.33 2369
2371.79 2251
2372.25 2106
2372.71 2232
2373.17 2233
2373.63 2115
2374.09 2067
2374.55 2522
2375.01 2589
2375.47 2452
2375.92 2383
2376.38 2314
2376.84 2277
2377.30 2362
2377.76 2437
2378.22 2331
2378.68 2390
2379.14 2125
2379.60 2237
2380.06 2437
2380.52 2373
2380.98 2142
2381.44 2109
2381.90 2218
2382.36 2064
2382.82 2115
2383.28 2287
2383.74 2068
2384.20 2142
2384.66 2095
2385.12 1889
2385.58 1916
2386.04 2095
2386.50 2137
2386.96 2035
2387.42 1873
2387.88 1972
2388.35 2205
2388.81 2158
2389.27 2068
2389.73 2073
2390.19 2235
2390.65 2184
2391.11 2017
2391.57 2013
2392.03 1986
2392.49 2050
2392.95 1972
2393.42 1977
2393.88 2061
2394.34 2299
2394.80 1960
2395.26 2030
2395.72 2141
2396.18 2248
2396.64 2095
2397.11 2004
2397.57 1839
2398.03 2006
2398.49 2123
2398.95 2162
2399.41 2232
2399.88 2171
2400.34 2264
2400.80 2286
2401.26 2008
2401.72 2017
2402.18 2046
2402.65 2061
2403.11 2070
2403.57 2165
2404.03 1885
2404.49 1915
2404.96 1943
2405.42 1980
2405.88 1945
2406.34 1770
2406.81 1989
2407.27 2142
2407.73 2229
2408.19 2086
2408.66 2174
2409.12 2291
2409.58 2234
2410.04 2072
2410.51 2052
2410.97 2185
2411.43 2048
2411.90 2081
2412.36 1983
2412.82 1896
2413.28 1976
2413.75 2031
2414.21 2204
2414.67 2039
2415.14 1998
2415.60 2045
2416.06 2282
2416.53 2289
2416.99 2201
2417.45 2335
2417.92 2079
2418.38 2092
2418.84 2059
2419.31 2130
2419.77 2168
2420.23 2313
2420.70 2330
2421.16 2236
2421.63 2429
2422.09 2438
2422.55 2533
2423.02 2719
2423.48 2704
2423.95 2833
2424.41 2834
2424.87 2818
2425.34 2986
2425.80 2702
2426.27 2979
2426.73 2891
2427.20 2775
2427.66 2755
2428.12 2713
2428.59 2743
2429.05 2744
2429.52 2499
2429.98 2178
2430.45 2360
2430.91 2376
2431.38 2185
2431.84 2173
2432.31 2256
2432.77 2431
2433.24 2141
2433.70 2003
2434.17 2182
2434.63 2228
2435.10 2223
2435.56 2213
2436.03 2131
2436.49 2175
2436.96 2279
2437.42 2343
2437.89 2154
2438.35 2115
2438.82 1909
2439.28 2067
2439.75 2004
2440.21 1922
2440.68 2087
2441.15 2218
2441.61 2266
2442.08 2087
2442.54 2072
2443.01 2127
2443.48 2268
2443.94 2320
2444.41 2390
2444.87 2261
2445.34 2106
2445.81 2132
2446.27 2318
2446.74 2232
2447.20 2278
2447.67 2261
2448.14 2318
2448.60 2232
2449.07 1992
2449.54 2091
2450.00 2180
2450.47 2104
2450.94 2249
2451.40 2209
2451.87 2244
2452.34 2090
2452.80 2108
2453.27 2134
2453.74 2191
2454.20 2356
2454.67 2392
2455.14 2201
2455.60 2135
2456.07 2071
2456.54 1982
2457.01 2056
2457.47 2055
2457.94 1969
2458.41 1844
2458.87 1788
2459.34 1854
2459.81 1809
2460.28 1791
2460.74 1908
2461.21 1947
2461.68 2102
2462.15 2110
2462.62 2373
2463.08 2343
2463.55 2346
2464.02 2416
2464.49 2407
2464.95 2312
2465.42 2276
2465.89 2095
2466.36 2154
2466.83 1961
2467.29 2209
2467.76 2233
2468.23 2114
2468.70 2117
2469.17 2401
2469.64 2406
2470.10 2445
2470.57 2414
2471.04 2259
2471.51 2197
2471.98 2076
2472.45 2342
2472.92 2270
2473.39 2141
2473.85 2082
2474.32 2172
2474.79 2169
2475.26 1899
2475.73 2038
2476.20 1894
2476.67 1800
2477.14 2089
2477.61 2111
2478.08 1965
2478.54 1967
2479.01 2014
2479.48 2023
2479.95 2134
2480.42 2118
2480.89 1983
2481.36 1976
2481.83 2098
2482.30 2169
2482.77 2154
2483.24 2064
2483.71 2193
2484.18 2192
2484.65 2087
2485.12 2192
2485.59 2095
2486.06 1996
2486.53 1972
2487.00 2047
2487.47 2265
2487.94 2331
2488.41 2145
2488.88 2086
2489.35 2193
2489.82 2270
2490.29 2423
2490.76 2560
2491.23 2623
2491.70 2325
2492.17 2398
2492.64 2366
2493.11 2483
2493.58 2320
2494.05 2302
2494.52 2288
2495.00 2202
2495.47 2129
2495.94 1956
2496.41 1796
2496.88 1885
2497.35 1833
2497.82 2032
2498.29 2087
2498.76 1889
2499.23 1822
2499.71 2086
2500.18 1886
2500.65 1783
2501.12 1972
2501.59 1773
2502.06 1844
2502.53 1939
2503.01 2037
2503.48 2011
2503.95 1896
2504.42 2049
2504.89 2205
2505.36 1843
2505.84 1923
2506.31 2047
2506.78 2159
2507.25 2171
2507.72 2173
2508.20 2309
2508.67 2529
2509.14 2431
2509.61 2407
2510.08 2261
2510.56 2379
2511.03 2244
2511.50 2208
2511.97 2209
2512.45 2313
2512.92 2214
2513.39 2077
2513.86 2248
2514.34 2028
2514.81 2187
2515.28 2156
2515.75 2292
2516.23 2013
2516.70 2010
2517.17 1983
2517.65 1926
2518.12 2085
2518.59 1995
2519.07 2223
2519.54 2199
2520.01 2049
2520.48 2048
2520.96 2209
2521.43 2056
2521.90 2110
2522.38 1998
2522.85 2017
2523.32 2128
2523.80 2036
2524.27 1975
2524.75 2123
2525.22 2176
2525.69 2145
2526.17 2046
2526.64 2074
2527.11 2016
2527.59 2151
2528.06 2198
2528.54 2341
2529.01 2152
2529.48 2084
2529.96 2291
2530.43 1999
2530.91 1983
2531.38 2021
2531.85 2144
2532.33 2129
2532.80 2181
2533.28 2240
2533.75 2054
2534.23 1813
2534.70 1919
2535.18 2042
2535.65 1885
2536.12 1825
2536.60 1963
2537.07 2026
2537.55 2092
2538.02 2203
2538.50 2075
2538.97 2096
2539.45 2335
2539.92 2149
2540.40 2373
2540.87 2440
2541.35 2517
2541.82 2664
2542.30 2412
2542.77 2686
2543.25 2871
2543.73 2636
2544.20 2680
2544.68 2575
2545.15 2729
2545.63 2612
2546.10 2391
2546.58 2372
2547.05 2430
2547.53 2502
2548.01 2472
2548.48 2522
2548.96 2717
2549.43 2646
2549.91 2466
2550.39 2597
2550.86 2641
2551.34 2525
2551.81 2412
2552.29 2373
2552.77 2274
2553.24 2203
2553.72 2382
2554.20 2336
2554.67 2571
2555.15 2746
2555.62 2855
2556.10 3031
2556.58 2992
2557.05 3144
2557.53 3352
2558.01 3437
2558.48 3405
2558.96 3356
2559.44 3170
2559.91 3035
2560.39 2704
2560.87 2874
2561.35 2776
2561.82 2557
2562.30 2439
2562.78 2470
2563.25 2339
2563.73 2380
2564.21 2095
2564.69 2294
2565.16 2227
2565.64 2154
2566.12 2223
2566.60 2471
2567.07 2265
2567.55 2223
2568.03 2037
2568.51 2042
2568.98 2180
2569.46 2239
2569.94 2123
2570.42 2223
2570.90 2312
2571.37 2248
2571.85 2148
2572.33 1851
2572.81 1868
2573.29 2051
2573.76 2044
2574.24 2017
2574.72 2264
2575.20 1881
2575.68 1947
2576.16 2144
2576.63 2254
2577.11 2170
2577.59 2019
2578.07 2252
2578.55 2051
2579.03 2016
2579.51 2077
2579.98 2101
2580.46 2114
2580.94 2108
2581.42 2143
2581.90 2264
2582.38 2218
2582.86 2227
2583.34 2051
2583.82 2105
2584.30 2250
2584.77 2140
2585.25 2173
2585.73 2078
2586.21 2334
2586.69 2152
2587.17 2208
2587.65 2150
2588.13 2041
2588.61 2076
2589.09 1930
2589.57 1946
2590.05 2085
2590.53 2086
2591.01 2167
2591.49 2058
2591.97 1947
2592.45 2182
2592.93 2256
2593.41 2138
2593.89 2063
2594.37 2043
2594.85 2186
2595.33 2135
2595.81 2196
2596.29 2237
2596.77 2247
2597.25 2326
2597.73 2623
2598.21 2597
2598.69 2461
2599.17 2316
2599.65 2387
2600.13 2306
2600.61 2392
2601.09 2232
2601.57 2147
2602.06 2209
2602.54 1972
2603.02 1926
2603.50 2084
2603.98 1924
2604.46 1931
2604.94 2099
2605.42 2108
2605.90 2060
2606.38 1986
2606.87 2086
2607.35 2220
2607.83 2074
2608.31 2087
2608.79 2215
2609.27 2247
2609.75 2040
2610.24 2159
2610.72 2134
2611.20 2157
2611.68 1991
2612.16 1928
2612.64 2070
2613.13 2117
2613.61 1959
2614.09 2007
2614.57 2084
2615.05 2090
2615.54 2075
2616.02 1982
2616.50 2145
2616.98 2028
2617.46 1976
2617.95 2016
2618.43 2020
2618.91 2137
2619.39 2130
2619.88 2185
2620.36 2323
2620.84 2259
2621.32 2369
2621.81 2099
2622.29 2032
2622.77 1917
2623.26 1928
2623.74 1888
2624.22 2021
2624.70 1893
2625.19 2078
2625.67 2078
2626.15 1886
2626.64 1917
2627.12 1948
2627.60 1937
2628.09 1958
2628.57 2095
2629.05 1744
2629.54 1755
2630.02 2086
2630.50 2320
2630.99 2002
2631.47 2046
2631.95 2237
2632.44 2040
2632.92 1956
2633.40 2062
2633.89 2205
2634.37 2177
2634.85 1988
2635.34 2011
2635.82 2302
2636.31 2364
2636.79 2257
2637.27 2112
2637.76 2212
2638.24 2030
2638.73 2058
2639.21 2025
2639.70 2119
2640.18 2024
2640.66 2210
2641.15 2098
2641.63 1888
2642.12 1823
2642.60 1797
2643.09 1907
2643.57 1979
2644.06 1922
2644.54 1720
2645.03 2112
2645.51 2019
2646.00 1870
2646.48 1989
2646.97 2068
2647.45 1965
2647.94 2058
2648.42 2046
2648.91 2151
2649.39 2076
2649.88 2039
2650.36 2212
2650.85 2201
2651.33 2045
2651.82 2103
2652.30 1972
2652.79 2165
2653.27 1989
2653.76 2079
2654.24 1737
2654.73 1977
2655.22 1849
2655.70 1775
2656.19 1860
2656.67 1854
2657.16 1958
2657.65 1852
2658.13 1902
2658.62 2082
2659.10 2057
2659.59 2115
2660.08 2078
2660.56 1996
2661.05 2064
2661.53 2267
2662.02 2253
2662.51 2203
2662.99 2120
2663.48 2352
2663.97 2372
2664.45 2367
2664.94 2763
2665.43 2645
2665.91 2941
2666.40 3123
2666.89 3134
2667.37 3345
2667.86 3513
2668.35 3681
2668.83 3629
2669.32 3680
2669.81 3599
2670.29 3522
2670.78 3445
2671.27 3139
2671.76 3291
2672.24 3420
2672.73 3475
2673.22 3231
2673.71 3461
2674.19 3781
2674.68 4185
2675.17 4280
2675.66 4122
2676.14 3990
2676.63 4019
2677.12 3648
2677.61 3111
2678.09 3083
2678.58 3078
2679.07 2725
2679.56 2721
2680.05 2592
2680.53 2591
2681.02 2755
2681.51 2866
2682.00 3033
2682.49 3180
2682.97 3346
2683.46 3345
2683.95 3396
2684.44 3499
2684.93 3614
2685.42 3427
2685.91 3172
2686.39 2865
2686.88 2948
2687.37 2805
2687.86 2642
2688.35 2489
2688.84 2290
2689.33 2598
2689.81 2532
2690.30 2340
2690.79 2466
2691.28 2300
2691.77 2196
2692.26 2091
2692.75 2194
2693.24 1971
2693.73 2213
2694.22 2317
2694.71 2187
2695.20 2233
2695.68 2177
2696.17 2067
2696.66 2254
2697.15 2287
2697.64 2315
2698.13 2191
2698.62 2244
2699.11 2185
2699.60 2215
2700.09 2113
2700.58 2334
2701.07 2219
2701.56 2054
2702.05 1940
2702.54 1997
2703.03 2039
2703.52 1881
2704.01 2120
2704.50 2094
2704.99 2216
2705.48 1986
2705.97 1972
2706.46 1963
2706.95 2155
2707.44 2056
2707.93 2153
2708.42 2150
2708.92 1990
2709.41 2003
2709.90 1885
2710.39 1902
2710.88 1966
2711.37 1853
2711.86 1857
2712.35 1804
2712.84 2034
2713.33 2163
2713.82 1907
2714.31 1861
2714.81 2196
2715.30 2156
2715.79 2202
2716.28 1982
2716.77 1802
2717.26 1903
2717.75 1925
2718.24 1927
2718.74 1873
2719.23 1862
2719.72 1827
2720.21 1695
2720.70 1846
2721.19 1966
2721.69 1895
2722.18 1982
2722.67 2138
2723.16 2108
2723.65 2110
2724.15 1931
2724.64 2109
2725.13 1976
2725.62 2000
2726.11 2113
2726.61 2216
2727.10 2206
2727.59 2009
2728.08 2026
2728.58 1951
2729.07 2006
2729.56 2007
2730.05 1802
2730.55 1867
2731.04 1917
2731.53 1798
2732.02 1917
2732.52 1947
2733.01 2026
2733.50 1813
2733.99 1859
2734.49 1947
2734.98 1848
2735.47 1763
2735.97 2013
2736.46 1937
2736.95 2086
2737.45 1937
2737.94 1934
2738.43 2229
2738.93 2002
2739.42 2126
2739.91 2104
2740.41 2147
2740.90 2170
2741.39 2220
2741.89 2361
2742.38 2343
2742.87 2436
2743.37 2279
2743.86 2277
2744.36 2157
2744.85 2155
2745.34 2293
2745.84 2263
2746.33 2252
2746.82 2218
2747.32 2272
2747.81 1973
2748.31 1918
2748.80 1915
2749.30 1982
2749.79 2094
2750.28 1812
2750.78 1898
2751.27 1727
2751.77 1749
2752.26 1774
2752.76 1834
2753.25 1860
2753.75 2014
2754.24 1908
2754.74 2104
2755.23 2113
2755.72 2110
2756.22 2220
2756.71 2169
2757.21 2183
2757.70 2130
2758.20 2010
2758.69 2038
2759.19 2358
2759.69 2074
2760.18 2228
2760.68 2149
2761.17 2018
2761.67 1938
2762.16 2039
2762.66 1987
2763.15 2059
2763.65 2003
2764.14 1974
2764.64 1887
2765.14 1789
2765.63 1888
2766.13 1892
2766.62 1912
2767.12 1941
2767.61 1850
2768.11 1965
2768.61 1981
2769.10 1892
2769.60 1917
2770.09 1810
2770.59 1919
2771.09 1726
2771.58 1762
2772.08 1771
2772.58 1911
2773.07 1890
2773.57 1905
2774.06 1941
2774.56 1769
2775.06 1729
2775.55 1841
2776.05 1900
2776.55 1868
2777.04 2002
2777.54 2014
2778.04 1933
2778.54 2082
2779.03 1883
2779.53 1890
2780.03 1907
2780.52 1901
2781.02 1754
2781.52 1710
2782.01 1944
2782.51 1835
2783.01 1777
2783.51 1686
2784.00 1691
2784.50 1768
2785.00 1969
2785.50 2065
2785.99 1929
2786.49 1953
2786.99 1812
2787.49 1893
2787.98 1868
2788.48 2013
2788.98 1904
2789.48 1959
2789.98 1660
2790.47 1688
2790.97 1713
2791.47 1792
2791.97 1635
2792.47 1802
2792.96 1959
2793.46 2018
2793.96 1879
2794.46 1970
2794.96 1884
2795.46 2179
2795.95 2362
2796.45 2362
2796.95 2483
2797.45 2944
2797.95 2969
2798.45 2781
2798.95 3201
2799.44 3461
2799.94 3407
2800.44 3395
2800.94 3486
2801.44 3198
2801.94 3155
2802.44 2988
2802.94 2908
2803.44 2879
2803.93 2679
2804.43 2199
2804.93 2309
2805.43 2379
2805.93 2174
2806.43 2302
2806.93 2102
2807.43 2077
2807.93 2197
2808.43 2081
2808.93 2118
2809.43 2188
2809.93 2084
2810.43 2135
2810.93 2195
2811.43 2038
2811.93 2055
2812.43 2165
2812.93 1929
2813.43 1994
2813.93 1855
2814.43 1917
2814.93 2041
2815.43 1927
2815.93 1840
2816.43 1845
2816.93 1677
2817.43 1831
2817.93 1890
2818.43 1765
2818.93 1896
2819.43 1844
2819.93 1769
2820.43 1763
2820.93 1733
2821.43 1721
2821.93 1721
2822.43 1824
2822.94 1663
2823.44 1695
2823.94 1720
2824.44 1721
2824.94 1708
2825.44 1806
2825.94 2063
2826.44 1924
2826.94 1926
2827.44 2052
2827.95 1876
2828.45 1923
2828.95 1879
2829.45 1782
2829.95 1916
2830.45 1911
2830.95 1794
2831.46 1796
2831.96 1861
2832.46 1764
2832.96 1739
2833.46 1752
2833.97 1652
2834.47 1734
2834.97 1776
2835.47 1862
2835.97 1864
2836.47 1832
2836.98 2078
2837.48 1896
2837.98 1661
2838.48 1783
2838.99 1819
2839.49 1651
2839.99 1633
2840.49 1732
2841.00 1731
2841.50 1833
2842.00 1856
2842.50 1837
2843.01 1707
2843.51 1779
2844.01 1892
2844.51 1666
2845.02 1695
2845.52 1712
2846.02 1663
2846.52 1717
2847.03 1652
2847.53 1755
2848.03 1751
2848.54 1620
2849.04 1592
2849.54 1673
2850.05 1635
2850.55 1770
2851.05 1698
2851.56 1746
2852.06 1746
2852.56 1684
2853.07 1655
2853.57 1599
2854.07 1683
2854.58 1793
2855.08 1584
2855.59 1719
2856.09 1938
2856.59 1874
2857.10 2027
2857.60 1953
2858.10 1788
2858.61 1840
2859.11 1907
2859.62 1974
2860.12 1861
2860.63 2007
2861.13 1889
2861.63 1877
2862.14 1902
2862.64 1752
2863.15 1844
2863.65 1834
2864.16 1986
2864.66 1908
2865.16 1862
2865.67 1736
2866.17 1800
2866.68 1861
2867.18 1796
2867.69 1800
2868.19 1836
2868.70 1923
2869.20 1767
2869.71 1747
2870.21 1722
2870.72 1789
2871.22 1872
2871.73 1924
2872.23 1735
2872.74 1758
2873.24 1920
2873.75 1891
2874.25 1894
2874.76 1823
2875.27 1991
2875.77 2080
2876.28 1917
2876.78 1846
2877.29 2077
2877.79 1957
2878.30 2029
2878.81 1907
2879.31 1843
2879.82 1829
2880.32 1828
2880.83 2033
2881.33 1850
2881.84 1778
2882.35 1900
2882.85 1964
2883.36 1949
2883.87 1975
2884.37 1914
2884.88 2139
2885.38 1994
2885.89 2223
2886.40 2190
2886.90 2061
2887.41 2121
2887.92 2091
2888.42 1983
2888.93 2001
2889.44 1830
2889.94 1775
2890.45 1909
2890.96 1776
2891.46 1817
2891.97 1826
2892.48 1846
2892.98 1786
2893.49 1650
2894.00 1853
2894.51 1837
2895.01 1909
2895.52 2054
2896.03 2084
2896.54 2269
2897.04 2279
2897.55 2296
2898.06 2241
2898.57 2320
2899.07 2320
2899.58 2325
2900.09 2384
2900.60 2455
2901.10 2210
2901.61 2147
2902.12 2191
2902.63 2280
2903.13 2393
2903.64 2385
2904.15 2275
2904.66 2198
2905.17 2188
2905.68 2194
2906.18 2201
2906.69 2106
2907.20 2109
2907.71 2015
2908.22 1862
2908.72 1868
2909.23 2091
2909.74 2049
2910.25 1998
2910.76 1874
2911.27 2037
2911.78 2098
2912.28 2045
2912.79 2021
2913.30 1844
2913.81 2034
2914.32 1865
2914.83 1776
2915.34 1756
2915.85 1890
2916.36 1999
2916.87 1785
2917.37 1787
2917.88 1843
2918.39 1833
2918.90 1977
2919.41 1899
2919.92 1976
2920.43 2013
2920.94 2043
2921.45 1999
2921.96 2095
2922.47 2089
2922.98 2412
2923.49 2327
2924.00 2447
2924.51 2591
2925.02 2893
2925.53 3043
2926.04 3082
2926.55 3404
2927.06 3503
2927.57 3496
2928.08 3600
2928.59 3637
2929.10 3477
2929.61 3360
2930.12 3286
2930.63 2798
2931.14 2577
2931.65 2377
2932.16 2163
2932.67 2007
2933.18 1831
2933.69 1836
2934.20 1885
2934.71 1800
2935.22 1792
2935.73 1745
2936.24 1496
2936.76 1557
2937.27 1588
2937.78 1682
2938.29 1715
2938.80 1845
2939.31 1930
2939.82 1865
2940.33 1940
2940.84 1846
2941.36 1691
2941.87 1844
2942.38 1629
2942.89 1616
2943.40 1682
2943.91 1750
2944.42 1708
2944.94 1780
2945.45 1701
2945.96 1858
2946.47 1998
2946.98 2046
2947.49 1859
2948.01 1862
2948.52 2046
2949.03 2056
2949.54 2057
2950.05 1938
2950.57 2085
2951.08 1910
2951.59 1880
2952.10 2062
2952.61 1990
2953.13 1889
2953.64 1961
2954.15 2091
2954.66 1758
2955.18 1927
2955.69 1995
2956.20 2027
2956.71 2047
2957.23 2028
2957.74 1914
2958.25 1791
2958.76 1758
2959.28 1734
2959.79 1784
2960.30 1885
2960.82 1981
2961.33 1784
2961.84 1718
2962.36 1960
2962.87 1872
2963.38 1776
2963.89 1641
2964.41 1567
2964.92 1750
2965.43 1828
2965.95 1700
2966.46 1604
2966.97 1475
2967.49 1671
2968.00 1761
2968.52 1803
2969.03 1627
2969.54 1761
2970.06 1888
2970.57 1764
2971.08 1914
2971.60 1857
2972.11 1917
2972.63 1672
2973.14 1707
2973.65 1807
2974.17 1761
2974.68 1634
2975.20 1811
2975.71 1713
2976.23 1631
2976.74 1662
2977.25 1792
2977.77 1721
2978.28 1614
2978.80 1569
2979.31 1650
2979.83 1784
2980.34 1550
2980.86 1612
2981.37 1839
2981.89 1922
2982.40 1793
2982.91 1693
2983.43 1786
2983.94 1774
2984.46 1777
2984.97 1678
2985.49 1666
2986.00 1790
2986.52 1777
2987.04 1876
2987.55 1629
2988.07 1685
2988.58 1693
2989.10 1725
2989.61 1730
2990.13 1846
2990.64 1900
2991.16 1722
2991.67 1674
2992.19 1717
2992.71 1517
2993.22 1693
2993.74 1765
2994.25 1769
2994.77 1876
2995.28 1799
2995.80 1954
2996.32 1955
2996.83 2023
2997.35 2059
2997.87 2095
2998.38 2023
2998.90 2099
2999.41 2414
2999.93 2488
3000.45 2330
3000.96 2219
3001.48 2002
3002.00 2202
3002.51 2266
3003.03 2152
3003.55 2320
3004.06 2232
3004.58 2275
3005.10 2542
3005.61 2417
3006.13 2402
3006.65 2571
3007.16 2374
3007.68 2275
3008.20 2237
3008.71 2282
3009.23 2048
3009.75 1933
3010.27 1884
3010.78 1902
3011.30 1761
3011.82 1635
3012.34 1794
3012.85 1870
3013.37 1699
3013.89 1744
3014.41 1628
3014.92 1617
3015.44 1917
3015.96 1802
3016.48 1753
3016.99 1839
3017.51 1958
3018.03 1988
3018.55 1891
3019.07 1701
3019.58 1728
3020.10 1697
3020.62 1687
3021.14 1899
3021.66 2017
3022.17 1904
3022.69 1884
3023.21 1800
3023.73 1931
3024.25 1814
3024.77 2109
3025.28 1963
3025.80 1819
3026.32 2085
3026.84 1925
3027.36 1816
3027.88 1864
3028.40 1811
3028.92 1708
3029.43 1840
3029.95 1656
3030.47 1560
3030.99 1798
3031.51 2008
3032.03 1883
3032.55 1909
3033.07 1818
3033.59 1699
3034.11 1852
3034.63 1932
3035.15 2090
3035.66 1918
3036.18 1926
3036.70 1859
3037.22 1692
3037.74 1936
3038.26 1806
3038.78 1749
3039.30 1781
3039.82 1720
3040.34 1888
3040.86 1759
3041.38 1837
3041.90 2013
3042.42 1983
3042.94 1927
3043.46 1751
3043.98 1664
3044.50 1875
3045.02 1748
3045.54 1785
3046.06 1689
3046.58 1697
3047.10 1858
3047.62 1843
3048.14 1671
3048.66 1535
3049.18 1853
3049.71 1879
3050.23 1683
3050.75 1605
3051.27 1648
3051.79 1620
3052.31 1741
3052.83 1811
3053.35 1637
3053.87 1689
3054.39 1781
3054.91 1715
3055.43 1598
3055.96 1705
3056.48 1539
3057.00 1677
3057.52 1545
3058.04 1631
3058.56 1657
3059.08 1717
3059.61 1774
3060.13 1720
3060.65 1678
3061.17 1687
3061.69 1672
3062.21 1698
3062.73 1708
3063.26 1724
3063.78 1657
3064.30 1560
3064.82 1490
3065.34 1685
3065.87 1730
3066.39 1729
3066.91 1755
3067.43 1889
3067.95 1898
3068.48 1981
3069.00 1797
3069.52 1836
3070.04 1984
3070.57 1820
3071.09 1813
3071.61 1897
3072.13 1823
3072.66 1715
3073.18 1616
3073.70 1742
3074.22 1683
3074.75 1525
3075.27 1514
3075.79 1760
3076.32 1708
3076.84 1647
3077.36 1826
3077.88 1609
3078.41 1609
3078.93 1633
3079.45 1899
3079.98 1696
3080.50 1626
3081.02 1521
3081.55 1658
3082.07 1731
3082.59 1825
3083.12 1877
3083.64 1771
3084.16 1660
3084.69 1773
3085.21 1768
3085.73 1671
3086.26 1791
3086.78 1859
3087.31 1856
3087.83 1787
3088.35 1692
3088.88 1611
3089.40 1730
3089.93 1919
3090.45 1917
3090.97 1789
3091.50 1771
3092.02 1933
3092.55 1819
3093.07 1915
3093.60 1906
3094.12 1853
3094.64 1842
3095.17 1954
3095.69 1879
3096.22 1939
3096.74 1863
3097.27 1821
3097.79 1784
3098.32 1812
3098.84 1885
3099.37 1778
3099.89 1893
3100.42 1809
3100.94 1840
3101.47 1993
3101.99 1833
3102.52 2011
3103.04 1900
3103.57 2177
3104.09 2327
3104.62 2342
3105.14 2570
3105.67 2371
3106.19 2244
3106.72 2318
3107.24 2354
3107.77 2286
3108.29 2080
3108.82 2277
3109.35 2406
3109.87 2465
3110.40 2656
3110.92 2775
3111.45 2885
3111.98 3128
3112.50 3496
3113.03 3913
3113.55 4047
3114.08 3563
3114.61 3598
3115.13 3515
3115.66 3433
3116.18 3013
3116.71 2681
3117.24 2474
3117.76 2468
3118.29 2304
3118.82 2133
3119.34 2264
3119.87 2260
3120.40 1987
3120.92 1931
3121.45 2067
3121.98 1926
3122.50 2282
3123.03 2232
3123.56 2119
3124.08 2295
3124.61 2006
3125.14 2059
3125.66 1963
3126.19 1996
3126.72 2267
3127.25 2303
3127.77 2426
3128.30 2365
3128.83 2238
3129.36 2404
3129.88 2363
3130.41 2410
3130.94 2543
3131.46 2659
3131.99 2625
3132.52 2863
3133.05 3294
3133.58 3469
3134.10 3589
3134.63 3683
3135.16 3814
3135.69 3773
3136.21 3885
3136.74 3946
3137.27 4001
3137.80 3543
3138.33 3246
3138.86 2974
3139.38 2950
3139.91 3032
3140.44 2696
3140.97 2785
3141.50 2506
3142.03 2436
3142.55 2430
3143.08 2236
3143.61 2387
3144.14 2534
3144.67 2413
3145.20 2405
3145.73 2598
3146.25 2744
3146.78 2455
3147.31 2584
3147.84 2728
3148.37 2573
3148.90 2619
3149.43 2423
3149.96 2381
3150.49 2503
3151.02 2294
3151.54 2261
3152.07 2169
3152.60 2112
3153.13 2283
3153.66 2166
3154.19 2376
3154.72 2247
3155.25 2089
3155.78 2059
3156.31 2115
3156.84 2189
3157.37 2211
3157.90 2129
3158.43 2011
3158.96 2162
3159.49 2272
3160.02 2017
3160.55 2066
3161.08 1906
3161.61 1820
3162.14 1925
3162.67 1957
3163.20 1920
3163.73 1799
3164.26 2028
3164.79 1901
3165.32 1896
3165.85 1945
3166.38 1764
3166.91 1960
3167.44 1806
3167.97 1954
3168.50 1800
3169.03 1729
3169.57 1971
3170.10 1920
3170.63 1897
3171.16 1914
3171.69 1962
3172.22 1989
3172.75 1962
3173.28 2139
3173.81 2229
3174.34 2188
3174.88 2196
3175.41 2315
3175.94 2533
3176.47 2503
3177.00 2376
3177.53 2304
3178.06 2154
3178.60 2279
3179.13 2006
3179.66 1876
3180.19 1999
3180.72 2088
3181.25 1759
3181.79 1752
3182.32 1787
3182.85 1840
3183.38 1757
3183.91 1826
3184.44 1743
3184.98 1534
3185.51 1728
3186.04 1827
3186.57 1848
3187.11 1862
3187.64 1822
3188.17 1911
3188.70 1746
3189.24 1660
3189.77 1658
3190.30 1665
3190.83 1742
3191.37 1724
3191.90 1631
3192.43 1606
3192.96 1761
3193.50 1871
3194.03 1820
3194.56 1845
3195.09 1842
3195.63 2036
3196.16 1998
3196.69 1970
3197.23 2136
3197.76 1984
3198.29 2099
3198.83 2122
3199.36 2214
3199.89 2166
3200.43 2193
3200.96 2113
3201.49 2151
3202.03 2042
3202.56 2192
3203.09 2192
3203.63 1966
3204.16 1910
3204.69 2085
3205.23 1909
3205.76 1872
3206.30 1792
3206.83 1743
3207.36 1786
3207.90 1600
3208.43 1628
3208.97 1686
3209.50 1795
3210.03 1647
3210.57 1711
3211.10 1786
3211.64 1792
3212.17 1749
3212.70 1658
3213.24 1604
3213.77 1633
3214.31 1702
3214.84 1790
3215.38 1798
3215.91 1629
3216.45 1659
3216.98 1710
3217.52 1648
3218.05 1735
3218.59 1857
3219.12 1675
3219.66 1657
3220.19 1567
3220.73 1633
3221.26 1696
3221.80 1799
3222.33 1523
3222.87 1619
3223.40 1880
3223.94 1729
3224.47 1762
3225.01 1688
3225.54 1874
3226.08 1782
3226.61 1756
3227.15 1899
3227.69 1976
3228.22 1991
3228.76 2042
3229.29 1901
3229.83 1853
3230.36 1786
3230.90 1667
3231.44 1672
3231.97 1614
3232.51 1650
3233.04 1519
3233.58 1748
3234.12 1788
3234.65 1713
3235.19 1672
3235.72 1661
3236.26 1713
3236.80 1896
3237.33 1787
3237.87 1728
3238.41 1709
3238.94 1733
3239.48 1738
3240.02 1914
3240.55 1706
3241.09 1723
3241.63 1698
3242.16 1573
3242.70 1610
3243.24 1551
3243.77 1568
3244.31 1628
3244.85 1648
3245.39 1542
3245.92 1673
3246.46 1607
3247.00 1576
3247.53 1653
3248.07 1589
3248.61 1555
3249.15 1591
3249.68 1695
3250.22 1680
3250.76 1630
3251.30 1621
3251.83 1684
3252.37 1562
3252.91 1505
3253.45 1596
3253.98 1731
3254.52 1670
3255.06 1713
3255.60 1652
3256.14 1687
3256.67 1675
3257.21 1915
3257.75 1657
3258.29 1615
3258.83 1562
3259.37 1786
3259.90 1701
3260.44 1732
3260.98 1978
3261.52 2089
3262.06 1947
3262.60 1975
3263.13 1796
3263.67 1967
3264.21 2215
3264.75 2214
3265.29 2126
3265.83 2072
3266.37 2209
3266.91 2103
3267.44 2266
3267.98 2110
3268.52 2375
3269.06 2253
3269.60 2395
3270.14 2204
3270.68 2321
3271.22 2240
3271.76 2289
3272.30 2292
3272.84 2010
3273.38 2010
3273.91 1802
3274.45 1677
3274.99 1719
3275.53 1851
3276.07 1715
3276.61 1952
3277.15 1782
3277.69 1905
3278.23 1923
3278.77 1832
3279.31 1820
3279.85 1789
3280.39 1948
3280.93 2062
3281.47 1808
3282.01 1998
3282.55 1963
3283.09 1953
3283.63 1872
3284.17 1867
3284.71 1874
3285.25 1959
3285.79 2079
3286.33 2215
3286.87 1967
3287.42 1813
3287.96 1855
3288.50 1948
3289.04 1895
3289.58 1886
3290.12 2097
3290.66 2031
3291.20 2062
3291.74 1942
3292.28 1993
3292.82 2089
3293.36 1895
3293.91 1917
3294.45 2124
3294.99 2100
3295.53 2203
3296.07 2406
3296.61 2294
3297.15 2476
3297.69 2568
3298.24 2563
3298.78 2391
3299.32 2346
3299.86 2398
3300.40 2122
3300.94 2061
3301.49 1969
3302.03 2202
3302.57 2119
3303.11 2030
3303.65 1784
3304.19 1836
3304.74 1881
3305.28 1831
3305.82 1944
3306.36 1905
3306.90 1870
3307.45 1870
3307.99 1771
3308.53 1760
3309.07 1893
3309.62 1794
3310.16 1770
3310.70 1954
3311.24 2063
3311.79 2066
3312.33 2008
3312.87 2180
3313.41 2027
3313.96 2074
3314.50 2032
3315.04 1969
3315.59 2264
3316.13 2606
3316.67 2685
3317.21 2423
3317.76 2552
3318.30 2451
3318.84 2471
3319.39 2627
3319.93 2767
3320.47 2723
3321.02 2423
3321.56 2407
3322.10 2163
3322.65 1949
3323.19 1972
3323.73 2196
3324.28 1985
3324.82 1926
3325.36 2126
3325.91 2295
3326.45 2054
3327.00 1954
3327.54 2161
3328.08 2081
3328.63 1878
3329.17 1929
3329.72 1790
3330.26 1740
3330.80 1815
3331.35 1907
3331.89 1886
3332.44 1734
3332.98 1660
3333.53 1773
3334.07 1804
3334.61 1813
3335.16 1669
3335.70 1713
3336.25 1715
3336.79 1673
3337.34 1759
3337.88 1773
3338.43 1794
3338.97 1714
3339.52 1668
3340.06 1904
3340.61 2066
3341.15 1799
3341.70 1651
3342.24 1846
3342.79 1752
3343.33 1810
3343.88 1703
3344.42 1756
3344.97 1871
3345.51 1801
3346.06 1801
3346.60 1765
3347.15 1743
3347.69 1504
3348.24 1720
3348.78 1844
3349.33 1806
3349.88 1684
3350.42 1582
3350.97 1690
3351.51 1752
3352.06 1649
3352.61 1613
3353.15 1496
3353.70 1687
3354.24 1824
3354.79 1764
3355.34 1843
3355.88 2081
3356.43 1947
3356.97 1720
3357.52 1866
3358.07 1949
3358.61 1931
3359.16 1973
3359.71 1936
3360.25 2045
3360.80 2066
3361.35 1999
3361.89 2248
3362.44 1990
3362.99 1836
3363.53 1632
3364.08 1750
3364.63 1876
3365.17 1924
3365.72 1866
3366.27 1774
3366.81 1641
3367.36 1596
3367.91 1711
3368.46 1557
3369.00 1754
3369.55 1735
3370.10 1734
3370.64 1657
3371.19 1690
3371.74 1703
3372.29 1689
3372.83 1679
3373.38 1549
3373.93 1600
3374.48 1503
3375.03 1541
3375.57 1718
3376.12 1926
3376.67 1709
3377.22 1605
3377.76 1637
3378.31 1565
3378.86 1440
3379.41 1440
3379.96 1399
3380.50 1395
3381.05 1489
3381.60 1482
3382.15 1580
3382.70 1710
3383.25 1609
3383.79 1510
3384.34 1508
3384.89 1602
3385.44 1762
3385.99 1733
3386.54 1497
3387.09 1540
3387.64 1545
3388.18 1591
3388.73 1576
3389.28 1658
3389.83 1712
3390.38 1747
3390.93 1631
3391.48 1648
3392.03 1620
3392.58 1617
3393.13 1566
3393.67 1635
3394.22 1688
3394.77 1629
3395.32 1594
3395.87 1640
3396.42 1423
3396.97 1350
3397.52 1464
3398.07 1503
3398.62 1584
3399.17 1600
3399.72 1414
3400.27 1422
3400.82 1583
3401.37 1706
3401.92 1641
3402.47 1668
3403.02 1674
3403.57 1766
3404.12 1727
3404.67 1741
3405.22 1800
3405.77 1705
3406.32 1723
3406.87 1865
3407.42 1809
3407.97 1778
3408.52 1723
3409.07 1574
3409.62 1555
3410.17 1699
3410.72 1623
3411.27 1443
3411.82 1484
3412.38 1513
3412.93 1643
3413.48 1670
3414.03 1492
3414.58 1408
3415.13 1506
3415.68 1482
3416.23 1489
3416.78 1606
3417.33 1580
3417.89 1457
3418.44 1581
3418.99 1641
3419.54 1618
3420.09 1634
3420.64 1718
3421.19 1607
3421.74 1688
3422.30 1698
3422.85 1653
3423.40 1639
3423.95 1642
3424.50 1916
3425.05 1895
3425.61 1918
3426.16 1878
3426.71 1769
3427.26 1744
3427.81 1581
3428.37 1662
3428.92 1544
3429.47 1803
3430.02 1709
3430.58 1703
3431.13 1734
3431.68 1675
3432.23 1713
3432.78 1750
3433.34 1707
3433.89 1795
3434.44 1618
3434.99 1592
3435.55 1710
3436.10 1644
3436.65 1709
3437.21 1536
3437.76 1512
3438.31 1531
3438.86 1595
3439.42 1472
3439.97 1457
3440.52 1525
3441.08 1667
3441.63 1688
3442.18 1769
3442.74 1580
3443.29 1624
3443.84 1740
3444.40 1608
3444.95 1668
3445.50 1718
3446.06 1460
3446.61 1587
3447.16 1532
3447.72 1433
3448.27 1532
3448.82 1449
3449.38 1638
3449.93 1538
3450.48 1555
3451.04 1564
3451.59 1641
3452.15 1592
3452.70 1590
3453.25 1744
3453.81 1723
3454.36 1557
3454.92 1595
3455.47 1534
3456.03 1732
3456.58 1653
3457.13 1633
3457.69 1577
3458.24 1612
3458.80 1628
3459.35 1742
3459.91 1911
3460.46 1830
3461.02 1728
3461.57 1687
3462.13 1732
3462.68 1680
3463.24 1809
3463.79 1618
3464.34 1522
3464.90 1472
3465.46 1479
3466.01 1512
3466.57 1480
3467.12 1507
3467.68 1571
3468.23 1589
3468.79 1510
3469.34 1530
3469.90 1466
3470.45 1517
3471.01 1702
3471.56 1554
3472.12 1546
3472.67 1574
3473.23 1600
3473.79 1655
3474.34 1632
3474.90 1705
3475.45 1737
3476.01 1675
3476.56 1643
3477.12 1587
3477.68 1637
3478.23 1751
3478.79 1823
3479.35 1746
3479.90 1806
3480.46 1864
3481.01 1800
3481.57 1710
3482.13 1733
3482.68 1761
3483.24 1580
3483.80 1563
3484.35 1721
3484.91 1771
3485.47 1825
3486.02 1776
3486.58 1823
3487.14 1874
3487.69 2179
3488.25 2232
3488.81 2047
3489.36 1978
3489.92 1986
3490.48 2026
3491.03 1888
3491.59 2066
3492.15 2369
3492.71 2555
3493.26 2614
3493.82 2668
3494.38 2981
3494.94 2927
3495.49 2859
3496.05 2679
3496.61 2772
3497.17 2648
3497.72 2662
3498.28 2824
3498.84 2767
3499.40 2745
3499.95 2847
3500.51 3147
3501.07 3389
3501.63 3348
3502.19 3429
3502.74 3564
3503.30 3452
3503.86 3337
3504.42 3313
3504.98 3211
3505.53 2944
3506.09 2962
3506.65 2862
3507.21 2571
3507.77 2696
3508.33 2894
3508.88 2975
3509.44 3042
3510.00 2681
3510.56 2680
3511.12 2968
3511.68 2561
3512.24 2751
3512.80 2465
3513.35 2198
3513.91 2211
3514.47 2124
3515.03 2285
3515.59 2184
3516.15 2290
3516.71 2543
3517.27 2716
3517.83 2600
3518.39 2733
3518.95 2799
3519.50 2689
3520.06 2696
3520.62 2872
3521.18 2803
3521.74 3037
3522.30 2738
3522.86 2433
3523.42 2333
3523.98 2341
3524.54 2528
3525.10 2293
3525.66 2377
3526.22 2322
3526.78 2317
3527.34 2165
3527.90 2017
3528.46 2072
3529.02 2057
3529.58 2050
3530.14 2147
3530.70 1846
3531.26 1818
3531.82 1966
3532.38 1841
3532.94 1763
3533.50 1855
3534.06 1920
3534.62 1784
3535.18 1805
3535.75 1784
3536.31 1704
3536.87 1980
3537.43 2047
3537.99 1828
3538.55 2036
3539.11 2021
3539.67 1881
3540.23 1963
3540.79 2039
3541.35 2103
3541.92 2179
3542.48 2103
3543.04 2332
3543.60 2293
3544.16 2325
3544.72 2671
3545.28 2749
3545.84 2727
3546.41 2647
3546.97 2754
3547.53 2718
3548.09 2685
3548.65 2590
3549.21 2322
3549.78 2247
3550.34 2126
3550.90 2084
3551.46 2278
3552.02 2218
3552.59 2290
3553.15 2409
3553.71 2299
3554.27 2397
3554.83 2417
3555.40 2199
3555.96 2247
3556.52 2107
3557.08 2042
3557.65 2053
3558.21 1899
3558.77 1921
3559.33 2148
3559.90 2037
3560.46 1807
3561.02 1811
3561.58 1856
3562.15 1916
3562.71 1866
3563.27 1735
3563.83 1726
3564.40 1722
3564.96 1651
3565.52 1655
3566.09 1754
3566.65 1646
3567.21 1527
3567.78 1526
3568.34 1589
3568.90 1417
3569.47 1329
3570.03 1535
3570.59 1653
3571.16 1570
3571.72 1606
3572.28 1568
3572.85 1580
3573.41 1599
3573.97 1498
3574.54 1555
3575.10 1634
3575.66 1684
3576.23 1604
3576.79 1572
3577.36 1553
3577.92 1524
3578.48 1565
3579.05 1516
3579.61 1602
3580.18 1495
3580.74 1407
3581.31 1512
3581.87 1701
3582.43 1567
3583.00 1649
3583.56 1654
3584.13 1619
3584.69 1588
3585.26 1616
3585.82 1634
3586.39 1495
3586.95 1577
3587.52 1754
3588.08 1810
3588.64 1551
3589.21 1717
3589.77 1666
3590.34 1609
3590.90 1536
3591.47 1571
3592.03 1565
3592.60 1641
3593.17 1638
3593.73 1683
3594.30 1481
3594.86 1645
3595.43 1688
3595.99 1750
3596.56 1662
3597.12 1561
3597.69 1778
3598.25 1744
3598.82 1678
3599.39 1860
3599.95 1725
3600.52 1701
3601.08 1760
3601.65 1834
3602.21 1802
3602.78 1873
3603.35 1833
3603.91 1897
3604.48 1942
3605.04 1971
3605.61 1870
3606.18 1724
3606.74 1697
3607.31 1797
3607.88 1596
3608.44 1649
3609.01 1641
3609.57 1708
3610.14 1601
3610.71 1533
3611.27 1728
3611.84 1744
3612.41 1611
3612.97 1711
3613.54 1708
3614.11 1809
3614.68 2050
3615.24 2312
3615.81 2767
3616.38 3249
3616.94 3948
3617.51 4647
3618.08 5598
3618.64 6833
3619.21 7843
3619.78 9038
3620.35 9561
3620.91 9732
3621.48 9513
3622.05 9167
3622.62 8381
3623.18 7412
3623.75 6395
3624.32 5632
3624.89 4651
3625.45 3936
3626.02 3186
3626.59 2698
3627.16 2412
3627.73 2203
3628.29 2184
3628.86 1994
3629.43 1877
3630.00 1894
3630.57 1804
3631.13 1806
3631.70 1855
3632.27 1678
3632.84 1734
3633.41 1774
3633.98 1539
3634.54 1378
3635.11 1446
3635.68 1403
3636.25 1645
3636.82 1625
3637.39 1697
3637.96 1735
3638.52 1723
3639.09 1720
3639.66 1719
3640.23 1530
3640.80 1810
3641.37 1746
3641.94 1806
3642.51 1845
3643.08 2024
3643.65 1923
3644.21 2007
3644.78 2129
3645.35 2196
3645.92 2365
3646.49 2382
3647.06 2347
3647.63 2364
3648.20 2410
3648.77 2626
3649.34 2605
3649.91 2645
3650.48 2609
3651.05 2492
3651.62 2423
3652.19 2295
3652.76 2355
3653.33 2159
3653.90 2091
3654.47 2255
3655.04 2318
3655.61 2147
3656.18 2047
3656.75 2110
3657.32 2129
3657.89 2239
3658.46 2086
3659.03 2146
3659.60 2153
3660.17 2070
3660.74 1882
3661.31 1936
3661.88 2004
3662.45 1738
3663.02 1847
3663.59 1911
3664.16 1946
3664.74 1823
3665.31 1857
3665.88 1877
3666.45 1818
3667.02 1672
3667.59 1811
3668.16 1809
3668.73 1839
3669.30 1894
3669.87 1935
3670.45 1724
3671.02 1695
3671.59 1668
3672.16 1865
3672.73 1861
3673.30 1829
3673.87 1848
3674.45 1775
3675.02 1795
3675.59 1913
3676.16 2045
3676.73 1965
3677.30 1810
3677.88 1705
3678.45 1820
3679.02 1770
3679.59 1709
3680.16 1816
3680.74 1918
3681.31 1674
3681.88 1837
3682.45 1831
3683.02 1727
3683.60 1675
3684.17 1596
3684.74 1491
3685.31 1492
3685.89 1532
3686.46 1655
3687.03 1589
3687.60 1493
3688.18 1499
3688.75 1506
3689.32 1697
3689.89 1696
3690.47 1555
3691.04 1572
3691.61 1469
3692.19 1544
3692.76 1668
3693.33 1798
3693.91 1610
3694.48 1536
3695.05 1554
3695.62 1488
3696.20 1659
3696.77 1657
3697.34 1704
3697.92 1779
3698.49 1844
3699.06 1879
3699.64 1760
3700.21 1762
3700.79 1769
3701.36 1689
3701.93 1710
3702.51 1728
3703.08 1570
3703.65 1625
3704.23 1595
3704.80 1619
3705.38 1654
3705.95 1587
3706.52 1487
3707.10 1582
3707.67 1653
3708.25 1525
3708.82 1517
3709.39 1588
3709.97 1635
3710.54 1628
3711.12 1580
3711.69 1632
3712.27 1746
3712.84 1819
3713.42 1725
3713.99 1659
3714.57 1785
3715.14 1747
3715.71 1572
3716.29 1554
3716.86 1729
3717.44 1636
3718.01 1465
3718.59 1556
3719.16 1571
3719.74 1498
3720.31 1617
3720.89 1604
3721.47 1552
3722.04 1440
3722.62 1438
3723.19 1370
3723.77 1525
3724.34 1563
3724.92 1482
3725.49 1701
3726.07 1524
3726.64 1520
3727.22 1593
3727.80 1688
3728.37 1677
3728.95 1565
3729.52 1580
3730.10 1681
3730.67 1740
3731.25 1839
3731.83 2185
3732.40 2365
3732.98 2269
3733.55 2543
3734.13 2780
3734.71 2761
3735.28 2848
3735.86 3266
3736.44 3517
3737.01 3191
3737.59 3017
3738.17 2738
3738.74 2491
3739.32 2414
3739.90 2077
3740.47 2117
3741.05 2007
3741.63 1758
3742.20 1707
3742.78 1622
3743.36 1594
3743.93 1462
3744.51 1514
3745.09 1480
3745.66 1406
3746.24 1560
3746.82 1562
3747.40 1512
3747.97 1426
3748.55 1417
3749.13 1441
3749.70 1333
3750.28 1388
3750.86 1423
3751.44 1372
3752.02 1381
3752.59 1281
3753.17 1196
3753.75 1286
3754.33 1156
3754.90 1365
3755.48 1316
3756.06 1271
3756.64 1405
3757.22 1502
3757.79 1565
3758.37 1573
3758.95 1591
3759.53 1557
3760.11 1622
3760.68 1634
3761.26 1601
3761.84 1598
3762.42 1691
3763.00 1554
3763.58 1704
3764.15 1773
3764.73 1539
3765.31 1506
3765.89 1546
3766.47 1660
3767.05 1812
3767.63 1679
3768.21 1508
3768.78 1622
3769.36 1668
3769.94 1549
3770.52 1571
3771.10 1492
3771.68 1537
3772.26 1506
3772.84 1411
3773.42 1508
3774.00 1499
3774.58 1540
3775.15 1463
3775.73 1495
3776.31 1596
3776.89 1574
3777.47 1440
3778.05 1439
3778.63 1374
3779.21 1459
3779.79 1502
3780.37 1442
3780.95 1414
3781.53 1574
3782.11 1595
3782.69 1444
3783.27 1457
3783.85 1444
3784.43 1510
3785.01 1363
3785.59 1552
3786.17 1439
3786.75 1433
3787.33 1553
3787.91 1439
3788.49 1381
3789.07 1465
3789.65 1520
3790.23 1517
3790.81 1554
3791.39 1494
3791.98 1479
3792.56 1622
3793.14 1597
3793.72 1611
3794.30 1628
3794.88 1693
3795.46 1658
3796.04 1625
3796.62 1622
3797.20 1549
3797.78 1593
3798.37 1589
3798.95 1625
3799.53 1566
3800.11 1707
3800.69 1512
3801.27 1419
3801.85 1528
3802.43 1637
3803.02 1764
3803.60 1584
3804.18 1713
3804.76 1774
3805.34 1589
3805.92 1709
3806.51 1551
3807.09 1637
3807.67 1709
3808.25 1608
3808.83 1639
3809.42 1840
3810.00 1745
3810.58 1917
3811.16 1886
3811.74 1835
3812.33 1872
3812.91 1927
3813.49 2051
3814.07 1986
3814.66 1983
3815.24 1848
3815.82 1833
3816.40 1634
3816.99 1531
3817.57 1694
3818.15 1820
3818.73 1661
3819.32 1762
3819.90 1734
3820.48 1740
3821.06 1664
3821.65 1689
3822.23 1640
3822.81 1576
3823.40 1617
3823.98 1478
3824.56 1512
3825.15 1564
3825.73 1540
3826.31 1636
3826.90 1584
3827.48 1614
3828.06 1844
3828.65 1806
3829.23 1769
3829.81 1869
3830.40 1731
3830.98 1771
3831.56 1774
3832.15 1674
3832.73 1664
3833.32 1726
3833.90 1820
3834.48 1564
3835.07 1709
3835.65 1777
3836.23 1766
3836.82 1726
3837.40 1521
3837.99 1629
3838.57 1575
3839.16 1611
3839.74 1716
3840.32 1585
3840.91 1521
3841.49 1523
3842.08 1694
3842.66 1649
3843.25 1614
3843.83 1581
3844.42 1620
3845.00 1848
3845.59 1853
3846.17 1755
3846.76 1737
3847.34 1606
3847.92 1654
3848.51 1775
3849.09 1688
3849.68 1715
3850.27 1699
3850.85 1650
3851.44 1676
3852.02 1651
3852.61 1591
3853.19 1756
3853.78 1774
3854.36 1689
3854.95 1875
3855.53 1854
3856.12 1705
3856.70 1765
3857.29 1972
3857.88 2066
3858.46 2077
3859.05 2306
3859.63 2590
3860.22 2986
3860.80 3302
3861.39 3909
3861.98 4393
3862.56 5000
3863.15 5909
3863.73 6352
3864.32 6393
3864.91 6432
3865.49 6479
3866.08 6318
3866.67 6211
3867.25 6285
3867.84 5709
3868.43 5032
3869.01 4844
3869.60 4491
3870.19 4298
3870.77 4213
3871.36 3766
3871.95 3291
3872.53 3326
3873.12 3500
3873.71 3405
3874.29 3228
3874.88 3556
3875.47 3311
3876.05 3275
3876.64 3231
3877.23 2985
3877.82 3054
3878.40 3015
3878.99 2779
3879.58 2740
3880.16 2851
3880.75 2763
3881.34 2707
3881.93 2689
3882.51 2631
3883.10 2551
3883.69 2442
3884.28 2555
3884.87 2286
3885.45 2143
3886.04 2037
3886.63 2223
3887.22 2396
3887.80 2179
3888.39 2355
3888.98 2429
3889.57 2648
3890.16 2587
3890.74 2552
3891.33 2481
3891.92 2634
3892.51 2540
3893.10 2470
3893.69 2378
3894.27 2205
3894.86 2332
3895.45 2206
3896.04 2310
3896.63 2249
3897.22 2082
3897.81 2068
3898.40 2106
3898.98 2230
3899.57 2012
3900.16 2062
3900.75 2134
3901.34 2005
3901.93 1974
3902.52 1854
3903.11 1960
3903.70 2010
3904.29 1898
3904.87 1697
3905.46 1779
3906.05 1792
3906.64 1756
3907.23 1690
3907.82 1710
3908.41 1751
3909.00 1748
3909.59 1823
3910.18 1628
3910.77 1639
3911.36 1689
3911.95 1554
3912.54 1464
3913.13 1372
3913.72 1621
3914.31 1657
3914.90 1583
3915.49 1609
3916.08 1612
3916.67 1516
3917.26 1607
3917.85 1560
3918.44 1497
3919.03 1368
3919.62 1464
3920.21 1522
3920.80 1574
3921.39 1588
3921.98 1604
3922.57 1657
3923.16 1531
3923.75 1498
3924.34 1530
3924.94 1702
3925.53 1632
3926.12 1422
3926.71 1461
3927.30 1400
3927.89 1321
3928.48 1379
3929.07 1367
3929.66 1408
3930.25 1481
3930.85 1494
3931.44 1448
3932.03 1618
3932.62 1444
3933.21 1510
3933.80 1454
3934.39 1559
3934.99 1529
3935.58 1464
3936.17 1481
3936.76 1408
3937.35 1276
3937.94 1403
3938.54 1452
3939.13 1528
3939.72 1470
3940.31 1505
3940.90 1679
3941.49 1366
3942.09 1315
3942.68 1517
3943.27 1653
3943.86 1557
3944.46 1531
3945.05 1549
3945.64 1428
3946.23 1539
3946.82 1703
3947.42 1699
3948.01 1511
3948.60 1551
3949.20 1452
3949.79 1508
3950.38 1448
3950.97 1463
3951.57 1391
3952.16 1450
3952.75 1521
3953.34 1496
3953.94 1447
3954.53 1377
3955.12 1300
3955.72 1261
3956.31 1398
3956.90 1355
3957.50 1413
3958.09 1374
3958.68 1259
3959.28 1305
3959.87 1439
3960.46 1356
3961.06 1380
3961.65 1353
3962.24 1308
3962.84 1261
3963.43 1286
3964.02 1390
3964.62 1486
3965.21 1281
3965.81 1390
3966.40 1257
3966.99 1396
3967.59 1410
3968.18 1322
3968.78 1387
3969.37 1414
3969.96 1306
3970.56 1393
3971.15 1316
3971.75 1417
3972.34 1350
3972.94 1435
3973.53 1367
3974.12 1188
3974.72 1383
3975.31 1427
3975.91 1287
3976.50 1159
3977.10 1264
3977.69 1299
3978.29 1328
3978.88 1389
3979.48 1322
3980.07 1349
3980.67 1479
3981.26 1512
3981.86 1266
3982.45 1236
3983.05 1442
3983.64 1388
3984.24 1449
3984.83 1404
3985.43 1390
3986.02 1551
3986.62 1548
3987.21 1649
3987.81 1555
3988.40 1357
3989.00 1306
3989.60 1405
3990.19 1323
3990.79 1319
3991.38 1348
3991.98 1399
3992.57 1411
3993.17 1367
3993.77 1511
3994.36 1482
3994.96 1611
3995.55 1461
3996.15 1586
3996.75 1484
3997.34 1423
3997.94 1546
3998.54 1540
3999.13 1698
3999.73 1904
4000.32 1870
4000.92 1953
4001.52 1927
4002.11 2022
4002.71 2143
4003.31 2216
4003.90 1911
4004.50 1881
4005.10 1854
4005.69 1615
4006.29 1578
4006.89 1774
4007.49 1657
4008.08 1697
4008.68 1744
4009.28 1631
4009.87 1741
4010.47 1833
4011.07 1785
4011.67 1908
4012.26 1921
4012.86 1711
4013.46 1645
4014.05 1744
4014.65 1656
4015.25 1700
4015.85 1644
4016.44 1486
4017.04 1506
4017.64 1854
4018.24 1885
4018.84 1895
4019.43 1742
4020.03 1645
4020.63 1765
4021.23 1895
4021.83 1738
4022.42 1746
4023.02 1667
4023.62 1651
4024.22 1532
4024.82 1512
4025.41 1557
4026.01 1507
4026.61 1417
4027.21 1567
4027.81 1698
4028.41 1441
4029.01 1464
4029.60 1762
4030.20 1906
4030.80 1697
4031.40 1540
4032.00 1639
4032.60 1892
4033.20 1936
4033.80 1716
4034.39 1686
4034.99 1819
4035.59 1779
4036.19 1650
4036.79 1639
4037.39 1681
4037.99 1559
4038.59 1383
4039.19 1333
4039.79 1463
4040.39 1327
4040.99 1382
4041.59 1334
4042.18 1367
4042.78 1428
4043.38 1258
4043.98 1258
4044.58 1195
4045.18 1065
4045.78 1173
4046.38 1238
4046.98 1270
4047.58 1299
4048.18 1261
4048.78 1437
4049.38 1621
4049.98 1439
4050.58 1355
4051.18 1459
4051.78 1542
4052.38 1451
4052.98 1311
4053.58 1520
4054.19 1318
4054.79 1229
4055.39 1208
4055.99 1270
4056.59 1293
4057.19 1300
4057.79 1224
4058.39 1260
4058.99 1374
4059.59 1369
4060.19 1337
4060.79 1377
4061.39 1203
4061.99 1212
4062.60 1187
4063.20 1273
4063.80 1456
4064.40 1313
4065.00 1234
4065.60 1240
4066.20 1202
4066.80 1176
4067.41 1219
4068.01 1231
4068.61 1204
4069.21 1383
4069.81 1307
4070.41 1301
4071.02 1298
4071.62 1299
4072.22 1338
4072.82 1352
4073.42 1273
4074.02 1349
4074.63 1255
4075.23 1343
4075.83 1267
4076.43 1056
4077.03 1272
4077.64 1125
4078.24 1230
4078.84 1242
4079.44 1310
4080.05 1279
4080.65 1212
4081.25 1336
4081.85 1244
4082.46 1218
4083.06 1253
4083.66 1288
4084.26 1202
4084.87 1088
4085.47 1278
4086.07 1130
4086.67 1270
4087.28 1298
4087.88 1101
4088.48 1212
4089.09 1265
4089.69 1383
4090.29 1240
4090.90 1278
4091.50 1289
4092.10 1151
4092.71 1216
4093.31 1324
4093.91 1216
4094.52 1221
4095.12 1203
4095.72 1232
4096.33 1276
4096.93 1245
4097.53 1433
4098.14 1342
4098.74 1183
4099.34 1176
4099.95 1167
4100.55 1139
4101.16 1152
4101.76 1215
4102.36 1167
4102.97 1110
4103.57 1203
4104.18 1258
4104.78 1163
4105.38 1060
4105.99 1113
4106.59 1037
4107.20 1028
4107.80 1132
4108.41 1120
4109.01 1132
4109.62 1162
4110.22 1126
4110.82 1169
4111.43 1116
4112.03 1098
4112.64 1066
4113.24 1082
4113.85 1093
4114.45 1119
4115.06 1173
4115.66 1252
4116.27 1158
4116.87 1119
4117.48 1098
4118.08 1106
4118.69 1120
4119.29 1278
4119.90 1171
4120.50 1177
4121.11 1106
4121.72 1206
4122.32 1294
4122.93 1178
4123.53 1176
4124.14 1157
4124.74 1120
4125.35 1200
4125.95 1166
4126.56 1062
4127.17 1039
4127.77 1099
4128.38 1150
4128.98 1042
4129.59 1201
4130.20 1252
4130.80 1022
4131.41 1022
4132.01 1086
4132.62 1137
4133.23 1159
4133.83 1220
4134.44 1125
4135.05 1157
4135.65 1221
4136.26 1209
4136.87 1165
4137.47 1236
4138.08 1243
4138.69 1155
4139.29 1254
4139.90 1377
4140.51 1332
4141.11 1336
4141.72 1395
4142.33 1323
4142.93 1406
4143.54 1537
4144.15 1564
4144.75 1662
4145.36 1588
4145.97 1714
4146.58 1564
4147.18 1352
4147.79 1547
4148.40 1366
4149.01 1461
4149.61 1462
4150.22 1318
4150.83 1202
4151.44 1252
4152.04 1117
4152.65 1112
4153.26 1129
4153.87 1129
4154.47 1139
4155.08 1235
4155.69 1079
4156.30 1110
4156.91 1249
4157.51 1139
4158.12 1293
4158.73 1209
4159.34 1220
4159.95 1252
4160.56 1162
4161.16 1163
4161.77 1268
4162.38 1200
4162.99 1237
4163.60 1306
4164.21 1230
4164.81 1112
4165.42 1261
4166.03 1192
4166.64 1195
4167.25 1145
4167.86 1290
4168.47 1160
4169.08 1203
4169.69 1355
4170.29 1285
4170.90 1245
4171.51 1204
4172.12 1189
4172.73 1220
4173.34 1035
4173.95 1169
4174.56 1251
4175.17 1395
4175.78 1282
4176.39 1283
4177.00 1289
4177.61 1208
4178.22 1283
4178.82 1101
4179.43 1151
4180.04 1250
4180.65 1083
4181.26 1033
4181.87 1165
4182.48 1143
4183.09 1048
4183.70 1091
4184.31 1157
4184.92 1111
4185.53 1099
4186.14 1118
4186.75 1100
4187.36 978
4187.97 1253
4188.58 1106
4189.19 1167
4189.81 1266
4190.42 1259
4191.03 1195
4191.64 1117
4192.25 1157
4192.86 1204
4193.47 1064
4194.08 1195
4194.69 1053
4195.30 1101
4195.91 1198
4196.52 1119
4197.13 1127
4197.74 1108
4198.36 1182
4198.97 1253
4199.58 1119
4200.19 1148
4200.80 1121
4201.41 1195
4202.02 1187
4202.63 1054
4203.25 1077
4203.86 1117
4204.47 1149
4205.08 1048
4205.69 1202
4206.30 1064
4206.92 1020
4207.53 1099
4208.14 1213
4208.75 1200
4209.36 1159
4209.97 1177
4210.59 1207
4211.20 1219
4211.81 1055
4212.42 1151
4213.03 1255
4213.65 1232
4214.26 1255
4214.87 1158
4215.48 1174
4216.10 1090
4216.71 1195
4217.32 1124
4217.93 1081
4218.55 1209
4219.16 1247
4219.77 1272
4220.38 1384
4221.00 1321
4221.61 1448
4222.22 1492
4222.83 1554
4223.45 1541
4224.06 1618
4224.67 1768
4225.29 1683
4225.90 1709
4226.51 1834
4227.13 1941
4227.74 1956
4228.35 1831
4228.96 1842
4229.58 2125
4230.19 2023
4230.80 2028
4231.42 2017
4232.03 1930
4232.65 1906
4233.26 1900
4233.87 1666
4234.49 1601
4235.10 1537
4235.71 1556
4236.33 1565
4236.94 1568
4237.56 1531
4238.17 1466
4238.78 1634
4239.40 1604
4240.01 1615
4240.63 1773
4241.24 1846
4241.85 1883
4242.47 1704
4243.08 1569
4243.70 1382
4244.31 1464
4244.93 1553
4245.54 1378
4246.15 1421
4246.77 1373
4247.38 1435
4248.00 1427
4248.61 1392
4249.23 1447
4249.84 1437
4250.46 1386
4251.07 1234
4251.69 1263
4252.30 1332
4252.92 1355
4253.53 1357
4254.15 1455
4254.76 1244
4255.38 1161
4255.99 1265
4256.61 1362
4257.22 1291
4257.84 1195
4258.45 1181
4259.07 1241
4259.69 1126
4260.30 1144
4260.92 1224
4261.53 1217
4262.15 1218
4262.76 1254
4263.38 1227
4263.99 1276
4264.61 1212
4265.23 1162
4265.84 1341
4266.46 1192
4267.07 1228
4267.69 1340
4268.31 1411
4268.92 1416
4269.54 1237
4270.16 1355
4270.77 1417
4271.39 1383
4272.00 1349
4272.62 1345
4273.24 1344
4273.85 1312
4274.47 1261
4275.09 1302
4275.70 1255
4276.32 1215
4276.94 1297
4277.55 1343
4278.17 1271
4278.79 1227
4279.40 1346
4280.02 1459
4280.64 1353
4281.26 1369
4281.87 1390
4282.49 1335
4283.11 1277
4283.72 1239
4284.34 1133
4284.96 1319
4285.58 1377
4286.19 1258
4286.81 1147
4287.43 1282
4288.05 1390
4288.66 1152
4289.28 1231
4289.90 1362
4290.52 1132
4291.13 1162
4291.75 1148
4292.37 1081
4292.99 1222
4293.61 1226
4294.22 1168
4294.84 1220
4295.46 1131
4296.08 1130
4296.70 1210
4297.31 1206
4297.93 1321
4298.55 1158
4299.17 1153
4299.79 1239
4300.41 1176
4301.03 1089
4301.64 1093
4302.26 1146
4302.88 1150
4303.50 1186
4304.12 1257
4304.74 1187
4305.36 1131
4305.97 1264
4306.59 1132
4307.21 1066
4307.83 1082
4308.45 1210
4309.07 1142
4309.69 1008
4310.31 924
4310.93 1090
4311.55 1080
4312.17 1112
4312.78 1189
4313.40 1152
4314.02 1081
4314.64 1140
4315.26 1177
4315.88 1263
4316.50 1205
4317.12 1113
4317.74 1081
4318.36 1151
4318.98 1199
4319.60 1072
4320.22 1086
4320.84 1158
4321.46 1052
4322.08 1021
4322.70 1114
4323.32 1196
4323.94 1145
4324.56 1207
4325.18 1066
4325.80 1134
4326.42 1135
4327.04 1307
4327.66 1212
4328.28 1307
4328.90 1297
4329.52 1193
4330.14 1193
4330.76 1103
4331.39 1185
4332.01 1153
4332.63 1278
4333.25 1246
4333.87 1182
4334.49 1129
4335.11 1094
4335.73 996
4336.35 982
4336.97 963
4337.59 1102
4338.22 1188
4338.84 1088
4339.46 1082
4340.08 1155
4340.70 1154
4341.32 1169
4341.94 1134
4342.57 1200
4343.19 1261
4343.81 1279
4344.43 1382
4345.05 1479
4345.67 1406
4346.29 1495
4346.92 1808
4347.54 2081
4348.16 2187
4348.78 2355
4349.40 2511
4350.03 2636
4350.65 2520
4351.27 2279
4351.89 2065
4352.51 2028
4353.14 2095
4353.76 1673
4354.38 1588
4355.00 1548
4355.63 1490
4356.25 1497
4356.87 1457
4357.49 1518
4358.12 1390
4358.74 1209
4359.36 1352
4359.98 1386
4360.61 1247
4361.23 1212
4361.85 1278
4362.48 1200
4363.10 1282
4363.72 1347
4364.34 1366
4364.97 1332
4365.59 1370
4366.21 1453
4366.84 1383
4367.46 1419
4368.08 1425
4368.71 1407
4369.33 1309
4369.95 1260
4370.58 1297
4371.20 1347
4371.82 1328
4372.45 1268
4373.07 1317
4373.70 1235
4374.32 1192
4374.94 1166
4375.57 1151
4376.19 1071
4376.81 1133
4377.44 1244
4378.06 1226
4378.69 1314
4379.31 1349
4379.94 1361
4380.56 1361
4381.18 1229
4381.81 1264
4382.43 1359
4383.06 1349
4383.68 1248
4384.31 1220
4384.93 1146
4385.55 1184
4386.18 1258
4386.80 1140
4387.43 1217
4388.05 1195
4388.68 1158
4389.30 1217
4389.93 1156
4390.55 1126
4391.18 1064
4391.80 1082
4392.43 1156
4393.05 1079
4393.68 1207
4394.30 1142
4394.93 1137
4395.55 1196
4396.18 1178
4396.80 1220
4397.43 1075
4398.05 1098
4398.68 1158
4399.31 1108
4399.93 1060
4400.56 1093
4401.18 1061
4401.81 1062
4402.43 1154
4403.06 1185
4403.69 1141
4404.31 1283
4404.94 1184
4405.56 1191
4406.19 1150
4406.82 1303
4407.44 1314
4408.07 1333
4408.69 1437
4409.32 1368
4409.95 1381
4410.57 1465
4411.20 1450
4411.83 1452
4412.45 1479
4413.08 1429
4413.71 1520
4414.33 1411
4414.96 1339
4415.59 1412
4416.21 1286
4416.84 1242
4417.47 1233
4418.09 1202
4418.72 1268
4419.35 1280
4419.97 1244
4420.60 1252
4421.23 1207
4421.85 1238
4422.48 1306
4423.11 1298
4423.74 1324
4424.36 1220
4424.99 1269
4425.62 1440
4426.25 1469
4426.87 1416
4427.50 1338
4428.13 1369
4428.76 1265
4429.38 1310
4430.01 1309
4430.64 1233
4431.27 1152
4431.89 1156
4432.52 1211
4433.15 1202
4433.78 1225
4434.41 1261
4435.03 1233
4435.66 1317
4436.29 1184
4436.92 1359
4437.55 1196
4438.18 1297
4438.80 1219
4439.43 1078
4440.06 1112
4440.69 1087
4441.32 1152
4441.95 1183
4442.57 1150
4443.20 1135
4443.83 1121
4444.46 980
4445.09 1092
4445.72 1060
4446.35 1086
4446.98 1071
4447.61 1243
4448.23 1196
4448.86 1163
4449.49 1066
4450.12 1161
4450.75 1160
4451.38 1177
4452.01 1135
4452.64 1173
4453.27 1088
4453.90 1216
4454.53 1072
4455.16 1145
4455.79 1209
4456.42 1081
4457.05 1142
4457.67 1145
4458.30 1161
4458.93 1146
4459.56 1106
4460.19 1178
4460.82 1049
4461.45 1164
4462.08 1270
4462.71 1209
4463.34 1101
4463.97 1054
4464.60 1139
4465.23 994
4465.86 1053
4466.49 1116
4467.13 1083
4467.76 1129
4468.39 1223
4469.02 1191
4469.65 1202
4470.28 1169
4470.91 1191
4471.54 1056
4472.17 1313
4472.80 1324
4473.43 1270
4474.06 1136
4474.69 1190
4475.32 1214
4475.95 1233
4476.59 1234
4477.22 1168
4477.85 1061
4478.48 1085
4479.11 1021
4479.74 1150
4480.37 1062
4481.00 965
4481.64 1151
4482.27 1121
4482.90 1218
4483.53 1131
4484.16 1133
4484.79 1212
4485.42 1177
4486.06 1138
4486.69 1086
4487.32 1218
4487.95 1138
4488.58 1160
4489.22 1172
4489.85 1188
4490.48 1281
4491.11 1183
4491.74 1167
4492.38 1226
4493.01 1151
4493.64 1152
4494.27 1209
4494.90 1205
4495.54 1254
4496.17 1245
4496.80 1175
4497.43 1187
4498.07 1267
4498.70 1181
4499.33 1225
4499.96 1318
4500.60 1252
4501.23 1170
4501.86 1228
4502.50 1286
4503.13 1392
4503.76 1336
4504.39 1355
4505.03 1316
4505.66 1368
4506.29 1260
4506.93 1241
4507.56 1263
4508.19 1161
4508.83 1251
4509.46 1185
4510.09 1344
4510.73 1269
4511.36 1237
4511.99 1228
4512.63 1307
4513.26 1356
4513.89 1169
4514.53 1265
4515.16 1329
4515.80 1341
4516.43 1344
4517.06 1321
4517.70 1378
4518.33 1311
4518.97 1253
4519.60 1214
4520.23 1281
4520.87 1313
4521.50 1362
4522.14 1349
4522.77 1248
4523.40 1277
4524.04 1438
4524.67 1508
4525.31 1505
4525.94 1521
4526.58 1495
4527.21 1460
4527.85 1700
4528.48 1949
4529.12 2217
4529.75 2579
4530.38 3172
4531.02 3723
4531.65 4582
4532.29 5240
4532.92 6165
4533.56 6770
4534.19 7014
4534.83 7692
4535.46 7631
4536.10 6906
4536.74 6583
4537.37 5871
4538.01 4770
4538.64 4005
4539.28 3449
4539.91 2935
4540.55 2342
4541.18 1998
4541.82 2053
4542.45 1926
4543.09 1596
4543.73 1643
4544.36 1405
4545.00 1352
4545.63 1409
4546.27 1453
4546.91 1286
4547.54 1413
4548.18 1469
4548.81 1239
4549.45 1269
4550.09 1307
4550.72 1309
4551.36 1201
4551.99 1151
4552.63 1300
4553.27 1248
4553.90 1306
4554.54 1222
4555.18 1275
4555.81 1301
4556.45 1346
4557.09 1358
4557.72 1405
4558.36 1370
4559.00 1411
4559.63 1399
4560.27 1516
4560.91 1450
4561.54 1526
4562.18 1634
4562.82 1630
4563.46 1722
4564.09 1599
4564.73 1582
4565.37 1468
4566.00 1567
4566.64 1458
4567.28 1458
4567.92 1397
4568.55 1488
4569.19 1431
4569.83 1464
4570.47 1629
4571.10 1554
4571.74 1451
4572.38 1485
4573.02 1595
4573.66 1484
4574.29 1474
4574.93 1383
4575.57 1505
4576.21 1517
4576.85 1481
4577.48 1421
4578.12 1274
4578.76 1328
4579.40 1255
4580.04 1296
4580.67 1279
4581.31 1247
4581.95 1294
4582.59 1380
4583.23 1399
4583.87 1341
4584.51 1311
4585.14 1238
4585.78 1287
4586.42 1330
4587.06 1294
4587.70 1319
4588.34 1256
4588.98 1279
4589.62 1143
4590.26 1260
4590.89 1266
4591.53 1238
4592.17 1240
4592.81 1253
4593.45 1247
4594.09 1261
4594.73 1292
4595.37 1319
4596.01 1452
4596.65 1433
4597.29 1337
4597.93 1334
4598.57 1316
4599.21 1354
4599.85 1220
4600.49 1198
4601.12 1223
4601.76 1245
4602.40 1288
4603.04 1278
4603.68 1500
4604.32 1467
4604.96 1430
4605.60 1568
4606.24 1592
4606.88 1618
4607.52 1512
4608.17 1523
4608.81 1575
4609.45 1574
4610.09 1427
4610.73 1401
4611.37 1319
4612.01 1398
4612.65 1529
4613.29 1455
4613.93 1390
4614.57 1407
4615.21 1422
4615.85 1476
4616.49 1632
4617.13 1515
4617.77 1501
4618.41 1493
4619.06 1558
4619.70 1689
4620.34 1496
4620.98 1374
4621.62 1435
4622.26 1292
4622.90 1272
4623.54 1291
4624.19 1309
4624.83 1271
4625.47 1158
4626.11 1132
4626.75 1150
4627.39 1133
4628.03 1160
4628.68 1150
4629.32 1182
4629.96 1217
4630.60 1246
4631.24 1285
4631.89 1201
4632.53 1080
4633.17 1137
4633.81 1260
4634.45 1271
4635.10 1286
4635.74 1115
4636.38 1313
4637.02 1293
4637.66 1384
4638.31 1367
4638.95 1505
4639.59 1574
4640.23 1482
4640.88 1328
4641.52 1381
4642.16 1503
4642.80 1306
4643.45 1414
4644.09 1387
4644.73 1394
4645.38 1441
4646.02 1461
4646.66 1400
4647.30 1486
4647.95 1417
4648.59 1324
4649.23 1375
4649.88 1446
4650.52 1394
4651.16 1497
4651.81 1710
4652.45 1579
4653.09 1695
4653.74 1776
4654.38 1915
4655.02 2012
4655.67 2060
4656.31 2063
4656.95 2069
4657.60 1946
4658.24 1760
4658.89 1679
4659.53 1671
4660.17 1583
4660.82 1350
4661.46 1310
4662.10 1342
4662.75 1213
4663.39 1234
4664.04 1231
4664.68 1177
4665.33 1152
4665.97 1259
4666.61 1356
4667.26 1562
4667.90 1503
4668.55 1425
4669.19 1445
4669.84 1575
4670.48 1557
4671.12 1471
4671.77 1537
4672.41 1686
4673.06 1560
4673.70 1418
4674.35 1504
4674.99 1423
4675.64 1430
4676.28 1287
4676.93 1190
4677.57 1165
4678.22 1093
4678.86 1081
4679.51 1306
4680.15 1149
4680.80 1126
4681.44 1164
4682.09 1034
4682.74 1168
4683.38 1224
4684.03 1227
4684.67 1262
4685.32 1272
4685.96 1207
4686.61 1252
4687.25 1140
4687.90 1276
4688.55 1277
4689.19 1058
4689.84 1123
4690.48 1173
4691.13 1212
4691.78 1068
4692.42 1147
4693.07 1250
4693.71 1221
4694.36 1199
4695.01 1225
4695.65 1154
4696.30 1131
4696.95 1127
4697.59 1128
4698.24 1161
4698.89 1179
4699.53 1101
4700.18 1258
4700.83 1162
4701.47 1189
4702.12 1325
4702.77 1316
4703.41 1349
4704.06 1350
4704.71 1450
4705.35 1405
4706.00 1279
4706.65 1376
4707.29 1245
4707.94 1367
4708.59 1365
4709.24 1186
4709.88 1180
4710.53 1180
4711.18 1105
4711.83 1256
4712.47 1254
4713.12 1184
4713.77 1283
4714.42 1310
4715.06 1232
4715.71 1241
4716.36 1197
4717.01 1212
4717.65 1101
4718.30 1027
4718.95 1173
4719.60 1212
4720.25 1071
4720.89 1298
4721.54 1294
4722.19 1293
4722.84 1226
4723.49 1236
4724.13 1210
4724.78 1373
4725.43 1286
4726.08 1155
4726.73 1113
4727.38 1176
4728.03 1279
4728.67 1245
4729.32 1271
4729.97 1195
4730.62 1206
4731.27 1205
4731.92 1294
4732.57 1202
4733.22 1064
4733.86 1162
4734.51 1088
4735.16 1137
4735.81 1224
4736.46 1182
4737.11 1270
4737.76 1244
4738.41 1191
4739.06 1365
4739.71 1353
4740.36 1265
4741.01 1111
4741.65 1314
4742.30 1137
4742.95 1066
4743.60 1080
4744.25 1191
4744.90 1100
4745.55 1029
4746.20 1052
4746.85 1164
4747.50 1090
4748.15 1201
4748.80 1191
4749.45 1269
4750.10 1245
4750.75 1168
4751.40 1247
4752.05 1231
4752.70 1327
4753.35 1205
4754.00 1271
4754.65 1138
4755.30 1158
4755.95 1160
4756.61 1183
4757.26 1145
4757.91 1095
4758.56 1082
4759.21 1060
4759.86 1126
4760.51 1119
4761.16 1040
4761.81 1075
4762.46 1051
4763.11 1018
4763.76 1152
4764.41 1039
4765.07 1085
4765.72 1168
4766.37 1041
4767.02 1075
4767.67 1082
4768.32 1276
4768.97 1232
4769.62 1115
4770.28 1154
4770.93 1183
4771.58 1035
4772.23 1144
4772.88 1060
4773.53 977
4774.19 954
4774.84 1101
4775.49 1119
4776.14 978
4776.79 1073
4777.44 1021
4778.10 1156
4778.75 1153
4779.40 1059
4780.05 964
4780.70 1058
4781.36 1026
4782.01 1121
4782.66 1106
4783.31 1118
4783.97 1283
4784.62 1175
4785.27 1005
4785.92 997
4786.58 1054
4787.23 1098
4787.88 1118
4788.53 1012
4789.19 1013
4789.84 1016
4790.49 1086
4791.15 1000
4791.80 973
4792.45 1114
4793.10 1063
4793.76 1164
4794.41 1063
4795.06 972
4795.72 997
4796.37 1109
4797.02 1021
4797.68 1000
4798.33 930
4798.98 1016
4799.64 1073
4800.29 998
4800.94 1084
4801.60 1009
4802.25 1041
4802.90 1017
4803.56 1074
4804.21 1140
4804.87 1192
4805.52 1021
4806.17 978
4806.83 1142
4807.48 1019
4808.14 983
4808.79 1085
4809.44 1006
4810.10 1043
4810.75 1109
4811.41 1156
4812.06 1089
4812.71 935
4813.37 1019
4814.02 900
4814.68 865
4815.33 941
4815.99 1104
4816.64 976
4817.30 939
4817.95 980
4818.61 920
4819.26 919
4819.92 880
4820.57 917
4821.23 918
4821.88 1052
4822.53 1128
4823.19 1117
4823.85 1171
4824.50 1107
4825.16 1088
4825.81 1030
4826.47 1025
4827.12 1070
4827.78 1057
4828.43 1056
4829.09 1065
4829.74 1026
4830.40 1081
4831.05 1083
4831.71 1077
4832.37 1039
4833.02 1018
4833.68 1131
4834.33 1115
4834.99 1096
4835.64 1144
4836.30 1217
4836.96 1133
4837.61 1136
4838.27 1254
4838.92 1308
4839.58 1248
4840.24 1336
4840.89 1293
4841.55 1410
4842.21 1265
4842.86 1231
4843.52 1296
4844.18 1304
4844.83 1251
4845.49 1132
4846.14 1090
4846.80 1198
4847.46 1099
4848.11 1051
4848.77 1084
4849.43 1092
4850.09 1065
4850.74 1071
4851.40 1116
4852.06 952
4852.71 965
4853.37 1084
4854.03 1121
4854.68 1143
4855.34 1188
4856.00 1050
4856.66 1103
4857.31 1115
4857.97 1097
4858.63 1083
4859.29 1110
4859.94 1084
4860.60 1008
4861.26 1071
4861.92 1030
4862.57 959
4863.23 1016
4863.89 1100
4864.55 1161
4865.21 1137
4865.86 1102
4866.52 1069
4867.18 1093
4867.84 1101
4868.50 1130
4869.15 1092
4869.81 1167
4870.47 1130
4871.13 1197
4871.79 1102
4872.45 1074
4873.10 1046
4873.76 1116
4874.42 1195
4875.08 1099
4875.74 1117
4876.40 1202
4877.06 1208
4877.71 1186
4878.37 1228
4879.03 1175
4879.69 1209
4880.35 1212
4881.01 1190
4881.67 1311
4882.33 1228
4882.99 1239
4883.65 1189
4884.30 1271
4884.96 1190
4885.62 1093
4886.28 1136
4886.94 1223
4887.60 1136
4888.26 1062
4888.92 1047
4889.58 918
4890.24 1062
4890.90 1085
4891.56 1026
4892.22 1040
4892.88 1112
4893.54 1018
4894.20 994
4894.86 1057
4895.52 1053
4896.18 1072
4896.84 1159
4897.50 1159
4898.16 1011
4898.82 989
4899.48 1042
4900.14 1094
4900.80 1094
4901.46 1253
4902.12 1161
4902.78 1066
4903.44 1120
4904.10 1158
4904.76 981
4905.42 984
4906.08 1049
4906.74 1052
4907.40 1068
4908.06 1235
4908.73 1101
4909.39 1117
4910.05 1072
4910.71 1029
4911.37 1082
4912.03 1050
4912.69 936
4913.35 1056
4914.01 1125
4914.68 1143
4915.34 991
4916.00 922
4916.66 1067
4917.32 1087
4917.98 1079
4918.64 1115
4919.31 1183
4919.97 1039
4920.63 1103
4921.29 1191
4921.95 1097
4922.61 1199
4923.28 974
4923.94 993
4924.60 1101
4925.26 1014
4925.92 1070
4926.59 1122
4927.25 1050
4927.91 1010
4928.57 1008
4929.23 916
4929.90 936
4930.56 1103
4931.22 1070
4931.88 999
4932.55 1016
4933.21 1044
4933.87 1060
4934.53 934
4935.20 994
4935.86 1042
4936.52 1100
4937.18 1122
4937.85 1136
4938.51 1079
4939.17 1100
4939.84 987
4940.50 1064
4941.16 1127
4941.82 1085
4942.49 1082
4943.15 1119
4943.81 1021
4944.48 969
4945.14 961
4945.80 970
4946.47 1017
4947.13 1027
4947.79 941
4948.46 1025
4949.12 1113
4949.79 1022
4950.45 1131
4951.11 1098
4951.78 1052
4952.44 1009
4953.10 1032
4953.77 1030
4954.43 1059
4955.10 979
4955.76 1006
4956.42 956
4957.09 956
4957.75 967
4958.42 1012
4959.08 1038
4959.74 1100
4960.41 1063
4961.07 1043
4961.74 979
4962.40 1097
4963.07 1080
4963.73 1045
4964.40 1052
4965.06 1147
4965.73 1267
4966.39 1234
4967.05 1182
4967.72 1232
4968.38 1197
4969.05 1168
4969.71 1090
4970.38 1249
4971.04 1208
4971.71 1214
4972.37 1121
4973.04 1190
4973.70 1281
4974.37 1314
4975.04 1249
4975.70 1275
4976.37 1409
4977.03 1407
4977.70 1280
4978.36 1292
4979.03 1178
4979.69 1191
4980.36 1267
4981.03 1208
4981.69 1287
4982.36 1382
4983.02 1390
4983.69 1394
4984.35 1695
4985.02 1727
4985.69 1947
4986.35 1988
4987.02 2309
4987.68 2435
4988.35 2363
4989.02 2617
4989.68 2617
4990.35 2579
4991.02 2259
4991.68 2023
4992.35 1758
4993.02 1613
4993.68 1645
4994.35 1355
4995.02 1312
4995.68 1364
4996.35 1368
4997.02 1237
4997.68 1350
4998.35 1314
4999.02 1280
4999.68 1165
5000.35 1086
5001.02 1024
5001.68 1087
5002.35 1027
5003.02 1039
5003.69 1011
5004.35 997
5005.02 1072
5005.69 1006
5006.35 987
5007.02 1051
5007.69 1034
5008.36 970
5009.02 984
5009.69 1097
5010.36 1037
5011.03 1110
5011.70 1074
5012.36 1080
5013.03 1150
5013.70 1095
5014.37 1096
5015.04 1136
5015.70 1146
5016.37 1161
5017.04 1157
5017.71 1094
5018.38 971
5019.04 1085
5019.71 1050
5020.38 1045
5021.05 1117
5021.72 1081
5022.39 1087
5023.05 1123
5023.72 1332
5024.39 1393
5025.06 1358
5025.73 1349
5026.40 1449
5027.07 1410
5027.74 1343
5028.40 1357
5029.07 1341
5029.74 1371
5030.41 1296
5031.08 1214
5031.75 1167
5032.42 1180
5033.09 1167
5033.76 1137
5034.43 1069
5035.10 1120
5035.76 1110
5036.43 1147
5037.10 1174
5037.77 1225
5038.44 1235
5039.11 1360
5039.78 1213
5040.45 1147
5041.12 1179
5041.79 1099
5042.46 1287
5043.13 1334
5043.80 1210
5044.47 1164
5045.14 1031
5045.81 1196
5046.48 1098
5047.15 1026
5047.82 1096
5048.49 1128
5049.16 1059
5049.83 999
5050.50 1018
5051.17 1147
5051.84 1197
5052.51 993
5053.18 1026
5053.85 1121
5054.52 1030
5055.20 988
5055.87 964
5056.54 1042
5057.21 1108
5057.88 1038
5058.55 1083
5059.22 1146
5059.89 1021
5060.56 989
5061.23 1078
5061.90 1003
5062.58 1071
5063.25 1069
5063.92 1074
5064.59 1038
5065.26 1098
5065.93 1030
5066.60 894
5067.27 965
5067.95 1030
5068.62 1220
5069.29 1139
5069.96 1000
5070.63 994
5071.30 1036
5071.98 1032
5072.65 1015
5073.32 1083
5073.99 978
5074.66 973
5075.34 935
5076.01 991
5076.68 924
5077.35 1123
5078.02 1030
5078.70 1010
5079.37 1116
5080.04 947
5080.71 1092
5081.39 1085
5082.06 1086
5082.73 1053
5083.40 1120
5084.08 1216
5084.75 1049
5085.42 1084
5086.09 1027
5086.77 1045
5087.44 988
5088.11 1053
5088.79 1072
5089.46 1124
5090.13 1003
5090.80 1101
5091.48 1123
5092.15 1252
5092.82 1272
5093.50 1309
5094.17 1340
5094.84 1336
5095.52 1374
5096.19 1347
5096.86 1371
5097.54 1391
5098.21 1334
5098.88 1240
5099.56 1282
5100.23 1384
5100.90 1306
5101.58 1411
5102.25 1458
5102.93 1379
5103.60 1289
5104.27 1354
5104.95 1406
5105.62 1381
5106.30 1369
5106.97 1282
5107.64 1279
5108.32 1374
5108.99 1445
5109.67 1304
5110.34 1260
5111.02 1195
5111.69 1258
5112.36 1168
5113.04 1116
5113.71 1170
5114.39 1129
5115.06 955
5115.74 1036
5116.41 1113
5117.09 1104
5117.76 1192
5118.44 1129
5119.11 1038
5119.79 1115
5120.46 1167
5121.14 1132
5121.81 1061
5122.49 1024
5123.16 1040
5123.84 1052
5124.51 1131
5125.19 1094
5125.86 986
5126.54 1084
5127.21 1129
5127.89 1061
5128.56 1081
5129.24 1065
5129.92 1078
5130.59 1146
5131.27 1116
5131.94 1230
5132.62 1106
5133.29 997
5133.97 982
5134.65 1152
5135.32 1145
5136.00 1203
5136.67 1218
5137.35 1261
5138.03 1275
5138.70 1220
5139.38 1349
5140.05 1159
5140.73 1120
5141.41 1099
5142.08 1136
5142.76 1141
5143.44 1143
5144.11 1167
5144.79 1115
5145.47 1178
5146.14 1180
5146.82 1152
5147.50 1017
5148.17 1030
5148.85 1084
5149.53 1070
5150.20 1038
5150.88 1104
5151.56 1183
5152.24 1058
5152.91 952
5153.59 1099
5154.27 1047
5154.94 1041
5155.62 949
5156.30 1032
5156.98 997
5157.65 944
5158.33 917
5159.01 1034
5159.69 967
5160.36 1020
5161.04 974
5161.72 1007
5162.40 953
5163.07 906
5163.75 1056
5164.43 1002
5165.11 923
5165.79 1015
5166.46 988
5167.14 892
5167.82 1033
5168.50 949
5169.18 918
5169.86 877
5170.53 912
5171.21 970
5171.89 874
5172.57 937
5173.25 917
5173.93 999
5174.60 940
5175.28 939
5175.96 1018
5176.64 965
5177.32 1003
5178.00 1017
5178.68 988
5179.36 960
5180.03 980
5180.71 1009
5181.39 1010
5182.07 1014
5182.75 1055
5183.43 871
5184.11 942
5184.79 891
5185.47 796
5186.15 873
5186.83 1005
5187.51 955
5188.18 844
5188.86 972
5189.54 1005
5190.22 962
5190.90 982
5191.58 929
5192.26 844
5192.94 875
5193.62 952
5194.30 897
5194.98 946
5195.66 1004
5196.34 917
5197.02 968
5197.70 909
5198.38 960
5199.06 938
5199.74 1004
5200.42 898
5201.10 900
5201.78 959
5202.46 980
5203.14 854
5203.82 848
5204.50 860
5205.19 821
5205.87 845
5206.55 983
5207.23 928
5207.91 886
5208.59 997
5209.27 846
5209.95 965
5210.63 1024
5211.31 921
5211.99 943
5212.67 977
5213.36 957
5214.04 881
5214.72 1020
5215.40 1098
5216.08 1020
5216.76 1066
5217.44 1023
5218.12 1024
5218.81 1130
5219.49 1134
5220.17 1007
5220.85 922
5221.53 975
5222.21 926
5222.90 927
5223.58 991
5224.26 1025
5224.94 1133
5225.62 1060
5226.30 911
5226.99 954
5227.67 894
5228.35 907
5229.03 994
5229.71 835
5230.40 937
5231.08 915
5231.76 1051
5232.44 879
5233.13 826
5233.81 834
5234.49 863
5235.17 895
5235.86 861
5236.54 919
5237.22 882
5237.90 874
5238.59 987
5239.27 948
5239.95 925
5240.64 1060
5241.32 940
5242.00 1029
5242.68 1117
5243.37 1012
5244.05 982
5244.73 939
5245.42 899
5246.10 925
5246.78 1058
5247.47 943
5248.15 956
5248.83 971
5249.52 1070
5250.20 1040
5250.88 959
5251.57 1018
5252.25 1177
5252.93 1040
5253.62 1016
5254.30 1045
5254.99 966
5255.67 1077
5256.35 1016
5257.04 940
5257.72 1024
5258.41 966
5259.09 1013
5259.77 1012
5260.46 1042
5261.14 1099
5261.83 961
5262.51 956
5263.20 1003
5263.88 948
5264.56 1023
5265.25 984
5265.93 990
5266.62 928
5267.30 1055
5267.99 985
5268.67 978
5269.36 920
5270.04 1062
5270.73 948
5271.41 1043
5272.10 1043
5272.78 972
5273.47 1069
5274.15 1074
5274.84 1011
5275.52 1086
5276.21 1095
5276.89 1151
5277.58 1049
5278.26 1072
5278.95 1028
5279.63 1007
5280.32 966
5281.00 1065
5281.69 1223
5282.38 1217
5283.06 1222
5283.75 1041
5284.43 1182
5285.12 1277
5285.80 1209
5286.49 1201
5287.18 1088
5287.86 1023
5288.55 1052
5289.23 963
5289.92 1004
5290.61 961
5291.29 985
5291.98 1033
5292.66 982
5293.35 975
5294.04 996
5294.72 975
5295.41 901
5296.10 978
5296.78 1017
5297.47 1029
5298.16 1098
5298.84 1071
5299.53 1062
5300.22 1093
5300.90 1117
5301.59 1027
5302.28 1027
5302.96 1044
5303.65 1078
5304.34 1162
5305.03 1158
5305.71 1094
5306.40 1164
5307.09 1071
5307.77 1037
5308.46 1145
5309.15 1147
5309.84 1147
5310.52 1105
5311.21 1169
5311.90 1084
5312.59 1195
5313.27 1043
5313.96 1132
5314.65 1069
5315.34 1091
5316.02 913
5316.71 894
5317.40 956
5318.09 1116
5318.78 1043
5319.46 1041
5320.15 1125
5320.84 1133
5321.53 1146
5322.22 1225
5322.90 1206
5323.59 1204
5324.28 1210
5324.97 1164
5325.66 1109
5326.35 1096
5327.04 1122
5327.72 1062
5328.41 1073
5329.10 1134
5329.79 1156
5330.48 1104
5331.17 1130
5331.86 1114
5332.54 1189
5333.23 1374
5333.92 1357
5334.61 1376
5335.30 1312
5335.99 1351
5336.68 1418
5337.37 1361
5338.06 1415
5338.75 1451
5339.44 1322
5340.12 1379
5340.81 1416
5341.50 1329
5342.19 1393
5342.88 1370
5343.57 1442
5344.26 1645
5344.95 1602
5345.64 1618
5346.33 1832
5347.02 1643
5347.71 1625
5348.40 1806
5349.09 1964
5349.78 2326
5350.47 2688
5351.16 2810
5351.85 3297
5352.54 3816
5353.23 4109
5353.92 4514
5354.61 4986
5355.30 4580
5355.99 4550
5356.68 4207
5357.37 3788
5358.06 3453
5358.75 2977
5359.44 2568
5360.14 2056
5360.83 1919
5361.52 1848
5362.21 1588
5362.90 1554
5363.59 1568
5364.28 1615
5364.97 1870
5365.66 1887
5366.35 2075
5367.04 2221
5367.74 2477
5368.43 2709
5369.12 2743
5369.81 3034
5370.50 3172
5371.19 3215
5371.88 2783
5372.57 2762
5373.27 2454
5373.96 2297
5374.65 2041
5375.34 1885
5376.03 1649
5376.72 1509
5377.42 1331
5378.11 1355
5378.80 1277
5379.49 1340
5380.18 1451
5380.88 1345
5381.57 1325
5382.26 1291
5382.95 1238
5383.64 1251
5384.34 1262
5385.03 1117
5385.72 1033
5386.41 1180
5387.11 1181
5387.80 1098
5388.49 1110
5389.18 1054
5389.88 1045
5390.57 1118
5391.26 1119
5391.95 1118
5392.65 1175
5393.34 1128
5394.03 1133
5394.72 1176
5395.42 1249
5396.11 1297
5396.80 1103
5397.50 1062
5398.19 1129
5398.88 1159
5399.58 1087
5400.27 1061
5400.96 1097
5401.66 1040
5402.35 1028
5403.04 1104
5403.74 1087
5404.43 1126
5405.12 1082
5405.82 1078
5406.51 1161
5407.20 1169
5407.90 1163
5408.59 1174
5409.28 1205
5409.98 1117
5410.67 1281
5411.37 1251
5412.06 1127
5412.75 1144
5413.45 1103
5414.14 1135
5414.84 1049
5415.53 1014
5416.23 1016
5416.92 1007
5417.61 1031
5418.31 980
5419.00 889
5419.70 955
5420.39 1036
5421.09 935
5421.78 911
5422.48 994
5423.17 972
5423.87 1002
5424.56 1016
5425.25 1029
5425.95 1002
5426.64 966
5427.34 925
5428.03 1100
5428.73 997
5429.42 916
5430.12 929
5430.82 943
5431.51 1034
5432.21 1043
5432.90 1081
5433.60 1121
5434.29 1054
5434.99 960
5435.68 940
5436.38 979
5437.07 898
5437.77 1002
5438.47 1111
5439.16 1045
5439.86 997
5440.55 964
5441.25 986
5441.94 1003
5442.64 954
5443.34 892
5444.03 948
5444.73 925
5445.42 987
5446.12 992
5446.82 945
5447.51 1024
5448.21 1074
5448.91 1150
5449.60 1031
5450.30 1095
5450.99 1176
5451.69 1284
5452.39 1214
5453.08 1179
5453.78 1163
5454.48 1219
5455.17 1179
5455.87 1170
5456.57 1154
5457.27 1206
5457.96 1110
5458.66 1029
5459.36 966
5460.05 1067
5460.75 1028
5461.45 1124
5462.14 1055
5462.84 1048
5463.54 1124
5464.24 1054
5464.93 988
5465.63 999
5466.33 1027
5467.03 1128
5467.72 1072
5468.42 1064
5469.12 1260
5469.82 1222
5470.51 1038
5471.21 1051
5471.91 1066
5472.61 1098
5473.31 1014
5474.00 1060
5474.70 1075
5475.40 1036
5476.10 1124
5476.80 1001
5477.49 1095
5478.19 1017
5478.89 979
5479.59 974
5480.29 993
5480.99 1105
5481.68 921
5482.38 895
5483.08 971
5483.78 1075
5484.48 1040
5485.18 1017
5485.88 1035
5486.57 1001
5487.27 938
5487.97 943
5488.67 982
5489.37 1065
5490.07 1145
5490.77 1083
5491.47 1024
5492.17 976
5492.87 994
5493.56 967
5494.26 961
5494.96 1005
5495.66 952
5496.36 1011
5497.06 981
5497.76 997
5498.46 1061
5499.16 1062
5499.86 1117
5500.56 1105
5501.26 1051
5501.96 1094
5502.66 1158
5503.36 1159
5504.06 1185
5504.76 1216
5505.46 1200
5506.16 1208
5506.86 1207
5507.56 1137
5508.26 1139
5508.96 1139
5509.66 1158
5510.36 1192
5511.06 1146
5511.76 1131
5512.46 1179
5513.16 1218
5513.86 1258
5514.56 1075
5515.26 1090
5515.96 1173
5516.66 1092
5517.36 969
5518.07 1094
5518.77 1192
5519.47 987
5520.17 1076
5520.87 1165
5521.57 1084
5522.27 1155
5522.97 1014
5523.67 1070
5524.37 1169
5525.08 1090
5525.78 1199
5526.48 1158
5527.18 976
5527.88 936
5528.58 977
5529.28 923
5529.99 830
5530.69 940
5531.39 900
5532.09 953
5532.79 989
5533.49 895
5534.20 899
5534.90 960
5535.60 1019
5536.30 1030
5537.00 989
5537.70 883
5538.41 936
5539.11 908
5539.81 982
5540.51 879
5541.22 952
5541.92 957
5542.62 925
5543.32 863
5544.02 855
5544.73 850
5545.43 865
5546.13 959
5546.84 929
5547.54 810
5548.24 782
5548.94 906
5549.65 794
5550.35 962
5551.05 862
5551.75 792
5552.46 770
5553.16 819
5553.86 802
5554.57 835
5555.27 832
5555.97 822
5556.68 813
5557.38 944
5558.08 838
5558.79 887
5559.49 822
5560.19 795
5560.90 859
5561.60 899
5562.30 792
5563.01 768
5563.71 808
5564.41 813
5565.12 922
5565.82 929
5566.53 923
5567.23 899
5567.93 903
5568.64 898
5569.34 929
5570.05 869
5570.75 938
5571.45 884
5572.16 844
5572.86 933
5573.57 920
5574.27 902
5574.98 888
5575.68 898
5576.38 1081
5577.09 895
5577.79 824
5578.50 997
5579.20 939
5579.91 934
5580.61 925
5581.32 920
5582.02 1000
5582.73 1056
5583.43 919
5584.14 987
5584.84 921
5585.55 978
5586.25 938
5586.96 874
5587.66 767
5588.37 711
5589.07 764
5589.78 769
5590.48 740
5591.19 757
5591.89 781
5592.60 752
5593.31 825
5594.01 836
5594.72 824
5595.42 725
5596.13 785
5596.83 807
5597.54 790
5598.25 877
5598.95 780
5599.66 813
5600.36 733
5601.07 762
5601.78 839
5602.48 918
5603.19 837
5603.89 755
5604.60 899
5605.31 870
5606.01 839
5606.72 821
5607.43 751
5608.13 777
5608.84 764
5609.54 878
5610.25 823
5610.96 892
5611.66 736
5612.37 788
5613.08 783
5613.79 838
5614.49 774
5615.20 791
5615.91 832
5616.61 739
5617.32 743
5618.03 737
5618.73 796
5619.44 702
5620.15 757
5620.86 737
5621.56 706
5622.27 749
5622.98 795
5623.69 795
5624.39 737
5625.10 739
5625.81 851
5626.52 877
5627.22 836
5627.93 808
5628.64 750
5629.35 772
5630.05 816
5630.76 877
5631.47 796
5632.18 857
5632.89 772
5633.59 797
5634.30 700
5635.01 687
5635.72 834
5636.43 709
5637.14 795
5637.84 772
5638.55 729
5639.26 775
5639.97 861
5640.68 907
5641.39 759
5642.10 780
5642.80 852
5643.51 960
5644.22 924
5644.93 833
5645.64 860
5646.35 779
5647.06 831
5647.77 816
5648.47 827
5649.18 828
5649.89 871
5650.60 843
5651.31 896
5652.02 865
5652.73 905
5653.44 845
5654.15 891
5654.86 819
5655.57 891
5656.28 890
5656.99 883
5657.70 816
5658.41 866
5659.12 867
5659.83 774
5660.54 853
5661.24 828
5661.95 789
5662.66 830
5663.37 959
5664.08 895
5664.79 732
5665.50 812
5666.21 808
5666.93 838
5667.64 901
5668.35 810
5669.06 883
5669.77 780
5670.48 827
5671.19 853
5671.90 941
5672.61 844
5673.32 819
5674.03 849
5674.74 988
5675.45 953
5676.16 872
5676.87 893
5677.58 930
5678.29 917
5679.01 995
5679.72 895
5680.43 897
5681.14 909
5681.85 817
5682.56 820
5683.27 906
5683.98 902
5684.69 883
5685.41 884
5686.12 833
5686.83 844
5687.54 895
5688.25 832
5688.96 796
5689.67 761
5690.39 920
5691.10 917
5691.81 887
5692.52 861
5693.23 822
5693.95 852
5694.66 895
5695.37 1006
5696.08 880
5696.79 833
5697.51 880
5698.22 905
5698.93 870
5699.64 790
5700.35 867
5701.07 871
5701.78 761
5702.49 730
5703.20 750
5703.92 823
5704.63 823
5705.34 768
5706.05 821
5706.77 837
5707.48 892
5708.19 878
5708.90 861
5709.62 844
5710.33 863
5711.04 824
5711.76 767
5712.47 789
5713.18 733
5713.90 770
5714.61 880
5715.32 785
5716.04 856
5716.75 861
5717.46 868
5718.18 860
5718.89 849
5719.60 801
5720.32 776
5721.03 895
5721.74 989
5722.46 918
5723.17 967
5723.88 969
5724.60 979
5725.31 1018
5726.03 1016
5726.74 1099
5727.45 1002
5728.17 917
5728.88 909
5729.60 950
5730.31 955
5731.02 965
5731.74 819
5732.45 861
5733.17 882
5733.88 856
5734.60 822
5735.31 981
5736.02 900
5736.74 921
5737.45 951
5738.17 862
5738.88 1004
5739.60 942
5740.31 944
5741.03 1021
5741.74 923
5742.46 919
5743.17 992
5743.89 884
5744.60 891
5745.32 899
5746.03 893
5746.75 1036
5747.46 935
5748.18 943
5748.89 998
5749.61 984
5750.32 990
5751.04 959
5751.76 1026
5752.47 1001
5753.19 1034
5753.90 1119
5754.62 1071
5755.33 1057
5756.05 1132
5756.77 1108
5757.48 1079
5758.20 995
5758.91 1085
5759.63 1025
5760.34 1016
5761.06 1115
5761.78 991
5762.49 1003
5763.21 916
5763.93 978
5764.64 947
5765.36 952
5766.07 1006
5766.79 1018
5767.51 989
5768.22 981
5768.94 1035
5769.66 1047
5770.37 1056
5771.09 1142
5771.81 1020
5772.52 1057
5773.24 1086
5773.96 1115
5774.67 1050
5775.39 1081
5776.11 1210
5776.83 1268
5777.54 1170
5778.26 1250
5778.98 1204
5779.69 1182
5780.41 1105
5781.13 1227
5781.85 1084
5782.56 1221
5783.28 1236
5784.00 1279
5784.72 1267
5785.43 1277
5786.15 1322
5786.87 1373
5787.59 1396
5788.30 1321
5789.02 1357
5789.74 1284
5790.46 1365
5791.18 1339
5791.89 1494
5792.61 1388
5793.33 1415
5794.05 1512
5794.77 1756
5795.48 1742
5796.20 1662
5796.92 1788
5797.64 1845
5798.36 2004
5799.08 2147
5799.80 2388
5800.51 2985
5801.23 3633
5801.95 4437
5802.67 5234
5803.39 5815
5804.11 6198
5804.83 6064
5805.54 5895
5806.26 5640
5806.98 4745
5807.70 4404
5808.42 3839
5809.14 3749
5809.86 3821
5810.58 4095
5811.30 4422
5812.02 4464
5812.74 4487
5813.45 4233
5814.17 4117
5814.89 4068
5815.61 3528
5816.33 3112
5817.05 2783
5817.77 2854
5818.49 2871
5819.21 2837
5819.93 2613
5820.65 2287
5821.37 2348
5822.09 2432
5822.81 2420
5823.53 2282
5824.25 2340
5824.97 2446
5825.69 2231
5826.41 2328
5827.13 2455
5827.85 2358
5828.57 2016
5829.29 1985
5830.01 1883
5830.73 1838
5831.45 1736
5832.17 1724
5832.89 1728
5833.61 1543
5834.33 1525
5835.06 1509
5835.78 1533
5836.50 1366
5837.22 1444
5837.94 1441
5838.66 1425
5839.38 1533
5840.10 1443
5840.82 1409
5841.54 1458
5842.26 1537
5842.99 1578
5843.71 1510
5844.43 1404
5845.15 1392
5845.87 1348
5846.59 1330
5847.31 1214
5848.04 1297
5848.76 1359
5849.48 1203
5850.20 1151
5850.92 1356
5851.64 1332
5852.36 1337
5853.09 1226
5853.81 1208
5854.53 1116
5855.25 1217
5855.97 1204
5856.70 1231
5857.42 1091
5858.14 1155
5858.86 1097
5859.58 1087
5860.31 1120
5861.03 1024
5861.75 1080
5862.47 1146
5863.20 1162
5863.92 1265
5864.64 1259
5865.36 1160
5866.09 1183
5866.81 1187
5867.53 1106
5868.25 1107
5868.98 1083
5869.70 1105
5870.42 1189
5871.15 1145
5871.87 1120
5872.59 1026
5873.31 1087
5874.04 1115
5874.76 1134
5875.48 1090
5876.21 1192
5876.93 1156
5877.65 1259
5878.38 1162
5879.10 1199
5879.82 1189
5880.55 1227
5881.27 1232
5881.99 1156
5882.72 1124
5883.44 1061
5884.17 1083
5884.89 1201
5885.61 1105
5886.34 1099
5887.06 1168
5887.78 1127
5888.51 1145
5889.23 1244
5889.96 1164
5890.68 1124
5891.41 1141
5892.13 1087
5892.85 1085
5893.58 1200
5894.30 1086
5895.03 1158
5895.75 1089
5896.48 1056
5897.20 922
5897.92 956
5898.65 943
5899.37 999
5900.10 1055
5900.82 1037
5901.55 879
5902.27 830
5903.00 900
5903.72 1001
5904.45 1049
5905.17 1108
5905.90 1126
5906.62 966
5907.35 945
5908.07 899
5908.80 874
5909.52 805
5910.25 832
5910.97 880
5911.70 963
5912.43 991
5913.15 1004
5913.88 937
5914.60 845
5915.33 927
5916.05 940
5916.78 884
5917.50 912
5918.23 885
5918.96 848
5919.68 842
5920.41 890
5921.13 879
5921.86 785
5922.59 871
5923.31 848
5924.04 790
5924.76 803
5925.49 868
5926.22 884
5926.94 903
5927.67 910
5928.40 821
5929.12 776
5929.85 778
5930.58 771
5931.30 806
5932.03 761
5932.76 843
5933.48 740
5934.21 869
5934.94 886
5935.66 840
5936.39 932
5937.12 982
5937.84 912
5938.57 947
5939.30 966
5940.02 949
5940.75 980
5941.48 1032
5942.21 1026
5942.93 978
5943.66 941
5944.39 972
5945.12 949
5945.84 930
5946.57 880
5947.30 773
5948.03 879
5948.75 829
5949.48 808
5950.21 863
5950.94 891
5951.67 873
5952.39 858
5953.12 818
5953.85 884
5954.58 848
5955.31 957
5956.03 910
5956.76 850
5957.49 836
5958.22 869
5958.95 851
5959.67 905
5960.40 986
5961.13 996
5961.86 870
5962.59 888
5963.32 920
5964.05 896
5964.77 855
5965.50 864
5966.23 906
5966.96 886
5967.69 870
5968.42 906
5969.15 988
5969.88 1072
5970.61 935
5971.33 925
5972.06 926
5972.79 872
5973.52 922
5974.25 871
5974.98 931
5975.71 898
5976.44 865
5977.17 939
5977.90 1020
5978.63 998
5979.36 846
5980.09 896
5980.82 912
5981.55 865
5982.28 965
5983.01 929
5983.74 970
5984.46 959
5985.19 950
5985.92 890
5986.65 936
5987.38 917
5988.11 982
5988.85 890
5989.58 897
5990.31 892
5991.04 878
5991.77 908
5992.50 905
5993.23 884
5993.96 859
5994.69 1045
5995.42 896
5996.15 915
5996.88 926
5997.61 956
5998.34 939
5999.07 992
5999.80 946
6000.53 945
6001.26 902
6002.00 848
6002.73 932
6003.46 956
6004.19 864
6004.92 855
6005.65 923
6006.38 892
6007.11 938
6007.84 877
6008.58 891
6009.31 1003
6010.04 1031
6010.77 1163
6011.50 1203
6012.23 1223
6012.96 1318
6013.70 1454
6014.43 1531
6015.16 1482
6015.89 1392
6016.62 1387
6017.36 1164
6018.09 1302
6018.82 1122
6019.55 1150
6020.28 1140
6021.02 1150
6021.75 1036
6022.48 1052
6023.21 803
6023.94 850
6024.68 836
6025.41 921
6026.14 866
6026.87 859
6027.61 896
6028.34 938
6029.07 760
6029.80 795
6030.54 776
6031.27 838
6032.00 838
6032.73 801
6033.47 820
6034.20 930
6034.93 925
6035.67 894
6036.40 866
6037.13 829
6037.87 885
6038.60 863
6039.33 845
6040.07 959
6040.80 812
6041.53 842
6042.27 855
6043.00 891
6043.73 924
6044.47 994
6045.20 858
6045.93 841
6046.67 859
6047.40 908
6048.13 861
6048.87 913
6049.60 887
6050.34 901
6051.07 953
6051.80 847
6052.54 795
6053.27 796
6054.01 854
6054.74 836
6055.47 759
6056.21 953
6056.94 827
6057.68 862
6058.41 792
6059.15 777
6059.88 828
6060.61 815
6061.35 886
6062.08 931
6062.82 801
6063.55 774
6064.29 832
6065.02 821
6065.76 833
6066.49 777
6067.23 754
6067.96 704
6068.70 803
6069.43 765
6070.17 797
6070.90 836
6071.64 800
6072.37 822
6073.11 830
6073.84 788
6074.58 753
6075.31 742
6076.05 721
6076.78 683
6077.52 731
6078.26 801
6078.99 721
6079.73 740
6080.46 745
6081.20 735
6081.93 736
6082.67 795
6083.41 716
6084.14 687
6084.88 778
6085.61 834
6086.35 828
6087.09 757
6087.82 746
6088.56 751
6089.30 759
6090.03 761
6090.77 838
6091.50 772
6092.24 740
6092.98 766
6093.71 763
6094.45 742
6095.19 736
6095.92 768
6096.66 902
6097.40 853
6098.13 694
6098.87 670
6099.61 803
6100.34 724
6101.08 715
6101.82 760
6102.56 773
6103.29 744
6104.03 796
6104.77 791
6105.50 773
6106.24 745
6106.98 823
6107.72 710
6108.45 673
6109.19 719
6109.93 622
6110.67 685
6111.40 754
6112.14 790
6112.88 705
6113.62 755
6114.35 785
6115.09 784
6115.83 791
6116.57 720
6117.31 689
6118.04 780
6118.78 798
6119.52 845
6120.26 781
6121.00 741
6121.73 796
6122.47 708
6123.21 719
6123.95 804
6124.69 874
6125.43 831
6126.16 872
6126.90 860
6127.64 838
6128.38 789
6129.12 787
6129.86 824
6130.60 898
6131.33 779
6132.07 794
6132.81 813
6133.55 838
6134.29 859
6135.03 775
6135.77 758
6136.51 809
6137.25 795
6137.99 791
6138.73 831
6139.46 835
6140.20 844
6140.94 894
6141.68 842
6142.42 725
6143.16 743
6143.90 762
6144.64 802
6145.38 791
6146.12 822
6146.86 729
6147.60 697
6148.34 786
6149.08 799
6149.82 717
6150.56 740
6151.30 771
6152.04 759
6152.78 784
6153.52 815
6154.26 775
6155.00 826
6155.74 883
6156.48 859
6157.22 806
6157.96 678
6158.70 808
6159.44 838
6160.18 706
6160.92 825
6161.66 775
6162.40 743
6163.15 742
6163.89 783
6164.63 864
6165.37 770
6166.11 719
6166.85 807
6167.59 856
6168.33 919
6169.07 874
6169.81 822
6170.55 851
6171.30 761
6172.04 833
6172.78 844
6173.52 776
6174.26 870
6175.00 892
6175.74 848
6176.49 847
6177.23 960
6177.97 952
6178.71 947
6179.45 741
6180.19 811
6180.94 871
6181.68 837
6182.42 868
6183.16 845
6183.90 815
6184.65 949
6185.39 972
6186.13 952
6186.87 990
6187.61 994
6188.36 1012
6189.10 916
6189.84 926
6190.58 864
6191.33 821
6192.07 835
6192.81 854
6193.55 934
6194.30 890
6195.04 955
6195.78 966
6196.52 911
6197.27 845
6198.01 870
6198.75 801
6199.49 902
6200.24 931
6200.98 990
6201.72 917
6202.47 1042
6203.21 1000
6203.95 1018
6204.70 1018
6205.44 992
6206.18 1028
6206.93 1034
6207.67 961
6208.41 1026
6209.16 1186
6209.90 1280
6210.64 1379
6211.39 1387
6212.13 1515
6212.87 1683
6213.62 1699
6214.36 1706
6215.11 1451
6215.85 1492
6216.59 1520
6217.34 1246
6218.08 1204
6218.83 1163
6219.57 1164
6220.31 1215
6221.06 1206
6221.80 1166
6222.55 1100
6223.29 1052
6224.04 1150
6224.78 1164
6225.52 1230
6226.27 1428
6227.01 1547
6227.76 1663
6228.50 1725
6229.25 1817
6229.99 1803
6230.74 1885
6231.48 1660
6232.23 1633
6232.97 1606
6233.72 1418
6234.46 1413
6235.21 1246
6235.95 1190
6236.70 1256
6237.44 1108
6238.19 1101
6238.93 1098
6239.68 1118
6240.42 1123
6241.17 1218
6241.91 1340
6242.66 1374
6243.40 1333
6244.15 1404
6244.90 1362
6245.64 1476
6246.39 1384
6247.13 1352
6247.88 1442
6248.62 1375
6249.37 1337
6250.12 1389
6250.86 1360
6251.61 1392
6252.35 1417
6253.10 1331
6253.85 1262
6254.59 1443
6255.34 1376
6256.09 1398
6256.83 1444
6257.58 1447
6258.32 1479
6259.07 1364
6259.82 1447
6260.56 1633
6261.31 1605
6262.06 1571
6262.80 1631
6263.55 1605
6264.30 1533
6265.04 1581
6265.79 1467
6266.54 1450
6267.29 1603
6268.03 1795
6268.78 1998
6269.53 2477
6270.27 2967
6271.02 3367
6271.77 3688
6272.52 4220
6273.26 4190
6274.01 4087
6274.76 3697
6275.50 3309
6276.25 3137
6277.00 2769
6277.75 2523
6278.49 2335
6279.24 2120
6279.99 2054
6280.74 2053
6281.49 1803
6282.23 1789
6282.98 1684
6283.73 1506
6284.48 1453
6285.23 1317
6285.97 1351
6286.72 1355
6287.47 1178
6288.22 1254
6288.97 1182
6289.71 1104
6290.46 1097
6291.21 1201
6291.96 1179
6292.71 1299
6293.46 1351
6294.21 1386
6294.95 1490
6295.70 1605
6296.45 1486
6297.20 1486
6297.95 1438
6298.70 1391
6299.45 1408
6300.20 1343
6300.94 1295
6301.69 1324
6302.44 1436
6303.19 1336
6303.94 1143
6304.69 1135
6305.44 1243
6306.19 1117
6306.94 1216
6307.69 1126
6308.44 1155
6309.19 1236
6309.94 1212
6310.69 1181
6311.43 1177
6312.18 1247
6312.93 1212
6313.68 1165
6314.43 1174
6315.18 1073
6315.93 1180
6316.68 1131
6317.43 1130
6318.18 1090
6318.93 1057
6319.68 1047
6320.43 1087
6321.18 1051
6321.93 955
6322.68 1058
6323.43 962
6324.18 1098
6324.94 1043
6325.69 1004
6326.44 990
6327.19 993
6327.94 948
6328.69 875
6329.44 899
6330.19 953
6330.94 1007
6331.69 956
6332.44 935
6333.19 977
6333.94 912
6334.69 906
6335.45 901
6336.20 971
6336.95 863
6337.70 942
6338.45 875
6339.20 950
6339.95 928
6340.70 883
6341.46 867
6342.21 950
6342.96 928
6343.71 936
6344.46 867
6345.21 981
6345.96 1039
6346.72 879
6347.47 914
6348.22 891
6348.97 909
6349.72 899
6350.48 881
6351.23 1004
6351.98 886
6352.73 901
6353.48 964
6354.24 850
6354.99 936
6355.74 859
6356.49 861
6357.24 863
6358.00 792
6358.75 834
6359.50 828
6360.25 764
6361.01 744
6361.76 766
6362.51 764
6363.26 867
6364.02 943
6364.77 828
6365.52 819
6366.28 811
6367.03 698
6367.78 768
6368.53 774
6369.29 825
6370.04 927
6370.79 831
6371.55 749
6372.30 839
6373.05 807
6373.81 840
6374.56 756
6375.31 848
6376.07 897
6376.82 802
6377.57 854
6378.33 822
6379.08 804
6379.83 837
6380.59 820
6381.34 794
6382.10 750
6382.85 799
6383.60 804
6384.36 792
6385.11 849
6385.87 795
6386.62 823
6387.37 812
6388.13 780
6388.88 728
6389.64 863
6390.39 924
6391.14 844
6391.90 855
6392.65 896
6393.41 964
6394.16 1145
6394.92 1070
6395.67 1004
6396.43 907
6397.18 984
6397.94 826
6398.69 882
6399.45 790
6400.20 828
6400.96 782
6401.71 697
6402.47 750
6403.22 763
6403.98 770
6404.73 825
6405.49 731
6406.24 740
6407.00 809
6407.75 801
6408.51 862
6409.26 832
6410.02 824
6410.77 851
6411.53 915
6412.28 822
6413.04 806
6413.80 826
6414.55 751
6415.31 800
6416.06 780
6416.82 744
6417.57 665
6418.33 725
6419.09 755
6419.84 760
6420.60 820
6421.35 756
6422.11 677
6422.87 750
6423.62 672
6424.38 733
6425.14 858
6425.89 827
6426.65 764
6427.40 832
6428.16 765
6428.92 798
6429.67 834
6430.43 784
6431.19 753
6431.94 803
6432.70 804
6433.46 807
6434.22 869
6434.97 806
6435.73 758
6436.49 766
6437.24 750
6438.00 706
6438.76 699
6439.51 765
6440.27 740
6441.03 763
6441.79 814
6442.54 725
6443.30 650
6444.06 719
6444.82 737
6445.57 751
6446.33 836
6447.09 754
6447.85 738
6448.60 777
6449.36 728
6450.12 741
6450.88 680
6451.64 636
6452.39 706
6453.15 649
6453.91 670
6454.67 653
6455.43 621
6456.18 716
6456.94 781
6457.70 671
6458.46 626
6459.22 694
6459.98 747
6460.73 750
6461.49 801
6462.25 764
6463.01 740
6463.77 805
6464.53 827
6465.29 731
6466.04 725
6466.80 689
6467.56 699
6468.32 695
6469.08 750
6469.84 739
6470.60 652
6471.36 731
6472.12 745
6472.87 701
6473.63 674
6474.39 689
6475.15 651
6475.91 744
6476.67 718
6477.43 653
6478.19 663
6478.95 756
6479.71 733
6480.47 715
6481.23 653
6481.99 691
6482.75 690
6483.51 700
6484.27 704
6485.03 740
6485.79 697
6486.55 625
6487.31 643
6488.07 783
6488.83 740
6489.59 604
6490.35 583
6491.11 681
6491.87 739
6492.63 766
6493.39 716
6494.15 704
6494.91 783
6495.67 730
6496.43 705
6497.19 711
6497.95 705
6498.71 701
6499.47 698
6500.23 682
6500.99 697
6501.76 717
6502.52 721
6503.28 708
6504.04 674
6504.80 764
6505.56 720
6506.32 702
6507.08 770
6507.84 766
6508.61 811
6509.37 746
6510.13 764
6510.89 805
6511.65 841
6512.41 805
6513.17 737
6513.94 688
6514.70 740
6515.46 739
6516.22 700
6516.98 773
6517.74 820
6518.51 778
6519.27 723
6520.03 798
6520.79 683
6521.55 734
6522.32 840
6523.08 809
6523.84 811
6524.60 876
6525.36 882
6526.13 824
6526.89 927
6527.65 990
6528.41 1022
6529.18 1101
6529.94 1052
6530.70 1053
6531.46 954
6532.23 1046
6532.99 1018
6533.75 1061
6534.51 973
6535.28 1012
6536.04 994
6536.80 1050
6537.57 1252
6538.33 1220
6539.09 1320
6539.85 1372
6540.62 1385
6541.38 1352
6542.14 1329
6542.91 1186
6543.67 1151
6544.43 1044
6545.20 964
6545.96 967
6546.72 905
6547.49 811
6548.25 792
6549.02 793
6549.78 840
6550.54 772
6551.31 706
6552.07 729
6552.83 767
6553.60 788
6554.36 809
6555.13 840
6555.89 855
6556.65 907
6557.42 826
6558.18 820
6558.95 846
6559.71 839
6560.47 752
6561.24 832
6562.00 920
6562.77 890
6563.53 881
6564.30 861
6565.06 822
6565.83 843
6566.59 910
6567.36 912
6568.12 875
6568.88 860
6569.65 944
6570.41 882
6571.18 928
6571.94 876
6572.71 873
6573.47 926
6574.24 889
6575.00 929
6575.77 791
6576.53 801
6577.30 763
6578.07 831
6578.83 874
6579.60 899
6580.36 979
6581.13 956
6581.89 913
6582.66 845
6583.42 900
6584.19 861
6584.96 849
6585.72 907
6586.49 891
6587.25 818
6588.02 842
6588.78 832
6589.55 926
6590.32 853
6591.08 977
6591.85 1041
6592.61 1016
6593.38 1097
6594.15 1122
6594.91 1185
6595.68 1295
6596.45 1291
6597.21 1174
6597.98 1271
6598.75 1192
6599.51 1228
6600.28 1185
6601.05 1136
6601.81 1023
6602.58 1087
6603.35 1105
6604.11 1013
6604.88 860
6605.65 953
6606.41 889
6607.18 880
6607.95 919
6608.71 883
6609.48 900
6610.25 885
6611.02 862
6611.78 826
6612.55 803
6613.32 921
6614.09 939
6614.85 816
6615.62 854
6616.39 804
6617.16 859
6617.92 849
6618.69 818
6619.46 849
6620.23 893
6620.99 948
6621.76 899
6622.53 884
6623.30 824
6624.07 1027
6624.83 986
6625.60 1088
6626.37 880
6627.14 928
6627.91 1029
6628.67 1134
6629.44 1099
6630.21 1048
6630.98 1020
6631.75 989
6632.52 1023
6633.29 1069
6634.05 1049
6634.82 1154
6635.59 1109
6636.36 1254
6637.13 1470
6637.90 1589
6638.67 1607
6639.43 1598
6640.20 1663
6640.97 1614
6641.74 1358
6642.51 1214
6643.28 1193
6644.05 1107
6644.82 1032
6645.59 1015
6646.36 859
6647.13 954
6647.90 974
6648.66 975
6649.43 871
6650.20 918
6650.97 910
6651.74 997
6652.51 1055
6653.28 1195
6654.05 1238
6654.82 1214
6655.59 1271
6656.36 1159
6657.13 1020
6657.90 1066
6658.67 1000
6659.44 1006
6660.21 875
6660.98 857
6661.75 907
6662.52 858
6663.29 920
6664.06 865
6664.83 812
6665.60 778
6666.37 798
6667.14 793
6667.91 783
6668.69 796
6669.46 724
6670.23 810
6671.00 810
6671.77 741
6672.54 819
6673.31 780
6674.08 794
6674.85 825
6675.62 668
6676.39 779
6677.16 768
6677.94 764
6678.71 790
6679.48 723
6680.25 704
6681.02 799
6681.79 766
6682.56 748
6683.33 727
6684.11 815
6684.88 751
6685.65 692
6686.42 721
6687.19 763
6687.96 787
6688.74 784
6689.51 781
6690.28 747
6691.05 782
6691.82 710
6692.60 750
6693.37 757
6694.14 656
6694.91 679
6695.68 728
6696.46 723
6697.23 704
6698.00 777
6698.77 699
6699.55 708
6700.32 715
6701.09 735
6701.86 731
6702.64 730
6703.41 635
6704.18 647
6704.95 739
6705.73 716
6706.50 680
6707.27 754
6708.04 754
6708.82 710
6709.59 657
6710.36 763
6711.14 809
6711.91 784
6712.68 707
6713.46 714
6714.23 796
6715.00 752
6715.78 700
6716.55 715
6717.32 731
6718.10 694
6718.87 651
6719.64 716
6720.42 715
6721.19 666
6721.96 600
6722.74 593
6723.51 663
6724.28 647
6725.06 649
6725.83 707
6726.61 666
6727.38 610
6728.15 698
6728.93 754
6729.70 734
6730.48 641
6731.25 547
6732.02 618
6732.80 607
6733.57 636
6734.35 610
6735.12 677
6735.90 739
6736.67 601
6737.45 621
6738.22 688
6738.99 679
6739.77 726
6740.54 648
6741.32 660
6742.09 584
6742.87 600
6743.64 598
6744.42 661
6745.19 658
6745.97 622
6746.74 616
6747.52 604
6748.29 577
6749.07 610
6749.84 552
6750.62 571
6751.40 601
6752.17 663
6752.95 610
6753.72 687
6754.50 701
6755.27 743
6756.05 699
6756.82 686
6757.60 629
6758.38 666
6759.15 592
6759.93 597
6760.70 615
6761.48 721
6762.25 709
6763.03 595
6763.81 602
6764.58 607
6765.36 661
6766.14 672
6766.91 696
6767.69 734
6768.46 665
6769.24 654
6770.02 682
6770.79 658
6771.57 564
6772.35 609
6773.12 555
6773.90 636
6774.68 605
6775.45 593
6776.23 657
6777.01 600
6777.78 617
6778.56 602
6779.34 510
6780.11 542
6780.89 611
6781.67 651
6782.45 620
6783.22 727
6784.00 726
6784.78 650
6785.56 674
6786.33 627
6787.11 668
6787.89 753
6788.66 673
6789.44 604
6790.22 624
6791.00 639
6791.78 711
6792.55 670
6793.33 723
6794.11 662
6794.89 614
6795.66 594
6796.44 646
6797.22 611
6798.00 648
6798.78 621
6799.55 629
6800.33 606
6801.11 609
6801.89 620
6802.67 579
6803.45 586
6804.22 626
6805.00 619
6805.78 552
6806.56 595
6807.34 564
6808.12 635
6808.90 660
6809.67 639
6810.45 609
6811.23 624
6812.01 619
6812.79 601
6813.57 629
6814.35 595
6815.13 630
6815.91 633
6816.68 642
6817.46 715
6818.24 630
6819.02 585
6819.80 566
6820.58 610
6821.36 543
6822.14 580
6822.92 623
6823.70 633
6824.48 620
6825.26 662
6826.04 668
6826.82 621
6827.60 622
6828.38 604
6829.16 540
6829.94 558
6830.72 586
6831.50 592
6832.28 593
6833.06 660
6833.84 651
6834.62 594
6835.40 653
6836.18 626
6836.96 633
6837.74 582
6838.52 628
6839.30 685
6840.08 695
6840.86 581
6841.64 533
6842.42 544
6843.20 521
6843.98 582
6844.76 591
6845.54 668
6846.32 585
6847.10 541
6847.89 564
6848.67 621
6849.45 584
6850.23 640
6851.01 592
6851.79 651
6852.57 622
6853.35 559
6854.13 697
6854.92 719
6855.70 701
6856.48 652
6857.26 614
6858.04 714
6858.82 669
6859.60 608
6860.39 692
6861.17 605
6861.95 580
6862.73 514
6863.51 596
6864.29 579
6865.08 614
6865.86 613
6866.64 618
6867.42 574
6868.20 609
6868.99 644
6869.77 703
6870.55 648
6871.33 721
6872.12 650
6872.90 583
6873.68 659
6874.46 571
6875.24 613
6876.03 646
6876.81 654
6877.59 563
6878.38 554
6879.16 589
6879.94 561
6880.72 606
6881.51 615
6882.29 614
6883.07 634
6883.85 643
6884.64 743
6885.42 758
6886.20 788
6886.99 720
6887.77 711
6888.55 706
6889.34 689
6890.12 682
6890.90 758
6891.69 785
6892.47 688
6893.25 700
6894.04 643
6894.82 632
6895.60 633
6896.39 637
6897.17 628
6897.96 647
6898.74 653
6899.52 670
6900.31 701
6901.09 749
6901.88 644
6902.66 656
6903.44 676
6904.23 709
6905.01 703
6905.80 602
6906.58 656
6907.36 693
6908.15 637
6908.93 610
6909.72 557
6910.50 604
6911.29 613
6912.07 551
6912.86 712
6913.64 628
6914.42 595
6915.21 619
6915.99 693
6916.78 624
6917.56 659
6918.35 635
6919.13 680
6919.92 581
6920.70 594
6921.49 566
6922.27 645
6923.06 612
6923.84 669
6924.63 609
6925.42 606
6926.20 604
6926.99 597
6927.77 641
6928.56 652
6929.34 634
6930.13 661
6930.91 712
6931.70 654
6932.48 620
6933.27 655
6934.06 661
6934.84 603
6935.63 611
6936.41 665
6937.20 604
6937.99 643
6938.77 631
6939.56 669
6940.34 615
6941.13 637
6941.92 668
6942.70 690
6943.49 692
6944.28 670
6945.06 583
6945.85 634
6946.64 735
6947.42 688
6948.21 701
6949.00 690
6949.78 781
6950.57 794
6951.36 668
6952.14 785
6952.93 802
6953.72 789
6954.50 893
6955.29 752
6956.08 731
6956.86 693
6957.65 677
6958.44 686
6959.23 677
6960.01 742
6960.80 724
6961.59 777
6962.38 691
6963.16 630
6963.95 750
6964.74 693
6965.53 724
6966.31 797
6967.10 870
6967.89 809
6968.68 751
6969.46 838
6970.25 799
6971.04 883
6971.83 795
6972.62 869
6973.40 807
6974.19 790
6974.98 860
6975.77 781
6976.56 857
6977.34 875
6978.13 971
6978.92 862
6979.71 886
6980.50 883
6981.29 843
6982.08 779
6982.86 842
6983.65 947
6984.44 855
6985.23 947
6986.02 1044
6986.81 1169
6987.60 1359
6988.39 1619
6989.17 1780
6989.96 1978
6990.75 1883
6991.54 1944
6992.33 1986
6993.12 2014
6993.91 1723
6994.70 1602
6995.49 1481
6996.28 1412
6997.07 1286
6997.86 1103
6998.64 1087
6999.43 1145
7000.22 1355
7001.01 1424
7001.80 1517
7002.59 1686
7003.38 1991
7004.17 2239
7004.96 2206
7005.75 2313
7006.54 2046
7007.33 2021
7008.12 1812
7008.91 1680
7009.70 1502
7010.49 1286
7011.28 1288
7012.07 1194
7012.86 1094
7013.65 1012
7014.44 1017
7015.23 1045
7016.02 1096
7016.81 1165
7017.61 1082
7018.40 1261
7019.19 1410
7019.98 1487
7020.77 1365
7021.56 1196
7022.35 1084
7023.14 1155
7023.93 1015
7024.72 961
7025.51 955
7026.30 895
7027.10 827
7027.89 889
7028.68 854
7029.47 882
7030.26 932
7031.05 986
7031.84 962
7032.63 984
7033.43 982
7034.22 935
7035.01 955
7035.80 1028
7036.59 806
7037.38 786
7038.18 908
7038.97 776
7039.76 780
7040.55 823
7041.34 788
7042.13 854
7042.93 869
7043.72 852
7044.51 944
7045.30 955
7046.09 1036
7046.89 991
7047.68 1038
7048.47 1100
7049.26 1136
7050.06 1048
7050.85 1012
7051.64 1016
7052.43 965
7053.23 1116
7054.02 1247
7054.81 1207
7055.60 1155
7056.40 1021
7057.19 1093
7057.98 1049
7058.77 1008
7059.57 959
7060.36 926
7061.15 915
7061.95 953
7062.74 966
7063.53 955
7064.33 966
7065.12 912
7065.91 991
7066.71 916
7067.50 842
7068.29 878
7069.09 912
7069.88 793
7070.67 850
7071.47 839
7072.26 891
7073.05 972
7073.85 914
7074.64 904
7075.44 932
7076.23 880
7077.02 975
7077.82 931
7078.61 969
7079.41 1034
7080.20 972
7080.99 831
7081.79 810
7082.58 964
7083.38 1018
7084.17 888
7084.96 903
7085.76 917
7086.55 1000
7087.35 959
7088.14 1102
7088.94 1253
7089.73 1390
7090.53 1515
7091.32 1764
7092.12 1833
7092.91 1941
7093.71 1721
7094.50 1553
7095.29 1512
7096.09 1215
7096.88 1197
7097.68 1029
7098.48 934
7099.27 882
7100.07 823
7100.86 811
7101.66 790
7102.45 814
7103.25 870
7104.04 932
7104.84 995
7105.63 1025
7106.43 1160
7107.22 1269
7108.02 1206
7108.82 1191
7109.61 1125
7110.41 1078
7111.20 1123
7112.00 941
7112.79 862
7113.59 806
7114.39 770
7115.18 805
7115.98 797
7116.77 716
7117.57 788
7118.37 762
7119.16 698
7119.96 660
7120.76 720
7121.55 707
7122.35 755
7123.15 718
7123.94 723
7124.74 671
7125.53 651
7126.33 675
7127.13 688
7127.93 644
7128.72 643
7129.52 671
7130.32 723
7131.11 702
7131.91 720
7132.71 731
7133.50 712
7134.30 703
7135.10 643
7135.90 646
7136.69 669
7137.49 600
7138.29 613
7139.08 664
7139.88 666
7140.68 673
7141.48 639
7142.27 638
7143.07 696
7143.87 671
7144.67 625
7145.46 640
7146.26 596
7147.06 640
7147.86 636
7148.66 578
7149.45 621
7150.25 630
7151.05 643
7151.85 575
7152.65 574
7153.44 601
7154.24 610
7155.04 571
7155.84 540
7156.64 617
7157.44 635
7158.23 593
7159.03 542
7159.83 541
7160.63 609
7161.43 674
7162.23 595
7163.03 612
7163.83 607
7164.62 550
7165.42 601
7166.22 615
7167.02 574
7167.82 603
7168.62 627
7169.42 588
7170.22 620
7171.02 579
7171.82 563
7172.61 623
7173.41 598
7174.21 613
7175.01 584
7175.81 512
7176.61 556
7177.41 549
7178.21 597
7179.01 574
7179.81 603
7180.61 580
7181.41 507
7182.21 584
7183.01 559
7183.81 577
7184.61 604
7185.41 572
7186.21 533
7187.01 486
7187.81 540
7188.61 531
7189.41 552
7190.21 626
7191.01 572
7191.81 599
7192.61 614
7193.41 515
7194.21 604
7195.01 601
7195.81 543
7196.61 534
7197.41 517
7198.21 523
7199.01 489
7199.82 559
7200.62 606
7201.42 586
7202.22 564
7203.02 585
7203.82 573
7204.62 526
7205.42 538
7206.22 580
7207.02 542
7207.83 483
7208.63 487
7209.43 517
7210.23 553
7211.03 613
7211.83 587
7212.63 555
7213.44 574
7214.24 598
7215.04 618
7215.84 613
7216.64 608
7217.44 600
7218.25 583
7219.05 561
7219.85 507
7220.65 543
7221.45 559
7222.26 480
7223.06 414
7223.86 496
7224.66 436
7225.46 493
7226.27 520
7227.07 515
7227.87 479
7228.67 580
7229.48 576
7230.28 516
7231.08 497
7231.88 541
7232.69 556
7233.49 557
7234.29 552
7235.09 567
7235.90 550
7236.70 546
7237.50 511
7238.30 544
7239.11 550
7239.91 542
7240.71 545
7241.52 497
7242.32 587
7243.12 527
7243.93 474
7244.73 522
7245.53 586
7246.34 597
7247.14 524
7247.94 442
7248.75 507
7249.55 558
7250.35 558
7251.16 500
7251.96 548
7252.76 504
7253.57 521
7254.37 563
7255.18 647
7255.98 515
7256.78 565
7257.59 549
7258.39 550
7259.20 492
7260.00 552
7260.80 629
7261.61 609
7262.41 626
7263.22 587
7264.02 512
7264.83 566
7265.63 571
7266.43 535
7267.24 516
7268.04 487
7268.85 510
7269.65 594
7270.46 603
7271.26 516
7272.07 544
7272.87 524
7273.68 516
7274.48 497
7275.29 569
7276.09 533
7276.90 548
7277.70 585
7278.51 610
7279.31 631
7280.12 566
7280.92 587
7281.73 509
7282.53 562
7283.34 596
7284.14 551
7284.95 569
7285.76 589
7286.56 541
7287.37 537
7288.17 544
7288.98 551
7289.78 563
7290.59 568
7291.40 532
7292.20 525
7293.01 548
7293.81 602
7294.62 590
7295.43 546
7296.23 548
7297.04 535
7297.84 546
7298.65 605
7299.46 558
7300.26 585
7301.07 568
7301.88 497
7302.68 492
7303.49 480
7304.30 629
7305.10 615
7305.91 609
7306.72 588
7307.52 558
7308.33 613
7309.14 552
7309.94 548
7310.75 541
7311.56 547
7312.36 468
7313.17 458
7313.98 564
7314.79 523
7315.59 549
7316.40 473
7317.21 575
7318.01 628
7318.82 518
7319.63 535
7320.44 525
7321.24 527
7322.05 523
7322.86 567
7323.67 620
7324.47 534
7325.28 542
7326.09 563
7326.90 510
7327.71 524
7328.51 488
7329.32 510
7330.13 529
7330.94 497
7331.75 492
7332.55 479
7333.36 485
7334.17 483
7334.98 439
7335.79 419
7336.60 434
7337.40 466
7338.21 457
7339.02 458
7339.83 526
7340.64 486
7341.45 520
7342.26 551
7343.06 482
7343.87 480
7344.68 443
7345.49 483
7346.30 433
7347.11 484
7347.92 423
7348.73 451
7349.54 449
7350.34 433
7351.15 413
7351.96 505
7352.77 418
7353.58 412
7354.39 401
7355.20 448
7356.01 470
7356.82 493
7357.63 519
7358.44 527
7359.25 430
7360.06 414
7360.87 516
7361.68 486
7362.49 501
7363.30 454
7364.11 435
7364.92 443
7365.73 394
7366.54 397
7367.35 458
7368.16 410
7368.97 445
7369.78 445
7370.59 466
7371.40 470
7372.21 476
7373.02 416
7373.83 399
7374.64 474
7375.45 526
7376.26 512
7377.07 447
7377.88 447
7378.69 495
7379.50 410
7380.31 468
7381.12 546
7381.94 398
7382.75 441
7383.56 465
7384.37 450
7385.18 468
7385.99 519
7386.80 527
7387.61 555
7388.42 521
7389.23 524
7390.05 440
7390.86 478
7391.67 489
7392.48 481
7393.29 435
7394.10 479
7394.92 485
7395.73 566
7396.54 524
7397.35 497
7398.16 476
7398.97 559
7399.79 646
7400.60 683
7401.41 676
7402.22 664
7403.03 655
7403.85 601
7404.66 531
7405.47 510
7406.28 511
7407.09 549
7407.91 528
7408.72 513
7409.53 487
7410.34 477
7411.16 548
7411.97 451
7412.78 448
7413.59 469
7414.41 419
7415.22 492
7416.03 459
7416.84 427
7417.66 514
7418.47 511
7419.28 502
7420.10 466
7420.91 497
7421.72 480
7422.54 466
7423.35 461
7424.16 430
7424.97 482
7425.79 473
7426.60 464
7427.41 448
7428.23 425
7429.04 467
7429.86 492
7430.67 437
7431.48 425
7432.30 431
7433.11 449
7433.92 470
7434.74 444
7435.55 416
7436.36 435
7437.18 456
7437.99 488
7438.81 422
7439.62 416
7440.43 493
7441.25 466
7442.06 493
7442.88 525
7443.69 494
7444.51 444
7445.32 406
7446.13 433
7446.95 435
7447.76 422
7448.58 418
7449.39 454
7450.21 407
7451.02 399
7451.84 436
7452.65 454
7453.47 466
7454.28 474
7455.10 470
7455.91 384
7456.73 411
7457.54 435
7458.36 403
7459.17 461
7459.99 382
7460.80 387
7461.62 381
7462.43 434
7463.25 418
7464.06 365
7464.88 433
7465.69 469
7466.51 443
7467.32 412
7468.14 489
7468.96 466
7469.77 429
7470.59 449
7471.40 413
7472.22 410
7473.03 385
7473.85 469
7474.67 424
7475.48 360
7476.30 382
7477.11 371
7477.93 392
7478.75 406
7479.56 450
7480.38 430
7481.20 409
7482.01 439
7482.83 429
7483.65 396
7484.46 406
7485.28 457
7486.09 447
7486.91 423
7487.73 368
7488.54 367
7489.36 364
7490.18 336
7491.00 382
7491.81 392
7492.63 403
7493.45 353
7494.26 341
7495.08 394
7495.90 466
7496.71 462
7497.53 431
7498.35 366
7499.17 329
7499.98 359
7500.80 361
7501.62 407
7502.44 445
7503.25 376
7504.07 403
7504.89 366
7505.71 361
7506.52 420
7507.34 457
7508.16 390
7508.98 350
7509.80 373
7510.61 454
7511.43 414
7512.25 386
7513.07 353
7513.89 375
7514.70 363
7515.52 461
7516.34 414
7517.16 390
7517.98 389
7518.79 425
7519.61 362
7520.43 414
7521.25 390
7522.07 382
7522.89 359
7523.71 352
7524.52 401
7525.34 327
7526.16 383
7526.98 421
7527.80 420
7528.62 422
7529.44 427
7530.26 383
7531.08 368
7531.89 404
7532.71 379
7533.53 383
7534.35 392
7535.17 424
7535.99 394
7536.81 412
7537.63 410
7538.45 367
7539.27 370
7540.09 393
7540.91 393
7541.73 378
7542.55 383
7543.37 380
7544.19 378
7545.01 394
7545.83 359
7546.65 372
7547.47 431
7548.29 421
7549.11 399
7549.93 439
7550.75 401
7551.57 432
7552.39 369
7553.21 399
7554.03 360
7554.85 397
7555.67 371
7556.49 362
7557.31 379
7558.13 393
7558.95 416
7559.77 354
7560.59 378
7561.41 422
7562.23 474
7563.05 425
7563.87 423
7564.69 432
7565.52 445
7566.34 481
7567.16 453
7567.98 376
7568.80 406
7569.62 373
7570.44 344
7571.26 411
7572.08 388
7572.91 404
7573.73 434
7574.55 427
7575.37 362
7576.19 339
7577.01 381
7577.83 395
7578.66 456
7579.48 433
7580.30 367
7581.12 427
7581.94 440
7582.77 371
7583.59 409
7584.41 397
7585.23 465
7586.05 486
7586.88 429
7587.70 453
7588.52 493
7589.34 435
7590.16 438
7590.99 452
7591.81 393
7592.63 456
7593.45 430
7594.28 446
7595.10 429
7595.92 443
7596.74 398
7597.57 405
7598.39 395
7599.21 427
7600.03 432
7600.86 426
7601.68 415
7602.50 421
7603.33 494
7604.15 466
7604.97 465
7605.80 451
7606.62 496
7607.44 449
7608.26 417
7609.09 485
7609.91 484
7610.73 532
7611.56 508
7612.38 488
7613.21 469
7614.03 438
7614.85 453
7615.68 433
7616.50 412
7617.32 488
7618.15 486
7618.97 428
7619.80 465
7620.62 446
7621.44 461
7622.27 503
7623.09 478
7623.92 492
7624.74 504
7625.56 510
7626.39 459
7627.21 461
7628.04 455
7628.86 495
7629.68 484
7630.51 474
7631.33 456
7632.16 491
7632.98 429
7633.81 489
7634.63 469
7635.46 528
7636.28 635
7637.11 613
7637.93 537
7638.76 490
7639.58 551
7640.41 513
7641.23 493
7642.06 460
7642.88 517
7643.71 435
7644.53 458
7645.36 453
7646.18 464
7647.01 461
7647.83 451
7648.66 489
7649.48 424
7650.31 504
7651.14 506
7651.96 558
7652.79 527
7653.61 531
7654.44 546
7655.26 519
7656.09 519
7656.92 496
7657.74 468
7658.57 442
7659.39 440
7660.22 428
7661.05 436
7661.87 391
7662.70 432
7663.52 415
7664.35 436
7665.18 447
7666.00 456
7666.83 481
7667.66 452
7668.48 384
7669.31 457
7670.14 415
7670.96 390
7671.79 431
7672.62 388
7673.44 336
7674.27 326
7675.10 448
7675.92 396
7676.75 418
7677.58 417
7678.40 395
7679.23 398
7680.06 434
7680.89 440
7681.71 420
7682.54 407
7683.37 386
7684.19 394
7685.02 442
7685.85 407
7686.68 404
7687.50 485
7688.33 503
7689.16 536
7689.99 479
7690.81 496
7691.64 512
7692.47 463
7693.30 498
7694.13 507
7694.95 430
7695.78 394
7696.61 393
7697.44 366
7698.27 349
7699.09 391
7699.92 367
7700.75 366
7701.58 404
7702.41 361
7703.24 431
7704.06 492
7704.89 452
7705.72 459
7706.55 434
7707.38 504
7708.21 437
7709.04 468
7709.86 448
7710.69 453
7711.52 455
7712.35 338
7713.18 425
7714.01 430
7714.84 399
7715.67 409
7716.50 413
7717.32 498
7718.15 425
7718.98 442
7719.81 489
7720.64 457
7721.47 388
7722.30 408
7723.13 423
7723.96 420
7724.79 457
7725.62 477
7726.45 481
7727.28 440
7728.11 454
7728.94 443
7729.77 407
7730.60 418
7731.43 468
7732.26 451
7733.09 454
7733.92 418
7734.75 488
7735.58 502
7736.41 427
7737.24 440
7738.07 441
7738.90 474
7739.73 507
7740.56 453
7741.39 478
7742.22 481
7743.05 499
7743.88 510
7744.71 476
7745.54 439
7746.37 480
7747.20 519
7748.03 481
7748.87 455
7749.70 501
7750.53 538
7751.36 551
7752.19 540
7753.02 497
7753.85 539
7754.68 603
7755.51 601
7756.34 610
7757.18 524
7758.01 654
7758.84 683
7759.67 786
7760.50 800
7761.33 903
7762.16 920
7763.00 912
7763.83 909
7764.66 798
7765.49 763
7766.32 725
7767.16 762
7767.99 676
7768.82 630
7769.65 603
7770.48 623
7771.31 569
7772.15 540
7772.98 546
7773.81 524
7774.64 567
7775.48 633
7776.31 545
7777.14 677
7777.97 719
7778.81 702
7779.64 772
7780.47 759
7781.30 714
7782.14 653
7782.97 674
7783.80 677
7784.63 610
7785.47 605
7786.30 594
7787.13 590
7787.97 509
7788.80 566
7789.63 509
7790.46 568
7791.30 521
7792.13 429
7792.96 529
7793.80 461
7794.63 462
7795.46 533
7796.30 560
7797.13 468
7797.96 513
7798.80 548
7799.63 548
7800.46 513
7801.30 438
7802.13 435
7802.97 405
7803.80 385
7804.63 403
7805.47 400
7806.30 408
7807.13 426
7807.97 387
7808.80 446
7809.64 441
7810.47 386
7811.31 421
7812.14 434
7812.97 486
7813.81 475
7814.64 485
7815.48 522
7816.31 440
7817.15 453
7817.98 474
7818.82 441
7819.65 445
7820.48 425
7821.32 468
7822.15 461
7822.99 416
7823.82 455
7824.66 425
7825.49 361
7826.33 372
7827.16 454
7828.00 387
7828.83 412
7829.67 405
7830.50 405
7831.34 426
7832.17 448
7833.01 515
7833.85 415
7834.68 427
7835.52 436
7836.35 425
7837.19 386
7838.02 420
7838.86 465
7839.69 481
7840.53 475
7841.37 469
7842.20 447
7843.04 442
7843.87 389
7844.71 430
7845.55 441
7846.38 475
7847.22 411
7848.05 444
7848.89 458
7849.73 448
7850.56 399
7851.40 446
7852.24 457
7853.07 463
7853.91 432
7854.74 390
7855.58 375
7856.42 408
7857.25 387
7858.09 400
7858.93 380
7859.76 435
7860.60 420
7861.44 388
7862.28 389
7863.11 376
7863.95 458
7864.79 516
7865.62 439
7866.46 446
7867.30 433
7868.14 486
7868.97 448
7869.81 438
7870.65 384
7871.48 467
7872.32 437
7873.16 391
7874.00 429
7874.83 470
7875.67 484
7876.51 501
7877.35 453
7878.19 486
7879.02 519
7879.86 488
7880.70 509
7881.54 548
7882.37 502
7883.21 525
7884.05 525
7884.89 471
7885.73 476
7886.57 495
7887.40 543
7888.24 454
7889.08 444
7889.92 457
7890.76 422
7891.60 488
7892.43 464
7893.27 518
7894.11 514
7894.95 450
7895.79 439
7896.63 459
7897.47 497
7898.30 441
7899.14 505
7899.98 482
7900.82 459
7901.66 478
7902.50 452
7903.34 464
7904.18 548
7905.02 591
7905.86 554
7906.70 593
7907.54 512
7908.37 468
7909.21 467
7910.05 452
7910.89 446
7911.73 435
7912.57 433
7913.41 402
7914.25 443
7915.09 419
7915.93 418
7916.77 452
7917.61 477
7918.45 443
7919.29 397
7920.13 437
7920.97 374
7921.81 427
7922.65 513
7923.49 486
7924.33 466
7925.17 453
7926.01 409
7926.85 355
7927.69 404
7928.53 381
7929.37 386
7930.21 440
7931.05 403
7931.90 411
7932.74 441
7933.58 455
7934.42 382
7935.26 325
7936.10 390
7936.94 431
7937.78 442
7938.62 407
7939.46 430
7940.30 367
7941.14 407
7941.99 381
7942.83 369
7943.67 367
7944.51 382
7945.35 382
7946.19 416
7947.03 423
7947.88 427
7948.72 465
7949.56 445
7950.40 331
7951.24 365
7952.08 405
7952.93 404
7953.77 352
7954.61 385
7955.45 404
7956.29 393
7957.13 397
7957.98 453
7958.82 445
7959.66 466
7960.50 432
7961.35 410
7962.19 385
7963.03 478
7963.87 388
7964.71 449
7965.56 472
7966.40 445
7967.24 403
7968.08 379
7968.93 406
7969.77 437
7970.61 417
7971.45 406
7972.30 461
7973.14 469
7973.98 499
7974.83 451
7975.67 480
7976.51 480
7977.36 489
7978.20 424
7979.04 430
7979.88 402
7980.73 446
7981.57 430
7982.41 380
7983.26 395
7984.10 427
7984.94 389
7985.79 397
7986.63 478
7987.47 515
7988.32 507
7989.16 445
7990.01 491
7990.85 478
7991.69 421
7992.54 447
7993.38 492
7994.23 476
7995.07 498
7995.91 452
7996.76 443
7997.60 412
7998.45 450
7999.29 556
8000.13 554
8000.98 600
8001.82 737
8002.67 873
8003.51 889
8004.36 954
8005.20 1077
8006.04 1040
8006.89 907
8007.73 809
8008.58 771
8009.42 644
8010.27 629
8011.11 569
8011.96 554
8012.80 529
8013.65 511
8014.49 445
8015.34 474
8016.18 509
8017.03 506
8017.87 606
8018.72 623
8019.56 620
8020.41 626
8021.25 740
8022.10 734
8022.95 665
8023.79 551
8024.64 579
8025.48 569
8026.33 458
8027.17 463
8028.02 501
8028.86 442
8029.71 425
8030.56 369
8031.40 456
8032.25 438
8033.09 410
8033.94 384
8034.79 413
8035.63 381
8036.48 413
8037.32 363
8038.17 358
8039.02 341
8039.86 385
8040.71 372
8041.56 386
8042.40 397
8043.25 336
8044.10 395
8044.94 373
8045.79 358
8046.64 381
8047.48 364
8048.33 387
8049.18 353
8050.02 390
8050.87 427
8051.72 343
8052.56 414
8053.41 370
8054.26 353
8055.11 336
8055.95 324
8056.80 313
8057.65 352
8058.49 381
8059.34 384
8060.19 389
8061.04 389
8061.88 361
8062.73 333
8063.58 370
8064.43 339
8065.27 396
8066.12 398
8066.97 412
8067.82 403
8068.67 391
8069.51 395
8070.36 350
8071.21 320
8072.06 349
8072.91 341
8073.75 327
8074.60 347
8075.45 379
8076.30 348
8077.15 309
8078.00 370
8078.84 391
8079.69 352
8080.54 349
8081.39 357
8082.24 351
8083.09 307
8083.94 322
8084.78 287
8085.63 273
8086.48 299
8087.33 361
8088.18 362
8089.03 367
8089.88 351
8090.73 299
8091.58 308
8092.42 287
8093.27 332
8094.12 347
8094.97 319
8095.82 342
8096.67 309
8097.52 288
8098.37 330
8099.22 345
8100.07 339
8100.92 316
8101.77 329
8102.62 299
8103.47 355
8104.32 374
8105.17 376
8106.02 308
8106.87 299
8107.72 370
8108.57 359
8109.42 294
8110.27 358
8111.12 331
8111.97 352
8112.82 369
8113.67 356
8114.52 286
8115.37 300
8116.22 319
8117.07 311
8117.92 327
8118.77 267
8119.62 275
8120.47 255
8121.32 314
8122.17 310
8123.02 278
8123.87 308
8124.72 279
8125.57 334
8126.43 325
8127.28 328
8128.13 327
8128.98 280
8129.83 304
8130.68 284
8131.53 319
8132.38 297
8133.23 305
8134.09 285
8134.94 271
8135.79 305
8136.64 282
8137.49 280
8138.34 252
8139.19 261
8140.05 318
8140.90 302
8141.75 289
8142.60 327
8143.45 305
8144.30 290
8145.16 293
8146.01 296
8146.86 355
8147.71 356
8148.56 339
8149.42 318
8150.27 309
8151.12 319
8151.97 319
8152.83 356
8153.68 278
8154.53 327
8155.38 357
8156.24 328
8157.09 389
8157.94 374
8158.79 405
8159.65 407
8160.50 365
8161.35 360
8162.20 371
8163.06 361
8163.91 339
8164.76 284
8165.62 288
8166.47 337
8167.32 328
8168.17 334
8169.03 364
8169.88 374
8170.73 363
8171.59 351
8172.44 329
8173.29 322
8174.15 369
8175.00 333
8175.85 299
8176.71 373
8177.56 371
8178.42 341
8179.27 302
8180.12 317
8180.98 338
8181.83 300
8182.68 308
8183.54 317
8184.39 329
8185.25 355
8186.10 308
8186.95 308
8187.81 305
8188.66 302
8189.52 296
8190.37 302
8191.22 297
8192.08 275
8192.93 278
8193.79 304
8194.64 247
8195.50 254
8196.35 222
8197.21 250
8198.06 268
8198.92 281
8199.77 246
8200.63 257
8201.48 249
8202.33 248
8203.19 257
8204.04 277
8204.90 275
8205.75 256
8206.61 226
8207.47 212
8208.32 288
8209.18 310
8210.03 269
8210.89 288
8211.74 247
8212.60 260
8213.45 307
8214.31 261
8215.16 262
8216.02 296
8216.87 282
8217.73 261
8218.59 254
8219.44 231
8220.30 270
8221.15 214
8222.01 245
8222.87 296
8223.72 282
8224.58 302
8225.43 266
8226.29 309
8227.15 297
8228.00 276
8228.86 248
8229.71 249
8230.57 231
8231.43 250
8232.28 221
8233.14 289
8234.00 244
8234.85 271
8235.71 235
8236.57 287
8237.42 333
8238.28 304
8239.14 230
8239.99 198
8240.85 235
8241.71 241
8242.56 268
8243.42 234
8244.28 223
8245.14 217
8245.99 284
8246.85 258
8247.71 244
8248.56 252
8249.42 278
8250.28 273
8251.14 215
8251.99 259
8252.85 225
8253.71 206
8254.57 256
8255.42 264
8256.28 215
8257.14 243
8258.00 262
8258.86 269
8259.71 267
8260.57 225
8261.43 238
8262.29 274
8263.15 260
8264.00 245
8264.86 242
8265.72 242
8266.58 225
8267.44 245
8268.29 222
8269.15 261
8270.01 296
8270.87 270
8271.73 261
8272.59 267
8273.45 289
8274.30 270
8275.16 286
8276.02 234
8276.88 245
8277.74 225
8278.60 238
8279.46 270
8280.32 216
8281.18 270
8282.03 219
8282.89 215
8283.75 236
8284.61 246
8285.47 279
8286.33 275
8287.19 263
8288.05 245
8288.91 246
8289.77 289
8290.63 269
8291.49 295
8292.35 239
8293.21 318
8294.07 278
8294.93 264
8295.78 229
8296.64 232
8297.50 273
8298.36 299
8299.22 293
8300.08 273
8300.94 253
8301.80 280
8302.66 326
8303.52 310
8304.38 225
8305.25 253
8306.11 277
8306.97 260
8307.83 232
8308.69 250
8309.55 239
8310.41 277
8311.27 248
8312.13 234
8312.99 262
8313.85 240
8314.71 233
8315.57 197
8316.43 235
8317.29 248
8318.15 213
8319.02 212
8319.88 248
8320.74 249
8321.60 245
8322.46 295
8323.32 325
8324.18 289
8325.04 250
8325.90 303
8326.77 330
8327.63 340
8328.49 363
8329.35 301
8330.21 340
8331.07 334
8331.93 323
8332.80 349
8333.66 304
8334.52 303
8335.38 248
8336.24 242
8337.11 268
8337.97 294
8338.83 290
8339.69 296
8340.55 246
8341.42 267
8342.28 288
8343.14 267
8344.00 258
8344.86 251
8345.73 278
8346.59 325
8347.45 270
8348.31 293
8349.18 264
8350.04 268
8350.90 254
8351.76 268
8352.63 249
8353.49 196
8354.35 237
8355.22 280
8356.08 265
8356.94 280
8357.80 292
8358.67 277
8359.53 285
8360.39 290
8361.26 276
8362.12 244
8362.98 261
8363.85 219
8364.71 213
8365.57 286
8366.44 293
8367.30 290
8368.16 251
8369.03 256
8369.89 234
8370.75 242
8371.62 225
8372.48 251
8373.35 253
8374.21 280
8375.07 250
8375.94 286
8376.80 256
8377.67 275
8378.53 282
8379.39 255
8380.26 289
8381.12 296
8381.99 257
8382.85 289
8383.71 263
8384.58 286
8385.44 257
8386.31 274
8387.17 249
8388.04 244
8388.90 288
8389.77 275
8390.63 279
8391.50 279
8392.36 262
8393.22 258
8394.09 292
8394.95 224
8395.82 267
8396.68 297
8397.55 274
8398.41 294
8399.28 272
8400.14 248
8401.01 316
8401.88 249
8402.74 267
8403.61 230
8404.47 225
8405.34 234
8406.20 253
8407.07 260
8407.93 273
8408.80 258
8409.66 309
8410.53 267
8411.40 244
8412.26 294
8413.13 267
8413.99 259
8414.86 236
8415.73 248
8416.59 279
8417.46 260
8418.32 263
8419.19 259
8420.06 287
8420.92 222
8421.79 228
8422.65 255
8423.52 296
8424.39 310
8425.25 301
8426.12 296
8426.99 247
8427.85 258
8428.72 260
8429.59 216
8430.45 270
8431.32 250
8432.19 276
8433.05 289
8433.92 260
8434.79 286
8435.65 270
8436.52 302
8437.39 267
8438.26 296
8439.12 264
8439.99 264
8440.86 272
8441.73 287
8442.59 281
8443.46 311
8444.33 347
8445.19 302
8446.06 316
8446.93 327
8447.80 332
8448.67 337
8449.53 323
8450.40 299
8451.27 373
8452.14 313
8453.00 292
8453.87 255
8454.74 343
8455.61 354
8456.48 377
8457.34 401
8458.21 462
8459.08 552
8459.95 626
8460.82 593
8461.69 577
8462.55 579
8463.42 588
8464.29 520
8465.16 545
8466.03 497
8466.90 418
8467.77 393
8468.63 295
8469.50 301
8470.37 294
8471.24 339
8472.11 259
8472.98 314
8473.85 321
8474.72 278
8475.58 301
8476.45 332
8477.32 322
8478.19 221
8479.06 256
8479.93 288
8480.80 282
8481.67 265
8482.54 251
8483.41 260
8484.28 244
8485.15 278
8486.02 271
8486.89 294
8487.76 251
8488.63 279
8489.50 270
8490.37 271
8491.24 267
8492.11 269
8492.98 279
8493.85 260
8494.72 265
8495.59 287
8496.46 281
8497.33 269
8498.20 246
8499.07 291
8499.94 278
8500.81 272
8501.68 327
8502.55 247
8503.42 286
8504.29 319
8505.16 277
8506.03 289
8506.90 275
8507.77 280
8508.64 285
8509.51 328
8510.38 341
8511.25 298
8512.13 319
8513.00 283
8513.87 267
8514.74 285
8515.61 336
8516.48 237
8517.35 232
8518.22 296
8519.09 280
8519.97 287
8520.84 275
8521.71 250
8522.58 272
8523.45 309
8524.32 291
8525.19 283
8526.07 332
8526.94 329
8527.81 291
8528.68 300
8529.55 344
8530.43 249
8531.30 260
8532.17 257
8533.04 299
8533.91 316
8534.79 266
8535.66 287
8536.53 342
8537.40 283
8538.27 279
8539.15 301
8540.02 308
8540.89 280
8541.76 296
8542.64 265
8543.51 250
8544.38 296
8545.25 318
8546.13 288
8547.00 283
8547.87 302
8548.74 265
8549.62 321
8550.49 306
8551.36 238
8552.24 234
8553.11 261
8553.98 256
8554.86 291
8555.73 301
8556.60 367
8557.48 387
8558.35 346
8559.22 416
8560.10 351
8560.97 318
8561.84 299
8562.72 329
8563.59 339
8564.46 283
8565.34 307
8566.21 310
8567.08 249
8567.96 343
8568.83 333
8569.71 246
8570.58 252
8571.45 287
8572.33 273
8573.20 295
8574.08 260
8574.95 286
8575.82 285
8576.70 260
8577.57 260
8578.45 257
8579.32 254
8580.20 296
8581.07 312
8581.94 299
8582.82 242
8583.69 246
8584.57 242
8585.44 230
8586.32 223
8587.19 260
8588.07 283
8588.94 269
8589.82 243
8590.69 234
8591.57 300
8592.44 268
8593.32 221
8594.19 207
8595.07 242
8595.94 228
8596.82 247
8597.69 211
8598.57 238
8599.44 257
8600.32 282
8601.19 251
8602.07 229
8602.95 219
8603.82 266
8604.70 296
8605.57 250
8606.45 230
8607.32 216
8608.20 272
8609.08 330
8609.95 266
8610.83 290
8611.70 299
8612.58 243
8613.46 251
8614.33 219
8615.21 230
8616.08 244
8616.96 283
8617.84 254
8618.71 227
8619.59 220
8620.47 275
8621.34 300
8622.22 257
8623.10 233
8623.97 259
8624.85 287
8625.73 247
8626.60 237
8627.48 212
8628.36 227
8629.23 238
8630.11 221
8630.99 229
8631.87 229
8632.74 243
8633.62 226
8634.50 233
8635.37 212
8636.25 194
8637.13 273
8638.01 272
8638.88 261
8639.76 207
8640.64 221
8641.52 236
8642.39 257
8643.27 254
8644.15 245
8645.03 214
8645.90 236
8646.78 246
8647.66 253
8648.54 229
8649.42 225
8650.29 243
8651.17 255
8652.05 232
8652.93 325
8653.81 340
8654.68 290
8655.56 304
8656.44 262
8657.32 248
8658.20 256
8659.08 232
8659.95 266
8660.83 278
8661.71 269
8662.59 248
8663.47 276
8664.35 267
8665.23 242
8666.10 268
8666.98 267
8667.86 271
8668.74 273
8669.62 331
8670.50 304
8671.38 271
8672.26 243
8673.14 277
8674.02 268
8674.90 230
8675.77 318
8676.65 349
8677.53 318
8678.41 285
8679.29 300
8680.17 306
8681.05 344
8681.93 354
8682.81 334
8683.69 333
8684.57 296
8685.45 289
8686.33 308
8687.21 297
8688.09 298
8688.97 289
8689.85 305
8690.73 361
8691.61 367
8692.49 395
8693.37 427
8694.25 514
8695.13 627
8696.01 749
8696.89 835
8697.77 851
8698.65 771
8699.53 715
8700.41 645
8701.29 566
8702.17 518
8703.05 463
8703.94 365
8704.82 333
8705.70 402
8706.58 394
8707.46 339
8708.34 333
8709.22 295
8710.10 350
8710.98 345
8711.86 264
8712.75 270
8713.63 302
8714.51 335
8715.39 277
8716.27 270
8717.15 259
8718.03 313
8718.91 276
8719.80 269
8720.68 245
8721.56 279
8722.44 290
8723.32 283
8724.20 246
8725.09 285
8725.97 329
8726.85 297
8727.73 270
8728.61 235
8729.50 214
8730.38 225
8731.26 243
8732.14 182
8733.02 243
8733.91 255
8734.79 323
8735.67 258
8736.55 265
8737.44 205
8738.32 210
8739.20 229
8740.08 236
8740.97 287
8741.85 258
8742.73 250
8743.61 300
8744.50 247
8745.38 257
8746.26 278
8747.15 236
8748.03 250
8748.91 284
8749.79 246
8750.68 235
8751.56 265
8752.44 280
8753.33 256
8754.21 231
8755.09 254
8755.98 269
8756.86 265
8757.74 245
8758.63 302
8759.51 298
8760.39 268
8761.28 295
8762.16 275
8763.05 286
8763.93 336
8764.81 288
8765.70 277
8766.58 241
8767.46 239
8768.35 243
8769.23 279
8770.12 255
8771.00 253
8771.89 244
8772.77 256
8773.65 259
8774.54 248
8775.42 252
8776.31 257
8777.19 293
8778.08 246
8778.96 276
8779.84 275
8780.73 268
8781.61 266
8782.50 236
8783.38 218
8784.27 258
8785.15 250
8786.04 250
8786.92 270
8787.81 248
8788.69 244
8789.58 221
8790.46 216
8791.35 233
8792.23 240
8793.12 222
8794.00 250
8794.89 273
8795.77 251
8796.66 243
8797.55 220
8798.43 224
8799.32 242
8800.20 242
8801.09 266
8801.97 254
8802.86 235
8803.74 240
8804.63 242
8805.52 217
8806.40 218
8807.29 197
8808.17 227
8809.06 257
8809.95 243
8810.83 269
8811.72 263
8812.60 190
8813.49 199
8814.38 249
8815.26 224
8816.15 306
8817.04 247
8817.92 224
8818.81 214
8819.70 198
8820.58 231
8821.47 200
8822.36 196
8823.24 236
8824.13 205
8825.02 255
8825.90 245
8826.79 236
8827.68 267
8828.56 248
8829.45 214
8830.34 237
8831.23 252
8832.11 240
8833.00 187
8833.89 210
8834.77 221
8835.66 194
8836.55 200
8837.44 227
8838.32 248
8839.21 270
8840.10 260
8840.99 264
8841.88 241
8842.76 237
8843.65 284
8844.54 299
8845.43 226
8846.31 232
8847.20 249
8848.09 247
8848.98 220
8849.87 191
8850.75 221
8851.64 262
8852.53 228
8853.42 219
8854.31 245
8855.20 235
8856.08 217
8856.97 241
8857.86 247
8858.75 215
8859.64 231
8860.53 243
8861.42 222
8862.30 213
8863.19 241
8864.08 235
8864.97 278
8865.86 284
8866.75 230
8867.64 240
8868.53 254
8869.42 222
8870.30 172
8871.19 244
8872.08 260
8872.97 213
8873.86 249
8874.75 259
8875.64 230
8876.53 228
8877.42 217
8878.31 203
8879.20 199
8880.09 251
8880.98 245
8881.87 219
8882.76 194
8883.65 190
8884.54 228
8885.43 219
8886.32 205
8887.21 220
8888.10 222
8888.99 274
8889.88 215
8890.77 216
8891.66 207
8892.55 205
8893.44 184
8894.33 217
8895.22 234
8896.11 177
8897.00 193
8897.89 189
8898.78 185
8899.67 226
8900.56 202
8901.45 210
8902.34 225
8903.23 230
8904.12 231
8905.02 219
8905.91 226
8906.80 185
8907.69 172
8908.58 190
8909.47 228
8910.36 231
8911.25 193
8912.14 180
8913.04 187
8913.93 233
8914.82 216
8915.71 229
8916.60 249
8917.49 221
8918.38 178
8919.28 216
8920.17 222
8921.06 227
8921.95 228
8922.84 197
8923.73 218
8924.63 225
8925.52 218
8926.41 258
8927.30 186
8928.19 171
8929.09 171
8929.98 189
8930.87 204
8931.76 217
8932.65 173
8933.55 203
8934.44 230
8935.33 237
8936.22 275
8937.12 212
8938.01 216
8938.90 252
8939.79 246
8940.69 293
8941.58 250
8942.47 200
8943.37 220
8944.26 211
8945.15 235
8946.04 235
8946.94 210
8947.83 169
8948.72 200
8949.62 187
8950.51 195
8951.40 214
8952.30 196
8953.19 239
8954.08 210
8954.98 239
8955.87 198
8956.76 186
8957.66 191
8958.55 183
8959.44 188
8960.34 183
8961.23 187
8962.12 200
8963.02 213
8963.91 159
8964.81 165
8965.70 203
8966.59 174
8967.49 182
8968.38 191
8969.28 167
8970.17 168
8971.06 176
8971.96 186
8972.85 231
8973.75 180
8974.64 185
8975.54 243
8976.43 205
8977.32 182
8978.22 191
8979.11 178
8980.01 164
8980.90 220
8981.80 201
8982.69 156
8983.59 209
8984.48 226
8985.38 196
8986.27 190
8987.17 204
8988.06 183
8988.96 155
8989.85 155
8990.75 167
8991.64 178
8992.54 164
8993.43 182
8994.33 156
8995.22 190
8996.12 180
8997.01 178
8997.91 166
8998.81 157
8999.70 183
9000.60 180
9001.49 172
9002.39 158
9003.28 150
9004.18 181
9005.08 211
9005.97 219
9006.87 185
9007.76 189
9008.66 208
9009.56 182
9010.45 205
9011.35 194
9012.24 177
9013.14 192
9014.04 161
9014.93 218
9015.83 180
9016.73 218
9017.62 165
9018.52 208
9019.42 168
9020.31 178
9021.21 173
9022.11 150
9023.00 194
9023.90 194
9024.80 225
9025.69 219
9026.59 208
9027.49 197
9028.38 221
9029.28 220
9030.18 209
9031.08 221
9031.97 184
9032.87 182
9033.77 177
9034.66 165
9035.56 208
9036.46 196
9037.36 212
9038.25 183
9039.15 204
9040.05 182
9040.95 177
9041.85 212
9042.74 184
9043.64 184
9044.54 159
9045.44 219
9046.33 190
9047.23 232
9048.13 199
9049.03 159
9049.93 179
9050.82 184
9051.72 202
9052.62 219
9053.52 221
9054.42 202
9055.32 212
9056.21 189
9057.11 162
9058.01 195
9058.91 237
9059.81 208
9060.71 210
9061.61 210
9062.50 212
9063.40 276
9064.30 226
9065.20 200
9066.10 244
9067.00 236
9067.90 249
9068.80 217
9069.70 232
9070.60 212
9071.49 225
9072.39 186
9073.29 217
9074.19 200
9075.09 180
9075.99 197
9076.89 210
9077.79 188
9078.69 222
9079.59 219
9080.49 184
9081.39 219
9082.29 229
9083.19 244
9084.09 239
9084.99 204
9085.89 199
9086.79 175
9087.69 208
9088.59 186
9089.49 187
9090.39 215
9091.29 228
9092.19 207
9093.09 179
9093.99 215
9094.89 211
9095.79 194
9096.69 211
9097.59 227
9098.49 180
9099.39 189
9100.29 163
9101.19 161
9102.09 179
9102.99 178
9103.90 216
9104.80 165
9105.70 214
9106.60 206
9107.50 237
9108.40 194
9109.30 177
9110.20 190
9111.10 236
9112.00 183
9112.91 179
9113.81 172
9114.71 210
9115.61 172
9116.51 186
9117.41 187
9118.31 152
9119.22 145
9120.12 208
9121.02 187
9121.92 176
9122.82 159
9123.72 186
9124.63 162
9125.53 184
9126.43 200
9127.33 171
9128.23 192
9129.14 152
9130.04 167
9130.94 145
9131.84 178
9132.74 230
9133.65 229
9134.55 185
9135.45 195
9136.35 199
9137.26 188
9138.16 201
9139.06 187
9139.96 162
9140.87 170
9141.77 175
9142.67 185
9143.57 141
9144.48 211
9145.38 214
9146.28 182
9147.19 163
9148.09 162
9148.99 180
9149.90 178
9150.80 215
9151.70 162
9152.60 178
9153.51 186
9154.41 222
9155.31 174
9156.22 180
9157.12 171
9158.02 187
9158.93 160
9159.83 193
9160.74 205
9161.64 212
9162.54 216
9163.45 168
9164.35 196
9165.25 188
9166.16 149
9167.06 174
9167.97 193
9168.87 173
9169.77 188
9170.68 163
9171.58 149
9172.49 162
9173.39 157
9174.30 158
9175.20 158
9176.10 145
9177.01 142
9177.91 179
9178.82 193
9179.72 175
9180.63 138
9181.53 187
9182.44 168
9183.34 185
9184.25 209
9185.15 209
9186.05 182
9186.96 178
9187.86 221
9188.77 153
9189.67 172
9190.58 162
9191.48 183
9192.39 146
9193.30 190
9194.20 198
9195.11 190
9196.01 168
9196.92 152
9197.82 118
9198.73 199
9199.63 198
9200.54 160
9201.44 160
9202.35 178
9203.26 176
9204.16 226
9205.07 182
9205.97 199
9206.88 169
9207.78 170
9208.69 203
9209.60 164
9210.50 147
9211.41 144
9212.32 153
9213.22 173
9214.13 202
9215.03 161
9215.94 165
9216.85 197
9217.75 203
9218.66 191
9219.57 143
9220.47 154
9221.38 166
9222.29 151
9223.19 157
9224.10 166
9225.01 161
9225.91 155
9226.82 148
9227.73 133
9228.63 150
9229.54 163
9230.45 182
9231.36 171
9232.26 158
9233.17 121
9234.08 150
9234.98 206
9235.89 194
9236.80 167
9237.71 155
9238.61 170
9239.52 169
9240.43 152
9241.34 165
9242.24 175
9243.15 143
9244.06 150
9244.97 225
9245.87 179
9246.78 172
9247.69 148
9248.60 140
9249.51 135
9250.41 155
9251.32 149
9252.23 197
9253.14 161
9254.05 167
9254.96 152
9255.86 167
9256.77 175
9257.68 186
9258.59 190
9259.50 188
9260.41 180
9261.31 201
9262.22 154
9263.13 163
9264.04 159
9264.95 182
9265.86 199
9266.77 192
9267.68 163
9268.58 173
9269.49 162
9270.40 171
9271.31 144
9272.22 181
9273.13 138
9274.04 168
9274.95 181
9275.86 186
9276.77 190
9277.68 211
9278.59 276
9279.50 310
9280.40 247
9281.31 251
9282.22 254
9283.13 205
9284.04 201
9284.95 197
9285.86 204
9286.77 187
9287.68 200
9288.59 176
9289.50 159
9290.41 206
9291.32 192
9292.23 191
9293.14 255
9294.05 245
9294.96 211
9295.87 207
9296.78 188
9297.69 215
9298.60 185
9299.52 219
9300.43 169
9301.34 181
9302.25 171
9303.16 209
9304.07 215
9304.98 224
9305.89 196
9306.80 158
9307.71 182
9308.62 192
9309.53 193
9310.44 174
9311.36 188
9312.27 167
9313.18 135
9314.09 141
9315.00 158
9315.91 161
9316.82 159
9317.73 180
9318.64 202
9319.56 211
9320.47 171
9321.38 168
9322.29 179
9323.20 177
9324.11 163
9325.03 133
9325.94 168
9326.85 168
9327.76 194
9328.67 173
9329.59 170
9330.50 163
9331.41 186
9332.32 178
9333.23 160
9334.15 164
9335.06 198
9335.97 176
9336.88 181
9337.79 196
9338.71 142
9339.62 134
9340.53 182
9341.44 168
9342.36 147
9343.27 154
9344.18 206
9345.09 163
9346.01 219
9346.92 172
9347.83 181
9348.75 165
9349.66 163
9350.57 173
9351.48 163
9352.40 180
9353.31 138
9354.22 174
9355.14 158
9356.05 227
9356.96 173
9357.88 163
9358.79 174
9359.70 146
9360.62 165
9361.53 201
9362.44 175
9363.36 166
9364.27 163
9365.19 128
9366.10 125
9367.01 166
9367.93 154
9368.84 176
9369.75 203
9370.67 194
9371.58 179
9372.50 150
9373.41 185
9374.32 184
9375.24 165
9376.15 185
9377.07 176
9377.98 159
9378.90 157
9379.81 147
9380.72 135
9381.64 174
9382.55 161
9383.47 159
9384.38 152
9385.30 175
9386.21 145
9387.13 149
9388.04 159
9388.96 152
9389.87 141
9390.79 178
9391.70 173
9392.62 135
9393.53 172
9394.45 164
9395.36 154
9396.28 184
9397.19 186
9398.11 155
9399.02 189
9399.94 156
9400.85 164
9401.77 215
9402.68 172
9403.60 129
9404.52 160
9405.43 157
9406.35 140
9407.26 151
9408.18 167
9409.09 175
9410.01 155
9410.93 165
9411.84 117
9412.76 173
9413.67 162
9414.59 169
9415.51 171
9416.42 156
9417.34 141
9418.26 174
9419.17 168
9420.09 183
9421.00 139
9421.92 177
9422.84 178
9423.75 174
9424.67 167
9425.59 171
9426.50 190
9427.42 223
9428.34 174
9429.25 144
9430.17 155
9431.09 179
9432.00 143
9432.92 132
9433.84 153
9434.76 185
9435.67 148
9436.59 177
9437.51 170
9438.42 180
9439.34 159
9440.26 132
9441.18 131
9442.09 173
9443.01 191
9443.93 139
9444.85 154
9445.76 129
9446.68 144
9447.60 170
9448.52 162
9449.43 201
9450.35 179
9451.27 177
9452.19 152
9453.11 142
9454.02 154
9454.94 155
9455.86 184
9456.78 213
9457.70 181
9458.62 185
9459.53 204
9460.45 178
9461.37 180
9462.29 162
9463.21 167
9464.13 172
9465.04 176
9465.96 189
9466.88 164
9467.80 192
9468.72 177
9469.64 184
9470.56 165
9471.48 159
9472.39 143
9473.31 150
9474.23 152
9475.15 183
9476.07 181
9476.99 167
9477.91 183
9478.83 194
9479.75 164
9480.67 128
9481.59 136
9482.51 140
9483.42 149
9484.34 126
9485.26 131
9486.18 184
9487.10 182
9488.02 133
9488.94 153
9489.86 176
9490.78 172
9491.70 157
9492.62 162
9493.54 163
9494.46 177
9495.38 121
9496.30 151
9497.22 156
9498.14 148
9499.06 162
9499.98 176
9500.90 185
9501.82 144
9502.74 141
9503.66 168
9504.58 187
9505.50 145
9506.43 144
9507.35 163
9508.27 160
9509.19 160
9510.11 162
9511.03 184
9511.95 168
9512.87 176
9513.79 191
9514.71 158
9515.63 108
9516.55 128
9517.48 142
9518.40 154
9519.32 119
9520.24 129
9521.16 136
9522.08 150
9523.00 148
9523.92 140
9524.85 147
9525.77 114
9526.69 119
9527.61 155
9528.53 154
9529.45 137
9530.38 146
9531.30 133
9532.22 178
9533.14 129
9534.06 161
9534.98 181
9535.91 146
9536.83 148
9537.75 141
9538.67 142
9539.60 142
9540.52 127
9541.44 138
9542.36 132
9543.28 177
9544.21 175
9545.13 136
9546.05 137
9546.97 134
9547.90 166
9548.82 181
9549.74 176
9550.66 128
9551.59 132
9552.51 136
9553.43 161
9554.36 203
9555.28 168
9556.20 169
9557.13 201
9558.05 166
9558.97 108
9559.89 125
9560.82 147
9561.74 162
9562.66 154
9563.59 143
9564.51 121
9565.43 162
9566.36 165
9567.28 146
9568.20 164
9569.13 160
9570.05 150
9570.98 116
9571.90 144
9572.82 167
9573.75 159
9574.67 141
9575.60 173
9576.52 145
9577.44 149
9578.37 145
9579.29 124
9580.22 153
9581.14 125
9582.06 140
9582.99 164
9583.91 141
9584.84 188
9585.76 207
9586.69 162
9587.61 136
9588.53 147
9589.46 134
9590.38 176
9591.31 155
9592.23 160
9593.16 118
9594.08 110
9595.01 150
9595.93 184
9596.86 178
9597.78 159
9598.71 121
9599.63 134
9600.56 150
9601.48 182
9602.41 153
9603.33 156
9604.26 133
9605.18 135
9606.11 156
9607.03 164
9607.96 141
9608.89 176
9609.81 178
9610.74 128
9611.66 148
9612.59 168
9613.51 194
9614.44 138
9615.37 165
9616.29 167
9617.22 204
9618.14 195
9619.07 200
9620.00 165
9620.92 147
9621.85 124
9622.77 150
9623.70 173
9624.63 124
9625.55 183
9626.48 141
9627.41 147
9628.33 117
9629.26 133
9630.19 153
9631.11 144
9632.04 162
9632.97 170
9633.89 131
9634.82 141
9635.75 136
9636.67 167
9637.60 152
9638.53 163
9639.45 173
9640.38 161
9641.31 128
9642.23 145
9643.16 131
9644.09 163
9645.02 181
9645.94 163
9646.87 169
9647.80 152
9648.73 168
9649.65 177
9650.58 190
9651.51 185
9652.44 140
9653.36 161
9654.29 140
9655.22 134
9656.15 137
9657.08 119
9658.00 149
9658.93 146
9659.86 128
9660.79 182
9661.72 156
9662.64 148
9663.57 137
9664.50 156
9665.43 112
9666.36 142
9667.28 136
9668.21 136
9669.14 172
9670.07 145
9671.00 129
9671.93 153
9672.86 167
9673.78 169
9674.71 135
9675.64 160
9676.57 120
9677.50 130
9678.43 126
9679.36 150
9680.29 163
9681.21 168
9682.14 157
9683.07 153
9684.00 176
9684.93 124
9685.86 159
9686.79 173
9687.72 182
9688.65 168
9689.58 143
9690.51 162
9691.44 177
9692.37 177
9693.30 163
9694.23 164
9695.16 155
9696.09 151
9697.02 139
9697.94 175
9698.87 161
9699.80 175
9700.73 171
9701.66 181
9702.59 154
9703.52 145
9704.45 161
9705.39 163
9706.32 161
9707.25 150
9708.18 143
9709.11 147
9710.04 186
9710.97 178
9711.90 144
9712.83 158
9713.76 173
9714.69 161
9715.62 161
9716.55 204
9717.48 196
9718.41 187
9719.34 179
9720.27 155
9721.21 178
9722.14 193
9723.07 136
9724.00 143
9724.93 140
9725.86 158
9726.79 164
9727.72 168
9728.65 131
9729.59 153
9730.52 195
9731.45 153
9732.38 195
9733.31 205
9734.24 152
9735.17 183
9736.11 157
9737.04 157
9737.97 138
9738.90 142
9739.83 165
9740.77 181
9741.70 148
9742.63 140
9743.56 124
9744.49 134
9745.43 139
9746.36 149
9747.29 182
9748.22 155
9749.15 183
9750.09 161
9751.02 154
9751.95 169
9752.88 170
9753.82 179
9754.75 167
9755.68 180
9756.61 173
9757.55 199
9758.48 163
9759.41 156
9760.35 191
9761.28 160
9762.21 170
9763.14 183
9764.08 181
9765.01 173
9765.94 162
9766.88 163
9767.81 185
9768.74 157
9769.68 153
9770.61 182
9771.54 168
9772.48 184
9773.41 192
9774.34 164
9775.28 171
9776.21 183
9777.14 177
9778.08 204
9779.01 194
9779.94 148
9780.88 153
9781.81 167
9782.75 185
9783.68 204
9784.61 202
9785.55 152
9786.48 202
9787.42 173
9788.35 176
9789.28 194
9790.22 204
9791.15 199
9792.09 182
9793.02 183
9793.96 164
9794.89 166
9795.83 141
9796.76 184
9797.69 173
9798.63 152
9799.56 191
9800.50 239
9801.43 189
9802.37 233
9803.30 223
9804.24 247
9805.17 238
9806.11 202
9807.04 198
9807.98 212
9808.91 207
9809.85 203
9810.78 183
9811.72 214
9812.65 144
9813.59 149
9814.53 176
9815.46 181
9816.40 188
9817.33 205
9818.27 207
9819.20 199
9820.14 185
9821.07 188
9822.01 168
9822.95 191
9823.88 172
9824.82 144
9825.75 164
9826.69 167
9827.63 151
9828.56 169
9829.50 149
9830.43 135
9831.37 150
9832.31 150
9833.24 132
9834.18 120
9835.12 156
9836.05 158
9836.99 175
9837.93 197
9838.86 190
9839.80 169
9840.73 144
9841.67 140
9842.61 152
9843.55 142
9844.48 154
9845.42 158
9846.36 159
9847.29 148
9848.23 149
9849.17 147
9850.10 141
9851.04 151
9851.98 152
9852.92 141
9853.85 158
9854.79 145
9855.73 156
9856.67 148
9857.60 136
9858.54 142
9859.48 161
9860.42 146
9861.35 159
9862.29 164
9863.23 186
9864.17 167
9865.10 151
9866.04 142
9866.98 184
9867.92 177
9868.86 144
9869.79 158
9870.73 149
9871.67 132
9872.61 152
9873.55 140
9874.48 138
9875.42 151
9876.36 148
9877.30 133
9878.24 198
9879.18 178
9880.12 151
9881.05 177
9881.99 138
9882.93 179
9883.87 178
9884.81 145
9885.75 137
9886.69 151
9887.63 172
9888.56 180
9889.50 167
9890.44 142
9891.38 174
9892.32 158
9893.26 151
9894.20 148
9895.14 130
9896.08 168
9897.02 169
9897.96 154
9898.90 157
9899.84 128
9900.77 124
9901.71 137
9902.65 163
9903.59 175
9904.53 178
9905.47 132
9906.41 141
9907.35 176
9908.29 178
9909.23 162
9910.17 158
9911.11 153
9912.05 173
9912.99 123
9913.93 175
9914.87 168
9915.81 181
9916.75 133
9917.69 152
9918.63 172
9919.57 197
9920.52 211
9921.46 211
9922.40 137
9923.34 161
9924.28 178
9925.22 187
9926.16 178
9927.10 198
9928.04 182
9928.98 206
9929.92 203
9930.86 227
9931.80 205
9932.75 215
9933.69 228
9934.63 232
9935.57 209
9936.51 242
9937.45 210
9938.39 219
9939.33 211
9940.28 178
9941.22 200
9942.16 195
9943.10 192
9944.04 221
9944.98 171
9945.92 212
9946.87 210
9947.81 209
9948.75 232
9949.69 228
9950.63 210
9951.58 228
9952.52 186
9953.46 193
9954.40 194
9955.34 198
9956.29 185
9957.23 217
9958.17 204
9959.11 179
9960.06 189
9961.00 173
9961.94 185
9962.88 202
9963.83 178
9964.77 167
9965.71 165
9966.65 175
9967.60 177
9968.54 176
9969.48 195
9970.42 199
9971.37 174
9972.31 189
9973.25 176
9974.20 219
9975.14 197
9976.08 179
9977.03 245
9977.97 216
9978.91 219
9979.86 269
9980.80 221
9981.74 218
9982.69 173
9983.63 195
9984.57 167
9985.52 180
9986.46 161
9987.40 171
9988.35 166
9989.29 183
9990.23 189
9991.18 144
9992.12 141
9993.07 162
9994.01 172
9994.95 174
9995.90 144
9996.84 149
9997.79 170
9998.73 178
9999.67 165
10000.62 175
10001.56 175
10002.51 181
10003.45 178
10004.40 176
10005.34 192
10006.29 207
10007.23 144
10008.17 129
10009.12 150
10010.06 167
10011.01 187
10011.95 160
10012.90 152
10013.84 155
10014.79 137
10015.73 146
10016.68 162
10017.62 161
10018.57 176
10019.51 184
10020.46 165
10021.40 175
10022.35 164
10023.29 147
10024.24 162
10025.19 131
10026.13 145
10027.08 152
10028.02 176
10028.97 203
10029.91 166
10030.86 144
10031.80 171
10032.75 169
10033.70 116
10034.64 130
10035.59 149
10036.53 140
10037.48 126
10038.43 146
10039.37 147
10040.32 184
10041.26 187
10042.21 165
10043.16 150
10044.10 136
10045.05 131
10046.00 155
10046.94 157
10047.89 116
10048.84 193
10049.78 144
10050.73 165
10051.68 144
10052.62 125
10053.57 156
10054.52 160
10055.46 161
10056.41 149
10057.36 142
10058.30 131
10059.25 145
10060.20 138
10061.15 135
10062.09 127
10063.04 124
10063.99 156
10064.93 148
10065.88 135
10066.83 162
10067.78 169
10068.72 182
10069.67 147
10070.62 179
10071.57 184
10072.51 212
10073.46 187
10074.41 160
10075.36 169
10076.31 154
10077.25 181
10078.20 150
10079.15 178
10080.10 150
10081.05 160
10081.99 158
10082.94 184
10083.89 160
10084.84 149
10085.79 138
10086.74 159
10087.68 164
10088.63 199
10089.58 173
10090.53 129
10091.48 159
10092.43 150
10093.37 147
10094.32 171
10095.27 174
10096.22 155
10097.17 118
10098.12 135
10099.07 205
10100.02 162
10100.97 168
10101.91 194
10102.86 169
10103.81 172
10104.76 166
10105.71 139
10106.66 143
10107.61 150
10108.56 157
10109.51 164
10110.46 142
10111.41 143
10112.36 184
10113.31 160
10114.26 126
10115.21 134
10116.16 176
10117.11 162
10118.06 140
10119.01 139
10119.96 121
10120.91 132
10121.86 131
10122.81 117
10123.76 129
10124.71 131
10125.66 149
10126.61 173
10127.56 153
10128.51 152
10129.46 138
10130.41 148
10131.36 173
10132.31 117
10133.26 140
10134.21 149
10135.16 157
10136.11 152
10137.06 150
10138.01 127
10138.96 148
10139.91 156
10140.86 152
10141.82 138
10142.77 131
10143.72 140
10144.67 140
10145.62 133
10146.57 151
10147.52 142
10148.47 177
10149.42 136
10150.38 144
10151.33 158
10152.28 138
10153.23 137
10154.18 127
10155.13 127
10156.09 154
10157.04 160
10157.99 163
10158.94 166
10159.89 183
10160.84 131
10161.80 155
10162.75 131
10163.70 117
10164.65 158
10165.60 173
10166.56 175
10167.51 164
10168.46 134
10169.41 123
10170.36 120
10171.32 132
10172.27 137
10173.22 182
10174.17 147
10175.13 140
10176.08 159
10177.03 168
10177.98 163
10178.94 163
10179.89 156
10180.84 174
10181.80 151
10182.75 126
10183.70 164
10184.65 148
10185.61 156
10186.56 164
10187.51 180
10188.47 168
10189.42 149
10190.37 147
10191.33 180
10192.28 141
10193.23 137
10194.19 127
10195.14 146
10196.09 157
10197.05 162
10198.00 154
10198.95 143
10199.91 145
10200.86 166
10201.82 176
10202.77 153
10203.72 180
10204.68 180
10205.63 180
10206.58 197
10207.54 196
10208.49 178
10209.45 208
10210.40 164
10211.36 157
10212.31 175
10213.26 172
10214.22 138
10215.17 187
10216.13 180
10217.08 198
10218.04 202
10218.99 158
10219.94 190
10220.90 189
10221.85 175
10222.81 121
10223.76 150
10224.72 158
10225.67 185
10226.63 218
10227.58 200
10228.54 195
10229.49 194
10230.45 204
10231.40 211
10232.36 192
10233.31 168
10234.27 220
10235.22 196
10236.18 162
10237.14 167
10238.09 172
10239.05 179
10240.00 197
10240.96 191
10241.91 214
10242.87 196
10243.82 193
10244.78 217
10245.74 179
10246.69 141
10247.65 177
10248.60 220
10249.56 195
10250.52 146
10251.47 149
10252.43 140
10253.38 182
10254.34 191
10255.30 190
10256.25 204
10257.21 183
10258.17 204
10259.12 211
10260.08 167
10261.04 199
10261.99 181
10262.95 189
10263.91 184
10264.86 145
10265.82 173
10266.78 193
10267.73 168
10268.69 194
10269.65 241
10270.60 271
10271.56 235
10272.52 263
10273.47 231
10274.43 180
10275.39 203
10276.35 227
10277.30 204
10278.26 171
10279.22 191
10280.18 171
10281.13 177
10282.09 157
10283.05 158
10284.01 187
10284.96 211
10285.92 193
10286.88 174
10287.84 222
10288.79 205
10289.75 192
10290.71 191
10291.67 176
10292.63 176
10293.58 180
10294.54 139
10295.50 158
10296.46 162
10297.42 179
10298.38 167
10299.33 160
10300.29 171
10301.25 147
10302.21 135
10303.17 164
10304.13 138
10305.08 137
10306.04 142
10307.00 137
10307.96 141
10308.92 123
10309.88 134
10310.84 141
10311.80 141
10312.75 150
10313.71 161
10314.67 148
10315.63 153
10316.59 145
10317.55 141
10318.51 129
10319.47 157
10320.43 153
10321.39 155
10322.35 135
10323.31 160
10324.27 128
10325.23 148
10326.18 134
10327.14 150
10328.10 176
10329.06 150
10330.02 122
10330.98 137
10331.94 124
10332.90 135
10333.86 159
10334.82 128
10335.78 126
10336.74 128
10337.70 129
10338.66 126
10339.62 143
10340.58 155
10341.54 180
10342.50 123
10343.46 143
10344.43 139
10345.39 148
10346.35 162
10347.31 147
10348.27 123
10349.23 121
10350.19 114
10351.15 153
10352.11 137
10353.07 147
10354.03 134
10354.99 146
10355.95 148
10356.91 170
10357.88 158
10358.84 128
10359.80 161
10360.76 169
10361.72 163
10362.68 165
10363.64 176
10364.60 141
10365.57 146
10366.53 126
10367.49 143
10368.45 137
10369.41 154
10370.37 146
10371.34 163
10372.30 141
10373.26 163
10374.22 156
10375.18 140
10376.14 121
10377.11 108
10378.07 159
10379.03 148
10379.99 121
10380.95 136
10381.92 127
10382.88 121
10383.84 156
10384.80 116
10385.77 137
10386.73 137
10387.69 142
10388.65 129
10389.62 137
10390.58 137
10391.54 121
10392.50 137
10393.47 129
10394.43 150
10395.39 124
10396.35 108
10397.32 113
10398.28 122
10399.24 128
10400.21 134
10401.17 112
10402.13 109
10403.10 121
10404.06 116
10405.02 126
10405.99 121
10406.95 104
10407.91 105
10408.88 109
10409.84 126
10410.80 154
10411.77 131
10412.73 86
10413.69 135
10414.66 150
10415.62 148
10416.58 134
10417.55 149
10418.51 138
10419.48 119
10420.44 140
10421.40 179
10422.37 145
10423.33 142
10424.30 132
10425.26 154
10426.23 188
10427.19 163
10428.15 158
10429.12 148
10430.08 179
10431.05 184
10432.01 119
10432.98 154
10433.94 154
10434.91 148
10435.87 151
10436.83 120
10437.80 119
10438.76 132
10439.73 125
10440.69 126
10441.66 164
10442.62 170
10443.59 179
10444.55 158
10445.52 152
10446.48 118
10447.45 147
10448.41 123
10449.38 150
10450.35 118
10451.31 131
10452.28 136
10453.24 139
10454.21 110
10455.17 132
10456.14 115
10457.10 133
10458.07 119
10459.04 131
10460.00 131
10460.97 117
10461.93 93
10462.90 119
10463.87 153
10464.83 101
10465.80 102
10466.76 98
10467.73 113
10468.70 117
10469.66 111
10470.63 117
10471.59 98
10472.56 103
10473.53 108
10474.49 117
10475.46 77
10476.43 104
10477.39 155
10478.36 151
10479.33 110
10480.29 112
10481.26 159
10482.23 135
10483.19 154
10484.16 137
10485.13 148
10486.09 140
10487.06 159
10488.03 131
10489.00 121
10489.96 128
10490.93 98
10491.90 131
10492.87 128
10493.83 127
10494.80 141
10495.77 134
10496.73 138
10497.70 110
10498.67 120
10499.64 113
10500.61 128
10501.57 142
10502.54 119
10503.51 107
10504.48 139
10505.44 148
10506.41 97
10507.38 98
10508.35 149
10509.32 120
10510.28 96
10511.25 126
10512.22 127
10513.19 120
10514.16 97
10515.13 98
10516.09 129
10517.06 119
10518.03 99
10519.00 94
10519.97 92
10520.94 109
10521.91 115
10522.87 118
10523.84 137
10524.81 116
10525.78 129
10526.75 109
10527.72 107
10528.69 111
10529.66 82
10530.63 70
10531.59 132
10532.56 91
10533.53 86
10534.50 103
10535.47 131
10536.44 109
10537.41 118
10538.38 116
10539.35 77
10540.32 120
10541.29 147
10542.26 147
10543.23 118
10544.20 142
10545.17 133
10546.14 119
10547.11 115
10548.08 110
10549.05 128
10550.02 134
10550.99 126
10551.96 138
10552.93 132
10553.90 103
10554.87 120
10555.84 135
10556.81 120
10557.78 136
10558.75 134
10559.72 103
10560.69 114
10561.66 100
10562.63 108
10563.60 112
10564.57 170
10565.54 120
10566.51 98
10567.48 115
10568.45 112
10569.42 122
10570.40 123
10571.37 108
10572.34 121
10573.31 102
10574.28 128
10575.25 114
10576.22 104
10577.19 114
10578.16 153
10579.14 112
10580.11 78
10581.08 123
10582.05 101
10583.02 106
10583.99 108
10584.96 73
10585.94 106
10586.91 131
10587.88 129
10588.85 90
10589.82 104
10590.79 86
10591.77 127
10592.74 132
10593.71 110
10594.68 95
10595.65 99
10596.63 80
10597.60 81
10598.57 121
10599.54 111
10600.52 103
10601.49 89
10602.46 85
10603.43 112
10604.41 130
10605.38 99
10606.35 100
10607.32 132
10608.30 103
10609.27 108
10610.24 113
10611.21 111
10612.19 103
10613.16 87
10614.13 128
10615.11 113
10616.08 107
10617.05 130
10618.02 101
10619.00 91
10619.97 116
10620.94 123
10621.92 112
10622.89 110
10623.86 96
10624.84 109
10625.81 112
10626.78 100
10627.76 122
10628.73 104
10629.71 100
10630.68 112
10631.65 116
10632.63 141
10633.60 109
10634.57 117
10635.55 103
10636.52 139
10637.50 102
10638.47 95
10639.44 128
10640.42 119
10641.39 163
10642.37 139
10643.34 136
10644.31 130
10645.29 128
10646.26 104
10647.24 113
10648.21 133
10649.19 140
10650.16 130
10651.14 124
10652.11 130
10653.09 129
10654.06 165
10655.04 136
10656.01 116
10656.98 123
10657.96 140
10658.93 129
10659.91 131
10660.88 130
10661.86 109
10662.84 114
10663.81 118
10664.79 121
10665.76 116
10666.74 122
10667.71 118
10668.69 118
10669.66 116
10670.64 125
10671.61 106
10672.59 122
10673.56 113
10674.54 97
10675.52 93
10676.49 100
10677.47 114
10678.44 154
10679.42 131
10680.40 128
10681.37 103
10682.35 98
10683.32 114
10684.30 127
10685.28 123
10686.25 103
10687.23 115
10688.20 97
10689.18 107
10690.16 115
10691.13 119
10692.11 116
10693.09 127
10694.06 123
10695.04 112
10696.02 115
10696.99 119
10697.97 132
10698.95 111
10699.92 134
10700.90 102
10701.88 117
10702.85 112
10703.83 147
10704.81 129
10705.79 122
10706.76 106
10707.74 99
10708.72 100
10709.70 94
10710.67 136
10711.65 114
10712.63 93
10713.60 78
10714.58 95
10715.56 83
10716.54 73
10717.52 76
10718.49 98
10719.47 97
10720.45 115
10721.43 134
10722.40 125
10723.38 99
10724.36 99
10725.34 106
10726.32 108
10727.29 86
10728.27 99
10729.25 91
10730.23 113
10731.21 108
10732.19 113
10733.16 99
10734.14 105
10735.12 102
10736.10 98
10737.08 106
10738.06 100
10739.03 115
10740.01 119
10740.99 114
10741.97 114
10742.95 119
10743.93 108
10744.91 90
10745.89 101
10746.87 116
10747.84 108
10748.82 116
10749.80 123
10750.78 127
10751.76 98
10752.74 86
10753.72 87
10754.70 88
10755.68 102
10756.66 111
10757.64 107
10758.62 124
10759.60 122
10760.58 101
10761.56 113
10762.54 120
10763.52 133
10764.50 96
10765.48 104
10766.45 71
10767.43 81
10768.41 90
10769.39 109
10770.38 109
10771.36 83
10772.34 92
10773.32 97
10774.30 101
10775.28 113
10776.26 123
10777.24 119
10778.22 107
10779.20 89
10780.18 78
10781.16 106
10782.14 96
10783.12 99
10784.10 103
10785.08 104
10786.06 86
10787.04 103
10788.02 118
10789.00 106
10789.99 118
10790.97 123
10791.95 81
10792.93 82
10793.91 108
10794.89 87
10795.87 101
10796.85 136
10797.84 112
10798.82 93
10799.80 111
10800.78 94
10801.76 111
10802.74 98
10803.72 100
10804.71 105
10805.69 107
10806.67 97
10807.65 86
10808.63 85
10809.61 106
10810.60 106
10811.58 97
10812.56 105
10813.54 99
10814.52 89
10815.51 99
10816.49 93
10817.47 85
10818.45 84
10819.44 101
10820.42 84
10821.40 80
10822.38 122
10823.37 95
10824.35 91
10825.33 104
10826.31 91
10827.30 83
10828.28 117
10829.26 100
10830.24 113
10831.23 108
10832.21 94
10833.19 101
10834.18 98
10835.16 104
10836.14 124
10837.13 122
10838.11 102
10839.09 131
10840.07 120
10841.06 106
10842.04 111
10843.02 116
10844.01 127
10844.99 99
10845.98 107
10846.96 129
10847.94 92
10848.93 103
10849.91 77
10850.89 91
10851.88 108
10852.86 98
10853.84 101
10854.83 107
10855.81 106
10856.80 104
10857.78 112
10858.77 112
10859.75 110
10860.73 139
10861.72 121
10862.70 92
10863.69 120
10864.67 89
10865.66 95
10866.64 94
10867.62 75
10868.61 118
10869.59 126
10870.58 105
10871.56 87
10872.55 111
10873.53 81
10874.52 86
10875.50 103
10876.49 126
10877.47 120
10878.46 116
10879.44 111
10880.43 88
10881.41 121
10882.40 112
10883.38 88
10884.37 90
10885.35 128
10886.34 124
10887.32 134
10888.31 159
10889.29 135
10890.28 107
10891.27 98
10892.25 114
10893.24 138
10894.22 133
10895.21 116
10896.19 108
10897.18 130
10898.17 103
10899.15 145
10900.14 153
10901.12 145
10902.11 167
10903.10 167
10904.08 155
10905.07 209
10906.05 205
10907.04 203
10908.03 181
10909.01 200
10910.00 174
10910.99 156
10911.97 169
10912.96 145
10913.95 147
10914.93 134
10915.92 124
10916.91 164
10917.89 162
10918.88 138
10919.87 161
10920.85 125
10921.84 141
10922.83 178
10923.81 141
10924.80 125
10925.79 139
10926.78 124
10927.76 159
10928.75 142
10929.74 160
10930.73 146
10931.71 142
10932.70 141
10933.69 151
10934.68 130
10935.66 139
10936.65 125
10937.64 117
10938.63 145
10939.61 138
10940.60 149
10941.59 138
10942.58 147
10943.57 146
10944.55 145
10945.54 157
10946.53 138
10947.52 135
10948.51 167
10949.49 167
10950.48 155
10951.47 122
10952.46 134
10953.45 116
10954.44 117
10955.42 135
10956.41 120
10957.40 106
10958.39 145
10959.38 166
10960.37 150
10961.36 125
10962.34 129
10963.33 162
10964.32 152
10965.31 144
10966.30 148
10967.29 143
10968.28 141
10969.27 151
10970.26 113
10971.25 128
10972.24 160
10973.22 143
10974.21 173
10975.20 145
10976.19 153
10977.18 149
10978.17 162
10979.16 159
10980.15 133
10981.14 133
10982.13 146
10983.12 151
10984.11 138
10985.10 157
10986.09 167
10987.08 155
10988.07 154
10989.06 163
10990.05 138
10991.04 130
10992.03 125
10993.02 139
10994.01 134
10995.00 116
10995.99 131
10996.98 161
10997.97 135
10998.96 146
10999.95 182
11000.94 182
11001.93 154
11002.92 178
11003.92 171
11004.91 181
11005.90 160
11006.89 175
11007.88 209
11008.87 148
11009.86 165
11010.85 156
11011.84 147
11012.83 172
11013.82 156
11014.82 169
11015.81 167
11016.80 136
11017.79 158
11018.78 189
11019.77 166
11020.76 153
11021.76 151
11022.75 204
11023.74 156
11024.73 149
11025.72 163
11026.71 181
11027.70 183
11028.70 162
11029.69 139
11030.68 148
11031.67 182
11032.66 147
11033.66 144
11034.65 146
11035.64 135
11036.63 134
11037.62 153
11038.62 154
11039.61 168
11040.60 156
11041.59 170
11042.59 151
11043.58 152
11044.57 126
11045.56 171
11046.56 112
11047.55 115
11048.54 133
11049.53 148
11050.53 147
11051.52 147
11052.51 146
11053.51 149
11054.50 148
11055.49 148
11056.49 106
11057.48 121
11058.47 126
11059.46 144
11060.46 96
11061.45 116
11062.44 113
11063.44 131
11064.43 116
11065.42 108
11066.42 106
11067.41 121
11068.41 133
11069.40 129
11070.39 108
11071.39 118
11072.38 118
11073.37 105
11074.37 105
11075.36 138
11076.36 108
11077.35 115
11078.34 121
11079.34 143
11080.33 136
11081.33 134
11082.32 121
11083.31 122
11084.31 107
11085.30 119
11086.30 117
11087.29 120
11088.29 104
11089.28 154
11090.28 127
11091.27 104
11092.27 90
11093.26 103
11094.25 128
11095.25 128
11096.24 147
11097.24 108
11098.23 76
11099.23 107
11100.22 98
11101.22 112
11102.21 105
11103.21 85
11104.20 95
11105.20 108
11106.20 124
11107.19 139
11108.19 116
11109.18 114
11110.18 110
11111.17 102
11112.17 120
11113.16 113
11114.16 127
11115.15 150
11116.15 155
11117.15 122
11118.14 151
11119.14 150
11120.13 124
11121.13 99
11122.13 111
11123.12 162
11124.12 128
11125.11 122
11126.11 147
11127.11 171
11128.10 143
11129.10 160
11130.10 130
11131.09 143
11132.09 136
11133.09 150
11134.08 147
11135.08 131
11136.07 122
11137.07 140
11138.07 139
11139.07 118
11140.06 130
11141.06 142
11142.06 133
11143.05 123
11144.05 146
11145.05 184
11146.04 157
11147.04 142
11148.04 141
11149.04 154
11150.03 127
11151.03 144
11152.03 161
11153.02 150
11154.02 136
11155.02 126
11156.02 127
11157.01 137
11158.01 142
11159.01 118
11160.01 116
11161.01 151
11162.00 168
11163.00 130
11164.00 133
11165.00 139
11165.99 154
11166.99 151
11167.99 114
11168.99 135
11169.99 118
11170.99 118
11171.98 125
11172.98 80
11173.98 95
11174.98 110
11175.98 116
11176.98 128
11177.97 107
11178.97 96
11179.97 112
11180.97 99
11181.97 120
11182.97 113
11183.97 99
11184.96 93
11185.96 105
11186.96 91
11187.96 92
11188.96 104
11189.96 93
11190.96 123
11191.96 116
11192.96 96
11193.96 117
11194.96 87
11195.96 97
11196.95 110
11197.95 102
11198.95 94
11199.95 111
11200.95 101
11201.95 95
11202.95 118
11203.95 123
11204.95 108
11205.95 122
11206.95 103
11207.95 121
11208.95 87
11209.95 114
11210.95 104
11211.95 116
11212.95 118
11213.95 90
11214.95 102
11215.95 123
11216.95 122
11217.95 116
11218.95 84
11219.95 83
11220.95 111
11221.95 108
11222.95 122
11223.95 103
11224.95 102
11225.96 149
11226.96 105
11227.96 100
11228.96 91
11229.96 99
11230.96 82
11231.96 95
11232.96 138
11233.96 96
11234.96 94
11235.96 109
11236.97 120
11237.97 99
11238.97 144
11239.97 108
11240.97 116
11241.97 114
11242.97 77
11243.98 94
11244.98 104
11245.98 100
11246.98 92
11247.98 85
11248.98 99
11249.98 92
11250.99 105
11251.99 113
11252.99 104
11253.99 78
11254.99 74
11256.00 73
11257.00 90
11258.00 79
11259.00 92
11260.00 87
11261.01 96
11262.01 90
11263.01 113
11264.01 86
11265.02 99
11266.02 108
11267.02 93
11268.02 117
11269.03 100
11270.03 118
11271.03 107
11272.03 105
11273.04 114
11274.04 133
11275.04 107
11276.05 99
11277.05 98
11278.05 127
11279.05 95
11280.06 98
11281.06 110
11282.06 104
11283.07 103
11284.07 118
11285.07 132
11286.08 106
11287.08 120
11288.08 137
11289.09 114
11290.09 87
11291.09 86
11292.10 114
11293.10 115
11294.11 91
11295.11 95
11296.11 117
11297.12 116
11298.12 108
11299.13 91
11300.13 99
11301.13 95
11302.14 142
11303.14 92
11304.15 139
11305.15 123
11306.15 122
11307.16 103
11308.16 116
11309.17 92
11310.17 84
11311.18 99
11312.18 106
11313.18 86
11314.19 95
11315.19 111
11316.20 103
11317.20 131
11318.21 126
11319.21 130
11320.22 143
11321.22 126
11322.23 105
11323.23 118
11324.24 124
11325.24 101
11326.25 125
11327.25 109
11328.26 104
11329.26 115
11330.27 126
11331.27 105
11332.28 112
11333.29 102
11334.29 125
11335.30 121
11336.30 111
11337.31 111
11338.31 111
11339.32 98
11340.33 93
11341.33 104
11342.34 103
11343.34 85
11344.35 94
11345.35 87
11346.36 123
11347.37 118
11348.37 115
11349.38 140
11350.39 114
11351.39 120
11352.40 122
11353.40 121
11354.41 85
11355.42 108
11356.42 95
11357.43 129
11358.44 109
11359.44 90
11360.45 99
11361.46 95
11362.46 82
11363.47 121
11364.48 155
11365.48 172
11366.49 113
11367.50 126
11368.50 102
11369.51 94
11370.52 104
11371.53 99
11372.53 139
11373.54 108
11374.55 125
11375.56 105
11376.56 153
11377.57 125
11378.58 92
11379.59 92
11380.59 101
11381.60 136
11382.61 115
11383.62 106
11384.62 102
11385.63 84
11386.64 84
11387.65 103
11388.65 119
11389.66 119
11390.67 91
11391.68 104
11392.69 80
11393.69 109
11394.70 98
11395.71 111
11396.72 95
11397.73 95
11398.74 100
11399.74 89
11400.75 89
11401.76 110
11402.77 105
11403.78 110
11404.79 106
11405.80 118
11406.80 107
11407.81 100
11408.82 139
11409.83 88
11410.84 121
11411.85 96
11412.86 101
11413.87 90
11414.88 93
11415.89 120
11416.89 102
11417.90 109
11418.91 98
11419.92 104
11420.93 125
11421.94 92
11422.95 108
11423.96 120
11424.97 105
11425.98 79
11426.99 101
11428.00 110
11429.01 125
11430.02 113
11431.03 106
11432.04 88
11433.05 115
11434.06 120
11435.07 125
11436.08 101
11437.09 104
11438.10 87
11439.11 113
11440.12 129
11441.13 124
11442.14 105
11443.15 135
11444.16 117
11445.17 127
11446.18 107
11447.19 103
11448.20 145
11449.21 138
11450.22 119
11451.23 116
11452.24 91
11453.25 107
11454.27 143
11455.28 99
11456.29 111
11457.30 111
11458.31 106
11459.32 111
11460.33 118
11461.34 118
11462.35 129
11463.36 133
11464.38 132
11465.39 133
11466.40 136
11467.41 115
11468.42 130
11469.43 130
11470.44 97
11471.46 122
11472.47 128
11473.48 158
11474.49 134
11475.50 127
11476.52 131
11477.53 119
11478.54 149
11479.55 143
11480.56 156
11481.57 131
11482.59 137
11483.60 122
11484.61 122
11485.62 134
11486.64 139
11487.65 132
11488.66 171
11489.67 145
11490.69 153
11491.70 155
11492.71 130
11493.72 151
11494.74 145
11495.75 142
11496.76 154
11497.77 149
11498.79 134
11499.80 150
11500.81 127
11501.83 141
11502.84 123
11503.85 139
11504.86 120
11505.88 144
11506.89 159
11507.90 134
11508.92 139
11509.93 119
11510.94 142
11511.96 136
11512.97 148
11513.98 147
11515.00 159
11516.01 124
11517.02 137
11518.04 144
11519.05 189
11520.07 137
11521.08 146
11522.09 124
11523.11 128
11524.12 173
11525.13 173
11526.15 182
11527.16 134
11528.18 190
11529.19 149
11530.21 142
11531.22 171
11532.23 176
11533.25 164
11534.26 176
11535.28 157
11536.29 145
11537.31 153
11538.32 185
11539.34 178
11540.35 171
11541.36 160
11542.38 201
11543.39 173
11544.41 169
11545.42 198
11546.44 192
11547.45 208
11548.47 169
11549.48 195
11550.50 207
11551.51 237
11552.53 168
11553.54 216
11554.56 228
11555.57 286
11556.59 251
11557.61 232
11558.62 231
11559.64 235
11560.65 259
11561.67 252
11562.68 259
11563.70 267
11564.71 296
11565.73 278
11566.75 272
11567.76 293
11568.78 278
11569.79 284
11570.81 282
11571.83 284
11572.84 313
11573.86 272
11574.87 292
11575.89 321
11576.91 338
11577.92 327
11578.94 295
11579.96 339
11580.97 413
11581.99 392
11583.00 424
11584.02 461
11585.04 490
11586.05 484
11587.07 527
11588.09 490
11589.10 518
11590.12 585
11591.14 582
11592.16 574
11593.17 564
11594.19 673
11595.21 683
11596.22 750
11597.24 881
11598.26 946
11599.28 1123
11600.29 1333
11601.31 1436
11602.33 1578
11603.34 1693
11604.36 1823
11605.38 1862
11606.40 1796
11607.41 1775
11608.43 1618
11609.45 1369
11610.47 1313
11611.49 1155
11612.50 1077
11613.52 1009
11614.54 967
11615.56 963
11616.58 1014
11617.59 1073
11618.61 1150
11619.63 1165
11620.65 1151
11621.67 1087
11622.68 1100
11623.70 958
11624.72 989
11625.74 891
11626.76 788
11627.78 802
11628.79 686
11629.81 632
11630.83 661
11631.85 641
11632.87 558
11633.89 567
11634.91 499
11635.93 465
11636.94 419
11637.96 427
11638.98 439
11640.00 383
11641.02 443
11642.04 395
11643.06 362
11644.08 374
11645.10 408
11646.12 342
11647.14 348
11648.16 367
11649.17 350
11650.19 339
11651.21 270
11652.23 298
11653.25 289
11654.27 322
11655.29 280
11656.31 230
11657.33 273
11658.35 304
11659.37 267
11660.39 273
11661.41 247
11662.43 250
11663.45 278
11664.47 273
11665.49 247
11666.51 288
11667.53 274
11668.55 270
11669.57 248
11670.59 267
11671.61 263
11672.63 235
11673.65 263
11674.67 223
11675.70 270
11676.72 258
11677.74 276
11678.76 252
11679.78 258
11680.80 272
11681.82 286
11682.84 273
11683.86 267
11684.88 276
11685.90 278
11686.92 272
11687.95 253
11688.97 264
11689.99 222
11691.01 288
11692.03 281
11693.05 276
11694.07 266
11695.10 247
11696.12 302
11697.14 293
11698.16 273
11699.18 296
11700.20 320
11701.22 288
11702.25 266
11703.27 279
11704.29 276
11705.31 257
11706.33 265
11707.36 258
11708.38 239
11709.40 282
11710.42 255
11711.44 238
11712.47 212
11713.49 216
11714.51 186
11715.53 237
11716.56 206
11717.58 218
11718.60 204
11719.62 219
11720.65 242
11721.67 193
11722.69 201
11723.71 255
11724.74 210
11725.76 201
11726.78 172
11727.80 172
11728.83 199
11729.85 207
11730.87 190
11731.90 182
11732.92 206
11733.94 223
11734.97 239
11735.99 210
11737.01 193
11738.04 202
11739.06 175
11740.08 168
11741.11 177
11742.13 177
11743.15 203
11744.18 189
11745.20 214
11746.22 249
11747.25 192
11748.27 197
11749.30 230
11750.32 167
11751.34 199
11752.37 174
11753.39 191
11754.42 213
11755.44 199
11756.46 175
11757.49 192
11758.51 197
11759.54 189
11760.56 205
11761.58 198
11762.61 203
11763.63 212
11764.66 198
11765.68 178
11766.71 174
11767.73 197
11768.76 201
11769.78 191
11770.81 202
11771.83 191
11772.86 178
11773.88 182
11774.91 196
11775.93 186
11776.96 197
11777.98 186
11779.01 198
11780.03 200
11781.06 175
11782.08 178
11783.11 212
11784.13 196
11785.16 158
11786.18 176
11787.21 160
11788.23 149
11789.26 184
11790.28 149
11791.31 173
11792.34 167
11793.36 159
11794.39 173
11795.41 167
11796.44 162
11797.47 156
11798.49 161
11799.52 145
11800.54 148
11801.57 149
11802.60 134
11803.62 148
11804.65 120
11805.67 132
11806.70 131
11807.73 161
11808.75 146
11809.78 126
11810.81 111
11811.83 137
11812.86 154
11813.89 143
11814.91 162
11815.94 163
11816.97 116
11817.99 129
11819.02 142
11820.05 134
11821.07 95
11822.10 105
11823.13 129
11824.16 122
11825.18 125
11826.21 137
11827.24 144
11828.26 116
11829.29 88
11830.32 97
11831.35 154
11832.37 115
11833.40 124
11834.43 125
11835.46 124
11836.48 113
11837.51 123
11838.54 112
11839.57 109
11840.59 97
11841.62 122
11842.65 107
11843.68 118
11844.71 119
11845.73 92
11846.76 100
11847.79 88
11848.82 105
11849.85 133
11850.88 127
11851.90 99
11852.93 101
11853.96 103
11854.99 122
11856.02 100
11857.05 91
11858.07 105
11859.10 98
11860.13 102
11861.16 103
11862.19 86
11863.22 89
11864.25 80
11865.28 93
11866.30 98
11867.33 117
11868.36 108
11869.39 102
11870.42 103
11871.45 98
11872.48 83
11873.51 90
11874.54 103
11875.57 88
11876.60 115
11877.63 96
11878.65 89
11879.68 71
11880.71 82
11881.74 107
11882.77 92
11883.80 96
11884.83 85
11885.86 93
11886.89 115
11887.92 99
11888.95 101
11889.98 106
11891.01 98
11892.04 106
11893.07 87
11894.10 79
11895.13 87
11896.16 106
11897.19 89
11898.22 96
11899.25 104
11900.28 85
11901.31 100
11902.34 110
11903.38 118
11904.41 83
11905.44 117
11906.47 96
11907.50 107
11908.53 100
11909.56 103
11910.59 91
11911.62 80
11912.65 80
11913.68 94
11914.71 106
11915.75 84
11916.78 79
11917.81 95
11918.84 93
11919.87 109
11920.90 100
11921.93 84
11922.96 100
11924.00 76
11925.03 83
11926.06 76
11927.09 78
11928.12 94
11929.15 100
11930.18 96
11931.22 100
11932.25 107
11933.28 106
11934.31 77
11935.34 88
11936.38 93
11937.41 119
11938.44 83
11939.47 98
11940.50 125
11941.54 92
11942.57 105
11943.60 112
11944.63 107
11945.67 83
11946.70 96
11947.73 100
11948.76 122
11949.80 97
11950.83 85
11951.86 85
11952.89 99
11953.93 94
11954.96 71
11955.99 71
11957.02 82
11958.06 88
11959.09 97
11960.12 87
11961.16 96
11962.19 104
11963.22 88
11964.26 109
11965.29 82
11966.32 93
11967.36 104
11968.39 111
11969.42 97
11970.46 98
11971.49 91
11972.52 105
11973.56 88
11974.59 80
11975.62 96
11976.66 102
11977.69 99
11978.73 68
11979.76 98
11980.79 84
11981.83 92
11982.86 92
11983.89 120
11984.93 101
11985.96 101
11987.00 119
11988.03 94
11989.07 116
11990.10 106
11991.13 93
11992.17 92
11993.20 76
11994.24 98
11995.27 94
11996.31 81
11997.34 85
11998.38 97
11999.41 70
12000.45 85
12001.48 97
12002.51 98
12003.55 90
12004.58 97
12005.62 98
12006.65 104
12007.69 107
12008.72 105
12009.76 76
12010.80 99
12011.83 100
12012.87 97
12013.90 77
12014.94 119
12015.97 101
12017.01 100
12018.04 83
12019.08 85
12020.11 101
12021.15 121
12022.19 120
12023.22 105
12024.26 100
12025.29 89
12026.33 107
12027.36 90
12028.40 105
12029.44 96
12030.47 100
12031.51 117
12032.54 119
12033.58 98
12034.62 104
12035.65 102
12036.69 98
12037.73 98
12038.76 89
12039.80 106
12040.84 109
12041.87 94
12042.91 101
12043.94 92
12044.98 122
12046.02 102
12047.06 93
12048.09 105
12049.13 99
12050.17 85
12051.20 123
12052.24 99
12053.28 90
12054.31 110
12055.35 94
12056.39 106
12057.43 86
12058.46 84
12059.50 115
12060.54 95
12061.57 114
12062.61 84
12063.65 79
12064.69 89
12065.72 101
12066.76 86
12067.80 104
12068.84 86
12069.88 108
12070.91 91
12071.95 96
12072.99 111
12074.03 109
12075.06 132
12076.10 120
12077.14 86
12078.18 97
12079.22 83
12080.26 94
12081.29 104
12082.33 101
12083.37 102
12084.41 96
12085.45 92
12086.49 82
12087.52 86
12088.56 94
12089.60 76
12090.64 107
12091.68 83
12092.72 78
12093.76 72
12094.79 88
12095.83 86
12096.87 95
12097.91 67
12098.95 74
12099.99 96
12101.03 94
12102.07 96
12103.11 87
12104.15 92
12105.19 99
12106.22 110
12107.26 84
12108.30 91
12109.34 67
12110.38 71
12111.42 85
12112.46 86
12113.50 96
12114.54 103
12115.58 106
12116.62 101
12117.66 90
12118.70 88
12119.74 92
12120.78 68
12121.82 61
12122.86 90
12123.90 79
12124.94 84
12125.98 90
12127.02 93
12128.06 99
12129.10 92
12130.14 74
12131.18 62
12132.22 67
12133.26 71
12134.30 84
12135.34 102
12136.38 78
12137.42 90
12138.47 98
12139.51 62
12140.55 88
12141.59 87
12142.63 74
12143.67 90
12144.71 75
12145.75 74
12146.79 73
12147.83 79
12148.87 79
12149.92 82
12150.96 77
12152.00 74
12153.04 76
12154.08 74
12155.12 70
12156.16 72
12157.21 69
12158.25 109
12159.29 91
12160.33 99
12161.37 74
12162.41 77
12163.46 98
12164.50 74
12165.54 70
12166.58 100
12167.62 68
12168.67 83
12169.71 69
12170.75 62
12171.79 84
12172.83 92
12173.88 84
12174.92 76
12175.96 77
12177.00 88
12178.05 82
12179.09 80
12180.13 77
12181.17 63
12182.22 77
12183.26 68
12184.30 85
12185.34 77
12186.39 71
12187.43 86
12188.47 108
12189.51 91
12190.56 53
12191.60 71
12192.64 73
12193.69 94
12194.73 93
12195.77 85
12196.82 87
12197.86 91
12198.90 77
12199.95 95
12200.99 80
12202.03 72
12203.08 92
12204.12 83
12205.16 79
12206.21 75
12207.25 52
12208.29 68
12209.34 53
12210.38 88
12211.43 65
12212.47 82
12213.51 81
12214.56 83
12215.60 67
12216.65 90
12217.69 86
12218.73 87
12219.78 80
12220.82 75
12221.87 68
12222.91 48
12223.96 68
12225.00 92
12226.04 69
12227.09 79
12228.13 66
12229.18 73
12230.22 73
12231.27 67
12232.31 66
12233.36 72
12234.40 72
12235.45 66
12236.49 74
12237.54 70
12238.58 73
12239.63 59
12240.67 62
12241.72 69
12242.76 85
12243.81 74
12244.85 73
12245.90 92
12246.94 83
12247.99 102
12249.03 97
12250.08 96
12251.12 100
12252.17 75
12253.22 83
12254.26 94
12255.31 105
12256.35 77
12257.40 75
12258.44 78
12259.49 55
12260.54 65
12261.58 80
12262.63 105
12263.67 80
12264.72 94
12265.77 82
12266.81 74
12267.86 70
12268.91 76
12269.95 85
12271.00 101
12272.04 81
12273.09 71
12274.14 66
12275.18 96
12276.23 87
12277.28 63
12278.32 69
12279.37 80
12280.42 60
12281.46 82
12282.51 61
12283.56 75
12284.61 71
12285.65 72
12286.70 68
12287.75 70
12288.79 50
12289.84 61
12290.89 60
12291.94 78
12292.98 73
12294.03 88
12295.08 71
12296.13 60
12297.17 77
12298.22 81
12299.27 60
12300.32 53
12301.36 61
12302.41 61
12303.46 74
12304.51 76
12305.55 79
12306.60 54
12307.65 65
12308.70 73
12309.75 65
12310.79 72
12311.84 53
12312.89 71
12313.94 75
12314.99 65
12316.04 59
12317.08 60
12318.13 71
12319.18 92
12320.23 80
12321.28 65
12322.33 43
12323.37 64
12324.42 65
12325.47 78
12326.52 89
12327.57 58
12328.62 62
12329.67 54
12330.72 62
12331.77 56
12332.81 71
12333.86 65
12334.91 67
12335.96 58
12337.01 44
12338.06 60
12339.11 48
12340.16 53
12341.21 75
12342.26 62
12343.31 58
12344.36 62
12345.41 65
12346.46 72
12347.51 88
12348.56 77
12349.61 68
12350.65 70
12351.70 69
12352.75 56
12353.80 65
12354.85 52
12355.90 75
12356.95 61
12358.00 57
12359.05 70
12360.11 79
12361.16 73
12362.21 44
12363.26 58
12364.31 47
12365.36 49
12366.41 75
12367.46 62
12368.51 47
12369.56 39
12370.61 62
12371.66 59
12372.71 52
12373.76 52
12374.81 51
12375.86 55
12376.91 62
12377.97 59
12379.02 59
12380.07 66
12381.12 48
12382.17 55
12383.22 67
12384.27 68
12385.32 60
12386.37 52
12387.43 59
12388.48 53
12389.53 71
12390.58 65
12391.63 63
12392.68 79
12393.74 54
12394.79 46
12395.84 58
12396.89 68
12397.94 67
12398.99 61
12400.05 57
12401.10 68
12402.15 63
12403.20 88
12404.25 59
12405.31 69
12406.36 63
12407.41 67
12408.46 69
12409.51 50
12410.57 63
12411.62 62
12412.67 65
12413.72 60
12414.78 61
12415.83 58
12416.88 59
12417.93 57
12418.99 54
12420.04 52
12421.09 41
12422.15 56
12423.20 74
12424.25 78
12425.30 70
12426.36 61
12427.41 72
12428.46 76
12429.52 65
12430.57 58
12431.62 79
12432.68 71
12433.73 62
12434.78 64
12435.84 57
12436.89 56
12437.94 78
12439.00 54
12440.05 60
12441.10 62
12442.16 63
12443.21 51
12444.27 52
12445.32 49
12446.37 44
12447.43 56
12448.48 62
12449.54 82
12450.59 44
12451.64 67
12452.70 55
12453.75 56
12454.81 57
12455.86 55
12456.91 56
12457.97 50
12459.02 67
12460.08 46
12461.13 69
12462.19 58
12463.24 67
12464.30 71
12465.35 76
12466.41 65
12467.46 63
12468.52 66
12469.57 68
12470.63 76
12471.68 81
12472.73 67
12473.79 57
12474.85 80
12475.90 80
12476.96 66
12478.01 60
12479.07 59
12480.12 55
12481.18 61
12482.23 78
12483.29 67
12484.34 72
12485.40 59
12486.45 51
12487.51 65
12488.57 52
12489.62 62
12490.68 75
12491.73 61
12492.79 65
12493.84 57
12494.90 68
12495.96 69
12497.01 85
12498.07 124
12499.12 91
12500.18 99
12501.24 85
12502.29 66
12503.35 57
12504.41 75
12505.46 66
12506.52 55
12507.57 63
12508.63 62
12509.69 78
12510.74 48
12511.80 66
12512.86 72
12513.91 71
12514.97 51
12516.03 66
12517.08 74
12518.14 55
12519.20 57
12520.26 62
12521.31 83
12522.37 64
12523.43 66
12524.48 66
12525.54 72
12526.60 63
12527.66 68
12528.71 53
12529.77 65
12530.83 44
12531.89 59
12532.94 55
12534.00 53
12535.06 63
12536.12 43
12537.17 52
12538.23 70
12539.29 69
12540.35 63
12541.41 54
12542.46 61
12543.52 68
12544.58 68
12545.64 46
12546.70 59
12547.75 53
12548.81 68
12549.87 72
12550.93 65
12551.99 90
12553.05 58
12554.10 49
12555.16 52
12556.22 41
12557.28 57
12558.34 57
12559.40 64
12560.46 58
12561.51 59
12562.57 69
12563.63 74
12564.69 61
12565.75 94
12566.81 49
12567.87 40
12568.93 36
12569.99 50
12571.04 49
12572.10 51
12573.16 42
12574.22 53
12575.28 56
12576.34 79
12577.40 66
12578.46 49
12579.52 56
12580.58 81
12581.64 53
12582.70 57
12583.76 58
12584.82 56
12585.88 94
12586.94 63
12588.00 35
12589.06 49
12590.12 50
12591.18 95
12592.24 51
12593.30 42
12594.36 39
12595.42 52
12596.48 34
12597.54 47
12598.60 67
12599.66 55
12600.72 66
12601.78 55
12602.84 47
12603.90 44
12604.96 44
12606.02 53
12607.08 50
12608.14 48
12609.20 56
12610.27 51
12611.33 68
12612.39 56
12613.45 35
12614.51 60
12615.57 65
12616.63 81
12617.69 59
12618.75 49
12619.81 68
12620.88 65
12621.94 70
12623.00 57
12624.06 62
12625.12 56
12626.18 52
12627.24 51
12628.31 65
12629.37 84
12630.43 69
12631.49 60
12632.55 63
12633.61 59
12634.68 46
12635.74 59
12636.80 43
12637.86 54
12638.92 57
12639.99 58
12641.05 61
12642.11 61
12643.17 39
12644.23 33
12645.30 59
12646.36 54
12647.42 45
12648.48 41
12649.55 43
12650.61 42
12651.67 51
12652.73 57
12653.80 52
12654.86 53
12655.92 62
12656.99 44
12658.05 48
12659.11 53
12660.17 44
12661.24 56
12662.30 70
12663.36 54
12664.43 64
12665.49 45
12666.55 38
12667.62 49
12668.68 77
12669.74 48
12670.81 46
12671.87 70
12672.93 54
12674.00 42
12675.06 62
12676.12 53
12677.19 56
12678.25 49
12679.31 54
12680.38 44
12681.44 56
12682.51 54
12683.57 37
12684.63 50
12685.70 55
12686.76 36
12687.83 64
12688.89 67
12689.95 46
12691.02 50
12692.08 68
12693.15 64
12694.21 71
12695.28 52
12696.34 65
12697.40 54
12698.47 44
12699.53 38
12700.60 48
12701.66 56
12702.73 61
12703.79 51
12704.86 62
12705.92 61
12706.99 56
12708.05 60
12709.12 46
12710.18 60
12711.25 52
12712.31 47
12713.38 48
12714.44 55
12715.51 67
12716.57 44
12717.64 40
12718.70 78
12719.77 67
12720.83 62
12721.90 52
12722.97 58
12724.03 40
12725.10 58
12726.16 69
12727.23 67
12728.29 54
12729.36 58
12730.43 74
12731.49 67
12732.56 58
12733.62 49
12734.69 68
12735.76 55
12736.82 57
12737.89 51
12738.95 41
12740.02 76
12741.09 65
12742.15 66
12743.22 65
12744.29 47
12745.35 48
12746.42 71
12747.49 62
12748.55 52
12749.62 67
12750.69 78
12751.75 75
12752.82 54
12753.89 65
12754.95 57
12756.02 61
12757.09 59
12758.15 70
12759.22 51
12760.29 84
12761.36 75
12762.42 59
12763.49 80
12764.56 79
12765.62 71
12766.69 76
12767.76 77
12768.83 56
12769.89 49
12770.96 65
12772.03 64
12773.10 62
12774.17 79
12775.23 63
12776.30 73
12777.37 51
12778.44 60
12779.50 46
12780.57 63
12781.64 63
12782.71 43
12783.78 62
12784.84 61
12785.91 57
12786.98 53
12788.05 48
12789.12 73
12790.19 46
12791.25 68
12792.32 70
12793.39 73
12794.46 88
12795.53 63
12796.60 68
12797.67 67
12798.73 81
12799.80 79
12800.87 60
12801.94 49
12803.01 59
12804.08 61
12805.15 62
12806.22 54
12807.29 51
12808.36 62
12809.42 58
12810.49 73
12811.56 64
12812.63 55
12813.70 55
12814.77 44
12815.84 54
12816.91 60
12817.98 42
12819.05 47
12820.12 54
12821.19 43
12822.26 63
12823.33 60
12824.40 52
12825.47 58
12826.54 61
12827.61 54
12828.68 48
12829.75 57
12830.82 53
12831.89 46
12832.96 43
12834.03 38
12835.10 52
12836.17 38
12837.24 52
12838.31 56
12839.38 29
12840.45 52
12841.52 63
12842.59 67
12843.66 56
12844.73 57
12845.80 51
12846.87 43
12847.95 44
12849.02 66
12850.09 77
12851.16 54
12852.23 68
12853.30 60
12854.37 59
12855.44 62
12856.51 61
12857.58 53
12858.66 39
12859.73 60
12860.80 53
12861.87 43
12862.94 47
12864.01 65
12865.08 64
12866.16 50
12867.23 42
12868.30 58
12869.37 38
12870.44 50
12871.51 57
12872.59 56
12873.66 52
12874.73 45
12875.80 43
12876.87 48
12877.95 53
12879.02 73
12880.09 52
12881.16 42
12882.23 36
12883.31 72
12884.38 73
12885.45 63
12886.52 50
12887.60 68
12888.67 71
12889.74 45
12890.81 58
12891.89 63
12892.96 41
12894.03 55
12895.11 50
12896.18 47
12897.25 42
12898.32 79
12899.40 45
12900.47 49
12901.54 58
12902.62 64
12903.69 54
12904.76 37
12905.84 38
12906.91 54
12907.98 58
12909.06 67
12910.13 54
12911.20 40
12912.28 47
12913.35 71
12914.42 51
12915.50 39
12916.57 44
12917.64 65
12918.72 64
12919.79 47
12920.87 54
12921.94 50
12923.01 64
12924.09 67
12925.16 48
12926.24 34
12927.31 45
12928.38 56
12929.46 68
12930.53 52
12931.61 46
12932.68 51
12933.76 69
12934.83 72
12935.90 56
12936.98 54
12938.05 48
12939.13 49
12940.20 50
12941.28 52
12942.35 56
12943.43 51
12944.50 56
12945.58 51
12946.65 45
12947.73 38
12948.80 35
12949.88 48
12950.95 60
12952.03 40
12953.10 38
12954.18 57
12955.25 54
12956.33 42
12957.40 48
12958.48 48
12959.55 56
12960.63 43
12961.70 38
12962.78 75
12963.86 83
12964.93 56
12966.01 63
12967.08 46
12968.16 42
12969.24 38
12970.31 46
12971.39 41
12972.46 41
12973.54 55
12974.62 52
12975.69 46
12976.77 59
12977.84 50
12978.92 46
12980.00 48
12981.07 60
12982.15 40
12983.23 37
12984.30 59
12985.38 51
12986.46 43
12987.53 53
12988.61 49
12989.69 54
12990.76 60
12991.84 70
12992.92 59
12993.99 50
12995.07 45
12996.15 48
12997.22 72
12998.30 71
12999.38 51
13000.45 47
13001.53 52
13002.61 43
13003.69 25
13004.76 43
13005.84 45
13006.92 45
13008.00 41
13009.07 39
13010.15 48
13011.23 35
13012.31 57
13013.38 49
13014.46 61
13015.54 49
13016.62 38
13017.70 41
13018.77 60
13019.85 43
13020.93 42
13022.01 37
13023.09 35
13024.16 36
13025.24 72
13026.32 66
13027.40 45
13028.48 57
13029.56 58
13030.63 43
13031.71 44
13032.79 47
13033.87 55
13034.95 45
13036.03 49
13037.11 56
13038.18 66
13039.26 46
13040.34 34
13041.42 48
13042.50 49
13043.58 41
13044.66 46
13045.74 59
13046.82 48
13047.89 55
13048.97 66
13050.05 58
13051.13 47
13052.21 55
13053.29 55
13054.37 48
13055.45 52
13056.53 56
13057.61 51
13058.69 44
13059.77 46
13060.85 44
13061.93 60
13063.01 53
13064.09 58
13065.17 79
13066.25 69
13067.33 47
13068.41 67
13069.49 67
13070.57 60
13071.65 65
13072.73 61
13073.81 65
13074.89 47
13075.97 43
13077.05 52
13078.13 55
13079.21 53
13080.29 44
13081.37 60
13082.45 40
13083.53 59
13084.61 46
13085.69 66
13086.77 47
13087.85 62
13088.94 58
13090.02 54
13091.10 45
13092.18 55
13093.26 50
13094.34 55
13095.42 45
13096.50 37
13097.58 60
13098.66 39
13099.75 61
13100.83 47
13101.91 53
13102.99 64
13104.07 58
13105.15 41
13106.23 41
13107.32 42
13108.40 42
13109.48 31
13110.56 44
13111.64 67
13112.72 47
13113.81 54
13114.89 56
13115.97 59
13117.05 63
13118.13 34
13119.22 60
13120.30 50
13121.38 64
13122.46 77
13123.55 53
13124.63 53
13125.71 41
13126.79 43
13127.88 69
13128.96 48
13130.04 47
13131.12 53
13132.21 68
13133.29 80
13134.37 44
13135.45 48
13136.54 67
13137.62 60
13138.70 69
13139.79 69
13140.87 45
13141.95 54
13143.03 64
13144.12 50
13145.20 36
13146.28 43
13147.37 45
13148.45 44
13149.53 57
13150.62 48
13151.70 50
13152.78 66
13153.87 42
13154.95 51
13156.03 51
13157.12 60
13158.20 50
13159.29 46
13160.37 57
13161.45 55
13162.54 57
13163.62 44
13164.71 46
13165.79 28
13166.87 47
13167.96 54
13169.04 70
13170.13 46
13171.21 44
13172.29 32
13173.38 47
13174.46 56
13175.55 37
13176.63 47
13177.72 46
13178.80 35
13179.89 40
13180.97 39
13182.06 41
13183.14 47
13184.22 34
13185.31 49
13186.39 50
13187.48 60
13188.56 46
13189.65 43
13190.73 47
13191.82 61
13192.90 47
13193.99 42
13195.07 50
13196.16 46
13197.25 53
13198.33 28
13199.42 44
13200.50 62
13201.59 43
13202.67 29
13203.76 54
13204.84 49
13205.93 50
13207.02 40
13208.10 44
13209.19 58
13210.27 56
13211.36 35
13212.44 44
13213.53 41
13214.62 58
13215.70 50
13216.79 42
13217.88 49
13218.96 39
13220.05 50
13221.13 58
13222.22 46
13223.31 31
13224.39 37
13225.48 56
13226.57 53
13227.65 31
13228.74 47
13229.83 65
13230.91 53
13232.00 44
13233.09 35
13234.17 53
13235.26 49
13236.35 49
13237.43 38
13238.52 42
13239.61 24
13240.70 30
13241.78 56
13242.87 42
13243.96 44
13245.04 42
13246.13 46
13247.22 42
13248.31 42
13249.39 49
13250.48 56
13251.57 48
13252.66 43
13253.74 48
13254.83 45
13255.92 50
13257.01 43
13258.10 43
13259.18 39
13260.27 37
13261.36 60
13262.45 65
13263.54 34
13264.62 42
13265.71 33
13266.80 49
13267.89 41
13268.98 54
13270.06 51
13271.15 64
13272.24 41
13273.33 48
13274.42 40
13275.51 38
13276.60 45
13277.68 44
13278.77 54
13279.86 33
13280.95 24
13282.04 32
13283.13 39
13284.22 65
13285.31 41
13286.39 28
13287.48 35
13288.57 32
13289.66 42
13290.75 37
13291.84 42
13292.93 45
13294.02 50
13295.11 53
13296.20 35
13297.29 51
13298.38 39
13299.47 52
13300.56 41
13301.65 51
13302.73 39
13303.82 42
13304.91 46
13306.00 50
13307.09 34
13308.18 37
13309.27 44
13310.36 50
13311.45 38
13312.54 38
13313.63 38
13314.72 41
13315.81 29
13316.90 48
13318.00 35
13319.09 35
13320.18 50
13321.27 57
13322.36 44
13323.45 42
13324.54 35
13325.63 56
13326.72 48
13327.81 39
13328.90 42
13329.99 35
13331.08 36
13332.17 45
13333.26 43
13334.35 34
13335.45 48
13336.54 52
13337.63 41
13338.72 57
13339.81 61
13340.90 42
13341.99 36
13343.08 47
13344.18 36
13345.27 47
13346.36 63
13347.45 36
13348.54 41
13349.63 50
13350.72 54
13351.82 57
13352.91 42
13354.00 52
13355.09 48
13356.18 62
13357.28 48
13358.37 37
13359.46 42
13360.55 35
13361.64 47
13362.74 44
13363.83 46
13364.92 48
13366.01 47
13367.10 41
13368.20 41
13369.29 36
13370.38 45
13371.47 43
13372.57 47
13373.66 35
13374.75 38
13375.84 42
13376.94 36
13378.03 51
13379.12 48
13380.22 48
13381.31 42
13382.40 47
13383.49 60
13384.59 46
13385.68 44
13386.77 52
13387.87 45
13388.96 38
13390.05 49
13391.15 43
13392.24 44
13393.33 44
13394.43 32
13395.52 37
13396.61 46
13397.71 51
13398.80 67
13399.90 54
13400.99 27
13402.08 51
13403.18 63
13404.27 63
13405.36 38
13406.46 62
13407.55 50
13408.65 59
13409.74 43
13410.83 42
13411.93 37
13413.02 45
13414.12 49
13415.21 53
13416.31 32
13417.40 47
13418.49 54
13419.59 41
13420.68 35
13421.78 51
13422.87 47
13423.97 56
13425.06 47
13426.16 39
13427.25 49
13428.35 48
13429.44 63
13430.54 39
13431.63 40
13432.73 44
13433.82 40
13434.92 47
13436.01 54
13437.11 65
13438.20 43
13439.30 34
13440.39 48
13441.49 41
13442.58 32
13443.68 32
13444.77 40
13445.87 37
13446.96 34
13448.06 38
13449.16 59
13450.25 50
13451.35 34
13452.44 43
13453.54 54
13454.64 29
13455.73 42
13456.83 30
13457.92 51
13459.02 49
13460.12 31
13461.21 43
13462.31 53
13463.40 40
13464.50 54
13465.60 45
13466.69 47
13467.79 37
13468.89 41
13469.98 37
13471.08 60
13472.18 52
13473.27 52
13474.37 45
13475.47 39
13476.56 32
13477.66 47
13478.76 61
13479.85 66
13480.95 60
13482.05 62
13483.14 38
13484.24 54
13485.34 51
13486.44 34
13487.53 35
13488.63 38
13489.73 51
13490.83 52
13491.92 35
13493.02 48
13494.12 50
13495.21 53
13496.31 47
13497.41 52
13498.51 57
13499.61 44
13500.70 48
13501.80 44
13502.90 48
13504.00 50
13505.10 60
13506.19 48
13507.29 41
13508.39 45
13509.49 42
13510.59 40
13511.68 45
13512.78 35
13513.88 65
13514.98 56
13516.08 44
13517.18 27
13518.27 47
13519.37 49
13520.47 49
13521.57 38
13522.67 34
13523.77 42
13524.87 39
13525.96 35
13527.06 32
13528.16 53
13529.26 40
13530.36 45
13531.46 35
13532.56 38
13533.66 54
13534.76 63
13535.86 39
13536.96 38
13538.05 39
13539.15 51
13540.25 41
13541.35 60
13542.45 34
13543.55 44
13544.65 37
13545.75 33
13546.85 45
13547.95 41
13549.05 48
13550.15 34
13551.25 55
13552.35 50
13553.45 42
13554.55 51
13555.65 36
13556.75 51
13557.85 43
13558.95 63
13560.05 48
13561.15 41
13562.25 45
13563.35 35
13564.45 50
13565.55 42
13566.65 44
13567.75 51
13568.85 31
13569.95 41
13571.05 35
13572.16 43
13573.26 44
13574.36 37
13575.46 43
13576.56 63
13577.66 39
13578.76 43
13579.86 35
13580.96 26
13582.06 38
13583.16 36
13584.27 38
13585.37 37
13586.47 48
13587.57 53
13588.67 27
13589.77 34
13590.87 46
13591.98 36
13593.08 44
13594.18 34
13595.28 35
13596.38 46
13597.48 55
13598.59 57
13599.69 50
13600.79 32
13601.89 48
13602.99 65
13604.10 52
13605.20 52
13606.30 29
13607.40 35
13608.50 49
13609.61 51
13610.71 45
13611.81 38
13612.91 52
13614.02 56
13615.12 40
13616.22 49
13617.32 49
13618.43 30
13619.53 50
13620.63 44
13621.73 46
13622.84 42
13623.94 36
13625.04 46
13626.14 37
13627.25 36
13628.35 39
13629.45 47
13630.56 42
13631.66 39
13632.76 39
13633.87 36
13634.97 51
13636.07 43
13637.18 50
13638.28 50
13639.38 45
13640.49 46
13641.59 41
13642.69 53
13643.80 29
13644.90 49
13646.00 47
13647.11 42
13648.21 25
13649.32 28
13650.42 47
13651.52 40
13652.63 49
13653.73 43
13654.84 56
13655.94 48
13657.04 58
13658.15 41
13659.25 46
13660.36 35
13661.46 35
13662.57 41
13663.67 53
13664.77 40
13665.88 50
13666.98 47
13668.09 53
13669.19 29
13670.30 33
13671.40 36
13672.51 46
13673.61 50
13674.72 40
13675.82 46
13676.93 59
13678.03 40
13679.14 39
13680.24 37
13681.35 67
13682.45 44
13683.56 62
13684.66 36
13685.77 52
13686.87 44
13687.98 30
13689.08 32
13690.19 50
13691.29 43
13692.40 41
13693.51 52
13694.61 39
13695.72 49
13696.82 55
13697.93 51
13699.03 54
13700.14 37
13701.25 41
13702.35 48
13703.46 48
13704.56 26
13705.67 29
13706.78 45
13707.88 41
13708.99 41
13710.10 35
13711.20 41
13712.31 30
13713.41 54
13714.52 46
13715.63 36
13716.73 38
13717.84 28
13718.95 49
13720.05 49
13721.16 39
13722.27 43
13723.37 47
13724.48 41
13725.59 52
13726.70 56
13727.80 43
13728.91 41
13730.02 30
13731.12 40
13732.23 38
13733.34 37
13734.45 34
13735.55 45
13736.66 43
13737.77 35
13738.87 35
13739.98 60
13741.09 52
13742.20 54
13743.31 27
13744.41 42
13745.52 41
13746.63 47
13747.74 42
13748.84 43
13749.95 44
13751.06 43
13752.17 43
13753.28 49
13754.38 49
13755.49 33
13756.60 44
13757.71 40
13758.82 48
13759.93 39
13761.03 50
13762.14 38
13763.25 31
13764.36 49
13765.47 43
13766.58 40
13767.68 44
13768.79 50
13769.90 26
13771.01 41
13772.12 62
13773.23 51
13774.34 38
13775.45 54
13776.56 51
13777.66 58
13778.77 84
13779.88 57
13780.99 42
13782.10 56
13783.21 55
13784.32 50
13785.43 41
13786.54 47
13787.65 51
13788.76 61
13789.87 52
13790.98 48
13792.09 52
13793.20 55
13794.31 53
13795.42 32
13796.52 24
13797.63 39
13798.74 59
13799.85 61
13800.96 37
13802.07 39
13803.18 40
13804.29 39
13805.40 47
13806.51 51
13807.63 56
13808.74 59
13809.85 50
13810.96 52
13812.07 46
13813.18 48
13814.29 42
13815.40 44
13816.51 63
13817.62 48
13818.73 50
13819.84 44
13820.95 46
13822.06 35
13823.17 40
13824.28 40
13825.40 42
13826.51 36
13827.62 52
13828.73 43
13829.84 61
13830.95 38
13832.06 40
13833.17 33
13834.28 39
13835.40 49
13836.51 49
13837.62 33
13838.73 34
13839.84 40
13840.95 57
13842.06 40
13843.18 45
13844.29 43
13845.40 44
13846.51 36
13847.62 40
13848.74 38
13849.85 52
13850.96 66
13852.07 47
13853.18 52
13854.30 38
13855.41 36
13856.52 54
13857.63 57
13858.74 55
13859.86 41
13860.97 35
13862.08 50
13863.19 41
13864.31 49
13865.42 51
13866.53 50
13867.64 53
13868.76 54
13869.87 41
13870.98 42
13872.10 55
13873.21 57
13874.32 42
13875.43 28
13876.55 40
13877.66 61
13878.77 56
13879.89 43
13881.00 42
13882.11 58
13883.23 48
13884.34 38
13885.45 61
13886.57 52
13887.68 46
13888.79 40
13889.91 35
13891.02 25
13892.13 50
13893.25 54
13894.36 56
13895.48 59
13896.59 63
13897.70 52
13898.82 38
13899.93 61
13901.05 62
13902.16 67
13903.27 47
13904.39 50
13905.50 36
13906.62 43
13907.73 35
13908.85 50
13909.96 55
13911.07 79
13912.19 57
13913.30 40
13914.42 40
13915.53 51
13916.65 38
13917.76 39
13918.88 53
13919.99 47
13921.11 45
13922.22 46
13923.34 44
13924.45 50
13925.57 35
13926.68 44
13927.80 42
13928.91 58
13930.03 36
13931.14 44
13932.26 36
13933.37 47
13934.49 57
13935.60 49
13936.72 44
13937.83 56
13938.95 42
13940.06 48
13941.18 40
13942.30 30
13943.41 57
13944.53 41
13945.64 40
13946.76 36
13947.87 40
13948.99 52
13950.11 47
13951.22 59
13952.34 34
13953.45 46
13954.57 49
13955.69 47
13956.80 45
13957.92 40
13959.04 42
13960.15 53
13961.27 44
13962.39 63
13963.50 52
13964.62 34
13965.73 31
13966.85 40
13967.97 32
13969.08 24
13970.20 61
13971.32 36
13972.44 38
13973.55 52
13974.67 46
13975.79 39
13976.90 51
13978.02 55
13979.14 43
13980.25 33
13981.37 44
13982.49 37
13983.61 51
13984.72 40
13985.84 49
13986.96 49
13988.08 37
13989.19 42
13990.31 34
13991.43 43
13992.55 38
13993.66 49
13994.78 38
13995.90 42
13997.02 28
13998.14 39
13999.25 42
14000.37 30
14001.49 51
14002.61 59
14003.73 41
14004.84 37
14005.96 39
14007.08 40
14008.20 41
14009.32 40
14010.44 45
14011.55 37
14012.67 31
14013.79 33
14014.91 29
14016.03 33
14017.15 52
14018.27 52
14019.38 68
14020.50 46
14021.62 33
14022.74 49
14023.86 45
14024.98 30
14026.10 50
14027.22 42
14028.34 52
14029.46 58
14030.57 40
14031.69 35
14032.81 45
14033.93 39
14035.05 48
14036.17 42
14037.29 41
14038.41 49
14039.53 69
14040.65 50
14041.77 54
14042.89 57
14044.01 40
14045.13 37
14046.25 38
14047.37 29
14048.49 52
14049.61 33
14050.73 39
14051.85 26
14052.97 39
14054.09 52
14055.21 47
14056.33 49
14057.45 31
14058.57 40
14059.69 37
14060.81 39
14061.93 30
14063.05 45
14064.17 51
14065.29 48
14066.41 46
14067.53 44
14068.65 58
14069.78 49
14070.90 47
14072.02 49
14073.14 61
14074.26 53
14075.38 53
14076.50 46
14077.62 87
14078.74 67
14079.86 44
14080.99 54
14082.11 44
14083.23 49
14084.35 58
14085.47 53
14086.59 60
14087.71 58
14088.84 59
14089.96 59
14091.08 76
14092.20 69
14093.32 52
14094.44 70
14095.57 64
14096.69 73
14097.81 65
14098.93 69
14100.05 64
14101.18 62
14102.30 54
14103.42 73
14104.54 99
14105.66 85
14106.79 49
14107.91 46
14109.03 70
14110.15 77
14111.28 75
14112.40 40
14113.52 86
14114.64 78
14115.77 58
14116.89 54
14118.01 56
14119.13 60
14120.26 73
14121.38 57
14122.50 59
14123.63 39
14124.75 53
14125.87 63
14126.99 62
14128.12 75
14129.24 53
14130.36 56
14131.49 57
14132.61 52
14133.73 45
14134.86 42
14135.98 40
14137.10 44
14138.23 59
14139.35 55
14140.47 62
14141.60 57
14142.72 42
14143.85 40
14144.97 52
14146.09 58
14147.22 51
14148.34 58
14149.47 64
14150.59 56
14151.71 55
14152.84 40
14153.96 45
14155.09 45
14156.21 59
14157.33 50
14158.46 56
14159.58 55
14160.71 36
14161.83 53
14162.96 36
14164.08 25
14165.21 46
14166.33 58
14167.45 53
14168.58 34
14169.70 32
14170.83 33
14171.95 22
14173.08 36
14174.20 42
14175.33 69
14176.45 41
14177.58 80
14178.70 53
14179.83 55
14180.95 44
14182.08 34
14183.20 37
14184.33 51
14185.46 58
14186.58 39
14187.71 52
14188.83 42
14189.96 44
14191.08 37
14192.21 34
14193.33 31
14194.46 37
14195.59 45
14196.71 44
14197.84 40
14198.96 41
14200.09 54
14201.22 47
14202.34 43
14203.47 41
14204.59 43
14205.72 65
14206.85 56
14207.97 54
14209.10 46
14210.23 49
14211.35 46
14212.48 39
14213.61 47
14214.73 30
14215.86 50
14216.99 41
14218.11 31
14219.24 48
14220.37 48
14221.49 48
14222.62 44
14223.75 47
14224.87 30
14226.00 41
14227.13 35
14228.25 43
14229.38 44
14230.51 44
14231.64 52
14232.76 43
14233.89 42
14235.02 46
14236.14 42
14237.27 46
14238.40 42
14239.53 55
14240.66 23
14241.78 48
14242.91 45
14244.04 39
14245.17 29
14246.29 38
14247.42 38
14248.55 38
14249.68 43
14250.81 45
14251.93 31
14253.06 37
14254.19 45
14255.32 44
14256.45 43
14257.57 37
14258.70 41
14259.83 48
14260.96 34
14262.09 50
14263.22 42
14264.34 31
14265.47 45
14266.60 40
14267.73 43
14268.86 41
14269.99 49
14271.12 38
14272.25 34
14273.37 46
14274.50 40
14275.63 39
14276.76 33
14277.89 35
14279.02 30
14280.15 33
14281.28 48
14282.41 43
14283.54 28
14284.67 22
14285.80 38
14286.92 36
14288.05 78
14289.18 46
14290.31 36
14291.44 37
14292.57 36
14293.70 43
14294.83 31
14295.96 39
14297.09 32
14298.22 24
14299.35 32
14300.48 39
14301.61 31
14302.74 38
14303.87 39
14305.00 31
14306.13 29
14307.26 40
14308.39 27
14309.52 40
14310.65 37
14311.78 26
14312.91 36
14314.04 36
14315.18 46
14316.31 34
14317.44 38
14318.57 48
14319.70 44
14320.83 40
14321.96 32
14323.09 48
14324.22 29
14325.35 31
14326.48 32
14327.61 33
14328.75 31
14329.88 27
14331.01 38
14332.14 29
14333.27 32
14334.40 40
14335.53 26
14336.66 27
14337.80 34
14338.93 38
14340.06 26
14341.19 31
14342.32 25
14343.45 27
14344.59 30
14345.72 19
14346.85 21
14347.98 28
14349.11 28
14350.24 38
14351.38 50
14352.51 32
14353.64 31
14354.77 50
14355.91 51
14357.04 48
14358.17 53
14359.30 42
14360.43 35
14361.57 33
14362.70 42
14363.83 42
14364.96 37
14366.10 47
14367.23 39
14368.36 40
14369.49 31
14370.63 47
14371.76 33
14372.89 38
14374.03 41
14375.16 32
14376.29 37
14377.42 25
14378.56 35
14379.69 39
14380.82 51
14381.96 34
14383.09 41
14384.22 36
14385.36 29
14386.49 31
14387.62 32
14388.76 41
14389.89 42
14391.02 37
14392.16 32
14393.29 37
14394.43 31
14395.56 42
14396.69 55
14397.83 33
14398.96 36
14400.09 36
14401.23 38
14402.36 37
14403.50 25
14404.63 32
14405.76 34
14406.90 48
14408.03 43
14409.17 54
14410.30 27
14411.44 40
14412.57 38
14413.70 38
14414.84 28
14415.97 26
14417.11 36
14418.24 44
14419.38 52
14420.51 36
14421.65 36
14422.78 26
14423.92 30
14425.05 34
14426.19 42
14427.32 36
14428.46 46
14429.59 32
14430.73 44
14431.86 16
14433.00 30
14434.13 44
14435.27 40
14436.40 34
14437.54 38
14438.67 41
14439.81 36
14440.95 33
14442.08 47
14443.22 35
14444.35 39
14445.49 56
14446.62 35
14447.76 25
14448.90 29
14450.03 43
14451.17 46
14452.30 47
14453.44 63
14454.58 34
14455.71 50
14456.85 36
14457.98 33
14459.12 33
14460.26 42
14461.39 32
14462.53 49
14463.67 31
14464.80 39
14465.94 35
14467.07 39
14468.21 30
14469.35 32
14470.48 45
14471.62 34
14472.76 23
14473.90 31
14475.03 41
14476.17 21
14477.31 31
14478.44 47
14479.58 39
14480.72 28
14481.85 36
14482.99 27
14484.13 38
14485.27 38
14486.40 27
14487.54 29
14488.68 36
14489.82 61
14490.95 33
14492.09 33
14493.23 33
14494.37 46
14495.50 44
14496.64 34
14497.78 30
14498.92 26
14500.05 40
14501.19 31
14502.33 37
14503.47 30
14504.61 23
14505.74 38
14506.88 33
14508.02 34
14509.16 35
14510.30 28
14511.44 32
14512.57 36
14513.71 27
14514.85 26
14515.99 34
14517.13 41
14518.27 32
14519.41 36
14520.54 29
14521.68 42
14522.82 43
14523.96 32
14525.10 29
14526.24 36
14527.38 31
14528.52 49
14529.65 30
14530.79 44
14531.93 34
14533.07 43
14534.21 30
14535.35 40
14536.49 25
14537.63 40
14538.77 30
14539.91 35
14541.05 41
14542.19 29
14543.33 20
14544.47 37
14545.61 29
14546.75 19
14547.89 28
14549.02 33
14550.16 27
14551.30 31
14552.44 24
14553.58 29
14554.72 30
14555.86 34
14557.00 26
14558.14 17
14559.29 27
14560.43 40
14561.57 38
14562.71 27
14563.85 18
14564.99 43
14566.13 22
14567.27 21
14568.41 18
14569.55 21
14570.69 32
14571.83 25
14572.97 36
14574.11 34
14575.25 23
14576.39 45
14577.53 28
14578.68 27
14579.82 7
14580.96 27
14582.10 29
14583.24 46
14584.38 31
14585.52 33
14586.66 37
14587.80 28
14588.95 39
14590.09 23
14591.23 32
14592.37 29
14593.51 38
14594.65 37
14595.79 36
14596.94 42
14598.08 38
14599.22 41
14600.36 28
14601.50 28
14602.65 45
14603.79 29
14604.93 24
14606.07 30
14607.21 26
14608.36 34
14609.50 29
14610.64 41
14611.78 38
14612.92 24
14614.07 45
14615.21 26
14616.35 34
14617.49 30
14618.64 38
14619.78 27
14620.92 45
14622.06 33
14623.21 46
14624.35 22
14625.49 47
14626.64 30
14627.78 28
14628.92 27
14630.06 43
14631.21 41
14632.35 42
14633.49 26
14634.64 32
14635.78 32
14636.92 25
14638.07 26
14639.21 42
14640.35 38
14641.50 39
14642.64 33
14643.78 20
14644.93 26
14646.07 32
14647.21 24
14648.36 50
14649.50 37
14650.65 31
14651.79 28
14652.93 25
14654.08 31
14655.22 34
14656.37 26
14657.51 38
14658.65 24
14659.80 31
14660.94 32
14662.09 44
14663.23 23
14664.37 28
14665.52 30
14666.66 26
14667.81 33
14668.95 22
14670.10 23
14671.24 36
14672.39 46
14673.53 19
14674.68 26
14675.82 44
14676.97 28
14678.11 39
14679.25 34
14680.40 30
14681.54 25
14682.69 22
14683.83 22
14684.98 22
14686.13 24
14687.27 24
14688.42 44
14689.56 34
14690.71 23
14691.85 29
14693.00 28
14694.14 35
14695.29 31
14696.43 34
14697.58 42
14698.72 36
14699.87 32
14701.02 38
14702.16 38
14703.31 26
14704.45 21
14705.60 27
14706.75 26
14707.89 50
14709.04 40
14710.18 29
14711.33 28
14712.48 34
14713.62 26
14714.77 30
14715.92 27
14717.06 24
14718.21 27
14719.35 39
14720.50 27
14721.65 25
14722.79 43
14723.94 38
14725.09 31
14726.23 23
14727.38 31
14728.53 20
14729.67 29
14730.82 22
14731.97 24
14733.12 37
14734.26 32
14735.41 44
14736.56 39
14737.70 28
14738.85 33
14740.00 29
14741.15 25
14742.29 33
14743.44 24
14744.59 40
14745.74 24
14746.88 22
14748.03 22
14749.18 15
14750.33 17
14751.47 39
14752.62 25
14753.77 41
14754.92 29
14756.07 29
14757.21 41
14758.36 25
14759.51 21
14760.66 35
14761.81 27
14762.95 16
14764.10 43
14765.25 21
14766.40 31
14767.55 28
14768.70 27
14769.84 29
14770.99 28
14772.14 46
14773.29 33
14774.44 32
14775.59 39
14776.74 33
14777.88 36
14779.03 38
14780.18 35
14781.33 32
14782.48 33
14783.63 28
14784.78 24
14785.93 26
14787.08 34
14788.22 28
14789.37 23
14790.52 29
14791.67 33
14792.82 32
14793.97 31
14795.12 27
14796.27 38
14797.42 43
14798.57 29
14799.72 23
14800.87 49
14802.02 30
14803.17 29
14804.32 40
14805.47 34
14806.62 34
14807.77 36
14808.92 26
14810.07 16
14811.22 35
14812.37 28
14813.52 42
14814.67 30
14815.82 33
14816.97 42
14818.12 26
14819.27 32
14820.42 23
14821.57 25
14822.72 32
14823.87 23
14825.02 24
14826.17 23
14827.32 26
14828.47 18
14829.62 25
14830.78 31
14831.93 24
14833.08 26
14834.23 32
14835.38 25
14836.53 31
14837.68 24
14838.83 19
14839.98 27
14841.13 33
14842.29 25
14843.44 25
14844.59 29
14845.74 28
14846.89 30
14848.04 28
14849.19 44
14850.35 30
14851.50 34
14852.65 39
14853.80 25
14854.95 25
14856.10 44
14857.26 31
14858.41 25
14859.56 33
14860.71 25
14861.86 16
14863.02 25
14864.17 26
14865.32 31
14866.47 28
14867.63 24
14868.78 44
14869.93 30
14871.08 18
14872.23 24
14873.39 19
14874.54 30
14875.69 24
14876.84 19
14878.00 33
14879.15 33
14880.30 44
14881.46 26
14882.61 30
14883.76 39
14884.91 30
14886.07 33
14887.22 40
14888.37 20
14889.53 26
14890.68 21
14891.83 21
14892.99 22
14894.14 30
14895.29 32
14896.45 25
14897.60 26
14898.75 35
14899.91 33
14901.06 30
14902.21 39
14903.37 38
14904.52 34
14905.67 36
14906.83 41
14907.98 18
14909.14 26
14910.29 23
14911.44 26
14912.60 25
14913.75 35
14914.91 24
14916.06 24
14917.21 36
14918.37 18
14919.52 30
14920.68 32
14921.83 24
14922.99 23
14924.14 40
14925.30 40
14926.45 29
14927.60 35
14928.76 27
14929.91 25
14931.07 32
14932.22 30
14933.38 22
14934.53 31
14935.69 39
14936.84 39
14938.00 34
14939.15 22
14940.31 22
14941.46 30
14942.62 34
14943.77 31
14944.93 29
14946.08 31
14947.24 32
14948.39 34
14949.55 28
14950.71 34
14951.86 17
14953.02 27
14954.17 23
14955.33 26
14956.48 20
14957.64 26
14958.80 24
14959.95 29
14961.11 27
14962.26 18
14963.42 26
14964.57 28
14965.73 22
14966.89 23
14968.04 26
14969.20 17
14970.36 26
14971.51 24
14972.67 36
14973.82 22
14974.98 24
14976.14 23
14977.29 26
14978.45 17
14979.61 16
14980.76 26
14981.92 39
14983.08 28
14984.23 29
14985.39 27
14986.55 22
14987.70 28
14988.86 29
14990.02 41
14991.18 34
14992.33 28
14993.49 32
14994.65 36
14995.80 29
14996.96 28
14998.12 17
14999.28 21
15000.43 22
15001.59 39
15002.75 20
15003.91 28
15005.06 28
15006.22 22
15007.38 18
15008.54 24
15009.69 23
15010.85 34
15012.01 34
15013.17 41
15014.33 28
15015.48 22
15016.64 34
15017.80 20
15018.96 29
15020.12 31
15021.27 28
15022.43 27
15023.59 42
15024.75 33
15025.91 24
15027.07 29
15028.23 34
15029.38 25
15030.54 25
15031.70 32
15032.86 19
15034.02 34
15035.18 29
15036.34 26
15037.49 30
15038.65 27
15039.81 25
15040.97 32
15042.13 29
15043.29 26
15044.45 31
15045.61 23
15046.77 17
15047.93 11
15049.09 24
15050.24 27
15051.40 43
15052.56 31
15053.72 22
15054.88 26
15056.04 22
15057.20 30
15058.36 30
15059.52 24
15060.68 22
15061.84 25
15063.00 30
15064.16 29
15065.32 16
15066.48 23
15067.64 12
15068.80 22
15069.96 25
15071.12 23
15072.28 31
15073.44 23
15074.60 31
15075.76 25
15076.92 21
15078.08 15
15079.24 23
15080.40 31
15081.56 23
15082.72 24
15083.89 28
15085.05 31
15086.21 36
15087.37 35
15088.53 17
15089.69 20
15090.85 22
15092.01 25
15093.17 32
15094.33 22
15095.49 23
15096.66 28
15097.82 42
15098.98 26
15100.14 27
15101.30 24
15102.46 30
15103.62 31
15104.78 29
15105.95 21
15107.11 30
15108.27 23
15109.43 37
15110.59 38
15111.75 29
15112.92 22
15114.08 29
15115.24 36
15116.40 25
15117.56 25
15118.73 25
15119.89 35
15121.05 21
15122.21 29
15123.37 35
15124.54 31
15125.70 18
15126.86 27
15128.02 18
15129.19 25
15130.35 52
15131.51 27
15132.67 21
15133.84 19
15135.00 19
15136.16 22
15137.32 19
15138.49 21
15139.65 25
15140.81 34
15141.97 23
15143.14 10
15144.30 24
15145.46 24
15146.63 18
15147.79 18
15148.95 33
15150.12 26
15151.28 18
15152.44 26
15153.61 18
15154.77 24
15155.93 11
15157.10 29
15158.26 29
15159.42 28
15160.59 17
15161.75 31
15162.91 28
15164.08 23
15165.24 14
15166.41 10
15167.57 40
15168.73 22
15169.90 18
15171.06 26
15172.23 29
15173.39 23
15174.55 28
15175.72 24
15176.88 36
15178.05 24
15179.21 40
15180.38 17
15181.54 28
15182.70 18
15183.87 28
15185.03 52
15186.20 49
15187.36 18
15188.53 19
15189.69 26
15190.86 14
15192.02 28
15193.19 20
15194.35 26
15195.52 33
15196.68 24
15197.85 21
15199.01 25
15200.18 26
15201.34 24
15202.51 14
15203.67 13
15204.84 27
15206.00 19
15207.17 28
15208.33 18
15209.50 28
15210.66 32
15211.83 25
15213.00 36
15214.16 41
15215.33 13
15216.49 28
15217.66 19
15218.82 24
15219.99 22
15221.16 19
15222.32 19
15223.49 19
15224.65 23
15225.82 12
15226.99 22
15228.15 23
15229.32 23
15230.49 36
15231.65 23
15232.82 27
15233.98 26
15235.15 28
15236.32 34
15237.48 36
15238.65 18
15239.82 26
15240.98 22
15242.15 22
15243.32 25
15244.48 23
15245.65 28
15246.82 31
15247.98 41
15249.15 22
15250.32 14
15251.49 16
15252.65 30
15253.82 29
15254.99 20
15256.16 30
15257.32 50
15258.49 22
15259.66 34
15260.82 27
15261.99 32
15263.16 25
15264.33 29
15265.49 19
15266.66 26
15267.83 38
15269.00 26
15270.17 25
15271.33 22
15272.50 38
15273.67 25
15274.84 24
15276.01 32
15277.17 35
15278.34 22
15279.51 34
15280.68 27
15281.85 19
15283.01 24
15284.18 21
15285.35 21
15286.52 19
15287.69 9
15288.86 27
15290.03 25
15291.19 24
15292.36 20
15293.53 29
15294.70 26
15295.87 14
15297.04 24
15298.21 37
15299.38 25
15300.54 31
15301.71 11
15302.88 17
15304.05 19
15305.22 31
15306.39 40
15307.56 42
15308.73 29
15309.90 13
15311.07 44
15312.24 23
15313.41 25
15314.58 27
15315.75 22
15316.92 34
15318.09 19
15319.25 29
15320.42 25
15321.59 40
15322.76 27
15323.93 27
15325.10 15
15326.27 29
15327.44 29
15328.61 28
15329.78 20
15330.95 21
15332.12 20
15333.29 19
15334.46 33
15335.64 26
15336.81 14
15337.98 29
15339.15 39
15340.32 33
15341.49 33
15342.66 32
15343.83 9
15345.00 27
15346.17 31
15347.34 16
15348.51 28
15349.68 28
15350.85 28
15352.02 35
15353.20 25
15354.37 32
15355.54 19
15356.71 26
15357.88 19
15359.05 19
15360.22 24
15361.39 23
15362.57 15
15363.74 22
15364.91 22
15366.08 26
15367.25 20
15368.42 22
15369.59 29
15370.77 20
15371.94 19
15373.11 16
15374.28 27
15375.45 28
15376.63 25
15377.80 21
15378.97 28
15380.14 21
15381.31 27
15382.49 12
15383.66 29
15384.83 22
15386.00 26
15387.17 23
15388.35 26
15389.52 15
15390.69 22
15391.86 14
15393.04 17
15394.21 12
15395.38 18
15396.55 18
15397.73 24
15398.90 33
15400.07 27
15401.25 27
15402.42 28
15403.59 24
15404.76 20
15405.94 23
15407.11 28
15408.28 46
15409.46 30
15410.63 24
15411.80 38
15412.98 33
15414.15 30
15415.32 13
15416.50 21
15417.67 31
15418.84 24
15420.02 23
15421.19 24
15422.36 36
15423.54 36
15424.71 27
15425.89 32
15427.06 29
15428.23 27
15429.41 29
15430.58 20
15431.76 28
15432.93 23
15434.10 20
15435.28 17
15436.45 16
15437.63 18
15438.80 36
15439.97 27
15441.15 27
15442.32 21
15443.50 25
15444.67 25
15445.85 24
15447.02 22
15448.20 25
15449.37 30
15450.55 26
15451.72 30
15452.89 34
15454.07 18
15455.24 29
15456.42 22
15457.59 27
15458.77 16
15459.94 16
15461.12 27
15462.30 22
15463.47 18
15464.65 18
15465.82 35
15467.00 19
15468.17 25
15469.35 35
15470.52 31
15471.70 27
15472.87 45
15474.05 37
15475.22 18
15476.40 37
15477.58 25
15478.75 38
15479.93 23
15481.10 35
15482.28 21
15483.46 31
15484.63 32
15485.81 20
15486.98 37
15488.16 16
15489.34 26
15490.51 41
15491.69 30
15492.87 32
15494.04 11
15495.22 18
15496.39 21
15497.57 25
15498.75 24
15499.92 33
15501.10 27
15502.28 20
15503.45 23
15504.63 33
15505.81 35
15506.98 13
15508.16 30
15509.34 26
15510.52 26
15511.69 33
15512.87 16
15514.05 33
15515.22 21
15516.40 29
15517.58 20
15518.76 22
15519.93 20
15521.11 29
15522.29 24
15523.47 20
15524.64 26
15525.82 25
15527.00 24
15528.18 30
15529.35 17
15530.53 23
15531.71 25
15532.89 19
15534.07 33
15535.24 32
15536.42 29
15537.60 23
15538.78 43
15539.96 18
15541.13 28
15542.31 17
15543.49 19
15544.67 19
15545.85 18
15547.03 18
15548.20 25
15549.38 31
15550.56 22
15551.74 16
15552.92 25
15554.10 32
15555.28 35
15556.45 30
15557.63 19
15558.81 17
15559.99 18
15561.17 22
15562.35 20
15563.53 24
15564.71 24
15565.89 23
15567.07 28
15568.24 12
15569.42 13
15570.60 17
15571.78 24
15572.96 17
15574.14 31
15575.32 30
15576.50 20
15577.68 18
15578.86 24
15580.04 21
15581.22 23
15582.40 28
15583.58 19
15584.76 23
15585.94 20
15587.12 25
15588.30 16
15589.48 21
15590.66 28
15591.84 25
15593.02 30
15594.20 16
15595.38 25
15596.56 35
15597.74 30
15598.92 18
15600.10 17
15601.28 35
15602.46 33
15603.64 26
15604.82 23
15606.00 17
15607.18 22
15608.36 24
15609.55 18
15610.73 23
15611.91 20
15613.09 26
15614.27 30
15615.45 32
15616.63 28
15617.81 24
15618.99 29
15620.17 23
15621.36 24
15622.54 21
15623.72 28
15624.90 34
15626.08 25
15627.26 21
15628.44 29
15629.63 21
15630.81 43
15631.99 41
15633.17 27
15634.35 34
15635.53 31
15636.72 26
15637.90 24
15639.08 18
15640.26 31
15641.44 30
15642.63 22
15643.81 30
15644.99 31
15646.17 44
15647.35 36
15648.54 23
15649.72 19
15650.90 26
15652.08 36
15653.27 29
15654.45 30
15655.63 23
15656.81 30
15658.00 27
15659.18 17
15660.36 24
15661.54 21
15662.73 23
15663.91 33
15665.09 39
15666.28 32
15667.46 48
15668.64 32
15669.82 28
15671.01 26
15672.19 26
15673.37 38
15674.56 34
15675.74 28
15676.92 22
15678.11 36
15679.29 29
15680.47 28
15681.66 20
15682.84 40
15684.03 26
15685.21 26
15686.39 32
15687.58 41
15688.76 42
15689.94 32
15691.13 23
15692.31 32
15693.50 34
15694.68 35
15695.86 29
15697.05 21
15698.23 31
15699.42 24
15700.60 35
15701.78 34
15702.97 43
15704.15 30
15705.34 31
15706.52 18
15707.71 32
15708.89 25
15710.08 37
15711.26 31
15712.45 27
15713.63 32
15714.81 26
15716.00 30
15717.18 18
15718.37 43
15719.55 35
15720.74 34
15721.92 32
15723.11 39
15724.29 23
15725.48 26
15726.66 13
15727.85 40
15729.04 26
15730.22 30
15731.41 27
15732.59 32
15733.78 24
15734.96 44
15736.15 41
15737.33 40
15738.52 38
15739.71 27
15740.89 34
15742.08 25
15743.26 57
15744.45 33
15745.63 31
15746.82 50
15748.01 38
15749.19 33
15750.38 34
15751.56 47
15752.75 44
15753.94 38
15755.12 36
15756.31 25
15757.50 45
15758.68 48
15759.87 49
15761.06 22
15762.24 36
15763.43 37
15764.62 30
15765.80 33
15766.99 37
15768.18 28
15769.36 39
15770.55 37
15771.74 37
15772.92 34
15774.11 38
15775.30 32
15776.48 31
15777.67 35
15778.86 42
15780.05 43
15781.23 34
15782.42 31
15783.61 43
15784.80 36
15785.98 33
15787.17 40
15788.36 39
15789.55 40
15790.73 33
15791.92 45
15793.11 25
15794.30 29
15795.48 44
15796.67 46
15797.86 25
15799.05 30
15800.24 42
15801.42 50
15802.61 35
15803.80 22
15804.99 39
15806.18 48
15807.37 48
15808.55 34
15809.74 30
15810.93 25
15812.12 42
15813.31 41
15814.50 26
15815.68 27
15816.87 36
15818.06 32
15819.25 25
15820.44 24
15821.63 32
15822.82 44
15824.01 31
15825.19 38
15826.38 29
15827.57 31
15828.76 30
15829.95 27
15831.14 27
15832.33 19
15833.52 28
15834.71 31
15835.90 25
15837.09 21
15838.28 28
15839.47 32
15840.66 26
15841.84 36
15843.03 27
15844.22 28
15845.41 33
15846.60 28
15847.79 24
15848.98 35
15850.17 38
15851.36 44
15852.55 32
15853.74 29
15854.93 28
15856.12 31
15857.31 32
15858.50 33
15859.69 34
15860.88 24
15862.07 26
15863.26 40
15864.46 19
15865.65 21
15866.84 45
15868.03 28
15869.22 30
15870.41 23
15871.60 26
15872.79 38
15873.98 37
15875.17 29
15876.36 24
15877.55 33
15878.74 32
15879.94 33
15881.13 26
15882.32 17
15883.51 35
15884.70 29
15885.89 30
15887.08 30
15888.27 31
15889.46 38
15890.66 29
15891.85 29
15893.04 34
15894.23 21
15895.42 27
15896.61 35
15897.81 42
15899.00 24
15900.19 29
15901.38 31
15902.57 31
15903.76 32
15904.96 17
15906.15 29
15907.34 35
15908.53 25
15909.72 24
15910.92 36
15912.11 28
15913.30 32
15914.49 33
15915.69 27
15916.88 26
15918.07 34
15919.26 28
15920.46 31
15921.65 25
15922.84 20
15924.03 31
15925.23 30
15926.42 25
15927.61 33
15928.81 36
15930.00 35
15931.19 36
15932.38 29
15933.58 25
15934.77 30
15935.96 35
15937.16 27
15938.35 23
15939.54 18
15940.74 24
15941.93 24
15943.12 19
15944.32 33
15945.51 22
15946.70 42
15947.90 30
15949.09 17
15950.28 31
15951.48 28
15952.67 40
15953.87 31
15955.06 35
15956.25 15
15957.45 29
15958.64 26
15959.84 22
15961.03 11
15962.22 16
15963.42 31
15964.61 29
15965.81 18
15967.00 21
15968.19 20
15969.39 35
15970.58 29
15971.78 32
15972.97 29
15974.17 28
15975.36 28
15976.56 28
15977.75 25
15978.95 16
15980.14 28
15981.34 30
15982.53 27
15983.72 27
15984.92 35
15986.11 23
15987.31 19
15988.50 35
15989.70 26
15990.90 37
15992.09 35
15993.29 32
15994.48 33
15995.68 20
15996.87 30
15998.07 28
15999.26 24
16000.46 26
16001.65 30
16002.85 50
16004.05 17
16005.24 29
16006.44 31
16007.63 32
16008.83 35
16010.02 25
16011.22 21
16012.42 21
16013.61 21
16014.81 20
16016.00 30
16017.20 32
16018.40 25
16019.59 27
16020.79 21
16021.99 8
16023.18 24
16024.38 27
16025.58 21
16026.77 19
16027.97 24
16029.16 30
16030.36 27
16031.56 32
16032.76 31
16033.95 28
16035.15 25
16036.35 22
16037.54 23
16038.74 30
16039.94 27
16041.13 24
16042.33 30
16043.53 28
16044.73 25
16045.92 36
16047.12 27
16048.32 20
16049.51 25
16050.71 39
16051.91 45
16053.11 23
16054.30 40
16055.50 32
16056.70 20
16057.90 21
16059.10 18
16060.29 19
16061.49 27
16062.69 23
16063.89 25
16065.08 21
16066.28 30
16067.48 36
16068.68 24
16069.88 27
16071.07 16
16072.27 25
16073.47 27
16074.67 24
16075.87 13
16077.07 31
16078.26 25
16079.46 25
16080.66 25
16081.86 20
16083.06 35
16084.26 46
16085.46 55
16086.66 21
16087.85 22
16089.05 19
16090.25 18
16091.45 25
16092.65 18
16093.85 24
16095.05 21
16096.25 33
16097.45 24
16098.65 13
16099.84 33
16101.04 21
16102.24 19
16103.44 15
16104.64 12
16105.84 34
16107.04 23
16108.24 36
16109.44 29
16110.64 35
16111.84 34
16113.04 34
16114.24 18
16115.44 11
16116.64 19
16117.84 14
16119.04 27
16120.24 33
16121.44 29
16122.64 32
16123.84 21
16125.04 29
16126.24 34
16127.44 30
16128.64 40
16129.84 30
16131.04 20
16132.24 22
16133.44 28
16134.64 28
16135.84 26
16137.04 22
16138.25 34
16139.45 26
16140.65 25
16141.85 16
16143.05 22
16144.25 25
16145.45 34
16146.65 37
16147.85 21
16149.05 15
16150.25 29
16151.46 22
16152.66 21
16153.86 28
16155.06 28
16156.26 35
16157.46 24
16158.66 23
16159.87 17
16161.07 17
16162.27 28
16163.47 25
16164.67 19
16165.87 21
16167.08 29
16168.28 16
16169.48 20
16170.68 22
16171.88 24
16173.09 28
16174.29 32
16175.49 23
16176.69 26
16177.89 29
16179.10 19
16180.30 26
16181.50 16
16182.70 16
16183.91 22
16185.11 29
16186.31 13
16187.51 18
16188.72 25
16189.92 29
16191.12 19
16192.32 23
16193.53 21
16194.73 24
16195.93 23
16197.13 22
16198.34 18
16199.54 21
16200.74 31
16201.95 26
16203.15 31
16204.35 22
16205.56 23
16206.76 21
16207.96 17
16209.17 18
16210.37 17
16211.57 23
16212.78 30
16213.98 22
16215.18 17
16216.39 19
16217.59 22
16218.79 21
16220.00 21
16221.20 30
16222.41 32
16223.61 22
16224.81 18
16226.02 22
16227.22 28
16228.43 22
16229.63 22
16230.83 24
16232.04 19
16233.24 20
16234.45 19
16235.65 31
16236.86 21
16238.06 22
16239.26 25
16240.47 25
16241.67 17
16242.88 10
16244.08 24
16245.29 32
16246.49 15
16247.70 27
16248.90 26
16250.11 24
16251.31 21
16252.52 22
16253.72 15
16254.93 40
16256.13 27
16257.34 30
16258.54 24
16259.75 22
16260.95 27
16262.16 18
16263.36 26
16264.57 27
16265.77 28
16266.98 27
16268.19 31
16269.39 14
16270.60 19
16271.80 21
16273.01 23
16274.21 32
16275.42 21
16276.63 12
16277.83 23
16279.04 26
16280.24 22
16281.45 28
16282.66 20
16283.86 27
16285.07 22
16286.27 19
16287.48 19
16288.69 19
16289.89 25
16291.10 17
16292.31 26
16293.51 24
16294.72 16
16295.93 15
16297.13 19
16298.34 34
16299.55 18
16300.75 25
16301.96 21
16303.17 23
16304.37 31
16305.58 27
16306.79 18
16307.99 16
16309.20 27
16310.41 29
16311.62 19
16312.82 16
16314.03 28
16315.24 28
16316.44 19
16317.65 32
16318.86 23
16320.07 24
16321.27 29
16322.48 33
16323.69 31
16324.90 24
16326.10 20
16327.31 41
16328.52 13
16329.73 23
16330.94 30
16332.14 34
16333.35 27
16334.56 24
16335.77 28
16336.98 24
16338.18 22
16339.39 30
16340.60 23
16341.81 19
16343.02 35
16344.23 33
16345.43 22
16346.64 25
16347.85 19
16349.06 20
16350.27 37
16351.48 30
16352.69 18
16353.89 17
16355.10 21
16356.31 18
16357.52 30
16358.73 35
16359.94 27
16361.15 29
16362.36 21
16363.57 15
16364.77 16
16365.98 16
16367.19 35
16368.40 25
16369.61 17
16370.82 22
16372.03 20
16373.24 21
16374.45 22
16375.66 15
16376.87 19
16378.08 27
16379.29 33
16380.50 21
16381.71 23
16382.92 28
16384.13 21
16385.34 14
16386.55 25
16387.76 27
16388.97 26
16390.18 13
16391.39 26
16392.60 22
16393.81 26
16395.02 17
16396.23 19
16397.44 33
16398.65 15
16399.86 18
16401.07 36
16402.28 16
16403.49 19
16404.70 28
16405.91 31
16407.12 17
16408.33 20
16409.54 24
16410.76 21
16411.97 19
16413.18 19
16414.39 25
16415.60 14
16416.81 13
16418.02 13
16419.23 20
16420.44 24
16421.66 21
16422.87 22
16424.08 31
16425.29 16
16426.50 13
16427.71 15
16428.92 18
16430.14 18
16431.35 13
16432.56 16
16433.77 22
16434.98 25
16436.19 14
16437.41 13
16438.62 17
16439.83 14
16441.04 16
16442.25 16
16443.47 19
16444.68 18
16445.89 11
16447.10 23
16448.31 34
16449.53 12
16450.74 14
16451.95 21
16453.16 9
16454.38 26
16455.59 22
16456.80 17
16458.01 21
16459.23 14
16460.44 17
16461.65 15
16462.86 17
16464.08 24
16465.29 15
16466.50 20
16467.72 26
16468.93 22
16470.14 16
16471.35 16
16472.57 30
16473.78 22
16474.99 22
16476.21 17
16477.42 18
16478.63 17
16479.85 26
16481.06 30
16482.27 8
16483.49 10
16484.70 22
16485.92 21
16487.13 25
16488.34 12
16489.56 24
16490.77 41
16491.98 36
16493.20 20
16494.41 18
16495.63 14
16496.84 26
16498.05 22
16499.27 11
16500.48 12
16501.70 26
16502.91 27
16504.13 23
16505.34 28
16506.55 20
16507.77 29
16508.98 37
16510.20 22
16511.41 22
16512.63 15
16513.84 7
16515.06 22
16516.27 17
16517.49 13
16518.70 22
16519.92 24
16521.13 29
16522.35 23
16523.56 13
16524.78 15
16525.99 15
16527.21 15
16528.42 15
16529.64 18
16530.85 9
16532.07 21
16533.28 14
16534.50 20
16535.71 26
16536.93 25
16538.14 40
16539.36 20
16540.58 18
16541.79 9
16543.01 17
16544.22 11
16545.44 20
16546.65 23
16547.87 21
16549.09 20
16550.30 27
16551.52 18
16552.73 21
16553.95 24
16555.17 18
16556.38 23
16557.60 25
16558.82 22
16560.03 22
16561.25 28
16562.46 15
16563.68 15
16564.90 35
16566.11 27
16567.33 19
16568.55 22
16569.76 26
16570.98 18
16572.20 20
16573.41 11
16574.63 19
16575.85 27
16577.07 14
16578.28 19
16579.50 16
16580.72 16
16581.93 16
16583.15 24
16584.37 22
16585.59 24
16586.80 16
16588.02 12
16589.24 21
16590.46 14
16591.67 17
16592.89 32
16594.11 36
16595.33 24
16596.54 20
16597.76 34
16598.98 15
16600.20 18
16601.41 22
16602.63 16
16603.85 21
16605.07 20
16606.29 18
16607.50 21
16608.72 26
16609.94 22
16611.16 28
16612.38 25
16613.60 14
16614.81 32
16616.03 28
16617.25 24
16618.47 11
16619.69 17
16620.91 17
16622.13 29
16623.34 16
16624.56 9
16625.78 21
16627.00 24
16628.22 22
16629.44 19
16630.66 17
16631.88 21
16633.10 23
16634.31 13
16635.53 17
16636.75 25
16637.97 22
16639.19 25
16640.41 18
16641.63 17
16642.85 18
16644.07 21
16645.29 24
16646.51 20
16647.73 17
16648.95 18
16650.17 10
16651.39 11
16652.61 9
16653.83 10
16655.05 16
16656.27 18
16657.49 20
16658.71 20
16659.93 18
16661.15 14
16662.37 12
16663.59 16
16664.81 23
16666.03 19
16667.25 17
16668.47 18
16669.69 17
16670.91 22
16672.13 16
16673.35 24
16674.57 26
16675.79 19
16677.01 15
16678.23 32
16679.45 19
16680.67 12
16681.89 21
16683.12 17
16684.34 14
16685.56 21
16686.78 22
16688.00 17
16689.22 23
16690.44 20
16691.66 26
16692.88 20
16694.11 19
16695.33 26
16696.55 23
16697.77 21
16698.99 13
16700.21 24
16701.43 25
16702.66 16
16703.88 23
16705.10 19
16706.32 24
16707.54 15
16708.77 26
16709.99 16
16711.21 24
16712.43 27
16713.65 26
16714.87 16
16716.10 14
16717.32 23
16718.54 28
16719.76 18
16720.99 14
16722.21 16
16723.43 36
16724.65 28
16725.88 18
16727.10 17
16728.32 23
16729.54 50
16730.77 36
16731.99 13
16733.21 15
16734.43 16
16735.66 19
16736.88 28
16738.10 22
16739.33 12
16740.55 18
16741.77 28
16742.99 26
16744.22 10
16745.44 10
16746.66 27
16747.89 22
16749.11 12
16750.33 23
16751.56 24
16752.78 24
16754.00 22
16755.23 20
16756.45 19
16757.68 28
16758.90 23
16760.12 20
16761.35 12
16762.57 10
16763.79 18
16765.02 17
16766.24 15
16767.47 12
16768.69 12
16769.91 25
16771.14 27
16772.36 23
16773.59 17
16774.81 20
16776.04 24
16777.26 21
16778.48 8
16779.71 5
16780.93 14
16782.16 18
16783.38 20
16784.61 20
16785.83 14
16787.06 33
16788.28 35
16789.51 16
16790.73 21
16791.96 22
16793.18 20
16794.41 13
16795.63 21
16796.86 10
16798.08 12
16799.31 18
16800.53 16
16801.76 13
16802.98 22
16804.21 14
16805.43 18
16806.66 24
16807.88 22
16809.11 23
16810.33 21
16811.56 15
16812.79 22
16814.01 14
16815.24 19
16816.46 22
16817.69 15
16818.91 9
16820.14 16
16821.37 20
16822.59 28
16823.82 15
16825.04 31
16826.27 19
16827.50 18
16828.72 22
16829.95 20
16831.18 26
16832.40 17
16833.63 16
16834.86 15
16836.08 27
16837.31 29
16838.53 15
16839.76 18
16840.99 19
16842.21 24
16843.44 13
16844.67 33
16845.90 24
16847.12 24
16848.35 23
16849.58 12
16850.80 24
16852.03 19
16853.26 25
16854.48 18
16855.71 16
16856.94 19
16858.17 21
16859.39 24
16860.62 27
16861.85 14
16863.08 14
16864.30 19
16865.53 20
16866.76 12
16867.99 28
16869.21 12
16870.44 18
16871.67 20
16872.90 24
16874.13 39
16875.35 19
16876.58 10
16877.81 14
16879.04 28
16880.27 23
16881.49 16
16882.72 26
16883.95 22
16885.18 28
16886.41 28
16887.64 17
16888.86 18
16890.09 20
16891.32 36
16892.55 21
16893.78 27
16895.01 19
16896.24 30
16897.46 21
16898.69 23
16899.92 20
16901.15 27
16902.38 28
16903.61 35
16904.84 27
16906.07 15
16907.30 23
16908.53 22
16909.75 14
16910.98 13
16912.21 27
16913.44 26
16914.67 28
16915.90 20
16917.13 9
16918.36 21
16919.59 21
16920.82 23
16922.05 19
16923.28 16
16924.51 28
16925.74 21
16926.97 20
16928.20 15
16929.43 15
16930.66 17
16931.89 21
16933.12 18
16934.35 21
16935.58 37
16936.81 22
16938.04 26
16939.27 14
16940.50 16
16941.73 15
16942.96 14
16944.19 12
16945.42 24
16946.65 19
16947.88 19
16949.11 20
16950.34 19
16951.57 15
16952.80 12
16954.04 16
16955.27 23
16956.50 17
16957.73 19
16958.96 21
16960.19 6
16961.42 14
16962.65 16
16963.88 19
16965.11 19
16966.35 21
16967.58 19
16968.81 44
16970.04 18
16971.27 15
16972.50 19
16973.73 10
16974.97 12
16976.20 27
16977.43 25
16978.66 18
16979.89 18
16981.12 33
16982.36 18
16983.59 13
16984.82 21
16986.05 23
16987.28 14
16988.52 17
16989.75 17
16990.98 15
16992.21 13
16993.45 15
16994.68 20
16995.91 21
16997.14 12
16998.37 19
16999.61 23
17000.84 20
17002.07 13
17003.31 18
17004.54 22
17005.77 16
17007.00 14
17008.24 17
17009.47 12
17010.70 14
17011.93 22
17013.17 9
17014.40 19
17015.63 16
17016.87 19
17018.10 16
17019.33 9
17020.57 5
17021.80 8
17023.03 24
17024.27 18
17025.50 11
17026.73 23
17027.97 11
17029.20 19
17030.43 16
17031.67 10
17032.90 18
17034.14 16
17035.37 19
17036.60 11
17037.84 29
17039.07 14
17040.30 20
17041.54 19
17042.77 22
17044.01 22
17045.24 20
17046.47 22
17047.71 15
17048.94 15
17050.18 12
17051.41 13
17052.65 10
17053.88 17
17055.12 17
17056.35 18
17057.58 16
17058.82 15
17060.05 12
17061.29 13
17062.52 16
17063.76 18
17064.99 19
17066.23 18
17067.46 19
17068.70 19
17069.93 25
17071.17 14
17072.40 25
17073.64 25
17074.87 17
17076.11 7
17077.34 19
17078.58 12
17079.81 17
17081.05 9
17082.29 7
17083.52 18
17084.76 19
17085.99 31
17087.23 14
17088.46 11
17089.70 10
17090.94 23
17092.17 12
17093.41 16
17094.64 14
17095.88 16
17097.12 18
17098.35 16
17099.59 13
17100.82 17
17102.06 17
17103.30 14
17104.53 13
17105.77 11
17107.00 13
17108.24 24
17109.48 16
17110.71 20
17111.95 18
17113.19 20
17114.42 23
17115.66 18
17116.90 26
17118.13 37
17119.37 15
17120.61 16
17121.85 13
17123.08 17
17124.32 9
17125.56 10
17126.79 14
17128.03 18
17129.27 15
17130.50 16
17131.74 18
17132.98 12
17134.22 14
17135.45 19
17136.69 20
17137.93 26
17139.17 26
17140.40 14
17141.64 21
17142.88 13
17144.12 15
17145.36 22
17146.59 22
17147.83 17
17149.07 21
17150.31 21
17151.54 19
17152.78 10
17154.02 23
17155.26 29
17156.50 22
17157.74 12
17158.97 24
17160.21 39
17161.45 11
17162.69 31
17163.93 9
17165.17 12
17166.40 12
17167.64 26
17168.88 10
17170.12 14
17171.36 29
17172.60 14
17173.84 15
17175.08 17
17176.31 22
17177.55 15
17178.79 13
17180.03 15
17181.27 18
17182.51 19
17183.75 28
17184.99 15
17186.23 19
17187.47 12
17188.71 20
17189.94 22
17191.18 11
17192.42 15
17193.66 9
17194.90 5
17196.14 10
17197.38 15
17198.62 21
17199.86 25
17201.10 16
17202.34 17
17203.58 16
17204.82 33
17206.06 15
17207.30 14
17208.54 19
17209.78 21
17211.02 7
17212.26 13
17213.50 10
17214.74 16
17215.98 9
17217.22 12
17218.46 18
17219.70 9
17220.94 18
17222.18 15
17223.43 11
17224.67 18
17225.91 16
17227.15 15
17228.39 12
17229.63 11
17230.87 16
17232.11 23
17233.35 12
17234.59 17
17235.83 21
17237.08 14
17238.32 18
17239.56 12
17240.80 15
17242.04 25
17243.28 15
17244.52 14
17245.76 10
17247.01 15
17248.25 14
17249.49 19
17250.73 17
17251.97 17
17253.21 13
17254.46 17
17255.70 25
17256.94 16
17258.18 34
17259.42 19
17260.66 17
17261.91 14
17263.15 11
17264.39 12
17265.63 16
17266.87 16
17268.12 12
17269.36 18
17270.60 15
17271.84 20
17273.09 18
17274.33 18
17275.57 16
17276.81 12
17278.06 18
17279.30 15
17280.54 22
17281.78 24
17283.03 17
17284.27 7
17285.51 20
17286.76 18
17288.00 24
17289.24 23
17290.48 22
17291.73 14
17292.97 11
17294.21 16
17295.46 15
17296.70 10
17297.94 18
17299.19 31
17300.43 21
17301.67 18
17302.92 11
17304.16 14
17305.40 35
17306.65 14
17307.89 24
17309.14 10
17310.38 19
17311.62 21
17312.87 20
17314.11 15
17315.35 18
17316.60 11
17317.84 12
17319.09 12
17320.33 10
17321.58 10
17322.82 19
17324.06 18
17325.31 20
17326.55 15
17327.80 19
17329.04 13
17330.29 22
17331.53 15
17332.77 6
17334.02 19
17335.26 22
17336.51 9
17337.75 14
17339.00 20
17340.24 27
17341.49 19
17342.73 13
17343.98 15
17345.22 10
17346.47 15
17347.71 16
17348.96 21
17350.20 17
17351.45 8
17352.69 17
17353.94 14
17355.18 11
17356.43 8
17357.68 16
17358.92 19
17360.17 20
17361.41 13
17362.66 25
17363.90 30
17365.15 21
17366.39 11
17367.64 13
17368.89 26
17370.13 12
17371.38 13
17372.62 15
17373.87 10
17375.12 11
17376.36 13
17377.61 8
17378.85 20
17380.10 19
17381.35 22
17382.59 17
17383.84 16
17385.09 8
17386.33 4
17387.58 8
17388.83 14
17390.07 17
17391.32 7
17392.57 11
17393.81 16
17395.06 24
17396.31 13
17397.55 15
17398.80 16
17400.05 16
17401.29 13
17402.54 14
17403.79 16
17405.04 11
17406.28 29
17407.53 17
17408.78 21
17410.02 19
17411.27 17
17412.52 12
17413.77 16
17415.01 20
17416.26 12
17417.51 22
17418.76 13
17420.00 16
17421.25 9
17422.50 13
17423.75 19
17425.00 10
17426.24 10
17427.49 17
17428.74 21
17429.99 10
17431.24 13
17432.48 6
17433.73 6
17434.98 10
17436.23 15
17437.48 13
17438.73 12
17439.97 17
17441.22 21
17442.47 7
17443.72 20
17444.97 23
17446.22 10
17447.47 10
17448.71 18
17449.96 7
17451.21 5
17452.46 21
17453.71 16
17454.96 12
17456.21 21
17457.46 16
17458.71 27
17459.95 12
17461.20 10
17462.45 11
17463.70 14
17464.95 24
17466.20 15
17467.45 16
17468.70 7
17469.95 17
17471.20 16
17472.45 11
17473.70 17
17474.95 16
17476.20 23
17477.45 15
17478.70 12
17479.95 13
17481.20 22
17482.45 25
17483.70 15
17484.95 16
17486.20 17
17487.45 13
17488.70 21
17489.95 8
17491.20 11
17492.45 20
17493.70 17
17494.95 16
17496.20 8
17497.45 13
17498.70 17
17499.95 11
17501.20 8
17502.45 8
17503.70 12
17504.95 22
17506.20 18
17507.46 20
17508.71 28
17509.96 16
17511.21 21
17512.46 14
17513.71 13
17514.96 23
17516.21 21
17517.46 16
17518.71 14
17519.97 17
17521.22 11
17522.47 13
17523.72 16
17524.97 21
17526.22 24
17527.47 13
17528.73 20
17529.98 16
17531.23 15
17532.48 25
17533.73 16
17534.99 16
17536.24 15
17537.49 16
17538.74 10
17539.99 18
17541.25 25
17542.50 15
17543.75 11
17545.00 19
17546.25 10
17547.51 14
17548.76 12
17550.01 8
17551.26 13
17552.52 30
17553.77 13
17555.02 15
17556.27 23
17557.53 16
17558.78 21
17560.03 13
17561.28 11
17562.54 22
17563.79 17
17565.04 21
17566.30 12
17567.55 22
17568.80 15
17570.05 15
17571.31 19
17572.56 13
17573.81 8
17575.07 14
17576.32 10
17577.57 14
17578.83 24
17580.08 16
17581.33 21
17582.59 20
17583.84 15
17585.10 8
17586.35 11
17587.60 14
17588.86 18
17590.11 17
17591.36 11
17592.62 11
17593.87 14
17595.13 15
17596.38 13
17597.63 14
17598.89 7
17600.14 17
17601.40 13
17602.65 7
17603.90 17
17605.16 19
17606.41 19
17607.67 22
17608.92 9
17610.18 11
17611.43 11
17612.69 20
17613.94 20
17615.20 10
17616.45 15
17617.71 23
17618.96 14
17620.21 11
17621.47 19
17622.72 26
17623.98 17
17625.23 11
17626.49 12
17627.75 10
17629.00 11
17630.26 15
17631.51 14
17632.77 16
17634.02 15
17635.28 20
17636.53 16
17637.79 12
17639.04 21
17640.30 15
17641.55 20
17642.81 12
17644.07 18
17645.32 12
17646.58 14
17647.83 14
17649.09 20
17650.35 28
17651.60 12
17652.86 16
17654.11 23
17655.37 13
17656.63 11
17657.88 19
17659.14 10
17660.39 17
17661.65 11
17662.91 19
17664.16 10
17665.42 12
17666.68 15
17667.93 21
17669.19 13
17670.45 12
17671.70 17
17672.96 13
17674.22 19
17675.47 16
17676.73 11
17677.99 22
17679.24 12
17680.50 15
17681.76 19
17683.02 17
17684.27 15
17685.53 10
17686.79 19
17688.05 16
17689.30 10
17690.56 17
17691.82 22
17693.07 28
17694.33 23
17695.59 19
17696.85 18
17698.11 13
17699.36 7
17700.62 20
17701.88 13
17703.14 17
17704.39 14
17705.65 13
17706.91 16
17708.17 16
17709.43 16
17710.68 10
17711.94 24
17713.20 25
17714.46 11
17715.72 15
17716.98 8
17718.23 15
17719.49 17
17720.75 18
17722.01 14
17723.27 14
17724.53 13
17725.79 13
17727.04 15
17728.30 15
17729.56 17
17730.82 17
17732.08 7
17733.34 13
17734.60 10
17735.86 12
17737.12 14
17738.37 31
17739.63 18
17740.89 9
17742.15 13
17743.41 12
17744.67 17
17745.93 10
17747.19 19
17748.45 14
17749.71 23
17750.97 14
17752.23 17
17753.49 12
17754.75 13
17756.01 11
17757.27 15
17758.53 10
17759.79 9
17761.05 8
17762.31 24
17763.57 16
17764.83 8
17766.09 7
17767.35 6
17768.61 21
17769.87 16
17771.13 23
17772.39 14
17773.65 13
17774.91 18
17776.17 28
17777.43 10
17778.69 16
17779.95 15
17781.21 19
17782.47 6
17783.73 13
17784.99 17
17786.25 21
17787.51 16
17788.78 10
17790.04 20
17791.30 15
17792.56 13
17793.82 14
17795.08 11
17796.34 20
17797.60 16
17798.86 19
17800.13 14
17801.39 12
17802.65 9
17803.91 7
17805.17 11
17806.43 13
17807.69 12
17808.96 14
17810.22 11
17811.48 13
17812.74 11
17814.00 12
17815.26 13
17816.53 26
17817.79 9
17819.05 21
17820.31 11
17821.57 22
17822.84 14
17824.10 6
17825.36 15
17826.62 20
17827.89 20
17829.15 21
17830.41 10
17831.67 7
17832.93 20
17834.20 6
17835.46 8
17836.72 11
17837.99 11
17839.25 23
17840.51 16
17841.77 16
17843.04 17
17844.30 15
17845.56 15
17846.82 16
17848.09 17
17849.35 12
17850.61 14
17851.88 15
17853.14 7
17854.40 9
17855.67 17
17856.93 14
17858.19 8
17859.46 10
17860.72 21
17861.98 17
17863.25 20
17864.51 12
17865.77 10
17867.04 16
17868.30 14
17869.57 21
17870.83 14
17872.09 12
17873.36 16
17874.62 11
17875.89 20
17877.15 8
17878.41 11
17879.68 20
17880.94 23
17882.21 14
17883.47 12
17884.73 20
17886.00 19
17887.26 15
17888.53 14
17889.79 7
17891.06 22
17892.32 10
17893.59 14
17894.85 14
17896.12 22
17897.38 15
17898.65 17
17899.91 16
17901.17 16
17902.44 12
17903.70 22
17904.97 15
17906.23 18
17907.50 12
17908.77 18
17910.03 11
17911.30 11
17912.56 14
17913.83 12
17915.09 14
17916.36 33
17917.62 18
17918.89 14
17920.15 22
17921.42 16
17922.68 16
17923.95 11
17925.22 10
17926.48 23
17927.75 17
17929.01 19
17930.28 20
17931.55 10
17932.81 14
17934.08 13
17935.34 10
17936.61 18
17937.88 11
17939.14 11
17940.41 15
17941.68 16
17942.94 12
17944.21 6
17945.47 9
17946.74 10
17948.01 8
17949.27 12
17950.54 14
17951.81 11
17953.07 7
17954.34 7
17955.61 13
17956.87 9
17958.14 17
17959.41 20
17960.68 12
17961.94 10
17963.21 12
17964.48 16
17965.74 14
17967.01 7
17968.28 18
17969.55 10
17970.81 16
17972.08 17
17973.35 25
17974.62 10
17975.88 13
17977.15 12
17978.42 19
17979.69 11
17980.95 13
17982.22 9
17983.49 11
17984.76 18
17986.03 17
17987.29 18
17988.56 12
17989.83 19
17991.10 13
17992.37 19
17993.63 16
17994.90 15
17996.17 16
17997.44 13
17998.71 9
17999.98 17
18001.24 9
18002.51 14
18003.78 15
18005.05 19
18006.32 27
18007.59 15
18008.86 8
18010.12 9
18011.39 13
18012.66 19
18013.93 23
18015.20 22
18016.47 15
18017.74 21
18019.01 22
18020.28 13
18021.54 13
18022.81 15
18024.08 13
18025.35 29
18026.62 23
18027.89 13
18029.16 16
18030.43 18
18031.70 22
18032.97 18
18034.24 8
18035.51 15
18036.78 17
18038.05 22
18039.32 10
18040.59 13
18041.86 14
18043.13 16
18044.40 13
18045.67 9
18046.94 13
18048.21 23
18049.48 21
18050.75 23
18052.02 19
18053.29 9
18054.56 14
18055.83 11
18057.10 16
18058.37 15
18059.64 17
18060.91 20
18062.18 11
18063.45 13
18064.72 9
18065.99 27
18067.26 12
18068.54 19
18069.81 17
18071.08 16
18072.35 12
18073.62 12
18074.89 14
18076.16 11
18077.43 22
18078.70 14
18079.97 13
18081.25 5
18082.52 14
18083.79 17
18085.06 20
18086.33 14
18087.60 17
18088.87 15
18090.15 18
18091.42 18
18092.69 11
18093.96 12
18095.23 15
18096.50 25
18097.78 12
18099.05 12
18100.32 9
18101.59 23
18102.86 22
18104.14 10
18105.41 11
18106.68 9
18107.95 18
18109.23 16
18110.50 10
18111.77 18
18113.04 13
18114.31 23
18115.59 17
18116.86 13
18118.13 14
18119.40 10
18120.68 17
18121.95 21
18123.22 18
18124.50 11
18125.77 11
18127.04 16
18128.31 12
18129.59 11
18130.86 22
18132.13 7
18133.41 12
18134.68 12
18135.95 9
18137.23 9
18138.50 8
18139.77 11
18141.05 9
18142.32 8
18143.59 13
18144.87 5
18146.14 8
18147.41 9
18148.69 5
18149.96 8
18151.23 9
18152.51 12
18153.78 10
18155.06 15
18156.33 9
18157.60 15
18158.88 16
18160.15 11
18161.43 12
18162.70 16
18163.97 15
18165.25 15
18166.52 21
18167.80 7
18169.07 6
18170.35 19
18171.62 11
18172.90 12
18174.17 13
18175.44 7
18176.72 8
18177.99 11
18179.27 9
18180.54 10
18181.82 13
18183.09 15
18184.37 9
18185.64 7
18186.92 9
18188.19 14
18189.47 13
18190.74 13
18192.02 8
18193.29 18
18194.57 24
18195.84 12
18197.12 11
18198.39 10
18199.67 14
18200.95 13
18202.22 10
18203.50 5
18204.77 11
18206.05 7
18207.32 9
18208.60 10
18209.88 8
18211.15 11
18212.43 13
18213.70 8
18214.98 8
18216.26 13
18217.53 11
18218.81 17
18220.08 14
18221.36 8
18222.64 18
18223.91 24
18225.19 15
18226.47 18
18227.74 10
18229.02 13
18230.29 12
18231.57 13
18232.85 12
18234.12 13
18235.40 12
18236.68 27
18237.95 10
18239.23 8
18240.51 9
18241.79 11
18243.06 7
18244.34 13
18245.62 8
18246.89 9
18248.17 15
18249.45 8
18250.73 9
18252.00 8
18253.28 21
18254.56 12
18255.83 16
18257.11 10
18258.39 18
18259.67 22
18260.94 13
18262.22 12
18263.50 8
18264.78 18
18266.06 6
18267.33 14
18268.61 17
18269.89 9
18271.17 12
18272.45 12
18273.72 9
18275.00 19
18276.28 17
18277.56 12
18278.84 16
18280.11 16
18281.39 10
18282.67 6
18283.95 8
18285.23 11
18286.51 12
18287.78 9
18289.06 12
18290.34 18
18291.62 9
18292.90 15
18294.18 14
18295.46 13
18296.74 14
18298.01 13
18299.29 16
18300.57 15
18301.85 11
18303.13 9
18304.41 15
18305.69 13
18306.97 10
18308.25 13
18309.53 17
18310.81 24
18312.09 13
18313.37 12
18314.64 11
18315.92 9
18317.20 16
18318.48 17
18319.76 16
18321.04 14
18322.32 13
18323.60 13
18324.88 8
18326.16 7
18327.44 17
18328.72 11
18330.00 19
18331.28 16
18332.56 13
18333.84 13
18335.12 9
18336.40 16
18337.68 12
18338.96 20
18340.24 12
18341.52 8
18342.80 8
18344.09 16
18345.37 13
18346.65 11
18347.93 7
18349.21 10
18350.49 10
18351.77 15
18353.05 11
18354.33 8
18355.61 15
18356.89 14
18358.17 17
18359.46 15
18360.74 6
18362.02 20
18363.30 12
18364.58 14
18365.86 19
18367.14 16
18368.42 13
18369.71 18
18370.99 19
18372.27 11
18373.55 11
18374.83 14
18376.11 23
18377.39 24
18378.68 9
18379.96 19
18381.24 21
18382.52 16
18383.80 16
18385.09 19
18386.37 16
18387.65 14
18388.93 15
18390.21 13
18391.50 13
18392.78 10
18394.06 10
18395.34 15
18396.63 10
18397.91 10
18399.19 10
18400.47 12
18401.76 5
18403.04 15
18404.32 16
18405.60 15
18406.89 22
18408.17 12
18409.45 11
18410.73 13
18412.02 14
18413.30 13
18414.58 21
18415.87 20
18417.15 14
18418.43 12
18419.72 13
18421.00 15
18422.28 17
18423.57 10
18424.85 8
18426.13 8
18427.42 17
18428.70 14
18429.98 7
18431.27 16
18432.55 12
18433.83 19
18435.12 9
18436.40 17
18437.68 14
18438.97 14
18440.25 18
18441.54 18
18442.82 18
18444.10 5
18445.39 17
18446.67 7
18447.96 15
18449.24 10
18450.53 12
18451.81 11
18453.09 15
18454.38 9
18455.66 16
18456.95 16
18458.23 18
18459.52 13
18460.80 9
18462.09 21
18463.37 20
18464.65 12
18465.94 15
18467.22 24
18468.51 7
18469.79 11
18471.08 9
18472.36 9
18473.65 15
18474.93 13
18476.22 4
18477.50 13
18478.79 18
18480.08 6
18481.36 10
18482.65 7
18483.93 5
18485.22 17
18486.50 11
18487.79 10
18489.07 11
18490.36 13
18491.64 12
18492.93 8
18494.22 11
18495.50 8
18496.79 14
18498.07 8
18499.36 21
18500.65 8
18501.93 4
18503.22 15
18504.50 9
18505.79 10
18507.08 19
18508.36 7
18509.65 20
18510.94 25
18512.22 8
18513.51 6
18514.80 14
18516.08 8
18517.37 8
18518.65 16
18519.94 10
18521.23 12
18522.51 2
18523.80 6
18525.09 9
18526.38 17
18527.66 7
18528.95 10
18530.24 13
18531.52 9
18532.81 13
18534.10 8
18535.39 7
18536.67 9
18537.96 10
18539.25 9
18540.53 14
18541.82 17
18543.11 6
18544.40 20
18545.68 11
18546.97 12
18548.26 20
18549.55 7
18550.84 9
18552.12 18
18553.41 18
18554.70 21
18555.99 13
18557.27 9
18558.56 16
18559.85 10
18561.14 16
18562.43 11
18563.72 14
18565.00 11
18566.29 15
18567.58 9
18568.87 10
18570.16 13
18571.45 11
18572.73 8
18574.02 14
18575.31 14
18576.60 10
18577.89 10
18579.18 20
18580.47 15
18581.75 22
18583.04 9
18584.33 16
18585.62 16
18586.91 18
18588.20 20
18589.49 12
18590.78 10
18592.07 15
18593.36 15
18594.65 10
18595.93 13
18597.22 12
18598.51 18
18599.80 16
18601.09 10
18602.38 13
18603.67 8
18604.96 9
18606.25 11
18607.54 15
18608.83 10
18610.12 11
18611.41 10
18612.70 16
18613.99 13
18615.28 16
18616.57 18
18617.86 15
18619.15 15
18620.44 16
18621.73 29
18623.02 11
18624.31 22
18625.60 14
18626.89 32
18628.18 13
18629.47 15
18630.76 20
18632.05 13
18633.34 9
18634.64 15
18635.93 17
18637.22 15
18638.51 14
18639.80 13
18641.09 12
18642.38 17
18643.67 11
18644.96 10
18646.25 20
18647.54 19
18648.84 13
18650.13 16
18651.42 21
18652.71 21
18654.00 16
18655.29 22
18656.58 15
18657.88 7
18659.17 13
18660.46 21
18661.75 18
18663.04 8
18664.33 26
18665.63 19
18666.92 11
18668.21 16
18669.50 7
18670.79 14
18672.08 28
18673.38 11
18674.67 23
18675.96 22
18677.25 19
18678.55 17
18679.84 15
18681.13 14
18682.42 16
18683.71 14
18685.01 25
18686.30 8
18687.59 17
18688.88 18
18690.18 19
18691.47 23
18692.76 11
18694.06 4
18695.35 13
18696.64 20
18697.93 20
18699.23 12
18700.52 15
18701.81 19
18703.11 15
18704.40 18
18705.69 12
18706.99 9
18708.28 11
18709.57 11
18710.86 12
18712.16 17
18713.45 11
18714.75 9
18716.04 18
18717.33 22
18718.63 15
18719.92 16
18721.21 13
18722.51 12
18723.80 9
18725.09 7
18726.39 12
18727.68 10
18728.98 5
18730.27 6
18731.56 17
18732.86 13
18734.15 12
18735.45 11
18736.74 9
18738.04 7
18739.33 11
18740.62 5
18741.92 17
18743.21 13
18744.51 14
18745.80 8
18747.10 8
18748.39 20
18749.69 8
18750.98 14
18752.27 8
18753.57 11
18754.86 12
18756.16 11
18757.45 9
18758.75 10
18760.04 12
18761.34 15
18762.63 3
18763.93 12
18765.23 14
18766.52 10
18767.82 11
18769.11 14
18770.41 15
18771.70 25
18773.00 14
18774.29 11
18775.59 7
18776.88 17
18778.18 21
18779.48 26
18780.77 29
18782.07 9
18783.36 12
18784.66 19
18785.95 7
18787.25 18
18788.55 12
18789.84 15
18791.14 17
18792.43 16
18793.73 14
18795.03 11
18796.32 15
18797.62 14
18798.92 14
18800.21 6
18801.51 13
18802.81 24
18804.10 15
18805.40 15
18806.70 11
18807.99 15
18809.29 20
18810.59 15
18811.88 6
18813.18 9
18814.48 10
18815.77 14
18817.07 17
18818.37 7
18819.66 12
18820.96 16
18822.26 15
18823.56 6
18824.85 12
18826.15 7
18827.45 12
18828.75 9
18830.04 10
18831.34 11
18832.64 7
18833.94 25
18835.23 13
18836.53 7
18837.83 12
18839.13 24
18840.42 17
18841.72 13
18843.02 12
18844.32 10
18845.62 14
18846.91 13
18848.21 21
18849.51 6
18850.81 8
18852.11 15
18853.40 14
18854.70 10
18856.00 7
18857.30 7
18858.60 8
18859.90 12
18861.20 10
18862.49 10
18863.79 14
18865.09 15
18866.39 12
18867.69 11
18868.99 14
18870.29 16
18871.59 19
18872.88 10
18874.18 5
18875.48 10
18876.78 11
18878.08 16
18879.38 14
18880.68 14
18881.98 18
18883.28 17
18884.58 8
18885.88 6
18887.18 16
18888.47 7
18889.77 14
18891.07 9
18892.37 5
18893.67 13
18894.97 18
18896.27 20
18897.57 13
18898.87 9
18900.17 16
18901.47 14
18902.77 11
18904.07 10
18905.37 16
18906.67 10
18907.97 8
18909.27 13
18910.57 10
18911.87 13
18913.17 12
18914.47 6
18915.77 14
18917.07 14
18918.38 9
18919.68 7
18920.98 11
18922.28 9
18923.58 12
18924.88 12
18926.18 3
18927.48 15
18928.78 12
18930.08 18
18931.38 8
18932.68 12
18933.98 14
18935.29 11
18936.59 7
18937.89 6
18939.19 16
18940.49 10
18941.79 10
18943.09 7
18944.39 12
18945.70 9
18947.00 18
18948.30 6
18949.60 12
18950.90 8
18952.20 6
18953.51 8
18954.81 11
18956.11 9
18957.41 14
18958.71 12
18960.02 16
18961.32 19
18962.62 6
18963.92 14
18965.22 20
18966.53 17
18967.83 8
18969.13 19
18970.43 13
18971.73 10
18973.04 13
18974.34 8
18975.64 7
18976.94 10
18978.25 15
18979.55 10
18980.85 8
18982.16 15
18983.46 24
18984.76 22
18986.06 7
18987.37 4
18988.67 12
18989.97 17
18991.28 16
18992.58 10
18993.88 8
18995.18 11
18996.49 11
18997.79 7
18999.09 11
19000.40 10
19001.70 23
19003.00 13
19004.31 13
19005.61 19
19006.92 16
19008.22 9
19009.52 19
19010.83 8
19012.13 16
19013.43 11
19014.74 14
19016.04 15
19017.35 14
19018.65 14
19019.95 17
19021.26 15
19022.56 11
19023.87 14
19025.17 10
19026.47 15
19027.78 17
19029.08 18
19030.39 11
19031.69 9
19033.00 13
19034.30 16
19035.61 21
19036.91 9
19038.21 15
19039.52 14
19040.82 12
19042.13 13
19043.43 18
19044.74 16
19046.04 15
19047.35 9
19048.65 13
19049.96 21
19051.26 19
19052.57 13
19053.87 14
19055.18 8
19056.48 11
19057.79 16
19059.09 5
19060.40 6
19061.71 21
19063.01 14
19064.32 10
19065.62 9
19066.93 11
19068.23 11
19069.54 16
19070.85 12
19072.15 11
19073.46 11
19074.76 8
19076.07 18
19077.37 12
19078.68 14
19079.99 16
19081.29 14
19082.60 17
19083.91 21
19085.21 14
19086.52 11
19087.82 16
19089.13 18
19090.44 22
19091.74 15
19093.05 6
19094.36 9
19095.66 14
19096.97 15
19098.28 15
19099.58 9
19100.89 12
19102.20 10
19103.50 13
19104.81 19
19106.12 9
19107.42 12
19108.73 7
19110.04 8
19111.35 7
19112.65 5
19113.96 17
19115.27 13
19116.58 12
19117.88 8
19119.19 11
19120.50 12
19121.81 16
19123.11 11
19124.42 10
19125.73 13
19127.04 8
19128.34 20
19129.65 13
19130.96 4
19132.27 7
19133.57 8
19134.88 12
19136.19 10
19137.50 4
19138.81 10
19140.12 7
19141.42 10
19142.73 8
19144.04 9
19145.35 6
19146.66 16
19147.97 24
19149.27 13
19150.58 12
19151.89 9
19153.20 10
19154.51 10
19155.82 11
19157.13 15
19158.43 17
19159.74 18
19161.05 18
19162.36 24
19163.67 20
19164.98 16
19166.29 9
19167.60 9
19168.91 15
19170.22 10
19171.52 24
19172.83 15
19174.14 14
19175.45 14
19176.76 12
19178.07 6
19179.38 7
19180.69 15
19182.00 15
19183.31 16
19184.62 17
19185.93 25
19187.24 12
19188.55 20
19189.86 13
19191.17 9
19192.48 10
19193.79 13
19195.10 17
19196.41 13
19197.72 6
19199.03 14
19200.34 10
19201.65 17
19202.96 12
19204.27 18
19205.58 21
19206.89 14
19208.20 14
19209.51 11
19210.82 4
19212.13 13
19213.44 20
19214.75 7
19216.06 6
19217.38 11
19218.69 19
19220.00 14
19221.31 8
19222.62 9
19223.93 14
19225.24 18
19226.55 11
19227.86 8
19229.17 10
19230.49 13
19231.80 22
19233.11 18
19234.42 11
19235.73 10
19237.04 13
19238.35 14
19239.67 7
19240.98 6
19242.29 18
19243.60 14
19244.91 13
19246.22 12
19247.54 9
19248.85 10
19250.16 14
19251.47 17
19252.78 9
19254.10 14
19255.41 12
19256.72 10
19258.03 10
19259.34 3
19260.66 11
19261.97 19
19263.28 9
19264.59 10
19265.91 5
19267.22 14
19268.53 9
19269.84 11
19271.16 10
19272.47 11
19273.78 17
19275.10 8
19276.41 6
19277.72 9
19279.03 23
19280.35 19
19281.66 13
19282.97 3
19284.29 6
19285.60 15
19286.91 13
19288.23 22
19289.54 11
19290.85 9
19292.17 10
19293.48 13
19294.79 8
19296.11 8
19297.42 11
19298.73 6
19300.05 5
19301.36 5
19302.67 9
19303.99 11
19305.30 18
19306.62 9
19307.93 12
19309.24 6
19310.56 14
19311.87 12
19313.19 6
19314.50 9
19315.81 6
19317.13 6
19318.44 7
19319.76 10
19321.07 11
19322.39 6
19323.70 7
19325.01 13
19326.33 14
19327.64 11
19328.96 9
19330.27 10
19331.59 9
19332.90 10
19334.22 7
19335.53 12
19336.85 15
19338.16 7
19339.48 9
19340.79 15
19342.11 19
19343.42 15
19344.74 15
19346.05 8
19347.37 10
19348.68 10
19350.00 9
19351.31 17
19352.63 12
19353.94 10
19355.26 2
19356.58 12
19357.89 11
19359.21 8
19360.52 12
19361.84 6
19363.15 15
19364.47 6
19365.79 12
19367.10 13
19368.42 10
19369.73 13
19371.05 19
19372.37 19
19373.68 21
19375.00 11
19376.31 12
19377.63 17
19378.95 15
19380.26 17
19381.58 16
19382.90 13
19384.21 13
19385.53 15
19386.85 10
19388.16 11
19389.48 7
19390.80 8
19392.11 15
19393.43 12
19394.75 11
19396.06 11
19397.38 12
19398.70 13
19400.01 13
19401.33 8
19402.65 7
19403.97 6
19405.28 12
19406.60 13
19407.92 10
19409.23 8
19410.55 12
19411.87 11
19413.19 18
19414.50 11
19415.82 8
19417.14 5
19418.46 9
19419.77 19
19421.09 13
19422.41 18
19423.73 21
19425.05 19
19426.36 13
19427.68 9
19429.00 12
19430.32 14
19431.64 13
19432.95 14
19434.27 11
19435.59 14
19436.91 7
19438.23 14
19439.55 12
19440.86 20
19442.18 11
19443.50 13
19444.82 16
19446.14 9
19447.46 5
19448.78 10
19450.09 22
19451.41 18
19452.73 10
19454.05 10
19455.37 8
19456.69 15
19458.01 28
19459.33 10
19460.65 11
19461.97 18
19463.28 14
19464.60 11
19465.92 11
19467.24 6
19468.56 13
19469.88 12
19471.20 9
19472.52 13
19473.84 10
19475.16 8
19476.48 8
19477.80 11
19479.12 8
19480.44 10
19481.76 12
19483.08 14
19484.40 10
19485.72 8
19487.04 8
19488.36 22
19489.68 13
19491.00 13
19492.32 14
19493.64 13
19494.96 9
19496.28 13
19497.60 12
19498.92 16
19500.24 8
19501.56 8
19502.88 10
19504.20 9
19505.52 13
19506.84 10
19508.16 8
19509.49 14
19510.81 14
19512.13 20
19513.45 8
19514.77 14
19516.09 12
19517.41 10
19518.73 19
19520.05 17
19521.37 9
19522.70 16
19524.02 6
19525.34 10
19526.66 4
19527.98 11
19529.30 14
19530.62 10
19531.95 10
19533.27 6
19534.59 12
19535.91 11
19537.23 18
19538.55 11
19539.88 9
19541.20 19
19542.52 5
19543.84 11
19545.16 10
19546.49 14
19547.81 11
19549.13 9
19550.45 13
19551.77 15
19553.10 18
19554.42 14
19555.74 12
19557.06 5
19558.39 6
19559.71 12
19561.03 16
19562.35 8
19563.68 10
19565.00 12
19566.32 9
19567.64 14
19568.97 20
19570.29 12
19571.61 7
19572.94 10
19574.26 9
19575.58 16
19576.90 9
19578.23 13
19579.55 10
19580.87 9
19582.20 8
19583.52 8
19584.84 17
19586.17 10
19587.49 6
19588.81 10
19590.14 15
19591.46 11
19592.78 7
19594.11 20
19595.43 8
19596.76 9
19598.08 17
19599.40 35
19600.73 14
19602.05 9
19603.37 17
19604.70 11
19606.02 6
19607.35 7
19608.67 8
19610.00 15
19611.32 8
19612.64 6
19613.97 13
19615.29 13
19616.62 12
19617.94 10
19619.27 13
19620.59 6
19621.92 26
19623.24 9
19624.56 14
19625.89 13
19627.21 10
19628.54 17
19629.86 13
19631.19 12
19632.51 10
19633.84 18
19635.16 12
19636.49 7
19637.81 24
19639.14 20
19640.46 12
19641.79 10
19643.11 6
19644.44 7
19645.77 11
19647.09 15
19648.42 11
19649.74 7
19651.07 8
19652.39 12
19653.72 9
19655.04 8
19656.37 11
19657.70 9
19659.02 15
19660.35 13
19661.67 8
19663.00 10
19664.33 8
19665.65 22
19666.98 17
19668.30 9
19669.63 15
19670.96 12
19672.28 7
19673.61 7
19674.94 6
19676.26 15
19677.59 19
19678.92 11
19680.24 9
19681.57 5
19682.90 11
19684.22 17
19685.55 9
19686.88 15
19688.20 11
19689.53 16
19690.86 12
19692.18 9
19693.51 9
19694.84 9
19696.16 19
19697.49 11
19698.82 7
19700.15 16
19701.47 12
19702.80 14
19704.13 8
19705.46 8
19706.78 7
19708.11 15
19709.44 17
19710.77 15
19712.09 17
19713.42 7
19714.75 10
19716.08 13
19717.40 15
19718.73 12
19720.06 10
19721.39 9
19722.72 12
19724.04 11
19725.37 9
19726.70 7
19728.03 19
19729.36 10
19730.68 8
19732.01 7
19733.34 20
19734.67 14
19736.00 9
19737.33 12
19738.66 11
19739.98 10
19741.31 12
19742.64 6
19743.97 9
19745.30 2
19746.63 10
19747.96 12
19749.29 8
19750.61 13
19751.94 10
19753.27 18
19754.60 8
19755.93 5
19757.26 9
19758.59 7
19759.92 16
19761.25 11
19762.58 20
19763.91 7
19765.24 16
19766.57 9
19767.89 7
19769.22 13
19770.55 12
19771.88 11
19773.21 18
19774.54 13
19775.87 8
19777.20 9
19778.53 14
19779.86 12
19781.19 11
19782.52 6
19783.85 13
19785.18 5
19786.51 16
19787.84 11
19789.17 12
19790.50 10
19791.83 19
19793.16 14
19794.49 10
19795.83 8
19797.16 18
19798.49 27
19799.82 14
19801.15 8
19802.48 14
19803.81 23
19805.14 9
19806.47 7
19807.80 8
19809.13 13
19810.46 19
19811.79 9
19813.13 8
19814.46 6
19815.79 11
19817.12 16
19818.45 12
19819.78 15
19821.11 14
19822.44 19
19823.78 17
19825.11 22
19826.44 14
19827.77 11
19829.10 11
19830.43 11
19831.77 9
19833.10 9
19834.43 14
19835.76 12
19837.09 5
19838.42 7
19839.76 8
19841.09 10
19842.42 12
19843.75 10
19845.08 15
19846.42 14
19847.75 19
19849.08 10
19850.41 15
19851.75 13
19853.08 12
19854.41 14
19855.74 17
19857.08 24
19858.41 6
19859.74 10
19861.07 10
19862.41 18
19863.74 14
19865.07 10
19866.41 10
19867.74 14
19869.07 12
19870.40 13
19871.74 7
19873.07 12
19874.40 21
19875.74 15
19877.07 3
19878.40 10
19879.74 15
19881.07 10
19882.40 11
19883.74 7
19885.07 9
19886.40 9
19887.74 12
19889.07 11
19890.40 5
19891.74 11
19893.07 9
19894.41 16
19895.74 6
19897.07 10
19898.41 12
19899.74 13
19901.08 8
19902.41 5
19903.74 7
19905.08 10
19906.41 11
19907.75 30
19909.08 11
19910.41 11
19911.75 15
19913.08 8
19914.42 7
19915.75 5
19917.09 2
19918.42 11
19919.76 6
19921.09 17
19922.43 11
19923.76 11
19925.10 7
19926.43 11
19927.77 8
19929.10 5
19930.44 10
19931.77 10
19933.11 12
19934.44 9
19935.78 10
19937.11 11
19938.45 10
19939.78 8
19941.12 9
19942.45 12
19943.79 39
19945.12 11
19946.46 8
19947.79 8
19949.13 7
19950.47 11
19951.80 7
19953.14 9
19954.47 8
19955.81 12
19957.15 11
19958.48 17
19959.82 4
19961.15 15
19962.49 12
19963.83 16
19965.16 11
19966.50 7
19967.83 6
19969.17 14
19970.51 8
19971.84 14
19973.18 3
19974.52 9
19975.85 10
19977.19 8
19978.53 13
19979.86 5
19981.20 13
19982.54 9
19983.87 4
19985.21 7
19986.55 9
19987.88 12
19989.22 8
19990.56 4
19991.89 5
19993.23 9
19994.57 4
19995.91 8
19997.24 9
19998.58 12
19999.92 10
20001.26 6
20002.59 12
20003.93 5
20005.27 7
20006.61 10
20007.94 13
20009.28 9
20010.62 15
20011.96 13
20013.29 10
20014.63 5
20015.97 8
20017.31 7
20018.65 9
20019.98 5
20021.32 7
20022.66 6
20024.00 3
20025.34 5
20026.67 10
20028.01 12
20029.35 11
20030.69 15
20032.03 9
20033.37 12
20034.71 6
20036.04 12
20037.38 7
20038.72 10
20040.06 7
20041.40 13
20042.74 16
20044.08 16
20045.42 10
20046.75 18
20048.09 17
20049.43 11
20050.77 10
20052.11 10
20053.45 22
20054.79 12
20056.13 12
20057.47 9
20058.81 14
20060.15 16
20061.49 8
20062.82 12
20064.16 11
20065.50 14
20066.84 11
20068.18 16
20069.52 19
20070.86 15
20072.20 10
20073.54 10
20074.88 13
20076.22 17
20077.56 10
20078.90 10
20080.24 8
20081.58 12
20082.92 13
20084.26 14
20085.60 14
20086.94 10
20088.28 11
20089.62 6
20090.96 14
20092.30 7
20093.64 10
20094.99 7
20096.33 6
20097.67 7
20099.01 9
20100.35 13
20101.69 11
20103.03 10
20104.37 10
20105.71 7
20107.05 7
20108.39 10
20109.73 9
20111.08 13
20112.42 8
20113.76 10
20115.10 6
20116.44 8
20117.78 14
20119.12 10
20120.46 10
20121.81 19
20123.15 16
20124.49 10
20125.83 11
20127.17 5
20128.51 9
20129.86 10
20131.20 7
20132.54 12
20133.88 7
20135.22 12
20136.56 15
20137.91 7
20139.25 8
