# Supplementary material for: MALDI-TOF MS typing enables the classification of brewing yeasts of the genus Saccharomyces to major beer styles
Source: PLoS One. 2017 Aug 9;12(8):e0181694. doi: 10.1371/journal.pone.0181694 (PMC5549903; doi:10.1371/journal.pone.0181694)
Supplement: S11 File — The directory includes 90 raw files and was zipped to “.zip”; the folder has three strains with 30 spectra per strain; S1 Text explains the raw files with an example and Table 1 represents the yeast strains used within the experiment. (ZIP) [file pone.0181694.s014.zip › 31-33/30338-503-OG-Ale-Ale-YPG-18h-E-E_2015-07-27_1_0_A7_1.dat]

2000.14 5546
2000.56 5532
2000.98 5676
2001.40 5648
2001.83 5478
2002.25 5822
2002.67 5303
2003.09 5170
2003.51 5026
2003.93 4901
2004.36 4812
2004.78 4365
2005.20 4558
2005.62 4489
2006.05 4384
2006.47 4535
2006.89 4344
2007.31 4192
2007.73 4490
2008.16 4520
2008.58 4314
2009.00 4504
2009.42 4534
2009.85 4454
2010.27 4449
2010.69 4186
2011.12 3984
2011.54 4101
2011.96 3812
2012.38 3783
2012.81 3743
2013.23 3696
2013.65 3619
2014.08 3820
2014.50 3654
2014.92 3749
2015.35 3804
2015.77 3963
2016.19 4057
2016.62 4109
2017.04 3555
2017.46 3740
2017.89 4178
2018.31 3869
2018.73 3818
2019.16 3808
2019.58 3817
2020.00 3950
2020.43 4111
2020.85 4177
2021.27 3726
2021.70 3728
2022.12 3813
2022.55 3749
2022.97 3827
2023.39 3908
2023.82 3676
2024.24 3815
2024.67 3765
2025.09 3903
2025.52 3965
2025.94 3708
2026.36 3757
2026.79 3758
2027.21 3791
2027.64 3679
2028.06 3479
2028.49 3513
2028.91 3474
2029.34 3618
2029.76 3728
2030.19 3797
2030.61 3731
2031.03 3754
2031.46 3708
2031.88 3744
2032.31 3850
2032.73 3632
2033.16 3898
2033.58 3688
2034.01 3793
2034.44 3983
2034.86 3943
2035.29 3774
2035.71 4040
2036.14 3995
2036.56 4135
2036.99 3933
2037.41 3815
2037.84 3996
2038.26 3893
2038.69 3838
2039.12 3823
2039.54 3790
2039.97 4154
2040.39 3937
2040.82 3947
2041.24 3855
2041.67 3945
2042.10 3749
2042.52 3545
2042.95 3759
2043.37 3881
2043.80 3903
2044.23 3755
2044.65 3673
2045.08 3843
2045.51 3704
2045.93 3587
2046.36 3938
2046.79 3825
2047.21 3845
2047.64 3571
2048.07 3576
2048.49 3610
2048.92 3677
2049.35 3665
2049.77 4095
2050.20 3916
2050.63 4039
2051.05 4084
2051.48 4184
2051.91 4374
2052.33 4601
2052.76 4597
2053.19 4489
2053.62 4366
2054.04 4510
2054.47 4426
2054.90 4278
2055.32 4329
2055.75 4252
2056.18 4094
2056.61 3985
2057.03 3879
2057.46 3905
2057.89 3863
2058.32 3587
2058.75 3500
2059.17 3682
2059.60 3987
2060.03 3629
2060.46 3835
2060.88 3681
2061.31 3647
2061.74 3698
2062.17 3654
2062.60 3890
2063.02 4246
2063.45 4115
2063.88 4203
2064.31 4509
2064.74 4960
2065.17 5051
2065.59 5076
2066.02 5188
2066.45 5216
2066.88 5263
2067.31 5297
2067.74 5052
2068.17 4661
2068.60 4633
2069.02 4642
2069.45 4552
2069.88 4292
2070.31 4081
2070.74 4184
2071.17 4051
2071.60 4091
2072.03 4279
2072.46 4397
2072.89 4435
2073.31 4324
2073.74 4411
2074.17 4207
2074.60 4130
2075.03 4249
2075.46 4250
2075.89 4302
2076.32 4166
2076.75 4159
2077.18 4175
2077.61 3892
2078.04 4086
2078.47 4373
2078.90 4620
2079.33 5265
2079.76 5181
2080.19 5394
2080.62 4934
2081.05 4959
2081.48 5264
2081.91 5382
2082.34 5006
2082.77 4972
2083.20 5003
2083.63 4830
2084.06 4305
2084.49 4085
2084.92 4427
2085.35 4652
2085.78 4124
2086.21 4122
2086.64 4245
2087.07 4163
2087.50 3962
2087.94 3892
2088.37 3945
2088.80 4101
2089.23 4104
2089.66 3907
2090.09 3770
2090.52 3924
2090.95 3904
2091.38 3742
2091.81 3538
2092.25 3630
2092.68 3655
2093.11 3619
2093.54 3577
2093.97 3939
2094.40 3683
2094.83 3897
2095.27 4001
2095.70 3943
2096.13 3865
2096.56 3773
2096.99 3870
2097.42 3798
2097.86 4023
2098.29 4197
2098.72 4097
2099.15 4012
2099.58 4048
2100.01 4231
2100.45 4056
2100.88 4198
2101.31 4093
2101.74 4074
2102.18 4059
2102.61 3959
2103.04 4098
2103.47 3945
2103.90 3613
2104.34 3912
2104.77 3978
2105.20 4187
2105.63 4016
2106.07 4163
2106.50 4035
2106.93 4204
2107.37 4339
2107.80 4574
2108.23 4818
2108.66 4827
2109.10 4984
2109.53 5007
2109.96 5207
2110.40 4936
2110.83 5009
2111.26 5289
2111.70 5359
2112.13 5114
2112.56 5518
2113.00 5457
2113.43 5593
2113.86 5309
2114.30 4880
2114.73 4971
2115.16 4951
2115.60 4542
2116.03 4266
2116.46 4320
2116.90 4134
2117.33 4214
2117.77 4130
2118.20 4005
2118.63 3933
2119.07 4027
2119.50 3815
2119.94 3903
2120.37 3709
2120.80 3778
2121.24 3565
2121.67 3714
2122.11 3681
2122.54 3695
2122.97 3592
2123.41 3652
2123.84 3698
2124.28 3833
2124.71 3692
2125.15 3679
2125.58 3671
2126.02 3673
2126.45 3709
2126.89 3611
2127.32 3501
2127.76 3727
2128.19 3737
2128.63 3954
2129.06 3768
2129.50 3639
2129.93 3878
2130.37 3730
2130.80 3392
2131.24 3622
2131.67 3783
2132.11 3589
2132.54 3694
2132.98 3807
2133.41 3856
2133.85 3929
2134.28 3783
2134.72 3898
2135.16 3808
2135.59 3604
2136.03 3885
2136.46 3931
2136.90 3859
2137.33 3898
2137.77 3729
2138.21 3420
2138.64 3544
2139.08 3613
2139.51 3584
2139.95 3450
2140.39 3497
2140.82 3582
2141.26 3348
2141.69 3309
2142.13 3369
2142.57 3514
2143.00 3636
2143.44 3098
2143.88 3201
2144.31 3568
2144.75 3624
2145.19 3552
2145.62 3613
2146.06 3706
2146.50 3692
2146.93 3488
2147.37 3662
2147.81 3597
2148.24 3595
2148.68 3767
2149.12 3770
2149.56 3949
2149.99 3933
2150.43 3888
2150.87 4114
2151.30 4263
2151.74 3940
2152.18 4189
2152.62 4222
2153.05 4263
2153.49 4125
2153.93 4220
2154.37 4353
2154.80 4092
2155.24 4324
2155.68 4360
2156.12 4582
2156.55 4734
2156.99 4855
2157.43 4896
2157.87 5048
2158.31 5103
2158.74 5546
2159.18 5339
2159.62 5276
2160.06 5392
2160.50 5371
2160.93 4769
2161.37 4493
2161.81 4452
2162.25 4179
2162.69 4188
2163.13 3981
2163.57 3787
2164.00 3837
2164.44 3767
2164.88 3819
2165.32 3791
2165.76 4085
2166.20 3941
2166.64 3778
2167.07 3936
2167.51 4165
2167.95 3924
2168.39 4204
2168.83 4326
2169.27 4203
2169.71 4002
2170.15 4131
2170.59 4109
2171.03 4099
2171.47 3979
2171.91 4337
2172.34 4345
2172.78 4455
2173.22 4347
2173.66 4198
2174.10 4381
2174.54 4267
2174.98 4449
2175.42 4457
2175.86 4726
2176.30 4674
2176.74 4376
2177.18 4408
2177.62 4291
2178.06 4131
2178.50 4287
2178.94 4352
2179.38 4121
2179.82 4110
2180.26 4039
2180.70 4018
2181.14 3975
2181.58 3966
2182.02 4030
2182.46 3823
2182.90 3646
2183.34 3974
2183.78 4050
2184.22 3872
2184.67 3873
2185.11 3485
2185.55 3501
2185.99 3566
2186.43 3645
2186.87 3807
2187.31 3906
2187.75 3747
2188.19 3575
2188.63 3716
2189.07 3702
2189.52 3651
2189.96 3589
2190.40 3599
2190.84 3699
2191.28 3682
2191.72 3771
2192.16 3829
2192.60 3784
2193.05 4232
2193.49 4598
2193.93 4159
2194.37 4113
2194.81 4400
2195.25 4568
2195.70 4727
2196.14 4665
2196.58 4601
2197.02 4400
2197.46 4820
2197.91 4642
2198.35 4761
2198.79 4782
2199.23 4703
2199.67 4724
2200.12 4764
2200.56 4247
2201.00 4528
2201.44 4315
2201.89 4049
2202.33 4037
2202.77 4059
2203.21 4263
2203.66 4005
2204.10 3987
2204.54 4089
2204.98 3555
2205.43 3991
2205.87 3956
2206.31 4057
2206.75 4312
2207.20 4318
2207.64 4492
2208.08 4416
2208.53 4521
2208.97 4646
2209.41 4455
2209.86 4705
2210.30 4821
2210.74 4692
2211.19 4593
2211.63 4576
2212.07 4775
2212.52 4712
2212.96 4585
2213.40 4817
2213.85 4767
2214.29 4671
2214.73 4312
2215.18 4162
2215.62 4228
2216.06 4349
2216.51 4145
2216.95 4104
2217.40 3996
2217.84 4080
2218.28 4067
2218.73 4224
2219.17 3993
2219.62 3753
2220.06 4001
2220.51 3897
2220.95 3858
2221.39 4029
2221.84 4133
2222.28 4064
2222.73 4369
2223.17 4324
2223.62 4622
2224.06 4925
2224.51 5068
2224.95 5191
2225.39 5356
2225.84 5487
2226.28 5711
2226.73 5778
2227.17 5572
2227.62 5808
2228.06 5853
2228.51 5485
2228.95 5002
2229.40 5207
2229.84 5471
2230.29 5073
2230.73 4800
2231.18 4653
2231.63 4563
2232.07 5154
2232.52 4856
2232.96 4608
2233.41 4339
2233.85 4352
2234.30 4298
2234.74 4234
2235.19 4376
2235.64 3944
2236.08 3875
2236.53 3917
2236.97 3980
2237.42 4082
2237.87 3825
2238.31 3891
2238.76 3929
2239.20 3860
2239.65 3952
2240.10 3928
2240.54 3835
2240.99 3706
2241.43 3972
2241.88 4206
2242.33 3828
2242.77 3761
2243.22 3790
2243.67 3656
2244.11 3676
2244.56 3734
2245.01 3686
2245.45 3813
2245.90 3519
2246.35 3769
2246.79 3852
2247.24 3799
2247.69 3838
2248.13 3846
2248.58 4161
2249.03 4005
2249.48 3759
2249.92 3851
2250.37 4244
2250.82 4361
2251.27 4332
2251.71 4114
2252.16 4064
2252.61 3922
2253.05 4197
2253.50 4185
2253.95 4012
2254.40 4139
2254.85 4159
2255.29 4002
2255.74 3756
2256.19 3767
2256.64 3643
2257.08 3708
2257.53 3935
2257.98 3828
2258.43 3967
2258.88 4115
2259.32 4426
2259.77 4759
2260.22 4720
2260.67 5280
2261.12 6281
2261.57 6730
2262.01 7300
2262.46 7353
2262.91 7261
2263.36 6888
2263.81 6699
2264.26 6392
2264.71 5938
2265.15 5348
2265.60 5021
2266.05 4937
2266.50 4754
2266.95 4686
2267.40 4315
2267.85 4438
2268.30 4436
2268.75 4537
2269.19 4367
2269.64 4460
2270.09 4058
2270.54 4105
2270.99 4111
2271.44 4110
2271.89 4294
2272.34 4215
2272.79 4026
2273.24 3950
2273.69 4231
2274.14 4012
2274.59 3669
2275.04 4006
2275.49 3974
2275.94 3856
2276.39 4070
2276.84 4054
2277.29 4021
2277.74 3836
2278.19 4148
2278.64 4050
2279.09 4059
2279.54 4234
2279.99 4245
2280.44 4227
2280.89 4585
2281.34 4950
2281.79 4701
2282.24 4350
2282.69 4561
2283.14 4519
2283.59 4238
2284.04 4264
2284.49 3928
2284.94 3887
2285.39 3802
2285.84 4105
2286.29 4215
2286.74 4351
2287.19 4154
2287.65 4196
2288.10 4433
2288.55 4699
2289.00 4873
2289.45 5122
2289.90 5570
2290.35 5327
2290.80 5098
2291.25 5293
2291.71 5192
2292.16 5132
2292.61 5051
2293.06 5111
2293.51 4827
2293.96 4742
2294.41 4565
2294.87 4331
2295.32 3999
2295.77 3840
2296.22 4121
2296.67 3945
2297.12 3856
2297.58 3965
2298.03 4009
2298.48 3943
2298.93 3812
2299.38 3819
2299.84 3718
2300.29 3793
2300.74 4158
2301.19 3982
2301.65 3907
2302.10 3779
2302.55 3747
2303.00 3826
2303.46 3875
2303.91 3784
2304.36 3923
2304.81 3948
2305.27 3801
2305.72 3532
2306.17 3569
2306.62 3863
2307.08 3743
2307.53 3589
2307.98 3666
2308.44 3800
2308.89 3790
2309.34 3640
2309.79 3901
2310.25 3717
2310.70 3750
2311.15 3954
2311.61 4086
2312.06 3820
2312.51 3829
2312.97 3823
2313.42 3629
2313.87 3806
2314.33 3839
2314.78 4005
2315.24 4094
2315.69 3798
2316.14 3954
2316.60 3970
2317.05 4161
2317.50 4224
2317.96 3845
2318.41 3962
2318.87 4300
2319.32 3945
2319.77 4357
2320.23 4212
2320.68 4087
2321.14 4418
2321.59 4684
2322.05 4832
2322.50 4536
2322.95 5170
2323.41 5067
2323.86 5279
2324.32 5703
2324.77 5681
2325.23 5582
2325.68 5715
2326.14 5546
2326.59 5273
2327.05 5114
2327.50 5084
2327.96 5051
2328.41 5029
2328.86 4986
2329.32 4901
2329.78 4762
2330.23 4897
2330.69 4780
2331.14 4538
2331.60 4589
2332.05 4580
2332.51 4549
2332.96 4074
2333.42 4233
2333.87 4148
2334.33 3993
2334.78 3987
2335.24 4159
2335.69 4221
2336.15 4211
2336.61 4037
2337.06 4279
2337.52 4228
2337.97 4429
2338.43 4453
2338.89 4666
2339.34 4474
2339.80 4652
2340.25 4431
2340.71 4234
2341.17 4508
2341.62 4797
2342.08 4718
2342.53 4955
2342.99 4723
2343.45 4715
2343.90 4866
2344.36 4690
2344.82 4820
2345.27 4765
2345.73 4876
2346.19 5077
2346.64 4922
2347.10 4890
2347.56 5014
2348.01 5086
2348.47 5216
2348.93 5398
2349.38 5174
2349.84 5432
2350.30 5549
2350.76 5551
2351.21 5649
2351.67 5923
2352.13 5947
2352.58 5737
2353.04 5492
2353.50 5471
2353.96 5328
2354.41 4747
2354.87 4718
2355.33 4699
2355.79 4245
2356.24 4016
2356.70 4260
2357.16 4174
2357.62 4076
2358.08 4112
2358.53 4103
2358.99 3962
2359.45 3927
2359.91 4084
2360.37 4264
2360.82 3876
2361.28 3815
2361.74 3891
2362.20 3891
2362.66 4027
2363.11 4005
2363.57 4046
2364.03 3989
2364.49 4060
2364.95 3887
2365.41 3571
2365.86 3836
2366.32 4125
2366.78 4128
2367.24 4167
2367.70 4438
2368.16 4541
2368.62 4402
2369.08 4349
2369.54 4710
2369.99 4821
2370.45 4627
2370.91 4545
2371.37 4509
2371.83 4308
2372.29 4297
2372.75 4463
2373.21 4606
2373.67 4348
2374.13 4573
2374.59 4464
2375.05 4311
2375.51 4205
2375.96 4461
2376.42 4456
2376.88 4463
2377.34 4017
2377.80 4006
2378.26 3952
2378.72 4122
2379.18 3928
2379.64 3993
2380.10 3863
2380.56 3785
2381.02 3801
2381.48 3673
2381.94 3933
2382.40 3905
2382.86 3742
2383.32 3655
2383.78 3688
2384.24 3674
2384.70 3682
2385.17 3633
2385.63 3590
2386.09 3708
2386.55 3788
2387.01 3699
2387.47 3875
2387.93 3870
2388.39 3800
2388.85 3542
2389.31 3772
2389.77 3821
2390.23 3708
2390.69 3940
2391.15 3875
2391.62 3750
2392.08 3610
2392.54 3639
2393.00 3658
2393.46 3914
2393.92 3965
2394.38 4013
2394.84 4031
2395.31 3924
2395.77 4050
2396.23 3935
2396.69 4131
2397.15 4021
2397.61 4112
2398.08 3864
2398.54 3816
2399.00 3903
2399.46 3817
2399.92 3719
2400.38 3714
2400.85 3690
2401.31 3611
2401.77 3567
2402.23 3501
2402.69 3558
2403.16 3213
2403.62 3343
2404.08 3269
2404.54 3577
2405.01 3767
2405.47 3502
2405.93 3428
2406.39 3682
2406.86 3717
2407.32 4103
2407.78 4016
2408.24 3928
2408.71 3786
2409.17 3819
2409.63 3765
2410.09 3750
2410.56 3949
2411.02 3960
2411.48 3637
2411.95 3625
2412.41 3749
2412.87 3802
2413.34 3906
2413.80 3835
2414.26 3824
2414.73 3841
2415.19 3675
2415.65 4024
2416.12 3954
2416.58 3686
2417.04 3711
2417.51 4165
2417.97 4012
2418.43 4121
2418.90 4158
2419.36 4453
2419.82 4296
2420.29 4508
2420.75 4599
2421.22 5132
2421.68 5255
2422.14 4994
2422.61 5159
2423.07 5567
2423.54 5556
2424.00 5546
2424.47 5511
2424.93 5408
2425.39 5475
2425.86 5636
2426.32 5678
2426.79 5312
2427.25 5218
2427.72 5044
2428.18 5014
2428.65 5184
2429.11 4738
2429.57 4526
2430.04 4420
2430.50 4312
2430.97 4134
2431.43 3979
2431.90 3969
2432.36 3990
2432.83 4036
2433.29 3719
2433.76 4075
2434.22 4055
2434.69 4063
2435.15 4232
2435.62 4383
2436.09 3974
2436.55 3839
2437.02 4049
2437.48 4061
2437.95 4101
2438.41 3942
2438.88 3916
2439.34 4019
2439.81 4182
2440.28 4281
2440.74 3982
2441.21 4367
2441.67 4272
2442.14 4177
2442.60 3980
2443.07 4047
2443.54 4335
2444.00 4283
2444.47 4241
2444.94 4287
2445.40 4077
2445.87 4029
2446.33 4220
2446.80 3828
2447.27 3389
2447.73 3589
2448.20 3755
2448.67 3804
2449.13 4032
2449.60 3901
2450.07 3833
2450.53 3981
2451.00 4035
2451.47 4117
2451.93 4076
2452.40 4260
2452.87 3942
2453.33 3969
2453.80 3915
2454.27 3982
2454.74 3946
2455.20 3759
2455.67 3685
2456.14 3516
2456.60 3545
2457.07 3410
2457.54 3592
2458.01 3371
2458.47 3483
2458.94 3544
2459.41 3538
2459.88 3434
2460.34 3612
2460.81 3430
2461.28 3572
2461.75 3454
2462.21 3413
2462.68 3426
2463.15 3636
2463.62 3650
2464.09 3658
2464.55 3718
2465.02 3815
2465.49 3968
2465.96 3774
2466.43 3749
2466.90 3934
2467.36 4123
2467.83 4124
2468.30 3945
2468.77 4140
2469.24 3810
2469.71 3880
2470.17 4014
2470.64 4184
2471.11 4002
2471.58 3736
2472.05 3695
2472.52 3908
2472.99 3748
2473.46 3685
2473.93 3453
2474.39 3514
2474.86 3399
2475.33 3500
2475.80 3387
2476.27 3444
2476.74 3321
2477.21 3211
2477.68 3548
2478.15 3501
2478.62 3370
2479.09 3356
2479.56 3555
2480.03 3579
2480.49 3610
2480.96 3802
2481.43 3621
2481.90 3539
2482.37 3492
2482.84 3356
2483.31 3710
2483.78 3765
2484.25 3793
2484.72 3778
2485.19 3710
2485.66 4010
2486.13 3856
2486.60 3779
2487.07 3713
2487.54 3749
2488.01 4029
2488.48 4328
2488.95 4229
2489.43 4337
2489.90 4142
2490.37 4276
2490.84 4292
2491.31 4123
2491.78 3879
2492.25 3863
2492.72 3607
2493.19 3564
2493.66 3546
2494.13 3633
2494.60 3679
2495.07 3356
2495.54 3320
2496.02 3420
2496.49 3422
2496.96 3268
2497.43 3433
2497.90 3513
2498.37 3552
2498.84 3694
2499.31 3638
2499.79 3431
2500.26 3436
2500.73 3591
2501.20 3853
2501.67 3472
2502.14 3564
2502.61 3354
2503.09 3477
2503.56 3551
2504.03 3284
2504.50 3552
2504.97 3670
2505.45 3499
2505.92 3693
2506.39 3980
2506.86 4040
2507.33 3943
2507.81 4044
2508.28 3997
2508.75 3868
2509.22 3976
2509.69 3829
2510.17 4047
2510.64 4006
2511.11 4165
2511.58 3972
2512.06 3938
2512.53 3807
2513.00 3481
2513.47 3495
2513.95 3759
2514.42 3743
2514.89 3627
2515.37 3279
2515.84 3572
2516.31 3791
2516.78 3809
2517.26 3981
2517.73 3966
2518.20 3774
2518.68 3688
2519.15 3827
2519.62 3750
2520.10 3881
2520.57 3914
2521.04 3419
2521.52 3518
2521.99 3647
2522.46 3376
2522.94 3440
2523.41 3647
2523.89 3776
2524.36 3809
2524.83 3652
2525.31 3673
2525.78 3847
2526.25 4010
2526.73 3793
2527.20 4012
2527.68 3745
2528.15 3714
2528.62 3774
2529.10 3501
2529.57 3603
2530.05 3499
2530.52 3533
2531.00 3548
2531.47 3330
2531.94 3253
2532.42 3427
2532.89 3430
2533.37 3374
2533.84 3356
2534.32 3422
2534.79 3399
2535.27 3728
2535.74 3628
2536.22 3632
2536.69 3428
2537.17 3804
2537.64 3991
2538.12 3899
2538.59 4156
2539.07 3868
2539.54 4051
2540.02 4398
2540.49 4824
2540.97 4389
2541.44 4317
2541.92 4413
2542.39 4390
2542.87 4365
2543.34 4274
2543.82 4460
2544.29 4456
2544.77 4454
2545.25 4264
2545.72 4186
2546.20 4228
2546.67 4460
2547.15 4388
2547.62 4441
2548.10 4399
2548.58 4195
2549.05 4470
2549.53 4557
2550.00 4604
2550.48 4912
2550.96 4399
2551.43 4502
2551.91 4567
2552.39 4798
2552.86 4997
2553.34 5242
2553.82 5266
2554.29 5435
2554.77 5553
2555.24 5540
2555.72 5721
2556.20 5825
2556.67 5902
2557.15 5873
2557.63 5883
2558.11 5205
2558.58 4956
2559.06 5257
2559.54 5024
2560.01 4522
2560.49 4350
2560.97 4248
2561.44 4113
2561.92 4063
2562.40 4035
2562.88 3720
2563.35 3812
2563.83 3962
2564.31 4330
2564.79 4469
2565.26 4091
2565.74 3853
2566.22 4176
2566.70 4105
2567.17 4078
2567.65 4216
2568.13 3860
2568.61 4088
2569.09 4121
2569.56 4090
2570.04 4087
2570.52 4109
2571.00 4126
2571.48 4172
2571.95 3832
2572.43 3570
2572.91 3766
2573.39 3662
2573.87 3776
2574.35 3731
2574.82 3428
2575.30 3468
2575.78 3607
2576.26 3650
2576.74 3522
2577.22 3620
2577.70 3671
2578.17 3870
2578.65 3841
2579.13 3922
2579.61 3952
2580.09 3999
2580.57 4003
2581.05 4343
2581.53 4424
2582.01 4451
2582.48 4416
2582.96 4323
2583.44 4243
2583.92 4138
2584.40 4223
2584.88 4141
2585.36 3897
2585.84 3937
2586.32 3727
2586.80 3751
2587.28 3649
2587.76 3696
2588.24 3739
2588.72 3681
2589.20 3489
2589.68 3395
2590.16 3335
2590.64 3558
2591.12 3573
2591.60 3465
2592.08 4046
2592.56 3928
2593.04 4023
2593.52 4171
2594.00 4311
2594.48 4443
2594.96 5037
2595.44 5560
2595.92 5304
2596.40 5351
2596.88 5618
2597.36 5437
2597.84 5271
2598.32 5095
2598.80 4657
2599.28 4688
2599.76 4895
2600.24 4637
2600.72 4113
2601.21 4139
2601.69 3970
2602.17 3904
2602.65 3561
2603.13 3650
2603.61 3769
2604.09 3912
2604.57 3925
2605.05 3845
2605.54 4133
2606.02 3883
2606.50 4173
2606.98 3956
2607.46 3796
2607.94 4015
2608.42 4074
2608.91 4220
2609.39 3978
2609.87 3924
2610.35 3773
2610.83 3841
2611.31 3696
2611.80 3834
2612.28 3844
2612.76 3940
2613.24 3797
2613.72 3826
2614.21 3807
2614.69 3931
2615.17 3755
2615.65 3841
2616.13 3728
2616.62 3617
2617.10 3756
2617.58 3956
2618.06 3767
2618.55 3780
2619.03 3762
2619.51 3922
2619.99 3587
2620.48 3538
2620.96 3737
2621.44 3932
2621.92 3803
2622.41 3678
2622.89 3548
2623.37 3609
2623.86 3444
2624.34 3611
2624.82 3578
2625.31 3502
2625.79 3644
2626.27 3659
2626.75 3574
2627.24 3479
2627.72 3502
2628.20 3595
2628.69 3318
2629.17 3497
2629.66 3511
2630.14 3369
2630.62 3666
2631.11 3889
2631.59 3707
2632.07 4042
2632.56 3840
2633.04 3603
2633.52 3859
2634.01 4056
2634.49 4141
2634.98 3963
2635.46 3823
2635.94 4253
2636.43 4065
2636.91 4303
2637.40 4624
2637.88 4429
2638.37 4381
2638.85 3975
2639.33 4060
2639.82 3850
2640.30 3785
2640.79 3753
2641.27 3748
2641.76 3753
2642.24 3629
2642.73 3577
2643.21 3557
2643.70 3556
2644.18 3578
2644.67 3675
2645.15 3616
2645.64 3914
2646.12 3772
2646.61 3627
2647.09 3271
2647.58 3229
2648.06 3847
2648.55 3734
2649.03 3659
2649.52 3652
2650.00 3833
2650.49 3687
2650.97 3600
2651.46 3600
2651.94 3456
2652.43 3462
2652.92 3613
2653.40 4178
2653.89 3791
2654.37 3607
2654.86 3369
2655.34 3543
2655.83 3445
2656.32 3660
2656.80 3865
2657.29 3550
2657.77 3527
2658.26 3753
2658.75 3891
2659.23 3919
2659.72 3810
2660.21 3681
2660.69 4173
2661.18 3778
2661.66 4158
2662.15 4526
2662.64 4620
2663.12 4967
2663.61 5396
2664.10 5895
2664.58 6217
2665.07 6609
2665.56 7267
2666.04 7528
2666.53 7468
2667.02 7948
2667.50 7851
2667.99 7686
2668.48 7367
2668.97 7238
2669.45 6873
2669.94 7366
2670.43 7643
2670.91 7471
2671.40 7262
2671.89 7655
2672.38 7988
2672.86 8605
2673.35 8920
2673.84 8681
2674.33 8110
2674.81 7764
2675.30 7265
2675.79 7212
2676.28 6400
2676.77 5846
2677.25 5581
2677.74 5474
2678.23 5038
2678.72 4985
2679.21 4685
2679.69 5046
2680.18 4949
2680.67 4990
2681.16 5312
2681.65 5150
2682.13 5267
2682.62 5400
2683.11 5090
2683.60 4938
2684.09 4775
2684.58 4648
2685.07 4717
2685.55 4725
2686.04 4607
2686.53 4525
2687.02 4514
2687.51 4309
2688.00 4573
2688.49 4159
2688.98 3817
2689.46 3847
2689.95 4205
2690.44 4034
2690.93 4165
2691.42 4146
2691.91 3851
2692.40 3828
2692.89 4093
2693.38 3853
2693.87 3916
2694.36 3871
2694.85 4003
2695.34 4173
2695.83 3959
2696.31 4103
2696.80 4349
2697.29 4146
2697.78 4361
2698.27 4211
2698.76 4151
2699.25 4176
2699.74 3773
2700.23 3895
2700.72 3781
2701.21 3907
2701.70 3610
2702.19 3703
2702.68 3826
2703.17 3624
2703.66 3611
2704.15 3659
2704.64 3499
2705.13 3513
2705.63 3276
2706.12 3528
2706.61 3663
2707.10 3621
2707.59 3475
2708.08 3664
2708.57 3414
2709.06 3538
2709.55 3742
2710.04 3766
2710.53 3649
2711.02 3660
2711.51 3656
2712.01 3637
2712.50 3695
2712.99 3542
2713.48 3635
2713.97 3600
2714.46 3690
2714.95 3451
2715.44 3671
2715.93 3486
2716.43 3355
2716.92 3306
2717.41 3573
2717.90 3612
2718.39 3619
2718.88 3693
2719.38 3436
2719.87 3497
2720.36 3602
2720.85 3694
2721.34 3886
2721.83 3684
2722.33 3976
2722.82 4043
2723.31 3876
2723.80 3693
2724.30 3632
2724.79 3764
2725.28 3720
2725.77 3565
2726.26 3737
2726.76 3552
2727.25 3684
2727.74 3495
2728.23 3406
2728.73 3426
2729.22 3249
2729.71 3396
2730.20 3443
2730.70 3254
2731.19 3422
2731.68 3498
2732.18 3504
2732.67 3667
2733.16 3570
2733.65 3362
2734.15 3522
2734.64 3487
2735.13 3822
2735.63 3631
2736.12 3730
2736.61 3992
2737.11 4137
2737.60 3980
2738.09 4371
2738.59 4363
2739.08 4322
2739.57 4296
2740.07 4089
2740.56 4234
2741.05 4245
2741.55 4191
2742.04 4286
2742.54 4177
2743.03 4132
2743.52 4166
2744.02 3946
2744.51 3943
2745.00 3848
2745.50 3860
2745.99 3701
2746.49 3758
2746.98 3461
2747.48 3558
2747.97 3533
2748.46 3447
2748.96 3469
2749.45 3400
2749.95 3338
2750.44 3358
2750.94 3119
2751.43 3176
2751.93 3210
2752.42 3365
2752.91 3559
2753.41 3803
2753.90 3686
2754.40 3897
2754.89 3845
2755.39 3508
2755.88 3701
2756.38 4041
2756.87 4005
2757.37 4136
2757.86 3960
2758.36 3911
2758.85 3516
2759.35 3575
2759.85 3607
2760.34 3562
2760.84 3494
2761.33 3609
2761.83 3355
2762.32 3372
2762.82 3455
2763.31 3425
2763.81 3372
2764.31 3349
2764.80 3382
2765.30 3377
2765.79 3535
2766.29 3673
2766.78 3402
2767.28 3307
2767.78 3476
2768.27 3444
2768.77 3434
2769.27 3295
2769.76 3469
2770.26 3360
2770.75 3537
2771.25 3565
2771.75 3567
2772.24 3380
2772.74 3394
2773.24 3178
2773.73 3320
2774.23 3363
2774.73 3424
2775.22 3550
2775.72 3823
2776.22 3872
2776.71 3772
2777.21 3622
2777.71 3426
2778.20 3532
2778.70 3712
2779.20 3619
2779.70 3629
2780.19 3646
2780.69 3773
2781.19 3551
2781.68 3660
2782.18 3405
2782.68 3509
2783.18 3555
2783.67 3481
2784.17 3574
2784.67 3449
2785.17 3397
2785.66 3360
2786.16 3238
2786.66 2943
2787.16 3332
2787.66 3142
2788.15 3044
2788.65 3018
2789.15 3015
2789.65 3202
2790.14 3278
2790.64 3370
2791.14 3471
2791.64 3586
2792.14 3568
2792.64 3629
2793.13 4166
2793.63 4472
2794.13 4458
2794.63 5439
2795.13 6229
2795.63 6611
2796.12 7032
2796.62 7373
2797.12 7694
2797.62 8055
2798.12 8106
2798.62 7538
2799.12 7488
2799.62 6804
2800.12 6276
2800.61 6027
2801.11 5605
2801.61 5200
2802.11 4809
2802.61 4619
2803.11 4310
2803.61 4362
2804.11 4492
2804.61 4664
2805.11 4735
2805.61 4828
2806.11 4948
2806.61 5163
2807.11 5244
2807.60 5132
2808.10 5137
2808.60 5123
2809.10 4920
2809.60 4865
2810.10 4682
2810.60 4795
2811.10 4380
2811.60 4089
2812.10 3890
2812.60 3804
2813.10 3966
2813.60 3829
2814.10 3847
2814.60 3801
2815.10 3935
2815.60 3738
2816.10 3952
2816.61 4077
2817.11 3812
2817.61 3511
2818.11 3623
2818.61 3748
2819.11 3724
2819.61 3397
2820.11 3476
2820.61 3435
2821.11 3556
2821.61 3280
2822.11 3559
2822.61 3515
2823.11 3420
2823.62 3505
2824.12 3726
2824.62 3770
2825.12 3786
2825.62 3659
2826.12 3661
2826.62 3653
2827.12 3641
2827.63 3590
2828.13 3581
2828.63 3238
2829.13 3323
2829.63 3276
2830.13 3456
2830.63 3219
2831.14 3212
2831.64 3212
2832.14 2988
2832.64 3078
2833.14 3312
2833.65 3198
2834.15 3289
2834.65 3258
2835.15 3220
2835.65 3471
2836.16 3477
2836.66 3339
2837.16 3727
2837.66 3734
2838.16 3324
2838.67 3441
2839.17 3506
2839.67 3569
2840.17 3530
2840.68 3616
2841.18 3534
2841.68 3710
2842.19 3459
2842.69 3448
2843.19 3467
2843.69 3108
2844.20 3255
2844.70 3323
2845.20 3307
2845.71 3062
2846.21 2921
2846.71 2931
2847.21 3155
2847.72 3314
2848.22 3065
2848.72 3036
2849.23 3154
2849.73 3249
2850.23 3138
2850.74 3022
2851.24 3158
2851.74 3351
2852.25 3169
2852.75 3285
2853.26 3425
2853.76 3344
2854.26 3382
2854.77 3526
2855.27 3351
2855.77 3473
2856.28 3733
2856.78 3651
2857.29 3569
2857.79 3633
2858.29 3566
2858.80 3537
2859.30 3109
2859.81 3282
2860.31 3235
2860.82 3128
2861.32 3338
2861.82 3562
2862.33 3281
2862.83 3578
2863.34 3348
2863.84 3384
2864.35 3379
2864.85 3407
2865.36 3511
2865.86 3311
2866.37 3150
2866.87 3441
2867.38 3465
2867.88 3802
2868.39 3737
2868.89 3481
2869.40 3641
2869.90 3659
2870.41 3463
2870.91 3661
2871.42 3673
2871.92 3939
2872.43 3739
2872.93 3637
2873.44 3418
2873.94 3474
2874.45 3713
2874.95 3471
2875.46 3444
2875.97 3704
2876.47 3606
2876.98 3567
2877.48 3604
2877.99 3533
2878.49 3816
2879.00 3783
2879.51 3804
2880.01 4014
2880.52 4006
2881.03 4020
2881.53 4086
2882.04 4336
2882.54 4537
2883.05 4369
2883.56 4282
2884.06 4578
2884.57 4544
2885.08 4170
2885.58 4332
2886.09 3961
2886.60 3784
2887.10 3734
2887.61 3875
2888.12 3800
2888.62 3873
2889.13 3585
2889.64 3813
2890.14 3749
2890.65 3607
2891.16 3699
2891.66 3759
2892.17 3825
2892.68 3704
2893.18 4250
2893.69 4379
2894.20 4574
2894.71 4908
2895.21 4959
2895.72 4862
2896.23 5030
2896.74 4806
2897.24 4653
2897.75 4561
2898.26 4594
2898.77 4421
2899.27 4173
2899.78 4173
2900.29 4191
2900.80 4123
2901.31 3844
2901.81 3822
2902.32 3889
2902.83 3610
2903.34 3673
2903.85 3607
2904.35 3746
2904.86 3806
2905.37 3561
2905.88 3667
2906.39 4067
2906.90 3961
2907.40 3854
2907.91 3920
2908.42 3951
2908.93 3759
2909.44 3643
2909.95 3699
2910.46 3559
2910.96 3755
2911.47 3721
2911.98 3777
2912.49 3653
2913.00 3910
2913.51 3839
2914.02 3706
2914.53 3747
2915.04 3660
2915.54 3639
2916.05 3890
2916.56 3690
2917.07 4072
2917.58 3757
2918.09 3925
2918.60 4142
2919.11 4057
2919.62 4206
2920.13 4472
2920.64 4860
2921.15 5508
2921.66 6025
2922.17 6273
2922.68 7326
2923.19 8195
2923.70 8512
2924.21 9018
2924.72 9963
2925.23 10428
2925.74 10556
2926.25 10711
2926.76 10500
2927.27 9984
2927.78 9769
2928.29 8621
2928.80 7695
2929.31 6972
2929.82 6166
2930.33 5460
2930.84 5340
2931.35 4735
2931.86 3897
2932.37 3938
2932.88 3750
2933.39 3610
2933.90 3567
2934.41 3398
2934.92 3226
2935.44 3468
2935.95 3527
2936.46 3260
2936.97 3358
2937.48 3115
2937.99 3442
2938.50 3472
2939.01 3537
2939.52 3494
2940.04 3552
2940.55 3538
2941.06 3366
2941.57 3398
2942.08 3510
2942.59 3514
2943.10 3183
2943.62 3229
2944.13 3331
2944.64 3536
2945.15 3814
2945.66 3887
2946.17 4004
2946.69 3620
2947.20 3760
2947.71 3601
2948.22 3822
2948.73 4079
2949.25 3885
2949.76 3833
2950.27 3979
2950.78 3931
2951.29 3916
2951.81 4135
2952.32 4105
2952.83 4123
2953.34 3981
2953.86 3985
2954.37 4046
2954.88 4125
2955.39 4053
2955.91 3740
2956.42 3585
2956.93 3630
2957.45 3481
2957.96 3552
2958.47 3409
2958.98 3196
2959.50 3225
2960.01 3347
2960.52 3591
2961.04 3466
2961.55 3331
2962.06 3364
2962.58 3449
2963.09 3644
2963.60 3735
2964.12 3614
2964.63 3694
2965.14 3467
2965.66 3623
2966.17 3752
2966.68 3539
2967.20 3498
2967.71 3704
2968.22 3427
2968.74 3397
2969.25 3298
2969.77 3370
2970.28 3228
2970.79 3429
2971.31 3576
2971.82 3322
2972.34 3466
2972.85 3377
2973.36 2939
2973.88 3046
2974.39 3397
2974.91 3290
2975.42 3447
2975.94 3468
2976.45 3629
2976.96 3504
2977.48 3411
2977.99 3383
2978.51 3261
2979.02 3341
2979.54 3515
2980.05 3407
2980.57 3226
2981.08 3563
2981.60 3442
2982.11 3481
2982.63 3791
2983.14 3653
2983.66 3749
2984.17 3702
2984.69 3631
2985.20 3567
2985.72 3512
2986.23 3800
2986.75 3669
2987.26 3679
2987.78 3909
2988.29 3900
2988.81 3649
2989.32 3870
2989.84 3784
2990.36 3660
2990.87 3768
2991.39 4180
2991.90 4154
2992.42 4193
2992.94 4460
2993.45 4681
2993.97 4871
2994.48 5087
2995.00 5545
2995.51 5617
2996.03 5789
2996.55 6013
2997.06 6021
2997.58 5985
2998.10 5887
2998.61 6055
2999.13 6029
2999.65 5889
3000.16 5596
3000.68 5653
3001.19 6036
3001.71 5896
3002.23 5769
3002.74 5727
3003.26 6335
3003.78 6875
3004.30 6496
3004.81 6773
3005.33 6780
3005.85 6425
3006.36 6066
3006.88 5870
3007.40 5316
3007.91 4857
3008.43 4713
3008.95 3912
3009.47 3722
3009.98 3652
3010.50 3584
3011.02 3502
3011.54 3659
3012.05 3623
3012.57 3741
3013.09 3650
3013.61 3387
3014.12 3495
3014.64 3686
3015.16 3566
3015.68 3619
3016.19 3742
3016.71 3544
3017.23 3900
3017.75 3725
3018.27 3751
3018.78 3887
3019.30 3879
3019.82 4205
3020.34 3925
3020.86 4192
3021.38 3914
3021.89 4085
3022.41 4568
3022.93 4489
3023.45 4298
3023.97 3913
3024.49 4071
3025.01 4019
3025.52 4196
3026.04 4058
3026.56 3875
3027.08 3901
3027.60 3963
3028.12 3603
3028.64 3581
3029.16 3542
3029.67 3446
3030.19 3649
3030.71 3654
3031.23 3543
3031.75 3712
3032.27 3614
3032.79 3636
3033.31 3362
3033.83 3358
3034.35 3470
3034.87 3588
3035.39 3456
3035.91 3539
3036.43 3474
3036.95 3555
3037.47 3433
3037.99 3409
3038.50 3520
3039.02 3561
3039.54 3684
3040.06 3644
3040.58 3613
3041.10 3627
3041.62 3441
3042.14 3402
3042.66 3297
3043.18 3575
3043.70 3577
3044.23 3420
3044.75 3285
3045.27 3521
3045.79 3497
3046.31 3292
3046.83 3352
3047.35 3490
3047.87 3465
3048.39 3419
3048.91 3367
3049.43 3107
3049.95 3216
3050.47 3457
3050.99 3382
3051.51 3041
3052.03 3257
3052.56 3267
3053.08 3213
3053.60 3252
3054.12 3447
3054.64 3245
3055.16 3195
3055.68 3370
3056.20 3313
3056.72 3159
3057.25 3101
3057.77 3342
3058.29 3267
3058.81 3450
3059.33 3503
3059.85 3490
3060.38 3580
3060.90 3706
3061.42 3837
3061.94 3797
3062.46 3835
3062.98 4048
3063.51 4117
3064.03 4149
3064.55 4121
3065.07 4334
3065.59 4337
3066.12 4068
3066.64 4190
3067.16 4316
3067.68 4050
3068.21 4059
3068.73 3951
3069.25 4019
3069.77 3949
3070.30 3739
3070.82 3762
3071.34 3665
3071.86 3640
3072.39 3416
3072.91 3545
3073.43 3425
3073.95 3377
3074.48 3313
3075.00 3237
3075.52 3392
3076.05 3516
3076.57 3606
3077.09 3789
3077.61 3761
3078.14 3898
3078.66 3954
3079.18 3820
3079.71 4206
3080.23 3921
3080.75 3694
3081.28 4137
3081.80 4193
3082.32 4128
3082.85 4242
3083.37 4306
3083.90 4242
3084.42 4254
3084.94 4009
3085.47 4171
3085.99 4113
3086.51 4108
3087.04 4109
3087.56 4203
3088.09 3877
3088.61 3729
3089.13 3797
3089.66 3700
3090.18 4069
3090.71 4185
3091.23 4218
3091.76 3963
3092.28 4297
3092.80 4100
3093.33 4160
3093.85 4114
3094.38 4205
3094.90 4046
3095.43 4343
3095.95 4321
3096.48 4444
3097.00 4572
3097.53 4802
3098.05 4509
3098.58 4761
3099.10 5154
3099.63 5386
3100.15 6184
3100.68 6992
3101.20 7920
3101.73 9499
3102.25 10129
3102.78 10310
3103.30 11055
3103.83 11591
3104.35 11624
3104.88 11454
3105.40 10780
3105.93 10056
3106.45 9356
3106.98 8626
3107.51 8393
3108.03 7979
3108.56 7857
3109.08 8475
3109.61 8792
3110.13 9493
3110.66 9512
3111.19 9918
3111.71 10453
3112.24 10078
3112.76 10001
3113.29 9218
3113.82 8871
3114.34 8270
3114.87 7401
3115.40 6504
3115.92 5708
3116.45 5359
3116.98 5376
3117.50 5116
3118.03 4706
3118.55 4639
3119.08 4998
3119.61 4826
3120.13 4714
3120.66 4755
3121.19 4564
3121.72 4587
3122.24 4648
3122.77 4569
3123.30 4326
3123.82 4210
3124.35 4361
3124.88 4192
3125.40 4410
3125.93 4485
3126.46 4758
3126.99 4857
3127.51 4871
3128.04 5075
3128.57 5271
3129.10 5328
3129.62 4830
3130.15 5030
3130.68 5470
3131.21 5703
3131.73 5571
3132.26 5921
3132.79 6000
3133.32 6247
3133.85 6392
3134.37 6455
3134.90 6614
3135.43 6623
3135.96 6485
3136.49 6140
3137.01 5940
3137.54 5968
3138.07 5751
3138.60 5725
3139.13 5152
3139.65 4861
3140.18 5085
3140.71 4837
3141.24 4759
3141.77 4376
3142.30 4541
3142.83 4343
3143.35 4305
3143.88 4525
3144.41 4727
3144.94 4561
3145.47 4620
3146.00 4648
3146.53 4539
3147.06 4327
3147.59 4240
3148.11 4787
3148.64 4194
3149.17 4330
3149.70 4211
3150.23 4244
3150.76 4555
3151.29 4412
3151.82 4437
3152.35 4366
3152.88 4471
3153.41 4538
3153.94 4642
3154.47 4631
3155.00 4723
3155.53 4568
3156.06 4366
3156.59 4466
3157.12 4249
3157.65 4217
3158.18 3976
3158.71 4097
3159.24 3793
3159.77 3781
3160.30 3852
3160.83 3621
3161.36 3783
3161.89 3649
3162.42 3788
3162.95 3841
3163.48 4118
3164.01 3819
3164.54 3472
3165.07 3537
3165.60 3603
3166.13 3947
3166.66 3978
3167.19 3903
3167.72 3598
3168.25 3575
3168.78 3457
3169.31 3805
3169.85 3830
3170.38 4057
3170.91 3951
3171.44 3952
3171.97 4157
3172.50 4175
3173.03 4285
3173.56 4120
3174.09 4484
3174.63 4579
3175.16 4403
3175.69 4459
3176.22 4040
3176.75 3954
3177.28 3948
3177.81 4061
3178.35 4050
3178.88 3748
3179.41 3742
3179.94 3870
3180.47 4008
3181.00 3592
3181.54 3457
3182.07 3507
3182.60 3729
3183.13 3508
3183.66 3546
3184.20 3813
3184.73 4004
3185.26 3418
3185.79 3445
3186.33 3508
3186.86 3530
3187.39 3430
3187.92 3368
3188.46 3450
3188.99 3614
3189.52 3516
3190.05 3485
3190.59 3381
3191.12 3467
3191.65 3413
3192.18 3528
3192.72 3638
3193.25 3840
3193.78 3829
3194.32 3576
3194.85 3859
3195.38 3766
3195.91 3950
3196.45 3994
3196.98 4350
3197.51 4188
3198.05 3908
3198.58 3994
3199.11 4036
3199.65 4089
3200.18 4170
3200.71 3941
3201.25 3891
3201.78 3541
3202.32 3684
3202.85 3735
3203.38 3487
3203.92 3259
3204.45 3246
3204.98 3636
3205.52 3458
3206.05 3125
3206.59 3311
3207.12 3332
3207.65 3338
3208.19 3260
3208.72 3514
3209.26 3505
3209.79 3268
3210.32 3380
3210.86 3430
3211.39 3419
3211.93 3414
3212.46 3703
3213.00 3845
3213.53 3812
3214.07 3622
3214.60 3775
3215.14 3482
3215.67 3557
3216.20 3484
3216.74 3417
3217.27 3341
3217.81 3552
3218.34 3426
3218.88 3267
3219.41 3524
3219.95 3595
3220.48 3838
3221.02 3652
3221.56 3696
3222.09 3795
3222.63 3971
3223.16 3946
3223.70 3959
3224.23 4161
3224.77 4133
3225.30 3924
3225.84 3903
3226.37 4112
3226.91 3883
3227.45 3876
3227.98 3961
3228.52 3728
3229.05 3675
3229.59 3718
3230.12 3562
3230.66 3329
3231.20 3479
3231.73 3479
3232.27 3376
3232.81 3181
3233.34 3041
3233.88 3000
3234.41 3107
3234.95 2785
3235.49 3250
3236.02 3382
3236.56 3159
3237.10 3430
3237.63 3922
3238.17 3746
3238.71 3593
3239.24 3817
3239.78 3913
3240.32 3780
3240.85 3606
3241.39 3686
3241.93 3705
3242.46 3802
3243.00 3650
3243.54 3465
3244.07 3182
3244.61 3292
3245.15 3145
3245.69 3179
3246.22 3440
3246.76 3551
3247.30 3270
3247.84 3330
3248.37 3373
3248.91 3334
3249.45 3458
3249.99 3258
3250.52 3177
3251.06 3310
3251.60 3540
3252.14 3284
3252.67 3424
3253.21 3623
3253.75 3703
3254.29 3437
3254.83 3418
3255.36 3562
3255.90 3832
3256.44 3615
3256.98 3518
3257.52 3663
3258.05 3763
3258.59 4254
3259.13 4301
3259.67 4429
3260.21 4859
3260.75 4969
3261.29 5113
3261.82 5373
3262.36 5321
3262.90 5973
3263.44 5920
3263.98 5818
3264.52 5809
3265.06 5519
3265.60 5845
3266.13 5792
3266.67 5370
3267.21 5061
3267.75 5163
3268.29 5149
3268.83 4668
3269.37 4616
3269.91 4672
3270.45 4410
3270.99 4342
3271.53 4371
3272.07 3926
3272.60 4037
3273.14 3951
3273.68 3714
3274.22 4011
3274.76 3954
3275.30 3738
3275.84 3806
3276.38 3812
3276.92 3784
3277.46 3836
3278.00 4043
3278.54 4089
3279.08 3922
3279.62 4000
3280.16 4184
3280.70 4315
3281.24 4218
3281.78 3948
3282.32 4173
3282.86 4177
3283.40 4589
3283.94 4355
3284.48 4416
3285.02 4654
3285.56 4680
3286.11 4561
3286.65 4494
3287.19 4271
3287.73 4287
3288.27 4463
3288.81 4017
3289.35 4301
3289.89 4634
3290.43 4629
3290.97 4729
3291.51 4763
3292.05 5206
3292.60 5769
3293.14 6246
3293.68 6289
3294.22 6714
3294.76 7550
3295.30 7459
3295.84 7390
3296.38 7575
3296.93 7003
3297.47 6954
3298.01 6325
3298.55 6288
3299.09 5493
3299.63 5137
3300.18 4610
3300.72 4525
3301.26 4500
3301.80 4330
3302.34 4115
3302.89 4051
3303.43 4194
3303.97 3985
3304.51 4022
3305.05 3994
3305.60 3824
3306.14 4117
3306.68 3960
3307.22 4127
3307.76 4301
3308.31 4459
3308.85 4518
3309.39 4190
3309.93 4224
3310.48 3987
3311.02 4440
3311.56 4436
3312.11 4577
3312.65 4550
3313.19 5178
3313.73 5191
3314.28 5564
3314.82 5854
3315.36 5934
3315.91 6073
3316.45 6024
3316.99 6136
3317.53 5982
3318.08 6053
3318.62 5926
3319.16 5837
3319.71 5156
3320.25 4587
3320.79 4537
3321.34 4194
3321.88 4293
3322.43 4077
3322.97 4126
3323.51 3976
3324.06 4225
3324.60 3889
3325.14 4080
3325.69 3877
3326.23 3924
3326.78 3857
3327.32 4107
3327.86 3707
3328.41 3570
3328.95 3613
3329.50 3454
3330.04 3411
3330.58 3633
3331.13 3719
3331.67 3695
3332.22 3683
3332.76 3457
3333.31 3631
3333.85 3679
3334.39 3685
3334.94 3851
3335.48 3553
3336.03 3682
3336.57 3794
3337.12 3852
3337.66 3789
3338.21 3590
3338.75 3784
3339.30 3776
3339.84 3744
3340.39 3757
3340.93 3636
3341.48 3536
3342.02 3458
3342.57 3321
3343.11 3259
3343.66 3366
3344.20 3333
3344.75 3244
3345.29 3284
3345.84 3098
3346.39 3250
3346.93 3115
3347.48 3464
3348.02 3617
3348.57 3394
3349.11 3278
3349.66 3464
3350.21 3552
3350.75 3431
3351.30 3262
3351.84 3645
3352.39 3730
3352.94 3534
3353.48 3695
3354.03 3835
3354.57 4013
3355.12 4104
3355.67 3814
3356.21 4112
3356.76 4159
3357.31 4119
3357.85 4422
3358.40 4178
3358.94 4262
3359.49 4139
3360.04 3882
3360.58 3918
3361.13 3845
3361.68 3759
3362.22 3881
3362.77 3745
3363.32 3822
3363.87 3470
3364.41 3125
3364.96 3178
3365.51 3337
3366.05 3165
3366.60 3244
3367.15 3356
3367.70 3557
3368.24 3585
3368.79 3461
3369.34 3255
3369.88 3422
3370.43 3502
3370.98 3262
3371.53 3472
3372.07 3206
3372.62 3095
3373.17 3077
3373.72 3271
3374.27 3086
3374.81 2914
3375.36 3027
3375.91 3020
3376.46 2893
3377.01 2802
3377.55 3313
3378.10 3280
3378.65 3276
3379.20 3416
3379.75 3521
3380.29 3536
3380.84 3773
3381.39 3902
3381.94 3908
3382.49 3887
3383.04 3824
3383.58 3490
3384.13 3581
3384.68 3685
3385.23 3495
3385.78 3475
3386.33 3556
3386.88 3478
3387.43 3495
3387.97 3461
3388.52 3493
3389.07 3558
3389.62 3481
3390.17 3502
3390.72 3501
3391.27 3398
3391.82 3121
3392.37 3337
3392.92 3394
3393.47 3220
3394.02 3093
3394.56 3074
3395.11 2869
3395.66 3208
3396.21 3232
3396.76 2937
3397.31 3050
3397.86 3272
3398.41 3698
3398.96 4007
3399.51 4255
3400.06 4950
3400.61 5337
3401.16 5757
3401.71 6209
3402.26 6825
3402.81 7342
3403.36 7944
3403.91 7970
3404.46 8381
3405.01 8498
3405.56 7945
3406.11 7723
3406.66 7018
3407.21 6287
3407.76 5717
3408.32 5033
3408.87 4644
3409.42 4353
3409.97 4245
3410.52 3751
3411.07 3558
3411.62 3688
3412.17 3389
3412.72 3228
3413.27 3105
3413.82 3280
3414.37 3152
3414.93 3251
3415.48 3301
3416.03 3225
3416.58 3601
3417.13 3953
3417.68 4132
3418.23 4102
3418.78 4339
3419.34 4666
3419.89 5123
3420.44 5060
3420.99 5367
3421.54 5500
3422.09 5559
3422.65 5777
3423.20 5298
3423.75 5437
3424.30 5606
3424.85 5602
3425.40 5139
3425.96 4620
3426.51 4412
3427.06 4461
3427.61 4291
3428.16 3663
3428.72 3826
3429.27 3798
3429.82 3821
3430.37 3963
3430.93 4003
3431.48 4119
3432.03 3771
3432.58 3767
3433.14 3796
3433.69 3719
3434.24 3660
3434.79 3574
3435.35 3553
3435.90 3444
3436.45 3423
3437.00 3381
3437.56 3370
3438.11 3207
3438.66 3366
3439.22 3442
3439.77 3432
3440.32 3547
3440.88 3602
3441.43 3674
3441.98 3437
3442.54 3321
3443.09 3654
3443.64 3449
3444.20 3603
3444.75 3548
3445.30 3377
3445.86 3312
3446.41 3463
3446.96 3497
3447.52 3340
3448.07 3499
3448.63 3595
3449.18 3538
3449.73 3744
3450.29 3695
3450.84 3541
3451.39 3810
3451.95 3704
3452.50 3575
3453.06 3520
3453.61 3409
3454.17 3527
3454.72 3337
3455.27 3425
3455.83 3668
3456.38 3496
3456.94 3573
3457.49 3615
3458.05 3355
3458.60 3449
3459.16 3526
3459.71 3278
3460.27 3327
3460.82 3204
3461.37 3366
3461.93 3056
3462.48 3305
3463.04 3182
3463.59 3192
3464.15 3399
3464.70 3218
3465.26 3253
3465.82 3435
3466.37 3366
3466.93 3478
3467.48 3390
3468.04 3648
3468.59 3509
3469.15 3228
3469.70 3483
3470.26 3616
3470.81 3883
3471.37 3845
3471.92 3628
3472.48 3626
3473.04 3816
3473.59 3651
3474.15 3598
3474.70 3664
3475.26 3642
3475.82 3575
3476.37 3618
3476.93 3618
3477.48 3701
3478.04 4009
3478.60 3845
3479.15 3944
3479.71 3726
3480.27 4133
3480.82 4103
3481.38 4083
3481.93 4096
3482.49 4381
3483.05 4326
3483.60 4321
3484.16 4084
3484.72 4037
3485.27 4254
3485.83 4197
3486.39 4189
3486.94 4483
3487.50 4790
3488.06 5057
3488.62 5251
3489.17 5712
3489.73 6725
3490.29 7591
3490.84 7643
3491.40 8697
3491.96 9404
3492.52 10191
3493.07 11005
3493.63 10828
3494.19 11295
3494.75 10453
3495.30 9512
3495.86 9428
3496.42 9043
3496.98 8614
3497.53 9258
3498.09 9659
3498.65 9701
3499.21 9663
3499.76 9787
3500.32 10245
3500.88 10191
3501.44 9334
3502.00 9007
3502.56 8833
3503.11 8131
3503.67 7794
3504.23 7315
3504.79 6816
3505.35 6871
3505.90 6600
3506.46 6517
3507.02 6514
3507.58 6374
3508.14 6484
3508.70 6366
3509.26 5741
3509.81 5513
3510.37 5176
3510.93 5307
3511.49 5289
3512.05 5311
3512.61 5334
3513.17 5725
3513.73 6089
3514.29 6433
3514.84 6451
3515.40 7320
3515.96 7519
3516.52 7801
3517.08 8021
3517.64 8057
3518.20 8423
3518.76 7978
3519.32 8314
3519.88 7670
3520.44 7377
3521.00 7188
3521.56 6557
3522.12 5962
3522.68 5819
3523.24 5844
3523.80 5459
3524.36 5420
3524.92 5168
3525.48 5141
3526.04 4668
3526.60 4536
3527.16 4452
3527.72 4439
3528.28 3901
3528.84 4099
3529.40 4128
3529.96 3978
3530.52 3767
3531.08 3888
3531.64 3951
3532.20 3830
3532.76 3820
3533.32 3860
3533.88 3767
3534.44 3868
3535.00 4021
3535.56 4092
3536.12 3990
3536.68 4247
3537.25 4198
3537.81 4362
3538.37 4475
3538.93 4278
3539.49 4813
3540.05 4755
3540.61 5047
3541.17 5188
3541.73 5617
3542.30 6266
3542.86 5759
3543.42 6234
3543.98 6082
3544.54 6272
3545.10 6321
3545.66 6333
3546.23 5560
3546.79 5099
3547.35 5006
3547.91 4924
3548.47 4659
3549.03 4279
3549.60 4504
3550.16 4453
3550.72 4261
3551.28 4277
3551.84 4398
3552.41 4218
3552.97 4125
3553.53 4052
3554.09 4149
3554.65 4182
3555.22 3860
3555.78 3802
3556.34 4015
3556.90 3733
3557.47 3809
3558.03 3668
3558.59 3741
3559.15 3760
3559.72 3791
3560.28 3686
3560.84 3466
3561.41 3608
3561.97 3544
3562.53 3230
3563.09 3452
3563.66 3411
3564.22 3350
3564.78 3285
3565.35 3000
3565.91 3424
3566.47 3366
3567.04 3236
3567.60 3286
3568.16 3113
3568.73 3183
3569.29 3159
3569.85 3105
3570.42 3274
3570.98 3201
3571.54 3209
3572.11 3174
3572.67 3323
3573.23 3651
3573.80 3401
3574.36 3317
3574.93 3290
3575.49 3288
3576.05 3366
3576.62 3247
3577.18 3317
3577.75 3319
3578.31 3322
3578.87 2989
3579.44 3360
3580.00 3341
3580.57 3478
3581.13 3220
3581.70 3195
3582.26 3304
3582.82 3220
3583.39 3437
3583.95 3355
3584.52 3300
3585.08 3286
3585.65 3321
3586.21 3338
3586.78 3146
3587.34 3257
3587.91 3069
3588.47 3080
3589.04 2896
3589.60 3122
3590.17 3237
3590.73 3137
3591.30 3204
3591.86 3274
3592.43 3497
3592.99 3406
3593.56 3484
3594.12 3352
3594.69 3436
3595.25 3492
3595.82 3612
3596.39 3498
3596.95 3693
3597.52 3984
3598.08 3958
3598.65 3760
3599.21 3548
3599.78 3624
3600.35 3676
3600.91 3817
3601.48 3712
3602.04 3884
3602.61 3625
3603.18 3683
3603.74 3561
3604.31 3432
3604.87 3346
3605.44 3362
3606.01 3217
3606.57 3362
3607.14 3367
3607.71 3337
3608.27 3256
3608.84 3026
3609.41 3067
3609.97 3226
3610.54 3271
3611.11 3413
3611.67 3783
3612.24 4082
3612.81 4545
3613.37 5455
3613.94 6418
3614.51 7705
3615.07 8776
3615.64 10162
3616.21 12029
3616.77 13594
3617.34 15182
3617.91 16762
3618.48 17566
3619.04 17986
3619.61 17592
3620.18 16979
3620.75 15488
3621.31 13932
3621.88 12485
3622.45 10936
3623.02 8897
3623.58 7604
3624.15 6210
3624.72 5540
3625.29 4820
3625.86 4485
3626.42 4166
3626.99 3915
3627.56 3638
3628.13 3473
3628.70 3607
3629.26 3430
3629.83 3465
3630.40 3332
3630.97 3086
3631.54 3415
3632.10 3328
3632.67 3391
3633.24 3483
3633.81 3300
3634.38 3225
3634.95 3157
3635.52 3396
3636.08 3571
3636.65 3427
3637.22 3489
3637.79 3675
3638.36 3380
3638.93 3375
3639.50 3451
3640.07 3716
3640.64 3629
3641.20 3971
3641.77 4198
3642.34 4391
3642.91 4132
3643.48 4206
3644.05 4613
3644.62 4676
3645.19 4488
3645.76 4928
3646.33 4688
3646.90 4979
3647.47 5078
3648.04 4824
3648.61 5108
3649.18 5025
3649.75 4605
3650.32 4695
3650.89 4754
3651.46 4576
3652.03 4556
3652.60 4407
3653.17 4592
3653.74 4489
3654.31 4652
3654.88 4766
3655.45 4717
3656.02 4422
3656.59 4332
3657.16 4428
3657.73 4398
3658.30 4494
3658.87 4391
3659.44 4336
3660.01 4232
3660.58 4147
3661.15 4320
3661.72 4186
3662.29 3913
3662.86 3906
3663.43 3954
3664.00 4202
3664.58 4694
3665.15 4513
3665.72 4740
3666.29 4465
3666.86 4305
3667.43 4326
3668.00 4844
3668.57 4691
3669.14 4452
3669.72 4360
3670.29 4209
3670.86 4420
3671.43 4277
3672.00 4034
3672.57 4160
3673.14 4015
3673.72 3909
3674.29 4092
3674.86 3843
3675.43 3736
3676.00 3839
3676.57 3891
3677.15 3639
3677.72 3511
3678.29 3581
3678.86 3550
3679.43 3629
3680.01 3493
3680.58 3331
3681.15 3399
3681.72 3210
3682.29 3074
3682.87 2999
3683.44 2921
3684.01 2989
3684.58 2968
3685.16 3175
3685.73 3391
3686.30 3223
3686.87 3109
3687.45 3302
3688.02 3221
3688.59 3294
3689.17 3254
3689.74 3526
3690.31 3739
3690.88 3523
3691.46 3640
3692.03 3366
3692.60 3384
3693.18 3371
3693.75 3275
3694.32 3334
3694.90 3180
3695.47 3427
3696.04 3503
3696.62 3586
3697.19 3481
3697.76 3572
3698.34 3628
3698.91 3668
3699.48 3770
3700.06 3508
3700.63 3337
3701.21 3195
3701.78 3250
3702.35 3158
3702.93 3351
3703.50 3381
3704.07 3229
3704.65 3136
3705.22 3338
3705.80 3366
3706.37 3391
3706.95 3286
3707.52 3495
3708.09 3776
3708.67 3545
3709.24 3453
3709.82 3547
3710.39 3548
3710.97 3919
3711.54 3617
3712.11 3548
3712.69 3584
3713.26 3620
3713.84 3413
3714.41 3416
3714.99 3571
3715.56 3569
3716.14 3440
3716.71 3552
3717.29 3648
3717.86 3197
3718.44 3120
3719.01 3095
3719.59 3134
3720.16 2981
3720.74 3039
3721.31 3185
3721.89 3232
3722.47 3010
3723.04 2956
3723.62 3141
3724.19 3452
3724.77 3345
3725.34 3413
3725.92 3505
3726.49 3439
3727.07 3356
3727.65 3394
3728.22 3809
3728.80 3783
3729.37 3871
3729.95 4452
3730.53 5016
3731.10 5187
3731.68 5601
3732.25 5993
3732.83 6315
3733.41 6859
3733.98 6593
3734.56 6817
3735.14 6763
3735.71 6529
3736.29 6023
3736.86 5666
3737.44 5277
3738.02 4624
3738.59 4018
3739.17 3997
3739.75 4014
3740.32 3584
3740.90 3324
3741.48 3145
3742.06 3166
3742.63 3029
3743.21 2790
3743.79 3036
3744.36 2875
3744.94 2884
3745.52 2678
3746.09 2797
3746.67 2930
3747.25 2781
3747.83 2863
3748.40 2833
3748.98 2930
3749.56 2938
3750.14 2679
3750.71 2685
3751.29 2829
3751.87 2814
3752.45 2781
3753.03 2683
3753.60 2701
3754.18 2979
3754.76 2844
3755.34 2889
3755.91 2900
3756.49 3006
3757.07 3075
3757.65 3246
3758.23 3152
3758.81 3196
3759.38 3328
3759.96 3300
3760.54 3380
3761.12 3550
3761.70 3836
3762.28 3529
3762.85 3364
3763.43 3391
3764.01 3392
3764.59 3393
3765.17 3503
3765.75 3567
3766.33 3399
3766.90 3411
3767.48 3257
3768.06 3405
3768.64 3368
3769.22 3121
3769.80 3197
3770.38 3444
3770.96 3316
3771.54 3185
3772.12 3247
3772.70 3154
3773.27 3092
3773.85 3197
3774.43 3201
3775.01 3205
3775.59 3178
3776.17 2898
3776.75 2748
3777.33 2784
3777.91 2742
3778.49 2877
3779.07 2869
3779.65 2813
3780.23 2817
3780.81 3132
3781.39 3023
3781.97 2747
3782.55 2913
3783.13 2978
3783.71 2962
3784.29 3073
3784.87 2794
3785.45 2724
3786.03 2667
3786.61 2752
3787.19 2806
3787.77 2924
3788.35 3145
3788.93 3189
3789.51 2957
3790.09 2903
3790.67 3136
3791.26 3015
3791.84 3086
3792.42 3076
3793.00 3134
3793.58 3066
3794.16 3233
3794.74 3125
3795.32 3277
3795.90 3086
3796.48 3130
3797.07 2967
3797.65 3205
3798.23 3217
3798.81 3128
3799.39 3325
3799.97 3159
3800.55 3438
3801.13 3415
3801.72 3240
3802.30 3290
3802.88 3547
3803.46 3498
3804.04 3475
3804.62 3667
3805.21 3502
3805.79 3491
3806.37 3502
3806.95 3368
3807.53 3700
3808.12 3720
3808.70 3781
3809.28 3870
3809.86 3847
3810.44 3916
3811.03 3951
3811.61 4134
3812.19 4325
3812.77 3969
3813.36 3700
3813.94 3821
3814.52 3855
3815.10 3821
3815.69 4083
3816.27 3967
3816.85 4272
3817.43 3991
3818.02 4227
3818.60 4068
3819.18 4046
3819.76 3654
3820.35 3531
3820.93 3307
3821.51 3276
3822.10 3479
3822.68 3516
3823.26 3624
3823.85 3289
3824.43 3263
3825.01 3223
3825.60 3411
3826.18 3240
3826.76 3296
3827.35 3685
3827.93 3290
3828.51 3374
3829.10 3422
3829.68 3554
3830.26 3110
3830.85 3435
3831.43 3412
3832.02 3294
3832.60 3534
3833.18 3498
3833.77 3210
3834.35 3272
3834.93 3517
3835.52 3382
3836.10 3298
3836.69 3639
3837.27 3420
3837.86 3321
3838.44 3360
3839.02 3336
3839.61 3246
3840.19 3318
3840.78 3647
3841.36 3630
3841.95 3450
3842.53 3703
3843.12 3483
3843.70 3555
3844.29 3650
3844.87 3768
3845.46 3728
3846.04 3751
3846.63 3630
3847.21 3327
3847.80 3556
3848.38 3289
3848.97 3356
3849.55 3435
3850.14 3574
3850.72 3441
3851.31 3561
3851.89 3632
3852.48 3656
3853.06 3592
3853.65 3660
3854.23 3613
3854.82 3621
3855.40 4074
3855.99 4529
3856.58 5064
3857.16 5780
3857.75 6150
3858.33 7297
3858.92 8533
3859.50 9698
3860.09 11081
3860.68 12049
3861.26 13173
3861.85 14478
3862.43 14938
3863.02 15330
3863.61 15347
3864.19 15795
3864.78 15771
3865.37 14661
3865.95 13558
3866.54 12516
3867.13 11122
3867.71 10214
3868.30 9677
3868.89 8341
3869.47 7414
3870.06 6680
3870.65 6207
3871.23 6081
3871.82 5822
3872.41 5630
3872.99 5769
3873.58 5732
3874.17 5705
3874.75 5967
3875.34 5488
3875.93 5805
3876.52 6011
3877.10 5881
3877.69 5645
3878.28 5408
3878.86 5371
3879.45 5077
3880.04 4875
3880.63 4891
3881.21 4717
3881.80 4435
3882.39 4414
3882.98 4281
3883.57 4022
3884.15 4328
3884.74 3860
3885.33 4164
3885.92 3945
3886.50 4220
3887.09 3992
3887.68 4174
3888.27 4302
3888.86 4515
3889.45 4343
3890.03 4500
3890.62 4450
3891.21 4494
3891.80 4378
3892.39 4201
3892.98 4039
3893.56 4383
3894.15 3951
3894.74 3821
3895.33 3791
3895.92 3620
3896.51 3659
3897.10 3899
3897.68 3881
3898.27 3709
3898.86 3812
3899.45 3622
3900.04 3576
3900.63 3452
3901.22 3586
3901.81 3633
3902.40 3384
3902.99 3374
3903.57 3503
3904.16 3254
3904.75 3090
3905.34 3125
3905.93 3053
3906.52 3185
3907.11 3090
3907.70 2980
3908.29 3091
3908.88 2989
3909.47 2812
3910.06 2935
3910.65 2949
3911.24 2824
3911.83 3017
3912.42 2927
3913.01 2800
3913.60 2828
3914.19 2872
3914.78 2719
3915.37 2719
3915.96 2733
3916.55 2978
3917.14 2967
3917.73 2888
3918.32 2996
3918.91 3020
3919.50 2947
3920.09 2996
3920.68 2978
3921.27 3204
3921.86 3140
3922.45 3114
3923.05 2844
3923.64 2789
3924.23 2932
3924.82 2874
3925.41 2850
3926.00 2884
3926.59 2900
3927.18 2837
3927.77 2972
3928.36 2855
3928.95 2892
3929.55 3122
3930.14 3141
3930.73 2840
3931.32 2901
3931.91 2999
3932.50 2999
3933.09 3014
3933.69 2984
3934.28 2849
3934.87 2702
3935.46 2845
3936.05 2927
3936.64 2807
3937.24 2623
3937.83 2728
3938.42 2750
3939.01 2702
3939.60 2892
3940.20 2951
3940.79 2903
3941.38 2877
3941.97 2917
3942.56 3227
3943.16 3252
3943.75 3097
3944.34 3088
3944.93 3080
3945.53 3026
3946.12 3085
3946.71 2830
3947.30 3106
3947.90 3128
3948.49 2952
3949.08 2902
3949.67 2841
3950.27 2780
3950.86 2544
3951.45 2592
3952.05 2643
3952.64 2439
3953.23 2695
3953.82 2731
3954.42 2486
3955.01 2555
3955.60 2669
3956.20 2618
3956.79 2602
3957.38 2739
3957.98 2769
3958.57 2577
3959.16 2672
3959.76 2618
3960.35 2507
3960.94 2553
3961.54 2541
3962.13 2658
3962.73 2603
3963.32 2598
3963.91 2797
3964.51 2694
3965.10 2443
3965.69 2483
3966.29 2597
3966.88 2604
3967.48 2665
3968.07 2840
3968.66 2868
3969.26 2737
3969.85 2684
3970.45 2655
3971.04 2717
3971.64 2686
3972.23 2414
3972.82 2479
3973.42 2580
3974.01 2514
3974.61 2677
3975.20 2795
3975.80 2913
3976.39 2814
3976.99 2914
3977.58 2995
3978.18 3008
3978.77 2788
3979.37 2752
3979.96 2674
3980.56 2585
3981.15 2777
3981.75 2594
3982.34 2944
3982.94 2690
3983.53 2717
3984.13 2871
3984.72 2858
3985.32 2646
3985.91 2690
3986.51 2672
3987.11 2746
3987.70 2709
3988.30 2954
3988.89 2969
3989.49 2701
3990.08 2940
3990.68 2922
3991.28 3073
3991.87 3144
3992.47 3075
3993.06 3020
3993.66 3067
3994.26 3274
3994.85 3524
3995.45 3570
3996.04 3607
3996.64 3728
3997.24 3636
3997.83 3904
3998.43 4083
3999.03 3961
3999.62 4128
4000.22 4199
4000.81 4289
4001.41 4045
4002.01 4165
4002.60 4147
4003.20 3936
4003.80 3635
4004.40 3835
4004.99 3532
4005.59 3289
4006.19 3160
4006.78 3322
4007.38 3131
4007.98 3160
4008.57 3208
4009.17 3172
4009.77 3195
4010.37 3366
4010.96 3440
4011.56 3199
4012.16 2887
4012.76 3244
4013.35 3317
4013.95 3109
4014.55 3091
4015.15 3290
4015.74 3510
4016.34 3461
4016.94 3373
4017.54 3591
4018.13 3406
4018.73 3444
4019.33 3484
4019.93 3316
4020.53 3255
4021.12 3218
4021.72 2916
4022.32 3027
4022.92 3310
4023.52 3135
4024.12 3150
4024.71 3281
4025.31 3448
4025.91 3442
4026.51 3535
4027.11 3968
4027.71 4187
4028.30 4154
4028.90 4459
4029.50 4441
4030.10 4436
4030.70 4511
4031.30 4461
4031.90 3946
4032.50 3788
4033.10 3800
4033.69 3614
4034.29 3444
4034.89 3498
4035.49 3248
4036.09 3229
4036.69 3070
4037.29 2985
4037.89 2983
4038.49 2922
4039.09 2880
4039.69 2788
4040.29 2844
4040.89 2727
4041.49 2777
4042.08 2775
4042.68 2803
4043.28 2615
4043.88 2588
4044.48 2754
4045.08 2740
4045.68 2503
4046.28 2694
4046.88 2775
4047.48 2765
4048.08 2896
4048.68 2678
4049.28 2910
4049.88 2772
4050.48 2721
4051.08 2781
4051.69 2881
4052.29 2797
4052.89 2704
4053.49 2498
4054.09 2638
4054.69 2622
4055.29 2651
4055.89 2588
4056.49 2498
4057.09 2582
4057.69 2590
4058.29 2552
4058.89 2622
4059.49 2680
4060.09 2450
4060.70 2648
4061.30 2652
4061.90 2750
4062.50 2725
4063.10 2621
4063.70 2738
4064.30 2711
4064.90 2654
4065.51 2795
4066.11 2673
4066.71 2505
4067.31 2536
4067.91 2501
4068.51 2560
4069.11 2492
4069.72 2575
4070.32 2623
4070.92 2571
4071.52 2592
4072.12 2403
4072.73 2479
4073.33 2566
4073.93 2515
4074.53 2522
4075.13 2428
4075.74 2571
4076.34 2757
4076.94 2719
4077.54 2719
4078.14 2398
4078.75 2543
4079.35 2740
4079.95 2517
4080.55 2510
4081.16 2431
4081.76 2457
4082.36 2481
4082.96 2377
4083.57 2371
4084.17 2358
4084.77 2280
4085.38 2337
4085.98 2469
4086.58 2490
4087.18 2349
4087.79 2474
4088.39 2415
4088.99 2240
4089.60 2384
4090.20 2368
4090.80 2446
4091.41 2572
4092.01 2639
4092.61 2779
4093.22 2681
4093.82 2588
4094.42 2646
4095.03 2721
4095.63 2662
4096.23 2791
4096.84 2622
4097.44 2526
4098.05 2419
4098.65 2540
4099.25 2446
4099.86 2352
4100.46 2268
4101.06 2247
4101.67 2358
4102.27 2307
4102.88 2426
4103.48 2454
4104.09 2339
4104.69 2449
4105.29 2385
4105.90 2344
4106.50 2484
4107.11 2351
4107.71 2259
4108.32 2341
4108.92 2378
4109.53 2504
4110.13 2290
4110.74 2321
4111.34 2136
4111.94 2212
4112.55 2203
4113.15 2115
4113.76 2146
4114.36 2087
4114.97 2183
4115.57 2285
4116.18 2113
4116.78 2258
4117.39 2244
4118.00 2380
4118.60 2468
4119.21 2338
4119.81 2337
4120.42 2392
4121.02 2421
4121.63 2301
4122.23 2480
4122.84 2409
4123.44 2205
4124.05 2257
4124.66 2377
4125.26 2317
4125.87 2159
4126.47 2050
4127.08 2278
4127.68 2464
4128.29 2281
4128.90 2329
4129.50 2386
4130.11 2302
4130.72 2171
4131.32 2220
4131.93 2258
4132.53 2392
4133.14 2401
4133.75 2245
4134.35 2380
4134.96 2522
4135.57 2617
4136.17 2617
4136.78 2729
4137.39 2812
4137.99 2885
4138.60 3127
4139.21 3151
4139.81 3283
4140.42 3469
4141.03 3303
4141.63 3382
4142.24 3211
4142.85 3143
4143.46 3030
4144.06 3257
4144.67 2930
4145.28 2871
4145.88 2863
4146.49 2729
4147.10 2597
4147.71 2560
4148.31 2441
4148.92 2367
4149.53 2421
4150.14 2333
4150.74 2349
4151.35 2424
4151.96 2459
4152.57 2340
4153.18 2222
4153.78 2078
4154.39 2165
4155.00 2255
4155.61 2389
4156.22 2262
4156.82 2225
4157.43 2186
4158.04 2220
4158.65 2278
4159.26 2299
4159.86 2124
4160.47 2353
4161.08 2294
4161.69 2411
4162.30 2410
4162.91 2478
4163.52 2305
4164.12 2523
4164.73 2520
4165.34 2610
4165.95 2610
4166.56 2577
4167.17 2419
4167.78 2439
4168.39 2512
4168.99 2416
4169.60 2278
4170.21 2363
4170.82 2510
4171.43 2397
4172.04 2318
4172.65 2565
4173.26 2484
4173.87 2354
4174.48 2418
4175.09 2409
4175.70 2427
4176.31 2603
4176.92 2588
4177.53 2516
4178.13 2560
4178.74 2426
4179.35 2403
4179.96 2492
4180.57 2383
4181.18 2431
4181.79 2416
4182.40 2332
4183.01 2388
4183.62 2465
4184.23 2447
4184.84 2433
4185.45 2351
4186.06 2343
4186.67 2314
4187.29 2329
4187.90 2418
4188.51 2544
4189.12 2510
4189.73 2503
4190.34 2683
4190.95 2570
4191.56 2518
4192.17 2691
4192.78 2641
4193.39 2705
4194.00 2483
4194.61 2539
4195.22 2600
4195.83 2823
4196.45 2668
4197.06 2603
4197.67 2762
4198.28 2559
4198.89 2294
4199.50 2317
4200.11 2313
4200.72 2577
4201.33 2436
4201.95 2510
4202.56 2489
4203.17 2563
4203.78 2531
4204.39 2474
4205.00 2739
4205.62 2653
4206.23 2562
4206.84 2644
4207.45 2526
4208.06 2440
4208.67 2480
4209.29 2510
4209.90 2428
4210.51 2421
4211.12 2666
4211.73 2669
4212.35 2483
4212.96 2569
4213.57 2733
4214.18 2620
4214.80 2758
4215.41 2835
4216.02 2805
4216.63 2615
4217.25 2931
4217.86 2980
4218.47 3190
4219.08 3556
4219.70 3797
4220.31 4137
4220.92 4417
4221.53 4572
4222.15 4843
4222.76 5213
4223.37 5405
4223.99 5754
4224.60 5631
4225.21 5859
4225.83 5493
4226.44 5718
4227.05 5943
4227.66 6107
4228.28 5883
4228.89 5732
4229.51 5478
4230.12 5552
4230.73 5200
4231.35 4682
4231.96 4734
4232.57 4517
4233.19 4278
4233.80 3958
4234.41 3690
4235.03 3451
4235.64 3621
4236.26 3579
4236.87 3663
4237.48 3362
4238.10 3339
4238.71 3317
4239.33 3400
4239.94 3217
4240.55 3315
4241.17 3314
4241.78 3146
4242.40 3080
4243.01 3334
4243.63 2889
4244.24 3073
4244.85 2600
4245.47 2811
4246.08 2987
4246.70 2824
4247.31 3157
4247.93 2845
4248.54 2752
4249.16 2770
4249.77 2947
4250.39 2966
4251.00 2946
4251.62 2733
4252.23 2587
4252.85 2688
4253.46 2734
4254.08 2719
4254.69 2790
4255.31 2866
4255.92 2726
4256.54 2529
4257.15 2638
4257.77 2704
4258.39 2633
4259.00 2508
4259.62 2514
4260.23 2485
4260.85 2664
4261.46 2728
4262.08 2552
4262.69 2620
4263.31 2646
4263.93 2747
4264.54 2664
4265.16 3043
4265.77 2990
4266.39 2833
4267.01 2796
4267.62 2866
4268.24 2901
4268.86 2952
4269.47 2643
4270.09 2757
4270.70 2695
4271.32 2757
4271.94 2930
4272.55 3118
4273.17 3092
4273.79 3114
4274.40 3141
4275.02 3259
4275.64 3545
4276.25 3735
4276.87 3718
4277.49 3508
4278.10 3342
4278.72 3454
4279.34 3262
4279.96 2980
4280.57 2879
4281.19 2763
4281.81 2825
4282.42 2706
4283.04 2534
4283.66 2441
4284.28 2435
4284.89 2428
4285.51 2459
4286.13 2304
4286.75 2451
4287.36 2447
4287.98 2574
4288.60 2414
4289.22 2406
4289.83 2274
4290.45 2389
4291.07 2297
4291.69 2261
4292.31 2296
4292.92 2336
4293.54 2512
4294.16 2299
4294.78 2224
4295.40 2295
4296.01 2521
4296.63 2527
4297.25 2513
4297.87 2516
4298.49 2467
4299.11 2690
4299.72 2470
4300.34 2364
4300.96 2294
4301.58 2406
4302.20 2686
4302.82 2620
4303.44 2407
4304.06 2628
4304.67 2834
4305.29 2738
4305.91 2583
4306.53 2535
4307.15 2427
4307.77 2482
4308.39 2453
4309.01 2529
4309.63 2494
4310.25 2388
4310.86 2507
4311.48 2443
4312.10 2475
4312.72 2408
4313.34 2426
4313.96 2590
4314.58 2495
4315.20 2471
4315.82 2331
4316.44 2426
4317.06 2401
4317.68 2375
4318.30 2454
4318.92 2263
4319.54 2471
4320.16 2505
4320.78 2536
4321.40 2491
4322.02 2583
4322.64 2631
4323.26 2497
4323.88 2470
4324.50 2474
4325.12 2621
4325.74 2700
4326.36 2604
4326.98 2526
4327.60 2578
4328.22 2748
4328.84 2628
4329.46 2440
4330.08 2369
4330.71 2229
4331.33 2382
4331.95 2434
4332.57 2408
4333.19 2415
4333.81 2461
4334.43 2598
4335.05 2607
4335.67 2604
4336.29 2850
4336.91 2869
4337.54 2690
4338.16 2667
4338.78 2498
4339.40 2847
4340.02 2797
4340.64 2915
4341.26 3086
4341.89 3240
4342.51 3573
4343.13 3905
4343.75 4585
4344.37 4895
4344.99 5499
4345.62 6391
4346.24 6970
4346.86 6945
4347.48 7340
4348.10 7406
4348.73 7392
4349.35 6727
4349.97 6403
4350.59 5544
4351.21 4834
4351.84 4551
4352.46 3949
4353.08 3586
4353.70 3531
4354.33 3255
4354.95 2904
4355.57 3012
4356.19 2945
4356.82 3048
4357.44 3108
4358.06 2991
4358.68 2937
4359.31 2776
4359.93 2998
4360.55 3013
4361.17 2988
4361.80 2907
4362.42 2821
4363.04 2769
4363.67 2966
4364.29 2932
4364.91 2894
4365.54 2761
4366.16 2870
4366.78 2808
4367.41 2634
4368.03 2680
4368.65 2628
4369.28 2447
4369.90 2608
4370.52 2635
4371.15 2314
4371.77 2492
4372.39 2469
4373.02 2266
4373.64 2510
4374.27 2443
4374.89 2546
4375.51 2610
4376.14 2698
4376.76 2860
4377.39 2806
4378.01 2967
4378.63 3083
4379.26 3003
4379.88 3063
4380.51 3069
4381.13 3147
4381.75 3167
4382.38 2776
4383.00 2743
4383.63 2566
4384.25 2619
4384.88 2621
4385.50 2580
4386.13 2707
4386.75 2527
4387.38 2422
4388.00 2548
4388.63 2531
4389.25 2322
4389.88 2305
4390.50 2361
4391.13 2423
4391.75 2479
4392.38 2437
4393.00 2423
4393.63 2404
4394.25 2469
4394.88 2690
4395.50 2351
4396.13 2386
4396.75 2322
4397.38 2431
4398.00 2513
4398.63 2518
4399.26 2450
4399.88 2333
4400.51 2511
4401.13 2402
4401.76 2442
4402.38 2422
4403.01 2591
4403.64 2787
4404.26 2780
4404.89 2884
4405.51 3004
4406.14 3205
4406.77 3303
4407.39 3423
4408.02 3617
4408.64 3594
4409.27 3711
4409.90 3755
4410.52 3574
4411.15 3610
4411.78 3434
4412.40 3109
4413.03 3221
4413.66 2887
4414.28 2941
4414.91 2673
4415.54 2656
4416.16 2542
4416.79 2604
4417.42 2286
4418.04 2344
4418.67 2563
4419.30 2675
4419.93 2422
4420.55 2437
4421.18 2559
4421.81 2519
4422.43 2446
4423.06 2654
4423.69 2774
4424.32 2440
4424.94 2459
4425.57 2462
4426.20 2354
4426.83 2593
4427.45 2252
4428.08 2107
4428.71 2031
4429.34 2139
4429.96 2221
4430.59 2296
4431.22 2317
4431.85 2214
4432.48 2192
4433.10 2418
4433.73 2428
4434.36 2594
4434.99 2619
4435.62 2544
4436.24 2394
4436.87 2572
4437.50 2600
4438.13 2435
4438.76 2520
4439.39 2369
4440.02 2367
4440.64 2353
4441.27 2430
4441.90 2383
4442.53 2217
4443.16 2290
4443.79 2315
4444.42 2615
4445.04 2430
4445.67 2385
4446.30 2472
4446.93 2528
4447.56 2627
4448.19 2515
4448.82 2811
4449.45 2801
4450.08 2916
4450.71 2840
4451.34 2865
4451.97 2834
4452.59 2649
4453.22 2769
4453.85 2737
4454.48 2521
4455.11 2377
4455.74 2513
4456.37 2678
4457.00 2311
4457.63 2134
4458.26 2391
4458.89 2533
4459.52 2321
4460.15 2321
4460.78 2381
4461.41 2110
4462.04 2028
4462.67 2090
4463.30 2225
4463.93 2232
4464.56 2211
4465.19 2178
4465.82 2133
4466.45 2220
4467.08 2351
4467.71 2180
4468.34 2087
4468.97 2275
4469.61 2130
4470.24 2244
4470.87 2199
4471.50 2303
4472.13 2300
4472.76 2264
4473.39 2225
4474.02 2306
4474.65 2215
4475.28 2096
4475.91 2272
4476.54 2271
4477.18 2088
4477.81 2258
4478.44 2268
4479.07 2338
4479.70 2254
4480.33 2301
4480.96 2109
4481.59 2212
4482.23 2277
4482.86 2389
4483.49 2240
4484.12 2323
4484.75 2318
4485.38 2355
4486.02 2449
4486.65 2376
4487.28 2309
4487.91 2333
4488.54 2268
4489.18 2307
4489.81 2357
4490.44 2515
4491.07 2411
4491.70 2395
4492.34 2600
4492.97 2468
4493.60 2424
4494.23 2646
4494.87 2464
4495.50 2544
4496.13 2344
4496.76 2433
4497.40 2422
4498.03 2590
4498.66 2709
4499.29 2635
4499.93 2798
4500.56 2830
4501.19 2743
4501.82 2842
4502.46 2882
4503.09 3089
4503.72 2828
4504.36 2966
4504.99 2873
4505.62 2629
4506.26 2619
4506.89 2705
4507.52 2814
4508.16 2759
4508.79 2632
4509.42 2892
4510.06 2797
4510.69 2666
4511.32 2809
4511.96 2795
4512.59 2833
4513.22 2660
4513.86 2819
4514.49 2819
4515.13 2792
4515.76 2663
4516.39 2583
4517.03 2644
4517.66 2662
4518.30 2725
4518.93 2692
4519.56 2934
4520.20 2957
4520.83 2992
4521.47 3040
4522.10 3261
4522.73 3151
4523.37 3275
4524.00 3256
4524.64 3356
4525.27 3491
4525.91 4136
4526.54 5214
4527.18 6116
4527.81 7227
4528.45 8485
4529.08 9868
4529.72 11528
4530.35 13377
4530.99 14822
4531.62 16083
4532.26 16543
4532.89 17334
4533.53 17078
4534.16 15860
4534.80 14146
4535.43 12631
4536.07 10716
4536.70 8852
4537.34 7322
4537.97 6337
4538.61 5307
4539.24 4492
4539.88 4033
4540.51 3730
4541.15 3395
4541.79 3274
4542.42 3223
4543.06 3169
4543.69 2951
4544.33 2825
4544.96 2781
4545.60 2747
4546.24 2653
4546.87 2724
4547.51 2473
4548.14 2349
4548.78 2539
4549.42 2474
4550.05 2511
4550.69 2569
4551.33 2414
4551.96 2435
4552.60 2432
4553.24 2360
4553.87 2338
4554.51 2391
4555.15 2566
4555.78 2527
4556.42 2709
4557.06 2628
4557.69 2804
4558.33 2837
4558.97 2886
4559.60 2977
4560.24 3209
4560.88 3458
4561.51 3245
4562.15 3256
4562.79 3196
4563.43 3206
4564.06 3235
4564.70 3222
4565.34 2944
4565.97 2905
4566.61 2902
4567.25 3053
4567.89 2974
4568.52 3032
4569.16 3347
4569.80 3065
4570.44 3182
4571.07 3183
4571.71 3114
4572.35 2872
4572.99 2805
4573.63 2882
4574.26 2755
4574.90 2620
4575.54 2732
4576.18 2644
4576.82 2681
4577.45 2826
4578.09 2786
4578.73 2718
4579.37 2768
4580.01 2863
4580.65 2980
4581.28 2995
4581.92 2946
4582.56 3212
4583.20 3374
4583.84 3113
4584.48 3011
4585.12 3096
4585.76 2809
4586.39 2785
4587.03 2820
4587.67 2605
4588.31 2637
4588.95 2729
4589.59 2893
4590.23 2836
4590.87 3091
4591.51 3172
4592.15 3070
4592.78 2889
4593.42 2947
4594.06 2868
4594.70 2791
4595.34 2703
4595.98 2735
4596.62 2803
4597.26 2691
4597.90 2600
4598.54 2597
4599.18 2761
4599.82 2648
4600.46 2585
4601.10 2771
4601.74 2734
4602.38 2678
4603.02 2843
4603.66 3028
4604.30 2804
4604.94 2865
4605.58 2922
4606.22 2849
4606.86 2870
4607.50 2892
4608.14 2826
4608.78 2788
4609.42 3077
4610.06 3171
4610.70 2983
4611.34 2849
4611.98 2906
4612.62 3117
4613.26 3143
4613.90 3050
4614.55 3079
4615.19 3121
4615.83 3114
4616.47 3078
4617.11 3074
4617.75 2785
4618.39 2823
4619.03 2983
4619.67 2578
4620.31 2580
4620.96 2598
4621.60 2509
4622.24 2468
4622.88 2346
4623.52 2357
4624.16 2541
4624.80 2388
4625.44 2283
4626.09 2512
4626.73 2245
4627.37 2346
4628.01 2451
4628.65 2398
4629.29 2486
4629.94 2653
4630.58 2869
4631.22 2719
4631.86 2836
4632.50 2552
4633.15 2826
4633.79 2915
4634.43 2698
4635.07 2906
4635.72 2904
4636.36 3061
4637.00 3094
4637.64 2853
4638.28 2841
4638.93 3075
4639.57 2937
4640.21 2899
4640.85 2828
4641.50 2826
4642.14 2794
4642.78 2979
4643.43 2893
4644.07 2829
4644.71 2940
4645.35 2886
4646.00 2768
4646.64 2793
4647.28 2891
4647.93 3197
4648.57 3399
4649.21 3562
4649.86 3719
4650.50 4178
4651.14 4130
4651.79 4396
4652.43 4736
4653.07 4771
4653.72 5062
4654.36 5155
4655.00 4871
4655.65 4559
4656.29 4034
4656.93 4014
4657.58 3794
4658.22 3221
4658.87 3200
4659.51 3099
4660.15 2713
4660.80 2750
4661.44 2651
4662.09 2665
4662.73 2713
4663.37 2664
4664.02 2619
4664.66 2654
4665.31 2590
4665.95 2578
4666.59 2616
4667.24 2788
4667.88 2839
4668.53 2703
4669.17 2729
4669.82 2799
4670.46 2625
4671.11 2572
4671.75 2443
4672.40 2346
4673.04 2571
4673.69 2325
4674.33 2300
4674.98 2288
4675.62 2371
4676.27 2179
4676.91 2134
4677.56 2240
4678.20 2280
4678.85 2319
4679.49 2402
4680.14 2369
4680.78 2466
4681.43 2361
4682.07 2204
4682.72 2338
4683.36 2383
4684.01 2584
4684.66 2469
4685.30 2328
4685.95 2360
4686.59 2290
4687.24 2182
4687.88 2294
4688.53 2490
4689.18 2491
4689.82 2512
4690.47 2368
4691.11 2562
4691.76 2388
4692.41 2229
4693.05 2409
4693.70 2601
4694.34 2510
4694.99 2596
4695.64 2820
4696.28 2795
4696.93 2849
4697.58 2974
4698.22 3142
4698.87 3518
4699.52 3561
4700.16 3451
4700.81 3337
4701.46 3396
4702.10 3509
4702.75 3242
4703.40 3062
4704.04 3234
4704.69 3064
4705.34 2901
4705.99 2765
4706.63 2942
4707.28 2804
4707.93 2891
4708.57 2759
4709.22 2762
4709.87 2774
4710.52 2961
4711.16 2791
4711.81 2727
4712.46 2581
4713.11 2488
4713.75 2661
4714.40 2746
4715.05 2579
4715.70 2448
4716.35 2402
4716.99 2585
4717.64 2552
4718.29 2472
4718.94 2524
4719.58 2675
4720.23 2589
4720.88 2719
4721.53 2650
4722.18 2550
4722.83 2749
4723.47 2927
4724.12 2848
4724.77 2799
4725.42 2678
4726.07 2942
4726.72 2864
4727.36 2816
4728.01 2905
4728.66 2852
4729.31 2745
4729.96 2717
4730.61 2829
4731.26 2674
4731.91 2496
4732.55 2404
4733.20 2580
4733.85 2540
4734.50 2588
4735.15 2578
4735.80 2696
4736.45 2667
4737.10 2416
4737.75 2344
4738.40 2335
4739.05 2400
4739.70 2370
4740.35 2389
4740.99 2173
4741.64 2297
4742.29 2353
4742.94 2450
4743.59 2399
4744.24 2329
4744.89 2359
4745.54 2161
4746.19 2288
4746.84 2319
4747.49 2559
4748.14 2659
4748.79 2592
4749.44 2741
4750.09 2770
4750.74 2943
4751.39 3011
4752.04 3081
4752.69 3097
4753.34 3131
4753.99 3077
4754.64 2877
4755.29 2960
4755.95 2834
4756.60 2620
4757.25 2356
4757.90 2259
4758.55 2223
4759.20 2264
4759.85 2243
4760.50 2346
4761.15 2403
4761.80 2325
4762.45 2309
4763.10 2296
4763.75 2359
4764.41 2289
4765.06 2302
4765.71 2390
4766.36 2651
4767.01 2430
4767.66 2471
4768.31 2433
4768.97 2406
4769.62 2278
4770.27 2372
4770.92 2357
4771.57 2286
4772.22 2245
4772.87 2221
4773.53 2293
4774.18 2238
4774.83 2058
4775.48 2278
4776.13 2199
4776.79 2118
4777.44 2183
4778.09 2148
4778.74 2255
4779.39 2131
4780.05 2098
4780.70 2229
4781.35 2134
4782.00 2081
4782.65 2027
4783.31 2052
4783.96 2180
4784.61 2212
4785.26 2059
4785.92 2134
4786.57 2064
4787.22 2118
4787.88 2181
4788.53 2263
4789.18 2247
4789.83 1938
4790.49 2093
4791.14 2232
4791.79 2227
4792.45 2153
4793.10 2187
4793.75 2106
4794.40 2293
4795.06 2146
4795.71 2157
4796.36 2257
4797.02 2147
4797.67 2162
4798.32 1923
4798.98 2024
4799.63 2069
4800.29 2074
4800.94 2129
4801.59 2066
4802.25 1965
4802.90 2016
4803.55 2021
4804.21 2172
4804.86 2132
4805.52 2072
4806.17 2165
4806.82 2279
4807.48 2431
4808.13 2471
4808.79 2257
4809.44 2253
4810.09 2204
4810.75 2279
4811.40 2295
4812.06 2340
4812.71 2153
4813.37 2066
4814.02 2211
4814.67 2211
4815.33 2259
4815.98 2157
4816.64 2158
4817.29 2150
4817.95 2165
4818.60 2298
4819.26 2057
4819.91 2299
4820.57 2258
4821.22 2263
4821.88 2408
4822.53 2403
4823.19 2348
4823.84 2574
4824.50 2481
4825.15 2381
4825.81 2163
4826.46 2218
4827.12 2249
4827.77 2184
4828.43 2218
4829.09 2128
4829.74 2334
4830.40 2233
4831.05 2231
4831.71 2257
4832.36 2442
4833.02 2442
4833.68 2673
4834.33 2916
4834.99 2944
4835.64 3113
4836.30 3232
4836.96 3158
4837.61 3268
4838.27 3275
4838.92 3104
4839.58 3406
4840.24 3542
4840.89 3313
4841.55 3111
4842.21 2996
4842.86 3019
4843.52 2667
4844.17 2641
4844.83 2476
4845.49 2510
4846.14 2329
4846.80 2091
4847.46 2339
4848.11 2404
4848.77 2259
4849.43 2451
4850.09 2302
4850.74 2292
4851.40 2334
4852.06 2523
4852.71 2432
4853.37 2386
4854.03 2489
4854.69 2536
4855.34 2628
4856.00 2630
4856.66 2520
4857.31 2294
4857.97 2364
4858.63 2256
4859.29 2311
4859.94 2258
4860.60 2352
4861.26 2548
4861.92 2591
4862.58 2677
4863.23 2426
4863.89 2583
4864.55 2497
4865.21 2619
4865.87 2514
4866.52 2423
4867.18 2557
4867.84 2401
4868.50 2501
4869.16 2398
4869.81 2408
4870.47 2527
4871.13 2589
4871.79 2774
4872.45 2540
4873.11 2534
4873.77 2576
4874.42 2711
4875.08 2747
4875.74 2907
4876.40 2738
4877.06 2898
4877.72 2952
4878.38 3073
4879.03 2829
4879.69 2904
4880.35 2966
4881.01 2846
4881.67 2928
4882.33 3054
4882.99 3093
4883.65 2999
4884.31 2628
4884.97 2576
4885.63 2395
4886.29 2397
4886.95 2442
4887.60 2344
4888.26 2507
4888.92 2505
4889.58 2594
4890.24 2563
4890.90 2455
4891.56 2523
4892.22 2800
4892.88 2817
4893.54 2616
4894.20 2940
4894.86 2771
4895.52 2685
4896.18 2657
4896.84 2378
4897.50 2575
4898.16 2623
4898.82 2655
4899.48 2663
4900.14 2766
4900.80 2710
4901.46 2461
4902.12 2671
4902.79 2487
4903.45 2548
4904.11 2397
4904.77 2267
4905.43 2245
4906.09 2539
4906.75 2556
4907.41 2471
4908.07 2484
4908.73 2436
4909.39 2567
4910.05 2582
4910.71 2425
4911.38 2516
4912.04 2611
4912.70 2398
4913.36 2378
4914.02 2329
4914.68 2317
4915.34 2363
4916.00 2447
4916.67 2305
4917.33 2268
4917.99 2241
4918.65 2137
4919.31 2333
4919.97 2258
4920.64 2131
4921.30 2262
4921.96 2214
4922.62 2133
4923.28 2434
4923.94 2161
4924.61 2270
4925.27 2222
4925.93 2274
4926.59 2265
4927.26 2099
4927.92 2148
4928.58 2090
4929.24 2081
4929.90 2124
4930.57 2164
4931.23 2217
4931.89 2071
4932.55 2243
4933.22 2245
4933.88 2411
4934.54 2470
4935.20 2267
4935.87 2480
4936.53 2490
4937.19 2520
4937.86 2377
4938.52 2415
4939.18 2353
4939.84 2295
4940.51 2258
4941.17 2247
4941.83 2163
4942.50 2199
4943.16 2162
4943.82 2118
4944.49 2112
4945.15 2211
4945.81 2203
4946.48 2123
4947.14 2104
4947.80 2196
4948.47 2249
4949.13 2183
4949.79 2176
4950.46 2401
4951.12 2336
4951.79 2268
4952.45 2373
4953.11 2240
4953.78 2181
4954.44 2225
4955.11 2340
4955.77 2263
4956.43 2425
4957.10 2477
4957.76 2389
4958.43 2361
4959.09 2566
4959.76 2585
4960.42 2735
4961.08 2822
4961.75 2768
4962.41 3013
4963.08 3207
4963.74 3258
4964.41 3372
4965.07 3353
4965.74 3100
4966.40 3149
4967.07 3003
4967.73 2959
4968.40 2882
4969.06 2737
4969.73 2686
4970.39 2623
4971.06 2510
4971.72 2648
4972.39 2590
4973.05 2794
4973.72 2822
4974.38 2625
4975.05 2701
4975.71 2619
4976.38 2583
4977.04 2831
4977.71 2715
4978.37 2814
4979.04 2958
4979.71 2988
4980.37 2971
4981.04 3227
4981.70 3194
4982.37 3381
4983.04 3891
4983.70 4247
4984.37 4605
4985.03 4585
4985.70 4785
4986.37 4908
4987.03 4653
4987.70 4486
4988.36 4646
4989.03 4328
4989.70 3754
4990.36 3324
4991.03 3072
4991.70 2905
4992.36 2720
4993.03 2803
4993.70 2581
4994.36 2414
4995.03 2451
4995.70 2506
4996.36 2187
4997.03 2000
4997.70 2163
4998.36 2311
4999.03 2196
4999.70 2119
5000.36 2195
5001.03 2189
5001.70 2078
5002.37 2148
5003.03 2114
5003.70 2141
5004.37 1908
5005.03 1973
5005.70 2026
5006.37 1960
5007.04 2005
5007.70 2109
5008.37 2084
5009.04 2161
5009.71 2259
5010.38 2308
5011.04 2177
5011.71 2101
5012.38 2266
5013.05 2429
5013.71 2315
5014.38 2239
5015.05 2326
5015.72 2239
5016.39 2259
5017.06 2144
5017.72 2410
5018.39 2370
5019.06 2454
5019.73 2518
5020.40 2848
5021.07 2807
5021.73 2923
5022.40 3038
5023.07 3217
5023.74 3321
5024.41 3354
5025.08 3259
5025.75 3244
5026.41 3253
5027.08 3037
5027.75 2845
5028.42 2746
5029.09 2544
5029.76 2509
5030.43 2297
5031.10 2149
5031.77 2247
5032.44 2202
5033.10 2294
5033.77 2357
5034.44 2359
5035.11 2372
5035.78 2267
5036.45 2144
5037.12 2229
5037.79 2307
5038.46 2203
5039.13 2158
5039.80 2178
5040.47 2069
5041.14 2277
5041.81 2039
5042.48 2202
5043.15 2170
5043.82 2063
5044.49 2121
5045.16 2144
5045.83 2058
5046.50 2195
5047.17 2102
5047.84 1985
5048.51 2011
5049.18 1911
5049.85 1964
5050.52 2020
5051.19 2064
5051.86 2090
5052.53 2083
5053.20 1925
5053.87 1803
5054.54 1958
5055.21 1935
5055.89 2054
5056.56 2100
5057.23 1935
5057.90 1997
5058.57 2146
5059.24 1894
5059.91 1982
5060.58 1950
5061.25 1992
5061.92 2134
5062.60 2057
5063.27 2164
5063.94 2216
5064.61 2055
5065.28 2014
5065.95 2024
5066.62 1964
5067.30 1906
5067.97 2085
5068.64 2120
5069.31 2015
5069.98 2051
5070.65 2172
5071.33 2137
5072.00 2187
5072.67 1977
5073.34 1876
5074.01 2014
5074.68 2112
5075.36 2056
5076.03 1981
5076.70 1980
5077.37 1975
5078.05 2287
5078.72 2174
5079.39 2406
5080.06 2454
5080.73 2287
5081.41 2425
5082.08 2399
5082.75 2393
5083.42 2444
5084.10 2336
5084.77 2411
5085.44 2342
5086.12 2310
5086.79 2482
5087.46 2605
5088.13 2539
5088.81 2660
5089.48 2798
5090.15 2813
5090.83 2988
5091.50 3082
5092.17 2991
5092.85 3057
5093.52 3128
5094.19 3032
5094.87 2972
5095.54 2725
5096.21 2629
5096.89 2762
5097.56 2683
5098.23 2418
5098.91 2315
5099.58 2271
5100.25 2286
5100.93 2223
5101.60 2179
5102.28 2390
5102.95 2383
5103.62 2276
5104.30 2451
5104.97 2377
5105.65 2431
5106.32 2596
5106.99 2468
5107.67 2324
5108.34 2112
5109.02 2121
5109.69 2178
5110.36 2132
5111.04 2246
5111.71 2290
5112.39 2347
5113.06 2267
5113.74 2241
5114.41 2153
5115.09 2304
5115.76 2239
5116.44 2231
5117.11 2519
5117.79 2264
5118.46 2324
5119.14 2486
5119.81 2589
5120.49 2548
5121.16 2474
5121.84 2205
5122.51 2090
5123.19 2174
5123.86 2206
5124.54 2116
5125.21 2241
5125.89 2237
5126.56 2206
5127.24 2384
5127.91 2403
5128.59 2274
5129.27 2328
5129.94 2341
5130.62 2341
5131.29 2548
5131.97 2511
5132.64 2466
5133.32 2591
5134.00 2610
5134.67 2440
5135.35 2442
5136.02 2395
5136.70 2371
5137.38 2361
5138.05 2329
5138.73 2136
5139.40 2158
5140.08 2180
5140.76 2250
5141.43 2067
5142.11 2030
5142.79 2174
5143.46 2264
5144.14 2224
5144.82 2095
5145.49 2088
5146.17 2209
5146.85 2315
5147.52 2308
5148.20 2242
5148.88 2256
5149.55 2268
5150.23 2293
5150.91 2446
5151.59 2314
5152.26 2427
5152.94 2362
5153.62 2295
5154.29 2198
5154.97 2189
5155.65 1997
5156.33 1935
5157.00 2105
5157.68 1948
5158.36 1846
5159.04 1912
5159.71 1984
5160.39 1864
5161.07 1783
5161.75 1823
5162.42 1909
5163.10 1880
5163.78 1779
5164.46 1730
5165.14 1876
5165.81 1931
5166.49 1884
5167.17 2029
5167.85 2006
5168.53 1963
5169.21 2130
5169.88 1957
5170.56 1782
5171.24 2078
5171.92 2114
5172.60 1923
5173.28 1996
5173.95 1989
5174.63 2087
5175.31 2075
5175.99 2099
5176.67 2056
5177.35 1942
5178.03 2084
5178.71 2217
5179.38 2203
5180.06 2155
5180.74 1940
5181.42 2082
5182.10 2047
5182.78 1983
5183.46 1972
5184.14 2088
5184.82 2007
5185.50 1955
5186.18 2000
5186.86 1998
5187.53 1985
5188.21 1919
5188.89 1829
5189.57 1956
5190.25 1865
5190.93 1699
5191.61 1724
5192.29 1955
5192.97 1891
5193.65 1868
5194.33 1972
5195.01 1893
5195.69 1854
5196.37 1904
5197.05 1961
5197.73 2100
5198.41 1915
5199.09 1834
5199.77 1877
5200.45 1932
5201.13 2082
5201.81 1937
5202.49 1976
5203.17 1935
5203.86 2018
5204.54 2021
5205.22 2072
5205.90 1991
5206.58 2157
5207.26 2279
5207.94 2127
5208.62 2122
5209.30 2111
5209.98 2248
5210.66 2090
5211.34 2273
5212.02 2101
5212.71 2154
5213.39 2299
5214.07 2136
5214.75 2344
5215.43 2321
5216.11 2404
5216.79 2272
5217.47 2187
5218.16 2328
5218.84 2382
5219.52 2309
5220.20 2387
5220.88 2437
5221.56 2422
5222.25 2403
5222.93 2554
5223.61 2491
5224.29 2407
5224.97 2486
5225.66 2384
5226.34 2356
5227.02 2114
5227.70 2161
5228.38 2300
5229.07 2139
5229.75 2102
5230.43 2087
5231.11 2110
5231.79 2039
5232.48 2089
5233.16 2220
5233.84 2050
5234.52 1994
5235.21 1941
5235.89 2131
5236.57 2209
5237.26 2214
5237.94 2248
5238.62 2189
5239.30 2173
5239.99 2285
5240.67 2431
5241.35 2370
5242.04 2218
5242.72 2326
5243.40 2141
5244.08 2152
5244.77 2247
5245.45 2267
5246.13 2221
5246.82 2298
5247.50 2272
5248.18 2460
5248.87 2514
5249.55 2547
5250.24 2404
5250.92 2596
5251.60 2488
5252.29 2490
5252.97 2452
5253.65 2551
5254.34 2409
5255.02 2296
5255.71 2365
5256.39 2390
5257.07 2370
5257.76 2327
5258.44 2231
5259.13 2240
5259.81 2139
5260.49 2108
5261.18 2248
5261.86 2463
5262.55 2530
5263.23 2399
5263.92 2432
5264.60 2480
5265.28 2341
5265.97 2459
5266.65 2443
5267.34 2503
5268.02 2553
5268.71 2441
5269.39 2446
5270.08 2426
5270.76 2440
5271.45 2366
5272.13 2484
5272.82 2523
5273.50 2611
5274.19 2590
5274.87 2541
5275.56 2665
5276.24 2785
5276.93 2842
5277.61 3140
5278.30 3409
5278.98 3734
5279.67 3750
5280.36 3948
5281.04 3924
5281.73 4266
5282.41 4000
5283.10 3905
5283.78 3617
5284.47 3258
5285.16 2995
5285.84 2810
5286.53 2772
5287.21 2608
5287.90 2412
5288.59 2427
5289.27 2432
5289.96 2358
5290.64 2449
5291.33 2152
5292.02 2152
5292.70 2379
5293.39 2226
5294.08 2307
5294.76 2423
5295.45 2399
5296.13 2448
5296.82 2563
5297.51 2501
5298.19 2515
5298.88 2672
5299.57 2530
5300.25 2456
5300.94 2458
5301.63 2618
5302.32 2483
5303.00 2466
5303.69 2562
5304.38 2789
5305.06 2665
5305.75 2974
5306.44 2890
5307.13 2957
5307.81 3062
5308.50 2972
5309.19 3135
5309.87 3187
5310.56 2883
5311.25 2896
5311.94 2926
5312.62 2792
5313.31 2817
5314.00 2536
5314.69 2717
5315.38 2715
5316.06 2645
5316.75 2656
5317.44 2635
5318.13 2700
5318.82 3114
5319.50 3399
5320.19 3092
5320.88 3325
5321.57 3402
5322.26 3323
5322.94 3214
5323.63 3044
5324.32 3006
5325.01 2925
5325.70 2870
5326.39 2866
5327.07 2918
5327.76 2961
5328.45 3081
5329.14 2911
5329.83 2939
5330.52 3296
5331.21 3490
5331.90 3570
5332.58 3414
5333.27 3486
5333.96 3468
5334.65 3668
5335.34 3587
5336.03 3359
5336.72 3723
5337.41 3572
5338.10 3561
5338.79 3544
5339.48 3709
5340.17 3724
5340.86 3871
5341.54 3838
5342.23 3956
5342.92 4085
5343.61 4153
5344.30 4174
5344.99 4539
5345.68 5023
5346.37 5692
5347.06 6675
5347.75 7652
5348.44 8812
5349.13 9894
5349.82 11349
5350.51 13000
5351.20 14225
5351.89 14441
5352.58 15220
5353.27 14854
5353.96 13292
5354.65 11984
5355.34 11028
5356.03 9209
5356.72 7591
5357.42 6283
5358.11 5644
5358.80 5022
5359.49 4434
5360.18 4273
5360.87 4009
5361.56 3666
5362.25 3831
5362.94 3711
5363.63 3787
5364.32 3756
5365.01 3838
5365.70 3693
5366.40 3864
5367.09 3807
5367.78 3698
5368.47 3818
5369.16 3740
5369.85 3694
5370.54 3452
5371.23 3100
5371.93 2971
5372.62 2787
5373.31 2852
5374.00 2779
5374.69 2729
5375.38 2690
5376.08 2671
5376.77 2514
5377.46 2600
5378.15 2913
5378.84 2743
5379.53 2700
5380.23 2539
5380.92 2645
5381.61 2727
5382.30 2557
5383.00 2508
5383.69 2454
5384.38 2354
5385.07 2538
5385.76 2442
5386.46 2378
5387.15 2636
5387.84 2544
5388.53 2488
5389.23 2586
5389.92 2691
5390.61 2743
5391.30 2875
5392.00 2807
5392.69 2758
5393.38 2645
5394.08 2659
5394.77 2577
5395.46 2531
5396.15 2615
5396.85 2416
5397.54 2463
5398.23 2482
5398.93 2346
5399.62 2479
5400.31 2396
5401.01 2377
5401.70 2456
5402.39 2413
5403.09 2485
5403.78 2415
5404.47 2481
5405.17 2519
5405.86 2492
5406.56 2429
5407.25 2655
5407.94 2310
5408.64 2439
5409.33 2439
5410.02 2434
5410.72 2341
5411.41 2347
5412.11 2236
5412.80 2364
5413.49 2285
5414.19 2322
5414.88 2097
5415.58 2093
5416.27 2095
5416.97 2195
5417.66 2197
5418.35 2136
5419.05 2028
5419.74 2143
5420.44 2074
5421.13 2145
5421.83 2085
5422.52 2163
5423.22 2150
5423.91 2104
5424.61 2052
5425.30 2152
5426.00 2054
5426.69 2140
5427.39 2136
5428.08 2156
5428.78 2176
5429.47 2152
5430.17 2151
5430.86 2118
5431.56 2178
5432.25 2193
5432.95 2339
5433.64 2369
5434.34 2448
5435.03 2405
5435.73 2194
5436.43 2255
5437.12 2238
5437.82 2312
5438.51 2559
5439.21 2283
5439.90 2175
5440.60 2181
5441.30 1996
5441.99 2160
5442.69 2255
5443.38 2246
5444.08 2339
5444.78 2347
5445.47 2378
5446.17 2321
5446.86 2323
5447.56 2421
5448.26 2354
5448.95 2527
5449.65 2596
5450.35 2685
5451.04 2791
5451.74 2941
5452.44 2690
5453.13 2694
5453.83 2665
5454.53 2608
5455.22 2585
5455.92 2481
5456.62 2501
5457.31 2400
5458.01 2170
5458.71 2308
5459.40 2391
5460.10 2598
5460.80 2419
5461.50 2531
5462.19 2618
5462.89 2607
5463.59 2560
5464.29 2639
5464.98 2940
5465.68 2628
5466.38 2717
5467.08 2730
5467.77 2634
5468.47 2547
5469.17 2559
5469.87 2511
5470.56 2457
5471.26 2481
5471.96 2545
5472.66 2448
5473.36 2596
5474.05 2543
5474.75 2723
5475.45 2492
5476.15 2669
5476.85 2719
5477.54 2807
5478.24 2833
5478.94 3007
5479.64 3193
5480.34 3187
5481.04 3381
5481.73 3415
5482.43 3239
5483.13 3399
5483.83 3345
5484.53 3245
5485.23 3119
5485.93 2863
5486.62 3105
5487.32 3010
5488.02 2935
5488.72 2995
5489.42 2898
5490.12 3003
5490.82 3081
5491.52 3051
5492.22 2922
5492.92 2988
5493.62 3200
5494.31 2978
5495.01 3096
5495.71 3151
5496.41 3140
5497.11 3446
5497.81 3623
5498.51 4045
5499.21 4042
5499.91 4158
5500.61 4514
5501.31 4730
5502.01 4849
5502.71 4945
5503.41 5077
5504.11 4745
5504.81 4360
5505.51 3937
5506.21 3703
5506.91 3402
5507.61 3443
5508.31 3656
5509.01 3687
5509.71 3544
5510.41 3653
5511.11 3379
5511.81 3380
5512.51 3288
5513.21 3238
5513.91 3214
5514.61 3270
5515.31 3040
5516.01 2875
5516.72 2783
5517.42 2862
5518.12 2923
5518.82 2644
5519.52 2642
5520.22 2620
5520.92 2580
5521.62 2823
5522.32 2721
5523.02 2757
5523.73 2625
5524.43 2498
5525.13 2492
5525.83 2413
5526.53 2454
5527.23 2370
5527.93 2230
5528.63 2278
5529.34 2093
5530.04 2064
5530.74 2086
5531.44 2397
5532.14 2333
5532.84 2174
5533.55 2146
5534.25 2173
5534.95 2256
5535.65 2167
5536.35 2229
5537.06 2318
5537.76 2246
5538.46 2190
5539.16 2143
5539.86 2171
5540.57 2103
5541.27 2160
5541.97 2085
5542.67 2215
5543.38 2027
5544.08 1846
5544.78 1893
5545.48 1982
5546.19 2045
5546.89 1988
5547.59 1888
5548.29 1898
5549.00 2002
5549.70 1980
5550.40 2136
5551.11 2077
5551.81 2141
5552.51 2111
5553.21 2034
5553.92 2010
5554.62 2047
5555.32 1918
5556.03 1933
5556.73 2103
5557.43 2082
5558.14 1977
5558.84 1967
5559.54 2047
5560.25 1955
5560.95 1988
5561.65 1977
5562.36 2195
5563.06 2395
5563.77 2310
5564.47 2261
5565.17 2424
5565.88 2357
5566.58 2325
5567.28 2336
5567.99 2386
5568.69 2282
5569.40 2320
5570.10 2573
5570.80 2382
5571.51 2282
5572.21 2268
5572.92 2392
5573.62 2251
5574.33 2373
5575.03 2262
5575.73 2143
5576.44 2006
5577.14 2113
5577.85 2211
5578.55 2082
5579.26 2193
5579.96 2202
5580.67 2063
5581.37 2165
5582.08 2129
5582.78 2156
5583.49 2079
5584.19 2107
5584.90 2197
5585.60 2059
5586.31 1968
5587.01 1949
5587.72 2052
5588.42 1936
5589.13 1828
5589.83 1884
5590.54 1945
5591.24 1898
5591.95 1754
5592.66 1853
5593.36 1817
5594.07 1895
5594.77 1883
5595.48 1870
5596.18 1829
5596.89 1777
5597.60 1720
5598.30 1888
5599.01 1862
5599.71 1628
5600.42 1651
5601.13 1665
5601.83 1759
5602.54 1721
5603.24 1896
5603.95 1999
5604.66 1856
5605.36 1802
5606.07 1849
5606.78 1947
5607.48 1803
5608.19 1875
5608.89 1926
5609.60 1878
5610.31 1960
5611.01 1899
5611.72 1974
5612.43 1761
5613.14 1736
5613.84 1879
5614.55 1870
5615.26 1813
5615.96 1872
5616.67 1700
5617.38 1667
5618.08 1855
5618.79 1880
5619.50 1777
5620.21 1733
5620.91 1767
5621.62 1785
5622.33 1717
5623.04 1813
5623.74 1766
5624.45 1805
5625.16 1948
5625.87 2114
5626.57 2006
5627.28 1930
5627.99 1903
5628.70 2032
5629.40 2086
5630.11 1997
5630.82 1861
5631.53 1902
5632.24 2030
5632.94 1865
5633.65 1956
5634.36 1971
5635.07 1953
5635.78 1906
5636.49 1942
5637.19 1945
5637.90 2002
5638.61 1930
5639.32 2078
5640.03 2197
5640.74 2049
5641.44 2068
5642.15 2069
5642.86 2223
5643.57 2110
5644.28 2087
5644.99 1984
5645.70 1870
5646.41 1885
5647.12 1925
5647.82 1826
5648.53 2141
5649.24 2144
5649.95 1962
5650.66 1964
5651.37 1943
5652.08 1865
5652.79 1997
5653.50 2243
5654.21 2175
5654.92 2266
5655.63 2307
5656.34 2481
5657.05 2171
5657.76 2300
5658.46 2300
5659.17 2182
5659.88 2207
5660.59 2123
5661.30 2018
5662.01 2077
5662.72 1951
5663.43 1935
5664.14 1901
5664.85 1855
5665.56 1837
5666.27 1921
5666.98 2104
5667.69 2051
5668.40 2005
5669.12 1959
5669.83 2167
5670.54 2334
5671.25 2364
5671.96 2364
5672.67 2315
5673.38 2385
5674.09 2205
5674.80 2309
5675.51 2211
5676.22 2174
5676.93 2171
5677.64 2067
5678.35 2063
5679.06 2081
5679.78 2029
5680.49 2049
5681.20 2067
5681.91 2016
5682.62 2088
5683.33 1856
5684.04 1722
5684.75 1941
5685.47 1918
5686.18 1964
5686.89 1816
5687.60 1887
5688.31 1924
5689.02 2030
5689.73 2108
5690.45 1973
5691.16 1851
5691.87 1847
5692.58 1897
5693.29 2021
5694.01 2137
5694.72 1854
5695.43 1787
5696.14 1787
5696.85 1872
5697.57 1913
5698.28 1727
5698.99 1792
5699.70 1708
5700.41 1765
5701.13 1736
5701.84 1883
5702.55 1816
5703.26 1746
5703.98 1785
5704.69 1704
5705.40 1874
5706.11 1926
5706.83 1941
5707.54 1834
5708.25 1878
5708.97 1795
5709.68 1732
5710.39 1903
5711.10 1817
5711.82 1820
5712.53 1849
5713.24 1794
5713.96 1784
5714.67 1700
5715.38 1798
5716.10 1811
5716.81 1770
5717.52 1901
5718.24 2002
5718.95 1822
5719.66 1886
5720.38 1958
5721.09 1799
5721.80 1837
5722.52 1816
5723.23 1960
5723.95 1879
5724.66 1795
5725.37 1810
5726.09 1924
5726.80 1961
5727.52 1947
5728.23 2074
5728.94 1849
5729.66 1973
5730.37 2025
5731.09 1903
5731.80 2127
5732.51 2028
5733.23 2117
5733.94 2001
5734.66 1993
5735.37 2078
5736.09 2202
5736.80 2161
5737.52 2173
5738.23 2277
5738.95 2203
5739.66 2080
5740.38 2016
5741.09 1962
5741.81 1960
5742.52 2111
5743.24 2092
5743.95 1949
5744.67 2117
5745.38 2128
5746.10 2057
5746.81 2075
5747.53 2140
5748.24 2137
5748.96 1950
5749.67 2137
5750.39 2108
5751.10 2314
5751.82 2486
5752.53 2376
5753.25 2414
5753.97 2555
5754.68 2476
5755.40 2449
5756.11 2564
5756.83 2473
5757.54 2396
5758.26 2323
5758.98 2511
5759.69 2571
5760.41 2511
5761.12 2410
5761.84 2285
5762.56 2372
5763.27 2512
5763.99 2478
5764.71 2352
5765.42 2322
5766.14 2335
5766.85 2404
5767.57 2278
5768.29 2417
5769.00 2355
5769.72 2401
5770.44 2510
5771.15 2465
5771.87 2598
5772.59 2660
5773.30 2517
5774.02 2663
5774.74 2623
5775.46 2875
5776.17 3159
5776.89 3103
5777.61 3002
5778.32 3007
5779.04 3219
5779.76 3204
5780.48 3225
5781.19 2942
5781.91 2926
5782.63 3084
5783.35 3105
5784.06 3373
5784.78 3290
5785.50 3298
5786.22 3292
5786.93 3187
5787.65 3372
5788.37 3562
5789.09 3585
5789.80 3905
5790.52 4092
5791.24 4258
5791.96 4468
5792.68 4728
5793.39 4815
5794.11 4847
5794.83 5298
5795.55 5579
5796.27 6106
5796.99 7706
5797.70 9409
5798.42 11547
5799.14 14273
5799.86 16463
5800.58 18648
5801.30 19682
5802.02 20324
5802.73 19319
5803.45 16954
5804.17 15334
5804.89 12944
5805.61 10945
5806.33 9594
5807.05 8973
5807.77 8272
5808.49 7690
5809.20 7685
5809.92 7685
5810.64 7776
5811.36 7509
5812.08 7385
5812.80 7306
5813.52 7083
5814.24 7058
5814.96 6794
5815.68 7013
5816.40 6716
5817.12 6747
5817.84 6409
5818.56 5926
5819.28 5695
5820.00 5525
5820.72 5455
5821.44 5389
5822.16 4940
5822.88 5088
5823.60 4883
5824.32 4754
5825.04 4530
5825.76 4391
5826.48 4296
5827.20 4242
5827.92 4079
5828.64 3978
5829.36 3846
5830.08 3575
5830.80 3508
5831.52 3361
5832.24 3412
5832.96 3370
5833.68 3137
5834.40 2836
5835.12 2825
5835.84 3023
5836.56 3010
5837.28 3039
5838.00 3054
5838.73 3209
5839.45 3152
5840.17 3199
5840.89 2971
5841.61 3065
5842.33 2992
5843.05 2898
5843.77 2952
5844.49 2833
5845.22 2765
5845.94 2569
5846.66 2754
5847.38 2653
5848.10 2745
5848.82 2858
5849.54 2796
5850.27 2778
5850.99 2899
5851.71 2981
5852.43 2601
5853.15 2795
5853.88 2631
5854.60 2737
5855.32 2638
5856.04 2621
5856.76 2682
5857.49 2665
5858.21 2617
5858.93 2594
5859.65 2465
5860.37 2545
5861.10 2577
5861.82 2580
5862.54 2512
5863.26 2477
5863.99 2761
5864.71 2781
5865.43 2685
5866.15 2649
5866.88 2559
5867.60 2550
5868.32 2767
5869.04 2471
5869.77 2670
5870.49 2720
5871.21 2804
5871.94 2757
5872.66 2830
5873.38 2836
5874.11 2728
5874.83 2673
5875.55 2729
5876.27 2728
5877.00 2659
5877.72 2646
5878.44 2543
5879.17 2657
5879.89 2700
5880.62 2470
5881.34 2620
5882.06 2582
5882.79 2542
5883.51 2500
5884.23 2491
5884.96 2616
5885.68 2519
5886.40 2642
5887.13 2476
5887.85 2487
5888.58 2546
5889.30 2512
5890.02 2388
5890.75 2320
5891.47 2344
5892.20 2091
5892.92 2269
5893.65 2223
5894.37 2140
5895.09 2280
5895.82 2253
5896.54 2256
5897.27 2127
5897.99 2103
5898.72 2145
5899.44 2152
5900.17 2045
5900.89 1915
5901.62 1966
5902.34 2104
5903.07 2146
5903.79 2177
5904.52 2215
5905.24 2118
5905.97 2032
5906.69 1896
5907.42 1963
5908.14 1956
5908.87 2082
5909.59 1990
5910.32 1942
5911.04 1997
5911.77 1981
5912.49 1885
5913.22 1854
5913.94 1895
5914.67 1881
5915.40 1905
5916.12 1959
5916.85 1945
5917.57 1785
5918.30 1908
5919.02 1876
5919.75 2059
5920.48 1840
5921.20 2085
5921.93 1945
5922.65 1795
5923.38 1887
5924.11 1960
5924.83 2048
5925.56 1894
5926.29 2017
5927.01 2051
5927.74 1981
5928.47 2162
5929.19 1941
5929.92 2001
5930.64 2077
5931.37 2302
5932.10 2315
5932.82 2285
5933.55 2393
5934.28 2352
5935.01 2624
5935.73 2669
5936.46 2599
5937.19 2606
5937.91 2631
5938.64 2661
5939.37 2592
5940.09 2528
5940.82 2389
5941.55 2433
5942.28 2315
5943.00 2251
5943.73 2197
5944.46 2082
5945.19 2139
5945.91 2102
5946.64 2092
5947.37 2052
5948.10 2014
5948.82 2236
5949.55 2227
5950.28 2074
5951.01 2163
5951.73 2296
5952.46 2271
5953.19 2333
5953.92 2259
5954.65 2383
5955.38 2393
5956.10 2367
5956.83 2309
5957.56 2319
5958.29 2423
5959.02 2554
5959.74 2544
5960.47 2376
5961.20 2458
5961.93 2467
5962.66 2252
5963.39 2481
5964.12 2505
5964.84 2653
5965.57 2703
5966.30 2856
5967.03 2876
5967.76 2887
5968.49 3019
5969.22 2898
5969.95 2805
5970.68 2809
5971.40 2675
5972.13 2738
5972.86 2775
5973.59 2697
5974.32 2731
5975.05 2845
5975.78 2651
5976.51 2641
5977.24 2556
5977.97 2749
5978.70 2762
5979.43 2987
5980.16 2849
5980.89 2915
5981.62 2937
5982.35 2863
5983.08 2917
5983.81 3084
5984.54 3125
5985.27 3007
5986.00 2950
5986.73 2776
5987.46 2840
5988.19 2742
5988.92 3039
5989.65 2782
5990.38 2813
5991.11 3238
5991.84 3185
5992.57 3026
5993.30 3097
5994.03 3074
5994.76 2991
5995.49 3227
5996.22 3334
5996.95 3243
5997.68 3169
5998.41 3155
5999.14 3083
5999.87 2929
6000.60 3095
6001.34 3119
6002.07 3068
6002.80 3110
6003.53 3024
6004.26 3110
6004.99 3073
6005.72 3257
6006.45 3609
6007.18 3734
6007.92 4095
6008.65 4471
6009.38 5151
6010.11 5319
6010.84 5466
6011.57 5917
6012.30 6248
6013.04 6221
6013.77 6471
6014.50 6451
6015.23 6326
6015.96 5746
6016.69 5282
6017.43 4964
6018.16 4321
6018.89 4008
6019.62 3938
6020.35 3475
6021.09 2939
6021.82 3084
6022.55 2826
6023.28 2779
6024.02 2610
6024.75 2434
6025.48 2341
6026.21 2470
6026.94 2630
6027.68 2458
6028.41 2323
6029.14 2340
6029.88 2322
6030.61 2254
6031.34 2145
6032.07 2107
6032.81 2209
6033.54 2165
6034.27 2088
6035.01 2118
6035.74 2114
6036.47 2154
6037.20 2226
6037.94 2275
6038.67 2313
6039.40 2331
6040.14 2248
6040.87 2332
6041.60 2399
6042.34 2347
6043.07 2276
6043.80 2447
6044.54 2467
6045.27 2360
6046.00 2536
6046.74 2532
6047.47 2438
6048.21 2319
6048.94 2405
6049.67 2399
6050.41 2394
6051.14 2495
6051.88 2531
6052.61 2404
6053.34 2491
6054.08 2467
6054.81 2478
6055.55 2489
6056.28 2360
6057.01 2461
6057.75 2487
6058.48 2314
6059.22 2329
6059.95 2302
6060.69 2256
6061.42 2184
6062.16 2283
6062.89 2290
6063.63 2456
6064.36 2390
6065.09 2322
6065.83 2339
6066.56 2386
6067.30 2337
6068.03 2339
6068.77 2357
6069.50 2305
6070.24 2306
6070.97 2171
6071.71 2133
6072.45 2105
6073.18 2265
6073.92 2220
6074.65 2179
6075.39 2111
6076.12 2000
6076.86 2065
6077.59 2008
6078.33 2157
6079.06 1999
6079.80 2069
6080.54 2126
6081.27 1965
6082.01 1791
6082.74 1948
6083.48 2183
6084.21 1943
6084.95 2021
6085.69 1919
6086.42 1931
6087.16 1928
6087.90 1961
6088.63 1960
6089.37 2068
6090.10 2041
6090.84 1906
6091.58 1886
6092.31 1885
6093.05 1982
6093.79 2082
6094.52 2088
6095.26 2067
6096.00 2058
6096.73 1987
6097.47 1934
6098.21 1905
6098.94 1963
6099.68 1858
6100.42 1898
6101.15 2119
6101.89 2275
6102.63 1949
6103.37 1911
6104.10 1975
6104.84 2124
6105.58 2079
6106.31 2063
6107.05 2162
6107.79 2003
6108.53 2019
6109.26 1857
6110.00 2077
6110.74 2149
6111.48 2191
6112.21 2140
6112.95 1965
6113.69 2004
6114.43 2115
6115.17 2155
6115.90 2196
6116.64 2054
6117.38 2305
6118.12 2217
6118.85 2236
6119.59 2298
6120.33 2185
6121.07 2215
6121.81 2240
6122.55 2265
6123.28 2466
6124.02 2460
6124.76 2381
6125.50 2321
6126.24 2309
6126.98 2473
6127.71 2372
6128.45 2456
6129.19 2357
6129.93 2384
6130.67 2300
6131.41 2240
6132.15 2272
6132.89 2320
6133.63 2293
6134.36 2419
6135.10 2396
6135.84 2210
6136.58 2225
6137.32 2183
6138.06 2212
6138.80 2205
6139.54 2391
6140.28 2358
6141.02 2227
6141.76 2172
6142.50 2223
6143.24 2179
6143.97 2186
6144.71 2271
6145.45 2266
6146.19 2228
6146.93 2145
6147.67 2254
6148.41 2231
6149.15 2215
6149.89 2318
6150.63 2414
6151.37 2308
6152.11 2434
6152.85 2372
6153.59 2482
6154.33 2546
6155.07 2433
6155.81 2433
6156.55 2558
6157.29 2308
6158.03 2228
6158.78 2399
6159.52 2374
6160.26 2600
6161.00 2560
6161.74 2618
6162.48 2751
6163.22 2720
6163.96 2745
6164.70 2830
6165.44 2988
6166.18 3160
6166.92 3340
6167.66 3313
6168.41 3260
6169.15 3257
6169.89 3598
6170.63 3391
6171.37 3339
6172.11 3267
6172.85 3340
6173.59 2855
6174.34 2909
6175.08 2976
6175.82 2948
6176.56 2882
6177.30 2887
6178.04 2873
6178.78 2907
6179.53 2937
6180.27 3005
6181.01 3049
6181.75 3156
6182.49 3316
6183.24 3189
6183.98 3308
6184.72 3358
6185.46 3223
6186.20 3185
6186.95 3417
6187.69 3368
6188.43 3569
6189.17 3294
6189.91 3338
6190.66 3426
6191.40 3466
6192.14 3559
6192.88 3675
6193.63 3825
6194.37 3792
6195.11 3806
6195.85 3799
6196.60 3896
6197.34 3928
6198.08 3752
6198.83 3796
6199.57 3910
6200.31 3939
6201.05 3823
6201.80 4093
6202.54 4124
6203.28 4263
6204.03 4768
6204.77 5643
6205.51 6544
6206.26 7709
6207.00 8807
6207.74 10514
6208.49 12030
6209.23 13613
6209.97 14965
6210.72 15990
6211.46 15517
6212.21 15222
6212.95 14188
6213.69 12499
6214.44 11078
6215.18 9288
6215.92 7751
6216.67 7065
6217.41 6159
6218.16 5373
6218.90 5330
6219.64 4978
6220.39 4787
6221.13 4757
6221.88 5005
6222.62 5387
6223.37 5588
6224.11 6069
6224.85 6781
6225.60 6982
6226.34 6963
6227.09 7025
6227.83 6765
6228.58 6395
6229.32 5821
6230.07 5347
6230.81 5097
6231.56 4537
6232.30 4114
6233.05 4101
6233.79 3939
6234.54 3645
6235.28 3580
6236.03 3632
6236.77 3824
6237.52 3762
6238.26 3833
6239.01 3753
6239.75 3878
6240.50 3994
6241.24 4180
6241.99 4292
6242.73 4354
6243.48 4008
6244.22 4127
6244.97 4153
6245.72 4088
6246.46 4213
6247.21 4263
6247.95 4129
6248.70 4282
6249.45 4564
6250.19 4623
6250.94 4665
6251.68 4571
6252.43 4466
6253.18 4251
6253.92 4225
6254.67 4273
6255.41 4399
6256.16 4568
6256.91 4552
6257.65 4708
6258.40 4710
6259.15 4533
6259.89 4614
6260.64 4432
6261.39 4430
6262.13 4494
6262.88 4367
6263.63 4275
6264.37 4282
6265.12 4334
6265.87 4839
6266.61 5181
6267.36 5719
6268.11 6122
6268.85 6649
6269.60 7129
6270.35 7230
6271.10 7331
6271.84 7178
6272.59 7123
6273.34 6519
6274.08 5898
6274.83 5844
6275.58 5397
6276.33 5880
6277.07 5780
6277.82 5644
6278.57 5377
6279.32 5181
6280.07 5013
6280.81 4652
6281.56 4477
6282.31 4130
6283.06 3777
6283.80 3625
6284.55 3447
6285.30 3432
6286.05 3175
6286.80 3142
6287.54 3279
6288.29 3442
6289.04 3673
6289.79 3794
6290.54 3697
6291.29 3744
6292.03 3855
6292.78 3930
6293.53 3854
6294.28 3726
6295.03 3848
6295.78 3675
6296.53 3427
6297.28 3269
6298.02 3158
6298.77 3122
6299.52 3129
6300.27 2987
6301.02 2903
6301.77 2842
6302.52 2871
6303.27 2783
6304.02 2752
6304.77 2865
6305.51 3010
6306.26 2986
6307.01 2838
6307.76 2871
6308.51 2890
6309.26 2896
6310.01 2941
6310.76 3085
6311.51 3034
6312.26 2959
6313.01 2917
6313.76 3148
6314.51 3041
6315.26 3036
6316.01 2979
6316.76 2870
6317.51 2873
6318.26 2763
6319.01 2754
6319.76 2831
6320.51 2782
6321.26 2822
6322.01 2815
6322.76 2578
6323.51 2588
6324.26 2662
6325.01 2483
6325.76 2506
6326.51 2476
6327.26 2445
6328.01 2255
6328.76 2398
6329.51 2352
6330.26 2423
6331.02 2384
6331.77 2367
6332.52 2309
6333.27 2352
6334.02 2300
6334.77 2316
6335.52 2251
6336.27 2201
6337.02 2298
6337.77 2188
6338.53 2261
6339.28 2274
6340.03 2339
6340.78 2307
6341.53 2289
6342.28 2344
6343.03 2316
6343.78 2236
6344.54 2295
6345.29 2326
6346.04 2231
6346.79 2186
6347.54 2299
6348.29 2214
6349.05 2133
6349.80 2191
6350.55 2306
6351.30 2396
6352.05 2331
6352.81 2418
6353.56 2333
6354.31 2512
6355.06 2441
6355.82 2318
6356.57 2435
6357.32 2397
6358.07 2362
6358.82 2302
6359.58 2291
6360.33 2194
6361.08 2116
6361.83 2235
6362.59 2112
6363.34 2171
6364.09 2230
6364.85 2312
6365.60 2177
6366.35 2216
6367.10 2300
6367.86 2214
6368.61 2186
6369.36 2167
6370.12 2267
6370.87 2414
6371.62 2373
6372.38 2196
6373.13 2149
6373.88 2228
6374.64 2166
6375.39 2124
6376.14 2126
6376.90 2214
6377.65 2313
6378.40 2121
6379.16 2187
6379.91 2114
6380.66 2135
6381.42 2098
6382.17 2121
6382.92 2141
6383.68 2201
6384.43 2086
6385.19 2060
6385.94 2152
6386.69 2185
6387.45 2169
6388.20 2413
6388.96 2558
6389.71 2479
6390.47 2345
6391.22 2386
6391.97 2479
6392.73 2554
6393.48 2324
6394.24 2255
6394.99 2161
6395.75 2154
6396.50 2053
6397.26 2155
6398.01 2042
6398.77 1952
6399.52 1949
6400.28 1853
6401.03 1904
6401.79 1895
6402.54 1820
6403.30 1932
6404.05 2020
6404.81 2026
6405.56 2047
6406.32 2059
6407.07 1993
6407.83 1971
6408.58 2066
6409.34 2051
6410.09 1937
6410.85 1956
6411.60 1920
6412.36 1719
6413.11 1845
6413.87 1921
6414.63 1921
6415.38 1959
6416.14 1774
6416.89 1780
6417.65 1831
6418.41 2003
6419.16 1996
6419.92 1801
6420.67 1740
6421.43 1879
6422.19 1966
6422.94 1879
6423.70 1875
6424.45 1898
6425.21 1997
6425.97 1845
6426.72 1794
6427.48 1898
6428.24 2019
6428.99 1854
6429.75 1900
6430.51 1889
6431.26 1775
6432.02 1840
6432.78 1873
6433.53 1895
6434.29 1824
6435.05 1761
6435.80 1861
6436.56 2025
6437.32 1975
6438.08 1931
6438.83 1932
6439.59 1895
6440.35 2063
6441.10 1997
6441.86 2021
6442.62 1865
6443.38 1992
6444.13 1913
6444.89 1866
6445.65 1854
6446.41 1704
6447.16 1801
6447.92 1773
6448.68 1752
6449.44 1684
6450.19 1791
6450.95 1830
6451.71 1908
6452.47 1860
6453.23 1797
6453.98 1838
6454.74 1878
6455.50 1921
6456.26 1833
6457.02 1844
6457.78 1985
6458.53 1862
6459.29 1790
6460.05 1730
6460.81 1829
6461.57 1752
6462.33 1889
6463.08 1779
6463.84 1717
6464.60 1898
6465.36 1943
6466.12 1784
6466.88 1715
6467.64 1748
6468.40 1795
6469.15 1793
6469.91 1708
6470.67 1765
6471.43 1889
6472.19 1855
6472.95 1961
6473.71 1787
6474.47 1751
6475.23 1777
6475.99 1888
6476.75 1855
6477.51 1712
6478.26 1748
6479.02 1843
6479.78 1938
6480.54 1949
6481.30 1861
6482.06 1849
6482.82 1964
6483.58 1957
6484.34 1824
6485.10 2083
6485.86 1954
6486.62 2103
6487.38 2182
6488.14 1987
6488.90 2128
6489.66 2063
6490.42 2148
6491.18 2055
6491.94 2097
6492.70 2066
6493.46 2031
6494.22 2175
6494.98 2236
6495.74 2181
6496.51 2283
6497.27 2362
6498.03 2282
6498.79 2191
6499.55 2268
6500.31 2221
6501.07 2223
6501.83 2312
6502.59 2313
6503.35 2370
6504.11 2428
6504.87 2564
6505.64 2513
6506.40 2608
6507.16 2535
6507.92 2396
6508.68 2608
6509.44 2650
6510.20 2409
6510.96 2577
6511.73 2503
6512.49 2601
6513.25 2533
6514.01 2409
6514.77 2343
6515.53 2404
6516.29 2510
6517.06 2635
6517.82 2748
6518.58 2820
6519.34 2718
6520.10 2834
6520.87 3002
6521.63 3100
6522.39 3214
6523.15 3368
6523.91 3715
6524.68 3885
6525.44 4037
6526.20 4261
6526.96 4390
6527.73 4448
6528.49 4286
6529.25 4478
6530.01 4488
6530.78 4102
6531.54 3796
6532.30 3741
6533.06 3744
6533.83 3691
6534.59 3972
6535.35 3921
6536.11 4183
6536.88 4346
6537.64 4356
6538.40 4485
6539.17 4268
6539.93 4160
6540.69 3831
6541.46 3530
6542.22 3072
6542.98 3129
6543.74 2928
6544.51 2715
6545.27 2742
6546.04 2436
6546.80 2441
6547.56 2313
6548.33 2272
6549.09 2382
6549.85 2451
6550.62 2525
6551.38 2460
6552.14 2335
6552.91 2416
6553.67 2455
6554.44 2486
6555.20 2601
6555.96 2615
6556.73 2723
6557.49 2541
6558.26 2500
6559.02 2662
6559.78 2608
6560.55 2638
6561.31 2709
6562.08 2645
6562.84 2689
6563.61 2908
6564.37 2905
6565.14 2838
6565.90 2981
6566.66 2848
6567.43 2911
6568.19 2962
6568.96 2738
6569.72 2750
6570.49 2776
6571.25 2647
6572.02 2666
6572.78 2837
6573.55 2945
6574.31 2818
6575.08 2831
6575.84 2942
6576.61 2999
6577.37 3178
6578.14 2944
6578.90 2972
6579.67 3012
6580.44 2923
6581.20 3007
6581.97 3104
6582.73 3041
6583.50 3039
6584.26 3068
6585.03 2976
6585.79 3268
6586.56 3315
6587.33 3073
6588.09 3336
6588.86 3667
6589.62 3716
6590.39 4082
6591.16 4586
6591.92 4592
6592.69 4789
6593.45 5291
6594.22 5573
6594.99 5598
6595.75 5288
6596.52 5300
6597.29 5142
6598.05 4925
6598.82 4561
6599.59 4156
6600.35 3861
6601.12 3610
6601.89 3553
6602.65 3360
6603.42 3271
6604.19 3054
6604.95 2934
6605.72 2727
6606.49 2699
6607.25 2786
6608.02 2737
6608.79 2624
6609.55 2631
6610.32 2717
6611.09 2648
6611.86 2578
6612.62 2669
6613.39 2725
6614.16 2724
6614.93 2656
6615.69 2644
6616.46 2729
6617.23 2772
6618.00 2774
6618.76 3032
6619.53 3121
6620.30 3128
6621.07 3227
6621.83 3218
6622.60 3225
6623.37 3239
6624.14 3140
6624.91 3100
6625.67 3221
6626.44 3266
6627.21 3209
6627.98 3163
6628.75 3167
6629.52 3219
6630.28 3188
6631.05 3702
6631.82 3963
6632.59 4438
6633.36 4879
6634.13 5531
6634.90 6213
6635.66 6571
6636.43 6465
6637.20 6068
6637.97 5935
6638.74 5704
6639.51 5096
6640.28 4560
6641.05 4125
6641.81 3583
6642.58 3332
6643.35 3110
6644.12 2962
6644.89 2755
6645.66 2682
6646.43 2648
6647.20 2859
6647.97 2884
6648.74 2762
6649.51 2844
6650.28 2678
6651.05 2882
6651.82 2943
6652.59 2991
6653.35 3091
6654.12 2905
6654.89 2648
6655.66 2635
6656.43 2481
6657.20 2367
6657.97 2469
6658.74 2451
6659.51 2404
6660.28 2453
6661.05 2339
6661.82 2387
6662.59 2563
6663.36 2476
6664.13 2409
6664.91 2619
6665.68 2530
6666.45 2340
6667.22 2396
6667.99 2270
6668.76 2286
6669.53 2145
6670.30 2220
6671.07 2269
6671.84 2252
6672.61 2345
6673.38 2305
6674.15 2319
6674.92 2313
6675.69 2354
6676.47 2298
6677.24 2269
6678.01 2271
6678.78 2366
6679.55 2237
6680.32 2149
6681.09 2137
6681.86 2135
6682.64 2154
6683.41 2156
6684.18 2224
6684.95 2199
6685.72 2280
6686.49 2249
6687.26 2308
6688.04 2386
6688.81 2298
6689.58 2205
6690.35 2117
6691.12 2098
6691.90 2310
6692.67 2349
6693.44 2169
6694.21 2102
6694.98 2050
6695.76 2054
6696.53 2191
6697.30 2121
6698.07 2109
6698.84 2055
6699.62 2022
6700.39 2164
6701.16 2101
6701.93 2134
6702.71 2052
6703.48 2061
6704.25 2009
6705.02 2004
6705.80 2129
6706.57 2116
6707.34 1946
6708.12 1988
6708.89 2047
6709.66 2038
6710.43 1929
6711.21 1991
6711.98 1979
6712.75 2093
6713.53 1977
6714.30 1920
6715.07 1811
6715.85 2010
6716.62 2100
6717.39 2040
6718.17 1932
6718.94 1914
6719.71 1989
6720.49 1915
6721.26 2049
6722.03 2028
6722.81 1920
6723.58 2065
6724.36 1983
6725.13 1879
6725.90 1890
6726.68 1818
6727.45 1988
6728.23 1915
6729.00 1849
6729.77 1865
6730.55 1870
6731.32 1834
6732.10 1818
6732.87 1741
6733.64 1924
6734.42 1926
6735.19 1931
6735.97 2079
6736.74 1942
6737.52 1895
6738.29 1876
6739.07 1875
6739.84 2020
6740.62 1895
6741.39 2007
6742.16 1987
6742.94 1944
6743.71 1928
6744.49 1964
6745.26 1906
6746.04 2003
6746.81 2088
6747.59 2044
6748.36 1849
6749.14 1992
6749.92 1993
6750.69 1956
6751.47 2103
6752.24 2248
6753.02 2124
6753.79 1997
6754.57 2097
6755.34 2044
6756.12 2030
6756.89 2070
6757.67 1940
6758.45 1826
6759.22 2044
6760.00 2188
6760.77 2313
6761.55 2361
6762.33 2553
6763.10 2852
6763.88 2809
6764.65 3028
6765.43 3209
6766.21 3015
6766.98 2946
6767.76 2964
6768.53 2588
6769.31 2327
6770.09 2192
6770.86 2204
6771.64 2034
6772.42 1952
6773.19 1903
6773.97 1835
6774.75 1735
6775.52 1926
6776.30 1770
6777.08 1737
6777.85 2038
6778.63 2075
6779.41 2164
6780.18 2185
6780.96 2251
6781.74 2092
6782.52 2024
6783.29 2122
6784.07 2085
6784.85 1922
6785.62 1975
6786.40 1980
6787.18 1930
6787.96 1845
6788.73 1770
6789.51 1827
6790.29 1863
6791.07 1773
6791.84 1861
6792.62 1923
6793.40 1770
6794.18 1827
6794.96 1837
6795.73 1903
6796.51 1819
6797.29 1761
6798.07 1722
6798.85 1864
6799.62 1730
6800.40 1790
6801.18 1913
6801.96 1983
6802.74 1953
6803.51 1795
6804.29 1933
6805.07 2052
6805.85 2023
6806.63 2101
6807.41 2067
6808.19 2111
6808.96 1887
6809.74 1889
6810.52 1872
6811.30 1951
6812.08 1840
6812.86 1705
6813.64 1819
6814.42 1928
6815.20 1747
6815.97 1928
6816.75 1932
6817.53 1857
6818.31 1870
6819.09 2005
6819.87 1957
6820.65 1932
6821.43 1840
6822.21 2021
6822.99 2044
6823.77 1865
6824.55 1909
6825.33 1894
6826.11 1827
6826.89 1888
6827.67 1906
6828.44 1830
6829.22 1927
6830.00 1863
6830.78 1889
6831.56 1779
6832.34 1826
6833.12 1762
6833.90 1767
6834.68 1741
6835.46 1784
6836.24 1878
6837.03 1771
6837.81 1819
6838.59 1621
6839.37 1615
6840.15 1864
6840.93 1803
6841.71 1578
6842.49 1668
6843.27 1626
6844.05 1625
6844.83 1599
6845.61 1720
6846.39 1964
6847.17 1893
6847.95 1908
6848.73 2047
6849.52 2210
6850.30 2443
6851.08 2515
6851.86 2631
6852.64 2774
6853.42 2750
6854.20 2703
6854.98 2460
6855.76 2366
6856.55 2324
6857.33 2340
6858.11 2277
6858.89 2225
6859.67 2096
6860.45 2127
6861.23 2034
6862.02 2005
6862.80 2064
6863.58 2108
6864.36 2154
6865.14 2133
6865.93 2145
6866.71 2259
6867.49 2280
6868.27 2206
6869.05 2139
6869.84 2122
6870.62 2094
6871.40 2028
6872.18 1944
6872.96 2001
6873.75 1860
6874.53 1892
6875.31 1923
6876.09 1875
6876.88 1895
6877.66 2171
6878.44 2040
6879.22 2039
6880.01 2242
6880.79 2243
6881.57 2202
6882.36 2337
6883.14 2353
6883.92 2269
6884.70 2297
6885.49 2441
6886.27 2502
6887.05 2728
6887.84 3076
6888.62 3109
6889.40 2936
6890.19 2801
6890.97 2787
6891.75 2768
6892.54 2575
6893.32 2516
6894.10 2402
6894.89 2349
6895.67 2160
6896.45 2149
6897.24 2144
6898.02 2127
6898.81 2118
6899.59 2161
6900.37 2171
6901.16 2183
6901.94 2194
6902.73 2108
6903.51 2211
6904.29 2104
6905.08 2229
6905.86 2235
6906.65 2068
6907.43 2043
6908.21 2014
6909.00 1901
6909.78 2017
6910.57 2075
6911.35 1974
6912.14 1973
6912.92 1967
6913.71 1957
6914.49 1904
6915.27 2006
6916.06 1994
6916.84 2073
6917.63 2037
6918.41 1991
6919.20 2118
6919.98 1935
6920.77 1986
6921.55 2025
6922.34 1999
6923.12 1956
6923.91 1968
6924.69 2019
6925.48 2029
6926.27 2047
6927.05 2058
6927.84 2075
6928.62 2055
6929.41 2122
6930.19 2123
6930.98 2202
6931.76 2069
6932.55 2048
6933.34 2090
6934.12 2058
6934.91 2193
6935.69 2241
6936.48 2205
6937.26 2164
6938.05 2219
6938.84 2254
6939.62 2175
6940.41 2232
6941.20 2501
6941.98 2641
6942.77 2726
6943.55 2819
6944.34 2850
6945.13 2894
6945.91 3002
6946.70 2893
6947.49 3184
6948.27 3294
6949.06 3621
6949.85 3641
6950.63 3608
6951.42 3415
6952.21 3331
6952.99 3117
6953.78 3018
6954.57 3076
6955.35 3073
6956.14 2942
6956.93 3001
6957.72 3173
6958.50 3061
6959.29 3140
6960.08 3173
6960.86 3350
6961.65 3483
6962.44 3478
6963.23 3451
6964.01 3483
6964.80 3333
6965.59 3436
6966.38 3557
6967.16 3553
6967.95 3497
6968.74 3662
6969.53 3780
6970.32 3881
6971.10 3832
6971.89 3956
6972.68 4093
6973.47 3921
6974.26 3723
6975.04 3758
6975.83 3687
6976.62 3685
6977.41 3779
6978.20 3820
6978.98 3774
6979.77 3891
6980.56 4088
6981.35 4353
6982.14 5008
6982.93 5869
6983.72 6663
6984.50 7945
6985.29 9117
6986.08 10007
6986.87 10872
6987.66 11609
6988.45 11973
6989.24 11798
6990.03 11114
6990.81 10760
6991.60 9532
6992.39 8274
6993.18 7357
6993.97 6425
6994.76 6007
6995.55 5812
6996.34 5844
6997.13 6283
6997.92 6903
6998.71 7841
6999.50 8954
7000.29 9808
7001.08 9936
7001.87 10144
7002.65 9788
7003.44 9419
7004.23 8422
7005.02 7410
7005.81 6835
7006.60 5629
7007.39 4915
7008.18 4528
7008.97 4047
7009.76 3790
7010.55 3628
7011.34 3617
7012.13 3521
7012.92 3509
7013.71 3595
7014.50 3906
7015.30 3899
7016.09 3920
7016.88 4217
7017.67 4036
7018.46 3868
7019.25 3630
7020.04 3597
7020.83 3349
7021.62 3147
7022.41 2958
7023.20 2893
7023.99 3001
7024.78 2880
7025.57 2804
7026.37 3032
7027.16 3215
7027.95 3157
7028.74 3371
7029.53 3593
7030.32 3215
7031.11 3237
7031.90 3103
7032.69 3200
7033.49 3159
7034.28 2825
7035.07 2964
7035.86 3011
7036.65 2894
7037.44 2879
7038.24 3000
7039.03 3098
7039.82 3102
7040.61 3322
7041.40 3418
7042.19 3500
7042.99 3642
7043.78 3839
7044.57 3794
7045.36 4100
7046.15 4182
7046.95 4013
7047.74 4323
7048.53 4595
7049.32 4657
7050.12 4942
7050.91 5216
7051.70 5196
7052.49 4927
7053.29 4724
7054.08 4331
7054.87 4072
7055.66 3933
7056.46 3540
7057.25 3380
7058.04 3417
7058.83 3299
7059.63 3410
7060.42 3529
7061.21 3531
7062.01 3525
7062.80 3591
7063.59 3516
7064.39 3530
7065.18 3531
7065.97 3316
7066.77 3286
7067.56 3158
7068.35 3093
7069.15 3070
7069.94 3114
7070.73 3061
7071.53 3152
7072.32 3105
7073.11 3120
7073.91 3222
7074.70 3077
7075.49 3057
7076.29 2979
7077.08 2957
7077.88 2995
7078.67 3022
7079.46 3132
7080.26 3159
7081.05 3196
7081.85 3195
7082.64 3036
7083.43 3213
7084.23 3530
7085.02 3785
7085.82 4200
7086.61 4738
7087.41 5197
7088.20 5800
7089.00 6195
7089.79 6393
7090.58 6114
7091.38 5764
7092.17 5113
7092.97 4388
7093.76 3945
7094.56 3415
7095.35 3402
7096.15 3065
7096.94 2856
7097.74 2690
7098.53 2449
7099.33 2544
7100.12 2440
7100.92 2483
7101.71 2455
7102.51 2618
7103.30 2760
7104.10 2650
7104.89 2480
7105.69 2552
7106.49 2578
7107.28 2379
7108.08 2339
7108.87 2194
7109.67 2142
7110.46 2116
7111.26 2071
7112.06 2011
7112.85 2152
7113.65 2112
7114.44 2167
7115.24 2113
7116.04 2187
7116.83 2254
7117.63 2081
7118.42 2186
7119.22 2084
7120.02 2037
7120.81 2084
7121.61 2086
7122.41 2050
7123.20 2057
7124.00 2101
7124.79 2142
7125.59 2142
7126.39 2036
7127.18 2097
7127.98 2201
7128.78 2155
7129.57 2050
7130.37 2187
7131.17 2150
7131.97 2163
7132.76 2070
7133.56 2006
7134.36 2082
7135.15 1935
7135.95 1999
7136.75 2045
7137.55 2182
7138.34 2154
7139.14 1950
7139.94 2000
7140.73 1991
7141.53 2070
7142.33 2045
7143.13 2104
7143.92 2137
7144.72 2164
7145.52 2260
7146.32 2167
7147.12 2180
7147.91 2028
7148.71 2019
7149.51 2037
7150.31 1975
7151.11 2034
7151.90 1943
7152.70 1785
7153.50 1974
7154.30 1894
7155.10 1784
7155.89 1886
7156.69 2005
7157.49 1975
7158.29 1931
7159.09 1848
7159.89 1891
7160.68 1936
7161.48 1903
7162.28 1956
7163.08 1901
7163.88 1783
7164.68 1740
7165.48 1791
7166.28 1882
7167.07 1915
7167.87 1801
7168.67 1861
7169.47 1771
7170.27 1812
7171.07 1833
7171.87 1741
7172.67 1844
7173.47 1799
7174.27 1716
7175.07 1704
7175.87 1794
7176.67 1783
7177.46 1671
7178.26 1684
7179.06 1649
7179.86 1573
7180.66 1584
7181.46 1534
7182.26 1605
7183.06 1650
7183.86 1675
7184.66 1596
7185.46 1550
7186.26 1640
7187.06 1708
7187.86 1642
7188.66 1669
7189.46 1579
7190.26 1509
7191.06 1596
7191.86 1569
7192.66 1567
7193.46 1535
7194.26 1493
7195.06 1497
7195.86 1584
7196.67 1660
7197.47 1658
7198.27 1685
7199.07 1702
7199.87 1760
7200.67 1683
7201.47 1723
7202.27 1610
7203.07 1483
7203.87 1503
7204.67 1472
7205.47 1500
7206.28 1498
7207.08 1557
7207.88 1452
7208.68 1568
7209.48 1610
7210.28 1525
7211.08 1586
7211.88 1695
7212.69 1682
7213.49 1583
7214.29 1615
7215.09 1629
7215.89 1484
7216.69 1567
7217.50 1619
7218.30 1495
7219.10 1477
7219.90 1623
7220.70 1515
7221.50 1569
7222.31 1616
7223.11 1594
7223.91 1540
7224.71 1639
7225.51 1633
7226.32 1579
7227.12 1453
7227.92 1568
7228.72 1581
7229.53 1647
7230.33 1550
7231.13 1506
7231.93 1550
7232.74 1607
7233.54 1536
7234.34 1486
7235.14 1497
7235.95 1432
7236.75 1504
7237.55 1573
7238.36 1552
7239.16 1631
7239.96 1609
7240.76 1589
7241.57 1590
7242.37 1618
7243.17 1604
7243.98 1654
7244.78 1586
7245.58 1542
7246.39 1521
7247.19 1449
7247.99 1401
7248.80 1329
7249.60 1471
7250.40 1408
7251.21 1581
7252.01 1580
7252.81 1490
7253.62 1532
7254.42 1539
7255.23 1498
7256.03 1572
7256.83 1629
7257.64 1599
7258.44 1608
7259.25 1562
7260.05 1604
7260.85 1587
7261.66 1613
7262.46 1645
7263.27 1510
7264.07 1395
7264.87 1470
7265.68 1351
7266.48 1490
7267.29 1464
7268.09 1444
7268.90 1510
7269.70 1506
7270.51 1559
7271.31 1636
7272.12 1625
7272.92 1771
7273.73 1977
7274.53 1902
7275.34 1915
7276.14 1825
7276.95 1739
7277.75 1644
7278.56 1602
7279.36 1563
7280.17 1675
7280.97 1669
7281.78 1757
7282.58 1734
7283.39 1962
7284.19 1997
7285.00 2131
7285.80 2082
7286.61 2054
7287.41 2078
7288.22 2049
7289.03 1843
7289.83 1832
7290.64 1735
7291.44 1644
7292.25 1653
7293.06 1743
7293.86 1659
7294.67 1606
7295.47 1555
7296.28 1505
7297.09 1541
7297.89 1531
7298.70 1489
7299.50 1557
7300.31 1627
7301.12 1687
7301.92 1709
7302.73 1739
7303.54 1650
7304.34 1599
7305.15 1587
7305.96 1570
7306.76 1543
7307.57 1509
7308.38 1486
7309.18 1468
7309.99 1484
7310.80 1563
7311.60 1605
7312.41 1523
7313.22 1517
7314.02 1477
7314.83 1524
7315.64 1404
7316.45 1436
7317.25 1468
7318.06 1548
7318.87 1795
7319.67 1759
7320.48 1697
7321.29 1811
7322.10 1791
7322.90 1873
7323.71 1877
7324.52 1878
7325.33 1718
7326.14 1693
7326.94 1699
7327.75 1721
7328.56 1623
7329.37 1555
7330.17 1452
7330.98 1398
7331.79 1446
7332.60 1552
7333.41 1440
7334.22 1407
7335.02 1382
7335.83 1487
7336.64 1498
7337.45 1519
7338.26 1499
7339.07 1676
7339.87 1531
7340.68 1577
7341.49 1557
7342.30 1482
7343.11 1473
7343.92 1380
7344.73 1352
7345.53 1364
7346.34 1538
7347.15 1554
7347.96 1508
7348.77 1437
7349.58 1478
7350.39 1313
7351.20 1375
7352.01 1341
7352.82 1405
7353.62 1398
7354.43 1309
7355.24 1511
7356.05 1497
7356.86 1477
7357.67 1340
7358.48 1362
7359.29 1314
7360.10 1262
7360.91 1275
7361.72 1309
7362.53 1434
7363.34 1453
7364.15 1347
7364.96 1449
7365.77 1444
7366.58 1418
7367.39 1381
7368.20 1399
7369.01 1381
7369.82 1401
7370.63 1413
7371.44 1437
7372.25 1538
7373.06 1405
7373.87 1385
7374.68 1521
7375.49 1531
7376.30 1427
7377.11 1428
7377.92 1477
7378.73 1413
7379.54 1499
7380.36 1752
7381.17 1893
7381.98 1887
7382.79 1775
7383.60 1926
7384.41 1862
7385.22 1647
7386.03 1711
7386.84 1668
7387.65 1573
7388.46 1581
7389.28 1660
7390.09 1579
7390.90 1496
7391.71 1399
7392.52 1348
7393.33 1539
7394.14 1740
7394.96 1622
7395.77 1771
7396.58 1952
7397.39 1828
7398.20 1893
7399.01 2115
7399.83 2130
7400.64 2040
7401.45 1940
7402.26 2054
7403.07 1980
7403.89 1827
7404.70 1749
7405.51 1804
7406.32 1827
7407.13 1606
7407.95 1599
7408.76 1430
7409.57 1466
7410.38 1427
7411.20 1421
7412.01 1533
7412.82 1508
7413.63 1450
7414.45 1334
7415.26 1428
7416.07 1389
7416.88 1396
7417.70 1371
7418.51 1293
7419.32 1253
7420.14 1267
7420.95 1228
7421.76 1297
7422.57 1224
7423.39 1292
7424.20 1323
7425.01 1244
7425.83 1333
7426.64 1241
7427.45 1152
7428.27 1243
7429.08 1240
7429.89 1245
7430.71 1236
7431.52 1329
7432.33 1330
7433.15 1318
7433.96 1247
7434.78 1175
7435.59 1094
7436.40 1206
7437.22 1202
7438.03 1206
7438.84 1236
7439.66 1258
7440.47 1214
7441.29 1214
7442.10 1225
7442.91 1241
7443.73 1302
7444.54 1132
7445.36 1229
7446.17 1268
7446.99 1282
7447.80 1138
7448.62 1277
7449.43 1248
7450.24 1240
7451.06 1265
7451.87 1213
7452.69 1185
7453.50 1243
7454.32 1378
7455.13 1279
7455.95 1283
7456.76 1334
7457.58 1430
7458.39 1357
7459.21 1287
7460.02 1333
7460.84 1279
7461.65 1261
7462.47 1253
7463.28 1250
7464.10 1362
7464.91 1236
7465.73 1241
7466.54 1161
7467.36 1199
7468.18 1280
7468.99 1247
7469.81 1270
7470.62 1185
7471.44 1079
7472.25 1168
7473.07 1139
7473.89 1260
7474.70 1278
7475.52 1199
7476.33 1188
7477.15 1132
7477.97 1202
7478.78 1181
7479.60 1123
7480.41 1152
7481.23 1249
7482.05 1159
7482.86 1175
7483.68 1185
7484.50 1230
7485.31 1180
7486.13 1170
7486.95 1108
7487.76 1188
7488.58 1128
7489.40 1050
7490.21 1162
7491.03 1194
7491.85 1144
7492.66 1181
7493.48 1267
7494.30 1276
7495.11 1179
7495.93 1217
7496.75 1115
7497.57 1190
7498.38 1160
7499.20 1093
7500.02 1109
7500.83 1180
7501.65 1238
7502.47 1178
7503.29 1188
7504.10 1144
7504.92 1305
7505.74 1288
7506.56 1339
7507.37 1144
7508.19 1152
7509.01 1170
7509.83 1116
7510.65 1087
7511.46 1132
7512.28 1159
7513.10 1193
7513.92 1172
7514.74 1134
7515.55 1203
7516.37 1122
7517.19 1182
7518.01 1166
7518.83 1072
7519.64 1140
7520.46 1142
7521.28 1068
7522.10 1066
7522.92 1138
7523.74 1076
7524.56 1139
7525.37 1085
7526.19 1116
7527.01 1056
7527.83 1057
7528.65 1057
7529.47 1159
7530.29 1130
7531.11 1100
7531.93 1087
7532.74 1070
7533.56 1141
7534.38 1087
7535.20 1121
7536.02 1148
7536.84 1157
7537.66 1166
7538.48 1113
7539.30 1005
7540.12 1105
7540.94 1154
7541.76 1182
7542.58 1177
7543.40 1023
7544.22 1124
7545.04 1127
7545.86 1176
7546.68 1136
7547.50 1178
7548.32 1147
7549.14 1075
7549.96 1030
7550.78 1051
7551.60 1083
7552.42 1194
7553.24 1176
7554.06 1116
7554.88 1142
7555.70 1163
7556.52 1187
7557.34 1075
7558.16 1104
7558.98 1138
7559.80 1247
7560.62 1395
7561.44 1290
7562.26 1137
7563.08 1243
7563.90 1312
7564.72 1194
7565.54 1268
7566.36 1244
7567.19 1263
7568.01 1147
7568.83 1063
7569.65 1118
7570.47 1148
7571.29 1165
7572.11 1208
7572.93 1305
7573.76 1289
7574.58 1311
7575.40 1144
7576.22 1204
7577.04 1325
7577.86 1150
7578.68 1153
7579.51 1142
7580.33 1271
7581.15 1247
7581.97 1317
7582.79 1232
7583.61 1128
7584.44 1257
7585.26 1320
7586.08 1360
7586.90 1430
7587.72 1424
7588.55 1329
7589.37 1320
7590.19 1308
7591.01 1368
7591.83 1274
7592.66 1235
7593.48 1266
7594.30 1324
7595.12 1396
7595.95 1392
7596.77 1398
7597.59 1394
7598.41 1473
7599.24 1437
7600.06 1378
7600.88 1465
7601.71 1359
7602.53 1517
7603.35 1574
7604.17 1497
7605.00 1608
7605.82 1662
7606.64 1711
7607.47 1784
7608.29 1697
7609.11 1555
7609.94 1560
7610.76 1587
7611.58 1641
7612.41 1567
7613.23 1468
7614.05 1433
7614.88 1475
7615.70 1461
7616.52 1516
7617.35 1476
7618.17 1573
7619.00 1536
7619.82 1593
7620.64 1749
7621.47 1690
7622.29 1689
7623.11 1795
7623.94 1695
7624.76 1601
7625.59 1530
7626.41 1595
7627.24 1602
7628.06 1590
7628.88 1742
7629.71 1972
7630.53 1944
7631.36 2082
7632.18 2222
7633.01 2324
7633.83 2201
7634.66 2169
7635.48 2186
7636.30 2217
7637.13 2155
7637.95 2142
7638.78 1932
7639.60 1936
7640.43 1679
7641.25 1600
7642.08 1579
7642.90 1568
7643.73 1391
7644.55 1445
7645.38 1471
7646.20 1421
7647.03 1537
7647.85 1564
7648.68 1658
7649.51 1613
7650.33 1505
7651.16 1565
7651.98 1524
7652.81 1361
7653.63 1270
7654.46 1296
7655.28 1288
7656.11 1254
7656.94 1292
7657.76 1231
7658.59 1375
7659.41 1243
7660.24 1333
7661.07 1319
7661.89 1294
7662.72 1310
7663.54 1302
7664.37 1377
7665.20 1302
7666.02 1345
7666.85 1343
7667.68 1324
7668.50 1408
7669.33 1336
7670.16 1216
7670.98 1267
7671.81 1277
7672.64 1207
7673.46 1294
7674.29 1308
7675.12 1216
7675.94 1257
7676.77 1292
7677.60 1252
7678.42 1216
7679.25 1229
7680.08 1337
7680.90 1281
7681.73 1270
7682.56 1464
7683.39 1529
7684.21 1552
7685.04 1701
7685.87 1716
7686.69 1954
7687.52 1849
7688.35 2035
7689.18 1903
7690.01 1920
7690.83 1820
7691.66 1573
7692.49 1617
7693.32 1457
7694.14 1326
7694.97 1395
7695.80 1448
7696.63 1356
7697.46 1296
7698.28 1184
7699.11 1296
7699.94 1290
7700.77 1225
7701.60 1268
7702.42 1354
7703.25 1305
7704.08 1248
7704.91 1243
7705.74 1220
7706.57 1187
7707.39 1225
7708.22 1249
7709.05 1171
7709.88 1145
7710.71 1112
7711.54 1200
7712.37 1287
7713.20 1372
7714.02 1355
7714.85 1308
7715.68 1319
7716.51 1279
7717.34 1288
7718.17 1355
7719.00 1318
7719.83 1281
7720.66 1385
7721.49 1204
7722.32 1335
7723.15 1352
7723.97 1277
7724.80 1299
7725.63 1351
7726.46 1323
7727.29 1300
7728.12 1364
7728.95 1344
7729.78 1210
7730.61 1325
7731.44 1383
7732.27 1294
7733.10 1346
7733.93 1348
7734.76 1354
7735.59 1429
7736.42 1385
7737.25 1371
7738.08 1136
7738.91 1358
7739.74 1372
7740.57 1389
7741.40 1583
7742.23 1629
7743.06 1534
7743.89 1538
7744.72 1564
7745.56 1686
7746.39 1797
7747.22 1948
7748.05 2049
7748.88 2149
7749.71 2144
7750.54 2155
7751.37 1951
7752.20 1842
7753.03 1861
7753.86 1965
7754.69 2053
7755.53 2186
7756.36 2409
7757.19 2442
7758.02 2802
7758.85 2843
7759.68 2858
7760.51 2808
7761.35 2511
7762.18 2444
7763.01 2230
7763.84 1992
7764.67 1851
7765.50 1875
7766.33 1642
7767.17 1528
7768.00 1421
7768.83 1375
7769.66 1336
7770.49 1337
7771.33 1375
7772.16 1418
7772.99 1516
7773.82 1394
7774.65 1491
7775.49 1496
7776.32 1572
7777.15 1610
7777.98 1552
7778.82 1511
7779.65 1495
7780.48 1338
7781.31 1294
7782.15 1292
7782.98 1388
7783.81 1265
7784.64 1333
7785.48 1166
7786.31 1290
7787.14 1290
7787.97 1220
7788.81 1248
7789.64 1187
7790.47 1238
7791.31 1172
7792.14 1142
7792.97 1188
7793.81 1020
7794.64 1090
7795.47 1185
7796.31 1146
7797.14 1215
7797.97 1242
7798.81 1189
7799.64 1153
7800.47 1219
7801.31 1103
7802.14 1159
7802.97 1232
7803.81 1152
7804.64 1114
7805.47 1190
7806.31 1116
7807.14 1212
7807.98 1214
7808.81 1240
7809.64 1239
7810.48 1360
7811.31 1248
7812.15 1240
7812.98 1290
7813.82 1261
7814.65 1331
7815.48 1284
7816.32 1228
7817.15 1277
7817.99 1329
7818.82 1178
7819.66 1362
7820.49 1421
7821.33 1402
7822.16 1425
7822.99 1294
7823.83 1352
7824.66 1401
7825.50 1383
7826.33 1437
7827.17 1475
7828.00 1368
7828.84 1392
7829.67 1416
7830.51 1448
7831.34 1437
7832.18 1368
7833.02 1439
7833.85 1403
7834.69 1384
7835.52 1400
7836.36 1345
7837.19 1357
7838.03 1385
7838.86 1406
7839.70 1381
7840.53 1323
7841.37 1318
7842.21 1312
7843.04 1316
7843.88 1360
7844.71 1256
7845.55 1406
7846.39 1263
7847.22 1305
7848.06 1361
7848.89 1211
7849.73 1237
7850.57 1289
7851.40 1301
7852.24 1259
7853.08 1339
7853.91 1330
7854.75 1412
7855.58 1369
7856.42 1228
7857.26 1395
7858.09 1508
7858.93 1640
7859.77 1603
7860.60 1461
7861.44 1511
7862.28 1486
7863.11 1497
7863.95 1615
7864.79 1478
7865.63 1310
7866.46 1294
7867.30 1405
7868.14 1440
7868.97 1504
7869.81 1583
7870.65 1614
7871.49 1626
7872.32 1574
7873.16 1623
7874.00 1740
7874.84 1822
7875.67 1713
7876.51 1720
7877.35 1943
7878.19 1947
7879.02 2027
7879.86 1807
7880.70 1842
7881.54 1640
7882.38 1717
7883.21 1784
7884.05 1695
7884.89 1738
7885.73 1761
7886.57 1702
7887.40 1757
7888.24 1654
7889.08 1598
7889.92 1664
7890.76 1662
7891.59 1654
7892.43 1727
7893.27 1714
7894.11 1581
7894.95 1475
7895.79 1453
7896.63 1425
7897.47 1440
7898.30 1454
7899.14 1410
7899.98 1438
7900.82 1392
7901.66 1441
7902.50 1454
7903.34 1463
7904.18 1446
7905.02 1413
7905.85 1390
7906.69 1304
7907.53 1189
7908.37 1153
7909.21 1258
7910.05 1174
7910.89 1227
7911.73 1262
7912.57 1304
7913.41 1227
7914.25 1212
7915.09 1246
7915.93 1295
7916.77 1246
7917.61 1367
7918.45 1455
7919.29 1368
7920.13 1319
7920.97 1324
7921.81 1361
7922.65 1330
7923.49 1285
7924.33 1185
7925.17 1221
7926.01 1218
7926.85 1191
7927.69 1173
7928.53 1228
7929.37 1233
7930.21 1106
7931.05 1118
7931.89 1226
7932.73 1124
7933.57 1073
7934.41 1091
7935.25 1160
7936.09 1192
7936.93 1210
7937.78 1180
7938.62 1172
7939.46 1167
7940.30 1207
7941.14 1149
7941.98 1109
7942.82 1136
7943.66 1169
7944.50 1127
7945.35 1216
7946.19 1135
7947.03 1192
7947.87 1265
7948.71 1312
7949.55 1274
7950.39 1208
7951.24 1178
7952.08 1255
7952.92 1343
7953.76 1274
7954.60 1279
7955.44 1424
7956.29 1344
7957.13 1354
7957.97 1333
7958.81 1268
7959.65 1191
7960.50 1343
7961.34 1303
7962.18 1379
7963.02 1293
7963.86 1396
7964.71 1346
7965.55 1293
7966.39 1329
7967.23 1450
7968.08 1229
7968.92 1315
7969.76 1402
7970.60 1351
7971.45 1325
7972.29 1392
7973.13 1418
7973.97 1358
7974.82 1337
7975.66 1278
7976.50 1341
7977.35 1369
7978.19 1190
7979.03 1208
7979.87 1320
7980.72 1317
7981.56 1397
7982.40 1380
7983.25 1430
7984.09 1401
7984.93 1483
7985.78 1520
7986.62 1385
7987.46 1359
7988.31 1390
7989.15 1416
7990.00 1346
7990.84 1294
7991.68 1268
7992.53 1399
7993.37 1291
7994.21 1351
7995.06 1501
7995.90 1504
7996.75 1568
7997.59 1708
7998.43 1978
7999.28 2326
8000.12 2622
8000.97 2826
8001.81 2853
8002.65 2878
8003.50 2645
8004.34 2450
8005.19 2241
8006.03 1970
8006.88 1735
8007.72 1606
8008.57 1501
8009.41 1385
8010.26 1303
8011.10 1241
8011.95 1271
8012.79 1225
8013.63 1242
8014.48 1312
8015.32 1313
8016.17 1326
8017.01 1256
8017.86 1315
8018.70 1282
8019.55 1295
8020.40 1344
8021.24 1224
8022.09 1264
8022.93 1167
8023.78 1203
8024.62 1089
8025.47 1000
8026.31 1040
8027.16 1153
8028.00 1090
8028.85 1127
8029.70 1104
8030.54 1152
8031.39 1107
8032.23 1039
8033.08 1031
8033.92 1109
8034.77 1166
8035.62 1090
8036.46 1146
8037.31 1089
8038.16 1136
8039.00 1092
8039.85 1188
8040.69 1153
8041.54 1049
8042.39 1057
8043.23 1041
8044.08 1070
8044.93 1092
8045.77 1082
8046.62 1072
8047.47 1021
8048.31 1095
8049.16 1038
8050.01 1018
8050.85 1016
8051.70 973
8052.55 1013
8053.39 1066
8054.24 1062
8055.09 1075
8055.94 1046
8056.78 992
8057.63 1027
8058.48 1151
8059.32 1140
8060.17 993
8061.02 1006
8061.87 1134
8062.71 1082
8063.56 946
8064.41 1083
8065.26 1046
8066.10 1058
8066.95 1043
8067.80 1058
8068.65 1111
8069.49 1026
8070.34 1063
8071.19 995
8072.04 1036
8072.89 1008
8073.73 989
8074.58 1003
8075.43 1074
8076.28 1075
8077.13 1010
8077.98 1031
8078.82 1051
8079.67 949
8080.52 903
8081.37 916
8082.22 999
8083.07 924
8083.91 950
8084.76 899
8085.61 865
8086.46 1010
8087.31 947
8088.16 910
8089.01 977
8089.86 943
8090.70 914
8091.55 964
8092.40 935
8093.25 900
8094.10 899
8094.95 1022
8095.80 956
8096.65 926
8097.50 1030
8098.35 1018
8099.20 1030
8100.05 1017
8100.90 966
8101.74 999
8102.59 1039
8103.44 1017
8104.29 1084
8105.14 998
8105.99 925
8106.84 943
8107.69 877
8108.54 956
8109.39 944
8110.24 898
8111.09 929
8111.94 909
8112.79 900
8113.64 899
8114.49 932
8115.34 914
8116.19 1014
8117.04 924
8117.89 953
8118.74 953
8119.59 913
8120.45 915
8121.30 976
8122.15 999
8123.00 844
8123.85 877
8124.70 954
8125.55 972
8126.40 911
8127.25 995
8128.10 1032
8128.95 935
8129.80 955
8130.65 961
8131.51 922
8132.36 990
8133.21 976
8134.06 988
8134.91 1024
8135.76 972
8136.61 988
8137.46 946
8138.32 928
8139.17 967
8140.02 898
8140.87 916
8141.72 967
8142.57 1013
8143.43 1020
8144.28 943
8145.13 1073
8145.98 1015
8146.83 1011
8147.68 1082
8148.54 1094
8149.39 1001
8150.24 1103
8151.09 1170
8151.94 1120
8152.80 1105
8153.65 1256
8154.50 1224
8155.35 1270
8156.21 1396
8157.06 1354
8157.91 1318
8158.76 1222
8159.62 1174
8160.47 1173
8161.32 1087
8162.17 1146
8163.03 1112
8163.88 1061
8164.73 1010
8165.59 1098
8166.44 1104
8167.29 1135
8168.14 1116
8169.00 1111
8169.85 1150
8170.70 1106
8171.56 1091
8172.41 1014
8173.26 992
8174.12 951
8174.97 937
8175.82 944
8176.68 932
8177.53 956
8178.38 892
8179.24 847
8180.09 832
8180.94 848
8181.80 890
8182.65 841
8183.51 870
8184.36 907
8185.21 786
8186.07 816
8186.92 776
8187.78 810
8188.63 824
8189.48 845
8190.34 807
8191.19 791
8192.05 770
8192.90 805
8193.75 829
8194.61 814
8195.46 805
8196.32 801
8197.17 781
8198.03 813
8198.88 796
8199.74 821
8200.59 792
8201.45 875
8202.30 762
8203.16 938
8204.01 844
8204.87 778
8205.72 792
8206.57 833
8207.43 812
8208.29 726
8209.14 743
8210.00 728
8210.85 808
8211.71 765
8212.56 818
8213.42 967
8214.27 976
8215.13 806
8215.98 768
8216.84 843
8217.69 843
8218.55 806
8219.41 800
8220.26 856
8221.12 845
8221.97 879
8222.83 831
8223.68 809
8224.54 763
8225.40 834
8226.25 838
8227.11 789
8227.96 865
8228.82 820
8229.68 817
8230.53 907
8231.39 801
8232.25 737
8233.10 801
8233.96 740
8234.82 741
8235.67 744
8236.53 751
8237.38 746
8238.24 800
8239.10 839
8239.95 734
8240.81 766
8241.67 856
8242.53 827
8243.38 734
8244.24 705
8245.10 776
8245.95 779
8246.81 790
8247.67 764
8248.52 733
8249.38 750
8250.24 756
8251.10 767
8251.95 760
8252.81 786
8253.67 757
8254.53 789
8255.38 777
8256.24 761
8257.10 816
8257.96 726
8258.81 771
8259.67 770
8260.53 817
8261.39 776
8262.25 761
8263.10 765
8263.96 791
8264.82 765
8265.68 814
8266.54 808
8267.39 791
8268.25 769
8269.11 759
8269.97 807
8270.83 777
8271.69 691
8272.54 829
8273.40 720
8274.26 773
8275.12 740
8275.98 733
8276.84 721
8277.70 721
8278.55 733
8279.41 783
8280.27 761
8281.13 701
8281.99 761
8282.85 712
8283.71 782
8284.57 838
8285.43 792
8286.29 810
8287.14 838
8288.00 797
8288.86 810
8289.72 876
8290.58 823
8291.44 797
8292.30 911
8293.16 865
8294.02 778
8294.88 841
8295.74 766
8296.60 694
8297.46 721
8298.32 752
8299.18 779
8300.04 787
8300.90 845
8301.76 802
8302.62 912
8303.48 917
8304.34 865
8305.20 807
8306.06 786
8306.92 734
8307.78 854
8308.64 855
8309.50 839
8310.36 846
8311.22 780
8312.08 762
8312.94 762
8313.80 709
8314.66 788
8315.52 751
8316.38 792
8317.24 820
8318.11 763
8318.97 820
8319.83 815
8320.69 723
8321.55 775
8322.41 788
8323.27 797
8324.13 838
8324.99 830
8325.85 891
8326.72 851
8327.58 808
8328.44 826
8329.30 816
8330.16 903
8331.02 816
8331.88 806
8332.75 776
8333.61 788
8334.47 743
8335.33 763
8336.19 733
8337.05 762
8337.92 782
8338.78 748
8339.64 782
8340.50 780
8341.36 754
8342.23 714
8343.09 779
8343.95 792
8344.81 847
8345.67 850
8346.54 864
8347.40 866
8348.26 812
8349.12 834
8349.99 842
8350.85 777
8351.71 803
8352.57 749
8353.44 800
8354.30 879
8355.16 792
8356.03 827
8356.89 884
8357.75 755
8358.61 874
8359.48 857
8360.34 816
8361.20 777
8362.07 803
8362.93 761
8363.79 712
8364.66 753
8365.52 813
8366.38 805
8367.25 803
8368.11 767
8368.97 811
8369.84 861
8370.70 815
8371.56 833
8372.43 782
8373.29 824
8374.15 876
8375.02 855
8375.88 842
8376.74 846
8377.61 836
8378.47 885
8379.34 942
8380.20 946
8381.06 806
8381.93 866
8382.79 831
8383.66 936
8384.52 852
8385.39 903
8386.25 832
8387.11 866
8387.98 857
8388.84 956
8389.71 932
8390.57 958
8391.44 892
8392.30 901
8393.17 888
8394.03 826
8394.90 846
8395.76 771
8396.63 830
8397.49 878
8398.36 778
8399.22 765
8400.09 828
8400.95 865
8401.82 885
8402.68 854
8403.55 831
8404.41 1008
8405.28 1001
8406.14 932
8407.01 972
8407.87 960
8408.74 951
8409.60 874
8410.47 978
8411.34 870
8412.20 822
8413.07 963
8413.93 1038
8414.80 1036
8415.66 945
8416.53 978
8417.40 904
8418.26 910
8419.13 997
8419.99 982
8420.86 985
8421.73 957
8422.59 905
8423.46 955
8424.32 1044
8425.19 1007
8426.06 1024
8426.92 957
8427.79 920
8428.66 982
8429.52 975
8430.39 1072
8431.26 983
8432.12 1003
8432.99 1046
8433.86 1005
8434.72 1125
8435.59 1197
8436.46 1162
8437.32 1188
8438.19 1211
8439.06 1215
8439.93 1187
8440.79 1349
8441.66 1437
8442.53 1534
8443.39 1506
8444.26 1489
8445.13 1648
8446.00 1630
8446.86 1422
8447.73 1341
8448.60 1267
8449.47 1297
8450.33 1471
8451.20 1493
8452.07 1553
8452.94 1795
8453.81 2009
8454.67 2448
8455.54 2872
8456.41 3364
8457.28 3496
8458.15 3464
8459.01 3223
8459.88 3245
8460.75 2795
8461.62 2509
8462.49 2183
8463.35 1832
8464.22 1688
8465.09 1402
8465.96 1396
8466.83 1216
8467.70 1142
8468.57 1109
8469.43 1050
8470.30 1115
8471.17 1102
8472.04 1042
8472.91 1118
8473.78 1091
8474.65 1087
8475.52 1050
8476.38 987
8477.25 1040
8478.12 992
8478.99 908
8479.86 928
8480.73 892
8481.60 803
8482.47 911
8483.34 972
8484.21 957
8485.08 954
8485.95 982
8486.82 990
8487.69 1016
8488.55 981
8489.42 1032
8490.29 978
8491.16 991
8492.03 1022
8492.90 917
8493.77 1067
8494.64 1085
8495.51 1008
8496.38 944
8497.25 923
8498.12 947
8498.99 1020
8499.86 1007
8500.73 904
8501.60 908
8502.47 928
8503.34 890
8504.22 941
8505.09 1060
8505.96 1061
8506.83 1013
8507.70 1091
8508.57 1129
8509.44 1055
8510.31 1022
8511.18 1089
8512.05 1010
8512.92 909
8513.79 1010
8514.66 970
8515.53 1000
8516.41 947
8517.28 937
8518.15 945
8519.02 997
8519.89 978
8520.76 975
8521.63 1042
8522.50 1019
8523.38 972
8524.25 1017
8525.12 1024
8525.99 1054
8526.86 1053
8527.73 1052
8528.60 1058
8529.48 1029
8530.35 1006
8531.22 1041
8532.09 953
8532.96 1018
8533.84 1023
8534.71 1085
8535.58 941
8536.45 940
8537.32 1006
8538.20 1030
8539.07 1038
8539.94 1027
8540.81 1028
8541.68 1033
8542.56 1058
8543.43 984
8544.30 995
8545.17 940
8546.05 933
8546.92 981
8547.79 912
8548.67 928
8549.54 970
8550.41 1063
8551.28 1076
8552.16 1175
8553.03 1239
8553.90 1472
8554.78 1521
8555.65 1391
8556.52 1335
8557.39 1390
8558.27 1387
8559.14 1199
8560.01 1126
8560.89 1114
8561.76 1070
8562.63 1008
8563.51 915
8564.38 873
8565.25 914
8566.13 936
8567.00 868
8567.88 971
8568.75 920
8569.62 980
8570.50 955
8571.37 783
8572.24 812
8573.12 826
8573.99 992
8574.87 947
8575.74 835
8576.61 857
8577.49 856
8578.36 832
8579.24 795
8580.11 807
8580.99 863
8581.86 885
8582.73 841
8583.61 895
8584.48 861
8585.36 776
8586.23 870
8587.11 890
8587.98 895
8588.86 819
8589.73 802
8590.61 871
8591.48 848
8592.36 812
8593.23 771
8594.11 813
8594.98 801
8595.86 842
8596.73 780
8597.61 829
8598.48 920
8599.36 825
8600.23 791
8601.11 820
8601.98 848
8602.86 938
8603.73 878
8604.61 906
8605.49 899
8606.36 922
8607.24 879
8608.11 878
8608.99 851
8609.86 903
8610.74 953
8611.62 920
8612.49 951
8613.37 949
8614.24 914
8615.12 937
8616.00 904
8616.87 842
8617.75 835
8618.62 912
8619.50 893
8620.38 847
8621.25 884
8622.13 841
8623.01 887
8623.88 880
8624.76 841
8625.64 853
8626.51 855
8627.39 953
8628.27 935
8629.14 944
8630.02 935
8630.90 966
8631.77 929
8632.65 877
8633.53 903
8634.40 948
8635.28 920
8636.16 927
8637.04 865
8637.91 946
8638.79 868
8639.67 875
8640.55 933
8641.42 929
8642.30 950
8643.18 951
8644.06 914
8644.93 972
8645.81 1067
8646.69 1005
8647.57 948
8648.44 1039
8649.32 1047
8650.20 1043
8651.08 1022
8651.96 1184
8652.83 1091
8653.71 1015
8654.59 1069
8655.47 1178
8656.35 1108
8657.22 1107
8658.10 1097
8658.98 1064
8659.86 1044
8660.74 1105
8661.62 1167
8662.49 1036
8663.37 1070
8664.25 1171
8665.13 1180
8666.01 1116
8666.89 1118
8667.77 1169
8668.64 1084
8669.52 1180
8670.40 1195
8671.28 1338
8672.16 1299
8673.04 1285
8673.92 1298
8674.80 1374
8675.68 1454
8676.56 1349
8677.44 1450
8678.31 1548
8679.19 1349
8680.07 1305
8680.95 1339
8681.83 1295
8682.71 1264
8683.59 1182
8684.47 1378
8685.35 1388
8686.23 1377
8687.11 1531
8687.99 1661
8688.87 1976
8689.75 2371
8690.63 2920
8691.51 3629
8692.39 4107
8693.27 4357
8694.15 4627
8695.03 4527
8695.91 4218
8696.79 3781
8697.67 3082
8698.55 2733
8699.43 2213
8700.31 1977
8701.19 1750
8702.07 1561
8702.95 1363
8703.83 1321
8704.71 1281
8705.59 1269
8706.48 1228
8707.36 1127
8708.24 1069
8709.12 1083
8710.00 1040
8710.88 1113
8711.76 1056
8712.64 977
8713.52 980
8714.40 911
8715.28 957
8716.17 945
8717.05 888
8717.93 947
8718.81 1037
8719.69 948
8720.57 1037
8721.45 1053
8722.34 1076
8723.22 1014
8724.10 934
8724.98 891
8725.86 954
8726.74 961
8727.63 999
8728.51 954
8729.39 980
8730.27 923
8731.15 1011
8732.04 1074
8732.92 1009
8733.80 933
8734.68 863
8735.56 876
8736.45 899
8737.33 906
8738.21 896
8739.09 933
8739.98 884
8740.86 785
8741.74 849
8742.62 830
8743.51 842
8744.39 873
8745.27 873
8746.15 908
8747.04 895
8747.92 828
8748.80 919
8749.69 887
8750.57 883
8751.45 840
8752.33 873
8753.22 907
8754.10 946
8754.98 951
8755.87 1021
8756.75 1040
8757.63 1211
8758.52 1163
8759.40 1192
8760.28 1198
8761.17 1217
8762.05 1208
8762.93 1145
8763.82 1113
8764.70 1080
8765.59 1011
8766.47 960
8767.35 1053
8768.24 1055
8769.12 1060
8770.00 1000
8770.89 1020
8771.77 1004
8772.66 1025
8773.54 1088
8774.42 980
8775.31 925
8776.19 944
8777.08 924
8777.96 945
8778.85 909
8779.73 942
8780.62 795
8781.50 792
8782.38 849
8783.27 848
8784.15 791
8785.04 841
8785.92 791
8786.81 813
8787.69 807
8788.58 852
8789.46 847
8790.35 790
8791.23 781
8792.12 826
8793.00 790
8793.89 798
8794.77 770
8795.66 823
8796.54 823
8797.43 867
8798.31 866
8799.20 808
8800.08 830
8800.97 815
8801.86 740
8802.74 807
8803.63 799
8804.51 754
8805.40 813
8806.28 882
8807.17 800
8808.06 741
8808.94 764
8809.83 774
8810.71 695
8811.60 736
8812.49 734
8813.37 819
8814.26 806
8815.14 759
8816.03 784
8816.92 836
8817.80 872
8818.69 761
8819.58 800
8820.46 784
8821.35 833
8822.24 857
8823.12 844
8824.01 816
8824.90 780
8825.78 754
8826.67 829
8827.56 886
8828.44 827
8829.33 758
8830.22 830
8831.10 757
8831.99 760
8832.88 782
8833.77 829
8834.65 767
8835.54 801
8836.43 790
8837.31 750
8838.20 720
8839.09 775
8839.98 803
8840.86 764
8841.75 814
8842.64 753
8843.53 697
8844.41 677
8845.30 707
8846.19 722
8847.08 763
8847.97 708
8848.85 774
8849.74 829
8850.63 732
8851.52 693
8852.41 715
8853.29 716
8854.18 658
8855.07 690
8855.96 721
8856.85 744
8857.74 767
8858.62 702
8859.51 720
8860.40 687
8861.29 774
8862.18 830
8863.07 800
8863.95 815
8864.84 767
8865.73 807
8866.62 723
8867.51 727
8868.40 707
8869.29 738
8870.18 750
8871.07 767
8871.95 689
8872.84 659
8873.73 694
8874.62 682
8875.51 661
8876.40 730
8877.29 700
8878.18 632
8879.07 673
8879.96 733
8880.85 728
8881.74 688
8882.63 703
8883.52 705
8884.41 642
8885.30 689
8886.19 713
8887.08 636
8887.97 634
8888.86 653
8889.75 681
8890.64 640
8891.53 583
8892.42 640
8893.31 692
8894.20 736
8895.09 657
8895.98 656
8896.87 633
8897.76 716
8898.65 659
8899.54 680
8900.43 719
8901.32 731
8902.21 642
8903.10 667
8903.99 663
8904.88 703
8905.77 624
8906.66 688
8907.55 672
8908.45 677
8909.34 684
8910.23 670
8911.12 658
8912.01 627
8912.90 642
8913.79 645
8914.68 669
8915.57 756
8916.47 721
8917.36 657
8918.25 671
8919.14 636
8920.03 688
8920.92 648
8921.81 658
8922.71 615
8923.60 605
8924.49 622
8925.38 694
8926.27 610
8927.16 674
8928.06 635
8928.95 619
8929.84 692
8930.73 636
8931.62 692
8932.52 713
8933.41 641
8934.30 816
8935.19 695
8936.09 709
8936.98 682
8937.87 618
8938.76 657
8939.65 649
8940.55 615
8941.44 597
8942.33 601
8943.23 618
8944.12 613
8945.01 668
8945.90 626
8946.80 615
8947.69 601
8948.58 642
8949.47 722
8950.37 673
8951.26 662
8952.15 657
8953.05 571
8953.94 611
8954.83 572
8955.73 578
8956.62 580
8957.51 606
8958.41 578
8959.30 631
8960.19 563
8961.09 615
8961.98 666
8962.87 661
8963.77 621
8964.66 587
8965.56 568
8966.45 633
8967.34 612
8968.24 570
8969.13 561
8970.03 562
8970.92 616
8971.81 617
8972.71 619
8973.60 633
8974.50 576
8975.39 567
8976.28 630
8977.18 597
8978.07 628
8978.97 673
8979.86 664
8980.76 641
8981.65 629
8982.55 518
8983.44 495
8984.33 565
8985.23 601
8986.12 571
8987.02 525
8987.91 617
8988.81 558
8989.70 622
8990.60 612
8991.49 590
8992.39 667
8993.28 528
8994.18 521
8995.07 540
8995.97 560
8996.87 585
8997.76 590
8998.66 579
8999.55 546
9000.45 625
9001.34 577
9002.24 631
9003.13 582
9004.03 551
9004.93 552
9005.82 564
9006.72 578
9007.61 569
9008.51 596
9009.40 586
9010.30 667
9011.20 600
9012.09 549
9012.99 600
9013.88 522
9014.78 574
9015.68 605
9016.57 593
9017.47 556
9018.37 549
9019.26 635
9020.16 557
9021.06 591
9021.95 637
9022.85 599
9023.75 601
9024.64 649
9025.54 552
9026.44 528
9027.33 583
9028.23 603
9029.13 566
9030.02 631
9030.92 596
9031.82 646
9032.71 629
9033.61 573
9034.51 625
9035.41 586
9036.30 595
9037.20 592
9038.10 608
9039.00 555
9039.89 533
9040.79 535
9041.69 535
9042.59 651
9043.48 645
9044.38 547
9045.28 621
9046.18 619
9047.07 616
9047.97 645
9048.87 603
9049.77 563
9050.67 565
9051.56 623
9052.46 615
9053.36 590
9054.26 576
9055.16 583
9056.06 663
9056.95 711
9057.85 670
9058.75 717
9059.65 722
9060.55 725
9061.45 617
9062.34 724
9063.24 804
9064.14 651
9065.04 657
9065.94 662
9066.84 669
9067.74 615
9068.64 696
9069.53 587
9070.43 690
9071.33 673
9072.23 605
9073.13 643
9074.03 680
9074.93 638
9075.83 662
9076.73 637
9077.63 627
9078.53 643
9079.43 675
9080.33 629
9081.23 572
9082.12 588
9083.02 621
9083.92 648
9084.82 654
9085.72 637
9086.62 687
9087.52 678
9088.42 662
9089.32 634
9090.22 641
9091.12 726
9092.02 719
9092.92 726
9093.82 758
9094.72 684
9095.62 739
9096.52 698
9097.42 691
9098.32 754
9099.22 646
9100.13 654
9101.03 651
9101.93 636
9102.83 582
9103.73 610
9104.63 678
9105.53 620
9106.43 629
9107.33 648
9108.23 634
9109.13 617
9110.03 671
9110.93 616
9111.84 649
9112.74 607
9113.64 634
9114.54 550
9115.44 572
9116.34 568
9117.24 622
9118.14 594
9119.05 593
9119.95 650
9120.85 544
9121.75 588
9122.65 578
9123.55 572
9124.45 590
9125.36 558
9126.26 585
9127.16 558
9128.06 580
9128.96 564
9129.87 636
9130.77 546
9131.67 569
9132.57 561
9133.47 534
9134.38 550
9135.28 546
9136.18 579
9137.08 565
9137.98 577
9138.89 539
9139.79 562
9140.69 594
9141.59 581
9142.50 598
9143.40 561
9144.30 554
9145.21 583
9146.11 597
9147.01 608
9147.91 548
9148.82 524
9149.72 558
9150.62 594
9151.53 614
9152.43 632
9153.33 679
9154.23 608
9155.14 584
9156.04 611
9156.94 582
9157.85 550
9158.75 523
9159.65 538
9160.56 570
9161.46 562
9162.36 658
9163.27 551
9164.17 582
9165.08 559
9165.98 543
9166.88 580
9167.79 598
9168.69 550
9169.59 536
9170.50 531
9171.40 550
9172.31 513
9173.21 474
9174.11 522
9175.02 585
9175.92 575
9176.83 540
9177.73 493
9178.64 498
9179.54 555
9180.44 539
9181.35 518
9182.25 572
9183.16 592
9184.06 539
9184.97 585
9185.87 504
9186.78 537
9187.68 526
9188.59 473
9189.49 543
9190.40 567
9191.30 535
9192.21 619
9193.11 554
9194.02 553
9194.92 630
9195.83 612
9196.73 565
9197.64 580
9198.54 577
9199.45 602
9200.35 692
9201.26 713
9202.16 705
9203.07 663
9203.98 669
9204.88 659
9205.79 663
9206.69 631
9207.60 672
9208.50 589
9209.41 576
9210.32 555
9211.22 535
9212.13 594
9213.03 591
9213.94 581
9214.85 547
9215.75 543
9216.66 580
9217.57 572
9218.47 545
9219.38 538
9220.28 523
9221.19 537
9222.10 577
9223.00 589
9223.91 581
9224.82 599
9225.72 504
9226.63 617
9227.54 554
9228.44 530
9229.35 537
9230.26 636
9231.16 603
9232.07 585
9232.98 528
9233.89 571
9234.79 567
9235.70 572
9236.61 585
9237.51 600
9238.42 594
9239.33 550
9240.24 509
9241.14 586
9242.05 616
9242.96 562
9243.87 540
9244.77 514
9245.68 557
9246.59 594
9247.50 492
9248.40 497
9249.31 518
9250.22 526
9251.13 548
9252.04 523
9252.94 540
9253.85 473
9254.76 527
9255.67 508
9256.58 529
9257.48 437
9258.39 553
9259.30 513
9260.21 613
9261.12 605
9262.03 537
9262.94 536
9263.84 576
9264.75 526
9265.66 533
9266.57 566
9267.48 570
9268.39 531
9269.30 560
9270.20 621
9271.11 648
9272.02 623
9272.93 569
9273.84 604
9274.75 711
9275.66 663
9276.57 736
9277.48 669
9278.39 696
9279.30 640
9280.21 658
9281.11 586
9282.02 562
9282.93 632
9283.84 607
9284.75 656
9285.66 582
9286.57 537
9287.48 572
9288.39 596
9289.30 564
9290.21 558
9291.12 579
9292.03 590
9292.94 640
9293.85 571
9294.76 543
9295.67 559
9296.58 600
9297.49 626
9298.40 614
9299.31 579
9300.22 563
9301.13 604
9302.04 560
9302.95 598
9303.86 583
9304.77 626
9305.69 620
9306.60 661
9307.51 709
9308.42 727
9309.33 701
9310.24 723
9311.15 705
9312.06 684
9312.97 650
9313.88 648
9314.79 621
9315.70 596
9316.62 597
9317.53 617
9318.44 637
9319.35 648
9320.26 607
9321.17 614
9322.08 619
9322.99 596
9323.91 636
9324.82 627
9325.73 579
9326.64 600
9327.55 573
9328.46 598
9329.38 596
9330.29 619
9331.20 630
9332.11 623
9333.02 619
9333.94 568
9334.85 551
9335.76 519
9336.67 538
9337.58 600
9338.50 639
9339.41 681
9340.32 673
9341.23 665
9342.15 677
9343.06 616
9343.97 637
9344.88 621
9345.80 590
9346.71 585
9347.62 613
9348.53 633
9349.45 568
9350.36 620
9351.27 597
9352.18 575
9353.10 527
9354.01 595
9354.92 539
9355.84 535
9356.75 544
9357.66 529
9358.58 515
9359.49 530
9360.40 525
9361.32 557
9362.23 527
9363.14 507
9364.06 575
9364.97 530
9365.88 579
9366.80 565
9367.71 612
9368.62 579
9369.54 612
9370.45 541
9371.37 588
9372.28 631
9373.19 608
9374.11 565
9375.02 516
9375.94 519
9376.85 507
9377.76 511
9378.68 551
9379.59 534
9380.51 538
9381.42 551
9382.33 531
9383.25 563
9384.16 547
9385.08 548
9385.99 521
9386.91 533
9387.82 590
9388.74 607
9389.65 610
9390.57 585
9391.48 518
9392.40 570
9393.31 583
9394.23 532
9395.14 596
9396.06 604
9396.97 586
9397.89 557
9398.80 634
9399.72 624
9400.63 552
9401.55 598
9402.46 532
9403.38 626
9404.29 596
9405.21 499
9406.12 557
9407.04 582
9407.95 598
9408.87 574
9409.79 560
9410.70 575
9411.62 564
9412.53 550
9413.45 514
9414.36 614
9415.28 560
9416.20 564
9417.11 575
9418.03 578
9418.95 641
9419.86 645
9420.78 623
9421.69 609
9422.61 654
9423.53 615
9424.44 579
9425.36 589
9426.28 565
9427.19 580
9428.11 528
9429.03 540
9429.94 587
9430.86 602
9431.78 591
9432.69 613
9433.61 583
9434.53 571
9435.44 585
9436.36 626
9437.28 599
9438.19 618
9439.11 596
9440.03 606
9440.95 709
9441.86 674
9442.78 624
9443.70 591
9444.62 595
9445.53 567
9446.45 585
9447.37 623
9448.29 631
9449.20 677
9450.12 721
9451.04 790
9451.96 863
9452.87 885
9453.79 980
9454.71 1006
9455.63 963
9456.55 941
9457.46 846
9458.38 837
9459.30 783
9460.22 733
9461.14 682
9462.05 614
9462.97 670
9463.89 636
9464.81 599
9465.73 616
9466.65 664
9467.56 581
9468.48 549
9469.40 590
9470.32 666
9471.24 626
9472.16 542
9473.08 546
9473.99 575
9474.91 574
9475.83 581
9476.75 605
9477.67 575
9478.59 548
9479.51 600
9480.43 674
9481.35 618
9482.27 625
9483.19 670
9484.10 702
9485.02 618
9485.94 545
9486.86 593
9487.78 578
9488.70 586
9489.62 654
9490.54 551
9491.46 564
9492.38 603
9493.30 547
9494.22 585
9495.14 502
9496.06 509
9496.98 519
9497.90 533
9498.82 579
9499.74 540
9500.66 540
9501.58 484
9502.50 519
9503.42 511
9504.34 530
9505.26 586
9506.18 533
9507.10 599
9508.02 578
9508.94 503
9509.86 460
9510.78 537
9511.70 597
9512.63 591
9513.55 552
9514.47 513
9515.39 548
9516.31 593
9517.23 556
9518.15 530
9519.07 550
9519.99 550
9520.91 539
9521.83 551
9522.76 508
9523.68 570
9524.60 563
9525.52 643
9526.44 592
9527.36 605
9528.28 593
9529.21 578
9530.13 610
9531.05 595
9531.97 621
9532.89 694
9533.81 663
9534.74 696
9535.66 695
9536.58 593
9537.50 537
9538.42 606
9539.35 587
9540.27 569
9541.19 573
9542.11 602
9543.03 548
9543.96 527
9544.88 522
9545.80 550
9546.72 599
9547.64 527
9548.57 528
9549.49 585
9550.41 537
9551.33 515
9552.26 510
9553.18 539
9554.10 550
9555.03 493
9555.95 558
9556.87 573
9557.79 581
9558.72 537
9559.64 579
9560.56 547
9561.49 541
9562.41 587
9563.33 573
9564.26 555
9565.18 566
9566.10 565
9567.03 587
9567.95 566
9568.87 575
9569.80 558
9570.72 600
9571.64 557
9572.57 557
9573.49 671
9574.41 585
9575.34 631
9576.26 666
9577.18 601
9578.11 597
9579.03 588
9579.96 571
9580.88 550
9581.80 551
9582.73 576
9583.65 582
9584.58 528
9585.50 543
9586.43 573
9587.35 645
9588.27 685
9589.20 633
9590.12 659
9591.05 640
9591.97 617
9592.90 659
9593.82 666
9594.75 593
9595.67 619
9596.60 612
9597.52 613
9598.45 623
9599.37 633
9600.29 575
9601.22 591
9602.14 597
9603.07 632
9604.00 629
9604.92 582
9605.85 539
9606.77 563
9607.70 544
9608.62 626
9609.55 632
9610.47 650
9611.40 641
9612.32 631
9613.25 675
9614.17 675
9615.10 641
9616.03 679
9616.95 663
9617.88 665
9618.80 646
9619.73 557
9620.65 591
9621.58 640
9622.51 595
9623.43 622
9624.36 606
9625.29 609
9626.21 677
9627.14 604
9628.06 566
9628.99 564
9629.92 528
9630.84 557
9631.77 642
9632.70 677
9633.62 611
9634.55 635
9635.48 636
9636.40 690
9637.33 671
9638.26 682
9639.18 649
9640.11 608
9641.04 656
9641.96 709
9642.89 736
9643.82 738
9644.74 751
9645.67 638
9646.60 638
9647.53 655
9648.45 693
9649.38 761
9650.31 741
9651.24 694
9652.16 704
9653.09 691
9654.02 697
9654.95 673
9655.87 695
9656.80 668
9657.73 619
9658.66 613
9659.58 671
9660.51 631
9661.44 687
9662.37 703
9663.30 675
9664.22 678
9665.15 687
9666.08 792
9667.01 704
9667.94 745
9668.86 687
9669.79 712
9670.72 713
9671.65 776
9672.58 699
9673.51 690
9674.43 662
9675.36 674
9676.29 659
9677.22 676
9678.15 716
9679.08 729
9680.01 679
9680.94 643
9681.86 703
9682.79 679
9683.72 631
9684.65 660
9685.58 641
9686.51 675
9687.44 625
9688.37 685
9689.30 713
9690.23 715
9691.16 646
9692.08 609
9693.01 724
9693.94 751
9694.87 728
9695.80 725
9696.73 676
9697.66 707
9698.59 762
9699.52 784
9700.45 687
9701.38 704
9702.31 780
9703.24 708
9704.17 711
9705.10 671
9706.03 647
9706.96 658
9707.89 680
9708.82 711
9709.75 747
9710.68 675
9711.61 680
9712.54 775
9713.47 751
9714.40 692
9715.33 738
9716.26 752
9717.19 702
9718.12 731
9719.06 753
9719.99 691
9720.92 679
9721.85 726
9722.78 739
9723.71 750
9724.64 730
9725.57 682
9726.50 715
9727.43 661
9728.36 702
9729.30 748
9730.23 729
9731.16 718
9732.09 758
9733.02 773
9733.95 746
9734.88 739
9735.81 711
9736.75 732
9737.68 765
9738.61 714
9739.54 710
9740.47 699
9741.40 675
9742.34 716
9743.27 760
9744.20 748
9745.13 725
9746.06 680
9747.00 729
9747.93 730
9748.86 687
9749.79 698
9750.72 656
9751.66 683
9752.59 712
9753.52 665
9754.45 699
9755.39 688
9756.32 704
9757.25 744
9758.18 743
9759.12 758
9760.05 686
9760.98 770
9761.91 835
9762.85 765
9763.78 739
9764.71 733
9765.64 790
9766.58 837
9767.51 811
9768.44 756
9769.38 751
9770.31 767
9771.24 781
9772.18 736
9773.11 768
9774.04 785
9774.98 715
9775.91 745
9776.84 697
9777.78 765
9778.71 748
9779.64 830
9780.58 786
9781.51 829
9782.44 929
9783.38 951
9784.31 962
9785.25 1105
9786.18 1004
9787.11 956
9788.05 862
9788.98 867
9789.92 828
9790.85 816
9791.78 802
9792.72 808
9793.65 831
9794.59 891
9795.52 868
9796.46 878
9797.39 897
9798.32 876
9799.26 1023
9800.19 1022
9801.13 977
9802.06 974
9803.00 898
9803.93 917
9804.87 812
9805.80 843
9806.74 707
9807.67 655
9808.61 699
9809.54 712
9810.48 755
9811.41 742
9812.35 712
9813.28 666
9814.22 700
9815.15 775
9816.09 724
9817.02 692
9817.96 702
9818.89 698
9819.83 705
9820.76 678
9821.70 736
9822.64 656
9823.57 683
9824.51 744
9825.44 722
9826.38 691
9827.31 722
9828.25 689
9829.19 658
9830.12 720
9831.06 647
9831.99 623
9832.93 648
9833.87 702
9834.80 671
9835.74 703
9836.68 644
9837.61 646
9838.55 686
9839.48 679
9840.42 656
9841.36 675
9842.29 687
9843.23 635
9844.17 635
9845.10 671
9846.04 687
9846.98 666
9847.91 685
9848.85 670
9849.79 631
9850.72 710
9851.66 698
9852.60 702
9853.54 699
9854.47 666
9855.41 644
9856.35 653
9857.28 649
9858.22 653
9859.16 631
9860.10 668
9861.03 683
9861.97 639
9862.91 617
9863.85 681
9864.78 650
9865.72 671
9866.66 625
9867.60 685
9868.54 634
9869.47 667
9870.41 671
9871.35 651
9872.29 657
9873.22 660
9874.16 678
9875.10 607
9876.04 654
9876.98 671
9877.92 729
9878.85 753
9879.79 746
9880.73 767
9881.67 697
9882.61 763
9883.55 676
9884.48 647
9885.42 689
9886.36 644
9887.30 623
9888.24 718
9889.18 708
9890.12 675
9891.06 629
9891.99 695
9892.93 688
9893.87 746
9894.81 732
9895.75 660
9896.69 653
9897.63 688
9898.57 667
9899.51 674
9900.45 670
9901.39 657
9902.33 726
9903.27 687
9904.20 680
9905.14 710
9906.08 703
9907.02 657
9907.96 653
9908.90 645
9909.84 753
9910.78 802
9911.72 717
9912.66 699
9913.60 777
9914.54 750
9915.48 824
9916.42 769
9917.36 770
9918.30 773
9919.24 747
9920.18 792
9921.12 815
9922.06 781
9923.00 935
9923.94 1159
9924.88 1307
9925.83 1445
9926.77 1567
9927.71 1611
9928.65 1570
9929.59 1655
9930.53 1463
9931.47 1236
9932.41 1182
9933.35 1067
9934.29 1026
9935.23 923
9936.17 841
9937.12 837
9938.06 796
9939.00 781
9939.94 814
9940.88 822
9941.82 840
9942.76 887
9943.70 820
9944.65 840
9945.59 791
9946.53 862
9947.47 787
9948.41 837
9949.35 824
9950.29 781
9951.24 765
9952.18 806
9953.12 759
9954.06 814
9955.00 858
9955.95 809
9956.89 804
9957.83 777
9958.77 842
9959.71 730
9960.66 755
9961.60 748
9962.54 763
9963.48 707
9964.43 683
9965.37 742
9966.31 705
9967.25 715
9968.20 729
9969.14 720
9970.08 720
9971.02 704
9971.97 750
9972.91 714
9973.85 732
9974.79 777
9975.74 743
9976.68 770
9977.62 762
9978.57 708
9979.51 725
9980.45 692
9981.40 603
9982.34 614
9983.28 613
9984.23 668
9985.17 619
9986.11 564
9987.06 601
9988.00 553
9988.94 604
9989.89 625
9990.83 607
9991.77 610
9992.72 581
9993.66 644
9994.60 598
9995.55 567
9996.49 631
9997.44 613
9998.38 574
9999.32 538
10000.27 598
10001.21 552
10002.16 644
10003.10 661
10004.04 634
10004.99 624
10005.93 660
10006.88 637
10007.82 606
10008.77 659
10009.71 599
10010.66 611
10011.60 585
10012.54 529
10013.49 582
10014.43 640
10015.38 576
10016.32 566
10017.27 616
10018.21 582
10019.16 559
10020.10 557
10021.05 585
10021.99 519
10022.94 591
10023.88 586
10024.83 550
10025.77 491
10026.72 574
10027.67 561
10028.61 542
10029.56 588
10030.50 631
10031.45 599
10032.39 621
10033.34 635
10034.28 600
10035.23 542
10036.18 553
10037.12 593
10038.07 582
10039.01 633
10039.96 596
10040.90 591
10041.85 561
10042.80 571
10043.74 549
10044.69 584
10045.64 641
10046.58 578
10047.53 518
10048.47 557
10049.42 596
10050.37 547
10051.31 572
10052.26 599
10053.21 617
10054.15 570
10055.10 592
10056.05 603
10056.99 575
10057.94 630
10058.89 572
10059.83 591
10060.78 603
10061.73 637
10062.67 661
10063.62 649
10064.57 662
10065.52 605
10066.46 621
10067.41 634
10068.36 646
10069.30 636
10070.25 620
10071.20 632
10072.15 663
10073.09 585
10074.04 515
10074.99 626
10075.94 604
10076.88 582
10077.83 638
10078.78 665
10079.73 604
10080.68 590
10081.62 601
10082.57 607
10083.52 575
10084.47 585
10085.42 590
10086.36 602
10087.31 572
10088.26 591
10089.21 602
10090.16 575
10091.11 583
10092.05 588
10093.00 544
10093.95 590
10094.90 553
10095.85 524
10096.80 528
10097.75 538
10098.69 505
10099.64 531
10100.59 463
10101.54 502
10102.49 530
10103.44 548
10104.39 542
10105.34 515
10106.28 513
10107.23 549
10108.18 582
10109.13 573
10110.08 582
10111.03 524
10111.98 527
10112.93 510
10113.88 509
10114.83 528
10115.78 517
10116.73 483
10117.68 491
10118.63 473
10119.58 494
10120.53 507
10121.48 481
10122.43 491
10123.38 501
10124.33 538
10125.28 451
10126.23 496
10127.18 507
10128.13 496
10129.08 556
10130.03 541
10130.98 525
10131.93 495
10132.88 492
10133.83 535
10134.78 535
10135.73 546
10136.68 524
10137.63 592
10138.58 519
10139.53 530
10140.48 567
10141.43 622
10142.38 587
10143.33 526
10144.28 556
10145.23 574
10146.19 537
10147.14 522
10148.09 496
10149.04 499
10149.99 461
10150.94 463
10151.89 524
10152.84 507
10153.79 501
10154.75 539
10155.70 544
10156.65 545
10157.60 487
10158.55 519
10159.50 488
10160.46 560
10161.41 532
10162.36 525
10163.31 521
10164.26 552
10165.21 538
10166.17 553
10167.12 608
10168.07 525
10169.02 568
10169.97 528
10170.93 565
10171.88 558
10172.83 583
10173.78 578
10174.73 579
10175.69 568
10176.64 540
10177.59 579
10178.54 641
10179.50 630
10180.45 582
10181.40 603
10182.35 591
10183.31 586
10184.26 601
10185.21 564
10186.17 611
10187.12 585
10188.07 619
10189.02 596
10189.98 628
10190.93 629
10191.88 608
10192.84 617
10193.79 640
10194.74 644
10195.70 691
10196.65 681
10197.60 674
10198.56 614
10199.51 655
10200.46 659
10201.42 672
10202.37 664
10203.32 773
10204.28 772
10205.23 767
10206.18 856
10207.14 871
10208.09 818
10209.05 850
10210.00 885
10210.95 830
10211.91 824
10212.86 783
10213.82 790
10214.77 727
10215.72 649
10216.68 708
10217.63 747
10218.59 711
10219.54 683
10220.50 677
10221.45 680
10222.41 702
10223.36 628
10224.31 678
10225.27 737
10226.22 657
10227.18 600
10228.13 635
10229.09 686
10230.04 704
10231.00 715
10231.95 680
10232.91 767
10233.86 849
10234.82 827
10235.77 798
10236.73 827
10237.68 871
10238.64 847
10239.59 743
10240.55 788
10241.50 722
10242.46 658
10243.42 662
10244.37 686
10245.33 659
10246.28 658
10247.24 605
10248.19 661
10249.15 614
10250.11 647
10251.06 630
10252.02 671
10252.97 699
10253.93 718
10254.89 696
10255.84 666
10256.80 627
10257.75 661
10258.71 646
10259.67 629
10260.62 658
10261.58 563
10262.54 595
10263.49 646
10264.45 681
10265.40 807
10266.36 798
10267.32 795
10268.27 742
10269.23 777
10270.19 705
10271.14 675
10272.10 659
10273.06 610
10274.02 568
10274.97 588
10275.93 628
10276.89 620
10277.84 576
10278.80 588
10279.76 553
10280.71 506
10281.67 575
10282.63 622
10283.59 613
10284.54 564
10285.50 621
10286.46 570
10287.42 507
10288.37 501
10289.33 513
10290.29 612
10291.25 543
10292.21 565
10293.16 636
10294.12 571
10295.08 585
10296.04 565
10296.99 557
10297.95 506
10298.91 496
10299.87 505
10300.83 519
10301.79 541
10302.74 539
10303.70 578
10304.66 542
10305.62 558
10306.58 520
10307.54 472
10308.49 510
10309.45 475
10310.41 542
10311.37 461
10312.33 462
10313.29 440
10314.25 515
10315.21 488
10316.16 450
10317.12 510
10318.08 520
10319.04 553
10320.00 527
10320.96 491
10321.92 455
10322.88 450
10323.84 529
10324.80 533
10325.76 563
10326.71 518
10327.67 534
10328.63 485
10329.59 527
10330.55 482
10331.51 454
10332.47 476
10333.43 507
10334.39 564
10335.35 488
10336.31 484
10337.27 466
10338.23 532
10339.19 455
10340.15 423
10341.11 490
10342.07 455
10343.03 462
10343.99 511
10344.95 518
10345.91 471
10346.87 495
10347.83 479
10348.79 517
10349.75 585
10350.71 564
10351.67 577
10352.63 540
10353.60 556
10354.56 525
10355.52 530
10356.48 514
10357.44 513
10358.40 486
10359.36 574
10360.32 479
10361.28 534
10362.24 506
10363.20 486
10364.17 492
10365.13 476
10366.09 479
10367.05 482
10368.01 455
10368.97 455
10369.93 523
10370.89 556
10371.86 509
10372.82 487
10373.78 522
10374.74 468
10375.70 524
10376.66 493
10377.63 527
10378.59 488
10379.55 478
10380.51 477
10381.47 459
10382.44 498
10383.40 476
10384.36 453
10385.32 432
10386.28 438
10387.25 479
10388.21 492
10389.17 487
10390.13 530
10391.10 474
10392.06 467
10393.02 400
10393.98 498
10394.94 504
10395.91 402
10396.87 413
10397.83 454
10398.80 508
10399.76 462
10400.72 418
10401.68 448
10402.65 461
10403.61 426
10404.57 445
10405.54 446
10406.50 458
10407.46 464
10408.43 489
10409.39 433
10410.35 458
10411.32 530
10412.28 539
10413.24 482
10414.21 485
10415.17 528
10416.13 484
10417.10 547
10418.06 544
10419.02 570
10419.99 587
10420.95 601
10421.91 610
10422.88 580
10423.84 658
10424.81 596
10425.77 566
10426.73 586
10427.70 513
10428.66 492
10429.63 537
10430.59 486
10431.56 462
10432.52 447
10433.48 529
10434.45 524
10435.41 532
10436.38 467
10437.34 477
10438.31 450
10439.27 507
10440.24 472
10441.20 429
10442.16 436
10443.13 422
10444.09 423
10445.06 404
10446.02 426
10446.99 436
10447.95 425
10448.92 432
10449.88 472
10450.85 446
10451.81 406
10452.78 396
10453.75 428
10454.71 424
10455.68 459
10456.64 446
10457.61 420
10458.57 409
10459.54 436
10460.50 447
10461.47 420
10462.43 415
10463.40 379
10464.37 390
10465.33 461
10466.30 487
10467.26 452
10468.23 470
10469.20 460
10470.16 448
10471.13 391
10472.09 482
10473.06 415
10474.03 434
10474.99 453
10475.96 370
10476.93 437
10477.89 476
10478.86 456
10479.82 505
10480.79 478
10481.76 454
10482.72 455
10483.69 473
10484.66 449
10485.62 411
10486.59 425
10487.56 434
10488.52 426
10489.49 406
10490.46 394
10491.43 501
10492.39 467
10493.36 433
10494.33 466
10495.29 489
10496.26 458
10497.23 412
10498.20 435
10499.16 434
10500.13 412
10501.10 439
10502.07 453
10503.03 468
10504.00 410
10504.97 380
10505.94 439
10506.90 425
10507.87 385
10508.84 375
10509.81 368
10510.78 401
10511.74 444
10512.71 401
10513.68 407
10514.65 432
10515.62 403
10516.58 440
10517.55 395
10518.52 400
10519.49 427
10520.46 411
10521.43 418
10522.39 427
10523.36 462
10524.33 444
10525.30 415
10526.27 412
10527.24 412
10528.21 437
10529.17 408
10530.14 397
10531.11 412
10532.08 434
10533.05 414
10534.02 422
10534.99 386
10535.96 387
10536.93 402
10537.90 364
10538.86 376
10539.83 358
10540.80 411
10541.77 383
10542.74 415
10543.71 431
10544.68 411
10545.65 389
10546.62 389
10547.59 455
10548.56 418
10549.53 442
10550.50 424
10551.47 429
10552.44 445
10553.41 435
10554.38 467
10555.35 423
10556.32 405
10557.29 460
10558.26 497
10559.23 419
10560.20 442
10561.17 456
10562.14 446
10563.11 470
10564.08 486
10565.05 471
10566.02 438
10566.99 412
10567.96 400
10568.93 441
10569.90 415
10570.87 411
10571.84 431
10572.82 495
10573.79 426
10574.76 429
10575.73 449
10576.70 396
10577.67 467
10578.64 488
10579.61 442
10580.58 448
10581.55 401
10582.53 401
10583.50 454
10584.47 412
10585.44 446
10586.41 442
10587.38 495
10588.35 443
10589.33 434
10590.30 434
10591.27 499
10592.24 467
10593.21 409
10594.18 427
10595.16 451
10596.13 446
10597.10 456
10598.07 451
10599.04 460
10600.01 442
10600.99 471
10601.96 420
10602.93 479
10603.90 492
10604.88 433
10605.85 466
10606.82 485
10607.79 476
10608.77 406
10609.74 459
10610.71 422
10611.68 415
10612.66 450
10613.63 436
10614.60 454
10615.57 487
10616.55 455
10617.52 473
10618.49 478
10619.46 520
10620.44 467
10621.41 490
10622.38 533
10623.36 514
10624.33 572
10625.30 487
10626.28 451
10627.25 473
10628.22 528
10629.20 477
10630.17 470
10631.14 430
10632.12 504
10633.09 563
10634.06 553
10635.04 529
10636.01 545
10636.99 605
10637.96 688
10638.93 726
10639.91 758
10640.88 809
10641.85 744
10642.83 719
10643.80 701
10644.78 623
10645.75 593
10646.72 529
10647.70 469
10648.67 458
10649.65 478
10650.62 485
10651.60 496
10652.57 465
10653.55 514
10654.52 529
10655.49 501
10656.47 485
10657.44 467
10658.42 495
10659.39 449
10660.37 463
10661.34 452
10662.32 429
10663.29 450
10664.27 432
10665.24 486
10666.22 443
10667.19 461
10668.17 469
10669.14 432
10670.12 392
10671.09 457
10672.07 463
10673.04 432
10674.02 422
10675.00 434
10675.97 430
10676.95 447
10677.92 472
10678.90 485
10679.87 499
10680.85 457
10681.82 447
10682.80 454
10683.78 457
10684.75 442
10685.73 413
10686.70 430
10687.68 455
10688.66 426
10689.63 409
10690.61 445
10691.58 402
10692.56 383
10693.54 400
10694.51 418
10695.49 449
10696.47 439
10697.44 418
10698.42 499
10699.40 437
10700.37 379
10701.35 439
10702.33 445
10703.30 437
10704.28 421
10705.26 358
10706.23 414
10707.21 384
10708.19 416
10709.16 386
10710.14 383
10711.12 447
10712.10 458
10713.07 415
10714.05 406
10715.03 404
10716.01 375
10716.98 353
10717.96 374
10718.94 397
10719.91 424
10720.89 395
10721.87 403
10722.85 451
10723.83 469
10724.80 364
10725.78 394
10726.76 412
10727.74 384
10728.71 440
10729.69 426
10730.67 379
10731.65 411
10732.63 393
10733.60 367
10734.58 382
10735.56 404
10736.54 442
10737.52 444
10738.50 398
10739.47 410
10740.45 476
10741.43 460
10742.41 396
10743.39 407
10744.37 430
10745.35 413
10746.32 390
10747.30 373
10748.28 373
10749.26 383
10750.24 380
10751.22 409
10752.20 336
10753.18 438
10754.16 412
10755.14 359
10756.11 370
10757.09 443
10758.07 403
10759.05 337
10760.03 346
10761.01 395
10761.99 361
10762.97 371
10763.95 377
10764.93 408
10765.91 388
10766.89 373
10767.87 393
10768.85 390
10769.83 395
10770.81 430
10771.79 388
10772.77 347
10773.75 376
10774.73 386
10775.71 417
10776.69 389
10777.67 468
10778.65 460
10779.63 420
10780.61 400
10781.59 421
10782.57 412
10783.55 465
10784.53 413
10785.51 429
10786.49 417
10787.47 411
10788.45 406
10789.43 395
10790.41 394
10791.39 400
10792.38 437
10793.36 420
10794.34 411
10795.32 391
10796.30 378
10797.28 375
10798.26 407
10799.24 417
10800.22 435
10801.21 383
10802.19 327
10803.17 372
10804.15 415
10805.13 389
10806.11 412
10807.09 369
10808.07 402
10809.06 445
10810.04 416
10811.02 370
10812.00 426
10812.98 429
10813.97 411
10814.95 399
10815.93 440
10816.91 402
10817.89 357
10818.87 386
10819.86 429
10820.84 414
10821.82 455
10822.80 434
10823.79 364
10824.77 434
10825.75 456
10826.73 453
10827.72 365
10828.70 364
10829.68 381
10830.66 421
10831.65 459
10832.63 409
10833.61 424
10834.59 384
10835.58 454
10836.56 439
10837.54 455
10838.52 432
10839.51 444
10840.49 416
10841.47 413
10842.46 427
10843.44 481
10844.42 497
10845.41 448
10846.39 404
10847.37 433
10848.36 485
10849.34 472
10850.32 431
10851.31 456
10852.29 429
10853.27 418
10854.26 407
10855.24 466
10856.23 431
10857.21 449
10858.19 449
10859.18 454
10860.16 433
10861.14 433
10862.13 515
10863.11 463
10864.10 422
10865.08 474
10866.07 426
10867.05 423
10868.03 450
10869.02 456
10870.00 493
10870.99 480
10871.97 470
10872.96 535
10873.94 500
10874.92 445
10875.91 484
10876.89 462
10877.88 515
10878.86 476
10879.85 477
10880.83 524
10881.82 443
10882.80 507
10883.79 575
10884.77 549
10885.76 483
10886.74 524
10887.73 501
10888.71 509
10889.70 520
10890.68 497
10891.67 518
10892.65 576
10893.64 565
10894.63 606
10895.61 584
10896.60 597
10897.58 643
10898.57 675
10899.55 707
10900.54 738
10901.53 827
10902.51 763
10903.50 786
10904.48 727
10905.47 696
10906.46 669
10907.44 678
10908.43 636
10909.41 634
10910.40 613
10911.39 651
10912.37 653
10913.36 646
10914.34 649
10915.33 663
10916.32 678
10917.30 602
10918.29 658
10919.28 596
10920.26 609
10921.25 696
10922.24 653
10923.22 637
10924.21 615
10925.20 675
10926.18 691
10927.17 678
10928.16 785
10929.15 744
10930.13 711
10931.12 681
10932.11 786
10933.09 729
10934.08 700
10935.07 604
10936.06 640
10937.04 691
10938.03 689
10939.02 690
10940.01 742
10940.99 730
10941.98 793
10942.97 755
10943.96 799
10944.94 748
10945.93 761
10946.92 745
10947.91 764
10948.90 774
10949.88 785
10950.87 813
10951.86 792
10952.85 861
10953.84 804
10954.82 846
10955.81 925
10956.80 951
10957.79 1025
10958.78 1037
10959.77 964
10960.75 1018
10961.74 1045
10962.73 1082
10963.72 1014
10964.71 915
10965.70 846
10966.69 835
10967.68 864
10968.66 800
10969.65 789
10970.64 913
10971.63 873
10972.62 942
10973.61 957
10974.60 915
10975.59 925
10976.58 891
10977.57 865
10978.55 885
10979.54 914
10980.53 865
10981.52 820
10982.51 874
10983.50 851
10984.49 773
10985.48 812
10986.47 822
10987.46 843
10988.45 898
10989.44 891
10990.43 911
10991.42 836
10992.41 845
10993.40 937
10994.39 1028
10995.38 1011
10996.37 1099
10997.36 1232
10998.35 1383
10999.34 1459
11000.33 1522
11001.32 1567
11002.31 1496
11003.30 1357
11004.29 1297
11005.28 1201
11006.27 1083
11007.26 1048
11008.25 1037
11009.24 959
11010.24 926
11011.23 954
11012.22 918
11013.21 916
11014.20 953
11015.19 986
11016.18 941
11017.17 915
11018.16 920
11019.15 929
11020.14 904
11021.14 850
11022.13 863
11023.12 838
11024.11 835
11025.10 774
11026.09 781
11027.08 740
11028.08 736
11029.07 790
11030.06 769
11031.05 742
11032.04 751
11033.03 788
11034.03 747
11035.02 712
11036.01 674
11037.00 673
11037.99 651
11038.99 670
11039.98 637
11040.97 625
11041.96 614
11042.95 666
11043.95 684
11044.94 657
11045.93 623
11046.92 629
11047.92 581
11048.91 578
11049.90 569
11050.89 555
11051.89 708
11052.88 633
11053.87 594
11054.86 576
11055.86 590
11056.85 593
11057.84 563
11058.83 585
11059.83 604
11060.82 583
11061.81 609
11062.81 568
11063.80 542
11064.79 549
11065.79 544
11066.78 583
11067.77 550
11068.77 555
11069.76 582
11070.75 553
11071.75 526
11072.74 560
11073.73 581
11074.73 529
11075.72 560
11076.71 521
11077.71 555
11078.70 566
11079.70 537
11080.69 571
11081.68 570
11082.68 586
11083.67 555
11084.67 565
11085.66 548
11086.65 561
11087.65 536
11088.64 520
11089.64 519
11090.63 565
11091.63 557
11092.62 565
11093.61 552
11094.61 560
11095.60 567
11096.60 593
11097.59 601
11098.59 579
11099.58 596
11100.58 594
11101.57 582
11102.57 544
11103.56 587
11104.56 561
11105.55 539
11106.55 562
11107.54 571
11108.54 653
11109.53 589
11110.53 559
11111.52 555
11112.52 579
11113.51 551
11114.51 628
11115.50 559
11116.50 573
11117.49 551
11118.49 578
11119.49 578
11120.48 560
11121.48 609
11122.47 681
11123.47 690
11124.46 768
11125.46 730
11126.46 753
11127.45 777
11128.45 783
11129.44 752
11130.44 735
11131.44 744
11132.43 696
11133.43 666
11134.43 657
11135.42 593
11136.42 635
11137.41 611
11138.41 550
11139.41 557
11140.40 567
11141.40 641
11142.40 631
11143.39 581
11144.39 594
11145.39 606
11146.38 602
11147.38 559
11148.38 595
11149.38 539
11150.37 584
11151.37 568
11152.37 542
11153.36 545
11154.36 538
11155.36 580
11156.36 528
11157.35 472
11158.35 498
11159.35 555
11160.34 507
11161.34 445
11162.34 485
11163.34 484
11164.33 487
11165.33 476
11166.33 498
11167.33 501
11168.33 499
11169.32 493
11170.32 508
11171.32 499
11172.32 456
11173.32 435
11174.31 499
11175.31 465
11176.31 507
11177.31 468
11178.31 462
11179.30 455
11180.30 511
11181.30 502
11182.30 482
11183.30 478
11184.30 459
11185.30 463
11186.29 488
11187.29 506
11188.29 430
11189.29 472
11190.29 484
11191.29 427
11192.29 436
11193.29 434
11194.28 453
11195.28 484
11196.28 467
11197.28 395
11198.28 416
11199.28 484
11200.28 513
11201.28 449
11202.28 399
11203.28 401
11204.28 475
11205.28 462
11206.28 446
11207.28 453
11208.28 515
11209.27 480
11210.27 502
11211.27 504
11212.27 469
11213.27 441
11214.27 435
11215.27 476
11216.27 431
11217.27 386
11218.27 416
11219.27 492
11220.27 445
11221.27 441
11222.27 450
11223.27 471
11224.27 399
11225.28 467
11226.28 457
11227.28 445
11228.28 395
11229.28 466
11230.28 465
11231.28 483
11232.28 494
11233.28 419
11234.28 393
11235.28 417
11236.28 520
11237.28 452
11238.28 436
11239.28 469
11240.29 448
11241.29 450
11242.29 454
11243.29 430
11244.29 449
11245.29 525
11246.29 466
11247.29 439
11248.30 455
11249.30 529
11250.30 452
11251.30 490
11252.30 474
11253.30 451
11254.31 420
11255.31 438
11256.31 415
11257.31 430
11258.31 440
11259.31 463
11260.32 440
11261.32 456
11262.32 478
11263.32 495
11264.32 437
11265.33 488
11266.33 476
11267.33 477
11268.33 457
11269.34 432
11270.34 452
11271.34 464
11272.34 455
11273.35 478
11274.35 473
11275.35 455
11276.35 453
11277.36 460
11278.36 508
11279.36 513
11280.36 533
11281.37 528
11282.37 506
11283.37 553
11284.38 521
11285.38 495
11286.38 512
11287.38 465
11288.39 510
11289.39 479
11290.39 471
11291.40 464
11292.40 518
11293.40 498
11294.41 476
11295.41 481
11296.41 482
11297.42 449
11298.42 494
11299.43 538
11300.43 437
11301.43 478
11302.44 449
11303.44 471
11304.44 519
11305.45 528
11306.45 490
11307.46 454
11308.46 473
11309.47 458
11310.47 498
11311.47 504
11312.48 503
11313.48 555
11314.49 618
11315.49 622
11316.50 535
11317.50 495
11318.50 495
11319.51 526
11320.51 507
11321.52 455
11322.52 469
11323.53 455
11324.53 450
11325.54 428
11326.54 419
11327.55 478
11328.55 532
11329.56 460
11330.56 481
11331.57 495
11332.57 509
11333.58 501
11334.58 534
11335.59 432
11336.59 463
11337.60 552
11338.60 537
11339.61 561
11340.61 550
11341.62 597
11342.63 625
11343.63 590
11344.64 552
11345.64 510
11346.65 518
11347.65 551
11348.66 564
11349.67 513
11350.67 457
11351.68 434
11352.68 496
11353.69 569
11354.70 520
11355.70 495
11356.71 509
11357.72 473
11358.72 477
11359.73 494
11360.73 524
11361.74 512
11362.75 529
11363.75 441
11364.76 455
11365.77 484
11366.77 521
11367.78 524
11368.79 493
11369.79 477
11370.80 513
11371.81 427
11372.81 436
11373.82 496
11374.83 417
11375.84 439
11376.84 479
11377.85 475
11378.86 484
11379.86 497
11380.87 480
11381.88 479
11382.89 479
11383.89 481
11384.90 448
11385.91 455
11386.92 473
11387.92 467
11388.93 466
11389.94 481
11390.95 496
11391.95 494
11392.96 431
11393.97 477
11394.98 443
11395.99 441
11396.99 443
11398.00 473
11399.01 468
11400.02 465
11401.03 483
11402.03 464
11403.04 412
11404.05 433
11405.06 462
11406.07 477
11407.08 470
11408.09 498
11409.09 503
11410.10 460
11411.11 476
11412.12 497
11413.13 499
11414.14 495
11415.15 504
11416.15 502
11417.16 499
11418.17 521
11419.18 448
11420.19 480
11421.20 430
11422.21 487
11423.22 513
11424.23 486
11425.24 532
11426.25 511
11427.26 560
11428.26 494
11429.27 538
11430.28 551
11431.29 495
11432.30 564
11433.31 521
11434.32 516
11435.33 486
11436.34 468
11437.35 506
11438.36 488
11439.37 468
11440.38 529
11441.39 538
11442.40 500
11443.41 533
11444.42 536
11445.43 572
11446.44 579
11447.45 581
11448.46 599
11449.47 563
11450.48 564
11451.49 567
11452.50 595
11453.51 604
11454.52 531
11455.53 526
11456.55 569
11457.56 609
11458.57 611
11459.58 557
11460.59 559
11461.60 564
11462.61 597
11463.62 529
11464.63 552
11465.64 611
11466.65 627
11467.67 676
11468.68 657
11469.69 683
11470.70 665
11471.71 657
11472.72 648
11473.73 608
11474.74 636
11475.76 666
11476.77 650
11477.78 709
11478.79 599
11479.80 652
11480.81 613
11481.83 631
11482.84 672
11483.85 697
11484.86 625
11485.87 648
11486.89 671
11487.90 681
11488.91 584
11489.92 656
11490.93 686
11491.95 727
11492.96 703
11493.97 646
11494.98 662
11496.00 663
11497.01 676
11498.02 749
11499.03 711
11500.05 654
11501.06 670
11502.07 655
11503.08 659
11504.10 684
11505.11 717
11506.12 690
11507.13 738
11508.15 666
11509.16 689
11510.17 741
11511.19 716
11512.20 742
11513.21 702
11514.23 701
11515.24 717
11516.25 689
11517.27 749
11518.28 737
11519.29 720
11520.31 715
11521.32 733
11522.33 695
11523.35 733
11524.36 779
11525.37 805
11526.39 850
11527.40 841
11528.42 751
11529.43 787
11530.44 810
11531.46 813
11532.47 847
11533.48 888
11534.50 887
11535.51 922
11536.53 929
11537.54 885
11538.56 922
11539.57 920
11540.58 932
11541.60 919
11542.61 864
11543.63 936
11544.64 1014
11545.66 1048
11546.67 1031
11547.69 1032
11548.70 1031
11549.72 1063
11550.73 1149
11551.75 1178
11552.76 1284
11553.78 1254
11554.79 1333
11555.81 1296
11556.82 1232
11557.84 1335
11558.85 1328
11559.87 1301
11560.88 1333
11561.90 1322
11562.91 1300
11563.93 1367
11564.94 1454
11565.96 1572
11566.97 1501
11567.99 1516
11569.00 1535
11570.02 1561
11571.04 1659
11572.05 1619
11573.07 1667
11574.08 1690
11575.10 1712
11576.11 1879
11577.13 2013
11578.15 2179
11579.16 2247
11580.18 2371
11581.20 2413
11582.21 2562
11583.23 2694
11584.24 2644
11585.26 2763
11586.28 2804
11587.29 2840
11588.31 2987
11589.33 3132
11590.34 3217
11591.36 3647
11592.38 3909
11593.39 4476
11594.41 5004
11595.43 5799
11596.44 6867
11597.46 7500
11598.48 8052
11599.49 8369
11600.51 8463
11601.53 8373
11602.54 7800
11603.56 7356
11604.58 6397
11605.60 5793
11606.61 5014
11607.63 4362
11608.65 3811
11609.67 3499
11610.68 3284
11611.70 2990
11612.72 2915
11613.74 2816
11614.75 2776
11615.77 2704
11616.79 2567
11617.81 2585
11618.82 2455
11619.84 2231
11620.86 2192
11621.88 2138
11622.90 2054
11623.91 1932
11624.93 1928
11625.95 1957
11626.97 1942
11627.99 1917
11629.00 1830
11630.02 1716
11631.04 1688
11632.06 1723
11633.08 1593
11634.10 1591
11635.11 1523
11636.13 1419
11637.15 1391
11638.17 1344
11639.19 1347
11640.21 1345
11641.23 1314
11642.25 1201
11643.26 1231
11644.28 1152
11645.30 1068
11646.32 1092
11647.34 1086
11648.36 1031
11649.38 1039
11650.40 1001
11651.42 1090
11652.44 1068
11653.46 1084
11654.47 1055
11655.49 1016
11656.51 1013
11657.53 1032
11658.55 982
11659.57 1087
11660.59 1065
11661.61 976
11662.63 1017
11663.65 1012
11664.67 1046
11665.69 965
11666.71 1013
11667.73 1011
11668.75 1021
11669.77 1040
11670.79 1101
11671.81 1138
11672.83 1133
11673.85 1144
11674.87 1135
11675.89 1182
11676.91 1235
11677.93 1259
11678.95 1315
11679.97 1289
11680.99 1323
11682.01 1216
11683.03 1230
11684.06 1224
11685.08 1174
11686.10 1189
11687.12 1175
11688.14 1210
11689.16 1185
11690.18 1179
11691.20 1130
11692.22 1111
11693.24 1129
11694.26 1132
11695.29 1176
11696.31 1122
11697.33 1159
11698.35 1106
11699.37 1150
11700.39 1071
11701.41 1072
11702.43 1117
11703.46 1023
11704.48 1075
11705.50 991
11706.52 1044
11707.54 1019
11708.56 940
11709.59 953
11710.61 941
11711.63 943
11712.65 959
11713.67 886
11714.70 924
11715.72 985
11716.74 917
11717.76 891
11718.78 878
11719.81 896
11720.83 893
11721.85 873
11722.87 848
11723.90 763
11724.92 836
11725.94 843
11726.96 785
11727.99 798
11729.01 784
11730.03 852
11731.05 832
11732.08 779
11733.10 787
11734.12 805
11735.15 759
11736.17 779
11737.19 774
11738.21 746
11739.24 821
11740.26 843
11741.28 895
11742.31 875
11743.33 881
11744.35 901
11745.38 964
11746.40 903
11747.42 910
11748.45 817
11749.47 900
11750.49 865
11751.52 920
11752.54 884
11753.56 855
11754.59 819
11755.61 816
11756.64 785
11757.66 794
11758.68 805
11759.71 763
11760.73 790
11761.76 819
11762.78 731
11763.80 706
11764.83 732
11765.85 727
11766.88 700
11767.90 759
11768.93 702
11769.95 744
11770.97 766
11772.00 800
11773.02 756
11774.05 765
11775.07 701
11776.10 691
11777.12 672
11778.15 627
11779.17 625
11780.20 680
11781.22 690
11782.25 611
11783.27 654
11784.30 684
11785.32 642
11786.35 653
11787.37 682
11788.40 641
11789.42 622
11790.45 657
11791.47 631
11792.50 598
11793.52 615
11794.55 597
11795.57 562
11796.60 541
11797.63 576
11798.65 659
11799.68 570
11800.70 547
11801.73 556
11802.75 562
11803.78 543
11804.81 547
11805.83 568
11806.86 502
11807.88 520
11808.91 580
11809.94 586
11810.96 514
11811.99 495
11813.02 482
11814.04 459
11815.07 568
11816.09 562
11817.12 559
11818.15 546
11819.17 529
11820.20 493
11821.23 583
11822.25 563
11823.28 525
11824.31 523
11825.33 504
11826.36 512
11827.39 545
11828.42 566
11829.44 531
11830.47 515
11831.50 545
11832.52 520
11833.55 551
11834.58 551
11835.61 543
11836.63 543
11837.66 509
11838.69 528
11839.71 513
11840.74 556
11841.77 529
11842.80 526
11843.83 453
11844.85 449
11845.88 447
11846.91 456
11847.94 412
11848.96 410
11849.99 400
11851.02 480
11852.05 499
11853.08 465
11854.10 516
11855.13 475
11856.16 455
11857.19 481
11858.22 494
11859.24 499
11860.27 443
11861.30 456
11862.33 506
11863.36 430
11864.39 455
11865.42 478
11866.44 488
11867.47 465
11868.50 453
11869.53 456
11870.56 506
11871.59 501
11872.62 504
11873.65 473
11874.67 514
11875.70 523
11876.73 457
11877.76 454
11878.79 434
11879.82 460
11880.85 429
11881.88 435
11882.91 460
11883.94 436
11884.97 437
11886.00 482
11887.03 471
11888.06 468
11889.09 527
11890.11 474
11891.14 485
11892.17 481
11893.20 467
11894.23 447
11895.26 490
11896.29 479
11897.32 453
11898.35 424
11899.38 473
11900.41 506
11901.44 541
11902.47 498
11903.50 512
11904.53 450
11905.56 520
11906.59 508
11907.63 514
11908.66 493
11909.69 524
11910.72 549
11911.75 541
11912.78 540
11913.81 528
11914.84 595
11915.87 513
11916.90 459
11917.93 514
11918.96 506
11919.99 533
11921.02 463
11922.06 459
11923.09 502
11924.12 488
11925.15 464
11926.18 484
11927.21 509
11928.24 490
11929.27 569
11930.31 624
11931.34 608
11932.37 590
11933.40 620
11934.43 613
11935.46 606
11936.49 542
11937.53 554
11938.56 557
11939.59 511
11940.62 484
11941.65 493
11942.69 517
11943.72 492
11944.75 461
11945.78 505
11946.81 463
11947.85 481
11948.88 486
11949.91 479
11950.94 429
11951.97 455
11953.01 449
11954.04 388
11955.07 418
11956.10 443
11957.14 453
11958.17 418
11959.20 438
11960.24 441
11961.27 420
11962.30 476
11963.33 429
11964.37 479
11965.40 461
11966.43 488
11967.47 490
11968.50 435
11969.53 500
11970.56 495
11971.60 475
11972.63 467
11973.66 465
11974.70 463
11975.73 471
11976.76 460
11977.80 512
11978.83 476
11979.86 461
11980.90 458
11981.93 491
11982.97 460
11984.00 469
11985.03 491
11986.07 494
11987.10 501
11988.13 483
11989.17 449
11990.20 474
11991.24 462
11992.27 486
11993.30 533
11994.34 479
11995.37 482
11996.41 483
11997.44 462
11998.48 438
11999.51 495
12000.54 496
12001.58 519
12002.61 499
12003.65 554
12004.68 553
12005.72 583
12006.75 567
12007.79 551
12008.82 548
12009.86 610
12010.89 613
12011.93 656
12012.96 602
12014.00 623
12015.03 620
12016.07 621
12017.10 601
12018.14 602
12019.17 607
12020.21 563
12021.24 568
12022.28 622
12023.31 607
12024.35 537
12025.38 527
12026.42 573
12027.46 534
12028.49 542
12029.53 568
12030.56 606
12031.60 569
12032.63 581
12033.67 533
12034.71 500
12035.74 536
12036.78 508
12037.81 507
12038.85 505
12039.89 568
12040.92 579
12041.96 568
12042.99 511
12044.03 550
12045.07 546
12046.10 558
12047.14 508
12048.18 507
12049.21 478
12050.25 531
12051.29 452
12052.32 454
12053.36 479
12054.40 519
12055.43 551
12056.47 484
12057.51 529
12058.54 485
12059.58 455
12060.62 464
12061.65 476
12062.69 486
12063.73 468
12064.77 472
12065.80 468
12066.84 446
12067.88 491
12068.92 471
12069.95 434
12070.99 461
12072.03 456
12073.07 476
12074.10 466
12075.14 520
12076.18 476
12077.22 462
12078.25 473
12079.29 468
12080.33 402
12081.37 471
12082.41 445
12083.44 439
12084.48 436
12085.52 497
12086.56 467
12087.60 451
12088.63 465
12089.67 463
12090.71 495
12091.75 436
12092.79 426
12093.83 449
12094.86 493
12095.90 445
12096.94 418
12097.98 469
12099.02 456
12100.06 479
12101.10 510
12102.13 475
12103.17 430
12104.21 461
12105.25 431
12106.29 419
12107.33 391
12108.37 410
12109.41 426
12110.45 386
12111.49 430
12112.53 426
12113.56 362
12114.60 432
12115.64 423
12116.68 394
12117.72 362
12118.76 391
12119.80 379
12120.84 395
12121.88 442
12122.92 446
12123.96 390
12125.00 395
12126.04 392
12127.08 393
12128.12 372
12129.16 373
12130.20 386
12131.24 372
12132.28 424
12133.32 390
12134.36 386
12135.40 376
12136.44 434
12137.48 398
12138.52 365
12139.56 359
12140.60 393
12141.64 386
12142.68 401
12143.72 422
12144.76 369
12145.81 351
12146.85 354
12147.89 373
12148.93 412
12149.97 406
12151.01 437
12152.05 381
12153.09 386
12154.13 394
12155.17 386
12156.21 400
12157.26 388
12158.30 406
12159.34 411
12160.38 380
12161.42 363
12162.46 368
12163.50 394
12164.55 350
12165.59 356
12166.63 401
12167.67 396
12168.71 337
12169.75 363
12170.80 373
12171.84 348
12172.88 374
12173.92 367
12174.96 345
12176.00 336
12177.05 380
12178.09 385
12179.13 387
12180.17 379
12181.22 375
12182.26 355
12183.30 354
12184.34 336
12185.38 339
12186.43 352
12187.47 351
12188.51 380
12189.55 344
12190.60 368
12191.64 372
12192.68 345
12193.72 357
12194.77 330
12195.81 319
12196.85 359
12197.90 369
12198.94 400
12199.98 362
12201.03 373
12202.07 366
12203.11 350
12204.15 352
12205.20 452
12206.24 397
12207.28 344
12208.33 349
12209.37 315
12210.41 383
12211.46 392
12212.50 359
12213.55 359
12214.59 347
12215.63 347
12216.68 362
12217.72 384
12218.76 366
12219.81 350
12220.85 358
12221.90 408
12222.94 374
12223.98 362
12225.03 380
12226.07 412
12227.12 382
12228.16 442
12229.20 379
12230.25 343
12231.29 399
12232.34 380
12233.38 378
12234.43 387
12235.47 422
12236.52 380
12237.56 411
12238.61 466
12239.65 384
12240.69 431
12241.74 428
12242.78 439
12243.83 459
12244.87 482
12245.92 451
12246.96 477
12248.01 475
12249.05 481
12250.10 461
12251.14 446
12252.19 413
12253.24 438
12254.28 413
12255.33 436
12256.37 410
12257.42 407
12258.46 360
12259.51 310
12260.55 350
12261.60 366
12262.64 363
12263.69 350
12264.74 314
12265.78 323
12266.83 334
12267.87 333
12268.92 351
12269.97 360
12271.01 324
12272.06 336
12273.10 361
12274.15 348
12275.20 368
12276.24 361
12277.29 295
12278.34 307
12279.38 340
12280.43 332
12281.47 332
12282.52 321
12283.57 341
12284.61 306
12285.66 309
12286.71 341
12287.75 327
12288.80 319
12289.85 323
12290.90 287
12291.94 271
12292.99 294
12294.04 362
12295.08 371
12296.13 377
12297.18 308
12298.22 310
12299.27 297
12300.32 348
12301.37 319
12302.41 315
12303.46 308
12304.51 308
12305.56 355
12306.60 333
12307.65 307
12308.70 301
12309.75 259
12310.79 288
12311.84 304
12312.89 345
12313.94 349
12314.99 301
12316.03 287
12317.08 308
12318.13 297
12319.18 289
12320.23 288
12321.27 266
12322.32 296
12323.37 311
12324.42 283
12325.47 305
12326.52 334
12327.56 309
12328.61 281
12329.66 329
12330.71 273
12331.76 296
12332.81 296
12333.86 301
12334.91 300
12335.95 287
12337.00 268
12338.05 275
12339.10 289
12340.15 272
12341.20 298
12342.25 270
12343.30 298
12344.35 314
12345.40 322
12346.44 325
12347.49 316
12348.54 329
12349.59 318
12350.64 297
12351.69 270
12352.74 299
12353.79 295
12354.84 308
12355.89 284
12356.94 246
12357.99 312
12359.04 319
12360.09 288
12361.14 280
12362.19 298
12363.24 322
12364.29 284
12365.34 317
12366.39 293
12367.44 294
12368.49 290
12369.54 265
12370.59 284
12371.64 307
12372.69 322
12373.74 303
12374.79 314
12375.84 314
12376.89 297
12377.94 283
12378.99 318
12380.05 315
12381.10 308
12382.15 285
12383.20 317
12384.25 301
12385.30 272
12386.35 307
12387.40 316
12388.45 306
12389.50 289
12390.55 281
12391.61 286
12392.66 273
12393.71 296
12394.76 301
12395.81 322
12396.86 350
12397.91 317
12398.97 272
12400.02 321
12401.07 289
12402.12 309
12403.17 328
12404.22 351
12405.28 306
12406.33 283
12407.38 292
12408.43 295
12409.48 295
12410.53 327
12411.59 308
12412.64 295
12413.69 309
12414.74 368
12415.80 318
12416.85 315
12417.90 328
12418.95 331
12420.00 368
12421.06 313
12422.11 327
12423.16 315
12424.21 336
12425.27 312
12426.32 378
12427.37 353
12428.43 381
12429.48 384
12430.53 368
12431.58 337
12432.64 275
12433.69 318
12434.74 337
12435.80 341
12436.85 345
12437.90 320
12438.96 330
12440.01 307
12441.06 315
12442.12 292
12443.17 291
12444.22 318
12445.28 279
12446.33 249
12447.38 283
12448.44 380
12449.49 364
12450.54 315
12451.60 322
12452.65 306
12453.71 324
12454.76 280
12455.81 284
12456.87 333
12457.92 325
12458.98 277
12460.03 308
12461.08 288
12462.14 333
12463.19 335
12464.25 320
12465.30 340
12466.35 318
12467.41 325
12468.46 352
12469.52 318
12470.57 304
12471.63 303
12472.68 331
12473.74 349
12474.79 292
12475.85 329
12476.90 336
12477.96 356
12479.01 330
12480.07 316
12481.12 342
12482.18 355
12483.23 327
12484.29 342
12485.34 408
12486.40 367
12487.45 376
12488.51 398
12489.56 461
12490.62 407
12491.67 477
12492.73 597
12493.78 600
12494.84 593
12495.90 625
12496.95 622
12498.01 514
12499.06 478
12500.12 505
12501.17 528
12502.23 434
12503.29 453
12504.34 395
12505.40 386
12506.45 387
12507.51 334
12508.57 389
12509.62 365
12510.68 374
12511.73 317
12512.79 332
12513.85 326
12514.90 318
12515.96 334
12517.02 287
12518.07 292
12519.13 326
12520.19 310
12521.24 358
12522.30 283
12523.36 304
12524.41 327
12525.47 328
12526.53 318
12527.58 318
12528.64 299
12529.70 266
12530.76 343
12531.81 332
12532.87 285
12533.93 289
12534.98 296
12536.04 307
12537.10 299
12538.16 281
12539.21 244
12540.27 259
12541.33 332
12542.39 262
12543.44 254
12544.50 299
12545.56 284
12546.62 268
12547.68 252
12548.73 285
12549.79 262
12550.85 277
12551.91 255
12552.96 272
12554.02 282
12555.08 259
12556.14 300
12557.20 278
12558.26 289
12559.31 287
12560.37 303
12561.43 307
12562.49 326
12563.55 284
12564.61 306
12565.66 291
12566.72 297
12567.78 266
12568.84 276
12569.90 317
12570.96 313
12572.02 320
12573.08 306
12574.13 347
12575.19 332
12576.25 296
12577.31 386
12578.37 350
12579.43 346
12580.49 328
12581.55 315
12582.61 352
12583.67 336
12584.73 294
12585.79 285
12586.85 307
12587.91 302
12588.96 312
12590.02 337
12591.08 306
12592.14 252
12593.20 285
12594.26 288
12595.32 294
12596.38 272
12597.44 232
12598.50 281
12599.56 301
12600.62 286
12601.68 293
12602.74 283
12603.80 291
12604.86 322
12605.92 285
12606.98 273
12608.04 254
12609.10 288
12610.17 306
12611.23 259
12612.29 284
12613.35 299
12614.41 306
12615.47 269
12616.53 276
12617.59 301
12618.65 304
12619.71 314
12620.77 265
12621.83 270
12622.89 306
12623.95 253
12625.02 273
12626.08 304
12627.14 253
12628.20 258
12629.26 238
12630.32 279
12631.38 286
12632.44 245
12633.51 250
12634.57 264
12635.63 252
12636.69 283
12637.75 255
12638.81 260
12639.88 276
12640.94 255
12642.00 295
12643.06 302
12644.12 263
12645.18 235
12646.25 258
12647.31 252
12648.37 267
12649.43 263
12650.50 292
12651.56 271
12652.62 277
12653.68 296
12654.74 297
12655.81 296
12656.87 269
12657.93 272
12658.99 276
12660.06 287
12661.12 277
12662.18 273
12663.24 301
12664.31 272
12665.37 245
12666.43 243
12667.50 249
12668.56 294
12669.62 270
12670.68 319
12671.75 246
12672.81 293
12673.87 308
12674.94 235
12676.00 240
12677.06 237
12678.13 257
12679.19 229
12680.25 259
12681.32 236
12682.38 286
12683.44 302
12684.51 271
12685.57 270
12686.63 339
12687.70 299
12688.76 255
12689.83 292
12690.89 288
12691.95 250
12693.02 281
12694.08 291
12695.15 262
12696.21 284
12697.27 276
12698.34 270
12699.40 274
12700.47 283
12701.53 275
12702.60 246
12703.66 261
12704.72 273
12705.79 250
12706.85 253
12707.92 276
12708.98 279
12710.05 333
12711.11 278
12712.18 280
12713.24 299
12714.31 291
12715.37 285
12716.44 255
12717.50 242
12718.57 280
12719.63 250
12720.70 235
12721.76 238
12722.83 257
12723.89 285
12724.96 279
12726.02 246
12727.09 286
12728.15 264
12729.22 274
12730.28 288
12731.35 276
12732.41 301
12733.48 305
12734.55 298
12735.61 279
12736.68 266
12737.74 294
12738.81 281
12739.88 242
12740.94 310
12742.01 312
12743.07 279
12744.14 271
12745.21 257
12746.27 302
12747.34 311
12748.40 286
12749.47 303
12750.54 241
12751.60 248
12752.67 277
12753.74 268
12754.80 283
12755.87 266
12756.94 264
12758.00 248
12759.07 250
12760.14 255
12761.20 281
12762.27 251
12763.34 235
12764.40 284
12765.47 245
12766.54 216
12767.60 252
12768.67 237
12769.74 252
12770.81 235
12771.87 249
12772.94 300
12774.01 222
12775.08 231
12776.14 273
12777.21 257
12778.28 218
12779.35 243
12780.41 257
12781.48 243
12782.55 246
12783.62 256
12784.68 224
12785.75 234
12786.82 264
12787.89 258
12788.96 228
12790.02 228
12791.09 207
12792.16 234
12793.23 260
12794.30 248
12795.36 264
12796.43 249
12797.50 253
12798.57 292
12799.64 251
12800.71 278
12801.77 241
12802.84 258
12803.91 216
12804.98 218
12806.05 245
12807.12 221
12808.19 268
12809.25 245
12810.32 255
12811.39 294
12812.46 301
12813.53 228
12814.60 243
12815.67 255
12816.74 256
12817.81 237
12818.88 258
12819.95 226
12821.01 271
12822.08 277
12823.15 237
12824.22 274
12825.29 246
12826.36 214
12827.43 233
12828.50 237
12829.57 270
12830.64 275
12831.71 244
12832.78 247
12833.85 215
12834.92 217
12835.99 221
12837.06 263
12838.13 264
12839.20 256
12840.27 253
12841.34 253
12842.41 219
12843.48 208
12844.55 241
12845.62 213
12846.69 232
12847.76 271
12848.83 246
12849.90 215
12850.97 228
12852.04 235
12853.11 237
12854.19 219
12855.26 207
12856.33 224
12857.40 224
12858.47 202
12859.54 204
12860.61 218
12861.68 223
12862.75 216
12863.82 209
12864.89 247
12865.97 215
12867.04 235
12868.11 225
12869.18 256
12870.25 244
12871.32 218
12872.39 263
12873.47 229
12874.54 247
12875.61 260
12876.68 215
12877.75 201
12878.82 255
12879.90 258
12880.97 199
12882.04 211
12883.11 250
12884.18 220
12885.25 214
12886.33 222
12887.40 205
12888.47 190
12889.54 222
12890.62 244
12891.69 219
12892.76 231
12893.83 251
12894.90 253
12895.98 247
12897.05 240
12898.12 247
12899.19 261
12900.27 243
12901.34 246
12902.41 248
12903.49 257
12904.56 248
12905.63 245
12906.70 219
12907.78 208
12908.85 202
12909.92 202
12911.00 251
12912.07 216
12913.14 265
12914.22 223
12915.29 228
12916.36 204
12917.44 203
12918.51 214
12919.58 197
12920.66 231
12921.73 230
12922.80 193
12923.88 209
12924.95 197
12926.02 204
12927.10 218
12928.17 264
12929.24 245
12930.32 215
12931.39 208
12932.47 227
12933.54 245
12934.61 194
12935.69 224
12936.76 211
12937.84 202
12938.91 203
12939.99 209
12941.06 206
12942.13 205
12943.21 186
12944.28 231
12945.36 201
12946.43 220
12947.51 255
12948.58 254
12949.66 208
12950.73 203
12951.81 218
12952.88 219
12953.95 239
12955.03 238
12956.10 220
12957.18 214
12958.25 223
12959.33 200
12960.40 217
12961.48 248
12962.56 236
12963.63 192
12964.71 209
12965.78 225
12966.86 204
12967.93 265
12969.01 224
12970.08 232
12971.16 208
12972.23 225
12973.31 220
12974.39 218
12975.46 190
12976.54 200
12977.61 190
12978.69 196
12979.76 223
12980.84 217
12981.92 206
12982.99 225
12984.07 214
12985.14 194
12986.22 182
12987.30 225
12988.37 270
12989.45 202
12990.53 188
12991.60 241
12992.68 201
12993.76 180
12994.83 194
12995.91 217
12996.99 225
12998.06 233
12999.14 200
13000.22 226
13001.29 204
13002.37 213
13003.45 214
13004.52 205
13005.60 236
13006.68 243
13007.75 208
13008.83 197
13009.91 235
13010.99 240
13012.06 194
13013.14 204
13014.22 178
13015.30 221
13016.37 240
13017.45 211
13018.53 222
13019.61 204
13020.68 252
13021.76 236
13022.84 222
13023.92 243
13024.99 219
13026.07 243
13027.15 217
13028.23 235
13029.31 265
13030.38 194
13031.46 255
13032.54 252
13033.62 215
13034.70 230
13035.77 232
13036.85 206
13037.93 166
13039.01 221
13040.09 240
13041.17 234
13042.24 216
13043.32 202
13044.40 239
13045.48 243
13046.56 241
13047.64 207
13048.72 230
13049.80 226
13050.87 218
13051.95 252
13053.03 226
13054.11 191
13055.19 239
13056.27 232
13057.35 208
13058.43 191
13059.51 227
13060.59 222
13061.67 218
13062.74 255
13063.82 241
13064.90 213
13065.98 237
13067.06 251
13068.14 221
13069.22 211
13070.30 243
13071.38 239
13072.46 223
13073.54 229
13074.62 230
13075.70 243
13076.78 209
13077.86 201
13078.94 209
13080.02 207
13081.10 236
13082.18 188
13083.26 252
13084.34 220
13085.42 208
13086.50 217
13087.58 206
13088.66 229
13089.74 207
13090.82 204
13091.90 231
13092.99 221
13094.07 245
13095.15 203
13096.23 209
13097.31 205
13098.39 225
13099.47 214
13100.55 179
13101.63 201
13102.71 210
13103.79 186
13104.88 192
13105.96 196
13107.04 198
13108.12 216
13109.20 209
13110.28 228
13111.36 206
13112.44 206
13113.53 174
13114.61 197
13115.69 211
13116.77 218
13117.85 225
13118.93 239
13120.02 224
13121.10 177
13122.18 188
13123.26 206
13124.34 193
13125.42 211
13126.51 200
13127.59 195
13128.67 195
13129.75 199
13130.84 180
13131.92 179
13133.00 190
13134.08 245
13135.16 187
13136.25 172
13137.33 209
13138.41 227
13139.49 201
13140.58 220
13141.66 208
13142.74 219
13143.82 249
13144.91 225
13145.99 198
13147.07 196
13148.16 210
13149.24 178
13150.32 205
13151.41 183
13152.49 189
13153.57 218
13154.65 200
13155.74 204
13156.82 169
13157.90 232
13158.99 185
13160.07 193
13161.15 226
13162.24 210
13163.32 191
13164.40 191
13165.49 227
13166.57 225
13167.66 219
13168.74 183
13169.82 199
13170.91 179
13171.99 222
13173.08 237
13174.16 188
13175.24 221
13176.33 186
13177.41 192
13178.50 192
13179.58 162
13180.66 180
13181.75 242
13182.83 196
13183.92 169
13185.00 214
13186.09 225
13187.17 199
13188.25 207
13189.34 195
13190.42 192
13191.51 205
13192.59 206
13193.68 174
13194.76 195
13195.85 204
13196.93 196
13198.02 195
13199.10 190
13200.19 197
13201.27 189
13202.36 201
13203.44 183
13204.53 208
13205.61 174
13206.70 189
13207.78 203
13208.87 184
13209.96 167
13211.04 175
13212.13 203
13213.21 200
13214.30 169
13215.38 182
13216.47 175
13217.55 176
13218.64 225
13219.73 178
13220.81 188
13221.90 205
13222.98 206
13224.07 204
13225.16 195
13226.24 196
13227.33 196
13228.41 199
13229.50 194
13230.59 189
13231.67 193
13232.76 193
13233.85 198
13234.93 223
13236.02 182
13237.11 188
13238.19 170
13239.28 177
13240.37 194
13241.45 201
13242.54 205
13243.63 187
13244.71 181
13245.80 197
13246.89 220
13247.97 197
13249.06 182
13250.15 207
13251.24 189
13252.32 206
13253.41 234
13254.50 181
13255.58 192
13256.67 203
13257.76 187
13258.85 198
13259.93 203
13261.02 187
13262.11 218
13263.20 187
13264.28 202
13265.37 198
13266.46 187
13267.55 196
13268.64 169
13269.72 177
13270.81 187
13271.90 188
13272.99 210
13274.08 197
13275.16 203
13276.25 216
13277.34 176
13278.43 189
13279.52 230
13280.61 228
13281.69 210
13282.78 183
13283.87 204
13284.96 230
13286.05 225
13287.14 190
13288.23 194
13289.31 216
13290.40 225
13291.49 189
13292.58 213
13293.67 191
13294.76 209
13295.85 204
13296.94 223
13298.03 194
13299.11 196
13300.20 256
13301.29 224
13302.38 189
13303.47 202
13304.56 176
13305.65 200
13306.74 212
13307.83 197
13308.92 194
13310.01 196
13311.10 209
13312.19 196
13313.28 185
13314.37 213
13315.46 224
13316.55 245
13317.64 201
13318.73 206
13319.82 199
13320.91 192
13322.00 194
13323.09 199
13324.18 203
13325.27 221
13326.36 213
13327.45 230
13328.54 216
13329.63 217
13330.72 230
13331.81 211
13332.90 230
13333.99 199
13335.08 234
13336.17 218
13337.26 209
13338.35 189
13339.44 203
13340.53 186
13341.62 202
13342.72 188
13343.81 215
13344.90 235
13345.99 245
13347.08 221
13348.17 238
13349.26 194
13350.35 232
13351.44 215
13352.54 209
13353.63 184
13354.72 176
13355.81 178
13356.90 203
13357.99 208
13359.08 192
13360.18 219
13361.27 241
13362.36 211
13363.45 196
13364.54 224
13365.63 222
13366.73 232
13367.82 244
13368.91 209
13370.00 214
13371.09 213
13372.19 230
13373.28 206
13374.37 206
13375.46 216
13376.56 225
13377.65 227
13378.74 222
13379.83 205
13380.93 215
13382.02 232
13383.11 186
13384.20 206
13385.30 249
13386.39 242
13387.48 195
13388.57 189
13389.67 216
13390.76 223
13391.85 226
13392.95 219
13394.04 194
13395.13 192
13396.22 205
13397.32 204
13398.41 200
13399.50 202
13400.60 164
13401.69 151
13402.78 167
13403.88 189
13404.97 202
13406.06 179
13407.16 208
13408.25 188
13409.35 187
13410.44 220
13411.53 208
13412.63 183
13413.72 174
13414.81 197
13415.91 202
13417.00 193
13418.10 200
13419.19 205
13420.28 221
13421.38 184
13422.47 201
13423.57 210
13424.66 151
13425.76 182
13426.85 207
13427.94 184
13429.04 189
13430.13 157
13431.23 199
13432.32 179
13433.42 199
13434.51 163
13435.61 183
13436.70 225
13437.80 253
13438.89 216
13439.99 228
13441.08 222
13442.18 208
13443.27 210
13444.37 223
13445.46 234
13446.56 217
13447.65 208
13448.75 231
13449.84 196
13450.94 192
13452.03 180
13453.13 229
13454.22 247
13455.32 194
13456.41 219
13457.51 218
13458.61 218
13459.70 206
13460.80 193
13461.89 222
13462.99 192
13464.08 202
13465.18 218
13466.28 208
13467.37 203
13468.47 218
13469.56 201
13470.66 228
13471.76 255
13472.85 253
13473.95 177
13475.05 195
13476.14 204
13477.24 205
13478.33 196
13479.43 179
13480.53 192
13481.62 206
13482.72 199
13483.82 224
13484.91 240
13486.01 206
13487.11 238
13488.20 255
13489.30 186
13490.40 209
13491.50 225
13492.59 236
13493.69 242
13494.79 245
13495.88 225
13496.98 223
13498.08 236
13499.18 227
13500.27 228
13501.37 255
13502.47 255
13503.57 231
13504.66 226
13505.76 220
13506.86 243
13507.96 261
13509.05 218
13510.15 208
13511.25 178
13512.35 215
13513.44 225
13514.54 196
13515.64 228
13516.74 219
13517.84 253
13518.93 217
13520.03 235
13521.13 252
13522.23 206
13523.33 203
13524.43 182
13525.52 214
13526.62 202
13527.72 192
13528.82 209
13529.92 222
13531.02 216
13532.12 206
13533.21 217
13534.31 187
13535.41 203
13536.51 198
13537.61 174
13538.71 163
13539.81 173
13540.91 198
13542.01 176
13543.10 215
13544.20 207
13545.30 191
13546.40 173
13547.50 183
13548.60 190
13549.70 209
13550.80 177
13551.90 197
13553.00 189
13554.10 217
13555.20 207
13556.30 209
13557.40 212
13558.50 220
13559.60 213
13560.70 165
13561.80 192
13562.90 167
13564.00 197
13565.10 219
13566.20 191
13567.30 173
13568.40 195
13569.50 180
13570.60 224
13571.70 194
13572.80 155
13573.90 203
13575.00 177
13576.10 165
13577.20 159
13578.30 153
13579.40 171
13580.50 190
13581.60 173
13582.70 184
13583.80 183
13584.90 215
13586.00 206
13587.10 191
13588.21 211
13589.31 179
13590.41 196
13591.51 179
13592.61 198
13593.71 179
13594.81 190
13595.91 206
13597.01 247
13598.12 195
13599.22 198
13600.32 206
13601.42 213
13602.52 199
13603.62 193
13604.72 209
13605.83 184
13606.93 201
13608.03 227
13609.13 263
13610.23 243
13611.34 261
13612.44 203
13613.54 206
13614.64 193
13615.74 189
13616.85 195
13617.95 204
13619.05 193
13620.15 202
13621.25 199
13622.36 183
13623.46 188
13624.56 221
13625.66 204
13626.77 204
13627.87 206
13628.97 214
13630.07 203
13631.18 204
13632.28 197
13633.38 206
13634.48 212
13635.59 227
13636.69 208
13637.79 199
13638.90 219
13640.00 193
13641.10 196
13642.21 208
13643.31 210
13644.41 215
13645.52 207
13646.62 214
13647.72 206
13648.83 190
13649.93 197
13651.03 181
13652.14 184
13653.24 214
13654.34 219
13655.45 232
13656.55 236
13657.65 184
13658.76 186
13659.86 203
13660.97 227
13662.07 215
13663.17 197
13664.28 177
13665.38 182
13666.49 155
13667.59 181
13668.69 173
13669.80 226
13670.90 222
13672.01 262
13673.11 191
13674.22 218
13675.32 208
13676.42 227
13677.53 216
13678.63 210
13679.74 229
13680.84 206
13681.95 179
13683.05 178
13684.16 222
13685.26 232
13686.37 214
13687.47 187
13688.58 170
13689.68 189
13690.79 229
13691.89 181
13693.00 198
13694.10 208
13695.21 204
13696.31 211
13697.42 185
13698.52 187
13699.63 205
13700.73 206
13701.84 182
13702.95 248
13704.05 200
13705.16 201
13706.26 218
13707.37 208
13708.47 214
13709.58 243
13710.69 239
13711.79 243
13712.90 207
13714.00 200
13715.11 231
13716.22 227
13717.32 212
13718.43 219
13719.53 239
13720.64 254
13721.75 236
13722.85 229
13723.96 191
13725.07 206
13726.17 220
13727.28 231
13728.39 218
13729.49 243
13730.60 223
13731.71 258
13732.81 247
13733.92 279
13735.03 267
13736.13 288
13737.24 239
13738.35 229
13739.46 251
13740.56 261
13741.67 288
13742.78 219
13743.88 258
13744.99 272
13746.10 277
13747.21 247
13748.31 274
13749.42 260
13750.53 268
13751.64 279
13752.74 299
13753.85 339
13754.96 295
13756.07 321
13757.17 325
13758.28 267
13759.39 275
13760.50 304
13761.61 350
13762.71 351
13763.82 343
13764.93 363
13766.04 353
13767.15 392
13768.25 423
13769.36 464
13770.47 409
13771.58 449
13772.69 392
13773.80 412
13774.90 397
13776.01 393
13777.12 416
13778.23 447
13779.34 351
13780.45 356
13781.56 313
13782.67 308
13783.77 298
13784.88 312
13785.99 301
13787.10 316
13788.21 320
13789.32 280
13790.43 285
13791.54 280
13792.65 264
13793.76 251
13794.86 272
13795.97 258
13797.08 274
13798.19 299
13799.30 268
13800.41 275
13801.52 285
13802.63 309
13803.74 291
13804.85 279
13805.96 274
13807.07 230
13808.18 261
13809.29 277
13810.40 256
13811.51 276
13812.62 303
13813.73 279
13814.84 274
13815.95 275
13817.06 271
13818.17 247
13819.28 238
13820.39 265
13821.50 250
13822.61 265
13823.72 216
13824.83 283
13825.94 260
13827.05 264
13828.16 266
13829.27 273
13830.39 262
13831.50 231
13832.61 259
13833.72 229
13834.83 235
13835.94 217
13837.05 245
13838.16 245
13839.27 247
13840.38 269
13841.50 264
13842.61 277
13843.72 264
13844.83 251
13845.94 273
13847.05 265
13848.16 267
13849.27 278
13850.39 258
13851.50 234
13852.61 272
13853.72 285
13854.83 272
13855.94 210
13857.06 264
13858.17 271
13859.28 266
13860.39 303
13861.50 265
13862.62 303
13863.73 324
13864.84 272
13865.95 287
13867.06 276
13868.18 309
13869.29 310
13870.40 316
13871.51 283
13872.63 273
13873.74 312
13874.85 288
13875.96 324
13877.08 298
13878.19 308
13879.30 346
13880.41 343
13881.53 350
13882.64 323
13883.75 332
13884.87 323
13885.98 302
13887.09 365
13888.20 365
13889.32 411
13890.43 403
13891.54 396
13892.66 401
13893.77 422
13894.88 441
13896.00 408
13897.11 420
13898.22 412
13899.34 392
13900.45 356
13901.56 401
13902.68 431
13903.79 397
13904.91 360
13906.02 355
13907.13 358
13908.25 370
13909.36 309
13910.48 275
13911.59 297
13912.70 338
13913.82 302
13914.93 296
13916.05 308
13917.16 341
13918.27 345
13919.39 337
13920.50 336
13921.62 286
13922.73 303
13923.85 353
13924.96 330
13926.08 312
13927.19 337
13928.30 344
13929.42 362
13930.53 335
13931.65 322
13932.76 293
13933.88 290
13934.99 279
13936.11 312
13937.22 329
13938.34 318
13939.45 309
13940.57 365
13941.68 280
13942.80 300
13943.91 323
13945.03 277
13946.15 258
13947.26 251
13948.38 268
13949.49 303
13950.61 319
13951.72 291
13952.84 259
13953.95 273
13955.07 250
13956.19 246
13957.30 255
13958.42 226
13959.53 244
13960.65 290
13961.77 273
13962.88 273
13964.00 271
13965.11 246
13966.23 291
13967.35 275
13968.46 309
13969.58 302
13970.69 265
13971.81 285
13972.93 262
13974.04 262
13975.16 296
13976.28 308
13977.39 288
13978.51 238
13979.63 249
13980.74 247
13981.86 281
13982.98 273
13984.09 251
13985.21 284
13986.33 276
13987.45 268
13988.56 260
13989.68 286
13990.80 278
13991.91 258
13993.03 259
13994.15 274
13995.27 279
13996.38 256
13997.50 257
13998.62 278
13999.74 272
14000.85 263
14001.97 266
14003.09 259
14004.21 261
14005.32 228
14006.44 259
14007.56 252
14008.68 254
14009.80 254
14010.91 306
14012.03 284
14013.15 259
14014.27 277
14015.39 286
14016.50 304
14017.62 236
14018.74 259
14019.86 297
14020.98 266
14022.10 269
14023.21 255
14024.33 282
14025.45 273
14026.57 267
14027.69 251
14028.81 289
14029.93 247
14031.04 284
14032.16 289
14033.28 312
14034.40 290
14035.52 269
14036.64 260
14037.76 295
14038.88 301
14040.00 313
14041.12 266
14042.23 279
14043.35 266
14044.47 291
14045.59 305
14046.71 298
14047.83 260
14048.95 308
14050.07 306
14051.19 334
14052.31 316
14053.43 331
14054.55 298
14055.67 330
14056.79 332
14057.91 298
14059.03 336
14060.15 345
14061.27 340
14062.39 348
14063.51 341
14064.63 390
14065.75 387
14066.87 374
14067.99 381
14069.11 381
14070.23 373
14071.35 358
14072.47 383
14073.59 347
14074.71 424
14075.83 434
14076.95 424
14078.07 447
14079.19 435
14080.31 424
14081.44 442
14082.56 435
14083.68 491
14084.80 491
14085.92 508
14087.04 446
14088.16 459
14089.28 481
14090.40 510
14091.52 502
14092.65 578
14093.77 634
14094.89 573
14096.01 587
14097.13 585
14098.25 566
14099.37 583
14100.50 604
14101.62 595
14102.74 588
14103.86 576
14104.98 566
14106.10 516
14107.23 455
14108.35 486
14109.47 431
14110.59 445
14111.71 424
14112.84 433
14113.96 353
14115.08 380
14116.20 366
14117.32 381
14118.45 361
14119.57 341
14120.69 333
14121.81 358
14122.94 340
14124.06 330
14125.18 330
14126.30 327
14127.43 339
14128.55 327
14129.67 330
14130.79 315
14131.92 322
14133.04 327
14134.16 317
14135.29 330
14136.41 346
14137.53 334
14138.66 344
14139.78 321
14140.90 309
14142.02 271
14143.15 288
14144.27 294
14145.39 319
14146.52 293
14147.64 296
14148.76 284
14149.89 294
14151.01 327
14152.14 297
14153.26 306
14154.38 291
14155.51 261
14156.63 284
14157.75 290
14158.88 319
14160.00 343
14161.13 316
14162.25 316
14163.37 277
14164.50 280
14165.62 275
14166.75 307
14167.87 285
14168.99 253
14170.12 261
14171.24 269
14172.37 266
14173.49 279
14174.62 273
14175.74 313
14176.87 336
14177.99 321
14179.12 325
14180.24 298
14181.36 276
14182.49 283
14183.61 277
14184.74 261
14185.86 272
14186.99 250
14188.11 276
14189.24 292
14190.36 279
14191.49 265
14192.62 271
14193.74 289
14194.87 312
14195.99 284
14197.12 288
14198.24 291
14199.37 262
14200.49 282
14201.62 273
14202.74 292
14203.87 268
14205.00 273
14206.12 290
14207.25 275
14208.37 253
14209.50 242
14210.62 278
14211.75 256
14212.88 247
14214.00 252
14215.13 271
14216.26 253
14217.38 235
14218.51 244
14219.63 224
14220.76 232
14221.89 254
14223.01 250
14224.14 273
14225.27 274
14226.39 297
14227.52 309
14228.65 277
14229.77 268
14230.90 245
14232.03 261
14233.15 277
14234.28 283
14235.41 237
14236.53 216
14237.66 244
14238.79 245
14239.91 242
14241.04 263
14242.17 283
14243.30 238
14244.42 249
14245.55 237
14246.68 274
14247.81 225
14248.93 216
14250.06 238
14251.19 249
14252.32 275
14253.44 242
14254.57 232
14255.70 215
14256.83 213
14257.95 293
14259.08 238
14260.21 232
14261.34 260
14262.47 214
14263.59 229
14264.72 232
14265.85 219
14266.98 236
14268.11 214
14269.23 219
14270.36 222
14271.49 227
14272.62 229
14273.75 251
14274.88 229
14276.01 189
14277.13 237
14278.26 213
14279.39 191
14280.52 208
14281.65 216
14282.78 236
14283.91 202
14285.04 224
14286.16 211
14287.29 184
14288.42 177
14289.55 204
14290.68 231
14291.81 191
14292.94 195
14294.07 194
14295.20 213
14296.33 205
14297.46 220
14298.59 207
14299.71 188
14300.84 237
14301.97 203
14303.10 216
14304.23 226
14305.36 219
14306.49 204
14307.62 169
14308.75 159
14309.88 186
14311.01 218
14312.14 191
14313.27 180
14314.40 206
14315.53 192
14316.66 260
14317.79 214
14318.92 204
14320.05 183
14321.18 188
14322.31 206
14323.44 200
14324.57 195
14325.70 189
14326.84 202
14327.97 179
14329.10 189
14330.23 215
14331.36 195
14332.49 173
14333.62 208
14334.75 180
14335.88 200
14337.01 176
14338.14 167
14339.27 210
14340.41 166
14341.54 157
14342.67 190
14343.80 197
14344.93 203
14346.06 149
14347.19 159
14348.32 196
14349.46 191
14350.59 187
14351.72 200
14352.85 176
14353.98 179
14355.11 209
14356.25 214
14357.38 204
14358.51 180
14359.64 224
14360.77 206
14361.90 157
14363.04 177
14364.17 212
14365.30 230
14366.43 197
14367.56 181
14368.70 184
14369.83 179
14370.96 174
14372.09 203
14373.23 189
14374.36 191
14375.49 169
14376.62 209
14377.76 194
14378.89 194
14380.02 210
14381.15 210
14382.29 194
14383.42 174
14384.55 166
14385.69 189
14386.82 199
14387.95 215
14389.08 166
14390.22 191
14391.35 201
14392.48 173
14393.62 165
14394.75 168
14395.88 178
14397.02 190
14398.15 214
14399.28 199
14400.42 175
14401.55 204
14402.68 201
14403.82 157
14404.95 187
14406.08 193
14407.22 184
14408.35 193
14409.49 175
14410.62 185
14411.75 180
14412.89 192
14414.02 210
14415.16 187
14416.29 193
14417.42 192
14418.56 153
14419.69 162
14420.83 202
14421.96 200
14423.10 208
14424.23 183
14425.36 179
14426.50 204
14427.63 153
14428.77 193
14429.90 199
14431.04 172
14432.17 195
14433.31 199
14434.44 182
14435.58 179
14436.71 210
14437.85 184
14438.98 184
14440.12 187
14441.25 189
14442.39 170
14443.52 176
14444.66 207
14445.79 193
14446.93 177
14448.06 177
14449.20 206
14450.33 196
14451.47 191
14452.60 176
14453.74 183
14454.87 182
14456.01 185
14457.15 165
14458.28 196
14459.42 192
14460.55 193
14461.69 192
14462.83 187
14463.96 222
14465.10 209
14466.23 194
14467.37 228
14468.51 245
14469.64 206
14470.78 216
14471.91 214
14473.05 201
14474.19 208
14475.32 165
14476.46 164
14477.60 231
14478.73 183
14479.87 215
14481.01 214
14482.14 229
14483.28 233
14484.42 198
14485.55 191
14486.69 194
14487.83 198
14488.96 197
14490.10 194
14491.24 179
14492.37 169
14493.51 191
14494.65 194
14495.79 172
14496.92 149
14498.06 167
14499.20 195
14500.34 216
14501.47 172
14502.61 160
14503.75 171
14504.89 177
14506.02 173
14507.16 159
14508.30 180
14509.44 185
14510.57 162
14511.71 167
14512.85 192
14513.99 165
14515.13 160
14516.26 173
14517.40 192
14518.54 213
14519.68 193
14520.82 208
14521.95 221
14523.09 140
14524.23 164
14525.37 175
14526.51 164
14527.65 151
14528.78 157
14529.92 166
14531.06 193
14532.20 158
14533.34 157
14534.48 152
14535.62 164
14536.76 147
14537.89 165
14539.03 149
14540.17 171
14541.31 167
14542.45 178
14543.59 170
14544.73 166
14545.87 163
14547.01 137
14548.15 144
14549.29 177
14550.42 157
14551.56 166
14552.70 150
14553.84 193
14554.98 199
14556.12 184
14557.26 172
14558.40 158
14559.54 186
14560.68 181
14561.82 143
14562.96 173
14564.10 195
14565.24 181
14566.38 154
14567.52 162
14568.66 195
14569.80 196
14570.94 172
14572.08 170
14573.22 177
14574.36 176
14575.50 178
14576.64 180
14577.78 211
14578.92 188
14580.06 197
14581.20 164
14582.35 132
14583.49 178
14584.63 149
14585.77 177
14586.91 159
14588.05 219
14589.19 146
14590.33 149
14591.47 158
14592.61 183
14593.75 149
14594.89 147
14596.04 164
14597.18 192
14598.32 184
14599.46 168
14600.60 187
14601.74 188
14602.88 177
14604.03 166
14605.17 152
14606.31 169
14607.45 136
14608.59 143
14609.73 166
14610.87 154
14612.02 186
14613.16 162
14614.30 195
14615.44 173
14616.58 163
14617.73 165
14618.87 168
14620.01 169
14621.15 156
14622.29 165
14623.44 150
14624.58 176
14625.72 179
14626.86 174
14628.01 145
14629.15 169
14630.29 194
14631.43 201
14632.58 179
14633.72 166
14634.86 159
14636.00 200
14637.15 195
14638.29 195
14639.43 162
14640.58 186
14641.72 191
14642.86 166
14644.00 148
14645.15 185
14646.29 160
14647.43 185
14648.58 208
14649.72 179
14650.86 159
14652.01 183
14653.15 182
14654.29 189
14655.44 171
14656.58 177
14657.72 176
14658.87 152
14660.01 150
14661.16 155
14662.30 175
14663.44 176
14664.59 142
14665.73 142
14666.87 155
14668.02 176
14669.16 151
14670.31 160
14671.45 179
14672.59 199
14673.74 196
14674.88 172
14676.03 196
14677.17 172
14678.32 164
14679.46 172
14680.60 158
14681.75 156
14682.89 172
14684.04 169
14685.18 186
14686.33 135
14687.47 152
14688.62 153
14689.76 158
14690.91 148
14692.05 132
14693.20 131
14694.34 145
14695.49 165
14696.63 132
14697.78 132
14698.92 156
14700.07 182
14701.21 151
14702.36 153
14703.50 131
14704.65 138
14705.79 134
14706.94 142
14708.09 130
14709.23 104
14710.38 134
14711.52 152
14712.67 142
14713.81 141
14714.96 161
14716.11 138
14717.25 123
14718.40 172
14719.54 143
14720.69 160
14721.84 160
14722.98 158
14724.13 144
14725.27 132
14726.42 183
14727.57 165
14728.71 145
14729.86 132
14731.01 155
14732.15 180
14733.30 157
14734.45 186
14735.59 168
14736.74 161
14737.88 165
14739.03 149
14740.18 154
14741.33 160
14742.47 176
14743.62 174
14744.77 135
14745.91 161
14747.06 167
14748.21 159
14749.35 158
14750.50 167
14751.65 162
14752.80 142
14753.94 146
14755.09 166
14756.24 159
14757.39 146
14758.53 162
14759.68 126
14760.83 183
14761.98 155
14763.12 151
14764.27 172
14765.42 159
14766.57 156
14767.71 155
14768.86 160
14770.01 179
14771.16 190
14772.31 169
14773.45 186
14774.60 195
14775.75 172
14776.90 177
14778.05 188
14779.20 163
14780.34 169
14781.49 173
14782.64 169
14783.79 172
14784.94 181
14786.09 183
14787.24 188
14788.38 203
14789.53 180
14790.68 191
14791.83 190
14792.98 215
14794.13 205
14795.28 210
14796.43 208
14797.57 190
14798.72 147
14799.87 175
14801.02 196
14802.17 187
14803.32 181
14804.47 179
14805.62 190
14806.77 159
14807.92 160
14809.07 146
14810.22 139
14811.37 148
14812.52 151
14813.67 126
14814.82 130
14815.97 148
14817.12 158
14818.26 149
14819.41 128
14820.56 147
14821.71 174
14822.86 145
14824.01 153
14825.16 140
14826.31 120
14827.47 146
14828.62 168
14829.77 168
14830.92 160
14832.07 158
14833.22 154
14834.37 149
14835.52 166
14836.67 165
14837.82 146
14838.97 153
14840.12 136
14841.27 158
14842.42 150
14843.57 144
14844.72 144
14845.87 149
14847.03 152
14848.18 127
14849.33 134
14850.48 181
14851.63 172
14852.78 180
14853.93 159
14855.08 142
14856.23 147
14857.39 160
14858.54 162
14859.69 139
14860.84 121
14861.99 159
14863.14 131
14864.29 171
14865.45 148
14866.60 146
14867.75 173
14868.90 136
14870.05 154
14871.21 152
14872.36 154
14873.51 165
14874.66 173
14875.81 151
14876.97 144
14878.12 152
14879.27 146
14880.42 143
14881.57 138
14882.73 154
14883.88 148
14885.03 168
14886.18 160
14887.34 180
14888.49 150
14889.64 143
14890.79 189
14891.95 164
14893.10 157
14894.25 144
14895.41 131
14896.56 112
14897.71 156
14898.86 188
14900.02 170
14901.17 157
14902.32 161
14903.48 153
14904.63 170
14905.78 180
14906.94 152
14908.09 185
14909.24 175
14910.40 165
14911.55 167
14912.70 161
14913.86 175
14915.01 174
14916.16 167
14917.32 138
14918.47 179
14919.63 162
14920.78 159
14921.93 167
14923.09 169
14924.24 163
14925.39 136
14926.55 146
14927.70 163
14928.86 185
14930.01 136
14931.17 146
14932.32 163
14933.47 167
14934.63 185
14935.78 144
14936.94 143
14938.09 160
14939.25 143
14940.40 151
14941.56 148
14942.71 138
14943.86 148
14945.02 121
14946.17 149
14947.33 146
14948.48 136
14949.64 167
14950.79 157
14951.95 154
14953.10 172
14954.26 154
14955.41 124
14956.57 140
14957.72 159
14958.88 194
14960.04 179
14961.19 149
14962.35 148
14963.50 141
14964.66 131
14965.81 142
14966.97 149
14968.12 134
14969.28 153
14970.44 164
14971.59 132
14972.75 153
14973.90 117
14975.06 134
14976.21 129
14977.37 140
14978.53 136
14979.68 148
14980.84 159
14981.99 148
14983.15 148
14984.31 129
14985.46 148
14986.62 140
14987.78 145
14988.93 145
14990.09 122
14991.25 146
14992.40 150
14993.56 134
14994.72 152
14995.87 126
14997.03 141
14998.19 133
14999.34 145
15000.50 132
15001.66 130
15002.81 122
15003.97 116
15005.13 130
15006.29 132
15007.44 128
15008.60 139
15009.76 130
15010.91 157
15012.07 129
15013.23 127
15014.39 132
15015.54 116
15016.70 124
15017.86 140
15019.02 131
15020.17 139
15021.33 122
15022.49 117
15023.65 129
15024.81 175
15025.96 125
15027.12 115
15028.28 132
15029.44 135
15030.59 110
15031.75 155
15032.91 118
15034.07 136
15035.23 129
15036.39 123
15037.54 123
15038.70 144
15039.86 128
15041.02 113
15042.18 132
15043.34 160
15044.50 157
15045.65 119
15046.81 112
15047.97 119
15049.13 135
15050.29 125
15051.45 134
15052.61 110
15053.77 111
15054.92 111
15056.08 111
15057.24 116
15058.40 115
15059.56 115
15060.72 112
15061.88 117
15063.04 123
15064.20 129
15065.36 126
15066.52 123
15067.68 131
15068.84 146
15070.00 153
15071.16 124
15072.32 111
15073.47 127
15074.63 150
15075.79 136
15076.95 116
15078.11 94
15079.27 137
15080.43 119
15081.59 120
15082.75 119
15083.91 116
15085.07 108
15086.23 115
15087.39 149
15088.56 116
15089.72 126
15090.88 146
15092.04 133
15093.20 109
15094.36 99
15095.52 148
15096.68 127
15097.84 93
15099.00 142
15100.16 112
15101.32 117
15102.48 115
15103.64 116
15104.80 109
15105.97 117
15107.13 141
15108.29 123
15109.45 112
15110.61 114
15111.77 116
15112.93 117
15114.09 104
15115.25 105
15116.42 109
15117.58 127
15118.74 112
15119.90 111
15121.06 88
15122.22 96
15123.39 127
15124.55 137
15125.71 116
15126.87 151
15128.03 101
15129.19 97
15130.36 105
15131.52 106
15132.68 115
15133.84 121
15135.00 118
15136.17 116
15137.33 125
15138.49 128
15139.65 114
15140.82 126
15141.98 143
15143.14 126
15144.30 117
15145.46 94
15146.63 111
15147.79 135
15148.95 124
15150.12 104
15151.28 110
15152.44 102
15153.60 120
15154.77 101
15155.93 91
15157.09 117
15158.26 111
15159.42 104
15160.58 116
15161.74 135
15162.91 105
15164.07 105
15165.23 117
15166.40 104
15167.56 141
15168.72 132
15169.89 121
15171.05 79
15172.21 83
15173.38 114
15174.54 111
15175.71 122
15176.87 94
15178.03 130
15179.20 118
15180.36 122
15181.52 131
15182.69 134
15183.85 107
15185.02 115
15186.18 118
15187.34 134
15188.51 93
15189.67 119
15190.84 115
15192.00 121
15193.17 99
15194.33 96
15195.49 122
15196.66 106
15197.82 122
15198.99 134
15200.15 114
15201.32 122
15202.48 100
15203.65 94
15204.81 118
15205.98 148
15207.14 130
15208.31 130
15209.47 131
15210.64 129
15211.80 99
15212.97 139
15214.13 140
15215.30 130
15216.46 111
15217.63 109
15218.79 130
15219.96 135
15221.12 143
15222.29 144
15223.45 118
15224.62 136
15225.78 128
15226.95 161
15228.12 135
15229.28 127
15230.45 137
15231.61 150
15232.78 136
15233.95 127
15235.11 118
15236.28 139
15237.44 111
15238.61 160
15239.78 149
15240.94 136
15242.11 176
15243.27 122
15244.44 119
15245.61 92
15246.77 132
15247.94 146
15249.11 123
15250.27 106
15251.44 109
15252.61 134
15253.77 141
15254.94 118
15256.11 125
15257.27 119
15258.44 125
15259.61 128
15260.77 95
15261.94 113
15263.11 104
15264.27 113
15265.44 132
15266.61 108
15267.78 123
15268.94 106
15270.11 114
15271.28 108
15272.44 119
15273.61 98
15274.78 119
15275.95 119
15277.11 97
15278.28 107
15279.45 119
15280.62 127
15281.79 102
15282.95 95
15284.12 103
15285.29 99
15286.46 97
15287.62 118
15288.79 119
15289.96 99
15291.13 129
15292.30 94
15293.47 109
15294.63 113
15295.80 110
15296.97 94
15298.14 120
15299.31 87
15300.48 125
15301.64 157
15302.81 129
15303.98 105
15305.15 124
15306.32 121
15307.49 111
15308.66 90
15309.82 102
15310.99 96
15312.16 89
15313.33 124
15314.50 101
15315.67 95
15316.84 109
15318.01 97
15319.18 113
15320.35 94
15321.51 125
15322.68 116
15323.85 114
15325.02 111
15326.19 93
15327.36 127
15328.53 123
15329.70 132
15330.87 114
15332.04 110
15333.21 96
15334.38 132
15335.55 135
15336.72 95
15337.89 114
15339.06 108
15340.23 116
15341.40 122
15342.57 89
15343.74 128
15344.91 126
15346.08 116
15347.25 100
15348.42 104
15349.59 112
15350.76 132
15351.93 125
15353.10 98
15354.27 79
15355.44 120
15356.61 132
15357.78 97
15358.95 92
15360.13 108
15361.30 117
15362.47 129
15363.64 98
15364.81 93
15365.98 109
15367.15 95
15368.32 92
15369.49 94
15370.66 103
15371.84 102
15373.01 111
15374.18 91
15375.35 102
15376.52 105
15377.69 117
15378.86 98
15380.03 102
15381.21 115
15382.38 114
15383.55 100
15384.72 126
15385.89 134
15387.06 101
15388.24 130
15389.41 104
15390.58 83
15391.75 86
15392.92 124
15394.10 128
15395.27 107
15396.44 121
15397.61 147
15398.78 117
15399.96 107
15401.13 104
15402.30 121
15403.47 108
15404.65 124
15405.82 126
15406.99 124
15408.16 144
15409.34 128
15410.51 120
15411.68 113
15412.85 130
15414.03 147
15415.20 130
15416.37 121
15417.55 106
15418.72 127
15419.89 114
15421.06 124
15422.24 125
15423.41 115
15424.58 118
15425.76 112
15426.93 125
15428.10 115
15429.28 120
15430.45 97
15431.62 90
15432.80 124
15433.97 133
15435.15 102
15436.32 108
15437.49 116
15438.67 118
15439.84 136
15441.01 114
15442.19 116
15443.36 124
15444.54 98
15445.71 114
15446.88 124
15448.06 132
15449.23 115
15450.41 102
15451.58 112
15452.75 130
15453.93 127
15455.10 104
15456.28 114
15457.45 106
15458.63 114
15459.80 104
15460.98 122
15462.15 141
15463.32 108
15464.50 94
15465.67 104
15466.85 130
15468.02 124
15469.20 107
15470.37 107
15471.55 122
15472.72 103
15473.90 92
15475.07 121
15476.25 135
15477.42 124
15478.60 100
15479.77 91
15480.95 92
15482.13 112
15483.30 106
15484.48 120
15485.65 122
15486.83 94
15488.00 109
15489.18 110
15490.35 107
15491.53 107
15492.71 140
15493.88 101
15495.06 112
15496.23 120
15497.41 99
15498.59 120
15499.76 113
15500.94 107
15502.11 112
15503.29 119
15504.47 101
15505.64 137
15506.82 114
15508.00 138
15509.17 97
15510.35 117
15511.52 126
15512.70 124
15513.88 98
15515.05 97
15516.23 122
15517.41 98
15518.58 102
15519.76 89
15520.94 111
15522.12 115
15523.29 126
15524.47 123
15525.65 103
15526.82 78
15528.00 105
15529.18 116
15530.35 109
15531.53 104
15532.71 85
15533.89 106
15535.06 113
15536.24 112
15537.42 105
15538.60 114
15539.77 117
15540.95 121
15542.13 119
15543.31 102
15544.48 94
15545.66 94
15546.84 114
15548.02 115
15549.20 109
15550.37 104
15551.55 122
15552.73 97
15553.91 99
15555.09 116
15556.26 105
15557.44 106
15558.62 112
15559.80 89
15560.98 98
15562.16 103
15563.34 99
15564.51 105
15565.69 99
15566.87 131
15568.05 123
15569.23 115
15570.41 100
15571.59 119
15572.76 148
15573.94 142
15575.12 95
15576.30 113
15577.48 116
15578.66 129
15579.84 131
15581.02 127
15582.20 136
15583.38 144
15584.56 123
15585.73 122
15586.91 126
15588.09 112
15589.27 133
15590.45 131
15591.63 115
15592.81 113
15593.99 119
15595.17 129
15596.35 148
15597.53 133
15598.71 160
15599.89 142
15601.07 127
15602.25 119
15603.43 132
15604.61 148
15605.79 147
15606.97 147
15608.15 139
15609.33 123
15610.51 140
15611.69 139
15612.87 142
15614.05 154
15615.23 158
15616.41 148
15617.59 133
15618.77 151
15619.95 140
15621.14 161
15622.32 150
15623.50 154
15624.68 154
15625.86 135
15627.04 146
15628.22 118
15629.40 154
15630.58 179
15631.76 173
15632.94 158
15634.13 129
15635.31 146
15636.49 154
15637.67 147
15638.85 148
15640.03 172
15641.21 170
15642.39 158
15643.58 181
15644.76 157
15645.94 138
15647.12 194
15648.30 175
15649.48 194
15650.67 193
15651.85 161
15653.03 174
15654.21 196
15655.39 187
15656.58 161
15657.76 200
15658.94 188
15660.12 194
15661.30 193
15662.49 191
15663.67 163
15664.85 164
15666.03 182
15667.22 173
15668.40 182
15669.58 179
15670.76 159
15671.95 180
15673.13 181
15674.31 200
15675.49 168
15676.68 158
15677.86 183
15679.04 195
15680.23 199
15681.41 200
15682.59 164
15683.77 170
15684.96 192
15686.14 191
15687.32 189
15688.51 180
15689.69 194
15690.87 156
15692.06 144
15693.24 190
15694.42 202
15695.61 206
15696.79 193
15697.97 191
15699.16 187
15700.34 219
15701.53 195
15702.71 195
15703.89 215
15705.08 223
15706.26 219
15707.44 196
15708.63 252
15709.81 212
15711.00 195
15712.18 218
15713.36 221
15714.55 250
15715.73 247
15716.92 247
15718.10 229
15719.29 228
15720.47 240
15721.66 241
15722.84 251
15724.02 245
15725.21 209
15726.39 242
15727.58 265
15728.76 251
15729.95 266
15731.13 215
15732.32 242
15733.50 256
15734.69 245
15735.87 234
15737.06 251
15738.24 286
15739.43 232
15740.61 244
15741.80 288
15742.98 270
15744.17 248
15745.35 298
15746.54 268
15747.72 281
15748.91 250
15750.10 273
15751.28 284
15752.47 302
15753.65 301
15754.84 320
15756.02 276
15757.21 244
15758.40 271
15759.58 263
15760.77 255
15761.95 269
15763.14 277
15764.33 257
15765.51 260
15766.70 236
15767.88 284
15769.07 235
15770.26 226
15771.44 259
15772.63 266
15773.82 231
15775.00 202
15776.19 229
15777.38 267
15778.56 243
15779.75 223
15780.94 238
15782.12 237
15783.31 214
15784.50 226
15785.68 249
15786.87 195
15788.06 228
15789.24 225
15790.43 231
15791.62 212
15792.81 215
15793.99 200
15795.18 218
15796.37 198
15797.55 215
15798.74 179
15799.93 244
15801.12 227
15802.30 194
15803.49 227
15804.68 187
15805.87 213
15807.05 205
15808.24 209
15809.43 157
15810.62 176
15811.81 179
15812.99 191
15814.18 163
15815.37 179
15816.56 161
15817.75 170
15818.93 205
15820.12 171
15821.31 197
15822.50 177
15823.69 159
15824.88 176
15826.06 190
15827.25 199
15828.44 149
15829.63 184
15830.82 162
15832.01 146
15833.20 141
15834.38 174
15835.57 150
15836.76 141
15837.95 155
15839.14 142
15840.33 137
15841.52 162
15842.71 159
15843.90 201
15845.08 169
15846.27 136
15847.46 161
15848.65 159
15849.84 163
15851.03 135
15852.22 139
15853.41 157
15854.60 148
15855.79 158
15856.98 161
15858.17 160
15859.36 155
15860.55 184
15861.74 154
15862.93 136
15864.12 188
15865.31 178
15866.50 138
15867.69 131
15868.88 158
15870.07 156
15871.26 128
15872.45 154
15873.64 148
15874.83 190
15876.02 146
15877.21 158
15878.40 148
15879.59 143
15880.78 173
15881.97 153
15883.16 142
15884.35 144
15885.54 130
15886.73 147
15887.92 151
15889.11 128
15890.30 135
15891.50 149
15892.69 200
15893.88 127
15895.07 129
15896.26 163
15897.45 174
15898.64 178
15899.83 154
15901.02 141
15902.22 165
15903.41 129
15904.60 146
15905.79 147
15906.98 159
15908.17 144
15909.36 132
15910.56 148
15911.75 152
15912.94 165
15914.13 156
15915.32 186
15916.51 172
15917.71 136
15918.90 166
15920.09 156
15921.28 133
15922.47 148
15923.67 143
15924.86 177
15926.05 167
15927.24 182
15928.43 158
15929.63 171
15930.82 162
15932.01 150
15933.20 167
15934.40 150
15935.59 204
15936.78 155
15937.97 123
15939.17 143
15940.36 147
15941.55 179
15942.75 182
15943.94 161
15945.13 157
15946.32 167
15947.52 187
15948.71 169
15949.90 125
15951.10 144
15952.29 167
15953.48 162
15954.68 142
15955.87 124
15957.06 145
15958.26 172
15959.45 143
15960.64 152
15961.84 158
15963.03 139
15964.22 148
15965.42 166
15966.61 164
15967.80 135
15969.00 131
15970.19 148
15971.39 139
15972.58 118
15973.77 124
15974.97 123
15976.16 163
15977.36 106
15978.55 90
15979.74 137
15980.94 132
15982.13 138
15983.33 129
15984.52 124
15985.72 126
15986.91 129
15988.10 107
15989.30 146
15990.49 136
15991.69 127
15992.88 121
15994.08 116
15995.27 120
15996.47 97
15997.66 105
15998.86 120
16000.05 131
16001.25 104
16002.44 135
16003.64 133
16004.83 117
16006.03 108
16007.22 113
16008.42 118
16009.61 123
16010.81 138
16012.00 158
16013.20 139
16014.40 130
16015.59 112
16016.79 117
16017.98 131
16019.18 110
16020.37 119
16021.57 115
16022.76 97
16023.96 113
16025.16 88
16026.35 109
16027.55 140
16028.74 141
16029.94 140
16031.14 111
16032.33 139
16033.53 115
16034.73 89
16035.92 106
16037.12 109
16038.31 119
16039.51 119
16040.71 125
16041.90 95
16043.10 135
16044.30 105
16045.49 92
16046.69 138
16047.89 96
16049.08 102
16050.28 130
16051.48 125
16052.67 98
16053.87 94
16055.07 136
16056.27 116
16057.46 98
16058.66 112
16059.86 117
16061.05 118
16062.25 99
16063.45 118
16064.65 139
16065.84 155
16067.04 121
16068.24 128
16069.44 120
16070.63 124
16071.83 109
16073.03 127
16074.23 119
16075.42 115
16076.62 98
16077.82 134
16079.02 114
16080.22 127
16081.41 141
16082.61 124
16083.81 131
16085.01 123
16086.21 119
16087.40 139
16088.60 129
16089.80 110
16091.00 118
16092.20 128
16093.40 123
16094.59 110
16095.79 130
16096.99 119
16098.19 101
16099.39 109
16100.59 109
16101.79 108
16102.99 123
16104.18 97
16105.38 128
16106.58 133
16107.78 104
16108.98 104
16110.18 117
16111.38 113
16112.58 124
16113.78 131
16114.98 132
16116.17 126
16117.37 113
16118.57 100
16119.77 129
16120.97 114
16122.17 120
16123.37 122
16124.57 122
16125.77 96
16126.97 110
16128.17 98
16129.37 104
16130.57 121
16131.77 116
16132.97 117
16134.17 95
16135.37 155
16136.57 145
16137.77 122
16138.97 123
16140.17 100
16141.37 122
16142.57 115
16143.77 103
16144.97 114
16146.17 103
16147.37 101
16148.57 124
16149.77 114
16150.97 124
16152.17 99
16153.37 111
16154.58 134
16155.78 107
16156.98 93
16158.18 127
16159.38 123
16160.58 112
16161.78 115
16162.98 117
16164.18 90
16165.38 87
16166.59 92
16167.79 102
16168.99 91
16170.19 91
16171.39 118
16172.59 134
16173.79 98
16174.99 107
16176.20 105
16177.40 95
16178.60 104
16179.80 133
16181.00 124
16182.20 102
16183.41 101
16184.61 85
16185.81 107
16187.01 123
16188.21 101
16189.42 103
16190.62 119
16191.82 123
16193.02 118
16194.22 101
16195.43 125
16196.63 128
16197.83 110
16199.03 103
16200.24 95
16201.44 99
16202.64 135
16203.84 126
16205.05 144
16206.25 90
16207.45 106
16208.65 113
16209.86 120
16211.06 114
16212.26 105
16213.47 102
16214.67 114
16215.87 85
16217.07 103
16218.28 122
16219.48 120
16220.68 116
16221.89 102
16223.09 111
16224.29 94
16225.50 110
16226.70 113
16227.90 138
16229.11 119
16230.31 159
16231.51 128
16232.72 124
16233.92 115
16235.13 125
16236.33 130
16237.53 124
16238.74 121
16239.94 133
16241.15 105
16242.35 106
16243.55 107
16244.76 132
16245.96 166
16247.17 126
16248.37 116
16249.57 117
16250.78 140
16251.98 105
16253.19 150
16254.39 118
16255.60 123
16256.80 122
16258.01 116
16259.21 153
16260.41 120
16261.62 129
16262.82 124
16264.03 138
16265.23 144
16266.44 126
16267.64 140
16268.85 124
16270.05 134
16271.26 171
16272.46 184
16273.67 126
16274.87 138
16276.08 132
16277.28 129
16278.49 119
16279.70 109
16280.90 135
16282.11 131
16283.31 154
16284.52 139
16285.72 151
16286.93 146
16288.13 150
16289.34 134
16290.55 137
16291.75 184
16292.96 178
16294.16 161
16295.37 124
16296.58 115
16297.78 163
16298.99 189
16300.19 144
16301.40 156
16302.61 127
16303.81 175
16305.02 164
16306.22 158
16307.43 149
16308.64 154
16309.84 158
16311.05 183
16312.26 177
16313.46 137
16314.67 133
16315.88 201
16317.08 157
16318.29 151
16319.50 132
16320.70 157
16321.91 138
16323.12 145
16324.33 117
16325.53 132
16326.74 141
16327.95 171
16329.15 178
16330.36 132
16331.57 125
16332.78 134
16333.98 149
16335.19 123
16336.40 102
16337.61 133
16338.81 123
16340.02 117
16341.23 105
16342.44 104
16343.64 130
16344.85 122
16346.06 96
16347.27 122
16348.48 120
16349.68 116
16350.89 117
16352.10 150
16353.31 113
16354.52 139
16355.72 107
16356.93 123
16358.14 118
16359.35 123
16360.56 106
16361.77 92
16362.97 99
16364.18 107
16365.39 107
16366.60 124
16367.81 110
16369.02 107
16370.23 116
16371.43 107
16372.64 103
16373.85 115
16375.06 114
16376.27 113
16377.48 105
16378.69 102
16379.90 102
16381.11 126
16382.32 117
16383.52 91
16384.73 86
16385.94 97
16387.15 115
16388.36 89
16389.57 65
16390.78 98
16391.99 99
16393.20 117
16394.41 96
16395.62 101
16396.83 134
16398.04 118
16399.25 105
16400.46 84
16401.67 85
16402.88 115
16404.09 98
16405.30 118
16406.51 73
16407.72 100
16408.93 103
16410.14 106
16411.35 114
16412.56 121
16413.77 113
16414.98 96
16416.19 104
16417.40 83
16418.61 92
16419.82 116
16421.03 101
16422.24 97
16423.45 101
16424.67 116
16425.88 115
16427.09 126
16428.30 97
16429.51 95
16430.72 108
16431.93 141
16433.14 89
16434.35 106
16435.56 103
16436.78 105
16437.99 111
16439.20 113
16440.41 88
16441.62 112
16442.83 94
16444.04 102
16445.25 107
16446.47 92
16447.68 93
16448.89 92
16450.10 108
16451.31 97
16452.52 119
16453.74 99
16454.95 121
16456.16 121
16457.37 151
16458.58 123
16459.80 100
16461.01 90
16462.22 123
16463.43 119
16464.65 87
16465.86 110
16467.07 102
16468.28 106
16469.49 127
16470.71 89
16471.92 104
16473.13 84
16474.34 134
16475.56 103
16476.77 92
16477.98 74
16479.20 100
16480.41 79
16481.62 79
16482.83 73
16484.05 97
16485.26 102
16486.47 100
16487.69 100
16488.90 104
16490.11 85
16491.33 99
16492.54 108
16493.75 96
16494.97 86
16496.18 93
16497.39 91
16498.61 89
16499.82 91
16501.03 111
16502.25 85
16503.46 78
16504.67 75
16505.89 83
16507.10 101
16508.32 74
16509.53 77
16510.74 73
16511.96 97
16513.17 77
16514.39 102
16515.60 102
16516.81 99
16518.03 106
16519.24 82
16520.46 97
16521.67 71
16522.88 91
16524.10 72
16525.31 109
16526.53 77
16527.74 97
16528.96 96
16530.17 96
16531.39 102
16532.60 61
16533.82 85
16535.03 78
16536.25 86
16537.46 97
16538.68 102
16539.89 96
16541.11 89
16542.32 100
16543.54 97
16544.75 83
16545.97 90
16547.18 81
16548.40 83
16549.61 103
16550.83 98
16552.04 70
16553.26 91
16554.47 87
16555.69 92
16556.91 88
16558.12 74
16559.34 101
16560.55 104
16561.77 90
16562.98 104
16564.20 99
16565.42 95
16566.63 90
16567.85 107
16569.06 109
16570.28 92
16571.50 74
16572.71 85
16573.93 79
16575.15 82
16576.36 109
16577.58 98
16578.79 96
16580.01 86
16581.23 80
16582.44 97
16583.66 90
16584.88 97
16586.09 107
16587.31 82
16588.53 88
16589.74 105
16590.96 110
16592.18 100
16593.40 100
16594.61 112
16595.83 93
16597.05 101
16598.26 120
16599.48 107
16600.70 85
16601.92 107
16603.13 101
16604.35 92
16605.57 87
16606.78 66
16608.00 108
16609.22 91
16610.44 103
16611.66 94
16612.87 77
16614.09 98
16615.31 103
16616.53 101
16617.74 85
16618.96 97
16620.18 76
16621.40 92
16622.62 96
16623.83 98
16625.05 88
16626.27 109
16627.49 110
16628.71 115
16629.93 86
16631.14 81
16632.36 111
16633.58 88
16634.80 103
16636.02 82
16637.24 95
16638.45 104
16639.67 120
16640.89 110
16642.11 76
16643.33 89
16644.55 102
16645.77 82
16646.99 84
16648.21 89
16649.42 114
16650.64 98
16651.86 84
16653.08 77
16654.30 103
16655.52 112
16656.74 86
16657.96 91
16659.18 118
16660.40 93
16661.62 85
16662.84 100
16664.06 92
16665.28 90
16666.50 90
16667.72 93
16668.93 123
16670.15 86
16671.37 96
16672.59 88
16673.81 116
16675.03 75
16676.25 98
16677.47 92
16678.69 77
16679.91 83
16681.13 100
16682.36 83
16683.58 111
16684.80 90
16686.02 96
16687.24 86
16688.46 84
16689.68 93
16690.90 85
16692.12 81
16693.34 90
16694.56 93
16695.78 93
16697.00 98
16698.22 99
16699.44 85
16700.66 92
16701.89 93
16703.11 90
16704.33 95
16705.55 81
16706.77 110
16707.99 109
16709.21 95
16710.43 83
16711.65 76
16712.88 87
16714.10 74
16715.32 95
16716.54 82
16717.76 95
16718.98 98
16720.20 102
16721.43 86
16722.65 92
16723.87 111
16725.09 89
16726.31 107
16727.54 83
16728.76 100
16729.98 103
16731.20 88
16732.42 87
16733.65 90
16734.87 95
16736.09 94
16737.31 97
16738.53 102
16739.76 120
16740.98 102
16742.20 88
16743.42 95
16744.65 79
16745.87 119
16747.09 110
16748.31 89
16749.54 95
16750.76 84
16751.98 72
16753.21 91
16754.43 93
16755.65 101
16756.87 75
16758.10 89
16759.32 92
16760.54 123
16761.77 94
16762.99 95
16764.21 96
16765.44 98
16766.66 99
16767.88 85
16769.11 86
16770.33 97
16771.55 96
16772.78 88
16774.00 108
16775.22 113
16776.45 92
16777.67 123
16778.90 88
16780.12 95
16781.34 95
16782.57 103
16783.79 98
16785.02 83
16786.24 107
16787.46 107
16788.69 92
16789.91 76
16791.14 88
16792.36 87
16793.58 94
16794.81 104
16796.03 107
16797.26 92
16798.48 98
16799.71 117
16800.93 85
16802.16 89
16803.38 66
16804.61 100
16805.83 101
16807.06 102
16808.28 92
16809.50 112
16810.73 106
16811.95 94
16813.18 93
16814.40 83
16815.63 92
16816.86 108
16818.08 115
16819.31 97
16820.53 115
16821.76 108
16822.98 95
16824.21 96
16825.43 76
16826.66 96
16827.88 106
16829.11 106
16830.33 83
16831.56 91
16832.79 87
16834.01 99
16835.24 115
16836.46 100
16837.69 103
16838.92 100
16840.14 127
16841.37 113
16842.59 82
16843.82 95
16845.05 99
16846.27 94
16847.50 108
16848.73 92
16849.95 96
16851.18 115
16852.40 117
16853.63 116
16854.86 107
16856.08 110
16857.31 114
16858.54 110
16859.76 106
16860.99 113
16862.22 99
16863.44 109
16864.67 125
16865.90 122
16867.13 116
16868.35 97
16869.58 113
16870.81 139
16872.03 130
16873.26 114
16874.49 142
16875.72 154
16876.94 149
16878.17 132
16879.40 134
16880.63 150
16881.85 151
16883.08 154
16884.31 148
16885.54 147
16886.76 159
16887.99 149
16889.22 129
16890.45 133
16891.68 168
16892.90 127
16894.13 123
16895.36 129
16896.59 130
16897.82 106
16899.04 128
16900.27 115
16901.50 125
16902.73 129
16903.96 135
16905.18 123
16906.41 97
16907.64 134
16908.87 123
16910.10 135
16911.33 142
16912.56 137
16913.78 101
16915.01 126
16916.24 127
16917.47 122
16918.70 121
16919.93 90
16921.16 103
16922.39 123
16923.62 90
16924.85 96
16926.07 94
16927.30 83
16928.53 80
16929.76 99
16930.99 85
16932.22 83
16933.45 102
16934.68 87
16935.91 82
16937.14 106
16938.37 73
16939.60 109
16940.83 111
16942.06 91
16943.29 70
16944.52 90
16945.75 85
16946.98 81
16948.21 104
16949.44 93
16950.67 119
16951.90 103
16953.13 100
16954.36 82
16955.59 81
16956.82 86
16958.05 103
16959.28 91
16960.51 85
16961.74 87
16962.97 83
16964.20 93
16965.43 83
16966.66 112
16967.89 125
16969.12 131
16970.35 103
16971.58 91
16972.82 88
16974.05 83
16975.28 99
16976.51 85
16977.74 97
16978.97 95
16980.20 111
16981.43 97
16982.66 113
16983.90 109
16985.13 103
16986.36 95
16987.59 92
16988.82 88
16990.05 91
16991.28 88
16992.52 98
16993.75 87
16994.98 100
16996.21 90
16997.44 93
16998.67 84
16999.91 121
17001.14 103
17002.37 87
17003.60 99
17004.83 97
17006.07 123
17007.30 99
17008.53 92
17009.76 91
17010.99 108
17012.23 82
17013.46 84
17014.69 89
17015.92 108
17017.16 88
17018.39 103
17019.62 109
17020.85 95
17022.09 78
17023.32 72
17024.55 80
17025.78 91
17027.02 80
17028.25 86
17029.48 82
17030.72 100
17031.95 95
17033.18 95
17034.42 97
17035.65 87
17036.88 98
17038.11 86
17039.35 86
17040.58 74
17041.81 84
17043.05 75
17044.28 96
17045.52 114
17046.75 102
17047.98 98
17049.22 87
17050.45 85
17051.68 80
17052.92 78
17054.15 91
17055.38 105
17056.62 105
17057.85 85
17059.09 83
17060.32 82
17061.55 65
17062.79 67
17064.02 67
17065.26 81
17066.49 88
17067.73 77
17068.96 85
17070.19 82
17071.43 85
17072.66 92
17073.90 81
17075.13 92
17076.37 82
17077.60 94
17078.84 86
17080.07 71
17081.31 64
17082.54 89
17083.78 75
17085.01 83
17086.25 68
17087.48 64
17088.72 80
17089.95 94
17091.19 95
17092.42 88
17093.66 67
17094.89 87
17096.13 102
17097.36 91
17098.60 87
17099.83 101
17101.07 108
17102.30 82
17103.54 78
17104.78 69
17106.01 97
17107.25 107
17108.48 100
17109.72 75
17110.95 67
17112.19 100
17113.43 95
17114.66 70
17115.90 75
17117.13 78
17118.37 80
17119.61 75
17120.84 75
17122.08 87
17123.32 79
17124.55 67
17125.79 76
17127.02 70
17128.26 74
17129.50 80
17130.73 73
17131.97 72
17133.21 76
17134.44 81
17135.68 102
17136.92 84
17138.15 57
17139.39 46
17140.63 91
17141.87 76
17143.10 94
17144.34 85
17145.58 68
17146.81 73
17148.05 95
17149.29 94
17150.53 81
17151.76 88
17153.00 66
17154.24 73
17155.48 72
17156.71 50
17157.95 51
17159.19 87
17160.43 80
17161.66 74
17162.90 71
17164.14 69
17165.38 84
17166.62 68
17167.85 78
17169.09 65
17170.33 68
17171.57 67
17172.81 94
17174.04 68
17175.28 60
17176.52 95
17177.76 80
17179.00 76
17180.23 81
17181.47 73
17182.71 95
17183.95 97
17185.19 83
17186.43 73
17187.67 87
17188.90 88
17190.14 84
17191.38 80
17192.62 56
17193.86 61
17195.10 71
17196.34 59
17197.58 80
17198.82 91
17200.05 90
17201.29 75
17202.53 70
17203.77 58
17205.01 77
17206.25 93
17207.49 78
17208.73 67
17209.97 76
17211.21 87
17212.45 72
17213.69 63
17214.93 69
17216.17 67
17217.41 75
17218.65 94
17219.89 78
17221.13 75
17222.37 83
17223.61 55
17224.85 83
17226.09 75
17227.33 89
17228.57 71
17229.81 82
17231.05 83
17232.29 93
17233.53 70
17234.77 72
17236.01 73
17237.25 83
17238.49 59
17239.73 88
17240.97 80
17242.21 61
17243.45 77
17244.69 69
17245.93 78
17247.17 102
17248.41 66
17249.66 54
17250.90 71
17252.14 66
17253.38 65
17254.62 77
17255.86 67
17257.10 75
17258.34 71
17259.58 91
17260.83 73
17262.07 79
17263.31 57
17264.55 60
17265.79 83
17267.03 68
17268.27 66
17269.52 79
17270.76 75
17272.00 78
17273.24 87
17274.48 57
17275.72 58
17276.97 58
17278.21 70
17279.45 77
17280.69 65
17281.93 76
17283.18 83
17284.42 69
17285.66 80
17286.90 65
17288.15 84
17289.39 84
17290.63 87
17291.87 100
17293.11 71
17294.36 64
17295.60 78
17296.84 77
17298.08 91
17299.33 78
17300.57 63
17301.81 77
17303.06 72
17304.30 94
17305.54 61
17306.78 75
17308.03 80
17309.27 85
17310.51 87
17311.76 62
17313.00 67
17314.24 68
17315.49 92
17316.73 91
17317.97 73
17319.22 71
17320.46 73
17321.70 68
17322.95 63
17324.19 85
17325.43 91
17326.68 85
17327.92 72
17329.17 84
17330.41 99
17331.65 92
17332.90 75
17334.14 75
17335.38 81
17336.63 79
17337.87 77
17339.12 68
17340.36 80
17341.61 66
17342.85 79
17344.09 83
17345.34 77
17346.58 95
17347.83 89
17349.07 89
17350.32 75
17351.56 46
17352.80 74
17354.05 63
17355.29 77
17356.54 81
17357.78 54
17359.03 60
17360.27 69
17361.52 74
17362.76 72
17364.01 69
17365.25 85
17366.50 66
17367.74 57
17368.99 71
17370.23 71
17371.48 70
17372.72 77
17373.97 80
17375.22 72
17376.46 74
17377.71 62
17378.95 60
17380.20 73
17381.44 65
17382.69 61
17383.93 90
17385.18 71
17386.43 65
17387.67 63
17388.92 60
17390.16 61
17391.41 63
17392.66 63
17393.90 85
17395.15 57
17396.39 63
17397.64 83
17398.89 72
17400.13 68
17401.38 85
17402.63 87
17403.87 62
17405.12 62
17406.37 71
17407.61 62
17408.86 68
17410.11 69
17411.35 68
17412.60 62
17413.85 66
17415.09 68
17416.34 73
17417.59 67
17418.83 88
17420.08 81
17421.33 60
17422.57 65
17423.82 72
17425.07 62
17426.32 76
17427.56 78
17428.81 82
17430.06 79
17431.31 66
17432.55 71
17433.80 62
17435.05 54
17436.30 74
17437.54 91
17438.79 67
17440.04 63
17441.29 68
17442.53 63
17443.78 79
17445.03 65
17446.28 69
17447.53 70
17448.77 55
17450.02 63
17451.27 77
17452.52 56
17453.77 74
17455.01 46
17456.26 57
17457.51 53
17458.76 66
17460.01 69
17461.26 65
17462.51 66
17463.75 79
17465.00 84
17466.25 71
17467.50 73
17468.75 59
17470.00 70
17471.25 58
17472.50 84
17473.74 70
17474.99 60
17476.24 84
17477.49 84
17478.74 67
17479.99 64
17481.24 76
17482.49 66
17483.74 70
17484.99 68
17486.24 66
17487.49 52
17488.74 65
17489.98 56
17491.23 70
17492.48 59
17493.73 82
17494.98 75
17496.23 70
17497.48 73
17498.73 73
17499.98 71
17501.23 58
17502.48 62
17503.73 76
17504.98 76
17506.23 57
17507.48 83
17508.73 68
17509.98 69
17511.23 51
17512.48 83
17513.73 66
17514.98 80
17516.24 61
17517.49 76
17518.74 79
17519.99 80
17521.24 79
17522.49 82
17523.74 90
17524.99 64
17526.24 82
17527.49 74
17528.74 68
17529.99 69
17531.24 67
17532.50 47
17533.75 60
17535.00 59
17536.25 53
17537.50 63
17538.75 62
17540.00 97
17541.25 88
17542.51 59
17543.76 65
17545.01 71
17546.26 67
17547.51 75
17548.76 80
17550.01 66
17551.27 46
17552.52 78
17553.77 81
17555.02 64
17556.27 64
17557.53 69
17558.78 68
17560.03 77
17561.28 91
17562.53 82
17563.79 92
17565.04 68
17566.29 61
17567.54 57
17568.80 61
17570.05 70
17571.30 74
17572.55 83
17573.81 51
17575.06 64
17576.31 77
17577.56 83
17578.82 69
17580.07 81
17581.32 81
17582.57 85
17583.83 76
17585.08 64
17586.33 60
17587.59 82
17588.84 93
17590.09 64
17591.35 67
17592.60 77
17593.85 78
17595.11 80
17596.36 78
17597.61 74
17598.87 74
17600.12 82
17601.37 88
17602.63 65
17603.88 81
17605.13 66
17606.39 59
17607.64 80
17608.89 62
17610.15 66
17611.40 66
17612.66 75
17613.91 78
17615.16 77
17616.42 76
17617.67 82
17618.93 74
17620.18 59
17621.43 57
17622.69 99
17623.94 81
17625.20 72
17626.45 72
17627.71 80
17628.96 75
17630.22 87
17631.47 94
17632.72 70
17633.98 55
17635.23 55
17636.49 83
17637.74 71
17639.00 65
17640.25 57
17641.51 69
17642.76 90
17644.02 75
17645.27 77
17646.53 70
17647.78 64
17649.04 67
17650.29 78
17651.55 78
17652.80 67
17654.06 75
17655.32 65
17656.57 57
17657.83 76
17659.08 67
17660.34 78
17661.59 71
17662.85 70
17664.11 68
17665.36 89
17666.62 56
17667.87 60
17669.13 84
17670.38 52
17671.64 78
17672.90 75
17674.15 67
17675.41 64
17676.67 67
17677.92 68
17679.18 65
17680.43 53
17681.69 86
17682.95 75
17684.20 76
17685.46 63
17686.72 66
17687.97 63
17689.23 57
17690.49 69
17691.74 53
17693.00 64
17694.26 64
17695.51 57
17696.77 75
17698.03 69
17699.28 56
17700.54 65
17701.80 65
17703.06 80
17704.31 73
17705.57 61
17706.83 65
17708.08 70
17709.34 78
17710.60 58
17711.86 62
17713.11 62
17714.37 65
17715.63 68
17716.89 73
17718.14 78
17719.40 81
17720.66 59
17721.92 70
17723.18 57
17724.43 84
17725.69 82
17726.95 86
17728.21 74
17729.47 58
17730.72 78
17731.98 65
17733.24 80
17734.50 63
17735.76 77
17737.02 68
17738.27 68
17739.53 82
17740.79 68
17742.05 46
17743.31 82
17744.57 79
17745.83 75
17747.08 82
17748.34 85
17749.60 106
17750.86 67
17752.12 81
17753.38 60
17754.64 70
17755.90 63
17757.16 91
17758.41 87
17759.67 67
17760.93 75
17762.19 67
17763.45 67
17764.71 72
17765.97 80
17767.23 61
17768.49 80
17769.75 58
17771.01 64
17772.27 50
17773.53 70
17774.79 65
17776.05 61
17777.31 64
17778.57 61
17779.83 66
17781.09 64
17782.35 79
17783.61 74
17784.87 70
17786.13 73
17787.39 66
17788.65 65
17789.91 66
17791.17 83
17792.43 71
17793.69 69
17794.95 77
17796.21 74
17797.47 74
17798.73 76
17799.99 80
17801.25 72
17802.51 50
17803.77 61
17805.03 98
17806.29 68
17807.55 70
17808.82 57
17810.08 70
17811.34 70
17812.60 75
17813.86 69
17815.12 71
17816.38 73
17817.64 73
17818.90 59
17820.17 63
17821.43 68
17822.69 69
17823.95 62
17825.21 67
17826.47 65
17827.73 85
17829.00 65
17830.26 74
17831.52 48
17832.78 68
17834.04 63
17835.31 79
17836.57 66
17837.83 70
17839.09 69
17840.35 71
17841.61 80
17842.88 55
17844.14 60
17845.40 55
17846.66 76
17847.93 65
17849.19 65
17850.45 46
17851.71 80
17852.98 92
17854.24 82
17855.50 74
17856.76 63
17858.03 62
17859.29 64
17860.55 59
17861.81 64
17863.08 82
17864.34 73
17865.60 64
17866.87 76
17868.13 84
17869.39 66
17870.65 58
17871.92 48
17873.18 70
17874.44 84
17875.71 47
17876.97 60
17878.23 63
17879.50 65
17880.76 51
17882.02 65
17883.29 52
17884.55 72
17885.82 77
17887.08 75
17888.34 62
17889.61 68
17890.87 45
17892.13 76
17893.40 64
17894.66 66
17895.93 71
17897.19 73
17898.45 58
17899.72 76
17900.98 73
17902.25 78
17903.51 76
17904.78 67
17906.04 80
17907.30 61
17908.57 62
17909.83 50
17911.10 76
17912.36 64
17913.63 67
17914.89 63
17916.16 58
17917.42 70
17918.69 56
17919.95 55
17921.22 54
17922.48 67
17923.75 84
17925.01 69
17926.28 55
17927.54 62
17928.81 75
17930.07 74
17931.34 63
17932.60 74
17933.87 63
17935.13 60
17936.40 63
17937.66 57
17938.93 63
17940.19 47
17941.46 60
17942.73 60
17943.99 39
17945.26 54
17946.52 60
17947.79 39
17949.05 66
17950.32 51
17951.59 65
17952.85 61
17954.12 69
17955.38 52
17956.65 38
17957.92 77
17959.18 72
17960.45 55
17961.72 56
17962.98 67
17964.25 56
17965.52 76
17966.78 52
17968.05 63
17969.31 91
17970.58 59
17971.85 72
17973.11 66
17974.38 51
17975.65 58
17976.92 67
17978.18 72
17979.45 68
17980.72 59
17981.98 50
17983.25 46
17984.52 70
17985.78 49
17987.05 80
17988.32 57
17989.59 47
17990.85 58
17992.12 64
17993.39 72
17994.66 72
17995.92 59
17997.19 66
17998.46 63
17999.73 78
18000.99 69
18002.26 64
18003.53 78
18004.80 66
18006.07 63
18007.33 70
18008.60 67
18009.87 67
18011.14 54
18012.41 53
18013.67 67
18014.94 71
18016.21 75
18017.48 68
18018.75 52
18020.02 67
18021.28 66
18022.55 59
18023.82 61
18025.09 66
18026.36 70
18027.63 65
18028.90 74
18030.16 60
18031.43 63
18032.70 66
18033.97 66
18035.24 56
18036.51 64
18037.78 47
18039.05 58
18040.32 51
18041.58 58
18042.85 60
18044.12 68
18045.39 78
18046.66 53
18047.93 54
18049.20 71
18050.47 61
18051.74 73
18053.01 68
18054.28 59
18055.55 56
18056.82 69
18058.09 66
18059.36 52
18060.63 66
18061.90 61
18063.17 54
18064.44 57
18065.71 54
18066.98 41
18068.25 63
18069.52 46
18070.79 72
18072.06 61
18073.33 83
18074.60 61
18075.87 60
18077.14 80
18078.41 65
18079.68 74
18080.95 43
18082.22 64
18083.49 69
18084.76 74
18086.03 63
18087.30 67
18088.57 44
18089.85 52
18091.12 51
18092.39 52
18093.66 52
18094.93 62
18096.20 57
18097.47 73
18098.74 51
18100.01 56
18101.29 42
18102.56 52
18103.83 68
18105.10 45
18106.37 62
18107.64 48
18108.91 70
18110.19 78
18111.46 62
18112.73 56
18114.00 75
18115.27 53
18116.54 58
18117.82 68
18119.09 59
18120.36 66
18121.63 63
18122.90 79
18124.18 66
18125.45 77
18126.72 71
18127.99 70
18129.26 44
18130.54 55
18131.81 66
18133.08 75
18134.35 62
18135.63 58
18136.90 63
18138.17 63
18139.44 65
18140.72 74
18141.99 64
18143.26 50
18144.53 80
18145.81 78
18147.08 55
18148.35 59
18149.63 68
18150.90 71
18152.17 74
18153.45 78
18154.72 71
18155.99 63
18157.26 60
18158.54 68
18159.81 77
18161.08 66
18162.36 74
18163.63 60
18164.91 69
18166.18 64
18167.45 89
18168.73 58
18170.00 78
18171.27 71
18172.55 56
18173.82 65
18175.09 68
18176.37 85
18177.64 60
18178.92 47
18180.19 34
18181.46 74
18182.74 64
18184.01 67
18185.29 61
18186.56 58
18187.84 74
18189.11 77
18190.38 81
18191.66 50
18192.93 70
18194.21 73
18195.48 71
18196.76 72
18198.03 53
18199.31 65
18200.58 71
18201.86 66
18203.13 51
18204.41 45
18205.68 50
18206.96 67
18208.23 71
18209.51 62
18210.78 61
18212.06 75
18213.33 66
18214.61 48
18215.88 62
18217.16 65
18218.43 66
18219.71 66
18220.98 64
18222.26 66
18223.53 62
18224.81 73
18226.09 72
18227.36 59
18228.64 50
18229.91 56
18231.19 65
18232.46 69
18233.74 55
18235.02 59
18236.29 51
18237.57 80
18238.84 46
18240.12 48
18241.40 58
18242.67 56
18243.95 59
18245.23 59
18246.50 73
18247.78 69
18249.05 50
18250.33 54
18251.61 69
18252.88 53
18254.16 82
18255.44 59
18256.71 49
18257.99 60
18259.27 77
18260.54 74
18261.82 52
18263.10 58
18264.38 83
18265.65 59
18266.93 52
18268.21 78
18269.48 70
18270.76 59
18272.04 55
18273.32 85
18274.59 83
18275.87 138
18277.15 76
18278.43 65
18279.70 56
18280.98 55
18282.26 43
18283.54 54
18284.81 51
18286.09 50
18287.37 57
18288.65 56
18289.92 66
18291.20 55
18292.48 86
18293.76 59
18295.04 62
18296.31 56
18297.59 63
18298.87 62
18300.15 63
18301.43 45
18302.71 57
18303.98 87
18305.26 51
18306.54 74
18307.82 62
18309.10 51
18310.38 48
18311.66 60
18312.93 66
18314.21 73
18315.49 67
18316.77 65
18318.05 68
18319.33 65
18320.61 64
18321.89 67
18323.17 78
18324.44 60
18325.72 74
18327.00 51
18328.28 50
18329.56 71
18330.84 51
18332.12 67
18333.40 62
18334.68 69
18335.96 64
18337.24 76
18338.52 82
18339.80 68
18341.08 68
18342.36 62
18343.64 61
18344.92 71
18346.20 63
18347.48 69
18348.76 55
18350.04 59
18351.32 47
18352.60 53
18353.88 50
18355.16 63
18356.44 67
18357.72 66
18359.00 52
18360.28 55
18361.56 58
18362.84 62
18364.12 60
18365.40 62
18366.68 55
18367.96 63
18369.24 69
18370.52 60
18371.80 62
18373.08 71
18374.36 77
18375.64 63
18376.93 56
18378.21 50
18379.49 77
18380.77 68
18382.05 53
18383.33 71
18384.61 74
18385.89 81
18387.17 72
18388.46 80
18389.74 66
18391.02 57
18392.30 66
18393.58 61
18394.86 56
18396.15 56
18397.43 67
18398.71 65
18399.99 66
18401.27 80
18402.55 77
18403.84 76
18405.12 75
18406.40 65
18407.68 71
18408.96 72
18410.25 68
18411.53 58
18412.81 57
18414.09 58
18415.37 55
18416.66 55
18417.94 51
18419.22 66
18420.50 57
18421.79 74
18423.07 65
18424.35 53
18425.63 71
18426.92 56
18428.20 81
18429.48 69
18430.77 49
18432.05 80
18433.33 72
18434.61 60
18435.90 51
18437.18 54
18438.46 64
18439.75 64
18441.03 58
18442.31 44
18443.60 71
18444.88 68
18446.16 60
18447.45 65
18448.73 75
18450.01 55
18451.30 65
18452.58 50
18453.86 51
18455.15 48
18456.43 64
18457.71 63
18459.00 60
18460.28 81
18461.57 55
18462.85 52
18464.13 62
18465.42 76
18466.70 68
18467.99 67
18469.27 48
18470.55 63
18471.84 68
18473.12 68
18474.41 64
18475.69 59
18476.98 53
18478.26 58
18479.55 56
18480.83 67
18482.11 59
18483.40 54
18484.68 46
18485.97 62
18487.25 67
18488.54 57
18489.82 52
18491.11 58
18492.39 72
18493.68 79
18494.96 88
18496.25 61
18497.53 64
18498.82 71
18500.10 63
18501.39 52
18502.67 50
18503.96 62
18505.24 67
18506.53 70
18507.82 64
18509.10 71
18510.39 70
18511.67 80
18512.96 69
18514.24 60
18515.53 57
18516.82 68
18518.10 52
18519.39 76
18520.67 64
18521.96 50
18523.25 58
18524.53 46
18525.82 65
18527.10 60
18528.39 64
18529.68 67
18530.96 55
18532.25 50
18533.54 68
18534.82 81
18536.11 68
18537.39 51
18538.68 70
18539.97 71
18541.25 55
18542.54 51
18543.83 61
18545.11 62
18546.40 56
18547.69 75
18548.98 60
18550.26 51
18551.55 59
18552.84 70
18554.12 79
18555.41 68
18556.70 65
18557.99 54
18559.27 54
18560.56 64
18561.85 64
18563.13 60
18564.42 63
18565.71 81
18567.00 63
18568.28 67
18569.57 72
18570.86 78
18572.15 77
18573.44 78
18574.72 86
18576.01 72
18577.30 88
18578.59 73
18579.88 76
18581.16 71
18582.45 97
18583.74 86
18585.03 76
18586.32 77
18587.60 74
18588.89 58
18590.18 70
18591.47 86
18592.76 81
18594.05 97
18595.33 74
18596.62 74
18597.91 104
18599.20 71
18600.49 91
18601.78 82
18603.07 86
18604.36 97
18605.64 90
18606.93 93
18608.22 66
18609.51 83
18610.80 84
18612.09 89
18613.38 66
18614.67 60
18615.96 77
18617.25 71
18618.54 73
18619.83 70
18621.12 82
18622.40 75
18623.69 92
18624.98 77
18626.27 77
18627.56 76
18628.85 66
18630.14 76
18631.43 67
18632.72 90
18634.01 68
18635.30 80
18636.59 74
18637.88 66
18639.17 55
18640.46 68
18641.75 85
18643.04 78
18644.33 86
18645.62 64
18646.91 72
18648.20 66
18649.49 63
18650.78 54
18652.08 61
18653.37 83
18654.66 90
18655.95 69
18657.24 68
18658.53 88
18659.82 82
18661.11 72
18662.40 63
18663.69 54
18664.98 62
18666.27 88
18667.56 92
18668.86 77
18670.15 64
18671.44 65
18672.73 83
18674.02 65
18675.31 60
18676.60 58
18677.90 79
18679.19 60
18680.48 59
18681.77 62
18683.06 62
18684.35 49
18685.64 61
18686.94 65
18688.23 61
18689.52 63
18690.81 64
18692.10 65
18693.40 59
18694.69 59
18695.98 65
18697.27 80
18698.56 63
18699.86 59
18701.15 59
18702.44 55
18703.73 67
18705.03 71
18706.32 62
18707.61 52
18708.90 53
18710.19 62
18711.49 54
18712.78 59
18714.07 50
18715.37 67
18716.66 74
18717.95 72
18719.24 51
18720.54 51
18721.83 69
18723.12 69
18724.42 59
18725.71 51
18727.00 58
18728.30 75
18729.59 56
18730.88 48
18732.17 62
18733.47 59
18734.76 65
18736.05 48
18737.35 66
18738.64 53
18739.94 75
18741.23 70
18742.52 67
18743.82 60
18745.11 44
18746.40 33
18747.70 50
18748.99 55
18750.29 63
18751.58 61
18752.87 64
18754.17 67
18755.46 65
18756.76 64
18758.05 62
18759.34 87
18760.64 52
18761.93 73
18763.23 68
18764.52 60
18765.82 46
18767.11 62
18768.41 64
18769.70 59
18770.99 58
18772.29 54
18773.58 48
18774.88 69
18776.17 66
18777.47 65
18778.76 64
18780.06 60
18781.35 51
18782.65 63
18783.94 69
18785.24 69
18786.53 64
18787.83 64
18789.12 59
18790.42 51
18791.71 54
18793.01 47
18794.31 59
18795.60 66
18796.90 59
18798.19 84
18799.49 60
18800.78 61
18802.08 57
18803.37 52
18804.67 55
18805.97 77
18807.26 67
18808.56 69
18809.85 51
18811.15 54
18812.45 52
18813.74 69
18815.04 63
18816.34 57
18817.63 57
18818.93 75
18820.22 72
18821.52 64
18822.82 64
18824.11 59
18825.41 59
18826.71 54
18828.00 49
18829.30 46
18830.60 55
18831.89 62
18833.19 48
18834.49 71
18835.78 61
18837.08 64
18838.38 53
18839.67 72
18840.97 46
18842.27 66
18843.57 51
18844.86 57
18846.16 62
18847.46 57
18848.75 68
18850.05 64
18851.35 44
18852.65 41
18853.94 53
18855.24 47
18856.54 70
18857.84 66
18859.13 54
18860.43 55
18861.73 55
18863.03 55
18864.33 54
18865.62 66
18866.92 51
18868.22 60
18869.52 53
18870.82 56
18872.11 53
18873.41 60
18874.71 50
18876.01 56
18877.31 37
18878.61 64
18879.90 58
18881.20 56
18882.50 69
18883.80 69
18885.10 85
18886.40 48
18887.70 50
18888.99 66
18890.29 57
18891.59 47
18892.89 64
18894.19 68
18895.49 61
18896.79 62
18898.09 59
18899.39 58
18900.68 56
18901.98 45
18903.28 62
18904.58 68
18905.88 50
18907.18 35
18908.48 43
18909.78 54
18911.08 55
18912.38 59
18913.68 44
18914.98 57
18916.28 54
18917.58 59
18918.88 47
18920.18 54
18921.48 57
18922.78 68
18924.08 58
18925.38 64
18926.68 56
18927.98 59
18929.28 44
18930.58 51
18931.88 49
18933.18 48
18934.48 66
18935.78 81
18937.08 58
18938.38 56
18939.68 40
18940.98 44
18942.28 57
18943.58 51
18944.88 42
18946.18 47
18947.48 65
18948.78 51
18950.08 54
18951.39 67
18952.69 54
18953.99 81
18955.29 67
18956.59 51
18957.89 60
18959.19 62
18960.49 44
18961.79 36
18963.09 50
18964.40 55
18965.70 52
18967.00 59
18968.30 42
18969.60 67
18970.90 50
18972.21 37
18973.51 34
18974.81 44
18976.11 69
18977.41 60
18978.71 53
18980.02 48
18981.32 44
18982.62 44
18983.92 46
18985.22 55
18986.53 52
18987.83 68
18989.13 61
18990.43 49
18991.73 50
18993.04 46
18994.34 58
18995.64 71
18996.94 65
18998.25 49
18999.55 54
19000.85 59
19002.15 52
19003.46 55
19004.76 53
19006.06 79
19007.36 73
19008.67 45
19009.97 46
19011.27 59
19012.58 68
19013.88 49
19015.18 70
19016.49 52
19017.79 49
19019.09 42
19020.40 62
19021.70 77
19023.00 56
19024.31 64
19025.61 61
19026.91 48
19028.22 59
19029.52 60
19030.82 62
19032.13 57
19033.43 57
19034.73 35
19036.04 43
19037.34 35
19038.65 66
19039.95 72
19041.25 55
19042.56 57
19043.86 58
19045.17 52
19046.47 51
19047.77 46
19049.08 58
19050.38 60
19051.69 62
19052.99 42
19054.30 49
19055.60 64
19056.90 52
19058.21 66
19059.51 46
19060.82 53
19062.12 35
19063.43 37
19064.73 59
19066.04 37
19067.34 56
19068.65 46
19069.95 61
19071.26 72
19072.56 51
19073.87 61
19075.17 74
19076.48 46
19077.78 48
19079.09 55
19080.39 57
19081.70 100
19083.00 31
19084.31 56
19085.61 58
19086.92 72
19088.23 66
19089.53 60
19090.84 55
19092.14 56
19093.45 50
19094.75 40
19096.06 43
19097.37 64
19098.67 74
19099.98 72
19101.28 73
19102.59 68
19103.90 57
19105.20 53
19106.51 65
19107.81 50
19109.12 54
19110.43 65
19111.73 61
19113.04 55
19114.35 58
19115.65 54
19116.96 73
19118.27 75
19119.57 68
19120.88 47
19122.19 78
19123.49 57
19124.80 58
19126.11 76
19127.41 58
19128.72 60
19130.03 65
19131.33 66
19132.64 50
19133.95 51
19135.26 52
19136.56 60
19137.87 56
19139.18 68
19140.49 55
19141.79 61
19143.10 71
19144.41 67
19145.71 75
19147.02 72
19148.33 75
19149.64 70
19150.95 55
19152.25 57
19153.56 50
19154.87 57
19156.18 48
19157.48 63
19158.79 58
19160.10 68
19161.41 63
19162.72 65
19164.03 66
19165.33 78
19166.64 51
19167.95 35
19169.26 55
19170.57 57
19171.88 58
19173.18 61
19174.49 32
19175.80 75
19177.11 87
19178.42 48
19179.73 61
19181.04 53
19182.34 67
19183.65 63
19184.96 51
19186.27 58
19187.58 70
19188.89 63
19190.20 45
19191.51 63
19192.82 70
19194.13 93
19195.43 77
19196.74 63
19198.05 48
19199.36 49
19200.67 61
19201.98 62
19203.29 59
19204.60 51
19205.91 59
19207.22 64
19208.53 60
19209.84 46
19211.15 55
19212.46 56
19213.77 63
19215.08 61
19216.39 52
19217.70 55
19219.01 43
19220.32 40
19221.63 68
19222.94 65
19224.25 46
19225.56 58
19226.87 69
19228.18 64
19229.49 47
19230.80 53
19232.11 69
19233.42 53
19234.73 43
19236.04 57
19237.35 57
19238.67 54
19239.98 65
19241.29 62
19242.60 58
19243.91 55
19245.22 61
19246.53 57
19247.84 73
19249.15 51
19250.46 64
19251.77 55
19253.09 48
19254.40 65
19255.71 50
19257.02 48
19258.33 37
19259.64 45
19260.95 59
19262.27 53
19263.58 54
19264.89 54
19266.20 42
19267.51 51
19268.82 69
19270.14 41
19271.45 55
19272.76 69
19274.07 57
19275.38 44
19276.70 51
19278.01 41
19279.32 61
19280.63 51
19281.94 61
19283.26 66
19284.57 54
19285.88 35
19287.19 44
19288.51 60
19289.82 55
19291.13 51
19292.44 42
19293.76 63
19295.07 54
19296.38 52
19297.69 55
19299.01 49
19300.32 43
19301.63 40
19302.95 54
19304.26 47
19305.57 63
19306.88 47
19308.20 45
19309.51 66
19310.82 50
19312.14 60
19313.45 59
19314.76 54
19316.08 52
19317.39 43
19318.70 55
19320.02 49
19321.33 42
19322.64 38
19323.96 46
19325.27 39
19326.59 47
19327.90 36
19329.21 47
19330.53 44
19331.84 52
19333.15 43
19334.47 47
19335.78 43
19337.10 45
19338.41 51
19339.73 66
19341.04 66
19342.35 58
19343.67 51
19344.98 45
19346.30 40
19347.61 35
19348.93 43
19350.24 51
19351.55 41
19352.87 41
19354.18 60
19355.50 49
19356.81 47
19358.13 55
19359.44 65
19360.76 52
19362.07 57
19363.39 64
19364.70 54
19366.02 46
19367.33 54
19368.65 62
19369.96 57
19371.28 43
19372.59 42
19373.91 47
19375.22 54
19376.54 53
19377.86 60
19379.17 54
19380.49 52
19381.80 55
19383.12 57
19384.43 50
19385.75 56
19387.07 55
19388.38 66
19389.70 41
19391.01 46
19392.33 54
19393.65 45
19394.96 66
19396.28 60
19397.59 57
19398.91 49
19400.23 49
19401.54 61
19402.86 46
19404.17 49
19405.49 58
19406.81 74
19408.12 55
19409.44 46
19410.76 36
19412.07 50
19413.39 45
19414.71 51
19416.02 45
19417.34 43
19418.66 47
19419.97 54
19421.29 60
19422.61 42
19423.93 53
19425.24 57
19426.56 65
19427.88 50
19429.19 47
19430.51 54
19431.83 67
19433.15 74
19434.46 49
19435.78 45
19437.10 38
19438.42 46
19439.73 52
19441.05 56
19442.37 35
19443.69 48
19445.00 56
19446.32 47
19447.64 53
19448.96 58
19450.28 69
19451.59 70
19452.91 36
19454.23 50
19455.55 54
19456.87 50
19458.18 62
19459.50 53
19460.82 55
19462.14 48
19463.46 66
19464.78 61
19466.09 37
19467.41 28
19468.73 52
19470.05 44
19471.37 50
19472.69 65
19474.01 59
19475.33 64
19476.64 45
19477.96 60
19479.28 57
19480.60 56
19481.92 49
19483.24 45
19484.56 50
19485.88 53
19487.20 54
19488.52 64
19489.83 50
19491.15 43
19492.47 51
19493.79 37
19495.11 57
19496.43 35
19497.75 47
19499.07 52
19500.39 53
19501.71 41
19503.03 60
19504.35 51
19505.67 70
19506.99 40
19508.31 48
19509.63 59
19510.95 41
19512.27 46
19513.59 54
19514.91 38
19516.23 47
19517.55 46
19518.87 38
19520.19 53
19521.51 57
19522.83 55
19524.15 49
19525.47 41
19526.79 57
19528.11 61
19529.43 39
19530.75 55
19532.08 44
19533.40 60
19534.72 55
19536.04 53
19537.36 58
19538.68 62
19540.00 59
19541.32 43
19542.64 38
19543.96 62
19545.29 42
19546.61 61
19547.93 54
19549.25 48
19550.57 49
19551.89 41
19553.21 54
19554.53 31
19555.86 47
19557.18 52
19558.50 55
19559.82 50
19561.14 48
19562.46 47
19563.79 46
19565.11 54
19566.43 37
19567.75 40
19569.07 43
19570.40 46
19571.72 58
19573.04 68
19574.36 56
19575.68 42
19577.01 44
19578.33 58
19579.65 49
19580.97 37
19582.30 45
19583.62 45
19584.94 68
19586.26 55
19587.59 47
19588.91 47
19590.23 44
19591.55 25
19592.88 48
19594.20 51
19595.52 32
19596.85 37
19598.17 47
19599.49 55
19600.81 37
19602.14 42
19603.46 33
19604.78 39
19606.11 41
19607.43 48
19608.75 60
19610.08 47
19611.40 66
19612.72 39
19614.05 35
19615.37 45
19616.69 49
19618.02 67
19619.34 55
19620.67 44
19621.99 53
19623.31 59
19624.64 58
19625.96 40
19627.29 52
19628.61 40
19629.93 34
19631.26 42
19632.58 55
19633.91 34
19635.23 43
19636.55 50
19637.88 44
19639.20 53
19640.53 41
19641.85 62
19643.18 61
19644.50 55
19645.82 43
19647.15 44
19648.47 55
19649.80 53
19651.12 60
19652.45 54
19653.77 57
19655.10 52
19656.42 47
19657.75 40
19659.07 47
19660.40 65
19661.72 39
19663.05 44
19664.37 56
19665.70 53
19667.02 52
19668.35 34
19669.67 55
19671.00 64
19672.33 66
19673.65 49
19674.98 39
19676.30 47
19677.63 52
19678.95 47
19680.28 56
19681.61 46
19682.93 49
19684.26 48
19685.58 55
19686.91 57
19688.23 47
19689.56 55
19690.89 41
19692.21 48
19693.54 54
19694.87 51
19696.19 69
19697.52 48
19698.84 58
19700.17 55
19701.50 60
19702.82 48
19704.15 45
19705.48 51
19706.80 54
19708.13 48
19709.46 51
19710.78 50
19712.11 59
19713.44 42
19714.76 50
19716.09 50
19717.42 44
19718.75 51
19720.07 45
19721.40 39
19722.73 34
19724.05 66
19725.38 57
19726.71 60
19728.04 51
19729.36 46
19730.69 62
19732.02 48
19733.35 53
19734.67 52
19736.00 49
19737.33 54
19738.66 48
19739.98 50
19741.31 45
19742.64 60
19743.97 45
19745.30 46
19746.62 58
19747.95 42
19749.28 48
19750.61 57
19751.94 47
19753.26 43
19754.59 57
19755.92 46
19757.25 46
19758.58 79
19759.91 44
19761.23 36
19762.56 51
19763.89 43
19765.22 56
19766.55 49
19767.88 41
19769.21 48
19770.53 59
19771.86 50
19773.19 46
19774.52 43
19775.85 56
19777.18 62
19778.51 52
19779.84 43
19781.17 40
19782.50 42
19783.83 48
19785.15 47
19786.48 48
19787.81 49
19789.14 51
19790.47 41
19791.80 47
19793.13 44
19794.46 51
19795.79 45
19797.12 73
19798.45 45
19799.78 37
19801.11 43
19802.44 46
19803.77 42
19805.10 48
19806.43 44
19807.76 50
19809.09 55
19810.42 55
19811.75 37
19813.08 39
19814.41 39
19815.74 45
19817.07 29
19818.40 45
19819.73 43
19821.06 39
19822.39 50
19823.72 46
19825.05 38
19826.38 44
19827.71 40
19829.05 42
19830.38 49
19831.71 48
19833.04 36
19834.37 37
19835.70 43
19837.03 45
19838.36 47
19839.69 49
19841.02 51
19842.36 49
19843.69 51
19845.02 53
19846.35 39
19847.68 44
19849.01 45
19850.34 67
19851.68 56
19853.01 41
19854.34 50
19855.67 45
19857.00 48
19858.33 48
19859.67 39
19861.00 53
19862.33 60
19863.66 40
19864.99 66
19866.32 30
19867.66 44
19868.99 37
19870.32 38
19871.65 46
19872.99 38
19874.32 44
19875.65 35
19876.98 43
19878.32 39
19879.65 46
19880.98 47
19882.31 45
19883.65 56
19884.98 60
19886.31 45
19887.64 62
19888.98 52
19890.31 50
19891.64 53
19892.97 46
19894.31 54
19895.64 38
19896.97 40
19898.31 54
19899.64 49
19900.97 47
19902.31 51
19903.64 37
19904.97 46
19906.31 39
19907.64 41
19908.97 41
19910.31 40
19911.64 57
19912.97 59
19914.31 38
19915.64 43
19916.97 40
19918.31 56
19919.64 41
19920.98 41
19922.31 50
19923.64 58
19924.98 64
19926.31 59
19927.65 42
19928.98 35
19930.31 52
19931.65 67
19932.98 46
19934.32 52
19935.65 46
19936.99 46
19938.32 53
19939.65 35
19940.99 43
19942.32 37
19943.66 48
19944.99 50
19946.33 41
19947.66 63
19949.00 59
19950.33 62
19951.67 45
19953.00 54
19954.34 53
19955.67 51
19957.01 49
19958.34 30
19959.68 41
19961.01 37
19962.35 52
19963.68 50
19965.02 38
19966.35 37
19967.69 49
19969.02 42
19970.36 44
19971.70 68
19973.03 48
19974.37 38
19975.70 50
19977.04 43
19978.37 35
19979.71 49
19981.05 44
19982.38 49
19983.72 38
19985.05 35
19986.39 58
19987.73 37
19989.06 40
19990.40 45
19991.73 47
19993.07 47
19994.41 63
19995.74 41
19997.08 44
19998.42 45
19999.75 43
20001.09 46
20002.43 57
20003.76 59
20005.10 73
20006.44 39
20007.77 40
20009.11 61
20010.45 51
20011.78 59
20013.12 56
20014.46 31
20015.79 45
20017.13 37
20018.47 62
20019.81 45
20021.14 49
20022.48 51
20023.82 55
20025.15 41
20026.49 58
20027.83 69
20029.17 73
20030.50 54
20031.84 39
20033.18 47
20034.52 55
20035.85 45
20037.19 40
20038.53 33
20039.87 43
20041.21 49
20042.54 53
20043.88 55
20045.22 43
20046.56 53
20047.90 55
20049.23 45
20050.57 49
20051.91 55
20053.25 60
20054.59 78
20055.93 69
20057.26 51
20058.60 49
20059.94 54
20061.28 59
20062.62 39
20063.96 36
20065.30 41
20066.63 40
20067.97 51
20069.31 48
20070.65 48
20071.99 58
20073.33 58
20074.67 48
20076.01 48
20077.35 48
20078.68 55
20080.02 72
20081.36 62
20082.70 50
20084.04 57
20085.38 43
20086.72 47
20088.06 56
20089.40 60
20090.74 34
20092.08 51
20093.42 36
20094.76 44
20096.10 40
20097.44 42
20098.78 39
20100.12 51
20101.46 49
20102.80 48
20104.14 51
20105.48 63
20106.82 57
20108.16 53
20109.50 53
20110.84 39
20112.18 56
20113.52 44
20114.86 57
20116.20 46
20117.54 36
20118.88 39
20120.22 53
20121.56 45
20122.90 51
20124.24 41
20125.58 46
20126.92 53
20128.26 48
20129.61 49
20130.95 66
20132.29 64
20133.63 42
20134.97 58
20136.31 46
20137.65 51
20138.99 52
20140.33 69
20141.67 56
20143.02 62
