# Supplementary material for: MALDI-TOF MS typing enables the classification of brewing yeasts of the genus Saccharomyces to major beer styles
Source: PLoS One. 2017 Aug 9;12(8):e0181694. doi: 10.1371/journal.pone.0181694 (PMC5549903; doi:10.1371/journal.pone.0181694)
Supplement: S11 File — The directory includes 90 raw files and was zipped to “.zip”; the folder has three strains with 30 spectra per strain; S1 Text explains the raw files with an example and Table 1 represents the yeast strains used within the experiment. (ZIP) [file pone.0181694.s014.zip › 31-33/30339-506-OG-Ale-Ale-YPG-18h-E-E_2015-08-12__0_E5_1.dat]

1999.93 4727
2000.35 4593
2000.77 4541
2001.19 4887
2001.61 4706
2002.03 4467
2002.46 4523
2002.88 4531
2003.30 4603
2003.72 4318
2004.14 4334
2004.57 4349
2004.99 4211
2005.41 4454
2005.83 4274
2006.25 4134
2006.68 4297
2007.10 4305
2007.52 4178
2007.94 4072
2008.37 4268
2008.79 4418
2009.21 4563
2009.63 4200
2010.06 4070
2010.48 4547
2010.90 4631
2011.32 4466
2011.75 4539
2012.17 4325
2012.59 4324
2013.02 4239
2013.44 4169
2013.86 4105
2014.29 4388
2014.71 4528
2015.13 4457
2015.55 4480
2015.98 4415
2016.40 4243
2016.82 4228
2017.25 3849
2017.67 4036
2018.10 4215
2018.52 4063
2018.94 4120
2019.37 4115
2019.79 4451
2020.21 4631
2020.64 4442
2021.06 4468
2021.48 4434
2021.91 4411
2022.33 4562
2022.76 4390
2023.18 4648
2023.60 4512
2024.03 4709
2024.45 4577
2024.88 4630
2025.30 4514
2025.73 4188
2026.15 4408
2026.57 4489
2027.00 4217
2027.42 4251
2027.85 4079
2028.27 4207
2028.70 4175
2029.12 3940
2029.55 3966
2029.97 4222
2030.40 3927
2030.82 4048
2031.24 4226
2031.67 4254
2032.09 4179
2032.52 4125
2032.94 4353
2033.37 4278
2033.79 4303
2034.22 4311
2034.65 4156
2035.07 4212
2035.50 4405
2035.92 4241
2036.35 4015
2036.77 4363
2037.20 4517
2037.62 4496
2038.05 4484
2038.47 4636
2038.90 4501
2039.33 4547
2039.75 4689
2040.18 4670
2040.60 4862
2041.03 4862
2041.45 4576
2041.88 4527
2042.31 4426
2042.73 4678
2043.16 4728
2043.58 4585
2044.01 4493
2044.44 4257
2044.86 4016
2045.29 4148
2045.72 4390
2046.14 4399
2046.57 4325
2047.00 4219
2047.42 4295
2047.85 4365
2048.28 4248
2048.70 4427
2049.13 4416
2049.56 4178
2049.98 4281
2050.41 4311
2050.84 4102
2051.26 4211
2051.69 4019
2052.12 4036
2052.54 4222
2052.97 4048
2053.40 3790
2053.83 3772
2054.25 4022
2054.68 4065
2055.11 3960
2055.53 4068
2055.96 4033
2056.39 4100
2056.82 4049
2057.24 3812
2057.67 4080
2058.10 4253
2058.53 4064
2058.96 4113
2059.38 3763
2059.81 4033
2060.24 4213
2060.67 4369
2061.10 4378
2061.52 4095
2061.95 4099
2062.38 4145
2062.81 4181
2063.24 4289
2063.66 4347
2064.09 4215
2064.52 4231
2064.95 4233
2065.38 4238
2065.81 4519
2066.23 4541
2066.66 4523
2067.09 4594
2067.52 4735
2067.95 4714
2068.38 4784
2068.81 4638
2069.23 4617
2069.66 4726
2070.09 4680
2070.52 4618
2070.95 4609
2071.38 4454
2071.81 4267
2072.24 4100
2072.67 4297
2073.10 4629
2073.53 4817
2073.95 4483
2074.38 4257
2074.81 4231
2075.24 4372
2075.67 4530
2076.10 4634
2076.53 4639
2076.96 4530
2077.39 4539
2077.82 4511
2078.25 4333
2078.68 4625
2079.11 4636
2079.54 4691
2079.97 4584
2080.40 4618
2080.83 4551
2081.26 4893
2081.69 4871
2082.12 4694
2082.55 4854
2082.98 4941
2083.41 4733
2083.84 4609
2084.27 4838
2084.70 4599
2085.13 4492
2085.56 4401
2085.99 4318
2086.42 4449
2086.85 4590
2087.29 4447
2087.72 4387
2088.15 4350
2088.58 4189
2089.01 4206
2089.44 4266
2089.87 4228
2090.30 4358
2090.73 4215
2091.16 4176
2091.59 4145
2092.03 4146
2092.46 4140
2092.89 4290
2093.32 4384
2093.75 4264
2094.18 4312
2094.61 4339
2095.05 4363
2095.48 4573
2095.91 4455
2096.34 4140
2096.77 4411
2097.20 4270
2097.63 4175
2098.07 4108
2098.50 3953
2098.93 4131
2099.36 4027
2099.79 3870
2100.23 3841
2100.66 3883
2101.09 4244
2101.52 4156
2101.95 4376
2102.39 4256
2102.82 4162
2103.25 4124
2103.68 4190
2104.12 3917
2104.55 4286
2104.98 4384
2105.41 4124
2105.85 3976
2106.28 3996
2106.71 4119
2107.14 4000
2107.58 4265
2108.01 4408
2108.44 4258
2108.88 4282
2109.31 4154
2109.74 4263
2110.18 4276
2110.61 4223
2111.04 4449
2111.47 4559
2111.91 4319
2112.34 4364
2112.77 4177
2113.21 4082
2113.64 4089
2114.07 4144
2114.51 4197
2114.94 4114
2115.37 4210
2115.81 4342
2116.24 4305
2116.68 4219
2117.11 4260
2117.54 4233
2117.98 4248
2118.41 4139
2118.85 4119
2119.28 4049
2119.71 4299
2120.15 4142
2120.58 3915
2121.02 3866
2121.45 4117
2121.88 3980
2122.32 3973
2122.75 3905
2123.19 4120
2123.62 4142
2124.06 3868
2124.49 4137
2124.92 4239
2125.36 4112
2125.79 4047
2126.23 4185
2126.66 4145
2127.10 4090
2127.53 4319
2127.97 4211
2128.40 4096
2128.84 4120
2129.27 4144
2129.71 4302
2130.14 4021
2130.58 4080
2131.01 4128
2131.45 4137
2131.88 4306
2132.32 4538
2132.75 4545
2133.19 4792
2133.63 4541
2134.06 4431
2134.50 4520
2134.93 4543
2135.37 4343
2135.80 4433
2136.24 4256
2136.67 4186
2137.11 4303
2137.55 4291
2137.98 4402
2138.42 4232
2138.85 4322
2139.29 4449
2139.73 4457
2140.16 4601
2140.60 4300
2141.03 4101
2141.47 4262
2141.91 4033
2142.34 4165
2142.78 4229
2143.22 4048
2143.65 3990
2144.09 3835
2144.53 3973
2144.96 3817
2145.40 3970
2145.84 3968
2146.27 4087
2146.71 3975
2147.15 4097
2147.58 4038
2148.02 4001
2148.46 4027
2148.89 3980
2149.33 4080
2149.77 4129
2150.21 4166
2150.64 4304
2151.08 4519
2151.52 4526
2151.95 4813
2152.39 4884
2152.83 4750
2153.27 5082
2153.70 4965
2154.14 4809
2154.58 4542
2155.02 4656
2155.45 4658
2155.89 4442
2156.33 4729
2156.77 4587
2157.21 4551
2157.64 4225
2158.08 4463
2158.52 4411
2158.96 4262
2159.40 4456
2159.83 4337
2160.27 4436
2160.71 4464
2161.15 4460
2161.59 4346
2162.02 4469
2162.46 4276
2162.90 4014
2163.34 4300
2163.78 4238
2164.22 4322
2164.66 4298
2165.09 4389
2165.53 4301
2165.97 4173
2166.41 4249
2166.85 4233
2167.29 4228
2167.73 4303
2168.17 4144
2168.60 4316
2169.04 4304
2169.48 4156
2169.92 4205
2170.36 4571
2170.80 4390
2171.24 4329
2171.68 4401
2172.12 4263
2172.56 4311
2173.00 4129
2173.44 4279
2173.88 4529
2174.32 4430
2174.76 4273
2175.20 4613
2175.64 4553
2176.07 4575
2176.51 4539
2176.95 4636
2177.39 4772
2177.83 4509
2178.27 4727
2178.71 4741
2179.15 4516
2179.59 4725
2180.03 5087
2180.47 4510
2180.92 4478
2181.36 4971
2181.80 4595
2182.24 4553
2182.68 4375
2183.12 4395
2183.56 4337
2184.00 4254
2184.44 4144
2184.88 4121
2185.32 4179
2185.76 4344
2186.20 4190
2186.64 4188
2187.08 4362
2187.52 4099
2187.97 4008
2188.41 4276
2188.85 4458
2189.29 4145
2189.73 4221
2190.17 4132
2190.61 4433
2191.05 4568
2191.49 4428
2191.94 4512
2192.38 4875
2192.82 4547
2193.26 4533
2193.70 4651
2194.14 4510
2194.58 4327
2195.03 4472
2195.47 4295
2195.91 4232
2196.35 4368
2196.79 4646
2197.24 4875
2197.68 4705
2198.12 4770
2198.56 4889
2199.00 4932
2199.45 4733
2199.89 4730
2200.33 4667
2200.77 4696
2201.21 4540
2201.66 4266
2202.10 4485
2202.54 4362
2202.98 4370
2203.43 4034
2203.87 4213
2204.31 4285
2204.75 4312
2205.20 4256
2205.64 4314
2206.08 4355
2206.53 4314
2206.97 4363
2207.41 4093
2207.85 4233
2208.30 4052
2208.74 4075
2209.18 4208
2209.63 4586
2210.07 4789
2210.51 4765
2210.96 4544
2211.40 4576
2211.84 4682
2212.29 4814
2212.73 4761
2213.17 4807
2213.62 4821
2214.06 4730
2214.50 4631
2214.95 4827
2215.39 4404
2215.84 4413
2216.28 4642
2216.72 4542
2217.17 4291
2217.61 4205
2218.05 4282
2218.50 4248
2218.94 4367
2219.39 4241
2219.83 4001
2220.28 4102
2220.72 4006
2221.16 3982
2221.61 4256
2222.05 4197
2222.50 4452
2222.94 4541
2223.39 4503
2223.83 4428
2224.28 4547
2224.72 4713
2225.16 4616
2225.61 4634
2226.05 4785
2226.50 5126
2226.94 5161
2227.39 4774
2227.83 4910
2228.28 5364
2228.72 5301
2229.17 4952
2229.61 4964
2230.06 4763
2230.50 4970
2230.95 5029
2231.40 5058
2231.84 4886
2232.29 4898
2232.73 4730
2233.18 4784
2233.62 4493
2234.07 4728
2234.51 4880
2234.96 4703
2235.41 4689
2235.85 4819
2236.30 4581
2236.74 4742
2237.19 4940
2237.63 4856
2238.08 4729
2238.53 4571
2238.97 4635
2239.42 4703
2239.86 4736
2240.31 4483
2240.76 4411
2241.20 4485
2241.65 4299
2242.10 4409
2242.54 4496
2242.99 4267
2243.44 4162
2243.88 4256
2244.33 4236
2244.78 4150
2245.22 3947
2245.67 4187
2246.12 4178
2246.56 4027
2247.01 3894
2247.46 3919
2247.90 3969
2248.35 3932
2248.80 4123
2249.24 4013
2249.69 4076
2250.14 4273
2250.59 4407
2251.03 4379
2251.48 4431
2251.93 4210
2252.38 4455
2252.82 4459
2253.27 4336
2253.72 4223
2254.17 4472
2254.61 4422
2255.06 4200
2255.51 4390
2255.96 4264
2256.40 4298
2256.85 4179
2257.30 4124
2257.75 4053
2258.20 4141
2258.64 4154
2259.09 3955
2259.54 4038
2259.99 4115
2260.44 4251
2260.88 4207
2261.33 3952
2261.78 4229
2262.23 4281
2262.68 4166
2263.13 4305
2263.58 4499
2264.02 4444
2264.47 4628
2264.92 4782
2265.37 4607
2265.82 4760
2266.27 4831
2266.72 4835
2267.17 4699
2267.61 4453
2268.06 4842
2268.51 4763
2268.96 4860
2269.41 4794
2269.86 4723
2270.31 4803
2270.76 4764
2271.21 4616
2271.66 4667
2272.11 4936
2272.56 4875
2273.00 4988
2273.45 4895
2273.90 4860
2274.35 4944
2274.80 4758
2275.25 4636
2275.70 4790
2276.15 4585
2276.60 4403
2277.05 4510
2277.50 4558
2277.95 4534
2278.40 4523
2278.85 4291
2279.30 4290
2279.75 4314
2280.20 4291
2280.65 4427
2281.10 4520
2281.55 4378
2282.00 4520
2282.45 4600
2282.90 4436
2283.35 4529
2283.81 4657
2284.26 4508
2284.71 4826
2285.16 4791
2285.61 4411
2286.06 4538
2286.51 4428
2286.96 4595
2287.41 4435
2287.86 4421
2288.31 4311
2288.76 4441
2289.22 4694
2289.67 4908
2290.12 5104
2290.57 5387
2291.02 5401
2291.47 5683
2291.92 6030
2292.37 6504
2292.83 7023
2293.28 7404
2293.73 7129
2294.18 7328
2294.63 7083
2295.08 6908
2295.53 6374
2295.99 6342
2296.44 6040
2296.89 5791
2297.34 5924
2297.79 5610
2298.25 5317
2298.70 5198
2299.15 5148
2299.60 4973
2300.05 4677
2300.51 4757
2300.96 4564
2301.41 4619
2301.86 4614
2302.32 4444
2302.77 4426
2303.22 4222
2303.67 4207
2304.13 4143
2304.58 4279
2305.03 4145
2305.48 4159
2305.94 4102
2306.39 4233
2306.84 4233
2307.29 4317
2307.75 4404
2308.20 4288
2308.65 4254
2309.11 4347
2309.56 4418
2310.01 4463
2310.47 4801
2310.92 4912
2311.37 4962
2311.83 4950
2312.28 5120
2312.73 5198
2313.19 5387
2313.64 5224
2314.09 5170
2314.55 5177
2315.00 5038
2315.45 5138
2315.91 4859
2316.36 4595
2316.81 4508
2317.27 4340
2317.72 4445
2318.18 4362
2318.63 4487
2319.08 4593
2319.54 4555
2319.99 4376
2320.45 4658
2320.90 4694
2321.35 4703
2321.81 4553
2322.26 4678
2322.72 4590
2323.17 4496
2323.63 4653
2324.08 4757
2324.54 4607
2324.99 4730
2325.44 4504
2325.90 4516
2326.35 4571
2326.81 4875
2327.26 4851
2327.72 5003
2328.17 4673
2328.63 4991
2329.08 5079
2329.54 5044
2329.99 4872
2330.45 4872
2330.90 5015
2331.36 5002
2331.81 5095
2332.27 4888
2332.72 5323
2333.18 5258
2333.64 5454
2334.09 5195
2334.55 5047
2335.00 4890
2335.46 4720
2335.91 4747
2336.37 4471
2336.82 4462
2337.28 4547
2337.74 4434
2338.19 4257
2338.65 4605
2339.10 4691
2339.56 4659
2340.02 4739
2340.47 4907
2340.93 4923
2341.38 4917
2341.84 5260
2342.30 5257
2342.75 5064
2343.21 5046
2343.67 5059
2344.12 4928
2344.58 5095
2345.04 4873
2345.49 4920
2345.95 4693
2346.41 4562
2346.86 4491
2347.32 4480
2347.78 4695
2348.23 4991
2348.69 5045
2349.15 5039
2349.60 4792
2350.06 4639
2350.52 4609
2350.97 4602
2351.43 4557
2351.89 4742
2352.35 4600
2352.80 4561
2353.26 4413
2353.72 4469
2354.18 4678
2354.63 4530
2355.09 4439
2355.55 4570
2356.01 4419
2356.46 4578
2356.92 4634
2357.38 4552
2357.84 4215
2358.29 4210
2358.75 4200
2359.21 4148
2359.67 4475
2360.13 4378
2360.58 4382
2361.04 4483
2361.50 4706
2361.96 4772
2362.42 4536
2362.88 4668
2363.33 4517
2363.79 4726
2364.25 4551
2364.71 4565
2365.17 4714
2365.63 4433
2366.08 4713
2366.54 4971
2367.00 4799
2367.46 4742
2367.92 4510
2368.38 4747
2368.84 4697
2369.30 4572
2369.75 4677
2370.21 4783
2370.67 5126
2371.13 5165
2371.59 5055
2372.05 5025
2372.51 4857
2372.97 4794
2373.43 4975
2373.89 5126
2374.35 5048
2374.81 4628
2375.27 4624
2375.72 4720
2376.18 4712
2376.64 4750
2377.10 5004
2377.56 4844
2378.02 4797
2378.48 4694
2378.94 4953
2379.40 4570
2379.86 4565
2380.32 5158
2380.78 4908
2381.24 4617
2381.70 4868
2382.16 5171
2382.62 5367
2383.08 5282
2383.54 5048
2384.00 4933
2384.46 5083
2384.92 5037
2385.39 5006
2385.85 4587
2386.31 4837
2386.77 4907
2387.23 4877
2387.69 4835
2388.15 4655
2388.61 4368
2389.07 4399
2389.53 4400
2389.99 4550
2390.45 4718
2390.91 4437
2391.38 4642
2391.84 4633
2392.30 4580
2392.76 4388
2393.22 4545
2393.68 4801
2394.14 4735
2394.60 4542
2395.06 4434
2395.53 4397
2395.99 4149
2396.45 4350
2396.91 4274
2397.37 4260
2397.83 4058
2398.30 4195
2398.76 4327
2399.22 4404
2399.68 4349
2400.14 4294
2400.61 4290
2401.07 4295
2401.53 4333
2401.99 4508
2402.45 4352
2402.92 4240
2403.38 4230
2403.84 4352
2404.30 4108
2404.76 4173
2405.23 4346
2405.69 4418
2406.15 4248
2406.61 4230
2407.08 4321
2407.54 4151
2408.00 4431
2408.46 4419
2408.93 4412
2409.39 4633
2409.85 4530
2410.32 4526
2410.78 4428
2411.24 4409
2411.70 4591
2412.17 4335
2412.63 4217
2413.09 4327
2413.56 4186
2414.02 4248
2414.48 4254
2414.95 4332
2415.41 4041
2415.87 4225
2416.34 4202
2416.80 4399
2417.26 4505
2417.73 4639
2418.19 4706
2418.65 4910
2419.12 4885
2419.58 4828
2420.05 4676
2420.51 4806
2420.97 5070
2421.44 5307
2421.90 5224
2422.37 5259
2422.83 5154
2423.29 5151
2423.76 5008
2424.22 5042
2424.69 5049
2425.15 4861
2425.62 4971
2426.08 5239
2426.54 4782
2427.01 4919
2427.47 4740
2427.94 4717
2428.40 4824
2428.87 4621
2429.33 4859
2429.80 4745
2430.26 4880
2430.73 4970
2431.19 4377
2431.66 4465
2432.12 4599
2432.59 4475
2433.05 4698
2433.52 4442
2433.98 4513
2434.45 4438
2434.91 4624
2435.38 4484
2435.84 4542
2436.31 4606
2436.77 4518
2437.24 4609
2437.70 4546
2438.17 4586
2438.63 4420
2439.10 4525
2439.57 4598
2440.03 4781
2440.50 4915
2440.96 4842
2441.43 4914
2441.89 4866
2442.36 4966
2442.83 5034
2443.29 5059
2443.76 5061
2444.22 4841
2444.69 4808
2445.16 5189
2445.62 4950
2446.09 4961
2446.56 4659
2447.02 4761
2447.49 4237
2447.96 4413
2448.42 4449
2448.89 4240
2449.35 4074
2449.82 4062
2450.29 4092
2450.75 4030
2451.22 4049
2451.69 4244
2452.16 4297
2452.62 4506
2453.09 4380
2453.56 4532
2454.02 4426
2454.49 4586
2454.96 4474
2455.42 4338
2455.89 4311
2456.36 4357
2456.83 4386
2457.29 4524
2457.76 4383
2458.23 4309
2458.70 4364
2459.16 4203
2459.63 4248
2460.10 4249
2460.57 4199
2461.03 4335
2461.50 4128
2461.97 4224
2462.44 4383
2462.91 4331
2463.37 4287
2463.84 4151
2464.31 4204
2464.78 4228
2465.25 4325
2465.71 4272
2466.18 4275
2466.65 4321
2467.12 4125
2467.59 4017
2468.06 4319
2468.52 4434
2468.99 4349
2469.46 4079
2469.93 4269
2470.40 4602
2470.87 4530
2471.34 4033
2471.80 4222
2472.27 4523
2472.74 4314
2473.21 4096
2473.68 4136
2474.15 4208
2474.62 4159
2475.09 4041
2475.56 4110
2476.02 4212
2476.49 4078
2476.96 3976
2477.43 4134
2477.90 4128
2478.37 4061
2478.84 4289
2479.31 4197
2479.78 4445
2480.25 4466
2480.72 4067
2481.19 4207
2481.66 4547
2482.13 4517
2482.60 4419
2483.07 4409
2483.54 4336
2484.01 4346
2484.48 4534
2484.95 4351
2485.42 4141
2485.89 4193
2486.36 4664
2486.83 4611
2487.30 4139
2487.77 4056
2488.24 4414
2488.71 4312
2489.18 4326
2489.65 4293
2490.12 4360
2490.59 4170
2491.06 4200
2491.53 4695
2492.00 4574
2492.47 4477
2492.94 4266
2493.41 4289
2493.88 4354
2494.36 4257
2494.83 4331
2495.30 4270
2495.77 4475
2496.24 4688
2496.71 4678
2497.18 4911
2497.65 4582
2498.12 4450
2498.60 4507
2499.07 4428
2499.54 4629
2500.01 4375
2500.48 4425
2500.95 4313
2501.42 4516
2501.90 4386
2502.37 4307
2502.84 4345
2503.31 3980
2503.78 4072
2504.25 4020
2504.73 4208
2505.20 4277
2505.67 4257
2506.14 4132
2506.61 4149
2507.09 4378
2507.56 4319
2508.03 4493
2508.50 4573
2508.97 4674
2509.45 4513
2509.92 4651
2510.39 4955
2510.86 5106
2511.34 5123
2511.81 5099
2512.28 5049
2512.75 5353
2513.23 5350
2513.70 5217
2514.17 5075
2514.65 4992
2515.12 5247
2515.59 4857
2516.06 4824
2516.54 4797
2517.01 4742
2517.48 4778
2517.96 4709
2518.43 4725
2518.90 4658
2519.38 4595
2519.85 4619
2520.32 4434
2520.80 4354
2521.27 4620
2521.74 4500
2522.22 4413
2522.69 4199
2523.16 4214
2523.64 4516
2524.11 4459
2524.58 4529
2525.06 4415
2525.53 4528
2526.01 4614
2526.48 4367
2526.95 4649
2527.43 4618
2527.90 4550
2528.38 4507
2528.85 4566
2529.32 4526
2529.80 4472
2530.27 4518
2530.75 4552
2531.22 4590
2531.70 4309
2532.17 4455
2532.64 4374
2533.12 4438
2533.59 4680
2534.07 4586
2534.54 4587
2535.02 4466
2535.49 4682
2535.97 4712
2536.44 4460
2536.92 4422
2537.39 4429
2537.87 4194
2538.34 4372
2538.82 4390
2539.29 4371
2539.77 4435
2540.24 4443
2540.72 4389
2541.19 4424
2541.67 4445
2542.14 4516
2542.62 4509
2543.09 4311
2543.57 4447
2544.04 4511
2544.52 4514
2545.00 4433
2545.47 4577
2545.95 4403
2546.42 4448
2546.90 4372
2547.37 4892
2547.85 4860
2548.33 4946
2548.80 4880
2549.28 4959
2549.75 5165
2550.23 5479
2550.71 5332
2551.18 5488
2551.66 5849
2552.14 5773
2552.61 5243
2553.09 5657
2553.57 5587
2554.04 5411
2554.52 5357
2554.99 5228
2555.47 5292
2555.95 5248
2556.42 5157
2556.90 5635
2557.38 5622
2557.86 5368
2558.33 5239
2558.81 5270
2559.29 5385
2559.76 5300
2560.24 4914
2560.72 4725
2561.19 4797
2561.67 4629
2562.15 4469
2562.63 4380
2563.10 4327
2563.58 4538
2564.06 4488
2564.54 4403
2565.01 4532
2565.49 4439
2565.97 4635
2566.45 4331
2566.92 4423
2567.40 4469
2567.88 4352
2568.36 4089
2568.83 4090
2569.31 4132
2569.79 4305
2570.27 4322
2570.75 4211
2571.22 4363
2571.70 4246
2572.18 4312
2572.66 4369
2573.14 4479
2573.62 4526
2574.09 4459
2574.57 4134
2575.05 4211
2575.53 4489
2576.01 4462
2576.49 4491
2576.97 4185
2577.44 4224
2577.92 4449
2578.40 4365
2578.88 3972
2579.36 3887
2579.84 4098
2580.32 4390
2580.80 4199
2581.27 4121
2581.75 4238
2582.23 4423
2582.71 4376
2583.19 4089
2583.67 4243
2584.15 4196
2584.63 4240
2585.11 4182
2585.59 3995
2586.07 4183
2586.55 4185
2587.03 4148
2587.51 4402
2587.99 4022
2588.47 4111
2588.94 4193
2589.42 4069
2589.90 4214
2590.38 4374
2590.86 4372
2591.34 4229
2591.82 4396
2592.30 4377
2592.78 4285
2593.26 4240
2593.74 4392
2594.22 4544
2594.71 4680
2595.19 4611
2595.67 4401
2596.15 4456
2596.63 4447
2597.11 4449
2597.59 4539
2598.07 4389
2598.55 4450
2599.03 4434
2599.51 4470
2599.99 4438
2600.47 4406
2600.95 4406
2601.43 4188
2601.91 4139
2602.40 4174
2602.88 4266
2603.36 4442
2603.84 4250
2604.32 4370
2604.80 4145
2605.28 4149
2605.76 4245
2606.24 3848
2606.73 3892
2607.21 4276
2607.69 4113
2608.17 4165
2608.65 4343
2609.13 3878
2609.62 3988
2610.10 4441
2610.58 4239
2611.06 4149
2611.54 4296
2612.02 4278
2612.51 4311
2612.99 4293
2613.47 4498
2613.95 4318
2614.43 4523
2614.92 4324
2615.40 4481
2615.88 4275
2616.36 4160
2616.85 4040
2617.33 3988
2617.81 4337
2618.29 4413
2618.78 4049
2619.26 3922
2619.74 4351
2620.22 4524
2620.71 4357
2621.19 4284
2621.67 4309
2622.15 4636
2622.64 4520
2623.12 4256
2623.60 4530
2624.09 4310
2624.57 4184
2625.05 4317
2625.53 4483
2626.02 4283
2626.50 4169
2626.98 4173
2627.47 4202
2627.95 4152
2628.43 4057
2628.92 4360
2629.40 4398
2629.88 4224
2630.37 4146
2630.85 4200
2631.34 4219
2631.82 4174
2632.30 4332
2632.79 4183
2633.27 4270
2633.75 4465
2634.24 4438
2634.72 4411
2635.21 4263
2635.69 4460
2636.17 4350
2636.66 4230
2637.14 4268
2637.63 4118
2638.11 4234
2638.60 4256
2639.08 4374
2639.56 4514
2640.05 4257
2640.53 4440
2641.02 4360
2641.50 4549
2641.99 4451
2642.47 4586
2642.96 4627
2643.44 4492
2643.93 4377
2644.41 4307
2644.90 4227
2645.38 4301
2645.87 4340
2646.35 3889
2646.84 3975
2647.32 4247
2647.81 4337
2648.29 4070
2648.78 3950
2649.26 3988
2649.75 4033
2650.23 4193
2650.72 4276
2651.20 4280
2651.69 4198
2652.17 4561
2652.66 4307
2653.15 3989
2653.63 4089
2654.12 3956
2654.60 3790
2655.09 4179
2655.57 4374
2656.06 4109
2656.55 4168
2657.03 4203
2657.52 4243
2658.00 4062
2658.49 4101
2658.98 4235
2659.46 4425
2659.95 4388
2660.44 4194
2660.92 4180
2661.41 4395
2661.90 4281
2662.38 4547
2662.87 4470
2663.35 4492
2663.84 4544
2664.33 4720
2664.81 4748
2665.30 4592
2665.79 4716
2666.28 4522
2666.76 4640
2667.25 4870
2667.74 4479
2668.22 4381
2668.71 4436
2669.20 4162
2669.68 4248
2670.17 4137
2670.66 4268
2671.15 4296
2671.63 4320
2672.12 4041
2672.61 4036
2673.10 4356
2673.58 4199
2674.07 4395
2674.56 4696
2675.05 4746
2675.53 4778
2676.02 5105
2676.51 4939
2677.00 5124
2677.49 5039
2677.97 5125
2678.46 5328
2678.95 5307
2679.44 5343
2679.93 4998
2680.41 5102
2680.90 4934
2681.39 5010
2681.88 4942
2682.37 4761
2682.85 4815
2683.34 4662
2683.83 4551
2684.32 4795
2684.81 4614
2685.30 4716
2685.79 4590
2686.27 4528
2686.76 4634
2687.25 4636
2687.74 4558
2688.23 4568
2688.72 4463
2689.21 4354
2689.70 4426
2690.19 4427
2690.67 4278
2691.16 4244
2691.65 4142
2692.14 4275
2692.63 4419
2693.12 4536
2693.61 4184
2694.10 4157
2694.59 4267
2695.08 4499
2695.57 4516
2696.06 4312
2696.55 4386
2697.04 4165
2697.53 4421
2698.02 4475
2698.51 4522
2699.00 4391
2699.49 4435
2699.98 4452
2700.47 4315
2700.96 4326
2701.45 4414
2701.94 4419
2702.43 4367
2702.92 4617
2703.41 4588
2703.90 4621
2704.39 4413
2704.88 4676
2705.37 4767
2705.86 4619
2706.35 4661
2706.84 4877
2707.33 4561
2707.82 4437
2708.31 4271
2708.80 4139
2709.29 4379
2709.78 4203
2710.27 4101
2710.77 4087
2711.26 4009
2711.75 4032
2712.24 4042
2712.73 4001
2713.22 3952
2713.71 4113
2714.20 4081
2714.69 4039
2715.19 4112
2715.68 4324
2716.17 4274
2716.66 4365
2717.15 4290
2717.64 4088
2718.13 4081
2718.63 4258
2719.12 4238
2719.61 4167
2720.10 4194
2720.59 4127
2721.08 4070
2721.58 4116
2722.07 4077
2722.56 4305
2723.05 4608
2723.54 4537
2724.04 4477
2724.53 4501
2725.02 4329
2725.51 4479
2726.01 4607
2726.50 4653
2726.99 4608
2727.48 4693
2727.98 4482
2728.47 4468
2728.96 4417
2729.45 4437
2729.95 4384
2730.44 4281
2730.93 3969
2731.42 4111
2731.92 4291
2732.41 4442
2732.90 4497
2733.40 4616
2733.89 4652
2734.38 4695
2734.87 4616
2735.37 4731
2735.86 4628
2736.35 4810
2736.85 4741
2737.34 5042
2737.83 4879
2738.33 4832
2738.82 5029
2739.31 4717
2739.81 4660
2740.30 4697
2740.79 4598
2741.29 4610
2741.78 4597
2742.28 4479
2742.77 4438
2743.26 4184
2743.76 4517
2744.25 4525
2744.75 4336
2745.24 4188
2745.73 4166
2746.23 4117
2746.72 4297
2747.22 4432
2747.71 4343
2748.20 4281
2748.70 4430
2749.19 4361
2749.69 4544
2750.18 4499
2750.68 4334
2751.17 4379
2751.67 4341
2752.16 4337
2752.66 4273
2753.15 4324
2753.64 4347
2754.14 4215
2754.63 4145
2755.13 4038
2755.62 4202
2756.12 4077
2756.61 4049
2757.11 4307
2757.60 4158
2758.10 4286
2758.59 4294
2759.09 4251
2759.59 4459
2760.08 4510
2760.58 4581
2761.07 4446
2761.57 4313
2762.06 4184
2762.56 4252
2763.05 3990
2763.55 4141
2764.05 4076
2764.54 4214
2765.04 4369
2765.53 4212
2766.03 4243
2766.52 4316
2767.02 4453
2767.52 4348
2768.01 4307
2768.51 4385
2769.00 4276
2769.50 4069
2770.00 4253
2770.49 4429
2770.99 4107
2771.49 4040
2771.98 4285
2772.48 4305
2772.98 4300
2773.47 4183
2773.97 4221
2774.47 4217
2774.96 4257
2775.46 4388
2775.96 4522
2776.45 4648
2776.95 4620
2777.45 4779
2777.94 4999
2778.44 4884
2778.94 4904
2779.43 4833
2779.93 5077
2780.43 5087
2780.93 4791
2781.42 4652
2781.92 4417
2782.42 4558
2782.92 4401
2783.41 4376
2783.91 4374
2784.41 4660
2784.91 4359
2785.40 4473
2785.90 4353
2786.40 4466
2786.90 4322
2787.39 4280
2787.89 4365
2788.39 4385
2788.89 4181
2789.39 4228
2789.88 4388
2790.38 4397
2790.88 4183
2791.38 4108
2791.88 4327
2792.37 4373
2792.87 4250
2793.37 3983
2793.87 3891
2794.37 4120
2794.87 4264
2795.37 4401
2795.86 4439
2796.36 4409
2796.86 4589
2797.36 4425
2797.86 4414
2798.36 4712
2798.86 4940
2799.35 4914
2799.85 5145
2800.35 5348
2800.85 5109
2801.35 5148
2801.85 5008
2802.35 4851
2802.85 4897
2803.35 4803
2803.85 4699
2804.35 4749
2804.85 4836
2805.34 4751
2805.84 4641
2806.34 4746
2806.84 5048
2807.34 5196
2807.84 5443
2808.34 5532
2808.84 5672
2809.34 5913
2809.84 6228
2810.34 6255
2810.84 6675
2811.34 6311
2811.84 6296
2812.34 6021
2812.84 6091
2813.34 5794
2813.84 5679
2814.34 5707
2814.84 5411
2815.34 4902
2815.84 4964
2816.34 4811
2816.84 5051
2817.34 4723
2817.84 4751
2818.35 4765
2818.85 4869
2819.35 4671
2819.85 4811
2820.35 4861
2820.85 4858
2821.35 4567
2821.85 4633
2822.35 4533
2822.85 4547
2823.35 4527
2823.85 4311
2824.36 4696
2824.86 4555
2825.36 4148
2825.86 4316
2826.36 4734
2826.86 4621
2827.36 4428
2827.86 4340
2828.37 4142
2828.87 4433
2829.37 4438
2829.87 4577
2830.37 4689
2830.87 4482
2831.38 4437
2831.88 4442
2832.38 4238
2832.88 4337
2833.38 4422
2833.88 4407
2834.39 4368
2834.89 4318
2835.39 4273
2835.89 4149
2836.40 4336
2836.90 4430
2837.40 4306
2837.90 4407
2838.40 4423
2838.91 4705
2839.41 4435
2839.91 4609
2840.41 4664
2840.92 4392
2841.42 4498
2841.92 4643
2842.42 4635
2842.93 4277
2843.43 4479
2843.93 4447
2844.44 4441
2844.94 4427
2845.44 4354
2845.94 4266
2846.45 4235
2846.95 4263
2847.45 4549
2847.96 4627
2848.46 4869
2848.96 4812
2849.47 4660
2849.97 4644
2850.47 4588
2850.98 4504
2851.48 4507
2851.98 4545
2852.49 4601
2852.99 4547
2853.50 4516
2854.00 4402
2854.50 4484
2855.01 4475
2855.51 4251
2856.01 4344
2856.52 4126
2857.02 4105
2857.53 4143
2858.03 4315
2858.53 4195
2859.04 4084
2859.54 4292
2860.05 4217
2860.55 4146
2861.06 3912
2861.56 4143
2862.06 4402
2862.57 4431
2863.07 4376
2863.58 4490
2864.08 4207
2864.59 4095
2865.09 4082
2865.60 4118
2866.10 4041
2866.61 4279
2867.11 4041
2867.62 3996
2868.12 4196
2868.63 3931
2869.13 4113
2869.64 4253
2870.14 3972
2870.65 4265
2871.15 4308
2871.66 4260
2872.16 4382
2872.67 4539
2873.17 4359
2873.68 4419
2874.18 4484
2874.69 4593
2875.20 4457
2875.70 4589
2876.21 4505
2876.71 4395
2877.22 4446
2877.72 4259
2878.23 4284
2878.74 4171
2879.24 4223
2879.75 4344
2880.25 4514
2880.76 4404
2881.27 4402
2881.77 4313
2882.28 4522
2882.79 4459
2883.29 4546
2883.80 4503
2884.30 4637
2884.81 4905
2885.32 4853
2885.82 4996
2886.33 5036
2886.84 4940
2887.34 4839
2887.85 4653
2888.36 4864
2888.86 5100
2889.37 5238
2889.88 4864
2890.38 5028
2890.89 5493
2891.40 5413
2891.91 5497
2892.41 5116
2892.92 4975
2893.43 4904
2893.93 4703
2894.44 4759
2894.95 4693
2895.46 4528
2895.96 4359
2896.47 4728
2896.98 4786
2897.49 4985
2897.99 5181
2898.50 5050
2899.01 4967
2899.52 5001
2900.03 4759
2900.53 4785
2901.04 4955
2901.55 4627
2902.06 4841
2902.56 4966
2903.07 4809
2903.58 4954
2904.09 4823
2904.60 4773
2905.11 5075
2905.61 5042
2906.12 5032
2906.63 4863
2907.14 5028
2907.65 5338
2908.16 5433
2908.66 5031
2909.17 5232
2909.68 5131
2910.19 4998
2910.70 4987
2911.21 4761
2911.72 4754
2912.23 4604
2912.73 4694
2913.24 4786
2913.75 4642
2914.26 4419
2914.77 4675
2915.28 4793
2915.79 4457
2916.30 4204
2916.81 4428
2917.32 4626
2917.83 4500
2918.33 4664
2918.84 4822
2919.35 4829
2919.86 4892
2920.37 4919
2920.88 4879
2921.39 4851
2921.90 4711
2922.41 4789
2922.92 4635
2923.43 4764
2923.94 4909
2924.45 4683
2924.96 4880
2925.47 4832
2925.98 5068
2926.49 5294
2927.00 5441
2927.51 5576
2928.02 5446
2928.53 5558
2929.04 5810
2929.55 5726
2930.06 5653
2930.57 5534
2931.08 5403
2931.59 5365
2932.11 5019
2932.62 4816
2933.13 4583
2933.64 4406
2934.15 4483
2934.66 4371
2935.17 4247
2935.68 4524
2936.19 4350
2936.70 4047
2937.21 4463
2937.72 4459
2938.24 4487
2938.75 4257
2939.26 4480
2939.77 4358
2940.28 4600
2940.79 4513
2941.30 4711
2941.81 4657
2942.33 4477
2942.84 4647
2943.35 4666
2943.86 4509
2944.37 4673
2944.88 4706
2945.40 4870
2945.91 4763
2946.42 4700
2946.93 4748
2947.44 4931
2947.96 5143
2948.47 5121
2948.98 5224
2949.49 5164
2950.00 5405
2950.52 5505
2951.03 5445
2951.54 5221
2952.05 5143
2952.57 5197
2953.08 4982
2953.59 4689
2954.10 4761
2954.62 4517
2955.13 4403
2955.64 4482
2956.15 4378
2956.67 4601
2957.18 4734
2957.69 4637
2958.20 4269
2958.72 4062
2959.23 4392
2959.74 4393
2960.26 4351
2960.77 4175
2961.28 4297
2961.80 4374
2962.31 4120
2962.82 4372
2963.34 4618
2963.85 4537
2964.36 4670
2964.88 4633
2965.39 4802
2965.90 4645
2966.42 4519
2966.93 4440
2967.44 4407
2967.96 4265
2968.47 4364
2968.98 4592
2969.50 4179
2970.01 4272
2970.53 4272
2971.04 4119
2971.55 4002
2972.07 4211
2972.58 4237
2973.10 4251
2973.61 4293
2974.12 4229
2974.64 4301
2975.15 4175
2975.67 4104
2976.18 4086
2976.70 4252
2977.21 4226
2977.73 4293
2978.24 4123
2978.75 4360
2979.27 4409
2979.78 4219
2980.30 4082
2980.81 4213
2981.33 4207
2981.84 4302
2982.36 4483
2982.87 4331
2983.39 4468
2983.90 4365
2984.42 4157
2984.93 4429
2985.45 4339
2985.96 4421
2986.48 4558
2987.00 4452
2987.51 4399
2988.03 4543
2988.54 4748
2989.06 4821
2989.57 4738
2990.09 4905
2990.60 4808
2991.12 4692
2991.64 4889
2992.15 5069
2992.67 4818
2993.18 4824
2993.70 5139
2994.21 5242
2994.73 5225
2995.25 5315
2995.76 5220
2996.28 5155
2996.80 5103
2997.31 5292
2997.83 5331
2998.34 4922
2998.86 4921
2999.38 4997
2999.89 5135
3000.41 5051
3000.93 5170
3001.44 5273
3001.96 5329
3002.48 5233
3002.99 5100
3003.51 4931
3004.03 5349
3004.54 5252
3005.06 5553
3005.58 5545
3006.09 5885
3006.61 5871
3007.13 6049
3007.65 6095
3008.16 6212
3008.68 5907
3009.20 6055
3009.71 5938
3010.23 5916
3010.75 5863
3011.27 5545
3011.78 5362
3012.30 5288
3012.82 5006
3013.34 4888
3013.85 4840
3014.37 4835
3014.89 4833
3015.41 5069
3015.93 4981
3016.44 4728
3016.96 4715
3017.48 4970
3018.00 4819
3018.52 5022
3019.03 4891
3019.55 4836
3020.07 5073
3020.59 5184
3021.11 5128
3021.63 5074
3022.14 5075
3022.66 5073
3023.18 5331
3023.70 5097
3024.22 4720
3024.74 4650
3025.25 4952
3025.77 4814
3026.29 4734
3026.81 4970
3027.33 4895
3027.85 4985
3028.37 4845
3028.89 4932
3029.41 4892
3029.92 4876
3030.44 4845
3030.96 4739
3031.48 4635
3032.00 4990
3032.52 4663
3033.04 4845
3033.56 5182
3034.08 5106
3034.60 4945
3035.12 5029
3035.64 5151
3036.16 5348
3036.68 5384
3037.20 5565
3037.72 5543
3038.24 5454
3038.76 5753
3039.28 5854
3039.80 5868
3040.32 5981
3040.84 5605
3041.36 5388
3041.88 5309
3042.40 5195
3042.92 4877
3043.44 4677
3043.96 4612
3044.48 4628
3045.00 4515
3045.52 4668
3046.04 4645
3046.56 4612
3047.08 4591
3047.60 4508
3048.12 4440
3048.64 4419
3049.16 4669
3049.68 4748
3050.20 4730
3050.72 4628
3051.24 4708
3051.77 4844
3052.29 4723
3052.81 4836
3053.33 4845
3053.85 4650
3054.37 4627
3054.89 4670
3055.41 4659
3055.93 4690
3056.46 4626
3056.98 4599
3057.50 4808
3058.02 4879
3058.54 4592
3059.06 4721
3059.58 4582
3060.11 4638
3060.63 4508
3061.15 4489
3061.67 4532
3062.19 4302
3062.71 4422
3063.24 4523
3063.76 4515
3064.28 4459
3064.80 4546
3065.32 4698
3065.85 4746
3066.37 4884
3066.89 4984
3067.41 4877
3067.94 4809
3068.46 4768
3068.98 4797
3069.50 4816
3070.03 4909
3070.55 4739
3071.07 4716
3071.59 4622
3072.12 4609
3072.64 4617
3073.16 4416
3073.68 4853
3074.21 4890
3074.73 4945
3075.25 4762
3075.78 4961
3076.30 5174
3076.82 5101
3077.34 5265
3077.87 5305
3078.39 5191
3078.91 5457
3079.44 5543
3079.96 5712
3080.48 5654
3081.01 5806
3081.53 5971
3082.05 6117
3082.58 6112
3083.10 5879
3083.63 5989
3084.15 5930
3084.67 5655
3085.20 5791
3085.72 6067
3086.24 5952
3086.77 5618
3087.29 5644
3087.82 5586
3088.34 5403
3088.86 5587
3089.39 5459
3089.91 5360
3090.44 5199
3090.96 5149
3091.49 5266
3092.01 5149
3092.53 5311
3093.06 5159
3093.58 5098
3094.11 5200
3094.63 5195
3095.16 5156
3095.68 5309
3096.21 5266
3096.73 5553
3097.26 5471
3097.78 5527
3098.31 5633
3098.83 5766
3099.36 5779
3099.88 5801
3100.41 5978
3100.93 5619
3101.46 5802
3101.98 6256
3102.51 6331
3103.03 6723
3103.56 7372
3104.08 8236
3104.61 8985
3105.13 9798
3105.66 11010
3106.18 11183
3106.71 12174
3107.24 12398
3107.76 12005
3108.29 11366
3108.81 10630
3109.34 9968
3109.86 8438
3110.39 7591
3110.92 7041
3111.44 6553
3111.97 6331
3112.49 6379
3113.02 6602
3113.55 5995
3114.07 6205
3114.60 6245
3115.12 6356
3115.65 6201
3116.18 6065
3116.70 6030
3117.23 5738
3117.76 5564
3118.28 5303
3118.81 5341
3119.34 5334
3119.86 5082
3120.39 5043
3120.92 4954
3121.44 5056
3121.97 4852
3122.50 4860
3123.02 4949
3123.55 4970
3124.08 5037
3124.61 5307
3125.13 5357
3125.66 5086
3126.19 4983
3126.72 5141
3127.24 5052
3127.77 5242
3128.30 5169
3128.82 5010
3129.35 4937
3129.88 4951
3130.41 4898
3130.93 4809
3131.46 4919
3131.99 4719
3132.52 4921
3133.05 4784
3133.57 4854
3134.10 5185
3134.63 5083
3135.16 4781
3135.69 4723
3136.21 4573
3136.74 4478
3137.27 4745
3137.80 4689
3138.33 4395
3138.85 4654
3139.38 4457
3139.91 4331
3140.44 4290
3140.97 4479
3141.50 4487
3142.03 4414
3142.55 4433
3143.08 4240
3143.61 4245
3144.14 4406
3144.67 4261
3145.20 4469
3145.73 4631
3146.26 4744
3146.79 4537
3147.31 4448
3147.84 4752
3148.37 4801
3148.90 4792
3149.43 4577
3149.96 5049
3150.49 4901
3151.02 4773
3151.55 5053
3152.08 4934
3152.61 4915
3153.14 4876
3153.67 4847
3154.20 4804
3154.73 4756
3155.25 4894
3155.78 4920
3156.31 4787
3156.84 4661
3157.37 4508
3157.90 4713
3158.43 4810
3158.96 4620
3159.49 4681
3160.02 4800
3160.55 4683
3161.08 4869
3161.61 4823
3162.14 4862
3162.68 5287
3163.21 5094
3163.74 4749
3164.27 4871
3164.80 4850
3165.33 4667
3165.86 4491
3166.39 4794
3166.92 4655
3167.45 4722
3167.98 4579
3168.51 4398
3169.04 4205
3169.57 4485
3170.10 4403
3170.64 4269
3171.17 4213
3171.70 4507
3172.23 4316
3172.76 4522
3173.29 4300
3173.82 4380
3174.35 4366
3174.88 4539
3175.42 4403
3175.95 4092
3176.48 4356
3177.01 4595
3177.54 4422
3178.07 4454
3178.61 4571
3179.14 4785
3179.67 4652
3180.20 4698
3180.73 4732
3181.26 4598
3181.80 4749
3182.33 4820
3182.86 4662
3183.39 4679
3183.92 4659
3184.46 4673
3184.99 4482
3185.52 4382
3186.05 4618
3186.59 4238
3187.12 4239
3187.65 4411
3188.18 4592
3188.72 4453
3189.25 4301
3189.78 4138
3190.31 4237
3190.85 4300
3191.38 4152
3191.91 4201
3192.44 4160
3192.98 4307
3193.51 4418
3194.04 4339
3194.58 4310
3195.11 4358
3195.64 4368
3196.17 4254
3196.71 4034
3197.24 4287
3197.77 4395
3198.31 4240
3198.84 4430
3199.37 4357
3199.91 4621
3200.44 4544
3200.98 4274
3201.51 4640
3202.04 4555
3202.58 4636
3203.11 4678
3203.64 4726
3204.18 4899
3204.71 5101
3205.24 4796
3205.78 4879
3206.31 4709
3206.85 4951
3207.38 5100
3207.91 4949
3208.45 4878
3208.98 4687
3209.52 4463
3210.05 4578
3210.59 4664
3211.12 4644
3211.65 4641
3212.19 4561
3212.72 4556
3213.26 5063
3213.79 5149
3214.33 4808
3214.86 4949
3215.40 5054
3215.93 4866
3216.47 4910
3217.00 4682
3217.54 4791
3218.07 4738
3218.61 4524
3219.14 4585
3219.68 4681
3220.21 4705
3220.75 4531
3221.28 4708
3221.82 4830
3222.35 4624
3222.89 4663
3223.42 4577
3223.96 4699
3224.49 4570
3225.03 4556
3225.57 4650
3226.10 4888
3226.64 4916
3227.17 5027
3227.71 5047
3228.24 5016
3228.78 5052
3229.32 5379
3229.85 5103
3230.39 5096
3230.92 4964
3231.46 4822
3232.00 4675
3232.53 4792
3233.07 4603
3233.60 4553
3234.14 4706
3234.68 4843
3235.21 4460
3235.75 4488
3236.29 4444
3236.82 4489
3237.36 4360
3237.90 4484
3238.43 4499
3238.97 4589
3239.51 4624
3240.04 4745
3240.58 5036
3241.12 4846
3241.65 4751
3242.19 4881
3242.73 4715
3243.26 4748
3243.80 4860
3244.34 4946
3244.88 4833
3245.41 4661
3245.95 4474
3246.49 4320
3247.02 4209
3247.56 4408
3248.10 4115
3248.64 4118
3249.17 4355
3249.71 4446
3250.25 4471
3250.79 4523
3251.33 4676
3251.86 4507
3252.40 4444
3252.94 4541
3253.48 4745
3254.01 4555
3254.55 4378
3255.09 4398
3255.63 4478
3256.17 4717
3256.70 4753
3257.24 4681
3257.78 4803
3258.32 4882
3258.86 4885
3259.40 4867
3259.93 4783
3260.47 4899
3261.01 5022
3261.55 5193
3262.09 5395
3262.63 5608
3263.17 5664
3263.70 5739
3264.24 6009
3264.78 5933
3265.32 6246
3265.86 6396
3266.40 6339
3266.94 6731
3267.48 6340
3268.02 6813
3268.56 6936
3269.09 7510
3269.63 7891
3270.17 8153
3270.71 7769
3271.25 7730
3271.79 7567
3272.33 7250
3272.87 6970
3273.41 6513
3273.95 6071
3274.49 5811
3275.03 5712
3275.57 5311
3276.11 5171
3276.65 5142
3277.19 5131
3277.73 5106
3278.27 5027
3278.81 4842
3279.35 5060
3279.89 4977
3280.43 4849
3280.97 5018
3281.51 5002
3282.05 5358
3282.59 5227
3283.13 5283
3283.67 5368
3284.21 5379
3284.75 5461
3285.29 5566
3285.83 5211
3286.37 5483
3286.91 5242
3287.45 5398
3287.99 5320
3288.53 5565
3289.08 5741
3289.62 5645
3290.16 5872
3290.70 5828
3291.24 5795
3291.78 5460
3292.32 5137
3292.86 5085
3293.40 5267
3293.95 5308
3294.49 4970
3295.03 5126
3295.57 5116
3296.11 5323
3296.65 5361
3297.19 5697
3297.73 5680
3298.28 5630
3298.82 5619
3299.36 5971
3299.90 6257
3300.44 5832
3300.99 5745
3301.53 5785
3302.07 5524
3302.61 5477
3303.15 4904
3303.69 5064
3304.24 5267
3304.78 5101
3305.32 4990
3305.86 4905
3306.41 4987
3306.95 4873
3307.49 5125
3308.03 4954
3308.58 4921
3309.12 5210
3309.66 5133
3310.20 5094
3310.75 5171
3311.29 4909
3311.83 4818
3312.37 4647
3312.92 4883
3313.46 4942
3314.00 4655
3314.54 4825
3315.09 4648
3315.63 4748
3316.17 4760
3316.72 4876
3317.26 4882
3317.80 4797
3318.35 4918
3318.89 5013
3319.43 4878
3319.98 5098
3320.52 4994
3321.06 4984
3321.61 4770
3322.15 4931
3322.69 4805
3323.24 4680
3323.78 4764
3324.33 4658
3324.87 4543
3325.41 4608
3325.96 4654
3326.50 4645
3327.04 4606
3327.59 4762
3328.13 4629
3328.68 4832
3329.22 4640
3329.76 4619
3330.31 4598
3330.85 4691
3331.40 4511
3331.94 4674
3332.49 4839
3333.03 4604
3333.58 4505
3334.12 4771
3334.66 4622
3335.21 4839
3335.75 4693
3336.30 4816
3336.84 4815
3337.39 4844
3337.93 4861
3338.48 4996
3339.02 4825
3339.57 5148
3340.11 5208
3340.66 5115
3341.20 4936
3341.75 4871
3342.29 4730
3342.84 4845
3343.38 4712
3343.93 4578
3344.47 4321
3345.02 4570
3345.57 4616
3346.11 4322
3346.66 4208
3347.20 4197
3347.75 4235
3348.29 4366
3348.84 4485
3349.38 4608
3349.93 4350
3350.48 4045
3351.02 4456
3351.57 4367
3352.11 4437
3352.66 4598
3353.21 4424
3353.75 4251
3354.30 4227
3354.84 4658
3355.39 4173
3355.94 4253
3356.48 4260
3357.03 4274
3357.58 4229
3358.12 4368
3358.67 4364
3359.22 4248
3359.76 4376
3360.31 4386
3360.86 4230
3361.40 4217
3361.95 4072
3362.50 4038
3363.04 3678
3363.59 4025
3364.14 4062
3364.68 3844
3365.23 3922
3365.78 4044
3366.33 4027
3366.87 4015
3367.42 3846
3367.97 4048
3368.51 4128
3369.06 4025
3369.61 3907
3370.16 3936
3370.70 3917
3371.25 4086
3371.80 4170
3372.35 4208
3372.90 4298
3373.44 4126
3373.99 4112
3374.54 4023
3375.09 3964
3375.63 4111
3376.18 4125
3376.73 3870
3377.28 4225
3377.83 4037
3378.37 3896
3378.92 3839
3379.47 4027
3380.02 3743
3380.57 3779
3381.12 3867
3381.66 3687
3382.21 3586
3382.76 3830
3383.31 3810
3383.86 3741
3384.41 3728
3384.96 3825
3385.50 3735
3386.05 3801
3386.60 3862
3387.15 3661
3387.70 3803
3388.25 3691
3388.80 3913
3389.35 3874
3389.90 3978
3390.44 3933
3390.99 3801
3391.54 3815
3392.09 3762
3392.64 3831
3393.19 3966
3393.74 3873
3394.29 3871
3394.84 4097
3395.39 4000
3395.94 3823
3396.49 3747
3397.04 3740
3397.59 3770
3398.14 3538
3398.69 3742
3399.24 3778
3399.79 3813
3400.34 3735
3400.89 3908
3401.44 3923
3401.99 3767
3402.54 3833
3403.09 3889
3403.64 3749
3404.19 3689
3404.74 3510
3405.29 3956
3405.84 3962
3406.39 3719
3406.94 3869
3407.49 3706
3408.04 3712
3408.59 3983
3409.14 3654
3409.69 3724
3410.24 3773
3410.79 3830
3411.34 3808
3411.89 3816
3412.45 3644
3413.00 3876
3413.55 4052
3414.10 3813
3414.65 3727
3415.20 3739
3415.75 3953
3416.30 3778
3416.85 3864
3417.41 3920
3417.96 4038
3418.51 4054
3419.06 3992
3419.61 4056
3420.16 4181
3420.71 4092
3421.27 4039
3421.82 3803
3422.37 3977
3422.92 4102
3423.47 3976
3424.02 3869
3424.58 3769
3425.13 4067
3425.68 4473
3426.23 4578
3426.78 4764
3427.34 4763
3427.89 4532
3428.44 4715
3428.99 4670
3429.55 4542
3430.10 4761
3430.65 4519
3431.20 4160
3431.76 4096
3432.31 4119
3432.86 4372
3433.41 4108
3433.97 4139
3434.52 4046
3435.07 3993
3435.62 4291
3436.18 4239
3436.73 4389
3437.28 4390
3437.84 4224
3438.39 3988
3438.94 4169
3439.49 4236
3440.05 4148
3440.60 4328
3441.15 3985
3441.71 4099
3442.26 4131
3442.81 4386
3443.37 4354
3443.92 4437
3444.47 4650
3445.03 4576
3445.58 4678
3446.13 4739
3446.69 4488
3447.24 4689
3447.80 4763
3448.35 4466
3448.90 4439
3449.46 4215
3450.01 4379
3450.57 4373
3451.12 4164
3451.67 3884
3452.23 3763
3452.78 4120
3453.34 4049
3453.89 3956
3454.44 4104
3455.00 3823
3455.55 4073
3456.11 4071
3456.66 3999
3457.22 3700
3457.77 3699
3458.33 3793
3458.88 3795
3459.43 3962
3459.99 3799
3460.54 3867
3461.10 3836
3461.65 3702
3462.21 3906
3462.76 4058
3463.32 3930
3463.87 4130
3464.43 4192
3464.98 4163
3465.54 4259
3466.09 4090
3466.65 4123
3467.21 4163
3467.76 4015
3468.32 3912
3468.87 4076
3469.43 4123
3469.98 4161
3470.54 4278
3471.09 4141
3471.65 4343
3472.20 4246
3472.76 4080
3473.32 4110
3473.87 4229
3474.43 4606
3474.98 4394
3475.54 4194
3476.10 4424
3476.65 4586
3477.21 4594
3477.76 4541
3478.32 4488
3478.88 4397
3479.43 4267
3479.99 4388
3480.55 4433
3481.10 4354
3481.66 4491
3482.22 4453
3482.77 4767
3483.33 4659
3483.89 4880
3484.44 4651
3485.00 4591
3485.56 4843
3486.11 4710
3486.67 4649
3487.23 4621
3487.78 4531
3488.34 4514
3488.90 4410
3489.45 4701
3490.01 4822
3490.57 4903
3491.13 5121
3491.68 5315
3492.24 5597
3492.80 5620
3493.35 5975
3493.91 6624
3494.47 6847
3495.03 7244
3495.58 7458
3496.14 7940
3496.70 8338
3497.26 7890
3497.82 7282
3498.37 7303
3498.93 7419
3499.49 7236
3500.05 7502
3500.61 7647
3501.16 7861
3501.72 8266
3502.28 8873
3502.84 9298
3503.40 9440
3503.95 9600
3504.51 9363
3505.07 8627
3505.63 8757
3506.19 8719
3506.75 8153
3507.30 7826
3507.86 7894
3508.42 7698
3508.98 7657
3509.54 7833
3510.10 7707
3510.66 7871
3511.22 7296
3511.77 6745
3512.33 6778
3512.89 6181
3513.45 6027
3514.01 6080
3514.57 5906
3515.13 5318
3515.69 5069
3516.25 5104
3516.81 5016
3517.37 5057
3517.92 4898
3518.48 4854
3519.04 4876
3519.60 4799
3520.16 4747
3520.72 4613
3521.28 4831
3521.84 4791
3522.40 4825
3522.96 4986
3523.52 4996
3524.08 4746
3524.64 4804
3525.20 4950
3525.76 5018
3526.32 5210
3526.88 5131
3527.44 5178
3528.00 5149
3528.56 5380
3529.12 5120
3529.68 5160
3530.24 4990
3530.80 4658
3531.36 4647
3531.92 4477
3532.48 4522
3533.04 4511
3533.60 4560
3534.17 4381
3534.73 4189
3535.29 4499
3535.85 4661
3536.41 4472
3536.97 4587
3537.53 4650
3538.09 4734
3538.65 4651
3539.21 4815
3539.77 4945
3540.34 4946
3540.90 5019
3541.46 4880
3542.02 4634
3542.58 4849
3543.14 5006
3543.70 4616
3544.26 4660
3544.83 4751
3545.39 4650
3545.95 4689
3546.51 4582
3547.07 4536
3547.63 4640
3548.20 4445
3548.76 4438
3549.32 4620
3549.88 4422
3550.44 4418
3551.01 4284
3551.57 4306
3552.13 4400
3552.69 4378
3553.25 4185
3553.82 4247
3554.38 4200
3554.94 4205
3555.50 4540
3556.07 4421
3556.63 4408
3557.19 4498
3557.75 4356
3558.32 4718
3558.88 4445
3559.44 4355
3560.00 4506
3560.57 4630
3561.13 4557
3561.69 4461
3562.26 4414
3562.82 4258
3563.38 4352
3563.94 4414
3564.51 4408
3565.07 4193
3565.63 4337
3566.20 4445
3566.76 4344
3567.32 4265
3567.89 4180
3568.45 4273
3569.01 4384
3569.58 4230
3570.14 4278
3570.70 4272
3571.27 4208
3571.83 4018
3572.39 4211
3572.96 4244
3573.52 4295
3574.09 4192
3574.65 4079
3575.21 4039
3575.78 3917
3576.34 4062
3576.91 4174
3577.47 4167
3578.03 4049
3578.60 3986
3579.16 4021
3579.73 4022
3580.29 3955
3580.86 3952
3581.42 4130
3581.98 4257
3582.55 4165
3583.11 4164
3583.68 3929
3584.24 4016
3584.81 3875
3585.37 3924
3585.94 4018
3586.50 3933
3587.07 4047
3587.63 3963
3588.20 3821
3588.76 3979
3589.33 3998
3589.89 4017
3590.46 4018
3591.02 3705
3591.59 3574
3592.15 3767
3592.72 3836
3593.28 3993
3593.85 3824
3594.41 3979
3594.98 4022
3595.54 4014
3596.11 3980
3596.68 4041
3597.24 3919
3597.81 4018
3598.37 4241
3598.94 4021
3599.50 3872
3600.07 3875
3600.64 3951
3601.20 3887
3601.77 3854
3602.33 4034
3602.90 3940
3603.47 4071
3604.03 4091
3604.60 4105
3605.16 3924
3605.73 3964
3606.30 3983
3606.86 3925
3607.43 4092
3608.00 3716
3608.56 3798
3609.13 3810
3609.70 3903
3610.26 3772
3610.83 3547
3611.40 3487
3611.96 3716
3612.53 3629
3613.10 3513
3613.66 3533
3614.23 3544
3614.80 3663
3615.36 3587
3615.93 3756
3616.50 3873
3617.07 3921
3617.63 4166
3618.20 4472
3618.77 4923
3619.34 5029
3619.90 5780
3620.47 6144
3621.04 6470
3621.61 6778
3622.17 6808
3622.74 6661
3623.31 6810
3623.88 6618
3624.44 6329
3625.01 5814
3625.58 5226
3626.15 5052
3626.72 4869
3627.28 4406
3627.85 4017
3628.42 3838
3628.99 3725
3629.56 3503
3630.12 3399
3630.69 3655
3631.26 3638
3631.83 3517
3632.40 3606
3632.97 3620
3633.53 3635
3634.10 3552
3634.67 3591
3635.24 3700
3635.81 3359
3636.38 3542
3636.95 3544
3637.52 3450
3638.08 3466
3638.65 3431
3639.22 3509
3639.79 3342
3640.36 3456
3640.93 3580
3641.50 3558
3642.07 3578
3642.64 3804
3643.21 3703
3643.78 3788
3644.34 3787
3644.91 3736
3645.48 3712
3646.05 3906
3646.62 4069
3647.19 4228
3647.76 4068
3648.33 4131
3648.90 4160
3649.47 4371
3650.04 4060
3650.61 4110
3651.18 4211
3651.75 3926
3652.32 3782
3652.89 4088
3653.46 4144
3654.03 4132
3654.60 4141
3655.17 4132
3655.74 4152
3656.31 4252
3656.88 4294
3657.45 4409
3658.02 4380
3658.59 4436
3659.16 4549
3659.73 4480
3660.30 4430
3660.87 4466
3661.45 4286
3662.02 4313
3662.59 4336
3663.16 4755
3663.73 4565
3664.30 4250
3664.87 4407
3665.44 4377
3666.01 4270
3666.58 4198
3667.15 4102
3667.73 4047
3668.30 4167
3668.87 4138
3669.44 4136
3670.01 4032
3670.58 3948
3671.15 4135
3671.73 4094
3672.30 3874
3672.87 4073
3673.44 4079
3674.01 4090
3674.58 4122
3675.16 4194
3675.73 4027
3676.30 4079
3676.87 3943
3677.44 4077
3678.01 4063
3678.59 4238
3679.16 4041
3679.73 4035
3680.30 4173
3680.88 4340
3681.45 4072
3682.02 4168
3682.59 4253
3683.16 4243
3683.74 4163
3684.31 3694
3684.88 3799
3685.45 3961
3686.03 3896
3686.60 3768
3687.17 3742
3687.74 3818
3688.32 3694
3688.89 3647
3689.46 3824
3690.04 3865
3690.61 3780
3691.18 3924
3691.76 4104
3692.33 4095
3692.90 4264
3693.47 4081
3694.05 4106
3694.62 4071
3695.19 4227
3695.77 4185
3696.34 4096
3696.91 4038
3697.49 4147
3698.06 3944
3698.64 4092
3699.21 3761
3699.78 3896
3700.36 3942
3700.93 4163
3701.50 3957
3702.08 3984
3702.65 4287
3703.23 3950
3703.80 3887
3704.37 3961
3704.95 3853
3705.52 3964
3706.10 3794
3706.67 3883
3707.24 3848
3707.82 3783
3708.39 3911
3708.97 3985
3709.54 4039
3710.12 3977
3710.69 3909
3711.27 4098
3711.84 4150
3712.41 4078
3712.99 3889
3713.56 3805
3714.14 3886
3714.71 4061
3715.29 3903
3715.86 3936
3716.44 4074
3717.01 4070
3717.59 4032
3718.16 3847
3718.74 3920
3719.31 3940
3719.89 4104
3720.46 4027
3721.04 3909
3721.61 3959
3722.19 4057
3722.77 4018
3723.34 3962
3723.92 4176
3724.49 4388
3725.07 4463
3725.64 4297
3726.22 4285
3726.79 4532
3727.37 4509
3727.95 4566
3728.52 4526
3729.10 4413
3729.67 4524
3730.25 4400
3730.83 4591
3731.40 4753
3731.98 4596
3732.56 4564
3733.13 4463
3733.71 4464
3734.28 4567
3734.86 4774
3735.44 4926
3736.01 5220
3736.59 5301
3737.17 5185
3737.74 5163
3738.32 5434
3738.90 5338
3739.47 5114
3740.05 5157
3740.63 4992
3741.20 4699
3741.78 4505
3742.36 4403
3742.93 4377
3743.51 4153
3744.09 4271
3744.67 4165
3745.24 4095
3745.82 4013
3746.40 3815
3746.97 4095
3747.55 4078
3748.13 4117
3748.71 3981
3749.28 3963
3749.86 3915
3750.44 3957
3751.02 4117
3751.59 4032
3752.17 3950
3752.75 3859
3753.33 3960
3753.91 4060
3754.48 4067
3755.06 3897
3755.64 3939
3756.22 3929
3756.80 4020
3757.37 4019
3757.95 4023
3758.53 3967
3759.11 3922
3759.69 4072
3760.27 4053
3760.84 3902
3761.42 3747
3762.00 3863
3762.58 3925
3763.16 4275
3763.74 4354
3764.31 4327
3764.89 4107
3765.47 4279
3766.05 4156
3766.63 4262
3767.21 4201
3767.79 4282
3768.37 4188
3768.95 4363
3769.52 4363
3770.10 4418
3770.68 4373
3771.26 4505
3771.84 4574
3772.42 4512
3773.00 4679
3773.58 4635
3774.16 4799
3774.74 4965
3775.32 5184
3775.90 5381
3776.48 5225
3777.06 5125
3777.64 4850
3778.22 4502
3778.80 4387
3779.38 4317
3779.96 4247
3780.54 4260
3781.12 4000
3781.70 4119
3782.28 3986
3782.86 3763
3783.44 3689
3784.02 3988
3784.60 4051
3785.18 3911
3785.76 3749
3786.34 3863
3786.92 4105
3787.50 4327
3788.08 4276
3788.66 4321
3789.24 4188
3789.82 4012
3790.40 4008
3790.98 4046
3791.56 4070
3792.14 3921
3792.72 4044
3793.30 3915
3793.89 3825
3794.47 3751
3795.05 3759
3795.63 3864
3796.21 3818
3796.79 3890
3797.37 4015
3797.95 3913
3798.53 3993
3799.12 3943
3799.70 4004
3800.28 3927
3800.86 3793
3801.44 3915
3802.02 3843
3802.60 3840
3803.19 3799
3803.77 3915
3804.35 3776
3804.93 3820
3805.51 3996
3806.10 4057
3806.68 3912
3807.26 3871
3807.84 3999
3808.42 3972
3809.01 4155
3809.59 4261
3810.17 4013
3810.75 4231
3811.33 4332
3811.92 4317
3812.50 4330
3813.08 4318
3813.66 4259
3814.25 4397
3814.83 4322
3815.41 4422
3815.99 4244
3816.58 4357
3817.16 4060
3817.74 3997
3818.32 4149
3818.91 3980
3819.49 4229
3820.07 4432
3820.66 4186
3821.24 4103
3821.82 4112
3822.41 3887
3822.99 3852
3823.57 3896
3824.16 3837
3824.74 3738
3825.32 3836
3825.91 3567
3826.49 3595
3827.07 3654
3827.66 3739
3828.24 3790
3828.82 3604
3829.41 3667
3829.99 3357
3830.57 3516
3831.16 3552
3831.74 3390
3832.33 3728
3832.91 3612
3833.49 3655
3834.08 3719
3834.66 3671
3835.25 3483
3835.83 3380
3836.41 3580
3837.00 3552
3837.58 3661
3838.17 3674
3838.75 3757
3839.34 3832
3839.92 3675
3840.50 3634
3841.09 3665
3841.67 3683
3842.26 3627
3842.84 3575
3843.43 3790
3844.01 3855
3844.60 3487
3845.18 3456
3845.77 3481
3846.35 3337
3846.94 3311
3847.52 3392
3848.11 3657
3848.69 3535
3849.28 3445
3849.86 3350
3850.45 3480
3851.03 3666
3851.62 3600
3852.20 3450
3852.79 3574
3853.37 3558
3853.96 3369
3854.55 3435
3855.13 3511
3855.72 3453
3856.30 3571
3856.89 3592
3857.47 3743
3858.06 3631
3858.65 3445
3859.23 3703
3859.82 3869
3860.40 4091
3860.99 3961
3861.58 3937
3862.16 4048
3862.75 4273
3863.33 4439
3863.92 4592
3864.51 4865
3865.09 5128
3865.68 5402
3866.27 5312
3866.85 5404
3867.44 5397
3868.03 5076
3868.61 5097
3869.20 4832
3869.79 4844
3870.37 4738
3870.96 4560
3871.55 4371
3872.13 4265
3872.72 4263
3873.31 4253
3873.89 4116
3874.48 3939
3875.07 3930
3875.66 3918
3876.24 4286
3876.83 4512
3877.42 4545
3878.00 4574
3878.59 4333
3879.18 4542
3879.77 4759
3880.35 4725
3880.94 4734
3881.53 4941
3882.12 5008
3882.70 4616
3883.29 4342
3883.88 4224
3884.47 4231
3885.06 4205
3885.64 4021
3886.23 3749
3886.82 3727
3887.41 3778
3888.00 3873
3888.58 3829
3889.17 4013
3889.76 3626
3890.35 3461
3890.94 3740
3891.53 3763
3892.11 3941
3892.70 4024
3893.29 3918
3893.88 3892
3894.47 3911
3895.06 3962
3895.65 3847
3896.23 3996
3896.82 4011
3897.41 3821
3898.00 3834
3898.59 4009
3899.18 3831
3899.77 3752
3900.36 3859
3900.95 3982
3901.53 3800
3902.12 3827
3902.71 3772
3903.30 3950
3903.89 3936
3904.48 4016
3905.07 4048
3905.66 3926
3906.25 3933
3906.84 3790
3907.43 3725
3908.02 3759
3908.61 3727
3909.20 3738
3909.79 3481
3910.38 3782
3910.97 3994
3911.56 3760
3912.15 3560
3912.74 3629
3913.33 3511
3913.92 3633
3914.51 3772
3915.10 3646
3915.69 3558
3916.28 3621
3916.87 3414
3917.46 3293
3918.05 3455
3918.64 3656
3919.23 3567
3919.82 3546
3920.41 3620
3921.00 3755
3921.59 3521
3922.18 3364
3922.77 3458
3923.36 3479
3923.95 3547
3924.55 3498
3925.14 3455
3925.73 3464
3926.32 3501
3926.91 3604
3927.50 3405
3928.09 3360
3928.68 3452
3929.27 3602
3929.87 3444
3930.46 3365
3931.05 3470
3931.64 3460
3932.23 3447
3932.82 3435
3933.41 3563
3934.01 3439
3934.60 3231
3935.19 3413
3935.78 3548
3936.37 3399
3936.96 3487
3937.56 3586
3938.15 3515
3938.74 3349
3939.33 3106
3939.92 3262
3940.52 3453
3941.11 3593
3941.70 3430
3942.29 3495
3942.88 3673
3943.48 3815
3944.07 3740
3944.66 3617
3945.25 3700
3945.85 3504
3946.44 3691
3947.03 3767
3947.62 3848
3948.22 3717
3948.81 3592
3949.40 3574
3949.99 3638
3950.59 3445
3951.18 3421
3951.77 3497
3952.37 3425
3952.96 3312
3953.55 3365
3954.15 3364
3954.74 3418
3955.33 3366
3955.93 3576
3956.52 3636
3957.11 3470
3957.71 3423
3958.30 3373
3958.89 3578
3959.49 3530
3960.08 3721
3960.67 3490
3961.27 3667
3961.86 3540
3962.45 3653
3963.05 3722
3963.64 3674
3964.23 3647
3964.83 3522
3965.42 3789
3966.02 3646
3966.61 3352
3967.20 3346
3967.80 3275
3968.39 3388
3968.99 3489
3969.58 3364
3970.18 3455
3970.77 3391
3971.36 3602
3971.96 3522
3972.55 3496
3973.15 3807
3973.74 3773
3974.34 3402
3974.93 3197
3975.53 3439
3976.12 3561
3976.72 3428
3977.31 3457
3977.91 3439
3978.50 3404
3979.10 3440
3979.69 3637
3980.29 3956
3980.88 3758
3981.48 3715
3982.07 3932
3982.67 3804
3983.26 3710
3983.86 3641
3984.45 3591
3985.05 3773
3985.64 3786
3986.24 3802
3986.83 3845
3987.43 3687
3988.03 3715
3988.62 3595
3989.22 3398
3989.81 3467
3990.41 3543
3991.00 3586
3991.60 3420
3992.20 3424
3992.79 3357
3993.39 3405
3993.98 3461
3994.58 3516
3995.18 3503
3995.77 3329
3996.37 3484
3996.97 3653
3997.56 3775
3998.16 3757
3998.75 3661
3999.35 3721
3999.95 3801
4000.54 3634
4001.14 3725
4001.74 3739
4002.33 3836
4002.93 3825
4003.53 3640
4004.12 3514
4004.72 3702
4005.32 3749
4005.92 3477
4006.51 3655
4007.11 3657
4007.71 4013
4008.30 3777
4008.90 3731
4009.50 3734
4010.10 3820
4010.69 3823
4011.29 3853
4011.89 3728
4012.49 3742
4013.08 3694
4013.68 3841
4014.28 3775
4014.88 4010
4015.47 3995
4016.07 3676
4016.67 3583
4017.27 3712
4017.86 3780
4018.46 3845
4019.06 4040
4019.66 3809
4020.26 3973
4020.85 4021
4021.45 4094
4022.05 3840
4022.65 3824
4023.25 3712
4023.85 3742
4024.44 3810
4025.04 3594
4025.64 3683
4026.24 3653
4026.84 3705
4027.44 3638
4028.03 3878
4028.63 3893
4029.23 3991
4029.83 4083
4030.43 4304
4031.03 4393
4031.63 4488
4032.23 4460
4032.83 4557
4033.42 4746
4034.02 4670
4034.62 4644
4035.22 4402
4035.82 4285
4036.42 4190
4037.02 4166
4037.62 4128
4038.22 4023
4038.82 3786
4039.42 3716
4040.02 3863
4040.62 3881
4041.22 3690
4041.82 3583
4042.41 3444
4043.01 3397
4043.61 3572
4044.21 3537
4044.81 3668
4045.41 3551
4046.01 3664
4046.61 3708
4047.21 3502
4047.81 3779
4048.41 3845
4049.01 3853
4049.61 3673
4050.21 3846
4050.82 3777
4051.42 3824
4052.02 3916
4052.62 4059
4053.22 3949
4053.82 4030
4054.42 3809
4055.02 3713
4055.62 3906
4056.22 3986
4056.82 3999
4057.42 3811
4058.02 3717
4058.62 3772
4059.22 3518
4059.83 3626
4060.43 3586
4061.03 3812
4061.63 3609
4062.23 3437
4062.83 3502
4063.43 3367
4064.03 3449
4064.63 3492
4065.24 3420
4065.84 3406
4066.44 3490
4067.04 3530
4067.64 3567
4068.24 3494
4068.85 3624
4069.45 3558
4070.05 3714
4070.65 3636
4071.25 3429
4071.85 3533
4072.46 3713
4073.06 3548
4073.66 3711
4074.26 3455
4074.86 3486
4075.47 3511
4076.07 3561
4076.67 3570
4077.27 3315
4077.88 3395
4078.48 3445
4079.08 3389
4079.68 3470
4080.29 3399
4080.89 3407
4081.49 3371
4082.09 3241
4082.70 3260
4083.30 3291
4083.90 3450
4084.50 3609
4085.11 3348
4085.71 3439
4086.31 3617
4086.92 3487
4087.52 3407
4088.12 3415
4088.72 3462
4089.33 3452
4089.93 3432
4090.53 3412
4091.14 3360
4091.74 3333
4092.34 3468
4092.95 3297
4093.55 3380
4094.16 3500
4094.76 3506
4095.36 3388
4095.97 3193
4096.57 3197
4097.17 3078
4097.78 3079
4098.38 3288
4098.98 3316
4099.59 3141
4100.19 3270
4100.80 3473
4101.40 3345
4102.00 3219
4102.61 3346
4103.21 3387
4103.82 3282
4104.42 3151
4105.03 3175
4105.63 3274
4106.23 3143
4106.84 3142
4107.44 3204
4108.05 3158
4108.65 3259
4109.26 3324
4109.86 3271
4110.47 3198
4111.07 3244
4111.68 3278
4112.28 3014
4112.89 3178
4113.49 3219
4114.10 3247
4114.70 3294
4115.31 3280
4115.91 3263
4116.52 3155
4117.12 3204
4117.73 3122
4118.33 3298
4118.94 3272
4119.54 3105
4120.15 3230
4120.75 3268
4121.36 3320
4121.97 3254
4122.57 3249
4123.18 3281
4123.78 3175
4124.39 3259
4124.99 3261
4125.60 3259
4126.21 3402
4126.81 3455
4127.42 3409
4128.02 3325
4128.63 3278
4129.24 3468
4129.84 3557
4130.45 3472
4131.05 3398
4131.66 3440
4132.27 3411
4132.87 3283
4133.48 3200
4134.09 3226
4134.69 3340
4135.30 3375
4135.91 3440
4136.51 3345
4137.12 3262
4137.73 3338
4138.33 3625
4138.94 3567
4139.55 3484
4140.15 3380
4140.76 3582
4141.37 3614
4141.97 3612
4142.58 3521
4143.19 3757
4143.80 3688
4144.40 3865
4145.01 3815
4145.62 3765
4146.22 3743
4146.83 4024
4147.44 3788
4148.05 3630
4148.65 3733
4149.26 3669
4149.87 3519
4150.48 3533
4151.09 3274
4151.69 3377
4152.30 3404
4152.91 3276
4153.52 3438
4154.12 3444
4154.73 3336
4155.34 3382
4155.95 3318
4156.56 3270
4157.16 3287
4157.77 3340
4158.38 3228
4158.99 3163
4159.60 3115
4160.21 3188
4160.81 3168
4161.42 3140
4162.03 3261
4162.64 3282
4163.25 3249
4163.86 3269
4164.47 3352
4165.08 3419
4165.68 3172
4166.29 3279
4166.90 3358
4167.51 3368
4168.12 3309
4168.73 3345
4169.34 3558
4169.95 3692
4170.56 3735
4171.16 3611
4171.77 3537
4172.38 3508
4172.99 3350
4173.60 3421
4174.21 3414
4174.82 3511
4175.43 3418
4176.04 3475
4176.65 3537
4177.26 3539
4177.87 3305
4178.48 3237
4179.09 3220
4179.70 3525
4180.31 3670
4180.92 3619
4181.53 3570
4182.14 3461
4182.75 3543
4183.36 3698
4183.97 3635
4184.58 3484
4185.19 3325
4185.80 3438
4186.41 3359
4187.02 3349
4187.63 3293
4188.24 3163
4188.85 3337
4189.46 3416
4190.07 3310
4190.68 3193
4191.29 3325
4191.90 3402
4192.51 3332
4193.13 3348
4193.74 3572
4194.35 3488
4194.96 3645
4195.57 3720
4196.18 3625
4196.79 4033
4197.40 4047
4198.01 4136
4198.62 3960
4199.24 3909
4199.85 4045
4200.46 4066
4201.07 4083
4201.68 4032
4202.29 4033
4202.90 3759
4203.52 3701
4204.13 3844
4204.74 3727
4205.35 3577
4205.96 3654
4206.57 3615
4207.19 3718
4207.80 3486
4208.41 3542
4209.02 3726
4209.63 3605
4210.25 3608
4210.86 3679
4211.47 3554
4212.08 3528
4212.69 3632
4213.31 3614
4213.92 3718
4214.53 3802
4215.14 3652
4215.76 3872
4216.37 3764
4216.98 3707
4217.59 3795
4218.21 3699
4218.82 3824
4219.43 3672
4220.04 3916
4220.66 4013
4221.27 4030
4221.88 3907
4222.50 4257
4223.11 4247
4223.72 4437
4224.33 4891
4224.95 4914
4225.56 5139
4226.17 4937
4226.79 5092
4227.40 5212
4228.01 5380
4228.63 5893
4229.24 6101
4229.85 6473
4230.47 7249
4231.08 7664
4231.69 7955
4232.31 8089
4232.92 8099
4233.54 8290
4234.15 7802
4234.76 7354
4235.38 6912
4235.99 6067
4236.61 5802
4237.22 5377
4237.83 4764
4238.45 4958
4239.06 4747
4239.68 4835
4240.29 4698
4240.90 4849
4241.52 4669
4242.13 4639
4242.75 4347
4243.36 4512
4243.98 4504
4244.59 4416
4245.21 4379
4245.82 4377
4246.43 4271
4247.05 4443
4247.66 4267
4248.28 4334
4248.89 4221
4249.51 4234
4250.12 4235
4250.74 4326
4251.35 4419
4251.97 4417
4252.58 4539
4253.20 4397
4253.81 4297
4254.43 4302
4255.04 4337
4255.66 4333
4256.28 4330
4256.89 4588
4257.51 4425
4258.12 4514
4258.74 4263
4259.35 4205
4259.97 4208
4260.58 4152
4261.20 4245
4261.82 4051
4262.43 3831
4263.05 3897
4263.66 4011
4264.28 3974
4264.90 3985
4265.51 4020
4266.13 3886
4266.74 4040
4267.36 4221
4267.98 4028
4268.59 4038
4269.21 4168
4269.82 4108
4270.44 4142
4271.06 4057
4271.67 4213
4272.29 4114
4272.91 3951
4273.52 4096
4274.14 4133
4274.76 3986
4275.37 3791
4275.99 3920
4276.61 3836
4277.22 3795
4277.84 3825
4278.46 3869
4279.08 3892
4279.69 3754
4280.31 3732
4280.93 3843
4281.54 3751
4282.16 3672
4282.78 3789
4283.40 3922
4284.01 3833
4284.63 3692
4285.25 3572
4285.87 3630
4286.48 3605
4287.10 3517
4287.72 3618
4288.34 3663
4288.95 3608
4289.57 3731
4290.19 3687
4290.81 3628
4291.43 3686
4292.04 3714
4292.66 3645
4293.28 3633
4293.90 3496
4294.52 3564
4295.13 3532
4295.75 3419
4296.37 3556
4296.99 3443
4297.61 3533
4298.23 3537
4298.84 3526
4299.46 3451
4300.08 3352
4300.70 3448
4301.32 3595
4301.94 3306
4302.56 3495
4303.17 3332
4303.79 3213
4304.41 3438
4305.03 3668
4305.65 3805
4306.27 3630
4306.89 3443
4307.51 3334
4308.13 3495
4308.75 3466
4309.36 3491
4309.98 3653
4310.60 3701
4311.22 3531
4311.84 3525
4312.46 3599
4313.08 3489
4313.70 3299
4314.32 3381
4314.94 3477
4315.56 3352
4316.18 3363
4316.80 3427
4317.42 3376
4318.04 3317
4318.66 3195
4319.28 3112
4319.90 3116
4320.52 3358
4321.14 3685
4321.76 3626
4322.38 3440
4323.00 3453
4323.62 3522
4324.24 3386
4324.86 3398
4325.48 3286
4326.10 3343
4326.72 3372
4327.34 3286
4327.96 3471
4328.58 3630
4329.20 3652
4329.82 3610
4330.44 3424
4331.07 3524
4331.69 3615
4332.31 3675
4332.93 3584
4333.55 3569
4334.17 3560
4334.79 3651
4335.41 3649
4336.03 3493
4336.65 3418
4337.28 3502
4337.90 3545
4338.52 3495
4339.14 3742
4339.76 3718
4340.38 3863
4341.00 4038
4341.63 4102
4342.25 4226
4342.87 4325
4343.49 4203
4344.11 3984
4344.73 4385
4345.36 4338
4345.98 4283
4346.60 4284
4347.22 4541
4347.84 4833
4348.47 5242
4349.09 5493
4349.71 6073
4350.33 5979
4350.95 6353
4351.58 6491
4352.20 6453
4352.82 5983
4353.44 5665
4354.07 5604
4354.69 5175
4355.31 4836
4355.93 4216
4356.56 4073
4357.18 3980
4357.80 3921
4358.42 3890
4359.05 4047
4359.67 3820
4360.29 3946
4360.92 4024
4361.54 3904
4362.16 3772
4362.78 3712
4363.41 3785
4364.03 3711
4364.65 3695
4365.28 3828
4365.90 3952
4366.52 3815
4367.15 3570
4367.77 3642
4368.39 3639
4369.02 3641
4369.64 3845
4370.26 3782
4370.89 3556
4371.51 3586
4372.14 3447
4372.76 3417
4373.38 3472
4374.01 3634
4374.63 3336
4375.25 3363
4375.88 3370
4376.50 3608
4377.13 3504
4377.75 3429
4378.37 3413
4379.00 3515
4379.62 3482
4380.25 3594
4380.87 3506
4381.50 3404
4382.12 3722
4382.75 3846
4383.37 3721
4383.99 3932
4384.62 3940
4385.24 3866
4385.87 3894
4386.49 3720
4387.12 3859
4387.74 3636
4388.37 3716
4388.99 3758
4389.62 3755
4390.24 3751
4390.87 3777
4391.49 3615
4392.12 3575
4392.74 3642
4393.37 3687
4393.99 3821
4394.62 3764
4395.24 3773
4395.87 3895
4396.49 3917
4397.12 4106
4397.75 4171
4398.37 4520
4399.00 4424
4399.62 4550
4400.25 4533
4400.87 4655
4401.50 4834
4402.13 4671
4402.75 4573
4403.38 4512
4404.00 4183
4404.63 4336
4405.26 4283
4405.88 4230
4406.51 4151
4407.13 4096
4407.76 4126
4408.39 4036
4409.01 4262
4409.64 4384
4410.27 4337
4410.89 4049
4411.52 4192
4412.15 4033
4412.77 4125
4413.40 4048
4414.03 4208
4414.65 3994
4415.28 3923
4415.91 3894
4416.53 3850
4417.16 3882
4417.79 3886
4418.41 3840
4419.04 3833
4419.67 3555
4420.30 3629
4420.92 3880
4421.55 3578
4422.18 3532
4422.80 3429
4423.43 3497
4424.06 3635
4424.69 3719
4425.31 3575
4425.94 3649
4426.57 3570
4427.20 3533
4427.82 3440
4428.45 3390
4429.08 3365
4429.71 3342
4430.34 3274
4430.96 3268
4431.59 3268
4432.22 3266
4432.85 3076
4433.48 3223
4434.10 3223
4434.73 3131
4435.36 3212
4435.99 3227
4436.62 3334
4437.25 3353
4437.87 3189
4438.50 3077
4439.13 3142
4439.76 3302
4440.39 3323
4441.02 3343
4441.64 3575
4442.27 3315
4442.90 3361
4443.53 3218
4444.16 3245
4444.79 3254
4445.42 3074
4446.05 3006
4446.68 3088
4447.30 2975
4447.93 3109
4448.56 2927
4449.19 3054
4449.82 3304
4450.45 3314
4451.08 3073
4451.71 3038
4452.34 3145
4452.97 3145
4453.60 3154
4454.23 2951
4454.86 2967
4455.49 3174
4456.12 3199
4456.75 3248
4457.38 3427
4458.01 3103
4458.64 3063
4459.27 2990
4459.90 3135
4460.53 3248
4461.16 3119
4461.79 3210
4462.42 3268
4463.05 3120
4463.68 3113
4464.31 3031
4464.94 3012
4465.57 2924
4466.20 2970
4466.83 3018
4467.46 2970
4468.09 2907
4468.72 2945
4469.35 3042
4469.98 3021
4470.61 3037
4471.24 3237
4471.87 2904
4472.50 2765
4473.13 2892
4473.77 3065
4474.40 3017
4475.03 2944
4475.66 3037
4476.29 3170
4476.92 2986
4477.55 2921
4478.18 2854
4478.82 2774
4479.45 3047
4480.08 2966
4480.71 2919
4481.34 2974
4481.97 2893
4482.60 2939
4483.24 2764
4483.87 2915
4484.50 3073
4485.13 3034
4485.76 2963
4486.39 3206
4487.03 3277
4487.66 3189
4488.29 3115
4488.92 3155
4489.55 3228
4490.19 3150
4490.82 3065
4491.45 3193
4492.08 3041
4492.71 2942
4493.35 3027
4493.98 2872
4494.61 3040
4495.24 3052
4495.88 2956
4496.51 2885
4497.14 3111
4497.77 2929
4498.41 2776
4499.04 2953
4499.67 2929
4500.31 3071
4500.94 3001
4501.57 2959
4502.20 3175
4502.84 3150
4503.47 2955
4504.10 3109
4504.74 3363
4505.37 3705
4506.00 3558
4506.64 3570
4507.27 3572
4507.90 3501
4508.54 3583
4509.17 3454
4509.80 3488
4510.44 3316
4511.07 3319
4511.70 3252
4512.34 3118
4512.97 3153
4513.60 3026
4514.24 3199
4514.87 3122
4515.51 3264
4516.14 2995
4516.77 3126
4517.41 3131
4518.04 2969
4518.68 2962
4519.31 2865
4519.94 3159
4520.58 3023
4521.21 3092
4521.85 2964
4522.48 2858
4523.12 3119
4523.75 2914
4524.39 2977
4525.02 3064
4525.65 2937
4526.29 2932
4526.92 2869
4527.56 3071
4528.19 3106
4528.83 3038
4529.46 3160
4530.10 3167
4530.73 3159
4531.37 3371
4532.00 3603
4532.64 4048
4533.27 4202
4533.91 4441
4534.54 4694
4535.18 4836
4535.81 5189
4536.45 5158
4537.09 5130
4537.72 4885
4538.36 4645
4538.99 4539
4539.63 4353
4540.26 4031
4540.90 3978
4541.53 3677
4542.17 3430
4542.81 3272
4543.44 3321
4544.08 3309
4544.71 3129
4545.35 3093
4545.99 3226
4546.62 3085
4547.26 3199
4547.89 3162
4548.53 3029
4549.17 2849
4549.80 2971
4550.44 3154
4551.08 3093
4551.71 3023
4552.35 3034
4552.98 3036
4553.62 2971
4554.26 2892
4554.89 3136
4555.53 3125
4556.17 3116
4556.80 3137
4557.44 2984
4558.08 2952
4558.72 2964
4559.35 3045
4559.99 3006
4560.63 3002
4561.26 3027
4561.90 3039
4562.54 2856
4563.17 2811
4563.81 2981
4564.45 3154
4565.09 3139
4565.72 2974
4566.36 3051
4567.00 2901
4567.64 2924
4568.27 3059
4568.91 2960
4569.55 2993
4570.19 3150
4570.82 3117
4571.46 2949
4572.10 2973
4572.74 3095
4573.38 3163
4574.01 3094
4574.65 3100
4575.29 3090
4575.93 2980
4576.57 2919
4577.20 3071
4577.84 3139
4578.48 2884
4579.12 2878
4579.76 3042
4580.40 3058
4581.04 2895
4581.67 3113
4582.31 3091
4582.95 3146
4583.59 3080
4584.23 3041
4584.87 2916
4585.51 2999
4586.14 3053
4586.78 3058
4587.42 3073
4588.06 3064
4588.70 3036
4589.34 3038
4589.98 2896
4590.62 2872
4591.26 3045
4591.90 2958
4592.54 3033
4593.17 2950
4593.81 2989
4594.45 3164
4595.09 3179
4595.73 3024
4596.37 3045
4597.01 3079
4597.65 3206
4598.29 3168
4598.93 3349
4599.57 2979
4600.21 3029
4600.85 3065
4601.49 3097
4602.13 2939
4602.77 3040
4603.41 3124
4604.05 2987
4604.69 3200
4605.33 3233
4605.97 3142
4606.61 3288
4607.25 3310
4607.89 3400
4608.53 3395
4609.17 3443
4609.81 3499
4610.45 3359
4611.09 3177
4611.73 3208
4612.38 3311
4613.02 3234
4613.66 3173
4614.30 3194
4614.94 3160
4615.58 3124
4616.22 3360
4616.86 3398
4617.50 3232
4618.14 3133
4618.78 3087
4619.43 2942
4620.07 2968
4620.71 2937
4621.35 3040
4621.99 3180
4622.63 3137
4623.27 2843
4623.91 2956
4624.56 3051
4625.20 3212
4625.84 3111
4626.48 2918
4627.12 2979
4627.76 3071
4628.41 2964
4629.05 2918
4629.69 2989
4630.33 3040
4630.97 2892
4631.62 2861
4632.26 2971
4632.90 3004
4633.54 3011
4634.18 3001
4634.83 3022
4635.47 3027
4636.11 3160
4636.75 3125
4637.40 3180
4638.04 3112
4638.68 3150
4639.32 3108
4639.97 3209
4640.61 3166
4641.25 3261
4641.89 3367
4642.54 3530
4643.18 3671
4643.82 3499
4644.46 3526
4645.11 3521
4645.75 3399
4646.39 3219
4647.04 3323
4647.68 3191
4648.32 3164
4648.97 3182
4649.61 2950
4650.25 3068
4650.90 3026
4651.54 3070
4652.18 3092
4652.83 2988
4653.47 3016
4654.11 3121
4654.76 3118
4655.40 3080
4656.04 3139
4656.69 3204
4657.33 3293
4657.98 3314
4658.62 3308
4659.26 3202
4659.91 3147
4660.55 3146
4661.20 2877
4661.84 2680
4662.48 2729
4663.13 2718
4663.77 2682
4664.42 2678
4665.06 2747
4665.71 2738
4666.35 2713
4666.99 2924
4667.64 2785
4668.28 2610
4668.93 2761
4669.57 2631
4670.22 2634
4670.86 2665
4671.51 2646
4672.15 2824
4672.80 2777
4673.44 2653
4674.09 2645
4674.73 2731
4675.38 2761
4676.02 2611
4676.67 2500
4677.31 2716
4677.96 2949
4678.60 2678
4679.25 2774
4679.89 2866
4680.54 2957
4681.18 2985
4681.83 2961
4682.47 2996
4683.12 2904
4683.77 2923
4684.41 3048
4685.06 3135
4685.70 3146
4686.35 3077
4686.99 3202
4687.64 3046
4688.29 3138
4688.93 3143
4689.58 3069
4690.22 2859
4690.87 2875
4691.52 2919
4692.16 2849
4692.81 2956
4693.45 2952
4694.10 2857
4694.75 2649
4695.39 2799
4696.04 2919
4696.69 2985
4697.33 3029
4697.98 3019
4698.63 3046
4699.27 3170
4699.92 3088
4700.57 3007
4701.21 3122
4701.86 3311
4702.51 3315
4703.15 3395
4703.80 3546
4704.45 3234
4705.10 3303
4705.74 3234
4706.39 3370
4707.04 3119
4707.68 3037
4708.33 3217
4708.98 2997
4709.63 2985
4710.27 3140
4710.92 3163
4711.57 3103
4712.22 3248
4712.86 3194
4713.51 3134
4714.16 3052
4714.81 3115
4715.45 3144
4716.10 3039
4716.75 3002
4717.40 3061
4718.05 2900
4718.69 2796
4719.34 2715
4719.99 2835
4720.64 2973
4721.29 2881
4721.94 2873
4722.58 2876
4723.23 3049
4723.88 2957
4724.53 3088
4725.18 2939
4725.83 2815
4726.47 2961
4727.12 2962
4727.77 3080
4728.42 3022
4729.07 2983
4729.72 3149
4730.37 3114
4731.02 3148
4731.66 3151
4732.31 3177
4732.96 3134
4733.61 2877
4734.26 3043
4734.91 3341
4735.56 2908
4736.21 2763
4736.86 2849
4737.51 2926
4738.16 2803
4738.81 2794
4739.45 2682
4740.10 2712
4740.75 2924
4741.40 2892
4742.05 2745
4742.70 2762
4743.35 2837
4744.00 2873
4744.65 2986
4745.30 3086
4745.95 2998
4746.60 2880
4747.25 2989
4747.90 3121
4748.55 3126
4749.20 3040
4749.85 3042
4750.50 2895
4751.15 3046
4751.80 3229
4752.45 3021
4753.10 3259
4753.75 3207
4754.40 3345
4755.05 3320
4755.71 3517
4756.36 3641
4757.01 3471
4757.66 3485
4758.31 3533
4758.96 3303
4759.61 3269
4760.26 3307
4760.91 3331
4761.56 3377
4762.21 3141
4762.86 3107
4763.52 3167
4764.17 3093
4764.82 2938
4765.47 2974
4766.12 3121
4766.77 2986
4767.42 3092
4768.07 3209
4768.73 3401
4769.38 3225
4770.03 3291
4770.68 3327
4771.33 3350
4771.98 3567
4772.64 3530
4773.29 3365
4773.94 3243
4774.59 3263
4775.24 3145
4775.89 3152
4776.55 3275
4777.20 3008
4777.85 2934
4778.50 2994
4779.15 2964
4779.81 2886
4780.46 2939
4781.11 2988
4781.76 3030
4782.42 3145
4783.07 2941
4783.72 2990
4784.37 3351
4785.03 3347
4785.68 3066
4786.33 3127
4786.98 3199
4787.64 3077
4788.29 3120
4788.94 2961
4789.60 2939
4790.25 2893
4790.90 2929
4791.55 2932
4792.21 2874
4792.86 2964
4793.51 2914
4794.17 2909
4794.82 2896
4795.47 2832
4796.13 2654
4796.78 2729
4797.43 2866
4798.09 2800
4798.74 2853
4799.39 2808
4800.05 2713
4800.70 2894
4801.36 2816
4802.01 2629
4802.66 2613
4803.32 2801
4803.97 2812
4804.62 2914
4805.28 2908
4805.93 2730
4806.59 2811
4807.24 2810
4807.89 2821
4808.55 2772
4809.20 2852
4809.86 2881
4810.51 2816
4811.17 2815
4811.82 2769
4812.47 2757
4813.13 2814
4813.78 2876
4814.44 2817
4815.09 2955
4815.75 2902
4816.40 2821
4817.06 2843
4817.71 2943
4818.37 2836
4819.02 2964
4819.68 3028
4820.33 2951
4820.99 3038
4821.64 3032
4822.30 2906
4822.95 2804
4823.61 2989
4824.26 3130
4824.92 2997
4825.57 3233
4826.23 3347
4826.88 3322
4827.54 3358
4828.19 3337
4828.85 3265
4829.51 3372
4830.16 3464
4830.82 3253
4831.47 3291
4832.13 3208
4832.78 3360
4833.44 3394
4834.10 3110
4834.75 3123
4835.41 3157
4836.06 3318
4836.72 3374
4837.38 3419
4838.03 3300
4838.69 3318
4839.34 3550
4840.00 3467
4840.66 3601
4841.31 3506
4841.97 3557
4842.63 3649
4843.28 3542
4843.94 3640
4844.60 3551
4845.25 3598
4845.91 3553
4846.57 3662
4847.22 3627
4847.88 3588
4848.54 3480
4849.19 3329
4849.85 3588
4850.51 3537
4851.17 3577
4851.82 3628
4852.48 3659
4853.14 3818
4853.79 3807
4854.45 3878
4855.11 3951
4855.77 4020
4856.42 3833
4857.08 4142
4857.74 4030
4858.40 3770
4859.05 3939
4859.71 3752
4860.37 3730
4861.03 3793
4861.68 3867
4862.34 3880
4863.00 4128
4863.66 4057
4864.32 3726
4864.97 3889
4865.63 3776
4866.29 3865
4866.95 3612
4867.61 3634
4868.26 3900
4868.92 3882
4869.58 3721
4870.24 3568
4870.90 3752
4871.56 3704
4872.21 3889
4872.87 3749
4873.53 3742
4874.19 3571
4874.85 3492
4875.51 3798
4876.17 3794
4876.83 3770
4877.48 3705
4878.14 3677
4878.80 3693
4879.46 3629
4880.12 3584
4880.78 3518
4881.44 3668
4882.10 3596
4882.76 3517
4883.42 3620
4884.08 3599
4884.73 3861
4885.39 3729
4886.05 3523
4886.71 3313
4887.37 3297
4888.03 3244
4888.69 3259
4889.35 3332
4890.01 3322
4890.67 3287
4891.33 3393
4891.99 3226
4892.65 3340
4893.31 3362
4893.97 3297
4894.63 3588
4895.29 3526
4895.95 3456
4896.61 3462
4897.27 3507
4897.93 3533
4898.59 3459
4899.25 3166
4899.91 3411
4900.57 3280
4901.23 3269
4901.89 3195
4902.55 3343
4903.21 3215
4903.88 3499
4904.54 3437
4905.20 3247
4905.86 3255
4906.52 3610
4907.18 3258
4907.84 3153
4908.50 3294
4909.16 3092
4909.82 2936
4910.48 3187
4911.15 3246
4911.81 3347
4912.47 3235
4913.13 3134
4913.79 3274
4914.45 3203
4915.11 3176
4915.77 3214
4916.44 3068
4917.10 3021
4917.76 2876
4918.42 2942
4919.08 2999
4919.74 2857
4920.41 2687
4921.07 2818
4921.73 3011
4922.39 2969
4923.05 2971
4923.72 2822
4924.38 2924
4925.04 2896
4925.70 2950
4926.36 2885
4927.03 2893
4927.69 2906
4928.35 2793
4929.01 2850
4929.67 3055
4930.34 3041
4931.00 3109
4931.66 3108
4932.32 3064
4932.99 3138
4933.65 3248
4934.31 3205
4934.98 3135
4935.64 3427
4936.30 3322
4936.96 3272
4937.63 3210
4938.29 3165
4938.95 3141
4939.62 3118
4940.28 2991
4940.94 2941
4941.61 3076
4942.27 2997
4942.93 2993
4943.60 2950
4944.26 2845
4944.92 2986
4945.59 2946
4946.25 3004
4946.91 3011
4947.58 2976
4948.24 3024
4948.90 2907
4949.57 2751
4950.23 2840
4950.89 2813
4951.56 2747
4952.22 2767
4952.89 2804
4953.55 2781
4954.21 2745
4954.88 2712
4955.54 2650
4956.21 2627
4956.87 2721
4957.53 2647
4958.20 2452
4958.86 2620
4959.53 2657
4960.19 2668
4960.86 2838
4961.52 2674
4962.19 2749
4962.85 2760
4963.52 2553
4964.18 2853
4964.84 2922
4965.51 2945
4966.17 3150
4966.84 3167
4967.50 3362
4968.17 3257
4968.83 3196
4969.50 3143
4970.16 3344
4970.83 3330
4971.49 3113
4972.16 3274
4972.82 3145
4973.49 2896
4974.16 2811
4974.82 2741
4975.49 2841
4976.15 2974
4976.82 2725
4977.48 2915
4978.15 2958
4978.81 2831
4979.48 2955
4980.15 2864
4980.81 2771
4981.48 2846
4982.14 2797
4982.81 2785
4983.48 2927
4984.14 2963
4984.81 2850
4985.47 2888
4986.14 2848
4986.81 3107
4987.47 2987
4988.14 2983
4988.80 3173
4989.47 3062
4990.14 3302
4990.80 3298
4991.47 3363
4992.14 3371
4992.80 3748
4993.47 3682
4994.14 3914
4994.80 3914
4995.47 3732
4996.14 3824
4996.80 3570
4997.47 3327
4998.14 3084
4998.81 3137
4999.47 3015
5000.14 2925
5000.81 2837
5001.47 2677
5002.14 2726
5002.81 2648
5003.48 2810
5004.14 2914
5004.81 2807
5005.48 2810
5006.15 2562
5006.81 2575
5007.48 2717
5008.15 2706
5008.82 2876
5009.48 2759
5010.15 2689
5010.82 2623
5011.49 2650
5012.16 2595
5012.82 2538
5013.49 2573
5014.16 2737
5014.83 2656
5015.50 2699
5016.16 2619
5016.83 2684
5017.50 2798
5018.17 2673
5018.84 2794
5019.50 2891
5020.17 2744
5020.84 2743
5021.51 2668
5022.18 2820
5022.85 3078
5023.52 3128
5024.19 3156
5024.85 2978
5025.52 3038
5026.19 3147
5026.86 3174
5027.53 3138
5028.20 3109
5028.87 3100
5029.54 3017
5030.21 2977
5030.87 3083
5031.54 3041
5032.21 3016
5032.88 3025
5033.55 2909
5034.22 2892
5034.89 2821
5035.56 2827
5036.23 2872
5036.90 2831
5037.57 2760
5038.24 2621
5038.91 2531
5039.58 2763
5040.25 2503
5040.92 2574
5041.59 2500
5042.26 2730
5042.93 2790
5043.60 2849
5044.27 2777
5044.94 2627
5045.61 2538
5046.28 2699
5046.95 2663
5047.62 2633
5048.29 2773
5048.96 2780
5049.63 2741
5050.30 2744
5050.97 2960
5051.64 2754
5052.31 2812
5052.98 2767
5053.65 2740
5054.32 2758
5054.99 2869
5055.66 2871
5056.34 2755
5057.01 2742
5057.68 2839
5058.35 2794
5059.02 2761
5059.69 2774
5060.36 2724
5061.03 2663
5061.70 2669
5062.38 2788
5063.05 2805
5063.72 2763
5064.39 2650
5065.06 2684
5065.73 2794
5066.40 2621
5067.08 2689
5067.75 2682
5068.42 2535
5069.09 2497
5069.76 2617
5070.43 2520
5071.11 2647
5071.78 2522
5072.45 2585
5073.12 2512
5073.79 2371
5074.47 2498
5075.14 2580
5075.81 2617
5076.48 2531
5077.15 2576
5077.83 2679
5078.50 2593
5079.17 2684
5079.84 2549
5080.52 2663
5081.19 2726
5081.86 2705
5082.53 2663
5083.21 2703
5083.88 2760
5084.55 2764
5085.22 2645
5085.90 3018
5086.57 2988
5087.24 2870
5087.92 2624
5088.59 2643
5089.26 2478
5089.93 2677
5090.61 2840
5091.28 2847
5091.95 2686
5092.63 2716
5093.30 2897
5093.97 2860
5094.65 2841
5095.32 2910
5095.99 3027
5096.67 3118
5097.34 3056
5098.02 3023
5098.69 3194
5099.36 3094
5100.04 2941
5100.71 2889
5101.38 2984
5102.06 2828
5102.73 2670
5103.41 2667
5104.08 2721
5104.75 2737
5105.43 2801
5106.10 2825
5106.78 2728
5107.45 2886
5108.12 2971
5108.80 3103
5109.47 3141
5110.15 3148
5110.82 3033
5111.50 2914
5112.17 2780
5112.85 2839
5113.52 2817
5114.20 2647
5114.87 2711
5115.54 2656
5116.22 2623
5116.89 2646
5117.57 2643
5118.24 2632
5118.92 2543
5119.59 2702
5120.27 2628
5120.94 2525
5121.62 2814
5122.30 2823
5122.97 2933
5123.65 3014
5124.32 3037
5125.00 2940
5125.67 2837
5126.35 2835
5127.02 2788
5127.70 2857
5128.37 2864
5129.05 2643
5129.73 2618
5130.40 2592
5131.08 2641
5131.75 2657
5132.43 2677
5133.10 2657
5133.78 2711
5134.46 2694
5135.13 2629
5135.81 2770
5136.49 2751
5137.16 2814
5137.84 2657
5138.51 2683
5139.19 2738
5139.87 2674
5140.54 2757
5141.22 2791
5141.90 2668
5142.57 2811
5143.25 2697
5143.93 2763
5144.60 2713
5145.28 2671
5145.96 2677
5146.63 2613
5147.31 2707
5147.99 2542
5148.66 2682
5149.34 2641
5150.02 2520
5150.69 2470
5151.37 2562
5152.05 2616
5152.73 2686
5153.40 2412
5154.08 2529
5154.76 2594
5155.44 2525
5156.11 2577
5156.79 2607
5157.47 2564
5158.15 2536
5158.82 2469
5159.50 2544
5160.18 2583
5160.86 2412
5161.53 2470
5162.21 2255
5162.89 2391
5163.57 2369
5164.25 2285
5164.92 2260
5165.60 2462
5166.28 2531
5166.96 2417
5167.64 2491
5168.31 2473
5168.99 2497
5169.67 2546
5170.35 2453
5171.03 2407
5171.71 2443
5172.39 2508
5173.06 2436
5173.74 2469
5174.42 2592
5175.10 2493
5175.78 2558
5176.46 2470
5177.14 2490
5177.82 2403
5178.49 2349
5179.17 2394
5179.85 2418
5180.53 2419
5181.21 2374
5181.89 2398
5182.57 2352
5183.25 2439
5183.93 2523
5184.61 2569
5185.29 2509
5185.97 2468
5186.64 2426
5187.32 2444
5188.00 2452
5188.68 2367
5189.36 2312
5190.04 2428
5190.72 2488
5191.40 2419
5192.08 2263
5192.76 2371
5193.44 2363
5194.12 2413
5194.80 2447
5195.48 2399
5196.16 2273
5196.84 2263
5197.52 2218
5198.20 2314
5198.88 2487
5199.56 2368
5200.24 2514
5200.92 2490
5201.60 2282
5202.28 2326
5202.96 2291
5203.65 2509
5204.33 2531
5205.01 2482
5205.69 2394
5206.37 2273
5207.05 2319
5207.73 2490
5208.41 2509
5209.09 2536
5209.77 2516
5210.45 2489
5211.13 2457
5211.82 2716
5212.50 2478
5213.18 2689
5213.86 2714
5214.54 2770
5215.22 2782
5215.90 2693
5216.58 2675
5217.27 2569
5217.95 2364
5218.63 2528
5219.31 2606
5219.99 2513
5220.67 2576
5221.36 2589
5222.04 2604
5222.72 2586
5223.40 2596
5224.08 2594
5224.77 2622
5225.45 2652
5226.13 2717
5226.81 2725
5227.49 2595
5228.18 2487
5228.86 2467
5229.54 2584
5230.22 2510
5230.91 2514
5231.59 2446
5232.27 2358
5232.95 2435
5233.63 2544
5234.32 2448
5235.00 2612
5235.68 2520
5236.37 2538
5237.05 2624
5237.73 2585
5238.41 2483
5239.10 2727
5239.78 2606
5240.46 2597
5241.15 2568
5241.83 2420
5242.51 2496
5243.20 2594
5243.88 2723
5244.56 2596
5245.24 2685
5245.93 2615
5246.61 2619
5247.29 2541
5247.98 2570
5248.66 2652
5249.35 2582
5250.03 2699
5250.71 2680
5251.40 2744
5252.08 2800
5252.76 2648
5253.45 2879
5254.13 2861
5254.82 2966
5255.50 2907
5256.18 2946
5256.87 2845
5257.55 2724
5258.24 2703
5258.92 2765
5259.60 2588
5260.29 2532
5260.97 2475
5261.66 2524
5262.34 2674
5263.03 2756
5263.71 2496
5264.40 2555
5265.08 2538
5265.76 2476
5266.45 2772
5267.13 2696
5267.82 2732
5268.50 2468
5269.19 2576
5269.87 2774
5270.56 2610
5271.24 2741
5271.93 2907
5272.61 2743
5273.30 2745
5273.98 2579
5274.67 2477
5275.35 2631
5276.04 2608
5276.72 2590
5277.41 2542
5278.10 2620
5278.78 2660
5279.47 2554
5280.15 2559
5280.84 2594
5281.52 2730
5282.21 2691
5282.89 2801
5283.58 2703
5284.27 2728
5284.95 2755
5285.64 2821
5286.32 2991
5287.01 3129
5287.70 3202
5288.38 3167
5289.07 3105
5289.75 2902
5290.44 2896
5291.13 2825
5291.81 2812
5292.50 2821
5293.19 2642
5293.87 2722
5294.56 2726
5295.25 2662
5295.93 2688
5296.62 2809
5297.31 2820
5297.99 2709
5298.68 2702
5299.37 2674
5300.05 2728
5300.74 2633
5301.43 2649
5302.11 2587
5302.80 2763
5303.49 2682
5304.18 2558
5304.86 2692
5305.55 2661
5306.24 2441
5306.92 2613
5307.61 2644
5308.30 2621
5308.99 2628
5309.67 2578
5310.36 2539
5311.05 2656
5311.74 2648
5312.42 2767
5313.11 2647
5313.80 2759
5314.49 2783
5315.18 2770
5315.86 2687
5316.55 2751
5317.24 2841
5317.93 2860
5318.62 2798
5319.30 2789
5319.99 2708
5320.68 2735
5321.37 2786
5322.06 2737
5322.74 2706
5323.43 2617
5324.12 2873
5324.81 2802
5325.50 2831
5326.19 2854
5326.88 2634
5327.56 2723
5328.25 2638
5328.94 2535
5329.63 2560
5330.32 2668
5331.01 2576
5331.70 2592
5332.39 2622
5333.07 2677
5333.76 2662
5334.45 2827
5335.14 2906
5335.83 2987
5336.52 2916
5337.21 2872
5337.90 2912
5338.59 2937
5339.28 2790
5339.97 2745
5340.66 2601
5341.35 2673
5342.04 2719
5342.73 2695
5343.42 2515
5344.10 2595
5344.79 2616
5345.48 2776
5346.17 2757
5346.86 2672
5347.55 2707
5348.24 2784
5348.93 2734
5349.62 2855
5350.31 2803
5351.00 2736
5351.69 2781
5352.39 2913
5353.08 3143
5353.77 3263
5354.46 3470
5355.15 3523
5355.84 3504
5356.53 3443
5357.22 3396
5357.91 3256
5358.60 3111
5359.29 3113
5359.98 3026
5360.67 2942
5361.36 2849
5362.05 2753
5362.74 2668
5363.44 2664
5364.13 2667
5364.82 2653
5365.51 2547
5366.20 2663
5366.89 2677
5367.58 2670
5368.27 2665
5368.96 2642
5369.66 2615
5370.35 2537
5371.04 2542
5371.73 2460
5372.42 2576
5373.11 2491
5373.81 2621
5374.50 2539
5375.19 2534
5375.88 2640
5376.57 2605
5377.26 2551
5377.96 2491
5378.65 2539
5379.34 2480
5380.03 2447
5380.72 2490
5381.42 2557
5382.11 2660
5382.80 2630
5383.49 2713
5384.18 2897
5384.88 3008
5385.57 3172
5386.26 2944
5386.95 3097
5387.65 2980
5388.34 2922
5389.03 2776
5389.72 2811
5390.42 2797
5391.11 2721
5391.80 2846
5392.50 2839
5393.19 2687
5393.88 2655
5394.57 2637
5395.27 2669
5395.96 2678
5396.65 2643
5397.35 2760
5398.04 2697
5398.73 2762
5399.43 2648
5400.12 2764
5400.81 2720
5401.51 2584
5402.20 2562
5402.89 2485
5403.59 2349
5404.28 2472
5404.97 2554
5405.67 2466
5406.36 2413
5407.06 2568
5407.75 2540
5408.44 2589
5409.14 2586
5409.83 2627
5410.53 2590
5411.22 2629
5411.91 2657
5412.61 2657
5413.30 2444
5414.00 2557
5414.69 2640
5415.38 2538
5416.08 2606
5416.77 2498
5417.47 2475
5418.16 2566
5418.86 2491
5419.55 2461
5420.25 2448
5420.94 2579
5421.64 2579
5422.33 2598
5423.03 2536
5423.72 2607
5424.41 2597
5425.11 2591
5425.80 2582
5426.50 2650
5427.19 2546
5427.89 2490
5428.59 2514
5429.28 2573
5429.98 2551
5430.67 2553
5431.37 2571
5432.06 2554
5432.76 2680
5433.45 2498
5434.15 2544
5434.84 2625
5435.54 2735
5436.23 2617
5436.93 2608
5437.63 2797
5438.32 2877
5439.02 2776
5439.71 2698
5440.41 2817
5441.11 2992
5441.80 2739
5442.50 2720
5443.19 2804
5443.89 2772
5444.59 2747
5445.28 2888
5445.98 2919
5446.68 2656
5447.37 2607
5448.07 2831
5448.76 3020
5449.46 3077
5450.16 3395
5450.85 3401
5451.55 3392
5452.25 3693
5452.94 3640
5453.64 3714
5454.34 3677
5455.03 3687
5455.73 3532
5456.43 3326
5457.13 3376
5457.82 3348
5458.52 3082
5459.22 2965
5459.91 2907
5460.61 2972
5461.31 2986
5462.01 2980
5462.70 2735
5463.40 3011
5464.10 2867
5464.80 2892
5465.49 3127
5466.19 3026
5466.89 3322
5467.59 3410
5468.28 3363
5468.98 3193
5469.68 3302
5470.38 3525
5471.07 3298
5471.77 3092
5472.47 3252
5473.17 3224
5473.87 3084
5474.56 3133
5475.26 3081
5475.96 2991
5476.66 2876
5477.36 2933
5478.06 3057
5478.75 3163
5479.45 3150
5480.15 2998
5480.85 3135
5481.55 3202
5482.25 3311
5482.95 3269
5483.64 3425
5484.34 3440
5485.04 3694
5485.74 4076
5486.44 3994
5487.14 3743
5487.84 3766
5488.54 3687
5489.23 3526
5489.93 3342
5490.63 3433
5491.33 3397
5492.03 3441
5492.73 3469
5493.43 3578
5494.13 3471
5494.83 3626
5495.53 3422
5496.23 3385
5496.93 3549
5497.63 3542
5498.33 3563
5499.03 3533
5499.73 3493
5500.43 3564
5501.13 3693
5501.83 3800
5502.53 3902
5503.23 4160
5503.93 4321
5504.63 4727
5505.33 5033
5506.03 5025
5506.73 5336
5507.43 4880
5508.13 5041
5508.83 4962
5509.53 4639
5510.23 4225
5510.93 3958
5511.63 3892
5512.33 3990
5513.03 3886
5513.73 3748
5514.43 3655
5515.13 3567
5515.83 3487
5516.53 3645
5517.23 3637
5517.93 3447
5518.64 3315
5519.34 3347
5520.04 3478
5520.74 3358
5521.44 3252
5522.14 3329
5522.84 3213
5523.54 3130
5524.24 3210
5524.95 3264
5525.65 3229
5526.35 3102
5527.05 3045
5527.75 3020
5528.45 3167
5529.15 3122
5529.86 3100
5530.56 3080
5531.26 2935
5531.96 3025
5532.66 2984
5533.36 2802
5534.07 2796
5534.77 2707
5535.47 2628
5536.17 2762
5536.87 2859
5537.58 2969
5538.28 2848
5538.98 2703
5539.68 2808
5540.39 2865
5541.09 2774
5541.79 2742
5542.49 2858
5543.20 2816
5543.90 2914
5544.60 2798
5545.30 2618
5546.01 2621
5546.71 2782
5547.41 2719
5548.11 2683
5548.82 2773
5549.52 2710
5550.22 2779
5550.93 2876
5551.63 2730
5552.33 2644
5553.03 2665
5553.74 2701
5554.44 2704
5555.14 2643
5555.85 2659
5556.55 2534
5557.25 2612
5557.96 2702
5558.66 2566
5559.36 2500
5560.07 2494
5560.77 2573
5561.48 2671
5562.18 2533
5562.88 2572
5563.59 2464
5564.29 2411
5564.99 2430
5565.70 2489
5566.40 2492
5567.11 2377
5567.81 2539
5568.51 2634
5569.22 2522
5569.92 2568
5570.63 2583
5571.33 2509
5572.04 2496
5572.74 2533
5573.44 2494
5574.15 2537
5574.85 2648
5575.56 2573
5576.26 2499
5576.97 2628
5577.67 2513
5578.38 2632
5579.08 2664
5579.79 2549
5580.49 2635
5581.20 2577
5581.90 2447
5582.61 2463
5583.31 2560
5584.02 2659
5584.72 2632
5585.43 2550
5586.13 2573
5586.84 2592
5587.54 2528
5588.25 2428
5588.95 2455
5589.66 2505
5590.36 2513
5591.07 2425
5591.77 2531
5592.48 2501
5593.19 2620
5593.89 2619
5594.60 2573
5595.30 2496
5596.01 2441
5596.71 2429
5597.42 2570
5598.13 2494
5598.83 2428
5599.54 2379
5600.24 2422
5600.95 2431
5601.66 2391
5602.36 2302
5603.07 2375
5603.78 2416
5604.48 2491
5605.19 2341
5605.89 2438
5606.60 2472
5607.31 2327
5608.01 2266
5608.72 2206
5609.43 2371
5610.13 2488
5610.84 2577
5611.55 2434
5612.25 2319
5612.96 2327
5613.67 2265
5614.38 2317
5615.08 2422
5615.79 2395
5616.50 2353
5617.20 2415
5617.91 2348
5618.62 2344
5619.33 2338
5620.03 2469
5620.74 2358
5621.45 2281
5622.15 2272
5622.86 2402
5623.57 2245
5624.28 2139
5624.99 2242
5625.69 2341
5626.40 2438
5627.11 2380
5627.82 2325
5628.52 2292
5629.23 2350
5629.94 2325
5630.65 2379
5631.36 2310
5632.06 2325
5632.77 2334
5633.48 2399
5634.19 2327
5634.90 2247
5635.61 2406
5636.31 2350
5637.02 2299
5637.73 2476
5638.44 2466
5639.15 2416
5639.86 2331
5640.56 2297
5641.27 2249
5641.98 2321
5642.69 2377
5643.40 2400
5644.11 2600
5644.82 2592
5645.53 2642
5646.24 2531
5646.94 2574
5647.65 2669
5648.36 2591
5649.07 2655
5649.78 2469
5650.49 2517
5651.20 2404
5651.91 2560
5652.62 2428
5653.33 2508
5654.04 2555
5654.75 2484
5655.46 2599
5656.17 2423
5656.88 2539
5657.59 2617
5658.30 2609
5659.01 2718
5659.71 2602
5660.42 2695
5661.13 2677
5661.84 2641
5662.55 2696
5663.26 2836
5663.97 2662
5664.69 2660
5665.40 2706
5666.11 2733
5666.82 2600
5667.53 2669
5668.24 2541
5668.95 2641
5669.66 2486
5670.37 2595
5671.08 2538
5671.79 2700
5672.50 2670
5673.21 2749
5673.92 2659
5674.63 2674
5675.34 2736
5676.05 2605
5676.76 2653
5677.48 2653
5678.19 2707
5678.90 2493
5679.61 2446
5680.32 2365
5681.03 2434
5681.74 2534
5682.45 2412
5683.16 2437
5683.88 2440
5684.59 2411
5685.30 2335
5686.01 2445
5686.72 2423
5687.43 2483
5688.15 2215
5688.86 2334
5689.57 2384
5690.28 2307
5690.99 2468
5691.70 2227
5692.42 2288
5693.13 2385
5693.84 2420
5694.55 2261
5695.26 2324
5695.98 2394
5696.69 2338
5697.40 2294
5698.11 2265
5698.82 2341
5699.54 2278
5700.25 2397
5700.96 2474
5701.67 2315
5702.39 2321
5703.10 2341
5703.81 2384
5704.52 2286
5705.24 2182
5705.95 2108
5706.66 2264
5707.38 2301
5708.09 2220
5708.80 2143
5709.51 2377
5710.23 2399
5710.94 2344
5711.65 2260
5712.37 2288
5713.08 2289
5713.79 2279
5714.51 2340
5715.22 2363
5715.93 2264
5716.65 2355
5717.36 2321
5718.07 2191
5718.79 2218
5719.50 2227
5720.21 2249
5720.93 2229
5721.64 2352
5722.36 2297
5723.07 2284
5723.78 2302
5724.50 2400
5725.21 2414
5725.92 2284
5726.64 2435
5727.35 2525
5728.07 2314
5728.78 2305
5729.50 2487
5730.21 2425
5730.92 2502
5731.64 2594
5732.35 2624
5733.07 2787
5733.78 2754
5734.50 2682
5735.21 2688
5735.93 2725
5736.64 2611
5737.35 2680
5738.07 2435
5738.78 2340
5739.50 2317
5740.21 2361
5740.93 2455
5741.64 2484
5742.36 2355
5743.07 2300
5743.79 2270
5744.50 2426
5745.22 2314
5745.93 2227
5746.65 2380
5747.37 2342
5748.08 2326
5748.80 2388
5749.51 2376
5750.23 2418
5750.94 2414
5751.66 2507
5752.37 2525
5753.09 2514
5753.81 2550
5754.52 2514
5755.24 2479
5755.95 2730
5756.67 2610
5757.38 2645
5758.10 2640
5758.82 2813
5759.53 2816
5760.25 2909
5760.96 2930
5761.68 2959
5762.40 3081
5763.11 3008
5763.83 2845
5764.55 2657
5765.26 2586
5765.98 2683
5766.70 2782
5767.41 2774
5768.13 2867
5768.85 2843
5769.56 2863
5770.28 2963
5771.00 3024
5771.71 2839
5772.43 2806
5773.15 2736
5773.86 2875
5774.58 2932
5775.30 2845
5776.01 2868
5776.73 2976
5777.45 2980
5778.17 2721
5778.88 2663
5779.60 3025
5780.32 2997
5781.04 2938
5781.75 2988
5782.47 3204
5783.19 3030
5783.91 2989
5784.62 3106
5785.34 3224
5786.06 3122
5786.78 3063
5787.49 3132
5788.21 3107
5788.93 3016
5789.65 3001
5790.37 3085
5791.08 3001
5791.80 3086
5792.52 3204
5793.24 3125
5793.96 3011
5794.68 3210
5795.39 3145
5796.11 3237
5796.83 3266
5797.55 3114
5798.27 3265
5798.99 3226
5799.70 3296
5800.42 3557
5801.14 3728
5801.86 3586
5802.58 3685
5803.30 4160
5804.02 4463
5804.74 4714
5805.45 4928
5806.17 5254
5806.89 5283
5807.61 5119
5808.33 4926
5809.05 4659
5809.77 4384
5810.49 4145
5811.21 4018
5811.93 3950
5812.65 3813
5813.37 3869
5814.09 3835
5814.81 3984
5815.52 4157
5816.24 4083
5816.96 4200
5817.68 4127
5818.40 4472
5819.12 4910
5819.84 5231
5820.56 5764
5821.28 6275
5822.00 6963
5822.72 7755
5823.44 8075
5824.16 7923
5824.88 7853
5825.60 7209
5826.32 6408
5827.04 5586
5827.76 5364
5828.48 4966
5829.21 4834
5829.93 4558
5830.65 4714
5831.37 4718
5832.09 4678
5832.81 4441
5833.53 4302
5834.25 4140
5834.97 4262
5835.69 4227
5836.41 4238
5837.13 4415
5837.85 4156
5838.57 4195
5839.30 4196
5840.02 4337
5840.74 4267
5841.46 4075
5842.18 4027
5842.90 4145
5843.62 3931
5844.34 3828
5845.07 3938
5845.79 3702
5846.51 3542
5847.23 3662
5847.95 3369
5848.67 3505
5849.39 3457
5850.12 3306
5850.84 3410
5851.56 3270
5852.28 3337
5853.00 3352
5853.73 3123
5854.45 3089
5855.17 3118
5855.89 3110
5856.61 3120
5857.34 3017
5858.06 3022
5858.78 3180
5859.50 3187
5860.23 3151
5860.95 3141
5861.67 2872
5862.39 2993
5863.11 3059
5863.84 2956
5864.56 3116
5865.28 3062
5866.01 2784
5866.73 3006
5867.45 2856
5868.17 2905
5868.90 2994
5869.62 2798
5870.34 2986
5871.07 2985
5871.79 3092
5872.51 3133
5873.23 3035
5873.96 2890
5874.68 2877
5875.40 2724
5876.13 2799
5876.85 2905
5877.57 2900
5878.30 3006
5879.02 3077
5879.74 3041
5880.47 2785
5881.19 2832
5881.92 2855
5882.64 2835
5883.36 2858
5884.09 2773
5884.81 2811
5885.53 2783
5886.26 2771
5886.98 2749
5887.71 2777
5888.43 2744
5889.15 2630
5889.88 2892
5890.60 3040
5891.33 2781
5892.05 2871
5892.78 2949
5893.50 2877
5894.23 2852
5894.95 2880
5895.67 2824
5896.40 2772
5897.12 2884
5897.85 2904
5898.57 2863
5899.30 2770
5900.02 2785
5900.75 2713
5901.47 2831
5902.20 2785
5902.92 2721
5903.65 2662
5904.37 2811
5905.10 2814
5905.82 2886
5906.55 2741
5907.27 2803
5908.00 2884
5908.72 2820
5909.45 2795
5910.17 2770
5910.90 2789
5911.62 2871
5912.35 2793
5913.08 2700
5913.80 2646
5914.53 2671
5915.25 2712
5915.98 2671
5916.70 2696
5917.43 2717
5918.16 2687
5918.88 2613
5919.61 2733
5920.33 2867
5921.06 2773
5921.79 2691
5922.51 2782
5923.24 2625
5923.97 2753
5924.69 2608
5925.42 2516
5926.14 2626
5926.87 2733
5927.60 2758
5928.32 2680
5929.05 2491
5929.78 2565
5930.50 2742
5931.23 2718
5931.96 2793
5932.68 2794
5933.41 2834
5934.14 2709
5934.86 2732
5935.59 2855
5936.32 2804
5937.05 2773
5937.77 2788
5938.50 2735
5939.23 2861
5939.95 2949
5940.68 2909
5941.41 2797
5942.14 3033
5942.86 3123
5943.59 3034
5944.32 2959
5945.05 3013
5945.77 3028
5946.50 2952
5947.23 3011
5947.96 3035
5948.68 2976
5949.41 3138
5950.14 3100
5950.87 3064
5951.60 3085
5952.32 3173
5953.05 3207
5953.78 3234
5954.51 3348
5955.24 3465
5955.96 3623
5956.69 3508
5957.42 3430
5958.15 3656
5958.88 3639
5959.61 3638
5960.33 3753
5961.06 3499
5961.79 3594
5962.52 3444
5963.25 3488
5963.98 3521
5964.71 3488
5965.44 3650
5966.16 3674
5966.89 3695
5967.62 3682
5968.35 3768
5969.08 3851
5969.81 3920
5970.54 4170
5971.27 4340
5972.00 4556
5972.73 4840
5973.46 4825
5974.18 4734
5974.91 4723
5975.64 4681
5976.37 4366
5977.10 4291
5977.83 4039
5978.56 3890
5979.29 3877
5980.02 3855
5980.75 3906
5981.48 3965
5982.21 3813
5982.94 3677
5983.67 3929
5984.40 3994
5985.13 4036
5985.86 3942
5986.59 3943
5987.32 4019
5988.05 4053
5988.78 4146
5989.51 4275
5990.24 4147
5990.97 4041
5991.70 3942
5992.43 4282
5993.16 4096
5993.89 4156
5994.62 3973
5995.35 4025
5996.09 4208
5996.82 4173
5997.55 4217
5998.28 4324
5999.01 4331
5999.74 4278
6000.47 4256
6001.20 4423
6001.93 4276
6002.66 4397
6003.39 4111
6004.13 4418
6004.86 4414
6005.59 4216
6006.32 4105
6007.05 4071
6007.78 3944
6008.51 3955
6009.25 4155
6009.98 4230
6010.71 4234
6011.44 4090
6012.17 4184
6012.90 4138
6013.64 4521
6014.37 4976
6015.10 5240
6015.83 5539
6016.56 6184
6017.29 6364
6018.03 6915
6018.76 7194
6019.49 7144
6020.22 7231
6020.96 7003
6021.69 6632
6022.42 6183
6023.15 5761
6023.88 5434
6024.62 5050
6025.35 4676
6026.08 4525
6026.81 4390
6027.55 4139
6028.28 3991
6029.01 3970
6029.75 3990
6030.48 3878
6031.21 3785
6031.94 3621
6032.68 3789
6033.41 3747
6034.14 3701
6034.88 3669
6035.61 3592
6036.34 3606
6037.07 3482
6037.81 3609
6038.54 3586
6039.27 3611
6040.01 3471
6040.74 3535
6041.47 3577
6042.21 3533
6042.94 3702
6043.68 3713
6044.41 3712
6045.14 3637
6045.88 3706
6046.61 3855
6047.34 3805
6048.08 3887
6048.81 3702
6049.55 3796
6050.28 3924
6051.01 4126
6051.75 3999
6052.48 4041
6053.22 4018
6053.95 4087
6054.68 4196
6055.42 4065
6056.15 4190
6056.89 4289
6057.62 4408
6058.36 4565
6059.09 4553
6059.83 4694
6060.56 4505
6061.29 4330
6062.03 4365
6062.76 4083
6063.50 3987
6064.23 3963
6064.97 4224
6065.70 4041
6066.44 3872
6067.17 4066
6067.91 3929
6068.64 3986
6069.38 3912
6070.11 4015
6070.85 3849
6071.58 3701
6072.32 3834
6073.06 3890
6073.79 3807
6074.53 3748
6075.26 3792
6076.00 3668
6076.73 3721
6077.47 3661
6078.20 3579
6078.94 3605
6079.68 3515
6080.41 3445
6081.15 3489
6081.88 3490
6082.62 3517
6083.35 3546
6084.09 3630
6084.83 3558
6085.56 3705
6086.30 3639
6087.04 3583
6087.77 3666
6088.51 3513
6089.24 3515
6089.98 3506
6090.72 3571
6091.45 3558
6092.19 3362
6092.93 3456
6093.66 3649
6094.40 3671
6095.14 3557
6095.87 3674
6096.61 3795
6097.35 3646
6098.08 3747
6098.82 3720
6099.56 3750
6100.29 3657
6101.03 3510
6101.77 3551
6102.51 3715
6103.24 3506
6103.98 3418
6104.72 3523
6105.46 3544
6106.19 3601
6106.93 3519
6107.67 3644
6108.41 3523
6109.14 3383
6109.88 3456
6110.62 3658
6111.36 3580
6112.09 3543
6112.83 3474
6113.57 3501
6114.31 3598
6115.04 3583
6115.78 3646
6116.52 3592
6117.26 3555
6118.00 3496
6118.73 3465
6119.47 3548
6120.21 3644
6120.95 3720
6121.69 3749
6122.43 3741
6123.16 3572
6123.90 3841
6124.64 3782
6125.38 3887
6126.12 3833
6126.86 3956
6127.60 3923
6128.33 3883
6129.07 3972
6129.81 3967
6130.55 3951
6131.29 3993
6132.03 4253
6132.77 4124
6133.51 4195
6134.25 4109
6134.98 4095
6135.72 4071
6136.46 4133
6137.20 4030
6137.94 3982
6138.68 3915
6139.42 3920
6140.16 3989
6140.90 4108
6141.64 3941
6142.38 4011
6143.12 4137
6143.86 4294
6144.60 4208
6145.34 4188
6146.08 4257
6146.82 4094
6147.56 4071
6148.30 4246
6149.04 4294
6149.78 4147
6150.52 4255
6151.26 4306
6152.00 4300
6152.74 4286
6153.48 4262
6154.22 4181
6154.96 4227
6155.70 4357
6156.44 4331
6157.18 4337
6157.92 4518
6158.66 4682
6159.40 4885
6160.14 4966
6160.88 5196
6161.62 5351
6162.36 5295
6163.10 5597
6163.85 5602
6164.59 5399
6165.33 5530
6166.07 5453
6166.81 5508
6167.55 5662
6168.29 5376
6169.03 5649
6169.77 5561
6170.51 5739
6171.26 5723
6172.00 5778
6172.74 6001
6173.48 5796
6174.22 5825
6174.96 5750
6175.70 6119
6176.45 5814
6177.19 5662
6177.93 5553
6178.67 5590
6179.41 5801
6180.16 5588
6180.90 5391
6181.64 5412
6182.38 5403
6183.12 5317
6183.87 5362
6184.61 5531
6185.35 5582
6186.09 5430
6186.83 5354
6187.58 5459
6188.32 5375
6189.06 5446
6189.80 5543
6190.55 5399
6191.29 5486
6192.03 5502
6192.77 5591
6193.52 5718
6194.26 5751
6195.00 5831
6195.74 6009
6196.49 6250
6197.23 6413
6197.97 6341
6198.72 6417
6199.46 6628
6200.20 6544
6200.94 6562
6201.69 6788
6202.43 6765
6203.17 6803
6203.92 6776
6204.66 6511
6205.40 6577
6206.15 6688
6206.89 6668
6207.63 6721
6208.38 6767
6209.12 7030
6209.87 8017
6210.61 8948
6211.35 10372
6212.10 12045
6212.84 14365
6213.58 16716
6214.33 18879
6215.07 20885
6215.82 21426
6216.56 21516
6217.30 20262
6218.05 18231
6218.79 16699
6219.54 14263
6220.28 12280
6221.02 10676
6221.77 9276
6222.51 8148
6223.26 7357
6224.00 7045
6224.75 6488
6225.49 6242
6226.24 6171
6226.98 6097
6227.73 6016
6228.47 5948
6229.21 6023
6229.96 6214
6230.70 6280
6231.45 6395
6232.19 6172
6232.94 5943
6233.68 5541
6234.43 5512
6235.17 5207
6235.92 4865
6236.67 4780
6237.41 4554
6238.16 4450
6238.90 4463
6239.65 4543
6240.39 4693
6241.14 4494
6241.88 4474
6242.63 4523
6243.37 4625
6244.12 4638
6244.87 4706
6245.61 4787
6246.36 4648
6247.10 4490
6247.85 4538
6248.59 4885
6249.34 4930
6250.09 5097
6250.83 5430
6251.58 5536
6252.33 5779
6253.07 5761
6253.82 6064
6254.56 6195
6255.31 6256
6256.06 6060
6256.80 6053
6257.55 5895
6258.30 5394
6259.04 5258
6259.79 5120
6260.54 5232
6261.28 5126
6262.03 4732
6262.78 4799
6263.52 4626
6264.27 4838
6265.02 4801
6265.76 4803
6266.51 4729
6267.26 4785
6268.01 4927
6268.75 4749
6269.50 4676
6270.25 4763
6270.99 4767
6271.74 4635
6272.49 4657
6273.24 4538
6273.98 4359
6274.73 4468
6275.48 4521
6276.23 4659
6276.97 4584
6277.72 4482
6278.47 4513
6279.22 4439
6279.96 4338
6280.71 4283
6281.46 4479
6282.21 4646
6282.96 4444
6283.70 4540
6284.45 4363
6285.20 4348
6285.95 4233
6286.70 4202
6287.45 4355
6288.19 4318
6288.94 4204
6289.69 4268
6290.44 4135
6291.19 4265
6291.94 4348
6292.68 4339
6293.43 4465
6294.18 4371
6294.93 4305
6295.68 4339
6296.43 4399
6297.18 4334
6297.93 4008
6298.67 3818
6299.42 4037
6300.17 3795
6300.92 3585
6301.67 3582
6302.42 3744
6303.17 3782
6303.92 3814
6304.67 3840
6305.42 3859
6306.17 3766
6306.92 3833
6307.67 3855
6308.41 3693
6309.16 3617
6309.91 3868
6310.66 3813
6311.41 3860
6312.16 3885
6312.91 3757
6313.66 3755
6314.41 3630
6315.16 3584
6315.91 3874
6316.66 3676
6317.41 3642
6318.16 3748
6318.91 3586
6319.66 3516
6320.41 3597
6321.16 3581
6321.91 3705
6322.66 3459
6323.41 3593
6324.16 3521
6324.92 3299
6325.67 3341
6326.42 3595
6327.17 3410
6327.92 3388
6328.67 3489
6329.42 3410
6330.17 3397
6330.92 3479
6331.67 3397
6332.42 3303
6333.17 3323
6333.92 3450
6334.68 3569
6335.43 3521
6336.18 3477
6336.93 3564
6337.68 3267
6338.43 3232
6339.18 3331
6339.93 3330
6340.69 3337
6341.44 3228
6342.19 3272
6342.94 3410
6343.69 3377
6344.44 3276
6345.20 3303
6345.95 3223
6346.70 3190
6347.45 3296
6348.20 3318
6348.95 3257
6349.71 3143
6350.46 3254
6351.21 3214
6351.96 3321
6352.71 3435
6353.47 3395
6354.22 3301
6354.97 3600
6355.72 3692
6356.48 3639
6357.23 3729
6357.98 3811
6358.73 3737
6359.49 3660
6360.24 3863
6360.99 3824
6361.74 3709
6362.50 3514
6363.25 3683
6364.00 3623
6364.76 3528
6365.51 3387
6366.26 3299
6367.01 3236
6367.77 3080
6368.52 3329
6369.27 3264
6370.03 3379
6370.78 3425
6371.53 3456
6372.29 3286
6373.04 3318
6373.79 3331
6374.55 3337
6375.30 3369
6376.05 3300
6376.81 3279
6377.56 3266
6378.31 3166
6379.07 3245
6379.82 3169
6380.58 3147
6381.33 3212
6382.08 3178
6382.84 3215
6383.59 3050
6384.35 3090
6385.10 3181
6385.85 3063
6386.61 3033
6387.36 3116
6388.12 3084
6388.87 3176
6389.62 3288
6390.38 3256
6391.13 3065
6391.89 3097
6392.64 2884
6393.40 2784
6394.15 2964
6394.91 2990
6395.66 3079
6396.42 3175
6397.17 3091
6397.93 2959
6398.68 3062
6399.44 2980
6400.19 3028
6400.95 3057
6401.70 2986
6402.46 2869
6403.21 3000
6403.97 3069
6404.72 3106
6405.48 3091
6406.23 3052
6406.99 2970
6407.74 3053
6408.50 2996
6409.25 3040
6410.01 2807
6410.76 2775
6411.52 2954
6412.28 3181
6413.03 3069
6413.79 3063
6414.54 3066
6415.30 3128
6416.05 3023
6416.81 2900
6417.57 3171
6418.32 3183
6419.08 3234
6419.83 2894
6420.59 2998
6421.35 3048
6422.10 3142
6422.86 3114
6423.62 3020
6424.37 3173
6425.13 3060
6425.89 3014
6426.64 3234
6427.40 3176
6428.15 3456
6428.91 3541
6429.67 3440
6430.42 3547
6431.18 3447
6431.94 3374
6432.70 3345
6433.45 3382
6434.21 3406
6434.97 3258
6435.72 3076
6436.48 3013
6437.24 2999
6437.99 3120
6438.75 2998
6439.51 3141
6440.27 3039
6441.02 3152
6441.78 3129
6442.54 3147
6443.30 3009
6444.05 3085
6444.81 3089
6445.57 3059
6446.33 3049
6447.08 3110
6447.84 3057
6448.60 3090
6449.36 2990
6450.12 3023
6450.87 3039
6451.63 3204
6452.39 3111
6453.15 3100
6453.91 3143
6454.66 3172
6455.42 3179
6456.18 3224
6456.94 3043
6457.70 3043
6458.46 3130
6459.21 3204
6459.97 3072
6460.73 3165
6461.49 3132
6462.25 3086
6463.01 3136
6463.77 3023
6464.52 3109
6465.28 3320
6466.04 3349
6466.80 3214
6467.56 3279
6468.32 3326
6469.08 3272
6469.84 3133
6470.60 3213
6471.36 3187
6472.11 3253
6472.87 3435
6473.63 3357
6474.39 3300
6475.15 3447
6475.91 3298
6476.67 3313
6477.43 3321
6478.19 3291
6478.95 3178
6479.71 3380
6480.47 3445
6481.23 3429
6481.99 3331
6482.75 3316
6483.51 3359
6484.27 3357
6485.03 3418
6485.79 3455
6486.55 3293
6487.31 3409
6488.07 3479
6488.83 3500
6489.59 3479
6490.35 3331
6491.11 3615
6491.87 3773
6492.63 3697
6493.39 3607
6494.15 3630
6494.91 3713
6495.67 3707
6496.43 3749
6497.19 3866
6497.95 3954
6498.71 3776
6499.48 3759
6500.24 4014
6501.00 4133
6501.76 4276
6502.52 4383
6503.28 4209
6504.04 4287
6504.80 4303
6505.56 4248
6506.32 4276
6507.09 4319
6507.85 4069
6508.61 4123
6509.37 4260
6510.13 4240
6510.89 4077
6511.65 4298
6512.42 4420
6513.18 4403
6513.94 4439
6514.70 4425
6515.46 4599
6516.22 4815
6516.99 4822
6517.75 4636
6518.51 4545
6519.27 4878
6520.03 4703
6520.80 4583
6521.56 4759
6522.32 4588
6523.08 4571
6523.84 4624
6524.61 4709
6525.37 4851
6526.13 4966
6526.89 4970
6527.66 5285
6528.42 5286
6529.18 5427
6529.94 5769
6530.71 6080
6531.47 6140
6532.23 6373
6533.00 6354
6533.76 6492
6534.52 6607
6535.28 6705
6536.05 6651
6536.81 6399
6537.57 6271
6538.34 6513
6539.10 6970
6539.86 7740
6540.63 8733
6541.39 9871
6542.15 10947
6542.92 11437
6543.68 11815
6544.44 11177
6545.21 10290
6545.97 9418
6546.73 8556
6547.50 7476
6548.26 6680
6549.02 6088
6549.79 5582
6550.55 5298
6551.31 4918
6552.08 4860
6552.84 4501
6553.61 4366
6554.37 4268
6555.13 4224
6555.90 4276
6556.66 4366
6557.43 4351
6558.19 4405
6558.96 4366
6559.72 4332
6560.48 4200
6561.25 4084
6562.01 4194
6562.78 4008
6563.54 4105
6564.31 4131
6565.07 3997
6565.84 4129
6566.60 4357
6567.37 4339
6568.13 4546
6568.90 4719
6569.66 4494
6570.43 4562
6571.19 4826
6571.96 4651
6572.72 4668
6573.49 4717
6574.25 4484
6575.02 4560
6575.78 4702
6576.55 4655
6577.31 4630
6578.08 4858
6578.84 4828
6579.61 4833
6580.37 5029
6581.14 5124
6581.91 5169
6582.67 5220
6583.44 5236
6584.20 5270
6584.97 5492
6585.73 5334
6586.50 5177
6587.27 5141
6588.03 5000
6588.80 5098
6589.56 4934
6590.33 4918
6591.10 4721
6591.86 4797
6592.63 4823
6593.39 4712
6594.16 4794
6594.93 4827
6595.69 5070
6596.46 5231
6597.23 5408
6597.99 5660
6598.76 5920
6599.53 5831
6600.29 5976
6601.06 6009
6601.83 6330
6602.59 6358
6603.36 6057
6604.13 5789
6604.89 5570
6605.66 5261
6606.43 5145
6607.20 4872
6607.96 4833
6608.73 4827
6609.50 4584
6610.26 4445
6611.03 4455
6611.80 4477
6612.57 4508
6613.33 4507
6614.10 4494
6614.87 4571
6615.64 4723
6616.40 4694
6617.17 4870
6617.94 4629
6618.71 4591
6619.48 4591
6620.24 4361
6621.01 4271
6621.78 4344
6622.55 4329
6623.32 4335
6624.08 4227
6624.85 4163
6625.62 4070
6626.39 4127
6627.16 4050
6627.92 4175
6628.69 4140
6629.46 4225
6630.23 4258
6631.00 4044
6631.77 4094
6632.54 3999
6633.30 4111
6634.07 4124
6634.84 4058
6635.61 3982
6636.38 4021
6637.15 4207
6637.92 4460
6638.69 4670
6639.45 4664
6640.22 4902
6640.99 4996
6641.76 5299
6642.53 4891
6643.30 4794
6644.07 4706
6644.84 4637
6645.61 4434
6646.38 4205
6647.15 4294
6647.92 4100
6648.69 4012
6649.46 3938
6650.22 3941
6650.99 4044
6651.76 3897
6652.53 3997
6653.30 4058
6654.07 4038
6654.84 4094
6655.61 4139
6656.38 4297
6657.15 4108
6657.92 4104
6658.69 4015
6659.46 4133
6660.23 4199
6661.00 4023
6661.77 3994
6662.54 4169
6663.31 3954
6664.09 4131
6664.86 4181
6665.63 4039
6666.40 4127
6667.17 4081
6667.94 4311
6668.71 4450
6669.48 4439
6670.25 4598
6671.02 4737
6671.79 4784
6672.56 4923
6673.33 4749
6674.10 4721
6674.88 4704
6675.65 4420
6676.42 4416
6677.19 4364
6677.96 4420
6678.73 4417
6679.50 4183
6680.27 4278
6681.05 4236
6681.82 4134
6682.59 4098
6683.36 3950
6684.13 3806
6684.90 3880
6685.67 3870
6686.45 3823
6687.22 3838
6687.99 4003
6688.76 4179
6689.53 4345
6690.31 4367
6691.08 4346
6691.85 4254
6692.62 4450
6693.39 4169
6694.17 4261
6694.94 4150
6695.71 4117
6696.48 3995
6697.25 3817
6698.03 3748
6698.80 3831
6699.57 3682
6700.34 3650
6701.12 3565
6701.89 3581
6702.66 3587
6703.43 3645
6704.21 3617
6704.98 3442
6705.75 3574
6706.53 3698
6707.30 3620
6708.07 3622
6708.84 3626
6709.62 3610
6710.39 3563
6711.16 3573
6711.94 3713
6712.71 3532
6713.48 3465
6714.26 3551
6715.03 3337
6715.80 3433
6716.58 3570
6717.35 3545
6718.12 3476
6718.90 3427
6719.67 3460
6720.45 3449
6721.22 3499
6721.99 3328
6722.77 3242
6723.54 3390
6724.31 3515
6725.09 3419
6725.86 3228
6726.64 3207
6727.41 3400
6728.18 3410
6728.96 3330
6729.73 3408
6730.51 3300
6731.28 3372
6732.06 3417
6732.83 3326
6733.60 3223
6734.38 3330
6735.15 3512
6735.93 3375
6736.70 3356
6737.48 3430
6738.25 3465
6739.03 3316
6739.80 3284
6740.58 3359
6741.35 3421
6742.13 3502
6742.90 3353
6743.68 3585
6744.45 3589
6745.23 3531
6746.00 3553
6746.78 3612
6747.55 3640
6748.33 3587
6749.10 3660
6749.88 3563
6750.65 3436
6751.43 3406
6752.20 3540
6752.98 3350
6753.75 3380
6754.53 3531
6755.31 3553
6756.08 3443
6756.86 3515
6757.63 3735
6758.41 3613
6759.19 3601
6759.96 3632
6760.74 3711
6761.51 3557
6762.29 3402
6763.07 3477
6763.84 3446
6764.62 3418
6765.39 3334
6766.17 3211
6766.95 3320
6767.72 3053
6768.50 3057
6769.28 3121
6770.05 3293
6770.83 3222
6771.61 3255
6772.38 3124
6773.16 3304
6773.94 3338
6774.71 3161
6775.49 2990
6776.27 3176
6777.04 3211
6777.82 3219
6778.60 3076
6779.37 3020
6780.15 3073
6780.93 3194
6781.71 3014
6782.48 3043
6783.26 3102
6784.04 3116
6784.81 3213
6785.59 3090
6786.37 2995
6787.15 3091
6787.92 3131
6788.70 3193
6789.48 3045
6790.26 3051
6791.04 3152
6791.81 3082
6792.59 3034
6793.37 3080
6794.15 3087
6794.92 3009
6795.70 3064
6796.48 2859
6797.26 2997
6798.04 3058
6798.81 2920
6799.59 2939
6800.37 2888
6801.15 3047
6801.93 2972
6802.71 2830
6803.48 2892
6804.26 3015
6805.04 3073
6805.82 3164
6806.60 3177
6807.38 3020
6808.16 3111
6808.94 3041
6809.71 3305
6810.49 3206
6811.27 3147
6812.05 3257
6812.83 3371
6813.61 3284
6814.39 3027
6815.17 3070
6815.95 3140
6816.73 3010
6817.50 2999
6818.28 2996
6819.06 2974
6819.84 3016
6820.62 3102
6821.40 3300
6822.18 3241
6822.96 3122
6823.74 3274
6824.52 3204
6825.30 3159
6826.08 3248
6826.86 3119
6827.64 2906
6828.42 3189
6829.20 3208
6829.98 3127
6830.76 3086
6831.54 3102
6832.32 3055
6833.10 3225
6833.88 3053
6834.66 3119
6835.44 2995
6836.22 3084
6837.00 3006
6837.78 2943
6838.56 2898
6839.34 2968
6840.12 3072
6840.90 2951
6841.68 3080
6842.46 2906
6843.24 2847
6844.03 2891
6844.81 3062
6845.59 2917
6846.37 2934
6847.15 2963
6847.93 2860
6848.71 2941
6849.49 2869
6850.27 3015
6851.05 2918
6851.84 2946
6852.62 2993
6853.40 3167
6854.18 3476
6854.96 3860
6855.74 4158
6856.52 4194
6857.30 4603
6858.09 4769
6858.87 4611
6859.65 4609
6860.43 4386
6861.21 4068
6861.99 3943
6862.78 3663
6863.56 3483
6864.34 3297
6865.12 3298
6865.90 3171
6866.69 3122
6867.47 3119
6868.25 2992
6869.03 2977
6869.82 2944
6870.60 3172
6871.38 3261
6872.16 3385
6872.94 3314
6873.73 3277
6874.51 3320
6875.29 3395
6876.07 3247
6876.86 3213
6877.64 3163
6878.42 3234
6879.21 3164
6879.99 3159
6880.77 3108
6881.55 3356
6882.34 3237
6883.12 3126
6883.90 3306
6884.69 3290
6885.47 3236
6886.25 3415
6887.04 3421
6887.82 3391
6888.60 3363
6889.39 3436
6890.17 3499
6890.95 3562
6891.74 3723
6892.52 3947
6893.30 4030
6894.09 4115
6894.87 4364
6895.65 4267
6896.44 4338
6897.22 4105
6898.01 3867
6898.79 3699
6899.57 3774
6900.36 3683
6901.14 3674
6901.93 3707
6902.71 3710
6903.49 3677
6904.28 3700
6905.06 3779
6905.85 3771
6906.63 3830
6907.42 3939
6908.20 4139
6908.98 4236
6909.77 4261
6910.55 4401
6911.34 4254
6912.12 4150
6912.91 3890
6913.69 3808
6914.48 3818
6915.26 3611
6916.05 3545
6916.83 3514
6917.62 3646
6918.40 3643
6919.19 3563
6919.97 3608
6920.76 3625
6921.54 3545
6922.33 3556
6923.11 3627
6923.90 3616
6924.68 3720
6925.47 3836
6926.25 3804
6927.04 3685
6927.82 3536
6928.61 3589
6929.40 3546
6930.18 3728
6930.97 3735
6931.75 3615
6932.54 3568
6933.32 3771
6934.11 3630
6934.90 3496
6935.68 3735
6936.47 3775
6937.25 3789
6938.04 3612
6938.83 3802
6939.61 3722
6940.40 3915
6941.19 3773
6941.97 3688
6942.76 3873
6943.54 3837
6944.33 3693
6945.12 3778
6945.90 3893
6946.69 4053
6947.48 4078
6948.26 4039
6949.05 4324
6949.84 4417
6950.62 4243
6951.41 4382
6952.20 4565
6952.99 4638
6953.77 4674
6954.56 4640
6955.35 4970
6956.13 4859
6956.92 4703
6957.71 4709
6958.50 4451
6959.28 4435
6960.07 4276
6960.86 4387
6961.64 4367
6962.43 4556
6963.22 4554
6964.01 4716
6964.80 4686
6965.58 4710
6966.37 4699
6967.16 4637
6967.95 4597
6968.73 4661
6969.52 4598
6970.31 4691
6971.10 4724
6971.89 4827
6972.67 4955
6973.46 4946
6974.25 4911
6975.04 4998
6975.83 5150
6976.62 5093
6977.40 4948
6978.19 5096
6978.98 5192
6979.77 5028
6980.56 5363
6981.35 5262
6982.13 5294
6982.92 5248
6983.71 5323
6984.50 5450
6985.29 5455
6986.08 5502
6986.87 5824
6987.66 6293
6988.45 6860
6989.23 7390
6990.02 8641
6990.81 9277
6991.60 9952
6992.39 10452
6993.18 11287
6993.97 10996
6994.76 10389
6995.55 9618
6996.34 8745
6997.13 7989
6997.92 7216
6998.71 6822
6999.50 6661
7000.29 6319
7001.07 6489
7001.86 6666
7002.65 7014
7003.44 7781
7004.23 8898
7005.02 9603
7005.81 10678
7006.60 11417
7007.39 11172
7008.18 11083
7008.97 10317
7009.76 9492
7010.55 8493
7011.34 7641
7012.14 6752
7012.93 6028
7013.72 5748
7014.51 5316
7015.30 4794
7016.09 4488
7016.88 4612
7017.67 4605
7018.46 4580
7019.25 4608
7020.04 4551
7020.83 4502
7021.62 4562
7022.41 4540
7023.20 4558
7024.00 4435
7024.79 4154
7025.58 4129
7026.37 4120
7027.16 4133
7027.95 4043
7028.74 4082
7029.53 4173
7030.32 4311
7031.12 4641
7031.91 4562
7032.70 4550
7033.49 4427
7034.28 4259
7035.07 4431
7035.87 4298
7036.66 4223
7037.45 4047
7038.24 4104
7039.03 4189
7039.82 4259
7040.62 4067
7041.41 4136
7042.20 4072
7042.99 4164
7043.78 4438
7044.58 4416
7045.37 4484
7046.16 4484
7046.95 4512
7047.75 4473
7048.54 4561
7049.33 4420
7050.12 4300
7050.92 4308
7051.71 4339
7052.50 4340
7053.29 4398
7054.09 4447
7054.88 4734
7055.67 4815
7056.46 4999
7057.26 5162
7058.05 5015
7058.84 4859
7059.64 4666
7060.43 4456
7061.22 4345
7062.02 4258
7062.81 4126
7063.60 4165
7064.39 3956
7065.19 3877
7065.98 4021
7066.77 3988
7067.57 3941
7068.36 4059
7069.16 4014
7069.95 3976
7070.74 3896
7071.54 4122
7072.33 4109
7073.12 3669
7073.92 3636
7074.71 3904
7075.51 3958
7076.30 4045
7077.09 4021
7077.89 3707
7078.68 3710
7079.48 3769
7080.27 3851
7081.06 3794
7081.86 3713
7082.65 3666
7083.45 3638
7084.24 3773
7085.04 3666
7085.83 3667
7086.62 3792
7087.42 3690
7088.21 3549
7089.01 3514
7089.80 3448
7090.60 3629
7091.39 3541
7092.19 3503
7092.98 3590
7093.78 3641
7094.57 3882
7095.37 3800
7096.16 3736
7096.96 3691
7097.75 3715
7098.55 3513
7099.34 3311
7100.14 3263
7100.93 3113
7101.73 3102
7102.52 3105
7103.32 3003
7104.11 3014
7104.91 3040
7105.71 3068
7106.50 3027
7107.30 3152
7108.09 3226
7108.89 3102
7109.68 2952
7110.48 2889
7111.28 2920
7112.07 2988
7112.87 2908
7113.66 2958
7114.46 2859
7115.26 2849
7116.05 2866
7116.85 2990
7117.65 2946
7118.44 2821
7119.24 2829
7120.03 2886
7120.83 2719
7121.63 2745
7122.42 2881
7123.22 2869
7124.02 2824
7124.81 2921
7125.61 2877
7126.41 2959
7127.20 2966
7128.00 2922
7128.80 2940
7129.59 2989
7130.39 2978
7131.19 2940
7131.99 3016
7132.78 2843
7133.58 2807
7134.38 2819
7135.17 2762
7135.97 2820
7136.77 2790
7137.57 2884
7138.36 2917
7139.16 2817
7139.96 2654
7140.76 2730
7141.55 2794
7142.35 2758
7143.15 2654
7143.95 2634
7144.74 2698
7145.54 2732
7146.34 2634
7147.14 2703
7147.94 2769
7148.73 2843
7149.53 2829
7150.33 2747
7151.13 2818
7151.93 2772
7152.72 2727
7153.52 2790
7154.32 2557
7155.12 2681
7155.92 2676
7156.72 2639
7157.51 2576
7158.31 2600
7159.11 2525
7159.91 2566
7160.71 2482
7161.51 2632
7162.31 2582
7163.11 2477
7163.90 2518
7164.70 2334
7165.50 2440
7166.30 2525
7167.10 2507
7167.90 2359
7168.70 2414
7169.50 2485
7170.30 2385
7171.10 2406
7171.90 2398
7172.69 2358
7173.49 2292
7174.29 2382
7175.09 2329
7175.89 2383
7176.69 2463
7177.49 2478
7178.29 2348
7179.09 2390
7179.89 2353
7180.69 2460
7181.49 2461
7182.29 2341
7183.09 2274
7183.89 2202
7184.69 2314
7185.49 2365
7186.29 2335
7187.09 2372
7187.89 2470
7188.69 2571
7189.49 2533
7190.29 2695
7191.09 2565
7191.89 2471
7192.69 2554
7193.49 2339
7194.29 2260
7195.09 2275
7195.89 2296
7196.70 2288
7197.50 2122
7198.30 2132
7199.10 2129
7199.90 2249
7200.70 2242
7201.50 2291
7202.30 2223
7203.10 2120
7203.90 2084
7204.70 2214
7205.51 2355
7206.31 2206
7207.11 2055
7207.91 2149
7208.71 2161
7209.51 2201
7210.31 2102
7211.12 2158
7211.92 2196
7212.72 2145
7213.52 2140
7214.32 2103
7215.12 2011
7215.92 2045
7216.73 2128
7217.53 2080
7218.33 2168
7219.13 2124
7219.93 2035
7220.74 2047
7221.54 2192
7222.34 2174
7223.14 2168
7223.94 2053
7224.75 2024
7225.55 2148
7226.35 2217
7227.15 2124
7227.96 2112
7228.76 2006
7229.56 2175
7230.36 2006
7231.17 1974
7231.97 2002
7232.77 2048
7233.57 2150
7234.38 2088
7235.18 1997
7235.98 2118
7236.79 2180
7237.59 2055
7238.39 2039
7239.19 2097
7240.00 2084
7240.80 2083
7241.60 2131
7242.41 2178
7243.21 2116
7244.01 2128
7244.82 2033
7245.62 2195
7246.42 2139
7247.23 1997
7248.03 2017
7248.83 2096
7249.64 2052
7250.44 2082
7251.25 2045
7252.05 2069
7252.85 2060
7253.66 2058
7254.46 2067
7255.27 2104
7256.07 1973
7256.87 2052
7257.68 2183
7258.48 2009
7259.29 2080
7260.09 2131
7260.89 2103
7261.70 2134
7262.50 2035
7263.31 2026
7264.11 2129
7264.92 2127
7265.72 2137
7266.53 2220
7267.33 2247
7268.13 2117
7268.94 2156
7269.74 2226
7270.55 2117
7271.35 2165
7272.16 2194
7272.96 2156
7273.77 2057
7274.57 2078
7275.38 2182
7276.18 2224
7276.99 2161
7277.79 2102
7278.60 2223
7279.40 2266
7280.21 2188
7281.01 2241
7281.82 2280
7282.63 2221
7283.43 2296
7284.24 2314
7285.04 2296
7285.85 2273
7286.65 2275
7287.46 2236
7288.27 2410
7289.07 2501
7289.88 2671
7290.68 2760
7291.49 2712
7292.29 2787
7293.10 2711
7293.91 2690
7294.71 2695
7295.52 2677
7296.33 2522
7297.13 2325
7297.94 2348
7298.74 2298
7299.55 2301
7300.36 2301
7301.16 2293
7301.97 2262
7302.78 2218
7303.58 2214
7304.39 2368
7305.20 2343
7306.00 2320
7306.81 2366
7307.62 2350
7308.42 2351
7309.23 2244
7310.04 2323
7310.84 2254
7311.65 2252
7312.46 2391
7313.27 2332
7314.07 2388
7314.88 2380
7315.69 2318
7316.50 2314
7317.30 2539
7318.11 2439
7318.92 2669
7319.72 2569
7320.53 2554
7321.34 2615
7322.15 2709
7322.96 2848
7323.76 3024
7324.57 3104
7325.38 3225
7326.19 3365
7326.99 3350
7327.80 3338
7328.61 3351
7329.42 3105
7330.23 2832
7331.03 2710
7331.84 2817
7332.65 2685
7333.46 2537
7334.27 2573
7335.08 2482
7335.88 2639
7336.69 2573
7337.50 2559
7338.31 2531
7339.12 2622
7339.93 2510
7340.74 2397
7341.54 2425
7342.35 2634
7343.16 2494
7343.97 2595
7344.78 2630
7345.59 2508
7346.40 2529
7347.21 2477
7348.02 2354
7348.82 2448
7349.63 2409
7350.44 2323
7351.25 2374
7352.06 2403
7352.87 2345
7353.68 2344
7354.49 2407
7355.30 2384
7356.11 2261
7356.92 2187
7357.73 2239
7358.54 2325
7359.35 2308
7360.16 2297
7360.97 2376
7361.78 2311
7362.59 2336
7363.40 2265
7364.21 2199
7365.02 2299
7365.83 2261
7366.64 2362
7367.45 2307
7368.26 2285
7369.07 2361
7369.88 2283
7370.69 2324
7371.50 2291
7372.31 2340
7373.12 2483
7373.93 2438
7374.74 2396
7375.55 2395
7376.36 2265
7377.17 2450
7377.98 2485
7378.79 2393
7379.60 2356
7380.42 2401
7381.23 2520
7382.04 2528
7382.85 2525
7383.66 2435
7384.47 2550
7385.28 2579
7386.09 2446
7386.90 2484
7387.71 2548
7388.53 2720
7389.34 2590
7390.15 2647
7390.96 2594
7391.77 2570
7392.58 2545
7393.39 2528
7394.21 2542
7395.02 2607
7395.83 2778
7396.64 2750
7397.45 2731
7398.27 2965
7399.08 2865
7399.89 2718
7400.70 2807
7401.51 2766
7402.33 2889
7403.14 3223
7403.95 3389
7404.76 3766
7405.57 4008
7406.39 4128
7407.20 4323
7408.01 4107
7408.82 4143
7409.64 4099
7410.45 3935
7411.26 3567
7412.07 3450
7412.89 3262
7413.70 3263
7414.51 3053
7415.32 3076
7416.14 3111
7416.95 3041
7417.76 3072
7418.58 3080
7419.39 3004
7420.20 3007
7421.02 2917
7421.83 2836
7422.64 2846
7423.45 2960
7424.27 2805
7425.08 2872
7425.89 2861
7426.71 2834
7427.52 2798
7428.33 2793
7429.15 2735
7429.96 2723
7430.78 2754
7431.59 2688
7432.40 2677
7433.22 2725
7434.03 2763
7434.84 2769
7435.66 2744
7436.47 2824
7437.29 2756
7438.10 2728
7438.91 2827
7439.73 2981
7440.54 2847
7441.36 2789
7442.17 2788
7442.99 2820
7443.80 2810
7444.61 2943
7445.43 2959
7446.24 2975
7447.06 2850
7447.87 3061
7448.69 3023
7449.50 3072
7450.32 3410
7451.13 3450
7451.95 3617
7452.76 3817
7453.58 4088
7454.39 4435
7455.21 4467
7456.02 4425
7456.84 4379
7457.65 4246
7458.47 3978
7459.28 3836
7460.10 3573
7460.91 3374
7461.73 3120
7462.54 3237
7463.36 3134
7464.17 2930
7464.99 3017
7465.80 2951
7466.62 2963
7467.44 3023
7468.25 2956
7469.07 3001
7469.88 3122
7470.70 3127
7471.51 3175
7472.33 3161
7473.15 3111
7473.96 3335
7474.78 3565
7475.59 3569
7476.41 3647
7477.23 3694
7478.04 3713
7478.86 3632
7479.67 3682
7480.49 3852
7481.31 3710
7482.12 3435
7482.94 3425
7483.76 3347
7484.57 3176
7485.39 2973
7486.21 2925
7487.02 2958
7487.84 2934
7488.66 2821
7489.47 2789
7490.29 2736
7491.11 2757
7491.92 2809
7492.74 2871
7493.56 2865
7494.38 2818
7495.19 2607
7496.01 2809
7496.83 2665
7497.64 2735
7498.46 2659
7499.28 2597
7500.10 2591
7500.91 2617
7501.73 2538
7502.55 2628
7503.37 2610
7504.18 2529
7505.00 2522
7505.82 2558
7506.64 2614
7507.46 2659
7508.27 2606
7509.09 2529
7509.91 2578
7510.73 2738
7511.55 2643
7512.36 2735
7513.18 2625
7514.00 2766
7514.82 2713
7515.64 2699
7516.45 2728
7517.27 2569
7518.09 2660
7518.91 2620
7519.73 2621
7520.55 2657
7521.37 2652
7522.18 2683
7523.00 2552
7523.82 2659
7524.64 2589
7525.46 2676
7526.28 2639
7527.10 2603
7527.92 2685
7528.74 2640
7529.55 2708
7530.37 2714
7531.19 2780
7532.01 2771
7532.83 2777
7533.65 2888
7534.47 2907
7535.29 2815
7536.11 2878
7536.93 2948
7537.75 2862
7538.57 2882
7539.39 2695
7540.21 2782
7541.03 2884
7541.84 2778
7542.66 2810
7543.48 2848
7544.30 2775
7545.12 2812
7545.94 2827
7546.76 2905
7547.58 3013
7548.40 3094
7549.22 3374
7550.04 3483
7550.86 3823
7551.68 3815
7552.51 3870
7553.33 4076
7554.15 3739
7554.97 3474
7555.79 3399
7556.61 3209
7557.43 2953
7558.25 2740
7559.07 2726
7559.89 2706
7560.71 2624
7561.53 2600
7562.35 2573
7563.17 2497
7563.99 2669
7564.81 2571
7565.64 2698
7566.46 2684
7567.28 2572
7568.10 2664
7568.92 2601
7569.74 2456
7570.56 2405
7571.38 2479
7572.21 2516
7573.03 2538
7573.85 2469
7574.67 2547
7575.49 2665
7576.31 2743
7577.13 2755
7577.96 2762
7578.78 2748
7579.60 2934
7580.42 2753
7581.24 2603
7582.07 2603
7582.89 2521
7583.71 2474
7584.53 2312
7585.35 2306
7586.18 2360
7587.00 2342
7587.82 2339
7588.64 2418
7589.46 2343
7590.29 2364
7591.11 2389
7591.93 2311
7592.75 2455
7593.58 2442
7594.40 2366
7595.22 2307
7596.04 2368
7596.87 2308
7597.69 2309
7598.51 2345
7599.34 2336
7600.16 2397
7600.98 2325
7601.80 2210
7602.63 2337
7603.45 2361
7604.27 2261
7605.10 2309
7605.92 2321
7606.74 2357
7607.57 2359
7608.39 2438
7609.21 2513
7610.04 2511
7610.86 2537
7611.68 2687
7612.51 2606
7613.33 2566
7614.15 2467
7614.98 2462
7615.80 2539
7616.62 2595
7617.45 2488
7618.27 2496
7619.10 2412
7619.92 2499
7620.74 2462
7621.57 2544
7622.39 2480
7623.22 2511
7624.04 2783
7624.86 2651
7625.69 2650
7626.51 2769
7627.34 2776
7628.16 2551
7628.99 2481
7629.81 2411
7630.64 2564
7631.46 2490
7632.28 2428
7633.11 2657
7633.93 2441
7634.76 2393
7635.58 2472
7636.41 2510
7637.23 2621
7638.06 2574
7638.88 2604
7639.71 2594
7640.53 2680
7641.36 2637
7642.18 2459
7643.01 2486
7643.83 2443
7644.66 2307
7645.48 2200
7646.31 2213
7647.14 2232
7647.96 2165
7648.79 2098
7649.61 2120
7650.44 2170
7651.26 2073
7652.09 2181
7652.91 2140
7653.74 2089
7654.57 2084
7655.39 2081
7656.22 2076
7657.04 2026
7657.87 2013
7658.70 2032
7659.52 2071
7660.35 2013
7661.17 2119
7662.00 1993
7662.83 2003
7663.65 2022
7664.48 2074
7665.31 2017
7666.13 2053
7666.96 1845
7667.79 1913
7668.61 2003
7669.44 1937
7670.27 1900
7671.09 1915
7671.92 1812
7672.75 1954
7673.57 1985
7674.40 2050
7675.23 1947
7676.05 2020
7676.88 1971
7677.71 2026
7678.53 2011
7679.36 1912
7680.19 1936
7681.02 1888
7681.84 1997
7682.67 1888
7683.50 1848
7684.33 1939
7685.15 2010
7685.98 1951
7686.81 1876
7687.64 1871
7688.46 1868
7689.29 1839
7690.12 1950
7690.95 1890
7691.77 1973
7692.60 1908
7693.43 1859
7694.26 1942
7695.09 1967
7695.91 1892
7696.74 1871
7697.57 1905
7698.40 1893
7699.23 1930
7700.06 1842
7700.88 1923
7701.71 1945
7702.54 1933
7703.37 1997
7704.20 1986
7705.03 2008
7705.85 2007
7706.68 1939
7707.51 2046
7708.34 1906
7709.17 1855
7710.00 2058
7710.83 2020
7711.66 2027
7712.48 1925
7713.31 1902
7714.14 1931
7714.97 1933
7715.80 1974
7716.63 1944
7717.46 1976
7718.29 1866
7719.12 1917
7719.95 1916
7720.78 1881
7721.61 1901
7722.44 1959
7723.27 1919
7724.09 2044
7724.92 1859
7725.75 1960
7726.58 1882
7727.41 1813
7728.24 1801
7729.07 1894
7729.90 1881
7730.73 1922
7731.56 1890
7732.39 1911
7733.22 1892
7734.05 1884
7734.88 1875
7735.71 1825
7736.54 1977
7737.37 1982
7738.20 1798
7739.03 1900
7739.86 1839
7740.70 1834
7741.53 1819
7742.36 1919
7743.19 1904
7744.02 1922
7744.85 1990
7745.68 1963
7746.51 1934
7747.34 1999
7748.17 1797
7749.00 1870
7749.83 1996
7750.66 2149
7751.50 2129
7752.33 2396
7753.16 2550
7753.99 2725
7754.82 2852
7755.65 2909
7756.48 2891
7757.31 2621
7758.15 2525
7758.98 2461
7759.81 2153
7760.64 2107
7761.47 2054
7762.30 2001
7763.13 1989
7763.97 1950
7764.80 1858
7765.63 1837
7766.46 1929
7767.29 1990
7768.13 1971
7768.96 1990
7769.79 1900
7770.62 1881
7771.45 1863
7772.29 1930
7773.12 1969
7773.95 1830
7774.78 1824
7775.62 1886
7776.45 1950
7777.28 1871
7778.11 1906
7778.95 1756
7779.78 1843
7780.61 1829
7781.44 1850
7782.28 1887
7783.11 1827
7783.94 1994
7784.77 1939
7785.61 1865
7786.44 1896
7787.27 1905
7788.11 1897
7788.94 1955
7789.77 1963
7790.61 1856
7791.44 1878
7792.27 1930
7793.10 1994
7793.94 1976
7794.77 1961
7795.60 1802
7796.44 1841
7797.27 2015
7798.11 1940
7798.94 1885
7799.77 1857
7800.61 1916
7801.44 1961
7802.27 1854
7803.11 1865
7803.94 1901
7804.78 1898
7805.61 1937
7806.44 1884
7807.28 1944
7808.11 2017
7808.95 2090
7809.78 1942
7810.61 1921
7811.45 2003
7812.28 1957
7813.12 1964
7813.95 1965
7814.79 1962
7815.62 1956
7816.45 2063
7817.29 2118
7818.12 2047
7818.96 2097
7819.79 1983
7820.63 2103
7821.46 2127
7822.30 2114
7823.13 2186
7823.97 2223
7824.80 2243
7825.64 2281
7826.47 2284
7827.31 2206
7828.14 2141
7828.98 2155
7829.81 2133
7830.65 2183
7831.48 2155
7832.32 2272
7833.15 2214
7833.99 2218
7834.83 2261
7835.66 2211
7836.50 2317
7837.33 2214
7838.17 2295
7839.00 2202
7839.84 2189
7840.68 2043
7841.51 2119
7842.35 2349
7843.18 2228
7844.02 2187
7844.86 2219
7845.69 2249
7846.53 2215
7847.36 2149
7848.20 2321
7849.04 2365
7849.87 2258
7850.71 2310
7851.55 2228
7852.38 2279
7853.22 2156
7854.05 2116
7854.89 2146
7855.73 2150
7856.56 2127
7857.40 2100
7858.24 2156
7859.08 2115
7859.91 2095
7860.75 2050
7861.59 2071
7862.42 2094
7863.26 2163
7864.10 2172
7864.93 2128
7865.77 2112
7866.61 2071
7867.45 2270
7868.28 2327
7869.12 2178
7869.96 2195
7870.80 2088
7871.63 2162
7872.47 2267
7873.31 2243
7874.15 2298
7874.98 2192
7875.82 2277
7876.66 2295
7877.50 2216
7878.33 2192
7879.17 2196
7880.01 2229
7880.85 2265
7881.69 2252
7882.52 2250
7883.36 2448
7884.20 2394
7885.04 2356
7885.88 2350
7886.71 2388
7887.55 2359
7888.39 2442
7889.23 2290
7890.07 2154
7890.91 2232
7891.75 2157
7892.58 2181
7893.42 2145
7894.26 2138
7895.10 2248
7895.94 2253
7896.78 2257
7897.62 2303
7898.46 2328
7899.29 2305
7900.13 2302
7900.97 2461
7901.81 2329
7902.65 2279
7903.49 2366
7904.33 2418
7905.17 2366
7906.01 2333
7906.85 2316
7907.69 2321
7908.53 2307
7909.37 2199
7910.21 2259
7911.04 2280
7911.88 2285
7912.72 2268
7913.56 2098
7914.40 2129
7915.24 2125
7916.08 2149
7916.92 2074
7917.76 2120
7918.60 2212
7919.44 2292
7920.28 2298
7921.12 2276
7921.96 2397
7922.80 2430
7923.64 2519
7924.48 2704
7925.32 2745
7926.16 2886
7927.01 2733
7927.85 2483
7928.69 2649
7929.53 2558
7930.37 2487
7931.21 2350
7932.05 2135
7932.89 2170
7933.73 2052
7934.57 2025
7935.41 2115
7936.25 2100
7937.09 2048
7937.93 1976
7938.78 2053
7939.62 2021
7940.46 2078
7941.30 1924
7942.14 1952
7942.98 1970
7943.82 1944
7944.66 1849
7945.51 1928
7946.35 1857
7947.19 1964
7948.03 2004
7948.87 2087
7949.71 2163
7950.56 2112
7951.40 2148
7952.24 2130
7953.08 2057
7953.92 2126
7954.76 2116
7955.61 2049
7956.45 2067
7957.29 2061
7958.13 1995
7958.97 2007
7959.82 2101
7960.66 2189
7961.50 2037
7962.34 1981
7963.19 2082
7964.03 2114
7964.87 2125
7965.71 2097
7966.56 1983
7967.40 2110
7968.24 2183
7969.08 2070
7969.93 2038
7970.77 2034
7971.61 2121
7972.45 2126
7973.30 2171
7974.14 2112
7974.98 2218
7975.83 2076
7976.67 2197
7977.51 2062
7978.36 2099
7979.20 2172
7980.04 2116
7980.89 2076
7981.73 2003
7982.57 2015
7983.42 1954
7984.26 2001
7985.10 1937
7985.95 1978
7986.79 2043
7987.63 2024
7988.48 1953
7989.32 2031
7990.16 1946
7991.01 1986
7991.85 1929
7992.70 1955
7993.54 1910
7994.38 1832
7995.23 1896
7996.07 1747
7996.92 1833
7997.76 1780
7998.60 1871
7999.45 1884
8000.29 1902
8001.14 1904
8001.98 1875
8002.83 1827
8003.67 1900
8004.52 1820
8005.36 1766
8006.20 1688
8007.05 1773
8007.89 1695
8008.74 1721
8009.58 1806
8010.43 1815
8011.27 1820
8012.12 1816
8012.96 1766
8013.81 1736
8014.65 1637
8015.50 1693
8016.34 1751
8017.19 1817
8018.03 1757
8018.88 1797
8019.72 1789
8020.57 1758
8021.42 1739
8022.26 1746
8023.11 1710
8023.95 1744
8024.80 1753
8025.64 1731
8026.49 1686
8027.33 1770
8028.18 1637
8029.03 1641
8029.87 1719
8030.72 1741
8031.56 1723
8032.41 1682
8033.26 1733
8034.10 1628
8034.95 1596
8035.79 1744
8036.64 1805
8037.49 1750
8038.33 1813
8039.18 1749
8040.03 1736
8040.87 1757
8041.72 1682
8042.57 1594
8043.41 1690
8044.26 1766
8045.11 1791
8045.95 1783
8046.80 1581
8047.65 1702
8048.49 1657
8049.34 1667
8050.19 1682
8051.03 1788
8051.88 1710
8052.73 1707
8053.58 1701
8054.42 1726
8055.27 1703
8056.12 1676
8056.96 1751
8057.81 1670
8058.66 1628
8059.51 1673
8060.35 1656
8061.20 1670
8062.05 1685
8062.90 1713
8063.74 1715
8064.59 1692
8065.44 1667
8066.29 1616
8067.14 1660
8067.98 1693
8068.83 1775
8069.68 1761
8070.53 1774
8071.38 1783
8072.22 1715
8073.07 1746
8073.92 1780
8074.77 1798
8075.62 1642
8076.46 1635
8077.31 1707
8078.16 1644
8079.01 1628
8079.86 1584
8080.71 1673
8081.56 1661
8082.40 1649
8083.25 1636
8084.10 1586
8084.95 1544
8085.80 1548
8086.65 1622
8087.50 1638
8088.35 1594
8089.19 1575
8090.04 1586
8090.89 1614
8091.74 1602
8092.59 1572
8093.44 1522
8094.29 1600
8095.14 1644
8095.99 1587
8096.84 1669
8097.69 1626
8098.54 1667
8099.39 1632
8100.24 1683
8101.09 1675
8101.94 1662
8102.79 1649
8103.63 1684
8104.48 1584
8105.33 1626
8106.18 1687
8107.03 1610
8107.88 1577
8108.73 1658
8109.58 1592
8110.43 1664
8111.28 1605
8112.14 1576
8112.99 1539
8113.84 1551
8114.69 1599
8115.54 1588
8116.39 1636
8117.24 1582
8118.09 1588
8118.94 1674
8119.79 1747
8120.64 1621
8121.49 1706
8122.34 1666
8123.19 1618
8124.04 1722
8124.89 1677
8125.74 1623
8126.60 1609
8127.45 1605
8128.30 1681
8129.15 1759
8130.00 1707
8130.85 1602
8131.70 1560
8132.55 1618
8133.40 1664
8134.26 1649
8135.11 1696
8135.96 1678
8136.81 1656
8137.66 1602
8138.51 1545
8139.37 1580
8140.22 1719
8141.07 1653
8141.92 1599
8142.77 1659
8143.62 1704
8144.48 1532
8145.33 1619
8146.18 1658
8147.03 1745
8147.88 1701
8148.74 1807
8149.59 1753
8150.44 1739
8151.29 1720
8152.15 1755
8153.00 1661
8153.85 1690
8154.70 1675
8155.56 1763
8156.41 1690
8157.26 1618
8158.11 1690
8158.97 1719
8159.82 1761
8160.67 1758
8161.52 1717
8162.38 1797
8163.23 1884
8164.08 1840
8164.94 1787
8165.79 1655
8166.64 1829
8167.49 1916
8168.35 1791
8169.20 1839
8170.05 1786
8170.91 1773
8171.76 1741
8172.61 1738
8173.47 1800
8174.32 1747
8175.17 1677
8176.03 1623
8176.88 1731
8177.74 1690
8178.59 1725
8179.44 1677
8180.30 1668
8181.15 1747
8182.00 1692
8182.86 1710
8183.71 1695
8184.57 1672
8185.42 1638
8186.27 1695
8187.13 1552
8187.98 1625
8188.84 1581
8189.69 1657
8190.55 1581
8191.40 1488
8192.25 1504
8193.11 1581
8193.96 1567
8194.82 1500
8195.67 1569
8196.53 1534
8197.38 1581
8198.24 1511
8199.09 1575
8199.95 1538
8200.80 1408
8201.66 1506
8202.51 1586
8203.37 1583
8204.22 1630
8205.08 1532
8205.93 1492
8206.79 1534
8207.64 1452
8208.50 1514
8209.35 1586
8210.21 1591
8211.06 1522
8211.92 1585
8212.77 1671
8213.63 1532
8214.48 1559
8215.34 1593
8216.20 1627
8217.05 1546
8217.91 1537
8218.76 1558
8219.62 1601
8220.48 1513
8221.33 1560
8222.19 1558
8223.04 1518
8223.90 1597
8224.76 1584
8225.61 1700
8226.47 1636
8227.32 1618
8228.18 1647
8229.04 1700
8229.89 1698
8230.75 1709
8231.61 1736
8232.46 1684
8233.32 1619
8234.18 1547
8235.03 1672
8235.89 1573
8236.75 1533
8237.60 1463
8238.46 1537
8239.32 1550
8240.17 1596
8241.03 1611
8241.89 1560
8242.74 1577
8243.60 1545
8244.46 1523
8245.32 1594
8246.17 1492
8247.03 1601
8247.89 1597
8248.74 1566
8249.60 1620
8250.46 1575
8251.32 1573
8252.17 1606
8253.03 1523
8253.89 1620
8254.75 1589
8255.60 1597
8256.46 1662
8257.32 1704
8258.18 1631
8259.04 1715
8259.89 1629
8260.75 1605
8261.61 1551
8262.47 1602
8263.33 1561
8264.18 1456
8265.04 1472
8265.90 1528
8266.76 1476
8267.62 1584
8268.48 1609
8269.33 1568
8270.19 1499
8271.05 1551
8271.91 1584
8272.77 1512
8273.63 1583
8274.49 1615
8275.34 1631
8276.20 1634
8277.06 1590
8277.92 1605
8278.78 1637
8279.64 1621
8280.50 1604
8281.36 1651
8282.22 1598
8283.08 1614
8283.93 1560
8284.79 1554
8285.65 1509
8286.51 1566
8287.37 1555
8288.23 1622
8289.09 1646
8289.95 1671
8290.81 1660
8291.67 1684
8292.53 1702
8293.39 1680
8294.25 1746
8295.11 1695
8295.97 1724
8296.83 1710
8297.69 1725
8298.55 1639
8299.41 1668
8300.27 1640
8301.13 1774
8301.99 1680
8302.85 1706
8303.71 1693
8304.57 1695
8305.43 1706
8306.29 1625
8307.15 1609
8308.01 1661
8308.87 1657
8309.73 1706
8310.59 1664
8311.45 1702
8312.31 1756
8313.17 1679
8314.03 1724
8314.90 1667
8315.76 1649
8316.62 1641
8317.48 1559
8318.34 1652
8319.20 1701
8320.06 1583
8320.92 1592
8321.78 1661
8322.64 1708
8323.51 1593
8324.37 1595
8325.23 1742
8326.09 1719
8326.95 1780
8327.81 1718
8328.67 1707
8329.54 1676
8330.40 1802
8331.26 1719
8332.12 1620
8332.98 1703
8333.84 1745
8334.71 1741
8335.57 1694
8336.43 1702
8337.29 1745
8338.15 1611
8339.02 1629
8339.88 1658
8340.74 1627
8341.60 1740
8342.46 1741
8343.33 1772
8344.19 1786
8345.05 1805
8345.91 1764
8346.78 1692
8347.64 1654
8348.50 1683
8349.36 1764
8350.23 1770
8351.09 1729
8351.95 1696
8352.81 1716
8353.68 1865
8354.54 1954
8355.40 1838
8356.27 1687
8357.13 1698
8357.99 1645
8358.86 1701
8359.72 1693
8360.58 1758
8361.44 1722
8362.31 1830
8363.17 1738
8364.03 1756
8364.90 1789
8365.76 1865
8366.63 1889
8367.49 1804
8368.35 1856
8369.22 1869
8370.08 1894
8370.94 1893
8371.81 1775
8372.67 1787
8373.53 1767
8374.40 1843
8375.26 1743
8376.13 1943
8376.99 1931
8377.85 1881
8378.72 1922
8379.58 1925
8380.45 1941
8381.31 1906
8382.18 1989
8383.04 1961
8383.90 2159
8384.77 2003
8385.63 1992
8386.50 2131
8387.36 2082
8388.23 2059
8389.09 2057
8389.96 2154
8390.82 2151
8391.69 2143
8392.55 2226
8393.42 2201
8394.28 2137
8395.15 2125
8396.01 2121
8396.88 2108
8397.74 1980
8398.61 2078
8399.47 2245
8400.34 2206
8401.20 2071
8402.07 2101
8402.93 2187
8403.80 2278
8404.66 2217
8405.53 2375
8406.39 2439
8407.26 2388
8408.12 2458
8408.99 2318
8409.86 2321
8410.72 2357
8411.59 2486
8412.45 2399
8413.32 2261
8414.19 2322
8415.05 2558
8415.92 2520
8416.78 2522
8417.65 2466
8418.52 2512
8419.38 2568
8420.25 2533
8421.11 2590
8421.98 2658
8422.85 2601
8423.71 2470
8424.58 2540
8425.45 2728
8426.31 2584
8427.18 2655
8428.05 2656
8428.91 2682
8429.78 2682
8430.65 2694
8431.51 2714
8432.38 2836
8433.25 2986
8434.11 2884
8434.98 2840
8435.85 2837
8436.72 2971
8437.58 3062
8438.45 2998
8439.32 3199
8440.18 3070
8441.05 3161
8441.92 3157
8442.79 3297
8443.65 3294
8444.52 3207
8445.39 3441
8446.26 3573
8447.12 3647
8447.99 3830
8448.86 3844
8449.73 3999
8450.60 3820
8451.46 3871
8452.33 3900
8453.20 3892
8454.07 3626
8454.94 3752
8455.80 3907
8456.67 3910
8457.54 3977
8458.41 4016
8459.28 4322
8460.14 4978
8461.01 6091
8461.88 7461
8462.75 8862
8463.62 10059
8464.49 10843
8465.36 10946
8466.22 10252
8467.09 9575
8467.96 8754
8468.83 7321
8469.70 6429
8470.57 5661
8471.44 4851
8472.31 4419
8473.17 4026
8474.04 3592
8474.91 3427
8475.78 3361
8476.65 3194
8477.52 3218
8478.39 3191
8479.26 3026
8480.13 2883
8481.00 2999
8481.87 2914
8482.74 2893
8483.61 2913
8484.48 2827
8485.34 2739
8486.21 2675
8487.08 2701
8487.95 2631
8488.82 2742
8489.69 2590
8490.56 2619
8491.43 2736
8492.30 2871
8493.17 2872
8494.04 2691
8494.91 2779
8495.78 2864
8496.65 2835
8497.52 2746
8498.39 2711
8499.26 2972
8500.13 3061
8501.01 3209
8501.88 3142
8502.75 3299
8503.62 3311
8504.49 3254
8505.36 3282
8506.23 2961
8507.10 2913
8507.97 2772
8508.84 2635
8509.71 2757
8510.58 2630
8511.45 2693
8512.32 2636
8513.20 2511
8514.07 2505
8514.94 2539
8515.81 2498
8516.68 2621
8517.55 2630
8518.42 2697
8519.29 2772
8520.17 2691
8521.04 2785
8521.91 2645
8522.78 2693
8523.65 2655
8524.52 2633
8525.39 2720
8526.27 2775
8527.14 2800
8528.01 2880
8528.88 2901
8529.75 2821
8530.63 2791
8531.50 2978
8532.37 2969
8533.24 2868
8534.11 2818
8534.99 2876
8535.86 2853
8536.73 2828
8537.60 2902
8538.47 3045
8539.35 3040
8540.22 2962
8541.09 2975
8541.96 2974
8542.84 3070
8543.71 3140
8544.58 2950
8545.46 2846
8546.33 2780
8547.20 2732
8548.07 2646
8548.95 2564
8549.82 2534
8550.69 2610
8551.57 2566
8552.44 2472
8553.31 2515
8554.18 2452
8555.06 2448
8555.93 2477
8556.80 2586
8557.68 2456
8558.55 2471
8559.42 2544
8560.30 2598
8561.17 2607
8562.04 2583
8562.92 2645
8563.79 2627
8564.67 2521
8565.54 2427
8566.41 2365
8567.29 2443
8568.16 2418
8569.03 2382
8569.91 2344
8570.78 2423
8571.66 2302
8572.53 2302
8573.40 2295
8574.28 2246
8575.15 2255
8576.03 2432
8576.90 2365
8577.78 2266
8578.65 2324
8579.52 2258
8580.40 2311
8581.27 2299
8582.15 2176
8583.02 2162
8583.90 2135
8584.77 2262
8585.65 2040
8586.52 2130
8587.40 2090
8588.27 2088
8589.15 1941
8590.02 2096
8590.90 2047
8591.77 2089
8592.65 2049
8593.52 2089
8594.40 2078
8595.27 1992
8596.15 2050
8597.02 2085
8597.90 2226
8598.77 2087
8599.65 2032
8600.52 2062
8601.40 2096
8602.28 2130
8603.15 2096
8604.03 2133
8604.90 2143
8605.78 2044
8606.65 2123
8607.53 2205
8608.41 2187
8609.28 2249
8610.16 2288
8611.03 2179
8611.91 2169
8612.79 2297
8613.66 2236
8614.54 2245
8615.41 2097
8616.29 2246
8617.17 2269
8618.04 2336
8618.92 2410
8619.80 2424
8620.67 2272
8621.55 2287
8622.43 2258
8623.30 2195
8624.18 2249
8625.06 2095
8625.93 2090
8626.81 2100
8627.69 2089
8628.56 2154
8629.44 2207
8630.32 2068
8631.20 2072
8632.07 2164
8632.95 2174
8633.83 2204
8634.70 2163
8635.58 2327
8636.46 2278
8637.34 2230
8638.21 2192
8639.09 2314
8639.97 2303
8640.85 2341
8641.72 2315
8642.60 2219
8643.48 2151
8644.36 2237
8645.23 2188
8646.11 2132
8646.99 2260
8647.87 2318
8648.75 2273
8649.62 2294
8650.50 2328
8651.38 2305
8652.26 2257
8653.14 2299
8654.01 2327
8654.89 2389
8655.77 2369
8656.65 2380
8657.53 2488
8658.41 2425
8659.29 2546
8660.16 2523
8661.04 2615
8661.92 2558
8662.80 2560
8663.68 2425
8664.56 2483
8665.44 2503
8666.31 2406
8667.19 2358
8668.07 2510
8668.95 2688
8669.83 2486
8670.71 2488
8671.59 2638
8672.47 2556
8673.35 2534
8674.23 2568
8675.11 2535
8675.99 2554
8676.86 2676
8677.74 2878
8678.62 2842
8679.50 2865
8680.38 3041
8681.26 3157
8682.14 3253
8683.02 3294
8683.90 3375
8684.78 3233
8685.66 3126
8686.54 3154
8687.42 3048
8688.30 3003
8689.18 2913
8690.06 2760
8690.94 2751
8691.82 2812
8692.70 2849
8693.58 2852
8694.46 2947
8695.34 3089
8696.22 3299
8697.10 3606
8697.98 3900
8698.86 4585
8699.74 4926
8700.62 5235
8701.51 5225
8702.39 5173
8703.27 4980
8704.15 4484
8705.03 4259
8705.91 3842
8706.79 3414
8707.67 3066
8708.55 2945
8709.43 2837
8710.31 2780
8711.20 2745
8712.08 2624
8712.96 2447
8713.84 2412
8714.72 2456
8715.60 2491
8716.48 2560
8717.36 2411
8718.25 2386
8719.13 2350
8720.01 2361
8720.89 2372
8721.77 2256
8722.65 2341
8723.54 2321
8724.42 2305
8725.30 2352
8726.18 2293
8727.06 2391
8727.95 2354
8728.83 2468
8729.71 2482
8730.59 2490
8731.47 2448
8732.36 2289
8733.24 2374
8734.12 2402
8735.00 2362
8735.89 2334
8736.77 2646
8737.65 2596
8738.53 2605
8739.42 2618
8740.30 2513
8741.18 2491
8742.06 2487
8742.95 2449
8743.83 2519
8744.71 2370
8745.59 2347
8746.48 2367
8747.36 2444
8748.24 2459
8749.13 2375
8750.01 2404
8750.89 2446
8751.78 2432
8752.66 2408
8753.54 2531
8754.43 2421
8755.31 2444
8756.19 2580
8757.08 2681
8757.96 2562
8758.84 2535
8759.73 2548
8760.61 2527
8761.49 2491
8762.38 2598
8763.26 2683
8764.15 2698
8765.03 2838
8765.91 2880
8766.80 2878
8767.68 2900
8768.57 2877
8769.45 2939
8770.33 2800
8771.22 2874
8772.10 2720
8772.99 2696
8773.87 2800
8774.75 2820
8775.64 2765
8776.52 2716
8777.41 2767
8778.29 2746
8779.18 2852
8780.06 2875
8780.95 2880
8781.83 2947
8782.72 2877
8783.60 2812
8784.49 2830
8785.37 2935
8786.26 2768
8787.14 2902
8788.03 3046
8788.91 3021
8789.80 3080
8790.68 3072
8791.57 3109
8792.45 3086
8793.34 3045
8794.22 2957
8795.11 2904
8795.99 2942
8796.88 3022
8797.76 3214
8798.65 3600
8799.53 3973
8800.42 3796
8801.31 3880
8802.19 3705
8803.08 3608
8803.96 3532
8804.85 3379
8805.74 3281
8806.62 3128
8807.51 2863
8808.39 2779
8809.28 2842
8810.17 2709
8811.05 2705
8811.94 2765
8812.82 2845
8813.71 2775
8814.60 2877
8815.48 3024
8816.37 2908
8817.26 3007
8818.14 3013
8819.03 2885
8819.92 2851
8820.80 2716
8821.69 2648
8822.58 2536
8823.46 2482
8824.35 2391
8825.24 2372
8826.12 2392
8827.01 2522
8827.90 2359
8828.78 2376
8829.67 2470
8830.56 2384
8831.45 2446
8832.33 2495
8833.22 2340
8834.11 2462
8835.00 2369
8835.88 2339
8836.77 2317
8837.66 2263
8838.55 2242
8839.43 2223
8840.32 2134
8841.21 2282
8842.10 2178
8842.98 2160
8843.87 2181
8844.76 2133
8845.65 2209
8846.54 2099
8847.42 2207
8848.31 2210
8849.20 2099
8850.09 2150
8850.98 2149
8851.86 2160
8852.75 2131
8853.64 2223
8854.53 2095
8855.42 2126
8856.31 2194
8857.19 2123
8858.08 2119
8858.97 2093
8859.86 2010
8860.75 1968
8861.64 1976
8862.53 2002
8863.42 2035
8864.30 2026
8865.19 2002
8866.08 2052
8866.97 2010
8867.86 2090
8868.75 2087
8869.64 1981
8870.53 1983
8871.42 2117
8872.31 2063
8873.20 1994
8874.08 1890
8874.97 1958
8875.86 2007
8876.75 1957
8877.64 1911
8878.53 1931
8879.42 1973
8880.31 1942
8881.20 1941
8882.09 1872
8882.98 1900
8883.87 1893
8884.76 1836
8885.65 1757
8886.54 1800
8887.43 1793
8888.32 1889
8889.21 1783
8890.10 1790
8890.99 1769
8891.88 1782
8892.77 1802
8893.66 1787
8894.55 1773
8895.44 1777
8896.33 1782
8897.22 1817
8898.11 1732
8899.00 1730
8899.90 1699
8900.79 1702
8901.68 1676
8902.57 1685
8903.46 1677
8904.35 1621
8905.24 1621
8906.13 1709
8907.02 1700
8907.91 1633
8908.80 1701
8909.70 1719
8910.59 1673
8911.48 1651
8912.37 1596
8913.26 1613
8914.15 1680
8915.04 1637
8915.93 1533
8916.83 1547
8917.72 1578
8918.61 1622
8919.50 1642
8920.39 1582
8921.28 1624
8922.18 1526
8923.07 1554
8923.96 1631
8924.85 1523
8925.74 1526
8926.64 1605
8927.53 1550
8928.42 1563
8929.31 1512
8930.20 1498
8931.10 1545
8931.99 1619
8932.88 1567
8933.77 1509
8934.67 1504
8935.56 1511
8936.45 1541
8937.34 1547
8938.24 1457
8939.13 1453
8940.02 1470
8940.91 1509
8941.81 1487
8942.70 1515
8943.59 1556
8944.49 1493
8945.38 1480
8946.27 1498
8947.16 1506
8948.06 1488
8948.95 1459
8949.84 1419
8950.74 1414
8951.63 1490
8952.52 1459
8953.42 1397
8954.31 1382
8955.20 1482
8956.10 1483
8956.99 1451
8957.88 1392
8958.78 1334
8959.67 1300
8960.56 1423
8961.46 1441
8962.35 1365
8963.25 1383
8964.14 1439
8965.03 1443
8965.93 1425
8966.82 1361
8967.72 1427
8968.61 1412
8969.50 1371
8970.40 1407
8971.29 1346
8972.19 1388
8973.08 1415
8973.98 1451
8974.87 1361
8975.76 1397
8976.66 1453
8977.55 1412
8978.45 1340
8979.34 1296
8980.24 1344
8981.13 1323
8982.03 1305
8982.92 1310
8983.82 1270
8984.71 1258
8985.61 1334
8986.50 1337
8987.40 1408
8988.29 1345
8989.19 1197
8990.08 1235
8990.98 1339
8991.87 1266
8992.77 1266
8993.66 1317
8994.56 1241
8995.45 1310
8996.35 1232
8997.24 1259
8998.14 1256
8999.04 1274
8999.93 1207
9000.83 1250
9001.72 1219
9002.62 1196
9003.51 1260
9004.41 1244
9005.31 1265
9006.20 1223
9007.10 1253
9007.99 1192
9008.89 1273
9009.79 1267
9010.68 1262
9011.58 1171
9012.48 1284
9013.37 1247
9014.27 1204
9015.16 1161
9016.06 1196
9016.96 1172
9017.85 1110
9018.75 1201
9019.65 1198
9020.54 1267
9021.44 1272
9022.34 1256
9023.23 1159
9024.13 1216
9025.03 1135
9025.93 1212
9026.82 1262
9027.72 1243
9028.62 1275
9029.51 1157
9030.41 1296
9031.31 1255
9032.21 1251
9033.10 1189
9034.00 1208
9034.90 1206
9035.79 1239
9036.69 1157
9037.59 1262
9038.49 1220
9039.38 1281
9040.28 1282
9041.18 1174
9042.08 1129
9042.98 1194
9043.87 1262
9044.77 1239
9045.67 1233
9046.57 1238
9047.47 1197
9048.36 1144
9049.26 1188
9050.16 1149
9051.06 1177
9051.96 1163
9052.85 1148
9053.75 1187
9054.65 1133
9055.55 1188
9056.45 1200
9057.35 1144
9058.25 1155
9059.14 1147
9060.04 1155
9060.94 1109
9061.84 1169
9062.74 1190
9063.64 1150
9064.54 1183
9065.44 1192
9066.33 1216
9067.23 1203
9068.13 1203
9069.03 1189
9069.93 1187
9070.83 1204
9071.73 1224
9072.63 1233
9073.53 1198
9074.43 1264
9075.33 1153
9076.23 1146
9077.13 1242
9078.03 1265
9078.92 1158
9079.82 1167
9080.72 1152
9081.62 1161
9082.52 1137
9083.42 1190
9084.32 1142
9085.22 1137
9086.12 1212
9087.02 1252
9087.92 1202
9088.82 1209
9089.72 1136
9090.62 1159
9091.52 1157
9092.42 1172
9093.32 1176
9094.22 1133
9095.12 1271
9096.03 1198
9096.93 1161
9097.83 1195
9098.73 1170
9099.63 1213
9100.53 1204
9101.43 1157
9102.33 1193
9103.23 1184
9104.13 1259
9105.03 1227
9105.93 1205
9106.83 1177
9107.74 1227
9108.64 1236
9109.54 1283
9110.44 1198
9111.34 1164
9112.24 1157
9113.14 1227
9114.04 1175
9114.94 1123
9115.85 1146
9116.75 1171
9117.65 1198
9118.55 1127
9119.45 1177
9120.35 1176
9121.26 1172
9122.16 1125
9123.06 1117
9123.96 1077
9124.86 1152
9125.77 1213
9126.67 1164
9127.57 1214
9128.47 1192
9129.37 1208
9130.28 1231
9131.18 1167
9132.08 1088
9132.98 1161
9133.88 1185
9134.79 1179
9135.69 1139
9136.59 1134
9137.49 1094
9138.40 1115
9139.30 1119
9140.20 1156
9141.10 1144
9142.01 1181
9142.91 1221
9143.81 1188
9144.72 1178
9145.62 1090
9146.52 1180
9147.42 1177
9148.33 1170
9149.23 1094
9150.13 1193
9151.04 1178
9151.94 1192
9152.84 1219
9153.75 1205
9154.65 1144
9155.55 1146
9156.46 1173
9157.36 1174
9158.26 1075
9159.17 1095
9160.07 1127
9160.97 1196
9161.88 1224
9162.78 1198
9163.69 1204
9164.59 1164
9165.49 1141
9166.40 1164
9167.30 1228
9168.21 1170
9169.11 1085
9170.01 1152
9170.92 1180
9171.82 1111
9172.73 1140
9173.63 1176
9174.53 1146
9175.44 1140
9176.34 1129
9177.25 1102
9178.15 1109
9179.06 1125
9179.96 1058
9180.87 1091
9181.77 1128
9182.68 1212
9183.58 1150
9184.49 1131
9185.39 1066
9186.30 1231
9187.20 1234
9188.11 1170
9189.01 1130
9189.92 1147
9190.82 1105
9191.73 1233
9192.63 1206
9193.54 1057
9194.44 1223
9195.35 1206
9196.25 1162
9197.16 1190
9198.06 1169
9198.97 1196
9199.87 1226
9200.78 1186
9201.69 1148
9202.59 1150
9203.50 1197
9204.40 1181
9205.31 1126
9206.21 1136
9207.12 1125
9208.03 1208
9208.93 1154
9209.84 1164
9210.74 1212
9211.65 1154
9212.56 1244
9213.46 1160
9214.37 1165
9215.28 1235
9216.18 1236
9217.09 1207
9218.00 1202
9218.90 1135
9219.81 1130
9220.72 1193
9221.62 1208
9222.53 1116
9223.44 1168
9224.34 1213
9225.25 1142
9226.16 1283
9227.06 1301
9227.97 1265
9228.88 1349
9229.78 1271
9230.69 1232
9231.60 1214
9232.51 1221
9233.41 1194
9234.32 1219
9235.23 1178
9236.13 1177
9237.04 1228
9237.95 1323
9238.86 1257
9239.76 1172
9240.67 1171
9241.58 1215
9242.49 1178
9243.39 1162
9244.30 1160
9245.21 1137
9246.12 1112
9247.03 1060
9247.93 1140
9248.84 1165
9249.75 1150
9250.66 1180
9251.57 1060
9252.47 1130
9253.38 1189
9254.29 1154
9255.20 1197
9256.11 1160
9257.02 1121
9257.92 1087
9258.83 1131
9259.74 1168
9260.65 1120
9261.56 1138
9262.47 1202
9263.38 1201
9264.28 1135
9265.19 1140
9266.10 1085
9267.01 1123
9267.92 1130
9268.83 1149
9269.74 1132
9270.65 1137
9271.56 1154
9272.47 1186
9273.37 1068
9274.28 1188
9275.19 1150
9276.10 1141
9277.01 1151
9277.92 1075
9278.83 1113
9279.74 1206
9280.65 1158
9281.56 1217
9282.47 1240
9283.38 1208
9284.29 1196
9285.20 1213
9286.11 1169
9287.02 1170
9287.93 1182
9288.84 1194
9289.75 1176
9290.66 1166
9291.57 1099
9292.48 1195
9293.39 1152
9294.30 1177
9295.21 1113
9296.12 1164
9297.03 1230
9297.94 1267
9298.85 1279
9299.76 1253
9300.67 1264
9301.58 1159
9302.49 1247
9303.40 1247
9304.31 1226
9305.23 1203
9306.14 1188
9307.05 1251
9307.96 1211
9308.87 1198
9309.78 1213
9310.69 1259
9311.60 1279
9312.51 1282
9313.42 1329
9314.34 1232
9315.25 1364
9316.16 1368
9317.07 1394
9317.98 1338
9318.89 1373
9319.80 1334
9320.72 1372
9321.63 1331
9322.54 1265
9323.45 1290
9324.36 1287
9325.27 1212
9326.19 1359
9327.10 1295
9328.01 1246
9328.92 1269
9329.83 1235
9330.74 1217
9331.66 1155
9332.57 1281
9333.48 1290
9334.39 1299
9335.31 1201
9336.22 1311
9337.13 1351
9338.04 1313
9338.96 1236
9339.87 1285
9340.78 1288
9341.69 1198
9342.61 1235
9343.52 1224
9344.43 1257
9345.34 1227
9346.26 1222
9347.17 1320
9348.08 1273
9348.99 1290
9349.91 1331
9350.82 1256
9351.73 1325
9352.65 1342
9353.56 1261
9354.47 1222
9355.39 1288
9356.30 1249
9357.21 1285
9358.13 1206
9359.04 1250
9359.95 1277
9360.87 1258
9361.78 1231
9362.69 1237
9363.61 1188
9364.52 1180
9365.43 1195
9366.35 1173
9367.26 1190
9368.18 1186
9369.09 1212
9370.00 1254
9370.92 1281
9371.83 1240
9372.75 1206
9373.66 1279
9374.57 1238
9375.49 1249
9376.40 1264
9377.32 1211
9378.23 1143
9379.15 1276
9380.06 1172
9380.97 1298
9381.89 1255
9382.80 1254
9383.72 1255
9384.63 1226
9385.55 1232
9386.46 1288
9387.38 1291
9388.29 1274
9389.21 1332
9390.12 1298
9391.04 1264
9391.95 1225
9392.87 1211
9393.78 1289
9394.70 1311
9395.61 1257
9396.53 1353
9397.44 1353
9398.36 1315
9399.27 1364
9400.19 1275
9401.10 1361
9402.02 1445
9402.94 1419
9403.85 1463
9404.77 1444
9405.68 1477
9406.60 1468
9407.51 1460
9408.43 1322
9409.35 1335
9410.26 1374
9411.18 1408
9412.09 1362
9413.01 1294
9413.93 1339
9414.84 1344
9415.76 1348
9416.67 1384
9417.59 1309
9418.51 1396
9419.42 1438
9420.34 1384
9421.26 1274
9422.17 1338
9423.09 1390
9424.01 1247
9424.92 1186
9425.84 1256
9426.76 1298
9427.67 1330
9428.59 1364
9429.51 1278
9430.42 1384
9431.34 1386
9432.26 1411
9433.17 1365
9434.09 1396
9435.01 1345
9435.93 1288
9436.84 1308
9437.76 1316
9438.68 1380
9439.59 1336
9440.51 1387
9441.43 1320
9442.35 1278
9443.26 1341
9444.18 1350
9445.10 1349
9446.02 1322
9446.93 1360
9447.85 1390
9448.77 1326
9449.69 1424
9450.61 1417
9451.52 1349
9452.44 1385
9453.36 1370
9454.28 1312
9455.20 1283
9456.11 1386
9457.03 1307
9457.95 1394
9458.87 1422
9459.79 1510
9460.71 1528
9461.62 1555
9462.54 1571
9463.46 1608
9464.38 1507
9465.30 1513
9466.22 1474
9467.14 1430
9468.05 1300
9468.97 1371
9469.89 1362
9470.81 1304
9471.73 1354
9472.65 1357
9473.57 1359
9474.49 1403
9475.41 1399
9476.32 1285
9477.24 1275
9478.16 1314
9479.08 1384
9480.00 1351
9480.92 1285
9481.84 1324
9482.76 1373
9483.68 1265
9484.60 1315
9485.52 1299
9486.44 1358
9487.36 1382
9488.28 1371
9489.20 1455
9490.12 1418
9491.04 1463
9491.96 1441
9492.88 1487
9493.80 1440
9494.72 1488
9495.64 1394
9496.56 1379
9497.48 1436
9498.40 1378
9499.32 1412
9500.24 1438
9501.16 1431
9502.08 1334
9503.00 1360
9503.92 1360
9504.84 1349
9505.76 1351
9506.68 1383
9507.60 1391
9508.52 1410
9509.44 1382
9510.36 1333
9511.28 1374
9512.21 1425
9513.13 1395
9514.05 1339
9514.97 1379
9515.89 1405
9516.81 1421
9517.73 1359
9518.65 1371
9519.57 1314
9520.50 1346
9521.42 1396
9522.34 1417
9523.26 1456
9524.18 1403
9525.10 1389
9526.02 1459
9526.95 1515
9527.87 1427
9528.79 1517
9529.71 1511
9530.63 1536
9531.55 1519
9532.48 1433
9533.40 1424
9534.32 1481
9535.24 1582
9536.16 1501
9537.09 1553
9538.01 1638
9538.93 1768
9539.85 1837
9540.77 1949
9541.70 1982
9542.62 1995
9543.54 1953
9544.46 1877
9545.39 1788
9546.31 1684
9547.23 1743
9548.15 1621
9549.08 1587
9550.00 1547
9550.92 1447
9551.85 1535
9552.77 1486
9553.69 1404
9554.61 1448
9555.54 1453
9556.46 1503
9557.38 1373
9558.31 1319
9559.23 1416
9560.15 1440
9561.08 1456
9562.00 1388
9562.92 1352
9563.85 1419
9564.77 1549
9565.69 1504
9566.62 1540
9567.54 1521
9568.46 1541
9569.39 1538
9570.31 1588
9571.23 1522
9572.16 1482
9573.08 1512
9574.01 1480
9574.93 1496
9575.85 1465
9576.78 1424
9577.70 1420
9578.63 1482
9579.55 1421
9580.47 1398
9581.40 1420
9582.32 1354
9583.25 1420
9584.17 1472
9585.10 1458
9586.02 1479
9586.94 1377
9587.87 1382
9588.79 1472
9589.72 1459
9590.64 1399
9591.57 1418
9592.49 1428
9593.42 1404
9594.34 1360
9595.27 1386
9596.19 1464
9597.12 1551
9598.04 1437
9598.97 1497
9599.89 1468
9600.82 1374
9601.74 1457
9602.67 1459
9603.59 1525
9604.52 1451
9605.44 1499
9606.37 1441
9607.29 1515
9608.22 1512
9609.15 1456
9610.07 1505
9611.00 1530
9611.92 1572
9612.85 1574
9613.77 1493
9614.70 1481
9615.63 1556
9616.55 1446
9617.48 1553
9618.40 1619
9619.33 1588
9620.26 1607
9621.18 1558
9622.11 1513
9623.03 1513
9623.96 1561
9624.89 1579
9625.81 1586
9626.74 1587
9627.67 1605
9628.59 1611
9629.52 1561
9630.45 1590
9631.37 1568
9632.30 1631
9633.23 1615
9634.15 1594
9635.08 1523
9636.01 1657
9636.93 1594
9637.86 1627
9638.79 1624
9639.71 1716
9640.64 1753
9641.57 1744
9642.50 1812
9643.42 1802
9644.35 1826
9645.28 1883
9646.21 1880
9647.13 1842
9648.06 1830
9648.99 1893
9649.92 1886
9650.84 1829
9651.77 1836
9652.70 1868
9653.63 1894
9654.55 1912
9655.48 1954
9656.41 2074
9657.34 2080
9658.26 2052
9659.19 2010
9660.12 1988
9661.05 2075
9661.98 2075
9662.91 1983
9663.83 1939
9664.76 1896
9665.69 1883
9666.62 1879
9667.55 1839
9668.48 1896
9669.40 1888
9670.33 1885
9671.26 1950
9672.19 1906
9673.12 1834
9674.05 1843
9674.98 1898
9675.90 1906
9676.83 1875
9677.76 1852
9678.69 1835
9679.62 1903
9680.55 1881
9681.48 1856
9682.41 1773
9683.34 1867
9684.27 1962
9685.19 1925
9686.12 1977
9687.05 1971
9687.98 1926
9688.91 1932
9689.84 1976
9690.77 1996
9691.70 1901
9692.63 1995
9693.56 1971
9694.49 2022
9695.42 2019
9696.35 1962
9697.28 2106
9698.21 2001
9699.14 2023
9700.07 2093
9701.00 2126
9701.93 2108
9702.86 2074
9703.79 2018
9704.72 2127
9705.65 2186
9706.58 2160
9707.51 2213
9708.44 2363
9709.37 2366
9710.30 2227
9711.23 2291
9712.16 2257
9713.09 2233
9714.02 2073
9714.95 2026
9715.88 2040
9716.82 1959
9717.75 1921
9718.68 2057
9719.61 1851
9720.54 1874
9721.47 1887
9722.40 1829
9723.33 1940
9724.26 1966
9725.19 1939
9726.13 1894
9727.06 1927
9727.99 1885
9728.92 1764
9729.85 1846
9730.78 2010
9731.71 1875
9732.64 1864
9733.58 1903
9734.51 1824
9735.44 1867
9736.37 1896
9737.30 1836
9738.23 1837
9739.17 1804
9740.10 1791
9741.03 1765
9741.96 1695
9742.89 1758
9743.83 1704
9744.76 1671
9745.69 1658
9746.62 1683
9747.55 1669
9748.49 1742
9749.42 1723
9750.35 1666
9751.28 1618
9752.22 1650
9753.15 1774
9754.08 1723
9755.01 1727
9755.95 1706
9756.88 1688
9757.81 1751
9758.75 1742
9759.68 1617
9760.61 1683
9761.54 1685
9762.48 1620
9763.41 1610
9764.34 1613
9765.28 1655
9766.21 1680
9767.14 1670
9768.08 1608
9769.01 1784
9769.94 1763
9770.88 1738
9771.81 1685
9772.74 1692
9773.68 1699
9774.61 1702
9775.54 1707
9776.48 1611
9777.41 1633
9778.34 1714
9779.28 1752
9780.21 1663
9781.14 1669
9782.08 1726
9783.01 1720
9783.95 1704
9784.88 1664
9785.81 1659
9786.75 1841
9787.68 1836
9788.62 1874
9789.55 1856
9790.49 1791
9791.42 1871
9792.35 1856
9793.29 1873
9794.22 1805
9795.16 1826
9796.09 1814
9797.03 1696
9797.96 1767
9798.90 1670
9799.83 1676
9800.77 1663
9801.70 1665
9802.64 1677
9803.57 1615
9804.51 1604
9805.44 1677
9806.38 1628
9807.31 1704
9808.25 1625
9809.18 1504
9810.12 1509
9811.05 1592
9811.99 1603
9812.92 1628
9813.86 1651
9814.79 1580
9815.73 1495
9816.66 1564
9817.60 1581
9818.54 1555
9819.47 1526
9820.41 1431
9821.34 1502
9822.28 1466
9823.21 1409
9824.15 1410
9825.09 1425
9826.02 1416
9826.96 1453
9827.89 1517
9828.83 1558
9829.77 1482
9830.70 1562
9831.64 1528
9832.57 1533
9833.51 1503
9834.45 1416
9835.38 1502
9836.32 1508
9837.26 1530
9838.19 1431
9839.13 1372
9840.07 1364
9841.00 1500
9841.94 1471
9842.88 1411
9843.81 1349
9844.75 1438
9845.69 1449
9846.62 1447
9847.56 1474
9848.50 1443
9849.44 1408
9850.37 1476
9851.31 1419
9852.25 1408
9853.18 1436
9854.12 1462
9855.06 1526
9856.00 1435
9856.93 1485
9857.87 1567
9858.81 1516
9859.75 1475
9860.68 1554
9861.62 1560
9862.56 1560
9863.50 1524
9864.44 1633
9865.37 1534
9866.31 1526
9867.25 1595
9868.19 1521
9869.13 1538
9870.06 1530
9871.00 1539
9871.94 1519
9872.88 1497
9873.82 1476
9874.75 1458
9875.69 1434
9876.63 1411
9877.57 1358
9878.51 1461
9879.45 1444
9880.39 1452
9881.32 1487
9882.26 1490
9883.20 1541
9884.14 1510
9885.08 1453
9886.02 1426
9886.96 1425
9887.90 1522
9888.83 1499
9889.77 1435
9890.71 1478
9891.65 1433
9892.59 1421
9893.53 1475
9894.47 1436
9895.41 1381
9896.35 1503
9897.29 1458
9898.23 1350
9899.17 1376
9900.11 1338
9901.05 1365
9901.99 1387
9902.92 1342
9903.86 1342
9904.80 1359
9905.74 1396
9906.68 1379
9907.62 1385
9908.56 1380
9909.50 1376
9910.44 1347
9911.38 1351
9912.32 1361
9913.26 1406
9914.20 1392
9915.14 1398
9916.08 1427
9917.02 1393
9917.97 1469
9918.91 1456
9919.85 1436
9920.79 1386
9921.73 1486
9922.67 1447
9923.61 1335
9924.55 1419
9925.49 1453
9926.43 1408
9927.37 1416
9928.31 1492
9929.25 1555
9930.19 1503
9931.13 1479
9932.08 1682
9933.02 1860
9933.96 1950
9934.90 1992
9935.84 2165
9936.78 2283
9937.72 2274
9938.66 2191
9939.61 2043
9940.55 1894
9941.49 1772
9942.43 1735
9943.37 1626
9944.31 1559
9945.26 1501
9946.20 1460
9947.14 1440
9948.08 1345
9949.02 1335
9949.96 1384
9950.91 1416
9951.85 1374
9952.79 1472
9953.73 1452
9954.67 1384
9955.62 1382
9956.56 1434
9957.50 1351
9958.44 1383
9959.39 1432
9960.33 1353
9961.27 1345
9962.21 1351
9963.16 1264
9964.10 1310
9965.04 1281
9965.98 1365
9966.93 1327
9967.87 1362
9968.81 1384
9969.75 1270
9970.70 1223
9971.64 1301
9972.58 1349
9973.53 1291
9974.47 1323
9975.41 1264
9976.36 1337
9977.30 1367
9978.24 1376
9979.18 1310
9980.13 1250
9981.07 1297
9982.01 1305
9982.96 1249
9983.90 1189
9984.85 1219
9985.79 1255
9986.73 1296
9987.68 1256
9988.62 1216
9989.56 1254
9990.51 1284
9991.45 1265
9992.40 1210
9993.34 1227
9994.28 1254
9995.23 1301
9996.17 1238
9997.12 1256
9998.06 1257
9999.00 1294
9999.95 1261
10000.89 1343
10001.84 1256
10002.78 1233
10003.73 1319
10004.67 1268
10005.61 1190
10006.56 1240
10007.50 1281
10008.45 1209
10009.39 1218
10010.34 1241
10011.28 1263
10012.23 1327
10013.17 1241
10014.12 1317
10015.06 1256
10016.01 1234
10016.95 1230
10017.90 1229
10018.84 1184
10019.79 1297
10020.73 1209
10021.68 1200
10022.62 1188
10023.57 1219
10024.51 1265
10025.46 1222
10026.41 1205
10027.35 1258
10028.30 1235
10029.24 1196
10030.19 1236
10031.13 1226
10032.08 1236
10033.03 1218
10033.97 1221
10034.92 1293
10035.86 1241
10036.81 1322
10037.76 1179
10038.70 1273
10039.65 1277
10040.59 1238
10041.54 1226
10042.49 1223
10043.43 1177
10044.38 1137
10045.33 1182
10046.27 1140
10047.22 1065
10048.16 1089
10049.11 1131
10050.06 1109
10051.00 1126
10051.95 1172
10052.90 1156
10053.84 1149
10054.79 1147
10055.74 1158
10056.69 1138
10057.63 1136
10058.58 1099
10059.53 1098
10060.47 1111
10061.42 1051
10062.37 1148
10063.32 1064
10064.26 1021
10065.21 1072
10066.16 1097
10067.10 1086
10068.05 1122
10069.00 1097
10069.95 1135
10070.89 1060
10071.84 1124
10072.79 1095
10073.74 1110
10074.69 1103
10075.63 1078
10076.58 1109
10077.53 1119
10078.48 1108
10079.43 998
10080.37 1080
10081.32 1083
10082.27 1122
10083.22 1052
10084.17 1064
10085.11 1087
10086.06 1121
10087.01 1136
10087.96 1094
10088.91 1076
10089.86 1059
10090.81 1021
10091.75 1062
10092.70 1090
10093.65 1061
10094.60 1035
10095.55 1023
10096.50 1072
10097.45 1112
10098.40 1073
10099.34 1076
10100.29 1105
10101.24 1051
10102.19 1090
10103.14 1074
10104.09 997
10105.04 1033
10105.99 1047
10106.94 1024
10107.89 1029
10108.84 988
10109.79 1026
10110.73 1033
10111.68 939
10112.63 1008
10113.58 1051
10114.53 1029
10115.48 981
10116.43 1019
10117.38 968
10118.33 1055
10119.28 1027
10120.23 988
10121.18 1042
10122.13 1010
10123.08 1065
10124.03 1126
10124.98 1085
10125.93 1108
10126.88 994
10127.83 1070
10128.78 1084
10129.73 1048
10130.68 1029
10131.64 997
10132.59 998
10133.54 1041
10134.49 1050
10135.44 1052
10136.39 1068
10137.34 1140
10138.29 1111
10139.24 1088
10140.19 1013
10141.14 1028
10142.09 1072
10143.04 1069
10144.00 1093
10144.95 1114
10145.90 1065
10146.85 1088
10147.80 1108
10148.75 1049
10149.70 1058
10150.65 1054
10151.61 1079
10152.56 1046
10153.51 1062
10154.46 1112
10155.41 980
10156.36 1122
10157.31 1093
10158.27 1045
10159.22 1028
10160.17 1080
10161.12 1115
10162.07 1063
10163.03 1120
10163.98 1102
10164.93 1097
10165.88 1063
10166.83 1153
10167.79 1149
10168.74 1061
10169.69 1061
10170.64 1038
10171.60 1093
10172.55 1210
10173.50 1161
10174.45 1087
10175.41 1097
10176.36 1082
10177.31 1031
10178.26 1096
10179.22 1163
10180.17 1190
10181.12 1142
10182.07 1133
10183.03 1041
10183.98 1124
10184.93 1168
10185.89 1154
10186.84 1160
10187.79 1228
10188.75 1220
10189.70 1183
10190.65 1224
10191.60 1166
10192.56 1179
10193.51 1183
10194.47 1157
10195.42 1201
10196.37 1224
10197.33 1198
10198.28 1288
10199.23 1237
10200.19 1234
10201.14 1274
10202.09 1215
10203.05 1207
10204.00 1307
10204.96 1281
10205.91 1258
10206.86 1328
10207.82 1295
10208.77 1330
10209.73 1307
10210.68 1299
10211.63 1351
10212.59 1312
10213.54 1340
10214.50 1501
10215.45 1482
10216.41 1401
10217.36 1426
10218.32 1592
10219.27 1513
10220.22 1391
10221.18 1445
10222.13 1394
10223.09 1274
10224.04 1282
10225.00 1259
10225.95 1311
10226.91 1245
10227.86 1256
10228.82 1263
10229.77 1324
10230.73 1280
10231.68 1273
10232.64 1327
10233.59 1296
10234.55 1243
10235.50 1251
10236.46 1213
10237.42 1185
10238.37 1266
10239.33 1272
10240.28 1252
10241.24 1267
10242.19 1326
10243.15 1339
10244.10 1396
10245.06 1465
10246.02 1506
10246.97 1438
10247.93 1401
10248.88 1354
10249.84 1315
10250.80 1299
10251.75 1267
10252.71 1198
10253.66 1102
10254.62 1111
10255.58 1101
10256.53 1152
10257.49 1132
10258.45 1178
10259.40 1110
10260.36 1155
10261.32 1089
10262.27 1095
10263.23 1123
10264.19 1074
10265.14 1055
10266.10 1047
10267.06 1095
10268.01 1089
10268.97 1134
10269.93 1111
10270.88 1044
10271.84 1126
10272.80 1081
10273.76 1068
10274.71 1046
10275.67 1010
10276.63 1034
10277.58 1064
10278.54 1074
10279.50 1096
10280.46 1017
10281.41 1070
10282.37 991
10283.33 1030
10284.29 1005
10285.24 1047
10286.20 1095
10287.16 1088
10288.12 1063
10289.08 1037
10290.03 1036
10290.99 1079
10291.95 1026
10292.91 1002
10293.87 1054
10294.82 1010
10295.78 970
10296.74 1082
10297.70 1012
10298.66 1020
10299.61 1038
10300.57 1029
10301.53 1081
10302.49 1052
10303.45 1018
10304.41 1078
10305.37 1053
10306.32 1038
10307.28 1031
10308.24 1015
10309.20 1071
10310.16 1034
10311.12 1051
10312.08 1046
10313.04 1076
10314.00 1101
10314.95 1055
10315.91 1069
10316.87 1031
10317.83 1082
10318.79 1068
10319.75 1036
10320.71 1066
10321.67 1034
10322.63 1033
10323.59 1051
10324.55 1001
10325.51 1061
10326.47 1019
10327.43 1050
10328.39 1007
10329.35 949
10330.31 1019
10331.27 954
10332.23 958
10333.19 1004
10334.15 1004
10335.11 1032
10336.07 1039
10337.03 956
10337.99 971
10338.95 1031
10339.91 1031
10340.87 1000
10341.83 995
10342.79 1014
10343.75 1020
10344.71 1043
10345.67 979
10346.63 984
10347.59 1013
10348.55 1014
10349.51 994
10350.47 1017
10351.43 1054
10352.39 956
10353.35 1005
10354.31 1029
10355.28 1018
10356.24 1029
10357.20 1018
10358.16 980
10359.12 984
10360.08 970
10361.04 927
10362.00 907
10362.96 919
10363.93 964
10364.89 915
10365.85 951
10366.81 973
10367.77 977
10368.73 985
10369.69 972
10370.66 1002
10371.62 1032
10372.58 1008
10373.54 973
10374.50 995
10375.47 993
10376.43 971
10377.39 1035
10378.35 937
10379.31 970
10380.28 946
10381.24 962
10382.20 913
10383.16 983
10384.12 974
10385.09 917
10386.05 933
10387.01 962
10387.97 1046
10388.94 977
10389.90 1021
10390.86 972
10391.82 946
10392.79 999
10393.75 988
10394.71 936
10395.68 973
10396.64 979
10397.60 951
10398.56 997
10399.53 990
10400.49 989
10401.45 970
10402.42 949
10403.38 983
10404.34 932
10405.31 1040
10406.27 1021
10407.23 990
10408.20 969
10409.16 971
10410.12 1064
10411.09 1073
10412.05 1031
10413.01 1022
10413.98 964
10414.94 1028
10415.90 970
10416.87 981
10417.83 996
10418.80 1010
10419.76 995
10420.72 1077
10421.69 1022
10422.65 1060
10423.62 1062
10424.58 1138
10425.54 1169
10426.51 1232
10427.47 1250
10428.44 1218
10429.40 1285
10430.37 1304
10431.33 1267
10432.30 1198
10433.26 1079
10434.22 1071
10435.19 1157
10436.15 1163
10437.12 1051
10438.08 1065
10439.05 972
10440.01 976
10440.98 892
10441.94 948
10442.91 962
10443.87 934
10444.84 1002
10445.80 973
10446.77 969
10447.73 1011
10448.70 967
10449.66 973
10450.63 977
10451.59 883
10452.56 880
10453.53 885
10454.49 960
10455.46 942
10456.42 930
10457.39 893
10458.35 912
10459.32 1037
10460.29 1014
10461.25 979
10462.22 1015
10463.18 977
10464.15 968
10465.12 920
10466.08 942
10467.05 946
10468.01 957
10468.98 924
10469.95 976
10470.91 985
10471.88 929
10472.85 942
10473.81 973
10474.78 923
10475.74 885
10476.71 949
10477.68 993
10478.64 936
10479.61 909
10480.58 939
10481.54 904
10482.51 882
10483.48 947
10484.45 957
10485.41 891
10486.38 865
10487.35 909
10488.31 939
10489.28 929
10490.25 954
10491.22 911
10492.18 952
10493.15 980
10494.12 991
10495.08 938
10496.05 929
10497.02 911
10497.99 983
10498.95 976
10499.92 873
10500.89 949
10501.86 895
10502.83 950
10503.79 966
10504.76 971
10505.73 959
10506.70 931
10507.67 923
10508.63 957
10509.60 910
10510.57 911
10511.54 927
10512.51 924
10513.47 976
10514.44 938
10515.41 984
10516.38 1032
10517.35 1035
10518.32 989
10519.28 930
10520.25 911
10521.22 905
10522.19 989
10523.16 942
10524.13 916
10525.10 970
10526.07 1026
10527.03 939
10528.00 1001
10528.97 960
10529.94 877
10530.91 948
10531.88 1025
10532.85 963
10533.82 953
10534.79 981
10535.76 940
10536.73 882
10537.70 937
10538.67 948
10539.63 1029
10540.60 971
10541.57 990
10542.54 912
10543.51 883
10544.48 891
10545.45 915
10546.42 913
10547.39 897
10548.36 988
10549.33 943
10550.30 956
10551.27 960
10552.24 1006
10553.21 1024
10554.18 954
10555.15 1009
10556.12 932
10557.09 958
10558.06 928
10559.03 949
10560.00 898
10560.97 1012
10561.95 1043
10562.92 935
10563.89 923
10564.86 981
10565.83 1030
10566.80 1058
10567.77 1089
10568.74 1101
10569.71 1222
10570.68 1143
10571.65 1157
10572.62 1137
10573.59 1120
10574.57 1172
10575.54 1092
10576.51 1044
10577.48 1005
10578.45 1028
10579.42 1032
10580.39 985
10581.36 1116
10582.34 1008
10583.31 1004
10584.28 1003
10585.25 969
10586.22 951
10587.19 907
10588.17 972
10589.14 969
10590.11 929
10591.08 953
10592.05 1042
10593.02 972
10594.00 983
10594.97 974
10595.94 990
10596.91 967
10597.89 1016
10598.86 982
10599.83 970
10600.80 949
10601.77 1037
10602.75 1041
10603.72 961
10604.69 887
10605.66 902
10606.64 1011
10607.61 998
10608.58 1007
10609.55 1023
10610.53 1027
10611.50 925
10612.47 928
10613.45 911
10614.42 929
10615.39 967
10616.36 934
10617.34 1003
10618.31 955
10619.28 924
10620.26 940
10621.23 956
10622.20 931
10623.18 993
10624.15 952
10625.12 965
10626.10 1010
10627.07 964
10628.04 928
10629.02 991
10629.99 1025
10630.97 1011
10631.94 986
10632.91 968
10633.89 1050
10634.86 973
10635.83 938
10636.81 958
10637.78 992
10638.76 1041
10639.73 1022
10640.70 1004
10641.68 937
10642.65 987
10643.63 1028
10644.60 1014
10645.58 1051
10646.55 1036
10647.53 1042
10648.50 1056
10649.47 1024
10650.45 1058
10651.42 1105
10652.40 1127
10653.37 1028
10654.35 1020
10655.32 1003
10656.30 1028
10657.27 981
10658.25 987
10659.22 938
10660.20 943
10661.17 962
10662.15 1021
10663.12 956
10664.10 925
10665.07 965
10666.05 940
10667.02 966
10668.00 986
10668.97 970
10669.95 978
10670.93 915
10671.90 899
10672.88 905
10673.85 899
10674.83 994
10675.80 939
10676.78 960
10677.76 956
10678.73 954
10679.71 964
10680.68 970
10681.66 957
10682.63 900
10683.61 944
10684.59 952
10685.56 922
10686.54 967
10687.52 957
10688.49 957
10689.47 992
10690.44 975
10691.42 1024
10692.40 995
10693.37 936
10694.35 977
10695.33 980
10696.30 881
10697.28 923
10698.26 943
10699.23 927
10700.21 976
10701.19 914
10702.17 979
10703.14 976
10704.12 922
10705.10 939
10706.07 876
10707.05 879
10708.03 855
10709.01 843
10709.98 859
10710.96 926
10711.94 913
10712.91 896
10713.89 870
10714.87 908
10715.85 958
10716.83 913
10717.80 868
10718.78 866
10719.76 906
10720.74 963
10721.71 877
10722.69 863
10723.67 913
10724.65 852
10725.63 830
10726.60 886
10727.58 1014
10728.56 889
10729.54 902
10730.52 894
10731.49 887
10732.47 900
10733.45 920
10734.43 927
10735.41 881
10736.39 887
10737.37 840
10738.34 878
10739.32 931
10740.30 854
10741.28 892
10742.26 820
10743.24 868
10744.22 876
10745.20 904
10746.17 903
10747.15 948
10748.13 902
10749.11 948
10750.09 906
10751.07 874
10752.05 904
10753.03 848
10754.01 868
10754.99 874
10755.97 904
10756.95 835
10757.93 829
10758.91 924
10759.88 911
10760.86 916
10761.84 919
10762.82 936
10763.80 918
10764.78 878
10765.76 903
10766.74 858
10767.72 923
10768.70 956
10769.68 923
10770.66 904
10771.64 929
10772.62 912
10773.60 892
10774.58 896
10775.56 932
10776.54 928
10777.52 955
10778.51 918
10779.49 940
10780.47 921
10781.45 988
10782.43 891
10783.41 898
10784.39 950
10785.37 920
10786.35 990
10787.33 947
10788.31 944
10789.29 959
10790.27 1018
10791.26 941
10792.24 936
10793.22 911
10794.20 895
10795.18 914
10796.16 1001
10797.14 959
10798.12 928
10799.10 946
10800.09 888
10801.07 935
10802.05 886
10803.03 917
10804.01 890
10804.99 929
10805.98 838
10806.96 878
10807.94 878
10808.92 855
10809.90 903
10810.89 930
10811.87 867
10812.85 887
10813.83 911
10814.81 863
10815.80 921
10816.78 899
10817.76 878
10818.74 933
10819.72 884
10820.71 891
10821.69 927
10822.67 910
10823.65 884
10824.64 876
10825.62 934
10826.60 941
10827.58 925
10828.57 956
10829.55 877
10830.53 903
10831.52 945
10832.50 872
10833.48 891
10834.46 944
10835.45 904
10836.43 912
10837.41 923
10838.40 973
10839.38 928
10840.36 922
10841.35 1022
10842.33 945
10843.31 932
10844.30 894
10845.28 910
10846.26 910
10847.25 969
10848.23 907
10849.21 939
10850.20 938
10851.18 971
10852.17 964
10853.15 953
10854.13 945
10855.12 942
10856.10 944
10857.09 1023
10858.07 956
10859.05 902
10860.04 919
10861.02 947
10862.01 1032
10862.99 941
10863.97 958
10864.96 907
10865.94 982
10866.93 952
10867.91 1000
10868.90 977
10869.88 977
10870.87 997
10871.85 997
10872.84 956
10873.82 924
10874.81 1004
10875.79 970
10876.78 991
10877.76 937
10878.75 915
10879.73 1001
10880.72 988
10881.70 1011
10882.69 1030
10883.67 989
10884.66 998
10885.64 1036
10886.63 1006
10887.61 1010
10888.60 1019
10889.58 1024
10890.57 1004
10891.55 1000
10892.54 964
10893.53 985
10894.51 1061
10895.50 1055
10896.48 1088
10897.47 1104
10898.45 1071
10899.44 1049
10900.43 1099
10901.41 1081
10902.40 1121
10903.38 1079
10904.37 1107
10905.36 1080
10906.34 1036
10907.33 1091
10908.32 1077
10909.30 1016
10910.29 1055
10911.28 1065
10912.26 1054
10913.25 1057
10914.24 1095
10915.22 1127
10916.21 1130
10917.20 1054
10918.18 1065
10919.17 1068
10920.16 1141
10921.14 1139
10922.13 1128
10923.12 1174
10924.10 1188
10925.09 1148
10926.08 1241
10927.07 1192
10928.05 1130
10929.04 1138
10930.03 1159
10931.01 1198
10932.00 1154
10932.99 1185
10933.98 1257
10934.96 1214
10935.95 1193
10936.94 1244
10937.93 1184
10938.92 1164
10939.90 1185
10940.89 1214
10941.88 1162
10942.87 1263
10943.85 1300
10944.84 1244
10945.83 1233
10946.82 1249
10947.81 1218
10948.79 1299
10949.78 1279
10950.77 1357
10951.76 1342
10952.75 1382
10953.74 1322
10954.72 1327
10955.71 1302
10956.70 1269
10957.69 1234
10958.68 1329
10959.67 1320
10960.66 1394
10961.65 1355
10962.63 1360
10963.62 1525
10964.61 1564
10965.60 1594
10966.59 1530
10967.58 1543
10968.57 1541
10969.56 1632
10970.55 1598
10971.54 1599
10972.52 1656
10973.51 1535
10974.50 1505
10975.49 1520
10976.48 1436
10977.47 1486
10978.46 1440
10979.45 1374
10980.44 1413
10981.43 1392
10982.42 1404
10983.41 1332
10984.40 1404
10985.39 1374
10986.38 1374
10987.37 1451
10988.36 1518
10989.35 1505
10990.34 1461
10991.33 1479
10992.32 1397
10993.31 1385
10994.30 1436
10995.29 1420
10996.28 1436
10997.27 1537
10998.26 1491
10999.25 1352
11000.24 1388
11001.23 1494
11002.22 1499
11003.21 1533
11004.20 1656
11005.20 1646
11006.19 1691
11007.18 1785
11008.17 1910
11009.16 2039
11010.15 1991
11011.14 2045
11012.13 1943
11013.12 1900
11014.11 1864
11015.10 1756
11016.10 1679
11017.09 1609
11018.08 1513
11019.07 1410
11020.06 1432
11021.05 1405
11022.04 1379
11023.04 1384
11024.03 1271
11025.02 1321
11026.01 1297
11027.00 1323
11027.99 1307
11028.99 1313
11029.98 1353
11030.97 1254
11031.96 1187
11032.95 1256
11033.95 1295
11034.94 1213
11035.93 1293
11036.92 1240
11037.91 1245
11038.91 1151
11039.90 1235
11040.89 1229
11041.88 1221
11042.88 1224
11043.87 1188
11044.86 1216
11045.85 1272
11046.85 1193
11047.84 1233
11048.83 1262
11049.82 1219
11050.82 1172
11051.81 1163
11052.80 1188
11053.80 1203
11054.79 1095
11055.78 1182
11056.77 1179
11057.77 1132
11058.76 1150
11059.75 1135
11060.75 1183
11061.74 1225
11062.73 1136
11063.73 1137
11064.72 1097
11065.71 1125
11066.71 1105
11067.70 1064
11068.69 1080
11069.69 1123
11070.68 1124
11071.68 1141
11072.67 1140
11073.66 1104
11074.66 1210
11075.65 1240
11076.65 1173
11077.64 1120
11078.63 1057
11079.63 1073
11080.62 1100
11081.62 1112
11082.61 1071
11083.60 1136
11084.60 1158
11085.59 1143
11086.59 1144
11087.58 1093
11088.58 1127
11089.57 1101
11090.57 1080
11091.56 1128
11092.55 1134
11093.55 1135
11094.54 1122
11095.54 1096
11096.53 1061
11097.53 1053
11098.52 1141
11099.52 1122
11100.51 1104
11101.51 1048
11102.50 1066
11103.50 1143
11104.49 1132
11105.49 1033
11106.48 1060
11107.48 1060
11108.48 1100
11109.47 1128
11110.47 1147
11111.46 1041
11112.46 1160
11113.45 1185
11114.45 1108
11115.44 1155
11116.44 1109
11117.44 1130
11118.43 1082
11119.43 1039
11120.42 1097
11121.42 1030
11122.42 1035
11123.41 979
11124.41 1041
11125.40 1036
11126.40 1021
11127.40 1059
11128.39 1037
11129.39 1058
11130.38 1048
11131.38 998
11132.38 1100
11133.37 1063
11134.37 998
11135.37 1103
11136.36 1173
11137.36 1084
11138.36 1099
11139.35 1163
11140.35 1168
11141.35 1111
11142.34 1085
11143.34 985
11144.34 1017
11145.34 1044
11146.33 1008
11147.33 1026
11148.33 1047
11149.32 1018
11150.32 1006
11151.32 1025
11152.32 1015
11153.31 1073
11154.31 1034
11155.31 1052
11156.31 1076
11157.30 1134
11158.30 1050
11159.30 1008
11160.30 1078
11161.29 1065
11162.29 1031
11163.29 1075
11164.29 1005
11165.29 1056
11166.28 939
11167.28 948
11168.28 988
11169.28 998
11170.28 1013
11171.27 1001
11172.27 1023
11173.27 1002
11174.27 1099
11175.27 1083
11176.27 1048
11177.26 1055
11178.26 1003
11179.26 968
11180.26 1063
11181.26 996
11182.26 949
11183.26 1022
11184.26 1001
11185.25 1053
11186.25 1062
11187.25 1046
11188.25 1066
11189.25 1059
11190.25 1036
11191.25 1064
11192.25 1073
11193.25 994
11194.25 1067
11195.24 1050
11196.24 1064
11197.24 996
11198.24 956
11199.24 1094
11200.24 1034
11201.24 1034
11202.24 1001
11203.24 1077
11204.24 1076
11205.24 1140
11206.24 1037
11207.24 1117
11208.24 1071
11209.24 1005
11210.24 1015
11211.24 1021
11212.24 966
11213.24 969
11214.24 1007
11215.24 1023
11216.24 998
11217.24 1054
11218.24 1062
11219.24 1042
11220.24 1035
11221.24 1016
11222.24 966
11223.24 998
11224.24 1020
11225.24 1001
11226.24 975
11227.25 988
11228.25 1104
11229.25 1022
11230.25 949
11231.25 1005
11232.25 964
11233.25 920
11234.25 988
11235.25 1042
11236.25 1017
11237.25 977
11238.26 994
11239.26 978
11240.26 1003
11241.26 989
11242.26 978
11243.26 923
11244.26 957
11245.27 1001
11246.27 967
11247.27 934
11248.27 973
11249.27 943
11250.27 907
11251.28 902
11252.28 919
11253.28 919
11254.28 964
11255.28 968
11256.29 930
11257.29 937
11258.29 982
11259.29 954
11260.29 956
11261.30 948
11262.30 934
11263.30 924
11264.30 985
11265.31 1020
11266.31 944
11267.31 990
11268.31 1012
11269.32 1039
11270.32 945
11271.32 895
11272.32 918
11273.33 1001
11274.33 959
11275.33 989
11276.33 1000
11277.34 963
11278.34 1013
11279.34 1003
11280.35 974
11281.35 979
11282.35 1003
11283.36 988
11284.36 1006
11285.36 995
11286.37 992
11287.37 1040
11288.37 1110
11289.38 1087
11290.38 1080
11291.38 1060
11292.39 1113
11293.39 1101
11294.39 1036
11295.40 1083
11296.40 1063
11297.41 1038
11298.41 1044
11299.41 991
11300.42 965
11301.42 967
11302.43 1039
11303.43 987
11304.43 971
11305.44 952
11306.44 966
11307.45 993
11308.45 939
11309.46 946
11310.46 968
11311.46 975
11312.47 980
11313.47 945
11314.48 977
11315.48 976
11316.49 1027
11317.49 1043
11318.50 994
11319.50 982
11320.51 982
11321.51 1072
11322.52 1084
11323.52 1063
11324.53 1073
11325.53 1054
11326.54 1073
11327.54 1043
11328.55 992
11329.55 1002
11330.56 1051
11331.56 1018
11332.57 988
11333.57 977
11334.58 960
11335.58 957
11336.59 1000
11337.60 955
11338.60 895
11339.61 950
11340.61 954
11341.62 952
11342.62 899
11343.63 964
11344.64 919
11345.64 912
11346.65 904
11347.65 995
11348.66 957
11349.67 928
11350.67 951
11351.68 996
11352.69 973
11353.69 994
11354.70 942
11355.71 912
11356.71 898
11357.72 843
11358.72 917
11359.73 985
11360.74 930
11361.74 944
11362.75 896
11363.76 953
11364.76 964
11365.77 908
11366.78 913
11367.79 911
11368.79 912
11369.80 925
11370.81 916
11371.81 923
11372.82 962
11373.83 968
11374.84 915
11375.84 935
11376.85 885
11377.86 891
11378.87 943
11379.87 958
11380.88 996
11381.89 968
11382.90 964
11383.90 953
11384.91 959
11385.92 921
11386.93 900
11387.93 900
11388.94 880
11389.95 1000
11390.96 932
11391.97 903
11392.97 936
11393.98 916
11394.99 897
11396.00 898
11397.01 923
11398.02 968
11399.02 918
11400.03 940
11401.04 960
11402.05 974
11403.06 908
11404.07 900
11405.08 931
11406.08 884
11407.09 924
11408.10 921
11409.11 928
11410.12 913
11411.13 893
11412.14 885
11413.15 890
11414.15 960
11415.16 977
11416.17 956
11417.18 1000
11418.19 918
11419.20 896
11420.21 923
11421.22 992
11422.23 966
11423.24 882
11424.25 833
11425.26 950
11426.27 889
11427.28 958
11428.29 926
11429.30 927
11430.31 901
11431.32 897
11432.32 888
11433.33 894
11434.34 922
11435.35 936
11436.36 927
11437.37 925
11438.38 960
11439.39 924
11440.41 957
11441.42 888
11442.43 896
11443.44 867
11444.45 914
11445.46 922
11446.47 870
11447.48 970
11448.49 964
11449.50 990
11450.51 983
11451.52 999
11452.53 957
11453.54 989
11454.55 1043
11455.56 980
11456.57 970
11457.59 966
11458.60 921
11459.61 940
11460.62 962
11461.63 939
11462.64 916
11463.65 947
11464.66 956
11465.67 943
11466.69 1011
11467.70 940
11468.71 1026
11469.72 1064
11470.73 1044
11471.74 1044
11472.75 998
11473.77 1052
11474.78 997
11475.79 962
11476.80 1036
11477.81 1079
11478.83 1061
11479.84 1069
11480.85 1114
11481.86 1069
11482.87 1069
11483.89 1112
11484.90 1049
11485.91 1004
11486.92 950
11487.93 1037
11488.95 1046
11489.96 1019
11490.97 1124
11491.98 1060
11493.00 986
11494.01 996
11495.02 1045
11496.03 1025
11497.05 1085
11498.06 1019
11499.07 1112
11500.09 1184
11501.10 1083
11502.11 1063
11503.12 1027
11504.14 1055
11505.15 1036
11506.16 1109
11507.18 1174
11508.19 1143
11509.20 1124
11510.22 1127
11511.23 1107
11512.24 1044
11513.26 1126
11514.27 1195
11515.28 1153
11516.30 1145
11517.31 1108
11518.32 1124
11519.34 1179
11520.35 1162
11521.37 1165
11522.38 1192
11523.39 1155
11524.41 1107
11525.42 1070
11526.44 1057
11527.45 1099
11528.46 1058
11529.48 1080
11530.49 1117
11531.51 1239
11532.52 1222
11533.53 1199
11534.55 1175
11535.56 1212
11536.58 1201
11537.59 1250
11538.61 1218
11539.62 1126
11540.64 1152
11541.65 1207
11542.67 1260
11543.68 1162
11544.69 1153
11545.71 1228
11546.72 1243
11547.74 1223
11548.75 1164
11549.77 1226
11550.78 1182
11551.80 1190
11552.81 1268
11553.83 1251
11554.85 1313
11555.86 1305
11556.88 1270
11557.89 1233
11558.91 1292
11559.92 1275
11560.94 1330
11561.95 1280
11562.97 1306
11563.98 1314
11565.00 1379
11566.02 1369
11567.03 1363
11568.05 1364
11569.06 1360
11570.08 1284
11571.10 1394
11572.11 1430
11573.13 1382
11574.14 1393
11575.16 1439
11576.18 1423
11577.19 1355
11578.21 1313
11579.22 1467
11580.24 1534
11581.26 1547
11582.27 1525
11583.29 1555
11584.31 1530
11585.32 1543
11586.34 1527
11587.36 1593
11588.37 1596
11589.39 1579
11590.41 1764
11591.42 1707
11592.44 1609
11593.46 1767
11594.47 1717
11595.49 1718
11596.51 1756
11597.53 1792
11598.54 1907
11599.56 1924
11600.58 1894
11601.59 1921
11602.61 1844
11603.63 2024
11604.65 2159
11605.66 2300
11606.68 2357
11607.70 2469
11608.72 2593
11609.74 2605
11610.75 2703
11611.77 2732
11612.79 2681
11613.81 2514
11614.82 2487
11615.84 2388
11616.86 2277
11617.88 2204
11618.90 2194
11619.91 2136
11620.93 2139
11621.95 2095
11622.97 2111
11623.99 2113
11625.01 2143
11626.02 2190
11627.04 2177
11628.06 2176
11629.08 2303
11630.10 2211
11631.12 2194
11632.14 2214
11633.15 2269
11634.17 2310
11635.19 2403
11636.21 2589
11637.23 2639
11638.25 2793
11639.27 2889
11640.29 3071
11641.30 3271
11642.32 3490
11643.34 3704
11644.36 3790
11645.38 3886
11646.40 3776
11647.42 3526
11648.44 3387
11649.46 3029
11650.48 2872
11651.50 2629
11652.52 2482
11653.54 2363
11654.56 2080
11655.58 2082
11656.60 2055
11657.62 2017
11658.64 1935
11659.66 1908
11660.68 1881
11661.70 1793
11662.72 1768
11663.74 1809
11664.76 1885
11665.78 1818
11666.80 1679
11667.82 1699
11668.84 1696
11669.86 1749
11670.88 1710
11671.90 1683
11672.92 1726
11673.94 1638
11674.96 1659
11675.98 1656
11677.00 1611
11678.02 1673
11679.04 1688
11680.06 1655
11681.08 1587
11682.10 1664
11683.12 1560
11684.15 1644
11685.17 1696
11686.19 1696
11687.21 1674
11688.23 1590
11689.25 1526
11690.27 1459
11691.29 1451
11692.31 1478
11693.34 1509
11694.36 1558
11695.38 1462
11696.40 1462
11697.42 1453
11698.44 1442
11699.46 1428
11700.49 1436
11701.51 1507
11702.53 1464
11703.55 1495
11704.57 1468
11705.60 1492
11706.62 1444
11707.64 1447
11708.66 1518
11709.68 1501
11710.71 1483
11711.73 1429
11712.75 1556
11713.77 1469
11714.79 1575
11715.82 1499
11716.84 1476
11717.86 1549
11718.88 1476
11719.91 1521
11720.93 1635
11721.95 1615
11722.97 1607
11724.00 1599
11725.02 1521
11726.04 1568
11727.07 1550
11728.09 1571
11729.11 1488
11730.13 1426
11731.16 1350
11732.18 1401
11733.20 1494
11734.23 1538
11735.25 1525
11736.27 1506
11737.30 1392
11738.32 1482
11739.34 1496
11740.37 1449
11741.39 1475
11742.41 1473
11743.44 1439
11744.46 1420
11745.48 1377
11746.51 1365
11747.53 1435
11748.55 1402
11749.58 1416
11750.60 1416
11751.63 1322
11752.65 1434
11753.67 1377
11754.70 1456
11755.72 1389
11756.75 1326
11757.77 1342
11758.79 1372
11759.82 1386
11760.84 1376
11761.87 1350
11762.89 1320
11763.92 1324
11764.94 1339
11765.97 1324
11766.99 1283
11768.01 1246
11769.04 1268
11770.06 1240
11771.09 1225
11772.11 1246
11773.14 1209
11774.16 1253
11775.19 1266
11776.21 1234
11777.24 1188
11778.26 1264
11779.29 1181
11780.31 1210
11781.34 1179
11782.36 1183
11783.39 1201
11784.41 1210
11785.44 1233
11786.46 1155
11787.49 1144
11788.52 1248
11789.54 1263
11790.57 1278
11791.59 1200
11792.62 1226
11793.64 1203
11794.67 1099
11795.70 1180
11796.72 1198
11797.75 1161
11798.77 1185
11799.80 1149
11800.83 1132
11801.85 1136
11802.88 1110
11803.90 1115
11804.93 1122
11805.96 1163
11806.98 1160
11808.01 1071
11809.04 1120
11810.06 1123
11811.09 1119
11812.11 1141
11813.14 1089
11814.17 1080
11815.19 1128
11816.22 1146
11817.25 1060
11818.27 1055
11819.30 1106
11820.33 1071
11821.36 1098
11822.38 1053
11823.41 1056
11824.44 1121
11825.46 1046
11826.49 1089
11827.52 1082
11828.54 1003
11829.57 979
11830.60 1028
11831.63 1072
11832.65 1060
11833.68 1118
11834.71 1074
11835.74 1110
11836.76 1082
11837.79 1136
11838.82 1056
11839.85 1066
11840.88 1082
11841.90 1059
11842.93 1035
11843.96 1136
11844.99 1045
11846.01 1074
11847.04 1023
11848.07 1028
11849.10 1048
11850.13 1078
11851.16 1118
11852.18 1038
11853.21 1040
11854.24 969
11855.27 993
11856.30 1024
11857.33 1030
11858.35 993
11859.38 978
11860.41 1009
11861.44 1008
11862.47 1047
11863.50 1026
11864.53 1047
11865.56 985
11866.58 981
11867.61 981
11868.64 1046
11869.67 1055
11870.70 1062
11871.73 1066
11872.76 957
11873.79 1006
11874.82 1018
11875.85 1071
11876.88 969
11877.91 1003
11878.93 1007
11879.96 1087
11880.99 1064
11882.02 1042
11883.05 1001
11884.08 1037
11885.11 1017
11886.14 1061
11887.17 990
11888.20 1003
11889.23 1083
11890.26 1043
11891.29 1043
11892.32 1089
11893.35 1051
11894.38 1086
11895.41 1022
11896.44 1054
11897.47 1044
11898.50 1014
11899.53 1092
11900.56 1110
11901.59 1086
11902.62 1069
11903.65 1106
11904.69 1063
11905.72 1114
11906.75 1115
11907.78 1084
11908.81 1098
11909.84 1244
11910.87 1128
11911.90 1188
11912.93 1213
11913.96 1158
11914.99 1193
11916.02 1149
11917.06 1112
11918.09 1137
11919.12 1161
11920.15 1211
11921.18 1111
11922.21 1039
11923.24 1040
11924.27 1127
11925.31 1134
11926.34 1118
11927.37 1084
11928.40 1083
11929.43 1184
11930.46 1160
11931.50 1080
11932.53 1071
11933.56 1096
11934.59 1161
11935.62 1171
11936.65 1187
11937.69 1168
11938.72 1221
11939.75 1256
11940.78 1343
11941.81 1301
11942.85 1392
11943.88 1313
11944.91 1362
11945.94 1306
11946.98 1343
11948.01 1356
11949.04 1274
11950.07 1247
11951.11 1251
11952.14 1226
11953.17 1068
11954.20 1071
11955.24 1071
11956.27 1101
11957.30 1142
11958.34 1099
11959.37 1023
11960.40 1066
11961.43 1018
11962.47 1086
11963.50 1058
11964.53 1018
11965.57 1027
11966.60 1050
11967.63 1100
11968.67 997
11969.70 1025
11970.73 1032
11971.77 1076
11972.80 1125
11973.83 1011
11974.87 1089
11975.90 1114
11976.94 1032
11977.97 995
11979.00 1039
11980.04 970
11981.07 992
11982.10 981
11983.14 1057
11984.17 1053
11985.21 1080
11986.24 1008
11987.27 940
11988.31 919
11989.34 939
11990.38 984
11991.41 943
11992.45 1011
11993.48 967
11994.51 960
11995.55 965
11996.58 1070
11997.62 1013
11998.65 1050
11999.69 1042
12000.72 953
12001.76 941
12002.79 1030
12003.83 1045
12004.86 979
12005.90 979
12006.93 978
12007.97 998
12009.00 1011
12010.04 1043
12011.07 1012
12012.11 1037
12013.14 1037
12014.18 1040
12015.21 1022
12016.25 1018
12017.28 1030
12018.32 1024
12019.35 1013
12020.39 1014
12021.43 1041
12022.46 981
12023.50 965
12024.53 1048
12025.57 1052
12026.60 1063
12027.64 1053
12028.68 1078
12029.71 1082
12030.75 1061
12031.78 1061
12032.82 1063
12033.86 1139
12034.89 1097
12035.93 1025
12036.97 1038
12038.00 1051
12039.04 1104
12040.07 1100
12041.11 1094
12042.15 1119
12043.18 1094
12044.22 1001
12045.26 1028
12046.29 1022
12047.33 1090
12048.37 1097
12049.40 1110
12050.44 1018
12051.48 998
12052.52 1027
12053.55 1068
12054.59 1033
12055.63 1045
12056.66 1036
12057.70 1006
12058.74 1068
12059.78 1089
12060.81 1081
12061.85 1041
12062.89 1078
12063.92 1098
12064.96 1107
12066.00 1100
12067.04 1072
12068.07 1134
12069.11 992
12070.15 1069
12071.19 1036
12072.23 1043
12073.26 1090
12074.30 1088
12075.34 1009
12076.38 1006
12077.42 1024
12078.45 1089
12079.49 1087
12080.53 1065
12081.57 990
12082.61 1093
12083.64 1077
12084.68 1048
12085.72 1003
12086.76 1032
12087.80 1032
12088.84 1079
12089.88 1062
12090.91 1094
12091.95 1089
12092.99 1139
12094.03 1077
12095.07 1090
12096.11 1052
12097.15 1072
12098.19 1093
12099.22 1116
12100.26 1181
12101.30 1063
12102.34 1105
12103.38 1157
12104.42 1154
12105.46 1064
12106.50 1127
12107.54 1215
12108.58 1169
12109.62 1186
12110.66 1201
12111.70 1238
12112.74 1237
12113.77 1232
12114.81 1282
12115.85 1237
12116.89 1180
12117.93 1268
12118.97 1198
12120.01 1248
12121.05 1148
12122.09 1161
12123.13 1183
12124.17 1077
12125.21 1053
12126.25 1081
12127.29 1105
12128.33 1043
12129.37 967
12130.41 1009
12131.45 1038
12132.50 1057
12133.54 982
12134.58 1027
12135.62 1009
12136.66 965
12137.70 963
12138.74 971
12139.78 1015
12140.82 995
12141.86 1005
12142.90 1054
12143.94 1029
12144.98 985
12146.02 949
12147.07 945
12148.11 988
12149.15 981
12150.19 974
12151.23 985
12152.27 1038
12153.31 990
12154.35 985
12155.40 996
12156.44 1054
12157.48 950
12158.52 968
12159.56 940
12160.60 923
12161.64 931
12162.69 921
12163.73 965
12164.77 1007
12165.81 991
12166.85 946
12167.90 952
12168.94 926
12169.98 949
12171.02 969
12172.06 964
12173.11 908
12174.15 951
12175.19 960
12176.23 938
12177.27 956
12178.32 950
12179.36 992
12180.40 955
12181.44 952
12182.49 939
12183.53 954
12184.57 902
12185.61 918
12186.66 971
12187.70 969
12188.74 1016
12189.79 986
12190.83 1046
12191.87 1046
12192.91 973
12193.96 928
12195.00 998
12196.04 988
12197.09 927
12198.13 1004
12199.17 944
12200.22 919
12201.26 953
12202.30 928
12203.35 957
12204.39 1016
12205.43 960
12206.48 955
12207.52 921
12208.57 971
12209.61 1032
12210.65 1001
12211.70 933
12212.74 944
12213.78 969
12214.83 961
12215.87 988
12216.92 976
12217.96 932
12219.00 949
12220.05 984
12221.09 933
12222.14 931
12223.18 951
12224.23 977
12225.27 953
12226.31 951
12227.36 932
12228.40 902
12229.45 903
12230.49 950
12231.54 976
12232.58 1010
12233.63 911
12234.67 991
12235.72 1014
12236.76 961
12237.81 968
12238.85 1006
12239.90 953
12240.94 911
12241.99 911
12243.03 1005
12244.08 1035
12245.12 943
12246.17 985
12247.21 1016
12248.26 948
12249.30 999
12250.35 971
12251.39 1029
12252.44 992
12253.49 975
12254.53 1038
12255.58 983
12256.62 989
12257.67 970
12258.71 989
12259.76 955
12260.81 1026
12261.85 1084
12262.90 1004
12263.94 987
12264.99 1025
12266.04 940
12267.08 995
12268.13 948
12269.17 896
12270.22 914
12271.27 956
12272.31 988
12273.36 959
12274.41 934
12275.45 832
12276.50 861
12277.55 889
12278.59 878
12279.64 909
12280.69 933
12281.73 929
12282.78 942
12283.83 906
12284.87 896
12285.92 881
12286.97 928
12288.01 955
12289.06 912
12290.11 963
12291.16 857
12292.20 860
12293.25 872
12294.30 906
12295.35 894
12296.39 892
12297.44 892
12298.49 867
12299.54 876
12300.58 862
12301.63 882
12302.68 938
12303.73 867
12304.77 816
12305.82 819
12306.87 900
12307.92 833
12308.97 847
12310.01 888
12311.06 891
12312.11 864
12313.16 854
12314.21 868
12315.25 883
12316.30 859
12317.35 864
12318.40 856
12319.45 861
12320.50 820
12321.54 920
12322.59 877
12323.64 907
12324.69 831
12325.74 838
12326.79 863
12327.84 826
12328.89 861
12329.93 832
12330.98 795
12332.03 794
12333.08 869
12334.13 829
12335.18 869
12336.23 855
12337.28 867
12338.33 888
12339.38 838
12340.43 865
12341.47 827
12342.52 861
12343.57 842
12344.62 812
12345.67 810
12346.72 861
12347.77 833
12348.82 853
12349.87 814
12350.92 824
12351.97 825
12353.02 807
12354.07 787
12355.12 786
12356.17 852
12357.22 819
12358.27 826
12359.32 834
12360.37 784
12361.42 812
12362.47 794
12363.52 811
12364.57 833
12365.62 835
12366.67 850
12367.72 814
12368.77 847
12369.82 816
12370.87 760
12371.93 823
12372.98 810
12374.03 837
12375.08 801
12376.13 801
12377.18 835
12378.23 847
12379.28 848
12380.33 831
12381.38 834
12382.43 810
12383.49 809
12384.54 809
12385.59 793
12386.64 859
12387.69 876
12388.74 844
12389.79 810
12390.84 752
12391.90 834
12392.95 853
12394.00 854
12395.05 839
12396.10 891
12397.15 803
12398.21 822
12399.26 784
12400.31 938
12401.36 886
12402.41 797
12403.47 826
12404.52 834
12405.57 834
12406.62 800
12407.67 920
12408.73 889
12409.78 792
12410.83 811
12411.88 837
12412.94 812
12413.99 784
12415.04 785
12416.09 885
12417.15 836
12418.20 891
12419.25 850
12420.30 863
12421.36 853
12422.41 824
12423.46 845
12424.52 845
12425.57 832
12426.62 867
12427.67 839
12428.73 874
12429.78 908
12430.83 834
12431.89 860
12432.94 858
12433.99 848
12435.05 868
12436.10 856
12437.15 834
12438.21 845
12439.26 841
12440.31 856
12441.37 832
12442.42 885
12443.47 876
12444.53 888
12445.58 876
12446.64 842
12447.69 876
12448.74 879
12449.80 896
12450.85 815
12451.91 864
12452.96 864
12454.01 798
12455.07 847
12456.12 909
12457.18 847
12458.23 891
12459.29 908
12460.34 871
12461.39 834
12462.45 856
12463.50 835
12464.56 847
12465.61 829
12466.67 840
12467.72 832
12468.78 864
12469.83 853
12470.89 828
12471.94 849
12473.00 796
12474.05 832
12475.11 873
12476.16 875
12477.22 916
12478.27 835
12479.33 834
12480.38 828
12481.44 881
12482.49 898
12483.55 908
12484.60 868
12485.66 906
12486.71 898
12487.77 913
12488.83 848
12489.88 894
12490.94 905
12491.99 873
12493.05 949
12494.10 938
12495.16 919
12496.22 971
12497.27 989
12498.33 963
12499.38 1036
12500.44 1030
12501.50 1138
12502.55 1125
12503.61 1161
12504.67 1199
12505.72 1317
12506.78 1214
12507.83 1298
12508.89 1268
12509.95 1253
12511.00 1223
12512.06 1146
12513.12 1093
12514.17 1079
12515.23 1030
12516.29 991
12517.34 1018
12518.40 1030
12519.46 966
12520.52 957
12521.57 927
12522.63 971
12523.69 930
12524.74 903
12525.80 914
12526.86 930
12527.92 947
12528.97 943
12530.03 955
12531.09 889
12532.15 939
12533.20 996
12534.26 988
12535.32 919
12536.38 935
12537.43 933
12538.49 886
12539.55 919
12540.61 871
12541.66 863
12542.72 898
12543.78 890
12544.84 911
12545.90 855
12546.95 932
12548.01 939
12549.07 938
12550.13 878
12551.19 914
12552.25 908
12553.30 847
12554.36 835
12555.42 881
12556.48 886
12557.54 913
12558.60 933
12559.65 927
12560.71 962
12561.77 884
12562.83 934
12563.89 943
12564.95 956
12566.01 906
12567.07 923
12568.13 924
12569.18 864
12570.24 936
12571.30 887
12572.36 901
12573.42 945
12574.48 933
12575.54 927
12576.60 933
12577.66 960
12578.72 944
12579.78 1017
12580.84 1084
12581.90 1043
12582.96 1062
12584.02 1060
12585.07 1154
12586.13 1161
12587.19 1201
12588.25 1154
12589.31 1184
12590.37 1086
12591.43 1105
12592.49 1139
12593.55 1076
12594.61 1041
12595.67 1015
12596.73 1047
12597.79 1007
12598.86 997
12599.92 1016
12600.98 1011
12602.04 918
12603.10 949
12604.16 931
12605.22 968
12606.28 997
12607.34 978
12608.40 964
12609.46 916
12610.52 957
12611.58 935
12612.64 960
12613.70 937
12614.76 952
12615.83 952
12616.89 895
12617.95 923
12619.01 949
12620.07 932
12621.13 956
12622.19 941
12623.25 983
12624.32 929
12625.38 996
12626.44 986
12627.50 998
12628.56 1003
12629.62 951
12630.68 932
12631.75 964
12632.81 972
12633.87 914
12634.93 923
12635.99 961
12637.05 922
12638.12 932
12639.18 949
12640.24 941
12641.30 905
12642.36 941
12643.43 864
12644.49 892
12645.55 870
12646.61 889
12647.68 900
12648.74 916
12649.80 935
12650.86 918
12651.93 911
12652.99 933
12654.05 935
12655.11 906
12656.18 890
12657.24 929
12658.30 990
12659.36 1000
12660.43 996
12661.49 993
12662.55 1031
12663.62 1050
12664.68 1001
12665.74 1032
12666.81 1030
12667.87 1093
12668.93 1098
12670.00 1000
12671.06 1006
12672.12 1024
12673.19 967
12674.25 1000
12675.31 958
12676.38 945
12677.44 975
12678.50 956
12679.57 929
12680.63 953
12681.69 972
12682.76 952
12683.82 982
12684.89 986
12685.95 940
12687.01 895
12688.08 898
12689.14 961
12690.21 981
12691.27 990
12692.33 923
12693.40 949
12694.46 942
12695.53 998
12696.59 951
12697.66 1013
12698.72 1009
12699.79 902
12700.85 963
12701.91 975
12702.98 1013
12704.04 1005
12705.11 925
12706.17 957
12707.24 1028
12708.30 1054
12709.37 1011
12710.43 1020
12711.50 1053
12712.56 1097
12713.63 1110
12714.69 1051
12715.76 1067
12716.82 1084
12717.89 1030
12718.95 1040
12720.02 1050
12721.09 996
12722.15 946
12723.22 1041
12724.28 996
12725.35 993
12726.41 951
12727.48 976
12728.54 1010
12729.61 1009
12730.68 952
12731.74 940
12732.81 922
12733.87 912
12734.94 954
12736.01 943
12737.07 947
12738.14 917
12739.20 945
12740.27 914
12741.34 959
12742.40 882
12743.47 912
12744.54 866
12745.60 894
12746.67 946
12747.74 909
12748.80 936
12749.87 870
12750.94 843
12752.00 830
12753.07 840
12754.14 879
12755.20 930
12756.27 934
12757.34 882
12758.40 895
12759.47 892
12760.54 854
12761.60 908
12762.67 902
12763.74 846
12764.81 838
12765.87 843
12766.94 940
12768.01 824
12769.08 795
12770.14 796
12771.21 822
12772.28 807
12773.35 763
12774.41 772
12775.48 780
12776.55 791
12777.62 802
12778.68 760
12779.75 807
12780.82 790
12781.89 806
12782.96 853
12784.02 813
12785.09 870
12786.16 821
12787.23 863
12788.30 813
12789.37 852
12790.43 874
12791.50 857
12792.57 820
12793.64 844
12794.71 817
12795.78 821
12796.84 828
12797.91 775
12798.98 780
12800.05 826
12801.12 838
12802.19 839
12803.26 758
12804.33 751
12805.40 828
12806.46 871
12807.53 845
12808.60 788
12809.67 806
12810.74 804
12811.81 794
12812.88 758
12813.95 801
12815.02 824
12816.09 843
12817.16 812
12818.23 775
12819.30 792
12820.37 768
12821.44 827
12822.50 800
12823.57 807
12824.64 796
12825.71 847
12826.78 867
12827.85 862
12828.92 819
12829.99 889
12831.06 876
12832.13 838
12833.20 876
12834.27 833
12835.34 792
12836.41 859
12837.49 768
12838.56 808
12839.63 888
12840.70 788
12841.77 764
12842.84 828
12843.91 818
12844.98 813
12846.05 824
12847.12 837
12848.19 825
12849.26 782
12850.33 811
12851.40 855
12852.47 768
12853.55 830
12854.62 800
12855.69 759
12856.76 784
12857.83 815
12858.90 801
12859.97 798
12861.04 793
12862.11 752
12863.19 768
12864.26 796
12865.33 806
12866.40 818
12867.47 844
12868.54 803
12869.62 757
12870.69 722
12871.76 721
12872.83 791
12873.90 791
12874.97 798
12876.05 769
12877.12 780
12878.19 770
12879.26 752
12880.33 766
12881.41 774
12882.48 762
12883.55 776
12884.62 743
12885.70 705
12886.77 706
12887.84 746
12888.91 722
12889.98 733
12891.06 737
12892.13 717
12893.20 690
12894.28 694
12895.35 726
12896.42 757
12897.49 748
12898.57 705
12899.64 714
12900.71 769
12901.79 779
12902.86 740
12903.93 735
12905.00 740
12906.08 745
12907.15 741
12908.22 749
12909.30 727
12910.37 676
12911.44 678
12912.52 719
12913.59 707
12914.66 691
12915.74 741
12916.81 717
12917.89 724
12918.96 699
12920.03 664
12921.11 766
12922.18 752
12923.25 743
12924.33 742
12925.40 697
12926.48 699
12927.55 638
12928.62 688
12929.70 684
12930.77 676
12931.85 705
12932.92 657
12934.00 719
12935.07 707
12936.14 751
12937.22 762
12938.29 724
12939.37 704
12940.44 688
12941.52 707
12942.59 734
12943.67 716
12944.74 705
12945.82 648
12946.89 675
12947.97 670
12949.04 685
12950.12 668
12951.19 666
12952.27 710
12953.34 703
12954.42 677
12955.49 717
12956.57 724
12957.64 717
12958.72 758
12959.79 720
12960.87 675
12961.94 720
12963.02 695
12964.10 673
12965.17 717
12966.25 672
12967.32 705
12968.40 729
12969.47 716
12970.55 675
12971.63 692
12972.70 655
12973.78 665
12974.85 687
12975.93 681
12977.01 702
12978.08 668
12979.16 683
12980.23 685
12981.31 645
12982.39 691
12983.46 691
12984.54 676
12985.62 656
12986.69 633
12987.77 634
12988.85 634
12989.92 630
12991.00 726
12992.08 686
12993.15 692
12994.23 678
12995.31 617
12996.38 699
12997.46 718
12998.54 712
12999.61 690
13000.69 723
13001.77 715
13002.85 679
13003.92 689
13005.00 739
13006.08 726
13007.16 704
13008.23 680
13009.31 675
13010.39 695
13011.47 665
13012.54 735
13013.62 735
13014.70 706
13015.78 690
13016.85 674
13017.93 687
13019.01 712
13020.09 645
13021.17 674
13022.24 691
13023.32 729
13024.40 748
13025.48 794
13026.56 707
13027.63 705
13028.71 702
13029.79 627
13030.87 661
13031.95 651
13033.03 707
13034.10 703
13035.18 705
13036.26 756
13037.34 726
13038.42 697
13039.50 685
13040.58 647
13041.66 699
13042.73 735
13043.81 687
13044.89 704
13045.97 701
13047.05 660
13048.13 645
13049.21 703
13050.29 692
13051.37 681
13052.45 721
13053.53 692
13054.60 690
13055.68 655
13056.76 685
13057.84 662
13058.92 655
13060.00 712
13061.08 655
13062.16 660
13063.24 641
13064.32 678
13065.40 681
13066.48 727
13067.56 707
13068.64 649
13069.72 679
13070.80 678
13071.88 668
13072.96 703
13074.04 693
13075.12 671
13076.20 656
13077.28 652
13078.36 680
13079.44 667
13080.52 648
13081.60 757
13082.68 649
13083.76 608
13084.84 629
13085.93 675
13087.01 636
13088.09 613
13089.17 687
13090.25 720
13091.33 668
13092.41 694
13093.49 623
13094.57 658
13095.65 681
13096.73 658
13097.82 669
13098.90 674
13099.98 655
13101.06 611
13102.14 637
13103.22 663
13104.30 635
13105.38 660
13106.47 652
13107.55 627
13108.63 622
13109.71 686
13110.79 700
13111.87 639
13112.96 637
13114.04 701
13115.12 673
13116.20 680
13117.28 696
13118.37 707
13119.45 718
13120.53 672
13121.61 691
13122.69 678
13123.78 634
13124.86 633
13125.94 660
13127.02 649
13128.11 677
13129.19 666
13130.27 704
13131.35 688
13132.44 694
13133.52 641
13134.60 669
13135.68 697
13136.77 649
13137.85 663
13138.93 637
13140.01 663
13141.10 634
13142.18 690
13143.26 650
13144.35 648
13145.43 676
13146.51 703
13147.60 693
13148.68 641
13149.76 686
13150.85 616
13151.93 642
13153.01 650
13154.10 633
13155.18 659
13156.26 666
13157.35 654
13158.43 693
13159.51 635
13160.60 684
13161.68 664
13162.77 711
13163.85 679
13164.93 685
13166.02 667
13167.10 664
13168.19 666
13169.27 690
13170.35 699
13171.44 725
13172.52 696
13173.61 726
13174.69 702
13175.78 706
13176.86 663
13177.94 709
13179.03 754
13180.11 677
13181.20 665
13182.28 633
13183.37 642
13184.45 627
13185.54 651
13186.62 688
13187.71 688
13188.79 660
13189.88 660
13190.96 661
13192.05 663
13193.13 685
13194.22 689
13195.30 716
13196.39 674
13197.47 656
13198.56 687
13199.64 708
13200.73 686
13201.81 745
13202.90 720
13203.98 739
13205.07 698
13206.16 643
13207.24 624
13208.33 655
13209.41 686
13210.50 666
13211.58 668
13212.67 664
13213.76 677
13214.84 692
13215.93 685
13217.01 678
13218.10 663
13219.19 679
13220.27 649
13221.36 621
13222.45 634
13223.53 683
13224.62 741
13225.70 662
13226.79 617
13227.88 644
13228.96 694
13230.05 637
13231.14 658
13232.22 678
13233.31 659
13234.40 673
13235.48 663
13236.57 706
13237.66 650
13238.74 694
13239.83 685
13240.92 663
13242.01 629
13243.09 647
13244.18 680
13245.27 676
13246.35 659
13247.44 686
13248.53 700
13249.62 676
13250.70 750
13251.79 701
13252.88 732
13253.97 714
13255.05 694
13256.14 677
13257.23 667
13258.32 677
13259.41 687
13260.49 712
13261.58 665
13262.67 729
13263.76 700
13264.85 666
13265.93 745
13267.02 731
13268.11 682
13269.20 667
13270.29 730
13271.37 751
13272.46 678
13273.55 723
13274.64 688
13275.73 731
13276.82 763
13277.91 712
13278.99 686
13280.08 694
13281.17 660
13282.26 660
13283.35 767
13284.44 716
13285.53 750
13286.62 734
13287.70 728
13288.79 773
13289.88 777
13290.97 780
13292.06 720
13293.15 764
13294.24 798
13295.33 757
13296.42 716
13297.51 750
13298.60 742
13299.69 760
13300.78 753
13301.87 783
13302.95 822
13304.04 725
13305.13 714
13306.22 745
13307.31 779
13308.40 743
13309.49 761
13310.58 801
13311.67 744
13312.76 762
13313.85 779
13314.94 730
13316.03 721
13317.12 737
13318.21 809
13319.30 789
13320.39 784
13321.48 730
13322.58 715
13323.67 765
13324.76 819
13325.85 846
13326.94 767
13328.03 774
13329.12 767
13330.21 786
13331.30 724
13332.39 732
13333.48 707
13334.57 740
13335.66 763
13336.75 773
13337.85 758
13338.94 694
13340.03 722
13341.12 771
13342.21 787
13343.30 812
13344.39 771
13345.48 773
13346.58 796
13347.67 766
13348.76 811
13349.85 789
13350.94 780
13352.03 813
13353.12 762
13354.22 826
13355.31 819
13356.40 763
13357.49 807
13358.58 811
13359.68 768
13360.77 763
13361.86 846
13362.95 797
13364.04 785
13365.14 841
13366.23 795
13367.32 753
13368.41 795
13369.51 726
13370.60 802
13371.69 849
13372.78 834
13373.87 823
13374.97 861
13376.06 840
13377.15 853
13378.25 861
13379.34 862
13380.43 858
13381.52 821
13382.62 841
13383.71 794
13384.80 809
13385.90 786
13386.99 806
13388.08 832
13389.17 826
13390.27 783
13391.36 776
13392.45 756
13393.55 762
13394.64 779
13395.73 761
13396.83 774
13397.92 780
13399.02 757
13400.11 781
13401.20 774
13402.30 714
13403.39 676
13404.48 692
13405.58 788
13406.67 729
13407.77 743
13408.86 772
13409.95 741
13411.05 742
13412.14 720
13413.24 817
13414.33 812
13415.42 778
13416.52 736
13417.61 743
13418.71 724
13419.80 733
13420.90 746
13421.99 793
13423.08 756
13424.18 731
13425.27 690
13426.37 704
13427.46 689
13428.56 729
13429.65 751
13430.75 686
13431.84 698
13432.94 733
13434.03 730
13435.13 723
13436.22 791
13437.32 754
13438.41 736
13439.51 772
13440.60 760
13441.70 742
13442.79 748
13443.89 767
13444.98 741
13446.08 754
13447.18 804
13448.27 734
13449.37 707
13450.46 774
13451.56 744
13452.65 742
13453.75 808
13454.85 760
13455.94 798
13457.04 802
13458.13 744
13459.23 758
13460.33 794
13461.42 798
13462.52 819
13463.61 815
13464.71 757
13465.81 747
13466.90 746
13468.00 821
13469.10 843
13470.19 746
13471.29 759
13472.38 784
13473.48 830
13474.58 825
13475.67 853
13476.77 854
13477.87 782
13478.96 747
13480.06 785
13481.16 826
13482.26 874
13483.35 820
13484.45 778
13485.55 763
13486.64 776
13487.74 773
13488.84 828
13489.94 784
13491.03 751
13492.13 793
13493.23 792
13494.32 811
13495.42 775
13496.52 789
13497.62 791
13498.72 765
13499.81 842
13500.91 827
13502.01 787
13503.11 791
13504.20 835
13505.30 901
13506.40 844
13507.50 877
13508.60 885
13509.69 938
13510.79 874
13511.89 894
13512.99 953
13514.09 898
13515.18 889
13516.28 881
13517.38 892
13518.48 890
13519.58 919
13520.68 883
13521.78 918
13522.87 850
13523.97 794
13525.07 808
13526.17 813
13527.27 805
13528.37 812
13529.47 819
13530.57 908
13531.66 865
13532.76 746
13533.86 777
13534.96 786
13536.06 804
13537.16 756
13538.26 710
13539.36 741
13540.46 825
13541.56 796
13542.66 761
13543.76 712
13544.86 753
13545.96 773
13547.05 804
13548.15 760
13549.25 718
13550.35 741
13551.45 742
13552.55 730
13553.65 798
13554.75 752
13555.85 742
13556.95 705
13558.05 739
13559.15 773
13560.25 756
13561.35 688
13562.45 695
13563.55 726
13564.65 687
13565.75 698
13566.85 719
13567.96 726
13569.06 776
13570.16 735
13571.26 710
13572.36 796
13573.46 750
13574.56 684
13575.66 678
13576.76 698
13577.86 698
13578.96 732
13580.06 733
13581.16 652
13582.27 747
13583.37 700
13584.47 749
13585.57 774
13586.67 721
13587.77 724
13588.87 736
13589.97 682
13591.08 681
13592.18 677
13593.28 740
13594.38 781
13595.48 779
13596.58 739
13597.68 748
13598.79 721
13599.89 722
13600.99 753
13602.09 727
13603.19 716
13604.30 736
13605.40 716
13606.50 740
13607.60 780
13608.70 830
13609.81 751
13610.91 730
13612.01 775
13613.11 727
13614.21 745
13615.32 804
13616.42 777
13617.52 732
13618.62 749
13619.73 747
13620.83 769
13621.93 772
13623.03 739
13624.14 806
13625.24 820
13626.34 776
13627.45 726
13628.55 752
13629.65 782
13630.75 733
13631.86 720
13632.96 738
13634.06 814
13635.17 765
13636.27 730
13637.37 788
13638.48 750
13639.58 752
13640.68 748
13641.79 808
13642.89 777
13643.99 840
13645.10 886
13646.20 834
13647.30 762
13648.41 800
13649.51 769
13650.62 758
13651.72 775
13652.82 802
13653.93 779
13655.03 734
13656.14 824
13657.24 836
13658.34 771
13659.45 782
13660.55 789
13661.66 785
13662.76 728
13663.87 789
13664.97 821
13666.07 767
13667.18 773
13668.28 776
13669.39 784
13670.49 722
13671.60 730
13672.70 758
13673.81 741
13674.91 708
13676.02 744
13677.12 735
13678.23 741
13679.33 726
13680.44 762
13681.54 777
13682.65 718
13683.75 707
13684.86 745
13685.96 780
13687.07 764
13688.17 748
13689.28 800
13690.38 772
13691.49 778
13692.59 677
13693.70 710
13694.80 694
13695.91 682
13697.02 757
13698.12 777
13699.23 751
13700.33 737
13701.44 718
13702.55 699
13703.65 741
13704.76 745
13705.86 713
13706.97 742
13708.08 766
13709.18 712
13710.29 723
13711.39 743
13712.50 745
13713.61 702
13714.71 741
13715.82 797
13716.93 831
13718.03 747
13719.14 732
13720.25 737
13721.35 787
13722.46 799
13723.57 762
13724.67 796
13725.78 788
13726.89 769
13727.99 750
13729.10 808
13730.21 818
13731.31 814
13732.42 807
13733.53 800
13734.64 760
13735.74 798
13736.85 773
13737.96 773
13739.07 824
13740.17 801
13741.28 744
13742.39 759
13743.50 796
13744.60 779
13745.71 793
13746.82 812
13747.93 776
13749.03 763
13750.14 802
13751.25 807
13752.36 811
13753.47 837
13754.57 828
13755.68 917
13756.79 912
13757.90 866
13759.01 830
13760.11 879
13761.22 830
13762.33 860
13763.44 837
13764.55 790
13765.66 874
13766.76 858
13767.87 867
13768.98 856
13770.09 903
13771.20 919
13772.31 911
13773.42 918
13774.53 913
13775.63 955
13776.74 946
13777.85 965
13778.96 983
13780.07 925
13781.18 986
13782.29 987
13783.40 979
13784.51 1036
13785.62 959
13786.73 994
13787.83 976
13788.94 1081
13790.05 1040
13791.16 1021
13792.27 1028
13793.38 1072
13794.49 972
13795.60 922
13796.71 950
13797.82 920
13798.93 945
13800.04 913
13801.15 949
13802.26 911
13803.37 934
13804.48 928
13805.59 909
13806.70 921
13807.81 917
13808.92 958
13810.03 948
13811.14 957
13812.25 1057
13813.36 1040
13814.47 1024
13815.58 1014
13816.69 1017
13817.80 976
13818.91 1088
13820.03 1042
13821.14 979
13822.25 960
13823.36 912
13824.47 893
13825.58 902
13826.69 896
13827.80 851
13828.91 904
13830.02 888
13831.13 880
13832.25 820
13833.36 822
13834.47 840
13835.58 884
13836.69 880
13837.80 831
13838.91 799
13840.02 782
13841.14 821
13842.25 837
13843.36 784
13844.47 778
13845.58 843
13846.69 824
13847.81 832
13848.92 853
13850.03 854
13851.14 846
13852.25 849
13853.37 826
13854.48 832
13855.59 867
13856.70 809
13857.81 845
13858.93 788
13860.04 764
13861.15 797
13862.26 789
13863.38 798
13864.49 775
13865.60 793
13866.71 851
13867.83 836
13868.94 814
13870.05 894
13871.16 862
13872.28 849
13873.39 842
13874.50 885
13875.61 812
13876.73 806
13877.84 822
13878.95 815
13880.07 820
13881.18 858
13882.29 900
13883.41 919
13884.52 867
13885.63 860
13886.75 868
13887.86 847
13888.97 816
13890.09 818
13891.20 861
13892.31 834
13893.43 809
13894.54 821
13895.65 870
13896.77 911
13897.88 865
13899.00 842
13900.11 847
13901.22 835
13902.34 927
13903.45 902
13904.57 957
13905.68 926
13906.79 845
13907.91 873
13909.02 921
13910.14 891
13911.25 848
13912.37 916
13913.48 847
13914.59 873
13915.71 882
13916.82 874
13917.94 849
13919.05 853
13920.17 867
13921.28 895
13922.40 857
13923.51 842
13924.63 839
13925.74 846
13926.86 784
13927.97 842
13929.09 808
13930.20 866
13931.32 846
13932.43 839
13933.55 842
13934.66 830
13935.78 822
13936.89 837
13938.01 790
13939.12 734
13940.24 774
13941.35 814
13942.47 824
13943.59 757
13944.70 729
13945.82 809
13946.93 846
13948.05 843
13949.16 817
13950.28 767
13951.40 753
13952.51 792
13953.63 775
13954.74 824
13955.86 838
13956.98 826
13958.09 833
13959.21 849
13960.33 822
13961.44 824
13962.56 810
13963.67 771
13964.79 744
13965.91 780
13967.02 739
13968.14 751
13969.26 787
13970.37 773
13971.49 759
13972.61 816
13973.72 828
13974.84 768
13975.96 765
13977.08 735
13978.19 771
13979.31 767
13980.43 820
13981.54 762
13982.66 796
13983.78 797
13984.90 771
13986.01 708
13987.13 784
13988.25 751
13989.37 764
13990.48 753
13991.60 764
13992.72 795
13993.84 683
13994.95 726
13996.07 764
13997.19 808
13998.31 785
13999.42 773
14000.54 793
14001.66 773
14002.78 775
14003.90 720
14005.01 721
14006.13 814
14007.25 841
14008.37 771
14009.49 740
14010.61 763
14011.72 717
14012.84 741
14013.96 747
14015.08 730
14016.20 802
14017.32 761
14018.43 718
14019.55 753
14020.67 755
14021.79 789
14022.91 788
14024.03 733
14025.15 734
14026.27 684
14027.39 771
14028.50 738
14029.62 729
14030.74 730
14031.86 727
14032.98 696
14034.10 689
14035.22 676
14036.34 770
14037.46 773
14038.58 760
14039.70 706
14040.82 709
14041.94 706
14043.06 718
14044.18 721
14045.30 737
14046.41 753
14047.53 724
14048.65 740
14049.77 778
14050.89 783
14052.01 721
14053.13 732
14054.25 705
14055.37 717
14056.49 805
14057.61 786
14058.74 743
14059.86 719
14060.98 737
14062.10 759
14063.22 783
14064.34 756
14065.46 785
14066.58 697
14067.70 758
14068.82 753
14069.94 786
14071.06 866
14072.18 760
14073.30 812
14074.42 786
14075.54 785
14076.66 767
14077.79 767
14078.91 818
14080.03 852
14081.15 845
14082.27 838
14083.39 788
14084.51 806
14085.63 864
14086.76 822
14087.88 863
14089.00 841
14090.12 857
14091.24 859
14092.36 854
14093.48 882
14094.61 907
14095.73 860
14096.85 914
14097.97 884
14099.09 876
14100.22 885
14101.34 854
14102.46 891
14103.58 950
14104.70 952
14105.83 877
14106.95 983
14108.07 961
14109.19 954
14110.31 989
14111.44 980
14112.56 1019
14113.68 1012
14114.80 950
14115.93 957
14117.05 956
14118.17 925
14119.29 931
14120.42 863
14121.54 846
14122.66 842
14123.79 844
14124.91 815
14126.03 778
14127.15 763
14128.28 769
14129.40 715
14130.52 762
14131.65 729
14132.77 761
14133.89 816
14135.02 757
14136.14 732
14137.26 735
14138.39 732
14139.51 753
14140.63 770
14141.76 796
14142.88 791
14144.00 741
14145.13 724
14146.25 768
14147.38 747
14148.50 746
14149.62 749
14150.75 742
14151.87 721
14152.99 759
14154.12 783
14155.24 739
14156.37 748
14157.49 752
14158.62 760
14159.74 738
14160.86 703
14161.99 752
14163.11 722
14164.24 713
14165.36 686
14166.49 769
14167.61 772
14168.74 702
14169.86 713
14170.99 725
14172.11 716
14173.23 743
14174.36 725
14175.48 700
14176.61 752
14177.73 726
14178.86 785
14179.98 709
14181.11 702
14182.23 706
14183.36 737
14184.49 699
14185.61 718
14186.74 741
14187.86 731
14188.99 664
14190.11 703
14191.24 712
14192.36 693
14193.49 672
14194.61 707
14195.74 693
14196.87 679
14197.99 716
14199.12 672
14200.24 656
14201.37 651
14202.50 690
14203.62 679
14204.75 724
14205.87 668
14207.00 757
14208.13 772
14209.25 638
14210.38 669
14211.50 717
14212.63 690
14213.76 598
14214.88 699
14216.01 669
14217.14 671
14218.26 776
14219.39 665
14220.52 674
14221.64 695
14222.77 664
14223.90 602
14225.02 640
14226.15 676
14227.28 665
14228.41 676
14229.53 627
14230.66 667
14231.79 715
14232.91 663
14234.04 604
14235.17 657
14236.30 651
14237.42 645
14238.55 644
14239.68 684
14240.81 681
14241.93 636
14243.06 620
14244.19 603
14245.32 648
14246.44 641
14247.57 616
14248.70 680
14249.83 632
14250.95 706
14252.08 663
14253.21 639
14254.34 609
14255.47 625
14256.59 673
14257.72 597
14258.85 602
14259.98 627
14261.11 651
14262.24 619
14263.36 567
14264.49 598
14265.62 611
14266.75 588
14267.88 606
14269.01 633
14270.14 670
14271.26 590
14272.39 625
14273.52 603
14274.65 572
14275.78 601
14276.91 660
14278.04 600
14279.17 651
14280.30 617
14281.42 587
14282.55 611
14283.68 554
14284.81 642
14285.94 604
14287.07 619
14288.20 591
14289.33 606
14290.46 592
14291.59 557
14292.72 614
14293.85 572
14294.98 530
14296.11 587
14297.24 622
14298.37 642
14299.50 618
14300.63 604
14301.76 589
14302.89 535
14304.02 599
14305.15 639
14306.28 587
14307.41 571
14308.54 578
14309.67 571
14310.80 566
14311.93 546
14313.06 546
14314.19 612
14315.32 573
14316.45 591
14317.58 534
14318.71 570
14319.84 583
14320.97 572
14322.10 546
14323.23 599
14324.36 626
14325.49 591
14326.63 541
14327.76 565
14328.89 568
14330.02 609
14331.15 607
14332.28 540
14333.41 525
14334.54 546
14335.67 533
14336.81 536
14337.94 543
14339.07 541
14340.20 584
14341.33 587
14342.46 571
14343.59 567
14344.73 588
14345.86 583
14346.99 562
14348.12 538
14349.25 543
14350.38 589
14351.52 567
14352.65 551
14353.78 557
14354.91 575
14356.04 581
14357.18 541
14358.31 570
14359.44 567
14360.57 518
14361.71 573
14362.84 541
14363.97 555
14365.10 566
14366.24 545
14367.37 609
14368.50 569
14369.63 585
14370.77 537
14371.90 554
14373.03 523
14374.16 486
14375.30 530
14376.43 522
14377.56 557
14378.70 534
14379.83 545
14380.96 551
14382.09 547
14383.23 520
14384.36 538
14385.49 534
14386.63 503
14387.76 541
14388.89 586
14390.03 571
14391.16 539
14392.29 496
14393.43 570
14394.56 561
14395.70 567
14396.83 547
14397.96 550
14399.10 572
14400.23 581
14401.36 558
14402.50 493
14403.63 508
14404.77 532
14405.90 611
14407.03 556
14408.17 580
14409.30 516
14410.44 531
14411.57 569
14412.71 584
14413.84 585
14414.97 495
14416.11 551
14417.24 502
14418.38 548
14419.51 494
14420.65 494
14421.78 545
14422.92 508
14424.05 531
14425.19 557
14426.32 560
14427.46 531
14428.59 551
14429.73 529
14430.86 552
14432.00 586
14433.13 551
14434.27 465
14435.40 520
14436.54 529
14437.67 529
14438.81 512
14439.94 545
14441.08 553
14442.21 504
14443.35 483
14444.48 514
14445.62 540
14446.76 489
14447.89 550
14449.03 541
14450.16 528
14451.30 509
14452.43 513
14453.57 492
14454.71 545
14455.84 505
14456.98 537
14458.11 513
14459.25 533
14460.39 535
14461.52 539
14462.66 516
14463.80 485
14464.93 585
14466.07 543
14467.20 543
14468.34 528
14469.48 559
14470.61 564
14471.75 535
14472.89 484
14474.02 535
14475.16 530
14476.30 558
14477.43 527
14478.57 564
14479.71 555
14480.85 517
14481.98 574
14483.12 475
14484.26 546
14485.39 528
14486.53 599
14487.67 579
14488.81 546
14489.94 528
14491.08 576
14492.22 566
14493.36 531
14494.49 525
14495.63 539
14496.77 530
14497.91 580
14499.04 538
14500.18 499
14501.32 525
14502.46 523
14503.59 529
14504.73 537
14505.87 535
14507.01 510
14508.15 563
14509.28 531
14510.42 507
14511.56 525
14512.70 557
14513.84 541
14514.98 499
14516.11 522
14517.25 509
14518.39 549
14519.53 526
14520.67 485
14521.81 511
14522.95 550
14524.08 522
14525.22 501
14526.36 496
14527.50 550
14528.64 591
14529.78 583
14530.92 500
14532.06 485
14533.20 531
14534.33 612
14535.47 546
14536.61 533
14537.75 546
14538.89 530
14540.03 562
14541.17 587
14542.31 569
14543.45 560
14544.59 548
14545.73 507
14546.87 581
14548.01 548
14549.15 516
14550.29 530
14551.43 553
14552.57 521
14553.71 571
14554.85 549
14555.99 526
14557.13 586
14558.27 538
14559.41 563
14560.55 594
14561.69 550
14562.83 562
14563.97 570
14565.11 589
14566.25 616
14567.39 563
14568.53 583
14569.67 571
14570.81 569
14571.95 545
14573.09 545
14574.23 580
14575.37 569
14576.51 552
14577.65 537
14578.79 595
14579.94 599
14581.08 628
14582.22 557
14583.36 567
14584.50 587
14585.64 558
14586.78 559
14587.92 609
14589.06 610
14590.21 621
14591.35 597
14592.49 537
14593.63 602
14594.77 610
14595.91 602
14597.05 614
14598.20 548
14599.34 557
14600.48 594
14601.62 646
14602.76 587
14603.90 566
14605.05 609
14606.19 620
14607.33 630
14608.47 628
14609.61 557
14610.76 585
14611.90 620
14613.04 592
14614.18 596
14615.32 619
14616.47 615
14617.61 646
14618.75 620
14619.89 608
14621.04 588
14622.18 651
14623.32 656
14624.46 667
14625.61 628
14626.75 664
14627.89 689
14629.04 659
14630.18 644
14631.32 632
14632.46 733
14633.61 727
14634.75 669
14635.89 672
14637.04 707
14638.18 715
14639.32 702
14640.47 716
14641.61 740
14642.75 716
14643.90 726
14645.04 768
14646.18 711
14647.33 728
14648.47 778
14649.61 754
14650.76 722
14651.90 748
14653.05 738
14654.19 746
14655.33 740
14656.48 693
14657.62 696
14658.76 644
14659.91 698
14661.05 738
14662.20 660
14663.34 662
14664.49 701
14665.63 681
14666.77 700
14667.92 681
14669.06 678
14670.21 656
14671.35 633
14672.50 628
14673.64 674
14674.79 643
14675.93 609
14677.07 659
14678.22 656
14679.36 615
14680.51 608
14681.65 629
14682.80 601
14683.94 595
14685.09 613
14686.23 640
14687.38 588
14688.52 608
14689.67 659
14690.81 611
14691.96 600
14693.10 597
14694.25 644
14695.40 611
14696.54 582
14697.69 608
14698.83 603
14699.98 588
14701.12 603
14702.27 657
14703.41 690
14704.56 610
14705.71 596
14706.85 651
14708.00 630
14709.14 595
14710.29 638
14711.44 575
14712.58 599
14713.73 588
14714.87 601
14716.02 637
14717.17 612
14718.31 632
14719.46 599
14720.61 627
14721.75 639
14722.90 549
14724.05 588
14725.19 610
14726.34 606
14727.49 556
14728.63 618
14729.78 649
14730.93 640
14732.07 603
14733.22 603
14734.37 627
14735.51 654
14736.66 650
14737.81 671
14738.95 614
14740.10 633
14741.25 642
14742.40 634
14743.54 622
14744.69 603
14745.84 641
14746.99 605
14748.13 638
14749.28 679
14750.43 607
14751.58 620
14752.72 648
14753.87 645
14755.02 711
14756.17 723
14757.31 685
14758.46 682
14759.61 671
14760.76 684
14761.91 670
14763.05 665
14764.20 615
14765.35 696
14766.50 729
14767.65 706
14768.80 737
14769.94 716
14771.09 699
14772.24 708
14773.39 733
14774.54 744
14775.69 717
14776.83 718
14777.98 702
14779.13 736
14780.28 768
14781.43 746
14782.58 731
14783.73 736
14784.88 785
14786.03 785
14787.17 780
14788.32 817
14789.47 771
14790.62 783
14791.77 714
14792.92 782
14794.07 816
14795.22 816
14796.37 879
14797.52 859
14798.67 903
14799.82 873
14800.97 840
14802.12 872
14803.26 884
14804.41 869
14805.56 845
14806.71 819
14807.86 867
14809.01 900
14810.16 893
14811.31 889
14812.46 795
14813.61 828
14814.76 849
14815.91 821
14817.06 859
14818.21 807
14819.36 750
14820.51 731
14821.66 758
14822.82 731
14823.97 722
14825.12 713
14826.27 737
14827.42 745
14828.57 716
14829.72 685
14830.87 723
14832.02 720
14833.17 681
14834.32 724
14835.47 752
14836.62 690
14837.77 683
14838.93 719
14840.08 742
14841.23 651
14842.38 683
14843.53 695
14844.68 687
14845.83 640
14846.98 653
14848.14 631
14849.29 593
14850.44 606
14851.59 638
14852.74 619
14853.89 578
14855.04 560
14856.20 612
14857.35 596
14858.50 643
14859.65 613
14860.80 585
14861.96 582
14863.11 576
14864.26 612
14865.41 615
14866.56 571
14867.72 525
14868.87 559
14870.02 570
14871.17 561
14872.32 572
14873.48 520
14874.63 561
14875.78 541
14876.93 577
14878.09 585
14879.24 577
14880.39 576
14881.54 548
14882.70 547
14883.85 555
14885.00 570
14886.16 574
14887.31 552
14888.46 541
14889.61 588
14890.77 628
14891.92 578
14893.07 541
14894.23 543
14895.38 574
14896.53 578
14897.69 567
14898.84 569
14899.99 576
14901.15 562
14902.30 528
14903.45 527
14904.61 514
14905.76 540
14906.91 562
14908.07 565
14909.22 569
14910.38 527
14911.53 522
14912.68 506
14913.84 529
14914.99 519
14916.15 548
14917.30 564
14918.45 568
14919.61 556
14920.76 546
14921.92 592
14923.07 569
14924.22 514
14925.38 522
14926.53 592
14927.69 574
14928.84 552
14930.00 560
14931.15 563
14932.31 527
14933.46 541
14934.62 557
14935.77 597
14936.93 535
14938.08 542
14939.24 571
14940.39 559
14941.55 558
14942.70 530
14943.86 562
14945.01 519
14946.17 530
14947.32 524
14948.48 579
14949.63 583
14950.79 569
14951.94 538
14953.10 565
14954.25 563
14955.41 532
14956.56 559
14957.72 539
14958.88 561
14960.03 557
14961.19 572
14962.34 589
14963.50 541
14964.65 542
14965.81 533
14966.97 542
14968.12 549
14969.28 537
14970.43 534
14971.59 571
14972.75 538
14973.90 533
14975.06 539
14976.22 525
14977.37 496
14978.53 509
14979.69 494
14980.84 484
14982.00 538
14983.16 557
14984.31 536
14985.47 503
14986.63 492
14987.78 541
14988.94 477
14990.10 517
14991.25 500
14992.41 517
14993.57 487
14994.72 486
14995.88 514
14997.04 520
14998.20 505
14999.35 485
15000.51 514
15001.67 495
15002.82 455
15003.98 443
15005.14 434
15006.30 485
15007.45 445
15008.61 490
15009.77 480
15010.93 520
15012.09 505
15013.24 499
15014.40 502
15015.56 452
15016.72 441
15017.87 433
15019.03 454
15020.19 481
15021.35 477
15022.51 453
15023.67 433
15024.82 456
15025.98 475
15027.14 480
15028.30 460
15029.46 477
15030.62 437
15031.77 457
15032.93 472
15034.09 453
15035.25 463
15036.41 515
15037.57 476
15038.73 434
15039.88 424
15041.04 441
15042.20 460
15043.36 440
15044.52 434
15045.68 440
15046.84 429
15048.00 463
15049.16 437
15050.32 481
15051.47 487
15052.63 491
15053.79 497
15054.95 448
15056.11 438
15057.27 448
15058.43 446
15059.59 460
15060.75 437
15061.91 370
15063.07 444
15064.23 458
15065.39 418
15066.55 460
15067.71 422
15068.87 431
15070.03 475
15071.19 472
15072.35 428
15073.51 468
15074.67 436
15075.83 428
15076.99 425
15078.15 415
15079.31 456
15080.47 454
15081.63 460
15082.79 438
15083.95 453
15085.11 395
15086.27 407
15087.43 469
15088.59 437
15089.76 421
15090.92 450
15092.08 411
15093.24 434
15094.40 396
15095.56 446
15096.72 463
15097.88 424
15099.04 415
15100.20 405
15101.37 400
15102.53 408
15103.69 427
15104.85 446
15106.01 467
15107.17 437
15108.33 433
15109.50 446
15110.66 442
15111.82 418
15112.98 423
15114.14 427
15115.30 411
15116.47 372
15117.63 418
15118.79 399
15119.95 429
15121.11 394
15122.27 417
15123.44 409
15124.60 426
15125.76 407
15126.92 425
15128.09 404
15129.25 454
15130.41 441
15131.57 421
15132.73 463
15133.90 439
15135.06 455
15136.22 435
15137.38 434
15138.55 435
15139.71 394
15140.87 417
15142.04 406
15143.20 391
15144.36 393
15145.52 453
15146.69 438
15147.85 420
15149.01 406
15150.18 396
15151.34 426
15152.50 420
15153.67 409
15154.83 397
15155.99 407
15157.16 384
15158.32 413
15159.48 415
15160.65 443
15161.81 423
15162.97 424
15164.14 432
15165.30 400
15166.46 413
15167.63 450
15168.79 410
15169.95 421
15171.12 384
15172.28 367
15173.45 412
15174.61 403
15175.77 428
15176.94 445
15178.10 425
15179.27 440
15180.43 434
15181.60 467
15182.76 421
15183.92 417
15185.09 418
15186.25 428
15187.42 410
15188.58 450
15189.75 463
15190.91 482
15192.08 372
15193.24 415
15194.41 434
15195.57 480
15196.74 403
15197.90 417
15199.07 459
15200.23 453
15201.40 448
15202.56 424
15203.73 401
15204.89 462
15206.06 465
15207.22 464
15208.39 420
15209.55 420
15210.72 411
15211.88 412
15213.05 418
15214.21 421
15215.38 434
15216.54 461
15217.71 452
15218.88 423
15220.04 394
15221.21 423
15222.37 439
15223.54 445
15224.71 424
15225.87 447
15227.04 488
15228.20 501
15229.37 455
15230.54 432
15231.70 442
15232.87 466
15234.03 454
15235.20 496
15236.37 435
15237.53 447
15238.70 474
15239.87 492
15241.03 440
15242.20 486
15243.37 459
15244.53 454
15245.70 497
15246.87 463
15248.03 468
15249.20 455
15250.37 504
15251.53 468
15252.70 459
15253.87 455
15255.04 447
15256.20 447
15257.37 456
15258.54 464
15259.70 494
15260.87 480
15262.04 434
15263.21 416
15264.37 408
15265.54 409
15266.71 417
15267.88 431
15269.04 412
15270.21 408
15271.38 418
15272.55 442
15273.72 434
15274.88 445
15276.05 430
15277.22 450
15278.39 454
15279.56 435
15280.72 402
15281.89 423
15283.06 421
15284.23 412
15285.40 439
15286.56 433
15287.73 422
15288.90 402
15290.07 453
15291.24 398
15292.41 454
15293.58 457
15294.74 446
15295.91 433
15297.08 417
15298.25 425
15299.42 423
15300.59 435
15301.76 422
15302.93 422
15304.09 394
15305.26 434
15306.43 393
15307.60 389
15308.77 457
15309.94 455
15311.11 473
15312.28 432
15313.45 444
15314.62 398
15315.79 411
15316.96 442
15318.13 406
15319.30 446
15320.46 451
15321.63 429
15322.80 427
15323.97 389
15325.14 424
15326.31 429
15327.48 386
15328.65 439
15329.82 388
15330.99 413
15332.16 463
15333.33 450
15334.50 452
15335.67 424
15336.84 481
15338.01 446
15339.18 431
15340.36 388
15341.53 377
15342.70 397
15343.87 412
15345.04 409
15346.21 392
15347.38 428
15348.55 404
15349.72 426
15350.89 440
15352.06 462
15353.23 397
15354.40 384
15355.57 395
15356.75 439
15357.92 441
15359.09 375
15360.26 413
15361.43 429
15362.60 417
15363.77 433
15364.94 404
15366.11 425
15367.29 441
15368.46 409
15369.63 440
15370.80 369
15371.97 436
15373.14 438
15374.32 399
15375.49 440
15376.66 426
15377.83 402
15379.00 411
15380.17 415
15381.35 432
15382.52 407
15383.69 400
15384.86 446
15386.03 460
15387.21 429
15388.38 375
15389.55 410
15390.72 425
15391.90 426
15393.07 397
15394.24 423
15395.41 428
15396.59 403
15397.76 445
15398.93 425
15400.10 425
15401.28 438
15402.45 433
15403.62 393
15404.79 385
15405.97 449
15407.14 429
15408.31 441
15409.49 418
15410.66 427
15411.83 498
15413.01 480
15414.18 489
15415.35 419
15416.53 431
15417.70 448
15418.87 455
15420.05 451
15421.22 398
15422.39 412
15423.57 441
15424.74 386
15425.91 396
15427.09 418
15428.26 464
15429.43 465
15430.61 408
15431.78 422
15432.96 405
15434.13 449
15435.30 433
15436.48 411
15437.65 442
15438.83 445
15440.00 442
15441.17 433
15442.35 446
15443.52 420
15444.70 425
15445.87 424
15447.05 437
15448.22 448
15449.40 407
15450.57 407
15451.75 384
15452.92 446
15454.09 420
15455.27 384
15456.44 423
15457.62 408
15458.79 381
15459.97 363
15461.14 360
15462.32 406
15463.49 415
15464.67 410
15465.84 364
15467.02 410
15468.19 409
15469.37 395
15470.55 402
15471.72 387
15472.90 413
15474.07 405
15475.25 407
15476.42 364
15477.60 371
15478.77 403
15479.95 393
15481.13 442
15482.30 417
15483.48 403
15484.65 415
15485.83 367
15487.00 394
15488.18 410
15489.36 428
15490.53 448
15491.71 421
15492.89 426
15494.06 443
15495.24 429
15496.41 426
15497.59 421
15498.77 388
15499.94 434
15501.12 420
15502.30 400
15503.47 411
15504.65 396
15505.83 391
15507.00 407
15508.18 411
15509.36 384
15510.53 406
15511.71 398
15512.89 424
15514.06 380
15515.24 431
15516.42 446
15517.60 434
15518.77 452
15519.95 414
15521.13 425
15522.30 384
15523.48 421
15524.66 387
15525.84 404
15527.01 395
15528.19 434
15529.37 406
15530.55 453
15531.73 446
15532.90 445
15534.08 423
15535.26 391
15536.44 411
15537.61 431
15538.79 425
15539.97 440
15541.15 405
15542.33 386
15543.50 407
15544.68 452
15545.86 452
15547.04 461
15548.22 412
15549.40 389
15550.57 412
15551.75 396
15552.93 403
15554.11 453
15555.29 469
15556.47 450
15557.65 502
15558.82 455
15560.00 449
15561.18 482
15562.36 478
15563.54 426
15564.72 425
15565.90 485
15567.08 446
15568.26 460
15569.43 463
15570.61 428
15571.79 455
15572.97 437
15574.15 409
15575.33 411
15576.51 466
15577.69 449
15578.87 422
15580.05 417
15581.23 416
15582.41 454
15583.59 468
15584.77 431
15585.95 461
15587.13 396
15588.31 428
15589.49 461
15590.67 461
15591.85 459
15593.03 411
15594.21 456
15595.39 401
15596.57 425
15597.75 464
15598.93 420
15600.11 398
15601.29 419
15602.47 430
15603.65 439
15604.83 413
15606.01 411
15607.19 416
15608.37 445
15609.55 495
15610.73 471
15611.91 462
15613.09 456
15614.27 474
15615.45 439
15616.64 471
15617.82 453
15619.00 498
15620.18 486
15621.36 495
15622.54 443
15623.72 450
15624.90 442
15626.08 473
15627.27 469
15628.45 450
15629.63 482
15630.81 482
15631.99 468
15633.17 460
15634.35 442
15635.54 477
15636.72 498
15637.90 499
15639.08 558
15640.26 504
15641.45 501
15642.63 487
15643.81 489
15644.99 494
15646.17 518
15647.36 482
15648.54 466
15649.72 530
15650.90 544
15652.08 504
15653.27 486
15654.45 525
15655.63 523
15656.81 486
15658.00 519
15659.18 513
15660.36 517
15661.54 528
15662.73 520
15663.91 544
15665.09 496
15666.27 511
15667.46 501
15668.64 529
15669.82 558
15671.01 534
15672.19 572
15673.37 484
15674.56 506
15675.74 505
15676.92 561
15678.10 584
15679.29 500
15680.47 585
15681.65 497
15682.84 557
15684.02 517
15685.21 553
15686.39 522
15687.57 470
15688.76 514
15689.94 530
15691.12 509
15692.31 521
15693.49 539
15694.67 502
15695.86 501
15697.04 483
15698.23 468
15699.41 503
15700.59 510
15701.78 521
15702.96 531
15704.15 487
15705.33 534
15706.52 514
15707.70 513
15708.88 513
15710.07 487
15711.25 518
15712.44 554
15713.62 528
15714.81 532
15715.99 546
15717.18 527
15718.36 541
15719.55 578
15720.73 575
15721.92 537
15723.10 531
15724.29 544
15725.47 576
15726.66 579
15727.84 604
15729.03 561
15730.21 608
15731.40 574
15732.58 579
15733.77 571
15734.95 589
15736.14 603
15737.32 592
15738.51 575
15739.69 594
15740.88 543
15742.07 595
15743.25 591
15744.44 557
15745.62 537
15746.81 556
15747.99 595
15749.18 558
15750.37 565
15751.55 570
15752.74 586
15753.93 600
15755.11 585
15756.30 568
15757.48 503
15758.67 567
15759.86 572
15761.04 596
15762.23 590
15763.42 552
15764.60 599
15765.79 573
15766.98 554
15768.16 588
15769.35 624
15770.54 587
15771.72 583
15772.91 615
15774.10 605
15775.28 586
15776.47 595
15777.66 618
15778.84 585
15780.03 571
15781.22 573
15782.41 594
15783.59 543
15784.78 550
15785.97 525
15787.15 541
15788.34 591
15789.53 608
15790.72 594
15791.90 565
15793.09 551
15794.28 531
15795.47 552
15796.65 590
15797.84 594
15799.03 579
15800.22 606
15801.41 583
15802.59 544
15803.78 549
15804.97 581
15806.16 557
15807.35 503
15808.53 519
15809.72 511
15810.91 570
15812.10 548
15813.29 542
15814.48 536
15815.66 529
15816.85 569
15818.04 514
15819.23 521
15820.42 518
15821.61 498
15822.80 520
15823.98 496
15825.17 493
15826.36 499
15827.55 487
15828.74 492
15829.93 485
15831.12 560
15832.31 500
15833.50 524
15834.69 500
15835.87 458
15837.06 475
15838.25 512
15839.44 506
15840.63 480
15841.82 494
15843.01 477
15844.20 497
15845.39 477
15846.58 493
15847.77 463
15848.96 500
15850.15 513
15851.34 502
15852.53 503
15853.72 514
15854.91 525
15856.10 501
15857.29 482
15858.48 493
15859.67 493
15860.86 483
15862.05 476
15863.24 470
15864.43 462
15865.62 516
15866.81 521
15868.00 469
15869.19 453
15870.38 478
15871.57 491
15872.76 509
15873.95 469
15875.14 512
15876.33 472
15877.52 493
15878.72 513
15879.91 529
15881.10 463
15882.29 459
15883.48 511
15884.67 480
15885.86 471
15887.05 496
15888.24 480
15889.43 500
15890.63 479
15891.82 465
15893.01 457
15894.20 440
15895.39 436
15896.58 431
15897.77 487
15898.97 498
15900.16 511
15901.35 538
15902.54 520
15903.73 523
15904.92 514
15906.12 485
15907.31 464
15908.50 495
15909.69 473
15910.88 510
15912.08 520
15913.27 517
15914.46 487
15915.65 481
15916.85 498
15918.04 483
15919.23 476
15920.42 483
15921.61 456
15922.81 462
15924.00 492
15925.19 482
15926.38 481
15927.58 446
15928.77 458
15929.96 484
15931.16 494
15932.35 472
15933.54 511
15934.73 505
15935.93 521
15937.12 504
15938.31 483
15939.51 506
15940.70 480
15941.89 497
15943.09 549
15944.28 462
15945.47 483
15946.67 543
15947.86 501
15949.05 486
15950.25 501
15951.44 499
15952.63 491
15953.83 512
15955.02 465
15956.21 464
15957.41 500
15958.60 518
15959.80 469
15960.99 488
15962.18 484
15963.38 496
15964.57 426
15965.77 413
15966.96 447
15968.15 466
15969.35 443
15970.54 420
15971.74 392
15972.93 429
15974.13 433
15975.32 398
15976.51 433
15977.71 401
15978.90 451
15980.10 434
15981.29 395
15982.49 424
15983.68 383
15984.88 405
15986.07 447
15987.27 446
15988.46 426
15989.66 467
15990.85 434
15992.05 400
15993.24 420
15994.44 391
15995.63 365
15996.83 431
15998.02 396
15999.22 436
16000.41 400
16001.61 419
16002.80 420
16004.00 391
16005.20 418
16006.39 439
16007.59 410
16008.78 407
16009.98 449
16011.17 414
16012.37 415
16013.57 378
16014.76 375
16015.96 376
16017.15 400
16018.35 409
16019.55 425
16020.74 391
16021.94 372
16023.13 416
16024.33 425
16025.53 401
16026.72 417
16027.92 423
16029.12 383
16030.31 400
16031.51 381
16032.71 391
16033.90 391
16035.10 365
16036.30 428
16037.49 421
16038.69 426
16039.89 391
16041.08 341
16042.28 362
16043.48 401
16044.67 387
16045.87 387
16047.07 401
16048.27 398
16049.46 394
16050.66 427
16051.86 390
16053.06 407
16054.25 388
16055.45 415
16056.65 363
16057.84 395
16059.04 420
16060.24 427
16061.44 393
16062.64 370
16063.83 395
16065.03 446
16066.23 398
16067.43 337
16068.62 362
16069.82 388
16071.02 403
16072.22 385
16073.42 384
16074.62 353
16075.81 350
16077.01 407
16078.21 380
16079.41 346
16080.61 357
16081.81 400
16083.00 389
16084.20 383
16085.40 348
16086.60 395
16087.80 389
16089.00 371
16090.20 337
16091.39 356
16092.59 404
16093.79 409
16094.99 386
16096.19 347
16097.39 373
16098.59 372
16099.79 410
16100.99 408
16102.19 359
16103.38 379
16104.58 432
16105.78 412
16106.98 360
16108.18 347
16109.38 388
16110.58 368
16111.78 353
16112.98 328
16114.18 344
16115.38 395
16116.58 373
16117.78 367
16118.98 330
16120.18 376
16121.38 354
16122.58 394
16123.78 376
16124.98 334
16126.18 364
16127.38 359
16128.58 387
16129.78 350
16130.98 315
16132.18 385
16133.38 395
16134.58 373
16135.78 328
16136.98 367
16138.18 351
16139.38 333
16140.58 359
16141.78 332
16142.98 341
16144.19 401
16145.39 360
16146.59 333
16147.79 336
16148.99 362
16150.19 357
16151.39 385
16152.59 366
16153.79 371
16154.99 383
16156.20 385
16157.40 356
16158.60 387
16159.80 375
16161.00 356
16162.20 354
16163.40 345
16164.61 341
16165.81 360
16167.01 359
16168.21 360
16169.41 368
16170.61 370
16171.82 378
16173.02 390
16174.22 353
16175.42 344
16176.62 359
16177.82 368
16179.03 372
16180.23 338
16181.43 343
16182.63 337
16183.84 362
16185.04 358
16186.24 387
16187.44 354
16188.65 333
16189.85 347
16191.05 312
16192.25 400
16193.46 372
16194.66 342
16195.86 371
16197.06 381
16198.27 357
16199.47 345
16200.67 366
16201.87 360
16203.08 361
16204.28 349
16205.48 380
16206.69 405
16207.89 386
16209.09 381
16210.30 338
16211.50 382
16212.70 360
16213.91 355
16215.11 371
16216.31 393
16217.52 360
16218.72 368
16219.92 356
16221.13 394
16222.33 359
16223.53 350
16224.74 361
16225.94 348
16227.15 353
16228.35 360
16229.55 361
16230.76 347
16231.96 368
16233.17 389
16234.37 397
16235.57 384
16236.78 322
16237.98 361
16239.19 389
16240.39 389
16241.60 364
16242.80 371
16244.00 402
16245.21 359
16246.41 379
16247.62 369
16248.82 416
16250.03 415
16251.23 362
16252.44 377
16253.64 361
16254.85 377
16256.05 399
16257.26 383
16258.46 398
16259.67 397
16260.87 387
16262.08 384
16263.28 368
16264.49 356
16265.69 363
16266.90 404
16268.10 391
16269.31 408
16270.51 344
16271.72 392
16272.93 365
16274.13 341
16275.34 402
16276.54 383
16277.75 372
16278.95 364
16280.16 380
16281.37 388
16282.57 394
16283.78 374
16284.98 409
16286.19 399
16287.40 379
16288.60 380
16289.81 400
16291.01 420
16292.22 404
16293.43 364
16294.63 368
16295.84 383
16297.05 426
16298.25 412
16299.46 419
16300.67 419
16301.87 383
16303.08 371
16304.29 376
16305.49 385
16306.70 418
16307.91 384
16309.11 404
16310.32 419
16311.53 392
16312.73 353
16313.94 418
16315.15 473
16316.36 461
16317.56 409
16318.77 407
16319.98 435
16321.19 399
16322.39 409
16323.60 463
16324.81 459
16326.02 441
16327.22 401
16328.43 392
16329.64 414
16330.85 387
16332.05 388
16333.26 387
16334.47 409
16335.68 406
16336.88 374
16338.09 421
16339.30 367
16340.51 368
16341.72 372
16342.93 364
16344.13 355
16345.34 367
16346.55 372
16347.76 395
16348.97 368
16350.18 360
16351.38 380
16352.59 386
16353.80 358
16355.01 379
16356.22 366
16357.43 387
16358.64 401
16359.84 360
16361.05 394
16362.26 416
16363.47 392
16364.68 383
16365.89 409
16367.10 371
16368.31 385
16369.52 383
16370.73 389
16371.93 394
16373.14 377
16374.35 402
16375.56 393
16376.77 350
16377.98 352
16379.19 360
16380.40 380
16381.61 360
16382.82 369
16384.03 377
16385.24 410
16386.45 367
16387.66 340
16388.87 349
16390.08 377
16391.29 357
16392.50 368
16393.71 344
16394.92 359
16396.13 339
16397.34 365
16398.55 328
16399.76 363
16400.97 365
16402.18 416
16403.39 372
16404.60 357
16405.81 343
16407.02 349
16408.23 383
16409.44 371
16410.65 377
16411.86 385
16413.08 357
16414.29 339
16415.50 351
16416.71 361
16417.92 371
16419.13 387
16420.34 380
16421.55 347
16422.76 312
16423.97 317
16425.19 341
16426.40 347
16427.61 366
16428.82 350
16430.03 360
16431.24 330
16432.45 358
16433.67 330
16434.88 330
16436.09 322
16437.30 332
16438.51 368
16439.72 357
16440.94 352
16442.15 323
16443.36 352
16444.57 325
16445.78 339
16446.99 330
16448.21 363
16449.42 343
16450.63 337
16451.84 333
16453.06 318
16454.27 324
16455.48 312
16456.69 291
16457.90 340
16459.12 380
16460.33 321
16461.54 336
16462.75 317
16463.97 328
16465.18 329
16466.39 374
16467.61 371
16468.82 369
16470.03 323
16471.24 331
16472.46 341
16473.67 341
16474.88 335
16476.10 334
16477.31 328
16478.52 348
16479.74 363
16480.95 312
16482.16 330
16483.38 327
16484.59 349
16485.80 338
16487.02 319
16488.23 307
16489.44 341
16490.66 339
16491.87 320
16493.08 336
16494.30 322
16495.51 353
16496.73 345
16497.94 332
16499.15 330
16500.37 347
16501.58 332
16502.80 342
16504.01 345
16505.22 357
16506.44 322
16507.65 322
16508.87 336
16510.08 318
16511.30 343
16512.51 362
16513.72 342
16514.94 317
16516.15 314
16517.37 334
16518.58 345
16519.80 329
16521.01 339
16522.23 384
16523.44 326
16524.66 340
16525.87 359
16527.09 341
16528.30 306
16529.52 299
16530.73 306
16531.95 317
16533.16 347
16534.38 324
16535.59 332
16536.81 316
16538.02 353
16539.24 318
16540.45 336
16541.67 332
16542.89 328
16544.10 329
16545.32 350
16546.53 342
16547.75 349
16548.96 352
16550.18 344
16551.40 323
16552.61 310
16553.83 319
16555.04 323
16556.26 337
16557.48 363
16558.69 333
16559.91 351
16561.12 308
16562.34 311
16563.56 322
16564.77 345
16565.99 360
16567.21 344
16568.42 373
16569.64 361
16570.86 363
16572.07 314
16573.29 366
16574.51 369
16575.72 325
16576.94 366
16578.16 384
16579.37 344
16580.59 328
16581.81 363
16583.02 408
16584.24 323
16585.46 330
16586.68 306
16587.89 325
16589.11 353
16590.33 343
16591.54 361
16592.76 323
16593.98 359
16595.20 352
16596.41 330
16597.63 323
16598.85 337
16600.07 316
16601.29 348
16602.50 341
16603.72 349
16604.94 338
16606.16 349
16607.37 326
16608.59 368
16609.81 378
16611.03 366
16612.25 373
16613.46 341
16614.68 347
16615.90 344
16617.12 351
16618.34 346
16619.56 376
16620.77 356
16621.99 386
16623.21 296
16624.43 335
16625.65 326
16626.87 353
16628.09 345
16629.30 327
16630.52 379
16631.74 348
16632.96 305
16634.18 330
16635.40 318
16636.62 356
16637.84 322
16639.06 320
16640.28 348
16641.49 315
16642.71 341
16643.93 362
16645.15 332
16646.37 337
16647.59 308
16648.81 315
16650.03 341
16651.25 299
16652.47 348
16653.69 301
16654.91 314
16656.13 313
16657.35 325
16658.57 300
16659.79 340
16661.01 327
16662.23 325
16663.45 321
16664.67 333
16665.89 314
16667.11 370
16668.33 324
16669.55 301
16670.77 320
16671.99 362
16673.21 329
16674.43 304
16675.65 320
16676.87 363
16678.09 350
16679.31 327
16680.53 334
16681.75 324
16682.97 348
16684.19 349
16685.42 327
16686.64 307
16687.86 326
16689.08 355
16690.30 361
16691.52 330
16692.74 337
16693.96 318
16695.18 343
16696.40 367
16697.63 341
16698.85 351
16700.07 355
16701.29 364
16702.51 318
16703.73 304
16704.95 301
16706.18 291
16707.40 279
16708.62 320
16709.84 309
16711.06 313
16712.28 334
16713.51 327
16714.73 302
16715.95 325
16717.17 354
16718.39 342
16719.62 327
16720.84 343
16722.06 325
16723.28 308
16724.50 339
16725.73 339
16726.95 295
16728.17 310
16729.39 311
16730.62 282
16731.84 276
16733.06 330
16734.28 318
16735.51 309
16736.73 318
16737.95 321
16739.18 372
16740.40 381
16741.62 320
16742.84 319
16744.07 313
16745.29 306
16746.51 306
16747.74 291
16748.96 301
16750.18 293
16751.41 342
16752.63 336
16753.85 369
16755.08 336
16756.30 306
16757.52 327
16758.75 339
16759.97 335
16761.19 307
16762.42 339
16763.64 340
16764.86 343
16766.09 297
16767.31 331
16768.54 348
16769.76 292
16770.98 309
16772.21 285
16773.43 310
16774.66 339
16775.88 317
16777.10 309
16778.33 293
16779.55 290
16780.78 318
16782.00 319
16783.22 331
16784.45 313
16785.67 361
16786.90 331
16788.12 317
16789.35 310
16790.57 346
16791.80 331
16793.02 341
16794.25 356
16795.47 329
16796.70 350
16797.92 336
16799.15 317
16800.37 312
16801.60 315
16802.82 349
16804.05 296
16805.27 312
16806.50 318
16807.72 278
16808.95 331
16810.17 305
16811.40 318
16812.62 299
16813.85 339
16815.07 321
16816.30 354
16817.53 351
16818.75 265
16819.98 297
16821.20 303
16822.43 324
16823.65 326
16824.88 309
16826.11 321
16827.33 311
16828.56 351
16829.78 319
16831.01 291
16832.24 333
16833.46 321
16834.69 303
16835.92 314
16837.14 306
16838.37 279
16839.60 275
16840.82 294
16842.05 295
16843.27 289
16844.50 321
16845.73 314
16846.96 349
16848.18 395
16849.41 336
16850.64 314
16851.86 306
16853.09 325
16854.32 309
16855.54 305
16856.77 322
16858.00 352
16859.22 319
16860.45 293
16861.68 325
16862.91 322
16864.13 361
16865.36 312
16866.59 296
16867.82 329
16869.04 365
16870.27 375
16871.50 346
16872.73 336
16873.95 333
16875.18 308
16876.41 342
16877.64 335
16878.87 336
16880.09 352
16881.32 332
16882.55 365
16883.78 357
16885.01 382
16886.23 342
16887.46 359
16888.69 323
16889.92 349
16891.15 385
16892.38 390
16893.60 370
16894.83 365
16896.06 386
16897.29 357
16898.52 405
16899.75 371
16900.98 376
16902.20 343
16903.43 366
16904.66 357
16905.89 349
16907.12 368
16908.35 412
16909.58 415
16910.81 407
16912.04 395
16913.26 373
16914.49 399
16915.72 342
16916.95 314
16918.18 288
16919.41 301
16920.64 308
16921.87 320
16923.10 354
16924.33 343
16925.56 320
16926.79 330
16928.02 344
16929.25 332
16930.48 352
16931.71 330
16932.94 324
16934.17 313
16935.40 343
16936.63 307
16937.86 309
16939.09 319
16940.32 332
16941.55 355
16942.78 370
16944.01 353
16945.24 315
16946.47 301
16947.70 309
16948.93 325
16950.16 351
16951.39 277
16952.62 263
16953.85 318
16955.08 303
16956.31 297
16957.54 300
16958.77 285
16960.01 297
16961.24 284
16962.47 283
16963.70 290
16964.93 297
16966.16 295
16967.39 314
16968.62 326
16969.85 322
16971.08 315
16972.32 368
16973.55 316
16974.78 312
16976.01 285
16977.24 313
16978.47 309
16979.70 296
16980.94 299
16982.17 309
16983.40 340
16984.63 303
16985.86 319
16987.10 316
16988.33 284
16989.56 317
16990.79 314
16992.02 271
16993.26 279
16994.49 296
16995.72 285
16996.95 312
16998.18 286
16999.42 257
17000.65 288
17001.88 304
17003.11 314
17004.35 312
17005.58 360
17006.81 282
17008.04 299
17009.28 335
17010.51 313
17011.74 308
17012.97 287
17014.21 309
17015.44 291
17016.67 299
17017.91 292
17019.14 311
17020.37 299
17021.60 266
17022.84 268
17024.07 298
17025.30 317
17026.54 256
17027.77 283
17029.00 327
17030.24 309
17031.47 331
17032.70 314
17033.94 332
17035.17 311
17036.41 296
17037.64 301
17038.87 286
17040.11 268
17041.34 303
17042.57 310
17043.81 344
17045.04 332
17046.28 301
17047.51 309
17048.74 296
17049.98 283
17051.21 258
17052.45 281
17053.68 316
17054.92 317
17056.15 314
17057.38 274
17058.62 277
17059.85 307
17061.09 285
17062.32 276
17063.56 281
17064.79 311
17066.03 311
17067.26 284
17068.50 237
17069.73 262
17070.97 312
17072.20 301
17073.44 275
17074.67 300
17075.91 290
17077.14 283
17078.38 291
17079.61 275
17080.85 251
17082.08 313
17083.32 320
17084.55 343
17085.79 338
17087.02 304
17088.26 316
17089.49 309
17090.73 321
17091.97 318
17093.20 310
17094.44 273
17095.67 269
17096.91 264
17098.14 280
17099.38 285
17100.62 270
17101.85 271
17103.09 280
17104.32 259
17105.56 277
17106.80 294
17108.03 302
17109.27 306
17110.51 293
17111.74 290
17112.98 276
17114.21 271
17115.45 275
17116.69 280
17117.92 307
17119.16 280
17120.40 290
17121.63 248
17122.87 296
17124.11 300
17125.34 257
17126.58 278
17127.82 307
17129.06 271
17130.29 259
17131.53 255
17132.77 267
17134.00 271
17135.24 288
17136.48 306
17137.72 284
17138.95 222
17140.19 266
17141.43 293
17142.67 285
17143.90 297
17145.14 295
17146.38 282
17147.62 256
17148.85 273
17150.09 272
17151.33 240
17152.57 274
17153.80 309
17155.04 276
17156.28 290
17157.52 300
17158.76 280
17159.99 252
17161.23 275
17162.47 259
17163.71 258
17164.95 276
17166.19 300
17167.42 311
17168.66 301
17169.90 282
17171.14 281
17172.38 273
17173.62 273
17174.86 269
17176.09 265
17177.33 279
17178.57 267
17179.81 270
17181.05 247
17182.29 280
17183.53 317
17184.77 281
17186.01 300
17187.24 272
17188.48 268
17189.72 267
17190.96 275
17192.20 298
17193.44 277
17194.68 276
17195.92 250
17197.16 302
17198.40 255
17199.64 260
17200.88 263
17202.12 302
17203.36 280
17204.60 276
17205.84 309
17207.08 314
17208.32 265
17209.56 252
17210.80 273
17212.04 281
17213.28 290
17214.52 270
17215.76 257
17217.00 262
17218.24 264
17219.48 303
17220.72 292
17221.96 276
17223.20 285
17224.44 292
17225.68 280
17226.92 276
17228.16 262
17229.40 258
17230.64 264
17231.88 288
17233.12 280
17234.36 256
17235.60 290
17236.85 279
17238.09 305
17239.33 282
17240.57 284
17241.81 247
17243.05 257
17244.29 263
17245.53 267
17246.77 259
17248.02 308
17249.26 276
17250.50 288
17251.74 283
17252.98 273
17254.22 262
17255.46 249
17256.71 255
17257.95 288
17259.19 288
17260.43 282
17261.67 246
17262.91 283
17264.16 258
17265.40 285
17266.64 286
17267.88 281
17269.12 241
17270.37 247
17271.61 290
17272.85 270
17274.09 291
17275.34 314
17276.58 285
17277.82 290
17279.06 267
17280.30 264
17281.55 262
17282.79 261
17284.03 274
17285.27 268
17286.52 242
17287.76 290
17289.00 268
17290.25 273
17291.49 289
17292.73 295
17293.97 256
17295.22 254
17296.46 264
17297.70 236
17298.95 266
17300.19 260
17301.43 272
17302.68 269
17303.92 242
17305.16 281
17306.41 267
17307.65 237
17308.89 285
17310.14 273
17311.38 274
17312.62 267
17313.87 282
17315.11 271
17316.36 284
17317.60 283
17318.84 258
17320.09 265
17321.33 268
17322.58 270
17323.82 273
17325.06 271
17326.31 277
17327.55 283
17328.80 268
17330.04 250
17331.28 265
17332.53 261
17333.77 271
17335.02 302
17336.26 292
17337.51 250
17338.75 255
17340.00 279
17341.24 255
17342.48 276
17343.73 252
17344.97 252
17346.22 283
17347.46 281
17348.71 262
17349.95 284
17351.20 253
17352.44 257
17353.69 260
17354.93 285
17356.18 263
17357.42 260
17358.67 253
17359.92 276
17361.16 242
17362.41 268
17363.65 261
17364.90 277
17366.14 272
17367.39 280
17368.63 284
17369.88 247
17371.13 268
17372.37 287
17373.62 282
17374.86 254
17376.11 248
17377.35 256
17378.60 295
17379.85 279
17381.09 299
17382.34 245
17383.59 253
17384.83 268
17386.08 304
17387.32 269
17388.57 264
17389.82 240
17391.06 293
17392.31 264
17393.56 256
17394.80 251
17396.05 258
17397.30 274
17398.54 235
17399.79 268
17401.04 249
17402.28 283
17403.53 275
17404.78 283
17406.02 230
17407.27 277
17408.52 269
17409.77 267
17411.01 254
17412.26 229
17413.51 252
17414.75 241
17416.00 277
17417.25 258
17418.50 263
17419.74 292
17420.99 306
17422.24 265
17423.49 260
17424.73 279
17425.98 259
17427.23 259
17428.48 250
17429.73 268
17430.97 254
17432.22 288
17433.47 270
17434.72 274
17435.97 254
17437.21 243
17438.46 234
17439.71 247
17440.96 260
17442.21 216
17443.45 258
17444.70 267
17445.95 264
17447.20 243
17448.45 232
17449.70 280
17450.95 242
17452.19 279
17453.44 350
17454.69 302
17455.94 285
17457.19 304
17458.44 277
17459.69 267
17460.94 289
17462.19 269
17463.43 313
17464.68 296
17465.93 262
17467.18 269
17468.43 293
17469.68 295
17470.93 278
17472.18 285
17473.43 290
17474.68 301
17475.93 269
17477.18 274
17478.43 287
17479.68 264
17480.93 284
17482.18 296
17483.43 273
17484.68 260
17485.93 241
17487.17 258
17488.42 244
17489.67 263
17490.92 294
17492.18 277
17493.43 261
17494.68 252
17495.93 268
17497.18 293
17498.43 295
17499.68 276
17500.93 267
17502.18 245
17503.43 280
17504.68 286
17505.93 253
17507.18 273
17508.43 254
17509.68 286
17510.93 282
17512.18 262
17513.43 259
17514.68 284
17515.94 272
17517.19 270
17518.44 250
17519.69 297
17520.94 293
17522.19 330
17523.44 284
17524.69 260
17525.94 275
17527.20 290
17528.45 276
17529.70 284
17530.95 275
17532.20 278
17533.45 289
17534.70 295
17535.96 280
17537.21 271
17538.46 282
17539.71 254
17540.96 262
17542.22 301
17543.47 296
17544.72 273
17545.97 254
17547.22 285
17548.48 262
17549.73 284
17550.98 299
17552.23 296
17553.48 297
17554.74 308
17555.99 310
17557.24 294
17558.49 300
17559.75 290
17561.00 279
17562.25 324
17563.50 296
17564.76 309
17566.01 270
17567.26 260
17568.52 265
17569.77 299
17571.02 337
17572.27 312
17573.53 248
17574.78 292
17576.03 293
17577.29 273
17578.54 267
17579.79 286
17581.05 283
17582.30 309
17583.55 306
17584.81 259
17586.06 270
17587.31 298
17588.57 284
17589.82 282
17591.07 287
17592.33 273
17593.58 268
17594.83 312
17596.09 274
17597.34 291
17598.60 318
17599.85 277
17601.10 275
17602.36 266
17603.61 276
17604.87 293
17606.12 286
17607.37 283
17608.63 284
17609.88 296
17611.14 269
17612.39 277
17613.65 304
17614.90 310
17616.16 312
17617.41 316
17618.66 291
17619.92 280
17621.17 285
17622.43 290
17623.68 305
17624.94 278
17626.19 266
17627.45 261
17628.70 276
17629.96 274
17631.21 286
17632.47 253
17633.72 291
17634.98 280
17636.23 297
17637.49 275
17638.74 269
17640.00 295
17641.26 304
17642.51 285
17643.77 257
17645.02 284
17646.28 296
17647.53 296
17648.79 238
17650.04 247
17651.30 235
17652.56 308
17653.81 283
17655.07 245
17656.32 262
17657.58 259
17658.84 272
17660.09 302
17661.35 288
17662.60 251
17663.86 293
17665.12 298
17666.37 323
17667.63 273
17668.89 301
17670.14 267
17671.40 237
17672.66 276
17673.91 282
17675.17 257
17676.43 251
17677.68 274
17678.94 271
17680.20 246
17681.45 276
17682.71 272
17683.97 290
17685.22 303
17686.48 255
17687.74 264
17688.99 239
17690.25 278
17691.51 263
17692.77 270
17694.02 258
17695.28 288
17696.54 274
17697.80 265
17699.05 253
17700.31 287
17701.57 290
17702.83 292
17704.08 258
17705.34 238
17706.60 258
17707.86 265
17709.11 286
17710.37 243
17711.63 299
17712.89 283
17714.15 282
17715.40 260
17716.66 266
17717.92 242
17719.18 248
17720.44 271
17721.70 272
17722.95 310
17724.21 274
17725.47 266
17726.73 251
17727.99 272
17729.25 289
17730.51 264
17731.76 255
17733.02 263
17734.28 241
17735.54 278
17736.80 295
17738.06 238
17739.32 265
17740.58 280
17741.83 265
17743.09 261
17744.35 268
17745.61 257
17746.87 253
17748.13 263
17749.39 289
17750.65 279
17751.91 290
17753.17 285
17754.43 293
17755.69 292
17756.95 258
17758.21 288
17759.47 271
17760.73 286
17761.98 251
17763.24 277
17764.50 249
17765.76 266
17767.02 282
17768.28 281
17769.54 247
17770.80 283
17772.06 287
17773.32 250
17774.58 272
17775.84 278
17777.11 279
17778.37 248
17779.63 252
17780.89 253
17782.15 272
17783.41 235
17784.67 252
17785.93 282
17787.19 273
17788.45 292
17789.71 266
17790.97 249
17792.23 233
17793.49 253
17794.75 262
17796.01 247
17797.28 267
17798.54 270
17799.80 275
17801.06 270
17802.32 253
17803.58 281
17804.84 259
17806.10 281
17807.37 268
17808.63 278
17809.89 240
17811.15 243
17812.41 253
17813.67 238
17814.93 247
17816.20 250
17817.46 245
17818.72 260
17819.98 277
17821.24 278
17822.50 249
17823.77 239
17825.03 251
17826.29 272
17827.55 250
17828.81 243
17830.08 272
17831.34 257
17832.60 237
17833.86 248
17835.13 253
17836.39 257
17837.65 283
17838.91 273
17840.18 236
17841.44 259
17842.70 266
17843.96 283
17845.23 258
17846.49 298
17847.75 252
17849.01 252
17850.28 265
17851.54 239
17852.80 245
17854.07 249
17855.33 239
17856.59 256
17857.86 273
17859.12 219
17860.38 225
17861.65 230
17862.91 265
17864.17 284
17865.44 250
17866.70 238
17867.96 260
17869.23 289
17870.49 254
17871.75 244
17873.02 232
17874.28 261
17875.54 260
17876.81 249
17878.07 221
17879.34 248
17880.60 245
17881.86 244
17883.13 235
17884.39 245
17885.66 264
17886.92 268
17888.18 246
17889.45 243
17890.71 257
17891.98 256
17893.24 260
17894.51 249
17895.77 273
17897.04 274
17898.30 253
17899.56 253
17900.83 247
17902.09 206
17903.36 231
17904.62 246
17905.89 244
17907.15 199
17908.42 232
17909.68 231
17910.95 251
17912.21 228
17913.48 270
17914.74 240
17916.01 259
17917.27 251
17918.54 228
17919.80 252
17921.07 264
17922.34 228
17923.60 240
17924.87 274
17926.13 254
17927.40 240
17928.66 239
17929.93 228
17931.19 244
17932.46 248
17933.73 239
17934.99 229
17936.26 250
17937.52 245
17938.79 233
17940.06 241
17941.32 235
17942.59 238
17943.85 247
17945.12 249
17946.39 298
17947.65 263
17948.92 225
17950.19 237
17951.45 272
17952.72 283
17953.99 237
17955.25 249
17956.52 248
17957.79 248
17959.05 242
17960.32 257
17961.59 235
17962.85 280
17964.12 254
17965.39 311
17966.65 255
17967.92 271
17969.19 253
17970.45 250
17971.72 258
17972.99 235
17974.26 218
17975.52 212
17976.79 223
17978.06 239
17979.33 269
17980.59 265
17981.86 271
17983.13 264
17984.40 251
17985.66 257
17986.93 211
17988.20 238
17989.47 266
17990.73 231
17992.00 251
17993.27 241
17994.54 232
17995.81 244
17997.07 267
17998.34 243
17999.61 243
18000.88 238
18002.15 229
18003.42 255
18004.68 247
18005.95 262
18007.22 263
18008.49 247
18009.76 277
18011.03 265
18012.30 265
18013.56 254
18014.83 256
18016.10 259
18017.37 223
18018.64 248
18019.91 235
18021.18 259
18022.45 246
18023.71 239
18024.98 217
18026.25 263
18027.52 265
18028.79 221
18030.06 242
18031.33 245
18032.60 245
18033.87 246
18035.14 265
18036.41 248
18037.68 286
18038.95 249
18040.22 234
18041.49 240
18042.76 265
18044.02 254
18045.29 228
18046.56 238
18047.83 195
18049.10 272
18050.37 270
18051.64 252
18052.91 227
18054.18 248
18055.45 270
18056.72 199
18057.99 211
18059.27 263
18060.54 269
18061.81 238
18063.08 244
18064.35 257
18065.62 228
18066.89 252
18068.16 210
18069.43 235
18070.70 236
18071.97 251
18073.24 235
18074.51 237
18075.78 226
18077.05 248
18078.32 237
18079.60 282
18080.87 291
18082.14 262
18083.41 284
18084.68 274
18085.95 297
18087.22 220
18088.49 240
18089.77 254
18091.04 261
18092.31 250
18093.58 230
18094.85 255
18096.12 238
18097.39 237
18098.67 241
18099.94 234
18101.21 253
18102.48 265
18103.75 248
18105.02 239
18106.30 240
18107.57 250
18108.84 249
18110.11 229
18111.38 208
18112.66 232
18113.93 278
18115.20 279
18116.47 224
18117.75 238
18119.02 222
18120.29 262
18121.56 252
18122.84 267
18124.11 247
18125.38 208
18126.65 227
18127.93 254
18129.20 234
18130.47 257
18131.74 247
18133.02 270
18134.29 267
18135.56 236
18136.84 232
18138.11 245
18139.38 253
18140.66 232
18141.93 234
18143.20 255
18144.48 278
18145.75 280
18147.02 240
18148.30 259
18149.57 268
18150.84 251
18152.12 252
18153.39 240
18154.66 262
18155.94 243
18157.21 300
18158.48 261
18159.76 216
18161.03 223
18162.31 265
18163.58 250
18164.85 245
18166.13 214
18167.40 270
18168.68 226
18169.95 220
18171.22 228
18172.50 245
18173.77 244
18175.05 267
18176.32 245
18177.60 231
18178.87 251
18180.15 253
18181.42 249
18182.69 258
18183.97 248
18185.24 245
18186.52 248
18187.79 263
18189.07 221
18190.34 224
18191.62 243
18192.89 224
18194.17 241
18195.44 234
18196.72 253
18197.99 217
18199.27 237
18200.54 243
18201.82 219
18203.09 227
18204.37 256
18205.65 257
18206.92 260
18208.20 234
18209.47 250
18210.75 248
18212.02 243
18213.30 262
18214.57 263
18215.85 249
18217.13 245
18218.40 252
18219.68 247
18220.95 231
18222.23 234
18223.51 245
18224.78 237
18226.06 240
18227.33 241
18228.61 273
18229.89 238
18231.16 282
18232.44 251
18233.72 203
18234.99 235
18236.27 246
18237.55 267
18238.82 273
18240.10 268
18241.38 245
18242.65 278
18243.93 255
18245.21 247
18246.48 217
18247.76 257
18249.04 250
18250.31 242
18251.59 210
18252.87 246
18254.15 256
18255.42 243
18256.70 220
18257.98 253
18259.25 237
18260.53 250
18261.81 255
18263.09 253
18264.36 228
18265.64 254
18266.92 271
18268.20 251
18269.47 250
18270.75 261
18272.03 256
18273.31 277
18274.59 273
18275.86 235
18277.14 265
18278.42 268
18279.70 217
18280.98 221
18282.25 255
18283.53 289
18284.81 257
18286.09 243
18287.37 254
18288.64 247
18289.92 251
18291.20 264
18292.48 238
18293.76 222
18295.04 218
18296.32 247
18297.59 271
18298.87 276
18300.15 236
18301.43 255
18302.71 237
18303.99 231
18305.27 258
18306.55 236
18307.83 229
18309.10 249
18310.38 259
18311.66 277
18312.94 252
18314.22 224
18315.50 240
18316.78 241
18318.06 210
18319.34 269
18320.62 264
18321.90 292
18323.18 280
18324.46 228
18325.74 233
18327.02 247
18328.30 283
18329.58 292
18330.86 246
18332.14 247
18333.41 278
18334.69 251
18335.97 227
18337.25 247
18338.54 244
18339.82 266
18341.10 255
18342.38 228
18343.66 245
18344.94 266
18346.22 263
18347.50 241
18348.78 240
18350.06 218
18351.34 267
18352.62 262
18353.90 249
18355.18 252
18356.46 227
18357.74 268
18359.02 213
18360.30 244
18361.58 249
18362.87 238
18364.15 249
18365.43 245
18366.71 250
18367.99 218
18369.27 238
18370.55 233
18371.83 269
18373.11 275
18374.40 290
18375.68 281
18376.96 223
18378.24 259
18379.52 262
18380.80 262
18382.08 229
18383.37 237
18384.65 222
18385.93 246
18387.21 271
18388.49 240
18389.78 258
18391.06 223
18392.34 266
18393.62 229
18394.90 235
18396.19 230
18397.47 251
18398.75 269
18400.03 253
18401.31 252
18402.60 269
18403.88 280
18405.16 276
18406.44 225
18407.73 244
18409.01 221
18410.29 249
18411.57 246
18412.86 249
18414.14 244
18415.42 249
18416.71 256
18417.99 247
18419.27 237
18420.55 224
18421.84 267
18423.12 255
18424.40 241
18425.69 246
18426.97 251
18428.25 242
18429.54 210
18430.82 219
18432.10 231
18433.39 240
18434.67 223
18435.95 201
18437.24 225
18438.52 241
18439.80 266
18441.09 232
18442.37 219
18443.66 214
18444.94 269
18446.22 243
18447.51 257
18448.79 229
18450.08 235
18451.36 242
18452.64 246
18453.93 253
18455.21 236
18456.50 251
18457.78 271
18459.06 265
18460.35 262
18461.63 268
18462.92 260
18464.20 274
18465.49 272
18466.77 265
18468.06 212
18469.34 239
18470.63 251
18471.91 265
18473.19 240
18474.48 236
18475.76 264
18477.05 254
18478.33 244
18479.62 269
18480.90 255
18482.19 251
18483.47 232
18484.76 268
18486.05 228
18487.33 277
18488.62 265
18489.90 268
18491.19 230
18492.47 256
18493.76 273
18495.04 236
18496.33 235
18497.61 242
18498.90 258
18500.19 258
18501.47 259
18502.76 232
18504.04 231
18505.33 238
18506.62 263
18507.90 242
18509.19 253
18510.47 251
18511.76 213
18513.05 251
18514.33 265
18515.62 220
18516.90 247
18518.19 238
18519.48 235
18520.76 223
18522.05 214
18523.34 260
18524.62 254
18525.91 261
18527.20 241
18528.48 235
18529.77 246
18531.06 233
18532.34 250
18533.63 255
18534.92 263
18536.21 260
18537.49 250
18538.78 237
18540.07 230
18541.35 221
18542.64 237
18543.93 243
18545.22 244
18546.50 239
18547.79 274
18549.08 285
18550.37 250
18551.65 236
18552.94 243
18554.23 242
18555.52 233
18556.80 255
18558.09 234
18559.38 248
18560.67 266
18561.95 225
18563.24 268
18564.53 266
18565.82 268
18567.11 260
18568.39 252
18569.68 220
18570.97 233
18572.26 259
18573.55 256
18574.84 252
18576.12 249
18577.41 253
18578.70 265
18579.99 254
18581.28 253
18582.57 258
18583.86 238
18585.14 303
18586.43 288
18587.72 229
18589.01 264
18590.30 241
18591.59 244
18592.88 258
18594.17 253
18595.46 270
18596.74 290
18598.03 266
18599.32 257
18600.61 272
18601.90 268
18603.19 251
18604.48 286
18605.77 292
18607.06 282
18608.35 286
18609.64 264
18610.93 264
18612.22 249
18613.51 274
18614.80 288
18616.09 318
18617.38 262
18618.67 292
18619.96 274
18621.25 314
18622.54 310
18623.83 259
18625.12 303
18626.41 305
18627.70 311
18628.99 325
18630.28 281
18631.57 294
18632.86 276
18634.15 290
18635.44 276
18636.73 290
18638.02 291
18639.31 270
18640.60 302
18641.89 311
18643.18 298
18644.47 285
18645.76 288
18647.06 317
18648.35 300
18649.64 253
18650.93 254
18652.22 307
18653.51 309
18654.80 298
18656.09 291
18657.38 244
18658.68 277
18659.97 290
18661.26 284
18662.55 259
18663.84 261
18665.13 280
18666.42 270
18667.72 286
18669.01 295
18670.30 257
18671.59 245
18672.88 275
18674.17 302
18675.47 280
18676.76 261
18678.05 283
18679.34 261
18680.63 250
18681.93 267
18683.22 265
18684.51 250
18685.80 258
18687.09 281
18688.39 297
18689.68 279
18690.97 264
18692.26 274
18693.56 259
18694.85 265
18696.14 258
18697.43 253
18698.73 271
18700.02 227
18701.31 226
18702.60 266
18703.90 219
18705.19 244
18706.48 283
18707.78 243
18709.07 222
18710.36 247
18711.66 241
18712.95 257
18714.24 235
18715.54 244
18716.83 252
18718.12 245
18719.42 236
18720.71 268
18722.00 285
18723.30 277
18724.59 252
18725.88 267
18727.18 237
18728.47 252
18729.76 253
18731.06 256
18732.35 257
18733.65 235
18734.94 248
18736.23 227
18737.53 250
18738.82 225
18740.12 235
18741.41 251
18742.70 288
18744.00 273
18745.29 241
18746.59 263
18747.88 270
18749.18 229
18750.47 247
18751.76 276
18753.06 232
18754.35 265
18755.65 263
18756.94 256
18758.24 254
18759.53 273
18760.83 255
18762.12 285
18763.42 294
18764.71 272
18766.01 281
18767.30 260
18768.60 243
18769.89 250
18771.19 284
18772.48 326
18773.78 298
18775.07 265
18776.37 264
18777.66 247
18778.96 280
18780.25 286
18781.55 284
18782.85 282
18784.14 276
18785.44 266
18786.73 279
18788.03 239
18789.32 220
18790.62 232
18791.92 244
18793.21 292
18794.51 272
18795.80 243
18797.10 262
18798.40 252
18799.69 248
18800.99 275
18802.28 256
18803.58 247
18804.88 264
18806.17 292
18807.47 274
18808.77 272
18810.06 252
18811.36 252
18812.66 246
18813.95 284
18815.25 262
18816.55 246
18817.84 236
18819.14 264
18820.44 274
18821.73 249
18823.03 230
18824.33 268
18825.62 234
18826.92 239
18828.22 226
18829.52 242
18830.81 261
18832.11 255
18833.41 253
18834.71 249
18836.00 248
18837.30 268
18838.60 245
18839.90 241
18841.19 251
18842.49 255
18843.79 255
18845.09 265
18846.38 235
18847.68 232
18848.98 260
18850.28 243
18851.58 282
18852.87 283
18854.17 228
18855.47 246
18856.77 255
18858.07 252
18859.36 269
18860.66 265
18861.96 256
18863.26 253
18864.56 233
18865.86 227
18867.15 232
18868.45 267
18869.75 231
18871.05 241
18872.35 236
18873.65 269
18874.95 279
18876.24 238
18877.54 227
18878.84 256
18880.14 234
18881.44 274
18882.74 251
18884.04 245
18885.34 235
18886.64 247
18887.94 239
18889.24 261
18890.53 232
18891.83 232
18893.13 240
18894.43 282
18895.73 252
18897.03 255
18898.33 236
18899.63 251
18900.93 268
18902.23 251
18903.53 258
18904.83 243
18906.13 240
18907.43 256
18908.73 269
18910.03 243
18911.33 259
18912.63 242
18913.93 239
18915.23 263
18916.53 221
18917.83 240
18919.13 264
18920.43 244
18921.73 247
18923.03 259
18924.33 226
18925.63 237
18926.93 223
18928.23 235
18929.53 236
18930.84 256
18932.14 219
18933.44 223
18934.74 256
18936.04 252
18937.34 245
18938.64 245
18939.94 221
18941.24 233
18942.54 201
18943.84 253
18945.15 224
18946.45 223
18947.75 230
18949.05 233
18950.35 232
18951.65 232
18952.95 216
18954.26 270
18955.56 224
18956.86 240
18958.16 237
18959.46 224
18960.76 239
18962.07 228
18963.37 253
18964.67 222
18965.97 218
18967.27 218
18968.57 213
18969.88 214
18971.18 247
18972.48 220
18973.78 258
18975.09 259
18976.39 256
18977.69 195
18978.99 260
18980.29 242
18981.60 238
18982.90 210
18984.20 202
18985.50 234
18986.81 236
18988.11 228
18989.41 239
18990.72 251
18992.02 236
18993.32 208
18994.62 242
18995.93 237
18997.23 237
18998.53 241
18999.84 235
19001.14 223
19002.44 238
19003.75 227
19005.05 228
19006.35 222
19007.66 227
19008.96 222
19010.26 256
19011.57 264
19012.87 230
19014.17 230
19015.48 228
19016.78 242
19018.08 241
19019.39 245
19020.69 219
19021.99 217
19023.30 243
19024.60 252
19025.91 221
19027.21 219
19028.51 218
19029.82 236
19031.12 225
19032.43 212
19033.73 232
19035.04 219
19036.34 182
19037.64 217
19038.95 209
19040.25 241
19041.56 221
19042.86 234
19044.17 211
19045.47 242
19046.78 221
19048.08 212
19049.39 237
19050.69 244
19052.00 249
19053.30 210
19054.61 213
19055.91 230
19057.22 224
19058.52 225
19059.83 253
19061.13 196
19062.44 224
19063.74 209
19065.05 230
19066.35 228
19067.66 200
19068.96 228
19070.27 232
19071.57 250
19072.88 247
19074.18 233
19075.49 229
19076.80 225
19078.10 198
19079.41 213
19080.71 217
19082.02 265
19083.33 226
19084.63 227
19085.94 218
19087.24 244
19088.55 236
19089.86 225
19091.16 221
19092.47 206
19093.77 218
19095.08 230
19096.39 232
19097.69 221
19099.00 204
19100.31 198
19101.61 215
19102.92 224
19104.23 255
19105.53 226
19106.84 231
19108.15 235
19109.45 211
19110.76 218
19112.07 217
19113.37 244
19114.68 223
19115.99 212
19117.30 221
19118.60 187
19119.91 223
19121.22 234
19122.52 207
19123.83 237
19125.14 246
19126.45 252
19127.75 227
19129.06 196
19130.37 228
19131.68 219
19132.98 229
19134.29 236
19135.60 198
19136.91 242
19138.22 233
19139.52 282
19140.83 231
19142.14 236
19143.45 246
19144.76 250
19146.06 193
19147.37 224
19148.68 242
19149.99 236
19151.30 239
19152.60 212
19153.91 222
19155.22 219
19156.53 233
19157.84 227
19159.15 244
19160.46 217
19161.76 197
19163.07 198
19164.38 222
19165.69 228
19167.00 259
19168.31 218
19169.62 200
19170.93 218
19172.23 236
19173.54 217
19174.85 225
19176.16 212
19177.47 235
19178.78 195
19180.09 255
19181.40 225
19182.71 227
19184.02 234
19185.33 227
19186.64 196
19187.95 229
19189.26 264
19190.57 217
19191.87 242
19193.18 222
19194.49 224
19195.80 242
19197.11 235
19198.42 242
19199.73 230
19201.04 191
19202.35 249
19203.66 222
19204.97 201
19206.28 222
19207.59 221
19208.90 229
19210.21 231
19211.53 243
19212.84 264
19214.15 212
19215.46 218
19216.77 242
19218.08 222
19219.39 239
19220.70 190
19222.01 237
19223.32 214
19224.63 184
19225.94 211
19227.25 216
19228.56 264
19229.87 242
19231.19 244
19232.50 228
19233.81 217
19235.12 229
19236.43 198
19237.74 203
19239.05 228
19240.36 224
19241.68 250
19242.99 261
19244.30 250
19245.61 226
19246.92 224
19248.23 225
19249.54 238
19250.86 218
19252.17 233
19253.48 244
19254.79 218
19256.10 192
19257.42 196
19258.73 226
19260.04 241
19261.35 220
19262.66 212
19263.98 228
19265.29 213
19266.60 241
19267.91 218
19269.22 196
19270.54 228
19271.85 228
19273.16 217
19274.47 221
19275.79 184
19277.10 233
19278.41 246
19279.72 238
19281.04 229
19282.35 204
19283.66 210
19284.98 214
19286.29 217
19287.60 203
19288.91 221
19290.23 251
19291.54 233
19292.85 240
19294.17 231
19295.48 224
19296.79 199
19298.11 226
19299.42 231
19300.73 245
19302.05 233
19303.36 232
19304.67 229
19305.99 210
19307.30 251
19308.61 220
19309.93 245
19311.24 240
19312.56 242
19313.87 196
19315.18 222
19316.50 244
19317.81 231
19319.13 222
19320.44 235
19321.75 212
19323.07 218
19324.38 229
19325.70 230
19327.01 210
19328.32 225
19329.64 227
19330.95 206
19332.27 219
19333.58 229
19334.90 199
19336.21 226
19337.53 231
19338.84 212
19340.16 213
19341.47 216
19342.79 231
19344.10 181
19345.42 196
19346.73 181
19348.05 191
19349.36 199
19350.68 219
19351.99 195
19353.31 219
19354.62 194
19355.94 207
19357.25 214
19358.57 226
19359.88 196
19361.20 224
19362.51 221
19363.83 232
19365.14 209
19366.46 205
19367.78 193
19369.09 185
19370.41 228
19371.72 221
19373.04 246
19374.35 194
19375.67 199
19376.99 191
19378.30 229
19379.62 226
19380.93 202
19382.25 213
19383.57 216
19384.88 204
19386.20 206
19387.52 209
19388.83 236
19390.15 219
19391.47 219
19392.78 227
19394.10 198
19395.42 193
19396.73 231
19398.05 203
19399.37 213
19400.68 224
19402.00 188
19403.32 221
19404.63 200
19405.95 203
19407.27 246
19408.58 221
19409.90 211
19411.22 230
19412.54 248
19413.85 223
19415.17 206
19416.49 223
19417.80 209
19419.12 206
19420.44 247
19421.76 259
19423.07 200
19424.39 177
19425.71 206
19427.03 258
19428.35 234
19429.66 221
19430.98 231
19432.30 217
19433.62 231
19434.93 176
19436.25 225
19437.57 241
19438.89 213
19440.21 230
19441.53 208
19442.84 236
19444.16 219
19445.48 226
19446.80 251
19448.12 205
19449.44 194
19450.75 231
19452.07 211
19453.39 220
19454.71 210
19456.03 234
19457.35 211
19458.67 189
19459.98 208
19461.30 210
19462.62 195
19463.94 197
19465.26 208
19466.58 228
19467.90 217
19469.22 203
19470.54 241
19471.86 231
19473.18 219
19474.49 203
19475.81 237
19477.13 220
19478.45 223
19479.77 223
19481.09 205
19482.41 184
19483.73 208
19485.05 223
19486.37 201
19487.69 193
19489.01 211
19490.33 238
19491.65 220
19492.97 238
19494.29 221
19495.61 230
19496.93 219
19498.25 227
19499.57 235
19500.89 201
19502.21 215
19503.53 218
19504.85 215
19506.17 196
19507.49 227
19508.81 218
19510.13 209
19511.45 217
19512.77 228
19514.09 226
19515.42 232
19516.74 203
19518.06 202
19519.38 237
19520.70 250
19522.02 183
19523.34 214
19524.66 234
19525.98 208
19527.30 205
19528.62 199
19529.95 224
19531.27 198
19532.59 235
19533.91 221
19535.23 220
19536.55 233
19537.87 196
19539.20 246
19540.52 230
19541.84 231
19543.16 246
19544.48 244
19545.80 234
19547.13 231
19548.45 227
19549.77 204
19551.09 222
19552.41 234
19553.74 220
19555.06 216
19556.38 228
19557.70 242
19559.02 245
19560.35 223
19561.67 184
19562.99 217
19564.31 221
19565.64 189
19566.96 202
19568.28 199
19569.60 211
19570.93 179
19572.25 217
19573.57 211
19574.89 184
19576.22 199
19577.54 225
19578.86 218
19580.18 217
19581.51 216
19582.83 234
19584.15 246
19585.48 208
19586.80 223
19588.12 241
19589.45 222
19590.77 238
19592.09 181
19593.42 211
19594.74 218
19596.06 238
19597.39 199
19598.71 212
19600.03 246
19601.36 206
19602.68 197
19604.00 208
19605.33 223
19606.65 222
19607.98 239
19609.30 214
19610.62 183
19611.95 225
19613.27 193
19614.60 207
19615.92 202
19617.24 208
19618.57 222
19619.89 218
19621.22 193
19622.54 193
19623.87 246
19625.19 208
19626.51 244
19627.84 204
19629.16 199
19630.49 197
19631.81 212
19633.14 225
19634.46 231
19635.79 217
19637.11 241
19638.44 216
19639.76 217
19641.09 223
19642.41 239
19643.74 234
19645.06 206
19646.39 225
19647.71 218
19649.04 219
19650.36 216
19651.69 202
19653.01 188
19654.34 207
19655.66 229
19656.99 208
19658.32 233
19659.64 219
19660.97 201
19662.29 211
19663.62 214
19664.94 218
19666.27 215
19667.60 205
19668.92 186
19670.25 195
19671.57 225
19672.90 184
19674.23 198
19675.55 220
19676.88 213
19678.20 193
19679.53 232
19680.86 213
19682.18 227
19683.51 247
19684.84 218
19686.16 219
19687.49 218
19688.82 197
19690.14 208
19691.47 216
19692.80 200
19694.12 248
19695.45 203
19696.78 228
19698.10 226
19699.43 222
19700.76 209
19702.08 212
19703.41 225
19704.74 212
19706.07 199
19707.39 172
19708.72 218
19710.05 219
19711.37 196
19712.70 196
19714.03 196
19715.36 216
19716.68 203
19718.01 188
19719.34 252
19720.67 205
19721.99 246
19723.32 243
19724.65 206
19725.98 246
19727.31 219
19728.63 197
19729.96 210
19731.29 219
19732.62 205
19733.95 206
19735.27 203
19736.60 221
19737.93 218
19739.26 247
19740.59 187
19741.92 209
19743.24 222
19744.57 214
19745.90 203
19747.23 202
19748.56 202
19749.89 222
19751.22 216
19752.54 186
19753.87 219
19755.20 190
19756.53 210
19757.86 194
19759.19 187
19760.52 190
19761.85 212
19763.18 209
19764.50 222
19765.83 210
19767.16 225
19768.49 222
19769.82 219
19771.15 197
19772.48 190
19773.81 198
19775.14 216
19776.47 207
19777.80 221
19779.13 189
19780.46 165
19781.79 201
19783.12 176
19784.45 213
19785.78 234
19787.11 208
19788.44 208
19789.77 203
19791.10 234
19792.43 203
19793.76 182
19795.09 181
19796.42 230
19797.75 206
19799.08 205
19800.41 181
19801.74 199
19803.07 203
19804.40 224
19805.73 254
19807.06 197
19808.39 244
19809.72 223
19811.05 219
19812.38 201
19813.71 178
19815.05 196
19816.38 204
19817.71 199
19819.04 214
19820.37 185
19821.70 199
19823.03 198
19824.36 207
19825.69 198
19827.03 229
19828.36 227
19829.69 208
19831.02 169
19832.35 179
19833.68 206
19835.01 205
19836.35 205
19837.68 172
19839.01 219
19840.34 218
19841.67 189
19843.00 204
19844.34 228
19845.67 205
19847.00 208
19848.33 231
19849.66 216
19851.00 197
19852.33 192
19853.66 236
19854.99 200
19856.32 218
19857.66 223
19858.99 242
19860.32 247
19861.65 209
19862.99 201
19864.32 204
19865.65 199
19866.98 229
19868.32 208
19869.65 182
19870.98 189
19872.31 203
19873.65 176
19874.98 214
19876.31 219
19877.65 217
19878.98 210
19880.31 218
19881.65 196
19882.98 189
19884.31 210
19885.64 233
19886.98 220
19888.31 211
19889.64 196
19890.98 213
19892.31 220
19893.64 189
19894.98 229
19896.31 202
19897.65 242
19898.98 217
19900.31 219
19901.65 206
19902.98 203
19904.31 201
19905.65 202
19906.98 208
19908.32 185
19909.65 184
19910.98 220
19912.32 199
19913.65 189
19914.99 247
19916.32 247
19917.66 208
19918.99 199
19920.32 199
19921.66 213
19922.99 227
19924.33 227
19925.66 208
19927.00 180
19928.33 195
19929.67 214
19931.00 217
19932.34 205
19933.67 199
19935.01 216
19936.34 191
19937.68 201
19939.01 230
19940.35 220
19941.68 225
19943.02 200
19944.35 200
19945.69 221
19947.02 217
19948.36 238
19949.69 219
19951.03 215
19952.36 221
19953.70 228
19955.03 223
19956.37 221
19957.71 230
19959.04 186
19960.38 202
19961.71 227
19963.05 210
19964.38 224
19965.72 242
19967.06 224
19968.39 254
19969.73 207
19971.06 200
19972.40 226
19973.74 214
19975.07 226
19976.41 239
19977.75 244
19979.08 231
19980.42 225
19981.75 201
19983.09 210
19984.43 182
19985.76 196
19987.10 234
19988.44 182
19989.77 217
19991.11 210
19992.45 183
19993.78 216
19995.12 241
19996.46 211
19997.80 216
19999.13 217
20000.47 170
20001.81 182
20003.14 189
20004.48 219
20005.82 204
20007.16 193
20008.49 187
20009.83 211
20011.17 226
20012.51 193
20013.84 176
20015.18 186
20016.52 189
20017.86 219
20019.19 197
20020.53 201
20021.87 201
20023.21 205
20024.55 204
20025.88 194
20027.22 216
20028.56 203
20029.90 219
20031.24 210
20032.57 202
20033.91 222
20035.25 184
20036.59 213
20037.93 207
20039.26 183
20040.60 207
20041.94 213
20043.28 214
20044.62 215
20045.96 214
20047.30 219
20048.63 203
20049.97 237
20051.31 211
20052.65 207
20053.99 220
20055.33 208
20056.67 201
20058.01 192
20059.35 232
20060.69 218
20062.02 244
20063.36 216
20064.70 205
20066.04 214
20067.38 250
20068.72 253
20070.06 222
20071.40 237
20072.74 226
20074.08 254
20075.42 223
20076.76 216
20078.10 217
20079.44 212
20080.78 215
20082.12 206
20083.46 222
20084.80 225
20086.14 217
20087.48 232
20088.82 226
20090.16 206
20091.50 181
20092.84 236
20094.18 237
20095.52 222
20096.86 216
20098.20 229
20099.54 204
20100.88 197
20102.22 225
20103.56 242
20104.90 193
20106.24 227
20107.58 232
20108.92 213
20110.26 234
20111.60 199
20112.95 233
20114.29 244
20115.63 235
20116.97 218
20118.31 228
20119.65 211
20120.99 233
20122.33 222
20123.67 219
20125.02 221
20126.36 243
20127.70 227
20129.04 233
20130.38 217
20131.72 228
20133.06 234
20134.41 193
20135.75 224
