# Supplementary material for: MALDI-TOF MS typing enables the classification of brewing yeasts of the genus Saccharomyces to major beer styles
Source: PLoS One. 2017 Aug 9;12(8):e0181694. doi: 10.1371/journal.pone.0181694 (PMC5549903; doi:10.1371/journal.pone.0181694)
Supplement: S11 File — The directory includes 90 raw files and was zipped to “.zip”; the folder has three strains with 30 spectra per strain; S1 Text explains the raw files with an example and Table 1 represents the yeast strains used within the experiment. (ZIP) [file pone.0181694.s014.zip › 31-33/30337-338-OG-Alt-Alt-YPG-18h-E-E_2015-08-19__0_A8_1.dat]

1998.76 2130
1999.18 2263
1999.60 2083
2000.02 1923
2000.44 2089
2000.87 2081
2001.29 2000
2001.71 1841
2002.13 2066
2002.55 2098
2002.97 2132
2003.40 2047
2003.82 2138
2004.24 2136
2004.66 2112
2005.08 2235
2005.50 2162
2005.93 2068
2006.35 2229
2006.77 1995
2007.19 2115
2007.62 1957
2008.04 1931
2008.46 2008
2008.88 2188
2009.30 1976
2009.73 2043
2010.15 2163
2010.57 2063
2010.99 1995
2011.42 2033
2011.84 1989
2012.26 1978
2012.68 2119
2013.11 2137
2013.53 1956
2013.95 1909
2014.38 1818
2014.80 1941
2015.22 1929
2015.64 1764
2016.07 1935
2016.49 1961
2016.91 1881
2017.34 1753
2017.76 1852
2018.18 1813
2018.61 1828
2019.03 1984
2019.45 1937
2019.88 1996
2020.30 2065
2020.72 2030
2021.15 2061
2021.57 1877
2021.99 1863
2022.42 1999
2022.84 1992
2023.27 1992
2023.69 1862
2024.11 1791
2024.54 1828
2024.96 1883
2025.39 1792
2025.81 1751
2026.23 1743
2026.66 1932
2027.08 1777
2027.51 1917
2027.93 1897
2028.36 1653
2028.78 1738
2029.20 1759
2029.63 1789
2030.05 1972
2030.48 1739
2030.90 1794
2031.33 1858
2031.75 1928
2032.18 1880
2032.60 1659
2033.03 1703
2033.45 1859
2033.88 1834
2034.30 1708
2034.73 1750
2035.15 1889
2035.58 1929
2036.00 1797
2036.43 1924
2036.85 1931
2037.28 1913
2037.70 1905
2038.13 1967
2038.55 1951
2038.98 1985
2039.40 1980
2039.83 1825
2040.25 2059
2040.68 2057
2041.11 1980
2041.53 2008
2041.96 1921
2042.38 2085
2042.81 1914
2043.23 1965
2043.66 1909
2044.09 1827
2044.51 2053
2044.94 1837
2045.37 1972
2045.79 1836
2046.22 1884
2046.64 1877
2047.07 1918
2047.50 1898
2047.92 1855
2048.35 1766
2048.78 1785
2049.20 1690
2049.63 1836
2050.06 1979
2050.48 1940
2050.91 1893
2051.34 1803
2051.76 1877
2052.19 1939
2052.62 1924
2053.04 1900
2053.47 2041
2053.90 1864
2054.32 1933
2054.75 1778
2055.18 1855
2055.61 1915
2056.03 1873
2056.46 1769
2056.89 1892
2057.31 1836
2057.74 1703
2058.17 1830
2058.60 1796
2059.02 1672
2059.45 1677
2059.88 1731
2060.31 1704
2060.73 1748
2061.16 1800
2061.59 1797
2062.02 1832
2062.45 1871
2062.87 1726
2063.30 1767
2063.73 1942
2064.16 2131
2064.59 2051
2065.01 2103
2065.44 2232
2065.87 2222
2066.30 2085
2066.73 2268
2067.16 2327
2067.58 2350
2068.01 2356
2068.44 2356
2068.87 2137
2069.30 2146
2069.73 2140
2070.16 2202
2070.58 2131
2071.01 2222
2071.44 2337
2071.87 1975
2072.30 2038
2072.73 2205
2073.16 2090
2073.59 2012
2074.02 2047
2074.45 2118
2074.87 1937
2075.30 1795
2075.73 1999
2076.16 1932
2076.59 1929
2077.02 1831
2077.45 1920
2077.88 2115
2078.31 2148
2078.74 2159
2079.17 2260
2079.60 2182
2080.03 2422
2080.46 2770
2080.89 2631
2081.32 2731
2081.75 2754
2082.18 2765
2082.61 3132
2083.04 2932
2083.47 2596
2083.90 2781
2084.33 2613
2084.76 2523
2085.19 2278
2085.62 2275
2086.05 2271
2086.48 2038
2086.91 1851
2087.34 1864
2087.77 1937
2088.20 1938
2088.63 1795
2089.06 1842
2089.49 1884
2089.92 1671
2090.35 1851
2090.79 1888
2091.22 1969
2091.65 1951
2092.08 1850
2092.51 1785
2092.94 1894
2093.37 1940
2093.80 1766
2094.23 1699
2094.66 1854
2095.10 2007
2095.53 2111
2095.96 1933
2096.39 1828
2096.82 1955
2097.25 2125
2097.68 2135
2098.12 2025
2098.55 1982
2098.98 1938
2099.41 2139
2099.84 1954
2100.27 1746
2100.71 1762
2101.14 1606
2101.57 1805
2102.00 1891
2102.43 1694
2102.87 1774
2103.30 1915
2103.73 1899
2104.16 1805
2104.60 1784
2105.03 1785
2105.46 2036
2105.89 2072
2106.32 1930
2106.76 1884
2107.19 1999
2107.62 2202
2108.05 2410
2108.49 2104
2108.92 2203
2109.35 2277
2109.79 2194
2110.22 2245
2110.65 2319
2111.08 2471
2111.52 2282
2111.95 2119
2112.38 2218
2112.82 2022
2113.25 1938
2113.68 1842
2114.12 1843
2114.55 1924
2114.98 1882
2115.42 1807
2115.85 1776
2116.28 1831
2116.72 1925
2117.15 1956
2117.58 1880
2118.02 1886
2118.45 1793
2118.88 1825
2119.32 1719
2119.75 1618
2120.19 1806
2120.62 1846
2121.05 1756
2121.49 1865
2121.92 1808
2122.36 1862
2122.79 1834
2123.22 1823
2123.66 1989
2124.09 1925
2124.53 1696
2124.96 1637
2125.40 1788
2125.83 1952
2126.26 1850
2126.70 1852
2127.13 1778
2127.57 1762
2128.00 1727
2128.44 1648
2128.87 1790
2129.31 1938
2129.74 1811
2130.18 1866
2130.61 1842
2131.05 1810
2131.48 1788
2131.92 1779
2132.35 1862
2132.79 2028
2133.22 2000
2133.66 1813
2134.09 1931
2134.53 2067
2134.96 2075
2135.40 1991
2135.83 2131
2136.27 2116
2136.70 1996
2137.14 2103
2137.58 1964
2138.01 1826
2138.45 2015
2138.88 2027
2139.32 2026
2139.75 2018
2140.19 2091
2140.63 1965
2141.06 2018
2141.50 1856
2141.93 1844
2142.37 1788
2142.81 2018
2143.24 1896
2143.68 1813
2144.12 1797
2144.55 1718
2144.99 1714
2145.43 1616
2145.86 1769
2146.30 1803
2146.73 1623
2147.17 1611
2147.61 1748
2148.04 1743
2148.48 1729
2148.92 1781
2149.35 1920
2149.79 1904
2150.23 1979
2150.67 2111
2151.10 2150
2151.54 2176
2151.98 2097
2152.41 2376
2152.85 2264
2153.29 2172
2153.73 2106
2154.16 2186
2154.60 2076
2155.04 2053
2155.48 1938
2155.91 2047
2156.35 2020
2156.79 2065
2157.23 1927
2157.66 1873
2158.10 2047
2158.54 1835
2158.98 1878
2159.41 1972
2159.85 1982
2160.29 1881
2160.73 1926
2161.17 1883
2161.60 1806
2162.04 1979
2162.48 1957
2162.92 1971
2163.36 1878
2163.80 1988
2164.23 1994
2164.67 2063
2165.11 1853
2165.55 1978
2165.99 1893
2166.43 2029
2166.86 2025
2167.30 2156
2167.74 2106
2168.18 2041
2168.62 2256
2169.06 2231
2169.50 1983
2169.94 2203
2170.38 2099
2170.81 2007
2171.25 2030
2171.69 2181
2172.13 2075
2172.57 2099
2173.01 2221
2173.45 2156
2173.89 2120
2174.33 2046
2174.77 2235
2175.21 2239
2175.65 2264
2176.09 2220
2176.53 2337
2176.96 2348
2177.40 2216
2177.84 2205
2178.28 2098
2178.72 2179
2179.16 2451
2179.60 2302
2180.04 2466
2180.48 2615
2180.92 2646
2181.36 2479
2181.80 2368
2182.24 2355
2182.68 2238
2183.12 2220
2183.56 2214
2184.01 2187
2184.45 2079
2184.89 2021
2185.33 1922
2185.77 1991
2186.21 2047
2186.65 1954
2187.09 2073
2187.53 1995
2187.97 1983
2188.41 1862
2188.85 1979
2189.29 2153
2189.73 2060
2190.17 2208
2190.62 2124
2191.06 2045
2191.50 2112
2191.94 2154
2192.38 2098
2192.82 1994
2193.26 1942
2193.70 2033
2194.15 2043
2194.59 2042
2195.03 1983
2195.47 1986
2195.91 2092
2196.35 2133
2196.79 2266
2197.24 2147
2197.68 2155
2198.12 2321
2198.56 2255
2199.00 2116
2199.45 2389
2199.89 2269
2200.33 2199
2200.77 2337
2201.21 2164
2201.66 2103
2202.10 2042
2202.54 2022
2202.98 1991
2203.42 1990
2203.87 1955
2204.31 1946
2204.75 2114
2205.19 2017
2205.64 1898
2206.08 1868
2206.52 1773
2206.96 2036
2207.41 1968
2207.85 2222
2208.29 2253
2208.74 2081
2209.18 2132
2209.62 2061
2210.06 2262
2210.51 2368
2210.95 2271
2211.39 2224
2211.84 2189
2212.28 2098
2212.72 2168
2213.17 2134
2213.61 2126
2214.05 2102
2214.50 1906
2214.94 1998
2215.38 1992
2215.83 2114
2216.27 2306
2216.71 1999
2217.16 1899
2217.60 1957
2218.05 1801
2218.49 1835
2218.93 1896
2219.38 1962
2219.82 1976
2220.26 1913
2220.71 1877
2221.15 1846
2221.60 1795
2222.04 1917
2222.49 1999
2222.93 1972
2223.37 2008
2223.82 2226
2224.26 2104
2224.71 1998
2225.15 2145
2225.60 2161
2226.04 2201
2226.49 2313
2226.93 2273
2227.37 2264
2227.82 2312
2228.26 2293
2228.71 2255
2229.15 2363
2229.60 2258
2230.04 2210
2230.49 2085
2230.93 2145
2231.38 2195
2231.82 2164
2232.27 2196
2232.71 2128
2233.16 2060
2233.61 2236
2234.05 2251
2234.50 2168
2234.94 2078
2235.39 2026
2235.83 2007
2236.28 1924
2236.72 1935
2237.17 2000
2237.61 1932
2238.06 2144
2238.51 2210
2238.95 2094
2239.40 2037
2239.84 2001
2240.29 1943
2240.74 2222
2241.18 2073
2241.63 1969
2242.07 2072
2242.52 1981
2242.97 1873
2243.41 1972
2243.86 1900
2244.31 1842
2244.75 1997
2245.20 1888
2245.65 1968
2246.09 1966
2246.54 1722
2246.99 1920
2247.43 1870
2247.88 1984
2248.33 1862
2248.77 1642
2249.22 1897
2249.67 1880
2250.11 1788
2250.56 1853
2251.01 1901
2251.45 1955
2251.90 2115
2252.35 1909
2252.80 1989
2253.24 1864
2253.69 2007
2254.14 2074
2254.59 2003
2255.03 1928
2255.48 1817
2255.93 1981
2256.38 1939
2256.82 2091
2257.27 1901
2257.72 1753
2258.17 1865
2258.61 1999
2259.06 1818
2259.51 1928
2259.96 2019
2260.41 2083
2260.85 2237
2261.30 2436
2261.75 2360
2262.20 2474
2262.65 2440
2263.09 2786
2263.54 3116
2263.99 3123
2264.44 3278
2264.89 3133
2265.34 3072
2265.79 3125
2266.23 3230
2266.68 3477
2267.13 3346
2267.58 3450
2268.03 3226
2268.48 3114
2268.93 3013
2269.38 2865
2269.82 2987
2270.27 2762
2270.72 2890
2271.17 2845
2271.62 2779
2272.07 2680
2272.52 2485
2272.97 2324
2273.42 2559
2273.87 2726
2274.32 2371
2274.77 2363
2275.21 2205
2275.66 2062
2276.11 2069
2276.56 2206
2277.01 2127
2277.46 2176
2277.91 2100
2278.36 2152
2278.81 2238
2279.26 2363
2279.71 2229
2280.16 2375
2280.61 2314
2281.06 2456
2281.51 2693
2281.96 2603
2282.41 2736
2282.86 2570
2283.31 2751
2283.76 2858
2284.21 2836
2284.66 2735
2285.11 2734
2285.56 2411
2286.02 2303
2286.47 2340
2286.92 2378
2287.37 2323
2287.82 2410
2288.27 2435
2288.72 2480
2289.17 2544
2289.62 2484
2290.07 2787
2290.52 2895
2290.97 3048
2291.42 3033
2291.88 3441
2292.33 3563
2292.78 3753
2293.23 3706
2293.68 3532
2294.13 3610
2294.58 3651
2295.04 3418
2295.49 3259
2295.94 3239
2296.39 3353
2296.84 3052
2297.29 2995
2297.74 3032
2298.20 2729
2298.65 2599
2299.10 2507
2299.55 2268
2300.00 2309
2300.46 2162
2300.91 2153
2301.36 2179
2301.81 1996
2302.26 2052
2302.72 2113
2303.17 2124
2303.62 2019
2304.07 2034
2304.53 2156
2304.98 2007
2305.43 2216
2305.88 2146
2306.33 2097
2306.79 2085
2307.24 2227
2307.69 2268
2308.15 2212
2308.60 2409
2309.05 2380
2309.50 2369
2309.96 2501
2310.41 2363
2310.86 2485
2311.32 2447
2311.77 2446
2312.22 2609
2312.68 2524
2313.13 2407
2313.58 2505
2314.03 2516
2314.49 2452
2314.94 2393
2315.39 2468
2315.85 2288
2316.30 2173
2316.76 2052
2317.21 2104
2317.66 2120
2318.12 2160
2318.57 2282
2319.02 2258
2319.48 2222
2319.93 2365
2320.39 2246
2320.84 2397
2321.29 2288
2321.75 2143
2322.20 2324
2322.66 2335
2323.11 2212
2323.56 2314
2324.02 2494
2324.47 2468
2324.93 2486
2325.38 2551
2325.84 2397
2326.29 2510
2326.74 2434
2327.20 2658
2327.65 2696
2328.11 2482
2328.56 2479
2329.02 2505
2329.47 2500
2329.93 2363
2330.38 2343
2330.84 2535
2331.29 2547
2331.75 2463
2332.20 2543
2332.66 2764
2333.11 2514
2333.57 2533
2334.02 2489
2334.48 2407
2334.93 2317
2335.39 2286
2335.84 2343
2336.30 2354
2336.76 2516
2337.21 2479
2337.67 2282
2338.12 2539
2338.58 2674
2339.03 2569
2339.49 2984
2339.95 3027
2340.40 3101
2340.86 3317
2341.31 3878
2341.77 3574
2342.23 3727
2342.68 3901
2343.14 3792
2343.59 3620
2344.05 3864
2344.51 3762
2344.96 3739
2345.42 3362
2345.88 3303
2346.33 3525
2346.79 3327
2347.24 3252
2347.70 3452
2348.16 3400
2348.61 3290
2349.07 3060
2349.53 2899
2349.99 2775
2350.44 2694
2350.90 2615
2351.36 2658
2351.81 2593
2352.27 2662
2352.73 2670
2353.18 2344
2353.64 2272
2354.10 2263
2354.56 2328
2355.01 2308
2355.47 2317
2355.93 2192
2356.38 2344
2356.84 2208
2357.30 2119
2357.76 2173
2358.22 2235
2358.67 2232
2359.13 2288
2359.59 2425
2360.05 2389
2360.50 2405
2360.96 2361
2361.42 2448
2361.88 2343
2362.34 2392
2362.79 2423
2363.25 2325
2363.71 2475
2364.17 2362
2364.63 2317
2365.08 2373
2365.54 2521
2366.00 2432
2366.46 2408
2366.92 2469
2367.38 2523
2367.84 2523
2368.29 2638
2368.75 2779
2369.21 2726
2369.67 2724
2370.13 2820
2370.59 2966
2371.05 2866
2371.50 2972
2371.96 2903
2372.42 2777
2372.88 2608
2373.34 2464
2373.80 2550
2374.26 2304
2374.72 2352
2375.18 2329
2375.64 2162
2376.10 2137
2376.56 2250
2377.02 2201
2377.47 2315
2377.93 2364
2378.39 2462
2378.85 2501
2379.31 2293
2379.77 2388
2380.23 2560
2380.69 2547
2381.15 2354
2381.61 2526
2382.07 2781
2382.53 2701
2382.99 2548
2383.45 2471
2383.91 2716
2384.37 2535
2384.83 2532
2385.29 2529
2385.75 2527
2386.21 2252
2386.67 2191
2387.13 2308
2387.59 2446
2388.05 2308
2388.52 2163
2388.98 2155
2389.44 2174
2389.90 2219
2390.36 2257
2390.82 2220
2391.28 2162
2391.74 2147
2392.20 2118
2392.66 2223
2393.12 2267
2393.58 2138
2394.05 2240
2394.51 2179
2394.97 2171
2395.43 2273
2395.89 2229
2396.35 2298
2396.81 2109
2397.27 2206
2397.74 2426
2398.20 2195
2398.66 2171
2399.12 2327
2399.58 2202
2400.04 2235
2400.50 2235
2400.97 2343
2401.43 2099
2401.89 2051
2402.35 2189
2402.81 2275
2403.28 2057
2403.74 1979
2404.20 2045
2404.66 1843
2405.12 1857
2405.59 1994
2406.05 2139
2406.51 2080
2406.97 2069
2407.44 2032
2407.90 2002
2408.36 2003
2408.82 2059
2409.29 2120
2409.75 2233
2410.21 2108
2410.67 2230
2411.14 2083
2411.60 2090
2412.06 2027
2412.52 1945
2412.99 2245
2413.45 2033
2413.91 2250
2414.38 2172
2414.84 2137
2415.30 2215
2415.77 2183
2416.23 2555
2416.69 2286
2417.16 2336
2417.62 2558
2418.08 2647
2418.55 2745
2419.01 2860
2419.47 2708
2419.94 2944
2420.40 2771
2420.86 2867
2421.33 2674
2421.79 2894
2422.25 2818
2422.72 2698
2423.18 2675
2423.65 2736
2424.11 2764
2424.57 2638
2425.04 2635
2425.50 2686
2425.97 2619
2426.43 2618
2426.90 2576
2427.36 2490
2427.82 2580
2428.29 2597
2428.75 2443
2429.22 2400
2429.68 2553
2430.15 2352
2430.61 2456
2431.08 2399
2431.54 2259
2432.00 2397
2432.47 2201
2432.93 2395
2433.40 2355
2433.86 2184
2434.33 2350
2434.79 2300
2435.26 2451
2435.72 2450
2436.19 2509
2436.65 2518
2437.12 2451
2437.58 2576
2438.05 2704
2438.52 2740
2438.98 2793
2439.45 2961
2439.91 3409
2440.38 3722
2440.84 3918
2441.31 4346
2441.77 4228
2442.24 4290
2442.71 4432
2443.17 4204
2443.64 3840
2444.10 3682
2444.57 3789
2445.03 3419
2445.50 3081
2445.97 2916
2446.43 2718
2446.90 2447
2447.37 2469
2447.83 2250
2448.30 2127
2448.76 2162
2449.23 2155
2449.70 2070
2450.16 2152
2450.63 2167
2451.10 2305
2451.56 2065
2452.03 2092
2452.50 2124
2452.96 2118
2453.43 2181
2453.90 2022
2454.36 2041
2454.83 2156
2455.30 2178
2455.76 2196
2456.23 2209
2456.70 2247
2457.17 2162
2457.63 2029
2458.10 2197
2458.57 2388
2459.03 2345
2459.50 2241
2459.97 2147
2460.44 2218
2460.90 2106
2461.37 2238
2461.84 2239
2462.31 1997
2462.77 2177
2463.24 2147
2463.71 2162
2464.18 2257
2464.65 2181
2465.11 2076
2465.58 2267
2466.05 2497
2466.52 2355
2466.99 2073
2467.45 2276
2467.92 2354
2468.39 2456
2468.86 2421
2469.33 2357
2469.79 2419
2470.26 2416
2470.73 2346
2471.20 2306
2471.67 2267
2472.14 2382
2472.61 2304
2473.07 2142
2473.54 2130
2474.01 2133
2474.48 2140
2474.95 2109
2475.42 1980
2475.89 2025
2476.36 2108
2476.82 2065
2477.29 2164
2477.76 2132
2478.23 2262
2478.70 2195
2479.17 2484
2479.64 2547
2480.11 2448
2480.58 2651
2481.05 2650
2481.52 2913
2481.99 2755
2482.46 2734
2482.93 2865
2483.40 2992
2483.87 2951
2484.33 2683
2484.80 2425
2485.27 2413
2485.74 2323
2486.21 2256
2486.68 2338
2487.15 2318
2487.62 2451
2488.09 2387
2488.56 2234
2489.03 2278
2489.50 2317
2489.97 2346
2490.44 2260
2490.92 2336
2491.39 2415
2491.86 2352
2492.33 2194
2492.80 2388
2493.27 2192
2493.74 2214
2494.21 2247
2494.68 2407
2495.15 2477
2495.62 2421
2496.09 2316
2496.56 2325
2497.03 2451
2497.50 2494
2497.98 2395
2498.45 2370
2498.92 2273
2499.39 2161
2499.86 2273
2500.33 2187
2500.80 2183
2501.27 2224
2501.75 2081
2502.22 2171
2502.69 2176
2503.16 1946
2503.63 2028
2504.10 1952
2504.57 2008
2505.05 1885
2505.52 1897
2505.99 1950
2506.46 2055
2506.93 2194
2507.40 2087
2507.88 2078
2508.35 2200
2508.82 2486
2509.29 2675
2509.76 2669
2510.24 2633
2510.71 2676
2511.18 2766
2511.65 2722
2512.13 2699
2512.60 2847
2513.07 2631
2513.54 2687
2514.02 2606
2514.49 2510
2514.96 2482
2515.43 2338
2515.91 2316
2516.38 2400
2516.85 2337
2517.32 2325
2517.80 2147
2518.27 2005
2518.74 2176
2519.22 2116
2519.69 2197
2520.16 2167
2520.64 2175
2521.11 2168
2521.58 2118
2522.06 2080
2522.53 2126
2523.00 2173
2523.48 2037
2523.95 2137
2524.42 2041
2524.90 2297
2525.37 2248
2525.84 2179
2526.32 2315
2526.79 2381
2527.26 2362
2527.74 2396
2528.21 2244
2528.69 2389
2529.16 2257
2529.63 2295
2530.11 2368
2530.58 2340
2531.06 2346
2531.53 2398
2532.00 2310
2532.48 2198
2532.95 2238
2533.43 2364
2533.90 2201
2534.38 2112
2534.85 2190
2535.32 2199
2535.80 2140
2536.27 2179
2536.75 2106
2537.22 2293
2537.70 2151
2538.17 2069
2538.65 2245
2539.12 2191
2539.60 2170
2540.07 2336
2540.55 2344
2541.02 2421
2541.50 2431
2541.97 2248
2542.45 2079
2542.92 2408
2543.40 2404
2543.87 2503
2544.35 2572
2544.82 2180
2545.30 2137
2545.78 2151
2546.25 2271
2546.73 2297
2547.20 2452
2547.68 2562
2548.15 2554
2548.63 2434
2549.10 2462
2549.58 2539
2550.06 2639
2550.53 2446
2551.01 2463
2551.48 2456
2551.96 2563
2552.44 2387
2552.91 2543
2553.39 2662
2553.87 3008
2554.34 3037
2554.82 3029
2555.29 3433
2555.77 3574
2556.25 3547
2556.72 3488
2557.20 4031
2557.68 4058
2558.15 3958
2558.63 3936
2559.11 3785
2559.58 3593
2560.06 3487
2560.54 3298
2561.01 3147
2561.49 2857
2561.97 2575
2562.45 2552
2562.92 2220
2563.40 2318
2563.88 2325
2564.35 2263
2564.83 2059
2565.31 2087
2565.79 2161
2566.26 2103
2566.74 2102
2567.22 2083
2567.70 2200
2568.17 2142
2568.65 2061
2569.13 1968
2569.61 1914
2570.08 1970
2570.56 1941
2571.04 1941
2571.52 2031
2572.00 1931
2572.47 1994
2572.95 2097
2573.43 2031
2573.91 1941
2574.39 1956
2574.86 1991
2575.34 2040
2575.82 1999
2576.30 2108
2576.78 2065
2577.26 1973
2577.73 2082
2578.21 2156
2578.69 2167
2579.17 2258
2579.65 2060
2580.13 2056
2580.61 2121
2581.08 2069
2581.56 2204
2582.04 2210
2582.52 2238
2583.00 2194
2583.48 2158
2583.96 2117
2584.44 2127
2584.92 2231
2585.40 2287
2585.87 2226
2586.35 2153
2586.83 2062
2587.31 1843
2587.79 1869
2588.27 2286
2588.75 2144
2589.23 2193
2589.71 2100
2590.19 2049
2590.67 1958
2591.15 2047
2591.63 2049
2592.11 2006
2592.59 2178
2593.07 2180
2593.55 2245
2594.03 2263
2594.51 2090
2594.99 2243
2595.47 2355
2595.95 2528
2596.43 2609
2596.91 2585
2597.39 2770
2597.87 2668
2598.35 2727
2598.83 2458
2599.31 2388
2599.79 2442
2600.27 2407
2600.75 2370
2601.23 2192
2601.71 2302
2602.20 2204
2602.68 2211
2603.16 2204
2603.64 1991
2604.12 2024
2604.60 2082
2605.08 2052
2605.56 2060
2606.04 2013
2606.52 2001
2607.00 2222
2607.49 2122
2607.97 2163
2608.45 2168
2608.93 2359
2609.41 2510
2609.89 2424
2610.37 2499
2610.86 2519
2611.34 2519
2611.82 2644
2612.30 2617
2612.78 2691
2613.26 2580
2613.75 2820
2614.23 2911
2614.71 2514
2615.19 2597
2615.67 2483
2616.16 2534
2616.64 2413
2617.12 2366
2617.60 2209
2618.08 2220
2618.57 2246
2619.05 2083
2619.53 2016
2620.01 1958
2620.50 1884
2620.98 1969
2621.46 1844
2621.94 1961
2622.43 1996
2622.91 1988
2623.39 2114
2623.87 2182
2624.36 2203
2624.84 2176
2625.32 2145
2625.81 2127
2626.29 2154
2626.77 2367
2627.25 2316
2627.74 2111
2628.22 2023
2628.70 2082
2629.19 2137
2629.67 2066
2630.15 2186
2630.64 2001
2631.12 2027
2631.60 1982
2632.09 2068
2632.57 2105
2633.05 2174
2633.54 2143
2634.02 2285
2634.51 2054
2634.99 1973
2635.47 2058
2635.96 1903
2636.44 1862
2636.93 1926
2637.41 2024
2637.89 2115
2638.38 2091
2638.86 2149
2639.35 2304
2639.83 2171
2640.31 2250
2640.80 2134
2641.28 2143
2641.77 2179
2642.25 2114
2642.74 2268
2643.22 2274
2643.71 2160
2644.19 2076
2644.67 1958
2645.16 2007
2645.64 1843
2646.13 2075
2646.61 2136
2647.10 1952
2647.58 2016
2648.07 1883
2648.55 1814
2649.04 1836
2649.52 1901
2650.01 1940
2650.49 1973
2650.98 2150
2651.46 2093
2651.95 2061
2652.43 2043
2652.92 2070
2653.41 1968
2653.89 2116
2654.38 2118
2654.86 2029
2655.35 2098
2655.83 2034
2656.32 2120
2656.81 1927
2657.29 2001
2657.78 2007
2658.26 1934
2658.75 1930
2659.23 1924
2659.72 1983
2660.21 2083
2660.69 2029
2661.18 2007
2661.67 1820
2662.15 1788
2662.64 1728
2663.12 1868
2663.61 1913
2664.10 1947
2664.58 2193
2665.07 2116
2665.56 2136
2666.04 2068
2666.53 2040
2667.02 2155
2667.50 2057
2667.99 2275
2668.48 2385
2668.96 2352
2669.45 2160
2669.94 2362
2670.42 2603
2670.91 2612
2671.40 2416
2671.89 2730
2672.37 2956
2672.86 2925
2673.35 3165
2673.83 3212
2674.32 3298
2674.81 3371
2675.30 3455
2675.78 3566
2676.27 3434
2676.76 3336
2677.25 3404
2677.74 3433
2678.22 3153
2678.71 3041
2679.20 2766
2679.69 2881
2680.17 3045
2680.66 3224
2681.15 3125
2681.64 3231
2682.13 3423
2682.61 3483
2683.10 3692
2683.59 3887
2684.08 3927
2684.57 4311
2685.06 4221
2685.54 4285
2686.03 4110
2686.52 4237
2687.01 3885
2687.50 3749
2687.99 3636
2688.48 3389
2688.96 3246
2689.45 3146
2689.94 2753
2690.43 2507
2690.92 2496
2691.41 2495
2691.90 2266
2692.39 2486
2692.88 2318
2693.36 2394
2693.85 2302
2694.34 2340
2694.83 2591
2695.32 2503
2695.81 2570
2696.30 2506
2696.79 2640
2697.28 2642
2697.77 2680
2698.26 2760
2698.75 2707
2699.24 2831
2699.73 3020
2700.22 2884
2700.71 2945
2701.20 3064
2701.69 3070
2702.18 2927
2702.67 2977
2703.16 3079
2703.65 2949
2704.14 2729
2704.63 2756
2705.12 2787
2705.61 2848
2706.10 2934
2706.59 2479
2707.08 2544
2707.57 2633
2708.06 2451
2708.55 2337
2709.04 2450
2709.53 2410
2710.02 2242
2710.51 2149
2711.00 2278
2711.49 2246
2711.98 2076
2712.47 2255
2712.97 2471
2713.46 2388
2713.95 2345
2714.44 2273
2714.93 2192
2715.42 2206
2715.91 2220
2716.40 2301
2716.89 2279
2717.39 2314
2717.88 2101
2718.37 2211
2718.86 2320
2719.35 2160
2719.84 2078
2720.33 2277
2720.83 2395
2721.32 2347
2721.81 2199
2722.30 2368
2722.79 2302
2723.28 2279
2723.78 2229
2724.27 2316
2724.76 2443
2725.25 2257
2725.74 2252
2726.24 2314
2726.73 2342
2727.22 2235
2727.71 2288
2728.20 2356
2728.70 2293
2729.19 2114
2729.68 2157
2730.17 2006
2730.67 2030
2731.16 2008
2731.65 2076
2732.14 2102
2732.64 2109
2733.13 2073
2733.62 2091
2734.12 2303
2734.61 2185
2735.10 2002
2735.59 1912
2736.09 2194
2736.58 2193
2737.07 2223
2737.57 2255
2738.06 2337
2738.55 2415
2739.05 2419
2739.54 2409
2740.03 2414
2740.53 2452
2741.02 2462
2741.51 2426
2742.01 2197
2742.50 1986
2742.99 2228
2743.49 2268
2743.98 2092
2744.47 2031
2744.97 1970
2745.46 1987
2745.96 1915
2746.45 1963
2746.94 1986
2747.44 2086
2747.93 1961
2748.43 2195
2748.92 2100
2749.41 1989
2749.91 2042
2750.40 2084
2750.90 2179
2751.39 2061
2751.89 2090
2752.38 2127
2752.87 2160
2753.37 2049
2753.86 2080
2754.36 2228
2754.85 2237
2755.35 2239
2755.84 2393
2756.34 2331
2756.83 2415
2757.33 2310
2757.82 2258
2758.32 2137
2758.81 2200
2759.31 2302
2759.80 2236
2760.30 2257
2760.79 2149
2761.29 2166
2761.78 2306
2762.28 2250
2762.77 2118
2763.27 2193
2763.76 2189
2764.26 1932
2764.76 1996
2765.25 2007
2765.75 1964
2766.24 2100
2766.74 2133
2767.23 2281
2767.73 2159
2768.23 1895
2768.72 2074
2769.22 2036
2769.71 1954
2770.21 1987
2770.71 2044
2771.20 2138
2771.70 2260
2772.19 2110
2772.69 2104
2773.19 2300
2773.68 2213
2774.18 2271
2774.68 2298
2775.17 2258
2775.67 2257
2776.17 2271
2776.66 2250
2777.16 2263
2777.66 2362
2778.15 2394
2778.65 2493
2779.15 2438
2779.64 2296
2780.14 2334
2780.64 2379
2781.13 2363
2781.63 2288
2782.13 2351
2782.63 2320
2783.12 2240
2783.62 2426
2784.12 2542
2784.61 2336
2785.11 2322
2785.61 2308
2786.11 2331
2786.60 2476
2787.10 2445
2787.60 2319
2788.10 2293
2788.59 2185
2789.09 2188
2789.59 2266
2790.09 2147
2790.59 2149
2791.08 2004
2791.58 2086
2792.08 2182
2792.58 2308
2793.08 2242
2793.57 2224
2794.07 2395
2794.57 2709
2795.07 3154
2795.57 3232
2796.07 3389
2796.56 3616
2797.06 3990
2797.56 4353
2798.06 4988
2798.56 4847
2799.06 5167
2799.56 5233
2800.05 5066
2800.55 5121
2801.05 4894
2801.55 4711
2802.05 4251
2802.55 4106
2803.05 3626
2803.55 3357
2804.05 3339
2804.54 3162
2805.04 3266
2805.54 3093
2806.04 3241
2806.54 3309
2807.04 3692
2807.54 4006
2808.04 4051
2808.54 4356
2809.04 4634
2809.54 5189
2810.04 5550
2810.54 5584
2811.04 5400
2811.54 5486
2812.04 5383
2812.54 4864
2813.04 4600
2813.54 4247
2814.04 4011
2814.54 3760
2815.04 3431
2815.54 3103
2816.04 2973
2816.54 2944
2817.04 2890
2817.54 2743
2818.04 2658
2818.54 2669
2819.04 2514
2819.54 2457
2820.04 2712
2820.54 2871
2821.04 2860
2821.54 2860
2822.04 2715
2822.54 2711
2823.04 2557
2823.54 2803
2824.04 2716
2824.55 2750
2825.05 2957
2825.55 2659
2826.05 2742
2826.55 3054
2827.05 3160
2827.55 3028
2828.05 2980
2828.55 2731
2829.06 2650
2829.56 2575
2830.06 2703
2830.56 2642
2831.06 2427
2831.56 2538
2832.06 2645
2832.57 2510
2833.07 2586
2833.57 2686
2834.07 2760
2834.57 2571
2835.07 2473
2835.58 2517
2836.08 2547
2836.58 2451
2837.08 2641
2837.58 2713
2838.09 2460
2838.59 2655
2839.09 2623
2839.59 2685
2840.10 2382
2840.60 2236
2841.10 2399
2841.60 2439
2842.11 2359
2842.61 2326
2843.11 2361
2843.61 2299
2844.12 2245
2844.62 2408
2845.12 2391
2845.62 2247
2846.13 2207
2846.63 2503
2847.13 2524
2847.64 2397
2848.14 2479
2848.64 2596
2849.14 2591
2849.65 2555
2850.15 2562
2850.65 2563
2851.16 2543
2851.66 2686
2852.16 2550
2852.67 2483
2853.17 2376
2853.67 2378
2854.18 2222
2854.68 2230
2855.18 2413
2855.69 2204
2856.19 2235
2856.70 2325
2857.20 2358
2857.70 2296
2858.21 2495
2858.71 2463
2859.22 2466
2859.72 2430
2860.22 2338
2860.73 2292
2861.23 2394
2861.74 2344
2862.24 2369
2862.74 2531
2863.25 2329
2863.75 2252
2864.26 2364
2864.76 2290
2865.27 2320
2865.77 2240
2866.28 2114
2866.78 2325
2867.28 2249
2867.79 2271
2868.29 2193
2868.80 2179
2869.30 2277
2869.81 2214
2870.31 2325
2870.82 2376
2871.32 2359
2871.83 2251
2872.33 2352
2872.84 2341
2873.34 2598
2873.85 2667
2874.36 2540
2874.86 2581
2875.37 2422
2875.87 2529
2876.38 2649
2876.88 2776
2877.39 3023
2877.89 2897
2878.40 2805
2878.90 2596
2879.41 2819
2879.92 3083
2880.42 3143
2880.93 3318
2881.43 3582
2881.94 3512
2882.45 3838
2882.95 4280
2883.46 4410
2883.96 4573
2884.47 4241
2884.98 4066
2885.48 4222
2885.99 4627
2886.50 4496
2887.00 4401
2887.51 4583
2888.02 4728
2888.52 4710
2889.03 4695
2889.53 4411
2890.04 4657
2890.55 4547
2891.06 4103
2891.56 3960
2892.07 3730
2892.58 3579
2893.08 3358
2893.59 3003
2894.10 2969
2894.60 3130
2895.11 3245
2895.62 3215
2896.13 3054
2896.63 2884
2897.14 3232
2897.65 3321
2898.15 3315
2898.66 3220
2899.17 3130
2899.68 3263
2900.18 3176
2900.69 3169
2901.20 2999
2901.71 2947
2902.22 3031
2902.72 2924
2903.23 2977
2903.74 2927
2904.25 3324
2904.75 3311
2905.26 3025
2905.77 3034
2906.28 3019
2906.79 2902
2907.30 3015
2907.80 2921
2908.31 2886
2908.82 2717
2909.33 2767
2909.84 2756
2910.35 2731
2910.85 2690
2911.36 2540
2911.87 2606
2912.38 2608
2912.89 2463
2913.40 2493
2913.91 2697
2914.41 2718
2914.92 2568
2915.43 2453
2915.94 2676
2916.45 2806
2916.96 2734
2917.47 2567
2917.98 2474
2918.49 2504
2919.00 2398
2919.51 2649
2920.01 2641
2920.52 2742
2921.03 2701
2921.54 3019
2922.05 2950
2922.56 3224
2923.07 3387
2923.58 3644
2924.09 3993
2924.60 4654
2925.11 4962
2925.62 5557
2926.13 5973
2926.64 6313
2927.15 6236
2927.66 6367
2928.17 5949
2928.68 5891
2929.19 5663
2929.70 5218
2930.21 5118
2930.72 4355
2931.23 3872
2931.74 3557
2932.25 3370
2932.76 2915
2933.27 2914
2933.78 2722
2934.29 2644
2934.80 2671
2935.31 2488
2935.83 2286
2936.34 2361
2936.85 2598
2937.36 2353
2937.87 2242
2938.38 2604
2938.89 2525
2939.40 2589
2939.91 2463
2940.42 2472
2940.94 2509
2941.45 2508
2941.96 2417
2942.47 2602
2942.98 2534
2943.49 2594
2944.00 2720
2944.51 2790
2945.03 2848
2945.54 3121
2946.05 3115
2946.56 3172
2947.07 3333
2947.58 3359
2948.10 3370
2948.61 3399
2949.12 3458
2949.63 3271
2950.14 3228
2950.66 3266
2951.17 3142
2951.68 3074
2952.19 3059
2952.70 2983
2953.22 2887
2953.73 2847
2954.24 2809
2954.75 2701
2955.26 2562
2955.78 2539
2956.29 2728
2956.80 2578
2957.31 2670
2957.83 2782
2958.34 2761
2958.85 2758
2959.37 2831
2959.88 2781
2960.39 2897
2960.90 3006
2961.42 2919
2961.93 3066
2962.44 3087
2962.96 3012
2963.47 3165
2963.98 2995
2964.50 2984
2965.01 3091
2965.52 3062
2966.04 2866
2966.55 2858
2967.06 2721
2967.58 2408
2968.09 2362
2968.60 2426
2969.12 2474
2969.63 2256
2970.14 2348
2970.66 2394
2971.17 2379
2971.68 2298
2972.20 2102
2972.71 2213
2973.23 2346
2973.74 2367
2974.25 2276
2974.77 2176
2975.28 2273
2975.80 2196
2976.31 2130
2976.83 2268
2977.34 2236
2977.85 2256
2978.37 2285
2978.88 2227
2979.40 2304
2979.91 2283
2980.43 2320
2980.94 2566
2981.46 2528
2981.97 2387
2982.48 2445
2983.00 2479
2983.51 2427
2984.03 2452
2984.54 2437
2985.06 2609
2985.57 2613
2986.09 2574
2986.60 2422
2987.12 2450
2987.63 2634
2988.15 2622
2988.67 2508
2989.18 2566
2989.70 2615
2990.21 2596
2990.73 2396
2991.24 2507
2991.76 2408
2992.27 2416
2992.79 2429
2993.30 2453
2993.82 2568
2994.34 2383
2994.85 2539
2995.37 2686
2995.88 2654
2996.40 2657
2996.92 2849
2997.43 2945
2997.95 2906
2998.46 2889
2998.98 2937
2999.50 3068
3000.01 3033
3000.53 3241
3001.05 3183
3001.56 3168
3002.08 3338
3002.59 3290
3003.11 3401
3003.63 3248
3004.14 3147
3004.66 3187
3005.18 3304
3005.69 3246
3006.21 3331
3006.73 3158
3007.24 3007
3007.76 3079
3008.28 2994
3008.80 2989
3009.31 2932
3009.83 2880
3010.35 2745
3010.86 2690
3011.38 2576
3011.90 2233
3012.42 2319
3012.93 2405
3013.45 2413
3013.97 2444
3014.49 2391
3015.00 2520
3015.52 2632
3016.04 2687
3016.56 2766
3017.07 2613
3017.59 2649
3018.11 2498
3018.63 2717
3019.15 2957
3019.66 2639
3020.18 2980
3020.70 2937
3021.22 2981
3021.74 2718
3022.25 2814
3022.77 2915
3023.29 2878
3023.81 3164
3024.33 3199
3024.85 3414
3025.36 3434
3025.88 3325
3026.40 3645
3026.92 3714
3027.44 3873
3027.96 3708
3028.48 3459
3028.99 3356
3029.51 3301
3030.03 3336
3030.55 3094
3031.07 2895
3031.59 2799
3032.11 2767
3032.63 2540
3033.15 2553
3033.66 2709
3034.18 2531
3034.70 2626
3035.22 2738
3035.74 2714
3036.26 2802
3036.78 2750
3037.30 2659
3037.82 2692
3038.34 2756
3038.86 2596
3039.38 2702
3039.90 2601
3040.42 2586
3040.94 2538
3041.46 2568
3041.98 2554
3042.50 2429
3043.02 2414
3043.54 2420
3044.06 2539
3044.58 2234
3045.10 2353
3045.62 2506
3046.14 2411
3046.66 2502
3047.18 2357
3047.70 2362
3048.22 2354
3048.74 2216
3049.26 2371
3049.78 2362
3050.30 2232
3050.82 2184
3051.34 2383
3051.86 2415
3052.38 2382
3052.90 2343
3053.43 2395
3053.95 2491
3054.47 2399
3054.99 2241
3055.51 2349
3056.03 2367
3056.55 2424
3057.07 2337
3057.59 2154
3058.12 2031
3058.64 2124
3059.16 2247
3059.68 2146
3060.20 2066
3060.72 2137
3061.24 2218
3061.77 2192
3062.29 2315
3062.81 2465
3063.33 2336
3063.85 2365
3064.37 2447
3064.90 2508
3065.42 2510
3065.94 2321
3066.46 2353
3066.98 2650
3067.51 2617
3068.03 2829
3068.55 2678
3069.07 2685
3069.59 2671
3070.12 2573
3070.64 2620
3071.16 2692
3071.68 2723
3072.21 2713
3072.73 2626
3073.25 2502
3073.77 2510
3074.30 2656
3074.82 2666
3075.34 2705
3075.86 2829
3076.39 2647
3076.91 2666
3077.43 2632
3077.96 2488
3078.48 2732
3079.00 2647
3079.52 2906
3080.05 2869
3080.57 2638
3081.09 2720
3081.62 2928
3082.14 2893
3082.66 2857
3083.19 2847
3083.71 2885
3084.23 3054
3084.76 2808
3085.28 2827
3085.80 2715
3086.33 2862
3086.85 3052
3087.38 2849
3087.90 2855
3088.42 2967
3088.95 2685
3089.47 2700
3090.00 2789
3090.52 2770
3091.04 2668
3091.57 2561
3092.09 2576
3092.62 2553
3093.14 2756
3093.66 2700
3094.19 2754
3094.71 2658
3095.24 2615
3095.76 2908
3096.29 2838
3096.81 2865
3097.34 2954
3097.86 3048
3098.38 3102
3098.91 3092
3099.43 3209
3099.96 3781
3100.48 4228
3101.01 4287
3101.53 4395
3102.06 4884
3102.58 5274
3103.11 6203
3103.63 7005
3104.16 6767
3104.68 7040
3105.21 7317
3105.73 7147
3106.26 6659
3106.79 6226
3107.31 6133
3107.84 5628
3108.36 5064
3108.89 4633
3109.41 4096
3109.94 4031
3110.46 3820
3110.99 4051
3111.52 4006
3112.04 4124
3112.57 4020
3113.09 4210
3113.62 4312
3114.15 4166
3114.67 3980
3115.20 3513
3115.72 3302
3116.25 3227
3116.78 3056
3117.30 2817
3117.83 2801
3118.35 2713
3118.88 2603
3119.41 2809
3119.93 2594
3120.46 2652
3120.99 2472
3121.51 2659
3122.04 2512
3122.57 2633
3123.09 2859
3123.62 2674
3124.15 2664
3124.67 2464
3125.20 2549
3125.73 2425
3126.26 2556
3126.78 2265
3127.31 2254
3127.84 2429
3128.36 2480
3128.89 2430
3129.42 2366
3129.95 2412
3130.47 2519
3131.00 2410
3131.53 2397
3132.06 2401
3132.58 2356
3133.11 2364
3133.64 2461
3134.17 2464
3134.69 2518
3135.22 2394
3135.75 2470
3136.28 2434
3136.81 2405
3137.33 2448
3137.86 2443
3138.39 2373
3138.92 2476
3139.45 2469
3139.97 2479
3140.50 2591
3141.03 2366
3141.56 2346
3142.09 2297
3142.62 2271
3143.14 2370
3143.67 2459
3144.20 2560
3144.73 2300
3145.26 2407
3145.79 2492
3146.32 2642
3146.84 2729
3147.37 2795
3147.90 2782
3148.43 2889
3148.96 2812
3149.49 2808
3150.02 2922
3150.55 2796
3151.08 2800
3151.61 3062
3152.13 2903
3152.66 2685
3153.19 2608
3153.72 2726
3154.25 2545
3154.78 2489
3155.31 2536
3155.84 2414
3156.37 2464
3156.90 2491
3157.43 2631
3157.96 2777
3158.49 2664
3159.02 2548
3159.55 2498
3160.08 2455
3160.61 2545
3161.14 2556
3161.67 2420
3162.20 2394
3162.73 2431
3163.26 2383
3163.79 2210
3164.32 2290
3164.85 2371
3165.38 2409
3165.91 2354
3166.44 2244
3166.97 2169
3167.50 2252
3168.03 2110
3168.56 2304
3169.09 2331
3169.62 2151
3170.15 2353
3170.69 2304
3171.22 2303
3171.75 2264
3172.28 2090
3172.81 2232
3173.34 2352
3173.87 2367
3174.40 2341
3174.93 2210
3175.46 2351
3176.00 2371
3176.53 2459
3177.06 2452
3177.59 2531
3178.12 2665
3178.65 2611
3179.18 2457
3179.72 2458
3180.25 2735
3180.78 2715
3181.31 2374
3181.84 2420
3182.37 2797
3182.91 2815
3183.44 2447
3183.97 2514
3184.50 2576
3185.03 2667
3185.56 2544
3186.10 2471
3186.63 2455
3187.16 2439
3187.69 2460
3188.23 2291
3188.76 2296
3189.29 2387
3189.82 2364
3190.36 2324
3190.89 2316
3191.42 2319
3191.95 2287
3192.49 2152
3193.02 2217
3193.55 2349
3194.08 2416
3194.62 2372
3195.15 2314
3195.68 2310
3196.21 2436
3196.75 2396
3197.28 2630
3197.81 2614
3198.35 2664
3198.88 2663
3199.41 2603
3199.95 2588
3200.48 2822
3201.01 2764
3201.55 2803
3202.08 3085
3202.61 3114
3203.15 3133
3203.68 2994
3204.21 2920
3204.75 3122
3205.28 2971
3205.81 2904
3206.35 3038
3206.88 2988
3207.42 2766
3207.95 2744
3208.48 2490
3209.02 2703
3209.55 2580
3210.09 2566
3210.62 2531
3211.15 2594
3211.69 2525
3212.22 2640
3212.76 2743
3213.29 2867
3213.83 2826
3214.36 2803
3214.89 2691
3215.43 2742
3215.96 2714
3216.50 2658
3217.03 2528
3217.57 2543
3218.10 2417
3218.64 2448
3219.17 2505
3219.71 2332
3220.24 2324
3220.78 2671
3221.31 2529
3221.85 2381
3222.38 2506
3222.92 2513
3223.45 2425
3223.99 2543
3224.52 2529
3225.06 2593
3225.59 2472
3226.13 2517
3226.66 2473
3227.20 2472
3227.73 2410
3228.27 2510
3228.81 2571
3229.34 2522
3229.88 2526
3230.41 2571
3230.95 2525
3231.48 2446
3232.02 2359
3232.56 2338
3233.09 2473
3233.63 2501
3234.16 2353
3234.70 2451
3235.24 2296
3235.77 2105
3236.31 2312
3236.85 2331
3237.38 2372
3237.92 2510
3238.45 2489
3238.99 2484
3239.53 2398
3240.06 2597
3240.60 2548
3241.14 2493
3241.67 2614
3242.21 2650
3242.75 2497
3243.28 2367
3243.82 2407
3244.36 2334
3244.90 2387
3245.43 2404
3245.97 2332
3246.51 2468
3247.04 2382
3247.58 2423
3248.12 2405
3248.66 2469
3249.19 2708
3249.73 2471
3250.27 2433
3250.81 2319
3251.34 2444
3251.88 2573
3252.42 2537
3252.96 2450
3253.49 2474
3254.03 2471
3254.57 2528
3255.11 2400
3255.64 2431
3256.18 2749
3256.72 2809
3257.26 2683
3257.80 2581
3258.33 2673
3258.87 2812
3259.41 3017
3259.95 3091
3260.49 3280
3261.03 3134
3261.56 3057
3262.10 3390
3262.64 3473
3263.18 3479
3263.72 3595
3264.26 3904
3264.79 3898
3265.33 4103
3265.87 4193
3266.41 4042
3266.95 4147
3267.49 4183
3268.03 4468
3268.57 4403
3269.10 4598
3269.64 4415
3270.18 4356
3270.72 4138
3271.26 3966
3271.80 3693
3272.34 3345
3272.88 3300
3273.42 3009
3273.96 2958
3274.50 2680
3275.04 2590
3275.58 2661
3276.12 2798
3276.66 2758
3277.19 2687
3277.73 2698
3278.27 2712
3278.81 2814
3279.35 2884
3279.89 2941
3280.43 2956
3280.97 2977
3281.51 2967
3282.05 2924
3282.59 2848
3283.13 3165
3283.67 2940
3284.21 3081
3284.75 3043
3285.29 2843
3285.83 2881
3286.38 3177
3286.92 3187
3287.46 3163
3288.00 3261
3288.54 3357
3289.08 3182
3289.62 2995
3290.16 2979
3290.70 3099
3291.24 3250
3291.78 3127
3292.32 2979
3292.86 3191
3293.40 3324
3293.95 3324
3294.49 3533
3295.03 3505
3295.57 3681
3296.11 3852
3296.65 4022
3297.19 4100
3297.73 3975
3298.28 3935
3298.82 4382
3299.36 4057
3299.90 3534
3300.44 3541
3300.98 3327
3301.52 3077
3302.07 2871
3302.61 2914
3303.15 3023
3303.69 2820
3304.23 2866
3304.77 3046
3305.32 2783
3305.86 2970
3306.40 2808
3306.94 2623
3307.49 2690
3308.03 2643
3308.57 2846
3309.11 2831
3309.65 2652
3310.20 2702
3310.74 2696
3311.28 2665
3311.82 2732
3312.37 2856
3312.91 2777
3313.45 2721
3313.99 2710
3314.54 2707
3315.08 2951
3315.62 3001
3316.17 3240
3316.71 3196
3317.25 3224
3317.79 3082
3318.34 3201
3318.88 3301
3319.42 3170
3319.97 3098
3320.51 2918
3321.05 3047
3321.60 3037
3322.14 2786
3322.68 2868
3323.23 2908
3323.77 2622
3324.31 2753
3324.86 2938
3325.40 2829
3325.94 2838
3326.49 2862
3327.03 2700
3327.58 2577
3328.12 2620
3328.66 2641
3329.21 2603
3329.75 2516
3330.29 2490
3330.84 2434
3331.38 2248
3331.93 2531
3332.47 2566
3333.02 2502
3333.56 2667
3334.10 2927
3334.65 2942
3335.19 2945
3335.74 3066
3336.28 3218
3336.83 3271
3337.37 3520
3337.92 3717
3338.46 3741
3339.00 3788
3339.55 3417
3340.09 3573
3340.64 3384
3341.18 3059
3341.73 3212
3342.27 3098
3342.82 2834
3343.36 2693
3343.91 2757
3344.45 2597
3345.00 2633
3345.54 2847
3346.09 2750
3346.64 2540
3347.18 2686
3347.73 2589
3348.27 2714
3348.82 2828
3349.36 2951
3349.91 2881
3350.45 2839
3351.00 2747
3351.55 2769
3352.09 3006
3352.64 2975
3353.18 3050
3353.73 3124
3354.27 3223
3354.82 3283
3355.37 3499
3355.91 3640
3356.46 3647
3357.00 3873
3357.55 4128
3358.10 4028
3358.64 3689
3359.19 3265
3359.74 3226
3360.28 2936
3360.83 2868
3361.38 2953
3361.92 2683
3362.47 2519
3363.02 2425
3363.56 2308
3364.11 2342
3364.66 2355
3365.20 2296
3365.75 2316
3366.30 2289
3366.84 2287
3367.39 2271
3367.94 2273
3368.48 2267
3369.03 2289
3369.58 2270
3370.13 2330
3370.67 2261
3371.22 2233
3371.77 2301
3372.32 2175
3372.86 2233
3373.41 2244
3373.96 2265
3374.51 2223
3375.05 2184
3375.60 2433
3376.15 2386
3376.70 2289
3377.24 2215
3377.79 2192
3378.34 2301
3378.89 2216
3379.44 2277
3379.98 2113
3380.53 2114
3381.08 2114
3381.63 2043
3382.18 2060
3382.73 2352
3383.27 2243
3383.82 2120
3384.37 2257
3384.92 2329
3385.47 2321
3386.02 2360
3386.56 2430
3387.11 2392
3387.66 2444
3388.21 2241
3388.76 2391
3389.31 2376
3389.86 2387
3390.41 2498
3390.95 2183
3391.50 2407
3392.05 2468
3392.60 2296
3393.15 2141
3393.70 2108
3394.25 2217
3394.80 2234
3395.35 2240
3395.90 2183
3396.45 2158
3397.00 2092
3397.55 2180
3398.10 2103
3398.64 1992
3399.19 2015
3399.74 1967
3400.29 1997
3400.84 2034
3401.39 2030
3401.94 2104
3402.49 1896
3403.04 2062
3403.59 2230
3404.14 2051
3404.69 2033
3405.24 1916
3405.79 1989
3406.34 1955
3406.89 2121
3407.44 2128
3407.99 2188
3408.54 2076
3409.09 2047
3409.65 2060
3410.20 2016
3410.75 1981
3411.30 1967
3411.85 2245
3412.40 2154
3412.95 2062
3413.50 2069
3414.05 2134
3414.60 2095
3415.15 2190
3415.70 2257
3416.25 2181
3416.81 2194
3417.36 2203
3417.91 2252
3418.46 2207
3419.01 2257
3419.56 2083
3420.11 2029
3420.66 1918
3421.22 2124
3421.77 2125
3422.32 2138
3422.87 2256
3423.42 2234
3423.97 2231
3424.52 2338
3425.08 2278
3425.63 2223
3426.18 2257
3426.73 2400
3427.28 2331
3427.84 2475
3428.39 2250
3428.94 2344
3429.49 2250
3430.04 2020
3430.60 2262
3431.15 2268
3431.70 2224
3432.25 2241
3432.80 2337
3433.36 2392
3433.91 2325
3434.46 2196
3435.01 2238
3435.57 2353
3436.12 2203
3436.67 2029
3437.22 2114
3437.78 2130
3438.33 2246
3438.88 2376
3439.44 2221
3439.99 2281
3440.54 2429
3441.09 2345
3441.65 2408
3442.20 2405
3442.75 2278
3443.31 2130
3443.86 2282
3444.41 2333
3444.97 2302
3445.52 2307
3446.07 2425
3446.63 2342
3447.18 2327
3447.73 2154
3448.29 2212
3448.84 2203
3449.40 2276
3449.95 2362
3450.50 2283
3451.06 2221
3451.61 2318
3452.16 2178
3452.72 2296
3453.27 2115
3453.83 2193
3454.38 2283
3454.93 2076
3455.49 2073
3456.04 2061
3456.60 2178
3457.15 2203
3457.71 2167
3458.26 2131
3458.81 2072
3459.37 2103
3459.92 2054
3460.48 2025
3461.03 2054
3461.59 2254
3462.14 2157
3462.70 2041
3463.25 2207
3463.81 2357
3464.36 2106
3464.92 2151
3465.47 2104
3466.03 2284
3466.58 2217
3467.14 2201
3467.69 2174
3468.25 2254
3468.80 2358
3469.36 2326
3469.91 2186
3470.47 2169
3471.02 2361
3471.58 2378
3472.13 2360
3472.69 2288
3473.24 2458
3473.80 2396
3474.36 2432
3474.91 2420
3475.47 2281
3476.02 2399
3476.58 2401
3477.13 2347
3477.69 2414
3478.25 2382
3478.80 2422
3479.36 2505
3479.91 2569
3480.47 2647
3481.03 2671
3481.58 2750
3482.14 2450
3482.70 2508
3483.25 2665
3483.81 2584
3484.37 2565
3484.92 2533
3485.48 2628
3486.04 2722
3486.59 2668
3487.15 2859
3487.71 2757
3488.26 3091
3488.82 3189
3489.38 3198
3489.93 3644
3490.49 4189
3491.05 4226
3491.60 4148
3492.16 4591
3492.72 4860
3493.27 5039
3493.83 5393
3494.39 5430
3494.95 5233
3495.50 5196
3496.06 5022
3496.62 5093
3497.18 4938
3497.73 4669
3498.29 5000
3498.85 5022
3499.41 5612
3499.96 5525
3500.52 6001
3501.08 6515
3501.64 6230
3502.20 6627
3502.75 6914
3503.31 7311
3503.87 6861
3504.43 6998
3504.99 6962
3505.54 6748
3506.10 6743
3506.66 6775
3507.22 6979
3507.78 6496
3508.34 6313
3508.89 6287
3509.45 5693
3510.01 5734
3510.57 5306
3511.13 4591
3511.69 4131
3512.25 3930
3512.80 3768
3513.36 3560
3513.92 3466
3514.48 3271
3515.04 3107
3515.60 3070
3516.16 3125
3516.72 2916
3517.28 3075
3517.83 3021
3518.39 3307
3518.95 3400
3519.51 3363
3520.07 3456
3520.63 3594
3521.19 3647
3521.75 3774
3522.31 3602
3522.87 3677
3523.43 3663
3523.99 3647
3524.55 4028
3525.11 3836
3525.67 3993
3526.23 4062
3526.79 4144
3527.35 3833
3527.91 3572
3528.47 3424
3529.03 3073
3529.59 2903
3530.15 2997
3530.71 2833
3531.27 2841
3531.83 3035
3532.39 2863
3532.95 2949
3533.51 2964
3534.07 2741
3534.63 2740
3535.19 2729
3535.75 2807
3536.31 2734
3536.87 2853
3537.43 2859
3537.99 2821
3538.55 3048
3539.12 3023
3539.68 2996
3540.24 3105
3540.80 3273
3541.36 3408
3541.92 3679
3542.48 3463
3543.04 3729
3543.60 3864
3544.16 3788
3544.73 3973
3545.29 3969
3545.85 3907
3546.41 3814
3546.97 3514
3547.53 3480
3548.09 3353
3548.66 3219
3549.22 3187
3549.78 2915
3550.34 2666
3550.90 2645
3551.46 2592
3552.03 2643
3552.59 2660
3553.15 2696
3553.71 2614
3554.27 2569
3554.84 2587
3555.40 2635
3555.96 2677
3556.52 2523
3557.09 2338
3557.65 2469
3558.21 2450
3558.77 2287
3559.33 2469
3559.90 2520
3560.46 2616
3561.02 2572
3561.58 2637
3562.15 2455
3562.71 2401
3563.27 2643
3563.84 2728
3564.40 2521
3564.96 2457
3565.52 2570
3566.09 2434
3566.65 2617
3567.21 2585
3567.78 2533
3568.34 2432
3568.90 2315
3569.47 2471
3570.03 2341
3570.59 2477
3571.16 2404
3571.72 2224
3572.28 2264
3572.85 2418
3573.41 2416
3573.97 2404
3574.54 2490
3575.10 2549
3575.66 2640
3576.23 2550
3576.79 2568
3577.36 2494
3577.92 2681
3578.48 2575
3579.05 2632
3579.61 2585
3580.18 2494
3580.74 2489
3581.30 2649
3581.87 2501
3582.43 2378
3583.00 2543
3583.56 2423
3584.13 2384
3584.69 2384
3585.25 2381
3585.82 2472
3586.38 2331
3586.95 2419
3587.51 2355
3588.08 2486
3588.64 2298
3589.21 2247
3589.77 2322
3590.34 2543
3590.90 2451
3591.47 2378
3592.03 2373
3592.60 2457
3593.16 2307
3593.73 2227
3594.29 2188
3594.86 2201
3595.42 2368
3595.99 2291
3596.55 2194
3597.12 2268
3597.68 2353
3598.25 2517
3598.82 2615
3599.38 2573
3599.95 2674
3600.51 2718
3601.08 2858
3601.64 2796
3602.21 2800
3602.78 2930
3603.34 2713
3603.91 2577
3604.47 2473
3605.04 2473
3605.61 2525
3606.17 2573
3606.74 2509
3607.30 2395
3607.87 2535
3608.44 2596
3609.00 2365
3609.57 2254
3610.14 2297
3610.70 2251
3611.27 2296
3611.84 2297
3612.40 2335
3612.97 2584
3613.54 2786
3614.10 3056
3614.67 3414
3615.24 3750
3615.80 4540
3616.37 5201
3616.94 5878
3617.50 6827
3618.07 7771
3618.64 8749
3619.21 9135
3619.77 9559
3620.34 9984
3620.91 10364
3621.47 9585
3622.04 8969
3622.61 8622
3623.18 7327
3623.74 6479
3624.31 5809
3624.88 4723
3625.45 4026
3626.01 3709
3626.58 3202
3627.15 2845
3627.72 2733
3628.29 2666
3628.85 2610
3629.42 2620
3629.99 2512
3630.56 2526
3631.13 2540
3631.69 2463
3632.26 2330
3632.83 2469
3633.40 2357
3633.97 2387
3634.54 2296
3635.10 2217
3635.67 2195
3636.24 2289
3636.81 2286
3637.38 2258
3637.95 2643
3638.52 2554
3639.08 2757
3639.65 2872
3640.22 2852
3640.79 3055
3641.36 3190
3641.93 3403
3642.50 3848
3643.07 3792
3643.64 3937
3644.20 4103
3644.77 3921
3645.34 4075
3645.91 4197
3646.48 3939
3647.05 3736
3647.62 3803
3648.19 3763
3648.76 3620
3649.33 3661
3649.90 3772
3650.47 3624
3651.04 3600
3651.61 3618
3652.18 3489
3652.75 3455
3653.32 3675
3653.89 3630
3654.46 3812
3655.03 4010
3655.60 3679
3656.17 3756
3656.74 3817
3657.31 3697
3657.88 3882
3658.45 4062
3659.02 4223
3659.59 4045
3660.16 4002
3660.73 4094
3661.30 3901
3661.87 3783
3662.44 3675
3663.01 3607
3663.58 3490
3664.15 3685
3664.72 3453
3665.29 3444
3665.86 3486
3666.43 3241
3667.01 3259
3667.58 3249
3668.15 3512
3668.72 3268
3669.29 3111
3669.86 3191
3670.43 3182
3671.00 2845
3671.57 2986
3672.15 3060
3672.72 2908
3673.29 2883
3673.86 2852
3674.43 2946
3675.00 2920
3675.57 2859
3676.15 3010
3676.72 2909
3677.29 2939
3677.86 2811
3678.43 2913
3679.00 2699
3679.58 2720
3680.15 2701
3680.72 2551
3681.29 2676
3681.86 2456
3682.44 2476
3683.01 2562
3683.58 2655
3684.15 2632
3684.73 2544
3685.30 2726
3685.87 2909
3686.44 2858
3687.02 2879
3687.59 2938
3688.16 3434
3688.73 3700
3689.31 3804
3689.88 3676
3690.45 3718
3691.02 4014
3691.60 4104
3692.17 4092
3692.74 3929
3693.32 3777
3693.89 3535
3694.46 3454
3695.03 3372
3695.61 3002
3696.18 2834
3696.75 2966
3697.33 2874
3697.90 2853
3698.47 2910
3699.05 2895
3699.62 2588
3700.19 2747
3700.77 2670
3701.34 2829
3701.91 2824
3702.49 2890
3703.06 2853
3703.64 2697
3704.21 2723
3704.78 2991
3705.36 2801
3705.93 2924
3706.51 2685
3707.08 2647
3707.65 2546
3708.23 2579
3708.80 2696
3709.38 2616
3709.95 2564
3710.52 2658
3711.10 2672
3711.67 2602
3712.25 2700
3712.82 2923
3713.40 2795
3713.97 2728
3714.55 2616
3715.12 2639
3715.69 2572
3716.27 2844
3716.84 2692
3717.42 2766
3717.99 2691
3718.57 2788
3719.14 2551
3719.72 2437
3720.29 2565
3720.87 2560
3721.44 2427
3722.02 2476
3722.59 2336
3723.17 2300
3723.75 2249
3724.32 2315
3724.90 2323
3725.47 2269
3726.05 2212
3726.62 2245
3727.20 2284
3727.77 2334
3728.35 2578
3728.92 2436
3729.50 2393
3730.08 2574
3730.65 2825
3731.23 3001
3731.80 3191
3732.38 3506
3732.96 3779
3733.53 3900
3734.11 4200
3734.68 4339
3735.26 4454
3735.84 4305
3736.41 4164
3736.99 4024
3737.57 4156
3738.14 3747
3738.72 3484
3739.30 3173
3739.87 2881
3740.45 2749
3741.03 2717
3741.60 2482
3742.18 2387
3742.76 2429
3743.33 2367
3743.91 2343
3744.49 2389
3745.06 2335
3745.64 2285
3746.22 2230
3746.79 2228
3747.37 2331
3747.95 2161
3748.53 2174
3749.10 2170
3749.68 2048
3750.26 2172
3750.83 2141
3751.41 2202
3751.99 2227
3752.57 2189
3753.14 2241
3753.72 2055
3754.30 2158
3754.88 2041
3755.46 2130
3756.03 2227
3756.61 2167
3757.19 2071
3757.77 2335
3758.35 2152
3758.92 2347
3759.50 2279
3760.08 2265
3760.66 2129
3761.24 2131
3761.81 2334
3762.39 2401
3762.97 2302
3763.55 2546
3764.13 2659
3764.71 2613
3765.28 2545
3765.86 2554
3766.44 2493
3767.02 2606
3767.60 2505
3768.18 2551
3768.76 2349
3769.34 2286
3769.91 2376
3770.49 2423
3771.07 2447
3771.65 2460
3772.23 2425
3772.81 2461
3773.39 2426
3773.97 2404
3774.55 2447
3775.13 2413
3775.71 2346
3776.28 2227
3776.86 2247
3777.44 2178
3778.02 2225
3778.60 2149
3779.18 2098
3779.76 2159
3780.34 2231
3780.92 2356
3781.50 2200
3782.08 2269
3782.66 2209
3783.24 2183
3783.82 2310
3784.40 2122
3784.98 2101
3785.56 2282
3786.14 2312
3786.72 2134
3787.30 2254
3787.88 2470
3788.46 2229
3789.04 2186
3789.62 2293
3790.20 2211
3790.78 2096
3791.36 2290
3791.94 2398
3792.53 2277
3793.11 2117
3793.69 2164
3794.27 2298
3794.85 2218
3795.43 2164
3796.01 2270
3796.59 2364
3797.17 2182
3797.75 2075
3798.33 2361
3798.91 2261
3799.50 2419
3800.08 2419
3800.66 2517
3801.24 2373
3801.82 2512
3802.40 2472
3802.98 2507
3803.57 2706
3804.15 2580
3804.73 2828
3805.31 2764
3805.89 2753
3806.47 2677
3807.05 2766
3807.64 2751
3808.22 2863
3808.80 3044
3809.38 2896
3809.96 2959
3810.55 2990
3811.13 2926
3811.71 2875
3812.29 2750
3812.87 2882
3813.46 3042
3814.04 3087
3814.62 3010
3815.20 3069
3815.79 3291
3816.37 3227
3816.95 3221
3817.53 3257
3818.12 3204
3818.70 3113
3819.28 2997
3819.86 2765
3820.45 2600
3821.03 2537
3821.61 2609
3822.20 2402
3822.78 2264
3823.36 2492
3823.94 2383
3824.53 2441
3825.11 2413
3825.69 2407
3826.28 2357
3826.86 2220
3827.44 2475
3828.03 2333
3828.61 2458
3829.19 2413
3829.78 2644
3830.36 2643
3830.94 2775
3831.53 2747
3832.11 2835
3832.69 2843
3833.28 2763
3833.86 2842
3834.45 2664
3835.03 2679
3835.61 2655
3836.20 2597
3836.78 2381
3837.37 2457
3837.95 2478
3838.53 2254
3839.12 2414
3839.70 2208
3840.29 2079
3840.87 2234
3841.46 2344
3842.04 2221
3842.62 2161
3843.21 2072
3843.79 2212
3844.38 2284
3844.96 2175
3845.55 2437
3846.13 2283
3846.72 2326
3847.30 2368
3847.89 2384
3848.47 2465
3849.06 2407
3849.64 2416
3850.23 2500
3850.81 2510
3851.40 2396
3851.98 2445
3852.57 2371
3853.15 2394
3853.74 2296
3854.32 2298
3854.91 2426
3855.49 2576
3856.08 2611
3856.66 2768
3857.25 2947
3857.84 3272
3858.42 3533
3859.01 3925
3859.59 4543
3860.18 5038
3860.76 5659
3861.35 6309
3861.94 6979
3862.52 7823
3863.11 8207
3863.69 8364
3864.28 8589
3864.87 8397
3865.45 8277
3866.04 8014
3866.62 7406
3867.21 6997
3867.80 6529
3868.38 5758
3868.97 5122
3869.56 4435
3870.14 4178
3870.73 3874
3871.32 3522
3871.90 3600
3872.49 3642
3873.08 3469
3873.66 3507
3874.25 3343
3874.84 3486
3875.42 3548
3876.01 3538
3876.60 3351
3877.19 3167
3877.77 3242
3878.36 2990
3878.95 2972
3879.53 3062
3880.12 2897
3880.71 2887
3881.30 2614
3881.88 2447
3882.47 2594
3883.06 2526
3883.65 2506
3884.23 2554
3884.82 2399
3885.41 2363
3886.00 2583
3886.58 2526
3887.17 2358
3887.76 2465
3888.35 2742
3888.94 2607
3889.52 2668
3890.11 2833
3890.70 2948
3891.29 3024
3891.88 2869
3892.46 2840
3893.05 2876
3893.64 2912
3894.23 2950
3894.82 2974
3895.41 2867
3895.99 2734
3896.58 2731
3897.17 2813
3897.76 2875
3898.35 2722
3898.94 2696
3899.53 2649
3900.12 2733
3900.70 2760
3901.29 2722
3901.88 2647
3902.47 2620
3903.06 2757
3903.65 2760
3904.24 2592
3904.83 2552
3905.42 2624
3906.01 2746
3906.60 2644
3907.18 2508
3907.77 2483
3908.36 2614
3908.95 2498
3909.54 2443
3910.13 2327
3910.72 2275
3911.31 2282
3911.90 2242
3912.49 2169
3913.08 2454
3913.67 2274
3914.26 2173
3914.85 2279
3915.44 2307
3916.03 2070
3916.62 2212
3917.21 2219
3917.80 2060
3918.39 2240
3918.98 2383
3919.57 2448
3920.16 2279
3920.75 2290
3921.34 2238
3921.93 2231
3922.52 2282
3923.11 2265
3923.70 2205
3924.30 2229
3924.89 2398
3925.48 2188
3926.07 2164
3926.66 2188
3927.25 2216
3927.84 2390
3928.43 2302
3929.02 2461
3929.61 2466
3930.20 2582
3930.80 2509
3931.39 2538
3931.98 2473
3932.57 2444
3933.16 2498
3933.75 2428
3934.34 2376
3934.93 2344
3935.53 2238
3936.12 2030
3936.71 1917
3937.30 2139
3937.89 2087
3938.48 2174
3939.08 1955
3939.67 1985
3940.26 1907
3940.85 1922
3941.44 2055
3942.04 2106
3942.63 2034
3943.22 1947
3943.81 1956
3944.40 1965
3945.00 2088
3945.59 2018
3946.18 1924
3946.77 1939
3947.36 1937
3947.96 2083
3948.55 1995
3949.14 2107
3949.73 2176
3950.33 2127
3950.92 2047
3951.51 2093
3952.11 2030
3952.70 1931
3953.29 2017
3953.88 2118
3954.48 2151
3955.07 1959
3955.66 1980
3956.26 1892
3956.85 2107
3957.44 2082
3958.04 1967
3958.63 2061
3959.22 2073
3959.81 2013
3960.41 2128
3961.00 2049
3961.60 2021
3962.19 1858
3962.78 1885
3963.38 1992
3963.97 2013
3964.56 1956
3965.16 2002
3965.75 2110
3966.34 2173
3966.94 2052
3967.53 2167
3968.13 2202
3968.72 2366
3969.31 2100
3969.91 2074
3970.50 2125
3971.10 2125
3971.69 2039
3972.28 2005
3972.88 2109
3973.47 2080
3974.07 2090
3974.66 2181
3975.26 2150
3975.85 2286
3976.45 2272
3977.04 2207
3977.63 2180
3978.23 2274
3978.82 2315
3979.42 2393
3980.01 2398
3980.61 2322
3981.20 2224
3981.80 2246
3982.39 2442
3982.99 2146
3983.58 2281
3984.18 2260
3984.77 2019
3985.37 2041
3985.96 2183
3986.56 1990
3987.16 2009
3987.75 2059
3988.35 2032
3988.94 2133
3989.54 2147
3990.13 2016
3990.73 1970
3991.32 2047
3991.92 2147
3992.52 2190
3993.11 2198
3993.71 2085
3994.30 2071
3994.90 2130
3995.50 2209
3996.09 2167
3996.69 2115
3997.28 2142
3997.88 2290
3998.48 2203
3999.07 2218
3999.67 2219
4000.26 2107
4000.86 2174
4001.46 2268
4002.05 2328
4002.65 2391
4003.25 2240
4003.84 2320
4004.44 2315
4005.04 2348
4005.63 2476
4006.23 2355
4006.83 2447
4007.42 2362
4008.02 2375
4008.62 2372
4009.21 2440
4009.81 2491
4010.41 2548
4011.01 2551
4011.60 2733
4012.20 2769
4012.80 2590
4013.40 2845
4013.99 2908
4014.59 3005
4015.19 3314
4015.78 3647
4016.38 3653
4016.98 4134
4017.58 4204
4018.18 4446
4018.77 4492
4019.37 4684
4019.97 4501
4020.57 4083
4021.16 4072
4021.76 3738
4022.36 3369
4022.96 3166
4023.56 3012
4024.15 2785
4024.75 2573
4025.35 2502
4025.95 2531
4026.55 2405
4027.15 2659
4027.74 2507
4028.34 2411
4028.94 2390
4029.54 2392
4030.14 2489
4030.74 2402
4031.34 2482
4031.93 2468
4032.53 2618
4033.13 2732
4033.73 2497
4034.33 2461
4034.93 2410
4035.53 2334
4036.13 2336
4036.73 2334
4037.32 2358
4037.92 2513
4038.52 2295
4039.12 2234
4039.72 2226
4040.32 2198
4040.92 2177
4041.52 2216
4042.12 2060
4042.72 2119
4043.32 2058
4043.92 2157
4044.52 2140
4045.12 2106
4045.72 2147
4046.32 2108
4046.92 2246
4047.52 2308
4048.12 2226
4048.72 2266
4049.32 2285
4049.92 2216
4050.52 2195
4051.12 2208
4051.72 2106
4052.32 2144
4052.92 2328
4053.52 2284
4054.12 2242
4054.72 2459
4055.32 2408
4055.92 2139
4056.52 2172
4057.12 2214
4057.72 2178
4058.32 2120
4058.92 2158
4059.52 1953
4060.12 2030
4060.72 1922
4061.33 2031
4061.93 1948
4062.53 1913
4063.13 1991
4063.73 1775
4064.33 1682
4064.93 1760
4065.53 1747
4066.13 1735
4066.74 1826
4067.34 1815
4067.94 1802
4068.54 1825
4069.14 1808
4069.74 1846
4070.34 1837
4070.95 2003
4071.55 2010
4072.15 1960
4072.75 1977
4073.35 1922
4073.95 1945
4074.56 1934
4075.16 1959
4075.76 2090
4076.36 1977
4076.96 2038
4077.57 2024
4078.17 2097
4078.77 2100
4079.37 1956
4079.97 2167
4080.58 1986
4081.18 2004
4081.78 1925
4082.38 1960
4082.99 1953
4083.59 1925
4084.19 1897
4084.79 1860
4085.40 1986
4086.00 1922
4086.60 1782
4087.21 1741
4087.81 1862
4088.41 1947
4089.01 1924
4089.62 1791
4090.22 1848
4090.82 1865
4091.43 1808
4092.03 1822
4092.63 1916
4093.24 1869
4093.84 1735
4094.44 1914
4095.05 1890
4095.65 1970
4096.25 1926
4096.86 1941
4097.46 2022
4098.06 2116
4098.67 2110
4099.27 1904
4099.87 1907
4100.48 2032
4101.08 2003
4101.69 1884
4102.29 1902
4102.89 1847
4103.50 1816
4104.10 1863
4104.71 1683
4105.31 1676
4105.91 1788
4106.52 1777
4107.12 1841
4107.73 1711
4108.33 1735
4108.94 1660
4109.54 1769
4110.14 1910
4110.75 1823
4111.35 1813
4111.96 1738
4112.56 1761
4113.17 1788
4113.77 1796
4114.38 1726
4114.98 1744
4115.59 1788
4116.19 1772
4116.80 1763
4117.40 1619
4118.01 1709
4118.61 1756
4119.22 1695
4119.82 1683
4120.43 1780
4121.03 1873
4121.64 1781
4122.24 1802
4122.85 1822
4123.46 1747
4124.06 1688
4124.67 1758
4125.27 1770
4125.88 1777
4126.48 1926
4127.09 1804
4127.69 1903
4128.30 1868
4128.91 1798
4129.51 1788
4130.12 1864
4130.72 1794
4131.33 1937
4131.94 1892
4132.54 1944
4133.15 1908
4133.76 1902
4134.36 1948
4134.97 2008
4135.57 2176
4136.18 2304
4136.79 2209
4137.39 2386
4138.00 2347
4138.61 2340
4139.21 2467
4139.82 2349
4140.43 2493
4141.03 2449
4141.64 2498
4142.25 2368
4142.85 2347
4143.46 2646
4144.07 2527
4144.67 2395
4145.28 2163
4145.89 2176
4146.50 2181
4147.10 2185
4147.71 2021
4148.32 1938
4148.93 1970
4149.53 1860
4150.14 1945
4150.75 1865
4151.36 1902
4151.96 1818
4152.57 1800
4153.18 1880
4153.79 1884
4154.39 1678
4155.00 1708
4155.61 1880
4156.22 1805
4156.82 1778
4157.43 1727
4158.04 1705
4158.65 1703
4159.26 1695
4159.87 1683
4160.47 1773
4161.08 1757
4161.69 1818
4162.30 1883
4162.91 1884
4163.52 1906
4164.12 1973
4164.73 2041
4165.34 1977
4165.95 2060
4166.56 1931
4167.17 1844
4167.78 1940
4168.38 2030
4168.99 1940
4169.60 1916
4170.21 1886
4170.82 1883
4171.43 1918
4172.04 1849
4172.65 2005
4173.26 2044
4173.86 1957
4174.47 1875
4175.08 1922
4175.69 1947
4176.30 1998
4176.91 1990
4177.52 2112
4178.13 2222
4178.74 2076
4179.35 1847
4179.96 1926
4180.57 1948
4181.18 1852
4181.79 1891
4182.40 1827
4183.01 1749
4183.62 1879
4184.23 1910
4184.84 1716
4185.45 1684
4186.06 1783
4186.67 1838
4187.28 1883
4187.89 1904
4188.50 1897
4189.11 1819
4189.72 1825
4190.33 1920
4190.94 1915
4191.55 2058
4192.16 2141
4192.77 2142
4193.38 2182
4193.99 2087
4194.60 2177
4195.21 2412
4195.82 2297
4196.44 2258
4197.05 2430
4197.66 2247
4198.27 2236
4198.88 2150
4199.49 2227
4200.10 2271
4200.71 2267
4201.32 2249
4201.94 2306
4202.55 2287
4203.16 2128
4203.77 2034
4204.38 2007
4204.99 1961
4205.60 2179
4206.21 2034
4206.83 2031
4207.44 2244
4208.05 1999
4208.66 1972
4209.27 2152
4209.89 2237
4210.50 2251
4211.11 2204
4211.72 2359
4212.33 2249
4212.94 2183
4213.56 2324
4214.17 2416
4214.78 2284
4215.39 2494
4216.01 2449
4216.62 2546
4217.23 2599
4217.84 2555
4218.46 2703
4219.07 2884
4219.68 3339
4220.29 3634
4220.91 4078
4221.52 4335
4222.13 4590
4222.74 4838
4223.36 5223
4223.97 5287
4224.58 5597
4225.19 5653
4225.81 5820
4226.42 5799
4227.03 5706
4227.65 5290
4228.26 5235
4228.87 5205
4229.49 5215
4230.10 4924
4230.71 4891
4231.33 4994
4231.94 4776
4232.55 4634
4233.17 4704
4233.78 4669
4234.39 4615
4235.01 4901
4235.62 5093
4236.23 4806
4236.85 5011
4237.46 5144
4238.08 4856
4238.69 4635
4239.30 4332
4239.92 3870
4240.53 3716
4241.15 3655
4241.76 3211
4242.37 3138
4242.99 2926
4243.60 2897
4244.22 2891
4244.83 2709
4245.45 2731
4246.06 2605
4246.67 2604
4247.29 2646
4247.90 2788
4248.52 2700
4249.13 2688
4249.75 2814
4250.36 2697
4250.98 2741
4251.59 2872
4252.21 2606
4252.82 2703
4253.44 2561
4254.05 2491
4254.67 2468
4255.28 2569
4255.90 2585
4256.51 2453
4257.13 2442
4257.74 2407
4258.36 2528
4258.97 2471
4259.59 2427
4260.20 2664
4260.82 2536
4261.44 2542
4262.05 2589
4262.67 2592
4263.28 2457
4263.90 2707
4264.51 2391
4265.13 2523
4265.75 2478
4266.36 2569
4266.98 2326
4267.59 2336
4268.21 2292
4268.83 2335
4269.44 2545
4270.06 2400
4270.67 2460
4271.29 2534
4271.91 2540
4272.52 2411
4273.14 2531
4273.76 2574
4274.37 2702
4274.99 2627
4275.61 2867
4276.22 2835
4276.84 2866
4277.46 2901
4278.07 2870
4278.69 2830
4279.31 2714
4279.92 2692
4280.54 2497
4281.16 2482
4281.77 2341
4282.39 2267
4283.01 2208
4283.63 2343
4284.24 2223
4284.86 2078
4285.48 2074
4286.09 2182
4286.71 2202
4287.33 2227
4287.95 2160
4288.56 1990
4289.18 1904
4289.80 1927
4290.42 1934
4291.03 2073
4291.65 2033
4292.27 1947
4292.89 1916
4293.51 2005
4294.12 1916
4294.74 2000
4295.36 1937
4295.98 1936
4296.60 1907
4297.21 2036
4297.83 1962
4298.45 2150
4299.07 2230
4299.69 2191
4300.31 2027
4300.92 1966
4301.54 2136
4302.16 2060
4302.78 2076
4303.40 2053
4304.02 2074
4304.63 2192
4305.25 2231
4305.87 2450
4306.49 2204
4307.11 2152
4307.73 2288
4308.35 2266
4308.97 2332
4309.59 2175
4310.20 2449
4310.82 2492
4311.44 2525
4312.06 2447
4312.68 2457
4313.30 2441
4313.92 2482
4314.54 2633
4315.16 2552
4315.78 2444
4316.40 2436
4317.02 2453
4317.64 2260
4318.26 2099
4318.88 2225
4319.50 2323
4320.12 2280
4320.74 2205
4321.36 2388
4321.98 2471
4322.60 2365
4323.22 2591
4323.84 2521
4324.46 2625
4325.08 2628
4325.70 2604
4326.32 2633
4326.94 2719
4327.56 2672
4328.18 2571
4328.80 2664
4329.42 2726
4330.04 2508
4330.66 2414
4331.28 2467
4331.90 2306
4332.52 2433
4333.14 2307
4333.76 2162
4334.38 2363
4335.00 2332
4335.63 2226
4336.25 2585
4336.87 2668
4337.49 2695
4338.11 2717
4338.73 2732
4339.35 2719
4339.97 2812
4340.59 2856
4341.22 2704
4341.84 2803
4342.46 2862
4343.08 2992
4343.70 3379
4344.32 3549
4344.94 3911
4345.57 3950
4346.19 4383
4346.81 4980
4347.43 5365
4348.05 5353
4348.67 5790
4349.30 5853
4349.92 5413
4350.54 5188
4351.16 4923
4351.78 4395
4352.41 3913
4353.03 3395
4353.65 3210
4354.27 3105
4354.90 2801
4355.52 2646
4356.14 2778
4356.76 2590
4357.38 2504
4358.01 2530
4358.63 2641
4359.25 2627
4359.87 2484
4360.50 2496
4361.12 2415
4361.74 2513
4362.37 2505
4362.99 2447
4363.61 2492
4364.23 2529
4364.86 2442
4365.48 2302
4366.10 2342
4366.73 2244
4367.35 2017
4367.97 2209
4368.60 2277
4369.22 2181
4369.84 2075
4370.47 2159
4371.09 2120
4371.71 2053
4372.34 1924
4372.96 1824
4373.58 1886
4374.21 2009
4374.83 2056
4375.46 2106
4376.08 2181
4376.70 1881
4377.33 2085
4377.95 2108
4378.57 2060
4379.20 2157
4379.82 2098
4380.45 2359
4381.07 2246
4381.70 2273
4382.32 2235
4382.94 2117
4383.57 2018
4384.19 2080
4384.82 2229
4385.44 2239
4386.07 2169
4386.69 2221
4387.32 2343
4387.94 2283
4388.56 2141
4389.19 2142
4389.81 2270
4390.44 2234
4391.06 2441
4391.69 2256
4392.31 2169
4392.94 2245
4393.56 2365
4394.19 2399
4394.81 2314
4395.44 2365
4396.06 2387
4396.69 2506
4397.31 2471
4397.94 2352
4398.57 2423
4399.19 2477
4399.82 2517
4400.44 2406
4401.07 2485
4401.69 2623
4402.32 2626
4402.94 2494
4403.57 2452
4404.20 2532
4404.82 2600
4405.45 2637
4406.07 2591
4406.70 2633
4407.33 2635
4407.95 2659
4408.58 2714
4409.20 2667
4409.83 2753
4410.46 2827
4411.08 2647
4411.71 2534
4412.34 2722
4412.96 2725
4413.59 2690
4414.21 2463
4414.84 2467
4415.47 2475
4416.09 2410
4416.72 2405
4417.35 2308
4417.97 2218
4418.60 2180
4419.23 2344
4419.86 2393
4420.48 2404
4421.11 2319
4421.74 2306
4422.36 2219
4422.99 2326
4423.62 2340
4424.25 2365
4424.87 2248
4425.50 2219
4426.13 2196
4426.75 2011
4427.38 2096
4428.01 1999
4428.64 1963
4429.26 2055
4429.89 1876
4430.52 1970
4431.15 1924
4431.78 1948
4432.40 1921
4433.03 2036
4433.66 1922
4434.29 1872
4434.91 1925
4435.54 1929
4436.17 2041
4436.80 1904
4437.43 1751
4438.06 1941
4438.68 1941
4439.31 1867
4439.94 1910
4440.57 1868
4441.20 1893
4441.83 1829
4442.45 1838
4443.08 1753
4443.71 1766
4444.34 1792
4444.97 1808
4445.60 1801
4446.23 1871
4446.86 1774
4447.48 1893
4448.11 1981
4448.74 1936
4449.37 1910
4450.00 1835
4450.63 1898
4451.26 2201
4451.89 2193
4452.52 1961
4453.15 2031
4453.78 1974
4454.40 2044
4455.03 2104
4455.66 2048
4456.29 2113
4456.92 2115
4457.55 2140
4458.18 2051
4458.81 2094
4459.44 2038
4460.07 1999
4460.70 1998
4461.33 1817
4461.96 1759
4462.59 1862
4463.22 1762
4463.85 1817
4464.48 1876
4465.11 1785
4465.74 1861
4466.37 1725
4467.00 1761
4467.63 1790
4468.26 1831
4468.89 1830
4469.52 1760
4470.15 1754
4470.78 1798
4471.41 1815
4472.04 1847
4472.68 1663
4473.31 1669
4473.94 1793
4474.57 1770
4475.20 1768
4475.83 1796
4476.46 1800
4477.09 1859
4477.72 1758
4478.35 1640
4478.98 1667
4479.62 1828
4480.25 1788
4480.88 1828
4481.51 1754
4482.14 1948
4482.77 1797
4483.40 1805
4484.04 1773
4484.67 1815
4485.30 1875
4485.93 1945
4486.56 2126
4487.19 1922
4487.82 1866
4488.46 1866
4489.09 1877
4489.72 2020
4490.35 1866
4490.98 1833
4491.62 1945
4492.25 1973
4492.88 1902
4493.51 1910
4494.14 1974
4494.78 2092
4495.41 1915
4496.04 1920
4496.67 1779
4497.31 1849
4497.94 2015
4498.57 2019
4499.20 1887
4499.84 2118
4500.47 2424
4501.10 2277
4501.73 2046
4502.37 2174
4503.00 2236
4503.63 2312
4504.27 2414
4504.90 2386
4505.53 2218
4506.16 2219
4506.80 2139
4507.43 2081
4508.06 2066
4508.70 2115
4509.33 2055
4509.96 2054
4510.60 2057
4511.23 2041
4511.86 2108
4512.50 2019
4513.13 2132
4513.76 2144
4514.40 2175
4515.03 2086
4515.66 2008
4516.30 1895
4516.93 1996
4517.57 2081
4518.20 2133
4518.83 2103
4519.47 2140
4520.10 2071
4520.74 2131
4521.37 2150
4522.00 2037
4522.64 2350
4523.27 2145
4523.91 2278
4524.54 2447
4525.18 2643
4525.81 2540
4526.44 2825
4527.08 3029
4527.71 3321
4528.35 3901
4528.98 4647
4529.62 5095
4530.25 6006
4530.89 6805
4531.52 7242
4532.16 7730
4532.79 8714
4533.43 8988
4534.06 8915
4534.70 8282
4535.33 8041
4535.97 7567
4536.60 6460
4537.24 5823
4537.87 5201
4538.51 4533
4539.14 3886
4539.78 3345
4540.41 2856
4541.05 2692
4541.68 2562
4542.32 2404
4542.96 2282
4543.59 2301
4544.23 2300
4544.86 2179
4545.50 2238
4546.13 2181
4546.77 2340
4547.41 2379
4548.04 2429
4548.68 2480
4549.31 2861
4549.95 2747
4550.59 2638
4551.22 2719
4551.86 2790
4552.50 2719
4553.13 2564
4553.77 2371
4554.40 2378
4555.04 2349
4555.68 2313
4556.31 2171
4556.95 2164
4557.59 2065
4558.22 2154
4558.86 2312
4559.50 2235
4560.13 2223
4560.77 2273
4561.41 2329
4562.04 2367
4562.68 2348
4563.32 2422
4563.96 2656
4564.59 2412
4565.23 2366
4565.87 2451
4566.50 2339
4567.14 2449
4567.78 2607
4568.42 2672
4569.05 2644
4569.69 2582
4570.33 2564
4570.97 2586
4571.60 2474
4572.24 2531
4572.88 2556
4573.52 2315
4574.16 2355
4574.79 2287
4575.43 2229
4576.07 2266
4576.71 2215
4577.34 2079
4577.98 2009
4578.62 2091
4579.26 2113
4579.90 2126
4580.54 2115
4581.17 2139
4581.81 2150
4582.45 2064
4583.09 2030
4583.73 2124
4584.37 2009
4585.00 2053
4585.64 2077
4586.28 2130
4586.92 2267
4587.56 2206
4588.20 2320
4588.84 2315
4589.48 2221
4590.11 2186
4590.75 2176
4591.39 2433
4592.03 2393
4592.67 2397
4593.31 2573
4593.95 2520
4594.59 2390
4595.23 2279
4595.87 2284
4596.51 2152
4597.15 2224
4597.79 2074
4598.42 2063
4599.06 2051
4599.70 2163
4600.34 2105
4600.98 2051
4601.62 2028
4602.26 2032
4602.90 2104
4603.54 2102
4604.18 2113
4604.82 2114
4605.46 2107
4606.10 2136
4606.74 2325
4607.38 2095
4608.02 2140
4608.66 2073
4609.30 2072
4609.94 2061
4610.58 2063
4611.22 2256
4611.86 2255
4612.50 2118
4613.15 2139
4613.79 2067
4614.43 1944
4615.07 2025
4615.71 1913
4616.35 1962
4616.99 1992
4617.63 1972
4618.27 2065
4618.91 1987
4619.55 1862
4620.19 1766
4620.83 1860
4621.48 1961
4622.12 2110
4622.76 1980
4623.40 2056
4624.04 1971
4624.68 1842
4625.32 1929
4625.96 1894
4626.61 1878
4627.25 1888
4627.89 1976
4628.53 2024
4629.17 1858
4629.81 1834
4630.46 1868
4631.10 1876
4631.74 1855
4632.38 1859
4633.02 2003
4633.66 1993
4634.31 1908
4634.95 2052
4635.59 2030
4636.23 2089
4636.88 2382
4637.52 2288
4638.16 2197
4638.80 2252
4639.44 2406
4640.09 2167
4640.73 2322
4641.37 2248
4642.01 2204
4642.66 2194
4643.30 2201
4643.94 2056
4644.58 2080
4645.23 2102
4645.87 2164
4646.51 2094
4647.16 2048
4647.80 2151
4648.44 2261
4649.08 2185
4649.73 2352
4650.37 2600
4651.01 2509
4651.66 2700
4652.30 2739
4652.94 3019
4653.59 3089
4654.23 3140
4654.87 3405
4655.52 3060
4656.16 3007
4656.80 3028
4657.45 2771
4658.09 2713
4658.74 2428
4659.38 2280
4660.02 2153
4660.67 2022
4661.31 2161
4661.95 1913
4662.60 1928
4663.24 1928
4663.89 1946
4664.53 1890
4665.17 1921
4665.82 1951
4666.46 1950
4667.11 1686
4667.75 1760
4668.40 1765
4669.04 1883
4669.68 1844
4670.33 1903
4670.97 1825
4671.62 1784
4672.26 1793
4672.91 1932
4673.55 1949
4674.20 2158
4674.84 2106
4675.49 1969
4676.13 2103
4676.78 2109
4677.42 2071
4678.07 1930
4678.71 1959
4679.36 1942
4680.00 1838
4680.65 1783
4681.29 1813
4681.94 1997
4682.58 1980
4683.23 1866
4683.87 1991
4684.52 2028
4685.16 1969
4685.81 2024
4686.46 1925
4687.10 2020
4687.75 2058
4688.39 1852
4689.04 1851
4689.68 1883
4690.33 1926
4690.98 1931
4691.62 1798
4692.27 1752
4692.91 1764
4693.56 1820
4694.21 1848
4694.85 1849
4695.50 1895
4696.15 1884
4696.79 2055
4697.44 2144
4698.08 2255
4698.73 2296
4699.38 2150
4700.02 2312
4700.67 2411
4701.32 2589
4701.96 2492
4702.61 2358
4703.26 2323
4703.90 2139
4704.55 2164
4705.20 2077
4705.84 2000
4706.49 2112
4707.14 1963
4707.79 1940
4708.43 1997
4709.08 2083
4709.73 2057
4710.37 1990
4711.02 2017
4711.67 1939
4712.32 2002
4712.96 1984
4713.61 1985
4714.26 1964
4714.91 1991
4715.55 1935
4716.20 2050
4716.85 2093
4717.50 1911
4718.14 1948
4718.79 2011
4719.44 2179
4720.09 2159
4720.74 2189
4721.38 2318
4722.03 2336
4722.68 2260
4723.33 2338
4723.98 2359
4724.62 2331
4725.27 2419
4725.92 2382
4726.57 2418
4727.22 2335
4727.87 2338
4728.52 2310
4729.16 2238
4729.81 2347
4730.46 2064
4731.11 1984
4731.76 1975
4732.41 1946
4733.06 1803
4733.70 1720
4734.35 1766
4735.00 1767
4735.65 1845
4736.30 1762
4736.95 1875
4737.60 1773
4738.25 1880
4738.90 1900
4739.55 1977
4740.20 2073
4740.84 1970
4741.49 1847
4742.14 2086
4742.79 2121
4743.44 1997
4744.09 2093
4744.74 1968
4745.39 1918
4746.04 1899
4746.69 1904
4747.34 1808
4747.99 1839
4748.64 1936
4749.29 2006
4749.94 2101
4750.59 2215
4751.24 2135
4751.89 2267
4752.54 2046
4753.19 2262
4753.84 2233
4754.49 2057
4755.14 2140
4755.79 2049
4756.44 2206
4757.09 2014
4757.74 1950
4758.39 2003
4759.04 2000
4759.70 2047
4760.35 1894
4761.00 2017
4761.65 2018
4762.30 1909
4762.95 2113
4763.60 2056
4764.25 2256
4764.90 2352
4765.55 2405
4766.20 2474
4766.86 2605
4767.51 2444
4768.16 2550
4768.81 2532
4769.46 2281
4770.11 2059
4770.76 2110
4771.41 2013
4772.07 2065
4772.72 1921
4773.37 1768
4774.02 1809
4774.67 1756
4775.32 1836
4775.98 1693
4776.63 1820
4777.28 1733
4777.93 1867
4778.58 1795
4779.24 1811
4779.89 1860
4780.54 1868
4781.19 1789
4781.84 1898
4782.50 1922
4783.15 1949
4783.80 1778
4784.45 1786
4785.10 1697
4785.76 1713
4786.41 1677
4787.06 1725
4787.71 1771
4788.37 1751
4789.02 1723
4789.67 1667
4790.33 1664
4790.98 1895
4791.63 1769
4792.28 1707
4792.94 1842
4793.59 1749
4794.24 1643
4794.90 1697
4795.55 1825
4796.20 1706
4796.86 1749
4797.51 1746
4798.16 1740
4798.81 1851
4799.47 1613
4800.12 1678
4800.78 1691
4801.43 1847
4802.08 1702
4802.74 1680
4803.39 1733
4804.04 1770
4804.70 1769
4805.35 1795
4806.00 1932
4806.66 1888
4807.31 1787
4807.97 1789
4808.62 1722
4809.27 1729
4809.93 1806
4810.58 1825
4811.24 1644
4811.89 1726
4812.54 1840
4813.20 1703
4813.85 1813
4814.51 1705
4815.16 1699
4815.82 1713
4816.47 1821
4817.13 1967
4817.78 1929
4818.44 1887
4819.09 1998
4819.74 1977
4820.40 2041
4821.05 2150
4821.71 2332
4822.36 2062
4823.02 2228
4823.67 2269
4824.33 2371
4824.98 2247
4825.64 2283
4826.29 2205
4826.95 2244
4827.60 2303
4828.26 2107
4828.92 2233
4829.57 2219
4830.23 2067
4830.88 2051
4831.54 2279
4832.19 2146
4832.85 2132
4833.50 2232
4834.16 2300
4834.82 2468
4835.47 2622
4836.13 2651
4836.78 2948
4837.44 3028
4838.10 2961
4838.75 3038
4839.41 3295
4840.06 3103
4840.72 3035
4841.38 3033
4842.03 3135
4842.69 3004
4843.34 2768
4844.00 2722
4844.66 2543
4845.31 2675
4845.97 2569
4846.63 2334
4847.28 2421
4847.94 2471
4848.60 2364
4849.25 2279
4849.91 2351
4850.57 2445
4851.22 2585
4851.88 2663
4852.54 2551
4853.20 2592
4853.85 2575
4854.51 2442
4855.17 2468
4855.82 2474
4856.48 2400
4857.14 2343
4857.80 2360
4858.45 2304
4859.11 2371
4859.77 2406
4860.43 2315
4861.08 2368
4861.74 2451
4862.40 2378
4863.06 2329
4863.71 2286
4864.37 2198
4865.03 2360
4865.69 2399
4866.34 2367
4867.00 2341
4867.66 2286
4868.32 2505
4868.98 2425
4869.63 2323
4870.29 2309
4870.95 2200
4871.61 2200
4872.27 2098
4872.93 2166
4873.58 2232
4874.24 2259
4874.90 2176
4875.56 2338
4876.22 2325
4876.88 2481
4877.54 2567
4878.19 2584
4878.85 2601
4879.51 2582
4880.17 2645
4880.83 2591
4881.49 2467
4882.15 2493
4882.81 2522
4883.47 2424
4884.13 2264
4884.78 2260
4885.44 2082
4886.10 2187
4886.76 2211
4887.42 2180
4888.08 2178
4888.74 2103
4889.40 2120
4890.06 2171
4890.72 2253
4891.38 2123
4892.04 2210
4892.70 2274
4893.36 2296
4894.02 2340
4894.68 2185
4895.34 2096
4896.00 2054
4896.66 2194
4897.32 2075
4897.98 2003
4898.64 2028
4899.30 1995
4899.96 2025
4900.62 2072
4901.28 2024
4901.94 2028
4902.60 2079
4903.26 1945
4903.92 2022
4904.58 1979
4905.24 2022
4905.90 1974
4906.56 1871
4907.22 1897
4907.88 1924
4908.54 2017
4909.20 1852
4909.87 1774
4910.53 1862
4911.19 1892
4911.85 1938
4912.51 1748
4913.17 1826
4913.83 1779
4914.49 1796
4915.15 1768
4915.81 1796
4916.48 1833
4917.14 1823
4917.80 1629
4918.46 1730
4919.12 1689
4919.78 1706
4920.44 1725
4921.11 1653
4921.77 1574
4922.43 1441
4923.09 1545
4923.75 1614
4924.41 1680
4925.08 1656
4925.74 1618
4926.40 1718
4927.06 1807
4927.72 1798
4928.39 1774
4929.05 1748
4929.71 1759
4930.37 1756
4931.04 1837
4931.70 1773
4932.36 1807
4933.02 1765
4933.69 1723
4934.35 1814
4935.01 1629
4935.67 1628
4936.34 1886
4937.00 1808
4937.66 1777
4938.32 1792
4938.99 1855
4939.65 1800
4940.31 1854
4940.98 1843
4941.64 1780
4942.30 1799
4942.96 1807
4943.63 1736
4944.29 1780
4944.95 1926
4945.62 1803
4946.28 1718
4946.94 1731
4947.61 1699
4948.27 1680
4948.93 1758
4949.60 1757
4950.26 1761
4950.92 1769
4951.59 1690
4952.25 1672
4952.92 1739
4953.58 1681
4954.24 1609
4954.91 1472
4955.57 1612
4956.24 1677
4956.90 1495
4957.56 1700
4958.23 1700
4958.89 1528
4959.56 1684
4960.22 1525
4960.88 1647
4961.55 1729
4962.21 1709
4962.88 1760
4963.54 1687
4964.21 1878
4964.87 1991
4965.54 1998
4966.20 1942
4966.86 1907
4967.53 1915
4968.19 1849
4968.86 1721
4969.52 1897
4970.19 1747
4970.85 1639
4971.52 1697
4972.18 1740
4972.85 1740
4973.51 1668
4974.18 1693
4974.84 1800
4975.51 1835
4976.17 1857
4976.84 1779
4977.51 1716
4978.17 1730
4978.84 1895
4979.50 1861
4980.17 1860
4980.83 1853
4981.50 1765
4982.16 1724
4982.83 1877
4983.50 1834
4984.16 1899
4984.83 1920
4985.49 2004
4986.16 1927
4986.83 2060
4987.49 2029
4988.16 2051
4988.82 2105
4989.49 2088
4990.16 2016
4990.82 1886
4991.49 1872
4992.16 1873
4992.82 1650
4993.49 1689
4994.16 1769
4994.82 1771
4995.49 1859
4996.15 1666
4996.82 1639
4997.49 1654
4998.16 1575
4998.82 1564
4999.49 1676
5000.16 1605
5000.82 1674
5001.49 1572
5002.16 1591
5002.82 1465
5003.49 1537
5004.16 1640
5004.83 1598
5005.49 1632
5006.16 1630
5006.83 1645
5007.49 1621
5008.16 1615
5008.83 1637
5009.50 1672
5010.16 1696
5010.83 1732
5011.50 1750
5012.17 1734
5012.84 1881
5013.50 1801
5014.17 1740
5014.84 1747
5015.51 1758
5016.17 1739
5016.84 1722
5017.51 1725
5018.18 1936
5018.85 1992
5019.52 2003
5020.18 2218
5020.85 2464
5021.52 2577
5022.19 2744
5022.86 2984
5023.53 3203
5024.19 3131
5024.86 3179
5025.53 3242
5026.20 3059
5026.87 2890
5027.54 2666
5028.21 2499
5028.88 2407
5029.54 2144
5030.21 2022
5030.88 1847
5031.55 1919
5032.22 1786
5032.89 1670
5033.56 1596
5034.23 1642
5034.90 1605
5035.57 1655
5036.24 1677
5036.90 1665
5037.57 1549
5038.24 1578
5038.91 1784
5039.58 1689
5040.25 1539
5040.92 1734
5041.59 1585
5042.26 1594
5042.93 1564
5043.60 1602
5044.27 1635
5044.94 1619
5045.61 1755
5046.28 1674
5046.95 1528
5047.62 1648
5048.29 1785
5048.96 1678
5049.63 1715
5050.30 1576
5050.97 1524
5051.64 1628
5052.31 1596
5052.98 1562
5053.65 1704
5054.32 1672
5054.99 1663
5055.66 1631
5056.34 1519
5057.01 1735
5057.68 1650
5058.35 1666
5059.02 1628
5059.69 1673
5060.36 1703
5061.03 1723
5061.70 1727
5062.37 1719
5063.04 1710
5063.72 1572
5064.39 1537
5065.06 1552
5065.73 1674
5066.40 1752
5067.07 1656
5067.74 1587
5068.42 1617
5069.09 1590
5069.76 1636
5070.43 1528
5071.10 1563
5071.77 1643
5072.44 1621
5073.12 1583
5073.79 1571
5074.46 1625
5075.13 1584
5075.80 1645
5076.48 1522
5077.15 1678
5077.82 1777
5078.49 1896
5079.16 1849
5079.84 1772
5080.51 1853
5081.18 1904
5081.85 1801
5082.53 1792
5083.20 1772
5083.87 1727
5084.54 1806
5085.22 1771
5085.89 1646
5086.56 1663
5087.23 1685
5087.91 1588
5088.58 1755
5089.25 1696
5089.93 1857
5090.60 1837
5091.27 1814
5091.94 1917
5092.62 1926
5093.29 1929
5093.96 2022
5094.64 1998
5095.31 1962
5095.98 1725
5096.66 1771
5097.33 1826
5098.00 1628
5098.68 1672
5099.35 1761
5100.02 1608
5100.70 1649
5101.37 1766
5102.04 1653
5102.72 1673
5103.39 1656
5104.07 1613
5104.74 1690
5105.41 1797
5106.09 1837
5106.76 1727
5107.44 1884
5108.11 1747
5108.78 1686
5109.46 1834
5110.13 1744
5110.81 1590
5111.48 1591
5112.16 1581
5112.83 1554
5113.50 1641
5114.18 1592
5114.85 1530
5115.53 1575
5116.20 1608
5116.88 1569
5117.55 1703
5118.23 1853
5118.90 1888
5119.58 1875
5120.25 1851
5120.93 1753
5121.60 1788
5122.28 1873
5122.95 1791
5123.63 1618
5124.30 1728
5124.98 1809
5125.65 1730
5126.33 1789
5127.00 1823
5127.68 1597
5128.35 1572
5129.03 1710
5129.70 1657
5130.38 1558
5131.06 1707
5131.73 1753
5132.41 1693
5133.08 1757
5133.76 1660
5134.43 1759
5135.11 1699
5135.79 1640
5136.46 1692
5137.14 1757
5137.81 1646
5138.49 1646
5139.17 1583
5139.84 1793
5140.52 1639
5141.20 1489
5141.87 1633
5142.55 1603
5143.22 1475
5143.90 1504
5144.58 1448
5145.25 1472
5145.93 1542
5146.61 1654
5147.28 1616
5147.96 1475
5148.64 1513
5149.31 1498
5149.99 1457
5150.67 1511
5151.34 1494
5152.02 1509
5152.70 1514
5153.38 1445
5154.05 1466
5154.73 1447
5155.41 1545
5156.08 1469
5156.76 1438
5157.44 1457
5158.12 1399
5158.79 1463
5159.47 1467
5160.15 1379
5160.83 1432
5161.50 1513
5162.18 1418
5162.86 1438
5163.54 1524
5164.22 1488
5164.89 1624
5165.57 1484
5166.25 1314
5166.93 1476
5167.61 1586
5168.28 1619
5168.96 1462
5169.64 1413
5170.32 1604
5171.00 1525
5171.67 1481
5172.35 1583
5173.03 1522
5173.71 1488
5174.39 1498
5175.07 1476
5175.74 1435
5176.42 1482
5177.10 1512
5177.78 1530
5178.46 1523
5179.14 1415
5179.82 1468
5180.50 1481
5181.17 1324
5181.85 1309
5182.53 1373
5183.21 1448
5183.89 1381
5184.57 1448
5185.25 1503
5185.93 1423
5186.61 1545
5187.29 1622
5187.97 1451
5188.65 1520
5189.33 1490
5190.00 1488
5190.68 1367
5191.36 1308
5192.04 1457
5192.72 1449
5193.40 1398
5194.08 1371
5194.76 1388
5195.44 1516
5196.12 1385
5196.80 1385
5197.48 1399
5198.16 1439
5198.84 1379
5199.52 1427
5200.20 1383
5200.88 1410
5201.56 1473
5202.24 1501
5202.92 1435
5203.60 1451
5204.28 1370
5204.96 1487
5205.65 1366
5206.33 1559
5207.01 1549
5207.69 1479
5208.37 1606
5209.05 1686
5209.73 1689
5210.41 1598
5211.09 1671
5211.77 1680
5212.45 1823
5213.13 1881
5213.82 1803
5214.50 1770
5215.18 1737
5215.86 1703
5216.54 1701
5217.22 1711
5217.90 1661
5218.58 1678
5219.27 1764
5219.95 1791
5220.63 1675
5221.31 1562
5221.99 1640
5222.67 1698
5223.35 1611
5224.04 1627
5224.72 1509
5225.40 1588
5226.08 1611
5226.76 1650
5227.45 1755
5228.13 1536
5228.81 1511
5229.49 1451
5230.17 1437
5230.86 1480
5231.54 1525
5232.22 1477
5232.90 1539
5233.58 1536
5234.27 1493
5234.95 1431
5235.63 1444
5236.31 1434
5237.00 1477
5237.68 1536
5238.36 1512
5239.05 1484
5239.73 1608
5240.41 1678
5241.09 1479
5241.78 1455
5242.46 1457
5243.14 1526
5243.83 1575
5244.51 1641
5245.19 1525
5245.87 1502
5246.56 1464
5247.24 1546
5247.92 1424
5248.61 1502
5249.29 1550
5249.97 1654
5250.66 1729
5251.34 1514
5252.03 1759
5252.71 1677
5253.39 1703
5254.08 1823
5254.76 1653
5255.44 1545
5256.13 1541
5256.81 1570
5257.50 1535
5258.18 1605
5258.86 1507
5259.55 1591
5260.23 1529
5260.92 1619
5261.60 1611
5262.28 1636
5262.97 1689
5263.65 1627
5264.34 1726
5265.02 1700
5265.71 1775
5266.39 1754
5267.07 1668
5267.76 1539
5268.44 1732
5269.13 1680
5269.81 1598
5270.50 1591
5271.18 1549
5271.87 1585
5272.55 1601
5273.24 1443
5273.92 1364
5274.61 1452
5275.29 1444
5275.98 1597
5276.66 1616
5277.35 1758
5278.03 1781
5278.72 1606
5279.40 1662
5280.09 1730
5280.77 1875
5281.46 1957
5282.15 1854
5282.83 1980
5283.52 2046
5284.20 1894
5284.89 1779
5285.57 1821
5286.26 1962
5286.95 1843
5287.63 1774
5288.32 1718
5289.00 1688
5289.69 1644
5290.38 1508
5291.06 1533
5291.75 1641
5292.43 1708
5293.12 1696
5293.81 1728
5294.49 1682
5295.18 1678
5295.87 1669
5296.55 1722
5297.24 1691
5297.92 1652
5298.61 1692
5299.30 1676
5299.98 1780
5300.67 1777
5301.36 1838
5302.04 1857
5302.73 1903
5303.42 1865
5304.11 1973
5304.79 2002
5305.48 1924
5306.17 1887
5306.85 1797
5307.54 1826
5308.23 1978
5308.92 2028
5309.60 1878
5310.29 1776
5310.98 1927
5311.66 1958
5312.35 1907
5313.04 1934
5313.73 1884
5314.41 1798
5315.10 1946
5315.79 1750
5316.48 1803
5317.17 1751
5317.85 1773
5318.54 1865
5319.23 1870
5319.92 1940
5320.61 1942
5321.29 1993
5321.98 2145
5322.67 2166
5323.36 2100
5324.05 2184
5324.73 2008
5325.42 1860
5326.11 2073
5326.80 1924
5327.49 1925
5328.18 2011
5328.87 1892
5329.55 1875
5330.24 1753
5330.93 1832
5331.62 1916
5332.31 1973
5333.00 1903
5333.69 1999
5334.38 2185
5335.06 2025
5335.75 2085
5336.44 2167
5337.13 2218
5337.82 2105
5338.51 2251
5339.20 2319
5339.89 2383
5340.58 2438
5341.27 2300
5341.96 2305
5342.65 2452
5343.33 2562
5344.02 2556
5344.71 2463
5345.40 2634
5346.09 2823
5346.78 2972
5347.47 3518
5348.16 3561
5348.85 3954
5349.54 4354
5350.23 4804
5350.92 5208
5351.61 5915
5352.30 6273
5352.99 6438
5353.68 6181
5354.37 6344
5355.06 6005
5355.75 5367
5356.44 4588
5357.13 4049
5357.82 3585
5358.51 3179
5359.21 3040
5359.90 2605
5360.59 2378
5361.28 2396
5361.97 2373
5362.66 2154
5363.35 2008
5364.04 2177
5364.73 2076
5365.42 2164
5366.11 2171
5366.80 2110
5367.49 2045
5368.19 2136
5368.88 2205
5369.57 2031
5370.26 1996
5370.95 1938
5371.64 1861
5372.33 1743
5373.02 1635
5373.72 1792
5374.41 1799
5375.10 1725
5375.79 1624
5376.48 1639
5377.17 1576
5377.87 1675
5378.56 1850
5379.25 1813
5379.94 1721
5380.63 1761
5381.33 1812
5382.02 1720
5382.71 1578
5383.40 1644
5384.09 1753
5384.79 1788
5385.48 1721
5386.17 1663
5386.86 1766
5387.55 1764
5388.25 1890
5388.94 1924
5389.63 2041
5390.32 1983
5391.02 1937
5391.71 1963
5392.40 2041
5393.09 2037
5393.79 2109
5394.48 1865
5395.17 1782
5395.87 1810
5396.56 1815
5397.25 1842
5397.95 1757
5398.64 1768
5399.33 1764
5400.02 1766
5400.72 1720
5401.41 1797
5402.10 1747
5402.80 1786
5403.49 1765
5404.18 1779
5404.88 1800
5405.57 1689
5406.26 1686
5406.96 1752
5407.65 1662
5408.35 1739
5409.04 1669
5409.73 1687
5410.43 1716
5411.12 1514
5411.81 1568
5412.51 1813
5413.20 1842
5413.90 1676
5414.59 1600
5415.28 1611
5415.98 1683
5416.67 1723
5417.37 1673
5418.06 1727
5418.76 1695
5419.45 1728
5420.14 1742
5420.84 1729
5421.53 1638
5422.23 1546
5422.92 1755
5423.62 1526
5424.31 1582
5425.01 1770
5425.70 1753
5426.40 1607
5427.09 1556
5427.79 1571
5428.48 1528
5429.18 1672
5429.87 1734
5430.57 1642
5431.26 1576
5431.96 1559
5432.65 1602
5433.35 1665
5434.04 1710
5434.74 1694
5435.43 1771
5436.13 1705
5436.82 1681
5437.52 1848
5438.22 1841
5438.91 1894
5439.61 1938
5440.30 1928
5441.00 1856
5441.69 1703
5442.39 1839
5443.09 1888
5443.78 1820
5444.48 1709
5445.17 1865
5445.87 1948
5446.57 1962
5447.26 2001
5447.96 1969
5448.66 2037
5449.35 2074
5450.05 2074
5450.74 2042
5451.44 1880
5452.14 1964
5452.83 1923
5453.53 1962
5454.23 1889
5454.92 1857
5455.62 1776
5456.32 1710
5457.01 1772
5457.71 1710
5458.41 1753
5459.10 1710
5459.80 1740
5460.50 1827
5461.20 1821
5461.89 1893
5462.59 1887
5463.29 2073
5463.98 2118
5464.68 2032
5465.38 2128
5466.08 2100
5466.77 2158
5467.47 2025
5468.17 1903
5468.87 1973
5469.56 2016
5470.26 1921
5470.96 1956
5471.66 2018
5472.35 2104
5473.05 2096
5473.75 2148
5474.45 2183
5475.15 2084
5475.84 2074
5476.54 2274
5477.24 2106
5477.94 2252
5478.64 2390
5479.34 2574
5480.03 2614
5480.73 2615
5481.43 2509
5482.13 2828
5482.83 2963
5483.53 2774
5484.22 2656
5484.92 2533
5485.62 2484
5486.32 2415
5487.02 2491
5487.72 2426
5488.42 2399
5489.11 2346
5489.81 2187
5490.51 2225
5491.21 2328
5491.91 2337
5492.61 2297
5493.31 2410
5494.01 2576
5494.71 2449
5495.41 2408
5496.11 2378
5496.81 2582
5497.50 2615
5498.20 2946
5498.90 2926
5499.60 3187
5500.30 3428
5501.00 4081
5501.70 4280
5502.40 4220
5503.10 4241
5503.80 4160
5504.50 3936
5505.20 3787
5505.90 3478
5506.60 3130
5507.30 2935
5508.00 2841
5508.70 2906
5509.40 2634
5510.10 2554
5510.80 2543
5511.50 2463
5512.20 2527
5512.90 2412
5513.60 2375
5514.30 2333
5515.00 2176
5515.70 2404
5516.40 2278
5517.11 2191
5517.81 2279
5518.51 2304
5519.21 2279
5519.91 2162
5520.61 2122
5521.31 2093
5522.01 2027
5522.71 2010
5523.41 2038
5524.11 2060
5524.82 2066
5525.52 2086
5526.22 2037
5526.92 1890
5527.62 1976
5528.32 1993
5529.02 1977
5529.72 1910
5530.43 1924
5531.13 1865
5531.83 1869
5532.53 1924
5533.23 1767
5533.93 1782
5534.64 1864
5535.34 1782
5536.04 1782
5536.74 1717
5537.44 1757
5538.15 1839
5538.85 1865
5539.55 1740
5540.25 1748
5540.95 1685
5541.66 1759
5542.36 1683
5543.06 1614
5543.76 1619
5544.47 1672
5545.17 1560
5545.87 1597
5546.57 1666
5547.28 1634
5547.98 1753
5548.68 1618
5549.38 1639
5550.09 1665
5550.79 1634
5551.49 1773
5552.19 1686
5552.90 1644
5553.60 1729
5554.30 1684
5555.01 1660
5555.71 1672
5556.41 1675
5557.12 1667
5557.82 1621
5558.52 1582
5559.23 1626
5559.93 1657
5560.63 1606
5561.34 1663
5562.04 1737
5562.74 1618
5563.45 1674
5564.15 1791
5564.85 1654
5565.56 1607
5566.26 1783
5566.96 1735
5567.67 1690
5568.37 1630
5569.08 1753
5569.78 1809
5570.48 1813
5571.19 1875
5571.89 1876
5572.60 1839
5573.30 1724
5574.01 1658
5574.71 1758
5575.41 1886
5576.12 1728
5576.82 1629
5577.53 1711
5578.23 1769
5578.94 1732
5579.64 1832
5580.35 1775
5581.05 1773
5581.76 1862
5582.46 1698
5583.16 1743
5583.87 1651
5584.57 1537
5585.28 1660
5585.98 1665
5586.69 1632
5587.39 1415
5588.10 1447
5588.81 1625
5589.51 1624
5590.22 1577
5590.92 1670
5591.63 1566
5592.33 1543
5593.04 1532
5593.74 1532
5594.45 1510
5595.15 1579
5595.86 1624
5596.57 1548
5597.27 1523
5597.98 1452
5598.68 1600
5599.39 1539
5600.09 1563
5600.80 1553
5601.51 1566
5602.21 1480
5602.92 1511
5603.62 1454
5604.33 1363
5605.04 1601
5605.74 1462
5606.45 1527
5607.16 1500
5607.86 1404
5608.57 1417
5609.27 1486
5609.98 1481
5610.69 1495
5611.39 1461
5612.10 1512
5612.81 1490
5613.51 1503
5614.22 1515
5614.93 1437
5615.64 1487
5616.34 1410
5617.05 1461
5617.76 1549
5618.46 1578
5619.17 1553
5619.88 1473
5620.58 1441
5621.29 1464
5622.00 1520
5622.71 1467
5623.41 1469
5624.12 1407
5624.83 1449
5625.54 1447
5626.24 1499
5626.95 1353
5627.66 1516
5628.37 1430
5629.07 1529
5629.78 1609
5630.49 1635
5631.20 1599
5631.91 1630
5632.61 1606
5633.32 1527
5634.03 1598
5634.74 1606
5635.45 1557
5636.15 1445
5636.86 1472
5637.57 1681
5638.28 1731
5638.99 1549
5639.70 1689
5640.40 1599
5641.11 1749
5641.82 1749
5642.53 1812
5643.24 1799
5643.95 1719
5644.66 1730
5645.36 1709
5646.07 1806
5646.78 1610
5647.49 1606
5648.20 1631
5648.91 1541
5649.62 1684
5650.33 1661
5651.04 1619
5651.75 1689
5652.45 1588
5653.16 1641
5653.87 1637
5654.58 1625
5655.29 1587
5656.00 1775
5656.71 1760
5657.42 1631
5658.13 1674
5658.84 1750
5659.55 1880
5660.26 1830
5660.97 1844
5661.68 1799
5662.39 1856
5663.10 1851
5663.81 1791
5664.52 1643
5665.23 1622
5665.94 1593
5666.65 1689
5667.36 1818
5668.07 1781
5668.78 1660
5669.49 1813
5670.20 1987
5670.91 1977
5671.62 2014
5672.33 2088
5673.04 1968
5673.75 2013
5674.46 2098
5675.17 2016
5675.88 1909
5676.59 1698
5677.31 1586
5678.02 1697
5678.73 1706
5679.44 1620
5680.15 1535
5680.86 1563
5681.57 1622
5682.28 1616
5682.99 1621
5683.70 1689
5684.42 1644
5685.13 1673
5685.84 1612
5686.55 1611
5687.26 1544
5687.97 1577
5688.68 1569
5689.39 1615
5690.11 1638
5690.82 1648
5691.53 1797
5692.24 1551
5692.95 1631
5693.67 1542
5694.38 1637
5695.09 1568
5695.80 1507
5696.51 1486
5697.22 1444
5697.94 1509
5698.65 1511
5699.36 1566
5700.07 1568
5700.79 1531
5701.50 1547
5702.21 1482
5702.92 1505
5703.63 1506
5704.35 1544
5705.06 1576
5705.77 1612
5706.48 1530
5707.20 1570
5707.91 1481
5708.62 1500
5709.34 1488
5710.05 1426
5710.76 1613
5711.47 1669
5712.19 1544
5712.90 1456
5713.61 1446
5714.33 1488
5715.04 1516
5715.75 1444
5716.47 1492
5717.18 1501
5717.89 1481
5718.61 1590
5719.32 1599
5720.03 1457
5720.75 1450
5721.46 1518
5722.17 1577
5722.89 1553
5723.60 1559
5724.31 1514
5725.03 1591
5725.74 1640
5726.46 1749
5727.17 1659
5727.88 1809
5728.60 2011
5729.31 1997
5730.03 1948
5730.74 2059
5731.45 1925
5732.17 1896
5732.88 1925
5733.60 1918
5734.31 1995
5735.03 1862
5735.74 1773
5736.45 1827
5737.17 1777
5737.88 1760
5738.60 1830
5739.31 1944
5740.03 1756
5740.74 1716
5741.46 1847
5742.17 1679
5742.89 1686
5743.60 1660
5744.32 1609
5745.03 1576
5745.75 1604
5746.46 1641
5747.18 1595
5747.89 1689
5748.61 1651
5749.32 1605
5750.04 1749
5750.75 1845
5751.47 1958
5752.18 2064
5752.90 2276
5753.62 2367
5754.33 2488
5755.05 2470
5755.76 2844
5756.48 2869
5757.19 2708
5757.91 2664
5758.63 2543
5759.34 2597
5760.06 2527
5760.77 2228
5761.49 2120
5762.21 2096
5762.92 2054
5763.64 1895
5764.35 1910
5765.07 1901
5765.79 1818
5766.50 1805
5767.22 1911
5767.94 2013
5768.65 1928
5769.37 1964
5770.08 1884
5770.80 1903
5771.52 1814
5772.23 1835
5772.95 2017
5773.67 2115
5774.39 1957
5775.10 1901
5775.82 1995
5776.54 1972
5777.25 2147
5777.97 2227
5778.69 2214
5779.40 2235
5780.12 2236
5780.84 2213
5781.56 2281
5782.27 2340
5782.99 2314
5783.71 2344
5784.43 2324
5785.14 2468
5785.86 2471
5786.58 2473
5787.30 2451
5788.01 2589
5788.73 2643
5789.45 2764
5790.17 2731
5790.88 2826
5791.60 3018
5792.32 3132
5793.04 3028
5793.76 3073
5794.47 3331
5795.19 3496
5795.91 3532
5796.63 3833
5797.35 4388
5798.07 4859
5798.78 5583
5799.50 6653
5800.22 7845
5800.94 8774
5801.66 9612
5802.38 9856
5803.10 9841
5803.81 9359
5804.53 8138
5805.25 7265
5805.97 6297
5806.69 5446
5807.41 4976
5808.13 4669
5808.85 4470
5809.56 4147
5810.28 4103
5811.00 4144
5811.72 4010
5812.44 3928
5813.16 3810
5813.88 3748
5814.60 3760
5815.32 4008
5816.04 3899
5816.76 3756
5817.48 3619
5818.20 3583
5818.92 3302
5819.64 3363
5820.36 3382
5821.08 3331
5821.80 3200
5822.51 3000
5823.23 3046
5823.95 2910
5824.67 2842
5825.39 2923
5826.11 2752
5826.83 2661
5827.55 2778
5828.28 2505
5829.00 2554
5829.72 2417
5830.44 2484
5831.16 2426
5831.88 2315
5832.60 2201
5833.32 2337
5834.04 2219
5834.76 2138
5835.48 2109
5836.20 2170
5836.92 2251
5837.64 2093
5838.36 2107
5839.08 2260
5839.80 2254
5840.53 2141
5841.25 2185
5841.97 2194
5842.69 2100
5843.41 2169
5844.13 2121
5844.85 2029
5845.57 2069
5846.29 2013
5847.02 1952
5847.74 1987
5848.46 2037
5849.18 1963
5849.90 1945
5850.62 1937
5851.34 2156
5852.07 2027
5852.79 1967
5853.51 1883
5854.23 2090
5854.95 2076
5855.68 1938
5856.40 2053
5857.12 2011
5857.84 2004
5858.56 2025
5859.29 1903
5860.01 1987
5860.73 2151
5861.45 2007
5862.17 1969
5862.90 1996
5863.62 1819
5864.34 1896
5865.06 1906
5865.79 1815
5866.51 1856
5867.23 1852
5867.95 1972
5868.68 1982
5869.40 1952
5870.12 1766
5870.84 1891
5871.57 2032
5872.29 1946
5873.01 1851
5873.74 1929
5874.46 1982
5875.18 1930
5875.91 2031
5876.63 2189
5877.35 1963
5878.08 2062
5878.80 2124
5879.52 2041
5880.25 2116
5880.97 1915
5881.69 2000
5882.42 1907
5883.14 2026
5883.86 1875
5884.59 1793
5885.31 1859
5886.03 1921
5886.76 1858
5887.48 1993
5888.21 1872
5888.93 1920
5889.65 1871
5890.38 1799
5891.10 1875
5891.83 1797
5892.55 1694
5893.27 1661
5894.00 1701
5894.72 1883
5895.45 1709
5896.17 1789
5896.90 1718
5897.62 1647
5898.35 1713
5899.07 1728
5899.79 1754
5900.52 1735
5901.24 1741
5901.97 1662
5902.69 1738
5903.42 1783
5904.14 1682
5904.87 1498
5905.59 1685
5906.32 1644
5907.04 1619
5907.77 1717
5908.49 1711
5909.22 1678
5909.94 1594
5910.67 1579
5911.39 1565
5912.12 1641
5912.84 1692
5913.57 1648
5914.30 1699
5915.02 1682
5915.75 1690
5916.47 1693
5917.20 1646
5917.92 1622
5918.65 1535
5919.38 1578
5920.10 1623
5920.83 1636
5921.55 1675
5922.28 1751
5923.01 1593
5923.73 1554
5924.46 1716
5925.18 1819
5925.91 1679
5926.64 1731
5927.36 1720
5928.09 1744
5928.81 1773
5929.54 1782
5930.27 1851
5930.99 1791
5931.72 1753
5932.45 1709
5933.17 1804
5933.90 1839
5934.63 1764
5935.35 1782
5936.08 1825
5936.81 1958
5937.53 2014
5938.26 2159
5938.99 2150
5939.72 2020
5940.44 2075
5941.17 2102
5941.90 2095
5942.62 2103
5943.35 2008
5944.08 2081
5944.81 2063
5945.53 2168
5946.26 2220
5946.99 2091
5947.72 2065
5948.44 2171
5949.17 2213
5949.90 2232
5950.63 2215
5951.35 2492
5952.08 2689
5952.81 2604
5953.54 2605
5954.27 2758
5954.99 2617
5955.72 2513
5956.45 2581
5957.18 2553
5957.91 2465
5958.64 2412
5959.36 2468
5960.09 2554
5960.82 2484
5961.55 2582
5962.28 2614
5963.01 2819
5963.73 2929
5964.46 2914
5965.19 3062
5965.92 3228
5966.65 3545
5967.38 3999
5968.11 4236
5968.83 4382
5969.56 4160
5970.29 4190
5971.02 4008
5971.75 3423
5972.48 3376
5973.21 3299
5973.94 3121
5974.67 2979
5975.40 2978
5976.13 2863
5976.86 2862
5977.58 2883
5978.31 2838
5979.04 2788
5979.77 2734
5980.50 2918
5981.23 2926
5981.96 2879
5982.69 2804
5983.42 2760
5984.15 2568
5984.88 2674
5985.61 2688
5986.34 2777
5987.07 2689
5987.80 2774
5988.53 2722
5989.26 2659
5989.99 2704
5990.72 2828
5991.45 2794
5992.18 2865
5992.91 2867
5993.64 2617
5994.37 2625
5995.10 2761
5995.83 2682
5996.56 2673
5997.29 2562
5998.03 2695
5998.76 2686
5999.49 2643
6000.22 2511
6000.95 2445
6001.68 2714
6002.41 2782
6003.14 2568
6003.87 2441
6004.60 2690
6005.33 2718
6006.07 2610
6006.80 2712
6007.53 2756
6008.26 3207
6008.99 3276
6009.72 3413
6010.45 3664
6011.18 3780
6011.92 4072
6012.65 4167
6013.38 4330
6014.11 4274
6014.84 4224
6015.57 4072
6016.31 3940
6017.04 3633
6017.77 3478
6018.50 3304
6019.23 3098
6019.96 2954
6020.70 2653
6021.43 2645
6022.16 2590
6022.89 2451
6023.63 2469
6024.36 2474
6025.09 2428
6025.82 2378
6026.55 2403
6027.29 2345
6028.02 2302
6028.75 2420
6029.48 2420
6030.22 2278
6030.95 2215
6031.68 2253
6032.42 2282
6033.15 2252
6033.88 2253
6034.61 2226
6035.35 2218
6036.08 2231
6036.81 2231
6037.55 2248
6038.28 2285
6039.01 2295
6039.74 2350
6040.48 2384
6041.21 2406
6041.94 2323
6042.68 2328
6043.41 2363
6044.14 2562
6044.88 2534
6045.61 2622
6046.35 2619
6047.08 2600
6047.81 2550
6048.55 2633
6049.28 2718
6050.01 2686
6050.75 2812
6051.48 2603
6052.22 2666
6052.95 2604
6053.68 2673
6054.42 2828
6055.15 2765
6055.89 2608
6056.62 2595
6057.35 2523
6058.09 2397
6058.82 2325
6059.56 2396
6060.29 2386
6061.03 2446
6061.76 2364
6062.50 2289
6063.23 2252
6063.96 2233
6064.70 2416
6065.43 2348
6066.17 2245
6066.90 2287
6067.64 2346
6068.37 2240
6069.11 2299
6069.84 2154
6070.58 2078
6071.31 2141
6072.05 1979
6072.78 2110
6073.52 2110
6074.25 2075
6074.99 2194
6075.72 2158
6076.46 2024
6077.20 2111
6077.93 2076
6078.67 1944
6079.40 1901
6080.14 1847
6080.87 1998
6081.61 2098
6082.35 2084
6083.08 2038
6083.82 2075
6084.55 2076
6085.29 2154
6086.02 1956
6086.76 2031
6087.50 2027
6088.23 1945
6088.97 1930
6089.71 2011
6090.44 1993
6091.18 2052
6091.91 2036
6092.65 2059
6093.39 2231
6094.12 2224
6094.86 2235
6095.60 2117
6096.33 1992
6097.07 2002
6097.81 2043
6098.54 1963
6099.28 1877
6100.02 2096
6100.75 2063
6101.49 2093
6102.23 1903
6102.96 1894
6103.70 1893
6104.44 1848
6105.18 1878
6105.91 1850
6106.65 1834
6107.39 1903
6108.12 1913
6108.86 1930
6109.60 1965
6110.34 2104
6111.07 2024
6111.81 2109
6112.55 2117
6113.29 2151
6114.03 2139
6114.76 2139
6115.50 2104
6116.24 2038
6116.98 2052
6117.71 2020
6118.45 2149
6119.19 2143
6119.93 2092
6120.67 2119
6121.40 2240
6122.14 2210
6122.88 2254
6123.62 2163
6124.36 1991
6125.10 2094
6125.83 2226
6126.57 2106
6127.31 2163
6128.05 2202
6128.79 2433
6129.53 2310
6130.27 2281
6131.00 2320
6131.74 2280
6132.48 2244
6133.22 2259
6133.96 2247
6134.70 2284
6135.44 2221
6136.18 2250
6136.92 2254
6137.65 2104
6138.39 2158
6139.13 2362
6139.87 2208
6140.61 2230
6141.35 2342
6142.09 2239
6142.83 2425
6143.57 2411
6144.31 2335
6145.05 2353
6145.79 2239
6146.53 2294
6147.27 2358
6148.01 2227
6148.75 2464
6149.49 2312
6150.23 2281
6150.97 2375
6151.71 2520
6152.45 2522
6153.19 2410
6153.93 2578
6154.67 2468
6155.41 2405
6156.15 2442
6156.89 2564
6157.63 2517
6158.37 2421
6159.11 2421
6159.85 2488
6160.59 2505
6161.33 2542
6162.07 2561
6162.81 2553
6163.55 2641
6164.29 2771
6165.03 2923
6165.77 2949
6166.51 3078
6167.26 3155
6168.00 3176
6168.74 3341
6169.48 3489
6170.22 3505
6170.96 3393
6171.70 3527
6172.44 3368
6173.18 3346
6173.93 3298
6174.67 3336
6175.41 3088
6176.15 2991
6176.89 3013
6177.63 3035
6178.37 3028
6179.12 2957
6179.86 3071
6180.60 3166
6181.34 3135
6182.08 3052
6182.82 3173
6183.57 3315
6184.31 3155
6185.05 3228
6185.79 3271
6186.53 3248
6187.28 3177
6188.02 3320
6188.76 3249
6189.50 3438
6190.25 3458
6190.99 3595
6191.73 3594
6192.47 3731
6193.21 3726
6193.96 3753
6194.70 4034
6195.44 4148
6196.19 4098
6196.93 4259
6197.67 4121
6198.41 3797
6199.16 3982
6199.90 4021
6200.64 3913
6201.38 3915
6202.13 4054
6202.87 4405
6203.61 4403
6204.36 4580
6205.10 5136
6205.84 5768
6206.59 6768
6207.33 7785
6208.07 9307
6208.82 11098
6209.56 11940
6210.30 13097
6211.05 14145
6211.79 14297
6212.53 13974
6213.28 13253
6214.02 11947
6214.77 10687
6215.51 8907
6216.25 7938
6217.00 6701
6217.74 5851
6218.48 5221
6219.23 4640
6219.97 4191
6220.72 3973
6221.46 3793
6222.21 3934
6222.95 3854
6223.69 4176
6224.44 4252
6225.18 4297
6225.93 4362
6226.67 4562
6227.42 4612
6228.16 4457
6228.91 3985
6229.65 3637
6230.39 3670
6231.14 3578
6231.88 3313
6232.63 2936
6233.37 2863
6234.12 2892
6234.86 2942
6235.61 2696
6236.35 2636
6237.10 2665
6237.84 2779
6238.59 2751
6239.33 2807
6240.08 2919
6240.82 2986
6241.57 2999
6242.32 2879
6243.06 2855
6243.81 2977
6244.55 2995
6245.30 3220
6246.04 3155
6246.79 3159
6247.53 3219
6248.28 3449
6249.03 3741
6249.77 3853
6250.52 3866
6251.26 3846
6252.01 3640
6252.76 3734
6253.50 3293
6254.25 3206
6254.99 3097
6255.74 3269
6256.49 3317
6257.23 2939
6257.98 2931
6258.73 3040
6259.47 2975
6260.22 2924
6260.97 2943
6261.71 2976
6262.46 2952
6263.21 2945
6263.95 2888
6264.70 2846
6265.45 2923
6266.19 2993
6266.94 3066
6267.69 3034
6268.43 3081
6269.18 3250
6269.93 3221
6270.67 3150
6271.42 3181
6272.17 3137
6272.92 3135
6273.66 3145
6274.41 3139
6275.16 3117
6275.91 3083
6276.65 3169
6277.40 3316
6278.15 3413
6278.90 3245
6279.64 3398
6280.39 3370
6281.14 3384
6281.89 3301
6282.63 3117
6283.38 3075
6284.13 3058
6284.88 2993
6285.63 2734
6286.37 2639
6287.12 2595
6287.87 2669
6288.62 2738
6289.37 2811
6290.11 2794
6290.86 2723
6291.61 2640
6292.36 2766
6293.11 2651
6293.86 2482
6294.60 2457
6295.35 2404
6296.10 2563
6296.85 2660
6297.60 2508
6298.35 2409
6299.10 2338
6299.85 2466
6300.59 2464
6301.34 2437
6302.09 2415
6302.84 2528
6303.59 2462
6304.34 2423
6305.09 2447
6305.84 2365
6306.59 2378
6307.34 2351
6308.09 2368
6308.84 2464
6309.58 2286
6310.33 2447
6311.08 2547
6311.83 2383
6312.58 2438
6313.33 2489
6314.08 2398
6314.83 2447
6315.58 2483
6316.33 2337
6317.08 2407
6317.83 2291
6318.58 2215
6319.33 2295
6320.08 2278
6320.83 2332
6321.58 2304
6322.33 2146
6323.08 2247
6323.83 2205
6324.58 2090
6325.33 2189
6326.08 2126
6326.83 2144
6327.58 2265
6328.33 2179
6329.09 2250
6329.84 2192
6330.59 2218
6331.34 2173
6332.09 2158
6332.84 2180
6333.59 2217
6334.34 2099
6335.09 2140
6335.84 2057
6336.59 2030
6337.34 2091
6338.10 2094
6338.85 2257
6339.60 2122
6340.35 2096
6341.10 2019
6341.85 1949
6342.60 2075
6343.36 2118
6344.11 2105
6344.86 2162
6345.61 2320
6346.36 2137
6347.11 2146
6347.86 2154
6348.62 2082
6349.37 2078
6350.12 2143
6350.87 2256
6351.62 2347
6352.38 2326
6353.13 2315
6353.88 2317
6354.63 2419
6355.38 2230
6356.14 2111
6356.89 2285
6357.64 2307
6358.39 2359
6359.15 2324
6359.90 2257
6360.65 2361
6361.40 2371
6362.16 2304
6362.91 2468
6363.66 2613
6364.41 2616
6365.17 2484
6365.92 2584
6366.67 2775
6367.42 2602
6368.18 2488
6368.93 2514
6369.68 2411
6370.44 2399
6371.19 2387
6371.94 2312
6372.70 2246
6373.45 2234
6374.20 2026
6374.96 2068
6375.71 2147
6376.46 2041
6377.22 2099
6377.97 2045
6378.72 2123
6379.48 2129
6380.23 2166
6380.98 2137
6381.74 2153
6382.49 2217
6383.24 2274
6384.00 2142
6384.75 2158
6385.51 2095
6386.26 2213
6387.01 2089
6387.77 2128
6388.52 2155
6389.28 2316
6390.03 2241
6390.79 2200
6391.54 2309
6392.29 2436
6393.05 2344
6393.80 2246
6394.56 2250
6395.31 2160
6396.07 2109
6396.82 2151
6397.58 1999
6398.33 1938
6399.08 2017
6399.84 1986
6400.59 1899
6401.35 1917
6402.10 1944
6402.86 1931
6403.61 1964
6404.37 1843
6405.12 1914
6405.88 2011
6406.63 1987
6407.39 1863
6408.15 2032
6408.90 2047
6409.66 2070
6410.41 2135
6411.17 2152
6411.92 2086
6412.68 2072
6413.43 2006
6414.19 1997
6414.94 1966
6415.70 1899
6416.46 1983
6417.21 1980
6417.97 1860
6418.72 1767
6419.48 1852
6420.24 1905
6420.99 2002
6421.75 1974
6422.50 1979
6423.26 1945
6424.02 2040
6424.77 2011
6425.53 1979
6426.28 1857
6427.04 1899
6427.80 1861
6428.55 1828
6429.31 1946
6430.07 1921
6430.82 1886
6431.58 1893
6432.34 1940
6433.09 1758
6433.85 1963
6434.61 1951
6435.36 1883
6436.12 1938
6436.88 1949
6437.64 1746
6438.39 1767
6439.15 1909
6439.91 1936
6440.66 1967
6441.42 1841
6442.18 1898
6442.94 1891
6443.69 1821
6444.45 1921
6445.21 1885
6445.97 1852
6446.72 1879
6447.48 1864
6448.24 1844
6449.00 1785
6449.75 1715
6450.51 1918
6451.27 1830
6452.03 1869
6452.79 1871
6453.54 1894
6454.30 1856
6455.06 1898
6455.82 1848
6456.58 1835
6457.33 1904
6458.09 1873
6458.85 1894
6459.61 1894
6460.37 1824
6461.12 1760
6461.88 1820
6462.64 1982
6463.40 1951
6464.16 1995
6464.92 1849
6465.68 1829
6466.44 1867
6467.19 1914
6467.95 1987
6468.71 1941
6469.47 1965
6470.23 1951
6470.99 1896
6471.75 1991
6472.51 1999
6473.27 1934
6474.02 1968
6474.78 2084
6475.54 2024
6476.30 1996
6477.06 2083
6477.82 2007
6478.58 1887
6479.34 1910
6480.10 1985
6480.86 2165
6481.62 2195
6482.38 2186
6483.14 2167
6483.90 2114
6484.66 2081
6485.42 2092
6486.18 2178
6486.94 2161
6487.70 2204
6488.46 2161
6489.22 2262
6489.98 2283
6490.74 2253
6491.50 2296
6492.26 2289
6493.02 2391
6493.78 2415
6494.54 2514
6495.30 2538
6496.06 2563
6496.82 2524
6497.58 2542
6498.34 2682
6499.10 2661
6499.86 2605
6500.62 2714
6501.38 2681
6502.14 2673
6502.91 2570
6503.67 2613
6504.43 2664
6505.19 2602
6505.95 2730
6506.71 2849
6507.47 2731
6508.23 2732
6508.99 2798
6509.76 2888
6510.52 3026
6511.28 2957
6512.04 2911
6512.80 3029
6513.56 3051
6514.32 3013
6515.09 2909
6515.85 2853
6516.61 2826
6517.37 2846
6518.13 2957
6518.89 3032
6519.66 3116
6520.42 3102
6521.18 3144
6521.94 3193
6522.70 3513
6523.47 3511
6524.23 3658
6524.99 3861
6525.75 3885
6526.51 4002
6527.28 4168
6528.04 4325
6528.80 4553
6529.56 4582
6530.33 4392
6531.09 4563
6531.85 4570
6532.61 4435
6533.38 4622
6534.14 4815
6534.90 5118
6535.66 5864
6536.43 6519
6537.19 7033
6537.95 7341
6538.72 7609
6539.48 7556
6540.24 7299
6541.01 6893
6541.77 6179
6542.53 5533
6543.29 4824
6544.06 4202
6544.82 3914
6545.58 3520
6546.35 3317
6547.11 3118
6547.87 3007
6548.64 2905
6549.40 2874
6550.17 2813
6550.93 2636
6551.69 2678
6552.46 2677
6553.22 2718
6553.98 2613
6554.75 2600
6555.51 2738
6556.28 2794
6557.04 2717
6557.80 2582
6558.57 2659
6559.33 2674
6560.10 2624
6560.86 2588
6561.63 2819
6562.39 2737
6563.15 2804
6563.92 3004
6564.68 2879
6565.45 2874
6566.21 2908
6566.98 2994
6567.74 3013
6568.51 2761
6569.27 2803
6570.04 2847
6570.80 2917
6571.57 3026
6572.33 2982
6573.09 3040
6573.86 3099
6574.63 3080
6575.39 3159
6576.16 3197
6576.92 3262
6577.69 3310
6578.45 3437
6579.22 3475
6579.98 3904
6580.75 4065
6581.51 3996
6582.28 3862
6583.04 3828
6583.81 4031
6584.57 3951
6585.34 3758
6586.11 3489
6586.87 3466
6587.64 3465
6588.40 3296
6589.17 3324
6589.94 3453
6590.70 3502
6591.47 3638
6592.23 3905
6593.00 3976
6593.77 4098
6594.53 4544
6595.30 4400
6596.06 4656
6596.83 4474
6597.60 4306
6598.36 4318
6599.13 4148
6599.90 3858
6600.66 3795
6601.43 3682
6602.20 3508
6602.96 3232
6603.73 3077
6604.50 3116
6605.26 3048
6606.03 3028
6606.80 2987
6607.56 2905
6608.33 2802
6609.10 2761
6609.87 2760
6610.63 2815
6611.40 2809
6612.17 2739
6612.93 2705
6613.70 2660
6614.47 2648
6615.24 2773
6616.00 2696
6616.77 2594
6617.54 2800
6618.31 2818
6619.07 2758
6619.84 2664
6620.61 2799
6621.38 2812
6622.15 2702
6622.91 2776
6623.68 2882
6624.45 2757
6625.22 2757
6625.99 2710
6626.75 2786
6627.52 2845
6628.29 2782
6629.06 2736
6629.83 2761
6630.59 2815
6631.36 2854
6632.13 2900
6632.90 3136
6633.67 3326
6634.44 3490
6635.21 3655
6635.97 3994
6636.74 4052
6637.51 3857
6638.28 3642
6639.05 3538
6639.82 3306
6640.59 3216
6641.36 3182
6642.12 3127
6642.89 2812
6643.66 2723
6644.43 2664
6645.20 2582
6645.97 2613
6646.74 2503
6647.51 2580
6648.28 2651
6649.05 2619
6649.82 2634
6650.59 2723
6651.36 2700
6652.13 2637
6652.89 2591
6653.66 2645
6654.43 2683
6655.20 2587
6655.97 2642
6656.74 2660
6657.51 2571
6658.28 2580
6659.05 2475
6659.82 2501
6660.59 2453
6661.36 2482
6662.13 2516
6662.90 2439
6663.67 2403
6664.44 2433
6665.21 2518
6665.98 2479
6666.76 2464
6667.53 2422
6668.30 2530
6669.07 2432
6669.84 2504
6670.61 2560
6671.38 2483
6672.15 2451
6672.92 2603
6673.69 2432
6674.46 2501
6675.23 2506
6676.00 2628
6676.77 2642
6677.55 2675
6678.32 2725
6679.09 2683
6679.86 2734
6680.63 2704
6681.40 2811
6682.17 2785
6682.94 2819
6683.72 2976
6684.49 3131
6685.26 3288
6686.03 3486
6686.80 3370
6687.57 3345
6688.34 3285
6689.12 3168
6689.89 3230
6690.66 3062
6691.43 3012
6692.20 2916
6692.98 2910
6693.75 2761
6694.52 2697
6695.29 2691
6696.06 2577
6696.84 2542
6697.61 2560
6698.38 2491
6699.15 2486
6699.92 2426
6700.70 2516
6701.47 2534
6702.24 2421
6703.01 2346
6703.79 2397
6704.56 2468
6705.33 2398
6706.11 2348
6706.88 2326
6707.65 2258
6708.42 2300
6709.20 2286
6709.97 2228
6710.74 2250
6711.52 2211
6712.29 2231
6713.06 2319
6713.83 2199
6714.61 2077
6715.38 2190
6716.15 2152
6716.93 2043
6717.70 2181
6718.47 2120
6719.25 2187
6720.02 2254
6720.79 2305
6721.57 2155
6722.34 2135
6723.12 2131
6723.89 2087
6724.66 2082
6725.44 2075
6726.21 2269
6726.98 2220
6727.76 2255
6728.53 2193
6729.31 2169
6730.08 2214
6730.85 2127
6731.63 2155
6732.40 2215
6733.18 2312
6733.95 2276
6734.73 2292
6735.50 2232
6736.27 2268
6737.05 2303
6737.82 2278
6738.60 2385
6739.37 2350
6740.15 2413
6740.92 2268
6741.70 2294
6742.47 2235
6743.25 2284
6744.02 2380
6744.80 2389
6745.57 2378
6746.35 2340
6747.12 2296
6747.90 2344
6748.67 2437
6749.45 2571
6750.22 2620
6751.00 2693
6751.77 2850
6752.55 2770
6753.32 2924
6754.10 2874
6754.87 2835
6755.65 2792
6756.43 2599
6757.20 2550
6757.98 2489
6758.75 2233
6759.53 2292
6760.30 2328
6761.08 2298
6761.86 2175
6762.63 2114
6763.41 2161
6764.18 2333
6764.96 2384
6765.74 2225
6766.51 2254
6767.29 2219
6768.06 2096
6768.84 2304
6769.62 2295
6770.39 2237
6771.17 2100
6771.95 2276
6772.72 2293
6773.50 2102
6774.28 2097
6775.05 2158
6775.83 2078
6776.61 2134
6777.38 2186
6778.16 2101
6778.94 2048
6779.71 2136
6780.49 2196
6781.27 2157
6782.05 2112
6782.82 2093
6783.60 2079
6784.38 2095
6785.15 2101
6785.93 2024
6786.71 2108
6787.49 2005
6788.26 2021
6789.04 1997
6789.82 1961
6790.60 1953
6791.37 1938
6792.15 2008
6792.93 2025
6793.71 2021
6794.48 2040
6795.26 1975
6796.04 2009
6796.82 2070
6797.60 2025
6798.37 2066
6799.15 1950
6799.93 1957
6800.71 2105
6801.49 2206
6802.26 2154
6803.04 2226
6803.82 2283
6804.60 2307
6805.38 2178
6806.16 2166
6806.93 2212
6807.71 2199
6808.49 2103
6809.27 2097
6810.05 2151
6810.83 2099
6811.61 2138
6812.39 2101
6813.16 1936
6813.94 2056
6814.72 2137
6815.50 2157
6816.28 2141
6817.06 2167
6817.84 2174
6818.62 2146
6819.40 2089
6820.18 2121
6820.96 2031
6821.73 2041
6822.51 2095
6823.29 2132
6824.07 2005
6824.85 1980
6825.63 1977
6826.41 2073
6827.19 2054
6827.97 2087
6828.75 2168
6829.53 2095
6830.31 2113
6831.09 2113
6831.87 2097
6832.65 2084
6833.43 2065
6834.21 2046
6834.99 2040
6835.77 2022
6836.55 2097
6837.33 1905
6838.11 1834
6838.89 2004
6839.67 2004
6840.45 1835
6841.23 1820
6842.01 1939
6842.79 2025
6843.57 2078
6844.35 2091
6845.14 2038
6845.92 2114
6846.70 2034
6847.48 2205
6848.26 2172
6849.04 2402
6849.82 2646
6850.60 2797
6851.38 2989
6852.16 3145
6852.94 3166
6853.73 3172
6854.51 3126
6855.29 3020
6856.07 2959
6856.85 2795
6857.63 2634
6858.41 2587
6859.20 2510
6859.98 2285
6860.76 2222
6861.54 2252
6862.32 2154
6863.10 2232
6863.89 2283
6864.67 2202
6865.45 2303
6866.23 2297
6867.01 2423
6867.79 2377
6868.58 2407
6869.36 2444
6870.14 2374
6870.92 2468
6871.71 2363
6872.49 2380
6873.27 2251
6874.05 2128
6874.83 2019
6875.62 2108
6876.40 2247
6877.18 2293
6877.96 2231
6878.75 2247
6879.53 2320
6880.31 2299
6881.10 2308
6881.88 2468
6882.66 2583
6883.44 2574
6884.23 2536
6885.01 2682
6885.79 2721
6886.58 3002
6887.36 3370
6888.14 3671
6888.92 3610
6889.71 3869
6890.49 3855
6891.27 3728
6892.06 3477
6892.84 3505
6893.62 3084
6894.41 2851
6895.19 2820
6895.98 2681
6896.76 2582
6897.54 2566
6898.33 2606
6899.11 2643
6899.89 2605
6900.68 2516
6901.46 2667
6902.25 2636
6903.03 2629
6903.81 2537
6904.60 2555
6905.38 2725
6906.17 2762
6906.95 2466
6907.73 2654
6908.52 2610
6909.30 2457
6910.09 2527
6910.87 2515
6911.66 2473
6912.44 2453
6913.23 2628
6914.01 2416
6914.79 2372
6915.58 2510
6916.36 2491
6917.15 2409
6917.93 2467
6918.72 2411
6919.50 2438
6920.29 2442
6921.07 2490
6921.86 2392
6922.64 2389
6923.43 2495
6924.21 2580
6925.00 2652
6925.78 2584
6926.57 2635
6927.36 2536
6928.14 2526
6928.93 2722
6929.71 2663
6930.50 2632
6931.28 2714
6932.07 2815
6932.85 3029
6933.64 3052
6934.43 3260
6935.21 3494
6936.00 3370
6936.78 3381
6937.57 3315
6938.36 3228
6939.14 3073
6939.93 2917
6940.71 2772
6941.50 2966
6942.29 3018
6943.07 3009
6943.86 3054
6944.64 3022
6945.43 3134
6946.22 3083
6947.00 3134
6947.79 3264
6948.58 3264
6949.36 3302
6950.15 3065
6950.94 3216
6951.72 3279
6952.51 3315
6953.30 3271
6954.08 3229
6954.87 3248
6955.66 3443
6956.45 3345
6957.23 3525
6958.02 3511
6958.81 3280
6959.59 3476
6960.38 3630
6961.17 3526
6961.96 3380
6962.74 3512
6963.53 3633
6964.32 3490
6965.11 3503
6965.89 3501
6966.68 3604
6967.47 3613
6968.26 3713
6969.04 3550
6969.83 3689
6970.62 3730
6971.41 3949
6972.20 4040
6972.98 3937
6973.77 3937
6974.56 3897
6975.35 3833
6976.14 3882
6976.92 3857
6977.71 3966
6978.50 4268
6979.29 4312
6980.08 4484
6980.87 4556
6981.65 4853
6982.44 5150
6983.23 5613
6984.02 6157
6984.81 6749
6985.60 7470
6986.39 8284
6987.17 8821
6987.96 8880
6988.75 8771
6989.54 8520
6990.33 7985
6991.12 7400
6991.91 6607
6992.70 6110
6993.49 5446
6994.28 5219
6995.06 4875
6995.85 4886
6996.64 5128
6997.43 5444
6998.22 6244
6999.01 6875
6999.80 7719
7000.59 8579
7001.38 8975
7002.17 9147
7002.96 8888
7003.75 8821
7004.54 8137
7005.33 7513
7006.12 6420
7006.91 5750
7007.70 5229
7008.49 4721
7009.28 4251
7010.07 4136
7010.86 4212
7011.65 3950
7012.44 3868
7013.23 4131
7014.02 4249
7014.81 4180
7015.60 4086
7016.39 4288
7017.18 4199
7017.97 4158
7018.76 3842
7019.55 3795
7020.34 3648
7021.13 3386
7021.92 3154
7022.71 3247
7023.51 3182
7024.30 3165
7025.09 3100
7025.88 3062
7026.67 3079
7027.46 3095
7028.25 3096
7029.04 3155
7029.83 3182
7030.63 3291
7031.42 3211
7032.21 3168
7033.00 2996
7033.79 2942
7034.58 2987
7035.37 2957
7036.16 3217
7036.96 3246
7037.75 3188
7038.54 3132
7039.33 3286
7040.12 3282
7040.92 3435
7041.71 3303
7042.50 3448
7043.29 3599
7044.08 3442
7044.87 3337
7045.67 3436
7046.46 3698
7047.25 3674
7048.04 3441
7048.84 3714
7049.63 3795
7050.42 3999
7051.21 4221
7052.00 4195
7052.80 4112
7053.59 4034
7054.38 3831
7055.18 3683
7055.97 3628
7056.76 3518
7057.55 3302
7058.35 3420
7059.14 3368
7059.93 3376
7060.72 3213
7061.52 3214
7062.31 3308
7063.10 3148
7063.90 3172
7064.69 3100
7065.48 3035
7066.28 3238
7067.07 3237
7067.86 3078
7068.66 3209
7069.45 3117
7070.24 3234
7071.04 3215
7071.83 3217
7072.62 3272
7073.42 3302
7074.21 3386
7075.00 3321
7075.80 3201
7076.59 3246
7077.39 3237
7078.18 3262
7078.97 3251
7079.77 3181
7080.56 3165
7081.36 3286
7082.15 3303
7082.94 3195
7083.74 3455
7084.53 3569
7085.33 3791
7086.12 4131
7086.92 4485
7087.71 4836
7088.50 5456
7089.30 5719
7090.09 5785
7090.89 5786
7091.68 5818
7092.48 5111
7093.27 4770
7094.07 4514
7094.86 3975
7095.66 3418
7096.45 3274
7097.25 3208
7098.04 2861
7098.84 2862
7099.63 2779
7100.43 2651
7101.22 2630
7102.02 2587
7102.81 2519
7103.61 2570
7104.40 2580
7105.20 2627
7105.99 2647
7106.79 2616
7107.59 2574
7108.38 2455
7109.18 2479
7109.97 2259
7110.77 2247
7111.56 2235
7112.36 2223
7113.16 2179
7113.95 2216
7114.75 2254
7115.54 2301
7116.34 2244
7117.14 2333
7117.93 2325
7118.73 2269
7119.52 2340
7120.32 2316
7121.12 2219
7121.91 2129
7122.71 2364
7123.51 2390
7124.30 2276
7125.10 2301
7125.90 2388
7126.69 2325
7127.49 2367
7128.29 2297
7129.08 2313
7129.88 2374
7130.68 2418
7131.47 2397
7132.27 2357
7133.07 2318
7133.86 2311
7134.66 2316
7135.46 2329
7136.26 2348
7137.05 2406
7137.85 2419
7138.65 2451
7139.44 2370
7140.24 2361
7141.04 2403
7141.84 2360
7142.63 2372
7143.43 2389
7144.23 2363
7145.03 2480
7145.83 2387
7146.62 2345
7147.42 2282
7148.22 2325
7149.02 2234
7149.81 2293
7150.61 2167
7151.41 2201
7152.21 2182
7153.01 2196
7153.80 2205
7154.60 2109
7155.40 2233
7156.20 2233
7157.00 2276
7157.80 2201
7158.59 2172
7159.39 2107
7160.19 2168
7160.99 2237
7161.79 2103
7162.59 2066
7163.39 2030
7164.18 2090
7164.98 2077
7165.78 1998
7166.58 1955
7167.38 1973
7168.18 1963
7168.98 1957
7169.78 1968
7170.58 2064
7171.38 2071
7172.17 1997
7172.97 1994
7173.77 2073
7174.57 1888
7175.37 1867
7176.17 1841
7176.97 1827
7177.77 1913
7178.57 1807
7179.37 1804
7180.17 1793
7180.97 1839
7181.77 1779
7182.57 1865
7183.37 1839
7184.17 1965
7184.97 1974
7185.77 1980
7186.57 1944
7187.37 1900
7188.17 1872
7188.97 1917
7189.77 1983
7190.57 1770
7191.37 1733
7192.17 1726
7192.97 1740
7193.77 1773
7194.57 1760
7195.37 1718
7196.17 1683
7196.97 1688
7197.77 1627
7198.57 1641
7199.37 1727
7200.17 1736
7200.97 1811
7201.77 1781
7202.58 1798
7203.38 1757
7204.18 1739
7204.98 1609
7205.78 1714
7206.58 1712
7207.38 1645
7208.18 1707
7208.98 1628
7209.79 1577
7210.59 1549
7211.39 1608
7212.19 1723
7212.99 1734
7213.79 1694
7214.59 1770
7215.40 1700
7216.20 1706
7217.00 1700
7217.80 1673
7218.60 1720
7219.40 1659
7220.21 1724
7221.01 1715
7221.81 1773
7222.61 1696
7223.41 1734
7224.22 1768
7225.02 1779
7225.82 1703
7226.62 1755
7227.43 1833
7228.23 1846
7229.03 1694
7229.83 1670
7230.63 1700
7231.44 1635
7232.24 1669
7233.04 1782
7233.84 1788
7234.65 1670
7235.45 1721
7236.25 1766
7237.06 1727
7237.86 1791
7238.66 1825
7239.46 1801
7240.27 1827
7241.07 1782
7241.87 1906
7242.68 1875
7243.48 1864
7244.28 1826
7245.09 1869
7245.89 1836
7246.69 1803
7247.50 1841
7248.30 1844
7249.10 1778
7249.91 1764
7250.71 1841
7251.51 1702
7252.32 1716
7253.12 1822
7253.92 1928
7254.73 1958
7255.53 1913
7256.34 1917
7257.14 1912
7257.94 1944
7258.75 1813
7259.55 1842
7260.36 2007
7261.16 1968
7261.96 1968
7262.77 2114
7263.57 1917
7264.38 1897
7265.18 1988
7265.99 2080
7266.79 2060
7267.59 2145
7268.40 2211
7269.20 2313
7270.01 2347
7270.81 2256
7271.62 2326
7272.42 2231
7273.23 2257
7274.03 2236
7274.84 2456
7275.64 2378
7276.45 2362
7277.25 2346
7278.06 2290
7278.86 2496
7279.67 2657
7280.47 2794
7281.28 3030
7282.08 3224
7282.89 3532
7283.69 4065
7284.50 4535
7285.30 4890
7286.11 5442
7286.92 5643
7287.72 5435
7288.53 5253
7289.33 4880
7290.14 4478
7290.94 3892
7291.75 3414
7292.56 3025
7293.36 3025
7294.17 2713
7294.97 2655
7295.78 2633
7296.59 2554
7297.39 2488
7298.20 2449
7299.00 2492
7299.81 2476
7300.62 2595
7301.42 2538
7302.23 2617
7303.04 2553
7303.84 2421
7304.65 2516
7305.46 2529
7306.26 2633
7307.07 2692
7307.88 2810
7308.68 2925
7309.49 2982
7310.30 3225
7311.10 3254
7311.91 3479
7312.72 3576
7313.52 3517
7314.33 3518
7315.14 3568
7315.95 3513
7316.75 3519
7317.56 3631
7318.37 3690
7319.18 4131
7319.98 4457
7320.79 4838
7321.60 4722
7322.40 4821
7323.21 5150
7324.02 4747
7324.83 4435
7325.64 4212
7326.44 4164
7327.25 3778
7328.06 3512
7328.87 3068
7329.67 2967
7330.48 2769
7331.29 2662
7332.10 2708
7332.91 2597
7333.71 2702
7334.52 2698
7335.33 2733
7336.14 2651
7336.95 2676
7337.76 2561
7338.56 2539
7339.37 2683
7340.18 2631
7340.99 2699
7341.80 2565
7342.61 2527
7343.42 2488
7344.22 2452
7345.03 2444
7345.84 2419
7346.65 2502
7347.46 2489
7348.27 2342
7349.08 2376
7349.89 2451
7350.70 2361
7351.51 2356
7352.31 2310
7353.12 2473
7353.93 2289
7354.74 2330
7355.55 2217
7356.36 2135
7357.17 2288
7357.98 2279
7358.79 2243
7359.60 2274
7360.41 2393
7361.22 2387
7362.03 2428
7362.84 2299
7363.65 2246
7364.46 2334
7365.27 2501
7366.08 2398
7366.89 2514
7367.70 2421
7368.51 2457
7369.32 2326
7370.13 2434
7370.94 2419
7371.75 2371
7372.56 2421
7373.37 2389
7374.18 2507
7374.99 2460
7375.80 2590
7376.61 2518
7377.42 2722
7378.23 2809
7379.04 2928
7379.85 3024
7380.66 3107
7381.48 3460
7382.29 3640
7383.10 3651
7383.91 3840
7384.72 3684
7385.53 3548
7386.34 3211
7387.15 3167
7387.96 3034
7388.77 2699
7389.59 2737
7390.40 2609
7391.21 2493
7392.02 2530
7392.83 2507
7393.64 2443
7394.45 2435
7395.27 2451
7396.08 2441
7396.89 2537
7397.70 2574
7398.51 2770
7399.32 2941
7400.14 3002
7400.95 3010
7401.76 3103
7402.57 3281
7403.38 3192
7404.20 3145
7405.01 3160
7405.82 2989
7406.63 2847
7407.44 2766
7408.26 2840
7409.07 2850
7409.88 2808
7410.69 2779
7411.51 2596
7412.32 2462
7413.13 2357
7413.94 2370
7414.76 2172
7415.57 2196
7416.38 2215
7417.19 2152
7418.01 2043
7418.82 2017
7419.63 1992
7420.45 2044
7421.26 2062
7422.07 2047
7422.88 1915
7423.70 1760
7424.51 1826
7425.32 1802
7426.14 1873
7426.95 1759
7427.76 1774
7428.58 1777
7429.39 1701
7430.20 1811
7431.02 1793
7431.83 1823
7432.64 1859
7433.46 1837
7434.27 1715
7435.09 1724
7435.90 1654
7436.71 1812
7437.53 1772
7438.34 1759
7439.16 1818
7439.97 1914
7440.78 1966
7441.60 1934
7442.41 1830
7443.23 1805
7444.04 1886
7444.85 1865
7445.67 1769
7446.48 1721
7447.30 1746
7448.11 1774
7448.93 1762
7449.74 1658
7450.56 1706
7451.37 1683
7452.18 1670
7453.00 1695
7453.81 1744
7454.63 1637
7455.44 1743
7456.26 1786
7457.07 1730
7457.89 1702
7458.70 1705
7459.52 1827
7460.33 1775
7461.15 1848
7461.96 1682
7462.78 1700
7463.59 1750
7464.41 1792
7465.23 1776
7466.04 1762
7466.86 1826
7467.67 1822
7468.49 1825
7469.30 1726
7470.12 1771
7470.93 1837
7471.75 1860
7472.57 1832
7473.38 1835
7474.20 1777
7475.01 1740
7475.83 1794
7476.65 1798
7477.46 1812
7478.28 1702
7479.09 1704
7479.91 1760
7480.73 1588
7481.54 1587
7482.36 1454
7483.18 1576
7483.99 1581
7484.81 1473
7485.62 1511
7486.44 1538
7487.26 1514
7488.07 1476
7488.89 1505
7489.71 1397
7490.52 1414
7491.34 1463
7492.16 1502
7492.98 1452
7493.79 1421
7494.61 1495
7495.43 1541
7496.24 1317
7497.06 1413
7497.88 1404
7498.70 1389
7499.51 1372
7500.33 1449
7501.15 1464
7501.96 1467
7502.78 1430
7503.60 1303
7504.42 1376
7505.23 1433
7506.05 1368
7506.87 1396
7507.69 1378
7508.51 1445
7509.32 1409
7510.14 1389
7510.96 1473
7511.78 1475
7512.59 1468
7513.41 1465
7514.23 1477
7515.05 1413
7515.87 1334
7516.69 1374
7517.50 1349
7518.32 1416
7519.14 1393
7519.96 1327
7520.78 1351
7521.60 1412
7522.41 1452
7523.23 1360
7524.05 1283
7524.87 1309
7525.69 1415
7526.51 1477
7527.33 1258
7528.14 1333
7528.96 1384
7529.78 1372
7530.60 1415
7531.42 1357
7532.24 1414
7533.06 1411
7533.88 1343
7534.70 1372
7535.52 1394
7536.34 1339
7537.16 1424
7537.97 1390
7538.79 1306
7539.61 1285
7540.43 1392
7541.25 1392
7542.07 1389
7542.89 1367
7543.71 1451
7544.53 1447
7545.35 1397
7546.17 1404
7546.99 1373
7547.81 1396
7548.63 1425
7549.45 1375
7550.27 1421
7551.09 1393
7551.91 1409
7552.73 1371
7553.55 1404
7554.37 1487
7555.19 1414
7556.01 1467
7556.83 1469
7557.65 1442
7558.47 1362
7559.29 1501
7560.11 1455
7560.93 1361
7561.76 1475
7562.58 1587
7563.40 1560
7564.22 1463
7565.04 1500
7565.86 1449
7566.68 1387
7567.50 1459
7568.32 1551
7569.14 1465
7569.96 1407
7570.79 1498
7571.61 1408
7572.43 1417
7573.25 1604
7574.07 1465
7574.89 1495
7575.71 1481
7576.54 1484
7577.36 1380
7578.18 1355
7579.00 1423
7579.82 1482
7580.64 1530
7581.46 1502
7582.29 1416
7583.11 1497
7583.93 1567
7584.75 1447
7585.57 1487
7586.40 1530
7587.22 1584
7588.04 1642
7588.86 1664
7589.68 1628
7590.51 1525
7591.33 1590
7592.15 1525
7592.97 1611
7593.80 1729
7594.62 1667
7595.44 1582
7596.26 1603
7597.09 1560
7597.91 1623
7598.73 1635
7599.55 1660
7600.38 1672
7601.20 1655
7602.02 1734
7602.85 1845
7603.67 1875
7604.49 2003
7605.31 2098
7606.14 2132
7606.96 2205
7607.78 2376
7608.61 2346
7609.43 2174
7610.25 2118
7611.08 2062
7611.90 2093
7612.72 1912
7613.55 1904
7614.37 1887
7615.19 1707
7616.02 1779
7616.84 2053
7617.67 2067
7618.49 2271
7619.31 2189
7620.14 2366
7620.96 2355
7621.78 2322
7622.61 2332
7623.43 2272
7624.26 2165
7625.08 2032
7625.91 1944
7626.73 1905
7627.55 1943
7628.38 1931
7629.20 2038
7630.03 2163
7630.85 2301
7631.68 2446
7632.50 2497
7633.32 2653
7634.15 2679
7634.97 2647
7635.80 2676
7636.62 2481
7637.45 2386
7638.27 2269
7639.10 2023
7639.92 1974
7640.75 1884
7641.57 1804
7642.40 1695
7643.22 1705
7644.05 1553
7644.87 1540
7645.70 1553
7646.52 1630
7647.35 1612
7648.17 1651
7649.00 1680
7649.82 1637
7650.65 1639
7651.48 1591
7652.30 1479
7653.13 1544
7653.95 1542
7654.78 1421
7655.60 1462
7656.43 1343
7657.26 1368
7658.08 1347
7658.91 1410
7659.73 1418
7660.56 1403
7661.39 1389
7662.21 1341
7663.04 1423
7663.86 1338
7664.69 1376
7665.52 1478
7666.34 1429
7667.17 1352
7668.00 1443
7668.82 1388
7669.65 1428
7670.48 1432
7671.30 1434
7672.13 1439
7672.96 1409
7673.78 1378
7674.61 1389
7675.44 1370
7676.26 1297
7677.09 1283
7677.92 1257
7678.74 1371
7679.57 1400
7680.40 1328
7681.22 1339
7682.05 1331
7682.88 1328
7683.71 1321
7684.53 1341
7685.36 1442
7686.19 1445
7687.02 1408
7687.84 1499
7688.67 1452
7689.50 1443
7690.33 1433
7691.15 1517
7691.98 1465
7692.81 1504
7693.64 1460
7694.47 1496
7695.29 1471
7696.12 1518
7696.95 1567
7697.78 1561
7698.61 1608
7699.43 1764
7700.26 1751
7701.09 1655
7701.92 1647
7702.75 1610
7703.57 1641
7704.40 1564
7705.23 1537
7706.06 1365
7706.89 1402
7707.72 1399
7708.55 1429
7709.37 1359
7710.20 1318
7711.03 1328
7711.86 1343
7712.69 1425
7713.52 1410
7714.35 1467
7715.18 1457
7716.01 1371
7716.83 1332
7717.66 1381
7718.49 1307
7719.32 1393
7720.15 1326
7720.98 1334
7721.81 1316
7722.64 1343
7723.47 1404
7724.30 1371
7725.13 1320
7725.96 1327
7726.79 1379
7727.62 1288
7728.45 1292
7729.28 1365
7730.11 1362
7730.94 1402
7731.77 1428
7732.60 1407
7733.42 1270
7734.25 1302
7735.09 1330
7735.92 1399
7736.75 1340
7737.58 1347
7738.41 1346
7739.24 1334
7740.07 1308
7740.90 1313
7741.73 1381
7742.56 1446
7743.39 1406
7744.22 1489
7745.05 1520
7745.88 1746
7746.71 1777
7747.54 2053
7748.37 2245
7749.20 2225
7750.03 2270
7750.86 2256
7751.70 2090
7752.53 1995
7753.36 1889
7754.19 1799
7755.02 1645
7755.85 1571
7756.68 1541
7757.51 1620
7758.34 1617
7759.18 1568
7760.01 1568
7760.84 1552
7761.67 1556
7762.50 1584
7763.33 1487
7764.16 1515
7765.00 1592
7765.83 1517
7766.66 1542
7767.49 1504
7768.32 1458
7769.16 1411
7769.99 1434
7770.82 1330
7771.65 1356
7772.48 1319
7773.32 1296
7774.15 1343
7774.98 1346
7775.81 1434
7776.64 1328
7777.48 1289
7778.31 1390
7779.14 1417
7779.97 1309
7780.81 1313
7781.64 1326
7782.47 1404
7783.30 1309
7784.14 1366
7784.97 1383
7785.80 1400
7786.64 1296
7787.47 1310
7788.30 1421
7789.13 1326
7789.97 1240
7790.80 1277
7791.63 1334
7792.47 1426
7793.30 1260
7794.13 1268
7794.97 1221
7795.80 1295
7796.63 1323
7797.47 1171
7798.30 1243
7799.13 1265
7799.97 1369
7800.80 1312
7801.63 1346
7802.47 1437
7803.30 1384
7804.13 1407
7804.97 1444
7805.80 1355
7806.64 1329
7807.47 1357
7808.30 1455
7809.14 1509
7809.97 1397
7810.81 1410
7811.64 1444
7812.47 1525
7813.31 1477
7814.14 1562
7814.98 1560
7815.81 1574
7816.65 1548
7817.48 1523
7818.32 1541
7819.15 1579
7819.98 1553
7820.82 1425
7821.65 1475
7822.49 1546
7823.32 1552
7824.16 1467
7824.99 1518
7825.83 1562
7826.66 1624
7827.50 1649
7828.33 1693
7829.17 1667
7830.00 1661
7830.84 1623
7831.67 1687
7832.51 1675
7833.34 1549
7834.18 1587
7835.02 1714
7835.85 1767
7836.69 1640
7837.52 1609
7838.36 1599
7839.19 1624
7840.03 1623
7840.86 1633
7841.70 1661
7842.54 1612
7843.37 1570
7844.21 1491
7845.04 1452
7845.88 1513
7846.72 1520
7847.55 1536
7848.39 1428
7849.22 1371
7850.06 1403
7850.90 1355
7851.73 1396
7852.57 1372
7853.41 1456
7854.24 1454
7855.08 1397
7855.92 1373
7856.75 1485
7857.59 1484
7858.43 1574
7859.26 1539
7860.10 1678
7860.94 1610
7861.77 1567
7862.61 1676
7863.45 1593
7864.28 1615
7865.12 1534
7865.96 1490
7866.79 1449
7867.63 1471
7868.47 1393
7869.31 1400
7870.14 1547
7870.98 1536
7871.82 1458
7872.66 1522
7873.49 1477
7874.33 1475
7875.17 1488
7876.01 1457
7876.84 1551
7877.68 1594
7878.52 1780
7879.36 1833
7880.19 1753
7881.03 1801
7881.87 1648
7882.71 1578
7883.55 1631
7884.38 1539
7885.22 1466
7886.06 1591
7886.90 1626
7887.74 1602
7888.57 1576
7889.41 1580
7890.25 1660
7891.09 1649
7891.93 1647
7892.77 1677
7893.61 1615
7894.44 1591
7895.28 1686
7896.12 1624
7896.96 1570
7897.80 1604
7898.64 1606
7899.48 1598
7900.32 1682
7901.15 1622
7901.99 1584
7902.83 1616
7903.67 1527
7904.51 1486
7905.35 1525
7906.19 1494
7907.03 1493
7907.87 1479
7908.71 1375
7909.55 1295
7910.39 1328
7911.22 1380
7912.06 1417
7912.90 1335
7913.74 1307
7914.58 1367
7915.42 1333
7916.26 1376
7917.10 1468
7917.94 1410
7918.78 1416
7919.62 1426
7920.46 1499
7921.30 1479
7922.14 1336
7922.98 1358
7923.82 1304
7924.66 1238
7925.50 1243
7926.34 1189
7927.18 1236
7928.02 1226
7928.86 1236
7929.70 1278
7930.55 1277
7931.39 1292
7932.23 1250
7933.07 1153
7933.91 1203
7934.75 1192
7935.59 1165
7936.43 1176
7937.27 1250
7938.11 1255
7938.95 1230
7939.79 1167
7940.63 1193
7941.48 1252
7942.32 1200
7943.16 1269
7944.00 1347
7944.84 1272
7945.68 1297
7946.52 1204
7947.36 1205
7948.21 1242
7949.05 1315
7949.89 1304
7950.73 1333
7951.57 1291
7952.41 1248
7953.26 1266
7954.10 1385
7954.94 1377
7955.78 1376
7956.62 1428
7957.47 1423
7958.31 1485
7959.15 1362
7959.99 1430
7960.83 1406
7961.68 1442
7962.52 1420
7963.36 1471
7964.20 1463
7965.04 1513
7965.89 1611
7966.73 1509
7967.57 1525
7968.41 1688
7969.26 1689
7970.10 1715
7970.94 1610
7971.78 1665
7972.63 1610
7973.47 1441
7974.31 1441
7975.16 1403
7976.00 1419
7976.84 1386
7977.68 1347
7978.53 1369
7979.37 1372
7980.21 1456
7981.06 1345
7981.90 1300
7982.74 1373
7983.59 1308
7984.43 1261
7985.27 1258
7986.12 1274
7986.96 1264
7987.80 1338
7988.65 1324
7989.49 1297
7990.34 1281
7991.18 1242
7992.02 1167
7992.87 1205
7993.71 1257
7994.55 1294
7995.40 1247
7996.24 1191
7997.09 1152
7997.93 1147
7998.77 1225
7999.62 1221
8000.46 1205
8001.31 1194
8002.15 1197
8003.00 1267
8003.84 1221
8004.68 1142
8005.53 1172
8006.37 1208
8007.22 1206
8008.06 1156
8008.91 1158
8009.75 1133
8010.60 1096
8011.44 1191
8012.29 1095
8013.13 1099
8013.98 1100
8014.82 1108
8015.67 1084
8016.51 1099
8017.36 1132
8018.20 1125
8019.05 1151
8019.89 1077
8020.74 1068
8021.58 1075
8022.43 1114
8023.27 1097
8024.12 1023
8024.96 1124
8025.81 1069
8026.66 1056
8027.50 1095
8028.35 1063
8029.19 1112
8030.04 1140
8030.88 1096
8031.73 1177
8032.58 1124
8033.42 1160
8034.27 1081
8035.11 1167
8035.96 1150
8036.81 1202
8037.65 1153
8038.50 1146
8039.35 1100
8040.19 1081
8041.04 1018
8041.88 1062
8042.73 1143
8043.58 1146
8044.42 1120
8045.27 1146
8046.12 1134
8046.96 1137
8047.81 1105
8048.66 1142
8049.50 1171
8050.35 1149
8051.20 1080
8052.04 1061
8052.89 1037
8053.74 1095
8054.59 1043
8055.43 1018
8056.28 1019
8057.13 1072
8057.97 1019
8058.82 1089
8059.67 1036
8060.52 988
8061.36 1009
8062.21 1093
8063.06 1064
8063.91 1080
8064.75 1027
8065.60 1030
8066.45 1059
8067.30 948
8068.15 995
8068.99 1054
8069.84 1064
8070.69 1000
8071.54 984
8072.38 998
8073.23 1026
8074.08 1076
8074.93 1077
8075.78 985
8076.63 975
8077.47 927
8078.32 955
8079.17 1017
8080.02 1053
8080.87 930
8081.72 944
8082.56 996
8083.41 999
8084.26 949
8085.11 992
8085.96 940
8086.81 949
8087.66 966
8088.51 1010
8089.35 1025
8090.20 1026
8091.05 944
8091.90 1028
8092.75 964
8093.60 950
8094.45 931
8095.30 877
8096.15 934
8097.00 983
8097.85 1029
8098.70 938
8099.55 968
8100.39 947
8101.24 903
8102.09 957
8102.94 947
8103.79 915
8104.64 985
8105.49 987
8106.34 976
8107.19 928
8108.04 994
8108.89 979
8109.74 912
8110.59 946
8111.44 960
8112.29 945
8113.14 922
8113.99 936
8114.84 998
8115.69 942
8116.54 945
8117.39 976
8118.24 957
8119.09 992
8119.95 1058
8120.80 1053
8121.65 1079
8122.50 1045
8123.35 1032
8124.20 1010
8125.05 984
8125.90 993
8126.75 1026
8127.60 1016
8128.45 1023
8129.30 964
8130.15 1060
8131.01 1017
8131.86 998
8132.71 999
8133.56 1059
8134.41 1051
8135.26 1015
8136.11 999
8136.96 949
8137.82 973
8138.67 1015
8139.52 983
8140.37 943
8141.22 979
8142.07 1040
8142.93 1009
8143.78 1057
8144.63 1120
8145.48 1030
8146.33 996
8147.19 1022
8148.04 1097
8148.89 1038
8149.74 1068
8150.59 1117
8151.45 1094
8152.30 1161
8153.15 1052
8154.00 1147
8154.85 1219
8155.71 1268
8156.56 1203
8157.41 1309
8158.26 1323
8159.12 1317
8159.97 1226
8160.82 1180
8161.68 1232
8162.53 1107
8163.38 1226
8164.23 1111
8165.09 1123
8165.94 1066
8166.79 1017
8167.65 981
8168.50 913
8169.35 1038
8170.20 999
8171.06 988
8171.91 980
8172.76 986
8173.62 1020
8174.47 945
8175.32 1024
8176.18 936
8177.03 910
8177.89 978
8178.74 991
8179.59 986
8180.45 939
8181.30 963
8182.15 951
8183.01 912
8183.86 1028
8184.72 1054
8185.57 907
8186.42 911
8187.28 888
8188.13 939
8188.99 1015
8189.84 919
8190.69 925
8191.55 918
8192.40 974
8193.26 964
8194.11 917
8194.97 872
8195.82 927
8196.68 1038
8197.53 923
8198.38 908
8199.24 864
8200.09 869
8200.95 881
8201.80 940
8202.66 841
8203.51 867
8204.37 874
8205.22 882
8206.08 884
8206.93 901
8207.79 879
8208.64 888
8209.50 878
8210.35 932
8211.21 960
8212.06 876
8212.92 879
8213.78 935
8214.63 938
8215.49 957
8216.34 912
8217.20 841
8218.05 902
8218.91 917
8219.76 1004
8220.62 1018
8221.48 999
8222.33 1019
8223.19 996
8224.04 1089
8224.90 1148
8225.76 1117
8226.61 1060
8227.47 965
8228.32 1034
8229.18 1001
8230.04 982
8230.89 932
8231.75 967
8232.61 925
8233.46 939
8234.32 995
8235.18 944
8236.03 955
8236.89 908
8237.75 913
8238.60 918
8239.46 913
8240.32 959
8241.17 949
8242.03 858
8242.89 903
8243.74 922
8244.60 898
8245.46 883
8246.31 913
8247.17 943
8248.03 884
8248.89 923
8249.74 959
8250.60 1000
8251.46 921
8252.32 900
8253.17 936
8254.03 1008
8254.89 933
8255.75 896
8256.60 941
8257.46 876
8258.32 877
8259.18 913
8260.04 948
8260.89 887
8261.75 880
8262.61 902
8263.47 868
8264.33 991
8265.18 830
8266.04 813
8266.90 890
8267.76 937
8268.62 907
8269.47 922
8270.33 921
8271.19 927
8272.05 981
8272.91 1011
8273.77 928
8274.63 960
8275.48 976
8276.34 1017
8277.20 941
8278.06 950
8278.92 962
8279.78 912
8280.64 922
8281.50 986
8282.36 1020
8283.21 1011
8284.07 1041
8284.93 1023
8285.79 1057
8286.65 1037
8287.51 1085
8288.37 1053
8289.23 1033
8290.09 1117
8290.95 1065
8291.81 1089
8292.67 1127
8293.53 1268
8294.39 1298
8295.25 1275
8296.11 1207
8296.97 1220
8297.82 1228
8298.68 1193
8299.54 1127
8300.40 1124
8301.26 1110
8302.12 1100
8302.98 1025
8303.84 1129
8304.71 1128
8305.57 1124
8306.43 1121
8307.29 1142
8308.15 1086
8309.01 1072
8309.87 1113
8310.73 1146
8311.59 1103
8312.45 1083
8313.31 1042
8314.17 977
8315.03 937
8315.89 1023
8316.75 1058
8317.61 1020
8318.47 943
8319.33 1025
8320.20 1100
8321.06 1100
8321.92 1046
8322.78 1072
8323.64 988
8324.50 948
8325.36 987
8326.22 1020
8327.09 1075
8327.95 1021
8328.81 998
8329.67 1030
8330.53 984
8331.39 1005
8332.25 1051
8333.12 1030
8333.98 1043
8334.84 1070
8335.70 997
8336.56 939
8337.42 945
8338.29 935
8339.15 982
8340.01 938
8340.87 914
8341.73 978
8342.60 957
8343.46 941
8344.32 1057
8345.18 1082
8346.05 1043
8346.91 1084
8347.77 1002
8348.63 945
8349.50 1036
8350.36 981
8351.22 1061
8352.08 1110
8352.95 1000
8353.81 985
8354.67 1009
8355.53 1047
8356.40 1052
8357.26 1076
8358.12 1049
8358.99 1073
8359.85 1107
8360.71 1058
8361.58 1072
8362.44 1040
8363.30 1029
8364.17 992
8365.03 990
8365.89 1071
8366.76 1073
8367.62 1007
8368.48 1053
8369.35 1031
8370.21 1067
8371.07 1110
8371.94 1110
8372.80 1106
8373.66 1083
8374.53 1066
8375.39 1045
8376.26 1108
8377.12 1097
8377.98 1179
8378.85 1173
8379.71 1128
8380.58 1110
8381.44 1219
8382.30 1162
8383.17 1143
8384.03 1221
8384.90 1213
8385.76 1196
8386.63 1251
8387.49 1212
8388.35 1219
8389.22 1259
8390.08 1187
8390.95 1217
8391.81 1158
8392.68 1221
8393.54 1209
8394.41 1209
8395.27 1205
8396.14 1180
8397.00 1201
8397.87 1147
8398.73 1282
8399.60 1195
8400.46 1176
8401.33 1219
8402.19 1232
8403.06 1292
8403.92 1346
8404.79 1246
8405.65 1215
8406.52 1316
8407.39 1339
8408.25 1317
8409.12 1335
8409.98 1325
8410.85 1370
8411.71 1269
8412.58 1227
8413.44 1319
8414.31 1396
8415.18 1506
8416.04 1445
8416.91 1473
8417.77 1439
8418.64 1363
8419.51 1436
8420.37 1535
8421.24 1501
8422.11 1493
8422.97 1573
8423.84 1562
8424.70 1520
8425.57 1622
8426.44 1692
8427.30 1762
8428.17 1682
8429.04 1699
8429.90 1718
8430.77 1722
8431.64 1757
8432.50 1722
8433.37 1736
8434.24 1756
8435.10 1891
8435.97 1955
8436.84 1976
8437.71 1976
8438.57 1988
8439.44 2055
8440.31 2139
8441.17 2130
8442.04 2229
8442.91 2421
8443.78 2501
8444.64 2695
8445.51 2569
8446.38 2561
8447.25 2561
8448.11 2505
8448.98 2541
8449.85 2548
8450.72 2473
8451.58 2471
8452.45 2584
8453.32 2598
8454.19 2781
8455.06 3122
8455.92 3608
8456.79 3945
8457.66 4284
8458.53 4447
8459.40 4630
8460.27 4486
8461.13 4228
8462.00 4092
8462.87 3706
8463.74 3459
8464.61 3287
8465.48 3155
8466.34 3117
8467.21 3292
8468.08 3593
8468.95 3915
8469.82 4559
8470.69 5295
8471.56 5903
8472.42 6340
8473.29 6276
8474.16 6027
8475.03 5479
8475.90 4881
8476.77 4046
8477.64 3613
8478.51 3142
8479.38 2801
8480.25 2423
8481.12 2285
8481.99 2239
8482.85 2121
8483.72 2031
8484.59 1964
8485.46 1950
8486.33 1967
8487.20 1963
8488.07 1862
8488.94 1824
8489.81 1821
8490.68 1832
8491.55 1715
8492.42 1763
8493.29 1702
8494.16 1695
8495.03 1627
8495.90 1666
8496.77 1654
8497.64 1739
8498.51 1823
8499.38 1823
8500.25 1739
8501.12 1661
8501.99 1699
8502.86 1684
8503.73 1684
8504.60 1609
8505.47 1607
8506.34 1644
8507.22 1675
8508.09 1758
8508.96 1876
8509.83 1771
8510.70 1797
8511.57 1803
8512.44 1729
8513.31 1757
8514.18 1707
8515.05 1674
8515.92 1736
8516.80 1706
8517.67 1745
8518.54 1708
8519.41 1797
8520.28 1736
8521.15 1632
8522.02 1633
8522.89 1633
8523.77 1724
8524.64 1736
8525.51 1765
8526.38 1690
8527.25 1681
8528.12 1762
8529.00 1790
8529.87 1788
8530.74 1796
8531.61 1829
8532.48 1807
8533.36 1834
8534.23 1889
8535.10 1867
8535.97 1867
8536.84 1833
8537.72 1939
8538.59 1898
8539.46 1901
8540.33 1918
8541.21 1848
8542.08 1782
8542.95 1773
8543.82 1833
8544.70 1774
8545.57 1730
8546.44 1821
8547.31 1812
8548.19 1751
8549.06 1817
8549.93 1751
8550.80 1759
8551.68 1711
8552.55 1843
8553.42 1986
8554.30 2045
8555.17 2018
8556.04 2082
8556.92 2058
8557.79 2105
8558.66 2044
8559.54 1997
8560.41 1894
8561.28 1785
8562.16 1728
8563.03 1649
8563.90 1594
8564.78 1614
8565.65 1557
8566.52 1560
8567.40 1559
8568.27 1543
8569.15 1551
8570.02 1554
8570.89 1546
8571.77 1506
8572.64 1454
8573.51 1381
8574.39 1461
8575.26 1466
8576.14 1482
8577.01 1454
8577.89 1465
8578.76 1405
8579.63 1451
8580.51 1331
8581.38 1359
8582.26 1399
8583.13 1413
8584.01 1340
8584.88 1374
8585.76 1419
8586.63 1505
8587.51 1426
8588.38 1440
8589.26 1458
8590.13 1453
8591.00 1385
8591.88 1391
8592.75 1370
8593.63 1389
8594.51 1381
8595.38 1351
8596.26 1421
8597.13 1462
8598.01 1495
8598.88 1501
8599.76 1548
8600.63 1570
8601.51 1558
8602.38 1594
8603.26 1598
8604.13 1483
8605.01 1490
8605.89 1511
8606.76 1519
8607.64 1447
8608.51 1509
8609.39 1562
8610.26 1572
8611.14 1591
8612.02 1685
8612.89 1813
8613.77 1765
8614.65 1759
8615.52 1710
8616.40 1661
8617.27 1581
8618.15 1669
8619.03 1672
8619.90 1656
8620.78 1707
8621.66 1660
8622.53 1644
8623.41 1822
8624.29 1905
8625.16 1921
8626.04 2017
8626.92 2085
8627.79 2023
8628.67 2050
8629.55 2018
8630.42 1972
8631.30 1907
8632.18 1791
8633.05 1729
8633.93 1712
8634.81 1664
8635.69 1631
8636.56 1633
8637.44 1633
8638.32 1593
8639.20 1630
8640.07 1627
8640.95 1699
8641.83 1651
8642.71 1643
8643.58 1693
8644.46 1736
8645.34 1752
8646.22 1775
8647.09 1736
8647.97 1807
8648.85 1817
8649.73 1849
8650.61 1892
8651.48 1878
8652.36 1889
8653.24 1942
8654.12 1955
8655.00 1993
8655.87 1863
8656.75 1822
8657.63 1916
8658.51 1876
8659.39 1875
8660.27 1829
8661.14 1848
8662.02 1918
8662.90 1920
8663.78 1951
8664.66 2011
8665.54 1932
8666.42 1889
8667.30 1901
8668.17 1872
8669.05 1976
8669.93 2071
8670.81 2283
8671.69 2305
8672.57 2440
8673.45 2482
8674.33 2563
8675.21 2696
8676.09 2680
8676.97 2707
8677.84 2821
8678.72 2809
8679.60 2778
8680.48 2612
8681.36 2411
8682.24 2400
8683.12 2286
8684.00 2320
8684.88 2249
8685.76 2157
8686.64 2356
8687.52 2413
8688.40 2525
8689.28 2799
8690.16 3219
8691.04 3578
8691.92 4196
8692.80 4738
8693.68 5136
8694.56 5639
8695.44 5752
8696.32 5698
8697.20 5207
8698.08 4573
8698.96 4000
8699.84 3439
8700.72 2920
8701.60 2681
8702.48 2497
8703.37 2312
8704.25 2148
8705.13 1993
8706.01 1901
8706.89 1867
8707.77 1754
8708.65 1722
8709.53 1774
8710.41 1706
8711.29 1702
8712.17 1724
8713.06 1678
8713.94 1580
8714.82 1715
8715.70 1657
8716.58 1609
8717.46 1558
8718.34 1538
8719.22 1575
8720.11 1617
8720.99 1597
8721.87 1614
8722.75 1582
8723.63 1672
8724.51 1661
8725.40 1595
8726.28 1595
8727.16 1546
8728.04 1578
8728.92 1686
8729.81 1562
8730.69 1643
8731.57 1735
8732.45 1813
8733.33 1740
8734.22 1717
8735.10 1745
8735.98 1665
8736.86 1637
8737.75 1616
8738.63 1629
8739.51 1566
8740.39 1590
8741.28 1519
8742.16 1548
8743.04 1570
8743.92 1565
8744.81 1552
8745.69 1538
8746.57 1545
8747.46 1607
8748.34 1581
8749.22 1604
8750.10 1617
8750.99 1621
8751.87 1654
8752.75 1720
8753.64 1611
8754.52 1653
8755.40 1630
8756.29 1610
8757.17 1725
8758.05 1737
8758.94 1774
8759.82 1778
8760.70 1859
8761.59 1762
8762.47 1797
8763.35 1886
8764.24 1795
8765.12 1770
8766.01 1720
8766.89 1796
8767.77 1834
8768.66 1897
8769.54 1864
8770.43 1858
8771.31 1841
8772.19 2019
8773.08 1889
8773.96 1847
8774.85 1969
8775.73 1900
8776.62 1831
8777.50 1838
8778.38 1789
8779.27 1815
8780.15 1860
8781.04 1961
8781.92 1971
8782.81 2052
8783.69 1960
8784.58 1989
8785.46 2063
8786.35 2066
8787.23 2059
8788.12 1991
8789.00 1848
8789.89 1772
8790.77 1896
8791.66 1987
8792.54 1993
8793.43 2157
8794.31 2078
8795.20 2149
8796.08 2184
8796.97 2107
8797.85 2033
8798.74 2063
8799.62 2095
8800.51 2020
8801.40 1958
8802.28 1873
8803.17 1833
8804.05 1832
8804.94 1768
8805.82 1763
8806.71 1727
8807.60 1931
8808.48 1920
8809.37 1873
8810.25 1964
8811.14 2034
8812.03 1963
8812.91 1853
8813.80 1899
8814.69 1836
8815.57 1792
8816.46 1687
8817.34 1663
8818.23 1678
8819.12 1554
8820.00 1617
8820.89 1654
8821.78 1684
8822.66 1576
8823.55 1518
8824.44 1596
8825.32 1599
8826.21 1679
8827.10 1618
8827.99 1644
8828.87 1632
8829.76 1674
8830.65 1611
8831.53 1597
8832.42 1553
8833.31 1424
8834.20 1490
8835.08 1455
8835.97 1475
8836.86 1486
8837.74 1370
8838.63 1416
8839.52 1423
8840.41 1389
8841.30 1416
8842.18 1346
8843.07 1443
8843.96 1541
8844.85 1537
8845.73 1597
8846.62 1571
8847.51 1618
8848.40 1576
8849.29 1566
8850.17 1589
8851.06 1537
8851.95 1525
8852.84 1487
8853.73 1426
8854.61 1322
8855.50 1339
8856.39 1359
8857.28 1354
8858.17 1379
8859.06 1343
8859.95 1300
8860.83 1289
8861.72 1338
8862.61 1244
8863.50 1218
8864.39 1290
8865.28 1296
8866.17 1268
8867.06 1282
8867.94 1257
8868.83 1246
8869.72 1249
8870.61 1113
8871.50 1197
8872.39 1234
8873.28 1219
8874.17 1229
8875.06 1149
8875.95 1147
8876.84 1211
8877.73 1128
8878.62 1160
8879.51 1114
8880.40 1200
8881.28 1118
8882.17 1185
8883.06 1228
8883.95 1185
8884.84 1104
8885.73 1187
8886.62 1137
8887.51 1153
8888.40 1124
8889.29 1142
8890.18 1142
8891.07 1124
8891.96 1147
8892.85 1145
8893.74 1129
8894.63 1124
8895.53 1097
8896.42 1076
8897.31 1027
8898.20 1037
8899.09 1141
8899.98 1089
8900.87 1064
8901.76 998
8902.65 1031
8903.54 1056
8904.43 1074
8905.32 1061
8906.21 1034
8907.10 953
8907.99 947
8908.89 971
8909.78 1060
8910.67 1078
8911.56 1071
8912.45 1012
8913.34 1060
8914.23 1100
8915.12 1070
8916.02 972
8916.91 1008
8917.80 1028
8918.69 1029
8919.58 1040
8920.47 1051
8921.36 985
8922.26 978
8923.15 954
8924.04 953
8924.93 981
8925.82 963
8926.72 973
8927.61 979
8928.50 950
8929.39 883
8930.28 1032
8931.18 970
8932.07 973
8932.96 991
8933.85 964
8934.75 983
8935.64 942
8936.53 944
8937.42 973
8938.31 921
8939.21 925
8940.10 873
8940.99 943
8941.89 969
8942.78 966
8943.67 903
8944.56 1039
8945.46 937
8946.35 879
8947.24 897
8948.14 976
8949.03 980
8949.92 827
8950.81 928
8951.71 877
8952.60 912
8953.49 929
8954.39 953
8955.28 852
8956.17 900
8957.07 941
8957.96 875
8958.85 932
8959.75 940
8960.64 929
8961.54 998
8962.43 839
8963.32 905
8964.22 939
8965.11 869
8966.00 907
8966.90 846
8967.79 834
8968.69 862
8969.58 825
8970.47 911
8971.37 906
8972.26 913
8973.16 917
8974.05 893
8974.95 945
8975.84 873
8976.73 892
8977.63 890
8978.52 887
8979.42 915
8980.31 917
8981.21 941
8982.10 837
8983.00 841
8983.89 894
8984.79 840
8985.68 884
8986.58 885
8987.47 899
8988.37 861
8989.26 866
8990.16 818
8991.05 855
8991.95 885
8992.84 934
8993.74 856
8994.63 836
8995.53 813
8996.42 872
8997.32 823
8998.21 833
8999.11 875
9000.01 887
9000.90 886
9001.80 778
9002.69 829
9003.59 858
9004.48 921
9005.38 847
9006.28 781
9007.17 787
9008.07 801
9008.96 809
9009.86 760
9010.76 749
9011.65 766
9012.55 828
9013.45 779
9014.34 786
9015.24 749
9016.13 755
9017.03 779
9017.93 832
9018.82 849
9019.72 822
9020.62 845
9021.51 775
9022.41 812
9023.31 867
9024.20 785
9025.10 745
9026.00 734
9026.89 793
9027.79 779
9028.69 799
9029.59 834
9030.48 784
9031.38 793
9032.28 753
9033.17 812
9034.07 829
9034.97 830
9035.87 718
9036.76 795
9037.66 804
9038.56 801
9039.46 827
9040.35 736
9041.25 763
9042.15 817
9043.05 802
9043.94 777
9044.84 761
9045.74 790
9046.64 827
9047.54 746
9048.43 801
9049.33 787
9050.23 732
9051.13 787
9052.03 763
9052.92 738
9053.82 738
9054.72 792
9055.62 765
9056.52 766
9057.42 732
9058.32 813
9059.21 744
9060.11 802
9061.01 802
9061.91 876
9062.81 843
9063.71 819
9064.61 814
9065.50 826
9066.40 859
9067.30 874
9068.20 752
9069.10 792
9070.00 767
9070.90 804
9071.80 851
9072.70 783
9073.60 753
9074.50 761
9075.40 798
9076.29 761
9077.19 804
9078.09 829
9078.99 860
9079.89 795
9080.79 761
9081.69 824
9082.59 902
9083.49 866
9084.39 830
9085.29 804
9086.19 821
9087.09 848
9087.99 806
9088.89 912
9089.79 848
9090.69 986
9091.59 965
9092.49 891
9093.39 873
9094.29 824
9095.19 831
9096.09 904
9096.99 824
9097.89 762
9098.79 728
9099.69 808
9100.60 787
9101.50 788
9102.40 781
9103.30 728
9104.20 895
9105.10 786
9106.00 786
9106.90 844
9107.80 810
9108.70 751
9109.60 719
9110.50 682
9111.41 741
9112.31 820
9113.21 758
9114.11 777
9115.01 802
9115.91 748
9116.81 771
9117.72 810
9118.62 761
9119.52 738
9120.42 814
9121.32 799
9122.22 785
9123.12 678
9124.03 722
9124.93 729
9125.83 805
9126.73 770
9127.63 784
9128.54 722
9129.44 740
9130.34 754
9131.24 722
9132.14 733
9133.05 792
9133.95 830
9134.85 784
9135.75 692
9136.66 740
9137.56 793
9138.46 712
9139.36 751
9140.27 783
9141.17 734
9142.07 778
9142.97 759
9143.88 718
9144.78 841
9145.68 743
9146.59 749
9147.49 752
9148.39 820
9149.29 721
9150.20 806
9151.10 756
9152.00 706
9152.91 744
9153.81 784
9154.71 773
9155.62 814
9156.52 778
9157.42 740
9158.33 785
9159.23 676
9160.13 722
9161.04 806
9161.94 752
9162.84 709
9163.75 683
9164.65 715
9165.56 768
9166.46 820
9167.36 785
9168.27 733
9169.17 734
9170.08 696
9170.98 726
9171.88 697
9172.79 686
9173.69 743
9174.60 767
9175.50 823
9176.41 766
9177.31 713
9178.21 745
9179.12 662
9180.02 719
9180.93 760
9181.83 772
9182.74 787
9183.64 712
9184.55 728
9185.45 749
9186.36 771
9187.26 748
9188.17 791
9189.07 709
9189.98 764
9190.88 704
9191.79 694
9192.69 749
9193.60 797
9194.50 782
9195.41 810
9196.31 790
9197.22 769
9198.12 838
9199.03 820
9199.93 800
9200.84 777
9201.75 848
9202.65 818
9203.56 826
9204.46 832
9205.37 768
9206.27 796
9207.18 839
9208.09 821
9208.99 777
9209.90 690
9210.80 694
9211.71 696
9212.62 722
9213.52 727
9214.43 795
9215.34 776
9216.24 786
9217.15 816
9218.05 882
9218.96 920
9219.87 878
9220.77 858
9221.68 848
9222.59 755
9223.49 817
9224.40 821
9225.31 802
9226.21 815
9227.12 766
9228.03 722
9228.93 756
9229.84 792
9230.75 731
9231.66 778
9232.56 764
9233.47 762
9234.38 758
9235.28 677
9236.19 754
9237.10 805
9238.01 771
9238.91 706
9239.82 711
9240.73 725
9241.64 789
9242.54 730
9243.45 719
9244.36 722
9245.27 760
9246.18 739
9247.08 726
9247.99 773
9248.90 769
9249.81 666
9250.71 637
9251.62 704
9252.53 703
9253.44 658
9254.35 700
9255.26 718
9256.16 699
9257.07 684
9257.98 735
9258.89 720
9259.80 741
9260.71 726
9261.61 692
9262.52 701
9263.43 697
9264.34 685
9265.25 718
9266.16 723
9267.07 746
9267.98 700
9268.88 724
9269.79 728
9270.70 786
9271.61 729
9272.52 698
9273.43 727
9274.34 739
9275.25 799
9276.16 784
9277.07 827
9277.98 784
9278.89 781
9279.80 797
9280.70 780
9281.61 735
9282.52 767
9283.43 827
9284.34 697
9285.25 690
9286.16 733
9287.07 708
9287.98 712
9288.89 724
9289.80 716
9290.71 750
9291.62 755
9292.53 788
9293.44 774
9294.35 768
9295.26 752
9296.17 763
9297.08 777
9297.99 747
9298.90 806
9299.81 839
9300.73 819
9301.64 810
9302.55 826
9303.46 754
9304.37 739
9305.28 797
9306.19 791
9307.10 816
9308.01 810
9308.92 868
9309.83 921
9310.74 878
9311.65 916
9312.57 935
9313.48 986
9314.39 881
9315.30 838
9316.21 856
9317.12 823
9318.03 798
9318.94 738
9319.86 687
9320.77 762
9321.68 838
9322.59 777
9323.50 763
9324.41 795
9325.33 788
9326.24 810
9327.15 729
9328.06 767
9328.97 825
9329.88 774
9330.80 773
9331.71 779
9332.62 745
9333.53 730
9334.44 777
9335.36 758
9336.27 760
9337.18 720
9338.09 749
9339.01 716
9339.92 750
9340.83 828
9341.74 762
9342.66 832
9343.57 815
9344.48 792
9345.39 768
9346.31 801
9347.22 758
9348.13 782
9349.05 822
9349.96 725
9350.87 711
9351.78 717
9352.70 701
9353.61 750
9354.52 727
9355.44 787
9356.35 767
9357.26 773
9358.18 729
9359.09 744
9360.00 723
9360.92 718
9361.83 785
9362.74 782
9363.66 756
9364.57 765
9365.48 750
9366.40 699
9367.31 730
9368.23 759
9369.14 776
9370.05 752
9370.97 745
9371.88 729
9372.80 747
9373.71 774
9374.62 822
9375.54 746
9376.45 718
9377.37 728
9378.28 773
9379.19 704
9380.11 775
9381.02 778
9381.94 734
9382.85 712
9383.77 720
9384.68 832
9385.60 729
9386.51 740
9387.43 850
9388.34 804
9389.26 816
9390.17 818
9391.09 847
9392.00 894
9392.91 844
9393.83 924
9394.75 987
9395.66 982
9396.58 919
9397.49 939
9398.41 869
9399.32 931
9400.24 964
9401.15 930
9402.07 880
9402.98 828
9403.90 815
9404.81 802
9405.73 797
9406.65 869
9407.56 855
9408.48 824
9409.39 795
9410.31 783
9411.22 778
9412.14 791
9413.06 857
9413.97 881
9414.89 805
9415.80 829
9416.72 861
9417.64 875
9418.55 856
9419.47 831
9420.39 768
9421.30 850
9422.22 848
9423.14 937
9424.05 863
9424.97 948
9425.88 856
9426.80 872
9427.72 840
9428.64 830
9429.55 797
9430.47 796
9431.39 823
9432.30 882
9433.22 917
9434.14 883
9435.05 844
9435.97 851
9436.89 844
9437.81 833
9438.72 852
9439.64 860
9440.56 930
9441.47 1002
9442.39 888
9443.31 895
9444.23 801
9445.14 867
9446.06 880
9446.98 838
9447.90 772
9448.81 844
9449.73 909
9450.65 962
9451.57 917
9452.49 924
9453.40 1087
9454.32 1116
9455.24 1087
9456.16 1118
9457.08 1159
9457.99 1106
9458.91 1030
9459.83 972
9460.75 927
9461.67 959
9462.59 942
9463.50 844
9464.42 839
9465.34 853
9466.26 896
9467.18 816
9468.10 808
9469.02 782
9469.94 796
9470.85 811
9471.77 864
9472.69 830
9473.61 788
9474.53 876
9475.45 844
9476.37 854
9477.29 795
9478.21 854
9479.13 876
9480.04 859
9480.96 890
9481.88 869
9482.80 860
9483.72 857
9484.64 908
9485.56 907
9486.48 939
9487.40 873
9488.32 858
9489.24 779
9490.16 872
9491.08 859
9492.00 833
9492.92 840
9493.84 807
9494.76 835
9495.68 845
9496.60 903
9497.52 877
9498.44 860
9499.36 824
9500.28 855
9501.20 881
9502.12 837
9503.04 778
9503.96 874
9504.88 831
9505.80 850
9506.72 863
9507.64 843
9508.56 854
9509.48 852
9510.41 836
9511.33 837
9512.25 851
9513.17 867
9514.09 879
9515.01 886
9515.93 877
9516.85 900
9517.77 847
9518.69 948
9519.61 963
9520.54 889
9521.46 877
9522.38 914
9523.30 917
9524.22 993
9525.14 956
9526.06 926
9526.99 937
9527.91 927
9528.83 1051
9529.75 949
9530.67 996
9531.59 1071
9532.52 1133
9533.44 1181
9534.36 1200
9535.28 1279
9536.20 1328
9537.13 1296
9538.05 1237
9538.97 1291
9539.89 1153
9540.81 1036
9541.74 1081
9542.66 1004
9543.58 1023
9544.50 992
9545.43 991
9546.35 964
9547.27 953
9548.19 908
9549.12 926
9550.04 902
9550.96 857
9551.88 891
9552.81 897
9553.73 943
9554.65 905
9555.58 943
9556.50 951
9557.42 853
9558.34 896
9559.27 951
9560.19 973
9561.11 980
9562.04 1057
9562.96 1040
9563.88 1033
9564.81 1003
9565.73 902
9566.65 945
9567.58 901
9568.50 976
9569.43 984
9570.35 884
9571.27 885
9572.20 884
9573.12 923
9574.04 836
9574.97 780
9575.89 840
9576.82 861
9577.74 789
9578.66 836
9579.59 863
9580.51 841
9581.44 891
9582.36 923
9583.28 834
9584.21 796
9585.13 819
9586.06 858
9586.98 864
9587.91 828
9588.83 820
9589.76 809
9590.68 883
9591.60 898
9592.53 874
9593.45 815
9594.38 830
9595.30 917
9596.23 931
9597.15 932
9598.08 884
9599.00 861
9599.93 861
9600.85 859
9601.78 964
9602.70 1009
9603.63 954
9604.55 1018
9605.48 936
9606.41 968
9607.33 1014
9608.26 963
9609.18 1004
9610.11 1003
9611.03 1014
9611.96 986
9612.88 1014
9613.81 967
9614.74 1027
9615.66 1015
9616.59 999
9617.51 1080
9618.44 999
9619.37 998
9620.29 1010
9621.22 1029
9622.14 1023
9623.07 976
9624.00 968
9624.92 1044
9625.85 951
9626.78 1027
9627.70 1103
9628.63 1105
9629.55 1089
9630.48 956
9631.41 1024
9632.33 1027
9633.26 1158
9634.19 1082
9635.11 1097
9636.04 1099
9636.97 1140
9637.90 1119
9638.82 1202
9639.75 1176
9640.68 1259
9641.60 1230
9642.53 1236
9643.46 1221
9644.38 1229
9645.31 1265
9646.24 1300
9647.17 1332
9648.09 1339
9649.02 1454
9649.95 1559
9650.88 1547
9651.80 1530
9652.73 1576
9653.66 1547
9654.59 1527
9655.51 1421
9656.44 1404
9657.37 1376
9658.30 1327
9659.23 1317
9660.15 1177
9661.08 1253
9662.01 1139
9662.94 1164
9663.87 1203
9664.80 1182
9665.72 1198
9666.65 1185
9667.58 1173
9668.51 1214
9669.44 1239
9670.37 1243
9671.29 1316
9672.22 1217
9673.15 1225
9674.08 1148
9675.01 1182
9675.94 1195
9676.87 1126
9677.79 1228
9678.72 1282
9679.65 1256
9680.58 1174
9681.51 1265
9682.44 1245
9683.37 1287
9684.30 1351
9685.23 1299
9686.16 1373
9687.09 1368
9688.01 1388
9688.94 1324
9689.87 1385
9690.80 1343
9691.73 1419
9692.66 1478
9693.59 1468
9694.52 1397
9695.45 1394
9696.38 1430
9697.31 1435
9698.24 1468
9699.17 1489
9700.10 1481
9701.03 1543
9701.96 1584
9702.89 1588
9703.82 1604
9704.75 1519
9705.68 1482
9706.61 1463
9707.54 1425
9708.47 1413
9709.40 1332
9710.33 1309
9711.26 1267
9712.19 1309
9713.12 1398
9714.05 1426
9714.98 1370
9715.92 1338
9716.85 1309
9717.78 1303
9718.71 1264
9719.64 1228
9720.57 1303
9721.50 1218
9722.43 1134
9723.36 1205
9724.29 1205
9725.22 1134
9726.16 1083
9727.09 1143
9728.02 1152
9728.95 1187
9729.88 1204
9730.81 1241
9731.74 1230
9732.67 1165
9733.61 1271
9734.54 1239
9735.47 1233
9736.40 1256
9737.33 1184
9738.26 1213
9739.20 1148
9740.13 1153
9741.06 1170
9741.99 1147
9742.92 1161
9743.86 1138
9744.79 1129
9745.72 1210
9746.65 1128
9747.58 1106
9748.52 1134
9749.45 1110
9750.38 1150
9751.31 1134
9752.25 1165
9753.18 1121
9754.11 1109
9755.04 1089
9755.98 1049
9756.91 1079
9757.84 1054
9758.77 1125
9759.71 1057
9760.64 1019
9761.57 1127
9762.51 1080
9763.44 1095
9764.37 1084
9765.30 1140
9766.24 1148
9767.17 1143
9768.10 1186
9769.04 1127
9769.97 1051
9770.90 1124
9771.84 1034
9772.77 1119
9773.70 1072
9774.64 1018
9775.57 1077
9776.50 1117
9777.44 1128
9778.37 1191
9779.31 1219
9780.24 1249
9781.17 1173
9782.11 1191
9783.04 1206
9783.97 1238
9784.91 1306
9785.84 1259
9786.78 1275
9787.71 1249
9788.64 1273
9789.58 1253
9790.51 1135
9791.45 1119
9792.38 1097
9793.32 1099
9794.25 1125
9795.19 1098
9796.12 1132
9797.05 1072
9797.99 1161
9798.92 1254
9799.86 1240
9800.79 1258
9801.73 1227
9802.66 1248
9803.60 1211
9804.53 1174
9805.47 1164
9806.40 1072
9807.34 1123
9808.27 1061
9809.21 1104
9810.14 1042
9811.08 1024
9812.01 964
9812.95 991
9813.88 1010
9814.82 1008
9815.75 1002
9816.69 969
9817.63 1019
9818.56 1013
9819.50 996
9820.43 1011
9821.37 980
9822.30 1006
9823.24 1028
9824.18 1072
9825.11 1024
9826.05 964
9826.98 987
9827.92 966
9828.86 921
9829.79 932
9830.73 1059
9831.66 929
9832.60 899
9833.54 928
9834.47 943
9835.41 919
9836.35 986
9837.28 897
9838.22 961
9839.16 981
9840.09 1027
9841.03 1005
9841.97 926
9842.90 1003
9843.84 959
9844.78 928
9845.71 998
9846.65 1009
9847.59 970
9848.52 929
9849.46 951
9850.40 1007
9851.34 1001
9852.27 1065
9853.21 1062
9854.15 1009
9855.08 1017
9856.02 1003
9856.96 1052
9857.90 1003
9858.83 1003
9859.77 1029
9860.71 1044
9861.65 987
9862.58 941
9863.52 939
9864.46 973
9865.40 978
9866.34 943
9867.27 943
9868.21 985
9869.15 952
9870.09 897
9871.03 877
9871.96 932
9872.90 1004
9873.84 921
9874.78 892
9875.72 960
9876.66 992
9877.59 1039
9878.53 1022
9879.47 997
9880.41 915
9881.35 922
9882.29 957
9883.23 971
9884.16 970
9885.10 984
9886.04 919
9886.98 876
9887.92 912
9888.86 997
9889.80 968
9890.74 936
9891.68 898
9892.61 915
9893.55 933
9894.49 958
9895.43 980
9896.37 885
9897.31 853
9898.25 912
9899.19 888
9900.13 948
9901.07 864
9902.01 830
9902.95 875
9903.89 924
9904.83 895
9905.77 863
9906.71 886
9907.65 967
9908.59 911
9909.53 944
9910.47 912
9911.41 925
9912.35 940
9913.29 925
9914.23 875
9915.17 947
9916.11 987
9917.05 953
9917.99 943
9918.93 1006
9919.87 979
9920.81 985
9921.75 939
9922.69 970
9923.63 978
9924.57 999
9925.51 1148
9926.45 1256
9927.39 1248
9928.33 1356
9929.28 1339
9930.22 1386
9931.16 1434
9932.10 1445
9933.04 1332
9933.98 1217
9934.92 1212
9935.86 1166
9936.80 1110
9937.74 1092
9938.69 1094
9939.63 1008
9940.57 958
9941.51 901
9942.45 970
9943.39 945
9944.34 934
9945.28 992
9946.22 970
9947.16 978
9948.10 939
9949.04 989
9949.99 956
9950.93 969
9951.87 980
9952.81 887
9953.75 911
9954.70 948
9955.64 945
9956.58 986
9957.52 924
9958.46 908
9959.41 952
9960.35 958
9961.29 932
9962.23 979
9963.18 928
9964.12 903
9965.06 914
9966.00 895
9966.95 887
9967.89 937
9968.83 957
9969.77 972
9970.72 905
9971.66 910
9972.60 922
9973.55 917
9974.49 921
9975.43 870
9976.38 881
9977.32 848
9978.26 821
9979.21 801
9980.15 885
9981.09 873
9982.04 801
9982.98 887
9983.92 878
9984.87 782
9985.81 811
9986.75 823
9987.70 836
9988.64 843
9989.58 834
9990.53 841
9991.47 821
9992.42 785
9993.36 796
9994.30 846
9995.25 805
9996.19 772
9997.14 841
9998.08 808
9999.02 869
9999.97 822
10000.91 859
10001.86 803
10002.80 826
10003.75 902
10004.69 835
10005.63 816
10006.58 833
10007.52 877
10008.47 823
10009.41 823
10010.36 823
10011.30 834
10012.25 837
10013.19 759
10014.14 752
10015.08 750
10016.03 774
10016.97 797
10017.92 864
10018.86 835
10019.81 790
10020.75 784
10021.70 792
10022.64 738
10023.59 769
10024.53 751
10025.48 792
10026.42 837
10027.37 795
10028.32 773
10029.26 748
10030.21 747
10031.15 805
10032.10 752
10033.04 765
10033.99 811
10034.94 783
10035.88 769
10036.83 829
10037.77 786
10038.72 829
10039.67 823
10040.61 721
10041.56 752
10042.50 807
10043.45 810
10044.40 743
10045.34 760
10046.29 799
10047.24 811
10048.18 734
10049.13 758
10050.08 719
10051.02 725
10051.97 709
10052.92 733
10053.86 722
10054.81 671
10055.76 737
10056.70 740
10057.65 778
10058.60 724
10059.54 722
10060.49 730
10061.44 755
10062.39 705
10063.33 693
10064.28 736
10065.23 722
10066.17 695
10067.12 767
10068.07 752
10069.02 718
10069.96 784
10070.91 732
10071.86 706
10072.81 786
10073.76 795
10074.70 744
10075.65 746
10076.60 677
10077.55 717
10078.49 753
10079.44 745
10080.39 710
10081.34 733
10082.29 765
10083.23 741
10084.18 754
10085.13 729
10086.08 800
10087.03 746
10087.98 709
10088.92 709
10089.87 747
10090.82 692
10091.77 665
10092.72 725
10093.67 791
10094.62 766
10095.56 668
10096.51 743
10097.46 756
10098.41 769
10099.36 688
10100.31 675
10101.26 680
10102.21 786
10103.16 729
10104.11 724
10105.05 679
10106.00 712
10106.95 699
10107.90 753
10108.85 752
10109.80 707
10110.75 720
10111.70 682
10112.65 715
10113.60 757
10114.55 727
10115.50 726
10116.45 681
10117.40 733
10118.35 721
10119.30 729
10120.25 762
10121.20 679
10122.15 661
10123.10 705
10124.05 727
10125.00 720
10125.95 644
10126.90 615
10127.85 666
10128.80 695
10129.75 756
10130.70 674
10131.65 709
10132.60 706
10133.55 721
10134.50 675
10135.45 714
10136.40 699
10137.35 741
10138.30 721
10139.26 671
10140.21 704
10141.16 721
10142.11 736
10143.06 680
10144.01 682
10144.96 720
10145.91 737
10146.86 724
10147.81 696
10148.77 753
10149.72 739
10150.67 685
10151.62 758
10152.57 798
10153.52 773
10154.47 741
10155.43 768
10156.38 747
10157.33 739
10158.28 718
10159.23 731
10160.18 745
10161.14 763
10162.09 738
10163.04 745
10163.99 767
10164.94 753
10165.90 781
10166.85 786
10167.80 716
10168.75 780
10169.70 756
10170.66 768
10171.61 751
10172.56 775
10173.51 773
10174.47 708
10175.42 797
10176.37 850
10177.32 826
10178.28 786
10179.23 830
10180.18 838
10181.14 809
10182.09 799
10183.04 844
10183.99 826
10184.95 915
10185.90 909
10186.85 851
10187.81 891
10188.76 1000
10189.71 939
10190.67 926
10191.62 881
10192.57 930
10193.53 940
10194.48 907
10195.43 893
10196.39 970
10197.34 919
10198.29 943
10199.25 943
10200.20 922
10201.15 982
10202.11 978
10203.06 978
10204.02 964
10204.97 1021
10205.92 983
10206.88 1057
10207.83 1135
10208.79 1122
10209.74 1126
10210.69 1150
10211.65 1179
10212.60 1130
10213.56 1087
10214.51 1064
10215.46 1015
10216.42 968
10217.37 967
10218.33 974
10219.28 990
10220.24 919
10221.19 959
10222.15 981
10223.10 969
10224.06 952
10225.01 949
10225.97 981
10226.92 976
10227.88 961
10228.83 933
10229.79 907
10230.74 931
10231.70 934
10232.65 930
10233.61 921
10234.56 979
10235.52 1041
10236.47 1017
10237.43 1110
10238.38 1122
10239.34 1132
10240.29 1054
10241.25 1016
10242.21 972
10243.16 966
10244.12 928
10245.07 909
10246.03 894
10246.98 882
10247.94 839
10248.90 822
10249.85 873
10250.81 845
10251.76 884
10252.72 924
10253.68 908
10254.63 845
10255.59 789
10256.55 813
10257.50 797
10258.46 874
10259.41 854
10260.37 851
10261.33 774
10262.28 792
10263.24 834
10264.20 811
10265.15 759
10266.11 770
10267.07 811
10268.02 835
10268.98 849
10269.94 809
10270.90 782
10271.85 806
10272.81 798
10273.77 768
10274.72 809
10275.68 763
10276.64 795
10277.60 730
10278.55 750
10279.51 742
10280.47 693
10281.43 692
10282.38 753
10283.34 776
10284.30 777
10285.26 761
10286.21 783
10287.17 814
10288.13 732
10289.09 708
10290.04 718
10291.00 820
10291.96 711
10292.92 787
10293.88 757
10294.83 793
10295.79 785
10296.75 761
10297.71 777
10298.67 743
10299.63 735
10300.58 699
10301.54 756
10302.50 729
10303.46 709
10304.42 703
10305.38 747
10306.34 768
10307.29 731
10308.25 717
10309.21 725
10310.17 745
10311.13 761
10312.09 749
10313.05 744
10314.01 763
10314.97 659
10315.92 707
10316.88 681
10317.84 645
10318.80 672
10319.76 707
10320.72 679
10321.68 753
10322.64 697
10323.60 715
10324.56 723
10325.52 733
10326.48 634
10327.44 712
10328.40 711
10329.36 775
10330.32 757
10331.28 805
10332.24 737
10333.20 701
10334.16 718
10335.12 730
10336.08 810
10337.04 755
10338.00 717
10338.96 672
10339.92 671
10340.88 634
10341.84 674
10342.80 735
10343.76 757
10344.72 674
10345.68 666
10346.64 676
10347.60 724
10348.56 670
10349.52 636
10350.48 698
10351.44 661
10352.40 733
10353.36 713
10354.32 671
10355.29 633
10356.25 668
10357.21 677
10358.17 695
10359.13 648
10360.09 665
10361.05 649
10362.01 716
10362.97 707
10363.94 636
10364.90 628
10365.86 618
10366.82 721
10367.78 635
10368.74 629
10369.70 609
10370.67 619
10371.63 657
10372.59 641
10373.55 634
10374.51 634
10375.47 588
10376.44 619
10377.40 583
10378.36 636
10379.32 695
10380.28 641
10381.25 636
10382.21 581
10383.17 661
10384.13 655
10385.10 619
10386.06 649
10387.02 570
10387.98 601
10388.95 621
10389.91 664
10390.87 693
10391.83 651
10392.80 662
10393.76 657
10394.72 691
10395.68 709
10396.65 654
10397.61 566
10398.57 633
10399.54 653
10400.50 642
10401.46 709
10402.43 667
10403.39 655
10404.35 631
10405.31 674
10406.28 699
10407.24 662
10408.20 637
10409.17 627
10410.13 666
10411.10 616
10412.06 666
10413.02 653
10413.99 713
10414.95 681
10415.91 750
10416.88 819
10417.84 918
10418.80 917
10419.77 884
10420.73 943
10421.70 937
10422.66 1002
10423.63 934
10424.59 905
10425.55 919
10426.52 900
10427.48 866
10428.45 829
10429.41 715
10430.37 733
10431.34 732
10432.30 715
10433.27 719
10434.23 691
10435.20 694
10436.16 626
10437.13 608
10438.09 600
10439.06 643
10440.02 665
10440.99 647
10441.95 643
10442.92 636
10443.88 611
10444.85 641
10445.81 609
10446.78 611
10447.74 530
10448.71 597
10449.67 659
10450.64 603
10451.60 603
10452.57 584
10453.53 564
10454.50 607
10455.47 636
10456.43 612
10457.40 586
10458.36 656
10459.33 661
10460.29 592
10461.26 575
10462.23 581
10463.19 580
10464.16 572
10465.12 557
10466.09 614
10467.06 542
10468.02 564
10468.99 528
10469.95 579
10470.92 595
10471.89 563
10472.85 593
10473.82 649
10474.79 620
10475.75 596
10476.72 580
10477.69 603
10478.65 571
10479.62 592
10480.59 612
10481.55 674
10482.52 644
10483.49 599
10484.45 582
10485.42 599
10486.39 583
10487.35 555
10488.32 614
10489.29 582
10490.26 611
10491.22 634
10492.19 574
10493.16 581
10494.13 632
10495.09 639
10496.06 636
10497.03 617
10497.99 619
10498.96 623
10499.93 570
10500.90 614
10501.87 637
10502.83 607
10503.80 581
10504.77 591
10505.74 666
10506.70 643
10507.67 599
10508.64 557
10509.61 578
10510.58 581
10511.55 625
10512.51 636
10513.48 645
10514.45 673
10515.42 625
10516.39 595
10517.36 600
10518.32 573
10519.29 597
10520.26 641
10521.23 638
10522.20 560
10523.17 570
10524.14 647
10525.10 550
10526.07 557
10527.04 598
10528.01 664
10528.98 576
10529.95 640
10530.92 615
10531.89 625
10532.86 656
10533.83 590
10534.79 605
10535.76 612
10536.73 608
10537.70 645
10538.67 608
10539.64 590
10540.61 624
10541.58 644
10542.55 629
10543.52 579
10544.49 633
10545.46 652
10546.43 638
10547.40 614
10548.37 618
10549.34 617
10550.31 596
10551.28 635
10552.25 605
10553.22 634
10554.19 651
10555.16 653
10556.13 665
10557.10 650
10558.07 742
10559.04 727
10560.01 738
10560.98 752
10561.95 776
10562.92 819
10563.89 831
10564.86 891
10565.83 836
10566.81 819
10567.78 744
10568.75 741
10569.72 692
10570.69 709
10571.66 634
10572.63 639
10573.60 610
10574.57 601
10575.54 648
10576.51 662
10577.49 640
10578.46 625
10579.43 590
10580.40 700
10581.37 657
10582.34 591
10583.31 628
10584.29 609
10585.26 637
10586.23 628
10587.20 616
10588.17 620
10589.14 647
10590.12 576
10591.09 649
10592.06 659
10593.03 637
10594.00 652
10594.98 657
10595.95 625
10596.92 631
10597.89 668
10598.86 665
10599.84 639
10600.81 627
10601.78 597
10602.75 619
10603.73 587
10604.70 580
10605.67 558
10606.64 645
10607.62 676
10608.59 604
10609.56 633
10610.53 614
10611.51 661
10612.48 601
10613.45 622
10614.43 608
10615.40 590
10616.37 631
10617.34 633
10618.32 629
10619.29 585
10620.26 577
10621.24 637
10622.21 662
10623.18 636
10624.16 592
10625.13 622
10626.10 687
10627.08 622
10628.05 621
10629.02 595
10630.00 594
10630.97 632
10631.95 655
10632.92 664
10633.89 609
10634.87 565
10635.84 653
10636.81 655
10637.79 692
10638.76 758
10639.74 793
10640.71 789
10641.69 799
10642.66 847
10643.63 814
10644.61 737
10645.58 743
10646.56 728
10647.53 723
10648.51 665
10649.48 629
10650.45 652
10651.43 672
10652.40 632
10653.38 579
10654.35 598
10655.33 655
10656.30 600
10657.28 629
10658.25 592
10659.23 602
10660.20 596
10661.18 616
10662.15 628
10663.13 612
10664.10 615
10665.08 658
10666.05 585
10667.03 631
10668.00 678
10668.98 598
10669.96 582
10670.93 607
10671.91 600
10672.88 620
10673.86 580
10674.83 591
10675.81 581
10676.79 609
10677.76 658
10678.74 597
10679.71 660
10680.69 603
10681.66 576
10682.64 594
10683.62 643
10684.59 642
10685.57 632
10686.55 639
10687.52 719
10688.50 645
10689.47 587
10690.45 559
10691.43 580
10692.40 596
10693.38 580
10694.36 604
10695.33 631
10696.31 626
10697.29 626
10698.26 601
10699.24 660
10700.22 623
10701.19 636
10702.17 610
10703.15 518
10704.13 552
10705.10 627
10706.08 607
10707.06 588
10708.03 576
10709.01 584
10709.99 616
10710.97 588
10711.94 585
10712.92 540
10713.90 607
10714.88 584
10715.85 607
10716.83 623
10717.81 601
10718.79 597
10719.76 581
10720.74 613
10721.72 609
10722.70 626
10723.68 637
10724.65 649
10725.63 600
10726.61 620
10727.59 604
10728.57 641
10729.54 596
10730.52 607
10731.50 609
10732.48 564
10733.46 569
10734.44 609
10735.41 579
10736.39 564
10737.37 574
10738.35 631
10739.33 581
10740.31 654
10741.29 606
10742.26 608
10743.24 640
10744.22 602
10745.20 580
10746.18 642
10747.16 628
10748.14 579
10749.12 603
10750.10 582
10751.08 554
10752.05 582
10753.03 595
10754.01 615
10754.99 598
10755.97 608
10756.95 570
10757.93 548
10758.91 648
10759.89 631
10760.87 620
10761.85 583
10762.83 588
10763.81 634
10764.79 651
10765.77 644
10766.75 525
10767.73 589
10768.71 607
10769.69 605
10770.67 614
10771.65 622
10772.63 602
10773.61 604
10774.59 610
10775.57 630
10776.55 668
10777.53 634
10778.51 682
10779.49 646
10780.47 683
10781.45 646
10782.43 655
10783.41 664
10784.39 647
10785.38 696
10786.36 647
10787.34 693
10788.32 634
10789.30 603
10790.28 635
10791.26 613
10792.24 636
10793.22 641
10794.20 623
10795.19 646
10796.17 642
10797.15 655
10798.13 667
10799.11 599
10800.09 599
10801.07 589
10802.05 663
10803.04 651
10804.02 602
10805.00 640
10805.98 619
10806.96 636
10807.94 563
10808.93 559
10809.91 591
10810.89 591
10811.87 571
10812.85 558
10813.84 564
10814.82 607
10815.80 602
10816.78 620
10817.77 624
10818.75 587
10819.73 586
10820.71 616
10821.69 586
10822.68 644
10823.66 659
10824.64 661
10825.62 646
10826.61 591
10827.59 620
10828.57 593
10829.56 660
10830.54 711
10831.52 627
10832.50 598
10833.49 597
10834.47 710
10835.45 634
10836.44 707
10837.42 663
10838.40 718
10839.39 688
10840.37 648
10841.35 696
10842.34 658
10843.32 658
10844.30 668
10845.29 665
10846.27 632
10847.25 658
10848.24 708
10849.22 732
10850.20 647
10851.19 654
10852.17 680
10853.16 661
10854.14 625
10855.12 628
10856.11 673
10857.09 657
10858.08 615
10859.06 665
10860.04 650
10861.03 685
10862.01 641
10863.00 659
10863.98 728
10864.96 735
10865.95 694
10866.93 670
10867.92 712
10868.90 649
10869.89 690
10870.87 687
10871.86 713
10872.84 757
10873.83 745
10874.81 705
10875.80 667
10876.78 740
10877.77 720
10878.75 769
10879.74 762
10880.72 695
10881.71 720
10882.69 759
10883.68 808
10884.66 811
10885.65 816
10886.63 832
10887.62 731
10888.60 740
10889.59 756
10890.57 746
10891.56 764
10892.55 763
10893.53 788
10894.52 802
10895.50 772
10896.49 784
10897.47 818
10898.46 734
10899.45 809
10900.43 798
10901.42 774
10902.40 844
10903.39 842
10904.38 802
10905.36 764
10906.35 752
10907.34 806
10908.32 866
10909.31 842
10910.29 871
10911.28 813
10912.27 838
10913.25 849
10914.24 902
10915.23 886
10916.21 935
10917.20 922
10918.19 971
10919.17 925
10920.16 868
10921.15 974
10922.14 913
10923.12 936
10924.11 920
10925.10 948
10926.08 976
10927.07 1007
10928.06 1042
10929.05 1082
10930.03 1048
10931.02 969
10932.01 986
10933.00 1001
10933.98 995
10934.97 1013
10935.96 1032
10936.95 1070
10937.93 1058
10938.92 957
10939.91 1012
10940.90 1024
10941.88 1090
10942.87 1121
10943.86 1179
10944.85 1186
10945.84 1201
10946.82 1139
10947.81 1166
10948.80 1140
10949.79 1128
10950.78 1152
10951.77 1072
10952.75 1190
10953.74 1197
10954.73 1178
10955.72 1225
10956.71 1365
10957.70 1365
10958.69 1383
10959.67 1424
10960.66 1458
10961.65 1446
10962.64 1552
10963.63 1425
10964.62 1425
10965.61 1388
10966.60 1374
10967.58 1343
10968.57 1237
10969.56 1303
10970.55 1239
10971.54 1278
10972.53 1169
10973.52 1165
10974.51 1168
10975.50 1221
10976.49 1128
10977.48 1214
10978.47 1224
10979.46 1174
10980.45 1135
10981.44 1207
10982.43 1163
10983.42 1229
10984.41 1328
10985.40 1306
10986.38 1285
10987.37 1232
10988.36 1247
10989.35 1274
10990.34 1295
10991.34 1175
10992.33 1213
10993.32 1253
10994.31 1269
10995.30 1348
10996.29 1437
10997.28 1530
10998.27 1631
10999.26 1767
11000.25 1883
11001.24 1973
11002.23 2045
11003.22 1982
11004.21 1985
11005.20 1907
11006.19 1837
11007.18 1754
11008.17 1538
11009.16 1499
11010.16 1414
11011.15 1283
11012.14 1250
11013.13 1233
11014.12 1253
11015.11 1236
11016.10 1189
11017.09 1180
11018.08 1130
11019.08 1149
11020.07 1161
11021.06 1128
11022.05 1089
11023.04 1051
11024.03 1096
11025.03 1105
11026.02 1057
11027.01 1008
11028.00 1014
11028.99 1022
11029.98 993
11030.98 1024
11031.97 990
11032.96 1042
11033.95 960
11034.94 999
11035.94 967
11036.93 957
11037.92 1040
11038.91 964
11039.91 912
11040.90 941
11041.89 941
11042.88 901
11043.87 925
11044.87 913
11045.86 885
11046.85 855
11047.85 860
11048.84 809
11049.83 839
11050.82 879
11051.82 842
11052.81 871
11053.80 832
11054.80 875
11055.79 829
11056.78 820
11057.77 852
11058.77 824
11059.76 805
11060.75 843
11061.75 805
11062.74 840
11063.73 770
11064.73 791
11065.72 773
11066.71 811
11067.71 835
11068.70 838
11069.70 800
11070.69 844
11071.68 873
11072.68 920
11073.67 870
11074.66 842
11075.66 824
11076.65 859
11077.65 835
11078.64 812
11079.63 817
11080.63 844
11081.62 825
11082.62 839
11083.61 828
11084.61 822
11085.60 813
11086.59 877
11087.59 841
11088.58 820
11089.58 868
11090.57 802
11091.57 828
11092.56 858
11093.56 827
11094.55 868
11095.55 770
11096.54 843
11097.54 813
11098.53 874
11099.53 830
11100.52 866
11101.52 855
11102.51 872
11103.51 737
11104.50 770
11105.50 819
11106.49 838
11107.49 804
11108.48 766
11109.48 834
11110.47 861
11111.47 820
11112.46 775
11113.46 847
11114.46 846
11115.45 850
11116.45 767
11117.44 771
11118.44 826
11119.43 816
11120.43 760
11121.43 779
11122.42 810
11123.42 812
11124.41 768
11125.41 762
11126.41 770
11127.40 778
11128.40 811
11129.40 777
11130.39 787
11131.39 828
11132.39 769
11133.38 775
11134.38 782
11135.37 784
11136.37 767
11137.37 824
11138.37 765
11139.36 762
11140.36 725
11141.36 807
11142.35 773
11143.35 709
11144.35 735
11145.34 849
11146.34 819
11147.34 829
11148.33 801
11149.33 827
11150.33 829
11151.33 812
11152.32 835
11153.32 833
11154.32 890
11155.32 883
11156.31 828
11157.31 810
11158.31 817
11159.31 841
11160.30 825
11161.30 789
11162.30 819
11163.30 764
11164.30 811
11165.29 815
11166.29 738
11167.29 739
11168.29 731
11169.29 768
11170.28 770
11171.28 817
11172.28 839
11173.28 764
11174.28 756
11175.28 795
11176.27 801
11177.27 808
11178.27 784
11179.27 795
11180.27 680
11181.27 783
11182.27 818
11183.26 861
11184.26 829
11185.26 809
11186.26 850
11187.26 830
11188.26 837
11189.26 862
11190.26 834
11191.26 829
11192.26 797
11193.25 829
11194.25 842
11195.25 889
11196.25 838
11197.25 825
11198.25 835
11199.25 830
11200.25 775
11201.25 822
11202.25 823
11203.25 846
11204.25 848
11205.25 836
11206.25 791
11207.25 799
11208.25 797
11209.25 774
11210.25 817
11211.25 792
11212.25 769
11213.25 760
11214.25 819
11215.25 827
11216.25 812
11217.25 722
11218.25 725
11219.25 726
11220.25 763
11221.25 736
11222.25 780
11223.25 749
11224.25 752
11225.25 721
11226.25 713
11227.25 774
11228.25 813
11229.26 711
11230.26 705
11231.26 720
11232.26 736
11233.26 732
11234.26 695
11235.26 748
11236.26 763
11237.26 729
11238.27 774
11239.27 804
11240.27 738
11241.27 730
11242.27 740
11243.27 759
11244.27 824
11245.27 752
11246.28 703
11247.28 759
11248.28 708
11249.28 756
11250.28 719
11251.28 769
11252.29 700
11253.29 733
11254.29 742
11255.29 797
11256.29 756
11257.30 732
11258.30 806
11259.30 731
11260.30 733
11261.31 761
11262.31 736
11263.31 725
11264.31 732
11265.31 735
11266.32 730
11267.32 724
11268.32 675
11269.32 731
11270.33 780
11271.33 829
11272.33 803
11273.34 785
11274.34 836
11275.34 850
11276.34 865
11277.35 896
11278.35 868
11279.35 804
11280.36 805
11281.36 881
11282.36 961
11283.37 874
11284.37 892
11285.37 880
11286.38 821
11287.38 792
11288.38 793
11289.39 799
11290.39 792
11291.39 784
11292.40 768
11293.40 778
11294.40 848
11295.41 783
11296.41 765
11297.42 786
11298.42 749
11299.42 812
11300.43 777
11301.43 768
11302.44 781
11303.44 725
11304.44 730
11305.45 753
11306.45 748
11307.46 740
11308.46 766
11309.47 753
11310.47 789
11311.47 777
11312.48 767
11313.48 789
11314.49 854
11315.49 842
11316.50 840
11317.50 801
11318.51 821
11319.51 878
11320.52 900
11321.52 880
11322.53 886
11323.53 769
11324.54 857
11325.54 833
11326.55 790
11327.55 784
11328.56 779
11329.56 779
11330.57 749
11331.57 773
11332.58 790
11333.58 734
11334.59 767
11335.60 805
11336.60 841
11337.61 798
11338.61 860
11339.62 889
11340.62 863
11341.63 836
11342.64 847
11343.64 951
11344.65 911
11345.65 870
11346.66 901
11347.67 894
11348.67 863
11349.68 839
11350.68 781
11351.69 779
11352.70 770
11353.70 769
11354.71 816
11355.72 765
11356.72 779
11357.73 758
11358.74 799
11359.74 755
11360.75 759
11361.76 815
11362.76 836
11363.77 799
11364.78 818
11365.78 812
11366.79 747
11367.80 700
11368.80 732
11369.81 734
11370.82 728
11371.83 732
11372.83 773
11373.84 717
11374.85 753
11375.85 734
11376.86 769
11377.87 695
11378.88 720
11379.88 724
11380.89 741
11381.90 732
11382.91 749
11383.92 699
11384.92 755
11385.93 753
11386.94 746
11387.95 671
11388.95 681
11389.96 719
11390.97 768
11391.98 782
11392.99 708
11393.99 741
11395.00 719
11396.01 725
11397.02 760
11398.03 760
11399.04 747
11400.04 746
11401.05 722
11402.06 764
11403.07 754
11404.08 769
11405.09 760
11406.10 746
11407.11 731
11408.11 748
11409.12 682
11410.13 707
11411.14 714
11412.15 730
11413.16 738
11414.17 747
11415.18 704
11416.19 749
11417.19 785
11418.20 763
11419.21 782
11420.22 698
11421.23 749
11422.24 805
11423.25 759
11424.26 773
11425.27 761
11426.28 788
11427.29 800
11428.30 753
11429.31 787
11430.32 758
11431.33 739
11432.34 809
11433.35 777
11434.36 752
11435.37 770
11436.38 734
11437.39 744
11438.40 769
11439.41 775
11440.42 767
11441.43 766
11442.44 838
11443.45 780
11444.46 740
11445.47 774
11446.48 838
11447.49 858
11448.50 840
11449.51 857
11450.52 853
11451.53 865
11452.54 881
11453.56 858
11454.57 816
11455.58 825
11456.59 779
11457.60 845
11458.61 781
11459.62 844
11460.63 839
11461.64 814
11462.65 808
11463.67 901
11464.68 814
11465.69 906
11466.70 925
11467.71 878
11468.72 885
11469.73 864
11470.75 864
11471.76 921
11472.77 914
11473.78 879
11474.79 852
11475.80 894
11476.82 918
11477.83 880
11478.84 893
11479.85 907
11480.86 850
11481.88 911
11482.89 853
11483.90 916
11484.91 950
11485.92 878
11486.94 864
11487.95 878
11488.96 855
11489.97 895
11490.99 886
11492.00 907
11493.01 850
11494.02 833
11495.04 854
11496.05 888
11497.06 886
11498.08 937
11499.09 933
11500.10 905
11501.11 893
11502.13 898
11503.14 947
11504.15 918
11505.17 876
11506.18 919
11507.19 892
11508.21 900
11509.22 958
11510.23 1000
11511.25 911
11512.26 919
11513.27 924
11514.29 948
11515.30 949
11516.31 984
11517.33 989
11518.34 999
11519.35 1049
11520.37 964
11521.38 1050
11522.40 985
11523.41 970
11524.42 993
11525.44 1011
11526.45 1005
11527.47 1028
11528.48 1063
11529.49 1073
11530.51 1096
11531.52 1068
11532.54 1020
11533.55 1025
11534.56 1165
11535.58 1122
11536.59 1131
11537.61 1151
11538.62 1178
11539.64 1152
11540.65 1163
11541.67 1206
11542.68 1161
11543.70 1158
11544.71 1256
11545.73 1208
11546.74 1245
11547.76 1116
11548.77 1171
11549.79 1253
11550.80 1257
11551.82 1244
11552.83 1273
11553.85 1329
11554.86 1347
11555.88 1384
11556.89 1399
11557.91 1380
11558.92 1446
11559.94 1385
11560.95 1355
11561.97 1428
11562.99 1503
11564.00 1460
11565.02 1510
11566.03 1491
11567.05 1508
11568.06 1566
11569.08 1595
11570.10 1578
11571.11 1632
11572.13 1674
11573.14 1643
11574.16 1711
11575.18 1735
11576.19 1771
11577.21 1837
11578.23 1965
11579.24 2021
11580.26 2076
11581.27 2063
11582.29 2126
11583.31 2220
11584.32 2302
11585.34 2342
11586.36 2389
11587.37 2446
11588.39 2624
11589.41 2660
11590.42 2700
11591.44 2795
11592.46 2760
11593.48 3023
11594.49 3221
11595.51 3562
11596.53 4019
11597.54 4570
11598.56 5005
11599.58 5533
11600.60 5977
11601.61 6309
11602.63 6264
11603.65 6163
11604.67 5858
11605.68 5412
11606.70 4894
11607.72 4413
11608.74 3819
11609.75 3462
11610.77 3036
11611.79 2904
11612.81 2594
11613.82 2542
11614.84 2352
11615.86 2344
11616.88 2248
11617.90 2137
11618.91 2123
11619.93 2156
11620.95 2056
11621.97 1974
11622.99 1836
11624.01 1831
11625.02 1777
11626.04 1641
11627.06 1628
11628.08 1587
11629.10 1512
11630.12 1559
11631.14 1658
11632.15 1596
11633.17 1526
11634.19 1546
11635.21 1492
11636.23 1441
11637.25 1419
11638.27 1491
11639.29 1439
11640.31 1376
11641.32 1523
11642.34 1421
11643.36 1331
11644.38 1317
11645.40 1316
11646.42 1306
11647.44 1229
11648.46 1169
11649.48 1144
11650.50 1167
11651.52 1173
11652.54 1221
11653.56 1255
11654.58 1218
11655.60 1240
11656.62 1181
11657.64 1173
11658.66 1177
11659.68 1183
11660.70 1202
11661.72 1168
11662.74 1204
11663.76 1195
11664.78 1143
11665.80 1201
11666.82 1297
11667.84 1211
11668.86 1270
11669.88 1257
11670.90 1239
11671.92 1311
11672.94 1294
11673.96 1286
11674.98 1297
11676.00 1348
11677.02 1414
11678.04 1397
11679.06 1351
11680.08 1357
11681.10 1421
11682.12 1347
11683.15 1466
11684.17 1480
11685.19 1456
11686.21 1445
11687.23 1415
11688.25 1327
11689.27 1304
11690.29 1331
11691.31 1317
11692.34 1352
11693.36 1316
11694.38 1350
11695.40 1320
11696.42 1307
11697.44 1330
11698.46 1269
11699.49 1326
11700.51 1278
11701.53 1256
11702.55 1236
11703.57 1227
11704.60 1166
11705.62 1167
11706.64 1232
11707.66 1206
11708.68 1225
11709.71 1194
11710.73 1213
11711.75 1253
11712.77 1226
11713.79 1213
11714.82 1194
11715.84 1098
11716.86 1077
11717.88 1121
11718.91 1154
11719.93 1093
11720.95 1086
11721.97 1089
11723.00 1065
11724.02 1028
11725.04 1052
11726.06 1106
11727.09 1049
11728.11 1010
11729.13 1005
11730.16 1019
11731.18 1023
11732.20 1013
11733.23 948
11734.25 1031
11735.27 1037
11736.30 1031
11737.32 1017
11738.34 988
11739.37 1020
11740.39 1035
11741.41 1011
11742.44 1081
11743.46 1060
11744.48 1119
11745.51 1060
11746.53 1099
11747.55 1056
11748.58 1060
11749.60 1045
11750.63 1089
11751.65 1069
11752.67 1125
11753.70 1145
11754.72 1101
11755.75 1064
11756.77 1101
11757.79 1132
11758.82 1010
11759.84 1005
11760.87 1069
11761.89 1052
11762.92 999
11763.94 948
11764.96 938
11765.99 990
11767.01 1010
11768.04 1004
11769.06 922
11770.09 893
11771.11 905
11772.14 936
11773.16 893
11774.19 942
11775.21 900
11776.24 892
11777.26 893
11778.29 891
11779.31 892
11780.34 893
11781.36 841
11782.39 832
11783.41 864
11784.44 813
11785.46 828
11786.49 862
11787.52 869
11788.54 831
11789.57 864
11790.59 855
11791.62 856
11792.64 797
11793.67 796
11794.69 891
11795.72 782
11796.75 807
11797.77 849
11798.80 770
11799.82 788
11800.85 829
11801.88 818
11802.90 802
11803.93 790
11804.96 777
11805.98 782
11807.01 727
11808.03 775
11809.06 773
11810.09 766
11811.11 730
11812.14 745
11813.17 766
11814.19 775
11815.22 751
11816.25 741
11817.27 750
11818.30 764
11819.33 793
11820.35 739
11821.38 725
11822.41 779
11823.44 753
11824.46 762
11825.49 772
11826.52 750
11827.54 752
11828.57 761
11829.60 735
11830.63 831
11831.65 848
11832.68 841
11833.71 811
11834.74 793
11835.76 862
11836.79 811
11837.82 789
11838.85 790
11839.87 782
11840.90 771
11841.93 793
11842.96 755
11843.99 771
11845.01 683
11846.04 741
11847.07 827
11848.10 803
11849.13 817
11850.15 832
11851.18 869
11852.21 822
11853.24 777
11854.27 726
11855.30 810
11856.33 865
11857.35 797
11858.38 778
11859.41 817
11860.44 841
11861.47 812
11862.50 857
11863.53 803
11864.55 837
11865.58 784
11866.61 836
11867.64 850
11868.67 823
11869.70 789
11870.73 849
11871.76 827
11872.79 835
11873.82 833
11874.85 910
11875.88 845
11876.90 787
11877.93 803
11878.96 834
11879.99 858
11881.02 858
11882.05 806
11883.08 776
11884.11 866
11885.14 857
11886.17 904
11887.20 911
11888.23 915
11889.26 929
11890.29 943
11891.32 916
11892.35 938
11893.38 979
11894.41 967
11895.44 941
11896.47 913
11897.50 988
11898.53 993
11899.56 1020
11900.59 1014
11901.62 1117
11902.65 1075
11903.68 1147
11904.71 1141
11905.75 1071
11906.78 1071
11907.81 1067
11908.84 1018
11909.87 1038
11910.90 971
11911.93 948
11912.96 1053
11913.99 1038
11915.02 1061
11916.05 1093
11917.09 1075
11918.12 1006
11919.15 967
11920.18 968
11921.21 1078
11922.24 1024
11923.27 1008
11924.30 1063
11925.34 1066
11926.37 1063
11927.40 1143
11928.43 1192
11929.46 1163
11930.49 1245
11931.53 1324
11932.56 1438
11933.59 1446
11934.62 1467
11935.65 1528
11936.69 1444
11937.72 1357
11938.75 1326
11939.78 1214
11940.81 1251
11941.85 1173
11942.88 1072
11943.91 1083
11944.94 1065
11945.98 1008
11947.01 996
11948.04 972
11949.07 954
11950.11 954
11951.14 957
11952.17 939
11953.20 879
11954.24 930
11955.27 878
11956.30 945
11957.34 870
11958.37 871
11959.40 922
11960.43 926
11961.47 827
11962.50 880
11963.53 818
11964.57 831
11965.60 856
11966.63 806
11967.67 768
11968.70 822
11969.73 862
11970.77 889
11971.80 803
11972.83 808
11973.87 842
11974.90 869
11975.93 818
11976.97 787
11978.00 799
11979.04 913
11980.07 831
11981.10 817
11982.14 809
11983.17 824
11984.21 839
11985.24 823
11986.27 783
11987.31 821
11988.34 860
11989.38 815
11990.41 837
11991.45 857
11992.48 882
11993.51 880
11994.55 837
11995.58 881
11996.62 799
11997.65 844
11998.69 883
11999.72 855
12000.76 881
12001.79 807
12002.83 823
12003.86 880
12004.90 837
12005.93 823
12006.97 838
12008.00 949
12009.04 898
12010.07 883
12011.11 854
12012.14 838
12013.18 896
12014.21 927
12015.25 930
12016.28 920
12017.32 956
12018.35 1000
12019.39 976
12020.43 956
12021.46 1008
12022.50 943
12023.53 967
12024.57 944
12025.60 921
12026.64 932
12027.68 946
12028.71 927
12029.75 920
12030.78 921
12031.82 929
12032.86 972
12033.89 903
12034.93 915
12035.97 890
12037.00 909
12038.04 888
12039.07 920
12040.11 910
12041.15 910
12042.18 844
12043.22 899
12044.26 885
12045.29 894
12046.33 876
12047.37 851
12048.40 924
12049.44 838
12050.48 829
12051.52 816
12052.55 826
12053.59 859
12054.63 867
12055.66 872
12056.70 890
12057.74 837
12058.78 846
12059.81 880
12060.85 891
12061.89 889
12062.92 821
12063.96 857
12065.00 868
12066.04 854
12067.07 920
12068.11 825
12069.15 795
12070.19 868
12071.23 865
12072.26 844
12073.30 823
12074.34 903
12075.38 865
12076.42 926
12077.45 946
12078.49 884
12079.53 914
12080.57 867
12081.61 883
12082.64 841
12083.68 871
12084.72 869
12085.76 895
12086.80 873
12087.84 909
12088.88 907
12089.91 908
12090.95 901
12091.99 887
12093.03 966
12094.07 899
12095.11 891
12096.15 914
12097.19 847
12098.22 858
12099.26 882
12100.30 944
12101.34 972
12102.38 900
12103.42 889
12104.46 869
12105.50 883
12106.54 899
12107.58 909
12108.62 896
12109.66 829
12110.70 883
12111.74 837
12112.78 804
12113.81 909
12114.85 827
12115.89 805
12116.93 766
12117.97 776
12119.01 765
12120.05 710
12121.09 763
12122.13 759
12123.17 776
12124.21 813
12125.25 804
12126.29 808
12127.33 762
12128.37 754
12129.42 725
12130.46 716
12131.50 739
12132.54 742
12133.58 749
12134.62 730
12135.66 726
12136.70 720
12137.74 748
12138.78 723
12139.82 706
12140.86 760
12141.90 797
12142.94 746
12143.98 755
12145.03 654
12146.07 670
12147.11 718
12148.15 724
12149.19 667
12150.23 691
12151.27 700
12152.31 680
12153.35 716
12154.40 754
12155.44 718
12156.48 696
12157.52 666
12158.56 693
12159.60 699
12160.65 762
12161.69 729
12162.73 688
12163.77 648
12164.81 651
12165.85 679
12166.90 692
12167.94 695
12168.98 646
12170.02 713
12171.06 652
12172.11 711
12173.15 719
12174.19 694
12175.23 656
12176.28 701
12177.32 703
12178.36 695
12179.40 683
12180.45 651
12181.49 661
12182.53 716
12183.57 684
12184.62 684
12185.66 640
12186.70 648
12187.74 669
12188.79 682
12189.83 735
12190.87 715
12191.92 692
12192.96 679
12194.00 688
12195.05 637
12196.09 649
12197.13 661
12198.18 627
12199.22 658
12200.26 680
12201.31 726
12202.35 660
12203.39 684
12204.44 667
12205.48 694
12206.52 779
12207.57 755
12208.61 733
12209.65 708
12210.70 700
12211.74 687
12212.79 679
12213.83 700
12214.87 753
12215.92 680
12216.96 703
12218.01 663
12219.05 687
12220.09 692
12221.14 695
12222.18 663
12223.23 717
12224.27 771
12225.32 709
12226.36 710
12227.41 694
12228.45 689
12229.49 684
12230.54 725
12231.58 712
12232.63 667
12233.67 709
12234.72 695
12235.76 636
12236.81 668
12237.85 750
12238.90 723
12239.94 759
12240.99 695
12242.03 748
12243.08 693
12244.12 738
12245.17 760
12246.21 738
12247.26 671
12248.31 669
12249.35 674
12250.40 705
12251.44 699
12252.49 680
12253.53 684
12254.58 691
12255.62 688
12256.67 696
12257.72 680
12258.76 696
12259.81 668
12260.85 688
12261.90 702
12262.95 689
12263.99 619
12265.04 611
12266.08 645
12267.13 660
12268.18 673
12269.22 671
12270.27 649
12271.32 654
12272.36 651
12273.41 666
12274.46 648
12275.50 666
12276.55 626
12277.60 621
12278.64 665
12279.69 667
12280.74 644
12281.78 665
12282.83 655
12283.88 684
12284.92 671
12285.97 669
12287.02 649
12288.07 589
12289.11 638
12290.16 640
12291.21 658
12292.25 667
12293.30 695
12294.35 690
12295.40 667
12296.44 635
12297.49 647
12298.54 628
12299.59 627
12300.63 661
12301.68 653
12302.73 686
12303.78 599
12304.83 662
12305.87 609
12306.92 677
12307.97 648
12309.02 666
12310.07 663
12311.11 675
12312.16 683
12313.21 674
12314.26 650
12315.31 673
12316.35 709
12317.40 672
12318.45 630
12319.50 649
12320.55 618
12321.60 617
12322.65 598
12323.69 661
12324.74 641
12325.79 611
12326.84 662
12327.89 612
12328.94 639
12329.99 597
12331.04 584
12332.09 631
12333.13 667
12334.18 681
12335.23 647
12336.28 614
12337.33 657
12338.38 571
12339.43 589
12340.48 632
12341.53 596
12342.58 560
12343.63 589
12344.68 616
12345.73 595
12346.78 647
12347.83 639
12348.88 653
12349.93 620
12350.98 638
12352.03 630
12353.07 614
12354.12 605
12355.17 609
12356.22 593
12357.28 572
12358.33 630
12359.38 637
12360.43 670
12361.48 641
12362.53 617
12363.58 616
12364.63 642
12365.68 615
12366.73 673
12367.78 636
12368.83 651
12369.88 654
12370.93 657
12371.98 670
12373.03 677
12374.08 645
12375.13 660
12376.18 604
12377.24 608
12378.29 606
12379.34 664
12380.39 640
12381.44 620
12382.49 668
12383.54 683
12384.59 670
12385.64 645
12386.70 634
12387.75 601
12388.80 595
12389.85 609
12390.90 603
12391.95 617
12393.00 669
12394.06 691
12395.11 669
12396.16 584
12397.21 645
12398.26 629
12399.32 627
12400.37 657
12401.42 688
12402.47 657
12403.52 636
12404.58 621
12405.63 651
12406.68 658
12407.73 649
12408.78 677
12409.84 660
12410.89 634
12411.94 643
12412.99 654
12414.05 643
12415.10 663
12416.15 647
12417.20 634
12418.26 665
12419.31 650
12420.36 617
12421.42 652
12422.47 669
12423.52 642
12424.57 685
12425.63 665
12426.68 624
12427.73 630
12428.79 666
12429.84 618
12430.89 644
12431.95 653
12433.00 652
12434.05 636
12435.11 665
12436.16 700
12437.21 684
12438.27 633
12439.32 659
12440.37 657
12441.43 675
12442.48 634
12443.54 693
12444.59 676
12445.64 668
12446.70 667
12447.75 660
12448.80 707
12449.86 719
12450.91 639
12451.97 635
12453.02 639
12454.08 687
12455.13 622
12456.18 651
12457.24 687
12458.29 652
12459.35 693
12460.40 611
12461.46 641
12462.51 684
12463.57 678
12464.62 708
12465.67 664
12466.73 638
12467.78 637
12468.84 650
12469.89 680
12470.95 652
12472.00 691
12473.06 629
12474.11 663
12475.17 693
12476.22 719
12477.28 737
12478.33 712
12479.39 756
12480.45 774
12481.50 731
12482.56 754
12483.61 787
12484.67 743
12485.72 697
12486.78 715
12487.83 751
12488.89 821
12489.95 873
12491.00 895
12492.06 867
12493.11 1014
12494.17 1083
12495.22 1159
12496.28 1198
12497.34 1197
12498.39 1207
12499.45 1192
12500.50 1159
12501.56 1196
12502.62 1061
12503.67 999
12504.73 972
12505.79 935
12506.84 877
12507.90 804
12508.96 853
12510.01 752
12511.07 769
12512.13 805
12513.18 764
12514.24 808
12515.30 819
12516.35 718
12517.41 661
12518.47 720
12519.52 689
12520.58 701
12521.64 687
12522.70 672
12523.75 679
12524.81 709
12525.87 684
12526.92 731
12527.98 670
12529.04 663
12530.10 719
12531.15 704
12532.21 620
12533.27 674
12534.33 691
12535.38 719
12536.44 698
12537.50 669
12538.56 629
12539.62 655
12540.67 679
12541.73 655
12542.79 642
12543.85 679
12544.91 620
12545.96 641
12547.02 648
12548.08 641
12549.14 639
12550.20 666
12551.25 603
12552.31 630
12553.37 681
12554.43 701
12555.49 665
12556.55 664
12557.61 683
12558.66 686
12559.72 691
12560.78 675
12561.84 654
12562.90 658
12563.96 672
12565.02 667
12566.08 675
12567.14 662
12568.19 700
12569.25 756
12570.31 708
12571.37 712
12572.43 811
12573.49 793
12574.55 786
12575.61 816
12576.67 796
12577.73 843
12578.79 880
12579.85 923
12580.91 869
12581.97 790
12583.03 769
12584.09 791
12585.15 776
12586.20 780
12587.26 754
12588.32 754
12589.38 767
12590.44 745
12591.50 714
12592.56 766
12593.62 764
12594.69 748
12595.75 731
12596.81 684
12597.87 669
12598.93 694
12599.99 763
12601.05 701
12602.11 679
12603.17 654
12604.23 697
12605.29 649
12606.35 691
12607.41 657
12608.47 678
12609.53 664
12610.59 721
12611.65 661
12612.71 671
12613.78 700
12614.84 712
12615.90 662
12616.96 655
12618.02 658
12619.08 657
12620.14 650
12621.20 661
12622.27 639
12623.33 634
12624.39 675
12625.45 652
12626.51 677
12627.57 623
12628.63 675
12629.70 624
12630.76 642
12631.82 663
12632.88 610
12633.94 616
12635.00 619
12636.07 640
12637.13 561
12638.19 589
12639.25 605
12640.31 630
12641.38 590
12642.44 625
12643.50 603
12644.56 623
12645.63 685
12646.69 708
12647.75 675
12648.81 672
12649.88 690
12650.94 640
12652.00 684
12653.06 675
12654.13 673
12655.19 739
12656.25 739
12657.31 782
12658.38 723
12659.44 681
12660.50 684
12661.57 680
12662.63 664
12663.69 662
12664.76 694
12665.82 628
12666.88 624
12667.95 640
12669.01 642
12670.07 677
12671.14 656
12672.20 666
12673.26 648
12674.33 624
12675.39 656
12676.45 619
12677.52 618
12678.58 614
12679.64 634
12680.71 635
12681.77 604
12682.84 565
12683.90 642
12684.96 587
12686.03 641
12687.09 609
12688.16 607
12689.22 619
12690.28 621
12691.35 586
12692.41 591
12693.48 639
12694.54 653
12695.61 641
12696.67 600
12697.74 631
12698.80 570
12699.86 595
12700.93 601
12701.99 635
12703.06 610
12704.12 638
12705.19 671
12706.25 652
12707.32 648
12708.38 580
12709.45 621
12710.51 622
12711.58 643
12712.64 693
12713.71 643
12714.77 613
12715.84 573
12716.90 609
12717.97 679
12719.03 615
12720.10 636
12721.17 609
12722.23 583
12723.30 588
12724.36 592
12725.43 619
12726.49 639
12727.56 586
12728.63 592
12729.69 592
12730.76 648
12731.82 649
12732.89 639
12733.96 695
12735.02 714
12736.09 693
12737.15 690
12738.22 657
12739.29 650
12740.35 647
12741.42 643
12742.49 665
12743.55 673
12744.62 646
12745.68 612
12746.75 616
12747.82 565
12748.88 603
12749.95 656
12751.02 577
12752.09 587
12753.15 550
12754.22 547
12755.29 578
12756.35 569
12757.42 608
12758.49 614
12759.55 572
12760.62 577
12761.69 596
12762.76 544
12763.82 570
12764.89 563
12765.96 590
12767.03 544
12768.09 535
12769.16 569
12770.23 542
12771.30 522
12772.36 569
12773.43 603
12774.50 603
12775.57 552
12776.63 526
12777.70 558
12778.77 527
12779.84 555
12780.91 550
12781.97 550
12783.04 545
12784.11 543
12785.18 517
12786.25 524
12787.31 524
12788.38 568
12789.45 531
12790.52 498
12791.59 516
12792.66 569
12793.73 575
12794.79 543
12795.86 545
12796.93 512
12798.00 506
12799.07 594
12800.14 598
12801.21 577
12802.28 556
12803.34 577
12804.41 587
12805.48 511
12806.55 532
12807.62 552
12808.69 532
12809.76 504
12810.83 548
12811.90 554
12812.97 555
12814.04 611
12815.11 620
12816.18 604
12817.25 589
12818.31 580
12819.38 574
12820.45 564
12821.52 616
12822.59 615
12823.66 621
12824.73 566
12825.80 612
12826.87 589
12827.94 572
12829.01 502
12830.08 602
12831.15 571
12832.22 540
12833.29 530
12834.36 590
12835.43 579
12836.50 499
12837.57 519
12838.65 537
12839.72 517
12840.79 528
12841.86 540
12842.93 544
12844.00 566
12845.07 508
12846.14 553
12847.21 523
12848.28 564
12849.35 567
12850.42 553
12851.49 572
12852.57 549
12853.64 557
12854.71 501
12855.78 567
12856.85 541
12857.92 489
12858.99 499
12860.06 539
12861.13 499
12862.21 532
12863.28 479
12864.35 471
12865.42 498
12866.49 481
12867.56 510
12868.64 497
12869.71 478
12870.78 570
12871.85 510
12872.92 539
12874.00 535
12875.07 500
12876.14 478
12877.21 514
12878.28 557
12879.36 573
12880.43 529
12881.50 491
12882.57 477
12883.64 495
12884.72 547
12885.79 573
12886.86 522
12887.93 506
12889.01 502
12890.08 500
12891.15 553
12892.22 494
12893.30 467
12894.37 524
12895.44 498
12896.52 491
12897.59 502
12898.66 505
12899.73 493
12900.81 477
12901.88 479
12902.95 491
12904.03 514
12905.10 505
12906.17 532
12907.25 501
12908.32 501
12909.39 531
12910.47 516
12911.54 458
12912.61 470
12913.69 494
12914.76 519
12915.83 446
12916.91 456
12917.98 488
12919.06 490
12920.13 493
12921.20 457
12922.28 487
12923.35 499
12924.43 450
12925.50 505
12926.57 499
12927.65 481
12928.72 493
12929.80 465
12930.87 481
12931.95 510
12933.02 445
12934.09 503
12935.17 489
12936.24 499
12937.32 557
12938.39 500
12939.47 503
12940.54 504
12941.62 505
12942.69 485
12943.77 479
12944.84 483
12945.92 486
12946.99 523
12948.07 461
12949.14 484
12950.22 469
12951.29 472
12952.37 427
12953.44 435
12954.52 482
12955.59 459
12956.67 468
12957.74 492
12958.82 475
12959.89 458
12960.97 494
12962.04 504
12963.12 571
12964.20 471
12965.27 471
12966.35 449
12967.42 488
12968.50 473
12969.58 516
12970.65 502
12971.73 491
12972.80 502
12973.88 530
12974.96 469
12976.03 498
12977.11 464
12978.18 481
12979.26 477
12980.34 452
12981.41 500
12982.49 474
12983.57 454
12984.64 459
12985.72 531
12986.80 516
12987.87 454
12988.95 504
12990.03 475
12991.10 527
12992.18 520
12993.26 509
12994.33 524
12995.41 509
12996.49 451
12997.56 498
12998.64 538
12999.72 542
13000.80 518
13001.87 557
13002.95 528
13004.03 499
13005.11 518
13006.18 519
13007.26 487
13008.34 497
13009.42 507
13010.49 507
13011.57 469
13012.65 473
13013.73 489
13014.80 474
13015.88 466
13016.96 467
13018.04 481
13019.12 478
13020.19 510
13021.27 501
13022.35 491
13023.43 503
13024.51 502
13025.58 514
13026.66 501
13027.74 544
13028.82 547
13029.90 527
13030.98 479
13032.05 480
13033.13 509
13034.21 490
13035.29 487
13036.37 471
13037.45 501
13038.53 481
13039.61 536
13040.68 522
13041.76 500
13042.84 428
13043.92 486
13045.00 512
13046.08 500
13047.16 489
13048.24 456
13049.32 490
13050.40 515
13051.48 463
13052.55 487
13053.63 472
13054.71 478
13055.79 520
13056.87 507
13057.95 511
13059.03 490
13060.11 557
13061.19 556
13062.27 505
13063.35 491
13064.43 471
13065.51 464
13066.59 513
13067.67 478
13068.75 415
13069.83 489
13070.91 498
13071.99 475
13073.07 477
13074.15 494
13075.23 494
13076.31 452
13077.39 477
13078.47 495
13079.55 473
13080.63 454
13081.71 519
13082.79 479
13083.88 484
13084.96 481
13086.04 488
13087.12 492
13088.20 448
13089.28 467
13090.36 486
13091.44 476
13092.52 490
13093.60 414
13094.68 464
13095.77 490
13096.85 446
13097.93 461
13099.01 485
13100.09 527
13101.17 470
13102.25 466
13103.34 465
13104.42 484
13105.50 443
13106.58 502
13107.66 471
13108.74 485
13109.82 463
13110.91 520
13111.99 458
13113.07 430
13114.15 468
13115.23 490
13116.32 443
13117.40 463
13118.48 456
13119.56 468
13120.64 461
13121.73 495
13122.81 438
13123.89 442
13124.97 467
13126.06 438
13127.14 459
13128.22 464
13129.30 457
13130.39 446
13131.47 522
13132.55 464
13133.63 452
13134.72 506
13135.80 503
13136.88 444
13137.97 407
13139.05 463
13140.13 446
13141.21 487
13142.30 468
13143.38 449
13144.46 484
13145.55 474
13146.63 476
13147.71 464
13148.80 472
13149.88 477
13150.96 467
13152.05 431
13153.13 489
13154.21 442
13155.30 458
13156.38 485
13157.47 443
13158.55 450
13159.63 496
13160.72 501
13161.80 474
13162.88 398
13163.97 445
13165.05 464
13166.14 523
13167.22 444
13168.31 465
13169.39 437
13170.47 468
13171.56 503
13172.64 503
13173.73 472
13174.81 444
13175.90 470
13176.98 495
13178.06 446
13179.15 488
13180.23 512
13181.32 485
13182.40 458
13183.49 453
13184.57 483
13185.66 461
13186.74 468
13187.83 471
13188.91 431
13190.00 451
13191.08 490
13192.17 495
13193.25 434
13194.34 463
13195.42 483
13196.51 533
13197.59 504
13198.68 465
13199.77 459
13200.85 431
13201.94 501
13203.02 516
13204.11 450
13205.19 431
13206.28 446
13207.36 464
13208.45 484
13209.54 470
13210.62 444
13211.71 541
13212.79 522
13213.88 458
13214.97 502
13216.05 466
13217.14 493
13218.22 436
13219.31 437
13220.40 486
13221.48 495
13222.57 515
13223.66 497
13224.74 473
13225.83 466
13226.92 462
13228.00 479
13229.09 499
13230.18 488
13231.26 486
13232.35 486
13233.44 522
13234.52 462
13235.61 474
13236.70 499
13237.78 493
13238.87 460
13239.96 428
13241.05 465
13242.13 464
13243.22 477
13244.31 472
13245.39 468
13246.48 479
13247.57 492
13248.66 489
13249.74 501
13250.83 516
13251.92 502
13253.01 520
13254.10 519
13255.18 493
13256.27 456
13257.36 491
13258.45 536
13259.53 502
13260.62 488
13261.71 470
13262.80 474
13263.89 529
13264.97 517
13266.06 533
13267.15 479
13268.24 488
13269.33 568
13270.42 522
13271.50 490
13272.59 561
13273.68 535
13274.77 516
13275.86 510
13276.95 587
13278.04 514
13279.12 531
13280.21 564
13281.30 530
13282.39 581
13283.48 529
13284.57 537
13285.66 568
13286.75 490
13287.84 509
13288.93 527
13290.01 532
13291.10 556
13292.19 524
13293.28 520
13294.37 553
13295.46 560
13296.55 551
13297.64 528
13298.73 548
13299.82 558
13300.91 580
13302.00 631
13303.09 575
13304.18 569
13305.27 563
13306.36 567
13307.45 651
13308.54 581
13309.63 600
13310.72 582
13311.81 613
13312.90 630
13313.99 562
13315.08 580
13316.17 575
13317.26 554
13318.35 596
13319.44 587
13320.53 552
13321.62 604
13322.71 621
13323.80 597
13324.89 577
13325.98 563
13327.07 573
13328.16 556
13329.25 558
13330.35 582
13331.44 623
13332.53 608
13333.62 608
13334.71 626
13335.80 559
13336.89 579
13337.98 603
13339.07 599
13340.16 603
13341.26 618
13342.35 614
13343.44 578
13344.53 621
13345.62 668
13346.71 597
13347.80 639
13348.90 623
13349.99 620
13351.08 644
13352.17 618
13353.26 594
13354.36 610
13355.45 658
13356.54 609
13357.63 615
13358.72 673
13359.81 693
13360.91 678
13362.00 655
13363.09 650
13364.18 652
13365.28 666
13366.37 705
13367.46 730
13368.55 757
13369.65 756
13370.74 742
13371.83 679
13372.92 672
13374.02 657
13375.11 697
13376.20 649
13377.29 609
13378.39 646
13379.48 657
13380.57 636
13381.67 614
13382.76 612
13383.85 599
13384.94 591
13386.04 622
13387.13 616
13388.22 611
13389.32 609
13390.41 565
13391.50 602
13392.60 612
13393.69 571
13394.78 590
13395.88 577
13396.97 585
13398.06 581
13399.16 555
13400.25 604
13401.35 560
13402.44 503
13403.53 473
13404.63 557
13405.72 549
13406.82 571
13407.91 535
13409.00 571
13410.10 566
13411.19 556
13412.29 547
13413.38 569
13414.47 518
13415.57 515
13416.66 579
13417.76 566
13418.85 516
13419.95 533
13421.04 567
13422.14 550
13423.23 569
13424.33 554
13425.42 595
13426.51 546
13427.61 539
13428.70 570
13429.80 575
13430.89 545
13431.99 539
13433.08 594
13434.18 547
13435.27 553
13436.37 573
13437.46 562
13438.56 559
13439.66 580
13440.75 547
13441.85 586
13442.94 582
13444.04 559
13445.13 583
13446.23 607
13447.32 610
13448.42 582
13449.52 604
13450.61 629
13451.71 638
13452.80 627
13453.90 629
13454.99 661
13456.09 621
13457.19 616
13458.28 665
13459.38 648
13460.48 596
13461.57 615
13462.67 638
13463.76 619
13464.86 582
13465.96 594
13467.05 618
13468.15 622
13469.25 612
13470.34 599
13471.44 655
13472.54 662
13473.63 609
13474.73 643
13475.83 621
13476.92 632
13478.02 601
13479.12 649
13480.21 654
13481.31 662
13482.41 659
13483.50 684
13484.60 657
13485.70 663
13486.80 579
13487.89 660
13488.99 711
13490.09 666
13491.19 709
13492.28 708
13493.38 690
13494.48 692
13495.58 741
13496.67 748
13497.77 723
13498.87 750
13499.97 693
13501.06 723
13502.16 768
13503.26 761
13504.36 758
13505.46 749
13506.55 677
13507.65 740
13508.75 748
13509.85 740
13510.95 720
13512.05 720
13513.14 699
13514.24 696
13515.34 664
13516.44 630
13517.54 570
13518.64 613
13519.73 637
13520.83 634
13521.93 616
13523.03 600
13524.13 590
13525.23 604
13526.33 582
13527.43 572
13528.53 563
13529.62 575
13530.72 572
13531.82 583
13532.92 622
13534.02 598
13535.12 611
13536.22 556
13537.32 508
13538.42 563
13539.52 530
13540.62 549
13541.72 592
13542.82 569
13543.92 569
13545.01 562
13546.11 559
13547.21 561
13548.31 617
13549.41 576
13550.51 548
13551.61 543
13552.71 574
13553.81 531
13554.91 559
13556.01 555
13557.11 553
13558.21 525
13559.31 522
13560.41 522
13561.51 509
13562.61 486
13563.72 493
13564.82 558
13565.92 526
13567.02 518
13568.12 520
13569.22 534
13570.32 587
13571.42 549
13572.52 572
13573.62 538
13574.72 510
13575.82 553
13576.92 571
13578.02 542
13579.13 581
13580.23 552
13581.33 589
13582.43 595
13583.53 578
13584.63 566
13585.73 564
13586.83 519
13587.94 552
13589.04 532
13590.14 572
13591.24 536
13592.34 592
13593.44 607
13594.54 501
13595.65 530
13596.75 568
13597.85 535
13598.95 519
13600.05 565
13601.16 549
13602.26 577
13603.36 510
13604.46 566
13605.56 545
13606.67 520
13607.77 578
13608.87 614
13609.97 620
13611.07 577
13612.18 593
13613.28 571
13614.38 592
13615.48 538
13616.59 538
13617.69 583
13618.79 625
13619.89 618
13621.00 579
13622.10 557
13623.20 617
13624.31 595
13625.41 603
13626.51 553
13627.61 622
13628.72 644
13629.82 575
13630.92 583
13632.03 581
13633.13 583
13634.23 570
13635.34 633
13636.44 594
13637.54 603
13638.65 599
13639.75 619
13640.85 537
13641.96 560
13643.06 595
13644.16 579
13645.27 521
13646.37 606
13647.48 645
13648.58 611
13649.68 582
13650.79 584
13651.89 563
13653.00 569
13654.10 665
13655.20 613
13656.31 604
13657.41 602
13658.52 587
13659.62 581
13660.72 602
13661.83 570
13662.93 592
13664.04 639
13665.14 598
13666.25 584
13667.35 621
13668.46 585
13669.56 570
13670.67 561
13671.77 587
13672.88 568
13673.98 535
13675.09 546
13676.19 536
13677.30 548
13678.40 569
13679.51 587
13680.61 563
13681.72 546
13682.82 546
13683.93 573
13685.03 568
13686.14 565
13687.24 612
13688.35 603
13689.45 624
13690.56 622
13691.66 603
13692.77 586
13693.88 573
13694.98 577
13696.09 591
13697.19 612
13698.30 629
13699.40 554
13700.51 559
13701.62 538
13702.72 551
13703.83 610
13704.93 559
13706.04 591
13707.15 567
13708.25 608
13709.36 607
13710.47 602
13711.57 628
13712.68 638
13713.79 631
13714.89 598
13716.00 606
13717.11 622
13718.21 650
13719.32 613
13720.43 619
13721.53 627
13722.64 645
13723.75 625
13724.85 680
13725.96 685
13727.07 669
13728.17 682
13729.28 690
13730.39 653
13731.50 675
13732.60 679
13733.71 678
13734.82 621
13735.92 711
13737.03 735
13738.14 712
13739.25 678
13740.35 705
13741.46 691
13742.57 679
13743.68 713
13744.79 746
13745.89 731
13747.00 757
13748.11 715
13749.22 735
13750.32 838
13751.43 765
13752.54 803
13753.65 812
13754.76 772
13755.87 780
13756.97 822
13758.08 827
13759.19 792
13760.30 798
13761.41 832
13762.52 822
13763.62 889
13764.73 916
13765.84 895
13766.95 912
13768.06 985
13769.17 1012
13770.28 944
13771.38 1047
13772.49 994
13773.60 1035
13774.71 1045
13775.82 1047
13776.93 1046
13778.04 1018
13779.15 1077
13780.26 1088
13781.37 1079
13782.48 995
13783.58 907
13784.69 913
13785.80 917
13786.91 930
13788.02 856
13789.13 816
13790.24 811
13791.35 884
13792.46 883
13793.57 770
13794.68 750
13795.79 791
13796.90 773
13798.01 762
13799.12 730
13800.23 776
13801.34 779
13802.45 776
13803.56 798
13804.67 765
13805.78 742
13806.89 765
13808.00 706
13809.11 676
13810.22 721
13811.33 717
13812.44 777
13813.55 774
13814.66 727
13815.77 691
13816.88 735
13818.00 710
13819.11 763
13820.22 718
13821.33 729
13822.44 704
13823.55 691
13824.66 766
13825.77 713
13826.88 698
13827.99 732
13829.10 741
13830.22 761
13831.33 733
13832.44 698
13833.55 700
13834.66 701
13835.77 769
13836.88 666
13838.00 669
13839.11 751
13840.22 712
13841.33 656
13842.44 729
13843.55 727
13844.67 716
13845.78 684
13846.89 716
13848.00 772
13849.11 695
13850.23 724
13851.34 746
13852.45 750
13853.56 776
13854.67 743
13855.79 764
13856.90 786
13858.01 767
13859.12 799
13860.24 814
13861.35 743
13862.46 786
13863.57 857
13864.69 833
13865.80 858
13866.91 864
13868.02 827
13869.14 910
13870.25 957
13871.36 952
13872.47 913
13873.59 874
13874.70 891
13875.81 851
13876.93 820
13878.04 792
13879.15 773
13880.27 765
13881.38 794
13882.49 752
13883.61 761
13884.72 761
13885.83 762
13886.95 758
13888.06 736
13889.17 718
13890.29 766
13891.40 794
13892.51 815
13893.63 782
13894.74 723
13895.86 745
13896.97 735
13898.08 776
13899.20 782
13900.31 746
13901.43 772
13902.54 781
13903.65 741
13904.77 832
13905.88 738
13907.00 698
13908.11 718
13909.23 719
13910.34 763
13911.45 703
13912.57 695
13913.68 734
13914.80 733
13915.91 776
13917.03 769
13918.14 724
13919.26 747
13920.37 777
13921.49 719
13922.60 708
13923.72 720
13924.83 743
13925.95 738
13927.06 679
13928.18 658
13929.29 668
13930.41 716
13931.52 710
13932.64 702
13933.75 758
13934.87 730
13935.98 759
13937.10 749
13938.21 737
13939.33 736
13940.45 767
13941.56 741
13942.68 689
13943.79 689
13944.91 703
13946.03 748
13947.14 647
13948.26 678
13949.37 672
13950.49 711
13951.60 684
13952.72 644
13953.84 669
13954.95 699
13956.07 674
13957.19 668
13958.30 625
13959.42 622
13960.54 660
13961.65 702
13962.77 693
13963.88 674
13965.00 639
13966.12 671
13967.23 644
13968.35 630
13969.47 672
13970.59 689
13971.70 642
13972.82 696
13973.94 659
13975.05 664
13976.17 682
13977.29 694
13978.40 658
13979.52 644
13980.64 644
13981.76 670
13982.87 695
13983.99 687
13985.11 673
13986.23 690
13987.34 669
13988.46 688
13989.58 660
13990.70 650
13991.81 688
13992.93 715
13994.05 715
13995.17 690
13996.29 681
13997.40 697
13998.52 694
13999.64 752
14000.76 713
14001.88 740
14002.99 759
14004.11 709
14005.23 697
14006.35 678
14007.47 656
14008.58 656
14009.70 750
14010.82 679
14011.94 699
14013.06 722
14014.18 717
14015.30 751
14016.41 745
14017.53 727
14018.65 738
14019.77 722
14020.89 737
14022.01 770
14023.13 766
14024.25 759
14025.37 859
14026.48 797
14027.60 762
14028.72 774
14029.84 828
14030.96 771
14032.08 789
14033.20 764
14034.32 783
14035.44 716
14036.56 736
14037.68 708
14038.80 725
14039.92 794
14041.04 756
14042.16 702
14043.28 716
14044.40 715
14045.52 750
14046.64 753
14047.76 702
14048.88 674
14050.00 713
14051.12 746
14052.24 749
14053.36 765
14054.48 713
14055.60 708
14056.72 732
14057.84 779
14058.96 682
14060.08 699
14061.20 783
14062.32 760
14063.44 713
14064.56 712
14065.68 757
14066.80 770
14067.92 699
14069.04 709
14070.16 754
14071.28 754
14072.41 740
14073.53 820
14074.65 728
14075.77 752
14076.89 802
14078.01 781
14079.13 734
14080.25 806
14081.37 836
14082.50 848
14083.62 855
14084.74 801
14085.86 840
14086.98 756
14088.10 790
14089.23 864
14090.35 796
14091.47 846
14092.59 876
14093.71 876
14094.83 871
14095.96 876
14097.08 806
14098.20 884
14099.32 857
14100.44 892
14101.57 863
14102.69 908
14103.81 925
14104.93 915
14106.05 894
14107.18 826
14108.30 859
14109.42 867
14110.54 852
14111.67 807
14112.79 785
14113.91 779
14115.03 736
14116.16 738
14117.28 763
14118.40 796
14119.53 714
14120.65 760
14121.77 751
14122.89 768
14124.02 692
14125.14 711
14126.26 701
14127.39 740
14128.51 721
14129.63 733
14130.76 689
14131.88 720
14133.00 704
14134.13 652
14135.25 643
14136.37 642
14137.50 683
14138.62 694
14139.74 700
14140.87 696
14141.99 663
14143.11 629
14144.24 703
14145.36 725
14146.49 697
14147.61 692
14148.73 732
14149.86 723
14150.98 655
14152.11 651
14153.23 682
14154.35 704
14155.48 658
14156.60 679
14157.73 660
14158.85 675
14159.98 666
14161.10 690
14162.23 651
14163.35 647
14164.47 641
14165.60 674
14166.72 661
14167.85 698
14168.97 697
14170.10 715
14171.22 677
14172.35 704
14173.47 662
14174.60 705
14175.72 659
14176.85 660
14177.97 662
14179.10 665
14180.22 677
14181.35 659
14182.47 670
14183.60 671
14184.72 642
14185.85 653
14186.98 663
14188.10 664
14189.23 647
14190.35 646
14191.48 644
14192.60 654
14193.73 632
14194.86 606
14195.98 669
14197.11 609
14198.23 626
14199.36 664
14200.49 622
14201.61 636
14202.74 646
14203.86 661
14204.99 636
14206.12 637
14207.24 645
14208.37 610
14209.50 613
14210.62 586
14211.75 620
14212.87 624
14214.00 582
14215.13 593
14216.25 585
14217.38 581
14218.51 608
14219.63 552
14220.76 571
14221.89 590
14223.02 569
14224.14 572
14225.27 586
14226.40 543
14227.52 563
14228.65 545
14229.78 576
14230.91 565
14232.03 534
14233.16 635
14234.29 583
14235.41 577
14236.54 576
14237.67 579
14238.80 550
14239.92 587
14241.05 605
14242.18 551
14243.31 611
14244.44 621
14245.56 585
14246.69 572
14247.82 581
14248.95 574
14250.08 549
14251.20 555
14252.33 519
14253.46 574
14254.59 578
14255.72 594
14256.84 576
14257.97 559
14259.10 549
14260.23 578
14261.36 572
14262.49 549
14263.62 541
14264.74 604
14265.87 555
14267.00 526
14268.13 531
14269.26 555
14270.39 562
14271.52 546
14272.65 548
14273.77 512
14274.90 539
14276.03 528
14277.16 484
14278.29 501
14279.42 488
14280.55 484
14281.68 525
14282.81 516
14283.94 532
14285.07 505
14286.20 548
14287.33 518
14288.45 496
14289.58 511
14290.71 514
14291.84 543
14292.97 541
14294.10 493
14295.23 468
14296.36 489
14297.49 464
14298.62 468
14299.75 480
14300.88 459
14302.01 455
14303.14 444
14304.27 487
14305.40 456
14306.53 443
14307.66 462
14308.79 465
14309.92 417
14311.05 456
14312.19 478
14313.32 473
14314.45 509
14315.58 479
14316.71 446
14317.84 481
14318.97 454
14320.10 469
14321.23 476
14322.36 423
14323.49 449
14324.62 513
14325.75 457
14326.89 395
14328.02 449
14329.15 473
14330.28 486
14331.41 505
14332.54 499
14333.67 470
14334.80 447
14335.94 427
14337.07 471
14338.20 436
14339.33 467
14340.46 449
14341.59 480
14342.73 423
14343.86 415
14344.99 432
14346.12 429
14347.25 442
14348.38 425
14349.52 447
14350.65 444
14351.78 411
14352.91 390
14354.04 428
14355.18 439
14356.31 476
14357.44 432
14358.57 455
14359.71 429
14360.84 436
14361.97 432
14363.10 409
14364.24 406
14365.37 447
14366.50 445
14367.63 427
14368.77 411
14369.90 453
14371.03 427
14372.16 423
14373.30 416
14374.43 411
14375.56 436
14376.70 459
14377.83 424
14378.96 409
14380.10 434
14381.23 451
14382.36 430
14383.50 431
14384.63 455
14385.76 444
14386.90 429
14388.03 412
14389.16 407
14390.30 446
14391.43 436
14392.56 434
14393.70 422
14394.83 405
14395.97 420
14397.10 434
14398.23 421
14399.37 394
14400.50 442
14401.63 472
14402.77 441
14403.90 396
14405.04 406
14406.17 422
14407.31 425
14408.44 440
14409.57 409
14410.71 369
14411.84 398
14412.98 456
14414.11 421
14415.25 432
14416.38 401
14417.52 430
14418.65 411
14419.79 429
14420.92 424
14422.05 411
14423.19 460
14424.32 401
14425.46 398
14426.59 438
14427.73 406
14428.86 436
14430.00 441
14431.14 454
14432.27 407
14433.41 498
14434.54 499
14435.68 478
14436.81 460
14437.95 430
14439.08 430
14440.22 438
14441.35 429
14442.49 440
14443.63 417
14444.76 472
14445.90 465
14447.03 490
14448.17 404
14449.30 457
14450.44 494
14451.58 456
14452.71 414
14453.85 424
14454.98 417
14456.12 453
14457.26 417
14458.39 463
14459.53 415
14460.67 446
14461.80 437
14462.94 432
14464.08 473
14465.21 437
14466.35 451
14467.48 454
14468.62 484
14469.76 452
14470.90 447
14472.03 465
14473.17 427
14474.31 418
14475.44 449
14476.58 498
14477.72 501
14478.85 482
14479.99 452
14481.13 473
14482.27 487
14483.40 500
14484.54 485
14485.68 473
14486.81 437
14487.95 473
14489.09 460
14490.23 409
14491.36 413
14492.50 418
14493.64 434
14494.78 444
14495.92 431
14497.05 458
14498.19 454
14499.33 442
14500.47 415
14501.60 437
14502.74 446
14503.88 451
14505.02 475
14506.16 421
14507.30 412
14508.43 450
14509.57 439
14510.71 456
14511.85 462
14512.99 450
14514.13 427
14515.26 447
14516.40 469
14517.54 469
14518.68 420
14519.82 418
14520.96 404
14522.10 407
14523.23 425
14524.37 408
14525.51 429
14526.65 434
14527.79 433
14528.93 412
14530.07 410
14531.21 437
14532.35 428
14533.49 413
14534.63 422
14535.76 413
14536.90 426
14538.04 436
14539.18 425
14540.32 401
14541.46 424
14542.60 430
14543.74 421
14544.88 442
14546.02 463
14547.16 443
14548.30 421
14549.44 429
14550.58 450
14551.72 418
14552.86 414
14554.00 494
14555.14 435
14556.28 423
14557.42 452
14558.56 446
14559.70 494
14560.84 478
14561.98 433
14563.12 477
14564.26 445
14565.40 468
14566.54 470
14567.68 439
14568.82 449
14569.96 499
14571.11 476
14572.25 496
14573.39 468
14574.53 485
14575.67 492
14576.81 513
14577.95 446
14579.09 458
14580.23 476
14581.37 487
14582.52 502
14583.66 519
14584.80 479
14585.94 429
14587.08 498
14588.22 555
14589.36 517
14590.50 506
14591.65 506
14592.79 519
14593.93 497
14595.07 533
14596.21 534
14597.35 524
14598.50 557
14599.64 547
14600.78 521
14601.92 508
14603.06 491
14604.21 527
14605.35 560
14606.49 538
14607.63 544
14608.77 538
14609.92 541
14611.06 594
14612.20 576
14613.34 560
14614.49 502
14615.63 523
14616.77 529
14617.91 529
14619.06 577
14620.20 571
14621.34 618
14622.48 608
14623.63 562
14624.77 591
14625.91 639
14627.06 597
14628.20 636
14629.34 644
14630.48 651
14631.63 674
14632.77 691
14633.91 715
14635.06 696
14636.20 768
14637.34 740
14638.49 783
14639.63 752
14640.77 724
14641.92 727
14643.06 727
14644.20 664
14645.35 719
14646.49 694
14647.64 703
14648.78 693
14649.92 611
14651.07 696
14652.21 638
14653.35 589
14654.50 574
14655.64 622
14656.79 652
14657.93 550
14659.07 505
14660.22 531
14661.36 492
14662.51 550
14663.65 528
14664.80 515
14665.94 543
14667.09 519
14668.23 476
14669.37 519
14670.52 511
14671.66 508
14672.81 500
14673.95 502
14675.10 468
14676.24 484
14677.39 481
14678.53 510
14679.68 504
14680.82 459
14681.97 466
14683.11 439
14684.26 472
14685.40 444
14686.55 411
14687.69 439
14688.84 437
14689.98 461
14691.13 486
14692.27 457
14693.42 471
14694.57 460
14695.71 428
14696.86 441
14698.00 419
14699.15 437
14700.29 483
14701.44 419
14702.59 417
14703.73 380
14704.88 439
14706.02 455
14707.17 406
14708.32 440
14709.46 418
14710.61 434
14711.75 412
14712.90 433
14714.05 432
14715.19 435
14716.34 394
14717.49 447
14718.63 398
14719.78 400
14720.93 391
14722.07 439
14723.22 471
14724.37 430
14725.51 414
14726.66 407
14727.81 406
14728.95 387
14730.10 442
14731.25 482
14732.39 445
14733.54 443
14734.69 492
14735.84 459
14736.98 476
14738.13 493
14739.28 455
14740.42 443
14741.57 485
14742.72 467
14743.87 448
14745.01 437
14746.16 433
14747.31 446
14748.46 464
14749.61 447
14750.75 445
14751.90 454
14753.05 450
14754.20 419
14755.34 420
14756.49 404
14757.64 459
14758.79 436
14759.94 450
14761.08 480
14762.23 452
14763.38 422
14764.53 417
14765.68 483
14766.83 487
14767.97 464
14769.12 483
14770.27 444
14771.42 453
14772.57 414
14773.72 471
14774.87 466
14776.01 412
14777.16 418
14778.31 449
14779.46 512
14780.61 455
14781.76 456
14782.91 438
14784.06 472
14785.21 476
14786.36 515
14787.50 495
14788.65 494
14789.80 519
14790.95 484
14792.10 474
14793.25 489
14794.40 489
14795.55 497
14796.70 521
14797.85 472
14799.00 517
14800.15 531
14801.30 514
14802.45 503
14803.60 483
14804.75 464
14805.90 493
14807.05 481
14808.20 472
14809.35 481
14810.50 539
14811.65 522
14812.80 482
14813.95 462
14815.10 472
14816.25 453
14817.40 482
14818.55 514
14819.70 487
14820.85 468
14822.00 401
14823.15 450
14824.30 438
14825.45 463
14826.60 446
14827.75 429
14828.91 446
14830.06 394
14831.21 419
14832.36 446
14833.51 425
14834.66 427
14835.81 439
14836.96 459
14838.11 404
14839.26 396
14840.42 431
14841.57 431
14842.72 387
14843.87 386
14845.02 443
14846.17 424
14847.32 447
14848.48 399
14849.63 399
14850.78 425
14851.93 399
14853.08 403
14854.23 372
14855.39 384
14856.54 429
14857.69 410
14858.84 381
14859.99 400
14861.15 344
14862.30 392
14863.45 394
14864.60 414
14865.75 371
14866.91 368
14868.06 391
14869.21 357
14870.36 382
14871.52 330
14872.67 364
14873.82 362
14874.97 376
14876.13 361
14877.28 370
14878.43 349
14879.59 367
14880.74 369
14881.89 335
14883.04 347
14884.20 396
14885.35 382
14886.50 384
14887.66 332
14888.81 376
14889.96 392
14891.12 371
14892.27 341
14893.42 358
14894.58 345
14895.73 392
14896.88 410
14898.04 384
14899.19 341
14900.34 353
14901.50 372
14902.65 370
14903.80 373
14904.96 378
14906.11 373
14907.27 335
14908.42 357
14909.57 392
14910.73 374
14911.88 336
14913.04 347
14914.19 386
14915.34 356
14916.50 406
14917.65 425
14918.81 422
14919.96 357
14921.11 370
14922.27 381
14923.42 412
14924.58 422
14925.73 376
14926.89 385
14928.04 369
14929.20 391
14930.35 401
14931.51 407
14932.66 377
14933.82 374
14934.97 379
14936.13 394
14937.28 379
14938.44 381
14939.59 397
14940.75 384
14941.90 420
14943.06 411
14944.21 437
14945.37 403
14946.52 410
14947.68 396
14948.83 387
14949.99 399
14951.14 446
14952.30 411
14953.46 391
14954.61 404
14955.77 407
14956.92 394
14958.08 420
14959.24 386
14960.39 396
14961.55 411
14962.70 431
14963.86 435
14965.02 352
14966.17 420
14967.33 345
14968.48 350
14969.64 386
14970.80 388
14971.95 336
14973.11 331
14974.27 338
14975.42 335
14976.58 385
14977.74 357
14978.89 355
14980.05 351
14981.21 374
14982.36 374
14983.52 370
14984.68 321
14985.83 343
14986.99 340
14988.15 334
14989.30 334
14990.46 358
14991.62 328
14992.77 344
14993.93 320
14995.09 325
14996.25 370
14997.40 356
14998.56 346
14999.72 361
15000.88 308
15002.03 326
15003.19 383
15004.35 340
15005.51 338
15006.66 314
15007.82 312
15008.98 334
15010.14 322
15011.30 330
15012.45 354
15013.61 304
15014.77 346
15015.93 375
15017.09 315
15018.24 316
15019.40 336
15020.56 300
15021.72 308
15022.88 336
15024.04 309
15025.19 328
15026.35 300
15027.51 322
15028.67 317
15029.83 320
15030.99 381
15032.15 324
15033.30 310
15034.46 357
15035.62 337
15036.78 302
15037.94 270
15039.10 308
15040.26 348
15041.42 336
15042.58 308
15043.73 321
15044.89 344
15046.05 294
15047.21 283
15048.37 340
15049.53 309
15050.69 323
15051.85 301
15053.01 331
15054.17 336
15055.33 345
15056.49 339
15057.65 282
15058.81 289
15059.97 287
15061.13 319
15062.29 342
15063.45 324
15064.61 249
15065.77 325
15066.93 292
15068.09 286
15069.25 292
15070.41 291
15071.57 355
15072.73 326
15073.89 287
15075.05 294
15076.21 311
15077.37 281
15078.53 294
15079.69 319
15080.85 319
15082.01 333
15083.17 308
15084.33 275
15085.49 272
15086.65 308
15087.82 294
15088.98 281
15090.14 280
15091.30 298
15092.46 283
15093.62 307
15094.78 344
15095.94 321
15097.10 292
15098.27 309
15099.43 300
15100.59 308
15101.75 274
15102.91 286
15104.07 325
15105.23 327
15106.40 337
15107.56 307
15108.72 273
15109.88 324
15111.04 269
15112.20 284
15113.37 308
15114.53 270
15115.69 310
15116.85 337
15118.01 306
15119.18 285
15120.34 267
15121.50 260
15122.66 301
15123.82 310
15124.99 299
15126.15 301
15127.31 341
15128.47 314
15129.64 283
15130.80 261
15131.96 314
15133.12 288
15134.29 301
15135.45 311
15136.61 297
15137.77 329
15138.94 315
15140.10 315
15141.26 306
15142.43 300
15143.59 322
15144.75 365
15145.92 294
15147.08 316
15148.24 287
15149.41 284
15150.57 297
15151.73 329
15152.90 313
15154.06 307
15155.22 316
15156.39 297
15157.55 304
15158.71 299
15159.88 331
15161.04 342
15162.20 330
15163.37 280
15164.53 314
15165.70 310
15166.86 291
15168.02 280
15169.19 319
15170.35 327
15171.52 344
15172.68 366
15173.84 302
15175.01 321
15176.17 305
15177.34 322
15178.50 292
15179.66 298
15180.83 304
15181.99 333
15183.16 372
15184.32 368
15185.49 296
15186.65 324
15187.82 343
15188.98 320
15190.15 368
15191.31 392
15192.48 377
15193.64 348
15194.81 364
15195.97 345
15197.14 383
15198.30 352
15199.47 348
15200.63 327
15201.80 376
15202.96 354
15204.13 346
15205.29 318
15206.46 310
15207.62 332
15208.79 323
15209.96 321
15211.12 311
15212.29 326
15213.45 353
15214.62 320
15215.78 343
15216.95 339
15218.12 342
15219.28 314
15220.45 307
15221.61 349
15222.78 370
15223.95 355
15225.11 359
15226.28 363
15227.44 376
15228.61 396
15229.78 402
15230.94 413
15232.11 414
15233.28 407
15234.44 438
15235.61 417
15236.78 417
15237.94 430
15239.11 419
15240.28 454
15241.44 444
15242.61 371
15243.78 384
15244.94 408
15246.11 389
15247.28 403
15248.44 381
15249.61 374
15250.78 370
15251.95 362
15253.11 371
15254.28 349
15255.45 376
15256.61 377
15257.78 350
15258.95 353
15260.12 345
15261.28 311
15262.45 309
15263.62 367
15264.79 369
15265.95 354
15267.12 341
15268.29 319
15269.46 314
15270.63 319
15271.79 334
15272.96 375
15274.13 335
15275.30 321
15276.47 444
15277.63 340
15278.80 352
15279.97 324
15281.14 316
15282.31 298
15283.48 313
15284.64 337
15285.81 306
15286.98 333
15288.15 328
15289.32 350
15290.49 344
15291.66 331
15292.82 338
15293.99 321
15295.16 322
15296.33 321
15297.50 314
15298.67 305
15299.84 297
15301.01 307
15302.18 305
15303.35 295
15304.51 300
15305.68 341
15306.85 315
15308.02 311
15309.19 399
15310.36 383
15311.53 330
15312.70 343
15313.87 315
15315.04 277
15316.21 312
15317.38 337
15318.55 338
15319.72 326
15320.89 331
15322.06 344
15323.23 300
15324.40 308
15325.57 324
15326.74 336
15327.91 300
15329.08 345
15330.25 344
15331.42 331
15332.59 313
15333.76 327
15334.93 340
15336.10 297
15337.27 329
15338.44 326
15339.61 302
15340.78 308
15341.95 298
15343.12 319
15344.29 347
15345.47 330
15346.64 307
15347.81 309
15348.98 311
15350.15 317
15351.32 337
15352.49 359
15353.66 326
15354.83 303
15356.00 343
15357.18 343
15358.35 321
15359.52 315
15360.69 325
15361.86 378
15363.03 319
15364.20 369
15365.38 333
15366.55 359
15367.72 377
15368.89 327
15370.06 353
15371.23 328
15372.41 328
15373.58 355
15374.75 329
15375.92 348
15377.09 322
15378.26 320
15379.44 363
15380.61 327
15381.78 352
15382.95 372
15384.13 377
15385.30 374
15386.47 332
15387.64 336
15388.82 338
15389.99 332
15391.16 356
15392.33 330
15393.51 304
15394.68 374
15395.85 430
15397.02 356
15398.20 351
15399.37 327
15400.54 333
15401.71 369
15402.89 326
15404.06 345
15405.23 385
15406.41 380
15407.58 372
15408.75 334
15409.93 335
15411.10 312
15412.27 317
15413.45 320
15414.62 301
15415.79 328
15416.97 284
15418.14 341
15419.31 316
15420.49 308
15421.66 299
15422.84 271
15424.01 304
15425.18 298
15426.36 341
15427.53 298
15428.70 267
15429.88 274
15431.05 307
15432.23 283
15433.40 299
15434.57 306
15435.75 287
15436.92 312
15438.10 335
15439.27 316
15440.45 282
15441.62 329
15442.80 306
15443.97 285
15445.14 317
15446.32 294
15447.49 284
15448.67 266
15449.84 289
15451.02 304
15452.19 320
15453.37 328
15454.54 308
15455.72 263
15456.89 269
15458.07 285
15459.24 309
15460.42 285
15461.59 243
15462.77 283
15463.94 333
15465.12 270
15466.29 317
15467.47 302
15468.65 271
15469.82 279
15471.00 308
15472.17 278
15473.35 279
15474.52 304
15475.70 266
15476.88 286
15478.05 297
15479.23 289
15480.40 318
15481.58 274
15482.76 300
15483.93 291
15485.11 290
15486.28 273
15487.46 278
15488.64 279
15489.81 286
15490.99 270
15492.16 291
15493.34 296
15494.52 300
15495.69 296
15496.87 261
15498.05 271
15499.22 279
15500.40 274
15501.58 293
15502.75 298
15503.93 279
15505.11 312
15506.28 297
15507.46 274
15508.64 277
15509.82 312
15510.99 286
15512.17 272
15513.35 298
15514.52 329
15515.70 343
15516.88 293
15518.06 293
15519.23 318
15520.41 323
15521.59 295
15522.77 311
15523.94 315
15525.12 283
15526.30 320
15527.48 328
15528.65 309
15529.83 260
15531.01 301
15532.19 325
15533.37 319
15534.54 315
15535.72 307
15536.90 308
15538.08 288
15539.26 319
15540.44 303
15541.61 293
15542.79 294
15543.97 312
15545.15 307
15546.33 306
15547.51 297
15548.68 296
15549.86 312
15551.04 316
15552.22 336
15553.40 329
15554.58 350
15555.76 335
15556.93 327
15558.11 329
15559.29 337
15560.47 285
15561.65 293
15562.83 327
15564.01 339
15565.19 323
15566.37 306
15567.55 322
15568.73 343
15569.91 333
15571.08 302
15572.26 292
15573.44 286
15574.62 312
15575.80 326
15576.98 348
15578.16 314
15579.34 334
15580.52 349
15581.70 312
15582.88 322
15584.06 314
15585.24 295
15586.42 324
15587.60 321
15588.78 297
15589.96 310
15591.14 342
15592.32 323
15593.50 307
15594.68 312
15595.86 307
15597.04 367
15598.22 350
15599.40 315
15600.58 322
15601.76 300
15602.95 361
15604.13 327
15605.31 358
15606.49 316
15607.67 336
15608.85 328
15610.03 337
15611.21 338
15612.39 331
15613.57 365
15614.75 335
15615.93 382
15617.12 355
15618.30 353
15619.48 376
15620.66 401
15621.84 357
15623.02 339
15624.20 317
15625.38 342
15626.57 361
15627.75 371
15628.93 375
15630.11 385
15631.29 425
15632.47 392
15633.66 378
15634.84 343
15636.02 363
15637.20 401
15638.38 369
15639.57 387
15640.75 381
15641.93 405
15643.11 347
15644.29 356
15645.48 378
15646.66 373
15647.84 399
15649.02 365
15650.21 373
15651.39 420
15652.57 456
15653.75 403
15654.94 458
15656.12 405
15657.30 452
15658.48 443
15659.67 429
15660.85 435
15662.03 431
15663.22 418
15664.40 421
15665.58 409
15666.76 434
15667.95 435
15669.13 431
15670.31 434
15671.50 434
15672.68 415
15673.86 448
15675.05 443
15676.23 405
15677.41 436
15678.60 442
15679.78 443
15680.96 403
15682.15 440
15683.33 383
15684.51 390
15685.70 413
15686.88 428
15688.07 418
15689.25 414
15690.43 393
15691.62 411
15692.80 454
15693.99 411
15695.17 403
15696.35 423
15697.54 397
15698.72 389
15699.91 412
15701.09 419
15702.28 415
15703.46 424
15704.64 411
15705.83 411
15707.01 410
15708.20 402
15709.38 452
15710.57 413
15711.75 445
15712.94 490
15714.12 462
15715.31 428
15716.49 512
15717.68 453
15718.86 480
15720.05 423
15721.23 428
15722.42 431
15723.60 473
15724.79 454
15725.97 467
15727.16 472
15728.34 501
15729.53 480
15730.71 497
15731.90 471
15733.08 476
15734.27 456
15735.46 427
15736.64 502
15737.83 458
15739.01 463
15740.20 482
15741.39 447
15742.57 507
15743.76 508
15744.94 496
15746.13 502
15747.31 486
15748.50 480
15749.69 558
15750.87 494
15752.06 509
15753.25 527
15754.43 532
15755.62 468
15756.81 511
15757.99 506
15759.18 453
15760.36 468
15761.55 520
15762.74 512
15763.92 457
15765.11 430
15766.30 497
15767.49 479
15768.67 522
15769.86 490
15771.05 469
15772.23 495
15773.42 426
15774.61 475
15775.79 479
15776.98 488
15778.17 467
15779.36 469
15780.54 435
15781.73 431
15782.92 421
15784.11 425
15785.29 454
15786.48 445
15787.67 460
15788.86 430
15790.04 469
15791.23 439
15792.42 460
15793.61 415
15794.79 410
15795.98 446
15797.17 445
15798.36 428
15799.55 450
15800.73 457
15801.92 461
15803.11 443
15804.30 377
15805.49 424
15806.68 418
15807.86 394
15809.05 438
15810.24 445
15811.43 395
15812.62 384
15813.81 381
15815.00 429
15816.18 412
15817.37 361
15818.56 385
15819.75 382
15820.94 352
15822.13 354
15823.32 353
15824.51 377
15825.70 380
15826.88 415
15828.07 399
15829.26 429
15830.45 373
15831.64 372
15832.83 391
15834.02 381
15835.21 402
15836.40 368
15837.59 389
15838.78 389
15839.97 378
15841.16 355
15842.35 370
15843.54 392
15844.73 364
15845.92 350
15847.11 372
15848.30 375
15849.49 364
15850.68 390
15851.87 417
15853.06 391
15854.25 407
15855.44 360
15856.63 394
15857.82 385
15859.01 344
15860.20 384
15861.39 393
15862.58 420
15863.77 384
15864.96 372
15866.15 368
15867.34 386
15868.53 380
15869.72 386
15870.91 380
15872.10 398
15873.29 387
15874.48 358
15875.68 392
15876.87 351
15878.06 360
15879.25 342
15880.44 376
15881.63 403
15882.82 365
15884.01 371
15885.20 365
15886.40 412
15887.59 439
15888.78 394
15889.97 411
15891.16 384
15892.35 373
15893.54 382
15894.74 383
15895.93 378
15897.12 416
15898.31 438
15899.50 402
15900.70 414
15901.89 407
15903.08 381
15904.27 427
15905.46 420
15906.66 437
15907.85 379
15909.04 444
15910.23 397
15911.42 387
15912.62 424
15913.81 404
15915.00 426
15916.19 414
15917.39 398
15918.58 429
15919.77 462
15920.96 439
15922.16 418
15923.35 419
15924.54 431
15925.73 451
15926.93 415
15928.12 417
15929.31 400
15930.51 433
15931.70 407
15932.89 395
15934.09 433
15935.28 428
15936.47 426
15937.67 429
15938.86 460
15940.05 429
15941.25 449
15942.44 400
15943.63 406
15944.83 435
15946.02 430
15947.21 411
15948.41 403
15949.60 377
15950.79 383
15951.99 392
15953.18 407
15954.38 423
15955.57 410
15956.76 394
15957.96 360
15959.15 379
15960.35 382
15961.54 378
15962.73 386
15963.93 320
15965.12 324
15966.32 334
15967.51 374
15968.71 382
15969.90 331
15971.09 375
15972.29 344
15973.48 328
15974.68 349
15975.87 369
15977.07 334
15978.26 332
15979.46 315
15980.65 353
15981.85 315
15983.04 316
15984.24 331
15985.43 320
15986.63 333
15987.82 339
15989.02 300
15990.21 316
15991.41 350
15992.60 302
15993.80 342
15994.99 305
15996.19 292
15997.39 283
15998.58 355
15999.78 331
16000.97 322
16002.17 294
16003.36 319
16004.56 336
16005.76 309
16006.95 301
16008.15 302
16009.34 298
16010.54 305
16011.73 287
16012.93 312
16014.13 315
16015.32 353
16016.52 347
16017.72 284
16018.91 315
16020.11 328
16021.30 317
16022.50 296
16023.70 319
16024.89 346
16026.09 327
16027.29 283
16028.48 285
16029.68 281
16030.88 321
16032.07 298
16033.27 311
16034.47 305
16035.67 319
16036.86 313
16038.06 281
16039.26 317
16040.45 315
16041.65 328
16042.85 320
16044.04 299
16045.24 300
16046.44 318
16047.64 308
16048.83 293
16050.03 270
16051.23 278
16052.43 282
16053.62 321
16054.82 323
16056.02 314
16057.22 273
16058.42 319
16059.61 327
16060.81 283
16062.01 317
16063.21 315
16064.41 292
16065.60 280
16066.80 285
16068.00 295
16069.20 314
16070.40 330
16071.59 315
16072.79 292
16073.99 282
16075.19 293
16076.39 303
16077.59 311
16078.78 282
16079.98 308
16081.18 299
16082.38 287
16083.58 297
16084.78 310
16085.98 294
16087.18 270
16088.37 294
16089.57 301
16090.77 293
16091.97 313
16093.17 285
16094.37 296
16095.57 267
16096.77 290
16097.97 298
16099.17 290
16100.37 319
16101.57 310
16102.77 279
16103.96 264
16105.16 280
16106.36 314
16107.56 286
16108.76 300
16109.96 279
16111.16 286
16112.36 292
16113.56 285
16114.76 289
16115.96 256
16117.16 295
16118.36 278
16119.56 309
16120.76 273
16121.96 285
16123.16 283
16124.36 293
16125.56 254
16126.76 268
16127.96 297
16129.16 319
16130.37 296
16131.57 270
16132.77 279
16133.97 256
16135.17 258
16136.37 260
16137.57 302
16138.77 302
16139.97 263
16141.17 313
16142.37 295
16143.57 292
16144.77 274
16145.98 277
16147.18 255
16148.38 269
16149.58 302
16150.78 249
16151.98 286
16153.18 274
16154.38 272
16155.59 270
16156.79 261
16157.99 250
16159.19 244
16160.39 252
16161.59 272
16162.80 277
16164.00 284
16165.20 298
16166.40 267
16167.60 262
16168.80 272
16170.01 300
16171.21 269
16172.41 267
16173.61 248
16174.81 287
16176.02 265
16177.22 265
16178.42 262
16179.62 260
16180.83 263
16182.03 283
16183.23 287
16184.43 258
16185.64 277
16186.84 270
16188.04 282
16189.24 298
16190.45 301
16191.65 277
16192.85 262
16194.06 281
16195.26 297
16196.46 277
16197.66 296
16198.87 285
16200.07 340
16201.27 287
16202.48 249
16203.68 264
16204.88 256
16206.09 254
16207.29 271
16208.49 265
16209.70 259
16210.90 288
16212.10 280
16213.31 274
16214.51 284
16215.71 276
16216.92 263
16218.12 257
16219.33 286
16220.53 264
16221.73 276
16222.94 265
16224.14 235
16225.35 266
16226.55 280
16227.75 304
16228.96 302
16230.16 290
16231.37 309
16232.57 288
16233.77 319
16234.98 271
16236.18 268
16237.39 302
16238.59 288
16239.80 268
16241.00 311
16242.21 282
16243.41 275
16244.62 268
16245.82 290
16247.03 273
16248.23 294
16249.44 285
16250.64 281
16251.85 297
16253.05 298
16254.26 323
16255.46 308
16256.67 256
16257.87 294
16259.08 309
16260.28 300
16261.49 299
16262.69 286
16263.90 314
16265.10 296
16266.31 292
16267.51 300
16268.72 269
16269.93 301
16271.13 326
16272.34 307
16273.54 283
16274.75 312
16275.96 284
16277.16 300
16278.37 280
16279.57 325
16280.78 329
16281.99 294
16283.19 336
16284.40 287
16285.60 292
16286.81 284
16288.02 327
16289.22 261
16290.43 298
16291.64 314
16292.84 307
16294.05 293
16295.26 294
16296.46 310
16297.67 286
16298.88 294
16300.08 328
16301.29 348
16302.50 283
16303.70 316
16304.91 314
16306.12 328
16307.32 341
16308.53 322
16309.74 301
16310.95 334
16312.15 346
16313.36 297
16314.57 319
16315.78 338
16316.98 344
16318.19 350
16319.40 321
16320.61 300
16321.81 281
16323.02 296
16324.23 304
16325.44 317
16326.64 319
16327.85 316
16329.06 294
16330.27 275
16331.48 315
16332.68 271
16333.89 282
16335.10 312
16336.31 323
16337.52 295
16338.72 275
16339.93 255
16341.14 281
16342.35 314
16343.56 276
16344.77 299
16345.98 292
16347.18 308
16348.39 231
16349.60 260
16350.81 262
16352.02 238
16353.23 271
16354.44 260
16355.65 258
16356.85 257
16358.06 261
16359.27 243
16360.48 277
16361.69 256
16362.90 261
16364.11 275
16365.32 267
16366.53 276
16367.74 267
16368.95 266
16370.16 272
16371.36 278
16372.57 266
16373.78 247
16374.99 252
16376.20 228
16377.41 251
16378.62 262
16379.83 254
16381.04 246
16382.25 248
16383.46 266
16384.67 258
16385.88 261
16387.09 269
16388.30 261
16389.51 254
16390.72 233
16391.93 241
16393.14 246
16394.35 263
16395.56 256
16396.77 247
16397.98 226
16399.19 271
16400.41 237
16401.62 235
16402.83 223
16404.04 245
16405.25 258
16406.46 225
16407.67 262
16408.88 243
16410.09 247
16411.30 242
16412.51 273
16413.72 255
16414.94 259
16416.15 204
16417.36 276
16418.57 249
16419.78 235
16420.99 229
16422.20 270
16423.41 246
16424.63 269
16425.84 267
16427.05 263
16428.26 283
16429.47 253
16430.68 286
16431.90 247
16433.11 269
16434.32 249
16435.53 245
16436.74 242
16437.95 265
16439.17 248
16440.38 229
16441.59 219
16442.80 222
16444.01 223
16445.23 251
16446.44 242
16447.65 246
16448.86 259
16450.08 266
16451.29 250
16452.50 217
16453.71 251
16454.93 250
16456.14 260
16457.35 242
16458.56 269
16459.78 229
16460.99 262
16462.20 243
16463.42 265
16464.63 271
16465.84 259
16467.05 244
16468.27 224
16469.48 213
16470.69 226
16471.91 243
16473.12 241
16474.33 208
16475.55 247
16476.76 304
16477.97 248
16479.19 234
16480.40 234
16481.61 226
16482.83 229
16484.04 226
16485.25 224
16486.47 224
16487.68 216
16488.90 231
16490.11 257
16491.32 240
16492.54 244
16493.75 268
16494.97 246
16496.18 228
16497.39 191
16498.61 255
16499.82 240
16501.04 215
16502.25 229
16503.47 215
16504.68 247
16505.89 260
16507.11 227
16508.32 250
16509.54 244
16510.75 232
16511.97 230
16513.18 265
16514.40 220
16515.61 218
16516.83 233
16518.04 262
16519.26 243
16520.47 214
16521.69 270
16522.90 239
16524.12 247
16525.33 204
16526.55 256
16527.76 249
16528.98 225
16530.19 223
16531.41 265
16532.62 248
16533.84 241
16535.05 214
16536.27 232
16537.49 260
16538.70 227
16539.92 249
16541.13 290
16542.35 292
16543.56 251
16544.78 244
16546.00 252
16547.21 207
16548.43 256
16549.64 290
16550.86 279
16552.08 264
16553.29 249
16554.51 259
16555.73 270
16556.94 238
16558.16 267
16559.37 258
16560.59 255
16561.81 288
16563.02 257
16564.24 267
16565.46 250
16566.67 273
16567.89 301
16569.11 287
16570.32 263
16571.54 285
16572.76 297
16573.98 257
16575.19 267
16576.41 297
16577.63 302
16578.84 281
16580.06 305
16581.28 305
16582.50 286
16583.71 256
16584.93 271
16586.15 263
16587.36 285
16588.58 301
16589.80 276
16591.02 276
16592.24 273
16593.45 299
16594.67 288
16595.89 298
16597.11 276
16598.32 299
16599.54 278
16600.76 264
16601.98 227
16603.20 293
16604.41 284
16605.63 290
16606.85 278
16608.07 289
16609.29 307
16610.51 285
16611.72 254
16612.94 260
16614.16 281
16615.38 259
16616.60 264
16617.82 263
16619.03 266
16620.25 261
16621.47 264
16622.69 282
16623.91 254
16625.13 247
16626.35 238
16627.57 242
16628.79 254
16630.00 241
16631.22 223
16632.44 235
16633.66 256
16634.88 258
16636.10 277
16637.32 257
16638.54 257
16639.76 241
16640.98 224
16642.20 231
16643.42 238
16644.64 251
16645.86 235
16647.08 221
16648.30 210
16649.51 233
16650.73 237
16651.95 233
16653.17 245
16654.39 220
16655.61 223
16656.83 215
16658.05 249
16659.27 243
16660.49 246
16661.71 233
16662.93 266
16664.16 229
16665.38 201
16666.60 237
16667.82 254
16669.04 265
16670.26 234
16671.48 222
16672.70 245
16673.92 254
16675.14 262
16676.36 254
16677.58 223
16678.80 252
16680.02 253
16681.24 208
16682.46 250
16683.69 249
16684.91 238
16686.13 273
16687.35 261
16688.57 262
16689.79 241
16691.01 254
16692.23 231
16693.46 214
16694.68 208
16695.90 218
16697.12 244
16698.34 229
16699.56 219
16700.78 224
16702.01 209
16703.23 238
16704.45 233
16705.67 205
16706.89 228
16708.12 248
16709.34 236
16710.56 236
16711.78 205
16713.00 234
16714.23 230
16715.45 242
16716.67 250
16717.89 260
16719.11 257
16720.34 254
16721.56 267
16722.78 259
16724.00 248
16725.23 238
16726.45 252
16727.67 216
16728.89 205
16730.12 234
16731.34 245
16732.56 223
16733.79 249
16735.01 234
16736.23 243
16737.45 244
16738.68 229
16739.90 217
16741.12 234
16742.35 236
16743.57 249
16744.79 229
16746.02 253
16747.24 248
16748.46 267
16749.69 262
16750.91 243
16752.13 220
16753.36 212
16754.58 258
16755.80 237
16757.03 207
16758.25 237
16759.48 272
16760.70 251
16761.92 233
16763.15 233
16764.37 233
16765.60 244
16766.82 258
16768.04 251
16769.27 230
16770.49 214
16771.72 241
16772.94 227
16774.16 267
16775.39 244
16776.61 244
16777.84 204
16779.06 239
16780.29 248
16781.51 204
16782.74 234
16783.96 232
16785.19 215
16786.41 238
16787.64 219
16788.86 208
16790.09 215
16791.31 251
16792.54 205
16793.76 207
16794.99 234
16796.21 228
16797.44 231
16798.66 220
16799.89 220
16801.11 248
16802.34 211
16803.56 222
16804.79 232
16806.01 227
16807.24 223
16808.46 259
16809.69 235
16810.92 251
16812.14 219
16813.37 220
16814.59 248
16815.82 242
16817.04 250
16818.27 204
16819.50 234
16820.72 233
16821.95 240
16823.17 236
16824.40 235
16825.63 240
16826.85 232
16828.08 201
16829.31 227
16830.53 244
16831.76 241
16832.99 211
16834.21 226
16835.44 244
16836.67 215
16837.89 214
16839.12 227
16840.35 218
16841.57 249
16842.80 273
16844.03 272
16845.25 257
16846.48 258
16847.71 275
16848.93 272
16850.16 283
16851.39 294
16852.62 258
16853.84 254
16855.07 236
16856.30 264
16857.52 272
16858.75 260
16859.98 271
16861.21 289
16862.43 258
16863.66 306
16864.89 264
16866.12 252
16867.35 271
16868.57 276
16869.80 302
16871.03 301
16872.26 322
16873.48 283
16874.71 291
16875.94 298
16877.17 281
16878.40 277
16879.63 311
16880.85 310
16882.08 336
16883.31 298
16884.54 317
16885.77 315
16887.00 336
16888.22 358
16889.45 346
16890.68 358
16891.91 370
16893.14 320
16894.37 323
16895.60 331
16896.82 382
16898.05 357
16899.28 281
16900.51 306
16901.74 303
16902.97 329
16904.20 306
16905.43 297
16906.66 307
16907.89 289
16909.12 258
16910.34 262
16911.57 294
16912.80 282
16914.03 269
16915.26 279
16916.49 267
16917.72 267
16918.95 298
16920.18 255
16921.41 237
16922.64 245
16923.87 245
16925.10 245
16926.33 243
16927.56 234
16928.79 256
16930.02 276
16931.25 266
16932.48 233
16933.71 258
16934.94 240
16936.17 236
16937.40 286
16938.63 227
16939.86 225
16941.09 263
16942.32 263
16943.55 218
16944.78 226
16946.01 266
16947.24 257
16948.48 261
16949.71 242
16950.94 229
16952.17 244
16953.40 244
16954.63 253
16955.86 238
16957.09 220
16958.32 248
16959.55 234
16960.79 237
16962.02 231
16963.25 222
16964.48 220
16965.71 234
16966.94 226
16968.17 248
16969.40 229
16970.64 238
16971.87 225
16973.10 209
16974.33 236
16975.56 216
16976.79 212
16978.03 227
16979.26 245
16980.49 245
16981.72 230
16982.95 259
16984.19 192
16985.42 195
16986.65 212
16987.88 205
16989.11 216
16990.35 228
16991.58 231
16992.81 240
16994.04 234
16995.28 229
16996.51 248
16997.74 246
16998.97 207
17000.21 230
17001.44 239
17002.67 238
17003.90 226
17005.14 234
17006.37 226
17007.60 219
17008.84 201
17010.07 220
17011.30 233
17012.53 227
17013.77 223
17015.00 221
17016.23 218
17017.47 235
17018.70 212
17019.93 204
17021.17 208
17022.40 239
17023.63 216
17024.87 217
17026.10 236
17027.33 225
17028.57 205
17029.80 225
17031.04 218
17032.27 222
17033.50 194
17034.74 196
17035.97 227
17037.20 233
17038.44 207
17039.67 208
17040.91 238
17042.14 229
17043.37 218
17044.61 207
17045.84 187
17047.08 187
17048.31 231
17049.55 213
17050.78 210
17052.02 205
17053.25 219
17054.48 227
17055.72 231
17056.95 232
17058.19 223
17059.42 238
17060.66 219
17061.89 209
17063.13 198
17064.36 214
17065.60 210
17066.83 209
17068.07 210
17069.30 183
17070.54 188
17071.77 200
17073.01 177
17074.24 208
17075.48 192
17076.71 180
17077.95 203
17079.19 190
17080.42 220
17081.66 173
17082.89 204
17084.13 202
17085.36 215
17086.60 221
17087.83 195
17089.07 229
17090.31 209
17091.54 205
17092.78 204
17094.01 195
17095.25 207
17096.49 192
17097.72 195
17098.96 187
17100.19 189
17101.43 172
17102.67 186
17103.90 217
17105.14 198
17106.38 202
17107.61 208
17108.85 195
17110.09 199
17111.32 162
17112.56 191
17113.80 206
17115.03 183
17116.27 203
17117.51 186
17118.74 171
17119.98 188
17121.22 185
17122.45 206
17123.69 203
17124.93 201
17126.17 208
17127.40 212
17128.64 189
17129.88 182
17131.12 189
17132.35 198
17133.59 202
17134.83 216
17136.07 197
17137.30 193
17138.54 222
17139.78 180
17141.02 200
17142.25 185
17143.49 167
17144.73 161
17145.97 210
17147.20 182
17148.44 192
17149.68 209
17150.92 208
17152.16 208
17153.40 189
17154.63 177
17155.87 196
17157.11 172
17158.35 226
17159.59 191
17160.83 171
17162.06 193
17163.30 205
17164.54 185
17165.78 190
17167.02 192
17168.26 217
17169.50 232
17170.73 218
17171.97 185
17173.21 199
17174.45 194
17175.69 200
17176.93 167
17178.17 143
17179.41 183
17180.65 195
17181.89 205
17183.12 181
17184.36 173
17185.60 169
17186.84 196
17188.08 202
17189.32 188
17190.56 180
17191.80 169
17193.04 187
17194.28 191
17195.52 184
17196.76 167
17198.00 166
17199.24 176
17200.48 167
17201.72 195
17202.96 174
17204.20 159
17205.44 195
17206.68 196
17207.92 169
17209.16 201
17210.40 195
17211.64 173
17212.88 181
17214.12 195
17215.36 202
17216.60 190
17217.84 194
17219.08 164
17220.32 172
17221.56 198
17222.80 180
17224.04 203
17225.29 164
17226.53 167
17227.77 185
17229.01 180
17230.25 182
17231.49 150
17232.73 161
17233.97 172
17235.21 175
17236.45 178
17237.70 174
17238.94 194
17240.18 186
17241.42 177
17242.66 169
17243.90 148
17245.14 183
17246.39 197
17247.63 177
17248.87 151
17250.11 162
17251.35 172
17252.59 173
17253.84 212
17255.08 167
17256.32 189
17257.56 187
17258.80 190
17260.05 189
17261.29 176
17262.53 211
17263.77 201
17265.01 182
17266.26 164
17267.50 149
17268.74 186
17269.98 191
17271.23 159
17272.47 167
17273.71 204
17274.95 161
17276.20 209
17277.44 207
17278.68 204
17279.92 217
17281.17 185
17282.41 192
17283.65 207
17284.90 165
17286.14 178
17287.38 176
17288.62 183
17289.87 180
17291.11 179
17292.35 179
17293.60 177
17294.84 167
17296.08 193
17297.33 189
17298.57 177
17299.81 205
17301.06 194
17302.30 183
17303.54 180
17304.79 172
17306.03 184
17307.28 210
17308.52 189
17309.76 193
17311.01 197
17312.25 204
17313.49 180
17314.74 154
17315.98 177
17317.23 184
17318.47 180
17319.72 178
17320.96 162
17322.20 164
17323.45 203
17324.69 183
17325.94 190
17327.18 192
17328.43 181
17329.67 176
17330.91 214
17332.16 206
17333.40 187
17334.65 190
17335.89 156
17337.14 195
17338.38 181
17339.63 199
17340.87 205
17342.12 199
17343.36 181
17344.61 200
17345.85 177
17347.10 165
17348.34 157
17349.59 181
17350.83 180
17352.08 178
17353.33 171
17354.57 158
17355.82 166
17357.06 187
17358.31 175
17359.55 165
17360.80 161
17362.04 175
17363.29 178
17364.54 167
17365.78 173
17367.03 193
17368.27 167
17369.52 159
17370.77 171
17372.01 161
17373.26 167
17374.50 190
17375.75 170
17377.00 172
17378.24 166
17379.49 180
17380.74 218
17381.98 174
17383.23 196
17384.47 188
17385.72 174
17386.97 179
17388.21 188
17389.46 166
17390.71 157
17391.95 156
17393.20 191
17394.45 210
17395.70 182
17396.94 179
17398.19 172
17399.44 153
17400.68 176
17401.93 174
17403.18 174
17404.42 156
17405.67 160
17406.92 184
17408.17 164
17409.41 187
17410.66 189
17411.91 158
17413.16 164
17414.40 182
17415.65 179
17416.90 169
17418.15 164
17419.40 186
17420.64 172
17421.89 176
17423.14 184
17424.39 175
17425.63 191
17426.88 176
17428.13 185
17429.38 171
17430.63 235
17431.88 202
17433.12 160
17434.37 172
17435.62 176
17436.87 183
17438.12 191
17439.37 207
17440.61 194
17441.86 184
17443.11 166
17444.36 146
17445.61 181
17446.86 202
17448.11 185
17449.36 189
17450.60 189
17451.85 189
17453.10 184
17454.35 203
17455.60 190
17456.85 192
17458.10 165
17459.35 161
17460.60 200
17461.85 178
17463.10 192
17464.34 192
17465.59 194
17466.84 198
17468.09 168
17469.34 181
17470.59 205
17471.84 189
17473.09 209
17474.34 196
17475.59 188
17476.84 197
17478.09 191
17479.34 181
17480.59 171
17481.84 181
17483.09 210
17484.34 218
17485.59 173
17486.84 185
17488.09 198
17489.34 187
17490.59 167
17491.84 224
17493.09 233
17494.34 166
17495.59 183
17496.84 172
17498.10 194
17499.35 166
17500.60 187
17501.85 175
17503.10 206
17504.35 205
17505.60 244
17506.85 206
17508.10 206
17509.35 195
17510.60 198
17511.86 212
17513.11 191
17514.36 195
17515.61 198
17516.86 176
17518.11 201
17519.36 195
17520.61 201
17521.87 190
17523.12 212
17524.37 195
17525.62 200
17526.87 184
17528.12 197
17529.38 203
17530.63 215
17531.88 204
17533.13 211
17534.38 205
17535.63 232
17536.89 217
17538.14 208
17539.39 204
17540.64 214
17541.89 226
17543.15 208
17544.40 217
17545.65 218
17546.90 208
17548.16 204
17549.41 220
17550.66 186
17551.91 205
17553.17 200
17554.42 207
17555.67 238
17556.92 220
17558.18 207
17559.43 201
17560.68 180
17561.94 211
17563.19 187
17564.44 215
17565.69 226
17566.95 230
17568.20 229
17569.45 225
17570.71 199
17571.96 190
17573.21 174
17574.47 174
17575.72 194
17576.97 198
17578.23 231
17579.48 229
17580.73 222
17581.99 217
17583.24 219
17584.50 223
17585.75 199
17587.00 228
17588.26 225
17589.51 224
17590.76 211
17592.02 219
17593.27 206
17594.53 181
17595.78 205
17597.04 221
17598.29 208
17599.54 201
17600.80 189
17602.05 166
17603.31 207
17604.56 216
17605.82 192
17607.07 220
17608.32 190
17609.58 199
17610.83 207
17612.09 199
17613.34 192
17614.60 184
17615.85 196
17617.11 200
17618.36 224
17619.62 216
17620.87 207
17622.13 191
17623.38 202
17624.64 179
17625.89 197
17627.15 213
17628.40 205
17629.66 199
17630.91 214
17632.17 206
17633.43 211
17634.68 190
17635.94 191
17637.19 169
17638.45 192
17639.70 197
17640.96 191
17642.21 211
17643.47 210
17644.73 217
17645.98 199
17647.24 175
17648.49 231
17649.75 195
17651.01 207
17652.26 177
17653.52 206
17654.77 218
17656.03 186
17657.29 196
17658.54 215
17659.80 201
17661.06 185
17662.31 200
17663.57 196
17664.83 205
17666.08 185
17667.34 181
17668.60 178
17669.85 184
17671.11 172
17672.37 199
17673.62 195
17674.88 179
17676.14 167
17677.39 193
17678.65 171
17679.91 175
17681.17 175
17682.42 200
17683.68 165
17684.94 185
17686.19 168
17687.45 183
17688.71 192
17689.97 189
17691.22 155
17692.48 162
17693.74 178
17695.00 171
17696.26 205
17697.51 158
17698.77 162
17700.03 188
17701.29 167
17702.54 172
17703.80 173
17705.06 149
17706.32 180
17707.58 158
17708.83 203
17710.09 163
17711.35 162
17712.61 178
17713.87 168
17715.13 159
17716.38 195
17717.64 217
17718.90 195
17720.16 172
17721.42 180
17722.68 180
17723.94 213
17725.19 195
17726.45 163
17727.71 170
17728.97 177
17730.23 167
17731.49 167
17732.75 160
17734.01 184
17735.27 164
17736.53 192
17737.78 209
17739.04 190
17740.30 179
17741.56 183
17742.82 183
17744.08 200
17745.34 168
17746.60 171
17747.86 158
17749.12 167
17750.38 180
17751.64 185
17752.90 193
17754.16 183
17755.42 131
17756.68 170
17757.94 197
17759.20 191
17760.46 195
17761.72 171
17762.98 197
17764.24 151
17765.50 182
17766.76 178
17768.02 160
17769.28 202
17770.54 200
17771.80 200
17773.06 198
17774.32 197
17775.58 195
17776.84 172
17778.10 165
17779.36 183
17780.62 172
17781.88 178
17783.15 173
17784.41 172
17785.67 180
17786.93 155
17788.19 170
17789.45 172
17790.71 198
17791.97 179
17793.23 196
17794.49 197
17795.76 173
17797.02 171
17798.28 210
17799.54 180
17800.80 201
17802.06 204
17803.32 205
17804.59 173
17805.85 177
17807.11 183
17808.37 173
17809.63 160
17810.89 170
17812.16 158
17813.42 192
17814.68 183
17815.94 178
17817.20 176
17818.47 144
17819.73 178
17820.99 197
17822.25 169
17823.51 200
17824.78 173
17826.04 176
17827.30 164
17828.56 175
17829.83 153
17831.09 186
17832.35 198
17833.61 168
17834.88 164
17836.14 139
17837.40 166
17838.67 179
17839.93 177
17841.19 170
17842.45 150
17843.72 161
17844.98 204
17846.24 169
17847.51 170
17848.77 199
17850.03 176
17851.30 185
17852.56 186
17853.82 176
17855.09 182
17856.35 150
17857.61 164
17858.88 161
17860.14 175
17861.40 164
17862.67 155
17863.93 162
17865.19 161
17866.46 183
17867.72 174
17868.99 167
17870.25 150
17871.51 140
17872.78 148
17874.04 147
17875.31 181
17876.57 179
17877.83 166
17879.10 183
17880.36 159
17881.63 177
17882.89 184
17884.15 155
17885.42 148
17886.68 151
17887.95 181
17889.21 184
17890.48 172
17891.74 164
17893.01 186
17894.27 167
17895.54 187
17896.80 174
17898.07 160
17899.33 165
17900.60 186
17901.86 166
17903.13 155
17904.39 157
17905.66 193
17906.92 159
17908.19 155
17909.45 151
17910.72 190
17911.98 188
17913.25 173
17914.51 185
17915.78 152
17917.05 166
17918.31 161
17919.58 171
17920.84 146
17922.11 172
17923.37 146
17924.64 162
17925.91 155
17927.17 153
17928.44 176
17929.70 169
17930.97 191
17932.24 158
17933.50 180
17934.77 191
17936.03 178
17937.30 153
17938.57 145
17939.83 173
17941.10 152
17942.37 179
17943.63 153
17944.90 157
17946.17 137
17947.43 146
17948.70 140
17949.97 145
17951.23 171
17952.50 182
17953.77 159
17955.03 203
17956.30 170
17957.57 190
17958.83 171
17960.10 161
17961.37 152
17962.64 161
17963.90 152
17965.17 164
17966.44 153
17967.70 169
17968.97 165
17970.24 149
17971.51 161
17972.77 129
17974.04 166
17975.31 156
17976.58 168
17977.85 164
17979.11 168
17980.38 200
17981.65 191
17982.92 172
17984.18 139
17985.45 176
17986.72 204
17987.99 160
17989.26 165
17990.52 155
17991.79 168
17993.06 167
17994.33 180
17995.60 177
17996.87 155
17998.13 160
17999.40 172
18000.67 171
18001.94 156
18003.21 174
18004.48 139
18005.75 155
18007.02 139
18008.28 147
18009.55 152
18010.82 161
18012.09 151
18013.36 166
18014.63 159
18015.90 112
18017.17 164
18018.44 162
18019.71 155
18020.97 165
18022.24 157
18023.51 150
18024.78 155
18026.05 150
18027.32 168
18028.59 158
18029.86 164
18031.13 163
18032.40 143
18033.67 153
18034.94 189
18036.21 146
18037.48 140
18038.75 162
18040.02 149
18041.29 188
18042.56 148
18043.83 166
18045.10 187
18046.37 152
18047.64 161
18048.91 174
18050.18 145
18051.45 130
18052.72 136
18053.99 133
18055.26 142
18056.53 163
18057.80 173
18059.07 143
18060.34 141
18061.61 155
18062.88 168
18064.16 160
18065.43 155
18066.70 143
18067.97 144
18069.24 139
18070.51 158
18071.78 162
18073.05 162
18074.32 150
18075.59 153
18076.87 151
18078.14 141
18079.41 164
18080.68 157
18081.95 177
18083.22 155
18084.49 123
18085.77 138
18087.04 163
18088.31 169
18089.58 170
18090.85 134
18092.12 154
18093.40 150
18094.67 168
18095.94 153
18097.21 146
18098.48 179
18099.76 160
18101.03 153
18102.30 172
18103.57 169
18104.84 167
18106.12 160
18107.39 151
18108.66 160
18109.93 170
18111.21 150
18112.48 188
18113.75 163
18115.02 163
18116.30 188
18117.57 168
18118.84 180
18120.11 140
18121.39 167
18122.66 167
18123.93 157
18125.21 185
18126.48 164
18127.75 169
18129.02 169
18130.30 178
18131.57 156
18132.84 165
18134.12 175
18135.39 151
18136.66 181
18137.94 142
18139.21 173
18140.48 175
18141.76 179
18143.03 144
18144.31 135
18145.58 164
18146.85 181
18148.13 168
18149.40 151
18150.67 166
18151.95 181
18153.22 197
18154.50 161
18155.77 179
18157.04 193
18158.32 175
18159.59 159
18160.87 181
18162.14 154
18163.41 175
18164.69 165
18165.96 165
18167.24 117
18168.51 178
18169.79 161
18171.06 147
18172.34 135
18173.61 161
18174.89 172
18176.16 152
18177.43 151
18178.71 156
18179.98 127
18181.26 142
18182.53 165
18183.81 152
18185.08 139
18186.36 152
18187.63 146
18188.91 171
18190.18 149
18191.46 156
18192.74 164
18194.01 168
18195.29 167
18196.56 163
18197.84 162
18199.11 165
18200.39 154
18201.66 137
18202.94 173
18204.22 183
18205.49 166
18206.77 147
18208.04 142
18209.32 153
18210.59 139
18211.87 145
18213.15 138
18214.42 146
18215.70 169
18216.97 180
18218.25 141
18219.53 156
18220.80 148
18222.08 171
18223.36 201
18224.63 159
18225.91 153
18227.19 137
18228.46 140
18229.74 135
18231.02 136
18232.29 152
18233.57 155
18234.85 165
18236.12 139
18237.40 145
18238.68 136
18239.95 157
18241.23 151
18242.51 149
18243.78 156
18245.06 159
18246.34 153
18247.62 174
18248.89 143
18250.17 163
18251.45 150
18252.73 137
18254.00 160
18255.28 156
18256.56 136
18257.84 143
18259.11 173
18260.39 152
18261.67 141
18262.95 148
18264.22 156
18265.50 173
18266.78 150
18268.06 157
18269.34 139
18270.61 129
18271.89 152
18273.17 153
18274.45 171
18275.73 150
18277.01 144
18278.28 161
18279.56 161
18280.84 163
18282.12 149
18283.40 175
18284.68 164
18285.95 166
18287.23 147
18288.51 168
18289.79 134
18291.07 151
18292.35 154
18293.63 170
18294.91 166
18296.19 147
18297.46 188
18298.74 151
18300.02 144
18301.30 140
18302.58 136
18303.86 154
18305.14 159
18306.42 143
18307.70 145
18308.98 155
18310.26 184
18311.54 176
18312.82 165
18314.10 145
18315.37 187
18316.65 156
18317.93 150
18319.21 156
18320.49 170
18321.77 152
18323.05 139
18324.33 175
18325.61 154
18326.89 186
18328.17 177
18329.45 144
18330.73 154
18332.01 168
18333.29 176
18334.57 159
18335.86 156
18337.14 175
18338.42 172
18339.70 144
18340.98 155
18342.26 161
18343.54 182
18344.82 174
18346.10 166
18347.38 174
18348.66 161
18349.94 167
18351.22 142
18352.50 142
18353.78 150
18355.07 164
18356.35 161
18357.63 154
18358.91 150
18360.19 174
18361.47 155
18362.75 167
18364.03 153
18365.32 148
18366.60 144
18367.88 188
18369.16 160
18370.44 148
18371.72 144
18373.00 137
18374.29 144
18375.57 155
18376.85 157
18378.13 162
18379.41 152
18380.70 138
18381.98 142
18383.26 162
18384.54 158
18385.82 160
18387.11 154
18388.39 144
18389.67 172
18390.95 163
18392.23 159
18393.52 167
18394.80 174
18396.08 167
18397.36 170
18398.65 146
18399.93 171
18401.21 163
18402.50 150
18403.78 164
18405.06 163
18406.34 167
18407.63 172
18408.91 158
18410.19 145
18411.48 136
18412.76 140
18414.04 146
18415.32 164
18416.61 132
18417.89 169
18419.17 147
18420.46 168
18421.74 160
18423.02 160
18424.31 162
18425.59 192
18426.87 165
18428.16 163
18429.44 164
18430.73 155
18432.01 166
18433.29 157
18434.58 164
18435.86 141
18437.14 154
18438.43 142
18439.71 135
18441.00 155
18442.28 184
18443.56 153
18444.85 139
18446.13 141
18447.42 166
18448.70 161
18449.99 164
18451.27 166
18452.56 152
18453.84 161
18455.12 167
18456.41 166
18457.69 152
18458.98 162
18460.26 147
18461.55 156
18462.83 142
18464.12 156
18465.40 172
18466.69 159
18467.97 173
18469.26 137
18470.54 150
18471.83 162
18473.11 174
18474.40 148
18475.68 148
18476.97 156
18478.25 174
18479.54 163
18480.82 170
18482.11 165
18483.40 154
18484.68 163
18485.97 174
18487.25 153
18488.54 145
18489.82 157
18491.11 146
18492.39 162
18493.68 157
18494.97 164
18496.25 167
18497.54 170
18498.82 167
18500.11 161
18501.40 138
18502.68 161
18503.97 134
18505.26 178
18506.54 167
18507.83 167
18509.11 172
18510.40 171
18511.69 172
18512.97 172
18514.26 143
18515.55 149
18516.83 167
18518.12 135
18519.41 133
18520.69 173
18521.98 167
18523.27 146
18524.56 166
18525.84 161
18527.13 153
18528.42 134
18529.70 148
18530.99 157
18532.28 173
18533.57 179
18534.85 180
18536.14 169
18537.43 143
18538.71 177
18540.00 171
18541.29 170
18542.58 169
18543.86 181
18545.15 156
18546.44 157
18547.73 167
18549.02 180
18550.30 155
18551.59 138
18552.88 190
18554.17 201
18555.46 165
18556.74 150
18558.03 154
18559.32 132
18560.61 163
18561.90 165
18563.18 180
18564.47 156
18565.76 154
18567.05 153
18568.34 161
18569.63 147
18570.92 167
18572.20 204
18573.49 189
18574.78 151
18576.07 155
18577.36 172
18578.65 165
18579.94 166
18581.23 172
18582.51 171
18583.80 160
18585.09 169
18586.38 178
18587.67 175
18588.96 159
18590.25 188
18591.54 187
18592.83 183
18594.12 170
18595.41 165
18596.70 197
18597.99 168
18599.28 168
18600.57 189
18601.85 210
18603.14 181
18604.43 171
18605.72 186
18607.01 195
18608.30 177
18609.59 176
18610.88 185
18612.17 194
18613.46 181
18614.75 208
18616.04 206
18617.33 206
18618.62 166
18619.91 191
18621.20 188
18622.50 214
18623.79 195
18625.08 210
18626.37 208
18627.66 208
18628.95 205
18630.24 169
18631.53 178
18632.82 185
18634.11 184
18635.40 197
18636.69 187
18637.98 194
18639.27 165
18640.57 195
18641.86 192
18643.15 179
18644.44 200
18645.73 215
18647.02 193
18648.31 155
18649.60 184
18650.89 197
18652.19 192
18653.48 158
18654.77 173
18656.06 191
18657.35 199
18658.64 180
18659.94 181
18661.23 150
18662.52 149
18663.81 159
18665.10 176
18666.39 179
18667.69 174
18668.98 201
18670.27 172
18671.56 168
18672.85 177
18674.15 159
18675.44 163
18676.73 158
18678.02 175
18679.32 152
18680.61 151
18681.90 158
18683.19 171
18684.49 170
18685.78 151
18687.07 167
18688.36 157
18689.66 162
18690.95 150
18692.24 165
18693.53 190
18694.83 144
18696.12 158
18697.41 186
18698.71 185
18700.00 177
18701.29 127
18702.59 165
18703.88 176
18705.17 168
18706.47 175
18707.76 182
18709.05 163
18710.35 166
18711.64 151
18712.93 169
18714.23 156
18715.52 181
18716.81 161
18718.11 156
18719.40 155
18720.70 145
18721.99 162
18723.28 171
18724.58 158
18725.87 155
18727.16 194
18728.46 172
18729.75 170
18731.05 163
18732.34 144
18733.64 145
18734.93 156
18736.22 164
18737.52 161
18738.81 147
18740.11 170
18741.40 170
18742.70 144
18743.99 151
18745.29 177
18746.58 158
18747.87 160
18749.17 153
18750.46 162
18751.76 162
18753.05 154
18754.35 174
18755.64 179
18756.94 179
18758.23 215
18759.53 179
18760.82 169
18762.12 147
18763.42 165
18764.71 157
18766.01 190
18767.30 176
18768.60 177
18769.89 168
18771.19 154
18772.48 162
18773.78 169
18775.07 200
18776.37 178
18777.67 177
18778.96 150
18780.26 162
18781.55 146
18782.85 156
18784.15 151
18785.44 157
18786.74 169
18788.03 179
18789.33 146
18790.63 152
18791.92 147
18793.22 161
18794.52 171
18795.81 164
18797.11 196
18798.40 156
18799.70 154
18801.00 174
18802.29 170
18803.59 168
18804.89 182
18806.18 222
18807.48 161
18808.78 155
18810.07 158
18811.37 138
18812.67 166
18813.97 143
18815.26 152
18816.56 159
18817.86 144
18819.15 152
18820.45 157
18821.75 170
18823.05 154
18824.34 179
18825.64 174
18826.94 159
18828.24 168
18829.53 147
18830.83 161
18832.13 171
18833.43 200
18834.72 176
18836.02 165
18837.32 178
18838.62 179
18839.92 165
18841.21 171
18842.51 154
18843.81 164
18845.11 176
18846.41 162
18847.70 180
18849.00 208
18850.30 196
18851.60 195
18852.90 165
18854.20 183
18855.49 173
18856.79 174
18858.09 187
18859.39 171
18860.69 157
18861.99 183
18863.29 161
18864.58 170
18865.88 172
18867.18 183
18868.48 161
18869.78 165
18871.08 159
18872.38 201
18873.68 194
18874.98 170
18876.28 176
18877.57 181
18878.87 169
18880.17 143
18881.47 179
18882.77 135
18884.07 172
18885.37 161
18886.67 143
18887.97 134
18889.27 140
18890.57 159
18891.87 169
18893.17 169
18894.47 168
18895.77 148
18897.07 163
18898.37 163
18899.67 174
18900.97 139
18902.27 147
18903.57 185
18904.87 157
18906.17 168
18907.47 145
18908.77 157
18910.07 167
18911.37 167
18912.67 168
18913.97 160
18915.27 141
18916.57 159
18917.87 166
18919.17 153
18920.47 161
18921.78 134
18923.08 160
18924.38 157
18925.68 161
18926.98 150
18928.28 179
18929.58 168
18930.88 175
18932.18 170
18933.48 176
18934.79 156
18936.09 177
18937.39 175
18938.69 167
18939.99 165
18941.29 152
18942.59 152
18943.90 143
18945.20 144
18946.50 139
18947.80 149
18949.10 147
18950.40 186
18951.71 156
18953.01 140
18954.31 138
18955.61 130
18956.91 145
18958.21 149
18959.52 164
18960.82 127
18962.12 143
18963.42 137
18964.73 134
18966.03 133
18967.33 132
18968.63 142
18969.93 142
18971.24 153
18972.54 148
18973.84 121
18975.14 128
18976.45 133
18977.75 141
18979.05 152
18980.36 160
18981.66 164
18982.96 156
18984.26 178
18985.57 121
18986.87 137
18988.17 154
18989.48 146
18990.78 144
18992.08 156
18993.39 142
18994.69 142
18995.99 165
18997.30 158
18998.60 151
18999.90 161
19001.21 158
19002.51 135
19003.81 152
19005.12 146
19006.42 134
19007.72 160
19009.03 153
19010.33 135
19011.64 175
19012.94 142
19014.24 164
19015.55 143
19016.85 130
19018.16 147
19019.46 154
19020.76 174
19022.07 159
19023.37 149
19024.68 141
19025.98 145
19027.29 137
19028.59 143
19029.89 133
19031.20 161
19032.50 143
19033.81 144
19035.11 132
19036.42 152
19037.72 185
19039.03 164
19040.33 143
19041.64 125
19042.94 135
19044.25 145
19045.55 155
19046.86 161
19048.16 158
19049.47 154
19050.77 157
19052.08 156
19053.38 130
19054.69 127
19055.99 162
19057.30 168
19058.60 160
19059.91 128
19061.22 143
19062.52 165
19063.83 143
19065.13 130
19066.44 141
19067.74 137
19069.05 137
19070.36 130
19071.66 107
19072.97 133
19074.27 143
19075.58 159
19076.89 139
19078.19 144
19079.50 165
19080.80 165
19082.11 168
19083.42 133
19084.72 138
19086.03 164
19087.34 166
19088.64 162
19089.95 152
19091.26 120
19092.56 130
19093.87 134
19095.18 148
19096.48 144
19097.79 144
19099.10 155
19100.40 154
19101.71 143
19103.02 118
19104.32 122
19105.63 130
19106.94 155
19108.25 128
19109.55 161
19110.86 147
19112.17 146
19113.48 150
19114.78 153
19116.09 161
19117.40 145
19118.71 164
19120.01 172
19121.32 165
19122.63 158
19123.94 150
19125.24 147
19126.55 140
19127.86 130
19129.17 155
19130.47 148
19131.78 138
19133.09 141
19134.40 118
19135.71 135
19137.02 156
19138.32 135
19139.63 116
19140.94 128
19142.25 148
19143.56 140
19144.87 133
19146.17 127
19147.48 127
19148.79 138
19150.10 170
19151.41 170
19152.72 107
19154.03 123
19155.33 126
19156.64 140
19157.95 143
19159.26 124
19160.57 148
19161.88 148
19163.19 144
19164.50 130
19165.81 143
19167.12 150
19168.42 167
19169.73 165
19171.04 136
19172.35 140
19173.66 149
19174.97 135
19176.28 175
19177.59 144
19178.90 147
19180.21 145
19181.52 148
19182.83 124
19184.14 130
19185.45 129
19186.76 122
19188.07 149
19189.38 123
19190.69 115
19192.00 133
19193.31 172
19194.62 138
19195.93 135
19197.24 132
19198.55 139
19199.86 146
19201.17 121
19202.48 121
19203.79 142
19205.10 148
19206.41 144
19207.72 116
19209.03 118
19210.34 144
19211.66 135
19212.97 138
19214.28 141
19215.59 148
19216.90 140
19218.21 157
19219.52 141
19220.83 130
19222.14 127
19223.45 129
19224.77 140
19226.08 137
19227.39 134
19228.70 159
19230.01 140
19231.32 161
19232.63 168
19233.94 138
19235.26 139
19236.57 153
19237.88 147
19239.19 140
19240.50 137
19241.81 122
19243.13 120
19244.44 126
19245.75 135
19247.06 136
19248.37 125
19249.69 119
19251.00 130
19252.31 155
19253.62 114
19254.93 143
19256.25 155
19257.56 158
19258.87 136
19260.18 134
19261.50 123
19262.81 126
19264.12 130
19265.43 149
19266.75 131
19268.06 127
19269.37 124
19270.68 167
19272.00 124
19273.31 117
19274.62 122
19275.94 140
19277.25 169
19278.56 126
19279.88 131
19281.19 151
19282.50 124
19283.81 158
19285.13 149
19286.44 129
19287.75 89
19289.07 134
19290.38 141
19291.70 150
19293.01 134
19294.32 151
19295.64 150
19296.95 136
19298.26 139
19299.58 137
19300.89 134
19302.20 136
19303.52 139
19304.83 115
19306.15 119
19307.46 123
19308.77 142
19310.09 127
19311.40 195
19312.72 116
19314.03 136
19315.35 118
19316.66 133
19317.97 117
19319.29 141
19320.60 150
19321.92 115
19323.23 138
19324.55 120
19325.86 137
19327.18 129
19328.49 133
19329.81 147
19331.12 147
19332.44 135
19333.75 162
19335.07 143
19336.38 142
19337.70 128
19339.01 125
19340.33 125
19341.64 116
19342.96 122
19344.27 131
19345.59 163
19346.90 145
19348.22 152
19349.53 141
19350.85 168
19352.16 151
19353.48 151
19354.79 132
19356.11 161
19357.43 145
19358.74 180
19360.06 123
19361.37 142
19362.69 146
19364.01 126
19365.32 116
19366.64 127
19367.95 156
19369.27 150
19370.59 145
19371.90 133
19373.22 133
19374.53 127
19375.85 139
19377.17 174
19378.48 144
19379.80 148
19381.12 129
19382.43 152
19383.75 131
19385.07 150
19386.38 119
19387.70 146
19389.02 135
19390.33 121
19391.65 146
19392.97 144
19394.28 127
19395.60 117
19396.92 138
19398.24 135
19399.55 123
19400.87 126
19402.19 114
19403.50 127
19404.82 137
19406.14 140
19407.46 125
19408.77 130
19410.09 154
19411.41 135
19412.73 128
19414.04 122
19415.36 135
19416.68 147
19418.00 138
19419.32 137
19420.63 121
19421.95 136
19423.27 141
19424.59 139
19425.91 123
19427.22 127
19428.54 132
19429.86 143
19431.18 114
19432.50 121
19433.82 116
19435.13 156
19436.45 130
19437.77 119
19439.09 105
19440.41 156
19441.73 130
19443.04 136
19444.36 136
19445.68 117
19447.00 151
19448.32 134
19449.64 134
19450.96 110
19452.28 131
19453.60 141
19454.91 150
19456.23 130
19457.55 160
19458.87 121
19460.19 126
19461.51 129
19462.83 132
19464.15 117
19465.47 125
19466.79 150
19468.11 137
19469.43 106
19470.75 134
19472.07 149
19473.39 135
19474.71 112
19476.03 127
19477.35 143
19478.67 127
19479.99 131
19481.30 132
19482.62 129
19483.94 132
19485.27 126
19486.59 117
19487.91 110
19489.23 144
19490.55 142
19491.87 155
19493.19 135
19494.51 136
19495.83 146
19497.15 130
19498.47 110
19499.79 108
19501.11 119
19502.43 141
19503.75 131
19505.07 111
19506.39 109
19507.71 120
19509.03 119
19510.36 137
19511.68 143
19513.00 131
19514.32 138
19515.64 138
19516.96 117
19518.28 116
19519.60 127
19520.92 149
19522.25 153
19523.57 134
19524.89 123
19526.21 110
19527.53 151
19528.85 135
19530.17 132
19531.50 121
19532.82 131
19534.14 154
19535.46 144
19536.78 144
19538.11 117
19539.43 148
19540.75 143
19542.07 136
19543.39 129
19544.72 134
19546.04 142
19547.36 129
19548.68 121
19550.00 120
19551.33 134
19552.65 131
19553.97 147
19555.29 138
19556.62 116
19557.94 114
19559.26 147
19560.58 151
19561.91 137
19563.23 131
19564.55 139
19565.88 142
19567.20 141
19568.52 128
19569.84 135
19571.17 156
19572.49 136
19573.81 121
19575.14 129
19576.46 117
19577.78 124
19579.11 139
19580.43 110
19581.75 114
19583.08 112
19584.40 136
19585.72 127
19587.05 120
19588.37 137
19589.69 125
19591.02 144
19592.34 158
19593.67 137
19594.99 122
19596.31 124
19597.64 113
19598.96 155
19600.28 139
19601.61 126
19602.93 134
19604.26 121
19605.58 126
19606.91 115
19608.23 120
19609.55 155
19610.88 136
19612.20 117
19613.53 145
19614.85 140
19616.18 117
19617.50 132
19618.83 118
19620.15 113
19621.47 145
19622.80 141
19624.12 162
19625.45 118
19626.77 124
19628.10 144
19629.42 162
19630.75 141
19632.07 128
19633.40 140
19634.72 124
19636.05 112
19637.37 120
19638.70 150
19640.03 120
19641.35 131
19642.68 128
19644.00 144
19645.33 148
19646.65 136
19647.98 164
19649.30 130
19650.63 117
19651.96 128
19653.28 156
19654.61 123
19655.93 149
19657.26 168
19658.58 141
19659.91 115
19661.24 134
19662.56 142
19663.89 161
19665.22 131
19666.54 130
19667.87 123
19669.19 146
19670.52 115
19671.85 125
19673.17 140
19674.50 112
19675.83 136
19677.15 125
19678.48 131
19679.81 127
19681.13 121
19682.46 106
19683.79 112
19685.11 134
19686.44 117
19687.77 154
19689.09 134
19690.42 145
19691.75 139
19693.08 131
19694.40 132
19695.73 136
19697.06 140
19698.39 143
19699.71 132
19701.04 130
19702.37 133
19703.69 126
19705.02 132
19706.35 132
19707.68 137
19709.01 118
19710.33 129
19711.66 131
19712.99 147
19714.32 135
19715.64 136
19716.97 127
19718.30 145
19719.63 122
19720.96 135
19722.28 117
19723.61 128
19724.94 123
19726.27 120
19727.60 144
19728.93 147
19730.25 117
19731.58 129
19732.91 143
19734.24 148
19735.57 159
19736.90 149
19738.23 147
19739.55 134
19740.88 143
19742.21 121
19743.54 106
19744.87 113
19746.20 152
19747.53 130
19748.86 114
19750.19 100
19751.51 119
19752.84 150
19754.17 138
19755.50 139
19756.83 129
19758.16 120
19759.49 112
19760.82 129
19762.15 145
19763.48 123
19764.81 124
19766.14 141
19767.47 140
19768.80 131
19770.13 127
19771.46 117
19772.79 143
19774.12 140
19775.45 142
19776.78 128
19778.11 121
19779.44 139
19780.77 147
19782.10 148
19783.43 132
19784.76 143
19786.09 168
19787.42 126
19788.75 112
19790.08 126
19791.41 151
19792.74 127
19794.07 139
19795.40 124
19796.73 121
19798.06 126
19799.39 123
19800.72 141
19802.05 123
19803.39 125
19804.72 111
19806.05 143
19807.38 130
19808.71 124
19810.04 138
19811.37 136
19812.70 133
19814.03 147
19815.37 123
19816.70 114
19818.03 123
19819.36 112
19820.69 110
19822.02 133
19823.35 109
19824.69 117
19826.02 131
19827.35 144
19828.68 122
19830.01 117
19831.34 133
19832.68 119
19834.01 120
19835.34 112
19836.67 136
19838.00 136
19839.34 152
19840.67 133
19842.00 149
19843.33 130
19844.67 133
19846.00 149
19847.33 120
19848.66 128
19849.99 128
19851.33 144
19852.66 150
19853.99 140
19855.32 129
19856.66 130
19857.99 115
19859.32 132
19860.66 142
19861.99 125
19863.32 128
19864.65 142
19865.99 116
19867.32 115
19868.65 132
19869.99 134
19871.32 131
19872.65 114
19873.99 127
19875.32 108
19876.65 117
19877.99 118
19879.32 130
19880.65 139
19881.99 122
19883.32 112
19884.65 129
19885.99 151
19887.32 120
19888.66 128
19889.99 140
19891.32 160
19892.66 129
19893.99 112
19895.32 133
19896.66 112
19897.99 129
19899.33 154
19900.66 133
19902.00 152
19903.33 128
19904.66 143
19906.00 139
19907.33 133
19908.67 131
19910.00 133
19911.34 122
19912.67 126
19914.01 123
19915.34 120
19916.67 149
19918.01 138
19919.34 122
19920.68 140
19922.01 119
19923.35 113
19924.68 108
19926.02 116
19927.35 107
19928.69 132
19930.02 115
19931.36 142
19932.69 131
19934.03 157
19935.37 154
19936.70 149
19938.04 108
19939.37 136
19940.71 137
19942.04 151
19943.38 114
19944.71 124
19946.05 124
19947.39 116
19948.72 147
19950.06 136
19951.39 142
19952.73 142
19954.06 148
19955.40 136
19956.74 113
19958.07 125
19959.41 152
19960.74 137
19962.08 128
19963.42 104
19964.75 113
19966.09 110
19967.43 122
19968.76 135
19970.10 132
19971.44 150
19972.77 139
19974.11 111
19975.45 116
19976.78 121
19978.12 101
19979.46 147
19980.79 131
19982.13 128
19983.47 120
19984.80 133
19986.14 135
19987.48 127
19988.82 132
19990.15 133
19991.49 136
19992.83 112
19994.16 131
19995.50 132
19996.84 129
19998.18 124
19999.51 130
20000.85 136
20002.19 131
20003.53 142
20004.86 136
20006.20 119
20007.54 125
20008.88 126
20010.22 125
20011.55 139
20012.89 129
20014.23 136
20015.57 134
20016.91 129
20018.24 132
20019.58 119
20020.92 156
20022.26 144
20023.60 134
20024.93 145
20026.27 147
20027.61 139
20028.95 139
20030.29 132
20031.63 143
20032.97 128
20034.30 117
20035.64 121
20036.98 123
20038.32 107
20039.66 139
20041.00 131
20042.34 133
20043.68 165
20045.01 145
20046.35 130
20047.69 115
20049.03 127
20050.37 128
20051.71 146
20053.05 153
20054.39 122
20055.73 131
20057.07 143
20058.41 147
20059.75 125
20061.09 138
20062.43 130
20063.77 107
20065.11 111
20066.45 135
20067.79 144
20069.12 138
20070.46 109
20071.80 138
20073.14 147
20074.48 126
20075.82 139
20077.16 141
20078.50 140
20079.85 150
20081.19 148
20082.53 123
20083.87 118
20085.21 120
20086.55 131
20087.89 129
20089.23 126
20090.57 132
20091.91 133
20093.25 144
20094.59 152
20095.93 121
20097.27 135
20098.61 127
20099.95 145
20101.29 161
20102.64 152
20103.98 124
20105.32 136
20106.66 140
20108.00 132
20109.34 134
20110.68 129
20112.02 127
20113.36 135
20114.71 115
20116.05 148
20117.39 125
20118.73 133
20120.07 116
20121.41 132
20122.75 132
20124.10 131
20125.44 120
20126.78 126
20128.12 132
20129.46 127
