# Supplementary material for: MALDI-TOF MS typing enables the classification of brewing yeasts of the genus Saccharomyces to major beer styles
Source: PLoS One. 2017 Aug 9;12(8):e0181694. doi: 10.1371/journal.pone.0181694 (PMC5549903; doi:10.1371/journal.pone.0181694)
Supplement: S11 File — The directory includes 90 raw files and was zipped to “.zip”; the folder has three strains with 30 spectra per strain; S1 Text explains the raw files with an example and Table 1 represents the yeast strains used within the experiment. (ZIP) [file pone.0181694.s014.zip › 31-33/30337-338-OG-Alt-Alt-YPG-18h-E-E_2015-08-11__0_B8_1.dat]

2000.98 3037
2001.40 3084
2001.82 3075
2002.25 2880
2002.67 2959
2003.09 3098
2003.51 2828
2003.93 2940
2004.35 3054
2004.78 3061
2005.20 2978
2005.62 3056
2006.04 3002
2006.47 2791
2006.89 2852
2007.31 2827
2007.73 2802
2008.16 2911
2008.58 2599
2009.00 2709
2009.42 2957
2009.85 2952
2010.27 2904
2010.69 2793
2011.11 2800
2011.54 2649
2011.96 2694
2012.38 2659
2012.80 2631
2013.23 2642
2013.65 2586
2014.07 2575
2014.50 2374
2014.92 2596
2015.34 2481
2015.77 2485
2016.19 2748
2016.61 2469
2017.04 2616
2017.46 2640
2017.88 2645
2018.31 2522
2018.73 2544
2019.15 2722
2019.58 2524
2020.00 2566
2020.42 2773
2020.85 2708
2021.27 2728
2021.70 2877
2022.12 2847
2022.54 2695
2022.97 2719
2023.39 2702
2023.82 2881
2024.24 2794
2024.66 2778
2025.09 2622
2025.51 2479
2025.94 2504
2026.36 2526
2026.79 2604
2027.21 2600
2027.63 2332
2028.06 2493
2028.48 2613
2028.91 2417
2029.33 2521
2029.76 2648
2030.18 2621
2030.61 2458
2031.03 2463
2031.46 2430
2031.88 2448
2032.31 2389
2032.73 2508
2033.16 2469
2033.58 2362
2034.01 2381
2034.43 2425
2034.86 2461
2035.28 2574
2035.71 2457
2036.13 2575
2036.56 2467
2036.98 2740
2037.41 2764
2037.84 2624
2038.26 2563
2038.69 2628
2039.11 2500
2039.54 2508
2039.96 2676
2040.39 2516
2040.82 2500
2041.24 2722
2041.67 2762
2042.09 2799
2042.52 2629
2042.95 2666
2043.37 2776
2043.80 2660
2044.22 2548
2044.65 2615
2045.08 2658
2045.50 2571
2045.93 2737
2046.36 2621
2046.78 2573
2047.21 2550
2047.64 2474
2048.06 2582
2048.49 2523
2048.92 2477
2049.34 2482
2049.77 2374
2050.20 2571
2050.62 2675
2051.05 2567
2051.48 2697
2051.90 2728
2052.33 2613
2052.76 2539
2053.18 2742
2053.61 2588
2054.04 2596
2054.47 2632
2054.89 2482
2055.32 2417
2055.75 2415
2056.18 2594
2056.60 2600
2057.03 2433
2057.46 2430
2057.89 2394
2058.31 2616
2058.74 2544
2059.17 2582
2059.60 2664
2060.03 2447
2060.45 2334
2060.88 2405
2061.31 2445
2061.74 2621
2062.17 2676
2062.59 2521
2063.02 2624
2063.45 2501
2063.88 2709
2064.31 2741
2064.73 2717
2065.16 2789
2065.59 2694
2066.02 2558
2066.45 2608
2066.88 2657
2067.31 2701
2067.73 2800
2068.16 2744
2068.59 2779
2069.02 2629
2069.45 2599
2069.88 2710
2070.31 2885
2070.74 2723
2071.17 2754
2071.59 2717
2072.02 2645
2072.45 2767
2072.88 2949
2073.31 2863
2073.74 2779
2074.17 2678
2074.60 2690
2075.03 2679
2075.46 2580
2075.89 2784
2076.32 2692
2076.75 2661
2077.18 2465
2077.61 2516
2078.04 2725
2078.47 2676
2078.89 2790
2079.32 2613
2079.75 2765
2080.18 2799
2080.61 2842
2081.04 2997
2081.47 2819
2081.90 2895
2082.34 3300
2082.77 3190
2083.20 3318
2083.63 3140
2084.06 3259
2084.49 3161
2084.92 3311
2085.35 3147
2085.78 2984
2086.21 2855
2086.64 2826
2087.07 2687
2087.50 2802
2087.93 2597
2088.36 2487
2088.79 2895
2089.22 2785
2089.65 2590
2090.09 2602
2090.52 2664
2090.95 2582
2091.38 2450
2091.81 2302
2092.24 2581
2092.67 2581
2093.10 2449
2093.54 2542
2093.97 2462
2094.40 2359
2094.83 2457
2095.26 2468
2095.69 2350
2096.12 2304
2096.56 2526
2096.99 2551
2097.42 2533
2097.85 2601
2098.28 2462
2098.71 2492
2099.15 2633
2099.58 2572
2100.01 2568
2100.44 2622
2100.87 2609
2101.31 2416
2101.74 2512
2102.17 2550
2102.60 2448
2103.04 2507
2103.47 2560
2103.90 2638
2104.33 2460
2104.77 2541
2105.20 2519
2105.63 2486
2106.06 2430
2106.50 2293
2106.93 2602
2107.36 2850
2107.79 2544
2108.23 2497
2108.66 2624
2109.09 2467
2109.53 2634
2109.96 2710
2110.39 2598
2110.82 2791
2111.26 2886
2111.69 2665
2112.12 2573
2112.56 2644
2112.99 2721
2113.42 2785
2113.86 2654
2114.29 2628
2114.72 2470
2115.16 2520
2115.59 2444
2116.03 2618
2116.46 2710
2116.89 2536
2117.33 2553
2117.76 2364
2118.19 2367
2118.63 2517
2119.06 2501
2119.50 2076
2119.93 2248
2120.36 2446
2120.80 2456
2121.23 2563
2121.67 2693
2122.10 2611
2122.54 2414
2122.97 2521
2123.40 2516
2123.84 2508
2124.27 2565
2124.71 2581
2125.14 2689
2125.58 2634
2126.01 2511
2126.45 2371
2126.88 2406
2127.32 2496
2127.75 2416
2128.19 2366
2128.62 2323
2129.06 2474
2129.49 2447
2129.93 2339
2130.36 2419
2130.80 2516
2131.23 2670
2131.67 2509
2132.10 2541
2132.54 2663
2132.97 2552
2133.41 2506
2133.84 2612
2134.28 2697
2134.71 2545
2135.15 2588
2135.59 2491
2136.02 2559
2136.46 2710
2136.89 2475
2137.33 2660
2137.76 2608
2138.20 2614
2138.64 2457
2139.07 2284
2139.51 2310
2139.94 2552
2140.38 2543
2140.82 2464
2141.25 2531
2141.69 2700
2142.13 2542
2142.56 2339
2143.00 2627
2143.43 2636
2143.87 2482
2144.31 2396
2144.74 2380
2145.18 2340
2145.62 2397
2146.05 2525
2146.49 2307
2146.93 2482
2147.36 2319
2147.80 2328
2148.24 2318
2148.68 2467
2149.11 2355
2149.55 2447
2149.99 2501
2150.42 2701
2150.86 2544
2151.30 2523
2151.74 2627
2152.17 2894
2152.61 2873
2153.05 2652
2153.49 2667
2153.92 2745
2154.36 2732
2154.80 2590
2155.24 2646
2155.67 2610
2156.11 2685
2156.55 2815
2156.99 2748
2157.42 2749
2157.86 2476
2158.30 2384
2158.74 2494
2159.18 2611
2159.61 2587
2160.05 2587
2160.49 2687
2160.93 2857
2161.37 2723
2161.81 2506
2162.24 2633
2162.68 2678
2163.12 2594
2163.56 2572
2164.00 2603
2164.44 2698
2164.87 2364
2165.31 2412
2165.75 2581
2166.19 2442
2166.63 2528
2167.07 2473
2167.51 2710
2167.95 2807
2168.39 2623
2168.82 2618
2169.26 2733
2169.70 2656
2170.14 2768
2170.58 2903
2171.02 2866
2171.46 2750
2171.90 2731
2172.34 2895
2172.78 2946
2173.22 2877
2173.66 2746
2174.10 2644
2174.54 2687
2174.98 2657
2175.42 2672
2175.85 2870
2176.29 2640
2176.73 2629
2177.17 2828
2177.61 2997
2178.05 2814
2178.49 2920
2178.93 2818
2179.37 2745
2179.81 2942
2180.25 2951
2180.69 2950
2181.14 2811
2181.58 2672
2182.02 2805
2182.46 2765
2182.90 2688
2183.34 2580
2183.78 2829
2184.22 2739
2184.66 2608
2185.10 2664
2185.54 2545
2185.98 2679
2186.42 2687
2186.86 2825
2187.30 2568
2187.74 2491
2188.19 2260
2188.63 2376
2189.07 2364
2189.51 2487
2189.95 2382
2190.39 2540
2190.83 2502
2191.27 2537
2191.72 2761
2192.16 2556
2192.60 2508
2193.04 2650
2193.48 2635
2193.92 2583
2194.36 2556
2194.81 2604
2195.25 2779
2195.69 2709
2196.13 2632
2196.57 2729
2197.01 2769
2197.46 2617
2197.90 2663
2198.34 2624
2198.78 2828
2199.22 2924
2199.67 2685
2200.11 2764
2200.55 2812
2200.99 2890
2201.44 2695
2201.88 2590
2202.32 2708
2202.76 2713
2203.21 2656
2203.65 2703
2204.09 2660
2204.53 2671
2204.98 2749
2205.42 2662
2205.86 2525
2206.30 2559
2206.75 2664
2207.19 2393
2207.63 2593
2208.08 2697
2208.52 2683
2208.96 2618
2209.41 2755
2209.85 2535
2210.29 2698
2210.73 2776
2211.18 2867
2211.62 2703
2212.06 2860
2212.51 2668
2212.95 2668
2213.40 2678
2213.84 2887
2214.28 3013
2214.73 2877
2215.17 2971
2215.61 2986
2216.06 3089
2216.50 2984
2216.95 2970
2217.39 2795
2217.83 2923
2218.28 2602
2218.72 2478
2219.17 2488
2219.61 2397
2220.05 2454
2220.50 2485
2220.94 2390
2221.39 2503
2221.83 2621
2222.28 2568
2222.72 2596
2223.16 2718
2223.61 2690
2224.05 2769
2224.50 2676
2224.94 2854
2225.39 2714
2225.83 2884
2226.28 2774
2226.72 2794
2227.17 2897
2227.61 2923
2228.06 2917
2228.50 3002
2228.95 2812
2229.39 2945
2229.84 3114
2230.28 3100
2230.73 2972
2231.17 3146
2231.62 3150
2232.06 3145
2232.51 2904
2232.95 2713
2233.40 2855
2233.85 2938
2234.29 2837
2234.74 2851
2235.18 2946
2235.63 2819
2236.07 2856
2236.52 2950
2236.97 2824
2237.41 2718
2237.86 2565
2238.30 2702
2238.75 2652
2239.20 2684
2239.64 2631
2240.09 2495
2240.53 2566
2240.98 2566
2241.43 2623
2241.87 2543
2242.32 2569
2242.77 2637
2243.21 2608
2243.66 2644
2244.11 2653
2244.55 2551
2245.00 2690
2245.45 2552
2245.89 2408
2246.34 2632
2246.79 2523
2247.23 2538
2247.68 2434
2248.13 2510
2248.57 2443
2249.02 2481
2249.47 2623
2249.92 2721
2250.36 2707
2250.81 2613
2251.26 2569
2251.70 2597
2252.15 2724
2252.60 2747
2253.05 2596
2253.49 2646
2253.94 2536
2254.39 2514
2254.84 2656
2255.28 2628
2255.73 2716
2256.18 2768
2256.63 2659
2257.08 2580
2257.52 2776
2257.97 2653
2258.42 2582
2258.87 2521
2259.32 2348
2259.76 2487
2260.21 2531
2260.66 2576
2261.11 2507
2261.56 2608
2262.01 2668
2262.45 2703
2262.90 2714
2263.35 2818
2263.80 2867
2264.25 3012
2264.70 3103
2265.15 2988
2265.59 3061
2266.04 3245
2266.49 3208
2266.94 3204
2267.39 3430
2267.84 3430
2268.29 3321
2268.74 3125
2269.19 3174
2269.63 3467
2270.08 3261
2270.53 3184
2270.98 3315
2271.43 3306
2271.88 3055
2272.33 3280
2272.78 3153
2273.23 3038
2273.68 2947
2274.13 2862
2274.58 3066
2275.03 3032
2275.48 2969
2275.93 2799
2276.38 2981
2276.83 2980
2277.28 2922
2277.73 2766
2278.18 2792
2278.63 2829
2279.08 2635
2279.53 2661
2279.98 2683
2280.43 2715
2280.88 2630
2281.33 2718
2281.78 2746
2282.23 2869
2282.68 2865
2283.13 3059
2283.58 3038
2284.03 3327
2284.48 3358
2284.93 3377
2285.38 3362
2285.83 3139
2286.28 3126
2286.73 3077
2287.19 2758
2287.64 2852
2288.09 2848
2288.54 2664
2288.99 2795
2289.44 2839
2289.89 2732
2290.34 3008
2290.79 3251
2291.25 3387
2291.70 3684
2292.15 3695
2292.60 3999
2293.05 4331
2293.50 4513
2293.95 4295
2294.41 4265
2294.86 4409
2295.31 4347
2295.76 4112
2296.21 3874
2296.66 3764
2297.12 3568
2297.57 3293
2298.02 3280
2298.47 3137
2298.92 2945
2299.38 2842
2299.83 2778
2300.28 2797
2300.73 3026
2301.18 2849
2301.64 2755
2302.09 2767
2302.54 2940
2302.99 2899
2303.45 2678
2303.90 2697
2304.35 2762
2304.80 2589
2305.26 2585
2305.71 2652
2306.16 2772
2306.61 2775
2307.07 2641
2307.52 2749
2307.97 2518
2308.43 2588
2308.88 2738
2309.33 2890
2309.79 2900
2310.24 2690
2310.69 2738
2311.15 2834
2311.60 3064
2312.05 2981
2312.51 2780
2312.96 2991
2313.41 3050
2313.87 2925
2314.32 2908
2314.77 2821
2315.23 3037
2315.68 3129
2316.13 2940
2316.59 2869
2317.04 2976
2317.49 2794
2317.95 2769
2318.40 2847
2318.86 2614
2319.31 2643
2319.76 2573
2320.22 2759
2320.67 2749
2321.13 2875
2321.58 2685
2322.04 2647
2322.49 2869
2322.94 2943
2323.40 2982
2323.85 3044
2324.31 2760
2324.76 2944
2325.22 2868
2325.67 2834
2326.13 2986
2326.58 3123
2327.04 2993
2327.49 3113
2327.95 3227
2328.40 3198
2328.86 3204
2329.31 3100
2329.77 3089
2330.22 2866
2330.68 3025
2331.13 3065
2331.59 3137
2332.04 3099
2332.50 3163
2332.95 2967
2333.41 2837
2333.86 2883
2334.32 2971
2334.77 3064
2335.23 3080
2335.69 2895
2336.14 2948
2336.60 2909
2337.05 2815
2337.51 2979
2337.96 2806
2338.42 2608
2338.88 2927
2339.33 2985
2339.79 3096
2340.24 3293
2340.70 3331
2341.16 3695
2341.61 3587
2342.07 3416
2342.52 3853
2342.98 3837
2343.44 3671
2343.89 4027
2344.35 4134
2344.81 3972
2345.26 4187
2345.72 4053
2346.18 4019
2346.63 3751
2347.09 3559
2347.55 3675
2348.00 3746
2348.46 3617
2348.92 3562
2349.37 3782
2349.83 3562
2350.29 3489
2350.75 3430
2351.20 3369
2351.66 3453
2352.12 3183
2352.57 3283
2353.03 3229
2353.49 3200
2353.95 3103
2354.40 3082
2354.86 2994
2355.32 2655
2355.78 2803
2356.23 2848
2356.69 2787
2357.15 2671
2357.61 2829
2358.07 2866
2358.52 2827
2358.98 2823
2359.44 2738
2359.90 2666
2360.36 2737
2360.81 2672
2361.27 2627
2361.73 2796
2362.19 2889
2362.65 2780
2363.10 2849
2363.56 2822
2364.02 2682
2364.48 2792
2364.94 2795
2365.40 2785
2365.86 2749
2366.31 2826
2366.77 2963
2367.23 2799
2367.69 2886
2368.15 2889
2368.61 3307
2369.07 3149
2369.53 3135
2369.98 3452
2370.44 3416
2370.90 3216
2371.36 3287
2371.82 3303
2372.28 3397
2372.74 3279
2373.20 3412
2373.66 3510
2374.12 3560
2374.58 3492
2375.04 3178
2375.50 3239
2375.95 3125
2376.41 3113
2376.87 3049
2377.33 3084
2377.79 2939
2378.25 2884
2378.71 2937
2379.17 2988
2379.63 3034
2380.09 2924
2380.55 3026
2381.01 2870
2381.47 2791
2381.93 2949
2382.39 2847
2382.85 2934
2383.31 3007
2383.77 3089
2384.23 2925
2384.69 2904
2385.15 2954
2385.62 2886
2386.08 2969
2386.54 2893
2387.00 2895
2387.46 2930
2387.92 2764
2388.38 3018
2388.84 2855
2389.30 2770
2389.76 2722
2390.22 2663
2390.68 2735
2391.14 2627
2391.61 2814
2392.07 2777
2392.53 2710
2392.99 2835
2393.45 2741
2393.91 2694
2394.37 2708
2394.83 2865
2395.30 3006
2395.76 2905
2396.22 2957
2396.68 2828
2397.14 2817
2397.60 2738
2398.07 2537
2398.53 2795
2398.99 2628
2399.45 2755
2399.91 2865
2400.37 2718
2400.84 2681
2401.30 2700
2401.76 2627
2402.22 2629
2402.68 2708
2403.15 2552
2403.61 2709
2404.07 2556
2404.53 2557
2405.00 2638
2405.46 2644
2405.92 2548
2406.38 2272
2406.85 2555
2407.31 2686
2407.77 2580
2408.23 2655
2408.70 2602
2409.16 2772
2409.62 2801
2410.08 2617
2410.55 2677
2411.01 2677
2411.47 2661
2411.94 2681
2412.40 2700
2412.86 2548
2413.33 2647
2413.79 2814
2414.25 2575
2414.72 2578
2415.18 2617
2415.64 2677
2416.11 2744
2416.57 2637
2417.03 2611
2417.50 2819
2417.96 2749
2418.42 3062
2418.89 2810
2419.35 2842
2419.81 3017
2420.28 2862
2420.74 2987
2421.21 3086
2421.67 2937
2422.13 2906
2422.60 2955
2423.06 3097
2423.53 3027
2423.99 3204
2424.45 3167
2424.92 3103
2425.38 3169
2425.85 3313
2426.31 3349
2426.78 3273
2427.24 3188
2427.71 3312
2428.17 3130
2428.63 3063
2429.10 3080
2429.56 2908
2430.03 2950
2430.49 2931
2430.96 2851
2431.42 2920
2431.89 2912
2432.35 2875
2432.82 2726
2433.28 2894
2433.75 2801
2434.21 2797
2434.68 2782
2435.14 2558
2435.61 2892
2436.07 2616
2436.54 2820
2437.01 2757
2437.47 2789
2437.94 2770
2438.40 2621
2438.87 2616
2439.33 2594
2439.80 2630
2440.26 2870
2440.73 2857
2441.20 2992
2441.66 3041
2442.13 3221
2442.59 3137
2443.06 3289
2443.53 3455
2443.99 3115
2444.46 3000
2444.92 3204
2445.39 3104
2445.86 3027
2446.32 2892
2446.79 2829
2447.26 2890
2447.72 2915
2448.19 2927
2448.66 2720
2449.12 2734
2449.59 2653
2450.05 2397
2450.52 2525
2450.99 2488
2451.46 2488
2451.92 2620
2452.39 2512
2452.86 2579
2453.32 2637
2453.79 2772
2454.26 2524
2454.72 2558
2455.19 2550
2455.66 2411
2456.13 2599
2456.59 2674
2457.06 2434
2457.53 2548
2458.00 2520
2458.46 2427
2458.93 2572
2459.40 2519
2459.87 2572
2460.33 2520
2460.80 2505
2461.27 2317
2461.74 2323
2462.20 2406
2462.67 2585
2463.14 2679
2463.61 2480
2464.08 2593
2464.54 2661
2465.01 2693
2465.48 2693
2465.95 2591
2466.42 2632
2466.88 2624
2467.35 2524
2467.82 2586
2468.29 2553
2468.76 2605
2469.23 2649
2469.70 2734
2470.16 2687
2470.63 2469
2471.10 2430
2471.57 2597
2472.04 2687
2472.51 2613
2472.98 2641
2473.44 2503
2473.91 2369
2474.38 2538
2474.85 2397
2475.32 2364
2475.79 2300
2476.26 2362
2476.73 2307
2477.20 2394
2477.67 2462
2478.14 2409
2478.61 2464
2479.08 2439
2479.54 2373
2480.01 2556
2480.48 2503
2480.95 2580
2481.42 2523
2481.89 2590
2482.36 2501
2482.83 2562
2483.30 2583
2483.77 2538
2484.24 2726
2484.71 2539
2485.18 2644
2485.65 2546
2486.12 2664
2486.59 2733
2487.06 2528
2487.53 2545
2488.00 2568
2488.47 2556
2488.94 2752
2489.41 2721
2489.88 2677
2490.35 2804
2490.83 2620
2491.30 2664
2491.77 2593
2492.24 2514
2492.71 2622
2493.18 2727
2493.65 2591
2494.12 2728
2494.59 2597
2495.06 2625
2495.53 2597
2496.00 2642
2496.48 2768
2496.95 2676
2497.42 2757
2497.89 2721
2498.36 2714
2498.83 2701
2499.30 2539
2499.77 2747
2500.25 2548
2500.72 2476
2501.19 2640
2501.66 2620
2502.13 2789
2502.60 2517
2503.07 2527
2503.55 2439
2504.02 2364
2504.49 2583
2504.96 2358
2505.43 2482
2505.91 2551
2506.38 2506
2506.85 2406
2507.32 2535
2507.79 2486
2508.27 2315
2508.74 2447
2509.21 2577
2509.68 2510
2510.16 2583
2510.63 2498
2511.10 2710
2511.57 2925
2512.05 2849
2512.52 2715
2512.99 2847
2513.46 2890
2513.94 2801
2514.41 2791
2514.88 2950
2515.35 2912
2515.83 2788
2516.30 2715
2516.77 2790
2517.25 2900
2517.72 2765
2518.19 2819
2518.67 2702
2519.14 2813
2519.61 2763
2520.09 2590
2520.56 2634
2521.03 2629
2521.51 2633
2521.98 2650
2522.45 2536
2522.93 2351
2523.40 2582
2523.87 2504
2524.35 2395
2524.82 2517
2525.29 2721
2525.77 2496
2526.24 2601
2526.72 2674
2527.19 2607
2527.66 2551
2528.14 2437
2528.61 2601
2529.09 2604
2529.56 2520
2530.03 2707
2530.51 2727
2530.98 2750
2531.46 2613
2531.93 2501
2532.41 2716
2532.88 2727
2533.36 2599
2533.83 2608
2534.31 2381
2534.78 2232
2535.25 2282
2535.73 2517
2536.20 2501
2536.68 2414
2537.15 2260
2537.63 2425
2538.10 2491
2538.58 2431
2539.05 2690
2539.53 2784
2540.00 2548
2540.48 2556
2540.95 2700
2541.43 2577
2541.91 2633
2542.38 2547
2542.86 2618
2543.33 2692
2543.81 2765
2544.28 2608
2544.76 2677
2545.23 2836
2545.71 2736
2546.19 2779
2546.66 2620
2547.14 2637
2547.61 2690
2548.09 2745
2548.56 2835
2549.04 2839
2549.52 2868
2549.99 2896
2550.47 3022
2550.95 2923
2551.42 2956
2551.90 3065
2552.37 3234
2552.85 3216
2553.33 3020
2553.80 2961
2554.28 3126
2554.76 3056
2555.23 3106
2555.71 3228
2556.19 3241
2556.66 3258
2557.14 3377
2557.62 3561
2558.09 3633
2558.57 3510
2559.05 3402
2559.52 3643
2560.00 3876
2560.48 3591
2560.96 3307
2561.43 3155
2561.91 3292
2562.39 3167
2562.86 2894
2563.34 3002
2563.82 2889
2564.30 2784
2564.77 2777
2565.25 2739
2565.73 2487
2566.21 2486
2566.68 2530
2567.16 2451
2567.64 2595
2568.12 2425
2568.60 2536
2569.07 2534
2569.55 2545
2570.03 2535
2570.51 2667
2570.99 2636
2571.46 2598
2571.94 2410
2572.42 2362
2572.90 2366
2573.38 2504
2573.85 2430
2574.33 2650
2574.81 2640
2575.29 2498
2575.77 2297
2576.25 2476
2576.73 2655
2577.20 2657
2577.68 2542
2578.16 2446
2578.64 2571
2579.12 2688
2579.60 2666
2580.08 2601
2580.56 2532
2581.04 2624
2581.51 2394
2581.99 2516
2582.47 2623
2582.95 2682
2583.43 2527
2583.91 2563
2584.39 2512
2584.87 2449
2585.35 2456
2585.83 2583
2586.31 2615
2586.79 2607
2587.27 2638
2587.75 2476
2588.23 2611
2588.71 2505
2589.18 2583
2589.66 2669
2590.14 2571
2590.62 2621
2591.10 2618
2591.58 2568
2592.06 2478
2592.54 2497
2593.02 2630
2593.50 2707
2593.98 2655
2594.47 2473
2594.95 2577
2595.43 2714
2595.91 2623
2596.39 2527
2596.87 2787
2597.35 2777
2597.83 2800
2598.31 2966
2598.79 3051
2599.27 2900
2599.75 2782
2600.23 2948
2600.71 2777
2601.19 2721
2601.67 2691
2602.16 2778
2602.64 2533
2603.12 2584
2603.60 2546
2604.08 2401
2604.56 2549
2605.04 2545
2605.52 2593
2606.00 2681
2606.49 2566
2606.97 2470
2607.45 2412
2607.93 2445
2608.41 2382
2608.89 2420
2609.37 2524
2609.86 2596
2610.34 2565
2610.82 2665
2611.30 2735
2611.78 2677
2612.27 2796
2612.75 2667
2613.23 2834
2613.71 2784
2614.19 2843
2614.68 2883
2615.16 2952
2615.64 2795
2616.12 3005
2616.60 2830
2617.09 2824
2617.57 2634
2618.05 2707
2618.53 2550
2619.02 2561
2619.50 2818
2619.98 2800
2620.46 2621
2620.95 2551
2621.43 2509
2621.91 2642
2622.40 2675
2622.88 2615
2623.36 2520
2623.84 2521
2624.33 2361
2624.81 2422
2625.29 2440
2625.78 2686
2626.26 2454
2626.74 2619
2627.23 2577
2627.71 2499
2628.19 2598
2628.68 2527
2629.16 2606
2629.64 2878
2630.13 2624
2630.61 2683
2631.09 2491
2631.58 2608
2632.06 2701
2632.54 2850
2633.03 2631
2633.51 2702
2634.00 2675
2634.48 2798
2634.96 2732
2635.45 2784
2635.93 2709
2636.42 2703
2636.90 2841
2637.38 2864
2637.87 2832
2638.35 2713
2638.84 2529
2639.32 2615
2639.81 2505
2640.29 2559
2640.78 2560
2641.26 2495
2641.74 2418
2642.23 2517
2642.71 2481
2643.20 2473
2643.68 2459
2644.17 2599
2644.65 2677
2645.14 2446
2645.62 2553
2646.11 2438
2646.59 2460
2647.08 2500
2647.56 2385
2648.05 2426
2648.53 2383
2649.02 2522
2649.50 2580
2649.99 2358
2650.48 2331
2650.96 2346
2651.45 2300
2651.93 2457
2652.42 2579
2652.90 2493
2653.39 2513
2653.87 2611
2654.36 2490
2654.85 2424
2655.33 2400
2655.82 2512
2656.30 2458
2656.79 2515
2657.28 2643
2657.76 2530
2658.25 2474
2658.73 2470
2659.22 2592
2659.71 2566
2660.19 2749
2660.68 2516
2661.17 2536
2661.65 2558
2662.14 2468
2662.62 2653
2663.11 2619
2663.60 2548
2664.08 2666
2664.57 2748
2665.06 2690
2665.55 2743
2666.03 2792
2666.52 2844
2667.01 3000
2667.49 2892
2667.98 2894
2668.47 3063
2668.95 3070
2669.44 3057
2669.93 3070
2670.42 3097
2670.90 3094
2671.39 3084
2671.88 3038
2672.36 3080
2672.85 3135
2673.34 3240
2673.83 3090
2674.31 3242
2674.80 3323
2675.29 3278
2675.78 3396
2676.27 3561
2676.75 3729
2677.24 3835
2677.73 3670
2678.22 3818
2678.71 3750
2679.19 3773
2679.68 3723
2680.17 3575
2680.66 3592
2681.15 3347
2681.63 3243
2682.12 3202
2682.61 3195
2683.10 3091
2683.59 3128
2684.08 3118
2684.56 3003
2685.05 3019
2685.54 3079
2686.03 3043
2686.52 3073
2687.01 3045
2687.50 3172
2687.99 2931
2688.47 2883
2688.96 3053
2689.45 2870
2689.94 2897
2690.43 2877
2690.92 2836
2691.41 2732
2691.90 2607
2692.39 2603
2692.88 2798
2693.37 2668
2693.85 2604
2694.34 2597
2694.83 2743
2695.32 2740
2695.81 2755
2696.30 2623
2696.79 2643
2697.28 2782
2697.77 2883
2698.26 2935
2698.75 2878
2699.24 2885
2699.73 2935
2700.22 3096
2700.71 3011
2701.20 2972
2701.69 2893
2702.18 3018
2702.67 2931
2703.16 2864
2703.65 2856
2704.14 2751
2704.63 2791
2705.12 2956
2705.61 3002
2706.10 2734
2706.59 2859
2707.08 2887
2707.58 2937
2708.07 2765
2708.56 2677
2709.05 2661
2709.54 2680
2710.03 2771
2710.52 2674
2711.01 2493
2711.50 2416
2711.99 2520
2712.48 2520
2712.98 2823
2713.47 2816
2713.96 2747
2714.45 2753
2714.94 2583
2715.43 2694
2715.92 2780
2716.41 2720
2716.91 2553
2717.40 2476
2717.89 2532
2718.38 2543
2718.87 2489
2719.36 2518
2719.86 2491
2720.35 2425
2720.84 2476
2721.33 2444
2721.82 2553
2722.31 2577
2722.81 2582
2723.30 2484
2723.79 2740
2724.28 2805
2724.77 2956
2725.27 2839
2725.76 2894
2726.25 2615
2726.74 2660
2727.24 2726
2727.73 2787
2728.22 2836
2728.71 2705
2729.21 2531
2729.70 2710
2730.19 2648
2730.68 2382
2731.18 2317
2731.67 2438
2732.16 2507
2732.66 2386
2733.15 2542
2733.64 2637
2734.13 2647
2734.63 2413
2735.12 2477
2735.61 2478
2736.11 2631
2736.60 2621
2737.09 2420
2737.59 2475
2738.08 2832
2738.57 2710
2739.07 2771
2739.56 2687
2740.05 2781
2740.55 2999
2741.04 2953
2741.54 2910
2742.03 2837
2742.52 2865
2743.02 2890
2743.51 2689
2744.00 2644
2744.50 2701
2744.99 2688
2745.49 2661
2745.98 2647
2746.47 2804
2746.97 2670
2747.46 2461
2747.96 2465
2748.45 2474
2748.95 2412
2749.44 2360
2749.93 2376
2750.43 2382
2750.92 2393
2751.42 2439
2751.91 2420
2752.41 2276
2752.90 2465
2753.40 2437
2753.89 2395
2754.39 2501
2754.88 2670
2755.38 2536
2755.87 2542
2756.37 2660
2756.86 2434
2757.36 2446
2757.85 2481
2758.35 2562
2758.84 2585
2759.34 2482
2759.83 2527
2760.33 2679
2760.82 2710
2761.32 2630
2761.81 2610
2762.31 2517
2762.81 2509
2763.30 2647
2763.80 2539
2764.29 2519
2764.79 2576
2765.28 2654
2765.78 2620
2766.28 2526
2766.77 2498
2767.27 2346
2767.76 2563
2768.26 2465
2768.76 2283
2769.25 2422
2769.75 2413
2770.25 2483
2770.74 2456
2771.24 2436
2771.73 2403
2772.23 2403
2772.73 2634
2773.22 2594
2773.72 2519
2774.22 2675
2774.71 2698
2775.21 2699
2775.71 2771
2776.20 2679
2776.70 2701
2777.20 2830
2777.69 2829
2778.19 2902
2778.69 3075
2779.19 3256
2779.68 3369
2780.18 3184
2780.68 3162
2781.17 3191
2781.67 3156
2782.17 3214
2782.67 3102
2783.16 2827
2783.66 2931
2784.16 2786
2784.66 2703
2785.15 2792
2785.65 2898
2786.15 2992
2786.65 3055
2787.15 2872
2787.64 2927
2788.14 2639
2788.64 2735
2789.14 2847
2789.63 2749
2790.13 2578
2790.63 2687
2791.13 2607
2791.63 2559
2792.13 2770
2792.62 2600
2793.12 2490
2793.62 2615
2794.12 2495
2794.62 2683
2795.12 2811
2795.61 2971
2796.11 3155
2796.61 3499
2797.11 3580
2797.61 3780
2798.11 4314
2798.61 4440
2799.11 4877
2799.60 5331
2800.10 5690
2800.60 5785
2801.10 6018
2801.60 5796
2802.10 5768
2802.60 5618
2803.10 5427
2803.60 4661
2804.10 4282
2804.60 3968
2805.10 3801
2805.59 3462
2806.09 3390
2806.59 3408
2807.09 3325
2807.59 3415
2808.09 3541
2808.59 3629
2809.09 3676
2809.59 3753
2810.09 3939
2810.59 3851
2811.09 4215
2811.59 4133
2812.09 3909
2812.59 3965
2813.09 4012
2813.59 3955
2814.09 3825
2814.59 3633
2815.09 3341
2815.59 3364
2816.09 3089
2816.59 2978
2817.09 3068
2817.59 2990
2818.09 2796
2818.60 2723
2819.10 2742
2819.60 2596
2820.10 2632
2820.60 2892
2821.10 2885
2821.60 2971
2822.10 2882
2822.60 2971
2823.10 3012
2823.60 3046
2824.10 2918
2824.61 2891
2825.11 3076
2825.61 3056
2826.11 3067
2826.61 2993
2827.11 3191
2827.61 3043
2828.12 3102
2828.62 3265
2829.12 3062
2829.62 3139
2830.12 3322
2830.62 3145
2831.12 3030
2831.63 2932
2832.13 2820
2832.63 2747
2833.13 2886
2833.63 2898
2834.14 2871
2834.64 2831
2835.14 2810
2835.64 2561
2836.14 2704
2836.65 2923
2837.15 2785
2837.65 2804
2838.15 2761
2838.66 2797
2839.16 2930
2839.66 2826
2840.16 2948
2840.67 2747
2841.17 2625
2841.67 2721
2842.17 2643
2842.68 2673
2843.18 2820
2843.68 2710
2844.18 2654
2844.69 2651
2845.19 2704
2845.69 2780
2846.20 2687
2846.70 2563
2847.20 2541
2847.71 2445
2848.21 2565
2848.71 2603
2849.22 2568
2849.72 2816
2850.22 2763
2850.73 2742
2851.23 2629
2851.73 2745
2852.24 2721
2852.74 2790
2853.24 2796
2853.75 2755
2854.25 2699
2854.75 2600
2855.26 2683
2855.76 2488
2856.27 2489
2856.77 2668
2857.27 2622
2857.78 2685
2858.28 2492
2858.79 2404
2859.29 2483
2859.80 2416
2860.30 2437
2860.80 2608
2861.31 2660
2861.81 2612
2862.32 2535
2862.82 2458
2863.33 2658
2863.83 2533
2864.34 2500
2864.84 2357
2865.34 2456
2865.85 2521
2866.35 2481
2866.86 2439
2867.36 2513
2867.87 2468
2868.37 2388
2868.88 2360
2869.38 2483
2869.89 2744
2870.39 2445
2870.90 2457
2871.41 2410
2871.91 2558
2872.42 2645
2872.92 2605
2873.43 2647
2873.93 2862
2874.44 2798
2874.94 2718
2875.45 2777
2875.95 2807
2876.46 2891
2876.97 2828
2877.47 3013
2877.98 2902
2878.48 2768
2878.99 2854
2879.50 2793
2880.00 2880
2880.51 2979
2881.01 2867
2881.52 2818
2882.03 2973
2882.53 3105
2883.04 3058
2883.54 3028
2884.05 3193
2884.56 3455
2885.06 3548
2885.57 3578
2886.08 3503
2886.58 3322
2887.09 3454
2887.60 3438
2888.10 3811
2888.61 3648
2889.12 3659
2889.62 3630
2890.13 3439
2890.64 3573
2891.15 3692
2891.65 3622
2892.16 3704
2892.67 3571
2893.17 3465
2893.68 3371
2894.19 3079
2894.70 3026
2895.20 2746
2895.71 2913
2896.22 2941
2896.73 2970
2897.23 2918
2897.74 2988
2898.25 2948
2898.76 2996
2899.26 2995
2899.77 2911
2900.28 3071
2900.79 3014
2901.29 2895
2901.80 2884
2902.31 3096
2902.82 3083
2903.33 3104
2903.83 2966
2904.34 2869
2904.85 3080
2905.36 3082
2905.87 2988
2906.38 3099
2906.88 3060
2907.39 3117
2907.90 3147
2908.41 3169
2908.92 3007
2909.43 3071
2909.94 3121
2910.44 2988
2910.95 2994
2911.46 3021
2911.97 2980
2912.48 3016
2912.99 2862
2913.50 2867
2914.01 2848
2914.52 2855
2915.02 3041
2915.53 2980
2916.04 2963
2916.55 2886
2917.06 2875
2917.57 3179
2918.08 3131
2918.59 2873
2919.10 2897
2919.61 2910
2920.12 2937
2920.63 3058
2921.14 2874
2921.65 2711
2922.16 3106
2922.67 3014
2923.18 3198
2923.69 3343
2924.20 3489
2924.71 3796
2925.22 4175
2925.73 4603
2926.24 4947
2926.75 5207
2927.26 5642
2927.77 5944
2928.28 6218
2928.79 6453
2929.30 6667
2929.81 6603
2930.32 6312
2930.83 6280
2931.34 5891
2931.85 5714
2932.36 5099
2932.87 4508
2933.38 4121
2933.89 3560
2934.40 3245
2934.91 3258
2935.42 2979
2935.94 2867
2936.45 2661
2936.96 2563
2937.47 2647
2937.98 2796
2938.49 2853
2939.00 2613
2939.51 2544
2940.02 2741
2940.54 2615
2941.05 2655
2941.56 2824
2942.07 2873
2942.58 2773
2943.09 2689
2943.61 2690
2944.12 2822
2944.63 2650
2945.14 2596
2945.65 2662
2946.16 2771
2946.68 2890
2947.19 2857
2947.70 2903
2948.21 3098
2948.72 3167
2949.24 2912
2949.75 3141
2950.26 3145
2950.77 3105
2951.28 3122
2951.80 3253
2952.31 3081
2952.82 2954
2953.33 3069
2953.85 3008
2954.36 3194
2954.87 3226
2955.38 3346
2955.90 3219
2956.41 3265
2956.92 3249
2957.43 3034
2957.95 2934
2958.46 3158
2958.97 2996
2959.49 3005
2960.00 3093
2960.51 2974
2961.03 2716
2961.54 2635
2962.05 2896
2962.57 2772
2963.08 2892
2963.59 2835
2964.11 2906
2964.62 2972
2965.13 3057
2965.65 2975
2966.16 2713
2966.67 2895
2967.19 2854
2967.70 2820
2968.21 2833
2968.73 2909
2969.24 2738
2969.76 2678
2970.27 2659
2970.78 2495
2971.30 2708
2971.81 2761
2972.33 2815
2972.84 2710
2973.35 2580
2973.87 2568
2974.38 2664
2974.90 2615
2975.41 2613
2975.92 2397
2976.44 2379
2976.95 2538
2977.47 2613
2977.98 2593
2978.50 2457
2979.01 2462
2979.53 2568
2980.04 2568
2980.56 2587
2981.07 2521
2981.59 2476
2982.10 2446
2982.62 2367
2983.13 2470
2983.65 2651
2984.16 2648
2984.68 2406
2985.19 2545
2985.71 2565
2986.22 2569
2986.74 2749
2987.25 2737
2987.77 2583
2988.28 2648
2988.80 2762
2989.31 2768
2989.83 2728
2990.35 2687
2990.86 2766
2991.38 2825
2991.89 2797
2992.41 2731
2992.92 2587
2993.44 2743
2993.96 2695
2994.47 2827
2994.99 2771
2995.50 2666
2996.02 2711
2996.54 3011
2997.05 2892
2997.57 2889
2998.09 3110
2998.60 3160
2999.12 3450
2999.64 3598
3000.15 3427
3000.67 3485
3001.18 3519
3001.70 3701
3002.22 3519
3002.73 3633
3003.25 3371
3003.77 3482
3004.29 3602
3004.80 3510
3005.32 3518
3005.84 3378
3006.35 3386
3006.87 3527
3007.39 3493
3007.90 3211
3008.42 3354
3008.94 3324
3009.46 3330
3009.97 3073
3010.49 3129
3011.01 3061
3011.53 2878
3012.04 2814
3012.56 2908
3013.08 2748
3013.60 2647
3014.11 2668
3014.63 2681
3015.15 2653
3015.67 2742
3016.18 2843
3016.70 2778
3017.22 2716
3017.74 2727
3018.26 2736
3018.77 3012
3019.29 2843
3019.81 2944
3020.33 2788
3020.85 2919
3021.37 3079
3021.88 2976
3022.40 3016
3022.92 3042
3023.44 2945
3023.96 2959
3024.48 2954
3025.00 3131
3025.51 3170
3026.03 3130
3026.55 3168
3027.07 3404
3027.59 3303
3028.11 3274
3028.63 3295
3029.15 3280
3029.67 3214
3030.18 3131
3030.70 3422
3031.22 3195
3031.74 2964
3032.26 2946
3032.78 3009
3033.30 2854
3033.82 2724
3034.34 2553
3034.86 2654
3035.38 2680
3035.90 2644
3036.42 2775
3036.94 2717
3037.46 2717
3037.98 2680
3038.50 2647
3039.02 2582
3039.54 2664
3040.06 2794
3040.58 2569
3041.10 2566
3041.62 2664
3042.14 2673
3042.66 2738
3043.18 2868
3043.70 2755
3044.22 2689
3044.74 2747
3045.26 2712
3045.78 2578
3046.30 2605
3046.82 2562
3047.34 2610
3047.86 2722
3048.38 2620
3048.90 2612
3049.42 2663
3049.94 2576
3050.46 2417
3050.98 2375
3051.50 2485
3052.03 2507
3052.55 2539
3053.07 2546
3053.59 2620
3054.11 2595
3054.63 2680
3055.15 2594
3055.67 2500
3056.19 2523
3056.72 2610
3057.24 2428
3057.76 2360
3058.28 2434
3058.80 2588
3059.32 2494
3059.84 2527
3060.37 2510
3060.89 2455
3061.41 2462
3061.93 2646
3062.45 2687
3062.98 2540
3063.50 2599
3064.02 2676
3064.54 2611
3065.06 2547
3065.59 2725
3066.11 2659
3066.63 2540
3067.15 2580
3067.67 2745
3068.20 2814
3068.72 2844
3069.24 2915
3069.76 2720
3070.29 2941
3070.81 2941
3071.33 2921
3071.85 2915
3072.38 2986
3072.90 2831
3073.42 2672
3073.95 2753
3074.47 2880
3074.99 2675
3075.51 2709
3076.04 2850
3076.56 2862
3077.08 2845
3077.61 2841
3078.13 2832
3078.65 2811
3079.18 3016
3079.70 2829
3080.22 2871
3080.75 2970
3081.27 2945
3081.79 2829
3082.32 3189
3082.84 3187
3083.36 3114
3083.89 3068
3084.41 3362
3084.93 3375
3085.46 3366
3085.98 3610
3086.51 3208
3087.03 2944
3087.55 3153
3088.08 3408
3088.60 3130
3089.13 2944
3089.65 3037
3090.17 3135
3090.70 3054
3091.22 2924
3091.75 3002
3092.27 3071
3092.80 3046
3093.32 2989
3093.85 3085
3094.37 3004
3094.89 2950
3095.42 2950
3095.94 3031
3096.47 2883
3096.99 2972
3097.52 2889
3098.04 2938
3098.57 3186
3099.09 3210
3099.62 3290
3100.14 3386
3100.67 3424
3101.19 3514
3101.72 3673
3102.24 3635
3102.77 3862
3103.29 4154
3103.82 4477
3104.34 4840
3104.87 5060
3105.40 5488
3105.92 5614
3106.45 6489
3106.97 6288
3107.50 6279
3108.02 6227
3108.55 6103
3109.08 5802
3109.60 5474
3110.13 4907
3110.65 4627
3111.18 4591
3111.70 4419
3112.23 4341
3112.76 4689
3113.28 4735
3113.81 4619
3114.34 4772
3114.86 4780
3115.39 4745
3115.91 4621
3116.44 4525
3116.97 4155
3117.49 4143
3118.02 3773
3118.55 3736
3119.07 3402
3119.60 3147
3120.13 3150
3120.65 3061
3121.18 2941
3121.71 2749
3122.23 2722
3122.76 2615
3123.29 2707
3123.82 2754
3124.34 2938
3124.87 2945
3125.40 2887
3125.92 2860
3126.45 2725
3126.98 2910
3127.51 2717
3128.03 2888
3128.56 2922
3129.09 2801
3129.62 2660
3130.14 2692
3130.67 2823
3131.20 2838
3131.73 2988
3132.25 2839
3132.78 2751
3133.31 2866
3133.84 2800
3134.37 2917
3134.89 2766
3135.42 2656
3135.95 2830
3136.48 2780
3137.01 2750
3137.53 2614
3138.06 2902
3138.59 3136
3139.12 2909
3139.65 2858
3140.18 2994
3140.70 2915
3141.23 2982
3141.76 2734
3142.29 2867
3142.82 2958
3143.35 2880
3143.88 2699
3144.40 2762
3144.93 2769
3145.46 2693
3145.99 2701
3146.52 2689
3147.05 2651
3147.58 2922
3148.11 2926
3148.64 2849
3149.17 2924
3149.70 2726
3150.22 2741
3150.75 3021
3151.28 3158
3151.81 2902
3152.34 3262
3152.87 3184
3153.40 2936
3153.93 3050
3154.46 3074
3154.99 3029
3155.52 3022
3156.05 2607
3156.58 2574
3157.11 2655
3157.64 2696
3158.17 2790
3158.70 2767
3159.23 2854
3159.76 2884
3160.29 2886
3160.82 2571
3161.35 2786
3161.88 2875
3162.41 2770
3162.94 2862
3163.47 2879
3164.00 2904
3164.53 2787
3165.06 2746
3165.59 2620
3166.12 2726
3166.65 2760
3167.18 2715
3167.72 2725
3168.25 2681
3168.78 2644
3169.31 2634
3169.84 2374
3170.37 2501
3170.90 2485
3171.43 2561
3171.96 2548
3172.49 2464
3173.03 2532
3173.56 2574
3174.09 2559
3174.62 2429
3175.15 2618
3175.68 2854
3176.21 2935
3176.74 2791
3177.28 2805
3177.81 2865
3178.34 2831
3178.87 2815
3179.40 2880
3179.93 2845
3180.47 2769
3181.00 2825
3181.53 2728
3182.06 2724
3182.59 2640
3183.13 2789
3183.66 2745
3184.19 2572
3184.72 2741
3185.25 2684
3185.79 2665
3186.32 2579
3186.85 2643
3187.38 2591
3187.92 2521
3188.45 2572
3188.98 2592
3189.51 2558
3190.05 2565
3190.58 2557
3191.11 2777
3191.64 2748
3192.18 2661
3192.71 2469
3193.24 2503
3193.78 2378
3194.31 2456
3194.84 2393
3195.38 2469
3195.91 2661
3196.44 2654
3196.97 2592
3197.51 2523
3198.04 2763
3198.57 3006
3199.11 3090
3199.64 2862
3200.17 2963
3200.71 2906
3201.24 2848
3201.78 3100
3202.31 3016
3202.84 3083
3203.38 2960
3203.91 3124
3204.44 2953
3204.98 2853
3205.51 2883
3206.05 2976
3206.58 3036
3207.11 3090
3207.65 3016
3208.18 2881
3208.72 2877
3209.25 2685
3209.78 2721
3210.32 2633
3210.85 2723
3211.39 2808
3211.92 2920
3212.46 2845
3212.99 2843
3213.53 2746
3214.06 2818
3214.59 2829
3215.13 3069
3215.66 3072
3216.20 2965
3216.73 2841
3217.27 2832
3217.80 2968
3218.34 2867
3218.87 2693
3219.41 2533
3219.94 2607
3220.48 2464
3221.01 2686
3221.55 2425
3222.08 2562
3222.62 2450
3223.16 2506
3223.69 2522
3224.23 2515
3224.76 2470
3225.30 2583
3225.83 2587
3226.37 2653
3226.90 2797
3227.44 2765
3227.98 2886
3228.51 2822
3229.05 2838
3229.58 2774
3230.12 2893
3230.66 2734
3231.19 2680
3231.73 2563
3232.26 2574
3232.80 2485
3233.34 2557
3233.87 2706
3234.41 2604
3234.95 2626
3235.48 2590
3236.02 2523
3236.55 2422
3237.09 2401
3237.63 2532
3238.16 2611
3238.70 2468
3239.24 2390
3239.77 2478
3240.31 2613
3240.85 2589
3241.38 2539
3241.92 2629
3242.46 2708
3243.00 2635
3243.53 2552
3244.07 2725
3244.61 2592
3245.14 2644
3245.68 2647
3246.22 2548
3246.76 2558
3247.29 2516
3247.83 2523
3248.37 2642
3248.91 2629
3249.44 2860
3249.98 2623
3250.52 2659
3251.06 2523
3251.59 2553
3252.13 2597
3252.67 2663
3253.21 2545
3253.75 2762
3254.28 2777
3254.82 2724
3255.36 2710
3255.90 2626
3256.44 2640
3256.97 2646
3257.51 2843
3258.05 2960
3258.59 3074
3259.13 3078
3259.67 3077
3260.20 3005
3260.74 2924
3261.28 2952
3261.82 2853
3262.36 3069
3262.90 3117
3263.44 3255
3263.97 3262
3264.51 3323
3265.05 3294
3265.59 3369
3266.13 3745
3266.67 3687
3267.21 3814
3267.75 3650
3268.29 3619
3268.83 3604
3269.36 3683
3269.90 3604
3270.44 3584
3270.98 3418
3271.52 3337
3272.06 3137
3272.60 3393
3273.14 3354
3273.68 3131
3274.22 2887
3274.76 2811
3275.30 2827
3275.84 2825
3276.38 2826
3276.92 2718
3277.46 2814
3278.00 2978
3278.54 2789
3279.08 2974
3279.62 3172
3280.16 2884
3280.70 3053
3281.24 2980
3281.78 3069
3282.32 3118
3282.86 3110
3283.40 3070
3283.94 3051
3284.48 3272
3285.02 3374
3285.56 3306
3286.10 3434
3286.64 3571
3287.18 3512
3287.72 3674
3288.26 3632
3288.81 3815
3289.35 3866
3289.89 3735
3290.43 3750
3290.97 3805
3291.51 3588
3292.05 3400
3292.59 3438
3293.13 3451
3293.67 3454
3294.22 3306
3294.76 3660
3295.30 3634
3295.84 3453
3296.38 3409
3296.92 3496
3297.46 3651
3298.01 3942
3298.55 4026
3299.09 4135
3299.63 4163
3300.17 4446
3300.71 4310
3301.26 3767
3301.80 3724
3302.34 3704
3302.88 3610
3303.42 3455
3303.97 3233
3304.51 3094
3305.05 3075
3305.59 3127
3306.13 3093
3306.68 3043
3307.22 2994
3307.76 3072
3308.30 3218
3308.85 3049
3309.39 2863
3309.93 2853
3310.47 2737
3311.02 2931
3311.56 2998
3312.10 2912
3312.64 2758
3313.19 2721
3313.73 2865
3314.27 2895
3314.82 3028
3315.36 2896
3315.90 2891
3316.45 3133
3316.99 2826
3317.53 2935
3318.07 3024
3318.62 3078
3319.16 3132
3319.70 3321
3320.25 3379
3320.79 3086
3321.34 3233
3321.88 3044
3322.42 3088
3322.97 3257
3323.51 3297
3324.05 3221
3324.60 3221
3325.14 3361
3325.68 3180
3326.23 3276
3326.77 3188
3327.32 3238
3327.86 3275
3328.40 3206
3328.95 3141
3329.49 3239
3330.04 3031
3330.58 2979
3331.13 2952
3331.67 2742
3332.21 2836
3332.76 2763
3333.30 2739
3333.85 2723
3334.39 2836
3334.94 2709
3335.48 2930
3336.03 3128
3336.57 3053
3337.12 3271
3337.66 3543
3338.21 3481
3338.75 3544
3339.30 3718
3339.84 3934
3340.39 3840
3340.93 3835
3341.48 3978
3342.02 3850
3342.57 3842
3343.11 3515
3343.66 3405
3344.20 3179
3344.75 2974
3345.29 2876
3345.84 2823
3346.38 2733
3346.93 2838
3347.47 2705
3348.02 2650
3348.57 2664
3349.11 2908
3349.66 2810
3350.20 2891
3350.75 3031
3351.30 2815
3351.84 2901
3352.39 3006
3352.93 3050
3353.48 3108
3354.03 2928
3354.57 2735
3355.12 2970
3355.66 3020
3356.21 2944
3356.76 3070
3357.30 3345
3357.85 3276
3358.40 3235
3358.94 3148
3359.49 3100
3360.04 3201
3360.58 3200
3361.13 3103
3361.68 2939
3362.22 2785
3362.77 2753
3363.32 2713
3363.86 2666
3364.41 2772
3364.96 2704
3365.50 2453
3366.05 2511
3366.60 2710
3367.15 2669
3367.69 2487
3368.24 2591
3368.79 2443
3369.34 2507
3369.88 2618
3370.43 2519
3370.98 2599
3371.53 2613
3372.07 2537
3372.62 2576
3373.17 2569
3373.72 2477
3374.26 2603
3374.81 2608
3375.36 2617
3375.91 2433
3376.46 2408
3377.00 2515
3377.55 2544
3378.10 2393
3378.65 2354
3379.20 2465
3379.74 2424
3380.29 2484
3380.84 2354
3381.39 2270
3381.94 2320
3382.49 2253
3383.04 2308
3383.58 2131
3384.13 2340
3384.68 2518
3385.23 2406
3385.78 2356
3386.33 2261
3386.88 2282
3387.43 2274
3387.97 2181
3388.52 2275
3389.07 2387
3389.62 2365
3390.17 2488
3390.72 2487
3391.27 2374
3391.82 2504
3392.37 2614
3392.92 2514
3393.47 2481
3394.01 2448
3394.56 2390
3395.11 2390
3395.66 2501
3396.21 2577
3396.76 2394
3397.31 2388
3397.86 2320
3398.41 2249
3398.96 2427
3399.51 2390
3400.06 2392
3400.61 2159
3401.16 2281
3401.71 2394
3402.26 2334
3402.81 2426
3403.36 2332
3403.91 2241
3404.46 2440
3405.01 2302
3405.56 2138
3406.11 2162
3406.66 2168
3407.21 2244
3407.76 2331
3408.32 2367
3408.87 2285
3409.42 2184
3409.97 2246
3410.52 2249
3411.07 2333
3411.62 2250
3412.17 2148
3412.72 2224
3413.27 2161
3413.82 2253
3414.37 2195
3414.93 2236
3415.48 2284
3416.03 2254
3416.58 2383
3417.13 2347
3417.68 2211
3418.23 2204
3418.78 2367
3419.34 2412
3419.89 2310
3420.44 2427
3420.99 2300
3421.54 2407
3422.09 2439
3422.65 2269
3423.20 2329
3423.75 2384
3424.30 2424
3424.85 2545
3425.40 2473
3425.96 2553
3426.51 2459
3427.06 2482
3427.61 2575
3428.17 2551
3428.72 2504
3429.27 2620
3429.82 2687
3430.37 2609
3430.93 2292
3431.48 2328
3432.03 2422
3432.58 2452
3433.14 2368
3433.69 2376
3434.24 2356
3434.79 2402
3435.35 2539
3435.90 2382
3436.45 2528
3437.01 2534
3437.56 2506
3438.11 2716
3438.66 2652
3439.22 2451
3439.77 2345
3440.32 2353
3440.88 2333
3441.43 2463
3441.98 2702
3442.54 2612
3443.09 2721
3443.64 2569
3444.20 2577
3444.75 2662
3445.30 2451
3445.86 2545
3446.41 2480
3446.97 2626
3447.52 2460
3448.07 2438
3448.63 2475
3449.18 2397
3449.73 2505
3450.29 2349
3450.84 2462
3451.40 2398
3451.95 2291
3452.50 2206
3453.06 2228
3453.61 2350
3454.17 2266
3454.72 2277
3455.28 2359
3455.83 2457
3456.38 2411
3456.94 2308
3457.49 2203
3458.05 2218
3458.60 2446
3459.16 2470
3459.71 2424
3460.27 2326
3460.82 2305
3461.38 2476
3461.93 2391
3462.49 2624
3463.04 2655
3463.60 2503
3464.15 2381
3464.71 2636
3465.26 2675
3465.82 2566
3466.37 2676
3466.93 2649
3467.48 2655
3468.04 2637
3468.59 2607
3469.15 2715
3469.70 2664
3470.26 2613
3470.82 2657
3471.37 2618
3471.93 2661
3472.48 2639
3473.04 2742
3473.59 2705
3474.15 2793
3474.71 2735
3475.26 2933
3475.82 2874
3476.37 2734
3476.93 2704
3477.49 2730
3478.04 2845
3478.60 2958
3479.16 2827
3479.71 2661
3480.27 2811
3480.82 3030
3481.38 2927
3481.94 2884
3482.49 2856
3483.05 2892
3483.61 2826
3484.16 2960
3484.72 2840
3485.28 2914
3485.83 3141
3486.39 3148
3486.95 3277
3487.50 3199
3488.06 3159
3488.62 3159
3489.18 3301
3489.73 3225
3490.29 3187
3490.85 3486
3491.40 3639
3491.96 3537
3492.52 3810
3493.08 4169
3493.63 4395
3494.19 4736
3494.75 4783
3495.31 4947
3495.86 5010
3496.42 4831
3496.98 5149
3497.54 5247
3498.09 5410
3498.65 5108
3499.21 5206
3499.77 5376
3500.33 5372
3500.88 5536
3501.44 5578
3502.00 5908
3502.56 6320
3503.12 6474
3503.67 6945
3504.23 7252
3504.79 7465
3505.35 7680
3505.91 7425
3506.47 8149
3507.03 8278
3507.58 8065
3508.14 8041
3508.70 8196
3509.26 8615
3509.82 8326
3510.38 8182
3510.94 7848
3511.49 7351
3512.05 6922
3512.61 6293
3513.17 5670
3513.73 5335
3514.29 4761
3514.85 4525
3515.41 4205
3515.97 4125
3516.53 3958
3517.09 3816
3517.64 3751
3518.20 3624
3518.76 3653
3519.32 3670
3519.88 3597
3520.44 3652
3521.00 3640
3521.56 3611
3522.12 3772
3522.68 3878
3523.24 3547
3523.80 3568
3524.36 3712
3524.92 3925
3525.48 3830
3526.04 3849
3526.60 3865
3527.16 3834
3527.72 3910
3528.28 3720
3528.84 3721
3529.40 3938
3529.96 3912
3530.52 3659
3531.08 3466
3531.64 3513
3532.20 3491
3532.76 3265
3533.32 3115
3533.89 3083
3534.45 3054
3535.01 3086
3535.57 3191
3536.13 3218
3536.69 3037
3537.25 3178
3537.81 3284
3538.37 3250
3538.93 3191
3539.49 3082
3540.06 3178
3540.62 3279
3541.18 3280
3541.74 3302
3542.30 3167
3542.86 3218
3543.42 3288
3543.98 3453
3544.55 3438
3545.11 3452
3545.67 3415
3546.23 3370
3546.79 3553
3547.35 3413
3547.92 3396
3548.48 3374
3549.04 3313
3549.60 3240
3550.16 3407
3550.72 3122
3551.29 3133
3551.85 3068
3552.41 3034
3552.97 3024
3553.54 2994
3554.10 2897
3554.66 3024
3555.22 2864
3555.78 3049
3556.35 2786
3556.91 2536
3557.47 2598
3558.03 2627
3558.60 2758
3559.16 2895
3559.72 2687
3560.29 2751
3560.85 2649
3561.41 2515
3561.97 2568
3562.54 2704
3563.10 3011
3563.66 2895
3564.23 3018
3564.79 2843
3565.35 2777
3565.91 2606
3566.48 2748
3567.04 2519
3567.60 2653
3568.17 2599
3568.73 2698
3569.29 2742
3569.86 2506
3570.42 2630
3570.99 2520
3571.55 2405
3572.11 2479
3572.68 2457
3573.24 2478
3573.80 2584
3574.37 2564
3574.93 2426
3575.50 2431
3576.06 2532
3576.62 2595
3577.19 2735
3577.75 2749
3578.32 2879
3578.88 2813
3579.44 2838
3580.01 2845
3580.57 3220
3581.14 2906
3581.70 2892
3582.27 2924
3582.83 3010
3583.40 2898
3583.96 2966
3584.52 2737
3585.09 2698
3585.65 2825
3586.22 2673
3586.78 2652
3587.35 2588
3587.91 2749
3588.48 2709
3589.04 2804
3589.61 2514
3590.17 2430
3590.74 2830
3591.30 2890
3591.87 2645
3592.43 2605
3593.00 2791
3593.56 2519
3594.13 2622
3594.70 2891
3595.26 2778
3595.83 2688
3596.39 2731
3596.96 2743
3597.52 2819
3598.09 2808
3598.65 2741
3599.22 2855
3599.79 2866
3600.35 2713
3600.92 2623
3601.48 2688
3602.05 2798
3602.62 2830
3603.18 2923
3603.75 3009
3604.32 3006
3604.88 3037
3605.45 3019
3606.01 3054
3606.58 2973
3607.15 3156
3607.71 3155
3608.28 2866
3608.85 2978
3609.41 2949
3609.98 2699
3610.55 2718
3611.11 2872
3611.68 2820
3612.25 2794
3612.81 2706
3613.38 2658
3613.95 2701
3614.51 2978
3615.08 2952
3615.65 2980
3616.22 3397
3616.78 3630
3617.35 4174
3617.92 5006
3618.48 5806
3619.05 6099
3619.62 6938
3620.19 8133
3620.75 9180
3621.32 10069
3621.89 10618
3622.46 11086
3623.02 11084
3623.59 10836
3624.16 10499
3624.73 9969
3625.30 8914
3625.86 7612
3626.43 6936
3627.00 6127
3627.57 5116
3628.14 4588
3628.70 3980
3629.27 3721
3629.84 3298
3630.41 3049
3630.98 3033
3631.55 3127
3632.11 2943
3632.68 2959
3633.25 2673
3633.82 2655
3634.39 2824
3634.96 2607
3635.52 2707
3636.09 2797
3636.66 2704
3637.23 2652
3637.80 2595
3638.37 2472
3638.94 2651
3639.51 2425
3640.08 2747
3640.64 2815
3641.21 2901
3641.78 2797
3642.35 2709
3642.92 2906
3643.49 3128
3644.06 3215
3644.63 3318
3645.20 3426
3645.77 3389
3646.34 3481
3646.91 3784
3647.48 3708
3648.05 3787
3648.62 4033
3649.19 4191
3649.76 4170
3650.33 4331
3650.90 4255
3651.47 4240
3652.03 4343
3652.60 4352
3653.17 4212
3653.75 4052
3654.32 4101
3654.89 4099
3655.46 3889
3656.03 4078
3656.60 4123
3657.17 4059
3657.74 4053
3658.31 4044
3658.88 4134
3659.45 4249
3660.02 3969
3660.59 3844
3661.16 3788
3661.73 3855
3662.30 3746
3662.87 3563
3663.44 3325
3664.01 3316
3664.59 3130
3665.16 3159
3665.73 3134
3666.30 3384
3666.87 3037
3667.44 2873
3668.01 2872
3668.58 3071
3669.15 2972
3669.73 2932
3670.30 2945
3670.87 3100
3671.44 2929
3672.01 2962
3672.58 3173
3673.15 3157
3673.73 3018
3674.30 3111
3674.87 2804
3675.44 2915
3676.01 2804
3676.58 2810
3677.16 2785
3677.73 2827
3678.30 2878
3678.87 2852
3679.44 2927
3680.02 2885
3680.59 2868
3681.16 2752
3681.73 2809
3682.31 2806
3682.88 2728
3683.45 2744
3684.02 2699
3684.60 2766
3685.17 2941
3685.74 2667
3686.31 2713
3686.89 2812
3687.46 2796
3688.03 2807
3688.60 2816
3689.18 2878
3689.75 2884
3690.32 2842
3690.90 3054
3691.47 3286
3692.04 3187
3692.61 3240
3693.19 3204
3693.76 3182
3694.33 3120
3694.91 3127
3695.48 3340
3696.05 3284
3696.63 3015
3697.20 3002
3697.77 2961
3698.35 2930
3698.92 3009
3699.50 2758
3700.07 2684
3700.64 2868
3701.22 2729
3701.79 2661
3702.36 2751
3702.94 2952
3703.51 2795
3704.09 2661
3704.66 2842
3705.23 3043
3705.81 2865
3706.38 2968
3706.96 2970
3707.53 2942
3708.11 3041
3708.68 2863
3709.25 2823
3709.83 2883
3710.40 2948
3710.98 2867
3711.55 2837
3712.13 2833
3712.70 2987
3713.28 2963
3713.85 2908
3714.43 2612
3715.00 3033
3715.58 2972
3716.15 2866
3716.73 2790
3717.30 2867
3717.88 2825
3718.45 2746
3719.03 2853
3719.60 2749
3720.18 2834
3720.75 2731
3721.33 2717
3721.90 2606
3722.48 2619
3723.05 2815
3723.63 2507
3724.20 2578
3724.78 2690
3725.36 2629
3725.93 2534
3726.51 2468
3727.08 2529
3727.66 2332
3728.23 2545
3728.81 2524
3729.39 2427
3729.96 2536
3730.54 2612
3731.11 2661
3731.69 2736
3732.27 2631
3732.84 2870
3733.42 3222
3734.00 3438
3734.57 3360
3735.15 3567
3735.72 3719
3736.30 4077
3736.88 4274
3737.45 4186
3738.03 4424
3738.61 4481
3739.18 4415
3739.76 4291
3740.34 4011
3740.92 3756
3741.49 3530
3742.07 3464
3742.65 3223
3743.22 3061
3743.80 2908
3744.38 2810
3744.95 2663
3745.53 2600
3746.11 2515
3746.69 2534
3747.26 2545
3747.84 2605
3748.42 2332
3749.00 2504
3749.57 2564
3750.15 2412
3750.73 2553
3751.31 2431
3751.88 2595
3752.46 2823
3753.04 2692
3753.62 2568
3754.19 2380
3754.77 2419
3755.35 2540
3755.93 2268
3756.51 2280
3757.08 2430
3757.66 2395
3758.24 2347
3758.82 2406
3759.40 2451
3759.98 2272
3760.55 2355
3761.13 2456
3761.71 2478
3762.29 2474
3762.87 2454
3763.45 2697
3764.03 2645
3764.60 2814
3765.18 2798
3765.76 2676
3766.34 2750
3766.92 2727
3767.50 2812
3768.08 2799
3768.66 2765
3769.24 2659
3769.81 2755
3770.39 2677
3770.97 2701
3771.55 2716
3772.13 2662
3772.71 2581
3773.29 2650
3773.87 2714
3774.45 2696
3775.03 2706
3775.61 2543
3776.19 2735
3776.77 2592
3777.35 2449
3777.93 2474
3778.51 2515
3779.09 2588
3779.67 2655
3780.25 2602
3780.83 2423
3781.41 2407
3781.99 2492
3782.57 2482
3783.15 2454
3783.73 2308
3784.31 2495
3784.89 2490
3785.47 2384
3786.05 2338
3786.63 2388
3787.21 2488
3787.79 2529
3788.37 2394
3788.95 2483
3789.53 2569
3790.11 2412
3790.69 2407
3791.27 2339
3791.85 2249
3792.43 2392
3793.01 2381
3793.59 2330
3794.18 2428
3794.76 2353
3795.34 2275
3795.92 2389
3796.50 2452
3797.08 2160
3797.66 2303
3798.24 2439
3798.83 2323
3799.41 2479
3799.99 2435
3800.57 2391
3801.15 2302
3801.73 2311
3802.31 2340
3802.90 2500
3803.48 2512
3804.06 2430
3804.64 2457
3805.22 2532
3805.80 2546
3806.39 2549
3806.97 2458
3807.55 2587
3808.13 2671
3808.71 2806
3809.30 2816
3809.88 2674
3810.46 2816
3811.04 2958
3811.63 2979
3812.21 2887
3812.79 2914
3813.37 3002
3813.95 3151
3814.54 2994
3815.12 2926
3815.70 3035
3816.29 3270
3816.87 3029
3817.45 2953
3818.03 2853
3818.62 2962
3819.20 2904
3819.78 2825
3820.36 2842
3820.95 2826
3821.53 2910
3822.11 2908
3822.70 2757
3823.28 2699
3823.86 2617
3824.45 2707
3825.03 2494
3825.61 2429
3826.20 2506
3826.78 2434
3827.36 2449
3827.95 2423
3828.53 2484
3829.11 2595
3829.70 2402
3830.28 2538
3830.87 2672
3831.45 2703
3832.03 2709
3832.62 2643
3833.20 2635
3833.79 2751
3834.37 2719
3834.95 2756
3835.54 2851
3836.12 2624
3836.71 2771
3837.29 2861
3837.87 2723
3838.46 2735
3839.04 2695
3839.63 2520
3840.21 2525
3840.80 2593
3841.38 2620
3841.97 2637
3842.55 2580
3843.13 2440
3843.72 2465
3844.30 2527
3844.89 2504
3845.47 2339
3846.06 2483
3846.64 2659
3847.23 2659
3847.81 2577
3848.40 2470
3848.98 2390
3849.57 2636
3850.15 2593
3850.74 2609
3851.33 2605
3851.91 2532
3852.50 2579
3853.08 2648
3853.67 2481
3854.25 2522
3854.84 2638
3855.42 2593
3856.01 2652
3856.60 2638
3857.18 2695
3857.77 2590
3858.35 2670
3858.94 2842
3859.52 2924
3860.11 3052
3860.70 3458
3861.28 3748
3861.87 3831
3862.45 4364
3863.04 4877
3863.63 5374
3864.21 5695
3864.80 6200
3865.39 6771
3865.97 6880
3866.56 6996
3867.15 7139
3867.73 6845
3868.32 6472
3868.91 6257
3869.49 5753
3870.08 5183
3870.67 4771
3871.25 4347
3871.84 3928
3872.43 3368
3873.01 3212
3873.60 2946
3874.19 2912
3874.77 3142
3875.36 2994
3875.95 2946
3876.54 2889
3877.12 2776
3877.71 2760
3878.30 2757
3878.89 2821
3879.47 2811
3880.06 2791
3880.65 2716
3881.24 2580
3881.82 2704
3882.41 2541
3883.00 2473
3883.59 2473
3884.17 2452
3884.76 2663
3885.35 2580
3885.94 2692
3886.53 2495
3887.11 2532
3887.70 2474
3888.29 2388
3888.88 2590
3889.47 2775
3890.05 2799
3890.64 2798
3891.23 2816
3891.82 3037
3892.41 3036
3893.00 2996
3893.59 3135
3894.17 3291
3894.76 3105
3895.35 3193
3895.94 3225
3896.53 3199
3897.12 3240
3897.71 3119
3898.30 2846
3898.88 2735
3899.47 2972
3900.06 3046
3900.65 2986
3901.24 2736
3901.83 2777
3902.42 2837
3903.01 2851
3903.60 2962
3904.19 2911
3904.78 2904
3905.37 3133
3905.95 2847
3906.54 2864
3907.13 2896
3907.72 2844
3908.31 2661
3908.90 2643
3909.49 2704
3910.08 2573
3910.67 2590
3911.26 2594
3911.85 2647
3912.44 2521
3913.03 2500
3913.62 2524
3914.21 2591
3914.80 2603
3915.39 2479
3915.98 2478
3916.57 2511
3917.16 2371
3917.75 2466
3918.34 2341
3918.93 2270
3919.52 2416
3920.12 2281
3920.71 2311
3921.30 2291
3921.89 2405
3922.48 2362
3923.07 2407
3923.66 2437
3924.25 2246
3924.84 2260
3925.43 2233
3926.02 2316
3926.61 2322
3927.20 2314
3927.80 2355
3928.39 2317
3928.98 2309
3929.57 2268
3930.16 2451
3930.75 2356
3931.34 2354
3931.94 2397
3932.53 2444
3933.12 2377
3933.71 2481
3934.30 2408
3934.89 2350
3935.48 2388
3936.08 2272
3936.67 2168
3937.26 2365
3937.85 2353
3938.44 2326
3939.04 2311
3939.63 2280
3940.22 2350
3940.81 2299
3941.40 2324
3942.00 2354
3942.59 2352
3943.18 2409
3943.77 2420
3944.37 2448
3944.96 2494
3945.55 2520
3946.14 2407
3946.74 2403
3947.33 2446
3947.92 2455
3948.51 2422
3949.11 2378
3949.70 2362
3950.29 2466
3950.88 2502
3951.48 2409
3952.07 2419
3952.66 2511
3953.26 2378
3953.85 2233
3954.44 2223
3955.04 2363
3955.63 2212
3956.22 2169
3956.82 2101
3957.41 2193
3958.00 2250
3958.60 2307
3959.19 2265
3959.78 2482
3960.38 2420
3960.97 2191
3961.56 2162
3962.16 2391
3962.75 2290
3963.34 2243
3963.94 2463
3964.53 2294
3965.13 2240
3965.72 2340
3966.31 2393
3966.91 2281
3967.50 2150
3968.10 2222
3968.69 2249
3969.28 2392
3969.88 2262
3970.47 2419
3971.07 2301
3971.66 2380
3972.26 2410
3972.85 2317
3973.45 2284
3974.04 2283
3974.63 2256
3975.23 2274
3975.82 2278
3976.42 2298
3977.01 2186
3977.61 2237
3978.20 2325
3978.80 2272
3979.39 2196
3979.99 2482
3980.58 2495
3981.18 2557
3981.77 2441
3982.37 2333
3982.96 2442
3983.56 2408
3984.15 2467
3984.75 2349
3985.35 2344
3985.94 2436
3986.54 2328
3987.13 2272
3987.73 2281
3988.32 2263
3988.92 2385
3989.51 2359
3990.11 2309
3990.71 2263
3991.30 2228
3991.90 2276
3992.49 2155
3993.09 2293
3993.69 2290
3994.28 2299
3994.88 2252
3995.47 2318
3996.07 2398
3996.67 2562
3997.26 2431
3997.86 2478
3998.46 2452
3999.05 2398
3999.65 2426
4000.25 2459
4000.84 2457
4001.44 2523
4002.04 2544
4002.63 2513
4003.23 2523
4003.83 2514
4004.42 2366
4005.02 2533
4005.62 2586
4006.21 2779
4006.81 2776
4007.41 2750
4008.01 2561
4008.60 2567
4009.20 2677
4009.80 2593
4010.39 2599
4010.99 2777
4011.59 2727
4012.19 2631
4012.78 2629
4013.38 2660
4013.98 2879
4014.58 2793
4015.17 2684
4015.77 2767
4016.37 2869
4016.97 3036
4017.57 3124
4018.16 3412
4018.76 3459
4019.36 3805
4019.96 3950
4020.56 4019
4021.15 4040
4021.75 4119
4022.35 4014
4022.95 3993
4023.55 4032
4024.14 3626
4024.74 3497
4025.34 3588
4025.94 3397
4026.54 3285
4027.14 3008
4027.74 2819
4028.33 2904
4028.93 2956
4029.53 2975
4030.13 2954
4030.73 3043
4031.33 3160
4031.93 3218
4032.53 3164
4033.12 3196
4033.72 3210
4034.32 3312
4034.92 3476
4035.52 3151
4036.12 3106
4036.72 3087
4037.32 3039
4037.92 2941
4038.52 2943
4039.12 2992
4039.72 2714
4040.32 2671
4040.92 2686
4041.52 2569
4042.12 2549
4042.71 2516
4043.31 2449
4043.91 2546
4044.51 2362
4045.11 2279
4045.71 2345
4046.31 2452
4046.91 2423
4047.51 2471
4048.11 2430
4048.71 2495
4049.31 2572
4049.91 2484
4050.52 2417
4051.12 2534
4051.72 2484
4052.32 2502
4052.92 2579
4053.52 2644
4054.12 2598
4054.72 2593
4055.32 2675
4055.92 2506
4056.52 2589
4057.12 2625
4057.72 2477
4058.32 2561
4058.92 2662
4059.52 2479
4060.13 2647
4060.73 2469
4061.33 2394
4061.93 2355
4062.53 2338
4063.13 2505
4063.73 2338
4064.33 2303
4064.94 2132
4065.54 2243
4066.14 2223
4066.74 2156
4067.34 2411
4067.94 2392
4068.54 2180
4069.15 2218
4069.75 2393
4070.35 2329
4070.95 2214
4071.55 2125
4072.16 2234
4072.76 2370
4073.36 2279
4073.96 2231
4074.56 2262
4075.17 2315
4075.77 2122
4076.37 2127
4076.97 2177
4077.57 2182
4078.18 2183
4078.78 2118
4079.38 2190
4079.98 2059
4080.59 2183
4081.19 2226
4081.79 1967
4082.39 2041
4083.00 2189
4083.60 2184
4084.20 2027
4084.81 2084
4085.41 2035
4086.01 2241
4086.61 2291
4087.22 2089
4087.82 2051
4088.42 1990
4089.03 2294
4089.63 2077
4090.23 2181
4090.84 2213
4091.44 2111
4092.04 2130
4092.65 2038
4093.25 2094
4093.85 2028
4094.46 2051
4095.06 2129
4095.66 2131
4096.27 2153
4096.87 2048
4097.48 2209
4098.08 2198
4098.68 2221
4099.29 2115
4099.89 2166
4100.49 2320
4101.10 2308
4101.70 2261
4102.31 2273
4102.91 2330
4103.52 2203
4104.12 2009
4104.72 2016
4105.33 1938
4105.93 2030
4106.54 2107
4107.14 2049
4107.75 2071
4108.35 2105
4108.96 2190
4109.56 2035
4110.16 2005
4110.77 1984
4111.37 2099
4111.98 1982
4112.58 2001
4113.19 1970
4113.79 2020
4114.40 2100
4115.00 2014
4115.61 2045
4116.21 2072
4116.82 2064
4117.42 2050
4118.03 2030
4118.64 1953
4119.24 1980
4119.85 2033
4120.45 2011
4121.06 2030
4121.66 2141
4122.27 2075
4122.87 2135
4123.48 2236
4124.09 2102
4124.69 2026
4125.30 2039
4125.90 2094
4126.51 2134
4127.11 2019
4127.72 2023
4128.33 2119
4128.93 2119
4129.54 2165
4130.14 2132
4130.75 1999
4131.36 2108
4131.96 2155
4132.57 2221
4133.18 2241
4133.78 2112
4134.39 2045
4135.00 2361
4135.60 2266
4136.21 2234
4136.82 2271
4137.42 2309
4138.03 2300
4138.64 2265
4139.24 2352
4139.85 2421
4140.46 2544
4141.06 2574
4141.67 2675
4142.28 2522
4142.88 2553
4143.49 2657
4144.10 2846
4144.71 2626
4145.31 2563
4145.92 2622
4146.53 2656
4147.14 2604
4147.74 2606
4148.35 2426
4148.96 2395
4149.57 2322
4150.17 2251
4150.78 2302
4151.39 2236
4152.00 2149
4152.60 2200
4153.21 2156
4153.82 2097
4154.43 2101
4155.04 2091
4155.64 2117
4156.25 2101
4156.86 2043
4157.47 2158
4158.08 2073
4158.69 2052
4159.29 2172
4159.90 2223
4160.51 2132
4161.12 2196
4161.73 2274
4162.34 2221
4162.94 2278
4163.55 2166
4164.16 2291
4164.77 2154
4165.38 2162
4165.99 2249
4166.60 2263
4167.21 2458
4167.81 2275
4168.42 2441
4169.03 2451
4169.64 2419
4170.25 2456
4170.86 2355
4171.47 2324
4172.08 2297
4172.69 2373
4173.30 2373
4173.91 2315
4174.52 2383
4175.13 2226
4175.74 2103
4176.34 2314
4176.95 2419
4177.56 2418
4178.17 2188
4178.78 2364
4179.39 2442
4180.00 2355
4180.61 2404
4181.22 2376
4181.83 2552
4182.44 2489
4183.05 2574
4183.66 2476
4184.27 2430
4184.88 2367
4185.49 2143
4186.10 2317
4186.71 2194
4187.32 2177
4187.93 2128
4188.55 2066
4189.16 2114
4189.77 2188
4190.38 2393
4190.99 2090
4191.60 2123
4192.21 2164
4192.82 2221
4193.43 2253
4194.04 2171
4194.65 2299
4195.26 2437
4195.87 2387
4196.49 2368
4197.10 2461
4197.71 2599
4198.32 2619
4198.93 2519
4199.54 2528
4200.15 2556
4200.76 2649
4201.38 2527
4201.99 2528
4202.60 2519
4203.21 2417
4203.82 2455
4204.43 2446
4205.04 2465
4205.66 2389
4206.27 2220
4206.88 2256
4207.49 2316
4208.10 2399
4208.72 2378
4209.33 2418
4209.94 2347
4210.55 2393
4211.16 2365
4211.78 2414
4212.39 2455
4213.00 2591
4213.61 2585
4214.22 2479
4214.84 2328
4215.45 2464
4216.06 2592
4216.67 2501
4217.29 2366
4217.90 2367
4218.51 2572
4219.13 2541
4219.74 2606
4220.35 2613
4220.96 2942
4221.58 3012
4222.19 3228
4222.80 3661
4223.42 3545
4224.03 3700
4224.64 4001
4225.25 4263
4225.87 4448
4226.48 4382
4227.09 4575
4227.71 4590
4228.32 4890
4228.93 5039
4229.55 4732
4230.16 4738
4230.77 4510
4231.39 4170
4232.00 4113
4232.62 4049
4233.23 3647
4233.84 3768
4234.46 3769
4235.07 3649
4235.68 3715
4236.30 3846
4236.91 3586
4237.53 3552
4238.14 3667
4238.75 3994
4239.37 4111
4239.98 3713
4240.60 3687
4241.21 3517
4241.83 3448
4242.44 3437
4243.05 3177
4243.67 3047
4244.28 2888
4244.90 2849
4245.51 2784
4246.13 2655
4246.74 2671
4247.36 2720
4247.97 2626
4248.59 2550
4249.20 2604
4249.82 2668
4250.43 2638
4251.05 2729
4251.66 2930
4252.28 2735
4252.89 2680
4253.51 2596
4254.12 2739
4254.74 2842
4255.35 2745
4255.97 2657
4256.58 2623
4257.20 2663
4257.81 2528
4258.43 2495
4259.05 2575
4259.66 2519
4260.28 2580
4260.89 2672
4261.51 2653
4262.12 2764
4262.74 2581
4263.36 2432
4263.97 2567
4264.59 2496
4265.20 2470
4265.82 2562
4266.44 2673
4267.05 2563
4267.67 2628
4268.28 2687
4268.90 2795
4269.52 2729
4270.13 2568
4270.75 2552
4271.37 2580
4271.98 2485
4272.60 2711
4273.22 2573
4273.83 2614
4274.45 2607
4275.07 2420
4275.68 2487
4276.30 2636
4276.92 2688
4277.53 2664
4278.15 2650
4278.77 2774
4279.38 2685
4280.00 2822
4280.62 2862
4281.24 2819
4281.85 2713
4282.47 2693
4283.09 2774
4283.70 2615
4284.32 2551
4284.94 2404
4285.56 2577
4286.17 2531
4286.79 2424
4287.41 2292
4288.03 2150
4288.65 2272
4289.26 2298
4289.88 2216
4290.50 2253
4291.12 2291
4291.73 2286
4292.35 2257
4292.97 2305
4293.59 2150
4294.21 2126
4294.83 2177
4295.44 2202
4296.06 2150
4296.68 2217
4297.30 2241
4297.92 2146
4298.54 2329
4299.15 2165
4299.77 2118
4300.39 2203
4301.01 2231
4301.63 2210
4302.25 2173
4302.87 2206
4303.48 2266
4304.10 2353
4304.72 2349
4305.34 2211
4305.96 2150
4306.58 2114
4307.20 2322
4307.82 2344
4308.44 2256
4309.06 2131
4309.67 2181
4310.29 2263
4310.91 2148
4311.53 2259
4312.15 2303
4312.77 2209
4313.39 2313
4314.01 2299
4314.63 2295
4315.25 2285
4315.87 2424
4316.49 2518
4317.11 2187
4317.73 2263
4318.35 2147
4318.97 2178
4319.59 2085
4320.21 2023
4320.83 2298
4321.45 2173
4322.07 2119
4322.69 2211
4323.31 2312
4323.93 2333
4324.55 2222
4325.17 2415
4325.79 2364
4326.41 2384
4327.03 2523
4327.65 2622
4328.27 2693
4328.89 2690
4329.51 2533
4330.13 2597
4330.76 2515
4331.38 2482
4332.00 2457
4332.62 2432
4333.24 2405
4333.86 2443
4334.48 2423
4335.10 2217
4335.72 2300
4336.34 2309
4336.97 2390
4337.59 2398
4338.21 2566
4338.83 2493
4339.45 2431
4340.07 2479
4340.69 2530
4341.31 2597
4341.94 2709
4342.56 2846
4343.18 2971
4343.80 2919
4344.42 2718
4345.04 2927
4345.67 3137
4346.29 2876
4346.91 2986
4347.53 3197
4348.15 3538
4348.78 3939
4349.40 4432
4350.02 4771
4350.64 4836
4351.26 4815
4351.89 4975
4352.51 5037
4353.13 4726
4353.75 4468
4354.38 4251
4355.00 3815
4355.62 3526
4356.24 3105
4356.87 2954
4357.49 2944
4358.11 2775
4358.74 2506
4359.36 2350
4359.98 2305
4360.60 2496
4361.23 2506
4361.85 2438
4362.47 2490
4363.10 2540
4363.72 2456
4364.34 2492
4364.97 2436
4365.59 2422
4366.21 2450
4366.83 2462
4367.46 2587
4368.08 2443
4368.71 2428
4369.33 2459
4369.95 2447
4370.58 2102
4371.20 2292
4371.82 2336
4372.45 2108
4373.07 2186
4373.69 2103
4374.32 2106
4374.94 2152
4375.57 2195
4376.19 2106
4376.81 2224
4377.44 2254
4378.06 2182
4378.69 2183
4379.31 2157
4379.94 2224
4380.56 2097
4381.18 2063
4381.81 2122
4382.43 2202
4383.06 2109
4383.68 2037
4384.31 2156
4384.93 2259
4385.56 2157
4386.18 2125
4386.81 2207
4387.43 2113
4388.05 2238
4388.68 2263
4389.30 2074
4389.93 2157
4390.55 2194
4391.18 2157
4391.81 2103
4392.43 2034
4393.06 2151
4393.68 1956
4394.31 2072
4394.93 2076
4395.56 2051
4396.18 2111
4396.81 2249
4397.43 2175
4398.06 2038
4398.68 2149
4399.31 1980
4399.94 2073
4400.56 1959
4401.19 2089
4401.81 2181
4402.44 2138
4403.06 2098
4403.69 2129
4404.32 2047
4404.94 2162
4405.57 2105
4406.20 2089
4406.82 2204
4407.45 1999
4408.07 2171
4408.70 2380
4409.33 2378
4409.95 2479
4410.58 2443
4411.21 2479
4411.83 2574
4412.46 2799
4413.09 2848
4413.71 2540
4414.34 2598
4414.97 2515
4415.59 2562
4416.22 2429
4416.85 2418
4417.47 2298
4418.10 2150
4418.73 2162
4419.35 2111
4419.98 2065
4420.61 2076
4421.24 2123
4421.86 1991
4422.49 2041
4423.12 2114
4423.75 2144
4424.37 2069
4425.00 2113
4425.63 2056
4426.26 2136
4426.88 2008
4427.51 2035
4428.14 2238
4428.77 2129
4429.39 1999
4430.02 1989
4430.65 2013
4431.28 2041
4431.91 1943
4432.53 2011
4433.16 1933
4433.79 1837
4434.42 1805
4435.05 1962
4435.67 1962
4436.30 2016
4436.93 1952
4437.56 1959
4438.19 2059
4438.82 1997
4439.44 2083
4440.07 2001
4440.70 1941
4441.33 1915
4441.96 1997
4442.59 2060
4443.22 2056
4443.85 1969
4444.47 2011
4445.10 1997
4445.73 2029
4446.36 2101
4446.99 2051
4447.62 1960
4448.25 2119
4448.88 2012
4449.51 1938
4450.14 2049
4450.77 2036
4451.39 2197
4452.02 2168
4452.65 2127
4453.28 2165
4453.91 2138
4454.54 2172
4455.17 2209
4455.80 2154
4456.43 2146
4457.06 2255
4457.69 2087
4458.32 2183
4458.95 1952
4459.58 2058
4460.21 2050
4460.84 2036
4461.47 1885
4462.10 1919
4462.73 2111
4463.36 2049
4463.99 1916
4464.62 1993
4465.25 1899
4465.88 1914
4466.51 2098
4467.14 2020
4467.77 1865
4468.40 2003
4469.03 1967
4469.67 1950
4470.30 1899
4470.93 1833
4471.56 2013
4472.19 2042
4472.82 1860
4473.45 1883
4474.08 1947
4474.71 2076
4475.34 1951
4475.97 1930
4476.61 1920
4477.24 1846
4477.87 2026
4478.50 1904
4479.13 1947
4479.76 1990
4480.39 1957
4481.02 2032
4481.66 2028
4482.29 1950
4482.92 1996
4483.55 2011
4484.18 1953
4484.81 1979
4485.45 2065
4486.08 2060
4486.71 1979
4487.34 2015
4487.97 2098
4488.61 1992
4489.24 2074
4489.87 2055
4490.50 2128
4491.13 2180
4491.77 2110
4492.40 2114
4493.03 2114
4493.66 2055
4494.30 2052
4494.93 2172
4495.56 2155
4496.19 2205
4496.83 2204
4497.46 2064
4498.09 2130
4498.72 2198
4499.36 2120
4499.99 2154
4500.62 2110
4501.25 2301
4501.89 2303
4502.52 2262
4503.15 2283
4503.79 2327
4504.42 2528
4505.05 2433
4505.69 2476
4506.32 2611
4506.95 2606
4507.59 2555
4508.22 2530
4508.85 2529
4509.49 2566
4510.12 2503
4510.75 2638
4511.39 2526
4512.02 2414
4512.65 2306
4513.29 2227
4513.92 2472
4514.56 2402
4515.19 2366
4515.82 2369
4516.46 2324
4517.09 2457
4517.73 2367
4518.36 2280
4518.99 2424
4519.63 2438
4520.26 2416
4520.90 2305
4521.53 2359
4522.16 2286
4522.80 2337
4523.43 2248
4524.07 2336
4524.70 2378
4525.34 2492
4525.97 2517
4526.61 2556
4527.24 2490
4527.88 2523
4528.51 2749
4529.15 2844
4529.78 3094
4530.42 3247
4531.05 3431
4531.69 3755
4532.32 4288
4532.96 4850
4533.59 5521
4534.23 6246
4534.86 7174
4535.50 7366
4536.13 7599
4536.77 8056
4537.40 8020
4538.04 7786
4538.67 7152
4539.31 6586
4539.94 6083
4540.58 5137
4541.22 4657
4541.85 4116
4542.49 3637
4543.12 3237
4543.76 3059
4544.40 2731
4545.03 2513
4545.67 2543
4546.30 2375
4546.94 2314
4547.58 2369
4548.21 2323
4548.85 2286
4549.48 2164
4550.12 2425
4550.76 2432
4551.39 2278
4552.03 2416
4552.67 2398
4553.30 2390
4553.94 2259
4554.58 2194
4555.21 2391
4555.85 2270
4556.49 2389
4557.12 2353
4557.76 2314
4558.40 2359
4559.03 2314
4559.67 2232
4560.31 2144
4560.94 2283
4561.58 2276
4562.22 2306
4562.86 2385
4563.49 2646
4564.13 2557
4564.77 2483
4565.41 2505
4566.04 2567
4566.68 2801
4567.32 2731
4567.96 2565
4568.59 2570
4569.23 2430
4569.87 2638
4570.51 2578
4571.14 2647
4571.78 2594
4572.42 2720
4573.06 2727
4573.70 2726
4574.33 2806
4574.97 2764
4575.61 2888
4576.25 2841
4576.89 2825
4577.52 2649
4578.16 2603
4578.80 2583
4579.44 2588
4580.08 2343
4580.72 2390
4581.35 2501
4581.99 2370
4582.63 2465
4583.27 2527
4583.91 2615
4584.55 2505
4585.19 2486
4585.83 2653
4586.46 2660
4587.10 2432
4587.74 2460
4588.38 2383
4589.02 2430
4589.66 2548
4590.30 2400
4590.94 2407
4591.58 2379
4592.22 2369
4592.85 2311
4593.49 2387
4594.13 2322
4594.77 2485
4595.41 2491
4596.05 2461
4596.69 2433
4597.33 2437
4597.97 2323
4598.61 2424
4599.25 2327
4599.89 2302
4600.53 2260
4601.17 2263
4601.81 2376
4602.45 2418
4603.09 2416
4603.73 2305
4604.37 2158
4605.01 2276
4605.65 2289
4606.29 2156
4606.93 2244
4607.57 2419
4608.21 2364
4608.85 2233
4609.49 2309
4610.13 2330
4610.77 2463
4611.41 2429
4612.05 2265
4612.70 2491
4613.34 2392
4613.98 2572
4614.62 2387
4615.26 2303
4615.90 2415
4616.54 2476
4617.18 2398
4617.82 2423
4618.46 2459
4619.10 2209
4619.75 2265
4620.39 2341
4621.03 2235
4621.67 2196
4622.31 2231
4622.95 2087
4623.59 2232
4624.24 2070
4624.88 2088
4625.52 2288
4626.16 2392
4626.80 2190
4627.44 2161
4628.09 2115
4628.73 2033
4629.37 2093
4630.01 1996
4630.65 2129
4631.29 2131
4631.94 2157
4632.58 2163
4633.22 2204
4633.86 2060
4634.51 2035
4635.15 2133
4635.79 2288
4636.43 2196
4637.07 2297
4637.72 2410
4638.36 2305
4639.00 2284
4639.64 2445
4640.29 2429
4640.93 2292
4641.57 2403
4642.21 2471
4642.86 2532
4643.50 2576
4644.14 2459
4644.79 2439
4645.43 2332
4646.07 2289
4646.72 2435
4647.36 2430
4648.00 2364
4648.64 2273
4649.29 2344
4649.93 2215
4650.57 2270
4651.22 2448
4651.86 2421
4652.50 2567
4653.15 2708
4653.79 2741
4654.44 2885
4655.08 3043
4655.72 2964
4656.37 3300
4657.01 3308
4657.65 3503
4658.30 3595
4658.94 3459
4659.59 3352
4660.23 3224
4660.87 3062
4661.52 2867
4662.16 2776
4662.81 2589
4663.45 2388
4664.09 2352
4664.74 2303
4665.38 2174
4666.03 2211
4666.67 2190
4667.32 2230
4667.96 2091
4668.61 2249
4669.25 2269
4669.89 2256
4670.54 2049
4671.18 2051
4671.83 2326
4672.47 2004
4673.12 2016
4673.76 2171
4674.41 2296
4675.05 2254
4675.70 2229
4676.34 2152
4676.99 2158
4677.63 2049
4678.28 2142
4678.92 2202
4679.57 2228
4680.22 2193
4680.86 2077
4681.51 2168
4682.15 2249
4682.80 2272
4683.44 2187
4684.09 2191
4684.73 2033
4685.38 2097
4686.03 2111
4686.67 2157
4687.32 2245
4687.96 2236
4688.61 2117
4689.25 2180
4689.90 2128
4690.55 2136
4691.19 2039
4691.84 2088
4692.49 2057
4693.13 2176
4693.78 2187
4694.42 2255
4695.07 2098
4695.72 2237
4696.36 2261
4697.01 2121
4697.66 2056
4698.30 2251
4698.95 2346
4699.60 2264
4700.24 2318
4700.89 2246
4701.54 2197
4702.18 2219
4702.83 2337
4703.48 2405
4704.12 2388
4704.77 2453
4705.42 2382
4706.07 2333
4706.71 2322
4707.36 2172
4708.01 2182
4708.66 2203
4709.30 2192
4709.95 2135
4710.60 2146
4711.24 2082
4711.89 2122
4712.54 2091
4713.19 2162
4713.84 2083
4714.48 2140
4715.13 2007
4715.78 2114
4716.43 2099
4717.07 2084
4717.72 2174
4718.37 2213
4719.02 2274
4719.67 2244
4720.31 2188
4720.96 2101
4721.61 2181
4722.26 2290
4722.91 2178
4723.56 2124
4724.20 2260
4724.85 2434
4725.50 2246
4726.15 2181
4726.80 2277
4727.45 2317
4728.10 2330
4728.74 2456
4729.39 2461
4730.04 2416
4730.69 2308
4731.34 2489
4731.99 2376
4732.64 2355
4733.29 2182
4733.94 2333
4734.58 2342
4735.23 2265
4735.88 2205
4736.53 2193
4737.18 2009
4737.83 2156
4738.48 2059
4739.13 2054
4739.78 2019
4740.43 1992
4741.08 1954
4741.73 2157
4742.38 2071
4743.03 2058
4743.68 2018
4744.33 2098
4744.98 2167
4745.63 2129
4746.28 2154
4746.93 2184
4747.58 2096
4748.23 2142
4748.88 2306
4749.53 2290
4750.18 2078
4750.83 2195
4751.48 2205
4752.13 2190
4752.78 2259
4753.43 2277
4754.08 2305
4754.73 2281
4755.38 2283
4756.03 2297
4756.68 2307
4757.33 2372
4757.98 2295
4758.63 2382
4759.28 2284
4759.93 2471
4760.59 2335
4761.24 2225
4761.89 2099
4762.54 2092
4763.19 2102
4763.84 2238
4764.49 2127
4765.14 2154
4765.79 2099
4766.45 2102
4767.10 2260
4767.75 2245
4768.40 2082
4769.05 2070
4769.70 2198
4770.35 2205
4771.01 2264
4771.66 2252
4772.31 2203
4772.96 2148
4773.61 2226
4774.26 2281
4774.92 2179
4775.57 2162
4776.22 2099
4776.87 2003
4777.52 2042
4778.18 2021
4778.83 1946
4779.48 1852
4780.13 2000
4780.79 2000
4781.44 2105
4782.09 2031
4782.74 2276
4783.40 2159
4784.05 2160
4784.70 2106
4785.35 2053
4786.01 2019
4786.66 2009
4787.31 2005
4787.96 2013
4788.62 2033
4789.27 1941
4789.92 1952
4790.58 2024
4791.23 2092
4791.88 1880
4792.53 1891
4793.19 1962
4793.84 1813
4794.49 1865
4795.15 2014
4795.80 2065
4796.45 2071
4797.11 2021
4797.76 1944
4798.41 1863
4799.07 1876
4799.72 1911
4800.37 2040
4801.03 1985
4801.68 1972
4802.34 1877
4802.99 1812
4803.64 1919
4804.30 1985
4804.95 1925
4805.61 1937
4806.26 1931
4806.91 1976
4807.57 2015
4808.22 1916
4808.88 1873
4809.53 1949
4810.18 1981
4810.84 1935
4811.49 1990
4812.15 1933
4812.80 1847
4813.46 1880
4814.11 1967
4814.77 1872
4815.42 1789
4816.07 2025
4816.73 1912
4817.38 1909
4818.04 1966
4818.69 1954
4819.35 2102
4820.00 2107
4820.66 2128
4821.31 2052
4821.97 2044
4822.62 2033
4823.28 2220
4823.93 2025
4824.59 1965
4825.24 1958
4825.90 2095
4826.56 2156
4827.21 2135
4827.87 2203
4828.52 2194
4829.18 2218
4829.83 2327
4830.49 2172
4831.14 2204
4831.80 2141
4832.46 2125
4833.11 2300
4833.77 2299
4834.42 2231
4835.08 2195
4835.74 2403
4836.39 2470
4837.05 2292
4837.70 2238
4838.36 2560
4839.02 2588
4839.67 2769
4840.33 2974
4840.99 3038
4841.64 3189
4842.30 3373
4842.96 3413
4843.61 3251
4844.27 3276
4844.92 3311
4845.58 2991
4846.24 2699
4846.90 2804
4847.55 2656
4848.21 2470
4848.87 2392
4849.52 2358
4850.18 2391
4850.84 2345
4851.49 2458
4852.15 2372
4852.81 2433
4853.47 2541
4854.12 2688
4854.78 2425
4855.44 2652
4856.09 2559
4856.75 2551
4857.41 2602
4858.07 2419
4858.72 2407
4859.38 2512
4860.04 2512
4860.70 2598
4861.36 2491
4862.01 2459
4862.67 2494
4863.33 2564
4863.99 2282
4864.64 2534
4865.30 2595
4865.96 2376
4866.62 2732
4867.28 2571
4867.94 2512
4868.59 2465
4869.25 2491
4869.91 2454
4870.57 2330
4871.23 2391
4871.89 2460
4872.54 2323
4873.20 2506
4873.86 2331
4874.52 2392
4875.18 2422
4875.84 2420
4876.50 2572
4877.16 2351
4877.81 2320
4878.47 2433
4879.13 2489
4879.79 2501
4880.45 2496
4881.11 2500
4881.77 2537
4882.43 2603
4883.09 2487
4883.75 2550
4884.41 2486
4885.06 2294
4885.72 2303
4886.38 2263
4887.04 2326
4887.70 2338
4888.36 2285
4889.02 2312
4889.68 2172
4890.34 2199
4891.00 2129
4891.66 2105
4892.32 2401
4892.98 2414
4893.64 2283
4894.30 2215
4894.96 2285
4895.62 2376
4896.28 2443
4896.94 2377
4897.60 2341
4898.26 2170
4898.92 2203
4899.58 2072
4900.24 2058
4900.90 2103
4901.56 2134
4902.22 2078
4902.88 2105
4903.54 2042
4904.21 2280
4904.87 2225
4905.53 2146
4906.19 2214
4906.85 2124
4907.51 2004
4908.17 2007
4908.83 2142
4909.49 2136
4910.15 2086
4910.81 2197
4911.48 2095
4912.14 2157
4912.80 2025
4913.46 2056
4914.12 1982
4914.78 2065
4915.44 2147
4916.11 1983
4916.77 1897
4917.43 1899
4918.09 1830
4918.75 2091
4919.41 1918
4920.07 1918
4920.74 1970
4921.40 1828
4922.06 1857
4922.72 1865
4923.38 2016
4924.05 1848
4924.71 1903
4925.37 1909
4926.03 1930
4926.69 1797
4927.36 1740
4928.02 1837
4928.68 1715
4929.34 1861
4930.01 1849
4930.67 1942
4931.33 1879
4931.99 1867
4932.66 1968
4933.32 1979
4933.98 2123
4934.64 1940
4935.31 1906
4935.97 1951
4936.63 1993
4937.30 1926
4937.96 1928
4938.62 1966
4939.28 1886
4939.95 1948
4940.61 1973
4941.27 1925
4941.94 1858
4942.60 1796
4943.26 1794
4943.93 1929
4944.59 1859
4945.25 1960
4945.92 2076
4946.58 1910
4947.24 1864
4947.91 1867
4948.57 1892
4949.23 1841
4949.90 1910
4950.56 1800
4951.23 1822
4951.89 1865
4952.55 1942
4953.22 1885
4953.88 1851
4954.55 1858
4955.21 1830
4955.87 1943
4956.54 1982
4957.20 1888
4957.87 1716
4958.53 1764
4959.20 1749
4959.86 1710
4960.52 1789
4961.19 1800
4961.85 1750
4962.52 1853
4963.18 1828
4963.85 1769
4964.51 1832
4965.18 1851
4965.84 1861
4966.51 1944
4967.17 2044
4967.84 2017
4968.50 2081
4969.17 2072
4969.83 2001
4970.50 2118
4971.16 2056
4971.83 2124
4972.49 1982
4973.16 2070
4973.82 2013
4974.49 1930
4975.15 2049
4975.82 2055
4976.48 1974
4977.15 1937
4977.82 1956
4978.48 2088
4979.15 1971
4979.81 1914
4980.48 1877
4981.14 1930
4981.81 1941
4982.48 1938
4983.14 1965
4983.81 2042
4984.47 2044
4985.14 1936
4985.81 1997
4986.47 2005
4987.14 2141
4987.81 2389
4988.47 2212
4989.14 2275
4989.80 2423
4990.47 2379
4991.14 2400
4991.80 2380
4992.47 2300
4993.14 2337
4993.80 2283
4994.47 2211
4995.14 2305
4995.80 2197
4996.47 1920
4997.14 1990
4997.80 1932
4998.47 1868
4999.14 1832
4999.81 1874
5000.47 1824
5001.14 1872
5001.81 1826
5002.47 1783
5003.14 1785
5003.81 1763
5004.48 1867
5005.14 1841
5005.81 1795
5006.48 1815
5007.15 1865
5007.81 1794
5008.48 1910
5009.15 1858
5009.82 1925
5010.49 2060
5011.15 1875
5011.82 1822
5012.49 1910
5013.16 1922
5013.83 1948
5014.49 1794
5015.16 1865
5015.83 1955
5016.50 1952
5017.17 1955
5017.83 1980
5018.50 1931
5019.17 1891
5019.84 1928
5020.51 1915
5021.18 1944
5021.84 1912
5022.51 2004
5023.18 2192
5023.85 2320
5024.52 2294
5025.19 2430
5025.86 2540
5026.53 2591
5027.19 2703
5027.86 2740
5028.53 2714
5029.20 2747
5029.87 2650
5030.54 2482
5031.21 2559
5031.88 2623
5032.55 2356
5033.22 2235
5033.89 2216
5034.56 2087
5035.23 2040
5035.89 2032
5036.56 1870
5037.23 1843
5037.90 1855
5038.57 1938
5039.24 2014
5039.91 1914
5040.58 1783
5041.25 1935
5041.92 1937
5042.59 1920
5043.26 1863
5043.93 2011
5044.60 1850
5045.27 1790
5045.94 1900
5046.61 1809
5047.28 1726
5047.95 1796
5048.62 1902
5049.29 1856
5049.96 1802
5050.63 1837
5051.31 1823
5051.98 1733
5052.65 1826
5053.32 1841
5053.99 1818
5054.66 1880
5055.33 1871
5056.00 1809
5056.67 1816
5057.34 1797
5058.01 1794
5058.68 1930
5059.35 1939
5060.03 1909
5060.70 1917
5061.37 1811
5062.04 1769
5062.71 1768
5063.38 1816
5064.05 1904
5064.72 1884
5065.40 1866
5066.07 1899
5066.74 1924
5067.41 1907
5068.08 1795
5068.75 1869
5069.43 1908
5070.10 1752
5070.77 1895
5071.44 1844
5072.11 1807
5072.79 1741
5073.46 1824
5074.13 1785
5074.80 1786
5075.47 1809
5076.15 1738
5076.82 1742
5077.49 1873
5078.16 1874
5078.83 1864
5079.51 1932
5080.18 1841
5080.85 1910
5081.52 2107
5082.20 2107
5082.87 2023
5083.54 2068
5084.22 2082
5084.89 2024
5085.56 2124
5086.23 2134
5086.91 2089
5087.58 2071
5088.25 1977
5088.93 1906
5089.60 2003
5090.27 1987
5090.94 1957
5091.62 2124
5092.29 2086
5092.96 2131
5093.64 2406
5094.31 2550
5094.98 2517
5095.66 2392
5096.33 2443
5097.00 2443
5097.68 2369
5098.35 2445
5099.03 2478
5099.70 2449
5100.37 2335
5101.05 2238
5101.72 2035
5102.39 2107
5103.07 1976
5103.74 1875
5104.42 1900
5105.09 1919
5105.77 1813
5106.44 1890
5107.11 1950
5107.79 2015
5108.46 2024
5109.14 2101
5109.81 2102
5110.49 2034
5111.16 2008
5111.83 1920
5112.51 1992
5113.18 1910
5113.86 1885
5114.53 1990
5115.21 1949
5115.88 1843
5116.56 1864
5117.23 1864
5117.91 1774
5118.58 1813
5119.26 1859
5119.93 1676
5120.61 1769
5121.28 1880
5121.96 1824
5122.63 1957
5123.31 1981
5123.98 2083
5124.66 1891
5125.33 2101
5126.01 2060
5126.69 1924
5127.36 2047
5128.04 2001
5128.71 2007
5129.39 1710
5130.06 1886
5130.74 2042
5131.42 2046
5132.09 1932
5132.77 1831
5133.44 2043
5134.12 1952
5134.79 1963
5135.47 2035
5136.15 2005
5136.82 1879
5137.50 1933
5138.18 1950
5138.85 2001
5139.53 2127
5140.20 1880
5140.88 1920
5141.56 1978
5142.23 2020
5142.91 2019
5143.59 1911
5144.26 1891
5144.94 1896
5145.62 1960
5146.29 1979
5146.97 1980
5147.65 1785
5148.33 1804
5149.00 1753
5149.68 1850
5150.36 1816
5151.03 1914
5151.71 1787
5152.39 1828
5153.06 1721
5153.74 1760
5154.42 1869
5155.10 1943
5155.77 1822
5156.45 1823
5157.13 1852
5157.81 1650
5158.48 1755
5159.16 1745
5159.84 1857
5160.52 1661
5161.20 1648
5161.87 1672
5162.55 1684
5163.23 1783
5163.91 1808
5164.58 1799
5165.26 1796
5165.94 1886
5166.62 1712
5167.30 1685
5167.98 1731
5168.65 1777
5169.33 1848
5170.01 1816
5170.69 1825
5171.37 1823
5172.05 1872
5172.72 1828
5173.40 1768
5174.08 1909
5174.76 1872
5175.44 1771
5176.12 1779
5176.80 1816
5177.48 1757
5178.15 1715
5178.83 1755
5179.51 1821
5180.19 1751
5180.87 1687
5181.55 1718
5182.23 1774
5182.91 1833
5183.59 1759
5184.27 1761
5184.95 1634
5185.63 1796
5186.30 1732
5186.98 1753
5187.66 1628
5188.34 1699
5189.02 1679
5189.70 1700
5190.38 1814
5191.06 1652
5191.74 1517
5192.42 1635
5193.10 1674
5193.78 1709
5194.46 1726
5195.14 1583
5195.82 1596
5196.50 1581
5197.18 1655
5197.86 1629
5198.54 1633
5199.22 1631
5199.90 1744
5200.58 1667
5201.26 1682
5201.94 1692
5202.62 1722
5203.31 1667
5203.99 1826
5204.67 1713
5205.35 1597
5206.03 1679
5206.71 1744
5207.39 1675
5208.07 1672
5208.75 1663
5209.43 1769
5210.11 1766
5210.79 1790
5211.48 1782
5212.16 1817
5212.84 1784
5213.52 1854
5214.20 1821
5214.88 1858
5215.56 1961
5216.24 1945
5216.93 1955
5217.61 1795
5218.29 1925
5218.97 1871
5219.65 1927
5220.33 1935
5221.02 1916
5221.70 2033
5222.38 1938
5223.06 1933
5223.74 1856
5224.42 1904
5225.11 1862
5225.79 1856
5226.47 1878
5227.15 1772
5227.83 1965
5228.52 2049
5229.20 1850
5229.88 1789
5230.56 1858
5231.25 1862
5231.93 1894
5232.61 1871
5233.29 1777
5233.98 1928
5234.66 1811
5235.34 1811
5236.02 1802
5236.71 1835
5237.39 1896
5238.07 1816
5238.76 1694
5239.44 1782
5240.12 1670
5240.80 1704
5241.49 1841
5242.17 1918
5242.85 1754
5243.54 1833
5244.22 1859
5244.90 1824
5245.59 1968
5246.27 1880
5246.95 1744
5247.64 1757
5248.32 1675
5249.00 1752
5249.69 1774
5250.37 1812
5251.05 1808
5251.74 1844
5252.42 1636
5253.11 1906
5253.79 1820
5254.47 1800
5255.16 1809
5255.84 1967
5256.53 1962
5257.21 1908
5257.89 2015
5258.58 1893
5259.26 1865
5259.95 1838
5260.63 1850
5261.32 1826
5262.00 1811
5262.68 1865
5263.37 1868
5264.05 1963
5264.74 1820
5265.42 1955
5266.11 2050
5266.79 1932
5267.48 2074
5268.16 1944
5268.85 2035
5269.53 2070
5270.22 2135
5270.90 2010
5271.59 2056
5272.27 2026
5272.96 2073
5273.64 2013
5274.33 1866
5275.01 2014
5275.70 1889
5276.38 1940
5277.07 2105
5277.75 1998
5278.44 1973
5279.12 2035
5279.81 1940
5280.49 2071
5281.18 2115
5281.87 1941
5282.55 2075
5283.24 2208
5283.92 2290
5284.61 2404
5285.30 2360
5285.98 2472
5286.67 2572
5287.35 2664
5288.04 2459
5288.73 2347
5289.41 2387
5290.10 2325
5290.78 2090
5291.47 2107
5292.16 2158
5292.84 2089
5293.53 2059
5294.22 2025
5294.90 2053
5295.59 2045
5296.28 2053
5296.96 1960
5297.65 1888
5298.34 1892
5299.02 2066
5299.71 1990
5300.40 2034
5301.08 2200
5301.77 2176
5302.46 2197
5303.14 2080
5303.83 2167
5304.52 2122
5305.21 2269
5305.89 2239
5306.58 2301
5307.27 2300
5307.96 2374
5308.64 2343
5309.33 2251
5310.02 2129
5310.71 2235
5311.39 2230
5312.08 2291
5312.77 2234
5313.46 2217
5314.14 2371
5314.83 2233
5315.52 2357
5316.21 2293
5316.89 2313
5317.58 2335
5318.27 2213
5318.96 2050
5319.65 2308
5320.34 2254
5321.02 2216
5321.71 2164
5322.40 2206
5323.09 2151
5323.78 2197
5324.47 2310
5325.15 2380
5325.84 2346
5326.53 2415
5327.22 2367
5327.91 2360
5328.60 2392
5329.29 2363
5329.97 2274
5330.66 2254
5331.35 2264
5332.04 2412
5332.73 2338
5333.42 2411
5334.11 2235
5334.80 2347
5335.49 2434
5336.18 2543
5336.87 2593
5337.55 2565
5338.24 2579
5338.93 2613
5339.62 2618
5340.31 2736
5341.00 2647
5341.69 2574
5342.38 2737
5343.07 2874
5343.76 2658
5344.45 2700
5345.14 2762
5345.83 2814
5346.52 2765
5347.21 2949
5347.90 3043
5348.59 3125
5349.28 3031
5349.97 3200
5350.66 3445
5351.35 3532
5352.04 3910
5352.73 4321
5353.42 4863
5354.11 5145
5354.80 5543
5355.49 6110
5356.18 6252
5356.87 6335
5357.56 6381
5358.25 6214
5358.94 5794
5359.64 5235
5360.33 4632
5361.02 4127
5361.71 3714
5362.40 3408
5363.09 3202
5363.78 2913
5364.47 2759
5365.16 2687
5365.85 2578
5366.55 2396
5367.24 2244
5367.93 2421
5368.62 2328
5369.31 2322
5370.00 2254
5370.69 2489
5371.38 2363
5372.08 2247
5372.77 2396
5373.46 2265
5374.15 2218
5374.84 2210
5375.53 2079
5376.23 2138
5376.92 2277
5377.61 2189
5378.30 2194
5378.99 2210
5379.69 2135
5380.38 2083
5381.07 2020
5381.76 2037
5382.45 2011
5383.15 2002
5383.84 2151
5384.53 2072
5385.22 2083
5385.92 2124
5386.61 2066
5387.30 2104
5387.99 2058
5388.69 2128
5389.38 2068
5390.07 2018
5390.76 2173
5391.46 2106
5392.15 2169
5392.84 2254
5393.54 2329
5394.23 2275
5394.92 2287
5395.61 2424
5396.31 2423
5397.00 2367
5397.69 2316
5398.39 2300
5399.08 2302
5399.77 2297
5400.47 2255
5401.16 2102
5401.85 2130
5402.55 2138
5403.24 2144
5403.93 2166
5404.63 1982
5405.32 1909
5406.02 2127
5406.71 2298
5407.40 2153
5408.10 2108
5408.79 2223
5409.48 2041
5410.18 1996
5410.87 2141
5411.57 2017
5412.26 2181
5412.95 2223
5413.65 1987
5414.34 2049
5415.04 2073
5415.73 2135
5416.43 2111
5417.12 2059
5417.82 1993
5418.51 2060
5419.20 2042
5419.90 2063
5420.59 1944
5421.29 1947
5421.98 2047
5422.68 1968
5423.37 2028
5424.07 1882
5424.76 1877
5425.46 1962
5426.15 1942
5426.85 2170
5427.54 2059
5428.24 2055
5428.93 1946
5429.63 1973
5430.32 1962
5431.02 1866
5431.71 1884
5432.41 1963
5433.10 1897
5433.80 1890
5434.50 1965
5435.19 1969
5435.89 2024
5436.58 1971
5437.28 1962
5437.97 2015
5438.67 2091
5439.37 2101
5440.06 2018
5440.76 1934
5441.45 1848
5442.15 1924
5442.85 2070
5443.54 2289
5444.24 2089
5444.93 2021
5445.63 2091
5446.33 2087
5447.02 2011
5447.72 2062
5448.42 2013
5449.11 2027
5449.81 2142
5450.51 2322
5451.20 2168
5451.90 2311
5452.60 2271
5453.29 2340
5453.99 2219
5454.69 2414
5455.38 2418
5456.08 2230
5456.78 2324
5457.47 2275
5458.17 2149
5458.87 2232
5459.57 2157
5460.26 2204
5460.96 2027
5461.66 1984
5462.35 2006
5463.05 2110
5463.75 2109
5464.45 2165
5465.14 2236
5465.84 2278
5466.54 2210
5467.24 2265
5467.93 2428
5468.63 2193
5469.33 2326
5470.03 2553
5470.73 2513
5471.42 2476
5472.12 2457
5472.82 2492
5473.52 2373
5474.22 2414
5474.91 2277
5475.61 2223
5476.31 2210
5477.01 2293
5477.71 2368
5478.40 2279
5479.10 2220
5479.80 2228
5480.50 2350
5481.20 2524
5481.90 2380
5482.60 2516
5483.29 2686
5483.99 2784
5484.69 2795
5485.39 2865
5486.09 2810
5486.79 2733
5487.49 2685
5488.19 2710
5488.89 2641
5489.58 2488
5490.28 2486
5490.98 2461
5491.68 2448
5492.38 2396
5493.08 2539
5493.78 2414
5494.48 2427
5495.18 2497
5495.88 2496
5496.58 2538
5497.28 2606
5497.98 2556
5498.68 2525
5499.38 2596
5500.08 2689
5500.78 2812
5501.48 2809
5502.18 2741
5502.88 3108
5503.58 3354
5504.28 3422
5504.98 3533
5505.68 3845
5506.38 3938
5507.08 3822
5507.78 3927
5508.48 3642
5509.18 3580
5509.88 3350
5510.58 3014
5511.28 2805
5511.98 2582
5512.68 2745
5513.38 2650
5514.08 2554
5514.78 2481
5515.48 2623
5516.18 2662
5516.88 2705
5517.58 2627
5518.28 2472
5518.99 2614
5519.69 2529
5520.39 2685
5521.09 2640
5521.79 2448
5522.49 2376
5523.19 2249
5523.89 2218
5524.59 2330
5525.30 2320
5526.00 2149
5526.70 2189
5527.40 2235
5528.10 2219
5528.80 2243
5529.50 2155
5530.21 2301
5530.91 2231
5531.61 2235
5532.31 2113
5533.01 2059
5533.72 1921
5534.42 1977
5535.12 1998
5535.82 1904
5536.52 1948
5537.23 1857
5537.93 1866
5538.63 1989
5539.33 2029
5540.03 1912
5540.74 1865
5541.44 1938
5542.14 1985
5542.84 2015
5543.55 2140
5544.25 2019
5544.95 1971
5545.65 1927
5546.36 1911
5547.06 1964
5547.76 1912
5548.47 2012
5549.17 2105
5549.87 1921
5550.57 1963
5551.28 2057
5551.98 1997
5552.68 2045
5553.39 1953
5554.09 1826
5554.79 1852
5555.50 2080
5556.20 2013
5556.90 1954
5557.61 1886
5558.31 1823
5559.01 1891
5559.72 1904
5560.42 1756
5561.12 1780
5561.83 1918
5562.53 1839
5563.23 1778
5563.94 1634
5564.64 1784
5565.35 1832
5566.05 1786
5566.75 1810
5567.46 1877
5568.16 1922
5568.87 1914
5569.57 1880
5570.27 1747
5570.98 1820
5571.68 1910
5572.39 1894
5573.09 2008
5573.80 1901
5574.50 1923
5575.21 1920
5575.91 1745
5576.61 1873
5577.32 1833
5578.02 1813
5578.73 1884
5579.43 2119
5580.14 1919
5580.84 1919
5581.55 1880
5582.25 1812
5582.96 1809
5583.66 1720
5584.37 1992
5585.07 1956
5585.78 2002
5586.48 1954
5587.19 1841
5587.89 1814
5588.60 1789
5589.30 1771
5590.01 1771
5590.72 1703
5591.42 1781
5592.13 1701
5592.83 1771
5593.54 1705
5594.24 1791
5594.95 1861
5595.66 1858
5596.36 1786
5597.07 1724
5597.77 1698
5598.48 1675
5599.18 1752
5599.89 1855
5600.60 1741
5601.30 1938
5602.01 1727
5602.72 1704
5603.42 1765
5604.13 1705
5604.83 1649
5605.54 1698
5606.25 1801
5606.95 1680
5607.66 1684
5608.37 1688
5609.07 1702
5609.78 1764
5610.49 1726
5611.19 1758
5611.90 1687
5612.61 1670
5613.31 1722
5614.02 1673
5614.73 1735
5615.44 1674
5616.14 1675
5616.85 1708
5617.56 1740
5618.26 1625
5618.97 1588
5619.68 1711
5620.39 1804
5621.09 1755
5621.80 1693
5622.51 1755
5623.22 1746
5623.92 1684
5624.63 1809
5625.34 1799
5626.05 1843
5626.75 1662
5627.46 1756
5628.17 1678
5628.88 1787
5629.59 1750
5630.29 1665
5631.00 1602
5631.71 1593
5632.42 1645
5633.13 1763
5633.83 1723
5634.54 1754
5635.25 1703
5635.96 1795
5636.67 1723
5637.38 1863
5638.08 1813
5638.79 1724
5639.50 1841
5640.21 1702
5640.92 1691
5641.63 1826
5642.34 1827
5643.05 1821
5643.75 1831
5644.46 1784
5645.17 1836
5645.88 1988
5646.59 1954
5647.30 1911
5648.01 1841
5648.72 1788
5649.43 1874
5650.14 1801
5650.85 1778
5651.55 1830
5652.26 1792
5652.97 1717
5653.68 1730
5654.39 1746
5655.10 1669
5655.81 1907
5656.52 1874
5657.23 1731
5657.94 1789
5658.65 1712
5659.36 1803
5660.07 1811
5660.78 1922
5661.49 1956
5662.20 2046
5662.91 2019
5663.62 2004
5664.33 2005
5665.04 1988
5665.75 1981
5666.46 1958
5667.17 1852
5667.88 1877
5668.59 1889
5669.30 1783
5670.01 1907
5670.72 1905
5671.43 1790
5672.14 1842
5672.85 1763
5673.57 1911
5674.28 1923
5674.99 2067
5675.70 2091
5676.41 2145
5677.12 2097
5677.83 2068
5678.54 2102
5679.25 2063
5679.96 2062
5680.68 2014
5681.39 1896
5682.10 1896
5682.81 1888
5683.52 1914
5684.23 1872
5684.94 1907
5685.65 1929
5686.37 1907
5687.08 1911
5687.79 1848
5688.50 1899
5689.21 2054
5689.92 1937
5690.64 1891
5691.35 1969
5692.06 1959
5692.77 1910
5693.48 1862
5694.20 1756
5694.91 1930
5695.62 1901
5696.33 1848
5697.04 1769
5697.76 1868
5698.47 1864
5699.18 1762
5699.89 1690
5700.61 1691
5701.32 1730
5702.03 1664
5702.74 1776
5703.46 1708
5704.17 1737
5704.88 1765
5705.59 1821
5706.31 1848
5707.02 1717
5707.73 1815
5708.45 1680
5709.16 1629
5709.87 1750
5710.58 1657
5711.30 1673
5712.01 1619
5712.72 1725
5713.44 1606
5714.15 1714
5714.86 1791
5715.58 1803
5716.29 1743
5717.00 1644
5717.72 1661
5718.43 1676
5719.14 1661
5719.86 1622
5720.57 1704
5721.28 1661
5722.00 1716
5722.71 1703
5723.43 1751
5724.14 1670
5724.85 1719
5725.57 1823
5726.28 1664
5727.00 1864
5727.71 1793
5728.42 1694
5729.14 1773
5729.85 1848
5730.57 1882
5731.28 1822
5732.00 1809
5732.71 1805
5733.42 1789
5734.14 1861
5734.85 1832
5735.57 1929
5736.28 1843
5737.00 1841
5737.71 1844
5738.43 1850
5739.14 1776
5739.86 1707
5740.57 1620
5741.29 1765
5742.00 1728
5742.72 1748
5743.43 1744
5744.15 1848
5744.86 1731
5745.58 1696
5746.29 1805
5747.01 1766
5747.72 1712
5748.44 1774
5749.15 1719
5749.87 1634
5750.58 1851
5751.30 1784
5752.02 1746
5752.73 1770
5753.45 1749
5754.16 1849
5754.88 1942
5755.59 2020
5756.31 2098
5757.03 2058
5757.74 2193
5758.46 2318
5759.17 2448
5759.89 2347
5760.61 2278
5761.32 2395
5762.04 2343
5762.76 2286
5763.47 2307
5764.19 2244
5764.90 2075
5765.62 2019
5766.34 2010
5767.05 1881
5767.77 1861
5768.49 1969
5769.20 1922
5769.92 2001
5770.64 2114
5771.35 1962
5772.07 2055
5772.79 1960
5773.51 1903
5774.22 2144
5774.94 1891
5775.66 1927
5776.37 1962
5777.09 1954
5777.81 1963
5778.53 1992
5779.24 1915
5779.96 2062
5780.68 1988
5781.39 2093
5782.11 2230
5782.83 2090
5783.55 2035
5784.26 2046
5784.98 2103
5785.70 2127
5786.42 2039
5787.14 2154
5787.85 2109
5788.57 2185
5789.29 2122
5790.01 2220
5790.73 2151
5791.44 2091
5792.16 2158
5792.88 2179
5793.60 2178
5794.32 2270
5795.03 2316
5795.75 2278
5796.47 2354
5797.19 2396
5797.91 2613
5798.63 2679
5799.35 2660
5800.06 2596
5800.78 2699
5801.50 3135
5802.22 3397
5802.94 3973
5803.66 4420
5804.38 4858
5805.10 5649
5805.81 5933
5806.53 5941
5807.25 6023
5807.97 5754
5808.69 5347
5809.41 4703
5810.13 4355
5810.85 4077
5811.57 3395
5812.29 3296
5813.01 3176
5813.73 3206
5814.45 3133
5815.17 2987
5815.88 3159
5816.60 2982
5817.32 2856
5818.04 3025
5818.76 2984
5819.48 2964
5820.20 2894
5820.92 2926
5821.64 2744
5822.36 2724
5823.08 2996
5823.80 2738
5824.52 2857
5825.24 2789
5825.96 2623
5826.68 2592
5827.40 2404
5828.12 2566
5828.84 2507
5829.57 2316
5830.29 2350
5831.01 2351
5831.73 2303
5832.45 2375
5833.17 2248
5833.89 2354
5834.61 2264
5835.33 2140
5836.05 2269
5836.77 2177
5837.49 2045
5838.21 1973
5838.94 2175
5839.66 2155
5840.38 2158
5841.10 2124
5841.82 2123
5842.54 2125
5843.26 2146
5843.98 2191
5844.70 2159
5845.43 2117
5846.15 2050
5846.87 2091
5847.59 1940
5848.31 1928
5849.03 2002
5849.76 1990
5850.48 1880
5851.20 1972
5851.92 2076
5852.64 2135
5853.36 2085
5854.09 1941
5854.81 2007
5855.53 1896
5856.25 1831
5856.97 1848
5857.70 2089
5858.42 2089
5859.14 1960
5859.86 2051
5860.59 1918
5861.31 1905
5862.03 2059
5862.75 2014
5863.48 1929
5864.20 2033
5864.92 1998
5865.64 1854
5866.37 1881
5867.09 1952
5867.81 1913
5868.54 1924
5869.26 1893
5869.98 1973
5870.70 2055
5871.43 2053
5872.15 1938
5872.87 1986
5873.60 2172
5874.32 2077
5875.04 1898
5875.77 1921
5876.49 2002
5877.21 1922
5877.94 1829
5878.66 1942
5879.38 1931
5880.11 2067
5880.83 1967
5881.55 1941
5882.28 1982
5883.00 1836
5883.73 1862
5884.45 1962
5885.17 1848
5885.90 1868
5886.62 1965
5887.34 1952
5888.07 1865
5888.79 1927
5889.52 1915
5890.24 1915
5890.97 1841
5891.69 1988
5892.41 1887
5893.14 1912
5893.86 1934
5894.59 1928
5895.31 1838
5896.04 1850
5896.76 1824
5897.49 1888
5898.21 1855
5898.93 1763
5899.66 1697
5900.38 1791
5901.11 1870
5901.83 1853
5902.56 1803
5903.28 1901
5904.01 1775
5904.73 1777
5905.46 1843
5906.18 1674
5906.91 1802
5907.64 1940
5908.36 1768
5909.09 1919
5909.81 1982
5910.54 1855
5911.26 1826
5911.99 1847
5912.71 1835
5913.44 1793
5914.16 1805
5914.89 1886
5915.62 1857
5916.34 1901
5917.07 1788
5917.79 1881
5918.52 1876
5919.25 1894
5919.97 1921
5920.70 1812
5921.42 1828
5922.15 1882
5922.88 2070
5923.60 2028
5924.33 2082
5925.05 1973
5925.78 2023
5926.51 2029
5927.23 2022
5927.96 2021
5928.69 2054
5929.41 2098
5930.14 2102
5930.87 2053
5931.59 1931
5932.32 2040
5933.05 2034
5933.77 1982
5934.50 1968
5935.23 1922
5935.95 1938
5936.68 2182
5937.41 2027
5938.14 2130
5938.86 2012
5939.59 2118
5940.32 2100
5941.04 2123
5941.77 2383
5942.50 2460
5943.23 2435
5943.95 2373
5944.68 2467
5945.41 2406
5946.14 2326
5946.87 2257
5947.59 2183
5948.32 2249
5949.05 2387
5949.78 2370
5950.50 2349
5951.23 2355
5951.96 2187
5952.69 2261
5953.42 2335
5954.14 2339
5954.87 2419
5955.60 2579
5956.33 2458
5957.06 2545
5957.79 2697
5958.51 2729
5959.24 2746
5959.97 2715
5960.70 2646
5961.43 2859
5962.16 2739
5962.88 2671
5963.61 2641
5964.34 2591
5965.07 2687
5965.80 2763
5966.53 2791
5967.26 2734
5967.99 2752
5968.72 2995
5969.44 3115
5970.17 3056
5970.90 3219
5971.63 3308
5972.36 3689
5973.09 3776
5973.82 3725
5974.55 3698
5975.28 3537
5976.01 3302
5976.74 3176
5977.47 2999
5978.20 3073
5978.93 3071
5979.66 3033
5980.39 3113
5981.12 2990
5981.85 3003
5982.58 3065
5983.31 3181
5984.04 3178
5984.77 3060
5985.50 3178
5986.23 3094
5986.96 3094
5987.69 3124
5988.42 3002
5989.15 3145
5989.88 3186
5990.61 3146
5991.34 3123
5992.07 3225
5992.80 3217
5993.53 3082
5994.26 3101
5994.99 3203
5995.72 3176
5996.45 3310
5997.18 3133
5997.91 3204
5998.64 3367
5999.37 3229
6000.11 3276
6000.84 3323
6001.57 3283
6002.30 3160
6003.03 3240
6003.76 3229
6004.49 3146
6005.22 3192
6005.95 3218
6006.69 3109
6007.42 3117
6008.15 3249
6008.88 3210
6009.61 3104
6010.34 3028
6011.07 3138
6011.81 3320
6012.54 3497
6013.27 3800
6014.00 3915
6014.73 4270
6015.46 4633
6016.20 4736
6016.93 4815
6017.66 5085
6018.39 5139
6019.12 4950
6019.86 4601
6020.59 4768
6021.32 4473
6022.05 4264
6022.79 4019
6023.52 3675
6024.25 3493
6024.98 3315
6025.72 3098
6026.45 2949
6027.18 2981
6027.91 2833
6028.65 2778
6029.38 2803
6030.11 2760
6030.84 2707
6031.58 2683
6032.31 2600
6033.04 2766
6033.78 2779
6034.51 2695
6035.24 2733
6035.98 2686
6036.71 2589
6037.44 2645
6038.17 2716
6038.91 2506
6039.64 2543
6040.37 2671
6041.11 2606
6041.84 2622
6042.58 2714
6043.31 2681
6044.04 2734
6044.78 2781
6045.51 2803
6046.24 2768
6046.98 2805
6047.71 2729
6048.44 2762
6049.18 2735
6049.91 2729
6050.65 2838
6051.38 2864
6052.11 2806
6052.85 2865
6053.58 2985
6054.32 2946
6055.05 3059
6055.79 3152
6056.52 3128
6057.25 3196
6057.99 3176
6058.72 3170
6059.46 3277
6060.19 3319
6060.93 3202
6061.66 3259
6062.40 3001
6063.13 2914
6063.87 2986
6064.60 2922
6065.34 2850
6066.07 2851
6066.81 2871
6067.54 2694
6068.28 2662
6069.01 2793
6069.75 2820
6070.48 2697
6071.22 2716
6071.95 2705
6072.69 2715
6073.42 2732
6074.16 2711
6074.89 2620
6075.63 2665
6076.36 2651
6077.10 2658
6077.84 2528
6078.57 2477
6079.31 2546
6080.04 2543
6080.78 2436
6081.51 2521
6082.25 2566
6082.99 2411
6083.72 2385
6084.46 2371
6085.20 2467
6085.93 2448
6086.67 2385
6087.40 2430
6088.14 2352
6088.88 2481
6089.61 2574
6090.35 2510
6091.09 2557
6091.82 2442
6092.56 2417
6093.30 2525
6094.03 2453
6094.77 2695
6095.51 2649
6096.24 2584
6096.98 2658
6097.72 2735
6098.45 2638
6099.19 2501
6099.93 2561
6100.66 2583
6101.40 2569
6102.14 2508
6102.87 2477
6103.61 2488
6104.35 2454
6105.09 2481
6105.82 2371
6106.56 2454
6107.30 2508
6108.04 2477
6108.77 2455
6109.51 2478
6110.25 2520
6110.99 2485
6111.72 2640
6112.46 2548
6113.20 2347
6113.94 2584
6114.68 2404
6115.41 2349
6116.15 2415
6116.89 2467
6117.63 2479
6118.37 2521
6119.10 2386
6119.84 2402
6120.58 2542
6121.32 2653
6122.06 2596
6122.80 2712
6123.53 2769
6124.27 2823
6125.01 2689
6125.75 2687
6126.49 2788
6127.23 2911
6127.97 2874
6128.70 2657
6129.44 2739
6130.18 2701
6130.92 2711
6131.66 2685
6132.40 2647
6133.14 2760
6133.88 2785
6134.62 2892
6135.35 2732
6136.09 2751
6136.83 2829
6137.57 2862
6138.31 2767
6139.05 2832
6139.79 2988
6140.53 3035
6141.27 2939
6142.01 2894
6142.75 2831
6143.49 2917
6144.23 2935
6144.97 3061
6145.71 3115
6146.45 3016
6147.19 2916
6147.93 3065
6148.67 3023
6149.41 3092
6150.15 2934
6150.89 2993
6151.63 3168
6152.37 3038
6153.11 2978
6153.85 3095
6154.59 3213
6155.33 3202
6156.07 3040
6156.81 3253
6157.55 3302
6158.29 3342
6159.03 3237
6159.77 3210
6160.51 3361
6161.25 3291
6161.99 3304
6162.73 3407
6163.47 3444
6164.22 3515
6164.96 3435
6165.70 3460
6166.44 3586
6167.18 3619
6167.92 3697
6168.66 3896
6169.40 3882
6170.14 4041
6170.89 4118
6171.63 4282
6172.37 4365
6173.11 4336
6173.85 4515
6174.59 4585
6175.33 4340
6176.08 4336
6176.82 4448
6177.56 4340
6178.30 4246
6179.04 4249
6179.78 4167
6180.53 4008
6181.27 4166
6182.01 4132
6182.75 4030
6183.49 4258
6184.24 4276
6184.98 4172
6185.72 4213
6186.46 4216
6187.20 4283
6187.95 4190
6188.69 4387
6189.43 4360
6190.17 4547
6190.92 4568
6191.66 4373
6192.40 4353
6193.14 4462
6193.89 4391
6194.63 4533
6195.37 4662
6196.12 4734
6196.86 4808
6197.60 5061
6198.34 5157
6199.09 5051
6199.83 5128
6200.57 5285
6201.32 5316
6202.06 5347
6202.80 5257
6203.55 5280
6204.29 5337
6205.03 5303
6205.78 5250
6206.52 5431
6207.26 5579
6208.01 5722
6208.75 5951
6209.49 6296
6210.24 6971
6210.98 8090
6211.72 9501
6212.47 10419
6213.21 12382
6213.96 14357
6214.70 15271
6215.44 16177
6216.19 16703
6216.93 16512
6217.68 15717
6218.42 14565
6219.16 12909
6219.91 11113
6220.65 9534
6221.40 8368
6222.14 7358
6222.89 6403
6223.63 5793
6224.37 5374
6225.12 5194
6225.86 4897
6226.61 4936
6227.35 4983
6228.10 5002
6228.84 5334
6229.59 5618
6230.33 5732
6231.08 5717
6231.82 5791
6232.57 5613
6233.31 5385
6234.06 5055
6234.80 4999
6235.55 4433
6236.29 4049
6237.04 3906
6237.78 3834
6238.53 3747
6239.27 3534
6240.02 3622
6240.76 3651
6241.51 3633
6242.26 3662
6243.00 3747
6243.75 3589
6244.49 3678
6245.24 3552
6245.98 3837
6246.73 3834
6247.48 3891
6248.22 3971
6248.97 4091
6249.71 4042
6250.46 3912
6251.21 4154
6251.95 4346
6252.70 4426
6253.44 4500
6254.19 4750
6254.94 4894
6255.68 4820
6256.43 4848
6257.18 4734
6257.92 4542
6258.67 4330
6259.42 4202
6260.16 4049
6260.91 4281
6261.66 4158
6262.40 4033
6263.15 3919
6263.90 4081
6264.64 4095
6265.39 3989
6266.14 3820
6266.88 4006
6267.63 3785
6268.38 3919
6269.13 3806
6269.87 3836
6270.62 4007
6271.37 3932
6272.11 3885
6272.86 3833
6273.61 4074
6274.36 3978
6275.10 3924
6275.85 4173
6276.60 4019
6277.35 4065
6278.10 4090
6278.84 3904
6279.59 4039
6280.34 4030
6281.09 4314
6281.83 4388
6282.58 4394
6283.33 4176
6284.08 4061
6284.83 4012
6285.57 4018
6286.32 3967
6287.07 3676
6287.82 3642
6288.57 3514
6289.32 3447
6290.06 3547
6290.81 3266
6291.56 3377
6292.31 3305
6293.06 3288
6293.81 3438
6294.56 3307
6295.30 3367
6296.05 3280
6296.80 3258
6297.55 3371
6298.30 3337
6299.05 3389
6299.80 3243
6300.55 3180
6301.30 3070
6302.05 3073
6302.79 2987
6303.54 3061
6304.29 3129
6305.04 3154
6305.79 3043
6306.54 2929
6307.29 3063
6308.04 3197
6308.79 3174
6309.54 3222
6310.29 3209
6311.04 3151
6311.79 3175
6312.54 3149
6313.29 3031
6314.04 3058
6314.79 2903
6315.54 2984
6316.29 3144
6317.04 3050
6317.79 2914
6318.54 2990
6319.29 2925
6320.04 2779
6320.79 2750
6321.54 2825
6322.29 2748
6323.04 2817
6323.79 2778
6324.54 2746
6325.29 2698
6326.04 2727
6326.79 2575
6327.54 2611
6328.29 2472
6329.04 2700
6329.79 2663
6330.55 2581
6331.30 2527
6332.05 2477
6332.80 2543
6333.55 2619
6334.30 2471
6335.05 2579
6335.80 2552
6336.55 2565
6337.30 2459
6338.06 2446
6338.81 2533
6339.56 2486
6340.31 2325
6341.06 2367
6341.81 2543
6342.56 2426
6343.32 2379
6344.07 2324
6344.82 2295
6345.57 2319
6346.32 2317
6347.07 2506
6347.83 2453
6348.58 2437
6349.33 2434
6350.08 2346
6350.83 2402
6351.59 2360
6352.34 2425
6353.09 2478
6353.84 2456
6354.60 2481
6355.35 2470
6356.10 2420
6356.85 2497
6357.61 2361
6358.36 2397
6359.11 2566
6359.86 2605
6360.62 2570
6361.37 2429
6362.12 2465
6362.87 2329
6363.63 2236
6364.38 2243
6365.13 2204
6365.88 2198
6366.64 2429
6367.39 2382
6368.14 2314
6368.90 2241
6369.65 2313
6370.40 2372
6371.16 2244
6371.91 2152
6372.66 2160
6373.42 2118
6374.17 2199
6374.92 2306
6375.68 2230
6376.43 2120
6377.18 2138
6377.94 2276
6378.69 2351
6379.45 2218
6380.20 2186
6380.95 2209
6381.71 2176
6382.46 2190
6383.21 2189
6383.97 2188
6384.72 2273
6385.48 2279
6386.23 2150
6386.98 2252
6387.74 2253
6388.49 2345
6389.25 2289
6390.00 2307
6390.76 2322
6391.51 2317
6392.27 2383
6393.02 2387
6393.77 2401
6394.53 2304
6395.28 2410
6396.04 2428
6396.79 2440
6397.55 2486
6398.30 2419
6399.06 2407
6399.81 2319
6400.57 2331
6401.32 2309
6402.08 2251
6402.83 2261
6403.59 2094
6404.34 2137
6405.10 2059
6405.85 2060
6406.61 2217
6407.36 2022
6408.12 2115
6408.88 2156
6409.63 2145
6410.39 2155
6411.14 2120
6411.90 2162
6412.65 2123
6413.41 2091
6414.16 2058
6414.92 2153
6415.68 2280
6416.43 2235
6417.19 2079
6417.94 2117
6418.70 2129
6419.46 2126
6420.21 2129
6420.97 2103
6421.73 2081
6422.48 2234
6423.24 2305
6423.99 2152
6424.75 2164
6425.51 2242
6426.26 2258
6427.02 2225
6427.78 2203
6428.53 2105
6429.29 2178
6430.05 2152
6430.80 2200
6431.56 2148
6432.32 2164
6433.07 2120
6433.83 2142
6434.59 2207
6435.34 2185
6436.10 2023
6436.86 2160
6437.62 2167
6438.37 2025
6439.13 2105
6439.89 2143
6440.65 2115
6441.40 2016
6442.16 2117
6442.92 2147
6443.68 2014
6444.43 2191
6445.19 2204
6445.95 2051
6446.71 2194
6447.46 2147
6448.22 2144
6448.98 2170
6449.74 2112
6450.49 2121
6451.25 1991
6452.01 2016
6452.77 2105
6453.53 2098
6454.29 2163
6455.04 2160
6455.80 2027
6456.56 2100
6457.32 2096
6458.08 2111
6458.84 2210
6459.59 2203
6460.35 2155
6461.11 2160
6461.87 2228
6462.63 2219
6463.39 2210
6464.15 2210
6464.90 2072
6465.66 2190
6466.42 2198
6467.18 2170
6467.94 2194
6468.70 2288
6469.46 2266
6470.22 2437
6470.98 2351
6471.73 2260
6472.49 2380
6473.25 2333
6474.01 2257
6474.77 2198
6475.53 2271
6476.29 2240
6477.05 2350
6477.81 2323
6478.57 2254
6479.33 2337
6480.09 2417
6480.85 2397
6481.61 2453
6482.37 2496
6483.13 2473
6483.89 2360
6484.65 2380
6485.41 2452
6486.17 2515
6486.93 2523
6487.69 2618
6488.45 2519
6489.21 2456
6489.97 2651
6490.73 2503
6491.49 2509
6492.25 2460
6493.01 2568
6493.77 2607
6494.53 2591
6495.29 2668
6496.05 2708
6496.81 2822
6497.57 2919
6498.33 2833
6499.10 2859
6499.86 2913
6500.62 2905
6501.38 2994
6502.14 2910
6502.90 2936
6503.66 2953
6504.42 2896
6505.18 2789
6505.94 2926
6506.71 2848
6507.47 2940
6508.23 2881
6508.99 2908
6509.75 2952
6510.51 2862
6511.27 2931
6512.04 3024
6512.80 2970
6513.56 2998
6514.32 3134
6515.08 3241
6515.84 3073
6516.61 3025
6517.37 3100
6518.13 3077
6518.89 3211
6519.65 3196
6520.42 3154
6521.18 3010
6521.94 3178
6522.70 3067
6523.46 3176
6524.23 3153
6524.99 3319
6525.75 3354
6526.51 3370
6527.28 3432
6528.04 3479
6528.80 3755
6529.56 3811
6530.33 4094
6531.09 4239
6531.85 4525
6532.61 4721
6533.38 4765
6534.14 4713
6534.90 4565
6535.67 4722
6536.43 4475
6537.19 4407
6537.95 4489
6538.72 4413
6539.48 4354
6540.24 4555
6541.01 4671
6541.77 4945
6542.53 5082
6543.30 5248
6544.06 5464
6544.82 5140
6545.59 4786
6546.35 4457
6547.11 4261
6547.88 4101
6548.64 3777
6549.41 3576
6550.17 3462
6550.93 3224
6551.70 3132
6552.46 3126
6553.22 3009
6553.99 2905
6554.75 2915
6555.52 2895
6556.28 2899
6557.05 2958
6557.81 3074
6558.57 3051
6559.34 2908
6560.10 3100
6560.87 3026
6561.63 3135
6562.40 3203
6563.16 3084
6563.92 3123
6564.69 3110
6565.45 3218
6566.22 3176
6566.98 3148
6567.75 3128
6568.51 3257
6569.28 3233
6570.04 3162
6570.81 3216
6571.57 3251
6572.34 3458
6573.10 3293
6573.87 3243
6574.63 3308
6575.40 3481
6576.16 3362
6576.93 3260
6577.69 3074
6578.46 3137
6579.23 3449
6579.99 3366
6580.76 3433
6581.52 3607
6582.29 3701
6583.05 3726
6583.82 3823
6584.59 3796
6585.35 3798
6586.12 3958
6586.88 3908
6587.65 3896
6588.41 3881
6589.18 3917
6589.95 3819
6590.71 3661
6591.48 3620
6592.25 3595
6593.01 3521
6593.78 3559
6594.54 3783
6595.31 3948
6596.08 3959
6596.84 4200
6597.61 4272
6598.38 4472
6599.14 4663
6599.91 4752
6600.68 4869
6601.44 4796
6602.21 4717
6602.98 4731
6603.74 4495
6604.51 4376
6605.28 4141
6606.05 3708
6606.81 3672
6607.58 3621
6608.35 3588
6609.11 3488
6609.88 3279
6610.65 3375
6611.42 3530
6612.18 3535
6612.95 3552
6613.72 3508
6614.49 3450
6615.25 3423
6616.02 3327
6616.79 3372
6617.56 3202
6618.32 3101
6619.09 3102
6619.86 2974
6620.63 2981
6621.40 2964
6622.16 2937
6622.93 3031
6623.70 3077
6624.47 3138
6625.24 3229
6626.00 3077
6626.77 3183
6627.54 3200
6628.31 3211
6629.08 3215
6629.85 3106
6630.61 3081
6631.38 3115
6632.15 3060
6632.92 2961
6633.69 3087
6634.46 3135
6635.23 2981
6635.99 3084
6636.76 3321
6637.53 3374
6638.30 3540
6639.07 3786
6639.84 4078
6640.61 4165
6641.38 4204
6642.15 4155
6642.92 4275
6643.68 4238
6644.45 4094
6645.22 3846
6645.99 3612
6646.76 3560
6647.53 3297
6648.30 3180
6649.07 3128
6649.84 3030
6650.61 2816
6651.38 2843
6652.15 2855
6652.92 2818
6653.69 2803
6654.46 2829
6655.23 2892
6656.00 2869
6656.77 2749
6657.54 2718
6658.31 2868
6659.08 2952
6659.85 2918
6660.62 2988
6661.39 2922
6662.16 2834
6662.93 2832
6663.70 2693
6664.47 2690
6665.24 2616
6666.01 2561
6666.78 2534
6667.55 2546
6668.32 2728
6669.09 2610
6669.86 2750
6670.64 2736
6671.41 2568
6672.18 2586
6672.95 2773
6673.72 2679
6674.49 2717
6675.26 2594
6676.03 2792
6676.80 2792
6677.57 2726
6678.35 2567
6679.12 2589
6679.89 2726
6680.66 2698
6681.43 2778
6682.20 2680
6682.97 2758
6683.75 2863
6684.52 2567
6685.29 2658
6686.06 2618
6686.83 2687
6687.60 2803
6688.38 2831
6689.15 2760
6689.92 2738
6690.69 2935
6691.46 3091
6692.24 3083
6693.01 3042
6693.78 3050
6694.55 2932
6695.32 2767
6696.10 2790
6696.87 2678
6697.64 2588
6698.41 2647
6699.19 2528
6699.96 2564
6700.73 2577
6701.50 2494
6702.28 2500
6703.05 2587
6703.82 2466
6704.59 2493
6705.37 2449
6706.14 2625
6706.91 2468
6707.69 2503
6708.46 2567
6709.23 2618
6710.00 2552
6710.78 2543
6711.55 2679
6712.32 2632
6713.10 2567
6713.87 2332
6714.64 2323
6715.42 2341
6716.19 2449
6716.96 2469
6717.74 2389
6718.51 2259
6719.28 2461
6720.06 2304
6720.83 2327
6721.61 2370
6722.38 2354
6723.15 2192
6723.93 2316
6724.70 2307
6725.47 2245
6726.25 2209
6727.02 2298
6727.80 2372
6728.57 2359
6729.35 2464
6730.12 2301
6730.89 2246
6731.67 2208
6732.44 2381
6733.22 2382
6733.99 2364
6734.77 2382
6735.54 2332
6736.31 2281
6737.09 2244
6737.86 2393
6738.64 2390
6739.41 2421
6740.19 2220
6740.96 2347
6741.74 2379
6742.51 2462
6743.29 2388
6744.06 2280
6744.84 2402
6745.61 2426
6746.39 2268
6747.16 2365
6747.94 2388
6748.71 2356
6749.49 2397
6750.26 2485
6751.04 2609
6751.82 2508
6752.59 2496
6753.37 2590
6754.14 2559
6754.92 2608
6755.69 2631
6756.47 2749
6757.25 3000
6758.02 2951
6758.80 2979
6759.57 2747
6760.35 2582
6761.12 2641
6761.90 2608
6762.68 2377
6763.45 2436
6764.23 2442
6765.01 2361
6765.78 2435
6766.56 2326
6767.33 2299
6768.11 2320
6768.89 2357
6769.66 2289
6770.44 2390
6771.22 2380
6771.99 2364
6772.77 2400
6773.55 2263
6774.32 2383
6775.10 2385
6775.88 2355
6776.65 2366
6777.43 2374
6778.21 2278
6778.99 2348
6779.76 2308
6780.54 2214
6781.32 2296
6782.09 2303
6782.87 2221
6783.65 2401
6784.43 2421
6785.20 2375
6785.98 2365
6786.76 2323
6787.54 2389
6788.31 2464
6789.09 2467
6789.87 2483
6790.65 2537
6791.42 2444
6792.20 2324
6792.98 2295
6793.76 2320
6794.54 2343
6795.31 2301
6796.09 2399
6796.87 2298
6797.65 2219
6798.43 2317
6799.20 2309
6799.98 2291
6800.76 2245
6801.54 2182
6802.32 2241
6803.10 2172
6803.87 2190
6804.65 2268
6805.43 2423
6806.21 2417
6806.99 2191
6807.77 2275
6808.55 2354
6809.32 2433
6810.10 2517
6810.88 2486
6811.66 2471
6812.44 2527
6813.22 2506
6814.00 2422
6814.78 2225
6815.56 2326
6816.34 2396
6817.11 2356
6817.89 2426
6818.67 2417
6819.45 2320
6820.23 2184
6821.01 2277
6821.79 2290
6822.57 2336
6823.35 2346
6824.13 2260
6824.91 2237
6825.69 2300
6826.47 2310
6827.25 2128
6828.03 2223
6828.81 2307
6829.59 2254
6830.37 2337
6831.15 2275
6831.93 2269
6832.71 2229
6833.49 2200
6834.27 2161
6835.05 2221
6835.83 2193
6836.61 2250
6837.39 2288
6838.17 2238
6838.95 2260
6839.73 2270
6840.51 2333
6841.29 2277
6842.07 2372
6842.85 2256
6843.63 2264
6844.42 2311
6845.20 2290
6845.98 2089
6846.76 2151
6847.54 2189
6848.32 2189
6849.10 2320
6849.88 2284
6850.66 2203
6851.44 2290
6852.23 2457
6853.01 2671
6853.79 2717
6854.57 2950
6855.35 3139
6856.13 3360
6856.91 3557
6857.70 3688
6858.48 3861
6859.26 3658
6860.04 3787
6860.82 3663
6861.60 3449
6862.39 3166
6863.17 2951
6863.95 2825
6864.73 2673
6865.51 2547
6866.30 2361
6867.08 2531
6867.86 2605
6868.64 2653
6869.42 2663
6870.21 2576
6870.99 2599
6871.77 2902
6872.55 2941
6873.34 2895
6874.12 2881
6874.90 2919
6875.68 2958
6876.47 2879
6877.25 2848
6878.03 2745
6878.81 2780
6879.60 2607
6880.38 2636
6881.16 2576
6881.95 2667
6882.73 2739
6883.51 2856
6884.29 2771
6885.08 2693
6885.86 2635
6886.64 2856
6887.43 2846
6888.21 2966
6888.99 2989
6889.78 3001
6890.56 3223
6891.34 3266
6892.13 3549
6892.91 3888
6893.69 3896
6894.48 3937
6895.26 3921
6896.05 3964
6896.83 3918
6897.61 3625
6898.40 3427
6899.18 3181
6899.97 3134
6900.75 2965
6901.53 3040
6902.32 3013
6903.10 2969
6903.89 2928
6904.67 2950
6905.45 2946
6906.24 2991
6907.02 3027
6907.81 2969
6908.59 3118
6909.38 3048
6910.16 3136
6910.95 3121
6911.73 3164
6912.51 2981
6913.30 3065
6914.08 3084
6914.87 3086
6915.65 3131
6916.44 2977
6917.22 3030
6918.01 3052
6918.79 3026
6919.58 3065
6920.36 3033
6921.15 3145
6921.93 3065
6922.72 2931
6923.50 3040
6924.29 2976
6925.08 3139
6925.86 3226
6926.65 3138
6927.43 3195
6928.22 3119
6929.00 3135
6929.79 3177
6930.57 3205
6931.36 3281
6932.15 3290
6932.93 3140
6933.72 3175
6934.50 3244
6935.29 3267
6936.08 3220
6936.86 3343
6937.65 3568
6938.43 3479
6939.22 3597
6940.01 3692
6940.79 3695
6941.58 3944
6942.37 3693
6943.15 3658
6943.94 3525
6944.72 3493
6945.51 3558
6946.30 3548
6947.08 3601
6947.87 3682
6948.66 3892
6949.44 3975
6950.23 3889
6951.02 3963
6951.80 4047
6952.59 3867
6953.38 4092
6954.17 4023
6954.95 4013
6955.74 4047
6956.53 4145
6957.31 4071
6958.10 4031
6958.89 4061
6959.68 4098
6960.46 4069
6961.25 4070
6962.04 4102
6962.83 4181
6963.61 4318
6964.40 4478
6965.19 4273
6965.98 4240
6966.76 4510
6967.55 4404
6968.34 4078
6969.13 4377
6969.92 4363
6970.70 4374
6971.49 4336
6972.28 4359
6973.07 4647
6973.86 4613
6974.64 4568
6975.43 4524
6976.22 4710
6977.01 4761
6977.80 4745
6978.59 4822
6979.37 4786
6980.16 4735
6980.95 4945
6981.74 4930
6982.53 4914
6983.32 4971
6984.11 5077
6984.90 5216
6985.68 5343
6986.47 5384
6987.26 5893
6988.05 6211
6988.84 6776
6989.63 7614
6990.42 8421
6991.21 9146
6992.00 10025
6992.79 10379
6993.57 10282
6994.36 10372
6995.15 9621
6995.94 9235
6996.73 8612
6997.52 7850
6998.31 7005
6999.10 6300
6999.89 6028
7000.68 6204
7001.47 6367
7002.26 6576
7003.05 7030
7003.84 7940
7004.63 8915
7005.42 9867
7006.21 10547
7007.00 10875
7007.79 11081
7008.58 10671
7009.37 9963
7010.16 9153
7010.95 8568
7011.74 7552
7012.53 6756
7013.32 6111
7014.11 5518
7014.90 5174
7015.69 4863
7016.48 4689
7017.27 4810
7018.06 4926
7018.85 5072
7019.65 4992
7020.44 4899
7021.23 4961
7022.02 4811
7022.81 4649
7023.60 4573
7024.39 4500
7025.18 4297
7025.97 4014
7026.76 4061
7027.56 3977
7028.35 3867
7029.14 3840
7029.93 3836
7030.72 3748
7031.51 3885
7032.30 3974
7033.09 4055
7033.89 4097
7034.68 4140
7035.47 4065
7036.26 3927
7037.05 3882
7037.84 3760
7038.64 3607
7039.43 3630
7040.22 3607
7041.01 3483
7041.80 3531
7042.60 3539
7043.39 3646
7044.18 3559
7044.97 3446
7045.76 3649
7046.56 3809
7047.35 3733
7048.14 3800
7048.93 3818
7049.73 3958
7050.52 3927
7051.31 3864
7052.10 3956
7052.90 3963
7053.69 3766
7054.48 3943
7055.27 4203
7056.07 4297
7056.86 4252
7057.65 4588
7058.45 4501
7059.24 4190
7060.03 3938
7060.83 3926
7061.62 3904
7062.41 3651
7063.20 3563
7064.00 3515
7064.79 3523
7065.58 3497
7066.38 3396
7067.17 3508
7067.96 3435
7068.76 3285
7069.55 3467
7070.35 3491
7071.14 3451
7071.93 3478
7072.73 3452
7073.52 3425
7074.31 3572
7075.11 3526
7075.90 3380
7076.70 3355
7077.49 3465
7078.28 3361
7079.08 3332
7079.87 3115
7080.67 3329
7081.46 3243
7082.25 3214
7083.05 3220
7083.84 3371
7084.64 3148
7085.43 3179
7086.23 3143
7087.02 3156
7087.82 3270
7088.61 3247
7089.41 3268
7090.20 3341
7090.99 3444
7091.79 3535
7092.58 3818
7093.38 3981
7094.17 4238
7094.97 4456
7095.76 4406
7096.56 4174
7097.35 4174
7098.15 4092
7098.94 3593
7099.74 3422
7100.54 3308
7101.33 3041
7102.13 2945
7102.92 2955
7103.72 2885
7104.51 2751
7105.31 2577
7106.10 2668
7106.90 2594
7107.70 2573
7108.49 2712
7109.29 2688
7110.08 2381
7110.88 2556
7111.67 2435
7112.47 2527
7113.27 2471
7114.06 2317
7114.86 2343
7115.65 2353
7116.45 2291
7117.25 2171
7118.04 2191
7118.84 2290
7119.64 2161
7120.43 2268
7121.23 2308
7122.03 2168
7122.82 2298
7123.62 2271
7124.41 2275
7125.21 2363
7126.01 2326
7126.81 2436
7127.60 2264
7128.40 2275
7129.20 2228
7129.99 2285
7130.79 2221
7131.59 2314
7132.38 2323
7133.18 2260
7133.98 2337
7134.78 2294
7135.57 2297
7136.37 2294
7137.17 2225
7137.96 2253
7138.76 2200
7139.56 2176
7140.36 2262
7141.15 2241
7141.95 2257
7142.75 2290
7143.55 2362
7144.35 2227
7145.14 2156
7145.94 2191
7146.74 2192
7147.54 2235
7148.33 2181
7149.13 2226
7149.93 2259
7150.73 2209
7151.53 2146
7152.33 2300
7153.12 2247
7153.92 2085
7154.72 2137
7155.52 2153
7156.32 2104
7157.12 2088
7157.91 2092
7158.71 2094
7159.51 2028
7160.31 2114
7161.11 2076
7161.91 2123
7162.71 2167
7163.50 2139
7164.30 2193
7165.10 2123
7165.90 2112
7166.70 2228
7167.50 1988
7168.30 1992
7169.10 1981
7169.90 1966
7170.70 1963
7171.50 1978
7172.29 1942
7173.09 1974
7173.89 1943
7174.69 1951
7175.49 1993
7176.29 1942
7177.09 2008
7177.89 1950
7178.69 2013
7179.49 1909
7180.29 1925
7181.09 2001
7181.89 1914
7182.69 1850
7183.49 1875
7184.29 1904
7185.09 1884
7185.89 1860
7186.69 1945
7187.49 2012
7188.29 2111
7189.09 2108
7189.89 2014
7190.69 2011
7191.49 2002
7192.29 2123
7193.09 1982
7193.89 1968
7194.69 1985
7195.49 1860
7196.29 1820
7197.10 1886
7197.90 1778
7198.70 1762
7199.50 1821
7200.30 1789
7201.10 1929
7201.90 1923
7202.70 1812
7203.50 1975
7204.30 1967
7205.11 1931
7205.91 1953
7206.71 1812
7207.51 1905
7208.31 1913
7209.11 1903
7209.91 1865
7210.71 1853
7211.52 1935
7212.32 1886
7213.12 1832
7213.92 1777
7214.72 1811
7215.52 1736
7216.33 1774
7217.13 1825
7217.93 1863
7218.73 1787
7219.53 1856
7220.34 1877
7221.14 1844
7221.94 1721
7222.74 1768
7223.54 1805
7224.35 1857
7225.15 1851
7225.95 1796
7226.75 1803
7227.56 1749
7228.36 1892
7229.16 1865
7229.96 1790
7230.77 1853
7231.57 1965
7232.37 1870
7233.17 1753
7233.98 1798
7234.78 1805
7235.58 1837
7236.38 1710
7237.19 1920
7237.99 1939
7238.79 1926
7239.60 1804
7240.40 1944
7241.20 1959
7242.01 1708
7242.81 1755
7243.61 1875
7244.42 1922
7245.22 1903
7246.02 1854
7246.83 1902
7247.63 2005
7248.43 1971
7249.24 1936
7250.04 1923
7250.84 1940
7251.65 1945
7252.45 1929
7253.26 1918
7254.06 1988
7254.86 2001
7255.67 2054
7256.47 1882
7257.28 1805
7258.08 1880
7258.88 2006
7259.69 1905
7260.49 1997
7261.30 2070
7262.10 2083
7262.90 2122
7263.71 2157
7264.51 2065
7265.32 2177
7266.12 2103
7266.93 2069
7267.73 2145
7268.54 2196
7269.34 2177
7270.15 2168
7270.95 2091
7271.76 2039
7272.56 2230
7273.37 2218
7274.17 2178
7274.98 2138
7275.78 2321
7276.59 2347
7277.39 2249
7278.20 2363
7279.00 2377
7279.81 2368
7280.61 2377
7281.42 2347
7282.22 2420
7283.03 2554
7283.83 2424
7284.64 2489
7285.45 2650
7286.25 2604
7287.06 2800
7287.86 2957
7288.67 3137
7289.47 3396
7290.28 3575
7291.09 3804
7291.89 3967
7292.70 3954
7293.50 3822
7294.31 3914
7295.12 3687
7295.92 3434
7296.73 3139
7297.53 3017
7298.34 2835
7299.15 2745
7299.95 2787
7300.76 2834
7301.57 2767
7302.37 2631
7303.18 2703
7303.99 2778
7304.79 2806
7305.60 2750
7306.41 2674
7307.21 2726
7308.02 2837
7308.83 2842
7309.63 2854
7310.44 2906
7311.25 3073
7312.06 3096
7312.86 3232
7313.67 3312
7314.48 3526
7315.28 3953
7316.09 4328
7316.90 4462
7317.71 4773
7318.51 4970
7319.32 4898
7320.13 4610
7320.94 4524
7321.74 4202
7322.55 4025
7323.36 3945
7324.17 3725
7324.97 3813
7325.78 3643
7326.59 3869
7327.40 3758
7328.21 3643
7329.01 3462
7329.82 3416
7330.63 3347
7331.44 3038
7332.25 2954
7333.06 2867
7333.86 2865
7334.67 2768
7335.48 2616
7336.29 2643
7337.10 2572
7337.91 2717
7338.71 2628
7339.52 2530
7340.33 2485
7341.14 2632
7341.95 2554
7342.76 2726
7343.57 2717
7344.38 2640
7345.18 2619
7345.99 2481
7346.80 2550
7347.61 2601
7348.42 2651
7349.23 2531
7350.04 2522
7350.85 2586
7351.66 2629
7352.47 2532
7353.28 2649
7354.09 2667
7354.89 2496
7355.70 2542
7356.51 2509
7357.32 2497
7358.13 2530
7358.94 2562
7359.75 2408
7360.56 2452
7361.37 2419
7362.18 2490
7362.99 2459
7363.80 2405
7364.61 2457
7365.42 2393
7366.23 2517
7367.04 2501
7367.85 2469
7368.66 2501
7369.47 2479
7370.28 2619
7371.09 2520
7371.90 2424
7372.71 2532
7373.52 2594
7374.33 2598
7375.15 2505
7375.96 2434
7376.77 2501
7377.58 2502
7378.39 2614
7379.20 2564
7380.01 2541
7380.82 2563
7381.63 2623
7382.44 2603
7383.25 2737
7384.06 2798
7384.88 2973
7385.69 3081
7386.50 3172
7387.31 3178
7388.12 3334
7388.93 3302
7389.74 3013
7390.55 3010
7391.37 2997
7392.18 2947
7392.99 2757
7393.80 2632
7394.61 2529
7395.42 2579
7396.24 2460
7397.05 2590
7397.86 2474
7398.67 2492
7399.48 2537
7400.30 2407
7401.11 2378
7401.92 2448
7402.73 2611
7403.54 2503
7404.36 2592
7405.17 2627
7405.98 2939
7406.79 2997
7407.60 2955
7408.42 2804
7409.23 2912
7410.04 2914
7410.85 3054
7411.67 2936
7412.48 3007
7413.29 3103
7414.11 3101
7414.92 3294
7415.73 2987
7416.54 2871
7417.36 2802
7418.17 2697
7418.98 2585
7419.80 2400
7420.61 2295
7421.42 2251
7422.23 2093
7423.05 2096
7423.86 2092
7424.67 2088
7425.49 2064
7426.30 2039
7427.11 1981
7427.93 1990
7428.74 2018
7429.56 1958
7430.37 2022
7431.18 2025
7432.00 2137
7432.81 2092
7433.62 1991
7434.44 1922
7435.25 1995
7436.07 1975
7436.88 2008
7437.69 1863
7438.51 1803
7439.32 1809
7440.14 1922
7440.95 1873
7441.76 1845
7442.58 1874
7443.39 1879
7444.21 1874
7445.02 1902
7445.84 1883
7446.65 1925
7447.46 1885
7448.28 1980
7449.09 1904
7449.91 1822
7450.72 1949
7451.54 1866
7452.35 1748
7453.17 1774
7453.98 1796
7454.80 1885
7455.61 1803
7456.43 1802
7457.24 1855
7458.06 1932
7458.87 1954
7459.69 1799
7460.50 1783
7461.32 1830
7462.13 1801
7462.95 1773
7463.77 1869
7464.58 1864
7465.40 1742
7466.21 1802
7467.03 1900
7467.84 1968
7468.66 1980
7469.47 2038
7470.29 2019
7471.11 1799
7471.92 1871
7472.74 1898
7473.55 1906
7474.37 1933
7475.19 1870
7476.00 1814
7476.82 1843
7477.63 1717
7478.45 1836
7479.27 1843
7480.08 1868
7480.90 1889
7481.72 1897
7482.53 1818
7483.35 1787
7484.17 1802
7484.98 1782
7485.80 1815
7486.62 1768
7487.43 1677
7488.25 1676
7489.07 1731
7489.88 1745
7490.70 1687
7491.52 1775
7492.33 1793
7493.15 1708
7493.97 1613
7494.78 1701
7495.60 1668
7496.42 1641
7497.24 1686
7498.05 1648
7498.87 1625
7499.69 1707
7500.51 1615
7501.32 1664
7502.14 1644
7502.96 1686
7503.78 1676
7504.59 1552
7505.41 1538
7506.23 1614
7507.05 1636
7507.86 1612
7508.68 1526
7509.50 1637
7510.32 1602
7511.14 1543
7511.95 1560
7512.77 1559
7513.59 1521
7514.41 1581
7515.23 1555
7516.05 1508
7516.86 1504
7517.68 1595
7518.50 1586
7519.32 1677
7520.14 1593
7520.96 1626
7521.78 1630
7522.59 1565
7523.41 1517
7524.23 1516
7525.05 1520
7525.87 1532
7526.69 1552
7527.51 1620
7528.33 1604
7529.14 1565
7529.96 1576
7530.78 1574
7531.60 1560
7532.42 1515
7533.24 1486
7534.06 1670
7534.88 1591
7535.70 1452
7536.52 1587
7537.34 1572
7538.16 1532
7538.98 1555
7539.80 1465
7540.62 1522
7541.44 1550
7542.25 1575
7543.07 1574
7543.89 1553
7544.71 1488
7545.53 1586
7546.35 1547
7547.17 1604
7547.99 1585
7548.81 1643
7549.63 1685
7550.45 1601
7551.27 1657
7552.09 1656
7552.92 1658
7553.74 1562
7554.56 1616
7555.38 1466
7556.20 1539
7557.02 1567
7557.84 1605
7558.66 1624
7559.48 1580
7560.30 1469
7561.12 1636
7561.94 1685
7562.76 1624
7563.58 1520
7564.40 1544
7565.23 1618
7566.05 1629
7566.87 1563
7567.69 1540
7568.51 1605
7569.33 1609
7570.15 1783
7570.97 1680
7571.79 1634
7572.62 1662
7573.44 1586
7574.26 1543
7575.08 1690
7575.90 1691
7576.72 1673
7577.55 1625
7578.37 1646
7579.19 1663
7580.01 1634
7580.83 1657
7581.65 1681
7582.48 1668
7583.30 1688
7584.12 1682
7584.94 1594
7585.76 1559
7586.59 1595
7587.41 1607
7588.23 1627
7589.05 1630
7589.88 1588
7590.70 1672
7591.52 1715
7592.34 1793
7593.16 1824
7593.99 1774
7594.81 1815
7595.63 1829
7596.46 1920
7597.28 1805
7598.10 1888
7598.92 1689
7599.75 1693
7600.57 1715
7601.39 1737
7602.22 1841
7603.04 1883
7603.86 1742
7604.68 1829
7605.51 1801
7606.33 1812
7607.15 1837
7607.98 1889
7608.80 1762
7609.62 1964
7610.45 2045
7611.27 1985
7612.09 2025
7612.92 1944
7613.74 2083
7614.57 2023
7615.39 2027
7616.21 2124
7617.04 2000
7617.86 1885
7618.68 1873
7619.51 1963
7620.33 1956
7621.16 1929
7621.98 2012
7622.80 2088
7623.63 2276
7624.45 2147
7625.28 2269
7626.10 2260
7626.93 2235
7627.75 2300
7628.57 2114
7629.40 2052
7630.22 2065
7631.05 1999
7631.87 1977
7632.70 1985
7633.52 1943
7634.35 1911
7635.17 2116
7636.00 2136
7636.82 2188
7637.65 2201
7638.47 2201
7639.30 2310
7640.12 2350
7640.95 2206
7641.77 2108
7642.60 2039
7643.42 1921
7644.25 1969
7645.07 1821
7645.90 1832
7646.72 1747
7647.55 1718
7648.37 1752
7649.20 1711
7650.02 1670
7650.85 1794
7651.68 1713
7652.50 1752
7653.33 1683
7654.15 1692
7654.98 1653
7655.81 1674
7656.63 1823
7657.46 1767
7658.28 1632
7659.11 1630
7659.94 1606
7660.76 1577
7661.59 1670
7662.41 1596
7663.24 1606
7664.07 1551
7664.89 1567
7665.72 1630
7666.55 1678
7667.37 1569
7668.20 1533
7669.03 1556
7669.85 1551
7670.68 1628
7671.51 1571
7672.33 1608
7673.16 1569
7673.99 1529
7674.81 1518
7675.64 1560
7676.47 1632
7677.29 1545
7678.12 1555
7678.95 1653
7679.78 1681
7680.60 1643
7681.43 1563
7682.26 1637
7683.08 1584
7683.91 1561
7684.74 1602
7685.57 1577
7686.39 1603
7687.22 1545
7688.05 1593
7688.88 1577
7689.70 1645
7690.53 1677
7691.36 1697
7692.19 1545
7693.02 1661
7693.84 1613
7694.67 1576
7695.50 1627
7696.33 1643
7697.16 1625
7697.98 1513
7698.81 1522
7699.64 1667
7700.47 1699
7701.30 1607
7702.13 1585
7702.95 1679
7703.78 1598
7704.61 1691
7705.44 1675
7706.27 1710
7707.10 1719
7707.93 1710
7708.75 1659
7709.58 1640
7710.41 1618
7711.24 1629
7712.07 1479
7712.90 1548
7713.73 1551
7714.56 1592
7715.39 1629
7716.22 1544
7717.04 1516
7717.87 1511
7718.70 1530
7719.53 1538
7720.36 1552
7721.19 1511
7722.02 1481
7722.85 1467
7723.68 1533
7724.51 1430
7725.34 1461
7726.17 1480
7727.00 1517
7727.83 1406
7728.66 1443
7729.49 1420
7730.32 1441
7731.15 1445
7731.98 1539
7732.81 1442
7733.64 1501
7734.47 1540
7735.30 1503
7736.13 1498
7736.96 1556
7737.79 1472
7738.62 1463
7739.45 1602
7740.28 1470
7741.11 1444
7741.94 1456
7742.77 1490
7743.60 1482
7744.43 1423
7745.26 1528
7746.09 1493
7746.93 1608
7747.76 1506
7748.59 1421
7749.42 1505
7750.25 1563
7751.08 1478
7751.91 1529
7752.74 1542
7753.57 1607
7754.40 1695
7755.24 1736
7756.07 1776
7756.90 1836
7757.73 1716
7758.56 1682
7759.39 1610
7760.22 1632
7761.06 1664
7761.89 1546
7762.72 1601
7763.55 1590
7764.38 1630
7765.21 1605
7766.05 1701
7766.88 1686
7767.71 1631
7768.54 1632
7769.37 1658
7770.21 1546
7771.04 1465
7771.87 1612
7772.70 1591
7773.53 1544
7774.37 1529
7775.20 1607
7776.03 1535
7776.86 1437
7777.70 1480
7778.53 1426
7779.36 1428
7780.19 1624
7781.03 1544
7781.86 1459
7782.69 1554
7783.52 1593
7784.36 1502
7785.19 1455
7786.02 1404
7786.86 1501
7787.69 1446
7788.52 1540
7789.36 1539
7790.19 1518
7791.02 1506
7791.85 1494
7792.69 1540
7793.52 1442
7794.35 1534
7795.19 1524
7796.02 1565
7796.86 1586
7797.69 1571
7798.52 1566
7799.36 1471
7800.19 1540
7801.02 1474
7801.86 1564
7802.69 1485
7803.52 1605
7804.36 1617
7805.19 1653
7806.03 1567
7806.86 1548
7807.69 1581
7808.53 1596
7809.36 1773
7810.20 1677
7811.03 1632
7811.87 1601
7812.70 1588
7813.53 1663
7814.37 1648
7815.20 1678
7816.04 1613
7816.87 1674
7817.71 1711
7818.54 1760
7819.38 1749
7820.21 1796
7821.05 1783
7821.88 1805
7822.72 1840
7823.55 1792
7824.39 1860
7825.22 1916
7826.06 1919
7826.89 1803
7827.73 1814
7828.56 1883
7829.40 1887
7830.23 1835
7831.07 2021
7831.90 1872
7832.74 1895
7833.57 2100
7834.41 2066
7835.24 2046
7836.08 2087
7836.91 2071
7837.75 1982
7838.59 1874
7839.42 1916
7840.26 2035
7841.09 2053
7841.93 2065
7842.77 1991
7843.60 2080
7844.44 2032
7845.27 2028
7846.11 2030
7846.95 1994
7847.78 1862
7848.62 1830
7849.45 1847
7850.29 1843
7851.13 1857
7851.96 1835
7852.80 1886
7853.64 1924
7854.47 1833
7855.31 1767
7856.15 1760
7856.98 1627
7857.82 1687
7858.66 1867
7859.49 1741
7860.33 1684
7861.17 1833
7862.00 1845
7862.84 1722
7863.68 1689
7864.52 1683
7865.35 1797
7866.19 1811
7867.03 1742
7867.86 1809
7868.70 1744
7869.54 1693
7870.38 1783
7871.21 1670
7872.05 1620
7872.89 1655
7873.73 1752
7874.56 1781
7875.40 1832
7876.24 1691
7877.08 1705
7877.92 1786
7878.75 1726
7879.59 1832
7880.43 1718
7881.27 1745
7882.10 1900
7882.94 1925
7883.78 2016
7884.62 1896
7885.46 2014
7886.30 2030
7887.13 2071
7887.97 2033
7888.81 1981
7889.65 1936
7890.49 1838
7891.33 1906
7892.16 1918
7893.00 1798
7893.84 1810
7894.68 1809
7895.52 1832
7896.36 1856
7897.20 1939
7898.04 1864
7898.88 1912
7899.71 2077
7900.55 2024
7901.39 1898
7902.23 1864
7903.07 1807
7903.91 1820
7904.75 1912
7905.59 1920
7906.43 1947
7907.27 1971
7908.11 1949
7908.95 1952
7909.79 2028
7910.62 1905
7911.46 1701
7912.30 1800
7913.14 1845
7913.98 1818
7914.82 1682
7915.66 1694
7916.50 1652
7917.34 1601
7918.18 1555
7919.02 1577
7919.86 1419
7920.70 1609
7921.54 1648
7922.38 1612
7923.22 1555
7924.06 1681
7924.90 1638
7925.74 1637
7926.58 1558
7927.43 1510
7928.27 1611
7929.11 1563
7929.95 1536
7930.79 1544
7931.63 1558
7932.47 1499
7933.31 1613
7934.15 1567
7934.99 1564
7935.83 1407
7936.67 1423
7937.51 1464
7938.36 1528
7939.20 1488
7940.04 1493
7940.88 1465
7941.72 1413
7942.56 1520
7943.40 1529
7944.24 1498
7945.09 1450
7945.93 1522
7946.77 1504
7947.61 1425
7948.45 1530
7949.29 1639
7950.13 1615
7950.98 1590
7951.82 1643
7952.66 1584
7953.50 1660
7954.34 1577
7955.19 1561
7956.03 1573
7956.87 1605
7957.71 1706
7958.55 1691
7959.40 1647
7960.24 1666
7961.08 1751
7961.92 1728
7962.76 1735
7963.61 1791
7964.45 1653
7965.29 1705
7966.13 1654
7966.98 1671
7967.82 1691
7968.66 1798
7969.50 1900
7970.35 1758
7971.19 1814
7972.03 1720
7972.88 1846
7973.72 1845
7974.56 1888
7975.40 1946
7976.25 1938
7977.09 1924
7977.93 1898
7978.78 1842
7979.62 1672
7980.46 1717
7981.31 1697
7982.15 1754
7982.99 1670
7983.84 1673
7984.68 1657
7985.52 1471
7986.37 1590
7987.21 1500
7988.06 1556
7988.90 1462
7989.74 1496
7990.59 1487
7991.43 1552
7992.27 1597
7993.12 1570
7993.96 1497
7994.81 1475
7995.65 1505
7996.49 1543
7997.34 1542
7998.18 1507
7999.03 1431
7999.87 1384
8000.72 1363
8001.56 1338
8002.40 1415
8003.25 1418
8004.09 1408
8004.94 1436
8005.78 1537
8006.63 1518
8007.47 1433
8008.32 1430
8009.16 1601
8010.01 1432
8010.85 1503
8011.70 1477
8012.54 1422
8013.39 1491
8014.23 1285
8015.08 1292
8015.92 1313
8016.77 1237
8017.61 1343
8018.46 1350
8019.30 1330
8020.15 1322
8020.99 1288
8021.84 1323
8022.68 1305
8023.53 1350
8024.38 1343
8025.22 1364
8026.07 1250
8026.91 1350
8027.76 1312
8028.60 1350
8029.45 1393
8030.30 1391
8031.14 1247
8031.99 1345
8032.83 1259
8033.68 1234
8034.53 1219
8035.37 1285
8036.22 1386
8037.06 1294
8037.91 1296
8038.76 1311
8039.60 1300
8040.45 1350
8041.30 1325
8042.14 1466
8042.99 1425
8043.84 1362
8044.68 1381
8045.53 1358
8046.38 1307
8047.22 1366
8048.07 1359
8048.92 1285
8049.76 1289
8050.61 1192
8051.46 1300
8052.30 1304
8053.15 1209
8054.00 1242
8054.85 1205
8055.69 1178
8056.54 1270
8057.39 1278
8058.24 1220
8059.08 1381
8059.93 1301
8060.78 1330
8061.63 1392
8062.47 1292
8063.32 1287
8064.17 1271
8065.02 1206
8065.86 1238
8066.71 1151
8067.56 1225
8068.41 1245
8069.26 1172
8070.10 1166
8070.95 1256
8071.80 1300
8072.65 1195
8073.50 1180
8074.34 1158
8075.19 1206
8076.04 1158
8076.89 1177
8077.74 1174
8078.59 1148
8079.43 1170
8080.28 1162
8081.13 1110
8081.98 1167
8082.83 1246
8083.68 1239
8084.53 1226
8085.37 1237
8086.22 1161
8087.07 1176
8087.92 1216
8088.77 1216
8089.62 1137
8090.47 1134
8091.32 1174
8092.17 1219
8093.02 1226
8093.87 1191
8094.71 1114
8095.56 1186
8096.41 1163
8097.26 1237
8098.11 1221
8098.96 1229
8099.81 1221
8100.66 1130
8101.51 1156
8102.36 1226
8103.21 1235
8104.06 1208
8104.91 1158
8105.76 1136
8106.61 1231
8107.46 1231
8108.31 1235
8109.16 1171
8110.01 1276
8110.86 1297
8111.71 1268
8112.56 1192
8113.41 1127
8114.26 1219
8115.11 1115
8115.96 1163
8116.81 1245
8117.66 1123
8118.51 1096
8119.36 1208
8120.21 1221
8121.06 1239
8121.92 1193
8122.77 1182
8123.62 1209
8124.47 1208
8125.32 1233
8126.17 1314
8127.02 1375
8127.87 1266
8128.72 1168
8129.57 1151
8130.43 1228
8131.28 1200
8132.13 1248
8132.98 1220
8133.83 1130
8134.68 1198
8135.53 1192
8136.38 1245
8137.24 1233
8138.09 1280
8138.94 1178
8139.79 1162
8140.64 1284
8141.49 1194
8142.35 1200
8143.20 1229
8144.05 1249
8144.90 1248
8145.75 1201
8146.61 1230
8147.46 1164
8148.31 1222
8149.16 1226
8150.01 1344
8150.87 1254
8151.72 1277
8152.57 1318
8153.42 1344
8154.28 1282
8155.13 1324
8155.98 1292
8156.83 1309
8157.69 1274
8158.54 1366
8159.39 1401
8160.24 1461
8161.10 1393
8161.95 1441
8162.80 1494
8163.66 1509
8164.51 1555
8165.36 1460
8166.21 1363
8167.07 1424
8167.92 1231
8168.77 1282
8169.63 1275
8170.48 1355
8171.33 1283
8172.19 1304
8173.04 1238
8173.89 1261
8174.75 1273
8175.60 1217
8176.46 1213
8177.31 1152
8178.16 1135
8179.02 1164
8179.87 1231
8180.72 1266
8181.58 1189
8182.43 1283
8183.29 1243
8184.14 1152
8184.99 1168
8185.85 1174
8186.70 1189
8187.56 1239
8188.41 1223
8189.26 1165
8190.12 1159
8190.97 1200
8191.83 1184
8192.68 1192
8193.54 1210
8194.39 1127
8195.25 1141
8196.10 1127
8196.95 1130
8197.81 1097
8198.66 1163
8199.52 1258
8200.37 1173
8201.23 1163
8202.08 1126
8202.94 1070
8203.79 1098
8204.65 1062
8205.50 1114
8206.36 1119
8207.21 1155
8208.07 1094
8208.92 1133
8209.78 1091
8210.64 1091
8211.49 1078
8212.35 1141
8213.20 1138
8214.06 1154
8214.91 1079
8215.77 1102
8216.62 1107
8217.48 1132
8218.34 1201
8219.19 1167
8220.05 1150
8220.90 1137
8221.76 1126
8222.61 1132
8223.47 1208
8224.33 1234
8225.18 1184
8226.04 1187
8226.90 1213
8227.75 1152
8228.61 1205
8229.46 1168
8230.32 1161
8231.18 1186
8232.03 1161
8232.89 1177
8233.75 1167
8234.60 1211
8235.46 1155
8236.32 1120
8237.17 1096
8238.03 1135
8238.89 1134
8239.74 1140
8240.60 1073
8241.46 1075
8242.32 1112
8243.17 1090
8244.03 1108
8244.89 1151
8245.74 1143
8246.60 1114
8247.46 1098
8248.32 1132
8249.17 1075
8250.03 1115
8250.89 1130
8251.75 1113
8252.60 1102
8253.46 1150
8254.32 1115
8255.18 1115
8256.03 1145
8256.89 1157
8257.75 1083
8258.61 1105
8259.47 1218
8260.32 1158
8261.18 1157
8262.04 1184
8262.90 1158
8263.76 1165
8264.61 1184
8265.47 1162
8266.33 1142
8267.19 1149
8268.05 1196
8268.91 1134
8269.76 1209
8270.62 1173
8271.48 1224
8272.34 1166
8273.20 1125
8274.06 1068
8274.92 1100
8275.77 1139
8276.63 1140
8277.49 1064
8278.35 1133
8279.21 1175
8280.07 1142
8280.93 1150
8281.79 1174
8282.65 1189
8283.51 1226
8284.36 1132
8285.22 1132
8286.08 1167
8286.94 1170
8287.80 1200
8288.66 1171
8289.52 1183
8290.38 1279
8291.24 1210
8292.10 1219
8292.96 1211
8293.82 1318
8294.68 1302
8295.54 1242
8296.40 1290
8297.26 1208
8298.12 1200
8298.98 1293
8299.84 1275
8300.70 1322
8301.56 1374
8302.42 1319
8303.28 1370
8304.14 1268
8305.00 1305
8305.86 1357
8306.72 1255
8307.58 1245
8308.44 1291
8309.30 1223
8310.16 1240
8311.02 1218
8311.88 1208
8312.74 1283
8313.60 1297
8314.46 1194
8315.33 1216
8316.19 1263
8317.05 1312
8317.91 1186
8318.77 1245
8319.63 1292
8320.49 1172
8321.35 1220
8322.21 1269
8323.08 1266
8323.94 1242
8324.80 1168
8325.66 1134
8326.52 1246
8327.38 1198
8328.24 1256
8329.10 1258
8329.97 1214
8330.83 1216
8331.69 1300
8332.55 1203
8333.41 1157
8334.28 1149
8335.14 1184
8336.00 1263
8336.86 1216
8337.72 1089
8338.58 1193
8339.45 1186
8340.31 1285
8341.17 1204
8342.03 1213
8342.90 1175
8343.76 1173
8344.62 1228
8345.48 1204
8346.35 1137
8347.21 1151
8348.07 1157
8348.93 1280
8349.80 1267
8350.66 1203
8351.52 1251
8352.38 1275
8353.25 1377
8354.11 1375
8354.97 1391
8355.83 1248
8356.70 1290
8357.56 1253
8358.42 1239
8359.29 1302
8360.15 1346
8361.01 1361
8361.88 1298
8362.74 1295
8363.60 1274
8364.47 1296
8365.33 1311
8366.19 1192
8367.06 1213
8367.92 1253
8368.78 1277
8369.65 1275
8370.51 1253
8371.38 1342
8372.24 1351
8373.10 1243
8373.97 1323
8374.83 1315
8375.69 1324
8376.56 1310
8377.42 1327
8378.29 1378
8379.15 1343
8380.01 1343
8380.88 1305
8381.74 1258
8382.61 1314
8383.47 1315
8384.34 1389
8385.20 1335
8386.07 1339
8386.93 1375
8387.79 1284
8388.66 1315
8389.52 1346
8390.39 1439
8391.25 1386
8392.12 1418
8392.98 1443
8393.85 1426
8394.71 1417
8395.58 1472
8396.44 1504
8397.31 1413
8398.17 1485
8399.04 1482
8399.90 1402
8400.77 1443
8401.63 1415
8402.50 1476
8403.36 1454
8404.23 1375
8405.10 1427
8405.96 1582
8406.83 1530
8407.69 1637
8408.56 1691
8409.42 1561
8410.29 1556
8411.15 1531
8412.02 1564
8412.89 1623
8413.75 1608
8414.62 1593
8415.48 1616
8416.35 1617
8417.22 1688
8418.08 1675
8418.95 1626
8419.82 1608
8420.68 1654
8421.55 1556
8422.41 1642
8423.28 1606
8424.15 1681
8425.01 1733
8425.88 1729
8426.75 1722
8427.61 1804
8428.48 1707
8429.35 1785
8430.21 1690
8431.08 1746
8431.95 1846
8432.81 1912
8433.68 1932
8434.55 1847
8435.41 1886
8436.28 1873
8437.15 1870
8438.02 1918
8438.88 2016
8439.75 2021
8440.62 1998
8441.49 2035
8442.35 2059
8443.22 2048
8444.09 2115
8444.96 2181
8445.82 2295
8446.69 2256
8447.56 2328
8448.43 2463
8449.29 2355
8450.16 2542
8451.03 2541
8451.90 2542
8452.77 2664
8453.63 2651
8454.50 2554
8455.37 2580
8456.24 2652
8457.11 2575
8457.97 2633
8458.84 2782
8459.71 2813
8460.58 2913
8461.45 3042
8462.32 3316
8463.18 3649
8464.05 3972
8464.92 3882
8465.79 3925
8466.66 3845
8467.53 3923
8468.40 3800
8469.26 3232
8470.13 3165
8471.00 3056
8471.87 2984
8472.74 3007
8473.61 3051
8474.48 3411
8475.35 3874
8476.22 4285
8477.09 4898
8477.95 5208
8478.82 5480
8479.69 5619
8480.56 5463
8481.43 5111
8482.30 4591
8483.17 4074
8484.04 3483
8484.91 3062
8485.78 2921
8486.65 2639
8487.52 2397
8488.39 2280
8489.26 2305
8490.13 2140
8491.00 2117
8491.87 2167
8492.74 2124
8493.61 2188
8494.48 2106
8495.35 2160
8496.22 2068
8497.09 2091
8497.96 2032
8498.83 2076
8499.70 2021
8500.57 2024
8501.44 2105
8502.31 2058
8503.18 2022
8504.05 2003
8504.92 2058
8505.79 1998
8506.66 2113
8507.53 2059
8508.41 2071
8509.28 2009
8510.15 1955
8511.02 2064
8511.89 1972
8512.76 1902
8513.63 1977
8514.50 1898
8515.37 2020
8516.24 1979
8517.12 2049
8517.99 2088
8518.86 2040
8519.73 1945
8520.60 2084
8521.47 2049
8522.34 2080
8523.22 1988
8524.09 1911
8524.96 2035
8525.83 1886
8526.70 1963
8527.57 1994
8528.45 1985
8529.32 1947
8530.19 1906
8531.06 1922
8531.93 2060
8532.81 2016
8533.68 2036
8534.55 2046
8535.42 2062
8536.29 2087
8537.17 2106
8538.04 2058
8538.91 2113
8539.78 2128
8540.66 2227
8541.53 2256
8542.40 2120
8543.27 2072
8544.15 2160
8545.02 2239
8545.89 2114
8546.76 2157
8547.64 2107
8548.51 2069
8549.38 2114
8550.26 2174
8551.13 2086
8552.00 2046
8552.87 2070
8553.75 2097
8554.62 2184
8555.49 2175
8556.37 2085
8557.24 2209
8558.11 2290
8558.99 2177
8559.86 2364
8560.73 2374
8561.61 2555
8562.48 2636
8563.36 2604
8564.23 2541
8565.10 2408
8565.98 2216
8566.85 2207
8567.72 2074
8568.60 2093
8569.47 1963
8570.35 1919
8571.22 1825
8572.09 1821
8572.97 1831
8573.84 1811
8574.72 1760
8575.59 1728
8576.46 1709
8577.34 1733
8578.21 1804
8579.09 1762
8579.96 1660
8580.84 1613
8581.71 1666
8582.59 1677
8583.46 1721
8584.34 1711
8585.21 1596
8586.08 1554
8586.96 1558
8587.83 1544
8588.71 1657
8589.58 1544
8590.46 1555
8591.33 1602
8592.21 1532
8593.08 1594
8593.96 1590
8594.83 1621
8595.71 1637
8596.59 1569
8597.46 1682
8598.34 1630
8599.21 1625
8600.09 1575
8600.96 1616
8601.84 1630
8602.71 1640
8603.59 1592
8604.46 1616
8605.34 1669
8606.22 1648
8607.09 1682
8607.97 1775
8608.84 1737
8609.72 1694
8610.60 1595
8611.47 1595
8612.35 1755
8613.22 1808
8614.10 1806
8614.98 1811
8615.85 1757
8616.73 1707
8617.61 1729
8618.48 1753
8619.36 1775
8620.24 1809
8621.11 1776
8621.99 1736
8622.87 1710
8623.74 1798
8624.62 1869
8625.50 1835
8626.37 1886
8627.25 1838
8628.13 1722
8629.00 1819
8629.88 1907
8630.76 1860
8631.63 1899
8632.51 1934
8633.39 1962
8634.27 1896
8635.14 1872
8636.02 1906
8636.90 1848
8637.77 1958
8638.65 1928
8639.53 1917
8640.41 1973
8641.28 1894
8642.16 1947
8643.04 1966
8643.92 1962
8644.80 1974
8645.67 2044
8646.55 2007
8647.43 1982
8648.31 2044
8649.19 2066
8650.06 2045
8650.94 2103
8651.82 2119
8652.70 2128
8653.58 2138
8654.45 2065
8655.33 2207
8656.21 2113
8657.09 2219
8657.97 2312
8658.85 2273
8659.72 2426
8660.60 2350
8661.48 2387
8662.36 2341
8663.24 2356
8664.12 2372
8665.00 2248
8665.88 2218
8666.75 2250
8667.63 2276
8668.51 2195
8669.39 2155
8670.27 2176
8671.15 2176
8672.03 2257
8672.91 2276
8673.79 2313
8674.67 2311
8675.55 2382
8676.42 2385
8677.30 2541
8678.18 2748
8679.06 2814
8679.94 2883
8680.82 3042
8681.70 3074
8682.58 3200
8683.46 3153
8684.34 3058
8685.22 3156
8686.10 3055
8686.98 2891
8687.86 2762
8688.74 2737
8689.62 2652
8690.50 2621
8691.38 2595
8692.26 2687
8693.14 2676
8694.02 2608
8694.90 2944
8695.78 3190
8696.66 3414
8697.54 3794
8698.42 4376
8699.30 5067
8700.18 5644
8701.07 5799
8701.95 5857
8702.83 5726
8703.71 5324
8704.59 4874
8705.47 4302
8706.35 3733
8707.23 3117
8708.11 2921
8708.99 2695
8709.87 2434
8710.75 2246
8711.64 2086
8712.52 1992
8713.40 1949
8714.28 1969
8715.16 1938
8716.04 1922
8716.92 1838
8717.81 1789
8718.69 1745
8719.57 1723
8720.45 1755
8721.33 1709
8722.21 1663
8723.10 1686
8723.98 1612
8724.86 1655
8725.74 1658
8726.62 1645
8727.50 1595
8728.39 1689
8729.27 1708
8730.15 1730
8731.03 1806
8731.91 1772
8732.80 1669
8733.68 1632
8734.56 1648
8735.44 1733
8736.33 1718
8737.21 1746
8738.09 1781
8738.97 1661
8739.86 1683
8740.74 1634
8741.62 1659
8742.50 1647
8743.39 1656
8744.27 1619
8745.15 1572
8746.04 1603
8746.92 1527
8747.80 1511
8748.68 1554
8749.57 1555
8750.45 1564
8751.33 1632
8752.22 1589
8753.10 1557
8753.98 1609
8754.87 1642
8755.75 1663
8756.63 1632
8757.52 1550
8758.40 1573
8759.28 1614
8760.17 1624
8761.05 1645
8761.94 1685
8762.82 1751
8763.70 1736
8764.59 1798
8765.47 1821
8766.36 1780
8767.24 1786
8768.12 1772
8769.01 1765
8769.89 1675
8770.78 1790
8771.66 1805
8772.54 1740
8773.43 1760
8774.31 1674
8775.20 1701
8776.08 1669
8776.97 1651
8777.85 1788
8778.73 1635
8779.62 1659
8780.50 1781
8781.39 1711
8782.27 1661
8783.16 1642
8784.04 1531
8784.93 1506
8785.81 1518
8786.70 1522
8787.58 1501
8788.47 1409
8789.35 1467
8790.24 1422
8791.12 1387
8792.01 1481
8792.89 1515
8793.78 1538
8794.66 1425
8795.55 1445
8796.44 1467
8797.32 1440
8798.21 1425
8799.09 1394
8799.98 1441
8800.86 1457
8801.75 1482
8802.63 1480
8803.52 1421
8804.41 1378
8805.29 1451
8806.18 1416
8807.06 1432
8807.95 1488
8808.84 1364
8809.72 1353
8810.61 1349
8811.49 1413
8812.38 1395
8813.27 1482
8814.15 1409
8815.04 1377
8815.93 1294
8816.81 1373
8817.70 1388
8818.59 1316
8819.47 1316
8820.36 1325
8821.25 1257
8822.13 1342
8823.02 1300
8823.91 1374
8824.79 1347
8825.68 1289
8826.57 1224
8827.45 1282
8828.34 1266
8829.23 1250
8830.12 1324
8831.00 1261
8831.89 1171
8832.78 1159
8833.66 1241
8834.55 1244
8835.44 1209
8836.33 1268
8837.21 1315
8838.10 1261
8838.99 1206
8839.88 1215
8840.76 1132
8841.65 1200
8842.54 1192
8843.43 1199
8844.32 1182
8845.20 1134
8846.09 1192
8846.98 1259
8847.87 1230
8848.76 1195
8849.64 1104
8850.53 1172
8851.42 1242
8852.31 1154
8853.20 1130
8854.09 1229
8854.97 1305
8855.86 1181
8856.75 1250
8857.64 1163
8858.53 1112
8859.42 1131
8860.30 1095
8861.19 1065
8862.08 1038
8862.97 1048
8863.86 1177
8864.75 1174
8865.64 1163
8866.53 1142
8867.42 1161
8868.30 1117
8869.19 1170
8870.08 1102
8870.97 1123
8871.86 1126
8872.75 1170
8873.64 1128
8874.53 1051
8875.42 1089
8876.31 1090
8877.20 1071
8878.09 1041
8878.98 1051
8879.87 1070
8880.76 1062
8881.65 1092
8882.54 1037
8883.43 993
8884.32 1061
8885.21 1165
8886.10 1107
8886.99 1168
8887.88 1052
8888.77 1023
8889.66 997
8890.55 1060
8891.44 1044
8892.33 1023
8893.22 1151
8894.11 1114
8895.00 1092
8895.89 1072
8896.78 1102
8897.67 1078
8898.56 1023
8899.45 1033
8900.34 1101
8901.23 1072
8902.12 1040
8903.01 1063
8903.90 1032
8904.79 1030
8905.69 1021
8906.58 1011
8907.47 988
8908.36 993
8909.25 1056
8910.14 1051
8911.03 1015
8911.92 971
8912.82 1042
8913.71 1138
8914.60 1067
8915.49 1052
8916.38 1034
8917.27 990
8918.16 985
8919.06 1023
8919.95 1050
8920.84 1049
8921.73 1056
8922.62 1051
8923.51 1018
8924.41 971
8925.30 1064
8926.19 1043
8927.08 952
8927.97 989
8928.87 955
8929.76 985
8930.65 1036
8931.54 1007
8932.43 936
8933.33 959
8934.22 1057
8935.11 1027
8936.00 970
8936.90 926
8937.79 926
8938.68 912
8939.57 864
8940.47 941
8941.36 947
8942.25 964
8943.15 1022
8944.04 939
8944.93 931
8945.82 978
8946.72 1023
8947.61 1044
8948.50 931
8949.40 965
8950.29 1018
8951.18 1051
8952.08 1023
8952.97 1013
8953.86 983
8954.76 1003
8955.65 952
8956.54 897
8957.44 878
8958.33 899
8959.22 985
8960.12 953
8961.01 901
8961.91 919
8962.80 1035
8963.69 966
8964.59 915
8965.48 871
8966.37 865
8967.27 942
8968.16 894
8969.06 994
8969.95 953
8970.85 951
8971.74 1043
8972.63 918
8973.53 880
8974.42 910
8975.32 945
8976.21 1037
8977.11 970
8978.00 977
8978.90 931
8979.79 953
8980.68 893
8981.58 965
8982.47 942
8983.37 950
8984.26 970
8985.16 961
8986.05 974
8986.95 990
8987.84 970
8988.74 876
8989.63 899
8990.53 955
8991.42 954
8992.32 988
8993.22 933
8994.11 870
8995.01 877
8995.90 837
8996.80 903
8997.69 937
8998.59 876
8999.48 907
9000.38 943
9001.28 868
9002.17 854
9003.07 913
9003.96 888
9004.86 897
9005.75 844
9006.65 882
9007.55 903
9008.44 942
9009.34 886
9010.23 904
9011.13 928
9012.03 925
9012.92 964
9013.82 946
9014.72 898
9015.61 951
9016.51 996
9017.41 940
9018.30 855
9019.20 968
9020.10 984
9020.99 937
9021.89 877
9022.79 842
9023.68 851
9024.58 932
9025.48 949
9026.37 942
9027.27 990
9028.17 966
9029.06 956
9029.96 927
9030.86 956
9031.76 919
9032.65 885
9033.55 920
9034.45 1005
9035.35 838
9036.24 977
9037.14 949
9038.04 1022
9038.94 924
9039.83 970
9040.73 919
9041.63 971
9042.53 951
9043.42 926
9044.32 893
9045.22 908
9046.12 903
9047.02 917
9047.91 926
9048.81 854
9049.71 974
9050.61 963
9051.51 929
9052.41 947
9053.30 992
9054.20 905
9055.10 908
9056.00 943
9056.90 914
9057.80 924
9058.69 906
9059.59 929
9060.49 933
9061.39 862
9062.29 871
9063.19 914
9064.09 926
9064.99 950
9065.88 940
9066.78 936
9067.68 1046
9068.58 994
9069.48 895
9070.38 961
9071.28 936
9072.18 944
9073.08 886
9073.98 928
9074.88 905
9075.78 914
9076.68 915
9077.58 886
9078.47 923
9079.37 960
9080.27 913
9081.17 946
9082.07 909
9082.97 891
9083.87 970
9084.77 1069
9085.67 927
9086.57 979
9087.47 1016
9088.37 992
9089.27 980
9090.17 964
9091.07 911
9091.97 955
9092.87 919
9093.77 882
9094.67 937
9095.58 1041
9096.48 1060
9097.38 996
9098.28 983
9099.18 977
9100.08 995
9100.98 1047
9101.88 1079
9102.78 997
9103.68 937
9104.58 971
9105.48 932
9106.38 1019
9107.28 984
9108.19 896
9109.09 968
9109.99 916
9110.89 919
9111.79 998
9112.69 979
9113.59 1041
9114.49 1086
9115.40 945
9116.30 949
9117.20 937
9118.10 952
9119.00 914
9119.90 925
9120.81 880
9121.71 890
9122.61 954
9123.51 874
9124.41 852
9125.31 937
9126.22 906
9127.12 921
9128.02 932
9128.92 1016
9129.82 931
9130.73 943
9131.63 935
9132.53 901
9133.43 918
9134.34 896
9135.24 856
9136.14 915
9137.04 928
9137.95 949
9138.85 953
9139.75 943
9140.65 939
9141.56 954
9142.46 890
9143.36 895
9144.26 860
9145.17 905
9146.07 867
9146.97 845
9147.88 870
9148.78 940
9149.68 974
9150.59 910
9151.49 837
9152.39 892
9153.29 948
9154.20 921
9155.10 884
9156.01 912
9156.91 930
9157.81 957
9158.72 924
9159.62 902
9160.52 851
9161.43 882
9162.33 850
9163.23 948
9164.14 942
9165.04 867
9165.95 883
9166.85 867
9167.75 847
9168.66 835
9169.56 851
9170.47 864
9171.37 943
9172.27 929
9173.18 971
9174.08 973
9174.99 954
9175.89 995
9176.80 908
9177.70 887
9178.60 870
9179.51 874
9180.41 876
9181.32 893
9182.22 881
9183.13 896
9184.03 986
9184.94 916
9185.84 922
9186.75 881
9187.65 930
9188.56 914
9189.46 894
9190.37 917
9191.27 977
9192.18 904
9193.08 938
9193.99 910
9194.89 939
9195.80 966
9196.71 958
9197.61 896
9198.52 913
9199.42 897
9200.33 887
9201.23 884
9202.14 928
9203.04 937
9203.95 1027
9204.86 983
9205.76 986
9206.67 927
9207.57 926
9208.48 973
9209.39 977
9210.29 1023
9211.20 1012
9212.10 1028
9213.01 1018
9213.92 928
9214.82 965
9215.73 942
9216.64 897
9217.54 981
9218.45 956
9219.36 933
9220.26 949
9221.17 892
9222.08 885
9222.98 923
9223.89 972
9224.80 936
9225.70 939
9226.61 943
9227.52 926
9228.42 890
9229.33 985
9230.24 967
9231.14 942
9232.05 969
9232.96 981
9233.87 942
9234.77 937
9235.68 956
9236.59 945
9237.50 864
9238.40 929
9239.31 996
9240.22 974
9241.13 883
9242.03 831
9242.94 918
9243.85 958
9244.76 956
9245.66 915
9246.57 880
9247.48 887
9248.39 862
9249.30 935
9250.20 843
9251.11 840
9252.02 913
9252.93 909
9253.84 895
9254.75 880
9255.65 914
9256.56 933
9257.47 854
9258.38 858
9259.29 918
9260.20 935
9261.10 918
9262.01 892
9262.92 910
9263.83 938
9264.74 852
9265.65 873
9266.56 956
9267.47 913
9268.37 992
9269.28 902
9270.19 867
9271.10 907
9272.01 909
9272.92 960
9273.83 972
9274.74 910
9275.65 875
9276.56 913
9277.47 848
9278.38 901
9279.29 884
9280.20 933
9281.11 943
9282.01 955
9282.92 953
9283.83 887
9284.74 905
9285.65 879
9286.56 947
9287.47 969
9288.38 911
9289.29 944
9290.20 1002
9291.11 949
9292.02 873
9292.93 881
9293.84 897
9294.75 924
9295.66 871
9296.57 931
9297.49 925
9298.40 882
9299.31 948
9300.22 883
9301.13 937
9302.04 942
9302.95 1003
9303.86 1112
9304.77 960
9305.68 949
9306.59 1017
9307.50 1023
9308.41 1023
9309.32 1056
9310.24 995
9311.15 974
9312.06 1019
9312.97 1006
9313.88 1021
9314.79 1021
9315.70 1034
9316.61 1078
9317.53 1116
9318.44 1000
9319.35 1023
9320.26 1059
9321.17 1022
9322.08 942
9322.99 1028
9323.91 1034
9324.82 1100
9325.73 1012
9326.64 1003
9327.55 1029
9328.46 994
9329.38 976
9330.29 1029
9331.20 991
9332.11 1065
9333.03 1033
9333.94 994
9334.85 991
9335.76 965
9336.67 981
9337.59 1039
9338.50 982
9339.41 889
9340.32 934
9341.24 1003
9342.15 993
9343.06 960
9343.97 900
9344.89 932
9345.80 987
9346.71 979
9347.63 985
9348.54 985
9349.45 1084
9350.36 1024
9351.28 1080
9352.19 1010
9353.10 991
9354.02 960
9354.93 984
9355.84 925
9356.76 911
9357.67 940
9358.58 969
9359.50 982
9360.41 1014
9361.32 974
9362.24 1023
9363.15 972
9364.06 915
9364.98 994
9365.89 1007
9366.81 936
9367.72 1009
9368.63 1016
9369.55 1014
9370.46 1033
9371.38 1006
9372.29 951
9373.20 933
9374.12 1005
9375.03 1000
9375.95 998
9376.86 1005
9377.77 915
9378.69 966
9379.60 1036
9380.52 1040
9381.43 979
9382.35 1014
9383.26 1000
9384.18 952
9385.09 1010
9386.01 987
9386.92 1048
9387.83 980
9388.75 991
9389.66 998
9390.58 1025
9391.49 976
9392.41 1000
9393.32 1004
9394.24 1052
9395.16 985
9396.07 1052
9396.99 1074
9397.90 1132
9398.82 1140
9399.73 1083
9400.65 1106
9401.56 1142
9402.48 1061
9403.39 1124
9404.31 1057
9405.22 1127
9406.14 1128
9407.06 1114
9407.97 1136
9408.89 1109
9409.80 1132
9410.72 1078
9411.64 1079
9412.55 1122
9413.47 1057
9414.38 1096
9415.30 1124
9416.22 1041
9417.13 1035
9418.05 1094
9418.97 1087
9419.88 1126
9420.80 1107
9421.71 1032
9422.63 1112
9423.55 1088
9424.46 1046
9425.38 1090
9426.30 1090
9427.21 1142
9428.13 1198
9429.05 1111
9429.96 1133
9430.88 1153
9431.80 1049
9432.72 1071
9433.63 1023
9434.55 1069
9435.47 1067
9436.38 964
9437.30 1022
9438.22 1093
9439.14 1113
9440.05 1142
9440.97 1130
9441.89 1086
9442.81 1120
9443.72 1160
9444.64 1198
9445.56 1135
9446.48 1164
9447.39 1168
9448.31 1152
9449.23 1200
9450.15 1193
9451.07 1118
9451.98 1151
9452.90 1141
9453.82 1181
9454.74 1186
9455.66 1184
9456.57 1257
9457.49 1269
9458.41 1326
9459.33 1431
9460.25 1404
9461.16 1492
9462.08 1558
9463.00 1503
9463.92 1479
9464.84 1458
9465.76 1496
9466.68 1443
9467.59 1353
9468.51 1298
9469.43 1297
9470.35 1266
9471.27 1269
9472.19 1222
9473.11 1121
9474.03 1202
9474.95 1190
9475.87 1136
9476.78 1144
9477.70 1205
9478.62 1241
9479.54 1229
9480.46 1174
9481.38 1209
9482.30 1184
9483.22 1240
9484.14 1224
9485.06 1304
9485.98 1270
9486.90 1321
9487.82 1344
9488.74 1265
9489.66 1272
9490.58 1356
9491.50 1341
9492.42 1346
9493.34 1236
9494.26 1247
9495.18 1219
9496.10 1147
9497.02 1239
9497.94 1223
9498.86 1187
9499.78 1188
9500.70 1202
9501.62 1207
9502.54 1135
9503.46 1101
9504.38 1146
9505.30 1160
9506.22 1111
9507.14 1163
9508.06 1054
9508.98 1064
9509.90 1168
9510.82 1147
9511.75 1155
9512.67 1172
9513.59 1157
9514.51 1097
9515.43 1062
9516.35 1112
9517.27 1204
9518.19 1116
9519.11 1090
9520.03 1124
9520.96 1224
9521.88 1267
9522.80 1170
9523.72 1200
9524.64 1159
9525.56 1131
9526.48 1210
9527.41 1137
9528.33 1296
9529.25 1191
9530.17 1148
9531.09 1211
9532.02 1152
9532.94 1189
9533.86 1209
9534.78 1260
9535.70 1251
9536.63 1354
9537.55 1302
9538.47 1334
9539.39 1274
9540.31 1308
9541.24 1364
9542.16 1441
9543.08 1451
9544.00 1463
9544.93 1392
9545.85 1461
9546.77 1403
9547.69 1388
9548.62 1404
9549.54 1346
9550.46 1313
9551.38 1297
9552.31 1222
9553.23 1304
9554.15 1236
9555.08 1283
9556.00 1234
9556.92 1177
9557.84 1192
9558.77 1244
9559.69 1234
9560.61 1206
9561.54 1177
9562.46 1146
9563.38 1258
9564.31 1227
9565.23 1208
9566.15 1179
9567.08 1266
9568.00 1277
9568.93 1342
9569.85 1297
9570.77 1241
9571.70 1233
9572.62 1278
9573.54 1214
9574.47 1211
9575.39 1147
9576.32 1167
9577.24 1162
9578.16 1107
9579.09 1105
9580.01 1164
9580.94 1130
9581.86 1108
9582.78 1079
9583.71 1136
9584.63 1202
9585.56 1153
9586.48 1092
9587.41 1119
9588.33 1118
9589.26 1174
9590.18 1148
9591.11 1170
9592.03 1145
9592.96 1107
9593.88 1178
9594.80 1214
9595.73 1106
9596.65 1123
9597.58 1155
9598.50 1059
9599.43 1143
9600.35 1119
9601.28 1097
9602.21 1150
9603.13 1185
9604.06 1141
9604.98 1149
9605.91 1160
9606.83 1226
9607.76 1191
9608.68 1201
9609.61 1224
9610.53 1222
9611.46 1219
9612.39 1208
9613.31 1189
9614.24 1170
9615.16 1140
9616.09 1185
9617.02 1211
9617.94 1168
9618.87 1176
9619.79 1262
9620.72 1274
9621.65 1237
9622.57 1316
9623.50 1271
9624.42 1210
9625.35 1261
9626.28 1270
9627.20 1302
9628.13 1325
9629.06 1326
9629.98 1240
9630.91 1179
9631.84 1258
9632.76 1276
9633.69 1240
9634.62 1293
9635.54 1269
9636.47 1339
9637.40 1228
9638.32 1332
9639.25 1348
9640.18 1309
9641.11 1395
9642.03 1413
9642.96 1346
9643.89 1329
9644.81 1370
9645.74 1409
9646.67 1384
9647.60 1426
9648.52 1454
9649.45 1504
9650.38 1343
9651.31 1335
9652.23 1500
9653.16 1425
9654.09 1368
9655.02 1544
9655.95 1544
9656.87 1507
9657.80 1497
9658.73 1536
9659.66 1495
9660.58 1533
9661.51 1508
9662.44 1540
9663.37 1524
9664.30 1517
9665.23 1487
9666.15 1497
9667.08 1497
9668.01 1467
9668.94 1444
9669.87 1460
9670.80 1442
9671.73 1350
9672.65 1416
9673.58 1433
9674.51 1533
9675.44 1497
9676.37 1429
9677.30 1465
9678.23 1453
9679.16 1497
9680.08 1460
9681.01 1483
9681.94 1593
9682.87 1552
9683.80 1523
9684.73 1589
9685.66 1605
9686.59 1504
9687.52 1493
9688.45 1563
9689.38 1564
9690.31 1560
9691.24 1496
9692.17 1596
9693.09 1601
9694.02 1628
9694.95 1677
9695.88 1649
9696.81 1558
9697.74 1607
9698.67 1590
9699.60 1621
9700.53 1549
9701.46 1592
9702.39 1632
9703.32 1661
9704.25 1661
9705.18 1779
9706.11 1816
9707.04 1864
9707.97 1933
9708.91 1944
9709.84 1957
9710.77 1898
9711.70 1871
9712.63 1834
9713.56 1745
9714.49 1613
9715.42 1568
9716.35 1602
9717.28 1447
9718.21 1564
9719.14 1532
9720.07 1601
9721.00 1592
9721.93 1583
9722.87 1554
9723.80 1566
9724.73 1562
9725.66 1569
9726.59 1509
9727.52 1499
9728.45 1525
9729.38 1344
9730.32 1429
9731.25 1418
9732.18 1317
9733.11 1410
9734.04 1498
9734.97 1440
9735.91 1396
9736.84 1414
9737.77 1416
9738.70 1472
9739.63 1449
9740.56 1434
9741.50 1424
9742.43 1465
9743.36 1473
9744.29 1470
9745.22 1428
9746.16 1505
9747.09 1420
9748.02 1382
9748.95 1385
9749.89 1408
9750.82 1305
9751.75 1327
9752.68 1317
9753.62 1326
9754.55 1313
9755.48 1335
9756.41 1373
9757.35 1383
9758.28 1306
9759.21 1306
9760.14 1316
9761.08 1319
9762.01 1377
9762.94 1317
9763.88 1323
9764.81 1348
9765.74 1386
9766.68 1373
9767.61 1368
9768.54 1302
9769.48 1370
9770.41 1330
9771.34 1330
9772.28 1327
9773.21 1304
9774.14 1326
9775.08 1346
9776.01 1309
9776.94 1398
9777.88 1429
9778.81 1355
9779.74 1337
9780.68 1314
9781.61 1396
9782.55 1457
9783.48 1483
9784.41 1427
9785.35 1443
9786.28 1451
9787.22 1512
9788.15 1471
9789.08 1497
9790.02 1545
9790.95 1475
9791.89 1548
9792.82 1514
9793.76 1452
9794.69 1435
9795.63 1490
9796.56 1446
9797.49 1481
9798.43 1407
9799.36 1316
9800.30 1294
9801.23 1255
9802.17 1195
9803.10 1218
9804.04 1285
9804.97 1382
9805.91 1357
9806.84 1392
9807.78 1373
9808.71 1367
9809.65 1291
9810.58 1349
9811.52 1319
9812.45 1309
9813.39 1294
9814.33 1292
9815.26 1268
9816.20 1167
9817.13 1200
9818.07 1266
9819.00 1197
9819.94 1110
9820.87 1153
9821.81 1183
9822.75 1202
9823.68 1174
9824.62 1115
9825.55 1234
9826.49 1173
9827.43 1162
9828.36 1168
9829.30 1161
9830.23 1129
9831.17 1112
9832.11 1090
9833.04 1170
9833.98 1139
9834.92 1150
9835.85 1170
9836.79 1124
9837.73 1178
9838.66 1079
9839.60 1174
9840.54 1166
9841.47 1148
9842.41 1183
9843.35 1125
9844.28 1101
9845.22 1147
9846.16 1103
9847.09 1100
9848.03 1160
9848.97 1117
9849.90 1144
9850.84 1141
9851.78 1134
9852.72 1138
9853.65 1136
9854.59 1171
9855.53 1142
9856.47 1127
9857.40 1179
9858.34 1156
9859.28 1174
9860.22 1149
9861.15 1165
9862.09 1072
9863.03 1100
9863.97 1155
9864.90 1249
9865.84 1240
9866.78 1145
9867.72 1062
9868.66 1047
9869.59 1113
9870.53 1163
9871.47 1225
9872.41 1175
9873.35 1067
9874.29 1086
9875.22 1113
9876.16 1063
9877.10 1074
9878.04 1179
9878.98 1107
9879.92 1148
9880.85 1116
9881.79 1162
9882.73 1114
9883.67 1218
9884.61 1121
9885.55 1133
9886.49 1189
9887.43 1197
9888.37 1153
9889.30 1121
9890.24 1122
9891.18 1128
9892.12 1143
9893.06 1202
9894.00 1192
9894.94 1142
9895.88 1142
9896.82 1132
9897.76 1100
9898.70 1092
9899.64 1085
9900.58 1090
9901.52 1073
9902.45 1069
9903.39 1083
9904.33 1094
9905.27 1054
9906.21 1067
9907.15 1034
9908.09 1065
9909.03 1071
9909.97 1043
9910.91 1079
9911.85 1094
9912.79 1078
9913.73 1069
9914.67 1112
9915.61 1093
9916.55 1074
9917.49 1035
9918.44 1062
9919.38 1106
9920.32 1072
9921.26 1108
9922.20 1118
9923.14 1069
9924.08 1037
9925.02 1036
9925.96 1075
9926.90 1126
9927.84 1168
9928.78 1203
9929.72 1108
9930.66 1166
9931.61 1200
9932.55 1231
9933.49 1326
9934.43 1329
9935.37 1403
9936.31 1473
9937.25 1534
9938.19 1523
9939.14 1524
9940.08 1500
9941.02 1549
9941.96 1434
9942.90 1347
9943.84 1333
9944.78 1311
9945.73 1178
9946.67 1151
9947.61 1136
9948.55 1129
9949.49 1161
9950.44 1130
9951.38 1070
9952.32 1065
9953.26 1161
9954.20 1169
9955.15 1153
9956.09 1168
9957.03 1123
9957.97 1162
9958.91 1093
9959.86 1071
9960.80 1126
9961.74 1159
9962.68 1099
9963.63 1168
9964.57 1158
9965.51 1132
9966.45 1151
9967.40 1137
9968.34 1160
9969.28 1047
9970.23 1074
9971.17 1152
9972.11 1099
9973.05 1060
9974.00 1031
9974.94 1123
9975.88 1174
9976.83 1108
9977.77 1152
9978.71 1154
9979.66 1090
9980.60 1058
9981.54 1027
9982.49 1036
9983.43 1017
9984.37 1081
9985.32 1061
9986.26 1027
9987.20 981
9988.15 982
9989.09 1054
9990.04 1073
9990.98 1000
9991.92 1005
9992.87 990
9993.81 979
9994.76 989
9995.70 1033
9996.64 1035
9997.59 969
9998.53 1012
9999.48 1019
10000.42 956
10001.36 978
10002.31 988
10003.25 1053
10004.20 1064
10005.14 949
10006.09 1045
10007.03 1008
10007.98 1013
10008.92 1031
10009.87 1009
10010.81 993
10011.76 1026
10012.70 1075
10013.64 1029
10014.59 937
10015.53 980
10016.48 1033
10017.43 1019
10018.37 1007
10019.32 1015
10020.26 1018
10021.21 952
10022.15 994
10023.10 979
10024.04 1018
10024.99 981
10025.93 1058
10026.88 1010
10027.82 945
10028.77 1015
10029.72 1005
10030.66 984
10031.61 950
10032.55 963
10033.50 1037
10034.44 1029
10035.39 1047
10036.34 1020
10037.28 1008
10038.23 964
10039.17 965
10040.12 941
10041.07 904
10042.01 913
10042.96 978
10043.91 980
10044.85 944
10045.80 890
10046.74 915
10047.69 960
10048.64 933
10049.58 973
10050.53 905
10051.48 923
10052.42 938
10053.37 928
10054.32 885
10055.27 932
10056.21 962
10057.16 910
10058.11 906
10059.05 940
10060.00 951
10060.95 955
10061.89 909
10062.84 900
10063.79 890
10064.74 876
10065.68 907
10066.63 940
10067.58 904
10068.53 896
10069.47 949
10070.42 931
10071.37 902
10072.32 920
10073.26 936
10074.21 903
10075.16 914
10076.11 929
10077.06 932
10078.00 870
10078.95 875
10079.90 898
10080.85 941
10081.80 940
10082.74 975
10083.69 929
10084.64 910
10085.59 884
10086.54 872
10087.49 938
10088.43 910
10089.38 926
10090.33 888
10091.28 937
10092.23 962
10093.18 964
10094.13 937
10095.07 948
10096.02 858
10096.97 876
10097.92 887
10098.87 865
10099.82 908
10100.77 935
10101.72 891
10102.67 876
10103.61 987
10104.56 935
10105.51 925
10106.46 882
10107.41 901
10108.36 898
10109.31 891
10110.26 897
10111.21 876
10112.16 869
10113.11 865
10114.06 924
10115.01 880
10115.96 902
10116.91 904
10117.86 931
10118.81 910
10119.76 938
10120.71 920
10121.66 897
10122.61 891
10123.56 920
10124.51 946
10125.46 927
10126.41 923
10127.36 931
10128.31 887
10129.26 927
10130.21 893
10131.16 873
10132.11 916
10133.06 899
10134.01 858
10134.96 898
10135.91 916
10136.86 916
10137.81 935
10138.76 882
10139.72 904
10140.67 954
10141.62 819
10142.57 870
10143.52 981
10144.47 913
10145.42 905
10146.37 954
10147.32 917
10148.28 940
10149.23 898
10150.18 940
10151.13 961
10152.08 911
10153.03 934
10153.98 938
10154.94 948
10155.89 924
10156.84 956
10157.79 1063
10158.74 950
10159.69 918
10160.65 977
10161.60 966
10162.55 947
10163.50 924
10164.45 1006
10165.41 1067
10166.36 1000
10167.31 1000
10168.26 932
10169.21 998
10170.17 955
10171.12 974
10172.07 965
10173.02 990
10173.98 966
10174.93 1071
10175.88 1063
10176.83 952
10177.79 964
10178.74 1020
10179.69 1031
10180.64 1122
10181.60 1016
10182.55 1056
10183.50 1023
10184.46 1055
10185.41 1079
10186.36 1035
10187.32 1136
10188.27 1079
10189.22 1067
10190.18 1084
10191.13 1146
10192.08 1110
10193.03 1282
10193.99 1262
10194.94 1140
10195.90 1182
10196.85 1204
10197.80 1182
10198.76 1171
10199.71 1128
10200.66 1138
10201.62 1255
10202.57 1330
10203.52 1240
10204.48 1222
10205.43 1278
10206.39 1265
10207.34 1245
10208.29 1269
10209.25 1290
10210.20 1357
10211.16 1321
10212.11 1253
10213.07 1332
10214.02 1322
10214.97 1331
10215.93 1366
10216.88 1453
10217.84 1399
10218.79 1437
10219.75 1334
10220.70 1266
10221.66 1346
10222.61 1256
10223.57 1230
10224.52 1227
10225.48 1151
10226.43 1201
10227.39 1200
10228.34 1108
10229.30 1132
10230.25 1143
10231.21 1180
10232.16 1158
10233.12 1205
10234.07 1203
10235.03 1152
10235.98 1108
10236.94 1122
10237.89 1161
10238.85 1123
10239.80 1175
10240.76 1136
10241.72 1163
10242.67 1212
10243.63 1223
10244.58 1233
10245.54 1222
10246.49 1267
10247.45 1277
10248.41 1301
10249.36 1207
10250.32 1130
10251.27 1136
10252.23 1112
10253.19 1136
10254.14 1121
10255.10 1082
10256.06 1040
10257.01 970
10257.97 951
10258.92 995
10259.88 1012
10260.84 976
10261.79 1055
10262.75 1081
10263.71 1040
10264.66 1063
10265.62 1008
10266.58 969
10267.53 1055
10268.49 1040
10269.45 1033
10270.41 1021
10271.36 1033
10272.32 952
10273.28 947
10274.23 1033
10275.19 1015
10276.15 962
10277.11 957
10278.06 938
10279.02 967
10279.98 937
10280.94 987
10281.89 983
10282.85 927
10283.81 886
10284.77 956
10285.72 965
10286.68 929
10287.64 878
10288.60 947
10289.55 965
10290.51 955
10291.47 953
10292.43 958
10293.39 1000
10294.34 905
10295.30 979
10296.26 932
10297.22 976
10298.18 934
10299.14 900
10300.09 954
10301.05 921
10302.01 944
10302.97 944
10303.93 965
10304.89 945
10305.85 929
10306.80 969
10307.76 929
10308.72 945
10309.68 904
10310.64 810
10311.60 891
10312.56 899
10313.52 832
10314.47 953
10315.43 872
10316.39 857
10317.35 930
10318.31 953
10319.27 878
10320.23 888
10321.19 924
10322.15 876
10323.11 859
10324.07 922
10325.03 904
10325.99 933
10326.95 930
10327.91 860
10328.87 852
10329.83 847
10330.79 835
10331.75 871
10332.71 924
10333.67 917
10334.63 866
10335.59 937
10336.55 957
10337.51 940
10338.47 853
10339.43 943
10340.39 964
10341.35 914
10342.31 987
10343.27 871
10344.23 907
10345.19 892
10346.15 930
10347.11 862
10348.07 875
10349.03 904
10349.99 964
10350.95 888
10351.91 873
10352.87 846
10353.83 870
10354.79 848
10355.76 847
10356.72 863
10357.68 897
10358.64 920
10359.60 881
10360.56 905
10361.52 889
10362.48 842
10363.45 861
10364.41 849
10365.37 783
10366.33 764
10367.29 870
10368.25 873
10369.21 846
10370.18 863
10371.14 855
10372.10 843
10373.06 806
10374.02 796
10374.98 845
10375.95 824
10376.91 785
10377.87 825
10378.83 811
10379.79 831
10380.76 812
10381.72 855
10382.68 872
10383.64 897
10384.61 863
10385.57 888
10386.53 837
10387.49 854
10388.46 856
10389.42 823
10390.38 838
10391.34 772
10392.31 933
10393.27 886
10394.23 831
10395.19 816
10396.16 865
10397.12 836
10398.08 884
10399.05 885
10400.01 862
10400.97 864
10401.93 818
10402.90 804
10403.86 844
10404.82 802
10405.79 836
10406.75 865
10407.71 836
10408.68 833
10409.64 814
10410.60 819
10411.57 837
10412.53 863
10413.50 812
10414.46 856
10415.42 822
10416.39 829
10417.35 853
10418.31 838
10419.28 929
10420.24 858
10421.21 865
10422.17 887
10423.13 935
10424.10 942
10425.06 971
10426.03 944
10426.99 1007
10427.96 1079
10428.92 1145
10429.88 1072
10430.85 982
10431.81 1015
10432.78 1019
10433.74 989
10434.71 973
10435.67 913
10436.64 891
10437.60 868
10438.57 820
10439.53 828
10440.50 785
10441.46 840
10442.43 854
10443.39 817
10444.36 755
10445.32 724
10446.29 746
10447.25 815
10448.22 893
10449.18 784
10450.15 866
10451.11 767
10452.08 795
10453.04 863
10454.01 771
10454.97 800
10455.94 788
10456.91 804
10457.87 762
10458.84 750
10459.80 814
10460.77 843
10461.73 795
10462.70 768
10463.67 791
10464.63 826
10465.60 807
10466.56 791
10467.53 824
10468.50 797
10469.46 809
10470.43 782
10471.40 792
10472.36 785
10473.33 801
10474.30 802
10475.26 803
10476.23 798
10477.19 704
10478.16 764
10479.13 819
10480.09 796
10481.06 769
10482.03 752
10483.00 819
10483.96 865
10484.93 836
10485.90 756
10486.86 848
10487.83 832
10488.80 771
10489.76 833
10490.73 802
10491.70 822
10492.67 783
10493.63 776
10494.60 820
10495.57 837
10496.54 859
10497.50 812
10498.47 806
10499.44 799
10500.41 820
10501.37 798
10502.34 814
10503.31 837
10504.28 799
10505.25 815
10506.21 826
10507.18 769
10508.15 780
10509.12 817
10510.09 786
10511.05 817
10512.02 785
10512.99 777
10513.96 816
10514.93 868
10515.90 864
10516.86 904
10517.83 812
10518.80 857
10519.77 864
10520.74 808
10521.71 778
10522.68 813
10523.64 814
10524.61 823
10525.58 848
10526.55 811
10527.52 827
10528.49 849
10529.46 859
10530.43 831
10531.40 751
10532.36 841
10533.33 832
10534.30 759
10535.27 838
10536.24 890
10537.21 891
10538.18 824
10539.15 766
10540.12 742
10541.09 750
10542.06 830
10543.03 805
10544.00 863
10544.97 781
10545.94 797
10546.91 825
10547.88 742
10548.85 838
10549.82 852
10550.79 809
10551.76 822
10552.73 878
10553.70 854
10554.67 809
10555.64 829
10556.61 820
10557.58 785
10558.55 842
10559.52 893
10560.49 830
10561.46 791
10562.43 840
10563.40 922
10564.37 849
10565.34 813
10566.31 870
10567.28 923
10568.25 948
10569.23 948
10570.20 969
10571.17 924
10572.14 877
10573.11 943
10574.08 916
10575.05 924
10576.02 886
10576.99 915
10577.96 857
10578.94 881
10579.91 862
10580.88 850
10581.85 817
10582.82 861
10583.79 832
10584.76 792
10585.74 882
10586.71 900
10587.68 866
10588.65 897
10589.62 897
10590.60 915
10591.57 875
10592.54 940
10593.51 1004
10594.48 962
10595.45 1022
10596.43 998
10597.40 948
10598.37 942
10599.34 939
10600.32 962
10601.29 920
10602.26 883
10603.23 851
10604.21 926
10605.18 900
10606.15 901
10607.12 923
10608.10 900
10609.07 920
10610.04 860
10611.01 919
10611.99 908
10612.96 918
10613.93 846
10614.91 824
10615.88 858
10616.85 851
10617.82 861
10618.80 820
10619.77 895
10620.74 806
10621.72 839
10622.69 847
10623.66 861
10624.64 791
10625.61 780
10626.58 841
10627.56 882
10628.53 886
10629.51 860
10630.48 842
10631.45 878
10632.43 852
10633.40 862
10634.37 824
10635.35 774
10636.32 868
10637.30 838
10638.27 832
10639.24 873
10640.22 884
10641.19 849
10642.17 845
10643.14 904
10644.11 924
10645.09 895
10646.06 996
10647.04 1068
10648.01 1023
10648.99 1024
10649.96 1052
10650.94 1075
10651.91 1011
10652.89 936
10653.86 958
10654.83 908
10655.81 1022
10656.78 982
10657.76 837
10658.73 882
10659.71 846
10660.68 830
10661.66 867
10662.63 850
10663.61 854
10664.59 786
10665.56 841
10666.54 858
10667.51 869
10668.49 828
10669.46 839
10670.44 809
10671.41 824
10672.39 912
10673.36 870
10674.34 883
10675.32 871
10676.29 842
10677.27 855
10678.24 837
10679.22 919
10680.19 848
10681.17 852
10682.15 870
10683.12 839
10684.10 822
10685.08 837
10686.05 803
10687.03 868
10688.00 838
10688.98 876
10689.96 825
10690.93 858
10691.91 934
10692.89 837
10693.86 909
10694.84 868
10695.82 872
10696.79 797
10697.77 758
10698.75 757
10699.72 823
10700.70 832
10701.68 844
10702.65 792
10703.63 770
10704.61 757
10705.59 751
10706.56 795
10707.54 811
10708.52 823
10709.49 812
10710.47 795
10711.45 779
10712.43 819
10713.40 843
10714.38 811
10715.36 760
10716.34 840
10717.31 769
10718.29 761
10719.27 822
10720.25 827
10721.22 802
10722.20 798
10723.18 776
10724.16 730
10725.14 779
10726.11 787
10727.09 810
10728.07 776
10729.05 862
10730.03 805
10731.01 781
10731.98 752
10732.96 811
10733.94 847
10734.92 753
10735.90 808
10736.88 820
10737.85 753
10738.83 722
10739.81 766
10740.79 796
10741.77 789
10742.75 820
10743.73 803
10744.71 836
10745.69 826
10746.66 822
10747.64 764
10748.62 818
10749.60 845
10750.58 842
10751.56 837
10752.54 812
10753.52 852
10754.50 863
10755.48 818
10756.46 810
10757.44 767
10758.42 801
10759.39 867
10760.37 848
10761.35 778
10762.33 772
10763.31 794
10764.29 816
10765.27 852
10766.25 777
10767.23 831
10768.21 797
10769.19 804
10770.17 817
10771.15 814
10772.13 841
10773.11 838
10774.09 825
10775.07 845
10776.05 843
10777.03 883
10778.02 817
10779.00 819
10779.98 836
10780.96 817
10781.94 817
10782.92 913
10783.90 800
10784.88 830
10785.86 835
10786.84 842
10787.82 887
10788.80 815
10789.78 831
10790.76 927
10791.75 917
10792.73 833
10793.71 857
10794.69 914
10795.67 896
10796.65 817
10797.63 822
10798.61 873
10799.60 850
10800.58 821
10801.56 819
10802.54 844
10803.52 873
10804.50 842
10805.49 846
10806.47 893
10807.45 877
10808.43 880
10809.41 804
10810.39 855
10811.38 817
10812.36 856
10813.34 812
10814.32 842
10815.30 879
10816.29 796
10817.27 907
10818.25 934
10819.23 871
10820.22 817
10821.20 917
10822.18 927
10823.16 941
10824.15 819
10825.13 812
10826.11 845
10827.09 794
10828.08 824
10829.06 890
10830.04 882
10831.02 890
10832.01 847
10832.99 855
10833.97 864
10834.96 890
10835.94 836
10836.92 836
10837.91 887
10838.89 884
10839.87 897
10840.85 862
10841.84 884
10842.82 856
10843.81 907
10844.79 892
10845.77 906
10846.76 883
10847.74 876
10848.72 865
10849.71 924
10850.69 919
10851.67 859
10852.66 909
10853.64 953
10854.63 924
10855.61 877
10856.59 830
10857.58 895
10858.56 861
10859.55 910
10860.53 942
10861.51 893
10862.50 985
10863.48 935
10864.47 886
10865.45 984
10866.44 953
10867.42 954
10868.41 1032
10869.39 970
10870.37 928
10871.36 966
10872.34 992
10873.33 1052
10874.31 1048
10875.30 971
10876.28 967
10877.27 1010
10878.25 984
10879.24 981
10880.22 1010
10881.21 1056
10882.19 1019
10883.18 1049
10884.16 1000
10885.15 979
10886.13 1052
10887.12 1057
10888.11 1004
10889.09 979
10890.08 1016
10891.06 1078
10892.05 1085
10893.03 1021
10894.02 1030
10895.00 1012
10895.99 1053
10896.98 1068
10897.96 1000
10898.95 982
10899.93 1096
10900.92 1095
10901.91 1079
10902.89 1110
10903.88 1060
10904.86 1135
10905.85 1119
10906.84 1153
10907.82 1127
10908.81 1064
10909.80 1153
10910.78 1136
10911.77 1128
10912.76 1187
10913.74 1175
10914.73 1213
10915.72 1228
10916.70 1175
10917.69 1235
10918.68 1180
10919.66 1219
10920.65 1227
10921.64 1207
10922.62 1164
10923.61 1164
10924.60 1164
10925.58 1174
10926.57 1157
10927.56 1206
10928.55 1187
10929.53 1194
10930.52 1284
10931.51 1222
10932.50 1187
10933.48 1255
10934.47 1250
10935.46 1273
10936.45 1309
10937.43 1321
10938.42 1313
10939.41 1326
10940.40 1284
10941.38 1286
10942.37 1298
10943.36 1320
10944.35 1322
10945.34 1343
10946.32 1358
10947.31 1292
10948.30 1319
10949.29 1314
10950.28 1374
10951.27 1463
10952.25 1353
10953.24 1460
10954.23 1484
10955.22 1426
10956.21 1443
10957.20 1446
10958.18 1425
10959.17 1533
10960.16 1542
10961.15 1523
10962.14 1544
10963.13 1544
10964.12 1596
10965.11 1589
10966.10 1665
10967.08 1691
10968.07 1705
10969.06 1703
10970.05 1701
10971.04 1715
10972.03 1688
10973.02 1647
10974.01 1659
10975.00 1620
10975.99 1608
10976.98 1494
10977.97 1423
10978.96 1436
10979.95 1529
10980.94 1503
10981.92 1478
10982.91 1520
10983.90 1472
10984.89 1437
10985.88 1516
10986.87 1467
10987.86 1542
10988.85 1478
10989.84 1426
10990.83 1494
10991.82 1603
10992.81 1489
10993.80 1507
10994.79 1516
10995.78 1565
10996.78 1507
10997.77 1572
10998.76 1599
10999.75 1601
11000.74 1646
11001.73 1642
11002.72 1616
11003.71 1645
11004.70 1833
11005.69 1908
11006.68 1926
11007.67 2091
11008.66 2083
11009.65 2153
11010.64 2209
11011.64 2211
11012.63 2346
11013.62 2137
11014.61 1998
11015.60 1950
11016.59 1829
11017.58 1664
11018.57 1626
11019.57 1644
11020.56 1594
11021.55 1542
11022.54 1473
11023.53 1468
11024.52 1426
11025.51 1424
11026.51 1455
11027.50 1485
11028.49 1444
11029.48 1455
11030.47 1386
11031.47 1386
11032.46 1376
11033.45 1314
11034.44 1429
11035.43 1408
11036.43 1357
11037.42 1335
11038.41 1341
11039.40 1344
11040.39 1333
11041.39 1234
11042.38 1298
11043.37 1293
11044.36 1314
11045.36 1278
11046.35 1275
11047.34 1258
11048.34 1206
11049.33 1290
11050.32 1297
11051.31 1338
11052.31 1234
11053.30 1230
11054.29 1178
11055.29 1201
11056.28 1214
11057.27 1255
11058.26 1170
11059.26 1276
11060.25 1191
11061.24 1246
11062.24 1147
11063.23 1206
11064.22 1240
11065.22 1209
11066.21 1247
11067.20 1210
11068.20 1193
11069.19 1187
11070.19 1152
11071.18 1120
11072.17 1132
11073.17 1144
11074.16 1115
11075.15 1183
11076.15 1115
11077.14 1138
11078.14 1121
11079.13 1146
11080.12 1085
11081.12 1083
11082.11 1131
11083.11 1112
11084.10 1166
11085.10 1116
11086.09 1146
11087.08 1188
11088.08 1195
11089.07 1192
11090.07 1191
11091.06 1133
11092.06 1114
11093.05 1170
11094.05 1173
11095.04 1179
11096.04 1187
11097.03 1118
11098.03 1093
11099.02 1141
11100.02 1094
11101.01 1090
11102.01 1114
11103.00 987
11104.00 1068
11104.99 1045
11105.99 1053
11106.98 1073
11107.98 972
11108.97 1069
11109.97 1099
11110.96 1087
11111.96 1040
11112.95 1111
11113.95 1098
11114.95 1055
11115.94 1022
11116.94 1116
11117.93 1035
11118.93 1054
11119.93 1014
11120.92 1038
11121.92 1031
11122.91 1010
11123.91 1051
11124.91 1077
11125.90 1044
11126.90 1045
11127.89 1065
11128.89 1011
11129.89 1039
11130.88 1056
11131.88 1023
11132.88 947
11133.87 967
11134.87 964
11135.87 989
11136.86 988
11137.86 1014
11138.86 1029
11139.85 979
11140.85 990
11141.85 1031
11142.84 1048
11143.84 1027
11144.84 1009
11145.83 1009
11146.83 1024
11147.83 1027
11148.83 1024
11149.82 976
11150.82 966
11151.82 961
11152.82 1017
11153.81 1011
11154.81 1032
11155.81 1020
11156.80 1039
11157.80 1009
11158.80 1054
11159.80 1061
11160.80 1072
11161.79 1019
11162.79 1017
11163.79 1040
11164.79 1017
11165.78 1013
11166.78 986
11167.78 1056
11168.78 1015
11169.78 1040
11170.78 981
11171.77 996
11172.77 988
11173.77 984
11174.77 1021
11175.77 1071
11176.77 1091
11177.76 1026
11178.76 1007
11179.76 1045
11180.76 1063
11181.76 1012
11182.76 1000
11183.76 1025
11184.75 1084
11185.75 1027
11186.75 1006
11187.75 1086
11188.75 1099
11189.75 1047
11190.75 1123
11191.75 1074
11192.75 1130
11193.75 1034
11194.75 1041
11195.74 1040
11196.74 1048
11197.74 1025
11198.74 1074
11199.74 1083
11200.74 1112
11201.74 1110
11202.74 1131
11203.74 1140
11204.74 1155
11205.74 1158
11206.74 1126
11207.74 1150
11208.74 1170
11209.74 1202
11210.74 1118
11211.74 1059
11212.74 1085
11213.74 1124
11214.74 1043
11215.74 1078
11216.74 1065
11217.74 1131
11218.74 1115
11219.74 1048
11220.74 1114
11221.74 1110
11222.74 1101
11223.74 1107
11224.74 1099
11225.74 1030
11226.74 1045
11227.75 1081
11228.75 979
11229.75 992
11230.75 986
11231.75 981
11232.75 954
11233.75 1003
11234.75 975
11235.75 1005
11236.75 1013
11237.76 925
11238.76 918
11239.76 955
11240.76 945
11241.76 1027
11242.76 951
11243.76 918
11244.76 939
11245.77 983
11246.77 1017
11247.77 993
11248.77 995
11249.77 992
11250.77 975
11251.78 991
11252.78 948
11253.78 864
11254.78 891
11255.78 958
11256.79 976
11257.79 957
11258.79 890
11259.79 985
11260.79 982
11261.80 895
11262.80 839
11263.80 948
11264.80 979
11265.81 942
11266.81 976
11267.81 985
11268.81 921
11269.82 917
11270.82 950
11271.82 954
11272.82 902
11273.83 947
11274.83 972
11275.83 1017
11276.84 969
11277.84 957
11278.84 967
11279.85 969
11280.85 1026
11281.85 950
11282.85 980
11283.86 984
11284.86 1019
11285.86 1012
11286.87 999
11287.87 1031
11288.87 1073
11289.88 1005
11290.88 1013
11291.89 1018
11292.89 1056
11293.89 990
11294.90 950
11295.90 985
11296.90 1023
11297.91 1057
11298.91 999
11299.92 970
11300.92 963
11301.92 1009
11302.93 969
11303.93 957
11304.94 972
11305.94 953
11306.94 944
11307.95 902
11308.95 947
11309.96 964
11310.96 1002
11311.97 1000
11312.97 1016
11313.98 959
11314.98 965
11315.98 985
11316.99 959
11317.99 982
11319.00 920
11320.00 963
11321.01 965
11322.01 1000
11323.02 970
11324.02 1014
11325.03 1029
11326.03 1130
11327.04 1034
11328.04 1024
11329.05 996
11330.05 1029
11331.06 1041
11332.07 1046
11333.07 1023
11334.08 1068
11335.08 1063
11336.09 1003
11337.09 995
11338.10 981
11339.10 965
11340.11 918
11341.12 958
11342.12 978
11343.13 988
11344.13 968
11345.14 948
11346.15 1043
11347.15 1079
11348.16 1053
11349.16 1089
11350.17 1117
11351.18 1083
11352.18 1067
11353.19 1057
11354.20 1058
11355.20 1043
11356.21 1055
11357.21 1053
11358.22 1006
11359.23 1020
11360.23 1001
11361.24 1017
11362.25 987
11363.25 951
11364.26 1010
11365.27 947
11366.28 987
11367.28 1015
11368.29 992
11369.30 936
11370.30 966
11371.31 1032
11372.32 1021
11373.32 999
11374.33 952
11375.34 952
11376.35 980
11377.35 1017
11378.36 963
11379.37 1023
11380.38 967
11381.38 959
11382.39 943
11383.40 921
11384.41 944
11385.41 943
11386.42 971
11387.43 957
11388.44 1066
11389.45 931
11390.45 979
11391.46 1017
11392.47 988
11393.48 934
11394.49 938
11395.49 950
11396.50 996
11397.51 914
11398.52 958
11399.53 994
11400.54 982
11401.55 922
11402.55 892
11403.56 889
11404.57 895
11405.58 951
11406.59 937
11407.60 985
11408.61 999
11409.61 1019
11410.62 1036
11411.63 1047
11412.64 963
11413.65 931
11414.66 916
11415.67 888
11416.68 927
11417.69 914
11418.70 950
11419.71 971
11420.71 977
11421.72 909
11422.73 886
11423.74 937
11424.75 953
11425.76 941
11426.77 978
11427.78 985
11428.79 1039
11429.80 1008
11430.81 991
11431.82 980
11432.83 1028
11433.84 1003
11434.85 955
11435.86 987
11436.87 952
11437.88 1001
11438.89 1007
11439.90 997
11440.91 1056
11441.92 963
11442.93 980
11443.94 1002
11444.95 979
11445.96 959
11446.97 989
11447.98 988
11448.99 1002
11450.00 1009
11451.01 1013
11452.03 1012
11453.04 1023
11454.05 991
11455.06 1032
11456.07 1021
11457.08 1046
11458.09 1070
11459.10 991
11460.11 1025
11461.12 1046
11462.14 1048
11463.15 1015
11464.16 1047
11465.17 1045
11466.18 1103
11467.19 1113
11468.20 1105
11469.21 1082
11470.23 1057
11471.24 1020
11472.25 1049
11473.26 1078
11474.27 1051
11475.28 1073
11476.30 1033
11477.31 1064
11478.32 1079
11479.33 1046
11480.34 1008
11481.36 1020
11482.37 1027
11483.38 1061
11484.39 1093
11485.40 1176
11486.42 1141
11487.43 1091
11488.44 1086
11489.45 1044
11490.47 1070
11491.48 1072
11492.49 1074
11493.50 1086
11494.52 1063
11495.53 1042
11496.54 1101
11497.55 1065
11498.57 1039
11499.58 1059
11500.59 1068
11501.61 1072
11502.62 1073
11503.63 1080
11504.64 1110
11505.66 1111
11506.67 1092
11507.68 1070
11508.70 1110
11509.71 1116
11510.72 1120
11511.74 1048
11512.75 1101
11513.76 1077
11514.78 1099
11515.79 1107
11516.80 1109
11517.82 1104
11518.83 1034
11519.84 1114
11520.86 1147
11521.87 1116
11522.89 1124
11523.90 1144
11524.91 1187
11525.93 1190
11526.94 1194
11527.96 1189
11528.97 1183
11529.98 1158
11531.00 1185
11532.01 1179
11533.03 1168
11534.04 1259
11535.06 1171
11536.07 1166
11537.08 1186
11538.10 1199
11539.11 1230
11540.13 1180
11541.14 1205
11542.16 1151
11543.17 1228
11544.19 1235
11545.20 1269
11546.22 1268
11547.23 1223
11548.25 1229
11549.26 1223
11550.28 1248
11551.29 1252
11552.31 1278
11553.32 1391
11554.34 1321
11555.35 1281
11556.37 1390
11557.38 1484
11558.40 1370
11559.41 1435
11560.43 1326
11561.45 1394
11562.46 1399
11563.48 1436
11564.49 1423
11565.51 1451
11566.52 1507
11567.54 1469
11568.56 1471
11569.57 1519
11570.59 1464
11571.60 1537
11572.62 1569
11573.64 1571
11574.65 1486
11575.67 1538
11576.68 1555
11577.70 1597
11578.72 1597
11579.73 1610
11580.75 1652
11581.77 1665
11582.78 1630
11583.80 1672
11584.82 1747
11585.83 1731
11586.85 1777
11587.87 1881
11588.88 1869
11589.90 1979
11590.92 2100
11591.93 2114
11592.95 2092
11593.97 2118
11594.98 2163
11596.00 2164
11597.02 2233
11598.03 2311
11599.05 2366
11600.07 2487
11601.09 2506
11602.10 2550
11603.12 2748
11604.14 2928
11605.16 3283
11606.17 3450
11607.19 3815
11608.21 4189
11609.23 4430
11610.24 4700
11611.26 4694
11612.28 4520
11613.30 4398
11614.32 4144
11615.33 3820
11616.35 3509
11617.37 3100
11618.39 2813
11619.41 2584
11620.42 2338
11621.44 2100
11622.46 2120
11623.48 2076
11624.50 2040
11625.51 1878
11626.53 1899
11627.55 1968
11628.57 1829
11629.59 1755
11630.61 1704
11631.63 1681
11632.64 1661
11633.66 1574
11634.68 1475
11635.70 1493
11636.72 1485
11637.74 1484
11638.76 1471
11639.78 1490
11640.80 1449
11641.81 1417
11642.83 1401
11643.85 1402
11644.87 1424
11645.89 1393
11646.91 1385
11647.93 1382
11648.95 1364
11649.97 1303
11650.99 1352
11652.01 1366
11653.03 1342
11654.05 1298
11655.07 1327
11656.09 1367
11657.11 1277
11658.13 1290
11659.15 1184
11660.17 1240
11661.19 1217
11662.21 1231
11663.23 1279
11664.25 1262
11665.27 1324
11666.29 1315
11667.31 1288
11668.33 1280
11669.35 1329
11670.37 1317
11671.39 1353
11672.41 1351
11673.43 1377
11674.45 1397
11675.47 1327
11676.49 1315
11677.51 1317
11678.53 1337
11679.55 1373
11680.57 1364
11681.59 1403
11682.61 1460
11683.64 1470
11684.66 1478
11685.68 1448
11686.70 1450
11687.72 1401
11688.74 1462
11689.76 1468
11690.78 1431
11691.80 1489
11692.83 1526
11693.85 1518
11694.87 1419
11695.89 1386
11696.91 1525
11697.93 1479
11698.95 1438
11699.98 1427
11701.00 1376
11702.02 1404
11703.04 1401
11704.06 1416
11705.08 1415
11706.11 1451
11707.13 1394
11708.15 1384
11709.17 1345
11710.19 1334
11711.22 1289
11712.24 1315
11713.26 1358
11714.28 1299
11715.31 1351
11716.33 1207
11717.35 1305
11718.37 1276
11719.40 1197
11720.42 1201
11721.44 1241
11722.46 1253
11723.49 1249
11724.51 1229
11725.53 1239
11726.55 1196
11727.58 1182
11728.60 1147
11729.62 1207
11730.65 1161
11731.67 1135
11732.69 1099
11733.71 1113
11734.74 1107
11735.76 1098
11736.78 1133
11737.81 1103
11738.83 1046
11739.85 1049
11740.88 1118
11741.90 1117
11742.92 1092
11743.95 1086
11744.97 1138
11746.00 1077
11747.02 1026
11748.04 1062
11749.07 1077
11750.09 1040
11751.11 1012
11752.14 1076
11753.16 1059
11754.19 1105
11755.21 1085
11756.23 1088
11757.26 1039
11758.28 1053
11759.31 1034
11760.33 1011
11761.36 1040
11762.38 981
11763.40 1024
11764.43 1019
11765.45 1081
11766.48 1049
11767.50 1030
11768.53 944
11769.55 1005
11770.58 996
11771.60 969
11772.63 983
11773.65 993
11774.68 1006
11775.70 960
11776.73 979
11777.75 1005
11778.78 950
11779.80 980
11780.83 932
11781.85 998
11782.88 1033
11783.90 994
11784.93 976
11785.95 951
11786.98 996
11788.00 930
11789.03 937
11790.05 922
11791.08 944
11792.11 930
11793.13 922
11794.16 958
11795.18 994
11796.21 921
11797.23 902
11798.26 927
11799.29 954
11800.31 895
11801.34 920
11802.36 936
11803.39 859
11804.42 904
11805.44 981
11806.47 992
11807.50 882
11808.52 904
11809.55 925
11810.57 901
11811.60 839
11812.63 924
11813.65 907
11814.68 886
11815.71 913
11816.73 939
11817.76 997
11818.79 926
11819.81 889
11820.84 854
11821.87 853
11822.90 855
11823.92 806
11824.95 898
11825.98 953
11827.00 960
11828.03 925
11829.06 955
11830.09 923
11831.11 849
11832.14 884
11833.17 927
11834.20 911
11835.22 963
11836.25 993
11837.28 966
11838.31 984
11839.33 931
11840.36 922
11841.39 939
11842.42 920
11843.45 910
11844.47 984
11845.50 954
11846.53 966
11847.56 903
11848.59 909
11849.61 1000
11850.64 933
11851.67 914
11852.70 887
11853.73 895
11854.75 891
11855.78 917
11856.81 916
11857.84 907
11858.87 927
11859.90 876
11860.93 918
11861.95 939
11862.98 916
11864.01 971
11865.04 992
11866.07 922
11867.10 944
11868.13 923
11869.16 935
11870.19 933
11871.21 879
11872.24 881
11873.27 967
11874.30 932
11875.33 957
11876.36 979
11877.39 970
11878.42 975
11879.45 1067
11880.48 988
11881.51 972
11882.54 937
11883.57 953
11884.60 1037
11885.63 957
11886.66 968
11887.69 989
11888.72 970
11889.75 932
11890.78 930
11891.81 1025
11892.84 1016
11893.87 963
11894.90 985
11895.93 990
11896.96 992
11897.99 1168
11899.02 1041
11900.05 1054
11901.08 1044
11902.11 1092
11903.14 1046
11904.17 1046
11905.20 1008
11906.23 998
11907.26 998
11908.29 1018
11909.32 1100
11910.35 1111
11911.38 1126
11912.42 1141
11913.45 1195
11914.48 1202
11915.51 1158
11916.54 1125
11917.57 1123
11918.60 1051
11919.63 1064
11920.66 1067
11921.70 1124
11922.73 1146
11923.76 1126
11924.79 1106
11925.82 1095
11926.85 1056
11927.88 1065
11928.92 1054
11929.95 1100
11930.98 1051
11932.01 1088
11933.04 1114
11934.07 1071
11935.11 1084
11936.14 1225
11937.17 1253
11938.20 1296
11939.23 1343
11940.27 1338
11941.30 1404
11942.33 1520
11943.36 1485
11944.40 1535
11945.43 1545
11946.46 1408
11947.49 1358
11948.53 1320
11949.56 1335
11950.59 1237
11951.62 1205
11952.66 1189
11953.69 1163
11954.72 1214
11955.75 1123
11956.79 1019
11957.82 1055
11958.85 1029
11959.88 1076
11960.92 1071
11961.95 1005
11962.98 1002
11964.02 1062
11965.05 1040
11966.08 990
11967.12 1013
11968.15 1050
11969.18 1036
11970.22 1070
11971.25 1046
11972.28 1034
11973.32 995
11974.35 977
11975.38 935
11976.42 943
11977.45 967
11978.49 976
11979.52 1018
11980.55 966
11981.59 1060
11982.62 1092
11983.66 990
11984.69 986
11985.72 1036
11986.76 1121
11987.79 990
11988.83 976
11989.86 1023
11990.89 952
11991.93 1001
11992.96 1030
11994.00 982
11995.03 1024
11996.07 1037
11997.10 986
11998.14 941
11999.17 973
12000.20 1043
12001.24 1074
12002.27 1036
12003.31 987
12004.34 985
12005.38 1025
12006.41 1009
12007.45 1027
12008.48 1011
12009.52 1010
12010.55 1060
12011.59 999
12012.62 957
12013.66 1051
12014.70 998
12015.73 1093
12016.77 1102
12017.80 1086
12018.84 1077
12019.87 1094
12020.91 1087
12021.94 1097
12022.98 1039
12024.02 1118
12025.05 1195
12026.09 1241
12027.12 1091
12028.16 1118
12029.19 1158
12030.23 1216
12031.27 1102
12032.30 1113
12033.34 1250
12034.37 1229
12035.41 1143
12036.45 1018
12037.48 1070
12038.52 1066
12039.56 1064
12040.59 1042
12041.63 1094
12042.67 1062
12043.70 1002
12044.74 1073
12045.78 1042
12046.81 1017
12047.85 1053
12048.89 1155
12049.92 1068
12050.96 1051
12052.00 985
12053.03 1026
12054.07 1049
12055.11 1042
12056.14 1114
12057.18 1081
12058.22 998
12059.26 1010
12060.29 1035
12061.33 1011
12062.37 1029
12063.41 1035
12064.44 1055
12065.48 1032
12066.52 1082
12067.56 1063
12068.59 1004
12069.63 1079
12070.67 1005
12071.71 994
12072.74 1072
12073.78 1044
12074.82 1056
12075.86 939
12076.90 939
12077.93 981
12078.97 1000
12080.01 1016
12081.05 1023
12082.09 1059
12083.13 1053
12084.16 1055
12085.20 1050
12086.24 1023
12087.28 1055
12088.32 1083
12089.36 1035
12090.39 998
12091.43 1068
12092.47 1142
12093.51 1073
12094.55 1075
12095.59 1056
12096.63 1019
12097.67 1050
12098.70 1019
12099.74 1039
12100.78 1078
12101.82 1124
12102.86 1091
12103.90 1071
12104.94 1061
12105.98 1062
12107.02 1145
12108.06 1162
12109.10 1078
12110.14 1091
12111.18 1078
12112.22 1191
12113.25 1215
12114.29 1110
12115.33 1159
12116.37 1103
12117.41 1115
12118.45 1034
12119.49 1023
12120.53 1049
12121.57 1084
12122.61 1047
12123.65 1064
12124.69 968
12125.73 910
12126.77 980
12127.81 932
12128.85 991
12129.89 974
12130.93 1025
12131.97 1025
12133.02 988
12134.06 917
12135.10 951
12136.14 970
12137.18 917
12138.22 993
12139.26 989
12140.30 940
12141.34 940
12142.38 898
12143.42 932
12144.46 854
12145.50 991
12146.54 884
12147.59 906
12148.63 918
12149.67 920
12150.71 911
12151.75 859
12152.79 862
12153.83 884
12154.87 857
12155.92 905
12156.96 952
12158.00 978
12159.04 875
12160.08 946
12161.12 892
12162.17 857
12163.21 828
12164.25 890
12165.29 894
12166.33 876
12167.37 869
12168.42 900
12169.46 865
12170.50 846
12171.54 884
12172.58 856
12173.63 850
12174.67 938
12175.71 885
12176.75 807
12177.80 874
12178.84 878
12179.88 810
12180.92 847
12181.97 833
12183.01 868
12184.05 874
12185.09 816
12186.14 840
12187.18 847
12188.22 904
12189.26 916
12190.31 919
12191.35 871
12192.39 878
12193.44 882
12194.48 882
12195.52 844
12196.57 865
12197.61 978
12198.65 889
12199.70 877
12200.74 927
12201.78 934
12202.83 895
12203.87 912
12204.91 831
12205.96 894
12207.00 880
12208.04 883
12209.09 817
12210.13 815
12211.17 836
12212.22 850
12213.26 866
12214.31 850
12215.35 878
12216.39 827
12217.44 801
12218.48 789
12219.53 876
12220.57 802
12221.61 845
12222.66 817
12223.70 810
12224.75 835
12225.79 884
12226.84 843
12227.88 840
12228.93 836
12229.97 814
12231.01 821
12232.06 833
12233.10 855
12234.15 891
12235.19 889
12236.24 840
12237.28 852
12238.33 880
12239.37 870
12240.42 871
12241.46 806
12242.51 816
12243.55 895
12244.60 807
12245.64 839
12246.69 841
12247.74 872
12248.78 835
12249.83 846
12250.87 770
12251.92 792
12252.96 850
12254.01 819
12255.05 847
12256.10 847
12257.15 846
12258.19 833
12259.24 847
12260.28 798
12261.33 878
12262.37 827
12263.42 826
12264.47 859
12265.51 816
12266.56 811
12267.61 806
12268.65 837
12269.70 834
12270.74 872
12271.79 844
12272.84 815
12273.88 838
12274.93 789
12275.98 809
12277.02 806
12278.07 841
12279.12 817
12280.16 885
12281.21 772
12282.26 827
12283.30 786
12284.35 779
12285.40 824
12286.44 818
12287.49 810
12288.54 839
12289.59 794
12290.63 806
12291.68 859
12292.73 816
12293.77 756
12294.82 756
12295.87 756
12296.92 810
12297.96 773
12299.01 771
12300.06 782
12301.11 787
12302.15 835
12303.20 803
12304.25 770
12305.30 808
12306.35 835
12307.39 818
12308.44 783
12309.49 817
12310.54 799
12311.59 818
12312.63 856
12313.68 784
12314.73 768
12315.78 797
12316.83 794
12317.88 848
12318.92 841
12319.97 824
12321.02 792
12322.07 830
12323.12 796
12324.17 784
12325.21 781
12326.26 743
12327.31 798
12328.36 786
12329.41 816
12330.46 835
12331.51 800
12332.56 817
12333.61 774
12334.65 762
12335.70 808
12336.75 761
12337.80 758
12338.85 766
12339.90 804
12340.95 784
12342.00 754
12343.05 728
12344.10 771
12345.15 740
12346.20 755
12347.25 838
12348.30 780
12349.35 740
12350.40 743
12351.45 799
12352.50 787
12353.55 780
12354.60 794
12355.65 771
12356.70 751
12357.75 819
12358.80 837
12359.85 855
12360.90 798
12361.95 834
12363.00 807
12364.05 822
12365.10 811
12366.15 791
12367.20 812
12368.25 764
12369.30 772
12370.35 831
12371.40 846
12372.45 827
12373.50 842
12374.55 832
12375.60 777
12376.65 745
12377.70 808
12378.76 844
12379.81 796
12380.86 803
12381.91 767
12382.96 835
12384.01 804
12385.06 805
12386.11 785
12387.17 796
12388.22 832
12389.27 851
12390.32 789
12391.37 801
12392.42 861
12393.47 915
12394.53 897
12395.58 874
12396.63 856
12397.68 788
12398.73 786
12399.78 851
12400.84 810
12401.89 813
12402.94 823
12403.99 884
12405.04 838
12406.10 838
12407.15 918
12408.20 822
12409.25 872
12410.31 862
12411.36 856
12412.41 831
12413.46 876
12414.51 848
12415.57 947
12416.62 952
12417.67 888
12418.72 889
12419.78 877
12420.83 896
12421.88 936
12422.94 910
12423.99 895
12425.04 922
12426.09 929
12427.15 931
12428.20 915
12429.25 913
12430.31 927
12431.36 956
12432.41 961
12433.47 951
12434.52 898
12435.57 918
12436.63 944
12437.68 947
12438.73 886
12439.79 928
12440.84 921
12441.89 981
12442.95 970
12444.00 996
12445.06 923
12446.11 927
12447.16 926
12448.22 966
12449.27 957
12450.33 989
12451.38 996
12452.43 999
12453.49 1049
12454.54 983
12455.60 960
12456.65 918
12457.70 954
12458.76 900
12459.81 894
12460.87 944
12461.92 976
12462.98 958
12464.03 971
12465.09 927
12466.14 966
12467.19 986
12468.25 915
12469.30 883
12470.36 905
12471.41 905
12472.47 895
12473.52 860
12474.58 971
12475.63 1030
12476.69 965
12477.74 963
12478.80 953
12479.85 950
12480.91 1020
12481.97 997
12483.02 959
12484.08 929
12485.13 1023
12486.19 1072
12487.24 1035
12488.30 1088
12489.35 1016
12490.41 1040
12491.47 1085
12492.52 1049
12493.58 1018
12494.63 1108
12495.69 1169
12496.74 1168
12497.80 1139
12498.86 1166
12499.91 1303
12500.97 1300
12502.03 1367
12503.08 1483
12504.14 1572
12505.19 1729
12506.25 1769
12507.31 1734
12508.36 1812
12509.42 1762
12510.48 1699
12511.53 1662
12512.59 1555
12513.65 1363
12514.70 1416
12515.76 1350
12516.82 1201
12517.87 1163
12518.93 1149
12519.99 1138
12521.04 1036
12522.10 1016
12523.16 976
12524.22 1022
12525.27 1014
12526.33 1035
12527.39 966
12528.44 1002
12529.50 975
12530.56 957
12531.62 959
12532.67 946
12533.73 937
12534.79 973
12535.85 931
12536.90 964
12537.96 937
12539.02 943
12540.08 970
12541.14 969
12542.19 882
12543.25 879
12544.31 891
12545.37 908
12546.43 941
12547.48 949
12548.54 904
12549.60 958
12550.66 943
12551.72 889
12552.77 883
12553.83 896
12554.89 929
12555.95 832
12557.01 905
12558.07 886
12559.13 908
12560.18 918
12561.24 912
12562.30 920
12563.36 893
12564.42 908
12565.48 971
12566.54 1018
12567.60 999
12568.65 936
12569.71 898
12570.77 941
12571.83 1027
12572.89 1001
12573.95 994
12575.01 967
12576.07 908
12577.13 912
12578.19 965
12579.25 1027
12580.31 1044
12581.37 1075
12582.43 1140
12583.49 1119
12584.55 1175
12585.60 1149
12586.66 1213
12587.72 1199
12588.78 1211
12589.84 1186
12590.90 1197
12591.96 1249
12593.02 1128
12594.08 1111
12595.14 1151
12596.20 1133
12597.26 1095
12598.32 1129
12599.39 1053
12600.45 1058
12601.51 1098
12602.57 1073
12603.63 1007
12604.69 1063
12605.75 1027
12606.81 1048
12607.87 964
12608.93 908
12609.99 914
12611.05 893
12612.11 934
12613.17 960
12614.23 954
12615.30 911
12616.36 912
12617.42 823
12618.48 863
12619.54 884
12620.60 874
12621.66 890
12622.72 926
12623.78 922
12624.85 893
12625.91 915
12626.97 882
12628.03 892
12629.09 893
12630.15 855
12631.22 880
12632.28 929
12633.34 897
12634.40 886
12635.46 840
12636.52 866
12637.59 891
12638.65 843
12639.71 875
12640.77 810
12641.83 825
12642.90 795
12643.96 861
12645.02 788
12646.08 823
12647.14 849
12648.21 886
12649.27 836
12650.33 823
12651.39 826
12652.46 810
12653.52 838
12654.58 785
12655.65 784
12656.71 793
12657.77 812
12658.83 800
12659.90 853
12660.96 786
12662.02 816
12663.09 808
12664.15 848
12665.21 877
12666.27 860
12667.34 855
12668.40 886
12669.46 899
12670.53 898
12671.59 874
12672.65 888
12673.72 835
12674.78 781
12675.84 809
12676.91 804
12677.97 790
12679.04 761
12680.10 777
12681.16 739
12682.23 770
12683.29 730
12684.35 821
12685.42 832
12686.48 800
12687.55 798
12688.61 799
12689.67 742
12690.74 747
12691.80 686
12692.87 746
12693.93 769
12695.00 812
12696.06 764
12697.12 783
12698.19 760
12699.25 739
12700.32 742
12701.38 749
12702.45 783
12703.51 771
12704.58 802
12705.64 742
12706.71 699
12707.77 738
12708.84 728
12709.90 721
12710.97 693
12712.03 704
12713.10 689
12714.16 733
12715.23 735
12716.29 688
12717.36 657
12718.42 694
12719.49 777
12720.55 727
12721.62 681
12722.68 725
12723.75 723
12724.81 695
12725.88 691
12726.95 723
12728.01 805
12729.08 707
12730.14 691
12731.21 647
12732.28 657
12733.34 718
12734.41 768
12735.47 778
12736.54 733
12737.61 710
12738.67 659
12739.74 683
12740.80 744
12741.87 772
12742.94 751
12744.00 756
12745.07 690
12746.14 703
12747.20 722
12748.27 699
12749.34 708
12750.40 731
12751.47 684
12752.54 683
12753.60 709
12754.67 691
12755.74 677
12756.80 719
12757.87 686
12758.94 702
12760.00 711
12761.07 714
12762.14 698
12763.21 676
12764.27 651
12765.34 607
12766.41 652
12767.47 684
12768.54 630
12769.61 625
12770.68 625
12771.74 675
12772.81 688
12773.88 663
12774.95 662
12776.02 699
12777.08 628
12778.15 694
12779.22 690
12780.29 662
12781.35 611
12782.42 612
12783.49 657
12784.56 613
12785.63 662
12786.70 649
12787.76 701
12788.83 677
12789.90 644
12790.97 622
12792.04 619
12793.11 754
12794.17 723
12795.24 703
12796.31 644
12797.38 650
12798.45 634
12799.52 701
12800.59 695
12801.65 666
12802.72 660
12803.79 706
12804.86 661
12805.93 696
12807.00 636
12808.07 685
12809.14 711
12810.21 739
12811.28 676
12812.34 675
12813.41 667
12814.48 665
12815.55 623
12816.62 674
12817.69 666
12818.76 659
12819.83 632
12820.90 634
12821.97 734
12823.04 702
12824.11 729
12825.18 729
12826.25 658
12827.32 675
12828.39 705
12829.46 681
12830.53 693
12831.60 702
12832.67 664
12833.74 724
12834.81 703
12835.88 627
12836.95 656
12838.02 674
12839.09 621
12840.16 657
12841.23 704
12842.30 667
12843.37 648
12844.44 691
12845.51 656
12846.58 671
12847.66 643
12848.73 673
12849.80 608
12850.87 645
12851.94 614
12853.01 616
12854.08 622
12855.15 620
12856.22 645
12857.29 605
12858.36 654
12859.44 617
12860.51 614
12861.58 687
12862.65 630
12863.72 564
12864.79 612
12865.86 649
12866.94 615
12868.01 571
12869.08 556
12870.15 638
12871.22 605
12872.29 640
12873.37 583
12874.44 647
12875.51 571
12876.58 622
12877.65 617
12878.73 623
12879.80 575
12880.87 606
12881.94 613
12883.01 600
12884.09 602
12885.16 569
12886.23 553
12887.30 588
12888.38 616
12889.45 591
12890.52 595
12891.59 596
12892.67 601
12893.74 554
12894.81 600
12895.88 554
12896.96 628
12898.03 585
12899.10 588
12900.18 581
12901.25 582
12902.32 594
12903.39 588
12904.47 594
12905.54 589
12906.61 601
12907.69 615
12908.76 622
12909.83 620
12910.91 599
12911.98 636
12913.05 612
12914.13 658
12915.20 619
12916.28 618
12917.35 644
12918.42 597
12919.50 655
12920.57 586
12921.64 565
12922.72 629
12923.79 591
12924.87 590
12925.94 573
12927.01 660
12928.09 592
12929.16 627
12930.24 563
12931.31 564
12932.38 582
12933.46 601
12934.53 640
12935.61 532
12936.68 585
12937.76 548
12938.83 657
12939.91 589
12940.98 573
12942.05 573
12943.13 594
12944.20 585
12945.28 585
12946.35 539
12947.43 582
12948.50 610
12949.58 593
12950.65 635
12951.73 590
12952.80 573
12953.88 592
12954.95 634
12956.03 598
12957.10 626
12958.18 603
12959.26 594
12960.33 552
12961.41 583
12962.48 578
12963.56 580
12964.63 583
12965.71 573
12966.78 562
12967.86 627
12968.94 578
12970.01 582
12971.09 560
12972.16 587
12973.24 595
12974.32 615
12975.39 549
12976.47 569
12977.54 632
12978.62 652
12979.70 579
12980.77 544
12981.85 587
12982.93 630
12984.00 609
12985.08 589
12986.15 561
12987.23 542
12988.31 567
12989.38 602
12990.46 568
12991.54 575
12992.61 585
12993.69 585
12994.77 597
12995.85 601
12996.92 525
12998.00 590
12999.08 616
13000.15 612
13001.23 600
13002.31 596
13003.38 588
13004.46 590
13005.54 590
13006.62 584
13007.69 606
13008.77 558
13009.85 499
13010.93 539
13012.00 592
13013.08 582
13014.16 594
13015.24 627
13016.32 612
13017.39 571
13018.47 597
13019.55 604
13020.63 625
13021.70 540
13022.78 570
13023.86 588
13024.94 570
13026.02 594
13027.10 613
13028.17 566
13029.25 566
13030.33 551
13031.41 593
13032.49 573
13033.57 557
13034.64 561
13035.72 615
13036.80 631
13037.88 648
13038.96 665
13040.04 616
13041.12 596
13042.19 666
13043.27 602
13044.35 589
13045.43 576
13046.51 609
13047.59 605
13048.67 588
13049.75 620
13050.83 601
13051.91 579
13052.99 571
13054.06 506
13055.14 561
13056.22 578
13057.30 566
13058.38 593
13059.46 602
13060.54 588
13061.62 552
13062.70 573
13063.78 559
13064.86 583
13065.94 596
13067.02 612
13068.10 550
13069.18 575
13070.26 582
13071.34 596
13072.42 575
13073.50 566
13074.58 610
13075.66 563
13076.74 596
13077.82 593
13078.90 629
13079.98 572
13081.06 589
13082.14 592
13083.22 581
13084.30 573
13085.38 583
13086.47 654
13087.55 591
13088.63 587
13089.71 628
13090.79 544
13091.87 540
13092.95 560
13094.03 561
13095.11 630
13096.19 607
13097.27 577
13098.36 594
13099.44 654
13100.52 621
13101.60 609
13102.68 574
13103.76 534
13104.84 553
13105.93 546
13107.01 534
13108.09 530
13109.17 568
13110.25 604
13111.33 548
13112.42 633
13113.50 615
13114.58 585
13115.66 629
13116.74 602
13117.82 659
13118.91 572
13119.99 578
13121.07 595
13122.15 618
13123.23 589
13124.32 592
13125.40 526
13126.48 553
13127.56 600
13128.65 620
13129.73 577
13130.81 566
13131.89 553
13132.98 582
13134.06 604
13135.14 532
13136.22 560
13137.31 601
13138.39 574
13139.47 530
13140.56 531
13141.64 580
13142.72 543
13143.81 608
13144.89 615
13145.97 619
13147.05 595
13148.14 631
13149.22 627
13150.30 610
13151.39 564
13152.47 566
13153.55 549
13154.64 597
13155.72 606
13156.81 563
13157.89 548
13158.97 579
13160.06 546
13161.14 537
13162.22 586
13163.31 578
13164.39 583
13165.48 531
13166.56 539
13167.64 555
13168.73 586
13169.81 571
13170.90 590
13171.98 568
13173.06 591
13174.15 572
13175.23 579
13176.32 559
13177.40 587
13178.49 637
13179.57 637
13180.66 646
13181.74 604
13182.82 625
13183.91 555
13184.99 569
13186.08 569
13187.16 620
13188.25 605
13189.33 606
13190.42 547
13191.50 560
13192.59 602
13193.67 573
13194.76 604
13195.84 633
13196.93 576
13198.01 589
13199.10 655
13200.19 675
13201.27 626
13202.36 602
13203.44 612
13204.53 585
13205.61 662
13206.70 630
13207.78 615
13208.87 601
13209.96 614
13211.04 580
13212.13 621
13213.21 610
13214.30 568
13215.38 582
13216.47 627
13217.56 618
13218.64 628
13219.73 683
13220.82 657
13221.90 631
13222.99 647
13224.07 647
13225.16 677
13226.25 638
13227.33 602
13228.42 657
13229.51 629
13230.59 564
13231.68 599
13232.77 601
13233.85 617
13234.94 583
13236.03 614
13237.11 568
13238.20 599
13239.29 611
13240.38 616
13241.46 647
13242.55 587
13243.64 654
13244.72 626
13245.81 682
13246.90 630
13247.99 614
13249.07 579
13250.16 590
13251.25 685
13252.34 665
13253.42 670
13254.51 664
13255.60 604
13256.69 608
13257.77 634
13258.86 612
13259.95 631
13261.04 619
13262.13 647
13263.21 623
13264.30 612
13265.39 637
13266.48 629
13267.57 637
13268.65 581
13269.74 628
13270.83 669
13271.92 685
13273.01 644
13274.10 629
13275.18 648
13276.27 639
13277.36 649
13278.45 660
13279.54 695
13280.63 678
13281.72 628
13282.80 650
13283.89 662
13284.98 616
13286.07 650
13287.16 688
13288.25 667
13289.34 681
13290.43 676
13291.52 673
13292.61 688
13293.69 729
13294.78 751
13295.87 691
13296.96 732
13298.05 686
13299.14 695
13300.23 686
13301.32 705
13302.41 641
13303.50 660
13304.59 675
13305.68 610
13306.77 709
13307.86 722
13308.95 700
13310.04 684
13311.13 691
13312.22 733
13313.31 711
13314.40 699
13315.49 720
13316.58 693
13317.67 699
13318.76 777
13319.85 769
13320.94 740
13322.03 721
13323.12 726
13324.21 721
13325.30 715
13326.39 736
13327.48 716
13328.57 745
13329.66 709
13330.75 654
13331.85 723
13332.94 733
13334.03 676
13335.12 715
13336.21 748
13337.30 665
13338.39 694
13339.48 750
13340.57 793
13341.66 773
13342.76 727
13343.85 755
13344.94 708
13346.03 728
13347.12 792
13348.21 742
13349.30 737
13350.40 765
13351.49 677
13352.58 703
13353.67 781
13354.76 736
13355.85 749
13356.95 722
13358.04 762
13359.13 804
13360.22 840
13361.31 783
13362.41 792
13363.50 765
13364.59 756
13365.68 757
13366.77 847
13367.87 764
13368.96 750
13370.05 811
13371.14 793
13372.24 817
13373.33 842
13374.42 853
13375.51 819
13376.61 777
13377.70 873
13378.79 852
13379.88 788
13380.98 820
13382.07 787
13383.16 847
13384.26 822
13385.35 792
13386.44 702
13387.54 753
13388.63 779
13389.72 725
13390.81 765
13391.91 786
13393.00 789
13394.09 732
13395.19 718
13396.28 727
13397.37 754
13398.47 681
13399.56 775
13400.66 697
13401.75 739
13402.84 723
13403.94 763
13405.03 703
13406.12 684
13407.22 743
13408.31 748
13409.41 719
13410.50 708
13411.59 701
13412.69 716
13413.78 723
13414.88 724
13415.97 728
13417.07 704
13418.16 670
13419.25 730
13420.35 739
13421.44 686
13422.54 747
13423.63 728
13424.73 739
13425.82 729
13426.92 694
13428.01 689
13429.11 713
13430.20 731
13431.29 717
13432.39 708
13433.48 690
13434.58 741
13435.67 745
13436.77 743
13437.86 721
13438.96 708
13440.06 730
13441.15 759
13442.25 719
13443.34 737
13444.44 746
13445.53 741
13446.63 764
13447.72 699
13448.82 747
13449.91 772
13451.01 780
13452.11 745
13453.20 732
13454.30 748
13455.39 752
13456.49 753
13457.59 709
13458.68 796
13459.78 794
13460.87 773
13461.97 767
13463.07 792
13464.16 754
13465.26 788
13466.35 783
13467.45 764
13468.55 805
13469.64 787
13470.74 796
13471.84 826
13472.93 810
13474.03 778
13475.13 800
13476.22 823
13477.32 783
13478.42 773
13479.51 772
13480.61 794
13481.71 873
13482.80 829
13483.90 841
13485.00 872
13486.10 808
13487.19 783
13488.29 819
13489.39 790
13490.48 793
13491.58 776
13492.68 777
13493.78 806
13494.87 781
13495.97 806
13497.07 809
13498.17 873
13499.26 811
13500.36 841
13501.46 827
13502.56 799
13503.65 851
13504.75 863
13505.85 809
13506.95 884
13508.05 854
13509.14 920
13510.24 863
13511.34 812
13512.44 866
13513.54 881
13514.64 922
13515.73 897
13516.83 956
13517.93 969
13519.03 891
13520.13 815
13521.23 859
13522.32 848
13523.42 829
13524.52 849
13525.62 832
13526.72 768
13527.82 790
13528.92 779
13530.02 788
13531.12 753
13532.21 744
13533.31 767
13534.41 773
13535.51 762
13536.61 702
13537.71 768
13538.81 773
13539.91 772
13541.01 741
13542.11 730
13543.21 711
13544.31 757
13545.41 725
13546.50 711
13547.60 754
13548.70 727
13549.80 726
13550.90 717
13552.00 755
13553.10 703
13554.20 735
13555.30 754
13556.40 710
13557.50 698
13558.60 797
13559.70 741
13560.80 692
13561.90 698
13563.00 773
13564.10 722
13565.20 785
13566.30 748
13567.41 715
13568.51 754
13569.61 780
13570.71 744
13571.81 747
13572.91 726
13574.01 695
13575.11 666
13576.21 728
13577.31 763
13578.41 715
13579.51 761
13580.61 773
13581.71 776
13582.82 739
13583.92 755
13585.02 707
13586.12 747
13587.22 760
13588.32 789
13589.42 721
13590.52 749
13591.63 800
13592.73 756
13593.83 766
13594.93 755
13596.03 791
13597.13 767
13598.24 778
13599.34 793
13600.44 826
13601.54 779
13602.64 707
13603.74 828
13604.85 854
13605.95 771
13607.05 830
13608.15 791
13609.25 794
13610.36 820
13611.46 832
13612.56 748
13613.66 828
13614.77 816
13615.87 768
13616.97 765
13618.07 798
13619.18 780
13620.28 756
13621.38 778
13622.48 804
13623.59 842
13624.69 788
13625.79 771
13626.89 840
13628.00 774
13629.10 742
13630.20 782
13631.31 811
13632.41 780
13633.51 758
13634.62 792
13635.72 739
13636.82 779
13637.93 800
13639.03 845
13640.13 838
13641.24 810
13642.34 865
13643.44 826
13644.55 781
13645.65 858
13646.75 890
13647.86 851
13648.96 866
13650.06 895
13651.17 857
13652.27 813
13653.38 790
13654.48 794
13655.58 779
13656.69 793
13657.79 782
13658.90 795
13660.00 833
13661.10 815
13662.21 849
13663.31 805
13664.42 866
13665.52 803
13666.63 803
13667.73 789
13668.84 775
13669.94 843
13671.04 794
13672.15 749
13673.25 800
13674.36 801
13675.46 771
13676.57 764
13677.67 750
13678.78 749
13679.88 737
13680.99 773
13682.09 799
13683.20 788
13684.30 772
13685.41 781
13686.51 764
13687.62 754
13688.72 777
13689.83 810
13690.94 777
13692.04 775
13693.15 774
13694.25 768
13695.36 802
13696.46 817
13697.57 820
13698.67 836
13699.78 822
13700.89 834
13701.99 824
13703.10 832
13704.20 792
13705.31 758
13706.42 833
13707.52 801
13708.63 865
13709.73 883
13710.84 793
13711.95 754
13713.05 802
13714.16 883
13715.27 871
13716.37 845
13717.48 842
13718.59 849
13719.69 851
13720.80 821
13721.91 837
13723.01 861
13724.12 840
13725.23 946
13726.33 818
13727.44 797
13728.55 880
13729.65 895
13730.76 897
13731.87 891
13732.98 937
13734.08 925
13735.19 917
13736.30 910
13737.40 949
13738.51 981
13739.62 944
13740.73 909
13741.83 917
13742.94 1011
13744.05 955
13745.16 903
13746.26 932
13747.37 923
13748.48 954
13749.59 972
13750.70 967
13751.80 1035
13752.91 959
13754.02 894
13755.13 997
13756.24 979
13757.34 958
13758.45 1042
13759.56 1012
13760.67 990
13761.78 966
13762.88 978
13763.99 1012
13765.10 1003
13766.21 978
13767.32 1071
13768.43 1061
13769.54 1076
13770.64 1098
13771.75 1096
13772.86 1112
13773.97 1114
13775.08 1167
13776.19 1180
13777.30 1163
13778.41 1157
13779.52 1203
13780.62 1257
13781.73 1257
13782.84 1315
13783.95 1326
13785.06 1412
13786.17 1400
13787.28 1401
13788.39 1414
13789.50 1466
13790.61 1359
13791.72 1232
13792.83 1259
13793.94 1292
13795.05 1221
13796.16 1230
13797.27 1112
13798.38 1089
13799.49 1114
13800.60 1079
13801.71 1037
13802.82 1062
13803.93 1060
13805.04 1020
13806.15 991
13807.26 997
13808.37 991
13809.48 998
13810.59 1048
13811.70 1037
13812.81 1040
13813.92 1025
13815.03 1005
13816.14 960
13817.25 967
13818.36 1018
13819.47 957
13820.58 949
13821.69 943
13822.80 1058
13823.91 1003
13825.02 992
13826.13 938
13827.25 942
13828.36 956
13829.47 970
13830.58 982
13831.69 993
13832.80 944
13833.91 985
13835.02 952
13836.13 928
13837.25 953
13838.36 957
13839.47 967
13840.58 939
13841.69 936
13842.80 929
13843.91 960
13845.03 986
13846.14 952
13847.25 950
13848.36 956
13849.47 947
13850.59 907
13851.70 966
13852.81 962
13853.92 945
13855.03 926
13856.15 964
13857.26 967
13858.37 985
13859.48 974
13860.59 995
13861.71 960
13862.82 991
13863.93 959
13865.04 1014
13866.16 1011
13867.27 1123
13868.38 1122
13869.49 1081
13870.61 1042
13871.72 1079
13872.83 1135
13873.95 1120
13875.06 1124
13876.17 1185
13877.28 1163
13878.40 1104
13879.51 1103
13880.62 1085
13881.74 1114
13882.85 1071
13883.96 1053
13885.08 1031
13886.19 1050
13887.30 1045
13888.42 1015
13889.53 1007
13890.64 1006
13891.76 1049
13892.87 1050
13893.98 1068
13895.10 1030
13896.21 1038
13897.33 1006
13898.44 1000
13899.55 937
13900.67 994
13901.78 968
13902.89 970
13904.01 988
13905.12 1018
13906.24 1067
13907.35 999
13908.47 1028
13909.58 1031
13910.69 992
13911.81 1009
13912.92 1062
13914.04 1064
13915.15 1066
13916.27 1002
13917.38 1027
13918.50 1015
13919.61 1016
13920.72 1008
13921.84 990
13922.95 968
13924.07 984
13925.18 914
13926.30 905
13927.41 948
13928.53 918
13929.64 998
13930.76 957
13931.87 946
13932.99 893
13934.10 901
13935.22 922
13936.34 952
13937.45 939
13938.57 952
13939.68 950
13940.80 906
13941.91 921
13943.03 960
13944.14 960
13945.26 941
13946.38 957
13947.49 887
13948.61 886
13949.72 946
13950.84 972
13951.95 935
13953.07 873
13954.19 896
13955.30 931
13956.42 958
13957.53 900
13958.65 912
13959.77 987
13960.88 915
13962.00 837
13963.12 964
13964.23 932
13965.35 942
13966.47 904
13967.58 940
13968.70 881
13969.82 858
13970.93 884
13972.05 889
13973.17 901
13974.28 922
13975.40 932
13976.52 921
13977.63 951
13978.75 946
13979.87 971
13980.99 912
13982.10 887
13983.22 908
13984.34 895
13985.45 955
13986.57 908
13987.69 867
13988.81 934
13989.92 909
13991.04 903
13992.16 973
13993.28 940
13994.39 905
13995.51 888
13996.63 944
13997.75 937
13998.87 910
13999.98 897
14001.10 895
14002.22 910
14003.34 882
14004.46 887
14005.57 887
14006.69 893
14007.81 945
14008.93 978
14010.05 855
14011.16 936
14012.28 934
14013.40 978
14014.52 960
14015.64 949
14016.76 963
14017.88 921
14018.99 989
14020.11 1044
14021.23 998
14022.35 927
14023.47 911
14024.59 966
14025.71 990
14026.83 999
14027.94 987
14029.06 1013
14030.18 1021
14031.30 988
14032.42 986
14033.54 1029
14034.66 1047
14035.78 1007
14036.90 1056
14038.02 1077
14039.14 1079
14040.26 972
14041.38 1017
14042.50 1003
14043.62 998
14044.74 903
14045.86 918
14046.97 961
14048.09 949
14049.21 977
14050.33 948
14051.45 949
14052.57 944
14053.69 970
14054.81 869
14055.93 897
14057.05 949
14058.17 947
14059.30 895
14060.42 910
14061.54 965
14062.66 950
14063.78 979
14064.90 916
14066.02 906
14067.14 876
14068.26 922
14069.38 862
14070.50 914
14071.62 943
14072.74 913
14073.86 929
14074.98 966
14076.10 972
14077.23 974
14078.35 1008
14079.47 963
14080.59 897
14081.71 901
14082.83 943
14083.95 994
14085.07 942
14086.19 960
14087.32 978
14088.44 983
14089.56 1038
14090.68 1051
14091.80 1051
14092.92 1049
14094.05 1113
14095.17 1081
14096.29 1043
14097.41 1028
14098.53 1113
14099.65 1039
14100.78 1037
14101.90 1079
14103.02 1044
14104.14 1035
14105.26 1049
14106.39 1026
14107.51 1078
14108.63 1129
14109.75 1120
14110.88 1136
14112.00 1212
14113.12 1177
14114.24 1230
14115.37 1141
14116.49 1207
14117.61 1150
14118.73 1077
14119.86 1070
14120.98 1068
14122.10 997
14123.22 968
14124.35 953
14125.47 939
14126.59 969
14127.72 938
14128.84 943
14129.96 921
14131.09 884
14132.21 889
14133.33 905
14134.45 934
14135.58 891
14136.70 929
14137.82 898
14138.95 899
14140.07 941
14141.20 911
14142.32 882
14143.44 891
14144.57 881
14145.69 875
14146.81 902
14147.94 880
14149.06 883
14150.19 855
14151.31 837
14152.43 859
14153.56 867
14154.68 878
14155.81 888
14156.93 869
14158.05 873
14159.18 839
14160.30 838
14161.43 891
14162.55 927
14163.68 832
14164.80 830
14165.92 823
14167.05 910
14168.17 914
14169.30 858
14170.42 817
14171.55 856
14172.67 837
14173.80 866
14174.92 858
14176.05 897
14177.17 862
14178.30 907
14179.42 876
14180.55 821
14181.67 775
14182.80 845
14183.92 876
14185.05 827
14186.17 806
14187.30 832
14188.42 870
14189.55 832
14190.67 795
14191.80 827
14192.93 845
14194.05 818
14195.18 745
14196.30 808
14197.43 807
14198.55 881
14199.68 808
14200.81 808
14201.93 780
14203.06 774
14204.18 860
14205.31 864
14206.44 870
14207.56 836
14208.69 852
14209.82 842
14210.94 821
14212.07 841
14213.19 819
14214.32 793
14215.45 816
14216.57 823
14217.70 787
14218.83 751
14219.95 751
14221.08 688
14222.21 727
14223.33 758
14224.46 799
14225.59 788
14226.71 743
14227.84 650
14228.97 698
14230.10 707
14231.22 701
14232.35 748
14233.48 759
14234.60 755
14235.73 748
14236.86 729
14237.99 732
14239.11 719
14240.24 740
14241.37 698
14242.50 769
14243.62 793
14244.75 783
14245.88 741
14247.01 773
14248.13 791
14249.26 756
14250.39 771
14251.52 741
14252.65 720
14253.77 721
14254.90 652
14256.03 670
14257.16 716
14258.29 711
14259.42 758
14260.54 732
14261.67 687
14262.80 698
14263.93 726
14265.06 710
14266.19 686
14267.31 693
14268.44 703
14269.57 654
14270.70 683
14271.83 765
14272.96 691
14274.09 699
14275.22 707
14276.34 685
14277.47 699
14278.60 685
14279.73 658
14280.86 685
14281.99 691
14283.12 660
14284.25 668
14285.38 622
14286.51 713
14287.64 710
14288.76 628
14289.89 644
14291.02 652
14292.15 629
14293.28 653
14294.41 664
14295.54 671
14296.67 683
14297.80 645
14298.93 663
14300.06 630
14301.19 620
14302.32 666
14303.45 622
14304.58 609
14305.71 603
14306.84 642
14307.97 633
14309.10 606
14310.23 672
14311.36 661
14312.49 625
14313.62 563
14314.75 560
14315.88 640
14317.01 658
14318.15 661
14319.28 621
14320.41 613
14321.54 621
14322.67 665
14323.80 620
14324.93 659
14326.06 601
14327.19 580
14328.32 591
14329.45 609
14330.58 663
14331.72 594
14332.85 604
14333.98 580
14335.11 614
14336.24 628
14337.37 638
14338.50 642
14339.63 680
14340.77 605
14341.90 627
14343.03 620
14344.16 585
14345.29 553
14346.42 612
14347.56 561
14348.69 619
14349.82 608
14350.95 638
14352.08 621
14353.21 640
14354.35 618
14355.48 647
14356.61 580
14357.74 595
14358.88 566
14360.01 572
14361.14 644
14362.27 595
14363.40 612
14364.54 613
14365.67 591
14366.80 625
14367.93 577
14369.07 578
14370.20 573
14371.33 579
14372.46 590
14373.60 608
14374.73 584
14375.86 630
14377.00 621
14378.13 597
14379.26 564
14380.39 589
14381.53 600
14382.66 590
14383.79 572
14384.93 541
14386.06 564
14387.19 575
14388.33 592
14389.46 560
14390.59 608
14391.73 598
14392.86 591
14393.99 571
14395.13 627
14396.26 598
14397.40 568
14398.53 573
14399.66 576
14400.80 593
14401.93 618
14403.06 591
14404.20 597
14405.33 563
14406.47 583
14407.60 580
14408.74 623
14409.87 603
14411.00 569
14412.14 566
14413.27 613
14414.41 603
14415.54 597
14416.68 592
14417.81 552
14418.94 551
14420.08 571
14421.21 622
14422.35 583
14423.48 614
14424.62 567
14425.75 584
14426.89 639
14428.02 610
14429.16 572
14430.29 600
14431.43 623
14432.56 597
14433.70 552
14434.83 589
14435.97 569
14437.10 611
14438.24 560
14439.37 601
14440.51 577
14441.64 606
14442.78 551
14443.92 585
14445.05 574
14446.19 585
14447.32 633
14448.46 597
14449.59 607
14450.73 596
14451.87 618
14453.00 619
14454.14 576
14455.27 587
14456.41 555
14457.55 569
14458.68 534
14459.82 552
14460.95 554
14462.09 558
14463.23 562
14464.36 603
14465.50 604
14466.64 595
14467.77 596
14468.91 597
14470.05 652
14471.18 563
14472.32 525
14473.46 575
14474.59 600
14475.73 612
14476.87 599
14478.00 623
14479.14 615
14480.28 532
14481.41 582
14482.55 616
14483.69 585
14484.83 585
14485.96 579
14487.10 578
14488.24 580
14489.37 583
14490.51 582
14491.65 567
14492.79 561
14493.92 601
14495.06 640
14496.20 641
14497.34 632
14498.47 587
14499.61 637
14500.75 655
14501.89 617
14503.03 550
14504.16 550
14505.30 584
14506.44 560
14507.58 560
14508.72 572
14509.85 639
14510.99 628
14512.13 585
14513.27 621
14514.41 591
14515.55 581
14516.68 590
14517.82 612
14518.96 569
14520.10 573
14521.24 642
14522.38 654
14523.51 592
14524.65 608
14525.79 608
14526.93 619
14528.07 586
14529.21 621
14530.35 579
14531.49 607
14532.63 572
14533.76 589
14534.90 545
14536.04 600
14537.18 621
14538.32 592
14539.46 581
14540.60 576
14541.74 588
14542.88 582
14544.02 561
14545.16 594
14546.30 588
14547.44 571
14548.58 565
14549.72 629
14550.86 643
14552.00 615
14553.14 659
14554.28 632
14555.42 591
14556.56 638
14557.70 615
14558.84 598
14559.98 665
14561.12 615
14562.26 643
14563.40 583
14564.54 620
14565.68 661
14566.82 665
14567.96 629
14569.10 658
14570.24 653
14571.38 693
14572.52 687
14573.66 621
14574.80 621
14575.94 645
14577.08 638
14578.22 623
14579.36 597
14580.51 632
14581.65 670
14582.79 671
14583.93 641
14585.07 641
14586.21 678
14587.35 681
14588.49 662
14589.63 620
14590.78 590
14591.92 647
14593.06 659
14594.20 614
14595.34 604
14596.48 669
14597.62 700
14598.77 666
14599.91 663
14601.05 650
14602.19 706
14603.33 699
14604.48 715
14605.62 709
14606.76 721
14607.90 713
14609.04 749
14610.19 721
14611.33 646
14612.47 682
14613.61 745
14614.75 694
14615.90 681
14617.04 741
14618.18 726
14619.32 686
14620.47 769
14621.61 734
14622.75 726
14623.89 721
14625.04 744
14626.18 729
14627.32 703
14628.46 677
14629.61 705
14630.75 714
14631.89 806
14633.04 774
14634.18 773
14635.32 771
14636.47 726
14637.61 737
14638.75 815
14639.89 867
14641.04 831
14642.18 784
14643.32 841
14644.47 817
14645.61 901
14646.76 889
14647.90 828
14649.04 828
14650.19 814
14651.33 836
14652.47 830
14653.62 769
14654.76 831
14655.90 776
14657.05 802
14658.19 810
14659.34 730
14660.48 774
14661.62 750
14662.77 726
14663.91 700
14665.06 705
14666.20 677
14667.35 671
14668.49 662
14669.63 655
14670.78 658
14671.92 710
14673.07 643
14674.21 636
14675.36 658
14676.50 653
14677.65 653
14678.79 692
14679.94 583
14681.08 629
14682.23 633
14683.37 693
14684.52 682
14685.66 630
14686.81 595
14687.95 592
14689.10 657
14690.24 618
14691.39 613
14692.53 618
14693.68 562
14694.82 626
14695.97 573
14697.11 590
14698.26 640
14699.41 608
14700.55 607
14701.70 582
14702.84 630
14703.99 596
14705.13 655
14706.28 597
14707.43 621
14708.57 602
14709.72 593
14710.86 634
14712.01 607
14713.16 586
14714.30 548
14715.45 536
14716.59 612
14717.74 601
14718.89 645
14720.03 575
14721.18 565
14722.33 548
14723.47 578
14724.62 542
14725.77 563
14726.91 610
14728.06 558
14729.21 571
14730.35 630
14731.50 610
14732.65 598
14733.79 556
14734.94 547
14736.09 586
14737.23 540
14738.38 553
14739.53 579
14740.68 547
14741.82 542
14742.97 527
14744.12 566
14745.26 565
14746.41 606
14747.56 560
14748.71 587
14749.85 583
14751.00 595
14752.15 579
14753.30 592
14754.45 601
14755.59 569
14756.74 600
14757.89 584
14759.04 586
14760.18 567
14761.33 613
14762.48 606
14763.63 612
14764.78 540
14765.92 540
14767.07 578
14768.22 596
14769.37 591
14770.52 610
14771.67 532
14772.81 625
14773.96 635
14775.11 561
14776.26 556
14777.41 551
14778.56 623
14779.71 561
14780.86 546
14782.00 598
14783.15 568
14784.30 564
14785.45 557
14786.60 518
14787.75 592
14788.90 611
14790.05 576
14791.20 585
14792.35 532
14793.49 572
14794.64 588
14795.79 564
14796.94 599
14798.09 585
14799.24 580
14800.39 548
14801.54 577
14802.69 523
14803.84 504
14804.99 584
14806.14 528
14807.29 522
14808.44 514
14809.59 561
14810.74 565
14811.89 551
14813.04 545
14814.19 560
14815.34 560
14816.49 569
14817.64 536
14818.79 549
14819.94 541
14821.09 563
14822.24 576
14823.39 595
14824.54 582
14825.69 576
14826.84 576
14827.99 578
14829.14 549
14830.29 535
14831.44 536
14832.60 531
14833.75 526
14834.90 502
14836.05 526
14837.20 531
14838.35 538
14839.50 541
14840.65 545
14841.80 537
14842.95 556
14844.11 563
14845.26 541
14846.41 548
14847.56 525
14848.71 530
14849.86 551
14851.01 502
14852.17 515
14853.32 498
14854.47 518
14855.62 514
14856.77 517
14857.92 517
14859.08 533
14860.23 507
14861.38 519
14862.53 501
14863.68 499
14864.84 502
14865.99 540
14867.14 495
14868.29 492
14869.44 498
14870.60 486
14871.75 536
14872.90 505
14874.05 495
14875.21 491
14876.36 545
14877.51 512
14878.66 453
14879.82 518
14880.97 484
14882.12 516
14883.27 509
14884.43 532
14885.58 473
14886.73 497
14887.89 529
14889.04 526
14890.19 467
14891.34 478
14892.50 453
14893.65 504
14894.80 511
14895.96 470
14897.11 481
14898.26 471
14899.42 433
14900.57 463
14901.72 508
14902.88 517
14904.03 516
14905.18 472
14906.34 492
14907.49 491
14908.65 494
14909.80 517
14910.95 490
14912.11 477
14913.26 504
14914.41 530
14915.57 507
14916.72 475
14917.88 521
14919.03 509
14920.18 503
14921.34 501
14922.49 460
14923.65 516
14924.80 517
14925.96 476
14927.11 539
14928.27 508
14929.42 526
14930.57 519
14931.73 518
14932.88 518
14934.04 510
14935.19 494
14936.35 532
14937.50 539
14938.66 531
14939.81 499
14940.97 535
14942.12 560
14943.28 514
14944.43 523
14945.59 526
14946.74 571
14947.90 513
14949.05 505
14950.21 553
14951.36 553
14952.52 514
14953.68 559
14954.83 566
14955.99 554
14957.14 479
14958.30 508
14959.45 552
14960.61 550
14961.77 575
14962.92 601
14964.08 536
14965.23 580
14966.39 552
14967.54 545
14968.70 540
14969.86 568
14971.01 589
14972.17 508
14973.33 545
14974.48 547
14975.64 504
14976.79 535
14977.95 554
14979.11 564
14980.26 543
14981.42 480
14982.58 503
14983.73 491
14984.89 445
14986.05 441
14987.20 449
14988.36 463
14989.52 489
14990.67 513
14991.83 468
14992.99 491
14994.15 449
14995.30 475
14996.46 496
14997.62 458
14998.77 456
14999.93 495
15001.09 504
15002.25 522
15003.40 503
15004.56 472
15005.72 437
15006.88 449
15008.03 454
15009.19 474
15010.35 480
15011.51 477
15012.66 477
15013.82 438
15014.98 491
15016.14 444
15017.30 449
15018.45 444
15019.61 449
15020.77 456
15021.93 464
15023.09 443
15024.24 458
15025.40 427
15026.56 452
15027.72 495
15028.88 470
15030.04 455
15031.19 411
15032.35 428
15033.51 469
15034.67 492
15035.83 452
15036.99 412
15038.15 445
15039.30 407
15040.46 431
15041.62 437
15042.78 442
15043.94 434
15045.10 469
15046.26 459
15047.42 408
15048.58 441
15049.74 451
15050.90 472
15052.05 449
15053.21 434
15054.37 443
15055.53 386
15056.69 420
15057.85 422
15059.01 420
15060.17 415
15061.33 437
15062.49 452
15063.65 449
15064.81 493
15065.97 469
15067.13 507
15068.29 514
15069.45 440
15070.61 438
15071.77 464
15072.93 473
15074.09 444
15075.25 468
15076.41 477
15077.57 459
15078.73 464
15079.89 493
15081.05 410
15082.21 442
15083.37 416
15084.53 448
15085.69 430
15086.85 450
15088.01 476
15089.18 486
15090.34 478
15091.50 456
15092.66 454
15093.82 470
15094.98 477
15096.14 437
15097.30 402
15098.46 405
15099.62 496
15100.78 431
15101.95 422
15103.11 430
15104.27 445
15105.43 438
15106.59 453
15107.75 462
15108.91 445
15110.08 431
15111.24 447
15112.40 433
15113.56 439
15114.72 476
15115.88 501
15117.05 464
15118.21 443
15119.37 460
15120.53 452
15121.69 471
15122.86 446
15124.02 483
15125.18 486
15126.34 423
15127.50 407
15128.67 477
15129.83 427
15130.99 437
15132.15 501
15133.32 489
15134.48 493
15135.64 413
15136.80 435
15137.97 475
15139.13 477
15140.29 440
15141.45 455
15142.62 469
15143.78 478
15144.94 422
15146.11 454
15147.27 438
15148.43 443
15149.59 462
15150.76 422
15151.92 454
15153.08 477
15154.25 461
15155.41 422
15156.57 471
15157.74 466
15158.90 473
15160.06 479
15161.23 489
15162.39 507
15163.55 483
15164.72 448
15165.88 460
15167.05 499
15168.21 476
15169.37 449
15170.54 463
15171.70 444
15172.86 505
15174.03 477
15175.19 446
15176.36 447
15177.52 500
15178.69 459
15179.85 489
15181.01 431
15182.18 436
15183.34 428
15184.51 505
15185.67 485
15186.84 476
15188.00 500
15189.16 469
15190.33 455
15191.49 491
15192.66 508
15193.82 533
15194.99 500
15196.15 473
15197.32 505
15198.48 524
15199.65 493
15200.81 476
15201.98 499
15203.14 493
15204.31 530
15205.47 522
15206.64 489
15207.80 525
15208.97 515
15210.13 518
15211.30 531
15212.47 566
15213.63 521
15214.80 496
15215.96 475
15217.13 521
15218.29 486
15219.46 512
15220.62 553
15221.79 618
15222.96 547
15224.12 529
15225.29 499
15226.45 540
15227.62 492
15228.79 551
15229.95 550
15231.12 538
15232.29 519
15233.45 552
15234.62 595
15235.78 565
15236.95 603
15238.12 561
15239.28 510
15240.45 555
15241.62 603
15242.78 590
15243.95 592
15245.12 592
15246.28 571
15247.45 541
15248.62 554
15249.78 627
15250.95 621
15252.12 570
15253.28 582
15254.45 618
15255.62 616
15256.79 564
15257.95 557
15259.12 571
15260.29 512
15261.46 527
15262.62 527
15263.79 498
15264.96 520
15266.13 485
15267.29 536
15268.46 492
15269.63 493
15270.80 487
15271.96 486
15273.13 519
15274.30 508
15275.47 479
15276.64 500
15277.80 513
15278.97 485
15280.14 504
15281.31 492
15282.48 487
15283.64 501
15284.81 514
15285.98 466
15287.15 487
15288.32 498
15289.49 496
15290.65 466
15291.82 447
15292.99 553
15294.16 468
15295.33 471
15296.50 460
15297.67 461
15298.83 450
15300.00 509
15301.17 494
15302.34 477
15303.51 482
15304.68 495
15305.85 530
15307.02 471
15308.19 472
15309.36 455
15310.52 468
15311.69 491
15312.86 468
15314.03 461
15315.20 491
15316.37 470
15317.54 484
15318.71 511
15319.88 516
15321.05 495
15322.22 480
15323.39 514
15324.56 519
15325.73 528
15326.90 513
15328.07 543
15329.24 521
15330.41 525
15331.58 489
15332.75 519
15333.92 473
15335.09 541
15336.26 509
15337.43 481
15338.60 531
15339.77 539
15340.94 494
15342.11 480
15343.28 491
15344.45 490
15345.62 548
15346.79 493
15347.96 483
15349.13 483
15350.31 492
15351.48 483
15352.65 477
15353.82 479
15354.99 520
15356.16 507
15357.33 480
15358.50 498
15359.67 510
15360.84 514
15362.02 520
15363.19 545
15364.36 498
15365.53 530
15366.70 518
15367.87 508
15369.04 488
15370.21 470
15371.39 509
15372.56 485
15373.73 511
15374.90 507
15376.07 538
15377.24 516
15378.42 523
15379.59 533
15380.76 514
15381.93 525
15383.10 560
15384.28 523
15385.45 505
15386.62 463
15387.79 508
15388.97 544
15390.14 515
15391.31 466
15392.48 510
15393.65 501
15394.83 538
15396.00 521
15397.17 512
15398.34 525
15399.52 518
15400.69 579
15401.86 544
15403.04 516
15404.21 519
15405.38 504
15406.55 570
15407.73 511
15408.90 485
15410.07 524
15411.25 532
15412.42 520
15413.59 507
15414.77 516
15415.94 464
15417.11 482
15418.29 484
15419.46 506
15420.63 495
15421.81 521
15422.98 543
15424.15 495
15425.33 494
15426.50 486
15427.67 502
15428.85 499
15430.02 485
15431.20 484
15432.37 503
15433.54 505
15434.72 495
15435.89 452
15437.07 471
15438.24 455
15439.41 466
15440.59 541
15441.76 513
15442.94 475
15444.11 475
15445.29 542
15446.46 539
15447.63 494
15448.81 482
15449.98 487
15451.16 413
15452.33 447
15453.51 487
15454.68 466
15455.86 502
15457.03 473
15458.21 448
15459.38 475
15460.56 456
15461.73 472
15462.91 466
15464.08 459
15465.26 472
15466.43 498
15467.61 483
15468.78 480
15469.96 481
15471.13 456
15472.31 500
15473.48 491
15474.66 493
15475.83 502
15477.01 472
15478.19 459
15479.36 487
15480.54 480
15481.71 472
15482.89 495
15484.06 486
15485.24 435
15486.42 410
15487.59 489
15488.77 505
15489.94 505
15491.12 486
15492.30 496
15493.47 469
15494.65 475
15495.83 470
15497.00 480
15498.18 421
15499.36 465
15500.53 529
15501.71 552
15502.88 514
15504.06 497
15505.24 460
15506.41 417
15507.59 439
15508.77 499
15509.95 478
15511.12 463
15512.30 449
15513.48 423
15514.65 505
15515.83 469
15517.01 448
15518.18 438
15519.36 485
15520.54 537
15521.72 490
15522.89 469
15524.07 481
15525.25 472
15526.43 502
15527.60 487
15528.78 535
15529.96 486
15531.14 459
15532.31 494
15533.49 491
15534.67 465
15535.85 538
15537.03 501
15538.20 537
15539.38 498
15540.56 465
15541.74 508
15542.92 533
15544.09 497
15545.27 495
15546.45 457
15547.63 482
15548.81 487
15549.98 496
15551.16 520
15552.34 471
15553.52 497
15554.70 467
15555.88 472
15557.06 476
15558.23 539
15559.41 512
15560.59 480
15561.77 517
15562.95 542
15564.13 495
15565.31 524
15566.49 525
15567.67 561
15568.84 497
15570.02 567
15571.20 480
15572.38 466
15573.56 496
15574.74 553
15575.92 493
15577.10 494
15578.28 504
15579.46 552
15580.64 548
15581.82 515
15583.00 498
15584.18 496
15585.36 565
15586.54 521
15587.72 543
15588.90 527
15590.08 518
15591.26 569
15592.44 584
15593.62 570
15594.80 543
15595.98 549
15597.16 589
15598.34 573
15599.52 556
15600.70 531
15601.88 578
15603.06 595
15604.24 577
15605.42 550
15606.60 577
15607.78 556
15608.96 602
15610.14 537
15611.32 594
15612.50 565
15613.68 576
15614.86 604
15616.05 591
15617.23 584
15618.41 606
15619.59 567
15620.77 541
15621.95 560
15623.13 620
15624.31 630
15625.49 609
15626.68 611
15627.86 580
15629.04 600
15630.22 592
15631.40 583
15632.58 595
15633.76 641
15634.95 581
15636.13 593
15637.31 612
15638.49 617
15639.67 625
15640.85 622
15642.04 652
15643.22 652
15644.40 672
15645.58 616
15646.76 615
15647.95 590
15649.13 638
15650.31 676
15651.49 678
15652.67 710
15653.86 632
15655.04 617
15656.22 620
15657.40 664
15658.59 661
15659.77 701
15660.95 618
15662.13 654
15663.32 694
15664.50 705
15665.68 653
15666.87 682
15668.05 694
15669.23 680
15670.41 682
15671.60 693
15672.78 697
15673.96 708
15675.15 744
15676.33 702
15677.51 776
15678.70 737
15679.88 678
15681.06 694
15682.25 672
15683.43 661
15684.61 651
15685.80 692
15686.98 703
15688.16 662
15689.35 651
15690.53 701
15691.72 653
15692.90 682
15694.08 629
15695.27 646
15696.45 612
15697.63 637
15698.82 649
15700.00 670
15701.19 674
15702.37 661
15703.56 680
15704.74 634
15705.92 628
15707.11 660
15708.29 639
15709.48 595
15710.66 625
15711.85 694
15713.03 717
15714.21 636
15715.40 679
15716.58 650
15717.77 666
15718.95 717
15720.14 677
15721.32 623
15722.51 674
15723.69 687
15724.88 665
15726.06 679
15727.25 650
15728.43 662
15729.62 701
15730.80 746
15731.99 733
15733.17 721
15734.36 693
15735.55 682
15736.73 667
15737.92 667
15739.10 653
15740.29 656
15741.47 742
15742.66 716
15743.84 668
15745.03 718
15746.22 668
15747.40 662
15748.59 737
15749.77 740
15750.96 751
15752.15 694
15753.33 711
15754.52 676
15755.70 729
15756.89 770
15758.08 747
15759.26 770
15760.45 752
15761.64 767
15762.82 779
15764.01 781
15765.20 824
15766.38 776
15767.57 784
15768.76 772
15769.94 773
15771.13 749
15772.32 742
15773.50 746
15774.69 732
15775.88 714
15777.06 761
15778.25 756
15779.44 768
15780.62 762
15781.81 735
15783.00 789
15784.19 770
15785.37 768
15786.56 755
15787.75 710
15788.94 751
15790.12 715
15791.31 738
15792.50 763
15793.69 746
15794.87 687
15796.06 716
15797.25 702
15798.44 673
15799.62 709
15800.81 662
15802.00 676
15803.19 676
15804.38 660
15805.56 665
15806.75 674
15807.94 656
15809.13 650
15810.32 642
15811.50 664
15812.69 672
15813.88 653
15815.07 641
15816.26 688
15817.45 684
15818.64 636
15819.82 680
15821.01 602
15822.20 614
15823.39 648
15824.58 621
15825.77 603
15826.96 623
15828.15 619
15829.33 646
15830.52 647
15831.71 599
15832.90 587
15834.09 598
15835.28 611
15836.47 637
15837.66 654
15838.85 636
15840.04 649
15841.23 571
15842.42 637
15843.61 616
15844.79 593
15845.98 619
15847.17 581
15848.36 596
15849.55 594
15850.74 605
15851.93 606
15853.12 610
15854.31 609
15855.50 622
15856.69 599
15857.88 629
15859.07 628
15860.26 576
15861.45 593
15862.64 600
15863.83 607
15865.02 565
15866.21 544
15867.40 608
15868.60 629
15869.79 574
15870.98 582
15872.17 591
15873.36 602
15874.55 578
15875.74 626
15876.93 616
15878.12 605
15879.31 641
15880.50 626
15881.69 613
15882.88 589
15884.07 612
15885.27 649
15886.46 688
15887.65 610
15888.84 620
15890.03 607
15891.22 594
15892.41 614
15893.60 571
15894.80 568
15895.99 663
15897.18 628
15898.37 615
15899.56 624
15900.75 636
15901.95 614
15903.14 636
15904.33 607
15905.52 570
15906.71 625
15907.90 630
15909.10 610
15910.29 604
15911.48 624
15912.67 618
15913.86 636
15915.06 675
15916.25 674
15917.44 651
15918.63 640
15919.83 667
15921.02 644
15922.21 683
15923.40 685
15924.60 641
15925.79 695
15926.98 709
15928.17 674
15929.37 676
15930.56 636
15931.75 642
15932.94 627
15934.14 692
15935.33 716
15936.52 697
15937.72 615
15938.91 658
15940.10 630
15941.30 565
15942.49 653
15943.68 697
15944.88 675
15946.07 660
15947.26 653
15948.46 633
15949.65 635
15950.84 606
15952.04 635
15953.23 649
15954.42 654
15955.62 656
15956.81 641
15958.01 620
15959.20 603
15960.39 558
15961.59 574
15962.78 552
15963.97 562
15965.17 580
15966.36 549
15967.56 605
15968.75 591
15969.95 539
15971.14 545
15972.33 513
15973.53 551
15974.72 570
15975.92 546
15977.11 509
15978.31 526
15979.50 535
15980.70 471
15981.89 472
15983.09 529
15984.28 523
15985.47 514
15986.67 502
15987.86 477
15989.06 526
15990.25 514
15991.45 488
15992.64 447
15993.84 491
15995.03 472
15996.23 502
15997.43 482
15998.62 478
15999.82 474
16001.01 461
16002.21 525
16003.40 505
16004.60 476
16005.79 453
16006.99 465
16008.18 490
16009.38 424
16010.58 488
16011.77 485
16012.97 528
16014.16 484
16015.36 446
16016.56 488
16017.75 482
16018.95 457
16020.14 457
16021.34 449
16022.54 413
16023.73 483
16024.93 488
16026.13 465
16027.32 462
16028.52 468
16029.71 504
16030.91 446
16032.11 446
16033.30 464
16034.50 470
16035.70 481
16036.89 477
16038.09 440
16039.29 498
16040.49 499
16041.68 462
16042.88 441
16044.08 433
16045.27 462
16046.47 494
16047.67 492
16048.86 432
16050.06 454
16051.26 480
16052.46 459
16053.65 469
16054.85 443
16056.05 418
16057.25 503
16058.44 435
16059.64 455
16060.84 435
16062.04 439
16063.23 440
16064.43 435
16065.63 408
16066.83 434
16068.03 439
16069.22 450
16070.42 456
16071.62 442
16072.82 441
16074.02 458
16075.21 441
16076.41 415
16077.61 418
16078.81 411
16080.01 454
16081.21 428
16082.40 445
16083.60 439
16084.80 444
16086.00 424
16087.20 435
16088.40 401
16089.60 420
16090.79 435
16091.99 442
16093.19 422
16094.39 462
16095.59 468
16096.79 472
16097.99 468
16099.19 452
16100.39 431
16101.59 403
16102.78 423
16103.98 413
16105.18 443
16106.38 419
16107.58 438
16108.78 423
16109.98 388
16111.18 407
16112.38 418
16113.58 437
16114.78 440
16115.98 431
16117.18 449
16118.38 403
16119.58 396
16120.78 424
16121.98 453
16123.18 409
16124.38 448
16125.58 450
16126.78 382
16127.98 387
16129.18 409
16130.38 388
16131.58 423
16132.78 414
16133.98 432
16135.18 417
16136.38 401
16137.58 415
16138.78 391
16139.98 407
16141.18 415
16142.38 418
16143.58 430
16144.79 421
16145.99 406
16147.19 422
16148.39 414
16149.59 387
16150.79 425
16151.99 428
16153.19 421
16154.39 409
16155.59 412
16156.80 416
16158.00 356
16159.20 395
16160.40 404
16161.60 402
16162.80 381
16164.00 386
16165.21 421
16166.41 377
16167.61 421
16168.81 395
16170.01 398
16171.21 377
16172.42 389
16173.62 404
16174.82 408
16176.02 388
16177.22 412
16178.43 385
16179.63 390
16180.83 395
16182.03 402
16183.23 411
16184.44 399
16185.64 391
16186.84 407
16188.04 422
16189.25 362
16190.45 407
16191.65 406
16192.85 390
16194.06 414
16195.26 411
16196.46 415
16197.66 390
16198.87 357
16200.07 387
16201.27 401
16202.48 368
16203.68 383
16204.88 392
16206.09 422
16207.29 416
16208.49 440
16209.69 390
16210.90 408
16212.10 391
16213.30 436
16214.51 398
16215.71 403
16216.91 406
16218.12 461
16219.32 424
16220.53 434
16221.73 434
16222.93 390
16224.14 418
16225.34 441
16226.54 441
16227.75 425
16228.95 418
16230.16 411
16231.36 417
16232.56 445
16233.77 416
16234.97 447
16236.18 467
16237.38 444
16238.59 379
16239.79 416
16240.99 405
16242.20 426
16243.40 396
16244.61 418
16245.81 459
16247.02 459
16248.22 429
16249.43 466
16250.63 412
16251.84 437
16253.04 409
16254.24 409
16255.45 450
16256.65 452
16257.86 453
16259.06 467
16260.27 441
16261.48 391
16262.68 457
16263.89 427
16265.09 430
16266.30 418
16267.50 447
16268.71 460
16269.91 433
16271.12 452
16272.32 441
16273.53 460
16274.73 439
16275.94 429
16277.15 427
16278.35 424
16279.56 417
16280.76 434
16281.97 468
16283.18 466
16284.38 433
16285.59 456
16286.79 468
16288.00 460
16289.21 417
16290.41 422
16291.62 424
16292.82 444
16294.03 447
16295.24 407
16296.44 418
16297.65 399
16298.86 451
16300.06 491
16301.27 521
16302.48 447
16303.68 432
16304.89 487
16306.10 467
16307.30 444
16308.51 456
16309.72 469
16310.92 482
16312.13 494
16313.34 444
16314.55 456
16315.75 489
16316.96 451
16318.17 470
16319.37 495
16320.58 512
16321.79 454
16323.00 487
16324.20 558
16325.41 479
16326.62 457
16327.83 478
16329.03 487
16330.24 449
16331.45 470
16332.66 452
16333.87 455
16335.07 445
16336.28 470
16337.49 467
16338.70 435
16339.90 473
16341.11 477
16342.32 435
16343.53 450
16344.74 411
16345.95 412
16347.15 415
16348.36 448
16349.57 454
16350.78 441
16351.99 425
16353.20 414
16354.40 404
16355.61 416
16356.82 404
16358.03 394
16359.24 419
16360.45 410
16361.66 444
16362.87 459
16364.08 404
16365.28 404
16366.49 412
16367.70 398
16368.91 444
16370.12 421
16371.33 459
16372.54 413
16373.75 420
16374.96 393
16376.17 418
16377.38 409
16378.59 455
16379.80 408
16381.01 380
16382.21 427
16383.42 416
16384.63 395
16385.84 400
16387.05 378
16388.26 376
16389.47 422
16390.68 422
16391.89 386
16393.10 417
16394.31 391
16395.52 371
16396.73 398
16397.94 357
16399.15 372
16400.36 395
16401.57 393
16402.79 380
16404.00 377
16405.21 410
16406.42 379
16407.63 375
16408.84 407
16410.05 395
16411.26 396
16412.47 405
16413.68 413
16414.89 390
16416.10 444
16417.31 403
16418.52 405
16419.74 397
16420.95 405
16422.16 404
16423.37 393
16424.58 392
16425.79 358
16427.00 344
16428.21 436
16429.42 437
16430.64 391
16431.85 379
16433.06 356
16434.27 352
16435.48 356
16436.69 375
16437.91 368
16439.12 372
16440.33 427
16441.54 382
16442.75 343
16443.96 403
16445.18 362
16446.39 384
16447.60 375
16448.81 374
16450.02 350
16451.24 391
16452.45 377
16453.66 382
16454.87 365
16456.09 399
16457.30 410
16458.51 400
16459.72 383
16460.94 393
16462.15 397
16463.36 372
16464.57 361
16465.79 379
16467.00 376
16468.21 345
16469.43 382
16470.64 383
16471.85 378
16473.06 362
16474.28 396
16475.49 392
16476.70 368
16477.92 406
16479.13 398
16480.34 342
16481.56 353
16482.77 371
16483.98 355
16485.20 362
16486.41 366
16487.62 398
16488.84 344
16490.05 395
16491.26 393
16492.48 368
16493.69 371
16494.91 365
16496.12 378
16497.33 391
16498.55 379
16499.76 407
16500.97 427
16502.19 383
16503.40 354
16504.62 358
16505.83 383
16507.05 369
16508.26 409
16509.47 348
16510.69 380
16511.90 382
16513.12 390
16514.33 407
16515.55 367
16516.76 362
16517.98 372
16519.19 371
16520.41 371
16521.62 382
16522.83 374
16524.05 330
16525.26 364
16526.48 381
16527.69 358
16528.91 380
16530.12 348
16531.34 366
16532.55 394
16533.77 385
16534.99 331
16536.20 350
16537.42 357
16538.63 358
16539.85 342
16541.06 306
16542.28 352
16543.49 343
16544.71 368
16545.92 372
16547.14 359
16548.36 363
16549.57 372
16550.79 367
16552.00 337
16553.22 369
16554.44 398
16555.65 361
16556.87 373
16558.08 338
16559.30 374
16560.52 362
16561.73 355
16562.95 346
16564.17 366
16565.38 360
16566.60 400
16567.81 383
16569.03 377
16570.25 369
16571.46 362
16572.68 388
16573.90 366
16575.11 356
16576.33 383
16577.55 395
16578.76 371
16579.98 363
16581.20 354
16582.42 395
16583.63 354
16584.85 351
16586.07 429
16587.28 385
16588.50 381
16589.72 408
16590.94 368
16592.15 364
16593.37 345
16594.59 403
16595.81 383
16597.02 398
16598.24 363
16599.46 390
16600.68 391
16601.89 365
16603.11 380
16604.33 407
16605.55 400
16606.77 391
16607.98 402
16609.20 436
16610.42 401
16611.64 374
16612.86 381
16614.07 365
16615.29 363
16616.51 398
16617.73 364
16618.95 373
16620.17 403
16621.38 384
16622.60 366
16623.82 388
16625.04 384
16626.26 382
16627.48 342
16628.70 363
16629.91 353
16631.13 370
16632.35 373
16633.57 364
16634.79 352
16636.01 380
16637.23 384
16638.45 342
16639.67 368
16640.89 376
16642.10 346
16643.32 373
16644.54 393
16645.76 343
16646.98 335
16648.20 374
16649.42 325
16650.64 332
16651.86 337
16653.08 344
16654.30 349
16655.52 334
16656.74 348
16657.96 365
16659.18 347
16660.40 383
16661.62 364
16662.84 415
16664.06 392
16665.28 330
16666.50 343
16667.72 331
16668.94 336
16670.16 338
16671.38 343
16672.60 342
16673.82 338
16675.04 333
16676.26 345
16677.48 370
16678.70 348
16679.92 344
16681.14 388
16682.36 361
16683.58 344
16684.80 354
16686.03 391
16687.25 344
16688.47 339
16689.69 321
16690.91 315
16692.13 344
16693.35 348
16694.57 340
16695.79 369
16697.02 339
16698.24 326
16699.46 327
16700.68 346
16701.90 325
16703.12 331
16704.34 364
16705.57 338
16706.79 349
16708.01 387
16709.23 334
16710.45 350
16711.67 338
16712.90 354
16714.12 352
16715.34 339
16716.56 338
16717.78 357
16719.01 322
16720.23 358
16721.45 367
16722.67 361
16723.89 352
16725.12 342
16726.34 375
16727.56 374
16728.78 352
16730.01 392
16731.23 391
16732.45 364
16733.67 341
16734.90 329
16736.12 322
16737.34 319
16738.56 350
16739.79 386
16741.01 369
16742.23 349
16743.46 364
16744.68 321
16745.90 300
16747.12 326
16748.35 332
16749.57 397
16750.79 365
16752.02 328
16753.24 364
16754.46 366
16755.69 318
16756.91 314
16758.13 337
16759.36 341
16760.58 334
16761.80 346
16763.03 365
16764.25 327
16765.48 334
16766.70 351
16767.92 381
16769.15 336
16770.37 344
16771.60 391
16772.82 363
16774.04 389
16775.27 335
16776.49 341
16777.72 367
16778.94 351
16780.16 339
16781.39 324
16782.61 317
16783.84 314
16785.06 383
16786.29 324
16787.51 318
16788.74 382
16789.96 344
16791.18 333
16792.41 361
16793.63 377
16794.86 360
16796.08 349
16797.31 363
16798.53 337
16799.76 324
16800.98 320
16802.21 334
16803.43 345
16804.66 372
16805.88 351
16807.11 290
16808.33 312
16809.56 311
16810.79 341
16812.01 378
16813.24 354
16814.46 376
16815.69 358
16816.91 353
16818.14 352
16819.36 342
16820.59 346
16821.82 363
16823.04 378
16824.27 327
16825.49 329
16826.72 351
16827.95 303
16829.17 314
16830.40 369
16831.62 372
16832.85 339
16834.08 327
16835.30 364
16836.53 366
16837.76 340
16838.98 344
16840.21 404
16841.44 370
16842.66 371
16843.89 340
16845.11 338
16846.34 363
16847.57 326
16848.80 323
16850.02 357
16851.25 345
16852.48 378
16853.70 379
16854.93 394
16856.16 385
16857.38 372
16858.61 419
16859.84 373
16861.07 372
16862.29 385
16863.52 387
16864.75 397
16865.97 351
16867.20 380
16868.43 405
16869.66 381
16870.89 396
16872.11 372
16873.34 379
16874.57 404
16875.80 403
16877.02 399
16878.25 377
16879.48 366
16880.71 395
16881.94 395
16883.16 420
16884.39 406
16885.62 404
16886.85 423
16888.08 423
16889.30 468
16890.53 484
16891.76 489
16892.99 465
16894.22 433
16895.45 493
16896.67 459
16897.90 445
16899.13 458
16900.36 431
16901.59 435
16902.82 490
16904.05 486
16905.28 463
16906.50 425
16907.73 439
16908.96 457
16910.19 455
16911.42 451
16912.65 454
16913.88 461
16915.11 436
16916.34 411
16917.57 415
16918.80 424
16920.03 415
16921.26 425
16922.48 391
16923.71 405
16924.94 406
16926.17 367
16927.40 366
16928.63 376
16929.86 357
16931.09 417
16932.32 409
16933.55 403
16934.78 385
16936.01 403
16937.24 387
16938.47 373
16939.70 355
16940.93 369
16942.16 401
16943.39 418
16944.62 350
16945.85 372
16947.08 369
16948.31 353
16949.54 393
16950.78 343
16952.01 404
16953.24 362
16954.47 365
16955.70 389
16956.93 358
16958.16 380
16959.39 384
16960.62 346
16961.85 337
16963.08 363
16964.31 331
16965.54 339
16966.78 352
16968.01 342
16969.24 348
16970.47 373
16971.70 372
16972.93 334
16974.16 324
16975.39 363
16976.63 347
16977.86 354
16979.09 338
16980.32 346
16981.55 371
16982.78 352
16984.02 373
16985.25 360
16986.48 310
16987.71 349
16988.94 332
16990.18 336
16991.41 353
16992.64 361
16993.87 322
16995.10 334
16996.34 344
16997.57 341
16998.80 328
17000.03 345
17001.26 315
17002.50 339
17003.73 311
17004.96 334
17006.19 335
17007.43 322
17008.66 348
17009.89 341
17011.12 374
17012.36 385
17013.59 353
17014.82 340
17016.06 342
17017.29 310
17018.52 352
17019.76 389
17020.99 341
17022.22 385
17023.45 346
17024.69 346
17025.92 349
17027.15 374
17028.39 347
17029.62 325
17030.85 352
17032.09 322
17033.32 337
17034.55 358
17035.79 310
17037.02 334
17038.26 356
17039.49 360
17040.72 326
17041.96 324
17043.19 333
17044.43 343
17045.66 354
17046.89 308
17048.13 311
17049.36 323
17050.60 338
17051.83 358
17053.06 360
17054.30 318
17055.53 329
17056.77 317
17058.00 370
17059.24 307
17060.47 337
17061.70 313
17062.94 360
17064.17 369
17065.41 304
17066.64 291
17067.88 317
17069.11 329
17070.35 358
17071.58 314
17072.82 290
17074.05 283
17075.29 300
17076.52 277
17077.76 334
17078.99 317
17080.23 322
17081.46 305
17082.70 326
17083.93 305
17085.17 304
17086.41 310
17087.64 323
17088.88 300
17090.11 299
17091.35 317
17092.58 287
17093.82 328
17095.05 316
17096.29 296
17097.53 335
17098.76 324
17100.00 302
17101.23 312
17102.47 280
17103.71 274
17104.94 274
17106.18 304
17107.41 314
17108.65 302
17109.89 331
17111.12 284
17112.36 286
17113.60 271
17114.83 301
17116.07 309
17117.31 255
17118.54 284
17119.78 286
17121.02 279
17122.25 312
17123.49 283
17124.73 287
17125.96 327
17127.20 316
17128.44 269
17129.67 300
17130.91 294
17132.15 307
17133.39 324
17134.62 298
17135.86 288
17137.10 310
17138.33 299
17139.57 305
17140.81 306
17142.05 294
17143.28 349
17144.52 272
17145.76 268
17147.00 291
17148.23 302
17149.47 317
17150.71 281
17151.95 305
17153.19 303
17154.42 350
17155.66 324
17156.90 305
17158.14 278
17159.38 298
17160.61 311
17161.85 268
17163.09 343
17164.33 323
17165.57 326
17166.81 286
17168.04 303
17169.28 333
17170.52 324
17171.76 336
17173.00 317
17174.24 327
17175.47 295
17176.71 299
17177.95 308
17179.19 331
17180.43 296
17181.67 286
17182.91 282
17184.15 299
17185.39 321
17186.62 313
17187.86 334
17189.10 270
17190.34 297
17191.58 301
17192.82 299
17194.06 292
17195.30 324
17196.54 331
17197.78 301
17199.02 271
17200.26 267
17201.50 326
17202.74 285
17203.98 281
17205.22 295
17206.46 285
17207.70 318
17208.94 316
17210.18 282
17211.42 302
17212.66 291
17213.90 319
17215.14 264
17216.38 306
17217.62 279
17218.86 305
17220.10 312
17221.34 286
17222.58 276
17223.82 298
17225.06 299
17226.30 300
17227.54 272
17228.78 290
17230.02 316
17231.26 295
17232.50 321
17233.74 261
17234.98 286
17236.22 291
17237.47 288
17238.71 303
17239.95 298
17241.19 304
17242.43 301
17243.67 275
17244.91 280
17246.15 288
17247.39 328
17248.64 281
17249.88 265
17251.12 302
17252.36 270
17253.60 273
17254.84 265
17256.08 317
17257.33 276
17258.57 298
17259.81 264
17261.05 265
17262.29 281
17263.54 280
17264.78 304
17266.02 311
17267.26 368
17268.50 301
17269.75 299
17270.99 283
17272.23 302
17273.47 287
17274.71 271
17275.96 247
17277.20 273
17278.44 288
17279.68 297
17280.93 308
17282.17 305
17283.41 307
17284.65 311
17285.90 307
17287.14 263
17288.38 270
17289.62 279
17290.87 291
17292.11 254
17293.35 296
17294.60 279
17295.84 249
17297.08 265
17298.33 301
17299.57 283
17300.81 265
17302.05 307
17303.30 291
17304.54 295
17305.78 264
17307.03 256
17308.27 260
17309.52 278
17310.76 266
17312.00 275
17313.25 245
17314.49 254
17315.73 291
17316.98 261
17318.22 261
17319.47 294
17320.71 316
17321.95 302
17323.20 236
17324.44 235
17325.69 301
17326.93 320
17328.17 308
17329.42 277
17330.66 293
17331.91 276
17333.15 260
17334.40 269
17335.64 327
17336.88 268
17338.13 266
17339.37 306
17340.62 271
17341.86 274
17343.11 291
17344.35 308
17345.60 271
17346.84 253
17348.09 254
17349.33 290
17350.58 259
17351.82 268
17353.07 260
17354.31 267
17355.56 261
17356.80 320
17358.05 313
17359.29 270
17360.54 332
17361.78 280
17363.03 269
17364.27 293
17365.52 274
17366.77 289
17368.01 285
17369.26 259
17370.50 279
17371.75 289
17372.99 270
17374.24 249
17375.49 307
17376.73 316
17377.98 295
17379.22 275
17380.47 313
17381.72 308
17382.96 286
17384.21 263
17385.45 294
17386.70 272
17387.95 275
17389.19 275
17390.44 253
17391.69 271
17392.93 233
17394.18 273
17395.43 279
17396.67 307
17397.92 277
17399.17 303
17400.41 282
17401.66 288
17402.91 272
17404.15 285
17405.40 308
17406.65 260
17407.89 262
17409.14 255
17410.39 264
17411.64 275
17412.88 298
17414.13 272
17415.38 294
17416.63 304
17417.87 276
17419.12 270
17420.37 283
17421.62 288
17422.86 330
17424.11 319
17425.36 300
17426.61 266
17427.85 308
17429.10 336
17430.35 299
17431.60 251
17432.85 295
17434.09 298
17435.34 316
17436.59 301
17437.84 274
17439.09 287
17440.33 305
17441.58 314
17442.83 289
17444.08 283
17445.33 288
17446.58 307
17447.82 301
17449.07 280
17450.32 266
17451.57 269
17452.82 299
17454.07 291
17455.32 272
17456.57 299
17457.81 310
17459.06 281
17460.31 272
17461.56 248
17462.81 294
17464.06 315
17465.31 316
17466.56 292
17467.81 263
17469.06 319
17470.30 315
17471.55 299
17472.80 262
17474.05 281
17475.30 297
17476.55 290
17477.80 274
17479.05 268
17480.30 286
17481.55 276
17482.80 328
17484.05 324
17485.30 297
17486.55 262
17487.80 301
17489.05 289
17490.30 308
17491.55 269
17492.80 326
17494.05 298
17495.30 295
17496.55 266
17497.80 274
17499.05 332
17500.30 269
17501.55 273
17502.80 315
17504.05 255
17505.30 312
17506.55 307
17507.80 329
17509.06 301
17510.31 312
17511.56 313
17512.81 281
17514.06 295
17515.31 282
17516.56 292
17517.81 306
17519.06 312
17520.31 290
17521.56 286
17522.82 293
17524.07 292
17525.32 306
17526.57 318
17527.82 310
17529.07 277
17530.32 284
17531.58 309
17532.83 278
17534.08 311
17535.33 328
17536.58 320
17537.83 326
17539.09 336
17540.34 323
17541.59 306
17542.84 270
17544.09 306
17545.35 328
17546.60 326
17547.85 320
17549.10 357
17550.35 310
17551.61 313
17552.86 311
17554.11 339
17555.36 351
17556.62 323
17557.87 313
17559.12 309
17560.37 329
17561.63 304
17562.88 295
17564.13 323
17565.38 313
17566.64 319
17567.89 335
17569.14 292
17570.39 301
17571.65 311
17572.90 332
17574.15 322
17575.41 289
17576.66 306
17577.91 309
17579.17 303
17580.42 299
17581.67 304
17582.93 292
17584.18 314
17585.43 285
17586.69 322
17587.94 360
17589.19 337
17590.45 289
17591.70 293
17592.95 299
17594.21 311
17595.46 294
17596.72 303
17597.97 342
17599.22 321
17600.48 318
17601.73 274
17602.99 286
17604.24 285
17605.49 286
17606.75 312
17608.00 372
17609.26 302
17610.51 282
17611.76 305
17613.02 298
17614.27 320
17615.53 303
17616.78 303
17618.04 292
17619.29 283
17620.55 306
17621.80 326
17623.06 339
17624.31 324
17625.57 317
17626.82 330
17628.08 311
17629.33 309
17630.59 332
17631.84 319
17633.10 306
17634.35 274
17635.61 289
17636.86 311
17638.12 336
17639.37 253
17640.63 259
17641.88 299
17643.14 302
17644.39 313
17645.65 335
17646.91 291
17648.16 303
17649.42 322
17650.67 304
17651.93 267
17653.18 272
17654.44 285
17655.70 303
17656.95 352
17658.21 299
17659.46 309
17660.72 320
17661.98 294
17663.23 269
17664.49 289
17665.75 326
17667.00 284
17668.26 308
17669.51 265
17670.77 303
17672.03 312
17673.28 301
17674.54 296
17675.80 321
17677.05 290
17678.31 290
17679.57 279
17680.82 279
17682.08 317
17683.34 330
17684.60 308
17685.85 296
17687.11 296
17688.37 301
17689.62 273
17690.88 282
17692.14 322
17693.40 324
17694.65 317
17695.91 292
17697.17 302
17698.42 305
17699.68 255
17700.94 285
17702.20 299
17703.46 293
17704.71 329
17705.97 276
17707.23 260
17708.49 280
17709.74 269
17711.00 276
17712.26 348
17713.52 326
17714.78 269
17716.03 285
17717.29 254
17718.55 301
17719.81 292
17721.07 260
17722.33 286
17723.58 297
17724.84 284
17726.10 276
17727.36 260
17728.62 322
17729.88 325
17731.13 272
17732.39 270
17733.65 269
17734.91 294
17736.17 333
17737.43 349
17738.69 320
17739.95 341
17741.21 319
17742.46 288
17743.72 301
17744.98 266
17746.24 299
17747.50 289
17748.76 300
17750.02 311
17751.28 294
17752.54 288
17753.80 313
17755.06 337
17756.32 293
17757.58 298
17758.84 311
17760.10 275
17761.36 274
17762.61 284
17763.87 295
17765.13 303
17766.39 304
17767.65 292
17768.91 296
17770.17 304
17771.43 295
17772.69 301
17773.95 281
17775.21 289
17776.48 311
17777.74 315
17779.00 266
17780.26 301
17781.52 279
17782.78 266
17784.04 279
17785.30 275
17786.56 262
17787.82 256
17789.08 282
17790.34 271
17791.60 257
17792.86 287
17794.12 318
17795.38 319
17796.65 290
17797.91 272
17799.17 270
17800.43 274
17801.69 261
17802.95 280
17804.21 286
17805.47 320
17806.73 289
17808.00 288
17809.26 275
17810.52 273
17811.78 265
17813.04 269
17814.30 304
17815.56 250
17816.83 260
17818.09 314
17819.35 324
17820.61 302
17821.87 297
17823.14 278
17824.40 267
17825.66 306
17826.92 291
17828.18 311
17829.45 268
17830.71 273
17831.97 275
17833.23 264
17834.49 277
17835.76 273
17837.02 291
17838.28 246
17839.54 250
17840.81 293
17842.07 304
17843.33 287
17844.59 306
17845.86 291
17847.12 305
17848.38 282
17849.65 272
17850.91 273
17852.17 255
17853.43 249
17854.70 264
17855.96 277
17857.22 265
17858.49 247
17859.75 268
17861.01 325
17862.28 275
17863.54 268
17864.80 294
17866.07 303
17867.33 282
17868.59 281
17869.86 299
17871.12 256
17872.38 299
17873.65 343
17874.91 283
17876.18 248
17877.44 273
17878.70 280
17879.97 287
17881.23 290
17882.50 263
17883.76 269
17885.02 297
17886.29 265
17887.55 276
17888.82 281
17890.08 274
17891.35 284
17892.61 264
17893.87 265
17895.14 244
17896.40 280
17897.67 250
17898.93 257
17900.20 251
17901.46 247
17902.73 260
17903.99 245
17905.26 265
17906.52 252
17907.79 277
17909.05 297
17910.32 234
17911.58 239
17912.85 253
17914.11 232
17915.38 284
17916.64 238
17917.91 260
17919.17 292
17920.44 291
17921.70 306
17922.97 285
17924.23 253
17925.50 265
17926.76 282
17928.03 267
17929.30 236
17930.56 250
17931.83 245
17933.09 270
17934.36 257
17935.62 247
17936.89 240
17938.16 254
17939.42 258
17940.69 269
17941.96 288
17943.22 287
17944.49 274
17945.75 272
17947.02 229
17948.29 237
17949.55 275
17950.82 271
17952.09 290
17953.35 264
17954.62 243
17955.89 272
17957.15 268
17958.42 279
17959.69 277
17960.95 253
17962.22 242
17963.49 269
17964.75 275
17966.02 253
17967.29 253
17968.55 280
17969.82 272
17971.09 225
17972.36 260
17973.62 274
17974.89 247
17976.16 249
17977.42 255
17978.69 253
17979.96 281
17981.23 280
17982.49 254
17983.76 260
17985.03 245
17986.30 282
17987.57 251
17988.83 236
17990.10 257
17991.37 261
17992.64 260
17993.90 226
17995.17 242
17996.44 253
17997.71 271
17998.98 269
18000.25 281
18001.51 279
18002.78 261
18004.05 290
18005.32 272
18006.59 229
18007.86 225
18009.12 268
18010.39 260
18011.66 264
18012.93 243
18014.20 265
18015.47 260
18016.74 276
18018.00 270
18019.27 230
18020.54 310
18021.81 262
18023.08 240
18024.35 279
18025.62 270
18026.89 289
18028.16 234
18029.43 235
18030.69 222
18031.96 262
18033.23 294
18034.50 278
18035.77 257
18037.04 231
18038.31 264
18039.58 265
18040.85 254
18042.12 267
18043.39 236
18044.66 287
18045.93 292
18047.20 270
18048.47 252
18049.74 255
18051.01 279
18052.28 255
18053.55 242
18054.82 274
18056.09 267
18057.36 262
18058.63 283
18059.90 259
18061.17 217
18062.44 236
18063.71 234
18064.98 245
18066.25 251
18067.52 240
18068.79 237
18070.06 270
18071.33 295
18072.61 261
18073.88 255
18075.15 283
18076.42 285
18077.69 271
18078.96 252
18080.23 279
18081.50 311
18082.77 249
18084.04 246
18085.32 284
18086.59 283
18087.86 232
18089.13 250
18090.40 256
18091.67 248
18092.94 260
18094.22 271
18095.49 241
18096.76 214
18098.03 292
18099.30 301
18100.57 266
18101.85 265
18103.12 273
18104.39 266
18105.66 275
18106.93 252
18108.20 278
18109.48 292
18110.75 270
18112.02 262
18113.29 251
18114.57 240
18115.84 292
18117.11 274
18118.38 306
18119.65 260
18120.93 244
18122.20 249
18123.47 267
18124.74 275
18126.02 278
18127.29 296
18128.56 287
18129.84 271
18131.11 297
18132.38 275
18133.65 272
18134.93 301
18136.20 297
18137.47 271
18138.75 282
18140.02 263
18141.29 257
18142.57 262
18143.84 286
18145.11 260
18146.39 292
18147.66 289
18148.93 215
18150.21 241
18151.48 264
18152.75 278
18154.03 260
18155.30 264
18156.57 249
18157.85 280
18159.12 253
18160.40 267
18161.67 229
18162.94 251
18164.22 290
18165.49 252
18166.77 253
18168.04 236
18169.31 247
18170.59 279
18171.86 255
18173.14 248
18174.41 245
18175.68 253
18176.96 261
18178.23 238
18179.51 261
18180.78 241
18182.06 266
18183.33 269
18184.61 287
18185.88 258
18187.16 275
18188.43 268
18189.71 280
18190.98 274
18192.26 227
18193.53 250
18194.81 276
18196.08 268
18197.36 247
18198.63 259
18199.91 233
18201.18 278
18202.46 264
18203.73 247
18205.01 247
18206.28 247
18207.56 255
18208.83 276
18210.11 289
18211.39 302
18212.66 261
18213.94 262
18215.21 260
18216.49 233
18217.76 261
18219.04 311
18220.32 256
18221.59 305
18222.87 264
18224.14 270
18225.42 246
18226.70 261
18227.97 262
18229.25 256
18230.53 286
18231.80 314
18233.08 256
18234.35 244
18235.63 262
18236.91 262
18238.18 247
18239.46 242
18240.74 264
18242.01 273
18243.29 291
18244.57 263
18245.84 259
18247.12 299
18248.40 289
18249.68 296
18250.95 260
18252.23 254
18253.51 236
18254.78 233
18256.06 259
18257.34 272
18258.62 257
18259.89 258
18261.17 294
18262.45 271
18263.72 252
18265.00 263
18266.28 297
18267.56 277
18268.84 242
18270.11 270
18271.39 257
18272.67 257
18273.95 265
18275.22 263
18276.50 233
18277.78 236
18279.06 234
18280.34 236
18281.61 287
18282.89 334
18284.17 254
18285.45 250
18286.73 252
18288.01 255
18289.28 275
18290.56 277
18291.84 263
18293.12 240
18294.40 295
18295.68 268
18296.95 258
18298.23 260
18299.51 252
18300.79 266
18302.07 250
18303.35 253
18304.63 265
18305.91 256
18307.19 253
18308.46 276
18309.74 254
18311.02 245
18312.30 235
18313.58 239
18314.86 224
18316.14 268
18317.42 272
18318.70 281
18319.98 271
18321.26 256
18322.54 269
18323.82 293
18325.10 336
18326.38 314
18327.66 272
18328.94 308
18330.22 276
18331.50 247
18332.77 267
18334.05 272
18335.33 252
18336.61 269
18337.90 272
18339.18 249
18340.46 300
18341.74 255
18343.02 291
18344.30 279
18345.58 245
18346.86 268
18348.14 258
18349.42 264
18350.70 299
18351.98 247
18353.26 265
18354.54 273
18355.82 247
18357.10 254
18358.38 262
18359.66 261
18360.94 280
18362.22 264
18363.51 272
18364.79 287
18366.07 249
18367.35 272
18368.63 251
18369.91 221
18371.19 255
18372.47 260
18373.76 256
18375.04 277
18376.32 261
18377.60 272
18378.88 250
18380.16 238
18381.44 261
18382.73 251
18384.01 244
18385.29 273
18386.57 244
18387.85 269
18389.13 242
18390.42 222
18391.70 244
18392.98 226
18394.26 275
18395.54 254
18396.83 247
18398.11 265
18399.39 282
18400.67 270
18401.96 275
18403.24 235
18404.52 270
18405.80 251
18407.09 226
18408.37 280
18409.65 250
18410.93 250
18412.22 275
18413.50 262
18414.78 279
18416.06 281
18417.35 247
18418.63 279
18419.91 287
18421.20 242
18422.48 251
18423.76 272
18425.05 294
18426.33 293
18427.61 247
18428.89 243
18430.18 266
18431.46 243
18432.74 246
18434.03 241
18435.31 284
18436.60 232
18437.88 284
18439.16 285
18440.45 256
18441.73 266
18443.01 277
18444.30 261
18445.58 271
18446.87 267
18448.15 290
18449.43 292
18450.72 230
18452.00 259
18453.29 264
18454.57 295
18455.85 267
18457.14 243
18458.42 253
18459.71 284
18460.99 271
18462.28 226
18463.56 254
18464.84 238
18466.13 274
18467.41 280
18468.70 262
18469.98 240
18471.27 246
18472.55 276
18473.84 248
18475.12 237
18476.41 237
18477.69 248
18478.98 252
18480.26 238
18481.55 248
18482.83 245
18484.12 263
18485.40 263
18486.69 252
18487.97 242
18489.26 238
18490.54 259
18491.83 236
18493.11 257
18494.40 229
18495.69 253
18496.97 269
18498.26 259
18499.54 279
18500.83 289
18502.11 244
18503.40 249
18504.69 243
18505.97 236
18507.26 264
18508.54 262
18509.83 316
18511.12 272
18512.40 231
18513.69 291
18514.98 251
18516.26 233
18517.55 261
18518.83 246
18520.12 257
18521.41 268
18522.69 250
18523.98 236
18525.27 242
18526.55 262
18527.84 253
18529.13 257
18530.41 282
18531.70 283
18532.99 302
18534.27 270
18535.56 231
18536.85 235
18538.14 264
18539.42 298
18540.71 256
18542.00 277
18543.28 293
18544.57 318
18545.86 288
18547.15 252
18548.43 302
18549.72 286
18551.01 278
18552.30 282
18553.58 264
18554.87 262
18556.16 278
18557.45 262
18558.73 283
18560.02 261
18561.31 241
18562.60 246
18563.89 270
18565.17 286
18566.46 306
18567.75 278
18569.04 255
18570.33 267
18571.62 263
18572.90 272
18574.19 294
18575.48 269
18576.77 295
18578.06 291
18579.35 247
18580.63 287
18581.92 276
18583.21 268
18584.50 304
18585.79 246
18587.08 268
18588.37 277
18589.66 307
18590.94 280
18592.23 290
18593.52 298
18594.81 304
18596.10 278
18597.39 290
18598.68 274
18599.97 281
18601.26 306
18602.55 287
18603.84 338
18605.13 283
18606.41 332
18607.70 283
18608.99 271
18610.28 278
18611.57 278
18612.86 290
18614.15 281
18615.44 276
18616.73 296
18618.02 294
18619.31 327
18620.60 327
18621.89 307
18623.18 352
18624.47 273
18625.76 255
18627.05 317
18628.34 285
18629.63 297
18630.92 310
18632.21 321
18633.50 294
18634.79 313
18636.08 315
18637.37 292
18638.67 304
18639.96 307
18641.25 318
18642.54 312
18643.83 293
18645.12 321
18646.41 309
18647.70 305
18648.99 319
18650.28 306
18651.57 302
18652.86 280
18654.16 291
18655.45 297
18656.74 334
18658.03 286
18659.32 271
18660.61 301
18661.90 310
18663.19 276
18664.49 303
18665.78 300
18667.07 266
18668.36 273
18669.65 265
18670.94 241
18672.24 308
18673.53 280
18674.82 260
18676.11 255
18677.40 263
18678.70 285
18679.99 280
18681.28 270
18682.57 306
18683.86 256
18685.16 298
18686.45 277
18687.74 276
18689.03 278
18690.33 284
18691.62 333
18692.91 285
18694.20 258
18695.50 275
18696.79 250
18698.08 267
18699.37 242
18700.67 264
18701.96 270
18703.25 271
18704.54 283
18705.84 267
18707.13 260
18708.42 253
18709.72 248
18711.01 257
18712.30 252
18713.60 260
18714.89 265
18716.18 275
18717.48 302
18718.77 267
18720.06 246
18721.36 242
18722.65 224
18723.94 262
18725.24 287
18726.53 271
18727.82 248
18729.12 224
18730.41 233
18731.70 253
18733.00 287
18734.29 250
18735.59 240
18736.88 276
18738.17 269
18739.47 306
18740.76 250
18742.06 247
18743.35 227
18744.64 232
18745.94 276
18747.23 249
18748.53 266
18749.82 272
18751.12 266
18752.41 230
18753.71 209
18755.00 230
18756.30 237
18757.59 242
18758.88 269
18760.18 277
18761.47 258
18762.77 225
18764.06 222
18765.36 237
18766.65 273
18767.95 288
18769.24 250
18770.54 245
18771.83 238
18773.13 291
18774.43 296
18775.72 262
18777.02 260
18778.31 248
18779.61 251
18780.90 278
18782.20 273
18783.49 259
18784.79 260
18786.08 256
18787.38 262
18788.68 271
18789.97 274
18791.27 272
18792.56 259
18793.86 260
18795.16 258
18796.45 261
18797.75 260
18799.04 270
18800.34 272
18801.64 265
18802.93 269
18804.23 287
18805.53 243
18806.82 258
18808.12 261
18809.41 290
18810.71 256
18812.01 233
18813.30 243
18814.60 241
18815.90 232
18817.19 242
18818.49 261
18819.79 251
18821.09 298
18822.38 266
18823.68 300
18824.98 250
18826.27 277
18827.57 270
18828.87 229
18830.16 244
18831.46 260
18832.76 261
18834.06 283
18835.35 284
18836.65 274
18837.95 262
18839.25 260
18840.54 238
18841.84 262
18843.14 248
18844.44 259
18845.73 250
18847.03 288
18848.33 265
18849.63 257
18850.93 262
18852.22 285
18853.52 264
18854.82 270
18856.12 256
18857.42 274
18858.71 238
18860.01 245
18861.31 251
18862.61 268
18863.91 281
18865.21 256
18866.50 270
18867.80 267
18869.10 255
18870.40 294
18871.70 264
18873.00 296
18874.30 303
18875.60 264
18876.89 235
18878.19 268
18879.49 258
18880.79 251
18882.09 235
18883.39 248
18884.69 306
18885.99 256
18887.29 298
18888.59 294
18889.88 253
18891.18 261
18892.48 252
18893.78 228
18895.08 246
18896.38 261
18897.68 260
18898.98 260
18900.28 247
18901.58 257
18902.88 251
18904.18 284
18905.48 244
18906.78 259
18908.08 226
18909.38 266
18910.68 224
18911.98 258
18913.28 231
18914.58 246
18915.88 227
18917.18 229
18918.48 245
18919.78 219
18921.08 238
18922.38 262
18923.68 275
18924.98 239
18926.28 245
18927.58 226
18928.88 285
18930.18 266
18931.49 234
18932.79 237
18934.09 257
18935.39 287
18936.69 229
18937.99 245
18939.29 226
18940.59 252
18941.89 256
18943.19 262
18944.49 262
18945.80 266
18947.10 224
18948.40 231
18949.70 266
18951.00 271
18952.30 265
18953.60 223
18954.91 240
18956.21 233
18957.51 244
18958.81 243
18960.11 269
18961.41 251
18962.72 240
18964.02 261
18965.32 240
18966.62 230
18967.92 252
18969.23 240
18970.53 214
18971.83 237
18973.13 243
18974.43 251
18975.74 238
18977.04 240
18978.34 252
18979.64 246
18980.95 247
18982.25 232
18983.55 274
18984.85 228
18986.16 243
18987.46 278
18988.76 300
18990.06 242
18991.37 234
18992.67 233
18993.97 227
18995.28 231
18996.58 240
18997.88 251
18999.18 228
19000.49 238
19001.79 226
19003.09 249
19004.40 239
19005.70 226
19007.00 235
19008.31 214
19009.61 216
19010.91 237
19012.22 239
19013.52 233
19014.82 224
19016.13 200
19017.43 226
19018.74 232
19020.04 234
19021.34 232
19022.65 227
19023.95 233
19025.25 232
19026.56 239
19027.86 234
19029.17 247
19030.47 278
19031.77 257
19033.08 236
19034.38 243
19035.69 218
19036.99 263
19038.30 250
19039.60 224
19040.91 235
19042.21 268
19043.51 244
19044.82 255
19046.12 240
19047.43 221
19048.73 258
19050.04 248
19051.34 277
19052.65 252
19053.95 251
19055.26 260
19056.56 252
19057.87 213
19059.17 241
19060.48 262
19061.78 264
19063.09 228
19064.39 222
19065.70 238
19067.00 218
19068.31 203
19069.62 213
19070.92 233
19072.23 232
19073.53 240
19074.84 238
19076.14 239
19077.45 260
19078.75 243
19080.06 236
19081.37 243
19082.67 243
19083.98 251
19085.28 267
19086.59 226
19087.90 243
19089.20 245
19090.51 246
19091.82 240
19093.12 223
19094.43 213
19095.73 242
19097.04 239
19098.35 281
19099.65 244
19100.96 245
19102.27 247
19103.57 242
19104.88 220
19106.19 254
19107.49 242
19108.80 257
19110.11 229
19111.41 217
19112.72 255
19114.03 225
19115.33 226
19116.64 227
19117.95 273
19119.26 258
19120.56 258
19121.87 225
19123.18 250
19124.49 240
19125.79 232
19127.10 258
19128.41 237
19129.72 255
19131.02 240
19132.33 215
19133.64 224
19134.95 236
19136.25 290
19137.56 254
19138.87 253
19140.18 243
19141.49 266
19142.79 265
19144.10 263
19145.41 258
19146.72 262
19148.03 279
19149.33 235
19150.64 264
19151.95 246
19153.26 216
19154.57 270
19155.88 206
19157.18 232
19158.49 227
19159.80 242
19161.11 220
19162.42 246
19163.73 222
19165.04 232
19166.34 230
19167.65 285
19168.96 218
19170.27 211
19171.58 253
19172.89 237
19174.20 246
19175.51 241
19176.82 252
19178.13 266
19179.43 225
19180.74 227
19182.05 251
19183.36 239
19184.67 223
19185.98 241
19187.29 237
19188.60 233
19189.91 227
19191.22 216
19192.53 238
19193.84 246
19195.15 251
19196.46 275
19197.77 244
19199.08 246
19200.39 173
19201.70 210
19203.01 226
19204.32 249
19205.63 215
19206.94 224
19208.25 232
19209.56 205
19210.87 243
19212.18 229
19213.49 242
19214.80 284
19216.11 264
19217.42 248
19218.73 233
19220.04 230
19221.35 245
19222.66 198
19223.98 234
19225.29 248
19226.60 232
19227.91 221
19229.22 226
19230.53 246
19231.84 240
19233.15 202
19234.46 237
19235.77 221
19237.09 250
19238.40 222
19239.71 216
19241.02 231
19242.33 231
19243.64 242
19244.95 220
19246.27 251
19247.58 212
19248.89 240
19250.20 241
19251.51 215
19252.82 239
19254.14 248
19255.45 237
19256.76 208
19258.07 234
19259.38 243
19260.70 240
19262.01 238
19263.32 256
19264.63 222
19265.94 223
19267.26 234
19268.57 268
19269.88 249
19271.19 256
19272.51 241
19273.82 212
19275.13 240
19276.44 210
19277.76 199
19279.07 235
19280.38 239
19281.69 234
19283.01 259
19284.32 230
19285.63 223
19286.94 233
19288.26 267
19289.57 242
19290.88 242
19292.20 257
19293.51 236
19294.82 247
19296.14 220
19297.45 247
19298.76 220
19300.08 247
19301.39 234
19302.70 245
19304.02 225
19305.33 262
19306.64 255
19307.96 253
19309.27 249
19310.59 249
19311.90 253
19313.21 262
19314.53 286
19315.84 223
19317.15 238
19318.47 222
19319.78 267
19321.10 232
19322.41 253
19323.72 257
19325.04 225
19326.35 228
19327.67 265
19328.98 268
19330.30 252
19331.61 248
19332.93 246
19334.24 219
19335.55 235
19336.87 240
19338.18 204
19339.50 227
19340.81 219
19342.13 235
19343.44 225
19344.76 240
19346.07 257
19347.39 245
19348.70 222
19350.02 207
19351.33 228
19352.65 219
19353.96 216
19355.28 222
19356.59 212
19357.91 226
19359.22 224
19360.54 253
19361.86 234
19363.17 249
19364.49 234
19365.80 230
19367.12 231
19368.43 254
19369.75 256
19371.06 201
19372.38 234
19373.70 261
19375.01 259
19376.33 232
19377.64 225
19378.96 225
19380.28 235
19381.59 257
19382.91 200
19384.23 220
19385.54 216
19386.86 233
19388.17 240
19389.49 264
19390.81 237
19392.12 241
19393.44 237
19394.76 224
19396.07 221
19397.39 251
19398.71 246
19400.02 266
19401.34 235
19402.66 216
19403.97 222
19405.29 225
19406.61 250
19407.93 221
19409.24 248
19410.56 237
19411.88 278
19413.19 238
19414.51 239
19415.83 236
19417.15 237
19418.46 244
19419.78 265
19421.10 265
19422.42 178
19423.73 210
19425.05 243
19426.37 211
19427.69 230
19429.00 252
19430.32 238
19431.64 225
19432.96 226
19434.28 214
19435.59 247
19436.91 269
19438.23 234
19439.55 218
19440.87 225
19442.18 195
19443.50 232
19444.82 235
19446.14 224
19447.46 222
19448.78 220
19450.09 222
19451.41 234
19452.73 230
19454.05 222
19455.37 256
19456.69 262
19458.01 229
19459.33 227
19460.64 233
19461.96 215
19463.28 220
19464.60 239
19465.92 256
19467.24 241
19468.56 247
19469.88 221
19471.20 265
19472.52 233
19473.83 233
19475.15 239
19476.47 253
19477.79 256
19479.11 248
19480.43 231
19481.75 240
19483.07 293
19484.39 258
19485.71 254
19487.03 239
19488.35 241
19489.67 223
19490.99 235
19492.31 209
19493.63 239
19494.95 210
19496.27 251
19497.59 218
19498.91 269
19500.23 242
19501.55 224
19502.87 239
19504.19 228
19505.51 244
19506.83 224
19508.15 264
19509.47 231
19510.79 211
19512.11 223
19513.43 277
19514.75 242
19516.08 237
19517.40 245
19518.72 223
19520.04 230
19521.36 237
19522.68 262
19524.00 244
19525.32 241
19526.64 210
19527.96 229
19529.29 237
19530.61 212
19531.93 246
19533.25 243
19534.57 240
19535.89 249
19537.21 217
19538.53 238
19539.86 255
19541.18 243
19542.50 236
19543.82 230
19545.14 217
19546.46 229
19547.79 223
19549.11 217
19550.43 255
19551.75 218
19553.07 240
19554.40 214
19555.72 215
19557.04 225
19558.36 232
19559.68 241
19561.01 204
19562.33 245
19563.65 228
19564.97 227
19566.30 211
19567.62 218
19568.94 243
19570.26 251
19571.59 252
19572.91 218
19574.23 224
19575.55 217
19576.88 220
19578.20 236
19579.52 232
19580.85 213
19582.17 228
19583.49 210
19584.82 235
19586.14 255
19587.46 234
19588.78 232
19590.11 240
19591.43 213
19592.75 227
19594.08 216
19595.40 251
19596.72 201
19598.05 196
19599.37 197
19600.70 213
19602.02 238
19603.34 224
19604.67 225
19605.99 216
19607.31 241
19608.64 217
19609.96 231
19611.29 204
19612.61 223
19613.93 225
19615.26 264
19616.58 235
19617.91 228
19619.23 230
19620.55 225
19621.88 233
19623.20 194
19624.53 227
19625.85 279
19627.18 249
19628.50 230
19629.83 226
19631.15 256
19632.48 242
19633.80 203
19635.12 257
19636.45 234
19637.77 236
19639.10 235
19640.42 214
19641.75 226
19643.07 200
19644.40 217
19645.72 241
19647.05 243
19648.37 237
19649.70 229
19651.03 219
19652.35 227
19653.68 228
19655.00 207
19656.33 221
19657.65 245
19658.98 195
19660.30 221
19661.63 242
19662.96 225
19664.28 247
19665.61 225
19666.93 250
19668.26 227
19669.58 233
19670.91 220
19672.24 237
19673.56 239
19674.89 234
19676.21 240
19677.54 233
19678.87 252
19680.19 237
19681.52 230
19682.85 224
19684.17 205
19685.50 198
19686.83 236
19688.15 186
19689.48 198
19690.81 216
19692.13 260
19693.46 238
19694.79 246
19696.11 234
19697.44 225
19698.77 210
19700.09 235
19701.42 254
19702.75 222
19704.07 231
19705.40 224
19706.73 263
19708.06 234
19709.38 221
19710.71 234
19712.04 239
19713.37 252
19714.69 239
19716.02 235
19717.35 238
19718.68 235
19720.00 220
19721.33 215
19722.66 238
19723.99 244
19725.31 211
19726.64 181
19727.97 200
19729.30 223
19730.63 190
19731.95 262
19733.28 212
19734.61 219
19735.94 256
19737.27 236
19738.59 218
19739.92 211
19741.25 229
19742.58 205
19743.91 242
19745.24 251
19746.57 236
19747.89 225
19749.22 246
19750.55 232
19751.88 229
19753.21 229
19754.54 271
19755.87 230
19757.20 198
19758.52 202
19759.85 237
19761.18 236
19762.51 223
19763.84 232
19765.17 232
19766.50 237
19767.83 205
19769.16 204
19770.49 221
19771.82 252
19773.15 219
19774.47 216
19775.80 219
19777.13 244
19778.46 250
19779.79 224
19781.12 224
19782.45 226
19783.78 257
19785.11 213
19786.44 223
19787.77 220
19789.10 246
19790.43 232
19791.76 240
19793.09 231
19794.42 203
19795.75 215
19797.08 217
19798.41 240
19799.74 225
19801.07 252
19802.40 260
19803.73 258
19805.07 253
19806.40 248
19807.73 207
19809.06 207
19810.39 233
19811.72 244
19813.05 232
19814.38 254
19815.71 249
19817.04 231
19818.37 220
19819.70 184
19821.03 235
19822.37 216
19823.70 234
19825.03 224
19826.36 228
19827.69 237
19829.02 265
19830.35 208
19831.68 244
19833.02 219
19834.35 231
19835.68 227
19837.01 234
19838.34 230
19839.67 229
19841.01 289
19842.34 250
19843.67 238
19845.00 242
19846.33 225
19847.67 261
19849.00 250
19850.33 203
19851.66 232
19852.99 216
19854.33 206
19855.66 195
19856.99 236
19858.32 252
19859.65 198
19860.99 229
19862.32 207
19863.65 242
19864.98 221
19866.32 238
19867.65 222
19868.98 224
19870.32 247
19871.65 248
19872.98 249
19874.31 234
19875.65 242
19876.98 240
19878.31 226
19879.65 214
19880.98 247
19882.31 227
19883.64 251
19884.98 237
19886.31 215
19887.64 220
19888.98 232
19890.31 250
19891.64 233
19892.98 187
19894.31 219
19895.65 250
19896.98 231
19898.31 264
19899.65 238
19900.98 248
19902.31 253
19903.65 259
19904.98 258
19906.32 238
19907.65 254
19908.98 252
19910.32 223
19911.65 225
19912.99 214
19914.32 230
19915.65 222
19916.99 227
19918.32 210
19919.66 219
19920.99 231
19922.33 240
19923.66 232
19924.99 228
19926.33 240
19927.66 227
19929.00 213
19930.33 209
19931.67 259
19933.00 217
19934.34 229
19935.67 254
19937.01 225
19938.34 220
19939.68 239
19941.01 222
19942.35 221
19943.68 246
19945.02 231
19946.35 256
19947.69 242
19949.02 254
19950.36 258
19951.70 248
19953.03 208
19954.37 210
19955.70 259
19957.04 244
19958.37 240
19959.71 230
19961.04 235
19962.38 241
19963.72 233
19965.05 215
19966.39 227
19967.72 228
19969.06 250
19970.40 240
19971.73 240
19973.07 226
19974.40 231
19975.74 247
19977.08 242
19978.41 249
19979.75 210
19981.09 225
19982.42 204
19983.76 227
19985.10 260
19986.43 220
19987.77 237
19989.11 240
19990.44 232
19991.78 214
19993.12 198
19994.45 229
19995.79 225
19997.13 241
19998.46 263
19999.80 258
20001.14 260
20002.48 252
20003.81 257
20005.15 243
20006.49 229
20007.82 237
20009.16 227
20010.50 281
20011.84 247
20013.17 245
20014.51 263
20015.85 277
20017.19 265
20018.52 205
20019.86 243
20021.20 218
20022.54 249
20023.88 204
20025.21 220
20026.55 251
20027.89 244
20029.23 255
20030.57 257
20031.90 236
20033.24 218
20034.58 257
20035.92 219
20037.26 227
20038.60 222
20039.93 275
20041.27 257
20042.61 225
20043.95 248
20045.29 270
20046.63 279
20047.97 262
20049.30 278
20050.64 242
20051.98 245
20053.32 244
20054.66 247
20056.00 232
20057.34 236
20058.68 277
20060.02 280
20061.35 260
20062.69 214
20064.03 229
20065.37 244
20066.71 265
20068.05 220
20069.39 247
20070.73 233
20072.07 274
20073.41 246
20074.75 229
20076.09 274
20077.43 237
20078.77 218
20080.11 238
20081.45 241
20082.79 273
20084.13 274
20085.47 291
20086.81 262
20088.15 252
20089.49 297
20090.83 256
20092.17 275
20093.51 258
20094.85 251
20096.19 246
20097.53 258
20098.87 243
20100.21 246
20101.55 302
20102.89 238
20104.23 259
20105.57 257
20106.91 275
20108.25 248
20109.59 272
20110.93 229
20112.27 248
20113.62 269
20114.96 266
20116.30 216
20117.64 247
20118.98 282
20120.32 228
20121.66 247
20123.00 253
20124.34 248
20125.69 275
20127.03 278
20128.37 249
20129.71 251
20131.05 260
20132.39 238
20133.73 259
20135.08 269
20136.42 261
20137.76 264
20139.10 260
20140.44 254
