# Supplementary material for: MALDI-TOF MS typing enables the classification of brewing yeasts of the genus Saccharomyces to major beer styles
Source: PLoS One. 2017 Aug 9;12(8):e0181694. doi: 10.1371/journal.pone.0181694 (PMC5549903; doi:10.1371/journal.pone.0181694)
Supplement: S11 File — The directory includes 90 raw files and was zipped to “.zip”; the folder has three strains with 30 spectra per strain; S1 Text explains the raw files with an example and Table 1 represents the yeast strains used within the experiment. (ZIP) [file pone.0181694.s014.zip › 31-33/30337-338-OG-Alt-Alt-YPG-18h-E-E_2015-08-18__0_A8_1.dat]

1999.93 1908
2000.35 1755
2000.77 1892
2001.19 2061
2001.61 2060
2002.03 2068
2002.46 2055
2002.88 2189
2003.30 2131
2003.72 1986
2004.14 1957
2004.57 1926
2004.99 1648
2005.41 1762
2005.83 1821
2006.25 1755
2006.68 1874
2007.10 1742
2007.52 1792
2007.94 1890
2008.37 1831
2008.79 1701
2009.21 1728
2009.63 1741
2010.06 1891
2010.48 1852
2010.90 1843
2011.32 2004
2011.75 1779
2012.17 1818
2012.59 1839
2013.02 1801
2013.44 1652
2013.86 1688
2014.29 1708
2014.71 1633
2015.13 1620
2015.55 1671
2015.98 1629
2016.40 1464
2016.82 1524
2017.25 1510
2017.67 1550
2018.10 1555
2018.52 1491
2018.94 1602
2019.37 1783
2019.79 1545
2020.21 1679
2020.64 1626
2021.06 1496
2021.48 1539
2021.91 1630
2022.33 1747
2022.76 1694
2023.18 1595
2023.60 1516
2024.03 1631
2024.45 1636
2024.88 1674
2025.30 1573
2025.73 1627
2026.15 1576
2026.57 1615
2027.00 1642
2027.42 1483
2027.85 1498
2028.27 1478
2028.70 1636
2029.12 1646
2029.55 1609
2029.97 1411
2030.40 1500
2030.82 1517
2031.24 1533
2031.67 1591
2032.09 1692
2032.52 1689
2032.94 1474
2033.37 1491
2033.79 1576
2034.22 1541
2034.65 1708
2035.07 1635
2035.50 1437
2035.92 1500
2036.35 1593
2036.77 1713
2037.20 1520
2037.62 1629
2038.05 1577
2038.47 1622
2038.90 1633
2039.33 1540
2039.75 1551
2040.18 1687
2040.60 1763
2041.03 1733
2041.45 1524
2041.88 1483
2042.31 1624
2042.73 1832
2043.16 1820
2043.58 1683
2044.01 1638
2044.44 1616
2044.86 1705
2045.29 1676
2045.72 1579
2046.14 1620
2046.57 1609
2047.00 1760
2047.42 1701
2047.85 1611
2048.28 1771
2048.70 1757
2049.13 1710
2049.56 1754
2049.98 1605
2050.41 1708
2050.84 1789
2051.26 1846
2051.69 1729
2052.12 1624
2052.54 1480
2052.97 1463
2053.40 1465
2053.83 1507
2054.25 1536
2054.68 1442
2055.11 1511
2055.53 1620
2055.96 1554
2056.39 1617
2056.82 1564
2057.24 1478
2057.67 1573
2058.10 1548
2058.53 1561
2058.96 1669
2059.38 1608
2059.81 1458
2060.24 1572
2060.67 1573
2061.10 1558
2061.52 1560
2061.95 1648
2062.38 1633
2062.81 1633
2063.24 1471
2063.66 1553
2064.09 1584
2064.52 1684
2064.95 1864
2065.38 1791
2065.81 2023
2066.23 1986
2066.66 2142
2067.09 2175
2067.52 2100
2067.95 2062
2068.38 2141
2068.81 2193
2069.23 1922
2069.66 2027
2070.09 2188
2070.52 1879
2070.95 1821
2071.38 1842
2071.81 1935
2072.24 1880
2072.67 1779
2073.10 1845
2073.53 1611
2073.95 1783
2074.38 1767
2074.81 1907
2075.24 1762
2075.67 1695
2076.10 1807
2076.53 1803
2076.96 1800
2077.39 1594
2077.82 1768
2078.25 1815
2078.68 1892
2079.11 1809
2079.54 1860
2079.97 1880
2080.40 1953
2080.83 2226
2081.26 2251
2081.69 2212
2082.12 2261
2082.55 2520
2082.98 2589
2083.41 2484
2083.84 2415
2084.27 2311
2084.70 1985
2085.13 2135
2085.56 2087
2085.99 2034
2086.42 1862
2086.85 1659
2087.29 1695
2087.72 1775
2088.15 1630
2088.58 1475
2089.01 1707
2089.44 1799
2089.87 1651
2090.30 1627
2090.73 1685
2091.16 1615
2091.59 1528
2092.03 1552
2092.46 1622
2092.89 1510
2093.32 1509
2093.75 1569
2094.18 1529
2094.61 1545
2095.05 1608
2095.48 1650
2095.91 1723
2096.34 1665
2096.77 1678
2097.20 1720
2097.63 1702
2098.07 1537
2098.50 1502
2098.93 1540
2099.36 1659
2099.79 1701
2100.23 1461
2100.66 1476
2101.09 1495
2101.52 1495
2101.95 1522
2102.39 1537
2102.82 1529
2103.25 1650
2103.68 1678
2104.12 1640
2104.55 1623
2104.98 1634
2105.41 1602
2105.85 1564
2106.28 1554
2106.71 1927
2107.14 1690
2107.58 1737
2108.01 1629
2108.44 1732
2108.88 1886
2109.31 1790
2109.74 1859
2110.18 1941
2110.61 1741
2111.04 1775
2111.47 1735
2111.91 1870
2112.34 1955
2112.77 1703
2113.21 1666
2113.64 1683
2114.07 1598
2114.51 1605
2114.94 1656
2115.37 1636
2115.81 1757
2116.24 1614
2116.68 1729
2117.11 1581
2117.54 1553
2117.98 1520
2118.41 1518
2118.85 1510
2119.28 1540
2119.71 1479
2120.15 1581
2120.58 1621
2121.02 1585
2121.45 1625
2121.88 1644
2122.32 1648
2122.75 1634
2123.19 1545
2123.62 1546
2124.06 1407
2124.49 1579
2124.92 1565
2125.36 1738
2125.79 1845
2126.23 1540
2126.66 1428
2127.10 1575
2127.53 1531
2127.97 1541
2128.40 1606
2128.84 1490
2129.27 1632
2129.71 1579
2130.14 1574
2130.58 1598
2131.01 1567
2131.45 1559
2131.88 1472
2132.32 1601
2132.75 1679
2133.19 1656
2133.63 1849
2134.06 1812
2134.50 1611
2134.93 1555
2135.37 1459
2135.80 1381
2136.24 1470
2136.67 1578
2137.11 1601
2137.55 1661
2137.98 1669
2138.42 1788
2138.85 1671
2139.29 1601
2139.73 1589
2140.16 1663
2140.60 1792
2141.03 1595
2141.47 1669
2141.91 1662
2142.34 1780
2142.78 1510
2143.22 1520
2143.65 1653
2144.09 1465
2144.53 1461
2144.96 1352
2145.40 1546
2145.84 1591
2146.27 1569
2146.71 1623
2147.15 1480
2147.58 1473
2148.02 1556
2148.46 1592
2148.89 1340
2149.33 1567
2149.77 1604
2150.21 1718
2150.64 1607
2151.08 1749
2151.52 1868
2151.95 1981
2152.39 1989
2152.83 1760
2153.27 1807
2153.70 1771
2154.14 1730
2154.58 1826
2155.02 1895
2155.45 1684
2155.89 1693
2156.33 1801
2156.77 1553
2157.21 1539
2157.64 1531
2158.08 1550
2158.52 1653
2158.96 1554
2159.40 1670
2159.83 1628
2160.27 1628
2160.71 1618
2161.15 1647
2161.59 1578
2162.02 1548
2162.46 1558
2162.90 1704
2163.34 1736
2163.78 1659
2164.22 1659
2164.66 1696
2165.09 1688
2165.53 1611
2165.97 1617
2166.41 1808
2166.85 1585
2167.29 1781
2167.73 1745
2168.17 1896
2168.60 1691
2169.04 1869
2169.48 1877
2169.92 1970
2170.36 1877
2170.80 1832
2171.24 2001
2171.68 1815
2172.12 1709
2172.56 1852
2173.00 1754
2173.44 1752
2173.88 1666
2174.32 1758
2174.76 1742
2175.20 1842
2175.64 1808
2176.07 1802
2176.51 1723
2176.95 1656
2177.39 1724
2177.83 1864
2178.27 1888
2178.71 1759
2179.15 1827
2179.59 1914
2180.03 1818
2180.47 1946
2180.92 1914
2181.36 1845
2181.80 1745
2182.24 1908
2182.68 1877
2183.12 1788
2183.56 1852
2184.00 1892
2184.44 1913
2184.88 1783
2185.32 1729
2185.76 1522
2186.20 1617
2186.64 1611
2187.08 1483
2187.52 1535
2187.97 1630
2188.41 1732
2188.85 1701
2189.29 1525
2189.73 1574
2190.17 1727
2190.61 1709
2191.05 1642
2191.49 1662
2191.94 1597
2192.38 1693
2192.82 1597
2193.26 1542
2193.70 1675
2194.14 1577
2194.58 1681
2195.03 1790
2195.47 1685
2195.91 1770
2196.35 1783
2196.79 1747
2197.24 1671
2197.68 1723
2198.12 1737
2198.56 1795
2199.00 1659
2199.45 1633
2199.89 1672
2200.33 1780
2200.77 1636
2201.21 1635
2201.66 1735
2202.10 1644
2202.54 1695
2202.98 1759
2203.43 1815
2203.87 1651
2204.31 1652
2204.75 1619
2205.20 1554
2205.64 1695
2206.08 1796
2206.53 1655
2206.97 1749
2207.41 1570
2207.85 1770
2208.30 1896
2208.74 1783
2209.18 1795
2209.63 1759
2210.07 1764
2210.51 1987
2210.96 2009
2211.40 1916
2211.84 1884
2212.29 1780
2212.73 1949
2213.17 2018
2213.62 2059
2214.06 2192
2214.50 2089
2214.95 2038
2215.39 1935
2215.84 1898
2216.28 1857
2216.72 1911
2217.17 1659
2217.61 1679
2218.05 1639
2218.50 1721
2218.94 1711
2219.39 1711
2219.83 1596
2220.28 1479
2220.72 1596
2221.16 1642
2221.61 1808
2222.05 1672
2222.50 1726
2222.94 1837
2223.39 1838
2223.83 1726
2224.28 1749
2224.72 1775
2225.16 1735
2225.61 1832
2226.05 1795
2226.50 1675
2226.94 1680
2227.39 1809
2227.83 1796
2228.28 1769
2228.72 1927
2229.17 1854
2229.61 2026
2230.06 1947
2230.50 2020
2230.95 1936
2231.40 1749
2231.84 1844
2232.29 1814
2232.73 1685
2233.18 1700
2233.62 1890
2234.07 1753
2234.51 1652
2234.96 1792
2235.41 1819
2235.85 1760
2236.30 1731
2236.74 1719
2237.19 1631
2237.63 1675
2238.08 1717
2238.53 1728
2238.97 1712
2239.42 1836
2239.86 1711
2240.31 1627
2240.76 1648
2241.20 1779
2241.65 1731
2242.10 1589
2242.54 1673
2242.99 1625
2243.44 1747
2243.88 1758
2244.33 1610
2244.78 1588
2245.22 1573
2245.67 1744
2246.12 1738
2246.56 1614
2247.01 1625
2247.46 1559
2247.90 1514
2248.35 1447
2248.80 1533
2249.24 1530
2249.69 1651
2250.14 1578
2250.59 1577
2251.03 1742
2251.48 1717
2251.93 1592
2252.38 1570
2252.82 1756
2253.27 1840
2253.72 1700
2254.17 1604
2254.61 1569
2255.06 1561
2255.51 1583
2255.96 1506
2256.40 1576
2256.85 1542
2257.30 1610
2257.75 1425
2258.20 1547
2258.64 1625
2259.09 1730
2259.54 1621
2259.99 1625
2260.44 1556
2260.88 1707
2261.33 1763
2261.78 1774
2262.23 1862
2262.68 2008
2263.13 2109
2263.58 2293
2264.02 2278
2264.47 2240
2264.92 2277
2265.37 2552
2265.82 2607
2266.27 2443
2266.72 2526
2267.17 2509
2267.61 2493
2268.06 2597
2268.51 2375
2268.96 2408
2269.41 2402
2269.86 2235
2270.31 2360
2270.76 2389
2271.21 2146
2271.66 2059
2272.11 2085
2272.56 1944
2273.00 2079
2273.45 2142
2273.90 1953
2274.35 1973
2274.80 1831
2275.25 1748
2275.70 1714
2276.15 1675
2276.60 1781
2277.05 1830
2277.50 1717
2277.95 1693
2278.40 1775
2278.85 1826
2279.30 1714
2279.75 1715
2280.20 1722
2280.65 1778
2281.10 1835
2281.55 2060
2282.00 1916
2282.45 1904
2282.90 2260
2283.35 2208
2283.81 1934
2284.26 2001
2284.71 2116
2285.16 2027
2285.61 1924
2286.06 1972
2286.51 2112
2286.96 2026
2287.41 1890
2287.86 1779
2288.31 1729
2288.76 1796
2289.22 1811
2289.67 1947
2290.12 1977
2290.57 2228
2291.02 2161
2291.47 2286
2291.92 2491
2292.37 2696
2292.83 2517
2293.28 2483
2293.73 2711
2294.18 3055
2294.63 2989
2295.08 2618
2295.53 2433
2295.99 2411
2296.44 2278
2296.89 2288
2297.34 2377
2297.79 2073
2298.25 1918
2298.70 1912
2299.15 2022
2299.60 1921
2300.05 1871
2300.51 1874
2300.96 1759
2301.41 1792
2301.86 1821
2302.32 1864
2302.77 1689
2303.22 1693
2303.67 1713
2304.13 1716
2304.58 1672
2305.03 1796
2305.48 1742
2305.94 1560
2306.39 1719
2306.84 1758
2307.29 1739
2307.75 1724
2308.20 1803
2308.65 1780
2309.11 1747
2309.56 2021
2310.01 1814
2310.47 1906
2310.92 1788
2311.37 1738
2311.83 1956
2312.28 1909
2312.73 1835
2313.19 1906
2313.64 1839
2314.09 1902
2314.55 2062
2315.00 1916
2315.45 1849
2315.91 1653
2316.36 1926
2316.81 1958
2317.27 1936
2317.72 1949
2318.18 1814
2318.63 1922
2319.08 1920
2319.54 1956
2319.99 2158
2320.45 2101
2320.90 1892
2321.35 1802
2321.81 1905
2322.26 1893
2322.72 1959
2323.17 2041
2323.63 1974
2324.08 2137
2324.54 2116
2324.99 2020
2325.44 2129
2325.90 2274
2326.35 2159
2326.81 2172
2327.26 2013
2327.72 2055
2328.17 2084
2328.63 2252
2329.08 2163
2329.54 2028
2329.99 2047
2330.45 2112
2330.90 2247
2331.36 2144
2331.81 2195
2332.27 2318
2332.72 2129
2333.18 2110
2333.64 2189
2334.09 2071
2334.55 1901
2335.00 1907
2335.46 1920
2335.91 1875
2336.37 1991
2336.82 1954
2337.28 1900
2337.74 1946
2338.19 1781
2338.65 1915
2339.10 1896
2339.56 1949
2340.02 2006
2340.47 2195
2340.93 2561
2341.38 2503
2341.84 2656
2342.30 2863
2342.75 2986
2343.21 2682
2343.67 2730
2344.12 2800
2344.58 2784
2345.04 2784
2345.49 2724
2345.95 2599
2346.41 2739
2346.86 2421
2347.32 2463
2347.78 2520
2348.23 2526
2348.69 2470
2349.15 2510
2349.60 2410
2350.06 2398
2350.52 2315
2350.97 2315
2351.43 2140
2351.89 2107
2352.35 2058
2352.80 1986
2353.26 1945
2353.72 1928
2354.18 1874
2354.63 1855
2355.09 1808
2355.55 1925
2356.01 1871
2356.46 1905
2356.92 1728
2357.38 1876
2357.84 1713
2358.29 1702
2358.75 1799
2359.21 1813
2359.67 1860
2360.13 1877
2360.58 1939
2361.04 1997
2361.50 1845
2361.96 1803
2362.42 1826
2362.88 1858
2363.33 1729
2363.79 1939
2364.25 2012
2364.71 2062
2365.17 1947
2365.63 2000
2366.08 1902
2366.54 2062
2367.00 1988
2367.46 1937
2367.92 1971
2368.38 2014
2368.84 2143
2369.30 2135
2369.75 2263
2370.21 2379
2370.67 2290
2371.13 2267
2371.59 2293
2372.05 2470
2372.51 2452
2372.97 2437
2373.43 2271
2373.89 2304
2374.35 2232
2374.81 2147
2375.27 2070
2375.72 2156
2376.18 1941
2376.64 1938
2377.10 1983
2377.56 2028
2378.02 1843
2378.48 1957
2378.94 2067
2379.40 1925
2379.86 2087
2380.32 1891
2380.78 1945
2381.24 2150
2381.70 2230
2382.16 2192
2382.62 2311
2383.08 2015
2383.54 2108
2384.00 2121
2384.46 2426
2384.92 2372
2385.39 2152
2385.85 2264
2386.31 2205
2386.77 1865
2387.23 1817
2387.69 1958
2388.15 1843
2388.61 1795
2389.07 1745
2389.53 1663
2389.99 1799
2390.45 1758
2390.91 1793
2391.38 1841
2391.84 1951
2392.30 1972
2392.76 1728
2393.22 1770
2393.68 1732
2394.14 1845
2394.60 1866
2395.06 1767
2395.53 1811
2395.99 1746
2396.45 1749
2396.91 1941
2397.37 1733
2397.83 1671
2398.30 1845
2398.76 1703
2399.22 1822
2399.68 1831
2400.14 1710
2400.61 1842
2401.07 1853
2401.53 1841
2401.99 1701
2402.45 1727
2402.92 1800
2403.38 1778
2403.84 1717
2404.30 1702
2404.76 1666
2405.23 1612
2405.69 1689
2406.15 1613
2406.61 1812
2407.08 1674
2407.54 1670
2408.00 1585
2408.46 1754
2408.93 1881
2409.39 1723
2409.85 1954
2410.32 1788
2410.78 1887
2411.24 1692
2411.70 1711
2412.17 1563
2412.63 1582
2413.09 1693
2413.56 1794
2414.02 1736
2414.48 1802
2414.95 1781
2415.41 1782
2415.87 1745
2416.34 1919
2416.80 1838
2417.26 1992
2417.73 2016
2418.19 2002
2418.65 2102
2419.12 1929
2419.58 2021
2420.05 2070
2420.51 2180
2420.97 2121
2421.44 2273
2421.90 2202
2422.37 2254
2422.83 2311
2423.29 2227
2423.76 2161
2424.22 2266
2424.69 2000
2425.15 2082
2425.62 2042
2426.08 1992
2426.54 2120
2427.01 2144
2427.47 2051
2427.94 2135
2428.40 1961
2428.87 1924
2429.33 1884
2429.80 1870
2430.26 1771
2430.73 1650
2431.19 1833
2431.66 1827
2432.12 1732
2432.59 1943
2433.05 1787
2433.52 1792
2433.98 1923
2434.45 1719
2434.91 1688
2435.38 1636
2435.84 1788
2436.31 1771
2436.77 1827
2437.24 1981
2437.70 2034
2438.17 1909
2438.63 1673
2439.10 1801
2439.57 1758
2440.03 1786
2440.50 1905
2440.96 2033
2441.43 2125
2441.89 2159
2442.36 2259
2442.83 2295
2443.29 2475
2443.76 2175
2444.22 2140
2444.69 2054
2445.16 2114
2445.62 2013
2446.09 1785
2446.56 1717
2447.02 1744
2447.49 1622
2447.96 1749
2448.42 1670
2448.89 1724
2449.35 1582
2449.82 1631
2450.29 1769
2450.75 1820
2451.22 1727
2451.69 1707
2452.16 1638
2452.62 1757
2453.09 1701
2453.56 1794
2454.02 1918
2454.49 1723
2454.96 1804
2455.42 1691
2455.89 1483
2456.36 1660
2456.83 1501
2457.29 1506
2457.76 1850
2458.23 1812
2458.70 1661
2459.16 1670
2459.63 1787
2460.10 1687
2460.57 1730
2461.03 1497
2461.50 1645
2461.97 1581
2462.44 1656
2462.91 1687
2463.37 1605
2463.84 1744
2464.31 1658
2464.78 1638
2465.25 1723
2465.71 1559
2466.18 1615
2466.65 1729
2467.12 1640
2467.59 1724
2468.06 1719
2468.52 1575
2468.99 1626
2469.46 1724
2469.93 1682
2470.40 1659
2470.87 1663
2471.34 1697
2471.80 1671
2472.27 1810
2472.74 1613
2473.21 1548
2473.68 1750
2474.15 1790
2474.62 1700
2475.09 1595
2475.56 1549
2476.02 1529
2476.49 1463
2476.96 1441
2477.43 1662
2477.90 1621
2478.37 1679
2478.84 1734
2479.31 1597
2479.78 1508
2480.25 1685
2480.72 1870
2481.19 1810
2481.66 1795
2482.13 1782
2482.60 1777
2483.07 1857
2483.54 1811
2484.01 1931
2484.48 1866
2484.95 1800
2485.42 1945
2485.89 1903
2486.36 1902
2486.83 1788
2487.30 1909
2487.77 1871
2488.24 1768
2488.71 1819
2489.18 2058
2489.65 1846
2490.12 1771
2490.59 1787
2491.06 1918
2491.53 2156
2492.00 1739
2492.47 1612
2492.94 1702
2493.41 1909
2493.88 1741
2494.36 1846
2494.83 2041
2495.30 1994
2495.77 2073
2496.24 1816
2496.71 1795
2497.18 1838
2497.65 1901
2498.12 2024
2498.60 2017
2499.07 1926
2499.54 1691
2500.01 1643
2500.48 1764
2500.95 1694
2501.42 1680
2501.90 1598
2502.37 1697
2502.84 1577
2503.31 1615
2503.78 1577
2504.25 1732
2504.73 1682
2505.20 1566
2505.67 1637
2506.14 1625
2506.61 1599
2507.09 1550
2507.56 1604
2508.03 1533
2508.50 1656
2508.97 1611
2509.45 1889
2509.92 2033
2510.39 1859
2510.86 2020
2511.34 2071
2511.81 2064
2512.28 1922
2512.75 2033
2513.23 2099
2513.70 2070
2514.17 2150
2514.65 2151
2515.12 1960
2515.59 1829
2516.06 1885
2516.54 1777
2517.01 1806
2517.48 1958
2517.96 1837
2518.43 1771
2518.90 1690
2519.38 1761
2519.85 1865
2520.32 1762
2520.80 1601
2521.27 1693
2521.74 1759
2522.22 1822
2522.69 1703
2523.16 1566
2523.64 1562
2524.11 1622
2524.58 1788
2525.06 1936
2525.53 1784
2526.01 1741
2526.48 1751
2526.95 1945
2527.43 1792
2527.90 1782
2528.38 1874
2528.85 1877
2529.32 1951
2529.80 1745
2530.27 1846
2530.75 1753
2531.22 1671
2531.70 1872
2532.17 1714
2532.64 1799
2533.12 1876
2533.59 1607
2534.07 1593
2534.54 1702
2535.02 1762
2535.49 1714
2535.97 1647
2536.44 1679
2536.92 1650
2537.39 1559
2537.87 1535
2538.34 1766
2538.82 1596
2539.29 1567
2539.77 1697
2540.24 1830
2540.72 1785
2541.19 1776
2541.67 1779
2542.14 1773
2542.62 1637
2543.09 1759
2543.57 1677
2544.04 1755
2544.52 1798
2545.00 1865
2545.47 1705
2545.95 1893
2546.42 1874
2546.90 1838
2547.37 1794
2547.85 1839
2548.33 1960
2548.80 1879
2549.28 1832
2549.75 1927
2550.23 1854
2550.71 2002
2551.18 2170
2551.66 2179
2552.14 2182
2552.61 2247
2553.09 2172
2553.57 2198
2554.04 2136
2554.52 2061
2554.99 2185
2555.47 2327
2555.95 2338
2556.42 2590
2556.90 2635
2557.38 2537
2557.86 2612
2558.33 3049
2558.81 2738
2559.29 2829
2559.76 2650
2560.24 2582
2560.72 2490
2561.19 2236
2561.67 2250
2562.15 2201
2562.63 2066
2563.10 2042
2563.58 1964
2564.06 1791
2564.54 1702
2565.01 1767
2565.49 1784
2565.97 1658
2566.45 1682
2566.92 1670
2567.40 1699
2567.88 1795
2568.36 1744
2568.83 1673
2569.31 1579
2569.79 1568
2570.27 1625
2570.75 1645
2571.22 1597
2571.70 1495
2572.18 1650
2572.66 1801
2573.14 1674
2573.62 1741
2574.09 1634
2574.57 1616
2575.05 1659
2575.53 1588
2576.01 1650
2576.49 1666
2576.97 1741
2577.44 1589
2577.92 1644
2578.40 1615
2578.88 1653
2579.36 1628
2579.84 1746
2580.32 1713
2580.80 1760
2581.27 1807
2581.75 1696
2582.23 1695
2582.71 1628
2583.19 1725
2583.67 1977
2584.15 1817
2584.63 1639
2585.11 1761
2585.59 1684
2586.07 1733
2586.55 1673
2587.03 1634
2587.51 1709
2587.99 1719
2588.47 1571
2588.94 1690
2589.42 1794
2589.90 1609
2590.38 1632
2590.86 1812
2591.34 1698
2591.82 1620
2592.30 1616
2592.78 1722
2593.26 1827
2593.74 1842
2594.22 1784
2594.71 1796
2595.19 1714
2595.67 1865
2596.15 1892
2596.63 1846
2597.11 1806
2597.59 2064
2598.07 1800
2598.55 1938
2599.03 1881
2599.51 1991
2599.99 2018
2600.47 1878
2600.95 1907
2601.43 1924
2601.91 1772
2602.40 1704
2602.88 1780
2603.36 1709
2603.84 1693
2604.32 1710
2604.80 1687
2605.28 1603
2605.76 1504
2606.24 1609
2606.73 1625
2607.21 1687
2607.69 1671
2608.17 1716
2608.65 1754
2609.13 1724
2609.62 1781
2610.10 1727
2610.58 1698
2611.06 1726
2611.54 1998
2612.02 1930
2612.51 1999
2612.99 1854
2613.47 1880
2613.95 1982
2614.43 2032
2614.92 2072
2615.40 2000
2615.88 1968
2616.36 2009
2616.85 2039
2617.33 1913
2617.81 1946
2618.29 1791
2618.78 1777
2619.26 1689
2619.74 1598
2620.22 1609
2620.71 1703
2621.19 1708
2621.67 1678
2622.15 1676
2622.64 1612
2623.12 1599
2623.60 1589
2624.09 1617
2624.57 1563
2625.05 1641
2625.53 1618
2626.02 1713
2626.50 1717
2626.98 1651
2627.47 1707
2627.95 1716
2628.43 1555
2628.92 1486
2629.40 1758
2629.88 1670
2630.37 1569
2630.85 1564
2631.34 1554
2631.82 1634
2632.30 1818
2632.79 1606
2633.27 1640
2633.75 1707
2634.24 1840
2634.72 1715
2635.21 1623
2635.69 1705
2636.17 1771
2636.66 1743
2637.14 1746
2637.63 1810
2638.11 1752
2638.60 1722
2639.08 1709
2639.56 1556
2640.05 1676
2640.53 1725
2641.02 1761
2641.50 1680
2641.99 1851
2642.47 1704
2642.96 1571
2643.44 1627
2643.93 1813
2644.41 1691
2644.90 1688
2645.38 1561
2645.87 1553
2646.35 1554
2646.84 1579
2647.32 1587
2647.81 1660
2648.29 1574
2648.78 1788
2649.26 1803
2649.75 1655
2650.23 1632
2650.72 1611
2651.20 1753
2651.69 1663
2652.17 1786
2652.66 1690
2653.15 1757
2653.63 1876
2654.12 1638
2654.60 1637
2655.09 1635
2655.57 1797
2656.06 1770
2656.55 1697
2657.03 1776
2657.52 1702
2658.00 1838
2658.49 1790
2658.98 1753
2659.46 1708
2659.95 1714
2660.44 1660
2660.92 1627
2661.41 1627
2661.90 1640
2662.38 1596
2662.87 1667
2663.35 1701
2663.84 1740
2664.33 1729
2664.81 1638
2665.30 1688
2665.79 1869
2666.28 1853
2666.76 1778
2667.25 1723
2667.74 1874
2668.22 1768
2668.71 2007
2669.20 1953
2669.68 1741
2670.17 1793
2670.66 1960
2671.15 2002
2671.63 1855
2672.12 1912
2672.61 1886
2673.10 2186
2673.58 2242
2674.07 2418
2674.56 2336
2675.05 2522
2675.53 2490
2676.02 2666
2676.51 2884
2677.00 2856
2677.49 2561
2677.97 2491
2678.46 2598
2678.95 2435
2679.44 2532
2679.93 2383
2680.41 2281
2680.90 2210
2681.39 2163
2681.88 2091
2682.37 2100
2682.85 2193
2683.34 2328
2683.83 2160
2684.32 2230
2684.81 2334
2685.30 2413
2685.79 2292
2686.27 2528
2686.76 2458
2687.25 2237
2687.74 2249
2688.23 2288
2688.72 2231
2689.21 2054
2689.70 2155
2690.19 1987
2690.67 1913
2691.16 1901
2691.65 1787
2692.14 1743
2692.63 1681
2693.12 1657
2693.61 1596
2694.10 1747
2694.59 1726
2695.08 1734
2695.57 1758
2696.06 1685
2696.55 1817
2697.04 1881
2697.53 1873
2698.02 2029
2698.51 1889
2699.00 1910
2699.49 1931
2699.98 1863
2700.47 1779
2700.96 1754
2701.45 1947
2701.94 1912
2702.43 1971
2702.92 1877
2703.41 1930
2703.90 1970
2704.39 1975
2704.88 1970
2705.37 1923
2705.86 1897
2706.35 1894
2706.84 1785
2707.33 1906
2707.82 1924
2708.31 1778
2708.80 1755
2709.29 1784
2709.78 1712
2710.27 1660
2710.77 1640
2711.26 1667
2711.75 1839
2712.24 1789
2712.73 1689
2713.22 1728
2713.71 1831
2714.20 1743
2714.69 1692
2715.19 1808
2715.68 1939
2716.17 1644
2716.66 1673
2717.15 1784
2717.64 1594
2718.13 1658
2718.63 1630
2719.12 1677
2719.61 1700
2720.10 1483
2720.59 1544
2721.08 1687
2721.58 1628
2722.07 1710
2722.56 1897
2723.05 1853
2723.54 1861
2724.04 1690
2724.53 1938
2725.02 1930
2725.51 1799
2726.01 1931
2726.50 1885
2726.99 1760
2727.48 1733
2727.98 1839
2728.47 1744
2728.96 1755
2729.45 1633
2729.95 1695
2730.44 1616
2730.93 1593
2731.42 1639
2731.92 1562
2732.41 1619
2732.90 1720
2733.40 1811
2733.89 1694
2734.38 1612
2734.87 1627
2735.37 1620
2735.86 1569
2736.35 1569
2736.85 1770
2737.34 1681
2737.83 1782
2738.33 1787
2738.82 1731
2739.31 1863
2739.81 1859
2740.30 1899
2740.79 1927
2741.29 1877
2741.78 1928
2742.28 1904
2742.77 1768
2743.26 1800
2743.76 1801
2744.25 1805
2744.75 1810
2745.24 1831
2745.73 1731
2746.23 1608
2746.72 1598
2747.22 1582
2747.71 1647
2748.20 1514
2748.70 1627
2749.19 1756
2749.69 1605
2750.18 1656
2750.68 1597
2751.17 1635
2751.67 1464
2752.16 1714
2752.66 1638
2753.15 1609
2753.64 1671
2754.14 1484
2754.63 1728
2755.13 1680
2755.62 1702
2756.12 1700
2756.61 1755
2757.11 1850
2757.60 1842
2758.10 1860
2758.59 1727
2759.09 1697
2759.59 1678
2760.08 1740
2760.58 1823
2761.07 1652
2761.57 1638
2762.06 1680
2762.56 1611
2763.05 1624
2763.55 1646
2764.05 1689
2764.54 1696
2765.04 1659
2765.53 1559
2766.03 1520
2766.52 1660
2767.02 1649
2767.52 1622
2768.01 1640
2768.51 1539
2769.00 1587
2769.50 1722
2770.00 1635
2770.49 1598
2770.99 1602
2771.49 1705
2771.98 1813
2772.48 1762
2772.98 1645
2773.47 1635
2773.97 1645
2774.47 1703
2774.96 1719
2775.46 1777
2775.96 1793
2776.45 1808
2776.95 1936
2777.45 1952
2777.94 1847
2778.44 1913
2778.94 1912
2779.43 2032
2779.93 1949
2780.43 1919
2780.93 1858
2781.42 1953
2781.92 1985
2782.42 1847
2782.92 1898
2783.41 1863
2783.91 2041
2784.41 1996
2784.91 2003
2785.40 1950
2785.90 1850
2786.40 1732
2786.90 1949
2787.39 2029
2787.89 1871
2788.39 1874
2788.89 1848
2789.39 1869
2789.88 1775
2790.38 1796
2790.88 1745
2791.38 1641
2791.88 1721
2792.37 1812
2792.87 1813
2793.37 1785
2793.87 1672
2794.37 1760
2794.87 1900
2795.37 1925
2795.86 2117
2796.36 2227
2796.86 2425
2797.36 3027
2797.86 3098
2798.36 3131
2798.86 3482
2799.35 3536
2799.85 3689
2800.35 3855
2800.85 3804
2801.35 3891
2801.85 3438
2802.35 3473
2802.85 3297
2803.35 2825
2803.85 2693
2804.35 2516
2804.85 2499
2805.34 2315
2805.84 2078
2806.34 2207
2806.84 2222
2807.34 2281
2807.84 2392
2808.34 2358
2808.84 2304
2809.34 2554
2809.84 2672
2810.34 2977
2810.84 3002
2811.34 2976
2811.84 3130
2812.34 3130
2812.84 2959
2813.34 2981
2813.84 2741
2814.34 2443
2814.84 2456
2815.34 2388
2815.84 2207
2816.34 2052
2816.84 2039
2817.34 1947
2817.84 2000
2818.35 1843
2818.85 1919
2819.35 1985
2819.85 1944
2820.35 1949
2820.85 1859
2821.35 2026
2821.85 1873
2822.35 1918
2822.85 1771
2823.35 1906
2823.85 1990
2824.36 1980
2824.86 2075
2825.36 1969
2825.86 1979
2826.36 2141
2826.86 1947
2827.36 2068
2827.86 2058
2828.37 1941
2828.87 2095
2829.37 2137
2829.87 2071
2830.37 1920
2830.87 1747
2831.38 1904
2831.88 1905
2832.38 1898
2832.88 1908
2833.38 1878
2833.88 1908
2834.39 1834
2834.89 1800
2835.39 1774
2835.89 1926
2836.40 2156
2836.90 2119
2837.40 2069
2837.90 1962
2838.40 1991
2838.91 1977
2839.41 2060
2839.91 2044
2840.41 1972
2840.92 1977
2841.42 1837
2841.92 1857
2842.42 1745
2842.93 1823
2843.43 1791
2843.93 1693
2844.44 1846
2844.94 1803
2845.44 1889
2845.94 1919
2846.45 1926
2846.95 1851
2847.45 1770
2847.96 1770
2848.46 1844
2848.96 1951
2849.47 2074
2849.97 2059
2850.47 1938
2850.98 1978
2851.48 1919
2851.98 1994
2852.49 1937
2852.99 2089
2853.50 1960
2854.00 1889
2854.50 1812
2855.01 1739
2855.51 1653
2856.01 1657
2856.52 1745
2857.02 1743
2857.53 1604
2858.03 1680
2858.53 1647
2859.04 1657
2859.54 1662
2860.05 1694
2860.55 1783
2861.06 1795
2861.56 1625
2862.06 1620
2862.57 1733
2863.07 1684
2863.58 1755
2864.08 1663
2864.59 1606
2865.09 1679
2865.60 1679
2866.10 1703
2866.61 1703
2867.11 1671
2867.62 1580
2868.12 1669
2868.63 1763
2869.13 1682
2869.64 1754
2870.14 1767
2870.65 1708
2871.15 1641
2871.66 1571
2872.16 1751
2872.67 1983
2873.17 1792
2873.68 1791
2874.18 1855
2874.69 1899
2875.20 1939
2875.70 2011
2876.21 2016
2876.71 1888
2877.22 1964
2877.72 2011
2878.23 2010
2878.74 1877
2879.24 1960
2879.75 1954
2880.25 2003
2880.76 2020
2881.27 2294
2881.77 2375
2882.28 2275
2882.79 2472
2883.29 2369
2883.80 2435
2884.30 2631
2884.81 2512
2885.32 2665
2885.82 2651
2886.33 2558
2886.84 2801
2887.34 2716
2887.85 2764
2888.36 2824
2888.86 2646
2889.37 2901
2889.88 2710
2890.38 2948
2890.89 3065
2891.40 2743
2891.91 2925
2892.41 2565
2892.92 2545
2893.43 2525
2893.93 2258
2894.44 2175
2894.95 2125
2895.46 2105
2895.96 2208
2896.47 2241
2896.98 2174
2897.49 2228
2897.99 2172
2898.50 2218
2899.01 2338
2899.52 2415
2900.03 2295
2900.53 2304
2901.04 2231
2901.55 2162
2902.06 2083
2902.56 2316
2903.07 2177
2903.58 2086
2904.09 2113
2904.60 2021
2905.11 2082
2905.61 2252
2906.12 2280
2906.63 2182
2907.14 2105
2907.65 2172
2908.16 2013
2908.66 2119
2909.17 2136
2909.68 2097
2910.19 2103
2910.70 1878
2911.21 2029
2911.72 1847
2912.23 1801
2912.73 1909
2913.24 2044
2913.75 2079
2914.26 1930
2914.77 2065
2915.28 2292
2915.79 2093
2916.30 2037
2916.81 2045
2917.32 2083
2917.83 2085
2918.33 2072
2918.84 1924
2919.35 1996
2919.86 2047
2920.37 1941
2920.88 2064
2921.39 2234
2921.90 2277
2922.41 2202
2922.92 2113
2923.43 2218
2923.94 2265
2924.45 2565
2924.96 2925
2925.47 3099
2925.98 3260
2926.49 3751
2927.00 4179
2927.51 4469
2928.02 4377
2928.53 4491
2929.04 4623
2929.55 4380
2930.06 4401
2930.57 4323
2931.08 4095
2931.59 3478
2932.11 3057
2932.62 2876
2933.13 2559
2933.64 2244
2934.15 2060
2934.66 2043
2935.17 2056
2935.68 1964
2936.19 1917
2936.70 1938
2937.21 1825
2937.72 1827
2938.24 1783
2938.75 1934
2939.26 1875
2939.77 1908
2940.28 1980
2940.79 1908
2941.30 1930
2941.81 2025
2942.33 2031
2942.84 1796
2943.35 1742
2943.86 1816
2944.37 1919
2944.88 1954
2945.40 2103
2945.91 1907
2946.42 2036
2946.93 2085
2947.44 1949
2947.96 2056
2948.47 2231
2948.98 2139
2949.49 2119
2950.00 2109
2950.52 2146
2951.03 2157
2951.54 2089
2952.05 2166
2952.57 2202
2953.08 2303
2953.59 2264
2954.10 2058
2954.62 2105
2955.13 2218
2955.64 2141
2956.15 2092
2956.67 2023
2957.18 2212
2957.69 2039
2958.20 2059
2958.72 2169
2959.23 2124
2959.74 1895
2960.26 1977
2960.77 1941
2961.28 2039
2961.80 2073
2962.31 2154
2962.82 2215
2963.34 2250
2963.85 2331
2964.36 2288
2964.88 1979
2965.39 2057
2965.90 2180
2966.42 2170
2966.93 2075
2967.44 2077
2967.96 2162
2968.47 2174
2968.98 1931
2969.50 1933
2970.01 1831
2970.53 1901
2971.04 1933
2971.55 1871
2972.07 1823
2972.58 1908
2973.10 1929
2973.61 1901
2974.12 1835
2974.64 1755
2975.15 1695
2975.67 1748
2976.18 1648
2976.70 1779
2977.21 1826
2977.73 1730
2978.24 1679
2978.75 1789
2979.27 1772
2979.78 1887
2980.30 1762
2980.81 1928
2981.33 1934
2981.84 1943
2982.36 2060
2982.87 2079
2983.39 2060
2983.90 2194
2984.42 2229
2984.93 2119
2985.45 2025
2985.96 2158
2986.48 2270
2987.00 2268
2987.51 2197
2988.03 2424
2988.54 2348
2989.06 2219
2989.57 2194
2990.09 2258
2990.60 2325
2991.12 2349
2991.64 2163
2992.15 2150
2992.67 2172
2993.18 2173
2993.70 2215
2994.21 2397
2994.73 2310
2995.25 2299
2995.76 2379
2996.28 2586
2996.80 2305
2997.31 2393
2997.83 2684
2998.34 2786
2998.86 2672
2999.38 2887
2999.89 2906
3000.41 3165
3000.93 3008
3001.44 2786
3001.96 2827
3002.48 2839
3002.99 2924
3003.51 3012
3004.03 2910
3004.54 3275
3005.06 3860
3005.58 3961
3006.09 4294
3006.61 4755
3007.13 5160
3007.65 5565
3008.16 5366
3008.68 5433
3009.20 5170
3009.71 4651
3010.23 4084
3010.75 3909
3011.27 3662
3011.78 3327
3012.30 3024
3012.82 2769
3013.34 2582
3013.85 2373
3014.37 2287
3014.89 2404
3015.41 2196
3015.93 2202
3016.44 2352
3016.96 2290
3017.48 2290
3018.00 2460
3018.52 2406
3019.03 2353
3019.55 2399
3020.07 2394
3020.59 2280
3021.11 2436
3021.63 2357
3022.14 2226
3022.66 2271
3023.18 2420
3023.70 2489
3024.22 2549
3024.74 2419
3025.25 2478
3025.77 2732
3026.29 2819
3026.81 2604
3027.33 2729
3027.85 2933
3028.37 2746
3028.89 2820
3029.41 2789
3029.92 2575
3030.44 2512
3030.96 2531
3031.48 2374
3032.00 2421
3032.52 2274
3033.04 2114
3033.56 2060
3034.08 2118
3034.60 2203
3035.12 2137
3035.64 2232
3036.16 2136
3036.68 2007
3037.20 2091
3037.72 2073
3038.24 2142
3038.76 2211
3039.28 2063
3039.80 2120
3040.32 2007
3040.84 2018
3041.36 2056
3041.88 1947
3042.40 1962
3042.92 2018
3043.44 1805
3043.96 1899
3044.48 1902
3045.00 1884
3045.52 1831
3046.04 2048
3046.56 1980
3047.08 2018
3047.60 1925
3048.12 2064
3048.64 2013
3049.16 1872
3049.68 1818
3050.20 1900
3050.72 1735
3051.24 1798
3051.77 1803
3052.29 1822
3052.81 1905
3053.33 1817
3053.85 1901
3054.37 1651
3054.89 1832
3055.41 1912
3055.93 1895
3056.46 1793
3056.98 1856
3057.50 1730
3058.02 1990
3058.54 1805
3059.06 1815
3059.58 1864
3060.11 1842
3060.63 1689
3061.15 1860
3061.67 1903
3062.19 2030
3062.71 1903
3063.24 1848
3063.76 1857
3064.28 1859
3064.80 1866
3065.32 1979
3065.85 2128
3066.37 2202
3066.89 2001
3067.41 2130
3067.94 2148
3068.46 1963
3068.98 2044
3069.50 2241
3070.03 2228
3070.55 2181
3071.07 2042
3071.59 2126
3072.12 2200
3072.64 2164
3073.16 2117
3073.68 2184
3074.21 2105
3074.73 2013
3075.25 1993
3075.78 1983
3076.30 2298
3076.82 2225
3077.34 2253
3077.87 2161
3078.39 2149
3078.91 2234
3079.44 2205
3079.96 2146
3080.48 2146
3081.01 2160
3081.53 2251
3082.05 2278
3082.58 2282
3083.10 2607
3083.63 2375
3084.15 2312
3084.67 2532
3085.20 2493
3085.72 2498
3086.24 2394
3086.77 2531
3087.29 2546
3087.82 2507
3088.34 2351
3088.86 2390
3089.39 2326
3089.91 2462
3090.44 2505
3090.96 2329
3091.49 2370
3092.01 2289
3092.53 2348
3093.06 2368
3093.58 2167
3094.11 2074
3094.63 2201
3095.16 2274
3095.68 2561
3096.21 2438
3096.73 2621
3097.26 2567
3097.78 2574
3098.31 2506
3098.83 2731
3099.36 2619
3099.88 2803
3100.41 2918
3100.93 2815
3101.46 3107
3101.98 3624
3102.51 4205
3103.03 4757
3103.56 5533
3104.08 6068
3104.61 6466
3105.13 7028
3105.66 7767
3106.18 8342
3106.71 8182
3107.24 7926
3107.76 7460
3108.29 6687
3108.81 5922
3109.34 5277
3109.86 4754
3110.39 4222
3110.92 3823
3111.44 3514
3111.97 3299
3112.49 3236
3113.02 3444
3113.55 3324
3114.07 3342
3114.60 3160
3115.12 3363
3115.65 3357
3116.18 3085
3116.70 2867
3117.23 2888
3117.76 2890
3118.28 2649
3118.81 2493
3119.34 2407
3119.86 2251
3120.39 2308
3120.92 2284
3121.44 2340
3121.97 2248
3122.50 2178
3123.02 2221
3123.55 2217
3124.08 2266
3124.61 2320
3125.13 2238
3125.66 2261
3126.19 2293
3126.72 2252
3127.24 2218
3127.77 2098
3128.30 2212
3128.82 2246
3129.35 2117
3129.88 2297
3130.41 2216
3130.93 2018
3131.46 2155
3131.99 2012
3132.52 2121
3133.05 2028
3133.57 2057
3134.10 2135
3134.63 2015
3135.16 1886
3135.69 1823
3136.21 1917
3136.74 1999
3137.27 2221
3137.80 2055
3138.33 2143
3138.85 2207
3139.38 2068
3139.91 2009
3140.44 2184
3140.97 2160
3141.50 2117
3142.03 1944
3142.55 1934
3143.08 2078
3143.61 2058
3144.14 1988
3144.67 2088
3145.20 1993
3145.73 1880
3146.26 1975
3146.79 1932
3147.31 2016
3147.84 2164
3148.37 2072
3148.90 2144
3149.43 2242
3149.96 2166
3150.49 2259
3151.02 2283
3151.55 2263
3152.08 2441
3152.61 2341
3153.14 2109
3153.67 2172
3154.20 2271
3154.73 2233
3155.25 2169
3155.78 2306
3156.31 2143
3156.84 2010
3157.37 1985
3157.90 1953
3158.43 1886
3158.96 1856
3159.49 1844
3160.02 2020
3160.55 2102
3161.08 2155
3161.61 2214
3162.14 2061
3162.68 2142
3163.21 2135
3163.74 2025
3164.27 2007
3164.80 1895
3165.33 1876
3165.86 1847
3166.39 1955
3166.92 1908
3167.45 1832
3167.98 1906
3168.51 1790
3169.04 1770
3169.57 1792
3170.10 1952
3170.64 1828
3171.17 1845
3171.70 1791
3172.23 1759
3172.76 1870
3173.29 1798
3173.82 1792
3174.35 1732
3174.88 1734
3175.42 1920
3175.95 2059
3176.48 1926
3177.01 2028
3177.54 2030
3178.07 1970
3178.61 1916
3179.14 1977
3179.67 1963
3180.20 2060
3180.73 2004
3181.26 1985
3181.80 1947
3182.33 1819
3182.86 1872
3183.39 2017
3183.92 1779
3184.46 1854
3184.99 1885
3185.52 1840
3186.05 1858
3186.59 1794
3187.12 1825
3187.65 1789
3188.18 1767
3188.72 1925
3189.25 1700
3189.78 1645
3190.31 1734
3190.85 1744
3191.38 1845
3191.91 1866
3192.44 1866
3192.98 1802
3193.51 1774
3194.04 1828
3194.58 1818
3195.11 1672
3195.64 1719
3196.17 1867
3196.71 1897
3197.24 1972
3197.77 1921
3198.31 2020
3198.84 2273
3199.37 2216
3199.91 2227
3200.44 2330
3200.98 2122
3201.51 2170
3202.04 2182
3202.58 2108
3203.11 2149
3203.64 2243
3204.18 2294
3204.71 2237
3205.24 2402
3205.78 2223
3206.31 2195
3206.85 2091
3207.38 1976
3207.91 2077
3208.45 2079
3208.98 2139
3209.52 2040
3210.05 1983
3210.59 1947
3211.12 1985
3211.65 1987
3212.19 2109
3212.72 2198
3213.26 2133
3213.79 2191
3214.33 2056
3214.86 2152
3215.40 2161
3215.93 2303
3216.47 2413
3217.00 2306
3217.54 2027
3218.07 2042
3218.61 1933
3219.14 1839
3219.68 1851
3220.21 1728
3220.75 1769
3221.28 2025
3221.82 1798
3222.35 1730
3222.89 1836
3223.42 1901
3223.96 1831
3224.49 1908
3225.03 1905
3225.57 2020
3226.10 2037
3226.64 2101
3227.17 2152
3227.71 2242
3228.24 2118
3228.78 2060
3229.32 1920
3229.85 1969
3230.39 2113
3230.92 2087
3231.46 2043
3232.00 2052
3232.53 1944
3233.07 1914
3233.60 1913
3234.14 1936
3234.68 1837
3235.21 1890
3235.75 1944
3236.29 1869
3236.82 1841
3237.36 2067
3237.90 2112
3238.43 2177
3238.97 2106
3239.51 2223
3240.04 2186
3240.58 2289
3241.12 2292
3241.65 2021
3242.19 2144
3242.73 2161
3243.26 2089
3243.80 2173
3244.34 2202
3244.88 2341
3245.41 2157
3245.95 2157
3246.49 2150
3247.02 2247
3247.56 2020
3248.10 2083
3248.64 2120
3249.17 2131
3249.71 2066
3250.25 2069
3250.79 2205
3251.33 2168
3251.86 2046
3252.40 2106
3252.94 2092
3253.48 2138
3254.01 2308
3254.55 2124
3255.09 2046
3255.63 2298
3256.17 2337
3256.70 2190
3257.24 2218
3257.78 2405
3258.32 2380
3258.86 2496
3259.40 2357
3259.93 2508
3260.47 2473
3261.01 2595
3261.55 2632
3262.09 2678
3262.63 3051
3263.17 3306
3263.70 3227
3264.24 3357
3264.78 3528
3265.32 3749
3265.86 3978
3266.40 4018
3266.94 4243
3267.48 4004
3268.02 3918
3268.56 3965
3269.09 4141
3269.63 4237
3270.17 4034
3270.71 3829
3271.25 3656
3271.79 3489
3272.33 3212
3272.87 2971
3273.41 2938
3273.95 2866
3274.49 2665
3275.03 2503
3275.57 2387
3276.11 2311
3276.65 2524
3277.19 2448
3277.73 2358
3278.27 2406
3278.81 2349
3279.35 2529
3279.89 2630
3280.43 2448
3280.97 2529
3281.51 2489
3282.05 2560
3282.59 2719
3283.13 2446
3283.67 2630
3284.21 2835
3284.75 2908
3285.29 2916
3285.83 2988
3286.37 3241
3286.91 3176
3287.45 3273
3287.99 3382
3288.53 3075
3289.08 3040
3289.62 3113
3290.16 3080
3290.70 2984
3291.24 2994
3291.78 2980
3292.32 2918
3292.86 2639
3293.40 2594
3293.95 2785
3294.49 3057
3295.03 3042
3295.57 3218
3296.11 3525
3296.65 3647
3297.19 3628
3297.73 3665
3298.28 3882
3298.82 4116
3299.36 4236
3299.90 4059
3300.44 4104
3300.99 3581
3301.53 3733
3302.07 3560
3302.61 3244
3303.15 3050
3303.69 3030
3304.24 2809
3304.78 2581
3305.32 2595
3305.86 2381
3306.41 2458
3306.95 2573
3307.49 2444
3308.03 2330
3308.58 2203
3309.12 2266
3309.66 2214
3310.20 2445
3310.75 2370
3311.29 2290
3311.83 2233
3312.37 2139
3312.92 2195
3313.46 2264
3314.00 2092
3314.54 2239
3315.09 2424
3315.63 2573
3316.17 2453
3316.72 2551
3317.26 2533
3317.80 2811
3318.35 2672
3318.89 2795
3319.43 2721
3319.98 2844
3320.52 2720
3321.06 2486
3321.61 2628
3322.15 2615
3322.69 2447
3323.24 2419
3323.78 2325
3324.33 2443
3324.87 2529
3325.41 2318
3325.96 2531
3326.50 2348
3327.04 2468
3327.59 2447
3328.13 2397
3328.68 2375
3329.22 2342
3329.76 2266
3330.31 2315
3330.85 2101
3331.40 2059
3331.94 2250
3332.49 2129
3333.03 2333
3333.58 2362
3334.12 2444
3334.66 2695
3335.21 2809
3335.75 3114
3336.30 3594
3336.84 3810
3337.39 4321
3337.93 4609
3338.48 5019
3339.02 5317
3339.57 5343
3340.11 5156
3340.66 4886
3341.20 4471
3341.75 4099
3342.29 4193
3342.84 3722
3343.38 3247
3343.93 2974
3344.47 2769
3345.02 2605
3345.57 2210
3346.11 2232
3346.66 2322
3347.20 2312
3347.75 2146
3348.29 1997
3348.84 2073
3349.38 2056
3349.93 2088
3350.48 2162
3351.02 2167
3351.57 2125
3352.11 2256
3352.66 2260
3353.21 2301
3353.75 2213
3354.30 2388
3354.84 2305
3355.39 2234
3355.94 2344
3356.48 2441
3357.03 2290
3357.58 2419
3358.12 2580
3358.67 2360
3359.22 2277
3359.76 2237
3360.31 2256
3360.86 2337
3361.40 2255
3361.95 2135
3362.50 1984
3363.04 1946
3363.59 1965
3364.14 1966
3364.68 1972
3365.23 1945
3365.78 1987
3366.33 1890
3366.87 1894
3367.42 1937
3367.97 1885
3368.51 2059
3369.06 2195
3369.61 2043
3370.16 1850
3370.70 2000
3371.25 2051
3371.80 2053
3372.35 1919
3372.90 1836
3373.44 1830
3373.99 1923
3374.54 1985
3375.09 1860
3375.63 1962
3376.18 2059
3376.73 2057
3377.28 1928
3377.83 1980
3378.37 1923
3378.92 2037
3379.47 2041
3380.02 1838
3380.57 1972
3381.12 1980
3381.66 1817
3382.21 1725
3382.76 1648
3383.31 1756
3383.86 1779
3384.41 1782
3384.96 1730
3385.50 1807
3386.05 1811
3386.60 1632
3387.15 1570
3387.70 1741
3388.25 1768
3388.80 1823
3389.35 1922
3389.90 1784
3390.44 1715
3390.99 1828
3391.54 1834
3392.09 1933
3392.64 1918
3393.19 1903
3393.74 1768
3394.29 1802
3394.84 1759
3395.39 1661
3395.94 1848
3396.49 1902
3397.04 1842
3397.59 1817
3398.14 1772
3398.69 1698
3399.24 1760
3399.79 1779
3400.34 1684
3400.89 1738
3401.44 1759
3401.99 1661
3402.54 1699
3403.09 1599
3403.64 1618
3404.19 1740
3404.74 1523
3405.29 1669
3405.84 1668
3406.39 1567
3406.94 1654
3407.49 1757
3408.04 1681
3408.59 1622
3409.14 1630
3409.69 1636
3410.24 1635
3410.79 1635
3411.34 1719
3411.89 1702
3412.45 1859
3413.00 1712
3413.55 1734
3414.10 2003
3414.65 1779
3415.20 1914
3415.75 1882
3416.30 1681
3416.85 1816
3417.41 1815
3417.96 1725
3418.51 1966
3419.06 1874
3419.61 1776
3420.16 1702
3420.71 1580
3421.27 1580
3421.82 1717
3422.37 1715
3422.92 1729
3423.47 1752
3424.02 1819
3424.58 1868
3425.13 2068
3425.68 2002
3426.23 1984
3426.78 2061
3427.34 2142
3427.89 2233
3428.44 2141
3428.99 2179
3429.55 2187
3430.10 2095
3430.65 2061
3431.20 1911
3431.76 1744
3432.31 1701
3432.86 1763
3433.41 1703
3433.97 1905
3434.52 1800
3435.07 1847
3435.62 1774
3436.18 1782
3436.73 1740
3437.28 1725
3437.84 1668
3438.39 1650
3438.94 1816
3439.49 1906
3440.05 1927
3440.60 1987
3441.15 1669
3441.71 1691
3442.26 1723
3442.81 1771
3443.37 2044
3443.92 1962
3444.47 1928
3445.03 1916
3445.58 1860
3446.13 2084
3446.69 1818
3447.24 1731
3447.80 1784
3448.35 1691
3448.90 1704
3449.46 1750
3450.01 1747
3450.57 1718
3451.12 1666
3451.67 1717
3452.23 1685
3452.78 1821
3453.34 1857
3453.89 1826
3454.44 1678
3455.00 1641
3455.55 1618
3456.11 1696
3456.66 1749
3457.22 1645
3457.77 1712
3458.33 1866
3458.88 1789
3459.43 1887
3459.99 1804
3460.54 1845
3461.10 1604
3461.65 1813
3462.21 1741
3462.76 1849
3463.32 1982
3463.87 1877
3464.43 1823
3464.98 1871
3465.54 1882
3466.09 2071
3466.65 1998
3467.21 2024
3467.76 1968
3468.32 1968
3468.87 2019
3469.43 1877
3469.98 1965
3470.54 1916
3471.09 1895
3471.65 1972
3472.20 1922
3472.76 2011
3473.32 2066
3473.87 2025
3474.43 1995
3474.98 2048
3475.54 2177
3476.10 1983
3476.65 2018
3477.21 2044
3477.76 2102
3478.32 2049
3478.88 2184
3479.43 2229
3479.99 2210
3480.55 2262
3481.10 2229
3481.66 2219
3482.22 2406
3482.77 2451
3483.33 2474
3483.89 2440
3484.44 2473
3485.00 2396
3485.56 2535
3486.11 2392
3486.67 2277
3487.23 2436
3487.78 2433
3488.34 2513
3488.90 2702
3489.45 2675
3490.01 2842
3490.57 2981
3491.13 3403
3491.68 3458
3492.24 3993
3492.80 4390
3493.35 4457
3493.91 5077
3494.47 5798
3495.03 5968
3495.58 5724
3496.14 5857
3496.70 5856
3497.26 5740
3497.82 5544
3498.37 5510
3498.93 5398
3499.49 5258
3500.05 5481
3500.61 5818
3501.16 6108
3501.72 6240
3502.28 6955
3502.84 6777
3503.40 6806
3503.95 6684
3504.51 6609
3505.07 6100
3505.63 5942
3506.19 5917
3506.75 5575
3507.30 5566
3507.86 5382
3508.42 5367
3508.98 5097
3509.54 4933
3510.10 4847
3510.66 4531
3511.22 4279
3511.77 3869
3512.33 3799
3512.89 3573
3513.45 3434
3514.01 3269
3514.57 3053
3515.13 2933
3515.69 3060
3516.25 2942
3516.81 2779
3517.37 2674
3517.92 2677
3518.48 2765
3519.04 2693
3519.60 2485
3520.16 2415
3520.72 2710
3521.28 2698
3521.84 2670
3522.40 2919
3522.96 2689
3523.52 2633
3524.08 2753
3524.64 2802
3525.20 2946
3525.76 2945
3526.32 3085
3526.88 2933
3527.44 2918
3528.00 2877
3528.56 2731
3529.12 2723
3529.68 2680
3530.24 2660
3530.80 2684
3531.36 2530
3531.92 2466
3532.48 2414
3533.04 2192
3533.60 2261
3534.17 2385
3534.73 2299
3535.29 2258
3535.85 2180
3536.41 2183
3536.97 2082
3537.53 2367
3538.09 2404
3538.65 2512
3539.21 2444
3539.77 2338
3540.34 2435
3540.90 2489
3541.46 2285
3542.02 2384
3542.58 2393
3543.14 2770
3543.70 2651
3544.26 2837
3544.83 2903
3545.39 2917
3545.95 3096
3546.51 3059
3547.07 3105
3547.63 2890
3548.20 2894
3548.76 2811
3549.32 2555
3549.88 2659
3550.44 2522
3551.01 2560
3551.57 2436
3552.13 2359
3552.69 2118
3553.25 2274
3553.82 2027
3554.38 2057
3554.94 2133
3555.50 2104
3556.07 2061
3556.63 2230
3557.19 2119
3557.75 1999
3558.32 2024
3558.88 2087
3559.44 2001
3560.00 1884
3560.57 1946
3561.13 2051
3561.69 2185
3562.26 2046
3562.82 2002
3563.38 1923
3563.94 1967
3564.51 2043
3565.07 2000
3565.63 2167
3566.20 2093
3566.76 1988
3567.32 1999
3567.89 2019
3568.45 1891
3569.01 1890
3569.58 1987
3570.14 1936
3570.70 1841
3571.27 1759
3571.83 1975
3572.39 2055
3572.96 1947
3573.52 1772
3574.09 1842
3574.65 1858
3575.21 1982
3575.78 1863
3576.34 1885
3576.91 1919
3577.47 1907
3578.03 2030
3578.60 2102
3579.16 2026
3579.73 1947
3580.29 1982
3580.86 1981
3581.42 2033
3581.98 1973
3582.55 1950
3583.11 2054
3583.68 1992
3584.24 1972
3584.81 1806
3585.37 1797
3585.94 1917
3586.50 1901
3587.07 1982
3587.63 1847
3588.20 1793
3588.76 1736
3589.33 1754
3589.89 1771
3590.46 1817
3591.02 1812
3591.59 1822
3592.15 1780
3592.72 1918
3593.28 1842
3593.85 1897
3594.41 2037
3594.98 1907
3595.54 1846
3596.11 1876
3596.68 1980
3597.24 1873
3597.81 1953
3598.37 1906
3598.94 1833
3599.50 1896
3600.07 2151
3600.64 2119
3601.20 2138
3601.77 2030
3602.33 2178
3602.90 2214
3603.47 2212
3604.03 2084
3604.60 2197
3605.16 2117
3605.73 2039
3606.30 2067
3606.86 1945
3607.43 1928
3608.00 2035
3608.56 2026
3609.13 2031
3609.70 2030
3610.26 2007
3610.83 2043
3611.40 1849
3611.96 1794
3612.53 1819
3613.10 1841
3613.66 1920
3614.23 1821
3614.80 1995
3615.36 2146
3615.93 2309
3616.50 2734
3617.07 3158
3617.63 3525
3618.20 4387
3618.77 4826
3619.34 5653
3619.90 6730
3620.47 7172
3621.04 7566
3621.61 7943
3622.17 8350
3622.74 8213
3623.31 7262
3623.88 6660
3624.44 6298
3625.01 5533
3625.58 4638
3626.15 3889
3626.72 3428
3627.28 2822
3627.85 2647
3628.42 2325
3628.99 2152
3629.56 2132
3630.12 1948
3630.69 1991
3631.26 2023
3631.83 1906
3632.40 2111
3632.97 2039
3633.53 1791
3634.10 1783
3634.67 1800
3635.24 1810
3635.81 1820
3636.38 1964
3636.95 1908
3637.52 1765
3638.08 1765
3638.65 1784
3639.22 1923
3639.79 2077
3640.36 2144
3640.93 2099
3641.50 2194
3642.07 2223
3642.64 2209
3643.21 2371
3643.78 2617
3644.34 2546
3644.91 2475
3645.48 2566
3646.05 2569
3646.62 2769
3647.19 2716
3647.76 2917
3648.33 2760
3648.90 2811
3649.47 3097
3650.04 2910
3650.61 2999
3651.18 2918
3651.75 2934
3652.32 2729
3652.89 2905
3653.46 2789
3654.03 2873
3654.60 2900
3655.17 2793
3655.74 2659
3656.31 2990
3656.88 3070
3657.45 2926
3658.02 3045
3658.59 2829
3659.16 2941
3659.73 2926
3660.30 2829
3660.87 2998
3661.45 2892
3662.02 2922
3662.59 2938
3663.16 2913
3663.73 2835
3664.30 2625
3664.87 2661
3665.44 2679
3666.01 2623
3666.58 2448
3667.15 2431
3667.73 2531
3668.30 2512
3668.87 2553
3669.44 2616
3670.01 2590
3670.58 2533
3671.15 2503
3671.73 2364
3672.30 2221
3672.87 2145
3673.44 2151
3674.01 2158
3674.58 2030
3675.16 2111
3675.73 2151
3676.30 2095
3676.87 2185
3677.44 2221
3678.01 2031
3678.59 2146
3679.16 2181
3679.73 2002
3680.30 2033
3680.88 2107
3681.45 2116
3682.02 2027
3682.59 2053
3683.16 2100
3683.74 1961
3684.31 2061
3684.88 1942
3685.45 2103
3686.03 2068
3686.60 1999
3687.17 2286
3687.74 2267
3688.32 2206
3688.89 2181
3689.46 2116
3690.04 2331
3690.61 2604
3691.18 2543
3691.76 2674
3692.33 2796
3692.90 2773
3693.47 2731
3694.05 2858
3694.62 2763
3695.19 2690
3695.77 2535
3696.34 2379
3696.91 2350
3697.49 2318
3698.06 2251
3698.64 2005
3699.21 2060
3699.78 2113
3700.36 2057
3700.93 1917
3701.50 1922
3702.08 1960
3702.65 1930
3703.23 1943
3703.80 2106
3704.37 2122
3704.95 2079
3705.52 2064
3706.10 2143
3706.67 1944
3707.24 1999
3707.82 2082
3708.39 2118
3708.97 2123
3709.54 1998
3710.12 1895
3710.69 2024
3711.27 2010
3711.84 2229
3712.41 2180
3712.99 1959
3713.56 2038
3714.14 2247
3714.71 2036
3715.29 2005
3715.86 2060
3716.44 2073
3717.01 2038
3717.59 2224
3718.16 2153
3718.74 2082
3719.31 1965
3719.89 1890
3720.46 1941
3721.04 1995
3721.61 2075
3722.19 1979
3722.77 2037
3723.34 2023
3723.92 1888
3724.49 1881
3725.07 1918
3725.64 1751
3726.22 1706
3726.79 1768
3727.37 1767
3727.95 1914
3728.52 1767
3729.10 1585
3729.67 1889
3730.25 1940
3730.83 1872
3731.40 1924
3731.98 2207
3732.56 2287
3733.13 2606
3733.71 2792
3734.28 2915
3734.86 3012
3735.44 3191
3736.01 3482
3736.59 3488
3737.17 3517
3737.74 3587
3738.32 3548
3738.90 3318
3739.47 3047
3740.05 2742
3740.63 2463
3741.20 2565
3741.78 2385
3742.36 2263
3742.93 2003
3743.51 1926
3744.09 2051
3744.67 1870
3745.24 1811
3745.82 1664
3746.40 1690
3746.97 1778
3747.55 1832
3748.13 1897
3748.71 1820
3749.28 1799
3749.86 1854
3750.44 1910
3751.02 1829
3751.59 1772
3752.17 1612
3752.75 1786
3753.33 1778
3753.91 1706
3754.48 1699
3755.06 1730
3755.64 1791
3756.22 1737
3756.80 1729
3757.37 1719
3757.95 1723
3758.53 1558
3759.11 1743
3759.69 1783
3760.27 1661
3760.84 1917
3761.42 1959
3762.00 1758
3762.58 1655
3763.16 1791
3763.74 1871
3764.31 1832
3764.89 1839
3765.47 1883
3766.05 1913
3766.63 1954
3767.21 1965
3767.79 1978
3768.37 1968
3768.95 1834
3769.52 1831
3770.10 1853
3770.68 1929
3771.26 1959
3771.84 2175
3772.42 2046
3773.00 1912
3773.58 1967
3774.16 1898
3774.74 1882
3775.32 1887
3775.90 1914
3776.48 1976
3777.06 1867
3777.64 1816
3778.22 1767
3778.80 1651
3779.38 1690
3779.96 1737
3780.54 1592
3781.12 1595
3781.70 1749
3782.28 1729
3782.86 1814
3783.44 1698
3784.02 1761
3784.60 1773
3785.18 1633
3785.76 1614
3786.34 1703
3786.92 1815
3787.50 1785
3788.08 1838
3788.66 1754
3789.24 1703
3789.82 1739
3790.40 1867
3790.98 1877
3791.56 1734
3792.14 1768
3792.72 1774
3793.30 1687
3793.89 1783
3794.47 1798
3795.05 1734
3795.63 1731
3796.21 1787
3796.79 1798
3797.37 1758
3797.95 1692
3798.53 1791
3799.12 1702
3799.70 1682
3800.28 1687
3800.86 1731
3801.44 1699
3802.02 1671
3802.60 1735
3803.19 1764
3803.77 1781
3804.35 1846
3804.93 1815
3805.51 1868
3806.10 1715
3806.68 1708
3807.26 1815
3807.84 1896
3808.42 1978
3809.01 1952
3809.59 1934
3810.17 1854
3810.75 1877
3811.33 2049
3811.92 2161
3812.50 2099
3813.08 2052
3813.66 2028
3814.25 2079
3814.83 2215
3815.41 2109
3815.99 2142
3816.58 2165
3817.16 2153
3817.74 2212
3818.32 2129
3818.91 2089
3819.49 2225
3820.07 2245
3820.66 2032
3821.24 1839
3821.82 1842
3822.41 1778
3822.99 1768
3823.57 1820
3824.16 1702
3824.74 1647
3825.32 1815
3825.91 1709
3826.49 1676
3827.07 1597
3827.66 1726
3828.24 1788
3828.82 1791
3829.41 1723
3829.99 1742
3830.57 1762
3831.16 1857
3831.74 1836
3832.33 1889
3832.91 1843
3833.49 1906
3834.08 1966
3834.66 1962
3835.25 1839
3835.83 1863
3836.41 1970
3837.00 1986
3837.58 1853
3838.17 1847
3838.75 1935
3839.34 2060
3839.92 1913
3840.50 1914
3841.09 1849
3841.67 1987
3842.26 1813
3842.84 1923
3843.43 1852
3844.01 1856
3844.60 1807
3845.18 1875
3845.77 1725
3846.35 1677
3846.94 1934
3847.52 1977
3848.11 1815
3848.69 1889
3849.28 1891
3849.86 2043
3850.45 1919
3851.03 1824
3851.62 1871
3852.20 1893
3852.79 1913
3853.37 1810
3853.96 1819
3854.55 1928
3855.13 2054
3855.72 2160
3856.30 2192
3856.89 2094
3857.47 2038
3858.06 2225
3858.65 2229
3859.23 2332
3859.82 2640
3860.40 3055
3860.99 3153
3861.58 3599
3862.16 4284
3862.75 4756
3863.33 5528
3863.92 6038
3864.51 6478
3865.09 6698
3865.68 6697
3866.27 6697
3866.85 6532
3867.44 6352
3868.03 6085
3868.61 5432
3869.20 4864
3869.79 4198
3870.37 3602
3870.96 3463
3871.55 2998
3872.13 2643
3872.72 2765
3873.31 2483
3873.89 2400
3874.48 2359
3875.07 2311
3875.66 2319
3876.24 2232
3876.83 2286
3877.42 2324
3878.00 2494
3878.59 2499
3879.18 2449
3879.77 2276
3880.35 2199
3880.94 2330
3881.53 2125
3882.12 2012
3882.70 1934
3883.29 2084
3883.88 2034
3884.47 1909
3885.06 1949
3885.64 1907
3886.23 1870
3886.82 1995
3887.41 1958
3888.00 1940
3888.58 1879
3889.17 1963
3889.76 2224
3890.35 2274
3890.94 2283
3891.53 2325
3892.11 2342
3892.70 2497
3893.29 2367
3893.88 2455
3894.47 2593
3895.06 2515
3895.65 2477
3896.23 2446
3896.82 2435
3897.41 2263
3898.00 2372
3898.59 2357
3899.18 2299
3899.77 2224
3900.36 2257
3900.95 2319
3901.53 2338
3902.12 2391
3902.71 2467
3903.30 2428
3903.89 2517
3904.48 2504
3905.07 2490
3905.66 2411
3906.25 2239
3906.84 2179
3907.43 2132
3908.02 2121
3908.61 2048
3909.20 1992
3909.79 1968
3910.38 1962
3910.97 1885
3911.56 1895
3912.15 1918
3912.74 1808
3913.33 1981
3913.92 1968
3914.51 1941
3915.10 1901
3915.69 1859
3916.28 1774
3916.87 1623
3917.46 1658
3918.05 1688
3918.64 1737
3919.23 1737
3919.82 1572
3920.41 1772
3921.00 1865
3921.59 1857
3922.18 1783
3922.77 1957
3923.36 2098
3923.95 1952
3924.55 1845
3925.14 1732
3925.73 1867
3926.32 1813
3926.91 1710
3927.50 1670
3928.09 1731
3928.68 1774
3929.27 1926
3929.87 1843
3930.46 1724
3931.05 1686
3931.64 1721
3932.23 1852
3932.82 1921
3933.41 1797
3934.01 1858
3934.60 1933
3935.19 1919
3935.78 1802
3936.37 1673
3936.96 1738
3937.56 1694
3938.15 1601
3938.74 1691
3939.33 1837
3939.92 1788
3940.52 1617
3941.11 1749
3941.70 1655
3942.29 1782
3942.88 1802
3943.48 1946
3944.07 1797
3944.66 1714
3945.25 1795
3945.85 1804
3946.44 1864
3947.03 1866
3947.62 1826
3948.22 1880
3948.81 1847
3949.40 1733
3949.99 1632
3950.59 1866
3951.18 1850
3951.77 1838
3952.37 1622
3952.96 1708
3953.55 1789
3954.15 1696
3954.74 1648
3955.33 1606
3955.93 1509
3956.52 1477
3957.11 1547
3957.71 1597
3958.30 1672
3958.89 1742
3959.49 1675
3960.08 1632
3960.67 1640
3961.27 1569
3961.86 1668
3962.45 1753
3963.05 1812
3963.64 1673
3964.23 1731
3964.83 1604
3965.42 1474
3966.02 1637
3966.61 1609
3967.20 1512
3967.80 1633
3968.39 1724
3968.99 1769
3969.58 1840
3970.18 1785
3970.77 1932
3971.36 1843
3971.96 1919
3972.55 1970
3973.15 1809
3973.74 1774
3974.34 1743
3974.93 1684
3975.53 1726
3976.12 1757
3976.72 1913
3977.31 1799
3977.91 1798
3978.50 1879
3979.10 1908
3979.69 1909
3980.29 2031
3980.88 2113
3981.48 2008
3982.07 1873
3982.67 1846
3983.26 2047
3983.86 1774
3984.45 1806
3985.05 1589
3985.64 1625
3986.24 1736
3986.83 1812
3987.43 1678
3988.03 1762
3988.62 1793
3989.22 1877
3989.81 1859
3990.41 1765
3991.00 1789
3991.60 1664
3992.20 1734
3992.79 1781
3993.39 1809
3993.98 1721
3994.58 1687
3995.18 1746
3995.77 1761
3996.37 1677
3996.97 1700
3997.56 1764
3998.16 1775
3998.75 1714
3999.35 1818
3999.95 1702
4000.54 1760
4001.14 1767
4001.74 1827
4002.33 1915
4002.93 1857
4003.53 2145
4004.12 1983
4004.72 1884
4005.32 1915
4005.92 1964
4006.51 1855
4007.11 1867
4007.71 1894
4008.30 1897
4008.90 1842
4009.50 1982
4010.10 1956
4010.69 2003
4011.29 2047
4011.89 1966
4012.49 1941
4013.08 1867
4013.68 1867
4014.28 1984
4014.88 2020
4015.47 2018
4016.07 2115
4016.67 2209
4017.27 2391
4017.86 2686
4018.46 2702
4019.06 3005
4019.66 3127
4020.26 3096
4020.85 3238
4021.45 3170
4022.05 3235
4022.65 3126
4023.25 2871
4023.85 2677
4024.44 2501
4025.04 2255
4025.64 2369
4026.24 2156
4026.84 2114
4027.44 2170
4028.03 2108
4028.63 2216
4029.23 2155
4029.83 2141
4030.43 2022
4031.03 2114
4031.63 2229
4032.23 2282
4032.83 2315
4033.42 2299
4034.02 2325
4034.62 2475
4035.22 2337
4035.82 2382
4036.42 2328
4037.02 2291
4037.62 2254
4038.22 2504
4038.82 2293
4039.42 2375
4040.02 2336
4040.62 2216
4041.22 2185
4041.82 2079
4042.41 1891
4043.01 1918
4043.61 1798
4044.21 1759
4044.81 1838
4045.41 1745
4046.01 1761
4046.61 1918
4047.21 2003
4047.81 2047
4048.41 1904
4049.01 1948
4049.61 1886
4050.21 1928
4050.82 1984
4051.42 1993
4052.02 1908
4052.62 1977
4053.22 2057
4053.82 1877
4054.42 1783
4055.02 1868
4055.62 1837
4056.22 1864
4056.82 1800
4057.42 1889
4058.02 1890
4058.62 1790
4059.22 1873
4059.83 1704
4060.43 1878
4061.03 1888
4061.63 1775
4062.23 1874
4062.83 1662
4063.43 1652
4064.03 1693
4064.63 1677
4065.24 1646
4065.84 1522
4066.44 1494
4067.04 1446
4067.64 1431
4068.24 1510
4068.85 1464
4069.45 1495
4070.05 1478
4070.65 1639
4071.25 1664
4071.85 1650
4072.46 1595
4073.06 1482
4073.66 1326
4074.26 1408
4074.86 1394
4075.47 1478
4076.07 1466
4076.67 1487
4077.27 1473
4077.88 1493
4078.48 1454
4079.08 1628
4079.68 1573
4080.29 1566
4080.89 1574
4081.49 1575
4082.09 1519
4082.70 1444
4083.30 1509
4083.90 1673
4084.50 1552
4085.11 1480
4085.71 1384
4086.31 1623
4086.92 1630
4087.52 1498
4088.12 1530
4088.72 1452
4089.33 1518
4089.93 1477
4090.53 1485
4091.14 1428
4091.74 1417
4092.34 1540
4092.95 1575
4093.55 1459
4094.16 1549
4094.76 1528
4095.36 1496
4095.97 1545
4096.57 1666
4097.17 1466
4097.78 1541
4098.38 1656
4098.98 1615
4099.59 1651
4100.19 1569
4100.80 1671
4101.40 1517
4102.00 1433
4102.61 1507
4103.21 1448
4103.82 1383
4104.42 1455
4105.03 1430
4105.63 1413
4106.23 1394
4106.84 1403
4107.44 1409
4108.05 1436
4108.65 1382
4109.26 1415
4109.86 1397
4110.47 1373
4111.07 1314
4111.68 1337
4112.28 1402
4112.89 1446
4113.49 1450
4114.10 1444
4114.70 1302
4115.31 1261
4115.91 1288
4116.52 1338
4117.12 1365
4117.73 1304
4118.33 1428
4118.94 1378
4119.54 1316
4120.15 1370
4120.75 1400
4121.36 1533
4121.97 1452
4122.57 1402
4123.18 1484
4123.78 1512
4124.39 1481
4124.99 1495
4125.60 1440
4126.21 1492
4126.81 1415
4127.42 1546
4128.02 1570
4128.63 1501
4129.24 1544
4129.84 1599
4130.45 1547
4131.05 1425
4131.66 1404
4132.27 1512
4132.87 1574
4133.48 1488
4134.09 1543
4134.69 1594
4135.30 1555
4135.91 1533
4136.51 1453
4137.12 1545
4137.73 1594
4138.33 1816
4138.94 1796
4139.55 1664
4140.15 1766
4140.76 1953
4141.37 1883
4141.97 1827
4142.58 1865
4143.19 1901
4143.80 1959
4144.40 2012
4145.01 1917
4145.62 1703
4146.22 1709
4146.83 1725
4147.44 1678
4148.05 1659
4148.65 1633
4149.26 1650
4149.87 1532
4150.48 1478
4151.09 1483
4151.69 1484
4152.30 1434
4152.91 1405
4153.52 1451
4154.12 1436
4154.73 1413
4155.34 1473
4155.95 1479
4156.56 1400
4157.16 1448
4157.77 1534
4158.38 1326
4158.99 1537
4159.60 1513
4160.21 1475
4160.81 1472
4161.42 1426
4162.03 1563
4162.64 1695
4163.25 1567
4163.86 1595
4164.47 1565
4165.08 1570
4165.68 1616
4166.29 1659
4166.90 1557
4167.51 1587
4168.12 1727
4168.73 1757
4169.34 1774
4169.95 1841
4170.56 1624
4171.16 1611
4171.77 1703
4172.38 1553
4172.99 1597
4173.60 1642
4174.21 1653
4174.82 1590
4175.43 1660
4176.04 1607
4176.65 1672
4177.26 1646
4177.87 1781
4178.48 1817
4179.09 1741
4179.70 1715
4180.31 1708
4180.92 1675
4181.53 1690
4182.14 1670
4182.75 1718
4183.36 1765
4183.97 1758
4184.58 1650
4185.19 1759
4185.80 1668
4186.41 1576
4187.02 1555
4187.63 1570
4188.24 1557
4188.85 1524
4189.46 1602
4190.07 1512
4190.68 1447
4191.29 1484
4191.90 1611
4192.51 1704
4193.13 1708
4193.74 1725
4194.35 1710
4194.96 1739
4195.57 1831
4196.18 1845
4196.79 1773
4197.40 1859
4198.01 2030
4198.62 2038
4199.24 1877
4199.85 2022
4200.46 1964
4201.07 1797
4201.68 1848
4202.29 1894
4202.90 1732
4203.52 1700
4204.13 1658
4204.74 1774
4205.35 1753
4205.96 1848
4206.57 1750
4207.19 1828
4207.80 1762
4208.41 1778
4209.02 1639
4209.63 1689
4210.25 1654
4210.86 1690
4211.47 1709
4212.08 1732
4212.69 1815
4213.31 1849
4213.92 1729
4214.53 1793
4215.14 1816
4215.76 1868
4216.37 1798
4216.98 1792
4217.59 1897
4218.21 1981
4218.82 1985
4219.43 2084
4220.04 2125
4220.66 2273
4221.27 2388
4221.88 2501
4222.50 2845
4223.11 3003
4223.72 3268
4224.33 3719
4224.95 3866
4225.56 3984
4226.17 4416
4226.79 4351
4227.40 4298
4228.01 4513
4228.63 4193
4229.24 4097
4229.85 4060
4230.47 3642
4231.08 3750
4231.69 3505
4232.31 3386
4232.92 3304
4233.54 3106
4234.15 3219
4234.76 3237
4235.38 3246
4235.99 3479
4236.61 3729
4237.22 3513
4237.83 3601
4238.45 3488
4239.06 3355
4239.68 3314
4240.29 3232
4240.90 3014
4241.52 2952
4242.13 2579
4242.75 2545
4243.36 2447
4243.98 2270
4244.59 2249
4245.21 2221
4245.82 2111
4246.43 2054
4247.05 2134
4247.66 2214
4248.28 2032
4248.89 2010
4249.51 2010
4250.12 2067
4250.74 2103
4251.35 2089
4251.97 2054
4252.58 2238
4253.20 2071
4253.81 2098
4254.43 2038
4255.04 2025
4255.66 2046
4256.28 2101
4256.89 2112
4257.51 2149
4258.12 2135
4258.74 2016
4259.35 1901
4259.97 2149
4260.58 2128
4261.20 1979
4261.82 2032
4262.43 2047
4263.05 1885
4263.66 1959
4264.28 2022
4264.90 1981
4265.51 2044
4266.13 2137
4266.74 1979
4267.36 1931
4267.98 2015
4268.59 1890
4269.21 1928
4269.82 2052
4270.44 2119
4271.06 2015
4271.67 2065
4272.29 1953
4272.91 1977
4273.52 2002
4274.14 2028
4274.76 2008
4275.37 1898
4275.99 1978
4276.61 2190
4277.22 2184
4277.84 2101
4278.46 2103
4279.08 2195
4279.69 2156
4280.31 2098
4280.93 2027
4281.54 2067
4282.16 2028
4282.78 1944
4283.40 1885
4284.01 1928
4284.63 1760
4285.25 1782
4285.87 1773
4286.48 1727
4287.10 1754
4287.72 1717
4288.34 1671
4288.95 1617
4289.57 1715
4290.19 1646
4290.81 1682
4291.43 1621
4292.04 1532
4292.66 1561
4293.28 1620
4293.90 1574
4294.52 1571
4295.13 1710
4295.75 1663
4296.37 1544
4296.99 1485
4297.61 1617
4298.23 1653
4298.84 1609
4299.46 1740
4300.08 1664
4300.70 1609
4301.32 1694
4301.94 1639
4302.56 1491
4303.17 1575
4303.79 1477
4304.41 1699
4305.03 1713
4305.65 1712
4306.27 1708
4306.89 1600
4307.51 1732
4308.13 1689
4308.75 1639
4309.36 1775
4309.98 1682
4310.60 1795
4311.22 1829
4311.84 1717
4312.46 1740
4313.08 1835
4313.70 1734
4314.32 1656
4314.94 1648
4315.56 1692
4316.18 1796
4316.80 1900
4317.42 1726
4318.04 1621
4318.66 1730
4319.28 1680
4319.90 1820
4320.52 1758
4321.14 1930
4321.76 1929
4322.38 1906
4323.00 1871
4323.62 1899
4324.24 1942
4324.86 1826
4325.48 1895
4326.10 2059
4326.72 2086
4327.34 2059
4327.96 2158
4328.58 2006
4329.20 2194
4329.82 2282
4330.44 2103
4331.07 2168
4331.69 2227
4332.31 2061
4332.93 2029
4333.55 1978
4334.17 2111
4334.79 1994
4335.41 1967
4336.03 2090
4336.65 2160
4337.28 2315
4337.90 2561
4338.52 2808
4339.14 2982
4339.76 3198
4340.38 3403
4341.00 3270
4341.63 3492
4342.25 3713
4342.87 3566
4343.49 3361
4344.11 3195
4344.73 2963
4345.36 2910
4345.98 3192
4346.60 3488
4347.22 3535
4347.84 3794
4348.47 4232
4349.09 4581
4349.71 5077
4350.33 5453
4350.95 5458
4351.58 5346
4352.20 5091
4352.82 4732
4353.44 4025
4354.07 3875
4354.69 3415
4355.31 2885
4355.93 2801
4356.56 2558
4357.18 2449
4357.80 2359
4358.42 2114
4359.05 2106
4359.67 2188
4360.29 2273
4360.92 2288
4361.54 2232
4362.16 2068
4362.78 1970
4363.41 2083
4364.03 2086
4364.65 2134
4365.28 2155
4365.90 2249
4366.52 2166
4367.15 2031
4367.77 2096
4368.39 2058
4369.02 2085
4369.64 2051
4370.26 2113
4370.89 1902
4371.51 1867
4372.14 1992
4372.76 1850
4373.38 1805
4374.01 1882
4374.63 1890
4375.25 1753
4375.88 1743
4376.50 1858
4377.13 1696
4377.75 1619
4378.37 1847
4379.00 1726
4379.62 1678
4380.25 1941
4380.87 1788
4381.50 1635
4382.12 1596
4382.75 1570
4383.37 1740
4383.99 1722
4384.62 1686
4385.24 1823
4385.87 1754
4386.49 1778
4387.12 1844
4387.74 1832
4388.37 1749
4388.99 1615
4389.62 1636
4390.24 1798
4390.87 1683
4391.49 1755
4392.12 1591
4392.74 1580
4393.37 1678
4393.99 1710
4394.62 1660
4395.24 1538
4395.87 1587
4396.49 1614
4397.12 1734
4397.75 1764
4398.37 1559
4399.00 1557
4399.62 1743
4400.25 1681
4400.87 1555
4401.50 1683
4402.13 1715
4402.75 1548
4403.38 1679
4404.00 1755
4404.63 1757
4405.26 1590
4405.88 1714
4406.51 1744
4407.13 1692
4407.76 1835
4408.39 1879
4409.01 1706
4409.64 1763
4410.27 1885
4410.89 1816
4411.52 1823
4412.15 2044
4412.77 2077
4413.40 1942
4414.03 2004
4414.65 2003
4415.28 1918
4415.91 1701
4416.53 1569
4417.16 1553
4417.79 1625
4418.41 1717
4419.04 1729
4419.67 1557
4420.30 1606
4420.92 1628
4421.55 1662
4422.18 1652
4422.80 1695
4423.43 1642
4424.06 1764
4424.69 1828
4425.31 1733
4425.94 1509
4426.57 1604
4427.20 1473
4427.82 1472
4428.45 1494
4429.08 1558
4429.71 1540
4430.34 1548
4430.96 1490
4431.59 1514
4432.22 1542
4432.85 1426
4433.48 1471
4434.10 1459
4434.73 1442
4435.36 1575
4435.99 1501
4436.62 1550
4437.25 1529
4437.87 1545
4438.50 1615
4439.13 1610
4439.76 1576
4440.39 1578
4441.02 1623
4441.64 1598
4442.27 1484
4442.90 1575
4443.53 1489
4444.16 1474
4444.79 1514
4445.42 1461
4446.05 1506
4446.68 1580
4447.30 1528
4447.93 1673
4448.56 1579
4449.19 1705
4449.82 1733
4450.45 1772
4451.08 1738
4451.71 1768
4452.34 1702
4452.97 1879
4453.60 1778
4454.23 1613
4454.86 1771
4455.49 1785
4456.12 1704
4456.75 1822
4457.38 1815
4458.01 1710
4458.64 1709
4459.27 1748
4459.90 1905
4460.53 2072
4461.16 1948
4461.79 1855
4462.42 1699
4463.05 1687
4463.68 1627
4464.31 1685
4464.94 1612
4465.57 1662
4466.20 1651
4466.83 1565
4467.46 1504
4468.09 1464
4468.72 1493
4469.35 1463
4469.98 1474
4470.61 1462
4471.24 1460
4471.87 1595
4472.50 1557
4473.13 1452
4473.77 1612
4474.40 1547
4475.03 1538
4475.66 1530
4476.29 1489
4476.92 1522
4477.55 1448
4478.18 1401
4478.82 1441
4479.45 1550
4480.08 1469
4480.71 1337
4481.34 1480
4481.97 1541
4482.60 1583
4483.24 1600
4483.87 1580
4484.50 1679
4485.13 1554
4485.76 1681
4486.39 1664
4487.03 1712
4487.66 1575
4488.29 1575
4488.92 1651
4489.55 1707
4490.19 1633
4490.82 1679
4491.45 1738
4492.08 1674
4492.71 1690
4493.35 1850
4493.98 1696
4494.61 1961
4495.24 1867
4495.88 1717
4496.51 1732
4497.14 1610
4497.77 1786
4498.41 1742
4499.04 1845
4499.67 1799
4500.31 1664
4500.94 1803
4501.57 1870
4502.20 2022
4502.84 2057
4503.47 1991
4504.10 2068
4504.74 2314
4505.37 2263
4506.00 2153
4506.64 2000
4507.27 2172
4507.90 2216
4508.54 1951
4509.17 1872
4509.80 1932
4510.44 1921
4511.07 1908
4511.70 1941
4512.34 1940
4512.97 2016
4513.60 1862
4514.24 1905
4514.87 1784
4515.51 1770
4516.14 1946
4516.77 1963
4517.41 1800
4518.04 1975
4518.68 1829
4519.31 1777
4519.94 1923
4520.58 1954
4521.21 1969
4521.85 1897
4522.48 1896
4523.12 1812
4523.75 1843
4524.39 1973
4525.02 1901
4525.65 1969
4526.29 1972
4526.92 2110
4527.56 2224
4528.19 2204
4528.83 2344
4529.46 2679
4530.10 2834
4530.73 3411
4531.37 3854
4532.00 4681
4532.64 5274
4533.27 5947
4533.91 6567
4534.54 7175
4535.18 8000
4535.81 8375
4536.45 8022
4537.09 7378
4537.72 6949
4538.36 6230
4538.99 5499
4539.63 4794
4540.26 4180
4540.90 3715
4541.53 3005
4542.17 2708
4542.81 2336
4543.44 2143
4544.08 2117
4544.71 2080
4545.35 1904
4545.99 1902
4546.62 1962
4547.26 1920
4547.89 1831
4548.53 1921
4549.17 1927
4549.80 1852
4550.44 1956
4551.08 1991
4551.71 1941
4552.35 1987
4552.98 2102
4553.62 2193
4554.26 2130
4554.89 1955
4555.53 1848
4556.17 1771
4556.80 1779
4557.44 1857
4558.08 1790
4558.72 1678
4559.35 1775
4559.99 1928
4560.63 1765
4561.26 1850
4561.90 1931
4562.54 1925
4563.17 2032
4563.81 1948
4564.45 1977
4565.09 2077
4565.72 2086
4566.36 1980
4567.00 1973
4567.64 2226
4568.27 2244
4568.91 2176
4569.55 2231
4570.19 2217
4570.82 2329
4571.46 2452
4572.10 2307
4572.74 2405
4573.38 2258
4574.01 2474
4574.65 2502
4575.29 2408
4575.93 2246
4576.57 2375
4577.20 2113
4577.84 2109
4578.48 2025
4579.12 1975
4579.76 1830
4580.40 1827
4581.04 1930
4581.67 1965
4582.31 1940
4582.95 2082
4583.59 1969
4584.23 1929
4584.87 1946
4585.51 2024
4586.14 1997
4586.78 1946
4587.42 2014
4588.06 2043
4588.70 1984
4589.34 1974
4589.98 2098
4590.62 2047
4591.26 1995
4591.90 2098
4592.54 2169
4593.17 2203
4593.81 2392
4594.45 2399
4595.09 2579
4595.73 2622
4596.37 2365
4597.01 2169
4597.65 2294
4598.29 2048
4598.93 1947
4599.57 1802
4600.21 1826
4600.85 1773
4601.49 1894
4602.13 1947
4602.77 1977
4603.41 1878
4604.05 1972
4604.69 1852
4605.33 1856
4605.97 1843
4606.61 1824
4607.25 1980
4607.89 2068
4608.53 1966
4609.17 1969
4609.81 2250
4610.45 2093
4611.09 2055
4611.73 2119
4612.38 2160
4613.02 2131
4613.66 2103
4614.30 2008
4614.94 1979
4615.58 2043
4616.22 1919
4616.86 1723
4617.50 1771
4618.14 1667
4618.78 1717
4619.43 1576
4620.07 1673
4620.71 1760
4621.35 1606
4621.99 1643
4622.63 1615
4623.27 1637
4623.91 1653
4624.56 1594
4625.20 1579
4625.84 1783
4626.48 1830
4627.12 1777
4627.76 1787
4628.41 1679
4629.05 1660
4629.69 1529
4630.33 1682
4630.97 1591
4631.62 1596
4632.26 1528
4632.90 1477
4633.54 1653
4634.18 1669
4634.83 1619
4635.47 1581
4636.11 1633
4636.75 1751
4637.40 1674
4638.04 1661
4638.68 1714
4639.32 1732
4639.97 1840
4640.61 1841
4641.25 1943
4641.89 1949
4642.54 1927
4643.18 2106
4643.82 2075
4644.46 2048
4645.11 2058
4645.75 2099
4646.39 1868
4647.04 1844
4647.68 1811
4648.32 1714
4648.97 1712
4649.61 1735
4650.25 1731
4650.90 1877
4651.54 1802
4652.18 1831
4652.83 1960
4653.47 2132
4654.11 2232
4654.76 2294
4655.40 2342
4656.04 2408
4656.69 2447
4657.33 2348
4657.98 2363
4658.62 2293
4659.26 2101
4659.91 2017
4660.55 1986
4661.20 1911
4661.84 1785
4662.48 1691
4663.13 1642
4663.77 1640
4664.42 1552
4665.06 1558
4665.71 1503
4666.35 1621
4666.99 1621
4667.64 1574
4668.28 1548
4668.93 1579
4669.57 1516
4670.22 1554
4670.86 1659
4671.51 1544
4672.15 1502
4672.80 1458
4673.44 1396
4674.09 1473
4674.73 1469
4675.38 1527
4676.02 1465
4676.67 1574
4677.31 1566
4677.96 1661
4678.60 1773
4679.25 1837
4679.89 1672
4680.54 1545
4681.18 1495
4681.83 1539
4682.47 1546
4683.12 1582
4683.77 1631
4684.41 1640
4685.06 1552
4685.70 1540
4686.35 1516
4686.99 1559
4687.64 1710
4688.29 1600
4688.93 1447
4689.58 1530
4690.22 1584
4690.87 1661
4691.52 1577
4692.16 1635
4692.81 1607
4693.45 1653
4694.10 1460
4694.75 1555
4695.39 1593
4696.04 1664
4696.69 1687
4697.33 1694
4697.98 1759
4698.63 1706
4699.27 1826
4699.92 1808
4700.57 1671
4701.21 1895
4701.86 1921
4702.51 1950
4703.15 1988
4703.80 2010
4704.45 2012
4705.10 1814
4705.74 1889
4706.39 1704
4707.04 1863
4707.68 1888
4708.33 1690
4708.98 1753
4709.63 1710
4710.27 1519
4710.92 1611
4711.57 1711
4712.22 1879
4712.86 1643
4713.51 1652
4714.16 1793
4714.81 1674
4715.45 1660
4716.10 1727
4716.75 1653
4717.40 1579
4718.05 1627
4718.69 1659
4719.34 1755
4719.99 1750
4720.64 1741
4721.29 1780
4721.94 1794
4722.58 1969
4723.23 2031
4723.88 1999
4724.53 2243
4725.18 2169
4725.83 2260
4726.47 2221
4727.12 2228
4727.77 2181
4728.42 2174
4729.07 2270
4729.72 2302
4730.37 2351
4731.02 2301
4731.66 2265
4732.31 2153
4732.96 2066
4733.61 1798
4734.26 1644
4734.91 1805
4735.56 1700
4736.21 1555
4736.86 1573
4737.51 1659
4738.16 1509
4738.81 1529
4739.45 1564
4740.10 1575
4740.75 1543
4741.40 1518
4742.05 1473
4742.70 1594
4743.35 1625
4744.00 1702
4744.65 1573
4745.30 1566
4745.95 1626
4746.60 1801
4747.25 1829
4747.90 1732
4748.55 1625
4749.20 1610
4749.85 1714
4750.50 1647
4751.15 1747
4751.80 1764
4752.45 1724
4753.10 1776
4753.75 1713
4754.40 1822
4755.05 1782
4755.71 1646
4756.36 1798
4757.01 1734
4757.66 1693
4758.31 1737
4758.96 1713
4759.61 1698
4760.26 1581
4760.91 1772
4761.56 1636
4762.21 1616
4762.86 1718
4763.52 1573
4764.17 1671
4764.82 1878
4765.47 1794
4766.12 1827
4766.77 1961
4767.42 2033
4768.07 1971
4768.73 2172
4769.38 1973
4770.03 2041
4770.68 2060
4771.33 2156
4771.98 1993
4772.64 1779
4773.29 1708
4773.94 1777
4774.59 1684
4775.24 1710
4775.89 1570
4776.55 1546
4777.20 1516
4777.85 1536
4778.50 1553
4779.15 1570
4779.81 1497
4780.46 1675
4781.11 1673
4781.76 1754
4782.42 1574
4783.07 1566
4783.72 1643
4784.37 1613
4785.03 1610
4785.68 1497
4786.33 1425
4786.98 1438
4787.64 1490
4788.29 1547
4788.94 1523
4789.60 1455
4790.25 1464
4790.90 1425
4791.55 1475
4792.21 1562
4792.86 1469
4793.51 1480
4794.17 1482
4794.82 1526
4795.47 1456
4796.13 1456
4796.78 1457
4797.43 1528
4798.09 1618
4798.74 1588
4799.39 1548
4800.05 1506
4800.70 1511
4801.36 1601
4802.01 1491
4802.66 1554
4803.32 1594
4803.97 1581
4804.62 1640
4805.28 1611
4805.93 1457
4806.59 1547
4807.24 1524
4807.89 1493
4808.55 1542
4809.20 1542
4809.86 1599
4810.51 1559
4811.17 1553
4811.82 1579
4812.47 1543
4813.13 1591
4813.78 1606
4814.44 1671
4815.09 1575
4815.75 1541
4816.40 1472
4817.06 1518
4817.71 1530
4818.37 1540
4819.02 1594
4819.68 1533
4820.33 1667
4820.99 1625
4821.64 1663
4822.30 1843
4822.95 1745
4823.61 1743
4824.26 1606
4824.92 1705
4825.57 1808
4826.23 1902
4826.88 2052
4827.54 1977
4828.19 1963
4828.85 1878
4829.51 1983
4830.16 1899
4830.82 1919
4831.47 1886
4832.13 1904
4832.78 1922
4833.44 2015
4834.10 1887
4834.75 1976
4835.41 2027
4836.06 2035
4836.72 2103
4837.38 2300
4838.03 2351
4838.69 2512
4839.34 2702
4840.00 2744
4840.66 2816
4841.31 2866
4841.97 3027
4842.63 2950
4843.28 2830
4843.94 2849
4844.60 2667
4845.25 2656
4845.91 2554
4846.57 2399
4847.22 2354
4847.88 2237
4848.54 2127
4849.19 2161
4849.85 2234
4850.51 2237
4851.17 2316
4851.82 2369
4852.48 2283
4853.14 2322
4853.79 2319
4854.45 2271
4855.11 2292
4855.77 2431
4856.42 2247
4857.08 2432
4857.74 2444
4858.40 2399
4859.05 2526
4859.71 2405
4860.37 2852
4861.03 2650
4861.68 2809
4862.34 3074
4863.00 2975
4863.66 3019
4864.32 2804
4864.97 2785
4865.63 2642
4866.29 2704
4866.95 2545
4867.61 2557
4868.26 2542
4868.92 2572
4869.58 2573
4870.24 2794
4870.90 2839
4871.56 2545
4872.21 2588
4872.87 2442
4873.53 2386
4874.19 2458
4874.85 2365
4875.51 2359
4876.17 2442
4876.83 2390
4877.48 2491
4878.14 2388
4878.80 2344
4879.46 2268
4880.12 2284
4880.78 2411
4881.44 2878
4882.10 2802
4882.76 2502
4883.42 2572
4884.08 2653
4884.73 2515
4885.39 2166
4886.05 1965
4886.71 1902
4887.37 1974
4888.03 2043
4888.69 2077
4889.35 1898
4890.01 1813
4890.67 1937
4891.33 1942
4891.99 1906
4892.65 1920
4893.31 1880
4893.97 1964
4894.63 1950
4895.29 2098
4895.95 2118
4896.61 2041
4897.27 1983
4897.93 1875
4898.59 1746
4899.25 1670
4899.91 1771
4900.57 1765
4901.23 1677
4901.89 1659
4902.55 1757
4903.21 1712
4903.88 1691
4904.54 1767
4905.20 1780
4905.86 1752
4906.52 1688
4907.18 1585
4907.84 1554
4908.50 1674
4909.16 1685
4909.82 1640
4910.48 1515
4911.15 1617
4911.81 1678
4912.47 1639
4913.13 1556
4913.79 1506
4914.45 1538
4915.11 1722
4915.77 1572
4916.44 1376
4917.10 1527
4917.76 1417
4918.42 1479
4919.08 1488
4919.74 1462
4920.41 1462
4921.07 1513
4921.73 1365
4922.39 1369
4923.05 1439
4923.72 1549
4924.38 1486
4925.04 1511
4925.70 1469
4926.36 1381
4927.03 1400
4927.69 1391
4928.35 1473
4929.01 1450
4929.67 1514
4930.34 1406
4931.00 1528
4931.66 1501
4932.32 1500
4932.99 1456
4933.65 1436
4934.31 1385
4934.98 1455
4935.64 1508
4936.30 1444
4936.96 1400
4937.63 1474
4938.29 1539
4938.95 1425
4939.62 1428
4940.28 1372
4940.94 1468
4941.61 1282
4942.27 1396
4942.93 1366
4943.60 1500
4944.26 1585
4944.92 1449
4945.59 1368
4946.25 1384
4946.91 1514
4947.58 1412
4948.24 1509
4948.90 1487
4949.57 1420
4950.23 1514
4950.89 1509
4951.56 1423
4952.22 1339
4952.89 1275
4953.55 1416
4954.21 1521
4954.88 1443
4955.54 1348
4956.21 1341
4956.87 1398
4957.53 1244
4958.20 1276
4958.86 1322
4959.53 1350
4960.19 1396
4960.86 1253
4961.52 1284
4962.19 1290
4962.85 1349
4963.52 1408
4964.18 1474
4964.84 1467
4965.51 1487
4966.17 1457
4966.84 1495
4967.50 1622
4968.17 1709
4968.83 1655
4969.50 1663
4970.16 1623
4970.83 1592
4971.49 1582
4972.16 1532
4972.82 1566
4973.49 1505
4974.16 1336
4974.82 1466
4975.49 1367
4976.15 1442
4976.82 1437
4977.48 1460
4978.15 1378
4978.81 1392
4979.48 1566
4980.15 1444
4980.81 1327
4981.48 1376
4982.14 1477
4982.81 1498
4983.48 1487
4984.14 1508
4984.81 1530
4985.47 1624
4986.14 1508
4986.81 1497
4987.47 1618
4988.14 1607
4988.80 1722
4989.47 1661
4990.14 1633
4990.80 1654
4991.47 1579
4992.14 1486
4992.80 1490
4993.47 1355
4994.14 1396
4994.80 1312
4995.47 1318
4996.14 1415
4996.80 1358
4997.47 1278
4998.14 1429
4998.81 1340
4999.47 1308
5000.14 1286
5000.81 1242
5001.47 1306
5002.14 1310
5002.81 1347
5003.48 1230
5004.14 1325
5004.81 1389
5005.48 1417
5006.15 1288
5006.81 1410
5007.48 1393
5008.15 1348
5008.82 1380
5009.48 1392
5010.15 1378
5010.82 1532
5011.49 1578
5012.16 1471
5012.82 1507
5013.49 1596
5014.16 1562
5014.83 1469
5015.50 1372
5016.16 1439
5016.83 1467
5017.50 1438
5018.17 1451
5018.84 1527
5019.50 1467
5020.17 1565
5020.84 1515
5021.51 1680
5022.18 1802
5022.85 1931
5023.52 1977
5024.19 2181
5024.85 2521
5025.52 2667
5026.19 2586
5026.86 2710
5027.53 2688
5028.20 2732
5028.87 2763
5029.54 2520
5030.21 2289
5030.87 2136
5031.54 1948
5032.21 1755
5032.88 1739
5033.55 1491
5034.22 1508
5034.89 1459
5035.56 1396
5036.23 1255
5036.90 1241
5037.57 1316
5038.24 1261
5038.91 1190
5039.58 1356
5040.25 1409
5040.92 1382
5041.59 1322
5042.26 1361
5042.93 1222
5043.60 1232
5044.27 1312
5044.94 1347
5045.61 1342
5046.28 1381
5046.95 1295
5047.62 1313
5048.29 1275
5048.96 1349
5049.63 1309
5050.30 1355
5050.97 1361
5051.64 1250
5052.31 1315
5052.98 1311
5053.65 1286
5054.32 1369
5054.99 1186
5055.66 1306
5056.34 1383
5057.01 1460
5057.68 1262
5058.35 1395
5059.02 1379
5059.69 1296
5060.36 1325
5061.03 1453
5061.70 1433
5062.38 1165
5063.05 1311
5063.72 1443
5064.39 1404
5065.06 1500
5065.73 1435
5066.40 1395
5067.08 1379
5067.75 1404
5068.42 1352
5069.09 1310
5069.76 1294
5070.43 1251
5071.11 1238
5071.78 1344
5072.45 1307
5073.12 1403
5073.79 1417
5074.47 1336
5075.14 1330
5075.81 1383
5076.48 1311
5077.15 1330
5077.83 1460
5078.50 1289
5079.17 1441
5079.84 1405
5080.52 1458
5081.19 1579
5081.86 1540
5082.53 1480
5083.21 1507
5083.88 1573
5084.55 1566
5085.22 1548
5085.90 1505
5086.57 1406
5087.24 1457
5087.92 1443
5088.59 1405
5089.26 1367
5089.93 1443
5090.61 1463
5091.28 1378
5091.95 1422
5092.63 1461
5093.30 1441
5093.97 1447
5094.65 1615
5095.32 1603
5095.99 1507
5096.67 1573
5097.34 1578
5098.02 1698
5098.69 1694
5099.36 1682
5100.04 1499
5100.71 1395
5101.38 1441
5102.06 1393
5102.73 1408
5103.41 1480
5104.08 1420
5104.75 1364
5105.43 1457
5106.10 1423
5106.78 1444
5107.45 1491
5108.12 1392
5108.80 1502
5109.47 1504
5110.15 1386
5110.82 1367
5111.50 1389
5112.17 1313
5112.85 1359
5113.52 1401
5114.20 1442
5114.87 1436
5115.54 1292
5116.22 1241
5116.89 1385
5117.57 1320
5118.24 1336
5118.92 1341
5119.59 1396
5120.27 1342
5120.94 1385
5121.62 1409
5122.30 1353
5122.97 1381
5123.65 1310
5124.32 1412
5125.00 1390
5125.67 1377
5126.35 1377
5127.02 1348
5127.70 1412
5128.37 1408
5129.05 1243
5129.73 1381
5130.40 1262
5131.08 1307
5131.75 1294
5132.43 1259
5133.10 1353
5133.78 1271
5134.46 1265
5135.13 1334
5135.81 1335
5136.49 1402
5137.16 1225
5137.84 1345
5138.51 1333
5139.19 1282
5139.87 1372
5140.54 1350
5141.22 1438
5141.90 1458
5142.57 1395
5143.25 1343
5143.93 1350
5144.60 1378
5145.28 1282
5145.96 1237
5146.63 1284
5147.31 1364
5147.99 1315
5148.66 1251
5149.34 1300
5150.02 1280
5150.69 1260
5151.37 1423
5152.05 1294
5152.73 1291
5153.40 1305
5154.08 1266
5154.76 1306
5155.44 1380
5156.11 1270
5156.79 1329
5157.47 1368
5158.15 1385
5158.82 1256
5159.50 1162
5160.18 1108
5160.86 1172
5161.53 1110
5162.21 1087
5162.89 1165
5163.57 1261
5164.25 1251
5164.92 1265
5165.60 1341
5166.28 1301
5166.96 1277
5167.64 1349
5168.31 1356
5168.99 1312
5169.67 1281
5170.35 1424
5171.03 1351
5171.71 1269
5172.39 1310
5173.06 1269
5173.74 1152
5174.42 1264
5175.10 1286
5175.78 1186
5176.46 1175
5177.14 1211
5177.82 1305
5178.49 1201
5179.17 1136
5179.85 1131
5180.53 1218
5181.21 1304
5181.89 1197
5182.57 1306
5183.25 1244
5183.93 1193
5184.61 1174
5185.29 1229
5185.97 1267
5186.64 1114
5187.32 1111
5188.00 1101
5188.68 1097
5189.36 1213
5190.04 1244
5190.72 1165
5191.40 1191
5192.08 1222
5192.76 1141
5193.44 1089
5194.12 1176
5194.80 1123
5195.48 1231
5196.16 1233
5196.84 1188
5197.52 1155
5198.20 1159
5198.88 1192
5199.56 1150
5200.24 1147
5200.92 1174
5201.60 1191
5202.28 1216
5202.96 1233
5203.65 1158
5204.33 1234
5205.01 1166
5205.69 1208
5206.37 1177
5207.05 1256
5207.73 1247
5208.41 1293
5209.09 1332
5209.77 1351
5210.45 1265
5211.13 1394
5211.82 1456
5212.50 1459
5213.18 1395
5213.86 1441
5214.54 1433
5215.22 1313
5215.90 1252
5216.58 1430
5217.27 1343
5217.95 1310
5218.63 1476
5219.31 1425
5219.99 1527
5220.67 1540
5221.36 1615
5222.04 1505
5222.72 1454
5223.40 1434
5224.08 1497
5224.77 1468
5225.45 1403
5226.13 1405
5226.81 1434
5227.49 1355
5228.18 1390
5228.86 1252
5229.54 1245
5230.22 1314
5230.91 1419
5231.59 1391
5232.27 1327
5232.95 1201
5233.63 1273
5234.32 1333
5235.00 1296
5235.68 1317
5236.37 1190
5237.05 1266
5237.73 1286
5238.41 1335
5239.10 1384
5239.78 1368
5240.46 1397
5241.15 1321
5241.83 1287
5242.51 1133
5243.20 1295
5243.88 1399
5244.56 1388
5245.24 1324
5245.93 1378
5246.61 1365
5247.29 1309
5247.98 1205
5248.66 1248
5249.35 1278
5250.03 1341
5250.71 1327
5251.40 1274
5252.08 1319
5252.76 1402
5253.45 1453
5254.13 1432
5254.82 1419
5255.50 1396
5256.18 1377
5256.87 1319
5257.55 1318
5258.24 1282
5258.92 1300
5259.60 1240
5260.29 1345
5260.97 1255
5261.66 1192
5262.34 1282
5263.03 1277
5263.71 1343
5264.40 1298
5265.08 1486
5265.76 1471
5266.45 1301
5267.13 1501
5267.82 1429
5268.50 1470
5269.19 1452
5269.87 1325
5270.56 1427
5271.24 1418
5271.93 1323
5272.61 1377
5273.30 1352
5273.98 1331
5274.67 1294
5275.35 1296
5276.04 1349
5276.72 1358
5277.41 1464
5278.10 1498
5278.78 1467
5279.47 1407
5280.15 1344
5280.84 1417
5281.52 1574
5282.21 1572
5282.89 1736
5283.58 1776
5284.27 1732
5284.95 1767
5285.64 1713
5286.32 1610
5287.01 1754
5287.70 1739
5288.38 1680
5289.07 1656
5289.75 1459
5290.44 1517
5291.13 1357
5291.81 1298
5292.50 1326
5293.19 1313
5293.87 1452
5294.56 1383
5295.25 1315
5295.93 1298
5296.62 1322
5297.31 1292
5297.99 1372
5298.68 1463
5299.37 1585
5300.05 1407
5300.74 1397
5301.43 1549
5302.11 1585
5302.80 1539
5303.49 1542
5304.18 1589
5304.86 1566
5305.55 1611
5306.24 1659
5306.92 1634
5307.61 1619
5308.30 1731
5308.99 1665
5309.67 1685
5310.36 1623
5311.05 1525
5311.74 1620
5312.42 1580
5313.11 1694
5313.80 1625
5314.49 1601
5315.18 1763
5315.86 1691
5316.55 1654
5317.24 1584
5317.93 1642
5318.62 1711
5319.30 1483
5319.99 1542
5320.68 1622
5321.37 1805
5322.06 1695
5322.74 1758
5323.43 1934
5324.12 1837
5324.81 1835
5325.50 1833
5326.19 1893
5326.88 1825
5327.56 1750
5328.25 1823
5328.94 1758
5329.63 1695
5330.32 1676
5331.01 1659
5331.70 1714
5332.39 1640
5333.07 1769
5333.76 1825
5334.45 1751
5335.14 1861
5335.83 1959
5336.52 1982
5337.21 1830
5337.90 1763
5338.59 1958
5339.28 2050
5339.97 1976
5340.66 1953
5341.35 1862
5342.04 1960
5342.73 1909
5343.42 1999
5344.10 2077
5344.79 2038
5345.48 2101
5346.17 2121
5346.86 2190
5347.55 2239
5348.24 2218
5348.93 2312
5349.62 2400
5350.31 2617
5351.00 2897
5351.69 3128
5352.39 3681
5353.08 4282
5353.77 4557
5354.46 5123
5355.15 5201
5355.84 5435
5356.53 5237
5357.22 5041
5357.91 4660
5358.60 4225
5359.29 3817
5359.98 3178
5360.67 2669
5361.36 2387
5362.05 2210
5362.74 2011
5363.44 1890
5364.13 1941
5364.82 1742
5365.51 1708
5366.20 1684
5366.89 1699
5367.58 1587
5368.27 1642
5368.96 1635
5369.66 1739
5370.35 1631
5371.04 1632
5371.73 1459
5372.42 1406
5373.11 1580
5373.81 1513
5374.50 1448
5375.19 1526
5375.88 1500
5376.57 1403
5377.26 1440
5377.96 1486
5378.65 1513
5379.34 1519
5380.03 1571
5380.72 1617
5381.42 1603
5382.11 1526
5382.80 1657
5383.49 1460
5384.18 1445
5384.88 1562
5385.57 1629
5386.26 1641
5386.95 1608
5387.65 1583
5388.34 1651
5389.03 1648
5389.72 1661
5390.42 1584
5391.11 1625
5391.80 1745
5392.50 1778
5393.19 1885
5393.88 1921
5394.57 1826
5395.27 1749
5395.96 1910
5396.65 1838
5397.35 1857
5398.04 1754
5398.73 1694
5399.43 1673
5400.12 1582
5400.81 1504
5401.51 1539
5402.20 1552
5402.89 1478
5403.59 1484
5404.28 1564
5404.97 1579
5405.67 1598
5406.36 1548
5407.06 1473
5407.75 1354
5408.44 1551
5409.14 1460
5409.83 1434
5410.53 1412
5411.22 1516
5411.91 1436
5412.61 1508
5413.30 1556
5414.00 1462
5414.69 1330
5415.38 1485
5416.08 1671
5416.77 1429
5417.47 1278
5418.16 1360
5418.86 1378
5419.55 1403
5420.25 1526
5420.94 1521
5421.64 1555
5422.33 1467
5423.03 1483
5423.72 1591
5424.41 1533
5425.11 1499
5425.80 1512
5426.50 1495
5427.19 1538
5427.89 1506
5428.59 1548
5429.28 1474
5429.98 1389
5430.67 1551
5431.37 1480
5432.06 1463
5432.76 1643
5433.45 1531
5434.15 1515
5434.84 1531
5435.54 1542
5436.23 1560
5436.93 1593
5437.63 1608
5438.32 1573
5439.02 1581
5439.71 1641
5440.41 1781
5441.11 1587
5441.80 1708
5442.50 1707
5443.19 1616
5443.89 1644
5444.59 1548
5445.28 1553
5445.98 1563
5446.68 1660
5447.37 1763
5448.07 1576
5448.76 1719
5449.46 1864
5450.16 1868
5450.85 1950
5451.55 1919
5452.25 1847
5452.94 2004
5453.64 2056
5454.34 1947
5455.03 1818
5455.73 1782
5456.43 1828
5457.13 1779
5457.82 1854
5458.52 1710
5459.22 1611
5459.91 1652
5460.61 1625
5461.31 1796
5462.01 1689
5462.70 1748
5463.40 1661
5464.10 1560
5464.80 1789
5465.49 1857
5466.19 1889
5466.89 1799
5467.59 1902
5468.28 1910
5468.98 1866
5469.68 1820
5470.38 1778
5471.07 1903
5471.77 1861
5472.47 1886
5473.17 1848
5473.87 1859
5474.56 1928
5475.26 1995
5475.96 1935
5476.66 1783
5477.36 1808
5478.06 2002
5478.75 2101
5479.45 1862
5480.15 2037
5480.85 2058
5481.55 2177
5482.25 2210
5482.95 2395
5483.64 2542
5484.34 2558
5485.04 2640
5485.74 2762
5486.44 2542
5487.14 2374
5487.84 2579
5488.54 2505
5489.23 2388
5489.93 2217
5490.63 2303
5491.33 2222
5492.03 2105
5492.73 2242
5493.43 2145
5494.13 2071
5494.83 2137
5495.53 2328
5496.23 2341
5496.93 2332
5497.63 2180
5498.33 2399
5499.03 2433
5499.73 2356
5500.43 2386
5501.13 2578
5501.83 2775
5502.53 2940
5503.23 3271
5503.93 3641
5504.63 4066
5505.33 4202
5506.03 3881
5506.73 3642
5507.43 3375
5508.13 3093
5508.83 2907
5509.53 2612
5510.23 2504
5510.93 2373
5511.63 2077
5512.33 2164
5513.03 2084
5513.73 2021
5514.43 1931
5515.13 1978
5515.83 1960
5516.53 1978
5517.23 1967
5517.93 1959
5518.64 2149
5519.34 2183
5520.04 2072
5520.74 1918
5521.44 1831
5522.14 1902
5522.84 1855
5523.54 1838
5524.24 1792
5524.95 1814
5525.65 1758
5526.35 1690
5527.05 1809
5527.75 1791
5528.45 1778
5529.15 1676
5529.86 1640
5530.56 1634
5531.26 1652
5531.96 1653
5532.66 1648
5533.36 1484
5534.07 1585
5534.77 1645
5535.47 1590
5536.17 1585
5536.87 1601
5537.58 1491
5538.28 1500
5538.98 1491
5539.68 1414
5540.39 1598
5541.09 1545
5541.79 1486
5542.49 1485
5543.20 1553
5543.90 1512
5544.60 1604
5545.30 1472
5546.01 1515
5546.71 1435
5547.41 1473
5548.11 1547
5548.82 1536
5549.52 1484
5550.22 1517
5550.93 1438
5551.63 1385
5552.33 1488
5553.03 1500
5553.74 1507
5554.44 1466
5555.14 1399
5555.85 1344
5556.55 1270
5557.25 1488
5557.96 1424
5558.66 1478
5559.36 1482
5560.07 1420
5560.77 1379
5561.48 1455
5562.18 1413
5562.88 1445
5563.59 1477
5564.29 1427
5564.99 1356
5565.70 1350
5566.40 1349
5567.11 1360
5567.81 1302
5568.51 1353
5569.22 1448
5569.92 1478
5570.63 1401
5571.33 1463
5572.04 1381
5572.74 1441
5573.44 1505
5574.15 1522
5574.85 1325
5575.56 1334
5576.26 1341
5576.97 1407
5577.67 1451
5578.38 1333
5579.08 1345
5579.79 1465
5580.49 1414
5581.20 1570
5581.90 1467
5582.61 1380
5583.31 1428
5584.02 1397
5584.72 1453
5585.43 1356
5586.13 1448
5586.84 1313
5587.54 1259
5588.25 1242
5588.95 1265
5589.66 1359
5590.36 1339
5591.07 1341
5591.77 1285
5592.48 1244
5593.19 1198
5593.89 1222
5594.60 1292
5595.30 1257
5596.01 1273
5596.71 1236
5597.42 1256
5598.13 1209
5598.83 1227
5599.54 1240
5600.24 1327
5600.95 1443
5601.66 1497
5602.36 1280
5603.07 1218
5603.78 1331
5604.48 1381
5605.19 1328
5605.89 1213
5606.60 1218
5607.31 1353
5608.01 1373
5608.72 1358
5609.43 1324
5610.13 1289
5610.84 1258
5611.55 1276
5612.25 1311
5612.96 1256
5613.67 1372
5614.38 1317
5615.08 1268
5615.79 1361
5616.50 1340
5617.20 1424
5617.91 1333
5618.62 1270
5619.33 1229
5620.03 1276
5620.74 1169
5621.45 1197
5622.15 1285
5622.86 1294
5623.57 1330
5624.28 1255
5624.99 1291
5625.69 1264
5626.40 1261
5627.11 1222
5627.82 1336
5628.52 1367
5629.23 1248
5629.94 1286
5630.65 1298
5631.36 1290
5632.06 1336
5632.77 1469
5633.48 1334
5634.19 1473
5634.90 1347
5635.61 1366
5636.31 1343
5637.02 1418
5637.73 1296
5638.44 1362
5639.15 1391
5639.86 1429
5640.56 1373
5641.27 1430
5641.98 1427
5642.69 1374
5643.40 1396
5644.11 1410
5644.82 1361
5645.53 1422
5646.24 1399
5646.94 1470
5647.65 1413
5648.36 1422
5649.07 1373
5649.78 1350
5650.49 1400
5651.20 1481
5651.91 1454
5652.62 1376
5653.33 1428
5654.04 1412
5654.75 1450
5655.46 1486
5656.17 1438
5656.88 1454
5657.59 1504
5658.30 1506
5659.01 1418
5659.71 1589
5660.42 1490
5661.13 1519
5661.84 1533
5662.55 1661
5663.26 1672
5663.97 1462
5664.69 1570
5665.40 1513
5666.11 1446
5666.82 1463
5667.53 1577
5668.24 1464
5668.95 1342
5669.66 1458
5670.37 1400
5671.08 1397
5671.79 1635
5672.50 1674
5673.21 1772
5673.92 1733
5674.63 1670
5675.34 1678
5676.05 1687
5676.76 1656
5677.48 1561
5678.19 1625
5678.90 1588
5679.61 1452
5680.32 1493
5681.03 1468
5681.74 1420
5682.45 1449
5683.16 1513
5683.88 1461
5684.59 1388
5685.30 1435
5686.01 1442
5686.72 1357
5687.43 1445
5688.15 1467
5688.86 1459
5689.57 1512
5690.28 1558
5690.99 1547
5691.70 1419
5692.42 1386
5693.13 1406
5693.84 1490
5694.55 1356
5695.26 1424
5695.98 1382
5696.69 1479
5697.40 1405
5698.11 1395
5698.82 1285
5699.54 1263
5700.25 1225
5700.96 1167
5701.67 1222
5702.39 1323
5703.10 1277
5703.81 1353
5704.52 1327
5705.24 1227
5705.95 1337
5706.66 1324
5707.38 1295
5708.09 1288
5708.80 1298
5709.51 1241
5710.23 1213
5710.94 1237
5711.65 1366
5712.37 1384
5713.08 1306
5713.79 1300
5714.51 1198
5715.22 1311
5715.93 1350
5716.65 1328
5717.36 1309
5718.07 1288
5718.79 1340
5719.50 1382
5720.21 1332
5720.93 1242
5721.64 1196
5722.36 1374
5723.07 1270
5723.78 1238
5724.50 1329
5725.21 1342
5725.92 1424
5726.64 1356
5727.35 1490
5728.07 1314
5728.78 1370
5729.50 1418
5730.21 1411
5730.92 1359
5731.64 1409
5732.35 1489
5733.07 1502
5733.78 1538
5734.50 1475
5735.21 1454
5735.93 1425
5736.64 1346
5737.35 1397
5738.07 1499
5738.78 1493
5739.50 1383
5740.21 1470
5740.93 1440
5741.64 1393
5742.36 1452
5743.07 1353
5743.79 1445
5744.50 1335
5745.22 1456
5745.93 1498
5746.65 1357
5747.37 1432
5748.08 1328
5748.80 1425
5749.51 1480
5750.23 1490
5750.94 1489
5751.66 1500
5752.37 1429
5753.09 1565
5753.81 1611
5754.52 1731
5755.24 1813
5755.95 1766
5756.67 1881
5757.38 2018
5758.10 2048
5758.82 2151
5759.53 2186
5760.25 2225
5760.96 2301
5761.68 2133
5762.40 1841
5763.11 1811
5763.83 1673
5764.55 1718
5765.26 1688
5765.98 1610
5766.70 1516
5767.41 1517
5768.13 1595
5768.85 1572
5769.56 1547
5770.28 1593
5771.00 1546
5771.71 1535
5772.43 1566
5773.15 1603
5773.86 1564
5774.58 1561
5775.30 1517
5776.01 1597
5776.73 1535
5777.45 1498
5778.17 1630
5778.88 1637
5779.60 1770
5780.32 1764
5781.04 1688
5781.75 1776
5782.47 1813
5783.19 1697
5783.91 1724
5784.62 1782
5785.34 1828
5786.06 1734
5786.78 1755
5787.49 1860
5788.21 1884
5788.93 1854
5789.65 1925
5790.37 1930
5791.08 2026
5791.80 1946
5792.52 1960
5793.24 1940
5793.96 2065
5794.68 2265
5795.39 2271
5796.11 2490
5796.83 2437
5797.55 2476
5798.27 2469
5798.99 2517
5799.70 2721
5800.42 2815
5801.14 3205
5801.86 3849
5802.58 4430
5803.30 5346
5804.02 6072
5804.74 6539
5805.45 6512
5806.17 6435
5806.89 6028
5807.61 5277
5808.33 4734
5809.05 4236
5809.77 3681
5810.49 3224
5811.21 2962
5811.93 2763
5812.65 2822
5813.37 2727
5814.09 2680
5814.81 2814
5815.52 2662
5816.24 2619
5816.96 2694
5817.68 2681
5818.40 2751
5819.12 2703
5819.84 2642
5820.56 2861
5821.28 2805
5822.00 2722
5822.72 2602
5823.44 2548
5824.16 2463
5824.88 2483
5825.60 2423
5826.32 2428
5827.04 2319
5827.76 2361
5828.48 2264
5829.21 2035
5829.93 2069
5830.65 1950
5831.37 1915
5832.09 1791
5832.81 1877
5833.53 1828
5834.25 1949
5834.97 1842
5835.69 1811
5836.41 1907
5837.13 1909
5837.85 1790
5838.57 1818
5839.30 1931
5840.02 1873
5840.74 1864
5841.46 1811
5842.18 1734
5842.90 1844
5843.62 1872
5844.34 1829
5845.07 1803
5845.79 1841
5846.51 1872
5847.23 1791
5847.95 1697
5848.67 1653
5849.39 1769
5850.12 1765
5850.84 1709
5851.56 1782
5852.28 1814
5853.00 1763
5853.73 1739
5854.45 1757
5855.17 1744
5855.89 1892
5856.61 1877
5857.34 1838
5858.06 1761
5858.78 1704
5859.50 1727
5860.23 1670
5860.95 1681
5861.67 1678
5862.39 1705
5863.11 1629
5863.84 1672
5864.56 1567
5865.28 1604
5866.01 1544
5866.73 1558
5867.45 1581
5868.17 1687
5868.90 1724
5869.62 1819
5870.34 1809
5871.07 1696
5871.79 1638
5872.51 1688
5873.23 1681
5873.96 1663
5874.68 1711
5875.40 1813
5876.13 1753
5876.85 1715
5877.57 1738
5878.30 1731
5879.02 1685
5879.74 1497
5880.47 1567
5881.19 1725
5881.92 1691
5882.64 1519
5883.36 1635
5884.09 1620
5884.81 1609
5885.53 1546
5886.26 1592
5886.98 1581
5887.71 1614
5888.43 1512
5889.15 1602
5889.88 1657
5890.60 1754
5891.33 1685
5892.05 1549
5892.78 1514
5893.50 1516
5894.23 1555
5894.95 1496
5895.67 1500
5896.40 1595
5897.12 1570
5897.85 1715
5898.57 1649
5899.30 1649
5900.02 1568
5900.75 1553
5901.47 1593
5902.20 1647
5902.92 1471
5903.65 1424
5904.37 1543
5905.10 1518
5905.82 1612
5906.55 1664
5907.27 1626
5908.00 1697
5908.72 1617
5909.45 1611
5910.17 1553
5910.90 1563
5911.62 1713
5912.35 1710
5913.08 1686
5913.80 1667
5914.53 1645
5915.25 1607
5915.98 1624
5916.70 1616
5917.43 1711
5918.16 1677
5918.88 1745
5919.61 1837
5920.33 1698
5921.06 1703
5921.79 1669
5922.51 1698
5923.24 1770
5923.97 1752
5924.69 1822
5925.42 1764
5926.14 1842
5926.87 1851
5927.60 1783
5928.32 1721
5929.05 1760
5929.78 1813
5930.50 1870
5931.23 1868
5931.96 1914
5932.68 1776
5933.41 1893
5934.14 1894
5934.86 1958
5935.59 1986
5936.32 2030
5937.05 2067
5937.77 2163
5938.50 2179
5939.23 2167
5939.95 2144
5940.68 2245
5941.41 2385
5942.14 2105
5942.86 2217
5943.59 2316
5944.32 2438
5945.05 2435
5945.77 2443
5946.50 2334
5947.23 2309
5947.96 2457
5948.68 2481
5949.41 2658
5950.14 2635
5950.87 2710
5951.60 2648
5952.32 2662
5953.05 2753
5953.78 2875
5954.51 2907
5955.24 3213
5955.96 3222
5956.69 3346
5957.42 3303
5958.15 3288
5958.88 3287
5959.61 3286
5960.33 3171
5961.06 3168
5961.79 3178
5962.52 3371
5963.25 3491
5963.98 3214
5964.71 3444
5965.44 3322
5966.16 3313
5966.89 3505
5967.62 3562
5968.35 4032
5969.08 4212
5969.81 4741
5970.54 5196
5971.27 5213
5972.00 5530
5972.73 5389
5973.46 5128
5974.18 4956
5974.91 4557
5975.64 4259
5976.37 4228
5977.10 4052
5977.83 3844
5978.56 3839
5979.29 3939
5980.02 3785
5980.75 3751
5981.48 3877
5982.21 4016
5982.94 4132
5983.67 4115
5984.40 4116
5985.13 4338
5985.86 4323
5986.59 4329
5987.32 4373
5988.05 4588
5988.78 4472
5989.51 4517
5990.24 4466
5990.97 4405
5991.70 4458
5992.43 4555
5993.16 4752
5993.89 4478
5994.62 4248
5995.35 4441
5996.09 4447
5996.82 4441
5997.55 4463
5998.28 4452
5999.01 4808
5999.74 4867
6000.47 4804
6001.20 4991
6001.93 5017
6002.66 4944
6003.39 4964
6004.13 5012
6004.86 4768
6005.59 4665
6006.32 4679
6007.05 4595
6007.78 4772
6008.51 4692
6009.25 4595
6009.98 4688
6010.71 4827
6011.44 5011
6012.17 5111
6012.90 5758
6013.64 6287
6014.37 6959
6015.10 7993
6015.83 9195
6016.56 10272
6017.29 11313
6018.03 12237
6018.76 12217
6019.49 12160
6020.22 11669
6020.96 11044
6021.69 10025
6022.42 8913
6023.15 7741
6023.88 6651
6024.62 5865
6025.35 5268
6026.08 4897
6026.81 4406
6027.55 3962
6028.28 3878
6029.01 3773
6029.75 3604
6030.48 3613
6031.21 3595
6031.94 3481
6032.68 3436
6033.41 3499
6034.14 3513
6034.88 3399
6035.61 3423
6036.34 3339
6037.07 3255
6037.81 3194
6038.54 3168
6039.27 3243
6040.01 3425
6040.74 3429
6041.47 3462
6042.21 3269
6042.94 3509
6043.68 3534
6044.41 3525
6045.14 3658
6045.88 3467
6046.61 3687
6047.34 3760
6048.08 3687
6048.81 3868
6049.55 3952
6050.28 3963
6051.01 4115
6051.75 4038
6052.48 4036
6053.22 4268
6053.95 4392
6054.68 4781
6055.42 4993
6056.15 5391
6056.89 5718
6057.62 5987
6058.36 5952
6059.09 5653
6059.83 5506
6060.56 4948
6061.29 4661
6062.03 4283
6062.76 4021
6063.50 4049
6064.23 4180
6064.97 4058
6065.70 3837
6066.44 3664
6067.17 3762
6067.91 3604
6068.64 3705
6069.38 3786
6070.11 3495
6070.85 3404
6071.58 3331
6072.32 3437
6073.06 3415
6073.79 3446
6074.53 3507
6075.26 3316
6076.00 3166
6076.73 3174
6077.47 3173
6078.20 3038
6078.94 2840
6079.68 3029
6080.41 2992
6081.15 2830
6081.88 2753
6082.62 2797
6083.35 2796
6084.09 2811
6084.83 2640
6085.56 2569
6086.30 2715
6087.04 2694
6087.77 2745
6088.51 2676
6089.24 2597
6089.98 2549
6090.72 2636
6091.45 2642
6092.19 2588
6092.93 2541
6093.66 2755
6094.40 2550
6095.14 2645
6095.87 2742
6096.61 2765
6097.35 2540
6098.08 2540
6098.82 2579
6099.56 2713
6100.29 2518
6101.03 2484
6101.77 2495
6102.51 2420
6103.24 2311
6103.98 2424
6104.72 2375
6105.46 2267
6106.19 2326
6106.93 2308
6107.67 2372
6108.41 2285
6109.14 2201
6109.88 2301
6110.62 2345
6111.36 2346
6112.09 2409
6112.83 2403
6113.57 2253
6114.31 2255
6115.04 2385
6115.78 2370
6116.52 2368
6117.26 2321
6118.00 2276
6118.73 2371
6119.47 2442
6120.21 2484
6120.95 2533
6121.69 2510
6122.43 2543
6123.16 2521
6123.90 2410
6124.64 2477
6125.38 2397
6126.12 2449
6126.86 2509
6127.60 2582
6128.33 2529
6129.07 2422
6129.81 2346
6130.55 2460
6131.29 2549
6132.03 2522
6132.77 2628
6133.51 2474
6134.25 2527
6134.98 2563
6135.72 2509
6136.46 2623
6137.20 2524
6137.94 2590
6138.68 2606
6139.42 2623
6140.16 2610
6140.90 2650
6141.64 2538
6142.38 2658
6143.12 2674
6143.86 2673
6144.60 2665
6145.34 2638
6146.08 2689
6146.82 2680
6147.56 2752
6148.30 2616
6149.04 2654
6149.78 2662
6150.52 2625
6151.26 2590
6152.00 2616
6152.74 2680
6153.48 2705
6154.22 2844
6154.96 2868
6155.70 2877
6156.44 2850
6157.18 3026
6157.92 3007
6158.66 2954
6159.40 2805
6160.14 2832
6160.88 2970
6161.62 2935
6162.36 2982
6163.10 3059
6163.85 3056
6164.59 3096
6165.33 3101
6166.07 3283
6166.81 3394
6167.55 3406
6168.29 3466
6169.03 3682
6169.77 3832
6170.51 3976
6171.26 4101
6172.00 4184
6172.74 4179
6173.48 4217
6174.22 4074
6174.96 4016
6175.70 3986
6176.45 3960
6177.19 3896
6177.93 4004
6178.67 3905
6179.41 3815
6180.16 3711
6180.90 3832
6181.64 3806
6182.38 3645
6183.12 3674
6183.87 3792
6184.61 3685
6185.35 3908
6186.09 3794
6186.83 3929
6187.58 3846
6188.32 3859
6189.06 4057
6189.80 3938
6190.55 4087
6191.29 4034
6192.03 4179
6192.77 4422
6193.52 4296
6194.26 4294
6195.00 4361
6195.74 4549
6196.49 4921
6197.23 4960
6197.97 4917
6198.72 5133
6199.46 5030
6200.20 5129
6200.94 5029
6201.69 4977
6202.43 5018
6203.17 5042
6203.92 5084
6204.66 5191
6205.40 5074
6206.15 5030
6206.89 5337
6207.63 5774
6208.38 6267
6209.12 7220
6209.87 8691
6210.61 10597
6211.35 12405
6212.10 14906
6212.84 17515
6213.58 18949
6214.33 19986
6215.07 20509
6215.82 19644
6216.56 18219
6217.30 16344
6218.05 14134
6218.79 11534
6219.54 9954
6220.28 8474
6221.02 7135
6221.77 6144
6222.51 5312
6223.26 4795
6224.00 4441
6224.75 4077
6225.49 3894
6226.24 4008
6226.98 3910
6227.73 3827
6228.47 3754
6229.21 3782
6229.96 3936
6230.70 3747
6231.45 3422
6232.19 3358
6232.94 3182
6233.68 2915
6234.43 2872
6235.17 2797
6235.92 2671
6236.67 2718
6237.41 2726
6238.16 2730
6238.90 2689
6239.65 2712
6240.39 2788
6241.14 2750
6241.88 2949
6242.63 2817
6243.37 2773
6244.12 3019
6244.87 3079
6245.61 3033
6246.36 2986
6247.10 3050
6247.85 3205
6248.59 3341
6249.34 3418
6250.09 3592
6250.83 3945
6251.58 4070
6252.33 4394
6253.07 4438
6253.82 4531
6254.56 4516
6255.31 4324
6256.06 3955
6256.80 3728
6257.55 3583
6258.30 3422
6259.04 3278
6259.79 3287
6260.54 3283
6261.28 3160
6262.03 3269
6262.78 3245
6263.52 3134
6264.27 3116
6265.02 3133
6265.76 3190
6266.51 3191
6267.26 3119
6268.01 3072
6268.75 3250
6269.50 3190
6270.25 3010
6270.99 3128
6271.74 3208
6272.49 3320
6273.24 3344
6273.98 3151
6274.73 3274
6275.48 3359
6276.23 3467
6276.97 3314
6277.72 3119
6278.47 3075
6279.22 3087
6279.96 3138
6280.71 3127
6281.46 3139
6282.21 3193
6282.96 3227
6283.70 3109
6284.45 3064
6285.20 2979
6285.95 2801
6286.70 2829
6287.45 2746
6288.19 2634
6288.94 2599
6289.69 2661
6290.44 2735
6291.19 2774
6291.94 2587
6292.68 2788
6293.43 2832
6294.18 2821
6294.93 2796
6295.68 2663
6296.43 2661
6297.18 2473
6297.93 2412
6298.67 2319
6299.42 2406
6300.17 2292
6300.92 2495
6301.67 2220
6302.42 2265
6303.17 2291
6303.92 2271
6304.67 2184
6305.42 2241
6306.17 2178
6306.92 2302
6307.67 2153
6308.41 2170
6309.16 2353
6309.91 2355
6310.66 2294
6311.41 2402
6312.16 2269
6312.91 2260
6313.66 2155
6314.41 2270
6315.16 2187
6315.91 2268
6316.66 2333
6317.41 2091
6318.16 2111
6318.91 2240
6319.66 2177
6320.41 2142
6321.16 2157
6321.91 2121
6322.66 2165
6323.41 2014
6324.16 2022
6324.92 2117
6325.67 2144
6326.42 2085
6327.17 2048
6327.92 2040
6328.67 2071
6329.42 2043
6330.17 2080
6330.92 1988
6331.67 1955
6332.42 2078
6333.17 1995
6333.92 2102
6334.68 2166
6335.43 2130
6336.18 1982
6336.93 2013
6337.68 1979
6338.43 2072
6339.18 2008
6339.93 1895
6340.69 1877
6341.44 1974
6342.19 1937
6342.94 1842
6343.69 1957
6344.44 1882
6345.20 1851
6345.95 1884
6346.70 1828
6347.45 1879
6348.20 1932
6348.95 1944
6349.71 2018
6350.46 2033
6351.21 1913
6351.96 1974
6352.71 2101
6353.47 2123
6354.22 2218
6354.97 2163
6355.72 2301
6356.48 2416
6357.23 2330
6357.98 2482
6358.73 2283
6359.49 2305
6360.24 2261
6360.99 2180
6361.74 2127
6362.50 2095
6363.25 2038
6364.00 2071
6364.76 1996
6365.51 1960
6366.26 2045
6367.01 2029
6367.77 2008
6368.52 2019
6369.27 2033
6370.03 1950
6370.78 1987
6371.53 2134
6372.29 2171
6373.04 1995
6373.79 1946
6374.55 1817
6375.30 1923
6376.05 1990
6376.81 1969
6377.56 1973
6378.31 2036
6379.07 2077
6379.82 1935
6380.58 1951
6381.33 1906
6382.08 1907
6382.84 1813
6383.59 1917
6384.35 1918
6385.10 1825
6385.85 1883
6386.61 1818
6387.36 1891
6388.12 1802
6388.87 1890
6389.62 1899
6390.38 1827
6391.13 1896
6391.89 1801
6392.64 1853
6393.40 2057
6394.15 2155
6394.91 2153
6395.66 2185
6396.42 1996
6397.17 1946
6397.93 2011
6398.68 1918
6399.44 1859
6400.19 1834
6400.95 1770
6401.70 1771
6402.46 1601
6403.21 1631
6403.97 1690
6404.72 1748
6405.48 1607
6406.23 1703
6406.99 1610
6407.74 1659
6408.50 1669
6409.25 1707
6410.01 1733
6410.76 1618
6411.52 1639
6412.28 1845
6413.03 1901
6413.79 1898
6414.54 1951
6415.30 1865
6416.05 1793
6416.81 1745
6417.57 1807
6418.32 1724
6419.08 1782
6419.83 1797
6420.59 1711
6421.35 1699
6422.10 1848
6422.86 1787
6423.62 1689
6424.37 1617
6425.13 1660
6425.89 1772
6426.64 1801
6427.40 1851
6428.15 1756
6428.91 1738
6429.67 1823
6430.42 1739
6431.18 1654
6431.94 1695
6432.70 1677
6433.45 1605
6434.21 1794
6434.97 1752
6435.72 1637
6436.48 1719
6437.24 1760
6437.99 1633
6438.75 1651
6439.51 1801
6440.27 1703
6441.02 1633
6441.78 1663
6442.54 1694
6443.30 1681
6444.05 1792
6444.81 1764
6445.57 1722
6446.33 1737
6447.08 1706
6447.84 1758
6448.60 1497
6449.36 1629
6450.12 1701
6450.87 1658
6451.63 1660
6452.39 1674
6453.15 1673
6453.91 1759
6454.66 1759
6455.42 1731
6456.18 1705
6456.94 1748
6457.70 1749
6458.46 1801
6459.21 1803
6459.97 1732
6460.73 1713
6461.49 1810
6462.25 1712
6463.01 1790
6463.77 1791
6464.52 1858
6465.28 1770
6466.04 1881
6466.80 1756
6467.56 1766
6468.32 1949
6469.08 1942
6469.84 1989
6470.60 2013
6471.36 1990
6472.11 1952
6472.87 1974
6473.63 1909
6474.39 1825
6475.15 1966
6475.91 1967
6476.67 1841
6477.43 1900
6478.19 1880
6478.95 1977
6479.71 2053
6480.47 2068
6481.23 1963
6481.99 1918
6482.75 2046
6483.51 1951
6484.27 1962
6485.03 2052
6485.79 2052
6486.55 2137
6487.31 2144
6488.07 2182
6488.83 2231
6489.59 2246
6490.35 2187
6491.11 2213
6491.87 2333
6492.63 2366
6493.39 2317
6494.15 2377
6494.91 2266
6495.67 2321
6496.43 2423
6497.19 2482
6497.95 2553
6498.71 2778
6499.48 2777
6500.24 2714
6501.00 2802
6501.76 2729
6502.52 2663
6503.28 2779
6504.04 2793
6504.80 2712
6505.56 2709
6506.32 2723
6507.09 2736
6507.85 2614
6508.61 2799
6509.37 2906
6510.13 2812
6510.89 2949
6511.65 3015
6512.42 2807
6513.18 3261
6513.94 3291
6514.70 3217
6515.46 3225
6516.22 3318
6516.99 3340
6517.75 3212
6518.51 3189
6519.27 3121
6520.03 3270
6520.80 3260
6521.56 3310
6522.32 3248
6523.08 3391
6523.84 3280
6524.61 3276
6525.37 3463
6526.13 3617
6526.89 3770
6527.66 4002
6528.42 4216
6529.18 4650
6529.94 4871
6530.71 5308
6531.47 5641
6532.23 5973
6533.00 6221
6533.76 6182
6534.52 6149
6535.28 5891
6536.05 5749
6536.81 5569
6537.57 5597
6538.34 5744
6539.10 5861
6539.86 6337
6540.63 6794
6541.39 7013
6542.15 7273
6542.92 7079
6543.68 6540
6544.44 6147
6545.21 5587
6545.97 4960
6546.73 4302
6547.50 4055
6548.26 3711
6549.02 3370
6549.79 3160
6550.55 3017
6551.31 3011
6552.08 2974
6552.84 2887
6553.61 2913
6554.37 2847
6555.13 2766
6555.90 2830
6556.66 2938
6557.43 2939
6558.19 2864
6558.96 2797
6559.72 2953
6560.48 2904
6561.25 2853
6562.01 2787
6562.78 2791
6563.54 2860
6564.31 2891
6565.07 2975
6565.84 3037
6566.60 3103
6567.37 2975
6568.13 3135
6568.90 3321
6569.66 3299
6570.43 3370
6571.19 3304
6571.96 3335
6572.72 3325
6573.49 3421
6574.25 3344
6575.02 3314
6575.78 3374
6576.55 3489
6577.31 3380
6578.08 3493
6578.84 3667
6579.61 3558
6580.37 3649
6581.14 3585
6581.91 3701
6582.67 3646
6583.44 3876
6584.20 4018
6584.97 4000
6585.73 3958
6586.50 3961
6587.27 3984
6588.03 3814
6588.80 3647
6589.56 3691
6590.33 3500
6591.10 3470
6591.86 3546
6592.63 3737
6593.39 3707
6594.16 3807
6594.93 3928
6595.69 4109
6596.46 4488
6597.23 4982
6597.99 5407
6598.76 5931
6599.53 6071
6600.29 6272
6601.06 6050
6601.83 6107
6602.59 5871
6603.36 5436
6604.13 4783
6604.89 4313
6605.66 4002
6606.43 3600
6607.20 3446
6607.96 3401
6608.73 3257
6609.50 3087
6610.26 3070
6611.03 3276
6611.80 3006
6612.57 2946
6613.33 2936
6614.10 2856
6614.87 2828
6615.64 2821
6616.40 2710
6617.17 2633
6617.94 2643
6618.71 2735
6619.48 2649
6620.24 2654
6621.01 2674
6621.78 2690
6622.55 2688
6623.32 2615
6624.08 2693
6624.85 2709
6625.62 2792
6626.39 2721
6627.16 2714
6627.92 2670
6628.69 2777
6629.46 2673
6630.23 2760
6631.00 2716
6631.77 2626
6632.54 2668
6633.30 2748
6634.07 2715
6634.84 2831
6635.61 3024
6636.38 3285
6637.15 3414
6637.92 3500
6638.69 3661
6639.45 3783
6640.22 4050
6640.99 4131
6641.76 3843
6642.53 3675
6643.30 3360
6644.07 3288
6644.84 3168
6645.61 2815
6646.38 2644
6647.15 2680
6647.92 2756
6648.69 2571
6649.46 2572
6650.22 2482
6650.99 2541
6651.76 2620
6652.53 2415
6653.30 2388
6654.07 2427
6654.84 2514
6655.61 2633
6656.38 2699
6657.15 2675
6657.92 2628
6658.69 2704
6659.46 2616
6660.23 2664
6661.00 2793
6661.77 2732
6662.54 2776
6663.31 2685
6664.09 2601
6664.86 2456
6665.63 2466
6666.40 2494
6667.17 2490
6667.94 2425
6668.71 2432
6669.48 2489
6670.25 2559
6671.02 2436
6671.79 2564
6672.56 2551
6673.33 2637
6674.10 2630
6674.88 2496
6675.65 2554
6676.42 2693
6677.19 2580
6677.96 2617
6678.73 2728
6679.50 2637
6680.27 2638
6681.05 2585
6681.82 2565
6682.59 2381
6683.36 2544
6684.13 2732
6684.90 2556
6685.67 2563
6686.45 2638
6687.22 2810
6687.99 2974
6688.76 3060
6689.53 3312
6690.31 3239
6691.08 3248
6691.85 3314
6692.62 3099
6693.39 2907
6694.17 2783
6694.94 2735
6695.71 2538
6696.48 2485
6697.25 2390
6698.03 2414
6698.80 2388
6699.57 2468
6700.34 2294
6701.12 2227
6701.89 2409
6702.66 2289
6703.43 2308
6704.21 2366
6704.98 2345
6705.75 2399
6706.53 2295
6707.30 2228
6708.07 2282
6708.84 2240
6709.62 2356
6710.39 2373
6711.16 2271
6711.94 2168
6712.71 2162
6713.48 2165
6714.26 2162
6715.03 2208
6715.80 2122
6716.58 2148
6717.35 2071
6718.12 2133
6718.90 2043
6719.67 2121
6720.45 2136
6721.22 2118
6721.99 2097
6722.77 2052
6723.54 2125
6724.31 2071
6725.09 2128
6725.86 1990
6726.64 2016
6727.41 2088
6728.18 2199
6728.96 2153
6729.73 2227
6730.51 2080
6731.28 2093
6732.06 2051
6732.83 2111
6733.60 2138
6734.38 2101
6735.15 2189
6735.93 2253
6736.70 2250
6737.48 2119
6738.25 2172
6739.03 2275
6739.80 2274
6740.58 2261
6741.35 2188
6742.13 2275
6742.90 2360
6743.68 2363
6744.45 2320
6745.23 2364
6746.00 2359
6746.78 2294
6747.55 2251
6748.33 2315
6749.10 2355
6749.88 2369
6750.65 2498
6751.43 2630
6752.20 2417
6752.98 2551
6753.75 2701
6754.53 2764
6755.31 2940
6756.08 3316
6756.86 3471
6757.63 3365
6758.41 3281
6759.19 3228
6759.96 3206
6760.74 3217
6761.51 2995
6762.29 2587
6763.07 2441
6763.84 2413
6764.62 2187
6765.39 2184
6766.17 2322
6766.95 2308
6767.72 2230
6768.50 2291
6769.28 2261
6770.05 2249
6770.83 2221
6771.61 2127
6772.38 2185
6773.16 2195
6773.94 2134
6774.71 2157
6775.49 2013
6776.27 2162
6777.04 2121
6777.82 2027
6778.60 1996
6779.37 2095
6780.15 2099
6780.93 1978
6781.71 2002
6782.48 1982
6783.26 1978
6784.04 2031
6784.81 1931
6785.59 2019
6786.37 1974
6787.15 1974
6787.92 2096
6788.70 2036
6789.48 1917
6790.26 1887
6791.04 1922
6791.81 2094
6792.59 2061
6793.37 1850
6794.15 1862
6794.92 1893
6795.70 1980
6796.48 1929
6797.26 1901
6798.04 1925
6798.81 1824
6799.59 1857
6800.37 1832
6801.15 1903
6801.93 1982
6802.71 1910
6803.48 1910
6804.26 1956
6805.04 1890
6805.82 1865
6806.60 1884
6807.38 2011
6808.16 1942
6808.94 2082
6809.71 2210
6810.49 2246
6811.27 2109
6812.05 2145
6812.83 2035
6813.61 2042
6814.39 2009
6815.17 1984
6815.95 2115
6816.73 2222
6817.50 2080
6818.28 1958
6819.06 2008
6819.84 2133
6820.62 2029
6821.40 1899
6822.18 2107
6822.96 2159
6823.74 2176
6824.52 2255
6825.30 2190
6826.08 2032
6826.86 1911
6827.64 1979
6828.42 1963
6829.20 1902
6829.98 1880
6830.76 1923
6831.54 2074
6832.32 1995
6833.10 1910
6833.88 1881
6834.66 1839
6835.44 1892
6836.22 1830
6837.00 1772
6837.78 1946
6838.56 1924
6839.34 2011
6840.12 1938
6840.90 1891
6841.68 1801
6842.46 1822
6843.24 1946
6844.03 1911
6844.81 1928
6845.59 1826
6846.37 1838
6847.15 1761
6847.93 1881
6848.71 1965
6849.49 1885
6850.27 2046
6851.05 2130
6851.84 2227
6852.62 2417
6853.40 2597
6854.18 3044
6854.96 3404
6855.74 3484
6856.52 3671
6857.30 3556
6858.09 3709
6858.87 3357
6859.65 3309
6860.43 2855
6861.21 2798
6861.99 2779
6862.78 2511
6863.56 2245
6864.34 2217
6865.12 2165
6865.90 2121
6866.69 2121
6867.47 2119
6868.25 2096
6869.03 2170
6869.82 2183
6870.60 2345
6871.38 2348
6872.16 2234
6872.94 2368
6873.73 2396
6874.51 2408
6875.29 2162
6876.07 2218
6876.86 2200
6877.64 2189
6878.42 2251
6879.21 2214
6879.99 2195
6880.77 2200
6881.55 2361
6882.34 2294
6883.12 2437
6883.90 2525
6884.69 2616
6885.47 2693
6886.25 2676
6887.04 2638
6887.82 2798
6888.60 2861
6889.39 2935
6890.17 3374
6890.95 3785
6891.74 4069
6892.52 4707
6893.30 4932
6894.09 4805
6894.87 4425
6895.65 4188
6896.44 3878
6897.22 3557
6898.01 3367
6898.79 3046
6899.57 2839
6900.36 2802
6901.14 2756
6901.93 2742
6902.71 2687
6903.49 2740
6904.28 2862
6905.06 2864
6905.85 2915
6906.63 2773
6907.42 2788
6908.20 2875
6908.98 2840
6909.77 2734
6910.55 2739
6911.34 2886
6912.12 2767
6912.91 2890
6913.69 2917
6914.48 2664
6915.26 2661
6916.05 2736
6916.83 2505
6917.62 2523
6918.40 2582
6919.19 2701
6919.97 2726
6920.76 2566
6921.54 2627
6922.33 2723
6923.11 2606
6923.90 2623
6924.68 2513
6925.47 2489
6926.25 2583
6927.04 2548
6927.82 2650
6928.61 2603
6929.40 2755
6930.18 2879
6930.97 2822
6931.75 2811
6932.54 2793
6933.32 2715
6934.11 2882
6934.90 2854
6935.68 2851
6936.47 3042
6937.25 3198
6938.04 3356
6938.83 3188
6939.61 3187
6940.40 3234
6941.19 3312
6941.97 3190
6942.76 3175
6943.54 3133
6944.33 3060
6945.12 3222
6945.90 3222
6946.69 3350
6947.48 3484
6948.26 3429
6949.05 3468
6949.84 3716
6950.62 3584
6951.41 3549
6952.20 3597
6952.99 3690
6953.77 3620
6954.56 3648
6955.35 3465
6956.13 3616
6956.92 3618
6957.71 3747
6958.50 3673
6959.28 3762
6960.07 3775
6960.86 4074
6961.64 4137
6962.43 4013
6963.22 3974
6964.01 4056
6964.80 4113
6965.58 4251
6966.37 4140
6967.16 4167
6967.95 4106
6968.73 3999
6969.52 4008
6970.31 4019
6971.10 4135
6971.89 4289
6972.67 4417
6973.46 4368
6974.25 4339
6975.04 4461
6975.83 4530
6976.62 4577
6977.40 4721
6978.19 4713
6978.98 4663
6979.77 4716
6980.56 4674
6981.35 4711
6982.13 4820
6982.92 4789
6983.71 5021
6984.50 5226
6985.29 5581
6986.08 6002
6986.87 6672
6987.66 7599
6988.45 8706
6989.23 10008
6990.02 11259
6990.81 12210
6991.60 12661
6992.39 13113
6993.18 12450
6993.97 11292
6994.76 10324
6995.55 9159
6996.34 8349
6997.13 7486
6997.92 6855
6998.71 6388
6999.50 6157
7000.29 6427
7001.07 6811
7001.86 7571
7002.65 8743
7003.44 10272
7004.23 11330
7005.02 11757
7005.81 12245
7006.60 11953
7007.39 11437
7008.18 10538
7008.97 9405
7009.76 8187
7010.55 6883
7011.34 6010
7012.14 5424
7012.93 4920
7013.72 4571
7014.51 4263
7015.30 4119
7016.09 4207
7016.88 4210
7017.67 4361
7018.46 4389
7019.25 4197
7020.04 4089
7020.83 4147
7021.62 3828
7022.41 3808
7023.20 3565
7024.00 3262
7024.79 3449
7025.58 3418
7026.37 3389
7027.16 3489
7027.95 3457
7028.74 3480
7029.53 3621
7030.32 3717
7031.12 3662
7031.91 3642
7032.70 3665
7033.49 3649
7034.28 3541
7035.07 3303
7035.87 3418
7036.66 3380
7037.45 3197
7038.24 3255
7039.03 3474
7039.82 3476
7040.62 3359
7041.41 3556
7042.20 3621
7042.99 3746
7043.78 3703
7044.58 3568
7045.37 3735
7046.16 3851
7046.95 3658
7047.75 3536
7048.54 3597
7049.33 3651
7050.12 3525
7050.92 3539
7051.71 3764
7052.50 3864
7053.29 4039
7054.09 4222
7054.88 4426
7055.67 4320
7056.46 4236
7057.26 4084
7058.05 4078
7058.84 3975
7059.64 3797
7060.43 3786
7061.22 3584
7062.02 3447
7062.81 3367
7063.60 3611
7064.39 3578
7065.19 3568
7065.98 3592
7066.77 3481
7067.57 3540
7068.36 3536
7069.16 3427
7069.95 3356
7070.74 3480
7071.54 3372
7072.33 3456
7073.12 3519
7073.92 3511
7074.71 3487
7075.51 3621
7076.30 3732
7077.09 3506
7077.89 3742
7078.68 3641
7079.48 3458
7080.27 3407
7081.06 3413
7081.86 3426
7082.65 3287
7083.45 3319
7084.24 3413
7085.04 3402
7085.83 3461
7086.62 3386
7087.42 3491
7088.21 3502
7089.01 3665
7089.80 3873
7090.60 4207
7091.39 4455
7092.19 5135
7092.98 5430
7093.78 5566
7094.57 5578
7095.37 5306
7096.16 4893
7096.96 4284
7097.75 3942
7098.55 3594
7099.34 3425
7100.14 3029
7100.93 3015
7101.73 2949
7102.52 2700
7103.32 2507
7104.11 2590
7104.91 2638
7105.71 2555
7106.50 2539
7107.30 2553
7108.09 2460
7108.89 2344
7109.68 2338
7110.48 2417
7111.28 2333
7112.07 2179
7112.87 2122
7113.66 2072
7114.46 2104
7115.26 2028
7116.05 1945
7116.85 2011
7117.65 2072
7118.44 2108
7119.24 2138
7120.03 2164
7120.83 2140
7121.63 2207
7122.42 2269
7123.22 2148
7124.02 2105
7124.81 2134
7125.61 2091
7126.41 2082
7127.20 2022
7128.00 1971
7128.80 2058
7129.59 2104
7130.39 2226
7131.19 2151
7131.99 2221
7132.78 2141
7133.58 2173
7134.38 2212
7135.17 2210
7135.97 2058
7136.77 2165
7137.57 2028
7138.36 2026
7139.16 2020
7139.96 2103
7140.76 2080
7141.55 2099
7142.35 1933
7143.15 1894
7143.95 2067
7144.74 1993
7145.54 2108
7146.34 2004
7147.14 1974
7147.94 1985
7148.73 2105
7149.53 2051
7150.33 2064
7151.13 1907
7151.93 1953
7152.72 2025
7153.52 1968
7154.32 2031
7155.12 1862
7155.92 1919
7156.72 1962
7157.51 1844
7158.31 1859
7159.11 1914
7159.91 1799
7160.71 1790
7161.51 1844
7162.31 1743
7163.11 1875
7163.90 1860
7164.70 1837
7165.50 1857
7166.30 1901
7167.10 1918
7167.90 1716
7168.70 1723
7169.50 1724
7170.30 1835
7171.10 1797
7171.90 1708
7172.69 1722
7173.49 1699
7174.29 1591
7175.09 1593
7175.89 1637
7176.69 1696
7177.49 1546
7178.29 1576
7179.09 1586
7179.89 1633
7180.69 1640
7181.49 1603
7182.29 1540
7183.09 1718
7183.89 1724
7184.69 1670
7185.49 1668
7186.29 1717
7187.09 1713
7187.89 1781
7188.69 1809
7189.49 1696
7190.29 1676
7191.09 1710
7191.89 1605
7192.69 1673
7193.49 1638
7194.29 1522
7195.09 1535
7195.89 1546
7196.70 1511
7197.50 1518
7198.30 1504
7199.10 1474
7199.90 1401
7200.70 1477
7201.50 1493
7202.30 1454
7203.10 1488
7203.90 1462
7204.70 1418
7205.51 1389
7206.31 1513
7207.11 1506
7207.91 1455
7208.71 1435
7209.51 1436
7210.31 1379
7211.12 1488
7211.92 1407
7212.72 1416
7213.52 1434
7214.32 1516
7215.12 1430
7215.92 1383
7216.73 1435
7217.53 1507
7218.33 1538
7219.13 1453
7219.93 1422
7220.74 1444
7221.54 1441
7222.34 1499
7223.14 1502
7223.94 1466
7224.75 1480
7225.55 1356
7226.35 1309
7227.15 1296
7227.96 1365
7228.76 1434
7229.56 1456
7230.36 1423
7231.17 1401
7231.97 1367
7232.77 1458
7233.57 1400
7234.38 1389
7235.18 1450
7235.98 1477
7236.79 1381
7237.59 1436
7238.39 1372
7239.19 1345
7240.00 1388
7240.80 1345
7241.60 1386
7242.41 1466
7243.21 1486
7244.01 1477
7244.82 1462
7245.62 1485
7246.42 1499
7247.23 1492
7248.03 1489
7248.83 1472
7249.64 1468
7250.44 1342
7251.25 1360
7252.05 1532
7252.85 1522
7253.66 1484
7254.46 1503
7255.27 1564
7256.07 1508
7256.87 1599
7257.68 1562
7258.48 1555
7259.29 1640
7260.09 1620
7260.89 1566
7261.70 1629
7262.50 1503
7263.31 1496
7264.11 1637
7264.92 1556
7265.72 1483
7266.53 1477
7267.33 1425
7268.13 1557
7268.94 1685
7269.74 1642
7270.55 1637
7271.35 1674
7272.16 1671
7272.96 1587
7273.77 1609
7274.57 1782
7275.38 1832
7276.18 1748
7276.99 1725
7277.79 1751
7278.60 1798
7279.40 1729
7280.21 1788
7281.01 1739
7281.82 1813
7282.63 1968
7283.43 1880
7284.24 1795
7285.04 2087
7285.85 2100
7286.65 2393
7287.46 2741
7288.27 2973
7289.07 3155
7289.88 3224
7290.68 3309
7291.49 3182
7292.29 3190
7293.10 2958
7293.91 2839
7294.71 2594
7295.52 2291
7296.33 2397
7297.13 2221
7297.94 1945
7298.74 1960
7299.55 2003
7300.36 1996
7301.16 2063
7301.97 1996
7302.78 2039
7303.58 2049
7304.39 2083
7305.20 2106
7306.00 2066
7306.81 2101
7307.62 2139
7308.42 2117
7309.23 2152
7310.04 2173
7310.84 2135
7311.65 2178
7312.46 2290
7313.27 2379
7314.07 2530
7314.88 2715
7315.69 2763
7316.50 2736
7317.30 2729
7318.11 2727
7318.92 2810
7319.72 2905
7320.53 2947
7321.34 3032
7322.15 3282
7322.96 3585
7323.76 3797
7324.57 4089
7325.38 4111
7326.19 4024
7326.99 3570
7327.80 3566
7328.61 3404
7329.42 3049
7330.23 2929
7331.03 2826
7331.84 2478
7332.65 2284
7333.46 2282
7334.27 2229
7335.08 2135
7335.88 2283
7336.69 2261
7337.50 2230
7338.31 2146
7339.12 2257
7339.93 2257
7340.74 2133
7341.54 2246
7342.35 2179
7343.16 2295
7343.97 2327
7344.78 2231
7345.59 2171
7346.40 2171
7347.21 2013
7348.02 1995
7348.82 2126
7349.63 2132
7350.44 2091
7351.25 2036
7352.06 2096
7352.87 2044
7353.68 2058
7354.49 2058
7355.30 1994
7356.11 1954
7356.92 2046
7357.73 2075
7358.54 1992
7359.35 1907
7360.16 1895
7360.97 1874
7361.78 1795
7362.59 1881
7363.40 1936
7364.21 1905
7365.02 1977
7365.83 1970
7366.64 1882
7367.45 1991
7368.26 2019
7369.07 1932
7369.88 2019
7370.69 1959
7371.50 1950
7372.31 2017
7373.12 1882
7373.93 1866
7374.74 1878
7375.55 1971
7376.36 2013
7377.17 2011
7377.98 2104
7378.79 1968
7379.60 2046
7380.42 2093
7381.23 1994
7382.04 2140
7382.85 2251
7383.66 2469
7384.47 2562
7385.28 2569
7386.09 2662
7386.90 2847
7387.71 2841
7388.53 2763
7389.34 2726
7390.15 2613
7390.96 2307
7391.77 2249
7392.58 2117
7393.39 2127
7394.21 1910
7395.02 1920
7395.83 1972
7396.64 1882
7397.45 1831
7398.27 1944
7399.08 1783
7399.89 1957
7400.70 1842
7401.51 1796
7402.33 2001
7403.14 2038
7403.95 2102
7404.76 2186
7405.57 2181
7406.39 2259
7407.20 2303
7408.01 2209
7408.82 2224
7409.64 2182
7410.45 2160
7411.26 2200
7412.07 2147
7412.89 2203
7413.70 2091
7414.51 2114
7415.32 2059
7416.14 2019
7416.95 1984
7417.76 1809
7418.58 1838
7419.39 1793
7420.20 1672
7421.02 1701
7421.83 1669
7422.64 1553
7423.45 1551
7424.27 1600
7425.08 1600
7425.89 1546
7426.71 1520
7427.52 1540
7428.33 1488
7429.15 1528
7429.96 1542
7430.78 1506
7431.59 1479
7432.40 1444
7433.22 1491
7434.03 1482
7434.84 1534
7435.66 1503
7436.47 1496
7437.29 1384
7438.10 1424
7438.91 1404
7439.73 1407
7440.54 1424
7441.36 1495
7442.17 1552
7442.99 1507
7443.80 1422
7444.61 1448
7445.43 1442
7446.24 1405
7447.06 1398
7447.87 1415
7448.69 1487
7449.50 1413
7450.32 1379
7451.13 1480
7451.95 1555
7452.76 1476
7453.58 1506
7454.39 1423
7455.21 1382
7456.02 1375
7456.84 1370
7457.65 1427
7458.47 1475
7459.28 1404
7460.10 1405
7460.91 1478
7461.73 1515
7462.54 1501
7463.36 1367
7464.17 1410
7464.99 1449
7465.80 1495
7466.62 1527
7467.44 1602
7468.25 1528
7469.07 1539
7469.88 1560
7470.70 1568
7471.51 1537
7472.33 1561
7473.15 1541
7473.96 1551
7474.78 1520
7475.59 1517
7476.41 1555
7477.23 1504
7478.04 1484
7478.86 1433
7479.67 1529
7480.49 1450
7481.31 1480
7482.12 1503
7482.94 1434
7483.76 1373
7484.57 1386
7485.39 1461
7486.21 1320
7487.02 1329
7487.84 1337
7488.66 1432
7489.47 1406
7490.29 1340
7491.11 1393
7491.92 1355
7492.74 1422
7493.56 1272
7494.38 1147
7495.19 1225
7496.01 1250
7496.83 1208
7497.64 1258
7498.46 1252
7499.28 1197
7500.10 1231
7500.91 1309
7501.73 1214
7502.55 1206
7503.37 1229
7504.18 1197
7505.00 1200
7505.82 1175
7506.64 1142
7507.46 1114
7508.27 1111
7509.09 1123
7509.91 1218
7510.73 1236
7511.55 1164
7512.36 1188
7513.18 1101
7514.00 1120
7514.82 1154
7515.64 1147
7516.45 1157
7517.27 1116
7518.09 1063
7518.91 1126
7519.73 1078
7520.55 1148
7521.37 1065
7522.18 1076
7523.00 1072
7523.82 1129
7524.64 1088
7525.46 1053
7526.28 1021
7527.10 1163
7527.92 1157
7528.74 1129
7529.55 1112
7530.37 1086
7531.19 1111
7532.01 1096
7532.83 1086
7533.65 1126
7534.47 1198
7535.29 1144
7536.11 1068
7536.93 1110
7537.75 1116
7538.57 1064
7539.39 1085
7540.21 1109
7541.03 1139
7541.84 1107
7542.66 1044
7543.48 1096
7544.30 1121
7545.12 1088
7545.94 1099
7546.76 1100
7547.58 1044
7548.40 1099
7549.22 1061
7550.04 1161
7550.86 1195
7551.68 1229
7552.51 1109
7553.33 1137
7554.15 1195
7554.97 1185
7555.79 1067
7556.61 1043
7557.43 1096
7558.25 1132
7559.07 1165
7559.89 1108
7560.71 1079
7561.53 1089
7562.35 1101
7563.17 1143
7563.99 1167
7564.81 1111
7565.64 1072
7566.46 1100
7567.28 1146
7568.10 1163
7568.92 1147
7569.74 1111
7570.56 1045
7571.38 1086
7572.21 1157
7573.03 1145
7573.85 1103
7574.67 1100
7575.49 1126
7576.31 1111
7577.13 1117
7577.96 1103
7578.78 1178
7579.60 1083
7580.42 1133
7581.24 1123
7582.07 1141
7582.89 1093
7583.71 1067
7584.53 1061
7585.35 1161
7586.18 1155
7587.00 1130
7587.82 1139
7588.64 1103
7589.46 1139
7590.29 1086
7591.11 1158
7591.93 1198
7592.75 1115
7593.58 1133
7594.40 1211
7595.22 1310
7596.04 1191
7596.87 1248
7597.69 1245
7598.51 1280
7599.34 1241
7600.16 1186
7600.98 1210
7601.80 1194
7602.63 1148
7603.45 1201
7604.27 1183
7605.10 1159
7605.92 1271
7606.74 1397
7607.57 1338
7608.39 1388
7609.21 1444
7610.04 1382
7610.86 1386
7611.68 1376
7612.51 1456
7613.33 1403
7614.15 1407
7614.98 1409
7615.80 1380
7616.62 1338
7617.45 1350
7618.27 1334
7619.10 1300
7619.92 1416
7620.74 1503
7621.57 1514
7622.39 1644
7623.22 1748
7624.04 1797
7624.86 1768
7625.69 1739
7626.51 1624
7627.34 1538
7628.16 1390
7628.99 1440
7629.81 1434
7630.64 1424
7631.46 1424
7632.28 1503
7633.11 1398
7633.93 1508
7634.76 1551
7635.58 1578
7636.41 1504
7637.23 1609
7638.06 1577
7638.88 1575
7639.71 1678
7640.53 1568
7641.36 1443
7642.18 1335
7643.01 1432
7643.83 1313
7644.66 1331
7645.48 1248
7646.31 1166
7647.14 1137
7647.96 1224
7648.79 1215
7649.61 1226
7650.44 1205
7651.26 1225
7652.09 1185
7652.91 1119
7653.74 1065
7654.57 1066
7655.39 1149
7656.22 1091
7657.04 1145
7657.87 1193
7658.70 1110
7659.52 1074
7660.35 1084
7661.17 1070
7662.00 1079
7662.83 1063
7663.65 994
7664.48 1153
7665.31 1191
7666.13 1116
7666.96 1052
7667.79 1159
7668.61 1048
7669.44 1082
7670.27 1144
7671.09 1126
7671.92 1051
7672.75 1097
7673.57 1114
7674.40 1064
7675.23 1075
7676.05 1070
7676.88 1121
7677.71 1090
7678.53 1037
7679.36 1149
7680.19 1167
7681.02 1044
7681.84 1047
7682.67 1061
7683.50 1043
7684.33 1033
7685.15 1100
7685.98 1052
7686.81 1031
7687.64 1028
7688.46 1121
7689.29 1101
7690.12 1186
7690.95 1208
7691.77 1134
7692.60 1119
7693.43 1076
7694.26 1008
7695.09 1059
7695.91 1123
7696.74 1056
7697.57 1021
7698.40 1090
7699.23 1164
7700.06 1099
7700.88 1115
7701.71 1140
7702.54 1064
7703.37 1106
7704.20 1176
7705.03 1233
7705.85 1109
7706.68 1125
7707.51 1211
7708.34 1111
7709.17 1039
7710.00 1051
7710.83 1107
7711.66 1032
7712.48 1016
7713.31 1038
7714.14 1093
7714.97 1049
7715.80 1088
7716.63 1062
7717.46 1037
7718.29 1083
7719.12 1158
7719.95 1115
7720.78 1037
7721.61 1094
7722.44 1058
7723.27 1138
7724.09 1070
7724.92 1046
7725.75 1036
7726.58 1087
7727.41 1074
7728.24 986
7729.07 924
7729.90 974
7730.73 971
7731.56 927
7732.39 1048
7733.22 1052
7734.05 1047
7734.88 1099
7735.71 1121
7736.54 1009
7737.37 1000
7738.20 1033
7739.03 998
7739.86 1099
7740.70 1107
7741.53 1042
7742.36 1019
7743.19 943
7744.02 1089
7744.85 1051
7745.68 1048
7746.51 1042
7747.34 1003
7748.17 1024
7749.00 1062
7749.83 1174
7750.66 1224
7751.50 1242
7752.33 1247
7753.16 1309
7753.99 1210
7754.82 1246
7755.65 1352
7756.48 1332
7757.31 1310
7758.15 1321
7758.98 1160
7759.81 1098
7760.64 1127
7761.47 1273
7762.30 1223
7763.13 1152
7763.97 1164
7764.80 1181
7765.63 1217
7766.46 1141
7767.29 1134
7768.13 1148
7768.96 1123
7769.79 1165
7770.62 1154
7771.45 1050
7772.29 1091
7773.12 990
7773.95 1038
7774.78 1055
7775.62 1082
7776.45 1074
7777.28 1041
7778.11 1014
7778.95 972
7779.78 1025
7780.61 1111
7781.44 1214
7782.28 1152
7783.11 1024
7783.94 1045
7784.77 1120
7785.61 1082
7786.44 1090
7787.27 1175
7788.11 1056
7788.94 1092
7789.77 1156
7790.61 1099
7791.44 1008
7792.27 1093
7793.10 1155
7793.94 1087
7794.77 1122
7795.60 1194
7796.44 1199
7797.27 1138
7798.11 1104
7798.94 1172
7799.77 1152
7800.61 1154
7801.44 1179
7802.27 1124
7803.11 1199
7803.94 1092
7804.78 1142
7805.61 1201
7806.44 1150
7807.28 1201
7808.11 1206
7808.95 1216
7809.78 1270
7810.61 1260
7811.45 1223
7812.28 1211
7813.12 1193
7813.95 1220
7814.79 1334
7815.62 1332
7816.45 1361
7817.29 1375
7818.12 1514
7818.96 1421
7819.79 1440
7820.63 1555
7821.46 1611
7822.30 1584
7823.13 1522
7823.97 1512
7824.80 1533
7825.64 1463
7826.47 1469
7827.31 1411
7828.14 1459
7828.98 1483
7829.81 1463
7830.65 1579
7831.48 1560
7832.32 1615
7833.15 1685
7833.99 1567
7834.83 1621
7835.66 1542
7836.50 1473
7837.33 1385
7838.17 1521
7839.00 1672
7839.84 1690
7840.68 1644
7841.51 1625
7842.35 1528
7843.18 1504
7844.02 1561
7844.86 1541
7845.69 1487
7846.53 1456
7847.36 1464
7848.20 1417
7849.04 1452
7849.87 1415
7850.71 1426
7851.55 1433
7852.38 1343
7853.22 1361
7854.05 1421
7854.89 1298
7855.73 1219
7856.56 1251
7857.40 1260
7858.24 1362
7859.08 1288
7859.91 1290
7860.75 1355
7861.59 1285
7862.42 1271
7863.26 1349
7864.10 1350
7864.93 1435
7865.77 1464
7866.61 1356
7867.45 1356
7868.28 1344
7869.12 1329
7869.96 1296
7870.80 1331
7871.63 1305
7872.47 1206
7873.31 1264
7874.15 1308
7874.98 1320
7875.82 1406
7876.66 1334
7877.50 1324
7878.33 1423
7879.17 1493
7880.01 1541
7880.85 1615
7881.69 1633
7882.52 1624
7883.36 1574
7884.20 1595
7885.04 1606
7885.88 1589
7886.71 1607
7887.55 1553
7888.39 1529
7889.23 1463
7890.07 1466
7890.91 1437
7891.75 1474
7892.58 1447
7893.42 1423
7894.26 1463
7895.10 1418
7895.94 1445
7896.78 1509
7897.62 1615
7898.46 1577
7899.29 1486
7900.13 1435
7900.97 1386
7901.81 1342
7902.65 1413
7903.49 1339
7904.33 1407
7905.17 1439
7906.01 1483
7906.85 1461
7907.69 1499
7908.53 1333
7909.37 1315
7910.21 1280
7911.04 1341
7911.88 1248
7912.72 1333
7913.56 1348
7914.40 1280
7915.24 1201
7916.08 1209
7916.92 1187
7917.76 1284
7918.60 1302
7919.44 1253
7920.28 1290
7921.12 1397
7921.96 1448
7922.80 1567
7923.64 1456
7924.48 1398
7925.32 1447
7926.16 1447
7927.01 1445
7927.85 1350
7928.69 1336
7929.53 1359
7930.37 1303
7931.21 1172
7932.05 1210
7932.89 1164
7933.73 1210
7934.57 1164
7935.41 1128
7936.25 1100
7937.09 1183
7937.93 1156
7938.78 1124
7939.62 1084
7940.46 1116
7941.30 1115
7942.14 1174
7942.98 1122
7943.82 1178
7944.66 1222
7945.51 1166
7946.35 1196
7947.19 1220
7948.03 1190
7948.87 1206
7949.71 1147
7950.56 1187
7951.40 1172
7952.24 1196
7953.08 1220
7953.92 1294
7954.76 1210
7955.61 1164
7956.45 1087
7957.29 1229
7958.13 1241
7958.97 1281
7959.82 1333
7960.66 1266
7961.50 1337
7962.34 1404
7963.19 1371
7964.03 1299
7964.87 1345
7965.71 1320
7966.56 1217
7967.40 1308
7968.24 1287
7969.08 1279
7969.93 1324
7970.77 1367
7971.61 1354
7972.45 1403
7973.30 1536
7974.14 1540
7974.98 1488
7975.83 1475
7976.67 1455
7977.51 1248
7978.36 1152
7979.20 1148
7980.04 1302
7980.89 1078
7981.73 1110
7982.57 1143
7983.42 1183
7984.26 1067
7985.10 1019
7985.95 1099
7986.79 1213
7987.63 1237
7988.48 1164
7989.32 1081
7990.16 1085
7991.01 1086
7991.85 1122
7992.70 1082
7993.54 1055
7994.38 985
7995.23 1009
7996.07 992
7996.92 943
7997.76 967
7998.60 967
7999.45 1088
8000.29 1007
8001.14 989
8001.98 1045
8002.83 1049
8003.67 1033
8004.52 1057
8005.36 1108
8006.20 1013
8007.05 1023
8007.89 1090
8008.74 1067
8009.58 1019
8010.43 953
8011.27 925
8012.12 977
8012.96 994
8013.81 918
8014.65 881
8015.50 875
8016.34 885
8017.19 884
8018.03 918
8018.88 890
8019.72 884
8020.57 876
8021.42 865
8022.26 937
8023.11 950
8023.95 872
8024.80 934
8025.64 911
8026.49 944
8027.33 931
8028.18 860
8029.03 884
8029.87 944
8030.72 893
8031.56 872
8032.41 908
8033.26 825
8034.10 880
8034.95 853
8035.79 840
8036.64 912
8037.49 930
8038.33 868
8039.18 854
8040.03 915
8040.87 943
8041.72 874
8042.57 920
8043.41 916
8044.26 855
8045.11 884
8045.95 920
8046.80 886
8047.65 873
8048.49 869
8049.34 899
8050.19 882
8051.03 842
8051.88 859
8052.73 937
8053.58 907
8054.42 830
8055.27 842
8056.12 833
8056.96 836
8057.81 873
8058.66 898
8059.51 879
8060.35 915
8061.20 818
8062.05 821
8062.90 848
8063.74 817
8064.59 733
8065.44 760
8066.29 807
8067.14 821
8067.98 892
8068.83 829
8069.68 803
8070.53 866
8071.38 875
8072.22 793
8073.07 715
8073.92 823
8074.77 826
8075.62 842
8076.46 833
8077.31 886
8078.16 903
8079.01 894
8079.86 861
8080.71 888
8081.56 807
8082.40 774
8083.25 726
8084.10 717
8084.95 819
8085.80 851
8086.65 825
8087.50 793
8088.35 776
8089.19 798
8090.04 833
8090.89 866
8091.74 848
8092.59 821
8093.44 855
8094.29 829
8095.14 839
8095.99 773
8096.84 830
8097.69 867
8098.54 829
8099.39 894
8100.24 935
8101.09 894
8101.94 881
8102.79 908
8103.63 847
8104.48 766
8105.33 797
8106.18 809
8107.03 847
8107.88 782
8108.73 749
8109.58 725
8110.43 796
8111.28 802
8112.14 775
8112.99 750
8113.84 790
8114.69 793
8115.54 837
8116.39 824
8117.24 805
8118.09 807
8118.94 817
8119.79 829
8120.64 880
8121.49 920
8122.34 889
8123.19 798
8124.04 770
8124.89 848
8125.74 847
8126.60 847
8127.45 811
8128.30 876
8129.15 881
8130.00 909
8130.85 886
8131.70 879
8132.55 844
8133.40 875
8134.26 861
8135.11 854
8135.96 831
8136.81 865
8137.66 937
8138.51 931
8139.37 831
8140.22 890
8141.07 922
8141.92 813
8142.77 896
8143.62 836
8144.48 885
8145.33 949
8146.18 932
8147.03 996
8147.88 903
8148.74 863
8149.59 910
8150.44 919
8151.29 990
8152.15 883
8153.00 912
8153.85 985
8154.70 953
8155.56 876
8156.41 927
8157.26 1058
8158.11 1077
8158.97 1156
8159.82 1194
8160.67 1160
8161.52 1199
8162.38 1267
8163.23 1240
8164.08 1080
8164.94 1020
8165.79 909
8166.64 1028
8167.49 944
8168.35 929
8169.20 899
8170.05 957
8170.91 919
8171.76 960
8172.61 854
8173.47 885
8174.32 931
8175.17 890
8176.03 882
8176.88 894
8177.74 847
8178.59 828
8179.44 821
8180.30 878
8181.15 856
8182.00 917
8182.86 829
8183.71 804
8184.57 795
8185.42 777
8186.27 775
8187.13 858
8187.98 859
8188.84 798
8189.69 837
8190.55 836
8191.40 749
8192.25 757
8193.11 725
8193.96 753
8194.82 832
8195.67 855
8196.53 796
8197.38 765
8198.24 825
8199.09 804
8199.95 786
8200.80 841
8201.66 866
8202.51 810
8203.37 829
8204.22 789
8205.08 825
8205.93 764
8206.79 716
8207.64 743
8208.50 740
8209.35 755
8210.21 850
8211.06 840
8211.92 809
8212.77 792
8213.63 798
8214.48 822
8215.34 839
8216.20 826
8217.05 765
8217.91 791
8218.76 780
8219.62 743
8220.48 828
8221.33 817
8222.19 856
8223.04 886
8223.90 870
8224.76 891
8225.61 894
8226.47 858
8227.32 801
8228.18 845
8229.04 799
8229.89 807
8230.75 841
8231.61 839
8232.46 821
8233.32 837
8234.18 832
8235.03 851
8235.89 860
8236.75 802
8237.60 862
8238.46 893
8239.32 846
8240.17 793
8241.03 906
8241.89 871
8242.74 750
8243.60 771
8244.46 780
8245.32 845
8246.17 803
8247.03 776
8247.89 754
8248.74 781
8249.60 746
8250.46 744
8251.32 819
8252.17 820
8253.03 729
8253.89 830
8254.75 876
8255.60 754
8256.46 861
8257.32 809
8258.18 771
8259.04 860
8259.89 903
8260.75 792
8261.61 739
8262.47 798
8263.33 798
8264.18 827
8265.04 785
8265.90 823
8266.76 821
8267.62 817
8268.48 841
8269.33 774
8270.19 813
8271.05 850
8271.91 877
8272.77 881
8273.63 851
8274.49 893
8275.34 849
8276.20 839
8277.06 848
8277.92 866
8278.78 967
8279.64 869
8280.50 884
8281.36 879
8282.22 922
8283.08 941
8283.93 936
8284.79 894
8285.65 819
8286.51 904
8287.37 970
8288.23 918
8289.09 883
8289.95 951
8290.81 971
8291.67 1094
8292.53 1000
8293.39 939
8294.25 999
8295.11 1008
8295.97 1108
8296.83 1092
8297.69 1213
8298.55 1284
8299.41 1331
8300.27 1229
8301.13 1162
8301.99 1218
8302.85 1294
8303.71 1176
8304.57 1023
8305.43 986
8306.29 989
8307.15 1051
8308.01 1030
8308.87 1022
8309.73 999
8310.59 997
8311.45 975
8312.31 892
8313.17 869
8314.03 922
8314.90 970
8315.76 933
8316.62 926
8317.48 969
8318.34 981
8319.20 932
8320.06 878
8320.92 847
8321.78 897
8322.64 941
8323.51 890
8324.37 922
8325.23 920
8326.09 905
8326.95 927
8327.81 952
8328.67 904
8329.54 896
8330.40 851
8331.26 922
8332.12 887
8332.98 914
8333.84 959
8334.71 893
8335.57 945
8336.43 918
8337.29 925
8338.15 914
8339.02 895
8339.88 867
8340.74 819
8341.60 865
8342.46 813
8343.33 797
8344.19 867
8345.05 843
8345.91 831
8346.78 858
8347.64 904
8348.50 934
8349.36 744
8350.23 769
8351.09 879
8351.95 892
8352.81 954
8353.68 920
8354.54 952
8355.40 847
8356.27 841
8357.13 841
8357.99 863
8358.86 951
8359.72 970
8360.58 920
8361.44 898
8362.31 991
8363.17 940
8364.03 981
8364.90 957
8365.76 976
8366.63 877
8367.49 904
8368.35 930
8369.22 884
8370.08 948
8370.94 930
8371.81 978
8372.67 920
8373.53 898
8374.40 985
8375.26 940
8376.13 939
8376.99 943
8377.85 955
8378.72 978
8379.58 933
8380.45 1025
8381.31 1058
8382.18 1002
8383.04 1006
8383.90 944
8384.77 943
8385.63 923
8386.50 992
8387.36 1001
8388.23 986
8389.09 972
8389.96 1033
8390.82 1043
8391.69 1063
8392.55 1084
8393.42 1073
8394.28 1097
8395.15 1054
8396.01 974
8396.88 1001
8397.74 1062
8398.61 1027
8399.47 1091
8400.34 1013
8401.20 987
8402.07 1091
8402.93 1145
8403.80 1100
8404.66 1131
8405.53 1093
8406.39 1139
8407.26 1110
8408.12 1155
8408.99 1171
8409.86 1161
8410.72 1168
8411.59 1162
8412.45 1094
8413.32 1038
8414.19 1090
8415.05 1153
8415.92 1096
8416.78 1115
8417.65 1227
8418.52 1216
8419.38 1200
8420.25 1221
8421.11 1196
8421.98 1263
8422.85 1256
8423.71 1193
8424.58 1234
8425.45 1221
8426.31 1366
8427.18 1369
8428.05 1367
8428.91 1355
8429.78 1311
8430.65 1343
8431.51 1340
8432.38 1401
8433.25 1413
8434.11 1430
8434.98 1523
8435.85 1537
8436.72 1511
8437.58 1492
8438.45 1510
8439.32 1526
8440.18 1503
8441.05 1587
8441.92 1515
8442.79 1628
8443.65 1663
8444.52 1810
8445.39 1810
8446.26 1852
8447.12 2045
8447.99 1972
8448.86 2033
8449.73 2056
8450.60 2068
8451.46 2060
8452.33 1936
8453.20 2010
8454.07 2068
8454.94 2009
8455.80 1942
8456.67 1972
8457.54 2119
8458.41 2282
8459.28 2402
8460.14 2666
8461.01 2813
8461.88 3116
8462.75 3139
8463.62 3106
8464.49 3184
8465.36 3002
8466.22 2748
8467.09 2692
8467.96 2510
8468.83 2290
8469.70 2287
8470.57 2308
8471.44 2407
8472.31 2550
8473.17 2952
8474.04 3348
8474.91 3803
8475.78 4396
8476.65 4847
8477.52 4833
8478.39 4656
8479.26 4425
8480.13 3808
8481.00 3362
8481.87 2929
8482.74 2595
8483.61 2194
8484.48 1989
8485.34 1857
8486.21 1832
8487.08 1713
8487.95 1568
8488.82 1655
8489.69 1688
8490.56 1534
8491.43 1500
8492.30 1513
8493.17 1558
8494.04 1520
8494.91 1542
8495.78 1580
8496.65 1444
8497.52 1469
8498.39 1369
8499.26 1407
8500.13 1362
8501.01 1347
8501.88 1478
8502.75 1443
8503.62 1494
8504.49 1440
8505.36 1418
8506.23 1558
8507.10 1494
8507.97 1461
8508.84 1374
8509.71 1382
8510.58 1399
8511.45 1402
8512.32 1498
8513.20 1632
8514.07 1641
8514.94 1570
8515.81 1624
8516.68 1624
8517.55 1630
8518.42 1666
8519.29 1532
8520.17 1430
8521.04 1376
8521.91 1434
8522.78 1399
8523.65 1394
8524.52 1417
8525.39 1405
8526.27 1476
8527.14 1436
8528.01 1395
8528.88 1389
8529.75 1375
8530.63 1380
8531.50 1447
8532.37 1428
8533.24 1486
8534.11 1519
8534.99 1554
8535.86 1578
8536.73 1608
8537.60 1554
8538.47 1630
8539.35 1641
8540.22 1516
8541.09 1502
8541.96 1497
8542.84 1680
8543.71 1581
8544.58 1542
8545.46 1538
8546.33 1535
8547.20 1497
8548.07 1554
8548.95 1500
8549.82 1494
8550.69 1615
8551.57 1545
8552.44 1534
8553.31 1500
8554.18 1466
8555.06 1463
8555.93 1509
8556.80 1519
8557.68 1529
8558.55 1587
8559.42 1754
8560.30 1682
8561.17 1702
8562.04 1642
8562.92 1581
8563.79 1589
8564.67 1530
8565.54 1469
8566.41 1491
8567.29 1413
8568.16 1370
8569.03 1333
8569.91 1347
8570.78 1298
8571.66 1323
8572.53 1307
8573.40 1248
8574.28 1301
8575.15 1336
8576.03 1377
8576.90 1446
8577.78 1401
8578.65 1314
8579.52 1278
8580.40 1328
8581.27 1225
8582.15 1244
8583.02 1236
8583.90 1272
8584.77 1247
8585.65 1247
8586.52 1189
8587.40 1263
8588.27 1216
8589.15 1237
8590.02 1224
8590.90 1202
8591.77 1286
8592.65 1333
8593.52 1227
8594.40 1233
8595.27 1307
8596.15 1284
8597.02 1196
8597.90 1169
8598.77 1206
8599.65 1279
8600.52 1353
8601.40 1224
8602.28 1297
8603.15 1334
8604.03 1303
8604.90 1347
8605.78 1268
8606.65 1316
8607.53 1270
8608.41 1373
8609.28 1236
8610.16 1204
8611.03 1233
8611.91 1313
8612.79 1405
8613.66 1241
8614.54 1291
8615.41 1356
8616.29 1371
8617.17 1319
8618.04 1361
8618.92 1365
8619.80 1441
8620.67 1404
8621.55 1446
8622.43 1414
8623.30 1396
8624.18 1498
8625.06 1456
8625.93 1427
8626.81 1419
8627.69 1480
8628.56 1507
8629.44 1505
8630.32 1450
8631.20 1442
8632.07 1561
8632.95 1585
8633.83 1592
8634.70 1667
8635.58 1746
8636.46 1706
8637.34 1684
8638.21 1695
8639.09 1689
8639.97 1763
8640.85 1759
8641.72 1730
8642.60 1687
8643.48 1775
8644.36 1767
8645.23 1814
8646.11 1745
8646.99 1767
8647.87 1890
8648.75 1910
8649.62 1875
8650.50 1848
8651.38 1881
8652.26 1966
8653.14 1999
8654.01 1977
8654.89 2031
8655.77 1937
8656.65 2000
8657.53 1986
8658.41 2048
8659.29 2112
8660.16 2097
8661.04 2110
8661.92 2259
8662.80 2066
8663.68 2229
8664.56 2378
8665.44 2273
8666.31 2292
8667.19 2191
8668.07 2200
8668.95 2206
8669.83 2160
8670.71 2206
8671.59 2265
8672.47 2292
8673.35 2445
8674.23 2407
8675.11 2562
8675.99 2793
8676.86 2987
8677.74 3384
8678.62 3652
8679.50 3928
8680.38 4189
8681.26 4446
8682.14 4521
8683.02 4385
8683.90 4212
8684.78 3881
8685.66 3529
8686.54 3277
8687.42 2920
8688.30 2860
8689.18 2777
8690.06 2558
8690.94 2511
8691.82 2539
8692.70 2556
8693.58 2754
8694.46 3051
8695.34 3495
8696.22 3868
8697.10 4508
8697.98 5015
8698.86 5393
8699.74 5593
8700.62 5372
8701.51 5112
8702.39 4467
8703.27 4043
8704.15 3452
8705.03 3039
8705.91 2646
8706.79 2385
8707.67 2271
8708.55 2114
8709.43 1977
8710.31 1876
8711.20 1781
8712.08 1814
8712.96 1717
8713.84 1756
8714.72 1646
8715.60 1739
8716.48 1695
8717.36 1637
8718.25 1678
8719.13 1705
8720.01 1608
8720.89 1635
8721.77 1566
8722.65 1488
8723.54 1444
8724.42 1440
8725.30 1431
8726.18 1505
8727.06 1441
8727.95 1519
8728.83 1522
8729.71 1469
8730.59 1558
8731.47 1413
8732.36 1483
8733.24 1546
8734.12 1601
8735.00 1560
8735.89 1665
8736.77 1662
8737.65 1604
8738.53 1664
8739.42 1604
8740.30 1564
8741.18 1520
8742.06 1488
8742.95 1562
8743.83 1475
8744.71 1395
8745.59 1471
8746.48 1482
8747.36 1464
8748.24 1434
8749.13 1447
8750.01 1464
8750.89 1510
8751.78 1552
8752.66 1494
8753.54 1529
8754.43 1577
8755.31 1487
8756.19 1485
8757.08 1499
8757.96 1465
8758.84 1501
8759.73 1599
8760.61 1529
8761.49 1545
8762.38 1469
8763.26 1520
8764.15 1533
8765.03 1557
8765.91 1523
8766.80 1550
8767.68 1636
8768.57 1549
8769.45 1524
8770.33 1551
8771.22 1530
8772.10 1599
8772.99 1509
8773.87 1538
8774.75 1677
8775.64 1734
8776.52 1558
8777.41 1692
8778.29 1635
8779.18 1534
8780.06 1637
8780.95 1507
8781.83 1512
8782.72 1395
8783.60 1468
8784.49 1427
8785.37 1469
8786.26 1387
8787.14 1311
8788.03 1321
8788.91 1343
8789.80 1402
8790.68 1422
8791.57 1378
8792.45 1400
8793.34 1289
8794.22 1318
8795.11 1322
8795.99 1312
8796.88 1263
8797.76 1320
8798.65 1292
8799.53 1231
8800.42 1335
8801.31 1335
8802.19 1172
8803.08 1211
8803.96 1241
8804.85 1240
8805.74 1237
8806.62 1252
8807.51 1219
8808.39 1237
8809.28 1297
8810.17 1269
8811.05 1302
8811.94 1285
8812.82 1247
8813.71 1286
8814.60 1287
8815.48 1186
8816.37 1141
8817.26 1171
8818.14 1208
8819.03 1096
8819.92 1146
8820.80 1097
8821.69 1051
8822.58 1125
8823.46 1167
8824.35 1115
8825.24 1169
8826.12 1144
8827.01 1157
8827.90 1125
8828.78 1118
8829.67 1117
8830.56 1164
8831.45 1149
8832.33 1151
8833.22 1064
8834.11 1042
8835.00 994
8835.88 1054
8836.77 1066
8837.66 1031
8838.55 997
8839.43 950
8840.32 942
8841.21 973
8842.10 1003
8842.98 975
8843.87 970
8844.76 910
8845.65 901
8846.54 947
8847.42 938
8848.31 991
8849.20 1078
8850.09 975
8850.98 1028
8851.86 983
8852.75 982
8853.64 1021
8854.53 965
8855.42 945
8856.31 901
8857.19 896
8858.08 909
8858.97 919
8859.86 961
8860.75 908
8861.64 918
8862.53 922
8863.42 899
8864.30 959
8865.19 927
8866.08 881
8866.97 908
8867.86 900
8868.75 885
8869.64 929
8870.53 929
8871.42 895
8872.31 897
8873.20 916
8874.08 856
8874.97 779
8875.86 809
8876.75 864
8877.64 851
8878.53 866
8879.42 857
8880.31 793
8881.20 853
8882.09 866
8882.98 812
8883.87 871
8884.76 866
8885.65 885
8886.54 825
8887.43 794
8888.32 892
8889.21 843
8890.10 885
8890.99 838
8891.88 896
8892.77 874
8893.66 844
8894.55 827
8895.44 843
8896.33 829
8897.22 795
8898.11 798
8899.00 734
8899.90 830
8900.79 739
8901.68 787
8902.57 864
8903.46 782
8904.35 826
8905.24 817
8906.13 798
8907.02 796
8907.91 839
8908.80 815
8909.70 770
8910.59 796
8911.48 895
8912.37 808
8913.26 750
8914.15 715
8915.04 773
8915.93 752
8916.83 696
8917.72 777
8918.61 779
8919.50 758
8920.39 771
8921.28 772
8922.18 755
8923.07 772
8923.96 728
8924.85 733
8925.74 706
8926.64 724
8927.53 808
8928.42 803
8929.31 806
8930.20 720
8931.10 729
8931.99 818
8932.88 803
8933.77 744
8934.67 717
8935.56 648
8936.45 671
8937.34 734
8938.24 721
8939.13 672
8940.02 745
8940.91 703
8941.81 718
8942.70 694
8943.59 707
8944.49 712
8945.38 809
8946.27 767
8947.16 739
8948.06 724
8948.95 783
8949.84 763
8950.74 744
8951.63 778
8952.52 705
8953.42 778
8954.31 681
8955.20 687
8956.10 725
8956.99 744
8957.88 746
8958.78 724
8959.67 760
8960.56 697
8961.46 723
8962.35 729
8963.25 695
8964.14 688
8965.03 736
8965.93 787
8966.82 737
8967.72 705
8968.61 708
8969.50 738
8970.40 741
8971.29 736
8972.19 704
8973.08 767
8973.98 745
8974.87 791
8975.76 717
8976.66 665
8977.55 652
8978.45 702
8979.34 688
8980.24 714
8981.13 704
8982.03 700
8982.92 681
8983.82 690
8984.71 738
8985.61 721
8986.50 694
8987.40 771
8988.29 719
8989.19 675
8990.08 703
8990.98 652
8991.87 683
8992.77 651
8993.66 662
8994.56 638
8995.45 680
8996.35 695
8997.24 686
8998.14 776
8999.04 744
8999.93 676
9000.83 672
9001.72 704
9002.62 688
9003.51 693
9004.41 708
9005.31 627
9006.20 686
9007.10 667
9007.99 720
9008.89 660
9009.79 696
9010.68 768
9011.58 685
9012.48 629
9013.37 647
9014.27 657
9015.16 677
9016.06 667
9016.96 652
9017.85 668
9018.75 714
9019.65 684
9020.54 691
9021.44 686
9022.34 659
9023.23 667
9024.13 666
9025.03 613
9025.93 578
9026.82 663
9027.72 640
9028.62 706
9029.51 742
9030.41 625
9031.31 646
9032.21 657
9033.10 645
9034.00 632
9034.90 654
9035.79 634
9036.69 618
9037.59 650
9038.49 647
9039.38 711
9040.28 630
9041.18 607
9042.08 624
9042.98 643
9043.87 709
9044.77 690
9045.67 625
9046.57 667
9047.47 685
9048.36 713
9049.26 632
9050.16 674
9051.06 672
9051.96 668
9052.85 689
9053.75 723
9054.65 667
9055.55 685
9056.45 719
9057.35 683
9058.25 676
9059.14 744
9060.04 763
9060.94 724
9061.84 703
9062.74 686
9063.64 639
9064.54 696
9065.44 677
9066.33 716
9067.23 723
9068.13 675
9069.03 668
9069.93 711
9070.83 674
9071.73 665
9072.63 678
9073.53 736
9074.43 704
9075.33 618
9076.23 712
9077.13 635
9078.03 630
9078.92 718
9079.82 734
9080.72 690
9081.62 707
9082.52 698
9083.42 689
9084.32 709
9085.22 663
9086.12 660
9087.02 665
9087.92 702
9088.82 659
9089.72 615
9090.62 665
9091.52 676
9092.42 790
9093.32 768
9094.22 750
9095.12 730
9096.03 724
9096.93 758
9097.83 710
9098.73 762
9099.63 802
9100.53 766
9101.43 767
9102.33 808
9103.23 781
9104.13 734
9105.03 733
9105.93 697
9106.83 729
9107.74 758
9108.64 681
9109.54 686
9110.44 739
9111.34 691
9112.24 687
9113.14 688
9114.04 683
9114.94 651
9115.85 643
9116.75 682
9117.65 696
9118.55 679
9119.45 664
9120.35 648
9121.26 632
9122.16 715
9123.06 644
9123.96 623
9124.86 641
9125.77 704
9126.67 689
9127.57 664
9128.47 655
9129.37 623
9130.28 662
9131.18 612
9132.08 648
9132.98 654
9133.88 650
9134.79 726
9135.69 695
9136.59 701
9137.49 700
9138.40 710
9139.30 644
9140.20 640
9141.10 670
9142.01 667
9142.91 637
9143.81 663
9144.72 686
9145.62 649
9146.52 614
9147.42 661
9148.33 698
9149.23 630
9150.13 642
9151.04 623
9151.94 680
9152.84 672
9153.75 670
9154.65 640
9155.55 694
9156.46 688
9157.36 617
9158.26 703
9159.17 675
9160.07 636
9160.97 751
9161.88 741
9162.78 720
9163.69 680
9164.59 707
9165.49 659
9166.40 558
9167.30 657
9168.21 628
9169.11 616
9170.01 646
9170.92 688
9171.82 733
9172.73 761
9173.63 736
9174.53 748
9175.44 624
9176.34 658
9177.25 699
9178.15 707
9179.06 656
9179.96 743
9180.87 718
9181.77 670
9182.68 712
9183.58 701
9184.49 693
9185.39 688
9186.30 719
9187.20 636
9188.11 683
9189.01 645
9189.92 643
9190.82 656
9191.73 670
9192.63 696
9193.54 691
9194.44 684
9195.35 681
9196.25 694
9197.16 674
9198.06 724
9198.97 658
9199.87 688
9200.78 659
9201.69 679
9202.59 692
9203.50 708
9204.40 711
9205.31 732
9206.21 701
9207.12 720
9208.03 740
9208.93 747
9209.84 666
9210.74 754
9211.65 720
9212.56 634
9213.46 640
9214.37 639
9215.28 683
9216.18 679
9217.09 723
9218.00 644
9218.90 630
9219.81 597
9220.72 647
9221.62 664
9222.53 711
9223.44 703
9224.34 750
9225.25 700
9226.16 694
9227.06 644
9227.97 704
9228.88 785
9229.78 701
9230.69 627
9231.60 636
9232.51 671
9233.41 626
9234.32 699
9235.23 686
9236.13 738
9237.04 726
9237.95 759
9238.86 661
9239.76 671
9240.67 629
9241.58 669
9242.49 692
9243.39 685
9244.30 649
9245.21 683
9246.12 696
9247.03 618
9247.93 624
9248.84 667
9249.75 719
9250.66 664
9251.57 620
9252.47 614
9253.38 633
9254.29 655
9255.20 650
9256.11 619
9257.02 596
9257.92 675
9258.83 654
9259.74 680
9260.65 666
9261.56 590
9262.47 600
9263.38 653
9264.28 580
9265.19 692
9266.10 625
9267.01 665
9267.92 683
9268.83 680
9269.74 642
9270.65 606
9271.56 663
9272.47 681
9273.37 651
9274.28 618
9275.19 631
9276.10 630
9277.01 650
9277.92 683
9278.83 701
9279.74 656
9280.65 673
9281.56 669
9282.47 660
9283.38 699
9284.29 659
9285.20 644
9286.11 628
9287.02 664
9287.93 650
9288.84 635
9289.75 694
9290.66 728
9291.57 635
9292.48 656
9293.39 661
9294.30 671
9295.21 723
9296.12 732
9297.03 691
9297.94 713
9298.85 730
9299.76 691
9300.67 664
9301.58 667
9302.49 696
9303.40 734
9304.31 741
9305.23 679
9306.14 706
9307.05 714
9307.96 726
9308.87 762
9309.78 726
9310.69 709
9311.60 771
9312.51 845
9313.42 723
9314.34 782
9315.25 702
9316.16 796
9317.07 821
9317.98 770
9318.89 759
9319.80 802
9320.72 816
9321.63 732
9322.54 787
9323.45 746
9324.36 704
9325.27 729
9326.19 690
9327.10 619
9328.01 679
9328.92 702
9329.83 726
9330.74 717
9331.66 688
9332.57 607
9333.48 673
9334.39 705
9335.31 707
9336.22 723
9337.13 671
9338.04 661
9338.96 724
9339.87 696
9340.78 704
9341.69 709
9342.61 678
9343.52 707
9344.43 767
9345.34 731
9346.26 678
9347.17 731
9348.08 667
9348.99 655
9349.91 682
9350.82 705
9351.73 711
9352.65 715
9353.56 718
9354.47 699
9355.39 704
9356.30 694
9357.21 731
9358.13 675
9359.04 661
9359.95 710
9360.87 701
9361.78 663
9362.69 624
9363.61 670
9364.52 691
9365.43 736
9366.35 668
9367.26 656
9368.18 682
9369.09 658
9370.00 672
9370.92 707
9371.83 657
9372.75 692
9373.66 659
9374.57 659
9375.49 747
9376.40 682
9377.32 696
9378.23 636
9379.15 736
9380.06 693
9380.97 696
9381.89 674
9382.80 708
9383.72 690
9384.63 709
9385.55 647
9386.46 635
9387.38 703
9388.29 761
9389.21 735
9390.12 738
9391.04 714
9391.95 674
9392.87 684
9393.78 709
9394.70 725
9395.61 760
9396.53 823
9397.44 826
9398.36 789
9399.27 784
9400.19 831
9401.10 803
9402.02 754
9402.94 737
9403.85 780
9404.77 788
9405.68 760
9406.60 769
9407.51 792
9408.43 753
9409.35 835
9410.26 804
9411.18 737
9412.09 752
9413.01 771
9413.93 703
9414.84 745
9415.76 809
9416.67 828
9417.59 760
9418.51 742
9419.42 723
9420.34 696
9421.26 735
9422.17 776
9423.09 775
9424.01 789
9424.92 751
9425.84 769
9426.76 715
9427.67 729
9428.59 751
9429.51 731
9430.42 746
9431.34 807
9432.26 753
9433.17 785
9434.09 841
9435.01 909
9435.93 812
9436.84 809
9437.76 762
9438.68 857
9439.59 820
9440.51 799
9441.43 825
9442.35 875
9443.26 906
9444.18 904
9445.10 829
9446.02 816
9446.93 864
9447.85 854
9448.77 845
9449.69 860
9450.61 824
9451.52 845
9452.44 836
9453.36 799
9454.28 871
9455.20 899
9456.11 1002
9457.03 1073
9457.95 1084
9458.87 1186
9459.79 1292
9460.71 1253
9461.62 1274
9462.54 1178
9463.46 1095
9464.38 1071
9465.30 1045
9466.22 1003
9467.14 961
9468.05 873
9468.97 860
9469.89 847
9470.81 850
9471.73 852
9472.65 859
9473.57 843
9474.49 830
9475.41 895
9476.32 915
9477.24 855
9478.16 786
9479.08 783
9480.00 834
9480.92 814
9481.84 797
9482.76 851
9483.68 798
9484.60 836
9485.52 907
9486.44 889
9487.36 863
9488.28 912
9489.20 901
9490.12 869
9491.04 885
9491.96 801
9492.88 846
9493.80 925
9494.72 821
9495.64 846
9496.56 863
9497.48 856
9498.40 832
9499.32 849
9500.24 888
9501.16 910
9502.08 806
9503.00 839
9503.92 807
9504.84 838
9505.76 853
9506.68 863
9507.60 788
9508.52 799
9509.44 833
9510.36 783
9511.28 838
9512.21 807
9513.13 762
9514.05 787
9514.97 827
9515.89 820
9516.81 858
9517.73 826
9518.65 883
9519.57 913
9520.50 895
9521.42 833
9522.34 844
9523.26 929
9524.18 893
9525.10 894
9526.02 949
9526.95 934
9527.87 911
9528.79 876
9529.71 877
9530.63 968
9531.55 1036
9532.48 915
9533.40 967
9534.32 999
9535.24 1039
9536.16 1009
9537.09 1040
9538.01 1113
9538.93 1213
9539.85 1276
9540.77 1196
9541.70 1192
9542.62 1194
9543.54 1183
9544.46 1185
9545.39 1069
9546.31 1034
9547.23 1026
9548.15 974
9549.08 939
9550.00 877
9550.92 945
9551.85 875
9552.77 866
9553.69 841
9554.61 820
9555.54 842
9556.46 891
9557.38 880
9558.31 926
9559.23 877
9560.15 860
9561.08 901
9562.00 919
9562.92 909
9563.85 895
9564.77 916
9565.69 952
9566.62 908
9567.54 876
9568.46 919
9569.39 930
9570.31 929
9571.23 984
9572.16 931
9573.08 893
9574.01 866
9574.93 878
9575.85 870
9576.78 902
9577.70 867
9578.63 856
9579.55 870
9580.47 902
9581.40 934
9582.32 951
9583.25 861
9584.17 860
9585.10 862
9586.02 868
9586.94 841
9587.87 864
9588.79 904
9589.72 908
9590.64 921
9591.57 911
9592.49 927
9593.42 913
9594.34 959
9595.27 843
9596.19 865
9597.12 924
9598.04 971
9598.97 918
9599.89 897
9600.82 941
9601.74 975
9602.67 923
9603.59 929
9604.52 921
9605.44 930
9606.37 1016
9607.29 1000
9608.22 1050
9609.15 1052
9610.07 983
9611.00 965
9611.92 947
9612.85 1009
9613.77 990
9614.70 1016
9615.63 1009
9616.55 949
9617.48 1013
9618.40 1017
9619.33 1019
9620.26 1000
9621.18 1045
9622.11 987
9623.03 1048
9623.96 1091
9624.89 1022
9625.81 1011
9626.74 973
9627.67 1042
9628.59 1104
9629.52 1155
9630.45 1128
9631.37 1123
9632.30 1142
9633.23 1150
9634.15 1178
9635.08 1218
9636.01 1190
9636.93 1149
9637.86 1128
9638.79 1184
9639.71 1203
9640.64 1270
9641.57 1251
9642.50 1239
9643.42 1219
9644.35 1223
9645.28 1228
9646.21 1291
9647.13 1207
9648.06 1244
9648.99 1276
9649.92 1288
9650.84 1306
9651.77 1269
9652.70 1359
9653.63 1355
9654.55 1349
9655.48 1383
9656.41 1494
9657.34 1493
9658.26 1500
9659.19 1450
9660.12 1499
9661.05 1394
9661.98 1348
9662.91 1356
9663.83 1317
9664.76 1300
9665.69 1271
9666.62 1266
9667.55 1264
9668.48 1344
9669.40 1352
9670.33 1370
9671.26 1303
9672.19 1392
9673.12 1348
9674.05 1399
9674.98 1388
9675.90 1428
9676.83 1419
9677.76 1384
9678.69 1358
9679.62 1485
9680.55 1511
9681.48 1623
9682.41 1504
9683.34 1464
9684.27 1439
9685.19 1482
9686.12 1483
9687.05 1480
9687.98 1373
9688.91 1423
9689.84 1481
9690.77 1502
9691.70 1468
9692.63 1581
9693.56 1576
9694.49 1546
9695.42 1524
9696.35 1544
9697.28 1543
9698.21 1489
9699.14 1551
9700.07 1588
9701.00 1669
9701.93 1673
9702.86 1579
9703.79 1692
9704.72 1694
9705.65 1875
9706.58 1809
9707.51 1691
9708.44 1653
9709.37 1621
9710.30 1601
9711.23 1693
9712.16 1611
9713.09 1550
9714.02 1527
9714.95 1591
9715.88 1592
9716.82 1641
9717.75 1694
9718.68 1708
9719.61 1738
9720.54 1855
9721.47 1892
9722.40 1993
9723.33 1998
9724.26 1934
9725.19 1746
9726.13 1649
9727.06 1625
9727.99 1497
9728.92 1472
9729.85 1361
9730.78 1384
9731.71 1450
9732.64 1379
9733.58 1332
9734.51 1337
9735.44 1391
9736.37 1458
9737.30 1402
9738.23 1466
9739.17 1492
9740.10 1509
9741.03 1516
9741.96 1553
9742.89 1511
9743.83 1416
9744.76 1414
9745.69 1344
9746.62 1316
9747.55 1280
9748.49 1185
9749.42 1194
9750.35 1271
9751.28 1186
9752.22 1148
9753.15 1150
9754.08 1241
9755.01 1203
9755.95 1238
9756.88 1146
9757.81 1111
9758.75 1176
9759.68 1146
9760.61 1105
9761.54 1143
9762.48 1098
9763.41 1207
9764.34 1138
9765.28 1102
9766.21 1135
9767.14 1168
9768.08 1149
9769.01 1180
9769.94 1133
9770.88 1148
9771.81 1170
9772.74 1131
9773.68 1133
9774.61 1180
9775.54 1114
9776.48 1135
9777.41 1124
9778.34 1071
9779.28 1072
9780.21 1052
9781.14 1101
9782.08 1145
9783.01 1077
9783.95 1096
9784.88 1190
9785.81 1121
9786.75 1178
9787.68 1193
9788.62 1203
9789.55 1216
9790.49 1183
9791.42 1167
9792.35 1149
9793.29 1147
9794.22 1082
9795.16 1103
9796.09 1165
9797.03 1093
9797.96 1065
9798.90 1061
9799.83 1034
9800.77 1083
9801.70 1059
9802.64 1006
9803.57 1084
9804.51 1111
9805.44 1168
9806.38 1127
9807.31 1124
9808.25 1052
9809.18 1099
9810.12 1116
9811.05 1057
9811.99 995
9812.92 981
9813.86 945
9814.79 919
9815.73 975
9816.66 946
9817.60 959
9818.54 961
9819.47 919
9820.41 861
9821.34 921
9822.28 942
9823.21 886
9824.15 894
9825.09 884
9826.02 853
9826.96 881
9827.89 931
9828.83 925
9829.77 932
9830.70 914
9831.64 885
9832.57 930
9833.51 900
9834.45 911
9835.38 877
9836.32 867
9837.26 879
9838.19 883
9839.13 894
9840.07 886
9841.00 858
9841.94 882
9842.88 828
9843.81 922
9844.75 855
9845.69 807
9846.62 845
9847.56 832
9848.50 874
9849.44 875
9850.37 841
9851.31 871
9852.25 892
9853.18 840
9854.12 852
9855.06 917
9856.00 886
9856.93 898
9857.87 842
9858.81 864
9859.75 843
9860.68 849
9861.62 869
9862.56 886
9863.50 878
9864.44 869
9865.37 918
9866.31 920
9867.25 883
9868.19 869
9869.13 865
9870.06 850
9871.00 837
9871.94 844
9872.88 846
9873.82 834
9874.75 879
9875.69 888
9876.63 854
9877.57 820
9878.51 871
9879.45 849
9880.39 817
9881.32 811
9882.26 862
9883.20 856
9884.14 848
9885.08 815
9886.02 763
9886.96 755
9887.90 801
9888.83 824
9889.77 824
9890.71 797
9891.65 815
9892.59 854
9893.53 845
9894.47 732
9895.41 777
9896.35 775
9897.29 791
9898.23 814
9899.17 765
9900.11 805
9901.05 791
9901.99 800
9902.92 756
9903.86 782
9904.80 835
9905.74 853
9906.68 797
9907.62 791
9908.56 774
9909.50 753
9910.44 811
9911.38 800
9912.32 814
9913.26 780
9914.20 809
9915.14 854
9916.08 853
9917.02 920
9917.97 822
9918.91 892
9919.85 861
9920.79 816
9921.73 832
9922.67 774
9923.61 761
9924.55 806
9925.49 829
9926.43 842
9927.37 880
9928.31 831
9929.25 771
9930.19 824
9931.13 934
9932.08 951
9933.02 1072
9933.96 1111
9934.90 1208
9935.84 1257
9936.78 1202
9937.72 1183
9938.66 1077
9939.61 1017
9940.55 991
9941.49 915
9942.43 861
9943.37 815
9944.31 845
9945.26 825
9946.20 757
9947.14 826
9948.08 831
9949.02 837
9949.96 730
9950.91 785
9951.85 749
9952.79 814
9953.73 746
9954.67 735
9955.62 773
9956.56 779
9957.50 850
9958.44 801
9959.39 797
9960.33 797
9961.27 806
9962.21 789
9963.16 788
9964.10 841
9965.04 841
9965.98 857
9966.93 832
9967.87 823
9968.81 845
9969.75 899
9970.70 863
9971.64 864
9972.58 888
9973.53 938
9974.47 864
9975.41 947
9976.36 906
9977.30 837
9978.24 850
9979.18 857
9980.13 814
9981.07 820
9982.01 833
9982.96 817
9983.90 815
9984.85 828
9985.79 816
9986.73 761
9987.68 792
9988.62 835
9989.56 851
9990.51 762
9991.45 783
9992.40 786
9993.34 746
9994.28 685
9995.23 727
9996.17 689
9997.12 694
9998.06 681
9999.00 740
9999.95 760
10000.89 734
10001.84 751
10002.78 705
10003.73 768
10004.67 712
10005.61 695
10006.56 724
10007.50 761
10008.45 791
10009.39 695
10010.34 708
10011.28 733
10012.23 756
10013.17 704
10014.12 715
10015.06 727
10016.01 687
10016.95 711
10017.90 709
10018.84 689
10019.79 713
10020.73 736
10021.68 714
10022.62 701
10023.57 738
10024.51 698
10025.46 733
10026.41 719
10027.35 666
10028.30 689
10029.24 639
10030.19 672
10031.13 624
10032.08 716
10033.03 750
10033.97 701
10034.92 710
10035.86 729
10036.81 696
10037.76 673
10038.70 729
10039.65 722
10040.59 678
10041.54 693
10042.49 694
10043.43 671
10044.38 631
10045.33 645
10046.27 640
10047.22 654
10048.16 668
10049.11 717
10050.06 725
10051.00 655
10051.95 654
10052.90 659
10053.84 644
10054.79 748
10055.74 671
10056.69 632
10057.63 685
10058.58 702
10059.53 646
10060.47 608
10061.42 648
10062.37 670
10063.32 687
10064.26 657
10065.21 652
10066.16 634
10067.10 579
10068.05 655
10069.00 639
10069.95 579
10070.89 629
10071.84 610
10072.79 653
10073.74 681
10074.69 669
10075.63 614
10076.58 581
10077.53 620
10078.48 606
10079.43 585
10080.37 647
10081.32 618
10082.27 637
10083.22 649
10084.17 629
10085.11 624
10086.06 604
10087.01 678
10087.96 605
10088.91 578
10089.86 647
10090.81 624
10091.75 652
10092.70 633
10093.65 620
10094.60 619
10095.55 647
10096.50 686
10097.45 613
10098.40 579
10099.34 648
10100.29 658
10101.24 643
10102.19 628
10103.14 584
10104.09 662
10105.04 682
10105.99 617
10106.94 676
10107.89 622
10108.84 634
10109.79 660
10110.73 650
10111.68 662
10112.63 623
10113.58 630
10114.53 639
10115.48 647
10116.43 644
10117.38 591
10118.33 625
10119.28 643
10120.23 589
10121.18 672
10122.13 675
10123.08 652
10124.03 649
10124.98 646
10125.93 583
10126.88 617
10127.83 636
10128.78 670
10129.73 618
10130.68 644
10131.64 668
10132.59 702
10133.54 632
10134.49 660
10135.44 702
10136.39 632
10137.34 627
10138.29 671
10139.24 668
10140.19 619
10141.14 629
10142.09 644
10143.04 650
10144.00 651
10144.95 659
10145.90 622
10146.85 670
10147.80 636
10148.75 636
10149.70 677
10150.65 684
10151.61 669
10152.56 629
10153.51 651
10154.46 744
10155.41 742
10156.36 677
10157.31 687
10158.27 725
10159.22 714
10160.17 697
10161.12 697
10162.07 706
10163.03 612
10163.98 717
10164.93 681
10165.88 673
10166.83 670
10167.79 671
10168.74 693
10169.69 685
10170.64 660
10171.60 716
10172.55 719
10173.50 672
10174.45 724
10175.41 701
10176.36 659
10177.31 713
10178.26 745
10179.22 777
10180.17 805
10181.12 756
10182.07 719
10183.03 775
10183.98 761
10184.93 789
10185.89 803
10186.84 828
10187.79 856
10188.75 857
10189.70 790
10190.65 808
10191.60 893
10192.56 846
10193.51 845
10194.47 860
10195.42 839
10196.37 781
10197.33 733
10198.28 851
10199.23 910
10200.19 903
10201.14 896
10202.09 849
10203.05 907
10204.00 936
10204.96 899
10205.91 898
10206.86 921
10207.82 938
10208.77 972
10209.73 967
10210.68 999
10211.63 1015
10212.59 1085
10213.54 1157
10214.50 1130
10215.45 1048
10216.41 1088
10217.36 1089
10218.32 1044
10219.27 953
10220.22 930
10221.18 919
10222.13 857
10223.09 869
10224.04 846
10225.00 844
10225.95 904
10226.91 853
10227.86 821
10228.82 880
10229.77 744
10230.73 840
10231.68 821
10232.64 795
10233.59 759
10234.55 771
10235.50 763
10236.46 789
10237.42 770
10238.37 825
10239.33 787
10240.28 810
10241.24 822
10242.19 851
10243.15 825
10244.10 874
10245.06 883
10246.02 871
10246.97 797
10247.93 836
10248.88 776
10249.84 785
10250.80 849
10251.75 764
10252.71 724
10253.66 713
10254.62 730
10255.58 719
10256.53 747
10257.49 702
10258.45 686
10259.40 717
10260.36 711
10261.32 654
10262.27 661
10263.23 663
10264.19 733
10265.14 679
10266.10 650
10267.06 679
10268.01 676
10268.97 634
10269.93 656
10270.88 699
10271.84 687
10272.80 726
10273.76 698
10274.71 656
10275.67 635
10276.63 685
10277.58 719
10278.54 647
10279.50 666
10280.46 641
10281.41 693
10282.37 620
10283.33 647
10284.29 653
10285.24 670
10286.20 599
10287.16 678
10288.12 636
10289.08 681
10290.03 676
10290.99 686
10291.95 643
10292.91 620
10293.87 637
10294.82 685
10295.78 683
10296.74 669
10297.70 611
10298.66 607
10299.61 624
10300.57 657
10301.53 663
10302.49 648
10303.45 676
10304.41 687
10305.37 627
10306.32 700
10307.28 700
10308.24 650
10309.20 650
10310.16 635
10311.12 621
10312.08 643
10313.04 648
10314.00 645
10314.95 669
10315.91 643
10316.87 641
10317.83 694
10318.79 670
10319.75 625
10320.71 630
10321.67 639
10322.63 638
10323.59 655
10324.55 646
10325.51 689
10326.47 667
10327.43 650
10328.39 657
10329.35 656
10330.31 708
10331.27 694
10332.23 734
10333.19 730
10334.15 732
10335.11 734
10336.07 725
10337.03 657
10337.99 727
10338.95 741
10339.91 764
10340.87 745
10341.83 700
10342.79 690
10343.75 657
10344.71 627
10345.67 626
10346.63 614
10347.59 635
10348.55 612
10349.51 631
10350.47 591
10351.43 592
10352.39 620
10353.35 604
10354.31 611
10355.28 615
10356.24 653
10357.20 627
10358.16 634
10359.12 594
10360.08 623
10361.04 601
10362.00 597
10362.96 604
10363.93 579
10364.89 561
10365.85 570
10366.81 608
10367.77 579
10368.73 604
10369.69 530
10370.66 531
10371.62 568
10372.58 593
10373.54 616
10374.50 623
10375.47 592
10376.43 607
10377.39 569
10378.35 556
10379.31 607
10380.28 641
10381.24 582
10382.20 571
10383.16 658
10384.12 578
10385.09 624
10386.05 668
10387.01 604
10387.97 520
10388.94 572
10389.90 547
10390.86 585
10391.82 612
10392.79 568
10393.75 550
10394.71 577
10395.68 599
10396.64 625
10397.60 561
10398.56 550
10399.53 586
10400.49 606
10401.45 619
10402.42 618
10403.38 670
10404.34 558
10405.31 570
10406.27 581
10407.23 590
10408.20 610
10409.16 570
10410.12 565
10411.09 548
10412.05 609
10413.01 614
10413.98 613
10414.94 605
10415.90 591
10416.87 593
10417.83 652
10418.80 636
10419.76 616
10420.72 633
10421.69 691
10422.65 684
10423.62 644
10424.58 721
10425.54 709
10426.51 765
10427.47 760
10428.44 753
10429.40 745
10430.37 699
10431.33 736
10432.30 707
10433.26 589
10434.22 626
10435.19 664
10436.15 611
10437.12 613
10438.08 594
10439.05 599
10440.01 599
10440.98 552
10441.94 563
10442.91 549
10443.87 567
10444.84 547
10445.80 555
10446.77 522
10447.73 552
10448.70 583
10449.66 581
10450.63 546
10451.59 550
10452.56 565
10453.53 561
10454.49 526
10455.46 544
10456.42 580
10457.39 583
10458.35 540
10459.32 543
10460.29 509
10461.25 521
10462.22 504
10463.18 566
10464.15 550
10465.12 527
10466.08 525
10467.05 524
10468.01 553
10468.98 538
10469.95 527
10470.91 514
10471.88 482
10472.85 499
10473.81 531
10474.78 553
10475.74 578
10476.71 528
10477.68 508
10478.64 524
10479.61 501
10480.58 515
10481.54 486
10482.51 601
10483.48 609
10484.45 556
10485.41 528
10486.38 564
10487.35 571
10488.31 580
10489.28 539
10490.25 543
10491.22 569
10492.18 517
10493.15 580
10494.12 600
10495.08 556
10496.05 528
10497.02 545
10497.99 512
10498.95 547
10499.92 506
10500.89 499
10501.86 547
10502.83 543
10503.79 525
10504.76 585
10505.73 597
10506.70 571
10507.67 542
10508.63 556
10509.60 557
10510.57 567
10511.54 574
10512.51 561
10513.47 589
10514.44 535
10515.41 597
10516.38 601
10517.35 574
10518.32 541
10519.28 558
10520.25 547
10521.22 554
10522.19 549
10523.16 556
10524.13 543
10525.10 553
10526.07 571
10527.03 542
10528.00 493
10528.97 568
10529.94 578
10530.91 594
10531.88 552
10532.85 544
10533.82 541
10534.79 588
10535.76 520
10536.73 579
10537.70 563
10538.67 618
10539.63 610
10540.60 588
10541.57 608
10542.54 553
10543.51 574
10544.48 561
10545.45 530
10546.42 517
10547.39 582
10548.36 591
10549.33 586
10550.30 570
10551.27 549
10552.24 585
10553.21 582
10554.18 510
10555.15 536
10556.12 568
10557.09 604
10558.06 562
10559.03 581
10560.00 556
10560.97 532
10561.95 573
10562.92 615
10563.89 581
10564.86 598
10565.83 614
10566.80 619
10567.77 640
10568.74 620
10569.71 698
10570.68 675
10571.65 656
10572.62 670
10573.59 627
10574.57 659
10575.54 665
10576.51 580
10577.48 542
10578.45 557
10579.42 564
10580.39 584
10581.36 553
10582.34 521
10583.31 539
10584.28 564
10585.25 565
10586.22 630
10587.19 643
10588.17 593
10589.14 624
10590.11 584
10591.08 647
10592.05 663
10593.02 644
10594.00 619
10594.97 534
10595.94 542
10596.91 607
10597.89 616
10598.86 609
10599.83 570
10600.80 620
10601.77 621
10602.75 582
10603.72 602
10604.69 639
10605.66 641
10606.64 623
10607.61 613
10608.58 643
10609.55 602
10610.53 563
10611.50 619
10612.47 600
10613.45 611
10614.42 635
10615.39 609
10616.36 563
10617.34 577
10618.31 547
10619.28 557
10620.26 577
10621.23 606
10622.20 526
10623.18 588
10624.15 607
10625.12 585
10626.10 616
10627.07 664
10628.04 677
10629.02 645
10629.99 627
10630.97 657
10631.94 688
10632.91 629
10633.89 622
10634.86 604
10635.83 661
10636.81 655
10637.78 571
10638.76 534
10639.73 636
10640.70 731
10641.68 714
10642.65 661
10643.63 715
10644.60 767
10645.58 827
10646.55 763
10647.53 788
10648.50 830
10649.47 841
10650.45 808
10651.42 764
10652.40 742
10653.37 695
10654.35 677
10655.32 702
10656.30 644
10657.27 615
10658.25 646
10659.22 630
10660.20 619
10661.17 578
10662.15 576
10663.12 565
10664.10 591
10665.07 537
10666.05 598
10667.02 626
10668.00 654
10668.97 681
10669.95 672
10670.93 650
10671.90 640
10672.88 626
10673.85 593
10674.83 609
10675.80 626
10676.78 605
10677.76 580
10678.73 584
10679.71 658
10680.68 703
10681.66 563
10682.63 568
10683.61 609
10684.59 599
10685.56 631
10686.54 612
10687.52 622
10688.49 581
10689.47 618
10690.44 656
10691.42 641
10692.40 606
10693.37 614
10694.35 566
10695.33 597
10696.30 627
10697.28 613
10698.26 623
10699.23 591
10700.21 597
10701.19 583
10702.17 598
10703.14 599
10704.12 594
10705.10 551
10706.07 605
10707.05 595
10708.03 625
10709.01 600
10709.98 562
10710.96 584
10711.94 568
10712.91 578
10713.89 656
10714.87 601
10715.85 592
10716.83 594
10717.80 625
10718.78 588
10719.76 608
10720.74 559
10721.71 530
10722.69 613
10723.67 613
10724.65 674
10725.63 617
10726.60 661
10727.58 641
10728.56 657
10729.54 580
10730.52 654
10731.49 620
10732.47 577
10733.45 569
10734.43 621
10735.41 594
10736.39 625
10737.37 652
10738.34 635
10739.32 624
10740.30 569
10741.28 572
10742.26 600
10743.24 599
10744.22 619
10745.20 573
10746.17 570
10747.15 628
10748.13 683
10749.11 650
10750.09 583
10751.07 593
10752.05 621
10753.03 579
10754.01 597
10754.99 552
10755.97 569
10756.95 608
10757.93 563
10758.91 622
10759.88 613
10760.86 650
10761.84 581
10762.82 572
10763.80 511
10764.78 547
10765.76 619
10766.74 634
10767.72 575
10768.70 560
10769.68 627
10770.66 568
10771.64 627
10772.62 602
10773.60 547
10774.58 633
10775.56 688
10776.54 656
10777.52 634
10778.51 599
10779.49 576
10780.47 700
10781.45 648
10782.43 652
10783.41 620
10784.39 710
10785.37 702
10786.35 643
10787.33 657
10788.31 683
10789.29 675
10790.27 685
10791.26 723
10792.24 719
10793.22 781
10794.20 704
10795.18 616
10796.16 660
10797.14 677
10798.12 699
10799.10 647
10800.09 619
10801.07 615
10802.05 640
10803.03 611
10804.01 683
10804.99 597
10805.98 680
10806.96 633
10807.94 657
10808.92 656
10809.90 659
10810.89 668
10811.87 643
10812.85 691
10813.83 645
10814.81 577
10815.80 625
10816.78 649
10817.76 663
10818.74 633
10819.72 609
10820.71 673
10821.69 707
10822.67 666
10823.65 636
10824.64 671
10825.62 662
10826.60 652
10827.58 624
10828.57 678
10829.55 627
10830.53 587
10831.52 619
10832.50 657
10833.48 631
10834.46 647
10835.45 629
10836.43 642
10837.41 604
10838.40 621
10839.38 661
10840.36 611
10841.35 645
10842.33 639
10843.31 627
10844.30 654
10845.28 637
10846.26 622
10847.25 670
10848.23 646
10849.21 639
10850.20 646
10851.18 623
10852.17 618
10853.15 634
10854.13 605
10855.12 681
10856.10 639
10857.09 727
10858.07 691
10859.05 653
10860.04 673
10861.02 643
10862.01 678
10862.99 725
10863.97 696
10864.96 695
10865.94 710
10866.93 720
10867.91 736
10868.90 702
10869.88 717
10870.87 694
10871.85 695
10872.84 686
10873.82 752
10874.81 750
10875.79 761
10876.78 738
10877.76 747
10878.75 774
10879.73 770
10880.72 733
10881.70 776
10882.69 751
10883.67 718
10884.66 735
10885.64 792
10886.63 792
10887.61 743
10888.60 791
10889.58 773
10890.57 821
10891.55 752
10892.54 784
10893.53 864
10894.51 863
10895.50 835
10896.48 832
10897.47 799
10898.45 850
10899.44 824
10900.43 739
10901.41 815
10902.40 837
10903.38 816
10904.37 847
10905.36 866
10906.34 843
10907.33 888
10908.32 895
10909.30 864
10910.29 864
10911.28 881
10912.26 912
10913.25 910
10914.24 950
10915.22 916
10916.21 935
10917.20 920
10918.18 929
10919.17 948
10920.16 954
10921.14 948
10922.13 945
10923.12 922
10924.10 963
10925.09 960
10926.08 954
10927.07 917
10928.05 942
10929.04 995
10930.03 851
10931.01 958
10932.00 997
10932.99 1005
10933.98 975
10934.96 983
10935.95 1044
10936.94 1127
10937.93 1070
10938.92 1067
10939.90 1004
10940.89 1003
10941.88 1060
10942.87 1111
10943.85 1094
10944.84 1115
10945.83 1092
10946.82 1064
10947.81 1078
10948.79 1091
10949.78 1094
10950.77 1076
10951.76 1173
10952.75 1159
10953.74 1189
10954.72 1180
10955.71 1203
10956.70 1165
10957.69 1169
10958.68 1206
10959.67 1192
10960.66 1267
10961.65 1278
10962.63 1332
10963.62 1368
10964.61 1443
10965.60 1468
10966.59 1605
10967.58 1566
10968.57 1481
10969.56 1452
10970.55 1495
10971.54 1414
10972.52 1360
10973.51 1343
10974.50 1295
10975.49 1301
10976.48 1289
10977.47 1194
10978.46 1058
10979.45 1113
10980.44 1177
10981.43 1260
10982.42 1188
10983.41 1141
10984.40 1121
10985.39 1169
10986.38 1157
10987.37 1208
10988.36 1179
10989.35 1269
10990.34 1276
10991.33 1265
10992.32 1200
10993.31 1195
10994.30 1280
10995.29 1260
10996.28 1248
10997.27 1219
10998.26 1252
10999.25 1382
11000.24 1322
11001.23 1409
11002.22 1518
11003.21 1677
11004.20 1663
11005.20 1882
11006.19 1968
11007.18 1993
11008.17 2005
11009.16 2064
11010.15 1942
11011.14 1841
11012.13 1742
11013.12 1672
11014.11 1459
11015.10 1385
11016.10 1297
11017.09 1247
11018.08 1177
11019.07 1171
11020.06 1074
11021.05 1062
11022.04 1155
11023.04 1064
11024.03 1056
11025.02 1045
11026.01 1078
11027.00 991
11027.99 914
11028.99 1005
11029.98 1053
11030.97 990
11031.96 1057
11032.95 995
11033.95 980
11034.94 1040
11035.93 990
11036.92 987
11037.91 1006
11038.91 938
11039.90 931
11040.89 957
11041.88 980
11042.88 1086
11043.87 960
11044.86 1001
11045.85 1000
11046.85 957
11047.84 921
11048.83 986
11049.82 937
11050.82 966
11051.81 901
11052.80 898
11053.80 844
11054.79 854
11055.78 923
11056.77 866
11057.77 886
11058.76 900
11059.75 840
11060.75 880
11061.74 905
11062.73 887
11063.73 844
11064.72 775
11065.71 836
11066.71 820
11067.70 886
11068.69 774
11069.69 790
11070.68 835
11071.68 832
11072.67 813
11073.66 765
11074.66 806
11075.65 771
11076.65 853
11077.64 827
11078.63 768
11079.63 851
11080.62 831
11081.62 864
11082.61 833
11083.60 836
11084.60 856
11085.59 954
11086.59 927
11087.58 823
11088.58 882
11089.57 865
11090.57 844
11091.56 872
11092.55 883
11093.55 910
11094.54 867
11095.54 843
11096.53 783
11097.53 792
11098.52 803
11099.52 770
11100.51 756
11101.51 865
11102.50 817
11103.50 817
11104.49 866
11105.49 813
11106.48 788
11107.48 818
11108.48 827
11109.47 826
11110.47 788
11111.46 789
11112.46 820
11113.45 783
11114.45 735
11115.44 747
11116.44 748
11117.44 729
11118.43 753
11119.43 765
11120.42 808
11121.42 816
11122.42 769
11123.41 792
11124.41 801
11125.40 830
11126.40 805
11127.40 743
11128.39 747
11129.39 799
11130.38 759
11131.38 719
11132.38 704
11133.37 725
11134.37 784
11135.37 777
11136.36 737
11137.36 682
11138.36 743
11139.35 748
11140.35 829
11141.35 801
11142.34 763
11143.34 757
11144.34 685
11145.34 704
11146.33 706
11147.33 703
11148.33 742
11149.32 755
11150.32 773
11151.32 740
11152.32 722
11153.31 758
11154.31 746
11155.31 803
11156.31 758
11157.30 717
11158.30 782
11159.30 744
11160.30 701
11161.29 727
11162.29 763
11163.29 734
11164.29 730
11165.29 660
11166.28 759
11167.28 774
11168.28 716
11169.28 740
11170.28 749
11171.27 737
11172.27 704
11173.27 675
11174.27 748
11175.27 720
11176.27 715
11177.26 742
11178.26 753
11179.26 794
11180.26 783
11181.26 836
11182.26 862
11183.26 738
11184.26 785
11185.25 792
11186.25 833
11187.25 790
11188.25 739
11189.25 748
11190.25 801
11191.25 815
11192.25 803
11193.25 794
11194.25 816
11195.24 852
11196.24 823
11197.24 846
11198.24 892
11199.24 924
11200.24 927
11201.24 863
11202.24 903
11203.24 880
11204.24 904
11205.24 885
11206.24 835
11207.24 895
11208.24 875
11209.24 837
11210.24 779
11211.24 775
11212.24 774
11213.24 767
11214.24 807
11215.24 806
11216.24 806
11217.24 819
11218.24 829
11219.24 749
11220.24 776
11221.24 811
11222.24 751
11223.24 767
11224.24 807
11225.24 782
11226.24 729
11227.25 786
11228.25 762
11229.25 700
11230.25 750
11231.25 753
11232.25 740
11233.25 735
11234.25 777
11235.25 729
11236.25 706
11237.25 720
11238.26 739
11239.26 751
11240.26 741
11241.26 740
11242.26 700
11243.26 719
11244.26 743
11245.27 742
11246.27 722
11247.27 670
11248.27 665
11249.27 712
11250.27 672
11251.28 655
11252.28 707
11253.28 681
11254.28 658
11255.28 674
11256.29 646
11257.29 660
11258.29 700
11259.29 633
11260.29 640
11261.30 627
11262.30 683
11263.30 751
11264.30 672
11265.31 641
11266.31 625
11267.31 677
11268.31 651
11269.32 638
11270.32 662
11271.32 686
11272.32 627
11273.33 700
11274.33 732
11275.33 637
11276.33 672
11277.34 694
11278.34 686
11279.34 754
11280.35 766
11281.35 726
11282.35 714
11283.36 783
11284.36 739
11285.36 790
11286.37 714
11287.37 746
11288.37 808
11289.38 775
11290.38 720
11291.38 704
11292.39 694
11293.39 676
11294.39 727
11295.40 757
11296.40 726
11297.41 699
11298.41 765
11299.41 712
11300.42 703
11301.42 691
11302.43 694
11303.43 727
11304.43 720
11305.44 694
11306.44 684
11307.45 719
11308.45 720
11309.46 750
11310.46 723
11311.46 682
11312.47 678
11313.47 726
11314.48 663
11315.48 661
11316.49 674
11317.49 724
11318.50 725
11319.50 748
11320.51 782
11321.51 802
11322.52 830
11323.52 808
11324.53 768
11325.53 783
11326.54 770
11327.54 789
11328.55 733
11329.55 752
11330.56 740
11331.56 710
11332.57 706
11333.57 712
11334.58 719
11335.58 702
11336.59 713
11337.60 665
11338.60 681
11339.61 721
11340.61 720
11341.62 773
11342.62 759
11343.63 800
11344.64 844
11345.64 847
11346.65 835
11347.65 750
11348.66 757
11349.67 799
11350.67 860
11351.68 839
11352.69 781
11353.69 800
11354.70 793
11355.71 755
11356.71 723
11357.72 644
11358.72 674
11359.73 713
11360.74 730
11361.74 744
11362.75 698
11363.76 687
11364.76 616
11365.77 700
11366.78 671
11367.79 674
11368.79 700
11369.80 695
11370.81 683
11371.81 740
11372.82 664
11373.83 713
11374.84 714
11375.84 757
11376.85 674
11377.86 677
11378.87 722
11379.87 674
11380.88 694
11381.89 700
11382.90 679
11383.90 667
11384.91 740
11385.92 689
11386.93 701
11387.93 711
11388.94 724
11389.95 710
11390.96 671
11391.97 664
11392.97 651
11393.98 646
11394.99 639
11396.00 656
11397.01 681
11398.02 683
11399.02 693
11400.03 648
11401.04 670
11402.05 675
11403.06 696
11404.07 663
11405.08 724
11406.08 721
11407.09 627
11408.10 650
11409.11 684
11410.12 691
11411.13 685
11412.14 640
11413.15 714
11414.15 670
11415.16 627
11416.17 696
11417.18 697
11418.19 758
11419.20 741
11420.21 749
11421.22 718
11422.23 691
11423.24 694
11424.25 731
11425.26 765
11426.27 741
11427.28 719
11428.29 730
11429.30 746
11430.31 732
11431.32 676
11432.32 728
11433.33 717
11434.34 701
11435.35 726
11436.36 728
11437.37 763
11438.38 758
11439.39 774
11440.41 736
11441.42 698
11442.43 702
11443.44 692
11444.45 790
11445.46 749
11446.47 699
11447.48 770
11448.49 673
11449.50 679
11450.51 694
11451.52 776
11452.53 791
11453.54 780
11454.55 749
11455.56 763
11456.57 740
11457.59 741
11458.60 754
11459.61 749
11460.62 732
11461.63 742
11462.64 752
11463.65 736
11464.66 772
11465.67 791
11466.69 735
11467.70 764
11468.71 742
11469.72 701
11470.73 703
11471.74 724
11472.75 752
11473.77 776
11474.78 846
11475.79 811
11476.80 734
11477.81 784
11478.83 856
11479.84 816
11480.85 851
11481.86 817
11482.87 792
11483.89 808
11484.90 765
11485.91 831
11486.92 840
11487.93 836
11488.95 785
11489.96 766
11490.97 786
11491.98 778
11493.00 764
11494.01 807
11495.02 821
11496.03 758
11497.05 806
11498.06 751
11499.07 787
11500.09 785
11501.10 792
11502.11 772
11503.12 834
11504.14 791
11505.15 791
11506.16 801
11507.18 788
11508.19 744
11509.20 811
11510.22 809
11511.23 820
11512.24 787
11513.26 827
11514.27 840
11515.28 845
11516.30 826
11517.31 826
11518.32 865
11519.34 789
11520.35 820
11521.37 848
11522.38 879
11523.39 924
11524.41 977
11525.42 928
11526.44 856
11527.45 815
11528.46 838
11529.48 864
11530.49 881
11531.51 879
11532.52 890
11533.53 932
11534.55 945
11535.56 917
11536.58 961
11537.59 910
11538.61 935
11539.62 928
11540.64 1009
11541.65 996
11542.67 958
11543.68 960
11544.69 966
11545.71 946
11546.72 922
11547.74 961
11548.75 985
11549.77 996
11550.78 1021
11551.80 963
11552.81 972
11553.83 1043
11554.85 1091
11555.86 1074
11556.88 1063
11557.89 1077
11558.91 1108
11559.92 1095
11560.94 1067
11561.95 1083
11562.97 1149
11563.98 1142
11565.00 1149
11566.02 1131
11567.03 1125
11568.05 1187
11569.06 1188
11570.08 1172
11571.10 1231
11572.11 1290
11573.13 1225
11574.14 1205
11575.16 1219
11576.18 1282
11577.19 1347
11578.21 1318
11579.22 1302
11580.24 1292
11581.26 1484
11582.27 1489
11583.29 1413
11584.31 1432
11585.32 1476
11586.34 1554
11587.36 1630
11588.37 1668
11589.39 1695
11590.41 1800
11591.42 1868
11592.44 1818
11593.46 1805
11594.47 1928
11595.49 1982
11596.51 1879
11597.53 1881
11598.54 1972
11599.56 2183
11600.58 2308
11601.59 2559
11602.61 2842
11603.63 3100
11604.65 3503
11605.66 3817
11606.68 4049
11607.70 4209
11608.72 4241
11609.74 4211
11610.75 3973
11611.77 3546
11612.79 3245
11613.81 2834
11614.82 2531
11615.84 2313
11616.86 2013
11617.88 1874
11618.90 1729
11619.91 1618
11620.93 1511
11621.95 1441
11622.97 1426
11623.99 1424
11625.01 1369
11626.02 1269
11627.04 1245
11628.06 1351
11629.08 1321
11630.10 1290
11631.12 1225
11632.14 1238
11633.15 1162
11634.17 1210
11635.19 1152
11636.21 1202
11637.23 1174
11638.25 1169
11639.27 1142
11640.29 1121
11641.30 1126
11642.32 1095
11643.34 1118
11644.36 1149
11645.38 1183
11646.40 1222
11647.42 1220
11648.44 1174
11649.46 1094
11650.48 1026
11651.50 1011
11652.52 1033
11653.54 982
11654.56 1035
11655.58 997
11656.60 982
11657.62 942
11658.64 915
11659.66 958
11660.68 939
11661.70 950
11662.72 1017
11663.74 968
11664.76 959
11665.78 1010
11666.80 1020
11667.82 992
11668.84 1056
11669.86 1060
11670.88 1113
11671.90 1078
11672.92 1001
11673.94 1060
11674.96 1087
11675.98 1025
11677.00 1032
11678.02 1097
11679.04 1088
11680.06 1126
11681.08 1121
11682.10 1173
11683.12 1179
11684.15 1138
11685.17 1168
11686.19 1238
11687.21 1229
11688.23 1192
11689.25 1203
11690.27 1161
11691.29 1174
11692.31 1181
11693.34 1123
11694.36 1144
11695.38 1099
11696.40 1158
11697.42 1166
11698.44 1106
11699.46 1083
11700.49 1124
11701.51 1098
11702.53 1086
11703.55 1054
11704.57 1052
11705.60 1049
11706.62 1100
11707.64 1062
11708.66 1069
11709.68 1032
11710.71 1025
11711.73 993
11712.75 980
11713.77 983
11714.79 973
11715.82 1003
11716.84 995
11717.86 1016
11718.88 1006
11719.91 937
11720.93 944
11721.95 1006
11722.97 972
11724.00 892
11725.02 950
11726.04 977
11727.07 912
11728.09 875
11729.11 939
11730.13 933
11731.16 960
11732.18 828
11733.20 915
11734.23 821
11735.25 778
11736.27 865
11737.30 863
11738.32 804
11739.34 819
11740.37 889
11741.39 883
11742.41 844
11743.44 847
11744.46 875
11745.48 810
11746.51 787
11747.53 796
11748.55 821
11749.58 849
11750.60 818
11751.63 825
11752.65 780
11753.67 857
11754.70 901
11755.72 831
11756.75 817
11757.77 839
11758.79 791
11759.82 842
11760.84 764
11761.87 799
11762.89 778
11763.92 796
11764.94 789
11765.97 802
11766.99 799
11768.01 751
11769.04 804
11770.06 842
11771.09 750
11772.11 734
11773.14 763
11774.16 741
11775.19 776
11776.21 813
11777.24 760
11778.26 769
11779.29 751
11780.31 753
11781.34 747
11782.36 728
11783.39 731
11784.41 797
11785.44 705
11786.46 706
11787.49 734
11788.52 759
11789.54 734
11790.57 737
11791.59 773
11792.62 772
11793.64 732
11794.67 773
11795.70 719
11796.72 734
11797.75 720
11798.77 759
11799.80 725
11800.83 677
11801.85 728
11802.88 729
11803.90 761
11804.93 703
11805.96 720
11806.98 756
11808.01 727
11809.04 727
11810.06 713
11811.09 720
11812.11 730
11813.14 734
11814.17 713
11815.19 715
11816.22 700
11817.25 700
11818.27 714
11819.30 706
11820.33 704
11821.36 735
11822.38 753
11823.41 735
11824.44 687
11825.46 673
11826.49 699
11827.52 700
11828.54 698
11829.57 721
11830.60 743
11831.63 674
11832.65 740
11833.68 750
11834.71 753
11835.74 775
11836.76 770
11837.79 801
11838.82 785
11839.85 735
11840.88 716
11841.90 795
11842.93 762
11843.96 716
11844.99 726
11846.01 813
11847.04 754
11848.07 726
11849.10 730
11850.13 739
11851.16 781
11852.18 739
11853.21 766
11854.24 717
11855.27 716
11856.30 764
11857.33 744
11858.35 715
11859.38 772
11860.41 774
11861.44 810
11862.47 827
11863.50 808
11864.53 751
11865.56 726
11866.58 775
11867.61 734
11868.64 772
11869.67 803
11870.70 848
11871.73 810
11872.76 824
11873.79 747
11874.82 772
11875.85 775
11876.88 806
11877.91 856
11878.93 900
11879.96 843
11880.99 803
11882.02 780
11883.05 816
11884.08 834
11885.11 880
11886.14 867
11887.17 897
11888.20 888
11889.23 934
11890.26 870
11891.29 857
11892.32 885
11893.35 860
11894.38 894
11895.41 932
11896.44 934
11897.47 929
11898.50 919
11899.53 933
11900.56 933
11901.59 934
11902.62 941
11903.65 1008
11904.69 986
11905.72 1046
11906.75 1011
11907.78 1016
11908.81 1079
11909.84 1053
11910.87 1115
11911.90 1067
11912.93 1078
11913.96 1061
11914.99 1014
11916.02 959
11917.06 1001
11918.09 1034
11919.12 1034
11920.15 927
11921.18 918
11922.21 1009
11923.24 1002
11924.27 1009
11925.31 982
11926.34 1045
11927.37 991
11928.40 1011
11929.43 1018
11930.46 1045
11931.50 1125
11932.53 1149
11933.56 1110
11934.59 1193
11935.62 1261
11936.65 1292
11937.69 1481
11938.72 1451
11939.75 1463
11940.78 1601
11941.81 1582
11942.85 1497
11943.88 1415
11944.91 1320
11945.94 1295
11946.98 1244
11948.01 1247
11949.04 1149
11950.07 1084
11951.11 1032
11952.14 1014
11953.17 978
11954.20 871
11955.24 916
11956.27 927
11957.30 948
11958.34 897
11959.37 828
11960.40 867
11961.43 851
11962.47 874
11963.50 859
11964.53 880
11965.57 857
11966.60 867
11967.63 922
11968.67 913
11969.70 857
11970.73 799
11971.77 883
11972.80 849
11973.83 821
11974.87 877
11975.90 909
11976.94 868
11977.97 896
11979.00 917
11980.04 904
11981.07 799
11982.10 856
11983.14 865
11984.17 858
11985.21 879
11986.24 861
11987.27 845
11988.31 857
11989.34 925
11990.38 843
11991.41 917
11992.45 849
11993.48 865
11994.51 853
11995.55 905
11996.58 894
11997.62 919
11998.65 917
11999.69 918
12000.72 843
12001.76 887
12002.79 905
12003.83 953
12004.86 882
12005.90 894
12006.93 901
12007.97 931
12009.00 909
12010.04 869
12011.07 921
12012.11 994
12013.14 963
12014.18 1012
12015.21 986
12016.25 985
12017.28 983
12018.32 979
12019.35 946
12020.39 1024
12021.43 1031
12022.46 1015
12023.50 1048
12024.53 1003
12025.57 1053
12026.60 1119
12027.64 1036
12028.68 1031
12029.71 1035
12030.75 1041
12031.78 1061
12032.82 1120
12033.86 1082
12034.89 1057
12035.93 1028
12036.97 1081
12038.00 1096
12039.04 1114
12040.07 1057
12041.11 1067
12042.15 1066
12043.18 1059
12044.22 933
12045.26 1032
12046.29 1021
12047.33 929
12048.37 1042
12049.40 1039
12050.44 1031
12051.48 1065
12052.52 1025
12053.55 1053
12054.59 1028
12055.63 1034
12056.66 1025
12057.70 991
12058.74 1053
12059.78 999
12060.81 1035
12061.85 1091
12062.89 1076
12063.92 1080
12064.96 1073
12066.00 1075
12067.04 1058
12068.07 1103
12069.11 1022
12070.15 1091
12071.19 1115
12072.23 1061
12073.26 1128
12074.30 1071
12075.34 1112
12076.38 1177
12077.42 1127
12078.45 1082
12079.49 1087
12080.53 1009
12081.57 1118
12082.61 1122
12083.64 1087
12084.68 1137
12085.72 1046
12086.76 1046
12087.80 1146
12088.84 1188
12089.88 1187
12090.91 1165
12091.95 1187
12092.99 1177
12094.03 1180
12095.07 1219
12096.11 1254
12097.15 1244
12098.19 1186
12099.22 1185
12100.26 1295
12101.30 1291
12102.34 1276
12103.38 1261
12104.42 1323
12105.46 1414
12106.50 1427
12107.54 1471
12108.58 1628
12109.62 1538
12110.66 1625
12111.70 1553
12112.74 1586
12113.77 1553
12114.81 1464
12115.85 1462
12116.89 1458
12117.93 1362
12118.97 1354
12120.01 1272
12121.05 1205
12122.09 1158
12123.13 1108
12124.17 1050
12125.21 954
12126.25 938
12127.29 925
12128.33 939
12129.37 941
12130.41 867
12131.45 863
12132.50 933
12133.54 898
12134.58 870
12135.62 877
12136.66 838
12137.70 817
12138.74 823
12139.78 839
12140.82 922
12141.86 894
12142.90 889
12143.94 878
12144.98 873
12146.02 798
12147.07 840
12148.11 813
12149.15 791
12150.19 800
12151.23 801
12152.27 866
12153.31 799
12154.35 793
12155.40 854
12156.44 799
12157.48 769
12158.52 773
12159.56 792
12160.60 770
12161.64 790
12162.69 810
12163.73 758
12164.77 786
12165.81 833
12166.85 833
12167.90 803
12168.94 807
12169.98 791
12171.02 772
12172.06 753
12173.11 778
12174.15 776
12175.19 813
12176.23 796
12177.27 735
12178.32 779
12179.36 689
12180.40 736
12181.44 741
12182.49 752
12183.53 754
12184.57 818
12185.61 778
12186.66 835
12187.70 841
12188.74 829
12189.79 772
12190.83 845
12191.87 768
12192.91 770
12193.96 801
12195.00 744
12196.04 790
12197.09 791
12198.13 794
12199.17 785
12200.22 738
12201.26 824
12202.30 778
12203.35 746
12204.39 813
12205.43 832
12206.48 786
12207.52 778
12208.57 780
12209.61 799
12210.65 782
12211.70 786
12212.74 765
12213.78 728
12214.83 751
12215.87 829
12216.92 777
12217.96 750
12219.00 751
12220.05 730
12221.09 803
12222.14 749
12223.18 752
12224.23 732
12225.27 782
12226.31 726
12227.36 703
12228.40 753
12229.45 780
12230.49 781
12231.54 743
12232.58 715
12233.63 707
12234.67 748
12235.72 744
12236.76 709
12237.81 763
12238.85 711
12239.90 700
12240.94 733
12241.99 687
12243.03 676
12244.08 774
12245.12 660
12246.17 701
12247.21 666
12248.26 721
12249.30 710
12250.35 653
12251.39 651
12252.44 686
12253.49 688
12254.53 679
12255.58 689
12256.62 708
12257.67 687
12258.71 656
12259.76 681
12260.81 693
12261.85 700
12262.90 703
12263.94 655
12264.99 671
12266.04 658
12267.08 669
12268.13 695
12269.17 654
12270.22 616
12271.27 600
12272.31 609
12273.36 626
12274.41 621
12275.45 650
12276.50 630
12277.55 601
12278.59 643
12279.64 619
12280.69 643
12281.73 624
12282.78 646
12283.83 627
12284.87 634
12285.92 642
12286.97 577
12288.01 596
12289.06 610
12290.11 586
12291.16 648
12292.20 630
12293.25 600
12294.30 575
12295.35 570
12296.39 608
12297.44 577
12298.49 582
12299.54 568
12300.58 576
12301.63 590
12302.68 610
12303.73 549
12304.77 512
12305.82 538
12306.87 603
12307.92 617
12308.97 633
12310.01 611
12311.06 643
12312.11 623
12313.16 654
12314.21 620
12315.25 577
12316.30 607
12317.35 635
12318.40 582
12319.45 572
12320.50 563
12321.54 556
12322.59 580
12323.64 532
12324.69 519
12325.74 552
12326.79 526
12327.84 541
12328.89 571
12329.93 624
12330.98 579
12332.03 569
12333.08 592
12334.13 600
12335.18 535
12336.23 570
12337.28 533
12338.33 545
12339.38 580
12340.43 618
12341.47 582
12342.52 598
12343.57 569
12344.62 566
12345.67 566
12346.72 590
12347.77 591
12348.82 596
12349.87 566
12350.92 558
12351.97 571
12353.02 563
12354.07 550
12355.12 538
12356.17 536
12357.22 562
12358.27 578
12359.32 581
12360.37 560
12361.42 591
12362.47 590
12363.52 585
12364.57 581
12365.62 564
12366.67 558
12367.72 560
12368.77 615
12369.82 567
12370.87 572
12371.93 591
12372.98 540
12374.03 523
12375.08 577
12376.13 601
12377.18 592
12378.23 575
12379.28 588
12380.33 577
12381.38 593
12382.43 546
12383.49 539
12384.54 586
12385.59 546
12386.64 556
12387.69 585
12388.74 553
12389.79 558
12390.84 545
12391.90 583
12392.95 622
12394.00 591
12395.05 529
12396.10 607
12397.15 584
12398.21 561
12399.26 575
12400.31 582
12401.36 590
12402.41 585
12403.47 579
12404.52 618
12405.57 578
12406.62 592
12407.67 671
12408.73 579
12409.78 565
12410.83 580
12411.88 610
12412.94 588
12413.99 577
12415.04 601
12416.09 584
12417.15 621
12418.20 635
12419.25 593
12420.30 591
12421.36 527
12422.41 609
12423.46 643
12424.52 645
12425.57 614
12426.62 601
12427.67 622
12428.73 585
12429.78 594
12430.83 639
12431.89 590
12432.94 625
12433.99 627
12435.05 588
12436.10 623
12437.15 604
12438.21 645
12439.26 624
12440.31 625
12441.37 605
12442.42 667
12443.47 633
12444.53 632
12445.58 645
12446.64 665
12447.69 671
12448.74 640
12449.80 612
12450.85 632
12451.91 634
12452.96 598
12454.01 584
12455.07 580
12456.12 570
12457.18 578
12458.23 545
12459.29 545
12460.34 588
12461.39 621
12462.45 645
12463.50 673
12464.56 627
12465.61 577
12466.67 619
12467.72 646
12468.78 598
12469.83 615
12470.89 618
12471.94 649
12473.00 666
12474.05 654
12475.11 612
12476.16 604
12477.22 590
12478.27 625
12479.33 647
12480.38 722
12481.44 690
12482.49 678
12483.55 677
12484.60 675
12485.66 683
12486.71 701
12487.77 686
12488.83 710
12489.88 705
12490.94 727
12491.99 691
12493.05 689
12494.10 717
12495.16 781
12496.22 821
12497.27 795
12498.33 878
12499.38 981
12500.44 940
12501.50 1050
12502.55 1169
12503.61 1173
12504.67 1173
12505.72 1209
12506.78 1139
12507.83 1094
12508.89 1002
12509.95 939
12511.00 953
12512.06 805
12513.12 799
12514.17 718
12515.23 758
12516.29 734
12517.34 683
12518.40 711
12519.46 673
12520.52 683
12521.57 647
12522.63 712
12523.69 699
12524.74 637
12525.80 667
12526.86 674
12527.92 682
12528.97 664
12530.03 662
12531.09 649
12532.15 711
12533.20 637
12534.26 663
12535.32 674
12536.38 660
12537.43 661
12538.49 688
12539.55 725
12540.61 695
12541.66 681
12542.72 647
12543.78 681
12544.84 662
12545.90 680
12546.95 694
12548.01 687
12549.07 661
12550.13 670
12551.19 725
12552.25 602
12553.30 646
12554.36 673
12555.42 653
12556.48 626
12557.54 696
12558.60 722
12559.65 685
12560.71 653
12561.77 667
12562.83 692
12563.89 724
12564.95 706
12566.01 645
12567.07 708
12568.13 692
12569.18 664
12570.24 635
12571.30 671
12572.36 675
12573.42 720
12574.48 725
12575.54 780
12576.60 779
12577.66 737
12578.72 753
12579.78 732
12580.84 838
12581.90 902
12582.96 880
12584.02 853
12585.07 917
12586.13 874
12587.19 865
12588.25 822
12589.31 836
12590.37 776
12591.43 799
12592.49 795
12593.55 776
12594.61 777
12595.67 789
12596.73 744
12597.79 737
12598.86 765
12599.92 730
12600.98 717
12602.04 693
12603.10 708
12604.16 747
12605.22 705
12606.28 760
12607.34 702
12608.40 654
12609.46 702
12610.52 711
12611.58 667
12612.64 662
12613.70 678
12614.76 680
12615.83 676
12616.89 694
12617.95 678
12619.01 679
12620.07 631
12621.13 667
12622.19 694
12623.25 661
12624.32 660
12625.38 678
12626.44 741
12627.50 699
12628.56 633
12629.62 651
12630.68 686
12631.75 640
12632.81 687
12633.87 693
12634.93 648
12635.99 622
12637.05 642
12638.12 632
12639.18 580
12640.24 605
12641.30 600
12642.36 600
12643.43 598
12644.49 577
12645.55 611
12646.61 609
12647.68 607
12648.74 628
12649.80 651
12650.86 646
12651.93 583
12652.99 622
12654.05 607
12655.11 603
12656.18 616
12657.24 668
12658.30 701
12659.36 703
12660.43 664
12661.49 638
12662.55 665
12663.62 685
12664.68 676
12665.74 680
12666.81 711
12667.87 686
12668.93 692
12670.00 636
12671.06 700
12672.12 654
12673.19 676
12674.25 658
12675.31 684
12676.38 653
12677.44 649
12678.50 710
12679.57 668
12680.63 705
12681.69 682
12682.76 685
12683.82 635
12684.89 728
12685.95 635
12687.01 682
12688.08 667
12689.14 639
12690.21 642
12691.27 685
12692.33 721
12693.40 714
12694.46 690
12695.53 678
12696.59 726
12697.66 687
12698.72 709
12699.79 705
12700.85 682
12701.91 732
12702.98 751
12704.04 747
12705.11 722
12706.17 699
12707.24 727
12708.30 735
12709.37 757
12710.43 758
12711.50 772
12712.56 780
12713.63 757
12714.69 740
12715.76 735
12716.82 765
12717.89 683
12718.95 729
12720.02 703
12721.09 708
12722.15 706
12723.22 699
12724.28 730
12725.35 689
12726.41 654
12727.48 702
12728.54 704
12729.61 667
12730.68 712
12731.74 671
12732.81 686
12733.87 675
12734.94 622
12736.01 656
12737.07 685
12738.14 723
12739.20 673
12740.27 687
12741.34 739
12742.40 688
12743.47 664
12744.54 672
12745.60 644
12746.67 650
12747.74 669
12748.80 617
12749.87 671
12750.94 609
12752.00 625
12753.07 621
12754.14 570
12755.20 584
12756.27 572
12757.34 553
12758.40 564
12759.47 563
12760.54 573
12761.60 567
12762.67 587
12763.74 595
12764.81 591
12765.87 574
12766.94 597
12768.01 565
12769.08 586
12770.14 613
12771.21 633
12772.28 529
12773.35 539
12774.41 541
12775.48 536
12776.55 510
12777.62 544
12778.68 603
12779.75 584
12780.82 528
12781.89 522
12782.96 586
12784.02 579
12785.09 575
12786.16 530
12787.23 557
12788.30 565
12789.37 530
12790.43 561
12791.50 539
12792.57 599
12793.64 651
12794.71 537
12795.78 529
12796.84 548
12797.91 589
12798.98 547
12800.05 572
12801.12 487
12802.19 546
12803.26 538
12804.33 509
12805.40 529
12806.46 527
12807.53 581
12808.60 566
12809.67 560
12810.74 561
12811.81 495
12812.88 510
12813.95 527
12815.02 520
12816.09 532
12817.16 552
12818.23 536
12819.30 520
12820.37 571
12821.44 559
12822.50 511
12823.57 531
12824.64 559
12825.71 585
12826.78 588
12827.85 560
12828.92 559
12829.99 593
12831.06 551
12832.13 512
12833.20 570
12834.27 553
12835.34 494
12836.41 521
12837.49 508
12838.56 513
12839.63 470
12840.70 478
12841.77 470
12842.84 530
12843.91 441
12844.98 505
12846.05 499
12847.12 501
12848.19 502
12849.26 475
12850.33 539
12851.40 517
12852.47 508
12853.55 542
12854.62 486
12855.69 462
12856.76 503
12857.83 490
12858.90 502
12859.97 491
12861.04 488
12862.11 484
12863.19 446
12864.26 460
12865.33 483
12866.40 500
12867.47 459
12868.54 461
12869.62 486
12870.69 493
12871.76 507
12872.83 487
12873.90 465
12874.97 475
12876.05 420
12877.12 478
12878.19 453
12879.26 422
12880.33 453
12881.41 438
12882.48 431
12883.55 453
12884.62 450
12885.70 504
12886.77 489
12887.84 469
12888.91 514
12889.98 492
12891.06 474
12892.13 419
12893.20 485
12894.28 420
12895.35 454
12896.42 476
12897.49 443
12898.57 428
12899.64 451
12900.71 470
12901.79 473
12902.86 476
12903.93 448
12905.00 425
12906.08 438
12907.15 440
12908.22 419
12909.30 449
12910.37 424
12911.44 489
12912.52 459
12913.59 447
12914.66 466
12915.74 473
12916.81 443
12917.89 398
12918.96 423
12920.03 447
12921.11 501
12922.18 462
12923.25 439
12924.33 402
12925.40 458
12926.48 459
12927.55 462
12928.62 411
12929.70 464
12930.77 416
12931.85 444
12932.92 442
12934.00 441
12935.07 442
12936.14 437
12937.22 440
12938.29 411
12939.37 407
12940.44 435
12941.52 460
12942.59 434
12943.67 413
12944.74 423
12945.82 406
12946.89 414
12947.97 426
12949.04 375
12950.12 368
12951.19 406
12952.27 434
12953.34 411
12954.42 420
12955.49 478
12956.57 435
12957.64 444
12958.72 406
12959.79 397
12960.87 394
12961.94 424
12963.02 416
12964.10 379
12965.17 401
12966.25 429
12967.32 414
12968.40 424
12969.47 379
12970.55 357
12971.63 433
12972.70 439
12973.78 427
12974.85 408
12975.93 457
12977.01 462
12978.08 455
12979.16 431
12980.23 394
12981.31 416
12982.39 439
12983.46 431
12984.54 413
12985.62 421
12986.69 421
12987.77 421
12988.85 412
12989.92 395
12991.00 392
12992.08 412
12993.15 414
12994.23 372
12995.31 420
12996.38 462
12997.46 424
12998.54 409
12999.61 434
13000.69 430
13001.77 432
13002.85 419
13003.92 431
13005.00 432
13006.08 441
13007.16 450
13008.23 470
13009.31 413
13010.39 407
13011.47 454
13012.54 441
13013.62 470
13014.70 429
13015.78 437
13016.85 457
13017.93 434
13019.01 462
13020.09 419
13021.17 437
13022.24 433
13023.32 416
13024.40 440
13025.48 405
13026.56 433
13027.63 468
13028.71 440
13029.79 415
13030.87 384
13031.95 403
13033.03 476
13034.10 425
13035.18 440
13036.26 427
13037.34 469
13038.42 457
13039.50 462
13040.58 452
13041.66 451
13042.73 467
13043.81 460
13044.89 457
13045.97 468
13047.05 511
13048.13 490
13049.21 468
13050.29 382
13051.37 448
13052.45 420
13053.53 409
13054.60 433
13055.68 414
13056.76 479
13057.84 435
13058.92 508
13060.00 476
13061.08 456
13062.16 415
13063.24 409
13064.32 406
13065.40 432
13066.48 457
13067.56 453
13068.64 430
13069.72 466
13070.80 445
13071.88 435
13072.96 448
13074.04 449
13075.12 497
13076.20 478
13077.28 418
13078.36 428
13079.44 451
13080.52 474
13081.60 434
13082.68 450
13083.76 453
13084.84 459
13085.93 433
13087.01 438
13088.09 414
13089.17 409
13090.25 437
13091.33 487
13092.41 444
13093.49 418
13094.57 422
13095.65 455
13096.73 410
13097.82 420
13098.90 461
13099.98 437
13101.06 436
13102.14 435
13103.22 456
13104.30 450
13105.38 454
13106.47 442
13107.55 443
13108.63 405
13109.71 416
13110.79 413
13111.87 434
13112.96 456
13114.04 470
13115.12 403
13116.20 462
13117.28 448
13118.37 419
13119.45 403
13120.53 447
13121.61 431
13122.69 427
13123.78 439
13124.86 429
13125.94 405
13127.02 466
13128.11 470
13129.19 427
13130.27 420
13131.35 441
13132.44 460
13133.52 430
13134.60 437
13135.68 430
13136.77 409
13137.85 458
13138.93 431
13140.01 429
13141.10 431
13142.18 429
13143.26 442
13144.35 491
13145.43 416
13146.51 405
13147.60 431
13148.68 456
13149.76 411
13150.85 411
13151.93 412
13153.01 425
13154.10 437
13155.18 428
13156.26 426
13157.35 436
13158.43 470
13159.51 461
13160.60 453
13161.68 404
13162.77 424
13163.85 452
13164.93 480
13166.02 448
13167.10 440
13168.19 438
13169.27 469
13170.35 420
13171.44 397
13172.52 446
13173.61 456
13174.69 427
13175.78 425
13176.86 455
13177.94 436
13179.03 476
13180.11 508
13181.20 467
13182.28 425
13183.37 415
13184.45 479
13185.54 451
13186.62 462
13187.71 417
13188.79 451
13189.88 499
13190.96 457
13192.05 509
13193.13 445
13194.22 454
13195.30 452
13196.39 471
13197.47 467
13198.56 456
13199.64 444
13200.73 466
13201.81 480
13202.90 413
13203.98 415
13205.07 456
13206.16 467
13207.24 476
13208.33 458
13209.41 458
13210.50 421
13211.58 480
13212.67 486
13213.76 482
13214.84 503
13215.93 485
13217.01 476
13218.10 473
13219.19 458
13220.27 451
13221.36 444
13222.45 473
13223.53 429
13224.62 434
13225.70 490
13226.79 452
13227.88 508
13228.96 511
13230.05 486
13231.14 484
13232.22 441
13233.31 497
13234.40 522
13235.48 501
13236.57 488
13237.66 498
13238.74 530
13239.83 467
13240.92 486
13242.01 548
13243.09 529
13244.18 484
13245.27 445
13246.35 479
13247.44 516
13248.53 514
13249.62 497
13250.70 490
13251.79 517
13252.88 530
13253.97 551
13255.05 513
13256.14 535
13257.23 527
13258.32 552
13259.41 534
13260.49 500
13261.58 559
13262.67 526
13263.76 586
13264.85 543
13265.93 556
13267.02 554
13268.11 561
13269.20 571
13270.29 530
13271.37 568
13272.46 554
13273.55 490
13274.64 572
13275.73 612
13276.82 594
13277.91 496
13278.99 592
13280.08 568
13281.17 546
13282.26 584
13283.35 552
13284.44 535
13285.53 596
13286.62 596
13287.70 542
13288.79 581
13289.88 598
13290.97 578
13292.06 545
13293.15 554
13294.24 589
13295.33 605
13296.42 591
13297.51 612
13298.60 565
13299.69 592
13300.78 600
13301.87 583
13302.95 642
13304.04 677
13305.13 592
13306.22 642
13307.31 648
13308.40 658
13309.49 635
13310.58 620
13311.67 669
13312.76 642
13313.85 667
13314.94 676
13316.03 701
13317.12 652
13318.21 703
13319.30 727
13320.39 712
13321.48 671
13322.58 725
13323.67 713
13324.76 673
13325.85 642
13326.94 627
13328.03 667
13329.12 669
13330.21 701
13331.30 719
13332.39 705
13333.48 666
13334.57 674
13335.66 700
13336.75 745
13337.85 677
13338.94 679
13340.03 752
13341.12 667
13342.21 643
13343.30 679
13344.39 721
13345.48 643
13346.58 699
13347.67 730
13348.76 720
13349.85 689
13350.94 704
13352.03 735
13353.12 656
13354.22 743
13355.31 753
13356.40 737
13357.49 735
13358.58 736
13359.68 734
13360.77 735
13361.86 699
13362.95 764
13364.04 756
13365.14 745
13366.23 768
13367.32 758
13368.41 736
13369.51 762
13370.60 733
13371.69 775
13372.78 839
13373.87 828
13374.97 829
13376.06 884
13377.15 917
13378.25 899
13379.34 852
13380.43 841
13381.52 813
13382.62 817
13383.71 840
13384.80 817
13385.90 733
13386.99 797
13388.08 762
13389.17 737
13390.27 737
13391.36 693
13392.45 667
13393.55 712
13394.64 698
13395.73 630
13396.83 678
13397.92 652
13399.02 682
13400.11 665
13401.20 714
13402.30 671
13403.39 617
13404.48 621
13405.58 644
13406.67 739
13407.77 684
13408.86 618
13409.95 686
13411.05 690
13412.14 687
13413.24 652
13414.33 608
13415.42 606
13416.52 637
13417.61 668
13418.71 718
13419.80 662
13420.90 625
13421.99 655
13423.08 687
13424.18 658
13425.27 627
13426.37 627
13427.46 670
13428.56 657
13429.65 673
13430.75 671
13431.84 688
13432.94 679
13434.03 664
13435.13 664
13436.22 673
13437.32 648
13438.41 650
13439.51 736
13440.60 713
13441.70 672
13442.79 719
13443.89 694
13444.98 658
13446.08 732
13447.18 737
13448.27 751
13449.37 704
13450.46 712
13451.56 716
13452.65 729
13453.75 709
13454.85 692
13455.94 702
13457.04 718
13458.13 712
13459.23 751
13460.33 740
13461.42 722
13462.52 808
13463.61 731
13464.71 704
13465.81 752
13466.90 739
13468.00 782
13469.10 753
13470.19 786
13471.29 776
13472.38 793
13473.48 776
13474.58 747
13475.67 798
13476.77 822
13477.87 815
13478.96 768
13480.06 753
13481.16 735
13482.26 807
13483.35 837
13484.45 775
13485.55 747
13486.64 736
13487.74 804
13488.84 755
13489.94 792
13491.03 798
13492.13 819
13493.23 828
13494.32 762
13495.42 800
13496.52 827
13497.62 851
13498.72 869
13499.81 824
13500.91 816
13502.01 848
13503.11 876
13504.20 890
13505.30 960
13506.40 983
13507.50 956
13508.60 940
13509.69 942
13510.79 978
13511.89 1003
13512.99 1029
13514.09 987
13515.18 921
13516.28 928
13517.38 969
13518.48 908
13519.58 831
13520.68 837
13521.78 817
13522.87 768
13523.97 829
13525.07 716
13526.17 717
13527.27 774
13528.37 700
13529.47 706
13530.57 679
13531.66 667
13532.76 681
13533.86 687
13534.96 685
13536.06 683
13537.16 672
13538.26 684
13539.36 653
13540.46 648
13541.56 640
13542.66 658
13543.76 645
13544.86 655
13545.96 621
13547.05 649
13548.15 659
13549.25 678
13550.35 691
13551.45 667
13552.55 681
13553.65 684
13554.75 668
13555.85 636
13556.95 609
13558.05 645
13559.15 634
13560.25 611
13561.35 690
13562.45 669
13563.55 680
13564.65 594
13565.75 588
13566.85 621
13567.96 612
13569.06 600
13570.16 578
13571.26 639
13572.36 667
13573.46 644
13574.56 621
13575.66 625
13576.76 619
13577.86 631
13578.96 642
13580.06 613
13581.16 571
13582.27 603
13583.37 625
13584.47 604
13585.57 678
13586.67 647
13587.77 586
13588.87 637
13589.97 628
13591.08 602
13592.18 613
13593.28 656
13594.38 631
13595.48 615
13596.58 630
13597.68 622
13598.79 680
13599.89 682
13600.99 651
13602.09 629
13603.19 666
13604.30 687
13605.40 589
13606.50 607
13607.60 612
13608.70 663
13609.81 621
13610.91 601
13612.01 647
13613.11 626
13614.21 697
13615.32 675
13616.42 688
13617.52 652
13618.62 670
13619.73 611
13620.83 650
13621.93 619
13623.03 647
13624.14 610
13625.24 623
13626.34 642
13627.45 642
13628.55 662
13629.65 697
13630.75 704
13631.86 678
13632.96 587
13634.06 634
13635.17 619
13636.27 660
13637.37 655
13638.48 692
13639.58 678
13640.68 746
13641.79 697
13642.89 641
13643.99 637
13645.10 604
13646.20 634
13647.30 629
13648.41 637
13649.51 641
13650.62 713
13651.72 697
13652.82 641
13653.93 643
13655.03 680
13656.14 675
13657.24 698
13658.34 691
13659.45 688
13660.55 618
13661.66 637
13662.76 667
13663.87 590
13664.97 621
13666.07 616
13667.18 651
13668.28 685
13669.39 642
13670.49 614
13671.60 651
13672.70 667
13673.81 636
13674.91 566
13676.02 612
13677.12 637
13678.23 598
13679.33 624
13680.44 632
13681.54 611
13682.65 621
13683.75 638
13684.86 600
13685.96 649
13687.07 662
13688.17 638
13689.28 610
13690.38 641
13691.49 627
13692.59 647
13693.70 653
13694.80 617
13695.91 623
13697.02 670
13698.12 646
13699.23 619
13700.33 593
13701.44 619
13702.55 660
13703.65 650
13704.76 640
13705.86 689
13706.97 599
13708.08 631
13709.18 645
13710.29 658
13711.39 661
13712.50 643
13713.61 669
13714.71 643
13715.82 678
13716.93 657
13718.03 643
13719.14 660
13720.25 682
13721.35 697
13722.46 665
13723.57 728
13724.67 704
13725.78 708
13726.89 715
13727.99 714
13729.10 683
13730.21 699
13731.31 750
13732.42 747
13733.53 736
13734.64 737
13735.74 784
13736.85 772
13737.96 834
13739.07 783
13740.17 753
13741.28 775
13742.39 764
13743.50 830
13744.60 763
13745.71 838
13746.82 820
13747.93 736
13749.03 784
13750.14 802
13751.25 810
13752.36 850
13753.47 814
13754.57 842
13755.68 745
13756.79 815
13757.90 862
13759.01 827
13760.11 883
13761.22 867
13762.33 867
13763.44 914
13764.55 909
13765.66 903
13766.76 912
13767.87 994
13768.98 959
13770.09 984
13771.20 973
13772.31 987
13773.42 1051
13774.53 1019
13775.63 1122
13776.74 1157
13777.85 1242
13778.96 1235
13780.07 1248
13781.18 1288
13782.29 1329
13783.40 1335
13784.51 1290
13785.62 1288
13786.73 1207
13787.83 1177
13788.94 1151
13790.05 1166
13791.16 1144
13792.27 1008
13793.38 941
13794.49 895
13795.60 875
13796.71 895
13797.82 847
13798.93 830
13800.04 825
13801.15 807
13802.26 877
13803.37 823
13804.48 835
13805.59 820
13806.70 785
13807.81 786
13808.92 809
13810.03 858
13811.14 787
13812.25 782
13813.36 719
13814.47 758
13815.58 822
13816.69 810
13817.80 786
13818.91 745
13820.03 728
13821.14 773
13822.25 732
13823.36 724
13824.47 721
13825.58 742
13826.69 775
13827.80 703
13828.91 682
13830.02 735
13831.13 719
13832.25 760
13833.36 704
13834.47 702
13835.58 708
13836.69 708
13837.80 679
13838.91 724
13840.02 747
13841.14 713
13842.25 785
13843.36 736
13844.47 687
13845.58 712
13846.69 713
13847.81 705
13848.92 729
13850.03 676
13851.14 697
13852.25 748
13853.37 726
13854.48 767
13855.59 756
13856.70 718
13857.81 732
13858.93 721
13860.04 781
13861.15 817
13862.26 815
13863.38 768
13864.49 744
13865.60 763
13866.71 704
13867.83 759
13868.94 817
13870.05 808
13871.16 815
13872.28 819
13873.39 842
13874.50 848
13875.61 808
13876.73 836
13877.84 877
13878.95 849
13880.07 793
13881.18 771
13882.29 783
13883.41 822
13884.52 826
13885.63 813
13886.75 795
13887.86 752
13888.97 794
13890.09 829
13891.20 764
13892.31 704
13893.43 771
13894.54 748
13895.65 776
13896.77 740
13897.88 751
13899.00 740
13900.11 734
13901.22 696
13902.34 758
13903.45 783
13904.57 772
13905.68 738
13906.79 744
13907.91 821
13909.02 800
13910.14 819
13911.25 758
13912.37 739
13913.48 778
13914.59 776
13915.71 716
13916.82 759
13917.94 729
13919.05 671
13920.17 660
13921.28 720
13922.40 682
13923.51 710
13924.63 661
13925.74 688
13926.86 694
13927.97 687
13929.09 652
13930.20 700
13931.32 661
13932.43 654
13933.55 665
13934.66 692
13935.78 663
13936.89 617
13938.01 624
13939.12 664
13940.24 646
13941.35 678
13942.47 636
13943.59 677
13944.70 639
13945.82 649
13946.93 650
13948.05 678
13949.16 703
13950.28 666
13951.40 633
13952.51 610
13953.63 610
13954.74 656
13955.86 617
13956.98 632
13958.09 653
13959.21 684
13960.33 685
13961.44 627
13962.56 657
13963.67 696
13964.79 663
13965.91 697
13967.02 621
13968.14 653
13969.26 692
13970.37 646
13971.49 672
13972.61 633
13973.72 674
13974.84 676
13975.96 663
13977.08 628
13978.19 617
13979.31 638
13980.43 640
13981.54 677
13982.66 658
13983.78 661
13984.90 631
13986.01 700
13987.13 704
13988.25 669
13989.37 674
13990.48 734
13991.60 699
13992.72 669
13993.84 684
13994.95 660
13996.07 607
13997.19 689
13998.31 682
13999.42 615
14000.54 664
14001.66 652
14002.78 670
14003.90 647
14005.01 709
14006.13 682
14007.25 673
14008.37 697
14009.49 698
14010.61 680
14011.72 685
14012.84 702
14013.96 659
14015.08 705
14016.20 690
14017.32 701
14018.43 732
14019.55 702
14020.67 669
14021.79 712
14022.91 770
14024.03 777
14025.15 743
14026.27 724
14027.39 818
14028.50 833
14029.62 745
14030.74 702
14031.86 753
14032.98 756
14034.10 736
14035.22 749
14036.34 771
14037.46 708
14038.58 691
14039.70 665
14040.82 670
14041.94 704
14043.06 716
14044.18 669
14045.30 654
14046.41 654
14047.53 661
14048.65 682
14049.77 706
14050.89 725
14052.01 699
14053.13 694
14054.25 635
14055.37 675
14056.49 671
14057.61 663
14058.74 731
14059.86 675
14060.98 711
14062.10 695
14063.22 703
14064.34 684
14065.46 710
14066.58 703
14067.70 694
14068.82 715
14069.94 697
14071.06 741
14072.18 671
14073.30 669
14074.42 716
14075.54 690
14076.66 681
14077.79 704
14078.91 721
14080.03 691
14081.15 737
14082.27 750
14083.39 720
14084.51 688
14085.63 701
14086.76 723
14087.88 718
14089.00 722
14090.12 752
14091.24 714
14092.36 738
14093.48 756
14094.61 814
14095.73 763
14096.85 740
14097.97 806
14099.09 810
14100.22 820
14101.34 826
14102.46 849
14103.58 834
14104.70 832
14105.83 887
14106.95 908
14108.07 901
14109.19 874
14110.31 878
14111.44 903
14112.56 904
14113.68 857
14114.80 792
14115.93 798
14117.05 783
14118.17 820
14119.29 774
14120.42 789
14121.54 737
14122.66 733
14123.79 689
14124.91 695
14126.03 753
14127.15 709
14128.28 724
14129.40 720
14130.52 765
14131.65 751
14132.77 693
14133.89 712
14135.02 690
14136.14 677
14137.26 724
14138.39 718
14139.51 680
14140.63 695
14141.76 750
14142.88 749
14144.00 720
14145.13 705
14146.25 714
14147.38 702
14148.50 738
14149.62 752
14150.75 683
14151.87 731
14152.99 745
14154.12 743
14155.24 721
14156.37 747
14157.49 712
14158.62 763
14159.74 723
14160.86 725
14161.99 688
14163.11 716
14164.24 714
14165.36 694
14166.49 715
14167.61 772
14168.74 740
14169.86 719
14170.99 700
14172.11 676
14173.23 666
14174.36 681
14175.48 704
14176.61 662
14177.73 737
14178.86 675
14179.98 641
14181.11 607
14182.23 641
14183.36 657
14184.49 650
14185.61 637
14186.74 605
14187.86 621
14188.99 600
14190.11 604
14191.24 615
14192.36 675
14193.49 654
14194.61 663
14195.74 642
14196.87 620
14197.99 610
14199.12 649
14200.24 657
14201.37 625
14202.50 659
14203.62 610
14204.75 649
14205.87 654
14207.00 612
14208.13 617
14209.25 612
14210.38 630
14211.50 608
14212.63 603
14213.76 587
14214.88 605
14216.01 570
14217.14 607
14218.26 590
14219.39 566
14220.52 542
14221.64 627
14222.77 654
14223.90 599
14225.02 575
14226.15 542
14227.28 566
14228.41 593
14229.53 524
14230.66 549
14231.79 576
14232.91 605
14234.04 603
14235.17 550
14236.30 580
14237.42 600
14238.55 613
14239.68 589
14240.81 560
14241.93 585
14243.06 557
14244.19 580
14245.32 576
14246.44 533
14247.57 580
14248.70 564
14249.83 525
14250.95 520
14252.08 520
14253.21 558
14254.34 605
14255.47 591
14256.59 554
14257.72 545
14258.85 575
14259.98 584
14261.11 551
14262.24 521
14263.36 531
14264.49 576
14265.62 550
14266.75 536
14267.88 526
14269.01 558
14270.14 534
14271.26 507
14272.39 502
14273.52 518
14274.65 510
14275.78 510
14276.91 498
14278.04 501
14279.17 546
14280.30 525
14281.42 497
14282.55 512
14283.68 509
14284.81 444
14285.94 484
14287.07 509
14288.20 493
14289.33 511
14290.46 503
14291.59 515
14292.72 516
14293.85 502
14294.98 514
14296.11 467
14297.24 483
14298.37 496
14299.50 504
14300.63 488
14301.76 449
14302.89 473
14304.02 496
14305.15 510
14306.28 502
14307.41 498
14308.54 508
14309.67 485
14310.80 483
14311.93 467
14313.06 469
14314.19 465
14315.32 414
14316.45 464
14317.58 471
14318.71 450
14319.84 488
14320.97 449
14322.10 466
14323.23 442
14324.36 480
14325.49 454
14326.63 491
14327.76 470
14328.89 453
14330.02 443
14331.15 416
14332.28 430
14333.41 449
14334.54 454
14335.67 455
14336.81 469
14337.94 433
14339.07 429
14340.20 463
14341.33 454
14342.46 463
14343.59 430
14344.73 438
14345.86 416
14346.99 421
14348.12 412
14349.25 430
14350.38 436
14351.52 438
14352.65 403
14353.78 438
14354.91 427
14356.04 436
14357.18 403
14358.31 401
14359.44 427
14360.57 404
14361.71 397
14362.84 455
14363.97 442
14365.10 419
14366.24 409
14367.37 409
14368.50 383
14369.63 421
14370.77 436
14371.90 411
14373.03 381
14374.16 394
14375.30 407
14376.43 398
14377.56 404
14378.70 422
14379.83 400
14380.96 394
14382.09 440
14383.23 469
14384.36 386
14385.49 458
14386.63 456
14387.76 413
14388.89 385
14390.03 431
14391.16 413
14392.29 421
14393.43 408
14394.56 437
14395.70 421
14396.83 403
14397.96 400
14399.10 381
14400.23 347
14401.36 389
14402.50 430
14403.63 410
14404.77 364
14405.90 403
14407.03 390
14408.17 412
14409.30 419
14410.44 419
14411.57 380
14412.71 380
14413.84 408
14414.97 393
14416.11 401
14417.24 416
14418.38 419
14419.51 429
14420.65 411
14421.78 443
14422.92 431
14424.05 375
14425.19 424
14426.32 394
14427.46 386
14428.59 408
14429.73 380
14430.86 412
14432.00 350
14433.13 369
14434.27 391
14435.40 362
14436.54 363
14437.67 376
14438.81 408
14439.94 411
14441.08 395
14442.21 397
14443.35 437
14444.48 426
14445.62 406
14446.76 407
14447.89 420
14449.03 404
14450.16 407
14451.30 427
14452.43 425
14453.57 449
14454.71 426
14455.84 416
14456.98 430
14458.11 415
14459.25 424
14460.39 433
14461.52 423
14462.66 385
14463.80 398
14464.93 429
14466.07 418
14467.20 425
14468.34 443
14469.48 407
14470.61 409
14471.75 416
14472.89 383
14474.02 385
14475.16 426
14476.30 426
14477.43 393
14478.57 441
14479.71 432
14480.85 373
14481.98 443
14483.12 434
14484.26 435
14485.39 445
14486.53 428
14487.67 449
14488.81 451
14489.94 401
14491.08 395
14492.22 407
14493.36 422
14494.49 417
14495.63 433
14496.77 417
14497.91 417
14499.04 402
14500.18 420
14501.32 419
14502.46 419
14503.59 421
14504.73 440
14505.87 432
14507.01 437
14508.15 466
14509.28 413
14510.42 403
14511.56 430
14512.70 421
14513.84 389
14514.98 422
14516.11 398
14517.25 389
14518.39 403
14519.53 425
14520.67 431
14521.81 431
14522.95 386
14524.08 385
14525.22 433
14526.36 414
14527.50 448
14528.64 397
14529.78 425
14530.92 433
14532.06 429
14533.20 411
14534.33 431
14535.47 460
14536.61 450
14537.75 427
14538.89 408
14540.03 425
14541.17 428
14542.31 434
14543.45 411
14544.59 400
14545.73 450
14546.87 459
14548.01 378
14549.15 420
14550.29 439
14551.43 464
14552.57 463
14553.71 431
14554.85 452
14555.99 434
14557.13 450
14558.27 467
14559.41 522
14560.55 484
14561.69 469
14562.83 454
14563.97 421
14565.11 448
14566.25 487
14567.39 473
14568.53 469
14569.67 444
14570.81 479
14571.95 483
14573.09 468
14574.23 455
14575.37 470
14576.51 484
14577.65 454
14578.79 482
14579.94 542
14581.08 463
14582.22 451
14583.36 510
14584.50 516
14585.64 529
14586.78 495
14587.92 504
14589.06 492
14590.21 509
14591.35 474
14592.49 487
14593.63 556
14594.77 519
14595.91 530
14597.05 531
14598.20 533
14599.34 523
14600.48 526
14601.62 547
14602.76 541
14603.90 545
14605.05 516
14606.19 548
14607.33 554
14608.47 570
14609.61 553
14610.76 535
14611.90 525
14613.04 547
14614.18 557
14615.32 544
14616.47 549
14617.61 582
14618.75 554
14619.89 554
14621.04 575
14622.18 602
14623.32 595
14624.46 615
14625.61 592
14626.75 597
14627.89 592
14629.04 661
14630.18 669
14631.32 640
14632.46 639
14633.61 632
14634.75 719
14635.89 703
14637.04 647
14638.18 721
14639.32 741
14640.47 797
14641.61 736
14642.75 781
14643.90 774
14645.04 753
14646.18 747
14647.33 773
14648.47 771
14649.61 771
14650.76 731
14651.90 734
14653.05 665
14654.19 639
14655.33 625
14656.48 629
14657.62 590
14658.76 595
14659.91 589
14661.05 559
14662.20 523
14663.34 520
14664.49 548
14665.63 509
14666.77 534
14667.92 472
14669.06 476
14670.21 529
14671.35 501
14672.50 475
14673.64 501
14674.79 482
14675.93 533
14677.07 505
14678.22 463
14679.36 507
14680.51 519
14681.65 482
14682.80 446
14683.94 528
14685.09 469
14686.23 509
14687.38 468
14688.52 466
14689.67 486
14690.81 470
14691.96 442
14693.10 427
14694.25 444
14695.40 448
14696.54 455
14697.69 444
14698.83 462
14699.98 425
14701.12 425
14702.27 434
14703.41 457
14704.56 462
14705.71 432
14706.85 458
14708.00 417
14709.14 402
14710.29 438
14711.44 422
14712.58 383
14713.73 426
14714.87 475
14716.02 435
14717.17 422
14718.31 407
14719.46 396
14720.61 436
14721.75 461
14722.90 428
14724.05 415
14725.19 432
14726.34 440
14727.49 453
14728.63 421
14729.78 427
14730.93 472
14732.07 427
14733.22 409
14734.37 408
14735.51 414
14736.66 424
14737.81 404
14738.95 407
14740.10 400
14741.25 443
14742.40 455
14743.54 433
14744.69 460
14745.84 447
14746.99 461
14748.13 444
14749.28 438
14750.43 393
14751.58 417
14752.72 417
14753.87 450
14755.02 429
14756.17 411
14757.31 457
14758.46 388
14759.61 435
14760.76 420
14761.91 427
14763.05 414
14764.20 421
14765.35 448
14766.50 433
14767.65 459
14768.80 438
14769.94 373
14771.09 388
14772.24 422
14773.39 388
14774.54 366
14775.69 416
14776.83 400
14777.98 428
14779.13 412
14780.28 434
14781.43 405
14782.58 375
14783.73 400
14784.88 457
14786.03 437
14787.17 404
14788.32 399
14789.47 397
14790.62 410
14791.77 394
14792.92 446
14794.07 428
14795.22 429
14796.37 450
14797.52 406
14798.67 408
14799.82 422
14800.97 406
14802.12 427
14803.26 397
14804.41 412
14805.56 375
14806.71 395
14807.86 438
14809.01 417
14810.16 405
14811.31 385
14812.46 429
14813.61 424
14814.76 399
14815.91 433
14817.06 449
14818.21 373
14819.36 373
14820.51 388
14821.66 410
14822.82 374
14823.97 374
14825.12 393
14826.27 409
14827.42 419
14828.57 415
14829.72 390
14830.87 390
14832.02 382
14833.17 444
14834.32 428
14835.47 395
14836.62 352
14837.77 389
14838.93 376
14840.08 357
14841.23 378
14842.38 395
14843.53 404
14844.68 372
14845.83 364
14846.98 397
14848.14 362
14849.29 334
14850.44 379
14851.59 423
14852.74 373
14853.89 342
14855.04 376
14856.20 372
14857.35 351
14858.50 339
14859.65 371
14860.80 377
14861.96 336
14863.11 331
14864.26 352
14865.41 357
14866.56 323
14867.72 354
14868.87 312
14870.02 315
14871.17 321
14872.32 362
14873.48 364
14874.63 345
14875.78 339
14876.93 374
14878.09 362
14879.24 380
14880.39 327
14881.54 334
14882.70 345
14883.85 341
14885.00 332
14886.16 346
14887.31 341
14888.46 323
14889.61 345
14890.77 354
14891.92 346
14893.07 355
14894.23 345
14895.38 400
14896.53 326
14897.69 350
14898.84 330
14899.99 338
14901.15 391
14902.30 353
14903.45 328
14904.61 344
14905.76 343
14906.91 359
14908.07 334
14909.22 375
14910.38 351
14911.53 382
14912.68 321
14913.84 345
14914.99 373
14916.15 384
14917.30 389
14918.45 359
14919.61 341
14920.76 329
14921.92 378
14923.07 349
14924.22 355
14925.38 361
14926.53 384
14927.69 373
14928.84 386
14930.00 376
14931.15 417
14932.31 409
14933.46 356
14934.62 400
14935.77 395
14936.93 387
14938.08 412
14939.24 420
14940.39 400
14941.55 364
14942.70 390
14943.86 381
14945.01 412
14946.17 391
14947.32 377
14948.48 392
14949.63 384
14950.79 448
14951.94 451
14953.10 407
14954.25 393
14955.41 382
14956.56 361
14957.72 387
14958.88 406
14960.03 399
14961.19 368
14962.34 389
14963.50 387
14964.65 414
14965.81 385
14966.97 426
14968.12 423
14969.28 449
14970.43 382
14971.59 384
14972.75 349
14973.90 392
14975.06 393
14976.22 395
14977.37 403
14978.53 388
14979.69 350
14980.84 415
14982.00 334
14983.16 334
14984.31 359
14985.47 349
14986.63 347
14987.78 349
14988.94 334
14990.10 340
14991.25 404
14992.41 412
14993.57 308
14994.72 326
14995.88 315
14997.04 314
14998.20 298
14999.35 294
15000.51 326
15001.67 337
15002.82 324
15003.98 289
15005.14 309
15006.30 325
15007.45 314
15008.61 353
15009.77 310
15010.93 278
15012.09 312
15013.24 305
15014.40 295
15015.56 303
15016.72 273
15017.87 286
15019.03 338
15020.19 279
15021.35 300
15022.51 312
15023.67 312
15024.82 346
15025.98 305
15027.14 256
15028.30 279
15029.46 300
15030.62 292
15031.77 306
15032.93 307
15034.09 295
15035.25 289
15036.41 270
15037.57 305
15038.73 321
15039.88 293
15041.04 300
15042.20 277
15043.36 270
15044.52 273
15045.68 280
15046.84 299
15048.00 313
15049.16 285
15050.32 312
15051.47 276
15052.63 288
15053.79 286
15054.95 295
15056.11 316
15057.27 255
15058.43 283
15059.59 276
15060.75 282
15061.91 288
15063.07 272
15064.23 270
15065.39 251
15066.55 267
15067.71 293
15068.87 269
15070.03 262
15071.19 261
15072.35 297
15073.51 272
15074.67 253
15075.83 265
15076.99 273
15078.15 277
15079.31 281
15080.47 278
15081.63 260
15082.79 278
15083.95 276
15085.11 271
15086.27 292
15087.43 287
15088.59 301
15089.76 323
15090.92 312
15092.08 269
15093.24 259
15094.40 285
15095.56 328
15096.72 307
15097.88 297
15099.04 278
15100.20 288
15101.37 291
15102.53 274
15103.69 276
15104.85 292
15106.01 321
15107.17 314
15108.33 283
15109.50 326
15110.66 298
15111.82 265
15112.98 305
15114.14 327
15115.30 312
15116.47 318
15117.63 300
15118.79 284
15119.95 305
15121.11 284
15122.27 305
15123.44 343
15124.60 253
15125.76 300
15126.92 283
15128.09 335
15129.25 297
15130.41 225
15131.57 304
15132.73 300
15133.90 300
15135.06 275
15136.22 294
15137.38 298
15138.55 285
15139.71 277
15140.87 296
15142.04 263
15143.20 307
15144.36 302
15145.52 282
15146.69 303
15147.85 289
15149.01 301
15150.18 257
15151.34 275
15152.50 301
15153.67 289
15154.83 278
15155.99 242
15157.16 265
15158.32 311
15159.48 317
15160.65 301
15161.81 301
15162.97 285
15164.14 293
15165.30 299
15166.46 271
15167.63 264
15168.79 302
15169.95 315
15171.12 287
15172.28 327
15173.45 311
15174.61 308
15175.77 319
15176.94 306
15178.10 314
15179.27 287
15180.43 325
15181.60 298
15182.76 304
15183.92 321
15185.09 296
15186.25 306
15187.42 324
15188.58 287
15189.75 287
15190.91 326
15192.08 338
15193.24 314
15194.41 285
15195.57 280
15196.74 297
15197.90 294
15199.07 292
15200.23 302
15201.40 308
15202.56 322
15203.73 337
15204.89 308
15206.06 306
15207.22 293
15208.39 289
15209.55 321
15210.72 340
15211.88 335
15213.05 351
15214.21 341
15215.38 312
15216.54 321
15217.71 319
15218.88 350
15220.04 317
15221.21 340
15222.37 360
15223.54 347
15224.71 358
15225.87 355
15227.04 365
15228.20 342
15229.37 363
15230.54 387
15231.70 366
15232.87 383
15234.03 339
15235.20 371
15236.37 401
15237.53 385
15238.70 330
15239.87 326
15241.03 367
15242.20 374
15243.37 405
15244.53 336
15245.70 316
15246.87 350
15248.03 381
15249.20 389
15250.37 341
15251.53 350
15252.70 368
15253.87 368
15255.04 339
15256.20 320
15257.37 375
15258.54 349
15259.70 349
15260.87 351
15262.04 338
15263.21 320
15264.37 302
15265.54 321
15266.71 304
15267.88 311
15269.04 315
15270.21 313
15271.38 303
15272.55 296
15273.72 325
15274.88 307
15276.05 303
15277.22 300
15278.39 319
15279.56 289
15280.72 294
15281.89 301
15283.06 333
15284.23 335
15285.40 318
15286.56 316
15287.73 300
15288.90 300
15290.07 292
15291.24 295
15292.41 315
15293.58 312
15294.74 310
15295.91 295
15297.08 343
15298.25 318
15299.42 288
15300.59 314
15301.76 319
15302.93 294
15304.09 310
15305.26 301
15306.43 306
15307.60 317
15308.77 294
15309.94 299
15311.11 307
15312.28 262
15313.45 273
15314.62 301
15315.79 279
15316.96 278
15318.13 318
15319.30 307
15320.46 296
15321.63 304
15322.80 285
15323.97 269
15325.14 281
15326.31 275
15327.48 304
15328.65 300
15329.82 293
15330.99 292
15332.16 298
15333.33 288
15334.50 304
15335.67 310
15336.84 332
15338.01 289
15339.18 287
15340.36 309
15341.53 300
15342.70 262
15343.87 266
15345.04 272
15346.21 277
15347.38 299
15348.55 318
15349.72 292
15350.89 299
15352.06 289
15353.23 307
15354.40 282
15355.57 324
15356.75 317
15357.92 266
15359.09 277
15360.26 308
15361.43 335
15362.60 293
15363.77 283
15364.94 285
15366.11 309
15367.29 302
15368.46 308
15369.63 324
15370.80 303
15371.97 295
15373.14 308
15374.32 307
15375.49 320
15376.66 335
15377.83 336
15379.00 322
15380.17 299
15381.35 281
15382.52 250
15383.69 299
15384.86 310
15386.03 323
15387.21 302
15388.38 342
15389.55 300
15390.72 319
15391.90 320
15393.07 254
15394.24 297
15395.41 332
15396.59 316
15397.76 275
15398.93 305
15400.10 284
15401.28 299
15402.45 294
15403.62 308
15404.79 319
15405.97 291
15407.14 275
15408.31 305
15409.49 307
15410.66 297
15411.83 316
15413.01 287
15414.18 294
15415.35 296
15416.53 325
15417.70 318
15418.87 260
15420.05 282
15421.22 276
15422.39 283
15423.57 290
15424.74 273
15425.91 263
15427.09 247
15428.26 268
15429.43 244
15430.61 303
15431.78 276
15432.96 257
15434.13 279
15435.30 273
15436.48 304
15437.65 310
15438.83 353
15440.00 268
15441.17 298
15442.35 275
15443.52 278
15444.70 315
15445.87 303
15447.05 274
15448.22 256
15449.40 290
15450.57 289
15451.75 291
15452.92 275
15454.09 310
15455.27 286
15456.44 294
15457.62 272
15458.79 256
15459.97 282
15461.14 312
15462.32 309
15463.49 309
15464.67 299
15465.84 299
15467.02 347
15468.19 287
15469.37 274
15470.55 260
15471.72 278
15472.90 269
15474.07 292
15475.25 292
15476.42 255
15477.60 259
15478.77 280
15479.95 291
15481.13 294
15482.30 303
15483.48 265
15484.65 275
15485.83 298
15487.00 293
15488.18 277
15489.36 296
15490.53 288
15491.71 293
15492.89 294
15494.06 284
15495.24 274
15496.41 326
15497.59 321
15498.77 271
15499.94 280
15501.12 267
15502.30 296
15503.47 334
15504.65 313
15505.83 279
15507.00 260
15508.18 305
15509.36 307
15510.53 298
15511.71 293
15512.89 324
15514.06 289
15515.24 264
15516.42 296
15517.60 290
15518.77 294
15519.95 291
15521.13 288
15522.30 308
15523.48 297
15524.66 264
15525.84 260
15527.01 280
15528.19 284
15529.37 299
15530.55 312
15531.73 290
15532.90 311
15534.08 298
15535.26 288
15536.44 320
15537.61 308
15538.79 281
15539.97 274
15541.15 309
15542.33 313
15543.50 318
15544.68 311
15545.86 296
15547.04 325
15548.22 314
15549.40 301
15550.57 315
15551.75 292
15552.93 284
15554.11 310
15555.29 305
15556.47 315
15557.65 316
15558.82 338
15560.00 295
15561.18 311
15562.36 289
15563.54 300
15564.72 322
15565.90 323
15567.08 300
15568.26 293
15569.43 304
15570.61 313
15571.79 360
15572.97 314
15574.15 300
15575.33 313
15576.51 313
15577.69 280
15578.87 293
15580.05 362
15581.23 311
15582.41 280
15583.59 315
15584.77 306
15585.95 346
15587.13 342
15588.31 339
15589.49 353
15590.67 325
15591.85 312
15593.03 350
15594.21 380
15595.39 331
15596.57 354
15597.75 321
15598.93 329
15600.11 333
15601.29 379
15602.47 325
15603.65 326
15604.83 362
15606.01 357
15607.19 349
15608.37 376
15609.55 365
15610.73 399
15611.91 384
15613.09 322
15614.27 360
15615.45 367
15616.64 374
15617.82 388
15619.00 368
15620.18 382
15621.36 388
15622.54 408
15623.72 387
15624.90 351
15626.08 374
15627.27 370
15628.45 390
15629.63 409
15630.81 380
15631.99 466
15633.17 402
15634.35 419
15635.54 443
15636.72 398
15637.90 417
15639.08 418
15640.26 469
15641.45 416
15642.63 404
15643.81 412
15644.99 386
15646.17 381
15647.36 402
15648.54 389
15649.72 438
15650.90 463
15652.08 406
15653.27 397
15654.45 487
15655.63 472
15656.81 446
15658.00 438
15659.18 489
15660.36 469
15661.54 451
15662.73 486
15663.91 458
15665.09 433
15666.27 446
15667.46 447
15668.64 457
15669.82 496
15671.01 494
15672.19 502
15673.37 475
15674.56 485
15675.74 463
15676.92 472
15678.10 446
15679.29 472
15680.47 435
15681.65 418
15682.84 433
15684.02 431
15685.21 438
15686.39 455
15687.57 441
15688.76 435
15689.94 451
15691.12 463
15692.31 411
15693.49 387
15694.67 426
15695.86 429
15697.04 435
15698.23 415
15699.41 424
15700.59 429
15701.78 420
15702.96 420
15704.15 450
15705.33 479
15706.52 421
15707.70 439
15708.88 446
15710.07 446
15711.25 432
15712.44 450
15713.62 391
15714.81 402
15715.99 440
15717.18 445
15718.36 469
15719.55 451
15720.73 421
15721.92 415
15723.10 461
15724.29 438
15725.47 496
15726.66 455
15727.84 476
15729.03 463
15730.21 440
15731.40 483
15732.58 473
15733.77 515
15734.95 439
15736.14 474
15737.32 455
15738.51 489
15739.69 467
15740.88 424
15742.07 472
15743.25 483
15744.44 483
15745.62 444
15746.81 466
15747.99 500
15749.18 498
15750.37 476
15751.55 479
15752.74 412
15753.93 413
15755.11 498
15756.30 513
15757.48 472
15758.67 433
15759.86 462
15761.04 483
15762.23 463
15763.42 489
15764.60 490
15765.79 479
15766.98 488
15768.16 486
15769.35 500
15770.54 491
15771.72 463
15772.91 467
15774.10 453
15775.28 451
15776.47 502
15777.66 447
15778.84 439
15780.03 454
15781.22 448
15782.41 452
15783.59 461
15784.78 398
15785.97 420
15787.15 462
15788.34 420
15789.53 453
15790.72 434
15791.90 425
15793.09 393
15794.28 398
15795.47 406
15796.65 424
15797.84 430
15799.03 437
15800.22 456
15801.41 401
15802.59 430
15803.78 437
15804.97 449
15806.16 421
15807.35 382
15808.53 403
15809.72 371
15810.91 402
15812.10 424
15813.29 402
15814.48 376
15815.66 376
15816.85 390
15818.04 420
15819.23 397
15820.42 373
15821.61 346
15822.80 370
15823.98 371
15825.17 398
15826.36 370
15827.55 437
15828.74 345
15829.93 371
15831.12 364
15832.31 373
15833.50 361
15834.69 351
15835.87 366
15837.06 354
15838.25 343
15839.44 366
15840.63 372
15841.82 341
15843.01 351
15844.20 386
15845.39 367
15846.58 327
15847.77 311
15848.96 354
15850.15 363
15851.34 358
15852.53 354
15853.72 361
15854.91 373
15856.10 331
15857.29 343
15858.48 377
15859.67 331
15860.86 369
15862.05 370
15863.24 373
15864.43 364
15865.62 364
15866.81 379
15868.00 362
15869.19 362
15870.38 352
15871.57 324
15872.76 359
15873.95 339
15875.14 358
15876.33 331
15877.52 364
15878.72 338
15879.91 344
15881.10 359
15882.29 375
15883.48 361
15884.67 349
15885.86 365
15887.05 393
15888.24 399
15889.43 380
15890.63 358
15891.82 370
15893.01 348
15894.20 389
15895.39 374
15896.58 352
15897.77 360
15898.97 326
15900.16 352
15901.35 358
15902.54 368
15903.73 354
15904.92 367
15906.12 404
15907.31 358
15908.50 365
15909.69 413
15910.88 396
15912.08 394
15913.27 347
15914.46 358
15915.65 413
15916.85 418
15918.04 376
15919.23 385
15920.42 387
15921.61 364
15922.81 395
15924.00 417
15925.19 378
15926.38 428
15927.58 410
15928.77 401
15929.96 419
15931.16 362
15932.35 410
15933.54 389
15934.73 360
15935.93 379
15937.12 373
15938.31 396
15939.51 421
15940.70 416
15941.89 353
15943.09 390
15944.28 419
15945.47 355
15946.67 368
15947.86 348
15949.05 384
15950.25 383
15951.44 322
15952.63 345
15953.83 338
15955.02 376
15956.21 352
15957.41 378
15958.60 327
15959.80 321
15960.99 286
15962.18 301
15963.38 293
15964.57 304
15965.77 339
15966.96 303
15968.15 327
15969.35 313
15970.54 329
15971.74 326
15972.93 304
15974.13 319
15975.32 281
15976.51 302
15977.71 300
15978.90 315
15980.10 309
15981.29 324
15982.49 304
15983.68 275
15984.88 302
15986.07 279
15987.27 279
15988.46 278
15989.66 272
15990.85 285
15992.05 268
15993.24 281
15994.44 240
15995.63 284
15996.83 294
15998.02 268
15999.22 280
16000.41 258
16001.61 273
16002.80 299
16004.00 278
16005.20 271
16006.39 250
16007.59 264
16008.78 259
16009.98 282
16011.17 263
16012.37 248
16013.57 262
16014.76 255
16015.96 273
16017.15 275
16018.35 241
16019.55 255
16020.74 262
16021.94 289
16023.13 272
16024.33 263
16025.53 273
16026.72 293
16027.92 267
16029.12 261
16030.31 253
16031.51 251
16032.71 260
16033.90 267
16035.10 275
16036.30 235
16037.49 257
16038.69 265
16039.89 261
16041.08 274
16042.28 284
16043.48 298
16044.67 286
16045.87 265
16047.07 274
16048.27 284
16049.46 266
16050.66 269
16051.86 277
16053.06 265
16054.25 220
16055.45 278
16056.65 281
16057.84 262
16059.04 246
16060.24 261
16061.44 243
16062.64 262
16063.83 274
16065.03 234
16066.23 225
16067.43 268
16068.62 280
16069.82 223
16071.02 258
16072.22 256
16073.42 255
16074.62 238
16075.81 255
16077.01 253
16078.21 269
16079.41 273
16080.61 249
16081.81 273
16083.00 249
16084.20 246
16085.40 241
16086.60 227
16087.80 267
16089.00 261
16090.20 262
16091.39 245
16092.59 240
16093.79 238
16094.99 249
16096.19 288
16097.39 252
16098.59 230
16099.79 272
16100.99 241
16102.19 244
16103.38 212
16104.58 228
16105.78 262
16106.98 260
16108.18 234
16109.38 240
16110.58 252
16111.78 257
16112.98 247
16114.18 265
16115.38 246
16116.58 275
16117.78 243
16118.98 219
16120.18 236
16121.38 247
16122.58 258
16123.78 239
16124.98 223
16126.18 220
16127.38 223
16128.58 244
16129.78 240
16130.98 206
16132.18 234
16133.38 212
16134.58 224
16135.78 271
16136.98 257
16138.18 243
16139.38 243
16140.58 229
16141.78 229
16142.98 202
16144.19 216
16145.39 256
16146.59 202
16147.79 224
16148.99 241
16150.19 215
16151.39 241
16152.59 248
16153.79 230
16154.99 249
16156.20 261
16157.40 237
16158.60 218
16159.80 215
16161.00 250
16162.20 255
16163.40 226
16164.61 237
16165.81 213
16167.01 225
16168.21 250
16169.41 272
16170.61 255
16171.82 226
16173.02 201
16174.22 215
16175.42 254
16176.62 212
16177.82 248
16179.03 223
16180.23 209
16181.43 256
16182.63 218
16183.84 216
16185.04 234
16186.24 233
16187.44 255
16188.65 256
16189.85 242
16191.05 208
16192.25 231
16193.46 245
16194.66 210
16195.86 221
16197.06 268
16198.27 247
16199.47 268
16200.67 275
16201.87 234
16203.08 218
16204.28 236
16205.48 252
16206.69 237
16207.89 245
16209.09 232
16210.30 240
16211.50 213
16212.70 224
16213.91 272
16215.11 256
16216.31 247
16217.52 252
16218.72 247
16219.92 232
16221.13 251
16222.33 235
16223.53 214
16224.74 191
16225.94 230
16227.15 257
16228.35 251
16229.55 265
16230.76 238
16231.96 211
16233.17 250
16234.37 242
16235.57 239
16236.78 211
16237.98 219
16239.19 254
16240.39 266
16241.60 238
16242.80 239
16244.00 242
16245.21 253
16246.41 254
16247.62 279
16248.82 297
16250.03 279
16251.23 250
16252.44 234
16253.64 219
16254.85 232
16256.05 250
16257.26 217
16258.46 245
16259.67 230
16260.87 240
16262.08 305
16263.28 281
16264.49 259
16265.69 280
16266.90 273
16268.10 253
16269.31 292
16270.51 285
16271.72 290
16272.93 233
16274.13 221
16275.34 267
16276.54 272
16277.75 265
16278.95 264
16280.16 265
16281.37 257
16282.57 243
16283.78 270
16284.98 278
16286.19 293
16287.40 272
16288.60 267
16289.81 301
16291.01 269
16292.22 284
16293.43 261
16294.63 267
16295.84 274
16297.05 263
16298.25 248
16299.46 278
16300.67 301
16301.87 276
16303.08 267
16304.29 307
16305.49 283
16306.70 274
16307.91 279
16309.11 248
16310.32 302
16311.53 314
16312.73 303
16313.94 325
16315.15 305
16316.36 352
16317.56 330
16318.77 302
16319.98 309
16321.19 309
16322.39 311
16323.60 336
16324.81 279
16326.02 280
16327.22 291
16328.43 309
16329.64 322
16330.85 289
16332.05 284
16333.26 287
16334.47 302
16335.68 276
16336.88 262
16338.09 279
16339.30 262
16340.51 230
16341.72 240
16342.93 237
16344.13 264
16345.34 267
16346.55 205
16347.76 249
16348.97 246
16350.18 280
16351.38 255
16352.59 238
16353.80 258
16355.01 260
16356.22 234
16357.43 264
16358.64 251
16359.84 249
16361.05 231
16362.26 253
16363.47 243
16364.68 256
16365.89 251
16367.10 277
16368.31 244
16369.52 257
16370.73 219
16371.93 243
16373.14 261
16374.35 247
16375.56 240
16376.77 290
16377.98 227
16379.19 220
16380.40 225
16381.61 248
16382.82 238
16384.03 239
16385.24 200
16386.45 201
16387.66 233
16388.87 231
16390.08 239
16391.29 209
16392.50 224
16393.71 266
16394.92 237
16396.13 277
16397.34 208
16398.55 235
16399.76 216
16400.97 240
16402.18 257
16403.39 242
16404.60 225
16405.81 223
16407.02 241
16408.23 242
16409.44 222
16410.65 229
16411.86 273
16413.08 239
16414.29 204
16415.50 222
16416.71 244
16417.92 235
16419.13 235
16420.34 258
16421.55 274
16422.76 271
16423.97 209
16425.19 221
16426.40 247
16427.61 224
16428.82 223
16430.03 225
16431.24 227
16432.45 225
16433.67 214
16434.88 219
16436.09 207
16437.30 225
16438.51 242
16439.72 255
16440.94 250
16442.15 235
16443.36 206
16444.57 224
16445.78 224
16446.99 232
16448.21 229
16449.42 211
16450.63 195
16451.84 201
16453.06 226
16454.27 221
16455.48 217
16456.69 207
16457.90 213
16459.12 235
16460.33 256
16461.54 257
16462.75 220
16463.97 230
16465.18 206
16466.39 219
16467.61 236
16468.82 238
16470.03 221
16471.24 226
16472.46 206
16473.67 225
16474.88 257
16476.10 233
16477.31 184
16478.52 207
16479.74 221
16480.95 210
16482.16 228
16483.38 217
16484.59 225
16485.80 188
16487.02 220
16488.23 249
16489.44 192
16490.66 219
16491.87 235
16493.08 244
16494.30 225
16495.51 227
16496.73 231
16497.94 221
16499.15 209
16500.37 226
16501.58 238
16502.80 244
16504.01 198
16505.22 220
16506.44 210
16507.65 232
16508.87 203
16510.08 210
16511.30 228
16512.51 242
16513.72 233
16514.94 192
16516.15 214
16517.37 205
16518.58 168
16519.80 186
16521.01 238
16522.23 235
16523.44 235
16524.66 224
16525.87 210
16527.09 228
16528.30 223
16529.52 214
16530.73 207
16531.95 220
16533.16 236
16534.38 235
16535.59 254
16536.81 214
16538.02 235
16539.24 231
16540.45 250
16541.67 213
16542.89 226
16544.10 226
16545.32 225
16546.53 233
16547.75 235
16548.96 237
16550.18 229
16551.40 246
16552.61 235
16553.83 262
16555.04 247
16556.26 246
16557.48 248
16558.69 229
16559.91 225
16561.12 231
16562.34 258
16563.56 254
16564.77 276
16565.99 243
16567.21 234
16568.42 245
16569.64 244
16570.86 235
16572.07 245
16573.29 291
16574.51 273
16575.72 263
16576.94 266
16578.16 264
16579.37 259
16580.59 245
16581.81 269
16583.02 253
16584.24 246
16585.46 295
16586.68 259
16587.89 247
16589.11 288
16590.33 294
16591.54 309
16592.76 313
16593.98 308
16595.20 299
16596.41 278
16597.63 258
16598.85 268
16600.07 238
16601.29 270
16602.50 257
16603.72 277
16604.94 268
16606.16 242
16607.37 293
16608.59 270
16609.81 232
16611.03 291
16612.25 259
16613.46 266
16614.68 240
16615.90 203
16617.12 224
16618.34 279
16619.56 261
16620.77 264
16621.99 252
16623.21 253
16624.43 280
16625.65 258
16626.87 253
16628.09 236
16629.30 223
16630.52 213
16631.74 239
16632.96 237
16634.18 247
16635.40 226
16636.62 208
16637.84 211
16639.06 236
16640.28 253
16641.49 228
16642.71 211
16643.93 204
16645.15 208
16646.37 233
16647.59 205
16648.81 206
16650.03 215
16651.25 240
16652.47 229
16653.69 213
16654.91 211
16656.13 235
16657.35 213
16658.57 218
16659.79 207
16661.01 206
16662.23 214
16663.45 223
16664.67 206
16665.89 205
16667.11 237
16668.33 216
16669.55 226
16670.77 214
16671.99 216
16673.21 230
16674.43 229
16675.65 254
16676.87 205
16678.09 192
16679.31 218
16680.53 237
16681.75 233
16682.97 214
16684.19 221
16685.42 261
16686.64 233
16687.86 220
16689.08 230
16690.30 234
16691.52 224
16692.74 227
16693.96 210
16695.18 249
16696.40 217
16697.63 223
16698.85 224
16700.07 211
16701.29 240
16702.51 225
16703.73 194
16704.95 213
16706.18 203
16707.40 210
16708.62 201
16709.84 200
16711.06 217
16712.28 214
16713.51 290
16714.73 220
16715.95 206
16717.17 233
16718.39 212
16719.62 203
16720.84 198
16722.06 213
16723.28 211
16724.50 198
16725.73 208
16726.95 251
16728.17 229
16729.39 227
16730.62 243
16731.84 254
16733.06 202
16734.28 197
16735.51 194
16736.73 233
16737.95 205
16739.18 195
16740.40 235
16741.62 219
16742.84 221
16744.07 217
16745.29 194
16746.51 215
16747.74 187
16748.96 194
16750.18 220
16751.41 215
16752.63 223
16753.85 220
16755.08 204
16756.30 183
16757.52 220
16758.75 204
16759.97 201
16761.19 230
16762.42 242
16763.64 219
16764.86 190
16766.09 206
16767.31 194
16768.54 191
16769.76 204
16770.98 215
16772.21 217
16773.43 203
16774.66 218
16775.88 238
16777.10 210
16778.33 216
16779.55 215
16780.78 221
16782.00 231
16783.22 212
16784.45 213
16785.67 210
16786.90 191
16788.12 203
16789.35 206
16790.57 196
16791.80 208
16793.02 209
16794.25 230
16795.47 203
16796.70 196
16797.92 210
16799.15 219
16800.37 226
16801.60 206
16802.82 210
16804.05 186
16805.27 179
16806.50 194
16807.72 220
16808.95 215
16810.17 217
16811.40 212
16812.62 250
16813.85 213
16815.07 227
16816.30 231
16817.53 211
16818.75 219
16819.98 223
16821.20 248
16822.43 223
16823.65 227
16824.88 225
16826.11 196
16827.33 228
16828.56 201
16829.78 209
16831.01 223
16832.24 231
16833.46 226
16834.69 174
16835.92 220
16837.14 238
16838.37 242
16839.60 232
16840.82 225
16842.05 231
16843.27 220
16844.50 229
16845.73 210
16846.96 237
16848.18 252
16849.41 191
16850.64 206
16851.86 262
16853.09 230
16854.32 207
16855.54 206
16856.77 214
16858.00 178
16859.22 237
16860.45 251
16861.68 255
16862.91 255
16864.13 252
16865.36 240
16866.59 250
16867.82 252
16869.04 251
16870.27 255
16871.50 257
16872.73 229
16873.95 226
16875.18 250
16876.41 240
16877.64 245
16878.87 262
16880.09 250
16881.32 272
16882.55 256
16883.78 314
16885.01 324
16886.23 291
16887.46 330
16888.69 302
16889.92 308
16891.15 292
16892.38 314
16893.60 369
16894.83 347
16896.06 302
16897.29 310
16898.52 317
16899.75 327
16900.98 300
16902.20 316
16903.43 299
16904.66 300
16905.89 333
16907.12 277
16908.35 276
16909.58 275
16910.81 285
16912.04 293
16913.26 304
16914.49 263
16915.72 236
16916.95 288
16918.18 289
16919.41 275
16920.64 284
16921.87 276
16923.10 269
16924.33 254
16925.56 266
16926.79 263
16928.02 252
16929.25 265
16930.48 232
16931.71 228
16932.94 254
16934.17 254
16935.40 255
16936.63 214
16937.86 257
16939.09 203
16940.32 236
16941.55 256
16942.78 264
16944.01 270
16945.24 229
16946.47 224
16947.70 246
16948.93 209
16950.16 198
16951.39 204
16952.62 240
16953.85 257
16955.08 234
16956.31 223
16957.54 207
16958.77 228
16960.01 237
16961.24 212
16962.47 224
16963.70 244
16964.93 249
16966.16 274
16967.39 235
16968.62 244
16969.85 219
16971.08 225
16972.32 242
16973.55 274
16974.78 220
16976.01 227
16977.24 224
16978.47 216
16979.70 213
16980.94 183
16982.17 212
16983.40 226
16984.63 229
16985.86 190
16987.10 219
16988.33 245
16989.56 223
16990.79 225
16992.02 215
16993.26 218
16994.49 221
16995.72 220
16996.95 221
16998.18 221
16999.42 201
17000.65 200
17001.88 241
17003.11 223
17004.35 211
17005.58 215
17006.81 258
17008.04 238
17009.28 210
17010.51 241
17011.74 203
17012.97 217
17014.21 194
17015.44 206
17016.67 182
17017.91 219
17019.14 186
17020.37 209
17021.60 228
17022.84 220
17024.07 246
17025.30 248
17026.54 228
17027.77 234
17029.00 227
17030.24 202
17031.47 237
17032.70 232
17033.94 215
17035.17 219
17036.41 218
17037.64 233
17038.87 197
17040.11 209
17041.34 191
17042.57 209
17043.81 209
17045.04 192
17046.28 197
17047.51 192
17048.74 187
17049.98 202
17051.21 197
17052.45 244
17053.68 237
17054.92 227
17056.15 188
17057.38 186
17058.62 208
17059.85 171
17061.09 190
17062.32 190
17063.56 193
17064.79 197
17066.03 214
17067.26 232
17068.50 207
17069.73 196
17070.97 201
17072.20 215
17073.44 191
17074.67 197
17075.91 185
17077.14 196
17078.38 188
17079.61 201
17080.85 189
17082.08 203
17083.32 191
17084.55 192
17085.79 187
17087.02 186
17088.26 212
17089.49 198
17090.73 188
17091.97 209
17093.20 229
17094.44 202
17095.67 198
17096.91 207
17098.14 199
17099.38 178
17100.62 211
17101.85 192
17103.09 166
17104.32 191
17105.56 193
17106.80 180
17108.03 198
17109.27 180
17110.51 194
17111.74 202
17112.98 182
17114.21 193
17115.45 206
17116.69 189
17117.92 200
17119.16 225
17120.40 196
17121.63 162
17122.87 176
17124.11 221
17125.34 203
17126.58 163
17127.82 172
17129.06 229
17130.29 187
17131.53 188
17132.77 199
17134.00 193
17135.24 195
17136.48 142
17137.72 174
17138.95 197
17140.19 143
17141.43 187
17142.67 205
17143.90 205
17145.14 199
17146.38 223
17147.62 188
17148.85 175
17150.09 190
17151.33 214
17152.57 196
17153.80 193
17155.04 198
17156.28 184
17157.52 165
17158.76 166
17159.99 190
17161.23 196
17162.47 156
17163.71 183
17164.95 187
17166.19 165
17167.42 184
17168.66 166
17169.90 199
17171.14 184
17172.38 176
17173.62 182
17174.86 186
17176.09 182
17177.33 178
17178.57 204
17179.81 187
17181.05 181
17182.29 207
17183.53 207
17184.77 216
17186.01 198
17187.24 166
17188.48 152
17189.72 189
17190.96 182
17192.20 172
17193.44 177
17194.68 181
17195.92 186
17197.16 162
17198.40 182
17199.64 193
17200.88 175
17202.12 162
17203.36 177
17204.60 199
17205.84 172
17207.08 168
17208.32 161
17209.56 185
17210.80 205
17212.04 172
17213.28 174
17214.52 170
17215.76 159
17217.00 165
17218.24 164
17219.48 153
17220.72 186
17221.96 198
17223.20 174
17224.44 180
17225.68 199
17226.92 184
17228.16 155
17229.40 176
17230.64 171
17231.88 169
17233.12 182
17234.36 183
17235.60 187
17236.85 184
17238.09 185
17239.33 187
17240.57 193
17241.81 168
17243.05 153
17244.29 176
17245.53 164
17246.77 153
17248.02 154
17249.26 164
17250.50 189
17251.74 170
17252.98 184
17254.22 183
17255.46 160
17256.71 177
17257.95 183
17259.19 179
17260.43 151
17261.67 172
17262.91 175
17264.16 158
17265.40 180
17266.64 164
17267.88 188
17269.12 182
17270.37 160
17271.61 146
17272.85 157
17274.09 188
17275.34 181
17276.58 173
17277.82 187
17279.06 174
17280.30 183
17281.55 168
17282.79 143
17284.03 172
17285.27 172
17286.52 176
17287.76 162
17289.00 185
17290.25 171
17291.49 190
17292.73 165
17293.97 163
17295.22 194
17296.46 160
17297.70 161
17298.95 163
17300.19 162
17301.43 171
17302.68 179
17303.92 156
17305.16 175
17306.41 161
17307.65 166
17308.89 165
17310.14 178
17311.38 165
17312.62 172
17313.87 184
17315.11 192
17316.36 180
17317.60 170
17318.84 145
17320.09 175
17321.33 157
17322.58 158
17323.82 150
17325.06 177
17326.31 167
17327.55 185
17328.80 190
17330.04 191
17331.28 171
17332.53 178
17333.77 179
17335.02 174
17336.26 178
17337.51 181
17338.75 182
17340.00 190
17341.24 169
17342.48 191
17343.73 161
17344.97 170
17346.22 164
17347.46 187
17348.71 190
17349.95 182
17351.20 157
17352.44 172
17353.69 186
17354.93 173
17356.18 170
17357.42 173
17358.67 159
17359.92 159
17361.16 148
17362.41 157
17363.65 169
17364.90 159
17366.14 186
17367.39 163
17368.63 157
17369.88 188
17371.13 167
17372.37 152
17373.62 161
17374.86 170
17376.11 201
17377.35 202
17378.60 180
17379.85 150
17381.09 173
17382.34 184
17383.59 171
17384.83 162
17386.08 171
17387.32 188
17388.57 163
17389.82 173
17391.06 160
17392.31 178
17393.56 160
17394.80 193
17396.05 159
17397.30 192
17398.54 192
17399.79 157
17401.04 165
17402.28 181
17403.53 178
17404.78 167
17406.02 154
17407.27 164
17408.52 152
17409.77 169
17411.01 177
17412.26 173
17413.51 172
17414.75 181
17416.00 176
17417.25 174
17418.50 171
17419.74 202
17420.99 185
17422.24 174
17423.49 176
17424.73 185
17425.98 161
17427.23 197
17428.48 197
17429.73 170
17430.97 173
17432.22 191
17433.47 177
17434.72 181
17435.97 174
17437.21 217
17438.46 195
17439.71 184
17440.96 200
17442.21 203
17443.45 204
17444.70 191
17445.95 176
17447.20 173
17448.45 153
17449.70 199
17450.95 185
17452.19 172
17453.44 161
17454.69 179
17455.94 177
17457.19 187
17458.44 139
17459.69 176
17460.94 188
17462.19 197
17463.43 196
17464.68 186
17465.93 175
17467.18 167
17468.43 185
17469.68 211
17470.93 184
17472.18 195
17473.43 206
17474.68 200
17475.93 173
17477.18 169
17478.43 222
17479.68 198
17480.93 233
17482.18 164
17483.43 169
17484.68 172
17485.93 215
17487.17 220
17488.42 201
17489.67 233
17490.92 235
17492.18 178
17493.43 182
17494.68 183
17495.93 177
17497.18 194
17498.43 184
17499.68 191
17500.93 171
17502.18 177
17503.43 213
17504.68 208
17505.93 181
17507.18 206
17508.43 203
17509.68 201
17510.93 207
17512.18 177
17513.43 190
17514.68 209
17515.94 200
17517.19 215
17518.44 196
17519.69 192
17520.94 219
17522.19 212
17523.44 214
17524.69 203
17525.94 200
17527.20 203
17528.45 186
17529.70 182
17530.95 181
17532.20 198
17533.45 211
17534.70 203
17535.96 191
17537.21 235
17538.46 210
17539.71 201
17540.96 186
17542.22 193
17543.47 226
17544.72 251
17545.97 217
17547.22 192
17548.48 233
17549.73 221
17550.98 211
17552.23 221
17553.48 242
17554.74 235
17555.99 211
17557.24 187
17558.49 206
17559.75 207
17561.00 211
17562.25 226
17563.50 235
17564.76 206
17566.01 222
17567.26 184
17568.52 232
17569.77 244
17571.02 201
17572.27 205
17573.53 203
17574.78 228
17576.03 217
17577.29 242
17578.54 242
17579.79 220
17581.05 212
17582.30 230
17583.55 215
17584.81 213
17586.06 234
17587.31 210
17588.57 181
17589.82 234
17591.07 210
17592.33 214
17593.58 215
17594.83 198
17596.09 211
17597.34 210
17598.60 215
17599.85 238
17601.10 230
17602.36 187
17603.61 214
17604.87 204
17606.12 223
17607.37 217
17608.63 208
17609.88 217
17611.14 188
17612.39 220
17613.65 214
17614.90 208
17616.16 208
17617.41 215
17618.66 216
17619.92 220
17621.17 192
17622.43 228
17623.68 233
17624.94 214
17626.19 219
17627.45 196
17628.70 229
17629.96 219
17631.21 236
17632.47 200
17633.72 177
17634.98 203
17636.23 220
17637.49 208
17638.74 194
17640.00 207
17641.26 230
17642.51 201
17643.77 178
17645.02 169
17646.28 215
17647.53 196
17648.79 204
17650.04 219
17651.30 199
17652.56 175
17653.81 208
17655.07 194
17656.32 166
17657.58 148
17658.84 189
17660.09 203
17661.35 188
17662.60 177
17663.86 185
17665.12 199
17666.37 193
17667.63 194
17668.89 177
17670.14 212
17671.40 205
17672.66 195
17673.91 184
17675.17 175
17676.43 213
17677.68 185
17678.94 176
17680.20 199
17681.45 170
17682.71 184
17683.97 184
17685.22 172
17686.48 186
17687.74 219
17688.99 182
17690.25 157
17691.51 176
17692.77 163
17694.02 183
17695.28 167
17696.54 187
17697.80 178
17699.05 158
17700.31 182
17701.57 175
17702.83 179
17704.08 172
17705.34 234
17706.60 188
17707.86 170
17709.11 226
17710.37 219
17711.63 193
17712.89 169
17714.15 156
17715.40 182
17716.66 186
17717.92 197
17719.18 164
17720.44 188
17721.70 181
17722.95 161
17724.21 203
17725.47 184
17726.73 195
17727.99 194
17729.25 198
17730.51 203
17731.76 180
17733.02 183
17734.28 180
17735.54 185
17736.80 184
17738.06 165
17739.32 179
17740.58 162
17741.83 174
17743.09 180
17744.35 184
17745.61 200
17746.87 165
17748.13 166
17749.39 167
17750.65 173
17751.91 168
17753.17 188
17754.43 196
17755.69 156
17756.95 166
17758.21 167
17759.47 140
17760.73 155
17761.98 177
17763.24 159
17764.50 186
17765.76 213
17767.02 206
17768.28 175
17769.54 173
17770.80 173
17772.06 182
17773.32 184
17774.58 159
17775.84 143
17777.11 159
17778.37 151
17779.63 153
17780.89 151
17782.15 155
17783.41 156
17784.67 163
17785.93 181
17787.19 176
17788.45 177
17789.71 167
17790.97 183
17792.23 190
17793.49 157
17794.75 147
17796.01 173
17797.28 163
17798.54 179
17799.80 176
17801.06 179
17802.32 148
17803.58 156
17804.84 169
17806.10 148
17807.37 156
17808.63 188
17809.89 162
17811.15 170
17812.41 173
17813.67 186
17814.93 175
17816.20 166
17817.46 170
17818.72 159
17819.98 163
17821.24 175
17822.50 146
17823.77 181
17825.03 164
17826.29 171
17827.55 168
17828.81 156
17830.08 161
17831.34 187
17832.60 153
17833.86 175
17835.13 161
17836.39 156
17837.65 133
17838.91 150
17840.18 143
17841.44 175
17842.70 188
17843.96 135
17845.23 167
17846.49 168
17847.75 161
17849.01 141
17850.28 119
17851.54 150
17852.80 171
17854.07 143
17855.33 141
17856.59 139
17857.86 136
17859.12 150
17860.38 145
17861.65 134
17862.91 115
17864.17 154
17865.44 154
17866.70 144
17867.96 134
17869.23 143
17870.49 139
17871.75 130
17873.02 163
17874.28 150
17875.54 158
17876.81 165
17878.07 166
17879.34 174
17880.60 151
17881.86 147
17883.13 165
17884.39 183
17885.66 161
17886.92 150
17888.18 171
17889.45 149
17890.71 152
17891.98 143
17893.24 158
17894.51 161
17895.77 153
17897.04 150
17898.30 158
17899.56 171
17900.83 161
17902.09 148
17903.36 121
17904.62 119
17905.89 127
17907.15 147
17908.42 159
17909.68 128
17910.95 131
17912.21 136
17913.48 131
17914.74 142
17916.01 121
17917.27 136
17918.54 159
17919.80 153
17921.07 156
17922.34 133
17923.60 143
17924.87 143
17926.13 159
17927.40 141
17928.66 148
17929.93 145
17931.19 137
17932.46 175
17933.73 139
17934.99 155
17936.26 152
17937.52 142
17938.79 150
17940.06 150
17941.32 144
17942.59 163
17943.85 168
17945.12 168
17946.39 125
17947.65 138
17948.92 153
17950.19 157
17951.45 127
17952.72 129
17953.99 159
17955.25 161
17956.52 165
17957.79 152
17959.05 145
17960.32 154
17961.59 162
17962.85 129
17964.12 104
17965.39 125
17966.65 137
17967.92 164
17969.19 174
17970.45 145
17971.72 127
17972.99 156
17974.26 154
17975.52 165
17976.79 146
17978.06 143
17979.33 145
17980.59 128
17981.86 123
17983.13 146
17984.40 146
17985.66 123
17986.93 142
17988.20 147
17989.47 161
17990.73 127
17992.00 171
17993.27 132
17994.54 151
17995.81 159
17997.07 156
17998.34 140
17999.61 155
18000.88 153
18002.15 158
18003.42 147
18004.68 135
18005.95 153
18007.22 160
18008.49 136
18009.76 144
18011.03 136
18012.30 158
18013.56 150
18014.83 157
18016.10 142
18017.37 121
18018.64 132
18019.91 128
18021.18 123
18022.45 142
18023.71 157
18024.98 136
18026.25 134
18027.52 151
18028.79 145
18030.06 160
18031.33 154
18032.60 124
18033.87 142
18035.14 160
18036.41 157
18037.68 164
18038.95 153
18040.22 175
18041.49 128
18042.76 123
18044.02 142
18045.29 155
18046.56 147
18047.83 148
18049.10 156
18050.37 154
18051.64 174
18052.91 138
18054.18 154
18055.45 158
18056.72 137
18057.99 173
18059.27 150
18060.54 167
18061.81 155
18063.08 166
18064.35 177
18065.62 149
18066.89 168
18068.16 154
18069.43 136
18070.70 160
18071.97 152
18073.24 152
18074.51 147
18075.78 135
18077.05 168
18078.32 156
18079.60 151
18080.87 146
18082.14 121
18083.41 144
18084.68 167
18085.95 138
18087.22 154
18088.49 145
18089.77 183
18091.04 177
18092.31 150
18093.58 148
18094.85 151
18096.12 160
18097.39 158
18098.67 141
18099.94 145
18101.21 152
18102.48 133
18103.75 128
18105.02 136
18106.30 147
18107.57 154
18108.84 142
18110.11 128
18111.38 134
18112.66 145
18113.93 165
18115.20 144
18116.47 134
18117.75 159
18119.02 176
18120.29 131
18121.56 124
18122.84 127
18124.11 156
18125.38 145
18126.65 169
18127.93 169
18129.20 156
18130.47 167
18131.74 159
18133.02 153
18134.29 136
18135.56 129
18136.84 147
18138.11 146
18139.38 161
18140.66 176
18141.93 176
18143.20 158
18144.48 159
18145.75 151
18147.02 181
18148.30 173
18149.57 161
18150.84 160
18152.12 164
18153.39 168
18154.66 154
18155.94 150
18157.21 177
18158.48 168
18159.76 181
18161.03 173
18162.31 161
18163.58 131
18164.85 137
18166.13 175
18167.40 144
18168.68 165
18169.95 164
18171.22 170
18172.50 168
18173.77 163
18175.05 149
18176.32 139
18177.60 164
18178.87 157
18180.15 152
18181.42 154
18182.69 148
18183.97 149
18185.24 147
18186.52 171
18187.79 156
18189.07 123
18190.34 149
18191.62 147
18192.89 151
18194.17 144
18195.44 145
18196.72 136
18197.99 133
18199.27 151
18200.54 168
18201.82 152
18203.09 149
18204.37 187
18205.65 143
18206.92 149
18208.20 128
18209.47 161
18210.75 151
18212.02 148
18213.30 167
18214.57 153
18215.85 134
18217.13 118
18218.40 150
18219.68 147
18220.95 152
18222.23 157
18223.51 151
18224.78 134
18226.06 133
18227.33 147
18228.61 157
18229.89 159
18231.16 143
18232.44 171
18233.72 156
18234.99 138
18236.27 146
18237.55 127
18238.82 141
18240.10 146
18241.38 154
18242.65 138
18243.93 158
18245.21 163
18246.48 149
18247.76 143
18249.04 184
18250.31 148
18251.59 141
18252.87 160
18254.15 162
18255.42 154
18256.70 162
18257.98 128
18259.25 128
18260.53 121
18261.81 149
18263.09 159
18264.36 150
18265.64 144
18266.92 157
18268.20 126
18269.47 143
18270.75 146
18272.03 155
18273.31 150
18274.59 152
18275.86 146
18277.14 138
18278.42 166
18279.70 142
18280.98 140
18282.25 146
18283.53 163
18284.81 147
18286.09 141
18287.37 173
18288.64 149
18289.92 154
18291.20 152
18292.48 141
18293.76 151
18295.04 140
18296.32 124
18297.59 139
18298.87 165
18300.15 156
18301.43 169
18302.71 143
18303.99 156
18305.27 159
18306.55 180
18307.83 150
18309.10 176
18310.38 132
18311.66 148
18312.94 156
18314.22 148
18315.50 144
18316.78 154
18318.06 147
18319.34 148
18320.62 130
18321.90 161
18323.18 149
18324.46 159
18325.74 166
18327.02 154
18328.30 130
18329.58 138
18330.86 153
18332.14 143
18333.41 175
18334.69 191
18335.97 143
18337.25 137
18338.54 146
18339.82 160
18341.10 130
18342.38 124
18343.66 137
18344.94 138
18346.22 143
18347.50 125
18348.78 160
18350.06 149
18351.34 120
18352.62 133
18353.90 144
18355.18 150
18356.46 129
18357.74 142
18359.02 138
18360.30 143
18361.58 150
18362.87 154
18364.15 145
18365.43 161
18366.71 136
18367.99 144
18369.27 149
18370.55 135
18371.83 138
18373.11 150
18374.40 159
18375.68 161
18376.96 135
18378.24 157
18379.52 159
18380.80 150
18382.08 141
18383.37 158
18384.65 160
18385.93 151
18387.21 165
18388.49 141
18389.78 135
18391.06 136
18392.34 156
18393.62 157
18394.90 155
18396.19 139
18397.47 135
18398.75 137
18400.03 162
18401.31 157
18402.60 143
18403.88 143
18405.16 138
18406.44 151
18407.73 133
18409.01 129
18410.29 144
18411.57 134
18412.86 132
18414.14 140
18415.42 138
18416.71 139
18417.99 148
18419.27 131
18420.55 164
18421.84 142
18423.12 174
18424.40 147
18425.69 146
18426.97 140
18428.25 146
18429.54 156
18430.82 170
18432.10 160
18433.39 167
18434.67 142
18435.95 171
18437.24 141
18438.52 132
18439.80 156
18441.09 141
18442.37 146
18443.66 142
18444.94 139
18446.22 145
18447.51 152
18448.79 157
18450.08 124
18451.36 157
18452.64 162
18453.93 148
18455.21 156
18456.50 149
18457.78 134
18459.06 192
18460.35 185
18461.63 180
18462.92 141
18464.20 167
18465.49 148
18466.77 121
18468.06 125
18469.34 161
18470.63 156
18471.91 128
18473.19 142
18474.48 132
18475.76 141
18477.05 150
18478.33 174
18479.62 173
18480.90 171
18482.19 154
18483.47 154
18484.76 151
18486.05 155
18487.33 137
18488.62 148
18489.90 128
18491.19 125
18492.47 124
18493.76 155
18495.04 164
18496.33 144
18497.61 166
18498.90 151
18500.19 161
18501.47 148
18502.76 161
18504.04 125
18505.33 147
18506.62 152
18507.90 159
18509.19 127
18510.47 131
18511.76 127
18513.05 105
18514.33 125
18515.62 148
18516.90 143
18518.19 173
18519.48 161
18520.76 171
18522.05 148
18523.34 151
18524.62 130
18525.91 116
18527.20 160
18528.48 127
18529.77 135
18531.06 147
18532.34 136
18533.63 118
18534.92 127
18536.21 149
18537.49 151
18538.78 151
18540.07 151
18541.35 171
18542.64 146
18543.93 152
18545.22 162
18546.50 169
18547.79 157
18549.08 133
18550.37 120
18551.65 150
18552.94 159
18554.23 140
18555.52 170
18556.80 150
18558.09 162
18559.38 141
18560.67 119
18561.95 148
18563.24 139
18564.53 127
18565.82 131
18567.11 157
18568.39 155
18569.68 152
18570.97 154
18572.26 142
18573.55 137
18574.84 149
18576.12 134
18577.41 158
18578.70 152
18579.99 144
18581.28 148
18582.57 179
18583.86 194
18585.14 143
18586.43 129
18587.72 175
18589.01 171
18590.30 159
18591.59 156
18592.88 154
18594.17 170
18595.46 166
18596.74 162
18598.03 146
18599.32 174
18600.61 148
18601.90 144
18603.19 160
18604.48 144
18605.77 156
18607.06 198
18608.35 189
18609.64 182
18610.93 198
18612.22 177
18613.51 159
18614.80 129
18616.09 175
18617.38 168
18618.67 167
18619.96 157
18621.25 194
18622.54 188
18623.83 190
18625.12 192
18626.41 202
18627.70 176
18628.99 172
18630.28 154
18631.57 179
18632.86 189
18634.15 204
18635.44 185
18636.73 166
18638.02 197
18639.31 198
18640.60 196
18641.89 187
18643.18 180
18644.47 161
18645.76 160
18647.06 169
18648.35 173
18649.64 139
18650.93 153
18652.22 146
18653.51 167
18654.80 161
18656.09 167
18657.38 161
18658.68 169
18659.97 161
18661.26 160
18662.55 139
18663.84 137
18665.13 175
18666.42 160
18667.72 143
18669.01 145
18670.30 130
18671.59 150
18672.88 150
18674.17 155
18675.47 136
18676.76 128
18678.05 157
18679.34 161
18680.63 137
18681.93 136
18683.22 158
18684.51 185
18685.80 164
18687.09 156
18688.39 169
18689.68 163
18690.97 145
18692.26 114
18693.56 153
18694.85 150
18696.14 156
18697.43 148
18698.73 174
18700.02 150
18701.31 125
18702.60 152
18703.90 172
18705.19 147
18706.48 136
18707.78 147
18709.07 124
18710.36 139
18711.66 124
18712.95 144
18714.24 143
18715.54 145
18716.83 113
18718.12 127
18719.42 129
18720.71 140
18722.00 118
18723.30 156
18724.59 131
18725.88 135
18727.18 131
18728.47 132
18729.76 127
18731.06 118
18732.35 142
18733.65 157
18734.94 125
18736.23 133
18737.53 141
18738.82 141
18740.12 134
18741.41 139
18742.70 135
18744.00 152
18745.29 151
18746.59 135
18747.88 136
18749.18 115
18750.47 121
18751.76 141
18753.06 126
18754.35 131
18755.65 135
18756.94 135
18758.24 135
18759.53 173
18760.83 166
18762.12 147
18763.42 131
18764.71 141
18766.01 143
18767.30 109
18768.60 118
18769.89 128
18771.19 147
18772.48 144
18773.78 146
18775.07 158
18776.37 147
18777.66 130
18778.96 139
18780.25 111
18781.55 143
18782.85 114
18784.14 142
18785.44 167
18786.73 155
18788.03 147
18789.32 139
18790.62 159
18791.92 156
18793.21 126
18794.51 153
18795.80 144
18797.10 137
18798.40 147
18799.69 115
18800.99 141
18802.28 135
18803.58 134
18804.88 141
18806.17 142
18807.47 150
18808.77 137
18810.06 140
18811.36 117
18812.66 107
18813.95 112
18815.25 134
18816.55 142
18817.84 129
18819.14 137
18820.44 133
18821.73 125
18823.03 134
18824.33 125
18825.62 161
18826.92 143
18828.22 126
18829.52 134
18830.81 122
18832.11 133
18833.41 130
18834.71 131
18836.00 133
18837.30 136
18838.60 102
18839.90 124
18841.19 151
18842.49 128
18843.79 119
18845.09 149
18846.38 126
18847.68 115
18848.98 135
18850.28 149
18851.58 137
18852.87 154
18854.17 159
18855.47 142
18856.77 126
18858.07 120
18859.36 136
18860.66 143
18861.96 130
18863.26 117
18864.56 168
18865.86 138
18867.15 147
18868.45 138
18869.75 138
18871.05 137
18872.35 145
18873.65 135
18874.95 143
18876.24 127
18877.54 144
18878.84 142
18880.14 154
18881.44 143
18882.74 127
18884.04 176
18885.34 133
18886.64 157
18887.94 142
18889.24 122
18890.53 147
18891.83 129
18893.13 123
18894.43 124
18895.73 138
18897.03 131
18898.33 134
18899.63 129
18900.93 125
18902.23 122
18903.53 134
18904.83 127
18906.13 118
18907.43 128
18908.73 134
18910.03 118
18911.33 131
18912.63 123
18913.93 94
18915.23 106
18916.53 108
18917.83 129
18919.13 111
18920.43 129
18921.73 122
18923.03 126
18924.33 135
18925.63 137
18926.93 125
18928.23 116
18929.53 144
18930.84 131
18932.14 152
18933.44 140
18934.74 165
18936.04 131
18937.34 114
18938.64 93
18939.94 110
18941.24 104
18942.54 134
18943.84 123
18945.15 155
18946.45 136
18947.75 158
18949.05 120
18950.35 136
18951.65 131
18952.95 121
18954.26 136
18955.56 131
18956.86 127
18958.16 131
18959.46 149
18960.76 136
18962.07 139
18963.37 143
18964.67 125
18965.97 127
18967.27 95
18968.57 124
18969.88 135
18971.18 142
18972.48 123
18973.78 120
18975.09 121
18976.39 133
18977.69 142
18978.99 119
18980.29 131
18981.60 129
18982.90 98
18984.20 126
18985.50 122
18986.81 123
18988.11 127
18989.41 137
18990.72 134
18992.02 111
18993.32 150
18994.62 116
18995.93 115
18997.23 134
18998.53 149
18999.84 106
19001.14 100
19002.44 136
19003.75 164
19005.05 149
19006.35 124
19007.66 157
19008.96 122
19010.26 130
19011.57 123
19012.87 127
19014.17 135
19015.48 143
19016.78 111
19018.08 140
19019.39 142
19020.69 126
19021.99 120
19023.30 137
19024.60 118
19025.91 121
19027.21 139
19028.51 121
19029.82 136
19031.12 112
19032.43 150
19033.73 155
19035.04 138
19036.34 113
19037.64 121
19038.95 134
19040.25 140
19041.56 131
19042.86 129
19044.17 136
19045.47 141
19046.78 114
19048.08 147
19049.39 113
19050.69 142
19052.00 125
19053.30 124
19054.61 129
19055.91 112
19057.22 126
19058.52 120
19059.83 149
19061.13 126
19062.44 129
19063.74 111
19065.05 130
19066.35 141
19067.66 136
19068.96 122
19070.27 109
19071.57 121
19072.88 138
19074.18 129
19075.49 125
19076.80 124
19078.10 111
19079.41 113
19080.71 128
19082.02 120
19083.33 121
19084.63 123
19085.94 110
19087.24 116
19088.55 117
19089.86 126
19091.16 115
19092.47 107
19093.77 108
19095.08 121
19096.39 137
19097.69 127
19099.00 131
19100.31 127
19101.61 128
19102.92 126
19104.23 99
19105.53 90
19106.84 116
19108.15 121
19109.45 129
19110.76 127
19112.07 113
19113.37 118
19114.68 112
19115.99 156
19117.30 151
19118.60 140
19119.91 141
19121.22 133
19122.52 133
19123.83 119
19125.14 124
19126.45 119
19127.75 115
19129.06 131
19130.37 133
19131.68 139
19132.98 124
19134.29 135
19135.60 115
19136.91 99
19138.22 113
19139.52 113
19140.83 142
19142.14 128
19143.45 136
19144.76 131
19146.06 140
19147.37 154
19148.68 121
19149.99 130
19151.30 128
19152.60 111
19153.91 103
19155.22 101
19156.53 128
19157.84 131
19159.15 135
19160.46 122
19161.76 129
19163.07 136
19164.38 122
19165.69 136
19167.00 111
19168.31 131
19169.62 119
19170.93 136
19172.23 136
19173.54 145
19174.85 122
19176.16 128
19177.47 151
19178.78 148
19180.09 168
19181.40 118
19182.71 139
19184.02 132
19185.33 132
19186.64 112
19187.95 116
19189.26 139
19190.57 129
19191.87 148
19193.18 124
19194.49 124
19195.80 141
19197.11 124
19198.42 117
19199.73 100
19201.04 127
19202.35 118
19203.66 129
19204.97 142
19206.28 119
19207.59 142
19208.90 137
19210.21 139
19211.53 118
19212.84 106
19214.15 116
19215.46 145
19216.77 128
19218.08 132
19219.39 99
19220.70 127
19222.01 107
19223.32 108
19224.63 130
19225.94 107
19227.25 126
19228.56 123
19229.87 127
19231.19 121
19232.50 133
19233.81 134
19235.12 124
19236.43 139
19237.74 147
19239.05 135
19240.36 137
19241.68 123
19242.99 134
19244.30 115
19245.61 121
19246.92 119
19248.23 111
19249.54 150
19250.86 109
19252.17 152
19253.48 153
19254.79 122
19256.10 113
19257.42 133
19258.73 129
19260.04 108
19261.35 111
19262.66 135
19263.98 127
19265.29 119
19266.60 120
19267.91 141
19269.22 117
19270.54 109
19271.85 134
19273.16 143
19274.47 127
19275.79 111
19277.10 136
19278.41 133
19279.72 126
19281.04 128
19282.35 129
19283.66 128
19284.98 123
19286.29 123
19287.60 98
19288.91 92
19290.23 114
19291.54 122
19292.85 135
19294.17 140
19295.48 111
19296.79 106
19298.11 119
19299.42 118
19300.73 121
19302.05 117
19303.36 151
19304.67 127
19305.99 122
19307.30 118
19308.61 138
19309.93 128
19311.24 136
19312.56 133
19313.87 129
19315.18 130
19316.50 119
19317.81 133
19319.13 137
19320.44 115
19321.75 110
19323.07 143
19324.38 122
19325.70 147
19327.01 170
19328.32 122
19329.64 96
19330.95 114
19332.27 125
19333.58 112
19334.90 108
19336.21 112
19337.53 128
19338.84 110
19340.16 112
19341.47 107
19342.79 104
19344.10 115
19345.42 111
19346.73 95
19348.05 138
19349.36 121
19350.68 104
19351.99 102
19353.31 103
19354.62 107
19355.94 106
19357.25 120
19358.57 122
19359.88 105
19361.20 113
19362.51 140
19363.83 137
19365.14 102
19366.46 129
19367.78 134
19369.09 110
19370.41 130
19371.72 118
19373.04 121
19374.35 130
19375.67 127
19376.99 134
19378.30 120
19379.62 114
19380.93 118
19382.25 115
19383.57 104
19384.88 120
19386.20 104
19387.52 111
19388.83 139
19390.15 126
19391.47 124
19392.78 120
19394.10 103
19395.42 107
19396.73 139
19398.05 119
19399.37 98
19400.68 94
19402.00 109
19403.32 119
19404.63 127
19405.95 122
19407.27 123
19408.58 104
19409.90 116
19411.22 125
19412.54 114
19413.85 129
19415.17 117
19416.49 113
19417.80 120
19419.12 108
19420.44 144
19421.76 144
19423.07 144
19424.39 120
19425.71 123
19427.03 122
19428.35 99
19429.66 138
19430.98 119
19432.30 119
19433.62 118
19434.93 132
19436.25 119
19437.57 140
19438.89 140
19440.21 114
19441.53 145
19442.84 129
19444.16 119
19445.48 103
19446.80 127
19448.12 141
19449.44 134
19450.75 102
19452.07 124
19453.39 109
19454.71 117
19456.03 128
19457.35 106
19458.67 110
19459.98 119
19461.30 135
19462.62 128
19463.94 141
19465.26 119
19466.58 125
19467.90 151
19469.22 164
19470.54 150
19471.86 135
19473.18 117
19474.49 140
19475.81 130
19477.13 124
19478.45 134
19479.77 139
19481.09 125
19482.41 148
19483.73 116
19485.05 133
19486.37 137
19487.69 125
19489.01 135
19490.33 161
19491.65 131
19492.97 142
19494.29 125
19495.61 113
19496.93 141
19498.25 158
19499.57 139
19500.89 123
19502.21 136
19503.53 165
19504.85 142
19506.17 126
19507.49 118
19508.81 115
19510.13 116
19511.45 97
19512.77 102
19514.09 115
19515.42 135
19516.74 114
19518.06 112
19519.38 129
19520.70 109
19522.02 124
19523.34 127
19524.66 122
19525.98 118
19527.30 126
19528.62 127
19529.95 131
19531.27 112
19532.59 122
19533.91 112
19535.23 103
19536.55 114
19537.87 112
19539.20 126
19540.52 117
19541.84 101
19543.16 130
19544.48 109
19545.80 125
19547.13 137
19548.45 130
19549.77 100
19551.09 149
19552.41 140
19553.74 129
19555.06 95
19556.38 123
19557.70 142
19559.02 112
19560.35 134
19561.67 96
19562.99 114
19564.31 108
19565.64 108
19566.96 119
19568.28 147
19569.60 121
19570.93 146
19572.25 116
19573.57 116
19574.89 111
19576.22 118
19577.54 99
19578.86 133
19580.18 132
19581.51 140
19582.83 145
19584.15 128
19585.48 100
19586.80 96
19588.12 155
19589.45 109
19590.77 123
19592.09 127
19593.42 121
19594.74 117
19596.06 131
19597.39 120
19598.71 117
19600.03 116
19601.36 123
19602.68 122
19604.00 121
19605.33 126
19606.65 99
19607.98 126
19609.30 107
19610.62 105
19611.95 114
19613.27 131
19614.60 111
19615.92 125
19617.24 129
19618.57 130
19619.89 148
19621.22 115
19622.54 130
19623.87 124
19625.19 146
19626.51 111
19627.84 140
19629.16 118
19630.49 116
19631.81 137
19633.14 111
19634.46 121
19635.79 92
19637.11 122
19638.44 122
19639.76 125
19641.09 113
19642.41 116
19643.74 128
19645.06 127
19646.39 112
19647.71 87
19649.04 113
19650.36 103
19651.69 116
19653.01 85
19654.34 128
19655.66 113
19656.99 128
19658.32 112
19659.64 134
19660.97 129
19662.29 99
19663.62 121
19664.94 153
19666.27 103
19667.60 118
19668.92 148
19670.25 123
19671.57 118
19672.90 95
19674.23 127
19675.55 110
19676.88 104
19678.20 120
19679.53 116
19680.86 111
19682.18 91
19683.51 99
19684.84 111
19686.16 110
19687.49 102
19688.82 130
19690.14 111
19691.47 116
19692.80 124
19694.12 130
19695.45 164
19696.78 119
19698.10 117
19699.43 100
19700.76 130
19702.08 116
19703.41 113
19704.74 100
19706.07 125
19707.39 121
19708.72 132
19710.05 128
19711.37 95
19712.70 154
19714.03 120
19715.36 122
19716.68 128
19718.01 121
19719.34 130
19720.67 134
19721.99 135
19723.32 131
19724.65 122
19725.98 143
19727.31 126
19728.63 108
19729.96 142
19731.29 131
19732.62 132
19733.95 119
19735.27 136
19736.60 141
19737.93 126
19739.26 134
19740.59 133
19741.92 129
19743.24 138
19744.57 125
19745.90 119
19747.23 121
19748.56 110
19749.89 135
19751.22 154
19752.54 114
19753.87 104
19755.20 102
19756.53 129
19757.86 130
19759.19 144
19760.52 109
19761.85 109
19763.18 91
19764.50 120
19765.83 126
19767.16 152
19768.49 123
19769.82 105
19771.15 112
19772.48 112
19773.81 110
19775.14 156
19776.47 125
19777.80 124
19779.13 129
19780.46 121
19781.79 131
19783.12 124
19784.45 123
19785.78 114
19787.11 119
19788.44 133
19789.77 141
19791.10 110
19792.43 137
19793.76 132
19795.09 137
19796.42 142
19797.75 129
19799.08 134
19800.41 127
19801.74 141
19803.07 133
19804.40 137
19805.73 111
19807.06 116
19808.39 97
19809.72 121
19811.05 121
19812.38 125
19813.71 110
19815.05 138
19816.38 118
19817.71 117
19819.04 131
19820.37 117
19821.70 124
19823.03 131
19824.36 126
19825.69 152
19827.03 118
19828.36 127
19829.69 130
19831.02 126
19832.35 140
19833.68 101
19835.01 107
19836.35 146
19837.68 132
19839.01 125
19840.34 117
19841.67 99
19843.00 131
19844.34 134
19845.67 122
19847.00 123
19848.33 128
19849.66 136
19851.00 127
19852.33 127
19853.66 109
19854.99 118
19856.32 123
19857.66 139
19858.99 131
19860.32 116
19861.65 108
19862.99 121
19864.32 135
19865.65 125
19866.98 115
19868.32 124
19869.65 142
19870.98 119
19872.31 104
19873.65 133
19874.98 168
19876.31 125
19877.65 127
19878.98 115
19880.31 117
19881.65 110
19882.98 107
19884.31 98
19885.64 103
19886.98 132
19888.31 126
19889.64 122
19890.98 118
19892.31 119
19893.64 119
19894.98 126
19896.31 129
19897.65 127
19898.98 157
19900.31 139
19901.65 131
19902.98 97
19904.31 137
19905.65 121
19906.98 137
19908.32 127
19909.65 127
19910.98 106
19912.32 116
19913.65 133
19914.99 112
19916.32 130
19917.66 137
19918.99 131
19920.32 116
19921.66 108
19922.99 141
19924.33 144
19925.66 125
19927.00 132
19928.33 91
19929.67 96
19931.00 104
19932.34 138
19933.67 142
19935.01 140
19936.34 127
19937.68 122
19939.01 116
19940.35 115
19941.68 117
19943.02 117
19944.35 128
19945.69 116
19947.02 118
19948.36 125
19949.69 136
19951.03 115
19952.36 93
19953.70 111
19955.03 128
19956.37 135
19957.71 135
19959.04 117
19960.38 126
19961.71 145
19963.05 110
19964.38 117
19965.72 116
19967.06 105
19968.39 102
19969.73 99
19971.06 100
19972.40 104
19973.74 120
19975.07 130
19976.41 120
19977.75 103
19979.08 116
19980.42 124
19981.75 127
19983.09 111
19984.43 109
19985.76 124
19987.10 132
19988.44 125
19989.77 115
19991.11 139
19992.45 124
19993.78 162
19995.12 132
19996.46 131
19997.80 105
19999.13 118
20000.47 123
20001.81 110
20003.14 116
20004.48 114
20005.82 129
20007.16 124
20008.49 106
20009.83 111
20011.17 100
20012.51 120
20013.84 158
20015.18 154
20016.52 133
20017.86 129
20019.19 149
20020.53 119
20021.87 134
20023.21 154
20024.55 117
20025.88 128
20027.22 122
20028.56 136
20029.90 110
20031.24 123
20032.57 116
20033.91 116
20035.25 118
20036.59 111
20037.93 131
20039.26 127
20040.60 118
20041.94 122
20043.28 136
20044.62 134
20045.96 104
20047.30 116
20048.63 155
20049.97 146
20051.31 126
20052.65 93
20053.99 129
20055.33 125
20056.67 151
20058.01 141
20059.35 150
20060.69 143
20062.02 138
20063.36 132
20064.70 106
20066.04 135
20067.38 121
20068.72 148
20070.06 130
20071.40 127
20072.74 102
20074.08 138
20075.42 131
20076.76 105
20078.10 101
20079.44 143
20080.78 134
20082.12 133
20083.46 124
20084.80 138
20086.14 145
20087.48 113
20088.82 148
20090.16 146
20091.50 122
20092.84 165
20094.18 141
20095.52 125
20096.86 122
20098.20 135
20099.54 113
20100.88 133
20102.22 100
20103.56 140
20104.90 138
20106.24 121
20107.58 129
20108.92 145
20110.26 135
20111.60 151
20112.95 130
20114.29 112
20115.63 128
20116.97 120
20118.31 152
20119.65 98
20120.99 105
20122.33 123
20123.67 152
20125.02 145
20126.36 122
20127.70 131
20129.04 148
20130.38 150
20131.72 132
20133.06 140
20134.41 128
20135.75 131
