# Supplementary material for: MALDI-TOF MS typing enables the classification of brewing yeasts of the genus Saccharomyces to major beer styles
Source: PLoS One. 2017 Aug 9;12(8):e0181694. doi: 10.1371/journal.pone.0181694 (PMC5549903; doi:10.1371/journal.pone.0181694)
Supplement: S11 File — The directory includes 90 raw files and was zipped to “.zip”; the folder has three strains with 30 spectra per strain; S1 Text explains the raw files with an example and Table 1 represents the yeast strains used within the experiment. (ZIP) [file pone.0181694.s014.zip › 31-33/30339-506-OG-Ale-Ale-YPG-18h-E-E_2015-08-04_3_0_B6_1.dat]

2000.64 1763
2001.06 1913
2001.49 2018
2001.91 1942
2002.33 1762
2002.75 2034
2003.17 1813
2003.60 1923
2004.02 1843
2004.44 1745
2004.86 1679
2005.28 1774
2005.70 1711
2006.13 1752
2006.55 1810
2006.97 1683
2007.39 1766
2007.82 1830
2008.24 2002
2008.66 2015
2009.08 1807
2009.51 1814
2009.93 1817
2010.35 1878
2010.77 2030
2011.20 1855
2011.62 1965
2012.04 1771
2012.46 1939
2012.89 1890
2013.31 1670
2013.73 1699
2014.15 1659
2014.58 1721
2015.00 1637
2015.42 1756
2015.85 1667
2016.27 1648
2016.69 1594
2017.12 1682
2017.54 1939
2017.96 1738
2018.39 1712
2018.81 1892
2019.23 1736
2019.66 1838
2020.08 1880
2020.50 1879
2020.93 1818
2021.35 1990
2021.78 1863
2022.20 1845
2022.62 2093
2023.05 1921
2023.47 1840
2023.89 1875
2024.32 1830
2024.74 1781
2025.17 1908
2025.59 2016
2026.01 1761
2026.44 1787
2026.86 1675
2027.29 1600
2027.71 1796
2028.14 1832
2028.56 1770
2028.99 1662
2029.41 1623
2029.83 1589
2030.26 1683
2030.68 1580
2031.11 1565
2031.53 1636
2031.96 1690
2032.38 1683
2032.81 1699
2033.23 1770
2033.66 1604
2034.08 1637
2034.51 1901
2034.93 1811
2035.36 1735
2035.78 1783
2036.21 1926
2036.63 2016
2037.06 1732
2037.48 1810
2037.91 2124
2038.33 2091
2038.76 1939
2039.19 1872
2039.61 1898
2040.04 1957
2040.46 1860
2040.89 2139
2041.31 2210
2041.74 2079
2042.17 1889
2042.59 1851
2043.02 1851
2043.44 1917
2043.87 1844
2044.30 1734
2044.72 1776
2045.15 1856
2045.57 1876
2046.00 1866
2046.43 1850
2046.85 1866
2047.28 1879
2047.71 1625
2048.13 1671
2048.56 1565
2048.99 1679
2049.41 1617
2049.84 1662
2050.27 1783
2050.69 1725
2051.12 1654
2051.55 1665
2051.97 1791
2052.40 1679
2052.83 1681
2053.25 1568
2053.68 1623
2054.11 1625
2054.54 1759
2054.96 1558
2055.39 1548
2055.82 1476
2056.24 1614
2056.67 1634
2057.10 1487
2057.53 1577
2057.95 1653
2058.38 1823
2058.81 1780
2059.24 1937
2059.66 1931
2060.09 1773
2060.52 1678
2060.95 1711
2061.38 1632
2061.80 1586
2062.23 1862
2062.66 1826
2063.09 1716
2063.52 1615
2063.94 1930
2064.37 1739
2064.80 1801
2065.23 1990
2065.66 2046
2066.09 1938
2066.51 2138
2066.94 2144
2067.37 2238
2067.80 1961
2068.23 2002
2068.66 1926
2069.08 1801
2069.51 1953
2069.94 1650
2070.37 1505
2070.80 1668
2071.23 1933
2071.66 1914
2072.09 1919
2072.52 1729
2072.94 1803
2073.37 1876
2073.80 1853
2074.23 1782
2074.66 1824
2075.09 1967
2075.52 1806
2075.95 1795
2076.38 1753
2076.81 1905
2077.24 2076
2077.67 2036
2078.10 1984
2078.53 2010
2078.96 2080
2079.39 1978
2079.82 2040
2080.25 2057
2080.68 2018
2081.11 2118
2081.54 2168
2081.97 2062
2082.40 2016
2082.83 2111
2083.26 2303
2083.69 2172
2084.12 2016
2084.55 1822
2084.98 1801
2085.41 1781
2085.84 1758
2086.27 1846
2086.70 2035
2087.13 2062
2087.56 2023
2087.99 1635
2088.42 1688
2088.85 1931
2089.28 1922
2089.71 1820
2090.14 1807
2090.57 1879
2091.01 1879
2091.44 1770
2091.87 1717
2092.30 1687
2092.73 1884
2093.16 1621
2093.59 1630
2094.02 1845
2094.45 1816
2094.89 1762
2095.32 1741
2095.75 1665
2096.18 1637
2096.61 1743
2097.04 1780
2097.47 1642
2097.91 1755
2098.34 1613
2098.77 1736
2099.20 1813
2099.63 1673
2100.07 1622
2100.50 1707
2100.93 1547
2101.36 1624
2101.79 1673
2102.23 1590
2102.66 1802
2103.09 1798
2103.52 1885
2103.95 1896
2104.39 1884
2104.82 1776
2105.25 1899
2105.68 1766
2106.12 1802
2106.55 1768
2106.98 1739
2107.41 1698
2107.85 1756
2108.28 1951
2108.71 1985
2109.14 1914
2109.58 1611
2110.01 1709
2110.44 1801
2110.88 2019
2111.31 1597
2111.74 1563
2112.18 1642
2112.61 1600
2113.04 1791
2113.48 1769
2113.91 1708
2114.34 1554
2114.78 1586
2115.21 1413
2115.64 1647
2116.08 1547
2116.51 1478
2116.94 1560
2117.38 1661
2117.81 1542
2118.24 1525
2118.68 1686
2119.11 1643
2119.55 1541
2119.98 1655
2120.41 1683
2120.85 1784
2121.28 1669
2121.72 1705
2122.15 1809
2122.58 1606
2123.02 1601
2123.45 1822
2123.89 1611
2124.32 1689
2124.75 1581
2125.19 1627
2125.62 1557
2126.06 1481
2126.49 1567
2126.93 1901
2127.36 1817
2127.80 1707
2128.23 1805
2128.67 1712
2129.10 1728
2129.54 1654
2129.97 1833
2130.41 1845
2130.84 1765
2131.28 1952
2131.71 1838
2132.15 1830
2132.58 1914
2133.02 1844
2133.45 2084
2133.89 1898
2134.32 1930
2134.76 1958
2135.19 1980
2135.63 1782
2136.06 1847
2136.50 1992
2136.94 1836
2137.37 1788
2137.81 1844
2138.24 1802
2138.68 1816
2139.12 1993
2139.55 1880
2139.99 1777
2140.42 1873
2140.86 1822
2141.30 1625
2141.73 1613
2142.17 1801
2142.60 1688
2143.04 1674
2143.48 1642
2143.91 1758
2144.35 1814
2144.79 1734
2145.22 1730
2145.66 1627
2146.09 1573
2146.53 1473
2146.97 1617
2147.40 1667
2147.84 1610
2148.28 1598
2148.72 1856
2149.15 1835
2149.59 1818
2150.03 1960
2150.46 2042
2150.90 1937
2151.34 2211
2151.77 2398
2152.21 2330
2152.65 2219
2153.09 2103
2153.52 2254
2153.96 2386
2154.40 2098
2154.84 1958
2155.27 1981
2155.71 1962
2156.15 1831
2156.59 1895
2157.02 1896
2157.46 1694
2157.90 1761
2158.34 1950
2158.78 1884
2159.21 1848
2159.65 1773
2160.09 1671
2160.53 1699
2160.97 1828
2161.40 1760
2161.84 1859
2162.28 1920
2162.72 1652
2163.16 1581
2163.59 1832
2164.03 2056
2164.47 1769
2164.91 1635
2165.35 1681
2165.79 1667
2166.23 1866
2166.66 2034
2167.10 1872
2167.54 1829
2167.98 1842
2168.42 1746
2168.86 1700
2169.30 1810
2169.74 1873
2170.18 1788
2170.61 1790
2171.05 1816
2171.49 1892
2171.93 1733
2172.37 1733
2172.81 1734
2173.25 1873
2173.69 1835
2174.13 1774
2174.57 1844
2175.01 1959
2175.45 2000
2175.89 2006
2176.33 2237
2176.77 2146
2177.21 1979
2177.65 1976
2178.09 1984
2178.53 2010
2178.97 2033
2179.41 1973
2179.85 1841
2180.29 1895
2180.73 1875
2181.17 1765
2181.61 1890
2182.05 1942
2182.49 1959
2182.93 1858
2183.37 1793
2183.81 1824
2184.25 1650
2184.69 1686
2185.13 1610
2185.57 1699
2186.01 1846
2186.45 1928
2186.89 1734
2187.33 1797
2187.77 1926
2188.21 1952
2188.65 1884
2189.10 2062
2189.54 1994
2189.98 2064
2190.42 1900
2190.86 1894
2191.30 1860
2191.74 2137
2192.18 1969
2192.62 1856
2193.07 1791
2193.51 1770
2193.95 2005
2194.39 1901
2194.83 2077
2195.27 2101
2195.71 2179
2196.16 1923
2196.60 2054
2197.04 2191
2197.48 2144
2197.92 2203
2198.37 2026
2198.81 1872
2199.25 1922
2199.69 2130
2200.13 2116
2200.58 1945
2201.02 1761
2201.46 1797
2201.90 1828
2202.34 1795
2202.79 1730
2203.23 1684
2203.67 1804
2204.11 2027
2204.56 1795
2205.00 1752
2205.44 1834
2205.88 1915
2206.33 2147
2206.77 1908
2207.21 1757
2207.65 1888
2208.10 1738
2208.54 1923
2208.98 2006
2209.43 1893
2209.87 1810
2210.31 1840
2210.76 1925
2211.20 1858
2211.64 1851
2212.09 2132
2212.53 2157
2212.97 2099
2213.42 2106
2213.86 2004
2214.30 2043
2214.75 1887
2215.19 1846
2215.63 1865
2216.08 1728
2216.52 1697
2216.96 1735
2217.41 1865
2217.85 1724
2218.30 1614
2218.74 1590
2219.18 1553
2219.63 1791
2220.07 1867
2220.52 1750
2220.96 1757
2221.40 1701
2221.85 1792
2222.29 1890
2222.74 1832
2223.18 1701
2223.63 2001
2224.07 1886
2224.51 2013
2224.96 2080
2225.40 2207
2225.85 2149
2226.29 2189
2226.74 2402
2227.18 2148
2227.63 2145
2228.07 2199
2228.52 2080
2228.96 2122
2229.41 2038
2229.85 2244
2230.30 2195
2230.74 2237
2231.19 2232
2231.63 2150
2232.08 2149
2232.52 2158
2232.97 2272
2233.41 2391
2233.86 2171
2234.30 2144
2234.75 2177
2235.20 2342
2235.64 2454
2236.09 2064
2236.53 2117
2236.98 2146
2237.42 1979
2237.87 2058
2238.32 2060
2238.76 1838
2239.21 1729
2239.65 1891
2240.10 1883
2240.55 1988
2240.99 1841
2241.44 1842
2241.88 1924
2242.33 1811
2242.78 1739
2243.22 1793
2243.67 1748
2244.12 1897
2244.56 1699
2245.01 1645
2245.46 1705
2245.90 1532
2246.35 1719
2246.80 1787
2247.24 1678
2247.69 1715
2248.14 1658
2248.58 1920
2249.03 1953
2249.48 1897
2249.92 1967
2250.37 1757
2250.82 1917
2251.27 1732
2251.71 1648
2252.16 1807
2252.61 1781
2253.05 1872
2253.50 2008
2253.95 1804
2254.40 1800
2254.84 1846
2255.29 1780
2255.74 1669
2256.19 1777
2256.64 1623
2257.08 1717
2257.53 1693
2257.98 1739
2258.43 1760
2258.87 1799
2259.32 1755
2259.77 1777
2260.22 1794
2260.67 1821
2261.11 1804
2261.56 1762
2262.01 1918
2262.46 1941
2262.91 1995
2263.36 1946
2263.80 1987
2264.25 2231
2264.70 2243
2265.15 2043
2265.60 1860
2266.05 2061
2266.50 2078
2266.94 2086
2267.39 2131
2267.84 1917
2268.29 2012
2268.74 2054
2269.19 2214
2269.64 2463
2270.09 2337
2270.54 2283
2270.99 2109
2271.43 2349
2271.88 2217
2272.33 2300
2272.78 2380
2273.23 2302
2273.68 2179
2274.13 2280
2274.58 2238
2275.03 2101
2275.48 1967
2275.93 1981
2276.38 1893
2276.83 1751
2277.28 1843
2277.73 1849
2278.18 1773
2278.63 1709
2279.08 1807
2279.53 1766
2279.98 1756
2280.43 1683
2280.88 1654
2281.33 1946
2281.78 2197
2282.23 2000
2282.68 1955
2283.13 2069
2283.58 1956
2284.03 1809
2284.48 1799
2284.93 1786
2285.38 1911
2285.83 1999
2286.28 1813
2286.73 1874
2287.18 2032
2287.63 1966
2288.08 2099
2288.54 2000
2288.99 2449
2289.44 2531
2289.89 2721
2290.34 2886
2290.79 2998
2291.24 3216
2291.69 3758
2292.14 3757
2292.60 3526
2293.05 3555
2293.50 3418
2293.95 3197
2294.40 3053
2294.85 2934
2295.30 2884
2295.76 2488
2296.21 2654
2296.66 2664
2297.11 2458
2297.56 2305
2298.01 2183
2298.47 1834
2298.92 1847
2299.37 1939
2299.82 1987
2300.27 2071
2300.73 2028
2301.18 1880
2301.63 1878
2302.08 1822
2302.53 1889
2302.99 1845
2303.44 1879
2303.89 1765
2304.34 1849
2304.80 1827
2305.25 1792
2305.70 1634
2306.15 1637
2306.61 1808
2307.06 1690
2307.51 1747
2307.96 1898
2308.42 1911
2308.87 1967
2309.32 2225
2309.78 2173
2310.23 2362
2310.68 2515
2311.14 2454
2311.59 2524
2312.04 2411
2312.49 2637
2312.95 2427
2313.40 2218
2313.85 2269
2314.31 2154
2314.76 2045
2315.22 2003
2315.67 2047
2316.12 2041
2316.58 1994
2317.03 2038
2317.48 2040
2317.94 1914
2318.39 2112
2318.84 2210
2319.30 2204
2319.75 2172
2320.21 1976
2320.66 1992
2321.11 2220
2321.57 2018
2322.02 2087
2322.48 2078
2322.93 2028
2323.39 2251
2323.84 2211
2324.29 1998
2324.75 2063
2325.20 2017
2325.66 1921
2326.11 1822
2326.57 1955
2327.02 2178
2327.48 2123
2327.93 2096
2328.39 2120
2328.84 2106
2329.30 2118
2329.75 2091
2330.21 2226
2330.66 2401
2331.12 2443
2331.57 2482
2332.03 2308
2332.48 2325
2332.94 2196
2333.39 2086
2333.85 2104
2334.30 1898
2334.76 1956
2335.21 2060
2335.67 1938
2336.12 1752
2336.58 1776
2337.03 1762
2337.49 1987
2337.95 2074
2338.40 1917
2338.86 2070
2339.31 2211
2339.77 2272
2340.23 2388
2340.68 2034
2341.14 2233
2341.59 2112
2342.05 2229
2342.51 2041
2342.96 2027
2343.42 1900
2343.87 2000
2344.33 2269
2344.79 1929
2345.24 2162
2345.70 2219
2346.16 1927
2346.61 2030
2347.07 2239
2347.53 2144
2347.98 2154
2348.44 2140
2348.90 2164
2349.35 2191
2349.81 2121
2350.27 2032
2350.72 1913
2351.18 1899
2351.64 2176
2352.10 2028
2352.55 1946
2353.01 1895
2353.47 1966
2353.92 1905
2354.38 1955
2354.84 1997
2355.30 1923
2355.75 1899
2356.21 1927
2356.67 1698
2357.13 1905
2357.58 1835
2358.04 1681
2358.50 1821
2358.96 1735
2359.41 1750
2359.87 1870
2360.33 1955
2360.79 1994
2361.25 2036
2361.70 2085
2362.16 2150
2362.62 2237
2363.08 2092
2363.54 2179
2363.99 2185
2364.45 2103
2364.91 2082
2365.37 2041
2365.83 1951
2366.29 2105
2366.75 2182
2367.20 2124
2367.66 2144
2368.12 2173
2368.58 2180
2369.04 2087
2369.50 2395
2369.96 2370
2370.42 2395
2370.87 2456
2371.33 2430
2371.79 2312
2372.25 2286
2372.71 2206
2373.17 2418
2373.63 2211
2374.09 2164
2374.55 2208
2375.01 2292
2375.47 2218
2375.92 2225
2376.38 2284
2376.84 2221
2377.30 2205
2377.76 2223
2378.22 2177
2378.68 2012
2379.14 2177
2379.60 2253
2380.06 2158
2380.52 2147
2380.98 2141
2381.44 2314
2381.90 2314
2382.36 2232
2382.82 2235
2383.28 2189
2383.74 2224
2384.20 2282
2384.66 2317
2385.12 2311
2385.58 2268
2386.04 2115
2386.50 2056
2386.96 1867
2387.42 1708
2387.88 2130
2388.35 2155
2388.81 2022
2389.27 1993
2389.73 2230
2390.19 2168
2390.65 2088
2391.11 2209
2391.57 2148
2392.03 2107
2392.49 2128
2392.95 1958
2393.42 2038
2393.88 2186
2394.34 2164
2394.80 1993
2395.26 1759
2395.72 1875
2396.18 1929
2396.64 1994
2397.11 1940
2397.57 1849
2398.03 1770
2398.49 1898
2398.95 1898
2399.41 1985
2399.88 2000
2400.34 2042
2400.80 2052
2401.26 1958
2401.72 1879
2402.18 1800
2402.65 1664
2403.11 1709
2403.57 1918
2404.03 1771
2404.49 1602
2404.96 1809
2405.42 1775
2405.88 1780
2406.34 1719
2406.81 1893
2407.27 2137
2407.73 1924
2408.19 1879
2408.66 1710
2409.12 1854
2409.58 1904
2410.04 1728
2410.51 1617
2410.97 1794
2411.43 1910
2411.90 1865
2412.36 1861
2412.82 1668
2413.28 1762
2413.75 1723
2414.21 1753
2414.67 1785
2415.14 1879
2415.60 1799
2416.06 2157
2416.53 2089
2416.99 2237
2417.45 2166
2417.92 2095
2418.38 2402
2418.84 2442
2419.31 2454
2419.77 2519
2420.23 2699
2420.70 2765
2421.16 2622
2421.63 2648
2422.09 2741
2422.55 2665
2423.02 2390
2423.48 2427
2423.95 2517
2424.41 2305
2424.87 2222
2425.34 2115
2425.80 2166
2426.27 2110
2426.73 2080
2427.20 2273
2427.66 2366
2428.12 2071
2428.59 2117
2429.05 2096
2429.52 2180
2429.98 2120
2430.45 1971
2430.91 1992
2431.38 1898
2431.84 1866
2432.31 1968
2432.77 1912
2433.24 2151
2433.70 2115
2434.17 2062
2434.63 2005
2435.10 2026
2435.56 1955
2436.03 1971
2436.49 2001
2436.96 1883
2437.42 2007
2437.89 2054
2438.35 2119
2438.82 2007
2439.28 2135
2439.75 2279
2440.21 2154
2440.68 2369
2441.15 2279
2441.61 2216
2442.08 2380
2442.54 2337
2443.01 2320
2443.48 2272
2443.94 2285
2444.41 2209
2444.87 2324
2445.34 2083
2445.81 2334
2446.27 2200
2446.74 2006
2447.20 1993
2447.67 2047
2448.14 2135
2448.60 2100
2449.07 1756
2449.54 1724
2450.00 1899
2450.47 1945
2450.94 2073
2451.40 1783
2451.87 1840
2452.34 1885
2452.80 1770
2453.27 1755
2453.74 1910
2454.20 1979
2454.67 1904
2455.14 1885
2455.60 1954
2456.07 1944
2456.54 2036
2457.01 2003
2457.47 1911
2457.94 1792
2458.41 1855
2458.87 1883
2459.34 1822
2459.81 1908
2460.28 1868
2460.74 1813
2461.21 1746
2461.68 1668
2462.15 1784
2462.62 1811
2463.08 1812
2463.55 1779
2464.02 1683
2464.49 1745
2464.95 1720
2465.42 1748
2465.89 1846
2466.36 1617
2466.83 1823
2467.29 1963
2467.76 1818
2468.23 1902
2468.70 1821
2469.17 1742
2469.64 1856
2470.10 1853
2470.57 1974
2471.04 1970
2471.51 1871
2471.98 1925
2472.45 1937
2472.92 1727
2473.39 1744
2473.85 1761
2474.32 1818
2474.79 1664
2475.26 1780
2475.73 1853
2476.20 1835
2476.67 1679
2477.14 1784
2477.61 1948
2478.08 1935
2478.54 1681
2479.01 1870
2479.48 1809
2479.95 1721
2480.42 1849
2480.89 1878
2481.36 1797
2481.83 1845
2482.30 1899
2482.77 1664
2483.24 1695
2483.71 1851
2484.18 1802
2484.65 1869
2485.12 1796
2485.59 1762
2486.06 1841
2486.53 1910
2487.00 1957
2487.47 1968
2487.94 1924
2488.41 2094
2488.88 2040
2489.35 2044
2489.82 2017
2490.29 2107
2490.76 1944
2491.23 2044
2491.70 1952
2492.17 1895
2492.64 2016
2493.11 2057
2493.58 2133
2494.05 2058
2494.52 2061
2495.00 1920
2495.47 1911
2495.94 2040
2496.41 2087
2496.88 2030
2497.35 2029
2497.82 1981
2498.29 2118
2498.76 2068
2499.23 1955
2499.71 1815
2500.18 1930
2500.65 1900
2501.12 1723
2501.59 1593
2502.06 1769
2502.53 1941
2503.01 1816
2503.48 1977
2503.95 1986
2504.42 2018
2504.89 1863
2505.36 1908
2505.84 1864
2506.31 1886
2506.78 1972
2507.25 1986
2507.72 2121
2508.20 2104
2508.67 2044
2509.14 1920
2509.61 2247
2510.08 2357
2510.56 2244
2511.03 2153
2511.50 2398
2511.97 2363
2512.45 2521
2512.92 2472
2513.39 2148
2513.86 2177
2514.34 2260
2514.81 2402
2515.28 2280
2515.75 2241
2516.23 2150
2516.70 2188
2517.17 2151
2517.65 2196
2518.12 2150
2518.59 2076
2519.07 1939
2519.54 1831
2520.01 1882
2520.48 1777
2520.96 2043
2521.43 1918
2521.90 1833
2522.38 1739
2522.85 1765
2523.32 1878
2523.80 1810
2524.27 1927
2524.75 1991
2525.22 2163
2525.69 2102
2526.17 2085
2526.64 2012
2527.11 2031
2527.59 2072
2528.06 1815
2528.54 1882
2529.01 2066
2529.48 1917
2529.96 2003
2530.43 1780
2530.91 1767
2531.38 1910
2531.85 1934
2532.33 1847
2532.80 2233
2533.28 2150
2533.75 1993
2534.23 2047
2534.70 2086
2535.18 2061
2535.65 2041
2536.12 2011
2536.60 2109
2537.07 1827
2537.55 1841
2538.02 1981
2538.50 2013
2538.97 1984
2539.45 1917
2539.92 2002
2540.40 2098
2540.87 1989
2541.35 1821
2541.82 1953
2542.30 2011
2542.77 2156
2543.25 2254
2543.73 2096
2544.20 1957
2544.68 2057
2545.15 2205
2545.63 2294
2546.10 2196
2546.58 2325
2547.05 2444
2547.53 2351
2548.01 2271
2548.48 2510
2548.96 2716
2549.43 2932
2549.91 2789
2550.39 2830
2550.86 2885
2551.34 2894
2551.81 2468
2552.29 2592
2552.77 2688
2553.24 2449
2553.72 2490
2554.20 2527
2554.67 2407
2555.15 2577
2555.62 2578
2556.10 2469
2556.58 2473
2557.05 2460
2557.53 2361
2558.01 2353
2558.48 2349
2558.96 2211
2559.44 2286
2559.91 2307
2560.39 2268
2560.87 2133
2561.35 2114
2561.82 1905
2562.30 1801
2562.78 1927
2563.25 1843
2563.73 1741
2564.21 1922
2564.69 2076
2565.16 2005
2565.64 1944
2566.12 1848
2566.60 1689
2567.07 1721
2567.55 1809
2568.03 1777
2568.51 1670
2568.98 1655
2569.46 1619
2569.94 1763
2570.42 1696
2570.90 1647
2571.37 1660
2571.85 1707
2572.33 1878
2572.81 1823
2573.29 1769
2573.76 1782
2574.24 1804
2574.72 1748
2575.20 1877
2575.68 1937
2576.16 1796
2576.63 1835
2577.11 1811
2577.59 1786
2578.07 1712
2578.55 1833
2579.03 1841
2579.51 1694
2579.98 1681
2580.46 1812
2580.94 1846
2581.42 1791
2581.90 1880
2582.38 1831
2582.86 1832
2583.34 1840
2583.82 1745
2584.30 1867
2584.77 1837
2585.25 1772
2585.73 1831
2586.21 1861
2586.69 2005
2587.17 2073
2587.65 1948
2588.13 2027
2588.61 2006
2589.09 1968
2589.57 1863
2590.05 2052
2590.53 2059
2591.01 2107
2591.49 2041
2591.97 1867
2592.45 1860
2592.93 1863
2593.41 2017
2593.89 1973
2594.37 2091
2594.85 2020
2595.33 1879
2595.81 1939
2596.29 2050
2596.77 2129
2597.25 2086
2597.73 1978
2598.21 2170
2598.69 1963
2599.17 1991
2599.65 1809
2600.13 1834
2600.61 1836
2601.09 1855
2601.57 1803
2602.06 1763
2602.54 1763
2603.02 1706
2603.50 1819
2603.98 1903
2604.46 1685
2604.94 1989
2605.42 1804
2605.90 1886
2606.38 1764
2606.87 1632
2607.35 1941
2607.83 2051
2608.31 1827
2608.79 1740
2609.27 1756
2609.75 1841
2610.24 2016
2610.72 2150
2611.20 2025
2611.68 2138
2612.16 1967
2612.64 1968
2613.13 1970
2613.61 1885
2614.09 1699
2614.57 1880
2615.05 1938
2615.54 1821
2616.02 1891
2616.50 1732
2616.98 1793
2617.46 1973
2617.95 2004
2618.43 1951
2618.91 1811
2619.39 1881
2619.88 1790
2620.36 1799
2620.84 2059
2621.32 1816
2621.81 1821
2622.29 2058
2622.77 2129
2623.26 2151
2623.74 2083
2624.22 2098
2624.70 1893
2625.19 1854
2625.67 1916
2626.15 1895
2626.64 1885
2627.12 2037
2627.60 1931
2628.09 1996
2628.57 2075
2629.05 2098
2629.54 1779
2630.02 1911
2630.50 1903
2630.99 2054
2631.47 2079
2631.95 2082
2632.44 2039
2632.92 2092
2633.40 1912
2633.89 1972
2634.37 1821
2634.85 1941
2635.34 2039
2635.82 2097
2636.31 2030
2636.79 1846
2637.27 1886
2637.76 2021
2638.24 2069
2638.73 1946
2639.21 1893
2639.70 2164
2640.18 2350
2640.66 2129
2641.15 2052
2641.63 2166
2642.12 2089
2642.60 2198
2643.09 2033
2643.57 1846
2644.06 2021
2644.54 2126
2645.03 2021
2645.51 1888
2646.00 1826
2646.48 2079
2646.97 1753
2647.45 1955
2647.94 1949
2648.42 1963
2648.91 2193
2649.39 2057
2649.88 2004
2650.36 1807
2650.85 1752
2651.33 1735
2651.82 1794
2652.30 1919
2652.79 1913
2653.27 1892
2653.76 1842
2654.24 1845
2654.73 1840
2655.22 1873
2655.70 1925
2656.19 1748
2656.67 1863
2657.16 1830
2657.65 1905
2658.13 1900
2658.62 1803
2659.10 1898
2659.59 2072
2660.08 2054
2660.56 1988
2661.05 2040
2661.53 2012
2662.02 1938
2662.51 1908
2662.99 2159
2663.48 2004
2663.97 1879
2664.45 2056
2664.94 1977
2665.43 1950
2665.91 1973
2666.40 1939
2666.89 2064
2667.37 1974
2667.86 2033
2668.35 1820
2668.83 1902
2669.32 1990
2669.81 1810
2670.29 2056
2670.78 1992
2671.27 1971
2671.76 1913
2672.24 2070
2672.73 2225
2673.22 2223
2673.71 2491
2674.19 2507
2674.68 2759
2675.17 2642
2675.66 2975
2676.14 2787
2676.63 2769
2677.12 2995
2677.61 2935
2678.09 2791
2678.58 2855
2679.07 2690
2679.56 2538
2680.05 2558
2680.53 2587
2681.02 2562
2681.51 2367
2682.00 2167
2682.49 2108
2682.97 2129
2683.46 2054
2683.95 2070
2684.44 2220
2684.93 2200
2685.42 2143
2685.91 2161
2686.39 2164
2686.88 2069
2687.37 1927
2687.86 1898
2688.35 2065
2688.84 2018
2689.33 2042
2689.81 1935
2690.30 1859
2690.79 1934
2691.28 1803
2691.77 1837
2692.26 2102
2692.75 1889
2693.24 1882
2693.73 1829
2694.22 1846
2694.71 1858
2695.20 1977
2695.68 2020
2696.17 2003
2696.66 1934
2697.15 1972
2697.64 1902
2698.13 1828
2698.62 2010
2699.11 2051
2699.60 1990
2700.09 1983
2700.58 2007
2701.07 2092
2701.56 2237
2702.05 2159
2702.54 1890
2703.03 2195
2703.52 2223
2704.01 2072
2704.50 1935
2704.99 2051
2705.48 2193
2705.97 1983
2706.46 1994
2706.95 2009
2707.44 2045
2707.93 2055
2708.42 2006
2708.92 1925
2709.41 1873
2709.90 1971
2710.39 1908
2710.88 1913
2711.37 1891
2711.86 1865
2712.35 1943
2712.84 1856
2713.33 1734
2713.82 1915
2714.31 2018
2714.81 2001
2715.30 1811
2715.79 1809
2716.28 1848
2716.77 1753
2717.26 1604
2717.75 1843
2718.24 1703
2718.74 1661
2719.23 1774
2719.72 1673
2720.21 1784
2720.70 1745
2721.19 1751
2721.69 1878
2722.18 1854
2722.67 1832
2723.16 2094
2723.65 2083
2724.15 1940
2724.64 2177
2725.13 2099
2725.62 2198
2726.11 2080
2726.61 2071
2727.10 2030
2727.59 1947
2728.08 2038
2728.58 1927
2729.07 1935
2729.56 1917
2730.05 2148
2730.55 2023
2731.04 2174
2731.53 2067
2732.02 2035
2732.52 2099
2733.01 2211
2733.50 2294
2733.99 2150
2734.49 2209
2734.98 2298
2735.47 2324
2735.97 2293
2736.46 2344
2736.95 2068
2737.45 2141
2737.94 2184
2738.43 2195
2738.93 2314
2739.42 2026
2739.91 2038
2740.41 2047
2740.90 1858
2741.39 1849
2741.89 1974
2742.38 2024
2742.87 1989
2743.37 1861
2743.86 2082
2744.36 1995
2744.85 2003
2745.34 1878
2745.84 1897
2746.33 1861
2746.82 1885
2747.32 2001
2747.81 1836
2748.31 1873
2748.80 1892
2749.30 1948
2749.79 1850
2750.28 1965
2750.78 1884
2751.27 1825
2751.77 1765
2752.26 1995
2752.76 1978
2753.25 2075
2753.75 2158
2754.24 1897
2754.74 1990
2755.23 2104
2755.72 2256
2756.22 2056
2756.71 1797
2757.21 2089
2757.70 2192
2758.20 1973
2758.69 2038
2759.19 2166
2759.69 1919
2760.18 1970
2760.68 2047
2761.17 1999
2761.67 1947
2762.16 2008
2762.66 2059
2763.15 2179
2763.65 2029
2764.14 1927
2764.64 2059
2765.14 2199
2765.63 2108
2766.13 1968
2766.62 2187
2767.12 2113
2767.61 1822
2768.11 1865
2768.61 1990
2769.10 1773
2769.60 1993
2770.09 1980
2770.59 1803
2771.09 2094
2771.58 2155
2772.08 2025
2772.58 2127
2773.07 2033
2773.57 2187
2774.06 2087
2774.56 2180
2775.06 2336
2775.55 2284
2776.05 2353
2776.55 2368
2777.04 2383
2777.54 2445
2778.04 2573
2778.54 2365
2779.03 2451
2779.53 2493
2780.03 2223
2780.52 2180
2781.02 2321
2781.52 2253
2782.01 2088
2782.51 1983
2783.01 1991
2783.51 1880
2784.00 1971
2784.50 1875
2785.00 1922
2785.50 1826
2785.99 1895
2786.49 2149
2786.99 1997
2787.49 1960
2787.98 2033
2788.48 1938
2788.98 1879
2789.48 1749
2789.98 1785
2790.47 1874
2790.97 1855
2791.47 1871
2791.97 1872
2792.47 1836
2792.96 1831
2793.46 1952
2793.96 1887
2794.46 2051
2794.96 2080
2795.46 2028
2795.95 2087
2796.45 2239
2796.95 2253
2797.45 2130
2797.95 2233
2798.45 2410
2798.95 2552
2799.44 2201
2799.94 2504
2800.44 2427
2800.94 2398
2801.44 2345
2801.94 2329
2802.44 2362
2802.94 2316
2803.44 2127
2803.93 2211
2804.43 2243
2804.93 2358
2805.43 2417
2805.93 2383
2806.43 2645
2806.93 2757
2807.43 2936
2807.93 2913
2808.43 3108
2808.93 3368
2809.43 3261
2809.93 3375
2810.43 3404
2810.93 3312
2811.43 3005
2811.93 2832
2812.43 2718
2812.93 2420
2813.43 2351
2813.93 2443
2814.43 2357
2814.93 2175
2815.43 2115
2815.93 2077
2816.43 1926
2816.93 2159
2817.43 2225
2817.93 2115
2818.43 2174
2818.93 2173
2819.43 2115
2819.93 2003
2820.43 1995
2820.93 1914
2821.43 1939
2821.93 2015
2822.43 2096
2822.94 1941
2823.44 1975
2823.94 2091
2824.44 2223
2824.94 2056
2825.44 1906
2825.94 1870
2826.44 1913
2826.94 1988
2827.44 2018
2827.95 2107
2828.45 1841
2828.95 1941
2829.45 1832
2829.95 1854
2830.45 2090
2830.95 2018
2831.46 2003
2831.96 1964
2832.46 1958
2832.96 1953
2833.46 1805
2833.97 1706
2834.47 1931
2834.97 2004
2835.47 2005
2835.97 2003
2836.47 1985
2836.98 2143
2837.48 2141
2837.98 2142
2838.48 2050
2838.99 2045
2839.49 2104
2839.99 2017
2840.49 2068
2841.00 2080
2841.50 2132
2842.00 2120
2842.50 2197
2843.01 2082
2843.51 1997
2844.01 2023
2844.51 1955
2845.02 2111
2845.52 2216
2846.02 2052
2846.52 2178
2847.03 2274
2847.53 2150
2848.03 2174
2848.54 2004
2849.04 2233
2849.54 2468
2850.05 2244
2850.55 2268
2851.05 2198
2851.56 2086
2852.06 2062
2852.56 1906
2853.07 1933
2853.57 2120
2854.07 2112
2854.58 1810
2855.08 1762
2855.59 1884
2856.09 1803
2856.59 1827
2857.10 1838
2857.60 1879
2858.10 1922
2858.61 2113
2859.11 1857
2859.62 1751
2860.12 1884
2860.63 1986
2861.13 1859
2861.63 1893
2862.14 1977
2862.64 2016
2863.15 1961
2863.65 1929
2864.16 1753
2864.66 1905
2865.16 1921
2865.67 1886
2866.17 1817
2866.68 1759
2867.18 1984
2867.69 1962
2868.19 1946
2868.70 1739
2869.20 2000
2869.71 1983
2870.21 1923
2870.72 2006
2871.22 1976
2871.73 1919
2872.23 1923
2872.74 2022
2873.24 1998
2873.75 2071
2874.25 2074
2874.76 2055
2875.27 2041
2875.77 2017
2876.28 1892
2876.78 2028
2877.29 2179
2877.79 2035
2878.30 2100
2878.81 2045
2879.31 1911
2879.82 2021
2880.32 1983
2880.83 1970
2881.33 1955
2881.84 2034
2882.35 1986
2882.85 2063
2883.36 1956
2883.87 2104
2884.37 2425
2884.88 2315
2885.38 2152
2885.89 2202
2886.40 1974
2886.90 2325
2887.41 2309
2887.92 2306
2888.42 2358
2888.93 2260
2889.44 2472
2889.94 2308
2890.45 2133
2890.96 2339
2891.46 2375
2891.97 2507
2892.48 2364
2892.98 2307
2893.49 2285
2894.00 2317
2894.51 2166
2895.01 2218
2895.52 2289
2896.03 2282
2896.54 2356
2897.04 2351
2897.55 2243
2898.06 2235
2898.57 2079
2899.07 1978
2899.58 2244
2900.09 2455
2900.60 2471
2901.10 2244
2901.61 2092
2902.12 2241
2902.63 2361
2903.13 2273
2903.64 2235
2904.15 2425
2904.66 2447
2905.17 2272
2905.68 2469
2906.18 2583
2906.69 2582
2907.20 2339
2907.71 2409
2908.22 2347
2908.72 2319
2909.23 2396
2909.74 2389
2910.25 2259
2910.76 2195
2911.27 2018
2911.78 2020
2912.28 2042
2912.79 1972
2913.30 1942
2913.81 2032
2914.32 2002
2914.83 2025
2915.34 2047
2915.85 2174
2916.36 2034
2916.87 2121
2917.37 2175
2917.88 2270
2918.39 2201
2918.90 2130
2919.41 2165
2919.92 2279
2920.43 2236
2920.94 2270
2921.45 2255
2921.96 2320
2922.47 2225
2922.98 2264
2923.49 2209
2924.00 2383
2924.51 2444
2925.02 2486
2925.53 2395
2926.04 2564
2926.55 2711
2927.06 2749
2927.57 2783
2928.08 2728
2928.59 2529
2929.10 2549
2929.61 2288
2930.12 2151
2930.63 2164
2931.14 2094
2931.65 2090
2932.16 1967
2932.67 2016
2933.18 2117
2933.69 1951
2934.20 1736
2934.71 1858
2935.22 1882
2935.73 1978
2936.24 2188
2936.76 2055
2937.27 2102
2937.78 2117
2938.29 2128
2938.80 2322
2939.31 2116
2939.82 2242
2940.33 2219
2940.84 2168
2941.36 1871
2941.87 1958
2942.38 1967
2942.89 2112
2943.40 1991
2943.91 2154
2944.42 2108
2944.94 2168
2945.45 2253
2945.96 2477
2946.47 2447
2946.98 2562
2947.49 2585
2948.01 2542
2948.52 2483
2949.03 2457
2949.54 2409
2950.05 2371
2950.57 2456
2951.08 2180
2951.59 2072
2952.10 2071
2952.61 2192
2953.13 2084
2953.64 2060
2954.15 1899
2954.66 1930
2955.18 1990
2955.69 1901
2956.20 1800
2956.71 1863
2957.23 1901
2957.74 1904
2958.25 1946
2958.76 1979
2959.28 2043
2959.79 1873
2960.30 1938
2960.82 2111
2961.33 2088
2961.84 2112
2962.36 2043
2962.87 2171
2963.38 2379
2963.89 2248
2964.41 1906
2964.92 2175
2965.43 2215
2965.95 2069
2966.46 2076
2966.97 2062
2967.49 1981
2968.00 1933
2968.52 1900
2969.03 1636
2969.54 1858
2970.06 1886
2970.57 1837
2971.08 1973
2971.60 1767
2972.11 1833
2972.63 1836
2973.14 1948
2973.65 1940
2974.17 1857
2974.68 1894
2975.20 2038
2975.71 1977
2976.23 1984
2976.74 1981
2977.25 1873
2977.77 1954
2978.28 1944
2978.80 1912
2979.31 1841
2979.83 1881
2980.34 1986
2980.86 1897
2981.37 2014
2981.89 1937
2982.40 2133
2982.91 2119
2983.43 2061
2983.94 1972
2984.46 1934
2984.97 2134
2985.49 2194
2986.00 2111
2986.52 2339
2987.04 2354
2987.55 2221
2988.07 2256
2988.58 2361
2989.10 2439
2989.61 2417
2990.13 2527
2990.64 2571
2991.16 2286
2991.67 2238
2992.19 2481
2992.71 2751
2993.22 2476
2993.74 2501
2994.25 2570
2994.77 2705
2995.28 2469
2995.80 2427
2996.32 2446
2996.83 2640
2997.35 2587
2997.87 2431
2998.38 2534
2998.90 2611
2999.41 2581
2999.93 2506
3000.45 2670
3000.96 2711
3001.48 2652
3002.00 2686
3002.51 2943
3003.03 3199
3003.55 3029
3004.06 3331
3004.58 3892
3005.10 4169
3005.61 4286
3006.13 4176
3006.65 4276
3007.16 4194
3007.68 4087
3008.20 4047
3008.71 3736
3009.23 3552
3009.75 3164
3010.27 2908
3010.78 3007
3011.30 2641
3011.82 2436
3012.34 2339
3012.85 2495
3013.37 2424
3013.89 2373
3014.41 2265
3014.92 2374
3015.44 2259
3015.96 2356
3016.48 2527
3016.99 2677
3017.51 2605
3018.03 2265
3018.55 2451
3019.07 2541
3019.58 2805
3020.10 2679
3020.62 2674
3021.14 2490
3021.66 2391
3022.17 2310
3022.69 2420
3023.21 2599
3023.73 2603
3024.25 2478
3024.77 2296
3025.28 2351
3025.80 2378
3026.32 2463
3026.84 2743
3027.36 2493
3027.88 2485
3028.40 2280
3028.92 2254
3029.43 2076
3029.95 2210
3030.47 2301
3030.99 2397
3031.51 2446
3032.03 2311
3032.55 2362
3033.07 2503
3033.59 2559
3034.11 2592
3034.63 2549
3035.15 2527
3035.66 2755
3036.18 2567
3036.70 2646
3037.22 2571
3037.74 2628
3038.26 2901
3038.78 2759
3039.30 2501
3039.82 2556
3040.34 2342
3040.86 2233
3041.38 2350
3041.90 2319
3042.42 2261
3042.94 2240
3043.46 2110
3043.98 2012
3044.50 2069
3045.02 2212
3045.54 2030
3046.06 2013
3046.58 2183
3047.10 2308
3047.62 2217
3048.14 2225
3048.66 2407
3049.18 2248
3049.71 2123
3050.23 2038
3050.75 2043
3051.27 2101
3051.79 2194
3052.31 2085
3052.83 2145
3053.35 2147
3053.87 2136
3054.39 2087
3054.91 2091
3055.43 1953
3055.96 2069
3056.48 2315
3057.00 2045
3057.52 1939
3058.04 2028
3058.56 1979
3059.08 2019
3059.61 1908
3060.13 1903
3060.65 2005
3061.17 1956
3061.69 1858
3062.21 1984
3062.73 2035
3063.26 2093
3063.78 2028
3064.30 1948
3064.82 2125
3065.34 2196
3065.87 2200
3066.39 2250
3066.91 2205
3067.43 2259
3067.95 2151
3068.48 2073
3069.00 2175
3069.52 2245
3070.04 2326
3070.57 2181
3071.09 2138
3071.61 1982
3072.13 2111
3072.66 2149
3073.18 2252
3073.70 2301
3074.22 2172
3074.75 2153
3075.27 2132
3075.79 2202
3076.32 2277
3076.84 2205
3077.36 2280
3077.88 2315
3078.41 2312
3078.93 2180
3079.45 2389
3079.98 2507
3080.50 2484
3081.02 2666
3081.55 2691
3082.07 2881
3082.59 2675
3083.12 2627
3083.64 2544
3084.16 2663
3084.69 2601
3085.21 2616
3085.73 2457
3086.26 2511
3086.78 2443
3087.31 2484
3087.83 2547
3088.35 2613
3088.88 2271
3089.40 2260
3089.93 2191
3090.45 2363
3090.97 2370
3091.50 2403
3092.02 2370
3092.55 2300
3093.07 2367
3093.60 2446
3094.12 2514
3094.64 2674
3095.17 2562
3095.69 2470
3096.22 2433
3096.74 2471
3097.27 2612
3097.79 2799
3098.32 2731
3098.84 2866
3099.37 2647
3099.89 2721
3100.42 3210
3100.94 3513
3101.47 3864
3101.99 4520
3102.52 4963
3103.04 5318
3103.57 6097
3104.09 6206
3104.62 7399
3105.14 7287
3105.67 6775
3106.19 6500
3106.72 6056
3107.24 5483
3107.77 4762
3108.29 4226
3108.82 3846
3109.35 3472
3109.87 3038
3110.40 2912
3110.92 2736
3111.45 2759
3111.98 2864
3112.50 2907
3113.03 2667
3113.55 2773
3114.08 2907
3114.61 2759
3115.13 2716
3115.66 2694
3116.18 2608
3116.71 2321
3117.24 2188
3117.76 2230
3118.29 2063
3118.82 2250
3119.34 2261
3119.87 2463
3120.40 2297
3120.92 2024
3121.45 2114
3121.98 2236
3122.50 2387
3123.03 2404
3123.56 2467
3124.08 2426
3124.61 2350
3125.14 2446
3125.66 2354
3126.19 2374
3126.72 2292
3127.25 2332
3127.77 2409
3128.30 2195
3128.83 2274
3129.36 2414
3129.88 2355
3130.41 2174
3130.94 2050
3131.46 1941
3131.99 2098
3132.52 2166
3133.05 2118
3133.58 2110
3134.10 1938
3134.63 2039
3135.16 2164
3135.69 1995
3136.21 1939
3136.74 2107
3137.27 1976
3137.80 2036
3138.33 2127
3138.86 1977
3139.38 2014
3139.91 2082
3140.44 1983
3140.97 1931
3141.50 2134
3142.03 1993
3142.55 1954
3143.08 1934
3143.61 1908
3144.14 1890
3144.67 2041
3145.20 2298
3145.73 2232
3146.25 2047
3146.78 2052
3147.31 2166
3147.84 2237
3148.37 2415
3148.90 2516
3149.43 2281
3149.96 2462
3150.49 2612
3151.02 2425
3151.54 2297
3152.07 2143
3152.60 2374
3153.13 2225
3153.66 2481
3154.19 2125
3154.72 2083
3155.25 2030
3155.78 2208
3156.31 2262
3156.84 2193
3157.37 2402
3157.90 2380
3158.43 2325
3158.96 2228
3159.49 2522
3160.02 2488
3160.55 2572
3161.08 2640
3161.61 2617
3162.14 2398
3162.67 2228
3163.20 2221
3163.73 2351
3164.26 2341
3164.79 2372
3165.32 2225
3165.85 2062
3166.38 1936
3166.91 2073
3167.44 2029
3167.97 1962
3168.50 1753
3169.03 1780
3169.57 1849
3170.10 1979
3170.63 1942
3171.16 1819
3171.69 1991
3172.22 2067
3172.75 1995
3173.28 1900
3173.81 1847
3174.34 2071
3174.88 2036
3175.41 2024
3175.94 2204
3176.47 2078
3177.00 2083
3177.53 2174
3178.06 2290
3178.60 2171
3179.13 2285
3179.66 2327
3180.19 2266
3180.72 2316
3181.25 2235
3181.79 2138
3182.32 2150
3182.85 2164
3183.38 2175
3183.91 2013
3184.44 1940
3184.98 1976
3185.51 1920
3186.04 1812
3186.57 1946
3187.11 1968
3187.64 1983
3188.17 1946
3188.70 1881
3189.24 2023
3189.77 2032
3190.30 1990
3190.83 1998
3191.37 1992
3191.90 2102
3192.43 1970
3192.96 1815
3193.50 1980
3194.03 2086
3194.56 1827
3195.09 1814
3195.63 1835
3196.16 2101
3196.69 2034
3197.23 1841
3197.76 1911
3198.29 1936
3198.83 1819
3199.36 2062
3199.89 2154
3200.43 2174
3200.96 2098
3201.49 2344
3202.03 2374
3202.56 2444
3203.09 2387
3203.63 2337
3204.16 2364
3204.69 2346
3205.23 2381
3205.76 2366
3206.30 2366
3206.83 2193
3207.36 2253
3207.90 2224
3208.43 2184
3208.97 2235
3209.50 2093
3210.03 2185
3210.57 2258
3211.10 2259
3211.64 2331
3212.17 2458
3212.70 2462
3213.24 2403
3213.77 2595
3214.31 2439
3214.84 2371
3215.38 2245
3215.91 2264
3216.45 2177
3216.98 2108
3217.52 2092
3218.05 2080
3218.59 2158
3219.12 2008
3219.66 2115
3220.19 2167
3220.73 2006
3221.26 2036
3221.80 2212
3222.33 2037
3222.87 2078
3223.40 2116
3223.94 2084
3224.47 2317
3225.01 2412
3225.54 2241
3226.08 2471
3226.61 2440
3227.15 2362
3227.69 2222
3228.22 2257
3228.76 2409
3229.29 2214
3229.83 2207
3230.36 2035
3230.90 1955
3231.44 2046
3231.97 2202
3232.51 2188
3233.04 1975
3233.58 1847
3234.12 1838
3234.65 1939
3235.19 2001
3235.72 2016
3236.26 2009
3236.80 2098
3237.33 2225
3237.87 2200
3238.41 2348
3238.94 2200
3239.48 2019
3240.02 2134
3240.55 2304
3241.09 2133
3241.63 2236
3242.16 2205
3242.70 2236
3243.24 2149
3243.77 2074
3244.31 2253
3244.85 2022
3245.39 1958
3245.92 2202
3246.46 2090
3247.00 1944
3247.53 1783
3248.07 1993
3248.61 2000
3249.15 2054
3249.68 2073
3250.22 2114
3250.76 2102
3251.30 2249
3251.83 2141
3252.37 2107
3252.91 2449
3253.45 2333
3253.98 1969
3254.52 2076
3255.06 2133
3255.60 2364
3256.14 2157
3256.67 2179
3257.21 2288
3257.75 2413
3258.29 2442
3258.83 2520
3259.37 2525
3259.90 2637
3260.44 2776
3260.98 3071
3261.52 3038
3262.06 2891
3262.60 3337
3263.13 3427
3263.67 3321
3264.21 3748
3264.75 3818
3265.29 4414
3265.83 4320
3266.37 4237
3266.91 4538
3267.44 4580
3267.98 4858
3268.52 4892
3269.06 4827
3269.60 4410
3270.14 4145
3270.68 4275
3271.22 3954
3271.76 3487
3272.30 3255
3272.84 3069
3273.38 2652
3273.91 2502
3274.45 2586
3274.99 2603
3275.53 2471
3276.07 2443
3276.61 2501
3277.15 2358
3277.69 2346
3278.23 2430
3278.77 2538
3279.31 2647
3279.85 2644
3280.39 2491
3280.93 2699
3281.47 2938
3282.01 2784
3282.55 2668
3283.09 2381
3283.63 2468
3284.17 2653
3284.71 2841
3285.25 2684
3285.79 2754
3286.33 2804
3286.87 3006
3287.42 2944
3287.96 2879
3288.50 3036
3289.04 3062
3289.58 3024
3290.12 2884
3290.66 2742
3291.20 2751
3291.74 2508
3292.28 2504
3292.82 2424
3293.36 2534
3293.91 2633
3294.45 2647
3294.99 2830
3295.53 3226
3296.07 3206
3296.61 3291
3297.15 3573
3297.69 3334
3298.24 3328
3298.78 3068
3299.32 3274
3299.86 3169
3300.40 3020
3300.94 2816
3301.49 2469
3302.03 2665
3302.57 2725
3303.11 2421
3303.65 2373
3304.19 2301
3304.74 2434
3305.28 2455
3305.82 2378
3306.36 2411
3306.90 2464
3307.45 2468
3307.99 2556
3308.53 2540
3309.07 2517
3309.62 2221
3310.16 2251
3310.70 2250
3311.24 2172
3311.79 2098
3312.33 2206
3312.87 2436
3313.41 2512
3313.96 2278
3314.50 2175
3315.04 2227
3315.59 2248
3316.13 2280
3316.67 2220
3317.21 2211
3317.76 2464
3318.30 2384
3318.84 2305
3319.39 2309
3319.93 2278
3320.47 2305
3321.02 2178
3321.56 2103
3322.10 2098
3322.65 1962
3323.19 2069
3323.73 2052
3324.28 2165
3324.82 2144
3325.36 2258
3325.91 1987
3326.45 1999
3327.00 2224
3327.54 2029
3328.08 2012
3328.63 2019
3329.17 1951
3329.72 2086
3330.26 1997
3330.80 2085
3331.35 2053
3331.89 2014
3332.44 2156
3332.98 2198
3333.53 2243
3334.07 2240
3334.61 2269
3335.16 2402
3335.70 2426
3336.25 2660
3336.79 2605
3337.34 2582
3337.88 2535
3338.43 2565
3338.97 2460
3339.52 2411
3340.06 2499
3340.61 2505
3341.15 2376
3341.70 2293
3342.24 2290
3342.79 2228
3343.33 2237
3343.88 2070
3344.42 2037
3344.97 1941
3345.51 1881
3346.06 1866
3346.60 1872
3347.15 1929
3347.69 2010
3348.24 1895
3348.78 1792
3349.33 1919
3349.88 2018
3350.42 2081
3350.97 1962
3351.51 1987
3352.06 2021
3352.61 2002
3353.15 1930
3353.70 2105
3354.24 1980
3354.79 1964
3355.34 2061
3355.88 2236
3356.43 2115
3356.97 1855
3357.52 1855
3358.07 1836
3358.61 1851
3359.16 1923
3359.71 1751
3360.25 1880
3360.80 1813
3361.35 1774
3361.89 1677
3362.44 1857
3362.99 1752
3363.53 1757
3364.08 1645
3364.63 1599
3365.17 1892
3365.72 1821
3366.27 1702
3366.81 1817
3367.36 1854
3367.91 1747
3368.46 1777
3369.00 1649
3369.55 1758
3370.10 1770
3370.64 1705
3371.19 1807
3371.74 1831
3372.29 1821
3372.83 1716
3373.38 1713
3373.93 1798
3374.48 1701
3375.03 1619
3375.57 1710
3376.12 1731
3376.67 1808
3377.22 1812
3377.76 1893
3378.31 1679
3378.86 1548
3379.41 1695
3379.96 1771
3380.50 1621
3381.05 1558
3381.60 1778
3382.15 1736
3382.70 1785
3383.25 1631
3383.79 1670
3384.34 1702
3384.89 1750
3385.44 1771
3385.99 1634
3386.54 1605
3387.09 1667
3387.64 1731
3388.18 1700
3388.73 1617
3389.28 1710
3389.83 1710
3390.38 1721
3390.93 1832
3391.48 1832
3392.03 1876
3392.58 1817
3393.13 1813
3393.67 1641
3394.22 1744
3394.77 1841
3395.32 1711
3395.87 1670
3396.42 1762
3396.97 1942
3397.52 1805
3398.07 1599
3398.62 1626
3399.17 1628
3399.72 1577
3400.27 1573
3400.82 1766
3401.37 1663
3401.92 1596
3402.47 1651
3403.02 1610
3403.57 1961
3404.12 1712
3404.67 1481
3405.22 1607
3405.77 1759
3406.32 1748
3406.87 1816
3407.42 1711
3407.97 1700
3408.52 1685
3409.07 1745
3409.62 1632
3410.17 1744
3410.72 1690
3411.27 1612
3411.82 1730
3412.38 1936
3412.93 1738
3413.48 1741
3414.03 1767
3414.58 1867
3415.13 1530
3415.68 1604
3416.23 1905
3416.78 1926
3417.33 1925
3417.89 1763
3418.44 1634
3418.99 1617
3419.54 1735
3420.09 1767
3420.64 1734
3421.19 1948
3421.74 1819
3422.30 2031
3422.85 2025
3423.40 2141
3423.95 2150
3424.50 2225
3425.05 2232
3425.61 2189
3426.16 2182
3426.71 2294
3427.26 2254
3427.81 2095
3428.37 2021
3428.92 1867
3429.47 1758
3430.02 1893
3430.58 2007
3431.13 1825
3431.68 1731
3432.23 1779
3432.78 1831
3433.34 1876
3433.89 1822
3434.44 1992
3434.99 1974
3435.55 1790
3436.10 1632
3436.65 1724
3437.21 1848
3437.76 1858
3438.31 1795
3438.86 1949
3439.42 2167
3439.97 2095
3440.52 2082
3441.08 2114
3441.63 2052
3442.18 2282
3442.74 2063
3443.29 2123
3443.84 2292
3444.40 2253
3444.95 2359
3445.50 2260
3446.06 2114
3446.61 1970
3447.16 1975
3447.72 1910
3448.27 1969
3448.82 1908
3449.38 1896
3449.93 1868
3450.48 1822
3451.04 1721
3451.59 1720
3452.15 1599
3452.70 1709
3453.25 1710
3453.81 1679
3454.36 1535
3454.92 1694
3455.47 1718
3456.03 1699
3456.58 1695
3457.13 1557
3457.69 1634
3458.24 1610
3458.80 1695
3459.35 1862
3459.91 1757
3460.46 1688
3461.02 1952
3461.57 1945
3462.13 1825
3462.68 1727
3463.24 1761
3463.79 1766
3464.34 1902
3464.90 1886
3465.46 1905
3466.01 1768
3466.57 1890
3467.12 1976
3467.68 1820
3468.23 1800
3468.79 1941
3469.34 2022
3469.90 1964
3470.45 1921
3471.01 1879
3471.56 2047
3472.12 1887
3472.67 1926
3473.23 1864
3473.79 1839
3474.34 1799
3474.90 1786
3475.45 1775
3476.01 1840
3476.56 1783
3477.12 1853
3477.68 1931
3478.23 1871
3478.79 2026
3479.35 2012
3479.90 1999
3480.46 2013
3481.01 2136
3481.57 2030
3482.13 2060
3482.68 1799
3483.24 2053
3483.80 2131
3484.35 1964
3484.91 2176
3485.47 2246
3486.02 2119
3486.58 2106
3487.14 2131
3487.69 2277
3488.25 2123
3488.81 2059
3489.36 2213
3489.92 2436
3490.48 2669
3491.03 3129
3491.59 3434
3492.15 3364
3492.71 3389
3493.26 3396
3493.82 3627
3494.38 3724
3494.94 3512
3495.49 3674
3496.05 3962
3496.61 3709
3497.17 3564
3497.72 3830
3498.28 3830
3498.84 3852
3499.40 3978
3499.95 4018
3500.51 4189
3501.07 4457
3501.63 4485
3502.19 4489
3502.74 4773
3503.30 4284
3503.86 4102
3504.42 3914
3504.98 3955
3505.53 4053
3506.09 3793
3506.65 3412
3507.21 3717
3507.77 3861
3508.33 3667
3508.88 3534
3509.44 3238
3510.00 3218
3510.56 3181
3511.12 2874
3511.68 2757
3512.24 2637
3512.80 2523
3513.35 2451
3513.91 2292
3514.47 2041
3515.03 2032
3515.59 1873
3516.15 1999
3516.71 2048
3517.27 2052
3517.83 2095
3518.39 2166
3518.95 2150
3519.50 2149
3520.06 2206
3520.62 2131
3521.18 2272
3521.74 2231
3522.30 2376
3522.86 2413
3523.42 2410
3523.98 2603
3524.54 2571
3525.10 2395
3525.66 2517
3526.22 2528
3526.78 2379
3527.34 2305
3527.90 2165
3528.46 2215
3529.02 2084
3529.58 2176
3530.14 1957
3530.70 2040
3531.26 2008
3531.82 1940
3532.38 1769
3532.94 1939
3533.50 1947
3534.06 2121
3534.62 1945
3535.18 2111
3535.75 2120
3536.31 2002
3536.87 2158
3537.43 2217
3537.99 2200
3538.55 2114
3539.11 2110
3539.67 2305
3540.23 2214
3540.79 2078
3541.35 2061
3541.92 2108
3542.48 2050
3543.04 2025
3543.60 2021
3544.16 2097
3544.72 2279
3545.28 2004
3545.84 2034
3546.41 2059
3546.97 2018
3547.53 1943
3548.09 1822
3548.65 1853
3549.21 1735
3549.78 1703
3550.34 1887
3550.90 2017
3551.46 1826
3552.02 2029
3552.59 2076
3553.15 1904
3553.71 1932
3554.27 1933
3554.83 1944
3555.40 1985
3555.96 2055
3556.52 1904
3557.08 2009
3557.65 1954
3558.21 1994
3558.77 2037
3559.33 1934
3559.90 1954
3560.46 1947
3561.02 1914
3561.58 1898
3562.15 2012
3562.71 1927
3563.27 2002
3563.83 1894
3564.40 1938
3564.96 2035
3565.52 1915
3566.09 1875
3566.65 1776
3567.21 1812
3567.78 2034
3568.34 1946
3568.90 1779
3569.47 1761
3570.03 1957
3570.59 1717
3571.16 1704
3571.72 1690
3572.28 1733
3572.85 1719
3573.41 1840
3573.97 1754
3574.54 1901
3575.10 1836
3575.66 1857
3576.23 1963
3576.79 1953
3577.36 1930
3577.92 1757
3578.48 1723
3579.05 1893
3579.61 1872
3580.18 1750
3580.74 1618
3581.31 1614
3581.87 1801
3582.43 1798
3583.00 1869
3583.56 1659
3584.13 1778
3584.69 1910
3585.26 1883
3585.82 1859
3586.39 1656
3586.95 1866
3587.52 1823
3588.08 1869
3588.64 1661
3589.21 1601
3589.77 1699
3590.34 1698
3590.90 1792
3591.47 1854
3592.03 1832
3592.60 1837
3593.17 1868
3593.73 1763
3594.30 1710
3594.86 1630
3595.43 1700
3595.99 1718
3596.56 1801
3597.12 1792
3597.69 1869
3598.25 1975
3598.82 1904
3599.39 1959
3599.95 1893
3600.52 1977
3601.08 1840
3601.65 1745
3602.21 1710
3602.78 1828
3603.35 1848
3603.91 1688
3604.48 1713
3605.04 1755
3605.61 1778
3606.18 1775
3606.74 1747
3607.31 1682
3607.88 1621
3608.44 1547
3609.01 1637
3609.57 1500
3610.14 1456
3610.71 1571
3611.27 1490
3611.84 1537
3612.41 1662
3612.97 1670
3613.54 1726
3614.11 1608
3614.68 1793
3615.24 2000
3615.81 2136
3616.38 2405
3616.94 2577
3617.51 2745
3618.08 3140
3618.64 3751
3619.21 3682
3619.78 3769
3620.35 3894
3620.91 3917
3621.48 3659
3622.05 3472
3622.62 3263
3623.18 2846
3623.75 2692
3624.32 2248
3624.89 2066
3625.45 2069
3626.02 1826
3626.59 1888
3627.16 1842
3627.73 1746
3628.29 1669
3628.86 1589
3629.43 1572
3630.00 1587
3630.57 1509
3631.13 1678
3631.70 1629
3632.27 1527
3632.84 1430
3633.41 1400
3633.98 1616
3634.54 1507
3635.11 1421
3635.68 1439
3636.25 1308
3636.82 1435
3637.39 1463
3637.96 1437
3638.52 1499
3639.09 1484
3639.66 1525
3640.23 1544
3640.80 1526
3641.37 1650
3641.94 1752
3642.51 1653
3643.08 1643
3643.65 1734
3644.21 1809
3644.78 1829
3645.35 1848
3645.92 1984
3646.49 1951
3647.06 1776
3647.63 1817
3648.20 1875
3648.77 1740
3649.34 1749
3649.91 1862
3650.48 1884
3651.05 1969
3651.62 1973
3652.19 1718
3652.76 1634
3653.33 1664
3653.90 1806
3654.47 1899
3655.04 1743
3655.61 1845
3656.18 1825
3656.75 1846
3657.32 1839
3657.89 1874
3658.46 1931
3659.03 1800
3659.60 2096
3660.17 2079
3660.74 1903
3661.31 1703
3661.88 1649
3662.45 1681
3663.02 1729
3663.59 1730
3664.16 1662
3664.74 1785
3665.31 1708
3665.88 1708
3666.45 1802
3667.02 1711
3667.59 1644
3668.16 1775
3668.73 1817
3669.30 1673
3669.87 1510
3670.45 1742
3671.02 1715
3671.59 1540
3672.16 1811
3672.73 1656
3673.30 1663
3673.87 1607
3674.45 1670
3675.02 1870
3675.59 1759
3676.16 1787
3676.73 1661
3677.30 1675
3677.88 1738
3678.45 1683
3679.02 1651
3679.59 1754
3680.16 1736
3680.74 1672
3681.31 1734
3681.88 1553
3682.45 1623
3683.02 1750
3683.60 1578
3684.17 1770
3684.74 1539
3685.31 1579
3685.89 1775
3686.46 1718
3687.03 1720
3687.60 1766
3688.18 1873
3688.75 1696
3689.32 1689
3689.89 1731
3690.47 1648
3691.04 1673
3691.61 1816
3692.19 1820
3692.76 1790
3693.33 1755
3693.91 1827
3694.48 1859
3695.05 1912
3695.62 1782
3696.20 1904
3696.77 1669
3697.34 1706
3697.92 1822
3698.49 1716
3699.06 1655
3699.64 1810
3700.21 1777
3700.79 1756
3701.36 1761
3701.93 1900
3702.51 1874
3703.08 1777
3703.65 1730
3704.23 1691
3704.80 1646
3705.38 1700
3705.95 1794
3706.52 1690
3707.10 1670
3707.67 1652
3708.25 1753
3708.82 1842
3709.39 1702
3709.97 1655
3710.54 1773
3711.12 1856
3711.69 1880
3712.27 1829
3712.84 1815
3713.42 1729
3713.99 1880
3714.57 1781
3715.14 1771
3715.71 1862
3716.29 1861
3716.86 1719
3717.44 1621
3718.01 1764
3718.59 1763
3719.16 1709
3719.74 1941
3720.31 1915
3720.89 2051
3721.47 2103
3722.04 2189
3722.62 2047
3723.19 2027
3723.77 2055
3724.34 2055
3724.92 2129
3725.49 2218
3726.07 2067
3726.64 2036
3727.22 2185
3727.80 2096
3728.37 1963
3728.95 1856
3729.52 1935
3730.10 1971
3730.67 2059
3731.25 2194
3731.83 2136
3732.40 2546
3732.98 2292
3733.55 2312
3734.13 2667
3734.71 2584
3735.28 2603
3735.86 2384
3736.44 2506
3737.01 2590
3737.59 2401
3738.17 2291
3738.74 2187
3739.32 2074
3739.90 2019
3740.47 1863
3741.05 1946
3741.63 1924
3742.20 1978
3742.78 1909
3743.36 1940
3743.93 1889
3744.51 1756
3745.09 1903
3745.66 1777
3746.24 1868
3746.82 1806
3747.40 1739
3747.97 1682
3748.55 1884
3749.13 1946
3749.70 1874
3750.28 1782
3750.86 1660
3751.44 1872
3752.02 1728
3752.59 1714
3753.17 1687
3753.75 1776
3754.33 1699
3754.90 1586
3755.48 1620
3756.06 1563
3756.64 1597
3757.22 1631
3757.79 1744
3758.37 1682
3758.95 1687
3759.53 1695
3760.11 1746
3760.68 1758
3761.26 1868
3761.84 2127
3762.42 2039
3763.00 1904
3763.58 1863
3764.15 1924
3764.73 1831
3765.31 1936
3765.89 1775
3766.47 1966
3767.05 1876
3767.63 1869
3768.21 2009
3768.78 2109
3769.36 2171
3769.94 2176
3770.52 2332
3771.10 2410
3771.68 2365
3772.26 2344
3772.84 2478
3773.42 2392
3774.00 2332
3774.58 2296
3775.15 2282
3775.73 2333
3776.31 2204
3776.89 1910
3777.47 1811
3778.05 1820
3778.63 1679
3779.21 1686
3779.79 1629
3780.37 1619
3780.95 1730
3781.53 1686
3782.11 1764
3782.69 1738
3783.27 1770
3783.85 1756
3784.43 1818
3785.01 1741
3785.59 1554
3786.17 1729
3786.75 1732
3787.33 1790
3787.91 1792
3788.49 1840
3789.07 1757
3789.65 1812
3790.23 1810
3790.81 1800
3791.39 1888
3791.98 1823
3792.56 1751
3793.14 1788
3793.72 1859
3794.30 1775
3794.88 1801
3795.46 1690
3796.04 1820
3796.62 1812
3797.20 1716
3797.78 1559
3798.37 1715
3798.95 1735
3799.53 1710
3800.11 1666
3800.69 1786
3801.27 1749
3801.85 1712
3802.43 1703
3803.02 1750
3803.60 1770
3804.18 1845
3804.76 1854
3805.34 1762
3805.92 1711
3806.51 1673
3807.09 1785
3807.67 2056
3808.25 1895
3808.83 1813
3809.42 2019
3810.00 2146
3810.58 2172
3811.16 2025
3811.74 2068
3812.33 2185
3812.91 1863
3813.49 1988
3814.07 2054
3814.66 1982
3815.24 1742
3815.82 1784
3816.40 2066
3816.99 1953
3817.57 2043
3818.15 1846
3818.73 1828
3819.32 1815
3819.90 1669
3820.48 1821
3821.06 1730
3821.65 1530
3822.23 1454
3822.81 1630
3823.40 1576
3823.98 1499
3824.56 1583
3825.15 1638
3825.73 1642
3826.31 1628
3826.90 1501
3827.48 1481
3828.06 1398
3828.65 1519
3829.23 1671
3829.81 1602
3830.40 1476
3830.98 1546
3831.56 1566
3832.15 1574
3832.73 1548
3833.32 1598
3833.90 1605
3834.48 1576
3835.07 1558
3835.65 1508
3836.23 1496
3836.82 1385
3837.40 1539
3837.99 1540
3838.57 1617
3839.16 1623
3839.74 1604
3840.32 1480
3840.91 1391
3841.49 1498
3842.08 1599
3842.66 1513
3843.25 1469
3843.83 1489
3844.42 1611
3845.00 1480
3845.59 1519
3846.17 1480
3846.76 1420
3847.34 1465
3847.92 1694
3848.51 1625
3849.09 1482
3849.68 1508
3850.27 1622
3850.85 1521
3851.44 1440
3852.02 1396
3852.61 1366
3853.19 1569
3853.78 1719
3854.36 1642
3854.95 1570
3855.53 1612
3856.12 1600
3856.70 1708
3857.29 1652
3857.88 1541
3858.46 1602
3859.05 1914
3859.63 1962
3860.22 2105
3860.80 2237
3861.39 2292
3861.98 2331
3862.56 2494
3863.15 2580
3863.73 2532
3864.32 2570
3864.91 2536
3865.49 2558
3866.08 2540
3866.67 2149
3867.25 2167
3867.84 2034
3868.43 1902
3869.01 1845
3869.60 1772
3870.19 1891
3870.77 1845
3871.36 1764
3871.95 1677
3872.53 1710
3873.12 1855
3873.71 1811
3874.29 1844
3874.88 1840
3875.47 2032
3876.05 2013
3876.64 1919
3877.23 1834
3877.82 2063
3878.40 2060
3878.99 1972
3879.58 1924
3880.16 1936
3880.75 1834
3881.34 1803
3881.93 1804
3882.51 1718
3883.10 1647
3883.69 1519
3884.28 1629
3884.87 1654
3885.45 1579
3886.04 1619
3886.63 1603
3887.22 1641
3887.80 1541
3888.39 1490
3888.98 1446
3889.57 1687
3890.16 1715
3890.74 1640
3891.33 1762
3891.92 1704
3892.51 1701
3893.10 1841
3893.69 1706
3894.27 1815
3894.86 1660
3895.45 1783
3896.04 1824
3896.63 1546
3897.22 1526
3897.81 1547
3898.40 1572
3898.98 1603
3899.57 1752
3900.16 1727
3900.75 1587
3901.34 1587
3901.93 1723
3902.52 1866
3903.11 1708
3903.70 1623
3904.29 1718
3904.87 1526
3905.46 1501
3906.05 1640
3906.64 1741
3907.23 1591
3907.82 1700
3908.41 1645
3909.00 1663
3909.59 1517
3910.18 1505
3910.77 1616
3911.36 1572
3911.95 1430
3912.54 1415
3913.13 1423
3913.72 1426
3914.31 1367
3914.90 1317
3915.49 1286
3916.08 1299
3916.67 1340
3917.26 1521
3917.85 1633
3918.44 1527
3919.03 1522
3919.62 1457
3920.21 1495
3920.80 1582
3921.39 1303
3921.98 1387
3922.57 1428
3923.16 1516
3923.75 1442
3924.34 1534
3924.94 1485
3925.53 1546
3926.12 1485
3926.71 1489
3927.30 1600
3927.89 1570
3928.48 1474
3929.07 1518
3929.66 1633
3930.25 1499
3930.85 1543
3931.44 1645
3932.03 1553
3932.62 1356
3933.21 1345
3933.80 1406
3934.39 1492
3934.99 1394
3935.58 1369
3936.17 1465
3936.76 1382
3937.35 1487
3937.94 1490
3938.54 1454
3939.13 1375
3939.72 1557
3940.31 1594
3940.90 1591
3941.49 1586
3942.09 1667
3942.68 1791
3943.27 1944
3943.86 1801
3944.46 1645
3945.05 1613
3945.64 1664
3946.23 1657
3946.82 1629
3947.42 1600
3948.01 1456
3948.60 1330
3949.20 1537
3949.79 1555
3950.38 1512
3950.97 1332
3951.57 1326
3952.16 1443
3952.75 1496
3953.34 1494
3953.94 1418
3954.53 1605
3955.12 1669
3955.72 1500
3956.31 1526
3956.90 1671
3957.50 1646
3958.09 1670
3958.68 1743
3959.28 1786
3959.87 1607
3960.46 1658
3961.06 1753
3961.65 1800
3962.24 1672
3962.84 1491
3963.43 1428
3964.02 1462
3964.62 1344
3965.21 1431
3965.81 1622
3966.40 1556
3966.99 1544
3967.59 1480
3968.18 1435
3968.78 1438
3969.37 1393
3969.96 1277
3970.56 1453
3971.15 1594
3971.75 1390
3972.34 1379
3972.94 1441
3973.53 1525
3974.12 1522
3974.72 1351
3975.31 1438
3975.91 1430
3976.50 1471
3977.10 1619
3977.69 1537
3978.29 1670
3978.88 1623
3979.48 1635
3980.07 1704
3980.67 1549
3981.26 1559
3981.86 1571
3982.45 1589
3983.05 1557
3983.64 1552
3984.24 1660
3984.83 1577
3985.43 1618
3986.02 1499
3986.62 1411
3987.21 1506
3987.81 1604
3988.40 1477
3989.00 1399
3989.60 1373
3990.19 1484
3990.79 1494
3991.38 1510
3991.98 1529
3992.57 1508
3993.17 1468
3993.77 1563
3994.36 1616
3994.96 1638
3995.55 1739
3996.15 1714
3996.75 1739
3997.34 1674
3997.94 1729
3998.54 1639
3999.13 1610
3999.73 1753
4000.32 1628
4000.92 1567
4001.52 1599
4002.11 1512
4002.71 1540
4003.31 1608
4003.90 1520
4004.50 1475
4005.10 1500
4005.69 1556
4006.29 1634
4006.89 1676
4007.49 1738
4008.08 1777
4008.68 1826
4009.28 1632
4009.87 1586
4010.47 1573
4011.07 1690
4011.67 1555
4012.26 1576
4012.86 1719
4013.46 1526
4014.05 1545
4014.65 1703
4015.25 1760
4015.85 1690
4016.44 1624
4017.04 1818
4017.64 1803
4018.24 1736
4018.84 1919
4019.43 1800
4020.03 1655
4020.63 1646
4021.23 1628
4021.83 1732
4022.42 1643
4023.02 1724
4023.62 1736
4024.22 1582
4024.82 1628
4025.41 1735
4026.01 1800
4026.61 1653
4027.21 1788
4027.81 1907
4028.41 1986
4029.01 2134
4029.60 2038
4030.20 2392
4030.80 2167
4031.40 2103
4032.00 2277
4032.60 2120
4033.20 2140
4033.80 2035
4034.39 1996
4034.99 1844
4035.59 1786
4036.19 1707
4036.79 1878
4037.39 1650
4037.99 1611
4038.59 1738
4039.19 1666
4039.79 1735
4040.39 1646
4040.99 1646
4041.59 1559
4042.18 1675
4042.78 1590
4043.38 1452
4043.98 1539
4044.58 1616
4045.18 1616
4045.78 1570
4046.38 1670
4046.98 1694
4047.58 1706
4048.18 1696
4048.78 1807
4049.38 1856
4049.98 1797
4050.58 1769
4051.18 1681
4051.78 1785
4052.38 1724
4052.98 1821
4053.58 1782
4054.19 1612
4054.79 1659
4055.39 1762
4055.99 1720
4056.59 1710
4057.19 1739
4057.79 1594
4058.39 1621
4058.99 1710
4059.59 1652
4060.19 1599
4060.79 1543
4061.39 1451
4061.99 1401
4062.60 1511
4063.20 1567
4063.80 1529
4064.40 1480
4065.00 1549
4065.60 1488
4066.20 1423
4066.80 1461
4067.41 1637
4068.01 1593
4068.61 1506
4069.21 1698
4069.81 1620
4070.41 1504
4071.02 1488
4071.62 1399
4072.22 1455
4072.82 1468
4073.42 1441
4074.02 1440
4074.63 1372
4075.23 1478
4075.83 1480
4076.43 1373
4077.03 1378
4077.64 1468
4078.24 1398
4078.84 1394
4079.44 1425
4080.05 1606
4080.65 1415
4081.25 1445
4081.85 1392
4082.46 1563
4083.06 1502
4083.66 1443
4084.26 1449
4084.87 1406
4085.47 1460
4086.07 1350
4086.67 1377
4087.28 1539
4087.88 1445
4088.48 1350
4089.09 1407
4089.69 1376
4090.29 1365
4090.90 1486
4091.50 1473
4092.10 1309
4092.71 1406
4093.31 1330
4093.91 1519
4094.52 1504
4095.12 1321
4095.72 1407
4096.33 1434
4096.93 1433
4097.53 1401
4098.14 1341
4098.74 1304
4099.34 1355
4099.95 1480
4100.55 1418
4101.16 1451
4101.76 1468
4102.36 1353
4102.97 1313
4103.57 1470
4104.18 1401
4104.78 1266
4105.38 1265
4105.99 1219
4106.59 1137
4107.20 1217
4107.80 1240
4108.41 1291
4109.01 1275
4109.62 1338
4110.22 1297
4110.82 1344
4111.43 1316
4112.03 1410
4112.64 1332
4113.24 1410
4113.85 1408
4114.45 1468
4115.06 1500
4115.66 1472
4116.27 1456
4116.87 1462
4117.48 1389
4118.08 1314
4118.69 1333
4119.29 1307
4119.90 1268
4120.50 1314
4121.11 1434
4121.72 1360
4122.32 1353
4122.93 1447
4123.53 1336
4124.14 1449
4124.74 1511
4125.35 1440
4125.95 1518
4126.56 1513
4127.17 1456
4127.77 1356
4128.38 1339
4128.98 1598
4129.59 1500
4130.20 1470
4130.80 1455
4131.41 1438
4132.01 1455
4132.62 1412
4133.23 1271
4133.83 1360
4134.44 1447
4135.05 1550
4135.65 1540
4136.26 1567
4136.87 1483
4137.47 1589
4138.08 1628
4138.69 1585
4139.29 1621
4139.90 1589
4140.51 1613
4141.11 1653
4141.72 1783
4142.33 1764
4142.93 1863
4143.54 1789
4144.15 1738
4144.75 1631
4145.36 1517
4145.97 1481
4146.58 1466
4147.18 1465
4147.79 1559
4148.40 1419
4149.01 1407
4149.61 1386
4150.22 1401
4150.83 1378
4151.44 1389
4152.04 1385
4152.65 1402
4153.26 1423
4153.87 1336
4154.47 1325
4155.08 1509
4155.69 1360
4156.30 1287
4156.91 1249
4157.51 1343
4158.12 1398
4158.73 1239
4159.34 1244
4159.95 1342
4160.56 1236
4161.16 1343
4161.77 1321
4162.38 1325
4162.99 1332
4163.60 1365
4164.21 1471
4164.81 1436
4165.42 1644
4166.03 1533
4166.64 1553
4167.25 1585
4167.86 1417
4168.47 1340
4169.08 1454
4169.69 1638
4170.29 1595
4170.90 1586
4171.51 1530
4172.12 1465
4172.73 1503
4173.34 1445
4173.95 1481
4174.56 1470
4175.17 1445
4175.78 1472
4176.39 1534
4177.00 1589
4177.61 1577
4178.22 1649
4178.82 1732
4179.43 1673
4180.04 1640
4180.65 1715
4181.26 1639
4181.87 1470
4182.48 1419
4183.09 1449
4183.70 1484
4184.31 1426
4184.92 1437
4185.53 1424
4186.14 1413
4186.75 1294
4187.36 1244
4187.97 1355
4188.58 1434
4189.19 1364
4189.81 1414
4190.42 1511
4191.03 1608
4191.64 1676
4192.25 1549
4192.86 1544
4193.47 1610
4194.08 1559
4194.69 1538
4195.30 1702
4195.91 1741
4196.52 1777
4197.13 1904
4197.74 1907
4198.36 1975
4198.97 1945
4199.58 1869
4200.19 1758
4200.80 1787
4201.41 1837
4202.02 1617
4202.63 1578
4203.25 1567
4203.86 1552
4204.47 1583
4205.08 1601
4205.69 1460
4206.30 1485
4206.92 1614
4207.53 1475
4208.14 1577
4208.75 1677
4209.36 1540
4209.97 1467
4210.59 1518
4211.20 1454
4211.81 1530
4212.42 1660
4213.03 1706
4213.65 1625
4214.26 1607
4214.87 1511
4215.48 1555
4216.10 1587
4216.71 1656
4217.32 1712
4217.93 1818
4218.55 1786
4219.16 1772
4219.77 1833
4220.38 1927
4221.00 1913
4221.61 1986
4222.22 1982
4222.83 2241
4223.45 2379
4224.06 2309
4224.67 2620
4225.29 2811
4225.90 2714
4226.51 3076
4227.13 3271
4227.74 3540
4228.35 3928
4228.96 4190
4229.58 4410
4230.19 4378
4230.80 4358
4231.42 3798
4232.03 3646
4232.65 3163
4233.26 3039
4233.87 2851
4234.49 2680
4235.10 2369
4235.71 2112
4236.33 2247
4236.94 2130
4237.56 1934
4238.17 2112
4238.78 2242
4239.40 2107
4240.01 1969
4240.63 1893
4241.24 1987
4241.85 1859
4242.47 1912
4243.08 1798
4243.70 1855
4244.31 1837
4244.93 1840
4245.54 1936
4246.15 1842
4246.77 1759
4247.38 1835
4248.00 1831
4248.61 1824
4249.23 1797
4249.84 1747
4250.46 1955
4251.07 1966
4251.69 1806
4252.30 2002
4252.92 1958
4253.53 1959
4254.15 2033
4254.76 2118
4255.38 1925
4255.99 1926
4256.61 1899
4257.22 1891
4257.84 1831
4258.45 1832
4259.07 1883
4259.69 1889
4260.30 1735
4260.92 1630
4261.53 1800
4262.15 1838
4262.76 1607
4263.38 1707
4263.99 1742
4264.61 1667
4265.23 1672
4265.84 1853
4266.46 1919
4267.07 1858
4267.69 1909
4268.31 1923
4268.92 1859
4269.54 1846
4270.16 1874
4270.77 1882
4271.39 1867
4272.00 1769
4272.62 1739
4273.24 1618
4273.85 1684
4274.47 1711
4275.09 1731
4275.70 1637
4276.32 1725
4276.94 1660
4277.55 1617
4278.17 1625
4278.79 1600
4279.40 1610
4280.02 1526
4280.64 1512
4281.26 1445
4281.87 1422
4282.49 1404
4283.11 1468
4283.72 1529
4284.34 1419
4284.96 1511
4285.58 1554
4286.19 1503
4286.81 1502
4287.43 1343
4288.05 1431
4288.66 1633
4289.28 1584
4289.90 1479
4290.52 1574
4291.13 1464
4291.75 1563
4292.37 1405
4292.99 1430
4293.61 1423
4294.22 1383
4294.84 1547
4295.46 1584
4296.08 1435
4296.70 1357
4297.31 1421
4297.93 1380
4298.55 1284
4299.17 1289
4299.79 1409
4300.41 1401
4301.03 1336
4301.64 1386
4302.26 1522
4302.88 1493
4303.50 1444
4304.12 1436
4304.74 1403
4305.36 1444
4305.97 1370
4306.59 1405
4307.21 1456
4307.83 1310
4308.45 1461
4309.07 1510
4309.69 1419
4310.31 1395
4310.93 1402
4311.55 1364
4312.17 1440
4312.78 1421
4313.40 1340
4314.02 1295
4314.64 1352
4315.26 1374
4315.88 1425
4316.50 1378
4317.12 1343
4317.74 1364
4318.36 1525
4318.98 1282
4319.60 1467
4320.22 1418
4320.84 1350
4321.46 1319
4322.08 1311
4322.70 1327
4323.32 1347
4323.94 1527
4324.56 1550
4325.18 1565
4325.80 1489
4326.42 1441
4327.04 1374
4327.66 1468
4328.28 1534
4328.90 1450
4329.52 1260
4330.14 1450
4330.76 1486
4331.39 1482
4332.01 1568
4332.63 1461
4333.25 1363
4333.87 1420
4334.49 1443
4335.11 1428
4335.73 1417
4336.35 1448
4336.97 1583
4337.59 1676
4338.22 1570
4338.84 1604
4339.46 1685
4340.08 1815
4340.70 1742
4341.32 1870
4341.94 1718
4342.57 1848
4343.19 1703
4343.81 1926
4344.43 1962
4345.05 2178
4345.67 2223
4346.29 2365
4346.92 2472
4347.54 2570
4348.16 2693
4348.78 2686
4349.40 2613
4350.03 2532
4350.65 2257
4351.27 2380
4351.89 2214
4352.51 2112
4353.14 1828
4353.76 1670
4354.38 1694
4355.00 1570
4355.63 1574
4356.25 1532
4356.87 1662
4357.49 1540
4358.12 1552
4358.74 1568
4359.36 1533
4359.98 1447
4360.61 1482
4361.23 1412
4361.85 1433
4362.48 1507
4363.10 1445
4363.72 1437
4364.34 1454
4364.97 1379
4365.59 1423
4366.21 1527
4366.84 1465
4367.46 1315
4368.08 1454
4368.71 1381
4369.33 1349
4369.95 1392
4370.58 1332
4371.20 1359
4371.82 1397
4372.45 1408
4373.07 1292
4373.70 1268
4374.32 1346
4374.94 1248
4375.57 1324
4376.19 1404
4376.81 1484
4377.44 1431
4378.06 1430
4378.69 1499
4379.31 1623
4379.94 1661
4380.56 1595
4381.18 1548
4381.81 1737
4382.43 1742
4383.06 1581
4383.68 1580
4384.31 1547
4384.93 1379
4385.55 1429
4386.18 1349
4386.80 1368
4387.43 1396
4388.05 1486
4388.68 1327
4389.30 1479
4389.93 1549
4390.55 1434
4391.18 1468
4391.80 1582
4392.43 1550
4393.05 1542
4393.68 1548
4394.30 1473
4394.93 1635
4395.55 1827
4396.18 1781
4396.80 1875
4397.43 2004
4398.05 1829
4398.68 1890
4399.31 1895
4399.93 1947
4400.56 1955
4401.18 1874
4401.81 1740
4402.43 1673
4403.06 1670
4403.69 1558
4404.31 1642
4404.94 1612
4405.56 1710
4406.19 1725
4406.82 1539
4407.44 1465
4408.07 1555
4408.69 1663
4409.32 1529
4409.95 1446
4410.57 1429
4411.20 1387
4411.83 1510
4412.45 1604
4413.08 1541
4413.71 1424
4414.33 1467
4414.96 1502
4415.59 1591
4416.21 1593
4416.84 1479
4417.47 1604
4418.09 1532
4418.72 1374
4419.35 1399
4419.97 1485
4420.60 1391
4421.23 1335
4421.85 1228
4422.48 1362
4423.11 1295
4423.74 1351
4424.36 1223
4424.99 1256
4425.62 1162
4426.25 1057
4426.87 1160
4427.50 1218
4428.13 1246
4428.76 1400
4429.38 1383
4430.01 1300
4430.64 1189
4431.27 1137
4431.89 1143
4432.52 1239
4433.15 1322
4433.78 1262
4434.41 1315
4435.03 1199
4435.66 1336
4436.29 1382
4436.92 1447
4437.55 1371
4438.18 1263
4438.80 1443
4439.43 1458
4440.06 1379
4440.69 1392
4441.32 1406
4441.95 1315
4442.57 1305
4443.20 1259
4443.83 1266
4444.46 1207
4445.09 1273
4445.72 1184
4446.35 1161
4446.98 1282
4447.61 1315
4448.23 1139
4448.86 1182
4449.49 1262
4450.12 1251
4450.75 1206
4451.38 1262
4452.01 1167
4452.64 1219
4453.27 1307
4453.90 1333
4454.53 1388
4455.16 1367
4455.79 1186
4456.42 1138
4457.05 1259
4457.67 1280
4458.30 1158
4458.93 1189
4459.56 1168
4460.19 1211
4460.82 1203
4461.45 1167
4462.08 1213
4462.71 1144
4463.34 1319
4463.97 1172
4464.60 1213
4465.23 1261
4465.86 1099
4466.49 1201
4467.13 1182
4467.76 1224
4468.39 1210
4469.02 1245
4469.65 1153
4470.28 1068
4470.91 1180
4471.54 1178
4472.17 1221
4472.80 1218
4473.43 1159
4474.06 1162
4474.69 1130
4475.32 1217
4475.95 1146
4476.59 1182
4477.22 1139
4477.85 1272
4478.48 1250
4479.11 1181
4479.74 1090
4480.37 1164
4481.00 1216
4481.64 1280
4482.27 1273
4482.90 1265
4483.53 1158
4484.16 1136
4484.79 1336
4485.42 1287
4486.06 1271
4486.69 1208
4487.32 1273
4487.95 1335
4488.58 1257
4489.22 1269
4489.85 1225
4490.48 1216
4491.11 1115
4491.74 1206
4492.38 1219
4493.01 1170
4493.64 1227
4494.27 1153
4494.90 1246
4495.54 1240
4496.17 1288
4496.80 1426
4497.43 1222
4498.07 1213
4498.70 1242
4499.33 1199
4499.96 1298
4500.60 1528
4501.23 1434
4501.86 1473
4502.50 1380
4503.13 1545
4503.76 1529
4504.39 1580
4505.03 1650
4505.66 1665
4506.29 1636
4506.93 1663
4507.56 1475
4508.19 1469
4508.83 1537
4509.46 1404
4510.09 1359
4510.73 1518
4511.36 1421
4511.99 1236
4512.63 1292
4513.26 1263
4513.89 1370
4514.53 1262
4515.16 1401
4515.80 1328
4516.43 1310
4517.06 1247
4517.70 1256
4518.33 1283
4518.97 1218
4519.60 1272
4520.23 1268
4520.87 1176
4521.50 1335
4522.14 1328
4522.77 1345
4523.40 1211
4524.04 1328
4524.67 1326
4525.31 1319
4525.94 1335
4526.58 1391
4527.21 1474
4527.85 1427
4528.48 1590
4529.12 1629
4529.75 1898
4530.38 1999
4531.02 2107
4531.65 2149
4532.29 2416
4532.92 2574
4533.56 2730
4534.19 2607
4534.83 2494
4535.46 2415
4536.10 2392
4536.74 2288
4537.37 2193
4538.01 1912
4538.64 1665
4539.28 1724
4539.91 1548
4540.55 1377
4541.18 1357
4541.82 1325
4542.45 1419
4543.09 1320
4543.73 1300
4544.36 1308
4545.00 1311
4545.63 1403
4546.27 1303
4546.91 1305
4547.54 1337
4548.18 1140
4548.81 1188
4549.45 1209
4550.09 1290
4550.72 1268
4551.36 1467
4551.99 1434
4552.63 1460
4553.27 1213
4553.90 1183
4554.54 1269
4555.18 1312
4555.81 1275
4556.45 1160
4557.09 1203
4557.72 1332
4558.36 1350
4559.00 1236
4559.63 1314
4560.27 1127
4560.91 1147
4561.54 1183
4562.18 1167
4562.82 1251
4563.46 1301
4564.09 1189
4564.73 1130
4565.37 1236
4566.00 1430
4566.64 1396
4567.28 1434
4567.92 1352
4568.55 1303
4569.19 1449
4569.83 1398
4570.47 1289
4571.10 1338
4571.74 1282
4572.38 1395
4573.02 1351
4573.66 1268
4574.29 1177
4574.93 1238
4575.57 1191
4576.21 1228
4576.85 1196
4577.48 1193
4578.12 1163
4578.76 1162
4579.40 1207
4580.04 1268
4580.67 1188
4581.31 1141
4581.95 1254
4582.59 1260
4583.23 1211
4583.87 1257
4584.51 1440
4585.14 1281
4585.78 1166
4586.42 1267
4587.06 1277
4587.70 1271
4588.34 1235
4588.98 1338
4589.62 1347
4590.26 1237
4590.89 1333
4591.53 1369
4592.17 1302
4592.81 1261
4593.45 1263
4594.09 1328
4594.73 1259
4595.37 1266
4596.01 1158
4596.65 1158
4597.29 1213
4597.93 1172
4598.57 1123
4599.21 1051
4599.85 1126
4600.49 1285
4601.12 1328
4601.76 1384
4602.40 1315
4603.04 1249
4603.68 1361
4604.32 1399
4604.96 1341
4605.60 1331
4606.24 1389
4606.88 1541
4607.52 1372
4608.17 1242
4608.81 1326
4609.45 1380
4610.09 1492
4610.73 1297
4611.37 1374
4612.01 1336
4612.65 1338
4613.29 1411
4613.93 1399
4614.57 1397
4615.21 1222
4615.85 1188
4616.49 1249
4617.13 1284
4617.77 1319
4618.41 1290
4619.06 1262
4619.70 1245
4620.34 1263
4620.98 1302
4621.62 1366
4622.26 1310
4622.90 1277
4623.54 1202
4624.19 1082
4624.83 1180
4625.47 1142
4626.11 1038
4626.75 1167
4627.39 1222
4628.03 1165
4628.68 1193
4629.32 1067
4629.96 1184
4630.60 1257
4631.24 1168
4631.89 1169
4632.53 1305
4633.17 1285
4633.81 1232
4634.45 1130
4635.10 1188
4635.74 1399
4636.38 1421
4637.02 1432
4637.66 1463
4638.31 1479
4638.95 1328
4639.59 1516
4640.23 1560
4640.88 1683
4641.52 1544
4642.16 1544
4642.80 1447
4643.45 1312
4644.09 1317
4644.73 1364
4645.38 1225
4646.02 1312
4646.66 1366
4647.30 1340
4647.95 1148
4648.59 1123
4649.23 1095
4649.88 1241
4650.52 1261
4651.16 1209
4651.81 1262
4652.45 1372
4653.09 1329
4653.74 1413
4654.38 1422
4655.02 1404
4655.67 1422
4656.31 1291
4656.95 1331
4657.60 1289
4658.24 1353
4658.89 1290
4659.53 1211
4660.17 1226
4660.82 1207
4661.46 1150
4662.10 1146
4662.75 1200
4663.39 1163
4664.04 1118
4664.68 1057
4665.33 1045
4665.97 1137
4666.61 1109
4667.26 1165
4667.90 1101
4668.55 1150
4669.19 1083
4669.84 1053
4670.48 1099
4671.12 1080
4671.77 1100
4672.41 1217
4673.06 1058
4673.70 1078
4674.35 1073
4674.99 1011
4675.64 1105
4676.28 1236
4676.93 1191
4677.57 1115
4678.22 1079
4678.86 1139
4679.51 1196
4680.15 1203
4680.80 1306
4681.44 1299
4682.09 1238
4682.74 1227
4683.38 1392
4684.03 1275
4684.67 1304
4685.32 1283
4685.96 1328
4686.61 1310
4687.25 1272
4687.90 1199
4688.55 1126
4689.19 1087
4689.84 1108
4690.48 1116
4691.13 1111
4691.78 1119
4692.42 1109
4693.07 1157
4693.71 1165
4694.36 1194
4695.01 1182
4695.65 1301
4696.30 1351
4696.95 1302
4697.59 1402
4698.24 1429
4698.89 1275
4699.53 1326
4700.18 1385
4700.83 1530
4701.47 1463
4702.12 1428
4702.77 1345
4703.41 1253
4704.06 1186
4704.71 1155
4705.35 1255
4706.00 1288
4706.65 1147
4707.29 1146
4707.94 1169
4708.59 1306
4709.24 1225
4709.88 1211
4710.53 1293
4711.18 1210
4711.83 1169
4712.47 1336
4713.12 1296
4713.77 1287
4714.42 1349
4715.06 1090
4715.71 1087
4716.36 1285
4717.01 1168
4717.65 1081
4718.30 1192
4718.95 1151
4719.60 1054
4720.25 1182
4720.89 1275
4721.54 1271
4722.19 1185
4722.84 1245
4723.49 1280
4724.13 1176
4724.78 1219
4725.43 1354
4726.08 1322
4726.73 1235
4727.38 1302
4728.03 1319
4728.67 1333
4729.32 1389
4729.97 1245
4730.62 1277
4731.27 1258
4731.92 1199
4732.57 1221
4733.22 1264
4733.86 1277
4734.51 1184
4735.16 1161
4735.81 1182
4736.46 1263
4737.11 1232
4737.76 1167
4738.41 1159
4739.06 1191
4739.71 1258
4740.36 1249
4741.01 1167
4741.65 1253
4742.30 1311
4742.95 1337
4743.60 1261
4744.25 1219
4744.90 1279
4745.55 1300
4746.20 1373
4746.85 1310
4747.50 1212
4748.15 1116
4748.80 1198
4749.45 1385
4750.10 1408
4750.75 1337
4751.40 1403
4752.05 1333
4752.70 1412
4753.35 1601
4754.00 1614
4754.65 1586
4755.30 1507
4755.95 1475
4756.61 1298
4757.26 1325
4757.91 1341
4758.56 1417
4759.21 1281
4759.86 1270
4760.51 1310
4761.16 1220
4761.81 1326
4762.46 1187
4763.11 1206
4763.76 1163
4764.41 1213
4765.07 1312
4765.72 1326
4766.37 1476
4767.02 1520
4767.67 1404
4768.32 1523
4768.97 1567
4769.62 1428
4770.28 1439
4770.93 1430
4771.58 1360
4772.23 1285
4772.88 1276
4773.53 1204
4774.19 1286
4774.84 1108
4775.49 1144
4776.14 1242
4776.79 1282
4777.44 1289
4778.10 1153
4778.75 1051
4779.40 1132
4780.05 1205
4780.70 1134
4781.36 1199
4782.01 1238
4782.66 1293
4783.31 1295
4783.97 1181
4784.62 1229
4785.27 1260
4785.92 1155
4786.58 1206
4787.23 1135
4787.88 1197
4788.53 1231
4789.19 1297
4789.84 1102
4790.49 1248
4791.15 1151
4791.80 1241
4792.45 1273
4793.10 1096
4793.76 1115
4794.41 1136
4795.06 1124
4795.72 1056
4796.37 1324
4797.02 1274
4797.68 1102
4798.33 1102
4798.98 1051
4799.64 1069
4800.29 1078
4800.94 1120
4801.60 1105
4802.25 1164
4802.90 1211
4803.56 1045
4804.21 1101
4804.87 1186
4805.52 1259
4806.17 1126
4806.83 1265
4807.48 1142
4808.14 1051
4808.79 1160
4809.44 1160
4810.10 1189
4810.75 1190
4811.41 1144
4812.06 1104
4812.71 1198
4813.37 1196
4814.02 1119
4814.68 1085
4815.33 1183
4815.99 1184
4816.64 1172
4817.30 1254
4817.95 1319
4818.61 1318
4819.26 1293
4819.92 1420
4820.57 1372
4821.23 1265
4821.88 1429
4822.53 1489
4823.19 1403
4823.85 1481
4824.50 1463
4825.16 1398
4825.81 1432
4826.47 1406
4827.12 1458
4827.78 1389
4828.43 1362
4829.09 1445
4829.74 1422
4830.40 1443
4831.05 1330
4831.71 1320
4832.37 1359
4833.02 1296
4833.68 1357
4834.33 1452
4834.99 1545
4835.64 1492
4836.30 1496
4836.96 1555
4837.61 1488
4838.27 1616
4838.92 1654
4839.58 1674
4840.24 1832
4840.89 1747
4841.55 1661
4842.21 1591
4842.86 1599
4843.52 1606
4844.18 1617
4844.83 1506
4845.49 1515
4846.14 1563
4846.80 1533
4847.46 1558
4848.11 1551
4848.77 1692
4849.43 1618
4850.09 1864
4850.74 1936
4851.40 1791
4852.06 1761
4852.71 1804
4853.37 1875
4854.03 1949
4854.68 2059
4855.34 2042
4856.00 1793
4856.66 1646
4857.31 1761
4857.97 1820
4858.63 1820
4859.29 1806
4859.94 1915
4860.60 1899
4861.26 1810
4861.92 1833
4862.57 1802
4863.23 1710
4863.89 1794
4864.55 1674
4865.21 1863
4865.86 1714
4866.52 1643
4867.18 1577
4867.84 1884
4868.50 1705
4869.15 1575
4869.81 1601
4870.47 1603
4871.13 1621
4871.79 1610
4872.45 1605
4873.10 1426
4873.76 1530
4874.42 1552
4875.08 1593
4875.74 1549
4876.40 1434
4877.06 1522
4877.71 1535
4878.37 1404
4879.03 1297
4879.69 1431
4880.35 1455
4881.01 1357
4881.67 1286
4882.33 1410
4882.99 1416
4883.65 1287
4884.30 1293
4884.96 1427
4885.62 1405
4886.28 1331
4886.94 1240
4887.60 1262
4888.26 1341
4888.92 1417
4889.58 1271
4890.24 1399
4890.90 1331
4891.56 1501
4892.22 1450
4892.88 1502
4893.54 1585
4894.20 1487
4894.86 1543
4895.52 1437
4896.18 1310
4896.84 1332
4897.50 1320
4898.16 1385
4898.82 1302
4899.48 1297
4900.14 1340
4900.80 1368
4901.46 1257
4902.12 1227
4902.78 1409
4903.44 1444
4904.10 1315
4904.76 1460
4905.42 1403
4906.08 1309
4906.74 1260
4907.40 1243
4908.06 1236
4908.73 1327
4909.39 1329
4910.05 1247
4910.71 1147
4911.37 1155
4912.03 1208
4912.69 1133
4913.35 1167
4914.01 1215
4914.68 1266
4915.34 1236
4916.00 1089
4916.66 1064
4917.32 1093
4917.98 1224
4918.64 1176
4919.31 1038
4919.97 1033
4920.63 1051
4921.29 1160
4921.95 1170
4922.61 1060
4923.28 1077
4923.94 1107
4924.60 1153
4925.26 1168
4925.92 1173
4926.59 1135
4927.25 1181
4927.91 1129
4928.57 1149
4929.23 1122
4929.90 1150
4930.56 1221
4931.22 1249
4931.88 1173
4932.55 1259
4933.21 1276
4933.87 1293
4934.53 1306
4935.20 1309
4935.86 1329
4936.52 1234
4937.18 1236
4937.85 1155
4938.51 1166
4939.17 1135
4939.84 1156
4940.50 1143
4941.16 1164
4941.82 1133
4942.49 1042
4943.15 975
4943.81 1113
4944.48 1046
4945.14 1052
4945.80 1083
4946.47 1164
4947.13 1165
4947.79 1182
4948.46 1060
4949.12 1036
4949.79 1074
4950.45 1035
4951.11 1088
4951.78 947
4952.44 926
4953.10 971
4953.77 1026
4954.43 965
4955.10 946
4955.76 1066
4956.42 975
4957.09 1023
4957.75 1034
4958.42 1068
4959.08 1072
4959.74 1025
4960.41 1200
4961.07 1173
4961.74 1172
4962.40 1109
4963.07 1100
4963.73 1215
4964.40 1199
4965.06 1429
4965.73 1354
4966.39 1500
4967.05 1499
4967.72 1376
4968.38 1178
4969.05 1183
4969.71 1234
4970.38 1252
4971.04 1228
4971.71 1112
4972.37 1174
4973.04 1212
4973.70 1154
4974.37 1089
4975.04 1096
4975.70 1098
4976.37 1210
4977.03 1202
4977.70 1194
4978.36 1260
4979.03 1232
4979.69 1256
4980.36 1126
4981.03 1241
4981.69 1230
4982.36 1087
4983.02 1025
4983.69 1144
4984.35 1172
4985.02 1189
4985.69 1135
4986.35 1291
4987.02 1334
4987.68 1259
4988.35 1393
4989.02 1456
4989.68 1436
4990.35 1559
4991.02 1693
4991.68 1678
4992.35 1510
4993.02 1537
4993.68 1572
4994.35 1514
4995.02 1385
4995.68 1225
4996.35 1175
4997.02 1204
4997.68 1184
4998.35 1088
4999.02 1123
4999.68 1109
5000.35 1099
5001.02 1096
5001.68 1128
5002.35 943
5003.02 1023
5003.69 1173
5004.35 1115
5005.02 1017
5005.69 1071
5006.35 1023
5007.02 988
5007.69 995
5008.36 1033
5009.02 1033
5009.69 996
5010.36 1103
5011.03 1070
5011.70 1175
5012.36 1106
5013.03 1112
5013.70 1115
5014.37 987
5015.04 1005
5015.70 1095
5016.37 1155
5017.04 1149
5017.71 1197
5018.38 1093
5019.04 1089
5019.71 1295
5020.38 1356
5021.05 1252
5021.72 1232
5022.39 1351
5023.05 1372
5023.72 1477
5024.39 1447
5025.06 1359
5025.73 1350
5026.40 1207
5027.07 1425
5027.74 1379
5028.40 1320
5029.07 1274
5029.74 1249
5030.41 1241
5031.08 1188
5031.75 1201
5032.42 1101
5033.09 1094
5033.76 1074
5034.43 1029
5035.10 1084
5035.76 1030
5036.43 1140
5037.10 1050
5037.77 923
5038.44 1059
5039.11 1077
5039.78 1019
5040.45 1060
5041.12 1028
5041.79 1075
5042.46 1047
5043.13 1162
5043.80 1061
5044.47 1170
5045.14 1017
5045.81 1195
5046.48 1129
5047.15 1162
5047.82 1211
5048.49 1141
5049.16 1209
5049.83 1089
5050.50 1104
5051.17 1076
5051.84 1174
5052.51 1096
5053.18 1212
5053.85 1115
5054.52 1165
5055.20 1203
5055.87 1088
5056.54 1029
5057.21 1149
5057.88 1121
5058.55 1089
5059.22 1129
5059.89 1120
5060.56 1219
5061.23 1161
5061.90 1126
5062.58 1104
5063.25 1058
5063.92 1112
5064.59 1163
5065.26 987
5065.93 1045
5066.60 1062
5067.27 984
5067.95 1006
5068.62 1131
5069.29 1103
5069.96 1096
5070.63 1006
5071.30 1010
5071.98 1002
5072.65 950
5073.32 1059
5073.99 1007
5074.66 993
5075.34 975
5076.01 938
5076.68 998
5077.35 1172
5078.02 1069
5078.70 1021
5079.37 1098
5080.04 1178
5080.71 1109
5081.39 1181
5082.06 1090
5082.73 1148
5083.40 1183
5084.08 1118
5084.75 1180
5085.42 1111
5086.09 1125
5086.77 1128
5087.44 1153
5088.11 1118
5088.79 1117
5089.46 1159
5090.13 1180
5090.80 1270
5091.48 1384
5092.15 1417
5092.82 1382
5093.50 1402
5094.17 1403
5094.84 1279
5095.52 1276
5096.19 1304
5096.86 1274
5097.54 1178
5098.21 1240
5098.88 1129
5099.56 1102
5100.23 1030
5100.90 960
5101.58 965
5102.25 1070
5102.93 1103
5103.60 1084
5104.27 1147
5104.95 1273
5105.62 1254
5106.30 1269
5106.97 1230
5107.64 1370
5108.32 1322
5108.99 1309
5109.67 1254
5110.34 1217
5111.02 1176
5111.69 1097
5112.36 1100
5113.04 984
5113.71 1068
5114.39 1017
5115.06 1002
5115.74 918
5116.41 1009
5117.09 1084
5117.76 1013
5118.44 1025
5119.11 1236
5119.79 1054
5120.46 1129
5121.14 1101
5121.81 1251
5122.49 988
5123.16 1026
5123.84 1119
5124.51 1132
5125.19 1244
5125.86 1201
5126.54 1131
5127.21 1108
5127.89 1047
5128.56 1003
5129.24 1005
5129.92 1032
5130.59 1112
5131.27 1015
5131.94 995
5132.62 1019
5133.29 972
5133.97 1085
5134.65 1130
5135.32 1017
5136.00 1093
5136.67 982
5137.35 1046
5138.03 1159
5138.70 1027
5139.38 1114
5140.05 1109
5140.73 1085
5141.41 1123
5142.08 1192
5142.76 1114
5143.44 1060
5144.11 1051
5144.79 1000
5145.47 1038
5146.14 1030
5146.82 1022
5147.50 993
5148.17 1047
5148.85 1100
5149.53 919
5150.20 975
5150.88 1068
5151.56 1029
5152.24 969
5152.91 900
5153.59 911
5154.27 967
5154.94 1084
5155.62 1031
5156.30 940
5156.98 941
5157.65 903
5158.33 1003
5159.01 959
5159.69 911
5160.36 856
5161.04 1050
5161.72 1060
5162.40 948
5163.07 857
5163.75 883
5164.43 850
5165.11 950
5165.79 980
5166.46 901
5167.14 944
5167.82 951
5168.50 1016
5169.18 1007
5169.86 1092
5170.53 1033
5171.21 1048
5171.89 1108
5172.57 1044
5173.25 935
5173.93 885
5174.60 971
5175.28 1088
5175.96 993
5176.64 961
5177.32 996
5178.00 954
5178.68 970
5179.36 946
5180.03 938
5180.71 926
5181.39 1008
5182.07 1043
5182.75 1120
5183.43 1009
5184.11 1015
5184.79 984
5185.47 908
5186.15 928
5186.83 1100
5187.51 992
5188.18 981
5188.86 971
5189.54 978
5190.22 998
5190.90 932
5191.58 959
5192.26 878
5192.94 943
5193.62 892
5194.30 940
5194.98 1033
5195.66 970
5196.34 911
5197.02 1007
5197.70 1007
5198.38 956
5199.06 965
5199.74 945
5200.42 934
5201.10 1006
5201.78 891
5202.46 862
5203.14 1048
5203.82 892
5204.50 951
5205.19 878
5205.87 882
5206.55 1038
5207.23 897
5207.91 914
5208.59 1065
5209.27 1049
5209.95 997
5210.63 993
5211.31 995
5211.99 1086
5212.67 1057
5213.36 1117
5214.04 1031
5214.72 1007
5215.40 928
5216.08 933
5216.76 1017
5217.44 997
5218.12 1028
5218.81 1006
5219.49 991
5220.17 905
5220.85 1009
5221.53 885
5222.21 818
5222.90 889
5223.58 976
5224.26 929
5224.94 890
5225.62 958
5226.30 903
5226.99 944
5227.67 1010
5228.35 1045
5229.03 958
5229.71 939
5230.40 840
5231.08 947
5231.76 915
5232.44 951
5233.13 975
5233.81 977
5234.49 1057
5235.17 958
5235.86 976
5236.54 927
5237.22 894
5237.90 875
5238.59 980
5239.27 1025
5239.95 1068
5240.64 999
5241.32 991
5242.00 995
5242.68 924
5243.37 931
5244.05 1030
5244.73 1033
5245.42 933
5246.10 911
5246.78 999
5247.47 1025
5248.15 1118
5248.83 1056
5249.52 1038
5250.20 1005
5250.88 1031
5251.57 1086
5252.25 1123
5252.93 1099
5253.62 1052
5254.30 1058
5254.99 1217
5255.67 1059
5256.35 957
5257.04 846
5257.72 837
5258.41 933
5259.09 897
5259.77 867
5260.46 941
5261.14 1050
5261.83 1050
5262.51 1054
5263.20 966
5263.88 1017
5264.56 1021
5265.25 1025
5265.93 945
5266.62 1050
5267.30 1129
5267.99 995
5268.67 969
5269.36 975
5270.04 930
5270.73 924
5271.41 1051
5272.10 1004
5272.78 1010
5273.47 884
5274.15 1022
5274.84 1017
5275.52 1058
5276.21 1013
5276.89 1017
5277.58 926
5278.26 1090
5278.95 1049
5279.63 1074
5280.32 1013
5281.00 1226
5281.69 1201
5282.38 1070
5283.06 1137
5283.75 1271
5284.43 1180
5285.12 1211
5285.80 1105
5286.49 1134
5287.18 1176
5287.86 1137
5288.55 1233
5289.23 1074
5289.92 1113
5290.61 1121
5291.29 1029
5291.98 946
5292.66 914
5293.35 981
5294.04 1057
5294.72 1009
5295.41 1033
5296.10 957
5296.78 1058
5297.47 1020
5298.16 1039
5298.84 1089
5299.53 1008
5300.22 1097
5300.90 1066
5301.59 1075
5302.28 1068
5302.96 1035
5303.65 1074
5304.34 1143
5305.03 1079
5305.71 1042
5306.40 1008
5307.09 1003
5307.77 925
5308.46 955
5309.15 987
5309.84 1118
5310.52 1029
5311.21 1024
5311.90 905
5312.59 1041
5313.27 1054
5313.96 1117
5314.65 1145
5315.34 1055
5316.02 1025
5316.71 1030
5317.40 1082
5318.09 1071
5318.78 1005
5319.46 1104
5320.15 1166
5320.84 1197
5321.53 1124
5322.22 1343
5322.90 1268
5323.59 1177
5324.28 1131
5324.97 1175
5325.66 1074
5326.35 1005
5327.04 1001
5327.72 1117
5328.41 1035
5329.10 1039
5329.79 1083
5330.48 1159
5331.17 1141
5331.86 1180
5332.54 1126
5333.23 1183
5333.92 1285
5334.61 1200
5335.30 1160
5335.99 1099
5336.68 1023
5337.37 1055
5338.06 1055
5338.75 1140
5339.44 1069
5340.12 1128
5340.81 1099
5341.50 1099
5342.19 1039
5342.88 1126
5343.57 1109
5344.26 1113
5344.95 1125
5345.64 1161
5346.33 1089
5347.02 1274
5347.71 1210
5348.40 1231
5349.09 1417
5349.78 1481
5350.47 1366
5351.16 1507
5351.85 1644
5352.54 1517
5353.23 1715
5353.92 1508
5354.61 1582
5355.30 1518
5355.99 1427
5356.68 1354
5357.37 1447
5358.06 1285
5358.75 1260
5359.44 1113
5360.14 970
5360.83 1016
5361.52 1046
5362.21 1098
5362.90 1105
5363.59 1067
5364.28 1048
5364.97 936
5365.66 1035
5366.35 1084
5367.04 1043
5367.74 1031
5368.43 985
5369.12 1029
5369.81 1016
5370.50 1009
5371.19 1060
5371.88 1081
5372.57 921
5373.27 1051
5373.96 903
5374.65 983
5375.34 1118
5376.03 1084
5376.72 1049
5377.42 1084
5378.11 1190
5378.80 1224
5379.49 1287
5380.18 1201
5380.88 1248
5381.57 1317
5382.26 1280
5382.95 1269
5383.64 1388
5384.34 1351
5385.03 1164
5385.72 1144
5386.41 1160
5387.11 1258
5387.80 1254
5388.49 1222
5389.18 1141
5389.88 1223
5390.57 1181
5391.26 1180
5391.95 1145
5392.65 1139
5393.34 1126
5394.03 1131
5394.72 1135
5395.42 1109
5396.11 1179
5396.80 1031
5397.50 1056
5398.19 955
5398.88 913
5399.58 994
5400.27 1059
5400.96 925
5401.66 931
5402.35 950
5403.04 980
5403.74 863
5404.43 1015
5405.12 926
5405.82 917
5406.51 1008
5407.20 995
5407.90 892
5408.59 901
5409.28 950
5409.98 1066
5410.67 1176
5411.37 1091
5412.06 1045
5412.75 889
5413.45 963
5414.14 1013
5414.84 985
5415.53 985
5416.23 935
5416.92 923
5417.61 968
5418.31 982
5419.00 984
5419.70 1052
5420.39 1085
5421.09 1059
5421.78 1043
5422.48 989
5423.17 970
5423.87 1035
5424.56 1069
5425.25 1056
5425.95 1036
5426.64 985
5427.34 1095
5428.03 1049
5428.73 1037
5429.42 980
5430.12 1023
5430.82 953
5431.51 1005
5432.21 1045
5432.90 1004
5433.60 997
5434.29 1067
5434.99 1088
5435.68 968
5436.38 1136
5437.07 1114
5437.77 1033
5438.47 1129
5439.16 1082
5439.86 1125
5440.55 1111
5441.25 1053
5441.94 1131
5442.64 1113
5443.34 1114
5444.03 1160
5444.73 1221
5445.42 1292
5446.12 1352
5446.82 1433
5447.51 1585
5448.21 1665
5448.91 1677
5449.60 1671
5450.30 1728
5450.99 1645
5451.69 1551
5452.39 1556
5453.08 1523
5453.78 1389
5454.48 1447
5455.17 1327
5455.87 1258
5456.57 1321
5457.27 1178
5457.96 1112
5458.66 1079
5459.36 1127
5460.05 1158
5460.75 1205
5461.45 1254
5462.14 1125
5462.84 1182
5463.54 1287
5464.24 1252
5464.93 1176
5465.63 1297
5466.33 1288
5467.03 1340
5467.72 1336
5468.42 1378
5469.12 1370
5469.82 1273
5470.51 1171
5471.21 1234
5471.91 1259
5472.61 1196
5473.31 1171
5474.00 1037
5474.70 1040
5475.40 1178
5476.10 1027
5476.80 1143
5477.49 1222
5478.19 1335
5478.89 1316
5479.59 1397
5480.29 1454
5480.99 1568
5481.68 1662
5482.38 1543
5483.08 1519
5483.78 1606
5484.48 1608
5485.18 1410
5485.88 1484
5486.57 1510
5487.27 1396
5487.97 1446
5488.67 1468
5489.37 1406
5490.07 1351
5490.77 1430
5491.47 1341
5492.17 1311
5492.87 1432
5493.56 1406
5494.26 1422
5494.96 1352
5495.66 1194
5496.36 1311
5497.06 1449
5497.76 1549
5498.46 1508
5499.16 1556
5499.86 1610
5500.56 1853
5501.26 1904
5501.96 1980
5502.66 1926
5503.36 2173
5504.06 2209
5504.76 2114
5505.46 2006
5506.16 1929
5506.86 1758
5507.56 1656
5508.26 1554
5508.96 1631
5509.66 1406
5510.36 1480
5511.06 1468
5511.76 1410
5512.46 1355
5513.16 1320
5513.86 1349
5514.56 1365
5515.26 1335
5515.96 1301
5516.66 1319
5517.36 1319
5518.07 1167
5518.77 1195
5519.47 1109
5520.17 1182
5520.87 1238
5521.57 1266
5522.27 1319
5522.97 1198
5523.67 1188
5524.37 1187
5525.08 1173
5525.78 1168
5526.48 1149
5527.18 1158
5527.88 1106
5528.58 1150
5529.28 1167
5529.99 1166
5530.69 1192
5531.39 1044
5532.09 999
5532.79 1027
5533.49 1095
5534.20 1068
5534.90 1065
5535.60 1069
5536.30 1026
5537.00 1021
5537.70 1106
5538.41 1038
5539.11 949
5539.81 1006
5540.51 1063
5541.22 1027
5541.92 1000
5542.62 1061
5543.32 1061
5544.02 979
5544.73 1091
5545.43 1110
5546.13 1114
5546.84 1132
5547.54 1090
5548.24 1042
5548.94 1053
5549.65 1009
5550.35 918
5551.05 967
5551.75 1041
5552.46 1125
5553.16 1077
5553.86 991
5554.57 1100
5555.27 966
5555.97 1001
5556.68 1037
5557.38 995
5558.08 1006
5558.79 976
5559.49 872
5560.19 853
5560.90 887
5561.60 925
5562.30 906
5563.01 895
5563.71 948
5564.41 1018
5565.12 1055
5565.82 967
5566.53 959
5567.23 925
5567.93 916
5568.64 1001
5569.34 1041
5570.05 1028
5570.75 865
5571.45 978
5572.16 920
5572.86 887
5573.57 859
5574.27 869
5574.98 974
5575.68 910
5576.38 932
5577.09 1117
5577.79 1074
5578.50 874
5579.20 910
5579.91 985
5580.61 967
5581.32 1047
5582.02 1015
5582.73 978
5583.43 1002
5584.14 1024
5584.84 923
5585.55 971
5586.25 969
5586.96 961
5587.66 832
5588.37 950
5589.07 955
5589.78 967
5590.48 964
5591.19 988
5591.89 1012
5592.60 878
5593.31 925
5594.01 968
5594.72 924
5595.42 912
5596.13 936
5596.83 944
5597.54 946
5598.25 889
5598.95 899
5599.66 924
5600.36 878
5601.07 880
5601.78 843
5602.48 785
5603.19 865
5603.89 881
5604.60 798
5605.31 997
5606.01 1022
5606.72 912
5607.43 897
5608.13 977
5608.84 1020
5609.54 961
5610.25 810
5610.96 804
5611.66 864
5612.37 875
5613.08 896
5613.79 925
5614.49 979
5615.20 954
5615.91 912
5616.61 918
5617.32 917
5618.03 885
5618.73 848
5619.44 838
5620.15 823
5620.86 857
5621.56 928
5622.27 807
5622.98 807
5623.69 834
5624.39 928
5625.10 932
5625.81 964
5626.52 906
5627.22 933
5627.93 861
5628.64 894
5629.35 819
5630.05 867
5630.76 973
5631.47 848
5632.18 877
5632.89 871
5633.59 940
5634.30 1036
5635.01 932
5635.72 1041
5636.43 1021
5637.14 934
5637.84 1001
5638.55 1007
5639.26 996
5639.97 929
5640.68 923
5641.39 890
5642.10 1011
5642.80 958
5643.51 947
5644.22 1049
5644.93 1038
5645.64 1099
5646.35 1070
5647.06 894
5647.77 971
5648.47 1011
5649.18 955
5649.89 1023
5650.60 1103
5651.31 1051
5652.02 976
5652.73 1006
5653.44 965
5654.15 1023
5654.86 1066
5655.57 1017
5656.28 946
5656.99 1043
5657.70 1156
5658.41 1057
5659.12 1000
5659.83 1097
5660.54 1037
5661.24 1142
5661.95 1056
5662.66 956
5663.37 928
5664.08 975
5664.79 1023
5665.50 1002
5666.21 899
5666.93 902
5667.64 1020
5668.35 1005
5669.06 1080
5669.77 1077
5670.48 1147
5671.19 937
5671.90 1061
5672.61 1012
5673.32 974
5674.03 1102
5674.74 1037
5675.45 1093
5676.16 1011
5676.87 950
5677.58 893
5678.29 880
5679.01 850
5679.72 978
5680.43 959
5681.14 906
5681.85 835
5682.56 816
5683.27 840
5683.98 816
5684.69 906
5685.41 962
5686.12 954
5686.83 911
5687.54 902
5688.25 964
5688.96 954
5689.67 849
5690.39 829
5691.10 849
5691.81 921
5692.52 870
5693.23 808
5693.95 913
5694.66 842
5695.37 929
5696.08 922
5696.79 834
5697.51 895
5698.22 942
5698.93 908
5699.64 881
5700.35 819
5701.07 907
5701.78 851
5702.49 908
5703.20 868
5703.92 888
5704.63 1010
5705.34 897
5706.05 909
5706.77 829
5707.48 889
5708.19 854
5708.90 863
5709.62 845
5710.33 926
5711.04 928
5711.76 878
5712.47 879
5713.18 873
5713.90 918
5714.61 874
5715.32 914
5716.04 967
5716.75 805
5717.46 871
5718.18 859
5718.89 848
5719.60 879
5720.32 795
5721.03 847
5721.74 944
5722.46 941
5723.17 876
5723.88 878
5724.60 948
5725.31 896
5726.03 972
5726.74 857
5727.45 967
5728.17 970
5728.88 930
5729.60 1033
5730.31 1078
5731.02 1127
5731.74 1038
5732.45 969
5733.17 991
5733.88 991
5734.60 987
5735.31 916
5736.02 885
5736.74 933
5737.45 924
5738.17 954
5738.88 923
5739.60 960
5740.31 914
5741.03 873
5741.74 931
5742.46 875
5743.17 841
5743.89 915
5744.60 881
5745.32 1041
5746.03 990
5746.75 941
5747.46 832
5748.18 830
5748.89 891
5749.61 1043
5750.32 978
5751.04 902
5751.76 970
5752.47 963
5753.19 1045
5753.90 1069
5754.62 1021
5755.33 975
5756.05 1052
5756.77 1086
5757.48 1265
5758.20 1152
5758.91 1098
5759.63 1075
5760.34 1100
5761.06 1077
5761.78 982
5762.49 1050
5763.21 1143
5763.93 1124
5764.64 1190
5765.36 1145
5766.07 1164
5766.79 1149
5767.51 1127
5768.22 1156
5768.94 1114
5769.66 1206
5770.37 1274
5771.09 1145
5771.81 1078
5772.52 1144
5773.24 1128
5773.96 1189
5774.67 1106
5775.39 1120
5776.11 1338
5776.83 1197
5777.54 1194
5778.26 1274
5778.98 1159
5779.69 1216
5780.41 1203
5781.13 1194
5781.85 1268
5782.56 1219
5783.28 1296
5784.00 1156
5784.72 1174
5785.43 1141
5786.15 1153
5786.87 1145
5787.59 1154
5788.30 1096
5789.02 1128
5789.74 1132
5790.46 1166
5791.18 1223
5791.89 1267
5792.61 1233
5793.33 1214
5794.05 1253
5794.77 1206
5795.48 1186
5796.20 1212
5796.92 1278
5797.64 1387
5798.36 1322
5799.08 1448
5799.80 1620
5800.51 1814
5801.23 1839
5801.95 2067
5802.67 2176
5803.39 2139
5804.11 1889
5804.83 1933
5805.54 1794
5806.26 1765
5806.98 1709
5807.70 1580
5808.42 1357
5809.14 1383
5809.86 1424
5810.58 1496
5811.30 1516
5812.02 1488
5812.74 1579
5813.45 1518
5814.17 1680
5814.89 1862
5815.61 1894
5816.33 2045
5817.05 2349
5817.77 2842
5818.49 3041
5819.21 3275
5819.93 3578
5820.65 3421
5821.37 3233
5822.09 2840
5822.81 2330
5823.53 2241
5824.25 2133
5824.97 2142
5825.69 1689
5826.41 1624
5827.13 1783
5827.85 1668
5828.57 1513
5829.29 1430
5830.01 1577
5830.73 1510
5831.45 1633
5832.17 1756
5832.89 1589
5833.61 1536
5834.33 1609
5835.06 1682
5835.78 1619
5836.50 1620
5837.22 1641
5837.94 1647
5838.66 1621
5839.38 1558
5840.10 1423
5840.82 1469
5841.54 1493
5842.26 1383
5842.99 1252
5843.71 1286
5844.43 1311
5845.15 1274
5845.87 1285
5846.59 1349
5847.31 1196
5848.04 1220
5848.76 1137
5849.48 1229
5850.20 1187
5850.92 1187
5851.64 1176
5852.36 1220
5853.09 1173
5853.81 1165
5854.53 1094
5855.25 1120
5855.97 1156
5856.70 1134
5857.42 1101
5858.14 1162
5858.86 1136
5859.58 1033
5860.31 1055
5861.03 1147
5861.75 1148
5862.47 1144
5863.20 1156
5863.92 1016
5864.64 1058
5865.36 1091
5866.09 1043
5866.81 1117
5867.53 1019
5868.25 1057
5868.98 1131
5869.70 1040
5870.42 1039
5871.15 1040
5871.87 1121
5872.59 973
5873.31 997
5874.04 1085
5874.76 1170
5875.48 1109
5876.21 1097
5876.93 1097
5877.65 1072
5878.38 1091
5879.10 1121
5879.82 1049
5880.55 1228
5881.27 1255
5881.99 1152
5882.72 1129
5883.44 1181
5884.17 1172
5884.89 1084
5885.61 1096
5886.34 1148
5887.06 1094
5887.78 1143
5888.51 1053
5889.23 1087
5889.96 1021
5890.68 962
5891.41 1089
5892.13 1089
5892.85 1045
5893.58 1081
5894.30 975
5895.03 987
5895.75 954
5896.48 986
5897.20 1002
5897.92 1134
5898.65 1076
5899.37 1037
5900.10 1115
5900.82 1110
5901.55 1045
5902.27 1048
5903.00 1145
5903.72 1096
5904.45 1121
5905.17 1036
5905.90 1071
5906.62 1063
5907.35 1081
5908.07 1067
5908.80 1083
5909.52 1223
5910.25 1150
5910.97 1090
5911.70 1050
5912.43 1131
5913.15 1125
5913.88 1112
5914.60 1078
5915.33 1083
5916.05 1124
5916.78 1166
5917.50 1244
5918.23 1125
5918.96 1033
5919.68 1119
5920.41 1087
5921.13 1059
5921.86 1054
5922.59 1183
5923.31 1082
5924.04 1105
5924.76 1127
5925.49 1043
5926.22 1061
5926.94 1182
5927.67 1081
5928.40 1087
5929.12 1246
5929.85 1396
5930.58 1293
5931.30 1255
5932.03 1159
5932.76 1291
5933.48 1348
5934.21 1363
5934.94 1274
5935.66 1217
5936.39 1334
5937.12 1352
5937.84 1230
5938.57 1314
5939.30 1383
5940.02 1374
5940.75 1376
5941.48 1495
5942.21 1428
5942.93 1505
5943.66 1536
5944.39 1498
5945.12 1470
5945.84 1500
5946.57 1456
5947.30 1520
5948.03 1565
5948.75 1546
5949.48 1586
5950.21 1603
5950.94 1532
5951.67 1751
5952.39 1840
5953.12 1813
5953.85 1778
5954.58 1885
5955.31 1820
5956.03 1754
5956.76 1758
5957.49 1762
5958.22 1753
5958.95 1875
5959.67 1873
5960.40 1850
5961.13 1897
5961.86 1986
5962.59 1970
5963.32 1924
5964.05 1875
5964.77 1965
5965.50 1986
5966.23 1955
5966.96 2195
5967.69 2402
5968.42 2327
5969.15 2389
5969.88 2349
5970.61 2250
5971.33 2423
5972.06 2499
5972.79 2295
5973.52 2315
5974.25 2245
5974.98 2110
5975.71 2071
5976.44 2070
5977.17 2142
5977.90 2234
5978.63 2338
5979.36 2273
5980.09 2235
5980.82 2569
5981.55 2501
5982.28 2510
5983.01 2601
5983.74 2430
5984.46 2485
5985.19 2625
5985.92 2626
5986.65 2539
5987.38 2588
5988.11 2601
5988.85 2712
5989.58 2727
5990.31 2579
5991.04 2734
5991.77 2850
5992.50 2643
5993.23 2628
5993.96 2876
5994.69 2861
5995.42 2986
5996.15 2877
5996.88 2901
5997.61 3049
5998.34 3020
5999.07 3077
5999.80 2804
6000.53 3050
6001.26 3185
6002.00 3018
6002.73 2841
6003.46 2778
6004.19 2833
6004.92 2898
6005.65 2748
6006.38 2872
6007.11 2848
6007.84 2852
6008.58 2892
6009.31 3153
6010.04 3334
6010.77 3858
6011.50 4228
6012.23 4983
6012.96 5622
6013.70 6344
6014.43 7086
6015.16 7350
6015.89 7738
6016.62 7832
6017.36 7894
6018.09 7533
6018.82 6642
6019.55 5995
6020.28 5279
6021.02 4488
6021.75 3963
6022.48 3532
6023.21 3075
6023.94 2770
6024.68 2556
6025.41 2398
6026.14 2181
6026.87 2169
6027.61 2279
6028.34 2262
6029.07 2011
6029.80 2004
6030.54 2089
6031.27 2120
6032.00 2061
6032.73 1849
6033.47 1984
6034.20 1886
6034.93 1898
6035.67 1938
6036.40 1955
6037.13 1945
6037.87 1902
6038.60 1736
6039.33 1934
6040.07 1879
6040.80 1982
6041.53 1926
6042.27 1950
6043.00 2131
6043.73 2038
6044.47 1981
6045.20 2166
6045.93 2108
6046.67 2089
6047.40 2130
6048.13 2213
6048.87 2271
6049.60 2292
6050.34 2334
6051.07 2466
6051.80 2438
6052.54 2550
6053.27 2573
6054.01 2744
6054.74 2774
6055.47 2878
6056.21 2825
6056.94 2739
6057.68 2540
6058.41 2425
6059.15 2462
6059.88 2422
6060.61 2337
6061.35 2225
6062.08 2206
6062.82 2217
6063.55 2165
6064.29 2201
6065.02 2116
6065.76 2068
6066.49 2045
6067.23 2045
6067.96 1932
6068.70 2119
6069.43 2136
6070.17 1996
6070.90 1891
6071.64 1965
6072.37 1892
6073.11 1817
6073.84 1829
6074.58 1764
6075.31 1713
6076.05 1708
6076.78 1820
6077.52 1725
6078.26 1701
6078.99 1775
6079.73 1715
6080.46 1679
6081.20 1835
6081.93 1907
6082.67 1760
6083.41 1792
6084.14 1730
6084.88 1733
6085.61 1617
6086.35 1606
6087.09 1703
6087.82 1631
6088.56 1712
6089.30 1741
6090.03 1729
6090.77 1798
6091.50 1738
6092.24 1707
6092.98 1713
6093.71 1758
6094.45 1694
6095.19 1764
6095.92 1710
6096.66 1686
6097.40 1618
6098.13 1634
6098.87 1679
6099.61 1686
6100.34 1650
6101.08 1516
6101.82 1490
6102.56 1538
6103.29 1503
6104.03 1476
6104.77 1475
6105.50 1553
6106.24 1535
6106.98 1555
6107.72 1489
6108.45 1602
6109.19 1525
6109.93 1398
6110.67 1371
6111.40 1425
6112.14 1465
6112.88 1396
6113.62 1492
6114.35 1556
6115.09 1497
6115.83 1447
6116.57 1493
6117.31 1591
6118.04 1516
6118.78 1456
6119.52 1614
6120.26 1587
6121.00 1477
6121.73 1490
6122.47 1606
6123.21 1587
6123.95 1587
6124.69 1517
6125.43 1545
6126.16 1535
6126.90 1493
6127.64 1601
6128.38 1644
6129.12 1778
6129.86 1807
6130.60 1662
6131.33 1669
6132.07 1773
6132.81 1684
6133.55 1696
6134.29 1654
6135.03 1603
6135.77 1573
6136.51 1627
6137.25 1744
6137.99 1771
6138.73 1725
6139.46 1762
6140.20 1697
6140.94 1768
6141.68 1830
6142.42 1705
6143.16 1597
6143.90 1592
6144.64 1747
6145.38 1697
6146.12 1613
6146.86 1713
6147.60 1699
6148.34 1781
6149.08 1781
6149.82 1770
6150.56 1879
6151.30 1902
6152.04 1934
6152.78 1906
6153.52 1896
6154.26 1967
6155.00 1872
6155.74 1874
6156.48 1944
6157.22 2064
6157.96 2049
6158.70 2022
6159.44 2072
6160.18 1962
6160.92 1885
6161.66 1965
6162.40 2219
6163.15 2166
6163.89 2170
6164.63 2283
6165.37 2424
6166.11 2539
6166.85 2664
6167.59 2680
6168.33 2711
6169.07 2898
6169.81 2980
6170.55 3012
6171.30 3144
6172.04 2813
6172.78 2942
6173.52 2902
6174.26 2807
6175.00 2711
6175.74 2743
6176.49 2665
6177.23 2575
6177.97 2557
6178.71 2527
6179.45 2827
6180.19 2440
6180.94 2365
6181.68 2534
6182.42 2615
6183.16 2496
6183.90 2572
6184.65 2683
6185.39 2633
6186.13 2728
6186.87 2723
6187.61 2862
6188.36 2819
6189.10 2813
6189.84 2995
6190.58 3071
6191.33 3006
6192.07 3109
6192.81 3165
6193.55 3307
6194.30 3487
6195.04 3422
6195.78 3496
6196.52 3551
6197.27 3577
6198.01 3504
6198.75 3429
6199.49 3513
6200.24 3537
6200.98 3567
6201.72 3487
6202.47 3468
6203.21 3729
6203.95 3838
6204.70 4036
6205.44 4596
6206.18 5166
6206.93 5962
6207.67 7018
6208.41 8349
6209.16 10102
6209.90 11661
6210.64 13456
6211.39 14857
6212.13 15430
6212.87 14984
6213.62 14338
6214.36 13336
6215.11 11562
6215.85 9443
6216.59 8115
6217.34 6616
6218.08 5767
6218.83 4894
6219.57 4196
6220.31 3762
6221.06 3468
6221.80 3188
6222.55 3012
6223.29 2940
6224.04 2882
6224.78 3084
6225.52 3148
6226.27 3275
6227.01 3069
6227.76 3116
6228.50 3220
6229.25 2735
6229.99 2532
6230.74 2547
6231.48 2335
6232.23 2179
6232.97 1994
6233.72 1858
6234.46 1848
6235.21 1872
6235.95 1944
6236.70 1996
6237.44 2049
6238.19 2035
6238.93 2127
6239.68 2013
6240.42 2058
6241.17 2113
6241.91 2108
6242.66 2272
6243.40 2076
6244.15 2409
6244.90 2328
6245.64 2378
6246.39 2414
6247.13 2602
6247.88 2828
6248.62 2959
6249.37 3106
6250.12 3200
6250.86 3093
6251.61 3013
6252.35 3013
6253.10 2897
6253.85 2824
6254.59 2751
6255.34 2736
6256.09 2517
6256.83 2540
6257.58 2392
6258.32 2350
6259.07 2572
6259.82 2456
6260.56 2499
6261.31 2542
6262.06 2324
6262.80 2329
6263.55 2247
6264.30 2182
6265.04 2254
6265.79 2372
6266.54 2235
6267.29 2149
6268.03 2256
6268.78 2222
6269.53 2082
6270.27 2156
6271.02 2239
6271.77 2193
6272.52 2054
6273.26 2098
6274.01 2090
6274.76 2282
6275.50 2211
6276.25 1999
6277.00 2059
6277.75 2071
6278.49 2084
6279.24 2059
6279.99 2119
6280.74 1912
6281.49 1965
6282.23 2067
6282.98 2075
6283.73 1924
6284.48 1983
6285.23 1846
6285.97 2026
6286.72 2029
6287.47 2077
6288.22 1853
6288.97 1929
6289.71 1974
6290.46 2030
6291.21 2070
6291.96 1898
6292.71 2053
6293.46 2015
6294.21 1914
6294.95 1712
6295.70 1713
6296.45 1742
6297.20 1656
6297.95 1588
6298.70 1656
6299.45 1598
6300.20 1658
6300.94 1550
6301.69 1587
6302.44 1492
6303.19 1643
6303.94 1629
6304.69 1554
6305.44 1518
6306.19 1646
6306.94 1538
6307.69 1496
6308.44 1612
6309.19 1632
6309.94 1752
6310.69 1640
6311.43 1639
6312.18 1532
6312.93 1612
6313.68 1714
6314.43 1626
6315.18 1682
6315.93 1677
6316.68 1607
6317.43 1586
6318.18 1703
6318.93 1655
6319.68 1654
6320.43 1628
6321.18 1501
6321.93 1624
6322.68 1656
6323.43 1656
6324.18 1484
6324.94 1487
6325.69 1502
6326.44 1489
6327.19 1554
6327.94 1501
6328.69 1524
6329.44 1410
6330.19 1454
6330.94 1532
6331.69 1456
6332.44 1547
6333.19 1508
6333.94 1360
6334.69 1338
6335.45 1429
6336.20 1332
6336.95 1435
6337.70 1414
6338.45 1403
6339.20 1422
6339.95 1409
6340.70 1364
6341.46 1409
6342.21 1370
6342.96 1291
6343.71 1381
6344.46 1414
6345.21 1395
6345.96 1476
6346.72 1509
6347.47 1387
6348.22 1487
6348.97 1470
6349.72 1342
6350.48 1585
6351.23 1626
6351.98 1491
6352.73 1464
6353.48 1667
6354.24 1715
6354.99 1686
6355.74 1672
6356.49 1652
6357.24 1558
6358.00 1569
6358.75 1551
6359.50 1547
6360.25 1541
6361.01 1580
6361.76 1405
6362.51 1449
6363.26 1383
6364.02 1494
6364.77 1439
6365.52 1350
6366.28 1343
6367.03 1440
6367.78 1505
6368.53 1420
6369.29 1445
6370.04 1503
6370.79 1507
6371.55 1342
6372.30 1328
6373.05 1298
6373.81 1325
6374.56 1443
6375.31 1273
6376.07 1330
6376.82 1334
6377.57 1371
6378.33 1509
6379.08 1346
6379.83 1318
6380.59 1319
6381.34 1312
6382.10 1430
6382.85 1488
6383.60 1351
6384.36 1387
6385.11 1365
6385.87 1431
6386.62 1463
6387.37 1318
6388.13 1366
6388.88 1316
6389.64 1289
6390.39 1313
6391.14 1325
6391.90 1373
6392.65 1282
6393.41 1386
6394.16 1432
6394.92 1423
6395.67 1302
6396.43 1265
6397.18 1355
6397.94 1374
6398.69 1278
6399.45 1247
6400.20 1257
6400.96 1230
6401.71 1254
6402.47 1252
6403.22 1256
6403.98 1298
6404.73 1265
6405.49 1158
6406.24 1233
6407.00 1313
6407.75 1244
6408.51 1274
6409.26 1326
6410.02 1202
6410.77 1283
6411.53 1335
6412.28 1302
6413.04 1278
6413.80 1292
6414.55 1169
6415.31 1316
6416.06 1265
6416.82 1324
6417.57 1313
6418.33 1243
6419.09 1310
6419.84 1318
6420.60 1267
6421.35 1288
6422.11 1312
6422.87 1516
6423.62 1504
6424.38 1478
6425.14 1544
6425.89 1526
6426.65 1632
6427.40 1555
6428.16 1476
6428.92 1474
6429.67 1290
6430.43 1341
6431.19 1321
6431.94 1359
6432.70 1311
6433.46 1300
6434.22 1296
6434.97 1252
6435.73 1484
6436.49 1343
6437.24 1278
6438.00 1350
6438.76 1422
6439.51 1327
6440.27 1360
6441.03 1245
6441.79 1220
6442.54 1272
6443.30 1368
6444.06 1343
6444.82 1231
6445.57 1280
6446.33 1255
6447.09 1239
6447.85 1326
6448.60 1358
6449.36 1267
6450.12 1250
6450.88 1277
6451.64 1273
6452.39 1362
6453.15 1367
6453.91 1353
6454.67 1341
6455.43 1286
6456.18 1336
6456.94 1397
6457.70 1367
6458.46 1286
6459.22 1322
6459.98 1432
6460.73 1456
6461.49 1463
6462.25 1447
6463.01 1425
6463.77 1413
6464.53 1291
6465.29 1284
6466.04 1426
6466.80 1375
6467.56 1408
6468.32 1544
6469.08 1441
6469.84 1333
6470.60 1436
6471.36 1423
6472.12 1446
6472.87 1500
6473.63 1601
6474.39 1658
6475.15 1529
6475.91 1581
6476.67 1628
6477.43 1558
6478.19 1642
6478.95 1649
6479.71 1500
6480.47 1551
6481.23 1614
6481.99 1591
6482.75 1525
6483.51 1553
6484.27 1785
6485.03 1686
6485.79 1768
6486.55 1841
6487.31 1784
6488.07 1737
6488.83 1802
6489.59 1768
6490.35 1730
6491.11 1803
6491.87 1780
6492.63 1856
6493.39 2006
6494.15 1983
6494.91 2001
6495.67 2079
6496.43 2211
6497.19 2259
6497.95 2194
6498.71 2226
6499.47 2206
6500.23 2236
6500.99 2311
6501.76 2272
6502.52 2192
6503.28 2336
6504.04 2317
6504.80 2184
6505.56 2163
6506.32 2279
6507.08 2259
6507.84 2266
6508.61 2346
6509.37 2460
6510.13 2589
6510.89 2669
6511.65 2794
6512.41 2692
6513.17 2672
6513.94 2745
6514.70 2879
6515.46 2670
6516.22 2640
6516.98 2685
6517.74 2704
6518.51 2595
6519.27 2828
6520.03 2786
6520.79 2914
6521.55 3002
6522.32 2696
6523.08 2874
6523.84 3216
6524.60 3111
6525.36 3405
6526.13 3668
6526.89 4007
6527.65 4258
6528.41 4528
6529.18 4695
6529.94 4803
6530.70 4833
6531.46 4937
6532.23 4834
6532.99 4693
6533.75 4846
6534.51 5152
6535.28 5629
6536.04 6334
6536.80 7087
6537.57 8144
6538.33 8862
6539.09 9670
6539.85 9739
6540.62 9181
6541.38 8311
6542.14 7368
6542.91 6649
6543.67 5667
6544.43 4822
6545.20 3988
6545.96 3407
6546.72 3120
6547.49 2906
6548.25 2672
6549.02 2620
6549.78 2478
6550.54 2370
6551.31 2289
6552.07 2337
6552.83 2430
6553.60 2349
6554.36 2192
6555.13 2282
6555.89 2273
6556.65 2287
6557.42 2247
6558.18 2173
6558.95 2236
6559.71 2141
6560.47 2117
6561.24 2227
6562.00 2163
6562.77 2083
6563.53 2364
6564.30 2673
6565.06 2611
6565.83 2688
6566.59 2710
6567.36 2692
6568.12 2689
6568.88 2700
6569.65 2672
6570.41 2565
6571.18 2664
6571.94 2569
6572.71 2624
6573.47 2654
6574.24 2739
6575.00 2793
6575.77 2728
6576.53 2912
6577.30 2965
6578.07 3048
6578.83 2990
6579.60 2998
6580.36 3049
6581.13 3104
6581.89 3134
6582.66 3140
6583.42 3032
6584.19 3067
6584.96 2886
6585.72 2860
6586.49 2908
6587.25 2829
6588.02 2645
6588.78 2661
6589.55 2846
6590.32 2801
6591.08 2965
6591.85 3001
6592.61 3208
6593.38 3483
6594.15 3766
6594.91 3819
6595.68 4207
6596.45 4409
6597.21 4588
6597.98 4561
6598.75 4288
6599.51 4103
6600.28 3820
6601.05 3536
6601.81 3273
6602.58 3227
6603.35 2831
6604.11 2728
6604.88 2732
6605.65 2596
6606.41 2389
6607.18 2352
6607.95 2411
6608.71 2395
6609.48 2404
6610.25 2485
6611.02 2318
6611.78 2456
6612.55 2390
6613.32 2562
6614.09 2336
6614.85 2245
6615.62 2231
6616.39 2179
6617.16 2148
6617.92 2165
6618.69 2041
6619.46 2072
6620.23 2018
6620.99 1955
6621.76 1992
6622.53 1968
6623.30 2036
6624.07 2168
6624.83 2269
6625.60 2126
6626.37 2117
6627.14 2058
6627.91 1932
6628.67 1934
6629.44 1919
6630.21 2010
6630.98 1910
6631.75 2097
6632.52 2008
6633.29 2060
6634.05 2265
6634.82 2397
6635.59 2503
6636.36 2705
6637.13 2723
6637.90 2737
6638.67 2633
6639.43 2578
6640.20 2353
6640.97 2406
6641.74 2234
6642.51 2031
6643.28 2158
6644.05 2051
6644.82 1958
6645.59 1974
6646.36 1989
6647.13 2018
6647.90 2100
6648.66 1896
6649.43 1960
6650.20 2019
6650.97 1976
6651.74 2044
6652.51 2058
6653.28 1954
6654.05 2000
6654.82 1907
6655.59 2029
6656.36 1988
6657.13 1988
6657.90 1891
6658.67 1919
6659.44 1977
6660.21 1918
6660.98 1835
6661.75 1949
6662.52 1957
6663.29 2053
6664.06 2098
6664.83 2170
6665.60 2128
6666.37 2391
6667.14 2447
6667.91 2468
6668.69 2336
6669.46 2350
6670.23 2245
6671.00 2229
6671.77 2031
6672.54 2028
6673.31 1958
6674.08 1901
6674.85 1938
6675.62 1750
6676.39 1677
6677.16 1624
6677.94 1757
6678.71 1774
6679.48 1803
6680.25 1747
6681.02 1737
6681.79 1781
6682.56 1704
6683.33 1944
6684.11 1905
6684.88 1868
6685.65 2042
6686.42 1831
6687.19 1899
6687.96 1968
6688.74 2056
6689.51 1956
6690.28 1898
6691.05 1798
6691.82 1733
6692.60 1749
6693.37 1653
6694.14 1540
6694.91 1576
6695.68 1488
6696.46 1580
6697.23 1572
6698.00 1460
6698.77 1509
6699.55 1487
6700.32 1553
6701.09 1520
6701.86 1579
6702.64 1597
6703.41 1464
6704.18 1600
6704.95 1651
6705.73 1561
6706.50 1524
6707.27 1460
6708.04 1439
6708.82 1531
6709.59 1531
6710.36 1511
6711.14 1406
6711.91 1465
6712.68 1491
6713.46 1490
6714.23 1432
6715.00 1512
6715.78 1486
6716.55 1441
6717.32 1399
6718.10 1460
6718.87 1353
6719.64 1302
6720.42 1417
6721.19 1356
6721.96 1288
6722.74 1356
6723.51 1318
6724.28 1213
6725.06 1321
6725.83 1359
6726.61 1466
6727.38 1496
6728.15 1424
6728.93 1293
6729.70 1396
6730.48 1432
6731.25 1340
6732.02 1383
6732.80 1376
6733.57 1269
6734.35 1384
6735.12 1374
6735.90 1375
6736.67 1389
6737.45 1485
6738.22 1421
6738.99 1351
6739.77 1373
6740.54 1280
6741.32 1375
6742.09 1319
6742.87 1353
6743.64 1463
6744.42 1503
6745.19 1472
6745.97 1403
6746.74 1287
6747.52 1386
6748.29 1451
6749.07 1537
6749.84 1477
6750.62 1600
6751.40 1645
6752.17 1514
6752.95 1683
6753.72 1799
6754.50 1956
6755.27 1770
6756.05 1752
6756.82 1621
6757.60 1574
6758.38 1493
6759.15 1416
6759.93 1427
6760.70 1384
6761.48 1422
6762.25 1375
6763.03 1367
6763.81 1478
6764.58 1401
6765.36 1315
6766.14 1288
6766.91 1293
6767.69 1249
6768.46 1337
6769.24 1353
6770.02 1376
6770.79 1370
6771.57 1414
6772.35 1359
6773.12 1170
6773.90 1270
6774.68 1387
6775.45 1325
6776.23 1260
6777.01 1274
6777.78 1170
6778.56 1268
6779.34 1168
6780.11 1283
6780.89 1377
6781.67 1393
6782.45 1370
6783.22 1265
6784.00 1346
6784.78 1376
6785.56 1263
6786.33 1269
6787.11 1279
6787.89 1250
6788.66 1248
6789.44 1235
6790.22 1193
6791.00 1341
6791.78 1180
6792.55 1265
6793.33 1198
6794.11 1141
6794.89 1298
6795.66 1225
6796.44 1294
6797.22 1224
6798.00 1173
6798.78 1137
6799.55 1137
6800.33 1150
6801.11 1215
6801.89 1195
6802.67 1121
6803.45 1234
6804.22 1273
6805.00 1232
6805.78 1294
6806.56 1216
6807.34 1310
6808.12 1197
6808.90 1208
6809.67 1177
6810.45 1233
6811.23 1283
6812.01 1173
6812.79 1186
6813.57 1166
6814.35 1130
6815.13 1217
6815.91 1164
6816.68 1201
6817.46 1211
6818.24 1205
6819.02 1256
6819.80 1210
6820.58 1186
6821.36 1188
6822.14 1199
6822.92 1291
6823.70 1192
6824.48 1102
6825.26 1195
6826.04 1267
6826.82 1283
6827.60 1212
6828.38 1225
6829.16 1304
6829.94 1307
6830.72 1182
6831.50 1283
6832.28 1354
6833.06 1207
6833.84 1309
6834.62 1263
6835.40 1237
6836.18 1283
6836.96 1244
6837.74 1198
6838.52 1143
6839.30 1196
6840.08 1264
6840.86 1273
6841.64 1239
6842.42 1255
6843.20 1243
6843.98 1174
6844.76 1213
6845.54 1186
6846.32 1200
6847.10 1171
6847.89 1228
6848.67 1421
6849.45 1580
6850.23 1673
6851.01 1985
6851.79 2043
6852.57 2494
6853.35 2771
6854.13 2797
6854.92 2822
6855.70 2560
6856.48 2433
6857.26 2183
6858.04 1967
6858.82 1796
6859.60 1511
6860.39 1499
6861.17 1401
6861.95 1285
6862.73 1310
6863.51 1252
6864.29 1280
6865.08 1282
6865.86 1190
6866.64 1280
6867.42 1282
6868.20 1339
6868.99 1385
6869.77 1326
6870.55 1354
6871.33 1386
6872.12 1338
6872.90 1337
6873.68 1246
6874.46 1197
6875.24 1290
6876.03 1247
6876.81 1202
6877.59 1196
6878.38 1343
6879.16 1298
6879.94 1300
6880.72 1270
6881.51 1398
6882.29 1396
6883.07 1438
6883.85 1419
6884.64 1349
6885.42 1449
6886.20 1486
6886.99 1478
6887.77 1511
6888.55 1490
6889.34 1588
6890.12 1801
6890.90 1801
6891.69 1843
6892.47 1752
6893.25 1795
6894.04 1587
6894.82 1505
6895.60 1479
6896.39 1664
6897.17 1553
6897.96 1472
6898.74 1439
6899.52 1598
6900.31 1523
6901.09 1536
6901.88 1629
6902.66 1749
6903.44 1693
6904.23 1769
6905.01 1783
6905.80 1884
6906.58 1847
6907.36 1810
6908.15 1656
6908.93 1579
6909.72 1532
6910.50 1493
6911.29 1497
6912.07 1453
6912.86 1405
6913.64 1491
6914.42 1450
6915.21 1541
6915.99 1438
6916.78 1492
6917.56 1437
6918.35 1556
6919.13 1649
6919.92 1586
6920.70 1547
6921.49 1419
6922.27 1449
6923.06 1402
6923.84 1469
6924.63 1528
6925.42 1520
6926.20 1446
6926.99 1482
6927.77 1482
6928.56 1444
6929.34 1463
6930.13 1514
6930.91 1421
6931.70 1466
6932.48 1544
6933.27 1551
6934.06 1506
6934.84 1451
6935.63 1673
6936.41 1486
6937.20 1520
6937.99 1447
6938.77 1430
6939.56 1456
6940.34 1474
6941.13 1465
6941.92 1674
6942.70 1677
6943.49 1610
6944.28 1745
6945.06 1774
6945.85 1774
6946.64 1771
6947.42 1826
6948.21 1873
6949.00 1841
6949.78 1941
6950.57 1800
6951.36 1846
6952.14 1999
6952.93 1894
6953.72 1847
6954.50 1867
6955.29 1867
6956.08 1857
6956.86 1890
6957.65 1833
6958.44 1820
6959.23 1818
6960.01 1995
6960.80 2056
6961.59 1960
6962.38 1932
6963.16 2042
6963.95 1956
6964.74 1986
6965.53 2007
6966.31 2028
6967.10 2103
6967.89 2069
6968.68 2021
6969.46 2028
6970.25 2135
6971.04 2189
6971.83 2229
6972.62 2100
6973.40 2183
6974.19 2381
6974.98 2302
6975.77 2237
6976.56 2174
6977.34 2321
6978.13 2388
6978.92 2371
6979.71 2369
6980.50 2493
6981.29 2481
6982.08 2809
6982.86 3129
6983.65 3260
6984.44 3674
6985.23 3982
6986.02 4766
6986.81 5292
6987.60 5929
6988.39 6174
6989.17 6024
6989.96 6057
6990.75 5780
6991.54 5053
6992.33 4569
6993.12 4177
6993.91 3803
6994.70 3474
6995.49 3288
6996.28 3263
6997.07 3268
6997.86 3463
6998.64 3773
6999.43 4198
7000.22 4797
7001.01 5333
7001.80 5930
7002.59 6305
7003.38 6245
7004.17 6121
7004.96 5764
7005.75 5076
7006.54 4452
7007.33 3670
7008.12 3349
7008.91 2882
7009.70 2575
7010.49 2291
7011.28 2161
7012.07 1997
7012.86 1966
7013.65 1822
7014.44 1841
7015.23 2062
7016.02 2032
7016.81 1919
7017.61 1943
7018.40 2056
7019.19 1929
7019.98 1848
7020.77 1866
7021.56 1845
7022.35 1883
7023.14 1827
7023.93 1840
7024.72 1721
7025.51 1775
7026.30 1892
7027.10 1828
7027.89 1862
7028.68 1857
7029.47 2017
7030.26 1841
7031.05 1689
7031.84 1723
7032.63 1834
7033.43 1665
7034.22 1720
7035.01 1738
7035.80 1687
7036.59 1611
7037.38 1663
7038.18 1759
7038.97 1781
7039.76 1850
7040.55 1867
7041.34 1961
7042.13 1934
7042.93 1864
7043.72 2087
7044.51 1941
7045.30 1879
7046.09 1839
7046.89 1848
7047.68 1929
7048.47 1855
7049.26 1810
7050.06 2033
7050.85 2037
7051.64 2035
7052.43 2265
7053.23 2246
7054.02 2120
7054.81 1935
7055.60 1888
7056.40 1832
7057.19 1820
7057.98 1818
7058.77 1769
7059.57 1708
7060.36 1579
7061.15 1509
7061.95 1567
7062.74 1655
7063.53 1621
7064.33 1663
7065.12 1710
7065.91 1592
7066.71 1687
7067.50 1670
7068.29 1753
7069.09 1717
7069.88 1695
7070.67 1668
7071.47 1684
7072.26 1583
7073.05 1471
7073.85 1699
7074.64 1650
7075.44 1497
7076.23 1594
7077.02 1599
7077.82 1653
7078.61 1494
7079.41 1457
7080.20 1534
7080.99 1597
7081.79 1468
7082.58 1520
7083.38 1527
7084.17 1447
7084.96 1392
7085.76 1510
7086.55 1432
7087.35 1468
7088.14 1523
7088.94 1661
7089.73 1600
7090.53 1620
7091.32 1540
7092.12 1552
7092.91 1567
7093.71 1444
7094.50 1456
7095.29 1430
7096.09 1330
7096.88 1379
7097.68 1317
7098.48 1238
7099.27 1183
7100.07 1237
7100.86 1275
7101.66 1197
7102.45 1199
7103.25 1158
7104.04 1239
7104.84 1286
7105.63 1245
7106.43 1238
7107.22 1211
7108.02 1160
7108.82 1134
7109.61 1215
7110.41 1222
7111.20 1142
7112.00 1197
7112.79 1140
7113.59 1206
7114.39 1191
7115.18 1167
7115.98 1132
7116.77 1275
7117.57 1238
7118.37 1165
7119.16 1180
7119.96 1078
7120.76 1139
7121.55 1209
7122.35 1263
7123.15 1263
7123.94 1205
7124.74 1207
7125.53 1190
7126.33 1181
7127.13 1152
7127.93 1221
7128.72 1163
7129.52 1211
7130.32 1186
7131.11 1199
7131.91 1201
7132.71 1165
7133.50 1150
7134.30 1102
7135.10 1127
7135.90 1124
7136.69 1220
7137.49 1154
7138.29 1048
7139.08 1125
7139.88 1043
7140.68 1092
7141.48 1078
7142.27 1173
7143.07 1148
7143.87 1087
7144.67 1115
7145.46 1135
7146.26 1063
7147.06 1081
7147.86 1138
7148.66 1125
7149.45 973
7150.25 1004
7151.05 968
7151.85 968
7152.65 946
7153.44 938
7154.24 1018
7155.04 1045
7155.84 1037
7156.64 1054
7157.44 1079
7158.23 1014
7159.03 1035
7159.83 998
7160.63 973
7161.43 974
7162.23 922
7163.03 933
7163.83 1038
7164.62 1045
7165.42 959
7166.22 956
7167.02 1023
7167.82 919
7168.62 930
7169.42 900
7170.22 1020
7171.02 1002
7171.82 1028
7172.61 1081
7173.41 1063
7174.21 993
7175.01 943
7175.81 1059
7176.61 1030
7177.41 984
7178.21 991
7179.01 1008
7179.81 964
7180.61 968
7181.41 1002
7182.21 1015
7183.01 1080
7183.81 1089
7184.61 1078
7185.41 1079
7186.21 1082
7187.01 1004
7187.81 1056
7188.61 959
7189.41 952
7190.21 957
7191.01 914
7191.81 919
7192.61 821
7193.41 826
7194.21 910
7195.01 849
7195.81 850
7196.61 860
7197.41 811
7198.21 880
7199.01 867
7199.82 910
7200.62 937
7201.42 906
7202.22 897
7203.02 864
7203.82 827
7204.62 891
7205.42 947
7206.22 851
7207.02 851
7207.83 830
7208.63 817
7209.43 778
7210.23 819
7211.03 880
7211.83 797
7212.63 906
7213.44 989
7214.24 913
7215.04 847
7215.84 854
7216.64 817
7217.44 831
7218.25 915
7219.05 939
7219.85 814
7220.65 856
7221.45 891
7222.26 894
7223.06 829
7223.86 906
7224.66 826
7225.46 823
7226.27 896
7227.07 943
7227.87 882
7228.67 888
7229.48 892
7230.28 870
7231.08 869
7231.88 892
7232.69 843
7233.49 801
7234.29 786
7235.09 872
7235.90 895
7236.70 923
7237.50 870
7238.30 875
7239.11 845
7239.91 834
7240.71 806
7241.52 840
7242.32 893
7243.12 799
7243.93 842
7244.73 814
7245.53 822
7246.34 792
7247.14 766
7247.94 797
7248.75 829
7249.55 840
7250.35 853
7251.16 802
7251.96 855
7252.76 805
7253.57 754
7254.37 795
7255.18 779
7255.98 731
7256.78 723
7257.59 782
7258.39 808
7259.20 742
7260.00 770
7260.80 766
7261.61 782
7262.41 848
7263.22 825
7264.02 856
7264.83 815
7265.63 786
7266.43 811
7267.24 815
7268.04 869
7268.85 861
7269.65 876
7270.46 829
7271.26 748
7272.07 780
7272.87 940
7273.68 991
7274.48 838
7275.29 841
7276.09 893
7276.90 950
7277.70 878
7278.51 848
7279.31 896
7280.12 899
7280.92 889
7281.73 951
7282.53 983
7283.34 982
7284.14 1027
7284.95 1069
7285.76 1141
7286.56 1151
7287.37 1201
7288.17 1201
7288.98 1257
7289.78 1252
7290.59 1151
7291.40 1123
7292.20 986
7293.01 933
7293.81 990
7294.62 873
7295.43 924
7296.23 938
7297.04 941
7297.84 912
7298.65 930
7299.46 951
7300.26 950
7301.07 841
7301.88 877
7302.68 914
7303.49 878
7304.30 974
7305.10 987
7305.91 870
7306.72 868
7307.52 898
7308.33 987
7309.14 991
7309.94 953
7310.75 875
7311.56 974
7312.36 973
7313.17 951
7313.98 893
7314.79 975
7315.59 1034
7316.40 1002
7317.21 917
7318.01 970
7318.82 1113
7319.63 1069
7320.44 1254
7321.24 1353
7322.05 1410
7322.86 1237
7323.67 1264
7324.47 1278
7325.28 1251
7326.09 1200
7326.90 1168
7327.71 1111
7328.51 1042
7329.32 1054
7330.13 973
7330.94 885
7331.75 962
7332.55 1005
7333.36 955
7334.17 971
7334.98 1039
7335.79 903
7336.60 997
7337.40 993
7338.21 1024
7339.02 1039
7339.83 946
7340.64 886
7341.45 919
7342.26 937
7343.06 945
7343.87 950
7344.68 878
7345.49 871
7346.30 891
7347.11 969
7347.92 946
7348.73 965
7349.54 997
7350.34 962
7351.15 984
7351.96 923
7352.77 878
7353.58 927
7354.39 942
7355.20 903
7356.01 876
7356.82 888
7357.63 960
7358.44 963
7359.25 966
7360.06 953
7360.87 945
7361.68 907
7362.49 939
7363.30 1012
7364.11 932
7364.92 912
7365.73 925
7366.54 967
7367.35 985
7368.16 933
7368.97 893
7369.78 882
7370.59 856
7371.40 863
7372.21 902
7373.02 955
7373.83 927
7374.64 882
7375.45 949
7376.26 879
7377.07 953
7377.88 956
7378.69 1005
7379.50 1062
7380.31 1050
7381.12 1031
7381.94 999
7382.75 1010
7383.56 947
7384.37 1050
7385.18 1048
7385.99 1034
7386.80 1074
7387.61 1012
7388.42 1028
7389.23 1105
7390.05 1050
7390.86 1053
7391.67 1107
7392.48 1148
7393.29 1128
7394.10 1065
7394.92 1060
7395.73 1139
7396.54 1058
7397.35 1290
7398.16 1463
7398.97 1565
7399.79 1662
7400.60 1868
7401.41 2001
7402.22 2028
7403.03 2066
7403.85 2232
7404.66 2027
7405.47 1902
7406.28 1863
7407.09 1721
7407.91 1618
7408.72 1503
7409.53 1382
7410.34 1302
7411.16 1191
7411.97 1264
7412.78 1318
7413.59 1203
7414.41 1217
7415.22 1335
7416.03 1224
7416.84 1221
7417.66 1204
7418.47 1242
7419.28 1135
7420.10 1085
7420.91 1119
7421.72 1095
7422.54 1040
7423.35 1113
7424.16 1244
7424.97 1083
7425.79 1097
7426.60 1091
7427.41 1194
7428.23 1093
7429.04 1138
7429.86 1170
7430.67 1191
7431.48 1290
7432.30 1286
7433.11 1234
7433.92 1179
7434.74 1185
7435.55 1184
7436.36 1200
7437.18 1231
7437.99 1201
7438.81 1311
7439.62 1218
7440.43 1270
7441.25 1410
7442.06 1413
7442.88 1309
7443.69 1410
7444.51 1497
7445.32 1499
7446.13 1670
7446.95 1769
7447.76 1908
7448.58 2176
7449.39 2391
7450.21 2545
7451.02 2583
7451.84 2532
7452.65 2302
7453.47 2184
7454.28 2065
7455.10 1911
7455.91 1741
7456.73 1683
7457.54 1496
7458.36 1457
7459.17 1483
7459.99 1430
7460.80 1373
7461.62 1400
7462.43 1374
7463.25 1198
7464.06 1274
7464.88 1366
7465.69 1352
7466.51 1455
7467.32 1495
7468.14 1588
7468.96 1687
7469.77 1736
7470.59 1733
7471.40 1779
7472.22 1824
7473.03 1911
7473.85 2003
7474.67 1897
7475.48 1732
7476.30 1813
7477.11 1742
7477.93 1742
7478.75 1609
7479.56 1471
7480.38 1434
7481.20 1293
7482.01 1213
7482.83 1120
7483.65 1138
7484.46 1129
7485.28 1167
7486.09 1168
7486.91 1224
7487.73 1303
7488.54 1335
7489.36 1190
7490.18 1147
7491.00 1127
7491.81 1187
7492.63 1142
7493.45 1118
7494.26 1109
7495.08 1106
7495.90 1090
7496.71 1048
7497.53 1135
7498.35 1101
7499.17 1107
7499.98 1051
7500.80 1033
7501.62 1082
7502.44 1151
7503.25 1073
7504.07 1176
7504.89 1133
7505.71 1167
7506.52 1029
7507.34 1110
7508.16 1209
7508.98 1197
7509.80 1139
7510.61 1189
7511.43 1157
7512.25 1202
7513.07 1096
7513.89 1177
7514.70 1242
7515.52 1165
7516.34 1166
7517.16 1121
7517.98 1203
7518.79 1106
7519.61 1193
7520.43 1107
7521.25 1154
7522.07 1145
7522.89 1221
7523.71 1153
7524.52 1186
7525.34 1188
7526.16 1200
7526.98 1191
7527.80 1254
7528.62 1304
7529.44 1325
7530.26 1267
7531.08 1265
7531.89 1205
7532.71 1354
7533.53 1320
7534.35 1330
7535.17 1248
7535.99 1272
7536.81 1316
7537.63 1338
7538.45 1300
7539.27 1194
7540.09 1237
7540.91 1195
7541.73 1151
7542.55 1411
7543.37 1614
7544.19 1641
7545.01 1761
7545.83 1865
7546.65 2016
7547.47 2113
7548.29 2219
7549.11 2035
7549.93 1820
7550.75 1639
7551.57 1551
7552.39 1335
7553.21 1287
7554.03 1164
7554.85 1125
7555.67 1091
7556.49 1104
7557.31 1062
7558.13 1146
7558.95 1100
7559.77 1185
7560.59 1182
7561.41 1141
7562.23 1127
7563.05 1151
7563.87 1102
7564.69 1134
7565.52 1007
7566.34 1072
7567.16 1009
7567.98 1047
7568.80 1009
7569.62 1022
7570.44 1112
7571.26 1126
7572.08 1175
7572.91 1309
7573.73 1244
7574.55 1213
7575.37 1244
7576.19 1233
7577.01 1064
7577.83 1064
7578.66 1049
7579.48 1034
7580.30 1000
7581.12 1084
7581.94 988
7582.77 1001
7583.59 1046
7584.41 1040
7585.23 1028
7586.05 997
7586.88 1121
7587.70 1088
7588.52 1009
7589.34 991
7590.16 1018
7590.99 976
7591.81 1034
7592.63 1054
7593.45 973
7594.28 889
7595.10 902
7595.92 955
7596.74 999
7597.57 962
7598.39 909
7599.21 896
7600.03 989
7600.86 1062
7601.68 1099
7602.50 1040
7603.33 1122
7604.15 1200
7604.97 1243
7605.80 1279
7606.62 1287
7607.44 1192
7608.26 1189
7609.09 1185
7609.91 1144
7610.73 1129
7611.56 1123
7612.38 1042
7613.21 1070
7614.03 1044
7614.85 1025
7615.68 1074
7616.50 1107
7617.32 1075
7618.15 1191
7618.97 1196
7619.80 1186
7620.62 1200
7621.44 1124
7622.27 1128
7623.09 1067
7623.92 1096
7624.74 1044
7625.56 1051
7626.39 1095
7627.21 1099
7628.04 1029
7628.86 1061
7629.68 1048
7630.51 1101
7631.33 1079
7632.16 1111
7632.98 1152
7633.81 1122
7634.63 1175
7635.46 1186
7636.28 1166
7637.11 1177
7637.93 1106
7638.76 987
7639.58 1051
7640.41 912
7641.23 838
7642.06 930
7642.88 934
7643.71 809
7644.53 869
7645.36 773
7646.18 779
7647.01 883
7647.83 890
7648.66 856
7649.48 807
7650.31 782
7651.14 778
7651.96 759
7652.79 847
7653.61 826
7654.44 811
7655.26 771
7656.09 787
7656.92 794
7657.74 886
7658.57 856
7659.39 860
7660.22 756
7661.05 764
7661.87 803
7662.70 859
7663.52 798
7664.35 824
7665.18 757
7666.00 784
7666.83 755
7667.66 805
7668.48 746
7669.31 745
7670.14 746
7670.96 715
7671.79 795
7672.62 815
7673.44 738
7674.27 730
7675.10 751
7675.92 772
7676.75 719
7677.58 716
7678.40 752
7679.23 725
7680.06 741
7680.89 745
7681.71 758
7682.54 783
7683.37 733
7684.19 697
7685.02 741
7685.85 729
7686.68 758
7687.50 725
7688.33 707
7689.16 840
7689.99 813
7690.81 722
7691.64 800
7692.47 770
7693.30 797
7694.13 798
7694.95 762
7695.78 718
7696.61 699
7697.44 728
7698.27 730
7699.09 743
7699.92 776
7700.75 825
7701.58 857
7702.41 798
7703.24 807
7704.06 853
7704.89 776
7705.72 813
7706.55 761
7707.38 715
7708.21 690
7709.04 786
7709.86 742
7710.69 800
7711.52 694
7712.35 726
7713.18 763
7714.01 680
7714.84 710
7715.67 753
7716.50 740
7717.32 739
7718.15 796
7718.98 835
7719.81 824
7720.64 777
7721.47 683
7722.30 779
7723.13 755
7723.96 762
7724.79 714
7725.62 773
7726.45 740
7727.28 773
7728.11 800
7728.94 806
7729.77 787
7730.60 698
7731.43 721
7732.26 841
7733.09 763
7733.92 749
7734.75 755
7735.58 819
7736.41 785
7737.24 738
7738.07 711
7738.90 699
7739.73 767
7740.56 701
7741.39 774
7742.22 777
7743.05 813
7743.88 797
7744.71 760
7745.54 869
7746.37 824
7747.20 936
7748.03 1066
7748.87 1127
7749.70 1171
7750.53 1326
7751.36 1334
7752.19 1181
7753.02 1208
7753.85 1055
7754.68 963
7755.51 946
7756.34 982
7757.18 925
7758.01 863
7758.84 794
7759.67 785
7760.50 799
7761.33 796
7762.16 770
7763.00 777
7763.83 775
7764.66 750
7765.49 734
7766.32 732
7767.16 770
7767.99 774
7768.82 765
7769.65 704
7770.48 693
7771.31 711
7772.15 770
7772.98 656
7773.81 673
7774.64 739
7775.48 701
7776.31 679
7777.14 743
7777.97 720
7778.81 739
7779.64 775
7780.47 775
7781.30 731
7782.14 653
7782.97 724
7783.80 701
7784.63 678
7785.47 803
7786.30 749
7787.13 849
7787.97 822
7788.80 761
7789.63 781
7790.46 748
7791.30 784
7792.13 858
7792.96 767
7793.80 728
7794.63 731
7795.46 712
7796.30 726
7797.13 763
7797.96 756
7798.80 768
7799.63 748
7800.46 730
7801.30 742
7802.13 756
7802.97 729
7803.80 734
7804.63 776
7805.47 805
7806.30 780
7807.13 691
7807.97 676
7808.80 794
7809.64 699
7810.47 754
7811.31 793
7812.14 799
7812.97 854
7813.81 794
7814.64 840
7815.48 885
7816.31 849
7817.15 931
7817.98 871
7818.82 869
7819.65 884
7820.48 855
7821.32 899
7822.15 863
7822.99 875
7823.82 841
7824.66 723
7825.49 821
7826.33 849
7827.16 800
7828.00 837
7828.83 878
7829.67 848
7830.50 851
7831.34 809
7832.17 825
7833.01 751
7833.85 735
7834.68 812
7835.52 780
7836.35 817
7837.19 752
7838.02 848
7838.86 871
7839.69 841
7840.53 817
7841.37 820
7842.20 947
7843.04 870
7843.87 886
7844.71 830
7845.55 842
7846.38 870
7847.22 847
7848.05 881
7848.89 837
7849.73 831
7850.56 782
7851.40 822
7852.24 750
7853.07 803
7853.91 726
7854.74 839
7855.58 807
7856.42 829
7857.25 824
7858.09 817
7858.93 854
7859.76 797
7860.60 890
7861.44 930
7862.28 837
7863.11 855
7863.95 840
7864.79 899
7865.62 871
7866.46 778
7867.30 818
7868.14 779
7868.97 800
7869.81 829
7870.65 760
7871.48 758
7872.32 796
7873.16 833
7874.00 823
7874.83 826
7875.67 822
7876.51 877
7877.35 859
7878.19 844
7879.02 836
7879.86 878
7880.70 911
7881.54 1003
7882.37 939
7883.21 825
7884.05 794
7884.89 890
7885.73 882
7886.57 864
7887.40 854
7888.24 915
7889.08 837
7889.92 846
7890.76 881
7891.60 849
7892.43 905
7893.27 997
7894.11 982
7894.95 885
7895.79 922
7896.63 988
7897.47 941
7898.30 841
7899.14 942
7899.98 949
7900.82 932
7901.66 910
7902.50 994
7903.34 965
7904.18 1028
7905.02 1035
7905.86 984
7906.70 855
7907.54 856
7908.37 922
7909.21 865
7910.05 845
7910.89 894
7911.73 875
7912.57 900
7913.41 889
7914.25 956
7915.09 1050
7915.93 1015
7916.77 1271
7917.61 1302
7918.45 1445
7919.29 1547
7920.13 1607
7920.97 1604
7921.81 1522
7922.65 1520
7923.49 1490
7924.33 1487
7925.17 1325
7926.01 1160
7926.85 1118
7927.69 951
7928.53 932
7929.37 943
7930.21 881
7931.05 830
7931.90 865
7932.74 829
7933.58 804
7934.42 897
7935.26 885
7936.10 844
7936.94 851
7937.78 759
7938.62 793
7939.46 749
7940.30 738
7941.14 719
7941.99 746
7942.83 772
7943.67 772
7944.51 843
7945.35 938
7946.19 912
7947.03 877
7947.88 900
7948.72 849
7949.56 932
7950.40 874
7951.24 873
7952.08 782
7952.93 763
7953.77 792
7954.61 840
7955.45 859
7956.29 870
7957.13 794
7957.98 772
7958.82 893
7959.66 786
7960.50 838
7961.35 840
7962.19 935
7963.03 914
7963.87 875
7964.71 785
7965.56 774
7966.40 813
7967.24 881
7968.08 795
7968.93 786
7969.77 886
7970.61 862
7971.45 823
7972.30 834
7973.14 843
7973.98 870
7974.83 871
7975.67 775
7976.51 808
7977.36 813
7978.20 738
7979.04 770
7979.88 794
7980.73 779
7981.57 824
7982.41 803
7983.26 865
7984.10 912
7984.94 826
7985.79 848
7986.63 807
7987.47 765
7988.32 743
7989.16 747
7990.01 840
7990.85 869
7991.69 704
7992.54 719
7993.38 803
7994.23 775
7995.07 733
7995.91 704
7996.76 706
7997.60 678
7998.45 662
7999.29 743
8000.13 750
8000.98 723
8001.82 698
8002.67 684
8003.51 681
8004.36 671
8005.20 766
8006.04 772
8006.89 708
8007.73 744
8008.58 713
8009.42 598
8010.27 635
8011.11 646
8011.96 704
8012.80 697
8013.65 728
8014.49 701
8015.34 681
8016.18 681
8017.03 673
8017.87 638
8018.72 665
8019.56 683
8020.41 642
8021.25 595
8022.10 598
8022.95 690
8023.79 634
8024.64 642
8025.48 657
8026.33 654
8027.17 628
8028.02 629
8028.86 678
8029.71 684
8030.56 646
8031.40 670
8032.25 609
8033.09 585
8033.94 673
8034.79 691
8035.63 636
8036.48 637
8037.32 641
8038.17 679
8039.02 683
8039.86 667
8040.71 667
8041.56 658
8042.40 690
8043.25 712
8044.10 659
8044.94 649
8045.79 695
8046.64 685
8047.48 576
8048.33 622
8049.18 637
8050.02 695
8050.87 693
8051.72 729
8052.56 739
8053.41 664
8054.26 663
8055.11 660
8055.95 638
8056.80 669
8057.65 574
8058.49 641
8059.34 647
8060.19 679
8061.04 624
8061.88 592
8062.73 628
8063.58 680
8064.43 768
8065.27 717
8066.12 605
8066.97 607
8067.82 601
8068.67 671
8069.51 651
8070.36 628
8071.21 641
8072.06 652
8072.91 635
8073.75 603
8074.60 631
8075.45 578
8076.30 606
8077.15 606
8078.00 646
8078.84 620
8079.69 671
8080.54 612
8081.39 672
8082.24 664
8083.09 746
8083.94 649
8084.78 640
8085.63 618
8086.48 572
8087.33 578
8088.18 594
8089.03 636
8089.88 592
8090.73 597
8091.58 661
8092.42 632
8093.27 638
8094.12 609
8094.97 636
8095.82 579
8096.67 607
8097.52 625
8098.37 590
8099.22 702
8100.07 600
8100.92 637
8101.77 644
8102.62 584
8103.47 634
8104.32 611
8105.17 604
8106.02 614
8106.87 565
8107.72 604
8108.57 659
8109.42 659
8110.27 667
8111.12 610
8111.97 648
8112.82 622
8113.67 621
8114.52 647
8115.37 601
8116.22 634
8117.07 670
8117.92 609
8118.77 642
8119.62 649
8120.47 674
8121.32 674
8122.17 678
8123.02 645
8123.87 613
8124.72 670
8125.57 637
8126.43 644
8127.28 711
8128.13 644
8128.98 635
8129.83 644
8130.68 600
8131.53 627
8132.38 568
8133.23 649
8134.09 620
8134.94 619
8135.79 716
8136.64 652
8137.49 638
8138.34 601
8139.19 595
8140.05 609
8140.90 620
8141.75 677
8142.60 637
8143.45 688
8144.30 713
8145.16 691
8146.01 696
8146.86 674
8147.71 708
8148.56 693
8149.42 756
8150.27 710
8151.12 621
8151.97 646
8152.83 715
8153.68 645
8154.53 690
8155.38 726
8156.24 702
8157.09 780
8157.94 764
8158.79 868
8159.65 861
8160.50 807
8161.35 735
8162.20 712
8163.06 682
8163.91 746
8164.76 733
8165.62 699
8166.47 659
8167.32 712
8168.17 721
8169.03 644
8169.88 672
8170.73 720
8171.59 733
8172.44 741
8173.29 624
8174.15 691
8175.00 752
8175.85 675
8176.71 683
8177.56 585
8178.42 590
8179.27 633
8180.12 632
8180.98 653
8181.83 650
8182.68 654
8183.54 637
8184.39 634
8185.25 613
8186.10 593
8186.95 619
8187.81 633
8188.66 643
8189.52 587
8190.37 582
8191.22 635
8192.08 587
8192.93 625
8193.79 652
8194.64 598
8195.50 568
8196.35 578
8197.21 563
8198.06 553
8198.92 552
8199.77 556
8200.63 608
8201.48 592
8202.33 574
8203.19 636
8204.04 599
8204.90 579
8205.75 649
8206.61 690
8207.47 614
8208.32 613
8209.18 588
8210.03 595
8210.89 585
8211.74 613
8212.60 594
8213.45 539
8214.31 642
8215.16 644
8216.02 630
8216.87 601
8217.73 578
8218.59 623
8219.44 658
8220.30 660
8221.15 625
8222.01 596
8222.87 629
8223.72 655
8224.58 734
8225.43 649
8226.29 670
8227.15 711
8228.00 673
8228.86 755
8229.71 654
8230.57 638
8231.43 666
8232.28 644
8233.14 618
8234.00 607
8234.85 625
8235.71 621
8236.57 590
8237.42 583
8238.28 608
8239.14 671
8239.99 637
8240.85 591
8241.71 568
8242.56 538
8243.42 538
8244.28 582
8245.14 584
8245.99 655
8246.85 588
8247.71 615
8248.56 600
8249.42 598
8250.28 692
8251.14 624
8251.99 610
8252.85 573
8253.71 539
8254.57 672
8255.42 691
8256.28 620
8257.14 642
8258.00 660
8258.86 652
8259.71 614
8260.57 635
8261.43 723
8262.29 719
8263.15 661
8264.00 624
8264.86 594
8265.72 534
8266.58 645
8267.44 560
8268.29 651
8269.15 625
8270.01 642
8270.87 654
8271.73 557
8272.59 559
8273.45 574
8274.30 555
8275.16 594
8276.02 591
8276.88 640
8277.74 634
8278.60 599
8279.46 550
8280.32 557
8281.18 607
8282.03 636
8282.89 574
8283.75 583
8284.61 674
8285.47 677
8286.33 586
8287.19 584
8288.05 586
8288.91 641
8289.77 672
8290.63 651
8291.49 692
8292.35 708
8293.21 603
8294.07 656
8294.93 598
8295.78 643
8296.64 674
8297.50 597
8298.36 642
8299.22 680
8300.08 644
8300.94 625
8301.80 716
8302.66 710
8303.52 660
8304.38 749
8305.25 699
8306.11 727
8306.97 753
8307.83 709
8308.69 645
8309.55 661
8310.41 695
8311.27 659
8312.13 639
8312.99 664
8313.85 588
8314.71 628
8315.57 643
8316.43 679
8317.29 699
8318.15 710
8319.02 726
8319.88 711
8320.74 738
8321.60 688
8322.46 708
8323.32 646
8324.18 678
8325.04 673
8325.90 655
8326.77 692
8327.63 727
8328.49 680
8329.35 647
8330.21 642
8331.07 655
8331.93 581
8332.80 587
8333.66 632
8334.52 612
8335.38 636
8336.24 684
8337.11 703
8337.97 662
8338.83 677
8339.69 684
8340.55 684
8341.42 701
8342.28 685
8343.14 691
8344.00 619
8344.86 611
8345.73 711
8346.59 711
8347.45 708
8348.31 782
8349.18 816
8350.04 648
8350.90 643
8351.76 707
8352.63 710
8353.49 701
8354.35 633
8355.22 667
8356.08 739
8356.94 702
8357.80 665
8358.67 747
8359.53 771
8360.39 780
8361.26 779
8362.12 790
8362.98 709
8363.85 734
8364.71 724
8365.57 773
8366.44 727
8367.30 798
8368.16 755
8369.03 710
8369.89 811
8370.75 766
8371.62 772
8372.48 738
8373.35 797
8374.21 823
8375.07 791
8375.94 837
8376.80 790
8377.67 833
8378.53 879
8379.39 813
8380.26 751
8381.12 746
8381.99 777
8382.85 895
8383.71 893
8384.58 844
8385.44 800
8386.31 828
8387.17 979
8388.04 884
8388.90 941
8389.77 892
8390.63 944
8391.50 807
8392.36 937
8393.22 895
8394.09 848
8394.95 924
8395.82 937
8396.68 876
8397.55 899
8398.41 928
8399.28 954
8400.14 928
8401.01 979
8401.88 987
8402.74 1007
8403.61 1036
8404.47 1017
8405.34 1093
8406.20 1104
8407.07 1016
8407.93 1006
8408.80 995
8409.66 1013
8410.53 947
8411.40 948
8412.26 1115
8413.13 1158
8413.99 1044
8414.86 1106
8415.73 1112
8416.59 1165
8417.46 1159
8418.32 1194
8419.19 1230
8420.06 1137
8420.92 1173
8421.79 1189
8422.65 1235
8423.52 1230
8424.39 1208
8425.25 1199
8426.12 1185
8426.99 1218
8427.85 1280
8428.72 1265
8429.59 1300
8430.45 1345
8431.32 1405
8432.19 1475
8433.05 1387
8433.92 1403
8434.79 1364
8435.65 1475
8436.52 1509
8437.39 1424
8438.26 1465
8439.12 1590
8439.99 1606
8440.86 1640
8441.73 1735
8442.59 1748
8443.46 1799
8444.33 1869
8445.19 1769
8446.06 1924
8446.93 1950
8447.80 1966
8448.67 1922
8449.53 1854
8450.40 1823
8451.27 1754
8452.14 1807
8453.00 1976
8453.87 2211
8454.74 2510
8455.61 3094
8456.48 3864
8457.34 4698
8458.21 5744
8459.08 6675
8459.95 6936
8460.82 6772
8461.69 6218
8462.55 5690
8463.42 4957
8464.29 4103
8465.16 3302
8466.03 2930
8466.90 2441
8467.77 2063
8468.63 1824
8469.50 1681
8470.37 1569
8471.24 1543
8472.11 1410
8472.98 1420
8473.85 1275
8474.72 1295
8475.58 1325
8476.45 1306
8477.32 1300
8478.19 1264
8479.06 1317
8479.93 1290
8480.80 1259
8481.67 1272
8482.54 1209
8483.41 1176
8484.28 1220
8485.15 1196
8486.02 1221
8486.89 1256
8487.76 1222
8488.63 1254
8489.50 1236
8490.37 1186
8491.24 1190
8492.11 1263
8492.98 1291
8493.85 1485
8494.72 1366
8495.59 1408
8496.46 1431
8497.33 1582
8498.20 1489
8499.07 1476
8499.94 1399
8500.81 1340
8501.68 1355
8502.55 1237
8503.42 1186
8504.29 1055
8505.16 1127
8506.03 1159
8506.90 1103
8507.77 1050
8508.64 1132
8509.51 1124
8510.38 1166
8511.25 1165
8512.13 1140
8513.00 1105
8513.87 1137
8514.74 1134
8515.61 1181
8516.48 1178
8517.35 1171
8518.22 1193
8519.09 1211
8519.97 1221
8520.84 1279
8521.71 1356
8522.58 1320
8523.45 1249
8524.32 1198
8525.19 1304
8526.07 1256
8526.94 1230
8527.81 1180
8528.68 1293
8529.55 1308
8530.43 1306
8531.30 1268
8532.17 1274
8533.04 1284
8533.91 1347
8534.79 1313
8535.66 1327
8536.53 1413
8537.40 1256
8538.27 1288
8539.15 1238
8540.02 1179
8540.89 1210
8541.76 1229
8542.64 1226
8543.51 1110
8544.38 1047
8545.25 1045
8546.13 1090
8547.00 1062
8547.87 1049
8548.74 1056
8549.62 991
8550.49 991
8551.36 979
8552.24 1058
8553.11 990
8553.98 1090
8554.86 1072
8555.73 1102
8556.60 1112
8557.48 1129
8558.35 1140
8559.22 1147
8560.10 1216
8560.97 1108
8561.84 1149
8562.72 1095
8563.59 971
8564.46 963
8565.34 926
8566.21 923
8567.08 1060
8567.96 1020
8568.83 872
8569.71 878
8570.58 905
8571.45 885
8572.33 898
8573.20 891
8574.08 995
8574.95 926
8575.82 947
8576.70 881
8577.57 804
8578.45 854
8579.32 829
8580.20 887
8581.07 830
8581.94 801
8582.82 825
8583.69 861
8584.57 798
8585.44 774
8586.32 808
8587.19 842
8588.07 829
8588.94 821
8589.82 862
8590.69 811
8591.57 850
8592.44 823
8593.32 809
8594.19 857
8595.07 909
8595.94 825
8596.82 849
8597.69 802
8598.57 853
8599.44 862
8600.32 878
8601.19 952
8602.07 934
8602.95 871
8603.82 866
8604.70 867
8605.57 871
8606.45 881
8607.32 921
8608.20 918
8609.08 891
8609.95 806
8610.83 899
8611.70 955
8612.58 994
8613.46 893
8614.33 854
8615.21 900
8616.08 931
8616.96 828
8617.84 835
8618.71 844
8619.59 839
8620.47 826
8621.34 826
8622.22 893
8623.10 827
8623.97 733
8624.85 775
8625.73 784
8626.60 805
8627.48 827
8628.36 933
8629.23 916
8630.11 855
8630.99 886
8631.87 877
8632.74 893
8633.62 922
8634.50 837
8635.37 809
8636.25 860
8637.13 915
8638.01 886
8638.88 936
8639.76 867
8640.64 880
8641.52 870
8642.39 857
8643.27 857
8644.15 896
8645.03 961
8645.90 877
8646.78 982
8647.66 984
8648.54 983
8649.42 1053
8650.29 983
8651.17 1010
8652.05 978
8652.93 1036
8653.81 982
8654.68 1061
8655.56 1030
8656.44 986
8657.32 1012
8658.20 1012
8659.08 1008
8659.95 1003
8660.83 1033
8661.71 1011
8662.59 984
8663.47 1037
8664.35 980
8665.23 1068
8666.10 1085
8666.98 1092
8667.86 1018
8668.74 1035
8669.62 1038
8670.50 1114
8671.38 1080
8672.26 1074
8673.14 1157
8674.02 1217
8674.90 1277
8675.77 1424
8676.65 1387
8677.53 1404
8678.41 1502
8679.29 1440
8680.17 1440
8681.05 1424
8681.93 1314
8682.81 1257
8683.69 1213
8684.57 1202
8685.45 1261
8686.33 1242
8687.21 1128
8688.09 1178
8688.97 1181
8689.85 1276
8690.73 1301
8691.61 1542
8692.49 1716
8693.37 1987
8694.25 2225
8695.13 2470
8696.01 2548
8696.89 2543
8697.77 2509
8698.65 2473
8699.53 2232
8700.41 1759
8701.29 1666
8702.17 1408
8703.05 1217
8703.94 1148
8704.82 1052
8705.70 1109
8706.58 1064
8707.46 963
8708.34 1002
8709.22 939
8710.10 879
8710.98 929
8711.86 1062
8712.75 957
8713.63 893
8714.51 843
8715.39 917
8716.27 960
8717.15 956
8718.03 937
8718.91 928
8719.80 928
8720.68 903
8721.56 881
8722.44 945
8723.32 909
8724.20 865
8725.09 974
8725.97 926
8726.85 902
8727.73 923
8728.61 945
8729.50 997
8730.38 953
8731.26 970
8732.14 967
8733.02 1028
8733.91 968
8734.79 942
8735.67 1018
8736.55 1114
8737.44 1019
8738.32 953
8739.20 1048
8740.08 1016
8740.97 938
8741.85 913
8742.73 941
8743.61 900
8744.50 952
8745.38 1024
8746.26 1019
8747.15 1028
8748.03 1032
8748.91 993
8749.79 895
8750.68 954
8751.56 927
8752.44 978
8753.33 1007
8754.21 1089
8755.09 1115
8755.98 1075
8756.86 1085
8757.74 1093
8758.63 1085
8759.51 1192
8760.39 1261
8761.28 1299
8762.16 1313
8763.05 1287
8763.93 1392
8764.81 1293
8765.70 1187
8766.58 1167
8767.46 1183
8768.35 1167
8769.23 1145
8770.12 1163
8771.00 1116
8771.89 1090
8772.77 1162
8773.65 1122
8774.54 1167
8775.42 1156
8776.31 1127
8777.19 1177
8778.08 1250
8778.96 1271
8779.84 1249
8780.73 1154
8781.61 1218
8782.50 1300
8783.38 1234
8784.27 1177
8785.15 1332
8786.04 1386
8786.92 1351
8787.81 1256
8788.69 1194
8789.58 1297
8790.46 1288
8791.35 1383
8792.23 1569
8793.12 1595
8794.00 1729
8794.89 1926
8795.77 1938
8796.66 1987
8797.55 1960
8798.43 1711
8799.32 1544
8800.20 1408
8801.09 1337
8801.97 1202
8802.86 1196
8803.74 1068
8804.63 1067
8805.52 1036
8806.40 1013
8807.29 1053
8808.17 1087
8809.06 1153
8809.95 1176
8810.83 1078
8811.72 1065
8812.60 1139
8813.49 1141
8814.38 1042
8815.26 998
8816.15 930
8817.04 928
8817.92 862
8818.81 890
8819.70 849
8820.58 807
8821.47 909
8822.36 815
8823.24 895
8824.13 937
8825.02 982
8825.90 865
8826.79 805
8827.68 833
8828.56 952
8829.45 940
8830.34 855
8831.23 873
8832.11 826
8833.00 838
8833.89 865
8834.77 863
8835.66 810
8836.55 792
8837.44 818
8838.32 785
8839.21 803
8840.10 788
8840.99 771
8841.88 827
8842.76 725
8843.65 778
8844.54 817
8845.43 744
8846.31 756
8847.20 719
8848.09 784
8848.98 796
8849.87 704
8850.75 726
8851.64 786
8852.53 724
8853.42 744
8854.31 745
8855.20 725
8856.08 729
8856.97 711
8857.86 717
8858.75 783
8859.64 776
8860.53 847
8861.42 741
8862.30 801
8863.19 784
8864.08 774
8864.97 770
8865.86 748
8866.75 729
8867.64 726
8868.53 741
8869.42 747
8870.30 763
8871.19 704
8872.08 727
8872.97 700
8873.86 729
8874.75 737
8875.64 636
8876.53 647
8877.42 729
8878.31 691
8879.20 679
8880.09 663
8880.98 675
8881.87 673
8882.76 640
8883.65 656
8884.54 739
8885.43 692
8886.32 636
8887.21 649
8888.10 654
8888.99 654
8889.88 604
8890.77 629
8891.66 587
8892.55 570
8893.44 614
8894.33 675
8895.22 640
8896.11 619
8897.00 653
8897.89 681
8898.78 596
8899.67 616
8900.56 607
8901.45 574
8902.34 602
8903.23 610
8904.12 590
8905.02 594
8905.91 609
8906.80 561
8907.69 573
8908.58 563
8909.47 581
8910.36 593
8911.25 572
8912.14 560
8913.04 584
8913.93 587
8914.82 578
8915.71 585
8916.60 577
8917.49 619
8918.38 628
8919.28 510
8920.17 574
8921.06 625
8921.95 632
8922.84 653
8923.73 637
8924.63 611
8925.52 554
8926.41 557
8927.30 533
8928.19 556
8929.09 520
8929.98 525
8930.87 542
8931.76 526
8932.65 618
8933.55 565
8934.44 463
8935.33 522
8936.22 538
8937.12 534
8938.01 542
8938.90 519
8939.79 532
8940.69 495
8941.58 595
8942.47 592
8943.37 552
8944.26 567
8945.15 540
8946.04 618
8946.94 508
8947.83 514
8948.72 536
8949.62 511
8950.51 515
8951.40 521
8952.30 507
8953.19 555
8954.08 550
8954.98 498
8955.87 515
8956.76 563
8957.66 543
8958.55 551
8959.44 490
8960.34 500
8961.23 528
8962.12 517
8963.02 535
8963.91 517
8964.81 527
8965.70 553
8966.59 479
8967.49 531
8968.38 494
8969.28 503
8970.17 522
8971.06 587
8971.96 564
8972.85 486
8973.75 539
8974.64 552
8975.54 503
8976.43 485
8977.32 527
8978.22 505
8979.11 482
8980.01 498
8980.90 486
8981.80 447
8982.69 480
8983.59 474
8984.48 516
8985.38 515
8986.27 481
8987.17 449
8988.06 476
8988.96 434
8989.85 431
8990.75 463
8991.64 431
8992.54 472
8993.43 522
8994.33 518
8995.22 485
8996.12 499
8997.01 492
8997.91 427
8998.81 458
8999.70 503
9000.60 473
9001.49 519
9002.39 516
9003.28 511
9004.18 503
9005.08 486
9005.97 490
9006.87 508
9007.76 480
9008.66 438
9009.56 449
9010.45 472
9011.35 435
9012.24 448
9013.14 451
9014.04 426
9014.93 469
9015.83 499
9016.73 542
9017.62 482
9018.52 435
9019.42 450
9020.31 459
9021.21 443
9022.11 436
9023.00 494
9023.90 482
9024.80 506
9025.69 468
9026.59 463
9027.49 505
9028.38 434
9029.28 416
9030.18 477
9031.08 456
9031.97 484
9032.87 468
9033.77 467
9034.66 393
9035.56 415
9036.46 450
9037.36 433
9038.25 406
9039.15 490
9040.05 412
9040.95 428
9041.85 454
9042.74 463
9043.64 419
9044.54 414
9045.44 457
9046.33 431
9047.23 460
9048.13 407
9049.03 441
9049.93 468
9050.82 437
9051.72 466
9052.62 450
9053.52 459
9054.42 469
9055.32 460
9056.21 474
9057.11 470
9058.01 433
9058.91 420
9059.81 443
9060.71 444
9061.61 431
9062.50 422
9063.40 486
9064.30 501
9065.20 476
9066.10 430
9067.00 477
9067.90 435
9068.80 424
9069.70 440
9070.60 419
9071.49 446
9072.39 446
9073.29 451
9074.19 461
9075.09 460
9075.99 450
9076.89 457
9077.79 447
9078.69 421
9079.59 461
9080.49 415
9081.39 436
9082.29 409
9083.19 420
9084.09 417
9084.99 407
9085.89 442
9086.79 464
9087.69 509
9088.59 480
9089.49 454
9090.39 444
9091.29 390
9092.19 423
9093.09 472
9093.99 432
9094.89 424
9095.79 450
9096.69 424
9097.59 467
9098.49 399
9099.39 427
9100.29 418
9101.19 412
9102.09 470
9102.99 451
9103.90 417
9104.80 404
9105.70 464
9106.60 476
9107.50 453
9108.40 419
9109.30 342
9110.20 377
9111.10 440
9112.00 466
9112.91 435
9113.81 422
9114.71 438
9115.61 460
9116.51 504
9117.41 501
9118.31 437
9119.22 436
9120.12 489
9121.02 416
9121.92 394
9122.82 411
9123.72 455
9124.63 412
9125.53 413
9126.43 492
9127.33 498
9128.23 457
9129.14 426
9130.04 424
9130.94 472
9131.84 434
9132.74 449
9133.65 417
9134.55 378
9135.45 463
9136.35 454
9137.26 458
9138.16 469
9139.06 405
9139.96 422
9140.87 451
9141.77 429
9142.67 420
9143.57 501
9144.48 479
9145.38 475
9146.28 482
9147.19 434
9148.09 394
9148.99 402
9149.90 466
9150.80 418
9151.70 466
9152.60 404
9153.51 423
9154.41 449
9155.31 450
9156.22 393
9157.12 432
9158.02 379
9158.93 394
9159.83 459
9160.74 533
9161.64 439
9162.54 431
9163.45 428
9164.35 457
9165.25 389
9166.16 389
9167.06 392
9167.97 429
9168.87 466
9169.77 472
9170.68 433
9171.58 372
9172.49 419
9173.39 434
9174.30 424
9175.20 408
9176.10 444
9177.01 428
9177.91 418
9178.82 440
9179.72 471
9180.63 425
9181.53 455
9182.44 468
9183.34 462
9184.25 406
9185.15 408
9186.05 407
9186.96 419
9187.86 442
9188.77 457
9189.67 470
9190.58 473
9191.48 442
9192.39 458
9193.30 412
9194.20 399
9195.11 471
9196.01 419
9196.92 428
9197.82 406
9198.73 418
9199.63 459
9200.54 435
9201.44 424
9202.35 454
9203.26 472
9204.16 428
9205.07 451
9205.97 407
9206.88 427
9207.78 420
9208.69 436
9209.60 406
9210.50 413
9211.41 406
9212.32 470
9213.22 475
9214.13 400
9215.03 439
9215.94 439
9216.85 481
9217.75 488
9218.66 465
9219.57 461
9220.47 539
9221.38 522
9222.29 530
9223.19 449
9224.10 468
9225.01 503
9225.91 464
9226.82 463
9227.73 427
9228.63 432
9229.54 466
9230.45 444
9231.36 452
9232.26 483
9233.17 427
9234.08 386
9234.98 424
9235.89 436
9236.80 409
9237.71 426
9238.61 427
9239.52 426
9240.43 382
9241.34 407
9242.24 492
9243.15 503
9244.06 455
9244.97 425
9245.87 442
9246.78 436
9247.69 478
9248.60 479
9249.51 500
9250.41 421
9251.32 389
9252.23 460
9253.14 446
9254.05 408
9254.96 401
9255.86 443
9256.77 511
9257.68 450
9258.59 401
9259.50 429
9260.41 430
9261.31 438
9262.22 468
9263.13 462
9264.04 409
9264.95 437
9265.86 404
9266.77 346
9267.68 401
9268.58 455
9269.49 451
9270.40 446
9271.31 416
9272.22 415
9273.13 469
9274.04 467
9274.95 381
9275.86 435
9276.77 418
9277.68 419
9278.59 454
9279.50 492
9280.40 420
9281.31 441
9282.22 431
9283.13 430
9284.04 401
9284.95 417
9285.86 454
9286.77 433
9287.68 447
9288.59 465
9289.50 463
9290.41 486
9291.32 492
9292.23 478
9293.14 497
9294.05 437
9294.96 430
9295.87 502
9296.78 497
9297.69 457
9298.60 483
9299.52 453
9300.43 451
9301.34 471
9302.25 485
9303.16 483
9304.07 502
9304.98 471
9305.89 476
9306.80 495
9307.71 468
9308.62 521
9309.53 519
9310.44 500
9311.36 485
9312.27 480
9313.18 472
9314.09 503
9315.00 446
9315.91 431
9316.82 509
9317.73 511
9318.64 588
9319.56 553
9320.47 502
9321.38 461
9322.29 463
9323.20 468
9324.11 434
9325.03 470
9325.94 462
9326.85 468
9327.76 445
9328.67 427
9329.59 410
9330.50 437
9331.41 457
9332.32 426
9333.23 451
9334.15 477
9335.06 445
9335.97 446
9336.88 421
9337.79 418
9338.71 430
9339.62 465
9340.53 519
9341.44 418
9342.36 434
9343.27 514
9344.18 565
9345.09 580
9346.01 551
9346.92 442
9347.83 474
9348.75 488
9349.66 455
9350.57 423
9351.48 487
9352.40 480
9353.31 477
9354.22 473
9355.14 472
9356.05 468
9356.96 425
9357.88 455
9358.79 472
9359.70 458
9360.62 452
9361.53 473
9362.44 453
9363.36 505
9364.27 417
9365.19 441
9366.10 537
9367.01 509
9367.93 492
9368.84 459
9369.75 485
9370.67 490
9371.58 457
9372.50 433
9373.41 477
9374.32 471
9375.24 531
9376.15 496
9377.07 476
9377.98 513
9378.90 527
9379.81 490
9380.72 511
9381.64 483
9382.55 434
9383.47 435
9384.38 479
9385.30 487
9386.21 520
9387.13 531
9388.04 534
9388.96 511
9389.87 564
9390.79 514
9391.70 498
9392.62 550
9393.53 604
9394.45 598
9395.36 635
9396.28 572
9397.19 611
9398.11 543
9399.02 676
9399.94 635
9400.85 582
9401.77 628
9402.68 565
9403.60 582
9404.52 562
9405.43 561
9406.35 549
9407.26 526
9408.18 504
9409.09 488
9410.01 529
9410.93 455
9411.84 464
9412.76 510
9413.67 457
9414.59 478
9415.51 529
9416.42 560
9417.34 503
9418.26 504
9419.17 558
9420.09 523
9421.00 548
9421.92 570
9422.84 575
9423.75 529
9424.67 558
9425.59 505
9426.50 503
9427.42 509
9428.34 507
9429.25 541
9430.17 536
9431.09 511
9432.00 526
9432.92 502
9433.84 471
9434.76 534
9435.67 520
9436.59 501
9437.51 461
9438.42 533
9439.34 579
9440.26 533
9441.18 599
9442.09 580
9443.01 601
9443.93 564
9444.85 571
9445.76 543
9446.68 549
9447.60 520
9448.52 496
9449.43 502
9450.35 560
9451.27 626
9452.19 592
9453.11 657
9454.02 653
9454.94 697
9455.86 747
9456.78 792
9457.70 833
9458.62 758
9459.53 726
9460.45 697
9461.37 630
9462.29 605
9463.21 657
9464.13 594
9465.04 586
9465.96 617
9466.88 557
9467.80 548
9468.72 574
9469.64 546
9470.56 532
9471.48 479
9472.39 547
9473.31 563
9474.23 553
9475.15 468
9476.07 506
9476.99 534
9477.91 504
9478.83 549
9479.75 509
9480.67 556
9481.59 592
9482.51 584
9483.42 585
9484.34 628
9485.26 646
9486.18 618
9487.10 583
9488.02 611
9488.94 593
9489.86 603
9490.78 602
9491.70 566
9492.62 595
9493.54 547
9494.46 507
9495.38 572
9496.30 542
9497.22 551
9498.14 489
9499.06 547
9499.98 581
9500.90 570
9501.82 600
9502.74 556
9503.66 550
9504.58 550
9505.50 589
9506.43 528
9507.35 520
9508.27 582
9509.19 577
9510.11 557
9511.03 514
9511.95 548
9512.87 581
9513.79 584
9514.71 624
9515.63 623
9516.55 628
9517.48 679
9518.40 670
9519.32 605
9520.24 642
9521.16 673
9522.08 659
9523.00 598
9523.92 635
9524.85 621
9525.77 641
9526.69 594
9527.61 590
9528.53 718
9529.45 662
9530.38 673
9531.30 711
9532.22 758
9533.14 797
9534.06 890
9534.98 1019
9535.91 951
9536.83 928
9537.75 993
9538.67 960
9539.60 889
9540.52 831
9541.44 828
9542.36 803
9543.28 719
9544.21 696
9545.13 672
9546.05 652
9546.97 632
9547.90 644
9548.82 563
9549.74 584
9550.66 645
9551.59 672
9552.51 581
9553.43 560
9554.36 600
9555.28 596
9556.20 547
9557.13 595
9558.05 656
9558.97 643
9559.89 612
9560.82 606
9561.74 644
9562.66 647
9563.59 716
9564.51 662
9565.43 684
9566.36 666
9567.28 554
9568.20 604
9569.13 640
9570.05 647
9570.98 622
9571.90 600
9572.82 601
9573.75 579
9574.67 559
9575.60 604
9576.52 600
9577.44 578
9578.37 594
9579.29 597
9580.22 612
9581.14 605
9582.06 585
9582.99 586
9583.91 604
9584.84 559
9585.76 527
9586.69 564
9587.61 591
9588.53 570
9589.46 574
9590.38 551
9591.31 597
9592.23 610
9593.16 644
9594.08 566
9595.01 643
9595.93 624
9596.86 655
9597.78 595
9598.71 590
9599.63 595
9600.56 627
9601.48 599
9602.41 596
9603.33 616
9604.26 707
9605.18 696
9606.11 612
9607.03 584
9607.96 564
9608.89 581
9609.81 629
9610.74 661
9611.66 650
9612.59 590
9613.51 661
9614.44 653
9615.37 675
9616.29 631
9617.22 650
9618.14 695
9619.07 644
9620.00 688
9620.92 705
9621.85 685
9622.77 723
9623.70 681
9624.63 779
9625.55 733
9626.48 711
9627.41 725
9628.33 747
9629.26 715
9630.19 738
9631.11 744
9632.04 776
9632.97 825
9633.89 792
9634.82 814
9635.75 844
9636.67 887
9637.60 801
9638.53 876
9639.45 818
9640.38 850
9641.31 873
9642.23 918
9643.16 935
9644.09 948
9645.02 858
9645.94 859
9646.87 864
9647.80 887
9648.73 976
9649.65 974
9650.58 1036
9651.51 1091
9652.44 1155
9653.36 1263
9654.29 1209
9655.22 1175
9656.15 1138
9657.08 1008
9658.00 983
9658.93 955
9659.86 899
9660.79 961
9661.72 931
9662.64 853
9663.57 899
9664.50 885
9665.43 859
9666.36 893
9667.28 892
9668.21 914
9669.14 862
9670.07 879
9671.00 956
9671.93 887
9672.86 974
9673.78 927
9674.71 869
9675.64 935
9676.57 945
9677.50 885
9678.43 962
9679.36 967
9680.29 938
9681.21 946
9682.14 949
9683.07 942
9684.00 927
9684.93 883
9685.86 959
9686.79 975
9687.72 1054
9688.65 971
9689.58 991
9690.51 1011
9691.44 974
9692.37 1006
9693.30 1035
9694.23 1058
9695.16 1071
9696.09 1070
9697.02 1060
9697.94 964
9698.87 1085
9699.80 1174
9700.73 1126
9701.66 1227
9702.59 1333
9703.52 1271
9704.45 1163
9705.39 1278
9706.32 1253
9707.25 1190
9708.18 1082
9709.11 1052
9710.04 1012
9710.97 891
9711.90 977
9712.83 998
9713.76 955
9714.69 1003
9715.62 1017
9716.55 1010
9717.48 945
9718.41 1056
9719.34 1097
9720.27 1102
9721.21 1047
9722.14 997
9723.07 909
9724.00 956
9724.93 837
9725.86 799
9726.79 792
9727.72 802
9728.65 826
9729.59 815
9730.52 785
9731.45 743
9732.38 800
9733.31 844
9734.24 763
9735.17 770
9736.11 761
9737.04 723
9737.97 775
9738.90 724
9739.83 784
9740.77 783
9741.70 736
9742.63 784
9743.56 693
9744.49 717
9745.43 704
9746.36 723
9747.29 715
9748.22 761
9749.15 691
9750.09 727
9751.02 782
9751.95 718
9752.88 764
9753.82 775
9754.75 727
9755.68 694
9756.61 747
9757.55 742
9758.48 758
9759.41 753
9760.35 640
9761.28 609
9762.21 758
9763.14 742
9764.08 666
9765.01 667
9765.94 752
9766.88 805
9767.81 775
9768.74 751
9769.68 762
9770.61 819
9771.54 763
9772.48 770
9773.41 745
9774.34 740
9775.28 746
9776.21 783
9777.14 760
9778.08 715
9779.01 796
9779.94 791
9780.88 820
9781.81 860
9782.75 984
9783.68 943
9784.61 958
9785.55 939
9786.48 864
9787.42 875
9788.35 910
9789.28 862
9790.22 815
9791.15 779
9792.09 760
9793.02 729
9793.96 807
9794.89 744
9795.83 719
9796.76 722
9797.69 661
9798.63 754
9799.56 824
9800.50 730
9801.43 745
9802.37 751
9803.30 655
9804.24 718
9805.17 680
9806.11 699
9807.04 689
9807.98 663
9808.91 669
9809.85 593
9810.78 570
9811.72 637
9812.65 584
9813.59 627
9814.53 654
9815.46 595
9816.40 639
9817.33 657
9818.27 648
9819.20 607
9820.14 598
9821.07 620
9822.01 651
9822.95 605
9823.88 635
9824.82 625
9825.75 621
9826.69 630
9827.63 586
9828.56 581
9829.50 522
9830.43 553
9831.37 610
9832.31 568
9833.24 654
9834.18 572
9835.12 524
9836.05 552
9836.99 562
9837.93 577
9838.86 572
9839.80 607
9840.73 551
9841.67 571
9842.61 657
9843.55 638
9844.48 609
9845.42 591
9846.36 616
9847.29 573
9848.23 563
9849.17 607
9850.10 581
9851.04 655
9851.98 599
9852.92 509
9853.85 563
9854.79 630
9855.73 605
9856.67 626
9857.60 631
9858.54 617
9859.48 588
9860.42 632
9861.35 682
9862.29 640
9863.23 625
9864.17 568
9865.10 661
9866.04 621
9866.98 562
9867.92 544
9868.86 574
9869.79 546
9870.73 513
9871.67 524
9872.61 611
9873.55 590
9874.48 566
9875.42 580
9876.36 595
9877.30 585
9878.24 599
9879.18 573
9880.12 608
9881.05 592
9881.99 621
9882.93 615
9883.87 555
9884.81 613
9885.75 556
9886.69 701
9887.63 672
9888.56 548
9889.50 480
9890.44 530
9891.38 586
9892.32 557
9893.26 534
9894.20 581
9895.14 596
9896.08 535
9897.02 560
9897.96 563
9898.90 538
9899.84 552
9900.77 520
9901.71 487
9902.65 512
9903.59 573
9904.53 567
9905.47 578
9906.41 558
9907.35 513
9908.29 515
9909.23 633
9910.17 584
9911.11 545
9912.05 554
9912.99 600
9913.93 569
9914.87 608
9915.81 589
9916.75 612
9917.69 554
9918.63 558
9919.57 600
9920.52 585
9921.46 569
9922.40 611
9923.34 593
9924.28 627
9925.22 625
9926.16 696
9927.10 840
9928.04 1024
9928.98 1099
9929.92 1164
9930.86 1219
9931.80 1239
9932.75 1229
9933.69 1089
9934.63 1029
9935.57 916
9936.51 774
9937.45 689
9938.39 661
9939.33 644
9940.28 625
9941.22 638
9942.16 582
9943.10 595
9944.04 531
9944.98 508
9945.92 554
9946.87 532
9947.81 535
9948.75 590
9949.69 575
9950.63 577
9951.58 537
9952.52 545
9953.46 486
9954.40 528
9955.34 549
9956.29 499
9957.23 585
9958.17 591
9959.11 562
9960.06 516
9961.00 526
9961.94 562
9962.88 523
9963.83 565
9964.77 535
9965.71 486
9966.65 513
9967.60 510
9968.54 517
9969.48 522
9970.42 506
9971.37 507
9972.31 523
9973.25 540
9974.20 535
9975.14 503
9976.08 497
9977.03 508
9977.97 493
9978.91 474
9979.86 515
9980.80 506
9981.74 525
9982.69 474
9983.63 479
9984.57 485
9985.52 445
9986.46 435
9987.40 492
9988.35 494
9989.29 525
9990.23 537
9991.18 446
9992.12 495
9993.07 516
9994.01 487
9994.95 468
9995.90 425
9996.84 500
9997.79 502
9998.73 463
9999.67 464
10000.62 528
10001.56 531
10002.51 518
10003.45 512
10004.40 469
10005.34 504
10006.29 473
10007.23 493
10008.17 469
10009.12 556
10010.06 535
10011.01 482
10011.95 560
10012.90 463
10013.84 515
10014.79 470
10015.73 487
10016.68 519
10017.62 480
10018.57 528
10019.51 526
10020.46 471
10021.40 477
10022.35 437
10023.29 498
10024.24 519
10025.19 485
10026.13 478
10027.08 503
10028.02 515
10028.97 496
10029.91 431
10030.86 438
10031.80 489
10032.75 477
10033.70 446
10034.64 445
10035.59 468
10036.53 450
10037.48 347
10038.43 386
10039.37 415
10040.32 478
10041.26 412
10042.21 428
10043.16 429
10044.10 455
10045.05 439
10046.00 443
10046.94 454
10047.89 457
10048.84 466
10049.78 457
10050.73 444
10051.68 438
10052.62 432
10053.57 453
10054.52 412
10055.46 423
10056.41 418
10057.36 393
10058.30 413
10059.25 423
10060.20 379
10061.15 380
10062.09 418
10063.04 436
10063.99 391
10064.93 402
10065.88 417
10066.83 435
10067.78 475
10068.72 485
10069.67 405
10070.62 383
10071.57 404
10072.51 381
10073.46 406
10074.41 407
10075.36 402
10076.31 428
10077.25 379
10078.20 430
10079.15 387
10080.10 356
10081.05 423
10081.99 402
10082.94 383
10083.89 445
10084.84 375
10085.79 376
10086.74 423
10087.68 381
10088.63 392
10089.58 412
10090.53 435
10091.48 447
10092.43 440
10093.37 401
10094.32 394
10095.27 365
10096.22 369
10097.17 372
10098.12 409
10099.07 355
10100.02 418
10100.97 441
10101.91 417
10102.86 394
10103.81 381
10104.76 405
10105.71 422
10106.66 376
10107.61 394
10108.56 399
10109.51 414
10110.46 384
10111.41 392
10112.36 401
10113.31 410
10114.26 425
10115.21 373
10116.16 385
10117.11 379
10118.06 428
10119.01 390
10119.96 331
10120.91 339
10121.86 363
10122.81 366
10123.76 366
10124.71 450
10125.66 376
10126.61 376
10127.56 437
10128.51 437
10129.46 405
10130.41 374
10131.36 390
10132.31 355
10133.26 354
10134.21 374
10135.16 379
10136.11 367
10137.06 392
10138.01 384
10138.96 349
10139.91 393
10140.86 366
10141.82 372
10142.77 415
10143.72 399
10144.67 354
10145.62 325
10146.57 370
10147.52 362
10148.47 402
10149.42 374
10150.38 358
10151.33 407
10152.28 393
10153.23 421
10154.18 426
10155.13 399
10156.09 380
10157.04 398
10157.99 392
10158.94 445
10159.89 412
10160.84 450
10161.80 418
10162.75 369
10163.70 423
10164.65 455
10165.60 454
10166.56 455
10167.51 413
10168.46 460
10169.41 441
10170.36 443
10171.32 410
10172.27 415
10173.22 442
10174.17 428
10175.13 398
10176.08 430
10177.03 472
10177.98 455
10178.94 483
10179.89 417
10180.84 458
10181.80 426
10182.75 411
10183.70 393
10184.65 392
10185.61 429
10186.56 398
10187.51 429
10188.47 424
10189.42 453
10190.37 432
10191.33 431
10192.28 460
10193.23 441
10194.19 463
10195.14 505
10196.09 465
10197.05 510
10198.00 501
10198.95 466
10199.91 463
10200.86 475
10201.82 446
10202.77 451
10203.72 497
10204.68 428
10205.63 493
10206.58 500
10207.54 523
10208.49 547
10209.45 592
10210.40 554
10211.36 568
10212.31 560
10213.26 558
10214.22 569
10215.17 486
10216.13 547
10217.08 511
10218.04 531
10218.99 525
10219.94 484
10220.90 447
10221.85 446
10222.81 476
10223.76 415
10224.72 462
10225.67 500
10226.63 491
10227.58 497
10228.54 466
10229.49 496
10230.45 428
10231.40 477
10232.36 475
10233.31 489
10234.27 482
10235.22 450
10236.18 527
10237.14 555
10238.09 582
10239.05 604
10240.00 633
10240.96 593
10241.91 640
10242.87 581
10243.82 555
10244.78 525
10245.74 466
10246.69 501
10247.65 478
10248.60 386
10249.56 472
10250.52 404
10251.47 386
10252.43 385
10253.38 457
10254.34 443
10255.30 426
10256.25 422
10257.21 434
10258.17 404
10259.12 451
10260.08 435
10261.04 427
10261.99 409
10262.95 404
10263.91 446
10264.86 399
10265.82 396
10266.78 404
10267.73 363
10268.69 370
10269.65 349
10270.60 342
10271.56 416
10272.52 425
10273.47 410
10274.43 384
10275.39 345
10276.35 408
10277.30 354
10278.26 379
10279.22 366
10280.18 405
10281.13 350
10282.09 343
10283.05 385
10284.01 353
10284.96 382
10285.92 398
10286.88 386
10287.84 361
10288.79 359
10289.75 351
10290.71 376
10291.67 402
10292.63 363
10293.58 345
10294.54 385
10295.50 388
10296.46 383
10297.42 449
10298.38 379
10299.33 369
10300.29 369
10301.25 395
10302.21 401
10303.17 413
10304.13 387
10305.08 410
10306.04 428
10307.00 415
10307.96 392
10308.92 415
10309.88 387
10310.84 370
10311.80 371
10312.75 366
10313.71 396
10314.67 422
10315.63 414
10316.59 346
10317.55 370
10318.51 435
10319.47 405
10320.43 410
10321.39 414
10322.35 380
10323.31 375
10324.27 356
10325.23 363
10326.18 330
10327.14 395
10328.10 407
10329.06 374
10330.02 371
10330.98 348
10331.94 388
10332.90 371
10333.86 399
10334.82 371
10335.78 337
10336.74 380
10337.70 377
10338.66 359
10339.62 316
10340.58 369
10341.54 379
10342.50 348
10343.46 395
10344.43 419
10345.39 381
10346.35 391
10347.31 378
10348.27 386
10349.23 367
10350.19 382
10351.15 359
10352.11 395
10353.07 364
10354.03 378
10354.99 368
10355.95 366
10356.91 384
10357.88 352
10358.84 373
10359.80 406
10360.76 364
10361.72 402
10362.68 391
10363.64 407
10364.60 384
10365.57 389
10366.53 338
10367.49 373
10368.45 359
10369.41 367
10370.37 408
10371.34 370
10372.30 355
10373.26 321
10374.22 337
10375.18 338
10376.14 360
10377.11 399
10378.07 408
10379.03 387
10379.99 391
10380.95 372
10381.92 337
10382.88 335
10383.84 378
10384.80 409
10385.77 360
10386.73 354
10387.69 314
10388.65 343
10389.62 323
10390.58 377
10391.54 341
10392.50 344
10393.47 389
10394.43 374
10395.39 380
10396.35 330
10397.32 387
10398.28 365
10399.24 425
10400.21 362
10401.17 383
10402.13 401
10403.10 379
10404.06 396
10405.02 372
10405.99 402
10406.95 440
10407.91 444
10408.88 389
10409.84 400
10410.80 422
10411.77 389
10412.73 381
10413.69 330
10414.66 376
10415.62 370
10416.58 390
10417.55 401
10418.51 401
10419.48 442
10420.44 450
10421.40 489
10422.37 497
10423.33 548
10424.30 540
10425.26 476
10426.23 462
10427.19 502
10428.15 460
10429.12 377
10430.08 373
10431.05 402
10432.01 368
10432.98 381
10433.94 383
10434.91 373
10435.87 343
10436.83 362
10437.80 370
10438.76 344
10439.73 328
10440.69 311
10441.66 341
10442.62 347
10443.59 312
10444.55 365
10445.52 358
10446.48 335
10447.45 344
10448.41 331
10449.38 318
10450.35 356
10451.31 358
10452.28 334
10453.24 367
10454.21 343
10455.17 299
10456.14 316
10457.10 325
10458.07 340
10459.04 361
10460.00 336
10460.97 345
10461.93 375
10462.90 358
10463.87 356
10464.83 355
10465.80 335
10466.76 299
10467.73 329
10468.70 324
10469.66 320
10470.63 344
10471.59 324
10472.56 347
10473.53 331
10474.49 334
10475.46 346
10476.43 281
10477.39 286
10478.36 299
10479.33 346
10480.29 319
10481.26 263
10482.23 320
10483.19 288
10484.16 318
10485.13 360
10486.09 303
10487.06 355
10488.03 333
10489.00 318
10489.96 362
10490.93 388
10491.90 358
10492.87 313
10493.83 327
10494.80 320
10495.77 311
10496.73 318
10497.70 382
10498.67 347
10499.64 355
10500.61 331
10501.57 360
10502.54 316
10503.51 326
10504.48 349
10505.44 335
10506.41 353
10507.38 341
10508.35 349
10509.32 376
10510.28 363
10511.25 363
10512.22 314
10513.19 331
10514.16 331
10515.13 295
10516.09 346
10517.06 339
10518.03 325
10519.00 327
10519.97 376
10520.94 342
10521.91 322
10522.87 349
10523.84 382
10524.81 342
10525.78 339
10526.75 296
10527.72 324
10528.69 327
10529.66 362
10530.63 357
10531.59 335
10532.56 355
10533.53 350
10534.50 337
10535.47 311
10536.44 288
10537.41 345
10538.38 342
10539.35 379
10540.32 354
10541.29 271
10542.26 338
10543.23 357
10544.20 344
10545.17 362
10546.14 376
10547.11 338
10548.08 362
10549.05 335
10550.02 295
10550.99 341
10551.96 363
10552.93 326
10553.90 313
10554.87 328
10555.84 324
10556.81 349
10557.78 338
10558.75 339
10559.72 358
10560.69 395
10561.66 409
10562.63 429
10563.60 459
10564.57 508
10565.54 475
10566.51 462
10567.48 465
10568.45 458
10569.42 409
10570.40 360
10571.37 374
10572.34 371
10573.31 376
10574.28 335
10575.25 375
10576.22 346
10577.19 333
10578.16 347
10579.14 340
10580.11 346
10581.08 356
10582.05 316
10583.02 330
10583.99 353
10584.96 373
10585.94 368
10586.91 346
10587.88 384
10588.85 346
10589.82 401
10590.79 374
10591.77 395
10592.74 337
10593.71 360
10594.68 364
10595.65 357
10596.63 336
10597.60 292
10598.57 273
10599.54 331
10600.52 374
10601.49 365
10602.46 344
10603.43 366
10604.41 349
10605.38 354
10606.35 376
10607.32 401
10608.30 385
10609.27 344
10610.24 393
10611.21 344
10612.19 347
10613.16 334
10614.13 320
10615.11 347
10616.08 329
10617.05 339
10618.02 389
10619.00 388
10619.97 370
10620.94 365
10621.92 398
10622.89 387
10623.86 387
10624.84 391
10625.81 408
10626.78 438
10627.76 430
10628.73 443
10629.71 397
10630.68 337
10631.65 395
10632.63 349
10633.60 373
10634.57 380
10635.55 381
10636.52 394
10637.50 381
10638.47 352
10639.44 401
10640.42 414
10641.39 452
10642.37 405
10643.34 437
10644.31 458
10645.29 461
10646.26 432
10647.24 432
10648.21 429
10649.19 405
10650.16 380
10651.14 361
10652.11 355
10653.09 345
10654.06 362
10655.04 337
10656.01 370
10656.98 333
10657.96 283
10658.93 393
10659.91 384
10660.88 374
10661.86 362
10662.84 308
10663.81 345
10664.79 319
10665.76 330
10666.74 381
10667.71 307
10668.69 351
10669.66 344
10670.64 314
10671.61 307
10672.59 349
10673.56 344
10674.54 293
10675.52 295
10676.49 335
10677.47 346
10678.44 340
10679.42 349
10680.40 332
10681.37 394
10682.35 416
10683.32 407
10684.30 418
10685.28 384
10686.25 416
10687.23 356
10688.20 356
10689.18 306
10690.16 288
10691.13 308
10692.11 345
10693.09 332
10694.06 351
10695.04 312
10696.02 328
10696.99 303
10697.97 324
10698.95 286
10699.92 294
10700.90 331
10701.88 371
10702.85 354
10703.83 355
10704.81 356
10705.79 321
10706.76 293
10707.74 341
10708.72 344
10709.70 335
10710.67 283
10711.65 272
10712.63 333
10713.60 324
10714.58 342
10715.56 312
10716.54 289
10717.52 312
10718.49 338
10719.47 333
10720.45 329
10721.43 344
10722.40 327
10723.38 302
10724.36 360
10725.34 326
10726.32 271
10727.29 304
10728.27 310
10729.25 299
10730.23 287
10731.21 298
10732.19 307
10733.16 322
10734.14 336
10735.12 331
10736.10 291
10737.08 342
10738.06 345
10739.03 341
10740.01 328
10740.99 332
10741.97 297
10742.95 298
10743.93 305
10744.91 324
10745.89 294
10746.87 311
10747.84 295
10748.82 319
10749.80 325
10750.78 306
10751.76 299
10752.74 293
10753.72 299
10754.70 310
10755.68 347
10756.66 271
10757.64 259
10758.62 264
10759.60 291
10760.58 258
10761.56 347
10762.54 336
10763.52 315
10764.50 371
10765.48 324
10766.45 334
10767.43 273
10768.41 283
10769.39 300
10770.38 295
10771.36 287
10772.34 326
10773.32 319
10774.30 301
10775.28 313
10776.26 286
10777.24 265
10778.22 301
10779.20 302
10780.18 341
10781.16 309
10782.14 350
10783.12 342
10784.10 324
10785.08 349
10786.06 334
10787.04 335
10788.02 314
10789.00 311
10789.99 330
10790.97 300
10791.95 312
10792.93 288
10793.91 323
10794.89 318
10795.87 312
10796.85 321
10797.84 292
10798.82 310
10799.80 332
10800.78 289
10801.76 257
10802.74 255
10803.72 366
10804.71 300
10805.69 291
10806.67 375
10807.65 324
10808.63 314
10809.61 329
10810.60 361
10811.58 292
10812.56 315
10813.54 323
10814.52 306
10815.51 255
10816.49 284
10817.47 354
10818.45 300
10819.44 336
10820.42 283
10821.40 300
10822.38 308
10823.37 332
10824.35 309
10825.33 333
10826.31 362
10827.30 375
10828.28 316
10829.26 279
10830.24 298
10831.23 337
10832.21 319
10833.19 372
10834.18 299
10835.16 298
10836.14 303
10837.13 304
10838.11 303
10839.09 332
10840.07 358
10841.06 347
10842.04 336
10843.02 374
10844.01 290
10844.99 321
10845.98 344
10846.96 349
10847.94 331
10848.93 321
10849.91 320
10850.89 330
10851.88 364
10852.86 296
10853.84 299
10854.83 330
10855.81 327
10856.80 374
10857.78 325
10858.77 326
10859.75 353
10860.73 334
10861.72 269
10862.70 351
10863.69 317
10864.67 298
10865.66 343
10866.64 347
10867.62 351
10868.61 311
10869.59 336
10870.58 341
10871.56 364
10872.55 352
10873.53 354
10874.52 290
10875.50 335
10876.49 397
10877.47 374
10878.46 354
10879.44 337
10880.43 371
10881.41 340
10882.40 369
10883.38 357
10884.37 372
10885.35 391
10886.34 376
10887.32 408
10888.31 377
10889.29 387
10890.28 430
10891.27 424
10892.25 394
10893.24 395
10894.22 399
10895.21 441
10896.19 416
10897.18 408
10898.17 439
10899.15 392
10900.14 359
10901.12 401
10902.11 421
10903.10 381
10904.08 379
10905.07 370
10906.05 422
10907.04 475
10908.03 432
10909.01 438
10910.00 414
10910.99 391
10911.97 385
10912.96 431
10913.95 428
10914.93 422
10915.92 417
10916.91 394
10917.89 431
10918.88 453
10919.87 447
10920.85 461
10921.84 463
10922.83 448
10923.81 421
10924.80 384
10925.79 418
10926.78 417
10927.76 426
10928.75 413
10929.74 414
10930.73 455
10931.71 441
10932.70 476
10933.69 437
10934.68 422
10935.66 436
10936.65 433
10937.64 483
10938.63 459
10939.61 461
10940.60 474
10941.59 446
10942.58 446
10943.57 496
10944.55 497
10945.54 540
10946.53 529
10947.52 486
10948.51 436
10949.49 452
10950.48 475
10951.47 462
10952.46 505
10953.45 541
10954.44 515
10955.42 557
10956.41 526
10957.40 611
10958.39 606
10959.38 686
10960.37 653
10961.36 622
10962.34 650
10963.33 648
10964.32 709
10965.31 725
10966.30 669
10967.29 698
10968.28 668
10969.27 562
10970.26 568
10971.25 580
10972.24 558
10973.22 577
10974.21 595
10975.20 596
10976.19 566
10977.18 544
10978.17 544
10979.16 580
10980.15 577
10981.14 616
10982.13 607
10983.12 590
10984.11 568
10985.10 573
10986.09 545
10987.08 541
10988.07 545
10989.06 486
10990.05 592
10991.04 617
10992.03 636
10993.02 583
10994.01 606
10995.00 583
10995.99 545
10996.98 566
10997.97 684
10998.96 706
10999.95 708
11000.94 797
11001.93 851
11002.92 913
11003.92 970
11004.91 870
11005.90 885
11006.89 918
11007.88 821
11008.87 693
11009.86 632
11010.85 579
11011.84 567
11012.83 582
11013.82 571
11014.82 544
11015.81 500
11016.80 511
11017.79 480
11018.78 497
11019.77 511
11020.76 456
11021.76 469
11022.75 471
11023.74 475
11024.73 447
11025.72 458
11026.71 457
11027.70 482
11028.70 452
11029.69 479
11030.68 468
11031.67 507
11032.66 456
11033.66 475
11034.65 463
11035.64 410
11036.63 468
11037.62 472
11038.62 508
11039.61 450
11040.60 466
11041.59 458
11042.59 460
11043.58 472
11044.57 416
11045.56 385
11046.56 392
11047.55 458
11048.54 486
11049.53 439
11050.53 397
11051.52 402
11052.51 423
11053.51 359
11054.50 363
11055.49 403
11056.49 377
11057.48 374
11058.47 402
11059.46 415
11060.46 382
11061.45 416
11062.44 393
11063.44 388
11064.43 383
11065.42 385
11066.42 388
11067.41 398
11068.41 392
11069.40 369
11070.39 433
11071.39 438
11072.38 379
11073.37 379
11074.37 385
11075.36 408
11076.36 427
11077.35 416
11078.34 411
11079.34 408
11080.33 379
11081.33 383
11082.32 383
11083.31 439
11084.31 424
11085.30 404
11086.30 403
11087.29 406
11088.29 417
11089.28 410
11090.28 388
11091.27 391
11092.27 352
11093.26 363
11094.25 374
11095.25 359
11096.24 405
11097.24 434
11098.23 417
11099.23 434
11100.22 403
11101.22 414
11102.21 404
11103.21 392
11104.20 390
11105.20 377
11106.20 429
11107.19 361
11108.19 373
11109.18 405
11110.18 408
11111.17 406
11112.17 402
11113.16 374
11114.16 381
11115.15 367
11116.15 380
11117.15 369
11118.14 384
11119.14 375
11120.13 408
11121.13 405
11122.13 378
11123.12 365
11124.12 383
11125.11 353
11126.11 367
11127.11 373
11128.10 356
11129.10 420
11130.10 390
11131.09 390
11132.09 410
11133.09 402
11134.08 416
11135.08 362
11136.07 338
11137.07 355
11138.07 352
11139.07 379
11140.06 310
11141.06 352
11142.06 353
11143.05 397
11144.05 333
11145.05 344
11146.04 372
11147.04 441
11148.04 423
11149.04 396
11150.03 346
11151.03 384
11152.03 372
11153.02 397
11154.02 388
11155.02 351
11156.02 347
11157.01 364
11158.01 362
11159.01 320
11160.01 363
11161.01 366
11162.00 356
11163.00 371
11164.00 340
11165.00 380
11165.99 354
11166.99 339
11167.99 326
11168.99 390
11169.99 367
11170.99 365
11171.98 360
11172.98 335
11173.98 357
11174.98 330
11175.98 355
11176.98 346
11177.97 356
11178.97 361
11179.97 349
11180.97 310
11181.97 387
11182.97 382
11183.97 383
11184.96 342
11185.96 370
11186.96 310
11187.96 357
11188.96 326
11189.96 356
11190.96 413
11191.96 345
11192.96 332
11193.96 331
11194.96 366
11195.96 378
11196.95 329
11197.95 345
11198.95 342
11199.95 357
11200.95 320
11201.95 309
11202.95 335
11203.95 347
11204.95 385
11205.95 355
11206.95 355
11207.95 322
11208.95 379
11209.95 350
11210.95 326
11211.95 289
11212.95 346
11213.95 388
11214.95 324
11215.95 362
11216.95 337
11217.95 327
11218.95 301
11219.95 358
11220.95 346
11221.95 315
11222.95 295
11223.95 336
11224.95 298
11225.96 319
11226.96 341
11227.96 349
11228.96 323
11229.96 305
11230.96 353
11231.96 344
11232.96 346
11233.96 336
11234.96 319
11235.96 317
11236.97 271
11237.97 319
11238.97 320
11239.97 352
11240.97 362
11241.97 303
11242.97 314
11243.98 342
11244.98 354
11245.98 338
11246.98 328
11247.98 313
11248.98 297
11249.98 331
11250.99 320
11251.99 361
11252.99 346
11253.99 329
11254.99 342
11256.00 338
11257.00 352
11258.00 334
11259.00 332
11260.00 337
11261.01 310
11262.01 356
11263.01 359
11264.01 356
11265.02 327
11266.02 335
11267.02 371
11268.02 345
11269.03 308
11270.03 286
11271.03 327
11272.03 364
11273.04 360
11274.04 340
11275.04 341
11276.05 329
11277.05 368
11278.05 331
11279.05 362
11280.06 364
11281.06 403
11282.06 357
11283.07 342
11284.07 342
11285.07 360
11286.08 320
11287.08 342
11288.08 336
11289.09 349
11290.09 373
11291.09 322
11292.10 309
11293.10 327
11294.11 283
11295.11 336
11296.11 326
11297.12 342
11298.12 365
11299.13 342
11300.13 376
11301.13 355
11302.14 349
11303.14 331
11304.15 398
11305.15 354
11306.15 294
11307.16 308
11308.16 322
11309.17 345
11310.17 349
11311.18 356
11312.18 365
11313.18 373
11314.19 363
11315.19 369
11316.20 355
11317.20 430
11318.21 396
11319.21 418
11320.22 386
11321.22 378
11322.23 387
11323.23 388
11324.24 376
11325.24 406
11326.25 415
11327.25 345
11328.26 323
11329.26 372
11330.27 368
11331.27 326
11332.28 312
11333.29 315
11334.29 326
11335.30 315
11336.30 336
11337.31 340
11338.31 328
11339.32 339
11340.33 367
11341.33 329
11342.34 316
11343.34 333
11344.35 358
11345.35 362
11346.36 367
11347.37 366
11348.37 335
11349.38 363
11350.39 359
11351.39 355
11352.40 393
11353.40 325
11354.41 300
11355.42 312
11356.42 335
11357.43 366
11358.44 349
11359.44 326
11360.45 321
11361.46 282
11362.46 300
11363.47 329
11364.48 343
11365.48 318
11366.49 343
11367.50 348
11368.50 322
11369.51 314
11370.52 313
11371.53 323
11372.53 314
11373.54 330
11374.55 315
11375.56 345
11376.56 348
11377.57 365
11378.58 327
11379.59 325
11380.59 341
11381.60 337
11382.61 272
11383.62 269
11384.62 320
11385.63 318
11386.64 333
11387.65 289
11388.65 291
11389.66 300
11390.67 289
11391.68 297
11392.69 313
11393.69 314
11394.70 301
11395.71 347
11396.72 350
11397.73 336
11398.74 337
11399.74 325
11400.75 333
11401.76 301
11402.77 322
11403.78 335
11404.79 328
11405.80 303
11406.80 319
11407.81 337
11408.82 337
11409.83 340
11410.84 284
11411.85 356
11412.86 363
11413.87 306
11414.88 337
11415.89 347
11416.89 314
11417.90 315
11418.91 292
11419.92 297
11420.93 288
11421.94 342
11422.95 322
11423.96 317
11424.97 274
11425.98 293
11426.99 315
11428.00 320
11429.01 346
11430.02 334
11431.03 302
11432.04 323
11433.05 334
11434.06 315
11435.07 386
11436.08 302
11437.09 312
11438.10 289
11439.11 295
11440.12 309
11441.13 330
11442.14 340
11443.15 355
11444.16 301
11445.17 293
11446.18 347
11447.19 353
11448.20 336
11449.21 374
11450.22 429
11451.23 377
11452.24 378
11453.25 352
11454.27 372
11455.28 379
11456.29 343
11457.30 314
11458.31 294
11459.32 355
11460.33 329
11461.34 369
11462.35 324
11463.36 327
11464.38 349
11465.39 354
11466.40 392
11467.41 381
11468.42 339
11469.43 383
11470.44 389
11471.46 352
11472.47 337
11473.48 309
11474.49 348
11475.50 335
11476.52 382
11477.53 374
11478.54 352
11479.55 389
11480.56 362
11481.57 346
11482.59 358
11483.60 367
11484.61 356
11485.62 369
11486.64 376
11487.65 380
11488.66 370
11489.67 283
11490.69 363
11491.70 329
11492.71 326
11493.72 375
11494.74 357
11495.75 413
11496.76 381
11497.77 330
11498.79 367
11499.80 402
11500.81 393
11501.83 401
11502.84 358
11503.85 369
11504.86 391
11505.88 416
11506.89 403
11507.90 365
11508.92 354
11509.93 391
11510.94 368
11511.96 376
11512.97 364
11513.98 355
11515.00 387
11516.01 404
11517.02 404
11518.04 368
11519.05 367
11520.07 385
11521.08 410
11522.09 409
11523.11 422
11524.12 399
11525.13 385
11526.15 389
11527.16 359
11528.18 398
11529.19 388
11530.21 397
11531.22 408
11532.23 419
11533.25 368
11534.26 440
11535.28 438
11536.29 426
11537.31 464
11538.32 414
11539.34 404
11540.35 433
11541.36 455
11542.38 435
11543.39 456
11544.41 418
11545.42 469
11546.44 458
11547.45 440
11548.47 460
11549.48 431
11550.50 434
11551.51 442
11552.53 416
11553.54 453
11554.56 420
11555.57 454
11556.59 460
11557.61 473
11558.62 490
11559.64 496
11560.65 489
11561.67 459
11562.68 448
11563.70 509
11564.71 500
11565.73 439
11566.75 479
11567.76 462
11568.78 493
11569.79 506
11570.81 482
11571.83 526
11572.84 476
11573.86 506
11574.87 495
11575.89 577
11576.91 530
11577.92 502
11578.94 513
11579.96 495
11580.97 529
11581.99 568
11583.00 565
11584.02 583
11585.04 618
11586.05 577
11587.07 617
11588.09 664
11589.10 678
11590.12 714
11591.14 688
11592.16 699
11593.17 709
11594.19 758
11595.21 719
11596.22 805
11597.24 868
11598.26 850
11599.28 873
11600.29 965
11601.31 1029
11602.33 1180
11603.34 1222
11604.36 1139
11605.38 1131
11606.40 1128
11607.41 1045
11608.43 1007
11609.45 911
11610.47 831
11611.49 847
11612.50 832
11613.52 801
11614.54 829
11615.56 884
11616.58 907
11617.59 908
11618.61 808
11619.63 843
11620.65 884
11621.67 900
11622.68 912
11623.70 903
11624.72 943
11625.74 932
11626.76 908
11627.78 892
11628.79 956
11629.81 1035
11630.83 1081
11631.85 1173
11632.87 1232
11633.89 1419
11634.91 1571
11635.93 1659
11636.94 1836
11637.96 1891
11638.98 1907
11640.00 1930
11641.02 1735
11642.04 1533
11643.06 1383
11644.08 1241
11645.10 1087
11646.12 995
11647.14 952
11648.16 843
11649.17 742
11650.19 716
11651.21 697
11652.23 756
11653.25 724
11654.27 729
11655.29 696
11656.31 661
11657.33 675
11658.35 643
11659.37 643
11660.39 615
11661.41 645
11662.43 637
11663.45 616
11664.47 633
11665.49 661
11666.51 619
11667.53 594
11668.55 604
11669.57 653
11670.59 597
11671.61 567
11672.63 554
11673.65 598
11674.67 564
11675.70 668
11676.72 677
11677.74 612
11678.76 592
11679.78 600
11680.80 655
11681.82 627
11682.84 567
11683.86 598
11684.88 596
11685.90 556
11686.92 546
11687.95 517
11688.97 513
11689.99 553
11691.01 531
11692.03 487
11693.05 462
11694.07 533
11695.10 564
11696.12 539
11697.14 516
11698.16 550
11699.18 506
11700.20 494
11701.22 525
11702.25 541
11703.27 577
11704.29 524
11705.31 546
11706.33 583
11707.36 536
11708.38 515
11709.40 580
11710.42 529
11711.44 509
11712.47 566
11713.49 572
11714.51 531
11715.53 552
11716.56 608
11717.58 534
11718.60 547
11719.62 563
11720.65 585
11721.67 552
11722.69 571
11723.71 583
11724.74 563
11725.76 532
11726.78 533
11727.80 533
11728.83 482
11729.85 545
11730.87 521
11731.90 505
11732.92 543
11733.94 502
11734.97 529
11735.99 543
11737.01 554
11738.04 488
11739.06 433
11740.08 542
11741.11 514
11742.13 489
11743.15 446
11744.18 470
11745.20 475
11746.22 431
11747.25 455
11748.27 427
11749.30 466
11750.32 450
11751.34 475
11752.37 456
11753.39 448
11754.42 433
11755.44 492
11756.46 460
11757.49 427
11758.51 479
11759.54 461
11760.56 442
11761.58 457
11762.61 422
11763.63 453
11764.66 421
11765.68 389
11766.71 399
11767.73 377
11768.76 391
11769.78 377
11770.81 428
11771.83 448
11772.86 413
11773.88 410
11774.91 373
11775.93 382
11776.96 388
11777.98 380
11779.01 451
11780.03 358
11781.06 375
11782.08 388
11783.11 435
11784.13 422
11785.16 393
11786.18 413
11787.21 401
11788.23 409
11789.26 405
11790.28 386
11791.31 394
11792.34 389
11793.36 406
11794.39 440
11795.41 427
11796.44 355
11797.47 357
11798.49 332
11799.52 359
11800.54 368
11801.57 400
11802.60 380
11803.62 344
11804.65 351
11805.67 416
11806.70 367
11807.73 370
11808.75 418
11809.78 397
11810.81 338
11811.83 334
11812.86 329
11813.89 335
11814.91 373
11815.94 367
11816.97 409
11817.99 380
11819.02 395
11820.05 360
11821.07 357
11822.10 340
11823.13 362
11824.16 373
11825.18 370
11826.21 358
11827.24 380
11828.26 386
11829.29 397
11830.32 407
11831.35 418
11832.37 399
11833.40 410
11834.43 407
11835.46 388
11836.48 373
11837.51 401
11838.54 382
11839.57 332
11840.59 346
11841.62 368
11842.65 355
11843.68 366
11844.71 354
11845.73 369
11846.76 396
11847.79 369
11848.82 323
11849.85 326
11850.88 339
11851.90 378
11852.93 394
11853.96 374
11854.99 328
11856.02 350
11857.05 368
11858.07 381
11859.10 345
11860.13 323
11861.16 366
11862.19 366
11863.22 389
11864.25 340
11865.28 322
11866.30 372
11867.33 343
11868.36 319
11869.39 382
11870.42 374
11871.45 341
11872.48 332
11873.51 347
11874.54 394
11875.57 356
11876.60 347
11877.63 332
11878.65 354
11879.68 358
11880.71 388
11881.74 351
11882.77 378
11883.80 322
11884.83 367
11885.86 361
11886.89 370
11887.92 371
11888.95 372
11889.98 352
11891.01 384
11892.04 323
11893.07 373
11894.10 359
11895.13 407
11896.16 362
11897.19 393
11898.22 424
11899.25 397
11900.28 409
11901.31 347
11902.34 433
11903.38 399
11904.41 469
11905.44 421
11906.47 404
11907.50 398
11908.53 409
11909.56 360
11910.59 369
11911.62 360
11912.65 366
11913.68 389
11914.71 371
11915.75 405
11916.78 410
11917.81 402
11918.84 361
11919.87 377
11920.90 382
11921.93 367
11922.96 368
11924.00 364
11925.03 401
11926.06 373
11927.09 407
11928.12 416
11929.15 431
11930.18 456
11931.22 476
11932.25 457
11933.28 502
11934.31 544
11935.34 539
11936.38 500
11937.41 493
11938.44 550
11939.47 553
11940.50 490
11941.54 501
11942.57 498
11943.60 436
11944.63 411
11945.67 413
11946.70 430
11947.73 382
11948.76 377
11949.80 369
11950.83 385
11951.86 316
11952.89 345
11953.93 366
11954.96 408
11955.99 373
11957.02 342
11958.06 355
11959.09 335
11960.12 347
11961.16 320
11962.19 325
11963.22 335
11964.26 345
11965.29 361
11966.32 370
11967.36 329
11968.39 349
11969.42 336
11970.46 357
11971.49 365
11972.52 346
11973.56 338
11974.59 349
11975.62 339
11976.66 338
11977.69 361
11978.73 349
11979.76 388
11980.79 394
11981.83 295
11982.86 301
11983.89 336
11984.93 347
11985.96 370
11987.00 340
11988.03 342
11989.07 326
11990.10 368
11991.13 380
11992.17 335
11993.20 340
11994.24 321
11995.27 355
11996.31 376
11997.34 346
11998.38 356
11999.41 339
12000.45 398
12001.48 393
12002.51 358
12003.55 378
12004.58 386
12005.62 375
12006.65 363
12007.69 325
12008.72 350
12009.76 371
12010.80 318
12011.83 330
12012.87 350
12013.90 427
12014.94 381
12015.97 376
12017.01 383
12018.04 345
12019.08 372
12020.11 379
12021.15 368
12022.19 362
12023.22 386
12024.26 365
12025.29 402
12026.33 392
12027.36 358
12028.40 345
12029.44 368
12030.47 376
12031.51 373
12032.54 400
12033.58 384
12034.62 363
12035.65 376
12036.69 420
12037.73 361
12038.76 358
12039.80 350
12040.84 365
12041.87 380
12042.91 402
12043.94 345
12044.98 399
12046.02 389
12047.06 355
12048.09 330
12049.13 376
12050.17 409
12051.20 389
12052.24 410
12053.28 380
12054.31 415
12055.35 397
12056.39 382
12057.43 373
12058.46 380
12059.50 392
12060.54 435
12061.57 415
12062.61 445
12063.65 464
12064.69 393
12065.72 421
12066.76 404
12067.80 429
12068.84 405
12069.88 359
12070.91 412
12071.95 405
12072.99 385
12074.03 382
12075.06 395
12076.10 422
12077.14 428
12078.18 445
12079.22 470
12080.26 376
12081.29 393
12082.33 421
12083.37 439
12084.41 420
12085.45 415
12086.49 375
12087.52 372
12088.56 403
12089.60 490
12090.64 439
12091.68 423
12092.72 435
12093.76 427
12094.79 415
12095.83 410
12096.87 443
12097.91 427
12098.95 426
12099.99 440
12101.03 397
12102.07 462
12103.11 477
12104.15 520
12105.19 517
12106.22 546
12107.26 569
12108.30 537
12109.34 520
12110.38 558
12111.42 528
12112.46 498
12113.50 526
12114.54 433
12115.58 345
12116.62 417
12117.66 405
12118.70 393
12119.74 384
12120.78 388
12121.82 386
12122.86 373
12123.90 366
12124.94 373
12125.98 357
12127.02 337
12128.06 297
12129.10 370
12130.14 359
12131.18 344
12132.22 390
12133.26 357
12134.30 347
12135.34 348
12136.38 342
12137.42 345
12138.47 317
12139.51 343
12140.55 346
12141.59 340
12142.63 400
12143.67 354
12144.71 327
12145.75 348
12146.79 388
12147.83 371
12148.87 354
12149.92 378
12150.96 328
12152.00 375
12153.04 364
12154.08 316
12155.12 335
12156.16 349
12157.21 388
12158.25 353
12159.29 303
12160.33 310
12161.37 297
12162.41 330
12163.46 321
12164.50 290
12165.54 336
12166.58 375
12167.62 331
12168.67 313
12169.71 339
12170.75 330
12171.79 323
12172.83 336
12173.88 338
12174.92 326
12175.96 321
12177.00 361
12178.05 345
12179.09 342
12180.13 317
12181.17 348
12182.22 322
12183.26 315
12184.30 310
12185.34 315
12186.39 330
12187.43 330
12188.47 345
12189.51 352
12190.56 331
12191.60 340
12192.64 362
12193.69 364
12194.73 313
12195.77 312
12196.82 312
12197.86 317
12198.90 343
12199.95 323
12200.99 334
12202.03 366
12203.08 362
12204.12 269
12205.16 288
12206.21 341
12207.25 367
12208.29 395
12209.34 346
12210.38 383
12211.43 408
12212.47 377
12213.51 320
12214.56 342
12215.60 304
12216.65 325
12217.69 308
12218.73 333
12219.78 333
12220.82 306
12221.87 340
12222.91 329
12223.96 331
12225.00 322
12226.04 349
12227.09 366
12228.13 343
12229.18 316
12230.22 362
12231.27 342
12232.31 336
12233.36 359
12234.40 343
12235.45 325
12236.49 306
12237.54 305
12238.58 327
12239.63 293
12240.67 312
12241.72 341
12242.76 379
12243.81 333
12244.85 367
12245.90 351
12246.94 315
12247.99 325
12249.03 337
12250.08 353
12251.12 294
12252.17 281
12253.22 316
12254.26 289
12255.31 307
12256.35 340
12257.40 334
12258.44 365
12259.49 366
12260.54 346
12261.58 325
12262.63 327
12263.67 303
12264.72 323
12265.77 319
12266.81 289
12267.86 294
12268.91 271
12269.95 264
12271.00 290
12272.04 311
12273.09 317
12274.14 294
12275.18 300
12276.23 310
12277.28 278
12278.32 336
12279.37 323
12280.42 337
12281.46 298
12282.51 332
12283.56 302
12284.61 311
12285.65 301
12286.70 307
12287.75 292
12288.79 279
12289.84 285
12290.89 278
12291.94 269
12292.98 272
12294.03 316
12295.08 299
12296.13 287
12297.17 309
12298.22 267
12299.27 292
12300.32 308
12301.36 293
12302.41 290
12303.46 301
12304.51 308
12305.55 293
12306.60 268
12307.65 326
12308.70 308
12309.75 293
12310.79 283
12311.84 305
12312.89 327
12313.94 293
12314.99 316
12316.04 313
12317.08 268
12318.13 282
12319.18 292
12320.23 294
12321.28 281
12322.33 266
12323.37 280
12324.42 260
12325.47 292
12326.52 316
12327.57 306
12328.62 295
12329.67 295
12330.72 312
12331.77 278
12332.81 305
12333.86 301
12334.91 264
12335.96 284
12337.01 241
12338.06 332
12339.11 288
12340.16 281
12341.21 279
12342.26 283
12343.31 273
12344.36 299
12345.41 276
12346.46 274
12347.51 286
12348.56 258
12349.61 298
12350.65 328
12351.70 295
12352.75 292
12353.80 298
12354.85 287
12355.90 288
12356.95 304
12358.00 304
12359.05 275
12360.11 256
12361.16 277
12362.21 298
12363.26 296
12364.31 289
12365.36 232
12366.41 283
12367.46 262
12368.51 274
12369.56 303
12370.61 275
12371.66 300
12372.71 251
12373.76 289
12374.81 287
12375.86 255
12376.91 248
12377.97 315
12379.02 293
12380.07 256
12381.12 264
12382.17 254
12383.22 268
12384.27 268
12385.32 267
12386.37 262
12387.43 274
12388.48 313
12389.53 297
12390.58 261
12391.63 321
12392.68 350
12393.74 295
12394.79 247
12395.84 275
12396.89 268
12397.94 322
12398.99 336
12400.05 272
12401.10 299
12402.15 270
12403.20 311
12404.25 298
12405.31 312
12406.36 285
12407.41 311
12408.46 298
12409.51 309
12410.57 285
12411.62 308
12412.67 327
12413.72 326
12414.78 268
12415.83 302
12416.88 298
12417.93 289
12418.99 263
12420.04 286
12421.09 223
12422.15 254
12423.20 308
12424.25 238
12425.30 299
12426.36 286
12427.41 356
12428.46 332
12429.52 280
12430.57 283
12431.62 302
12432.68 272
12433.73 288
12434.78 303
12435.84 267
12436.89 337
12437.94 300
12439.00 297
12440.05 313
12441.10 289
12442.16 274
12443.21 303
12444.27 274
12445.32 273
12446.37 305
12447.43 316
12448.48 327
12449.54 270
12450.59 339
12451.64 359
12452.70 323
12453.75 316
12454.81 298
12455.86 302
12456.91 330
12457.97 343
12459.02 320
12460.08 315
12461.13 299
12462.19 286
12463.24 312
12464.30 286
12465.35 289
12466.41 333
12467.46 330
12468.52 317
12469.57 316
12470.63 316
12471.68 305
12472.73 334
12473.79 326
12474.85 322
12475.90 359
12476.96 312
12478.01 327
12479.07 321
12480.12 292
12481.18 360
12482.23 344
12483.29 336
12484.34 323
12485.40 356
12486.45 372
12487.51 338
12488.57 346
12489.62 334
12490.68 382
12491.73 387
12492.79 385
12493.84 417
12494.90 412
12495.96 453
12497.01 439
12498.07 477
12499.12 495
12500.18 538
12501.24 547
12502.29 512
12503.35 457
12504.41 444
12505.46 500
12506.52 422
12507.57 377
12508.63 390
12509.69 382
12510.74 331
12511.80 324
12512.86 334
12513.91 342
12514.97 315
12516.03 340
12517.08 391
12518.14 361
12519.20 332
12520.26 321
12521.31 351
12522.37 349
12523.43 339
12524.48 313
12525.54 347
12526.60 348
12527.66 324
12528.71 338
12529.77 332
12530.83 320
12531.89 297
12532.94 334
12534.00 309
12535.06 311
12536.12 315
12537.17 345
12538.23 332
12539.29 323
12540.35 331
12541.41 328
12542.46 291
12543.52 340
12544.58 335
12545.64 332
12546.70 315
12547.75 330
12548.81 337
12549.87 363
12550.93 346
12551.99 333
12553.05 344
12554.10 359
12555.16 348
12556.22 335
12557.28 323
12558.34 364
12559.40 363
12560.46 354
12561.51 356
12562.57 305
12563.63 349
12564.69 367
12565.75 372
12566.81 358
12567.87 345
12568.93 348
12569.99 411
12571.04 424
12572.10 398
12573.16 434
12574.22 478
12575.28 448
12576.34 522
12577.40 503
12578.46 522
12579.52 597
12580.58 550
12581.64 585
12582.70 575
12583.76 502
12584.82 474
12585.88 467
12586.94 473
12588.00 414
12589.06 395
12590.12 417
12591.18 448
12592.24 437
12593.30 392
12594.36 382
12595.42 370
12596.48 355
12597.54 345
12598.60 372
12599.66 342
12600.72 374
12601.78 334
12602.84 370
12603.90 382
12604.96 329
12606.02 327
12607.08 356
12608.14 400
12609.20 372
12610.27 370
12611.33 372
12612.39 399
12613.45 412
12614.51 386
12615.57 363
12616.63 365
12617.69 370
12618.75 393
12619.81 392
12620.88 389
12621.94 399
12623.00 426
12624.06 415
12625.12 376
12626.18 389
12627.24 359
12628.31 356
12629.37 309
12630.43 363
12631.49 372
12632.55 341
12633.61 321
12634.68 336
12635.74 360
12636.80 311
12637.86 302
12638.92 339
12639.99 356
12641.05 344
12642.11 352
12643.17 315
12644.23 304
12645.30 333
12646.36 364
12647.42 370
12648.48 373
12649.55 367
12650.61 338
12651.67 308
12652.73 351
12653.80 410
12654.86 371
12655.92 403
12656.99 462
12658.05 414
12659.11 383
12660.17 399
12661.24 448
12662.30 411
12663.36 425
12664.43 435
12665.49 416
12666.55 393
12667.62 376
12668.68 391
12669.74 378
12670.81 396
12671.87 374
12672.93 412
12674.00 384
12675.06 355
12676.12 377
12677.19 361
12678.25 361
12679.31 404
12680.38 388
12681.44 363
12682.51 324
12683.57 359
12684.63 375
12685.70 374
12686.76 396
12687.83 388
12688.89 380
12689.95 389
12691.02 383
12692.08 370
12693.15 394
12694.21 414
12695.28 406
12696.34 440
12697.40 397
12698.47 461
12699.53 440
12700.60 413
12701.66 352
12702.73 358
12703.79 377
12704.86 433
12705.92 476
12706.99 437
12708.05 423
12709.12 430
12710.18 411
12711.25 358
12712.31 379
12713.38 397
12714.44 413
12715.51 399
12716.57 369
12717.64 376
12718.70 381
12719.77 369
12720.83 374
12721.90 355
12722.97 389
12724.03 383
12725.10 396
12726.16 361
12727.23 351
12728.29 384
12729.36 349
12730.43 366
12731.49 310
12732.56 356
12733.62 369
12734.69 313
12735.76 349
12736.82 380
12737.89 380
12738.95 372
12740.02 421
12741.09 378
12742.15 324
12743.22 350
12744.29 330
12745.35 355
12746.42 350
12747.49 369
12748.55 408
12749.62 351
12750.69 358
12751.75 370
12752.82 343
12753.89 327
12754.95 328
12756.02 323
12757.09 333
12758.15 308
12759.22 297
12760.29 310
12761.36 313
12762.42 302
12763.49 326
12764.56 324
12765.62 330
12766.69 336
12767.76 339
12768.83 297
12769.89 275
12770.96 329
12772.03 289
12773.10 312
12774.17 280
12775.23 291
12776.30 289
12777.37 281
12778.44 273
12779.50 301
12780.57 297
12781.64 311
12782.71 355
12783.78 342
12784.84 246
12785.91 314
12786.98 321
12788.05 309
12789.12 299
12790.19 286
12791.25 298
12792.32 324
12793.39 328
12794.46 316
12795.53 324
12796.60 324
12797.67 291
12798.73 279
12799.80 271
12800.87 239
12801.94 269
12803.01 264
12804.08 279
12805.15 289
12806.22 267
12807.29 302
12808.36 268
12809.42 243
12810.49 258
12811.56 276
12812.63 266
12813.70 276
12814.77 275
12815.84 257
12816.91 246
12817.98 262
12819.05 320
12820.12 304
12821.19 270
12822.26 272
12823.33 281
12824.40 309
12825.47 254
12826.54 245
12827.61 245
12828.68 239
12829.75 292
12830.82 274
12831.89 270
12832.96 269
12834.03 276
12835.10 294
12836.17 313
12837.24 308
12838.31 305
12839.38 294
12840.45 251
12841.52 238
12842.59 262
12843.66 304
12844.73 278
12845.80 264
12846.87 264
12847.95 313
12849.02 288
12850.09 258
12851.16 278
12852.23 291
12853.30 269
12854.37 280
12855.44 246
12856.51 251
12857.58 231
12858.66 286
12859.73 253
12860.80 220
12861.87 243
12862.94 303
12864.01 272
12865.08 246
12866.16 251
12867.23 210
12868.30 247
12869.37 227
12870.44 252
12871.51 232
12872.59 254
12873.66 254
12874.73 273
12875.80 229
12876.87 242
12877.95 243
12879.02 238
12880.09 266
12881.16 240
12882.23 254
12883.31 254
12884.38 217
12885.45 220
12886.52 247
12887.60 240
12888.67 227
12889.74 212
12890.81 236
12891.89 217
12892.96 263
12894.03 266
12895.11 248
12896.18 281
12897.25 244
12898.32 254
12899.40 243
12900.47 226
12901.54 247
12902.62 216
12903.69 234
12904.76 235
12905.84 237
12906.91 276
12907.98 241
12909.06 246
12910.13 248
12911.20 209
12912.28 238
12913.35 292
12914.42 262
12915.50 257
12916.57 198
12917.64 231
12918.72 253
12919.79 229
12920.87 196
12921.94 203
12923.01 230
12924.09 252
12925.16 232
12926.24 239
12927.31 240
12928.38 240
12929.46 241
12930.53 252
12931.61 232
12932.68 215
12933.76 245
12934.83 224
12935.90 253
12936.98 252
12938.05 240
12939.13 243
12940.20 244
12941.28 258
12942.35 227
12943.43 280
12944.50 240
12945.58 245
12946.65 244
12947.73 226
12948.80 224
12949.88 265
12950.95 244
12952.03 234
12953.10 254
12954.18 256
12955.25 255
12956.33 261
12957.40 241
12958.48 242
12959.55 218
12960.63 241
12961.70 203
12962.78 273
12963.86 241
12964.93 235
12966.01 207
12967.08 219
12968.16 240
12969.24 242
12970.31 255
12971.39 269
12972.46 237
12973.54 281
12974.62 234
12975.69 240
12976.77 235
12977.84 229
12978.92 260
12980.00 311
12981.07 206
12982.15 263
12983.23 250
12984.30 253
12985.38 249
12986.46 214
12987.53 242
12988.61 233
12989.69 255
12990.76 258
12991.84 215
12992.92 215
12993.99 237
12995.07 243
12996.15 246
12997.22 229
12998.30 237
12999.38 252
13000.45 232
13001.53 261
13002.61 214
13003.69 218
13004.76 240
13005.84 217
13006.92 240
13008.00 242
13009.07 246
13010.15 249
13011.23 236
13012.31 257
13013.38 223
13014.46 229
13015.54 234
13016.62 257
13017.70 243
13018.77 235
13019.85 244
13020.93 235
13022.01 238
13023.09 238
13024.16 235
13025.24 252
13026.32 216
13027.40 288
13028.48 215
13029.56 264
13030.63 262
13031.71 264
13032.79 239
13033.87 228
13034.95 280
13036.03 220
13037.11 246
13038.18 244
13039.26 258
13040.34 252
13041.42 256
13042.50 249
13043.58 230
13044.66 261
13045.74 261
13046.82 274
13047.89 203
13048.97 228
13050.05 236
13051.13 259
13052.21 222
13053.29 243
13054.37 250
13055.45 240
13056.53 273
13057.61 251
13058.69 257
13059.77 234
13060.85 263
13061.93 270
13063.01 289
13064.09 272
13065.17 281
13066.25 265
13067.33 237
13068.41 289
13069.49 280
13070.57 252
13071.65 248
13072.73 272
13073.81 238
13074.89 257
13075.97 235
13077.05 210
13078.13 214
13079.21 253
13080.29 265
13081.37 219
13082.45 257
13083.53 270
13084.61 225
13085.69 242
13086.77 249
13087.85 269
13088.94 226
13090.02 241
13091.10 224
13092.18 224
13093.26 261
13094.34 234
13095.42 228
13096.50 198
13097.58 230
13098.66 247
13099.75 226
13100.83 256
13101.91 256
13102.99 251
13104.07 228
13105.15 200
13106.23 249
13107.32 205
13108.40 224
13109.48 233
13110.56 248
13111.64 229
13112.72 234
13113.81 230
13114.89 208
13115.97 235
13117.05 217
13118.13 218
13119.22 220
13120.30 228
13121.38 236
13122.46 231
13123.55 235
13124.63 237
13125.71 247
13126.79 259
13127.88 245
13128.96 199
13130.04 220
13131.12 245
13132.21 211
13133.29 232
13134.37 274
13135.45 265
13136.54 262
13137.62 227
13138.70 238
13139.79 250
13140.87 278
13141.95 243
13143.03 220
13144.12 244
13145.20 245
13146.28 202
13147.37 214
13148.45 220
13149.53 212
13150.62 204
13151.70 265
13152.78 242
13153.87 229
13154.95 227
13156.03 214
13157.12 242
13158.20 226
13159.29 212
13160.37 244
13161.45 228
13162.54 225
13163.62 264
13164.71 246
13165.79 234
13166.87 227
13167.96 202
13169.04 219
13170.13 222
13171.21 214
13172.29 254
13173.38 225
13174.46 217
13175.55 204
13176.63 258
13177.72 240
13178.80 241
13179.89 233
13180.97 263
13182.06 225
13183.14 245
13184.22 259
13185.31 270
13186.39 232
13187.48 222
13188.56 228
13189.65 242
13190.73 231
13191.82 252
13192.90 249
13193.99 251
13195.07 243
13196.16 241
13197.25 233
13198.33 222
13199.42 241
13200.50 220
13201.59 216
13202.67 253
13203.76 252
13204.84 221
13205.93 212
13207.02 237
13208.10 266
13209.19 274
13210.27 256
13211.36 229
13212.44 250
13213.53 259
13214.62 262
13215.70 229
13216.79 238
13217.88 262
13218.96 265
13220.05 237
13221.13 221
13222.22 232
13223.31 232
13224.39 230
13225.48 219
13226.57 209
13227.65 243
13228.74 248
13229.83 232
13230.91 204
13232.00 253
13233.09 249
13234.17 250
13235.26 238
13236.35 227
13237.43 240
13238.52 251
13239.61 301
13240.70 275
13241.78 237
13242.87 215
13243.96 240
13245.04 247
13246.13 251
13247.22 216
13248.31 251
13249.39 256
13250.48 240
13251.57 250
13252.66 246
13253.74 265
13254.83 262
13255.92 280
13257.01 253
13258.10 259
13259.18 260
13260.27 239
13261.36 255
13262.45 266
13263.54 277
13264.62 258
13265.71 255
13266.80 280
13267.89 252
13268.98 241
13270.06 255
13271.15 294
13272.24 284
13273.33 250
13274.42 268
13275.51 289
13276.60 266
13277.68 296
13278.77 276
13279.86 239
13280.95 221
13282.04 245
13283.13 303
13284.22 317
13285.31 261
13286.39 260
13287.48 273
13288.57 233
13289.66 263
13290.75 279
13291.84 261
13292.93 270
13294.02 301
13295.11 277
13296.20 247
13297.29 288
13298.38 285
13299.47 281
13300.56 287
13301.65 257
13302.73 277
13303.82 316
13304.91 289
13306.00 302
13307.09 310
13308.18 294
13309.27 315
13310.36 291
13311.45 286
13312.54 308
13313.63 298
13314.72 300
13315.81 311
13316.90 285
13318.00 302
13319.09 297
13320.18 329
13321.27 289
13322.36 267
13323.45 289
13324.54 307
13325.63 266
13326.72 268
13327.81 287
13328.90 308
13329.99 334
13331.08 283
13332.17 282
13333.26 255
13334.35 259
13335.45 272
13336.54 272
13337.63 296
13338.72 339
13339.81 277
13340.90 283
13341.99 264
13343.08 278
13344.18 294
13345.27 266
13346.36 278
13347.45 278
13348.54 292
13349.63 277
13350.72 288
13351.82 274
13352.91 268
13354.00 276
13355.09 286
13356.18 304
13357.28 302
13358.37 301
13359.46 291
13360.55 299
13361.64 294
13362.74 320
13363.83 315
13364.92 260
13366.01 316
13367.10 303
13368.20 307
13369.29 317
13370.38 325
13371.47 319
13372.57 348
13373.66 331
13374.75 348
13375.84 349
13376.94 394
13378.03 318
13379.12 306
13380.22 310
13381.31 307
13382.40 324
13383.49 280
13384.59 261
13385.68 280
13386.77 284
13387.87 220
13388.96 314
13390.05 354
13391.15 303
13392.24 292
13393.33 246
13394.43 243
13395.52 253
13396.61 273
13397.71 256
13398.80 247
13399.90 294
13400.99 300
13402.08 285
13403.18 289
13404.27 269
13405.36 247
13406.46 254
13407.55 287
13408.65 264
13409.74 312
13410.83 287
13411.93 295
13413.02 277
13414.12 284
13415.21 261
13416.31 276
13417.40 305
13418.49 298
13419.59 302
13420.68 268
13421.78 270
13422.87 277
13423.97 277
13425.06 304
13426.16 261
13427.25 263
13428.35 258
13429.44 282
13430.54 277
13431.63 273
13432.73 250
13433.82 253
13434.92 264
13436.01 234
13437.11 219
13438.20 266
13439.30 277
13440.39 215
13441.49 261
13442.58 252
13443.68 304
13444.77 298
13445.87 246
13446.96 241
13448.06 270
13449.16 267
13450.25 250
13451.35 295
13452.44 307
13453.54 305
13454.64 312
13455.73 304
13456.83 318
13457.92 281
13459.02 282
13460.12 338
13461.21 300
13462.31 307
13463.40 285
13464.50 342
13465.60 256
13466.69 308
13467.79 301
13468.89 297
13469.98 284
13471.08 288
13472.18 285
13473.27 300
13474.37 306
13475.47 309
13476.56 324
13477.66 277
13478.76 304
13479.85 296
13480.95 289
13482.05 303
13483.14 330
13484.24 335
13485.34 313
13486.44 278
13487.53 321
13488.63 313
13489.73 288
13490.83 300
13491.92 308
13493.02 333
13494.12 338
13495.21 311
13496.31 310
13497.41 300
13498.51 300
13499.61 331
13500.70 344
13501.80 346
13502.90 349
13504.00 380
13505.10 362
13506.19 364
13507.29 359
13508.39 376
13509.49 396
13510.59 386
13511.68 352
13512.78 340
13513.88 357
13514.98 352
13516.08 300
13517.18 306
13518.27 329
13519.37 338
13520.47 300
13521.57 366
13522.67 316
13523.77 316
13524.87 308
13525.96 316
13527.06 268
13528.16 272
13529.26 318
13530.36 295
13531.46 290
13532.56 308
13533.66 286
13534.76 295
13535.86 282
13536.96 281
13538.05 255
13539.15 272
13540.25 246
13541.35 260
13542.45 299
13543.55 281
13544.65 255
13545.75 254
13546.85 291
13547.95 233
13549.05 259
13550.15 251
13551.25 257
13552.35 295
13553.45 281
13554.55 304
13555.65 274
13556.75 249
13557.85 246
13558.95 228
13560.05 251
13561.15 262
13562.25 285
13563.35 285
13564.45 267
13565.55 271
13566.65 256
13567.75 246
13568.85 242
13569.95 268
13571.05 244
13572.16 232
13573.26 220
13574.36 272
13575.46 249
13576.56 248
13577.66 272
13578.76 296
13579.86 259
13580.96 231
13582.06 255
13583.16 274
13584.27 231
13585.37 246
13586.47 276
13587.57 259
13588.67 257
13589.77 219
13590.87 257
13591.98 287
13593.08 221
13594.18 245
13595.28 255
13596.38 244
13597.48 252
13598.59 260
13599.69 299
13600.79 251
13601.89 250
13602.99 261
13604.10 241
13605.20 248
13606.30 268
13607.40 244
13608.50 270
13609.61 262
13610.71 220
13611.81 229
13612.91 257
13614.02 259
13615.12 232
13616.22 255
13617.32 273
13618.43 276
13619.53 236
13620.63 279
13621.73 248
13622.84 226
13623.94 267
13625.04 302
13626.14 296
13627.25 224
13628.35 288
13629.45 271
13630.56 235
13631.66 245
13632.76 237
13633.87 279
13634.97 269
13636.07 223
13637.18 246
13638.28 289
13639.38 253
13640.49 258
13641.59 249
13642.69 233
13643.80 298
13644.90 263
13646.00 267
13647.11 246
13648.21 273
13649.32 287
13650.42 269
13651.52 238
13652.63 262
13653.73 266
13654.84 293
13655.94 239
13657.04 261
13658.15 288
13659.25 228
13660.36 223
13661.46 251
13662.57 240
13663.67 259
13664.77 236
13665.88 203
13666.98 239
13668.09 235
13669.19 246
13670.30 265
13671.40 208
13672.51 218
13673.61 231
13674.72 267
13675.82 253
13676.93 237
13678.03 261
13679.14 270
13680.24 245
13681.35 255
13682.45 250
13683.56 220
13684.66 212
13685.77 282
13686.87 260
13687.98 252
13689.08 238
13690.19 252
13691.29 253
13692.40 234
13693.51 273
13694.61 262
13695.72 261
13696.82 250
13697.93 261
13699.03 239
13700.14 216
13701.25 231
13702.35 271
13703.46 244
13704.56 265
13705.67 274
13706.78 263
13707.88 240
13708.99 245
13710.10 224
13711.20 263
13712.31 227
13713.41 251
13714.52 236
13715.63 254
13716.73 223
13717.84 226
13718.95 251
13720.05 240
13721.16 226
13722.27 241
13723.37 295
13724.48 261
13725.59 262
13726.70 261
13727.80 303
13728.91 278
13730.02 219
13731.12 255
13732.23 279
13733.34 308
13734.45 282
13735.55 264
13736.66 289
13737.77 315
13738.87 303
13739.98 251
13741.09 310
13742.20 281
13743.31 273
13744.41 254
13745.52 251
13746.63 234
13747.74 249
13748.84 258
13749.95 266
13751.06 306
13752.17 307
13753.28 315
13754.38 328
13755.49 318
13756.60 318
13757.71 294
13758.82 329
13759.93 295
13761.03 317
13762.14 308
13763.25 295
13764.36 295
13765.47 315
13766.58 316
13767.68 296
13768.79 355
13769.90 337
13771.01 349
13772.12 342
13773.23 381
13774.34 369
13775.45 379
13776.56 389
13777.66 396
13778.77 401
13779.88 409
13780.99 373
13782.10 364
13783.21 373
13784.32 378
13785.43 357
13786.54 303
13787.65 315
13788.76 349
13789.87 314
13790.98 321
13792.09 309
13793.20 293
13794.31 351
13795.42 289
13796.52 325
13797.63 310
13798.74 325
13799.85 351
13800.96 292
13802.07 363
13803.18 308
13804.29 345
13805.40 325
13806.51 344
13807.63 358
13808.74 366
13809.85 362
13810.96 363
13812.07 314
13813.18 327
13814.29 352
13815.40 351
13816.51 308
13817.62 331
13818.73 300
13819.84 305
13820.95 307
13822.06 309
13823.17 271
13824.28 269
13825.40 304
13826.51 274
13827.62 252
13828.73 275
13829.84 284
13830.95 287
13832.06 283
13833.17 316
13834.28 278
13835.40 312
13836.51 258
13837.62 263
13838.73 288
13839.84 268
13840.95 265
13842.06 280
13843.18 235
13844.29 258
13845.40 316
13846.51 276
13847.62 251
13848.74 244
13849.85 254
13850.96 279
13852.07 254
13853.18 251
13854.30 247
13855.41 300
13856.52 290
13857.63 310
13858.74 301
13859.86 281
13860.97 303
13862.08 297
13863.19 288
13864.31 283
13865.42 328
13866.53 299
13867.64 291
13868.76 261
13869.87 270
13870.98 310
13872.10 280
13873.21 273
13874.32 250
13875.43 270
13876.55 308
13877.66 264
13878.77 293
13879.89 310
13881.00 270
13882.11 308
13883.23 284
13884.34 258
13885.45 276
13886.57 269
13887.68 264
13888.79 277
13889.91 296
13891.02 304
13892.13 289
13893.25 291
13894.36 291
13895.48 317
13896.59 305
13897.70 307
13898.82 324
13899.93 308
13901.05 294
13902.16 313
13903.27 343
13904.39 326
13905.50 306
13906.62 290
13907.73 299
13908.85 300
13909.96 278
13911.07 304
13912.19 268
13913.30 238
13914.42 246
13915.53 252
13916.65 248
13917.76 233
13918.88 280
13919.99 255
13921.11 244
13922.22 231
13923.34 228
13924.45 283
13925.57 273
13926.68 259
13927.80 244
13928.91 246
13930.03 221
13931.14 254
13932.26 257
13933.37 259
13934.49 229
13935.60 276
13936.72 276
13937.83 257
13938.95 255
13940.06 217
13941.18 238
13942.30 224
13943.41 266
13944.53 274
13945.64 259
13946.76 232
13947.87 242
13948.99 249
13950.11 253
13951.22 291
13952.34 281
13953.45 221
13954.57 221
13955.69 265
13956.80 240
13957.92 246
13959.04 261
13960.15 268
13961.27 231
13962.39 249
13963.50 266
13964.62 242
13965.73 268
13966.85 223
13967.97 241
13969.08 247
13970.20 263
13971.32 267
13972.44 242
13973.55 246
13974.67 231
13975.79 253
13976.90 238
13978.02 254
13979.14 239
13980.25 238
13981.37 242
13982.49 256
13983.61 258
13984.72 242
13985.84 272
13986.96 232
13988.08 265
13989.19 234
13990.31 231
13991.43 217
13992.55 231
13993.66 232
13994.78 249
13995.90 274
13997.02 248
13998.14 263
13999.25 267
14000.37 251
14001.49 229
14002.61 213
14003.73 209
14004.84 246
14005.96 268
14007.08 237
14008.20 272
14009.32 265
14010.44 271
14011.55 238
14012.67 234
14013.79 223
14014.91 232
14016.03 258
14017.15 225
14018.27 199
14019.38 203
14020.50 234
14021.62 239
14022.74 208
14023.86 210
14024.98 220
14026.10 205
14027.22 231
14028.34 267
14029.46 254
14030.57 220
14031.69 221
14032.81 259
14033.93 224
14035.05 252
14036.17 211
14037.29 219
14038.41 224
14039.53 241
14040.65 226
14041.77 263
14042.89 269
14044.01 248
14045.13 222
14046.25 211
14047.37 253
14048.49 239
14049.61 235
14050.73 244
14051.85 272
14052.97 270
14054.09 283
14055.21 275
14056.33 297
14057.45 268
14058.57 269
14059.69 274
14060.81 248
14061.93 295
14063.05 272
14064.17 250
14065.29 253
14066.41 251
14067.53 252
14068.65 266
14069.78 250
14070.90 217
14072.02 244
14073.14 220
14074.26 255
14075.38 266
14076.50 304
14077.62 319
14078.74 304
14079.86 277
14080.99 282
14082.11 255
14083.23 276
14084.35 316
14085.47 300
14086.59 321
14087.71 300
14088.84 299
14089.96 308
14091.08 304
14092.20 336
14093.32 317
14094.44 315
14095.57 343
14096.69 332
14097.81 291
14098.93 319
14100.05 320
14101.18 333
14102.30 386
14103.42 325
14104.54 313
14105.66 335
14106.79 379
14107.91 380
14109.03 352
14110.15 319
14111.28 298
14112.40 287
14113.52 298
14114.64 297
14115.77 303
14116.89 290
14118.01 289
14119.13 292
14120.26 234
14121.38 240
14122.50 230
14123.63 308
14124.75 282
14125.87 255
14126.99 267
14128.12 290
14129.24 268
14130.36 259
14131.49 270
14132.61 248
14133.73 247
14134.86 240
14135.98 221
14137.10 244
14138.23 222
14139.35 249
14140.47 261
14141.60 233
14142.72 219
14143.85 260
14144.97 292
14146.09 263
14147.22 231
14148.34 308
14149.47 268
14150.59 238
14151.71 282
14152.84 251
14153.96 243
14155.09 242
14156.21 256
14157.33 238
14158.46 218
14159.58 249
14160.71 265
14161.83 227
14162.96 211
14164.08 245
14165.21 267
14166.33 227
14167.45 210
14168.58 227
14169.70 240
14170.83 245
14171.95 227
14173.08 260
14174.20 241
14175.33 245
14176.45 248
14177.58 236
14178.70 233
14179.83 229
14180.95 224
14182.08 219
14183.20 225
14184.33 224
14185.46 242
14186.58 234
14187.71 213
14188.83 214
14189.96 218
14191.08 240
14192.21 260
14193.33 216
14194.46 248
14195.59 223
14196.71 210
14197.84 219
14198.96 194
14200.09 220
14201.22 217
14202.34 221
14203.47 232
14204.59 206
14205.72 238
14206.85 230
14207.97 226
14209.10 194
14210.23 221
14211.35 216
14212.48 214
14213.61 214
14214.73 197
14215.86 212
14216.99 221
14218.11 254
14219.24 217
14220.37 214
14221.49 210
14222.62 254
14223.75 226
14224.87 226
14226.00 217
14227.13 215
14228.25 214
14229.38 206
14230.51 202
14231.64 194
14232.76 203
14233.89 228
14235.02 221
14236.14 205
14237.27 213
14238.40 210
14239.53 204
14240.66 211
14241.78 210
14242.91 193
14244.04 200
14245.17 205
14246.29 188
14247.42 174
14248.55 214
14249.68 207
14250.81 201
14251.93 183
14253.06 154
14254.19 179
14255.32 179
14256.45 233
14257.57 208
14258.70 190
14259.83 241
14260.96 203
14262.09 196
14263.22 186
14264.34 183
14265.47 175
14266.60 184
14267.73 195
14268.86 199
14269.99 205
14271.12 228
14272.25 198
14273.37 200
14274.50 224
14275.63 232
14276.76 201
14277.89 186
14279.02 181
14280.15 182
14281.28 202
14282.41 214
14283.54 241
14284.67 226
14285.80 191
14286.92 197
14288.05 183
14289.18 180
14290.31 183
14291.44 184
14292.57 219
14293.70 180
14294.83 182
14295.96 208
14297.09 211
14298.22 162
14299.35 215
14300.48 244
14301.61 203
14302.74 196
14303.87 162
14305.00 221
14306.13 198
14307.26 170
14308.39 172
14309.52 188
14310.65 187
14311.78 198
14312.91 180
14314.04 185
14315.18 184
14316.31 213
14317.44 189
14318.57 173
14319.70 196
14320.83 194
14321.96 195
14323.09 172
14324.22 200
14325.35 162
14326.48 162
14327.61 175
14328.75 190
14329.88 194
14331.01 197
14332.14 196
14333.27 180
14334.40 194
14335.53 189
14336.66 200
14337.80 176
14338.93 161
14340.06 171
14341.19 181
14342.32 180
14343.45 172
14344.59 176
14345.72 171
14346.85 173
14347.98 178
14349.11 140
14350.24 160
14351.38 198
14352.51 230
14353.64 241
14354.77 183
14355.91 177
14357.04 162
14358.17 165
14359.30 185
14360.43 138
14361.57 172
14362.70 193
14363.83 188
14364.96 180
14366.10 188
14367.23 203
14368.36 174
14369.49 178
14370.63 149
14371.76 159
14372.89 176
14374.03 167
14375.16 146
14376.29 190
14377.42 196
14378.56 180
14379.69 186
14380.82 180
14381.96 156
14383.09 137
14384.22 200
14385.36 167
14386.49 151
14387.62 186
14388.76 177
14389.89 160
14391.02 137
14392.16 174
14393.29 200
14394.43 182
14395.56 183
14396.69 165
14397.83 164
14398.96 157
14400.09 157
14401.23 166
14402.36 183
14403.50 198
14404.63 178
14405.76 162
14406.90 186
14408.03 169
14409.17 169
14410.30 177
14411.44 163
14412.57 181
14413.70 150
14414.84 175
14415.97 157
14417.11 143
14418.24 134
14419.38 187
14420.51 169
14421.65 172
14422.78 154
14423.92 178
14425.05 161
14426.19 185
14427.32 173
14428.46 162
14429.59 182
14430.73 191
14431.86 179
14433.00 167
14434.13 159
14435.27 160
14436.40 170
14437.54 177
14438.67 163
14439.81 160
14440.95 160
14442.08 189
14443.22 178
14444.35 162
14445.49 192
14446.62 163
14447.76 151
14448.90 174
14450.03 182
14451.17 178
14452.30 163
14453.44 170
14454.58 163
14455.71 161
14456.85 193
14457.98 197
14459.12 186
14460.26 164
14461.39 150
14462.53 159
14463.67 171
14464.80 188
14465.94 175
14467.07 193
14468.21 176
14469.35 185
14470.48 176
14471.62 140
14472.76 120
14473.90 152
14475.03 168
14476.17 178
14477.31 135
14478.44 156
14479.58 171
14480.72 195
14481.85 173
14482.99 144
14484.13 174
14485.27 162
14486.40 166
14487.54 162
14488.68 133
14489.82 154
14490.95 189
14492.09 187
14493.23 181
14494.37 152
14495.50 165
14496.64 179
14497.78 155
14498.92 163
14500.05 199
14501.19 171
14502.33 199
14503.47 202
14504.61 160
14505.74 159
14506.88 163
14508.02 181
14509.16 139
14510.30 146
14511.44 163
14512.57 158
14513.71 198
14514.85 153
14515.99 172
14517.13 199
14518.27 184
14519.41 156
14520.54 180
14521.68 187
14522.82 162
14523.96 159
14525.10 145
14526.24 155
14527.38 194
14528.52 173
14529.65 157
14530.79 197
14531.93 178
14533.07 185
14534.21 168
14535.35 190
14536.49 165
14537.63 146
14538.77 162
14539.91 193
14541.05 164
14542.19 141
14543.33 164
14544.47 192
14545.61 199
14546.75 161
14547.89 146
14549.02 159
14550.16 154
14551.30 152
14552.44 173
14553.58 135
14554.72 180
14555.86 177
14557.00 155
14558.14 184
14559.29 187
14560.43 189
14561.57 174
14562.71 150
14563.85 185
14564.99 167
14566.13 183
14567.27 194
14568.41 193
14569.55 159
14570.69 184
14571.83 214
14572.97 190
14574.11 196
14575.25 179
14576.39 197
14577.53 174
14578.68 202
14579.82 171
14580.96 156
14582.10 205
14583.24 187
14584.38 190
14585.52 168
14586.66 174
14587.80 186
14588.95 181
14590.09 171
14591.23 187
14592.37 187
14593.51 177
14594.65 156
14595.79 213
14596.94 218
14598.08 203
14599.22 201
14600.36 175
14601.50 194
14602.65 184
14603.79 180
14604.93 222
14606.07 188
14607.21 178
14608.36 191
14609.50 173
14610.64 202
14611.78 205
14612.92 207
14614.07 221
14615.21 173
14616.35 197
14617.49 197
14618.64 203
14619.78 163
14620.92 208
14622.06 175
14623.21 187
14624.35 177
14625.49 206
14626.64 203
14627.78 224
14628.92 178
14630.06 188
14631.21 208
14632.35 206
14633.49 196
14634.64 193
14635.78 228
14636.92 248
14638.07 213
14639.21 243
14640.35 256
14641.50 225
14642.64 205
14643.78 241
14644.93 269
14646.07 238
14647.21 219
14648.36 193
14649.50 247
14650.65 220
14651.79 230
14652.93 183
14654.08 213
14655.22 187
14656.37 225
14657.51 211
14658.65 161
14659.80 206
14660.94 191
14662.09 213
14663.23 207
14664.37 211
14665.52 199
14666.66 221
14667.81 212
14668.95 206
14670.10 200
14671.24 213
14672.39 250
14673.53 224
14674.68 220
14675.82 197
14676.97 182
14678.11 207
14679.25 199
14680.40 200
14681.54 183
14682.69 221
14683.83 182
14684.98 188
14686.13 175
14687.27 171
14688.42 209
14689.56 203
14690.71 209
14691.85 198
14693.00 175
14694.14 234
14695.29 203
14696.43 202
14697.58 200
14698.72 210
14699.87 198
14701.02 214
14702.16 181
14703.31 192
14704.45 210
14705.60 226
14706.75 189
14707.89 193
14709.04 182
14710.18 175
14711.33 194
14712.48 207
14713.62 187
14714.77 188
14715.92 188
14717.06 198
14718.21 191
14719.35 190
14720.50 194
14721.65 186
14722.79 193
14723.94 168
14725.09 192
14726.23 214
14727.38 222
14728.53 220
14729.67 193
14730.82 215
14731.97 235
14733.12 240
14734.26 196
14735.41 193
14736.56 172
14737.70 178
14738.85 211
14740.00 192
14741.15 185
14742.29 222
14743.44 239
14744.59 232
14745.74 189
14746.88 196
14748.03 224
14749.18 188
14750.33 190
14751.47 225
14752.62 201
14753.77 237
14754.92 207
14756.07 227
14757.21 198
14758.36 225
14759.51 223
14760.66 165
14761.81 194
14762.95 208
14764.10 202
14765.25 240
14766.40 260
14767.55 258
14768.70 246
14769.84 264
14770.99 244
14772.14 219
14773.29 279
14774.44 258
14775.59 239
14776.74 242
14777.88 274
14779.03 300
14780.18 297
14781.33 313
14782.48 260
14783.63 332
14784.78 301
14785.93 316
14787.08 292
14788.22 267
14789.37 285
14790.52 314
14791.67 327
14792.82 327
14793.97 317
14795.12 322
14796.27 357
14797.42 348
14798.57 382
14799.72 354
14800.87 378
14802.02 381
14803.17 375
14804.32 388
14805.47 327
14806.62 329
14807.77 287
14808.92 315
14810.07 283
14811.22 281
14812.37 291
14813.52 267
14814.67 256
14815.82 245
14816.97 238
14818.12 273
14819.27 255
14820.42 284
14821.57 246
14822.72 263
14823.87 239
14825.02 239
14826.17 268
14827.32 223
14828.47 231
14829.62 219
14830.78 224
14831.93 223
14833.08 263
14834.23 267
14835.38 236
14836.53 211
14837.68 218
14838.83 212
14839.98 210
14841.13 199
14842.29 181
14843.44 233
14844.59 221
14845.74 207
14846.89 173
14848.04 204
14849.19 212
14850.35 181
14851.50 192
14852.65 191
14853.80 169
14854.95 203
14856.10 194
14857.26 209
14858.41 187
14859.56 199
14860.71 236
14861.86 202
14863.02 199
14864.17 167
14865.32 168
14866.47 163
14867.63 177
14868.78 184
14869.93 199
14871.08 159
14872.23 181
14873.39 181
14874.54 173
14875.69 192
14876.84 191
14878.00 223
14879.15 198
14880.30 176
14881.46 150
14882.61 173
14883.76 190
14884.91 178
14886.07 170
14887.22 164
14888.37 152
14889.53 140
14890.68 132
14891.83 139
14892.99 159
14894.14 164
14895.29 155
14896.45 195
14897.60 172
14898.75 195
14899.91 174
14901.06 176
14902.21 168
14903.37 156
14904.52 181
14905.67 198
14906.83 163
14907.98 156
14909.14 201
14910.29 172
14911.44 176
14912.60 167
14913.75 172
14914.91 161
14916.06 210
14917.21 173
14918.37 180
14919.52 184
14920.68 183
14921.83 171
14922.99 158
14924.14 195
14925.30 192
14926.45 140
14927.60 148
14928.76 159
14929.91 172
14931.07 172
14932.22 153
14933.38 128
14934.53 147
14935.69 187
14936.84 185
14938.00 193
14939.15 165
14940.31 173
14941.46 181
14942.62 188
14943.77 206
14944.93 151
14946.08 183
14947.24 151
14948.39 176
14949.55 140
14950.71 140
14951.86 151
14953.02 147
14954.17 154
14955.33 167
14956.48 165
14957.64 202
14958.80 188
14959.95 180
14961.11 194
14962.26 166
14963.42 173
14964.57 184
14965.73 188
14966.89 183
14968.04 179
14969.20 158
14970.36 158
14971.51 177
14972.67 168
14973.82 171
14974.98 198
14976.14 170
14977.29 168
14978.45 165
14979.61 164
14980.76 156
14981.92 141
14983.08 154
14984.23 142
14985.39 167
14986.55 137
14987.70 150
14988.86 143
14990.02 137
14991.18 196
14992.33 194
14993.49 150
14994.65 139
14995.80 150
14996.96 138
14998.12 126
14999.28 137
15000.43 151
15001.59 143
15002.75 148
15003.91 135
15005.06 187
15006.22 160
15007.38 165
15008.54 167
15009.69 159
15010.85 166
15012.01 153
15013.17 161
15014.33 164
15015.48 153
15016.64 154
15017.80 187
15018.96 125
15020.12 162
15021.27 175
15022.43 142
15023.59 122
15024.75 129
15025.91 124
15027.07 156
15028.23 171
15029.38 166
15030.54 164
15031.70 147
15032.86 135
15034.02 155
15035.18 163
15036.34 151
15037.49 153
15038.65 136
15039.81 133
15040.97 156
15042.13 153
15043.29 162
15044.45 162
15045.61 172
15046.77 148
15047.93 124
15049.09 131
15050.24 128
15051.40 155
15052.56 152
15053.72 115
15054.88 107
15056.04 147
15057.20 132
15058.36 142
15059.52 120
15060.68 154
15061.84 157
15063.00 183
15064.16 109
15065.32 151
15066.48 137
15067.64 123
15068.80 126
15069.96 129
15071.12 105
15072.28 135
15073.44 134
15074.60 121
15075.76 129
15076.92 126
15078.08 139
15079.24 122
15080.40 130
15081.56 139
15082.72 135
15083.89 139
15085.05 144
15086.21 140
15087.37 164
15088.53 140
15089.69 150
15090.85 122
15092.01 130
15093.17 131
15094.33 154
15095.49 153
15096.66 120
15097.82 100
15098.98 119
15100.14 124
15101.30 136
15102.46 146
15103.62 137
15104.78 152
15105.95 124
15107.11 139
15108.27 141
15109.43 152
15110.59 170
15111.75 144
15112.92 133
15114.08 126
15115.24 154
15116.40 159
15117.56 147
15118.73 129
15119.89 124
15121.05 147
15122.21 118
15123.37 135
15124.54 152
15125.70 126
15126.86 116
15128.02 153
15129.19 152
15130.35 123
15131.51 154
15132.67 125
15133.84 132
15135.00 132
15136.16 118
15137.32 161
15138.49 138
15139.65 129
15140.81 135
15141.97 128
15143.14 134
15144.30 131
15145.46 115
15146.63 112
15147.79 125
15148.95 143
15150.12 154
15151.28 145
15152.44 140
15153.61 165
15154.77 136
15155.93 134
15157.10 115
15158.26 120
15159.42 114
15160.59 127
15161.75 116
15162.91 119
15164.08 118
15165.24 139
15166.41 138
15167.57 144
15168.73 153
15169.90 165
15171.06 146
15172.23 119
15173.39 118
15174.55 139
15175.72 132
15176.88 117
15178.05 140
15179.21 107
15180.38 131
15181.54 114
15182.70 103
15183.87 136
15185.03 144
15186.20 131
15187.36 134
15188.53 154
15189.69 132
15190.86 115
15192.02 144
15193.19 143
15194.35 120
15195.52 145
15196.68 132
15197.85 96
15199.01 112
15200.18 129
15201.34 119
15202.51 143
15203.67 152
15204.84 151
15206.00 130
15207.17 121
15208.33 118
15209.50 147
15210.66 130
15211.83 135
15213.00 144
15214.16 179
15215.33 139
15216.49 136
15217.66 155
15218.82 132
15219.99 123
15221.16 98
15222.32 117
15223.49 136
15224.65 131
15225.82 122
15226.99 141
15228.15 113
15229.32 123
15230.49 155
15231.65 155
15232.82 163
15233.98 152
15235.15 150
15236.32 168
15237.48 172
15238.65 156
15239.82 108
15240.98 166
15242.15 147
15243.32 114
15244.48 141
15245.65 135
15246.82 158
15247.98 125
15249.15 142
15250.32 144
15251.49 141
15252.65 131
15253.82 137
15254.99 110
15256.16 123
15257.32 112
15258.49 115
15259.66 134
15260.82 128
15261.99 136
15263.16 136
15264.33 107
15265.49 136
15266.66 137
15267.83 130
15269.00 145
15270.17 121
15271.33 115
15272.50 125
15273.67 109
15274.84 123
15276.01 143
15277.17 118
15278.34 110
15279.51 122
15280.68 145
15281.85 130
15283.01 153
15284.18 161
15285.35 121
15286.52 137
15287.69 134
15288.86 119
15290.03 149
15291.19 136
15292.36 141
15293.53 147
15294.70 120
15295.87 114
15297.04 120
15298.21 124
15299.38 131
15300.54 124
15301.71 124
15302.88 124
15304.05 132
15305.22 153
15306.39 108
15307.56 134
15308.73 116
15309.90 138
15311.07 157
15312.24 117
15313.41 142
15314.58 164
15315.75 144
15316.92 107
15318.09 128
15319.25 104
15320.42 111
15321.59 139
15322.76 134
15323.93 127
15325.10 135
15326.27 144
15327.44 117
15328.61 121
15329.78 110
15330.95 139
15332.12 173
15333.29 160
15334.46 156
15335.64 144
15336.81 142
15337.98 116
15339.15 117
15340.32 102
15341.49 128
15342.66 138
15343.83 115
15345.00 135
15346.17 127
15347.34 135
15348.51 139
15349.68 137
15350.85 119
15352.02 133
15353.20 116
15354.37 118
15355.54 119
15356.71 116
15357.88 147
15359.05 141
15360.22 106
15361.39 128
15362.57 123
15363.74 146
15364.91 116
15366.08 109
15367.25 137
15368.42 132
15369.59 129
15370.77 128
15371.94 127
15373.11 142
15374.28 128
15375.45 132
15376.63 117
15377.80 110
15378.97 107
15380.14 120
15381.31 112
15382.49 135
15383.66 109
15384.83 134
15386.00 145
15387.17 128
15388.35 112
15389.52 116
15390.69 178
15391.86 132
15393.04 131
15394.21 122
15395.38 135
15396.55 111
15397.73 137
15398.90 115
15400.07 141
15401.25 139
15402.42 152
15403.59 152
15404.76 150
15405.94 177
15407.11 117
15408.28 117
15409.46 141
15410.63 152
15411.80 129
15412.98 116
15414.15 104
15415.32 123
15416.50 141
15417.67 116
15418.84 100
15420.02 124
15421.19 157
15422.36 128
15423.54 134
15424.71 140
15425.89 124
15427.06 137
15428.23 140
15429.41 125
15430.58 130
15431.76 116
15432.93 134
15434.10 107
15435.28 139
15436.45 131
15437.63 117
15438.80 130
15439.97 103
15441.15 132
15442.32 109
15443.50 122
15444.67 116
15445.85 101
15447.02 135
15448.20 139
15449.37 131
15450.55 155
15451.72 105
15452.89 128
15454.07 118
15455.24 141
15456.42 145
15457.59 113
15458.77 131
15459.94 158
15461.12 157
15462.30 120
15463.47 127
15464.65 133
15465.82 152
15467.00 152
15468.17 125
15469.35 117
15470.52 140
15471.70 144
15472.87 143
15474.05 123
15475.22 143
15476.40 178
15477.58 144
15478.75 133
15479.93 145
15481.10 147
15482.28 144
15483.46 125
15484.63 134
15485.81 127
15486.98 126
15488.16 131
15489.34 157
15490.51 135
15491.69 107
15492.87 119
15494.04 145
15495.22 160
15496.39 115
15497.57 127
15498.75 139
15499.92 151
15501.10 134
15502.28 120
15503.45 123
15504.63 131
15505.81 128
15506.98 136
15508.16 149
15509.34 143
15510.52 142
15511.69 120
15512.87 119
15514.05 139
15515.22 145
15516.40 143
15517.58 140
15518.76 125
15519.93 138
15521.11 128
15522.29 137
15523.47 140
15524.64 116
15525.82 113
15527.00 128
15528.18 134
15529.35 114
15530.53 93
15531.71 113
15532.89 140
15534.07 126
15535.24 109
15536.42 138
15537.60 116
15538.78 115
15539.96 125
15541.13 139
15542.31 145
15543.49 143
15544.67 152
15545.85 122
15547.03 109
15548.20 101
15549.38 153
15550.56 142
15551.74 122
15552.92 128
15554.10 127
15555.28 123
15556.45 110
15557.63 107
15558.81 134
15559.99 123
15561.17 118
15562.35 124
15563.53 141
15564.71 140
15565.89 144
15567.07 131
15568.24 129
15569.42 127
15570.60 120
15571.78 111
15572.96 121
15574.14 128
15575.32 125
15576.50 141
15577.68 128
15578.86 133
15580.04 149
15581.22 154
15582.40 144
15583.58 144
15584.76 150
15585.94 150
15587.12 126
15588.30 152
15589.48 134
15590.66 140
15591.84 103
15593.02 162
15594.20 129
15595.38 131
15596.56 105
15597.74 143
15598.92 132
15600.10 140
15601.28 160
15602.46 101
15603.64 111
15604.82 150
15606.00 117
15607.18 127
15608.36 150
15609.55 110
15610.73 138
15611.91 144
15613.09 133
15614.27 121
15615.45 128
15616.63 142
15617.81 140
15618.99 134
15620.17 162
15621.36 128
15622.54 117
15623.72 119
15624.90 164
15626.08 150
15627.26 165
15628.44 172
15629.63 126
15630.81 130
15631.99 126
15633.17 139
15634.35 129
15635.53 169
15636.72 148
15637.90 144
15639.08 153
15640.26 155
15641.44 161
15642.63 154
15643.81 153
15644.99 119
15646.17 171
15647.35 143
15648.54 165
15649.72 162
15650.90 161
15652.08 186
15653.27 141
15654.45 117
15655.63 139
15656.81 142
15658.00 160
15659.18 159
15660.36 165
15661.54 171
15662.73 151
15663.91 157
15665.09 139
15666.28 162
15667.46 166
15668.64 174
15669.82 148
15671.01 179
15672.19 136
15673.37 170
15674.56 146
15675.74 152
15676.92 147
15678.11 147
15679.29 143
15680.47 165
15681.66 170
15682.84 137
15684.03 131
15685.21 145
15686.39 159
15687.58 132
15688.76 147
15689.94 171
15691.13 175
15692.31 135
15693.50 152
15694.68 159
15695.86 175
15697.05 178
15698.23 167
15699.42 180
15700.60 167
15701.78 155
15702.97 176
15704.15 138
15705.34 167
15706.52 183
15707.71 159
15708.89 153
15710.08 134
15711.26 142
15712.45 168
15713.63 152
15714.81 149
15716.00 158
15717.18 180
15718.37 165
15719.55 197
15720.74 144
15721.92 166
15723.11 179
15724.29 173
15725.48 186
15726.66 167
15727.85 172
15729.04 187
15730.22 166
15731.41 192
15732.59 175
15733.78 174
15734.96 144
15736.15 162
15737.33 158
15738.52 135
15739.71 201
15740.89 188
15742.08 179
15743.26 174
15744.45 186
15745.63 198
15746.82 172
15748.01 169
15749.19 192
15750.38 180
15751.56 201
15752.75 189
15753.94 188
15755.12 209
15756.31 180
15757.50 177
15758.68 186
15759.87 176
15761.06 161
15762.24 183
15763.43 242
15764.62 237
15765.80 213
15766.99 182
15768.18 183
15769.36 158
15770.55 169
15771.74 152
15772.92 174
15774.11 178
15775.30 164
15776.48 163
15777.67 176
15778.86 185
15780.05 178
15781.23 151
15782.42 184
15783.61 190
15784.80 168
15785.98 176
15787.17 152
15788.36 145
15789.55 145
15790.73 153
15791.92 148
15793.11 194
15794.30 134
15795.48 156
15796.67 138
15797.86 156
15799.05 158
15800.24 187
15801.42 193
15802.61 147
15803.80 164
15804.99 177
15806.18 170
15807.37 179
15808.55 155
15809.74 140
15810.93 150
15812.12 132
15813.31 129
15814.50 136
15815.68 154
15816.87 166
15818.06 142
15819.25 140
15820.44 167
15821.63 152
15822.82 143
15824.01 127
15825.19 135
15826.38 155
15827.57 166
15828.76 155
15829.95 126
15831.14 127
15832.33 126
15833.52 159
15834.71 146
15835.90 179
15837.09 124
15838.28 137
15839.47 162
15840.66 143
15841.84 139
15843.03 116
15844.22 155
15845.41 139
15846.60 118
15847.79 149
15848.98 147
15850.17 150
15851.36 144
15852.55 147
15853.74 132
15854.93 115
15856.12 155
15857.31 200
15858.50 135
15859.69 139
15860.88 160
15862.07 137
15863.26 143
15864.46 133
15865.65 180
15866.84 135
15868.03 135
15869.22 162
15870.41 149
15871.60 139
15872.79 123
15873.98 143
15875.17 138
15876.36 143
15877.55 112
15878.74 142
15879.94 132
15881.13 131
15882.32 115
15883.51 113
15884.70 115
15885.89 114
15887.08 140
15888.27 145
15889.46 124
15890.66 142
15891.85 131
15893.04 146
15894.23 122
15895.42 138
15896.61 141
15897.81 124
15899.00 113
15900.19 110
15901.38 152
15902.57 178
15903.76 143
15904.96 132
15906.15 128
15907.34 158
15908.53 159
15909.72 163
15910.92 156
15912.11 159
15913.30 136
15914.49 137
15915.69 140
15916.88 163
15918.07 158
15919.26 119
15920.46 160
15921.65 157
15922.84 181
15924.03 168
15925.23 140
15926.42 144
15927.61 152
15928.81 161
15930.00 176
15931.19 152
15932.38 173
15933.58 150
15934.77 175
15935.96 172
15937.16 191
15938.35 178
15939.54 170
15940.74 180
15941.93 178
15943.12 138
15944.32 154
15945.51 151
15946.70 181
15947.90 145
15949.09 124
15950.28 137
15951.48 122
15952.67 137
15953.87 137
15955.06 110
15956.25 131
15957.45 104
15958.64 136
15959.84 107
15961.03 112
15962.22 114
15963.42 130
15964.61 118
15965.81 137
15967.00 107
15968.19 127
15969.39 110
15970.58 101
15971.78 134
15972.97 120
15974.17 144
15975.36 109
15976.56 125
15977.75 169
15978.95 127
15980.14 130
15981.34 142
15982.53 138
15983.72 125
15984.92 123
15986.11 140
15987.31 124
15988.50 127
15989.70 139
15990.90 151
15992.09 133
15993.29 106
15994.48 125
15995.68 125
15996.87 134
15998.07 111
15999.26 118
16000.46 131
16001.65 133
16002.85 121
16004.05 132
16005.24 96
16006.44 125
16007.63 112
16008.83 136
16010.02 128
16011.22 122
16012.42 124
16013.61 106
16014.81 115
16016.00 125
16017.20 132
16018.40 99
16019.59 106
16020.79 101
16021.99 98
16023.18 103
16024.38 114
16025.58 105
16026.77 133
16027.97 127
16029.16 123
16030.36 115
16031.56 128
16032.76 120
16033.95 107
16035.15 104
16036.35 131
16037.54 133
16038.74 123
16039.94 129
16041.13 129
16042.33 116
16043.53 112
16044.73 113
16045.92 118
16047.12 97
16048.32 107
16049.51 112
16050.71 129
16051.91 120
16053.11 100
16054.30 135
16055.50 115
16056.70 123
16057.90 109
16059.10 111
16060.29 135
16061.49 145
16062.69 108
16063.89 128
16065.08 155
16066.28 134
16067.48 157
16068.68 144
16069.88 121
16071.07 127
16072.27 90
16073.47 126
16074.67 111
16075.87 107
16077.07 129
16078.26 127
16079.46 121
16080.66 110
16081.86 123
16083.06 108
16084.26 109
16085.46 136
16086.66 129
16087.85 133
16089.05 125
16090.25 98
16091.45 129
16092.65 123
16093.85 131
16095.05 90
16096.25 129
16097.45 123
16098.65 123
16099.84 132
16101.04 121
16102.24 102
16103.44 128
16104.64 121
16105.84 107
16107.04 124
16108.24 116
16109.44 112
16110.64 126
16111.84 149
16113.04 134
16114.24 146
16115.44 129
16116.64 129
16117.84 102
16119.04 90
16120.24 93
16121.44 114
16122.64 113
16123.84 149
16125.04 118
16126.24 99
16127.44 101
16128.64 112
16129.84 102
16131.04 116
16132.24 127
16133.44 133
16134.64 119
16135.84 119
16137.04 94
16138.25 92
16139.45 119
16140.65 107
16141.85 133
16143.05 115
16144.25 111
16145.45 91
16146.65 129
16147.85 108
16149.05 86
16150.25 120
16151.46 136
16152.66 112
16153.86 109
16155.06 107
16156.26 112
16157.46 100
16158.66 124
16159.87 80
16161.07 105
16162.27 108
16163.47 126
16164.67 113
16165.87 127
16167.08 120
16168.28 96
16169.48 117
16170.68 74
16171.88 109
16173.09 113
16174.29 126
16175.49 107
16176.69 124
16177.89 134
16179.10 123
16180.30 117
16181.50 142
16182.70 125
16183.91 118
16185.11 96
16186.31 100
16187.51 108
16188.72 93
16189.92 118
16191.12 127
16192.32 119
16193.53 108
16194.73 132
16195.93 132
16197.13 144
16198.34 132
16199.54 123
16200.74 108
16201.95 142
16203.15 111
16204.35 118
16205.56 132
16206.76 115
16207.96 100
16209.17 136
16210.37 148
16211.57 123
16212.78 134
16213.98 112
16215.18 96
16216.39 118
16217.59 142
16218.79 109
16220.00 119
16221.20 132
16222.41 107
16223.61 117
16224.81 126
16226.02 118
16227.22 131
16228.43 128
16229.63 115
16230.83 95
16232.04 143
16233.24 123
16234.45 112
16235.65 121
16236.86 107
16238.06 141
16239.26 130
16240.47 123
16241.67 110
16242.88 118
16244.08 124
16245.29 122
16246.49 125
16247.70 123
16248.90 130
16250.11 104
16251.31 119
16252.52 109
16253.72 110
16254.93 127
16256.13 129
16257.34 125
16258.54 99
16259.75 117
16260.95 129
16262.16 142
16263.36 137
16264.57 111
16265.77 124
16266.98 156
16268.19 129
16269.39 132
16270.60 132
16271.80 107
16273.01 103
16274.21 117
16275.42 134
16276.63 116
16277.83 124
16279.04 126
16280.24 156
16281.45 137
16282.66 124
16283.86 114
16285.07 141
16286.27 142
16287.48 129
16288.69 129
16289.89 129
16291.10 134
16292.31 146
16293.51 114
16294.72 118
16295.93 133
16297.13 115
16298.34 136
16299.55 139
16300.75 151
16301.96 154
16303.17 153
16304.37 159
16305.58 146
16306.79 146
16307.99 188
16309.20 150
16310.41 155
16311.62 153
16312.82 148
16314.03 142
16315.24 109
16316.44 118
16317.65 137
16318.86 151
16320.07 135
16321.27 153
16322.48 137
16323.69 147
16324.90 168
16326.10 140
16327.31 128
16328.52 140
16329.73 158
16330.94 138
16332.14 155
16333.35 112
16334.56 123
16335.77 140
16336.98 127
16338.18 130
16339.39 112
16340.60 131
16341.81 117
16343.02 142
16344.23 124
16345.43 91
16346.64 142
16347.85 134
16349.06 125
16350.27 122
16351.48 119
16352.69 109
16353.89 118
16355.10 115
16356.31 98
16357.52 106
16358.73 132
16359.94 129
16361.15 122
16362.36 122
16363.57 98
16364.77 109
16365.98 114
16367.19 121
16368.40 103
16369.61 102
16370.82 117
16372.03 116
16373.24 111
16374.45 107
16375.66 106
16376.87 106
16378.08 89
16379.29 117
16380.50 124
16381.71 130
16382.92 108
16384.13 104
16385.34 88
16386.55 103
16387.76 116
16388.97 101
16390.18 113
16391.39 98
16392.60 108
16393.81 96
16395.02 101
16396.23 104
16397.44 111
16398.65 128
16399.86 128
16401.07 126
16402.28 102
16403.49 103
16404.70 127
16405.91 119
16407.12 134
16408.33 104
16409.54 101
16410.76 127
16411.97 111
16413.18 117
16414.39 160
16415.60 124
16416.81 105
16418.02 120
16419.23 119
16420.44 110
16421.66 96
16422.87 113
16424.08 109
16425.29 113
16426.50 100
16427.71 110
16428.92 113
16430.14 113
16431.35 79
16432.56 100
16433.77 124
16434.98 121
16436.19 77
16437.41 110
16438.62 112
16439.83 145
16441.04 126
16442.25 87
16443.47 110
16444.68 121
16445.89 117
16447.10 124
16448.31 111
16449.53 101
16450.74 92
16451.95 110
16453.16 118
16454.38 98
16455.59 122
16456.80 113
16458.01 143
16459.23 125
16460.44 121
16461.65 103
16462.86 90
16464.08 99
16465.29 129
16466.50 127
16467.72 115
16468.93 99
16470.14 82
16471.35 88
16472.57 99
16473.78 116
16474.99 110
16476.21 95
16477.42 123
16478.63 106
16479.85 116
16481.06 109
16482.27 126
16483.49 114
16484.70 95
16485.92 90
16487.13 101
16488.34 122
16489.56 105
16490.77 137
16491.98 93
16493.20 94
16494.41 107
16495.63 129
16496.84 109
16498.05 105
16499.27 105
16500.48 91
16501.70 92
16502.91 96
16504.13 98
16505.34 92
16506.55 91
16507.77 87
16508.98 112
16510.20 92
16511.41 103
16512.63 105
16513.84 78
16515.06 142
16516.27 101
16517.49 90
16518.70 115
16519.92 111
16521.13 113
16522.35 86
16523.56 84
16524.78 106
16525.99 100
16527.21 97
16528.42 94
16529.64 98
16530.85 97
16532.07 114
16533.28 105
16534.50 98
16535.71 112
16536.93 101
16538.14 105
16539.36 98
16540.58 86
16541.79 98
16543.01 85
16544.22 101
16545.44 119
16546.65 87
16547.87 95
16549.09 100
16550.30 111
16551.52 118
16552.73 108
16553.95 104
16555.17 110
16556.38 101
16557.60 102
16558.82 109
16560.03 102
16561.25 110
16562.46 119
16563.68 92
16564.90 96
16566.11 75
16567.33 95
16568.55 83
16569.76 92
16570.98 79
16572.20 105
16573.41 115
16574.63 105
16575.85 112
16577.07 76
16578.28 108
16579.50 94
16580.72 75
16581.93 88
16583.15 119
16584.37 102
16585.59 85
16586.80 99
16588.02 82
16589.24 96
16590.46 94
16591.67 89
16592.89 95
16594.11 118
16595.33 96
16596.54 101
16597.76 106
16598.98 87
16600.20 89
16601.41 93
16602.63 93
16603.85 99
16605.07 119
16606.29 100
16607.50 75
16608.72 103
16609.94 95
16611.16 94
16612.38 100
16613.60 122
16614.81 100
16616.03 116
16617.25 106
16618.47 106
16619.69 113
16620.91 120
16622.13 120
16623.34 110
16624.56 116
16625.78 101
16627.00 138
16628.22 117
16629.44 101
16630.66 95
16631.88 99
16633.10 122
16634.31 107
16635.53 101
16636.75 104
16637.97 92
16639.19 130
16640.41 121
16641.63 109
16642.85 105
16644.07 88
16645.29 87
16646.51 78
16647.73 110
16648.95 87
16650.17 104
16651.39 95
16652.61 97
16653.83 91
16655.05 101
16656.27 102
16657.49 96
16658.71 95
16659.93 107
16661.15 121
16662.37 96
16663.59 92
16664.81 93
16666.03 86
16667.25 111
16668.47 106
16669.69 91
16670.91 80
16672.13 115
16673.35 114
16674.57 77
16675.79 95
16677.01 96
16678.23 93
16679.45 102
16680.67 108
16681.89 94
16683.12 94
16684.34 110
16685.56 94
16686.78 116
16688.00 105
16689.22 125
16690.44 118
16691.66 112
16692.88 94
16694.11 86
16695.33 93
16696.55 84
16697.77 105
16698.99 86
16700.21 116
16701.43 102
16702.66 99
16703.88 81
16705.10 104
16706.32 116
16707.54 85
16708.77 73
16709.99 72
16711.21 69
16712.43 98
16713.65 106
16714.87 136
16716.10 72
16717.32 94
16718.54 100
16719.76 87
16720.99 83
16722.21 85
16723.43 120
16724.65 122
16725.88 101
16727.10 95
16728.32 93
16729.54 106
16730.77 101
16731.99 108
16733.21 113
16734.43 118
16735.66 94
16736.88 102
16738.10 98
16739.33 104
16740.55 66
16741.77 113
16742.99 115
16744.22 92
16745.44 88
16746.66 106
16747.89 89
16749.11 82
16750.33 100
16751.56 92
16752.78 105
16754.00 102
16755.23 103
16756.45 122
16757.68 84
16758.90 98
16760.12 115
16761.35 98
16762.57 102
16763.79 114
16765.02 115
16766.24 114
16767.47 109
16768.69 95
16769.91 109
16771.14 134
16772.36 86
16773.59 103
16774.81 102
16776.04 105
16777.26 88
16778.48 83
16779.71 80
16780.93 92
16782.16 131
16783.38 102
16784.61 115
16785.83 98
16787.06 97
16788.28 109
16789.51 107
16790.73 96
16791.96 101
16793.18 90
16794.41 88
16795.63 80
16796.86 104
16798.08 113
16799.31 93
16800.53 96
16801.76 107
16802.98 95
16804.21 77
16805.43 95
16806.66 98
16807.88 86
16809.11 94
16810.33 103
16811.56 103
16812.79 84
16814.01 101
16815.24 87
16816.46 67
16817.69 70
16818.91 109
16820.14 106
16821.37 88
16822.59 97
16823.82 73
16825.04 117
16826.27 115
16827.50 82
16828.72 95
16829.95 121
16831.18 107
16832.40 85
16833.63 101
16834.86 99
16836.08 100
16837.31 84
16838.53 123
16839.76 92
16840.99 92
16842.21 101
16843.44 100
16844.67 78
16845.90 92
16847.12 82
16848.35 91
16849.58 120
16850.80 122
16852.03 104
16853.26 94
16854.48 94
16855.71 94
16856.94 105
16858.17 105
16859.39 108
16860.62 98
16861.85 89
16863.08 90
16864.30 139
16865.53 134
16866.76 107
16867.99 103
16869.21 107
16870.44 99
16871.67 91
16872.90 91
16874.13 90
16875.35 118
16876.58 96
16877.81 122
16879.04 119
16880.27 118
16881.49 115
16882.72 109
16883.95 113
16885.18 95
16886.41 117
16887.64 101
16888.86 103
16890.09 97
16891.32 100
16892.55 106
16893.78 124
16895.01 111
16896.24 111
16897.46 106
16898.69 131
16899.92 137
16901.15 141
16902.38 115
16903.61 123
16904.84 69
16906.07 84
16907.30 95
16908.53 93
16909.75 97
16910.98 105
16912.21 117
16913.44 93
16914.67 111
16915.90 73
16917.13 108
16918.36 108
16919.59 115
16920.82 94
16922.05 79
16923.28 124
16924.51 112
16925.74 124
16926.97 79
16928.20 92
16929.43 109
16930.66 106
16931.89 115
16933.12 97
16934.35 106
16935.58 105
16936.81 100
16938.04 104
16939.27 92
16940.50 108
16941.73 113
16942.96 97
16944.19 96
16945.42 78
16946.65 96
16947.88 103
16949.11 104
16950.34 136
16951.57 78
16952.80 86
16954.04 101
16955.27 86
16956.50 93
16957.73 99
16958.96 103
16960.19 82
16961.42 75
16962.65 95
16963.88 120
16965.11 116
16966.35 92
16967.58 82
16968.81 90
16970.04 94
16971.27 103
16972.50 109
16973.73 92
16974.97 91
16976.20 104
16977.43 107
16978.66 99
16979.89 97
16981.12 81
16982.36 112
16983.59 81
16984.82 84
16986.05 78
16987.28 108
16988.52 117
16989.75 96
16990.98 101
16992.21 90
16993.45 99
16994.68 101
16995.91 93
16997.14 99
16998.37 101
16999.61 100
17000.84 90
17002.07 114
17003.31 127
17004.54 121
17005.77 120
17007.00 108
17008.24 84
17009.47 109
17010.70 110
17011.93 111
17013.17 128
17014.40 98
17015.63 107
17016.87 106
17018.10 100
17019.33 87
17020.57 100
17021.80 91
17023.03 95
17024.27 84
17025.50 92
17026.73 117
17027.97 78
17029.20 74
17030.43 105
17031.67 83
17032.90 92
17034.14 81
17035.37 82
17036.60 84
17037.84 90
17039.07 89
17040.30 70
17041.54 74
17042.77 88
17044.01 99
17045.24 77
17046.47 104
17047.71 86
17048.94 93
17050.18 96
17051.41 88
17052.65 92
17053.88 91
17055.12 134
17056.35 109
17057.58 85
17058.82 99
17060.05 108
17061.29 86
17062.52 91
17063.76 95
17064.99 96
17066.23 111
17067.46 102
17068.70 91
17069.93 69
17071.17 93
17072.40 84
17073.64 88
17074.87 78
17076.11 103
17077.34 86
17078.58 86
17079.81 88
17081.05 100
17082.29 98
17083.52 82
17084.76 100
17085.99 112
17087.23 105
17088.46 93
17089.70 84
17090.94 106
17092.17 103
17093.41 76
17094.64 96
17095.88 102
17097.12 95
17098.35 82
17099.59 102
17100.82 94
17102.06 94
17103.30 105
17104.53 109
17105.77 93
17107.00 99
17108.24 103
17109.48 113
17110.71 73
17111.95 85
17113.19 115
17114.42 103
17115.66 88
17116.90 70
17118.13 87
17119.37 92
17120.61 84
17121.85 105
17123.08 87
17124.32 85
17125.56 110
17126.79 100
17128.03 62
17129.27 68
17130.50 93
17131.74 103
17132.98 96
17134.22 96
17135.45 104
17136.69 121
17137.93 100
17139.17 83
17140.40 80
17141.64 79
17142.88 95
17144.12 96
17145.36 87
17146.59 78
17147.83 90
17149.07 68
17150.31 84
17151.54 79
17152.78 75
17154.02 73
17155.26 80
17156.50 76
17157.74 83
17158.97 93
17160.21 88
17161.45 81
17162.69 80
17163.93 84
17165.17 89
17166.40 69
17167.64 83
17168.88 75
17170.12 58
17171.36 88
17172.60 94
17173.84 83
17175.08 88
17176.31 102
17177.55 72
17178.79 86
17180.03 89
17181.27 97
17182.51 72
17183.75 81
17184.99 103
17186.23 99
17187.47 87
17188.71 83
17189.94 85
17191.18 93
17192.42 87
17193.66 82
17194.90 108
17196.14 95
17197.38 93
17198.62 103
17199.86 97
17201.10 107
17202.34 89
17203.58 89
17204.82 96
17206.06 93
17207.30 70
17208.54 94
17209.78 104
17211.02 130
17212.26 79
17213.50 88
17214.74 79
17215.98 89
17217.22 87
17218.46 77
17219.70 79
17220.94 63
17222.18 69
17223.43 80
17224.67 84
17225.91 86
17227.15 91
17228.39 65
17229.63 63
17230.87 62
17232.11 84
17233.35 94
17234.59 102
17235.83 99
17237.08 66
17238.32 93
17239.56 65
17240.80 90
17242.04 80
17243.28 97
17244.52 80
17245.76 82
17247.01 93
17248.25 78
17249.49 71
17250.73 94
17251.97 62
17253.21 87
17254.46 73
17255.70 92
17256.94 106
17258.18 90
17259.42 89
17260.66 81
17261.91 97
17263.15 93
17264.39 75
17265.63 77
17266.87 89
17268.12 86
17269.36 66
17270.60 95
17271.84 89
17273.09 73
17274.33 80
17275.57 82
17276.81 70
17278.06 88
17279.30 47
17280.54 75
17281.78 76
17283.03 77
17284.27 81
17285.51 87
17286.76 86
17288.00 92
17289.24 93
17290.48 84
17291.73 85
17292.97 77
17294.21 88
17295.46 93
17296.70 96
17297.94 70
17299.19 83
17300.43 58
17301.67 85
17302.92 78
17304.16 79
17305.40 88
17306.65 91
17307.89 78
17309.14 93
17310.38 123
17311.62 72
17312.87 106
17314.11 70
17315.35 82
17316.60 83
17317.84 100
17319.09 59
17320.33 101
17321.58 68
17322.82 96
17324.06 82
17325.31 91
17326.55 71
17327.80 79
17329.04 103
17330.29 78
17331.53 75
17332.77 65
17334.02 75
17335.26 78
17336.51 83
17337.75 67
17339.00 86
17340.24 73
17341.49 81
17342.73 94
17343.98 91
17345.22 101
17346.47 96
17347.71 94
17348.96 78
17350.20 100
17351.45 102
17352.69 97
17353.94 88
17355.18 69
17356.43 95
17357.68 96
17358.92 91
17360.17 106
17361.41 78
17362.66 95
17363.90 99
17365.15 82
17366.39 90
17367.64 82
17368.89 102
17370.13 83
17371.38 88
17372.62 67
17373.87 58
17375.12 91
17376.36 81
17377.61 74
17378.85 61
17380.10 90
17381.35 74
17382.59 95
17383.84 84
17385.09 89
17386.33 97
17387.58 84
17388.83 71
17390.07 96
17391.32 88
17392.57 85
17393.81 75
17395.06 104
17396.31 106
17397.55 76
17398.80 82
17400.05 95
17401.29 86
17402.54 82
17403.79 83
17405.04 63
17406.28 80
17407.53 68
17408.78 79
17410.02 56
17411.27 80
17412.52 110
17413.77 78
17415.01 68
17416.26 89
17417.51 106
17418.76 69
17420.00 87
17421.25 86
17422.50 68
17423.75 77
17425.00 64
17426.24 83
17427.49 88
17428.74 87
17429.99 91
17431.24 74
17432.48 83
17433.73 88
17434.98 109
17436.23 79
17437.48 88
17438.73 86
17439.97 84
17441.22 83
17442.47 101
17443.72 104
17444.97 63
17446.22 89
17447.47 79
17448.71 71
17449.96 81
17451.21 73
17452.46 89
17453.71 82
17454.96 85
17456.21 68
17457.46 90
17458.71 105
17459.95 78
17461.20 79
17462.45 76
17463.70 99
17464.95 114
17466.20 79
17467.45 85
17468.70 87
17469.95 80
17471.20 90
17472.45 110
17473.70 79
17474.95 88
17476.20 100
17477.45 98
17478.70 82
17479.95 87
17481.20 86
17482.45 96
17483.70 79
17484.95 67
17486.20 72
17487.45 88
17488.70 92
17489.95 85
17491.20 60
17492.45 59
17493.70 73
17494.95 75
17496.20 83
17497.45 104
17498.70 93
17499.95 80
17501.20 98
17502.45 71
17503.70 67
17504.95 74
17506.20 96
17507.46 76
17508.71 63
17509.96 66
17511.21 73
17512.46 95
17513.71 85
17514.96 81
17516.21 75
17517.46 83
17518.71 83
17519.97 67
17521.22 82
17522.47 83
17523.72 88
17524.97 88
17526.22 93
17527.47 81
17528.73 88
17529.98 82
17531.23 72
17532.48 71
17533.73 82
17534.99 80
17536.24 87
17537.49 95
17538.74 90
17539.99 80
17541.25 64
17542.50 76
17543.75 73
17545.00 102
17546.25 66
17547.51 67
17548.76 85
17550.01 63
17551.26 99
17552.52 92
17553.77 87
17555.02 84
17556.27 90
17557.53 81
17558.78 105
17560.03 105
17561.28 85
17562.54 55
17563.79 91
17565.04 91
17566.30 98
17567.55 67
17568.80 85
17570.05 109
17571.31 109
17572.56 95
17573.81 79
17575.07 98
17576.32 96
17577.57 101
17578.83 81
17580.08 78
17581.33 76
17582.59 62
17583.84 74
17585.10 90
17586.35 92
17587.60 88
17588.86 95
17590.11 82
17591.36 83
17592.62 74
17593.87 93
17595.13 90
17596.38 83
17597.63 98
17598.89 83
17600.14 76
17601.40 81
17602.65 74
17603.90 99
17605.16 95
17606.41 89
17607.67 89
17608.92 95
17610.18 98
17611.43 93
17612.69 77
17613.94 89
17615.20 83
17616.45 70
17617.71 79
17618.96 75
17620.21 106
17621.47 84
17622.72 107
17623.98 89
17625.23 104
17626.49 76
17627.75 97
17629.00 90
17630.26 103
17631.51 110
17632.77 108
17634.02 77
17635.28 73
17636.53 79
17637.79 90
17639.04 85
17640.30 77
17641.55 90
17642.81 92
17644.07 83
17645.32 99
17646.58 67
17647.83 74
17649.09 94
17650.35 69
17651.60 83
17652.86 103
17654.11 60
17655.37 90
17656.63 84
17657.88 100
17659.14 96
17660.39 89
17661.65 71
17662.91 74
17664.16 85
17665.42 72
17666.68 82
17667.93 75
17669.19 75
17670.45 74
17671.70 92
17672.96 97
17674.22 92
17675.47 91
17676.73 76
17677.99 71
17679.24 112
17680.50 69
17681.76 80
17683.02 92
17684.27 75
17685.53 84
17686.79 90
17688.05 73
17689.30 77
17690.56 81
17691.82 71
17693.07 88
17694.33 80
17695.59 69
17696.85 69
17698.11 101
17699.36 82
17700.62 78
17701.88 70
17703.14 81
17704.39 58
17705.65 65
17706.91 72
17708.17 76
17709.43 76
17710.68 91
17711.94 70
17713.20 74
17714.46 67
17715.72 68
17716.98 65
17718.23 93
17719.49 69
17720.75 67
17722.01 69
17723.27 69
17724.53 79
17725.79 82
17727.04 65
17728.30 52
17729.56 80
17730.82 75
17732.08 57
17733.34 71
17734.60 64
17735.86 98
17737.12 82
17738.37 107
17739.63 66
17740.89 72
17742.15 86
17743.41 66
17744.67 94
17745.93 68
17747.19 55
17748.45 63
17749.71 82
17750.97 69
17752.23 72
17753.49 59
17754.75 76
17756.01 102
17757.27 91
17758.53 90
17759.79 74
17761.05 78
17762.31 81
17763.57 82
17764.83 77
17766.09 77
17767.35 92
17768.61 83
17769.87 72
17771.13 65
17772.39 63
17773.65 89
17774.91 82
17776.17 72
17777.43 77
17778.69 78
17779.95 71
17781.21 57
17782.47 78
17783.73 86
17784.99 89
17786.25 71
17787.51 78
17788.78 77
17790.04 60
17791.30 75
17792.56 78
17793.82 72
17795.08 59
17796.34 74
17797.60 87
17798.86 79
17800.13 57
17801.39 58
17802.65 73
17803.91 80
17805.17 76
17806.43 77
17807.69 89
17808.96 80
17810.22 73
17811.48 81
17812.74 91
17814.00 81
17815.26 90
17816.53 89
17817.79 98
17819.05 85
17820.31 96
17821.57 94
17822.84 74
17824.10 60
17825.36 77
17826.62 76
17827.89 80
17829.15 86
17830.41 88
17831.67 82
17832.93 58
17834.20 91
17835.46 77
17836.72 85
17837.99 92
17839.25 76
17840.51 85
17841.77 80
17843.04 93
17844.30 77
17845.56 67
17846.82 68
17848.09 93
17849.35 80
17850.61 78
17851.88 94
17853.14 88
17854.40 99
17855.67 78
17856.93 84
17858.19 78
17859.46 68
17860.72 72
17861.98 77
17863.25 99
17864.51 78
17865.77 68
17867.04 75
17868.30 76
17869.57 70
17870.83 60
17872.09 77
17873.36 87
17874.62 79
17875.89 87
17877.15 79
17878.41 78
17879.68 82
17880.94 80
17882.21 78
17883.47 80
17884.73 64
17886.00 67
17887.26 63
17888.53 62
17889.79 75
17891.06 69
17892.32 73
17893.59 64
17894.85 56
17896.12 59
17897.38 71
17898.65 73
17899.91 96
17901.17 59
17902.44 64
17903.70 52
17904.97 71
17906.23 85
17907.50 50
17908.77 62
17910.03 78
17911.30 78
17912.56 57
17913.83 65
17915.09 73
17916.36 73
17917.62 64
17918.89 73
17920.15 94
17921.42 88
17922.68 84
17923.95 103
17925.22 69
17926.48 75
17927.75 92
17929.01 88
17930.28 78
17931.55 68
17932.81 86
17934.08 67
17935.34 93
17936.61 70
17937.88 91
17939.14 76
17940.41 91
17941.68 68
17942.94 81
17944.21 82
17945.47 91
17946.74 93
17948.01 97
17949.27 75
17950.54 74
17951.81 101
17953.07 68
17954.34 79
17955.61 110
17956.87 88
17958.14 78
17959.41 60
17960.68 62
17961.94 67
17963.21 85
17964.48 83
17965.74 63
17967.01 86
17968.28 94
17969.55 69
17970.81 63
17972.08 94
17973.35 68
17974.62 77
17975.88 79
17977.15 93
17978.42 86
17979.69 77
17980.95 91
17982.22 83
17983.49 81
17984.76 66
17986.03 75
17987.29 81
17988.56 74
17989.83 73
17991.10 73
17992.37 76
17993.63 76
17994.90 91
17996.17 105
17997.44 92
17998.71 78
17999.98 81
18001.24 68
18002.51 80
18003.78 100
18005.05 96
18006.32 90
18007.59 90
18008.86 90
18010.12 84
18011.39 72
18012.66 72
18013.93 87
18015.20 65
18016.47 69
18017.74 68
18019.01 83
18020.28 55
18021.54 94
18022.81 61
18024.08 72
18025.35 108
18026.62 85
18027.89 82
18029.16 83
18030.43 85
18031.70 91
18032.97 74
18034.24 63
18035.51 72
18036.78 70
18038.05 73
18039.32 98
18040.59 107
18041.86 81
18043.13 71
18044.40 73
18045.67 57
18046.94 60
18048.21 64
18049.48 71
18050.75 77
18052.02 62
18053.29 72
18054.56 86
18055.83 57
18057.10 72
18058.37 83
18059.64 68
18060.91 77
18062.18 63
18063.45 103
18064.72 83
18065.99 68
18067.26 70
18068.54 68
18069.81 93
18071.08 86
18072.35 98
18073.62 67
18074.89 56
18076.16 80
18077.43 91
18078.70 78
18079.97 66
18081.25 73
18082.52 98
18083.79 63
18085.06 63
18086.33 89
18087.60 72
18088.87 80
18090.15 69
18091.42 75
18092.69 81
18093.96 83
18095.23 108
18096.50 76
18097.78 66
18099.05 68
18100.32 90
18101.59 102
18102.86 83
18104.14 81
18105.41 87
18106.68 76
18107.95 64
18109.23 88
18110.50 99
18111.77 91
18113.04 87
18114.31 85
18115.59 83
18116.86 82
18118.13 86
18119.40 102
18120.68 95
18121.95 79
18123.22 83
18124.50 59
18125.77 76
18127.04 78
18128.31 52
18129.59 73
18130.86 90
18132.13 77
18133.41 71
18134.68 68
18135.95 91
18137.23 76
18138.50 72
18139.77 70
18141.05 75
18142.32 99
18143.59 85
18144.87 65
18146.14 69
18147.41 75
18148.69 75
18149.96 60
18151.23 81
18152.51 89
18153.78 82
18155.06 64
18156.33 82
18157.60 82
18158.88 89
18160.15 67
18161.43 74
18162.70 87
18163.97 64
18165.25 65
18166.52 90
18167.80 69
18169.07 77
18170.35 84
18171.62 80
18172.90 80
18174.17 69
18175.44 80
18176.72 81
18177.99 101
18179.27 110
18180.54 69
18181.82 68
18183.09 88
18184.37 94
18185.64 85
18186.92 88
18188.19 85
18189.47 63
18190.74 75
18192.02 67
18193.29 67
18194.57 75
18195.84 75
18197.12 78
18198.39 82
18199.67 89
18200.95 66
18202.22 66
18203.50 68
18204.77 96
18206.05 90
18207.32 68
18208.60 69
18209.88 82
18211.15 81
18212.43 63
18213.70 67
18214.98 80
18216.26 80
18217.53 73
18218.81 88
18220.08 85
18221.36 67
18222.64 60
18223.91 78
18225.19 90
18226.47 67
18227.74 57
18229.02 79
18230.29 63
18231.57 59
18232.85 95
18234.12 76
18235.40 94
18236.68 79
18237.95 69
18239.23 78
18240.51 85
18241.79 85
18243.06 88
18244.34 76
18245.62 88
18246.89 83
18248.17 75
18249.45 77
18250.73 70
18252.00 82
18253.28 82
18254.56 76
18255.83 67
18257.11 71
18258.39 84
18259.67 79
18260.94 78
18262.22 93
18263.50 83
18264.78 84
18266.06 60
18267.33 63
18268.61 80
18269.89 75
18271.17 70
18272.45 73
18273.72 76
18275.00 105
18276.28 71
18277.56 87
18278.84 62
18280.11 103
18281.39 112
18282.67 88
18283.95 71
18285.23 81
18286.51 105
18287.78 80
18289.06 72
18290.34 89
18291.62 55
18292.90 59
18294.18 70
18295.46 75
18296.74 77
18298.01 67
18299.29 77
18300.57 79
18301.85 62
18303.13 71
18304.41 74
18305.69 56
18306.97 68
18308.25 56
18309.53 87
18310.81 87
18312.09 59
18313.37 63
18314.64 64
18315.92 79
18317.20 78
18318.48 86
18319.76 94
18321.04 70
18322.32 81
18323.60 71
18324.88 73
18326.16 71
18327.44 81
18328.72 54
18330.00 86
18331.28 77
18332.56 93
18333.84 81
18335.12 73
18336.40 83
18337.68 78
18338.96 88
18340.24 95
18341.52 66
18342.80 63
18344.09 85
18345.37 90
18346.65 99
18347.93 74
18349.21 57
18350.49 50
18351.77 61
18353.05 87
18354.33 53
18355.61 67
18356.89 58
18358.17 65
18359.46 75
18360.74 93
18362.02 72
18363.30 58
18364.58 83
18365.86 83
18367.14 78
18368.42 97
18369.71 81
18370.99 109
18372.27 95
18373.55 84
18374.83 95
18376.11 102
18377.39 72
18378.68 84
18379.96 85
18381.24 84
18382.52 82
18383.80 111
18385.09 102
18386.37 96
18387.65 73
18388.93 77
18390.21 87
18391.50 75
18392.78 67
18394.06 69
18395.34 94
18396.63 81
18397.91 90
18399.19 72
18400.47 77
18401.76 66
18403.04 84
18404.32 74
18405.60 48
18406.89 63
18408.17 68
18409.45 91
18410.73 71
18412.02 56
18413.30 57
18414.58 76
18415.87 86
18417.15 79
18418.43 99
18419.72 67
18421.00 71
18422.28 101
18423.57 71
18424.85 86
18426.13 97
18427.42 65
18428.70 89
18429.98 64
18431.27 73
18432.55 66
18433.83 83
18435.12 65
18436.40 78
18437.68 82
18438.97 87
18440.25 83
18441.54 90
18442.82 72
18444.10 71
18445.39 57
18446.67 90
18447.96 78
18449.24 57
18450.53 65
18451.81 80
18453.09 66
18454.38 68
18455.66 54
18456.95 97
18458.23 94
18459.52 73
18460.80 64
18462.09 60
18463.37 68
18464.65 64
18465.94 91
18467.22 87
18468.51 90
18469.79 89
18471.08 98
18472.36 80
18473.65 72
18474.93 75
18476.22 77
18477.50 82
18478.79 83
18480.08 77
18481.36 74
18482.65 106
18483.93 93
18485.22 66
18486.50 72
18487.79 80
18489.07 74
18490.36 79
18491.64 79
18492.93 67
18494.22 78
18495.50 84
18496.79 82
18498.07 70
18499.36 67
18500.65 89
18501.93 71
18503.22 70
18504.50 55
18505.79 73
18507.08 62
18508.36 67
18509.65 72
18510.94 70
18512.22 69
18513.51 82
18514.80 78
18516.08 92
18517.37 52
18518.65 62
18519.94 83
18521.23 97
18522.51 85
18523.80 92
18525.09 86
18526.38 80
18527.66 78
18528.95 80
18530.24 65
18531.52 71
18532.81 83
18534.10 88
18535.39 58
18536.67 64
18537.96 69
18539.25 97
18540.53 88
18541.82 61
18543.11 80
18544.40 79
18545.68 65
18546.97 81
18548.26 86
18549.55 68
18550.84 77
18552.12 98
18553.41 85
18554.70 63
18555.99 76
18557.27 67
18558.56 82
18559.85 56
18561.14 71
18562.43 79
18563.72 62
18565.00 61
18566.29 76
18567.58 73
18568.87 99
18570.16 90
18571.45 78
18572.73 81
18574.02 64
18575.31 75
18576.60 67
18577.89 85
18579.18 95
18580.47 103
18581.75 76
18583.04 55
18584.33 81
18585.62 89
18586.91 75
18588.20 92
18589.49 80
18590.78 74
18592.07 94
18593.36 79
18594.65 81
18595.93 89
18597.22 80
18598.51 83
18599.80 83
18601.09 95
18602.38 91
18603.67 89
18604.96 75
18606.25 78
18607.54 87
18608.83 91
18610.12 86
18611.41 68
18612.70 69
18613.99 64
18615.28 75
18616.57 78
18617.86 84
18619.15 88
18620.44 72
18621.73 72
18623.02 81
18624.31 90
18625.60 74
18626.89 73
18628.18 91
18629.47 93
18630.76 82
18632.05 93
18633.34 76
18634.64 95
18635.93 88
18637.22 78
18638.51 72
18639.80 101
18641.09 73
18642.38 66
18643.67 69
18644.96 69
18646.25 89
18647.54 91
18648.84 83
18650.13 84
18651.42 84
18652.71 95
18654.00 97
18655.29 66
18656.58 67
18657.88 74
18659.17 90
18660.46 87
18661.75 76
18663.04 102
18664.33 105
18665.63 84
18666.92 79
18668.21 70
18669.50 75
18670.79 92
18672.08 86
18673.38 59
18674.67 75
18675.96 82
18677.25 71
18678.55 69
18679.84 71
18681.13 90
18682.42 70
18683.71 98
18685.01 63
18686.30 72
18687.59 80
18688.88 69
18690.18 80
18691.47 77
18692.76 80
18694.06 80
18695.35 88
18696.64 85
18697.93 87
18699.23 83
18700.52 79
18701.81 82
18703.11 81
18704.40 66
18705.69 78
18706.99 92
18708.28 76
18709.57 95
18710.86 50
18712.16 53
18713.45 74
18714.75 77
18716.04 85
18717.33 74
18718.63 61
18719.92 76
18721.21 97
18722.51 66
18723.80 77
18725.09 69
18726.39 75
18727.68 64
18728.98 87
18730.27 70
18731.56 70
18732.86 76
18734.15 88
18735.45 71
18736.74 87
18738.04 79
18739.33 60
18740.62 71
18741.92 94
18743.21 72
18744.51 78
18745.80 70
18747.10 71
18748.39 87
18749.69 74
18750.98 87
18752.27 87
18753.57 69
18754.86 65
18756.16 73
18757.45 80
18758.75 78
18760.04 61
18761.34 78
18762.63 89
18763.93 82
18765.23 66
18766.52 56
18767.82 90
18769.11 93
18770.41 66
18771.70 63
18773.00 68
18774.29 57
18775.59 66
18776.88 76
18778.18 66
18779.48 90
18780.77 75
18782.07 76
18783.36 70
18784.66 71
18785.95 63
18787.25 79
18788.55 65
18789.84 71
18791.14 95
18792.43 68
18793.73 79
18795.03 73
18796.32 88
18797.62 80
18798.92 89
18800.21 87
18801.51 71
18802.81 92
18804.10 84
18805.40 76
18806.70 71
18807.99 77
18809.29 67
18810.59 77
18811.88 80
18813.18 83
18814.48 81
18815.77 63
18817.07 74
18818.37 63
18819.66 81
18820.96 73
18822.26 76
18823.56 75
18824.85 81
18826.15 75
18827.45 71
18828.75 78
18830.04 73
18831.34 68
18832.64 64
18833.94 75
18835.23 86
18836.53 87
18837.83 69
18839.13 71
18840.42 80
18841.72 62
18843.02 81
18844.32 78
18845.62 66
18846.91 74
18848.21 78
18849.51 74
18850.81 78
18852.11 82
18853.40 70
18854.70 75
18856.00 60
18857.30 68
18858.60 77
18859.90 76
18861.20 84
18862.49 81
18863.79 85
18865.09 60
18866.39 69
18867.69 66
18868.99 55
18870.29 74
18871.59 77
18872.88 86
18874.18 62
18875.48 80
18876.78 89
18878.08 84
18879.38 69
18880.68 79
18881.98 64
18883.28 91
18884.58 82
18885.88 91
18887.18 78
18888.47 61
18889.77 72
18891.07 79
18892.37 78
18893.67 70
18894.97 75
18896.27 85
18897.57 100
18898.87 72
18900.17 57
18901.47 61
18902.77 77
18904.07 70
18905.37 64
18906.67 65
18907.97 70
18909.27 67
18910.57 82
18911.87 74
18913.17 70
18914.47 64
18915.77 64
18917.07 85
18918.38 72
18919.68 67
18920.98 67
18922.28 58
18923.58 72
18924.88 72
18926.18 78
18927.48 77
18928.78 68
18930.08 64
18931.38 68
18932.68 61
18933.98 85
18935.29 79
18936.59 45
18937.89 67
18939.19 70
18940.49 56
18941.79 74
18943.09 69
18944.39 84
18945.70 82
18947.00 72
18948.30 58
18949.60 57
18950.90 78
18952.20 84
18953.51 81
18954.81 78
18956.11 85
18957.41 70
18958.71 68
18960.02 56
18961.32 68
18962.62 95
18963.92 65
18965.22 83
18966.53 76
18967.83 71
18969.13 66
18970.43 53
18971.73 56
18973.04 66
18974.34 66
18975.64 73
18976.94 60
18978.25 61
18979.55 60
18980.85 53
18982.16 66
18983.46 57
18984.76 70
18986.06 55
18987.37 46
18988.67 67
18989.97 66
18991.28 73
18992.58 64
18993.88 59
18995.18 87
18996.49 71
18997.79 59
18999.09 50
19000.40 67
19001.70 61
19003.00 54
19004.31 39
19005.61 48
19006.92 71
19008.22 61
19009.52 71
19010.83 68
19012.13 80
19013.43 61
19014.74 55
19016.04 68
19017.35 59
19018.65 71
19019.95 79
19021.26 66
19022.56 64
19023.87 65
19025.17 68
19026.47 56
19027.78 45
19029.08 49
19030.39 69
19031.69 94
19033.00 77
19034.30 60
19035.61 53
19036.91 64
19038.21 82
19039.52 77
19040.82 55
19042.13 65
19043.43 64
19044.74 84
19046.04 65
19047.35 46
19048.65 54
19049.96 73
19051.26 88
19052.57 66
19053.87 79
19055.18 61
19056.48 60
19057.79 70
19059.09 64
19060.40 75
19061.71 74
19063.01 64
19064.32 60
19065.62 70
19066.93 80
19068.23 90
19069.54 87
19070.85 63
19072.15 46
19073.46 45
19074.76 62
19076.07 57
19077.37 70
19078.68 85
19079.99 80
19081.29 76
19082.60 74
19083.91 55
19085.21 85
19086.52 82
19087.82 87
19089.13 72
19090.44 71
19091.74 63
19093.05 73
19094.36 78
19095.66 70
19096.97 64
19098.28 70
19099.58 57
19100.89 61
19102.20 40
19103.50 50
19104.81 50
19106.12 64
19107.42 55
19108.73 63
19110.04 67
19111.35 80
19112.65 73
19113.96 63
19115.27 61
19116.58 74
19117.88 63
19119.19 48
19120.50 65
19121.81 55
19123.11 66
19124.42 89
19125.73 76
19127.04 72
19128.34 89
19129.65 73
19130.96 78
19132.27 60
19133.57 60
19134.88 81
19136.19 68
19137.50 83
19138.81 62
19140.12 95
19141.42 64
19142.73 66
19144.04 70
19145.35 57
19146.66 75
19147.97 61
19149.27 61
19150.58 72
19151.89 78
19153.20 60
19154.51 74
19155.82 70
19157.13 62
19158.43 64
19159.74 77
19161.05 74
19162.36 59
19163.67 67
19164.98 66
19166.29 68
19167.60 67
19168.91 53
19170.22 78
19171.52 66
19172.83 62
19174.14 68
19175.45 68
19176.76 69
19178.07 51
19179.38 76
19180.69 74
19182.00 70
19183.31 71
19184.62 67
19185.93 70
19187.24 59
19188.55 55
19189.86 70
19191.17 74
19192.48 77
19193.79 64
19195.10 65
19196.41 50
19197.72 68
19199.03 100
19200.34 77
19201.65 81
19202.96 110
19204.27 97
19205.58 69
19206.89 84
19208.20 56
19209.51 71
19210.82 71
19212.13 70
19213.44 63
19214.75 70
19216.06 75
19217.38 59
19218.69 44
19220.00 61
19221.31 60
19222.62 75
19223.93 78
19225.24 58
19226.55 72
19227.86 61
19229.17 74
19230.49 92
19231.80 80
19233.11 48
19234.42 68
19235.73 50
19237.04 57
19238.35 92
19239.67 62
19240.98 52
19242.29 67
19243.60 59
19244.91 68
19246.22 60
19247.54 61
19248.85 59
19250.16 54
19251.47 80
19252.78 67
19254.10 56
19255.41 57
19256.72 62
19258.03 74
19259.34 60
19260.66 57
19261.97 62
19263.28 68
19264.59 76
19265.91 72
19267.22 60
19268.53 60
19269.84 64
19271.16 66
19272.47 81
19273.78 73
19275.10 61
19276.41 66
19277.72 55
19279.03 75
19280.35 84
19281.66 68
19282.97 75
19284.29 69
19285.60 77
19286.91 66
19288.23 70
19289.54 70
19290.85 72
19292.17 54
19293.48 77
19294.79 76
19296.11 91
19297.42 74
19298.73 56
19300.05 57
19301.36 86
19302.67 68
19303.99 58
19305.30 53
19306.62 55
19307.93 79
19309.24 107
19310.56 107
19311.87 69
19313.19 68
19314.50 66
19315.81 54
19317.13 59
19318.44 79
19319.76 89
19321.07 75
19322.39 60
19323.70 55
19325.01 71
19326.33 82
19327.64 71
19328.96 58
19330.27 95
19331.59 89
19332.90 66
19334.22 67
19335.53 76
19336.85 68
19338.16 92
19339.48 83
19340.79 69
19342.11 76
19343.42 69
19344.74 86
19346.05 55
19347.37 73
19348.68 65
19350.00 77
19351.31 70
19352.63 59
19353.94 65
19355.26 86
19356.58 83
19357.89 64
19359.21 77
19360.52 61
19361.84 81
19363.15 76
19364.47 74
19365.79 72
19367.10 80
19368.42 87
19369.73 63
19371.05 58
19372.37 57
19373.68 47
19375.00 74
19376.31 70
19377.63 60
19378.95 52
19380.26 77
19381.58 94
19382.90 76
19384.21 65
19385.53 56
19386.85 71
19388.16 79
19389.48 88
19390.80 77
19392.11 63
19393.43 87
19394.75 82
19396.06 83
19397.38 66
19398.70 56
19400.01 70
19401.33 71
19402.65 82
19403.97 60
19405.28 86
19406.60 74
19407.92 53
19409.23 77
19410.55 56
19411.87 71
19413.19 75
19414.50 53
19415.82 72
19417.14 59
19418.46 85
19419.77 57
19421.09 57
19422.41 69
19423.73 77
19425.05 64
19426.36 58
19427.68 67
19429.00 68
19430.32 71
19431.64 65
19432.95 66
19434.27 67
19435.59 50
19436.91 68
19438.23 71
19439.55 60
19440.86 68
19442.18 77
19443.50 56
19444.82 65
19446.14 79
19447.46 85
19448.78 61
19450.09 61
19451.41 76
19452.73 59
19454.05 54
19455.37 71
19456.69 47
19458.01 55
19459.33 53
19460.65 62
19461.97 66
19463.28 73
19464.60 75
19465.92 61
19467.24 69
19468.56 83
19469.88 74
19471.20 80
19472.52 67
19473.84 65
19475.16 59
19476.48 72
19477.80 67
19479.12 70
19480.44 88
19481.76 75
19483.08 69
19484.40 57
19485.72 53
19487.04 61
19488.36 45
19489.68 75
19491.00 81
19492.32 63
19493.64 73
19494.96 75
19496.28 77
19497.60 73
19498.92 66
19500.24 69
19501.56 57
19502.88 53
19504.20 63
19505.52 64
19506.84 80
19508.16 62
19509.49 59
19510.81 84
19512.13 56
19513.45 52
19514.77 52
19516.09 87
19517.41 85
19518.73 73
19520.05 49
19521.37 60
19522.70 78
19524.02 66
19525.34 59
19526.66 56
19527.98 52
19529.30 62
19530.62 67
19531.95 76
19533.27 61
19534.59 58
19535.91 55
19537.23 61
19538.55 60
19539.88 68
19541.20 61
19542.52 43
19543.84 56
19545.16 59
19546.49 57
19547.81 68
19549.13 58
19550.45 64
19551.77 51
19553.10 64
19554.42 72
19555.74 79
19557.06 68
19558.39 82
19559.71 72
19561.03 42
19562.35 50
19563.68 71
19565.00 80
19566.32 86
19567.64 60
19568.97 66
19570.29 81
19571.61 54
19572.94 67
19574.26 73
19575.58 52
19576.90 77
19578.23 53
19579.55 66
19580.87 74
19582.20 84
19583.52 63
19584.84 75
19586.17 76
19587.49 57
19588.81 56
19590.14 62
19591.46 56
19592.78 81
19594.11 93
19595.43 54
19596.76 75
19598.08 77
19599.40 62
19600.73 59
19602.05 76
19603.37 80
19604.70 66
19606.02 65
19607.35 66
19608.67 73
19610.00 72
19611.32 62
19612.64 62
19613.97 56
19615.29 66
19616.62 73
19617.94 72
19619.27 56
19620.59 57
19621.92 47
19623.24 61
19624.56 65
19625.89 71
19627.21 83
19628.54 62
19629.86 62
19631.19 54
19632.51 66
19633.84 65
19635.16 57
19636.49 61
19637.81 55
19639.14 62
19640.46 63
19641.79 55
19643.11 48
19644.44 70
19645.77 80
19647.09 74
19648.42 68
19649.74 70
19651.07 68
19652.39 54
19653.72 68
19655.04 52
19656.37 69
19657.70 53
19659.02 62
19660.35 62
19661.67 57
19663.00 47
19664.33 64
19665.65 74
19666.98 76
19668.30 67
19669.63 59
19670.96 70
19672.28 50
19673.61 63
19674.94 56
19676.26 58
19677.59 81
19678.92 62
19680.24 46
19681.57 60
19682.90 70
19684.22 59
19685.55 52
19686.88 49
19688.20 63
19689.53 79
19690.86 76
19692.18 71
19693.51 61
19694.84 58
19696.16 62
19697.49 81
19698.82 72
19700.15 71
19701.47 57
19702.80 79
19704.13 67
19705.46 74
19706.78 60
19708.11 68
19709.44 74
19710.77 91
19712.09 80
19713.42 68
19714.75 63
19716.08 56
19717.40 52
19718.73 74
19720.06 69
19721.39 65
19722.72 70
19724.04 73
19725.37 63
19726.70 56
19728.03 67
19729.36 55
19730.68 75
19732.01 72
19733.34 69
19734.67 58
19736.00 70
19737.33 61
19738.66 70
19739.98 68
19741.31 58
19742.64 47
19743.97 57
19745.30 81
19746.63 64
19747.96 60
19749.29 70
19750.61 49
19751.94 53
19753.27 74
19754.60 67
19755.93 62
19757.26 61
19758.59 67
19759.92 68
19761.25 51
19762.58 58
19763.91 57
19765.24 64
19766.57 64
19767.89 55
19769.22 80
19770.55 90
19771.88 77
19773.21 68
19774.54 50
19775.87 78
19777.20 83
19778.53 84
19779.86 65
19781.19 69
19782.52 67
19783.85 76
19785.18 77
19786.51 57
19787.84 53
19789.17 65
19790.50 70
19791.83 63
19793.16 76
19794.49 82
19795.83 78
19797.16 63
19798.49 72
19799.82 73
19801.15 75
19802.48 66
19803.81 70
19805.14 56
19806.47 65
19807.80 75
19809.13 66
19810.46 55
19811.79 64
19813.13 64
19814.46 54
19815.79 62
19817.12 70
19818.45 72
19819.78 64
19821.11 78
19822.44 75
19823.78 80
19825.11 64
19826.44 69
19827.77 56
19829.10 57
19830.43 51
19831.77 86
19833.10 78
19834.43 75
19835.76 65
19837.09 57
19838.42 67
19839.76 46
19841.09 75
19842.42 73
19843.75 56
19845.08 60
19846.42 67
19847.75 78
19849.08 59
19850.41 72
19851.75 68
19853.08 47
19854.41 45
19855.74 52
19857.08 66
19858.41 43
19859.74 54
19861.07 73
19862.41 61
19863.74 68
19865.07 64
19866.41 51
19867.74 62
19869.07 64
19870.40 64
19871.74 55
19873.07 58
19874.40 58
19875.74 75
19877.07 57
19878.40 64
19879.74 52
19881.07 64
19882.40 58
19883.74 69
19885.07 70
19886.40 59
19887.74 76
19889.07 55
19890.40 57
19891.74 40
19893.07 43
19894.41 49
19895.74 76
19897.07 66
19898.41 63
19899.74 55
19901.08 53
19902.41 65
19903.74 45
19905.08 52
19906.41 60
19907.75 58
19909.08 46
19910.41 58
19911.75 65
19913.08 52
19914.42 67
19915.75 71
19917.09 73
19918.42 60
19919.76 56
19921.09 78
19922.43 50
19923.76 77
19925.10 71
19926.43 60
19927.77 63
19929.10 52
19930.44 58
19931.77 55
19933.11 56
19934.44 50
19935.78 60
19937.11 58
19938.45 54
19939.78 52
19941.12 51
19942.45 56
19943.79 65
19945.12 52
19946.46 61
19947.79 68
19949.13 55
19950.47 64
19951.80 72
19953.14 74
19954.47 58
19955.81 60
19957.15 62
19958.48 61
19959.82 57
19961.15 97
19962.49 55
19963.83 64
19965.16 65
19966.50 63
19967.83 56
19969.17 64
19970.51 72
19971.84 70
19973.18 49
19974.52 44
19975.85 35
19977.19 40
19978.53 60
19979.86 70
19981.20 61
19982.54 58
19983.87 75
19985.21 57
19986.55 66
19987.88 43
19989.22 53
19990.56 63
19991.89 64
19993.23 64
19994.57 61
19995.91 73
19997.24 75
19998.58 44
19999.92 55
20001.26 55
20002.59 54
20003.93 64
20005.27 66
20006.61 65
20007.94 57
20009.28 50
20010.62 43
20011.96 64
20013.29 61
20014.63 78
20015.97 65
20017.31 52
20018.65 81
20019.98 63
20021.32 53
20022.66 50
20024.00 78
20025.34 52
20026.67 53
20028.01 71
20029.35 67
20030.69 63
20032.03 62
20033.37 75
20034.71 79
20036.04 71
20037.38 87
20038.72 57
20040.06 54
20041.40 60
20042.74 67
20044.08 67
20045.42 67
20046.75 76
20048.09 64
20049.43 63
20050.77 77
20052.11 66
20053.45 60
20054.79 76
20056.13 83
20057.47 55
20058.81 34
20060.15 60
20061.49 74
20062.82 66
20064.16 63
20065.50 48
20066.84 74
20068.18 86
20069.52 94
20070.86 70
20072.20 52
20073.54 85
20074.88 44
20076.22 65
20077.56 67
20078.90 65
20080.24 71
20081.58 74
20082.92 74
20084.26 61
20085.60 72
20086.94 59
20088.28 58
20089.62 57
20090.96 58
20092.30 71
20093.64 74
20094.99 69
20096.33 59
20097.67 60
20099.01 64
20100.35 74
20101.69 68
20103.03 72
20104.37 70
20105.71 59
20107.05 77
20108.39 63
20109.73 74
20111.08 72
20112.42 81
20113.76 56
20115.10 61
20116.44 70
20117.78 70
20119.12 55
20120.46 76
20121.81 64
20123.15 61
20124.49 82
20125.83 64
20127.17 39
20128.51 47
20129.86 64
20131.20 60
20132.54 54
20133.88 62
20135.22 68
20136.56 59
20137.91 65
20139.25 42
