# Supplementary material for: MALDI-TOF MS typing enables the classification of brewing yeasts of the genus Saccharomyces to major beer styles
Source: PLoS One. 2017 Aug 9;12(8):e0181694. doi: 10.1371/journal.pone.0181694 (PMC5549903; doi:10.1371/journal.pone.0181694)
Supplement: S11 File — The directory includes 90 raw files and was zipped to “.zip”; the folder has three strains with 30 spectra per strain; S1 Text explains the raw files with an example and Table 1 represents the yeast strains used within the experiment. (ZIP) [file pone.0181694.s014.zip › 31-33/30337-338-OG-Alt-Alt-YPG-18h-E-E_2015-08-14__0_D8_1.dat]

1999.93 190
2000.35 200
2000.77 180
2001.19 187
2001.61 180
2002.03 167
2002.46 153
2002.88 204
2003.30 210
2003.72 177
2004.14 168
2004.57 186
2004.99 159
2005.41 155
2005.83 231
2006.25 193
2006.68 193
2007.10 220
2007.52 183
2007.94 202
2008.37 171
2008.79 133
2009.21 163
2009.63 192
2010.06 192
2010.48 194
2010.90 175
2011.32 160
2011.75 207
2012.17 155
2012.59 171
2013.02 140
2013.44 156
2013.86 129
2014.29 122
2014.71 188
2015.13 200
2015.55 165
2015.98 141
2016.40 155
2016.82 151
2017.25 155
2017.67 188
2018.10 166
2018.52 127
2018.94 121
2019.37 147
2019.79 141
2020.21 181
2020.64 185
2021.06 152
2021.48 194
2021.91 157
2022.33 195
2022.76 221
2023.18 178
2023.60 205
2024.03 203
2024.45 224
2024.88 216
2025.30 183
2025.73 166
2026.15 203
2026.57 175
2027.00 171
2027.42 186
2027.85 202
2028.27 152
2028.70 175
2029.12 205
2029.55 201
2029.97 175
2030.40 178
2030.82 151
2031.24 114
2031.67 153
2032.09 134
2032.52 166
2032.94 188
2033.37 163
2033.79 181
2034.22 178
2034.65 156
2035.07 156
2035.50 197
2035.92 189
2036.35 158
2036.77 187
2037.20 183
2037.62 188
2038.05 200
2038.47 204
2038.90 162
2039.33 154
2039.75 172
2040.18 242
2040.60 207
2041.03 258
2041.45 228
2041.88 215
2042.31 171
2042.73 184
2043.16 190
2043.58 173
2044.01 171
2044.44 213
2044.86 172
2045.29 156
2045.72 186
2046.14 220
2046.57 202
2047.00 153
2047.42 184
2047.85 177
2048.28 181
2048.70 200
2049.13 160
2049.56 200
2049.98 167
2050.41 138
2050.84 166
2051.26 173
2051.69 181
2052.12 164
2052.54 204
2052.97 203
2053.40 154
2053.83 188
2054.25 192
2054.68 151
2055.11 173
2055.53 148
2055.96 180
2056.39 169
2056.82 137
2057.24 122
2057.67 107
2058.10 154
2058.53 180
2058.96 188
2059.38 209
2059.81 146
2060.24 170
2060.67 171
2061.10 194
2061.52 188
2061.95 155
2062.38 143
2062.81 184
2063.24 190
2063.66 198
2064.09 184
2064.52 196
2064.95 171
2065.38 141
2065.81 167
2066.23 214
2066.66 250
2067.09 217
2067.52 175
2067.95 144
2068.38 164
2068.81 185
2069.23 195
2069.66 189
2070.09 163
2070.52 145
2070.95 155
2071.38 134
2071.81 156
2072.24 158
2072.67 175
2073.10 261
2073.53 214
2073.95 156
2074.38 150
2074.81 179
2075.24 173
2075.67 181
2076.10 120
2076.53 171
2076.96 183
2077.39 220
2077.82 210
2078.25 167
2078.68 189
2079.11 218
2079.54 172
2079.97 182
2080.40 181
2080.83 215
2081.26 259
2081.69 169
2082.12 184
2082.55 195
2082.98 248
2083.41 316
2083.84 233
2084.27 220
2084.70 256
2085.13 185
2085.56 144
2085.99 154
2086.42 204
2086.85 202
2087.29 162
2087.72 186
2088.15 197
2088.58 147
2089.01 188
2089.44 190
2089.87 167
2090.30 175
2090.73 157
2091.16 133
2091.59 169
2092.03 164
2092.46 172
2092.89 158
2093.32 154
2093.75 187
2094.18 221
2094.61 202
2095.05 179
2095.48 167
2095.91 197
2096.34 179
2096.77 188
2097.20 182
2097.63 151
2098.07 161
2098.50 165
2098.93 165
2099.36 219
2099.79 227
2100.23 175
2100.66 126
2101.09 172
2101.52 154
2101.95 114
2102.39 118
2102.82 119
2103.25 153
2103.68 150
2104.12 159
2104.55 221
2104.98 215
2105.41 144
2105.85 142
2106.28 152
2106.71 148
2107.14 181
2107.58 210
2108.01 242
2108.44 199
2108.88 200
2109.31 183
2109.74 177
2110.18 193
2110.61 198
2111.04 189
2111.47 193
2111.91 205
2112.34 159
2112.77 176
2113.21 168
2113.64 184
2114.07 212
2114.51 199
2114.94 170
2115.37 143
2115.81 137
2116.24 236
2116.68 221
2117.11 167
2117.54 129
2117.98 100
2118.41 184
2118.85 194
2119.28 168
2119.71 167
2120.15 160
2120.58 209
2121.02 271
2121.45 191
2121.88 221
2122.32 192
2122.75 127
2123.19 154
2123.62 206
2124.06 198
2124.49 197
2124.92 197
2125.36 140
2125.79 191
2126.23 169
2126.66 213
2127.10 165
2127.53 144
2127.97 157
2128.40 178
2128.84 182
2129.27 173
2129.71 145
2130.14 167
2130.58 152
2131.01 199
2131.45 190
2131.88 203
2132.32 222
2132.75 162
2133.19 191
2133.63 201
2134.06 177
2134.50 180
2134.93 171
2135.37 152
2135.80 114
2136.24 188
2136.67 171
2137.11 135
2137.55 159
2137.98 176
2138.42 159
2138.85 194
2139.29 192
2139.73 213
2140.16 228
2140.60 233
2141.03 230
2141.47 206
2141.91 168
2142.34 181
2142.78 170
2143.22 160
2143.65 175
2144.09 172
2144.53 138
2144.96 183
2145.40 178
2145.84 176
2146.27 185
2146.71 141
2147.15 189
2147.58 164
2148.02 179
2148.46 202
2148.89 172
2149.33 209
2149.77 202
2150.21 173
2150.64 231
2151.08 202
2151.52 218
2151.95 227
2152.39 199
2152.83 210
2153.27 201
2153.70 237
2154.14 179
2154.58 258
2155.02 193
2155.45 208
2155.89 196
2156.33 197
2156.77 172
2157.21 197
2157.64 168
2158.08 221
2158.52 178
2158.96 218
2159.40 188
2159.83 183
2160.27 174
2160.71 177
2161.15 203
2161.59 177
2162.02 149
2162.46 147
2162.90 169
2163.34 178
2163.78 214
2164.22 218
2164.66 199
2165.09 181
2165.53 180
2165.97 153
2166.41 147
2166.85 151
2167.29 171
2167.73 153
2168.17 180
2168.60 200
2169.04 149
2169.48 144
2169.92 161
2170.36 180
2170.80 213
2171.24 208
2171.68 217
2172.12 196
2172.56 232
2173.00 155
2173.44 160
2173.88 160
2174.32 147
2174.76 164
2175.20 180
2175.64 222
2176.07 171
2176.51 150
2176.95 201
2177.39 168
2177.83 198
2178.27 168
2178.71 127
2179.15 228
2179.59 247
2180.03 221
2180.47 215
2180.92 254
2181.36 238
2181.80 237
2182.24 263
2182.68 218
2183.12 189
2183.56 180
2184.00 190
2184.44 175
2184.88 210
2185.32 180
2185.76 143
2186.20 176
2186.64 128
2187.08 164
2187.52 233
2187.97 204
2188.41 144
2188.85 159
2189.29 168
2189.73 155
2190.17 207
2190.61 168
2191.05 190
2191.49 162
2191.94 193
2192.38 176
2192.82 234
2193.26 200
2193.70 149
2194.14 171
2194.58 193
2195.03 208
2195.47 200
2195.91 167
2196.35 213
2196.79 210
2197.24 181
2197.68 209
2198.12 168
2198.56 154
2199.00 225
2199.45 178
2199.89 211
2200.33 197
2200.77 181
2201.21 180
2201.66 182
2202.10 178
2202.54 197
2202.98 145
2203.43 152
2203.87 188
2204.31 228
2204.75 206
2205.20 228
2205.64 198
2206.08 209
2206.53 179
2206.97 194
2207.41 196
2207.85 155
2208.30 142
2208.74 166
2209.18 226
2209.63 224
2210.07 172
2210.51 155
2210.96 210
2211.40 187
2211.84 213
2212.29 263
2212.73 261
2213.17 266
2213.62 241
2214.06 191
2214.50 185
2214.95 182
2215.39 221
2215.84 205
2216.28 171
2216.72 201
2217.17 248
2217.61 194
2218.05 185
2218.50 210
2218.94 183
2219.39 193
2219.83 248
2220.28 202
2220.72 183
2221.16 166
2221.61 142
2222.05 170
2222.50 146
2222.94 148
2223.39 181
2223.83 197
2224.28 169
2224.72 187
2225.16 196
2225.61 167
2226.05 186
2226.50 233
2226.94 259
2227.39 223
2227.83 204
2228.28 168
2228.72 188
2229.17 239
2229.61 254
2230.06 261
2230.50 214
2230.95 211
2231.40 213
2231.84 242
2232.29 181
2232.73 211
2233.18 185
2233.62 231
2234.07 240
2234.51 194
2234.96 180
2235.41 168
2235.85 179
2236.30 164
2236.74 219
2237.19 207
2237.63 192
2238.08 169
2238.53 229
2238.97 219
2239.42 217
2239.86 227
2240.31 213
2240.76 197
2241.20 217
2241.65 192
2242.10 198
2242.54 177
2242.99 186
2243.44 204
2243.88 188
2244.33 226
2244.78 169
2245.22 177
2245.67 181
2246.12 197
2246.56 233
2247.01 249
2247.46 236
2247.90 226
2248.35 203
2248.80 193
2249.24 179
2249.69 163
2250.14 203
2250.59 216
2251.03 158
2251.48 185
2251.93 176
2252.38 171
2252.82 188
2253.27 189
2253.72 182
2254.17 222
2254.61 240
2255.06 216
2255.51 202
2255.96 201
2256.40 190
2256.85 160
2257.30 135
2257.75 119
2258.20 163
2258.64 190
2259.09 192
2259.54 165
2259.99 128
2260.44 165
2260.88 179
2261.33 210
2261.78 234
2262.23 209
2262.68 190
2263.13 187
2263.58 189
2264.02 211
2264.47 256
2264.92 198
2265.37 248
2265.82 223
2266.27 221
2266.72 240
2267.17 247
2267.61 239
2268.06 304
2268.51 263
2268.96 267
2269.41 260
2269.86 222
2270.31 247
2270.76 200
2271.21 216
2271.66 213
2272.11 237
2272.56 218
2273.00 228
2273.45 253
2273.90 214
2274.35 188
2274.80 206
2275.25 258
2275.70 201
2276.15 229
2276.60 212
2277.05 190
2277.50 183
2277.95 187
2278.40 215
2278.85 202
2279.30 206
2279.75 190
2280.20 171
2280.65 199
2281.10 232
2281.55 216
2282.00 189
2282.45 194
2282.90 199
2283.35 210
2283.81 204
2284.26 203
2284.71 289
2285.16 239
2285.61 254
2286.06 262
2286.51 195
2286.96 164
2287.41 185
2287.86 197
2288.31 183
2288.76 215
2289.22 188
2289.67 216
2290.12 291
2290.57 277
2291.02 256
2291.47 250
2291.92 285
2292.37 349
2292.83 348
2293.28 378
2293.73 379
2294.18 340
2294.63 282
2295.08 342
2295.53 386
2295.99 329
2296.44 318
2296.89 302
2297.34 359
2297.79 311
2298.25 307
2298.70 262
2299.15 225
2299.60 194
2300.05 197
2300.51 234
2300.96 301
2301.41 186
2301.86 206
2302.32 203
2302.77 207
2303.22 168
2303.67 178
2304.13 208
2304.58 203
2305.03 194
2305.48 218
2305.94 226
2306.39 236
2306.84 218
2307.29 255
2307.75 187
2308.20 248
2308.65 254
2309.11 270
2309.56 250
2310.01 196
2310.47 205
2310.92 222
2311.37 193
2311.83 223
2312.28 251
2312.73 203
2313.19 208
2313.64 283
2314.09 288
2314.55 225
2315.00 255
2315.45 244
2315.91 292
2316.36 219
2316.81 213
2317.27 227
2317.72 277
2318.18 274
2318.63 222
2319.08 242
2319.54 202
2319.99 226
2320.45 228
2320.90 223
2321.35 195
2321.81 201
2322.26 219
2322.72 224
2323.17 175
2323.63 253
2324.08 250
2324.54 244
2324.99 269
2325.44 201
2325.90 246
2326.35 230
2326.81 198
2327.26 200
2327.72 226
2328.17 217
2328.63 186
2329.08 225
2329.54 226
2329.99 225
2330.45 245
2330.90 296
2331.36 325
2331.81 232
2332.27 196
2332.72 216
2333.18 260
2333.64 216
2334.09 257
2334.55 257
2335.00 279
2335.46 238
2335.91 232
2336.37 258
2336.82 229
2337.28 185
2337.74 230
2338.19 244
2338.65 211
2339.10 212
2339.56 209
2340.02 227
2340.47 238
2340.93 230
2341.38 243
2341.84 263
2342.30 257
2342.75 301
2343.21 288
2343.67 268
2344.12 307
2344.58 310
2345.04 248
2345.49 297
2345.95 352
2346.41 293
2346.86 292
2347.32 285
2347.78 271
2348.23 265
2348.69 279
2349.15 268
2349.60 301
2350.06 277
2350.52 348
2350.97 286
2351.43 258
2351.89 255
2352.35 290
2352.80 226
2353.26 245
2353.72 208
2354.18 248
2354.63 257
2355.09 250
2355.55 182
2356.01 205
2356.46 231
2356.92 223
2357.38 215
2357.84 230
2358.29 211
2358.75 213
2359.21 163
2359.67 243
2360.13 243
2360.58 299
2361.04 282
2361.50 227
2361.96 236
2362.42 238
2362.88 273
2363.33 282
2363.79 218
2364.25 259
2364.71 249
2365.17 240
2365.63 201
2366.08 206
2366.54 237
2367.00 252
2367.46 229
2367.92 242
2368.38 209
2368.84 228
2369.30 265
2369.75 253
2370.21 196
2370.67 242
2371.13 208
2371.59 260
2372.05 272
2372.51 234
2372.97 275
2373.43 268
2373.89 215
2374.35 199
2374.81 239
2375.27 242
2375.72 267
2376.18 291
2376.64 223
2377.10 211
2377.56 198
2378.02 219
2378.48 260
2378.94 217
2379.40 189
2379.86 239
2380.32 278
2380.78 229
2381.24 253
2381.70 252
2382.16 249
2382.62 311
2383.08 226
2383.54 239
2384.00 236
2384.46 243
2384.92 270
2385.39 221
2385.85 269
2386.31 196
2386.77 226
2387.23 284
2387.69 221
2388.15 205
2388.61 177
2389.07 167
2389.53 217
2389.99 295
2390.45 282
2390.91 280
2391.38 259
2391.84 250
2392.30 249
2392.76 252
2393.22 180
2393.68 236
2394.14 259
2394.60 224
2395.06 195
2395.53 188
2395.99 213
2396.45 238
2396.91 237
2397.37 206
2397.83 184
2398.30 149
2398.76 199
2399.22 185
2399.68 188
2400.14 174
2400.61 240
2401.07 182
2401.53 195
2401.99 196
2402.45 223
2402.92 204
2403.38 200
2403.84 212
2404.30 212
2404.76 201
2405.23 231
2405.69 207
2406.15 214
2406.61 242
2407.08 157
2407.54 186
2408.00 168
2408.46 189
2408.93 180
2409.39 249
2409.85 234
2410.32 224
2410.78 236
2411.24 256
2411.70 216
2412.17 216
2412.63 180
2413.09 202
2413.56 193
2414.02 188
2414.48 217
2414.95 231
2415.41 227
2415.87 210
2416.34 183
2416.80 206
2417.26 237
2417.73 228
2418.19 240
2418.65 238
2419.12 231
2419.58 267
2420.05 309
2420.51 336
2420.97 335
2421.44 259
2421.90 212
2422.37 261
2422.83 297
2423.29 351
2423.76 272
2424.22 249
2424.69 289
2425.15 241
2425.62 270
2426.08 239
2426.54 261
2427.01 252
2427.47 232
2427.94 215
2428.40 221
2428.87 214
2429.33 211
2429.80 199
2430.26 218
2430.73 238
2431.19 257
2431.66 238
2432.12 236
2432.59 244
2433.05 227
2433.52 192
2433.98 193
2434.45 182
2434.91 204
2435.38 279
2435.84 225
2436.31 160
2436.77 212
2437.24 175
2437.70 207
2438.17 197
2438.63 164
2439.10 223
2439.57 222
2440.03 235
2440.50 223
2440.96 211
2441.43 249
2441.89 278
2442.36 313
2442.83 286
2443.29 327
2443.76 291
2444.22 285
2444.69 246
2445.16 241
2445.62 259
2446.09 259
2446.56 235
2447.02 248
2447.49 208
2447.96 234
2448.42 200
2448.89 184
2449.35 196
2449.82 228
2450.29 201
2450.75 189
2451.22 206
2451.69 212
2452.16 231
2452.62 210
2453.09 196
2453.56 175
2454.02 174
2454.49 192
2454.96 217
2455.42 207
2455.89 231
2456.36 219
2456.83 203
2457.29 207
2457.76 203
2458.23 200
2458.70 199
2459.16 257
2459.63 281
2460.10 246
2460.57 225
2461.03 246
2461.50 204
2461.97 221
2462.44 244
2462.91 264
2463.37 274
2463.84 198
2464.31 220
2464.78 274
2465.25 276
2465.71 202
2466.18 224
2466.65 220
2467.12 301
2467.59 250
2468.06 197
2468.52 200
2468.99 205
2469.46 217
2469.93 180
2470.40 205
2470.87 248
2471.34 281
2471.80 177
2472.27 227
2472.74 251
2473.21 212
2473.68 188
2474.15 212
2474.62 213
2475.09 200
2475.56 179
2476.02 201
2476.49 241
2476.96 160
2477.43 225
2477.90 281
2478.37 233
2478.84 241
2479.31 269
2479.78 271
2480.25 230
2480.72 237
2481.19 270
2481.66 296
2482.13 297
2482.60 299
2483.07 272
2483.54 233
2484.01 245
2484.48 242
2484.95 227
2485.42 297
2485.89 248
2486.36 295
2486.83 264
2487.30 194
2487.77 199
2488.24 198
2488.71 176
2489.18 223
2489.65 206
2490.12 215
2490.59 209
2491.06 217
2491.53 212
2492.00 204
2492.47 211
2492.94 278
2493.41 250
2493.88 233
2494.36 234
2494.83 221
2495.30 211
2495.77 228
2496.24 199
2496.71 197
2497.18 236
2497.65 297
2498.12 245
2498.60 184
2499.07 202
2499.54 212
2500.01 193
2500.48 187
2500.95 204
2501.42 241
2501.90 252
2502.37 217
2502.84 211
2503.31 182
2503.78 217
2504.25 224
2504.73 200
2505.20 174
2505.67 195
2506.14 181
2506.61 240
2507.09 206
2507.56 167
2508.03 205
2508.50 203
2508.97 176
2509.45 226
2509.92 264
2510.39 226
2510.86 268
2511.34 256
2511.81 254
2512.28 255
2512.75 267
2513.23 299
2513.70 283
2514.17 247
2514.65 251
2515.12 244
2515.59 231
2516.06 178
2516.54 234
2517.01 276
2517.48 250
2517.96 245
2518.43 275
2518.90 240
2519.38 194
2519.85 236
2520.32 210
2520.80 248
2521.27 229
2521.74 239
2522.22 274
2522.69 226
2523.16 235
2523.64 255
2524.11 252
2524.58 234
2525.06 257
2525.53 233
2526.01 249
2526.48 216
2526.95 204
2527.43 247
2527.90 210
2528.38 234
2528.85 205
2529.32 214
2529.80 218
2530.27 205
2530.75 232
2531.22 225
2531.70 188
2532.17 182
2532.64 222
2533.12 199
2533.59 220
2534.07 182
2534.54 217
2535.02 248
2535.49 217
2535.97 269
2536.44 254
2536.92 207
2537.39 264
2537.87 244
2538.34 193
2538.82 168
2539.29 236
2539.77 181
2540.24 223
2540.72 182
2541.19 212
2541.67 277
2542.14 210
2542.62 230
2543.09 222
2543.57 209
2544.04 227
2544.52 199
2545.00 231
2545.47 289
2545.95 294
2546.42 267
2546.90 276
2547.37 320
2547.85 283
2548.33 231
2548.80 267
2549.28 239
2549.75 270
2550.23 281
2550.71 266
2551.18 317
2551.66 345
2552.14 310
2552.61 309
2553.09 319
2553.57 273
2554.04 276
2554.52 340
2554.99 349
2555.47 306
2555.95 296
2556.42 319
2556.90 336
2557.38 358
2557.86 386
2558.33 394
2558.81 424
2559.29 375
2559.76 335
2560.24 342
2560.72 299
2561.19 280
2561.67 314
2562.15 340
2562.63 248
2563.10 281
2563.58 235
2564.06 196
2564.54 252
2565.01 251
2565.49 266
2565.97 277
2566.45 234
2566.92 193
2567.40 256
2567.88 243
2568.36 226
2568.83 247
2569.31 232
2569.79 202
2570.27 196
2570.75 197
2571.22 201
2571.70 246
2572.18 228
2572.66 169
2573.14 180
2573.62 185
2574.09 236
2574.57 187
2575.05 171
2575.53 222
2576.01 231
2576.49 251
2576.97 249
2577.44 221
2577.92 213
2578.40 262
2578.88 213
2579.36 211
2579.84 204
2580.32 249
2580.80 229
2581.27 212
2581.75 244
2582.23 177
2582.71 223
2583.19 216
2583.67 235
2584.15 263
2584.63 251
2585.11 197
2585.59 205
2586.07 228
2586.55 297
2587.03 214
2587.51 225
2587.99 207
2588.47 231
2588.94 207
2589.42 237
2589.90 218
2590.38 161
2590.86 237
2591.34 217
2591.82 212
2592.30 200
2592.78 236
2593.26 229
2593.74 295
2594.22 194
2594.71 181
2595.19 199
2595.67 223
2596.15 224
2596.63 224
2597.11 274
2597.59 356
2598.07 315
2598.55 252
2599.03 267
2599.51 253
2599.99 235
2600.47 257
2600.95 292
2601.43 240
2601.91 226
2602.40 242
2602.88 261
2603.36 273
2603.84 258
2604.32 284
2604.80 284
2605.28 277
2605.76 255
2606.24 250
2606.73 224
2607.21 232
2607.69 218
2608.17 211
2608.65 241
2609.13 266
2609.62 238
2610.10 246
2610.58 255
2611.06 216
2611.54 179
2612.02 204
2612.51 235
2612.99 242
2613.47 249
2613.95 252
2614.43 236
2614.92 232
2615.40 211
2615.88 248
2616.36 228
2616.85 210
2617.33 182
2617.81 196
2618.29 159
2618.78 171
2619.26 227
2619.74 194
2620.22 195
2620.71 236
2621.19 207
2621.67 194
2622.15 200
2622.64 251
2623.12 230
2623.60 254
2624.09 231
2624.57 217
2625.05 234
2625.53 221
2626.02 251
2626.50 209
2626.98 218
2627.47 197
2627.95 291
2628.43 228
2628.92 256
2629.40 218
2629.88 203
2630.37 234
2630.85 257
2631.34 268
2631.82 229
2632.30 243
2632.79 233
2633.27 205
2633.75 208
2634.24 194
2634.72 218
2635.21 216
2635.69 181
2636.17 216
2636.66 228
2637.14 231
2637.63 220
2638.11 199
2638.60 238
2639.08 235
2639.56 259
2640.05 247
2640.53 234
2641.02 193
2641.50 239
2641.99 233
2642.47 200
2642.96 232
2643.44 238
2643.93 247
2644.41 254
2644.90 232
2645.38 253
2645.87 217
2646.35 290
2646.84 243
2647.32 222
2647.81 210
2648.29 229
2648.78 205
2649.26 195
2649.75 230
2650.23 220
2650.72 226
2651.20 285
2651.69 251
2652.17 193
2652.66 221
2653.15 263
2653.63 232
2654.12 213
2654.60 213
2655.09 231
2655.57 240
2656.06 256
2656.55 230
2657.03 198
2657.52 217
2658.00 285
2658.49 276
2658.98 208
2659.46 189
2659.95 227
2660.44 179
2660.92 148
2661.41 223
2661.90 236
2662.38 252
2662.87 287
2663.35 301
2663.84 218
2664.33 226
2664.81 240
2665.30 290
2665.79 220
2666.28 234
2666.76 234
2667.25 268
2667.74 234
2668.22 200
2668.71 251
2669.20 293
2669.68 303
2670.17 273
2670.66 245
2671.15 234
2671.63 222
2672.12 198
2672.61 181
2673.10 281
2673.58 268
2674.07 280
2674.56 281
2675.05 325
2675.53 333
2676.02 310
2676.51 258
2677.00 278
2677.49 314
2677.97 297
2678.46 358
2678.95 315
2679.44 337
2679.93 304
2680.41 308
2680.90 265
2681.39 302
2681.88 357
2682.37 306
2682.85 309
2683.34 308
2683.83 392
2684.32 402
2684.81 357
2685.30 353
2685.79 377
2686.27 390
2686.76 349
2687.25 385
2687.74 289
2688.23 313
2688.72 274
2689.21 299
2689.70 331
2690.19 297
2690.67 299
2691.16 270
2691.65 287
2692.14 270
2692.63 307
2693.12 275
2693.61 315
2694.10 260
2694.59 308
2695.08 263
2695.57 251
2696.06 234
2696.55 271
2697.04 258
2697.53 205
2698.02 244
2698.51 299
2699.00 246
2699.49 223
2699.98 265
2700.47 287
2700.96 263
2701.45 257
2701.94 225
2702.43 284
2702.92 277
2703.41 328
2703.90 336
2704.39 311
2704.88 263
2705.37 232
2705.86 330
2706.35 265
2706.84 285
2707.33 280
2707.82 234
2708.31 251
2708.80 215
2709.29 223
2709.78 280
2710.27 261
2710.77 200
2711.26 239
2711.75 268
2712.24 221
2712.73 229
2713.22 220
2713.71 241
2714.20 199
2714.69 177
2715.19 233
2715.68 181
2716.17 196
2716.66 238
2717.15 203
2717.64 210
2718.13 238
2718.63 321
2719.12 200
2719.61 243
2720.10 226
2720.59 221
2721.08 245
2721.58 206
2722.07 197
2722.56 198
2723.05 244
2723.54 227
2724.04 295
2724.53 281
2725.02 259
2725.51 242
2726.01 243
2726.50 223
2726.99 192
2727.48 250
2727.98 273
2728.47 285
2728.96 290
2729.45 259
2729.95 226
2730.44 225
2730.93 276
2731.42 299
2731.92 239
2732.41 205
2732.90 268
2733.40 301
2733.89 238
2734.38 208
2734.87 261
2735.37 229
2735.86 225
2736.35 232
2736.85 277
2737.34 302
2737.83 299
2738.33 265
2738.82 234
2739.31 281
2739.81 279
2740.30 258
2740.79 244
2741.29 280
2741.78 315
2742.28 246
2742.77 264
2743.26 262
2743.76 246
2744.25 245
2744.75 288
2745.24 272
2745.73 252
2746.23 214
2746.72 247
2747.22 239
2747.71 219
2748.20 182
2748.70 215
2749.19 247
2749.69 267
2750.18 208
2750.68 213
2751.17 207
2751.67 205
2752.16 203
2752.66 202
2753.15 171
2753.64 202
2754.14 248
2754.63 233
2755.13 253
2755.62 200
2756.12 261
2756.61 306
2757.11 295
2757.60 217
2758.10 271
2758.59 263
2759.09 285
2759.59 269
2760.08 222
2760.58 246
2761.07 243
2761.57 218
2762.06 231
2762.56 252
2763.05 248
2763.55 251
2764.05 262
2764.54 207
2765.04 228
2765.53 236
2766.03 222
2766.52 236
2767.02 218
2767.52 209
2768.01 241
2768.51 268
2769.00 247
2769.50 221
2770.00 242
2770.49 239
2770.99 262
2771.49 265
2771.98 262
2772.48 281
2772.98 275
2773.47 295
2773.97 229
2774.47 251
2774.96 241
2775.46 277
2775.96 278
2776.45 256
2776.95 278
2777.45 259
2777.94 231
2778.44 225
2778.94 248
2779.43 232
2779.93 259
2780.43 265
2780.93 298
2781.42 306
2781.92 308
2782.42 306
2782.92 312
2783.41 261
2783.91 238
2784.41 256
2784.91 292
2785.40 242
2785.90 240
2786.40 224
2786.90 274
2787.39 251
2787.89 264
2788.39 256
2788.89 283
2789.39 233
2789.88 250
2790.38 281
2790.88 298
2791.38 303
2791.88 244
2792.37 292
2792.87 237
2793.37 268
2793.87 247
2794.37 225
2794.87 216
2795.37 222
2795.86 254
2796.36 303
2796.86 342
2797.36 337
2797.86 343
2798.36 348
2798.86 424
2799.35 458
2799.85 390
2800.35 463
2800.85 406
2801.35 444
2801.85 420
2802.35 372
2802.85 342
2803.35 361
2803.85 289
2804.35 293
2804.85 290
2805.34 312
2805.84 328
2806.34 291
2806.84 321
2807.34 347
2807.84 331
2808.34 317
2808.84 413
2809.34 346
2809.84 287
2810.34 362
2810.84 434
2811.34 456
2811.84 468
2812.34 428
2812.84 464
2813.34 457
2813.84 433
2814.34 380
2814.84 360
2815.34 337
2815.84 268
2816.34 282
2816.84 283
2817.34 280
2817.84 296
2818.35 337
2818.85 275
2819.35 264
2819.85 259
2820.35 240
2820.85 307
2821.35 286
2821.85 261
2822.35 253
2822.85 311
2823.35 287
2823.85 265
2824.36 265
2824.86 229
2825.36 268
2825.86 259
2826.36 308
2826.86 305
2827.36 288
2827.86 292
2828.37 287
2828.87 295
2829.37 305
2829.87 317
2830.37 223
2830.87 295
2831.38 290
2831.88 245
2832.38 219
2832.88 264
2833.38 259
2833.88 285
2834.39 233
2834.89 230
2835.39 219
2835.89 271
2836.40 321
2836.90 312
2837.40 290
2837.90 294
2838.40 233
2838.91 236
2839.41 308
2839.91 285
2840.41 347
2840.92 280
2841.42 257
2841.92 251
2842.42 324
2842.93 288
2843.43 232
2843.93 273
2844.44 258
2844.94 233
2845.44 253
2845.94 231
2846.45 261
2846.95 290
2847.45 298
2847.96 302
2848.46 263
2848.96 276
2849.47 285
2849.97 280
2850.47 266
2850.98 293
2851.48 303
2851.98 353
2852.49 330
2852.99 348
2853.50 278
2854.00 256
2854.50 279
2855.01 294
2855.51 225
2856.01 242
2856.52 233
2857.02 199
2857.53 232
2858.03 214
2858.53 249
2859.04 286
2859.54 239
2860.05 257
2860.55 284
2861.06 239
2861.56 238
2862.06 237
2862.57 287
2863.07 300
2863.58 300
2864.08 285
2864.59 279
2865.09 300
2865.60 279
2866.10 214
2866.61 302
2867.11 241
2867.62 201
2868.12 241
2868.63 273
2869.13 259
2869.64 255
2870.14 240
2870.65 233
2871.15 271
2871.66 263
2872.16 343
2872.67 345
2873.17 249
2873.68 244
2874.18 301
2874.69 286
2875.20 303
2875.70 287
2876.21 276
2876.71 316
2877.22 286
2877.72 280
2878.23 315
2878.74 273
2879.24 234
2879.75 285
2880.25 328
2880.76 303
2881.27 305
2881.77 366
2882.28 356
2882.79 371
2883.29 337
2883.80 317
2884.30 354
2884.81 379
2885.32 318
2885.82 300
2886.33 330
2886.84 343
2887.34 388
2887.85 446
2888.36 415
2888.86 460
2889.37 403
2889.88 421
2890.38 414
2890.89 374
2891.40 393
2891.91 376
2892.41 287
2892.92 282
2893.43 375
2893.93 368
2894.44 360
2894.95 371
2895.46 320
2895.96 287
2896.47 273
2896.98 281
2897.49 344
2897.99 284
2898.50 298
2899.01 326
2899.52 263
2900.03 240
2900.53 297
2901.04 343
2901.55 296
2902.06 308
2902.56 367
2903.07 302
2903.58 293
2904.09 343
2904.60 307
2905.11 314
2905.61 317
2906.12 312
2906.63 371
2907.14 389
2907.65 321
2908.16 295
2908.66 321
2909.17 313
2909.68 322
2910.19 333
2910.70 293
2911.21 289
2911.72 279
2912.23 299
2912.73 325
2913.24 352
2913.75 299
2914.26 268
2914.77 276
2915.28 333
2915.79 324
2916.30 311
2916.81 314
2917.32 282
2917.83 240
2918.33 284
2918.84 328
2919.35 340
2919.86 296
2920.37 356
2920.88 313
2921.39 263
2921.90 243
2922.41 287
2922.92 264
2923.43 254
2923.94 334
2924.45 290
2924.96 328
2925.47 323
2925.98 377
2926.49 349
2927.00 397
2927.51 462
2928.02 464
2928.53 504
2929.04 453
2929.55 455
2930.06 435
2930.57 447
2931.08 354
2931.59 356
2932.11 291
2932.62 312
2933.13 367
2933.64 326
2934.15 283
2934.66 279
2935.17 295
2935.68 261
2936.19 296
2936.70 373
2937.21 302
2937.72 322
2938.24 337
2938.75 272
2939.26 275
2939.77 289
2940.28 294
2940.79 270
2941.30 270
2941.81 265
2942.33 257
2942.84 238
2943.35 260
2943.86 360
2944.37 296
2944.88 334
2945.40 378
2945.91 349
2946.42 372
2946.93 373
2947.44 369
2947.96 364
2948.47 346
2948.98 352
2949.49 356
2950.00 369
2950.52 408
2951.03 336
2951.54 369
2952.05 409
2952.57 324
2953.08 297
2953.59 334
2954.10 307
2954.62 332
2955.13 306
2955.64 266
2956.15 280
2956.67 263
2957.18 321
2957.69 348
2958.20 277
2958.72 269
2959.23 275
2959.74 305
2960.26 305
2960.77 334
2961.28 330
2961.80 331
2962.31 338
2962.82 292
2963.34 326
2963.85 304
2964.36 287
2964.88 390
2965.39 330
2965.90 308
2966.42 293
2966.93 270
2967.44 292
2967.96 295
2968.47 284
2968.98 310
2969.50 299
2970.01 261
2970.53 298
2971.04 266
2971.55 229
2972.07 234
2972.58 280
2973.10 292
2973.61 275
2974.12 264
2974.64 288
2975.15 255
2975.67 289
2976.18 306
2976.70 263
2977.21 280
2977.73 319
2978.24 274
2978.75 253
2979.27 225
2979.78 265
2980.30 239
2980.81 246
2981.33 290
2981.84 285
2982.36 268
2982.87 312
2983.39 295
2983.90 264
2984.42 255
2984.93 251
2985.45 263
2985.96 309
2986.48 324
2987.00 338
2987.51 306
2988.03 277
2988.54 256
2989.06 339
2989.57 300
2990.09 273
2990.60 322
2991.12 439
2991.64 338
2992.15 305
2992.67 283
2993.18 288
2993.70 332
2994.21 378
2994.73 383
2995.25 383
2995.76 371
2996.28 301
2996.80 278
2997.31 271
2997.83 256
2998.34 306
2998.86 332
2999.38 379
2999.89 368
3000.41 323
3000.93 324
3001.44 352
3001.96 294
3002.48 297
3002.99 274
3003.51 319
3004.03 348
3004.54 357
3005.06 356
3005.58 324
3006.09 378
3006.61 355
3007.13 366
3007.65 366
3008.16 397
3008.68 331
3009.20 347
3009.71 307
3010.23 253
3010.75 309
3011.27 292
3011.78 282
3012.30 320
3012.82 271
3013.34 277
3013.85 264
3014.37 280
3014.89 232
3015.41 251
3015.93 292
3016.44 337
3016.96 287
3017.48 224
3018.00 230
3018.52 265
3019.03 334
3019.55 344
3020.07 277
3020.59 325
3021.11 304
3021.63 286
3022.14 331
3022.66 330
3023.18 328
3023.70 289
3024.22 268
3024.74 331
3025.25 358
3025.77 279
3026.29 340
3026.81 351
3027.33 368
3027.85 331
3028.37 330
3028.89 286
3029.41 258
3029.92 298
3030.44 276
3030.96 306
3031.48 329
3032.00 321
3032.52 277
3033.04 314
3033.56 252
3034.08 246
3034.60 293
3035.12 232
3035.64 281
3036.16 276
3036.68 290
3037.20 267
3037.72 271
3038.24 302
3038.76 292
3039.28 267
3039.80 316
3040.32 294
3040.84 300
3041.36 248
3041.88 266
3042.40 291
3042.92 234
3043.44 266
3043.96 230
3044.48 264
3045.00 218
3045.52 298
3046.04 272
3046.56 237
3047.08 248
3047.60 279
3048.12 294
3048.64 269
3049.16 291
3049.68 287
3050.20 263
3050.72 274
3051.24 223
3051.77 252
3052.29 257
3052.81 224
3053.33 274
3053.85 236
3054.37 309
3054.89 273
3055.41 263
3055.93 319
3056.46 285
3056.98 274
3057.50 267
3058.02 292
3058.54 256
3059.06 237
3059.58 276
3060.11 263
3060.63 245
3061.15 256
3061.67 270
3062.19 276
3062.71 293
3063.24 317
3063.76 267
3064.28 257
3064.80 295
3065.32 279
3065.85 298
3066.37 291
3066.89 238
3067.41 294
3067.94 298
3068.46 364
3068.98 316
3069.50 249
3070.03 256
3070.55 287
3071.07 280
3071.59 322
3072.12 295
3072.64 316
3073.16 316
3073.68 325
3074.21 343
3074.73 290
3075.25 303
3075.78 387
3076.30 275
3076.82 323
3077.34 267
3077.87 276
3078.39 259
3078.91 352
3079.44 314
3079.96 258
3080.48 274
3081.01 276
3081.53 330
3082.05 300
3082.58 290
3083.10 329
3083.63 334
3084.15 328
3084.67 280
3085.20 354
3085.72 314
3086.24 298
3086.77 317
3087.29 326
3087.82 295
3088.34 332
3088.86 328
3089.39 330
3089.91 324
3090.44 376
3090.96 342
3091.49 332
3092.01 317
3092.53 357
3093.06 290
3093.58 357
3094.11 385
3094.63 338
3095.16 335
3095.68 300
3096.21 290
3096.73 360
3097.26 321
3097.78 295
3098.31 335
3098.83 278
3099.36 279
3099.88 323
3100.41 307
3100.93 272
3101.46 345
3101.98 426
3102.51 527
3103.03 481
3103.56 486
3104.08 439
3104.61 514
3105.13 548
3105.66 565
3106.18 641
3106.71 605
3107.24 629
3107.76 626
3108.29 571
3108.81 463
3109.34 412
3109.86 508
3110.39 394
3110.92 359
3111.44 408
3111.97 397
3112.49 401
3113.02 359
3113.55 317
3114.07 296
3114.60 363
3115.12 348
3115.65 354
3116.18 332
3116.70 326
3117.23 291
3117.76 273
3118.28 296
3118.81 298
3119.34 319
3119.86 355
3120.39 294
3120.92 256
3121.44 252
3121.97 260
3122.50 268
3123.02 307
3123.55 280
3124.08 300
3124.61 305
3125.13 323
3125.66 320
3126.19 255
3126.72 292
3127.24 313
3127.77 320
3128.30 320
3128.82 270
3129.35 270
3129.88 300
3130.41 246
3130.93 290
3131.46 256
3131.99 327
3132.52 328
3133.05 290
3133.57 237
3134.10 286
3134.63 301
3135.16 300
3135.69 288
3136.21 253
3136.74 332
3137.27 340
3137.80 287
3138.33 285
3138.85 291
3139.38 311
3139.91 344
3140.44 330
3140.97 319
3141.50 278
3142.03 247
3142.55 244
3143.08 248
3143.61 291
3144.14 256
3144.67 264
3145.20 262
3145.73 244
3146.26 278
3146.79 317
3147.31 254
3147.84 261
3148.37 333
3148.90 376
3149.43 365
3149.96 311
3150.49 325
3151.02 352
3151.55 317
3152.08 342
3152.61 343
3153.14 271
3153.67 312
3154.20 335
3154.73 242
3155.25 261
3155.78 295
3156.31 287
3156.84 352
3157.37 310
3157.90 284
3158.43 256
3158.96 315
3159.49 295
3160.02 253
3160.55 244
3161.08 275
3161.61 267
3162.14 303
3162.68 269
3163.21 288
3163.74 288
3164.27 284
3164.80 253
3165.33 340
3165.86 287
3166.39 221
3166.92 264
3167.45 244
3167.98 291
3168.51 258
3169.04 310
3169.57 271
3170.10 281
3170.64 250
3171.17 239
3171.70 292
3172.23 249
3172.76 248
3173.29 272
3173.82 329
3174.35 267
3174.88 208
3175.42 243
3175.95 246
3176.48 258
3177.01 306
3177.54 244
3178.07 282
3178.61 337
3179.14 331
3179.67 273
3180.20 279
3180.73 293
3181.26 336
3181.80 361
3182.33 297
3182.86 295
3183.39 274
3183.92 324
3184.46 350
3184.99 354
3185.52 282
3186.05 258
3186.59 211
3187.12 232
3187.65 223
3188.18 242
3188.72 283
3189.25 239
3189.78 246
3190.31 225
3190.85 241
3191.38 245
3191.91 228
3192.44 231
3192.98 246
3193.51 251
3194.04 235
3194.58 245
3195.11 247
3195.64 214
3196.17 205
3196.71 226
3197.24 244
3197.77 208
3198.31 205
3198.84 239
3199.37 241
3199.91 344
3200.44 315
3200.98 310
3201.51 325
3202.04 366
3202.58 332
3203.11 353
3203.64 320
3204.18 321
3204.71 312
3205.24 316
3205.78 302
3206.31 333
3206.85 307
3207.38 267
3207.91 250
3208.45 276
3208.98 324
3209.52 244
3210.05 251
3210.59 245
3211.12 310
3211.65 343
3212.19 338
3212.72 328
3213.26 315
3213.79 331
3214.33 352
3214.86 368
3215.40 328
3215.93 384
3216.47 410
3217.00 364
3217.54 326
3218.07 295
3218.61 279
3219.14 240
3219.68 299
3220.21 276
3220.75 307
3221.28 332
3221.82 305
3222.35 262
3222.89 276
3223.42 259
3223.96 264
3224.49 254
3225.03 283
3225.57 312
3226.10 286
3226.64 331
3227.17 302
3227.71 284
3228.24 327
3228.78 332
3229.32 346
3229.85 335
3230.39 372
3230.92 283
3231.46 272
3232.00 273
3232.53 286
3233.07 246
3233.60 273
3234.14 282
3234.68 259
3235.21 270
3235.75 284
3236.29 244
3236.82 306
3237.36 284
3237.90 303
3238.43 279
3238.97 309
3239.51 308
3240.04 298
3240.58 252
3241.12 249
3241.65 294
3242.19 358
3242.73 322
3243.26 374
3243.80 324
3244.34 233
3244.88 296
3245.41 286
3245.95 327
3246.49 335
3247.02 373
3247.56 254
3248.10 265
3248.64 231
3249.17 255
3249.71 241
3250.25 294
3250.79 278
3251.33 264
3251.86 276
3252.40 292
3252.94 311
3253.48 319
3254.01 357
3254.55 286
3255.09 257
3255.63 341
3256.17 340
3256.70 310
3257.24 382
3257.78 281
3258.32 306
3258.86 344
3259.40 265
3259.93 253
3260.47 287
3261.01 328
3261.55 377
3262.09 292
3262.63 374
3263.17 423
3263.70 322
3264.24 366
3264.78 401
3265.32 377
3265.86 403
3266.40 453
3266.94 423
3267.48 404
3268.02 430
3268.56 473
3269.09 467
3269.63 461
3270.17 517
3270.71 439
3271.25 523
3271.79 446
3272.33 466
3272.87 389
3273.41 443
3273.95 365
3274.49 412
3275.03 387
3275.57 344
3276.11 324
3276.65 334
3277.19 299
3277.73 323
3278.27 402
3278.81 394
3279.35 365
3279.89 302
3280.43 352
3280.97 325
3281.51 346
3282.05 335
3282.59 319
3283.13 265
3283.67 326
3284.21 338
3284.75 309
3285.29 351
3285.83 336
3286.37 309
3286.91 383
3287.45 356
3287.99 389
3288.53 367
3289.08 334
3289.62 325
3290.16 359
3290.70 384
3291.24 330
3291.78 294
3292.32 288
3292.86 337
3293.40 380
3293.95 292
3294.49 282
3295.03 363
3295.57 400
3296.11 373
3296.65 369
3297.19 458
3297.73 429
3298.28 400
3298.82 455
3299.36 417
3299.90 451
3300.44 421
3300.99 394
3301.53 416
3302.07 387
3302.61 341
3303.15 290
3303.69 304
3304.24 374
3304.78 427
3305.32 393
3305.86 328
3306.41 293
3306.95 322
3307.49 347
3308.03 304
3308.58 391
3309.12 322
3309.66 297
3310.20 354
3310.75 366
3311.29 335
3311.83 340
3312.37 275
3312.92 336
3313.46 352
3314.00 366
3314.54 328
3315.09 319
3315.63 334
3316.17 336
3316.72 335
3317.26 368
3317.80 271
3318.35 285
3318.89 260
3319.43 294
3319.98 285
3320.52 294
3321.06 285
3321.61 284
3322.15 336
3322.69 339
3323.24 324
3323.78 330
3324.33 315
3324.87 289
3325.41 298
3325.96 350
3326.50 344
3327.04 299
3327.59 318
3328.13 354
3328.68 334
3329.22 348
3329.76 307
3330.31 351
3330.85 271
3331.40 307
3331.94 349
3332.49 333
3333.03 381
3333.58 340
3334.12 327
3334.66 287
3335.21 345
3335.75 337
3336.30 348
3336.84 415
3337.39 445
3337.93 478
3338.48 536
3339.02 537
3339.57 534
3340.11 532
3340.66 560
3341.20 539
3341.75 483
3342.29 420
3342.84 467
3343.38 462
3343.93 420
3344.47 419
3345.02 426
3345.57 393
3346.11 377
3346.66 334
3347.20 297
3347.75 282
3348.29 288
3348.84 324
3349.38 325
3349.93 301
3350.48 297
3351.02 254
3351.57 280
3352.11 345
3352.66 295
3353.21 373
3353.75 384
3354.30 330
3354.84 309
3355.39 360
3355.94 378
3356.48 382
3357.03 370
3357.58 442
3358.12 390
3358.67 341
3359.22 309
3359.76 307
3360.31 311
3360.86 325
3361.40 331
3361.95 311
3362.50 257
3363.04 321
3363.59 306
3364.14 337
3364.68 275
3365.23 282
3365.78 275
3366.33 302
3366.87 258
3367.42 263
3367.97 273
3368.51 256
3369.06 212
3369.61 228
3370.16 263
3370.70 209
3371.25 256
3371.80 250
3372.35 230
3372.90 268
3373.44 331
3373.99 287
3374.54 266
3375.09 286
3375.63 298
3376.18 269
3376.73 250
3377.28 241
3377.83 322
3378.37 300
3378.92 286
3379.47 294
3380.02 282
3380.57 265
3381.12 233
3381.66 232
3382.21 256
3382.76 278
3383.31 259
3383.86 292
3384.41 257
3384.96 255
3385.50 284
3386.05 278
3386.60 277
3387.15 281
3387.70 253
3388.25 268
3388.80 261
3389.35 281
3389.90 269
3390.44 220
3390.99 255
3391.54 257
3392.09 310
3392.64 301
3393.19 332
3393.74 291
3394.29 220
3394.84 308
3395.39 330
3395.94 310
3396.49 307
3397.04 257
3397.59 270
3398.14 280
3398.69 251
3399.24 204
3399.79 269
3400.34 294
3400.89 267
3401.44 248
3401.99 239
3402.54 256
3403.09 253
3403.64 270
3404.19 272
3404.74 252
3405.29 256
3405.84 244
3406.39 287
3406.94 260
3407.49 201
3408.04 213
3408.59 230
3409.14 296
3409.69 252
3410.24 221
3410.79 259
3411.34 250
3411.89 256
3412.45 249
3413.00 247
3413.55 223
3414.10 222
3414.65 251
3415.20 295
3415.75 272
3416.30 272
3416.85 344
3417.41 299
3417.96 209
3418.51 227
3419.06 235
3419.61 238
3420.16 247
3420.71 256
3421.27 247
3421.82 220
3422.37 264
3422.92 254
3423.47 258
3424.02 182
3424.58 241
3425.13 220
3425.68 245
3426.23 255
3426.78 251
3427.34 296
3427.89 288
3428.44 244
3428.99 285
3429.55 279
3430.10 282
3430.65 242
3431.20 267
3431.76 252
3432.31 164
3432.86 250
3433.41 260
3433.97 219
3434.52 230
3435.07 295
3435.62 339
3436.18 287
3436.73 266
3437.28 327
3437.84 270
3438.39 226
3438.94 263
3439.49 266
3440.05 237
3440.60 247
3441.15 236
3441.71 257
3442.26 229
3442.81 242
3443.37 285
3443.92 267
3444.47 223
3445.03 231
3445.58 239
3446.13 265
3446.69 262
3447.24 238
3447.80 237
3448.35 225
3448.90 229
3449.46 292
3450.01 252
3450.57 258
3451.12 292
3451.67 312
3452.23 311
3452.78 320
3453.34 303
3453.89 343
3454.44 231
3455.00 253
3455.55 295
3456.11 298
3456.66 277
3457.22 305
3457.77 272
3458.33 218
3458.88 187
3459.43 236
3459.99 271
3460.54 239
3461.10 306
3461.65 330
3462.21 282
3462.76 249
3463.32 290
3463.87 288
3464.43 302
3464.98 350
3465.54 280
3466.09 252
3466.65 246
3467.21 296
3467.76 358
3468.32 354
3468.87 346
3469.43 294
3469.98 274
3470.54 292
3471.09 270
3471.65 298
3472.20 335
3472.76 344
3473.32 247
3473.87 266
3474.43 272
3474.98 268
3475.54 268
3476.10 290
3476.65 321
3477.21 344
3477.76 289
3478.32 285
3478.88 285
3479.43 361
3479.99 332
3480.55 229
3481.10 232
3481.66 270
3482.22 341
3482.77 351
3483.33 279
3483.89 345
3484.44 332
3485.00 326
3485.56 326
3486.11 393
3486.67 369
3487.23 389
3487.78 354
3488.34 333
3488.90 373
3489.45 343
3490.01 309
3490.57 349
3491.13 375
3491.68 350
3492.24 441
3492.80 512
3493.35 415
3493.91 461
3494.47 424
3495.03 547
3495.58 484
3496.14 432
3496.70 513
3497.26 536
3497.82 541
3498.37 503
3498.93 506
3499.49 507
3500.05 494
3500.61 603
3501.16 599
3501.72 602
3502.28 555
3502.84 686
3503.40 654
3503.95 708
3504.51 741
3505.07 721
3505.63 814
3506.19 681
3506.75 715
3507.30 800
3507.86 845
3508.42 851
3508.98 808
3509.54 734
3510.10 700
3510.66 672
3511.22 682
3511.77 571
3512.33 536
3512.89 538
3513.45 506
3514.01 515
3514.57 424
3515.13 338
3515.69 324
3516.25 329
3516.81 390
3517.37 310
3517.92 362
3518.48 376
3519.04 313
3519.60 337
3520.16 355
3520.72 322
3521.28 379
3521.84 373
3522.40 371
3522.96 348
3523.52 386
3524.08 410
3524.64 400
3525.20 451
3525.76 393
3526.32 391
3526.88 331
3527.44 360
3528.00 394
3528.56 302
3529.12 345
3529.68 393
3530.24 392
3530.80 343
3531.36 344
3531.92 363
3532.48 300
3533.04 314
3533.60 384
3534.17 361
3534.73 329
3535.29 344
3535.85 363
3536.41 313
3536.97 329
3537.53 347
3538.09 336
3538.65 407
3539.21 395
3539.77 386
3540.34 394
3540.90 383
3541.46 418
3542.02 381
3542.58 348
3543.14 345
3543.70 342
3544.26 333
3544.83 332
3545.39 364
3545.95 392
3546.51 338
3547.07 358
3547.63 297
3548.20 384
3548.76 364
3549.32 317
3549.88 345
3550.44 324
3551.01 440
3551.57 340
3552.13 270
3552.69 313
3553.25 339
3553.82 310
3554.38 295
3554.94 297
3555.50 302
3556.07 340
3556.63 328
3557.19 380
3557.75 280
3558.32 314
3558.88 265
3559.44 232
3560.00 224
3560.57 251
3561.13 261
3561.69 327
3562.26 329
3562.82 344
3563.38 339
3563.94 296
3564.51 248
3565.07 292
3565.63 321
3566.20 301
3566.76 287
3567.32 292
3567.89 274
3568.45 286
3569.01 274
3569.58 280
3570.14 247
3570.70 227
3571.27 286
3571.83 285
3572.39 277
3572.96 272
3573.52 264
3574.09 321
3574.65 286
3575.21 247
3575.78 255
3576.34 267
3576.91 259
3577.47 298
3578.03 266
3578.60 318
3579.16 323
3579.73 258
3580.29 245
3580.86 275
3581.42 282
3581.98 286
3582.55 274
3583.11 304
3583.68 307
3584.24 282
3584.81 292
3585.37 321
3585.94 353
3586.50 266
3587.07 302
3587.63 349
3588.20 345
3588.76 305
3589.33 237
3589.89 244
3590.46 278
3591.02 316
3591.59 249
3592.15 231
3592.72 264
3593.28 321
3593.85 273
3594.41 273
3594.98 259
3595.54 277
3596.11 281
3596.68 300
3597.24 294
3597.81 290
3598.37 292
3598.94 278
3599.50 263
3600.07 318
3600.64 333
3601.20 310
3601.77 290
3602.33 264
3602.90 253
3603.47 332
3604.03 361
3604.60 352
3605.16 397
3605.73 352
3606.30 316
3606.86 325
3607.43 306
3608.00 277
3608.56 248
3609.13 312
3609.70 320
3610.26 258
3610.83 255
3611.40 319
3611.96 279
3612.53 276
3613.10 304
3613.66 265
3614.23 292
3614.80 269
3615.36 283
3615.93 290
3616.50 313
3617.07 387
3617.63 538
3618.20 474
3618.77 563
3619.34 616
3619.90 702
3620.47 768
3621.04 776
3621.61 716
3622.17 729
3622.74 763
3623.31 726
3623.88 721
3624.44 671
3625.01 550
3625.58 554
3626.15 532
3626.72 424
3627.28 366
3627.85 364
3628.42 363
3628.99 358
3629.56 351
3630.12 320
3630.69 323
3631.26 291
3631.83 260
3632.40 280
3632.97 336
3633.53 293
3634.10 297
3634.67 320
3635.24 278
3635.81 211
3636.38 267
3636.95 263
3637.52 256
3638.08 279
3638.65 255
3639.22 254
3639.79 265
3640.36 257
3640.93 282
3641.50 356
3642.07 331
3642.64 279
3643.21 275
3643.78 343
3644.34 370
3644.91 366
3645.48 394
3646.05 398
3646.62 405
3647.19 359
3647.76 436
3648.33 433
3648.90 349
3649.47 355
3650.04 355
3650.61 379
3651.18 388
3651.75 442
3652.32 402
3652.89 381
3653.46 367
3654.03 404
3654.60 409
3655.17 340
3655.74 332
3656.31 301
3656.88 316
3657.45 344
3658.02 355
3658.59 316
3659.16 357
3659.73 352
3660.30 389
3660.87 379
3661.45 412
3662.02 384
3662.59 369
3663.16 315
3663.73 357
3664.30 361
3664.87 363
3665.44 364
3666.01 331
3666.58 302
3667.15 338
3667.73 358
3668.30 281
3668.87 335
3669.44 263
3670.01 284
3670.58 337
3671.15 315
3671.73 297
3672.30 371
3672.87 371
3673.44 315
3674.01 283
3674.58 306
3675.16 366
3675.73 357
3676.30 312
3676.87 322
3677.44 379
3678.01 385
3678.59 329
3679.16 303
3679.73 327
3680.30 350
3680.88 354
3681.45 330
3682.02 342
3682.59 316
3683.16 295
3683.74 349
3684.31 306
3684.88 361
3685.45 300
3686.03 309
3686.60 315
3687.17 240
3687.74 241
3688.32 267
3688.89 327
3689.46 321
3690.04 318
3690.61 360
3691.18 400
3691.76 398
3692.33 382
3692.90 406
3693.47 382
3694.05 394
3694.62 442
3695.19 396
3695.77 403
3696.34 325
3696.91 365
3697.49 327
3698.06 306
3698.64 337
3699.21 369
3699.78 340
3700.36 336
3700.93 355
3701.50 312
3702.08 323
3702.65 356
3703.23 304
3703.80 266
3704.37 318
3704.95 293
3705.52 298
3706.10 341
3706.67 318
3707.24 307
3707.82 284
3708.39 281
3708.97 241
3709.54 305
3710.12 275
3710.69 327
3711.27 301
3711.84 266
3712.41 294
3712.99 293
3713.56 260
3714.14 287
3714.71 341
3715.29 353
3715.86 314
3716.44 292
3717.01 331
3717.59 351
3718.16 302
3718.74 318
3719.31 295
3719.89 312
3720.46 350
3721.04 227
3721.61 254
3722.19 332
3722.77 345
3723.34 287
3723.92 308
3724.49 277
3725.07 309
3725.64 294
3726.22 320
3726.79 291
3727.37 270
3727.95 258
3728.52 238
3729.10 287
3729.67 250
3730.25 277
3730.83 251
3731.40 256
3731.98 266
3732.56 304
3733.13 346
3733.71 384
3734.28 449
3734.86 445
3735.44 434
3736.01 452
3736.59 457
3737.17 502
3737.74 416
3738.32 466
3738.90 464
3739.47 412
3740.05 445
3740.63 510
3741.20 416
3741.78 349
3742.36 407
3742.93 367
3743.51 299
3744.09 294
3744.67 319
3745.24 283
3745.82 313
3746.40 307
3746.97 302
3747.55 318
3748.13 306
3748.71 292
3749.28 305
3749.86 323
3750.44 332
3751.02 320
3751.59 312
3752.17 346
3752.75 311
3753.33 261
3753.91 300
3754.48 342
3755.06 293
3755.64 269
3756.22 280
3756.80 270
3757.37 307
3757.95 291
3758.53 282
3759.11 266
3759.69 290
3760.27 330
3760.84 296
3761.42 268
3762.00 279
3762.58 249
3763.16 284
3763.74 296
3764.31 273
3764.89 301
3765.47 266
3766.05 273
3766.63 322
3767.21 275
3767.79 311
3768.37 316
3768.95 255
3769.52 318
3770.10 319
3770.68 278
3771.26 279
3771.84 266
3772.42 330
3773.00 246
3773.58 295
3774.16 319
3774.74 253
3775.32 283
3775.90 306
3776.48 288
3777.06 264
3777.64 293
3778.22 301
3778.80 280
3779.38 281
3779.96 244
3780.54 278
3781.12 257
3781.70 234
3782.28 214
3782.86 278
3783.44 317
3784.02 318
3784.60 289
3785.18 217
3785.76 295
3786.34 296
3786.92 328
3787.50 286
3788.08 314
3788.66 268
3789.24 273
3789.82 249
3790.40 241
3790.98 299
3791.56 316
3792.14 323
3792.72 285
3793.30 223
3793.89 259
3794.47 277
3795.05 246
3795.63 289
3796.21 326
3796.79 274
3797.37 236
3797.95 263
3798.53 229
3799.12 216
3799.70 256
3800.28 249
3800.86 262
3801.44 287
3802.02 247
3802.60 222
3803.19 233
3803.77 246
3804.35 248
3804.93 249
3805.51 266
3806.10 285
3806.68 278
3807.26 281
3807.84 306
3808.42 300
3809.01 272
3809.59 294
3810.17 294
3810.75 288
3811.33 291
3811.92 284
3812.50 298
3813.08 326
3813.66 339
3814.25 311
3814.83 251
3815.41 286
3815.99 310
3816.58 310
3817.16 308
3817.74 296
3818.32 323
3818.91 349
3819.49 257
3820.07 294
3820.66 309
3821.24 291
3821.82 258
3822.41 214
3822.99 251
3823.57 252
3824.16 230
3824.74 279
3825.32 304
3825.91 292
3826.49 321
3827.07 320
3827.66 266
3828.24 271
3828.82 300
3829.41 271
3829.99 243
3830.57 270
3831.16 273
3831.74 264
3832.33 257
3832.91 253
3833.49 280
3834.08 285
3834.66 284
3835.25 284
3835.83 330
3836.41 325
3837.00 256
3837.58 273
3838.17 294
3838.75 269
3839.34 280
3839.92 299
3840.50 286
3841.09 325
3841.67 289
3842.26 316
3842.84 325
3843.43 299
3844.01 211
3844.60 250
3845.18 288
3845.77 308
3846.35 324
3846.94 324
3847.52 296
3848.11 270
3848.69 285
3849.28 287
3849.86 274
3850.45 277
3851.03 249
3851.62 317
3852.20 320
3852.79 265
3853.37 254
3853.96 300
3854.55 283
3855.13 337
3855.72 344
3856.30 335
3856.89 294
3857.47 281
3858.06 259
3858.65 293
3859.23 325
3859.82 369
3860.40 381
3860.99 392
3861.58 469
3862.16 541
3862.75 567
3863.33 616
3863.92 717
3864.51 704
3865.09 841
3865.68 834
3866.27 826
3866.85 794
3867.44 769
3868.03 670
3868.61 691
3869.20 619
3869.79 563
3870.37 515
3870.96 443
3871.55 423
3872.13 397
3872.72 436
3873.31 413
3873.89 417
3874.48 338
3875.07 306
3875.66 295
3876.24 334
3876.83 358
3877.42 359
3878.00 327
3878.59 319
3879.18 359
3879.77 373
3880.35 306
3880.94 311
3881.53 297
3882.12 306
3882.70 286
3883.29 299
3883.88 288
3884.47 294
3885.06 290
3885.64 309
3886.23 305
3886.82 311
3887.41 251
3888.00 250
3888.58 292
3889.17 291
3889.76 315
3890.35 322
3890.94 318
3891.53 388
3892.11 323
3892.70 317
3893.29 353
3893.88 386
3894.47 409
3895.06 415
3895.65 393
3896.23 436
3896.82 429
3897.41 381
3898.00 358
3898.59 351
3899.18 383
3899.77 326
3900.36 327
3900.95 317
3901.53 365
3902.12 315
3902.71 349
3903.30 392
3903.89 320
3904.48 356
3905.07 326
3905.66 336
3906.25 314
3906.84 331
3907.43 376
3908.02 307
3908.61 291
3909.20 320
3909.79 333
3910.38 272
3910.97 285
3911.56 288
3912.15 293
3912.74 306
3913.33 301
3913.92 256
3914.51 299
3915.10 277
3915.69 280
3916.28 261
3916.87 264
3917.46 254
3918.05 234
3918.64 266
3919.23 344
3919.82 358
3920.41 261
3921.00 259
3921.59 295
3922.18 228
3922.77 330
3923.36 313
3923.95 292
3924.55 328
3925.14 307
3925.73 223
3926.32 230
3926.91 237
3927.50 277
3928.09 285
3928.68 302
3929.27 278
3929.87 247
3930.46 271
3931.05 280
3931.64 251
3932.23 290
3932.82 350
3933.41 311
3934.01 289
3934.60 284
3935.19 257
3935.78 252
3936.37 293
3936.96 259
3937.56 250
3938.15 247
3938.74 229
3939.33 238
3939.92 240
3940.52 265
3941.11 327
3941.70 334
3942.29 331
3942.88 321
3943.48 279
3944.07 289
3944.66 285
3945.25 280
3945.85 308
3946.44 253
3947.03 278
3947.62 218
3948.22 235
3948.81 226
3949.40 252
3949.99 240
3950.59 265
3951.18 249
3951.77 242
3952.37 266
3952.96 268
3953.55 273
3954.15 236
3954.74 264
3955.33 261
3955.93 196
3956.52 206
3957.11 235
3957.71 265
3958.30 244
3958.89 226
3959.49 221
3960.08 240
3960.67 270
3961.27 290
3961.86 293
3962.45 256
3963.05 255
3963.64 269
3964.23 237
3964.83 267
3965.42 213
3966.02 262
3966.61 291
3967.20 285
3967.80 251
3968.39 265
3968.99 247
3969.58 225
3970.18 224
3970.77 263
3971.36 286
3971.96 274
3972.55 306
3973.15 280
3973.74 248
3974.34 284
3974.93 342
3975.53 249
3976.12 241
3976.72 276
3977.31 270
3977.91 225
3978.50 235
3979.10 267
3979.69 250
3980.29 236
3980.88 228
3981.48 254
3982.07 266
3982.67 261
3983.26 234
3983.86 276
3984.45 243
3985.05 218
3985.64 223
3986.24 299
3986.83 321
3987.43 288
3988.03 282
3988.62 295
3989.22 267
3989.81 270
3990.41 285
3991.00 256
3991.60 248
3992.20 280
3992.79 300
3993.39 276
3993.98 317
3994.58 259
3995.18 257
3995.77 258
3996.37 265
3996.97 252
3997.56 316
3998.16 244
3998.75 253
3999.35 261
3999.95 285
4000.54 299
4001.14 288
4001.74 274
4002.33 266
4002.93 276
4003.53 264
4004.12 254
4004.72 282
4005.32 280
4005.92 295
4006.51 338
4007.11 294
4007.71 321
4008.30 234
4008.90 235
4009.50 257
4010.10 275
4010.69 268
4011.29 205
4011.89 277
4012.49 268
4013.08 287
4013.68 297
4014.28 300
4014.88 304
4015.47 326
4016.07 355
4016.67 398
4017.27 373
4017.86 377
4018.46 378
4019.06 410
4019.66 417
4020.26 470
4020.85 433
4021.45 367
4022.05 363
4022.65 428
4023.25 421
4023.85 346
4024.44 357
4025.04 384
4025.64 375
4026.24 320
4026.84 301
4027.44 304
4028.03 279
4028.63 319
4029.23 329
4029.83 310
4030.43 339
4031.03 317
4031.63 355
4032.23 311
4032.83 333
4033.42 325
4034.02 301
4034.62 329
4035.22 320
4035.82 313
4036.42 300
4037.02 334
4037.62 381
4038.22 281
4038.82 300
4039.42 303
4040.02 337
4040.62 284
4041.22 242
4041.82 240
4042.41 322
4043.01 338
4043.61 270
4044.21 273
4044.81 237
4045.41 261
4046.01 330
4046.61 290
4047.21 204
4047.81 257
4048.41 347
4049.01 346
4049.61 306
4050.21 297
4050.82 318
4051.42 285
4052.02 308
4052.62 267
4053.22 274
4053.82 294
4054.42 298
4055.02 277
4055.62 308
4056.22 308
4056.82 355
4057.42 248
4058.02 241
4058.62 240
4059.22 257
4059.83 267
4060.43 280
4061.03 307
4061.63 233
4062.23 229
4062.83 228
4063.43 260
4064.03 256
4064.63 267
4065.24 228
4065.84 231
4066.44 262
4067.04 219
4067.64 230
4068.24 265
4068.85 232
4069.45 208
4070.05 205
4070.65 294
4071.25 278
4071.85 223
4072.46 292
4073.06 288
4073.66 279
4074.26 251
4074.86 244
4075.47 251
4076.07 267
4076.67 222
4077.27 247
4077.88 250
4078.48 256
4079.08 252
4079.68 259
4080.29 236
4080.89 227
4081.49 179
4082.09 222
4082.70 273
4083.30 331
4083.90 313
4084.50 252
4085.11 289
4085.71 264
4086.31 227
4086.92 264
4087.52 208
4088.12 217
4088.72 277
4089.33 260
4089.93 226
4090.53 219
4091.14 250
4091.74 221
4092.34 234
4092.95 238
4093.55 227
4094.16 240
4094.76 274
4095.36 244
4095.97 247
4096.57 303
4097.17 285
4097.78 306
4098.38 237
4098.98 255
4099.59 272
4100.19 265
4100.80 265
4101.40 253
4102.00 260
4102.61 257
4103.21 310
4103.82 265
4104.42 254
4105.03 251
4105.63 273
4106.23 234
4106.84 223
4107.44 232
4108.05 225
4108.65 218
4109.26 232
4109.86 241
4110.47 260
4111.07 283
4111.68 240
4112.28 256
4112.89 250
4113.49 293
4114.10 249
4114.70 251
4115.31 224
4115.91 262
4116.52 256
4117.12 188
4117.73 228
4118.33 234
4118.94 225
4119.54 305
4120.15 296
4120.75 320
4121.36 251
4121.97 273
4122.57 284
4123.18 207
4123.78 243
4124.39 215
4124.99 267
4125.60 270
4126.21 232
4126.81 176
4127.42 242
4128.02 244
4128.63 230
4129.24 199
4129.84 250
4130.45 224
4131.05 227
4131.66 279
4132.27 292
4132.87 226
4133.48 239
4134.09 260
4134.69 248
4135.30 276
4135.91 290
4136.51 306
4137.12 300
4137.73 275
4138.33 259
4138.94 287
4139.55 265
4140.15 294
4140.76 321
4141.37 260
4141.97 250
4142.58 275
4143.19 296
4143.80 334
4144.40 328
4145.01 292
4145.62 357
4146.22 330
4146.83 289
4147.44 295
4148.05 273
4148.65 268
4149.26 260
4149.87 300
4150.48 262
4151.09 240
4151.69 244
4152.30 267
4152.91 241
4153.52 258
4154.12 273
4154.73 326
4155.34 278
4155.95 275
4156.56 244
4157.16 248
4157.77 217
4158.38 230
4158.99 205
4159.60 259
4160.21 262
4160.81 250
4161.42 283
4162.03 274
4162.64 201
4163.25 230
4163.86 288
4164.47 238
4165.08 241
4165.68 261
4166.29 259
4166.90 249
4167.51 217
4168.12 241
4168.73 245
4169.34 245
4169.95 231
4170.56 227
4171.16 243
4171.77 272
4172.38 244
4172.99 223
4173.60 258
4174.21 297
4174.82 282
4175.43 310
4176.04 235
4176.65 279
4177.26 266
4177.87 288
4178.48 225
4179.09 280
4179.70 277
4180.31 242
4180.92 240
4181.53 230
4182.14 274
4182.75 253
4183.36 320
4183.97 267
4184.58 278
4185.19 271
4185.80 286
4186.41 338
4187.02 251
4187.63 243
4188.24 333
4188.85 243
4189.46 189
4190.07 205
4190.68 275
4191.29 280
4191.90 206
4192.51 253
4193.13 245
4193.74 263
4194.35 233
4194.96 237
4195.57 260
4196.18 275
4196.79 301
4197.40 308
4198.01 366
4198.62 323
4199.24 314
4199.85 290
4200.46 314
4201.07 359
4201.68 285
4202.29 286
4202.90 312
4203.52 271
4204.13 290
4204.74 251
4205.35 277
4205.96 238
4206.57 230
4207.19 303
4207.80 340
4208.41 326
4209.02 285
4209.63 273
4210.25 263
4210.86 318
4211.47 298
4212.08 266
4212.69 252
4213.31 297
4213.92 248
4214.53 227
4215.14 280
4215.76 276
4216.37 273
4216.98 281
4217.59 310
4218.21 298
4218.82 311
4219.43 267
4220.04 287
4220.66 318
4221.27 358
4221.88 424
4222.50 434
4223.11 407
4223.72 437
4224.33 468
4224.95 545
4225.56 590
4226.17 543
4226.79 498
4227.40 564
4228.01 566
4228.63 539
4229.24 583
4229.85 556
4230.47 543
4231.08 394
4231.69 423
4232.31 418
4232.92 453
4233.54 410
4234.15 390
4234.76 414
4235.38 349
4235.99 321
4236.61 449
4237.22 484
4237.83 386
4238.45 422
4239.06 328
4239.68 412
4240.29 387
4240.90 315
4241.52 340
4242.13 401
4242.75 350
4243.36 306
4243.98 296
4244.59 297
4245.21 273
4245.82 316
4246.43 342
4247.05 270
4247.66 268
4248.28 324
4248.89 327
4249.51 313
4250.12 311
4250.74 270
4251.35 309
4251.97 326
4252.58 343
4253.20 323
4253.81 289
4254.43 270
4255.04 293
4255.66 301
4256.28 279
4256.89 294
4257.51 250
4258.12 223
4258.74 250
4259.35 253
4259.97 280
4260.58 346
4261.20 292
4261.82 300
4262.43 278
4263.05 266
4263.66 312
4264.28 337
4264.90 347
4265.51 322
4266.13 331
4266.74 282
4267.36 316
4267.98 284
4268.59 268
4269.21 260
4269.82 251
4270.44 289
4271.06 290
4271.67 291
4272.29 264
4272.91 291
4273.52 282
4274.14 259
4274.76 274
4275.37 249
4275.99 273
4276.61 301
4277.22 263
4277.84 278
4278.46 310
4279.08 259
4279.69 314
4280.31 317
4280.93 321
4281.54 300
4282.16 239
4282.78 236
4283.40 285
4284.01 261
4284.63 223
4285.25 237
4285.87 280
4286.48 269
4287.10 254
4287.72 202
4288.34 215
4288.95 275
4289.57 272
4290.19 283
4290.81 244
4291.43 207
4292.04 233
4292.66 247
4293.28 252
4293.90 223
4294.52 271
4295.13 245
4295.75 230
4296.37 248
4296.99 238
4297.61 225
4298.23 215
4298.84 187
4299.46 273
4300.08 251
4300.70 270
4301.32 237
4301.94 196
4302.56 194
4303.17 228
4303.79 232
4304.41 244
4305.03 219
4305.65 236
4306.27 227
4306.89 236
4307.51 257
4308.13 318
4308.75 243
4309.36 210
4309.98 267
4310.60 285
4311.22 284
4311.84 211
4312.46 224
4313.08 247
4313.70 233
4314.32 239
4314.94 350
4315.56 289
4316.18 270
4316.80 249
4317.42 228
4318.04 236
4318.66 286
4319.28 252
4319.90 211
4320.52 243
4321.14 281
4321.76 280
4322.38 257
4323.00 279
4323.62 255
4324.24 252
4324.86 235
4325.48 270
4326.10 256
4326.72 300
4327.34 317
4327.96 311
4328.58 284
4329.20 273
4329.82 286
4330.44 286
4331.07 257
4331.69 269
4332.31 266
4332.93 288
4333.55 311
4334.17 233
4334.79 271
4335.41 254
4336.03 279
4336.65 214
4337.28 247
4337.90 294
4338.52 290
4339.14 304
4339.76 307
4340.38 283
4341.00 339
4341.63 359
4342.25 312
4342.87 245
4343.49 258
4344.11 320
4344.73 275
4345.36 309
4345.98 317
4346.60 322
4347.22 340
4347.84 340
4348.47 366
4349.09 388
4349.71 385
4350.33 511
4350.95 401
4351.58 408
4352.20 376
4352.82 416
4353.44 364
4354.07 307
4354.69 341
4355.31 380
4355.93 313
4356.56 302
4357.18 323
4357.80 293
4358.42 299
4359.05 293
4359.67 261
4360.29 261
4360.92 231
4361.54 234
4362.16 246
4362.78 280
4363.41 286
4364.03 280
4364.65 256
4365.28 221
4365.90 237
4366.52 230
4367.15 249
4367.77 270
4368.39 261
4369.02 227
4369.64 255
4370.26 262
4370.89 250
4371.51 205
4372.14 203
4372.76 252
4373.38 251
4374.01 231
4374.63 199
4375.25 199
4375.88 249
4376.50 221
4377.13 224
4377.75 250
4378.37 220
4379.00 234
4379.62 289
4380.25 292
4380.87 331
4381.50 270
4382.12 250
4382.75 236
4383.37 270
4383.99 297
4384.62 299
4385.24 293
4385.87 235
4386.49 203
4387.12 235
4387.74 257
4388.37 260
4388.99 252
4389.62 245
4390.24 291
4390.87 278
4391.49 287
4392.12 251
4392.74 302
4393.37 264
4393.99 259
4394.62 256
4395.24 241
4395.87 259
4396.49 227
4397.12 236
4397.75 296
4398.37 235
4399.00 244
4399.62 300
4400.25 196
4400.87 235
4401.50 254
4402.13 227
4402.75 263
4403.38 273
4404.00 239
4404.63 251
4405.26 222
4405.88 256
4406.51 264
4407.13 231
4407.76 258
4408.39 272
4409.01 286
4409.64 257
4410.27 249
4410.89 280
4411.52 291
4412.15 266
4412.77 270
4413.40 231
4414.03 240
4414.65 254
4415.28 209
4415.91 218
4416.53 215
4417.16 220
4417.79 253
4418.41 250
4419.04 250
4419.67 248
4420.30 266
4420.92 298
4421.55 284
4422.18 264
4422.80 243
4423.43 245
4424.06 263
4424.69 272
4425.31 295
4425.94 251
4426.57 257
4427.20 263
4427.82 283
4428.45 272
4429.08 255
4429.71 225
4430.34 166
4430.96 178
4431.59 201
4432.22 209
4432.85 224
4433.48 227
4434.10 228
4434.73 187
4435.36 219
4435.99 246
4436.62 224
4437.25 213
4437.87 238
4438.50 223
4439.13 175
4439.76 241
4440.39 204
4441.02 210
4441.64 208
4442.27 205
4442.90 197
4443.53 219
4444.16 233
4444.79 221
4445.42 256
4446.05 265
4446.68 279
4447.30 242
4447.93 256
4448.56 259
4449.19 259
4449.82 216
4450.45 212
4451.08 186
4451.71 244
4452.34 255
4452.97 242
4453.60 254
4454.23 235
4454.86 251
4455.49 250
4456.12 226
4456.75 212
4457.38 228
4458.01 259
4458.64 267
4459.27 227
4459.90 239
4460.53 255
4461.16 242
4461.79 239
4462.42 225
4463.05 206
4463.68 251
4464.31 261
4464.94 270
4465.57 274
4466.20 231
4466.83 211
4467.46 200
4468.09 226
4468.72 234
4469.35 243
4469.98 222
4470.61 242
4471.24 207
4471.87 205
4472.50 229
4473.13 201
4473.77 210
4474.40 228
4475.03 200
4475.66 188
4476.29 207
4476.92 205
4477.55 205
4478.18 229
4478.82 233
4479.45 232
4480.08 221
4480.71 232
4481.34 262
4481.97 235
4482.60 249
4483.24 244
4483.87 233
4484.50 230
4485.13 231
4485.76 228
4486.39 252
4487.03 266
4487.66 253
4488.29 234
4488.92 257
4489.55 253
4490.19 247
4490.82 268
4491.45 279
4492.08 284
4492.71 257
4493.35 243
4493.98 243
4494.61 293
4495.24 247
4495.88 280
4496.51 296
4497.14 268
4497.77 219
4498.41 198
4499.04 241
4499.67 255
4500.31 288
4500.94 276
4501.57 318
4502.20 248
4502.84 281
4503.47 269
4504.10 276
4504.74 259
4505.37 258
4506.00 305
4506.64 318
4507.27 293
4507.90 288
4508.54 330
4509.17 324
4509.80 294
4510.44 309
4511.07 286
4511.70 262
4512.34 268
4512.97 250
4513.60 308
4514.24 283
4514.87 264
4515.51 292
4516.14 258
4516.77 280
4517.41 328
4518.04 275
4518.68 248
4519.31 298
4519.94 224
4520.58 270
4521.21 307
4521.85 333
4522.48 281
4523.12 308
4523.75 316
4524.39 337
4525.02 312
4525.65 285
4526.29 330
4526.92 292
4527.56 305
4528.19 379
4528.83 384
4529.46 402
4530.10 359
4530.73 387
4531.37 463
4532.00 471
4532.64 600
4533.27 724
4533.91 720
4534.54 772
4535.18 913
4535.81 973
4536.45 910
4537.09 860
4537.72 890
4538.36 817
4538.99 718
4539.63 546
4540.26 558
4540.90 480
4541.53 482
4542.17 422
4542.81 343
4543.44 315
4544.08 310
4544.71 273
4545.35 282
4545.99 262
4546.62 310
4547.26 324
4547.89 342
4548.53 333
4549.17 285
4549.80 294
4550.44 338
4551.08 342
4551.71 339
4552.35 354
4552.98 351
4553.62 336
4554.26 365
4554.89 409
4555.53 302
4556.17 315
4556.80 318
4557.44 268
4558.08 264
4558.72 307
4559.35 272
4559.99 311
4560.63 306
4561.26 299
4561.90 292
4562.54 324
4563.17 311
4563.81 291
4564.45 297
4565.09 307
4565.72 286
4566.36 306
4567.00 293
4567.64 313
4568.27 374
4568.91 325
4569.55 319
4570.19 352
4570.82 386
4571.46 348
4572.10 306
4572.74 352
4573.38 340
4574.01 341
4574.65 307
4575.29 382
4575.93 332
4576.57 279
4577.20 362
4577.84 334
4578.48 328
4579.12 391
4579.76 305
4580.40 322
4581.04 270
4581.67 258
4582.31 264
4582.95 280
4583.59 263
4584.23 276
4584.87 299
4585.51 297
4586.14 309
4586.78 312
4587.42 294
4588.06 291
4588.70 303
4589.34 277
4589.98 290
4590.62 304
4591.26 281
4591.90 297
4592.54 269
4593.17 259
4593.81 293
4594.45 350
4595.09 310
4595.73 311
4596.37 267
4597.01 294
4597.65 246
4598.29 218
4598.93 238
4599.57 295
4600.21 317
4600.85 321
4601.49 286
4602.13 317
4602.77 286
4603.41 281
4604.05 299
4604.69 250
4605.33 235
4605.97 218
4606.61 264
4607.25 260
4607.89 271
4608.53 252
4609.17 283
4609.81 298
4610.45 267
4611.09 256
4611.73 261
4612.38 246
4613.02 273
4613.66 251
4614.30 279
4614.94 260
4615.58 288
4616.22 264
4616.86 251
4617.50 263
4618.14 238
4618.78 240
4619.43 205
4620.07 197
4620.71 220
4621.35 298
4621.99 253
4622.63 224
4623.27 248
4623.91 246
4624.56 259
4625.20 294
4625.84 262
4626.48 242
4627.12 272
4627.76 233
4628.41 207
4629.05 223
4629.69 209
4630.33 226
4630.97 287
4631.62 267
4632.26 269
4632.90 283
4633.54 251
4634.18 271
4634.83 265
4635.47 250
4636.11 235
4636.75 280
4637.40 234
4638.04 224
4638.68 279
4639.32 254
4639.97 291
4640.61 286
4641.25 292
4641.89 328
4642.54 335
4643.18 301
4643.82 389
4644.46 303
4645.11 303
4645.75 241
4646.39 187
4647.04 259
4647.68 277
4648.32 237
4648.97 241
4649.61 301
4650.25 263
4650.90 234
4651.54 238
4652.18 244
4652.83 307
4653.47 272
4654.11 255
4654.76 287
4655.40 253
4656.04 341
4656.69 286
4657.33 308
4657.98 371
4658.62 322
4659.26 319
4659.91 312
4660.55 354
4661.20 311
4661.84 239
4662.48 284
4663.13 217
4663.77 209
4664.42 244
4665.06 222
4665.71 250
4666.35 237
4666.99 244
4667.64 234
4668.28 241
4668.93 241
4669.57 223
4670.22 250
4670.86 249
4671.51 243
4672.15 259
4672.80 256
4673.44 215
4674.09 226
4674.73 214
4675.38 199
4676.02 192
4676.67 238
4677.31 241
4677.96 248
4678.60 206
4679.25 200
4679.89 241
4680.54 253
4681.18 231
4681.83 238
4682.47 209
4683.12 211
4683.77 232
4684.41 220
4685.06 229
4685.70 243
4686.35 274
4686.99 293
4687.64 280
4688.29 192
4688.93 251
4689.58 239
4690.22 246
4690.87 226
4691.52 248
4692.16 229
4692.81 238
4693.45 238
4694.10 214
4694.75 226
4695.39 255
4696.04 234
4696.69 217
4697.33 279
4697.98 239
4698.63 233
4699.27 203
4699.92 208
4700.57 248
4701.21 223
4701.86 211
4702.51 234
4703.15 214
4703.80 239
4704.45 220
4705.10 264
4705.74 258
4706.39 275
4707.04 294
4707.68 270
4708.33 216
4708.98 210
4709.63 206
4710.27 218
4710.92 218
4711.57 240
4712.22 270
4712.86 250
4713.51 205
4714.16 216
4714.81 209
4715.45 241
4716.10 250
4716.75 281
4717.40 287
4718.05 284
4718.69 259
4719.34 224
4719.99 250
4720.64 281
4721.29 275
4721.94 267
4722.58 243
4723.23 258
4723.88 303
4724.53 297
4725.18 296
4725.83 312
4726.47 280
4727.12 330
4727.77 269
4728.42 276
4729.07 315
4729.72 335
4730.37 307
4731.02 292
4731.66 308
4732.31 282
4732.96 231
4733.61 260
4734.26 251
4734.91 238
4735.56 264
4736.21 277
4736.86 237
4737.51 264
4738.16 279
4738.81 233
4739.45 270
4740.10 242
4740.75 284
4741.40 252
4742.05 278
4742.70 264
4743.35 238
4744.00 258
4744.65 251
4745.30 281
4745.95 267
4746.60 245
4747.25 256
4747.90 248
4748.55 241
4749.20 243
4749.85 286
4750.50 268
4751.15 272
4751.80 226
4752.45 242
4753.10 265
4753.75 270
4754.40 297
4755.05 311
4755.71 290
4756.36 272
4757.01 266
4757.66 259
4758.31 234
4758.96 245
4759.61 233
4760.26 245
4760.91 252
4761.56 241
4762.21 225
4762.86 229
4763.52 234
4764.17 268
4764.82 234
4765.47 247
4766.12 285
4766.77 301
4767.42 260
4768.07 337
4768.73 369
4769.38 325
4770.03 277
4770.68 279
4771.33 327
4771.98 257
4772.64 270
4773.29 230
4773.94 238
4774.59 280
4775.24 246
4775.89 249
4776.55 263
4777.20 224
4777.85 224
4778.50 208
4779.15 192
4779.81 183
4780.46 209
4781.11 245
4781.76 270
4782.42 224
4783.07 204
4783.72 238
4784.37 216
4785.03 249
4785.68 268
4786.33 258
4786.98 224
4787.64 267
4788.29 246
4788.94 267
4789.60 232
4790.25 248
4790.90 253
4791.55 206
4792.21 253
4792.86 236
4793.51 202
4794.17 213
4794.82 221
4795.47 228
4796.13 200
4796.78 207
4797.43 234
4798.09 241
4798.74 265
4799.39 233
4800.05 243
4800.70 220
4801.36 227
4802.01 241
4802.66 188
4803.32 267
4803.97 219
4804.62 247
4805.28 221
4805.93 211
4806.59 232
4807.24 256
4807.89 234
4808.55 232
4809.20 233
4809.86 238
4810.51 224
4811.17 239
4811.82 241
4812.47 243
4813.13 224
4813.78 280
4814.44 295
4815.09 222
4815.75 242
4816.40 209
4817.06 225
4817.71 223
4818.37 219
4819.02 240
4819.68 228
4820.33 229
4820.99 231
4821.64 268
4822.30 251
4822.95 226
4823.61 251
4824.26 246
4824.92 267
4825.57 289
4826.23 259
4826.88 223
4827.54 231
4828.19 256
4828.85 301
4829.51 282
4830.16 244
4830.82 275
4831.47 264
4832.13 264
4832.78 263
4833.44 267
4834.10 271
4834.75 262
4835.41 276
4836.06 322
4836.72 332
4837.38 283
4838.03 248
4838.69 286
4839.34 347
4840.00 305
4840.66 345
4841.31 358
4841.97 353
4842.63 377
4843.28 393
4843.94 351
4844.60 398
4845.25 413
4845.91 307
4846.57 363
4847.22 270
4847.88 288
4848.54 253
4849.19 326
4849.85 306
4850.51 229
4851.17 268
4851.82 265
4852.48 232
4853.14 279
4853.79 269
4854.45 281
4855.11 373
4855.77 290
4856.42 274
4857.08 273
4857.74 309
4858.40 288
4859.05 277
4859.71 282
4860.37 286
4861.03 275
4861.68 280
4862.34 290
4863.00 304
4863.66 244
4864.32 310
4864.97 319
4865.63 256
4866.29 301
4866.95 291
4867.61 306
4868.26 347
4868.92 330
4869.58 321
4870.24 282
4870.90 268
4871.56 305
4872.21 303
4872.87 291
4873.53 314
4874.19 290
4874.85 250
4875.51 244
4876.17 293
4876.83 300
4877.48 265
4878.14 277
4878.80 280
4879.46 304
4880.12 251
4880.78 253
4881.44 277
4882.10 301
4882.76 312
4883.42 273
4884.08 272
4884.73 206
4885.39 200
4886.05 221
4886.71 254
4887.37 254
4888.03 254
4888.69 266
4889.35 232
4890.01 285
4890.67 250
4891.33 235
4891.99 238
4892.65 259
4893.31 244
4893.97 254
4894.63 253
4895.29 250
4895.95 235
4896.61 263
4897.27 209
4897.93 210
4898.59 210
4899.25 221
4899.91 228
4900.57 253
4901.23 243
4901.89 243
4902.55 237
4903.21 230
4903.88 235
4904.54 246
4905.20 259
4905.86 238
4906.52 222
4907.18 255
4907.84 295
4908.50 271
4909.16 219
4909.82 230
4910.48 242
4911.15 211
4911.81 179
4912.47 206
4913.13 193
4913.79 228
4914.45 226
4915.11 232
4915.77 246
4916.44 239
4917.10 228
4917.76 210
4918.42 247
4919.08 202
4919.74 227
4920.41 243
4921.07 263
4921.73 212
4922.39 152
4923.05 187
4923.72 269
4924.38 238
4925.04 244
4925.70 221
4926.36 226
4927.03 255
4927.69 221
4928.35 214
4929.01 211
4929.67 224
4930.34 221
4931.00 263
4931.66 254
4932.32 244
4932.99 207
4933.65 225
4934.31 203
4934.98 203
4935.64 207
4936.30 199
4936.96 209
4937.63 219
4938.29 247
4938.95 222
4939.62 206
4940.28 218
4940.94 194
4941.61 210
4942.27 225
4942.93 170
4943.60 203
4944.26 224
4944.92 175
4945.59 183
4946.25 225
4946.91 232
4947.58 260
4948.24 222
4948.90 226
4949.57 225
4950.23 228
4950.89 233
4951.56 204
4952.22 195
4952.89 221
4953.55 189
4954.21 188
4954.88 201
4955.54 175
4956.21 175
4956.87 213
4957.53 209
4958.20 180
4958.86 181
4959.53 206
4960.19 229
4960.86 170
4961.52 181
4962.19 219
4962.85 189
4963.52 196
4964.18 191
4964.84 200
4965.51 161
4966.17 163
4966.84 187
4967.50 174
4968.17 177
4968.83 264
4969.50 272
4970.16 262
4970.83 266
4971.49 170
4972.16 210
4972.82 235
4973.49 193
4974.16 193
4974.82 165
4975.49 207
4976.15 215
4976.82 235
4977.48 184
4978.15 210
4978.81 273
4979.48 233
4980.15 235
4980.81 234
4981.48 224
4982.14 199
4982.81 201
4983.48 198
4984.14 226
4984.81 209
4985.47 213
4986.14 227
4986.81 241
4987.47 214
4988.14 215
4988.80 238
4989.47 216
4990.14 259
4990.80 270
4991.47 233
4992.14 217
4992.80 211
4993.47 209
4994.14 206
4994.80 182
4995.47 181
4996.14 219
4996.80 262
4997.47 252
4998.14 228
4998.81 234
4999.47 253
5000.14 232
5000.81 206
5001.47 221
5002.14 271
5002.81 272
5003.48 202
5004.14 197
5004.81 211
5005.48 215
5006.15 223
5006.81 221
5007.48 229
5008.15 241
5008.82 241
5009.48 246
5010.15 249
5010.82 217
5011.49 165
5012.16 260
5012.82 214
5013.49 253
5014.16 243
5014.83 207
5015.50 203
5016.16 188
5016.83 240
5017.50 211
5018.17 212
5018.84 252
5019.50 230
5020.17 230
5020.84 212
5021.51 227
5022.18 256
5022.85 261
5023.52 303
5024.19 320
5024.85 338
5025.52 397
5026.19 405
5026.86 405
5027.53 415
5028.20 374
5028.87 390
5029.54 362
5030.21 356
5030.87 347
5031.54 304
5032.21 287
5032.88 277
5033.55 300
5034.22 288
5034.89 250
5035.56 225
5036.23 243
5036.90 277
5037.57 234
5038.24 230
5038.91 252
5039.58 238
5040.25 200
5040.92 202
5041.59 233
5042.26 221
5042.93 206
5043.60 204
5044.27 212
5044.94 188
5045.61 175
5046.28 214
5046.95 187
5047.62 221
5048.29 211
5048.96 182
5049.63 241
5050.30 215
5050.97 209
5051.64 245
5052.31 254
5052.98 226
5053.65 212
5054.32 217
5054.99 222
5055.66 186
5056.34 225
5057.01 200
5057.68 217
5058.35 190
5059.02 187
5059.69 189
5060.36 226
5061.03 270
5061.70 232
5062.38 251
5063.05 239
5063.72 227
5064.39 198
5065.06 192
5065.73 187
5066.40 231
5067.08 250
5067.75 265
5068.42 221
5069.09 192
5069.76 249
5070.43 206
5071.11 189
5071.78 187
5072.45 201
5073.12 231
5073.79 208
5074.47 248
5075.14 238
5075.81 227
5076.48 199
5077.15 202
5077.83 225
5078.50 237
5079.17 253
5079.84 239
5080.52 197
5081.19 212
5081.86 231
5082.53 203
5083.21 246
5083.88 241
5084.55 264
5085.22 238
5085.90 214
5086.57 230
5087.24 247
5087.92 216
5088.59 196
5089.26 220
5089.93 181
5090.61 212
5091.28 191
5091.95 190
5092.63 193
5093.30 217
5093.97 242
5094.65 247
5095.32 232
5095.99 207
5096.67 250
5097.34 213
5098.02 275
5098.69 262
5099.36 217
5100.04 220
5100.71 219
5101.38 270
5102.06 254
5102.73 241
5103.41 223
5104.08 228
5104.75 265
5105.43 274
5106.10 231
5106.78 222
5107.45 205
5108.12 237
5108.80 241
5109.47 217
5110.15 200
5110.82 211
5111.50 268
5112.17 219
5112.85 196
5113.52 228
5114.20 280
5114.87 206
5115.54 248
5116.22 250
5116.89 255
5117.57 238
5118.24 248
5118.92 187
5119.59 193
5120.27 235
5120.94 240
5121.62 217
5122.30 221
5122.97 261
5123.65 236
5124.32 212
5125.00 227
5125.67 238
5126.35 223
5127.02 222
5127.70 230
5128.37 203
5129.05 196
5129.73 208
5130.40 206
5131.08 196
5131.75 210
5132.43 213
5133.10 202
5133.78 216
5134.46 211
5135.13 206
5135.81 175
5136.49 229
5137.16 245
5137.84 188
5138.51 232
5139.19 196
5139.87 184
5140.54 172
5141.22 197
5141.90 211
5142.57 203
5143.25 214
5143.93 228
5144.60 236
5145.28 213
5145.96 224
5146.63 190
5147.31 202
5147.99 186
5148.66 214
5149.34 183
5150.02 179
5150.69 197
5151.37 217
5152.05 203
5152.73 177
5153.40 201
5154.08 248
5154.76 238
5155.44 192
5156.11 193
5156.79 201
5157.47 156
5158.15 191
5158.82 211
5159.50 207
5160.18 186
5160.86 214
5161.53 186
5162.21 191
5162.89 154
5163.57 206
5164.25 178
5164.92 209
5165.60 207
5166.28 193
5166.96 226
5167.64 204
5168.31 197
5168.99 202
5169.67 196
5170.35 200
5171.03 221
5171.71 257
5172.39 271
5173.06 237
5173.74 230
5174.42 203
5175.10 173
5175.78 201
5176.46 226
5177.14 156
5177.82 182
5178.49 194
5179.17 170
5179.85 189
5180.53 168
5181.21 198
5181.89 186
5182.57 204
5183.25 202
5183.93 183
5184.61 197
5185.29 181
5185.97 190
5186.64 171
5187.32 163
5188.00 205
5188.68 210
5189.36 206
5190.04 205
5190.72 166
5191.40 190
5192.08 201
5192.76 195
5193.44 206
5194.12 222
5194.80 197
5195.48 202
5196.16 185
5196.84 148
5197.52 175
5198.20 188
5198.88 195
5199.56 180
5200.24 173
5200.92 201
5201.60 199
5202.28 186
5202.96 186
5203.65 166
5204.33 182
5205.01 207
5205.69 179
5206.37 197
5207.05 248
5207.73 194
5208.41 203
5209.09 206
5209.77 210
5210.45 182
5211.13 183
5211.82 228
5212.50 196
5213.18 203
5213.86 247
5214.54 240
5215.22 214
5215.90 213
5216.58 212
5217.27 232
5217.95 197
5218.63 187
5219.31 201
5219.99 228
5220.67 202
5221.36 210
5222.04 211
5222.72 208
5223.40 204
5224.08 186
5224.77 172
5225.45 203
5226.13 180
5226.81 232
5227.49 229
5228.18 202
5228.86 208
5229.54 220
5230.22 164
5230.91 150
5231.59 167
5232.27 235
5232.95 234
5233.63 227
5234.32 249
5235.00 210
5235.68 191
5236.37 201
5237.05 217
5237.73 173
5238.41 226
5239.10 184
5239.78 177
5240.46 208
5241.15 205
5241.83 197
5242.51 180
5243.20 183
5243.88 170
5244.56 217
5245.24 225
5245.93 212
5246.61 173
5247.29 172
5247.98 183
5248.66 186
5249.35 233
5250.03 231
5250.71 221
5251.40 221
5252.08 228
5252.76 228
5253.45 259
5254.13 243
5254.82 295
5255.50 269
5256.18 201
5256.87 211
5257.55 217
5258.24 223
5258.92 216
5259.60 255
5260.29 213
5260.97 194
5261.66 192
5262.34 187
5263.03 178
5263.71 197
5264.40 181
5265.08 183
5265.76 217
5266.45 194
5267.13 203
5267.82 203
5268.50 193
5269.19 181
5269.87 200
5270.56 171
5271.24 202
5271.93 183
5272.61 207
5273.30 225
5273.98 228
5274.67 235
5275.35 205
5276.04 190
5276.72 178
5277.41 180
5278.10 229
5278.78 267
5279.47 192
5280.15 188
5280.84 198
5281.52 176
5282.21 192
5282.89 214
5283.58 273
5284.27 236
5284.95 195
5285.64 216
5286.32 194
5287.01 229
5287.70 232
5288.38 216
5289.07 218
5289.75 217
5290.44 181
5291.13 205
5291.81 225
5292.50 198
5293.19 191
5293.87 220
5294.56 238
5295.25 189
5295.93 217
5296.62 185
5297.31 210
5297.99 236
5298.68 218
5299.37 250
5300.05 207
5300.74 225
5301.43 202
5302.11 183
5302.80 200
5303.49 217
5304.18 199
5304.86 238
5305.55 240
5306.24 263
5306.92 214
5307.61 239
5308.30 254
5308.99 196
5309.67 203
5310.36 245
5311.05 240
5311.74 272
5312.42 236
5313.11 206
5313.80 191
5314.49 219
5315.18 266
5315.86 266
5316.55 224
5317.24 279
5317.93 247
5318.62 241
5319.30 226
5319.99 239
5320.68 217
5321.37 218
5322.06 212
5322.74 247
5323.43 226
5324.12 242
5324.81 228
5325.50 257
5326.19 250
5326.88 230
5327.56 224
5328.25 242
5328.94 249
5329.63 225
5330.32 221
5331.01 252
5331.70 253
5332.39 254
5333.07 235
5333.76 241
5334.45 275
5335.14 306
5335.83 269
5336.52 224
5337.21 250
5337.90 264
5338.59 253
5339.28 257
5339.97 255
5340.66 281
5341.35 306
5342.04 287
5342.73 289
5343.42 332
5344.10 358
5344.79 341
5345.48 303
5346.17 318
5346.86 245
5347.55 292
5348.24 317
5348.93 324
5349.62 289
5350.31 279
5351.00 399
5351.69 503
5352.39 454
5353.08 535
5353.77 580
5354.46 662
5355.15 583
5355.84 624
5356.53 676
5357.22 552
5357.91 489
5358.60 489
5359.29 468
5359.98 444
5360.67 384
5361.36 333
5362.05 276
5362.74 278
5363.44 272
5364.13 251
5364.82 241
5365.51 229
5366.20 208
5366.89 225
5367.58 245
5368.27 268
5368.96 250
5369.66 255
5370.35 279
5371.04 267
5371.73 282
5372.42 294
5373.11 266
5373.81 242
5374.50 218
5375.19 178
5375.88 210
5376.57 233
5377.26 235
5377.96 266
5378.65 223
5379.34 249
5380.03 209
5380.72 275
5381.42 252
5382.11 254
5382.80 245
5383.49 248
5384.18 268
5384.88 230
5385.57 237
5386.26 241
5386.95 220
5387.65 217
5388.34 233
5389.03 226
5389.72 252
5390.42 227
5391.11 216
5391.80 191
5392.50 218
5393.19 252
5393.88 282
5394.57 271
5395.27 267
5395.96 269
5396.65 241
5397.35 247
5398.04 244
5398.73 270
5399.43 220
5400.12 210
5400.81 236
5401.51 263
5402.20 237
5402.89 244
5403.59 234
5404.28 225
5404.97 227
5405.67 226
5406.36 222
5407.06 228
5407.75 238
5408.44 260
5409.14 252
5409.83 244
5410.53 276
5411.22 241
5411.91 246
5412.61 283
5413.30 266
5414.00 244
5414.69 216
5415.38 254
5416.08 222
5416.77 206
5417.47 224
5418.16 198
5418.86 220
5419.55 197
5420.25 219
5420.94 214
5421.64 236
5422.33 239
5423.03 241
5423.72 226
5424.41 201
5425.11 246
5425.80 258
5426.50 229
5427.19 180
5427.89 184
5428.59 250
5429.28 228
5429.98 248
5430.67 281
5431.37 241
5432.06 250
5432.76 242
5433.45 206
5434.15 195
5434.84 233
5435.54 273
5436.23 226
5436.93 218
5437.63 218
5438.32 230
5439.02 263
5439.71 242
5440.41 234
5441.11 234
5441.80 252
5442.50 282
5443.19 276
5443.89 302
5444.59 283
5445.28 248
5445.98 270
5446.68 241
5447.37 236
5448.07 234
5448.76 261
5449.46 267
5450.16 272
5450.85 272
5451.55 322
5452.25 294
5452.94 232
5453.64 269
5454.34 247
5455.03 280
5455.73 268
5456.43 220
5457.13 262
5457.82 239
5458.52 253
5459.22 251
5459.91 250
5460.61 241
5461.31 239
5462.01 246
5462.70 203
5463.40 234
5464.10 206
5464.80 249
5465.49 266
5466.19 234
5466.89 293
5467.59 279
5468.28 290
5468.98 284
5469.68 314
5470.38 278
5471.07 279
5471.77 257
5472.47 277
5473.17 279
5473.87 231
5474.56 246
5475.26 324
5475.96 317
5476.66 269
5477.36 253
5478.06 237
5478.75 250
5479.45 260
5480.15 242
5480.85 263
5481.55 231
5482.25 259
5482.95 309
5483.64 340
5484.34 334
5485.04 281
5485.74 309
5486.44 290
5487.14 284
5487.84 291
5488.54 284
5489.23 296
5489.93 296
5490.63 239
5491.33 262
5492.03 244
5492.73 285
5493.43 243
5494.13 239
5494.83 259
5495.53 274
5496.23 270
5496.93 295
5497.63 255
5498.33 240
5499.03 227
5499.73 281
5500.43 280
5501.13 274
5501.83 293
5502.53 307
5503.23 369
5503.93 344
5504.63 389
5505.33 353
5506.03 329
5506.73 308
5507.43 353
5508.13 322
5508.83 283
5509.53 283
5510.23 285
5510.93 258
5511.63 226
5512.33 228
5513.03 260
5513.73 265
5514.43 259
5515.13 267
5515.83 249
5516.53 293
5517.23 283
5517.93 271
5518.64 243
5519.34 230
5520.04 217
5520.74 238
5521.44 248
5522.14 243
5522.84 241
5523.54 253
5524.24 268
5524.95 269
5525.65 279
5526.35 272
5527.05 272
5527.75 227
5528.45 212
5529.15 213
5529.86 214
5530.56 245
5531.26 276
5531.96 228
5532.66 231
5533.36 225
5534.07 205
5534.77 201
5535.47 233
5536.17 191
5536.87 225
5537.58 263
5538.28 226
5538.98 225
5539.68 213
5540.39 235
5541.09 194
5541.79 207
5542.49 224
5543.20 222
5543.90 198
5544.60 208
5545.30 210
5546.01 232
5546.71 186
5547.41 217
5548.11 253
5548.82 188
5549.52 207
5550.22 216
5550.93 205
5551.63 218
5552.33 215
5553.03 213
5553.74 217
5554.44 187
5555.14 221
5555.85 223
5556.55 227
5557.25 203
5557.96 203
5558.66 220
5559.36 219
5560.07 221
5560.77 176
5561.48 200
5562.18 168
5562.88 233
5563.59 223
5564.29 208
5564.99 203
5565.70 223
5566.40 211
5567.11 221
5567.81 198
5568.51 189
5569.22 218
5569.92 191
5570.63 222
5571.33 217
5572.04 204
5572.74 180
5573.44 195
5574.15 182
5574.85 228
5575.56 182
5576.26 200
5576.97 243
5577.67 184
5578.38 188
5579.08 196
5579.79 207
5580.49 186
5581.20 206
5581.90 220
5582.61 237
5583.31 230
5584.02 236
5584.72 241
5585.43 211
5586.13 228
5586.84 219
5587.54 206
5588.25 210
5588.95 161
5589.66 174
5590.36 169
5591.07 168
5591.77 192
5592.48 204
5593.19 177
5593.89 193
5594.60 196
5595.30 190
5596.01 206
5596.71 198
5597.42 221
5598.13 167
5598.83 180
5599.54 173
5600.24 209
5600.95 196
5601.66 188
5602.36 207
5603.07 190
5603.78 162
5604.48 172
5605.19 190
5605.89 187
5606.60 209
5607.31 203
5608.01 201
5608.72 227
5609.43 185
5610.13 146
5610.84 164
5611.55 185
5612.25 219
5612.96 177
5613.67 167
5614.38 174
5615.08 194
5615.79 221
5616.50 190
5617.20 186
5617.91 180
5618.62 171
5619.33 178
5620.03 199
5620.74 191
5621.45 196
5622.15 164
5622.86 170
5623.57 195
5624.28 195
5624.99 173
5625.69 190
5626.40 204
5627.11 191
5627.82 173
5628.52 193
5629.23 175
5629.94 190
5630.65 192
5631.36 179
5632.06 212
5632.77 217
5633.48 191
5634.19 203
5634.90 203
5635.61 219
5636.31 199
5637.02 196
5637.73 202
5638.44 197
5639.15 197
5639.86 205
5640.56 238
5641.27 193
5641.98 179
5642.69 196
5643.40 225
5644.11 179
5644.82 167
5645.53 198
5646.24 195
5646.94 226
5647.65 221
5648.36 194
5649.07 207
5649.78 199
5650.49 211
5651.20 226
5651.91 222
5652.62 184
5653.33 176
5654.04 200
5654.75 156
5655.46 168
5656.17 227
5656.88 244
5657.59 232
5658.30 182
5659.01 198
5659.71 187
5660.42 214
5661.13 198
5661.84 172
5662.55 198
5663.26 209
5663.97 242
5664.69 215
5665.40 229
5666.11 224
5666.82 192
5667.53 170
5668.24 201
5668.95 226
5669.66 219
5670.37 219
5671.08 237
5671.79 208
5672.50 218
5673.21 204
5673.92 176
5674.63 200
5675.34 231
5676.05 211
5676.76 216
5677.48 268
5678.19 241
5678.90 241
5679.61 255
5680.32 206
5681.03 234
5681.74 211
5682.45 205
5683.16 232
5683.88 204
5684.59 176
5685.30 186
5686.01 188
5686.72 211
5687.43 222
5688.15 226
5688.86 213
5689.57 227
5690.28 201
5690.99 206
5691.70 210
5692.42 202
5693.13 236
5693.84 225
5694.55 230
5695.26 207
5695.98 222
5696.69 198
5697.40 180
5698.11 194
5698.82 165
5699.54 172
5700.25 177
5700.96 208
5701.67 184
5702.39 205
5703.10 198
5703.81 210
5704.52 173
5705.24 181
5705.95 203
5706.66 202
5707.38 176
5708.09 172
5708.80 177
5709.51 183
5710.23 201
5710.94 215
5711.65 195
5712.37 190
5713.08 192
5713.79 205
5714.51 194
5715.22 189
5715.93 166
5716.65 208
5717.36 204
5718.07 180
5718.79 189
5719.50 192
5720.21 169
5720.93 175
5721.64 237
5722.36 181
5723.07 185
5723.78 185
5724.50 189
5725.21 222
5725.92 200
5726.64 186
5727.35 189
5728.07 200
5728.78 210
5729.50 212
5730.21 228
5730.92 205
5731.64 228
5732.35 235
5733.07 233
5733.78 237
5734.50 287
5735.21 254
5735.93 232
5736.64 208
5737.35 229
5738.07 225
5738.78 241
5739.50 227
5740.21 221
5740.93 219
5741.64 215
5742.36 210
5743.07 209
5743.79 203
5744.50 191
5745.22 188
5745.93 204
5746.65 214
5747.37 196
5748.08 186
5748.80 226
5749.51 248
5750.23 248
5750.94 227
5751.66 195
5752.37 222
5753.09 215
5753.81 231
5754.52 230
5755.24 255
5755.95 238
5756.67 294
5757.38 301
5758.10 287
5758.82 280
5759.53 330
5760.25 315
5760.96 348
5761.68 285
5762.40 271
5763.11 302
5763.83 270
5764.55 255
5765.26 281
5765.98 276
5766.70 240
5767.41 305
5768.13 254
5768.85 234
5769.56 237
5770.28 228
5771.00 224
5771.71 209
5772.43 206
5773.15 256
5773.86 238
5774.58 225
5775.30 268
5776.01 258
5776.73 223
5777.45 263
5778.17 300
5778.88 287
5779.60 239
5780.32 234
5781.04 291
5781.75 272
5782.47 273
5783.19 248
5783.91 253
5784.62 269
5785.34 255
5786.06 266
5786.78 228
5787.49 236
5788.21 275
5788.93 277
5789.65 265
5790.37 267
5791.08 285
5791.80 257
5792.52 322
5793.24 301
5793.96 310
5794.68 368
5795.39 314
5796.11 285
5796.83 300
5797.55 342
5798.27 356
5798.99 321
5799.70 289
5800.42 341
5801.14 369
5801.86 409
5802.58 432
5803.30 518
5804.02 595
5804.74 668
5805.45 678
5806.17 581
5806.89 618
5807.61 520
5808.33 473
5809.05 445
5809.77 412
5810.49 355
5811.21 411
5811.93 344
5812.65 365
5813.37 390
5814.09 362
5814.81 325
5815.52 311
5816.24 284
5816.96 322
5817.68 330
5818.40 310
5819.12 320
5819.84 319
5820.56 295
5821.28 272
5822.00 283
5822.72 301
5823.44 298
5824.16 287
5824.88 297
5825.60 226
5826.32 253
5827.04 262
5827.76 273
5828.48 299
5829.21 280
5829.93 251
5830.65 275
5831.37 249
5832.09 243
5832.81 236
5833.53 247
5834.25 235
5834.97 259
5835.69 241
5836.41 240
5837.13 255
5837.85 243
5838.57 231
5839.30 195
5840.02 246
5840.74 244
5841.46 217
5842.18 248
5842.90 233
5843.62 209
5844.34 253
5845.07 257
5845.79 249
5846.51 245
5847.23 218
5847.95 224
5848.67 262
5849.39 263
5850.12 216
5850.84 193
5851.56 207
5852.28 227
5853.00 249
5853.73 275
5854.45 247
5855.17 239
5855.89 210
5856.61 222
5857.34 234
5858.06 238
5858.78 254
5859.50 232
5860.23 236
5860.95 241
5861.67 237
5862.39 222
5863.11 221
5863.84 203
5864.56 211
5865.28 200
5866.01 220
5866.73 223
5867.45 239
5868.17 210
5868.90 241
5869.62 230
5870.34 200
5871.07 216
5871.79 186
5872.51 205
5873.23 219
5873.96 212
5874.68 203
5875.40 226
5876.13 196
5876.85 186
5877.57 200
5878.30 204
5879.02 206
5879.74 230
5880.47 246
5881.19 218
5881.92 178
5882.64 168
5883.36 237
5884.09 216
5884.81 231
5885.53 207
5886.26 188
5886.98 247
5887.71 202
5888.43 219
5889.15 210
5889.88 228
5890.60 218
5891.33 204
5892.05 202
5892.78 227
5893.50 224
5894.23 219
5894.95 227
5895.67 227
5896.40 223
5897.12 208
5897.85 199
5898.57 188
5899.30 196
5900.02 227
5900.75 234
5901.47 214
5902.20 192
5902.92 181
5903.65 237
5904.37 245
5905.10 212
5905.82 238
5906.55 251
5907.27 245
5908.00 272
5908.72 250
5909.45 239
5910.17 219
5910.90 228
5911.62 236
5912.35 229
5913.08 273
5913.80 264
5914.53 237
5915.25 221
5915.98 250
5916.70 237
5917.43 219
5918.16 239
5918.88 245
5919.61 211
5920.33 214
5921.06 243
5921.79 231
5922.51 223
5923.24 238
5923.97 255
5924.69 267
5925.42 239
5926.14 245
5926.87 228
5927.60 219
5928.32 249
5929.05 297
5929.78 250
5930.50 225
5931.23 256
5931.96 285
5932.68 259
5933.41 208
5934.14 232
5934.86 212
5935.59 254
5936.32 215
5937.05 226
5937.77 251
5938.50 263
5939.23 311
5939.95 289
5940.68 298
5941.41 298
5942.14 333
5942.86 307
5943.59 285
5944.32 289
5945.05 281
5945.77 288
5946.50 256
5947.23 278
5947.96 309
5948.68 339
5949.41 318
5950.14 293
5950.87 324
5951.60 317
5952.32 281
5953.05 313
5953.78 329
5954.51 334
5955.24 400
5955.96 417
5956.69 372
5957.42 357
5958.15 332
5958.88 374
5959.61 387
5960.33 372
5961.06 358
5961.79 339
5962.52 369
5963.25 371
5963.98 362
5964.71 383
5965.44 351
5966.16 314
5966.89 325
5967.62 414
5968.35 416
5969.08 496
5969.81 478
5970.54 529
5971.27 463
5972.00 486
5972.73 554
5973.46 567
5974.18 442
5974.91 413
5975.64 444
5976.37 406
5977.10 430
5977.83 473
5978.56 449
5979.29 381
5980.02 381
5980.75 408
5981.48 345
5982.21 388
5982.94 403
5983.67 389
5984.40 368
5985.13 348
5985.86 428
5986.59 480
5987.32 407
5988.05 435
5988.78 405
5989.51 455
5990.24 453
5990.97 403
5991.70 406
5992.43 382
5993.16 454
5993.89 448
5994.62 457
5995.35 418
5996.09 406
5996.82 450
5997.55 481
5998.28 457
5999.01 431
5999.74 471
6000.47 445
6001.20 480
6001.93 574
6002.66 468
6003.39 497
6004.13 447
6004.86 409
6005.59 473
6006.32 426
6007.05 406
6007.78 457
6008.51 446
6009.25 467
6009.98 461
6010.71 508
6011.44 500
6012.17 533
6012.90 486
6013.64 530
6014.37 616
6015.10 745
6015.83 758
6016.56 758
6017.29 806
6018.03 800
6018.76 797
6019.49 804
6020.22 801
6020.96 697
6021.69 639
6022.42 651
6023.15 602
6023.88 509
6024.62 427
6025.35 447
6026.08 447
6026.81 430
6027.55 412
6028.28 391
6029.01 355
6029.75 391
6030.48 424
6031.21 373
6031.94 340
6032.68 368
6033.41 339
6034.14 306
6034.88 356
6035.61 351
6036.34 358
6037.07 313
6037.81 387
6038.54 385
6039.27 347
6040.01 325
6040.74 337
6041.47 341
6042.21 317
6042.94 345
6043.68 371
6044.41 381
6045.14 375
6045.88 336
6046.61 351
6047.34 362
6048.08 338
6048.81 360
6049.55 325
6050.28 367
6051.01 395
6051.75 389
6052.48 398
6053.22 370
6053.95 447
6054.68 466
6055.42 473
6056.15 444
6056.89 393
6057.62 480
6058.36 460
6059.09 505
6059.83 442
6060.56 386
6061.29 422
6062.03 418
6062.76 414
6063.50 443
6064.23 381
6064.97 416
6065.70 391
6066.44 386
6067.17 357
6067.91 387
6068.64 351
6069.38 423
6070.11 329
6070.85 346
6071.58 351
6072.32 367
6073.06 391
6073.79 352
6074.53 366
6075.26 391
6076.00 388
6076.73 319
6077.47 312
6078.20 310
6078.94 295
6079.68 315
6080.41 304
6081.15 321
6081.88 330
6082.62 326
6083.35 336
6084.09 330
6084.83 357
6085.56 315
6086.30 304
6087.04 331
6087.77 300
6088.51 280
6089.24 287
6089.98 365
6090.72 336
6091.45 361
6092.19 274
6092.93 246
6093.66 315
6094.40 310
6095.14 314
6095.87 290
6096.61 305
6097.35 320
6098.08 363
6098.82 311
6099.56 326
6100.29 353
6101.03 297
6101.77 304
6102.51 310
6103.24 350
6103.98 323
6104.72 294
6105.46 316
6106.19 298
6106.93 353
6107.67 345
6108.41 287
6109.14 305
6109.88 339
6110.62 267
6111.36 282
6112.09 273
6112.83 368
6113.57 344
6114.31 330
6115.04 384
6115.78 305
6116.52 328
6117.26 330
6118.00 349
6118.73 356
6119.47 367
6120.21 326
6120.95 344
6121.69 344
6122.43 289
6123.16 295
6123.90 344
6124.64 347
6125.38 369
6126.12 359
6126.86 349
6127.60 310
6128.33 316
6129.07 326
6129.81 363
6130.55 326
6131.29 347
6132.03 357
6132.77 345
6133.51 340
6134.25 365
6134.98 313
6135.72 325
6136.46 332
6137.20 350
6137.94 330
6138.68 352
6139.42 311
6140.16 324
6140.90 303
6141.64 337
6142.38 346
6143.12 369
6143.86 377
6144.60 342
6145.34 353
6146.08 335
6146.82 368
6147.56 399
6148.30 398
6149.04 373
6149.78 377
6150.52 363
6151.26 375
6152.00 361
6152.74 319
6153.48 369
6154.22 402
6154.96 432
6155.70 419
6156.44 369
6157.18 396
6157.92 402
6158.66 370
6159.40 398
6160.14 378
6160.88 427
6161.62 430
6162.36 419
6163.10 438
6163.85 425
6164.59 386
6165.33 427
6166.07 421
6166.81 447
6167.55 481
6168.29 487
6169.03 515
6169.77 478
6170.51 490
6171.26 563
6172.00 585
6172.74 553
6173.48 596
6174.22 529
6174.96 531
6175.70 516
6176.45 540
6177.19 533
6177.93 517
6178.67 510
6179.41 531
6180.16 526
6180.90 524
6181.64 523
6182.38 518
6183.12 527
6183.87 462
6184.61 488
6185.35 545
6186.09 569
6186.83 518
6187.58 556
6188.32 571
6189.06 531
6189.80 554
6190.55 557
6191.29 588
6192.03 530
6192.77 567
6193.52 547
6194.26 599
6195.00 602
6195.74 546
6196.49 599
6197.23 628
6197.97 632
6198.72 598
6199.46 581
6200.20 623
6200.94 687
6201.69 645
6202.43 654
6203.17 647
6203.92 636
6204.66 667
6205.40 607
6206.15 611
6206.89 658
6207.63 677
6208.38 708
6209.12 809
6209.87 965
6210.61 1031
6211.35 1279
6212.10 1446
6212.84 1737
6213.58 1880
6214.33 1981
6215.07 2044
6215.82 1930
6216.56 1809
6217.30 1738
6218.05 1472
6218.79 1295
6219.54 1063
6220.28 1012
6221.02 930
6221.77 815
6222.51 697
6223.26 635
6224.00 641
6224.75 612
6225.49 564
6226.24 571
6226.98 541
6227.73 644
6228.47 627
6229.21 620
6229.96 644
6230.70 653
6231.45 679
6232.19 608
6232.94 596
6233.68 579
6234.43 488
6235.17 504
6235.92 423
6236.67 426
6237.41 408
6238.16 378
6238.90 385
6239.65 354
6240.39 396
6241.14 415
6241.88 422
6242.63 389
6243.37 435
6244.12 445
6244.87 437
6245.61 454
6246.36 492
6247.10 515
6247.85 493
6248.59 455
6249.34 468
6250.09 509
6250.83 505
6251.58 531
6252.33 496
6253.07 505
6253.82 559
6254.56 521
6255.31 489
6256.06 512
6256.80 486
6257.55 524
6258.30 488
6259.04 503
6259.79 495
6260.54 464
6261.28 441
6262.03 458
6262.78 427
6263.52 470
6264.27 427
6265.02 497
6265.76 449
6266.51 431
6267.26 473
6268.01 455
6268.75 490
6269.50 446
6270.25 453
6270.99 427
6271.74 410
6272.49 428
6273.24 405
6273.98 390
6274.73 383
6275.48 434
6276.23 442
6276.97 464
6277.72 403
6278.47 421
6279.22 445
6279.96 477
6280.71 480
6281.46 472
6282.21 474
6282.96 530
6283.70 496
6284.45 473
6285.20 477
6285.95 442
6286.70 427
6287.45 418
6288.19 429
6288.94 368
6289.69 361
6290.44 381
6291.19 352
6291.94 369
6292.68 395
6293.43 368
6294.18 387
6294.93 381
6295.68 394
6296.43 416
6297.18 397
6297.93 356
6298.67 332
6299.42 365
6300.17 361
6300.92 381
6301.67 328
6302.42 314
6303.17 341
6303.92 319
6304.67 389
6305.42 325
6306.17 321
6306.92 380
6307.67 385
6308.41 431
6309.16 387
6309.91 359
6310.66 351
6311.41 319
6312.16 354
6312.91 325
6313.66 296
6314.41 335
6315.16 302
6315.91 316
6316.66 293
6317.41 332
6318.16 367
6318.91 361
6319.66 325
6320.41 316
6321.16 316
6321.91 327
6322.66 354
6323.41 349
6324.16 300
6324.92 288
6325.67 323
6326.42 356
6327.17 358
6327.92 340
6328.67 314
6329.42 335
6330.17 322
6330.92 280
6331.67 265
6332.42 255
6333.17 294
6333.92 280
6334.68 244
6335.43 269
6336.18 295
6336.93 267
6337.68 277
6338.43 298
6339.18 302
6339.93 315
6340.69 295
6341.44 299
6342.19 290
6342.94 280
6343.69 281
6344.44 296
6345.20 300
6345.95 297
6346.70 284
6347.45 275
6348.20 264
6348.95 287
6349.71 286
6350.46 298
6351.21 243
6351.96 255
6352.71 271
6353.47 255
6354.22 267
6354.97 288
6355.72 335
6356.48 320
6357.23 283
6357.98 290
6358.73 296
6359.49 317
6360.24 311
6360.99 335
6361.74 306
6362.50 318
6363.25 296
6364.00 266
6364.76 272
6365.51 263
6366.26 257
6367.01 264
6367.77 277
6368.52 274
6369.27 266
6370.03 290
6370.78 279
6371.53 274
6372.29 303
6373.04 314
6373.79 268
6374.55 287
6375.30 271
6376.05 286
6376.81 313
6377.56 254
6378.31 265
6379.07 260
6379.82 292
6380.58 274
6381.33 274
6382.08 264
6382.84 261
6383.59 286
6384.35 297
6385.10 285
6385.85 301
6386.61 255
6387.36 301
6388.12 231
6388.87 254
6389.62 295
6390.38 300
6391.13 260
6391.89 282
6392.64 277
6393.40 281
6394.15 313
6394.91 300
6395.66 306
6396.42 292
6397.17 313
6397.93 303
6398.68 295
6399.44 237
6400.19 273
6400.95 252
6401.70 252
6402.46 240
6403.21 279
6403.97 284
6404.72 286
6405.48 244
6406.23 241
6406.99 253
6407.74 284
6408.50 271
6409.25 286
6410.01 309
6410.76 275
6411.52 226
6412.28 243
6413.03 268
6413.79 234
6414.54 254
6415.30 269
6416.05 253
6416.81 220
6417.57 263
6418.32 273
6419.08 274
6419.83 220
6420.59 258
6421.35 289
6422.10 255
6422.86 240
6423.62 244
6424.37 232
6425.13 246
6425.89 294
6426.64 319
6427.40 266
6428.15 262
6428.91 239
6429.67 254
6430.42 282
6431.18 280
6431.94 260
6432.70 290
6433.45 243
6434.21 261
6434.97 278
6435.72 252
6436.48 274
6437.24 255
6437.99 269
6438.75 233
6439.51 266
6440.27 300
6441.02 260
6441.78 279
6442.54 313
6443.30 290
6444.05 291
6444.81 275
6445.57 238
6446.33 257
6447.08 274
6447.84 277
6448.60 318
6449.36 290
6450.12 273
6450.87 294
6451.63 272
6452.39 288
6453.15 276
6453.91 261
6454.66 241
6455.42 273
6456.18 286
6456.94 322
6457.70 298
6458.46 268
6459.21 315
6459.97 277
6460.73 321
6461.49 335
6462.25 305
6463.01 289
6463.77 307
6464.52 300
6465.28 303
6466.04 298
6466.80 314
6467.56 329
6468.32 355
6469.08 364
6469.84 306
6470.60 295
6471.36 303
6472.11 315
6472.87 339
6473.63 365
6474.39 351
6475.15 320
6475.91 360
6476.67 407
6477.43 358
6478.19 344
6478.95 361
6479.71 328
6480.47 333
6481.23 333
6481.99 342
6482.75 328
6483.51 350
6484.27 278
6485.03 354
6485.79 387
6486.55 373
6487.31 355
6488.07 407
6488.83 408
6489.59 346
6490.35 375
6491.11 436
6491.87 463
6492.63 393
6493.39 375
6494.15 394
6494.91 402
6495.67 423
6496.43 391
6497.19 373
6497.95 390
6498.71 433
6499.48 489
6500.24 485
6501.00 457
6501.76 434
6502.52 482
6503.28 456
6504.04 441
6504.80 451
6505.56 432
6506.32 478
6507.09 437
6507.85 456
6508.61 461
6509.37 420
6510.13 416
6510.89 481
6511.65 495
6512.42 462
6513.18 559
6513.94 544
6514.70 561
6515.46 546
6516.22 553
6516.99 513
6517.75 530
6518.51 505
6519.27 541
6520.03 495
6520.80 501
6521.56 468
6522.32 499
6523.08 537
6523.84 516
6524.61 539
6525.37 585
6526.13 646
6526.89 585
6527.66 583
6528.42 617
6529.18 661
6529.94 699
6530.71 745
6531.47 724
6532.23 712
6533.00 726
6533.76 775
6534.52 692
6535.28 705
6536.05 704
6536.81 761
6537.57 752
6538.34 818
6539.10 1076
6539.86 1166
6540.63 1257
6541.39 1565
6542.15 1609
6542.92 1560
6543.68 1482
6544.44 1430
6545.21 1343
6545.97 1142
6546.73 1072
6547.50 934
6548.26 760
6549.02 704
6549.79 614
6550.55 554
6551.31 520
6552.08 443
6552.84 466
6553.61 480
6554.37 457
6555.13 421
6555.90 458
6556.66 516
6557.43 488
6558.19 461
6558.96 453
6559.72 435
6560.48 448
6561.25 458
6562.01 453
6562.78 450
6563.54 407
6564.31 421
6565.07 413
6565.84 464
6566.60 477
6567.37 462
6568.13 481
6568.90 475
6569.66 485
6570.43 508
6571.19 482
6571.96 517
6572.72 536
6573.49 536
6574.25 508
6575.02 468
6575.78 465
6576.55 480
6577.31 487
6578.08 497
6578.84 595
6579.61 565
6580.37 554
6581.14 573
6581.91 611
6582.67 602
6583.44 604
6584.20 543
6584.97 561
6585.73 567
6586.50 586
6587.27 537
6588.03 561
6588.80 573
6589.56 513
6590.33 534
6591.10 502
6591.86 542
6592.63 544
6593.39 517
6594.16 609
6594.93 540
6595.69 552
6596.46 554
6597.23 617
6597.99 639
6598.76 650
6599.53 657
6600.29 662
6601.06 658
6601.83 638
6602.59 635
6603.36 627
6604.13 571
6604.89 549
6605.66 520
6606.43 459
6607.20 464
6607.96 468
6608.73 457
6609.50 430
6610.26 434
6611.03 431
6611.80 442
6612.57 439
6613.33 376
6614.10 411
6614.87 427
6615.64 457
6616.40 401
6617.17 421
6617.94 426
6618.71 388
6619.48 406
6620.24 442
6621.01 399
6621.78 377
6622.55 401
6623.32 403
6624.08 391
6624.85 392
6625.62 428
6626.39 439
6627.16 453
6627.92 436
6628.69 369
6629.46 403
6630.23 370
6631.00 408
6631.77 406
6632.54 378
6633.30 352
6634.07 392
6634.84 390
6635.61 435
6636.38 407
6637.15 416
6637.92 398
6638.69 420
6639.45 489
6640.22 506
6640.99 533
6641.76 542
6642.53 516
6643.30 469
6644.07 462
6644.84 446
6645.61 412
6646.38 373
6647.15 352
6647.92 324
6648.69 403
6649.46 333
6650.22 323
6650.99 343
6651.76 341
6652.53 341
6653.30 323
6654.07 331
6654.84 333
6655.61 341
6656.38 365
6657.15 363
6657.92 322
6658.69 352
6659.46 341
6660.23 345
6661.00 334
6661.77 321
6662.54 337
6663.31 346
6664.09 316
6664.86 315
6665.63 313
6666.40 301
6667.17 322
6667.94 312
6668.71 321
6669.48 404
6670.25 345
6671.02 330
6671.79 329
6672.56 366
6673.33 336
6674.10 335
6674.88 320
6675.65 331
6676.42 343
6677.19 333
6677.96 373
6678.73 379
6679.50 305
6680.27 355
6681.05 323
6681.82 333
6682.59 306
6683.36 327
6684.13 383
6684.90 359
6685.67 328
6686.45 298
6687.22 311
6687.99 361
6688.76 392
6689.53 410
6690.31 351
6691.08 327
6691.85 359
6692.62 372
6693.39 352
6694.17 333
6694.94 312
6695.71 351
6696.48 358
6697.25 329
6698.03 351
6698.80 352
6699.57 338
6700.34 301
6701.12 329
6701.89 321
6702.66 304
6703.43 310
6704.21 310
6704.98 323
6705.75 299
6706.53 349
6707.30 283
6708.07 309
6708.84 291
6709.62 250
6710.39 262
6711.16 248
6711.94 233
6712.71 283
6713.48 306
6714.26 275
6715.03 262
6715.80 264
6716.58 285
6717.35 326
6718.12 308
6718.90 312
6719.67 319
6720.45 298
6721.22 316
6721.99 269
6722.77 288
6723.54 253
6724.31 283
6725.09 316
6725.86 259
6726.64 298
6727.41 316
6728.18 247
6728.96 256
6729.73 288
6730.51 273
6731.28 261
6732.06 239
6732.83 256
6733.60 230
6734.38 248
6735.15 231
6735.93 257
6736.70 300
6737.48 292
6738.25 254
6739.03 241
6739.80 270
6740.58 224
6741.35 269
6742.13 282
6742.90 267
6743.68 256
6744.45 274
6745.23 216
6746.00 255
6746.78 251
6747.55 278
6748.33 289
6749.10 238
6749.88 275
6750.65 284
6751.43 260
6752.20 283
6752.98 268
6753.75 275
6754.53 275
6755.31 278
6756.08 310
6756.86 294
6757.63 335
6758.41 349
6759.19 287
6759.96 274
6760.74 273
6761.51 288
6762.29 255
6763.07 308
6763.84 259
6764.62 242
6765.39 305
6766.17 297
6766.95 278
6767.72 279
6768.50 298
6769.28 307
6770.05 239
6770.83 231
6771.61 258
6772.38 252
6773.16 263
6773.94 258
6774.71 273
6775.49 269
6776.27 282
6777.04 271
6777.82 217
6778.60 256
6779.37 242
6780.15 225
6780.93 230
6781.71 267
6782.48 266
6783.26 294
6784.04 241
6784.81 224
6785.59 234
6786.37 250
6787.15 250
6787.92 253
6788.70 274
6789.48 236
6790.26 209
6791.04 252
6791.81 271
6792.59 252
6793.37 259
6794.15 267
6794.92 256
6795.70 269
6796.48 230
6797.26 259
6798.04 286
6798.81 236
6799.59 242
6800.37 306
6801.15 264
6801.93 241
6802.71 271
6803.48 262
6804.26 238
6805.04 223
6805.82 222
6806.60 263
6807.38 274
6808.16 220
6808.94 219
6809.71 240
6810.49 300
6811.27 282
6812.05 244
6812.83 261
6813.61 210
6814.39 246
6815.17 242
6815.95 267
6816.73 270
6817.50 260
6818.28 220
6819.06 217
6819.84 237
6820.62 272
6821.40 281
6822.18 261
6822.96 267
6823.74 280
6824.52 220
6825.30 265
6826.08 222
6826.86 239
6827.64 269
6828.42 274
6829.20 261
6829.98 274
6830.76 254
6831.54 264
6832.32 245
6833.10 264
6833.88 243
6834.66 253
6835.44 238
6836.22 264
6837.00 242
6837.78 253
6838.56 285
6839.34 291
6840.12 265
6840.90 260
6841.68 256
6842.46 280
6843.24 266
6844.03 306
6844.81 274
6845.59 283
6846.37 287
6847.15 265
6847.93 281
6848.71 284
6849.49 258
6850.27 274
6851.05 285
6851.84 293
6852.62 296
6853.40 348
6854.18 378
6854.96 393
6855.74 407
6856.52 417
6857.30 424
6858.09 395
6858.87 369
6859.65 405
6860.43 381
6861.21 403
6861.99 375
6862.78 340
6863.56 314
6864.34 306
6865.12 283
6865.90 310
6866.69 298
6867.47 283
6868.25 308
6869.03 301
6869.82 307
6870.60 289
6871.38 288
6872.16 315
6872.94 331
6873.73 316
6874.51 349
6875.29 328
6876.07 294
6876.86 320
6877.64 290
6878.42 319
6879.21 317
6879.99 331
6880.77 318
6881.55 292
6882.34 339
6883.12 293
6883.90 293
6884.69 329
6885.47 322
6886.25 288
6887.04 344
6887.82 335
6888.60 341
6889.39 307
6890.17 372
6890.95 365
6891.74 401
6892.52 417
6893.30 422
6894.09 458
6894.87 482
6895.65 450
6896.44 359
6897.22 434
6898.01 405
6898.79 398
6899.57 366
6900.36 371
6901.14 341
6901.93 333
6902.71 316
6903.49 318
6904.28 347
6905.06 356
6905.85 397
6906.63 323
6907.42 346
6908.20 347
6908.98 344
6909.77 351
6910.55 368
6911.34 416
6912.12 419
6912.91 376
6913.69 345
6914.48 328
6915.26 342
6916.05 354
6916.83 326
6917.62 302
6918.40 327
6919.19 304
6919.97 325
6920.76 330
6921.54 333
6922.33 364
6923.11 400
6923.90 344
6924.68 392
6925.47 373
6926.25 397
6927.04 429
6927.82 402
6928.61 398
6929.40 410
6930.18 408
6930.97 339
6931.75 402
6932.54 441
6933.32 414
6934.11 431
6934.90 392
6935.68 388
6936.47 381
6937.25 430
6938.04 399
6938.83 403
6939.61 458
6940.40 458
6941.19 402
6941.97 378
6942.76 402
6943.54 437
6944.33 418
6945.12 400
6945.90 447
6946.69 478
6947.48 411
6948.26 443
6949.05 479
6949.84 464
6950.62 528
6951.41 485
6952.20 538
6952.99 525
6953.77 524
6954.56 513
6955.35 515
6956.13 546
6956.92 523
6957.71 541
6958.50 503
6959.28 527
6960.07 576
6960.86 560
6961.64 566
6962.43 525
6963.22 594
6964.01 573
6964.80 566
6965.58 519
6966.37 559
6967.16 593
6967.95 532
6968.73 505
6969.52 573
6970.31 538
6971.10 522
6971.89 556
6972.67 553
6973.46 532
6974.25 537
6975.04 591
6975.83 569
6976.62 534
6977.40 572
6978.19 570
6978.98 553
6979.77 588
6980.56 641
6981.35 633
6982.13 621
6982.92 548
6983.71 628
6984.50 668
6985.29 686
6986.08 712
6986.87 746
6987.66 893
6988.45 984
6989.23 1073
6990.02 1223
6990.81 1463
6991.60 1499
6992.39 1423
6993.18 1515
6993.97 1382
6994.76 1242
6995.55 1119
6996.34 1071
6997.13 973
6997.92 860
6998.71 793
6999.50 751
7000.29 732
7001.07 735
7001.86 897
7002.65 973
7003.44 1136
7004.23 1163
7005.02 1326
7005.81 1352
7006.60 1341
7007.39 1391
7008.18 1242
7008.97 1173
7009.76 987
7010.55 856
7011.34 789
7012.14 594
7012.93 612
7013.72 579
7014.51 530
7015.30 507
7016.09 465
7016.88 496
7017.67 467
7018.46 469
7019.25 531
7020.04 506
7020.83 476
7021.62 479
7022.41 503
7023.20 526
7024.00 479
7024.79 485
7025.58 424
7026.37 466
7027.16 487
7027.95 433
7028.74 447
7029.53 441
7030.32 481
7031.12 432
7031.91 396
7032.70 453
7033.49 422
7034.28 412
7035.07 475
7035.87 499
7036.66 476
7037.45 419
7038.24 422
7039.03 428
7039.82 373
7040.62 373
7041.41 419
7042.20 416
7042.99 447
7043.78 379
7044.58 453
7045.37 455
7046.16 436
7046.95 449
7047.75 414
7048.54 411
7049.33 418
7050.12 437
7050.92 456
7051.71 498
7052.50 454
7053.29 434
7054.09 403
7054.88 440
7055.67 430
7056.46 479
7057.26 456
7058.05 413
7058.84 505
7059.64 462
7060.43 437
7061.22 447
7062.02 433
7062.81 381
7063.60 390
7064.39 409
7065.19 414
7065.98 395
7066.77 379
7067.57 402
7068.36 391
7069.16 390
7069.95 389
7070.74 429
7071.54 397
7072.33 395
7073.12 379
7073.92 399
7074.71 411
7075.51 444
7076.30 430
7077.09 404
7077.89 387
7078.68 404
7079.48 491
7080.27 498
7081.06 428
7081.86 381
7082.65 392
7083.45 419
7084.24 457
7085.04 371
7085.83 394
7086.62 387
7087.42 388
7088.21 426
7089.01 439
7089.80 459
7090.60 446
7091.39 522
7092.19 565
7092.98 644
7093.78 647
7094.57 637
7095.37 644
7096.16 627
7096.96 558
7097.75 519
7098.55 509
7099.34 438
7100.14 426
7100.93 420
7101.73 345
7102.52 317
7103.32 287
7104.11 314
7104.91 310
7105.71 290
7106.50 289
7107.30 307
7108.09 305
7108.89 297
7109.68 295
7110.48 300
7111.28 347
7112.07 314
7112.87 322
7113.66 290
7114.46 263
7115.26 281
7116.05 287
7116.85 276
7117.65 284
7118.44 309
7119.24 280
7120.03 277
7120.83 288
7121.63 287
7122.42 227
7123.22 241
7124.02 263
7124.81 306
7125.61 292
7126.41 269
7127.20 266
7128.00 294
7128.80 305
7129.59 320
7130.39 310
7131.19 302
7131.99 297
7132.78 314
7133.58 306
7134.38 296
7135.17 321
7135.97 324
7136.77 297
7137.57 258
7138.36 270
7139.16 277
7139.96 265
7140.76 295
7141.55 294
7142.35 314
7143.15 300
7143.95 315
7144.74 307
7145.54 286
7146.34 322
7147.14 260
7147.94 297
7148.73 324
7149.53 284
7150.33 310
7151.13 299
7151.93 285
7152.72 276
7153.52 288
7154.32 259
7155.12 294
7155.92 334
7156.72 301
7157.51 287
7158.31 254
7159.11 276
7159.91 285
7160.71 293
7161.51 247
7162.31 246
7163.11 272
7163.90 266
7164.70 275
7165.50 270
7166.30 280
7167.10 220
7167.90 225
7168.70 244
7169.50 249
7170.30 260
7171.10 230
7171.90 216
7172.69 251
7173.49 258
7174.29 253
7175.09 251
7175.89 248
7176.69 238
7177.49 262
7178.29 259
7179.09 266
7179.89 267
7180.69 244
7181.49 227
7182.29 241
7183.09 244
7183.89 254
7184.69 257
7185.49 222
7186.29 243
7187.09 250
7187.89 282
7188.69 299
7189.49 290
7190.29 246
7191.09 254
7191.89 246
7192.69 262
7193.49 244
7194.29 245
7195.09 231
7195.89 220
7196.70 223
7197.50 218
7198.30 198
7199.10 209
7199.90 255
7200.70 195
7201.50 208
7202.30 225
7203.10 226
7203.90 187
7204.70 214
7205.51 222
7206.31 204
7207.11 279
7207.91 261
7208.71 212
7209.51 224
7210.31 226
7211.12 243
7211.92 193
7212.72 217
7213.52 192
7214.32 162
7215.12 206
7215.92 212
7216.73 189
7217.53 187
7218.33 189
7219.13 225
7219.93 238
7220.74 244
7221.54 236
7222.34 205
7223.14 217
7223.94 244
7224.75 214
7225.55 202
7226.35 196
7227.15 199
7227.96 217
7228.76 194
7229.56 205
7230.36 252
7231.17 219
7231.97 256
7232.77 237
7233.57 201
7234.38 238
7235.18 257
7235.98 229
7236.79 216
7237.59 236
7238.39 293
7239.19 269
7240.00 262
7240.80 220
7241.60 231
7242.41 216
7243.21 201
7244.01 221
7244.82 225
7245.62 248
7246.42 239
7247.23 231
7248.03 237
7248.83 277
7249.64 256
7250.44 238
7251.25 236
7252.05 254
7252.85 244
7253.66 267
7254.46 234
7255.27 237
7256.07 240
7256.87 244
7257.68 230
7258.48 275
7259.29 251
7260.09 243
7260.89 223
7261.70 249
7262.50 258
7263.31 251
7264.11 243
7264.92 257
7265.72 273
7266.53 301
7267.33 246
7268.13 274
7268.94 293
7269.74 285
7270.55 280
7271.35 298
7272.16 289
7272.96 299
7273.77 261
7274.57 306
7275.38 302
7276.18 331
7276.99 338
7277.79 330
7278.60 320
7279.40 313
7280.21 245
7281.01 316
7281.82 320
7282.63 318
7283.43 316
7284.24 339
7285.04 380
7285.85 399
7286.65 353
7287.46 391
7288.27 518
7289.07 548
7289.88 556
7290.68 658
7291.49 652
7292.29 620
7293.10 586
7293.91 584
7294.71 529
7295.52 430
7296.33 432
7297.13 367
7297.94 361
7298.74 343
7299.55 307
7300.36 349
7301.16 312
7301.97 275
7302.78 292
7303.58 357
7304.39 376
7305.20 348
7306.00 342
7306.81 339
7307.62 352
7308.42 378
7309.23 339
7310.04 303
7310.84 314
7311.65 334
7312.46 349
7313.27 368
7314.07 368
7314.88 398
7315.69 400
7316.50 440
7317.30 408
7318.11 401
7318.92 398
7319.72 413
7320.53 413
7321.34 398
7322.15 467
7322.96 449
7323.76 482
7324.57 573
7325.38 495
7326.19 551
7326.99 590
7327.80 572
7328.61 560
7329.42 535
7330.23 458
7331.03 447
7331.84 441
7332.65 415
7333.46 365
7334.27 298
7335.08 300
7335.88 284
7336.69 260
7337.50 348
7338.31 321
7339.12 323
7339.93 374
7340.74 342
7341.54 327
7342.35 324
7343.16 301
7343.97 345
7344.78 305
7345.59 349
7346.40 303
7347.21 281
7348.02 308
7348.82 336
7349.63 324
7350.44 327
7351.25 344
7352.06 324
7352.87 317
7353.68 297
7354.49 347
7355.30 337
7356.11 300
7356.92 302
7357.73 282
7358.54 301
7359.35 300
7360.16 274
7360.97 322
7361.78 323
7362.59 278
7363.40 323
7364.21 304
7365.02 319
7365.83 282
7366.64 300
7367.45 307
7368.26 317
7369.07 338
7369.88 306
7370.69 316
7371.50 307
7372.31 314
7373.12 335
7373.93 331
7374.74 306
7375.55 329
7376.36 365
7377.17 306
7377.98 328
7378.79 294
7379.60 291
7380.42 253
7381.23 311
7382.04 330
7382.85 292
7383.66 325
7384.47 388
7385.28 425
7386.09 356
7386.90 446
7387.71 423
7388.53 410
7389.34 409
7390.15 390
7390.96 374
7391.77 339
7392.58 330
7393.39 299
7394.21 326
7395.02 287
7395.83 328
7396.64 270
7397.45 283
7398.27 246
7399.08 299
7399.89 339
7400.70 299
7401.51 289
7402.33 311
7403.14 308
7403.95 361
7404.76 316
7405.57 272
7406.39 305
7407.20 319
7408.01 354
7408.82 353
7409.64 294
7410.45 307
7411.26 318
7412.07 278
7412.89 290
7413.70 283
7414.51 311
7415.32 311
7416.14 299
7416.95 289
7417.76 297
7418.58 260
7419.39 248
7420.20 230
7421.02 195
7421.83 210
7422.64 216
7423.45 237
7424.27 240
7425.08 218
7425.89 218
7426.71 235
7427.52 243
7428.33 226
7429.15 224
7429.96 253
7430.78 218
7431.59 257
7432.40 225
7433.22 221
7434.03 232
7434.84 264
7435.66 218
7436.47 199
7437.29 204
7438.10 212
7438.91 208
7439.73 233
7440.54 221
7441.36 201
7442.17 213
7442.99 225
7443.80 207
7444.61 247
7445.43 230
7446.24 235
7447.06 224
7447.87 224
7448.69 209
7449.50 218
7450.32 238
7451.13 223
7451.95 252
7452.76 221
7453.58 190
7454.39 199
7455.21 194
7456.02 199
7456.84 233
7457.65 196
7458.47 200
7459.28 199
7460.10 169
7460.91 217
7461.73 236
7462.54 218
7463.36 232
7464.17 224
7464.99 201
7465.80 230
7466.62 234
7467.44 211
7468.25 231
7469.07 239
7469.88 181
7470.70 181
7471.51 187
7472.33 198
7473.15 212
7473.96 231
7474.78 236
7475.59 194
7476.41 194
7477.23 183
7478.04 267
7478.86 234
7479.67 209
7480.49 199
7481.31 192
7482.12 235
7482.94 163
7483.76 193
7484.57 196
7485.39 173
7486.21 166
7487.02 188
7487.84 183
7488.66 178
7489.47 191
7490.29 179
7491.11 175
7491.92 176
7492.74 168
7493.56 172
7494.38 152
7495.19 177
7496.01 186
7496.83 174
7497.64 163
7498.46 148
7499.28 160
7500.10 167
7500.91 180
7501.73 158
7502.55 167
7503.37 171
7504.18 195
7505.00 179
7505.82 179
7506.64 162
7507.46 180
7508.27 223
7509.09 168
7509.91 160
7510.73 166
7511.55 199
7512.36 150
7513.18 170
7514.00 181
7514.82 155
7515.64 146
7516.45 152
7517.27 148
7518.09 178
7518.91 159
7519.73 151
7520.55 145
7521.37 166
7522.18 172
7523.00 148
7523.82 174
7524.64 164
7525.46 173
7526.28 183
7527.10 154
7527.92 144
7528.74 129
7529.55 158
7530.37 158
7531.19 152
7532.01 139
7532.83 161
7533.65 196
7534.47 135
7535.29 147
7536.11 170
7536.93 201
7537.75 195
7538.57 163
7539.39 150
7540.21 142
7541.03 177
7541.84 157
7542.66 182
7543.48 170
7544.30 158
7545.12 147
7545.94 170
7546.76 182
7547.58 179
7548.40 157
7549.22 135
7550.04 127
7550.86 191
7551.68 178
7552.51 181
7553.33 180
7554.15 154
7554.97 167
7555.79 134
7556.61 139
7557.43 153
7558.25 144
7559.07 148
7559.89 152
7560.71 151
7561.53 149
7562.35 119
7563.17 140
7563.99 165
7564.81 154
7565.64 175
7566.46 154
7567.28 164
7568.10 180
7568.92 170
7569.74 138
7570.56 123
7571.38 157
7572.21 148
7573.03 134
7573.85 146
7574.67 168
7575.49 146
7576.31 145
7577.13 155
7577.96 162
7578.78 185
7579.60 160
7580.42 152
7581.24 183
7582.07 186
7582.89 188
7583.71 173
7584.53 148
7585.35 162
7586.18 159
7587.00 140
7587.82 173
7588.64 184
7589.46 176
7590.29 146
7591.11 138
7591.93 176
7592.75 145
7593.58 153
7594.40 134
7595.22 154
7596.04 163
7596.87 173
7597.69 158
7598.51 192
7599.34 152
7600.16 157
7600.98 178
7601.80 179
7602.63 176
7603.45 147
7604.27 173
7605.10 170
7605.92 157
7606.74 183
7607.57 159
7608.39 179
7609.21 156
7610.04 181
7610.86 187
7611.68 188
7612.51 212
7613.33 185
7614.15 175
7614.98 169
7615.80 182
7616.62 172
7617.45 197
7618.27 182
7619.10 166
7619.92 167
7620.74 157
7621.57 152
7622.39 168
7623.22 184
7624.04 180
7624.86 188
7625.69 192
7626.51 167
7627.34 165
7628.16 170
7628.99 152
7629.81 162
7630.64 195
7631.46 191
7632.28 148
7633.11 146
7633.93 156
7634.76 159
7635.58 173
7636.41 178
7637.23 200
7638.06 196
7638.88 180
7639.71 193
7640.53 179
7641.36 185
7642.18 203
7643.01 180
7643.83 192
7644.66 152
7645.48 163
7646.31 156
7647.14 176
7647.96 139
7648.79 159
7649.61 185
7650.44 166
7651.26 172
7652.09 176
7652.91 163
7653.74 139
7654.57 133
7655.39 163
7656.22 150
7657.04 155
7657.87 139
7658.70 149
7659.52 132
7660.35 136
7661.17 150
7662.00 155
7662.83 157
7663.65 149
7664.48 157
7665.31 191
7666.13 150
7666.96 155
7667.79 138
7668.61 174
7669.44 151
7670.27 143
7671.09 136
7671.92 127
7672.75 152
7673.57 172
7674.40 172
7675.23 182
7676.05 154
7676.88 131
7677.71 138
7678.53 149
7679.36 155
7680.19 155
7681.02 143
7681.84 177
7682.67 167
7683.50 153
7684.33 147
7685.15 153
7685.98 179
7686.81 151
7687.64 146
7688.46 153
7689.29 152
7690.12 159
7690.95 154
7691.77 157
7692.60 164
7693.43 163
7694.26 161
7695.09 157
7695.91 157
7696.74 112
7697.57 99
7698.40 114
7699.23 112
7700.06 137
7700.88 166
7701.71 152
7702.54 160
7703.37 146
7704.20 163
7705.03 155
7705.85 149
7706.68 135
7707.51 151
7708.34 134
7709.17 127
7710.00 118
7710.83 160
7711.66 158
7712.48 171
7713.31 152
7714.14 135
7714.97 155
7715.80 157
7716.63 145
7717.46 128
7718.29 151
7719.12 130
7719.95 140
7720.78 162
7721.61 157
7722.44 146
7723.27 171
7724.09 163
7724.92 134
7725.75 142
7726.58 122
7727.41 114
7728.24 150
7729.07 169
7729.90 188
7730.73 169
7731.56 152
7732.39 159
7733.22 189
7734.05 177
7734.88 169
7735.71 197
7736.54 177
7737.37 201
7738.20 179
7739.03 150
7739.86 176
7740.70 196
7741.53 150
7742.36 141
7743.19 146
7744.02 155
7744.85 174
7745.68 148
7746.51 174
7747.34 191
7748.17 153
7749.00 179
7749.83 171
7750.66 189
7751.50 188
7752.33 213
7753.16 229
7753.99 215
7754.82 217
7755.65 205
7756.48 205
7757.31 238
7758.15 241
7758.98 213
7759.81 207
7760.64 189
7761.47 200
7762.30 198
7763.13 205
7763.97 225
7764.80 219
7765.63 216
7766.46 137
7767.29 166
7768.13 184
7768.96 208
7769.79 201
7770.62 171
7771.45 152
7772.29 197
7773.12 197
7773.95 179
7774.78 152
7775.62 139
7776.45 144
7777.28 172
7778.11 185
7778.95 183
7779.78 159
7780.61 201
7781.44 190
7782.28 166
7783.11 140
7783.94 163
7784.77 175
7785.61 193
7786.44 162
7787.27 172
7788.11 192
7788.94 199
7789.77 189
7790.61 178
7791.44 157
7792.27 165
7793.10 184
7793.94 182
7794.77 205
7795.60 153
7796.44 163
7797.27 147
7798.11 185
7798.94 164
7799.77 196
7800.61 173
7801.44 168
7802.27 168
7803.11 139
7803.94 160
7804.78 138
7805.61 159
7806.44 167
7807.28 156
7808.11 186
7808.95 157
7809.78 143
7810.61 159
7811.45 144
7812.28 179
7813.12 181
7813.95 196
7814.79 173
7815.62 183
7816.45 204
7817.29 168
7818.12 176
7818.96 210
7819.79 165
7820.63 179
7821.46 166
7822.30 175
7823.13 196
7823.97 187
7824.80 216
7825.64 213
7826.47 202
7827.31 191
7828.14 169
7828.98 187
7829.81 175
7830.65 179
7831.48 179
7832.32 203
7833.15 202
7833.99 185
7834.83 191
7835.66 172
7836.50 160
7837.33 206
7838.17 177
7839.00 185
7839.84 197
7840.68 165
7841.51 170
7842.35 193
7843.18 198
7844.02 177
7844.86 189
7845.69 192
7846.53 189
7847.36 198
7848.20 208
7849.04 157
7849.87 159
7850.71 159
7851.55 175
7852.38 193
7853.22 206
7854.05 195
7854.89 162
7855.73 131
7856.56 174
7857.40 165
7858.24 145
7859.08 163
7859.91 138
7860.75 166
7861.59 143
7862.42 163
7863.26 163
7864.10 134
7864.93 133
7865.77 170
7866.61 173
7867.45 179
7868.28 159
7869.12 181
7869.96 170
7870.80 180
7871.63 155
7872.47 171
7873.31 140
7874.15 145
7874.98 152
7875.82 150
7876.66 181
7877.50 173
7878.33 152
7879.17 164
7880.01 180
7880.85 140
7881.69 174
7882.52 170
7883.36 159
7884.20 177
7885.04 175
7885.88 202
7886.71 172
7887.55 196
7888.39 173
7889.23 181
7890.07 162
7890.91 180
7891.75 162
7892.58 157
7893.42 167
7894.26 152
7895.10 165
7895.94 195
7896.78 207
7897.62 208
7898.46 215
7899.29 168
7900.13 164
7900.97 191
7901.81 198
7902.65 193
7903.49 194
7904.33 210
7905.17 237
7906.01 174
7906.85 174
7907.69 176
7908.53 180
7909.37 186
7910.21 169
7911.04 194
7911.88 183
7912.72 191
7913.56 199
7914.40 169
7915.24 164
7916.08 164
7916.92 166
7917.76 182
7918.60 173
7919.44 197
7920.28 175
7921.12 173
7921.96 200
7922.80 236
7923.64 223
7924.48 201
7925.32 186
7926.16 196
7927.01 200
7927.85 171
7928.69 182
7929.53 191
7930.37 190
7931.21 167
7932.05 145
7932.89 157
7933.73 180
7934.57 152
7935.41 137
7936.25 157
7937.09 145
7937.93 157
7938.78 156
7939.62 140
7940.46 149
7941.30 168
7942.14 166
7942.98 144
7943.82 139
7944.66 130
7945.51 153
7946.35 135
7947.19 156
7948.03 133
7948.87 144
7949.71 142
7950.56 159
7951.40 138
7952.24 182
7953.08 146
7953.92 138
7954.76 124
7955.61 144
7956.45 174
7957.29 173
7958.13 151
7958.97 149
7959.82 162
7960.66 191
7961.50 161
7962.34 158
7963.19 168
7964.03 152
7964.87 178
7965.71 143
7966.56 137
7967.40 114
7968.24 143
7969.08 159
7969.93 188
7970.77 181
7971.61 149
7972.45 174
7973.30 178
7974.14 165
7974.98 141
7975.83 173
7976.67 145
7977.51 165
7978.36 142
7979.20 128
7980.04 135
7980.89 164
7981.73 133
7982.57 175
7983.42 163
7984.26 145
7985.10 140
7985.95 145
7986.79 128
7987.63 120
7988.48 163
7989.32 131
7990.16 129
7991.01 128
7991.85 134
7992.70 134
7993.54 141
7994.38 137
7995.23 147
7996.07 114
7996.92 156
7997.76 137
7998.60 141
7999.45 132
8000.29 143
8001.14 129
8001.98 107
8002.83 129
8003.67 147
8004.52 174
8005.36 139
8006.20 127
8007.05 144
8007.89 135
8008.74 140
8009.58 147
8010.43 145
8011.27 131
8012.12 119
8012.96 137
8013.81 148
8014.65 113
8015.50 128
8016.34 164
8017.19 134
8018.03 115
8018.88 139
8019.72 128
8020.57 123
8021.42 142
8022.26 127
8023.11 94
8023.95 111
8024.80 133
8025.64 116
8026.49 147
8027.33 119
8028.18 131
8029.03 145
8029.87 143
8030.72 158
8031.56 168
8032.41 149
8033.26 159
8034.10 156
8034.95 126
8035.79 108
8036.64 102
8037.49 120
8038.33 151
8039.18 145
8040.03 119
8040.87 125
8041.72 137
8042.57 145
8043.41 141
8044.26 140
8045.11 135
8045.95 117
8046.80 151
8047.65 143
8048.49 121
8049.34 132
8050.19 114
8051.03 120
8051.88 112
8052.73 115
8053.58 148
8054.42 127
8055.27 113
8056.12 145
8056.96 183
8057.81 118
8058.66 110
8059.51 104
8060.35 150
8061.20 129
8062.05 118
8062.90 127
8063.74 125
8064.59 149
8065.44 124
8066.29 135
8067.14 132
8067.98 156
8068.83 139
8069.68 114
8070.53 105
8071.38 134
8072.22 108
8073.07 121
8073.92 143
8074.77 167
8075.62 124
8076.46 144
8077.31 134
8078.16 115
8079.01 102
8079.86 110
8080.71 123
8081.56 105
8082.40 108
8083.25 113
8084.10 124
8084.95 116
8085.80 133
8086.65 120
8087.50 130
8088.35 120
8089.19 129
8090.04 108
8090.89 114
8091.74 116
8092.59 105
8093.44 142
8094.29 133
8095.14 132
8095.99 112
8096.84 109
8097.69 119
8098.54 107
8099.39 124
8100.24 114
8101.09 89
8101.94 94
8102.79 99
8103.63 86
8104.48 101
8105.33 109
8106.18 125
8107.03 94
8107.88 116
8108.73 126
8109.58 136
8110.43 137
8111.28 141
8112.14 147
8112.99 123
8113.84 129
8114.69 124
8115.54 93
8116.39 117
8117.24 128
8118.09 123
8118.94 92
8119.79 102
8120.64 119
8121.49 79
8122.34 112
8123.19 115
8124.04 137
8124.89 116
8125.74 122
8126.60 132
8127.45 124
8128.30 140
8129.15 148
8130.00 115
8130.85 99
8131.70 108
8132.55 123
8133.40 138
8134.26 143
8135.11 129
8135.96 120
8136.81 151
8137.66 131
8138.51 97
8139.37 90
8140.22 124
8141.07 125
8141.92 118
8142.77 111
8143.62 138
8144.48 140
8145.33 120
8146.18 138
8147.03 133
8147.88 139
8148.74 136
8149.59 127
8150.44 146
8151.29 140
8152.15 106
8153.00 110
8153.85 123
8154.70 126
8155.56 144
8156.41 157
8157.26 119
8158.11 106
8158.97 139
8159.82 157
8160.67 143
8161.52 146
8162.38 122
8163.23 152
8164.08 114
8164.94 118
8165.79 133
8166.64 118
8167.49 128
8168.35 117
8169.20 114
8170.05 104
8170.91 98
8171.76 140
8172.61 107
8173.47 127
8174.32 133
8175.17 153
8176.03 130
8176.88 155
8177.74 132
8178.59 123
8179.44 135
8180.30 154
8181.15 108
8182.00 99
8182.86 137
8183.71 141
8184.57 98
8185.42 123
8186.27 124
8187.13 147
8187.98 148
8188.84 120
8189.69 101
8190.55 130
8191.40 128
8192.25 121
8193.11 97
8193.96 97
8194.82 101
8195.67 144
8196.53 116
8197.38 112
8198.24 108
8199.09 120
8199.95 120
8200.80 113
8201.66 98
8202.51 133
8203.37 141
8204.22 123
8205.08 128
8205.93 107
8206.79 112
8207.64 111
8208.50 113
8209.35 125
8210.21 119
8211.06 113
8211.92 117
8212.77 114
8213.63 108
8214.48 105
8215.34 117
8216.20 104
8217.05 107
8217.91 118
8218.76 99
8219.62 119
8220.48 120
8221.33 141
8222.19 127
8223.04 123
8223.90 122
8224.76 129
8225.61 155
8226.47 141
8227.32 149
8228.18 145
8229.04 154
8229.89 157
8230.75 141
8231.61 156
8232.46 139
8233.32 152
8234.18 169
8235.03 113
8235.89 127
8236.75 126
8237.60 132
8238.46 127
8239.32 133
8240.17 123
8241.03 114
8241.89 130
8242.74 139
8243.60 117
8244.46 123
8245.32 107
8246.17 101
8247.03 111
8247.89 124
8248.74 121
8249.60 120
8250.46 110
8251.32 111
8252.17 134
8253.03 109
8253.89 110
8254.75 99
8255.60 105
8256.46 98
8257.32 114
8258.18 132
8259.04 134
8259.89 133
8260.75 125
8261.61 117
8262.47 132
8263.33 104
8264.18 121
8265.04 110
8265.90 130
8266.76 137
8267.62 133
8268.48 124
8269.33 118
8270.19 128
8271.05 142
8271.91 131
8272.77 123
8273.63 105
8274.49 116
8275.34 120
8276.20 125
8277.06 101
8277.92 138
8278.78 99
8279.64 129
8280.50 123
8281.36 132
8282.22 145
8283.08 124
8283.93 114
8284.79 123
8285.65 144
8286.51 130
8287.37 150
8288.23 110
8289.09 138
8289.95 142
8290.81 140
8291.67 124
8292.53 128
8293.39 117
8294.25 112
8295.11 147
8295.97 131
8296.83 113
8297.69 107
8298.55 145
8299.41 127
8300.27 142
8301.13 119
8301.99 132
8302.85 144
8303.71 128
8304.57 141
8305.43 143
8306.29 125
8307.15 145
8308.01 164
8308.87 160
8309.73 159
8310.59 129
8311.45 138
8312.31 159
8313.17 140
8314.03 126
8314.90 147
8315.76 154
8316.62 126
8317.48 126
8318.34 139
8319.20 143
8320.06 129
8320.92 114
8321.78 127
8322.64 123
8323.51 95
8324.37 120
8325.23 141
8326.09 123
8326.95 116
8327.81 130
8328.67 124
8329.54 141
8330.40 126
8331.26 132
8332.12 113
8332.98 118
8333.84 173
8334.71 147
8335.57 150
8336.43 125
8337.29 144
8338.15 120
8339.02 141
8339.88 138
8340.74 113
8341.60 123
8342.46 134
8343.33 149
8344.19 122
8345.05 129
8345.91 129
8346.78 111
8347.64 105
8348.50 122
8349.36 127
8350.23 136
8351.09 130
8351.95 146
8352.81 121
8353.68 139
8354.54 142
8355.40 124
8356.27 118
8357.13 138
8357.99 144
8358.86 127
8359.72 113
8360.58 144
8361.44 151
8362.31 131
8363.17 162
8364.03 125
8364.90 116
8365.76 147
8366.63 162
8367.49 151
8368.35 123
8369.22 129
8370.08 159
8370.94 147
8371.81 161
8372.67 172
8373.53 139
8374.40 155
8375.26 177
8376.13 151
8376.99 139
8377.85 128
8378.72 123
8379.58 152
8380.45 144
8381.31 143
8382.18 155
8383.04 149
8383.90 153
8384.77 134
8385.63 142
8386.50 156
8387.36 158
8388.23 132
8389.09 127
8389.96 147
8390.82 144
8391.69 179
8392.55 137
8393.42 124
8394.28 144
8395.15 144
8396.01 155
8396.88 168
8397.74 178
8398.61 174
8399.47 160
8400.34 135
8401.20 131
8402.07 150
8402.93 132
8403.80 143
8404.66 139
8405.53 172
8406.39 160
8407.26 166
8408.12 141
8408.99 158
8409.86 148
8410.72 166
8411.59 180
8412.45 164
8413.32 164
8414.19 148
8415.05 214
8415.92 193
8416.78 172
8417.65 161
8418.52 170
8419.38 205
8420.25 191
8421.11 193
8421.98 198
8422.85 180
8423.71 208
8424.58 221
8425.45 192
8426.31 225
8427.18 206
8428.05 193
8428.91 186
8429.78 235
8430.65 217
8431.51 236
8432.38 218
8433.25 259
8434.11 243
8434.98 215
8435.85 223
8436.72 257
8437.58 243
8438.45 244
8439.32 217
8440.18 225
8441.05 250
8441.92 263
8442.79 230
8443.65 238
8444.52 233
8445.39 242
8446.26 281
8447.12 261
8447.99 269
8448.86 275
8449.73 249
8450.60 307
8451.46 281
8452.33 260
8453.20 274
8454.07 297
8454.94 243
8455.80 269
8456.67 328
8457.54 320
8458.41 296
8459.28 291
8460.14 328
8461.01 383
8461.88 362
8462.75 434
8463.62 432
8464.49 493
8465.36 456
8466.22 443
8467.09 430
8467.96 368
8468.83 322
8469.70 288
8470.57 322
8471.44 306
8472.31 304
8473.17 331
8474.04 367
8474.91 421
8475.78 455
8476.65 525
8477.52 614
8478.39 618
8479.26 531
8480.13 505
8481.00 461
8481.87 410
8482.74 387
8483.61 323
8484.48 264
8485.34 289
8486.21 253
8487.08 204
8487.95 204
8488.82 229
8489.69 261
8490.56 243
8491.43 210
8492.30 231
8493.17 251
8494.04 225
8494.91 249
8495.78 212
8496.65 239
8497.52 221
8498.39 206
8499.26 185
8500.13 165
8501.01 208
8501.88 170
8502.75 183
8503.62 197
8504.49 194
8505.36 212
8506.23 229
8507.10 231
8507.97 209
8508.84 241
8509.71 227
8510.58 219
8511.45 215
8512.32 187
8513.20 253
8514.07 213
8514.94 221
8515.81 229
8516.68 254
8517.55 208
8518.42 195
8519.29 217
8520.17 196
8521.04 213
8521.91 204
8522.78 209
8523.65 184
8524.52 207
8525.39 217
8526.27 188
8527.14 206
8528.01 247
8528.88 224
8529.75 178
8530.63 198
8531.50 206
8532.37 191
8533.24 227
8534.11 211
8534.99 198
8535.86 217
8536.73 203
8537.60 252
8538.47 220
8539.35 206
8540.22 226
8541.09 251
8541.96 218
8542.84 219
8543.71 251
8544.58 243
8545.46 237
8546.33 237
8547.20 230
8548.07 223
8548.95 242
8549.82 225
8550.69 213
8551.57 228
8552.44 207
8553.31 210
8554.18 207
8555.06 203
8555.93 200
8556.80 225
8557.68 196
8558.55 201
8559.42 213
8560.30 216
8561.17 245
8562.04 217
8562.92 184
8563.79 199
8564.67 210
8565.54 194
8566.41 208
8567.29 203
8568.16 188
8569.03 203
8569.91 218
8570.78 210
8571.66 204
8572.53 180
8573.40 213
8574.28 203
8575.15 183
8576.03 164
8576.90 175
8577.78 179
8578.65 155
8579.52 182
8580.40 185
8581.27 156
8582.15 180
8583.02 148
8583.90 201
8584.77 206
8585.65 191
8586.52 185
8587.40 170
8588.27 189
8589.15 194
8590.02 214
8590.90 154
8591.77 158
8592.65 186
8593.52 177
8594.40 184
8595.27 165
8596.15 152
8597.02 169
8597.90 154
8598.77 190
8599.65 174
8600.52 201
8601.40 189
8602.28 198
8603.15 172
8604.03 168
8604.90 155
8605.78 173
8606.65 152
8607.53 174
8608.41 173
8609.28 190
8610.16 162
8611.03 169
8611.91 154
8612.79 161
8613.66 192
8614.54 219
8615.41 183
8616.29 196
8617.17 205
8618.04 202
8618.92 194
8619.80 204
8620.67 185
8621.55 204
8622.43 210
8623.30 186
8624.18 181
8625.06 198
8625.93 210
8626.81 206
8627.69 214
8628.56 193
8629.44 196
8630.32 218
8631.20 199
8632.07 219
8632.95 265
8633.83 253
8634.70 226
8635.58 245
8636.46 243
8637.34 221
8638.21 221
8639.09 221
8639.97 231
8640.85 225
8641.72 219
8642.60 238
8643.48 221
8644.36 206
8645.23 232
8646.11 258
8646.99 215
8647.87 204
8648.75 208
8649.62 225
8650.50 178
8651.38 208
8652.26 237
8653.14 221
8654.01 238
8654.89 221
8655.77 238
8656.65 249
8657.53 277
8658.41 241
8659.29 243
8660.16 248
8661.04 251
8661.92 249
8662.80 247
8663.68 240
8664.56 253
8665.44 269
8666.31 271
8667.19 284
8668.07 263
8668.95 281
8669.83 309
8670.71 253
8671.59 265
8672.47 286
8673.35 232
8674.23 237
8675.11 261
8675.99 257
8676.86 300
8677.74 297
8678.62 332
8679.50 350
8680.38 355
8681.26 417
8682.14 383
8683.02 382
8683.90 423
8684.78 362
8685.66 331
8686.54 315
8687.42 257
8688.30 276
8689.18 272
8690.06 310
8690.94 278
8691.82 273
8692.70 250
8693.58 273
8694.46 302
8695.34 300
8696.22 349
8697.10 396
8697.98 412
8698.86 493
8699.74 545
8700.62 561
8701.51 551
8702.39 461
8703.27 457
8704.15 408
8705.03 375
8705.91 326
8706.79 322
8707.67 308
8708.55 265
8709.43 240
8710.31 211
8711.20 205
8712.08 216
8712.96 224
8713.84 225
8714.72 210
8715.60 192
8716.48 204
8717.36 190
8718.25 183
8719.13 181
8720.01 207
8720.89 202
8721.77 225
8722.65 202
8723.54 175
8724.42 187
8725.30 175
8726.18 196
8727.06 187
8727.95 161
8728.83 197
8729.71 196
8730.59 188
8731.47 196
8732.36 195
8733.24 203
8734.12 224
8735.00 259
8735.89 193
8736.77 212
8737.65 266
8738.53 222
8739.42 189
8740.30 220
8741.18 207
8742.06 198
8742.95 214
8743.83 176
8744.71 192
8745.59 183
8746.48 185
8747.36 203
8748.24 196
8749.13 203
8750.01 193
8750.89 198
8751.78 177
8752.66 153
8753.54 200
8754.43 234
8755.31 204
8756.19 184
8757.08 209
8757.96 197
8758.84 210
8759.73 227
8760.61 219
8761.49 221
8762.38 228
8763.26 197
8764.15 210
8765.03 192
8765.91 198
8766.80 188
8767.68 185
8768.57 226
8769.45 196
8770.33 179
8771.22 223
8772.10 195
8772.99 194
8773.87 196
8774.75 202
8775.64 248
8776.52 215
8777.41 192
8778.29 249
8779.18 220
8780.06 194
8780.95 187
8781.83 231
8782.72 210
8783.60 187
8784.49 182
8785.37 210
8786.26 188
8787.14 192
8788.03 206
8788.91 182
8789.80 185
8790.68 171
8791.57 170
8792.45 193
8793.34 170
8794.22 171
8795.11 199
8795.99 216
8796.88 195
8797.76 185
8798.65 200
8799.53 205
8800.42 229
8801.31 194
8802.19 203
8803.08 229
8803.96 215
8804.85 192
8805.74 190
8806.62 185
8807.51 164
8808.39 209
8809.28 186
8810.17 175
8811.05 208
8811.94 176
8812.82 184
8813.71 209
8814.60 209
8815.48 196
8816.37 218
8817.26 180
8818.14 176
8819.03 157
8819.92 177
8820.80 180
8821.69 191
8822.58 192
8823.46 166
8824.35 163
8825.24 186
8826.12 162
8827.01 157
8827.90 179
8828.78 147
8829.67 180
8830.56 182
8831.45 201
8832.33 196
8833.22 191
8834.11 193
8835.00 179
8835.88 167
8836.77 159
8837.66 123
8838.55 145
8839.43 135
8840.32 147
8841.21 162
8842.10 155
8842.98 150
8843.87 154
8844.76 135
8845.65 144
8846.54 175
8847.42 148
8848.31 138
8849.20 130
8850.09 145
8850.98 145
8851.86 147
8852.75 140
8853.64 142
8854.53 150
8855.42 139
8856.31 142
8857.19 117
8858.08 145
8858.97 152
8859.86 125
8860.75 122
8861.64 143
8862.53 146
8863.42 136
8864.30 151
8865.19 131
8866.08 130
8866.97 116
8867.86 140
8868.75 163
8869.64 160
8870.53 158
8871.42 143
8872.31 125
8873.20 162
8874.08 149
8874.97 162
8875.86 152
8876.75 124
8877.64 127
8878.53 134
8879.42 141
8880.31 140
8881.20 150
8882.09 131
8882.98 125
8883.87 129
8884.76 141
8885.65 136
8886.54 156
8887.43 133
8888.32 143
8889.21 135
8890.10 129
8890.99 114
8891.88 129
8892.77 102
8893.66 111
8894.55 148
8895.44 136
8896.33 136
8897.22 146
8898.11 150
8899.00 147
8899.90 133
8900.79 129
8901.68 145
8902.57 147
8903.46 159
8904.35 127
8905.24 125
8906.13 99
8907.02 140
8907.91 120
8908.80 123
8909.70 139
8910.59 123
8911.48 133
8912.37 116
8913.26 132
8914.15 130
8915.04 129
8915.93 114
8916.83 117
8917.72 127
8918.61 136
8919.50 138
8920.39 124
8921.28 113
8922.18 113
8923.07 120
8923.96 113
8924.85 119
8925.74 99
8926.64 117
8927.53 94
8928.42 97
8929.31 87
8930.20 108
8931.10 127
8931.99 108
8932.88 123
8933.77 132
8934.67 98
8935.56 111
8936.45 121
8937.34 119
8938.24 132
8939.13 109
8940.02 150
8940.91 133
8941.81 131
8942.70 97
8943.59 108
8944.49 82
8945.38 134
8946.27 135
8947.16 113
8948.06 93
8948.95 95
8949.84 130
8950.74 106
8951.63 92
8952.52 120
8953.42 123
8954.31 127
8955.20 130
8956.10 122
8956.99 123
8957.88 99
8958.78 111
8959.67 95
8960.56 101
8961.46 105
8962.35 116
8963.25 108
8964.14 117
8965.03 98
8965.93 127
8966.82 118
8967.72 111
8968.61 112
8969.50 113
8970.40 131
8971.29 97
8972.19 106
8973.08 105
8973.98 96
8974.87 94
8975.76 85
8976.66 107
8977.55 113
8978.45 117
8979.34 110
8980.24 98
8981.13 99
8982.03 127
8982.92 114
8983.82 126
8984.71 93
8985.61 108
8986.50 110
8987.40 121
8988.29 128
8989.19 124
8990.08 104
8990.98 101
8991.87 131
8992.77 113
8993.66 130
8994.56 110
8995.45 115
8996.35 109
8997.24 113
8998.14 84
8999.04 121
8999.93 107
9000.83 88
9001.72 85
9002.62 102
9003.51 91
9004.41 85
9005.31 99
9006.20 103
9007.10 102
9007.99 111
9008.89 103
9009.79 98
9010.68 126
9011.58 114
9012.48 85
9013.37 83
9014.27 76
9015.16 80
9016.06 115
9016.96 105
9017.85 113
9018.75 100
9019.65 95
9020.54 106
9021.44 100
9022.34 114
9023.23 100
9024.13 111
9025.03 99
9025.93 99
9026.82 102
9027.72 94
9028.62 93
9029.51 102
9030.41 86
9031.31 93
9032.21 100
9033.10 124
9034.00 83
9034.90 84
9035.79 118
9036.69 108
9037.59 93
9038.49 132
9039.38 110
9040.28 97
9041.18 106
9042.08 99
9042.98 102
9043.87 102
9044.77 122
9045.67 121
9046.57 102
9047.47 89
9048.36 116
9049.26 111
9050.16 85
9051.06 90
9051.96 105
9052.85 110
9053.75 111
9054.65 104
9055.55 98
9056.45 92
9057.35 84
9058.25 95
9059.14 105
9060.04 103
9060.94 127
9061.84 117
9062.74 106
9063.64 109
9064.54 84
9065.44 102
9066.33 129
9067.23 119
9068.13 103
9069.03 98
9069.93 123
9070.83 112
9071.73 96
9072.63 144
9073.53 117
9074.43 102
9075.33 101
9076.23 114
9077.13 109
9078.03 120
9078.92 114
9079.82 103
9080.72 108
9081.62 113
9082.52 124
9083.42 103
9084.32 100
9085.22 93
9086.12 102
9087.02 138
9087.92 107
9088.82 94
9089.72 103
9090.62 114
9091.52 130
9092.42 97
9093.32 91
9094.22 93
9095.12 108
9096.03 123
9096.93 106
9097.83 92
9098.73 117
9099.63 92
9100.53 98
9101.43 116
9102.33 108
9103.23 97
9104.13 112
9105.03 116
9105.93 111
9106.83 117
9107.74 109
9108.64 100
9109.54 111
9110.44 91
9111.34 117
9112.24 98
9113.14 82
9114.04 102
9114.94 137
9115.85 102
9116.75 92
9117.65 108
9118.55 99
9119.45 94
9120.35 89
9121.26 94
9122.16 107
9123.06 110
9123.96 122
9124.86 104
9125.77 119
9126.67 140
9127.57 99
9128.47 91
9129.37 117
9130.28 122
9131.18 113
9132.08 111
9132.98 106
9133.88 112
9134.79 101
9135.69 123
9136.59 121
9137.49 126
9138.40 148
9139.30 91
9140.20 88
9141.10 79
9142.01 99
9142.91 102
9143.81 97
9144.72 96
9145.62 101
9146.52 95
9147.42 109
9148.33 89
9149.23 79
9150.13 88
9151.04 105
9151.94 112
9152.84 92
9153.75 114
9154.65 118
9155.55 123
9156.46 105
9157.36 103
9158.26 112
9159.17 102
9160.07 93
9160.97 91
9161.88 101
9162.78 104
9163.69 113
9164.59 96
9165.49 103
9166.40 118
9167.30 95
9168.21 110
9169.11 102
9170.01 105
9170.92 120
9171.82 104
9172.73 87
9173.63 80
9174.53 88
9175.44 109
9176.34 100
9177.25 107
9178.15 88
9179.06 90
9179.96 108
9180.87 93
9181.77 91
9182.68 105
9183.58 113
9184.49 110
9185.39 105
9186.30 102
9187.20 104
9188.11 108
9189.01 98
9189.92 98
9190.82 108
9191.73 81
9192.63 88
9193.54 122
9194.44 104
9195.35 102
9196.25 107
9197.16 121
9198.06 113
9198.97 110
9199.87 111
9200.78 123
9201.69 118
9202.59 82
9203.50 103
9204.40 109
9205.31 113
9206.21 127
9207.12 127
9208.03 106
9208.93 110
9209.84 119
9210.74 108
9211.65 110
9212.56 134
9213.46 105
9214.37 102
9215.28 104
9216.18 130
9217.09 93
9218.00 102
9218.90 111
9219.81 106
9220.72 86
9221.62 139
9222.53 121
9223.44 100
9224.34 107
9225.25 127
9226.16 139
9227.06 93
9227.97 94
9228.88 116
9229.78 101
9230.69 108
9231.60 103
9232.51 115
9233.41 89
9234.32 98
9235.23 119
9236.13 116
9237.04 100
9237.95 106
9238.86 108
9239.76 105
9240.67 88
9241.58 90
9242.49 103
9243.39 113
9244.30 116
9245.21 93
9246.12 99
9247.03 122
9247.93 108
9248.84 100
9249.75 101
9250.66 116
9251.57 107
9252.47 97
9253.38 89
9254.29 61
9255.20 93
9256.11 91
9257.02 119
9257.92 80
9258.83 106
9259.74 104
9260.65 96
9261.56 101
9262.47 98
9263.38 109
9264.28 100
9265.19 88
9266.10 106
9267.01 108
9267.92 91
9268.83 97
9269.74 92
9270.65 99
9271.56 101
9272.47 88
9273.37 96
9274.28 104
9275.19 104
9276.10 89
9277.01 84
9277.92 85
9278.83 90
9279.74 91
9280.65 101
9281.56 101
9282.47 106
9283.38 110
9284.29 116
9285.20 120
9286.11 104
9287.02 100
9287.93 106
9288.84 93
9289.75 102
9290.66 107
9291.57 97
9292.48 113
9293.39 98
9294.30 119
9295.21 107
9296.12 94
9297.03 92
9297.94 105
9298.85 96
9299.76 97
9300.67 103
9301.58 81
9302.49 108
9303.40 143
9304.31 97
9305.23 107
9306.14 89
9307.05 105
9307.96 114
9308.87 94
9309.78 88
9310.69 102
9311.60 104
9312.51 113
9313.42 105
9314.34 115
9315.25 106
9316.16 118
9317.07 113
9317.98 93
9318.89 109
9319.80 101
9320.72 120
9321.63 98
9322.54 92
9323.45 94
9324.36 119
9325.27 135
9326.19 114
9327.10 105
9328.01 104
9328.92 118
9329.83 108
9330.74 88
9331.66 95
9332.57 120
9333.48 95
9334.39 96
9335.31 97
9336.22 80
9337.13 97
9338.04 111
9338.96 112
9339.87 101
9340.78 114
9341.69 122
9342.61 111
9343.52 100
9344.43 102
9345.34 103
9346.26 92
9347.17 118
9348.08 119
9348.99 111
9349.91 81
9350.82 107
9351.73 130
9352.65 117
9353.56 105
9354.47 105
9355.39 109
9356.30 105
9357.21 121
9358.13 122
9359.04 126
9359.95 134
9360.87 122
9361.78 102
9362.69 122
9363.61 115
9364.52 99
9365.43 115
9366.35 93
9367.26 121
9368.18 107
9369.09 100
9370.00 99
9370.92 104
9371.83 110
9372.75 108
9373.66 91
9374.57 80
9375.49 92
9376.40 100
9377.32 111
9378.23 132
9379.15 97
9380.06 102
9380.97 138
9381.89 102
9382.80 123
9383.72 112
9384.63 87
9385.55 147
9386.46 141
9387.38 91
9388.29 93
9389.21 111
9390.12 102
9391.04 103
9391.95 122
9392.87 140
9393.78 105
9394.70 110
9395.61 127
9396.53 112
9397.44 107
9398.36 153
9399.27 128
9400.19 128
9401.10 109
9402.02 115
9402.94 113
9403.85 110
9404.77 120
9405.68 123
9406.60 114
9407.51 107
9408.43 123
9409.35 118
9410.26 135
9411.18 110
9412.09 105
9413.01 114
9413.93 96
9414.84 129
9415.76 116
9416.67 140
9417.59 128
9418.51 113
9419.42 117
9420.34 140
9421.26 123
9422.17 115
9423.09 118
9424.01 126
9424.92 105
9425.84 97
9426.76 106
9427.67 133
9428.59 129
9429.51 115
9430.42 140
9431.34 122
9432.26 129
9433.17 124
9434.09 112
9435.01 137
9435.93 106
9436.84 102
9437.76 128
9438.68 124
9439.59 111
9440.51 121
9441.43 132
9442.35 148
9443.26 138
9444.18 138
9445.10 126
9446.02 132
9446.93 152
9447.85 124
9448.77 131
9449.69 132
9450.61 125
9451.52 133
9452.44 120
9453.36 139
9454.28 133
9455.20 155
9456.11 120
9457.03 139
9457.95 134
9458.87 155
9459.79 168
9460.71 176
9461.62 163
9462.54 147
9463.46 153
9464.38 161
9465.30 137
9466.22 132
9467.14 148
9468.05 147
9468.97 114
9469.89 122
9470.81 112
9471.73 109
9472.65 131
9473.57 116
9474.49 118
9475.41 111
9476.32 131
9477.24 129
9478.16 122
9479.08 124
9480.00 125
9480.92 138
9481.84 128
9482.76 125
9483.68 103
9484.60 133
9485.52 151
9486.44 132
9487.36 130
9488.28 141
9489.20 143
9490.12 130
9491.04 135
9491.96 137
9492.88 140
9493.80 124
9494.72 126
9495.64 135
9496.56 129
9497.48 131
9498.40 114
9499.32 139
9500.24 133
9501.16 145
9502.08 141
9503.00 120
9503.92 128
9504.84 145
9505.76 117
9506.68 116
9507.60 128
9508.52 159
9509.44 129
9510.36 149
9511.28 125
9512.21 108
9513.13 114
9514.05 127
9514.97 113
9515.89 113
9516.81 116
9517.73 120
9518.65 131
9519.57 117
9520.50 116
9521.42 140
9522.34 157
9523.26 149
9524.18 163
9525.10 147
9526.02 141
9526.95 156
9527.87 131
9528.79 141
9529.71 124
9530.63 161
9531.55 132
9532.48 147
9533.40 147
9534.32 144
9535.24 163
9536.16 178
9537.09 163
9538.01 151
9538.93 148
9539.85 153
9540.77 174
9541.70 164
9542.62 162
9543.54 169
9544.46 147
9545.39 145
9546.31 150
9547.23 133
9548.15 152
9549.08 114
9550.00 128
9550.92 132
9551.85 146
9552.77 137
9553.69 155
9554.61 150
9555.54 135
9556.46 140
9557.38 142
9558.31 146
9559.23 110
9560.15 133
9561.08 171
9562.00 143
9562.92 103
9563.85 117
9564.77 136
9565.69 130
9566.62 121
9567.54 164
9568.46 180
9569.39 165
9570.31 140
9571.23 148
9572.16 133
9573.08 135
9574.01 145
9574.93 131
9575.85 154
9576.78 132
9577.70 145
9578.63 148
9579.55 147
9580.47 157
9581.40 159
9582.32 152
9583.25 148
9584.17 129
9585.10 133
9586.02 165
9586.94 139
9587.87 155
9588.79 141
9589.72 149
9590.64 129
9591.57 155
9592.49 163
9593.42 160
9594.34 152
9595.27 160
9596.19 136
9597.12 149
9598.04 133
9598.97 146
9599.89 159
9600.82 163
9601.74 141
9602.67 133
9603.59 184
9604.52 170
9605.44 167
9606.37 157
9607.29 178
9608.22 172
9609.15 163
9610.07 143
9611.00 167
9611.92 151
9612.85 144
9613.77 155
9614.70 151
9615.63 136
9616.55 159
9617.48 163
9618.40 156
9619.33 162
9620.26 189
9621.18 138
9622.11 155
9623.03 179
9623.96 132
9624.89 160
9625.81 168
9626.74 175
9627.67 189
9628.59 190
9629.52 188
9630.45 195
9631.37 166
9632.30 157
9633.23 184
9634.15 175
9635.08 187
9636.01 169
9636.93 159
9637.86 151
9638.79 182
9639.71 173
9640.64 173
9641.57 179
9642.50 182
9643.42 180
9644.35 160
9645.28 196
9646.21 217
9647.13 205
9648.06 187
9648.99 188
9649.92 205
9650.84 192
9651.77 169
9652.70 179
9653.63 198
9654.55 206
9655.48 190
9656.41 193
9657.34 197
9658.26 204
9659.19 227
9660.12 235
9661.05 249
9661.98 196
9662.91 206
9663.83 175
9664.76 209
9665.69 229
9666.62 181
9667.55 190
9668.48 189
9669.40 180
9670.33 174
9671.26 166
9672.19 182
9673.12 171
9674.05 191
9674.98 212
9675.90 194
9676.83 196
9677.76 204
9678.69 235
9679.62 196
9680.55 191
9681.48 188
9682.41 206
9683.34 221
9684.27 210
9685.19 202
9686.12 235
9687.05 212
9687.98 209
9688.91 211
9689.84 194
9690.77 238
9691.70 232
9692.63 206
9693.56 195
9694.49 240
9695.42 221
9696.35 203
9697.28 203
9698.21 249
9699.14 223
9700.07 226
9701.00 182
9701.93 214
9702.86 221
9703.79 207
9704.72 204
9705.65 230
9706.58 243
9707.51 237
9708.44 258
9709.37 224
9710.30 255
9711.23 241
9712.16 226
9713.09 210
9714.02 236
9714.95 228
9715.88 212
9716.82 204
9717.75 236
9718.68 248
9719.61 253
9720.54 280
9721.47 234
9722.40 266
9723.33 255
9724.26 225
9725.19 211
9726.13 232
9727.06 197
9727.99 228
9728.92 201
9729.85 185
9730.78 220
9731.71 180
9732.64 202
9733.58 206
9734.51 183
9735.44 186
9736.37 174
9737.30 162
9738.23 184
9739.17 158
9740.10 195
9741.03 170
9741.96 166
9742.89 190
9743.83 185
9744.76 195
9745.69 189
9746.62 180
9747.55 182
9748.49 142
9749.42 182
9750.35 175
9751.28 175
9752.22 164
9753.15 160
9754.08 180
9755.01 184
9755.95 176
9756.88 179
9757.81 146
9758.75 155
9759.68 169
9760.61 159
9761.54 141
9762.48 184
9763.41 144
9764.34 157
9765.28 176
9766.21 185
9767.14 169
9768.08 174
9769.01 148
9769.94 174
9770.88 140
9771.81 167
9772.74 169
9773.68 159
9774.61 188
9775.54 149
9776.48 153
9777.41 161
9778.34 137
9779.28 154
9780.21 175
9781.14 175
9782.08 166
9783.01 141
9783.95 180
9784.88 171
9785.81 165
9786.75 190
9787.68 175
9788.62 186
9789.55 170
9790.49 174
9791.42 149
9792.35 179
9793.29 175
9794.22 163
9795.16 137
9796.09 168
9797.03 153
9797.96 151
9798.90 134
9799.83 157
9800.77 143
9801.70 137
9802.64 145
9803.57 177
9804.51 175
9805.44 158
9806.38 155
9807.31 158
9808.25 178
9809.18 181
9810.12 175
9811.05 154
9811.99 168
9812.92 165
9813.86 153
9814.79 144
9815.73 122
9816.66 129
9817.60 140
9818.54 174
9819.47 128
9820.41 130
9821.34 131
9822.28 145
9823.21 141
9824.15 137
9825.09 153
9826.02 128
9826.96 119
9827.89 137
9828.83 150
9829.77 149
9830.70 129
9831.64 129
9832.57 147
9833.51 119
9834.45 144
9835.38 144
9836.32 137
9837.26 106
9838.19 140
9839.13 118
9840.07 133
9841.00 115
9841.94 105
9842.88 128
9843.81 132
9844.75 149
9845.69 121
9846.62 120
9847.56 116
9848.50 114
9849.44 150
9850.37 139
9851.31 144
9852.25 138
9853.18 128
9854.12 146
9855.06 144
9856.00 120
9856.93 126
9857.87 121
9858.81 119
9859.75 141
9860.68 133
9861.62 153
9862.56 137
9863.50 109
9864.44 146
9865.37 145
9866.31 147
9867.25 130
9868.19 135
9869.13 118
9870.06 106
9871.00 118
9871.94 151
9872.88 133
9873.82 98
9874.75 128
9875.69 133
9876.63 136
9877.57 121
9878.51 123
9879.45 113
9880.39 127
9881.32 109
9882.26 118
9883.20 122
9884.14 114
9885.08 117
9886.02 118
9886.96 134
9887.90 136
9888.83 124
9889.77 124
9890.71 109
9891.65 110
9892.59 131
9893.53 119
9894.47 141
9895.41 126
9896.35 138
9897.29 122
9898.23 139
9899.17 141
9900.11 122
9901.05 114
9901.99 143
9902.92 134
9903.86 125
9904.80 110
9905.74 114
9906.68 149
9907.62 116
9908.56 107
9909.50 135
9910.44 116
9911.38 106
9912.32 125
9913.26 121
9914.20 125
9915.14 112
9916.08 124
9917.02 131
9917.97 124
9918.91 149
9919.85 127
9920.79 121
9921.73 100
9922.67 124
9923.61 125
9924.55 125
9925.49 117
9926.43 119
9927.37 130
9928.31 149
9929.25 126
9930.19 135
9931.13 132
9932.08 142
9933.02 154
9933.96 174
9934.90 154
9935.84 174
9936.78 184
9937.72 137
9938.66 129
9939.61 156
9940.55 161
9941.49 164
9942.43 142
9943.37 123
9944.31 150
9945.26 114
9946.20 131
9947.14 116
9948.08 116
9949.02 127
9949.96 119
9950.91 136
9951.85 115
9952.79 108
9953.73 124
9954.67 109
9955.62 114
9956.56 138
9957.50 112
9958.44 145
9959.39 143
9960.33 110
9961.27 120
9962.21 131
9963.16 133
9964.10 110
9965.04 139
9965.98 128
9966.93 139
9967.87 121
9968.81 108
9969.75 98
9970.70 105
9971.64 117
9972.58 110
9973.53 114
9974.47 125
9975.41 132
9976.36 126
9977.30 119
9978.24 120
9979.18 111
9980.13 96
9981.07 101
9982.01 115
9982.96 110
9983.90 111
9984.85 116
9985.79 108
9986.73 121
9987.68 94
9988.62 102
9989.56 127
9990.51 122
9991.45 118
9992.40 108
9993.34 146
9994.28 125
9995.23 126
9996.17 118
9997.12 124
9998.06 97
9999.00 116
9999.95 153
10000.89 125
10001.84 113
10002.78 138
10003.73 141
10004.67 116
10005.61 97
10006.56 111
10007.50 134
10008.45 127
10009.39 128
10010.34 91
10011.28 113
10012.23 121
10013.17 125
10014.12 111
10015.06 125
10016.01 119
10016.95 121
10017.90 109
10018.84 114
10019.79 117
10020.73 113
10021.68 127
10022.62 127
10023.57 117
10024.51 101
10025.46 118
10026.41 134
10027.35 108
10028.30 107
10029.24 122
10030.19 119
10031.13 118
10032.08 95
10033.03 102
10033.97 105
10034.92 96
10035.86 110
10036.81 98
10037.76 103
10038.70 81
10039.65 104
10040.59 108
10041.54 126
10042.49 111
10043.43 120
10044.38 112
10045.33 121
10046.27 115
10047.22 101
10048.16 111
10049.11 102
10050.06 102
10051.00 107
10051.95 132
10052.90 148
10053.84 124
10054.79 111
10055.74 109
10056.69 82
10057.63 101
10058.58 120
10059.53 119
10060.47 120
10061.42 100
10062.37 109
10063.32 104
10064.26 104
10065.21 108
10066.16 94
10067.10 85
10068.05 89
10069.00 110
10069.95 116
10070.89 107
10071.84 90
10072.79 109
10073.74 109
10074.69 103
10075.63 122
10076.58 107
10077.53 121
10078.48 119
10079.43 96
10080.37 120
10081.32 96
10082.27 112
10083.22 123
10084.17 130
10085.11 97
10086.06 100
10087.01 85
10087.96 110
10088.91 97
10089.86 85
10090.81 91
10091.75 109
10092.70 82
10093.65 94
10094.60 99
10095.55 107
10096.50 110
10097.45 91
10098.40 102
10099.34 94
10100.29 97
10101.24 92
10102.19 106
10103.14 106
10104.09 114
10105.04 104
10105.99 100
10106.94 97
10107.89 101
10108.84 103
10109.79 84
10110.73 116
10111.68 96
10112.63 110
10113.58 88
10114.53 107
10115.48 110
10116.43 97
10117.38 91
10118.33 92
10119.28 86
10120.23 110
10121.18 93
10122.13 113
10123.08 112
10124.03 92
10124.98 89
10125.93 135
10126.88 130
10127.83 114
10128.78 97
10129.73 94
10130.68 113
10131.64 113
10132.59 117
10133.54 86
10134.49 99
10135.44 100
10136.39 102
10137.34 97
10138.29 85
10139.24 105
10140.19 77
10141.14 106
10142.09 90
10143.04 98
10144.00 72
10144.95 94
10145.90 109
10146.85 105
10147.80 117
10148.75 143
10149.70 117
10150.65 84
10151.61 82
10152.56 87
10153.51 107
10154.46 91
10155.41 95
10156.36 76
10157.31 110
10158.27 103
10159.22 114
10160.17 125
10161.12 108
10162.07 111
10163.03 120
10163.98 121
10164.93 103
10165.88 110
10166.83 102
10167.79 124
10168.74 134
10169.69 106
10170.64 96
10171.60 106
10172.55 86
10173.50 115
10174.45 116
10175.41 116
10176.36 126
10177.31 130
10178.26 108
10179.22 105
10180.17 104
10181.12 121
10182.07 111
10183.03 105
10183.98 103
10184.93 93
10185.89 110
10186.84 131
10187.79 120
10188.75 92
10189.70 93
10190.65 148
10191.60 120
10192.56 105
10193.51 103
10194.47 126
10195.42 133
10196.37 116
10197.33 104
10198.28 120
10199.23 114
10200.19 137
10201.14 119
10202.09 118
10203.05 114
10204.00 98
10204.96 123
10205.91 123
10206.86 110
10207.82 109
10208.77 124
10209.73 138
10210.68 124
10211.63 116
10212.59 140
10213.54 129
10214.50 185
10215.45 153
10216.41 138
10217.36 150
10218.32 163
10219.27 152
10220.22 112
10221.18 134
10222.13 133
10223.09 135
10224.04 117
10225.00 104
10225.95 101
10226.91 109
10227.86 115
10228.82 114
10229.77 117
10230.73 120
10231.68 127
10232.64 129
10233.59 123
10234.55 104
10235.50 88
10236.46 108
10237.42 111
10238.37 101
10239.33 116
10240.28 137
10241.24 131
10242.19 132
10243.15 133
10244.10 141
10245.06 138
10246.02 143
10246.97 119
10247.93 120
10248.88 127
10249.84 132
10250.80 131
10251.75 109
10252.71 106
10253.66 103
10254.62 97
10255.58 106
10256.53 117
10257.49 122
10258.45 103
10259.40 136
10260.36 113
10261.32 102
10262.27 116
10263.23 96
10264.19 110
10265.14 96
10266.10 102
10267.06 91
10268.01 112
10268.97 94
10269.93 108
10270.88 93
10271.84 80
10272.80 99
10273.76 106
10274.71 100
10275.67 109
10276.63 107
10277.58 108
10278.54 77
10279.50 82
10280.46 71
10281.41 72
10282.37 83
10283.33 108
10284.29 92
10285.24 93
10286.20 107
10287.16 115
10288.12 110
10289.08 103
10290.03 132
10290.99 101
10291.95 105
10292.91 102
10293.87 113
10294.82 111
10295.78 102
10296.74 101
10297.70 105
10298.66 113
10299.61 105
10300.57 103
10301.53 126
10302.49 124
10303.45 97
10304.41 101
10305.37 116
10306.32 93
10307.28 118
10308.24 102
10309.20 96
10310.16 98
10311.12 104
10312.08 139
10313.04 129
10314.00 93
10314.95 108
10315.91 89
10316.87 104
10317.83 122
10318.79 91
10319.75 106
10320.71 88
10321.67 108
10322.63 100
10323.59 107
10324.55 116
10325.51 115
10326.47 112
10327.43 111
10328.39 72
10329.35 97
10330.31 110
10331.27 95
10332.23 95
10333.19 77
10334.15 130
10335.11 109
10336.07 95
10337.03 98
10337.99 81
10338.95 133
10339.91 112
10340.87 92
10341.83 98
10342.79 92
10343.75 113
10344.71 119
10345.67 119
10346.63 103
10347.59 117
10348.55 118
10349.51 93
10350.47 94
10351.43 86
10352.39 91
10353.35 114
10354.31 105
10355.28 121
10356.24 116
10357.20 88
10358.16 102
10359.12 117
10360.08 98
10361.04 92
10362.00 85
10362.96 89
10363.93 96
10364.89 110
10365.85 113
10366.81 99
10367.77 90
10368.73 93
10369.69 91
10370.66 102
10371.62 90
10372.58 75
10373.54 92
10374.50 106
10375.47 94
10376.43 92
10377.39 91
10378.35 92
10379.31 80
10380.28 90
10381.24 116
10382.20 107
10383.16 106
10384.12 104
10385.09 98
10386.05 93
10387.01 94
10387.97 91
10388.94 109
10389.90 93
10390.86 88
10391.82 99
10392.79 92
10393.75 81
10394.71 90
10395.68 80
10396.64 81
10397.60 96
10398.56 94
10399.53 105
10400.49 96
10401.45 77
10402.42 107
10403.38 105
10404.34 93
10405.31 82
10406.27 105
10407.23 107
10408.20 106
10409.16 105
10410.12 72
10411.09 98
10412.05 103
10413.01 102
10413.98 89
10414.94 99
10415.90 124
10416.87 107
10417.83 97
10418.80 113
10419.76 119
10420.72 106
10421.69 105
10422.65 108
10423.62 134
10424.58 93
10425.54 120
10426.51 134
10427.47 136
10428.44 101
10429.40 119
10430.37 114
10431.33 112
10432.30 123
10433.26 105
10434.22 97
10435.19 102
10436.15 104
10437.12 91
10438.08 120
10439.05 87
10440.01 100
10440.98 89
10441.94 104
10442.91 107
10443.87 90
10444.84 90
10445.80 77
10446.77 74
10447.73 101
10448.70 115
10449.66 107
10450.63 81
10451.59 85
10452.56 111
10453.53 109
10454.49 110
10455.46 113
10456.42 117
10457.39 89
10458.35 88
10459.32 95
10460.29 83
10461.25 85
10462.22 96
10463.18 95
10464.15 101
10465.12 85
10466.08 90
10467.05 93
10468.01 80
10468.98 93
10469.95 93
10470.91 81
10471.88 77
10472.85 79
10473.81 78
10474.78 77
10475.74 89
10476.71 85
10477.68 77
10478.64 76
10479.61 83
10480.58 89
10481.54 88
10482.51 105
10483.48 75
10484.45 68
10485.41 83
10486.38 80
10487.35 88
10488.31 105
10489.28 111
10490.25 120
10491.22 87
10492.18 100
10493.15 102
10494.12 82
10495.08 82
10496.05 93
10497.02 90
10497.99 91
10498.95 97
10499.92 69
10500.89 75
10501.86 69
10502.83 92
10503.79 98
10504.76 95
10505.73 112
10506.70 79
10507.67 88
10508.63 89
10509.60 94
10510.57 89
10511.54 84
10512.51 100
10513.47 97
10514.44 87
10515.41 85
10516.38 94
10517.35 81
10518.32 77
10519.28 67
10520.25 103
10521.22 99
10522.19 80
10523.16 91
10524.13 96
10525.10 108
10526.07 101
10527.03 101
10528.00 87
10528.97 89
10529.94 90
10530.91 101
10531.88 96
10532.85 88
10533.82 95
10534.79 98
10535.76 93
10536.73 102
10537.70 85
10538.67 92
10539.63 95
10540.60 105
10541.57 96
10542.54 88
10543.51 93
10544.48 92
10545.45 97
10546.42 82
10547.39 110
10548.36 100
10549.33 101
10550.30 104
10551.27 96
10552.24 104
10553.21 101
10554.18 109
10555.15 90
10556.12 86
10557.09 102
10558.06 114
10559.03 84
10560.00 88
10560.97 86
10561.95 117
10562.92 100
10563.89 92
10564.86 84
10565.83 108
10566.80 104
10567.77 107
10568.74 116
10569.71 129
10570.68 121
10571.65 108
10572.62 107
10573.59 121
10574.57 121
10575.54 119
10576.51 115
10577.48 99
10578.45 100
10579.42 104
10580.39 109
10581.36 76
10582.34 77
10583.31 81
10584.28 76
10585.25 75
10586.22 119
10587.19 105
10588.17 91
10589.14 110
10590.11 119
10591.08 108
10592.05 93
10593.02 105
10594.00 100
10594.97 113
10595.94 127
10596.91 106
10597.89 111
10598.86 90
10599.83 89
10600.80 82
10601.77 76
10602.75 86
10603.72 111
10604.69 121
10605.66 110
10606.64 106
10607.61 116
10608.58 111
10609.55 88
10610.53 77
10611.50 87
10612.47 97
10613.45 124
10614.42 110
10615.39 100
10616.36 98
10617.34 103
10618.31 131
10619.28 104
10620.26 91
10621.23 91
10622.20 96
10623.18 108
10624.15 105
10625.12 101
10626.10 107
10627.07 106
10628.04 112
10629.02 86
10629.99 103
10630.97 128
10631.94 133
10632.91 101
10633.89 105
10634.86 116
10635.83 87
10636.81 101
10637.78 102
10638.76 70
10639.73 73
10640.70 80
10641.68 89
10642.65 116
10643.63 120
10644.60 126
10645.58 113
10646.55 139
10647.53 124
10648.50 100
10649.47 153
10650.45 120
10651.42 124
10652.40 114
10653.37 122
10654.35 115
10655.32 102
10656.30 108
10657.27 110
10658.25 100
10659.22 85
10660.20 135
10661.17 107
10662.15 81
10663.12 86
10664.10 108
10665.07 101
10666.05 100
10667.02 106
10668.00 111
10668.97 100
10669.95 100
10670.93 118
10671.90 98
10672.88 89
10673.85 93
10674.83 91
10675.80 97
10676.78 94
10677.76 98
10678.73 102
10679.71 78
10680.68 78
10681.66 104
10682.63 95
10683.61 97
10684.59 91
10685.56 99
10686.54 106
10687.52 90
10688.49 99
10689.47 103
10690.44 101
10691.42 105
10692.40 114
10693.37 105
10694.35 83
10695.33 97
10696.30 103
10697.28 80
10698.26 75
10699.23 87
10700.21 79
10701.19 90
10702.17 95
10703.14 97
10704.12 109
10705.10 102
10706.07 98
10707.05 98
10708.03 92
10709.01 87
10709.98 88
10710.96 109
10711.94 105
10712.91 78
10713.89 99
10714.87 97
10715.85 94
10716.83 96
10717.80 115
10718.78 100
10719.76 117
10720.74 96
10721.71 81
10722.69 68
10723.67 89
10724.65 100
10725.63 103
10726.60 104
10727.58 91
10728.56 118
10729.54 111
10730.52 108
10731.49 95
10732.47 97
10733.45 114
10734.43 96
10735.41 82
10736.39 92
10737.37 85
10738.34 113
10739.32 120
10740.30 116
10741.28 99
10742.26 84
10743.24 81
10744.22 73
10745.20 66
10746.17 87
10747.15 106
10748.13 99
10749.11 97
10750.09 99
10751.07 96
10752.05 101
10753.03 109
10754.01 103
10754.99 109
10755.97 95
10756.95 97
10757.93 96
10758.91 83
10759.88 95
10760.86 100
10761.84 100
10762.82 113
10763.80 102
10764.78 88
10765.76 89
10766.74 85
10767.72 98
10768.70 115
10769.68 107
10770.66 104
10771.64 109
10772.62 108
10773.60 105
10774.58 99
10775.56 75
10776.54 91
10777.52 92
10778.51 84
10779.49 113
10780.47 115
10781.45 97
10782.43 98
10783.41 93
10784.39 127
10785.37 86
10786.35 99
10787.33 89
10788.31 81
10789.29 100
10790.27 103
10791.26 95
10792.24 93
10793.22 84
10794.20 93
10795.18 94
10796.16 109
10797.14 118
10798.12 111
10799.10 107
10800.09 107
10801.07 103
10802.05 88
10803.03 91
10804.01 92
10804.99 92
10805.98 101
10806.96 104
10807.94 113
10808.92 103
10809.90 110
10810.89 120
10811.87 79
10812.85 98
10813.83 116
10814.81 90
10815.80 111
10816.78 101
10817.76 90
10818.74 83
10819.72 107
10820.71 89
10821.69 101
10822.67 93
10823.65 98
10824.64 96
10825.62 106
10826.60 89
10827.58 121
10828.57 128
10829.55 102
10830.53 101
10831.52 115
10832.50 112
10833.48 120
10834.46 102
10835.45 83
10836.43 99
10837.41 108
10838.40 141
10839.38 125
10840.36 101
10841.35 97
10842.33 104
10843.31 100
10844.30 90
10845.28 93
10846.26 103
10847.25 99
10848.23 77
10849.21 113
10850.20 85
10851.18 89
10852.17 93
10853.15 96
10854.13 101
10855.12 83
10856.10 83
10857.09 96
10858.07 112
10859.05 91
10860.04 121
10861.02 127
10862.01 95
10862.99 90
10863.97 94
10864.96 91
10865.94 109
10866.93 103
10867.91 129
10868.90 137
10869.88 109
10870.87 139
10871.85 118
10872.84 105
10873.82 91
10874.81 113
10875.79 136
10876.78 104
10877.76 95
10878.75 94
10879.73 107
10880.72 107
10881.70 111
10882.69 105
10883.67 114
10884.66 111
10885.64 111
10886.63 127
10887.61 120
10888.60 105
10889.58 127
10890.57 140
10891.55 108
10892.54 110
10893.53 106
10894.51 103
10895.50 101
10896.48 105
10897.47 133
10898.45 168
10899.44 137
10900.43 109
10901.41 112
10902.40 115
10903.38 113
10904.37 148
10905.36 163
10906.34 138
10907.33 139
10908.32 147
10909.30 113
10910.29 106
10911.28 148
10912.26 125
10913.25 148
10914.24 178
10915.22 151
10916.21 160
10917.20 141
10918.18 160
10919.17 176
10920.16 163
10921.14 139
10922.13 128
10923.12 139
10924.10 147
10925.09 143
10926.08 144
10927.07 149
10928.05 154
10929.04 136
10930.03 144
10931.01 147
10932.00 150
10932.99 152
10933.98 154
10934.96 157
10935.95 138
10936.94 141
10937.93 163
10938.92 160
10939.90 136
10940.89 153
10941.88 140
10942.87 131
10943.85 169
10944.84 153
10945.83 132
10946.82 127
10947.81 162
10948.79 176
10949.78 161
10950.77 156
10951.76 161
10952.75 151
10953.74 173
10954.72 200
10955.71 188
10956.70 202
10957.69 185
10958.68 164
10959.67 179
10960.66 174
10961.65 180
10962.63 200
10963.62 170
10964.61 171
10965.60 169
10966.59 181
10967.58 206
10968.57 204
10969.56 183
10970.55 175
10971.54 156
10972.52 172
10973.51 192
10974.50 182
10975.49 161
10976.48 166
10977.47 159
10978.46 157
10979.45 146
10980.44 169
10981.43 182
10982.42 152
10983.41 161
10984.40 157
10985.39 178
10986.38 162
10987.37 146
10988.36 165
10989.35 157
10990.34 174
10991.33 188
10992.32 191
10993.31 189
10994.30 169
10995.29 161
10996.28 135
10997.27 155
10998.26 177
10999.25 148
11000.24 181
11001.23 184
11002.22 162
11003.21 188
11004.20 198
11005.20 214
11006.19 231
11007.18 253
11008.17 238
11009.16 267
11010.15 265
11011.14 291
11012.13 235
11013.12 267
11014.11 208
11015.10 177
11016.10 175
11017.09 171
11018.08 167
11019.07 179
11020.06 167
11021.05 157
11022.04 156
11023.04 180
11024.03 150
11025.02 149
11026.01 151
11027.00 160
11027.99 116
11028.99 134
11029.98 149
11030.97 136
11031.96 139
11032.95 145
11033.95 148
11034.94 155
11035.93 162
11036.92 148
11037.91 145
11038.91 137
11039.90 117
11040.89 120
11041.88 117
11042.88 113
11043.87 120
11044.86 145
11045.85 130
11046.85 140
11047.84 124
11048.83 141
11049.82 129
11050.82 113
11051.81 129
11052.80 152
11053.80 124
11054.79 127
11055.78 156
11056.77 139
11057.77 137
11058.76 114
11059.75 120
11060.75 106
11061.74 158
11062.73 139
11063.73 107
11064.72 113
11065.71 115
11066.71 111
11067.70 123
11068.69 114
11069.69 107
11070.68 122
11071.68 147
11072.67 124
11073.66 124
11074.66 121
11075.65 132
11076.65 114
11077.64 128
11078.63 110
11079.63 138
11080.62 127
11081.62 133
11082.61 119
11083.60 126
11084.60 133
11085.59 120
11086.59 114
11087.58 107
11088.58 136
11089.57 122
11090.57 128
11091.56 123
11092.55 108
11093.55 124
11094.54 112
11095.54 118
11096.53 110
11097.53 118
11098.52 110
11099.52 115
11100.51 144
11101.51 119
11102.50 120
11103.50 137
11104.49 121
11105.49 102
11106.48 111
11107.48 119
11108.48 130
11109.47 126
11110.47 110
11111.46 109
11112.46 131
11113.45 109
11114.45 113
11115.44 89
11116.44 97
11117.44 125
11118.43 156
11119.43 146
11120.42 116
11121.42 120
11122.42 125
11123.41 133
11124.41 123
11125.40 116
11126.40 111
11127.40 115
11128.39 107
11129.39 126
11130.38 127
11131.38 117
11132.38 115
11133.37 109
11134.37 102
11135.37 99
11136.36 99
11137.36 106
11138.36 120
11139.35 102
11140.35 108
11141.35 113
11142.34 110
11143.34 97
11144.34 90
11145.34 102
11146.33 122
11147.33 134
11148.33 99
11149.32 122
11150.32 121
11151.32 105
11152.32 109
11153.31 111
11154.31 112
11155.31 113
11156.31 123
11157.30 112
11158.30 105
11159.30 105
11160.30 137
11161.29 121
11162.29 105
11163.29 112
11164.29 89
11165.29 104
11166.28 99
11167.28 107
11168.28 110
11169.28 115
11170.28 110
11171.27 96
11172.27 105
11173.27 123
11174.27 119
11175.27 119
11176.27 94
11177.26 98
11178.26 113
11179.26 127
11180.26 113
11181.26 124
11182.26 117
11183.26 127
11184.26 104
11185.25 108
11186.25 117
11187.25 108
11188.25 99
11189.25 99
11190.25 108
11191.25 117
11192.25 130
11193.25 121
11194.25 105
11195.24 138
11196.24 110
11197.24 133
11198.24 126
11199.24 144
11200.24 123
11201.24 138
11202.24 127
11203.24 109
11204.24 121
11205.24 115
11206.24 102
11207.24 120
11208.24 129
11209.24 120
11210.24 105
11211.24 97
11212.24 93
11213.24 112
11214.24 119
11215.24 142
11216.24 119
11217.24 113
11218.24 118
11219.24 102
11220.24 95
11221.24 87
11222.24 88
11223.24 107
11224.24 109
11225.24 119
11226.24 116
11227.25 114
11228.25 99
11229.25 106
11230.25 110
11231.25 137
11232.25 103
11233.25 94
11234.25 103
11235.25 98
11236.25 113
11237.25 114
11238.26 127
11239.26 118
11240.26 102
11241.26 96
11242.26 88
11243.26 94
11244.26 108
11245.27 96
11246.27 96
11247.27 87
11248.27 114
11249.27 121
11250.27 128
11251.28 125
11252.28 107
11253.28 85
11254.28 113
11255.28 100
11256.29 99
11257.29 92
11258.29 107
11259.29 100
11260.29 107
11261.30 101
11262.30 106
11263.30 134
11264.30 112
11265.31 108
11266.31 89
11267.31 92
11268.31 110
11269.32 116
11270.32 95
11271.32 102
11272.32 123
11273.33 139
11274.33 113
11275.33 103
11276.33 93
11277.34 97
11278.34 86
11279.34 88
11280.35 104
11281.35 116
11282.35 122
11283.36 94
11284.36 110
11285.36 117
11286.37 104
11287.37 139
11288.37 123
11289.38 110
11290.38 131
11291.38 125
11292.39 103
11293.39 84
11294.39 87
11295.40 110
11296.40 114
11297.41 104
11298.41 101
11299.41 100
11300.42 114
11301.42 118
11302.43 101
11303.43 130
11304.43 115
11305.44 132
11306.44 133
11307.45 148
11308.45 110
11309.46 105
11310.46 109
11311.46 95
11312.47 106
11313.47 104
11314.48 114
11315.48 113
11316.49 112
11317.49 116
11318.50 95
11319.50 134
11320.51 131
11321.51 121
11322.52 120
11323.52 131
11324.53 133
11325.53 114
11326.54 126
11327.54 107
11328.55 101
11329.55 101
11330.56 114
11331.56 110
11332.57 93
11333.57 111
11334.58 107
11335.58 105
11336.59 114
11337.60 122
11338.60 111
11339.61 106
11340.61 115
11341.62 115
11342.62 112
11343.63 118
11344.64 98
11345.64 125
11346.65 113
11347.65 114
11348.66 124
11349.67 143
11350.67 132
11351.68 134
11352.69 156
11353.69 143
11354.70 125
11355.71 129
11356.71 134
11357.72 104
11358.72 104
11359.73 111
11360.74 121
11361.74 124
11362.75 103
11363.76 119
11364.76 125
11365.77 119
11366.78 127
11367.79 135
11368.79 121
11369.80 114
11370.81 102
11371.81 119
11372.82 103
11373.83 108
11374.84 90
11375.84 113
11376.85 118
11377.86 108
11378.87 109
11379.87 104
11380.88 115
11381.89 124
11382.90 137
11383.90 112
11384.91 117
11385.92 110
11386.93 98
11387.93 105
11388.94 117
11389.95 130
11390.96 120
11391.97 100
11392.97 101
11393.98 98
11394.99 111
11396.00 97
11397.01 119
11398.02 117
11399.02 114
11400.03 108
11401.04 89
11402.05 100
11403.06 134
11404.07 122
11405.08 138
11406.08 137
11407.09 111
11408.10 97
11409.11 100
11410.12 95
11411.13 101
11412.14 114
11413.15 103
11414.15 127
11415.16 119
11416.17 109
11417.18 108
11418.19 106
11419.20 106
11420.21 107
11421.22 109
11422.23 120
11423.24 113
11424.25 107
11425.26 114
11426.27 107
11427.28 129
11428.29 119
11429.30 112
11430.31 115
11431.32 114
11432.32 116
11433.33 114
11434.34 129
11435.35 148
11436.36 118
11437.37 102
11438.38 120
11439.39 131
11440.41 108
11441.42 88
11442.43 119
11443.44 128
11444.45 119
11445.46 117
11446.47 91
11447.48 117
11448.49 113
11449.50 139
11450.51 176
11451.52 120
11452.53 126
11453.54 126
11454.55 127
11455.56 87
11456.57 104
11457.59 114
11458.60 118
11459.61 117
11460.62 112
11461.63 123
11462.64 144
11463.65 143
11464.66 99
11465.67 141
11466.69 101
11467.70 106
11468.71 132
11469.72 128
11470.73 137
11471.74 136
11472.75 149
11473.77 124
11474.78 139
11475.79 132
11476.80 112
11477.81 125
11478.83 118
11479.84 101
11480.85 149
11481.86 136
11482.87 131
11483.89 123
11484.90 128
11485.91 105
11486.92 123
11487.93 136
11488.95 123
11489.96 118
11490.97 111
11491.98 126
11493.00 135
11494.01 140
11495.02 129
11496.03 144
11497.05 134
11498.06 111
11499.07 137
11500.09 139
11501.10 119
11502.11 124
11503.12 128
11504.14 147
11505.15 164
11506.16 125
11507.18 135
11508.19 143
11509.20 155
11510.22 137
11511.23 139
11512.24 144
11513.26 134
11514.27 128
11515.28 145
11516.30 124
11517.31 146
11518.32 147
11519.34 131
11520.35 150
11521.37 154
11522.38 148
11523.39 122
11524.41 146
11525.42 153
11526.44 166
11527.45 178
11528.46 152
11529.48 140
11530.49 139
11531.51 135
11532.52 139
11533.53 122
11534.55 130
11535.56 147
11536.58 171
11537.59 154
11538.61 132
11539.62 133
11540.64 152
11541.65 155
11542.67 128
11543.68 158
11544.69 144
11545.71 161
11546.72 174
11547.74 160
11548.75 167
11549.77 172
11550.78 150
11551.80 152
11552.81 192
11553.83 170
11554.85 189
11555.86 156
11556.88 178
11557.89 181
11558.91 187
11559.92 198
11560.94 198
11561.95 189
11562.97 190
11563.98 157
11565.00 148
11566.02 190
11567.03 168
11568.05 205
11569.06 199
11570.08 189
11571.10 181
11572.11 191
11573.13 207
11574.14 192
11575.16 202
11576.18 177
11577.19 212
11578.21 200
11579.22 220
11580.24 220
11581.26 229
11582.27 229
11583.29 230
11584.31 211
11585.32 205
11586.34 223
11587.36 238
11588.37 275
11589.39 268
11590.41 260
11591.42 296
11592.44 296
11593.46 290
11594.47 257
11595.49 257
11596.51 293
11597.53 271
11598.54 231
11599.56 260
11600.58 301
11601.59 303
11602.61 328
11603.63 323
11604.65 398
11605.66 477
11606.68 536
11607.70 592
11608.72 622
11609.74 646
11610.75 614
11611.77 624
11612.79 577
11613.81 433
11614.82 447
11615.84 383
11616.86 317
11617.88 321
11618.90 291
11619.91 243
11620.93 233
11621.95 215
11622.97 203
11623.99 208
11625.01 220
11626.02 230
11627.04 222
11628.06 203
11629.08 224
11630.10 202
11631.12 191
11632.14 205
11633.15 205
11634.17 221
11635.19 230
11636.21 201
11637.23 192
11638.25 202
11639.27 199
11640.29 183
11641.30 166
11642.32 163
11643.34 191
11644.36 172
11645.38 179
11646.40 165
11647.42 170
11648.44 180
11649.46 159
11650.48 169
11651.50 203
11652.52 174
11653.54 174
11654.56 151
11655.58 154
11656.60 179
11657.62 163
11658.64 169
11659.66 176
11660.68 160
11661.70 158
11662.72 151
11663.74 150
11664.76 167
11665.78 177
11666.80 191
11667.82 180
11668.84 177
11669.86 192
11670.88 184
11671.90 169
11672.92 159
11673.94 168
11674.96 195
11675.98 171
11677.00 182
11678.02 176
11679.04 182
11680.06 153
11681.08 172
11682.10 198
11683.12 175
11684.15 165
11685.17 172
11686.19 197
11687.21 190
11688.23 189
11689.25 205
11690.27 189
11691.29 194
11692.31 196
11693.34 196
11694.36 185
11695.38 192
11696.40 193
11697.42 195
11698.44 200
11699.46 191
11700.49 187
11701.51 180
11702.53 181
11703.55 161
11704.57 172
11705.60 156
11706.62 174
11707.64 177
11708.66 189
11709.68 172
11710.71 170
11711.73 181
11712.75 161
11713.77 177
11714.79 173
11715.82 149
11716.84 160
11717.86 156
11718.88 153
11719.91 159
11720.93 183
11721.95 167
11722.97 153
11724.00 175
11725.02 160
11726.04 157
11727.07 149
11728.09 133
11729.11 133
11730.13 164
11731.16 151
11732.18 138
11733.20 155
11734.23 154
11735.25 150
11736.27 168
11737.30 149
11738.32 108
11739.34 125
11740.37 150
11741.39 152
11742.41 137
11743.44 144
11744.46 108
11745.48 152
11746.51 127
11747.53 122
11748.55 127
11749.58 109
11750.60 127
11751.63 118
11752.65 135
11753.67 152
11754.70 133
11755.72 136
11756.75 125
11757.77 133
11758.79 139
11759.82 125
11760.84 118
11761.87 136
11762.89 137
11763.92 148
11764.94 108
11765.97 128
11766.99 120
11768.01 140
11769.04 121
11770.06 123
11771.09 111
11772.11 110
11773.14 107
11774.16 121
11775.19 122
11776.21 118
11777.24 125
11778.26 126
11779.29 110
11780.31 105
11781.34 109
11782.36 96
11783.39 127
11784.41 130
11785.44 133
11786.46 120
11787.49 135
11788.52 123
11789.54 118
11790.57 95
11791.59 118
11792.62 127
11793.64 98
11794.67 91
11795.70 96
11796.72 104
11797.75 111
11798.77 113
11799.80 131
11800.83 119
11801.85 129
11802.88 129
11803.90 135
11804.93 97
11805.96 97
11806.98 129
11808.01 119
11809.04 109
11810.06 134
11811.09 108
11812.11 106
11813.14 107
11814.17 127
11815.19 110
11816.22 123
11817.25 128
11818.27 118
11819.30 114
11820.33 107
11821.36 131
11822.38 138
11823.41 109
11824.44 108
11825.46 93
11826.49 96
11827.52 124
11828.54 108
11829.57 109
11830.60 138
11831.63 119
11832.65 109
11833.68 111
11834.71 128
11835.74 131
11836.76 116
11837.79 121
11838.82 105
11839.85 124
11840.88 149
11841.90 140
11842.93 108
11843.96 101
11844.99 120
11846.01 123
11847.04 109
11848.07 101
11849.10 112
11850.13 128
11851.16 127
11852.18 99
11853.21 103
11854.24 108
11855.27 94
11856.30 115
11857.33 112
11858.35 107
11859.38 118
11860.41 119
11861.44 111
11862.47 114
11863.50 114
11864.53 103
11865.56 142
11866.58 132
11867.61 120
11868.64 144
11869.67 146
11870.70 127
11871.73 131
11872.76 134
11873.79 110
11874.82 113
11875.85 115
11876.88 125
11877.91 116
11878.93 121
11879.96 120
11880.99 144
11882.02 154
11883.05 127
11884.08 145
11885.11 135
11886.14 123
11887.17 106
11888.20 119
11889.23 122
11890.26 125
11891.29 119
11892.32 127
11893.35 102
11894.38 131
11895.41 148
11896.44 140
11897.47 129
11898.50 123
11899.53 136
11900.56 140
11901.59 136
11902.62 141
11903.65 141
11904.69 155
11905.72 137
11906.75 150
11907.78 145
11908.81 119
11909.84 152
11910.87 142
11911.90 124
11912.93 136
11913.96 141
11914.99 116
11916.02 146
11917.06 147
11918.09 135
11919.12 161
11920.15 154
11921.18 137
11922.21 144
11923.24 146
11924.27 116
11925.31 140
11926.34 136
11927.37 122
11928.40 113
11929.43 129
11930.46 136
11931.50 131
11932.53 104
11933.56 135
11934.59 160
11935.62 137
11936.65 137
11937.69 161
11938.72 178
11939.75 198
11940.78 167
11941.81 200
11942.85 195
11943.88 189
11944.91 189
11945.94 156
11946.98 167
11948.01 152
11949.04 149
11950.07 153
11951.11 121
11952.14 141
11953.17 138
11954.20 165
11955.24 136
11956.27 118
11957.30 160
11958.34 125
11959.37 128
11960.40 124
11961.43 132
11962.47 126
11963.50 135
11964.53 134
11965.57 121
11966.60 115
11967.63 121
11968.67 142
11969.70 123
11970.73 133
11971.77 137
11972.80 150
11973.83 129
11974.87 123
11975.90 120
11976.94 107
11977.97 130
11979.00 123
11980.04 145
11981.07 107
11982.10 115
11983.14 122
11984.17 107
11985.21 133
11986.24 119
11987.27 118
11988.31 129
11989.34 112
11990.38 123
11991.41 117
11992.45 140
11993.48 144
11994.51 142
11995.55 151
11996.58 124
11997.62 143
11998.65 145
11999.69 115
12000.72 109
12001.76 119
12002.79 133
12003.83 121
12004.86 108
12005.90 117
12006.93 137
12007.97 143
12009.00 114
12010.04 135
12011.07 119
12012.11 143
12013.14 143
12014.18 149
12015.21 151
12016.25 140
12017.28 116
12018.32 145
12019.35 136
12020.39 144
12021.43 121
12022.46 142
12023.50 160
12024.53 155
12025.57 158
12026.60 159
12027.64 174
12028.68 154
12029.71 137
12030.75 119
12031.78 126
12032.82 133
12033.86 151
12034.89 142
12035.93 125
12036.97 125
12038.00 134
12039.04 130
12040.07 123
12041.11 139
12042.15 158
12043.18 135
12044.22 124
12045.26 132
12046.29 137
12047.33 129
12048.37 144
12049.40 147
12050.44 131
12051.48 131
12052.52 123
12053.55 152
12054.59 138
12055.63 149
12056.66 150
12057.70 133
12058.74 134
12059.78 139
12060.81 134
12061.85 153
12062.89 134
12063.92 129
12064.96 123
12066.00 118
12067.04 149
12068.07 133
12069.11 136
12070.15 129
12071.19 154
12072.23 134
12073.26 122
12074.30 116
12075.34 131
12076.38 133
12077.42 124
12078.45 133
12079.49 148
12080.53 145
12081.57 139
12082.61 144
12083.64 166
12084.68 167
12085.72 122
12086.76 116
12087.80 132
12088.84 125
12089.88 103
12090.91 109
12091.95 135
12092.99 131
12094.03 124
12095.07 147
12096.11 123
12097.15 129
12098.19 149
12099.22 135
12100.26 150
12101.30 146
12102.34 137
12103.38 141
12104.42 157
12105.46 154
12106.50 140
12107.54 166
12108.58 155
12109.62 134
12110.66 167
12111.70 169
12112.74 179
12113.77 197
12114.81 184
12115.85 188
12116.89 178
12117.93 183
12118.97 163
12120.01 168
12121.05 140
12122.09 155
12123.13 129
12124.17 129
12125.21 122
12126.25 137
12127.29 129
12128.33 149
12129.37 155
12130.41 134
12131.45 133
12132.50 114
12133.54 131
12134.58 142
12135.62 133
12136.66 136
12137.70 129
12138.74 125
12139.78 105
12140.82 106
12141.86 123
12142.90 102
12143.94 112
12144.98 125
12146.02 95
12147.07 106
12148.11 119
12149.15 103
12150.19 100
12151.23 96
12152.27 115
12153.31 140
12154.35 119
12155.40 110
12156.44 96
12157.48 106
12158.52 120
12159.56 125
12160.60 116
12161.64 131
12162.69 123
12163.73 112
12164.77 101
12165.81 107
12166.85 107
12167.90 134
12168.94 124
12169.98 143
12171.02 149
12172.06 104
12173.11 105
12174.15 112
12175.19 121
12176.23 109
12177.27 115
12178.32 116
12179.36 105
12180.40 104
12181.44 108
12182.49 103
12183.53 111
12184.57 120
12185.61 103
12186.66 115
12187.70 108
12188.74 113
12189.79 103
12190.83 99
12191.87 124
12192.91 124
12193.96 127
12195.00 123
12196.04 97
12197.09 106
12198.13 105
12199.17 112
12200.22 113
12201.26 114
12202.30 111
12203.35 98
12204.39 117
12205.43 125
12206.48 123
12207.52 121
12208.57 120
12209.61 107
12210.65 122
12211.70 128
12212.74 115
12213.78 118
12214.83 121
12215.87 124
12216.92 104
12217.96 83
12219.00 101
12220.05 118
12221.09 110
12222.14 111
12223.18 114
12224.23 111
12225.27 114
12226.31 117
12227.36 90
12228.40 97
12229.45 105
12230.49 117
12231.54 144
12232.58 158
12233.63 133
12234.67 112
12235.72 118
12236.76 105
12237.81 118
12238.85 114
12239.90 115
12240.94 104
12241.99 101
12243.03 100
12244.08 119
12245.12 119
12246.17 135
12247.21 105
12248.26 92
12249.30 122
12250.35 107
12251.39 117
12252.44 104
12253.49 101
12254.53 99
12255.58 103
12256.62 88
12257.67 109
12258.71 139
12259.76 99
12260.81 95
12261.85 106
12262.90 94
12263.94 102
12264.99 116
12266.04 109
12267.08 99
12268.13 134
12269.17 135
12270.22 103
12271.27 102
12272.31 102
12273.36 115
12274.41 112
12275.45 117
12276.50 100
12277.55 111
12278.59 113
12279.64 100
12280.69 129
12281.73 113
12282.78 102
12283.83 94
12284.87 101
12285.92 97
12286.97 104
12288.01 111
12289.06 101
12290.11 110
12291.16 95
12292.20 112
12293.25 121
12294.30 95
12295.35 78
12296.39 81
12297.44 102
12298.49 84
12299.54 92
12300.58 111
12301.63 87
12302.68 99
12303.73 100
12304.77 120
12305.82 100
12306.87 107
12307.92 108
12308.97 99
12310.01 83
12311.06 114
12312.11 98
12313.16 98
12314.21 102
12315.25 83
12316.30 89
12317.35 101
12318.40 92
12319.45 85
12320.50 118
12321.54 97
12322.59 101
12323.64 110
12324.69 123
12325.74 114
12326.79 104
12327.84 100
12328.89 100
12329.93 104
12330.98 94
12332.03 109
12333.08 95
12334.13 96
12335.18 104
12336.23 109
12337.28 95
12338.33 97
12339.38 112
12340.43 116
12341.47 112
12342.52 115
12343.57 106
12344.62 96
12345.67 100
12346.72 104
12347.77 105
12348.82 106
12349.87 103
12350.92 93
12351.97 112
12353.02 105
12354.07 116
12355.12 97
12356.17 110
12357.22 114
12358.27 104
12359.32 99
12360.37 109
12361.42 92
12362.47 120
12363.52 123
12364.57 95
12365.62 100
12366.67 98
12367.72 100
12368.77 96
12369.82 115
12370.87 101
12371.93 95
12372.98 89
12374.03 83
12375.08 88
12376.13 108
12377.18 87
12378.23 117
12379.28 105
12380.33 102
12381.38 103
12382.43 119
12383.49 113
12384.54 101
12385.59 116
12386.64 119
12387.69 101
12388.74 115
12389.79 113
12390.84 109
12391.90 112
12392.95 90
12394.00 120
12395.05 114
12396.10 111
12397.15 131
12398.21 107
12399.26 115
12400.31 107
12401.36 98
12402.41 114
12403.47 98
12404.52 106
12405.57 138
12406.62 113
12407.67 110
12408.73 136
12409.78 133
12410.83 100
12411.88 101
12412.94 111
12413.99 100
12415.04 102
12416.09 95
12417.15 120
12418.20 115
12419.25 121
12420.30 108
12421.36 137
12422.41 118
12423.46 107
12424.52 80
12425.57 87
12426.62 96
12427.67 121
12428.73 123
12429.78 91
12430.83 91
12431.89 105
12432.94 104
12433.99 103
12435.05 99
12436.10 105
12437.15 139
12438.21 123
12439.26 140
12440.31 119
12441.37 129
12442.42 123
12443.47 125
12444.53 113
12445.58 103
12446.64 105
12447.69 123
12448.74 120
12449.80 94
12450.85 115
12451.91 111
12452.96 107
12454.01 147
12455.07 103
12456.12 97
12457.18 119
12458.23 113
12459.29 120
12460.34 100
12461.39 99
12462.45 109
12463.50 112
12464.56 101
12465.61 107
12466.67 108
12467.72 104
12468.78 124
12469.83 124
12470.89 106
12471.94 102
12473.00 111
12474.05 109
12475.11 108
12476.16 82
12477.22 81
12478.27 104
12479.33 124
12480.38 112
12481.44 111
12482.49 112
12483.55 110
12484.60 129
12485.66 116
12486.71 116
12487.77 119
12488.83 145
12489.88 125
12490.94 129
12491.99 135
12493.05 108
12494.10 114
12495.16 134
12496.22 135
12497.27 143
12498.33 115
12499.38 138
12500.44 143
12501.50 156
12502.55 191
12503.61 183
12504.67 217
12505.72 229
12506.78 188
12507.83 190
12508.89 193
12509.95 194
12511.00 177
12512.06 136
12513.12 151
12514.17 123
12515.23 143
12516.29 150
12517.34 115
12518.40 112
12519.46 124
12520.52 155
12521.57 120
12522.63 115
12523.69 118
12524.74 107
12525.80 98
12526.86 109
12527.92 103
12528.97 113
12530.03 113
12531.09 129
12532.15 101
12533.20 92
12534.26 119
12535.32 119
12536.38 136
12537.43 122
12538.49 120
12539.55 102
12540.61 122
12541.66 113
12542.72 97
12543.78 116
12544.84 120
12545.90 114
12546.95 121
12548.01 110
12549.07 104
12550.13 132
12551.19 117
12552.25 116
12553.30 124
12554.36 121
12555.42 139
12556.48 119
12557.54 115
12558.60 114
12559.65 100
12560.71 108
12561.77 111
12562.83 112
12563.89 110
12564.95 110
12566.01 102
12567.07 105
12568.13 108
12569.18 119
12570.24 142
12571.30 122
12572.36 107
12573.42 116
12574.48 126
12575.54 113
12576.60 119
12577.66 107
12578.72 118
12579.78 118
12580.84 131
12581.90 142
12582.96 124
12584.02 126
12585.07 126
12586.13 127
12587.19 130
12588.25 132
12589.31 138
12590.37 129
12591.43 125
12592.49 133
12593.55 145
12594.61 135
12595.67 130
12596.73 140
12597.79 122
12598.86 110
12599.92 123
12600.98 127
12602.04 104
12603.10 117
12604.16 135
12605.22 127
12606.28 149
12607.34 108
12608.40 117
12609.46 132
12610.52 106
12611.58 108
12612.64 119
12613.70 122
12614.76 133
12615.83 112
12616.89 78
12617.95 94
12619.01 95
12620.07 110
12621.13 127
12622.19 89
12623.25 107
12624.32 109
12625.38 103
12626.44 100
12627.50 109
12628.56 121
12629.62 109
12630.68 101
12631.75 108
12632.81 116
12633.87 136
12634.93 127
12635.99 108
12637.05 106
12638.12 119
12639.18 101
12640.24 105
12641.30 95
12642.36 95
12643.43 99
12644.49 109
12645.55 85
12646.61 107
12647.68 103
12648.74 101
12649.80 110
12650.86 109
12651.93 108
12652.99 89
12654.05 99
12655.11 111
12656.18 98
12657.24 95
12658.30 105
12659.36 117
12660.43 103
12661.49 105
12662.55 106
12663.62 100
12664.68 114
12665.74 118
12666.81 125
12667.87 94
12668.93 84
12670.00 119
12671.06 101
12672.12 106
12673.19 98
12674.25 110
12675.31 99
12676.38 104
12677.44 103
12678.50 113
12679.57 94
12680.63 88
12681.69 96
12682.76 102
12683.82 99
12684.89 105
12685.95 95
12687.01 81
12688.08 88
12689.14 91
12690.21 107
12691.27 96
12692.33 73
12693.40 81
12694.46 89
12695.53 104
12696.59 102
12697.66 94
12698.72 94
12699.79 118
12700.85 106
12701.91 101
12702.98 103
12704.04 111
12705.11 105
12706.17 112
12707.24 112
12708.30 112
12709.37 111
12710.43 111
12711.50 108
12712.56 110
12713.63 96
12714.69 92
12715.76 99
12716.82 99
12717.89 115
12718.95 97
12720.02 106
12721.09 100
12722.15 88
12723.22 92
12724.28 97
12725.35 103
12726.41 106
12727.48 93
12728.54 109
12729.61 102
12730.68 90
12731.74 103
12732.81 112
12733.87 90
12734.94 81
12736.01 89
12737.07 72
12738.14 80
12739.20 98
12740.27 129
12741.34 109
12742.40 83
12743.47 97
12744.54 91
12745.60 110
12746.67 104
12747.74 92
12748.80 94
12749.87 109
12750.94 107
12752.00 99
12753.07 84
12754.14 95
12755.20 87
12756.27 84
12757.34 77
12758.40 96
12759.47 100
12760.54 108
12761.60 73
12762.67 89
12763.74 89
12764.81 84
12765.87 88
12766.94 95
12768.01 89
12769.08 106
12770.14 117
12771.21 96
12772.28 99
12773.35 74
12774.41 70
12775.48 97
12776.55 84
12777.62 70
12778.68 86
12779.75 107
12780.82 100
12781.89 75
12782.96 86
12784.02 82
12785.09 82
12786.16 106
12787.23 97
12788.30 96
12789.37 91
12790.43 98
12791.50 101
12792.57 106
12793.64 74
12794.71 70
12795.78 94
12796.84 91
12797.91 92
12798.98 85
12800.05 78
12801.12 94
12802.19 86
12803.26 74
12804.33 88
12805.40 95
12806.46 102
12807.53 79
12808.60 87
12809.67 87
12810.74 99
12811.81 71
12812.88 101
12813.95 85
12815.02 68
12816.09 82
12817.16 95
12818.23 81
12819.30 84
12820.37 81
12821.44 79
12822.50 91
12823.57 81
12824.64 73
12825.71 75
12826.78 103
12827.85 88
12828.92 103
12829.99 86
12831.06 95
12832.13 95
12833.20 86
12834.27 82
12835.34 89
12836.41 89
12837.49 75
12838.56 67
12839.63 87
12840.70 96
12841.77 94
12842.84 95
12843.91 85
12844.98 78
12846.05 70
12847.12 77
12848.19 74
12849.26 86
12850.33 100
12851.40 102
12852.47 81
12853.55 82
12854.62 77
12855.69 75
12856.76 78
12857.83 75
12858.90 72
12859.97 91
12861.04 89
12862.11 86
12863.19 86
12864.26 70
12865.33 77
12866.40 74
12867.47 77
12868.54 63
12869.62 84
12870.69 83
12871.76 100
12872.83 83
12873.90 75
12874.97 85
12876.05 76
12877.12 76
12878.19 57
12879.26 84
12880.33 80
12881.41 85
12882.48 73
12883.55 78
12884.62 75
12885.70 81
12886.77 92
12887.84 81
12888.91 72
12889.98 68
12891.06 88
12892.13 70
12893.20 70
12894.28 64
12895.35 77
12896.42 90
12897.49 97
12898.57 69
12899.64 68
12900.71 69
12901.79 76
12902.86 72
12903.93 71
12905.00 80
12906.08 86
12907.15 80
12908.22 86
12909.30 63
12910.37 75
12911.44 80
12912.52 78
12913.59 83
12914.66 93
12915.74 97
12916.81 79
12917.89 74
12918.96 74
12920.03 79
12921.11 70
12922.18 59
12923.25 66
12924.33 53
12925.40 57
12926.48 79
12927.55 85
12928.62 78
12929.70 87
12930.77 63
12931.85 78
12932.92 51
12934.00 56
12935.07 80
12936.14 92
12937.22 83
12938.29 74
12939.37 79
12940.44 70
12941.52 68
12942.59 55
12943.67 58
12944.74 67
12945.82 82
12946.89 71
12947.97 65
12949.04 58
12950.12 84
12951.19 67
12952.27 76
12953.34 68
12954.42 65
12955.49 90
12956.57 85
12957.64 67
12958.72 68
12959.79 74
12960.87 108
12961.94 92
12963.02 58
12964.10 88
12965.17 80
12966.25 86
12967.32 100
12968.40 90
12969.47 61
12970.55 91
12971.63 95
12972.70 75
12973.78 66
12974.85 81
12975.93 94
12977.01 79
12978.08 61
12979.16 65
12980.23 74
12981.31 82
12982.39 70
12983.46 83
12984.54 66
12985.62 77
12986.69 59
12987.77 64
12988.85 68
12989.92 76
12991.00 86
12992.08 86
12993.15 62
12994.23 76
12995.31 91
12996.38 97
12997.46 64
12998.54 61
12999.61 66
13000.69 82
13001.77 81
13002.85 75
13003.92 90
13005.00 87
13006.08 91
13007.16 94
13008.23 78
13009.31 80
13010.39 82
13011.47 86
13012.54 78
13013.62 62
13014.70 87
13015.78 80
13016.85 94
13017.93 73
13019.01 88
13020.09 101
13021.17 99
13022.24 67
13023.32 69
13024.40 73
13025.48 80
13026.56 93
13027.63 84
13028.71 73
13029.79 77
13030.87 75
13031.95 97
13033.03 73
13034.10 80
13035.18 68
13036.26 97
13037.34 92
13038.42 85
13039.50 102
13040.58 89
13041.66 81
13042.73 79
13043.81 73
13044.89 83
13045.97 76
13047.05 86
13048.13 75
13049.21 86
13050.29 96
13051.37 90
13052.45 97
13053.53 92
13054.60 75
13055.68 82
13056.76 97
13057.84 78
13058.92 74
13060.00 78
13061.08 92
13062.16 76
13063.24 77
13064.32 92
13065.40 77
13066.48 90
13067.56 70
13068.64 86
13069.72 76
13070.80 81
13071.88 73
13072.96 62
13074.04 97
13075.12 98
13076.20 89
13077.28 98
13078.36 77
13079.44 73
13080.52 58
13081.60 82
13082.68 86
13083.76 82
13084.84 65
13085.93 75
13087.01 92
13088.09 104
13089.17 62
13090.25 77
13091.33 82
13092.41 69
13093.49 65
13094.57 76
13095.65 79
13096.73 71
13097.82 59
13098.90 68
13099.98 73
13101.06 65
13102.14 89
13103.22 74
13104.30 67
13105.38 71
13106.47 74
13107.55 65
13108.63 90
13109.71 84
13110.79 76
13111.87 81
13112.96 86
13114.04 87
13115.12 75
13116.20 89
13117.28 84
13118.37 71
13119.45 77
13120.53 77
13121.61 70
13122.69 78
13123.78 89
13124.86 79
13125.94 83
13127.02 69
13128.11 75
13129.19 82
13130.27 65
13131.35 67
13132.44 81
13133.52 84
13134.60 69
13135.68 69
13136.77 101
13137.85 68
13138.93 92
13140.01 76
13141.10 87
13142.18 92
13143.26 71
13144.35 77
13145.43 49
13146.51 66
13147.60 74
13148.68 78
13149.76 63
13150.85 72
13151.93 73
13153.01 75
13154.10 94
13155.18 67
13156.26 77
13157.35 68
13158.43 76
13159.51 78
13160.60 82
13161.68 73
13162.77 76
13163.85 66
13164.93 81
13166.02 79
13167.10 89
13168.19 85
13169.27 101
13170.35 85
13171.44 81
13172.52 86
13173.61 81
13174.69 92
13175.78 90
13176.86 89
13177.94 66
13179.03 80
13180.11 71
13181.20 81
13182.28 82
13183.37 90
13184.45 80
13185.54 84
13186.62 72
13187.71 76
13188.79 89
13189.88 74
13190.96 70
13192.05 85
13193.13 82
13194.22 92
13195.30 79
13196.39 60
13197.47 65
13198.56 65
13199.64 85
13200.73 78
13201.81 66
13202.90 85
13203.98 71
13205.07 75
13206.16 71
13207.24 87
13208.33 103
13209.41 99
13210.50 87
13211.58 99
13212.67 86
13213.76 68
13214.84 72
13215.93 81
13217.01 91
13218.10 77
13219.19 95
13220.27 97
13221.36 77
13222.45 80
13223.53 82
13224.62 72
13225.70 89
13226.79 62
13227.88 80
13228.96 82
13230.05 77
13231.14 69
13232.22 86
13233.31 90
13234.40 87
13235.48 91
13236.57 71
13237.66 87
13238.74 80
13239.83 93
13240.92 82
13242.01 89
13243.09 65
13244.18 80
13245.27 69
13246.35 86
13247.44 86
13248.53 93
13249.62 94
13250.70 92
13251.79 86
13252.88 83
13253.97 97
13255.05 84
13256.14 69
13257.23 73
13258.32 61
13259.41 77
13260.49 115
13261.58 102
13262.67 82
13263.76 74
13264.85 102
13265.93 84
13267.02 103
13268.11 90
13269.20 94
13270.29 103
13271.37 77
13272.46 77
13273.55 95
13274.64 82
13275.73 70
13276.82 70
13277.91 70
13278.99 91
13280.08 86
13281.17 94
13282.26 67
13283.35 82
13284.44 80
13285.53 101
13286.62 85
13287.70 78
13288.79 85
13289.88 92
13290.97 113
13292.06 91
13293.15 99
13294.24 83
13295.33 100
13296.42 94
13297.51 89
13298.60 95
13299.69 95
13300.78 101
13301.87 87
13302.95 86
13304.04 96
13305.13 102
13306.22 91
13307.31 82
13308.40 95
13309.49 108
13310.58 88
13311.67 80
13312.76 92
13313.85 92
13314.94 100
13316.03 96
13317.12 90
13318.21 89
13319.30 90
13320.39 95
13321.48 113
13322.58 91
13323.67 74
13324.76 107
13325.85 112
13326.94 104
13328.03 103
13329.12 89
13330.21 99
13331.30 88
13332.39 89
13333.48 90
13334.57 110
13335.66 107
13336.75 117
13337.85 123
13338.94 98
13340.03 85
13341.12 85
13342.21 85
13343.30 127
13344.39 110
13345.48 104
13346.58 96
13347.67 95
13348.76 105
13349.85 106
13350.94 107
13352.03 106
13353.12 111
13354.22 97
13355.31 82
13356.40 87
13357.49 86
13358.58 81
13359.68 95
13360.77 105
13361.86 116
13362.95 93
13364.04 99
13365.14 100
13366.23 107
13367.32 111
13368.41 99
13369.51 91
13370.60 106
13371.69 100
13372.78 98
13373.87 109
13374.97 121
13376.06 104
13377.15 115
13378.25 102
13379.34 122
13380.43 120
13381.52 94
13382.62 113
13383.71 114
13384.80 84
13385.90 91
13386.99 84
13388.08 99
13389.17 87
13390.27 76
13391.36 92
13392.45 77
13393.55 87
13394.64 92
13395.73 106
13396.83 98
13397.92 127
13399.02 115
13400.11 99
13401.20 82
13402.30 116
13403.39 93
13404.48 93
13405.58 79
13406.67 107
13407.77 91
13408.86 104
13409.95 107
13411.05 88
13412.14 80
13413.24 97
13414.33 115
13415.42 97
13416.52 79
13417.61 103
13418.71 113
13419.80 99
13420.90 100
13421.99 80
13423.08 94
13424.18 107
13425.27 87
13426.37 96
13427.46 95
13428.56 106
13429.65 104
13430.75 113
13431.84 100
13432.94 104
13434.03 91
13435.13 90
13436.22 112
13437.32 102
13438.41 91
13439.51 123
13440.60 105
13441.70 102
13442.79 113
13443.89 115
13444.98 109
13446.08 94
13447.18 78
13448.27 85
13449.37 87
13450.46 95
13451.56 94
13452.65 88
13453.75 93
13454.85 112
13455.94 127
13457.04 103
13458.13 131
13459.23 85
13460.33 89
13461.42 111
13462.52 94
13463.61 81
13464.71 113
13465.81 93
13466.90 101
13468.00 113
13469.10 100
13470.19 82
13471.29 94
13472.38 98
13473.48 100
13474.58 87
13475.67 103
13476.77 93
13477.87 109
13478.96 124
13480.06 132
13481.16 119
13482.26 95
13483.35 93
13484.45 94
13485.55 93
13486.64 120
13487.74 106
13488.84 96
13489.94 104
13491.03 97
13492.13 91
13493.23 79
13494.32 83
13495.42 109
13496.52 95
13497.62 122
13498.72 106
13499.81 101
13500.91 110
13502.01 106
13503.11 116
13504.20 115
13505.30 116
13506.40 106
13507.50 105
13508.60 127
13509.69 115
13510.79 94
13511.89 108
13512.99 115
13514.09 126
13515.18 106
13516.28 130
13517.38 127
13518.48 132
13519.58 129
13520.68 121
13521.78 114
13522.87 99
13523.97 120
13525.07 124
13526.17 99
13527.27 85
13528.37 94
13529.47 106
13530.57 88
13531.66 88
13532.76 106
13533.86 119
13534.96 85
13536.06 86
13537.16 91
13538.26 107
13539.36 90
13540.46 96
13541.56 80
13542.66 103
13543.76 93
13544.86 99
13545.96 104
13547.05 115
13548.15 101
13549.25 88
13550.35 67
13551.45 83
13552.55 81
13553.65 85
13554.75 92
13555.85 101
13556.95 105
13558.05 116
13559.15 101
13560.25 65
13561.35 113
13562.45 98
13563.55 99
13564.65 98
13565.75 90
13566.85 109
13567.96 126
13569.06 100
13570.16 106
13571.26 91
13572.36 94
13573.46 102
13574.56 101
13575.66 76
13576.76 94
13577.86 88
13578.96 84
13580.06 67
13581.16 82
13582.27 108
13583.37 99
13584.47 79
13585.57 92
13586.67 98
13587.77 99
13588.87 94
13589.97 90
13591.08 79
13592.18 86
13593.28 73
13594.38 85
13595.48 90
13596.58 100
13597.68 100
13598.79 105
13599.89 71
13600.99 78
13602.09 92
13603.19 83
13604.30 103
13605.40 76
13606.50 91
13607.60 100
13608.70 91
13609.81 110
13610.91 76
13612.01 80
13613.11 108
13614.21 108
13615.32 82
13616.42 89
13617.52 95
13618.62 88
13619.73 111
13620.83 97
13621.93 89
13623.03 111
13624.14 99
13625.24 93
13626.34 106
13627.45 109
13628.55 112
13629.65 118
13630.75 93
13631.86 78
13632.96 90
13634.06 115
13635.17 95
13636.27 93
13637.37 92
13638.48 99
13639.58 86
13640.68 93
13641.79 75
13642.89 107
13643.99 117
13645.10 113
13646.20 95
13647.30 96
13648.41 115
13649.51 103
13650.62 94
13651.72 92
13652.82 95
13653.93 110
13655.03 113
13656.14 102
13657.24 93
13658.34 104
13659.45 100
13660.55 87
13661.66 88
13662.76 113
13663.87 105
13664.97 73
13666.07 88
13667.18 93
13668.28 111
13669.39 101
13670.49 88
13671.60 113
13672.70 90
13673.81 97
13674.91 93
13676.02 122
13677.12 86
13678.23 100
13679.33 100
13680.44 110
13681.54 100
13682.65 84
13683.75 104
13684.86 90
13685.96 93
13687.07 87
13688.17 95
13689.28 78
13690.38 82
13691.49 93
13692.59 85
13693.70 110
13694.80 121
13695.91 113
13697.02 94
13698.12 85
13699.23 100
13700.33 114
13701.44 110
13702.55 118
13703.65 103
13704.76 112
13705.86 115
13706.97 101
13708.08 100
13709.18 84
13710.29 98
13711.39 103
13712.50 113
13713.61 137
13714.71 109
13715.82 91
13716.93 111
13718.03 85
13719.14 61
13720.25 98
13721.35 123
13722.46 108
13723.57 106
13724.67 102
13725.78 100
13726.89 110
13727.99 91
13729.10 101
13730.21 117
13731.31 105
13732.42 95
13733.53 95
13734.64 106
13735.74 117
13736.85 109
13737.96 115
13739.07 97
13740.17 112
13741.28 113
13742.39 112
13743.50 101
13744.60 108
13745.71 106
13746.82 123
13747.93 102
13749.03 102
13750.14 120
13751.25 108
13752.36 128
13753.47 102
13754.57 119
13755.68 131
13756.79 98
13757.90 119
13759.01 121
13760.11 109
13761.22 137
13762.33 140
13763.44 121
13764.55 105
13765.66 124
13766.76 121
13767.87 123
13768.98 135
13770.09 147
13771.20 159
13772.31 130
13773.42 159
13774.53 132
13775.63 132
13776.74 159
13777.85 146
13778.96 148
13780.07 177
13781.18 164
13782.29 155
13783.40 171
13784.51 154
13785.62 190
13786.73 164
13787.83 160
13788.94 188
13790.05 166
13791.16 152
13792.27 133
13793.38 145
13794.49 127
13795.60 138
13796.71 144
13797.82 131
13798.93 125
13800.04 130
13801.15 135
13802.26 140
13803.37 122
13804.48 113
13805.59 99
13806.70 115
13807.81 120
13808.92 112
13810.03 115
13811.14 118
13812.25 123
13813.36 113
13814.47 128
13815.58 132
13816.69 110
13817.80 109
13818.91 128
13820.03 122
13821.14 104
13822.25 88
13823.36 105
13824.47 102
13825.58 105
13826.69 104
13827.80 108
13828.91 108
13830.02 100
13831.13 108
13832.25 125
13833.36 125
13834.47 114
13835.58 107
13836.69 117
13837.80 96
13838.91 89
13840.02 102
13841.14 109
13842.25 92
13843.36 86
13844.47 91
13845.58 97
13846.69 119
13847.81 99
13848.92 111
13850.03 107
13851.14 112
13852.25 112
13853.37 105
13854.48 90
13855.59 144
13856.70 110
13857.81 100
13858.93 114
13860.04 121
13861.15 126
13862.26 108
13863.38 104
13864.49 135
13865.60 131
13866.71 103
13867.83 123
13868.94 116
13870.05 130
13871.16 125
13872.28 115
13873.39 127
13874.50 137
13875.61 132
13876.73 106
13877.84 141
13878.95 138
13880.07 140
13881.18 126
13882.29 148
13883.41 124
13884.52 123
13885.63 121
13886.75 121
13887.86 96
13888.97 101
13890.09 106
13891.20 100
13892.31 110
13893.43 111
13894.54 114
13895.65 116
13896.77 95
13897.88 117
13899.00 126
13900.11 102
13901.22 112
13902.34 113
13903.45 133
13904.57 113
13905.68 130
13906.79 100
13907.91 108
13909.02 119
13910.14 112
13911.25 109
13912.37 106
13913.48 102
13914.59 121
13915.71 117
13916.82 123
13917.94 113
13919.05 109
13920.17 130
13921.28 108
13922.40 98
13923.51 109
13924.63 108
13925.74 119
13926.86 107
13927.97 107
13929.09 101
13930.20 116
13931.32 103
13932.43 106
13933.55 94
13934.66 82
13935.78 95
13936.89 122
13938.01 99
13939.12 107
13940.24 116
13941.35 111
13942.47 105
13943.59 94
13944.70 104
13945.82 104
13946.93 104
13948.05 104
13949.16 98
13950.28 96
13951.40 99
13952.51 86
13953.63 94
13954.74 85
13955.86 116
13956.98 93
13958.09 106
13959.21 120
13960.33 103
13961.44 103
13962.56 88
13963.67 93
13964.79 98
13965.91 109
13967.02 98
13968.14 99
13969.26 94
13970.37 104
13971.49 93
13972.61 87
13973.72 85
13974.84 99
13975.96 101
13977.08 95
13978.19 86
13979.31 103
13980.43 104
13981.54 115
13982.66 102
13983.78 99
13984.90 88
13986.01 89
13987.13 123
13988.25 91
13989.37 108
13990.48 107
13991.60 134
13992.72 108
13993.84 99
13994.95 100
13996.07 107
13997.19 101
13998.31 92
13999.42 97
14000.54 100
14001.66 91
14002.78 88
14003.90 95
14005.01 96
14006.13 91
14007.25 83
14008.37 95
14009.49 98
14010.61 102
14011.72 105
14012.84 102
14013.96 98
14015.08 81
14016.20 103
14017.32 96
14018.43 98
14019.55 101
14020.67 106
14021.79 94
14022.91 87
14024.03 82
14025.15 99
14026.27 100
14027.39 88
14028.50 109
14029.62 86
14030.74 99
14031.86 104
14032.98 104
14034.10 85
14035.22 95
14036.34 83
14037.46 94
14038.58 92
14039.70 113
14040.82 89
14041.94 95
14043.06 100
14044.18 101
14045.30 96
14046.41 94
14047.53 90
14048.65 101
14049.77 108
14050.89 111
14052.01 104
14053.13 112
14054.25 94
14055.37 89
14056.49 94
14057.61 69
14058.74 83
14059.86 98
14060.98 95
14062.10 86
14063.22 103
14064.34 105
14065.46 84
14066.58 105
14067.70 125
14068.82 94
14069.94 82
14071.06 99
14072.18 89
14073.30 106
14074.42 97
14075.54 103
14076.66 89
14077.79 96
14078.91 99
14080.03 87
14081.15 91
14082.27 92
14083.39 103
14084.51 94
14085.63 77
14086.76 87
14087.88 118
14089.00 106
14090.12 116
14091.24 116
14092.36 98
14093.48 112
14094.61 84
14095.73 96
14096.85 94
14097.97 96
14099.09 92
14100.22 99
14101.34 101
14102.46 86
14103.58 93
14104.70 99
14105.83 95
14106.95 107
14108.07 81
14109.19 88
14110.31 111
14111.44 88
14112.56 110
14113.68 99
14114.80 98
14115.93 94
14117.05 101
14118.17 111
14119.29 112
14120.42 97
14121.54 88
14122.66 102
14123.79 100
14124.91 105
14126.03 76
14127.15 78
14128.28 88
14129.40 71
14130.52 96
14131.65 76
14132.77 69
14133.89 93
14135.02 106
14136.14 106
14137.26 104
14138.39 95
14139.51 82
14140.63 87
14141.76 101
14142.88 82
14144.00 86
14145.13 81
14146.25 92
14147.38 93
14148.50 93
14149.62 84
14150.75 85
14151.87 85
14152.99 94
14154.12 116
14155.24 78
14156.37 75
14157.49 68
14158.62 82
14159.74 83
14160.86 74
14161.99 83
14163.11 94
14164.24 94
14165.36 91
14166.49 85
14167.61 86
14168.74 84
14169.86 85
14170.99 115
14172.11 96
14173.23 98
14174.36 93
14175.48 112
14176.61 83
14177.73 90
14178.86 80
14179.98 95
14181.11 92
14182.23 78
14183.36 79
14184.49 82
14185.61 72
14186.74 92
14187.86 79
14188.99 73
14190.11 102
14191.24 101
14192.36 80
14193.49 75
14194.61 84
14195.74 85
14196.87 64
14197.99 70
14199.12 73
14200.24 58
14201.37 68
14202.50 83
14203.62 72
14204.75 86
14205.87 93
14207.00 76
14208.13 77
14209.25 86
14210.38 95
14211.50 91
14212.63 90
14213.76 81
14214.88 70
14216.01 89
14217.14 75
14218.26 83
14219.39 60
14220.52 67
14221.64 96
14222.77 95
14223.90 94
14225.02 67
14226.15 77
14227.28 76
14228.41 70
14229.53 68
14230.66 66
14231.79 68
14232.91 78
14234.04 81
14235.17 71
14236.30 72
14237.42 65
14238.55 91
14239.68 74
14240.81 75
14241.93 71
14243.06 76
14244.19 66
14245.32 76
14246.44 80
14247.57 72
14248.70 80
14249.83 61
14250.95 89
14252.08 86
14253.21 99
14254.34 79
14255.47 71
14256.59 92
14257.72 82
14258.85 84
14259.98 76
14261.11 86
14262.24 79
14263.36 60
14264.49 73
14265.62 60
14266.75 80
14267.88 89
14269.01 80
14270.14 70
14271.26 68
14272.39 62
14273.52 70
14274.65 83
14275.78 77
14276.91 84
14278.04 87
14279.17 81
14280.30 68
14281.42 91
14282.55 71
14283.68 85
14284.81 68
14285.94 75
14287.07 59
14288.20 75
14289.33 69
14290.46 74
14291.59 85
14292.72 93
14293.85 78
14294.98 75
14296.11 88
14297.24 75
14298.37 74
14299.50 77
14300.63 70
14301.76 63
14302.89 72
14304.02 52
14305.15 67
14306.28 70
14307.41 62
14308.54 74
14309.67 77
14310.80 75
14311.93 86
14313.06 87
14314.19 69
14315.32 78
14316.45 68
14317.58 82
14318.71 66
14319.84 58
14320.97 57
14322.10 58
14323.23 58
14324.36 77
14325.49 78
14326.63 71
14327.76 80
14328.89 61
14330.02 63
14331.15 69
14332.28 68
14333.41 64
14334.54 85
14335.67 93
14336.81 71
14337.94 79
14339.07 77
14340.20 59
14341.33 73
14342.46 67
14343.59 63
14344.73 75
14345.86 71
14346.99 72
14348.12 80
14349.25 67
14350.38 56
14351.52 73
14352.65 62
14353.78 57
14354.91 58
14356.04 57
14357.18 51
14358.31 65
14359.44 54
14360.57 63
14361.71 60
14362.84 57
14363.97 62
14365.10 62
14366.24 76
14367.37 76
14368.50 67
14369.63 55
14370.77 71
14371.90 47
14373.03 65
14374.16 72
14375.30 76
14376.43 77
14377.56 76
14378.70 63
14379.83 72
14380.96 65
14382.09 63
14383.23 62
14384.36 70
14385.49 73
14386.63 71
14387.76 71
14388.89 72
14390.03 65
14391.16 69
14392.29 60
14393.43 63
14394.56 60
14395.70 51
14396.83 50
14397.96 71
14399.10 68
14400.23 80
14401.36 72
14402.50 71
14403.63 62
14404.77 78
14405.90 66
14407.03 70
14408.17 59
14409.30 78
14410.44 76
14411.57 66
14412.71 48
14413.84 69
14414.97 65
14416.11 57
14417.24 66
14418.38 61
14419.51 63
14420.65 58
14421.78 79
14422.92 72
14424.05 66
14425.19 71
14426.32 95
14427.46 69
14428.59 67
14429.73 76
14430.86 71
14432.00 64
14433.13 58
14434.27 58
14435.40 68
14436.54 64
14437.67 70
14438.81 65
14439.94 70
14441.08 70
14442.21 68
14443.35 74
14444.48 57
14445.62 69
14446.76 61
14447.89 67
14449.03 49
14450.16 63
14451.30 73
14452.43 71
14453.57 70
14454.71 63
14455.84 79
14456.98 60
14458.11 59
14459.25 64
14460.39 67
14461.52 61
14462.66 55
14463.80 63
14464.93 70
14466.07 62
14467.20 58
14468.34 62
14469.48 47
14470.61 67
14471.75 55
14472.89 63
14474.02 74
14475.16 70
14476.30 62
14477.43 76
14478.57 64
14479.71 70
14480.85 73
14481.98 80
14483.12 59
14484.26 68
14485.39 76
14486.53 73
14487.67 58
14488.81 74
14489.94 77
14491.08 67
14492.22 74
14493.36 72
14494.49 103
14495.63 73
14496.77 92
14497.91 60
14499.04 87
14500.18 67
14501.32 63
14502.46 66
14503.59 67
14504.73 53
14505.87 72
14507.01 86
14508.15 71
14509.28 62
14510.42 51
14511.56 69
14512.70 65
14513.84 64
14514.98 75
14516.11 73
14517.25 69
14518.39 71
14519.53 71
14520.67 72
14521.81 69
14522.95 67
14524.08 82
14525.22 74
14526.36 58
14527.50 72
14528.64 68
14529.78 67
14530.92 75
14532.06 77
14533.20 90
14534.33 66
14535.47 73
14536.61 66
14537.75 58
14538.89 69
14540.03 68
14541.17 62
14542.31 43
14543.45 63
14544.59 78
14545.73 66
14546.87 51
14548.01 71
14549.15 81
14550.29 74
14551.43 58
14552.57 67
14553.71 66
14554.85 59
14555.99 49
14557.13 62
14558.27 80
14559.41 96
14560.55 57
14561.69 57
14562.83 80
14563.97 72
14565.11 91
14566.25 81
14567.39 69
14568.53 54
14569.67 74
14570.81 67
14571.95 68
14573.09 59
14574.23 72
14575.37 71
14576.51 65
14577.65 68
14578.79 96
14579.94 76
14581.08 56
14582.22 89
14583.36 85
14584.50 87
14585.64 79
14586.78 79
14587.92 68
14589.06 70
14590.21 64
14591.35 81
14592.49 90
14593.63 73
14594.77 79
14595.91 77
14597.05 82
14598.20 69
14599.34 61
14600.48 54
14601.62 70
14602.76 68
14603.90 68
14605.05 69
14606.19 83
14607.33 78
14608.47 80
14609.61 89
14610.76 92
14611.90 87
14613.04 80
14614.18 67
14615.32 63
14616.47 69
14617.61 75
14618.75 100
14619.89 88
14621.04 81
14622.18 75
14623.32 103
14624.46 68
14625.61 71
14626.75 80
14627.89 85
14629.04 91
14630.18 111
14631.32 73
14632.46 73
14633.61 95
14634.75 84
14635.89 85
14637.04 76
14638.18 66
14639.32 64
14640.47 91
14641.61 90
14642.75 93
14643.90 113
14645.04 103
14646.18 98
14647.33 97
14648.47 86
14649.61 103
14650.76 107
14651.90 77
14653.05 102
14654.19 78
14655.33 93
14656.48 88
14657.62 71
14658.76 77
14659.91 96
14661.05 90
14662.20 94
14663.34 102
14664.49 72
14665.63 82
14666.77 69
14667.92 83
14669.06 75
14670.21 84
14671.35 75
14672.50 78
14673.64 69
14674.79 61
14675.93 59
14677.07 65
14678.22 81
14679.36 84
14680.51 77
14681.65 66
14682.80 68
14683.94 57
14685.09 74
14686.23 72
14687.38 73
14688.52 57
14689.67 70
14690.81 66
14691.96 68
14693.10 57
14694.25 59
14695.40 65
14696.54 72
14697.69 84
14698.83 80
14699.98 70
14701.12 71
14702.27 76
14703.41 64
14704.56 63
14705.71 66
14706.85 67
14708.00 67
14709.14 79
14710.29 77
14711.44 75
14712.58 56
14713.73 50
14714.87 58
14716.02 63
14717.17 73
14718.31 55
14719.46 60
14720.61 54
14721.75 64
14722.90 56
14724.05 76
14725.19 73
14726.34 85
14727.49 70
14728.63 57
14729.78 73
14730.93 64
14732.07 59
14733.22 69
14734.37 87
14735.51 65
14736.66 65
14737.81 57
14738.95 65
14740.10 90
14741.25 72
14742.40 72
14743.54 68
14744.69 67
14745.84 69
14746.99 81
14748.13 90
14749.28 61
14750.43 71
14751.58 71
14752.72 84
14753.87 77
14755.02 53
14756.17 58
14757.31 78
14758.46 73
14759.61 56
14760.76 56
14761.91 56
14763.05 68
14764.20 70
14765.35 61
14766.50 71
14767.65 82
14768.80 67
14769.94 61
14771.09 63
14772.24 78
14773.39 65
14774.54 65
14775.69 78
14776.83 78
14777.98 74
14779.13 61
14780.28 58
14781.43 51
14782.58 66
14783.73 79
14784.88 65
14786.03 68
14787.17 65
14788.32 67
14789.47 74
14790.62 57
14791.77 64
14792.92 69
14794.07 74
14795.22 79
14796.37 79
14797.52 65
14798.67 64
14799.82 56
14800.97 68
14802.12 76
14803.26 70
14804.41 72
14805.56 74
14806.71 61
14807.86 83
14809.01 74
14810.16 59
14811.31 77
14812.46 93
14813.61 73
14814.76 70
14815.91 65
14817.06 73
14818.21 70
14819.36 75
14820.51 68
14821.66 56
14822.82 73
14823.97 76
14825.12 81
14826.27 93
14827.42 68
14828.57 66
14829.72 65
14830.87 71
14832.02 59
14833.17 73
14834.32 78
14835.47 72
14836.62 59
14837.77 76
14838.93 66
14840.08 78
14841.23 63
14842.38 64
14843.53 60
14844.68 74
14845.83 76
14846.98 61
14848.14 68
14849.29 59
14850.44 73
14851.59 54
14852.74 56
14853.89 60
14855.04 60
14856.20 60
14857.35 68
14858.50 54
14859.65 62
14860.80 71
14861.96 76
14863.11 71
14864.26 51
14865.41 51
14866.56 56
14867.72 68
14868.87 55
14870.02 41
14871.17 57
14872.32 71
14873.48 62
14874.63 49
14875.78 69
14876.93 52
14878.09 51
14879.24 56
14880.39 61
14881.54 66
14882.70 43
14883.85 63
14885.00 67
14886.16 55
14887.31 58
14888.46 59
14889.61 60
14890.77 52
14891.92 50
14893.07 45
14894.23 68
14895.38 71
14896.53 43
14897.69 52
14898.84 36
14899.99 53
14901.15 45
14902.30 59
14903.45 65
14904.61 80
14905.76 73
14906.91 45
14908.07 52
14909.22 49
14910.38 57
14911.53 50
14912.68 57
14913.84 49
14914.99 74
14916.15 68
14917.30 53
14918.45 50
14919.61 57
14920.76 53
14921.92 57
14923.07 47
14924.22 60
14925.38 47
14926.53 52
14927.69 56
14928.84 56
14930.00 48
14931.15 64
14932.31 62
14933.46 57
14934.62 61
14935.77 52
14936.93 56
14938.08 58
14939.24 50
14940.39 77
14941.55 64
14942.70 55
14943.86 56
14945.01 51
14946.17 47
14947.32 60
14948.48 62
14949.63 55
14950.79 57
14951.94 43
14953.10 50
14954.25 58
14955.41 53
14956.56 60
14957.72 53
14958.88 57
14960.03 62
14961.19 64
14962.34 53
14963.50 51
14964.65 48
14965.81 60
14966.97 57
14968.12 62
14969.28 51
14970.43 53
14971.59 62
14972.75 61
14973.90 44
14975.06 44
14976.22 45
14977.37 48
14978.53 75
14979.69 58
14980.84 55
14982.00 44
14983.16 57
14984.31 54
14985.47 49
14986.63 64
14987.78 47
14988.94 67
14990.10 48
14991.25 66
14992.41 74
14993.57 46
14994.72 43
14995.88 57
14997.04 57
14998.20 53
14999.35 51
15000.51 64
15001.67 60
15002.82 52
15003.98 57
15005.14 57
15006.30 70
15007.45 57
15008.61 50
15009.77 57
15010.93 63
15012.09 59
15013.24 45
15014.40 52
15015.56 56
15016.72 54
15017.87 55
15019.03 45
15020.19 46
15021.35 54
15022.51 52
15023.67 56
15024.82 45
15025.98 36
15027.14 55
15028.30 63
15029.46 43
15030.62 56
15031.77 41
15032.93 41
15034.09 49
15035.25 61
15036.41 47
15037.57 44
15038.73 49
15039.88 63
15041.04 62
15042.20 56
15043.36 43
15044.52 61
15045.68 48
15046.84 47
15048.00 65
15049.16 47
15050.32 68
15051.47 47
15052.63 45
15053.79 54
15054.95 56
15056.11 58
15057.27 34
15058.43 51
15059.59 45
15060.75 51
15061.91 52
15063.07 46
15064.23 45
15065.39 60
15066.55 55
15067.71 50
15068.87 52
15070.03 46
15071.19 41
15072.35 48
15073.51 70
15074.67 71
15075.83 43
15076.99 46
15078.15 32
15079.31 50
15080.47 66
15081.63 57
15082.79 58
15083.95 44
15085.11 49
15086.27 44
15087.43 48
15088.59 40
15089.76 49
15090.92 55
15092.08 44
15093.24 42
15094.40 51
15095.56 64
15096.72 50
15097.88 40
15099.04 44
15100.20 48
15101.37 59
15102.53 58
15103.69 54
15104.85 46
15106.01 32
15107.17 44
15108.33 36
15109.50 41
15110.66 41
15111.82 54
15112.98 56
15114.14 47
15115.30 44
15116.47 64
15117.63 68
15118.79 77
15119.95 52
15121.11 54
15122.27 48
15123.44 47
15124.60 52
15125.76 48
15126.92 49
15128.09 56
15129.25 41
15130.41 50
15131.57 55
15132.73 45
15133.90 42
15135.06 63
15136.22 78
15137.38 45
15138.55 70
15139.71 63
15140.87 48
15142.04 44
15143.20 43
15144.36 57
15145.52 36
15146.69 57
15147.85 63
15149.01 64
15150.18 44
15151.34 48
15152.50 57
15153.67 50
15154.83 63
15155.99 51
15157.16 48
15158.32 41
15159.48 51
15160.65 50
15161.81 62
15162.97 56
15164.14 48
15165.30 41
15166.46 43
15167.63 49
15168.79 38
15169.95 47
15171.12 41
15172.28 36
15173.45 49
15174.61 45
15175.77 41
15176.94 43
15178.10 51
15179.27 44
15180.43 51
15181.60 59
15182.76 50
15183.92 46
15185.09 57
15186.25 58
15187.42 60
15188.58 55
15189.75 57
15190.91 62
15192.08 52
15193.24 71
15194.41 51
15195.57 55
15196.74 66
15197.90 60
15199.07 66
15200.23 72
15201.40 60
15202.56 48
15203.73 58
15204.89 63
15206.06 58
15207.22 68
15208.39 45
15209.55 58
15210.72 57
15211.88 51
15213.05 50
15214.21 40
15215.38 46
15216.54 57
15217.71 39
15218.88 42
15220.04 70
15221.21 64
15222.37 48
15223.54 47
15224.71 61
15225.87 47
15227.04 49
15228.20 40
15229.37 68
15230.54 59
15231.70 69
15232.87 68
15234.03 66
15235.20 50
15236.37 54
15237.53 62
15238.70 50
15239.87 45
15241.03 50
15242.20 54
15243.37 54
15244.53 67
15245.70 64
15246.87 48
15248.03 57
15249.20 52
15250.37 52
15251.53 80
15252.70 52
15253.87 61
15255.04 71
15256.20 64
15257.37 57
15258.54 65
15259.70 51
15260.87 47
15262.04 51
15263.21 44
15264.37 58
15265.54 61
15266.71 59
15267.88 74
15269.04 58
15270.21 56
15271.38 54
15272.55 45
15273.72 54
15274.88 48
15276.05 63
15277.22 69
15278.39 52
15279.56 53
15280.72 46
15281.89 50
15283.06 47
15284.23 47
15285.40 51
15286.56 65
15287.73 49
15288.90 40
15290.07 50
15291.24 58
15292.41 48
15293.58 49
15294.74 51
15295.91 42
15297.08 65
15298.25 51
15299.42 42
15300.59 32
15301.76 49
15302.93 46
15304.09 48
15305.26 41
15306.43 38
15307.60 50
15308.77 36
15309.94 36
15311.11 58
15312.28 44
15313.45 39
15314.62 49
15315.79 45
15316.96 44
15318.13 42
15319.30 38
15320.46 50
15321.63 56
15322.80 48
15323.97 50
15325.14 48
15326.31 40
15327.48 43
15328.65 42
15329.82 56
15330.99 71
15332.16 50
15333.33 55
15334.50 46
15335.67 56
15336.84 47
15338.01 59
15339.18 61
15340.36 48
15341.53 50
15342.70 45
15343.87 41
15345.04 50
15346.21 55
15347.38 49
15348.55 48
15349.72 65
15350.89 63
15352.06 44
15353.23 56
15354.40 45
15355.57 40
15356.75 60
15357.92 56
15359.09 37
15360.26 65
15361.43 48
15362.60 43
15363.77 51
15364.94 52
15366.11 53
15367.29 47
15368.46 57
15369.63 58
15370.80 43
15371.97 50
15373.14 49
15374.32 55
15375.49 43
15376.66 38
15377.83 46
15379.00 43
15380.17 44
15381.35 49
15382.52 56
15383.69 60
15384.86 56
15386.03 50
15387.21 43
15388.38 40
15389.55 53
15390.72 40
15391.90 50
15393.07 51
15394.24 50
15395.41 56
15396.59 45
15397.76 59
15398.93 47
15400.10 45
15401.28 55
15402.45 42
15403.62 48
15404.79 54
15405.97 62
15407.14 50
15408.31 63
15409.49 40
15410.66 51
15411.83 52
15413.01 47
15414.18 54
15415.35 50
15416.53 65
15417.70 51
15418.87 57
15420.05 50
15421.22 47
15422.39 62
15423.57 60
15424.74 42
15425.91 50
15427.09 44
15428.26 43
15429.43 42
15430.61 49
15431.78 45
15432.96 54
15434.13 47
15435.30 47
15436.48 38
15437.65 41
15438.83 59
15440.00 52
15441.17 51
15442.35 38
15443.52 44
15444.70 44
15445.87 44
15447.05 52
15448.22 50
15449.40 57
15450.57 55
15451.75 46
15452.92 54
15454.09 47
15455.27 42
15456.44 52
15457.62 53
15458.79 55
15459.97 50
15461.14 53
15462.32 60
15463.49 41
15464.67 35
15465.84 44
15467.02 60
15468.19 58
15469.37 58
15470.55 40
15471.72 47
15472.90 43
15474.07 35
15475.25 38
15476.42 53
15477.60 44
15478.77 55
15479.95 44
15481.13 53
15482.30 57
15483.48 54
15484.65 45
15485.83 45
15487.00 60
15488.18 53
15489.36 46
15490.53 39
15491.71 46
15492.89 57
15494.06 58
15495.24 56
15496.41 51
15497.59 45
15498.77 64
15499.94 57
15501.12 42
15502.30 47
15503.47 52
15504.65 52
15505.83 70
15507.00 61
15508.18 64
15509.36 41
15510.53 50
15511.71 49
15512.89 49
15514.06 56
15515.24 65
15516.42 54
15517.60 60
15518.77 62
15519.95 55
15521.13 55
15522.30 62
15523.48 64
15524.66 54
15525.84 45
15527.01 47
15528.19 53
15529.37 55
15530.55 47
15531.73 68
15532.90 43
15534.08 52
15535.26 50
15536.44 51
15537.61 55
15538.79 45
15539.97 33
15541.15 45
15542.33 46
15543.50 50
15544.68 48
15545.86 40
15547.04 41
15548.22 53
15549.40 61
15550.57 40
15551.75 57
15552.93 46
15554.11 65
15555.29 46
15556.47 57
15557.65 58
15558.82 51
15560.00 46
15561.18 33
15562.36 56
15563.54 64
15564.72 60
15565.90 47
15567.08 44
15568.26 49
15569.43 49
15570.61 42
15571.79 54
15572.97 47
15574.15 58
15575.33 59
15576.51 47
15577.69 59
15578.87 60
15580.05 77
15581.23 55
15582.41 61
15583.59 58
15584.77 68
15585.95 66
15587.13 65
15588.31 58
15589.49 53
15590.67 58
15591.85 68
15593.03 55
15594.21 60
15595.39 54
15596.57 55
15597.75 73
15598.93 51
15600.11 70
15601.29 77
15602.47 60
15603.65 54
15604.83 85
15606.01 76
15607.19 80
15608.37 66
15609.55 62
15610.73 63
15611.91 55
15613.09 63
15614.27 67
15615.45 62
15616.64 69
15617.82 60
15619.00 51
15620.18 71
15621.36 54
15622.54 75
15623.72 78
15624.90 69
15626.08 54
15627.27 55
15628.45 53
15629.63 71
15630.81 63
15631.99 66
15633.17 77
15634.35 61
15635.54 55
15636.72 58
15637.90 56
15639.08 56
15640.26 51
15641.45 56
15642.63 74
15643.81 62
15644.99 72
15646.17 68
15647.36 62
15648.54 61
15649.72 64
15650.90 55
15652.08 70
15653.27 79
15654.45 73
15655.63 66
15656.81 58
15658.00 61
15659.18 72
15660.36 51
15661.54 50
15662.73 61
15663.91 71
15665.09 73
15666.27 67
15667.46 79
15668.64 83
15669.82 83
15671.01 64
15672.19 63
15673.37 68
15674.56 64
15675.74 66
15676.92 50
15678.10 55
15679.29 43
15680.47 63
15681.65 73
15682.84 83
15684.02 57
15685.21 73
15686.39 69
15687.57 78
15688.76 68
15689.94 57
15691.12 61
15692.31 50
15693.49 58
15694.67 69
15695.86 49
15697.04 44
15698.23 68
15699.41 65
15700.59 77
15701.78 70
15702.96 76
15704.15 64
15705.33 53
15706.52 64
15707.70 56
15708.88 61
15710.07 62
15711.25 60
15712.44 63
15713.62 71
15714.81 64
15715.99 77
15717.18 77
15718.36 58
15719.55 80
15720.73 67
15721.92 52
15723.10 60
15724.29 65
15725.47 65
15726.66 46
15727.84 52
15729.03 67
15730.21 72
15731.40 68
15732.58 76
15733.77 59
15734.95 64
15736.14 60
15737.32 63
15738.51 59
15739.69 57
15740.88 67
15742.07 57
15743.25 59
15744.44 62
15745.62 56
15746.81 61
15747.99 67
15749.18 64
15750.37 67
15751.55 62
15752.74 71
15753.93 68
15755.11 56
15756.30 70
15757.48 57
15758.67 59
15759.86 76
15761.04 62
15762.23 61
15763.42 59
15764.60 61
15765.79 69
15766.98 82
15768.16 64
15769.35 62
15770.54 70
15771.72 72
15772.91 53
15774.10 69
15775.28 74
15776.47 77
15777.66 71
15778.84 70
15780.03 49
15781.22 66
15782.41 53
15783.59 54
15784.78 63
15785.97 62
15787.15 68
15788.34 56
15789.53 56
15790.72 52
15791.90 58
15793.09 81
15794.28 57
15795.47 56
15796.65 64
15797.84 55
15799.03 57
15800.22 66
15801.41 60
15802.59 63
15803.78 49
15804.97 60
15806.16 59
15807.35 57
15808.53 59
15809.72 51
15810.91 47
15812.10 47
15813.29 58
15814.48 49
15815.66 46
15816.85 55
15818.04 65
15819.23 37
15820.42 56
15821.61 50
15822.80 63
15823.98 44
15825.17 42
15826.36 54
15827.55 55
15828.74 59
15829.93 73
15831.12 50
15832.31 39
15833.50 55
15834.69 67
15835.87 69
15837.06 66
15838.25 50
15839.44 52
15840.63 71
15841.82 56
15843.01 64
15844.20 44
15845.39 67
15846.58 46
15847.77 42
15848.96 50
15850.15 52
15851.34 61
15852.53 63
15853.72 73
15854.91 63
15856.10 65
15857.29 56
15858.48 58
15859.67 56
15860.86 63
15862.05 57
15863.24 70
15864.43 50
15865.62 47
15866.81 72
15868.00 91
15869.19 65
15870.38 52
15871.57 53
15872.76 72
15873.95 67
15875.14 60
15876.33 52
15877.52 47
15878.72 43
15879.91 49
15881.10 56
15882.29 67
15883.48 59
15884.67 61
15885.86 53
15887.05 43
15888.24 52
15889.43 55
15890.63 47
15891.82 49
15893.01 54
15894.20 40
15895.39 65
15896.58 44
15897.77 55
15898.97 47
15900.16 53
15901.35 71
15902.54 60
15903.73 45
15904.92 47
15906.12 46
15907.31 62
15908.50 63
15909.69 66
15910.88 56
15912.08 46
15913.27 79
15914.46 60
15915.65 49
15916.85 73
15918.04 70
15919.23 53
15920.42 49
15921.61 72
15922.81 51
15924.00 40
15925.19 60
15926.38 53
15927.58 52
15928.77 62
15929.96 65
15931.16 54
15932.35 52
15933.54 45
15934.73 63
15935.93 71
15937.12 61
15938.31 57
15939.51 52
15940.70 64
15941.89 50
15943.09 50
15944.28 40
15945.47 53
15946.67 64
15947.86 71
15949.05 62
15950.25 58
15951.44 56
15952.63 65
15953.83 61
15955.02 60
15956.21 41
15957.41 40
15958.60 49
15959.80 51
15960.99 60
15962.18 61
15963.38 59
15964.57 69
15965.77 42
15966.96 47
15968.15 60
15969.35 52
15970.54 58
15971.74 45
15972.93 65
15974.13 76
15975.32 79
15976.51 58
15977.71 52
15978.90 49
15980.10 51
15981.29 42
15982.49 54
15983.68 54
15984.88 56
15986.07 40
15987.27 49
15988.46 54
15989.66 62
15990.85 50
15992.05 54
15993.24 64
15994.44 58
15995.63 46
15996.83 51
15998.02 50
15999.22 61
16000.41 56
16001.61 42
16002.80 50
16004.00 34
16005.20 31
16006.39 33
16007.59 39
16008.78 55
16009.98 49
16011.17 52
16012.37 51
16013.57 55
16014.76 62
16015.96 58
16017.15 36
16018.35 47
16019.55 43
16020.74 43
16021.94 41
16023.13 49
16024.33 48
16025.53 47
16026.72 53
16027.92 34
16029.12 47
16030.31 42
16031.51 46
16032.71 79
16033.90 40
16035.10 60
16036.30 53
16037.49 41
16038.69 49
16039.89 31
16041.08 29
16042.28 48
16043.48 42
16044.67 59
16045.87 54
16047.07 57
16048.27 41
16049.46 47
16050.66 35
16051.86 42
16053.06 56
16054.25 57
16055.45 48
16056.65 46
16057.84 54
16059.04 53
16060.24 39
16061.44 52
16062.64 47
16063.83 37
16065.03 37
16066.23 41
16067.43 46
16068.62 44
16069.82 48
16071.02 38
16072.22 48
16073.42 47
16074.62 48
16075.81 39
16077.01 47
16078.21 53
16079.41 53
16080.61 54
16081.81 56
16083.00 51
16084.20 51
16085.40 46
16086.60 87
16087.80 81
16089.00 52
16090.20 56
16091.39 60
16092.59 69
16093.79 48
16094.99 46
16096.19 50
16097.39 45
16098.59 58
16099.79 50
16100.99 48
16102.19 54
16103.38 35
16104.58 39
16105.78 46
16106.98 65
16108.18 53
16109.38 42
16110.58 49
16111.78 35
16112.98 37
16114.18 41
16115.38 58
16116.58 57
16117.78 50
16118.98 52
16120.18 54
16121.38 45
16122.58 43
16123.78 56
16124.98 32
16126.18 52
16127.38 48
16128.58 36
16129.78 51
16130.98 36
16132.18 48
16133.38 52
16134.58 48
16135.78 43
16136.98 30
16138.18 39
16139.38 41
16140.58 39
16141.78 40
16142.98 43
16144.19 52
16145.39 49
16146.59 43
16147.79 61
16148.99 50
16150.19 37
16151.39 46
16152.59 49
16153.79 47
16154.99 44
16156.20 48
16157.40 50
16158.60 35
16159.80 47
16161.00 53
16162.20 42
16163.40 37
16164.61 40
16165.81 40
16167.01 34
16168.21 40
16169.41 43
16170.61 38
16171.82 50
16173.02 30
16174.22 51
16175.42 51
16176.62 35
16177.82 37
16179.03 47
16180.23 52
16181.43 36
16182.63 43
16183.84 59
16185.04 48
16186.24 36
16187.44 45
16188.65 51
16189.85 32
16191.05 52
16192.25 51
16193.46 50
16194.66 36
16195.86 36
16197.06 39
16198.27 60
16199.47 55
16200.67 40
16201.87 49
16203.08 36
16204.28 37
16205.48 40
16206.69 80
16207.89 48
16209.09 58
16210.30 49
16211.50 50
16212.70 53
16213.91 42
16215.11 39
16216.31 44
16217.52 45
16218.72 47
16219.92 46
16221.13 36
16222.33 41
16223.53 46
16224.74 46
16225.94 36
16227.15 50
16228.35 44
16229.55 52
16230.76 47
16231.96 36
16233.17 49
16234.37 42
16235.57 52
16236.78 49
16237.98 37
16239.19 35
16240.39 36
16241.60 32
16242.80 31
16244.00 36
16245.21 52
16246.41 44
16247.62 47
16248.82 46
16250.03 43
16251.23 36
16252.44 42
16253.64 43
16254.85 43
16256.05 37
16257.26 52
16258.46 33
16259.67 30
16260.87 37
16262.08 46
16263.28 50
16264.49 63
16265.69 53
16266.90 38
16268.10 45
16269.31 42
16270.51 45
16271.72 42
16272.93 43
16274.13 44
16275.34 54
16276.54 59
16277.75 53
16278.95 46
16280.16 32
16281.37 63
16282.57 51
16283.78 45
16284.98 43
16286.19 47
16287.40 55
16288.60 58
16289.81 62
16291.01 42
16292.22 46
16293.43 37
16294.63 53
16295.84 47
16297.05 34
16298.25 29
16299.46 47
16300.67 45
16301.87 53
16303.08 56
16304.29 50
16305.49 52
16306.70 47
16307.91 42
16309.11 53
16310.32 41
16311.53 35
16312.73 60
16313.94 46
16315.15 50
16316.36 51
16317.56 51
16318.77 37
16319.98 34
16321.19 43
16322.39 55
16323.60 48
16324.81 55
16326.02 43
16327.22 52
16328.43 43
16329.64 37
16330.85 55
16332.05 56
16333.26 57
16334.47 50
16335.68 85
16336.88 49
16338.09 49
16339.30 40
16340.51 44
16341.72 30
16342.93 34
16344.13 38
16345.34 53
16346.55 50
16347.76 50
16348.97 41
16350.18 31
16351.38 34
16352.59 51
16353.80 57
16355.01 43
16356.22 36
16357.43 44
16358.64 46
16359.84 41
16361.05 46
16362.26 56
16363.47 55
16364.68 42
16365.89 31
16367.10 39
16368.31 46
16369.52 45
16370.73 45
16371.93 48
16373.14 27
16374.35 36
16375.56 47
16376.77 48
16377.98 42
16379.19 39
16380.40 37
16381.61 62
16382.82 56
16384.03 51
16385.24 53
16386.45 46
16387.66 49
16388.87 42
16390.08 46
16391.29 49
16392.50 39
16393.71 50
16394.92 48
16396.13 38
16397.34 46
16398.55 49
16399.76 50
16400.97 37
16402.18 40
16403.39 53
16404.60 50
16405.81 36
16407.02 49
16408.23 41
16409.44 43
16410.65 53
16411.86 34
16413.08 44
16414.29 38
16415.50 45
16416.71 42
16417.92 49
16419.13 45
16420.34 55
16421.55 64
16422.76 43
16423.97 45
16425.19 42
16426.40 49
16427.61 37
16428.82 45
16430.03 39
16431.24 41
16432.45 49
16433.67 49
16434.88 56
16436.09 42
16437.30 36
16438.51 41
16439.72 51
16440.94 67
16442.15 54
16443.36 57
16444.57 44
16445.78 46
16446.99 47
16448.21 56
16449.42 41
16450.63 29
16451.84 43
16453.06 39
16454.27 40
16455.48 45
16456.69 42
16457.90 51
16459.12 38
16460.33 50
16461.54 49
16462.75 52
16463.97 52
16465.18 65
16466.39 40
16467.61 35
16468.82 48
16470.03 53
16471.24 57
16472.46 36
16473.67 53
16474.88 52
16476.10 47
16477.31 43
16478.52 39
16479.74 45
16480.95 44
16482.16 48
16483.38 52
16484.59 47
16485.80 45
16487.02 38
16488.23 35
16489.44 40
16490.66 50
16491.87 61
16493.08 77
16494.30 56
16495.51 52
16496.73 51
16497.94 52
16499.15 52
16500.37 32
16501.58 54
16502.80 50
16504.01 55
16505.22 39
16506.44 35
16507.65 41
16508.87 37
16510.08 42
16511.30 48
16512.51 32
16513.72 43
16514.94 54
16516.15 49
16517.37 34
16518.58 39
16519.80 43
16521.01 51
16522.23 44
16523.44 44
16524.66 42
16525.87 43
16527.09 57
16528.30 47
16529.52 44
16530.73 49
16531.95 56
16533.16 44
16534.38 41
16535.59 54
16536.81 40
16538.02 51
16539.24 39
16540.45 36
16541.67 44
16542.89 54
16544.10 42
16545.32 43
16546.53 46
16547.75 63
16548.96 43
16550.18 48
16551.40 40
16552.61 41
16553.83 54
16555.04 53
16556.26 59
16557.48 52
16558.69 50
16559.91 49
16561.12 48
16562.34 40
16563.56 37
16564.77 37
16565.99 52
16567.21 44
16568.42 54
16569.64 43
16570.86 46
16572.07 51
16573.29 55
16574.51 38
16575.72 28
16576.94 41
16578.16 38
16579.37 43
16580.59 45
16581.81 38
16583.02 45
16584.24 46
16585.46 46
16586.68 54
16587.89 66
16589.11 52
16590.33 39
16591.54 37
16592.76 56
16593.98 55
16595.20 59
16596.41 50
16597.63 53
16598.85 59
16600.07 53
16601.29 41
16602.50 58
16603.72 51
16604.94 54
16606.16 55
16607.37 56
16608.59 41
16609.81 52
16611.03 63
16612.25 45
16613.46 57
16614.68 51
16615.90 69
16617.12 52
16618.34 49
16619.56 60
16620.77 48
16621.99 44
16623.21 49
16624.43 65
16625.65 51
16626.87 51
16628.09 44
16629.30 50
16630.52 30
16631.74 36
16632.96 42
16634.18 41
16635.40 42
16636.62 56
16637.84 42
16639.06 43
16640.28 42
16641.49 51
16642.71 47
16643.93 42
16645.15 37
16646.37 55
16647.59 74
16648.81 36
16650.03 50
16651.25 49
16652.47 54
16653.69 43
16654.91 44
16656.13 52
16657.35 47
16658.57 32
16659.79 48
16661.01 45
16662.23 56
16663.45 49
16664.67 47
16665.89 64
16667.11 53
16668.33 53
16669.55 55
16670.77 62
16671.99 55
16673.21 49
16674.43 48
16675.65 46
16676.87 41
16678.09 48
16679.31 43
16680.53 41
16681.75 46
16682.97 42
16684.19 35
16685.42 35
16686.64 33
16687.86 40
16689.08 37
16690.30 36
16691.52 35
16692.74 35
16693.96 57
16695.18 41
16696.40 39
16697.63 55
16698.85 42
16700.07 40
16701.29 37
16702.51 53
16703.73 47
16704.95 50
16706.18 42
16707.40 49
16708.62 46
16709.84 46
16711.06 45
16712.28 42
16713.51 34
16714.73 31
16715.95 46
16717.17 50
16718.39 59
16719.62 52
16720.84 51
16722.06 60
16723.28 36
16724.50 43
16725.73 44
16726.95 41
16728.17 48
16729.39 39
16730.62 40
16731.84 41
16733.06 50
16734.28 46
16735.51 50
16736.73 41
16737.95 37
16739.18 47
16740.40 36
16741.62 44
16742.84 54
16744.07 31
16745.29 29
16746.51 30
16747.74 32
16748.96 38
16750.18 35
16751.41 33
16752.63 51
16753.85 25
16755.08 41
16756.30 67
16757.52 52
16758.75 31
16759.97 38
16761.19 35
16762.42 30
16763.64 37
16764.86 39
16766.09 37
16767.31 36
16768.54 43
16769.76 46
16770.98 36
16772.21 45
16773.43 50
16774.66 48
16775.88 38
16777.10 42
16778.33 47
16779.55 43
16780.78 35
16782.00 34
16783.22 42
16784.45 38
16785.67 47
16786.90 47
16788.12 48
16789.35 59
16790.57 45
16791.80 40
16793.02 42
16794.25 40
16795.47 39
16796.70 34
16797.92 42
16799.15 43
16800.37 35
16801.60 49
16802.82 40
16804.05 55
16805.27 47
16806.50 33
16807.72 30
16808.95 43
16810.17 58
16811.40 45
16812.62 42
16813.85 40
16815.07 35
16816.30 41
16817.53 46
16818.75 35
16819.98 44
16821.20 40
16822.43 45
16823.65 45
16824.88 34
16826.11 50
16827.33 51
16828.56 48
16829.78 40
16831.01 41
16832.24 41
16833.46 43
16834.69 41
16835.92 47
16837.14 33
16838.37 32
16839.60 31
16840.82 44
16842.05 46
16843.27 46
16844.50 36
16845.73 40
16846.96 40
16848.18 36
16849.41 40
16850.64 57
16851.86 42
16853.09 37
16854.32 36
16855.54 46
16856.77 40
16858.00 36
16859.22 42
16860.45 50
16861.68 46
16862.91 39
16864.13 37
16865.36 39
16866.59 44
16867.82 46
16869.04 50
16870.27 52
16871.50 38
16872.73 65
16873.95 59
16875.18 50
16876.41 49
16877.64 59
16878.87 46
16880.09 37
16881.32 47
16882.55 40
16883.78 45
16885.01 50
16886.23 50
16887.46 40
16888.69 48
16889.92 43
16891.15 57
16892.38 49
16893.60 41
16894.83 53
16896.06 56
16897.29 47
16898.52 46
16899.75 57
16900.98 64
16902.20 70
16903.43 52
16904.66 52
16905.89 54
16907.12 60
16908.35 61
16909.58 57
16910.81 45
16912.04 45
16913.26 43
16914.49 50
16915.72 51
16916.95 51
16918.18 43
16919.41 51
16920.64 45
16921.87 39
16923.10 39
16924.33 41
16925.56 39
16926.79 46
16928.02 40
16929.25 36
16930.48 31
16931.71 55
16932.94 71
16934.17 51
16935.40 54
16936.63 45
16937.86 64
16939.09 40
16940.32 44
16941.55 44
16942.78 52
16944.01 34
16945.24 37
16946.47 58
16947.70 44
16948.93 45
16950.16 45
16951.39 35
16952.62 28
16953.85 47
16955.08 46
16956.31 47
16957.54 48
16958.77 55
16960.01 50
16961.24 51
16962.47 38
16963.70 53
16964.93 52
16966.16 51
16967.39 41
16968.62 43
16969.85 39
16971.08 47
16972.32 58
16973.55 47
16974.78 46
16976.01 39
16977.24 41
16978.47 40
16979.70 44
16980.94 38
16982.17 36
16983.40 54
16984.63 52
16985.86 33
16987.10 35
16988.33 32
16989.56 41
16990.79 44
16992.02 43
16993.26 52
16994.49 41
16995.72 38
16996.95 44
16998.18 46
16999.42 49
17000.65 36
17001.88 55
17003.11 35
17004.35 43
17005.58 48
17006.81 26
17008.04 49
17009.28 46
17010.51 33
17011.74 40
17012.97 50
17014.21 41
17015.44 47
17016.67 57
17017.91 50
17019.14 49
17020.37 56
17021.60 47
17022.84 51
17024.07 48
17025.30 49
17026.54 38
17027.77 49
17029.00 41
17030.24 44
17031.47 36
17032.70 42
17033.94 63
17035.17 45
17036.41 48
17037.64 42
17038.87 47
17040.11 45
17041.34 52
17042.57 40
17043.81 39
17045.04 44
17046.28 36
17047.51 33
17048.74 27
17049.98 42
17051.21 47
17052.45 43
17053.68 33
17054.92 40
17056.15 46
17057.38 42
17058.62 37
17059.85 42
17061.09 47
17062.32 54
17063.56 35
17064.79 51
17066.03 60
17067.26 42
17068.50 42
17069.73 47
17070.97 39
17072.20 30
17073.44 48
17074.67 36
17075.91 52
17077.14 40
17078.38 50
17079.61 42
17080.85 40
17082.08 40
17083.32 51
17084.55 32
17085.79 43
17087.02 48
17088.26 49
17089.49 32
17090.73 38
17091.97 39
17093.20 40
17094.44 35
17095.67 45
17096.91 41
17098.14 33
17099.38 40
17100.62 47
17101.85 32
17103.09 28
17104.32 37
17105.56 31
17106.80 39
17108.03 47
17109.27 42
17110.51 40
17111.74 46
17112.98 38
17114.21 46
17115.45 45
17116.69 37
17117.92 43
17119.16 45
17120.40 52
17121.63 40
17122.87 39
17124.11 43
17125.34 59
17126.58 20
17127.82 34
17129.06 44
17130.29 31
17131.53 37
17132.77 38
17134.00 49
17135.24 46
17136.48 36
17137.72 39
17138.95 36
17140.19 52
17141.43 48
17142.67 41
17143.90 45
17145.14 34
17146.38 38
17147.62 33
17148.85 39
17150.09 31
17151.33 32
17152.57 43
17153.80 38
17155.04 37
17156.28 33
17157.52 33
17158.76 31
17159.99 33
17161.23 43
17162.47 40
17163.71 47
17164.95 45
17166.19 42
17167.42 41
17168.66 36
17169.90 49
17171.14 40
17172.38 45
17173.62 29
17174.86 38
17176.09 29
17177.33 32
17178.57 46
17179.81 38
17181.05 38
17182.29 45
17183.53 32
17184.77 34
17186.01 39
17187.24 36
17188.48 43
17189.72 45
17190.96 43
17192.20 30
17193.44 35
17194.68 40
17195.92 38
17197.16 35
17198.40 34
17199.64 40
17200.88 47
17202.12 41
17203.36 37
17204.60 46
17205.84 30
17207.08 48
17208.32 39
17209.56 32
17210.80 36
17212.04 47
17213.28 42
17214.52 36
17215.76 26
17217.00 45
17218.24 50
17219.48 50
17220.72 44
17221.96 45
17223.20 36
17224.44 40
17225.68 61
17226.92 43
17228.16 34
17229.40 49
17230.64 46
17231.88 39
17233.12 32
17234.36 33
17235.60 41
17236.85 46
17238.09 50
17239.33 43
17240.57 35
17241.81 31
17243.05 43
17244.29 44
17245.53 26
17246.77 30
17248.02 32
17249.26 58
17250.50 41
17251.74 28
17252.98 29
17254.22 40
17255.46 36
17256.71 26
17257.95 40
17259.19 39
17260.43 34
17261.67 27
17262.91 37
17264.16 24
17265.40 31
17266.64 40
17267.88 31
17269.12 34
17270.37 34
17271.61 40
17272.85 41
17274.09 37
17275.34 32
17276.58 41
17277.82 39
17279.06 50
17280.30 36
17281.55 46
17282.79 35
17284.03 55
17285.27 44
17286.52 36
17287.76 37
17289.00 34
17290.25 38
17291.49 29
17292.73 44
17293.97 46
17295.22 36
17296.46 34
17297.70 39
17298.95 39
17300.19 43
17301.43 35
17302.68 37
17303.92 34
17305.16 38
17306.41 47
17307.65 36
17308.89 27
17310.14 28
17311.38 40
17312.62 36
17313.87 46
17315.11 31
17316.36 44
17317.60 56
17318.84 33
17320.09 29
17321.33 37
17322.58 49
17323.82 38
17325.06 30
17326.31 40
17327.55 40
17328.80 28
17330.04 38
17331.28 50
17332.53 45
17333.77 29
17335.02 38
17336.26 39
17337.51 47
17338.75 26
17340.00 32
17341.24 50
17342.48 43
17343.73 29
17344.97 33
17346.22 24
17347.46 34
17348.71 29
17349.95 29
17351.20 33
17352.44 23
17353.69 39
17354.93 34
17356.18 32
17357.42 30
17358.67 30
17359.92 35
17361.16 31
17362.41 45
17363.65 44
17364.90 39
17366.14 34
17367.39 43
17368.63 41
17369.88 38
17371.13 39
17372.37 31
17373.62 45
17374.86 44
17376.11 43
17377.35 45
17378.60 35
17379.85 44
17381.09 36
17382.34 36
17383.59 36
17384.83 40
17386.08 48
17387.32 45
17388.57 38
17389.82 34
17391.06 40
17392.31 47
17393.56 44
17394.80 38
17396.05 45
17397.30 52
17398.54 42
17399.79 27
17401.04 40
17402.28 40
17403.53 56
17404.78 58
17406.02 32
17407.27 34
17408.52 31
17409.77 40
17411.01 51
17412.26 35
17413.51 35
17414.75 49
17416.00 42
17417.25 37
17418.50 30
17419.74 36
17420.99 48
17422.24 45
17423.49 22
17424.73 32
17425.98 38
17427.23 44
17428.48 45
17429.73 34
17430.97 37
17432.22 40
17433.47 54
17434.72 46
17435.97 37
17437.21 34
17438.46 32
17439.71 48
17440.96 41
17442.21 32
17443.45 43
17444.70 33
17445.95 34
17447.20 35
17448.45 43
17449.70 32
17450.95 37
17452.19 47
17453.44 44
17454.69 45
17455.94 50
17457.19 45
17458.44 36
17459.69 38
17460.94 40
17462.19 57
17463.43 37
17464.68 43
17465.93 36
17467.18 39
17468.43 52
17469.68 26
17470.93 38
17472.18 35
17473.43 35
17474.68 34
17475.93 36
17477.18 31
17478.43 37
17479.68 32
17480.93 40
17482.18 33
17483.43 28
17484.68 39
17485.93 35
17487.17 40
17488.42 41
17489.67 41
17490.92 47
17492.18 51
17493.43 46
17494.68 43
17495.93 42
17497.18 38
17498.43 54
17499.68 49
17500.93 61
17502.18 40
17503.43 35
17504.68 40
17505.93 43
17507.18 35
17508.43 33
17509.68 34
17510.93 50
17512.18 48
17513.43 34
17514.68 38
17515.94 46
17517.19 35
17518.44 36
17519.69 38
17520.94 32
17522.19 44
17523.44 50
17524.69 44
17525.94 37
17527.20 38
17528.45 41
17529.70 51
17530.95 49
17532.20 30
17533.45 30
17534.70 47
17535.96 40
17537.21 42
17538.46 53
17539.71 34
17540.96 47
17542.22 46
17543.47 33
17544.72 36
17545.97 42
17547.22 35
17548.48 44
17549.73 41
17550.98 41
17552.23 43
17553.48 53
17554.74 44
17555.99 34
17557.24 35
17558.49 42
17559.75 39
17561.00 42
17562.25 41
17563.50 58
17564.76 58
17566.01 50
17567.26 42
17568.52 38
17569.77 38
17571.02 43
17572.27 30
17573.53 30
17574.78 39
17576.03 49
17577.29 61
17578.54 32
17579.79 52
17581.05 45
17582.30 32
17583.55 31
17584.81 30
17586.06 46
17587.31 42
17588.57 46
17589.82 35
17591.07 32
17592.33 23
17593.58 43
17594.83 53
17596.09 58
17597.34 46
17598.60 44
17599.85 53
17601.10 43
17602.36 36
17603.61 37
17604.87 51
17606.12 57
17607.37 34
17608.63 54
17609.88 39
17611.14 45
17612.39 57
17613.65 34
17614.90 40
17616.16 40
17617.41 46
17618.66 38
17619.92 38
17621.17 49
17622.43 52
17623.68 53
17624.94 51
17626.19 50
17627.45 44
17628.70 43
17629.96 30
17631.21 39
17632.47 47
17633.72 61
17634.98 47
17636.23 42
17637.49 55
17638.74 46
17640.00 34
17641.26 48
17642.51 53
17643.77 58
17645.02 40
17646.28 45
17647.53 44
17648.79 38
17650.04 42
17651.30 50
17652.56 28
17653.81 44
17655.07 43
17656.32 53
17657.58 43
17658.84 39
17660.09 36
17661.35 52
17662.60 54
17663.86 54
17665.12 57
17666.37 43
17667.63 31
17668.89 45
17670.14 55
17671.40 55
17672.66 42
17673.91 43
17675.17 33
17676.43 36
17677.68 45
17678.94 52
17680.20 57
17681.45 44
17682.71 52
17683.97 43
17685.22 33
17686.48 46
17687.74 32
17688.99 37
17690.25 38
17691.51 32
17692.77 28
17694.02 45
17695.28 51
17696.54 41
17697.80 23
17699.05 37
17700.31 32
17701.57 43
17702.83 34
17704.08 36
17705.34 32
17706.60 31
17707.86 49
17709.11 49
17710.37 37
17711.63 44
17712.89 45
17714.15 37
17715.40 45
17716.66 38
17717.92 40
17719.18 41
17720.44 40
17721.70 41
17722.95 30
17724.21 31
17725.47 36
17726.73 25
17727.99 31
17729.25 52
17730.51 57
17731.76 43
17733.02 45
17734.28 55
17735.54 35
17736.80 55
17738.06 38
17739.32 34
17740.58 31
17741.83 34
17743.09 46
17744.35 35
17745.61 44
17746.87 32
17748.13 54
17749.39 46
17750.65 45
17751.91 38
17753.17 47
17754.43 52
17755.69 39
17756.95 36
17758.21 49
17759.47 51
17760.73 35
17761.98 31
17763.24 35
17764.50 32
17765.76 33
17767.02 40
17768.28 46
17769.54 41
17770.80 43
17772.06 46
17773.32 53
17774.58 34
17775.84 30
17777.11 38
17778.37 52
17779.63 28
17780.89 34
17782.15 43
17783.41 51
17784.67 57
17785.93 42
17787.19 38
17788.45 38
17789.71 48
17790.97 57
17792.23 51
17793.49 45
17794.75 47
17796.01 44
17797.28 49
17798.54 30
17799.80 32
17801.06 50
17802.32 36
17803.58 33
17804.84 34
17806.10 46
17807.37 38
17808.63 47
17809.89 36
17811.15 34
17812.41 27
17813.67 46
17814.93 37
17816.20 45
17817.46 38
17818.72 30
17819.98 43
17821.24 26
17822.50 43
17823.77 38
17825.03 31
17826.29 30
17827.55 34
17828.81 37
17830.08 35
17831.34 23
17832.60 36
17833.86 33
17835.13 38
17836.39 38
17837.65 39
17838.91 31
17840.18 33
17841.44 31
17842.70 37
17843.96 39
17845.23 48
17846.49 43
17847.75 41
17849.01 37
17850.28 22
17851.54 29
17852.80 37
17854.07 48
17855.33 36
17856.59 38
17857.86 38
17859.12 36
17860.38 34
17861.65 30
17862.91 32
17864.17 32
17865.44 32
17866.70 52
17867.96 47
17869.23 29
17870.49 38
17871.75 36
17873.02 38
17874.28 27
17875.54 35
17876.81 31
17878.07 46
17879.34 49
17880.60 55
17881.86 48
17883.13 47
17884.39 29
17885.66 40
17886.92 40
17888.18 35
17889.45 35
17890.71 37
17891.98 38
17893.24 30
17894.51 36
17895.77 44
17897.04 39
17898.30 39
17899.56 36
17900.83 40
17902.09 46
17903.36 42
17904.62 38
17905.89 64
17907.15 37
17908.42 40
17909.68 40
17910.95 40
17912.21 40
17913.48 38
17914.74 43
17916.01 33
17917.27 32
17918.54 44
17919.80 43
17921.07 32
17922.34 38
17923.60 46
17924.87 32
17926.13 33
17927.40 44
17928.66 40
17929.93 46
17931.19 36
17932.46 26
17933.73 36
17934.99 48
17936.26 50
17937.52 43
17938.79 41
17940.06 26
17941.32 37
17942.59 34
17943.85 51
17945.12 33
17946.39 38
17947.65 29
17948.92 39
17950.19 29
17951.45 35
17952.72 31
17953.99 33
17955.25 48
17956.52 42
17957.79 26
17959.05 35
17960.32 41
17961.59 42
17962.85 32
17964.12 34
17965.39 34
17966.65 36
17967.92 47
17969.19 29
17970.45 36
17971.72 41
17972.99 40
17974.26 35
17975.52 36
17976.79 41
17978.06 43
17979.33 31
17980.59 32
17981.86 37
17983.13 34
17984.40 33
17985.66 36
17986.93 32
17988.20 34
17989.47 50
17990.73 39
17992.00 30
17993.27 33
17994.54 35
17995.81 36
17997.07 34
17998.34 33
17999.61 34
18000.88 37
18002.15 29
18003.42 39
18004.68 55
18005.95 40
18007.22 26
18008.49 34
18009.76 44
18011.03 27
18012.30 23
18013.56 28
18014.83 35
18016.10 36
18017.37 32
18018.64 37
18019.91 40
18021.18 34
18022.45 34
18023.71 31
18024.98 32
18026.25 33
18027.52 31
18028.79 31
18030.06 19
18031.33 46
18032.60 48
18033.87 46
18035.14 44
18036.41 30
18037.68 26
18038.95 50
18040.22 52
18041.49 35
18042.76 29
18044.02 33
18045.29 40
18046.56 38
18047.83 34
18049.10 28
18050.37 27
18051.64 53
18052.91 57
18054.18 39
18055.45 28
18056.72 25
18057.99 40
18059.27 31
18060.54 27
18061.81 29
18063.08 34
18064.35 35
18065.62 40
18066.89 36
18068.16 30
18069.43 36
18070.70 38
18071.97 39
18073.24 26
18074.51 30
18075.78 41
18077.05 41
18078.32 27
18079.60 40
18080.87 41
18082.14 40
18083.41 54
18084.68 28
18085.95 33
18087.22 33
18088.49 45
18089.77 40
18091.04 30
18092.31 31
18093.58 37
18094.85 38
18096.12 52
18097.39 31
18098.67 35
18099.94 40
18101.21 31
18102.48 33
18103.75 32
18105.02 41
18106.30 51
18107.57 31
18108.84 36
18110.11 42
18111.38 40
18112.66 25
18113.93 33
18115.20 34
18116.47 34
18117.75 28
18119.02 32
18120.29 36
18121.56 29
18122.84 30
18124.11 37
18125.38 35
18126.65 43
18127.93 43
18129.20 39
18130.47 48
18131.74 31
18133.02 33
18134.29 41
18135.56 34
18136.84 38
18138.11 43
18139.38 31
18140.66 20
18141.93 40
18143.20 50
18144.48 35
18145.75 44
18147.02 40
18148.30 34
18149.57 37
18150.84 26
18152.12 29
18153.39 29
18154.66 37
18155.94 39
18157.21 55
18158.48 39
18159.76 31
18161.03 31
18162.31 42
18163.58 53
18164.85 31
18166.13 41
18167.40 35
18168.68 48
18169.95 38
18171.22 37
18172.50 21
18173.77 33
18175.05 27
18176.32 27
18177.60 28
18178.87 29
18180.15 40
18181.42 40
18182.69 37
18183.97 27
18185.24 36
18186.52 32
18187.79 32
18189.07 34
18190.34 34
18191.62 25
18192.89 40
18194.17 29
18195.44 36
18196.72 36
18197.99 34
18199.27 36
18200.54 33
18201.82 29
18203.09 32
18204.37 25
18205.65 34
18206.92 32
18208.20 40
18209.47 48
18210.75 32
18212.02 29
18213.30 31
18214.57 38
18215.85 36
18217.13 45
18218.40 30
18219.68 36
18220.95 32
18222.23 24
18223.51 42
18224.78 35
18226.06 42
18227.33 29
18228.61 40
18229.89 43
18231.16 36
18232.44 32
18233.72 30
18234.99 45
18236.27 40
18237.55 37
18238.82 43
18240.10 40
18241.38 33
18242.65 31
18243.93 33
18245.21 39
18246.48 41
18247.76 44
18249.04 43
18250.31 46
18251.59 32
18252.87 35
18254.15 37
18255.42 33
18256.70 30
18257.98 40
18259.25 40
18260.53 40
18261.81 47
18263.09 25
18264.36 36
18265.64 32
18266.92 42
18268.20 47
18269.47 50
18270.75 27
18272.03 39
18273.31 38
18274.59 43
18275.86 33
18277.14 43
18278.42 37
18279.70 39
18280.98 45
18282.25 52
18283.53 37
18284.81 31
18286.09 38
18287.37 34
18288.64 33
18289.92 36
18291.20 35
18292.48 22
18293.76 35
18295.04 25
18296.32 27
18297.59 20
18298.87 24
18300.15 35
18301.43 34
18302.71 41
18303.99 31
18305.27 39
18306.55 39
18307.83 32
18309.10 25
18310.38 33
18311.66 52
18312.94 34
18314.22 46
18315.50 34
18316.78 38
18318.06 37
18319.34 42
18320.62 35
18321.90 41
18323.18 35
18324.46 35
18325.74 37
18327.02 28
18328.30 33
18329.58 47
18330.86 30
18332.14 38
18333.41 28
18334.69 42
18335.97 41
18337.25 51
18338.54 45
18339.82 52
18341.10 33
18342.38 39
18343.66 42
18344.94 35
18346.22 47
18347.50 33
18348.78 46
18350.06 43
18351.34 35
18352.62 46
18353.90 41
18355.18 20
18356.46 40
18357.74 40
18359.02 40
18360.30 48
18361.58 33
18362.87 41
18364.15 36
18365.43 39
18366.71 35
18367.99 34
18369.27 29
18370.55 30
18371.83 37
18373.11 42
18374.40 31
18375.68 34
18376.96 31
18378.24 34
18379.52 32
18380.80 55
18382.08 43
18383.37 31
18384.65 48
18385.93 30
18387.21 41
18388.49 28
18389.78 31
18391.06 35
18392.34 38
18393.62 35
18394.90 41
18396.19 50
18397.47 29
18398.75 35
18400.03 33
18401.31 44
18402.60 32
18403.88 32
18405.16 56
18406.44 47
18407.73 34
18409.01 35
18410.29 39
18411.57 46
18412.86 32
18414.14 34
18415.42 33
18416.71 37
18417.99 40
18419.27 40
18420.55 33
18421.84 29
18423.12 34
18424.40 28
18425.69 39
18426.97 27
18428.25 34
18429.54 49
18430.82 34
18432.10 32
18433.39 25
18434.67 34
18435.95 32
18437.24 35
18438.52 28
18439.80 49
18441.09 34
18442.37 48
18443.66 43
18444.94 38
18446.22 38
18447.51 46
18448.79 30
18450.08 39
18451.36 37
18452.64 36
18453.93 34
18455.21 41
18456.50 42
18457.78 30
18459.06 37
18460.35 41
18461.63 41
18462.92 30
18464.20 43
18465.49 32
18466.77 34
18468.06 43
18469.34 36
18470.63 27
18471.91 46
18473.19 37
18474.48 34
18475.76 31
18477.05 41
18478.33 40
18479.62 30
18480.90 36
18482.19 36
18483.47 34
18484.76 36
18486.05 42
18487.33 37
18488.62 38
18489.90 37
18491.19 36
18492.47 37
18493.76 36
18495.04 42
18496.33 48
18497.61 41
18498.90 31
18500.19 31
18501.47 37
18502.76 31
18504.04 35
18505.33 35
18506.62 42
18507.90 41
18509.19 33
18510.47 35
18511.76 43
18513.05 40
18514.33 33
18515.62 40
18516.90 54
18518.19 58
18519.48 52
18520.76 41
18522.05 41
18523.34 43
18524.62 39
18525.91 30
18527.20 36
18528.48 28
18529.77 31
18531.06 41
18532.34 46
18533.63 45
18534.92 62
18536.21 40
18537.49 26
18538.78 43
18540.07 50
18541.35 29
18542.64 33
18543.93 38
18545.22 43
18546.50 45
18547.79 35
18549.08 55
18550.37 26
18551.65 38
18552.94 28
18554.23 38
18555.52 26
18556.80 38
18558.09 27
18559.38 39
18560.67 47
18561.95 53
18563.24 42
18564.53 28
18565.82 41
18567.11 39
18568.39 37
18569.68 34
18570.97 42
18572.26 40
18573.55 33
18574.84 36
18576.12 23
18577.41 31
18578.70 53
18579.99 45
18581.28 49
18582.57 36
18583.86 45
18585.14 37
18586.43 33
18587.72 45
18589.01 39
18590.30 40
18591.59 37
18592.88 39
18594.17 38
18595.46 29
18596.74 29
18598.03 30
18599.32 48
18600.61 42
18601.90 36
18603.19 36
18604.48 34
18605.77 28
18607.06 40
18608.35 24
18609.64 39
18610.93 33
18612.22 27
18613.51 39
18614.80 48
18616.09 36
18617.38 45
18618.67 61
18619.96 44
18621.25 40
18622.54 35
18623.83 39
18625.12 28
18626.41 43
18627.70 39
18628.99 41
18630.28 65
18631.57 41
18632.86 26
18634.15 49
18635.44 38
18636.73 36
18638.02 45
18639.31 37
18640.60 34
18641.89 48
18643.18 36
18644.47 35
18645.76 39
18647.06 30
18648.35 62
18649.64 54
18650.93 33
18652.22 53
18653.51 52
18654.80 56
18656.09 42
18657.38 49
18658.68 32
18659.97 41
18661.26 46
18662.55 36
18663.84 22
18665.13 31
18666.42 44
18667.72 43
18669.01 36
18670.30 46
18671.59 27
18672.88 43
18674.17 49
18675.47 30
18676.76 44
18678.05 44
18679.34 46
18680.63 42
18681.93 36
18683.22 42
18684.51 43
18685.80 35
18687.09 38
18688.39 35
18689.68 37
18690.97 46
18692.26 36
18693.56 26
18694.85 34
18696.14 34
18697.43 35
18698.73 34
18700.02 32
18701.31 30
18702.60 36
18703.90 36
18705.19 31
18706.48 35
18707.78 37
18709.07 41
18710.36 46
18711.66 49
18712.95 39
18714.24 40
18715.54 42
18716.83 43
18718.12 32
18719.42 26
18720.71 43
18722.00 30
18723.30 46
18724.59 44
18725.88 41
18727.18 54
18728.47 55
18729.76 41
18731.06 40
18732.35 25
18733.65 28
18734.94 33
18736.23 40
18737.53 34
18738.82 41
18740.12 46
18741.41 40
18742.70 52
18744.00 40
18745.29 39
18746.59 29
18747.88 39
18749.18 30
18750.47 32
18751.76 34
18753.06 47
18754.35 27
18755.65 40
18756.94 34
18758.24 40
18759.53 39
18760.83 42
18762.12 45
18763.42 31
18764.71 39
18766.01 23
18767.30 33
18768.60 38
18769.89 34
18771.19 42
18772.48 39
18773.78 44
18775.07 34
18776.37 38
18777.66 31
18778.96 31
18780.25 20
18781.55 39
18782.85 43
18784.14 47
18785.44 39
18786.73 35
18788.03 41
18789.32 50
18790.62 34
18791.92 34
18793.21 36
18794.51 33
18795.80 38
18797.10 35
18798.40 37
18799.69 38
18800.99 51
18802.28 28
18803.58 44
18804.88 39
18806.17 28
18807.47 28
18808.77 31
18810.06 38
18811.36 40
18812.66 43
18813.95 28
18815.25 38
18816.55 35
18817.84 31
18819.14 45
18820.44 43
18821.73 36
18823.03 37
18824.33 30
18825.62 42
18826.92 43
18828.22 33
18829.52 29
18830.81 36
18832.11 27
18833.41 25
18834.71 36
18836.00 42
18837.30 37
18838.60 36
18839.90 42
18841.19 31
18842.49 44
18843.79 49
18845.09 37
18846.38 43
18847.68 45
18848.98 46
18850.28 41
18851.58 38
18852.87 36
18854.17 34
18855.47 36
18856.77 34
18858.07 37
18859.36 32
18860.66 36
18861.96 33
18863.26 28
18864.56 41
18865.86 37
18867.15 31
18868.45 34
18869.75 37
18871.05 36
18872.35 29
18873.65 33
18874.95 22
18876.24 34
18877.54 32
18878.84 42
18880.14 30
18881.44 44
18882.74 37
18884.04 32
18885.34 32
18886.64 34
18887.94 29
18889.24 30
18890.53 37
18891.83 37
18893.13 34
18894.43 29
18895.73 30
18897.03 32
18898.33 42
18899.63 34
18900.93 25
18902.23 25
18903.53 36
18904.83 37
18906.13 44
18907.43 50
18908.73 42
18910.03 47
18911.33 28
18912.63 41
18913.93 39
18915.23 40
18916.53 33
18917.83 38
18919.13 42
18920.43 31
18921.73 34
18923.03 41
18924.33 40
18925.63 41
18926.93 39
18928.23 43
18929.53 35
18930.84 36
18932.14 63
18933.44 44
18934.74 41
18936.04 37
18937.34 39
18938.64 33
18939.94 31
18941.24 28
18942.54 45
18943.84 29
18945.15 33
18946.45 44
18947.75 34
18949.05 46
18950.35 31
18951.65 38
18952.95 35
18954.26 28
18955.56 39
18956.86 32
18958.16 41
18959.46 35
18960.76 40
18962.07 37
18963.37 27
18964.67 35
18965.97 24
18967.27 39
18968.57 30
18969.88 31
18971.18 27
18972.48 26
18973.78 41
18975.09 39
18976.39 33
18977.69 21
18978.99 37
18980.29 47
18981.60 42
18982.90 28
18984.20 31
18985.50 42
18986.81 55
18988.11 38
18989.41 33
18990.72 40
18992.02 49
18993.32 39
18994.62 39
18995.93 36
18997.23 34
18998.53 40
18999.84 46
19001.14 52
19002.44 37
19003.75 33
19005.05 37
19006.35 28
19007.66 34
19008.96 33
19010.26 37
19011.57 32
19012.87 38
19014.17 34
19015.48 27
19016.78 26
19018.08 41
19019.39 39
19020.69 28
19021.99 24
19023.30 31
19024.60 36
19025.91 42
19027.21 33
19028.51 41
19029.82 44
19031.12 54
19032.43 40
19033.73 55
19035.04 50
19036.34 32
19037.64 40
19038.95 29
19040.25 32
19041.56 35
19042.86 41
19044.17 34
19045.47 34
19046.78 31
19048.08 36
19049.39 29
19050.69 28
19052.00 33
19053.30 36
19054.61 48
19055.91 40
19057.22 28
19058.52 40
19059.83 38
19061.13 45
19062.44 42
19063.74 29
19065.05 30
19066.35 42
19067.66 30
19068.96 30
19070.27 30
19071.57 36
19072.88 40
19074.18 37
19075.49 34
19076.80 45
19078.10 22
19079.41 48
19080.71 40
19082.02 67
19083.33 38
19084.63 26
19085.94 31
19087.24 37
19088.55 35
19089.86 38
19091.16 44
19092.47 34
19093.77 28
19095.08 47
19096.39 44
19097.69 30
19099.00 30
19100.31 35
19101.61 24
19102.92 35
19104.23 30
19105.53 35
19106.84 35
19108.15 34
19109.45 38
19110.76 38
19112.07 41
19113.37 27
19114.68 27
19115.99 21
19117.30 34
19118.60 38
19119.91 32
19121.22 34
19122.52 37
19123.83 37
19125.14 30
19126.45 38
19127.75 29
19129.06 29
19130.37 39
19131.68 34
19132.98 27
19134.29 32
19135.60 52
19136.91 43
19138.22 39
19139.52 44
19140.83 37
19142.14 37
19143.45 32
19144.76 34
19146.06 33
19147.37 37
19148.68 29
19149.99 37
19151.30 36
19152.60 33
19153.91 32
19155.22 41
19156.53 34
19157.84 44
19159.15 25
19160.46 48
19161.76 31
19163.07 31
19164.38 30
19165.69 40
19167.00 40
19168.31 40
19169.62 37
19170.93 54
19172.23 60
19173.54 45
19174.85 49
19176.16 22
19177.47 42
19178.78 40
19180.09 35
19181.40 39
19182.71 43
19184.02 42
19185.33 45
19186.64 36
19187.95 31
19189.26 47
19190.57 37
19191.87 42
19193.18 30
19194.49 20
19195.80 47
19197.11 46
19198.42 25
19199.73 37
19201.04 25
19202.35 32
19203.66 33
19204.97 32
19206.28 38
19207.59 37
19208.90 38
19210.21 44
19211.53 41
19212.84 31
19214.15 23
19215.46 31
19216.77 33
19218.08 37
19219.39 31
19220.70 31
19222.01 33
19223.32 42
19224.63 39
19225.94 35
19227.25 26
19228.56 34
19229.87 27
19231.19 36
19232.50 35
19233.81 32
19235.12 31
19236.43 29
19237.74 35
19239.05 40
19240.36 43
19241.68 41
19242.99 28
19244.30 30
19245.61 19
19246.92 34
19248.23 33
19249.54 25
19250.86 33
19252.17 46
19253.48 40
19254.79 32
19256.10 42
19257.42 27
19258.73 40
19260.04 38
19261.35 37
19262.66 34
19263.98 30
19265.29 39
19266.60 39
19267.91 34
19269.22 40
19270.54 29
19271.85 41
19273.16 35
19274.47 29
19275.79 24
19277.10 29
19278.41 44
19279.72 40
19281.04 42
19282.35 46
19283.66 41
19284.98 43
19286.29 37
19287.60 22
19288.91 33
19290.23 33
19291.54 25
19292.85 22
19294.17 33
19295.48 38
19296.79 25
19298.11 20
19299.42 27
19300.73 38
19302.05 28
19303.36 39
19304.67 31
19305.99 28
19307.30 29
19308.61 36
19309.93 40
19311.24 37
19312.56 31
19313.87 42
19315.18 46
19316.50 28
19317.81 36
19319.13 35
19320.44 36
19321.75 32
19323.07 32
19324.38 39
19325.70 39
19327.01 34
19328.32 31
19329.64 39
19330.95 40
19332.27 27
19333.58 37
19334.90 28
19336.21 32
19337.53 34
19338.84 33
19340.16 44
19341.47 41
19342.79 41
19344.10 35
19345.42 23
19346.73 22
19348.05 29
19349.36 29
19350.68 44
19351.99 19
19353.31 25
19354.62 30
19355.94 45
19357.25 41
19358.57 41
19359.88 36
19361.20 28
19362.51 31
19363.83 35
19365.14 36
19366.46 27
19367.78 38
19369.09 37
19370.41 32
19371.72 32
19373.04 36
19374.35 32
19375.67 41
19376.99 33
19378.30 37
19379.62 31
19380.93 37
19382.25 38
19383.57 30
19384.88 44
19386.20 49
19387.52 38
19388.83 31
19390.15 36
19391.47 29
19392.78 39
19394.10 43
19395.42 38
19396.73 36
19398.05 27
19399.37 32
19400.68 34
19402.00 27
19403.32 20
19404.63 30
19405.95 35
19407.27 33
19408.58 31
19409.90 25
19411.22 34
19412.54 48
19413.85 34
19415.17 29
19416.49 35
19417.80 43
19419.12 45
19420.44 38
19421.76 33
19423.07 34
19424.39 29
19425.71 31
19427.03 30
19428.35 36
19429.66 39
19430.98 39
19432.30 33
19433.62 32
19434.93 30
19436.25 24
19437.57 56
19438.89 39
19440.21 30
19441.53 34
19442.84 41
19444.16 38
19445.48 31
19446.80 35
19448.12 37
19449.44 38
19450.75 33
19452.07 37
19453.39 27
19454.71 34
19456.03 31
19457.35 32
19458.67 21
19459.98 27
19461.30 29
19462.62 32
19463.94 39
19465.26 46
19466.58 40
19467.90 32
19469.22 31
19470.54 28
19471.86 34
19473.18 31
19474.49 28
19475.81 44
19477.13 31
19478.45 33
19479.77 33
19481.09 36
19482.41 23
19483.73 46
19485.05 44
19486.37 36
19487.69 27
19489.01 38
19490.33 46
19491.65 34
19492.97 38
19494.29 32
19495.61 32
19496.93 26
19498.25 31
19499.57 43
19500.89 37
19502.21 40
19503.53 40
19504.85 32
19506.17 29
19507.49 35
19508.81 23
19510.13 30
19511.45 48
19512.77 40
19514.09 33
19515.42 40
19516.74 43
19518.06 28
19519.38 40
19520.70 38
19522.02 42
19523.34 32
19524.66 23
19525.98 42
19527.30 40
19528.62 50
19529.95 39
19531.27 50
19532.59 33
19533.91 36
19535.23 36
19536.55 35
19537.87 45
19539.20 39
19540.52 36
19541.84 37
19543.16 41
19544.48 29
19545.80 26
19547.13 34
19548.45 38
19549.77 30
19551.09 35
19552.41 27
19553.74 31
19555.06 32
19556.38 33
19557.70 41
19559.02 37
19560.35 39
19561.67 41
19562.99 36
19564.31 36
19565.64 38
19566.96 48
19568.28 27
19569.60 45
19570.93 28
19572.25 27
19573.57 34
19574.89 42
19576.22 30
19577.54 24
19578.86 42
19580.18 37
19581.51 40
19582.83 31
19584.15 37
19585.48 27
19586.80 32
19588.12 41
19589.45 46
19590.77 46
19592.09 33
19593.42 49
19594.74 40
19596.06 34
19597.39 31
19598.71 36
19600.03 29
19601.36 33
19602.68 43
19604.00 40
19605.33 29
19606.65 39
19607.98 30
19609.30 30
19610.62 30
19611.95 32
19613.27 41
19614.60 46
19615.92 27
19617.24 29
19618.57 35
19619.89 46
19621.22 35
19622.54 28
19623.87 32
19625.19 38
19626.51 42
19627.84 32
19629.16 41
19630.49 27
19631.81 36
19633.14 34
19634.46 34
19635.79 39
19637.11 33
19638.44 26
19639.76 24
19641.09 35
19642.41 37
19643.74 31
19645.06 25
19646.39 41
19647.71 34
19649.04 30
19650.36 26
19651.69 31
19653.01 25
19654.34 39
19655.66 35
19656.99 37
19658.32 42
19659.64 31
19660.97 40
19662.29 45
19663.62 41
19664.94 32
19666.27 33
19667.60 41
19668.92 36
19670.25 69
19671.57 53
19672.90 32
19674.23 26
19675.55 42
19676.88 37
19678.20 35
19679.53 26
19680.86 40
19682.18 33
19683.51 28
19684.84 29
19686.16 45
19687.49 26
19688.82 28
19690.14 31
19691.47 32
19692.80 38
19694.12 38
19695.45 28
19696.78 25
19698.10 35
19699.43 25
19700.76 29
19702.08 34
19703.41 48
19704.74 36
19706.07 30
19707.39 30
19708.72 35
19710.05 44
19711.37 34
19712.70 30
19714.03 28
19715.36 29
19716.68 36
19718.01 38
19719.34 33
19720.67 33
19721.99 40
19723.32 35
19724.65 30
19725.98 39
19727.31 37
19728.63 32
19729.96 32
19731.29 31
19732.62 31
19733.95 21
19735.27 27
19736.60 26
19737.93 29
19739.26 39
19740.59 34
19741.92 33
19743.24 32
19744.57 36
19745.90 32
19747.23 27
19748.56 19
19749.89 32
19751.22 29
19752.54 31
19753.87 33
19755.20 30
19756.53 39
19757.86 31
19759.19 26
19760.52 35
19761.85 38
19763.18 29
19764.50 25
19765.83 29
19767.16 28
19768.49 40
19769.82 33
19771.15 21
19772.48 28
19773.81 38
19775.14 38
19776.47 25
19777.80 35
19779.13 28
19780.46 35
19781.79 41
19783.12 38
19784.45 52
19785.78 37
19787.11 27
19788.44 22
19789.77 30
19791.10 38
19792.43 26
19793.76 36
19795.09 54
19796.42 31
19797.75 36
19799.08 32
19800.41 38
19801.74 36
19803.07 38
19804.40 47
19805.73 32
19807.06 19
19808.39 23
19809.72 25
19811.05 27
19812.38 26
19813.71 39
19815.05 31
19816.38 29
19817.71 26
19819.04 36
19820.37 35
19821.70 30
19823.03 39
19824.36 34
19825.69 32
19827.03 31
19828.36 23
19829.69 28
19831.02 45
19832.35 29
19833.68 21
19835.01 30
19836.35 38
19837.68 36
19839.01 41
19840.34 29
19841.67 43
19843.00 46
19844.34 48
19845.67 40
19847.00 36
19848.33 32
19849.66 40
19851.00 38
19852.33 25
19853.66 28
19854.99 41
19856.32 49
19857.66 30
19858.99 35
19860.32 39
19861.65 31
19862.99 36
19864.32 40
19865.65 32
19866.98 30
19868.32 43
19869.65 42
19870.98 34
19872.31 37
19873.65 42
19874.98 35
19876.31 46
19877.65 37
19878.98 35
19880.31 37
19881.65 31
19882.98 36
19884.31 34
19885.64 38
19886.98 30
19888.31 36
19889.64 29
19890.98 32
19892.31 30
19893.64 43
19894.98 27
19896.31 29
19897.65 28
19898.98 38
19900.31 31
19901.65 35
19902.98 44
19904.31 38
19905.65 36
19906.98 26
19908.32 35
19909.65 34
19910.98 37
19912.32 39
19913.65 36
19914.99 29
19916.32 25
19917.66 32
19918.99 43
19920.32 31
19921.66 40
19922.99 39
19924.33 32
19925.66 40
19927.00 22
19928.33 30
19929.67 35
19931.00 35
19932.34 24
19933.67 42
19935.01 59
19936.34 35
19937.68 43
19939.01 38
19940.35 28
19941.68 30
19943.02 40
19944.35 38
19945.69 51
19947.02 28
19948.36 34
19949.69 33
19951.03 28
19952.36 27
19953.70 43
19955.03 24
19956.37 22
19957.71 25
19959.04 31
19960.38 36
19961.71 30
19963.05 31
19964.38 41
19965.72 40
19967.06 34
19968.39 26
19969.73 30
19971.06 29
19972.40 35
19973.74 34
19975.07 29
19976.41 29
19977.75 27
19979.08 31
19980.42 36
19981.75 25
19983.09 25
19984.43 34
19985.76 43
19987.10 28
19988.44 24
19989.77 21
19991.11 20
19992.45 27
19993.78 38
19995.12 34
19996.46 29
19997.80 27
19999.13 38
20000.47 29
20001.81 35
20003.14 37
20004.48 27
20005.82 32
20007.16 28
20008.49 33
20009.83 31
20011.17 28
20012.51 33
20013.84 31
20015.18 24
20016.52 37
20017.86 30
20019.19 27
20020.53 33
20021.87 30
20023.21 34
20024.55 43
20025.88 43
20027.22 42
20028.56 27
20029.90 27
20031.24 41
20032.57 36
20033.91 46
20035.25 38
20036.59 35
20037.93 39
20039.26 35
20040.60 34
20041.94 34
20043.28 18
20044.62 29
20045.96 23
20047.30 17
20048.63 36
20049.97 32
20051.31 41
20052.65 43
20053.99 33
20055.33 39
20056.67 34
20058.01 36
20059.35 52
20060.69 34
20062.02 33
20063.36 41
20064.70 36
20066.04 39
20067.38 47
20068.72 33
20070.06 38
20071.40 45
20072.74 34
20074.08 31
20075.42 24
20076.76 40
20078.10 27
20079.44 42
20080.78 26
20082.12 28
20083.46 27
20084.80 39
20086.14 41
20087.48 25
20088.82 49
20090.16 46
20091.50 42
20092.84 23
20094.18 30
20095.52 33
20096.86 44
20098.20 32
20099.54 28
20100.88 19
20102.22 29
20103.56 45
20104.90 41
20106.24 38
20107.58 42
20108.92 36
20110.26 34
20111.60 28
20112.95 29
20114.29 29
20115.63 37
20116.97 41
20118.31 28
20119.65 35
20120.99 45
20122.33 39
20123.67 41
20125.02 23
20126.36 37
20127.70 23
20129.04 34
20130.38 37
20131.72 26
20133.06 24
20134.41 41
20135.75 36
