# Supplementary material for: MALDI-TOF MS typing enables the classification of brewing yeasts of the genus Saccharomyces to major beer styles
Source: PLoS One. 2017 Aug 9;12(8):e0181694. doi: 10.1371/journal.pone.0181694 (PMC5549903; doi:10.1371/journal.pone.0181694)
Supplement: S11 File — The directory includes 90 raw files and was zipped to “.zip”; the folder has three strains with 30 spectra per strain; S1 Text explains the raw files with an example and Table 1 represents the yeast strains used within the experiment. (ZIP) [file pone.0181694.s014.zip › 31-33/30337-338-OG-Alt-Alt-YPG-18h-E-E_2015-08-06__0_E8_1.dat]

2000.64 3344
2001.06 3273
2001.49 3258
2001.91 3463
2002.33 3471
2002.75 3204
2003.17 3200
2003.60 3310
2004.02 3348
2004.44 3230
2004.86 3072
2005.28 3225
2005.70 3172
2006.13 3141
2006.55 3078
2006.97 3209
2007.39 3163
2007.82 3199
2008.24 3417
2008.66 3076
2009.08 2960
2009.51 3018
2009.93 3075
2010.35 3022
2010.77 3073
2011.20 2971
2011.62 2899
2012.04 2900
2012.46 2897
2012.89 2872
2013.31 2947
2013.73 2986
2014.15 2960
2014.58 3045
2015.00 2991
2015.42 2927
2015.85 2849
2016.27 2939
2016.69 2799
2017.12 2689
2017.54 2843
2017.96 3038
2018.39 3021
2018.81 3106
2019.23 2940
2019.66 2953
2020.08 3141
2020.50 3145
2020.93 3076
2021.35 3089
2021.78 2910
2022.20 3042
2022.62 3010
2023.05 2904
2023.47 2915
2023.89 2972
2024.32 3046
2024.74 2849
2025.17 2915
2025.59 2678
2026.01 2721
2026.44 2850
2026.86 3027
2027.29 3005
2027.71 2770
2028.14 2797
2028.56 2644
2028.99 2699
2029.41 2893
2029.83 2846
2030.26 2840
2030.68 2951
2031.11 2918
2031.53 2921
2031.96 2941
2032.38 2736
2032.81 2815
2033.23 2859
2033.66 2836
2034.08 2908
2034.51 2791
2034.93 3005
2035.36 3114
2035.78 3040
2036.21 2824
2036.63 2991
2037.06 3132
2037.48 3099
2037.91 2839
2038.33 3102
2038.76 3143
2039.19 3295
2039.61 3081
2040.04 3158
2040.46 3180
2040.89 3259
2041.31 3207
2041.74 3381
2042.17 3457
2042.59 3311
2043.02 3049
2043.44 2922
2043.87 2835
2044.30 2852
2044.72 3088
2045.15 3099
2045.57 2988
2046.00 3004
2046.43 2951
2046.85 2983
2047.28 2706
2047.71 2933
2048.13 3106
2048.56 2804
2048.99 2860
2049.41 3123
2049.84 2889
2050.27 2798
2050.69 2836
2051.12 2897
2051.55 3019
2051.97 2860
2052.40 2942
2052.83 3051
2053.25 2918
2053.68 2918
2054.11 2840
2054.54 2705
2054.96 2834
2055.39 3030
2055.82 2910
2056.24 2887
2056.67 2941
2057.10 3216
2057.53 2999
2057.95 3046
2058.38 3013
2058.81 3042
2059.24 2884
2059.66 3006
2060.09 3054
2060.52 3119
2060.95 2969
2061.38 2980
2061.80 2789
2062.23 2871
2062.66 2853
2063.09 3186
2063.52 3009
2063.94 2943
2064.37 3056
2064.80 3120
2065.23 3013
2065.66 3017
2066.09 3182
2066.51 3195
2066.94 3098
2067.37 2897
2067.80 2778
2068.23 2811
2068.66 3052
2069.08 2941
2069.51 3044
2069.94 3067
2070.37 2975
2070.80 3054
2071.23 3030
2071.66 3089
2072.09 3401
2072.52 3122
2072.94 3177
2073.37 3233
2073.80 3049
2074.23 2917
2074.66 2852
2075.09 2969
2075.52 2988
2075.95 2930
2076.38 3029
2076.81 2997
2077.24 2941
2077.67 2958
2078.10 3258
2078.53 3205
2078.96 3240
2079.39 3576
2079.82 3488
2080.25 3679
2080.68 3409
2081.11 3624
2081.54 3627
2081.97 3733
2082.40 3714
2082.83 3675
2083.26 3647
2083.69 3684
2084.12 3389
2084.55 3341
2084.98 3331
2085.41 3134
2085.84 2966
2086.27 3086
2086.70 3089
2087.13 2996
2087.56 2981
2087.99 3112
2088.42 3067
2088.85 2928
2089.28 2849
2089.71 2973
2090.14 2902
2090.57 2799
2091.01 2872
2091.44 2954
2091.87 3155
2092.30 2872
2092.73 2959
2093.16 2804
2093.59 3025
2094.02 3034
2094.45 2987
2094.89 3113
2095.32 3352
2095.75 3175
2096.18 3090
2096.61 3007
2097.04 2883
2097.47 2903
2097.91 2963
2098.34 2827
2098.77 2951
2099.20 3037
2099.63 2884
2100.07 2829
2100.50 2951
2100.93 2840
2101.36 3092
2101.79 3075
2102.23 2850
2102.66 2755
2103.09 2837
2103.52 2892
2103.95 2771
2104.39 2826
2104.82 2755
2105.25 2917
2105.68 2927
2106.12 3035
2106.55 2923
2106.98 2855
2107.41 3156
2107.85 3014
2108.28 3063
2108.71 3194
2109.14 3427
2109.58 3517
2110.01 3236
2110.44 3161
2110.88 3034
2111.31 3056
2111.74 3138
2112.18 3041
2112.61 2752
2113.04 2804
2113.48 2876
2113.91 3017
2114.34 3068
2114.78 3033
2115.21 2943
2115.64 3219
2116.08 3069
2116.51 3045
2116.94 2956
2117.38 2878
2117.81 2940
2118.24 3037
2118.68 2928
2119.11 3082
2119.55 3017
2119.98 3047
2120.41 3233
2120.85 3040
2121.28 3173
2121.72 3132
2122.15 3047
2122.58 2927
2123.02 3078
2123.45 3232
2123.89 3147
2124.32 3189
2124.75 3028
2125.19 2981
2125.62 3309
2126.06 3064
2126.49 3020
2126.93 2846
2127.36 3102
2127.80 3092
2128.23 2907
2128.67 2883
2129.10 2802
2129.54 2868
2129.97 2758
2130.41 3074
2130.84 3091
2131.28 3069
2131.71 3107
2132.15 3184
2132.58 3145
2133.02 3044
2133.45 3098
2133.89 3187
2134.32 3327
2134.76 3202
2135.19 3153
2135.63 3311
2136.06 3296
2136.50 3216
2136.94 3325
2137.37 3229
2137.81 3463
2138.24 3233
2138.68 3112
2139.12 3343
2139.55 3214
2139.99 3130
2140.42 3154
2140.86 3121
2141.30 3199
2141.73 3202
2142.17 3136
2142.60 3164
2143.04 3039
2143.48 2883
2143.91 2927
2144.35 2963
2144.79 2709
2145.22 2747
2145.66 2751
2146.09 2765
2146.53 2982
2146.97 3140
2147.40 2951
2147.84 2987
2148.28 3131
2148.72 2861
2149.15 3233
2149.59 3411
2150.03 3556
2150.46 3467
2150.90 3576
2151.34 3755
2151.77 3581
2152.21 3649
2152.65 3735
2153.09 3637
2153.52 3333
2153.96 3150
2154.40 3373
2154.84 3203
2155.27 3323
2155.71 3129
2156.15 3261
2156.59 3154
2157.02 3211
2157.46 2831
2157.90 2866
2158.34 2871
2158.78 2889
2159.21 2938
2159.65 2967
2160.09 2998
2160.53 3169
2160.97 2981
2161.40 2978
2161.84 3060
2162.28 3049
2162.72 3149
2163.16 3164
2163.59 3250
2164.03 3166
2164.47 2914
2164.91 2909
2165.35 2913
2165.79 3162
2166.23 3134
2166.66 3034
2167.10 2899
2167.54 3042
2167.98 2940
2168.42 2911
2168.86 3116
2169.30 3173
2169.74 2942
2170.18 2966
2170.61 2996
2171.05 3182
2171.49 3193
2171.93 3274
2172.37 3207
2172.81 2989
2173.25 2894
2173.69 2992
2174.13 3248
2174.57 3157
2175.01 3026
2175.45 3041
2175.89 3272
2176.33 3236
2176.77 3227
2177.21 3391
2177.65 3332
2178.09 3148
2178.53 3524
2178.97 3772
2179.41 3766
2179.85 3550
2180.29 3659
2180.73 3805
2181.17 3797
2181.61 3614
2182.05 3612
2182.49 3238
2182.93 3076
2183.37 3124
2183.81 3263
2184.25 3186
2184.69 3148
2185.13 2995
2185.57 2863
2186.01 2981
2186.45 2874
2186.89 3080
2187.33 2964
2187.77 2980
2188.21 3068
2188.65 3176
2189.10 3399
2189.54 3543
2189.98 3525
2190.42 3617
2190.86 3755
2191.30 3566
2191.74 3558
2192.18 3520
2192.62 3395
2193.07 3174
2193.51 3298
2193.95 3305
2194.39 3018
2194.83 2944
2195.27 2952
2195.71 2948
2196.16 3068
2196.60 3462
2197.04 3346
2197.48 3080
2197.92 3044
2198.37 3194
2198.81 3218
2199.25 2887
2199.69 3054
2200.13 3196
2200.58 3241
2201.02 3141
2201.46 3303
2201.90 3192
2202.34 3100
2202.79 3078
2203.23 3150
2203.67 3081
2204.11 3246
2204.56 3093
2205.00 3189
2205.44 3074
2205.88 3267
2206.33 3331
2206.77 3365
2207.21 3348
2207.65 3290
2208.10 3197
2208.54 3074
2208.98 3495
2209.43 3290
2209.87 3329
2210.31 3511
2210.76 3313
2211.20 3476
2211.64 3533
2212.09 3483
2212.53 3230
2212.97 3059
2213.42 3171
2213.86 3090
2214.30 3100
2214.75 3210
2215.19 3415
2215.63 3235
2216.08 3180
2216.52 3246
2216.96 3223
2217.41 3280
2217.85 3221
2218.30 3016
2218.74 3044
2219.18 3020
2219.63 3241
2220.07 3169
2220.52 3356
2220.96 3287
2221.40 3091
2221.85 2936
2222.29 3105
2222.74 3121
2223.18 3271
2223.63 3116
2224.07 3362
2224.51 3323
2224.96 3316
2225.40 3379
2225.85 3298
2226.29 3316
2226.74 3427
2227.18 3381
2227.63 3657
2228.07 3603
2228.52 3611
2228.96 3558
2229.41 3728
2229.85 3640
2230.30 3553
2230.74 3342
2231.19 3332
2231.63 3368
2232.08 3612
2232.52 3284
2232.97 3483
2233.41 3335
2233.86 3299
2234.30 3268
2234.75 3276
2235.20 3209
2235.64 3325
2236.09 3296
2236.53 3365
2236.98 3253
2237.42 3135
2237.87 3356
2238.32 3479
2238.76 3344
2239.21 3475
2239.65 3668
2240.10 3386
2240.55 3314
2240.99 3304
2241.44 3416
2241.88 3386
2242.33 3222
2242.78 3239
2243.22 3213
2243.67 3075
2244.12 2817
2244.56 3043
2245.01 3142
2245.46 3038
2245.90 3150
2246.35 3258
2246.80 3124
2247.24 3062
2247.69 3066
2248.14 3106
2248.58 3026
2249.03 2898
2249.48 3004
2249.92 3399
2250.37 3057
2250.82 3137
2251.27 3283
2251.71 3149
2252.16 3299
2252.61 3348
2253.05 3451
2253.50 3172
2253.95 3209
2254.40 3214
2254.84 3258
2255.29 3263
2255.74 3283
2256.19 3278
2256.64 2972
2257.08 2984
2257.53 3140
2257.98 3164
2258.43 2921
2258.87 3027
2259.32 3172
2259.77 3171
2260.22 3237
2260.67 3171
2261.11 3090
2261.56 2897
2262.01 3127
2262.46 3138
2262.91 3314
2263.36 3494
2263.80 3450
2264.25 3569
2264.70 4047
2265.15 4048
2265.60 4068
2266.05 4236
2266.50 3932
2266.94 3899
2267.39 4067
2267.84 4079
2268.29 3994
2268.74 3907
2269.19 4074
2269.64 4393
2270.09 4052
2270.54 3935
2270.99 4017
2271.43 3922
2271.88 3670
2272.33 3535
2272.78 3781
2273.23 3856
2273.68 3492
2274.13 3632
2274.58 3466
2275.03 3467
2275.48 3361
2275.93 3125
2276.38 3272
2276.83 3378
2277.28 3573
2277.73 3598
2278.18 3421
2278.63 3486
2279.08 3570
2279.53 3368
2279.98 3476
2280.43 3719
2280.88 3647
2281.33 3734
2281.78 3867
2282.23 3774
2282.68 3860
2283.13 3767
2283.58 3511
2284.03 3569
2284.48 3489
2284.93 3364
2285.38 3229
2285.83 3266
2286.28 3370
2286.73 3121
2287.18 3075
2287.63 3260
2288.08 3070
2288.54 3124
2288.99 3498
2289.44 3673
2289.89 3755
2290.34 3801
2290.79 3930
2291.24 4071
2291.69 4252
2292.14 4518
2292.60 4633
2293.05 4609
2293.50 4702
2293.95 4872
2294.40 4790
2294.85 4934
2295.30 4871
2295.76 4933
2296.21 4532
2296.66 4288
2297.11 4455
2297.56 4234
2298.01 4121
2298.47 4131
2298.92 3921
2299.37 3661
2299.82 3667
2300.27 3698
2300.73 3361
2301.18 3487
2301.63 3490
2302.08 3511
2302.53 3507
2302.99 3510
2303.44 3651
2303.89 3654
2304.34 3784
2304.80 3735
2305.25 3470
2305.70 3648
2306.15 3706
2306.61 3549
2307.06 3659
2307.51 3769
2307.96 3756
2308.42 3690
2308.87 3892
2309.32 4008
2309.78 3678
2310.23 3526
2310.68 3778
2311.14 4121
2311.59 3903
2312.04 3867
2312.49 4017
2312.95 3956
2313.40 3680
2313.85 3692
2314.31 3653
2314.76 3549
2315.22 3334
2315.67 3210
2316.12 3310
2316.58 3397
2317.03 3538
2317.48 3439
2317.94 3557
2318.39 3709
2318.84 3633
2319.30 3519
2319.75 3583
2320.21 3424
2320.66 3346
2321.11 3564
2321.57 3774
2322.02 3488
2322.48 3308
2322.93 3277
2323.39 3475
2323.84 3693
2324.29 3529
2324.75 3608
2325.20 3637
2325.66 3570
2326.11 3358
2326.57 3451
2327.02 3369
2327.48 3745
2327.93 3744
2328.39 3770
2328.84 3663
2329.30 3489
2329.75 3851
2330.21 3861
2330.66 3762
2331.12 3878
2331.57 4054
2332.03 3943
2332.48 3733
2332.94 3639
2333.39 4112
2333.85 4089
2334.30 3947
2334.76 3694
2335.21 3560
2335.67 3765
2336.12 3610
2336.58 3571
2337.03 3688
2337.49 3531
2337.95 3588
2338.40 3810
2338.86 3876
2339.31 3884
2339.77 4005
2340.23 4318
2340.68 4427
2341.14 4959
2341.59 5205
2342.05 5084
2342.51 4815
2342.96 4623
2343.42 4646
2343.87 4695
2344.33 4382
2344.79 4622
2345.24 4349
2345.70 4430
2346.16 4468
2346.61 4501
2347.07 4376
2347.53 4265
2347.98 4350
2348.44 4445
2348.90 4317
2349.35 4097
2349.81 4129
2350.27 4037
2350.72 3938
2351.18 3995
2351.64 3969
2352.10 4034
2352.55 3817
2353.01 3747
2353.47 3729
2353.92 3765
2354.38 3988
2354.84 3744
2355.30 3684
2355.75 3177
2356.21 3492
2356.67 3416
2357.13 3343
2357.58 3308
2358.04 3361
2358.50 3501
2358.96 3629
2359.41 3410
2359.87 3509
2360.33 3618
2360.79 3713
2361.25 3593
2361.70 3403
2362.16 3579
2362.62 3671
2363.08 3502
2363.54 3758
2363.99 3677
2364.45 3491
2364.91 3516
2365.37 3352
2365.83 3583
2366.29 3618
2366.75 3788
2367.20 3787
2367.66 3599
2368.12 3702
2368.58 3756
2369.04 3790
2369.50 3894
2369.96 3787
2370.42 3803
2370.87 3633
2371.33 3913
2371.79 3734
2372.25 3776
2372.71 3867
2373.17 3607
2373.63 3523
2374.09 3372
2374.55 3468
2375.01 3337
2375.47 3495
2375.92 3317
2376.38 3549
2376.84 3441
2377.30 3469
2377.76 3321
2378.22 3578
2378.68 3641
2379.14 3773
2379.60 3814
2380.06 4009
2380.52 3955
2380.98 3911
2381.44 3814
2381.90 4116
2382.36 4123
2382.82 4083
2383.28 4086
2383.74 4218
2384.20 4005
2384.66 3800
2385.12 3828
2385.58 3760
2386.04 3732
2386.50 3577
2386.96 3469
2387.42 3376
2387.88 3455
2388.35 3401
2388.81 3545
2389.27 3430
2389.73 3381
2390.19 3518
2390.65 3468
2391.11 3593
2391.57 3472
2392.03 3334
2392.49 3136
2392.95 3349
2393.42 3456
2393.88 3395
2394.34 3560
2394.80 3484
2395.26 3273
2395.72 3274
2396.18 3335
2396.64 3356
2397.11 3613
2397.57 3765
2398.03 3426
2398.49 3121
2398.95 3329
2399.41 3287
2399.88 3214
2400.34 3082
2400.80 3244
2401.26 3233
2401.72 3280
2402.18 3341
2402.65 3272
2403.11 3182
2403.57 3047
2404.03 3280
2404.49 3128
2404.96 3006
2405.42 3270
2405.88 3227
2406.34 3142
2406.81 3261
2407.27 3273
2407.73 3270
2408.19 3400
2408.66 3345
2409.12 3466
2409.58 3444
2410.04 3350
2410.51 3288
2410.97 3302
2411.43 3211
2411.90 3265
2412.36 3075
2412.82 3226
2413.28 3340
2413.75 3243
2414.21 3480
2414.67 3277
2415.14 3351
2415.60 3389
2416.06 3581
2416.53 3600
2416.99 3779
2417.45 3694
2417.92 3822
2418.38 3824
2418.84 3930
2419.31 4098
2419.77 4202
2420.23 4191
2420.70 4204
2421.16 4127
2421.63 4065
2422.09 4263
2422.55 3966
2423.02 3724
2423.48 3858
2423.95 3826
2424.41 3817
2424.87 3980
2425.34 3642
2425.80 3713
2426.27 3707
2426.73 3659
2427.20 3608
2427.66 3525
2428.12 3554
2428.59 3585
2429.05 3533
2429.52 3632
2429.98 3368
2430.45 3414
2430.91 3620
2431.38 3414
2431.84 3246
2432.31 3322
2432.77 3528
2433.24 3569
2433.70 3540
2434.17 3574
2434.63 3456
2435.10 3460
2435.56 3387
2436.03 3402
2436.49 3700
2436.96 3796
2437.42 3815
2437.89 3866
2438.35 3811
2438.82 4018
2439.28 4019
2439.75 4363
2440.21 4464
2440.68 4680
2441.15 4861
2441.61 4763
2442.08 4973
2442.54 4958
2443.01 4594
2443.48 4297
2443.94 4197
2444.41 4144
2444.87 4066
2445.34 3897
2445.81 3696
2446.27 3665
2446.74 3347
2447.20 3405
2447.67 3432
2448.14 3287
2448.60 3413
2449.07 3155
2449.54 3161
2450.00 3259
2450.47 3248
2450.94 3252
2451.40 3252
2451.87 3172
2452.34 3604
2452.80 3406
2453.27 3073
2453.74 3254
2454.20 3304
2454.67 3311
2455.14 3381
2455.60 3272
2456.07 3577
2456.54 3253
2457.01 3214
2457.47 3392
2457.94 3458
2458.41 3479
2458.87 3595
2459.34 3833
2459.81 3589
2460.28 3595
2460.74 3715
2461.21 3711
2461.68 3618
2462.15 3501
2462.62 3464
2463.08 3306
2463.55 3324
2464.02 3348
2464.49 3360
2464.95 3452
2465.42 3479
2465.89 3448
2466.36 3325
2466.83 3347
2467.29 3447
2467.76 3511
2468.23 3539
2468.70 3531
2469.17 3605
2469.64 3423
2470.10 3408
2470.57 3530
2471.04 3409
2471.51 3215
2471.98 3455
2472.45 3535
2472.92 3681
2473.39 3488
2473.85 3540
2474.32 3384
2474.79 3261
2475.26 3162
2475.73 3263
2476.20 3298
2476.67 3352
2477.14 3392
2477.61 3519
2478.08 3830
2478.54 3824
2479.01 3962
2479.48 4285
2479.95 4609
2480.42 4796
2480.89 5024
2481.36 5027
2481.83 4891
2482.30 4496
2482.77 4317
2483.24 4311
2483.71 4460
2484.18 4209
2484.65 3862
2485.12 4139
2485.59 3761
2486.06 3550
2486.53 3500
2487.00 3404
2487.47 3439
2487.94 3319
2488.41 3418
2488.88 3298
2489.35 3294
2489.82 3303
2490.29 3245
2490.76 3228
2491.23 3311
2491.70 3384
2492.17 3499
2492.64 3479
2493.11 3271
2493.58 3386
2494.05 3481
2494.52 3479
2495.00 3416
2495.47 3561
2495.94 3590
2496.41 3818
2496.88 3934
2497.35 3476
2497.82 3596
2498.29 3428
2498.76 3484
2499.23 3684
2499.71 3248
2500.18 3295
2500.65 3228
2501.12 3168
2501.59 3227
2502.06 3062
2502.53 3276
2503.01 3352
2503.48 3172
2503.95 2914
2504.42 3044
2504.89 3279
2505.36 3256
2505.84 3215
2506.31 3578
2506.78 3532
2507.25 3583
2507.72 3609
2508.20 3572
2508.67 3502
2509.14 3723
2509.61 3942
2510.08 4132
2510.56 4055
2511.03 3764
2511.50 3832
2511.97 4078
2512.45 4005
2512.92 3785
2513.39 3759
2513.86 4032
2514.34 3659
2514.81 3578
2515.28 3675
2515.75 3648
2516.23 3749
2516.70 3824
2517.17 3779
2517.65 3775
2518.12 3761
2518.59 3734
2519.07 3484
2519.54 3528
2520.01 3491
2520.48 3773
2520.96 3787
2521.43 3522
2521.90 3542
2522.38 3398
2522.85 3370
2523.32 3302
2523.80 3182
2524.27 3158
2524.75 3136
2525.22 3246
2525.69 3343
2526.17 3329
2526.64 3472
2527.11 3642
2527.59 3469
2528.06 3347
2528.54 3331
2529.01 3323
2529.48 3115
2529.96 3243
2530.43 3367
2530.91 3349
2531.38 3380
2531.85 3221
2532.33 3479
2532.80 3351
2533.28 3635
2533.75 3754
2534.23 3444
2534.70 3281
2535.18 3587
2535.65 3368
2536.12 3416
2536.60 3572
2537.07 3408
2537.55 3426
2538.02 3217
2538.50 3323
2538.97 3664
2539.45 3543
2539.92 3569
2540.40 3720
2540.87 3405
2541.35 3452
2541.82 3228
2542.30 3400
2542.77 3368
2543.25 3263
2543.73 3389
2544.20 3513
2544.68 3625
2545.15 3549
2545.63 3617
2546.10 3730
2546.58 3633
2547.05 3503
2547.53 3660
2548.01 3885
2548.48 4017
2548.96 3918
2549.43 3988
2549.91 4046
2550.39 4057
2550.86 4301
2551.34 4186
2551.81 4131
2552.29 4391
2552.77 4434
2553.24 4418
2553.72 4697
2554.20 4584
2554.67 4783
2555.15 4912
2555.62 4947
2556.10 5216
2556.58 5275
2557.05 5479
2557.53 5451
2558.01 5299
2558.48 5540
2558.96 5140
2559.44 4662
2559.91 4309
2560.39 4187
2560.87 4032
2561.35 3742
2561.82 3944
2562.30 3946
2562.78 3710
2563.25 3542
2563.73 3510
2564.21 3341
2564.69 3424
2565.16 3562
2565.64 3316
2566.12 3351
2566.60 3393
2567.07 3485
2567.55 3294
2568.03 3454
2568.51 3132
2568.98 3287
2569.46 3335
2569.94 3246
2570.42 3078
2570.90 3231
2571.37 3380
2571.85 3388
2572.33 3321
2572.81 3399
2573.29 3639
2573.76 3474
2574.24 3157
2574.72 3454
2575.20 3375
2575.68 3470
2576.16 3588
2576.63 3560
2577.11 3484
2577.59 3486
2578.07 3418
2578.55 3587
2579.03 3487
2579.51 3460
2579.98 3306
2580.46 3504
2580.94 3561
2581.42 3488
2581.90 3224
2582.38 3580
2582.86 3625
2583.34 3561
2583.82 3760
2584.30 3583
2584.77 3334
2585.25 3428
2585.73 3657
2586.21 3498
2586.69 3510
2587.17 3515
2587.65 3553
2588.13 3632
2588.61 3544
2589.09 3821
2589.57 3687
2590.05 3418
2590.53 3585
2591.01 3616
2591.49 3391
2591.97 3884
2592.45 3983
2592.93 3756
2593.41 3817
2593.89 3912
2594.37 4124
2594.85 3933
2595.33 4142
2595.81 4284
2596.29 4347
2596.77 4364
2597.25 4273
2597.73 4150
2598.21 4091
2598.69 3970
2599.17 4002
2599.65 3751
2600.13 3473
2600.61 3430
2601.09 3519
2601.57 3427
2602.06 3322
2602.54 3213
2603.02 3156
2603.50 3158
2603.98 3226
2604.46 3264
2604.94 3262
2605.42 3238
2605.90 3356
2606.38 3374
2606.87 3130
2607.35 3269
2607.83 3497
2608.31 3519
2608.79 3750
2609.27 3859
2609.75 4098
2610.24 4115
2610.72 4146
2611.20 4370
2611.68 4498
2612.16 4182
2612.64 4041
2613.13 4130
2613.61 3918
2614.09 3969
2614.57 3919
2615.05 3958
2615.54 3630
2616.02 3412
2616.50 3555
2616.98 3458
2617.46 3551
2617.95 3354
2618.43 3378
2618.91 3353
2619.39 3313
2619.88 3209
2620.36 3333
2620.84 3267
2621.32 3400
2621.81 3333
2622.29 3254
2622.77 3094
2623.26 3165
2623.74 3281
2624.22 3345
2624.70 3229
2625.19 3433
2625.67 3405
2626.15 3411
2626.64 3213
2627.12 3242
2627.60 3311
2628.09 3398
2628.57 3532
2629.05 3141
2629.54 3253
2630.02 3327
2630.50 3290
2630.99 3403
2631.47 3439
2631.95 3403
2632.44 3709
2632.92 3570
2633.40 3666
2633.89 3685
2634.37 3517
2634.85 3414
2635.34 3509
2635.82 3475
2636.31 3475
2636.79 3446
2637.27 3444
2637.76 3262
2638.24 3356
2638.73 3238
2639.21 3313
2639.70 3409
2640.18 3179
2640.66 3360
2641.15 3311
2641.63 3283
2642.12 3319
2642.60 3331
2643.09 3433
2643.57 3277
2644.06 3336
2644.54 3450
2645.03 3482
2645.51 3359
2646.00 3456
2646.48 3277
2646.97 3336
2647.45 3711
2647.94 3537
2648.42 3447
2648.91 3449
2649.39 3522
2649.88 3261
2650.36 3541
2650.85 3517
2651.33 3711
2651.82 3554
2652.30 3691
2652.79 3431
2653.27 3535
2653.76 3453
2654.24 3323
2654.73 3498
2655.22 3643
2655.70 3640
2656.19 3580
2656.67 3681
2657.16 3733
2657.65 3704
2658.13 3592
2658.62 3534
2659.10 3332
2659.59 3335
2660.08 3337
2660.56 3322
2661.05 3138
2661.53 3289
2662.02 3297
2662.51 3179
2662.99 3415
2663.48 3446
2663.97 3240
2664.45 3256
2664.94 3175
2665.43 3284
2665.91 3410
2666.40 3648
2666.89 3491
2667.37 3385
2667.86 3329
2668.35 3274
2668.83 3513
2669.32 3367
2669.81 3320
2670.29 3547
2670.78 3306
2671.27 3371
2671.76 3310
2672.24 3625
2672.73 3625
2673.22 3742
2673.71 3689
2674.19 3885
2674.68 4111
2675.17 3914
2675.66 4105
2676.14 3974
2676.63 3927
2677.12 4192
2677.61 4017
2678.09 4189
2678.58 4275
2679.07 4347
2679.56 4052
2680.05 4399
2680.53 4488
2681.02 4365
2681.51 4296
2682.00 4564
2682.49 4960
2682.97 5077
2683.46 5241
2683.95 5147
2684.44 5308
2684.93 5404
2685.42 5453
2685.91 5266
2686.39 4977
2686.88 4893
2687.37 4644
2687.86 4292
2688.35 4231
2688.84 4000
2689.33 4042
2689.81 3947
2690.30 3926
2690.79 3567
2691.28 3456
2691.77 3634
2692.26 3582
2692.75 3514
2693.24 3497
2693.73 3564
2694.22 3748
2694.71 3458
2695.20 3825
2695.68 3690
2696.17 3755
2696.66 3872
2697.15 3904
2697.64 3608
2698.13 3777
2698.62 3752
2699.11 3731
2699.60 3655
2700.09 3835
2700.58 3886
2701.07 3912
2701.56 4045
2702.05 4086
2702.54 4033
2703.03 4038
2703.52 4002
2704.01 4143
2704.50 3964
2704.99 3734
2705.48 3719
2705.97 3740
2706.46 3768
2706.95 3698
2707.44 3768
2707.93 3644
2708.42 3477
2708.92 3504
2709.41 3370
2709.90 3462
2710.39 3681
2710.88 3429
2711.37 3522
2711.86 3376
2712.35 3329
2712.84 3338
2713.33 3437
2713.82 3527
2714.31 3387
2714.81 3448
2715.30 3398
2715.79 3415
2716.28 3441
2716.77 3461
2717.26 3630
2717.75 3559
2718.24 3529
2718.74 3623
2719.23 3731
2719.72 3694
2720.21 3668
2720.70 3591
2721.19 3668
2721.69 3865
2722.18 3824
2722.67 4048
2723.16 4210
2723.65 3997
2724.15 4001
2724.64 4024
2725.13 4194
2725.62 3914
2726.11 3923
2726.61 3799
2727.10 3771
2727.59 3569
2728.08 3545
2728.58 3792
2729.07 3563
2729.56 3246
2730.05 3301
2730.55 3223
2731.04 3247
2731.53 3372
2732.02 3469
2732.52 3469
2733.01 3313
2733.50 3291
2733.99 3249
2734.49 3320
2734.98 3496
2735.47 3366
2735.97 3422
2736.46 3717
2736.95 3643
2737.45 3549
2737.94 3309
2738.43 3364
2738.93 3211
2739.42 3290
2739.91 3323
2740.41 3540
2740.90 3432
2741.39 3373
2741.89 3545
2742.38 3451
2742.87 3409
2743.37 3382
2743.86 3168
2744.36 3088
2744.85 3204
2745.34 3140
2745.84 3075
2746.33 3193
2746.82 3253
2747.32 3074
2747.81 3067
2748.31 3263
2748.80 3332
2749.30 3254
2749.79 3337
2750.28 3026
2750.78 3129
2751.27 3178
2751.77 3216
2752.26 3265
2752.76 3217
2753.25 3290
2753.75 3201
2754.24 3238
2754.74 3246
2755.23 3268
2755.72 3448
2756.22 3248
2756.71 3348
2757.21 3466
2757.70 3423
2758.20 3438
2758.69 3345
2759.19 3402
2759.69 3500
2760.18 3596
2760.68 3505
2761.17 3611
2761.67 3461
2762.16 3595
2762.66 3299
2763.15 3441
2763.65 3611
2764.14 3394
2764.64 3144
2765.14 3370
2765.63 3334
2766.13 3231
2766.62 3156
2767.12 3212
2767.61 3291
2768.11 3210
2768.61 3183
2769.10 3191
2769.60 3329
2770.09 3249
2770.59 3202
2771.09 3349
2771.58 3446
2772.08 3309
2772.58 3155
2773.07 3407
2773.57 3548
2774.06 3629
2774.56 3638
2775.06 3522
2775.55 3705
2776.05 3605
2776.55 3630
2777.04 3860
2777.54 3629
2778.04 3627
2778.54 3435
2779.03 3544
2779.53 3821
2780.03 3675
2780.52 3663
2781.02 3684
2781.52 3897
2782.01 3733
2782.51 3557
2783.01 3536
2783.51 3559
2784.00 3599
2784.50 3581
2785.00 3487
2785.50 3373
2785.99 3432
2786.49 3345
2786.99 3378
2787.49 3328
2787.98 3321
2788.48 3402
2788.98 3532
2789.48 3186
2789.98 3566
2790.47 3589
2790.97 3372
2791.47 3369
2791.97 3454
2792.47 3464
2792.96 3485
2793.46 3604
2793.96 3605
2794.46 3658
2794.96 3690
2795.46 3899
2795.95 4255
2796.45 4225
2796.95 4635
2797.45 5011
2797.95 5146
2798.45 5672
2798.95 5492
2799.44 5335
2799.94 5379
2800.44 5228
2800.94 5275
2801.44 4933
2801.94 4708
2802.44 4451
2802.94 4188
2803.44 4245
2803.93 4024
2804.43 3807
2804.93 3708
2805.43 3822
2805.93 4018
2806.43 4396
2806.93 4563
2807.43 4651
2807.93 4937
2808.43 5238
2808.93 5907
2809.43 6157
2809.93 6759
2810.43 6688
2810.93 6325
2811.43 6019
2811.93 5932
2812.43 5869
2812.93 5295
2813.43 4942
2813.93 4559
2814.43 4641
2814.93 4216
2815.43 4064
2815.93 3793
2816.43 3949
2816.93 3765
2817.43 3696
2817.93 3807
2818.43 3746
2818.93 4114
2819.43 3978
2819.93 4161
2820.43 4088
2820.93 4231
2821.43 4195
2821.93 4053
2822.43 4129
2822.94 4082
2823.44 3908
2823.94 4042
2824.44 4088
2824.94 3808
2825.44 3821
2825.94 3770
2826.44 3929
2826.94 3693
2827.44 3553
2827.95 3738
2828.45 3917
2828.95 3589
2829.45 3667
2829.95 3552
2830.45 3455
2830.95 3575
2831.46 3637
2831.96 3694
2832.46 3811
2832.96 3796
2833.46 3753
2833.97 3810
2834.47 3829
2834.97 3955
2835.47 4015
2835.97 3781
2836.47 4076
2836.98 4078
2837.48 4219
2837.98 4283
2838.48 4093
2838.99 4050
2839.49 4090
2839.99 4282
2840.49 4265
2841.00 3919
2841.50 3942
2842.00 3988
2842.50 3836
2843.01 3664
2843.51 3968
2844.01 3911
2844.51 3637
2845.02 3717
2845.52 3935
2846.02 3989
2846.52 4076
2847.03 4348
2847.53 4448
2848.03 4486
2848.54 4734
2849.04 4516
2849.54 4591
2850.05 4643
2850.55 4327
2851.05 4197
2851.56 4156
2852.06 3859
2852.56 3684
2853.07 3589
2853.57 3643
2854.07 3523
2854.58 3347
2855.08 3432
2855.59 3499
2856.09 3464
2856.59 3551
2857.10 3536
2857.60 3639
2858.10 3635
2858.61 3533
2859.11 3747
2859.62 3718
2860.12 3768
2860.63 3578
2861.13 3540
2861.63 3507
2862.14 3544
2862.64 3556
2863.15 3646
2863.65 3533
2864.16 3411
2864.66 3285
2865.16 3359
2865.67 3267
2866.17 3459
2866.68 3181
2867.18 3256
2867.69 3329
2868.19 3406
2868.70 3462
2869.20 3386
2869.71 3442
2870.21 3501
2870.72 3501
2871.22 3393
2871.73 3603
2872.23 3638
2872.74 3649
2873.24 3489
2873.75 3717
2874.25 3805
2874.76 3815
2875.27 3854
2875.77 3779
2876.28 3646
2876.78 3700
2877.29 3896
2877.79 3905
2878.30 3923
2878.81 3587
2879.31 3752
2879.82 3794
2880.32 3866
2880.83 4136
2881.33 4272
2881.84 4521
2882.35 4581
2882.85 4810
2883.36 4768
2883.87 4910
2884.37 5104
2884.88 5194
2885.38 5250
2885.89 5230
2886.40 5341
2886.90 5744
2887.41 5893
2887.92 6032
2888.42 6220
2888.93 6251
2889.44 5832
2889.94 5682
2890.45 5829
2890.96 5537
2891.46 5226
2891.97 4933
2892.48 4412
2892.98 4104
2893.49 3857
2894.00 3789
2894.51 3901
2895.01 3690
2895.52 3763
2896.03 3809
2896.54 4032
2897.04 3639
2897.55 3612
2898.06 3895
2898.57 3744
2899.07 3855
2899.58 3828
2900.09 3778
2900.60 3898
2901.10 3938
2901.61 4147
2902.12 4001
2902.63 3948
2903.13 3810
2903.64 3825
2904.15 3866
2904.66 4009
2905.17 3764
2905.68 3887
2906.18 3982
2906.69 3843
2907.20 3871
2907.71 3971
2908.22 3798
2908.72 3794
2909.23 3821
2909.74 3928
2910.25 3947
2910.76 3842
2911.27 3733
2911.78 3909
2912.28 3909
2912.79 3964
2913.30 3853
2913.81 3923
2914.32 3734
2914.83 3796
2915.34 3864
2915.85 4008
2916.36 4030
2916.87 4072
2917.37 4046
2917.88 3843
2918.39 3711
2918.90 3927
2919.41 3977
2919.92 3850
2920.43 4037
2920.94 4217
2921.45 4274
2921.96 4158
2922.47 4613
2922.98 4955
2923.49 4967
2924.00 4986
2924.51 5428
2925.02 5599
2925.53 5920
2926.04 6105
2926.55 6217
2927.06 6581
2927.57 6733
2928.08 6248
2928.59 6224
2929.10 5965
2929.61 5298
2930.12 4823
2930.63 4722
2931.14 4378
2931.65 4039
2932.16 3771
2932.67 3637
2933.18 3706
2933.69 3779
2934.20 3592
2934.71 3495
2935.22 3594
2935.73 3506
2936.24 3687
2936.76 3676
2937.27 3845
2937.78 3893
2938.29 3988
2938.80 3732
2939.31 3746
2939.82 3527
2940.33 3549
2940.84 3555
2941.36 3612
2941.87 3837
2942.38 3564
2942.89 3632
2943.40 3950
2943.91 4031
2944.42 4166
2944.94 4292
2945.45 4447
2945.96 4470
2946.47 4708
2946.98 4974
2947.49 5339
2948.01 5267
2948.52 5029
2949.03 5176
2949.54 4922
2950.05 4650
2950.57 4531
2951.08 4436
2951.59 4369
2952.10 4183
2952.61 4150
2953.13 4084
2953.64 3757
2954.15 3704
2954.66 3766
2955.18 3987
2955.69 4051
2956.20 3850
2956.71 3768
2957.23 3980
2957.74 3948
2958.25 3629
2958.76 3695
2959.28 3977
2959.79 3970
2960.30 4159
2960.82 4156
2961.33 4241
2961.84 4432
2962.36 4560
2962.87 4568
2963.38 4447
2963.89 4591
2964.41 4526
2964.92 4513
2965.43 4642
2965.95 4481
2966.46 4564
2966.97 4441
2967.49 4213
2968.00 4115
2968.52 3741
2969.03 3790
2969.54 3814
2970.06 3856
2970.57 3753
2971.08 3728
2971.60 3659
2972.11 3673
2972.63 3673
2973.14 3673
2973.65 3545
2974.17 3780
2974.68 3661
2975.20 3790
2975.71 3823
2976.23 3528
2976.74 3532
2977.25 3619
2977.77 3627
2978.28 3537
2978.80 3443
2979.31 3454
2979.83 3533
2980.34 3459
2980.86 3749
2981.37 3852
2981.89 3750
2982.40 3720
2982.91 3871
2983.43 3957
2983.94 4040
2984.46 4048
2984.97 3994
2985.49 4135
2986.00 4287
2986.52 4300
2987.04 4298
2987.55 4529
2988.07 4093
2988.58 4103
2989.10 4152
2989.61 4354
2990.13 4205
2990.64 3943
2991.16 3991
2991.67 4045
2992.19 4147
2992.71 4038
2993.22 4158
2993.74 3941
2994.25 4066
2994.77 4035
2995.28 4149
2995.80 4305
2996.32 4238
2996.83 4392
2997.35 4459
2997.87 4582
2998.38 4718
2998.90 4840
2999.41 4667
2999.93 4927
3000.45 5104
3000.96 5087
3001.48 5024
3002.00 4710
3002.51 4723
3003.03 4795
3003.55 4684
3004.06 4809
3004.58 4591
3005.10 4851
3005.61 4944
3006.13 4934
3006.65 5163
3007.16 4829
3007.68 4544
3008.20 4380
3008.71 4491
3009.23 4316
3009.75 4081
3010.27 3982
3010.78 4188
3011.30 4070
3011.82 3724
3012.34 3599
3012.85 3760
3013.37 3533
3013.89 3690
3014.41 3785
3014.92 3840
3015.44 3749
3015.96 3596
3016.48 3645
3016.99 3855
3017.51 3956
3018.03 3859
3018.55 3973
3019.07 4174
3019.58 4022
3020.10 4019
3020.62 4201
3021.14 4312
3021.66 4275
3022.17 4203
3022.69 4397
3023.21 4564
3023.73 4530
3024.25 4513
3024.77 4686
3025.28 4875
3025.80 4844
3026.32 4776
3026.84 4839
3027.36 4744
3027.88 4645
3028.40 4449
3028.92 4297
3029.43 4278
3029.95 4236
3030.47 4127
3030.99 4021
3031.51 3961
3032.03 3932
3032.55 3846
3033.07 3691
3033.59 3760
3034.11 3805
3034.63 3796
3035.15 3997
3035.66 3880
3036.18 3942
3036.70 4246
3037.22 4096
3037.74 4298
3038.26 4257
3038.78 4237
3039.30 4189
3039.82 4172
3040.34 3994
3040.86 4117
3041.38 3881
3041.90 3828
3042.42 3771
3042.94 3791
3043.46 3975
3043.98 3724
3044.50 3754
3045.02 3454
3045.54 3493
3046.06 3713
3046.58 3660
3047.10 3850
3047.62 3676
3048.14 3424
3048.66 3579
3049.18 3768
3049.71 3667
3050.23 3575
3050.75 3502
3051.27 3810
3051.79 3559
3052.31 3612
3052.83 3759
3053.35 3897
3053.87 3728
3054.39 3737
3054.91 3705
3055.43 3705
3055.96 3802
3056.48 3627
3057.00 3387
3057.52 3518
3058.04 3479
3058.56 3596
3059.08 3416
3059.61 3539
3060.13 3585
3060.65 3774
3061.17 3588
3061.69 3626
3062.21 3826
3062.73 3604
3063.26 3662
3063.78 3709
3064.30 3792
3064.82 3785
3065.34 3826
3065.87 3812
3066.39 3785
3066.91 3923
3067.43 3777
3067.95 3629
3068.48 3828
3069.00 3788
3069.52 3643
3070.04 3868
3070.57 3855
3071.09 3583
3071.61 3639
3072.13 3850
3072.66 3962
3073.18 3919
3073.70 3691
3074.22 3713
3074.75 3953
3075.27 4066
3075.79 3938
3076.32 4022
3076.84 3967
3077.36 3989
3077.88 3863
3078.41 3962
3078.93 4126
3079.45 4108
3079.98 4081
3080.50 4113
3081.02 3961
3081.55 4087
3082.07 3970
3082.59 3968
3083.12 4023
3083.64 3872
3084.16 3697
3084.69 3883
3085.21 3647
3085.73 3807
3086.26 4215
3086.78 4045
3087.31 3773
3087.83 3961
3088.35 3753
3088.88 3635
3089.40 3630
3089.93 3656
3090.45 3660
3090.97 3826
3091.50 3728
3092.02 3676
3092.55 3679
3093.07 3621
3093.60 3545
3094.12 3551
3094.64 3637
3095.17 3804
3095.69 3562
3096.22 3724
3096.74 3941
3097.27 3867
3097.79 3920
3098.32 4046
3098.84 4355
3099.37 4565
3099.89 4535
3100.42 4770
3100.94 4760
3101.47 4844
3101.99 5517
3102.52 5723
3103.04 5601
3103.57 5844
3104.09 6275
3104.62 6490
3105.14 6557
3105.67 6639
3106.19 6491
3106.72 5734
3107.24 5419
3107.77 5350
3108.29 5114
3108.82 4468
3109.35 3959
3109.87 4002
3110.40 4104
3110.92 4244
3111.45 4262
3111.98 4020
3112.50 4060
3113.03 4156
3113.55 4148
3114.08 4065
3114.61 3892
3115.13 3838
3115.66 3808
3116.18 3763
3116.71 3926
3117.24 3858
3117.76 3659
3118.29 3512
3118.82 3523
3119.34 3426
3119.87 3516
3120.40 3565
3120.92 3656
3121.45 3685
3121.98 3609
3122.50 3764
3123.03 3851
3123.56 3711
3124.08 3563
3124.61 3922
3125.14 3823
3125.66 3566
3126.19 3726
3126.72 3540
3127.25 3561
3127.77 3646
3128.30 3578
3128.83 3692
3129.36 3612
3129.88 3561
3130.41 3766
3130.94 3896
3131.46 3682
3131.99 3670
3132.52 3498
3133.05 3487
3133.58 3349
3134.10 3687
3134.63 3625
3135.16 3679
3135.69 3456
3136.21 3613
3136.74 3590
3137.27 3628
3137.80 3760
3138.33 3615
3138.86 3543
3139.38 3764
3139.91 3470
3140.44 3549
3140.97 3383
3141.50 3572
3142.03 3453
3142.55 3486
3143.08 3600
3143.61 3651
3144.14 3381
3144.67 3417
3145.20 3379
3145.73 3441
3146.25 3473
3146.78 3640
3147.31 3478
3147.84 3359
3148.37 3655
3148.90 3613
3149.43 3635
3149.96 3702
3150.49 3663
3151.02 3627
3151.54 3832
3152.07 3890
3152.60 3747
3153.13 3587
3153.66 3534
3154.19 3433
3154.72 3478
3155.25 3880
3155.78 3810
3156.31 3509
3156.84 3511
3157.37 3375
3157.90 3447
3158.43 3367
3158.96 3636
3159.49 3583
3160.02 3342
3160.55 3564
3161.08 3506
3161.61 3441
3162.14 3400
3162.67 3533
3163.20 3441
3163.73 3445
3164.26 3478
3164.79 3251
3165.32 3378
3165.85 3402
3166.38 3091
3166.91 3153
3167.44 3088
3167.97 3316
3168.50 3201
3169.03 3170
3169.57 3119
3170.10 3124
3170.63 2973
3171.16 3220
3171.69 3330
3172.22 3324
3172.75 3081
3173.28 3194
3173.81 3181
3174.34 3122
3174.88 3239
3175.41 3158
3175.94 3261
3176.47 3266
3177.00 3355
3177.53 3382
3178.06 3427
3178.60 3582
3179.13 3515
3179.66 3398
3180.19 3460
3180.72 3560
3181.25 3611
3181.79 3729
3182.32 3502
3182.85 3451
3183.38 3404
3183.91 3378
3184.44 3429
3184.98 3208
3185.51 3185
3186.04 3357
3186.57 3349
3187.11 3221
3187.64 3194
3188.17 3378
3188.70 3324
3189.24 3298
3189.77 3453
3190.30 3264
3190.83 3180
3191.37 3289
3191.90 3355
3192.43 3304
3192.96 3326
3193.50 3257
3194.03 3153
3194.56 3431
3195.09 3360
3195.63 3719
3196.16 3537
3196.69 3561
3197.23 3482
3197.76 3355
3198.29 3369
3198.83 3573
3199.36 3606
3199.89 3572
3200.43 3346
3200.96 3562
3201.49 3793
3202.03 3720
3202.56 3733
3203.09 3750
3203.63 3892
3204.16 3742
3204.69 3876
3205.23 3894
3205.76 3820
3206.30 3880
3206.83 3831
3207.36 3686
3207.90 3537
3208.43 3662
3208.97 3743
3209.50 3702
3210.03 3794
3210.57 4080
3211.10 4035
3211.64 4230
3212.17 4359
3212.70 4505
3213.24 4738
3213.77 4495
3214.31 4398
3214.84 4303
3215.38 4215
3215.91 4057
3216.45 3870
3216.98 3895
3217.52 3832
3218.05 3974
3218.59 3871
3219.12 3904
3219.66 3754
3220.19 3687
3220.73 3490
3221.26 3509
3221.80 3541
3222.33 3591
3222.87 3365
3223.40 3452
3223.94 3524
3224.47 3813
3225.01 3777
3225.54 3730
3226.08 3605
3226.61 3591
3227.15 3858
3227.69 3623
3228.22 3669
3228.76 3658
3229.29 3668
3229.83 3463
3230.36 3489
3230.90 3410
3231.44 3336
3231.97 3351
3232.51 3534
3233.04 3604
3233.58 3498
3234.12 3437
3234.65 3266
3235.19 3095
3235.72 3172
3236.26 3383
3236.80 3463
3237.33 3527
3237.87 3644
3238.41 3704
3238.94 3797
3239.48 3528
3240.02 3589
3240.55 3541
3241.09 3671
3241.63 3826
3242.16 3824
3242.70 3802
3243.24 3668
3243.77 3624
3244.31 3875
3244.85 3597
3245.39 3401
3245.92 3815
3246.46 3703
3247.00 3570
3247.53 3575
3248.07 3577
3248.61 3563
3249.15 3630
3249.68 3667
3250.22 3694
3250.76 3615
3251.30 3610
3251.83 3835
3252.37 3823
3252.91 3680
3253.45 3687
3253.98 3840
3254.52 3774
3255.06 3719
3255.60 3765
3256.14 3962
3256.67 3750
3257.21 3723
3257.75 3596
3258.29 3689
3258.83 3979
3259.37 3640
3259.90 3777
3260.44 3698
3260.98 3703
3261.52 3999
3262.06 3971
3262.60 3993
3263.13 4141
3263.67 4334
3264.21 4228
3264.75 4559
3265.29 4705
3265.83 4779
3266.37 4983
3266.91 5425
3267.44 5262
3267.98 5477
3268.52 5907
3269.06 6218
3269.60 5961
3270.14 5967
3270.68 5066
3271.22 4639
3271.76 4520
3272.30 4413
3272.84 4188
3273.38 4270
3273.91 3877
3274.45 3830
3274.99 3924
3275.53 3762
3276.07 3779
3276.61 3930
3277.15 3802
3277.69 3898
3278.23 3992
3278.77 3750
3279.31 3775
3279.85 4018
3280.39 4306
3280.93 4133
3281.47 4393
3282.01 4262
3282.55 3932
3283.09 4105
3283.63 4003
3284.17 3859
3284.71 4029
3285.25 4083
3285.79 4289
3286.33 4137
3286.87 4240
3287.42 4233
3287.96 4390
3288.50 4381
3289.04 4295
3289.58 4265
3290.12 4302
3290.66 4224
3291.20 4182
3291.74 4040
3292.28 4083
3292.82 3959
3293.36 4117
3293.91 4290
3294.45 4467
3294.99 4703
3295.53 4898
3296.07 5137
3296.61 4935
3297.15 5112
3297.69 5460
3298.24 5320
3298.78 5231
3299.32 4795
3299.86 4509
3300.40 4259
3300.94 4373
3301.49 4184
3302.03 4074
3302.57 4277
3303.11 4149
3303.65 4307
3304.19 4168
3304.74 4018
3305.28 4036
3305.82 3930
3306.36 3871
3306.90 3961
3307.45 3996
3307.99 3876
3308.53 3934
3309.07 3558
3309.62 3718
3310.16 3716
3310.70 3699
3311.24 3655
3311.79 3810
3312.33 3702
3312.87 3607
3313.41 3693
3313.96 3683
3314.50 3811
3315.04 3804
3315.59 3923
3316.13 3741
3316.67 3950
3317.21 4151
3317.76 4056
3318.30 4171
3318.84 4088
3319.39 4181
3319.93 4087
3320.47 4414
3321.02 4512
3321.56 4149
3322.10 4457
3322.65 4522
3323.19 4569
3323.73 4621
3324.28 4509
3324.82 4691
3325.36 4722
3325.91 4577
3326.45 4501
3327.00 4247
3327.54 4541
3328.08 4179
3328.63 4215
3329.17 4040
3329.72 3814
3330.26 3971
3330.80 3919
3331.35 4037
3331.89 4253
3332.44 4217
3332.98 4403
3333.53 4788
3334.07 5149
3334.61 5648
3335.16 6479
3335.70 6937
3336.25 7777
3336.79 8500
3337.34 9117
3337.88 9281
3338.43 9172
3338.97 8697
3339.52 8152
3340.06 7934
3340.61 7054
3341.15 6533
3341.70 5695
3342.24 5264
3342.79 5027
3343.33 4771
3343.88 4330
3344.42 4091
3344.97 4045
3345.51 4004
3346.06 3886
3346.60 3669
3347.15 3752
3347.69 3603
3348.24 3774
3348.78 3653
3349.33 3759
3349.88 3721
3350.42 3744
3350.97 3777
3351.51 3851
3352.06 4037
3352.61 3985
3353.15 3922
3353.70 3998
3354.24 4114
3354.79 4165
3355.34 3986
3355.88 4118
3356.43 4180
3356.97 4196
3357.52 4122
3358.07 3954
3358.61 3969
3359.16 3893
3359.71 3767
3360.25 3774
3360.80 3702
3361.35 3689
3361.89 3659
3362.44 3542
3362.99 3640
3363.53 3628
3364.08 3586
3364.63 3693
3365.17 3705
3365.72 3707
3366.27 3802
3366.81 3588
3367.36 3565
3367.91 3617
3368.46 3576
3369.00 3640
3369.55 3554
3370.10 3525
3370.64 3738
3371.19 3558
3371.74 3658
3372.29 3872
3372.83 3955
3373.38 3983
3373.93 4076
3374.48 4060
3375.03 4130
3375.57 4067
3376.12 4459
3376.67 4389
3377.22 4279
3377.76 4323
3378.31 4192
3378.86 4185
3379.41 3881
3379.96 3615
3380.50 3592
3381.05 3591
3381.60 3437
3382.15 3323
3382.70 3264
3383.25 3180
3383.79 3309
3384.34 3159
3384.89 3412
3385.44 3153
3385.99 3065
3386.54 3294
3387.09 3251
3387.64 3380
3388.18 3105
3388.73 3226
3389.28 3468
3389.83 3462
3390.38 3413
3390.93 3213
3391.48 3191
3392.03 3196
3392.58 3400
3393.13 3613
3393.67 3358
3394.22 3226
3394.77 3292
3395.32 3395
3395.87 3644
3396.42 3722
3396.97 3608
3397.52 3381
3398.07 3360
3398.62 3411
3399.17 3177
3399.72 3185
3400.27 3254
3400.82 3265
3401.37 3094
3401.92 3209
3402.47 3241
3403.02 3134
3403.57 3026
3404.12 2927
3404.67 3315
3405.22 3138
3405.77 2993
3406.32 3056
3406.87 3118
3407.42 3115
3407.97 3265
3408.52 3043
3409.07 3266
3409.62 3227
3410.17 2955
3410.72 3012
3411.27 3181
3411.82 3341
3412.38 3246
3412.93 3332
3413.48 3349
3414.03 3327
3414.58 3350
3415.13 3376
3415.68 3501
3416.23 3202
3416.78 3002
3417.33 3046
3417.89 3125
3418.44 3224
3418.99 3343
3419.54 3155
3420.09 3093
3420.64 3195
3421.19 3068
3421.74 3135
3422.30 3054
3422.85 2991
3423.40 3167
3423.95 3162
3424.50 3243
3425.05 3308
3425.61 3254
3426.16 3194
3426.71 3184
3427.26 3224
3427.81 3264
3428.37 3256
3428.92 3249
3429.47 3084
3430.02 3078
3430.58 3010
3431.13 3009
3431.68 2995
3432.23 3008
3432.78 2967
3433.34 3192
3433.89 3003
3434.44 3039
3434.99 3059
3435.55 3325
3436.10 3210
3436.65 2847
3437.21 3014
3437.76 3271
3438.31 3212
3438.86 3075
3439.42 3239
3439.97 3374
3440.52 3394
3441.08 3449
3441.63 3360
3442.18 3484
3442.74 3153
3443.29 3208
3443.84 3243
3444.40 3137
3444.95 3044
3445.50 3189
3446.06 3155
3446.61 3245
3447.16 3129
3447.72 3184
3448.27 3167
3448.82 3095
3449.38 3066
3449.93 3002
3450.48 3320
3451.04 3220
3451.59 2986
3452.15 2964
3452.70 2954
3453.25 3097
3453.81 2947
3454.36 3014
3454.92 2891
3455.47 3179
3456.03 3106
3456.58 2773
3457.13 2967
3457.69 2956
3458.24 3019
3458.80 2987
3459.35 2878
3459.91 2909
3460.46 3102
3461.02 3280
3461.57 2958
3462.13 2977
3462.68 3236
3463.24 2964
3463.79 2988
3464.34 3230
3464.90 3114
3465.46 2915
3466.01 3068
3466.57 3053
3467.12 3091
3467.68 3178
3468.23 3244
3468.79 3206
3469.34 3089
3469.90 3136
3470.45 2950
3471.01 2958
3471.56 3098
3472.12 2986
3472.67 3193
3473.23 3360
3473.79 3163
3474.34 3237
3474.90 3248
3475.45 3256
3476.01 3352
3476.56 3039
3477.12 3140
3477.68 3250
3478.23 3473
3478.79 3258
3479.35 3160
3479.90 3418
3480.46 3478
3481.01 3330
3481.57 3555
3482.13 3382
3482.68 3346
3483.24 3444
3483.80 3492
3484.35 3325
3484.91 3324
3485.47 3407
3486.02 3480
3486.58 3425
3487.14 3146
3487.69 3450
3488.25 3568
3488.81 3568
3489.36 3680
3489.92 3866
3490.48 3855
3491.03 4028
3491.59 4552
3492.15 4852
3492.71 4749
3493.26 4924
3493.82 4964
3494.38 5589
3494.94 5222
3495.49 5216
3496.05 4780
3496.61 4631
3497.17 4566
3497.72 4442
3498.28 4778
3498.84 4865
3499.40 5038
3499.95 5227
3500.51 5740
3501.07 5798
3501.63 6094
3502.19 5877
3502.74 5935
3503.30 5422
3503.86 5400
3504.42 5300
3504.98 5260
3505.53 5285
3506.09 4965
3506.65 4832
3507.21 5131
3507.77 5244
3508.33 4997
3508.88 4705
3509.44 4469
3510.00 4428
3510.56 4090
3511.12 4065
3511.68 4179
3512.24 4045
3512.80 3930
3513.35 4190
3513.91 3883
3514.47 3670
3515.03 3598
3515.59 3803
3516.15 3741
3516.71 3588
3517.27 3588
3517.83 3553
3518.39 3727
3518.95 3728
3519.50 3776
3520.06 3818
3520.62 4041
3521.18 4108
3521.74 3867
3522.30 4155
3522.86 3982
3523.42 3924
3523.98 4117
3524.54 4011
3525.10 4182
3525.66 4316
3526.22 4383
3526.78 4188
3527.34 4053
3527.90 4178
3528.46 3864
3529.02 3945
3529.58 3672
3530.14 3461
3530.70 3484
3531.26 3371
3531.82 3365
3532.38 3311
3532.94 3437
3533.50 3489
3534.06 3334
3534.62 3257
3535.18 3200
3535.75 3295
3536.31 3384
3536.87 3562
3537.43 3629
3537.99 3312
3538.55 3604
3539.11 3776
3539.67 3675
3540.23 3844
3540.79 3913
3541.35 3902
3541.92 3621
3542.48 3826
3543.04 3927
3543.60 3957
3544.16 4049
3544.72 4221
3545.28 3953
3545.84 3839
3546.41 3911
3546.97 3818
3547.53 3653
3548.09 3961
3548.65 3652
3549.21 3426
3549.78 3453
3550.34 3352
3550.90 3194
3551.46 3291
3552.02 3160
3552.59 3051
3553.15 2939
3553.71 3113
3554.27 3256
3554.83 3199
3555.40 3163
3555.96 3150
3556.52 3208
3557.08 3221
3557.65 3371
3558.21 3282
3558.77 3211
3559.33 3444
3559.90 3453
3560.46 3406
3561.02 3158
3561.58 3290
3562.15 3273
3562.71 3280
3563.27 3493
3563.83 3418
3564.40 3321
3564.96 3385
3565.52 3471
3566.09 3427
3566.65 3206
3567.21 3294
3567.78 3370
3568.34 3298
3568.90 3170
3569.47 2805
3570.03 2950
3570.59 3090
3571.16 3005
3571.72 3063
3572.28 3135
3572.85 2963
3573.41 2942
3573.97 2895
3574.54 2958
3575.10 3072
3575.66 3095
3576.23 3040
3576.79 3206
3577.36 3214
3577.92 3175
3578.48 3040
3579.05 3097
3579.61 3145
3580.18 3194
3580.74 3183
3581.31 3169
3581.87 3120
3582.43 2963
3583.00 3006
3583.56 3079
3584.13 3057
3584.69 3048
3585.26 2937
3585.82 3081
3586.39 3066
3586.95 3317
3587.52 3090
3588.08 2987
3588.64 2980
3589.21 3144
3589.77 3121
3590.34 3001
3590.90 2989
3591.47 2996
3592.03 3054
3592.60 3165
3593.17 3035
3593.73 3025
3594.30 2976
3594.86 3005
3595.43 3088
3595.99 3021
3596.56 3261
3597.12 3258
3597.69 3185
3598.25 3340
3598.82 3131
3599.39 3175
3599.95 3228
3600.52 3327
3601.08 3409
3601.65 3202
3602.21 3202
3602.78 3421
3603.35 3391
3603.91 3180
3604.48 3123
3605.04 3300
3605.61 3302
3606.18 3265
3606.74 3159
3607.31 2971
3607.88 2979
3608.44 3104
3609.01 2940
3609.57 2919
3610.14 2746
3610.71 2728
3611.27 3048
3611.84 2929
3612.41 3089
3612.97 3110
3613.54 3043
3614.11 3066
3614.68 3044
3615.24 3422
3615.81 3763
3616.38 4045
3616.94 4530
3617.51 5021
3618.08 5492
3618.64 6131
3619.21 6426
3619.78 6912
3620.35 6997
3620.91 6777
3621.48 6524
3622.05 6430
3622.62 5835
3623.18 5408
3623.75 4969
3624.32 4555
3624.89 4271
3625.45 4046
3626.02 3751
3626.59 3526
3627.16 3340
3627.73 3212
3628.29 3251
3628.86 3234
3629.43 3117
3630.00 2952
3630.57 3026
3631.13 2942
3631.70 2868
3632.27 3028
3632.84 2900
3633.41 2875
3633.98 2779
3634.54 2830
3635.11 2881
3635.68 2883
3636.25 3086
3636.82 2874
3637.39 3030
3637.96 3041
3638.52 3104
3639.09 3172
3639.66 3053
3640.23 3337
3640.80 3445
3641.37 3293
3641.94 3376
3642.51 3491
3643.08 3525
3643.65 3507
3644.21 3562
3644.78 3705
3645.35 3796
3645.92 3790
3646.49 3572
3647.06 3571
3647.63 3762
3648.20 3895
3648.77 3801
3649.34 3825
3649.91 3509
3650.48 3529
3651.05 3530
3651.62 3622
3652.19 3720
3652.76 3688
3653.33 3659
3653.90 3669
3654.47 3712
3655.04 3825
3655.61 3962
3656.18 4132
3656.75 4088
3657.32 4458
3657.89 4423
3658.46 4457
3659.03 4365
3659.60 4243
3660.17 4574
3660.74 4613
3661.31 4492
3661.88 4433
3662.45 4271
3663.02 4083
3663.59 3867
3664.16 3996
3664.74 3630
3665.31 3371
3665.88 3387
3666.45 3349
3667.02 3367
3667.59 3576
3668.16 3239
3668.73 3089
3669.30 3254
3669.87 3274
3670.45 3283
3671.02 3187
3671.59 3236
3672.16 3298
3672.73 3277
3673.30 3180
3673.87 3560
3674.45 3570
3675.02 3535
3675.59 3403
3676.16 3481
3676.73 3431
3677.30 3652
3677.88 3870
3678.45 3691
3679.02 3719
3679.59 3688
3680.16 3558
3680.74 3681
3681.31 3411
3681.88 3419
3682.45 3635
3683.02 3453
3683.60 3444
3684.17 3510
3684.74 3443
3685.31 3413
3685.89 3433
3686.46 3452
3687.03 3596
3687.60 3840
3688.18 3759
3688.75 3950
3689.32 4170
3689.89 4234
3690.47 4123
3691.04 4291
3691.61 4569
3692.19 4423
3692.76 4086
3693.33 4379
3693.91 3970
3694.48 4075
3695.05 3609
3695.62 3493
3696.20 3416
3696.77 3540
3697.34 3332
3697.92 3335
3698.49 3447
3699.06 3413
3699.64 3290
3700.21 3198
3700.79 3250
3701.36 3273
3701.93 3191
3702.51 3102
3703.08 3010
3703.65 3043
3704.23 3076
3704.80 3050
3705.38 3245
3705.95 3446
3706.52 3196
3707.10 3287
3707.67 3333
3708.25 3396
3708.82 3273
3709.39 3165
3709.97 3284
3710.54 3366
3711.12 3347
3711.69 3251
3712.27 3151
3712.84 3239
3713.42 3514
3713.99 3443
3714.57 3424
3715.14 3633
3715.71 3355
3716.29 3392
3716.86 3367
3717.44 3371
3718.01 3402
3718.59 3291
3719.16 3245
3719.74 3211
3720.31 3272
3720.89 3338
3721.47 3185
3722.04 3049
3722.62 3149
3723.19 3180
3723.77 3059
3724.34 2987
3724.92 2990
3725.49 3095
3726.07 3016
3726.64 2930
3727.22 3017
3727.80 3178
3728.37 3167
3728.95 3189
3729.52 3258
3730.10 3569
3730.67 3598
3731.25 3389
3731.83 3696
3732.40 3981
3732.98 4042
3733.55 4482
3734.13 4566
3734.71 4631
3735.28 4740
3735.86 4477
3736.44 4650
3737.01 4372
3737.59 4002
3738.17 3931
3738.74 3915
3739.32 3496
3739.90 3353
3740.47 3530
3741.05 3358
3741.63 3199
3742.20 3052
3742.78 3236
3743.36 3115
3743.93 3027
3744.51 2945
3745.09 3080
3745.66 3071
3746.24 3122
3746.82 3314
3747.40 3170
3747.97 3174
3748.55 3190
3749.13 3175
3749.70 3057
3750.28 3022
3750.86 3018
3751.44 3033
3752.02 3148
3752.59 3167
3753.17 3119
3753.75 2948
3754.33 3050
3754.90 3159
3755.48 3207
3756.06 3166
3756.64 3137
3757.22 3086
3757.79 2976
3758.37 2907
3758.95 3171
3759.53 3243
3760.11 3203
3760.68 3219
3761.26 3162
3761.84 3103
3762.42 3198
3763.00 3169
3763.58 3098
3764.15 3200
3764.73 3171
3765.31 3193
3765.89 3222
3766.47 3168
3767.05 3215
3767.63 3313
3768.21 3351
3768.78 3161
3769.36 3185
3769.94 3376
3770.52 3296
3771.10 3374
3771.68 3213
3772.26 3363
3772.84 3346
3773.42 3385
3774.00 3277
3774.58 3409
3775.15 3321
3775.73 3328
3776.31 3310
3776.89 3219
3777.47 3053
3778.05 3051
3778.63 3011
3779.21 2966
3779.79 2988
3780.37 2906
3780.95 2990
3781.53 3084
3782.11 2953
3782.69 2879
3783.27 2768
3783.85 2715
3784.43 2796
3785.01 2857
3785.59 3139
3786.17 3035
3786.75 2868
3787.33 2887
3787.91 2977
3788.49 3059
3789.07 3023
3789.65 2959
3790.23 2997
3790.81 2735
3791.39 2733
3791.98 3023
3792.56 2902
3793.14 2740
3793.72 2816
3794.30 2921
3794.88 2824
3795.46 2924
3796.04 2986
3796.62 2851
3797.20 2841
3797.78 2769
3798.37 2834
3798.95 2786
3799.53 2751
3800.11 2735
3800.69 2902
3801.27 2892
3801.85 3007
3802.43 2937
3803.02 2880
3803.60 3166
3804.18 3199
3804.76 3117
3805.34 3202
3805.92 2847
3806.51 2801
3807.09 2890
3807.67 3116
3808.25 3193
3808.83 3181
3809.42 3286
3810.00 3339
3810.58 3407
3811.16 3369
3811.74 3298
3812.33 3204
3812.91 3257
3813.49 3368
3814.07 3149
3814.66 2889
3815.24 3036
3815.82 2985
3816.40 2990
3816.99 2977
3817.57 3155
3818.15 2895
3818.73 2901
3819.32 2859
3819.90 2657
3820.48 2854
3821.06 2868
3821.65 2931
3822.23 2825
3822.81 2987
3823.40 2733
3823.98 2722
3824.56 2938
3825.15 2818
3825.73 2795
3826.31 2880
3826.90 2889
3827.48 2780
3828.06 2852
3828.65 2696
3829.23 2850
3829.81 2847
3830.40 3110
3830.98 3053
3831.56 2914
3832.15 2956
3832.73 3029
3833.32 3012
3833.90 3090
3834.48 3062
3835.07 3000
3835.65 3045
3836.23 2984
3836.82 3151
3837.40 3292
3837.99 3151
3838.57 3033
3839.16 3240
3839.74 3279
3840.32 3199
3840.91 3038
3841.49 2936
3842.08 3019
3842.66 3037
3843.25 3001
3843.83 3185
3844.42 3107
3845.00 3126
3845.59 3226
3846.17 3121
3846.76 3183
3847.34 3208
3847.92 3037
3848.51 2986
3849.09 3007
3849.68 2989
3850.27 2999
3850.85 3041
3851.44 3240
3852.02 3253
3852.61 3225
3853.19 3031
3853.78 3193
3854.36 3022
3854.95 3064
3855.53 3150
3856.12 3090
3856.70 3084
3857.29 3199
3857.88 3157
3858.46 3384
3859.05 3702
3859.63 3821
3860.22 4286
3860.80 4930
3861.39 5539
3861.98 6108
3862.56 6534
3863.15 7123
3863.73 7103
3864.32 7178
3864.91 6785
3865.49 6276
3866.08 5812
3866.67 5369
3867.25 5409
3867.84 4727
3868.43 4538
3869.01 4169
3869.60 3815
3870.19 3779
3870.77 3526
3871.36 3378
3871.95 3236
3872.53 3141
3873.12 3428
3873.71 3447
3874.29 3724
3874.88 3430
3875.47 3455
3876.05 3499
3876.64 3616
3877.23 3492
3877.82 3218
3878.40 3293
3878.99 3246
3879.58 3306
3880.16 3320
3880.75 3209
3881.34 3257
3881.93 3201
3882.51 3260
3883.10 3081
3883.69 3143
3884.28 3001
3884.87 3087
3885.45 3150
3886.04 3352
3886.63 3154
3887.22 3192
3887.80 3268
3888.39 3435
3888.98 3405
3889.57 3406
3890.16 3681
3890.74 3775
3891.33 3797
3891.92 3991
3892.51 3852
3893.10 3738
3893.69 3682
3894.27 3843
3894.86 3856
3895.45 3880
3896.04 3826
3896.63 3527
3897.22 3534
3897.81 3509
3898.40 3656
3898.98 3731
3899.57 3639
3900.16 3897
3900.75 4040
3901.34 4023
3901.93 4197
3902.52 4210
3903.11 4069
3903.70 3666
3904.29 3705
3904.87 3759
3905.46 3691
3906.05 3532
3906.64 3158
3907.23 3224
3907.82 3076
3908.41 3137
3909.00 3170
3909.59 3082
3910.18 3022
3910.77 2985
3911.36 2972
3911.95 3040
3912.54 3028
3913.13 2941
3913.72 3070
3914.31 3127
3914.90 3156
3915.49 2972
3916.08 2932
3916.67 2954
3917.26 2999
3917.85 3022
3918.44 2871
3919.03 2874
3919.62 3031
3920.21 3034
3920.80 2855
3921.39 3109
3921.98 2821
3922.57 2996
3923.16 2876
3923.75 2950
3924.34 2940
3924.94 2984
3925.53 2961
3926.12 3075
3926.71 3054
3927.30 2982
3927.89 2931
3928.48 2952
3929.07 2957
3929.66 3052
3930.25 2912
3930.85 3016
3931.44 3196
3932.03 3308
3932.62 3219
3933.21 3066
3933.80 3082
3934.39 3209
3934.99 3127
3935.58 3204
3936.17 3060
3936.76 3086
3937.35 3128
3937.94 3089
3938.54 3034
3939.13 3022
3939.72 3011
3940.31 2975
3940.90 2879
3941.49 2743
3942.09 2891
3942.68 3073
3943.27 3015
3943.86 2914
3944.46 2889
3945.05 3021
3945.64 2885
3946.23 2756
3946.82 2748
3947.42 2714
3948.01 2835
3948.60 2785
3949.20 2742
3949.79 2813
3950.38 2832
3950.97 2891
3951.57 2684
3952.16 2747
3952.75 2864
3953.34 2762
3953.94 2953
3954.53 2895
3955.12 2826
3955.72 2667
3956.31 2729
3956.90 2832
3957.50 2806
3958.09 2721
3958.68 2784
3959.28 2744
3959.87 2609
3960.46 2549
3961.06 2679
3961.65 2704
3962.24 2869
3962.84 2780
3963.43 2854
3964.02 2903
3964.62 2966
3965.21 2965
3965.81 2674
3966.40 2836
3966.99 2935
3967.59 2935
3968.18 2792
3968.78 2975
3969.37 3108
3969.96 3042
3970.56 2967
3971.15 2944
3971.75 2908
3972.34 2763
3972.94 2887
3973.53 2955
3974.12 2808
3974.72 2859
3975.31 2814
3975.91 2861
3976.50 2890
3977.10 2905
3977.69 2884
3978.29 2782
3978.88 3013
3979.48 2907
3980.07 2940
3980.67 2842
3981.26 2983
3981.86 2832
3982.45 2777
3983.05 2955
3983.64 2718
3984.24 2743
3984.83 2934
3985.43 2896
3986.02 2803
3986.62 2977
3987.21 2822
3987.81 2902
3988.40 2783
3989.00 2748
3989.60 3025
3990.19 2939
3990.79 2807
3991.38 2807
3991.98 2784
3992.57 2761
3993.17 2905
3993.77 2688
3994.36 3066
3994.96 3019
3995.55 3010
3996.15 3149
3996.75 3290
3997.34 3242
3997.94 3038
3998.54 2837
3999.13 2970
3999.73 3076
4000.32 2904
4000.92 2818
4001.52 2823
4002.11 2794
4002.71 2881
4003.31 2926
4003.90 2744
4004.50 2934
4005.10 3002
4005.69 2979
4006.29 3003
4006.89 3018
4007.49 2865
4008.08 2946
4008.68 3231
4009.28 3120
4009.87 3123
4010.47 3235
4011.07 3331
4011.67 3104
4012.26 3160
4012.86 3119
4013.46 3192
4014.05 3369
4014.65 3412
4015.25 3524
4015.85 3728
4016.44 3936
4017.04 4063
4017.64 4370
4018.24 4605
4018.84 4542
4019.43 4575
4020.03 4434
4020.63 4109
4021.23 3907
4021.83 3837
4022.42 3679
4023.02 3443
4023.62 3340
4024.22 3358
4024.82 3357
4025.41 3259
4026.01 3163
4026.61 3280
4027.21 3069
4027.81 3122
4028.41 3344
4029.01 3158
4029.60 3262
4030.20 3287
4030.80 3211
4031.40 3059
4032.00 3155
4032.60 3037
4033.20 3052
4033.80 3266
4034.39 3020
4034.99 3091
4035.59 3127
4036.19 3351
4036.79 3266
4037.39 3074
4037.99 2872
4038.59 2896
4039.19 2885
4039.79 2921
4040.39 3013
4040.99 2960
4041.59 2979
4042.18 2871
4042.78 2988
4043.38 2870
4043.98 2629
4044.58 2717
4045.18 2769
4045.78 2840
4046.38 2908
4046.98 3004
4047.58 3175
4048.18 3085
4048.78 3081
4049.38 3297
4049.98 3121
4050.58 2949
4051.18 3133
4051.78 3110
4052.38 3053
4052.98 2956
4053.58 3122
4054.19 3073
4054.79 3046
4055.39 3411
4055.99 3237
4056.59 3334
4057.19 3337
4057.79 3320
4058.39 3212
4058.99 3035
4059.59 3195
4060.19 2822
4060.79 2796
4061.39 3055
4061.99 2962
4062.60 2949
4063.20 2812
4063.80 2830
4064.40 2728
4065.00 2766
4065.60 2977
4066.20 2803
4066.80 2788
4067.41 2716
4068.01 2710
4068.61 2851
4069.21 2686
4069.81 2559
4070.41 2681
4071.02 2601
4071.62 2517
4072.22 2916
4072.82 2895
4073.42 3007
4074.02 2760
4074.63 2612
4075.23 2802
4075.83 2885
4076.43 2781
4077.03 2812
4077.64 2740
4078.24 2747
4078.84 2719
4079.44 2753
4080.05 2859
4080.65 2798
4081.25 2704
4081.85 2622
4082.46 2569
4083.06 2857
4083.66 2553
4084.26 2703
4084.87 2666
4085.47 2672
4086.07 2703
4086.67 2726
4087.28 2725
4087.88 2740
4088.48 2797
4089.09 2761
4089.69 2813
4090.29 2761
4090.90 2685
4091.50 2806
4092.10 2802
4092.71 2890
4093.31 3055
4093.91 2709
4094.52 2857
4095.12 3123
4095.72 3167
4096.33 3133
4096.93 2969
4097.53 2899
4098.14 2892
4098.74 2657
4099.34 2825
4099.95 2730
4100.55 2756
4101.16 2874
4101.76 2855
4102.36 2521
4102.97 2531
4103.57 2634
4104.18 2577
4104.78 2693
4105.38 2637
4105.99 2584
4106.59 2638
4107.20 2672
4107.80 2528
4108.41 2577
4109.01 2438
4109.62 2445
4110.22 2448
4110.82 2598
4111.43 2505
4112.03 2567
4112.64 2509
4113.24 2662
4113.85 2733
4114.45 2599
4115.06 2462
4115.66 2586
4116.27 2526
4116.87 2517
4117.48 2605
4118.08 2567
4118.69 2477
4119.29 2589
4119.90 2526
4120.50 2456
4121.11 2611
4121.72 2589
4122.32 2631
4122.93 2596
4123.53 2797
4124.14 2727
4124.74 2723
4125.35 2683
4125.95 2688
4126.56 2703
4127.17 2624
4127.77 2555
4128.38 2613
4128.98 2773
4129.59 2681
4130.20 2708
4130.80 2917
4131.41 2879
4132.01 2847
4132.62 2703
4133.23 2719
4133.83 2663
4134.44 2555
4135.05 2791
4135.65 2980
4136.26 2853
4136.87 2800
4137.47 2731
4138.08 2665
4138.69 2784
4139.29 2828
4139.90 2946
4140.51 2864
4141.11 2775
4141.72 2815
4142.33 3072
4142.93 2979
4143.54 3024
4144.15 2944
4144.75 2687
4145.36 2678
4145.97 2732
4146.58 2797
4147.18 2729
4147.79 2629
4148.40 2656
4149.01 2542
4149.61 2556
4150.22 2648
4150.83 2703
4151.44 2549
4152.04 2495
4152.65 2529
4153.26 2703
4153.87 2592
4154.47 2497
4155.08 2625
4155.69 2816
4156.30 2717
4156.91 2651
4157.51 2673
4158.12 2881
4158.73 2659
4159.34 2585
4159.95 2516
4160.56 2538
4161.16 2513
4161.77 2651
4162.38 2751
4162.99 2644
4163.60 2768
4164.21 2619
4164.81 2632
4165.42 2715
4166.03 2750
4166.64 2686
4167.25 2777
4167.86 2872
4168.47 2821
4169.08 2701
4169.69 2660
4170.29 2630
4170.90 2719
4171.51 2674
4172.12 2770
4172.73 2843
4173.34 2631
4173.95 2432
4174.56 2545
4175.17 2767
4175.78 2873
4176.39 2770
4177.00 2872
4177.61 2637
4178.22 2602
4178.82 2764
4179.43 2948
4180.04 2907
4180.65 2791
4181.26 2646
4181.87 2604
4182.48 2585
4183.09 2680
4183.70 2741
4184.31 2640
4184.92 2678
4185.53 2740
4186.14 2631
4186.75 2571
4187.36 2504
4187.97 2485
4188.58 2514
4189.19 2476
4189.81 2653
4190.42 2554
4191.03 2702
4191.64 2683
4192.25 2760
4192.86 2646
4193.47 2550
4194.08 2686
4194.69 2683
4195.30 2766
4195.91 2917
4196.52 2894
4197.13 2928
4197.74 2695
4198.36 2764
4198.97 2908
4199.58 2711
4200.19 2748
4200.80 2846
4201.41 2707
4202.02 2730
4202.63 2779
4203.25 2808
4203.86 2806
4204.47 2579
4205.08 2722
4205.69 2703
4206.30 2611
4206.92 2726
4207.53 2669
4208.14 2824
4208.75 2724
4209.36 2616
4209.97 2651
4210.59 2925
4211.20 2870
4211.81 2703
4212.42 2687
4213.03 2711
4213.65 2867
4214.26 2695
4214.87 2749
4215.48 2840
4216.10 2821
4216.71 2893
4217.32 3102
4217.93 3085
4218.55 3065
4219.16 3229
4219.77 3453
4220.38 3514
4221.00 3704
4221.61 4086
4222.22 4129
4222.83 4586
4223.45 5103
4224.06 5318
4224.67 5441
4225.29 5412
4225.90 5317
4226.51 5120
4227.13 5133
4227.74 4820
4228.35 4591
4228.96 4222
4229.58 4231
4230.19 4089
4230.80 3984
4231.42 3995
4232.03 3732
4232.65 3773
4233.26 3531
4233.87 3470
4234.49 3636
4235.10 3874
4235.71 3687
4236.33 3696
4236.94 3825
4237.56 3714
4238.17 3708
4238.78 3597
4239.40 3539
4240.01 3449
4240.63 3199
4241.24 3081
4241.85 2876
4242.47 2956
4243.08 3019
4243.70 2799
4244.31 2740
4244.93 2621
4245.54 2878
4246.15 2886
4246.77 2778
4247.38 3049
4248.00 3055
4248.61 2960
4249.23 2864
4249.84 2866
4250.46 2836
4251.07 2928
4251.69 3029
4252.30 3178
4252.92 3098
4253.53 3090
4254.15 2961
4254.76 3073
4255.38 2986
4255.99 3115
4256.61 3056
4257.22 3098
4257.84 3073
4258.45 3093
4259.07 3148
4259.69 3125
4260.30 3203
4260.92 3188
4261.53 3328
4262.15 3364
4262.76 3183
4263.38 3096
4263.99 3235
4264.61 3483
4265.23 3045
4265.84 3087
4266.46 3044
4267.07 3172
4267.69 3092
4268.31 3046
4268.92 3023
4269.54 2904
4270.16 3072
4270.77 2856
4271.39 2918
4272.00 2831
4272.62 2819
4273.24 2785
4273.85 2768
4274.47 2828
4275.09 2919
4275.70 3063
4276.32 2980
4276.94 2789
4277.55 2928
4278.17 2775
4278.79 2772
4279.40 2851
4280.02 2753
4280.64 2570
4281.26 2654
4281.87 2699
4282.49 2549
4283.11 2720
4283.72 2697
4284.34 2522
4284.96 2510
4285.58 2593
4286.19 2525
4286.81 2671
4287.43 2723
4288.05 2718
4288.66 2700
4289.28 2481
4289.90 2536
4290.52 2527
4291.13 2458
4291.75 2476
4292.37 2426
4292.99 2443
4293.61 2439
4294.22 2489
4294.84 2529
4295.46 2630
4296.08 2516
4296.70 2573
4297.31 2588
4297.93 2634
4298.55 2681
4299.17 2678
4299.79 2635
4300.41 2650
4301.03 2788
4301.64 2784
4302.26 2729
4302.88 2867
4303.50 2717
4304.12 2486
4304.74 2529
4305.36 2507
4305.97 2600
4306.59 2647
4307.21 2647
4307.83 2702
4308.45 2710
4309.07 2652
4309.69 2738
4310.31 2584
4310.93 2539
4311.55 2607
4312.17 2536
4312.78 2663
4313.40 2721
4314.02 2675
4314.64 2616
4315.26 2678
4315.88 2606
4316.50 2677
4317.12 2774
4317.74 2671
4318.36 2897
4318.98 2878
4319.60 2787
4320.22 2804
4320.84 2754
4321.46 2727
4322.08 2735
4322.70 2720
4323.32 2569
4323.94 2694
4324.56 2904
4325.18 2915
4325.80 2956
4326.42 2846
4327.04 2880
4327.66 2936
4328.28 3018
4328.90 2835
4329.52 2691
4330.14 2704
4330.76 2672
4331.39 2609
4332.01 2659
4332.63 2741
4333.25 2753
4333.87 2716
4334.49 2736
4335.11 2866
4335.73 2885
4336.35 2929
4336.97 3128
4337.59 3325
4338.22 3258
4338.84 3293
4339.46 3324
4340.08 3479
4340.70 3423
4341.32 3419
4341.94 3372
4342.57 3255
4343.19 3046
4343.81 3132
4344.43 3108
4345.05 3218
4345.67 3274
4346.29 3444
4346.92 3697
4347.54 4006
4348.16 4195
4348.78 4082
4349.40 4099
4350.03 4040
4350.65 4125
4351.27 3785
4351.89 3524
4352.51 3263
4353.14 3221
4353.76 3205
4354.38 3244
4355.00 2958
4355.63 3004
4356.25 2832
4356.87 2764
4357.49 2945
4358.12 3024
4358.74 2938
4359.36 3140
4359.98 2998
4360.61 2825
4361.23 2887
4361.85 2950
4362.48 2991
4363.10 2834
4363.72 2831
4364.34 2741
4364.97 2875
4365.59 2839
4366.21 2861
4366.84 2763
4367.46 2857
4368.08 2707
4368.71 2686
4369.33 2526
4369.95 2640
4370.58 2796
4371.20 2824
4371.82 2592
4372.45 2469
4373.07 2612
4373.70 2684
4374.32 2516
4374.94 2631
4375.57 2437
4376.19 2618
4376.81 2630
4377.44 2541
4378.06 2586
4378.69 2819
4379.31 2787
4379.94 2708
4380.56 2560
4381.18 2508
4381.81 2719
4382.43 2643
4383.06 2761
4383.68 3044
4384.31 2955
4384.93 2714
4385.55 2815
4386.18 2831
4386.80 2693
4387.43 2765
4388.05 2533
4388.68 2442
4389.30 2371
4389.93 2531
4390.55 2657
4391.18 2779
4391.80 2674
4392.43 2777
4393.05 2767
4393.68 2717
4394.30 2651
4394.93 2524
4395.55 2607
4396.18 2760
4396.80 2662
4397.43 2828
4398.05 2806
4398.68 2754
4399.31 2927
4399.93 2682
4400.56 2776
4401.18 2770
4401.81 2686
4402.43 2567
4403.06 2575
4403.69 2628
4404.31 2489
4404.94 2535
4405.56 2693
4406.19 2564
4406.82 2698
4407.44 2601
4408.07 2552
4408.69 2869
4409.32 2736
4409.95 2564
4410.57 2598
4411.20 2807
4411.83 2739
4412.45 2639
4413.08 2812
4413.71 2574
4414.33 2643
4414.96 2711
4415.59 2705
4416.21 2643
4416.84 2597
4417.47 2540
4418.09 2526
4418.72 2722
4419.35 2638
4419.97 2492
4420.60 2570
4421.23 2763
4421.85 2754
4422.48 2665
4423.11 2578
4423.74 2750
4424.36 2802
4424.99 2806
4425.62 2585
4426.25 2609
4426.87 2652
4427.50 2367
4428.13 2418
4428.76 2482
4429.38 2463
4430.01 2491
4430.64 2400
4431.27 2437
4431.89 2341
4432.52 2256
4433.15 2354
4433.78 2322
4434.41 2343
4435.03 2405
4435.66 2340
4436.29 2321
4436.92 2267
4437.55 2285
4438.18 2297
4438.80 2380
4439.43 2508
4440.06 2454
4440.69 2477
4441.32 2517
4441.95 2473
4442.57 2483
4443.20 2422
4443.83 2419
4444.46 2410
4445.09 2425
4445.72 2418
4446.35 2385
4446.98 2449
4447.61 2536
4448.23 2518
4448.86 2463
4449.49 2437
4450.12 2647
4450.75 2538
4451.38 2575
4452.01 2468
4452.64 2356
4453.27 2513
4453.90 2436
4454.53 2408
4455.16 2479
4455.79 2506
4456.42 2444
4457.05 2428
4457.67 2569
4458.30 2514
4458.93 2419
4459.56 2577
4460.19 2578
4460.82 2276
4461.45 2294
4462.08 2578
4462.71 2387
4463.34 2296
4463.97 2417
4464.60 2447
4465.23 2263
4465.86 2158
4466.49 2325
4467.13 2236
4467.76 2339
4468.39 2310
4469.02 2230
4469.65 2319
4470.28 2331
4470.91 2327
4471.54 2316
4472.17 2386
4472.80 2258
4473.43 2284
4474.06 2272
4474.69 2273
4475.32 2376
4475.95 2379
4476.59 2364
4477.22 2353
4477.85 2304
4478.48 2441
4479.11 2121
4479.74 2215
4480.37 2311
4481.00 2368
4481.64 2434
4482.27 2377
4482.90 2396
4483.53 2464
4484.16 2470
4484.79 2406
4485.42 2421
4486.06 2426
4486.69 2412
4487.32 2496
4487.95 2636
4488.58 2505
4489.22 2364
4489.85 2419
4490.48 2410
4491.11 2498
4491.74 2386
4492.38 2547
4493.01 2293
4493.64 2392
4494.27 2523
4494.90 2381
4495.54 2365
4496.17 2634
4496.80 2639
4497.43 2450
4498.07 2453
4498.70 2375
4499.33 2527
4499.96 2549
4500.60 2452
4501.23 2431
4501.86 2644
4502.50 2702
4503.13 2806
4503.76 2628
4504.39 2661
4505.03 2688
4505.66 2588
4506.29 2708
4506.93 2746
4507.56 2707
4508.19 2537
4508.83 2512
4509.46 2526
4510.09 2646
4510.73 2539
4511.36 2590
4511.99 2665
4512.63 2765
4513.26 2633
4513.89 2493
4514.53 2553
4515.16 2554
4515.80 2536
4516.43 2674
4517.06 2558
4517.70 2620
4518.33 2485
4518.97 2531
4519.60 2553
4520.23 2496
4520.87 2467
4521.50 2484
4522.14 2641
4522.77 2776
4523.40 2810
4524.04 2517
4524.67 2817
4525.31 2724
4525.94 2816
4526.58 2893
4527.21 2980
4527.85 3055
4528.48 3312
4529.12 3616
4529.75 3711
4530.38 4242
4531.02 4926
4531.65 5627
4532.29 6088
4532.92 6236
4533.56 6767
4534.19 6860
4534.83 6554
4535.46 6179
4536.10 5751
4536.74 5157
4537.37 4545
4538.01 4173
4538.64 3633
4539.28 3340
4539.91 3163
4540.55 3077
4541.18 2914
4541.82 2578
4542.45 2816
4543.09 2686
4543.73 2625
4544.36 2781
4545.00 2799
4545.63 2752
4546.27 2855
4546.91 2881
4547.54 3102
4548.18 3177
4548.81 3417
4549.45 3434
4550.09 3356
4550.72 3433
4551.36 3381
4551.99 3477
4552.63 3402
4553.27 3192
4553.90 3275
4554.54 3058
4555.18 3134
4555.81 2914
4556.45 2866
4557.09 2694
4557.72 2713
4558.36 2776
4559.00 2853
4559.63 3013
4560.27 2923
4560.91 2836
4561.54 2868
4562.18 2874
4562.82 2800
4563.46 2853
4564.09 2975
4564.73 2970
4565.37 2949
4566.00 2955
4566.64 2875
4567.28 2863
4567.92 3006
4568.55 3141
4569.19 3253
4569.83 3291
4570.47 3568
4571.10 3527
4571.74 3608
4572.38 3821
4573.02 3599
4573.66 3497
4574.29 3371
4574.93 3381
4575.57 3215
4576.21 3097
4576.85 2994
4577.48 2989
4578.12 2756
4578.76 2714
4579.40 2666
4580.04 2487
4580.67 2443
4581.31 2552
4581.95 2502
4582.59 2697
4583.23 2737
4583.87 2834
4584.51 2736
4585.14 2781
4585.78 2665
4586.42 2860
4587.06 2827
4587.70 2745
4588.34 2768
4588.98 2913
4589.62 2800
4590.26 2745
4590.89 2695
4591.53 2768
4592.17 2767
4592.81 2801
4593.45 2822
4594.09 2761
4594.73 2780
4595.37 2883
4596.01 2773
4596.65 2618
4597.29 2506
4597.93 2493
4598.57 2620
4599.21 2564
4599.85 2510
4600.49 2575
4601.12 2642
4601.76 2626
4602.40 2630
4603.04 2738
4603.68 2479
4604.32 2755
4604.96 2817
4605.60 2612
4606.24 2661
4606.88 2720
4607.52 2818
4608.17 2613
4608.81 2932
4609.45 3109
4610.09 3077
4610.73 2998
4611.37 2910
4612.01 2868
4612.65 2804
4613.29 2915
4613.93 2679
4614.57 2587
4615.21 2489
4615.85 2536
4616.49 2560
4617.13 2517
4617.77 2523
4618.41 2649
4619.06 2590
4619.70 2489
4620.34 2534
4620.98 2547
4621.62 2429
4622.26 2456
4622.90 2494
4623.54 2418
4624.19 2501
4624.83 2496
4625.47 2565
4626.11 2700
4626.75 2647
4627.39 2617
4628.03 2551
4628.68 2438
4629.32 2559
4629.96 2747
4630.60 2554
4631.24 2519
4631.89 2428
4632.53 2553
4633.17 2478
4633.81 2459
4634.45 2492
4635.10 2452
4635.74 2441
4636.38 2431
4637.02 2654
4637.66 2581
4638.31 2759
4638.95 2856
4639.59 2844
4640.23 2936
4640.88 3013
4641.52 2965
4642.16 2819
4642.80 2920
4643.45 2897
4644.09 2873
4644.73 2725
4645.38 2655
4646.02 2632
4646.66 2573
4647.30 2481
4647.95 2529
4648.59 2651
4649.23 2487
4649.88 2617
4650.52 2615
4651.16 2794
4651.81 2772
4652.45 2754
4653.09 2779
4653.74 2992
4654.38 3096
4655.02 2994
4655.67 2937
4656.31 2895
4656.95 2812
4657.60 2594
4658.24 2341
4658.89 2487
4659.53 2529
4660.17 2353
4660.82 2510
4661.46 2534
4662.10 2397
4662.75 2325
4663.39 2322
4664.04 2384
4664.68 2331
4665.33 2183
4665.97 2336
4666.61 2376
4667.26 2331
4667.90 2365
4668.55 2304
4669.19 2400
4669.84 2354
4670.48 2487
4671.12 2429
4671.77 2378
4672.41 2300
4673.06 2374
4673.70 2559
4674.35 2503
4674.99 2412
4675.64 2318
4676.28 2327
4676.93 2418
4677.57 2447
4678.22 2574
4678.86 2532
4679.51 2519
4680.15 2382
4680.80 2418
4681.44 2397
4682.09 2453
4682.74 2351
4683.38 2507
4684.03 2435
4684.67 2489
4685.32 2524
4685.96 2302
4686.61 2468
4687.25 2509
4687.90 2553
4688.55 2447
4689.19 2401
4689.84 2483
4690.48 2404
4691.13 2381
4691.78 2321
4692.42 2325
4693.07 2349
4693.71 2404
4694.36 2357
4695.01 2364
4695.65 2301
4696.30 2395
4696.95 2376
4697.59 2264
4698.24 2493
4698.89 2553
4699.53 2365
4700.18 2419
4700.83 2463
4701.47 2296
4702.12 2246
4702.77 2380
4703.41 2440
4704.06 2387
4704.71 2309
4705.35 2163
4706.00 2235
4706.65 2252
4707.29 2387
4707.94 2295
4708.59 2283
4709.24 2291
4709.88 2215
4710.53 2283
4711.18 2455
4711.83 2476
4712.47 2328
4713.12 2364
4713.77 2302
4714.42 2519
4715.06 2521
4715.71 2458
4716.36 2330
4717.01 2387
4717.65 2267
4718.30 2392
4718.95 2436
4719.60 2486
4720.25 2536
4720.89 2615
4721.54 2606
4722.19 2668
4722.84 2768
4723.49 2738
4724.13 2780
4724.78 2754
4725.43 2719
4726.08 2831
4726.73 2916
4727.38 2797
4728.03 2769
4728.67 2695
4729.32 2720
4729.97 2578
4730.62 2445
4731.27 2521
4731.92 2410
4732.57 2286
4733.22 2318
4733.86 2406
4734.51 2304
4735.16 2140
4735.81 2254
4736.46 2351
4737.11 2293
4737.76 2362
4738.41 2300
4739.06 2418
4739.71 2436
4740.36 2516
4741.01 2327
4741.65 2399
4742.30 2362
4742.95 2393
4743.60 2491
4744.25 2306
4744.90 2319
4745.55 2419
4746.20 2455
4746.85 2409
4747.50 2530
4748.15 2559
4748.80 2448
4749.45 2440
4750.10 2471
4750.75 2492
4751.40 2617
4752.05 2731
4752.70 2591
4753.35 2476
4754.00 2540
4754.65 2522
4755.30 2575
4755.95 2566
4756.61 2495
4757.26 2471
4757.91 2406
4758.56 2490
4759.21 2427
4759.86 2450
4760.51 2613
4761.16 2482
4761.81 2467
4762.46 2708
4763.11 2636
4763.76 2685
4764.41 2763
4765.07 2824
4765.72 2829
4766.37 2746
4767.02 2838
4767.67 2884
4768.32 2908
4768.97 2962
4769.62 2812
4770.28 2735
4770.93 2615
4771.58 2441
4772.23 2487
4772.88 2384
4773.53 2313
4774.19 2181
4774.84 2263
4775.49 2276
4776.14 2166
4776.79 2191
4777.44 2338
4778.10 2326
4778.75 2347
4779.40 2371
4780.05 2341
4780.70 2292
4781.36 2475
4782.01 2378
4782.66 2454
4783.31 2382
4783.97 2289
4784.62 2377
4785.27 2303
4785.92 2425
4786.58 2409
4787.23 2382
4787.88 2423
4788.53 2553
4789.19 2473
4789.84 2382
4790.49 2548
4791.15 2447
4791.80 2408
4792.45 2399
4793.10 2487
4793.76 2552
4794.41 2463
4795.06 2483
4795.72 2491
4796.37 2454
4797.02 2431
4797.68 2528
4798.33 2525
4798.98 2439
4799.64 2481
4800.29 2475
4800.94 2445
4801.60 2330
4802.25 2338
4802.90 2439
4803.56 2412
4804.21 2409
4804.87 2541
4805.52 2452
4806.17 2321
4806.83 2453
4807.48 2354
4808.14 2332
4808.79 2318
4809.44 2165
4810.10 2340
4810.75 2398
4811.41 2262
4812.06 2384
4812.71 2410
4813.37 2264
4814.02 2273
4814.68 2355
4815.33 2259
4815.99 2345
4816.64 2435
4817.30 2467
4817.95 2503
4818.61 2510
4819.26 2391
4819.92 2463
4820.57 2587
4821.23 2696
4821.88 2728
4822.53 2664
4823.19 2517
4823.85 2557
4824.50 2711
4825.16 2766
4825.81 2741
4826.47 2752
4827.12 2800
4827.78 2753
4828.43 2731
4829.09 2587
4829.74 2547
4830.40 2465
4831.05 2538
4831.71 2616
4832.37 2566
4833.02 2661
4833.68 2671
4834.33 2839
4834.99 2893
4835.64 2848
4836.30 2960
4836.96 2915
4837.61 3222
4838.27 3457
4838.92 3350
4839.58 3464
4840.24 3394
4840.89 3450
4841.55 3331
4842.21 3214
4842.86 3124
4843.52 2987
4844.18 3102
4844.83 2967
4845.49 2637
4846.14 2690
4846.80 2745
4847.46 2594
4848.11 2741
4848.77 2754
4849.43 2721
4850.09 2658
4850.74 2632
4851.40 2707
4852.06 2795
4852.71 2693
4853.37 2674
4854.03 2705
4854.68 2678
4855.34 2684
4856.00 2822
4856.66 2827
4857.31 2674
4857.97 2827
4858.63 2919
4859.29 3115
4859.94 2898
4860.60 2924
4861.26 2861
4861.92 2830
4862.57 2904
4863.23 2827
4863.89 2681
4864.55 2775
4865.21 2798
4865.86 3150
4866.52 2911
4867.18 2853
4867.84 2823
4868.50 2944
4869.15 2932
4869.81 2848
4870.47 2808
4871.13 2990
4871.79 2863
4872.45 2566
4873.10 2709
4873.76 2696
4874.42 2784
4875.08 2948
4875.74 2736
4876.40 2773
4877.06 2684
4877.71 2829
4878.37 2794
4879.03 2828
4879.69 2690
4880.35 2748
4881.01 2806
4881.67 2795
4882.33 2724
4882.99 2702
4883.65 2517
4884.30 2418
4884.96 2462
4885.62 2645
4886.28 2411
4886.94 2448
4887.60 2536
4888.26 2523
4888.92 2400
4889.58 2400
4890.24 2484
4890.90 2601
4891.56 2398
4892.22 2277
4892.88 2380
4893.54 2618
4894.20 2658
4894.86 2368
4895.52 2347
4896.18 2464
4896.84 2341
4897.50 2386
4898.16 2388
4898.82 2311
4899.48 2299
4900.14 2374
4900.80 2433
4901.46 2532
4902.12 2343
4902.78 2320
4903.44 2377
4904.10 2348
4904.76 2316
4905.42 2342
4906.08 2344
4906.74 2190
4907.40 2284
4908.06 2344
4908.73 2394
4909.39 2227
4910.05 2371
4910.71 2221
4911.37 2331
4912.03 2224
4912.69 2295
4913.35 2276
4914.01 2238
4914.68 2139
4915.34 2337
4916.00 2423
4916.66 2233
4917.32 2257
4917.98 2098
4918.64 2330
4919.31 2301
4919.97 2102
4920.63 2180
4921.29 2188
4921.95 2074
4922.61 2198
4923.28 2209
4923.94 2142
4924.60 2153
4925.26 2059
4925.92 2133
4926.59 2024
4927.25 2021
4927.91 2007
4928.57 2118
4929.23 2160
4929.90 2043
4930.56 2014
4931.22 2131
4931.88 2312
4932.55 2296
4933.21 2168
4933.87 2043
4934.53 2203
4935.20 2081
4935.86 2091
4936.52 2256
4937.18 2167
4937.85 2172
4938.51 2237
4939.17 2071
4939.84 2195
4940.50 2058
4941.16 2027
4941.82 2151
4942.49 2070
4943.15 2132
4943.81 2045
4944.48 2213
4945.14 2202
4945.80 2113
4946.47 2201
4947.13 1975
4947.79 2136
4948.46 2218
4949.12 2176
4949.79 2043
4950.45 2049
4951.11 2024
4951.78 2055
4952.44 2099
4953.10 2083
4953.77 2081
4954.43 2104
4955.10 2051
4955.76 2196
4956.42 2094
4957.09 2146
4957.75 2122
4958.42 2060
4959.08 2100
4959.74 2259
4960.41 2102
4961.07 2107
4961.74 2138
4962.40 2166
4963.07 2142
4963.73 2241
4964.40 2187
4965.06 2130
4965.73 2232
4966.39 2080
4967.05 2175
4967.72 2280
4968.38 2043
4969.05 2071
4969.71 2262
4970.38 2096
4971.04 2103
4971.71 1987
4972.37 1932
4973.04 2100
4973.70 1969
4974.37 2009
4975.04 2231
4975.70 2218
4976.37 1993
4977.03 1979
4977.70 1969
4978.36 1996
4979.03 2081
4979.69 2036
4980.36 2038
4981.03 2099
4981.69 1896
4982.36 1987
4983.02 2115
4983.69 2240
4984.35 2095
4985.02 2205
4985.69 2292
4986.35 2226
4987.02 2203
4987.68 2158
4988.35 2225
4989.02 2278
4989.68 2361
4990.35 2253
4991.02 2278
4991.68 2376
4992.35 2260
4993.02 2205
4993.68 2265
4994.35 2259
4995.02 2179
4995.68 2142
4996.35 2146
4997.02 2157
4997.68 2087
4998.35 2063
4999.02 2158
4999.68 2169
5000.35 2103
5001.02 2042
5001.68 2261
5002.35 2143
5003.02 1946
5003.69 2092
5004.35 2275
5005.02 2335
5005.69 2137
5006.35 2185
5007.02 2218
5007.69 2239
5008.36 2278
5009.02 2316
5009.69 2120
5010.36 2181
5011.03 2248
5011.70 2203
5012.36 2101
5013.03 2145
5013.70 2152
5014.37 2156
5015.04 2217
5015.70 2179
5016.37 2229
5017.04 2257
5017.71 2275
5018.38 2297
5019.04 2356
5019.71 2498
5020.38 2796
5021.05 2845
5021.72 2918
5022.39 3154
5023.05 3248
5023.72 3471
5024.39 3702
5025.06 3665
5025.73 3654
5026.40 3531
5027.07 3309
5027.74 3212
5028.40 3002
5029.07 2895
5029.74 2611
5030.41 2426
5031.08 2447
5031.75 2389
5032.42 2269
5033.09 2198
5033.76 2117
5034.43 2185
5035.10 2239
5035.76 2061
5036.43 2226
5037.10 2179
5037.77 2055
5038.44 1996
5039.11 2083
5039.78 2084
5040.45 2111
5041.12 2137
5041.79 2102
5042.46 2141
5043.13 2073
5043.80 2217
5044.47 2164
5045.14 2307
5045.81 2346
5046.48 2363
5047.15 2309
5047.82 2307
5048.49 2307
5049.16 2261
5049.83 2242
5050.50 2307
5051.17 2277
5051.84 2233
5052.51 2195
5053.18 2238
5053.85 2155
5054.52 2255
5055.20 2207
5055.87 2171
5056.54 2154
5057.21 2137
5057.88 2159
5058.55 2137
5059.22 2233
5059.89 2214
5060.56 2216
5061.23 2350
5061.90 2296
5062.58 2422
5063.25 2445
5063.92 2438
5064.59 2377
5065.26 2336
5065.93 2159
5066.60 2225
5067.27 2255
5067.95 2120
5068.62 2253
5069.29 2265
5069.96 2256
5070.63 2282
5071.30 2084
5071.98 2196
5072.65 2115
5073.32 2224
5073.99 2120
5074.66 2158
5075.34 2010
5076.01 2034
5076.68 2180
5077.35 2091
5078.02 2061
5078.70 2114
5079.37 2150
5080.04 2252
5080.71 2185
5081.39 2208
5082.06 2288
5082.73 2244
5083.40 2256
5084.08 2282
5084.75 2284
5085.42 2307
5086.09 2196
5086.77 2111
5087.44 2191
5088.11 2215
5088.79 1944
5089.46 2123
5090.13 2241
5090.80 2317
5091.48 2253
5092.15 2218
5092.82 2295
5093.50 2242
5094.17 2222
5094.84 2227
5095.52 2240
5096.19 2087
5096.86 2081
5097.54 2103
5098.21 2125
5098.88 2119
5099.56 2181
5100.23 2191
5100.90 2280
5101.58 2129
5102.25 2232
5102.93 2213
5103.60 2238
5104.27 2172
5104.95 2226
5105.62 2346
5106.30 2196
5106.97 2250
5107.64 2090
5108.32 2044
5108.99 2229
5109.67 2097
5110.34 2057
5111.02 2025
5111.69 2141
5112.36 2023
5113.04 2149
5113.71 2082
5114.39 1999
5115.06 2043
5115.74 2062
5116.41 2036
5117.09 2075
5117.76 1954
5118.44 2062
5119.11 2116
5119.79 2030
5120.46 2098
5121.14 2027
5121.81 2085
5122.49 2174
5123.16 2095
5123.84 2082
5124.51 2052
5125.19 2006
5125.86 2050
5126.54 2073
5127.21 2105
5127.89 2102
5128.56 2053
5129.24 2079
5129.92 2052
5130.59 2066
5131.27 2126
5131.94 2189
5132.62 2201
5133.29 2024
5133.97 2098
5134.65 2119
5135.32 2054
5136.00 2144
5136.67 2171
5137.35 2158
5138.03 2062
5138.70 2075
5139.38 2190
5140.05 2266
5140.73 2122
5141.41 2221
5142.08 2215
5142.76 2036
5143.44 2080
5144.11 2124
5144.79 2063
5145.47 2096
5146.14 2047
5146.82 1955
5147.50 1973
5148.17 2016
5148.85 2025
5149.53 1964
5150.20 1927
5150.88 2016
5151.56 1955
5152.24 2165
5152.91 2082
5153.59 1966
5154.27 2038
5154.94 2106
5155.62 2080
5156.30 1991
5156.98 1913
5157.65 1951
5158.33 1977
5159.01 2088
5159.69 1876
5160.36 1836
5161.04 1969
5161.72 1953
5162.40 2012
5163.07 2177
5163.75 2025
5164.43 2102
5165.11 2075
5165.79 2106
5166.46 2133
5167.14 2094
5167.82 2051
5168.50 2005
5169.18 2144
5169.86 2028
5170.53 2153
5171.21 2047
5171.89 2011
5172.57 2007
5173.25 1983
5173.93 1933
5174.60 1987
5175.28 1996
5175.96 1891
5176.64 1944
5177.32 2024
5178.00 2086
5178.68 2113
5179.36 2280
5180.03 2062
5180.71 2020
5181.39 2011
5182.07 2014
5182.75 2003
5183.43 1899
5184.11 2002
5184.79 1975
5185.47 1913
5186.15 1885
5186.83 1864
5187.51 2001
5188.18 1938
5188.86 1774
5189.54 1816
5190.22 1896
5190.90 2031
5191.58 1953
5192.26 1856
5192.94 1761
5193.62 1812
5194.30 2058
5194.98 1947
5195.66 1907
5196.34 2011
5197.02 2034
5197.70 1987
5198.38 2007
5199.06 1926
5199.74 1892
5200.42 1901
5201.10 1961
5201.78 1977
5202.46 2076
5203.14 2125
5203.82 2070
5204.50 1981
5205.19 1884
5205.87 1880
5206.55 2020
5207.23 1962
5207.91 2044
5208.59 2009
5209.27 1971
5209.95 1941
5210.63 2061
5211.31 2071
5211.99 2087
5212.67 2032
5213.36 2037
5214.04 2028
5214.72 2087
5215.40 2232
5216.08 2096
5216.76 1984
5217.44 2035
5218.12 2097
5218.81 2206
5219.49 2123
5220.17 2183
5220.85 1969
5221.53 1917
5222.21 1942
5222.90 2000
5223.58 2055
5224.26 1916
5224.94 1918
5225.62 1900
5226.30 1973
5226.99 1926
5227.67 1896
5228.35 2113
5229.03 2000
5229.71 1893
5230.40 1985
5231.08 2021
5231.76 1938
5232.44 1867
5233.13 1930
5233.81 1888
5234.49 1857
5235.17 2025
5235.86 1986
5236.54 1938
5237.22 2012
5237.90 1918
5238.59 1905
5239.27 1907
5239.95 1964
5240.64 2091
5241.32 2128
5242.00 1951
5242.68 1871
5243.37 1970
5244.05 1828
5244.73 1913
5245.42 1845
5246.10 1911
5246.78 2011
5247.47 2049
5248.15 1979
5248.83 2031
5249.52 2135
5250.20 2247
5250.88 2129
5251.57 2211
5252.25 2191
5252.93 2126
5253.62 2047
5254.30 2033
5254.99 1974
5255.67 1949
5256.35 2147
5257.04 1920
5257.72 1937
5258.41 1867
5259.09 1979
5259.77 1901
5260.46 1963
5261.14 2022
5261.83 2058
5262.51 1925
5263.20 1962
5263.88 2009
5264.56 2010
5265.25 2089
5265.93 2001
5266.62 2026
5267.30 2063
5267.99 1956
5268.67 1999
5269.36 1945
5270.04 1952
5270.73 2048
5271.41 1971
5272.10 1942
5272.78 1943
5273.47 1962
5274.15 1960
5274.84 1957
5275.52 1886
5276.21 2083
5276.89 1975
5277.58 2034
5278.26 2025
5278.95 1989
5279.63 1989
5280.32 2208
5281.00 2091
5281.69 2054
5282.38 2069
5283.06 2120
5283.75 2237
5284.43 2127
5285.12 2186
5285.80 2144
5286.49 2149
5287.18 2094
5287.86 2085
5288.55 2069
5289.23 1955
5289.92 2074
5290.61 2108
5291.29 2007
5291.98 2133
5292.66 2223
5293.35 2185
5294.04 2071
5294.72 1959
5295.41 2002
5296.10 1902
5296.78 2011
5297.47 2029
5298.16 2052
5298.84 2068
5299.53 1962
5300.22 2114
5300.90 1943
5301.59 2032
5302.28 2154
5302.96 2258
5303.65 2108
5304.34 2241
5305.03 2175
5305.71 2226
5306.40 2150
5307.09 2082
5307.77 2064
5308.46 2235
5309.15 2182
5309.84 2048
5310.52 2095
5311.21 2000
5311.90 2071
5312.59 2065
5313.27 1988
5313.96 2023
5314.65 2196
5315.34 2066
5316.02 1972
5316.71 2032
5317.40 1993
5318.09 2008
5318.78 2226
5319.46 2229
5320.15 2305
5320.84 2301
5321.53 2379
5322.22 2269
5322.90 2165
5323.59 2228
5324.28 2266
5324.97 2196
5325.66 2306
5326.35 2222
5327.04 2235
5327.72 2295
5328.41 2326
5329.10 2102
5329.79 2290
5330.48 2253
5331.17 2300
5331.86 2528
5332.54 2345
5333.23 2318
5333.92 2398
5334.61 2343
5335.30 2452
5335.99 2521
5336.68 2514
5337.37 2569
5338.06 2632
5338.75 2458
5339.44 2483
5340.12 2471
5340.81 2374
5341.50 2421
5342.19 2473
5342.88 2533
5343.57 2484
5344.26 2562
5344.95 2567
5345.64 2683
5346.33 2562
5347.02 2861
5347.71 2881
5348.40 3011
5349.09 3109
5349.78 3378
5350.47 3683
5351.16 3931
5351.85 4401
5352.54 4703
5353.23 4811
5353.92 4940
5354.61 4757
5355.30 4505
5355.99 4094
5356.68 3679
5357.37 3383
5358.06 3129
5358.75 2770
5359.44 2628
5360.14 2431
5360.83 2444
5361.52 2279
5362.21 2276
5362.90 2380
5363.59 2443
5364.28 2330
5364.97 2259
5365.66 2212
5366.35 2342
5367.04 2213
5367.74 2251
5368.43 2233
5369.12 2276
5369.81 1990
5370.50 2096
5371.19 2141
5371.88 2068
5372.57 2161
5373.27 2229
5373.96 2321
5374.65 2082
5375.34 2360
5376.03 2365
5376.72 2208
5377.42 2145
5378.11 2040
5378.80 2201
5379.49 2285
5380.18 2157
5380.88 2231
5381.57 2247
5382.26 2208
5382.95 2331
5383.64 2170
5384.34 2248
5385.03 2198
5385.72 2237
5386.41 2209
5387.11 2148
5387.80 2382
5388.49 2310
5389.18 2534
5389.88 2765
5390.57 2701
5391.26 2526
5391.95 2738
5392.65 2607
5393.34 2553
5394.03 2509
5394.72 2477
5395.42 2400
5396.11 2558
5396.80 2487
5397.50 2364
5398.19 2341
5398.88 2302
5399.58 2095
5400.27 2238
5400.96 2268
5401.66 2193
5402.35 2124
5403.04 2228
5403.74 2235
5404.43 2291
5405.12 2332
5405.82 2281
5406.51 2271
5407.20 2226
5407.90 2160
5408.59 2162
5409.28 2080
5409.98 2130
5410.67 2141
5411.37 2254
5412.06 2281
5412.75 2261
5413.45 2264
5414.14 2204
5414.84 2207
5415.53 2123
5416.23 2140
5416.92 2181
5417.61 2275
5418.31 2227
5419.00 2244
5419.70 2168
5420.39 2217
5421.09 2236
5421.78 2305
5422.48 2108
5423.17 2118
5423.87 2157
5424.56 2083
5425.25 2107
5425.95 2231
5426.64 2239
5427.34 2308
5428.03 2225
5428.73 2227
5429.42 2233
5430.12 2211
5430.82 2175
5431.51 2215
5432.21 2186
5432.90 2148
5433.60 2232
5434.29 2114
5434.99 2117
5435.68 2213
5436.38 2281
5437.07 2277
5437.77 2295
5438.47 2301
5439.16 2209
5439.86 2206
5440.55 2092
5441.25 2076
5441.94 2109
5442.64 2312
5443.34 2256
5444.03 2144
5444.73 2315
5445.42 2358
5446.12 2401
5446.82 2318
5447.51 2476
5448.21 2442
5448.91 2519
5449.60 2644
5450.30 2547
5450.99 2625
5451.69 2553
5452.39 2477
5453.08 2418
5453.78 2327
5454.48 2375
5455.17 2540
5455.87 2430
5456.57 2206
5457.27 2272
5457.96 2238
5458.66 2278
5459.36 2320
5460.05 2406
5460.75 2341
5461.45 2345
5462.14 2333
5462.84 2440
5463.54 2411
5464.24 2545
5464.93 2483
5465.63 2632
5466.33 2583
5467.03 2630
5467.72 2788
5468.42 2678
5469.12 2564
5469.82 2490
5470.51 2398
5471.21 2281
5471.91 2463
5472.61 2498
5473.31 2480
5474.00 2262
5474.70 2397
5475.40 2515
5476.10 2504
5476.80 2493
5477.49 2429
5478.19 2278
5478.89 2369
5479.59 2325
5480.29 2438
5480.99 2338
5481.68 2581
5482.38 2666
5483.08 2721
5483.78 2695
5484.48 2547
5485.18 2711
5485.88 2579
5486.57 2315
5487.27 2434
5487.97 2536
5488.67 2461
5489.37 2385
5490.07 2327
5490.77 2438
5491.47 2435
5492.17 2353
5492.87 2585
5493.56 2623
5494.26 2486
5494.96 2404
5495.66 2462
5496.36 2482
5497.06 2524
5497.76 2542
5498.46 2527
5499.16 2554
5499.86 2669
5500.56 2829
5501.26 3010
5501.96 3188
5502.66 3091
5503.36 3355
5504.06 3293
5504.76 3226
5505.46 2842
5506.16 2738
5506.86 2830
5507.56 2474
5508.26 2333
5508.96 2474
5509.66 2404
5510.36 2328
5511.06 2358
5511.76 2323
5512.46 2302
5513.16 2209
5513.86 2323
5514.56 2323
5515.26 2277
5515.96 2407
5516.66 2463
5517.36 2579
5518.07 2409
5518.77 2310
5519.47 2271
5520.17 2427
5520.87 2461
5521.57 2463
5522.27 2626
5522.97 2451
5523.67 2388
5524.37 2390
5525.08 2421
5525.78 2396
5526.48 2240
5527.18 2183
5527.88 2277
5528.58 2228
5529.28 2262
5529.99 2273
5530.69 2161
5531.39 2179
5532.09 2087
5532.79 2116
5533.49 2182
5534.20 2146
5534.90 2049
5535.60 1988
5536.30 2070
5537.00 2022
5537.70 2111
5538.41 2281
5539.11 2275
5539.81 2244
5540.51 2172
5541.22 2133
5541.92 2146
5542.62 2156
5543.32 2142
5544.02 2065
5544.73 2127
5545.43 2080
5546.13 2067
5546.84 2195
5547.54 2213
5548.24 2175
5548.94 2163
5549.65 2150
5550.35 2124
5551.05 2247
5551.75 2243
5552.46 2050
5553.16 2209
5553.86 2158
5554.57 2069
5555.27 2033
5555.97 2006
5556.68 2015
5557.38 2052
5558.08 2087
5558.79 2010
5559.49 2018
5560.19 1984
5560.90 1956
5561.60 2079
5562.30 2094
5563.01 1990
5563.71 2121
5564.41 2184
5565.12 2053
5565.82 2059
5566.53 2058
5567.23 2061
5567.93 2035
5568.64 2194
5569.34 2175
5570.05 1986
5570.75 1966
5571.45 2101
5572.16 2082
5572.86 1993
5573.57 2127
5574.27 2191
5574.98 2057
5575.68 2130
5576.38 2083
5577.09 2024
5577.79 2141
5578.50 2127
5579.20 2042
5579.91 2014
5580.61 1910
5581.32 1932
5582.02 2016
5582.73 1975
5583.43 2004
5584.14 1978
5584.84 1948
5585.55 2052
5586.25 1969
5586.96 1881
5587.66 1892
5588.37 1956
5589.07 2027
5589.78 2031
5590.48 2001
5591.19 1891
5591.89 1923
5592.60 1942
5593.31 2003
5594.01 1905
5594.72 1866
5595.42 1853
5596.13 1910
5596.83 1892
5597.54 2019
5598.25 1977
5598.95 1894
5599.66 1818
5600.36 1890
5601.07 1868
5601.78 1949
5602.48 1994
5603.19 1991
5603.89 2009
5604.60 1969
5605.31 1872
5606.01 2028
5606.72 2000
5607.43 1979
5608.13 1906
5608.84 1988
5609.54 1855
5610.25 1865
5610.96 1766
5611.66 1958
5612.37 1943
5613.08 1798
5613.79 1808
5614.49 1780
5615.20 2037
5615.91 1900
5616.61 1855
5617.32 1760
5618.03 1843
5618.73 1845
5619.44 1885
5620.15 1973
5620.86 2027
5621.56 1932
5622.27 1923
5622.98 2036
5623.69 1908
5624.39 1860
5625.10 1949
5625.81 1923
5626.52 1969
5627.22 1884
5627.93 1878
5628.64 1928
5629.35 2002
5630.05 1991
5630.76 1906
5631.47 1858
5632.18 2004
5632.89 1867
5633.59 2020
5634.30 2143
5635.01 1965
5635.72 1918
5636.43 1933
5637.14 1925
5637.84 1965
5638.55 1917
5639.26 1981
5639.97 1955
5640.68 1975
5641.39 1914
5642.10 1964
5642.80 1944
5643.51 1862
5644.22 1831
5644.93 1950
5645.64 1801
5646.35 1942
5647.06 1869
5647.77 2026
5648.47 1956
5649.18 1883
5649.89 1885
5650.60 1915
5651.31 1928
5652.02 1846
5652.73 1815
5653.44 1867
5654.15 1949
5654.86 2015
5655.57 2045
5656.28 2021
5656.99 1999
5657.70 1959
5658.41 2082
5659.12 2019
5659.83 1973
5660.54 1937
5661.24 2057
5661.95 2057
5662.66 1976
5663.37 1905
5664.08 1875
5664.79 2008
5665.50 1972
5666.21 1978
5666.93 1989
5667.64 2005
5668.35 1981
5669.06 1831
5669.77 1896
5670.48 1935
5671.19 2155
5671.90 2255
5672.61 2148
5673.32 2105
5674.03 2099
5674.74 2232
5675.45 2157
5676.16 2135
5676.87 1986
5677.58 1929
5678.29 1971
5679.01 1944
5679.72 1969
5680.43 1984
5681.14 1811
5681.85 1842
5682.56 1991
5683.27 1887
5683.98 1866
5684.69 2017
5685.41 1999
5686.12 2022
5686.83 1900
5687.54 1957
5688.25 2063
5688.96 2170
5689.67 2192
5690.39 1994
5691.10 1959
5691.81 2027
5692.52 2061
5693.23 2065
5693.95 1995
5694.66 1969
5695.37 1957
5696.08 1900
5696.79 1930
5697.51 1960
5698.22 1962
5698.93 1744
5699.64 1834
5700.35 1783
5701.07 1720
5701.78 2018
5702.49 2061
5703.20 1875
5703.92 1945
5704.63 1972
5705.34 1893
5706.05 1855
5706.77 1855
5707.48 1887
5708.19 1758
5708.90 1905
5709.62 1736
5710.33 1852
5711.04 1942
5711.76 1869
5712.47 1957
5713.18 1986
5713.90 1998
5714.61 1947
5715.32 1928
5716.04 1781
5716.75 1920
5717.46 1880
5718.18 1813
5718.89 1904
5719.60 2086
5720.32 1933
5721.03 1824
5721.74 1825
5722.46 1909
5723.17 1968
5723.88 1881
5724.60 1905
5725.31 1975
5726.03 1922
5726.74 1924
5727.45 1960
5728.17 1928
5728.88 2038
5729.60 2149
5730.31 2081
5731.02 2106
5731.74 2173
5732.45 2198
5733.17 2153
5733.88 1997
5734.60 2014
5735.31 2132
5736.02 2023
5736.74 2106
5737.45 2105
5738.17 2149
5738.88 2116
5739.60 2165
5740.31 2197
5741.03 2245
5741.74 2121
5742.46 2042
5743.17 2074
5743.89 2040
5744.60 2032
5745.32 2077
5746.03 2198
5746.75 2211
5747.46 2009
5748.18 2064
5748.89 2104
5749.61 2140
5750.32 2184
5751.04 2232
5751.76 2223
5752.47 2395
5753.19 2379
5753.90 2420
5754.62 2689
5755.33 2823
5756.05 3049
5756.77 2950
5757.48 3009
5758.20 2979
5758.91 2885
5759.63 2866
5760.34 2619
5761.06 2528
5761.78 2490
5762.49 2368
5763.21 2367
5763.93 2402
5764.64 2300
5765.36 2288
5766.07 2193
5766.79 2112
5767.51 2146
5768.22 2313
5768.94 2241
5769.66 2241
5770.37 2369
5771.09 2218
5771.81 2231
5772.52 2282
5773.24 2274
5773.96 2390
5774.67 2356
5775.39 2382
5776.11 2340
5776.83 2440
5777.54 2325
5778.26 2368
5778.98 2467
5779.69 2392
5780.41 2385
5781.13 2448
5781.85 2442
5782.56 2460
5783.28 2510
5784.00 2469
5784.72 2628
5785.43 2449
5786.15 2517
5786.87 2568
5787.59 2488
5788.30 2590
5789.02 2583
5789.74 2779
5790.46 2724
5791.18 2735
5791.89 2903
5792.61 2951
5793.33 2867
5794.05 2987
5794.77 2978
5795.48 3063
5796.20 3291
5796.92 3188
5797.64 3187
5798.36 3463
5799.08 3794
5799.80 4218
5800.51 4705
5801.23 5335
5801.95 5746
5802.67 6109
5803.39 6145
5804.11 6205
5804.83 5626
5805.54 5086
5806.26 4637
5806.98 4223
5807.70 3671
5808.42 3456
5809.14 3414
5809.86 3238
5810.58 3135
5811.30 3236
5812.02 3178
5812.74 3101
5813.45 3112
5814.17 3195
5814.89 3111
5815.61 3278
5816.33 3268
5817.05 3253
5817.77 3182
5818.49 3280
5819.21 3438
5819.93 3257
5820.65 3231
5821.37 3107
5822.09 3308
5822.81 3202
5823.53 3064
5824.25 3093
5824.97 3016
5825.69 2957
5826.41 2841
5827.13 2798
5827.85 2700
5828.57 2615
5829.29 2645
5830.01 2587
5830.73 2703
5831.45 2769
5832.17 2723
5832.89 2581
5833.61 2454
5834.33 2648
5835.06 2855
5835.78 2734
5836.50 2824
5837.22 2789
5837.94 2489
5838.66 2477
5839.38 2698
5840.10 2687
5840.82 2664
5841.54 2559
5842.26 2614
5842.99 2698
5843.71 2523
5844.43 2551
5845.15 2432
5845.87 2376
5846.59 2366
5847.31 2435
5848.04 2603
5848.76 2454
5849.48 2247
5850.20 2427
5850.92 2307
5851.64 2333
5852.36 2537
5853.09 2378
5853.81 2391
5854.53 2422
5855.25 2465
5855.97 2342
5856.70 2415
5857.42 2398
5858.14 2276
5858.86 2407
5859.58 2442
5860.31 2272
5861.03 2191
5861.75 2188
5862.47 2390
5863.20 2266
5863.92 2155
5864.64 2260
5865.36 2269
5866.09 2321
5866.81 2157
5867.53 2242
5868.25 2332
5868.98 2206
5869.70 2239
5870.42 2278
5871.15 2310
5871.87 2341
5872.59 2361
5873.31 2267
5874.04 2400
5874.76 2275
5875.48 2332
5876.21 2294
5876.93 2185
5877.65 2221
5878.38 2293
5879.10 2284
5879.82 2384
5880.55 2218
5881.27 2270
5881.99 2268
5882.72 2276
5883.44 2212
5884.17 2264
5884.89 2322
5885.61 2181
5886.34 2163
5887.06 2262
5887.78 2342
5888.51 2215
5889.23 2132
5889.96 2088
5890.68 2099
5891.41 2108
5892.13 2116
5892.85 2178
5893.58 2145
5894.30 2294
5895.03 2274
5895.75 2187
5896.48 2271
5897.20 2232
5897.92 2188
5898.65 2210
5899.37 2310
5900.10 2211
5900.82 2246
5901.55 2293
5902.27 2200
5903.00 2138
5903.72 2084
5904.45 2159
5905.17 2231
5905.90 2119
5906.62 2087
5907.35 2178
5908.07 2283
5908.80 2257
5909.52 2197
5910.25 2230
5910.97 2265
5911.70 2298
5912.43 2357
5913.15 2402
5913.88 2339
5914.60 2375
5915.33 2367
5916.05 2306
5916.78 2317
5917.50 2270
5918.23 2269
5918.96 2401
5919.68 2432
5920.41 2474
5921.13 2340
5921.86 2324
5922.59 2338
5923.31 2293
5924.04 2295
5924.76 2365
5925.49 2457
5926.22 2381
5926.94 2351
5927.67 2375
5928.40 2473
5929.12 2439
5929.85 2661
5930.58 2534
5931.30 2507
5932.03 2454
5932.76 2480
5933.48 2590
5934.21 2582
5934.94 2524
5935.66 2584
5936.39 2592
5937.12 2707
5937.84 2639
5938.57 2716
5939.30 2851
5940.02 2779
5940.75 2886
5941.48 2765
5942.21 2906
5942.93 2892
5943.66 2967
5944.39 2879
5945.12 2798
5945.84 2972
5946.57 3048
5947.30 2891
5948.03 2834
5948.75 2881
5949.48 2866
5950.21 2812
5950.94 2839
5951.67 2806
5952.39 3109
5953.12 3108
5953.85 3142
5954.58 3254
5955.31 3460
5956.03 3432
5956.76 3275
5957.49 3332
5958.22 3378
5958.95 3173
5959.67 3250
5960.40 3376
5961.13 3337
5961.86 3415
5962.59 3291
5963.32 3343
5964.05 3226
5964.77 3344
5965.50 3407
5966.23 3407
5966.96 3803
5967.69 4224
5968.42 4266
5969.15 4306
5969.88 4500
5970.61 4387
5971.33 4191
5972.06 4052
5972.79 4116
5973.52 4074
5974.25 3964
5974.98 3785
5975.71 3659
5976.44 3653
5977.17 3614
5977.90 3663
5978.63 3657
5979.36 3645
5980.09 3578
5980.82 3752
5981.55 3924
5982.28 3929
5983.01 4066
5983.74 3959
5984.46 4047
5985.19 3960
5985.92 4067
5986.65 4002
5987.38 4091
5988.11 4022
5988.85 4043
5989.58 4117
5990.31 4276
5991.04 4176
5991.77 4217
5992.50 4282
5993.23 4324
5993.96 4086
5994.69 4229
5995.42 4323
5996.15 4187
5996.88 4353
5997.61 4403
5998.34 4525
5999.07 4538
5999.80 4371
6000.53 4372
6001.26 4478
6002.00 4543
6002.73 4360
6003.46 4357
6004.19 4162
6004.92 4285
6005.65 4308
6006.38 4352
6007.11 4210
6007.84 4457
6008.58 4304
6009.31 4664
6010.04 4655
6010.77 4836
6011.50 5026
6012.23 5846
6012.96 6529
6013.70 6964
6014.43 7634
6015.16 8087
6015.89 8301
6016.62 8016
6017.36 7712
6018.09 7516
6018.82 7155
6019.55 6469
6020.28 5808
6021.02 5161
6021.75 4902
6022.48 4471
6023.21 4170
6023.94 4061
6024.68 3936
6025.41 3696
6026.14 3656
6026.87 3590
6027.61 3585
6028.34 3545
6029.07 3443
6029.80 3450
6030.54 3560
6031.27 3545
6032.00 3545
6032.73 3608
6033.47 3476
6034.20 3492
6034.93 3556
6035.67 3511
6036.40 3508
6037.13 3560
6037.87 3429
6038.60 3275
6039.33 3383
6040.07 3451
6040.80 3622
6041.53 3680
6042.27 3672
6043.00 3656
6043.73 3612
6044.47 3601
6045.20 3674
6045.93 3578
6046.67 3677
6047.40 3787
6048.13 3733
6048.87 3896
6049.60 4012
6050.34 4042
6051.07 4208
6051.80 4219
6052.54 4322
6053.27 4590
6054.01 4627
6054.74 4753
6055.47 4622
6056.21 4627
6056.94 4576
6057.68 4460
6058.41 4394
6059.15 4154
6059.88 4086
6060.61 4058
6061.35 3810
6062.08 3687
6062.82 3812
6063.55 3734
6064.29 3683
6065.02 3709
6065.76 3544
6066.49 3590
6067.23 3496
6067.96 3603
6068.70 3660
6069.43 3500
6070.17 3515
6070.90 3625
6071.64 3490
6072.37 3436
6073.11 3352
6073.84 3328
6074.58 3435
6075.31 3283
6076.05 3335
6076.78 3314
6077.52 3235
6078.26 3240
6078.99 3234
6079.73 3046
6080.46 3143
6081.20 3246
6081.93 3097
6082.67 3193
6083.41 3188
6084.14 3106
6084.88 3196
6085.61 3069
6086.35 3127
6087.09 3139
6087.82 3103
6088.56 3131
6089.30 3191
6090.03 3007
6090.77 3190
6091.50 3168
6092.24 3267
6092.98 3247
6093.71 3273
6094.45 3435
6095.19 3385
6095.92 3189
6096.66 3203
6097.40 3279
6098.13 3275
6098.87 3105
6099.61 3066
6100.34 3106
6101.08 3075
6101.82 2928
6102.56 2834
6103.29 3012
6104.03 2932
6104.77 2985
6105.50 2937
6106.24 2981
6106.98 3016
6107.72 2888
6108.45 2843
6109.19 2929
6109.93 2929
6110.67 2747
6111.40 2656
6112.14 2901
6112.88 3099
6113.62 3116
6114.35 2989
6115.09 3087
6115.83 3186
6116.57 3125
6117.31 3072
6118.04 3037
6118.78 3153
6119.52 3007
6120.26 2904
6121.00 2978
6121.73 2982
6122.47 2892
6123.21 2889
6123.95 2923
6124.69 3109
6125.43 3020
6126.16 3153
6126.90 3160
6127.64 3084
6128.38 3010
6129.12 3038
6129.86 2956
6130.60 3051
6131.33 3103
6132.07 3257
6132.81 3250
6133.55 3073
6134.29 2996
6135.03 3107
6135.77 3106
6136.51 3037
6137.25 3222
6137.99 3234
6138.73 3172
6139.46 3272
6140.20 3090
6140.94 3059
6141.68 3078
6142.42 3085
6143.16 3204
6143.90 3302
6144.64 3279
6145.38 3304
6146.12 3130
6146.86 3118
6147.60 3354
6148.34 3459
6149.08 3450
6149.82 3346
6150.56 3183
6151.30 3234
6152.04 3373
6152.78 3132
6153.52 3308
6154.26 3539
6155.00 3545
6155.74 3555
6156.48 3468
6157.22 3479
6157.96 3519
6158.70 3500
6159.44 3594
6160.18 3542
6160.92 3500
6161.66 3460
6162.40 3538
6163.15 3510
6163.89 3601
6164.63 3711
6165.37 3840
6166.11 3948
6166.85 4277
6167.59 4112
6168.33 4273
6169.07 4473
6169.81 4371
6170.55 4297
6171.30 4292
6172.04 4542
6172.78 4424
6173.52 4255
6174.26 4260
6175.00 4182
6175.74 4109
6176.49 4139
6177.23 4087
6177.97 4025
6178.71 3986
6179.45 3936
6180.19 4161
6180.94 4019
6181.68 4115
6182.42 4045
6183.16 4155
6183.90 4162
6184.65 4155
6185.39 4242
6186.13 4237
6186.87 4396
6187.61 4396
6188.36 4197
6189.10 4302
6189.84 4360
6190.58 4369
6191.33 4331
6192.07 4538
6192.81 4580
6193.55 4856
6194.30 4955
6195.04 4994
6195.78 4930
6196.52 5071
6197.27 5381
6198.01 5178
6198.75 5185
6199.49 4878
6200.24 4985
6200.98 4837
6201.72 5007
6202.47 4952
6203.21 4990
6203.95 5088
6204.70 5291
6205.44 5557
6206.18 5792
6206.93 6387
6207.67 7255
6208.41 8176
6209.16 9611
6209.90 10937
6210.64 11689
6211.39 12246
6212.13 12533
6212.87 12364
6213.62 11981
6214.36 11433
6215.11 10612
6215.85 9456
6216.59 8079
6217.34 6972
6218.08 6060
6218.83 5579
6219.57 5133
6220.31 4586
6221.06 4510
6221.80 4401
6222.55 4236
6223.29 4064
6224.04 4168
6224.78 4223
6225.52 4339
6226.27 4244
6227.01 4470
6227.76 4585
6228.50 4455
6229.25 4138
6229.99 4020
6230.74 4122
6231.48 3950
6232.23 3718
6232.97 3676
6233.72 3702
6234.46 3749
6235.21 3761
6235.95 3693
6236.70 3453
6237.44 3629
6238.19 3810
6238.93 3641
6239.68 3674
6240.42 3730
6241.17 3731
6241.91 3721
6242.66 3586
6243.40 3801
6244.15 3827
6244.90 4002
6245.64 4133
6246.39 4191
6247.13 4456
6247.88 4618
6248.62 4779
6249.37 5018
6250.12 5298
6250.86 5363
6251.61 5514
6252.35 5359
6253.10 5067
6253.85 4745
6254.59 4446
6255.34 4274
6256.09 4010
6256.83 4020
6257.58 3836
6258.32 3802
6259.07 3676
6259.82 3641
6260.56 3784
6261.31 3772
6262.06 3764
6262.80 3670
6263.55 3726
6264.30 3863
6265.04 3773
6265.79 3737
6266.54 3779
6267.29 3729
6268.03 3804
6268.78 3911
6269.53 3779
6270.27 3731
6271.02 3646
6271.77 3792
6272.52 3732
6273.26 3681
6274.01 3684
6274.76 3638
6275.50 3804
6276.25 3658
6277.00 3803
6277.75 3982
6278.49 3848
6279.24 4095
6279.99 4254
6280.74 4311
6281.49 4089
6282.23 3897
6282.98 3745
6283.73 3512
6284.48 3723
6285.23 3628
6285.97 3467
6286.72 3552
6287.47 3412
6288.22 3350
6288.97 3381
6289.71 3258
6290.46 3333
6291.21 3266
6291.96 3214
6292.71 3022
6293.46 3092
6294.21 3128
6294.95 3000
6295.70 3108
6296.45 2953
6297.20 2988
6297.95 2870
6298.70 3006
6299.45 2855
6300.20 2828
6300.94 2965
6301.69 2888
6302.44 2938
6303.19 3004
6303.94 2844
6304.69 2802
6305.44 3010
6306.19 2833
6306.94 3026
6307.69 2925
6308.44 3059
6309.19 3081
6309.94 3077
6310.69 2963
6311.43 2863
6312.18 2977
6312.93 2916
6313.68 2912
6314.43 2989
6315.18 2997
6315.93 2958
6316.68 2996
6317.43 3053
6318.18 2964
6318.93 2707
6319.68 2809
6320.43 2976
6321.18 2824
6321.93 2801
6322.68 2808
6323.43 2827
6324.18 2705
6324.94 2705
6325.69 2825
6326.44 2727
6327.19 2633
6327.94 2659
6328.69 2681
6329.44 2476
6330.19 2451
6330.94 2517
6331.69 2489
6332.44 2620
6333.19 2589
6333.94 2439
6334.69 2601
6335.45 2708
6336.20 2573
6336.95 2395
6337.70 2420
6338.45 2533
6339.20 2591
6339.95 2522
6340.70 2644
6341.46 2579
6342.21 2569
6342.96 2583
6343.71 2541
6344.46 2559
6345.21 2521
6345.96 2568
6346.72 2542
6347.47 2474
6348.22 2325
6348.97 2501
6349.72 2497
6350.48 2532
6351.23 2605
6351.98 2689
6352.73 2533
6353.48 2641
6354.24 2666
6354.99 2641
6355.74 2711
6356.49 2708
6357.24 2726
6358.00 2625
6358.75 2584
6359.50 2614
6360.25 2584
6361.01 2505
6361.76 2489
6362.51 2467
6363.26 2391
6364.02 2523
6364.77 2479
6365.52 2522
6366.28 2426
6367.03 2503
6367.78 2627
6368.53 2657
6369.29 2666
6370.04 2483
6370.79 2478
6371.55 2365
6372.30 2298
6373.05 2394
6373.81 2345
6374.56 2272
6375.31 2321
6376.07 2471
6376.82 2413
6377.57 2464
6378.33 2440
6379.08 2471
6379.83 2386
6380.59 2320
6381.34 2511
6382.10 2461
6382.85 2434
6383.60 2365
6384.36 2465
6385.11 2396
6385.87 2539
6386.62 2371
6387.37 2195
6388.13 2387
6388.88 2420
6389.64 2474
6390.39 2522
6391.14 2615
6391.90 2587
6392.65 2585
6393.41 2564
6394.16 2683
6394.92 2567
6395.67 2523
6396.43 2699
6397.18 2544
6397.94 2422
6398.69 2411
6399.45 2503
6400.20 2288
6400.96 2205
6401.71 2305
6402.47 2210
6403.22 2243
6403.98 2307
6404.73 2285
6405.49 2287
6406.24 2419
6407.00 2196
6407.75 2286
6408.51 2281
6409.26 2253
6410.02 2346
6410.77 2262
6411.53 2349
6412.28 2356
6413.04 2409
6413.80 2329
6414.55 2331
6415.31 2239
6416.06 2199
6416.82 2267
6417.57 2235
6418.33 2282
6419.09 2307
6419.84 2374
6420.60 2472
6421.35 2353
6422.11 2416
6422.87 2461
6423.62 2570
6424.38 2323
6425.14 2432
6425.89 2314
6426.65 2320
6427.40 2362
6428.16 2478
6428.92 2564
6429.67 2262
6430.43 2268
6431.19 2365
6431.94 2350
6432.70 2317
6433.46 2305
6434.22 2330
6434.97 2369
6435.73 2482
6436.49 2511
6437.24 2463
6438.00 2521
6438.76 2500
6439.51 2519
6440.27 2428
6441.03 2356
6441.79 2405
6442.54 2395
6443.30 2375
6444.06 2496
6444.82 2555
6445.57 2488
6446.33 2500
6447.09 2462
6447.85 2484
6448.60 2622
6449.36 2595
6450.12 2509
6450.88 2587
6451.64 2599
6452.39 2584
6453.15 2496
6453.91 2460
6454.67 2677
6455.43 2542
6456.18 2532
6456.94 2612
6457.70 2567
6458.46 2623
6459.22 2633
6459.98 2787
6460.73 2850
6461.49 2757
6462.25 2707
6463.01 2686
6463.77 2647
6464.53 2669
6465.29 2740
6466.04 2855
6466.80 2766
6467.56 2823
6468.32 2887
6469.08 2921
6469.84 2902
6470.60 2796
6471.36 2739
6472.12 2906
6472.87 2833
6473.63 2825
6474.39 2912
6475.15 2965
6475.91 2930
6476.67 3090
6477.43 2983
6478.19 2905
6478.95 2987
6479.71 3022
6480.47 3103
6481.23 3018
6481.99 3013
6482.75 2998
6483.51 2931
6484.27 3040
6485.03 3109
6485.79 3097
6486.55 3351
6487.31 3304
6488.07 3235
6488.83 3252
6489.59 3346
6490.35 3233
6491.11 3281
6491.87 3491
6492.63 3520
6493.39 3632
6494.15 3519
6494.91 3424
6495.67 3756
6496.43 3784
6497.19 3808
6497.95 3817
6498.71 4009
6499.47 3769
6500.23 3899
6500.99 3739
6501.76 3777
6502.52 3776
6503.28 3797
6504.04 3786
6504.80 3776
6505.56 3955
6506.32 3837
6507.08 4025
6507.84 4190
6508.61 4237
6509.37 4057
6510.13 4273
6510.89 4522
6511.65 4437
6512.41 4516
6513.17 4511
6513.94 4280
6514.70 4456
6515.46 4384
6516.22 4422
6516.98 4272
6517.74 4479
6518.51 4461
6519.27 4507
6520.03 4470
6520.79 4660
6521.55 4802
6522.32 4518
6523.08 4849
6523.84 4919
6524.60 4998
6525.36 5057
6526.13 5185
6526.89 5365
6527.65 5267
6528.41 5303
6529.18 5471
6529.94 5841
6530.70 5948
6531.46 5825
6532.23 5785
6532.99 5824
6533.75 5934
6534.51 6121
6535.28 6966
6536.04 7871
6536.80 9319
6537.57 10902
6538.33 11685
6539.09 12219
6539.85 12325
6540.62 12266
6541.38 11743
6542.14 10921
6542.91 9586
6543.67 8211
6544.43 7470
6545.20 6580
6545.96 5836
6546.72 5093
6547.49 4749
6548.25 4452
6549.02 4432
6549.78 4369
6550.54 4238
6551.31 4229
6552.07 4057
6552.83 4142
6553.60 4194
6554.36 4195
6555.13 4129
6555.89 4239
6556.65 4102
6557.42 4010
6558.18 4090
6558.95 4022
6559.71 4183
6560.47 4003
6561.24 3784
6562.00 3818
6562.77 4052
6563.53 4015
6564.30 4090
6565.06 4405
6565.83 4551
6566.59 4573
6567.36 4496
6568.12 4501
6568.88 4446
6569.65 4379
6570.41 4572
6571.18 4370
6571.94 4529
6572.71 4576
6573.47 4738
6574.24 4878
6575.00 5222
6575.77 5392
6576.53 5472
6577.30 5875
6578.07 5726
6578.83 5938
6579.60 5904
6580.36 5553
6581.13 5537
6581.89 5495
6582.66 5327
6583.42 5307
6584.19 5134
6584.96 4754
6585.72 4720
6586.49 4716
6587.25 4720
6588.02 4627
6588.78 4463
6589.55 4579
6590.32 4584
6591.08 4561
6591.85 4418
6592.61 4557
6593.38 4735
6594.15 4789
6594.91 4987
6595.68 5207
6596.45 5329
6597.21 5257
6597.98 5518
6598.75 5513
6599.51 5316
6600.28 5107
6601.05 4888
6601.81 4571
6602.58 4423
6603.35 4394
6604.11 4340
6604.88 4173
6605.65 4071
6606.41 3913
6607.18 3951
6607.95 3868
6608.71 3809
6609.48 3829
6610.25 3892
6611.02 3992
6611.78 3966
6612.55 4028
6613.32 4236
6614.09 4185
6614.85 4162
6615.62 4164
6616.39 3869
6617.16 3757
6617.92 4030
6618.69 3976
6619.46 3888
6620.23 3894
6620.99 3958
6621.76 3832
6622.53 3907
6623.30 3719
6624.07 3566
6624.83 3471
6625.60 3406
6626.37 3466
6627.14 3344
6627.91 3534
6628.67 3703
6629.44 3328
6630.21 3390
6630.98 3403
6631.75 3401
6632.52 3583
6633.29 3581
6634.05 3660
6634.82 3957
6635.59 4114
6636.36 4224
6637.13 4516
6637.90 4329
6638.67 4332
6639.43 4274
6640.20 4047
6640.97 3830
6641.74 3597
6642.51 3332
6643.28 3367
6644.05 3288
6644.82 3207
6645.59 3202
6646.36 3256
6647.13 3194
6647.90 3035
6648.66 3071
6649.43 3138
6650.20 3062
6650.97 3226
6651.74 3106
6652.51 3216
6653.28 3371
6654.05 3260
6654.82 3162
6655.59 3122
6656.36 2990
6657.13 3006
6657.90 2971
6658.67 3127
6659.44 3084
6660.21 3036
6660.98 3047
6661.75 3052
6662.52 2929
6663.29 2998
6664.06 2990
6664.83 2893
6665.60 2949
6666.37 2834
6667.14 2928
6667.91 2943
6668.69 2855
6669.46 2903
6670.23 2842
6671.00 2768
6671.77 2994
6672.54 3042
6673.31 3082
6674.08 3075
6674.85 2955
6675.62 3045
6676.39 3045
6677.16 2877
6677.94 2956
6678.71 2966
6679.48 2968
6680.25 2930
6681.02 2986
6681.79 2819
6682.56 2782
6683.33 2970
6684.11 3111
6684.88 3070
6685.65 2912
6686.42 2943
6687.19 3081
6687.96 3042
6688.74 2976
6689.51 3007
6690.28 3031
6691.05 2906
6691.82 2806
6692.60 2753
6693.37 2669
6694.14 2660
6694.91 2719
6695.68 2838
6696.46 2723
6697.23 2646
6698.00 2622
6698.77 2738
6699.55 2649
6700.32 2659
6701.09 2488
6701.86 2591
6702.64 2627
6703.41 2813
6704.18 2763
6704.95 2683
6705.73 2669
6706.50 2754
6707.27 2580
6708.04 2657
6708.82 2690
6709.59 2683
6710.36 2579
6711.14 2678
6711.91 2752
6712.68 2609
6713.46 2593
6714.23 2487
6715.00 2389
6715.78 2345
6716.55 2494
6717.32 2582
6718.10 2399
6718.87 2401
6719.64 2441
6720.42 2383
6721.19 2384
6721.96 2456
6722.74 2460
6723.51 2497
6724.28 2509
6725.06 2561
6725.83 2316
6726.61 2372
6727.38 2407
6728.15 2371
6728.93 2504
6729.70 2388
6730.48 2315
6731.25 2441
6732.02 2377
6732.80 2390
6733.57 2454
6734.35 2363
6735.12 2335
6735.90 2586
6736.67 2354
6737.45 2336
6738.22 2364
6738.99 2463
6739.77 2368
6740.54 2363
6741.32 2480
6742.09 2545
6742.87 2452
6743.64 2349
6744.42 2329
6745.19 2325
6745.97 2521
6746.74 2517
6747.52 2485
6748.29 2495
6749.07 2416
6749.84 2495
6750.62 2578
6751.40 2575
6752.17 2443
6752.95 2430
6753.72 2724
6754.50 2689
6755.27 2655
6756.05 2650
6756.82 2776
6757.60 2704
6758.38 2456
6759.15 2417
6759.93 2482
6760.70 2628
6761.48 2257
6762.25 2283
6763.03 2293
6763.81 2349
6764.58 2350
6765.36 2376
6766.14 2238
6766.91 2219
6767.69 2370
6768.46 2364
6769.24 2332
6770.02 2330
6770.79 2293
6771.57 2293
6772.35 2252
6773.12 2241
6773.90 2213
6774.68 2289
6775.45 2395
6776.23 2271
6777.01 2343
6777.78 2270
6778.56 2292
6779.34 2262
6780.11 2219
6780.89 2136
6781.67 2223
6782.45 2301
6783.22 2246
6784.00 2287
6784.78 2278
6785.56 2264
6786.33 2342
6787.11 2270
6787.89 2230
6788.66 2185
6789.44 2181
6790.22 2252
6791.00 2331
6791.78 2259
6792.55 2251
6793.33 2123
6794.11 2252
6794.89 2274
6795.66 2362
6796.44 2253
6797.22 2126
6798.00 2170
6798.78 2212
6799.55 2267
6800.33 2145
6801.11 2183
6801.89 2232
6802.67 2147
6803.45 2104
6804.22 2215
6805.00 2273
6805.78 2322
6806.56 2384
6807.34 2233
6808.12 2268
6808.90 2353
6809.67 2177
6810.45 2110
6811.23 2179
6812.01 2232
6812.79 2222
6813.57 2201
6814.35 2248
6815.13 2425
6815.91 2399
6816.68 2266
6817.46 2224
6818.24 2291
6819.02 2236
6819.80 2262
6820.58 2338
6821.36 2303
6822.14 2262
6822.92 2145
6823.70 2298
6824.48 2370
6825.26 2336
6826.04 2262
6826.82 2417
6827.60 2357
6828.38 2251
6829.16 2247
6829.94 2287
6830.72 2276
6831.50 2263
6832.28 2320
6833.06 2294
6833.84 2384
6834.62 2225
6835.40 2270
6836.18 2240
6836.96 2253
6837.74 2325
6838.52 2275
6839.30 2216
6840.08 2278
6840.86 2319
6841.64 2222
6842.42 2188
6843.20 2233
6843.98 2259
6844.76 2308
6845.54 2388
6846.32 2319
6847.10 2261
6847.89 2328
6848.67 2491
6849.45 2540
6850.23 2716
6851.01 2906
6851.79 3193
6852.57 3567
6853.35 3653
6854.13 3724
6854.92 3819
6855.70 3698
6856.48 3346
6857.26 3288
6858.04 3106
6858.82 3062
6859.60 2862
6860.39 2632
6861.17 2732
6861.95 2796
6862.73 2411
6863.51 2392
6864.29 2333
6865.08 2311
6865.86 2448
6866.64 2484
6867.42 2612
6868.20 2591
6868.99 2563
6869.77 2661
6870.55 2692
6871.33 2644
6872.12 2538
6872.90 2579
6873.68 2495
6874.46 2548
6875.24 2567
6876.03 2619
6876.81 2615
6877.59 2596
6878.38 2585
6879.16 2637
6879.94 2596
6880.72 2620
6881.51 2701
6882.29 2767
6883.07 2790
6883.85 2800
6884.64 2843
6885.42 2689
6886.20 2705
6886.99 2930
6887.77 3149
6888.55 3416
6889.34 3447
6890.12 3538
6890.90 3715
6891.69 3753
6892.47 3591
6893.25 3640
6894.04 3443
6894.82 3405
6895.60 3161
6896.39 2930
6897.17 2968
6897.96 2973
6898.74 3116
6899.52 2935
6900.31 2975
6901.09 3027
6901.88 3012
6902.66 3093
6903.44 3120
6904.23 3138
6905.01 3198
6905.80 3167
6906.58 3156
6907.36 3088
6908.15 3086
6908.93 3193
6909.72 3165
6910.50 3107
6911.29 2963
6912.07 3025
6912.86 3099
6913.64 2818
6914.42 2894
6915.21 2963
6915.99 3082
6916.78 3113
6917.56 3125
6918.35 3254
6919.13 3279
6919.92 3166
6920.70 3015
6921.49 2965
6922.27 2935
6923.06 3072
6923.84 2985
6924.63 2830
6925.42 2996
6926.20 3183
6926.99 3185
6927.77 3250
6928.56 3219
6929.34 3258
6930.13 3221
6930.91 3217
6931.70 3460
6932.48 3437
6933.27 3502
6934.06 3436
6934.84 3371
6935.63 3637
6936.41 3550
6937.20 3613
6937.99 3673
6938.77 3353
6939.56 3399
6940.34 3375
6941.13 3540
6941.92 3477
6942.70 3396
6943.49 3511
6944.28 3704
6945.06 3744
6945.85 3894
6946.64 3934
6947.42 3967
6948.21 3959
6949.00 3876
6949.78 3847
6950.57 3832
6951.36 3913
6952.14 4043
6952.93 4065
6953.72 3848
6954.50 3729
6955.29 3820
6956.08 4007
6956.86 4073
6957.65 4147
6958.44 4191
6959.23 4270
6960.01 4254
6960.80 4305
6961.59 4184
6962.38 4344
6963.16 4295
6963.95 4358
6964.74 4432
6965.53 4356
6966.31 4379
6967.10 4299
6967.89 4477
6968.68 4445
6969.46 4512
6970.25 4610
6971.04 4833
6971.83 4817
6972.62 4807
6973.40 4787
6974.19 4717
6974.98 4820
6975.77 4882
6976.56 4884
6977.34 4947
6978.13 4915
6978.92 4965
6979.71 5008
6980.50 5054
6981.29 5205
6982.08 5379
6982.86 5388
6983.65 5898
6984.44 6409
6985.23 7052
6986.02 8097
6986.81 9129
6987.60 9872
6988.39 10274
6989.17 10405
6989.96 10303
6990.75 9738
6991.54 9177
6992.33 8296
6993.12 7275
6993.91 6847
6994.70 6535
6995.49 6146
6996.28 5708
6997.07 5733
6997.86 5769
6998.64 6452
6999.43 7089
7000.22 7791
7001.01 8894
7001.80 9671
7002.59 10252
7003.38 10256
7004.17 9891
7004.96 9630
7005.75 8998
7006.54 8107
7007.33 7476
7008.12 6590
7008.91 5887
7009.70 5171
7010.49 4797
7011.28 4565
7012.07 4488
7012.86 4343
7013.65 4323
7014.44 4181
7015.23 4282
7016.02 4307
7016.81 4453
7017.61 4251
7018.40 4255
7019.19 4287
7019.98 4251
7020.77 4046
7021.56 4017
7022.35 3998
7023.14 4035
7023.93 4142
7024.72 4297
7025.51 4497
7026.30 4638
7027.10 4677
7027.89 4504
7028.68 4506
7029.47 4566
7030.26 4420
7031.05 4372
7031.84 4303
7032.63 4203
7033.43 3953
7034.22 3958
7035.01 3947
7035.80 4009
7036.59 3937
7037.38 3923
7038.18 4209
7038.97 4204
7039.76 4304
7040.55 4452
7041.34 4713
7042.13 4634
7042.93 4475
7043.72 4303
7044.51 4352
7045.30 4218
7046.09 3997
7046.89 4010
7047.68 3910
7048.47 3759
7049.26 3747
7050.06 3691
7050.85 3723
7051.64 3872
7052.43 3919
7053.23 3842
7054.02 3804
7054.81 3957
7055.60 3798
7056.40 3874
7057.19 3751
7057.98 3669
7058.77 3529
7059.57 3566
7060.36 3784
7061.15 3652
7061.95 3733
7062.74 3751
7063.53 3857
7064.33 3617
7065.12 3625
7065.91 3868
7066.71 3744
7067.50 3734
7068.29 3636
7069.09 3601
7069.88 3594
7070.67 3646
7071.47 3658
7072.26 3605
7073.05 3578
7073.85 3762
7074.64 3777
7075.44 3758
7076.23 3747
7077.02 3785
7077.82 3689
7078.61 3424
7079.41 3485
7080.20 3694
7080.99 3590
7081.79 3514
7082.58 3480
7083.38 3507
7084.17 3664
7084.96 3725
7085.76 3719
7086.55 3800
7087.35 3869
7088.14 4010
7088.94 4566
7089.73 4881
7090.53 5154
7091.32 5417
7092.12 5267
7092.91 5182
7093.71 4756
7094.50 4370
7095.29 4097
7096.09 3848
7096.88 3330
7097.68 3290
7098.48 3246
7099.27 3034
7100.07 2854
7100.86 2945
7101.66 2945
7102.45 2845
7103.25 2953
7104.04 2752
7104.84 2793
7105.63 2901
7106.43 2890
7107.22 2903
7108.02 2817
7108.82 2699
7109.61 2595
7110.41 2662
7111.20 2587
7112.00 2493
7112.79 2661
7113.59 2767
7114.39 2638
7115.18 2622
7115.98 2752
7116.77 2644
7117.57 2689
7118.37 2734
7119.16 2763
7119.96 2695
7120.76 2559
7121.55 2644
7122.35 2702
7123.15 2749
7123.94 2647
7124.74 2545
7125.53 2639
7126.33 2678
7127.13 2726
7127.93 2759
7128.72 2855
7129.52 2904
7130.32 2764
7131.11 2797
7131.91 2630
7132.71 2744
7133.50 2767
7134.30 2707
7135.10 2669
7135.90 2654
7136.69 2430
7137.49 2460
7138.29 2493
7139.08 2456
7139.88 2541
7140.68 2412
7141.48 2569
7142.27 2428
7143.07 2569
7143.87 2494
7144.67 2389
7145.46 2589
7146.26 2512
7147.06 2506
7147.86 2517
7148.66 2582
7149.45 2481
7150.25 2471
7151.05 2346
7151.85 2364
7152.65 2465
7153.44 2335
7154.24 2403
7155.04 2379
7155.84 2430
7156.64 2285
7157.44 2274
7158.23 2338
7159.03 2328
7159.83 2287
7160.63 2473
7161.43 2319
7162.23 2326
7163.03 2177
7163.83 2204
7164.62 2203
7165.42 2335
7166.22 2285
7167.02 2327
7167.82 2322
7168.62 2371
7169.42 2227
7170.22 2261
7171.02 2231
7171.82 2210
7172.61 2226
7173.41 2338
7174.21 2333
7175.01 2025
7175.81 2216
7176.61 2229
7177.41 2085
7178.21 2154
7179.01 2093
7179.81 2109
7180.61 2153
7181.41 2107
7182.21 2128
7183.01 2288
7183.81 2321
7184.61 2340
7185.41 2295
7186.21 2231
7187.01 2199
7187.81 2175
7188.61 2255
7189.41 2206
7190.21 2089
7191.01 2087
7191.81 2050
7192.61 2034
7193.41 2019
7194.21 1972
7195.01 1941
7195.81 1860
7196.61 1979
7197.41 1966
7198.21 1909
7199.01 2011
7199.82 1976
7200.62 2017
7201.42 2014
7202.22 2061
7203.02 1922
7203.82 1978
7204.62 2043
7205.42 2031
7206.22 1910
7207.02 2041
7207.83 2111
7208.63 2038
7209.43 1993
7210.23 1897
7211.03 1898
7211.83 1935
7212.63 1988
7213.44 1895
7214.24 1870
7215.04 1952
7215.84 1974
7216.64 1871
7217.44 1907
7218.25 2000
7219.05 2003
7219.85 2022
7220.65 1985
7221.45 1974
7222.26 1980
7223.06 1987
7223.86 2044
7224.66 1987
7225.46 1930
7226.27 1973
7227.07 1911
7227.87 1985
7228.67 2006
7229.48 2032
7230.28 1893
7231.08 1964
7231.88 1910
7232.69 1927
7233.49 1893
7234.29 1866
7235.09 1984
7235.90 2018
7236.70 2087
7237.50 1985
7238.30 2065
7239.11 2006
7239.91 2023
7240.71 2057
7241.52 2056
7242.32 2085
7243.12 2148
7243.93 2150
7244.73 2073
7245.53 2118
7246.34 2027
7247.14 2088
7247.94 2204
7248.75 2128
7249.55 2021
7250.35 2059
7251.16 2106
7251.96 2084
7252.76 2088
7253.57 2031
7254.37 2178
7255.18 2076
7255.98 2107
7256.78 2210
7257.59 2296
7258.39 2188
7259.20 2135
7260.00 2072
7260.80 2105
7261.61 2125
7262.41 2067
7263.22 2155
7264.02 2138
7264.83 2004
7265.63 2179
7266.43 2329
7267.24 2306
7268.04 2212
7268.85 2298
7269.65 2236
7270.46 2237
7271.26 2321
7272.07 2336
7272.87 2404
7273.68 2387
7274.48 2259
7275.29 2314
7276.09 2475
7276.90 2437
7277.70 2465
7278.51 2487
7279.31 2500
7280.12 2564
7280.92 2633
7281.73 2642
7282.53 2656
7283.34 2804
7284.14 2917
7284.95 3227
7285.76 3452
7286.56 3822
7287.37 4100
7288.17 3969
7288.98 3985
7289.78 3791
7290.59 3702
7291.40 3438
7292.20 3229
7293.01 3168
7293.81 2936
7294.62 2667
7295.43 2587
7296.23 2629
7297.04 2556
7297.84 2405
7298.65 2632
7299.46 2583
7300.26 2529
7301.07 2546
7301.88 2573
7302.68 2482
7303.49 2491
7304.30 2533
7305.10 2636
7305.91 2647
7306.72 2679
7307.52 2720
7308.33 2699
7309.14 2740
7309.94 2810
7310.75 2904
7311.56 3031
7312.36 3134
7313.17 3016
7313.98 3139
7314.79 3098
7315.59 3103
7316.40 3177
7317.21 3104
7318.01 2998
7318.82 3135
7319.63 3399
7320.44 3545
7321.24 3767
7322.05 4003
7322.86 4187
7323.67 4248
7324.47 4431
7325.28 4532
7326.09 4473
7326.90 4365
7327.71 3952
7328.51 3677
7329.32 3406
7330.13 3241
7330.94 2976
7331.75 2811
7332.55 2694
7333.36 2721
7334.17 2513
7334.98 2620
7335.79 2695
7336.60 2583
7337.40 2555
7338.21 2587
7339.02 2698
7339.83 2637
7340.64 2545
7341.45 2757
7342.26 2692
7343.06 2699
7343.87 2605
7344.68 2597
7345.49 2556
7346.30 2542
7347.11 2507
7347.92 2627
7348.73 2753
7349.54 2682
7350.34 2722
7351.15 2779
7351.96 2674
7352.77 2680
7353.58 2582
7354.39 2601
7355.20 2645
7356.01 2656
7356.82 2622
7357.63 2580
7358.44 2636
7359.25 2580
7360.06 2719
7360.87 2731
7361.68 2800
7362.49 2866
7363.30 2938
7364.11 2935
7364.92 2770
7365.73 2820
7366.54 2796
7367.35 2773
7368.16 2617
7368.97 2644
7369.78 2739
7370.59 2660
7371.40 2633
7372.21 2642
7373.02 2661
7373.83 2592
7374.64 2644
7375.45 2700
7376.26 2551
7377.07 2523
7377.88 2692
7378.69 2735
7379.50 2720
7380.31 2777
7381.12 2837
7381.94 3056
7382.75 3226
7383.56 3434
7384.37 3547
7385.18 3414
7385.99 3366
7386.80 3261
7387.61 3162
7388.42 3088
7389.23 2809
7390.05 2819
7390.86 2674
7391.67 2621
7392.48 2509
7393.29 2546
7394.10 2436
7394.92 2404
7395.73 2429
7396.54 2471
7397.35 2514
7398.16 2629
7398.97 2699
7399.79 2696
7400.60 2710
7401.41 2670
7402.22 2674
7403.03 2769
7403.85 2808
7404.66 2707
7405.47 2666
7406.28 2745
7407.09 2712
7407.91 2664
7408.72 2600
7409.53 2502
7410.34 2592
7411.16 2409
7411.97 2493
7412.78 2542
7413.59 2370
7414.41 2305
7415.22 2323
7416.03 2248
7416.84 2186
7417.66 2099
7418.47 2158
7419.28 2161
7420.10 2207
7420.91 2161
7421.72 2183
7422.54 2182
7423.35 2046
7424.16 2286
7424.97 2313
7425.79 2294
7426.60 2257
7427.41 2049
7428.23 2169
7429.04 2142
7429.86 2192
7430.67 2123
7431.48 2183
7432.30 2036
7433.11 2140
7433.92 2063
7434.74 2008
7435.55 2059
7436.36 2083
7437.18 2044
7437.99 2032
7438.81 2022
7439.62 2091
7440.43 2084
7441.25 2089
7442.06 2118
7442.88 2142
7443.69 2129
7444.51 2191
7445.32 2233
7446.13 2097
7446.95 1996
7447.76 1997
7448.58 2105
7449.39 2031
7450.21 1951
7451.02 1961
7451.84 2012
7452.65 2009
7453.47 1852
7454.28 1878
7455.10 1961
7455.91 1935
7456.73 1927
7457.54 1900
7458.36 1894
7459.17 1884
7459.99 1912
7460.80 2000
7461.62 2008
7462.43 1847
7463.25 1756
7464.06 1910
7464.88 1916
7465.69 1833
7466.51 1821
7467.32 1973
7468.14 1919
7468.96 1885
7469.77 1872
7470.59 1860
7471.40 1934
7472.22 1906
7473.03 1973
7473.85 2058
7474.67 2072
7475.48 1898
7476.30 1824
7477.11 1830
7477.93 1917
7478.75 1902
7479.56 1758
7480.38 1802
7481.20 1814
7482.01 1910
7482.83 1807
7483.65 1658
7484.46 1805
7485.28 1820
7486.09 1703
7486.91 1799
7487.73 1762
7488.54 1814
7489.36 1798
7490.18 1675
7491.00 1834
7491.81 1711
7492.63 1629
7493.45 1645
7494.26 1764
7495.08 1691
7495.90 1707
7496.71 1699
7497.53 1746
7498.35 1718
7499.17 1677
7499.98 1781
7500.80 1835
7501.62 1681
7502.44 1610
7503.25 1613
7504.07 1635
7504.89 1588
7505.71 1600
7506.52 1603
7507.34 1546
7508.16 1662
7508.98 1624
7509.80 1610
7510.61 1493
7511.43 1509
7512.25 1584
7513.07 1649
7513.89 1676
7514.70 1685
7515.52 1625
7516.34 1566
7517.16 1635
7517.98 1692
7518.79 1661
7519.61 1619
7520.43 1613
7521.25 1433
7522.07 1489
7522.89 1523
7523.71 1563
7524.52 1643
7525.34 1661
7526.16 1596
7526.98 1558
7527.80 1546
7528.62 1559
7529.44 1536
7530.26 1485
7531.08 1542
7531.89 1526
7532.71 1564
7533.53 1609
7534.35 1625
7535.17 1509
7535.99 1483
7536.81 1470
7537.63 1614
7538.45 1672
7539.27 1576
7540.09 1590
7540.91 1493
7541.73 1497
7542.55 1588
7543.37 1529
7544.19 1526
7545.01 1560
7545.83 1525
7546.65 1486
7547.47 1515
7548.29 1588
7549.11 1579
7549.93 1541
7550.75 1477
7551.57 1463
7552.39 1480
7553.21 1571
7554.03 1561
7554.85 1527
7555.67 1442
7556.49 1457
7557.31 1582
7558.13 1532
7558.95 1586
7559.77 1629
7560.59 1455
7561.41 1425
7562.23 1549
7563.05 1446
7563.87 1528
7564.69 1492
7565.52 1571
7566.34 1510
7567.16 1558
7567.98 1519
7568.80 1378
7569.62 1381
7570.44 1445
7571.26 1509
7572.08 1492
7572.91 1430
7573.73 1440
7574.55 1540
7575.37 1558
7576.19 1508
7577.01 1458
7577.83 1455
7578.66 1404
7579.48 1495
7580.30 1433
7581.12 1489
7581.94 1454
7582.77 1480
7583.59 1431
7584.41 1418
7585.23 1407
7586.05 1498
7586.88 1495
7587.70 1482
7588.52 1476
7589.34 1428
7590.16 1501
7590.99 1461
7591.81 1603
7592.63 1483
7593.45 1641
7594.28 1521
7595.10 1489
7595.92 1481
7596.74 1431
7597.57 1513
7598.39 1436
7599.21 1403
7600.03 1486
7600.86 1487
7601.68 1422
7602.50 1464
7603.33 1483
7604.15 1508
7604.97 1362
7605.80 1454
7606.62 1520
7607.44 1449
7608.26 1537
7609.09 1556
7609.91 1487
7610.73 1496
7611.56 1503
7612.38 1579
7613.21 1479
7614.03 1404
7614.85 1492
7615.68 1476
7616.50 1437
7617.32 1485
7618.15 1494
7618.97 1589
7619.80 1522
7620.62 1494
7621.44 1686
7622.27 1616
7623.09 1575
7623.92 1478
7624.74 1469
7625.56 1543
7626.39 1590
7627.21 1544
7628.04 1526
7628.86 1537
7629.68 1598
7630.51 1569
7631.33 1582
7632.16 1679
7632.98 1590
7633.81 1553
7634.63 1660
7635.46 1546
7636.28 1585
7637.11 1535
7637.93 1439
7638.76 1441
7639.58 1554
7640.41 1576
7641.23 1493
7642.06 1469
7642.88 1444
7643.71 1376
7644.53 1366
7645.36 1443
7646.18 1532
7647.01 1420
7647.83 1491
7648.66 1473
7649.48 1428
7650.31 1474
7651.14 1460
7651.96 1513
7652.79 1509
7653.61 1417
7654.44 1419
7655.26 1507
7656.09 1394
7656.92 1373
7657.74 1490
7658.57 1484
7659.39 1514
7660.22 1441
7661.05 1385
7661.87 1408
7662.70 1407
7663.52 1420
7664.35 1344
7665.18 1331
7666.00 1345
7666.83 1358
7667.66 1391
7668.48 1349
7669.31 1382
7670.14 1499
7670.96 1509
7671.79 1424
7672.62 1409
7673.44 1368
7674.27 1337
7675.10 1505
7675.92 1476
7676.75 1433
7677.58 1484
7678.40 1455
7679.23 1395
7680.06 1490
7680.89 1353
7681.71 1384
7682.54 1384
7683.37 1449
7684.19 1431
7685.02 1428
7685.85 1416
7686.68 1422
7687.50 1433
7688.33 1426
7689.16 1407
7689.99 1298
7690.81 1397
7691.64 1421
7692.47 1409
7693.30 1472
7694.13 1464
7694.95 1464
7695.78 1381
7696.61 1423
7697.44 1428
7698.27 1393
7699.09 1402
7699.92 1366
7700.75 1379
7701.58 1365
7702.41 1437
7703.24 1542
7704.06 1512
7704.89 1438
7705.72 1418
7706.55 1492
7707.38 1465
7708.21 1470
7709.04 1467
7709.86 1567
7710.69 1639
7711.52 1581
7712.35 1537
7713.18 1443
7714.01 1491
7714.84 1504
7715.67 1414
7716.50 1304
7717.32 1408
7718.15 1477
7718.98 1524
7719.81 1495
7720.64 1466
7721.47 1463
7722.30 1492
7723.13 1462
7723.96 1538
7724.79 1453
7725.62 1475
7726.45 1508
7727.28 1441
7728.11 1464
7728.94 1481
7729.77 1473
7730.60 1528
7731.43 1502
7732.26 1523
7733.09 1563
7733.92 1589
7734.75 1552
7735.58 1535
7736.41 1619
7737.24 1584
7738.07 1565
7738.90 1525
7739.73 1525
7740.56 1589
7741.39 1601
7742.22 1576
7743.05 1607
7743.88 1566
7744.71 1566
7745.54 1532
7746.37 1622
7747.20 1625
7748.03 1811
7748.87 1938
7749.70 2144
7750.53 2168
7751.36 2110
7752.19 2188
7753.02 2047
7753.85 2009
7754.68 1808
7755.51 1838
7756.34 1824
7757.18 1679
7758.01 1634
7758.84 1654
7759.67 1619
7760.50 1552
7761.33 1606
7762.16 1694
7763.00 1678
7763.83 1659
7764.66 1626
7765.49 1572
7766.32 1483
7767.16 1546
7767.99 1560
7768.82 1533
7769.65 1506
7770.48 1484
7771.31 1465
7772.15 1401
7772.98 1446
7773.81 1416
7774.64 1369
7775.48 1508
7776.31 1556
7777.14 1418
7777.97 1471
7778.81 1391
7779.64 1436
7780.47 1516
7781.30 1461
7782.14 1508
7782.97 1542
7783.80 1413
7784.63 1489
7785.47 1598
7786.30 1565
7787.13 1587
7787.97 1575
7788.80 1561
7789.63 1659
7790.46 1582
7791.30 1609
7792.13 1575
7792.96 1446
7793.80 1578
7794.63 1503
7795.46 1560
7796.30 1590
7797.13 1493
7797.96 1460
7798.80 1443
7799.63 1444
7800.46 1503
7801.30 1516
7802.13 1454
7802.97 1530
7803.80 1472
7804.63 1588
7805.47 1580
7806.30 1696
7807.13 1615
7807.97 1577
7808.80 1539
7809.64 1495
7810.47 1564
7811.31 1532
7812.14 1511
7812.97 1520
7813.81 1528
7814.64 1533
7815.48 1624
7816.31 1628
7817.15 1630
7817.98 1646
7818.82 1709
7819.65 1704
7820.48 1684
7821.32 1660
7822.15 1589
7822.99 1632
7823.82 1647
7824.66 1650
7825.49 1747
7826.33 1689
7827.16 1728
7828.00 1666
7828.83 1692
7829.67 1690
7830.50 1566
7831.34 1685
7832.17 1677
7833.01 1739
7833.85 1675
7834.68 1629
7835.52 1558
7836.35 1633
7837.19 1617
7838.02 1540
7838.86 1578
7839.69 1534
7840.53 1432
7841.37 1475
7842.20 1607
7843.04 1627
7843.87 1634
7844.71 1567
7845.55 1636
7846.38 1589
7847.22 1561
7848.05 1630
7848.89 1528
7849.73 1499
7850.56 1574
7851.40 1579
7852.24 1582
7853.07 1555
7853.91 1452
7854.74 1414
7855.58 1476
7856.42 1329
7857.25 1435
7858.09 1540
7858.93 1625
7859.76 1549
7860.60 1568
7861.44 1659
7862.28 1608
7863.11 1571
7863.95 1479
7864.79 1424
7865.62 1493
7866.46 1537
7867.30 1526
7868.14 1476
7868.97 1581
7869.81 1491
7870.65 1473
7871.48 1441
7872.32 1599
7873.16 1561
7874.00 1500
7874.83 1446
7875.67 1470
7876.51 1508
7877.35 1477
7878.19 1555
7879.02 1547
7879.86 1478
7880.70 1543
7881.54 1615
7882.37 1659
7883.21 1645
7884.05 1543
7884.89 1513
7885.73 1487
7886.57 1579
7887.40 1564
7888.24 1518
7889.08 1536
7889.92 1589
7890.76 1599
7891.60 1548
7892.43 1579
7893.27 1641
7894.11 1543
7894.95 1558
7895.79 1610
7896.63 1551
7897.47 1654
7898.30 1557
7899.14 1544
7899.98 1665
7900.82 1562
7901.66 1575
7902.50 1652
7903.34 1558
7904.18 1643
7905.02 1653
7905.86 1639
7906.70 1521
7907.54 1533
7908.37 1536
7909.21 1533
7910.05 1507
7910.89 1479
7911.73 1410
7912.57 1461
7913.41 1470
7914.25 1509
7915.09 1623
7915.93 1687
7916.77 1625
7917.61 1564
7918.45 1634
7919.29 1697
7920.13 1645
7920.97 1797
7921.81 1810
7922.65 1750
7923.49 1706
7924.33 1634
7925.17 1635
7926.01 1550
7926.85 1643
7927.69 1654
7928.53 1540
7929.37 1480
7930.21 1486
7931.05 1372
7931.90 1356
7932.74 1539
7933.58 1413
7934.42 1306
7935.26 1445
7936.10 1406
7936.94 1382
7937.78 1303
7938.62 1414
7939.46 1427
7940.30 1409
7941.14 1425
7941.99 1502
7942.83 1514
7943.67 1481
7944.51 1413
7945.35 1434
7946.19 1585
7947.03 1423
7947.88 1379
7948.72 1449
7949.56 1477
7950.40 1429
7951.24 1406
7952.08 1436
7952.93 1474
7953.77 1394
7954.61 1427
7955.45 1447
7956.29 1410
7957.13 1433
7957.98 1384
7958.82 1461
7959.66 1485
7960.50 1449
7961.35 1382
7962.19 1289
7963.03 1371
7963.87 1433
7964.71 1483
7965.56 1497
7966.40 1472
7967.24 1500
7968.08 1428
7968.93 1404
7969.77 1316
7970.61 1338
7971.45 1277
7972.30 1447
7973.14 1494
7973.98 1348
7974.83 1396
7975.67 1383
7976.51 1389
7977.36 1338
7978.20 1376
7979.04 1333
7979.88 1376
7980.73 1413
7981.57 1290
7982.41 1344
7983.26 1406
7984.10 1509
7984.94 1365
7985.79 1422
7986.63 1330
7987.47 1380
7988.32 1275
7989.16 1343
7990.01 1341
7990.85 1260
7991.69 1310
7992.54 1280
7993.38 1267
7994.23 1245
7995.07 1384
7995.91 1368
7996.76 1307
7997.60 1371
7998.45 1317
7999.29 1338
8000.13 1378
8000.98 1342
8001.82 1274
8002.67 1365
8003.51 1449
8004.36 1367
8005.20 1269
8006.04 1377
8006.89 1278
8007.73 1265
8008.58 1385
8009.42 1328
8010.27 1306
8011.11 1262
8011.96 1286
8012.80 1286
8013.65 1313
8014.49 1262
8015.34 1199
8016.18 1210
8017.03 1235
8017.87 1247
8018.72 1280
8019.56 1243
8020.41 1180
8021.25 1243
8022.10 1218
8022.95 1298
8023.79 1228
8024.64 1237
8025.48 1237
8026.33 1172
8027.17 1186
8028.02 1231
8028.86 1178
8029.71 1203
8030.56 1304
8031.40 1233
8032.25 1193
8033.09 1257
8033.94 1353
8034.79 1373
8035.63 1215
8036.48 1175
8037.32 1212
8038.17 1179
8039.02 1201
8039.86 1300
8040.71 1260
8041.56 1224
8042.40 1220
8043.25 1276
8044.10 1187
8044.94 1202
8045.79 1192
8046.64 1207
8047.48 1205
8048.33 1202
8049.18 1237
8050.02 1233
8050.87 1266
8051.72 1223
8052.56 1223
8053.41 1226
8054.26 1174
8055.11 1189
8055.95 1157
8056.80 1208
8057.65 1192
8058.49 1098
8059.34 1176
8060.19 1196
8061.04 1163
8061.88 1184
8062.73 1253
8063.58 1293
8064.43 1245
8065.27 1181
8066.12 1210
8066.97 1266
8067.82 1239
8068.67 1289
8069.51 1203
8070.36 1237
8071.21 1301
8072.06 1191
8072.91 1195
8073.75 1270
8074.60 1270
8075.45 1226
8076.30 1207
8077.15 1167
8078.00 1233
8078.84 1193
8079.69 1263
8080.54 1220
8081.39 1166
8082.24 1179
8083.09 1195
8083.94 1144
8084.78 1195
8085.63 1192
8086.48 1182
8087.33 1153
8088.18 1161
8089.03 1161
8089.88 1199
8090.73 1203
8091.58 1143
8092.42 1202
8093.27 1201
8094.12 1173
8094.97 1166
8095.82 1142
8096.67 1247
8097.52 1195
8098.37 1236
8099.22 1185
8100.07 1142
8100.92 1141
8101.77 1210
8102.62 1192
8103.47 1160
8104.32 1141
8105.17 1225
8106.02 1227
8106.87 1117
8107.72 1144
8108.57 1091
8109.42 1151
8110.27 1139
8111.12 1161
8111.97 1220
8112.82 1148
8113.67 1181
8114.52 1254
8115.37 1147
8116.22 1126
8117.07 1107
8117.92 1173
8118.77 1177
8119.62 1176
8120.47 1214
8121.32 1230
8122.17 1181
8123.02 1201
8123.87 1274
8124.72 1288
8125.57 1238
8126.43 1282
8127.28 1171
8128.13 1148
8128.98 1267
8129.83 1188
8130.68 1189
8131.53 1255
8132.38 1209
8133.23 1242
8134.09 1213
8134.94 1123
8135.79 1107
8136.64 1132
8137.49 1170
8138.34 1169
8139.19 1147
8140.05 1204
8140.90 1226
8141.75 1287
8142.60 1310
8143.45 1245
8144.30 1138
8145.16 1140
8146.01 1175
8146.86 1298
8147.71 1283
8148.56 1199
8149.42 1235
8150.27 1237
8151.12 1306
8151.97 1223
8152.83 1235
8153.68 1205
8154.53 1125
8155.38 1169
8156.24 1233
8157.09 1289
8157.94 1274
8158.79 1323
8159.65 1257
8160.50 1283
8161.35 1246
8162.20 1144
8163.06 1141
8163.91 1193
8164.76 1193
8165.62 1151
8166.47 1126
8167.32 1170
8168.17 1175
8169.03 1130
8169.88 1064
8170.73 1186
8171.59 1250
8172.44 1288
8173.29 1273
8174.15 1254
8175.00 1147
8175.85 1124
8176.71 1314
8177.56 1231
8178.42 1157
8179.27 1085
8180.12 1090
8180.98 1175
8181.83 1187
8182.68 1248
8183.54 1240
8184.39 1164
8185.25 1184
8186.10 1148
8186.95 1139
8187.81 1120
8188.66 1202
8189.52 1189
8190.37 1112
8191.22 1116
8192.08 1189
8192.93 1138
8193.79 1183
8194.64 1199
8195.50 1113
8196.35 1150
8197.21 1061
8198.06 1047
8198.92 1062
8199.77 1137
8200.63 1095
8201.48 1151
8202.33 1154
8203.19 1250
8204.04 1174
8204.90 1148
8205.75 1158
8206.61 1164
8207.47 1120
8208.32 1287
8209.18 1226
8210.03 1161
8210.89 1192
8211.74 1239
8212.60 1194
8213.45 1109
8214.31 1100
8215.16 1115
8216.02 1127
8216.87 1141
8217.73 1170
8218.59 1109
8219.44 1165
8220.30 1158
8221.15 1247
8222.01 1159
8222.87 1270
8223.72 1237
8224.58 1188
8225.43 1184
8226.29 1328
8227.15 1358
8228.00 1298
8228.86 1320
8229.71 1230
8230.57 1187
8231.43 1194
8232.28 1218
8233.14 1221
8234.00 1168
8234.85 1171
8235.71 1203
8236.57 1191
8237.42 1113
8238.28 1099
8239.14 1175
8239.99 1148
8240.85 1160
8241.71 1244
8242.56 1164
8243.42 1161
8244.28 1276
8245.14 1225
8245.99 1232
8246.85 1168
8247.71 1203
8248.56 1165
8249.42 1194
8250.28 1131
8251.14 1204
8251.99 1212
8252.85 1143
8253.71 1155
8254.57 1223
8255.42 1238
8256.28 1307
8257.14 1237
8258.00 1174
8258.86 1231
8259.71 1272
8260.57 1304
8261.43 1196
8262.29 1179
8263.15 1253
8264.00 1139
8264.86 1138
8265.72 1198
8266.58 1176
8267.44 1207
8268.29 1190
8269.15 1199
8270.01 1122
8270.87 1134
8271.73 1218
8272.59 1211
8273.45 1212
8274.30 1128
8275.16 1151
8276.02 1197
8276.88 1141
8277.74 1150
8278.60 1211
8279.46 1156
8280.32 1194
8281.18 1250
8282.03 1181
8282.89 1170
8283.75 1146
8284.61 1187
8285.47 1258
8286.33 1226
8287.19 1253
8288.05 1330
8288.91 1266
8289.77 1200
8290.63 1236
8291.49 1213
8292.35 1231
8293.21 1270
8294.07 1240
8294.93 1290
8295.78 1227
8296.64 1269
8297.50 1378
8298.36 1341
8299.22 1261
8300.08 1283
8300.94 1184
8301.80 1119
8302.66 1232
8303.52 1280
8304.38 1235
8305.25 1216
8306.11 1252
8306.97 1219
8307.83 1286
8308.69 1243
8309.55 1263
8310.41 1299
8311.27 1375
8312.13 1226
8312.99 1183
8313.85 1307
8314.71 1173
8315.57 1136
8316.43 1154
8317.29 1258
8318.15 1169
8319.02 1176
8319.88 1323
8320.74 1276
8321.60 1211
8322.46 1276
8323.32 1267
8324.18 1232
8325.04 1296
8325.90 1278
8326.77 1267
8327.63 1250
8328.49 1234
8329.35 1176
8330.21 1264
8331.07 1266
8331.93 1198
8332.80 1151
8333.66 1210
8334.52 1218
8335.38 1185
8336.24 1209
8337.11 1218
8337.97 1321
8338.83 1324
8339.69 1294
8340.55 1268
8341.42 1244
8342.28 1313
8343.14 1286
8344.00 1276
8344.86 1271
8345.73 1217
8346.59 1269
8347.45 1282
8348.31 1299
8349.18 1225
8350.04 1222
8350.90 1287
8351.76 1311
8352.63 1337
8353.49 1289
8354.35 1327
8355.22 1369
8356.08 1224
8356.94 1250
8357.80 1307
8358.67 1252
8359.53 1348
8360.39 1342
8361.26 1377
8362.12 1281
8362.98 1325
8363.85 1314
8364.71 1287
8365.57 1328
8366.44 1309
8367.30 1303
8368.16 1267
8369.03 1325
8369.89 1270
8370.75 1385
8371.62 1380
8372.48 1347
8373.35 1335
8374.21 1360
8375.07 1358
8375.94 1392
8376.80 1460
8377.67 1449
8378.53 1385
8379.39 1295
8380.26 1353
8381.12 1366
8381.99 1304
8382.85 1361
8383.71 1379
8384.58 1364
8385.44 1265
8386.31 1319
8387.17 1353
8388.04 1302
8388.90 1358
8389.77 1431
8390.63 1557
8391.50 1502
8392.36 1443
8393.22 1447
8394.09 1380
8394.95 1379
8395.82 1411
8396.68 1492
8397.55 1419
8398.41 1407
8399.28 1377
8400.14 1439
8401.01 1418
8401.88 1476
8402.74 1463
8403.61 1506
8404.47 1542
8405.34 1519
8406.20 1468
8407.07 1474
8407.93 1480
8408.80 1435
8409.66 1456
8410.53 1452
8411.40 1538
8412.26 1520
8413.13 1485
8413.99 1562
8414.86 1570
8415.73 1611
8416.59 1513
8417.46 1572
8418.32 1647
8419.19 1604
8420.06 1565
8420.92 1632
8421.79 1571
8422.65 1590
8423.52 1737
8424.39 1672
8425.25 1714
8426.12 1691
8426.99 1755
8427.85 1740
8428.72 1735
8429.59 1744
8430.45 1758
8431.32 1782
8432.19 1724
8433.05 1749
8433.92 1746
8434.79 1738
8435.65 1840
8436.52 1750
8437.39 1835
8438.26 1800
8439.12 1876
8439.99 1948
8440.86 1959
8441.73 1990
8442.59 2065
8443.46 2068
8444.33 2039
8445.19 2253
8446.06 2210
8446.93 2180
8447.80 2303
8448.67 2294
8449.53 2330
8450.40 2258
8451.27 2228
8452.14 2305
8453.00 2282
8453.87 2204
8454.74 2218
8455.61 2489
8456.48 2613
8457.34 2571
8458.21 2841
8459.08 3146
8459.95 3164
8460.82 3271
8461.69 3336
8462.55 3161
8463.42 3013
8464.29 2824
8465.16 2742
8466.03 2722
8466.90 2639
8467.77 2482
8468.63 2561
8469.50 2769
8470.37 2972
8471.24 3194
8472.11 3679
8472.98 4156
8473.85 4419
8474.72 4534
8475.58 4388
8476.45 3941
8477.32 3650
8478.19 3390
8479.06 3063
8479.93 2773
8480.80 2670
8481.67 2526
8482.54 2308
8483.41 2076
8484.28 2008
8485.15 1989
8486.02 2046
8486.89 2094
8487.76 2072
8488.63 1997
8489.50 1981
8490.37 1970
8491.24 1913
8492.11 1950
8492.98 1929
8493.85 2007
8494.72 1986
8495.59 1974
8496.46 2004
8497.33 2145
8498.20 2121
8499.07 2180
8499.94 2129
8500.81 2090
8501.68 2168
8502.55 2092
8503.42 1986
8504.29 2013
8505.16 2020
8506.03 1994
8506.90 2088
8507.77 1972
8508.64 2052
8509.51 2153
8510.38 2315
8511.25 2430
8512.13 2326
8513.00 2326
8513.87 2255
8514.74 2254
8515.61 2250
8516.48 2157
8517.35 2193
8518.22 2107
8519.09 2103
8519.97 1965
8520.84 1939
8521.71 1915
8522.58 1882
8523.45 1909
8524.32 1893
8525.19 1832
8526.07 1824
8526.94 1861
8527.81 1904
8528.68 2009
8529.55 1987
8530.43 1973
8531.30 1964
8532.17 1973
8533.04 2002
8533.91 2093
8534.79 2058
8535.66 2035
8536.53 1957
8537.40 1975
8538.27 1959
8539.15 1919
8540.02 2033
8540.89 2008
8541.76 2076
8542.64 2105
8543.51 1896
8544.38 1970
8545.25 1927
8546.13 1973
8547.00 1919
8547.87 2034
8548.74 2054
8549.62 2021
8550.49 2109
8551.36 2204
8552.24 2204
8553.11 2102
8553.98 2114
8554.86 2018
8555.73 2034
8556.60 2133
8557.48 2139
8558.35 1963
8559.22 2116
8560.10 2058
8560.97 1977
8561.84 1972
8562.72 2000
8563.59 1877
8564.46 1828
8565.34 1810
8566.21 1780
8567.08 1759
8567.96 1736
8568.83 1761
8569.71 1727
8570.58 1738
8571.45 1758
8572.33 1798
8573.20 1839
8574.08 1750
8574.95 1787
8575.82 1844
8576.70 1780
8577.57 1756
8578.45 1758
8579.32 1708
8580.20 1746
8581.07 1747
8581.94 1741
8582.82 1654
8583.69 1615
8584.57 1609
8585.44 1731
8586.32 1720
8587.19 1823
8588.07 1751
8588.94 1847
8589.82 1758
8590.69 1838
8591.57 1847
8592.44 1867
8593.32 1869
8594.19 1896
8595.07 1771
8595.94 1740
8596.82 1690
8597.69 1805
8598.57 1805
8599.44 1828
8600.32 1741
8601.19 1679
8602.07 1713
8602.95 1685
8603.82 1681
8604.70 1693
8605.57 1678
8606.45 1733
8607.32 1598
8608.20 1687
8609.08 1700
8609.95 1723
8610.83 1735
8611.70 1761
8612.58 1776
8613.46 1707
8614.33 1793
8615.21 1797
8616.08 1842
8616.96 1845
8617.84 1779
8618.71 1780
8619.59 1849
8620.47 1885
8621.34 1777
8622.22 1789
8623.10 1839
8623.97 1807
8624.85 1753
8625.73 1817
8626.60 1830
8627.48 1842
8628.36 1828
8629.23 1955
8630.11 1948
8630.99 1929
8631.87 1891
8632.74 1941
8633.62 2016
8634.50 1938
8635.37 1988
8636.25 2009
8637.13 1953
8638.01 1895
8638.88 1898
8639.76 1979
8640.64 2051
8641.52 2054
8642.39 2042
8643.27 2085
8644.15 2005
8645.03 2071
8645.90 2159
8646.78 2007
8647.66 2076
8648.54 2050
8649.42 2046
8650.29 2083
8651.17 2088
8652.05 2215
8652.93 2099
8653.81 2112
8654.68 2094
8655.56 2156
8656.44 2186
8657.32 2256
8658.20 2189
8659.08 2177
8659.95 2313
8660.83 2265
8661.71 2323
8662.59 2335
8663.47 2316
8664.35 2358
8665.23 2337
8666.10 2237
8666.98 2303
8667.86 2365
8668.74 2391
8669.62 2315
8670.50 2328
8671.38 2335
8672.26 2526
8673.14 2562
8674.02 2690
8674.90 2862
8675.77 3007
8676.65 3274
8677.53 3477
8678.41 3335
8679.29 3294
8680.17 3355
8681.05 3167
8681.93 3115
8682.81 2916
8683.69 2791
8684.57 2817
8685.45 2660
8686.33 2541
8687.21 2499
8688.09 2503
8688.97 2511
8689.85 2508
8690.73 2597
8691.61 2572
8692.49 2833
8693.37 3124
8694.25 3328
8695.13 3579
8696.01 3912
8696.89 3814
8697.77 3891
8698.65 3799
8699.53 3506
8700.41 3293
8701.29 3071
8702.17 2722
8703.05 2495
8703.94 2259
8704.82 2261
8705.70 2203
8706.58 2084
8707.46 2088
8708.34 2099
8709.22 2156
8710.10 2221
8710.98 2113
8711.86 2040
8712.75 2007
8713.63 2018
8714.51 1981
8715.39 2051
8716.27 1895
8717.15 1975
8718.03 2042
8718.91 2023
8719.80 1926
8720.68 1998
8721.56 1887
8722.44 1960
8723.32 1924
8724.20 1968
8725.09 1945
8725.97 1937
8726.85 1922
8727.73 1912
8728.61 2013
8729.50 1998
8730.38 1926
8731.26 1912
8732.14 2011
8733.02 2067
8733.91 2117
8734.79 2157
8735.67 2175
8736.55 2032
8737.44 2047
8738.32 2055
8739.20 1983
8740.08 2010
8740.97 1912
8741.85 1922
8742.73 1931
8743.61 1979
8744.50 1913
8745.38 2018
8746.26 1935
8747.15 1958
8748.03 1903
8748.91 1984
8749.79 1959
8750.68 1940
8751.56 1936
8752.44 2009
8753.33 2004
8754.21 1904
8755.09 1886
8755.98 1893
8756.86 1981
8757.74 1899
8758.63 1878
8759.51 1839
8760.39 1927
8761.28 1863
8762.16 1920
8763.05 1939
8763.93 1867
8764.81 2033
8765.70 2069
8766.58 1873
8767.46 1961
8768.35 2032
8769.23 1849
8770.12 1864
8771.00 1905
8771.89 1906
8772.77 1957
8773.65 2181
8774.54 2003
8775.42 1968
8776.31 2056
8777.19 1948
8778.08 1961
8778.96 1856
8779.84 1975
8780.73 1842
8781.61 1843
8782.50 1890
8783.38 1982
8784.27 2016
8785.15 2065
8786.04 2009
8786.92 2007
8787.81 1939
8788.69 1934
8789.58 1870
8790.46 1865
8791.35 1867
8792.23 2006
8793.12 2008
8794.00 1982
8794.89 1951
8795.77 1964
8796.66 2007
8797.55 2022
8798.43 1961
8799.32 2002
8800.20 1922
8801.09 1817
8801.97 1859
8802.86 1787
8803.74 1780
8804.63 1745
8805.52 1715
8806.40 1767
8807.29 1720
8808.17 1645
8809.06 1673
8809.95 1745
8810.83 1723
8811.72 1572
8812.60 1595
8813.49 1585
8814.38 1658
8815.26 1595
8816.15 1682
8817.04 1736
8817.92 1596
8818.81 1547
8819.70 1552
8820.58 1574
8821.47 1539
8822.36 1655
8823.24 1721
8824.13 1664
8825.02 1661
8825.90 1634
8826.79 1551
8827.68 1608
8828.56 1577
8829.45 1547
8830.34 1564
8831.23 1526
8832.11 1540
8833.00 1612
8833.89 1509
8834.77 1550
8835.66 1493
8836.55 1503
8837.44 1423
8838.32 1442
8839.21 1451
8840.10 1423
8840.99 1446
8841.88 1451
8842.76 1438
8843.65 1477
8844.54 1438
8845.43 1420
8846.31 1420
8847.20 1448
8848.09 1449
8848.98 1418
8849.87 1412
8850.75 1454
8851.64 1479
8852.53 1445
8853.42 1411
8854.31 1418
8855.20 1316
8856.08 1414
8856.97 1350
8857.86 1380
8858.75 1369
8859.64 1395
8860.53 1426
8861.42 1387
8862.30 1420
8863.19 1383
8864.08 1417
8864.97 1371
8865.86 1346
8866.75 1345
8867.64 1320
8868.53 1260
8869.42 1371
8870.30 1277
8871.19 1306
8872.08 1321
8872.97 1291
8873.86 1302
8874.75 1360
8875.64 1348
8876.53 1275
8877.42 1295
8878.31 1330
8879.20 1337
8880.09 1371
8880.98 1314
8881.87 1230
8882.76 1225
8883.65 1297
8884.54 1242
8885.43 1201
8886.32 1172
8887.21 1295
8888.10 1297
8888.99 1288
8889.88 1272
8890.77 1275
8891.66 1244
8892.55 1260
8893.44 1207
8894.33 1231
8895.22 1179
8896.11 1285
8897.00 1254
8897.89 1244
8898.78 1283
8899.67 1179
8900.56 1222
8901.45 1266
8902.34 1152
8903.23 1233
8904.12 1202
8905.02 1230
8905.91 1135
8906.80 1246
8907.69 1284
8908.58 1232
8909.47 1229
8910.36 1204
8911.25 1192
8912.14 1179
8913.04 1131
8913.93 1144
8914.82 1158
8915.71 1156
8916.60 1191
8917.49 1148
8918.38 1219
8919.28 1173
8920.17 1194
8921.06 1211
8921.95 1151
8922.84 1198
8923.73 1156
8924.63 1194
8925.52 1175
8926.41 1122
8927.30 1156
8928.19 1181
8929.09 1154
8929.98 1104
8930.87 1069
8931.76 1096
8932.65 1094
8933.55 1157
8934.44 1157
8935.33 1075
8936.22 1146
8937.12 1070
8938.01 1112
8938.90 1111
8939.79 1194
8940.69 1131
8941.58 1156
8942.47 1144
8943.37 1142
8944.26 1182
8945.15 1175
8946.04 1128
8946.94 1069
8947.83 1093
8948.72 1119
8949.62 1048
8950.51 1115
8951.40 1131
8952.30 1072
8953.19 1038
8954.08 1083
8954.98 1081
8955.87 1142
8956.76 1074
8957.66 1082
8958.55 1081
8959.44 1037
8960.34 1083
8961.23 1096
8962.12 1110
8963.02 1065
8963.91 1076
8964.81 1029
8965.70 984
8966.59 1012
8967.49 1112
8968.38 1052
8969.28 975
8970.17 1040
8971.06 1131
8971.96 1099
8972.85 1091
8973.75 1055
8974.64 1065
8975.54 1108
8976.43 1103
8977.32 1103
8978.22 1042
8979.11 1124
8980.01 1058
8980.90 1085
8981.80 1105
8982.69 995
8983.59 992
8984.48 1043
8985.38 1020
8986.27 1051
8987.17 1048
8988.06 1016
8988.96 994
8989.85 967
8990.75 1087
8991.64 1026
8992.54 1027
8993.43 1022
8994.33 1021
8995.22 998
8996.12 972
8997.01 1020
8997.91 1029
8998.81 1107
8999.70 1012
9000.60 1064
9001.49 1055
9002.39 1051
9003.28 1049
9004.18 1000
9005.08 1034
9005.97 1051
9006.87 1070
9007.76 1008
9008.66 946
9009.56 950
9010.45 933
9011.35 1036
9012.24 979
9013.14 1058
9014.04 1039
9014.93 969
9015.83 973
9016.73 984
9017.62 990
9018.52 957
9019.42 936
9020.31 1042
9021.21 1034
9022.11 931
9023.00 915
9023.90 979
9024.80 927
9025.69 974
9026.59 882
9027.49 977
9028.38 1044
9029.28 993
9030.18 1013
9031.08 1070
9031.97 1010
9032.87 994
9033.77 948
9034.66 927
9035.56 1015
9036.46 965
9037.36 945
9038.25 953
9039.15 937
9040.05 987
9040.95 966
9041.85 934
9042.74 975
9043.64 970
9044.54 914
9045.44 898
9046.33 976
9047.23 980
9048.13 966
9049.03 984
9049.93 1045
9050.82 1016
9051.72 945
9052.62 944
9053.52 934
9054.42 911
9055.32 995
9056.21 1009
9057.11 903
9058.01 915
9058.91 961
9059.81 958
9060.71 960
9061.61 1050
9062.50 1037
9063.40 1066
9064.30 1027
9065.20 1059
9066.10 1062
9067.00 1079
9067.90 992
9068.80 1045
9069.70 1027
9070.60 991
9071.49 958
9072.39 894
9073.29 929
9074.19 969
9075.09 1003
9075.99 905
9076.89 1022
9077.79 1078
9078.69 1061
9079.59 1020
9080.49 1012
9081.39 1002
9082.29 956
9083.19 1021
9084.09 928
9084.99 990
9085.89 950
9086.79 945
9087.69 951
9088.59 965
9089.49 908
9090.39 950
9091.29 974
9092.19 958
9093.09 992
9093.99 925
9094.89 948
9095.79 1077
9096.69 994
9097.59 1009
9098.49 1021
9099.39 896
9100.29 959
9101.19 1014
9102.09 1038
9102.99 997
9103.90 1010
9104.80 984
9105.70 998
9106.60 996
9107.50 960
9108.40 967
9109.30 929
9110.20 891
9111.10 897
9112.00 901
9112.91 1006
9113.81 991
9114.71 917
9115.61 965
9116.51 948
9117.41 1001
9118.31 975
9119.22 994
9120.12 991
9121.02 963
9121.92 934
9122.82 903
9123.72 968
9124.63 949
9125.53 989
9126.43 1040
9127.33 967
9128.23 951
9129.14 969
9130.04 945
9130.94 872
9131.84 933
9132.74 963
9133.65 926
9134.55 925
9135.45 907
9136.35 909
9137.26 911
9138.16 885
9139.06 935
9139.96 933
9140.87 886
9141.77 1001
9142.67 975
9143.57 1001
9144.48 961
9145.38 925
9146.28 947
9147.19 964
9148.09 993
9148.99 973
9149.90 935
9150.80 913
9151.70 954
9152.60 955
9153.51 902
9154.41 932
9155.31 968
9156.22 941
9157.12 939
9158.02 947
9158.93 903
9159.83 965
9160.74 926
9161.64 949
9162.54 854
9163.45 920
9164.35 953
9165.25 933
9166.16 900
9167.06 913
9167.97 947
9168.87 891
9169.77 869
9170.68 880
9171.58 925
9172.49 987
9173.39 964
9174.30 888
9175.20 931
9176.10 983
9177.01 915
9177.91 894
9178.82 958
9179.72 982
9180.63 970
9181.53 995
9182.44 887
9183.34 880
9184.25 921
9185.15 975
9186.05 906
9186.96 905
9187.86 951
9188.77 1016
9189.67 965
9190.58 917
9191.48 936
9192.39 983
9193.30 963
9194.20 999
9195.11 975
9196.01 956
9196.92 1035
9197.82 1006
9198.73 962
9199.63 914
9200.54 933
9201.44 863
9202.35 932
9203.26 926
9204.16 999
9205.07 987
9205.97 979
9206.88 1006
9207.78 951
9208.69 905
9209.60 869
9210.50 900
9211.41 928
9212.32 904
9213.22 942
9214.13 940
9215.03 1046
9215.94 960
9216.85 967
9217.75 1072
9218.66 1000
9219.57 1016
9220.47 956
9221.38 1010
9222.29 1041
9223.19 980
9224.10 987
9225.01 1053
9225.91 1023
9226.82 964
9227.73 979
9228.63 955
9229.54 995
9230.45 995
9231.36 915
9232.26 872
9233.17 993
9234.08 953
9234.98 904
9235.89 971
9236.80 954
9237.71 975
9238.61 967
9239.52 961
9240.43 950
9241.34 856
9242.24 960
9243.15 899
9244.06 919
9244.97 907
9245.87 909
9246.78 959
9247.69 922
9248.60 906
9249.51 870
9250.41 902
9251.32 995
9252.23 1001
9253.14 931
9254.05 956
9254.96 921
9255.86 931
9256.77 880
9257.68 895
9258.59 924
9259.50 970
9260.41 969
9261.31 944
9262.22 918
9263.13 941
9264.04 898
9264.95 986
9265.86 979
9266.77 1001
9267.68 955
9268.58 951
9269.49 979
9270.40 892
9271.31 930
9272.22 884
9273.13 955
9274.04 1020
9274.95 935
9275.86 955
9276.77 924
9277.68 900
9278.59 905
9279.50 908
9280.40 854
9281.31 900
9282.22 929
9283.13 996
9284.04 943
9284.95 948
9285.86 908
9286.77 947
9287.68 957
9288.59 903
9289.50 964
9290.41 880
9291.32 994
9292.23 999
9293.14 935
9294.05 910
9294.96 940
9295.87 960
9296.78 928
9297.69 944
9298.60 952
9299.52 928
9300.43 963
9301.34 1016
9302.25 941
9303.16 1006
9304.07 956
9304.98 951
9305.89 922
9306.80 934
9307.71 956
9308.62 988
9309.53 1000
9310.44 1000
9311.36 1026
9312.27 1047
9313.18 1019
9314.09 1105
9315.00 1012
9315.91 958
9316.82 981
9317.73 1019
9318.64 1008
9319.56 973
9320.47 964
9321.38 948
9322.29 932
9323.20 945
9324.11 928
9325.03 965
9325.94 922
9326.85 943
9327.76 922
9328.67 981
9329.59 978
9330.50 968
9331.41 914
9332.32 976
9333.23 1027
9334.15 942
9335.06 883
9335.97 945
9336.88 941
9337.79 895
9338.71 978
9339.62 903
9340.53 929
9341.44 930
9342.36 888
9343.27 901
9344.18 919
9345.09 1017
9346.01 950
9346.92 924
9347.83 943
9348.75 936
9349.66 890
9350.57 1035
9351.48 1046
9352.40 960
9353.31 1047
9354.22 994
9355.14 945
9356.05 957
9356.96 955
9357.88 954
9358.79 959
9359.70 904
9360.62 1012
9361.53 1016
9362.44 968
9363.36 921
9364.27 961
9365.19 979
9366.10 936
9367.01 1003
9367.93 955
9368.84 981
9369.75 1024
9370.67 1062
9371.58 994
9372.50 962
9373.41 965
9374.32 923
9375.24 984
9376.15 969
9377.07 1026
9377.98 1041
9378.90 1075
9379.81 1040
9380.72 1075
9381.64 1059
9382.55 991
9383.47 923
9384.38 1013
9385.30 1059
9386.21 982
9387.13 1009
9388.04 962
9388.96 966
9389.87 986
9390.79 991
9391.70 952
9392.62 1020
9393.53 1007
9394.45 1024
9395.36 1063
9396.28 1057
9397.19 1019
9398.11 1006
9399.02 1010
9399.94 1015
9400.85 991
9401.77 1089
9402.68 1019
9403.60 1116
9404.52 985
9405.43 1037
9406.35 1090
9407.26 1045
9408.18 993
9409.09 1098
9410.01 1070
9410.93 1027
9411.84 1002
9412.76 1020
9413.67 1075
9414.59 1070
9415.51 1116
9416.42 1095
9417.34 1050
9418.26 1046
9419.17 1062
9420.09 1041
9421.00 1015
9421.92 1061
9422.84 969
9423.75 1039
9424.67 1068
9425.59 982
9426.50 1102
9427.42 1080
9428.34 1036
9429.25 1055
9430.17 1083
9431.09 1047
9432.00 1018
9432.92 1023
9433.84 1091
9434.76 1066
9435.67 1034
9436.59 1116
9437.51 1182
9438.42 1054
9439.34 1071
9440.26 1091
9441.18 1074
9442.09 1019
9443.01 1018
9443.93 1100
9444.85 1126
9445.76 1064
9446.68 1135
9447.60 1046
9448.52 1093
9449.43 1101
9450.35 1071
9451.27 1086
9452.19 1110
9453.11 1171
9454.02 1271
9454.94 1198
9455.86 1187
9456.78 1288
9457.70 1242
9458.62 1382
9459.53 1256
9460.45 1312
9461.37 1245
9462.29 1128
9463.21 1161
9464.13 1211
9465.04 1126
9465.96 1167
9466.88 1174
9467.80 1099
9468.72 1118
9469.64 1093
9470.56 1164
9471.48 1121
9472.39 1166
9473.31 1204
9474.23 1120
9475.15 1104
9476.07 1061
9476.99 1147
9477.91 1128
9478.83 1016
9479.75 1061
9480.67 1130
9481.59 1150
9482.51 1093
9483.42 1163
9484.34 1165
9485.26 1170
9486.18 1142
9487.10 1143
9488.02 1171
9488.94 1086
9489.86 1074
9490.78 1185
9491.70 1185
9492.62 1156
9493.54 1102
9494.46 1187
9495.38 1174
9496.30 1151
9497.22 1254
9498.14 1207
9499.06 1181
9499.98 1189
9500.90 1208
9501.82 1186
9502.74 1177
9503.66 1106
9504.58 1106
9505.50 1187
9506.43 1152
9507.35 1111
9508.27 1125
9509.19 1114
9510.11 1201
9511.03 1179
9511.95 1112
9512.87 1180
9513.79 1175
9514.71 1248
9515.63 1195
9516.55 1186
9517.48 1170
9518.40 1207
9519.32 1153
9520.24 1167
9521.16 1177
9522.08 1173
9523.00 1158
9523.92 1230
9524.85 1201
9525.77 1210
9526.69 1291
9527.61 1262
9528.53 1268
9529.45 1238
9530.38 1286
9531.30 1307
9532.22 1357
9533.14 1320
9534.06 1334
9534.98 1379
9535.91 1387
9536.83 1443
9537.75 1444
9538.67 1384
9539.60 1394
9540.52 1443
9541.44 1382
9542.36 1353
9543.28 1293
9544.21 1359
9545.13 1244
9546.05 1271
9546.97 1309
9547.90 1272
9548.82 1257
9549.74 1263
9550.66 1192
9551.59 1229
9552.51 1232
9553.43 1185
9554.36 1148
9555.28 1288
9556.20 1235
9557.13 1128
9558.05 1196
9558.97 1231
9559.89 1309
9560.82 1226
9561.74 1241
9562.66 1327
9563.59 1275
9564.51 1397
9565.43 1340
9566.36 1276
9567.28 1269
9568.20 1203
9569.13 1258
9570.05 1223
9570.98 1291
9571.90 1274
9572.82 1326
9573.75 1251
9574.67 1303
9575.60 1307
9576.52 1350
9577.44 1337
9578.37 1253
9579.29 1221
9580.22 1162
9581.14 1307
9582.06 1246
9582.99 1212
9583.91 1327
9584.84 1270
9585.76 1307
9586.69 1265
9587.61 1274
9588.53 1282
9589.46 1263
9590.38 1241
9591.31 1256
9592.23 1306
9593.16 1246
9594.08 1301
9595.01 1226
9595.93 1274
9596.86 1303
9597.78 1301
9598.71 1272
9599.63 1299
9600.56 1292
9601.48 1276
9602.41 1347
9603.33 1248
9604.26 1339
9605.18 1284
9606.11 1353
9607.03 1423
9607.96 1381
9608.89 1387
9609.81 1289
9610.74 1358
9611.66 1319
9612.59 1420
9613.51 1284
9614.44 1309
9615.37 1334
9616.29 1332
9617.22 1347
9618.14 1405
9619.07 1369
9620.00 1440
9620.92 1425
9621.85 1358
9622.77 1375
9623.70 1380
9624.63 1398
9625.55 1447
9626.48 1397
9627.41 1337
9628.33 1430
9629.26 1510
9630.19 1532
9631.11 1333
9632.04 1364
9632.97 1420
9633.89 1428
9634.82 1412
9635.75 1362
9636.67 1482
9637.60 1447
9638.53 1508
9639.45 1457
9640.38 1458
9641.31 1536
9642.23 1535
9643.16 1568
9644.09 1536
9645.02 1511
9645.94 1605
9646.87 1591
9647.80 1613
9648.73 1634
9649.65 1625
9650.58 1578
9651.51 1628
9652.44 1683
9653.36 1723
9654.29 1685
9655.22 1644
9656.15 1620
9657.08 1760
9658.00 1733
9658.93 1699
9659.86 1643
9660.79 1697
9661.72 1683
9662.64 1683
9663.57 1673
9664.50 1617
9665.43 1538
9666.36 1590
9667.28 1533
9668.21 1613
9669.14 1599
9670.07 1577
9671.00 1583
9671.93 1552
9672.86 1561
9673.78 1646
9674.71 1737
9675.64 1645
9676.57 1667
9677.50 1600
9678.43 1664
9679.36 1661
9680.29 1683
9681.21 1715
9682.14 1699
9683.07 1641
9684.00 1632
9684.93 1709
9685.86 1632
9686.79 1677
9687.72 1662
9688.65 1817
9689.58 1645
9690.51 1703
9691.44 1652
9692.37 1653
9693.30 1686
9694.23 1778
9695.16 1804
9696.09 1762
9697.02 1677
9697.94 1738
9698.87 1788
9699.80 1876
9700.73 1863
9701.66 1760
9702.59 1769
9703.52 1948
9704.45 1825
9705.39 1864
9706.32 1914
9707.25 1794
9708.18 1760
9709.11 1819
9710.04 1716
9710.97 1768
9711.90 1738
9712.83 1770
9713.76 1687
9714.69 1741
9715.62 1809
9716.55 1761
9717.48 1784
9718.41 1819
9719.34 1820
9720.27 1820
9721.21 1862
9722.14 1767
9723.07 1736
9724.00 1699
9724.93 1705
9725.86 1739
9726.79 1647
9727.72 1555
9728.65 1558
9729.59 1664
9730.52 1591
9731.45 1602
9732.38 1646
9733.31 1650
9734.24 1617
9735.17 1619
9736.11 1635
9737.04 1722
9737.97 1673
9738.90 1548
9739.83 1567
9740.77 1643
9741.70 1607
9742.63 1547
9743.56 1523
9744.49 1531
9745.43 1441
9746.36 1481
9747.29 1422
9748.22 1537
9749.15 1569
9750.09 1454
9751.02 1440
9751.95 1410
9752.88 1408
9753.82 1341
9754.75 1389
9755.68 1393
9756.61 1367
9757.55 1332
9758.48 1370
9759.41 1345
9760.35 1362
9761.28 1400
9762.21 1364
9763.14 1350
9764.08 1341
9765.01 1280
9765.94 1290
9766.88 1364
9767.81 1369
9768.74 1329
9769.68 1290
9770.61 1331
9771.54 1322
9772.48 1313
9773.41 1314
9774.34 1321
9775.28 1330
9776.21 1298
9777.14 1349
9778.08 1352
9779.01 1397
9779.94 1367
9780.88 1396
9781.81 1359
9782.75 1380
9783.68 1481
9784.61 1369
9785.55 1372
9786.48 1311
9787.42 1243
9788.35 1285
9789.28 1319
9790.22 1280
9791.15 1329
9792.09 1299
9793.02 1246
9793.96 1273
9794.89 1226
9795.83 1244
9796.76 1230
9797.69 1226
9798.63 1217
9799.56 1208
9800.50 1259
9801.43 1286
9802.37 1307
9803.30 1269
9804.24 1327
9805.17 1258
9806.11 1216
9807.04 1178
9807.98 1227
9808.91 1177
9809.85 1111
9810.78 1137
9811.72 1149
9812.65 1151
9813.59 1148
9814.53 1180
9815.46 1166
9816.40 1139
9817.33 1148
9818.27 1079
9819.20 1095
9820.14 1085
9821.07 1147
9822.01 1158
9822.95 1128
9823.88 1148
9824.82 1169
9825.75 1122
9826.69 1163
9827.63 1108
9828.56 1051
9829.50 1056
9830.43 1061
9831.37 1093
9832.31 1054
9833.24 1097
9834.18 1081
9835.12 1116
9836.05 1074
9836.99 1062
9837.93 1066
9838.86 1085
9839.80 1159
9840.73 1175
9841.67 1100
9842.61 1090
9843.55 1044
9844.48 1032
9845.42 1042
9846.36 1047
9847.29 1004
9848.23 1000
9849.17 1026
9850.10 998
9851.04 1008
9851.98 1056
9852.92 962
9853.85 997
9854.79 1074
9855.73 1104
9856.67 1137
9857.60 1085
9858.54 1095
9859.48 1068
9860.42 1130
9861.35 1052
9862.29 1068
9863.23 1088
9864.17 1013
9865.10 1024
9866.04 1110
9866.98 1041
9867.92 1020
9868.86 1055
9869.79 1024
9870.73 1026
9871.67 991
9872.61 1011
9873.55 1004
9874.48 1057
9875.42 1018
9876.36 1074
9877.30 1078
9878.24 1042
9879.18 1016
9880.12 1022
9881.05 1029
9881.99 972
9882.93 963
9883.87 983
9884.81 1020
9885.75 1058
9886.69 1016
9887.63 989
9888.56 976
9889.50 1019
9890.44 987
9891.38 976
9892.32 1002
9893.26 1014
9894.20 1009
9895.14 1013
9896.08 963
9897.02 989
9897.96 954
9898.90 960
9899.84 979
9900.77 1039
9901.71 1012
9902.65 967
9903.59 988
9904.53 1014
9905.47 992
9906.41 1003
9907.35 1004
9908.29 1038
9909.23 981
9910.17 1008
9911.11 1046
9912.05 1026
9912.99 954
9913.93 907
9914.87 1001
9915.81 1002
9916.75 969
9917.69 1001
9918.63 966
9919.57 996
9920.52 997
9921.46 990
9922.40 1090
9923.34 1039
9924.28 978
9925.22 999
9926.16 1083
9927.10 1036
9928.04 1040
9928.98 1055
9929.92 1097
9930.86 1120
9931.80 1119
9932.75 1211
9933.69 1138
9934.63 1078
9935.57 1106
9936.51 1064
9937.45 1070
9938.39 1069
9939.33 1063
9940.28 1042
9941.22 1006
9942.16 990
9943.10 936
9944.04 997
9944.98 960
9945.92 919
9946.87 971
9947.81 1000
9948.75 978
9949.69 964
9950.63 890
9951.58 953
9952.52 964
9953.46 992
9954.40 932
9955.34 890
9956.29 881
9957.23 912
9958.17 954
9959.11 993
9960.06 1020
9961.00 911
9961.94 875
9962.88 914
9963.83 999
9964.77 995
9965.71 999
9966.65 1018
9967.60 966
9968.54 978
9969.48 1002
9970.42 942
9971.37 959
9972.31 996
9973.25 1059
9974.20 962
9975.14 972
9976.08 951
9977.03 962
9977.97 956
9978.91 986
9979.86 989
9980.80 923
9981.74 928
9982.69 910
9983.63 965
9984.57 951
9985.52 855
9986.46 965
9987.40 921
9988.35 912
9989.29 951
9990.23 921
9991.18 931
9992.12 915
9993.07 884
9994.01 958
9994.95 1027
9995.90 936
9996.84 889
9997.79 847
9998.73 924
9999.67 982
10000.62 938
10001.56 900
10002.51 936
10003.45 991
10004.40 966
10005.34 957
10006.29 910
10007.23 937
10008.17 939
10009.12 954
10010.06 953
10011.01 892
10011.95 908
10012.90 937
10013.84 856
10014.79 924
10015.73 930
10016.68 955
10017.62 883
10018.57 890
10019.51 853
10020.46 878
10021.40 1008
10022.35 955
10023.29 950
10024.24 943
10025.19 926
10026.13 948
10027.08 960
10028.02 887
10028.97 838
10029.91 913
10030.86 843
10031.80 885
10032.75 931
10033.70 918
10034.64 872
10035.59 900
10036.53 933
10037.48 900
10038.43 933
10039.37 875
10040.32 911
10041.26 917
10042.21 934
10043.16 921
10044.10 855
10045.05 888
10046.00 845
10046.94 897
10047.89 908
10048.84 912
10049.78 875
10050.73 874
10051.68 944
10052.62 860
10053.57 913
10054.52 877
10055.46 941
10056.41 905
10057.36 898
10058.30 854
10059.25 893
10060.20 907
10061.15 860
10062.09 848
10063.04 935
10063.99 907
10064.93 862
10065.88 818
10066.83 780
10067.78 808
10068.72 852
10069.67 859
10070.62 859
10071.57 873
10072.51 867
10073.46 790
10074.41 832
10075.36 846
10076.31 895
10077.25 874
10078.20 872
10079.15 851
10080.10 909
10081.05 916
10081.99 864
10082.94 805
10083.89 847
10084.84 801
10085.79 822
10086.74 819
10087.68 771
10088.63 822
10089.58 870
10090.53 889
10091.48 897
10092.43 863
10093.37 848
10094.32 798
10095.27 857
10096.22 939
10097.17 939
10098.12 831
10099.07 785
10100.02 821
10100.97 876
10101.91 856
10102.86 810
10103.81 890
10104.76 864
10105.71 907
10106.66 895
10107.61 794
10108.56 861
10109.51 874
10110.46 887
10111.41 800
10112.36 848
10113.31 823
10114.26 867
10115.21 868
10116.16 851
10117.11 827
10118.06 855
10119.01 869
10119.96 852
10120.91 830
10121.86 829
10122.81 862
10123.76 888
10124.71 858
10125.66 818
10126.61 854
10127.56 850
10128.51 862
10129.46 871
10130.41 884
10131.36 889
10132.31 872
10133.26 769
10134.21 831
10135.16 812
10136.11 789
10137.06 882
10138.01 869
10138.96 820
10139.91 775
10140.86 835
10141.82 871
10142.77 781
10143.72 842
10144.67 903
10145.62 863
10146.57 852
10147.52 834
10148.47 906
10149.42 874
10150.38 846
10151.33 846
10152.28 853
10153.23 881
10154.18 924
10155.13 888
10156.09 923
10157.04 893
10157.99 906
10158.94 854
10159.89 838
10160.84 825
10161.80 782
10162.75 797
10163.70 843
10164.65 801
10165.60 841
10166.56 920
10167.51 884
10168.46 850
10169.41 805
10170.36 900
10171.32 912
10172.27 870
10173.22 842
10174.17 882
10175.13 869
10176.08 902
10177.03 859
10177.98 968
10178.94 825
10179.89 868
10180.84 943
10181.80 834
10182.75 845
10183.70 808
10184.65 813
10185.61 839
10186.56 946
10187.51 868
10188.47 904
10189.42 947
10190.37 872
10191.33 887
10192.28 880
10193.23 860
10194.19 900
10195.14 967
10196.09 941
10197.05 911
10198.00 902
10198.95 950
10199.91 959
10200.86 966
10201.82 931
10202.77 951
10203.72 915
10204.68 896
10205.63 921
10206.58 940
10207.54 997
10208.49 962
10209.45 1008
10210.40 955
10211.36 991
10212.31 943
10213.26 1026
10214.22 994
10215.17 903
10216.13 881
10217.08 933
10218.04 1008
10218.99 976
10219.94 904
10220.90 933
10221.85 875
10222.81 930
10223.76 1004
10224.72 992
10225.67 940
10226.63 899
10227.58 919
10228.54 918
10229.49 859
10230.45 869
10231.40 903
10232.36 880
10233.31 876
10234.27 966
10235.22 882
10236.18 933
10237.14 990
10238.09 966
10239.05 975
10240.00 927
10240.96 948
10241.91 993
10242.87 928
10243.82 959
10244.78 970
10245.74 967
10246.69 950
10247.65 937
10248.60 969
10249.56 868
10250.52 877
10251.47 864
10252.43 866
10253.38 868
10254.34 811
10255.30 826
10256.25 908
10257.21 874
10258.17 838
10259.12 876
10260.08 856
10261.04 857
10261.99 874
10262.95 846
10263.91 846
10264.86 830
10265.82 849
10266.78 829
10267.73 808
10268.69 793
10269.65 834
10270.60 917
10271.56 848
10272.52 835
10273.47 805
10274.43 882
10275.39 931
10276.35 910
10277.30 838
10278.26 893
10279.22 909
10280.18 913
10281.13 887
10282.09 825
10283.05 806
10284.01 839
10284.96 889
10285.92 843
10286.88 874
10287.84 874
10288.79 840
10289.75 893
10290.71 861
10291.67 875
10292.63 885
10293.58 849
10294.54 827
10295.50 819
10296.46 802
10297.42 864
10298.38 847
10299.33 819
10300.29 835
10301.25 894
10302.21 902
10303.17 906
10304.13 820
10305.08 821
10306.04 829
10307.00 852
10307.96 811
10308.92 902
10309.88 790
10310.84 743
10311.80 824
10312.75 823
10313.71 890
10314.67 856
10315.63 823
10316.59 809
10317.55 843
10318.51 832
10319.47 789
10320.43 865
10321.39 872
10322.35 886
10323.31 863
10324.27 848
10325.23 871
10326.18 864
10327.14 860
10328.10 901
10329.06 920
10330.02 825
10330.98 856
10331.94 879
10332.90 852
10333.86 875
10334.82 850
10335.78 905
10336.74 856
10337.70 874
10338.66 848
10339.62 871
10340.58 827
10341.54 833
10342.50 824
10343.46 863
10344.43 867
10345.39 877
10346.35 885
10347.31 834
10348.27 855
10349.23 807
10350.19 764
10351.15 818
10352.11 805
10353.07 821
10354.03 832
10354.99 889
10355.95 848
10356.91 828
10357.88 823
10358.84 793
10359.80 856
10360.76 868
10361.72 789
10362.68 803
10363.64 852
10364.60 797
10365.57 822
10366.53 826
10367.49 869
10368.45 856
10369.41 869
10370.37 844
10371.34 830
10372.30 809
10373.26 779
10374.22 814
10375.18 779
10376.14 764
10377.11 849
10378.07 842
10379.03 857
10379.99 812
10380.95 843
10381.92 800
10382.88 842
10383.84 853
10384.80 778
10385.77 854
10386.73 791
10387.69 801
10388.65 774
10389.62 799
10390.58 831
10391.54 769
10392.50 818
10393.47 840
10394.43 771
10395.39 751
10396.35 788
10397.32 773
10398.28 747
10399.24 781
10400.21 854
10401.17 803
10402.13 814
10403.10 821
10404.06 870
10405.02 764
10405.99 802
10406.95 815
10407.91 803
10408.88 849
10409.84 797
10410.80 858
10411.77 840
10412.73 875
10413.69 850
10414.66 832
10415.62 866
10416.58 761
10417.55 854
10418.51 853
10419.48 826
10420.44 854
10421.40 946
10422.37 901
10423.33 997
10424.30 915
10425.26 891
10426.23 926
10427.19 949
10428.15 897
10429.12 903
10430.08 849
10431.05 868
10432.01 919
10432.98 849
10433.94 920
10434.91 850
10435.87 874
10436.83 907
10437.80 801
10438.76 775
10439.73 774
10440.69 810
10441.66 834
10442.62 775
10443.59 738
10444.55 773
10445.52 761
10446.48 775
10447.45 793
10448.41 795
10449.38 791
10450.35 790
10451.31 788
10452.28 799
10453.24 801
10454.21 819
10455.17 826
10456.14 771
10457.10 731
10458.07 835
10459.04 732
10460.00 801
10460.97 834
10461.93 769
10462.90 797
10463.87 828
10464.83 822
10465.80 770
10466.76 807
10467.73 851
10468.70 884
10469.66 825
10470.63 777
10471.59 801
10472.56 819
10473.53 844
10474.49 765
10475.46 756
10476.43 795
10477.39 802
10478.36 819
10479.33 773
10480.29 837
10481.26 834
10482.23 817
10483.19 775
10484.16 810
10485.13 776
10486.09 805
10487.06 771
10488.03 783
10489.00 762
10489.96 811
10490.93 819
10491.90 784
10492.87 774
10493.83 806
10494.80 826
10495.77 817
10496.73 779
10497.70 802
10498.67 759
10499.64 785
10500.61 778
10501.57 814
10502.54 755
10503.51 819
10504.48 828
10505.44 783
10506.41 878
10507.38 833
10508.35 825
10509.32 831
10510.28 793
10511.25 751
10512.22 766
10513.19 716
10514.16 814
10515.13 786
10516.09 838
10517.06 786
10518.03 812
10519.00 893
10519.97 864
10520.94 850
10521.91 746
10522.87 787
10523.84 778
10524.81 758
10525.78 783
10526.75 814
10527.72 794
10528.69 832
10529.66 881
10530.63 799
10531.59 793
10532.56 788
10533.53 836
10534.50 768
10535.47 787
10536.44 821
10537.41 793
10538.38 810
10539.35 793
10540.32 841
10541.29 739
10542.26 763
10543.23 757
10544.20 761
10545.17 791
10546.14 810
10547.11 824
10548.08 780
10549.05 862
10550.02 870
10550.99 838
10551.96 888
10552.93 846
10553.90 847
10554.87 835
10555.84 846
10556.81 817
10557.78 862
10558.75 830
10559.72 883
10560.69 858
10561.66 830
10562.63 829
10563.60 868
10564.57 885
10565.54 862
10566.51 871
10567.48 857
10568.45 844
10569.42 871
10570.40 899
10571.37 931
10572.34 836
10573.31 872
10574.28 871
10575.25 811
10576.22 821
10577.19 809
10578.16 871
10579.14 834
10580.11 887
10581.08 826
10582.05 801
10583.02 789
10583.99 811
10584.96 810
10585.94 766
10586.91 815
10587.88 781
10588.85 855
10589.82 869
10590.79 852
10591.77 815
10592.74 773
10593.71 821
10594.68 834
10595.65 877
10596.63 841
10597.60 842
10598.57 866
10599.54 851
10600.52 876
10601.49 897
10602.46 883
10603.43 851
10604.41 842
10605.38 840
10606.35 871
10607.32 855
10608.30 841
10609.27 816
10610.24 876
10611.21 817
10612.19 799
10613.16 821
10614.13 824
10615.11 858
10616.08 829
10617.05 788
10618.02 821
10619.00 872
10619.97 901
10620.94 880
10621.92 904
10622.89 912
10623.86 850
10624.84 823
10625.81 894
10626.78 880
10627.76 859
10628.73 901
10629.71 892
10630.68 906
10631.65 908
10632.63 879
10633.60 878
10634.57 833
10635.55 842
10636.52 902
10637.50 836
10638.47 866
10639.44 880
10640.42 906
10641.39 926
10642.37 959
10643.34 859
10644.31 939
10645.29 1004
10646.26 998
10647.24 1028
10648.21 973
10649.19 919
10650.16 916
10651.14 843
10652.11 859
10653.09 856
10654.06 777
10655.04 789
10656.01 823
10656.98 793
10657.96 868
10658.93 864
10659.91 839
10660.88 822
10661.86 823
10662.84 806
10663.81 833
10664.79 798
10665.76 777
10666.74 843
10667.71 824
10668.69 817
10669.66 806
10670.64 857
10671.61 892
10672.59 906
10673.56 847
10674.54 791
10675.52 856
10676.49 900
10677.47 884
10678.44 911
10679.42 865
10680.40 830
10681.37 854
10682.35 863
10683.32 847
10684.30 812
10685.28 927
10686.25 905
10687.23 899
10688.20 867
10689.18 846
10690.16 891
10691.13 890
10692.11 860
10693.09 820
10694.06 816
10695.04 821
10696.02 775
10696.99 869
10697.97 849
10698.95 837
10699.92 789
10700.90 820
10701.88 772
10702.85 816
10703.83 880
10704.81 880
10705.79 831
10706.76 795
10707.74 842
10708.72 840
10709.70 791
10710.67 818
10711.65 763
10712.63 788
10713.60 857
10714.58 813
10715.56 779
10716.54 810
10717.52 856
10718.49 854
10719.47 880
10720.45 852
10721.43 815
10722.40 871
10723.38 837
10724.36 837
10725.34 820
10726.32 876
10727.29 804
10728.27 876
10729.25 777
10730.23 745
10731.21 816
10732.19 812
10733.16 778
10734.14 811
10735.12 764
10736.10 750
10737.08 771
10738.06 773
10739.03 834
10740.01 806
10740.99 782
10741.97 815
10742.95 780
10743.93 829
10744.91 853
10745.89 832
10746.87 852
10747.84 788
10748.82 759
10749.80 840
10750.78 906
10751.76 840
10752.74 794
10753.72 761
10754.70 789
10755.68 817
10756.66 824
10757.64 725
10758.62 796
10759.60 774
10760.58 747
10761.56 827
10762.54 812
10763.52 760
10764.50 790
10765.48 799
10766.45 764
10767.43 795
10768.41 788
10769.39 780
10770.38 865
10771.36 825
10772.34 834
10773.32 807
10774.30 740
10775.28 808
10776.26 917
10777.24 854
10778.22 784
10779.20 742
10780.18 816
10781.16 791
10782.14 822
10783.12 874
10784.10 877
10785.08 823
10786.06 799
10787.04 860
10788.02 903
10789.00 833
10789.99 866
10790.97 836
10791.95 842
10792.93 864
10793.91 769
10794.89 808
10795.87 840
10796.85 877
10797.84 842
10798.82 802
10799.80 771
10800.78 758
10801.76 796
10802.74 829
10803.72 855
10804.71 881
10805.69 820
10806.67 816
10807.65 742
10808.63 744
10809.61 781
10810.60 838
10811.58 863
10812.56 864
10813.54 786
10814.52 832
10815.51 888
10816.49 903
10817.47 889
10818.45 792
10819.44 815
10820.42 798
10821.40 832
10822.38 772
10823.37 798
10824.35 848
10825.33 852
10826.31 901
10827.30 926
10828.28 878
10829.26 877
10830.24 994
10831.23 914
10832.21 802
10833.19 785
10834.18 855
10835.16 944
10836.14 869
10837.13 845
10838.11 831
10839.09 876
10840.07 904
10841.06 900
10842.04 865
10843.02 889
10844.01 932
10844.99 892
10845.98 874
10846.96 848
10847.94 887
10848.93 884
10849.91 873
10850.89 885
10851.88 845
10852.86 947
10853.84 888
10854.83 932
10855.81 927
10856.80 930
10857.78 849
10858.77 870
10859.75 981
10860.73 950
10861.72 898
10862.70 886
10863.69 969
10864.67 880
10865.66 918
10866.64 951
10867.62 924
10868.61 1022
10869.59 950
10870.58 912
10871.56 963
10872.55 962
10873.53 986
10874.52 900
10875.50 936
10876.49 935
10877.47 927
10878.46 892
10879.44 905
10880.43 959
10881.41 958
10882.40 923
10883.38 964
10884.37 957
10885.35 960
10886.34 1006
10887.32 998
10888.31 965
10889.29 942
10890.28 933
10891.27 940
10892.25 964
10893.24 1062
10894.22 992
10895.21 1007
10896.19 1005
10897.18 1040
10898.17 983
10899.15 1023
10900.14 1017
10901.12 1156
10902.11 980
10903.10 1020
10904.08 1039
10905.07 1012
10906.05 1024
10907.04 1020
10908.03 1011
10909.01 1040
10910.00 1032
10910.99 1025
10911.97 995
10912.96 1074
10913.95 1066
10914.93 1050
10915.92 1100
10916.91 1051
10917.89 1053
10918.88 1021
10919.87 1151
10920.85 1112
10921.84 1080
10922.83 1092
10923.81 1067
10924.80 1079
10925.79 1113
10926.78 1097
10927.76 1093
10928.75 1093
10929.74 1094
10930.73 1153
10931.71 1160
10932.70 1123
10933.69 1052
10934.68 1054
10935.66 1052
10936.65 1111
10937.64 1133
10938.63 1116
10939.61 1080
10940.60 1086
10941.59 1193
10942.58 1201
10943.57 1226
10944.55 1227
10945.54 1236
10946.53 1225
10947.52 1252
10948.51 1265
10949.49 1271
10950.48 1283
10951.47 1231
10952.46 1230
10953.45 1236
10954.44 1242
10955.42 1223
10956.41 1248
10957.40 1267
10958.39 1228
10959.38 1141
10960.37 1183
10961.36 1227
10962.34 1292
10963.33 1424
10964.32 1366
10965.31 1264
10966.30 1358
10967.29 1268
10968.28 1244
10969.27 1278
10970.26 1286
10971.25 1143
10972.24 1227
10973.22 1232
10974.21 1258
10975.20 1158
10976.19 1152
10977.18 1165
10978.17 1132
10979.16 1173
10980.15 1164
10981.14 1182
10982.13 1206
10983.12 1171
10984.11 1234
10985.10 1218
10986.09 1266
10987.08 1279
10988.07 1230
10989.06 1203
10990.05 1197
10991.04 1247
10992.03 1240
10993.02 1235
10994.01 1206
10995.00 1319
10995.99 1339
10996.98 1218
10997.97 1307
10998.96 1333
10999.95 1342
11000.94 1380
11001.93 1500
11002.92 1538
11003.92 1644
11004.91 1608
11005.90 1612
11006.89 1659
11007.88 1541
11008.87 1473
11009.86 1438
11010.85 1442
11011.84 1371
11012.83 1260
11013.82 1217
11014.82 1182
11015.81 1204
11016.80 1314
11017.79 1228
11018.78 1191
11019.77 1177
11020.76 1137
11021.76 1149
11022.75 1137
11023.74 1145
11024.73 1154
11025.72 1150
11026.71 1152
11027.70 1099
11028.70 1103
11029.69 1191
11030.68 1067
11031.67 1165
11032.66 1174
11033.66 1080
11034.65 1124
11035.64 1127
11036.63 1090
11037.62 1044
11038.62 1127
11039.61 1134
11040.60 1136
11041.59 1177
11042.59 1164
11043.58 1129
11044.57 1129
11045.56 1142
11046.56 1095
11047.55 1072
11048.54 1096
11049.53 1153
11050.53 1127
11051.52 995
11052.51 970
11053.51 1019
11054.50 997
11055.49 1058
11056.49 1057
11057.48 1043
11058.47 1079
11059.46 1043
11060.46 1101
11061.45 1052
11062.44 1118
11063.44 1019
11064.43 1044
11065.42 1031
11066.42 1071
11067.41 1058
11068.41 972
11069.40 1067
11070.39 1012
11071.39 1061
11072.38 1004
11073.37 979
11074.37 980
11075.36 992
11076.36 1017
11077.35 1001
11078.34 992
11079.34 1028
11080.33 1036
11081.33 1033
11082.32 980
11083.31 984
11084.31 1026
11085.30 1020
11086.30 1093
11087.29 1016
11088.29 1022
11089.28 1026
11090.28 1007
11091.27 962
11092.27 1014
11093.26 970
11094.25 902
11095.25 965
11096.24 1008
11097.24 1005
11098.23 963
11099.23 1032
11100.22 985
11101.22 998
11102.21 994
11103.21 963
11104.20 1004
11105.20 996
11106.20 983
11107.19 917
11108.19 913
11109.18 916
11110.18 986
11111.17 1059
11112.17 989
11113.16 912
11114.16 958
11115.15 949
11116.15 933
11117.15 975
11118.14 988
11119.14 990
11120.13 865
11121.13 924
11122.13 951
11123.12 982
11124.12 1011
11125.11 956
11126.11 928
11127.11 912
11128.10 930
11129.10 924
11130.10 870
11131.09 895
11132.09 989
11133.09 954
11134.08 953
11135.08 954
11136.07 913
11137.07 907
11138.07 1012
11139.07 996
11140.06 933
11141.06 953
11142.06 927
11143.05 899
11144.05 882
11145.05 952
11146.04 978
11147.04 903
11148.04 862
11149.04 927
11150.03 912
11151.03 910
11152.03 915
11153.02 956
11154.02 1017
11155.02 905
11156.02 895
11157.01 913
11158.01 924
11159.01 972
11160.01 966
11161.01 901
11162.00 908
11163.00 860
11164.00 841
11165.00 944
11165.99 908
11166.99 935
11167.99 894
11168.99 961
11169.99 947
11170.99 860
11171.98 834
11172.98 902
11173.98 862
11174.98 890
11175.98 864
11176.98 874
11177.97 849
11178.97 893
11179.97 849
11180.97 835
11181.97 878
11182.97 959
11183.97 948
11184.96 894
11185.96 847
11186.96 822
11187.96 802
11188.96 850
11189.96 896
11190.96 929
11191.96 895
11192.96 896
11193.96 819
11194.96 856
11195.96 879
11196.95 870
11197.95 891
11198.95 862
11199.95 947
11200.95 881
11201.95 925
11202.95 950
11203.95 960
11204.95 902
11205.95 887
11206.95 874
11207.95 895
11208.95 858
11209.95 835
11210.95 874
11211.95 895
11212.95 926
11213.95 965
11214.95 883
11215.95 842
11216.95 862
11217.95 833
11218.95 936
11219.95 967
11220.95 895
11221.95 927
11222.95 900
11223.95 915
11224.95 964
11225.96 898
11226.96 910
11227.96 973
11228.96 845
11229.96 848
11230.96 880
11231.96 821
11232.96 818
11233.96 875
11234.96 903
11235.96 917
11236.97 846
11237.97 880
11238.97 939
11239.97 854
11240.97 860
11241.97 881
11242.97 933
11243.98 962
11244.98 923
11245.98 846
11246.98 860
11247.98 944
11248.98 942
11249.98 921
11250.99 833
11251.99 871
11252.99 877
11253.99 870
11254.99 865
11256.00 831
11257.00 823
11258.00 830
11259.00 884
11260.00 876
11261.01 924
11262.01 949
11263.01 896
11264.01 898
11265.02 887
11266.02 938
11267.02 886
11268.02 897
11269.03 962
11270.03 929
11271.03 877
11272.03 908
11273.04 904
11274.04 892
11275.04 863
11276.05 941
11277.05 958
11278.05 952
11279.05 865
11280.06 907
11281.06 951
11282.06 894
11283.07 885
11284.07 938
11285.07 943
11286.08 881
11287.08 883
11288.08 886
11289.09 917
11290.09 884
11291.09 931
11292.10 906
11293.10 917
11294.11 863
11295.11 889
11296.11 894
11297.12 893
11298.12 952
11299.13 967
11300.13 938
11301.13 907
11302.14 914
11303.14 831
11304.15 849
11305.15 813
11306.15 834
11307.16 849
11308.16 887
11309.17 916
11310.17 871
11311.18 857
11312.18 899
11313.18 922
11314.19 988
11315.19 1002
11316.20 937
11317.20 878
11318.21 933
11319.21 939
11320.22 949
11321.22 983
11322.23 936
11323.23 906
11324.24 909
11325.24 1029
11326.25 972
11327.25 898
11328.26 907
11329.26 922
11330.27 957
11331.27 982
11332.28 944
11333.29 950
11334.29 977
11335.30 982
11336.30 940
11337.31 982
11338.31 1045
11339.32 997
11340.33 892
11341.33 946
11342.34 1022
11343.34 1051
11344.35 1020
11345.35 997
11346.36 1059
11347.37 1077
11348.37 1014
11349.38 968
11350.39 998
11351.39 985
11352.40 1032
11353.40 1022
11354.41 1019
11355.42 1018
11356.42 959
11357.43 1030
11358.44 989
11359.44 941
11360.45 978
11361.46 969
11362.46 942
11363.47 874
11364.48 925
11365.48 888
11366.49 900
11367.50 908
11368.50 864
11369.51 873
11370.52 906
11371.53 937
11372.53 983
11373.54 910
11374.55 963
11375.56 937
11376.56 954
11377.57 951
11378.58 924
11379.59 864
11380.59 928
11381.60 952
11382.61 947
11383.62 952
11384.62 971
11385.63 1029
11386.64 955
11387.65 967
11388.65 945
11389.66 940
11390.67 989
11391.68 1008
11392.69 960
11393.69 977
11394.70 874
11395.71 930
11396.72 936
11397.73 969
11398.74 941
11399.74 941
11400.75 912
11401.76 940
11402.77 947
11403.78 930
11404.79 904
11405.80 926
11406.80 921
11407.81 941
11408.82 1023
11409.83 961
11410.84 947
11411.85 989
11412.86 991
11413.87 974
11414.88 930
11415.89 935
11416.89 974
11417.90 962
11418.91 1011
11419.92 930
11420.93 987
11421.94 999
11422.95 974
11423.96 1044
11424.97 1030
11425.98 961
11426.99 1000
11428.00 993
11429.01 972
11430.02 929
11431.03 937
11432.04 981
11433.05 1035
11434.06 974
11435.07 998
11436.08 1135
11437.09 1048
11438.10 990
11439.11 994
11440.12 1044
11441.13 1107
11442.14 1126
11443.15 1040
11444.16 1013
11445.17 1115
11446.18 1065
11447.19 1007
11448.20 987
11449.21 1030
11450.22 1062
11451.23 1065
11452.24 1054
11453.25 1016
11454.27 1075
11455.28 1167
11456.29 1092
11457.30 1031
11458.31 1062
11459.32 1106
11460.33 1057
11461.34 1090
11462.35 1110
11463.36 1110
11464.38 1118
11465.39 1134
11466.40 1142
11467.41 1137
11468.42 1157
11469.43 1153
11470.44 1070
11471.46 1100
11472.47 1100
11473.48 1149
11474.49 1146
11475.50 1248
11476.52 1118
11477.53 1122
11478.54 1117
11479.55 1196
11480.56 1155
11481.57 1082
11482.59 1140
11483.60 1133
11484.61 1138
11485.62 1132
11486.64 1200
11487.65 1156
11488.66 1138
11489.67 1145
11490.69 1188
11491.70 1155
11492.71 1148
11493.72 1172
11494.74 1176
11495.75 1172
11496.76 1218
11497.77 1196
11498.79 1164
11499.80 1157
11500.81 1235
11501.83 1240
11502.84 1259
11503.85 1226
11504.86 1249
11505.88 1198
11506.89 1290
11507.90 1216
11508.92 1190
11509.93 1246
11510.94 1203
11511.96 1147
11512.97 1183
11513.98 1281
11515.00 1249
11516.01 1156
11517.02 1247
11518.04 1355
11519.05 1349
11520.07 1269
11521.08 1251
11522.09 1259
11523.11 1220
11524.12 1254
11525.13 1203
11526.15 1259
11527.16 1242
11528.18 1308
11529.19 1326
11530.21 1305
11531.22 1356
11532.23 1338
11533.25 1397
11534.26 1318
11535.28 1301
11536.29 1277
11537.31 1387
11538.32 1413
11539.34 1382
11540.35 1399
11541.36 1422
11542.38 1346
11543.39 1447
11544.41 1395
11545.42 1469
11546.44 1440
11547.45 1472
11548.47 1595
11549.48 1454
11550.50 1409
11551.51 1471
11552.53 1462
11553.54 1457
11554.56 1464
11555.57 1466
11556.59 1484
11557.61 1570
11558.62 1639
11559.64 1607
11560.65 1600
11561.67 1698
11562.68 1767
11563.70 1712
11564.71 1684
11565.73 1637
11566.75 1719
11567.76 1684
11568.78 1672
11569.79 1771
11570.81 1747
11571.83 1779
11572.84 1666
11573.86 1709
11574.87 1789
11575.89 1785
11576.91 1866
11577.92 1873
11578.94 1917
11579.96 1970
11580.97 2001
11581.99 2037
11583.00 2055
11584.02 2117
11585.04 2100
11586.05 2216
11587.07 2228
11588.09 2289
11589.10 2280
11590.12 2382
11591.14 2384
11592.16 2449
11593.17 2487
11594.19 2524
11595.21 2611
11596.22 2750
11597.24 2910
11598.26 3090
11599.28 3339
11600.29 3683
11601.31 3878
11602.33 4132
11603.34 4352
11604.36 4460
11605.38 4559
11606.40 4492
11607.41 4434
11608.43 4354
11609.45 3981
11610.47 3713
11611.49 3639
11612.50 3235
11613.52 2992
11614.54 2810
11615.56 2520
11616.58 2399
11617.59 2371
11618.61 2208
11619.63 2104
11620.65 2026
11621.67 1986
11622.68 1967
11623.70 2036
11624.72 2015
11625.74 2000
11626.76 1907
11627.78 1977
11628.79 2047
11629.81 1916
11630.83 1827
11631.85 1902
11632.87 1848
11633.89 1937
11634.91 1958
11635.93 1890
11636.94 1826
11637.96 1850
11638.98 1909
11640.00 1969
11641.02 1936
11642.04 1966
11643.06 1936
11644.08 1963
11645.10 1918
11646.12 1950
11647.14 2006
11648.16 1800
11649.17 1813
11650.19 1833
11651.21 1688
11652.23 1618
11653.25 1642
11654.27 1633
11655.29 1587
11656.31 1672
11657.33 1540
11658.35 1549
11659.37 1591
11660.39 1639
11661.41 1580
11662.43 1631
11663.45 1686
11664.47 1686
11665.49 1565
11666.51 1629
11667.53 1599
11668.55 1641
11669.57 1637
11670.59 1583
11671.61 1586
11672.63 1683
11673.65 1694
11674.67 1667
11675.70 1652
11676.72 1693
11677.74 1733
11678.76 1748
11679.78 1770
11680.80 1852
11681.82 1870
11682.84 1905
11683.86 1851
11684.88 1712
11685.90 1708
11686.92 1731
11687.95 1837
11688.97 1838
11689.99 1684
11691.01 1743
11692.03 1771
11693.05 1741
11694.07 1715
11695.10 1712
11696.12 1664
11697.14 1633
11698.16 1624
11699.18 1582
11700.20 1551
11701.22 1703
11702.25 1732
11703.27 1595
11704.29 1576
11705.31 1579
11706.33 1545
11707.36 1564
11708.38 1495
11709.40 1598
11710.42 1541
11711.44 1512
11712.47 1534
11713.49 1459
11714.51 1443
11715.53 1410
11716.56 1437
11717.58 1480
11718.60 1462
11719.62 1499
11720.65 1430
11721.67 1476
11722.69 1439
11723.71 1509
11724.74 1450
11725.76 1431
11726.78 1469
11727.80 1402
11728.83 1348
11729.85 1399
11730.87 1282
11731.90 1335
11732.92 1416
11733.94 1347
11734.97 1354
11735.99 1307
11737.01 1334
11738.04 1267
11739.06 1330
11740.08 1348
11741.11 1295
11742.13 1296
11743.15 1319
11744.18 1246
11745.20 1235
11746.22 1242
11747.25 1203
11748.27 1314
11749.30 1281
11750.32 1421
11751.34 1318
11752.37 1406
11753.39 1315
11754.42 1285
11755.44 1264
11756.46 1239
11757.49 1315
11758.51 1281
11759.54 1189
11760.56 1240
11761.58 1269
11762.61 1229
11763.63 1243
11764.66 1258
11765.68 1218
11766.71 1186
11767.73 1131
11768.76 1113
11769.78 1152
11770.81 1168
11771.83 1164
11772.86 1160
11773.88 1154
11774.91 1116
11775.93 1181
11776.96 1217
11777.98 1141
11779.01 1194
11780.03 1176
11781.06 1165
11782.08 1141
11783.11 1137
11784.13 1143
11785.16 1043
11786.18 1172
11787.21 1078
11788.23 1140
11789.26 1068
11790.28 1106
11791.31 1068
11792.34 1130
11793.36 1189
11794.39 1077
11795.41 1022
11796.44 1078
11797.47 1106
11798.49 1136
11799.52 1099
11800.54 1101
11801.57 1091
11802.60 1092
11803.62 1047
11804.65 1051
11805.67 1124
11806.70 1045
11807.73 1092
11808.75 1127
11809.78 1083
11810.81 1046
11811.83 1039
11812.86 1054
11813.89 1008
11814.91 1029
11815.94 1072
11816.97 1085
11817.99 1020
11819.02 964
11820.05 1042
11821.07 1012
11822.10 979
11823.13 1065
11824.16 1058
11825.18 1053
11826.21 1075
11827.24 1070
11828.26 1096
11829.29 1095
11830.32 1099
11831.35 1087
11832.37 1027
11833.40 993
11834.43 1034
11835.46 1098
11836.48 1091
11837.51 1079
11838.54 1111
11839.57 1062
11840.59 1067
11841.62 1121
11842.65 1028
11843.68 1031
11844.71 1004
11845.73 1037
11846.76 1039
11847.79 1060
11848.82 1119
11849.85 1020
11850.88 1061
11851.90 963
11852.93 1014
11853.96 997
11854.99 959
11856.02 1002
11857.05 1059
11858.07 1057
11859.10 1081
11860.13 1063
11861.16 1066
11862.19 1060
11863.22 1023
11864.25 1013
11865.28 1009
11866.30 1018
11867.33 1080
11868.36 1054
11869.39 956
11870.42 1012
11871.45 1058
11872.48 1039
11873.51 1003
11874.54 1018
11875.57 1010
11876.60 994
11877.63 1014
11878.65 1086
11879.68 1044
11880.71 990
11881.74 951
11882.77 1053
11883.80 1053
11884.83 1161
11885.86 1079
11886.89 1022
11887.92 1013
11888.95 1032
11889.98 1049
11891.01 1109
11892.04 1076
11893.07 980
11894.10 982
11895.13 1006
11896.16 1114
11897.19 1025
11898.22 1009
11899.25 1039
11900.28 1120
11901.31 1163
11902.34 1118
11903.38 1127
11904.41 1075
11905.44 1064
11906.47 1144
11907.50 1153
11908.53 1139
11909.56 1141
11910.59 1127
11911.62 1129
11912.65 1075
11913.68 1143
11914.71 1176
11915.75 1095
11916.78 1043
11917.81 1160
11918.84 1140
11919.87 1093
11920.90 1102
11921.93 1091
11922.96 1087
11924.00 1119
11925.03 1151
11926.06 1108
11927.09 1128
11928.12 1128
11929.15 1169
11930.18 1276
11931.22 1178
11932.25 1183
11933.28 1222
11934.31 1298
11935.34 1317
11936.38 1306
11937.41 1302
11938.44 1302
11939.47 1305
11940.50 1287
11941.54 1301
11942.57 1232
11943.60 1265
11944.63 1243
11945.67 1215
11946.70 1188
11947.73 1144
11948.76 1122
11949.80 1084
11950.83 1106
11951.86 1103
11952.89 1016
11953.93 972
11954.96 1036
11955.99 1123
11957.02 1060
11958.06 1103
11959.09 1106
11960.12 1075
11961.16 1096
11962.19 1009
11963.22 1007
11964.26 1067
11965.29 1046
11966.32 1056
11967.36 963
11968.39 973
11969.42 1060
11970.46 1062
11971.49 1033
11972.52 1045
11973.56 1008
11974.59 1009
11975.62 1111
11976.66 1116
11977.69 1026
11978.73 1026
11979.76 1082
11980.79 1063
11981.83 997
11982.86 1006
11983.89 1062
11984.93 1036
11985.96 996
11987.00 1021
11988.03 994
11989.07 1001
11990.10 1069
11991.13 1058
11992.17 1070
11993.20 1001
11994.24 1009
11995.27 1065
11996.31 1006
11997.34 1072
11998.38 1073
11999.41 1047
12000.45 1109
12001.48 1021
12002.51 986
12003.55 1012
12004.58 1012
12005.62 1064
12006.65 1064
12007.69 1133
12008.72 1119
12009.76 1111
12010.80 1141
12011.83 1098
12012.87 1096
12013.90 1066
12014.94 1092
12015.97 1074
12017.01 1137
12018.04 1119
12019.08 1147
12020.11 1101
12021.15 1132
12022.19 1144
12023.22 1202
12024.26 1151
12025.29 1117
12026.33 1068
12027.36 1146
12028.40 1083
12029.44 1098
12030.47 1093
12031.51 1115
12032.54 1150
12033.58 1128
12034.62 1168
12035.65 1133
12036.69 1048
12037.73 1124
12038.76 1095
12039.80 1093
12040.84 1216
12041.87 1131
12042.91 1077
12043.94 1067
12044.98 1056
12046.02 1114
12047.06 1138
12048.09 1118
12049.13 1097
12050.17 1137
12051.20 1232
12052.24 1149
12053.28 1103
12054.31 1143
12055.35 1147
12056.39 1199
12057.43 1125
12058.46 1138
12059.50 1092
12060.54 1078
12061.57 1192
12062.61 1145
12063.65 1102
12064.69 1179
12065.72 1180
12066.76 1087
12067.80 1182
12068.84 1106
12069.88 1193
12070.91 1164
12071.95 1119
12072.99 1161
12074.03 1106
12075.06 1180
12076.10 1169
12077.14 1271
12078.18 1209
12079.22 1142
12080.26 1087
12081.29 1142
12082.33 1120
12083.37 1177
12084.41 1138
12085.45 1094
12086.49 1123
12087.52 1113
12088.56 1138
12089.60 1211
12090.64 1201
12091.68 1160
12092.72 1212
12093.76 1250
12094.79 1198
12095.83 1240
12096.87 1241
12097.91 1194
12098.95 1291
12099.99 1219
12101.03 1194
12102.07 1257
12103.11 1281
12104.15 1231
12105.19 1225
12106.22 1347
12107.26 1369
12108.30 1345
12109.34 1289
12110.38 1305
12111.42 1290
12112.46 1357
12113.50 1252
12114.54 1274
12115.58 1306
12116.62 1241
12117.66 1177
12118.70 1160
12119.74 1145
12120.78 1124
12121.82 1091
12122.86 1198
12123.90 1109
12124.94 1041
12125.98 1023
12127.02 1040
12128.06 1038
12129.10 981
12130.14 1061
12131.18 1089
12132.22 1065
12133.26 1133
12134.30 1127
12135.34 1076
12136.38 1000
12137.42 1036
12138.47 1008
12139.51 1049
12140.55 1071
12141.59 1058
12142.63 1013
12143.67 1027
12144.71 1063
12145.75 1082
12146.79 1071
12147.83 1007
12148.87 1019
12149.92 1023
12150.96 1005
12152.00 997
12153.04 1016
12154.08 1051
12155.12 1046
12156.16 1049
12157.21 1077
12158.25 1051
12159.29 991
12160.33 934
12161.37 1006
12162.41 1015
12163.46 1003
12164.50 970
12165.54 905
12166.58 957
12167.62 1027
12168.67 958
12169.71 1033
12170.75 1009
12171.79 939
12172.83 917
12173.88 986
12174.92 1015
12175.96 1021
12177.00 947
12178.05 966
12179.09 1027
12180.13 984
12181.17 928
12182.22 1013
12183.26 922
12184.30 952
12185.34 917
12186.39 939
12187.43 999
12188.47 928
12189.51 963
12190.56 907
12191.60 973
12192.64 948
12193.69 942
12194.73 977
12195.77 990
12196.82 996
12197.86 991
12198.90 952
12199.95 1036
12200.99 976
12202.03 967
12203.08 914
12204.12 947
12205.16 989
12206.21 947
12207.25 918
12208.29 950
12209.34 906
12210.38 927
12211.43 942
12212.47 952
12213.51 935
12214.56 911
12215.60 926
12216.65 924
12217.69 879
12218.73 925
12219.78 967
12220.82 922
12221.87 964
12222.91 934
12223.96 886
12225.00 901
12226.04 988
12227.09 910
12228.13 906
12229.18 929
12230.22 946
12231.27 930
12232.31 975
12233.36 939
12234.40 910
12235.45 933
12236.49 969
12237.54 954
12238.58 888
12239.63 915
12240.67 934
12241.72 909
12242.76 834
12243.81 864
12244.85 949
12245.90 886
12246.94 904
12247.99 846
12249.03 861
12250.08 879
12251.12 882
12252.17 903
12253.22 948
12254.26 869
12255.31 894
12256.35 948
12257.40 881
12258.44 844
12259.49 851
12260.54 881
12261.58 943
12262.63 919
12263.67 878
12264.72 843
12265.77 879
12266.81 919
12267.86 946
12268.91 893
12269.95 890
12271.00 848
12272.04 865
12273.09 828
12274.14 788
12275.18 813
12276.23 889
12277.28 870
12278.32 833
12279.37 893
12280.42 848
12281.46 849
12282.51 846
12283.56 839
12284.61 888
12285.65 840
12286.70 808
12287.75 854
12288.79 855
12289.84 807
12290.89 803
12291.94 841
12292.98 862
12294.03 801
12295.08 797
12296.13 873
12297.17 870
12298.22 865
12299.27 799
12300.32 854
12301.36 808
12302.41 779
12303.46 847
12304.51 873
12305.55 791
12306.60 816
12307.65 842
12308.70 856
12309.75 800
12310.79 814
12311.84 805
12312.89 838
12313.94 868
12314.99 858
12316.04 770
12317.08 832
12318.13 843
12319.18 775
12320.23 804
12321.28 846
12322.33 840
12323.37 812
12324.42 813
12325.47 767
12326.52 796
12327.57 761
12328.62 831
12329.67 811
12330.72 783
12331.77 830
12332.81 793
12333.86 795
12334.91 832
12335.96 838
12337.01 820
12338.06 805
12339.11 786
12340.16 766
12341.21 781
12342.26 849
12343.31 820
12344.36 831
12345.41 804
12346.46 781
12347.51 831
12348.56 804
12349.61 800
12350.65 799
12351.70 766
12352.75 872
12353.80 769
12354.85 716
12355.90 770
12356.95 742
12358.00 838
12359.05 792
12360.11 801
12361.16 798
12362.21 781
12363.26 784
12364.31 769
12365.36 819
12366.41 815
12367.46 782
12368.51 775
12369.56 791
12370.61 751
12371.66 804
12372.71 745
12373.76 788
12374.81 762
12375.86 794
12376.91 815
12377.97 748
12379.02 810
12380.07 806
12381.12 780
12382.17 810
12383.22 792
12384.27 811
12385.32 878
12386.37 802
12387.43 802
12388.48 811
12389.53 811
12390.58 830
12391.63 783
12392.68 802
12393.74 826
12394.79 769
12395.84 720
12396.89 781
12397.94 813
12398.99 803
12400.05 816
12401.10 801
12402.15 792
12403.20 774
12404.25 803
12405.31 892
12406.36 819
12407.41 838
12408.46 810
12409.51 850
12410.57 839
12411.62 844
12412.67 830
12413.72 864
12414.78 831
12415.83 807
12416.88 806
12417.93 766
12418.99 798
12420.04 832
12421.09 882
12422.15 837
12423.20 838
12424.25 845
12425.30 823
12426.36 834
12427.41 833
12428.46 853
12429.52 856
12430.57 909
12431.62 888
12432.68 828
12433.73 786
12434.78 812
12435.84 780
12436.89 845
12437.94 843
12439.00 801
12440.05 870
12441.10 843
12442.16 809
12443.21 886
12444.27 877
12445.32 859
12446.37 849
12447.43 878
12448.48 844
12449.54 857
12450.59 829
12451.64 808
12452.70 803
12453.75 848
12454.81 894
12455.86 807
12456.91 791
12457.97 858
12459.02 849
12460.08 825
12461.13 877
12462.19 864
12463.24 808
12464.30 872
12465.35 844
12466.41 833
12467.46 865
12468.52 900
12469.57 867
12470.63 856
12471.68 900
12472.73 908
12473.79 911
12474.85 879
12475.90 958
12476.96 920
12478.01 846
12479.07 869
12480.12 884
12481.18 876
12482.23 898
12483.29 909
12484.34 904
12485.40 941
12486.45 943
12487.51 938
12488.57 993
12489.62 1017
12490.68 1082
12491.73 1071
12492.79 1087
12493.84 1098
12494.90 1092
12495.96 1186
12497.01 1241
12498.07 1227
12499.12 1352
12500.18 1322
12501.24 1322
12502.29 1356
12503.35 1336
12504.41 1313
12505.46 1314
12506.52 1206
12507.57 1148
12508.63 1075
12509.69 1163
12510.74 1145
12511.80 1093
12512.86 1091
12513.91 987
12514.97 949
12516.03 940
12517.08 976
12518.14 940
12519.20 901
12520.26 927
12521.31 920
12522.37 937
12523.43 857
12524.48 855
12525.54 893
12526.60 936
12527.66 983
12528.71 977
12529.77 942
12530.83 897
12531.89 887
12532.94 981
12534.00 1001
12535.06 943
12536.12 907
12537.17 959
12538.23 965
12539.29 957
12540.35 947
12541.41 895
12542.46 878
12543.52 921
12544.58 937
12545.64 927
12546.70 973
12547.75 947
12548.81 900
12549.87 957
12550.93 916
12551.99 905
12553.05 886
12554.10 916
12555.16 896
12556.22 911
12557.28 881
12558.34 901
12559.40 890
12560.46 944
12561.51 978
12562.57 985
12563.63 877
12564.69 950
12565.75 883
12566.81 872
12567.87 843
12568.93 900
12569.99 896
12571.04 948
12572.10 909
12573.16 908
12574.22 984
12575.28 988
12576.34 1045
12577.40 1086
12578.46 1051
12579.52 1159
12580.58 1002
12581.64 1099
12582.70 1110
12583.76 1009
12584.82 1016
12585.88 1018
12586.94 1021
12588.00 951
12589.06 966
12590.12 983
12591.18 989
12592.24 930
12593.30 966
12594.36 967
12595.42 939
12596.48 872
12597.54 869
12598.60 899
12599.66 924
12600.72 896
12601.78 919
12602.84 912
12603.90 883
12604.96 844
12606.02 854
12607.08 926
12608.14 937
12609.20 858
12610.27 910
12611.33 886
12612.39 886
12613.45 865
12614.51 882
12615.57 896
12616.63 909
12617.69 905
12618.75 943
12619.81 904
12620.88 927
12621.94 979
12623.00 932
12624.06 929
12625.12 922
12626.18 860
12627.24 890
12628.31 911
12629.37 873
12630.43 897
12631.49 806
12632.55 820
12633.61 810
12634.68 856
12635.74 920
12636.80 852
12637.86 825
12638.92 811
12639.99 813
12641.05 831
12642.11 840
12643.17 855
12644.23 846
12645.30 873
12646.36 838
12647.42 836
12648.48 808
12649.55 833
12650.61 810
12651.67 807
12652.73 813
12653.80 826
12654.86 784
12655.92 854
12656.99 852
12658.05 863
12659.11 823
12660.17 836
12661.24 846
12662.30 823
12663.36 804
12664.43 870
12665.49 864
12666.55 763
12667.62 850
12668.68 837
12669.74 826
12670.81 855
12671.87 853
12672.93 829
12674.00 842
12675.06 841
12676.12 860
12677.19 838
12678.25 838
12679.31 853
12680.38 807
12681.44 780
12682.51 804
12683.57 827
12684.63 837
12685.70 807
12686.76 816
12687.83 860
12688.89 793
12689.95 808
12691.02 795
12692.08 801
12693.15 829
12694.21 879
12695.28 882
12696.34 817
12697.40 826
12698.47 826
12699.53 872
12700.60 836
12701.66 777
12702.73 823
12703.79 863
12704.86 778
12705.92 797
12706.99 793
12708.05 767
12709.12 815
12710.18 843
12711.25 828
12712.31 811
12713.38 822
12714.44 781
12715.51 852
12716.57 866
12717.64 800
12718.70 767
12719.77 754
12720.83 730
12721.90 808
12722.97 813
12724.03 772
12725.10 805
12726.16 818
12727.23 842
12728.29 764
12729.36 744
12730.43 808
12731.49 818
12732.56 898
12733.62 846
12734.69 755
12735.76 742
12736.82 744
12737.89 767
12738.95 715
12740.02 733
12741.09 760
12742.15 796
12743.22 795
12744.29 720
12745.35 726
12746.42 723
12747.49 754
12748.55 761
12749.62 738
12750.69 795
12751.75 757
12752.82 745
12753.89 724
12754.95 707
12756.02 769
12757.09 763
12758.15 758
12759.22 716
12760.29 757
12761.36 765
12762.42 730
12763.49 701
12764.56 740
12765.62 723
12766.69 754
12767.76 724
12768.83 720
12769.89 705
12770.96 760
12772.03 739
12773.10 690
12774.17 692
12775.23 729
12776.30 689
12777.37 738
12778.44 661
12779.50 687
12780.57 764
12781.64 676
12782.71 780
12783.78 694
12784.84 684
12785.91 643
12786.98 732
12788.05 727
12789.12 721
12790.19 728
12791.25 739
12792.32 739
12793.39 719
12794.46 756
12795.53 720
12796.60 646
12797.67 692
12798.73 695
12799.80 635
12800.87 646
12801.94 695
12803.01 736
12804.08 639
12805.15 620
12806.22 677
12807.29 730
12808.36 674
12809.42 654
12810.49 683
12811.56 646
12812.63 632
12813.70 695
12814.77 679
12815.84 728
12816.91 696
12817.98 679
12819.05 689
12820.12 660
12821.19 647
12822.26 662
12823.33 664
12824.40 654
12825.47 623
12826.54 732
12827.61 765
12828.68 693
12829.75 705
12830.82 617
12831.89 650
12832.96 677
12834.03 691
12835.10 720
12836.17 686
12837.24 683
12838.31 695
12839.38 642
12840.45 668
12841.52 726
12842.59 659
12843.66 694
12844.73 608
12845.80 646
12846.87 703
12847.95 650
12849.02 619
12850.09 604
12851.16 601
12852.23 612
12853.30 643
12854.37 695
12855.44 693
12856.51 694
12857.58 635
12858.66 619
12859.73 657
12860.80 597
12861.87 690
12862.94 661
12864.01 625
12865.08 662
12866.16 645
12867.23 642
12868.30 668
12869.37 691
12870.44 657
12871.51 690
12872.59 664
12873.66 693
12874.73 672
12875.80 617
12876.87 646
12877.95 671
12879.02 708
12880.09 597
12881.16 609
12882.23 622
12883.31 639
12884.38 638
12885.45 613
12886.52 674
12887.60 648
12888.67 626
12889.74 640
12890.81 613
12891.89 569
12892.96 673
12894.03 636
12895.11 613
12896.18 605
12897.25 581
12898.32 610
12899.40 589
12900.47 603
12901.54 595
12902.62 586
12903.69 639
12904.76 712
12905.84 647
12906.91 599
12907.98 624
12909.06 646
12910.13 637
12911.20 644
12912.28 668
12913.35 607
12914.42 622
12915.50 646
12916.57 648
12917.64 593
12918.72 633
12919.79 596
12920.87 676
12921.94 677
12923.01 622
12924.09 658
12925.16 615
12926.24 600
12927.31 643
12928.38 660
12929.46 635
12930.53 621
12931.61 565
12932.68 601
12933.76 590
12934.83 579
12935.90 653
12936.98 618
12938.05 604
12939.13 631
12940.20 632
12941.28 615
12942.35 631
12943.43 656
12944.50 623
12945.58 621
12946.65 598
12947.73 617
12948.80 640
12949.88 549
12950.95 631
12952.03 641
12953.10 618
12954.18 671
12955.25 616
12956.33 654
12957.40 638
12958.48 633
12959.55 623
12960.63 644
12961.70 632
12962.78 648
12963.86 634
12964.93 628
12966.01 612
12967.08 589
12968.16 623
12969.24 676
12970.31 611
12971.39 611
12972.46 663
12973.54 643
12974.62 623
12975.69 607
12976.77 642
12977.84 596
12978.92 656
12980.00 673
12981.07 644
12982.15 649
12983.23 643
12984.30 690
12985.38 649
12986.46 609
12987.53 627
12988.61 656
12989.69 613
12990.76 648
12991.84 620
12992.92 626
12993.99 641
12995.07 757
12996.15 718
12997.22 636
12998.30 614
12999.38 641
13000.45 622
13001.53 600
13002.61 644
13003.69 653
13004.76 683
13005.84 645
13006.92 650
13008.00 639
13009.07 618
13010.15 553
13011.23 545
13012.31 552
13013.38 614
13014.46 654
13015.54 620
13016.62 597
13017.70 616
13018.77 657
13019.85 643
13020.93 679
13022.01 599
13023.09 605
13024.16 625
13025.24 615
13026.32 642
13027.40 684
13028.48 598
13029.56 644
13030.63 657
13031.71 654
13032.79 650
13033.87 659
13034.95 631
13036.03 615
13037.11 623
13038.18 682
13039.26 629
13040.34 653
13041.42 599
13042.50 638
13043.58 643
13044.66 667
13045.74 674
13046.82 656
13047.89 603
13048.97 619
13050.05 683
13051.13 644
13052.21 639
13053.29 640
13054.37 627
13055.45 659
13056.53 660
13057.61 641
13058.69 642
13059.77 662
13060.85 655
13061.93 667
13063.01 629
13064.09 619
13065.17 657
13066.25 628
13067.33 634
13068.41 633
13069.49 619
13070.57 617
13071.65 641
13072.73 691
13073.81 644
13074.89 606
13075.97 614
13077.05 609
13078.13 617
13079.21 619
13080.29 636
13081.37 597
13082.45 569
13083.53 620
13084.61 649
13085.69 674
13086.77 687
13087.85 684
13088.94 577
13090.02 591
13091.10 656
13092.18 644
13093.26 591
13094.34 621
13095.42 659
13096.50 678
13097.58 654
13098.66 656
13099.75 653
13100.83 605
13101.91 612
13102.99 631
13104.07 629
13105.15 622
13106.23 674
13107.32 626
13108.40 604
13109.48 687
13110.56 648
13111.64 595
13112.72 613
13113.81 643
13114.89 645
13115.97 591
13117.05 655
13118.13 641
13119.22 648
13120.30 639
13121.38 623
13122.46 595
13123.55 625
13124.63 611
13125.71 603
13126.79 648
13127.88 624
13128.96 652
13130.04 661
13131.12 664
13132.21 670
13133.29 585
13134.37 596
13135.45 677
13136.54 635
13137.62 641
13138.70 628
13139.79 623
13140.87 655
13141.95 663
13143.03 599
13144.12 610
13145.20 667
13146.28 671
13147.37 640
13148.45 657
13149.53 638
13150.62 651
13151.70 659
13152.78 624
13153.87 635
13154.95 696
13156.03 629
13157.12 599
13158.20 607
13159.29 629
13160.37 691
13161.45 635
13162.54 597
13163.62 626
13164.71 644
13165.79 625
13166.87 675
13167.96 605
13169.04 637
13170.13 648
13171.21 654
13172.29 640
13173.38 620
13174.46 586
13175.55 625
13176.63 660
13177.72 634
13178.80 651
13179.89 684
13180.97 653
13182.06 636
13183.14 647
13184.22 626
13185.31 587
13186.39 615
13187.48 650
13188.56 615
13189.65 584
13190.73 612
13191.82 623
13192.90 564
13193.99 583
13195.07 590
13196.16 606
13197.25 650
13198.33 656
13199.42 672
13200.50 644
13201.59 613
13202.67 606
13203.76 613
13204.84 648
13205.93 652
13207.02 612
13208.10 607
13209.19 638
13210.27 637
13211.36 684
13212.44 645
13213.53 613
13214.62 668
13215.70 672
13216.79 629
13217.88 634
13218.96 629
13220.05 576
13221.13 614
13222.22 649
13223.31 627
13224.39 598
13225.48 612
13226.57 645
13227.65 619
13228.74 598
13229.83 606
13230.91 655
13232.00 641
13233.09 589
13234.17 592
13235.26 619
13236.35 656
13237.43 663
13238.52 592
13239.61 575
13240.70 632
13241.78 625
13242.87 645
13243.96 621
13245.04 616
13246.13 610
13247.22 647
13248.31 660
13249.39 623
13250.48 628
13251.57 652
13252.66 619
13253.74 612
13254.83 583
13255.92 617
13257.01 625
13258.10 666
13259.18 659
13260.27 651
13261.36 669
13262.45 685
13263.54 680
13264.62 608
13265.71 588
13266.80 655
13267.89 652
13268.98 666
13270.06 631
13271.15 648
13272.24 648
13273.33 672
13274.42 679
13275.51 659
13276.60 612
13277.68 654
13278.77 637
13279.86 628
13280.95 666
13282.04 662
13283.13 661
13284.22 674
13285.31 670
13286.39 716
13287.48 642
13288.57 618
13289.66 678
13290.75 718
13291.84 690
13292.93 675
13294.02 712
13295.11 656
13296.20 663
13297.29 713
13298.38 719
13299.47 721
13300.56 721
13301.65 627
13302.73 691
13303.82 725
13304.91 701
13306.00 676
13307.09 708
13308.18 677
13309.27 698
13310.36 727
13311.45 751
13312.54 713
13313.63 718
13314.72 683
13315.81 690
13316.90 725
13318.00 744
13319.09 745
13320.18 677
13321.27 732
13322.36 700
13323.45 737
13324.54 713
13325.63 704
13326.72 656
13327.81 692
13328.90 723
13329.99 663
13331.08 693
13332.17 705
13333.26 658
13334.35 732
13335.45 711
13336.54 722
13337.63 764
13338.72 680
13339.81 688
13340.90 674
13341.99 732
13343.08 730
13344.18 708
13345.27 690
13346.36 677
13347.45 719
13348.54 763
13349.63 764
13350.72 842
13351.82 735
13352.91 764
13354.00 726
13355.09 709
13356.18 753
13357.28 731
13358.37 749
13359.46 808
13360.55 770
13361.64 735
13362.74 756
13363.83 768
13364.92 819
13366.01 767
13367.10 787
13368.20 788
13369.29 870
13370.38 802
13371.47 752
13372.57 744
13373.66 745
13374.75 748
13375.84 794
13376.94 781
13378.03 820
13379.12 819
13380.22 802
13381.31 808
13382.40 761
13383.49 782
13384.59 809
13385.68 755
13386.77 752
13387.87 712
13388.96 790
13390.05 768
13391.15 725
13392.24 711
13393.33 705
13394.43 687
13395.52 715
13396.61 707
13397.71 763
13398.80 783
13399.90 706
13400.99 733
13402.08 688
13403.18 608
13404.27 679
13405.36 672
13406.46 660
13407.55 716
13408.65 714
13409.74 730
13410.83 723
13411.93 725
13413.02 734
13414.12 712
13415.21 683
13416.31 652
13417.40 701
13418.49 705
13419.59 748
13420.68 724
13421.78 714
13422.87 688
13423.97 693
13425.06 715
13426.16 700
13427.25 661
13428.35 637
13429.44 706
13430.54 771
13431.63 725
13432.73 700
13433.82 679
13434.92 742
13436.01 732
13437.11 712
13438.20 732
13439.30 707
13440.39 770
13441.49 776
13442.58 780
13443.68 762
13444.77 682
13445.87 723
13446.96 664
13448.06 667
13449.16 700
13450.25 729
13451.35 736
13452.44 730
13453.54 773
13454.64 709
13455.73 722
13456.83 710
13457.92 749
13459.02 735
13460.12 755
13461.21 750
13462.31 792
13463.40 774
13464.50 743
13465.60 731
13466.69 731
13467.79 745
13468.89 727
13469.98 727
13471.08 737
13472.18 722
13473.27 767
13474.37 753
13475.47 764
13476.56 768
13477.66 754
13478.76 745
13479.85 722
13480.95 708
13482.05 722
13483.14 761
13484.24 744
13485.34 730
13486.44 769
13487.53 765
13488.63 745
13489.73 770
13490.83 759
13491.92 746
13493.02 786
13494.12 800
13495.21 806
13496.31 784
13497.41 803
13498.51 804
13499.61 813
13500.70 823
13501.80 767
13502.90 800
13504.00 784
13505.10 750
13506.19 771
13507.29 791
13508.39 817
13509.49 831
13510.59 807
13511.68 777
13512.78 840
13513.88 833
13514.98 801
13516.08 833
13517.18 791
13518.27 752
13519.37 729
13520.47 793
13521.57 762
13522.67 723
13523.77 731
13524.87 726
13525.96 724
13527.06 718
13528.16 730
13529.26 787
13530.36 695
13531.46 758
13532.56 699
13533.66 679
13534.76 717
13535.86 676
13536.96 710
13538.05 748
13539.15 756
13540.25 701
13541.35 766
13542.45 779
13543.55 692
13544.65 688
13545.75 694
13546.85 684
13547.95 726
13549.05 772
13550.15 726
13551.25 708
13552.35 688
13553.45 742
13554.55 739
13555.65 701
13556.75 685
13557.85 645
13558.95 698
13560.05 704
13561.15 676
13562.25 735
13563.35 677
13564.45 614
13565.55 636
13566.65 707
13567.75 714
13568.85 655
13569.95 616
13571.05 619
13572.16 635
13573.26 668
13574.36 672
13575.46 701
13576.56 726
13577.66 714
13578.76 706
13579.86 682
13580.96 631
13582.06 628
13583.16 704
13584.27 681
13585.37 709
13586.47 700
13587.57 722
13588.67 704
13589.77 648
13590.87 725
13591.98 667
13593.08 697
13594.18 655
13595.28 688
13596.38 677
13597.48 648
13598.59 689
13599.69 679
13600.79 655
13601.89 652
13602.99 706
13604.10 725
13605.20 721
13606.30 688
13607.40 656
13608.50 690
13609.61 717
13610.71 697
13611.81 725
13612.91 614
13614.02 642
13615.12 680
13616.22 700
13617.32 716
13618.43 759
13619.53 666
13620.63 664
13621.73 667
13622.84 675
13623.94 660
13625.04 651
13626.14 693
13627.25 687
13628.35 737
13629.45 689
13630.56 678
13631.66 707
13632.76 687
13633.87 678
13634.97 659
13636.07 647
13637.18 698
13638.28 703
13639.38 716
13640.49 624
13641.59 636
13642.69 694
13643.80 656
13644.90 662
13646.00 685
13647.11 707
13648.21 700
13649.32 684
13650.42 737
13651.52 714
13652.63 696
13653.73 718
13654.84 676
13655.94 661
13657.04 710
13658.15 691
13659.25 695
13660.36 664
13661.46 713
13662.57 672
13663.67 679
13664.77 752
13665.88 624
13666.98 741
13668.09 722
13669.19 656
13670.30 644
13671.40 685
13672.51 719
13673.61 683
13674.72 690
13675.82 669
13676.93 709
13678.03 689
13679.14 730
13680.24 673
13681.35 667
13682.45 657
13683.56 672
13684.66 702
13685.77 710
13686.87 708
13687.98 732
13689.08 667
13690.19 680
13691.29 707
13692.40 748
13693.51 720
13694.61 682
13695.72 677
13696.82 681
13697.93 718
13699.03 663
13700.14 724
13701.25 696
13702.35 686
13703.46 707
13704.56 720
13705.67 675
13706.78 705
13707.88 730
13708.99 693
13710.10 674
13711.20 755
13712.31 765
13713.41 729
13714.52 732
13715.63 692
13716.73 679
13717.84 744
13718.95 687
13720.05 727
13721.16 784
13722.27 800
13723.37 774
13724.48 760
13725.59 760
13726.70 723
13727.80 741
13728.91 801
13730.02 726
13731.12 744
13732.23 754
13733.34 800
13734.45 762
13735.55 775
13736.66 777
13737.77 730
13738.87 723
13739.98 744
13741.09 748
13742.20 741
13743.31 764
13744.41 799
13745.52 791
13746.63 746
13747.74 797
13748.84 786
13749.95 768
13751.06 735
13752.17 782
13753.28 775
13754.38 833
13755.49 857
13756.60 881
13757.71 832
13758.82 813
13759.93 815
13761.03 834
13762.14 861
13763.25 850
13764.36 854
13765.47 824
13766.58 841
13767.68 899
13768.79 907
13769.90 868
13771.01 897
13772.12 943
13773.23 1004
13774.34 1006
13775.45 1033
13776.56 1023
13777.66 1035
13778.77 1052
13779.88 1008
13780.99 1028
13782.10 1016
13783.21 1033
13784.32 1048
13785.43 1040
13786.54 975
13787.65 967
13788.76 920
13789.87 939
13790.98 916
13792.09 876
13793.20 794
13794.31 820
13795.42 865
13796.52 785
13797.63 795
13798.74 733
13799.85 804
13800.96 843
13802.07 786
13803.18 823
13804.29 794
13805.40 779
13806.51 767
13807.63 776
13808.74 767
13809.85 802
13810.96 807
13812.07 831
13813.18 849
13814.29 782
13815.40 800
13816.51 779
13817.62 735
13818.73 757
13819.84 799
13820.95 888
13822.06 806
13823.17 746
13824.28 787
13825.40 786
13826.51 778
13827.62 826
13828.73 742
13829.84 700
13830.95 792
13832.06 776
13833.17 841
13834.28 751
13835.40 738
13836.51 788
13837.62 800
13838.73 790
13839.84 732
13840.95 775
13842.06 803
13843.18 761
13844.29 763
13845.40 754
13846.51 734
13847.62 724
13848.74 693
13849.85 708
13850.96 694
13852.07 688
13853.18 732
13854.30 803
13855.41 723
13856.52 775
13857.63 774
13858.74 749
13859.86 716
13860.97 798
13862.08 838
13863.19 752
13864.31 783
13865.42 783
13866.53 750
13867.64 694
13868.76 828
13869.87 814
13870.98 788
13872.10 842
13873.21 845
13874.32 835
13875.43 832
13876.55 835
13877.66 805
13878.77 843
13879.89 815
13881.00 730
13882.11 741
13883.23 736
13884.34 697
13885.45 717
13886.57 757
13887.68 772
13888.79 749
13889.91 794
13891.02 774
13892.13 827
13893.25 806
13894.36 733
13895.48 778
13896.59 729
13897.70 750
13898.82 762
13899.93 802
13901.05 723
13902.16 736
13903.27 784
13904.39 719
13905.50 748
13906.62 773
13907.73 767
13908.85 787
13909.96 733
13911.07 723
13912.19 720
13913.30 758
13914.42 762
13915.53 745
13916.65 701
13917.76 720
13918.88 694
13919.99 658
13921.11 683
13922.22 721
13923.34 683
13924.45 636
13925.57 678
13926.68 690
13927.80 706
13928.91 672
13930.03 729
13931.14 746
13932.26 711
13933.37 689
13934.49 729
13935.60 657
13936.72 696
13937.83 699
13938.95 682
13940.06 687
13941.18 712
13942.30 678
13943.41 681
13944.53 659
13945.64 667
13946.76 714
13947.87 683
13948.99 650
13950.11 692
13951.22 726
13952.34 650
13953.45 648
13954.57 665
13955.69 662
13956.80 682
13957.92 667
13959.04 645
13960.15 693
13961.27 728
13962.39 669
13963.50 685
13964.62 731
13965.73 713
13966.85 646
13967.97 640
13969.08 661
13970.20 689
13971.32 692
13972.44 734
13973.55 706
13974.67 686
13975.79 749
13976.90 726
13978.02 722
13979.14 697
13980.25 660
13981.37 701
13982.49 698
13983.61 671
13984.72 677
13985.84 683
13986.96 706
13988.08 707
13989.19 680
13990.31 654
13991.43 655
13992.55 707
13993.66 667
13994.78 646
13995.90 682
13997.02 727
13998.14 700
13999.25 671
14000.37 632
14001.49 594
14002.61 650
14003.73 670
14004.84 686
14005.96 674
14007.08 687
14008.20 723
14009.32 701
14010.44 726
14011.55 638
14012.67 655
14013.79 657
14014.91 695
14016.03 717
14017.15 710
14018.27 644
14019.38 651
14020.50 689
14021.62 666
14022.74 710
14023.86 734
14024.98 720
14026.10 711
14027.22 705
14028.34 763
14029.46 727
14030.57 683
14031.69 715
14032.81 740
14033.93 678
14035.05 726
14036.17 725
14037.29 717
14038.41 670
14039.53 683
14040.65 696
14041.77 678
14042.89 680
14044.01 707
14045.13 694
14046.25 680
14047.37 733
14048.49 733
14049.61 692
14050.73 688
14051.85 686
14052.97 660
14054.09 658
14055.21 667
14056.33 729
14057.45 700
14058.57 664
14059.69 598
14060.81 618
14061.93 670
14063.05 668
14064.17 726
14065.29 698
14066.41 636
14067.53 652
14068.65 673
14069.78 720
14070.90 765
14072.02 736
14073.14 710
14074.26 725
14075.38 748
14076.50 665
14077.62 685
14078.74 721
14079.86 658
14080.99 703
14082.11 727
14083.23 716
14084.35 702
14085.47 702
14086.59 698
14087.71 713
14088.84 733
14089.96 683
14091.08 685
14092.20 702
14093.32 728
14094.44 758
14095.57 721
14096.69 739
14097.81 744
14098.93 780
14100.05 783
14101.18 684
14102.30 681
14103.42 690
14104.54 691
14105.66 676
14106.79 729
14107.91 737
14109.03 714
14110.15 746
14111.28 717
14112.40 694
14113.52 767
14114.64 720
14115.77 708
14116.89 670
14118.01 675
14119.13 717
14120.26 723
14121.38 700
14122.50 652
14123.63 674
14124.75 721
14125.87 696
14126.99 672
14128.12 680
14129.24 637
14130.36 633
14131.49 717
14132.61 691
14133.73 717
14134.86 693
14135.98 665
14137.10 692
14138.23 697
14139.35 645
14140.47 703
14141.60 646
14142.72 705
14143.85 688
14144.97 680
14146.09 699
14147.22 689
14148.34 709
14149.47 668
14150.59 670
14151.71 656
14152.84 673
14153.96 694
14155.09 674
14156.21 701
14157.33 654
14158.46 718
14159.58 764
14160.71 698
14161.83 689
14162.96 653
14164.08 666
14165.21 693
14166.33 660
14167.45 717
14168.58 671
14169.70 668
14170.83 697
14171.95 670
14173.08 638
14174.20 645
14175.33 679
14176.45 652
14177.58 579
14178.70 598
14179.83 699
14180.95 726
14182.08 681
14183.20 658
14184.33 677
14185.46 646
14186.58 638
14187.71 625
14188.83 636
14189.96 657
14191.08 656
14192.21 678
14193.33 643
14194.46 626
14195.59 682
14196.71 740
14197.84 661
14198.96 656
14200.09 632
14201.22 587
14202.34 648
14203.47 621
14204.59 646
14205.72 628
14206.85 605
14207.97 671
14209.10 655
14210.23 623
14211.35 603
14212.48 599
14213.61 639
14214.73 611
14215.86 590
14216.99 644
14218.11 660
14219.24 605
14220.37 558
14221.49 567
14222.62 599
14223.75 622
14224.87 582
14226.00 609
14227.13 630
14228.25 626
14229.38 596
14230.51 582
14231.64 617
14232.76 621
14233.89 599
14235.02 604
14236.14 613
14237.27 631
14238.40 601
14239.53 575
14240.66 559
14241.78 583
14242.91 600
14244.04 642
14245.17 628
14246.29 588
14247.42 608
14248.55 575
14249.68 591
14250.81 621
14251.93 603
14253.06 593
14254.19 576
14255.32 585
14256.45 568
14257.57 542
14258.70 534
14259.83 567
14260.96 544
14262.09 609
14263.22 577
14264.34 569
14265.47 559
14266.60 602
14267.73 557
14268.86 600
14269.99 587
14271.12 540
14272.25 589
14273.37 578
14274.50 589
14275.63 543
14276.76 556
14277.89 570
14279.02 603
14280.15 593
14281.28 556
14282.41 529
14283.54 519
14284.67 552
14285.80 551
14286.92 530
14288.05 559
14289.18 571
14290.31 559
14291.44 597
14292.57 605
14293.70 591
14294.83 565
14295.96 585
14297.09 610
14298.22 557
14299.35 603
14300.48 542
14301.61 553
14302.74 506
14303.87 499
14305.00 566
14306.13 558
14307.26 548
14308.39 567
14309.52 543
14310.65 561
14311.78 552
14312.91 525
14314.04 577
14315.18 583
14316.31 525
14317.44 504
14318.57 520
14319.70 522
14320.83 519
14321.96 522
14323.09 546
14324.22 538
14325.35 543
14326.48 543
14327.61 515
14328.75 526
14329.88 575
14331.01 552
14332.14 548
14333.27 507
14334.40 519
14335.53 510
14336.66 544
14337.80 544
14338.93 475
14340.06 521
14341.19 527
14342.32 502
14343.45 518
14344.59 519
14345.72 494
14346.85 526
14347.98 520
14349.11 508
14350.24 515
14351.38 538
14352.51 542
14353.64 540
14354.77 545
14355.91 536
14357.04 531
14358.17 530
14359.30 513
14360.43 528
14361.57 531
14362.70 524
14363.83 521
14364.96 508
14366.10 539
14367.23 534
14368.36 475
14369.49 542
14370.63 551
14371.76 508
14372.89 519
14374.03 501
14375.16 540
14376.29 498
14377.42 518
14378.56 500
14379.69 553
14380.82 533
14381.96 577
14383.09 562
14384.22 511
14385.36 483
14386.49 511
14387.62 462
14388.76 548
14389.89 484
14391.02 501
14392.16 493
14393.29 565
14394.43 544
14395.56 533
14396.69 518
14397.83 526
14398.96 512
14400.09 520
14401.23 512
14402.36 450
14403.50 487
14404.63 485
14405.76 510
14406.90 494
14408.03 508
14409.17 514
14410.30 529
14411.44 564
14412.57 541
14413.70 536
14414.84 538
14415.97 534
14417.11 503
14418.24 538
14419.38 487
14420.51 529
14421.65 510
14422.78 481
14423.92 508
14425.05 474
14426.19 510
14427.32 512
14428.46 571
14429.59 540
14430.73 486
14431.86 537
14433.00 582
14434.13 507
14435.27 519
14436.40 516
14437.54 503
14438.67 525
14439.81 508
14440.95 508
14442.08 511
14443.22 556
14444.35 549
14445.49 510
14446.62 538
14447.76 559
14448.90 571
14450.03 540
14451.17 523
14452.30 515
14453.44 586
14454.58 531
14455.71 512
14456.85 487
14457.98 500
14459.12 499
14460.26 467
14461.39 528
14462.53 509
14463.67 569
14464.80 532
14465.94 501
14467.07 508
14468.21 532
14469.35 539
14470.48 507
14471.62 501
14472.76 553
14473.90 577
14475.03 535
14476.17 566
14477.31 558
14478.44 529
14479.58 556
14480.72 548
14481.85 555
14482.99 551
14484.13 507
14485.27 532
14486.40 538
14487.54 525
14488.68 533
14489.82 554
14490.95 528
14492.09 477
14493.23 477
14494.37 530
14495.50 547
14496.64 568
14497.78 577
14498.92 521
14500.05 525
14501.19 511
14502.33 512
14503.47 541
14504.61 552
14505.74 486
14506.88 526
14508.02 512
14509.16 508
14510.30 492
14511.44 496
14512.57 491
14513.71 503
14514.85 507
14515.99 500
14517.13 517
14518.27 534
14519.41 511
14520.54 479
14521.68 521
14522.82 546
14523.96 529
14525.10 519
14526.24 563
14527.38 500
14528.52 490
14529.65 509
14530.79 512
14531.93 463
14533.07 490
14534.21 520
14535.35 542
14536.49 536
14537.63 519
14538.77 558
14539.91 534
14541.05 500
14542.19 531
14543.33 515
14544.47 562
14545.61 527
14546.75 494
14547.89 501
14549.02 559
14550.16 515
14551.30 555
14552.44 509
14553.58 535
14554.72 523
14555.86 529
14557.00 512
14558.14 525
14559.29 545
14560.43 551
14561.57 507
14562.71 533
14563.85 560
14564.99 530
14566.13 510
14567.27 527
14568.41 507
14569.55 553
14570.69 564
14571.83 479
14572.97 552
14574.11 539
14575.25 565
14576.39 544
14577.53 577
14578.68 507
14579.82 534
14580.96 549
14582.10 574
14583.24 493
14584.38 531
14585.52 546
14586.66 531
14587.80 495
14588.95 523
14590.09 564
14591.23 529
14592.37 551
14593.51 512
14594.65 538
14595.79 559
14596.94 580
14598.08 570
14599.22 532
14600.36 548
14601.50 587
14602.65 580
14603.79 611
14604.93 535
14606.07 504
14607.21 527
14608.36 566
14609.50 579
14610.64 564
14611.78 517
14612.92 540
14614.07 568
14615.21 554
14616.35 527
14617.49 515
14618.64 560
14619.78 562
14620.92 549
14622.06 547
14623.21 571
14624.35 599
14625.49 554
14626.64 571
14627.78 631
14628.92 574
14630.06 595
14631.21 578
14632.35 594
14633.49 614
14634.64 631
14635.78 625
14636.92 684
14638.07 610
14639.21 603
14640.35 608
14641.50 636
14642.64 621
14643.78 642
14644.93 609
14646.07 627
14647.21 586
14648.36 610
14649.50 600
14650.65 595
14651.79 612
14652.93 660
14654.08 588
14655.22 611
14656.37 546
14657.51 564
14658.65 622
14659.80 563
14660.94 556
14662.09 529
14663.23 549
14664.37 612
14665.52 561
14666.66 576
14667.81 555
14668.95 554
14670.10 575
14671.24 546
14672.39 478
14673.53 568
14674.68 536
14675.82 564
14676.97 539
14678.11 555
14679.25 524
14680.40 561
14681.54 550
14682.69 504
14683.83 524
14684.98 516
14686.13 508
14687.27 594
14688.42 547
14689.56 529
14690.71 537
14691.85 505
14693.00 514
14694.14 532
14695.29 519
14696.43 509
14697.58 519
14698.72 513
14699.87 561
14701.02 569
14702.16 519
14703.31 542
14704.45 526
14705.60 549
14706.75 537
14707.89 493
14709.04 481
14710.18 512
14711.33 506
14712.48 516
14713.62 506
14714.77 484
14715.92 503
14717.06 523
14718.21 508
14719.35 526
14720.50 485
14721.65 508
14722.79 485
14723.94 508
14725.09 548
14726.23 550
14727.38 536
14728.53 537
14729.67 495
14730.82 502
14731.97 550
14733.12 503
14734.26 523
14735.41 497
14736.56 513
14737.70 493
14738.85 585
14740.00 582
14741.15 527
14742.29 523
14743.44 514
14744.59 487
14745.74 491
14746.88 514
14748.03 477
14749.18 576
14750.33 541
14751.47 509
14752.62 539
14753.77 511
14754.92 466
14756.07 548
14757.21 510
14758.36 530
14759.51 535
14760.66 581
14761.81 539
14762.95 481
14764.10 469
14765.25 481
14766.40 493
14767.55 512
14768.70 463
14769.84 470
14770.99 495
14772.14 518
14773.29 490
14774.44 514
14775.59 496
14776.74 505
14777.88 521
14779.03 501
14780.18 489
14781.33 509
14782.48 528
14783.63 495
14784.78 460
14785.93 510
14787.08 532
14788.22 538
14789.37 506
14790.52 511
14791.67 543
14792.82 572
14793.97 546
14795.12 539
14796.27 538
14797.42 513
14798.57 556
14799.72 570
14800.87 573
14802.02 511
14803.17 512
14804.32 531
14805.47 559
14806.62 552
14807.77 528
14808.92 509
14810.07 517
14811.22 540
14812.37 554
14813.52 557
14814.67 520
14815.82 535
14816.97 559
14818.12 529
14819.27 548
14820.42 516
14821.57 522
14822.72 534
14823.87 513
14825.02 526
14826.17 537
14827.32 526
14828.47 513
14829.62 489
14830.78 534
14831.93 526
14833.08 512
14834.23 541
14835.38 595
14836.53 514
14837.68 519
14838.83 462
14839.98 465
14841.13 527
14842.29 491
14843.44 489
14844.59 496
14845.74 458
14846.89 480
14848.04 487
14849.19 478
14850.35 478
14851.50 473
14852.65 484
14853.80 457
14854.95 456
14856.10 452
14857.26 521
14858.41 520
14859.56 476
14860.71 500
14861.86 487
14863.02 445
14864.17 469
14865.32 494
14866.47 492
14867.63 461
14868.78 472
14869.93 483
14871.08 461
14872.23 449
14873.39 426
14874.54 457
14875.69 447
14876.84 474
14878.00 471
14879.15 450
14880.30 463
14881.46 447
14882.61 471
14883.76 503
14884.91 444
14886.07 497
14887.22 482
14888.37 443
14889.53 454
14890.68 440
14891.83 447
14892.99 474
14894.14 482
14895.29 482
14896.45 470
14897.60 462
14898.75 499
14899.91 470
14901.06 469
14902.21 503
14903.37 488
14904.52 456
14905.67 462
14906.83 479
14907.98 485
14909.14 445
14910.29 470
14911.44 464
14912.60 480
14913.75 481
14914.91 448
14916.06 457
14917.21 501
14918.37 504
14919.52 492
14920.68 463
14921.83 449
14922.99 459
14924.14 460
14925.30 419
14926.45 431
14927.60 404
14928.76 417
14929.91 455
14931.07 488
14932.22 450
14933.38 442
14934.53 480
14935.69 483
14936.84 475
14938.00 495
14939.15 489
14940.31 443
14941.46 442
14942.62 459
14943.77 437
14944.93 428
14946.08 458
14947.24 495
14948.39 475
14949.55 485
14950.71 438
14951.86 454
14953.02 492
14954.17 504
14955.33 505
14956.48 468
14957.64 513
14958.80 462
14959.95 485
14961.11 445
14962.26 511
14963.42 487
14964.57 436
14965.73 487
14966.89 446
14968.04 437
14969.20 401
14970.36 423
14971.51 438
14972.67 439
14973.82 460
14974.98 428
14976.14 441
14977.29 444
14978.45 509
14979.61 457
14980.76 451
14981.92 467
14983.08 433
14984.23 424
14985.39 447
14986.55 436
14987.70 405
14988.86 414
14990.02 446
14991.18 443
14992.33 451
14993.49 433
14994.65 428
14995.80 394
14996.96 397
14998.12 424
14999.28 406
15000.43 381
15001.59 398
15002.75 411
15003.91 391
15005.06 404
15006.22 413
15007.38 401
15008.54 461
15009.69 399
15010.85 357
15012.01 364
15013.17 396
15014.33 382
15015.48 388
15016.64 391
15017.80 452
15018.96 396
15020.12 422
15021.27 421
15022.43 429
15023.59 384
15024.75 403
15025.91 410
15027.07 454
15028.23 459
15029.38 428
15030.54 443
15031.70 407
15032.86 385
15034.02 427
15035.18 422
15036.34 371
15037.49 406
15038.65 401
15039.81 413
15040.97 431
15042.13 386
15043.29 413
15044.45 385
15045.61 401
15046.77 372
15047.93 376
15049.09 392
15050.24 409
15051.40 413
15052.56 411
15053.72 428
15054.88 419
15056.04 368
15057.20 404
15058.36 406
15059.52 403
15060.68 406
15061.84 451
15063.00 429
15064.16 436
15065.32 451
15066.48 471
15067.64 389
15068.80 383
15069.96 385
15071.12 424
15072.28 431
15073.44 403
15074.60 364
15075.76 365
15076.92 382
15078.08 387
15079.24 405
15080.40 438
15081.56 399
15082.72 440
15083.89 404
15085.05 429
15086.21 343
15087.37 386
15088.53 375
15089.69 365
15090.85 376
15092.01 394
15093.17 392
15094.33 377
15095.49 346
15096.66 409
15097.82 411
15098.98 423
15100.14 406
15101.30 397
15102.46 417
15103.62 380
15104.78 356
15105.95 433
15107.11 393
15108.27 395
15109.43 383
15110.59 363
15111.75 369
15112.92 365
15114.08 384
15115.24 408
15116.40 353
15117.56 403
15118.73 404
15119.89 407
15121.05 411
15122.21 389
15123.37 407
15124.54 366
15125.70 380
15126.86 419
15128.02 464
15129.19 395
15130.35 363
15131.51 391
15132.67 399
15133.84 421
15135.00 429
15136.16 458
15137.32 423
15138.49 399
15139.65 405
15140.81 402
15141.97 402
15143.14 380
15144.30 376
15145.46 419
15146.63 430
15147.79 392
15148.95 414
15150.12 369
15151.28 411
15152.44 427
15153.61 393
15154.77 378
15155.93 403
15157.10 394
15158.26 381
15159.42 370
15160.59 392
15161.75 373
15162.91 379
15164.08 396
15165.24 412
15166.41 374
15167.57 412
15168.73 403
15169.90 444
15171.06 423
15172.23 413
15173.39 367
15174.55 384
15175.72 346
15176.88 387
15178.05 405
15179.21 412
15180.38 394
15181.54 389
15182.70 419
15183.87 384
15185.03 429
15186.20 444
15187.36 426
15188.53 409
15189.69 370
15190.86 395
15192.02 425
15193.19 430
15194.35 408
15195.52 383
15196.68 393
15197.85 430
15199.01 402
15200.18 407
15201.34 383
15202.51 423
15203.67 412
15204.84 385
15206.00 417
15207.17 416
15208.33 456
15209.50 449
15210.66 436
15211.83 406
15213.00 429
15214.16 441
15215.33 398
15216.49 408
15217.66 431
15218.82 400
15219.99 402
15221.16 398
15222.32 392
15223.49 370
15224.65 400
15225.82 391
15226.99 407
15228.15 412
15229.32 433
15230.49 412
15231.65 380
15232.82 447
15233.98 453
15235.15 457
15236.32 433
15237.48 435
15238.65 426
15239.82 408
15240.98 404
15242.15 442
15243.32 448
15244.48 445
15245.65 426
15246.82 412
15247.98 412
15249.15 416
15250.32 378
15251.49 391
15252.65 356
15253.82 372
15254.99 420
15256.16 409
15257.32 389
15258.49 408
15259.66 410
15260.82 432
15261.99 404
15263.16 438
15264.33 462
15265.49 435
15266.66 388
15267.83 392
15269.00 389
15270.17 398
15271.33 374
15272.50 411
15273.67 452
15274.84 400
15276.01 373
15277.17 422
15278.34 450
15279.51 359
15280.68 390
15281.85 403
15283.01 392
15284.18 397
15285.35 407
15286.52 396
15287.69 395
15288.86 398
15290.03 425
15291.19 409
15292.36 403
15293.53 394
15294.70 411
15295.87 385
15297.04 388
15298.21 403
15299.38 378
15300.54 387
15301.71 407
15302.88 431
15304.05 424
15305.22 407
15306.39 388
15307.56 340
15308.73 397
15309.90 429
15311.07 402
15312.24 414
15313.41 391
15314.58 363
15315.75 392
15316.92 418
15318.09 337
15319.25 368
15320.42 395
15321.59 408
15322.76 444
15323.93 440
15325.10 429
15326.27 432
15327.44 389
15328.61 390
15329.78 414
15330.95 421
15332.12 403
15333.29 391
15334.46 394
15335.64 420
15336.81 429
15337.98 399
15339.15 415
15340.32 393
15341.49 391
15342.66 377
15343.83 366
15345.00 398
15346.17 364
15347.34 407
15348.51 410
15349.68 395
15350.85 396
15352.02 372
15353.20 384
15354.37 408
15355.54 407
15356.71 365
15357.88 402
15359.05 378
15360.22 404
15361.39 398
15362.57 375
15363.74 367
15364.91 403
15366.08 396
15367.25 390
15368.42 374
15369.59 374
15370.77 403
15371.94 378
15373.11 397
15374.28 368
15375.45 392
15376.63 393
15377.80 430
15378.97 388
15380.14 396
15381.31 390
15382.49 406
15383.66 367
15384.83 335
15386.00 403
15387.17 379
15388.35 431
15389.52 396
15390.69 392
15391.86 375
15393.04 384
15394.21 360
15395.38 409
15396.55 415
15397.73 397
15398.90 383
15400.07 415
15401.25 406
15402.42 417
15403.59 387
15404.76 386
15405.94 356
15407.11 396
15408.28 408
15409.46 373
15410.63 407
15411.80 400
15412.98 414
15414.15 383
15415.32 378
15416.50 401
15417.67 421
15418.84 428
15420.02 382
15421.19 351
15422.36 348
15423.54 415
15424.71 382
15425.89 395
15427.06 393
15428.23 378
15429.41 346
15430.58 383
15431.76 428
15432.93 385
15434.10 446
15435.28 411
15436.45 388
15437.63 380
15438.80 381
15439.97 390
15441.15 418
15442.32 355
15443.50 385
15444.67 392
15445.85 370
15447.02 351
15448.20 364
15449.37 396
15450.55 378
15451.72 371
15452.89 359
15454.07 371
15455.24 353
15456.42 349
15457.59 379
15458.77 413
15459.94 406
15461.12 391
15462.30 405
15463.47 376
15464.65 363
15465.82 413
15467.00 413
15468.17 385
15469.35 391
15470.52 365
15471.70 373
15472.87 348
15474.05 355
15475.22 439
15476.40 415
15477.58 442
15478.75 414
15479.93 426
15481.10 408
15482.28 440
15483.46 401
15484.63 372
15485.81 359
15486.98 392
15488.16 392
15489.34 422
15490.51 394
15491.69 399
15492.87 402
15494.04 367
15495.22 357
15496.39 368
15497.57 363
15498.75 396
15499.92 382
15501.10 374
15502.28 372
15503.45 391
15504.63 404
15505.81 417
15506.98 420
15508.16 365
15509.34 381
15510.52 371
15511.69 343
15512.87 371
15514.05 390
15515.22 376
15516.40 365
15517.58 359
15518.76 395
15519.93 394
15521.11 378
15522.29 364
15523.47 413
15524.64 413
15525.82 405
15527.00 402
15528.18 375
15529.35 380
15530.53 399
15531.71 358
15532.89 396
15534.07 425
15535.24 388
15536.42 404
15537.60 353
15538.78 388
15539.96 351
15541.13 411
15542.31 394
15543.49 380
15544.67 437
15545.85 428
15547.03 373
15548.20 384
15549.38 424
15550.56 403
15551.74 374
15552.92 362
15554.10 379
15555.28 389
15556.45 373
15557.63 377
15558.81 410
15559.99 449
15561.17 447
15562.35 403
15563.53 379
15564.71 358
15565.89 361
15567.07 437
15568.24 420
15569.42 416
15570.60 417
15571.78 467
15572.96 401
15574.14 384
15575.32 384
15576.50 395
15577.68 388
15578.86 402
15580.04 375
15581.22 372
15582.40 375
15583.58 359
15584.76 368
15585.94 357
15587.12 401
15588.30 420
15589.48 381
15590.66 365
15591.84 378
15593.02 378
15594.20 381
15595.38 380
15596.56 378
15597.74 365
15598.92 387
15600.10 372
15601.28 433
15602.46 436
15603.64 408
15604.82 403
15606.00 385
15607.18 389
15608.36 381
15609.55 393
15610.73 379
15611.91 407
15613.09 426
15614.27 423
15615.45 401
15616.63 422
15617.81 422
15618.99 411
15620.17 452
15621.36 453
15622.54 423
15623.72 386
15624.90 379
15626.08 438
15627.26 451
15628.44 434
15629.63 426
15630.81 444
15631.99 438
15633.17 406
15634.35 422
15635.53 448
15636.72 429
15637.90 416
15639.08 409
15640.26 426
15641.44 393
15642.63 430
15643.81 452
15644.99 440
15646.17 432
15647.35 366
15648.54 415
15649.72 426
15650.90 445
15652.08 409
15653.27 385
15654.45 419
15655.63 411
15656.81 400
15658.00 457
15659.18 429
15660.36 413
15661.54 486
15662.73 427
15663.91 438
15665.09 454
15666.28 412
15667.46 444
15668.64 438
15669.82 474
15671.01 436
15672.19 457
15673.37 406
15674.56 409
15675.74 461
15676.92 512
15678.11 466
15679.29 399
15680.47 434
15681.66 476
15682.84 443
15684.03 461
15685.21 470
15686.39 469
15687.58 458
15688.76 440
15689.94 451
15691.13 466
15692.31 473
15693.50 425
15694.68 420
15695.86 455
15697.05 452
15698.23 422
15699.42 425
15700.60 458
15701.78 469
15702.97 454
15704.15 434
15705.34 396
15706.52 404
15707.71 406
15708.89 411
15710.08 478
15711.26 492
15712.45 446
15713.63 451
15714.81 471
15716.00 451
15717.18 486
15718.37 479
15719.55 461
15720.74 416
15721.92 429
15723.11 457
15724.29 461
15725.48 440
15726.66 433
15727.85 440
15729.04 456
15730.22 464
15731.41 447
15732.59 490
15733.78 481
15734.96 434
15736.15 412
15737.33 449
15738.52 491
15739.71 479
15740.89 407
15742.08 416
15743.26 421
15744.45 417
15745.63 439
15746.82 429
15748.01 463
15749.19 464
15750.38 460
15751.56 476
15752.75 472
15753.94 467
15755.12 433
15756.31 464
15757.50 456
15758.68 441
15759.87 440
15761.06 490
15762.24 495
15763.43 477
15764.62 425
15765.80 416
15766.99 474
15768.18 452
15769.36 483
15770.55 456
15771.74 481
15772.92 412
15774.11 422
15775.30 461
15776.48 455
15777.67 450
15778.86 427
15780.05 422
15781.23 418
15782.42 434
15783.61 444
15784.80 410
15785.98 425
15787.17 399
15788.36 456
15789.55 447
15790.73 422
15791.92 464
15793.11 455
15794.30 431
15795.48 430
15796.67 465
15797.86 412
15799.05 414
15800.24 446
15801.42 461
15802.61 448
15803.80 472
15804.99 425
15806.18 466
15807.37 425
15808.55 427
15809.74 459
15810.93 460
15812.12 450
15813.31 449
15814.50 434
15815.68 494
15816.87 439
15818.06 382
15819.25 456
15820.44 455
15821.63 434
15822.82 410
15824.01 396
15825.19 437
15826.38 405
15827.57 410
15828.76 419
15829.95 405
15831.14 388
15832.33 425
15833.52 420
15834.71 432
15835.90 401
15837.09 404
15838.28 403
15839.47 435
15840.66 414
15841.84 389
15843.03 416
15844.22 424
15845.41 428
15846.60 447
15847.79 440
15848.98 423
15850.17 380
15851.36 390
15852.55 419
15853.74 385
15854.93 443
15856.12 421
15857.31 389
15858.50 350
15859.69 414
15860.88 403
15862.07 442
15863.26 399
15864.46 392
15865.65 421
15866.84 418
15868.03 437
15869.22 384
15870.41 398
15871.60 411
15872.79 390
15873.98 362
15875.17 399
15876.36 399
15877.55 435
15878.74 402
15879.94 388
15881.13 402
15882.32 399
15883.51 380
15884.70 417
15885.89 392
15887.08 409
15888.27 396
15889.46 439
15890.66 408
15891.85 360
15893.04 409
15894.23 367
15895.42 411
15896.61 354
15897.81 408
15899.00 390
15900.19 407
15901.38 434
15902.57 397
15903.76 455
15904.96 427
15906.15 442
15907.34 383
15908.53 402
15909.72 439
15910.92 421
15912.11 389
15913.30 436
15914.49 396
15915.69 459
15916.88 455
15918.07 434
15919.26 378
15920.46 372
15921.65 427
15922.84 369
15924.03 396
15925.23 410
15926.42 416
15927.61 405
15928.81 380
15930.00 368
15931.19 435
15932.38 406
15933.58 426
15934.77 412
15935.96 421
15937.16 460
15938.35 455
15939.54 403
15940.74 384
15941.93 377
15943.12 398
15944.32 440
15945.51 410
15946.70 369
15947.90 364
15949.09 410
15950.28 399
15951.48 354
15952.67 383
15953.87 393
15955.06 363
15956.25 398
15957.45 404
15958.64 385
15959.84 354
15961.03 391
15962.22 366
15963.42 388
15964.61 367
15965.81 373
15967.00 372
15968.19 385
15969.39 379
15970.58 355
15971.78 367
15972.97 412
15974.17 407
15975.36 397
15976.56 386
15977.75 404
15978.95 411
15980.14 385
15981.34 371
15982.53 432
15983.72 385
15984.92 353
15986.11 387
15987.31 392
15988.50 376
15989.70 408
15990.90 383
15992.09 383
15993.29 367
15994.48 387
15995.68 356
15996.87 363
15998.07 387
15999.26 356
16000.46 389
16001.65 406
16002.85 350
16004.05 335
16005.24 351
16006.44 409
16007.63 382
16008.83 377
16010.02 383
16011.22 355
16012.42 407
16013.61 362
16014.81 363
16016.00 358
16017.20 369
16018.40 344
16019.59 375
16020.79 327
16021.99 382
16023.18 367
16024.38 350
16025.58 385
16026.77 393
16027.97 381
16029.16 383
16030.36 322
16031.56 359
16032.76 354
16033.95 342
16035.15 365
16036.35 390
16037.54 364
16038.74 371
16039.94 369
16041.13 384
16042.33 369
16043.53 385
16044.73 357
16045.92 386
16047.12 359
16048.32 362
16049.51 349
16050.71 368
16051.91 324
16053.11 352
16054.30 360
16055.50 348
16056.70 344
16057.90 340
16059.10 372
16060.29 356
16061.49 372
16062.69 365
16063.89 363
16065.08 328
16066.28 334
16067.48 382
16068.68 363
16069.88 323
16071.07 375
16072.27 376
16073.47 341
16074.67 357
16075.87 351
16077.07 340
16078.26 352
16079.46 362
16080.66 393
16081.86 368
16083.06 390
16084.26 336
16085.46 338
16086.66 369
16087.85 391
16089.05 368
16090.25 375
16091.45 330
16092.65 333
16093.85 378
16095.05 342
16096.25 342
16097.45 327
16098.65 331
16099.84 369
16101.04 329
16102.24 331
16103.44 351
16104.64 360
16105.84 341
16107.04 312
16108.24 315
16109.44 343
16110.64 390
16111.84 349
16113.04 355
16114.24 342
16115.44 353
16116.64 370
16117.84 345
16119.04 342
16120.24 313
16121.44 379
16122.64 345
16123.84 318
16125.04 341
16126.24 369
16127.44 392
16128.64 354
16129.84 315
16131.04 316
16132.24 328
16133.44 316
16134.64 368
16135.84 350
16137.04 361
16138.25 376
16139.45 327
16140.65 304
16141.85 329
16143.05 324
16144.25 315
16145.45 351
16146.65 346
16147.85 327
16149.05 318
16150.25 387
16151.46 368
16152.66 332
16153.86 358
16155.06 355
16156.26 373
16157.46 336
16158.66 350
16159.87 363
16161.07 318
16162.27 342
16163.47 371
16164.67 349
16165.87 366
16167.08 333
16168.28 351
16169.48 308
16170.68 347
16171.88 316
16173.09 376
16174.29 371
16175.49 324
16176.69 326
16177.89 348
16179.10 334
16180.30 335
16181.50 318
16182.70 338
16183.91 309
16185.11 330
16186.31 360
16187.51 338
16188.72 342
16189.92 331
16191.12 343
16192.32 336
16193.53 343
16194.73 343
16195.93 352
16197.13 348
16198.34 299
16199.54 359
16200.74 405
16201.95 355
16203.15 315
16204.35 322
16205.56 338
16206.76 354
16207.96 345
16209.17 349
16210.37 341
16211.57 352
16212.78 366
16213.98 336
16215.18 353
16216.39 321
16217.59 368
16218.79 349
16220.00 323
16221.20 365
16222.41 378
16223.61 365
16224.81 389
16226.02 383
16227.22 389
16228.43 340
16229.63 345
16230.83 316
16232.04 378
16233.24 371
16234.45 410
16235.65 352
16236.86 346
16238.06 312
16239.26 325
16240.47 312
16241.67 326
16242.88 344
16244.08 349
16245.29 327
16246.49 338
16247.70 341
16248.90 349
16250.11 413
16251.31 422
16252.52 374
16253.72 349
16254.93 359
16256.13 346
16257.34 333
16258.54 330
16259.75 374
16260.95 355
16262.16 286
16263.36 373
16264.57 363
16265.77 377
16266.98 364
16268.19 383
16269.39 327
16270.60 362
16271.80 379
16273.01 350
16274.21 332
16275.42 348
16276.63 363
16277.83 338
16279.04 330
16280.24 356
16281.45 382
16282.66 379
16283.86 379
16285.07 375
16286.27 330
16287.48 390
16288.69 373
16289.89 363
16291.10 396
16292.31 383
16293.51 348
16294.72 334
16295.93 368
16297.13 355
16298.34 376
16299.55 402
16300.75 365
16301.96 344
16303.17 350
16304.37 404
16305.58 420
16306.79 411
16307.99 374
16309.20 359
16310.41 395
16311.62 385
16312.82 412
16314.03 348
16315.24 382
16316.44 371
16317.65 404
16318.86 384
16320.07 353
16321.27 344
16322.48 367
16323.69 351
16324.90 354
16326.10 358
16327.31 353
16328.52 376
16329.73 381
16330.94 351
16332.14 330
16333.35 373
16334.56 377
16335.77 362
16336.98 353
16338.18 361
16339.39 335
16340.60 362
16341.81 333
16343.02 357
16344.23 355
16345.43 379
16346.64 377
16347.85 355
16349.06 365
16350.27 366
16351.48 355
16352.69 329
16353.89 330
16355.10 354
16356.31 353
16357.52 359
16358.73 342
16359.94 344
16361.15 371
16362.36 338
16363.57 382
16364.77 375
16365.98 306
16367.19 341
16368.40 326
16369.61 324
16370.82 336
16372.03 340
16373.24 368
16374.45 351
16375.66 331
16376.87 319
16378.08 348
16379.29 341
16380.50 343
16381.71 301
16382.92 303
16384.13 332
16385.34 344
16386.55 334
16387.76 354
16388.97 303
16390.18 334
16391.39 351
16392.60 329
16393.81 295
16395.02 322
16396.23 310
16397.44 318
16398.65 315
16399.86 339
16401.07 381
16402.28 338
16403.49 318
16404.70 335
16405.91 314
16407.12 337
16408.33 313
16409.54 335
16410.76 359
16411.97 332
16413.18 304
16414.39 346
16415.60 322
16416.81 375
16418.02 381
16419.23 382
16420.44 355
16421.66 305
16422.87 276
16424.08 314
16425.29 298
16426.50 299
16427.71 307
16428.92 332
16430.14 326
16431.35 330
16432.56 333
16433.77 341
16434.98 328
16436.19 318
16437.41 311
16438.62 341
16439.83 351
16441.04 344
16442.25 323
16443.47 327
16444.68 320
16445.89 321
16447.10 366
16448.31 362
16449.53 319
16450.74 309
16451.95 297
16453.16 329
16454.38 316
16455.59 364
16456.80 376
16458.01 318
16459.23 301
16460.44 341
16461.65 338
16462.86 377
16464.08 362
16465.29 360
16466.50 342
16467.72 352
16468.93 364
16470.14 370
16471.35 370
16472.57 332
16473.78 335
16474.99 359
16476.21 350
16477.42 335
16478.63 373
16479.85 333
16481.06 337
16482.27 327
16483.49 355
16484.70 362
16485.92 322
16487.13 361
16488.34 346
16489.56 310
16490.77 308
16491.98 335
16493.20 352
16494.41 311
16495.63 324
16496.84 312
16498.05 331
16499.27 346
16500.48 324
16501.70 350
16502.91 341
16504.13 344
16505.34 334
16506.55 330
16507.77 310
16508.98 329
16510.20 312
16511.41 318
16512.63 307
16513.84 335
16515.06 368
16516.27 316
16517.49 316
16518.70 302
16519.92 309
16521.13 371
16522.35 358
16523.56 335
16524.78 313
16525.99 324
16527.21 349
16528.42 339
16529.64 330
16530.85 325
16532.07 324
16533.28 322
16534.50 313
16535.71 298
16536.93 301
16538.14 310
16539.36 346
16540.58 334
16541.79 362
16543.01 365
16544.22 302
16545.44 332
16546.65 374
16547.87 328
16549.09 334
16550.30 354
16551.52 319
16552.73 328
16553.95 291
16555.17 318
16556.38 297
16557.60 317
16558.82 332
16560.03 345
16561.25 342
16562.46 357
16563.68 364
16564.90 369
16566.11 400
16567.33 325
16568.55 327
16569.76 352
16570.98 338
16572.20 324
16573.41 328
16574.63 339
16575.85 358
16577.07 360
16578.28 330
16579.50 350
16580.72 342
16581.93 324
16583.15 363
16584.37 372
16585.59 369
16586.80 357
16588.02 362
16589.24 387
16590.46 375
16591.67 366
16592.89 378
16594.11 338
16595.33 332
16596.54 349
16597.76 350
16598.98 335
16600.20 340
16601.41 349
16602.63 355
16603.85 349
16605.07 343
16606.29 368
16607.50 417
16608.72 328
16609.94 380
16611.16 414
16612.38 374
16613.60 353
16614.81 353
16616.03 349
16617.25 339
16618.47 335
16619.69 311
16620.91 334
16622.13 299
16623.34 329
16624.56 326
16625.78 338
16627.00 354
16628.22 352
16629.44 348
16630.66 348
16631.88 346
16633.10 340
16634.31 366
16635.53 370
16636.75 328
16637.97 321
16639.19 321
16640.41 302
16641.63 319
16642.85 330
16644.07 326
16645.29 377
16646.51 356
16647.73 338
16648.95 317
16650.17 352
16651.39 353
16652.61 352
16653.83 358
16655.05 322
16656.27 350
16657.49 333
16658.71 334
16659.93 363
16661.15 333
16662.37 366
16663.59 300
16664.81 347
16666.03 335
16667.25 318
16668.47 327
16669.69 360
16670.91 306
16672.13 340
16673.35 335
16674.57 336
16675.79 324
16677.01 303
16678.23 367
16679.45 334
16680.67 327
16681.89 300
16683.12 358
16684.34 358
16685.56 308
16686.78 314
16688.00 315
16689.22 349
16690.44 347
16691.66 361
16692.88 365
16694.11 321
16695.33 330
16696.55 356
16697.77 314
16698.99 307
16700.21 332
16701.43 350
16702.66 339
16703.88 293
16705.10 308
16706.32 342
16707.54 342
16708.77 330
16709.99 333
16711.21 338
16712.43 326
16713.65 350
16714.87 299
16716.10 293
16717.32 343
16718.54 335
16719.76 341
16720.99 325
16722.21 342
16723.43 355
16724.65 354
16725.88 342
16727.10 319
16728.32 324
16729.54 314
16730.77 345
16731.99 336
16733.21 344
16734.43 352
16735.66 355
16736.88 344
16738.10 321
16739.33 321
16740.55 300
16741.77 324
16742.99 328
16744.22 328
16745.44 344
16746.66 326
16747.89 304
16749.11 307
16750.33 315
16751.56 334
16752.78 311
16754.00 307
16755.23 311
16756.45 287
16757.68 325
16758.90 328
16760.12 322
16761.35 324
16762.57 354
16763.79 339
16765.02 314
16766.24 321
16767.47 362
16768.69 344
16769.91 348
16771.14 350
16772.36 309
16773.59 336
16774.81 328
16776.04 298
16777.26 271
16778.48 308
16779.71 316
16780.93 312
16782.16 317
16783.38 317
16784.61 358
16785.83 365
16787.06 339
16788.28 339
16789.51 361
16790.73 341
16791.96 335
16793.18 304
16794.41 289
16795.63 305
16796.86 377
16798.08 368
16799.31 312
16800.53 347
16801.76 350
16802.98 321
16804.21 314
16805.43 302
16806.66 331
16807.88 362
16809.11 345
16810.33 346
16811.56 344
16812.79 344
16814.01 334
16815.24 370
16816.46 300
16817.69 312
16818.91 327
16820.14 332
16821.37 300
16822.59 331
16823.82 356
16825.04 357
16826.27 345
16827.50 343
16828.72 332
16829.95 327
16831.18 372
16832.40 342
16833.63 332
16834.86 329
16836.08 291
16837.31 343
16838.53 341
16839.76 315
16840.99 332
16842.21 350
16843.44 350
16844.67 333
16845.90 342
16847.12 368
16848.35 333
16849.58 310
16850.80 330
16852.03 347
16853.26 332
16854.48 394
16855.71 345
16856.94 305
16858.17 319
16859.39 321
16860.62 401
16861.85 339
16863.08 356
16864.30 360
16865.53 356
16866.76 338
16867.99 383
16869.21 314
16870.44 342
16871.67 317
16872.90 353
16874.13 350
16875.35 324
16876.58 369
16877.81 344
16879.04 326
16880.27 358
16881.49 354
16882.72 355
16883.95 344
16885.18 351
16886.41 355
16887.64 347
16888.86 352
16890.09 373
16891.32 379
16892.55 369
16893.78 317
16895.01 361
16896.24 370
16897.46 371
16898.69 349
16899.92 340
16901.15 341
16902.38 369
16903.61 377
16904.84 360
16906.07 365
16907.30 386
16908.53 330
16909.75 351
16910.98 374
16912.21 373
16913.44 360
16914.67 357
16915.90 349
16917.13 346
16918.36 356
16919.59 344
16920.82 343
16922.05 397
16923.28 376
16924.51 320
16925.74 350
16926.97 356
16928.20 339
16929.43 341
16930.66 424
16931.89 397
16933.12 369
16934.35 374
16935.58 356
16936.81 318
16938.04 324
16939.27 308
16940.50 319
16941.73 335
16942.96 383
16944.19 337
16945.42 311
16946.65 351
16947.88 352
16949.11 363
16950.34 345
16951.57 350
16952.80 341
16954.04 327
16955.27 311
16956.50 317
16957.73 290
16958.96 342
16960.19 313
16961.42 309
16962.65 334
16963.88 316
16965.11 313
16966.35 315
16967.58 310
16968.81 340
16970.04 338
16971.27 382
16972.50 350
16973.73 312
16974.97 346
16976.20 353
16977.43 387
16978.66 335
16979.89 286
16981.12 349
16982.36 328
16983.59 330
16984.82 331
16986.05 375
16987.28 326
16988.52 324
16989.75 347
16990.98 360
16992.21 363
16993.45 329
16994.68 329
16995.91 331
16997.14 327
16998.37 313
16999.61 334
17000.84 381
17002.07 321
17003.31 326
17004.54 307
17005.77 338
17007.00 361
17008.24 365
17009.47 365
17010.70 306
17011.93 318
17013.17 371
17014.40 378
17015.63 355
17016.87 349
17018.10 328
17019.33 325
17020.57 327
17021.80 323
17023.03 312
17024.27 323
17025.50 334
17026.73 336
17027.97 350
17029.20 379
17030.43 375
17031.67 335
17032.90 343
17034.14 312
17035.37 311
17036.60 341
17037.84 319
17039.07 304
17040.30 346
17041.54 328
17042.77 349
17044.01 337
17045.24 312
17046.47 296
17047.71 347
17048.94 327
17050.18 290
17051.41 297
17052.65 325
17053.88 295
17055.12 304
17056.35 317
17057.58 336
17058.82 299
17060.05 327
17061.29 293
17062.52 302
17063.76 343
17064.99 286
17066.23 277
17067.46 289
17068.70 304
17069.93 282
17071.17 319
17072.40 340
17073.64 291
17074.87 302
17076.11 280
17077.34 323
17078.58 279
17079.81 305
17081.05 321
17082.29 356
17083.52 327
17084.76 301
17085.99 312
17087.23 311
17088.46 330
17089.70 296
17090.94 316
17092.17 350
17093.41 333
17094.64 285
17095.88 333
17097.12 336
17098.35 303
17099.59 311
17100.82 307
17102.06 318
17103.30 305
17104.53 312
17105.77 303
17107.00 293
17108.24 311
17109.48 288
17110.71 326
17111.95 318
17113.19 314
17114.42 299
17115.66 299
17116.90 312
17118.13 310
17119.37 304
17120.61 367
17121.85 324
17123.08 331
17124.32 338
17125.56 308
17126.79 299
17128.03 337
17129.27 328
17130.50 311
17131.74 284
17132.98 305
17134.22 324
17135.45 313
17136.69 314
17137.93 307
17139.17 322
17140.40 340
17141.64 314
17142.88 312
17144.12 321
17145.36 294
17146.59 337
17147.83 297
17149.07 303
17150.31 342
17151.54 342
17152.78 317
17154.02 276
17155.26 320
17156.50 319
17157.74 304
17158.97 309
17160.21 313
17161.45 310
17162.69 315
17163.93 322
17165.17 306
17166.40 290
17167.64 311
17168.88 294
17170.12 337
17171.36 288
17172.60 292
17173.84 301
17175.08 331
17176.31 340
17177.55 317
17178.79 289
17180.03 314
17181.27 309
17182.51 290
17183.75 313
17184.99 323
17186.23 297
17187.47 297
17188.71 306
17189.94 321
17191.18 318
17192.42 315
17193.66 332
17194.90 314
17196.14 314
17197.38 312
17198.62 324
17199.86 316
17201.10 304
17202.34 316
17203.58 321
17204.82 303
17206.06 292
17207.30 279
17208.54 312
17209.78 298
17211.02 292
17212.26 332
17213.50 325
17214.74 317
17215.98 317
17217.22 326
17218.46 296
17219.70 349
17220.94 326
17222.18 310
17223.43 302
17224.67 321
17225.91 348
17227.15 298
17228.39 309
17229.63 318
17230.87 302
17232.11 298
17233.35 312
17234.59 290
17235.83 290
17237.08 285
17238.32 325
17239.56 335
17240.80 301
17242.04 323
17243.28 288
17244.52 272
17245.76 305
17247.01 285
17248.25 281
17249.49 262
17250.73 284
17251.97 337
17253.21 323
17254.46 317
17255.70 304
17256.94 286
17258.18 298
17259.42 278
17260.66 259
17261.91 259
17263.15 285
17264.39 269
17265.63 297
17266.87 276
17268.12 325
17269.36 337
17270.60 322
17271.84 286
17273.09 266
17274.33 279
17275.57 297
17276.81 272
17278.06 280
17279.30 293
17280.54 296
17281.78 299
17283.03 274
17284.27 295
17285.51 263
17286.76 304
17288.00 282
17289.24 310
17290.48 294
17291.73 305
17292.97 289
17294.21 331
17295.46 342
17296.70 310
17297.94 288
17299.19 292
17300.43 329
17301.67 308
17302.92 294
17304.16 330
17305.40 329
17306.65 291
17307.89 306
17309.14 299
17310.38 367
17311.62 308
17312.87 274
17314.11 311
17315.35 303
17316.60 312
17317.84 285
17319.09 299
17320.33 283
17321.58 317
17322.82 299
17324.06 304
17325.31 305
17326.55 305
17327.80 271
17329.04 285
17330.29 307
17331.53 302
17332.77 304
17334.02 283
17335.26 295
17336.51 292
17337.75 300
17339.00 318
17340.24 327
17341.49 279
17342.73 275
17343.98 272
17345.22 309
17346.47 277
17347.71 284
17348.96 319
17350.20 325
17351.45 313
17352.69 304
17353.94 279
17355.18 296
17356.43 326
17357.68 321
17358.92 311
17360.17 300
17361.41 305
17362.66 287
17363.90 324
17365.15 321
17366.39 325
17367.64 278
17368.89 284
17370.13 302
17371.38 293
17372.62 292
17373.87 299
17375.12 291
17376.36 319
17377.61 299
17378.85 281
17380.10 274
17381.35 324
17382.59 297
17383.84 332
17385.09 292
17386.33 287
17387.58 306
17388.83 317
17390.07 309
17391.32 292
17392.57 314
17393.81 312
17395.06 320
17396.31 273
17397.55 287
17398.80 278
17400.05 293
17401.29 294
17402.54 307
17403.79 277
17405.04 307
17406.28 288
17407.53 286
17408.78 279
17410.02 263
17411.27 308
17412.52 298
17413.77 282
17415.01 288
17416.26 296
17417.51 289
17418.76 275
17420.00 296
17421.25 295
17422.50 301
17423.75 297
17425.00 304
17426.24 259
17427.49 276
17428.74 273
17429.99 297
17431.24 296
17432.48 296
17433.73 310
17434.98 316
17436.23 278
17437.48 279
17438.73 297
17439.97 273
17441.22 322
17442.47 298
17443.72 306
17444.97 316
17446.22 337
17447.47 308
17448.71 317
17449.96 282
17451.21 287
17452.46 317
17453.71 301
17454.96 270
17456.21 273
17457.46 299
17458.71 330
17459.95 312
17461.20 307
17462.45 300
17463.70 281
17464.95 310
17466.20 270
17467.45 290
17468.70 355
17469.95 318
17471.20 327
17472.45 306
17473.70 299
17474.95 267
17476.20 268
17477.45 290
17478.70 296
17479.95 327
17481.20 298
17482.45 316
17483.70 307
17484.95 298
17486.20 316
17487.45 312
17488.70 328
17489.95 303
17491.20 331
17492.45 300
17493.70 334
17494.95 315
17496.20 279
17497.45 281
17498.70 267
17499.95 299
17501.20 299
17502.45 292
17503.70 312
17504.95 276
17506.20 303
17507.46 308
17508.71 317
17509.96 342
17511.21 317
17512.46 303
17513.71 305
17514.96 320
17516.21 348
17517.46 354
17518.71 383
17519.97 328
17521.22 292
17522.47 309
17523.72 298
17524.97 321
17526.22 309
17527.47 304
17528.73 336
17529.98 353
17531.23 284
17532.48 293
17533.73 304
17534.99 331
17536.24 311
17537.49 311
17538.74 318
17539.99 331
17541.25 316
17542.50 293
17543.75 307
17545.00 305
17546.25 324
17547.51 298
17548.76 302
17550.01 327
17551.26 298
17552.52 354
17553.77 303
17555.02 285
17556.27 305
17557.53 290
17558.78 315
17560.03 311
17561.28 323
17562.54 316
17563.79 312
17565.04 340
17566.30 346
17567.55 302
17568.80 312
17570.05 340
17571.31 324
17572.56 274
17573.81 322
17575.07 305
17576.32 307
17577.57 340
17578.83 322
17580.08 337
17581.33 293
17582.59 303
17583.84 324
17585.10 312
17586.35 331
17587.60 309
17588.86 312
17590.11 308
17591.36 296
17592.62 289
17593.87 321
17595.13 309
17596.38 287
17597.63 302
17598.89 313
17600.14 324
17601.40 335
17602.65 379
17603.90 335
17605.16 274
17606.41 316
17607.67 315
17608.92 350
17610.18 325
17611.43 299
17612.69 305
17613.94 329
17615.20 357
17616.45 323
17617.71 268
17618.96 282
17620.21 326
17621.47 346
17622.72 309
17623.98 283
17625.23 309
17626.49 317
17627.75 320
17629.00 305
17630.26 277
17631.51 312
17632.77 285
17634.02 285
17635.28 288
17636.53 311
17637.79 292
17639.04 299
17640.30 300
17641.55 316
17642.81 305
17644.07 341
17645.32 318
17646.58 327
17647.83 301
17649.09 315
17650.35 324
17651.60 308
17652.86 311
17654.11 322
17655.37 311
17656.63 328
17657.88 314
17659.14 280
17660.39 292
17661.65 291
17662.91 325
17664.16 300
17665.42 293
17666.68 339
17667.93 310
17669.19 313
17670.45 288
17671.70 304
17672.96 347
17674.22 304
17675.47 268
17676.73 280
17677.99 303
17679.24 310
17680.50 304
17681.76 332
17683.02 308
17684.27 304
17685.53 317
17686.79 271
17688.05 295
17689.30 311
17690.56 280
17691.82 310
17693.07 285
17694.33 290
17695.59 289
17696.85 325
17698.11 307
17699.36 285
17700.62 317
17701.88 278
17703.14 344
17704.39 336
17705.65 309
17706.91 295
17708.17 260
17709.43 310
17710.68 315
17711.94 323
17713.20 283
17714.46 257
17715.72 292
17716.98 310
17718.23 289
17719.49 319
17720.75 301
17722.01 279
17723.27 303
17724.53 297
17725.79 317
17727.04 314
17728.30 339
17729.56 297
17730.82 326
17732.08 323
17733.34 279
17734.60 291
17735.86 327
17737.12 288
17738.37 291
17739.63 320
17740.89 302
17742.15 296
17743.41 288
17744.67 289
17745.93 308
17747.19 299
17748.45 271
17749.71 300
17750.97 305
17752.23 303
17753.49 294
17754.75 345
17756.01 298
17757.27 315
17758.53 327
17759.79 263
17761.05 286
17762.31 321
17763.57 310
17764.83 270
17766.09 320
17767.35 309
17768.61 297
17769.87 294
17771.13 300
17772.39 304
17773.65 298
17774.91 293
17776.17 298
17777.43 304
17778.69 318
17779.95 297
17781.21 301
17782.47 275
17783.73 280
17784.99 301
17786.25 288
17787.51 302
17788.78 279
17790.04 294
17791.30 298
17792.56 270
17793.82 269
17795.08 279
17796.34 306
17797.60 291
17798.86 270
17800.13 286
17801.39 325
17802.65 286
17803.91 331
17805.17 308
17806.43 277
17807.69 292
17808.96 290
17810.22 316
17811.48 325
17812.74 311
17814.00 262
17815.26 251
17816.53 295
17817.79 283
17819.05 322
17820.31 300
17821.57 265
17822.84 266
17824.10 275
17825.36 306
17826.62 272
17827.89 285
17829.15 323
17830.41 294
17831.67 261
17832.93 269
17834.20 278
17835.46 300
17836.72 311
17837.99 294
17839.25 290
17840.51 292
17841.77 293
17843.04 330
17844.30 314
17845.56 260
17846.82 300
17848.09 289
17849.35 268
17850.61 284
17851.88 269
17853.14 265
17854.40 314
17855.67 297
17856.93 279
17858.19 283
17859.46 287
17860.72 243
17861.98 260
17863.25 286
17864.51 308
17865.77 235
17867.04 254
17868.30 255
17869.57 293
17870.83 319
17872.09 263
17873.36 292
17874.62 272
17875.89 307
17877.15 304
17878.41 274
17879.68 283
17880.94 289
17882.21 278
17883.47 272
17884.73 284
17886.00 265
17887.26 285
17888.53 306
17889.79 270
17891.06 299
17892.32 312
17893.59 285
17894.85 271
17896.12 279
17897.38 286
17898.65 315
17899.91 262
17901.17 285
17902.44 262
17903.70 263
17904.97 288
17906.23 296
17907.50 260
17908.77 256
17910.03 261
17911.30 251
17912.56 241
17913.83 244
17915.09 314
17916.36 314
17917.62 263
17918.89 254
17920.15 255
17921.42 294
17922.68 277
17923.95 276
17925.22 281
17926.48 317
17927.75 292
17929.01 271
17930.28 256
17931.55 287
17932.81 258
17934.08 280
17935.34 285
17936.61 288
17937.88 286
17939.14 297
17940.41 285
17941.68 272
17942.94 245
17944.21 266
17945.47 308
17946.74 307
17948.01 275
17949.27 239
17950.54 268
17951.81 275
17953.07 269
17954.34 294
17955.61 302
17956.87 304
17958.14 298
17959.41 251
17960.68 294
17961.94 309
17963.21 319
17964.48 282
17965.74 278
17967.01 283
17968.28 300
17969.55 279
17970.81 261
17972.08 272
17973.35 282
17974.62 289
17975.88 282
17977.15 289
17978.42 257
17979.69 286
17980.95 257
17982.22 259
17983.49 249
17984.76 248
17986.03 240
17987.29 254
17988.56 243
17989.83 275
17991.10 282
17992.37 241
17993.63 252
17994.90 266
17996.17 269
17997.44 282
17998.71 284
17999.98 269
18001.24 278
18002.51 257
18003.78 258
18005.05 277
18006.32 244
18007.59 287
18008.86 279
18010.12 275
18011.39 265
18012.66 299
18013.93 331
18015.20 316
18016.47 303
18017.74 292
18019.01 313
18020.28 281
18021.54 288
18022.81 281
18024.08 308
18025.35 274
18026.62 321
18027.89 291
18029.16 272
18030.43 246
18031.70 290
18032.97 277
18034.24 312
18035.51 286
18036.78 278
18038.05 280
18039.32 304
18040.59 283
18041.86 262
18043.13 278
18044.40 272
18045.67 274
18046.94 255
18048.21 279
18049.48 267
18050.75 272
18052.02 273
18053.29 260
18054.56 305
18055.83 274
18057.10 265
18058.37 268
18059.64 296
18060.91 280
18062.18 271
18063.45 310
18064.72 304
18065.99 309
18067.26 322
18068.54 299
18069.81 305
18071.08 288
18072.35 305
18073.62 311
18074.89 275
18076.16 277
18077.43 299
18078.70 296
18079.97 261
18081.25 293
18082.52 268
18083.79 283
18085.06 277
18086.33 286
18087.60 303
18088.87 267
18090.15 280
18091.42 274
18092.69 242
18093.96 280
18095.23 278
18096.50 293
18097.78 279
18099.05 307
18100.32 278
18101.59 274
18102.86 279
18104.14 290
18105.41 315
18106.68 290
18107.95 296
18109.23 291
18110.50 286
18111.77 286
18113.04 233
18114.31 291
18115.59 290
18116.86 300
18118.13 260
18119.40 274
18120.68 291
18121.95 282
18123.22 297
18124.50 264
18125.77 290
18127.04 269
18128.31 286
18129.59 282
18130.86 258
18132.13 273
18133.41 276
18134.68 270
18135.95 286
18137.23 313
18138.50 256
18139.77 289
18141.05 291
18142.32 304
18143.59 314
18144.87 300
18146.14 313
18147.41 262
18148.69 255
18149.96 274
18151.23 267
18152.51 272
18153.78 279
18155.06 310
18156.33 315
18157.60 331
18158.88 291
18160.15 288
18161.43 369
18162.70 290
18163.97 291
18165.25 294
18166.52 291
18167.80 276
18169.07 260
18170.35 282
18171.62 303
18172.90 280
18174.17 284
18175.44 245
18176.72 258
18177.99 256
18179.27 266
18180.54 256
18181.82 304
18183.09 296
18184.37 308
18185.64 296
18186.92 287
18188.19 289
18189.47 285
18190.74 290
18192.02 288
18193.29 298
18194.57 288
18195.84 269
18197.12 275
18198.39 273
18199.67 270
18200.95 263
18202.22 261
18203.50 295
18204.77 265
18206.05 287
18207.32 264
18208.60 294
18209.88 315
18211.15 302
18212.43 308
18213.70 292
18214.98 290
18216.26 290
18217.53 280
18218.81 262
18220.08 264
18221.36 315
18222.64 271
18223.91 275
18225.19 267
18226.47 298
18227.74 303
18229.02 273
18230.29 273
18231.57 262
18232.85 262
18234.12 281
18235.40 269
18236.68 266
18237.95 288
18239.23 280
18240.51 281
18241.79 268
18243.06 287
18244.34 279
18245.62 283
18246.89 276
18248.17 288
18249.45 288
18250.73 281
18252.00 289
18253.28 274
18254.56 264
18255.83 266
18257.11 292
18258.39 283
18259.67 300
18260.94 270
18262.22 256
18263.50 297
18264.78 308
18266.06 278
18267.33 259
18268.61 252
18269.89 275
18271.17 288
18272.45 321
18273.72 320
18275.00 268
18276.28 279
18277.56 275
18278.84 285
18280.11 278
18281.39 269
18282.67 270
18283.95 291
18285.23 247
18286.51 254
18287.78 293
18289.06 267
18290.34 267
18291.62 273
18292.90 270
18294.18 284
18295.46 272
18296.74 296
18298.01 314
18299.29 271
18300.57 278
18301.85 269
18303.13 261
18304.41 286
18305.69 283
18306.97 284
18308.25 292
18309.53 281
18310.81 282
18312.09 235
18313.37 239
18314.64 239
18315.92 230
18317.20 261
18318.48 288
18319.76 300
18321.04 290
18322.32 286
18323.60 291
18324.88 279
18326.16 258
18327.44 299
18328.72 331
18330.00 277
18331.28 272
18332.56 325
18333.84 299
18335.12 252
18336.40 330
18337.68 290
18338.96 303
18340.24 306
18341.52 276
18342.80 277
18344.09 264
18345.37 266
18346.65 257
18347.93 278
18349.21 303
18350.49 277
18351.77 264
18353.05 278
18354.33 266
18355.61 289
18356.89 296
18358.17 293
18359.46 309
18360.74 285
18362.02 290
18363.30 281
18364.58 267
18365.86 240
18367.14 237
18368.42 258
18369.71 301
18370.99 290
18372.27 291
18373.55 273
18374.83 283
18376.11 291
18377.39 294
18378.68 320
18379.96 308
18381.24 291
18382.52 306
18383.80 273
18385.09 292
18386.37 318
18387.65 273
18388.93 245
18390.21 263
18391.50 304
18392.78 289
18394.06 277
18395.34 260
18396.63 285
18397.91 276
18399.19 288
18400.47 300
18401.76 253
18403.04 253
18404.32 283
18405.60 279
18406.89 296
18408.17 273
18409.45 249
18410.73 298
18412.02 300
18413.30 258
18414.58 288
18415.87 297
18417.15 259
18418.43 296
18419.72 287
18421.00 297
18422.28 273
18423.57 296
18424.85 332
18426.13 260
18427.42 258
18428.70 286
18429.98 285
18431.27 263
18432.55 255
18433.83 271
18435.12 288
18436.40 297
18437.68 254
18438.97 296
18440.25 261
18441.54 271
18442.82 262
18444.10 278
18445.39 259
18446.67 286
18447.96 266
18449.24 290
18450.53 252
18451.81 241
18453.09 282
18454.38 318
18455.66 264
18456.95 277
18458.23 286
18459.52 265
18460.80 264
18462.09 265
18463.37 255
18464.65 269
18465.94 273
18467.22 291
18468.51 274
18469.79 286
18471.08 263
18472.36 259
18473.65 271
18474.93 300
18476.22 275
18477.50 278
18478.79 280
18480.08 255
18481.36 275
18482.65 287
18483.93 295
18485.22 276
18486.50 259
18487.79 257
18489.07 284
18490.36 319
18491.64 282
18492.93 246
18494.22 263
18495.50 275
18496.79 281
18498.07 287
18499.36 286
18500.65 295
18501.93 290
18503.22 305
18504.50 285
18505.79 287
18507.08 294
18508.36 283
18509.65 307
18510.94 305
18512.22 279
18513.51 293
18514.80 291
18516.08 294
18517.37 279
18518.65 270
18519.94 278
18521.23 249
18522.51 261
18523.80 299
18525.09 261
18526.38 277
18527.66 287
18528.95 276
18530.24 291
18531.52 283
18532.81 248
18534.10 277
18535.39 281
18536.67 263
18537.96 285
18539.25 270
18540.53 244
18541.82 259
18543.11 272
18544.40 273
18545.68 248
18546.97 264
18548.26 284
18549.55 275
18550.84 271
18552.12 259
18553.41 285
18554.70 283
18555.99 283
18557.27 284
18558.56 283
18559.85 279
18561.14 273
18562.43 249
18563.72 257
18565.00 288
18566.29 279
18567.58 296
18568.87 274
18570.16 263
18571.45 275
18572.73 276
18574.02 279
18575.31 289
18576.60 292
18577.89 307
18579.18 298
18580.47 297
18581.75 297
18583.04 282
18584.33 344
18585.62 313
18586.91 302
18588.20 281
18589.49 339
18590.78 343
18592.07 302
18593.36 269
18594.65 297
18595.93 279
18597.22 304
18598.51 310
18599.80 295
18601.09 280
18602.38 314
18603.67 285
18604.96 267
18606.25 278
18607.54 305
18608.83 318
18610.12 297
18611.41 307
18612.70 289
18613.99 301
18615.28 311
18616.57 297
18617.86 316
18619.15 284
18620.44 322
18621.73 300
18623.02 294
18624.31 287
18625.60 280
18626.89 297
18628.18 299
18629.47 308
18630.76 291
18632.05 312
18633.34 288
18634.64 252
18635.93 273
18637.22 323
18638.51 310
18639.80 278
18641.09 272
18642.38 305
18643.67 294
18644.96 297
18646.25 274
18647.54 272
18648.84 273
18650.13 274
18651.42 299
18652.71 275
18654.00 285
18655.29 274
18656.58 291
18657.88 290
18659.17 327
18660.46 284
18661.75 257
18663.04 259
18664.33 280
18665.63 328
18666.92 299
18668.21 271
18669.50 309
18670.79 331
18672.08 275
18673.38 286
18674.67 253
18675.96 277
18677.25 257
18678.55 249
18679.84 254
18681.13 279
18682.42 289
18683.71 245
18685.01 293
18686.30 263
18687.59 236
18688.88 275
18690.18 271
18691.47 265
18692.76 277
18694.06 297
18695.35 306
18696.64 285
18697.93 255
18699.23 288
18700.52 271
18701.81 279
18703.11 281
18704.40 280
18705.69 307
18706.99 285
18708.28 295
18709.57 272
18710.86 252
18712.16 268
18713.45 273
18714.75 314
18716.04 287
18717.33 278
18718.63 271
18719.92 288
18721.21 268
18722.51 267
18723.80 267
18725.09 310
18726.39 277
18727.68 271
18728.98 271
18730.27 284
18731.56 277
18732.86 293
18734.15 289
18735.45 288
18736.74 299
18738.04 293
18739.33 279
18740.62 261
18741.92 255
18743.21 275
18744.51 322
18745.80 274
18747.10 288
18748.39 252
18749.69 264
18750.98 292
18752.27 280
18753.57 274
18754.86 257
18756.16 294
18757.45 286
18758.75 274
18760.04 286
18761.34 285
18762.63 275
18763.93 297
18765.23 277
18766.52 262
18767.82 259
18769.11 264
18770.41 281
18771.70 285
18773.00 285
18774.29 279
18775.59 270
18776.88 302
18778.18 284
18779.48 285
18780.77 295
18782.07 248
18783.36 247
18784.66 293
18785.95 285
18787.25 280
18788.55 293
18789.84 279
18791.14 276
18792.43 287
18793.73 273
18795.03 286
18796.32 306
18797.62 296
18798.92 283
18800.21 262
18801.51 254
18802.81 277
18804.10 271
18805.40 266
18806.70 277
18807.99 264
18809.29 306
18810.59 273
18811.88 290
18813.18 260
18814.48 265
18815.77 267
18817.07 269
18818.37 268
18819.66 277
18820.96 288
18822.26 296
18823.56 282
18824.85 257
18826.15 254
18827.45 278
18828.75 266
18830.04 276
18831.34 311
18832.64 297
18833.94 279
18835.23 264
18836.53 271
18837.83 256
18839.13 274
18840.42 326
18841.72 310
18843.02 269
18844.32 263
18845.62 280
18846.91 288
18848.21 267
18849.51 240
18850.81 296
18852.11 267
18853.40 272
18854.70 274
18856.00 292
18857.30 251
18858.60 230
18859.90 224
18861.20 278
18862.49 272
18863.79 292
18865.09 251
18866.39 277
18867.69 268
18868.99 247
18870.29 271
18871.59 277
18872.88 256
18874.18 301
18875.48 272
18876.78 272
18878.08 284
18879.38 232
18880.68 230
18881.98 262
18883.28 266
18884.58 275
18885.88 237
18887.18 240
18888.47 262
18889.77 277
18891.07 289
18892.37 280
18893.67 270
18894.97 298
18896.27 264
18897.57 288
18898.87 284
18900.17 320
18901.47 273
18902.77 249
18904.07 266
18905.37 256
18906.67 264
18907.97 274
18909.27 269
18910.57 267
18911.87 249
18913.17 290
18914.47 258
18915.77 262
18917.07 254
18918.38 259
18919.68 274
18920.98 302
18922.28 278
18923.58 255
18924.88 265
18926.18 283
18927.48 284
18928.78 283
18930.08 276
18931.38 265
18932.68 249
18933.98 285
18935.29 280
18936.59 248
18937.89 280
18939.19 292
18940.49 294
18941.79 275
18943.09 246
18944.39 245
18945.70 251
18947.00 237
18948.30 261
18949.60 305
18950.90 274
18952.20 262
18953.51 231
18954.81 248
18956.11 249
18957.41 252
18958.71 284
18960.02 269
18961.32 284
18962.62 285
18963.92 264
18965.22 260
18966.53 262
18967.83 285
18969.13 313
18970.43 258
18971.73 265
18973.04 268
18974.34 242
18975.64 274
18976.94 286
18978.25 283
18979.55 252
18980.85 269
18982.16 284
18983.46 249
18984.76 246
18986.06 250
18987.37 270
18988.67 260
18989.97 241
18991.28 282
18992.58 323
18993.88 298
18995.18 248
18996.49 238
18997.79 275
18999.09 269
19000.40 269
19001.70 264
19003.00 296
19004.31 270
19005.61 295
19006.92 251
19008.22 276
19009.52 280
19010.83 255
19012.13 225
19013.43 249
19014.74 245
19016.04 243
19017.35 256
19018.65 265
19019.95 251
19021.26 259
19022.56 252
19023.87 259
19025.17 272
19026.47 251
19027.78 246
19029.08 245
19030.39 260
19031.69 290
19033.00 257
19034.30 262
19035.61 267
19036.91 261
19038.21 256
19039.52 251
19040.82 252
19042.13 278
19043.43 231
19044.74 248
19046.04 259
19047.35 263
19048.65 279
19049.96 259
19051.26 292
19052.57 252
19053.87 237
19055.18 258
19056.48 253
19057.79 250
19059.09 255
19060.40 256
19061.71 273
19063.01 219
19064.32 275
19065.62 286
19066.93 266
19068.23 263
19069.54 256
19070.85 293
19072.15 269
19073.46 278
19074.76 288
19076.07 275
19077.37 286
19078.68 266
19079.99 245
19081.29 261
19082.60 234
19083.91 242
19085.21 241
19086.52 250
19087.82 255
19089.13 259
19090.44 261
19091.74 256
19093.05 256
19094.36 277
19095.66 238
19096.97 265
19098.28 285
19099.58 237
19100.89 248
19102.20 260
19103.50 263
19104.81 242
19106.12 247
19107.42 264
19108.73 225
19110.04 249
19111.35 271
19112.65 267
19113.96 233
19115.27 280
19116.58 266
19117.88 270
19119.19 252
19120.50 280
19121.81 251
19123.11 229
19124.42 222
19125.73 226
19127.04 240
19128.34 229
19129.65 238
19130.96 254
19132.27 241
19133.57 249
19134.88 215
19136.19 255
19137.50 268
19138.81 277
19140.12 271
19141.42 243
19142.73 267
19144.04 279
19145.35 249
19146.66 230
19147.97 266
19149.27 268
19150.58 255
19151.89 255
19153.20 241
19154.51 259
19155.82 266
19157.13 276
19158.43 265
19159.74 243
19161.05 269
19162.36 299
19163.67 287
19164.98 272
19166.29 254
19167.60 287
19168.91 244
19170.22 260
19171.52 242
19172.83 232
19174.14 232
19175.45 253
19176.76 275
19178.07 234
19179.38 266
19180.69 283
19182.00 256
19183.31 238
19184.62 279
19185.93 243
19187.24 237
19188.55 249
19189.86 251
19191.17 287
19192.48 280
19193.79 219
19195.10 256
19196.41 261
19197.72 253
19199.03 230
19200.34 242
19201.65 281
19202.96 271
19204.27 275
19205.58 251
19206.89 247
19208.20 270
19209.51 241
19210.82 221
19212.13 222
19213.44 266
19214.75 277
19216.06 288
19217.38 310
19218.69 268
19220.00 246
19221.31 267
19222.62 230
19223.93 233
19225.24 257
19226.55 288
19227.86 228
19229.17 241
19230.49 229
19231.80 245
19233.11 280
19234.42 244
19235.73 246
19237.04 243
19238.35 235
19239.67 241
19240.98 236
19242.29 231
19243.60 258
19244.91 265
19246.22 260
19247.54 254
19248.85 239
19250.16 263
19251.47 243
19252.78 249
19254.10 233
19255.41 239
19256.72 277
19258.03 230
19259.34 258
19260.66 224
19261.97 253
19263.28 271
19264.59 265
19265.91 261
19267.22 270
19268.53 276
19269.84 259
19271.16 255
19272.47 260
19273.78 247
19275.10 228
19276.41 250
19277.72 219
19279.03 247
19280.35 253
19281.66 233
19282.97 268
19284.29 242
19285.60 264
19286.91 254
19288.23 242
19289.54 252
19290.85 271
19292.17 254
19293.48 263
19294.79 250
19296.11 242
19297.42 236
19298.73 229
19300.05 250
19301.36 250
19302.67 263
19303.99 257
19305.30 258
19306.62 255
19307.93 231
19309.24 243
19310.56 265
19311.87 242
19313.19 258
19314.50 281
19315.81 242
19317.13 230
19318.44 270
19319.76 278
19321.07 227
19322.39 259
19323.70 257
19325.01 252
19326.33 259
19327.64 261
19328.96 231
19330.27 249
19331.59 248
19332.90 263
19334.22 282
19335.53 253
19336.85 293
19338.16 284
19339.48 260
19340.79 259
19342.11 268
19343.42 248
19344.74 273
19346.05 246
19347.37 253
19348.68 285
19350.00 260
19351.31 284
19352.63 275
19353.94 229
19355.26 236
19356.58 254
19357.89 258
19359.21 263
19360.52 242
19361.84 259
19363.15 261
19364.47 283
19365.79 227
19367.10 251
19368.42 245
19369.73 234
19371.05 241
19372.37 246
19373.68 272
19375.00 272
19376.31 279
19377.63 247
19378.95 239
19380.26 241
19381.58 219
19382.90 238
19384.21 253
19385.53 200
19386.85 242
19388.16 209
19389.48 221
19390.80 277
19392.11 287
19393.43 236
19394.75 247
19396.06 229
19397.38 203
19398.70 259
19400.01 257
19401.33 237
19402.65 278
19403.97 262
19405.28 261
19406.60 245
19407.92 243
19409.23 261
19410.55 244
19411.87 286
19413.19 303
19414.50 252
19415.82 268
19417.14 260
19418.46 264
19419.77 222
19421.09 230
19422.41 226
19423.73 248
19425.05 256
19426.36 262
19427.68 266
19429.00 285
19430.32 251
19431.64 255
19432.95 245
19434.27 278
19435.59 245
19436.91 227
19438.23 215
19439.55 215
19440.86 281
19442.18 275
19443.50 250
19444.82 250
19446.14 239
19447.46 208
19448.78 253
19450.09 245
19451.41 246
19452.73 258
19454.05 241
19455.37 247
19456.69 253
19458.01 247
19459.33 248
19460.65 264
19461.97 255
19463.28 227
19464.60 246
19465.92 247
19467.24 267
19468.56 249
19469.88 245
19471.20 253
19472.52 258
19473.84 260
19475.16 220
19476.48 230
19477.80 247
19479.12 260
19480.44 265
19481.76 232
19483.08 242
19484.40 264
19485.72 243
19487.04 229
19488.36 251
19489.68 245
19491.00 255
19492.32 268
19493.64 250
19494.96 263
19496.28 251
19497.60 259
19498.92 243
19500.24 248
19501.56 245
19502.88 214
19504.20 231
19505.52 238
19506.84 239
19508.16 261
19509.49 260
19510.81 264
19512.13 246
19513.45 242
19514.77 227
19516.09 247
19517.41 259
19518.73 267
19520.05 244
19521.37 212
19522.70 229
19524.02 243
19525.34 244
19526.66 256
19527.98 275
19529.30 240
19530.62 240
19531.95 285
19533.27 270
19534.59 263
19535.91 251
19537.23 247
19538.55 214
19539.88 245
19541.20 247
19542.52 233
19543.84 262
19545.16 271
19546.49 225
19547.81 266
19549.13 266
19550.45 280
19551.77 261
19553.10 221
19554.42 228
19555.74 245
19557.06 251
19558.39 256
19559.71 256
19561.03 261
19562.35 235
19563.68 259
19565.00 257
19566.32 250
19567.64 255
19568.97 243
19570.29 289
19571.61 268
19572.94 272
19574.26 233
19575.58 236
19576.90 226
19578.23 230
19579.55 238
19580.87 243
19582.20 226
19583.52 239
19584.84 215
19586.17 236
19587.49 234
19588.81 232
19590.14 230
19591.46 245
19592.78 232
19594.11 215
19595.43 235
19596.76 202
19598.08 221
19599.40 298
19600.73 257
19602.05 226
19603.37 259
19604.70 234
19606.02 237
19607.35 234
19608.67 255
19610.00 229
19611.32 198
19612.64 236
19613.97 266
19615.29 224
19616.62 235
19617.94 266
19619.27 235
19620.59 266
19621.92 227
19623.24 242
19624.56 237
19625.89 231
19627.21 215
19628.54 209
19629.86 255
19631.19 259
19632.51 262
19633.84 231
19635.16 231
19636.49 222
19637.81 243
19639.14 237
19640.46 237
19641.79 237
19643.11 242
19644.44 263
19645.77 231
19647.09 227
19648.42 229
19649.74 228
19651.07 241
19652.39 270
19653.72 245
19655.04 231
19656.37 236
19657.70 234
19659.02 219
19660.35 258
19661.67 253
19663.00 231
19664.33 260
19665.65 259
19666.98 232
19668.30 253
19669.63 244
19670.96 234
19672.28 205
19673.61 247
19674.94 226
19676.26 235
19677.59 259
19678.92 258
19680.24 248
19681.57 252
19682.90 257
19684.22 258
19685.55 234
19686.88 238
19688.20 251
19689.53 248
19690.86 264
19692.18 236
19693.51 231
19694.84 262
19696.16 284
19697.49 261
19698.82 248
19700.15 268
19701.47 245
19702.80 260
19704.13 248
19705.46 254
19706.78 258
19708.11 216
19709.44 238
19710.77 262
19712.09 229
19713.42 232
19714.75 252
19716.08 260
19717.40 248
19718.73 257
19720.06 262
19721.39 244
19722.72 240
19724.04 245
19725.37 212
19726.70 231
19728.03 260
19729.36 294
19730.68 256
19732.01 241
19733.34 239
19734.67 255
19736.00 242
19737.33 245
19738.66 239
19739.98 247
19741.31 229
19742.64 251
19743.97 239
19745.30 244
19746.63 234
19747.96 242
19749.29 237
19750.61 239
19751.94 251
19753.27 250
19754.60 236
19755.93 238
19757.26 226
19758.59 246
19759.92 243
19761.25 249
19762.58 222
19763.91 239
19765.24 229
19766.57 219
19767.89 236
19769.22 260
19770.55 219
19771.88 215
19773.21 247
19774.54 247
19775.87 242
19777.20 222
19778.53 204
19779.86 270
19781.19 260
19782.52 261
19783.85 243
19785.18 240
19786.51 275
19787.84 239
19789.17 236
19790.50 223
19791.83 232
19793.16 225
19794.49 241
19795.83 233
19797.16 277
19798.49 238
19799.82 232
19801.15 220
19802.48 230
19803.81 246
19805.14 235
19806.47 249
19807.80 249
19809.13 243
19810.46 247
19811.79 270
19813.13 270
19814.46 221
19815.79 235
19817.12 240
19818.45 228
19819.78 242
19821.11 243
19822.44 233
19823.78 237
19825.11 255
19826.44 223
19827.77 248
19829.10 252
19830.43 254
19831.77 245
19833.10 254
19834.43 256
19835.76 219
19837.09 233
19838.42 246
19839.76 233
19841.09 260
19842.42 259
19843.75 275
19845.08 252
19846.42 257
19847.75 246
19849.08 223
19850.41 228
19851.75 217
19853.08 250
19854.41 274
19855.74 216
19857.08 234
19858.41 251
19859.74 269
19861.07 252
19862.41 233
19863.74 242
19865.07 222
19866.41 252
19867.74 237
19869.07 272
19870.40 267
19871.74 260
19873.07 236
19874.40 242
19875.74 225
19877.07 259
19878.40 258
19879.74 264
19881.07 262
19882.40 252
19883.74 266
19885.07 224
19886.40 265
19887.74 289
19889.07 247
19890.40 251
19891.74 217
19893.07 245
19894.41 272
19895.74 281
19897.07 240
19898.41 230
19899.74 213
19901.08 223
19902.41 241
19903.74 231
19905.08 217
19906.41 216
19907.75 228
19909.08 279
19910.41 228
19911.75 227
19913.08 226
19914.42 210
19915.75 228
19917.09 253
19918.42 236
19919.76 241
19921.09 255
19922.43 245
19923.76 232
19925.10 254
19926.43 292
19927.77 248
19929.10 254
19930.44 228
19931.77 245
19933.11 211
19934.44 238
19935.78 205
19937.11 217
19938.45 239
19939.78 252
19941.12 230
19942.45 238
19943.79 251
19945.12 253
19946.46 215
19947.79 226
19949.13 241
19950.47 249
19951.80 248
19953.14 217
19954.47 239
19955.81 248
19957.15 247
19958.48 226
19959.82 246
19961.15 236
19962.49 256
19963.83 247
19965.16 234
19966.50 228
19967.83 235
19969.17 230
19970.51 242
19971.84 232
19973.18 212
19974.52 233
19975.85 230
19977.19 230
19978.53 255
19979.86 241
19981.20 233
19982.54 245
19983.87 249
19985.21 238
19986.55 226
19987.88 215
19989.22 220
19990.56 246
19991.89 247
19993.23 233
19994.57 221
19995.91 271
19997.24 265
19998.58 248
19999.92 241
20001.26 242
20002.59 240
20003.93 269
20005.27 281
20006.61 223
20007.94 228
20009.28 233
20010.62 263
20011.96 231
20013.29 250
20014.63 235
20015.97 213
20017.31 241
20018.65 224
20019.98 237
20021.32 233
20022.66 265
20024.00 257
20025.34 262
20026.67 225
20028.01 219
20029.35 229
20030.69 243
20032.03 251
20033.37 245
20034.71 255
20036.04 249
20037.38 203
20038.72 238
20040.06 233
20041.40 270
20042.74 213
20044.08 212
20045.42 226
20046.75 234
20048.09 244
20049.43 230
20050.77 271
20052.11 267
20053.45 250
20054.79 271
20056.13 267
20057.47 255
20058.81 241
20060.15 253
20061.49 190
20062.82 252
20064.16 231
20065.50 239
20066.84 247
20068.18 258
20069.52 209
20070.86 256
20072.20 247
20073.54 255
20074.88 256
20076.22 248
20077.56 269
20078.90 236
20080.24 256
20081.58 278
20082.92 260
20084.26 239
20085.60 254
20086.94 236
20088.28 263
20089.62 236
20090.96 235
20092.30 218
20093.64 265
20094.99 258
20096.33 251
20097.67 260
20099.01 244
20100.35 247
20101.69 263
20103.03 221
20104.37 226
20105.71 256
20107.05 246
20108.39 239
20109.73 254
20111.08 281
20112.42 270
20113.76 245
20115.10 281
20116.44 249
20117.78 268
20119.12 249
20120.46 258
20121.81 218
20123.15 228
20124.49 228
20125.83 225
20127.17 260
20128.51 257
20129.86 243
20131.20 245
20132.54 257
20133.88 262
20135.22 237
20136.56 233
20137.91 216
20139.25 264
