# Supplementary material for: MALDI-TOF MS typing enables the classification of brewing yeasts of the genus Saccharomyces to major beer styles
Source: PLoS One. 2017 Aug 9;12(8):e0181694. doi: 10.1371/journal.pone.0181694 (PMC5549903; doi:10.1371/journal.pone.0181694)
Supplement: S11 File — The directory includes 90 raw files and was zipped to “.zip”; the folder has three strains with 30 spectra per strain; S1 Text explains the raw files with an example and Table 1 represents the yeast strains used within the experiment. (ZIP) [file pone.0181694.s014.zip › 31-33/30339-506-OG-Ale-Ale-YPG-18h-E-E_2015-08-10__0_D6_1.dat]

2000.98 5175
2001.40 5174
2001.82 5179
2002.25 5454
2002.67 5480
2003.09 5583
2003.51 5352
2003.93 5105
2004.35 5215
2004.78 5116
2005.20 4962
2005.62 5101
2006.04 4958
2006.47 4988
2006.89 5184
2007.31 4813
2007.73 5055
2008.16 4893
2008.58 4824
2009.00 5198
2009.42 4861
2009.85 4965
2010.27 5148
2010.69 5033
2011.11 5027
2011.54 5161
2011.96 5235
2012.38 5253
2012.80 4910
2013.23 5192
2013.65 5031
2014.07 5006
2014.50 4985
2014.92 5009
2015.34 4825
2015.77 4954
2016.19 4927
2016.61 4783
2017.04 4759
2017.46 4771
2017.88 4918
2018.31 4883
2018.73 4965
2019.15 4955
2019.58 4953
2020.00 4735
2020.42 4837
2020.85 4938
2021.27 4919
2021.70 5209
2022.12 4904
2022.54 5006
2022.97 4918
2023.39 5072
2023.82 4927
2024.24 4953
2024.66 4864
2025.09 4881
2025.51 4825
2025.94 4775
2026.36 4763
2026.79 5008
2027.21 5144
2027.63 4622
2028.06 4511
2028.48 4661
2028.91 4534
2029.33 4756
2029.76 4796
2030.18 4788
2030.61 4372
2031.03 4401
2031.46 4694
2031.88 4597
2032.31 4574
2032.73 4431
2033.16 4575
2033.58 4801
2034.01 4844
2034.43 4827
2034.86 4850
2035.28 4909
2035.71 4932
2036.13 4948
2036.56 5130
2036.98 4991
2037.41 5110
2037.84 5046
2038.26 4781
2038.69 4960
2039.11 4748
2039.54 4825
2039.96 5041
2040.39 5190
2040.82 4965
2041.24 5016
2041.67 5003
2042.09 4973
2042.52 4917
2042.95 5139
2043.37 4974
2043.80 4901
2044.22 4929
2044.65 4927
2045.08 5099
2045.50 4827
2045.93 4700
2046.36 4861
2046.78 4836
2047.21 4951
2047.64 5158
2048.06 5139
2048.49 4909
2048.92 5185
2049.34 5144
2049.77 5175
2050.20 5213
2050.62 4981
2051.05 4786
2051.48 5091
2051.90 4980
2052.33 5081
2052.76 5095
2053.18 5013
2053.61 4894
2054.04 4849
2054.47 4888
2054.89 4875
2055.32 4927
2055.75 5004
2056.18 4736
2056.60 4975
2057.03 5030
2057.46 4802
2057.89 4959
2058.31 5175
2058.74 4890
2059.17 4586
2059.60 4875
2060.03 4668
2060.45 4906
2060.88 5017
2061.31 4872
2061.74 4756
2062.17 4986
2062.59 4935
2063.02 5052
2063.45 4938
2063.88 4552
2064.31 4856
2064.73 4918
2065.16 4984
2065.59 5122
2066.02 5398
2066.45 5510
2066.88 5661
2067.31 5668
2067.73 5973
2068.16 6375
2068.59 6012
2069.02 5909
2069.45 5867
2069.88 5620
2070.31 5570
2070.74 5614
2071.17 5272
2071.59 5125
2072.02 5072
2072.45 4926
2072.88 4741
2073.31 4901
2073.74 5063
2074.17 5319
2074.60 4841
2075.03 4931
2075.46 5131
2075.89 5120
2076.32 5195
2076.75 5129
2077.18 4708
2077.61 4781
2078.04 5376
2078.47 5053
2078.89 5067
2079.32 4821
2079.75 5031
2080.18 5082
2080.61 4938
2081.04 5123
2081.47 5230
2081.90 5298
2082.34 4985
2082.77 4978
2083.20 4909
2083.63 4872
2084.06 5057
2084.49 4938
2084.92 5012
2085.35 4799
2085.78 5059
2086.21 5037
2086.64 4749
2087.07 4867
2087.50 4790
2087.93 4750
2088.36 4918
2088.79 4969
2089.22 4903
2089.65 4740
2090.09 4719
2090.52 4829
2090.95 4744
2091.38 5043
2091.81 4764
2092.24 4482
2092.67 4787
2093.10 4693
2093.54 4959
2093.97 4691
2094.40 4583
2094.83 4876
2095.26 5038
2095.69 4607
2096.12 4778
2096.56 4999
2096.99 4641
2097.42 4473
2097.85 4543
2098.28 4413
2098.71 4675
2099.15 4653
2099.58 4549
2100.01 4451
2100.44 4788
2100.87 4659
2101.31 4604
2101.74 4403
2102.17 4041
2102.60 4413
2103.04 4730
2103.47 4427
2103.90 4210
2104.33 4439
2104.77 4619
2105.20 4299
2105.63 4468
2106.06 4395
2106.50 4570
2106.93 4692
2107.36 4769
2107.79 4630
2108.23 4581
2108.66 4986
2109.09 4685
2109.53 4597
2109.96 4727
2110.39 5029
2110.82 5092
2111.26 5027
2111.69 4822
2112.12 4846
2112.56 4946
2112.99 4598
2113.42 4521
2113.86 4573
2114.29 4408
2114.72 4647
2115.16 4736
2115.59 4598
2116.03 4478
2116.46 4586
2116.89 4571
2117.33 4562
2117.76 4507
2118.19 4617
2118.63 4674
2119.06 4337
2119.50 4378
2119.93 4286
2120.36 4428
2120.80 4397
2121.23 4661
2121.67 4190
2122.10 4479
2122.54 4458
2122.97 4591
2123.40 4733
2123.84 4651
2124.27 4642
2124.71 4624
2125.14 4772
2125.58 4684
2126.01 4500
2126.45 4584
2126.88 4546
2127.32 4308
2127.75 4113
2128.19 4171
2128.62 4510
2129.06 4375
2129.49 4572
2129.93 4715
2130.36 4244
2130.80 4534
2131.23 4527
2131.67 4472
2132.10 4446
2132.54 4445
2132.97 4655
2133.41 4621
2133.84 4599
2134.28 4507
2134.71 4435
2135.15 4502
2135.59 4375
2136.02 4665
2136.46 4892
2136.89 4424
2137.33 4559
2137.76 4528
2138.20 4544
2138.64 4551
2139.07 4549
2139.51 4498
2139.94 4583
2140.38 4750
2140.82 4674
2141.25 4507
2141.69 4409
2142.13 4527
2142.56 4424
2143.00 4495
2143.43 4551
2143.87 4733
2144.31 4644
2144.74 4565
2145.18 4520
2145.62 4223
2146.05 4142
2146.49 4318
2146.93 4553
2147.36 4446
2147.80 4393
2148.24 4554
2148.68 4410
2149.11 4509
2149.55 4700
2149.99 4508
2150.42 4709
2150.86 4711
2151.30 4771
2151.74 4737
2152.17 4846
2152.61 4965
2153.05 5004
2153.49 4835
2153.92 5043
2154.36 4851
2154.80 4764
2155.24 5120
2155.67 4955
2156.11 4731
2156.55 4846
2156.99 4897
2157.42 4746
2157.86 4636
2158.30 4639
2158.74 4565
2159.18 4546
2159.61 4878
2160.05 4788
2160.49 4546
2160.93 4416
2161.37 4788
2161.81 4678
2162.24 4908
2162.68 4748
2163.12 4882
2163.56 4764
2164.00 4441
2164.44 4552
2164.87 4685
2165.31 4466
2165.75 4673
2166.19 4545
2166.63 4675
2167.07 4593
2167.51 4564
2167.95 4497
2168.39 4782
2168.82 4637
2169.26 4661
2169.70 4633
2170.14 4555
2170.58 4993
2171.02 5000
2171.46 4732
2171.90 5014
2172.34 5028
2172.78 5158
2173.22 5122
2173.66 5366
2174.10 5064
2174.54 5222
2174.98 5133
2175.42 5071
2175.85 5193
2176.29 5243
2176.73 5202
2177.17 5194
2177.61 5094
2178.05 5012
2178.49 5196
2178.93 5177
2179.37 5178
2179.81 5041
2180.25 5028
2180.69 4963
2181.14 5069
2181.58 4731
2182.02 4794
2182.46 4714
2182.90 4621
2183.34 4836
2183.78 5062
2184.22 4732
2184.66 4888
2185.10 4659
2185.54 4532
2185.98 4660
2186.42 4702
2186.86 4684
2187.30 4850
2187.74 4692
2188.19 4711
2188.63 4970
2189.07 4605
2189.51 4753
2189.95 4852
2190.39 4946
2190.83 4962
2191.27 4946
2191.72 5115
2192.16 5053
2192.60 4910
2193.04 4762
2193.48 5123
2193.92 5101
2194.36 4771
2194.81 5059
2195.25 4956
2195.69 4932
2196.13 4741
2196.57 4910
2197.01 5299
2197.46 5279
2197.90 5150
2198.34 5170
2198.78 4854
2199.22 4778
2199.67 5253
2200.11 5006
2200.55 4945
2200.99 5024
2201.44 4887
2201.88 4877
2202.32 4826
2202.76 4538
2203.21 4481
2203.65 4670
2204.09 4889
2204.53 4878
2204.98 5058
2205.42 4919
2205.86 4544
2206.30 4794
2206.75 4799
2207.19 4862
2207.63 4678
2208.08 4677
2208.52 4785
2208.96 5015
2209.41 4837
2209.85 4985
2210.29 4983
2210.73 4834
2211.18 4814
2211.62 4826
2212.06 4836
2212.51 4737
2212.95 4895
2213.40 4949
2213.84 4923
2214.28 4752
2214.73 4561
2215.17 4763
2215.61 4860
2216.06 4995
2216.50 4841
2216.95 4606
2217.39 4529
2217.83 4773
2218.28 4806
2218.72 4585
2219.17 4794
2219.61 4762
2220.05 4669
2220.50 4693
2220.94 4594
2221.39 4663
2221.83 4787
2222.28 4581
2222.72 4897
2223.16 4628
2223.61 5065
2224.05 5054
2224.50 5208
2224.94 5079
2225.39 4801
2225.83 4784
2226.28 4977
2226.72 5027
2227.17 5048
2227.61 5109
2228.06 5235
2228.50 5133
2228.95 4886
2229.39 4798
2229.84 4934
2230.28 4884
2230.73 4876
2231.17 4732
2231.62 4784
2232.06 4938
2232.51 4947
2232.95 5153
2233.40 5215
2233.85 5245
2234.29 5157
2234.74 5000
2235.18 5100
2235.63 4805
2236.07 4874
2236.52 4823
2236.97 4690
2237.41 4651
2237.86 4522
2238.30 4637
2238.75 4718
2239.20 4723
2239.64 4784
2240.09 4736
2240.53 4551
2240.98 4379
2241.43 4453
2241.87 4330
2242.32 4776
2242.77 4327
2243.21 4502
2243.66 4629
2244.11 4674
2244.55 4521
2245.00 4674
2245.45 4629
2245.89 4450
2246.34 4282
2246.79 4409
2247.23 4349
2247.68 4291
2248.13 4216
2248.57 4177
2249.02 4352
2249.47 4478
2249.92 4421
2250.36 4356
2250.81 4437
2251.26 4472
2251.70 4475
2252.15 4412
2252.60 4605
2253.05 4683
2253.49 4540
2253.94 4532
2254.39 4684
2254.84 4705
2255.28 4760
2255.73 4393
2256.18 4412
2256.63 4825
2257.08 4619
2257.52 4571
2257.97 4551
2258.42 4304
2258.87 4206
2259.32 4355
2259.76 4375
2260.21 4314
2260.66 4358
2261.11 4384
2261.56 4387
2262.01 4452
2262.45 4809
2262.90 4941
2263.35 4645
2263.80 4748
2264.25 5002
2264.70 5200
2265.15 5194
2265.59 5427
2266.04 5329
2266.49 5121
2266.94 5168
2267.39 5089
2267.84 5054
2268.29 5114
2268.74 5463
2269.19 5296
2269.63 5082
2270.08 4999
2270.53 4722
2270.98 4924
2271.43 5136
2271.88 4640
2272.33 4908
2272.78 4963
2273.23 4794
2273.68 5110
2274.13 5209
2274.58 4935
2275.03 4921
2275.48 4804
2275.93 4905
2276.38 4871
2276.83 4588
2277.28 4654
2277.73 4796
2278.18 4614
2278.63 4543
2279.08 4617
2279.53 4812
2279.98 4669
2280.43 4609
2280.88 4514
2281.33 4639
2281.78 4573
2282.23 4441
2282.68 4457
2283.13 4659
2283.58 4491
2284.03 4603
2284.48 4704
2284.93 4440
2285.38 4494
2285.83 4320
2286.28 4542
2286.73 4379
2287.19 4319
2287.64 4412
2288.09 4578
2288.54 4704
2288.99 4847
2289.44 4820
2289.89 5127
2290.34 5184
2290.79 5489
2291.25 6054
2291.70 6486
2292.15 6244
2292.60 6528
2293.05 7030
2293.50 6929
2293.95 7392
2294.41 7485
2294.86 7372
2295.31 6947
2295.76 6855
2296.21 6586
2296.66 6522
2297.12 5844
2297.57 5438
2298.02 5217
2298.47 5244
2298.92 5131
2299.38 4994
2299.83 5025
2300.28 4930
2300.73 4981
2301.18 4562
2301.64 4514
2302.09 4728
2302.54 4418
2302.99 4482
2303.45 4377
2303.90 4562
2304.35 4742
2304.80 4897
2305.26 4575
2305.71 4340
2306.16 4336
2306.61 4713
2307.07 4696
2307.52 4539
2307.97 4438
2308.43 4478
2308.88 4768
2309.33 4716
2309.79 4762
2310.24 5045
2310.69 5033
2311.15 5051
2311.60 5046
2312.05 5136
2312.51 5149
2312.96 5086
2313.41 5075
2313.87 5334
2314.32 5326
2314.77 5290
2315.23 5026
2315.68 5087
2316.13 5089
2316.59 5081
2317.04 5181
2317.49 5278
2317.95 4907
2318.40 4991
2318.86 4879
2319.31 5214
2319.76 5021
2320.22 5033
2320.67 5049
2321.13 5193
2321.58 5209
2322.04 5206
2322.49 5026
2322.94 5030
2323.40 4823
2323.85 4831
2324.31 4745
2324.76 4759
2325.22 4772
2325.67 5146
2326.13 5306
2326.58 5101
2327.04 5482
2327.49 5081
2327.95 4987
2328.40 5145
2328.86 5101
2329.31 5097
2329.77 5403
2330.22 5653
2330.68 5409
2331.13 5282
2331.59 5856
2332.04 5469
2332.50 5489
2332.95 5572
2333.41 5562
2333.86 5611
2334.32 5341
2334.77 5505
2335.23 5482
2335.69 5466
2336.14 5373
2336.60 5200
2337.05 5219
2337.51 4981
2337.96 5030
2338.42 4826
2338.88 4933
2339.33 5071
2339.79 4869
2340.24 5189
2340.70 5158
2341.16 5111
2341.61 5011
2342.07 4774
2342.52 4924
2342.98 4915
2343.44 4831
2343.89 4947
2344.35 4850
2344.81 4864
2345.26 5076
2345.72 5105
2346.18 4924
2346.63 4957
2347.09 5103
2347.55 4820
2348.00 4849
2348.46 4905
2348.92 5022
2349.37 4795
2349.83 4811
2350.29 4882
2350.75 5108
2351.20 4930
2351.66 4744
2352.12 4722
2352.57 4613
2353.03 4550
2353.49 4546
2353.95 4516
2354.40 4665
2354.86 4740
2355.32 4477
2355.78 4377
2356.23 4778
2356.69 4555
2357.15 4508
2357.61 4459
2358.07 4317
2358.52 4224
2358.98 4369
2359.44 4615
2359.90 4487
2360.36 4350
2360.81 4302
2361.27 4315
2361.73 4226
2362.19 4363
2362.65 4314
2363.10 4245
2363.56 4535
2364.02 4546
2364.48 4591
2364.94 4641
2365.40 4639
2365.86 4513
2366.31 4314
2366.77 4512
2367.23 4590
2367.69 4670
2368.15 4705
2368.61 4634
2369.07 4620
2369.53 4613
2369.98 4756
2370.44 4741
2370.90 5146
2371.36 4901
2371.82 4903
2372.28 4985
2372.74 4987
2373.20 4952
2373.66 4659
2374.12 4714
2374.58 4858
2375.04 4870
2375.50 5005
2375.95 5223
2376.41 4814
2376.87 4995
2377.33 5002
2377.79 4754
2378.25 4793
2378.71 4861
2379.17 4919
2379.63 4682
2380.09 4786
2380.55 4822
2381.01 5197
2381.47 5182
2381.93 4924
2382.39 5207
2382.85 4948
2383.31 5049
2383.77 4878
2384.23 4661
2384.69 4660
2385.15 4724
2385.62 4812
2386.08 4760
2386.54 4668
2387.00 4608
2387.46 4676
2387.92 4786
2388.38 4592
2388.84 4351
2389.30 4521
2389.76 4331
2390.22 4474
2390.68 4701
2391.14 4723
2391.61 4801
2392.07 4748
2392.53 4548
2392.99 4350
2393.45 4612
2393.91 4852
2394.37 4732
2394.83 4958
2395.30 4620
2395.76 4510
2396.22 4678
2396.68 4513
2397.14 4499
2397.60 4360
2398.07 4316
2398.53 4361
2398.99 4171
2399.45 4418
2399.91 4435
2400.37 4453
2400.84 4607
2401.30 4379
2401.76 4365
2402.22 4448
2402.68 4588
2403.15 4445
2403.61 4281
2404.07 4276
2404.53 4134
2405.00 4317
2405.46 4264
2405.92 4262
2406.38 4286
2406.85 4580
2407.31 4438
2407.77 4390
2408.23 4733
2408.70 4522
2409.16 4668
2409.62 4521
2410.08 4503
2410.55 4284
2411.01 4201
2411.47 4258
2411.94 4266
2412.40 4591
2412.86 4438
2413.33 4334
2413.79 4249
2414.25 4362
2414.72 4353
2415.18 4493
2415.64 4575
2416.11 4545
2416.57 4520
2417.03 4615
2417.50 4545
2417.96 4632
2418.42 4625
2418.89 4432
2419.35 4691
2419.81 4918
2420.28 4932
2420.74 4957
2421.21 5288
2421.67 5234
2422.13 4991
2422.60 5194
2423.06 5283
2423.53 5322
2423.99 5149
2424.45 5029
2424.92 4757
2425.38 5057
2425.85 4942
2426.31 4992
2426.78 4872
2427.24 4837
2427.71 4668
2428.17 4749
2428.63 4801
2429.10 4788
2429.56 4778
2430.03 4841
2430.49 4819
2430.96 4687
2431.42 5024
2431.89 4917
2432.35 4779
2432.82 4615
2433.28 4514
2433.75 4294
2434.21 4343
2434.68 4399
2435.14 4439
2435.61 4340
2436.07 4387
2436.54 4185
2437.01 4505
2437.47 4338
2437.94 4493
2438.40 4620
2438.87 4536
2439.33 4519
2439.80 4321
2440.26 4442
2440.73 4777
2441.20 4706
2441.66 4708
2442.13 4820
2442.59 4691
2443.06 4857
2443.53 4945
2443.99 5023
2444.46 4901
2444.92 4862
2445.39 4904
2445.86 4691
2446.32 4866
2446.79 4769
2447.26 4813
2447.72 4443
2448.19 4546
2448.66 4548
2449.12 4470
2449.59 4496
2450.05 4584
2450.52 4443
2450.99 4322
2451.46 4378
2451.92 4388
2452.39 4437
2452.86 4601
2453.32 4339
2453.79 4489
2454.26 4564
2454.72 4430
2455.19 4379
2455.66 4358
2456.13 4377
2456.59 4392
2457.06 4079
2457.53 4288
2458.00 4403
2458.46 4348
2458.93 4358
2459.40 4354
2459.87 4344
2460.33 4229
2460.80 4381
2461.27 4378
2461.74 4341
2462.20 4466
2462.67 4310
2463.14 4213
2463.61 4249
2464.08 4364
2464.54 4312
2465.01 4257
2465.48 4028
2465.95 4180
2466.42 4340
2466.88 4426
2467.35 4378
2467.82 4446
2468.29 4557
2468.76 4348
2469.23 4522
2469.70 4248
2470.16 4222
2470.63 4468
2471.10 4390
2471.57 4406
2472.04 4534
2472.51 4557
2472.98 4603
2473.44 4651
2473.91 4184
2474.38 4118
2474.85 4240
2475.32 4125
2475.79 4163
2476.26 4201
2476.73 4212
2477.20 4167
2477.67 4129
2478.14 4210
2478.61 4294
2479.08 4156
2479.54 4267
2480.01 4137
2480.48 4268
2480.95 4409
2481.42 4477
2481.89 4403
2482.36 4167
2482.83 4302
2483.30 4133
2483.77 4076
2484.24 4274
2484.71 4214
2485.18 4453
2485.65 4156
2486.12 4009
2486.59 3991
2487.06 4183
2487.53 4052
2488.00 4364
2488.47 4504
2488.94 4405
2489.41 4370
2489.88 4242
2490.35 4362
2490.83 4166
2491.30 4494
2491.77 4373
2492.24 4469
2492.71 4499
2493.18 4408
2493.65 4600
2494.12 4599
2494.59 4694
2495.06 4812
2495.53 4621
2496.00 4560
2496.48 4617
2496.95 4715
2497.42 4710
2497.89 4437
2498.36 4481
2498.83 4593
2499.30 4535
2499.77 4426
2500.25 4307
2500.72 4095
2501.19 4138
2501.66 4182
2502.13 4318
2502.60 4465
2503.07 4127
2503.55 4203
2504.02 4093
2504.49 4057
2504.96 4080
2505.43 4080
2505.91 4236
2506.38 4071
2506.85 4111
2507.32 4103
2507.79 4097
2508.27 3849
2508.74 4156
2509.21 4315
2509.68 4412
2510.16 4366
2510.63 4637
2511.10 4345
2511.57 4146
2512.05 4543
2512.52 4648
2512.99 4590
2513.46 4795
2513.94 4767
2514.41 4635
2514.88 4513
2515.35 4555
2515.83 4635
2516.30 4594
2516.77 4556
2517.25 4589
2517.72 4404
2518.19 4434
2518.67 4274
2519.14 4403
2519.61 4224
2520.09 4271
2520.56 4265
2521.03 4229
2521.51 3992
2521.98 4144
2522.45 4407
2522.93 4255
2523.40 4324
2523.87 4390
2524.35 4445
2524.82 4232
2525.29 4016
2525.77 4060
2526.24 4186
2526.72 4117
2527.19 4358
2527.66 4376
2528.14 4499
2528.61 4453
2529.09 4627
2529.56 4419
2530.03 4577
2530.51 4721
2530.98 4822
2531.46 4699
2531.93 4914
2532.41 4748
2532.88 4726
2533.36 4508
2533.83 4478
2534.31 4521
2534.78 4529
2535.25 4465
2535.73 4261
2536.20 4514
2536.68 4405
2537.15 4395
2537.63 4115
2538.10 4452
2538.58 4468
2539.05 4412
2539.53 4312
2540.00 4400
2540.48 4227
2540.95 4186
2541.43 4415
2541.91 4287
2542.38 4419
2542.86 4348
2543.33 4472
2543.81 4464
2544.28 4326
2544.76 4275
2545.23 4481
2545.71 4377
2546.19 4397
2546.66 4415
2547.14 4410
2547.61 4607
2548.09 4379
2548.56 4489
2549.04 4656
2549.52 4764
2549.99 4820
2550.47 4969
2550.95 4826
2551.42 5043
2551.90 4895
2552.37 4931
2552.85 5120
2553.33 5080
2553.80 5087
2554.28 4805
2554.76 4839
2555.23 4580
2555.71 4523
2556.19 4857
2556.66 4979
2557.14 5226
2557.62 4886
2558.09 4973
2558.57 5023
2559.05 4522
2559.52 5009
2560.00 4929
2560.48 4805
2560.96 4940
2561.43 4987
2561.91 4579
2562.39 4351
2562.86 4510
2563.34 4337
2563.82 4138
2564.30 4104
2564.77 4316
2565.25 4187
2565.73 4240
2566.21 4413
2566.68 4269
2567.16 4197
2567.64 3923
2568.12 4205
2568.60 4160
2569.07 4173
2569.55 4207
2570.03 4208
2570.51 4321
2570.99 4399
2571.46 4048
2571.94 4006
2572.42 4146
2572.90 4098
2573.38 4060
2573.85 4167
2574.33 4107
2574.81 4153
2575.29 4023
2575.77 4043
2576.25 4123
2576.73 4102
2577.20 4057
2577.68 3759
2578.16 3894
2578.64 4040
2579.12 4135
2579.60 4012
2580.08 4080
2580.56 3993
2581.04 4285
2581.51 4200
2581.99 4200
2582.47 4217
2582.95 4036
2583.43 3921
2583.91 4105
2584.39 4347
2584.87 4244
2585.35 4172
2585.83 4036
2586.31 3885
2586.79 4069
2587.27 4169
2587.75 4116
2588.23 4110
2588.71 4230
2589.18 4280
2589.66 4254
2590.14 4237
2590.62 4291
2591.10 4226
2591.58 4320
2592.06 4298
2592.54 4051
2593.02 4041
2593.50 3831
2593.98 4164
2594.47 4151
2594.95 4113
2595.43 4221
2595.91 4271
2596.39 4193
2596.87 4372
2597.35 4408
2597.83 4530
2598.31 4689
2598.79 4238
2599.27 4183
2599.75 4106
2600.23 4152
2600.71 4033
2601.19 4316
2601.67 3944
2602.16 3875
2602.64 3964
2603.12 3963
2603.60 3786
2604.08 3856
2604.56 3882
2605.04 3914
2605.52 3817
2606.00 3870
2606.49 4186
2606.97 3767
2607.45 3773
2607.93 3855
2608.41 4160
2608.89 4040
2609.37 4029
2609.86 4023
2610.34 4246
2610.82 4193
2611.30 4351
2611.78 3971
2612.27 4031
2612.75 4296
2613.23 3933
2613.71 3976
2614.19 4195
2614.68 4192
2615.16 4208
2615.64 4192
2616.12 4301
2616.60 4359
2617.09 4241
2617.57 4115
2618.05 4197
2618.53 4374
2619.02 4254
2619.50 4224
2619.98 4054
2620.46 4118
2620.95 4270
2621.43 4099
2621.91 4219
2622.40 4091
2622.88 4228
2623.36 4203
2623.84 4131
2624.33 4094
2624.81 4043
2625.29 3953
2625.78 4010
2626.26 4039
2626.74 3950
2627.23 3986
2627.71 4317
2628.19 4122
2628.68 4192
2629.16 4132
2629.64 4148
2630.13 4138
2630.61 4008
2631.09 4052
2631.58 4315
2632.06 4591
2632.54 4282
2633.03 4470
2633.51 4504
2634.00 4548
2634.48 4664
2634.96 4828
2635.45 4671
2635.93 4457
2636.42 4538
2636.90 4423
2637.38 4156
2637.87 4380
2638.35 4155
2638.84 4156
2639.32 4091
2639.81 4295
2640.29 4306
2640.78 4321
2641.26 4177
2641.74 4232
2642.23 3896
2642.71 3822
2643.20 4004
2643.68 4290
2644.17 4034
2644.65 4047
2645.14 4013
2645.62 3949
2646.11 3916
2646.59 4184
2647.08 4241
2647.56 4075
2648.05 3801
2648.53 4041
2649.02 4156
2649.50 4021
2649.99 4222
2650.48 4161
2650.96 3885
2651.45 4014
2651.93 3912
2652.42 4110
2652.90 4167
2653.39 4096
2653.87 4202
2654.36 4039
2654.85 4137
2655.33 4263
2655.82 4177
2656.30 4236
2656.79 4268
2657.28 4188
2657.76 4238
2658.25 4056
2658.73 3946
2659.22 4050
2659.71 4158
2660.19 4182
2660.68 4183
2661.17 4042
2661.65 4206
2662.14 4131
2662.62 3927
2663.11 4111
2663.60 4108
2664.08 4307
2664.57 4115
2665.06 4171
2665.55 4358
2666.03 4173
2666.52 4295
2667.01 4233
2667.49 4308
2667.98 4574
2668.47 4314
2668.95 4187
2669.44 4316
2669.93 4308
2670.42 4348
2670.90 4163
2671.39 4422
2671.88 4337
2672.36 4095
2672.85 4456
2673.34 4584
2673.83 4618
2674.31 4439
2674.80 4891
2675.29 5185
2675.78 5120
2676.27 5463
2676.75 5367
2677.24 5667
2677.73 5633
2678.22 5602
2678.71 5665
2679.19 5524
2679.68 5257
2680.17 5384
2680.66 5087
2681.15 4906
2681.63 4783
2682.12 4651
2682.61 4964
2683.10 4654
2683.59 4549
2684.08 4354
2684.56 4459
2685.05 4339
2685.54 4435
2686.03 4354
2686.52 4582
2687.01 4391
2687.50 4455
2687.99 4457
2688.47 4414
2688.96 4381
2689.45 4142
2689.94 4382
2690.43 4368
2690.92 4044
2691.41 4066
2691.90 4107
2692.39 4057
2692.88 4101
2693.37 4183
2693.85 4331
2694.34 4101
2694.83 3775
2695.32 4079
2695.81 4250
2696.30 4004
2696.79 4148
2697.28 3892
2697.77 3993
2698.26 4220
2698.75 3967
2699.24 4371
2699.73 4362
2700.22 4270
2700.71 4342
2701.20 4054
2701.69 4315
2702.18 4060
2702.67 4330
2703.16 4295
2703.65 4331
2704.14 4067
2704.63 4296
2705.12 4219
2705.61 4088
2706.10 4398
2706.59 4261
2707.08 4365
2707.58 4360
2708.07 4266
2708.56 4217
2709.05 4278
2709.54 4339
2710.03 4247
2710.52 4078
2711.01 4054
2711.50 4207
2711.99 4080
2712.48 4066
2712.98 4137
2713.47 4124
2713.96 4077
2714.45 4155
2714.94 4026
2715.43 4132
2715.92 4292
2716.41 4131
2716.91 4271
2717.40 4291
2717.89 4057
2718.38 4019
2718.87 3996
2719.36 4069
2719.86 3867
2720.35 3789
2720.84 3921
2721.33 3861
2721.82 3991
2722.31 4199
2722.81 4220
2723.30 4069
2723.79 3939
2724.28 4333
2724.77 4536
2725.27 4581
2725.76 4665
2726.25 4524
2726.74 4576
2727.24 4524
2727.73 4399
2728.22 4298
2728.71 4121
2729.21 4400
2729.70 4317
2730.19 4096
2730.68 4243
2731.18 4197
2731.67 4104
2732.16 4092
2732.66 4022
2733.15 4013
2733.64 4046
2734.13 4266
2734.63 4388
2735.12 4253
2735.61 3979
2736.11 3844
2736.60 4132
2737.09 4497
2737.59 4450
2738.08 4546
2738.57 4403
2739.07 4029
2739.56 3977
2740.05 4130
2740.55 4426
2741.04 4745
2741.54 4492
2742.03 4528
2742.52 4398
2743.02 4440
2743.51 4242
2744.00 4146
2744.50 4118
2744.99 4297
2745.49 4231
2745.98 4124
2746.47 4096
2746.97 4091
2747.46 4334
2747.96 4438
2748.45 4141
2748.95 4058
2749.44 4321
2749.93 4521
2750.43 4501
2750.92 4535
2751.42 4362
2751.91 4171
2752.41 4257
2752.90 4318
2753.40 4126
2753.89 4201
2754.39 4130
2754.88 4186
2755.38 4069
2755.87 4155
2756.37 4196
2756.86 3918
2757.36 4088
2757.85 3965
2758.35 4129
2758.84 4276
2759.34 4095
2759.83 3881
2760.33 4064
2760.82 4111
2761.32 4138
2761.81 3979
2762.31 4055
2762.81 3989
2763.30 3876
2763.80 3819
2764.29 3812
2764.79 4101
2765.28 4123
2765.78 4106
2766.28 4096
2766.77 4085
2767.27 4082
2767.76 4211
2768.26 4144
2768.76 3930
2769.25 3781
2769.75 4102
2770.25 4190
2770.74 4217
2771.24 4150
2771.73 3730
2772.23 4051
2772.73 4216
2773.22 4158
2773.72 4016
2774.22 4183
2774.71 4205
2775.21 4156
2775.71 4105
2776.20 4263
2776.70 4674
2777.20 4773
2777.69 4782
2778.19 5064
2778.69 4877
2779.19 4928
2779.68 4790
2780.18 4732
2780.68 4915
2781.17 4927
2781.67 4706
2782.17 4610
2782.67 4364
2783.16 4365
2783.66 4281
2784.16 4186
2784.66 4326
2785.15 4200
2785.65 3938
2786.15 3918
2786.65 3991
2787.15 3867
2787.64 3928
2788.14 4170
2788.64 4274
2789.14 4263
2789.63 4159
2790.13 4046
2790.63 3951
2791.13 3919
2791.63 3987
2792.13 4101
2792.62 4000
2793.12 3976
2793.62 4011
2794.12 4083
2794.62 4133
2795.12 4211
2795.61 4155
2796.11 4211
2796.61 4395
2797.11 4369
2797.61 4758
2798.11 4536
2798.61 4764
2799.11 5095
2799.60 4990
2800.10 4998
2800.60 5077
2801.10 5032
2801.60 5021
2802.10 4773
2802.60 4866
2803.10 4653
2803.60 4526
2804.10 4603
2804.60 4802
2805.10 4630
2805.59 4711
2806.09 4564
2806.59 4501
2807.09 4621
2807.59 4615
2808.09 4746
2808.59 4897
2809.09 5139
2809.59 5417
2810.09 5542
2810.59 5387
2811.09 5443
2811.59 5771
2812.09 5465
2812.59 5337
2813.09 5404
2813.59 5078
2814.09 5371
2814.59 5194
2815.09 4988
2815.59 5073
2816.09 4747
2816.59 4861
2817.09 4873
2817.59 4795
2818.09 4886
2818.60 4722
2819.10 4964
2819.60 4609
2820.10 4512
2820.60 4634
2821.10 4589
2821.60 4365
2822.10 4278
2822.60 4198
2823.10 4232
2823.60 4414
2824.10 4233
2824.61 4105
2825.11 4124
2825.61 4296
2826.11 4340
2826.61 4106
2827.11 4220
2827.61 4249
2828.12 4389
2828.62 4367
2829.12 4073
2829.62 4056
2830.12 4208
2830.62 4251
2831.12 4257
2831.63 4229
2832.13 4218
2832.63 4140
2833.13 4098
2833.63 4243
2834.14 4326
2834.64 4219
2835.14 4231
2835.64 4159
2836.14 4228
2836.65 4105
2837.15 3973
2837.65 4262
2838.15 4244
2838.66 4207
2839.16 4385
2839.66 4208
2840.16 4321
2840.67 4180
2841.17 4288
2841.67 4208
2842.17 4209
2842.68 4281
2843.18 4631
2843.68 4376
2844.18 4168
2844.69 4244
2845.19 4413
2845.69 4362
2846.20 4261
2846.70 4267
2847.20 4182
2847.71 4264
2848.21 4239
2848.71 4382
2849.22 4628
2849.72 4622
2850.22 4761
2850.73 4636
2851.23 4408
2851.73 4525
2852.24 4779
2852.74 4618
2853.24 4345
2853.75 4440
2854.25 4330
2854.75 4166
2855.26 4175
2855.76 4285
2856.27 4258
2856.77 4111
2857.27 4033
2857.78 3872
2858.28 4250
2858.79 4191
2859.29 4024
2859.80 3933
2860.30 3999
2860.80 4122
2861.31 3943
2861.81 3853
2862.32 4103
2862.82 4115
2863.33 3880
2863.83 3911
2864.34 3887
2864.84 3850
2865.34 3785
2865.85 3747
2866.35 3817
2866.86 3972
2867.36 4099
2867.87 4062
2868.37 3961
2868.88 4097
2869.38 3819
2869.89 3920
2870.39 4019
2870.90 4039
2871.41 3833
2871.91 3872
2872.42 3937
2872.92 4184
2873.43 4348
2873.93 4339
2874.44 4344
2874.94 4374
2875.45 4464
2875.95 4248
2876.46 4373
2876.97 4589
2877.47 4473
2877.98 4499
2878.48 4362
2878.99 4658
2879.50 4425
2880.00 4440
2880.51 4445
2881.01 4304
2881.52 4246
2882.03 4434
2882.53 4008
2883.04 4132
2883.54 4355
2884.05 4656
2884.56 4555
2885.06 4629
2885.57 4439
2886.08 4480
2886.58 4460
2887.09 4588
2887.60 4500
2888.10 4697
2888.61 4636
2889.12 4629
2889.62 4484
2890.13 4681
2890.64 4825
2891.15 4697
2891.65 4643
2892.16 4523
2892.67 4429
2893.17 4679
2893.68 4894
2894.19 4684
2894.70 4521
2895.20 4561
2895.71 4476
2896.22 4732
2896.73 4826
2897.23 4921
2897.74 5310
2898.25 5476
2898.76 5383
2899.26 5169
2899.77 5360
2900.28 5373
2900.79 5035
2901.29 5143
2901.80 4740
2902.31 4622
2902.82 4639
2903.33 4794
2903.83 4895
2904.34 4750
2904.85 4749
2905.36 4797
2905.87 4593
2906.38 4531
2906.88 4727
2907.39 4773
2907.90 4638
2908.41 4892
2908.92 4763
2909.43 4675
2909.94 4647
2910.44 4596
2910.95 4513
2911.46 4438
2911.97 4455
2912.48 4411
2912.99 4422
2913.50 4319
2914.01 4224
2914.52 4213
2915.02 4306
2915.53 4285
2916.04 4292
2916.55 4564
2917.06 4691
2917.57 4426
2918.08 4007
2918.59 4232
2919.10 3991
2919.61 4224
2920.12 4342
2920.63 4173
2921.14 4341
2921.65 4184
2922.16 4136
2922.67 4201
2923.18 4275
2923.69 4301
2924.20 4170
2924.71 4115
2925.22 4482
2925.73 4619
2926.24 4962
2926.75 5045
2927.26 5103
2927.77 5089
2928.28 5051
2928.79 5300
2929.30 5293
2929.81 5193
2930.32 4946
2930.83 4846
2931.34 4792
2931.85 4753
2932.36 4496
2932.87 4450
2933.38 4422
2933.89 4241
2934.40 3964
2934.91 3938
2935.42 3807
2935.94 3879
2936.45 3911
2936.96 3981
2937.47 3799
2937.98 4062
2938.49 4099
2939.00 4277
2939.51 4132
2940.02 4271
2940.54 4226
2941.05 4377
2941.56 4382
2942.07 4279
2942.58 4357
2943.09 4160
2943.61 4141
2944.12 4293
2944.63 4174
2945.14 4165
2945.65 4202
2946.16 4132
2946.68 4254
2947.19 4244
2947.70 4219
2948.21 4400
2948.72 4327
2949.24 4371
2949.75 4450
2950.26 4386
2950.77 4524
2951.28 4369
2951.80 3999
2952.31 4082
2952.82 4173
2953.33 4244
2953.85 4044
2954.36 4183
2954.87 4065
2955.38 4239
2955.90 4081
2956.41 4367
2956.92 4158
2957.43 4182
2957.95 4254
2958.46 3977
2958.97 4115
2959.49 4214
2960.00 4336
2960.51 4132
2961.03 3982
2961.54 4193
2962.05 4128
2962.57 4163
2963.08 4150
2963.59 4143
2964.11 3989
2964.62 4227
2965.13 4431
2965.65 4237
2966.16 4370
2966.67 4097
2967.19 4139
2967.70 4121
2968.21 4158
2968.73 4070
2969.24 4074
2969.76 4017
2970.27 4118
2970.78 4126
2971.30 4309
2971.81 4221
2972.33 3967
2972.84 3879
2973.35 3839
2973.87 3936
2974.38 4095
2974.90 4180
2975.41 4067
2975.92 4017
2976.44 4072
2976.95 3965
2977.47 4041
2977.98 4053
2978.50 4046
2979.01 4056
2979.53 4127
2980.04 4060
2980.56 4112
2981.07 4034
2981.59 4299
2982.10 4240
2982.62 4329
2983.13 4212
2983.65 4059
2984.16 4499
2984.68 4440
2985.19 4716
2985.71 4500
2986.22 4213
2986.74 4447
2987.25 4363
2987.77 4426
2988.28 4639
2988.80 4778
2989.31 4950
2989.83 4740
2990.35 4694
2990.86 4654
2991.38 4885
2991.89 4842
2992.41 4873
2992.92 4712
2993.44 4804
2993.96 4624
2994.47 4739
2994.99 4904
2995.50 4946
2996.02 5172
2996.54 5074
2997.05 5071
2997.57 5072
2998.09 4936
2998.60 5542
2999.12 5574
2999.64 5417
3000.15 5431
3000.67 5491
3001.18 5455
3001.70 5576
3002.22 5452
3002.73 5812
3003.25 5982
3003.77 6031
3004.29 6359
3004.80 6139
3005.32 6396
3005.84 6849
3006.35 7476
3006.87 7717
3007.39 7979
3007.90 8235
3008.42 8195
3008.94 8152
3009.46 8054
3009.97 7978
3010.49 7106
3011.01 6872
3011.53 6228
3012.04 5803
3012.56 5608
3013.08 5504
3013.60 5393
3014.11 5042
3014.63 4706
3015.15 5032
3015.67 5096
3016.18 5227
3016.70 5241
3017.22 4966
3017.74 4934
3018.26 4972
3018.77 5199
3019.29 5443
3019.81 5124
3020.33 5275
3020.85 5327
3021.37 5004
3021.88 5005
3022.40 4952
3022.92 5393
3023.44 5305
3023.96 5223
3024.48 4956
3025.00 5195
3025.51 5296
3026.03 5008
3026.55 5007
3027.07 4908
3027.59 4953
3028.11 5265
3028.63 4804
3029.15 4560
3029.67 5023
3030.18 4896
3030.70 4736
3031.22 4912
3031.74 4993
3032.26 4812
3032.78 4543
3033.30 4505
3033.82 4457
3034.34 4410
3034.86 4588
3035.38 4650
3035.90 4920
3036.42 5030
3036.94 5067
3037.46 5054
3037.98 4993
3038.50 4933
3039.02 4873
3039.54 4739
3040.06 4921
3040.58 4519
3041.10 4705
3041.62 4920
3042.14 4654
3042.66 4604
3043.18 4703
3043.70 4583
3044.22 4689
3044.74 4517
3045.26 4309
3045.78 4465
3046.30 4583
3046.82 4583
3047.34 4395
3047.86 4361
3048.38 4462
3048.90 4494
3049.42 4335
3049.94 4361
3050.46 4433
3050.98 4238
3051.50 4196
3052.03 4090
3052.55 4028
3053.07 4089
3053.59 4031
3054.11 4288
3054.63 4317
3055.15 4286
3055.67 4266
3056.19 4357
3056.72 4167
3057.24 3995
3057.76 4258
3058.28 4131
3058.80 4169
3059.32 4153
3059.84 3836
3060.37 4355
3060.89 4361
3061.41 4393
3061.93 4304
3062.45 4216
3062.98 4498
3063.50 4374
3064.02 4306
3064.54 4460
3065.06 4576
3065.59 4558
3066.11 4306
3066.63 4553
3067.15 4656
3067.67 4806
3068.20 4597
3068.72 4672
3069.24 4859
3069.76 4749
3070.29 4670
3070.81 4468
3071.33 4588
3071.85 4769
3072.38 4428
3072.90 4514
3073.42 4602
3073.95 4435
3074.47 4578
3074.99 4579
3075.51 4630
3076.04 4381
3076.56 4783
3077.08 4642
3077.61 4612
3078.13 4748
3078.65 4711
3079.18 4844
3079.70 5003
3080.22 5063
3080.75 5140
3081.27 5295
3081.79 5305
3082.32 5246
3082.84 5429
3083.36 5391
3083.89 5416
3084.41 5542
3084.93 5623
3085.46 5836
3085.98 6000
3086.51 5871
3087.03 5874
3087.55 5496
3088.08 5260
3088.60 5410
3089.13 5566
3089.65 5434
3090.17 5337
3090.70 5332
3091.22 5366
3091.75 5532
3092.27 5324
3092.80 5487
3093.32 5594
3093.85 5472
3094.37 5382
3094.89 5293
3095.42 5638
3095.94 5520
3096.47 5362
3096.99 5419
3097.52 5854
3098.04 5852
3098.57 5877
3099.09 6288
3099.62 6340
3100.14 6064
3100.67 6357
3101.19 6712
3101.72 6918
3102.24 7710
3102.77 8170
3103.29 8956
3103.82 10111
3104.34 11838
3104.87 12709
3105.40 13436
3105.92 14805
3106.45 14994
3106.97 15259
3107.50 15405
3108.02 14947
3108.55 13781
3109.08 12664
3109.60 10872
3110.13 9875
3110.65 9197
3111.18 7909
3111.70 7913
3112.23 7223
3112.76 7642
3113.28 7731
3113.81 7730
3114.34 7783
3114.86 7606
3115.39 7467
3115.91 7538
3116.44 7109
3116.97 6712
3117.49 6525
3118.02 6462
3118.55 6052
3119.07 6132
3119.60 6085
3120.13 5697
3120.65 5776
3121.18 5756
3121.71 5554
3122.23 5419
3122.76 5632
3123.29 5726
3123.82 5664
3124.34 5663
3124.87 5797
3125.40 5736
3125.92 5710
3126.45 5629
3126.98 5643
3127.51 5587
3128.03 5646
3128.56 5593
3129.09 5279
3129.62 5454
3130.14 5540
3130.67 5293
3131.20 5413
3131.73 5312
3132.25 5314
3132.78 5583
3133.31 5085
3133.84 4948
3134.37 5018
3134.89 4931
3135.42 4913
3135.95 4992
3136.48 5038
3137.01 4873
3137.53 4815
3138.06 4713
3138.59 4744
3139.12 4531
3139.65 4710
3140.18 4693
3140.70 4805
3141.23 4411
3141.76 4519
3142.29 4787
3142.82 4678
3143.35 4536
3143.88 4555
3144.40 4671
3144.93 4881
3145.46 4648
3145.99 4438
3146.52 4469
3147.05 4566
3147.58 4526
3148.11 4563
3148.64 4923
3149.17 4873
3149.70 4909
3150.22 5122
3150.75 5215
3151.28 5144
3151.81 5203
3152.34 5090
3152.87 5041
3153.40 4898
3153.93 5070
3154.46 5027
3154.99 4752
3155.52 4573
3156.05 4691
3156.58 4751
3157.11 4645
3157.64 4601
3158.17 4691
3158.70 4753
3159.23 4822
3159.76 4779
3160.29 4868
3160.82 4845
3161.35 4623
3161.88 4755
3162.41 4792
3162.94 4768
3163.47 4926
3164.00 4730
3164.53 4794
3165.06 4757
3165.59 4855
3166.12 4713
3166.65 4573
3167.18 4413
3167.72 4550
3168.25 4528
3168.78 4548
3169.31 4288
3169.84 4251
3170.37 4184
3170.90 4195
3171.43 4214
3171.96 4336
3172.49 4209
3173.03 4261
3173.56 4293
3174.09 4395
3174.62 4629
3175.15 4503
3175.68 4299
3176.21 4347
3176.74 4707
3177.28 4628
3177.81 4558
3178.34 4662
3178.87 4840
3179.40 4822
3179.93 4610
3180.47 4545
3181.00 4445
3181.53 4671
3182.06 5019
3182.59 4994
3183.13 4586
3183.66 4695
3184.19 4658
3184.72 4607
3185.25 4730
3185.79 4714
3186.32 4815
3186.85 4268
3187.38 4304
3187.92 4224
3188.45 4249
3188.98 4326
3189.51 4294
3190.05 4542
3190.58 4284
3191.11 4369
3191.64 4424
3192.18 4466
3192.71 4131
3193.24 4274
3193.78 4166
3194.31 4246
3194.84 4343
3195.38 4295
3195.91 4580
3196.44 4311
3196.97 4246
3197.51 4397
3198.04 4454
3198.57 4359
3199.11 4412
3199.64 4428
3200.17 4372
3200.71 4470
3201.24 4588
3201.78 4868
3202.31 4811
3202.84 4421
3203.38 4720
3203.91 4651
3204.44 4761
3204.98 4920
3205.51 5064
3206.05 4782
3206.58 4828
3207.11 4828
3207.65 4794
3208.18 4745
3208.72 4776
3209.25 4662
3209.78 4492
3210.32 4454
3210.85 4818
3211.39 4879
3211.92 5015
3212.46 4801
3212.99 4844
3213.53 5061
3214.06 5334
3214.59 5423
3215.13 5234
3215.66 5043
3216.20 4944
3216.73 5229
3217.27 5149
3217.80 4927
3218.34 4853
3218.87 4840
3219.41 4655
3219.94 4429
3220.48 4688
3221.01 4563
3221.55 4483
3222.08 4375
3222.62 4556
3223.16 4346
3223.69 4505
3224.23 4813
3224.76 4709
3225.30 4537
3225.83 4778
3226.37 5049
3226.90 5076
3227.44 4808
3227.98 4884
3228.51 4798
3229.05 4938
3229.58 4651
3230.12 5001
3230.66 4803
3231.19 4810
3231.73 5038
3232.26 4534
3232.80 4497
3233.34 4722
3233.87 4637
3234.41 4445
3234.95 4674
3235.48 4570
3236.02 4495
3236.55 4692
3237.09 4798
3237.63 4437
3238.16 4501
3238.70 4667
3239.24 4957
3239.77 4646
3240.31 4718
3240.85 4620
3241.38 4332
3241.92 4448
3242.46 4727
3243.00 4876
3243.53 5182
3244.07 4908
3244.61 4712
3245.14 4648
3245.68 4918
3246.22 4998
3246.76 5033
3247.29 5116
3247.83 4833
3248.37 4799
3248.91 4827
3249.44 4666
3249.98 5001
3250.52 4850
3251.06 4810
3251.59 4867
3252.13 4939
3252.67 4744
3253.21 5033
3253.75 5054
3254.28 4970
3254.82 5039
3255.36 5130
3255.90 5329
3256.44 5198
3256.97 5044
3257.51 5298
3258.05 5285
3258.59 5754
3259.13 5644
3259.67 5362
3260.20 5692
3260.74 5885
3261.28 5951
3261.82 6346
3262.36 6680
3262.90 6644
3263.44 6976
3263.97 7507
3264.51 7812
3265.05 7864
3265.59 8327
3266.13 8060
3266.67 8257
3267.21 8449
3267.75 8350
3268.29 8477
3268.83 8391
3269.36 8357
3269.90 7825
3270.44 7992
3270.98 8154
3271.52 7850
3272.06 7370
3272.60 6949
3273.14 6543
3273.68 6441
3274.22 6314
3274.76 5868
3275.30 6150
3275.84 5751
3276.38 5589
3276.92 5574
3277.46 5349
3278.00 5460
3278.54 5652
3279.08 5605
3279.62 5539
3280.16 5577
3280.70 5701
3281.24 5551
3281.78 5537
3282.32 5507
3282.86 5553
3283.40 5896
3283.94 6146
3284.48 5932
3285.02 6060
3285.56 5598
3286.10 5684
3286.64 5690
3287.18 5709
3287.72 6050
3288.26 6127
3288.81 6350
3289.35 6122
3289.89 6163
3290.43 6365
3290.97 6560
3291.51 6319
3292.05 6103
3292.59 6026
3293.13 5728
3293.67 5799
3294.22 5886
3294.76 5810
3295.30 6187
3295.84 6344
3296.38 6209
3296.92 6536
3297.46 6753
3298.01 7250
3298.55 7480
3299.09 7550
3299.63 7479
3300.17 7193
3300.71 7175
3301.26 6752
3301.80 6420
3302.34 6299
3302.88 6045
3303.42 6321
3303.97 5583
3304.51 5473
3305.05 5596
3305.59 5610
3306.13 5646
3306.68 5230
3307.22 5163
3307.76 5696
3308.30 5915
3308.85 5623
3309.39 5533
3309.93 5333
3310.47 5601
3311.02 5604
3311.56 5746
3312.10 5700
3312.64 5338
3313.19 5546
3313.73 5270
3314.27 5384
3314.82 5279
3315.36 5139
3315.90 5309
3316.45 5392
3316.99 5808
3317.53 5718
3318.07 5929
3318.62 6031
3319.16 5671
3319.70 5668
3320.25 5599
3320.79 5430
3321.34 5482
3321.88 5074
3322.42 5148
3322.97 5534
3323.51 5335
3324.05 5058
3324.60 4873
3325.14 5019
3325.68 4955
3326.23 4773
3326.77 4886
3327.32 4712
3327.86 4535
3328.40 4718
3328.95 5003
3329.49 4847
3330.04 4562
3330.58 4785
3331.13 4946
3331.67 4693
3332.21 4657
3332.76 4736
3333.30 4957
3333.85 4846
3334.39 4678
3334.94 4944
3335.48 5046
3336.03 4912
3336.57 5112
3337.12 5010
3337.66 4933
3338.21 5114
3338.75 5322
3339.30 4960
3339.84 4909
3340.39 4769
3340.93 4780
3341.48 4645
3342.02 4466
3342.57 4813
3343.11 4724
3343.66 4763
3344.20 4672
3344.75 4512
3345.29 4842
3345.84 4649
3346.38 4657
3346.93 4509
3347.47 4383
3348.02 4393
3348.57 4529
3349.11 4560
3349.66 4437
3350.20 4454
3350.75 4331
3351.30 4451
3351.84 4577
3352.39 4368
3352.93 4506
3353.48 4643
3354.03 4707
3354.57 4674
3355.12 4642
3355.66 4791
3356.21 4739
3356.76 4646
3357.30 4581
3357.85 4536
3358.40 4705
3358.94 4750
3359.49 4934
3360.04 4593
3360.58 4540
3361.13 4392
3361.68 4344
3362.22 4266
3362.77 4250
3363.32 4083
3363.86 4082
3364.41 4342
3364.96 4388
3365.50 4285
3366.05 4148
3366.60 4104
3367.15 4073
3367.69 4034
3368.24 3769
3368.79 4217
3369.34 4085
3369.88 4232
3370.43 4091
3370.98 3988
3371.53 4137
3372.07 4031
3372.62 3822
3373.17 3943
3373.72 4227
3374.26 4043
3374.81 4164
3375.36 4210
3375.91 4129
3376.46 4108
3377.00 4126
3377.55 3840
3378.10 3841
3378.65 3871
3379.20 3858
3379.74 3830
3380.29 3734
3380.84 3826
3381.39 3891
3381.94 3932
3382.49 3775
3383.04 3844
3383.58 3640
3384.13 3738
3384.68 3754
3385.23 3796
3385.78 3769
3386.33 3807
3386.88 3687
3387.43 3738
3387.97 3757
3388.52 3845
3389.07 4175
3389.62 3984
3390.17 4087
3390.72 3896
3391.27 4104
3391.82 4114
3392.37 4241
3392.92 4145
3393.47 4070
3394.01 4178
3394.56 4102
3395.11 4036
3395.66 4289
3396.21 3895
3396.76 3957
3397.31 3991
3397.86 3908
3398.41 3960
3398.96 3802
3399.51 3882
3400.06 3865
3400.61 3834
3401.16 3667
3401.71 3695
3402.26 3729
3402.81 3772
3403.36 3747
3403.91 4087
3404.46 4005
3405.01 3659
3405.56 3784
3406.11 3820
3406.66 3786
3407.21 3672
3407.76 3708
3408.32 3747
3408.87 3741
3409.42 3841
3409.97 3784
3410.52 3880
3411.07 3686
3411.62 3536
3412.17 3764
3412.72 4035
3413.27 3904
3413.82 3875
3414.37 3923
3414.93 3987
3415.48 3753
3416.03 3865
3416.58 3772
3417.13 4002
3417.68 3950
3418.23 4062
3418.78 3939
3419.34 3820
3419.89 3994
3420.44 3826
3420.99 3820
3421.54 3953
3422.09 4051
3422.65 3990
3423.20 4272
3423.75 4135
3424.30 4118
3424.85 4267
3425.40 4396
3425.96 4629
3426.51 4634
3427.06 4593
3427.61 4475
3428.17 4579
3428.72 4413
3429.27 4669
3429.82 4604
3430.37 4490
3430.93 4634
3431.48 4369
3432.03 4315
3432.58 4533
3433.14 4350
3433.69 4339
3434.24 4246
3434.79 4082
3435.35 4386
3435.90 4319
3436.45 4242
3437.01 4420
3437.56 4299
3438.11 4216
3438.66 4524
3439.22 4304
3439.77 4215
3440.32 4271
3440.88 3952
3441.43 4419
3441.98 4246
3442.54 4526
3443.09 4741
3443.64 4367
3444.20 4555
3444.75 4616
3445.30 4773
3445.86 4414
3446.41 4527
3446.97 4336
3447.52 4301
3448.07 4541
3448.63 4506
3449.18 4448
3449.73 4550
3450.29 4397
3450.84 3995
3451.40 4163
3451.95 4124
3452.50 4199
3453.06 4091
3453.61 4090
3454.17 4118
3454.72 3973
3455.28 3895
3455.83 3931
3456.38 4035
3456.94 3969
3457.49 3959
3458.05 4207
3458.60 3970
3459.16 3981
3459.71 4062
3460.27 3977
3460.82 3889
3461.38 4100
3461.93 4213
3462.49 4313
3463.04 4228
3463.60 4164
3464.15 4468
3464.71 4479
3465.26 4245
3465.82 4434
3466.37 4479
3466.93 4079
3467.48 4260
3468.04 4469
3468.59 4197
3469.15 4496
3469.70 4428
3470.26 4463
3470.82 4564
3471.37 4745
3471.93 4768
3472.48 4628
3473.04 4702
3473.59 4638
3474.15 4858
3474.71 5063
3475.26 4977
3475.82 4960
3476.37 4832
3476.93 4847
3477.49 4868
3478.04 4844
3478.60 4770
3479.16 4982
3479.71 5116
3480.27 4987
3480.82 4876
3481.38 5118
3481.94 4907
3482.49 5345
3483.05 5524
3483.61 5423
3484.16 5219
3484.72 5044
3485.28 5104
3485.83 5280
3486.39 5243
3486.95 5246
3487.50 5402
3488.06 5637
3488.62 5684
3489.18 5525
3489.73 5527
3490.29 5671
3490.85 5973
3491.40 6449
3491.96 6775
3492.52 7373
3493.08 7690
3493.63 8301
3494.19 8861
3494.75 9641
3495.31 10089
3495.86 10675
3496.42 10494
3496.98 10105
3497.54 9934
3498.09 10036
3498.65 10242
3499.21 9674
3499.77 9244
3500.33 9503
3500.88 10398
3501.44 11040
3502.00 11796
3502.56 12564
3503.12 12449
3503.67 12279
3504.23 12272
3504.79 12628
3505.35 11784
3505.91 11749
3506.47 11196
3507.03 10582
3507.58 10891
3508.14 11450
3508.70 10732
3509.26 10814
3509.82 10664
3510.38 10640
3510.94 10155
3511.49 9524
3512.05 9405
3512.61 8939
3513.17 8267
3513.73 7731
3514.29 7139
3514.85 6969
3515.41 6339
3515.97 6046
3516.53 5958
3517.09 5743
3517.64 5478
3518.20 5390
3518.76 5579
3519.32 5611
3519.88 5393
3520.44 5428
3521.00 5176
3521.56 5002
3522.12 5409
3522.68 5831
3523.24 5725
3523.80 5383
3524.36 5933
3524.92 5613
3525.48 5719
3526.04 5833
3526.60 5684
3527.16 5333
3527.72 5424
3528.28 5287
3528.84 5343
3529.40 5269
3529.96 5200
3530.52 4953
3531.08 4892
3531.64 4882
3532.20 4971
3532.76 4751
3533.32 4642
3533.89 4729
3534.45 4645
3535.01 4702
3535.57 4796
3536.13 4682
3536.69 5078
3537.25 4879
3537.81 4717
3538.37 4964
3538.93 5243
3539.49 4758
3540.06 4775
3540.62 4897
3541.18 5008
3541.74 4884
3542.30 4831
3542.86 5064
3543.42 4902
3543.98 4817
3544.55 5016
3545.11 4746
3545.67 4729
3546.23 4904
3546.79 4871
3547.35 4907
3547.92 5111
3548.48 4948
3549.04 4801
3549.60 4901
3550.16 4800
3550.72 4445
3551.29 4523
3551.85 4423
3552.41 4505
3552.97 4393
3553.54 4259
3554.10 4334
3554.66 4533
3555.22 4492
3555.78 4335
3556.35 4318
3556.91 4127
3557.47 4106
3558.03 4287
3558.60 4475
3559.16 4347
3559.72 4231
3560.29 4263
3560.85 4342
3561.41 4485
3561.97 4285
3562.54 4121
3563.10 4428
3563.66 4558
3564.23 4316
3564.79 4286
3565.35 4107
3565.91 4139
3566.48 4480
3567.04 4285
3567.60 4163
3568.17 4135
3568.73 4194
3569.29 4179
3569.86 4094
3570.42 3959
3570.99 4039
3571.55 4021
3572.11 3781
3572.68 3946
3573.24 4034
3573.80 3919
3574.37 3888
3574.93 4135
3575.50 4094
3576.06 3947
3576.62 4234
3577.19 4259
3577.75 4111
3578.32 4073
3578.88 4042
3579.44 4272
3580.01 4313
3580.57 4087
3581.14 4259
3581.70 4431
3582.27 4203
3582.83 4317
3583.40 4303
3583.96 4291
3584.52 4204
3585.09 4039
3585.65 4158
3586.22 4266
3586.78 4091
3587.35 3930
3587.91 3906
3588.48 3846
3589.04 4032
3589.61 4035
3590.17 3959
3590.74 3737
3591.30 4016
3591.87 4002
3592.43 4221
3593.00 4114
3593.56 4135
3594.13 3868
3594.70 3848
3595.26 4086
3595.83 3947
3596.39 4054
3596.96 4212
3597.52 4004
3598.09 3877
3598.65 3991
3599.22 3759
3599.79 3559
3600.35 3754
3600.92 3855
3601.48 3725
3602.05 3840
3602.62 3730
3603.18 3988
3603.75 3938
3604.32 3853
3604.88 3860
3605.45 3885
3606.01 3880
3606.58 3734
3607.15 3885
3607.71 3786
3608.28 3707
3608.85 3816
3609.41 3754
3609.98 3691
3610.55 3777
3611.11 3552
3611.68 3706
3612.25 3835
3612.81 3680
3613.38 4008
3613.95 3803
3614.51 3636
3615.08 3908
3615.65 3815
3616.22 3830
3616.78 3900
3617.35 4135
3617.92 4445
3618.48 4743
3619.05 5431
3619.62 5539
3620.19 5807
3620.75 6220
3621.32 6927
3621.89 7398
3622.46 6996
3623.02 6985
3623.59 6713
3624.16 6697
3624.73 6433
3625.30 6188
3625.86 5721
3626.43 5125
3627.00 4727
3627.57 4314
3628.14 4211
3628.70 4049
3629.27 3829
3629.84 3936
3630.41 3841
3630.98 3628
3631.55 4088
3632.11 3896
3632.68 3830
3633.25 3611
3633.82 3625
3634.39 3541
3634.96 3610
3635.52 3672
3636.09 3718
3636.66 3744
3637.23 3749
3637.80 3541
3638.37 3501
3638.94 3647
3639.51 3585
3640.08 3585
3640.64 3558
3641.21 3695
3641.78 3701
3642.35 3659
3642.92 3743
3643.49 3895
3644.06 3665
3644.63 3920
3645.20 3998
3645.77 3985
3646.34 4010
3646.91 3948
3647.48 4195
3648.05 4355
3648.62 4186
3649.19 4014
3649.76 4314
3650.33 4401
3650.90 4551
3651.47 4526
3652.03 4522
3652.60 4509
3653.17 4603
3653.75 4773
3654.32 4719
3654.89 4514
3655.46 4246
3656.03 4568
3656.60 4298
3657.17 4379
3657.74 4686
3658.31 4648
3658.88 4353
3659.45 4466
3660.02 4530
3660.59 4342
3661.16 4337
3661.73 4342
3662.30 4528
3662.87 4353
3663.44 4552
3664.01 4315
3664.59 4191
3665.16 3961
3665.73 4182
3666.30 4558
3666.87 4340
3667.44 4452
3668.01 4587
3668.58 4745
3669.15 4657
3669.73 4705
3670.30 4572
3670.87 4426
3671.44 4254
3672.01 4118
3672.58 4057
3673.15 4204
3673.73 3907
3674.30 3982
3674.87 3839
3675.44 3973
3676.01 4042
3676.58 4022
3677.16 4207
3677.73 4137
3678.30 4048
3678.87 4113
3679.44 4106
3680.02 4121
3680.59 3954
3681.16 4222
3681.73 4293
3682.31 3909
3682.88 4025
3683.45 3736
3684.02 3744
3684.60 3721
3685.17 3792
3685.74 3796
3686.31 3677
3686.89 3698
3687.46 3940
3688.03 3771
3688.60 3728
3689.18 3929
3689.75 3853
3690.32 3640
3690.90 3731
3691.47 4080
3692.04 3965
3692.61 3846
3693.19 3686
3693.76 3753
3694.33 3613
3694.91 3753
3695.48 3895
3696.05 3797
3696.63 3647
3697.20 3928
3697.77 3775
3698.35 3713
3698.92 3858
3699.50 3931
3700.07 4171
3700.64 4106
3701.22 4209
3701.79 4321
3702.36 4331
3702.94 4344
3703.51 4143
3704.09 4181
3704.66 3998
3705.23 4217
3705.81 4086
3706.38 4056
3706.96 4040
3707.53 3933
3708.11 3951
3708.68 3705
3709.25 3959
3709.83 4239
3710.40 4099
3710.98 3875
3711.55 4038
3712.13 4236
3712.70 3875
3713.28 3596
3713.85 3967
3714.43 4180
3715.00 3891
3715.58 3740
3716.15 4012
3716.73 3926
3717.30 3802
3717.88 3892
3718.45 3966
3719.03 4033
3719.60 4178
3720.18 4147
3720.75 4134
3721.33 4399
3721.90 3961
3722.48 4035
3723.05 4295
3723.63 4259
3724.20 4245
3724.78 4622
3725.36 4482
3725.93 4528
3726.51 4380
3727.08 4599
3727.66 4746
3728.23 4551
3728.81 4621
3729.39 4305
3729.96 4174
3730.54 4383
3731.11 4264
3731.69 4217
3732.27 4039
3732.84 4239
3733.42 4584
3734.00 4768
3734.57 4706
3735.15 4822
3735.72 5026
3736.30 5650
3736.88 5734
3737.45 5542
3738.03 5613
3738.61 5542
3739.18 5382
3739.76 5118
3740.34 4927
3740.92 4771
3741.49 4564
3742.07 4637
3742.65 4415
3743.22 4386
3743.80 4406
3744.38 4332
3744.95 4030
3745.53 4113
3746.11 4210
3746.69 4174
3747.26 3754
3747.84 3971
3748.42 3899
3749.00 4035
3749.57 3991
3750.15 3935
3750.73 4076
3751.31 4062
3751.88 3980
3752.46 3939
3753.04 4065
3753.62 4055
3754.19 4131
3754.77 3789
3755.35 3823
3755.93 3849
3756.51 4053
3757.08 3998
3757.66 3796
3758.24 3658
3758.82 3916
3759.40 4037
3759.98 3954
3760.55 3921
3761.13 3818
3761.71 3823
3762.29 3769
3762.87 3975
3763.45 3922
3764.03 4133
3764.60 4154
3765.18 3902
3765.76 3929
3766.34 3907
3766.92 4489
3767.50 4240
3768.08 4021
3768.66 4062
3769.24 4201
3769.81 3987
3770.39 4200
3770.97 4279
3771.55 4389
3772.13 4484
3772.71 4311
3773.29 4474
3773.87 4680
3774.45 4683
3775.03 4509
3775.61 4839
3776.19 4716
3776.77 4455
3777.35 4495
3777.93 4401
3778.51 3912
3779.09 4227
3779.67 4252
3780.25 4233
3780.83 4316
3781.41 4148
3781.99 4210
3782.57 4029
3783.15 4058
3783.73 3878
3784.31 4044
3784.89 4084
3785.47 3993
3786.05 4225
3786.63 4396
3787.21 4198
3787.79 4101
3788.37 4293
3788.95 4439
3789.53 4422
3790.11 4391
3790.69 4196
3791.27 4422
3791.85 4234
3792.43 3904
3793.01 3922
3793.59 4090
3794.18 4132
3794.76 4090
3795.34 4244
3795.92 4070
3796.50 4190
3797.08 4047
3797.66 4140
3798.24 4274
3798.83 4155
3799.41 4204
3799.99 4197
3800.57 4148
3801.15 4136
3801.73 4054
3802.31 4175
3802.90 4184
3803.48 4119
3804.06 4398
3804.64 4539
3805.22 4658
3805.80 4519
3806.39 4243
3806.97 4689
3807.55 4702
3808.13 4495
3808.71 4223
3809.30 4322
3809.88 4409
3810.46 4498
3811.04 4618
3811.63 4556
3812.21 4462
3812.79 4641
3813.37 4573
3813.95 4484
3814.54 4868
3815.12 4904
3815.70 4686
3816.29 4945
3816.87 5016
3817.45 5032
3818.03 4800
3818.62 5023
3819.20 5151
3819.78 5052
3820.36 4731
3820.95 4370
3821.53 4450
3822.11 4151
3822.70 4114
3823.28 4023
3823.86 3999
3824.45 4150
3825.03 4098
3825.61 3910
3826.20 3938
3826.78 3779
3827.36 3633
3827.95 3898
3828.53 4082
3829.11 3937
3829.70 4090
3830.28 3888
3830.87 3696
3831.45 3716
3832.03 3667
3832.62 3887
3833.20 3946
3833.79 3578
3834.37 3772
3834.95 3790
3835.54 3675
3836.12 3743
3836.71 3746
3837.29 3587
3837.87 3740
3838.46 3488
3839.04 3618
3839.63 3651
3840.21 3824
3840.80 3849
3841.38 3853
3841.97 3787
3842.55 3916
3843.13 3726
3843.72 3478
3844.30 3615
3844.89 3618
3845.47 3738
3846.06 3616
3846.64 3606
3847.23 3450
3847.81 3403
3848.40 3517
3848.98 3776
3849.57 3683
3850.15 3515
3850.74 3470
3851.33 3770
3851.91 3638
3852.50 3573
3853.08 3665
3853.67 3552
3854.25 3479
3854.84 3661
3855.42 3715
3856.01 3496
3856.60 3563
3857.18 3707
3857.77 3855
3858.35 3530
3858.94 4080
3859.52 3988
3860.11 3952
3860.70 4030
3861.28 3987
3861.87 4418
3862.45 4687
3863.04 5005
3863.63 5310
3864.21 5480
3864.80 5512
3865.39 5764
3865.97 6153
3866.56 6103
3867.15 6015
3867.73 5894
3868.32 5753
3868.91 5148
3869.49 5255
3870.08 4893
3870.67 4697
3871.25 4359
3871.84 4192
3872.43 4174
3873.01 4024
3873.60 3995
3874.19 3850
3874.77 3924
3875.36 3983
3875.95 3872
3876.54 4067
3877.12 4421
3877.71 4352
3878.30 4632
3878.89 4337
3879.47 4369
3880.06 4584
3880.65 4512
3881.24 4531
3881.82 4586
3882.41 4649
3883.00 4639
3883.59 4409
3884.17 4134
3884.76 3913
3885.35 4043
3885.94 3941
3886.53 3942
3887.11 3969
3887.70 3728
3888.29 3675
3888.88 3976
3889.47 3953
3890.05 3870
3890.64 3630
3891.23 3622
3891.82 3892
3892.41 3850
3893.00 4038
3893.59 3962
3894.17 3850
3894.76 3943
3895.35 4213
3895.94 3999
3896.53 3774
3897.12 3788
3897.71 4082
3898.30 3915
3898.88 3758
3899.47 3908
3900.06 3988
3900.65 3803
3901.24 3661
3901.83 3890
3902.42 3832
3903.01 3866
3903.60 3865
3904.19 3487
3904.78 3822
3905.37 3880
3905.95 3662
3906.54 3553
3907.13 3665
3907.72 3585
3908.31 3624
3908.90 3690
3909.49 3746
3910.08 3684
3910.67 3632
3911.26 3641
3911.85 3558
3912.44 3560
3913.03 3691
3913.62 3626
3914.21 3415
3914.80 3166
3915.39 3571
3915.98 3398
3916.57 3464
3917.16 3353
3917.75 3327
3918.34 3289
3918.93 3494
3919.52 3558
3920.12 3521
3920.71 3500
3921.30 3675
3921.89 3678
3922.48 3261
3923.07 3516
3923.66 3502
3924.25 3571
3924.84 3541
3925.43 3377
3926.02 3511
3926.61 3475
3927.20 3370
3927.80 3462
3928.39 3395
3928.98 3442
3929.57 3359
3930.16 3250
3930.75 3148
3931.34 3313
3931.94 3513
3932.53 3654
3933.12 3479
3933.71 3293
3934.30 3318
3934.89 3314
3935.48 3546
3936.08 3411
3936.67 3317
3937.26 3344
3937.85 3347
3938.44 3508
3939.04 3529
3939.63 3362
3940.22 3272
3940.81 3522
3941.40 3784
3942.00 3769
3942.59 3872
3943.18 3799
3943.77 3626
3944.37 3836
3944.96 4123
3945.55 3893
3946.14 4014
3946.74 3872
3947.33 3718
3947.92 3569
3948.51 3538
3949.11 3722
3949.70 3478
3950.29 3481
3950.88 3408
3951.48 3527
3952.07 3449
3952.66 3568
3953.26 3503
3953.85 3525
3954.44 3786
3955.04 3369
3955.63 3476
3956.22 3610
3956.82 3533
3957.41 3576
3958.00 3338
3958.60 3311
3959.19 3351
3959.78 3518
3960.38 3457
3960.97 3472
3961.56 3462
3962.16 3571
3962.75 3612
3963.34 3709
3963.94 3737
3964.53 3611
3965.13 3753
3965.72 3639
3966.31 3737
3966.91 3559
3967.50 3562
3968.10 3679
3968.69 3555
3969.28 3781
3969.88 3901
3970.47 3703
3971.07 3813
3971.66 3670
3972.26 3755
3972.85 3699
3973.45 3574
3974.04 3809
3974.63 3833
3975.23 3537
3975.82 3504
3976.42 3369
3977.01 3477
3977.61 3677
3978.20 3808
3978.80 3714
3979.39 3779
3979.99 4141
3980.58 4188
3981.18 4247
3981.77 3919
3982.37 4151
3982.96 4087
3983.56 4113
3984.15 3973
3984.75 3916
3985.35 3801
3985.94 3845
3986.54 3761
3987.13 3664
3987.73 3707
3988.32 3697
3988.92 3799
3989.51 3700
3990.11 3684
3990.71 3729
3991.30 3720
3991.90 3670
3992.49 3759
3993.09 3672
3993.69 3762
3994.28 3994
3994.88 3781
3995.47 3830
3996.07 3608
3996.67 3620
3997.26 3649
3997.86 3642
3998.46 3658
3999.05 3736
3999.65 4075
4000.25 3879
4000.84 3704
4001.44 3816
4002.04 3876
4002.63 3801
4003.23 3708
4003.83 3897
4004.42 3799
4005.02 3770
4005.62 3662
4006.21 3600
4006.81 3706
4007.41 3770
4008.01 3758
4008.60 3762
4009.20 3799
4009.80 3758
4010.39 3693
4010.99 3623
4011.59 3714
4012.19 4018
4012.78 4046
4013.38 3777
4013.98 3763
4014.58 3728
4015.17 3766
4015.77 3691
4016.37 3573
4016.97 3742
4017.57 3801
4018.16 3821
4018.76 3816
4019.36 3989
4019.96 3836
4020.56 4055
4021.15 4119
4021.75 3956
4022.35 3900
4022.95 4053
4023.55 4082
4024.14 3749
4024.74 3609
4025.34 3711
4025.94 3674
4026.54 3894
4027.14 3867
4027.74 3789
4028.33 3762
4028.93 4058
4029.53 4409
4030.13 4458
4030.73 4573
4031.33 4734
4031.93 4651
4032.53 4779
4033.12 4661
4033.72 4911
4034.32 4945
4034.92 4661
4035.52 4552
4036.12 4510
4036.72 4437
4037.32 4077
4037.92 4069
4038.52 4288
4039.12 3873
4039.72 3738
4040.32 3963
4040.92 3846
4041.52 3529
4042.12 3488
4042.71 3616
4043.31 3651
4043.91 3585
4044.51 3449
4045.11 3406
4045.71 3560
4046.31 3693
4046.91 3405
4047.51 3469
4048.11 3585
4048.71 3688
4049.31 3519
4049.91 3713
4050.52 3695
4051.12 4068
4051.72 3539
4052.32 3675
4052.92 3709
4053.52 3500
4054.12 3678
4054.72 3600
4055.32 3535
4055.92 3540
4056.52 3502
4057.12 3701
4057.72 3771
4058.32 3720
4058.92 3667
4059.52 3662
4060.13 3650
4060.73 3444
4061.33 3467
4061.93 3638
4062.53 3393
4063.13 3525
4063.73 3494
4064.33 3578
4064.94 3748
4065.54 3493
4066.14 3466
4066.74 3528
4067.34 3578
4067.94 3415
4068.54 3288
4069.15 3218
4069.75 3295
4070.35 3578
4070.95 3604
4071.55 3506
4072.16 3580
4072.76 3532
4073.36 3431
4073.96 3433
4074.56 3411
4075.17 3317
4075.77 3467
4076.37 3341
4076.97 3452
4077.57 3280
4078.18 3146
4078.78 3241
4079.38 3349
4079.98 3045
4080.59 3251
4081.19 3281
4081.79 3160
4082.39 3367
4083.00 3773
4083.60 3479
4084.20 3363
4084.81 3283
4085.41 3421
4086.01 3489
4086.61 3341
4087.22 3081
4087.82 3089
4088.42 3247
4089.03 3228
4089.63 3400
4090.23 3111
4090.84 3278
4091.44 3161
4092.04 3210
4092.65 3166
4093.25 3085
4093.85 3117
4094.46 3186
4095.06 3123
4095.66 3366
4096.27 3419
4096.87 3070
4097.48 2935
4098.08 3089
4098.68 3168
4099.29 3212
4099.89 3329
4100.49 3128
4101.10 3198
4101.70 3051
4102.31 3009
4102.91 3038
4103.52 3393
4104.12 3299
4104.72 2987
4105.33 3145
4105.93 3163
4106.54 3140
4107.14 3217
4107.75 3466
4108.35 3298
4108.96 3208
4109.56 3223
4110.16 3133
4110.77 3110
4111.37 3123
4111.98 3049
4112.58 3258
4113.19 3362
4113.79 3218
4114.40 3247
4115.00 3318
4115.61 3418
4116.21 3404
4116.82 3317
4117.42 3297
4118.03 3500
4118.64 3313
4119.24 3094
4119.85 3183
4120.45 3402
4121.06 3274
4121.66 3098
4122.27 3125
4122.87 3066
4123.48 3005
4124.09 3128
4124.69 3225
4125.30 3214
4125.90 3238
4126.51 3349
4127.11 3305
4127.72 3245
4128.33 3365
4128.93 3381
4129.54 3029
4130.14 3300
4130.75 3284
4131.36 3235
4131.96 3054
4132.57 3311
4133.18 3206
4133.78 3013
4134.39 3094
4135.00 2967
4135.60 3085
4136.21 3070
4136.82 3256
4137.42 3513
4138.03 3340
4138.64 3341
4139.24 3430
4139.85 3341
4140.46 3294
4141.06 3395
4141.67 3557
4142.28 3656
4142.88 3804
4143.49 3695
4144.10 3785
4144.71 3845
4145.31 3699
4145.92 3614
4146.53 3453
4147.14 3594
4147.74 3562
4148.35 3742
4148.96 3791
4149.57 3667
4150.17 3677
4150.78 3505
4151.39 3189
4152.00 3218
4152.60 3208
4153.21 3270
4153.82 3144
4154.43 3372
4155.04 3229
4155.64 3233
4156.25 3252
4156.86 3270
4157.47 3300
4158.08 3243
4158.69 3348
4159.29 3199
4159.90 3325
4160.51 3435
4161.12 3291
4161.73 3448
4162.34 3249
4162.94 3431
4163.55 3284
4164.16 3349
4164.77 3411
4165.38 3335
4165.99 3519
4166.60 3447
4167.21 3446
4167.81 3465
4168.42 3478
4169.03 3380
4169.64 3561
4170.25 3491
4170.86 3583
4171.47 3397
4172.08 3466
4172.69 3394
4173.30 3473
4173.91 3443
4174.52 3298
4175.13 3362
4175.74 3420
4176.34 3608
4176.95 3584
4177.56 3477
4178.17 3483
4178.78 3528
4179.39 3624
4180.00 3795
4180.61 3671
4181.22 3711
4181.83 3763
4182.44 3788
4183.05 3560
4183.66 3650
4184.27 3636
4184.88 3379
4185.49 3465
4186.10 3655
4186.71 3584
4187.32 3378
4187.93 3352
4188.55 3558
4189.16 3506
4189.77 3279
4190.38 3293
4190.99 3529
4191.60 3658
4192.21 3604
4192.82 3444
4193.43 3638
4194.04 3620
4194.65 3820
4195.26 3782
4195.87 3944
4196.49 4188
4197.10 4218
4197.71 4369
4198.32 4489
4198.93 4550
4199.54 4580
4200.15 4737
4200.76 4403
4201.38 4294
4201.99 4554
4202.60 4551
4203.21 4120
4203.82 3991
4204.43 4013
4205.04 3827
4205.66 3745
4206.27 3627
4206.88 3550
4207.49 3546
4208.10 3463
4208.72 3490
4209.33 3575
4209.94 3576
4210.55 3555
4211.16 3728
4211.78 3571
4212.39 3753
4213.00 3963
4213.61 3733
4214.22 3716
4214.84 3623
4215.45 3413
4216.06 3818
4216.67 3789
4217.29 3599
4217.90 3996
4218.51 4093
4219.13 3999
4219.74 4208
4220.35 4209
4220.96 4267
4221.58 4346
4222.19 4682
4222.80 4744
4223.42 4790
4224.03 4943
4224.64 4909
4225.25 5055
4225.87 5301
4226.48 5235
4227.09 5523
4227.71 6020
4228.32 6257
4228.93 6850
4229.55 6865
4230.16 7483
4230.77 8057
4231.39 8497
4232.00 8694
4232.62 9015
4233.23 8659
4233.84 8506
4234.46 7688
4235.07 7228
4235.68 6313
4236.30 6015
4236.91 5731
4237.53 5443
4238.14 5438
4238.75 5396
4239.37 4931
4239.98 4936
4240.60 5126
4241.21 5021
4241.83 4992
4242.44 4842
4243.05 5112
4243.67 5119
4244.28 5031
4244.90 4879
4245.51 4583
4246.13 4663
4246.74 4686
4247.36 4892
4247.97 4854
4248.59 4620
4249.20 4675
4249.82 4758
4250.43 4699
4251.05 4590
4251.66 4356
4252.28 4594
4252.89 4646
4253.51 4797
4254.12 4573
4254.74 4444
4255.35 4575
4255.97 4542
4256.58 4670
4257.20 4488
4257.81 4451
4258.43 4720
4259.05 4358
4259.66 4508
4260.28 4663
4260.89 4304
4261.51 4309
4262.12 4251
4262.74 4046
4263.36 4286
4263.97 4187
4264.59 4155
4265.20 3980
4265.82 4072
4266.44 4117
4267.05 4000
4267.67 4196
4268.28 4440
4268.90 4258
4269.52 4222
4270.13 4527
4270.75 4449
4271.37 4401
4271.98 4224
4272.60 4229
4273.22 4400
4273.83 4424
4274.45 4389
4275.07 4220
4275.68 4208
4276.30 4079
4276.92 4303
4277.53 4228
4278.15 4328
4278.77 4579
4279.38 4709
4280.00 4782
4280.62 4658
4281.24 4783
4281.85 4840
4282.47 4799
4283.09 4725
4283.70 4390
4284.32 4201
4284.94 4032
4285.56 4195
4286.17 3858
4286.79 3815
4287.41 3852
4288.03 3765
4288.65 3663
4289.26 3790
4289.88 4018
4290.50 3883
4291.12 3884
4291.73 3842
4292.35 3697
4292.97 3895
4293.59 3683
4294.21 3693
4294.83 3711
4295.44 3814
4296.06 3838
4296.68 3778
4297.30 3764
4297.92 3874
4298.54 3770
4299.15 3737
4299.77 3763
4300.39 3629
4301.01 3673
4301.63 4009
4302.25 3818
4302.87 3722
4303.48 3651
4304.10 3665
4304.72 3622
4305.34 3820
4305.96 3662
4306.58 3692
4307.20 3682
4307.82 3449
4308.44 3549
4309.06 3834
4309.67 3626
4310.29 3843
4310.91 3703
4311.53 3462
4312.15 3614
4312.77 3579
4313.39 3767
4314.01 3454
4314.63 3676
4315.25 3714
4315.87 3736
4316.49 3500
4317.11 3671
4317.73 3700
4318.35 3442
4318.97 3496
4319.59 3503
4320.21 3867
4320.83 3725
4321.45 3606
4322.07 3820
4322.69 3618
4323.31 3811
4323.93 3797
4324.55 3689
4325.17 3674
4325.79 3726
4326.41 3967
4327.03 3859
4327.65 3858
4328.27 4019
4328.89 4142
4329.51 4129
4330.13 4393
4330.76 4171
4331.38 4212
4332.00 3902
4332.62 3837
4333.24 3784
4333.86 4248
4334.48 4076
4335.10 4254
4335.72 4381
4336.34 4092
4336.97 4231
4337.59 4415
4338.21 4623
4338.83 4747
4339.45 4787
4340.07 4936
4340.69 4944
4341.31 5434
4341.94 5389
4342.56 5153
4343.18 5398
4343.80 5046
4344.42 5229
4345.04 5439
4345.67 5545
4346.29 5976
4346.91 6373
4347.53 7140
4348.15 7511
4348.78 8418
4349.40 9499
4350.02 9650
4350.64 10417
4351.26 10200
4351.89 10112
4352.51 9675
4353.13 9069
4353.75 8342
4354.38 7249
4355.00 6470
4355.62 5788
4356.24 5548
4356.87 5009
4357.49 4893
4358.11 4611
4358.74 4790
4359.36 5004
4359.98 4696
4360.60 4722
4361.23 4887
4361.85 4615
4362.47 4575
4363.10 4590
4363.72 4680
4364.34 4639
4364.97 4565
4365.59 4638
4366.21 4703
4366.83 4267
4367.46 4086
4368.08 4179
4368.71 4121
4369.33 4436
4369.95 4269
4370.58 4072
4371.20 4227
4371.82 3937
4372.45 3883
4373.07 3824
4373.69 3647
4374.32 3713
4374.94 3809
4375.57 3755
4376.19 3597
4376.81 3616
4377.44 3679
4378.06 3869
4378.69 3640
4379.31 3547
4379.94 3656
4380.56 3660
4381.18 3591
4381.81 3683
4382.43 3759
4383.06 3747
4383.68 3883
4384.31 3652
4384.93 3542
4385.56 3522
4386.18 3640
4386.81 3773
4387.43 3733
4388.05 3782
4388.68 3584
4389.30 3819
4389.93 3820
4390.55 3748
4391.18 3732
4391.81 3491
4392.43 3495
4393.06 3477
4393.68 3360
4394.31 3280
4394.93 3228
4395.56 3380
4396.18 3415
4396.81 3373
4397.43 3465
4398.06 3530
4398.68 3577
4399.31 3421
4399.94 3355
4400.56 3267
4401.19 3465
4401.81 3634
4402.44 3397
4403.06 3312
4403.69 3386
4404.32 3335
4404.94 3318
4405.57 3377
4406.20 3449
4406.82 3215
4407.45 3305
4408.07 3401
4408.70 3444
4409.33 3425
4409.95 3571
4410.58 3450
4411.21 3031
4411.83 2951
4412.46 3173
4413.09 3340
4413.71 3232
4414.34 3361
4414.97 3344
4415.59 3443
4416.22 3160
4416.85 3276
4417.47 3237
4418.10 3186
4418.73 3250
4419.35 3174
4419.98 3200
4420.61 3226
4421.24 3220
4421.86 3087
4422.49 2992
4423.12 2992
4423.75 3260
4424.37 3167
4425.00 3073
4425.63 3302
4426.26 3054
4426.88 2935
4427.51 2936
4428.14 2942
4428.77 3029
4429.39 2857
4430.02 2937
4430.65 3166
4431.28 3116
4431.91 3033
4432.53 2946
4433.16 3068
4433.79 3003
4434.42 3039
4435.05 2909
4435.67 2987
4436.30 3048
4436.93 3080
4437.56 3143
4438.19 3177
4438.82 3101
4439.44 3064
4440.07 2918
4440.70 3074
4441.33 3101
4441.96 3165
4442.59 3038
4443.22 3042
4443.85 3141
4444.47 3098
4445.10 3033
4445.73 2953
4446.36 3181
4446.99 3129
4447.62 3076
4448.25 2991
4448.88 3056
4449.51 2969
4450.14 3150
4450.77 3287
4451.39 3157
4452.02 3121
4452.65 3176
4453.28 3175
4453.91 2971
4454.54 2901
4455.17 3006
4455.80 3266
4456.43 3337
4457.06 3317
4457.69 3150
4458.32 3066
4458.95 3249
4459.58 3259
4460.21 3334
4460.84 3058
4461.47 3057
4462.10 3196
4462.73 3195
4463.36 3277
4463.99 3235
4464.62 3214
4465.25 3256
4465.88 3215
4466.51 3037
4467.14 3114
4467.77 2961
4468.40 2964
4469.03 3128
4469.67 3080
4470.30 2860
4470.93 2921
4471.56 2995
4472.19 2901
4472.82 2817
4473.45 2922
4474.08 3039
4474.71 3306
4475.34 2989
4475.97 3056
4476.61 2994
4477.24 2924
4477.87 2960
4478.50 2993
4479.13 2934
4479.76 2802
4480.39 2820
4481.02 2802
4481.66 2833
4482.29 2923
4482.92 3101
4483.55 3159
4484.18 2961
4484.81 3057
4485.45 3011
4486.08 2962
4486.71 2964
4487.34 2949
4487.97 2991
4488.61 3133
4489.24 3300
4489.87 3255
4490.50 3123
4491.13 2947
4491.77 3243
4492.40 3324
4493.03 3295
4493.66 3236
4494.30 3154
4494.93 3271
4495.56 3353
4496.19 3220
4496.83 2991
4497.46 2984
4498.09 3162
4498.72 3323
4499.36 3396
4499.99 3294
4500.62 3391
4501.25 3474
4501.89 3415
4502.52 3316
4503.15 3619
4503.79 3808
4504.42 3991
4505.05 4005
4505.69 4061
4506.32 4374
4506.95 3930
4507.59 3873
4508.22 4148
4508.85 3919
4509.49 4016
4510.12 3951
4510.75 3960
4511.39 3734
4512.02 3677
4512.65 3430
4513.29 3519
4513.92 3541
4514.56 3503
4515.19 3384
4515.82 3425
4516.46 3456
4517.09 3323
4517.73 3479
4518.36 3312
4518.99 3315
4519.63 3195
4520.26 3236
4520.90 3453
4521.53 3255
4522.16 3267
4522.80 3423
4523.43 3458
4524.07 3179
4524.70 3211
4525.34 3139
4525.97 3307
4526.61 3348
4527.24 3093
4527.88 3226
4528.51 3607
4529.15 3566
4529.78 3589
4530.42 3609
4531.05 3947
4531.69 4119
4532.32 4435
4532.96 4791
4533.59 5398
4534.23 5638
4534.86 5890
4535.50 6439
4536.13 6541
4536.77 6391
4537.40 6560
4538.04 6437
4538.67 5811
4539.31 5395
4539.94 5060
4540.58 4404
4541.22 4217
4541.85 3882
4542.49 3823
4543.12 3491
4543.76 3173
4544.40 3343
4545.03 3271
4545.67 3178
4546.30 3240
4546.94 3315
4547.58 3216
4548.21 3245
4548.85 3242
4549.48 3126
4550.12 3332
4550.76 3178
4551.39 3086
4552.03 3120
4552.67 3054
4553.30 3164
4553.94 3181
4554.58 3049
4555.21 3137
4555.85 3211
4556.49 3014
4557.12 2831
4557.76 3032
4558.40 3233
4559.03 3129
4559.67 3049
4560.31 3243
4560.94 3261
4561.58 3195
4562.22 3238
4562.86 3184
4563.49 3232
4564.13 3211
4564.77 3083
4565.41 2987
4566.04 3082
4566.68 3232
4567.32 3175
4567.96 3313
4568.59 3260
4569.23 3084
4569.87 3219
4570.51 3362
4571.14 3246
4571.78 3179
4572.42 3449
4573.06 3658
4573.70 3515
4574.33 3360
4574.97 3490
4575.61 3469
4576.25 3569
4576.89 3396
4577.52 3176
4578.16 3202
4578.80 3189
4579.44 3180
4580.08 3163
4580.72 3198
4581.35 3191
4581.99 3126
4582.63 3144
4583.27 3147
4583.91 3329
4584.55 3123
4585.19 3162
4585.83 3129
4586.46 3120
4587.10 3279
4587.74 3226
4588.38 3090
4589.02 3235
4589.66 3350
4590.30 3424
4590.94 3251
4591.58 3260
4592.22 3489
4592.85 3713
4593.49 3491
4594.13 3532
4594.77 3651
4595.41 3680
4596.05 3352
4596.69 3476
4597.33 3682
4597.97 3611
4598.61 3589
4599.25 3520
4599.89 3355
4600.53 3360
4601.17 3406
4601.81 3343
4602.45 3398
4603.09 3399
4603.73 3502
4604.37 3713
4605.01 3947
4605.65 3767
4606.29 3662
4606.93 3752
4607.57 3697
4608.21 3660
4608.85 3562
4609.49 3518
4610.13 3587
4610.77 3473
4611.41 3393
4612.05 3546
4612.70 3583
4613.34 3567
4613.98 3490
4614.62 3297
4615.26 3649
4615.90 3702
4616.54 3524
4617.18 3439
4617.82 3592
4618.46 3408
4619.10 3523
4619.75 3287
4620.39 3376
4621.03 3133
4621.67 3302
4622.31 3202
4622.95 3162
4623.59 3216
4624.24 3124
4624.88 3019
4625.52 3185
4626.16 3204
4626.80 3171
4627.44 3337
4628.09 3263
4628.73 3034
4629.37 3239
4630.01 3127
4630.65 3084
4631.29 3031
4631.94 3175
4632.58 3097
4633.22 3169
4633.86 3400
4634.51 3332
4635.15 3307
4635.79 3398
4636.43 3336
4637.07 3491
4637.72 3500
4638.36 3435
4639.00 3409
4639.64 3382
4640.29 3396
4640.93 3412
4641.57 3480
4642.21 3671
4642.86 3491
4643.50 3472
4644.14 3433
4644.79 3619
4645.43 3502
4646.07 3299
4646.72 3263
4647.36 3292
4648.00 3303
4648.64 3436
4649.29 3413
4649.93 3320
4650.57 3162
4651.22 3070
4651.86 3101
4652.50 3302
4653.15 3356
4653.79 3201
4654.44 3111
4655.08 3193
4655.72 3072
4656.37 3297
4657.01 3426
4657.65 3077
4658.30 3196
4658.94 3084
4659.59 3164
4660.23 3155
4660.87 3151
4661.52 3109
4662.16 3055
4662.81 2906
4663.45 3081
4664.09 2972
4664.74 3011
4665.38 2963
4666.03 2961
4666.67 2938
4667.32 2917
4667.96 2986
4668.61 3133
4669.25 3055
4669.89 2946
4670.54 2829
4671.18 2768
4671.83 2872
4672.47 2778
4673.12 2797
4673.76 2889
4674.41 2944
4675.05 2834
4675.70 3012
4676.34 3074
4676.99 2876
4677.63 2911
4678.28 2891
4678.92 2899
4679.57 2813
4680.22 2954
4680.86 2964
4681.51 2763
4682.15 3028
4682.80 3124
4683.44 3246
4684.09 3316
4684.73 3125
4685.38 3047
4686.03 2990
4686.67 3032
4687.32 3126
4687.96 3149
4688.61 3103
4689.25 3061
4689.90 3222
4690.55 3331
4691.19 3187
4691.84 3197
4692.49 3064
4693.13 3046
4693.78 3009
4694.42 3190
4695.07 3194
4695.72 3306
4696.36 3282
4697.01 3290
4697.66 3447
4698.30 3565
4698.95 3566
4699.60 3619
4700.24 3848
4700.89 3906
4701.54 4257
4702.18 4414
4702.83 4558
4703.48 4756
4704.12 4434
4704.77 4411
4705.42 4464
4706.07 3954
4706.71 4128
4707.36 3799
4708.01 3679
4708.66 3426
4709.30 3477
4709.95 3515
4710.60 3471
4711.24 3635
4711.89 3533
4712.54 3841
4713.19 4015
4713.84 3637
4714.48 3411
4715.13 3438
4715.78 3574
4716.43 3338
4717.07 3598
4717.72 3666
4718.37 3575
4719.02 3918
4719.67 3767
4720.31 3519
4720.96 3484
4721.61 3567
4722.26 3622
4722.91 3630
4723.56 3766
4724.20 3720
4724.85 3731
4725.50 3724
4726.15 3722
4726.80 3744
4727.45 3607
4728.10 3674
4728.74 3868
4729.39 4097
4730.04 4258
4730.69 4459
4731.34 4540
4731.99 4456
4732.64 4308
4733.29 4095
4733.94 4080
4734.58 4198
4735.23 3855
4735.88 3562
4736.53 3555
4737.18 3504
4737.83 3509
4738.48 3406
4739.13 3706
4739.78 3611
4740.43 3567
4741.08 3521
4741.73 3576
4742.38 3701
4743.03 3784
4743.68 3926
4744.33 3800
4744.98 3654
4745.63 3794
4746.28 3812
4746.93 3826
4747.58 3628
4748.23 3648
4748.88 3609
4749.53 3574
4750.18 3551
4750.83 3589
4751.48 3683
4752.13 3749
4752.78 3737
4753.43 3721
4754.08 3708
4754.73 3820
4755.38 3961
4756.03 4073
4756.68 3771
4757.33 3637
4757.98 3486
4758.63 3692
4759.28 3691
4759.93 3557
4760.59 3655
4761.24 3587
4761.89 3383
4762.54 3248
4763.19 3279
4763.84 3485
4764.49 3426
4765.14 3352
4765.79 3171
4766.45 3187
4767.10 3311
4767.75 3354
4768.40 3349
4769.05 3396
4769.70 3543
4770.35 3514
4771.01 3673
4771.66 3491
4772.31 3334
4772.96 3441
4773.61 3513
4774.26 3223
4774.92 3310
4775.57 3315
4776.22 3384
4776.87 3315
4777.52 3085
4778.18 3031
4778.83 3096
4779.48 2985
4780.13 2987
4780.79 2967
4781.44 3039
4782.09 3216
4782.74 3080
4783.40 3177
4784.05 3147
4784.70 3161
4785.35 3251
4786.01 3246
4786.66 3176
4787.31 3232
4787.96 3215
4788.62 3224
4789.27 3150
4789.92 3070
4790.58 3147
4791.23 3095
4791.88 3055
4792.53 3124
4793.19 3039
4793.84 3093
4794.49 3030
4795.15 3219
4795.80 3043
4796.45 3135
4797.11 2926
4797.76 2777
4798.41 3023
4799.07 2898
4799.72 2911
4800.37 2966
4801.03 2877
4801.68 3029
4802.34 3165
4802.99 3126
4803.64 3034
4804.30 2943
4804.95 3073
4805.61 2888
4806.26 3013
4806.91 3002
4807.57 2814
4808.22 2899
4808.88 2967
4809.53 2876
4810.18 2919
4810.84 3062
4811.49 3165
4812.15 3089
4812.80 3014
4813.46 2938
4814.11 3174
4814.77 3147
4815.42 3034
4816.07 3063
4816.73 3100
4817.38 2868
4818.04 3021
4818.69 3113
4819.35 3047
4820.00 3057
4820.66 3219
4821.31 3317
4821.97 3250
4822.62 3344
4823.28 3451
4823.93 3489
4824.59 3367
4825.24 3287
4825.90 3511
4826.56 3568
4827.21 3625
4827.87 3521
4828.52 3446
4829.18 3476
4829.83 3558
4830.49 3612
4831.14 3434
4831.80 3363
4832.46 3325
4833.11 3621
4833.77 3459
4834.42 3380
4835.08 3393
4835.74 3272
4836.39 3446
4837.05 3500
4837.70 3477
4838.36 3564
4839.02 3738
4839.67 3617
4840.33 3592
4840.99 3584
4841.64 3682
4842.30 3650
4842.96 3674
4843.61 3567
4844.27 3422
4844.92 3596
4845.58 3892
4846.24 3757
4846.90 3829
4847.55 3425
4848.21 3549
4848.87 3656
4849.52 3728
4850.18 3705
4850.84 3725
4851.49 3830
4852.15 3735
4852.81 3869
4853.47 4037
4854.12 4189
4854.78 4039
4855.44 3947
4856.09 4036
4856.75 4108
4857.41 4064
4858.07 4006
4858.72 4015
4859.38 4160
4860.04 4015
4860.70 4084
4861.36 4018
4862.01 3971
4862.67 4041
4863.33 3878
4863.99 3801
4864.64 3810
4865.30 3749
4865.96 3706
4866.62 3782
4867.28 3925
4867.94 3841
4868.59 3843
4869.25 3849
4869.91 3648
4870.57 3637
4871.23 3803
4871.89 3726
4872.54 3881
4873.20 3733
4873.86 3655
4874.52 3779
4875.18 3983
4875.84 3910
4876.50 3679
4877.16 3660
4877.81 3826
4878.47 3808
4879.13 3729
4879.79 3871
4880.45 3707
4881.11 3749
4881.77 3964
4882.43 3984
4883.09 3997
4883.75 3980
4884.41 4010
4885.06 3982
4885.72 3876
4886.38 3774
4887.04 3486
4887.70 3566
4888.36 3580
4889.02 3744
4889.68 3551
4890.34 3578
4891.00 3600
4891.66 3619
4892.32 3792
4892.98 4015
4893.64 4017
4894.30 3921
4894.96 4098
4895.62 4028
4896.28 3905
4896.94 3702
4897.60 3884
4898.26 3995
4898.92 3727
4899.58 3777
4900.24 3726
4900.90 3700
4901.56 3603
4902.22 3606
4902.88 3501
4903.54 3692
4904.21 3760
4904.87 3800
4905.53 3899
4906.19 3738
4906.85 3800
4907.51 3657
4908.17 3615
4908.83 3479
4909.49 3416
4910.15 3517
4910.81 3313
4911.48 3328
4912.14 3303
4912.80 3419
4913.46 3453
4914.12 3304
4914.78 3261
4915.44 3233
4916.11 3281
4916.77 3056
4917.43 3117
4918.09 3088
4918.75 3160
4919.41 3097
4920.07 3092
4920.74 3041
4921.40 3173
4922.06 2910
4922.72 2858
4923.38 3058
4924.05 3023
4924.71 3038
4925.37 3097
4926.03 3066
4926.69 3266
4927.36 3246
4928.02 3126
4928.68 3026
4929.34 3203
4930.01 3100
4930.67 3038
4931.33 3163
4931.99 3225
4932.66 3126
4933.32 3137
4933.98 3132
4934.64 3274
4935.31 3305
4935.97 3259
4936.63 3161
4937.30 3208
4937.96 3265
4938.62 3415
4939.28 3167
4939.95 3079
4940.61 3103
4941.27 3071
4941.94 3121
4942.60 3205
4943.26 3186
4943.93 3043
4944.59 3060
4945.25 3095
4945.92 3051
4946.58 3044
4947.24 2922
4947.91 3039
4948.57 3079
4949.23 2990
4949.90 2941
4950.56 2972
4951.23 3115
4951.89 3127
4952.55 3042
4953.22 2973
4953.88 2910
4954.55 2953
4955.21 3067
4955.87 2856
4956.54 2881
4957.20 2967
4957.87 2984
4958.53 2912
4959.20 3170
4959.86 3148
4960.52 3123
4961.19 3084
4961.85 3108
4962.52 3229
4963.18 3270
4963.85 3293
4964.51 3436
4965.18 3447
4965.84 3887
4966.51 3880
4967.17 3938
4967.84 4029
4968.50 4139
4969.17 4053
4969.83 4243
4970.50 4057
4971.16 3820
4971.83 3744
4972.49 3415
4973.16 3283
4973.82 3366
4974.49 3276
4975.15 3375
4975.82 3410
4976.48 3478
4977.15 3627
4977.82 3410
4978.48 3512
4979.15 3667
4979.81 3456
4980.48 3525
4981.14 3540
4981.81 3459
4982.48 3392
4983.14 3365
4983.81 3484
4984.47 3441
4985.14 3459
4985.81 3487
4986.47 3407
4987.14 3297
4987.81 3381
4988.47 3360
4989.14 3480
4989.80 3849
4990.47 3878
4991.14 3906
4991.80 3994
4992.47 4103
4993.14 4157
4993.80 4282
4994.47 4450
4995.14 4102
4995.80 4102
4996.47 3798
4997.14 3528
4997.80 3660
4998.47 3545
4999.14 3479
4999.81 3331
5000.47 3106
5001.14 3100
5001.81 3058
5002.47 2999
5003.14 2952
5003.81 2946
5004.48 2804
5005.14 2795
5005.81 2847
5006.48 2814
5007.15 2780
5007.81 3030
5008.48 3044
5009.15 2876
5009.82 2852
5010.49 2921
5011.15 2765
5011.82 2886
5012.49 2739
5013.16 2957
5013.83 3032
5014.49 2862
5015.16 2775
5015.83 2920
5016.50 2975
5017.17 2975
5017.83 2802
5018.50 2762
5019.17 2850
5019.84 2787
5020.51 2734
5021.18 2727
5021.84 2723
5022.51 2953
5023.18 2972
5023.85 2909
5024.52 2844
5025.19 2918
5025.86 2852
5026.53 2935
5027.19 2864
5027.86 2944
5028.53 2893
5029.20 3106
5029.87 3236
5030.54 3047
5031.21 2834
5031.88 2998
5032.55 2821
5033.22 2898
5033.89 2892
5034.56 2904
5035.23 2867
5035.89 2833
5036.56 2718
5037.23 2787
5037.90 2842
5038.57 2823
5039.24 2616
5039.91 2716
5040.58 2864
5041.25 2734
5041.92 2779
5042.59 2766
5043.26 2615
5043.93 2756
5044.60 2787
5045.27 2655
5045.94 2415
5046.61 2618
5047.28 2724
5047.95 2607
5048.62 2575
5049.29 2603
5049.96 2647
5050.63 2724
5051.31 2473
5051.98 2758
5052.65 2799
5053.32 2685
5053.99 2661
5054.66 2642
5055.33 2667
5056.00 2621
5056.67 2708
5057.34 2665
5058.01 2752
5058.68 2722
5059.35 2722
5060.03 2920
5060.70 2888
5061.37 2674
5062.04 2698
5062.71 2751
5063.38 2743
5064.05 2719
5064.72 2687
5065.40 2724
5066.07 2601
5066.74 2713
5067.41 2627
5068.08 2737
5068.75 2704
5069.43 2733
5070.10 2579
5070.77 2584
5071.44 2697
5072.11 2717
5072.79 2631
5073.46 2532
5074.13 2523
5074.80 2446
5075.47 2344
5076.15 2583
5076.82 2554
5077.49 2651
5078.16 2646
5078.83 2634
5079.51 2597
5080.18 2538
5080.85 2694
5081.52 2817
5082.20 2977
5082.87 3031
5083.54 3048
5084.22 2786
5084.89 2804
5085.56 2792
5086.23 2904
5086.91 2686
5087.58 2814
5088.25 2786
5088.93 2907
5089.60 2731
5090.27 2785
5090.94 2982
5091.62 3097
5092.29 2809
5092.96 2774
5093.64 2903
5094.31 2858
5094.98 3044
5095.66 3177
5096.33 2977
5097.00 2915
5097.68 3045
5098.35 3131
5099.03 2959
5099.70 3079
5100.37 2941
5101.05 2930
5101.72 2957
5102.39 2878
5103.07 2719
5103.74 2762
5104.42 2713
5105.09 2820
5105.77 2917
5106.44 2894
5107.11 3093
5107.79 3051
5108.46 3172
5109.14 3212
5109.81 2991
5110.49 3155
5111.16 3037
5111.83 2985
5112.51 3033
5113.18 2941
5113.86 2960
5114.53 2932
5115.21 2995
5115.88 2842
5116.56 2854
5117.23 2867
5117.91 2863
5118.58 3075
5119.26 3010
5119.93 2856
5120.61 2912
5121.28 3179
5121.96 3105
5122.63 3076
5123.31 3194
5123.98 3262
5124.66 3118
5125.33 3120
5126.01 3180
5126.69 3144
5127.36 3133
5128.04 3191
5128.71 3056
5129.39 2970
5130.06 2849
5130.74 2861
5131.42 2844
5132.09 3010
5132.77 2929
5133.44 2891
5134.12 2851
5134.79 2945
5135.47 3086
5136.15 2905
5136.82 2870
5137.50 2813
5138.18 2856
5138.85 2740
5139.53 2945
5140.20 2888
5140.88 2923
5141.56 2911
5142.23 2930
5142.91 2912
5143.59 2970
5144.26 2909
5144.94 2932
5145.62 2942
5146.29 2909
5146.97 2981
5147.65 2763
5148.33 2724
5149.00 2616
5149.68 2765
5150.36 2671
5151.03 2806
5151.71 2630
5152.39 2487
5153.06 2720
5153.74 2815
5154.42 2647
5155.10 2606
5155.77 2725
5156.45 2712
5157.13 2659
5157.81 2542
5158.48 2548
5159.16 2571
5159.84 2718
5160.52 2671
5161.20 2560
5161.87 2613
5162.55 2645
5163.23 2640
5163.91 2622
5164.58 2496
5165.26 2441
5165.94 2494
5166.62 2474
5167.30 2369
5167.98 2452
5168.65 2598
5169.33 2757
5170.01 2599
5170.69 2512
5171.37 2656
5172.05 2603
5172.72 2574
5173.40 2651
5174.08 2648
5174.76 2573
5175.44 2393
5176.12 2503
5176.80 2631
5177.48 2765
5178.15 2628
5178.83 2527
5179.51 2523
5180.19 2668
5180.87 2543
5181.55 2769
5182.23 2677
5182.91 2626
5183.59 2647
5184.27 2529
5184.95 2517
5185.63 2548
5186.30 2506
5186.98 2551
5187.66 2457
5188.34 2630
5189.02 2660
5189.70 2471
5190.38 2543
5191.06 2674
5191.74 2518
5192.42 2423
5193.10 2409
5193.78 2327
5194.46 2394
5195.14 2364
5195.82 2361
5196.50 2492
5197.18 2431
5197.86 2437
5198.54 2420
5199.22 2436
5199.90 2440
5200.58 2447
5201.26 2473
5201.94 2558
5202.62 2550
5203.31 2548
5203.99 2422
5204.67 2521
5205.35 2400
5206.03 2448
5206.71 2505
5207.39 2634
5208.07 2612
5208.75 2656
5209.43 2755
5210.11 2662
5210.79 2752
5211.48 2976
5212.16 2842
5212.84 2974
5213.52 2919
5214.20 2915
5214.88 3083
5215.56 3131
5216.24 3112
5216.93 2883
5217.61 2745
5218.29 2788
5218.97 2912
5219.65 2901
5220.33 2787
5221.02 3024
5221.70 2828
5222.38 2935
5223.06 2924
5223.74 2683
5224.42 2877
5225.11 2961
5225.79 2709
5226.47 2774
5227.15 2988
5227.83 2803
5228.52 2605
5229.20 2666
5229.88 2569
5230.56 2673
5231.25 2918
5231.93 2815
5232.61 2656
5233.29 2594
5233.98 2818
5234.66 2772
5235.34 2738
5236.02 2706
5236.71 2655
5237.39 2743
5238.07 2865
5238.76 2676
5239.44 3044
5240.12 3008
5240.80 2998
5241.49 2829
5242.17 2779
5242.85 2763
5243.54 2808
5244.22 2918
5244.90 2855
5245.59 2798
5246.27 2710
5246.95 2573
5247.64 2598
5248.32 2863
5249.00 2966
5249.69 2669
5250.37 2697
5251.05 2618
5251.74 2899
5252.42 2907
5253.11 2873
5253.79 2964
5254.47 3036
5255.16 3114
5255.84 2955
5256.53 2819
5257.21 2850
5257.89 2956
5258.58 3025
5259.26 2872
5259.95 2803
5260.63 2727
5261.32 2749
5262.00 2861
5262.68 3038
5263.37 2913
5264.05 2992
5264.74 2846
5265.42 2769
5266.11 2854
5266.79 2928
5267.48 2958
5268.16 2968
5268.85 3035
5269.53 2971
5270.22 2945
5270.90 3053
5271.59 2910
5272.27 2872
5272.96 2858
5273.64 2968
5274.33 2926
5275.01 2873
5275.70 2709
5276.38 2984
5277.07 2946
5277.75 2859
5278.44 2848
5279.12 2833
5279.81 2665
5280.49 2817
5281.18 2731
5281.87 2714
5282.55 2985
5283.24 3024
5283.92 2815
5284.61 2830
5285.30 3061
5285.98 3044
5286.67 3095
5287.35 2963
5288.04 2911
5288.73 2956
5289.41 2825
5290.10 2826
5290.78 2802
5291.47 2875
5292.16 2893
5292.84 2809
5293.53 2763
5294.22 2864
5294.90 2900
5295.59 2763
5296.28 2613
5296.96 2811
5297.65 2980
5298.34 2865
5299.02 2895
5299.71 2934
5300.40 2881
5301.08 2816
5301.77 2793
5302.46 2938
5303.14 2989
5303.83 3067
5304.52 3030
5305.21 2903
5305.89 2825
5306.58 2889
5307.27 2944
5307.96 2896
5308.64 2860
5309.33 2652
5310.02 2872
5310.71 3121
5311.39 3105
5312.08 3003
5312.77 2966
5313.46 2886
5314.14 2838
5314.83 3039
5315.52 3116
5316.21 3168
5316.89 3195
5317.58 3148
5318.27 3255
5318.96 3147
5319.65 3204
5320.34 3047
5321.02 2834
5321.71 2944
5322.40 2982
5323.09 3169
5323.78 3217
5324.47 3132
5325.15 3283
5325.84 3251
5326.53 3162
5327.22 3039
5327.91 3037
5328.60 2981
5329.29 2963
5329.97 3125
5330.66 2979
5331.35 2887
5332.04 2700
5332.73 2970
5333.42 2975
5334.11 3120
5334.80 3206
5335.49 3152
5336.18 3124
5336.87 2876
5337.55 2865
5338.24 3062
5338.93 3025
5339.62 3100
5340.31 3001
5341.00 3075
5341.69 2930
5342.38 3198
5343.07 2907
5343.76 2788
5344.45 2993
5345.14 2875
5345.83 2956
5346.52 3167
5347.21 3057
5347.90 3204
5348.59 3098
5349.28 3156
5349.97 3179
5350.66 3140
5351.35 2978
5352.04 3101
5352.73 3285
5353.42 3293
5354.11 3491
5354.80 3658
5355.49 3821
5356.18 3919
5356.87 3733
5357.56 3764
5358.25 3490
5358.94 3457
5359.64 3318
5360.33 3135
5361.02 2955
5361.71 2924
5362.40 2846
5363.09 3005
5363.78 2914
5364.47 2837
5365.16 2716
5365.85 2637
5366.55 2675
5367.24 2788
5367.93 2876
5368.62 3015
5369.31 2869
5370.00 2891
5370.69 2796
5371.38 2661
5372.08 2796
5372.77 2888
5373.46 2788
5374.15 2845
5374.84 2849
5375.53 2823
5376.23 2757
5376.92 2928
5377.61 2861
5378.30 2821
5378.99 2825
5379.69 2733
5380.38 2710
5381.07 2797
5381.76 2914
5382.45 2939
5383.15 2825
5383.84 2825
5384.53 2990
5385.22 3104
5385.92 3046
5386.61 3231
5387.30 3194
5387.99 3057
5388.69 2902
5389.38 2752
5390.07 2772
5390.76 2809
5391.46 2992
5392.15 2664
5392.84 2812
5393.54 2762
5394.23 2844
5394.92 2955
5395.61 2877
5396.31 2705
5397.00 2604
5397.69 2817
5398.39 2664
5399.08 2658
5399.77 2738
5400.47 2784
5401.16 2832
5401.85 2662
5402.55 2782
5403.24 2726
5403.93 2565
5404.63 2559
5405.32 2897
5406.02 2901
5406.71 2671
5407.40 2748
5408.10 2644
5408.79 2651
5409.48 2644
5410.18 2609
5410.87 2802
5411.57 2955
5412.26 2839
5412.95 2697
5413.65 2726
5414.34 2747
5415.04 2815
5415.73 2849
5416.43 2844
5417.12 2717
5417.82 2701
5418.51 2755
5419.20 2673
5419.90 2574
5420.59 2592
5421.29 2672
5421.98 2757
5422.68 2622
5423.37 2661
5424.07 2765
5424.76 2902
5425.46 2727
5426.15 2731
5426.85 2729
5427.54 2757
5428.24 2659
5428.93 2875
5429.63 2743
5430.32 2867
5431.02 2618
5431.71 2753
5432.41 2814
5433.10 2717
5433.80 2788
5434.50 2643
5435.19 2715
5435.89 2831
5436.58 2907
5437.28 2870
5437.97 3059
5438.67 2857
5439.37 2883
5440.06 3088
5440.76 3143
5441.45 3177
5442.15 3404
5442.85 3178
5443.54 2930
5444.24 3244
5444.93 3292
5445.63 3173
5446.33 3214
5447.02 3046
5447.72 3031
5448.42 3115
5449.11 3392
5449.81 3254
5450.51 3199
5451.20 3495
5451.90 3513
5452.60 3558
5453.29 3685
5453.99 3612
5454.69 3515
5455.38 3595
5456.08 3627
5456.78 3438
5457.47 3161
5458.17 3315
5458.87 3269
5459.57 3287
5460.26 3342
5460.96 3295
5461.66 3284
5462.35 3244
5463.05 3164
5463.75 3058
5464.45 3265
5465.14 3234
5465.84 3086
5466.54 3285
5467.24 3142
5467.93 3452
5468.63 3336
5469.33 3256
5470.03 3508
5470.73 3536
5471.42 3464
5472.12 3379
5472.82 3372
5473.52 3484
5474.22 3564
5474.91 3529
5475.61 3389
5476.31 3568
5477.01 3641
5477.71 3832
5478.40 3580
5479.10 3715
5479.80 3641
5480.50 3734
5481.20 3862
5481.90 4099
5482.60 4276
5483.29 4408
5483.99 4533
5484.69 4750
5485.39 4827
5486.09 4868
5486.79 4894
5487.49 4682
5488.19 4501
5488.89 4478
5489.58 4367
5490.28 4280
5490.98 4182
5491.68 4015
5492.38 3939
5493.08 4204
5493.78 4187
5494.48 4116
5495.18 4132
5495.88 4354
5496.58 4252
5497.28 4283
5497.98 4284
5498.68 4529
5499.38 4627
5500.08 4427
5500.78 4573
5501.48 4642
5502.18 5090
5502.88 5608
5503.58 5661
5504.28 6080
5504.98 6402
5505.68 6445
5506.38 6687
5507.08 6477
5507.78 6147
5508.48 5957
5509.18 5677
5509.88 5320
5510.58 4882
5511.28 4574
5511.98 4441
5512.68 4405
5513.38 4385
5514.08 4164
5514.78 4259
5515.48 4144
5516.18 4047
5516.88 4077
5517.58 4326
5518.28 4213
5518.99 3953
5519.69 3975
5520.39 4039
5521.09 4128
5521.79 3873
5522.49 3568
5523.19 3573
5523.89 3646
5524.59 3607
5525.30 3497
5526.00 3668
5526.70 3568
5527.40 3499
5528.10 3462
5528.80 3526
5529.50 3401
5530.21 3267
5530.91 3485
5531.61 3447
5532.31 3350
5533.01 3234
5533.72 3312
5534.42 3351
5535.12 3314
5535.82 3123
5536.52 3195
5537.23 2972
5537.93 2903
5538.63 3097
5539.33 2857
5540.03 2965
5540.74 2972
5541.44 3026
5542.14 2882
5542.84 2910
5543.55 2964
5544.25 2986
5544.95 2899
5545.65 2772
5546.36 2890
5547.06 2991
5547.76 2997
5548.47 3140
5549.17 3057
5549.87 2918
5550.57 2863
5551.28 2927
5551.98 2787
5552.68 2898
5553.39 2906
5554.09 2937
5554.79 2855
5555.50 2863
5556.20 2868
5556.90 2825
5557.61 2864
5558.31 2888
5559.01 2774
5559.72 2698
5560.42 2684
5561.12 2602
5561.83 2671
5562.53 2607
5563.23 2766
5563.94 2784
5564.64 2823
5565.35 2816
5566.05 2836
5566.75 2946
5567.46 2925
5568.16 3065
5568.87 2953
5569.57 2843
5570.27 2979
5570.98 2934
5571.68 2923
5572.39 3098
5573.09 2798
5573.80 2901
5574.50 2923
5575.21 2889
5575.91 2676
5576.61 2619
5577.32 2617
5578.02 2827
5578.73 2724
5579.43 2800
5580.14 2647
5580.84 2836
5581.55 2778
5582.25 2826
5582.96 2701
5583.66 2732
5584.37 2860
5585.07 2890
5585.78 2747
5586.48 2780
5587.19 2702
5587.89 2792
5588.60 2622
5589.30 2556
5590.01 2631
5590.72 2846
5591.42 2713
5592.13 2738
5592.83 2718
5593.54 2578
5594.24 2525
5594.95 2595
5595.66 2895
5596.36 2746
5597.07 2766
5597.77 2735
5598.48 2717
5599.18 2868
5599.89 2724
5600.60 2706
5601.30 2621
5602.01 2652
5602.72 2731
5603.42 2664
5604.13 2719
5604.83 2586
5605.54 2633
5606.25 2662
5606.95 2823
5607.66 2707
5608.37 2635
5609.07 2578
5609.78 2684
5610.49 2553
5611.19 2632
5611.90 2697
5612.61 2569
5613.31 2485
5614.02 2541
5614.73 2577
5615.44 2660
5616.14 2566
5616.85 2469
5617.56 2517
5618.26 2593
5618.97 2615
5619.68 2568
5620.39 2589
5621.09 2498
5621.80 2481
5622.51 2533
5623.22 2578
5623.92 2664
5624.63 2600
5625.34 2477
5626.05 2570
5626.75 2533
5627.46 2420
5628.17 2583
5628.88 2754
5629.59 2475
5630.29 2719
5631.00 2868
5631.71 2708
5632.42 2574
5633.13 2699
5633.83 2713
5634.54 2760
5635.25 2706
5635.96 2715
5636.67 2749
5637.38 2718
5638.08 2732
5638.79 2567
5639.50 2707
5640.21 2574
5640.92 2631
5641.63 2760
5642.34 2704
5643.05 2729
5643.75 2763
5644.46 2852
5645.17 2980
5645.88 2908
5646.59 2725
5647.30 2687
5648.01 2661
5648.72 2560
5649.43 2580
5650.14 2682
5650.85 2755
5651.55 2713
5652.26 2669
5652.97 2603
5653.68 2638
5654.39 2590
5655.10 2717
5655.81 2738
5656.52 2536
5657.23 2650
5657.94 2653
5658.65 2735
5659.36 2788
5660.07 2697
5660.78 2591
5661.49 2815
5662.20 2956
5662.91 2885
5663.62 2989
5664.33 2834
5665.04 2855
5665.75 2794
5666.46 2736
5667.17 2809
5667.88 2838
5668.59 2681
5669.30 2546
5670.01 2656
5670.72 2674
5671.43 2813
5672.14 2972
5672.85 2725
5673.57 2773
5674.28 2798
5674.99 2709
5675.70 2711
5676.41 2971
5677.12 2852
5677.83 2650
5678.54 2681
5679.25 2597
5679.96 2450
5680.68 2412
5681.39 2533
5682.10 2606
5682.81 2596
5683.52 2565
5684.23 2468
5684.94 2504
5685.65 2642
5686.37 2593
5687.08 2524
5687.79 2387
5688.50 2573
5689.21 2615
5689.92 2578
5690.64 2554
5691.35 2702
5692.06 2511
5692.77 2550
5693.48 2500
5694.20 2504
5694.91 2466
5695.62 2417
5696.33 2512
5697.04 2408
5697.76 2494
5698.47 2512
5699.18 2530
5699.89 2616
5700.61 2516
5701.32 2347
5702.03 2322
5702.74 2340
5703.46 2465
5704.17 2490
5704.88 2413
5705.59 2332
5706.31 2466
5707.02 2288
5707.73 2292
5708.45 2467
5709.16 2526
5709.87 2413
5710.58 2395
5711.30 2322
5712.01 2282
5712.72 2285
5713.44 2354
5714.15 2464
5714.86 2385
5715.58 2465
5716.29 2378
5717.00 2385
5717.72 2369
5718.43 2403
5719.14 2375
5719.86 2369
5720.57 2349
5721.28 2356
5722.00 2248
5722.71 2300
5723.43 2586
5724.14 2484
5724.85 2482
5725.57 2394
5726.28 2360
5727.00 2305
5727.71 2303
5728.42 2488
5729.14 2483
5729.85 2380
5730.57 2659
5731.28 2662
5732.00 2578
5732.71 2627
5733.42 2663
5734.14 2717
5734.85 2639
5735.57 2607
5736.28 2584
5737.00 2535
5737.71 2609
5738.43 2541
5739.14 2447
5739.86 2524
5740.57 2518
5741.29 2521
5742.00 2436
5742.72 2453
5743.43 2424
5744.15 2416
5744.86 2314
5745.58 2420
5746.29 2589
5747.01 2513
5747.72 2435
5748.44 2303
5749.15 2432
5749.87 2348
5750.58 2327
5751.30 2342
5752.02 2643
5752.73 2557
5753.45 2520
5754.16 2616
5754.88 2669
5755.59 2574
5756.31 2564
5757.03 2685
5757.74 2718
5758.46 2743
5759.17 2616
5759.89 2765
5760.61 2793
5761.32 2690
5762.04 2696
5762.76 2669
5763.47 2578
5764.19 2576
5764.90 2554
5765.62 2812
5766.34 2641
5767.05 2706
5767.77 2503
5768.49 2450
5769.20 2398
5769.92 2569
5770.64 2641
5771.35 2595
5772.07 2497
5772.79 2650
5773.51 2527
5774.22 2513
5774.94 2604
5775.66 2660
5776.37 2657
5777.09 2642
5777.81 2595
5778.53 2587
5779.24 2542
5779.96 2683
5780.68 2706
5781.39 2704
5782.11 2658
5782.83 2662
5783.55 2761
5784.26 2833
5784.98 2801
5785.70 2689
5786.42 2800
5787.14 2902
5787.85 2751
5788.57 2792
5789.29 2714
5790.01 3002
5790.73 2921
5791.44 2939
5792.16 2978
5792.88 2784
5793.60 2820
5794.32 2944
5795.03 2910
5795.75 2789
5796.47 2835
5797.19 2957
5797.91 2937
5798.63 3019
5799.35 3207
5800.06 3288
5800.78 3407
5801.50 3487
5802.22 3516
5802.94 3879
5803.66 3703
5804.38 3881
5805.10 4373
5805.81 4165
5806.53 4231
5807.25 4208
5807.97 4273
5808.69 4072
5809.41 3650
5810.13 3665
5810.85 3555
5811.57 3630
5812.29 3455
5813.01 3530
5813.73 3711
5814.45 3748
5815.17 3576
5815.88 3720
5816.60 3799
5817.32 3985
5818.04 4196
5818.76 4449
5819.48 4670
5820.20 4952
5820.92 5357
5821.64 5859
5822.36 5892
5823.08 6107
5823.80 5967
5824.52 5909
5825.24 5602
5825.96 4940
5826.68 4613
5827.40 4156
5828.12 4137
5828.84 3867
5829.57 3698
5830.29 3945
5831.01 4002
5831.73 3862
5832.45 3986
5833.17 3908
5833.89 3949
5834.61 3732
5835.33 3865
5836.05 3978
5836.77 3885
5837.49 3751
5838.21 3770
5838.94 3692
5839.66 3638
5840.38 3617
5841.10 3698
5841.82 3484
5842.54 3474
5843.26 3472
5843.98 3246
5844.70 3359
5845.43 3286
5846.15 3204
5846.87 3194
5847.59 3275
5848.31 3095
5849.03 3106
5849.76 3178
5850.48 3100
5851.20 2905
5851.92 2926
5852.64 3089
5853.36 3097
5854.09 2994
5854.81 2961
5855.53 3045
5856.25 2972
5856.97 2930
5857.70 2992
5858.42 2934
5859.14 3000
5859.86 3174
5860.59 2958
5861.31 3241
5862.03 3117
5862.75 2936
5863.48 2834
5864.20 2967
5864.92 3063
5865.64 2954
5866.37 2868
5867.09 3033
5867.81 2835
5868.54 3027
5869.26 2947
5869.98 2943
5870.70 2991
5871.43 2761
5872.15 2982
5872.87 3097
5873.60 3017
5874.32 2913
5875.04 2964
5875.77 2942
5876.49 2909
5877.21 2934
5877.94 3018
5878.66 3007
5879.38 2940
5880.11 2855
5880.83 2846
5881.55 3033
5882.28 3021
5883.00 3025
5883.73 2898
5884.45 3008
5885.17 3067
5885.90 3030
5886.62 3015
5887.34 2857
5888.07 2972
5888.79 2804
5889.52 2909
5890.24 2900
5890.97 2906
5891.69 2759
5892.41 2834
5893.14 2839
5893.86 2805
5894.59 2851
5895.31 2952
5896.04 2866
5896.76 2926
5897.49 3019
5898.21 2944
5898.93 2978
5899.66 3075
5900.38 2947
5901.11 3141
5901.83 3071
5902.56 3127
5903.28 2907
5904.01 2816
5904.73 2778
5905.46 2844
5906.18 2864
5906.91 2938
5907.64 2896
5908.36 2944
5909.09 2960
5909.81 3027
5910.54 3047
5911.26 3127
5911.99 3173
5912.71 3134
5913.44 3246
5914.16 3137
5914.89 2907
5915.62 2955
5916.34 3103
5917.07 3102
5917.79 3126
5918.52 3207
5919.25 3168
5919.97 3159
5920.70 3204
5921.42 3237
5922.15 3155
5922.88 3054
5923.60 3374
5924.33 3098
5925.05 3056
5925.78 2985
5926.51 3212
5927.23 3142
5927.96 3309
5928.69 3254
5929.41 3215
5930.14 3294
5930.87 3279
5931.59 3301
5932.32 3365
5933.05 3442
5933.77 3462
5934.50 3536
5935.23 3424
5935.95 3562
5936.68 3532
5937.41 3493
5938.14 3410
5938.86 3591
5939.59 3433
5940.32 3512
5941.04 3722
5941.77 3869
5942.50 3763
5943.23 3831
5943.95 3915
5944.68 3924
5945.41 3933
5946.14 4036
5946.87 3949
5947.59 4006
5948.32 3982
5949.05 4039
5949.78 4117
5950.50 4154
5951.23 4134
5951.96 4345
5952.69 4462
5953.42 4400
5954.14 4468
5954.87 4588
5955.60 4822
5956.33 5089
5957.06 5071
5957.79 5131
5958.51 5249
5959.24 5285
5959.97 5112
5960.70 4888
5961.43 4948
5962.16 5049
5962.88 4930
5963.61 5218
5964.34 5041
5965.07 5038
5965.80 4985
5966.53 5230
5967.26 5437
5967.99 5476
5968.72 5884
5969.44 5845
5970.17 6327
5970.90 6517
5971.63 6648
5972.36 6797
5973.09 7169
5973.82 7405
5974.55 7196
5975.28 6640
5976.01 6223
5976.74 6083
5977.47 5892
5978.20 5984
5978.93 5947
5979.66 5716
5980.39 5618
5981.12 5840
5981.85 5807
5982.58 5892
5983.31 6147
5984.04 5994
5984.77 5922
5985.50 6256
5986.23 6405
5986.96 6388
5987.69 6452
5988.42 6443
5989.15 6355
5989.88 6204
5990.61 6232
5991.34 6373
5992.07 6278
5992.80 6284
5993.53 6340
5994.26 6329
5994.99 6086
5995.72 6254
5996.45 6553
5997.18 6614
5997.91 6513
5998.64 6659
5999.37 6525
6000.11 6551
6000.84 6603
6001.57 6619
6002.30 6608
6003.03 6626
6003.76 6547
6004.49 6526
6005.22 6469
6005.95 6296
6006.69 6152
6007.42 6255
6008.15 6258
6008.88 5933
6009.61 6188
6010.34 6267
6011.07 6299
6011.81 6595
6012.54 6831
6013.27 7183
6014.00 7983
6014.73 8909
6015.46 9628
6016.20 10292
6016.93 11229
6017.66 11373
6018.39 11555
6019.12 11708
6019.86 11893
6020.59 11486
6021.32 11043
6022.05 10091
6022.79 9374
6023.52 8673
6024.25 8023
6024.98 7370
6025.72 6646
6026.45 6184
6027.18 5997
6027.91 5764
6028.65 5745
6029.38 5505
6030.11 5139
6030.84 5333
6031.58 5146
6032.31 5221
6033.04 5243
6033.78 5226
6034.51 5174
6035.24 5016
6035.98 5061
6036.71 5078
6037.44 5117
6038.17 5206
6038.91 5187
6039.64 4749
6040.37 4864
6041.11 5036
6041.84 5097
6042.58 4980
6043.31 5171
6044.04 4950
6044.78 5001
6045.51 5146
6046.24 5009
6046.98 5298
6047.71 5321
6048.44 5379
6049.18 5529
6049.91 5154
6050.65 5497
6051.38 5395
6052.11 5291
6052.85 5216
6053.58 5368
6054.32 5570
6055.05 5705
6055.79 5917
6056.52 6046
6057.25 6114
6057.99 6032
6058.72 6029
6059.46 6238
6060.19 6041
6060.93 6171
6061.66 5852
6062.40 5672
6063.13 5544
6063.87 5610
6064.60 5630
6065.34 5452
6066.07 5450
6066.81 5276
6067.54 5432
6068.28 5323
6069.01 5181
6069.75 5183
6070.48 5028
6071.22 5086
6071.95 5209
6072.69 5003
6073.42 4983
6074.16 5029
6074.89 4816
6075.63 4722
6076.36 4881
6077.10 4730
6077.84 4772
6078.57 4720
6079.31 4692
6080.04 4597
6080.78 4386
6081.51 4387
6082.25 4637
6082.99 4684
6083.72 4418
6084.46 4442
6085.20 4614
6085.93 4527
6086.67 4563
6087.40 4538
6088.14 4365
6088.88 4321
6089.61 4265
6090.35 4321
6091.09 4198
6091.82 4191
6092.56 4424
6093.30 4486
6094.03 4376
6094.77 4212
6095.51 4084
6096.24 4243
6096.98 4286
6097.72 4275
6098.45 4298
6099.19 4254
6099.93 4349
6100.66 4430
6101.40 4116
6102.14 4007
6102.87 4174
6103.61 4036
6104.35 4128
6105.09 4083
6105.82 4071
6106.56 4128
6107.30 3942
6108.04 4164
6108.77 4031
6109.51 4154
6110.25 4022
6110.99 4091
6111.72 3854
6112.46 3887
6113.20 4035
6113.94 3971
6114.68 4048
6115.41 3893
6116.15 4153
6116.89 4111
6117.63 4003
6118.37 4082
6119.10 4170
6119.84 4165
6120.58 4106
6121.32 3995
6122.06 4084
6122.80 4286
6123.53 4286
6124.27 4080
6125.01 4026
6125.75 4301
6126.49 4267
6127.23 4362
6127.97 4200
6128.70 4317
6129.44 4351
6130.18 4360
6130.92 4309
6131.66 4566
6132.40 4602
6133.14 4412
6133.88 4378
6134.62 4496
6135.35 4444
6136.09 4571
6136.83 4497
6137.57 4594
6138.31 4515
6139.05 4425
6139.79 4314
6140.53 4560
6141.27 4559
6142.01 4549
6142.75 4702
6143.49 4548
6144.23 4479
6144.97 4660
6145.71 4643
6146.45 4695
6147.19 4716
6147.93 4625
6148.67 4827
6149.41 4595
6150.15 4519
6150.89 4560
6151.63 4596
6152.37 4695
6153.11 4709
6153.85 4834
6154.59 4785
6155.33 4801
6156.07 4955
6156.81 4931
6157.55 4921
6158.29 4971
6159.03 5086
6159.77 5003
6160.51 5086
6161.25 5205
6161.99 5103
6162.73 5346
6163.47 5281
6164.22 5351
6164.96 5425
6165.70 5238
6166.44 5451
6167.18 5717
6167.92 5815
6168.66 6217
6169.40 6242
6170.14 6514
6170.89 6511
6171.63 6725
6172.37 7163
6173.11 7275
6173.85 7205
6174.59 7062
6175.33 6998
6176.08 6852
6176.82 6924
6177.56 6918
6178.30 6911
6179.04 6700
6179.78 6399
6180.53 6322
6181.27 6407
6182.01 6459
6182.75 6370
6183.49 6597
6184.24 6480
6184.98 6328
6185.72 6327
6186.46 6565
6187.20 6726
6187.95 7071
6188.69 6965
6189.43 6991
6190.17 7158
6190.92 7049
6191.66 7334
6192.40 7047
6193.14 7191
6193.89 7195
6194.63 7633
6195.37 7742
6196.12 7828
6196.86 7966
6197.60 8079
6198.34 8169
6199.09 8675
6199.83 8824
6200.57 8542
6201.32 8420
6202.06 8729
6202.80 8511
6203.55 8333
6204.29 8422
6205.03 8185
6205.78 8317
6206.52 8583
6207.26 8661
6208.01 8735
6208.75 9668
6209.49 10567
6210.24 12192
6210.98 14075
6211.72 16110
6212.47 19272
6213.21 22122
6213.96 24664
6214.70 26657
6215.44 27457
6216.19 27603
6216.93 26359
6217.68 24205
6218.42 21709
6219.16 18817
6219.91 16420
6220.65 13823
6221.40 11941
6222.14 10687
6222.89 9172
6223.63 8462
6224.37 8015
6225.12 7577
6225.86 7540
6226.61 7592
6227.35 7575
6228.10 7821
6228.84 8254
6229.59 8293
6230.33 8536
6231.08 8245
6231.82 8122
6232.57 7856
6233.31 7517
6234.06 7265
6234.80 6888
6235.55 6398
6236.29 6311
6237.04 5907
6237.78 5822
6238.53 5811
6239.27 5652
6240.02 5661
6240.76 5682
6241.51 5758
6242.26 5713
6243.00 5588
6243.75 5675
6244.49 5818
6245.24 5962
6245.98 6081
6246.73 6014
6247.48 5888
6248.22 5978
6248.97 5993
6249.71 6261
6250.46 6381
6251.21 6643
6251.95 6886
6252.70 7179
6253.44 7241
6254.19 7190
6254.94 7445
6255.68 7446
6256.43 7298
6257.18 6950
6257.92 6609
6258.67 6234
6259.42 6469
6260.16 6444
6260.91 6155
6261.66 6141
6262.40 6325
6263.15 6108
6263.90 5932
6264.64 6068
6265.39 6075
6266.14 5874
6266.88 6058
6267.63 5934
6268.38 5973
6269.13 5869
6269.87 5684
6270.62 5759
6271.37 5752
6272.11 5655
6272.86 5412
6273.61 5421
6274.36 5331
6275.10 5440
6275.85 5297
6276.60 5308
6277.35 5326
6278.10 5192
6278.84 5331
6279.59 5183
6280.34 5052
6281.09 5158
6281.83 5005
6282.58 4879
6283.33 4706
6284.08 4717
6284.83 4654
6285.57 4708
6286.32 4573
6287.07 4790
6287.82 4643
6288.57 4635
6289.32 4705
6290.06 4891
6290.81 4797
6291.56 4655
6292.31 4807
6293.06 5061
6293.81 4736
6294.56 4837
6295.30 4880
6296.05 4927
6296.80 4962
6297.55 4806
6298.30 4506
6299.05 4371
6299.80 4512
6300.55 4314
6301.30 4277
6302.05 4229
6302.79 4229
6303.54 4328
6304.29 4210
6305.04 4187
6305.79 4309
6306.54 4164
6307.29 4199
6308.04 4010
6308.79 3967
6309.54 4056
6310.29 4086
6311.04 3980
6311.79 4070
6312.54 4115
6313.29 4104
6314.04 4304
6314.79 4105
6315.54 4159
6316.29 4227
6317.04 4183
6317.79 4099
6318.54 4167
6319.29 4208
6320.04 4215
6320.79 4123
6321.54 4146
6322.29 3960
6323.04 3802
6323.79 3873
6324.54 3935
6325.29 4123
6326.04 3868
6326.79 3887
6327.54 3788
6328.29 3656
6329.04 3885
6329.79 3765
6330.55 3867
6331.30 3899
6332.05 3768
6332.80 3845
6333.55 3933
6334.30 3833
6335.05 3820
6335.80 3989
6336.55 3747
6337.30 3580
6338.06 3597
6338.81 3631
6339.56 3725
6340.31 3865
6341.06 3624
6341.81 3647
6342.56 3816
6343.32 3756
6344.07 3822
6344.82 3753
6345.57 3683
6346.32 3716
6347.07 3787
6347.83 3614
6348.58 3757
6349.33 3682
6350.08 3634
6350.83 3806
6351.59 3776
6352.34 4046
6353.09 3992
6353.84 3783
6354.60 3983
6355.35 4204
6356.10 4324
6356.85 4260
6357.61 4309
6358.36 4400
6359.11 4402
6359.86 4359
6360.62 4429
6361.37 4159
6362.12 4311
6362.87 4131
6363.63 3816
6364.38 3763
6365.13 3983
6365.88 3696
6366.64 3744
6367.39 3744
6368.14 3791
6368.90 3906
6369.65 3833
6370.40 3730
6371.16 3686
6371.91 3901
6372.66 3862
6373.42 4014
6374.17 4043
6374.92 3914
6375.68 4025
6376.43 3980
6377.18 3684
6377.94 3666
6378.69 3613
6379.45 3724
6380.20 3562
6380.95 3557
6381.71 3597
6382.46 3515
6383.21 3618
6383.97 3664
6384.72 3564
6385.48 3711
6386.23 3688
6386.98 3795
6387.74 3834
6388.49 3708
6389.25 3700
6390.00 3642
6390.76 3541
6391.51 3577
6392.27 3697
6393.02 3605
6393.77 3651
6394.53 3615
6395.28 3745
6396.04 3541
6396.79 3518
6397.55 3490
6398.30 3418
6399.06 3534
6399.81 3404
6400.57 3364
6401.32 3552
6402.08 3513
6402.83 3188
6403.59 3402
6404.34 3492
6405.10 3476
6405.85 3471
6406.61 3358
6407.36 3380
6408.12 3435
6408.88 3413
6409.63 3423
6410.39 3316
6411.14 3541
6411.90 3629
6412.65 3523
6413.41 3654
6414.16 3534
6414.92 3598
6415.68 3672
6416.43 3612
6417.19 3642
6417.94 3694
6418.70 3307
6419.46 3495
6420.21 3444
6420.97 3470
6421.73 3501
6422.48 3408
6423.24 3500
6423.99 3614
6424.75 3637
6425.51 3830
6426.26 3988
6427.02 3821
6427.78 3845
6428.53 3977
6429.29 3903
6430.05 4080
6430.80 3989
6431.56 3905
6432.32 3791
6433.07 3863
6433.83 3683
6434.59 3575
6435.34 3479
6436.10 3525
6436.86 3398
6437.62 3409
6438.37 3461
6439.13 3163
6439.89 3265
6440.65 3319
6441.40 3347
6442.16 3381
6442.92 3495
6443.68 3483
6444.43 3483
6445.19 3575
6445.95 3511
6446.71 3550
6447.46 3453
6448.22 3304
6448.98 3476
6449.74 3447
6450.49 3475
6451.25 3439
6452.01 3460
6452.77 3446
6453.53 3562
6454.29 3483
6455.04 3410
6455.80 3344
6456.56 3451
6457.32 3543
6458.08 3698
6458.84 3494
6459.59 3541
6460.35 3701
6461.11 3537
6461.87 3603
6462.63 3662
6463.39 3586
6464.15 3618
6464.90 3648
6465.66 3803
6466.42 3755
6467.18 3722
6467.94 3672
6468.70 3711
6469.46 3845
6470.22 3747
6470.98 3852
6471.73 3752
6472.49 3765
6473.25 3797
6474.01 3793
6474.77 3903
6475.53 3848
6476.29 3841
6477.05 3788
6477.81 3737
6478.57 3748
6479.33 3790
6480.09 3972
6480.85 3995
6481.61 3962
6482.37 4120
6483.13 4133
6483.89 4173
6484.65 3898
6485.41 3971
6486.17 4099
6486.93 4092
6487.69 4074
6488.45 4288
6489.21 4198
6489.97 4244
6490.73 4320
6491.49 4383
6492.25 4542
6493.01 4436
6493.77 4592
6494.53 4718
6495.29 4702
6496.05 4727
6496.81 4726
6497.57 4830
6498.33 4785
6499.10 4981
6499.86 5252
6500.62 5198
6501.38 5145
6502.14 5133
6502.90 5155
6503.66 5073
6504.42 5002
6505.18 5171
6505.94 5108
6506.71 5022
6507.47 5209
6508.23 5256
6508.99 5232
6509.75 5169
6510.51 5204
6511.27 5382
6512.04 5383
6512.80 5403
6513.56 5384
6514.32 5650
6515.08 5700
6515.84 5784
6516.61 5805
6517.37 5806
6518.13 5695
6518.89 5817
6519.65 5881
6520.42 5558
6521.18 5771
6521.94 5789
6522.70 5820
6523.46 5935
6524.23 5917
6524.99 6058
6525.75 6314
6526.51 6234
6527.28 6467
6528.04 6777
6528.80 7080
6529.56 7583
6530.33 7980
6531.09 8550
6531.85 9151
6532.61 9325
6533.38 9479
6534.14 9115
6534.90 8699
6535.67 8630
6536.43 8431
6537.19 8279
6537.95 8284
6538.72 8317
6539.48 8386
6540.24 8928
6541.01 9583
6541.77 9841
6542.53 10163
6543.30 10231
6544.06 9986
6544.82 9597
6545.59 9011
6546.35 8277
6547.11 7709
6547.88 6904
6548.64 6393
6549.41 6099
6550.17 5844
6550.93 5498
6551.70 5539
6552.46 5358
6553.22 5436
6553.99 5319
6554.75 5208
6555.52 5441
6556.28 5329
6557.05 5461
6557.81 5350
6558.57 5529
6559.34 5354
6560.10 5300
6560.87 5295
6561.63 5340
6562.40 5450
6563.16 5390
6563.92 5549
6564.69 5463
6565.45 5564
6566.22 5647
6566.98 5690
6567.75 5863
6568.51 6091
6569.28 6193
6570.04 6160
6570.81 6292
6571.57 6278
6572.34 6404
6573.10 6180
6573.87 6345
6574.63 6378
6575.40 6390
6576.16 6166
6576.93 5965
6577.69 5773
6578.46 6072
6579.23 6255
6579.99 6331
6580.76 6445
6581.52 6419
6582.29 6584
6583.05 6653
6583.82 6779
6584.59 6995
6585.35 7239
6586.12 7010
6586.88 6978
6587.65 7110
6588.41 7011
6589.18 6899
6589.95 7022
6590.71 6652
6591.48 6582
6592.25 6751
6593.01 6643
6593.78 6667
6594.54 6578
6595.31 6858
6596.08 7439
6596.84 7697
6597.61 7956
6598.38 8307
6599.14 8756
6599.91 9043
6600.68 9029
6601.44 8919
6602.21 8842
6602.98 8249
6603.74 8134
6604.51 7506
6605.28 6875
6606.05 6562
6606.81 6303
6607.58 6089
6608.35 5782
6609.11 5695
6609.88 5753
6610.65 5571
6611.42 5998
6612.18 6137
6612.95 5740
6613.72 5950
6614.49 6089
6615.25 6086
6616.02 6299
6616.79 6245
6617.56 6369
6618.32 6290
6619.09 5994
6619.86 5763
6620.63 5642
6621.40 5461
6622.16 5464
6622.93 5381
6623.70 5298
6624.47 5403
6625.24 5535
6626.00 5276
6626.77 5359
6627.54 5417
6628.31 5475
6629.08 5413
6629.85 5361
6630.61 5576
6631.38 5201
6632.15 5185
6632.92 5121
6633.69 5254
6634.46 5370
6635.23 5300
6635.99 5372
6636.76 5642
6637.53 5588
6638.30 5958
6639.07 6258
6639.84 6416
6640.61 6581
6641.38 6757
6642.15 6764
6642.92 6647
6643.68 6453
6644.45 6149
6645.22 5825
6645.99 5795
6646.76 5584
6647.53 5127
6648.30 5193
6649.07 5180
6649.84 5162
6650.61 4877
6651.38 4832
6652.15 4960
6652.92 5033
6653.69 4973
6654.46 4806
6655.23 4860
6656.00 5100
6656.77 5357
6657.54 5334
6658.31 5152
6659.08 5099
6659.85 5107
6660.62 5256
6661.39 5127
6662.16 5285
6662.93 5015
6663.70 4882
6664.47 4913
6665.24 4930
6666.01 5121
6666.78 4947
6667.55 5129
6668.32 5230
6669.09 5344
6669.86 5459
6670.64 5559
6671.41 5460
6672.18 5537
6672.95 5496
6673.72 5335
6674.49 5382
6675.26 5119
6676.03 4761
6676.80 4839
6677.57 4826
6678.35 4973
6679.12 4886
6679.89 4615
6680.66 4680
6681.43 4686
6682.20 4453
6682.97 4723
6683.75 4641
6684.52 4376
6685.29 4533
6686.06 4532
6686.83 4625
6687.60 4735
6688.38 4779
6689.15 4943
6689.92 5010
6690.69 5090
6691.46 5293
6692.24 5039
6693.01 5161
6693.78 5095
6694.55 5001
6695.32 4830
6696.10 4734
6696.87 4482
6697.64 4376
6698.41 4174
6699.19 4129
6699.96 4262
6700.73 4191
6701.50 4273
6702.28 4177
6703.05 4201
6703.82 4237
6704.59 4216
6705.37 4162
6706.14 4191
6706.91 4243
6707.69 4312
6708.46 4204
6709.23 4333
6710.00 4233
6710.78 4218
6711.55 4095
6712.32 4104
6713.10 4121
6713.87 3935
6714.64 4140
6715.42 4096
6716.19 4031
6716.96 3938
6717.74 3919
6718.51 4121
6719.28 4033
6720.06 3994
6720.83 3797
6721.61 3695
6722.38 3922
6723.15 3860
6723.93 3819
6724.70 3688
6725.47 3809
6726.25 3912
6727.02 3805
6727.80 3855
6728.57 3842
6729.35 3916
6730.12 3864
6730.89 3864
6731.67 3994
6732.44 3803
6733.22 3742
6733.99 3815
6734.77 3826
6735.54 3808
6736.31 3724
6737.09 3792
6737.86 3763
6738.64 3822
6739.41 3985
6740.19 3982
6740.96 4044
6741.74 3955
6742.51 3952
6743.29 3849
6744.06 3930
6744.84 3962
6745.61 3890
6746.39 3898
6747.16 3887
6747.94 3880
6748.71 3796
6749.49 3921
6750.26 3821
6751.04 3875
6751.82 3927
6752.59 3904
6753.37 4132
6754.14 4237
6754.92 4249
6755.69 4393
6756.47 4482
6757.25 4773
6758.02 4736
6758.80 4503
6759.57 4458
6760.35 4318
6761.12 4291
6761.90 4279
6762.68 4149
6763.45 3825
6764.23 3928
6765.01 4022
6765.78 3729
6766.56 3807
6767.33 3716
6768.11 3677
6768.89 3705
6769.66 3840
6770.44 3774
6771.22 3683
6771.99 3759
6772.77 3640
6773.55 3753
6774.32 3585
6775.10 3624
6775.88 3639
6776.65 3566
6777.43 3598
6778.21 3523
6778.99 3567
6779.76 3607
6780.54 3572
6781.32 3526
6782.09 3550
6782.87 3490
6783.65 3500
6784.43 3659
6785.20 3657
6785.98 3788
6786.76 3782
6787.54 3649
6788.31 3717
6789.09 3683
6789.87 3766
6790.65 3594
6791.42 3554
6792.20 3369
6792.98 3382
6793.76 3456
6794.54 3282
6795.31 3320
6796.09 3277
6796.87 3344
6797.65 3421
6798.43 3349
6799.20 3412
6799.98 3337
6800.76 3321
6801.54 3398
6802.32 3416
6803.10 3354
6803.87 3263
6804.65 3227
6805.43 3294
6806.21 3495
6806.99 3484
6807.77 3442
6808.55 3449
6809.32 3594
6810.10 3635
6810.88 3685
6811.66 3640
6812.44 3430
6813.22 3442
6814.00 3421
6814.78 3562
6815.56 3572
6816.34 3612
6817.11 3479
6817.89 3520
6818.67 3708
6819.45 3504
6820.23 3393
6821.01 3558
6821.79 3499
6822.57 3565
6823.35 3591
6824.13 3627
6824.91 3687
6825.69 3377
6826.47 3451
6827.25 3519
6828.03 3515
6828.81 3399
6829.59 3308
6830.37 3404
6831.15 3527
6831.93 3469
6832.71 3414
6833.49 3414
6834.27 3189
6835.05 3219
6835.83 3376
6836.61 3357
6837.39 3324
6838.17 3317
6838.95 3510
6839.73 3428
6840.51 3320
6841.29 3290
6842.07 3399
6842.85 3399
6843.63 3263
6844.42 3288
6845.20 3170
6845.98 3198
6846.76 3296
6847.54 3329
6848.32 3285
6849.10 3110
6849.88 3293
6850.66 3290
6851.44 3720
6852.23 3727
6853.01 3887
6853.79 4062
6854.57 4373
6855.35 4938
6856.13 5148
6856.91 5277
6857.70 5626
6858.48 5583
6859.26 5496
6860.04 5417
6860.82 5035
6861.60 4675
6862.39 4401
6863.17 4137
6863.95 3931
6864.73 3787
6865.51 3641
6866.30 3618
6867.08 3629
6867.86 3669
6868.64 3751
6869.42 3627
6870.21 3853
6870.99 4071
6871.77 3832
6872.55 4046
6873.34 4144
6874.12 4221
6874.90 4293
6875.68 4052
6876.47 3994
6877.25 3990
6878.03 3841
6878.81 3856
6879.60 3796
6880.38 3795
6881.16 3809
6881.95 3821
6882.73 3796
6883.51 3900
6884.29 4071
6885.08 4113
6885.86 4119
6886.64 4130
6887.43 4281
6888.21 4239
6888.99 4192
6889.78 4357
6890.56 4532
6891.34 4686
6892.13 4799
6892.91 5066
6893.69 5382
6894.48 5586
6895.26 5606
6896.05 5303
6896.83 5093
6897.61 5061
6898.40 4747
6899.18 4782
6899.97 4569
6900.75 4553
6901.53 4586
6902.32 4564
6903.10 4712
6903.89 4823
6904.67 4876
6905.45 4907
6906.24 4879
6907.02 5166
6907.81 5536
6908.59 5670
6909.38 5680
6910.16 5792
6910.95 5633
6911.73 5496
6912.51 5484
6913.30 5183
6914.08 4824
6914.87 4836
6915.65 4811
6916.44 4695
6917.22 4646
6918.01 4673
6918.79 4649
6919.58 4674
6920.36 4604
6921.15 4827
6921.93 4778
6922.72 4804
6923.50 4586
6924.29 4604
6925.08 4726
6925.86 4757
6926.65 4661
6927.43 4669
6928.22 4651
6929.00 4778
6929.79 4746
6930.57 4665
6931.36 4818
6932.15 4704
6932.93 4812
6933.72 4729
6934.50 4698
6935.29 4861
6936.08 4738
6936.86 4764
6937.65 4772
6938.43 4774
6939.22 4979
6940.01 5017
6940.79 4930
6941.58 4806
6942.37 4766
6943.15 4654
6943.94 4822
6944.72 5242
6945.51 5263
6946.30 5162
6947.08 5329
6947.87 5408
6948.66 5555
6949.44 5481
6950.23 5575
6951.02 5730
6951.80 5738
6952.59 6044
6953.38 6171
6954.17 6244
6954.95 6378
6955.74 6313
6956.53 6296
6957.31 5957
6958.10 6005
6958.89 6018
6959.68 5815
6960.46 6036
6961.25 6121
6962.04 6000
6962.83 6261
6963.61 6253
6964.40 6320
6965.19 6362
6965.98 6359
6966.76 6324
6967.55 6291
6968.34 6118
6969.13 6212
6969.92 6328
6970.70 6293
6971.49 6355
6972.28 6590
6973.07 6584
6973.86 6644
6974.64 6734
6975.43 6968
6976.22 7052
6977.01 7071
6977.80 7276
6978.59 7160
6979.37 6988
6980.16 7116
6980.95 7025
6981.74 7008
6982.53 7104
6983.32 7150
6984.11 7463
6984.90 7528
6985.68 7743
6986.47 8126
6987.26 8577
6988.05 9710
6988.84 10855
6989.63 12408
6990.42 13408
6991.21 14518
6992.00 15386
6992.79 15263
6993.57 15226
6994.36 14776
6995.15 13773
6995.94 12616
6996.73 11025
6997.52 10260
6998.31 9734
6999.10 8878
6999.89 8817
7000.68 8851
7001.47 9112
7002.26 9813
7003.05 11015
7003.84 12377
7004.63 13724
7005.42 15153
7006.21 15900
7007.00 16205
7007.79 15345
7008.58 14658
7009.37 13717
7010.16 11857
7010.95 10712
7011.74 9368
7012.53 8382
7013.32 7342
7014.11 6915
7014.90 6742
7015.69 6546
7016.48 6347
7017.27 6090
7018.06 6267
7018.85 6262
7019.65 6401
7020.44 6496
7021.23 6254
7022.02 6213
7022.81 6155
7023.60 6024
7024.39 5786
7025.18 5744
7025.97 5622
7026.76 5423
7027.56 5544
7028.35 5561
7029.14 5383
7029.93 5523
7030.72 5623
7031.51 5831
7032.30 5864
7033.09 5840
7033.89 5781
7034.68 5867
7035.47 5798
7036.26 5643
7037.05 5446
7037.84 5411
7038.64 5308
7039.43 5222
7040.22 5228
7041.01 5374
7041.80 5426
7042.60 5428
7043.39 5625
7044.18 5844
7044.97 5600
7045.76 5697
7046.56 5796
7047.35 5895
7048.14 5759
7048.93 5692
7049.73 5740
7050.52 5660
7051.31 5868
7052.10 5920
7052.90 5826
7053.69 6062
7054.48 6505
7055.27 6751
7056.07 7268
7056.86 7290
7057.65 7083
7058.45 6702
7059.24 6461
7060.03 6040
7060.83 5764
7061.62 5593
7062.41 5452
7063.20 5437
7064.00 5423
7064.79 5221
7065.58 5026
7066.38 4958
7067.17 5172
7067.96 5127
7068.76 5220
7069.55 5227
7070.35 5220
7071.14 5188
7071.93 5260
7072.73 5205
7073.52 5113
7074.31 4961
7075.11 4844
7075.90 4917
7076.70 4986
7077.49 4785
7078.28 4927
7079.08 4963
7079.87 4872
7080.67 4808
7081.46 4612
7082.25 4680
7083.05 4604
7083.84 4500
7084.64 4634
7085.43 4549
7086.23 4460
7087.02 4432
7087.82 4481
7088.61 4406
7089.41 4435
7090.20 4279
7090.99 4506
7091.79 4507
7092.58 4556
7093.38 4540
7094.17 4556
7094.97 4495
7095.76 4506
7096.56 4412
7097.35 4395
7098.15 4171
7098.94 4162
7099.74 4072
7100.54 3957
7101.33 3737
7102.13 3836
7102.92 3657
7103.72 3858
7104.51 3653
7105.31 3533
7106.10 3725
7106.90 3663
7107.70 3754
7108.49 3619
7109.29 3500
7110.08 3623
7110.88 3440
7111.67 3608
7112.47 3520
7113.27 3284
7114.06 3325
7114.86 3375
7115.65 3463
7116.45 3440
7117.25 3430
7118.04 3341
7118.84 3395
7119.64 3502
7120.43 3380
7121.23 3388
7122.03 3391
7122.82 3453
7123.62 3240
7124.41 3209
7125.21 3280
7126.01 3321
7126.81 3335
7127.60 3423
7128.40 3352
7129.20 3278
7129.99 3277
7130.79 3120
7131.59 3372
7132.38 3261
7133.18 3197
7133.98 3226
7134.78 3279
7135.57 3211
7136.37 3149
7137.17 3108
7137.96 3088
7138.76 3062
7139.56 2982
7140.36 3141
7141.15 3085
7141.95 3239
7142.75 3000
7143.55 3021
7144.35 2945
7145.14 3058
7145.94 3074
7146.74 2972
7147.54 3005
7148.33 3060
7149.13 3102
7149.93 3101
7150.73 2996
7151.53 3131
7152.33 3231
7153.12 3135
7153.92 3017
7154.72 3015
7155.52 2967
7156.32 2819
7157.12 2873
7157.91 2915
7158.71 3045
7159.51 2888
7160.31 2871
7161.11 2867
7161.91 2940
7162.71 2888
7163.50 2919
7164.30 2910
7165.10 2796
7165.90 2808
7166.70 2835
7167.50 2594
7168.30 2649
7169.10 2691
7169.90 2807
7170.70 2701
7171.50 2671
7172.29 2622
7173.09 2792
7173.89 2915
7174.69 2773
7175.49 2767
7176.29 2727
7177.09 2629
7177.89 2710
7178.69 2603
7179.49 2652
7180.29 2771
7181.09 2641
7181.89 2543
7182.69 2679
7183.49 2601
7184.29 2457
7185.09 2474
7185.89 2480
7186.69 2539
7187.49 2615
7188.29 2754
7189.09 2853
7189.89 2598
7190.69 2579
7191.49 2658
7192.29 2687
7193.09 2703
7193.89 2532
7194.69 2556
7195.49 2529
7196.29 2375
7197.10 2353
7197.90 2344
7198.70 2349
7199.50 2251
7200.30 2272
7201.10 2398
7201.90 2459
7202.70 2456
7203.50 2375
7204.30 2392
7205.11 2380
7205.91 2395
7206.71 2353
7207.51 2400
7208.31 2338
7209.11 2369
7209.91 2483
7210.71 2319
7211.52 2260
7212.32 2257
7213.12 2450
7213.92 2288
7214.72 2337
7215.52 2374
7216.33 2346
7217.13 2323
7217.93 2318
7218.73 2272
7219.53 2368
7220.34 2485
7221.14 2360
7221.94 2333
7222.74 2486
7223.54 2409
7224.35 2410
7225.15 2390
7225.95 2350
7226.75 2420
7227.56 2322
7228.36 2275
7229.16 2398
7229.96 2493
7230.77 2463
7231.57 2483
7232.37 2487
7233.17 2289
7233.98 2270
7234.78 2330
7235.58 2478
7236.38 2429
7237.19 2310
7237.99 2289
7238.79 2194
7239.60 2178
7240.40 2202
7241.20 2248
7242.01 2336
7242.81 2474
7243.61 2518
7244.42 2459
7245.22 2326
7246.02 2395
7246.83 2188
7247.63 2277
7248.43 2343
7249.24 2165
7250.04 2208
7250.84 2271
7251.65 2188
7252.45 2159
7253.26 2091
7254.06 2102
7254.86 2214
7255.67 2217
7256.47 2275
7257.28 2174
7258.08 2225
7258.88 2267
7259.69 2169
7260.49 2152
7261.30 2301
7262.10 2227
7262.90 2281
7263.71 2208
7264.51 2314
7265.32 2245
7266.12 2154
7266.93 2171
7267.73 2325
7268.54 2269
7269.34 2158
7270.15 2150
7270.95 2186
7271.76 2299
7272.56 2183
7273.37 2265
7274.17 2109
7274.98 2128
7275.78 2132
7276.59 2171
7277.39 2180
7278.20 2205
7279.00 2287
7279.81 2241
7280.61 2215
7281.42 2192
7282.22 2293
7283.03 2330
7283.83 2380
7284.64 2335
7285.45 2379
7286.25 2409
7287.06 2340
7287.86 2358
7288.67 2408
7289.47 2426
7290.28 2510
7291.09 2362
7291.89 2307
7292.70 2407
7293.50 2403
7294.31 2320
7295.12 2364
7295.92 2364
7296.73 2286
7297.53 2294
7298.34 2259
7299.15 2225
7299.95 2391
7300.76 2355
7301.57 2396
7302.37 2349
7303.18 2431
7303.99 2584
7304.79 2477
7305.60 2416
7306.41 2537
7307.21 2516
7308.02 2529
7308.83 2437
7309.63 2519
7310.44 2546
7311.25 2518
7312.06 2590
7312.86 2574
7313.67 2733
7314.48 2598
7315.28 2633
7316.09 2629
7316.90 2702
7317.71 2661
7318.51 2708
7319.32 2672
7320.13 2732
7320.94 2723
7321.74 2866
7322.55 3004
7323.36 3241
7324.17 3370
7324.97 3514
7325.78 3532
7326.59 3643
7327.40 3217
7328.21 3056
7329.01 3119
7329.82 3003
7330.63 2869
7331.44 2872
7332.25 2760
7333.06 2901
7333.86 2796
7334.67 2875
7335.48 2784
7336.29 2723
7337.10 2875
7337.91 2838
7338.71 2941
7339.52 2891
7340.33 2821
7341.14 2847
7341.95 2900
7342.76 2751
7343.57 2724
7344.38 2626
7345.18 2647
7345.99 2725
7346.80 2742
7347.61 2653
7348.42 2649
7349.23 2758
7350.04 2686
7350.85 2551
7351.66 2534
7352.47 2606
7353.28 2615
7354.09 2584
7354.89 2603
7355.70 2551
7356.51 2495
7357.32 2585
7358.13 2565
7358.94 2393
7359.75 2458
7360.56 2522
7361.37 2583
7362.18 2570
7362.99 2545
7363.80 2603
7364.61 2633
7365.42 2604
7366.23 2527
7367.04 2536
7367.85 2539
7368.66 2528
7369.47 2451
7370.28 2504
7371.09 2660
7371.90 2551
7372.71 2681
7373.52 2587
7374.33 2563
7375.15 2596
7375.96 2541
7376.77 2624
7377.58 2562
7378.39 2593
7379.20 2634
7380.01 2654
7380.82 2661
7381.63 2726
7382.44 2722
7383.25 2705
7384.06 2791
7384.88 2792
7385.69 2718
7386.50 2835
7387.31 2880
7388.12 2823
7388.93 2917
7389.74 2869
7390.55 2763
7391.37 2907
7392.18 3026
7392.99 3028
7393.80 3028
7394.61 3055
7395.42 3114
7396.24 3090
7397.05 3124
7397.86 3137
7398.67 3187
7399.48 3243
7400.30 3151
7401.11 3314
7401.92 3581
7402.73 3662
7403.54 3864
7404.36 4248
7405.17 4668
7405.98 4968
7406.79 4946
7407.60 4945
7408.42 5185
7409.23 4890
7410.04 4621
7410.85 4170
7411.67 4145
7412.48 3847
7413.29 3602
7414.11 3534
7414.92 3483
7415.73 3450
7416.54 3471
7417.36 3317
7418.17 3301
7418.98 3427
7419.80 3361
7420.61 3115
7421.42 3096
7422.23 3082
7423.05 2945
7423.86 3221
7424.67 3084
7425.49 3310
7426.30 3234
7427.11 3019
7427.93 3026
7428.74 2969
7429.56 2987
7430.37 2854
7431.18 3042
7432.00 2936
7432.81 3052
7433.62 3000
7434.44 3081
7435.25 2865
7436.07 2996
7436.88 3269
7437.69 3075
7438.51 3167
7439.32 3182
7440.14 3051
7440.95 2979
7441.76 3146
7442.58 3077
7443.39 3153
7444.21 3295
7445.02 3176
7445.84 3222
7446.65 3286
7447.46 3315
7448.28 3396
7449.09 3503
7449.91 3714
7450.72 3914
7451.54 4007
7452.35 4198
7453.17 4601
7453.98 4777
7454.80 4714
7455.61 4640
7456.43 4610
7457.24 4397
7458.06 4118
7458.87 3950
7459.69 3811
7460.50 3590
7461.32 3468
7462.13 3432
7462.95 3388
7463.77 3397
7464.58 3271
7465.40 3265
7466.21 3392
7467.03 3429
7467.84 3384
7468.66 3298
7469.47 3465
7470.29 3461
7471.11 3348
7471.92 3527
7472.74 3737
7473.55 3648
7474.37 3832
7475.19 3831
7476.00 3692
7476.82 3851
7477.63 3892
7478.45 3948
7479.27 4048
7480.08 4044
7480.90 4023
7481.72 3958
7482.53 3762
7483.35 3556
7484.17 3425
7484.98 3442
7485.80 3373
7486.62 3243
7487.43 3153
7488.25 3165
7489.07 3101
7489.88 3024
7490.70 3104
7491.52 3128
7492.33 2968
7493.15 3054
7493.97 3068
7494.78 2955
7495.60 2971
7496.42 3029
7497.24 2968
7498.05 2871
7498.87 2705
7499.69 2802
7500.51 2871
7501.32 2706
7502.14 2913
7502.96 2974
7503.78 2941
7504.59 3001
7505.41 2875
7506.23 2818
7507.05 2854
7507.86 2807
7508.68 2918
7509.50 2912
7510.32 3014
7511.14 2962
7511.95 2972
7512.77 3009
7513.59 2878
7514.41 2936
7515.23 2731
7516.05 2809
7516.86 2788
7517.68 2965
7518.50 3010
7519.32 2967
7520.14 3034
7520.96 2768
7521.78 2879
7522.59 2881
7523.41 2852
7524.23 2829
7525.05 2842
7525.87 2911
7526.69 2912
7527.51 2907
7528.33 2981
7529.14 2938
7529.96 2864
7530.78 3027
7531.60 3057
7532.42 3104
7533.24 3178
7534.06 3026
7534.88 3079
7535.70 3138
7536.52 3126
7537.34 2980
7538.16 3134
7538.98 3047
7539.80 3171
7540.62 3317
7541.44 3126
7542.25 3078
7543.07 3014
7543.89 3099
7544.71 3160
7545.53 3085
7546.35 3148
7547.17 3328
7547.99 3371
7548.81 3530
7549.63 3720
7550.45 3854
7551.27 3857
7552.09 3954
7552.92 3936
7553.74 3693
7554.56 3481
7555.38 3504
7556.20 3369
7557.02 3213
7557.84 2966
7558.66 3027
7559.48 2911
7560.30 2789
7561.12 2916
7561.94 3003
7562.76 3009
7563.58 2962
7564.40 3126
7565.23 3083
7566.05 3111
7566.87 2954
7567.69 3038
7568.51 3218
7569.33 3085
7570.15 3046
7570.97 2974
7571.79 3051
7572.62 3112
7573.44 2952
7574.26 3070
7575.08 3328
7575.90 3191
7576.72 3135
7577.55 3241
7578.37 3194
7579.19 3237
7580.01 3322
7580.83 3152
7581.65 3106
7582.48 3047
7583.30 2953
7584.12 2847
7584.94 2711
7585.76 2691
7586.59 2872
7587.41 2881
7588.23 2866
7589.05 2853
7589.88 2928
7590.70 2837
7591.52 2851
7592.34 2944
7593.16 2877
7593.99 2840
7594.81 2965
7595.63 2993
7596.46 3020
7597.28 3010
7598.10 3045
7598.92 2973
7599.75 2977
7600.57 2809
7601.39 2753
7602.22 2815
7603.04 2991
7603.86 2943
7604.68 2968
7605.51 2996
7606.33 2902
7607.15 3055
7607.98 3092
7608.80 3034
7609.62 3380
7610.45 3477
7611.27 3381
7612.09 3333
7612.92 3288
7613.74 3316
7614.57 3264
7615.39 3334
7616.21 3274
7617.04 3066
7617.86 3030
7618.68 2880
7619.51 3060
7620.33 3167
7621.16 3083
7621.98 3151
7622.80 3123
7623.63 3350
7624.45 3361
7625.28 3342
7626.10 3422
7626.93 3233
7627.75 3037
7628.57 3115
7629.40 3081
7630.22 3090
7631.05 3125
7631.87 2973
7632.70 2949
7633.52 2732
7634.35 2991
7635.17 3371
7636.00 3322
7636.82 3555
7637.65 3625
7638.47 3710
7639.30 3579
7640.12 3535
7640.95 3324
7641.77 3238
7642.60 3077
7643.42 3095
7644.25 3072
7645.07 2852
7645.90 2753
7646.72 2624
7647.55 2625
7648.37 2618
7649.20 2618
7650.02 2541
7650.85 2442
7651.68 2652
7652.50 2685
7653.33 2447
7654.15 2421
7654.98 2478
7655.81 2344
7656.63 2423
7657.46 2398
7658.28 2353
7659.11 2533
7659.94 2345
7660.76 2246
7661.59 2225
7662.41 2240
7663.24 2258
7664.07 2239
7664.89 2393
7665.72 2368
7666.55 2330
7667.37 2311
7668.20 2356
7669.03 2242
7669.85 2154
7670.68 2293
7671.51 2305
7672.33 2168
7673.16 2207
7673.99 2257
7674.81 2277
7675.64 2281
7676.47 2286
7677.29 2222
7678.12 2192
7678.95 2170
7679.78 2135
7680.60 2255
7681.43 2293
7682.26 2273
7683.08 2242
7683.91 2304
7684.74 2239
7685.57 2157
7686.39 2208
7687.22 2162
7688.05 2099
7688.88 2087
7689.70 2091
7690.53 2220
7691.36 2271
7692.19 2270
7693.02 2188
7693.84 2176
7694.67 2177
7695.50 2200
7696.33 2202
7697.16 2166
7697.98 2156
7698.81 2087
7699.64 2172
7700.47 2140
7701.30 2167
7702.13 2106
7702.95 2187
7703.78 2325
7704.61 2236
7705.44 2178
7706.27 2245
7707.10 2240
7707.93 2128
7708.75 2163
7709.58 2157
7710.41 2132
7711.24 2085
7712.07 2131
7712.90 2165
7713.73 2162
7714.56 2145
7715.39 2167
7716.22 2166
7717.04 2132
7717.87 2194
7718.70 2155
7719.53 2107
7720.36 2064
7721.19 2006
7722.02 2215
7722.85 2123
7723.68 2163
7724.51 2104
7725.34 2047
7726.17 2130
7727.00 2154
7727.83 2101
7728.66 2207
7729.49 2117
7730.32 2022
7731.15 2027
7731.98 2061
7732.81 2046
7733.64 2109
7734.47 1959
7735.30 2075
7736.13 2134
7736.96 2114
7737.79 2060
7738.62 1892
7739.45 2028
7740.28 2125
7741.11 2004
7741.94 2114
7742.77 2093
7743.60 2102
7744.43 1942
7745.26 1932
7746.09 1950
7746.93 1936
7747.76 2014
7748.59 1995
7749.42 2005
7750.25 2106
7751.08 2104
7751.91 2114
7752.74 2297
7753.57 2371
7754.40 2405
7755.24 2393
7756.07 2465
7756.90 2417
7757.73 2299
7758.56 2150
7759.39 2126
7760.22 2118
7761.06 2044
7761.89 2127
7762.72 2007
7763.55 1948
7764.38 2073
7765.21 2100
7766.05 2100
7766.88 2123
7767.71 2089
7768.54 1994
7769.37 1955
7770.21 1998
7771.04 2085
7771.87 1964
7772.70 2141
7773.53 1989
7774.37 2054
7775.20 2100
7776.03 1931
7776.86 1850
7777.70 2004
7778.53 1913
7779.36 2010
7780.19 1968
7781.03 2049
7781.86 2024
7782.69 1928
7783.52 1878
7784.36 1941
7785.19 2041
7786.02 1981
7786.86 1837
7787.69 2011
7788.52 2052
7789.36 2096
7790.19 2117
7791.02 2146
7791.85 2088
7792.69 2060
7793.52 2046
7794.35 2049
7795.19 2085
7796.02 2015
7796.86 2063
7797.69 2109
7798.52 2074
7799.36 2032
7800.19 2026
7801.02 2019
7801.86 2234
7802.69 2146
7803.52 2047
7804.36 2101
7805.19 2100
7806.03 2093
7806.86 2109
7807.69 2181
7808.53 2136
7809.36 2132
7810.20 2162
7811.03 2216
7811.87 2137
7812.70 2213
7813.53 2029
7814.37 2211
7815.20 2264
7816.04 2231
7816.87 2340
7817.71 2344
7818.54 2317
7819.38 2388
7820.21 2385
7821.05 2340
7821.88 2316
7822.72 2409
7823.55 2459
7824.39 2531
7825.22 2272
7826.06 2345
7826.89 2414
7827.73 2355
7828.56 2273
7829.40 2449
7830.23 2482
7831.07 2557
7831.90 2414
7832.74 2683
7833.57 2767
7834.41 2685
7835.24 2753
7836.08 2750
7836.91 2711
7837.75 2670
7838.59 2554
7839.42 2460
7840.26 2485
7841.09 2469
7841.93 2527
7842.77 2621
7843.60 2633
7844.44 2814
7845.27 2766
7846.11 2735
7846.95 2574
7847.78 2514
7848.62 2747
7849.45 2664
7850.29 2578
7851.13 2592
7851.96 2610
7852.80 2730
7853.64 2508
7854.47 2415
7855.31 2506
7856.15 2541
7856.98 2452
7857.82 2474
7858.66 2373
7859.49 2497
7860.33 2563
7861.17 2640
7862.00 2671
7862.84 2717
7863.68 2627
7864.52 2679
7865.35 2651
7866.19 2851
7867.03 2852
7867.86 2623
7868.70 2661
7869.54 2642
7870.38 2582
7871.21 2441
7872.05 2434
7872.89 2441
7873.73 2584
7874.56 2737
7875.40 2782
7876.24 2707
7877.08 2771
7877.92 2769
7878.75 2640
7879.59 2756
7880.43 2900
7881.27 2931
7882.10 2957
7882.94 3047
7883.78 3166
7884.62 3319
7885.46 3305
7886.30 3200
7887.13 3036
7887.97 2987
7888.81 2892
7889.65 2842
7890.49 2866
7891.33 2738
7892.16 2888
7893.00 2746
7893.84 2681
7894.68 2674
7895.52 2763
7896.36 3021
7897.20 2991
7898.04 3058
7898.88 2904
7899.71 2914
7900.55 2993
7901.39 2955
7902.23 2840
7903.07 2780
7903.91 2762
7904.75 2766
7905.59 2716
7906.43 2697
7907.27 2891
7908.11 2880
7908.95 2863
7909.79 2681
7910.62 2663
7911.46 2690
7912.30 2724
7913.14 2639
7913.98 2603
7914.82 2541
7915.66 2592
7916.50 2555
7917.34 2594
7918.18 2558
7919.02 2457
7919.86 2491
7920.70 2551
7921.54 2752
7922.38 2985
7923.22 2959
7924.06 2924
7924.90 3122
7925.74 3030
7926.58 2922
7927.43 2894
7928.27 2783
7929.11 2686
7929.95 2643
7930.79 2644
7931.63 2405
7932.47 2302
7933.31 2258
7934.15 2313
7934.99 2210
7935.83 2162
7936.67 2288
7937.51 2362
7938.36 2198
7939.20 2172
7940.04 2341
7940.88 2254
7941.72 2257
7942.56 2168
7943.40 2059
7944.24 2191
7945.09 2248
7945.93 2348
7946.77 2338
7947.61 2187
7948.45 2196
7949.29 2329
7950.13 2375
7950.98 2247
7951.82 2298
7952.66 2522
7953.50 2324
7954.34 2335
7955.19 2292
7956.03 2310
7956.87 2465
7957.71 2437
7958.55 2453
7959.40 2405
7960.24 2347
7961.08 2277
7961.92 2198
7962.76 2448
7963.61 2519
7964.45 2410
7965.29 2275
7966.13 2264
7966.98 2318
7967.82 2188
7968.66 2211
7969.50 2257
7970.35 2354
7971.19 2326
7972.03 2341
7972.88 2391
7973.72 2504
7974.56 2497
7975.40 2552
7976.25 2526
7977.09 2358
7977.93 2374
7978.78 2314
7979.62 2306
7980.46 2299
7981.31 2208
7982.15 2290
7982.99 2134
7983.84 2102
7984.68 2122
7985.52 2200
7986.37 2272
7987.21 2118
7988.06 2232
7988.90 2310
7989.74 2251
7990.59 2266
7991.43 2235
7992.27 2203
7993.12 1978
7993.96 2095
7994.81 2129
7995.65 2083
7996.49 2141
7997.34 1987
7998.18 1911
7999.03 2051
7999.87 2147
8000.72 1995
8001.56 2011
8002.40 1986
8003.25 2007
8004.09 2106
8004.94 2084
8005.78 1984
8006.63 2046
8007.47 2047
8008.32 1908
8009.16 1973
8010.01 1939
8010.85 1907
8011.70 1853
8012.54 1838
8013.39 1891
8014.23 1833
8015.08 1806
8015.92 1834
8016.77 1972
8017.61 1922
8018.46 1871
8019.30 1949
8020.15 1938
8020.99 1954
8021.84 1962
8022.68 1901
8023.53 1829
8024.38 1889
8025.22 1868
8026.07 1874
8026.91 1896
8027.76 1917
8028.60 1975
8029.45 1847
8030.30 1820
8031.14 1759
8031.99 1785
8032.83 1892
8033.68 1951
8034.53 1871
8035.37 1889
8036.22 1862
8037.06 1780
8037.91 1874
8038.76 1832
8039.60 1749
8040.45 1844
8041.30 1882
8042.14 1895
8042.99 1847
8043.84 1917
8044.68 1888
8045.53 1798
8046.38 1782
8047.22 1847
8048.07 1828
8048.92 1875
8049.76 1857
8050.61 1811
8051.46 1875
8052.30 1839
8053.15 1684
8054.00 1827
8054.85 1917
8055.69 1883
8056.54 1892
8057.39 1825
8058.24 1740
8059.08 1800
8059.93 1925
8060.78 1809
8061.63 1779
8062.47 1836
8063.32 1656
8064.17 1628
8065.02 1747
8065.86 1783
8066.71 1755
8067.56 1690
8068.41 1730
8069.26 1727
8070.10 1725
8070.95 1839
8071.80 1663
8072.65 1698
8073.50 1761
8074.34 1787
8075.19 1748
8076.04 1733
8076.89 1739
8077.74 1653
8078.59 1717
8079.43 1707
8080.28 1826
8081.13 1687
8081.98 1662
8082.83 1531
8083.68 1665
8084.53 1728
8085.37 1648
8086.22 1624
8087.07 1701
8087.92 1608
8088.77 1668
8089.62 1704
8090.47 1713
8091.32 1702
8092.17 1799
8093.02 1796
8093.87 1806
8094.71 1722
8095.56 1778
8096.41 1749
8097.26 1712
8098.11 1769
8098.96 1788
8099.81 1700
8100.66 1572
8101.51 1713
8102.36 1684
8103.21 1678
8104.06 1643
8104.91 1743
8105.76 1632
8106.61 1720
8107.46 1825
8108.31 1737
8109.16 1719
8110.01 1590
8110.86 1668
8111.71 1709
8112.56 1596
8113.41 1598
8114.26 1577
8115.11 1751
8115.96 1761
8116.81 1783
8117.66 1688
8118.51 1702
8119.36 1722
8120.21 1812
8121.06 1712
8121.92 1723
8122.77 1675
8123.62 1619
8124.47 1668
8125.32 1672
8126.17 1671
8127.02 1764
8127.87 1799
8128.72 1642
8129.57 1619
8130.43 1693
8131.28 1694
8132.13 1766
8132.98 1761
8133.83 1686
8134.68 1658
8135.53 1643
8136.38 1756
8137.24 1751
8138.09 1814
8138.94 1734
8139.79 1777
8140.64 1867
8141.49 1860
8142.35 1788
8143.20 1750
8144.05 1831
8144.90 1884
8145.75 1780
8146.61 1776
8147.46 1822
8148.31 1748
8149.16 1902
8150.01 1862
8150.87 1763
8151.72 1867
8152.57 1856
8153.42 1761
8154.28 1767
8155.13 1910
8155.98 1966
8156.83 1986
8157.69 2032
8158.54 1836
8159.39 1988
8160.24 2064
8161.10 1928
8161.95 2035
8162.80 2141
8163.66 2177
8164.51 2040
8165.36 2066
8166.21 2021
8167.07 2044
8167.92 2044
8168.77 2149
8169.63 2050
8170.48 1884
8171.33 1967
8172.19 2014
8173.04 1820
8173.89 1867
8174.75 1802
8175.60 1845
8176.46 1926
8177.31 1820
8178.16 1912
8179.02 1740
8179.87 1669
8180.72 1728
8181.58 1791
8182.43 1795
8183.29 1767
8184.14 1697
8184.99 1754
8185.85 1741
8186.70 1766
8187.56 1732
8188.41 1701
8189.26 1667
8190.12 1738
8190.97 1736
8191.83 1746
8192.68 1712
8193.54 1725
8194.39 1676
8195.25 1674
8196.10 1663
8196.95 1657
8197.81 1598
8198.66 1604
8199.52 1651
8200.37 1607
8201.23 1559
8202.08 1645
8202.94 1737
8203.79 1657
8204.65 1753
8205.50 1797
8206.36 1657
8207.21 1681
8208.07 1585
8208.92 1617
8209.78 1668
8210.64 1650
8211.49 1704
8212.35 1690
8213.20 1695
8214.06 1631
8214.91 1699
8215.77 1754
8216.62 1721
8217.48 1648
8218.34 1700
8219.19 1687
8220.05 1651
8220.90 1657
8221.76 1632
8222.61 1738
8223.47 1764
8224.33 1674
8225.18 1796
8226.04 1782
8226.90 1763
8227.75 1767
8228.61 1864
8229.46 1732
8230.32 1772
8231.18 1859
8232.03 1784
8232.89 1760
8233.75 1790
8234.60 1727
8235.46 1803
8236.32 1700
8237.17 1643
8238.03 1632
8238.89 1638
8239.74 1669
8240.60 1653
8241.46 1611
8242.32 1654
8243.17 1684
8244.03 1682
8244.89 1640
8245.74 1635
8246.60 1640
8247.46 1546
8248.32 1722
8249.17 1666
8250.03 1675
8250.89 1639
8251.75 1647
8252.60 1695
8253.46 1695
8254.32 1677
8255.18 1675
8256.03 1791
8256.89 1670
8257.75 1677
8258.61 1603
8259.47 1793
8260.32 1636
8261.18 1635
8262.04 1689
8262.90 1634
8263.76 1596
8264.61 1659
8265.47 1694
8266.33 1720
8267.19 1702
8268.05 1602
8268.91 1612
8269.76 1567
8270.62 1609
8271.48 1611
8272.34 1525
8273.20 1558
8274.06 1663
8274.92 1559
8275.77 1681
8276.63 1642
8277.49 1607
8278.35 1760
8279.21 1753
8280.07 1679
8280.93 1662
8281.79 1578
8282.65 1661
8283.51 1700
8284.36 1642
8285.22 1722
8286.08 1746
8286.94 1701
8287.80 1689
8288.66 1663
8289.52 1606
8290.38 1782
8291.24 1699
8292.10 1813
8292.96 1750
8293.82 1793
8294.68 1819
8295.54 1693
8296.40 1761
8297.26 1734
8298.12 1805
8298.98 1833
8299.84 1668
8300.70 1794
8301.56 1768
8302.42 1803
8303.28 1878
8304.14 1779
8305.00 1809
8305.86 1816
8306.72 1798
8307.58 1721
8308.44 1688
8309.30 1815
8310.16 1743
8311.02 1760
8311.88 1775
8312.74 1780
8313.60 1721
8314.46 1801
8315.33 1760
8316.19 1697
8317.05 1809
8317.91 1741
8318.77 1782
8319.63 1744
8320.49 1740
8321.35 1875
8322.21 1981
8323.08 1866
8323.94 1796
8324.80 1795
8325.66 1832
8326.52 1752
8327.38 1745
8328.24 1859
8329.10 1899
8329.97 1778
8330.83 1781
8331.69 1662
8332.55 1518
8333.41 1647
8334.28 1747
8335.14 1819
8336.00 1765
8336.86 1741
8337.72 1824
8338.58 1661
8339.45 1696
8340.31 1762
8341.17 1760
8342.03 1826
8342.90 1842
8343.76 1891
8344.62 1724
8345.48 1692
8346.35 1666
8347.21 1710
8348.07 1669
8348.93 1831
8349.80 1823
8350.66 1876
8351.52 1813
8352.38 1782
8353.25 1795
8354.11 1922
8354.97 1815
8355.83 1777
8356.70 1932
8357.56 1960
8358.42 1913
8359.29 1899
8360.15 1878
8361.01 1888
8361.88 1907
8362.74 1892
8363.60 1829
8364.47 1958
8365.33 1924
8366.19 1919
8367.06 2053
8367.92 1950
8368.78 1921
8369.65 1948
8370.51 1923
8371.38 1954
8372.24 1948
8373.10 2019
8373.97 1962
8374.83 2004
8375.69 1922
8376.56 1938
8377.42 1909
8378.29 2056
8379.15 2112
8380.01 2084
8380.88 2109
8381.74 2134
8382.61 2124
8383.47 2187
8384.34 2118
8385.20 2187
8386.07 2129
8386.93 2196
8387.79 2250
8388.66 2256
8389.52 2203
8390.39 2220
8391.25 2375
8392.12 2359
8392.98 2305
8393.85 2286
8394.71 2176
8395.58 2363
8396.44 2221
8397.31 2252
8398.17 2323
8399.04 2299
8399.90 2363
8400.77 2355
8401.63 2273
8402.50 2408
8403.36 2416
8404.23 2380
8405.10 2394
8405.96 2403
8406.83 2453
8407.69 2398
8408.56 2402
8409.42 2393
8410.29 2448
8411.15 2425
8412.02 2435
8412.89 2347
8413.75 2524
8414.62 2551
8415.48 2378
8416.35 2527
8417.22 2612
8418.08 2655
8418.95 2656
8419.82 2710
8420.68 2665
8421.55 2600
8422.41 2640
8423.28 2942
8424.15 2776
8425.01 2741
8425.88 2851
8426.75 2814
8427.61 2806
8428.48 2867
8429.35 2846
8430.21 2925
8431.08 2930
8431.95 2988
8432.81 3067
8433.68 3227
8434.55 3237
8435.41 3109
8436.28 3184
8437.15 3124
8438.02 3313
8438.88 3223
8439.75 3249
8440.62 3263
8441.49 3361
8442.35 3349
8443.22 3429
8444.09 3599
8444.96 3782
8445.82 3906
8446.69 4030
8447.56 4156
8448.43 4082
8449.29 4248
8450.16 4337
8451.03 4300
8451.90 4326
8452.77 4171
8453.63 4157
8454.50 4196
8455.37 4198
8456.24 4162
8457.11 4209
8457.97 4585
8458.84 4840
8459.71 5510
8460.58 6809
8461.45 8057
8462.32 9454
8463.18 10567
8464.05 11222
8464.92 11469
8465.79 10859
8466.66 9802
8467.53 8559
8468.40 7293
8469.26 6378
8470.13 5473
8471.00 4849
8471.87 4324
8472.74 4048
8473.61 3851
8474.48 3460
8475.35 3459
8476.22 3307
8477.09 3241
8477.95 3105
8478.82 3215
8479.69 3234
8480.56 3275
8481.43 3160
8482.30 3098
8483.17 3012
8484.04 3128
8484.91 3005
8485.78 2929
8486.65 2921
8487.52 2942
8488.39 2997
8489.26 3111
8490.13 3244
8491.00 3140
8491.87 3217
8492.74 3304
8493.61 3241
8494.48 2983
8495.35 3128
8496.22 3132
8497.09 3135
8497.96 3180
8498.83 3181
8499.70 3466
8500.57 3598
8501.44 3700
8502.31 3658
8503.18 3537
8504.05 3663
8504.92 3500
8505.79 3376
8506.66 3306
8507.53 3170
8508.41 2985
8509.28 2824
8510.15 2846
8511.02 2890
8511.89 2924
8512.76 3015
8513.63 2956
8514.50 3065
8515.37 2952
8516.24 3016
8517.12 3028
8517.99 3178
8518.86 3171
8519.73 3116
8520.60 3150
8521.47 3199
8522.34 3294
8523.22 3242
8524.09 3217
8524.96 3371
8525.83 3403
8526.70 3206
8527.57 3204
8528.45 3190
8529.32 3259
8530.19 3406
8531.06 3310
8531.93 3333
8532.81 3343
8533.68 3350
8534.55 3281
8535.42 3353
8536.29 3384
8537.17 3364
8538.04 3443
8538.91 3404
8539.78 3527
8540.66 3492
8541.53 3520
8542.40 3420
8543.27 3406
8544.15 3486
8545.02 3417
8545.89 3368
8546.76 3158
8547.64 3276
8548.51 2963
8549.38 3031
8550.26 3065
8551.13 2917
8552.00 3025
8552.87 3031
8553.75 2851
8554.62 2886
8555.49 2956
8556.37 2996
8557.24 2934
8558.11 3079
8558.99 3429
8559.86 3759
8560.73 3805
8561.61 4057
8562.48 4042
8563.36 3924
8564.23 3642
8565.10 3574
8565.98 3379
8566.85 3055
8567.72 2974
8568.60 2918
8569.47 2728
8570.35 2640
8571.22 2606
8572.09 2644
8572.97 2702
8573.84 2654
8574.72 2573
8575.59 2647
8576.46 2563
8577.34 2544
8578.21 2650
8579.09 2672
8579.96 2522
8580.84 2459
8581.71 2614
8582.59 2561
8583.46 2541
8584.34 2575
8585.21 2459
8586.08 2312
8586.96 2417
8587.83 2385
8588.71 2392
8589.58 2484
8590.46 2449
8591.33 2433
8592.21 2461
8593.08 2410
8593.96 2455
8594.83 2386
8595.71 2384
8596.59 2399
8597.46 2482
8598.34 2472
8599.21 2499
8600.09 2535
8600.96 2570
8601.84 2634
8602.71 2728
8603.59 2718
8604.46 2571
8605.34 2508
8606.22 2529
8607.09 2522
8607.97 2567
8608.84 2550
8609.72 2542
8610.60 2553
8611.47 2575
8612.35 2645
8613.22 2687
8614.10 2558
8614.98 2524
8615.85 2550
8616.73 2631
8617.61 2583
8618.48 2571
8619.36 2754
8620.24 2634
8621.11 2727
8621.99 2525
8622.87 2593
8623.74 2690
8624.62 2664
8625.50 2592
8626.37 2438
8627.25 2637
8628.13 2659
8629.00 2550
8629.88 2584
8630.76 2627
8631.63 2642
8632.51 2726
8633.39 2807
8634.27 2753
8635.14 2796
8636.02 2834
8636.90 2801
8637.77 2749
8638.65 2758
8639.53 2829
8640.41 2865
8641.28 2797
8642.16 2696
8643.04 2778
8643.92 2911
8644.80 2876
8645.67 2855
8646.55 2870
8647.43 2857
8648.31 2912
8649.19 2949
8650.06 3006
8650.94 2984
8651.82 3097
8652.70 3105
8653.58 3168
8654.45 3285
8655.33 3330
8656.21 3230
8657.09 3266
8657.97 3280
8658.85 3404
8659.72 3312
8660.60 3317
8661.48 3350
8662.36 3392
8663.24 3381
8664.12 3230
8665.00 3190
8665.88 3289
8666.75 3222
8667.63 3356
8668.51 3452
8669.39 3268
8670.27 3518
8671.15 3443
8672.03 3441
8672.91 3446
8673.79 3447
8674.67 3437
8675.55 3541
8676.42 3695
8677.30 3865
8678.18 3948
8679.06 4052
8679.94 4352
8680.82 4500
8681.70 4706
8682.58 4861
8683.46 4858
8684.34 4732
8685.22 4498
8686.10 4319
8686.98 4183
8687.86 4284
8688.74 4048
8689.62 3910
8690.50 3962
8691.38 3965
8692.26 4035
8693.14 3939
8694.02 4276
8694.90 4680
8695.78 4999
8696.66 5899
8697.54 6444
8698.42 7343
8699.30 8173
8700.18 8724
8701.07 8951
8701.95 8414
8702.83 7832
8703.71 7309
8704.59 6535
8705.47 5529
8706.35 4916
8707.23 4437
8708.11 3985
8708.99 3620
8709.87 3546
8710.75 3250
8711.64 3295
8712.52 3147
8713.40 3010
8714.28 2928
8715.16 2976
8716.04 3008
8716.92 2723
8717.81 2644
8718.69 2918
8719.57 2809
8720.45 2686
8721.33 2626
8722.21 2636
8723.10 2580
8723.98 2612
8724.86 2479
8725.74 2520
8726.62 2549
8727.50 2687
8728.39 2636
8729.27 2681
8730.15 2807
8731.03 2799
8731.91 2685
8732.80 2514
8733.68 2614
8734.56 2554
8735.44 2591
8736.33 2753
8737.21 2774
8738.09 2674
8738.97 2759
8739.86 2677
8740.74 2548
8741.62 2509
8742.50 2512
8743.39 2496
8744.27 2413
8745.15 2383
8746.04 2355
8746.92 2359
8747.80 2547
8748.68 2345
8749.57 2238
8750.45 2477
8751.33 2523
8752.22 2409
8753.10 2402
8753.98 2511
8754.87 2474
8755.75 2401
8756.63 2411
8757.52 2433
8758.40 2393
8759.28 2424
8760.17 2457
8761.05 2377
8761.94 2368
8762.82 2609
8763.70 2576
8764.59 2562
8765.47 2583
8766.36 2499
8767.24 2608
8768.12 2561
8769.01 2625
8769.89 2650
8770.78 2543
8771.66 2534
8772.54 2421
8773.43 2440
8774.31 2447
8775.20 2559
8776.08 2477
8776.97 2464
8777.85 2493
8778.73 2532
8779.62 2614
8780.50 2597
8781.39 2446
8782.27 2324
8783.16 2370
8784.04 2414
8784.93 2227
8785.81 2236
8786.70 2274
8787.58 2321
8788.47 2183
8789.35 2229
8790.24 2223
8791.12 2251
8792.01 2196
8792.89 2088
8793.78 2050
8794.66 2155
8795.55 2168
8796.44 2037
8797.32 2129
8798.21 2025
8799.09 2129
8799.98 2116
8800.86 2263
8801.75 2044
8802.63 2017
8803.52 2042
8804.41 2056
8805.29 1984
8806.18 2008
8807.06 2077
8807.95 1989
8808.84 1962
8809.72 2020
8810.61 2048
8811.49 2040
8812.38 2034
8813.27 2042
8814.15 2018
8815.04 1939
8815.93 2015
8816.81 1930
8817.70 1933
8818.59 1874
8819.47 1923
8820.36 1880
8821.25 1928
8822.13 1821
8823.02 1900
8823.91 1698
8824.79 1759
8825.68 1797
8826.57 1851
8827.45 1860
8828.34 1887
8829.23 1893
8830.12 1787
8831.00 1709
8831.89 1695
8832.78 1648
8833.66 1775
8834.55 1824
8835.44 1795
8836.33 1735
8837.21 1767
8838.10 1777
8838.99 1774
8839.88 1752
8840.76 1651
8841.65 1645
8842.54 1734
8843.43 1780
8844.32 1732
8845.20 1654
8846.09 1702
8846.98 1723
8847.87 1711
8848.76 1620
8849.64 1637
8850.53 1664
8851.42 1671
8852.31 1646
8853.20 1622
8854.09 1625
8854.97 1664
8855.86 1661
8856.75 1711
8857.64 1654
8858.53 1554
8859.42 1588
8860.30 1627
8861.19 1541
8862.08 1568
8862.97 1465
8863.86 1551
8864.75 1552
8865.64 1484
8866.53 1463
8867.42 1549
8868.30 1578
8869.19 1561
8870.08 1552
8870.97 1506
8871.86 1545
8872.75 1531
8873.64 1574
8874.53 1502
8875.42 1601
8876.31 1598
8877.20 1557
8878.09 1594
8878.98 1482
8879.87 1484
8880.76 1451
8881.65 1467
8882.54 1478
8883.43 1444
8884.32 1391
8885.21 1365
8886.10 1491
8886.99 1484
8887.88 1494
8888.77 1432
8889.66 1470
8890.55 1437
8891.44 1364
8892.33 1344
8893.22 1345
8894.11 1454
8895.00 1463
8895.89 1397
8896.78 1339
8897.67 1480
8898.56 1411
8899.45 1505
8900.34 1388
8901.23 1326
8902.12 1359
8903.01 1338
8903.90 1353
8904.79 1294
8905.69 1400
8906.58 1404
8907.47 1332
8908.36 1396
8909.25 1360
8910.14 1374
8911.03 1392
8911.92 1399
8912.82 1393
8913.71 1395
8914.60 1279
8915.49 1352
8916.38 1398
8917.27 1414
8918.16 1350
8919.06 1415
8919.95 1479
8920.84 1375
8921.73 1353
8922.62 1327
8923.51 1352
8924.41 1304
8925.30 1336
8926.19 1346
8927.08 1356
8927.97 1374
8928.87 1419
8929.76 1361
8930.65 1383
8931.54 1327
8932.43 1378
8933.33 1382
8934.22 1290
8935.11 1259
8936.00 1250
8936.90 1335
8937.79 1321
8938.68 1272
8939.57 1208
8940.47 1324
8941.36 1307
8942.25 1254
8943.15 1317
8944.04 1284
8944.93 1327
8945.82 1211
8946.72 1276
8947.61 1295
8948.50 1282
8949.40 1299
8950.29 1261
8951.18 1243
8952.08 1255
8952.97 1350
8953.86 1347
8954.76 1298
8955.65 1302
8956.54 1281
8957.44 1288
8958.33 1286
8959.22 1219
8960.12 1283
8961.01 1295
8961.91 1292
8962.80 1304
8963.69 1315
8964.59 1361
8965.48 1340
8966.37 1353
8967.27 1286
8968.16 1179
8969.06 1234
8969.95 1285
8970.85 1301
8971.74 1355
8972.63 1323
8973.53 1350
8974.42 1304
8975.32 1387
8976.21 1475
8977.11 1332
8978.00 1323
8978.90 1369
8979.79 1264
8980.68 1243
8981.58 1249
8982.47 1333
8983.37 1273
8984.26 1264
8985.16 1339
8986.05 1334
8986.95 1331
8987.84 1346
8988.74 1343
8989.63 1249
8990.53 1275
8991.42 1205
8992.32 1281
8993.22 1234
8994.11 1204
8995.01 1173
8995.90 1271
8996.80 1204
8997.69 1180
8998.59 1292
8999.48 1272
9000.38 1213
9001.28 1220
9002.17 1371
9003.07 1306
9003.96 1230
9004.86 1281
9005.75 1258
9006.65 1233
9007.55 1196
9008.44 1262
9009.34 1218
9010.23 1198
9011.13 1133
9012.03 1134
9012.92 1212
9013.82 1265
9014.72 1228
9015.61 1193
9016.51 1145
9017.41 1181
9018.30 1174
9019.20 1245
9020.10 1249
9020.99 1252
9021.89 1209
9022.79 1259
9023.68 1195
9024.58 1199
9025.48 1188
9026.37 1224
9027.27 1179
9028.17 1203
9029.06 1168
9029.96 1223
9030.86 1258
9031.76 1207
9032.65 1155
9033.55 1169
9034.45 1115
9035.35 1211
9036.24 1202
9037.14 1142
9038.04 1154
9038.94 1216
9039.83 1253
9040.73 1206
9041.63 1236
9042.53 1180
9043.42 1242
9044.32 1193
9045.22 1191
9046.12 1213
9047.02 1218
9047.91 1231
9048.81 1242
9049.71 1211
9050.61 1250
9051.51 1171
9052.41 1265
9053.30 1144
9054.20 1107
9055.10 1101
9056.00 1246
9056.90 1241
9057.80 1237
9058.69 1215
9059.59 1135
9060.49 1178
9061.39 1201
9062.29 1136
9063.19 1192
9064.09 1164
9064.99 1235
9065.88 1230
9066.78 1236
9067.68 1242
9068.58 1227
9069.48 1192
9070.38 1238
9071.28 1316
9072.18 1324
9073.08 1206
9073.98 1244
9074.88 1308
9075.78 1265
9076.68 1265
9077.58 1200
9078.47 1236
9079.37 1224
9080.27 1273
9081.17 1181
9082.07 1166
9082.97 1262
9083.87 1278
9084.77 1260
9085.67 1245
9086.57 1262
9087.47 1238
9088.37 1209
9089.27 1245
9090.17 1183
9091.07 1185
9091.97 1289
9092.87 1280
9093.77 1249
9094.67 1331
9095.58 1250
9096.48 1272
9097.38 1291
9098.28 1313
9099.18 1313
9100.08 1354
9100.98 1252
9101.88 1299
9102.78 1296
9103.68 1286
9104.58 1289
9105.48 1340
9106.38 1408
9107.28 1308
9108.19 1217
9109.09 1248
9109.99 1270
9110.89 1220
9111.79 1170
9112.69 1172
9113.59 1175
9114.49 1192
9115.40 1263
9116.30 1211
9117.20 1233
9118.10 1134
9119.00 1156
9119.90 1187
9120.81 1172
9121.71 1142
9122.61 1191
9123.51 1152
9124.41 1197
9125.31 1170
9126.22 1148
9127.12 1288
9128.02 1104
9128.92 1171
9129.82 1128
9130.73 1142
9131.63 1197
9132.53 1161
9133.43 1153
9134.34 1277
9135.24 1212
9136.14 1190
9137.04 1176
9137.95 1199
9138.85 1222
9139.75 1271
9140.65 1198
9141.56 1180
9142.46 1175
9143.36 1159
9144.26 1198
9145.17 1185
9146.07 1202
9146.97 1224
9147.88 1268
9148.78 1200
9149.68 1172
9150.59 1161
9151.49 1176
9152.39 1221
9153.29 1133
9154.20 1148
9155.10 1203
9156.01 1130
9156.91 1168
9157.81 1137
9158.72 1152
9159.62 1214
9160.52 1231
9161.43 1188
9162.33 1157
9163.23 1240
9164.14 1193
9165.04 1147
9165.95 1100
9166.85 1179
9167.75 1195
9168.66 1181
9169.56 1222
9170.47 1211
9171.37 1262
9172.27 1229
9173.18 1189
9174.08 1189
9174.99 1159
9175.89 1181
9176.80 1209
9177.70 1222
9178.60 1143
9179.51 1156
9180.41 1198
9181.32 1207
9182.22 1163
9183.13 1222
9184.03 1177
9184.94 1167
9185.84 1127
9186.75 1119
9187.65 1218
9188.56 1193
9189.46 1179
9190.37 1184
9191.27 1188
9192.18 1123
9193.08 1191
9193.99 1203
9194.89 1184
9195.80 1150
9196.71 1177
9197.61 1158
9198.52 1112
9199.42 1205
9200.33 1246
9201.23 1252
9202.14 1187
9203.04 1294
9203.95 1225
9204.86 1181
9205.76 1231
9206.67 1281
9207.57 1296
9208.48 1263
9209.39 1328
9210.29 1215
9211.20 1282
9212.10 1278
9213.01 1226
9213.92 1300
9214.82 1294
9215.73 1274
9216.64 1326
9217.54 1265
9218.45 1202
9219.36 1208
9220.26 1182
9221.17 1222
9222.08 1271
9222.98 1256
9223.89 1288
9224.80 1306
9225.70 1344
9226.61 1386
9227.52 1290
9228.42 1249
9229.33 1112
9230.24 1187
9231.14 1246
9232.05 1178
9232.96 1165
9233.87 1230
9234.77 1321
9235.68 1243
9236.59 1079
9237.50 1131
9238.40 1189
9239.31 1112
9240.22 1215
9241.13 1258
9242.03 1210
9242.94 1193
9243.85 1191
9244.76 1157
9245.66 1186
9246.57 1194
9247.48 1147
9248.39 1164
9249.30 1091
9250.20 1143
9251.11 1201
9252.02 1132
9252.93 1127
9253.84 1239
9254.75 1207
9255.65 1198
9256.56 1101
9257.47 1158
9258.38 1251
9259.29 1259
9260.20 1202
9261.10 1147
9262.01 1252
9262.92 1160
9263.83 1178
9264.74 1125
9265.65 1165
9266.56 1256
9267.47 1253
9268.37 1197
9269.28 1224
9270.19 1249
9271.10 1233
9272.01 1180
9272.92 1236
9273.83 1203
9274.74 1162
9275.65 1188
9276.56 1143
9277.47 1283
9278.38 1272
9279.29 1252
9280.20 1181
9281.11 1220
9282.01 1175
9282.92 1238
9283.83 1160
9284.74 1149
9285.65 1243
9286.56 1303
9287.47 1273
9288.38 1173
9289.29 1200
9290.20 1228
9291.11 1306
9292.02 1367
9292.93 1222
9293.84 1245
9294.75 1269
9295.66 1303
9296.57 1343
9297.49 1328
9298.40 1245
9299.31 1229
9300.22 1239
9301.13 1294
9302.04 1329
9302.95 1330
9303.86 1250
9304.77 1320
9305.68 1251
9306.59 1327
9307.50 1319
9308.41 1253
9309.32 1293
9310.24 1319
9311.15 1422
9312.06 1393
9312.97 1299
9313.88 1314
9314.79 1404
9315.70 1439
9316.61 1399
9317.53 1461
9318.44 1568
9319.35 1445
9320.26 1320
9321.17 1280
9322.08 1334
9322.99 1337
9323.91 1406
9324.82 1385
9325.73 1333
9326.64 1314
9327.55 1351
9328.46 1382
9329.38 1365
9330.29 1285
9331.20 1361
9332.11 1429
9333.03 1431
9333.94 1363
9334.85 1434
9335.76 1381
9336.67 1279
9337.59 1265
9338.50 1371
9339.41 1332
9340.32 1333
9341.24 1385
9342.15 1294
9343.06 1404
9343.97 1270
9344.89 1299
9345.80 1313
9346.71 1316
9347.63 1421
9348.54 1426
9349.45 1408
9350.36 1344
9351.28 1310
9352.19 1357
9353.10 1393
9354.02 1414
9354.93 1423
9355.84 1380
9356.76 1361
9357.67 1393
9358.58 1381
9359.50 1382
9360.41 1406
9361.32 1351
9362.24 1389
9363.15 1388
9364.06 1351
9364.98 1429
9365.89 1356
9366.81 1461
9367.72 1326
9368.63 1344
9369.55 1450
9370.46 1355
9371.38 1412
9372.29 1338
9373.20 1421
9374.12 1495
9375.03 1404
9375.95 1340
9376.86 1414
9377.77 1353
9378.69 1324
9379.60 1409
9380.52 1420
9381.43 1501
9382.35 1592
9383.26 1396
9384.18 1427
9385.09 1465
9386.01 1451
9386.92 1464
9387.83 1493
9388.75 1574
9389.66 1506
9390.58 1454
9391.49 1504
9392.41 1583
9393.32 1582
9394.24 1525
9395.16 1456
9396.07 1558
9396.99 1585
9397.90 1510
9398.82 1712
9399.73 1701
9400.65 1719
9401.56 1799
9402.48 1821
9403.39 1734
9404.31 1559
9405.22 1600
9406.14 1637
9407.06 1659
9407.97 1530
9408.89 1557
9409.80 1525
9410.72 1605
9411.64 1618
9412.55 1566
9413.47 1559
9414.38 1592
9415.30 1551
9416.22 1533
9417.13 1537
9418.05 1577
9418.97 1617
9419.88 1522
9420.80 1499
9421.71 1443
9422.63 1459
9423.55 1602
9424.46 1527
9425.38 1556
9426.30 1641
9427.21 1581
9428.13 1595
9429.05 1721
9429.96 1648
9430.88 1677
9431.80 1605
9432.72 1540
9433.63 1641
9434.55 1518
9435.47 1508
9436.38 1651
9437.30 1626
9438.22 1654
9439.14 1600
9440.05 1565
9440.97 1616
9441.89 1724
9442.81 1678
9443.72 1770
9444.64 1716
9445.56 1719
9446.48 1744
9447.39 1772
9448.31 1857
9449.23 1786
9450.15 1678
9451.07 1693
9451.98 1755
9452.90 1768
9453.82 1764
9454.74 1708
9455.66 1804
9456.57 1942
9457.49 2034
9458.41 2179
9459.33 2301
9460.25 2398
9461.16 2495
9462.08 2557
9463.00 2582
9463.92 2446
9464.84 2258
9465.76 2073
9466.68 1971
9467.59 1959
9468.51 1868
9469.43 1819
9470.35 1826
9471.27 1794
9472.19 1658
9473.11 1643
9474.03 1624
9474.95 1658
9475.87 1684
9476.78 1645
9477.70 1674
9478.62 1722
9479.54 1779
9480.46 1653
9481.38 1752
9482.30 1701
9483.22 1725
9484.14 1715
9485.06 1736
9485.98 1730
9486.90 1657
9487.82 1701
9488.74 1773
9489.66 1787
9490.58 1783
9491.50 1776
9492.42 1735
9493.34 1728
9494.26 1748
9495.18 1767
9496.10 1744
9497.02 1680
9497.94 1606
9498.86 1618
9499.78 1666
9500.70 1674
9501.62 1643
9502.54 1607
9503.46 1571
9504.38 1575
9505.30 1633
9506.22 1593
9507.14 1536
9508.06 1439
9508.98 1472
9509.90 1525
9510.82 1505
9511.75 1547
9512.67 1525
9513.59 1548
9514.51 1579
9515.43 1683
9516.35 1583
9517.27 1613
9518.19 1596
9519.11 1680
9520.03 1641
9520.96 1596
9521.88 1563
9522.80 1688
9523.72 1671
9524.64 1557
9525.56 1564
9526.48 1541
9527.41 1635
9528.33 1583
9529.25 1557
9530.17 1554
9531.09 1602
9532.02 1674
9532.94 1679
9533.86 1747
9534.78 1731
9535.70 1724
9536.63 1828
9537.55 1823
9538.47 1793
9539.39 1852
9540.31 1970
9541.24 1919
9542.16 1939
9543.08 1889
9544.00 1880
9544.93 1872
9545.85 1893
9546.77 1772
9547.69 1723
9548.62 1683
9549.54 1651
9550.46 1654
9551.38 1581
9552.31 1583
9553.23 1558
9554.15 1642
9555.08 1598
9556.00 1536
9556.92 1616
9557.84 1741
9558.77 1595
9559.69 1595
9560.61 1597
9561.54 1601
9562.46 1595
9563.38 1642
9564.31 1523
9565.23 1546
9566.15 1625
9567.08 1627
9568.00 1603
9568.93 1577
9569.85 1615
9570.77 1593
9571.70 1596
9572.62 1631
9573.54 1611
9574.47 1604
9575.39 1615
9576.32 1583
9577.24 1644
9578.16 1483
9579.09 1482
9580.01 1508
9580.94 1476
9581.86 1511
9582.78 1505
9583.71 1629
9584.63 1632
9585.56 1538
9586.48 1515
9587.41 1518
9588.33 1495
9589.26 1492
9590.18 1434
9591.11 1535
9592.03 1443
9592.96 1669
9593.88 1498
9594.80 1514
9595.73 1480
9596.65 1495
9597.58 1605
9598.50 1586
9599.43 1484
9600.35 1525
9601.28 1557
9602.21 1542
9603.13 1468
9604.06 1579
9604.98 1526
9605.91 1599
9606.83 1528
9607.76 1505
9608.68 1555
9609.61 1643
9610.53 1612
9611.46 1613
9612.39 1684
9613.31 1636
9614.24 1615
9615.16 1568
9616.09 1567
9617.02 1628
9617.94 1666
9618.87 1685
9619.79 1723
9620.72 1745
9621.65 1690
9622.57 1763
9623.50 1718
9624.42 1694
9625.35 1656
9626.28 1640
9627.20 1824
9628.13 1875
9629.06 1806
9629.98 1890
9630.91 1881
9631.84 1949
9632.76 1882
9633.69 1773
9634.62 1743
9635.54 1791
9636.47 1894
9637.40 1855
9638.32 1894
9639.25 1980
9640.18 1929
9641.11 1966
9642.03 1958
9642.96 2026
9643.89 2077
9644.81 2030
9645.74 2112
9646.67 2158
9647.60 2133
9648.52 2107
9649.45 2155
9650.38 2110
9651.31 2064
9652.23 2112
9653.16 2203
9654.09 2289
9655.02 2322
9655.95 2390
9656.87 2363
9657.80 2494
9658.73 2518
9659.66 2384
9660.58 2362
9661.51 2373
9662.44 2356
9663.37 2199
9664.30 2137
9665.23 2120
9666.15 2142
9667.08 2117
9668.01 2059
9668.94 1946
9669.87 1943
9670.80 2028
9671.73 1985
9672.65 2039
9673.58 2029
9674.51 1980
9675.44 2010
9676.37 2112
9677.30 1937
9678.23 1990
9679.16 1952
9680.08 2130
9681.01 2144
9681.94 2230
9682.87 2131
9683.80 2107
9684.73 2166
9685.66 2166
9686.59 2201
9687.52 2223
9688.45 2174
9689.38 2239
9690.31 2248
9691.24 2097
9692.17 2090
9693.09 2086
9694.02 2124
9694.95 2201
9695.88 2079
9696.81 2141
9697.74 2148
9698.67 2232
9699.60 2246
9700.53 2156
9701.46 2220
9702.39 2176
9703.32 2164
9704.25 2199
9705.18 2227
9706.11 2326
9707.04 2424
9707.97 2363
9708.91 2487
9709.84 2282
9710.77 2207
9711.70 2255
9712.63 2162
9713.56 2091
9714.49 2033
9715.42 2069
9716.35 2050
9717.28 1952
9718.21 2052
9719.14 2134
9720.07 2109
9721.00 2076
9721.93 2073
9722.87 2142
9723.80 2005
9724.73 1968
9725.66 2018
9726.59 2029
9727.52 2001
9728.45 1869
9729.38 1932
9730.32 1870
9731.25 1899
9732.18 1896
9733.11 1850
9734.04 1815
9734.97 1863
9735.91 1960
9736.84 1822
9737.77 1827
9738.70 2009
9739.63 1940
9740.56 1826
9741.50 1919
9742.43 1898
9743.36 1822
9744.29 1807
9745.22 1860
9746.16 1959
9747.09 2022
9748.02 1894
9748.95 1896
9749.89 1886
9750.82 1934
9751.75 1908
9752.68 1851
9753.62 1977
9754.55 1964
9755.48 1927
9756.41 1939
9757.35 1936
9758.28 1887
9759.21 1916
9760.14 1813
9761.08 1857
9762.01 1864
9762.94 1841
9763.88 1918
9764.81 1846
9765.74 1884
9766.68 1802
9767.61 1876
9768.54 1885
9769.48 1795
9770.41 1795
9771.34 1876
9772.28 1877
9773.21 1884
9774.14 1909
9775.08 1942
9776.01 1776
9776.94 1810
9777.88 1902
9778.81 2012
9779.74 1892
9780.68 1805
9781.61 2059
9782.55 1918
9783.48 1830
9784.41 1853
9785.35 1912
9786.28 1887
9787.22 2012
9788.15 2030
9789.08 2057
9790.02 2094
9790.95 2079
9791.89 2015
9792.82 2021
9793.76 2102
9794.69 1969
9795.63 1945
9796.56 2028
9797.49 1899
9798.43 1813
9799.36 1905
9800.30 1773
9801.23 1738
9802.17 1762
9803.10 1770
9804.04 1929
9804.97 1951
9805.91 1871
9806.84 1957
9807.78 2009
9808.71 1992
9809.65 1966
9810.58 1876
9811.52 1824
9812.45 1865
9813.39 1740
9814.33 1742
9815.26 1724
9816.20 1682
9817.13 1738
9818.07 1749
9819.00 1726
9819.94 1728
9820.87 1674
9821.81 1683
9822.75 1645
9823.68 1616
9824.62 1599
9825.55 1710
9826.49 1645
9827.43 1602
9828.36 1617
9829.30 1681
9830.23 1644
9831.17 1645
9832.11 1561
9833.04 1660
9833.98 1646
9834.92 1703
9835.85 1646
9836.79 1612
9837.73 1576
9838.66 1608
9839.60 1557
9840.54 1620
9841.47 1633
9842.41 1518
9843.35 1519
9844.28 1625
9845.22 1664
9846.16 1586
9847.09 1491
9848.03 1567
9848.97 1616
9849.90 1593
9850.84 1560
9851.78 1631
9852.72 1712
9853.65 1711
9854.59 1619
9855.53 1721
9856.47 1636
9857.40 1600
9858.34 1677
9859.28 1583
9860.22 1665
9861.15 1673
9862.09 1659
9863.03 1657
9863.97 1654
9864.90 1702
9865.84 1699
9866.78 1635
9867.72 1584
9868.66 1626
9869.59 1656
9870.53 1606
9871.47 1662
9872.41 1666
9873.35 1634
9874.29 1653
9875.22 1679
9876.16 1704
9877.10 1767
9878.04 1632
9878.98 1768
9879.92 1653
9880.85 1728
9881.79 1781
9882.73 1788
9883.67 1742
9884.61 1799
9885.55 1840
9886.49 1782
9887.43 1781
9888.37 1839
9889.30 1784
9890.24 1688
9891.18 1703
9892.12 1774
9893.06 1776
9894.00 1824
9894.94 1753
9895.88 1745
9896.82 1750
9897.76 1744
9898.70 1638
9899.64 1750
9900.58 1700
9901.52 1769
9902.45 1648
9903.39 1676
9904.33 1720
9905.27 1701
9906.21 1688
9907.15 1725
9908.09 1722
9909.03 1690
9909.97 1763
9910.91 1740
9911.85 1825
9912.79 1837
9913.73 1723
9914.67 1749
9915.61 1818
9916.55 1840
9917.49 1874
9918.44 1868
9919.38 1918
9920.32 1917
9921.26 1871
9922.20 1881
9923.14 1813
9924.08 1855
9925.02 1965
9925.96 1911
9926.90 1852
9927.84 1909
9928.78 1988
9929.72 2076
9930.66 2256
9931.61 2422
9932.55 2667
9933.49 3038
9934.43 3259
9935.37 3501
9936.31 3581
9937.25 3425
9938.19 3362
9939.14 3059
9940.08 2871
9941.02 2457
9941.96 2354
9942.90 2235
9943.84 2017
9944.78 2022
9945.73 1864
9946.67 1921
9947.61 1883
9948.55 1819
9949.49 1841
9950.44 1868
9951.38 1917
9952.32 1976
9953.26 1778
9954.20 1753
9955.15 1888
9956.09 1887
9957.03 1704
9957.97 1756
9958.91 1796
9959.86 1727
9960.80 1733
9961.74 1715
9962.68 1667
9963.63 1743
9964.57 1865
9965.51 1748
9966.45 1732
9967.40 1660
9968.34 1723
9969.28 1701
9970.23 1667
9971.17 1692
9972.11 1638
9973.05 1680
9974.00 1700
9974.94 1699
9975.88 1636
9976.83 1613
9977.77 1617
9978.71 1625
9979.66 1554
9980.60 1643
9981.54 1628
9982.49 1544
9983.43 1570
9984.37 1554
9985.32 1559
9986.26 1588
9987.20 1606
9988.15 1561
9989.09 1512
9990.04 1564
9990.98 1478
9991.92 1504
9992.87 1549
9993.81 1521
9994.76 1506
9995.70 1452
9996.64 1508
9997.59 1532
9998.53 1509
9999.48 1551
10000.42 1538
10001.36 1519
10002.31 1506
10003.25 1575
10004.20 1564
10005.14 1502
10006.09 1617
10007.03 1583
10007.98 1551
10008.92 1479
10009.87 1582
10010.81 1651
10011.76 1568
10012.70 1561
10013.64 1619
10014.59 1594
10015.53 1584
10016.48 1551
10017.43 1538
10018.37 1512
10019.32 1492
10020.26 1561
10021.21 1483
10022.15 1534
10023.10 1447
10024.04 1550
10024.99 1523
10025.93 1590
10026.88 1610
10027.82 1568
10028.77 1502
10029.72 1524
10030.66 1627
10031.61 1562
10032.55 1499
10033.50 1449
10034.44 1470
10035.39 1550
10036.34 1516
10037.28 1482
10038.23 1492
10039.17 1517
10040.12 1504
10041.07 1446
10042.01 1407
10042.96 1416
10043.91 1448
10044.85 1502
10045.80 1513
10046.74 1474
10047.69 1396
10048.64 1438
10049.58 1385
10050.53 1381
10051.48 1369
10052.42 1406
10053.37 1402
10054.32 1348
10055.27 1484
10056.21 1412
10057.16 1370
10058.11 1358
10059.05 1422
10060.00 1384
10060.95 1318
10061.89 1306
10062.84 1305
10063.79 1339
10064.74 1392
10065.68 1301
10066.63 1230
10067.58 1288
10068.53 1435
10069.47 1393
10070.42 1329
10071.37 1258
10072.32 1267
10073.26 1281
10074.21 1305
10075.16 1237
10076.11 1232
10077.06 1236
10078.00 1241
10078.95 1300
10079.90 1283
10080.85 1325
10081.80 1329
10082.74 1340
10083.69 1237
10084.64 1268
10085.59 1328
10086.54 1336
10087.49 1275
10088.43 1282
10089.38 1303
10090.33 1346
10091.28 1282
10092.23 1302
10093.18 1212
10094.13 1179
10095.07 1266
10096.02 1277
10096.97 1264
10097.92 1206
10098.87 1217
10099.82 1178
10100.77 1261
10101.72 1363
10102.67 1285
10103.61 1255
10104.56 1309
10105.51 1295
10106.46 1163
10107.41 1248
10108.36 1208
10109.31 1158
10110.26 1181
10111.21 1165
10112.16 1157
10113.11 1202
10114.06 1182
10115.01 1169
10115.96 1164
10116.91 1120
10117.86 1152
10118.81 1178
10119.76 1192
10120.71 1218
10121.66 1261
10122.61 1242
10123.56 1269
10124.51 1189
10125.46 1114
10126.41 1263
10127.36 1320
10128.31 1257
10129.26 1208
10130.21 1201
10131.16 1150
10132.11 1223
10133.06 1176
10134.01 1164
10134.96 1125
10135.91 1143
10136.86 1236
10137.81 1199
10138.76 1098
10139.72 1068
10140.67 1112
10141.62 1138
10142.57 1196
10143.52 1180
10144.47 1180
10145.42 1246
10146.37 1202
10147.32 1147
10148.28 1147
10149.23 1142
10150.18 1227
10151.13 1209
10152.08 1190
10153.03 1201
10153.98 1215
10154.94 1218
10155.89 1138
10156.84 1156
10157.79 1207
10158.74 1178
10159.69 1208
10160.65 1217
10161.60 1197
10162.55 1258
10163.50 1183
10164.45 1228
10165.41 1238
10166.36 1215
10167.31 1252
10168.26 1229
10169.21 1232
10170.17 1186
10171.12 1139
10172.07 1201
10173.02 1285
10173.98 1269
10174.93 1300
10175.88 1313
10176.83 1279
10177.79 1319
10178.74 1332
10179.69 1320
10180.64 1335
10181.60 1318
10182.55 1286
10183.50 1290
10184.46 1313
10185.41 1244
10186.36 1283
10187.32 1307
10188.27 1321
10189.22 1334
10190.18 1332
10191.13 1330
10192.08 1350
10193.03 1390
10193.99 1437
10194.94 1447
10195.90 1463
10196.85 1397
10197.80 1342
10198.76 1351
10199.71 1455
10200.66 1441
10201.62 1404
10202.57 1426
10203.52 1448
10204.48 1423
10205.43 1506
10206.39 1570
10207.34 1544
10208.29 1484
10209.25 1555
10210.20 1529
10211.16 1562
10212.11 1607
10213.07 1593
10214.02 1794
10214.97 1722
10215.93 1707
10216.88 1717
10217.84 1688
10218.79 1775
10219.75 1646
10220.70 1630
10221.66 1608
10222.61 1628
10223.57 1512
10224.52 1466
10225.48 1497
10226.43 1488
10227.39 1511
10228.34 1512
10229.30 1424
10230.25 1468
10231.21 1504
10232.16 1451
10233.12 1409
10234.07 1479
10235.03 1462
10235.98 1413
10236.94 1377
10237.89 1420
10238.85 1443
10239.80 1473
10240.76 1537
10241.72 1672
10242.67 1670
10243.63 1750
10244.58 1730
10245.54 1662
10246.49 1676
10247.45 1767
10248.41 1684
10249.36 1599
10250.32 1456
10251.27 1476
10252.23 1363
10253.19 1351
10254.14 1353
10255.10 1308
10256.06 1333
10257.01 1332
10257.97 1311
10258.92 1270
10259.88 1333
10260.84 1359
10261.79 1290
10262.75 1284
10263.71 1284
10264.66 1275
10265.62 1227
10266.58 1287
10267.53 1153
10268.49 1171
10269.45 1232
10270.41 1183
10271.36 1270
10272.32 1213
10273.28 1192
10274.23 1241
10275.19 1255
10276.15 1205
10277.11 1182
10278.06 1222
10279.02 1224
10279.98 1240
10280.94 1196
10281.89 1241
10282.85 1202
10283.81 1187
10284.77 1240
10285.72 1118
10286.68 1163
10287.64 1208
10288.60 1193
10289.55 1224
10290.51 1193
10291.47 1141
10292.43 1127
10293.39 1158
10294.34 1197
10295.30 1175
10296.26 1249
10297.22 1203
10298.18 1140
10299.14 1247
10300.09 1182
10301.05 1234
10302.01 1166
10302.97 1187
10303.93 1148
10304.89 1171
10305.85 1242
10306.80 1164
10307.76 1209
10308.72 1221
10309.68 1300
10310.64 1314
10311.60 1197
10312.56 1227
10313.52 1209
10314.47 1243
10315.43 1175
10316.39 1158
10317.35 1146
10318.31 1166
10319.27 1110
10320.23 1128
10321.19 1141
10322.15 1192
10323.11 1142
10324.07 1161
10325.03 1086
10325.99 1151
10326.95 1170
10327.91 1160
10328.87 1118
10329.83 1109
10330.79 1098
10331.75 1114
10332.71 1122
10333.67 1261
10334.63 1163
10335.59 1228
10336.55 1144
10337.51 1138
10338.47 1132
10339.43 1136
10340.39 1139
10341.35 1037
10342.31 1200
10343.27 1121
10344.23 1075
10345.19 1099
10346.15 1077
10347.11 1066
10348.07 1049
10349.03 1081
10349.99 1109
10350.95 1108
10351.91 1081
10352.87 997
10353.83 998
10354.79 1015
10355.76 1064
10356.72 1076
10357.68 1016
10358.64 1123
10359.60 1096
10360.56 1157
10361.52 1113
10362.48 1130
10363.45 1071
10364.41 1027
10365.37 1084
10366.33 1127
10367.29 1128
10368.25 1143
10369.21 1118
10370.18 1092
10371.14 985
10372.10 1068
10373.06 995
10374.02 1025
10374.98 1152
10375.95 1087
10376.91 1043
10377.87 1072
10378.83 1117
10379.79 1116
10380.76 985
10381.72 1023
10382.68 1065
10383.64 1072
10384.61 1065
10385.57 1025
10386.53 1064
10387.49 1159
10388.46 1136
10389.42 1106
10390.38 1081
10391.34 1055
10392.31 1096
10393.27 1113
10394.23 1055
10395.19 1091
10396.16 1126
10397.12 1058
10398.08 1047
10399.05 1075
10400.01 1118
10400.97 1128
10401.93 1089
10402.90 1165
10403.86 1085
10404.82 1065
10405.79 1069
10406.75 1052
10407.71 1161
10408.68 1111
10409.64 1053
10410.60 1012
10411.57 1093
10412.53 1095
10413.50 1175
10414.46 1090
10415.42 1156
10416.39 1163
10417.35 1139
10418.31 1101
10419.28 1142
10420.24 1181
10421.21 1154
10422.17 1147
10423.13 1185
10424.10 1230
10425.06 1239
10426.03 1367
10426.99 1493
10427.96 1524
10428.92 1620
10429.88 1516
10430.85 1489
10431.81 1430
10432.78 1361
10433.74 1335
10434.71 1308
10435.67 1217
10436.64 1171
10437.60 1135
10438.57 1169
10439.53 1147
10440.50 1037
10441.46 1034
10442.43 1089
10443.39 1084
10444.36 1143
10445.32 1092
10446.29 1075
10447.25 1076
10448.22 1068
10449.18 1077
10450.15 1077
10451.11 1034
10452.08 989
10453.04 1039
10454.01 1069
10454.97 1057
10455.94 1039
10456.91 1106
10457.87 1089
10458.84 1061
10459.80 1116
10460.77 1114
10461.73 1109
10462.70 1031
10463.67 985
10464.63 1055
10465.60 1018
10466.56 940
10467.53 1010
10468.50 993
10469.46 1041
10470.43 1053
10471.40 1076
10472.36 955
10473.33 993
10474.30 988
10475.26 1067
10476.23 1029
10477.19 1020
10478.16 1001
10479.13 1092
10480.09 1029
10481.06 991
10482.03 1006
10483.00 968
10483.96 946
10484.93 989
10485.90 1064
10486.86 1020
10487.83 933
10488.80 954
10489.76 1027
10490.73 1018
10491.70 973
10492.67 1005
10493.63 994
10494.60 965
10495.57 977
10496.54 1030
10497.50 951
10498.47 1035
10499.44 1029
10500.41 984
10501.37 998
10502.34 996
10503.31 1027
10504.28 1028
10505.25 1066
10506.21 1011
10507.18 1080
10508.15 1082
10509.12 1062
10510.09 1009
10511.05 1022
10512.02 1059
10512.99 1071
10513.96 1056
10514.93 1001
10515.90 1108
10516.86 1134
10517.83 1089
10518.80 1093
10519.77 1070
10520.74 1013
10521.71 1058
10522.68 1031
10523.64 1035
10524.61 1022
10525.58 1036
10526.55 1039
10527.52 1047
10528.49 1060
10529.46 1024
10530.43 978
10531.40 1016
10532.36 1028
10533.33 1014
10534.30 1004
10535.27 1069
10536.24 1016
10537.21 1012
10538.18 927
10539.15 1016
10540.12 1033
10541.09 944
10542.06 974
10543.03 965
10544.00 1026
10544.97 1111
10545.94 976
10546.91 919
10547.88 991
10548.85 1063
10549.82 949
10550.79 953
10551.76 1008
10552.73 1033
10553.70 1048
10554.67 1058
10555.64 1039
10556.61 1015
10557.58 1070
10558.55 1118
10559.52 1008
10560.49 932
10561.46 1003
10562.43 1038
10563.40 1039
10564.37 1045
10565.34 1069
10566.31 1143
10567.28 1109
10568.25 1116
10569.23 1191
10570.20 1223
10571.17 1247
10572.14 1203
10573.11 1228
10574.08 1126
10575.05 1157
10576.02 1064
10576.99 1104
10577.96 1053
10578.94 1039
10579.91 980
10580.88 985
10581.85 1007
10582.82 1003
10583.79 1020
10584.76 969
10585.74 956
10586.71 983
10587.68 1032
10588.65 1033
10589.62 1052
10590.60 1007
10591.57 1012
10592.54 1035
10593.51 1049
10594.48 1060
10595.45 1138
10596.43 1119
10597.40 1141
10598.37 1084
10599.34 1103
10600.32 1088
10601.29 1116
10602.26 1061
10603.23 1043
10604.21 1052
10605.18 1084
10606.15 1013
10607.12 1033
10608.10 1006
10609.07 1054
10610.04 1052
10611.01 1053
10611.99 1048
10612.96 895
10613.93 952
10614.91 1023
10615.88 1061
10616.85 1001
10617.82 1025
10618.80 1057
10619.77 958
10620.74 1001
10621.72 1069
10622.69 1105
10623.66 1050
10624.64 1037
10625.61 1070
10626.58 1050
10627.56 1070
10628.53 1165
10629.51 1097
10630.48 1163
10631.45 1068
10632.43 1110
10633.40 1169
10634.37 1163
10635.35 1085
10636.32 1056
10637.30 1081
10638.27 1115
10639.24 1059
10640.22 1007
10641.19 1094
10642.17 1107
10643.14 1140
10644.11 1072
10645.09 1085
10646.06 1188
10647.04 1142
10648.01 1172
10648.99 1260
10649.96 1190
10650.94 1111
10651.91 1111
10652.89 1142
10653.86 1105
10654.83 1000
10655.81 1039
10656.78 1087
10657.76 1077
10658.73 1048
10659.71 1026
10660.68 987
10661.66 982
10662.63 1026
10663.61 996
10664.59 999
10665.56 1034
10666.54 1028
10667.51 1014
10668.49 989
10669.46 985
10670.44 1019
10671.41 1038
10672.39 1061
10673.36 1067
10674.34 1009
10675.32 1022
10676.29 1097
10677.27 1004
10678.24 984
10679.22 955
10680.19 1091
10681.17 1090
10682.15 1030
10683.12 999
10684.10 986
10685.08 996
10686.05 966
10687.03 1023
10688.00 1014
10688.98 997
10689.96 1073
10690.93 1012
10691.91 944
10692.89 903
10693.86 969
10694.84 934
10695.82 946
10696.79 929
10697.77 976
10698.75 981
10699.72 964
10700.70 970
10701.68 951
10702.65 942
10703.63 956
10704.61 863
10705.59 899
10706.56 909
10707.54 991
10708.52 971
10709.49 944
10710.47 966
10711.45 940
10712.43 939
10713.40 930
10714.38 1000
10715.36 956
10716.34 948
10717.31 945
10718.29 918
10719.27 971
10720.25 1019
10721.22 1003
10722.20 988
10723.18 967
10724.16 996
10725.14 945
10726.11 970
10727.09 947
10728.07 983
10729.05 963
10730.03 991
10731.01 947
10731.98 927
10732.96 912
10733.94 944
10734.92 976
10735.90 939
10736.88 914
10737.85 936
10738.83 936
10739.81 941
10740.79 930
10741.77 956
10742.75 897
10743.73 891
10744.71 877
10745.69 927
10746.66 970
10747.64 1016
10748.62 956
10749.60 938
10750.58 989
10751.56 936
10752.54 954
10753.52 963
10754.50 891
10755.48 939
10756.46 904
10757.44 975
10758.42 961
10759.39 887
10760.37 901
10761.35 930
10762.33 942
10763.31 948
10764.29 915
10765.27 947
10766.25 929
10767.23 963
10768.21 889
10769.19 901
10770.17 916
10771.15 904
10772.13 898
10773.11 899
10774.09 934
10775.07 912
10776.05 884
10777.03 959
10778.02 896
10779.00 921
10779.98 880
10780.96 872
10781.94 948
10782.92 973
10783.90 929
10784.88 934
10785.86 921
10786.84 988
10787.82 934
10788.80 918
10789.78 904
10790.76 968
10791.75 952
10792.73 937
10793.71 985
10794.69 1009
10795.67 985
10796.65 1002
10797.63 1016
10798.61 887
10799.60 952
10800.58 1000
10801.56 981
10802.54 1018
10803.52 966
10804.50 973
10805.49 972
10806.47 927
10807.45 949
10808.43 1028
10809.41 956
10810.39 922
10811.38 1022
10812.36 995
10813.34 962
10814.32 954
10815.30 875
10816.29 919
10817.27 952
10818.25 988
10819.23 965
10820.22 977
10821.20 940
10822.18 992
10823.16 1003
10824.15 930
10825.13 1002
10826.11 1019
10827.09 962
10828.08 1009
10829.06 1043
10830.04 996
10831.02 1020
10832.01 1016
10832.99 1018
10833.97 1083
10834.96 998
10835.94 1024
10836.92 1005
10837.91 958
10838.89 1026
10839.87 992
10840.85 1002
10841.84 1066
10842.82 1005
10843.81 1019
10844.79 1069
10845.77 1081
10846.76 1045
10847.74 1068
10848.72 1087
10849.71 1110
10850.69 1085
10851.67 1041
10852.66 1092
10853.64 1042
10854.63 1006
10855.61 1043
10856.59 1094
10857.58 999
10858.56 1109
10859.55 1114
10860.53 1097
10861.51 1065
10862.50 1093
10863.48 1056
10864.47 1068
10865.45 1103
10866.44 1180
10867.42 1029
10868.41 1022
10869.39 1034
10870.37 1081
10871.36 1093
10872.34 1060
10873.33 1057
10874.31 1095
10875.30 1132
10876.28 1051
10877.27 1033
10878.25 1127
10879.24 1107
10880.22 1120
10881.21 1142
10882.19 1155
10883.18 1234
10884.16 1150
10885.15 1194
10886.13 1140
10887.12 1046
10888.11 1133
10889.09 1120
10890.08 1136
10891.06 1081
10892.05 1184
10893.03 1248
10894.02 1215
10895.00 1262
10895.99 1174
10896.98 1302
10897.96 1255
10898.95 1317
10899.93 1291
10900.92 1246
10901.91 1258
10902.89 1326
10903.88 1324
10904.86 1284
10905.85 1271
10906.84 1297
10907.82 1291
10908.81 1269
10909.80 1304
10910.78 1326
10911.77 1252
10912.76 1277
10913.74 1359
10914.73 1361
10915.72 1341
10916.70 1269
10917.69 1330
10918.68 1389
10919.66 1451
10920.65 1417
10921.64 1403
10922.62 1322
10923.61 1433
10924.60 1411
10925.58 1467
10926.57 1467
10927.56 1411
10928.55 1415
10929.53 1439
10930.52 1450
10931.51 1463
10932.50 1432
10933.48 1428
10934.47 1427
10935.46 1446
10936.45 1413
10937.43 1453
10938.42 1455
10939.41 1499
10940.40 1570
10941.38 1517
10942.37 1462
10943.36 1436
10944.35 1595
10945.34 1520
10946.32 1477
10947.31 1580
10948.30 1615
10949.29 1596
10950.28 1580
10951.27 1527
10952.25 1628
10953.24 1648
10954.23 1702
10955.22 1652
10956.21 1619
10957.20 1689
10958.18 1634
10959.17 1693
10960.16 1774
10961.15 1732
10962.14 1784
10963.13 1865
10964.12 1888
10965.11 2005
10966.10 2120
10967.08 2168
10968.07 2156
10969.06 2153
10970.05 2088
10971.04 2027
10972.03 1990
10973.02 1993
10974.01 1860
10975.00 1893
10975.99 1919
10976.98 1900
10977.97 1809
10978.96 1729
10979.95 1786
10980.94 1859
10981.92 1774
10982.91 1730
10983.90 1741
10984.89 1734
10985.88 1840
10986.87 1837
10987.86 1752
10988.85 1844
10989.84 1790
10990.83 1830
10991.82 1848
10992.81 1924
10993.80 1870
10994.79 1884
10995.78 1832
10996.78 1853
10997.77 1917
10998.76 2047
10999.75 1959
11000.74 1942
11001.73 1984
11002.72 2116
11003.71 2108
11004.70 2167
11005.69 2418
11006.68 2501
11007.67 2687
11008.66 2701
11009.65 2657
11010.64 2592
11011.64 2471
11012.63 2490
11013.62 2361
11014.61 2181
11015.60 2097
11016.59 1957
11017.58 1793
11018.57 1812
11019.57 1750
11020.56 1724
11021.55 1743
11022.54 1643
11023.53 1616
11024.52 1701
11025.51 1784
11026.51 1691
11027.50 1588
11028.49 1629
11029.48 1629
11030.47 1658
11031.47 1643
11032.46 1580
11033.45 1597
11034.44 1568
11035.43 1612
11036.43 1614
11037.42 1592
11038.41 1636
11039.40 1585
11040.39 1537
11041.39 1590
11042.38 1513
11043.37 1504
11044.36 1461
11045.36 1506
11046.35 1471
11047.34 1510
11048.34 1559
11049.33 1586
11050.32 1554
11051.31 1462
11052.31 1418
11053.30 1438
11054.29 1482
11055.29 1496
11056.28 1427
11057.27 1287
11058.26 1410
11059.26 1421
11060.25 1332
11061.24 1360
11062.24 1292
11063.23 1316
11064.22 1376
11065.22 1423
11066.21 1361
11067.20 1358
11068.20 1429
11069.19 1429
11070.19 1375
11071.18 1294
11072.17 1337
11073.17 1336
11074.16 1390
11075.15 1342
11076.15 1260
11077.14 1340
11078.14 1315
11079.13 1321
11080.12 1225
11081.12 1257
11082.11 1316
11083.11 1330
11084.10 1326
11085.10 1327
11086.09 1388
11087.08 1361
11088.08 1336
11089.07 1347
11090.07 1310
11091.06 1367
11092.06 1353
11093.05 1336
11094.05 1265
11095.04 1283
11096.04 1272
11097.03 1294
11098.03 1268
11099.02 1305
11100.02 1280
11101.01 1231
11102.01 1294
11103.00 1347
11104.00 1304
11104.99 1333
11105.99 1303
11106.98 1372
11107.98 1342
11108.97 1315
11109.97 1247
11110.96 1236
11111.96 1229
11112.95 1249
11113.95 1266
11114.95 1270
11115.94 1241
11116.94 1290
11117.93 1275
11118.93 1255
11119.93 1236
11120.92 1194
11121.92 1223
11122.91 1270
11123.91 1235
11124.91 1182
11125.90 1267
11126.90 1262
11127.89 1286
11128.89 1308
11129.89 1275
11130.88 1268
11131.88 1220
11132.88 1337
11133.87 1377
11134.87 1393
11135.87 1303
11136.86 1343
11137.86 1332
11138.86 1376
11139.85 1368
11140.85 1362
11141.85 1309
11142.84 1253
11143.84 1212
11144.84 1255
11145.83 1210
11146.83 1150
11147.83 1190
11148.83 1179
11149.82 1192
11150.82 1136
11151.82 1173
11152.82 1181
11153.81 1195
11154.81 1220
11155.81 1181
11156.80 1221
11157.80 1141
11158.80 1185
11159.80 1169
11160.80 1221
11161.79 1151
11162.79 1156
11163.79 1180
11164.79 1188
11165.78 1126
11166.78 1185
11167.78 1066
11168.78 1066
11169.78 1081
11170.78 1136
11171.77 1152
11172.77 1142
11173.77 1160
11174.77 1043
11175.77 1085
11176.77 1164
11177.76 1133
11178.76 1200
11179.76 1200
11180.76 1136
11181.76 1164
11182.76 1087
11183.76 1101
11184.75 1128
11185.75 1115
11186.75 1153
11187.75 1093
11188.75 1153
11189.75 1169
11190.75 1136
11191.75 1202
11192.75 1145
11193.75 1180
11194.75 1105
11195.74 1118
11196.74 1081
11197.74 1077
11198.74 1098
11199.74 1131
11200.74 1138
11201.74 1142
11202.74 1198
11203.74 1167
11204.74 1160
11205.74 1072
11206.74 1065
11207.74 1138
11208.74 1131
11209.74 1090
11210.74 1109
11211.74 1081
11212.74 1142
11213.74 1176
11214.74 1109
11215.74 1103
11216.74 1159
11217.74 1154
11218.74 1159
11219.74 1166
11220.74 1085
11221.74 1107
11222.74 1122
11223.74 1103
11224.74 1108
11225.74 1078
11226.74 1068
11227.75 1066
11228.75 1024
11229.75 1120
11230.75 1203
11231.75 1137
11232.75 1166
11233.75 1118
11234.75 1096
11235.75 1070
11236.75 1072
11237.76 1134
11238.76 1051
11239.76 1101
11240.76 1048
11241.76 1089
11242.76 1096
11243.76 1131
11244.76 1035
11245.77 1003
11246.77 1033
11247.77 1026
11248.77 956
11249.77 995
11250.77 1061
11251.78 1081
11252.78 1032
11253.78 1027
11254.78 1039
11255.78 994
11256.79 1079
11257.79 1093
11258.79 1103
11259.79 1081
11260.79 1056
11261.80 1059
11262.80 1062
11263.80 1062
11264.80 1042
11265.81 1080
11266.81 1060
11267.81 1112
11268.81 1045
11269.82 1045
11270.82 1095
11271.82 1057
11272.82 1048
11273.83 1087
11274.83 1060
11275.83 1043
11276.84 1070
11277.84 1045
11278.84 1092
11279.85 1092
11280.85 1005
11281.85 1008
11282.85 1055
11283.86 1053
11284.86 1070
11285.86 1002
11286.87 1142
11287.87 1134
11288.87 1174
11289.88 1144
11290.88 1133
11291.89 1070
11292.89 1071
11293.89 1108
11294.90 1059
11295.90 1109
11296.90 1069
11297.91 1026
11298.91 1023
11299.92 1000
11300.92 1033
11301.92 1067
11302.93 991
11303.93 994
11304.94 1028
11305.94 959
11306.94 992
11307.95 1063
11308.95 1068
11309.96 1116
11310.96 1120
11311.97 960
11312.97 1046
11313.98 1045
11314.98 1061
11315.98 983
11316.99 986
11317.99 1026
11319.00 987
11320.00 1038
11321.01 1146
11322.01 1151
11323.02 1113
11324.02 1102
11325.03 1112
11326.03 1135
11327.04 1061
11328.04 1063
11329.05 1099
11330.05 1056
11331.06 1004
11332.07 996
11333.07 1015
11334.08 902
11335.08 974
11336.09 942
11337.09 1020
11338.10 997
11339.10 975
11340.11 941
11341.12 934
11342.12 999
11343.13 924
11344.13 990
11345.14 1010
11346.15 957
11347.15 934
11348.16 1001
11349.16 1012
11350.17 1008
11351.18 1005
11352.18 1024
11353.19 1006
11354.20 975
11355.20 1009
11356.21 1057
11357.21 959
11358.22 954
11359.23 984
11360.23 964
11361.24 945
11362.25 975
11363.25 944
11364.26 1014
11365.27 977
11366.28 987
11367.28 1005
11368.29 972
11369.30 929
11370.30 988
11371.31 924
11372.32 944
11373.32 967
11374.33 933
11375.34 942
11376.35 960
11377.35 968
11378.36 989
11379.37 937
11380.38 952
11381.38 924
11382.39 904
11383.40 938
11384.41 937
11385.41 995
11386.42 1009
11387.43 966
11388.44 870
11389.45 881
11390.45 848
11391.46 925
11392.47 926
11393.48 918
11394.49 946
11395.49 873
11396.50 871
11397.51 920
11398.52 999
11399.53 926
11400.54 970
11401.55 912
11402.55 880
11403.56 869
11404.57 925
11405.58 943
11406.59 952
11407.60 959
11408.61 950
11409.61 953
11410.62 983
11411.63 922
11412.64 935
11413.65 965
11414.66 949
11415.67 898
11416.68 968
11417.69 972
11418.70 932
11419.71 911
11420.71 896
11421.72 942
11422.73 921
11423.74 880
11424.75 895
11425.76 909
11426.77 877
11427.78 926
11428.79 946
11429.80 936
11430.81 889
11431.82 885
11432.83 943
11433.84 916
11434.85 902
11435.86 871
11436.87 900
11437.88 1009
11438.89 996
11439.90 893
11440.91 943
11441.92 910
11442.93 882
11443.94 832
11444.95 876
11445.96 938
11446.97 880
11447.98 895
11448.99 901
11450.00 956
11451.01 954
11452.03 891
11453.04 930
11454.05 924
11455.06 928
11456.07 993
11457.08 869
11458.09 912
11459.10 906
11460.11 923
11461.12 890
11462.14 1001
11463.15 950
11464.16 960
11465.17 986
11466.18 957
11467.19 986
11468.20 884
11469.21 963
11470.23 961
11471.24 1003
11472.25 968
11473.26 914
11474.27 992
11475.28 998
11476.30 892
11477.31 898
11478.32 917
11479.33 980
11480.34 1048
11481.36 980
11482.37 911
11483.38 894
11484.39 973
11485.40 961
11486.42 922
11487.43 904
11488.44 901
11489.45 888
11490.47 973
11491.48 976
11492.49 985
11493.50 925
11494.52 972
11495.53 957
11496.54 979
11497.55 961
11498.57 997
11499.58 941
11500.59 941
11501.61 979
11502.62 960
11503.63 924
11504.64 956
11505.66 928
11506.67 977
11507.68 1062
11508.70 979
11509.71 1009
11510.72 1001
11511.74 1022
11512.75 1017
11513.76 973
11514.78 1010
11515.79 950
11516.80 1006
11517.82 1056
11518.83 990
11519.84 951
11520.86 1053
11521.87 1116
11522.89 1046
11523.90 1057
11524.91 960
11525.93 997
11526.94 1068
11527.96 1026
11528.97 1014
11529.98 1055
11531.00 1095
11532.01 1062
11533.03 1007
11534.04 1075
11535.06 1041
11536.07 1090
11537.08 1073
11538.10 983
11539.11 1029
11540.13 1100
11541.14 1012
11542.16 1016
11543.17 974
11544.19 1059
11545.20 1068
11546.22 1121
11547.23 1112
11548.25 1069
11549.26 1058
11550.28 1049
11551.29 1082
11552.31 1025
11553.32 1073
11554.34 1114
11555.35 1073
11556.37 1055
11557.38 1109
11558.40 1135
11559.41 1138
11560.43 1134
11561.45 1081
11562.46 1088
11563.48 1120
11564.49 1188
11565.51 1173
11566.52 1137
11567.54 1149
11568.56 1205
11569.57 1199
11570.59 1186
11571.60 1210
11572.62 1242
11573.64 1187
11574.65 1199
11575.67 1180
11576.68 1208
11577.70 1231
11578.72 1306
11579.73 1318
11580.75 1190
11581.77 1169
11582.78 1271
11583.80 1223
11584.82 1324
11585.83 1289
11586.85 1272
11587.87 1231
11588.88 1259
11589.90 1358
11590.92 1367
11591.93 1384
11592.95 1403
11593.97 1377
11594.98 1407
11596.00 1413
11597.02 1445
11598.03 1539
11599.05 1495
11600.07 1518
11601.09 1585
11602.10 1618
11603.12 1601
11604.14 1701
11605.16 1749
11606.17 1772
11607.19 1961
11608.21 2030
11609.23 2047
11610.24 1971
11611.26 2016
11612.28 1912
11613.30 1893
11614.32 1863
11615.33 1707
11616.35 1671
11617.37 1557
11618.39 1613
11619.41 1666
11620.42 1606
11621.44 1580
11622.46 1577
11623.48 1714
11624.50 1808
11625.51 1722
11626.53 1735
11627.55 1690
11628.57 1681
11629.59 1692
11630.61 1705
11631.63 1783
11632.64 1734
11633.66 1685
11634.68 1775
11635.70 1834
11636.72 1957
11637.74 2084
11638.76 2178
11639.78 2264
11640.80 2441
11641.81 2635
11642.83 2755
11643.85 2689
11644.87 2658
11645.89 2600
11646.91 2477
11647.93 2237
11648.95 2080
11649.97 2032
11650.99 1869
11652.01 1662
11653.03 1648
11654.05 1607
11655.07 1634
11656.09 1562
11657.11 1511
11658.13 1446
11659.15 1503
11660.17 1541
11661.19 1503
11662.21 1439
11663.23 1357
11664.25 1455
11665.27 1378
11666.29 1345
11667.31 1371
11668.33 1444
11669.35 1451
11670.37 1346
11671.39 1288
11672.41 1335
11673.43 1323
11674.45 1335
11675.47 1416
11676.49 1355
11677.51 1283
11678.53 1281
11679.55 1306
11680.57 1284
11681.59 1274
11682.61 1328
11683.64 1278
11684.66 1230
11685.68 1251
11686.70 1369
11687.72 1347
11688.74 1322
11689.76 1248
11690.78 1220
11691.80 1233
11692.83 1280
11693.85 1258
11694.87 1318
11695.89 1279
11696.91 1262
11697.93 1258
11698.95 1235
11699.98 1222
11701.00 1194
11702.02 1219
11703.04 1224
11704.06 1232
11705.08 1286
11706.11 1254
11707.13 1230
11708.15 1258
11709.17 1226
11710.19 1190
11711.22 1235
11712.24 1193
11713.26 1181
11714.28 1198
11715.31 1216
11716.33 1157
11717.35 1221
11718.37 1336
11719.40 1280
11720.42 1306
11721.44 1271
11722.46 1272
11723.49 1248
11724.51 1251
11725.53 1288
11726.55 1240
11727.58 1290
11728.60 1274
11729.62 1158
11730.65 1238
11731.67 1253
11732.69 1247
11733.71 1270
11734.74 1216
11735.76 1218
11736.78 1239
11737.81 1204
11738.83 1142
11739.85 1227
11740.88 1247
11741.90 1203
11742.92 1162
11743.95 1179
11744.97 1179
11746.00 1146
11747.02 1121
11748.04 1193
11749.07 1226
11750.09 1211
11751.11 1196
11752.14 1179
11753.16 1168
11754.19 1144
11755.21 1134
11756.23 1168
11757.26 1188
11758.28 1217
11759.31 1145
11760.33 1167
11761.36 1102
11762.38 1121
11763.40 1054
11764.43 1150
11765.45 1105
11766.48 1098
11767.50 1142
11768.53 1037
11769.55 1057
11770.58 1117
11771.60 1137
11772.63 1076
11773.65 1044
11774.68 1111
11775.70 1159
11776.73 1138
11777.75 998
11778.78 1045
11779.80 1110
11780.83 1083
11781.85 1082
11782.88 1057
11783.90 1115
11784.93 1110
11785.95 1099
11786.98 1100
11788.00 1075
11789.03 1087
11790.05 1069
11791.08 1007
11792.11 1098
11793.13 1094
11794.16 1037
11795.18 1091
11796.21 1075
11797.23 1111
11798.26 1092
11799.29 1082
11800.31 1018
11801.34 1030
11802.36 1136
11803.39 1039
11804.42 1014
11805.44 1067
11806.47 1128
11807.50 1089
11808.52 1100
11809.55 1047
11810.57 1038
11811.60 1016
11812.63 1085
11813.65 1076
11814.68 1093
11815.71 1016
11816.73 1087
11817.76 1061
11818.79 1078
11819.81 962
11820.84 1023
11821.87 1053
11822.90 1019
11823.92 942
11824.95 1066
11825.98 1071
11827.00 1057
11828.03 1066
11829.06 1107
11830.09 1075
11831.11 1033
11832.14 1041
11833.17 1001
11834.20 1057
11835.22 1091
11836.25 1086
11837.28 1025
11838.31 1075
11839.33 1086
11840.36 1128
11841.39 1091
11842.42 1110
11843.45 1109
11844.47 1049
11845.50 1042
11846.53 1061
11847.56 1039
11848.59 1066
11849.61 1093
11850.64 1039
11851.67 1129
11852.70 1073
11853.73 1117
11854.75 1114
11855.78 1117
11856.81 1015
11857.84 1012
11858.87 1121
11859.90 1134
11860.93 1110
11861.95 1061
11862.98 1028
11864.01 1032
11865.04 1055
11866.07 1112
11867.10 1123
11868.13 1103
11869.16 1117
11870.19 1138
11871.21 1104
11872.24 1073
11873.27 1079
11874.30 1078
11875.33 1155
11876.36 1124
11877.39 1063
11878.42 1118
11879.45 1103
11880.48 1135
11881.51 1089
11882.54 1140
11883.57 1133
11884.60 1189
11885.63 1234
11886.66 1191
11887.69 1207
11888.72 1212
11889.75 1207
11890.78 1188
11891.81 1181
11892.84 1217
11893.87 1227
11894.90 1251
11895.93 1263
11896.96 1244
11897.99 1276
11899.02 1228
11900.05 1266
11901.08 1225
11902.11 1228
11903.14 1270
11904.17 1230
11905.20 1225
11906.23 1254
11907.26 1268
11908.29 1304
11909.32 1399
11910.35 1389
11911.38 1324
11912.42 1403
11913.45 1409
11914.48 1461
11915.51 1445
11916.54 1391
11917.57 1405
11918.60 1318
11919.63 1311
11920.66 1284
11921.70 1287
11922.73 1288
11923.76 1301
11924.79 1282
11925.82 1340
11926.85 1294
11927.88 1303
11928.92 1299
11929.95 1328
11930.98 1322
11932.01 1297
11933.04 1323
11934.07 1460
11935.11 1472
11936.14 1562
11937.17 1586
11938.20 1599
11939.23 1724
11940.27 1809
11941.30 1775
11942.33 1814
11943.36 1675
11944.40 1730
11945.43 1730
11946.46 1715
11947.49 1605
11948.53 1509
11949.56 1451
11950.59 1373
11951.62 1278
11952.66 1285
11953.69 1321
11954.72 1342
11955.75 1240
11956.79 1182
11957.82 1190
11958.85 1253
11959.88 1266
11960.92 1246
11961.95 1172
11962.98 1159
11964.02 1239
11965.05 1242
11966.08 1163
11967.12 1171
11968.15 1216
11969.18 1242
11970.22 1172
11971.25 1188
11972.28 1178
11973.32 1164
11974.35 1123
11975.38 1188
11976.42 1141
11977.45 1146
11978.49 1241
11979.52 1215
11980.55 1191
11981.59 1170
11982.62 1162
11983.66 1168
11984.69 1155
11985.72 1123
11986.76 1116
11987.79 1206
11988.83 1187
11989.86 1127
11990.89 1169
11991.93 1203
11992.96 1175
11994.00 1135
11995.03 1101
11996.07 1105
11997.10 1091
11998.14 1180
11999.17 1133
12000.20 1088
12001.24 1078
12002.27 1148
12003.31 1184
12004.34 1070
12005.38 1116
12006.41 1196
12007.45 1264
12008.48 1128
12009.52 1136
12010.55 1050
12011.59 1092
12012.62 1097
12013.66 1131
12014.70 1155
12015.73 1189
12016.77 1183
12017.80 1131
12018.84 1179
12019.87 1203
12020.91 1240
12021.94 1181
12022.98 1196
12024.02 1170
12025.05 1222
12026.09 1175
12027.12 1195
12028.16 1262
12029.19 1251
12030.23 1179
12031.27 1159
12032.30 1224
12033.34 1219
12034.37 1174
12035.41 1158
12036.45 1212
12037.48 1134
12038.52 1187
12039.56 1194
12040.59 1144
12041.63 1125
12042.67 1150
12043.70 1193
12044.74 1184
12045.78 1191
12046.81 1207
12047.85 1232
12048.89 1147
12049.92 1189
12050.96 1169
12052.00 1202
12053.03 1197
12054.07 1133
12055.11 1175
12056.14 1172
12057.18 1113
12058.22 1094
12059.26 1249
12060.29 1245
12061.33 1249
12062.37 1219
12063.41 1182
12064.44 1218
12065.48 1229
12066.52 1190
12067.56 1100
12068.59 1181
12069.63 1191
12070.67 1222
12071.71 1190
12072.74 1162
12073.78 1171
12074.82 1129
12075.86 1238
12076.90 1273
12077.93 1200
12078.97 1137
12080.01 1140
12081.05 1141
12082.09 1138
12083.13 1155
12084.16 1175
12085.20 1166
12086.24 1191
12087.28 1128
12088.32 1140
12089.36 1150
12090.39 1154
12091.43 1159
12092.47 1187
12093.51 1161
12094.55 1201
12095.59 1182
12096.63 1123
12097.67 1133
12098.70 1110
12099.74 1158
12100.78 1215
12101.82 1250
12102.86 1239
12103.90 1165
12104.94 1215
12105.98 1184
12107.02 1195
12108.06 1213
12109.10 1180
12110.14 1272
12111.18 1223
12112.22 1214
12113.25 1250
12114.29 1242
12115.33 1203
12116.37 1266
12117.41 1194
12118.45 1161
12119.49 1128
12120.53 1203
12121.57 1146
12122.61 1083
12123.65 1076
12124.69 1039
12125.73 1129
12126.77 1096
12127.81 1117
12128.85 1025
12129.89 1015
12130.93 1073
12131.97 1047
12133.02 1037
12134.06 1077
12135.10 1039
12136.14 1043
12137.18 1063
12138.22 994
12139.26 963
12140.30 1018
12141.34 1019
12142.38 1085
12143.42 1026
12144.46 1021
12145.50 988
12146.54 972
12147.59 986
12148.63 1064
12149.67 1013
12150.71 955
12151.75 953
12152.79 1003
12153.83 984
12154.87 986
12155.92 931
12156.96 951
12158.00 959
12159.04 933
12160.08 920
12161.12 900
12162.17 956
12163.21 918
12164.25 880
12165.29 886
12166.33 922
12167.37 934
12168.42 1046
12169.46 953
12170.50 977
12171.54 1014
12172.58 996
12173.63 963
12174.67 883
12175.71 1009
12176.75 1009
12177.80 989
12178.84 950
12179.88 932
12180.92 930
12181.97 910
12183.01 945
12184.05 963
12185.09 951
12186.14 1000
12187.18 1012
12188.22 935
12189.26 1000
12190.31 974
12191.35 1004
12192.39 974
12193.44 944
12194.48 932
12195.52 946
12196.57 965
12197.61 954
12198.65 902
12199.70 927
12200.74 1007
12201.78 1001
12202.83 933
12203.87 922
12204.91 997
12205.96 986
12207.00 926
12208.04 999
12209.09 944
12210.13 925
12211.17 1008
12212.22 984
12213.26 992
12214.31 898
12215.35 971
12216.39 1002
12217.44 949
12218.48 893
12219.53 923
12220.57 983
12221.61 934
12222.66 1034
12223.70 1034
12224.75 959
12225.79 915
12226.84 889
12227.88 944
12228.93 941
12229.97 931
12231.01 932
12232.06 961
12233.10 919
12234.15 980
12235.19 938
12236.24 948
12237.28 861
12238.33 908
12239.37 934
12240.42 951
12241.46 970
12242.51 945
12243.55 918
12244.60 878
12245.64 931
12246.69 976
12247.74 897
12248.78 993
12249.83 1029
12250.87 976
12251.92 955
12252.96 936
12254.01 987
12255.05 957
12256.10 985
12257.15 1007
12258.19 979
12259.24 948
12260.28 916
12261.33 976
12262.37 927
12263.42 901
12264.47 968
12265.51 944
12266.56 901
12267.61 922
12268.65 877
12269.70 901
12270.74 926
12271.79 908
12272.84 925
12273.88 910
12274.93 851
12275.98 815
12277.02 788
12278.07 836
12279.12 864
12280.16 820
12281.21 863
12282.26 920
12283.30 908
12284.35 876
12285.40 839
12286.44 851
12287.49 896
12288.54 918
12289.59 910
12290.63 885
12291.68 864
12292.73 880
12293.77 903
12294.82 927
12295.87 864
12296.92 841
12297.96 884
12299.01 873
12300.06 949
12301.11 817
12302.15 862
12303.20 844
12304.25 794
12305.30 829
12306.35 820
12307.39 836
12308.44 839
12309.49 800
12310.54 806
12311.59 798
12312.63 824
12313.68 837
12314.73 824
12315.78 862
12316.83 904
12317.88 885
12318.92 903
12319.97 864
12321.02 867
12322.07 900
12323.12 786
12324.17 843
12325.21 801
12326.26 799
12327.31 830
12328.36 855
12329.41 777
12330.46 838
12331.51 850
12332.56 866
12333.61 805
12334.65 765
12335.70 866
12336.75 835
12337.80 823
12338.85 872
12339.90 834
12340.95 833
12342.00 802
12343.05 802
12344.10 823
12345.15 786
12346.20 803
12347.25 870
12348.30 858
12349.35 784
12350.40 792
12351.45 808
12352.50 877
12353.55 876
12354.60 836
12355.65 812
12356.70 798
12357.75 786
12358.80 750
12359.85 761
12360.90 777
12361.95 726
12363.00 747
12364.05 767
12365.10 782
12366.15 768
12367.20 804
12368.25 809
12369.30 819
12370.35 789
12371.40 871
12372.45 868
12373.50 812
12374.55 860
12375.60 884
12376.65 874
12377.70 868
12378.76 863
12379.81 767
12380.86 805
12381.91 807
12382.96 807
12384.01 811
12385.06 808
12386.11 824
12387.17 846
12388.22 856
12389.27 850
12390.32 863
12391.37 815
12392.42 779
12393.47 847
12394.53 821
12395.58 810
12396.63 824
12397.68 834
12398.73 859
12399.78 861
12400.84 844
12401.89 844
12402.94 802
12403.99 827
12405.04 839
12406.10 851
12407.15 875
12408.20 819
12409.25 841
12410.31 859
12411.36 816
12412.41 845
12413.46 845
12414.51 890
12415.57 913
12416.62 886
12417.67 826
12418.72 891
12419.78 862
12420.83 887
12421.88 847
12422.94 847
12423.99 870
12425.04 944
12426.09 946
12427.15 890
12428.20 849
12429.25 847
12430.31 841
12431.36 866
12432.41 917
12433.47 901
12434.52 874
12435.57 847
12436.63 854
12437.68 906
12438.73 923
12439.79 889
12440.84 871
12441.89 900
12442.95 896
12444.00 876
12445.06 892
12446.11 863
12447.16 830
12448.22 881
12449.27 819
12450.33 867
12451.38 866
12452.43 835
12453.49 847
12454.54 880
12455.60 902
12456.65 898
12457.70 923
12458.76 877
12459.81 806
12460.87 848
12461.92 880
12462.98 845
12464.03 831
12465.09 899
12466.14 906
12467.19 917
12468.25 900
12469.30 900
12470.36 895
12471.41 919
12472.47 931
12473.52 907
12474.58 890
12475.63 875
12476.69 882
12477.74 912
12478.80 871
12479.85 899
12480.91 962
12481.97 968
12483.02 867
12484.08 885
12485.13 985
12486.19 958
12487.24 903
12488.30 855
12489.35 919
12490.41 1007
12491.47 953
12492.52 965
12493.58 1010
12494.63 988
12495.69 991
12496.74 1075
12497.80 1079
12498.86 1120
12499.91 1169
12500.97 1170
12502.03 1267
12503.08 1320
12504.14 1261
12505.19 1357
12506.25 1404
12507.31 1372
12508.36 1416
12509.42 1324
12510.48 1195
12511.53 1261
12512.59 1288
12513.65 1154
12514.70 1070
12515.76 1053
12516.82 990
12517.87 1010
12518.93 1008
12519.99 964
12521.04 954
12522.10 980
12523.16 965
12524.22 1003
12525.27 922
12526.33 990
12527.39 969
12528.44 1005
12529.50 1063
12530.56 980
12531.62 933
12532.67 891
12533.73 939
12534.79 913
12535.85 941
12536.90 953
12537.96 948
12539.02 1004
12540.08 997
12541.14 896
12542.19 920
12543.25 925
12544.31 933
12545.37 940
12546.43 962
12547.48 980
12548.54 896
12549.60 968
12550.66 966
12551.72 893
12552.77 897
12553.83 989
12554.89 924
12555.95 867
12557.01 934
12558.07 895
12559.13 915
12560.18 994
12561.24 970
12562.30 982
12563.36 982
12564.42 944
12565.48 965
12566.54 979
12567.60 982
12568.65 925
12569.71 937
12570.77 930
12571.83 963
12572.89 1005
12573.95 967
12575.01 996
12576.07 1006
12577.13 1117
12578.19 992
12579.25 1040
12580.31 1058
12581.37 1019
12582.43 1146
12583.49 1225
12584.55 1200
12585.60 1201
12586.66 1266
12587.72 1237
12588.78 1197
12589.84 1144
12590.90 1175
12591.96 1106
12593.02 1139
12594.08 1116
12595.14 1037
12596.20 1077
12597.26 1050
12598.32 1013
12599.39 1020
12600.45 999
12601.51 1064
12602.57 976
12603.63 1078
12604.69 1035
12605.75 983
12606.81 1007
12607.87 1038
12608.93 960
12609.99 959
12611.05 1086
12612.11 1007
12613.17 954
12614.23 968
12615.30 971
12616.36 1006
12617.42 988
12618.48 1017
12619.54 1024
12620.60 998
12621.66 975
12622.72 947
12623.78 1029
12624.85 923
12625.91 978
12626.97 1029
12628.03 1062
12629.09 1034
12630.15 1004
12631.22 1015
12632.28 944
12633.34 1008
12634.40 997
12635.46 1001
12636.52 1004
12637.59 1047
12638.65 972
12639.71 953
12640.77 963
12641.83 936
12642.90 942
12643.96 926
12645.02 943
12646.08 952
12647.14 961
12648.21 951
12649.27 944
12650.33 985
12651.39 985
12652.46 929
12653.52 957
12654.58 954
12655.65 953
12656.71 1028
12657.77 962
12658.83 1030
12659.90 1016
12660.96 1007
12662.02 1022
12663.09 1032
12664.15 1009
12665.21 1021
12666.27 989
12667.34 1063
12668.40 1060
12669.46 1063
12670.53 1098
12671.59 1029
12672.65 1070
12673.72 1015
12674.78 1037
12675.84 1046
12676.91 1069
12677.97 1009
12679.04 976
12680.10 1012
12681.16 1023
12682.23 978
12683.29 962
12684.35 1031
12685.42 1089
12686.48 1040
12687.55 997
12688.61 1022
12689.67 962
12690.74 1027
12691.80 963
12692.87 968
12693.93 1035
12695.00 1035
12696.06 1161
12697.12 1141
12698.19 1096
12699.25 1116
12700.32 1110
12701.38 1082
12702.45 1092
12703.51 1057
12704.58 1056
12705.64 1078
12706.71 1137
12707.77 1097
12708.84 1054
12709.90 1044
12710.97 1108
12712.03 1087
12713.10 1042
12714.16 1081
12715.23 1081
12716.29 1113
12717.36 1072
12718.42 1095
12719.49 1192
12720.55 1017
12721.62 965
12722.68 1056
12723.75 1024
12724.81 1003
12725.88 1011
12726.95 1026
12728.01 980
12729.08 1017
12730.14 1073
12731.21 1013
12732.28 994
12733.34 1003
12734.41 1066
12735.47 957
12736.54 1003
12737.61 977
12738.67 1060
12739.74 998
12740.80 1037
12741.87 1027
12742.94 976
12744.00 986
12745.07 1011
12746.14 1047
12747.20 1035
12748.27 996
12749.34 997
12750.40 964
12751.47 942
12752.54 988
12753.60 937
12754.67 935
12755.74 899
12756.80 914
12757.87 935
12758.94 954
12760.00 916
12761.07 894
12762.14 925
12763.21 887
12764.27 924
12765.34 886
12766.41 824
12767.47 888
12768.54 859
12769.61 901
12770.68 942
12771.74 842
12772.81 849
12773.88 862
12774.95 881
12776.02 811
12777.08 852
12778.15 868
12779.22 896
12780.29 834
12781.35 842
12782.42 902
12783.49 897
12784.56 843
12785.63 853
12786.70 823
12787.76 823
12788.83 834
12789.90 833
12790.97 802
12792.04 778
12793.11 825
12794.17 896
12795.24 851
12796.31 871
12797.38 895
12798.45 885
12799.52 907
12800.59 815
12801.65 809
12802.72 798
12803.79 843
12804.86 858
12805.93 839
12807.00 816
12808.07 848
12809.14 874
12810.21 818
12811.28 895
12812.34 786
12813.41 826
12814.48 887
12815.55 818
12816.62 826
12817.69 835
12818.76 886
12819.83 873
12820.90 838
12821.97 812
12823.04 855
12824.11 791
12825.18 783
12826.25 922
12827.32 889
12828.39 837
12829.46 877
12830.53 882
12831.60 804
12832.67 786
12833.74 845
12834.81 862
12835.88 863
12836.95 795
12838.02 814
12839.09 847
12840.16 891
12841.23 774
12842.30 795
12843.37 862
12844.44 809
12845.51 786
12846.58 793
12847.66 770
12848.73 714
12849.80 794
12850.87 765
12851.94 801
12853.01 809
12854.08 798
12855.15 786
12856.22 779
12857.29 805
12858.36 812
12859.44 786
12860.51 792
12861.58 744
12862.65 677
12863.72 745
12864.79 761
12865.86 781
12866.94 714
12868.01 739
12869.08 743
12870.15 676
12871.22 752
12872.29 772
12873.37 741
12874.44 739
12875.51 736
12876.58 754
12877.65 815
12878.73 759
12879.80 746
12880.87 741
12881.94 760
12883.01 738
12884.09 701
12885.16 696
12886.23 726
12887.30 768
12888.38 725
12889.45 746
12890.52 802
12891.59 741
12892.67 715
12893.74 657
12894.81 662
12895.88 741
12896.96 770
12898.03 715
12899.10 674
12900.18 707
12901.25 670
12902.32 726
12903.39 685
12904.47 692
12905.54 727
12906.61 677
12907.69 654
12908.76 732
12909.83 716
12910.91 699
12911.98 654
12913.05 637
12914.13 677
12915.20 661
12916.28 647
12917.35 675
12918.42 681
12919.50 595
12920.57 688
12921.64 731
12922.72 699
12923.79 651
12924.87 633
12925.94 661
12927.01 640
12928.09 613
12929.16 633
12930.24 611
12931.31 629
12932.38 650
12933.46 668
12934.53 742
12935.61 656
12936.68 714
12937.76 708
12938.83 684
12939.91 628
12940.98 684
12942.05 699
12943.13 586
12944.20 697
12945.28 681
12946.35 679
12947.43 683
12948.50 683
12949.58 655
12950.65 667
12951.73 667
12952.80 671
12953.88 665
12954.95 689
12956.03 668
12957.10 669
12958.18 662
12959.26 654
12960.33 725
12961.41 643
12962.48 639
12963.56 680
12964.63 639
12965.71 703
12966.78 675
12967.86 675
12968.94 660
12970.01 742
12971.09 680
12972.16 715
12973.24 709
12974.32 618
12975.39 660
12976.47 692
12977.54 694
12978.62 691
12979.70 695
12980.77 683
12981.85 666
12982.93 641
12984.00 653
12985.08 676
12986.15 692
12987.23 682
12988.31 694
12989.38 615
12990.46 692
12991.54 650
12992.61 685
12993.69 697
12994.77 748
12995.85 655
12996.92 661
12998.00 688
12999.08 679
13000.15 643
13001.23 644
13002.31 651
13003.38 703
13004.46 708
13005.54 661
13006.62 651
13007.69 672
13008.77 637
13009.85 675
13010.93 674
13012.00 704
13013.08 677
13014.16 667
13015.24 607
13016.32 652
13017.39 626
13018.47 615
13019.55 726
13020.63 683
13021.70 688
13022.78 684
13023.86 630
13024.94 658
13026.02 607
13027.10 625
13028.17 664
13029.25 653
13030.33 689
13031.41 680
13032.49 687
13033.57 626
13034.64 703
13035.72 688
13036.80 663
13037.88 635
13038.96 622
13040.04 669
13041.12 732
13042.19 731
13043.27 685
13044.35 676
13045.43 664
13046.51 726
13047.59 746
13048.67 689
13049.75 655
13050.83 713
13051.91 706
13052.99 662
13054.06 643
13055.14 630
13056.22 685
13057.30 733
13058.38 717
13059.46 657
13060.54 664
13061.62 691
13062.70 672
13063.78 624
13064.86 665
13065.94 695
13067.02 699
13068.10 689
13069.18 656
13070.26 702
13071.34 697
13072.42 625
13073.50 627
13074.58 654
13075.66 638
13076.74 688
13077.82 670
13078.90 661
13079.98 639
13081.06 593
13082.14 633
13083.22 669
13084.30 631
13085.38 640
13086.47 651
13087.55 684
13088.63 644
13089.71 648
13090.79 667
13091.87 589
13092.95 604
13094.03 667
13095.11 642
13096.19 669
13097.27 670
13098.36 660
13099.44 643
13100.52 605
13101.60 616
13102.68 580
13103.76 642
13104.84 630
13105.93 570
13107.01 605
13108.09 662
13109.17 635
13110.25 593
13111.33 608
13112.42 590
13113.50 623
13114.58 612
13115.66 605
13116.74 650
13117.82 616
13118.91 621
13119.99 583
13121.07 633
13122.15 658
13123.23 655
13124.32 631
13125.40 628
13126.48 602
13127.56 671
13128.65 673
13129.73 647
13130.81 646
13131.89 635
13132.98 637
13134.06 667
13135.14 630
13136.22 620
13137.31 676
13138.39 674
13139.47 683
13140.56 624
13141.64 658
13142.72 649
13143.81 652
13144.89 655
13145.97 673
13147.05 631
13148.14 643
13149.22 611
13150.30 600
13151.39 621
13152.47 609
13153.55 687
13154.64 671
13155.72 551
13156.81 631
13157.89 725
13158.97 595
13160.06 592
13161.14 613
13162.22 631
13163.31 623
13164.39 598
13165.48 651
13166.56 637
13167.64 639
13168.73 672
13169.81 671
13170.90 581
13171.98 671
13173.06 626
13174.15 649
13175.23 698
13176.32 671
13177.40 652
13178.49 691
13179.57 694
13180.66 674
13181.74 623
13182.82 634
13183.91 637
13184.99 646
13186.08 605
13187.16 675
13188.25 666
13189.33 619
13190.42 675
13191.50 655
13192.59 644
13193.67 678
13194.76 661
13195.84 667
13196.93 629
13198.01 557
13199.10 605
13200.19 599
13201.27 661
13202.36 684
13203.44 648
13204.53 663
13205.61 702
13206.70 679
13207.78 638
13208.87 684
13209.96 641
13211.04 657
13212.13 630
13213.21 707
13214.30 658
13215.38 704
13216.47 648
13217.56 638
13218.64 616
13219.73 688
13220.82 667
13221.90 629
13222.99 658
13224.07 653
13225.16 640
13226.25 702
13227.33 667
13228.42 685
13229.51 611
13230.59 660
13231.68 684
13232.77 620
13233.85 663
13234.94 666
13236.03 669
13237.11 643
13238.20 685
13239.29 684
13240.38 713
13241.46 660
13242.55 645
13243.64 660
13244.72 664
13245.81 656
13246.90 707
13247.99 689
13249.07 702
13250.16 747
13251.25 653
13252.34 666
13253.42 716
13254.51 671
13255.60 685
13256.69 706
13257.77 717
13258.86 702
13259.95 708
13261.04 691
13262.13 710
13263.21 692
13264.30 719
13265.39 747
13266.48 737
13267.57 702
13268.65 684
13269.74 802
13270.83 726
13271.92 721
13273.01 644
13274.10 664
13275.18 715
13276.27 721
13277.36 740
13278.45 727
13279.54 758
13280.63 775
13281.72 726
13282.80 766
13283.89 676
13284.98 723
13286.07 725
13287.16 715
13288.25 740
13289.34 712
13290.43 750
13291.52 759
13292.61 697
13293.69 702
13294.78 734
13295.87 743
13296.96 788
13298.05 752
13299.14 742
13300.23 807
13301.32 753
13302.41 766
13303.50 752
13304.59 713
13305.68 791
13306.77 764
13307.86 734
13308.95 713
13310.04 738
13311.13 778
13312.22 791
13313.31 828
13314.40 739
13315.49 787
13316.58 832
13317.67 861
13318.76 799
13319.85 760
13320.94 811
13322.03 808
13323.12 842
13324.21 807
13325.30 851
13326.39 788
13327.48 772
13328.57 735
13329.66 808
13330.75 752
13331.85 750
13332.94 716
13334.03 763
13335.12 753
13336.21 732
13337.30 744
13338.39 816
13339.48 792
13340.57 784
13341.66 800
13342.76 807
13343.85 736
13344.94 755
13346.03 797
13347.12 708
13348.21 771
13349.30 832
13350.40 808
13351.49 742
13352.58 710
13353.67 767
13354.76 797
13355.85 790
13356.95 785
13358.04 773
13359.13 810
13360.22 919
13361.31 938
13362.41 849
13363.50 800
13364.59 808
13365.68 813
13366.77 826
13367.87 790
13368.96 831
13370.05 851
13371.14 845
13372.24 803
13373.33 817
13374.42 810
13375.51 834
13376.61 882
13377.70 928
13378.79 968
13379.88 849
13380.98 876
13382.07 859
13383.16 794
13384.26 887
13385.35 875
13386.44 843
13387.54 831
13388.63 821
13389.72 771
13390.81 805
13391.91 820
13393.00 793
13394.09 771
13395.19 758
13396.28 773
13397.37 841
13398.47 792
13399.56 835
13400.66 831
13401.75 762
13402.84 812
13403.94 793
13405.03 730
13406.12 733
13407.22 799
13408.31 787
13409.41 791
13410.50 796
13411.59 806
13412.69 770
13413.78 715
13414.88 740
13415.97 737
13417.07 746
13418.16 816
13419.25 770
13420.35 760
13421.44 776
13422.54 832
13423.63 758
13424.73 799
13425.82 753
13426.92 761
13428.01 799
13429.11 750
13430.20 784
13431.29 831
13432.39 767
13433.48 762
13434.58 761
13435.67 762
13436.77 743
13437.86 773
13438.96 800
13440.06 707
13441.15 748
13442.25 814
13443.34 780
13444.44 762
13445.53 796
13446.63 819
13447.72 796
13448.82 802
13449.91 781
13451.01 818
13452.11 781
13453.20 790
13454.30 727
13455.39 741
13456.49 798
13457.59 765
13458.68 833
13459.78 805
13460.87 735
13461.97 771
13463.07 866
13464.16 835
13465.26 806
13466.35 847
13467.45 889
13468.55 844
13469.64 821
13470.74 827
13471.84 916
13472.93 840
13474.03 854
13475.13 807
13476.22 832
13477.32 866
13478.42 876
13479.51 896
13480.61 806
13481.71 839
13482.80 818
13483.90 823
13485.00 849
13486.10 862
13487.19 893
13488.29 848
13489.39 874
13490.48 858
13491.58 907
13492.68 845
13493.78 846
13494.87 837
13495.97 803
13497.07 849
13498.17 849
13499.26 831
13500.36 897
13501.46 867
13502.56 886
13503.65 909
13504.75 875
13505.85 882
13506.95 910
13508.05 934
13509.14 1009
13510.24 972
13511.34 936
13512.44 935
13513.54 939
13514.64 1001
13515.73 958
13516.83 944
13517.93 914
13519.03 902
13520.13 870
13521.23 917
13522.32 838
13523.42 871
13524.52 909
13525.62 842
13526.72 828
13527.82 822
13528.92 844
13530.02 853
13531.12 778
13532.21 796
13533.31 855
13534.41 827
13535.51 832
13536.61 847
13537.71 843
13538.81 771
13539.91 770
13541.01 736
13542.11 848
13543.21 802
13544.31 862
13545.41 851
13546.50 819
13547.60 783
13548.70 760
13549.80 799
13550.90 785
13552.00 701
13553.10 774
13554.20 787
13555.30 771
13556.40 773
13557.50 822
13558.60 814
13559.70 820
13560.80 827
13561.90 787
13563.00 789
13564.10 758
13565.20 770
13566.30 715
13567.41 754
13568.51 786
13569.61 794
13570.71 816
13571.81 764
13572.91 750
13574.01 785
13575.11 732
13576.21 788
13577.31 750
13578.41 757
13579.51 794
13580.61 767
13581.71 741
13582.82 725
13583.92 706
13585.02 793
13586.12 762
13587.22 770
13588.32 779
13589.42 799
13590.52 790
13591.63 755
13592.73 755
13593.83 794
13594.93 805
13596.03 788
13597.13 758
13598.24 753
13599.34 749
13600.44 790
13601.54 815
13602.64 742
13603.74 718
13604.85 778
13605.95 797
13607.05 780
13608.15 747
13609.25 775
13610.36 797
13611.46 753
13612.56 710
13613.66 771
13614.77 815
13615.87 791
13616.97 741
13618.07 840
13619.18 817
13620.28 751
13621.38 770
13622.48 756
13623.59 703
13624.69 735
13625.79 817
13626.89 804
13628.00 796
13629.10 785
13630.20 779
13631.31 811
13632.41 755
13633.51 719
13634.62 785
13635.72 740
13636.82 747
13637.93 785
13639.03 793
13640.13 772
13641.24 791
13642.34 752
13643.44 783
13644.55 794
13645.65 844
13646.75 833
13647.86 821
13648.96 794
13650.06 781
13651.17 804
13652.27 807
13653.38 766
13654.48 757
13655.58 781
13656.69 868
13657.79 782
13658.90 762
13660.00 776
13661.10 841
13662.21 775
13663.31 755
13664.42 730
13665.52 823
13666.63 755
13667.73 782
13668.84 735
13669.94 779
13671.04 774
13672.15 730
13673.25 790
13674.36 794
13675.46 771
13676.57 798
13677.67 778
13678.78 727
13679.88 796
13680.99 806
13682.09 816
13683.20 875
13684.30 767
13685.41 740
13686.51 780
13687.62 757
13688.72 729
13689.83 777
13690.94 783
13692.04 817
13693.15 775
13694.25 757
13695.36 766
13696.46 835
13697.57 766
13698.67 742
13699.78 772
13700.89 781
13701.99 757
13703.10 802
13704.20 805
13705.31 756
13706.42 742
13707.52 842
13708.63 824
13709.73 757
13710.84 802
13711.95 839
13713.05 864
13714.16 829
13715.27 827
13716.37 822
13717.48 843
13718.59 845
13719.69 881
13720.80 815
13721.91 861
13723.01 845
13724.12 876
13725.23 865
13726.33 893
13727.44 819
13728.55 899
13729.65 836
13730.76 853
13731.87 866
13732.98 903
13734.08 923
13735.19 839
13736.30 856
13737.40 893
13738.51 930
13739.62 893
13740.73 935
13741.83 891
13742.94 933
13744.05 985
13745.16 930
13746.26 876
13747.37 937
13748.48 1015
13749.59 907
13750.70 930
13751.80 952
13752.91 921
13754.02 970
13755.13 928
13756.24 986
13757.34 1050
13758.45 993
13759.56 940
13760.67 999
13761.78 1091
13762.88 1026
13763.99 1039
13765.10 1096
13766.21 1126
13767.32 1114
13768.43 1056
13769.54 1048
13770.64 1046
13771.75 1042
13772.86 1107
13773.97 1076
13775.08 1102
13776.19 1134
13777.30 1146
13778.41 1167
13779.52 1229
13780.62 1247
13781.73 1202
13782.84 1285
13783.95 1310
13785.06 1290
13786.17 1297
13787.28 1301
13788.39 1314
13789.50 1195
13790.61 1142
13791.72 1164
13792.83 1225
13793.94 1171
13795.05 1191
13796.16 1212
13797.27 1108
13798.38 1027
13799.49 1004
13800.60 1097
13801.71 1130
13802.82 1155
13803.93 1104
13805.04 1038
13806.15 1107
13807.26 1158
13808.37 1171
13809.48 1157
13810.59 1140
13811.70 1133
13812.81 1110
13813.92 1171
13815.03 1202
13816.14 1190
13817.25 1186
13818.36 1155
13819.47 1125
13820.58 1088
13821.69 1136
13822.80 1144
13823.91 1104
13825.02 1147
13826.13 1126
13827.25 1077
13828.36 1086
13829.47 1072
13830.58 1092
13831.69 1012
13832.80 1007
13833.91 1014
13835.02 1000
13836.13 1048
13837.25 1051
13838.36 966
13839.47 943
13840.58 997
13841.69 1073
13842.80 1067
13843.91 1051
13845.03 980
13846.14 1033
13847.25 1003
13848.36 1012
13849.47 1029
13850.59 1056
13851.70 952
13852.81 1015
13853.92 1029
13855.03 978
13856.15 995
13857.26 1025
13858.37 982
13859.48 1030
13860.59 1066
13861.71 959
13862.82 984
13863.93 1016
13865.04 1010
13866.16 977
13867.27 979
13868.38 992
13869.49 949
13870.61 997
13871.72 1032
13872.83 1061
13873.95 1011
13875.06 982
13876.17 967
13877.28 992
13878.40 1018
13879.51 918
13880.62 1027
13881.74 1055
13882.85 941
13883.96 979
13885.08 961
13886.19 987
13887.30 997
13888.42 953
13889.53 1015
13890.64 993
13891.76 969
13892.87 982
13893.98 1004
13895.10 1025
13896.21 985
13897.33 1051
13898.44 1041
13899.55 1074
13900.67 1079
13901.78 1076
13902.89 1087
13904.01 1065
13905.12 1216
13906.24 1164
13907.35 1130
13908.47 1131
13909.58 1117
13910.69 1068
13911.81 1086
13912.92 1085
13914.04 992
13915.15 1032
13916.27 994
13917.38 1042
13918.50 1017
13919.61 931
13920.72 926
13921.84 947
13922.95 917
13924.07 937
13925.18 967
13926.30 958
13927.41 990
13928.53 901
13929.64 970
13930.76 1029
13931.87 948
13932.99 959
13934.10 948
13935.22 999
13936.34 887
13937.45 865
13938.57 924
13939.68 945
13940.80 910
13941.91 929
13943.03 949
13944.14 886
13945.26 918
13946.38 884
13947.49 892
13948.61 919
13949.72 999
13950.84 966
13951.95 990
13953.07 921
13954.19 889
13955.30 938
13956.42 891
13957.53 859
13958.65 887
13959.77 935
13960.88 908
13962.00 856
13963.12 963
13964.23 906
13965.35 873
13966.47 880
13967.58 909
13968.70 881
13969.82 853
13970.93 867
13972.05 903
13973.17 907
13974.28 867
13975.40 880
13976.52 901
13977.63 930
13978.75 918
13979.87 908
13980.99 921
13982.10 898
13983.22 855
13984.34 921
13985.45 918
13986.57 830
13987.69 910
13988.81 922
13989.92 913
13991.04 861
13992.16 853
13993.28 958
13994.39 881
13995.51 856
13996.63 847
13997.75 938
13998.87 904
13999.98 906
14001.10 912
14002.22 900
14003.34 925
14004.46 898
14005.57 847
14006.69 896
14007.81 895
14008.93 936
14010.05 863
14011.16 835
14012.28 906
14013.40 843
14014.52 861
14015.64 842
14016.76 848
14017.88 878
14018.99 884
14020.11 863
14021.23 916
14022.35 892
14023.47 906
14024.59 830
14025.71 825
14026.83 857
14027.94 912
14029.06 880
14030.18 883
14031.30 855
14032.42 887
14033.54 878
14034.66 958
14035.78 887
14036.90 928
14038.02 916
14039.14 938
14040.26 939
14041.38 852
14042.50 939
14043.62 896
14044.74 919
14045.86 934
14046.97 957
14048.09 906
14049.21 865
14050.33 929
14051.45 910
14052.57 906
14053.69 884
14054.81 877
14055.93 891
14057.05 916
14058.17 905
14059.30 939
14060.42 912
14061.54 980
14062.66 1000
14063.78 988
14064.90 939
14066.02 941
14067.14 969
14068.26 967
14069.38 966
14070.50 1009
14071.62 937
14072.74 891
14073.86 936
14074.98 1004
14076.10 1016
14077.23 1014
14078.35 1007
14079.47 1004
14080.59 978
14081.71 1004
14082.83 1013
14083.95 1020
14085.07 1039
14086.19 1071
14087.32 1107
14088.44 1102
14089.56 1097
14090.68 1112
14091.80 1143
14092.92 1115
14094.05 1067
14095.17 1112
14096.29 1122
14097.41 1112
14098.53 1153
14099.65 1158
14100.78 1144
14101.90 1156
14103.02 1155
14104.14 1127
14105.26 1225
14106.39 1180
14107.51 1260
14108.63 1230
14109.75 1239
14110.88 1307
14112.00 1303
14113.12 1281
14114.24 1200
14115.37 1185
14116.49 1189
14117.61 1139
14118.73 1136
14119.86 1081
14120.98 1093
14122.10 1081
14123.22 1030
14124.35 1015
14125.47 980
14126.59 1005
14127.72 966
14128.84 1025
14129.96 979
14131.09 969
14132.21 990
14133.33 971
14134.45 1012
14135.58 929
14136.70 981
14137.82 988
14138.95 917
14140.07 967
14141.20 982
14142.32 976
14143.44 991
14144.57 932
14145.69 941
14146.81 937
14147.94 950
14149.06 951
14150.19 927
14151.31 928
14152.43 1010
14153.56 942
14154.68 973
14155.81 972
14156.93 980
14158.05 956
14159.18 889
14160.30 894
14161.43 906
14162.55 946
14163.68 993
14164.80 1003
14165.92 928
14167.05 924
14168.17 900
14169.30 920
14170.42 900
14171.55 889
14172.67 923
14173.80 949
14174.92 943
14176.05 935
14177.17 927
14178.30 894
14179.42 925
14180.55 923
14181.67 904
14182.80 912
14183.92 929
14185.05 868
14186.17 833
14187.30 839
14188.42 881
14189.55 842
14190.67 887
14191.80 894
14192.93 895
14194.05 892
14195.18 857
14196.30 842
14197.43 825
14198.55 890
14199.68 846
14200.81 889
14201.93 869
14203.06 812
14204.18 843
14205.31 894
14206.44 863
14207.56 838
14208.69 863
14209.82 818
14210.94 841
14212.07 837
14213.19 827
14214.32 886
14215.45 872
14216.57 818
14217.70 802
14218.83 825
14219.95 801
14221.08 831
14222.21 837
14223.33 822
14224.46 820
14225.59 775
14226.71 785
14227.84 783
14228.97 795
14230.10 794
14231.22 811
14232.35 786
14233.48 734
14234.60 685
14235.73 785
14236.86 772
14237.99 793
14239.11 779
14240.24 823
14241.37 803
14242.50 754
14243.62 797
14244.75 746
14245.88 760
14247.01 817
14248.13 832
14249.26 801
14250.39 735
14251.52 726
14252.65 738
14253.77 729
14254.90 784
14256.03 712
14257.16 710
14258.29 820
14259.42 799
14260.54 771
14261.67 793
14262.80 758
14263.93 743
14265.06 758
14266.19 722
14267.31 725
14268.44 809
14269.57 742
14270.70 776
14271.83 738
14272.96 686
14274.09 686
14275.22 755
14276.34 743
14277.47 728
14278.60 706
14279.73 678
14280.86 697
14281.99 685
14283.12 708
14284.25 720
14285.38 732
14286.51 748
14287.64 738
14288.76 719
14289.89 700
14291.02 648
14292.15 669
14293.28 731
14294.41 681
14295.54 665
14296.67 691
14297.80 702
14298.93 678
14300.06 698
14301.19 663
14302.32 662
14303.45 656
14304.58 665
14305.71 605
14306.84 692
14307.97 714
14309.10 605
14310.23 590
14311.36 647
14312.49 711
14313.62 696
14314.75 657
14315.88 631
14317.01 635
14318.15 634
14319.28 672
14320.41 685
14321.54 668
14322.67 691
14323.80 688
14324.93 632
14326.06 668
14327.19 596
14328.32 612
14329.45 674
14330.58 670
14331.72 673
14332.85 662
14333.98 664
14335.11 681
14336.24 656
14337.37 646
14338.50 703
14339.63 657
14340.77 607
14341.90 592
14343.03 625
14344.16 657
14345.29 635
14346.42 632
14347.56 632
14348.69 601
14349.82 624
14350.95 647
14352.08 605
14353.21 629
14354.35 627
14355.48 585
14356.61 568
14357.74 601
14358.88 606
14360.01 640
14361.14 598
14362.27 627
14363.40 618
14364.54 567
14365.67 586
14366.80 624
14367.93 661
14369.07 627
14370.20 611
14371.33 567
14372.46 630
14373.60 619
14374.73 623
14375.86 598
14377.00 602
14378.13 645
14379.26 618
14380.39 580
14381.53 605
14382.66 572
14383.79 595
14384.93 614
14386.06 549
14387.19 598
14388.33 581
14389.46 605
14390.59 639
14391.73 585
14392.86 612
14393.99 626
14395.13 589
14396.26 545
14397.40 572
14398.53 619
14399.66 607
14400.80 519
14401.93 599
14403.06 615
14404.20 640
14405.33 645
14406.47 614
14407.60 663
14408.74 624
14409.87 538
14411.00 597
14412.14 600
14413.27 611
14414.41 585
14415.54 605
14416.68 647
14417.81 614
14418.94 599
14420.08 601
14421.21 574
14422.35 593
14423.48 606
14424.62 642
14425.75 631
14426.89 635
14428.02 586
14429.16 565
14430.29 631
14431.43 669
14432.56 643
14433.70 656
14434.83 592
14435.97 602
14437.10 628
14438.24 600
14439.37 591
14440.51 564
14441.64 619
14442.78 635
14443.92 584
14445.05 564
14446.19 639
14447.32 616
14448.46 582
14449.59 590
14450.73 668
14451.87 674
14453.00 610
14454.14 601
14455.27 568
14456.41 618
14457.55 626
14458.68 633
14459.82 643
14460.95 582
14462.09 589
14463.23 570
14464.36 610
14465.50 610
14466.64 595
14467.77 638
14468.91 622
14470.05 573
14471.18 596
14472.32 593
14473.46 606
14474.59 618
14475.73 603
14476.87 606
14478.00 565
14479.14 571
14480.28 583
14481.41 587
14482.55 621
14483.69 633
14484.83 619
14485.96 592
14487.10 593
14488.24 557
14489.37 589
14490.51 604
14491.65 590
14492.79 625
14493.92 601
14495.06 574
14496.20 554
14497.34 562
14498.47 613
14499.61 553
14500.75 575
14501.89 577
14503.03 615
14504.16 590
14505.30 554
14506.44 533
14507.58 551
14508.72 582
14509.85 602
14510.99 640
14512.13 586
14513.27 603
14514.41 600
14515.55 593
14516.68 554
14517.82 590
14518.96 563
14520.10 606
14521.24 602
14522.38 574
14523.51 531
14524.65 548
14525.79 557
14526.93 557
14528.07 590
14529.21 559
14530.35 587
14531.49 618
14532.63 621
14533.76 615
14534.90 677
14536.04 620
14537.18 607
14538.32 583
14539.46 607
14540.60 658
14541.74 612
14542.88 576
14544.02 607
14545.16 600
14546.30 577
14547.44 616
14548.58 633
14549.72 643
14550.86 599
14552.00 586
14553.14 595
14554.28 611
14555.42 558
14556.56 585
14557.70 653
14558.84 611
14559.98 611
14561.12 645
14562.26 608
14563.40 610
14564.54 615
14565.68 598
14566.82 631
14567.96 596
14569.10 651
14570.24 664
14571.38 620
14572.52 644
14573.66 657
14574.80 638
14575.94 668
14577.08 679
14578.22 678
14579.36 698
14580.51 644
14581.65 616
14582.79 627
14583.93 647
14585.07 599
14586.21 674
14587.35 722
14588.49 685
14589.63 714
14590.78 735
14591.92 651
14593.06 677
14594.20 601
14595.34 635
14596.48 603
14597.62 656
14598.77 590
14599.91 685
14601.05 717
14602.19 721
14603.33 681
14604.48 686
14605.62 681
14606.76 705
14607.90 719
14609.04 693
14610.19 719
14611.33 710
14612.47 709
14613.61 693
14614.75 690
14615.90 667
14617.04 692
14618.18 670
14619.32 681
14620.47 724
14621.61 750
14622.75 761
14623.89 694
14625.04 763
14626.18 696
14627.32 675
14628.46 706
14629.61 698
14630.75 700
14631.89 716
14633.04 750
14634.18 708
14635.32 722
14636.47 759
14637.61 740
14638.75 727
14639.89 806
14641.04 771
14642.18 781
14643.32 780
14644.47 812
14645.61 785
14646.76 756
14647.90 863
14649.04 815
14650.19 797
14651.33 802
14652.47 760
14653.62 700
14654.76 753
14655.90 736
14657.05 742
14658.19 714
14659.34 733
14660.48 719
14661.62 646
14662.77 697
14663.91 717
14665.06 722
14666.20 740
14667.35 681
14668.49 666
14669.63 698
14670.78 763
14671.92 715
14673.07 659
14674.21 662
14675.36 648
14676.50 753
14677.65 654
14678.79 670
14679.94 637
14681.08 664
14682.23 636
14683.37 672
14684.52 651
14685.66 644
14686.81 606
14687.95 655
14689.10 704
14690.24 645
14691.39 665
14692.53 652
14693.68 626
14694.82 623
14695.97 640
14697.11 673
14698.26 695
14699.41 695
14700.55 639
14701.70 651
14702.84 658
14703.99 671
14705.13 658
14706.28 638
14707.43 602
14708.57 576
14709.72 641
14710.86 640
14712.01 618
14713.16 665
14714.30 665
14715.45 637
14716.59 672
14717.74 685
14718.89 629
14720.03 627
14721.18 662
14722.33 646
14723.47 608
14724.62 643
14725.77 607
14726.91 685
14728.06 658
14729.21 616
14730.35 694
14731.50 618
14732.65 652
14733.79 642
14734.94 677
14736.09 670
14737.23 620
14738.38 640
14739.53 650
14740.68 648
14741.82 676
14742.97 660
14744.12 618
14745.26 671
14746.41 594
14747.56 642
14748.71 691
14749.85 661
14751.00 628
14752.15 655
14753.30 691
14754.45 648
14755.59 634
14756.74 659
14757.89 657
14759.04 666
14760.18 668
14761.33 659
14762.48 678
14763.63 666
14764.78 656
14765.92 661
14767.07 682
14768.22 688
14769.37 711
14770.52 745
14771.67 698
14772.81 684
14773.96 687
14775.11 690
14776.26 738
14777.41 704
14778.56 711
14779.71 751
14780.86 712
14782.00 673
14783.15 691
14784.30 710
14785.45 794
14786.60 793
14787.75 760
14788.90 789
14790.05 751
14791.20 780
14792.35 800
14793.49 768
14794.64 781
14795.79 778
14796.94 803
14798.09 803
14799.24 800
14800.39 776
14801.54 833
14802.69 910
14803.84 896
14804.99 902
14806.14 845
14807.29 895
14808.44 838
14809.59 835
14810.74 760
14811.89 820
14813.04 883
14814.19 873
14815.34 776
14816.49 736
14817.64 736
14818.79 830
14819.94 839
14821.09 747
14822.24 738
14823.39 758
14824.54 792
14825.69 785
14826.84 752
14827.99 749
14829.14 768
14830.29 759
14831.44 642
14832.60 705
14833.75 717
14834.90 721
14836.05 740
14837.20 686
14838.35 663
14839.50 693
14840.65 683
14841.80 684
14842.95 689
14844.11 646
14845.26 585
14846.41 586
14847.56 586
14848.71 611
14849.86 624
14851.01 615
14852.17 628
14853.32 601
14854.47 617
14855.62 581
14856.77 584
14857.92 555
14859.08 548
14860.23 540
14861.38 538
14862.53 513
14863.68 562
14864.84 594
14865.99 542
14867.14 577
14868.29 609
14869.44 598
14870.60 576
14871.75 571
14872.90 576
14874.05 582
14875.21 568
14876.36 578
14877.51 596
14878.66 589
14879.82 552
14880.97 541
14882.12 589
14883.27 579
14884.43 576
14885.58 603
14886.73 592
14887.89 550
14889.04 568
14890.19 582
14891.34 563
14892.50 563
14893.65 555
14894.80 538
14895.96 516
14897.11 568
14898.26 588
14899.42 602
14900.57 568
14901.72 546
14902.88 566
14904.03 572
14905.18 563
14906.34 508
14907.49 485
14908.65 517
14909.80 560
14910.95 566
14912.11 549
14913.26 548
14914.41 591
14915.57 579
14916.72 564
14917.88 567
14919.03 556
14920.18 538
14921.34 556
14922.49 573
14923.65 576
14924.80 543
14925.96 497
14927.11 535
14928.27 540
14929.42 504
14930.57 503
14931.73 542
14932.88 511
14934.04 509
14935.19 513
14936.35 495
14937.50 493
14938.66 525
14939.81 546
14940.97 559
14942.12 572
14943.28 569
14944.43 577
14945.59 531
14946.74 508
14947.90 551
14949.05 530
14950.21 490
14951.36 556
14952.52 550
14953.68 568
14954.83 563
14955.99 509
14957.14 528
14958.30 553
14959.45 528
14960.61 508
14961.77 486
14962.92 514
14964.08 546
14965.23 510
14966.39 501
14967.54 544
14968.70 549
14969.86 548
14971.01 503
14972.17 492
14973.33 494
14974.48 556
14975.64 527
14976.79 493
14977.95 492
14979.11 495
14980.26 554
14981.42 498
14982.58 507
14983.73 552
14984.89 463
14986.05 461
14987.20 467
14988.36 498
14989.52 488
14990.67 517
14991.83 473
14992.99 536
14994.15 495
14995.30 502
14996.46 496
14997.62 508
14998.77 488
14999.93 467
15001.09 455
15002.25 412
15003.40 462
15004.56 446
15005.72 486
15006.88 493
15008.03 509
15009.19 477
15010.35 485
15011.51 449
15012.66 416
15013.82 441
15014.98 479
15016.14 487
15017.30 450
15018.45 447
15019.61 438
15020.77 472
15021.93 467
15023.09 432
15024.24 465
15025.40 430
15026.56 470
15027.72 477
15028.88 475
15030.04 445
15031.19 397
15032.35 468
15033.51 475
15034.67 429
15035.83 448
15036.99 438
15038.15 453
15039.30 393
15040.46 424
15041.62 407
15042.78 426
15043.94 413
15045.10 434
15046.26 489
15047.42 438
15048.58 436
15049.74 467
15050.90 431
15052.05 469
15053.21 455
15054.37 440
15055.53 430
15056.69 417
15057.85 432
15059.01 450
15060.17 413
15061.33 421
15062.49 434
15063.65 423
15064.81 400
15065.97 415
15067.13 418
15068.29 422
15069.45 434
15070.61 442
15071.77 421
15072.93 428
15074.09 451
15075.25 416
15076.41 454
15077.57 456
15078.73 414
15079.89 420
15081.05 412
15082.21 448
15083.37 424
15084.53 402
15085.69 392
15086.85 449
15088.01 440
15089.18 426
15090.34 401
15091.50 373
15092.66 430
15093.82 463
15094.98 427
15096.14 436
15097.30 423
15098.46 396
15099.62 415
15100.78 405
15101.95 413
15103.11 379
15104.27 389
15105.43 451
15106.59 415
15107.75 417
15108.91 424
15110.08 410
15111.24 420
15112.40 421
15113.56 435
15114.72 375
15115.88 407
15117.05 434
15118.21 419
15119.37 397
15120.53 420
15121.69 434
15122.86 420
15124.02 393
15125.18 425
15126.34 377
15127.50 430
15128.67 420
15129.83 420
15130.99 423
15132.15 363
15133.32 402
15134.48 420
15135.64 379
15136.80 406
15137.97 400
15139.13 397
15140.29 463
15141.45 391
15142.62 401
15143.78 428
15144.94 420
15146.11 424
15147.27 369
15148.43 385
15149.59 412
15150.76 422
15151.92 416
15153.08 414
15154.25 394
15155.41 401
15156.57 397
15157.74 438
15158.90 393
15160.06 428
15161.23 436
15162.39 449
15163.55 497
15164.72 409
15165.88 388
15167.05 413
15168.21 459
15169.37 439
15170.54 421
15171.70 413
15172.86 406
15174.03 450
15175.19 450
15176.36 448
15177.52 445
15178.69 426
15179.85 416
15181.01 405
15182.18 395
15183.34 401
15184.51 455
15185.67 446
15186.84 422
15188.00 427
15189.16 442
15190.33 427
15191.49 398
15192.66 401
15193.82 465
15194.99 467
15196.15 436
15197.32 426
15198.48 467
15199.65 445
15200.81 464
15201.98 464
15203.14 424
15204.31 424
15205.47 416
15206.64 430
15207.80 442
15208.97 441
15210.13 445
15211.30 480
15212.47 435
15213.63 438
15214.80 426
15215.96 407
15217.13 425
15218.29 411
15219.46 445
15220.62 420
15221.79 428
15222.96 433
15224.12 462
15225.29 473
15226.45 514
15227.62 467
15228.79 408
15229.95 441
15231.12 431
15232.29 446
15233.45 435
15234.62 430
15235.78 455
15236.95 429
15238.12 437
15239.28 444
15240.45 443
15241.62 455
15242.78 487
15243.95 471
15245.12 517
15246.28 447
15247.45 479
15248.62 499
15249.78 520
15250.95 512
15252.12 456
15253.28 501
15254.45 481
15255.62 455
15256.79 484
15257.95 453
15259.12 498
15260.29 460
15261.46 448
15262.62 462
15263.79 448
15264.96 444
15266.13 431
15267.29 404
15268.46 462
15269.63 437
15270.80 396
15271.96 394
15273.13 431
15274.30 434
15275.47 456
15276.64 416
15277.80 413
15278.97 454
15280.14 462
15281.31 469
15282.48 419
15283.64 414
15284.81 416
15285.98 454
15287.15 445
15288.32 387
15289.49 403
15290.65 442
15291.82 453
15292.99 379
15294.16 401
15295.33 437
15296.50 440
15297.67 425
15298.83 414
15300.00 390
15301.17 402
15302.34 408
15303.51 402
15304.68 421
15305.85 420
15307.02 408
15308.19 457
15309.36 408
15310.52 457
15311.69 413
15312.86 440
15314.03 439
15315.20 402
15316.37 410
15317.54 416
15318.71 415
15319.88 389
15321.05 417
15322.22 397
15323.39 458
15324.56 435
15325.73 404
15326.90 422
15328.07 400
15329.24 389
15330.41 378
15331.58 383
15332.75 424
15333.92 365
15335.09 406
15336.26 434
15337.43 423
15338.60 404
15339.77 374
15340.94 415
15342.11 449
15343.28 473
15344.45 417
15345.62 442
15346.79 413
15347.96 426
15349.13 427
15350.31 385
15351.48 406
15352.65 405
15353.82 419
15354.99 414
15356.16 409
15357.33 420
15358.50 418
15359.67 398
15360.84 407
15362.02 415
15363.19 411
15364.36 376
15365.53 429
15366.70 429
15367.87 423
15369.04 387
15370.21 417
15371.39 399
15372.56 396
15373.73 431
15374.90 402
15376.07 396
15377.24 422
15378.42 411
15379.59 429
15380.76 378
15381.93 412
15383.10 419
15384.28 380
15385.45 444
15386.62 367
15387.79 438
15388.97 424
15390.14 389
15391.31 429
15392.48 396
15393.65 368
15394.83 411
15396.00 421
15397.17 452
15398.34 429
15399.52 426
15400.69 449
15401.86 417
15403.04 456
15404.21 440
15405.38 404
15406.55 415
15407.73 429
15408.90 398
15410.07 417
15411.25 394
15412.42 410
15413.59 456
15414.77 430
15415.94 451
15417.11 453
15418.29 454
15419.46 426
15420.63 411
15421.81 422
15422.98 461
15424.15 426
15425.33 398
15426.50 403
15427.67 417
15428.85 399
15430.02 416
15431.20 437
15432.37 430
15433.54 425
15434.72 387
15435.89 438
15437.07 440
15438.24 394
15439.41 409
15440.59 417
15441.76 421
15442.94 438
15444.11 415
15445.29 401
15446.46 419
15447.63 359
15448.81 428
15449.98 502
15451.16 388
15452.33 409
15453.51 402
15454.68 417
15455.86 425
15457.03 379
15458.21 422
15459.38 465
15460.56 402
15461.73 405
15462.91 366
15464.08 372
15465.26 399
15466.43 457
15467.61 428
15468.78 434
15469.96 442
15471.13 450
15472.31 414
15473.48 417
15474.66 404
15475.83 398
15477.01 441
15478.19 406
15479.36 422
15480.54 432
15481.71 434
15482.89 421
15484.06 399
15485.24 419
15486.42 487
15487.59 436
15488.77 407
15489.94 415
15491.12 380
15492.30 466
15493.47 478
15494.65 468
15495.83 464
15497.00 489
15498.18 446
15499.36 431
15500.53 434
15501.71 434
15502.88 493
15504.06 429
15505.24 427
15506.41 434
15507.59 424
15508.77 419
15509.95 424
15511.12 431
15512.30 434
15513.48 427
15514.65 435
15515.83 413
15517.01 410
15518.18 426
15519.36 447
15520.54 416
15521.72 465
15522.89 429
15524.07 414
15525.25 441
15526.43 437
15527.60 411
15528.78 423
15529.96 427
15531.14 411
15532.31 457
15533.49 473
15534.67 461
15535.85 420
15537.03 427
15538.20 445
15539.38 463
15540.56 439
15541.74 429
15542.92 449
15544.09 408
15545.27 430
15546.45 457
15547.63 424
15548.81 454
15549.98 440
15551.16 478
15552.34 479
15553.52 437
15554.70 454
15555.88 483
15557.06 475
15558.23 447
15559.41 444
15560.59 432
15561.77 479
15562.95 477
15564.13 459
15565.31 472
15566.49 477
15567.67 522
15568.84 470
15570.02 457
15571.20 443
15572.38 447
15573.56 466
15574.74 421
15575.92 466
15577.10 481
15578.28 496
15579.46 459
15580.64 473
15581.82 474
15583.00 470
15584.18 509
15585.36 481
15586.54 512
15587.72 473
15588.90 486
15590.08 524
15591.26 485
15592.44 494
15593.62 458
15594.80 482
15595.98 511
15597.16 512
15598.34 508
15599.52 475
15600.70 463
15601.88 488
15603.06 496
15604.24 531
15605.42 555
15606.60 505
15607.78 526
15608.96 563
15610.14 533
15611.32 555
15612.50 496
15613.68 491
15614.86 507
15616.05 513
15617.23 518
15618.41 532
15619.59 548
15620.77 535
15621.95 498
15623.13 526
15624.31 512
15625.49 519
15626.68 577
15627.86 556
15629.04 557
15630.22 591
15631.40 561
15632.58 583
15633.76 515
15634.95 559
15636.13 546
15637.31 562
15638.49 639
15639.67 596
15640.85 570
15642.04 560
15643.22 561
15644.40 550
15645.58 600
15646.76 578
15647.95 614
15649.13 597
15650.31 613
15651.49 613
15652.67 577
15653.86 622
15655.04 615
15656.22 652
15657.40 664
15658.59 628
15659.77 604
15660.95 628
15662.13 641
15663.32 624
15664.50 578
15665.68 539
15666.87 642
15668.05 611
15669.23 602
15670.41 642
15671.60 609
15672.78 603
15673.96 605
15675.15 623
15676.33 617
15677.51 558
15678.70 618
15679.88 697
15681.06 573
15682.25 556
15683.43 598
15684.61 627
15685.80 632
15686.98 599
15688.16 612
15689.35 630
15690.53 678
15691.72 629
15692.90 558
15694.08 622
15695.27 635
15696.45 661
15697.63 734
15698.82 646
15700.00 624
15701.19 597
15702.37 643
15703.56 653
15704.74 629
15705.92 602
15707.11 636
15708.29 668
15709.48 627
15710.66 660
15711.85 694
15713.03 702
15714.21 691
15715.40 731
15716.58 714
15717.77 715
15718.95 667
15720.14 681
15721.32 705
15722.51 683
15723.69 705
15724.88 718
15726.06 744
15727.25 722
15728.43 677
15729.62 708
15730.80 784
15731.99 769
15733.17 728
15734.36 785
15735.55 810
15736.73 742
15737.92 720
15739.10 748
15740.29 766
15741.47 786
15742.66 746
15743.84 759
15745.03 750
15746.22 836
15747.40 765
15748.59 716
15749.77 673
15750.96 719
15752.15 724
15753.33 716
15754.52 735
15755.70 675
15756.89 726
15758.08 708
15759.26 757
15760.45 737
15761.64 771
15762.82 764
15764.01 724
15765.20 832
15766.38 723
15767.57 757
15768.76 783
15769.94 742
15771.13 773
15772.32 708
15773.50 720
15774.69 770
15775.88 740
15777.06 721
15778.25 727
15779.44 711
15780.62 691
15781.81 664
15783.00 728
15784.19 743
15785.37 705
15786.56 723
15787.75 774
15788.94 737
15790.12 700
15791.31 641
15792.50 705
15793.69 678
15794.87 702
15796.06 659
15797.25 708
15798.44 709
15799.62 701
15800.81 699
15802.00 677
15803.19 664
15804.38 667
15805.56 698
15806.75 665
15807.94 694
15809.13 691
15810.32 654
15811.50 624
15812.69 653
15813.88 623
15815.07 621
15816.26 619
15817.45 610
15818.64 592
15819.82 637
15821.01 597
15822.20 644
15823.39 616
15824.58 653
15825.77 630
15826.96 619
15828.15 616
15829.33 569
15830.52 566
15831.71 563
15832.90 544
15834.09 578
15835.28 561
15836.47 598
15837.66 574
15838.85 645
15840.04 567
15841.23 570
15842.42 560
15843.61 547
15844.79 573
15845.98 559
15847.17 540
15848.36 595
15849.55 590
15850.74 573
15851.93 566
15853.12 539
15854.31 562
15855.50 519
15856.69 576
15857.88 615
15859.07 540
15860.26 549
15861.45 592
15862.64 558
15863.83 564
15865.02 562
15866.21 569
15867.40 563
15868.60 545
15869.79 522
15870.98 577
15872.17 569
15873.36 519
15874.55 522
15875.74 595
15876.93 575
15878.12 565
15879.31 551
15880.50 558
15881.69 571
15882.88 513
15884.07 532
15885.27 568
15886.46 555
15887.65 519
15888.84 499
15890.03 568
15891.22 560
15892.41 517
15893.60 568
15894.80 522
15895.99 505
15897.18 502
15898.37 526
15899.56 582
15900.75 546
15901.95 528
15903.14 529
15904.33 542
15905.52 494
15906.71 590
15907.90 565
15909.10 557
15910.29 547
15911.48 482
15912.67 504
15913.86 558
15915.06 563
15916.25 511
15917.44 517
15918.63 533
15919.83 577
15921.02 582
15922.21 528
15923.40 546
15924.60 561
15925.79 600
15926.98 585
15928.17 564
15929.37 515
15930.56 539
15931.75 536
15932.94 562
15934.14 555
15935.33 558
15936.52 509
15937.72 516
15938.91 554
15940.10 562
15941.30 551
15942.49 583
15943.68 557
15944.88 510
15946.07 528
15947.26 512
15948.46 524
15949.65 566
15950.84 496
15952.04 525
15953.23 498
15954.42 475
15955.62 484
15956.81 485
15958.01 480
15959.20 481
15960.39 496
15961.59 548
15962.78 492
15963.97 466
15965.17 436
15966.36 446
15967.56 446
15968.75 432
15969.95 463
15971.14 458
15972.33 442
15973.53 444
15974.72 467
15975.92 458
15977.11 482
15978.31 473
15979.50 477
15980.70 451
15981.89 468
15983.09 447
15984.28 447
15985.47 448
15986.67 416
15987.86 464
15989.06 422
15990.25 464
15991.45 482
15992.64 437
15993.84 380
15995.03 481
15996.23 450
15997.43 430
15998.62 404
15999.82 399
16001.01 470
16002.21 424
16003.40 432
16004.60 442
16005.79 398
16006.99 430
16008.18 394
16009.38 475
16010.58 470
16011.77 439
16012.97 442
16014.16 398
16015.36 400
16016.56 403
16017.75 437
16018.95 444
16020.14 396
16021.34 436
16022.54 409
16023.73 435
16024.93 399
16026.13 364
16027.32 417
16028.52 386
16029.71 428
16030.91 412
16032.11 423
16033.30 400
16034.50 399
16035.70 401
16036.89 381
16038.09 426
16039.29 400
16040.49 439
16041.68 363
16042.88 411
16044.08 375
16045.27 388
16046.47 420
16047.67 428
16048.86 396
16050.06 390
16051.26 403
16052.46 385
16053.65 416
16054.85 391
16056.05 422
16057.25 435
16058.44 417
16059.64 410
16060.84 369
16062.04 400
16063.23 381
16064.43 370
16065.63 382
16066.83 411
16068.03 421
16069.22 374
16070.42 370
16071.62 420
16072.82 413
16074.02 396
16075.21 373
16076.41 381
16077.61 332
16078.81 376
16080.01 362
16081.21 404
16082.40 443
16083.60 373
16084.80 402
16086.00 365
16087.20 395
16088.40 387
16089.60 349
16090.79 405
16091.99 403
16093.19 348
16094.39 394
16095.59 415
16096.79 375
16097.99 415
16099.19 399
16100.39 416
16101.59 358
16102.78 367
16103.98 389
16105.18 361
16106.38 363
16107.58 362
16108.78 409
16109.98 422
16111.18 393
16112.38 375
16113.58 354
16114.78 376
16115.98 355
16117.18 370
16118.38 365
16119.58 349
16120.78 348
16121.98 406
16123.18 365
16124.38 348
16125.58 382
16126.78 425
16127.98 338
16129.18 327
16130.38 371
16131.58 364
16132.78 352
16133.98 328
16135.18 356
16136.38 377
16137.58 357
16138.78 354
16139.98 389
16141.18 342
16142.38 348
16143.58 377
16144.79 372
16145.99 340
16147.19 373
16148.39 403
16149.59 414
16150.79 391
16151.99 375
16153.19 320
16154.39 380
16155.59 432
16156.80 385
16158.00 347
16159.20 414
16160.40 390
16161.60 396
16162.80 403
16164.00 364
16165.21 382
16166.41 395
16167.61 356
16168.81 366
16170.01 399
16171.21 359
16172.42 358
16173.62 344
16174.82 389
16176.02 411
16177.22 403
16178.43 350
16179.63 378
16180.83 380
16182.03 348
16183.23 393
16184.44 369
16185.64 392
16186.84 361
16188.04 375
16189.25 386
16190.45 347
16191.65 350
16192.85 350
16194.06 392
16195.26 398
16196.46 361
16197.66 351
16198.87 382
16200.07 393
16201.27 355
16202.48 361
16203.68 347
16204.88 379
16206.09 373
16207.29 394
16208.49 370
16209.69 395
16210.90 406
16212.10 423
16213.30 388
16214.51 417
16215.71 424
16216.91 377
16218.12 363
16219.32 361
16220.53 404
16221.73 395
16222.93 392
16224.14 404
16225.34 343
16226.54 340
16227.75 342
16228.95 410
16230.16 442
16231.36 367
16232.56 372
16233.77 388
16234.97 365
16236.18 380
16237.38 409
16238.59 392
16239.79 393
16240.99 409
16242.20 415
16243.40 415
16244.61 390
16245.81 363
16247.02 383
16248.22 416
16249.43 361
16250.63 393
16251.84 439
16253.04 417
16254.24 381
16255.45 409
16256.65 398
16257.86 452
16259.06 396
16260.27 409
16261.48 424
16262.68 443
16263.89 422
16265.09 403
16266.30 385
16267.50 438
16268.71 433
16269.91 415
16271.12 428
16272.32 428
16273.53 443
16274.73 439
16275.94 415
16277.15 416
16278.35 422
16279.56 461
16280.76 427
16281.97 401
16283.18 425
16284.38 449
16285.59 419
16286.79 393
16288.00 412
16289.21 405
16290.41 395
16291.62 401
16292.82 437
16294.03 433
16295.24 427
16296.44 446
16297.65 424
16298.86 452
16300.06 415
16301.27 411
16302.48 473
16303.68 472
16304.89 440
16306.10 458
16307.30 448
16308.51 437
16309.72 443
16310.92 417
16312.13 424
16313.34 444
16314.55 463
16315.75 478
16316.96 468
16318.17 450
16319.37 418
16320.58 427
16321.79 482
16323.00 460
16324.20 421
16325.41 442
16326.62 448
16327.83 421
16329.03 421
16330.24 431
16331.45 412
16332.66 452
16333.87 429
16335.07 416
16336.28 447
16337.49 404
16338.70 400
16339.90 447
16341.11 415
16342.32 429
16343.53 433
16344.74 399
16345.95 430
16347.15 423
16348.36 411
16349.57 425
16350.78 381
16351.99 412
16353.20 376
16354.40 372
16355.61 368
16356.82 417
16358.03 426
16359.24 417
16360.45 379
16361.66 379
16362.87 383
16364.08 362
16365.28 378
16366.49 404
16367.70 396
16368.91 361
16370.12 370
16371.33 338
16372.54 370
16373.75 329
16374.96 362
16376.17 406
16377.38 375
16378.59 417
16379.80 417
16381.01 363
16382.21 398
16383.42 381
16384.63 342
16385.84 378
16387.05 405
16388.26 403
16389.47 345
16390.68 381
16391.89 330
16393.10 342
16394.31 364
16395.52 359
16396.73 360
16397.94 369
16399.15 411
16400.36 365
16401.57 359
16402.79 345
16404.00 363
16405.21 381
16406.42 373
16407.63 337
16408.84 316
16410.05 331
16411.26 383
16412.47 369
16413.68 348
16414.89 384
16416.10 365
16417.31 352
16418.52 359
16419.74 319
16420.95 341
16422.16 345
16423.37 350
16424.58 374
16425.79 384
16427.00 325
16428.21 380
16429.42 345
16430.64 336
16431.85 329
16433.06 313
16434.27 319
16435.48 354
16436.69 337
16437.91 350
16439.12 352
16440.33 322
16441.54 348
16442.75 359
16443.96 352
16445.18 383
16446.39 344
16447.60 360
16448.81 348
16450.02 350
16451.24 378
16452.45 375
16453.66 349
16454.87 366
16456.09 365
16457.30 366
16458.51 333
16459.72 362
16460.94 357
16462.15 326
16463.36 322
16464.57 338
16465.79 336
16467.00 346
16468.21 344
16469.43 312
16470.64 328
16471.85 363
16473.06 329
16474.28 336
16475.49 330
16476.70 325
16477.92 360
16479.13 324
16480.34 342
16481.56 347
16482.77 364
16483.98 340
16485.20 325
16486.41 293
16487.62 330
16488.84 356
16490.05 344
16491.26 308
16492.48 314
16493.69 315
16494.91 334
16496.12 362
16497.33 341
16498.55 346
16499.76 335
16500.97 328
16502.19 328
16503.40 343
16504.62 323
16505.83 318
16507.05 317
16508.26 344
16509.47 341
16510.69 324
16511.90 334
16513.12 347
16514.33 353
16515.55 327
16516.76 326
16517.98 320
16519.19 344
16520.41 316
16521.62 369
16522.83 311
16524.05 315
16525.26 380
16526.48 316
16527.69 314
16528.91 327
16530.12 360
16531.34 368
16532.55 370
16533.77 326
16534.99 327
16536.20 329
16537.42 335
16538.63 317
16539.85 322
16541.06 307
16542.28 303
16543.49 347
16544.71 285
16545.92 300
16547.14 334
16548.36 318
16549.57 323
16550.79 345
16552.00 355
16553.22 320
16554.44 333
16555.65 362
16556.87 304
16558.08 309
16559.30 313
16560.52 339
16561.73 315
16562.95 334
16564.17 322
16565.38 338
16566.60 381
16567.81 364
16569.03 337
16570.25 326
16571.46 324
16572.68 346
16573.90 332
16575.11 313
16576.33 338
16577.55 287
16578.76 314
16579.98 314
16581.20 324
16582.42 322
16583.63 332
16584.85 341
16586.07 309
16587.28 325
16588.50 332
16589.72 340
16590.94 315
16592.15 311
16593.37 320
16594.59 355
16595.81 355
16597.02 331
16598.24 314
16599.46 334
16600.68 397
16601.89 386
16603.11 330
16604.33 354
16605.55 324
16606.77 328
16607.98 332
16609.20 307
16610.42 305
16611.64 331
16612.86 345
16614.07 341
16615.29 314
16616.51 335
16617.73 347
16618.95 334
16620.17 347
16621.38 288
16622.60 288
16623.82 317
16625.04 339
16626.26 274
16627.48 293
16628.70 325
16629.91 295
16631.13 281
16632.35 292
16633.57 307
16634.79 294
16636.01 295
16637.23 294
16638.45 304
16639.67 302
16640.89 310
16642.10 288
16643.32 306
16644.54 308
16645.76 317
16646.98 339
16648.20 306
16649.42 316
16650.64 330
16651.86 360
16653.08 312
16654.30 296
16655.52 319
16656.74 326
16657.96 319
16659.18 310
16660.40 309
16661.62 342
16662.84 313
16664.06 300
16665.28 322
16666.50 285
16667.72 296
16668.94 332
16670.16 327
16671.38 294
16672.60 339
16673.82 322
16675.04 354
16676.26 331
16677.48 317
16678.70 324
16679.92 307
16681.14 331
16682.36 302
16683.58 314
16684.80 290
16686.03 298
16687.25 282
16688.47 318
16689.69 322
16690.91 363
16692.13 332
16693.35 318
16694.57 326
16695.79 302
16697.02 301
16698.24 332
16699.46 322
16700.68 316
16701.90 308
16703.12 293
16704.34 363
16705.57 292
16706.79 295
16708.01 287
16709.23 344
16710.45 315
16711.67 324
16712.90 313
16714.12 331
16715.34 342
16716.56 315
16717.78 319
16719.01 323
16720.23 370
16721.45 321
16722.67 353
16723.89 372
16725.12 333
16726.34 343
16727.56 364
16728.78 337
16730.01 319
16731.23 313
16732.45 334
16733.67 326
16734.90 306
16736.12 303
16737.34 327
16738.56 356
16739.79 369
16741.01 348
16742.23 282
16743.46 322
16744.68 299
16745.90 340
16747.12 352
16748.35 343
16749.57 323
16750.79 340
16752.02 315
16753.24 353
16754.46 328
16755.69 337
16756.91 327
16758.13 311
16759.36 359
16760.58 327
16761.80 336
16763.03 354
16764.25 325
16765.48 307
16766.70 344
16767.92 337
16769.15 357
16770.37 323
16771.60 334
16772.82 331
16774.04 336
16775.27 353
16776.49 329
16777.72 328
16778.94 369
16780.16 319
16781.39 306
16782.61 319
16783.84 339
16785.06 323
16786.29 346
16787.51 320
16788.74 307
16789.96 322
16791.18 325
16792.41 297
16793.63 325
16794.86 350
16796.08 327
16797.31 338
16798.53 328
16799.76 325
16800.98 312
16802.21 309
16803.43 316
16804.66 324
16805.88 300
16807.11 331
16808.33 330
16809.56 329
16810.79 300
16812.01 300
16813.24 333
16814.46 325
16815.69 327
16816.91 338
16818.14 337
16819.36 340
16820.59 310
16821.82 303
16823.04 322
16824.27 292
16825.49 305
16826.72 285
16827.95 293
16829.17 299
16830.40 320
16831.62 308
16832.85 311
16834.08 327
16835.30 298
16836.53 344
16837.76 325
16838.98 330
16840.21 327
16841.44 291
16842.66 279
16843.89 290
16845.11 315
16846.34 317
16847.57 314
16848.80 320
16850.02 311
16851.25 302
16852.48 287
16853.70 336
16854.93 358
16856.16 295
16857.38 300
16858.61 326
16859.84 313
16861.07 333
16862.29 299
16863.52 334
16864.75 350
16865.97 312
16867.20 276
16868.43 314
16869.66 372
16870.89 358
16872.11 307
16873.34 311
16874.57 322
16875.80 346
16877.02 346
16878.25 345
16879.48 361
16880.71 343
16881.94 338
16883.16 405
16884.39 332
16885.62 314
16886.85 318
16888.08 314
16889.30 384
16890.53 337
16891.76 354
16892.99 382
16894.22 334
16895.45 353
16896.67 379
16897.90 373
16899.13 390
16900.36 342
16901.59 338
16902.82 333
16904.05 352
16905.28 370
16906.50 361
16907.73 378
16908.96 383
16910.19 379
16911.42 375
16912.65 349
16913.88 389
16915.11 341
16916.34 343
16917.57 350
16918.80 304
16920.03 344
16921.26 326
16922.48 336
16923.71 325
16924.94 324
16926.17 345
16927.40 329
16928.63 327
16929.86 352
16931.09 334
16932.32 349
16933.55 337
16934.78 353
16936.01 303
16937.24 307
16938.47 336
16939.70 316
16940.93 297
16942.16 290
16943.39 319
16944.62 299
16945.85 269
16947.08 325
16948.31 312
16949.54 303
16950.78 316
16952.01 315
16953.24 257
16954.47 302
16955.70 301
16956.93 326
16958.16 298
16959.39 258
16960.62 271
16961.85 318
16963.08 320
16964.31 285
16965.54 326
16966.78 337
16968.01 298
16969.24 264
16970.47 282
16971.70 313
16972.93 301
16974.16 310
16975.39 297
16976.63 326
16977.86 310
16979.09 285
16980.32 304
16981.55 330
16982.78 343
16984.02 357
16985.25 296
16986.48 271
16987.71 290
16988.94 287
16990.18 274
16991.41 298
16992.64 313
16993.87 325
16995.10 296
16996.34 297
16997.57 308
16998.80 286
17000.03 295
17001.26 311
17002.50 285
17003.73 270
17004.96 291
17006.19 316
17007.43 313
17008.66 308
17009.89 275
17011.12 286
17012.36 355
17013.59 300
17014.82 265
17016.06 279
17017.29 329
17018.52 317
17019.76 294
17020.99 325
17022.22 303
17023.45 327
17024.69 327
17025.92 330
17027.15 309
17028.39 301
17029.62 318
17030.85 287
17032.09 308
17033.32 300
17034.55 301
17035.79 324
17037.02 320
17038.26 269
17039.49 302
17040.72 307
17041.96 289
17043.19 298
17044.43 261
17045.66 303
17046.89 324
17048.13 306
17049.36 305
17050.60 260
17051.83 296
17053.06 299
17054.30 307
17055.53 297
17056.77 280
17058.00 317
17059.24 291
17060.47 310
17061.70 296
17062.94 269
17064.17 291
17065.41 248
17066.64 244
17067.88 288
17069.11 261
17070.35 281
17071.58 272
17072.82 274
17074.05 256
17075.29 282
17076.52 279
17077.76 273
17078.99 254
17080.23 322
17081.46 285
17082.70 315
17083.93 283
17085.17 267
17086.41 301
17087.64 242
17088.88 260
17090.11 283
17091.35 253
17092.58 259
17093.82 246
17095.05 252
17096.29 255
17097.53 272
17098.76 291
17100.00 260
17101.23 250
17102.47 251
17103.71 269
17104.94 256
17106.18 255
17107.41 247
17108.65 258
17109.89 288
17111.12 280
17112.36 287
17113.60 244
17114.83 226
17116.07 277
17117.31 287
17118.54 233
17119.78 266
17121.02 273
17122.25 287
17123.49 266
17124.73 290
17125.96 314
17127.20 268
17128.44 259
17129.67 275
17130.91 288
17132.15 255
17133.39 251
17134.62 260
17135.86 255
17137.10 241
17138.33 261
17139.57 270
17140.81 233
17142.05 243
17143.28 259
17144.52 263
17145.76 268
17147.00 237
17148.23 234
17149.47 281
17150.71 249
17151.95 242
17153.19 244
17154.42 244
17155.66 268
17156.90 266
17158.14 255
17159.38 246
17160.61 258
17161.85 289
17163.09 240
17164.33 230
17165.57 227
17166.81 261
17168.04 267
17169.28 258
17170.52 265
17171.76 251
17173.00 240
17174.24 270
17175.47 237
17176.71 271
17177.95 259
17179.19 242
17180.43 254
17181.67 246
17182.91 247
17184.15 279
17185.39 257
17186.62 275
17187.86 275
17189.10 259
17190.34 278
17191.58 278
17192.82 237
17194.06 249
17195.30 258
17196.54 242
17197.78 240
17199.02 254
17200.26 257
17201.50 260
17202.74 277
17203.98 244
17205.22 241
17206.46 303
17207.70 257
17208.94 264
17210.18 244
17211.42 221
17212.66 233
17213.90 280
17215.14 259
17216.38 280
17217.62 246
17218.86 246
17220.10 238
17221.34 237
17222.58 243
17223.82 273
17225.06 212
17226.30 258
17227.54 277
17228.78 263
17230.02 234
17231.26 219
17232.50 261
17233.74 268
17234.98 241
17236.22 251
17237.47 223
17238.71 220
17239.95 265
17241.19 252
17242.43 209
17243.67 213
17244.91 230
17246.15 241
17247.39 251
17248.64 233
17249.88 257
17251.12 254
17252.36 310
17253.60 252
17254.84 242
17256.08 250
17257.33 275
17258.57 225
17259.81 223
17261.05 250
17262.29 263
17263.54 276
17264.78 248
17266.02 240
17267.26 208
17268.50 244
17269.75 256
17270.99 236
17272.23 230
17273.47 273
17274.71 253
17275.96 221
17277.20 231
17278.44 248
17279.68 210
17280.93 252
17282.17 245
17283.41 222
17284.65 235
17285.90 223
17287.14 240
17288.38 259
17289.62 255
17290.87 279
17292.11 238
17293.35 235
17294.60 249
17295.84 287
17297.08 230
17298.33 246
17299.57 251
17300.81 232
17302.05 212
17303.30 236
17304.54 257
17305.78 264
17307.03 228
17308.27 266
17309.52 263
17310.76 244
17312.00 272
17313.25 218
17314.49 255
17315.73 251
17316.98 208
17318.22 230
17319.47 218
17320.71 246
17321.95 264
17323.20 236
17324.44 237
17325.69 253
17326.93 252
17328.17 238
17329.42 222
17330.66 238
17331.91 249
17333.15 256
17334.40 264
17335.64 252
17336.88 261
17338.13 256
17339.37 236
17340.62 258
17341.86 231
17343.11 257
17344.35 242
17345.60 223
17346.84 253
17348.09 230
17349.33 241
17350.58 253
17351.82 263
17353.07 258
17354.31 218
17355.56 233
17356.80 241
17358.05 239
17359.29 233
17360.54 254
17361.78 237
17363.03 230
17364.27 239
17365.52 247
17366.77 230
17368.01 235
17369.26 258
17370.50 260
17371.75 245
17372.99 243
17374.24 250
17375.49 310
17376.73 247
17377.98 246
17379.22 238
17380.47 249
17381.72 276
17382.96 244
17384.21 240
17385.45 221
17386.70 245
17387.95 250
17389.19 238
17390.44 223
17391.69 252
17392.93 218
17394.18 231
17395.43 194
17396.67 230
17397.92 229
17399.17 226
17400.41 217
17401.66 238
17402.91 249
17404.15 236
17405.40 231
17406.65 271
17407.89 223
17409.14 248
17410.39 216
17411.64 216
17412.88 224
17414.13 220
17415.38 248
17416.63 219
17417.87 236
17419.12 221
17420.37 240
17421.62 249
17422.86 271
17424.11 238
17425.36 228
17426.61 246
17427.85 214
17429.10 253
17430.35 215
17431.60 221
17432.85 226
17434.09 247
17435.34 261
17436.59 252
17437.84 235
17439.09 182
17440.33 222
17441.58 237
17442.83 276
17444.08 267
17445.33 232
17446.58 236
17447.82 247
17449.07 249
17450.32 248
17451.57 267
17452.82 244
17454.07 248
17455.32 249
17456.57 208
17457.81 225
17459.06 241
17460.31 258
17461.56 216
17462.81 242
17464.06 219
17465.31 252
17466.56 269
17467.81 233
17469.06 231
17470.30 199
17471.55 226
17472.80 244
17474.05 272
17475.30 275
17476.55 244
17477.80 255
17479.05 261
17480.30 223
17481.55 272
17482.80 225
17484.05 245
17485.30 231
17486.55 245
17487.80 264
17489.05 228
17490.30 243
17491.55 266
17492.80 231
17494.05 239
17495.30 206
17496.55 230
17497.80 223
17499.05 220
17500.30 220
17501.55 210
17502.80 235
17504.05 246
17505.30 215
17506.55 255
17507.80 223
17509.06 224
17510.31 235
17511.56 270
17512.81 250
17514.06 226
17515.31 222
17516.56 262
17517.81 252
17519.06 231
17520.31 232
17521.56 223
17522.82 225
17524.07 232
17525.32 223
17526.57 253
17527.82 229
17529.07 252
17530.32 255
17531.58 238
17532.83 273
17534.08 271
17535.33 266
17536.58 238
17537.83 225
17539.09 238
17540.34 231
17541.59 223
17542.84 245
17544.09 232
17545.35 225
17546.60 248
17547.85 223
17549.10 244
17550.35 237
17551.61 260
17552.86 271
17554.11 261
17555.36 201
17556.62 276
17557.87 259
17559.12 241
17560.37 206
17561.63 236
17562.88 281
17564.13 243
17565.38 225
17566.64 245
17567.89 243
17569.14 216
17570.39 245
17571.65 231
17572.90 204
17574.15 227
17575.41 252
17576.66 207
17577.91 252
17579.17 254
17580.42 246
17581.67 256
17582.93 269
17584.18 239
17585.43 237
17586.69 219
17587.94 258
17589.19 256
17590.45 230
17591.70 197
17592.95 240
17594.21 271
17595.46 285
17596.72 246
17597.97 249
17599.22 264
17600.48 237
17601.73 248
17602.99 260
17604.24 252
17605.49 274
17606.75 246
17608.00 276
17609.26 276
17610.51 286
17611.76 266
17613.02 266
17614.27 246
17615.53 243
17616.78 243
17618.04 251
17619.29 256
17620.55 263
17621.80 232
17623.06 247
17624.31 218
17625.57 231
17626.82 226
17628.08 227
17629.33 271
17630.59 224
17631.84 219
17633.10 220
17634.35 246
17635.61 242
17636.86 212
17638.12 261
17639.37 270
17640.63 255
17641.88 240
17643.14 229
17644.39 236
17645.65 243
17646.91 252
17648.16 277
17649.42 256
17650.67 251
17651.93 252
17653.18 220
17654.44 224
17655.70 213
17656.95 220
17658.21 246
17659.46 242
17660.72 218
17661.98 204
17663.23 253
17664.49 242
17665.75 246
17667.00 237
17668.26 218
17669.51 214
17670.77 224
17672.03 211
17673.28 221
17674.54 205
17675.80 184
17677.05 221
17678.31 225
17679.57 240
17680.82 246
17682.08 236
17683.34 261
17684.60 212
17685.85 228
17687.11 221
17688.37 237
17689.62 230
17690.88 256
17692.14 212
17693.40 215
17694.65 226
17695.91 260
17697.17 214
17698.42 229
17699.68 239
17700.94 224
17702.20 226
17703.46 235
17704.71 215
17705.97 189
17707.23 236
17708.49 198
17709.74 205
17711.00 194
17712.26 225
17713.52 242
17714.78 209
17716.03 252
17717.29 209
17718.55 238
17719.81 202
17721.07 242
17722.33 242
17723.58 252
17724.84 242
17726.10 247
17727.36 249
17728.62 223
17729.88 217
17731.13 205
17732.39 242
17733.65 234
17734.91 231
17736.17 190
17737.43 212
17738.69 249
17739.95 235
17741.21 209
17742.46 215
17743.72 204
17744.98 220
17746.24 238
17747.50 214
17748.76 225
17750.02 229
17751.28 223
17752.54 218
17753.80 214
17755.06 205
17756.32 232
17757.58 208
17758.84 251
17760.10 221
17761.36 221
17762.61 224
17763.87 208
17765.13 215
17766.39 244
17767.65 227
17768.91 192
17770.17 189
17771.43 187
17772.69 222
17773.95 220
17775.21 209
17776.48 212
17777.74 212
17779.00 188
17780.26 225
17781.52 256
17782.78 223
17784.04 218
17785.30 227
17786.56 232
17787.82 213
17789.08 214
17790.34 194
17791.60 213
17792.86 238
17794.12 267
17795.38 232
17796.65 238
17797.91 216
17799.17 250
17800.43 245
17801.69 209
17802.95 197
17804.21 237
17805.47 219
17806.73 192
17808.00 179
17809.26 192
17810.52 198
17811.78 200
17813.04 221
17814.30 197
17815.56 203
17816.83 188
17818.09 230
17819.35 223
17820.61 190
17821.87 211
17823.14 218
17824.40 265
17825.66 218
17826.92 225
17828.18 208
17829.45 236
17830.71 201
17831.97 207
17833.23 209
17834.49 201
17835.76 261
17837.02 256
17838.28 237
17839.54 227
17840.81 240
17842.07 195
17843.33 257
17844.59 227
17845.86 217
17847.12 225
17848.38 205
17849.65 180
17850.91 222
17852.17 225
17853.43 217
17854.70 235
17855.96 208
17857.22 211
17858.49 230
17859.75 230
17861.01 229
17862.28 206
17863.54 239
17864.80 222
17866.07 204
17867.33 200
17868.59 192
17869.86 226
17871.12 213
17872.38 218
17873.65 221
17874.91 215
17876.18 193
17877.44 180
17878.70 202
17879.97 195
17881.23 215
17882.50 224
17883.76 248
17885.02 214
17886.29 223
17887.55 234
17888.82 236
17890.08 224
17891.35 198
17892.61 207
17893.87 216
17895.14 237
17896.40 208
17897.67 197
17898.93 213
17900.20 233
17901.46 192
17902.73 237
17903.99 225
17905.26 208
17906.52 172
17907.79 215
17909.05 233
17910.32 190
17911.58 196
17912.85 228
17914.11 212
17915.38 224
17916.64 235
17917.91 236
17919.17 229
17920.44 184
17921.70 205
17922.97 216
17924.23 255
17925.50 220
17926.76 193
17928.03 225
17929.30 221
17930.56 211
17931.83 236
17933.09 217
17934.36 205
17935.62 215
17936.89 193
17938.16 214
17939.42 225
17940.69 210
17941.96 229
17943.22 221
17944.49 199
17945.75 226
17947.02 204
17948.29 215
17949.55 212
17950.82 212
17952.09 199
17953.35 274
17954.62 216
17955.89 218
17957.15 205
17958.42 199
17959.69 210
17960.95 218
17962.22 242
17963.49 246
17964.75 248
17966.02 231
17967.29 243
17968.55 197
17969.82 185
17971.09 198
17972.36 230
17973.62 216
17974.89 212
17976.16 192
17977.42 228
17978.69 239
17979.96 198
17981.23 207
17982.49 188
17983.76 249
17985.03 221
17986.30 216
17987.57 224
17988.83 231
17990.10 203
17991.37 242
17992.64 222
17993.90 233
17995.17 208
17996.44 192
17997.71 200
17998.98 200
18000.25 188
18001.51 202
18002.78 223
18004.05 251
18005.32 212
18006.59 200
18007.86 236
18009.12 202
18010.39 187
18011.66 189
18012.93 202
18014.20 213
18015.47 231
18016.74 210
18018.00 177
18019.27 214
18020.54 202
18021.81 212
18023.08 188
18024.35 198
18025.62 210
18026.89 218
18028.16 189
18029.43 174
18030.69 203
18031.96 204
18033.23 222
18034.50 186
18035.77 206
18037.04 187
18038.31 206
18039.58 189
18040.85 184
18042.12 193
18043.39 210
18044.66 219
18045.93 187
18047.20 180
18048.47 193
18049.74 199
18051.01 217
18052.28 197
18053.55 210
18054.82 193
18056.09 217
18057.36 194
18058.63 189
18059.90 222
18061.17 205
18062.44 218
18063.71 191
18064.98 188
18066.25 212
18067.52 177
18068.79 176
18070.06 194
18071.33 195
18072.61 208
18073.88 199
18075.15 212
18076.42 190
18077.69 176
18078.96 227
18080.23 229
18081.50 224
18082.77 205
18084.04 215
18085.32 235
18086.59 228
18087.86 220
18089.13 214
18090.40 200
18091.67 210
18092.94 221
18094.22 207
18095.49 176
18096.76 229
18098.03 236
18099.30 227
18100.57 182
18101.85 183
18103.12 218
18104.39 199
18105.66 191
18106.93 228
18108.20 213
18109.48 188
18110.75 220
18112.02 209
18113.29 180
18114.57 178
18115.84 226
18117.11 230
18118.38 205
18119.65 215
18120.93 189
18122.20 218
18123.47 212
18124.74 213
18126.02 260
18127.29 217
18128.56 186
18129.84 211
18131.11 175
18132.38 189
18133.65 194
18134.93 195
18136.20 190
18137.47 195
18138.75 225
18140.02 199
18141.29 241
18142.57 223
18143.84 200
18145.11 212
18146.39 250
18147.66 201
18148.93 205
18150.21 200
18151.48 210
18152.75 209
18154.03 209
18155.30 200
18156.57 198
18157.85 194
18159.12 211
18160.40 215
18161.67 201
18162.94 209
18164.22 251
18165.49 252
18166.77 232
18168.04 225
18169.31 200
18170.59 228
18171.86 205
18173.14 254
18174.41 237
18175.68 203
18176.96 195
18178.23 222
18179.51 231
18180.78 206
18182.06 200
18183.33 189
18184.61 190
18185.88 178
18187.16 204
18188.43 200
18189.71 248
18190.98 197
18192.26 204
18193.53 210
18194.81 204
18196.08 221
18197.36 207
18198.63 209
18199.91 197
18201.18 224
18202.46 226
18203.73 215
18205.01 219
18206.28 226
18207.56 237
18208.83 186
18210.11 183
18211.39 210
18212.66 192
18213.94 189
18215.21 189
18216.49 228
18217.76 190
18219.04 216
18220.32 210
18221.59 187
18222.87 210
18224.14 199
18225.42 235
18226.70 183
18227.97 209
18229.25 212
18230.53 206
18231.80 227
18233.08 223
18234.35 178
18235.63 191
18236.91 229
18238.18 195
18239.46 201
18240.74 198
18242.01 218
18243.29 224
18244.57 225
18245.84 205
18247.12 189
18248.40 204
18249.68 205
18250.95 210
18252.23 214
18253.51 185
18254.78 205
18256.06 189
18257.34 165
18258.62 226
18259.89 224
18261.17 158
18262.45 170
18263.72 216
18265.00 203
18266.28 178
18267.56 162
18268.84 206
18270.11 194
18271.39 232
18272.67 209
18273.95 185
18275.22 199
18276.50 218
18277.78 201
18279.06 211
18280.34 206
18281.61 211
18282.89 234
18284.17 215
18285.45 208
18286.73 185
18288.01 222
18289.28 187
18290.56 207
18291.84 210
18293.12 221
18294.40 212
18295.68 249
18296.95 202
18298.23 208
18299.51 204
18300.79 186
18302.07 200
18303.35 200
18304.63 187
18305.91 236
18307.19 206
18308.46 183
18309.74 171
18311.02 206
18312.30 240
18313.58 228
18314.86 219
18316.14 173
18317.42 171
18318.70 192
18319.98 213
18321.26 236
18322.54 205
18323.82 206
18325.10 201
18326.38 217
18327.66 217
18328.94 197
18330.22 194
18331.50 236
18332.77 227
18334.05 196
18335.33 209
18336.61 199
18337.90 195
18339.18 228
18340.46 224
18341.74 226
18343.02 212
18344.30 198
18345.58 194
18346.86 211
18348.14 227
18349.42 183
18350.70 209
18351.98 221
18353.26 215
18354.54 199
18355.82 197
18357.10 192
18358.38 196
18359.66 205
18360.94 198
18362.22 212
18363.51 205
18364.79 205
18366.07 211
18367.35 213
18368.63 189
18369.91 203
18371.19 215
18372.47 211
18373.76 215
18375.04 205
18376.32 183
18377.60 182
18378.88 186
18380.16 213
18381.44 185
18382.73 200
18384.01 199
18385.29 190
18386.57 217
18387.85 197
18389.13 201
18390.42 170
18391.70 200
18392.98 183
18394.26 179
18395.54 202
18396.83 226
18398.11 192
18399.39 192
18400.67 144
18401.96 164
18403.24 189
18404.52 194
18405.80 219
18407.09 212
18408.37 179
18409.65 224
18410.93 208
18412.22 204
18413.50 194
18414.78 208
18416.06 196
18417.35 196
18418.63 208
18419.91 197
18421.20 220
18422.48 191
18423.76 186
18425.05 179
18426.33 214
18427.61 185
18428.89 169
18430.18 166
18431.46 182
18432.74 190
18434.03 217
18435.31 231
18436.60 177
18437.88 234
18439.16 181
18440.45 196
18441.73 186
18443.01 191
18444.30 191
18445.58 207
18446.87 225
18448.15 227
18449.43 184
18450.72 188
18452.00 210
18453.29 202
18454.57 218
18455.85 228
18457.14 198
18458.42 208
18459.71 211
18460.99 211
18462.28 183
18463.56 192
18464.84 217
18466.13 195
18467.41 220
18468.70 239
18469.98 230
18471.27 252
18472.55 237
18473.84 217
18475.12 202
18476.41 203
18477.69 212
18478.98 204
18480.26 187
18481.55 220
18482.83 196
18484.12 214
18485.40 194
18486.69 195
18487.97 212
18489.26 214
18490.54 218
18491.83 205
18493.11 189
18494.40 211
18495.69 189
18496.97 239
18498.26 191
18499.54 205
18500.83 218
18502.11 214
18503.40 192
18504.69 201
18505.97 199
18507.26 197
18508.54 184
18509.83 192
18511.12 194
18512.40 194
18513.69 221
18514.98 217
18516.26 209
18517.55 204
18518.83 211
18520.12 219
18521.41 203
18522.69 225
18523.98 171
18525.27 214
18526.55 251
18527.84 208
18529.13 203
18530.41 217
18531.70 210
18532.99 214
18534.27 194
18535.56 234
18536.85 221
18538.14 212
18539.42 207
18540.71 201
18542.00 198
18543.28 197
18544.57 220
18545.86 219
18547.15 186
18548.43 182
18549.72 196
18551.01 244
18552.30 194
18553.58 200
18554.87 214
18556.16 186
18557.45 190
18558.73 209
18560.02 182
18561.31 177
18562.60 202
18563.89 213
18565.17 216
18566.46 241
18567.75 232
18569.04 230
18570.33 238
18571.62 197
18572.90 200
18574.19 216
18575.48 238
18576.77 220
18578.06 215
18579.35 197
18580.63 210
18581.92 206
18583.21 249
18584.50 216
18585.79 209
18587.08 251
18588.37 226
18589.66 205
18590.94 226
18592.23 248
18593.52 239
18594.81 221
18596.10 214
18597.39 233
18598.68 228
18599.97 255
18601.26 220
18602.55 234
18603.84 231
18605.13 214
18606.41 214
18607.70 249
18608.99 228
18610.28 243
18611.57 241
18612.86 254
18614.15 211
18615.44 221
18616.73 224
18618.02 218
18619.31 253
18620.60 238
18621.89 258
18623.18 194
18624.47 214
18625.76 227
18627.05 217
18628.34 237
18629.63 239
18630.92 247
18632.21 269
18633.50 243
18634.79 242
18636.08 237
18637.37 251
18638.67 238
18639.96 267
18641.25 248
18642.54 273
18643.83 283
18645.12 226
18646.41 251
18647.70 234
18648.99 259
18650.28 247
18651.57 239
18652.86 277
18654.16 221
18655.45 250
18656.74 217
18658.03 236
18659.32 214
18660.61 246
18661.90 237
18663.19 234
18664.49 246
18665.78 271
18667.07 263
18668.36 232
18669.65 228
18670.94 205
18672.24 236
18673.53 219
18674.82 207
18676.11 240
18677.40 220
18678.70 198
18679.99 220
18681.28 224
18682.57 214
18683.86 233
18685.16 221
18686.45 223
18687.74 216
18689.03 188
18690.33 221
18691.62 222
18692.91 214
18694.20 180
18695.50 230
18696.79 212
18698.08 201
18699.37 199
18700.67 234
18701.96 241
18703.25 206
18704.54 207
18705.84 237
18707.13 207
18708.42 211
18709.72 216
18711.01 230
18712.30 243
18713.60 241
18714.89 199
18716.18 216
18717.48 236
18718.77 244
18720.06 236
18721.36 240
18722.65 212
18723.94 228
18725.24 200
18726.53 214
18727.82 234
18729.12 206
18730.41 182
18731.70 187
18733.00 196
18734.29 200
18735.59 194
18736.88 234
18738.17 196
18739.47 191
18740.76 200
18742.06 199
18743.35 194
18744.64 234
18745.94 209
18747.23 229
18748.53 215
18749.82 229
18751.12 220
18752.41 243
18753.71 200
18755.00 219
18756.30 214
18757.59 213
18758.88 209
18760.18 223
18761.47 215
18762.77 215
18764.06 232
18765.36 230
18766.65 248
18767.95 171
18769.24 179
18770.54 223
18771.83 187
18773.13 185
18774.43 184
18775.72 212
18777.02 185
18778.31 231
18779.61 216
18780.90 214
18782.20 215
18783.49 224
18784.79 229
18786.08 216
18787.38 191
18788.68 218
18789.97 193
18791.27 241
18792.56 234
18793.86 178
18795.16 239
18796.45 212
18797.75 200
18799.04 194
18800.34 178
18801.64 195
18802.93 210
18804.23 209
18805.53 230
18806.82 212
18808.12 196
18809.41 227
18810.71 217
18812.01 188
18813.30 210
18814.60 174
18815.90 170
18817.19 213
18818.49 203
18819.79 224
18821.09 202
18822.38 225
18823.68 232
18824.98 220
18826.27 174
18827.57 203
18828.87 193
18830.16 169
18831.46 169
18832.76 183
18834.06 202
18835.35 176
18836.65 181
18837.95 179
18839.25 201
18840.54 226
18841.84 222
18843.14 215
18844.44 224
18845.73 192
18847.03 200
18848.33 197
18849.63 208
18850.93 216
18852.22 226
18853.52 203
18854.82 196
18856.12 176
18857.42 222
18858.71 204
18860.01 193
18861.31 220
18862.61 192
18863.91 220
18865.21 201
18866.50 191
18867.80 176
18869.10 174
18870.40 186
18871.70 209
18873.00 198
18874.30 200
18875.60 175
18876.89 197
18878.19 184
18879.49 171
18880.79 197
18882.09 191
18883.39 210
18884.69 177
18885.99 189
18887.29 203
18888.59 222
18889.88 188
18891.18 178
18892.48 179
18893.78 184
18895.08 209
18896.38 204
18897.68 180
18898.98 180
18900.28 192
18901.58 193
18902.88 181
18904.18 161
18905.48 195
18906.78 196
18908.08 178
18909.38 197
18910.68 206
18911.98 207
18913.28 185
18914.58 202
18915.88 169
18917.18 196
18918.48 228
18919.78 219
18921.08 172
18922.38 204
18923.68 218
18924.98 175
18926.28 207
18927.58 226
18928.88 220
18930.18 242
18931.49 255
18932.79 175
18934.09 192
18935.39 199
18936.69 189
18937.99 190
18939.29 191
18940.59 203
18941.89 188
18943.19 194
18944.49 219
18945.80 188
18947.10 178
18948.40 183
18949.70 221
18951.00 219
18952.30 190
18953.60 195
18954.91 205
18956.21 202
18957.51 187
18958.81 177
18960.11 167
18961.41 186
18962.72 173
18964.02 191
18965.32 194
18966.62 214
18967.92 211
18969.23 179
18970.53 205
18971.83 200
18973.13 215
18974.43 217
18975.74 170
18977.04 172
18978.34 187
18979.64 198
18980.95 173
18982.25 172
18983.55 171
18984.85 192
18986.16 207
18987.46 184
18988.76 184
18990.06 154
18991.37 181
18992.67 207
18993.97 184
18995.28 185
18996.58 153
18997.88 191
18999.18 202
19000.49 209
19001.79 156
19003.09 208
19004.40 206
19005.70 176
19007.00 179
19008.31 227
19009.61 228
19010.91 159
19012.22 184
19013.52 205
19014.82 193
19016.13 209
19017.43 185
19018.74 175
19020.04 169
19021.34 166
19022.65 164
19023.95 171
19025.25 192
19026.56 175
19027.86 173
19029.17 187
19030.47 182
19031.77 164
19033.08 181
19034.38 185
19035.69 182
19036.99 194
19038.30 156
19039.60 169
19040.91 188
19042.21 173
19043.51 147
19044.82 187
19046.12 161
19047.43 178
19048.73 172
19050.04 191
19051.34 180
19052.65 177
19053.95 195
19055.26 175
19056.56 202
19057.87 213
19059.17 199
19060.48 202
19061.78 185
19063.09 169
19064.39 153
19065.70 184
19067.00 181
19068.31 163
19069.62 204
19070.92 196
19072.23 186
19073.53 183
19074.84 158
19076.14 183
19077.45 179
19078.75 191
19080.06 195
19081.37 170
19082.67 174
19083.98 209
19085.28 181
19086.59 198
19087.90 187
19089.20 187
19090.51 195
19091.82 181
19093.12 179
19094.43 193
19095.73 190
19097.04 189
19098.35 207
19099.65 196
19100.96 176
19102.27 170
19103.57 174
19104.88 200
19106.19 189
19107.49 169
19108.80 187
19110.11 210
19111.41 213
19112.72 164
19114.03 157
19115.33 199
19116.64 225
19117.95 211
19119.26 186
19120.56 196
19121.87 184
19123.18 193
19124.49 195
19125.79 215
19127.10 181
19128.41 212
19129.72 222
19131.02 228
19132.33 190
19133.64 191
19134.95 194
19136.25 188
19137.56 216
19138.87 192
19140.18 185
19141.49 178
19142.79 184
19144.10 181
19145.41 190
19146.72 181
19148.03 154
19149.33 183
19150.64 210
19151.95 171
19153.26 180
19154.57 153
19155.88 191
19157.18 189
19158.49 185
19159.80 187
19161.11 207
19162.42 213
19163.73 194
19165.04 230
19166.34 199
19167.65 189
19168.96 173
19170.27 200
19171.58 213
19172.89 172
19174.20 194
19175.51 194
19176.82 225
19178.13 208
19179.43 182
19180.74 187
19182.05 188
19183.36 179
19184.67 201
19185.98 213
19187.29 193
19188.60 186
19189.91 192
19191.22 180
19192.53 170
19193.84 177
19195.15 190
19196.46 172
19197.77 189
19199.08 182
19200.39 187
19201.70 199
19203.01 175
19204.32 195
19205.63 180
19206.94 165
19208.25 182
19209.56 216
19210.87 185
19212.18 190
19213.49 180
19214.80 184
19216.11 167
19217.42 194
19218.73 194
19220.04 205
19221.35 233
19222.66 175
19223.98 181
19225.29 177
19226.60 180
19227.91 181
19229.22 177
19230.53 168
19231.84 179
19233.15 176
19234.46 180
19235.77 180
19237.09 179
19238.40 162
19239.71 177
19241.02 203
19242.33 187
19243.64 194
19244.95 177
19246.27 207
19247.58 163
19248.89 175
19250.20 213
19251.51 228
19252.82 170
19254.14 212
19255.45 165
19256.76 173
19258.07 195
19259.38 178
19260.70 195
19262.01 194
19263.32 180
19264.63 174
19265.94 183
19267.26 149
19268.57 191
19269.88 169
19271.19 185
19272.51 155
19273.82 176
19275.13 181
19276.44 203
19277.76 195
19279.07 184
19280.38 180
19281.69 191
19283.01 208
19284.32 167
19285.63 186
19286.94 154
19288.26 163
19289.57 183
19290.88 201
19292.20 204
19293.51 181
19294.82 162
19296.14 160
19297.45 158
19298.76 179
19300.08 193
19301.39 165
19302.70 179
19304.02 179
19305.33 196
19306.64 171
19307.96 183
19309.27 166
19310.59 200
19311.90 191
19313.21 181
19314.53 181
19315.84 167
19317.15 196
19318.47 202
19319.78 221
19321.10 191
19322.41 160
19323.72 164
19325.04 153
19326.35 172
19327.67 196
19328.98 181
19330.30 193
19331.61 187
19332.93 160
19334.24 171
19335.55 210
19336.87 160
19338.18 170
19339.50 200
19340.81 190
19342.13 193
19343.44 181
19344.76 175
19346.07 166
19347.39 143
19348.70 187
19350.02 191
19351.33 189
19352.65 209
19353.96 182
19355.28 154
19356.59 165
19357.91 167
19359.22 154
19360.54 168
19361.86 203
19363.17 213
19364.49 173
19365.80 172
19367.12 184
19368.43 196
19369.75 177
19371.06 167
19372.38 161
19373.70 173
19375.01 167
19376.33 189
19377.64 182
19378.96 175
19380.28 200
19381.59 168
19382.91 162
19384.23 170
19385.54 165
19386.86 198
19388.17 176
19389.49 185
19390.81 173
19392.12 157
19393.44 186
19394.76 176
19396.07 168
19397.39 179
19398.71 191
19400.02 183
19401.34 183
19402.66 203
19403.97 170
19405.29 175
19406.61 166
19407.93 178
19409.24 185
19410.56 169
19411.88 198
19413.19 201
19414.51 187
19415.83 186
19417.15 176
19418.46 156
19419.78 136
19421.10 156
19422.42 184
19423.73 193
19425.05 180
19426.37 212
19427.69 191
19429.00 183
19430.32 186
19431.64 182
19432.96 172
19434.28 181
19435.59 169
19436.91 187
19438.23 180
19439.55 175
19440.87 154
19442.18 162
19443.50 176
19444.82 172
19446.14 176
19447.46 193
19448.78 176
19450.09 168
19451.41 178
19452.73 165
19454.05 199
19455.37 199
19456.69 203
19458.01 180
19459.33 169
19460.64 194
19461.96 189
19463.28 199
19464.60 186
19465.92 193
19467.24 181
19468.56 202
19469.88 181
19471.20 192
19472.52 189
19473.83 170
19475.15 237
19476.47 186
19477.79 193
19479.11 186
19480.43 171
19481.75 181
19483.07 180
19484.39 161
19485.71 174
19487.03 193
19488.35 186
19489.67 190
19490.99 170
19492.31 196
19493.63 208
19494.95 199
19496.27 196
19497.59 176
19498.91 172
19500.23 180
19501.55 195
19502.87 199
19504.19 191
19505.51 193
19506.83 186
19508.15 179
19509.47 187
19510.79 175
19512.11 163
19513.43 188
19514.75 166
19516.08 183
19517.40 178
19518.72 196
19520.04 189
19521.36 187
19522.68 189
19524.00 180
19525.32 164
19526.64 163
19527.96 167
19529.29 187
19530.61 199
19531.93 168
19533.25 172
19534.57 204
19535.89 172
19537.21 169
19538.53 177
19539.86 182
19541.18 160
19542.50 164
19543.82 166
19545.14 191
19546.46 179
19547.79 168
19549.11 186
19550.43 175
19551.75 171
19553.07 178
19554.40 181
19555.72 176
19557.04 173
19558.36 168
19559.68 170
19561.01 165
19562.33 146
19563.65 176
19564.97 180
19566.30 177
19567.62 182
19568.94 176
19570.26 184
19571.59 203
19572.91 155
19574.23 145
19575.55 154
19576.88 192
19578.20 143
19579.52 190
19580.85 160
19582.17 154
19583.49 162
19584.82 156
19586.14 160
19587.46 187
19588.78 156
19590.11 165
19591.43 171
19592.75 141
19594.08 162
19595.40 180
19596.72 158
19598.05 154
19599.37 174
19600.70 150
19602.02 149
19603.34 172
19604.67 172
19605.99 196
19607.31 231
19608.64 195
19609.96 169
19611.29 179
19612.61 195
19613.93 177
19615.26 158
19616.58 167
19617.91 176
19619.23 165
19620.55 181
19621.88 172
19623.20 147
19624.53 173
19625.85 173
19627.18 179
19628.50 152
19629.83 186
19631.15 185
19632.48 165
19633.80 193
19635.12 223
19636.45 203
19637.77 207
19639.10 179
19640.42 178
19641.75 166
19643.07 173
19644.40 202
19645.72 193
19647.05 200
19648.37 171
19649.70 197
19651.03 169
19652.35 182
19653.68 179
19655.00 187
19656.33 179
19657.65 176
19658.98 208
19660.30 178
19661.63 165
19662.96 183
19664.28 175
19665.61 161
19666.93 196
19668.26 142
19669.58 159
19670.91 175
19672.24 165
19673.56 161
19674.89 154
19676.21 178
19677.54 194
19678.87 186
19680.19 175
19681.52 156
19682.85 181
19684.17 172
19685.50 185
19686.83 189
19688.15 193
19689.48 186
19690.81 159
19692.13 151
19693.46 176
19694.79 186
19696.11 175
19697.44 189
19698.77 179
19700.09 182
19701.42 184
19702.75 186
19704.07 163
19705.40 193
19706.73 165
19708.06 144
19709.38 182
19710.71 163
19712.04 155
19713.37 179
19714.69 194
19716.02 187
19717.35 175
19718.68 164
19720.00 173
19721.33 208
19722.66 175
19723.99 170
19725.31 170
19726.64 201
19727.97 185
19729.30 166
19730.63 194
19731.95 190
19733.28 183
19734.61 174
19735.94 156
19737.27 158
19738.59 162
19739.92 180
19741.25 181
19742.58 179
19743.91 172
19745.24 178
19746.57 187
19747.89 177
19749.22 206
19750.55 163
19751.88 163
19753.21 177
19754.54 176
19755.87 171
19757.20 165
19758.52 177
19759.85 186
19761.18 185
19762.51 181
19763.84 197
19765.17 177
19766.50 194
19767.83 185
19769.16 176
19770.49 162
19771.82 178
19773.15 172
19774.47 174
19775.80 158
19777.13 159
19778.46 171
19779.79 168
19781.12 172
19782.45 170
19783.78 175
19785.11 166
19786.44 181
19787.77 186
19789.10 184
19790.43 197
19791.76 169
19793.09 204
19794.42 202
19795.75 159
19797.08 173
19798.41 166
19799.74 166
19801.07 173
19802.40 196
19803.73 167
19805.07 160
19806.40 180
19807.73 196
19809.06 174
19810.39 178
19811.72 172
19813.05 140
19814.38 185
19815.71 173
19817.04 166
19818.37 187
19819.70 168
19821.03 183
19822.37 158
19823.70 184
19825.03 163
19826.36 167
19827.69 185
19829.02 198
19830.35 151
19831.68 149
19833.02 179
19834.35 180
19835.68 160
19837.01 181
19838.34 174
19839.67 172
19841.01 194
19842.34 164
19843.67 167
19845.00 206
19846.33 192
19847.67 159
19849.00 196
19850.33 166
19851.66 154
19852.99 190
19854.33 199
19855.66 186
19856.99 179
19858.32 185
19859.65 170
19860.99 169
19862.32 183
19863.65 167
19864.98 156
19866.32 168
19867.65 181
19868.98 219
19870.32 207
19871.65 199
19872.98 162
19874.31 166
19875.65 170
19876.98 167
19878.31 222
19879.65 199
19880.98 192
19882.31 184
19883.64 165
19884.98 153
19886.31 177
19887.64 203
19888.98 197
19890.31 169
19891.64 169
19892.98 178
19894.31 193
19895.65 198
19896.98 197
19898.31 180
19899.65 189
19900.98 181
19902.31 163
19903.65 179
19904.98 172
19906.32 162
19907.65 168
19908.98 150
19910.32 172
19911.65 164
19912.99 188
19914.32 171
19915.65 150
19916.99 145
19918.32 194
19919.66 205
19920.99 198
19922.33 172
19923.66 162
19924.99 164
19926.33 196
19927.66 175
19929.00 166
19930.33 180
19931.67 208
19933.00 161
19934.34 165
19935.67 182
19937.01 179
19938.34 229
19939.68 169
19941.01 190
19942.35 195
19943.68 209
19945.02 177
19946.35 179
19947.69 202
19949.02 172
19950.36 197
19951.70 180
19953.03 183
19954.37 140
19955.70 175
19957.04 176
19958.37 163
19959.71 165
19961.04 182
19962.38 168
19963.72 177
19965.05 194
19966.39 192
19967.72 187
19969.06 169
19970.40 159
19971.73 198
19973.07 192
19974.40 182
19975.74 239
19977.08 170
19978.41 163
19979.75 182
19981.09 172
19982.42 203
19983.76 157
19985.10 178
19986.43 204
19987.77 194
19989.11 178
19990.44 188
19991.78 197
19993.12 186
19994.45 204
19995.79 187
19997.13 201
19998.46 155
19999.80 157
20001.14 158
20002.48 161
20003.81 149
20005.15 172
20006.49 183
20007.82 173
20009.16 179
20010.50 181
20011.84 213
20013.17 204
20014.51 221
20015.85 214
20017.19 200
20018.52 204
20019.86 179
20021.20 202
20022.54 169
20023.88 188
20025.21 206
20026.55 211
20027.89 181
20029.23 187
20030.57 186
20031.90 178
20033.24 184
20034.58 180
20035.92 176
20037.26 192
20038.60 193
20039.93 175
20041.27 182
20042.61 208
20043.95 194
20045.29 185
20046.63 219
20047.97 201
20049.30 166
20050.64 182
20051.98 186
20053.32 181
20054.66 181
20056.00 172
20057.34 191
20058.68 176
20060.02 184
20061.35 196
20062.69 207
20064.03 179
20065.37 180
20066.71 196
20068.05 175
20069.39 167
20070.73 178
20072.07 211
20073.41 205
20074.75 193
20076.09 184
20077.43 199
20078.77 183
20080.11 207
20081.45 179
20082.79 194
20084.13 180
20085.47 227
20086.81 197
20088.15 220
20089.49 181
20090.83 190
20092.17 195
20093.51 186
20094.85 184
20096.19 181
20097.53 208
20098.87 199
20100.21 192
20101.55 186
20102.89 198
20104.23 175
20105.57 190
20106.91 177
20108.25 205
20109.59 209
20110.93 182
20112.27 209
20113.62 192
20114.96 191
20116.30 198
20117.64 174
20118.98 171
20120.32 191
20121.66 189
20123.00 236
20124.34 210
20125.69 195
20127.03 194
20128.37 203
20129.71 190
20131.05 180
20132.39 189
20133.73 224
20135.08 180
20136.42 179
20137.76 141
20139.10 159
20140.44 192
