# Supplementary material for: MALDI-TOF MS typing enables the classification of brewing yeasts of the genus Saccharomyces to major beer styles
Source: PLoS One. 2017 Aug 9;12(8):e0181694. doi: 10.1371/journal.pone.0181694 (PMC5549903; doi:10.1371/journal.pone.0181694)
Supplement: S11 File — The directory includes 90 raw files and was zipped to “.zip”; the folder has three strains with 30 spectra per strain; S1 Text explains the raw files with an example and Table 1 represents the yeast strains used within the experiment. (ZIP) [file pone.0181694.s014.zip › 31-33/30338-503-OG-Ale-Ale-YPG-18h-E-E_2015-08-25__0_A2_1.dat]

1999.27 4049
1999.69 4043
2000.11 4206
2000.53 4006
2000.95 4047
2001.38 3965
2001.80 4036
2002.22 4100
2002.64 3857
2003.06 3983
2003.48 3740
2003.91 3852
2004.33 3848
2004.75 3725
2005.17 3636
2005.59 3764
2006.02 3765
2006.44 3720
2006.86 3838
2007.28 3731
2007.71 3991
2008.13 3711
2008.55 3555
2008.97 3759
2009.39 3806
2009.82 3787
2010.24 3920
2010.66 4203
2011.09 4120
2011.51 3969
2011.93 3923
2012.35 4014
2012.78 3962
2013.20 3806
2013.62 3896
2014.04 3818
2014.47 3995
2014.89 3658
2015.31 3667
2015.74 3583
2016.16 3626
2016.58 3462
2017.01 3800
2017.43 3871
2017.85 3658
2018.28 3699
2018.70 3748
2019.12 3894
2019.55 3790
2019.97 3923
2020.39 3875
2020.82 3660
2021.24 3863
2021.67 3559
2022.09 3584
2022.51 3801
2022.94 3727
2023.36 3629
2023.78 3543
2024.21 3710
2024.63 3489
2025.06 3572
2025.48 3781
2025.91 3610
2026.33 3941
2026.75 3677
2027.18 3838
2027.60 3789
2028.03 3843
2028.45 3810
2028.88 3742
2029.30 3834
2029.72 3562
2030.15 3576
2030.57 3463
2031.00 3487
2031.42 3629
2031.85 3752
2032.27 3700
2032.70 3667
2033.12 3525
2033.55 3266
2033.97 3342
2034.40 3448
2034.82 3366
2035.25 3666
2035.67 3678
2036.10 3521
2036.52 3736
2036.95 3505
2037.37 3359
2037.80 3623
2038.23 3571
2038.65 3777
2039.08 3554
2039.50 3260
2039.93 3359
2040.35 3574
2040.78 3470
2041.21 3320
2041.63 3465
2042.06 3428
2042.48 3646
2042.91 3563
2043.33 3456
2043.76 3475
2044.19 3630
2044.61 3766
2045.04 3290
2045.47 3280
2045.89 3268
2046.32 3501
2046.74 3570
2047.17 3640
2047.60 3558
2048.02 3585
2048.45 3594
2048.88 3643
2049.30 3397
2049.73 3550
2050.16 3484
2050.58 3429
2051.01 3752
2051.44 3701
2051.86 3741
2052.29 3441
2052.72 3747
2053.15 3740
2053.57 3919
2054.00 3890
2054.43 3815
2054.85 3750
2055.28 3894
2055.71 4092
2056.14 4016
2056.56 3905
2056.99 3613
2057.42 3631
2057.85 3383
2058.27 3317
2058.70 3593
2059.13 3572
2059.56 3339
2059.98 3343
2060.41 3291
2060.84 3400
2061.27 3368
2061.70 3388
2062.12 3603
2062.55 3379
2062.98 3427
2063.41 3787
2063.84 3715
2064.26 3637
2064.69 3783
2065.12 3716
2065.55 3975
2065.98 3827
2066.41 4075
2066.83 3921
2067.26 3592
2067.69 3496
2068.12 3683
2068.55 3549
2068.98 3641
2069.41 3478
2069.83 3599
2070.26 3673
2070.69 3837
2071.12 3753
2071.55 3817
2071.98 4026
2072.41 3747
2072.84 3628
2073.27 3767
2073.70 3711
2074.12 3703
2074.55 3585
2074.98 3804
2075.41 3555
2075.84 3744
2076.27 3663
2076.70 3511
2077.13 3669
2077.56 3632
2077.99 3856
2078.42 4035
2078.85 4008
2079.28 3804
2079.71 3976
2080.14 3989
2080.57 3901
2081.00 4160
2081.43 4231
2081.86 4193
2082.29 3942
2082.72 3909
2083.15 3926
2083.58 3794
2084.01 3985
2084.44 3878
2084.87 3740
2085.30 3808
2085.73 3822
2086.16 3643
2086.59 3603
2087.02 3618
2087.45 3428
2087.88 3489
2088.31 3525
2088.74 3484
2089.17 3593
2089.61 3486
2090.04 3462
2090.47 3449
2090.90 3643
2091.33 3592
2091.76 3482
2092.19 3487
2092.62 3387
2093.05 3482
2093.48 3694
2093.92 3347
2094.35 3457
2094.78 3602
2095.21 3485
2095.64 3255
2096.07 3504
2096.50 3389
2096.94 3259
2097.37 3573
2097.80 3902
2098.23 3941
2098.66 3972
2099.09 3941
2099.53 3748
2099.96 3827
2100.39 3780
2100.82 3643
2101.25 3771
2101.69 3988
2102.12 3844
2102.55 3771
2102.98 3952
2103.42 4073
2103.85 3728
2104.28 3920
2104.71 3967
2105.14 3782
2105.58 3681
2106.01 3432
2106.44 3589
2106.87 3854
2107.31 3883
2107.74 4187
2108.17 4047
2108.61 3783
2109.04 4041
2109.47 4255
2109.90 4291
2110.34 4260
2110.77 4380
2111.20 4266
2111.64 4244
2112.07 4509
2112.50 4977
2112.94 4762
2113.37 4722
2113.80 4946
2114.24 4829
2114.67 4788
2115.10 4653
2115.54 4770
2115.97 4530
2116.40 4311
2116.84 4137
2117.27 4102
2117.70 4039
2118.14 4002
2118.57 3837
2119.01 3831
2119.44 3676
2119.87 3639
2120.31 3709
2120.74 3810
2121.18 3774
2121.61 3829
2122.04 3702
2122.48 3509
2122.91 3639
2123.35 3725
2123.78 3677
2124.21 3690
2124.65 3548
2125.08 3589
2125.52 3343
2125.95 3345
2126.39 3477
2126.82 3437
2127.26 3794
2127.69 3599
2128.13 3780
2128.56 3545
2129.00 3574
2129.43 3384
2129.87 3393
2130.30 3825
2130.74 3667
2131.17 3462
2131.61 3670
2132.04 3575
2132.48 3577
2132.91 3583
2133.35 3564
2133.78 3634
2134.22 3473
2134.65 3323
2135.09 3366
2135.52 3418
2135.96 3468
2136.40 3395
2136.83 3443
2137.27 3434
2137.70 3584
2138.14 3487
2138.57 3431
2139.01 3587
2139.45 3682
2139.88 3396
2140.32 3461
2140.75 3390
2141.19 3290
2141.63 3403
2142.06 3315
2142.50 3409
2142.93 3720
2143.37 3472
2143.81 3355
2144.24 3435
2144.68 3544
2145.12 3486
2145.55 3568
2145.99 3477
2146.43 3590
2146.86 3587
2147.30 3433
2147.74 3756
2148.17 3711
2148.61 3620
2149.05 3695
2149.48 3592
2149.92 3754
2150.36 3758
2150.80 3706
2151.23 3511
2151.67 3684
2152.11 3827
2152.54 3862
2152.98 3726
2153.42 3748
2153.86 3714
2154.29 3583
2154.73 3791
2155.17 3620
2155.61 3510
2156.04 3598
2156.48 3785
2156.92 3608
2157.36 3857
2157.79 3908
2158.23 3770
2158.67 3933
2159.11 4272
2159.55 4217
2159.98 4130
2160.42 4359
2160.86 4381
2161.30 4349
2161.74 4081
2162.18 4261
2162.61 4065
2163.05 3995
2163.49 4038
2163.93 4021
2164.37 3950
2164.81 3899
2165.24 3829
2165.68 3830
2166.12 4038
2166.56 3831
2167.00 3759
2167.44 3953
2167.88 3782
2168.32 3633
2168.75 3771
2169.19 3643
2169.63 3815
2170.07 3707
2170.51 3845
2170.95 3701
2171.39 3782
2171.83 3680
2172.27 3814
2172.71 3836
2173.15 3845
2173.59 3686
2174.02 3693
2174.46 3907
2174.90 3898
2175.34 3743
2175.78 3544
2176.22 3815
2176.66 3770
2177.10 3678
2177.54 3953
2177.98 3984
2178.42 3783
2178.86 3753
2179.30 4040
2179.74 3729
2180.18 3648
2180.62 3713
2181.06 3751
2181.50 3861
2181.94 3566
2182.38 3328
2182.82 3675
2183.26 3748
2183.70 3642
2184.14 3537
2184.58 3501
2185.03 3631
2185.47 3643
2185.91 3557
2186.35 3534
2186.79 3723
2187.23 3540
2187.67 3288
2188.11 3302
2188.55 3357
2188.99 3443
2189.43 3575
2189.87 3487
2190.32 3326
2190.76 3513
2191.20 3681
2191.64 3415
2192.08 3430
2192.52 3610
2192.96 3712
2193.40 3782
2193.85 3805
2194.29 3859
2194.73 3801
2195.17 3945
2195.61 3942
2196.05 3924
2196.50 3932
2196.94 4038
2197.38 4037
2197.82 3990
2198.26 4251
2198.70 4187
2199.15 4241
2199.59 4020
2200.03 3991
2200.47 4138
2200.91 3941
2201.36 3711
2201.80 3986
2202.24 3829
2202.68 3844
2203.13 3962
2203.57 3909
2204.01 3831
2204.45 3617
2204.90 3579
2205.34 3767
2205.78 3714
2206.22 3635
2206.67 3587
2207.11 3818
2207.55 3880
2208.00 3617
2208.44 3784
2208.88 3706
2209.32 3653
2209.77 3919
2210.21 3784
2210.65 3745
2211.10 3854
2211.54 3936
2211.98 3813
2212.43 3981
2212.87 4060
2213.31 4074
2213.76 3883
2214.20 4029
2214.64 4060
2215.09 3747
2215.53 3612
2215.97 3643
2216.42 3578
2216.86 3635
2217.31 3766
2217.75 3812
2218.19 3606
2218.64 3608
2219.08 3520
2219.53 3843
2219.97 3820
2220.41 3573
2220.86 3585
2221.30 3577
2221.75 3613
2222.19 3738
2222.63 3647
2223.08 3692
2223.52 4007
2223.97 4296
2224.41 4450
2224.86 4652
2225.30 5070
2225.75 4925
2226.19 5100
2226.64 5351
2227.08 5525
2227.53 5515
2227.97 5633
2228.42 5600
2228.86 5492
2229.31 5368
2229.75 4831
2230.20 4656
2230.64 4863
2231.09 4660
2231.53 4852
2231.98 4981
2232.42 4664
2232.87 4563
2233.31 4504
2233.76 4552
2234.20 4567
2234.65 4549
2235.09 4258
2235.54 4101
2235.99 3850
2236.43 3921
2236.88 3870
2237.32 3655
2237.77 3695
2238.21 3600
2238.66 3346
2239.11 3593
2239.55 3490
2240.00 3250
2240.44 3413
2240.89 3374
2241.34 3581
2241.78 3429
2242.23 3513
2242.68 3653
2243.12 3436
2243.57 3358
2244.02 3516
2244.46 3555
2244.91 3398
2245.36 3517
2245.80 3501
2246.25 3555
2246.70 3700
2247.14 3585
2247.59 3645
2248.04 3604
2248.48 3572
2248.93 3829
2249.38 3695
2249.82 3698
2250.27 3727
2250.72 3561
2251.17 3606
2251.61 3633
2252.06 3483
2252.51 3471
2252.95 3652
2253.40 3725
2253.85 3912
2254.30 3731
2254.74 3770
2255.19 3830
2255.64 3762
2256.09 3569
2256.53 3386
2256.98 3442
2257.43 3329
2257.88 3396
2258.33 3443
2258.77 3697
2259.22 3924
2259.67 3847
2260.12 3837
2260.57 3846
2261.01 4095
2261.46 4312
2261.91 4519
2262.36 4483
2262.81 4728
2263.26 4928
2263.70 5038
2264.15 4939
2264.60 4613
2265.05 4683
2265.50 4561
2265.95 4241
2266.40 4325
2266.84 4261
2267.29 3833
2267.74 3884
2268.19 3867
2268.64 3691
2269.09 3652
2269.54 3686
2269.99 3538
2270.44 3458
2270.89 3735
2271.33 3581
2271.78 3546
2272.23 3531
2272.68 3509
2273.13 3563
2273.58 3613
2274.03 3583
2274.48 3662
2274.93 3488
2275.38 3544
2275.83 3674
2276.28 3487
2276.73 3666
2277.18 3608
2277.63 3485
2278.08 3538
2278.53 3487
2278.98 3523
2279.43 3883
2279.88 3918
2280.33 3910
2280.78 3734
2281.23 3917
2281.68 4136
2282.13 4141
2282.58 4267
2283.03 3948
2283.48 3853
2283.93 3768
2284.38 3855
2284.83 3696
2285.28 3683
2285.73 3525
2286.18 3621
2286.63 3488
2287.08 3400
2287.53 3594
2287.99 3423
2288.44 3427
2288.89 3598
2289.34 3754
2289.79 3578
2290.24 3807
2290.69 3766
2291.14 3661
2291.59 3654
2292.05 3862
2292.50 3906
2292.95 3708
2293.40 3772
2293.85 3738
2294.30 3762
2294.75 3721
2295.21 3919
2295.66 3935
2296.11 3910
2296.56 3695
2297.01 3557
2297.46 3581
2297.92 3883
2298.37 3831
2298.82 3976
2299.27 3577
2299.72 3452
2300.17 3459
2300.63 3572
2301.08 3624
2301.53 3468
2301.98 3349
2302.44 3517
2302.89 3428
2303.34 3515
2303.79 3477
2304.25 3346
2304.70 3228
2305.15 3224
2305.60 3223
2306.06 3341
2306.51 3355
2306.96 3558
2307.41 3454
2307.87 3389
2308.32 3402
2308.77 3499
2309.22 3869
2309.68 3776
2310.13 3549
2310.58 3624
2311.04 3611
2311.49 3546
2311.94 3546
2312.40 3545
2312.85 3504
2313.30 3526
2313.76 3482
2314.21 3577
2314.66 3520
2315.12 3580
2315.57 3578
2316.02 3612
2316.48 3600
2316.93 3493
2317.39 3542
2317.84 3614
2318.29 3387
2318.75 3491
2319.20 3548
2319.65 3513
2320.11 3404
2320.56 3420
2321.02 3648
2321.47 3614
2321.92 3649
2322.38 3812
2322.83 3700
2323.29 3952
2323.74 3855
2324.20 3825
2324.65 3887
2325.11 3832
2325.56 3837
2326.01 3816
2326.47 3987
2326.92 3777
2327.38 3652
2327.83 3637
2328.29 3738
2328.74 3646
2329.20 3684
2329.65 3741
2330.11 3713
2330.56 3626
2331.02 3671
2331.47 3738
2331.93 3830
2332.38 3742
2332.84 3828
2333.29 3922
2333.75 3594
2334.20 3406
2334.66 3454
2335.12 3480
2335.57 3553
2336.03 3554
2336.48 3703
2336.94 3685
2337.39 3763
2337.85 3882
2338.30 3862
2338.76 3843
2339.22 4174
2339.67 4006
2340.13 4333
2340.58 4129
2341.04 4096
2341.50 3961
2341.95 4239
2342.41 4264
2342.86 4413
2343.32 4451
2343.78 4013
2344.23 4019
2344.69 4042
2345.15 4047
2345.60 3908
2346.06 4049
2346.52 3939
2346.97 3763
2347.43 3781
2347.89 3851
2348.34 3849
2348.80 3991
2349.26 3959
2349.71 4031
2350.17 3971
2350.63 3969
2351.08 4086
2351.54 4243
2352.00 3975
2352.46 4195
2352.91 4038
2353.37 3675
2353.83 3896
2354.28 4046
2354.74 3731
2355.20 3621
2355.66 3553
2356.11 3574
2356.57 3633
2357.03 3488
2357.49 3479
2357.95 3632
2358.40 3544
2358.86 3624
2359.32 3422
2359.78 3349
2360.23 3575
2360.69 3362
2361.15 3689
2361.61 3732
2362.07 3975
2362.52 3904
2362.98 3869
2363.44 3646
2363.90 3505
2364.36 3485
2364.82 3711
2365.27 3778
2365.73 3534
2366.19 3450
2366.65 3610
2367.11 3682
2367.57 3425
2368.03 3384
2368.48 3310
2368.94 3212
2369.40 3261
2369.86 3335
2370.32 3444
2370.78 3410
2371.24 3648
2371.70 3365
2372.16 3384
2372.61 3540
2373.07 3600
2373.53 3437
2373.99 3577
2374.45 3650
2374.91 3714
2375.37 3625
2375.83 3734
2376.29 3609
2376.75 3600
2377.21 3600
2377.67 3746
2378.13 3904
2378.59 3790
2379.05 3629
2379.51 3619
2379.97 3426
2380.43 3407
2380.89 3409
2381.35 3341
2381.81 3471
2382.27 3431
2382.73 3650
2383.19 3459
2383.65 3319
2384.11 3275
2384.57 3343
2385.03 3246
2385.49 3292
2385.95 3233
2386.41 3102
2386.87 3198
2387.33 3204
2387.79 3135
2388.25 3439
2388.71 3317
2389.17 3442
2389.63 3366
2390.09 3507
2390.55 3464
2391.02 3172
2391.48 3269
2391.94 3259
2392.40 3487
2392.86 3333
2393.32 3344
2393.78 3514
2394.24 3698
2394.70 3514
2395.17 3507
2395.63 3529
2396.09 3511
2396.55 3428
2397.01 3553
2397.47 3539
2397.93 3474
2398.40 3325
2398.86 3579
2399.32 3561
2399.78 3341
2400.24 3224
2400.70 3227
2401.17 3120
2401.63 3138
2402.09 3184
2402.55 3238
2403.01 3258
2403.48 3028
2403.94 3222
2404.40 3177
2404.86 3099
2405.33 3169
2405.79 3145
2406.25 3338
2406.71 3455
2407.17 3521
2407.64 3610
2408.10 3510
2408.56 3367
2409.02 3353
2409.49 3368
2409.95 3460
2410.41 3600
2410.88 3317
2411.34 3182
2411.80 3369
2412.26 3512
2412.73 3389
2413.19 3641
2413.65 3516
2414.12 3219
2414.58 3401
2415.04 3617
2415.51 3338
2415.97 3315
2416.43 3410
2416.90 3440
2417.36 3435
2417.82 3611
2418.29 3515
2418.75 3312
2419.21 3530
2419.68 3592
2420.14 3560
2420.60 3757
2421.07 3727
2421.53 3794
2422.00 4146
2422.46 4072
2422.92 4241
2423.39 4353
2423.85 4528
2424.32 4510
2424.78 4577
2425.24 4234
2425.71 4417
2426.17 4323
2426.64 4235
2427.10 4195
2427.57 4216
2428.03 4121
2428.50 4127
2428.96 3782
2429.42 3648
2429.89 3961
2430.35 3835
2430.82 3563
2431.28 3422
2431.75 3369
2432.21 3229
2432.68 3386
2433.14 3275
2433.61 3314
2434.07 3181
2434.54 3387
2435.00 3327
2435.47 3426
2435.93 3576
2436.40 3283
2436.86 3308
2437.33 3443
2437.79 3201
2438.26 3146
2438.73 3213
2439.19 3382
2439.66 3518
2440.12 3214
2440.59 3340
2441.05 3660
2441.52 3506
2441.98 3604
2442.45 3488
2442.92 3545
2443.38 3462
2443.85 3479
2444.31 3363
2444.78 3526
2445.25 3493
2445.71 3593
2446.18 3338
2446.65 3361
2447.11 3467
2447.58 3415
2448.04 3446
2448.51 3423
2448.98 3397
2449.44 3292
2449.91 3472
2450.38 3462
2450.84 3518
2451.31 3541
2451.78 3589
2452.24 3580
2452.71 3219
2453.18 3458
2453.64 3550
2454.11 3396
2454.58 3440
2455.04 3359
2455.51 3471
2455.98 3475
2456.45 3189
2456.91 3010
2457.38 3114
2457.85 3096
2458.32 3358
2458.78 3183
2459.25 3459
2459.72 3337
2460.19 3268
2460.65 3109
2461.12 3339
2461.59 3314
2462.06 3632
2462.52 3650
2462.99 3580
2463.46 3550
2463.93 3584
2464.39 3671
2464.86 3603
2465.33 3500
2465.80 3684
2466.27 3411
2466.74 3442
2467.20 3497
2467.67 3604
2468.14 3618
2468.61 3505
2469.08 3429
2469.55 3606
2470.01 3643
2470.48 3523
2470.95 3746
2471.42 3474
2471.89 3339
2472.36 3454
2472.83 3377
2473.29 3384
2473.76 3371
2474.23 3307
2474.70 3357
2475.17 3353
2475.64 3138
2476.11 3120
2476.58 3247
2477.05 3317
2477.51 3290
2477.98 3007
2478.45 3095
2478.92 3308
2479.39 3291
2479.86 3329
2480.33 3133
2480.80 3315
2481.27 3382
2481.74 3344
2482.21 3196
2482.68 3276
2483.15 3199
2483.62 3317
2484.09 3301
2484.56 3241
2485.03 3360
2485.50 3465
2485.97 3457
2486.44 3407
2486.91 3476
2487.38 3404
2487.85 3399
2488.32 3609
2488.79 3604
2489.26 3734
2489.73 3697
2490.20 3665
2490.67 3705
2491.14 3623
2491.61 3317
2492.08 3402
2492.55 3295
2493.02 3296
2493.49 3337
2493.96 3214
2494.43 3135
2494.91 3157
2495.38 2980
2495.85 3137
2496.32 3212
2496.79 3176
2497.26 3160
2497.73 3127
2498.20 3061
2498.67 2994
2499.14 3259
2499.62 3221
2500.09 3220
2500.56 3279
2501.03 3159
2501.50 3128
2501.97 3163
2502.44 3275
2502.92 3198
2503.39 3275
2503.86 3146
2504.33 3069
2504.80 3278
2505.27 3286
2505.75 3261
2506.22 3359
2506.69 3366
2507.16 3410
2507.63 3394
2508.11 3587
2508.58 3524
2509.05 3447
2509.52 3286
2509.99 3562
2510.47 3467
2510.94 3415
2511.41 3428
2511.88 3340
2512.36 3253
2512.83 3271
2513.30 3133
2513.77 3393
2514.25 3318
2514.72 3047
2515.19 3115
2515.67 3128
2516.14 3176
2516.61 3144
2517.08 3211
2517.56 3406
2518.03 3314
2518.50 3340
2518.98 3234
2519.45 3079
2519.92 3273
2520.40 3179
2520.87 3260
2521.34 3102
2521.82 2971
2522.29 3066
2522.76 3296
2523.24 3231
2523.71 3191
2524.18 3312
2524.66 3550
2525.13 3311
2525.60 3179
2526.08 3420
2526.55 3375
2527.03 3448
2527.50 3492
2527.97 3390
2528.45 3413
2528.92 3246
2529.39 2942
2529.87 3086
2530.34 3228
2530.82 3072
2531.29 3065
2531.77 3085
2532.24 3175
2532.71 3131
2533.19 3135
2533.66 3155
2534.14 3021
2534.61 3011
2535.09 3017
2535.56 2985
2536.04 2959
2536.51 3106
2536.99 3187
2537.46 3296
2537.94 3200
2538.41 3124
2538.89 3221
2539.36 3402
2539.84 3382
2540.31 3319
2540.79 3468
2541.26 3358
2541.74 3418
2542.21 3565
2542.69 3465
2543.16 3631
2543.64 3687
2544.11 3446
2544.59 3370
2545.06 3686
2545.54 3612
2546.02 3524
2546.49 3588
2546.97 3509
2547.44 3547
2547.92 3545
2548.39 3545
2548.87 3579
2549.35 3638
2549.82 3442
2550.30 3618
2550.77 3498
2551.25 3565
2551.73 3703
2552.20 3787
2552.68 3861
2553.15 3940
2553.63 3874
2554.11 4216
2554.58 4374
2555.06 4530
2555.54 4480
2556.01 4755
2556.49 4822
2556.97 4740
2557.44 4861
2557.92 4704
2558.40 4884
2558.87 4819
2559.35 4484
2559.83 4194
2560.30 4258
2560.78 4002
2561.26 3946
2561.74 3763
2562.21 3591
2562.69 3243
2563.17 3493
2563.64 3305
2564.12 3407
2564.60 3307
2565.08 3232
2565.55 3623
2566.03 3579
2566.51 3609
2566.99 3737
2567.46 3842
2567.94 3565
2568.42 3515
2568.90 3683
2569.38 3694
2569.85 3337
2570.33 3240
2570.81 3137
2571.29 3454
2571.76 3515
2572.24 3195
2572.72 3133
2573.20 3141
2573.68 3226
2574.16 3081
2574.63 3117
2575.11 3260
2575.59 3254
2576.07 3161
2576.55 3149
2577.03 3234
2577.50 3260
2577.98 3133
2578.46 3268
2578.94 3163
2579.42 3279
2579.90 3430
2580.38 3332
2580.86 3482
2581.33 3430
2581.81 3484
2582.29 3459
2582.77 3316
2583.25 3258
2583.73 3283
2584.21 3338
2584.69 3290
2585.17 3371
2585.65 3398
2586.13 3452
2586.61 3550
2587.09 3377
2587.56 3249
2588.04 3286
2588.52 3349
2589.00 3270
2589.48 3232
2589.96 3155
2590.44 3277
2590.92 3304
2591.40 3507
2591.88 3314
2592.36 3239
2592.84 3260
2593.32 3430
2593.80 3401
2594.28 3424
2594.76 3419
2595.24 3703
2595.72 3460
2596.20 3471
2596.68 3615
2597.16 3727
2597.64 3530
2598.12 3579
2598.61 3581
2599.09 3434
2599.57 3547
2600.05 3582
2600.53 3430
2601.01 3456
2601.49 3364
2601.97 3320
2602.45 3251
2602.93 3370
2603.41 3460
2603.89 3371
2604.37 3290
2604.86 3112
2605.34 3260
2605.82 3232
2606.30 3156
2606.78 3364
2607.26 3336
2607.74 3387
2608.22 3248
2608.71 3186
2609.19 3241
2609.67 3405
2610.15 3472
2610.63 3264
2611.11 3313
2611.60 3332
2612.08 3322
2612.56 3080
2613.04 3136
2613.52 3241
2614.01 3333
2614.49 3219
2614.97 3207
2615.45 3244
2615.93 3039
2616.42 3032
2616.90 3277
2617.38 3347
2617.86 3342
2618.34 3241
2618.83 3435
2619.31 3328
2619.79 3270
2620.27 3182
2620.76 3236
2621.24 3306
2621.72 3230
2622.21 3269
2622.69 3364
2623.17 3335
2623.65 3336
2624.14 3204
2624.62 3154
2625.10 3012
2625.59 3073
2626.07 3417
2626.55 3338
2627.03 3154
2627.52 3136
2628.00 3051
2628.48 3059
2628.97 3081
2629.45 3012
2629.93 3055
2630.42 3120
2630.90 2993
2631.38 3040
2631.87 3189
2632.35 3285
2632.84 3279
2633.32 3100
2633.80 3099
2634.29 3317
2634.77 3334
2635.25 3184
2635.74 3022
2636.22 2960
2636.71 3010
2637.19 3305
2637.67 3316
2638.16 3223
2638.64 3379
2639.13 3396
2639.61 3330
2640.10 3277
2640.58 3220
2641.07 3288
2641.55 3432
2642.03 3221
2642.52 3133
2643.00 2965
2643.49 3133
2643.97 3105
2644.46 3188
2644.94 3241
2645.43 3153
2645.91 3119
2646.40 3124
2646.88 3098
2647.37 3106
2647.85 3169
2648.34 3131
2648.82 3274
2649.31 3268
2649.79 3147
2650.28 3246
2650.76 3317
2651.25 3117
2651.73 3090
2652.22 3027
2652.70 3141
2653.19 3070
2653.68 2966
2654.16 3134
2654.65 3158
2655.13 3051
2655.62 3189
2656.10 3148
2656.59 3212
2657.08 3114
2657.56 3083
2658.05 3217
2658.53 3322
2659.02 3356
2659.51 3424
2659.99 3330
2660.48 3363
2660.97 3482
2661.45 3637
2661.94 3728
2662.42 3951
2662.91 3935
2663.40 4180
2663.88 4264
2664.37 4611
2664.86 4708
2665.34 4986
2665.83 5220
2666.32 5313
2666.80 5423
2667.29 5570
2667.78 5882
2668.26 5821
2668.75 5595
2669.24 5447
2669.73 5495
2670.21 5085
2670.70 5164
2671.19 5262
2671.67 5221
2672.16 5432
2672.65 5586
2673.14 5447
2673.62 5607
2674.11 5603
2674.60 5338
2675.09 5228
2675.57 5136
2676.06 4938
2676.55 4604
2677.04 4441
2677.52 4224
2678.01 4248
2678.50 4199
2678.99 4150
2679.48 3967
2679.96 4110
2680.45 4170
2680.94 4422
2681.43 4250
2681.92 4134
2682.40 4373
2682.89 4412
2683.38 4341
2683.87 4311
2684.36 4107
2684.85 3889
2685.33 4094
2685.82 3956
2686.31 4024
2686.80 3845
2687.29 3748
2687.78 3776
2688.27 3747
2688.76 3557
2689.24 3611
2689.73 3704
2690.22 3656
2690.71 3522
2691.20 3488
2691.69 3359
2692.18 3488
2692.67 3537
2693.16 3402
2693.65 3498
2694.14 3491
2694.62 3654
2695.11 3380
2695.60 3475
2696.09 3529
2696.58 3560
2697.07 3626
2697.56 3668
2698.05 3503
2698.54 3315
2699.03 3241
2699.52 3385
2700.01 3477
2700.50 3417
2700.99 3515
2701.48 3411
2701.97 3158
2702.46 3222
2702.95 3239
2703.44 3244
2703.93 3092
2704.42 3169
2704.91 3035
2705.40 3033
2705.89 3106
2706.38 3117
2706.87 3339
2707.36 3073
2707.85 2994
2708.34 3025
2708.83 2896
2709.33 2986
2709.82 2942
2710.31 3127
2710.80 3247
2711.29 3387
2711.78 3260
2712.27 3137
2712.76 3186
2713.25 3189
2713.74 3269
2714.23 3169
2714.73 3173
2715.22 3169
2715.71 3008
2716.20 3073
2716.69 3117
2717.18 3026
2717.67 2993
2718.16 2967
2718.66 2920
2719.15 3016
2719.64 3102
2720.13 3054
2720.62 3113
2721.11 3170
2721.61 3182
2722.10 3231
2722.59 3203
2723.08 3434
2723.57 3383
2724.07 3281
2724.56 3217
2725.05 3124
2725.54 3359
2726.03 3131
2726.53 3202
2727.02 3216
2727.51 3008
2728.00 2903
2728.50 3188
2728.99 3192
2729.48 3049
2729.97 2974
2730.47 3031
2730.96 3150
2731.45 3187
2731.94 3042
2732.44 3105
2732.93 3040
2733.42 3093
2733.92 3162
2734.41 3360
2734.90 3385
2735.39 3365
2735.89 3194
2736.38 3246
2736.87 3367
2737.37 3390
2737.86 3724
2738.35 3652
2738.85 3524
2739.34 3519
2739.83 3655
2740.33 3771
2740.82 3765
2741.31 3666
2741.81 3826
2742.30 3593
2742.79 3486
2743.29 3528
2743.78 3401
2744.28 3495
2744.77 3526
2745.26 3446
2745.76 3492
2746.25 3312
2746.75 3336
2747.24 3259
2747.73 3268
2748.23 3244
2748.72 3057
2749.22 3111
2749.71 3248
2750.21 3157
2750.70 3161
2751.19 3282
2751.69 2973
2752.18 3124
2752.68 3140
2753.17 3124
2753.67 3153
2754.16 3539
2754.66 3338
2755.15 3387
2755.65 3374
2756.14 3378
2756.64 3675
2757.13 3644
2757.63 3387
2758.12 3499
2758.62 3441
2759.11 3285
2759.61 3038
2760.10 3137
2760.60 3043
2761.09 3147
2761.59 3042
2762.08 2913
2762.58 3124
2763.07 2934
2763.57 2829
2764.07 2820
2764.56 2974
2765.06 3006
2765.55 3012
2766.05 3060
2766.54 3176
2767.04 3074
2767.54 3217
2768.03 3190
2768.53 3036
2769.02 3053
2769.52 2960
2770.02 2931
2770.51 3007
2771.01 2956
2771.51 3063
2772.00 2976
2772.50 3063
2772.99 3177
2773.49 3191
2773.99 2999
2774.48 3062
2774.98 3085
2775.48 3122
2775.97 3188
2776.47 3141
2776.97 2985
2777.46 3181
2777.96 3309
2778.46 3352
2778.95 3188
2779.45 3263
2779.95 3188
2780.45 3018
2780.94 3089
2781.44 2987
2781.94 3151
2782.43 3211
2782.93 3212
2783.43 2965
2783.93 2876
2784.42 2922
2784.92 2963
2785.42 3241
2785.92 3086
2786.41 2848
2786.91 2883
2787.41 3023
2787.91 2999
2788.41 3058
2788.90 2927
2789.40 2883
2789.90 2900
2790.40 3078
2790.89 2909
2791.39 2920
2791.89 2877
2792.39 2908
2792.89 3203
2793.39 3367
2793.88 3140
2794.38 3137
2794.88 3495
2795.38 3602
2795.88 3651
2796.38 3907
2796.87 4120
2797.37 4271
2797.87 4245
2798.37 4364
2798.87 4411
2799.37 4484
2799.87 4361
2800.37 4249
2800.86 4154
2801.36 3759
2801.86 3692
2802.36 3605
2802.86 3455
2803.36 3370
2803.86 3257
2804.36 3310
2804.86 3383
2805.36 3523
2805.86 3557
2806.36 3419
2806.85 3523
2807.35 3546
2807.85 3606
2808.35 3466
2808.85 3556
2809.35 3602
2809.85 3643
2810.35 3609
2810.85 3593
2811.35 3487
2811.85 3196
2812.35 3274
2812.85 3341
2813.35 3333
2813.85 3139
2814.35 2939
2814.85 3145
2815.35 2810
2815.85 2765
2816.35 2782
2816.85 2891
2817.35 2732
2817.85 3045
2818.35 2790
2818.85 2849
2819.35 3035
2819.86 2800
2820.36 2882
2820.86 2785
2821.36 2720
2821.86 2932
2822.36 2821
2822.86 2764
2823.36 2859
2823.86 2935
2824.36 2896
2824.86 2985
2825.37 3109
2825.87 3218
2826.37 3166
2826.87 3095
2827.37 2954
2827.87 3166
2828.37 2996
2828.87 3304
2829.38 3292
2829.88 2934
2830.38 2862
2830.88 3012
2831.38 2966
2831.88 3054
2832.38 2854
2832.89 2753
2833.39 2830
2833.89 2995
2834.39 2731
2834.89 3059
2835.40 3073
2835.90 3270
2836.40 3204
2836.90 3153
2837.40 3068
2837.91 3062
2838.41 3041
2838.91 2862
2839.41 2977
2839.92 2956
2840.42 2924
2840.92 2952
2841.42 3071
2841.93 3069
2842.43 2885
2842.93 2895
2843.43 2731
2843.94 2960
2844.44 2727
2844.94 2884
2845.44 2950
2845.95 2667
2846.45 2676
2846.95 2814
2847.46 2763
2847.96 2998
2848.46 3051
2848.97 2718
2849.47 2832
2849.97 2887
2850.48 3086
2850.98 2913
2851.48 2771
2851.99 2945
2852.49 2756
2852.99 2838
2853.50 3114
2854.00 3019
2854.50 3161
2855.01 3190
2855.51 3276
2856.02 3371
2856.52 3349
2857.02 3256
2857.53 3403
2858.03 3328
2858.53 3271
2859.04 3145
2859.54 3234
2860.05 3073
2860.55 3075
2861.06 3086
2861.56 2985
2862.06 3008
2862.57 3154
2863.07 2960
2863.58 3037
2864.08 3044
2864.59 3052
2865.09 2945
2865.60 2922
2866.10 3050
2866.61 2995
2867.11 3130
2867.61 3132
2868.12 2970
2868.62 3029
2869.13 3148
2869.63 3067
2870.14 3248
2870.64 3163
2871.15 3238
2871.66 3170
2872.16 3202
2872.67 3218
2873.17 3263
2873.68 3020
2874.18 3085
2874.69 3384
2875.19 3358
2875.70 3174
2876.20 3168
2876.71 3189
2877.22 3106
2877.72 3063
2878.23 2930
2878.73 3047
2879.24 3339
2879.74 3332
2880.25 3204
2880.76 3121
2881.26 3282
2881.77 3321
2882.27 3481
2882.78 3372
2883.29 3376
2883.79 3400
2884.30 3352
2884.81 3574
2885.31 3543
2885.82 3599
2886.32 3334
2886.83 3464
2887.34 3247
2887.84 3151
2888.35 3137
2888.86 3052
2889.36 2897
2889.87 3012
2890.38 3050
2890.88 2844
2891.39 2908
2891.90 2975
2892.41 3014
2892.91 3024
2893.42 3200
2893.93 3036
2894.43 3110
2894.94 3365
2895.45 3305
2895.96 3177
2896.46 3281
2896.97 3248
2897.48 3262
2897.99 3339
2898.49 3303
2899.00 3183
2899.51 3344
2900.02 3252
2900.52 3122
2901.03 3193
2901.54 3126
2902.05 3046
2902.56 3157
2903.06 3160
2903.57 3032
2904.08 3058
2904.59 3036
2905.10 2948
2905.60 3054
2906.11 3126
2906.62 2943
2907.13 3002
2907.64 3054
2908.15 3168
2908.65 3041
2909.16 2904
2909.67 2801
2910.18 3106
2910.69 3160
2911.20 3200
2911.71 3071
2912.21 3028
2912.72 3033
2913.23 2947
2913.74 2872
2914.25 2959
2914.76 3046
2915.27 3013
2915.78 3113
2916.29 3169
2916.79 3211
2917.30 3178
2917.81 3249
2918.32 3152
2918.83 3272
2919.34 3225
2919.85 3096
2920.36 3180
2920.87 3432
2921.38 3636
2921.89 3983
2922.40 3928
2922.91 3751
2923.42 3960
2923.93 4227
2924.44 4657
2924.95 4856
2925.46 5126
2925.97 5505
2926.48 5463
2926.99 5183
2927.50 5306
2928.01 5185
2928.52 4890
2929.03 4553
2929.54 4147
2930.05 3940
2930.56 3715
2931.07 3378
2931.58 3312
2932.09 3190
2932.60 3024
2933.11 2897
2933.62 2784
2934.13 2793
2934.64 2757
2935.15 2728
2935.66 2936
2936.17 2827
2936.69 2786
2937.20 2954
2937.71 2876
2938.22 2775
2938.73 2958
2939.24 2904
2939.75 2815
2940.26 2959
2940.77 2818
2941.29 2806
2941.80 2796
2942.31 2760
2942.82 2832
2943.33 2914
2943.84 3035
2944.35 3054
2944.87 3059
2945.38 3171
2945.89 3105
2946.40 3010
2946.91 3166
2947.42 3403
2947.94 3190
2948.45 3175
2948.96 3049
2949.47 3082
2949.98 3164
2950.50 3066
2951.01 3172
2951.52 2972
2952.03 3121
2952.55 3046
2953.06 3108
2953.57 2955
2954.08 2957
2954.59 3132
2955.11 3042
2955.62 3118
2956.13 3064
2956.64 3115
2957.16 2992
2957.67 3048
2958.18 2979
2958.70 2935
2959.21 2868
2959.72 2871
2960.23 2843
2960.75 2965
2961.26 3016
2961.77 2882
2962.29 2940
2962.80 3056
2963.31 2907
2963.83 2834
2964.34 3124
2964.85 3148
2965.37 3075
2965.88 3103
2966.39 3244
2966.91 2883
2967.42 2938
2967.93 2895
2968.45 3142
2968.96 3076
2969.47 2751
2969.99 2925
2970.50 3017
2971.02 2829
2971.53 2833
2972.04 2786
2972.56 2694
2973.07 2841
2973.59 2681
2974.10 2626
2974.61 2502
2975.13 2678
2975.64 2841
2976.16 2806
2976.67 2847
2977.19 2874
2977.70 2739
2978.21 2843
2978.73 2867
2979.24 2856
2979.76 2890
2980.27 2798
2980.79 2729
2981.30 2741
2981.82 2870
2982.33 2928
2982.85 2974
2983.36 2907
2983.88 2986
2984.39 3058
2984.91 2792
2985.42 2912
2985.94 2923
2986.45 2917
2986.97 2780
2987.48 2662
2988.00 2796
2988.51 2554
2989.03 2637
2989.54 2892
2990.06 2977
2990.58 2966
2991.09 2966
2991.61 2994
2992.12 3029
2992.64 3124
2993.15 2981
2993.67 3038
2994.19 3106
2994.70 3272
2995.22 3378
2995.73 3508
2996.25 3631
2996.77 3638
2997.28 3849
2997.80 3722
2998.31 3947
2998.83 3861
2999.35 3754
2999.86 3850
3000.38 3897
3000.90 3664
3001.41 3645
3001.93 3545
3002.45 3506
3002.96 3506
3003.48 3458
3004.00 3739
3004.51 3675
3005.03 3718
3005.55 3645
3006.06 3529
3006.58 3529
3007.10 3316
3007.61 3310
3008.13 3535
3008.65 3197
3009.17 3027
3009.68 2800
3010.20 2767
3010.72 2995
3011.23 2977
3011.75 2799
3012.27 2822
3012.79 2716
3013.30 2840
3013.82 2813
3014.34 2849
3014.86 2875
3015.37 2843
3015.89 2950
3016.41 3003
3016.93 2924
3017.45 3033
3017.96 2914
3018.48 2991
3019.00 3153
3019.52 3048
3020.04 3092
3020.55 3012
3021.07 3170
3021.59 3081
3022.11 3200
3022.63 3148
3023.15 3263
3023.66 3170
3024.18 3181
3024.70 3444
3025.22 3622
3025.74 3370
3026.26 3182
3026.78 3312
3027.29 3415
3027.81 3414
3028.33 3208
3028.85 3134
3029.37 3127
3029.89 2997
3030.41 3133
3030.93 2944
3031.45 2978
3031.96 2928
3032.48 2896
3033.00 3103
3033.52 3129
3034.04 2875
3034.56 3059
3035.08 3155
3035.60 2917
3036.12 3082
3036.64 3117
3037.16 2901
3037.68 2826
3038.20 2835
3038.72 2973
3039.24 2872
3039.76 2895
3040.28 2967
3040.80 2979
3041.32 2844
3041.84 2885
3042.36 2994
3042.88 3062
3043.40 3012
3043.92 2971
3044.44 2954
3044.96 2810
3045.48 2974
3046.00 2809
3046.52 2824
3047.04 2825
3047.56 2838
3048.08 2881
3048.60 2646
3049.12 2466
3049.64 2754
3050.16 2783
3050.68 2678
3051.20 2832
3051.72 2962
3052.24 2855
3052.77 2904
3053.29 2968
3053.81 3045
3054.33 3166
3054.85 2922
3055.37 2995
3055.89 2888
3056.41 2963
3056.93 2766
3057.46 2831
3057.98 2896
3058.50 2788
3059.02 2842
3059.54 2966
3060.06 2981
3060.58 2962
3061.11 3085
3061.63 3068
3062.15 3114
3062.67 2834
3063.19 2971
3063.71 2964
3064.24 2950
3064.76 2973
3065.28 3050
3065.80 3222
3066.32 3182
3066.85 3254
3067.37 3222
3067.89 3123
3068.41 3235
3068.94 3315
3069.46 3213
3069.98 3031
3070.50 2808
3071.02 2986
3071.55 2962
3072.07 2809
3072.59 2905
3073.12 2901
3073.64 2956
3074.16 2739
3074.68 2660
3075.21 2719
3075.73 2830
3076.25 2994
3076.77 2906
3077.30 2744
3077.82 2714
3078.34 2842
3078.87 2904
3079.39 3077
3079.91 2964
3080.44 2881
3080.96 3170
3081.48 3039
3082.01 3144
3082.53 3224
3083.05 3221
3083.58 3033
3084.10 2948
3084.62 3208
3085.15 3033
3085.67 3066
3086.20 2969
3086.72 2864
3087.24 2874
3087.77 2785
3088.29 2779
3088.81 2856
3089.34 2960
3089.86 3279
3090.39 3140
3090.91 3061
3091.44 3123
3091.96 3074
3092.48 3133
3093.01 3131
3093.53 3137
3094.06 2968
3094.58 3045
3095.11 3020
3095.63 3117
3096.16 2962
3096.68 3095
3097.20 3190
3097.73 3174
3098.25 3103
3098.78 2952
3099.30 3216
3099.83 3488
3100.35 3610
3100.88 3824
3101.40 3967
3101.93 4617
3102.45 4901
3102.98 5041
3103.50 5153
3104.03 5415
3104.55 5439
3105.08 5325
3105.61 5090
3106.13 4908
3106.66 4810
3107.18 4653
3107.71 4725
3108.23 4398
3108.76 4471
3109.28 4613
3109.81 4789
3110.34 5173
3110.86 5619
3111.39 5714
3111.91 5773
3112.44 6036
3112.97 5636
3113.49 5320
3114.02 5328
3114.54 5018
3115.07 4729
3115.60 4451
3116.12 3951
3116.65 3828
3117.18 3542
3117.70 3446
3118.23 3423
3118.75 3360
3119.28 3368
3119.81 3331
3120.33 3371
3120.86 3142
3121.39 3247
3121.91 3185
3122.44 2992
3122.97 3112
3123.50 3155
3124.02 3237
3124.55 3112
3125.08 2990
3125.60 3065
3126.13 3012
3126.66 3088
3127.19 2983
3127.71 3112
3128.24 3373
3128.77 3217
3129.29 3334
3129.82 3617
3130.35 3723
3130.88 3677
3131.40 4071
3131.93 4388
3132.46 4290
3132.99 4252
3133.52 4407
3134.04 4518
3134.57 4695
3135.10 4564
3135.63 4368
3136.15 4249
3136.68 4123
3137.21 3865
3137.74 3618
3138.27 3681
3138.80 3597
3139.32 3577
3139.85 3573
3140.38 3334
3140.91 3314
3141.44 3179
3141.97 3278
3142.49 3350
3143.02 3320
3143.55 3230
3144.08 3217
3144.61 3353
3145.14 3246
3145.67 3288
3146.19 3331
3146.72 3341
3147.25 3388
3147.78 3158
3148.31 3356
3148.84 3285
3149.37 3249
3149.90 3192
3150.43 3209
3150.96 3342
3151.49 3215
3152.01 3211
3152.54 3145
3153.07 3205
3153.60 3247
3154.13 3246
3154.66 3291
3155.19 3304
3155.72 3280
3156.25 3232
3156.78 3200
3157.31 3080
3157.84 3146
3158.37 3190
3158.90 3132
3159.43 2953
3159.96 2901
3160.49 2976
3161.02 2853
3161.55 2968
3162.08 2882
3162.61 3088
3163.14 3111
3163.67 3093
3164.20 3044
3164.73 3140
3165.26 3012
3165.79 3007
3166.32 2961
3166.85 2981
3167.38 2843
3167.91 2998
3168.45 3005
3168.98 3145
3169.51 3117
3170.04 3140
3170.57 3258
3171.10 3238
3171.63 3308
3172.16 3295
3172.69 3294
3173.22 3402
3173.75 3475
3174.29 3582
3174.82 3694
3175.35 3732
3175.88 3664
3176.41 3412
3176.94 3379
3177.47 3422
3178.01 3338
3178.54 3220
3179.07 3133
3179.60 3103
3180.13 3083
3180.66 3176
3181.20 3343
3181.73 3083
3182.26 2806
3182.79 2903
3183.32 2852
3183.86 2982
3184.39 3097
3184.92 3017
3185.45 2949
3185.98 2704
3186.52 2601
3187.05 2655
3187.58 2893
3188.11 2752
3188.64 2778
3189.18 2827
3189.71 2706
3190.24 2786
3190.77 2941
3191.31 2752
3191.84 2762
3192.37 2758
3192.91 2782
3193.44 2952
3193.97 3064
3194.50 3091
3195.04 2855
3195.57 2802
3196.10 3056
3196.64 3017
3197.17 3217
3197.70 2975
3198.24 3198
3198.77 3232
3199.30 3239
3199.84 2966
3200.37 2846
3200.90 3051
3201.44 3164
3201.97 2878
3202.50 2930
3203.04 2852
3203.57 2847
3204.10 2720
3204.64 2805
3205.17 2828
3205.70 2793
3206.24 2555
3206.77 2614
3207.31 2635
3207.84 2738
3208.37 2686
3208.91 2517
3209.44 2667
3209.98 2722
3210.51 2717
3211.05 2857
3211.58 2767
3212.11 2719
3212.65 2724
3213.18 2766
3213.72 2852
3214.25 3029
3214.79 2822
3215.32 2969
3215.86 2784
3216.39 2693
3216.93 2458
3217.46 2584
3217.99 2786
3218.53 2455
3219.06 2630
3219.60 2720
3220.13 2765
3220.67 2768
3221.20 2650
3221.74 2681
3222.28 2714
3222.81 2594
3223.35 2795
3223.88 2715
3224.42 2824
3224.95 2873
3225.49 2815
3226.02 2882
3226.56 3062
3227.09 2993
3227.63 3100
3228.17 2902
3228.70 2806
3229.24 2841
3229.77 2828
3230.31 2810
3230.84 2790
3231.38 2821
3231.92 2809
3232.45 3007
3232.99 2802
3233.52 2787
3234.06 2838
3234.60 2758
3235.13 2609
3235.67 2596
3236.21 2732
3236.74 2929
3237.28 2865
3237.82 2917
3238.35 2912
3238.89 2821
3239.42 2848
3239.96 2790
3240.50 2862
3241.03 2848
3241.57 2677
3242.11 2573
3242.65 2610
3243.18 2821
3243.72 2658
3244.26 2619
3244.79 2507
3245.33 2664
3245.87 2733
3246.40 2627
3246.94 2425
3247.48 2585
3248.02 2965
3248.55 2718
3249.09 2594
3249.63 2673
3250.17 2770
3250.70 2729
3251.24 2757
3251.78 2726
3252.32 2678
3252.85 2724
3253.39 2955
3253.93 2715
3254.47 2749
3255.01 2913
3255.54 2656
3256.08 2590
3256.62 2691
3257.16 2836
3257.70 2869
3258.23 3028
3258.77 3017
3259.31 3298
3259.85 3401
3260.39 3430
3260.93 3371
3261.46 3741
3262.00 3759
3262.54 3710
3263.08 3885
3263.62 3881
3264.16 3727
3264.70 4002
3265.23 3929
3265.77 4000
3266.31 3641
3266.85 3675
3267.39 3805
3267.93 3564
3268.47 3652
3269.01 3468
3269.55 3624
3270.09 3716
3270.62 3310
3271.16 3289
3271.70 3204
3272.24 3101
3272.78 3104
3273.32 3010
3273.86 2985
3274.40 2862
3274.94 2935
3275.48 3166
3276.02 2948
3276.56 2853
3277.10 2934
3277.64 3068
3278.18 3135
3278.72 3044
3279.26 2787
3279.80 2947
3280.34 3162
3280.88 3115
3281.42 3230
3281.96 3272
3282.50 2970
3283.04 3080
3283.58 3117
3284.12 3116
3284.66 3196
3285.20 3235
3285.74 3146
3286.28 2940
3286.82 3157
3287.36 3262
3287.90 3252
3288.44 3320
3288.98 3161
3289.53 3243
3290.07 3233
3290.61 3425
3291.15 3316
3291.69 3153
3292.23 3474
3292.77 3582
3293.31 3579
3293.85 3667
3294.39 3837
3294.94 3946
3295.48 4050
3296.02 4152
3296.56 4032
3297.10 3981
3297.64 3610
3298.18 3729
3298.72 3520
3299.27 3375
3299.81 3355
3300.35 3479
3300.89 3330
3301.43 3188
3301.97 3144
3302.52 3176
3303.06 3186
3303.60 2952
3304.14 3034
3304.68 3133
3305.23 3033
3305.77 2890
3306.31 3114
3306.85 3166
3307.40 2918
3307.94 3058
3308.48 2835
3309.02 2790
3309.56 3021
3310.11 2876
3310.65 2850
3311.19 2925
3311.73 3007
3312.28 3090
3312.82 3226
3313.36 3253
3313.91 3387
3314.45 3401
3314.99 3770
3315.53 3899
3316.08 3993
3316.62 3803
3317.16 3914
3317.71 4024
3318.25 3990
3318.79 3655
3319.34 3732
3319.88 3783
3320.42 3580
3320.97 3302
3321.51 3421
3322.05 3203
3322.60 3248
3323.14 3122
3323.68 3144
3324.23 3091
3324.77 2982
3325.31 3070
3325.86 3126
3326.40 2943
3326.95 2960
3327.49 3197
3328.03 2972
3328.58 2955
3329.12 2962
3329.66 2721
3330.21 2672
3330.75 2799
3331.30 2868
3331.84 2832
3332.39 2849
3332.93 2894
3333.47 2849
3334.02 2791
3334.56 2770
3335.11 2741
3335.65 2701
3336.20 2758
3336.74 2829
3337.29 2824
3337.83 2971
3338.38 2865
3338.92 2871
3339.47 2923
3340.01 3037
3340.56 3023
3341.10 2934
3341.65 3174
3342.19 2969
3342.74 2938
3343.28 2838
3343.83 2867
3344.37 2898
3344.92 2792
3345.46 2929
3346.01 2905
3346.55 3011
3347.10 2854
3347.64 2778
3348.19 2752
3348.73 2775
3349.28 2700
3349.83 2793
3350.37 2896
3350.92 2986
3351.46 2980
3352.01 2839
3352.56 2814
3353.10 3067
3353.65 2829
3354.19 2827
3354.74 2908
3355.29 2833
3355.83 2942
3356.38 2989
3356.92 3007
3357.47 3120
3358.02 3051
3358.56 3199
3359.11 3145
3359.66 3147
3360.20 3213
3360.75 3147
3361.30 3161
3361.84 3184
3362.39 3108
3362.94 2952
3363.48 2747
3364.03 2915
3364.58 2766
3365.12 2852
3365.67 2756
3366.22 2698
3366.77 2828
3367.31 2755
3367.86 2586
3368.41 2698
3368.95 2749
3369.50 2869
3370.05 2678
3370.60 2550
3371.14 2589
3371.69 2622
3372.24 2654
3372.79 2691
3373.33 2646
3373.88 2571
3374.43 2593
3374.98 2449
3375.52 2508
3376.07 2569
3376.62 2487
3377.17 2436
3377.72 2538
3378.26 2469
3378.81 2287
3379.36 2435
3379.91 2523
3380.46 2733
3381.01 2642
3381.55 2668
3382.10 2723
3382.65 2623
3383.20 2550
3383.75 2589
3384.30 2490
3384.84 2580
3385.39 2621
3385.94 2784
3386.49 2617
3387.04 2666
3387.59 2754
3388.14 2808
3388.69 2687
3389.23 2804
3389.78 2544
3390.33 2631
3390.88 2557
3391.43 2633
3391.98 2611
3392.53 2510
3393.08 2745
3393.63 2674
3394.18 2480
3394.73 2497
3395.28 2543
3395.82 2451
3396.37 2458
3396.92 2522
3397.47 2417
3398.02 2488
3398.57 2499
3399.12 2468
3399.67 2508
3400.22 2640
3400.77 2640
3401.32 2755
3401.87 2723
3402.42 2722
3402.97 3059
3403.52 2941
3404.07 2977
3404.62 3092
3405.17 2942
3405.72 2922
3406.27 2856
3406.82 2718
3407.37 2695
3407.92 2605
3408.47 2689
3409.02 2621
3409.58 2711
3410.13 2671
3410.68 2568
3411.23 2608
3411.78 2610
3412.33 2591
3412.88 2581
3413.43 2538
3413.98 2523
3414.53 2526
3415.08 2613
3415.63 2677
3416.19 2702
3416.74 2418
3417.29 2593
3417.84 2501
3418.39 2476
3418.94 2619
3419.49 2702
3420.04 2959
3420.60 2868
3421.15 2837
3421.70 2941
3422.25 2936
3422.80 3149
3423.35 3232
3423.91 3159
3424.46 2931
3425.01 2940
3425.56 2934
3426.11 2755
3426.66 2628
3427.22 2641
3427.77 2682
3428.32 2735
3428.87 2706
3429.42 2708
3429.98 2715
3430.53 2676
3431.08 2798
3431.63 2730
3432.19 2606
3432.74 2507
3433.29 2634
3433.84 2919
3434.40 2703
3434.95 2553
3435.50 2400
3436.05 2442
3436.61 2570
3437.16 2349
3437.71 2398
3438.27 2499
3438.82 2525
3439.37 2491
3439.92 2561
3440.48 2613
3441.03 2500
3441.58 2511
3442.14 2576
3442.69 2488
3443.24 2440
3443.80 2501
3444.35 2575
3444.90 2787
3445.46 2651
3446.01 2528
3446.56 2465
3447.12 2467
3447.67 2427
3448.23 2575
3448.78 2645
3449.33 2699
3449.89 2663
3450.44 2880
3450.99 2828
3451.55 2642
3452.10 2610
3452.66 2636
3453.21 2825
3453.76 2697
3454.32 2634
3454.87 2742
3455.43 2718
3455.98 2662
3456.54 2655
3457.09 2717
3457.64 2632
3458.20 2812
3458.75 2969
3459.31 2842
3459.86 2816
3460.42 2839
3460.97 2664
3461.53 2601
3462.08 2719
3462.64 2724
3463.19 2597
3463.75 2691
3464.30 2690
3464.86 2627
3465.41 2615
3465.97 2598
3466.52 2591
3467.08 2561
3467.63 2666
3468.19 2623
3468.74 2534
3469.30 2625
3469.85 2555
3470.41 2589
3470.96 2674
3471.52 2694
3472.08 2610
3472.63 2828
3473.19 2746
3473.74 2713
3474.30 2711
3474.85 2764
3475.41 2778
3475.97 2659
3476.52 2653
3477.08 2832
3477.63 2689
3478.19 2637
3478.75 2523
3479.30 2648
3479.86 2673
3480.41 2627
3480.97 2623
3481.53 2700
3482.08 2720
3482.64 2869
3483.20 2742
3483.75 2762
3484.31 2836
3484.87 2896
3485.42 2726
3485.98 2807
3486.54 3031
3487.09 2778
3487.65 3040
3488.21 3269
3488.76 3307
3489.32 3301
3489.88 3630
3490.43 3616
3490.99 3656
3491.55 3740
3492.11 3969
3492.66 4110
3493.22 4312
3493.78 4312
3494.34 4354
3494.89 4408
3495.45 4372
3496.01 4225
3496.57 4211
3497.12 4518
3497.68 4655
3498.24 4787
3498.80 4655
3499.35 4752
3499.91 4826
3500.47 5136
3501.03 5035
3501.59 5055
3502.14 4799
3502.70 4628
3503.26 4531
3503.82 4432
3504.38 4198
3504.93 4293
3505.49 4433
3506.05 4353
3506.61 4369
3507.17 4053
3507.73 4116
3508.28 4092
3508.84 3973
3509.40 3773
3509.96 3762
3510.52 3672
3511.08 3563
3511.64 3458
3512.20 3467
3512.75 3423
3513.31 3432
3513.87 3514
3514.43 3471
3514.99 3441
3515.55 3606
3516.11 3619
3516.67 3828
3517.23 3905
3517.79 3781
3518.34 3873
3518.90 3752
3519.46 3855
3520.02 3970
3520.58 3825
3521.14 3557
3521.70 3532
3522.26 3778
3522.82 3560
3523.38 3428
3523.94 3361
3524.50 3404
3525.06 3396
3525.62 3198
3526.18 3112
3526.74 3049
3527.30 3139
3527.86 2850
3528.42 2824
3528.98 2682
3529.54 2816
3530.10 2954
3530.66 2959
3531.22 2985
3531.78 2825
3532.34 2688
3532.90 2581
3533.46 2638
3534.02 2741
3534.58 2786
3535.14 2804
3535.71 2984
3536.27 3026
3536.83 2861
3537.39 2835
3537.95 2820
3538.51 2947
3539.07 2968
3539.63 3067
3540.19 3460
3540.75 3412
3541.31 3577
3541.88 3508
3542.44 3422
3543.00 3570
3543.56 3808
3544.12 3693
3544.68 3696
3545.24 3677
3545.80 3770
3546.37 3861
3546.93 3849
3547.49 3365
3548.05 3110
3548.61 3322
3549.17 3293
3549.74 3127
3550.30 2885
3550.86 2872
3551.42 3102
3551.98 3000
3552.55 2794
3553.11 2806
3553.67 2959
3554.23 2966
3554.79 2970
3555.36 3167
3555.92 2747
3556.48 2783
3557.04 2713
3557.61 2586
3558.17 2866
3558.73 2675
3559.29 2726
3559.86 2732
3560.42 2646
3560.98 2664
3561.54 2780
3562.11 2497
3562.67 2603
3563.23 2705
3563.80 2607
3564.36 2691
3564.92 2789
3565.48 2626
3566.05 2657
3566.61 2519
3567.17 2408
3567.74 2672
3568.30 2603
3568.86 2748
3569.43 2547
3569.99 2514
3570.55 2555
3571.12 2650
3571.68 2618
3572.24 2615
3572.81 2586
3573.37 2708
3573.94 2717
3574.50 2623
3575.06 2605
3575.63 2643
3576.19 2685
3576.75 2593
3577.32 2601
3577.88 2404
3578.45 2439
3579.01 2487
3579.57 2396
3580.14 2553
3580.70 2583
3581.27 2709
3581.83 2497
3582.40 2479
3582.96 2530
3583.53 2640
3584.09 2700
3584.65 2748
3585.22 2688
3585.78 2710
3586.35 2734
3586.91 2635
3587.48 2536
3588.04 2513
3588.61 2509
3589.17 2552
3589.74 2644
3590.30 2649
3590.87 2605
3591.43 2631
3592.00 2683
3592.56 2498
3593.13 2678
3593.69 2628
3594.26 2482
3594.82 2528
3595.39 2518
3595.95 2696
3596.52 2649
3597.09 2705
3597.65 2876
3598.22 2899
3598.78 2834
3599.35 2710
3599.91 2762
3600.48 2852
3601.05 2859
3601.61 2727
3602.18 2655
3602.74 2774
3603.31 2877
3603.88 2781
3604.44 2671
3605.01 2926
3605.57 2742
3606.14 2850
3606.71 2714
3607.27 2420
3607.84 2382
3608.41 2609
3608.97 2543
3609.54 2582
3610.10 2437
3610.67 2586
3611.24 2738
3611.80 2746
3612.37 2969
3612.94 3491
3613.51 3814
3614.07 4185
3614.64 4932
3615.21 6082
3615.77 7172
3616.34 7972
3616.91 9198
3617.47 10377
3618.04 11405
3618.61 12325
3619.18 12620
3619.74 12506
3620.31 12160
3620.88 11880
3621.45 11210
3622.01 10055
3622.58 8517
3623.15 7327
3623.72 6061
3624.28 5368
3624.85 4711
3625.42 4127
3625.99 3658
3626.55 3543
3627.12 2993
3627.69 3080
3628.26 2909
3628.83 2845
3629.39 2909
3629.96 2691
3630.53 2878
3631.10 2595
3631.67 2583
3632.24 2530
3632.80 2598
3633.37 2446
3633.94 2504
3634.51 2640
3635.08 2540
3635.65 2567
3636.21 2572
3636.78 2677
3637.35 2492
3637.92 2572
3638.49 2726
3639.06 2869
3639.63 2981
3640.20 2822
3640.76 2749
3641.33 3231
3641.90 3219
3642.47 3134
3643.04 3392
3643.61 3415
3644.18 3333
3644.75 3491
3645.32 3309
3645.89 3576
3646.46 3533
3647.03 3535
3647.60 3502
3648.17 3614
3648.74 3686
3649.30 3562
3649.87 3612
3650.44 3512
3651.01 3446
3651.58 3383
3652.15 3434
3652.72 3401
3653.29 3342
3653.86 3384
3654.43 3586
3655.00 3539
3655.57 3476
3656.14 3514
3656.71 3555
3657.28 3521
3657.85 3579
3658.42 3624
3659.00 3351
3659.57 3411
3660.14 3358
3660.71 3473
3661.28 3215
3661.85 3110
3662.42 2867
3662.99 2909
3663.56 2843
3664.13 2759
3664.70 2869
3665.27 2887
3665.84 2996
3666.41 3015
3666.99 2948
3667.56 2918
3668.13 3006
3668.70 3046
3669.27 2896
3669.84 2947
3670.41 2927
3670.98 2817
3671.55 2839
3672.13 2988
3672.70 3016
3673.27 2786
3673.84 2819
3674.41 2934
3674.98 2868
3675.56 3040
3676.13 2926
3676.70 2949
3677.27 2889
3677.84 3041
3678.41 2996
3678.99 2942
3679.56 2958
3680.13 2894
3680.70 2944
3681.27 2701
3681.85 2847
3682.42 2800
3682.99 2786
3683.56 2634
3684.14 2610
3684.71 2651
3685.28 2661
3685.85 2612
3686.43 2564
3687.00 2651
3687.57 2668
3688.14 2596
3688.72 2696
3689.29 2706
3689.86 2715
3690.43 2619
3691.01 2597
3691.58 2514
3692.15 2815
3692.73 2704
3693.30 2666
3693.87 2553
3694.45 2597
3695.02 2668
3695.59 2763
3696.17 2766
3696.74 2780
3697.31 2830
3697.89 2812
3698.46 2796
3699.03 2888
3699.61 2818
3700.18 2664
3700.75 2774
3701.33 2849
3701.90 2529
3702.47 2571
3703.05 2638
3703.62 2623
3704.20 2540
3704.77 2633
3705.34 2480
3705.92 2546
3706.49 2589
3707.07 2558
3707.64 2616
3708.22 2640
3708.79 2480
3709.36 2598
3709.94 2606
3710.51 2725
3711.09 2723
3711.66 2724
3712.24 2780
3712.81 2676
3713.38 2558
3713.96 2572
3714.53 2720
3715.11 2671
3715.68 2605
3716.26 2580
3716.83 2627
3717.41 2582
3717.98 2691
3718.56 2598
3719.13 2501
3719.71 2503
3720.28 2550
3720.86 2565
3721.43 2529
3722.01 2632
3722.58 2503
3723.16 2564
3723.74 2446
3724.31 2506
3724.89 2422
3725.46 2374
3726.04 2411
3726.61 2589
3727.19 2565
3727.76 2779
3728.34 2777
3728.92 3006
3729.49 3009
3730.07 3056
3730.64 3180
3731.22 3294
3731.80 3570
3732.37 3819
3732.95 4140
3733.52 4246
3734.10 4439
3734.68 4455
3735.25 4276
3735.83 4266
3736.41 4230
3736.98 4137
3737.56 3705
3738.14 3542
3738.71 3253
3739.29 3099
3739.87 2798
3740.44 2637
3741.02 2603
3741.60 2606
3742.17 2514
3742.75 2486
3743.33 2391
3743.90 2358
3744.48 2309
3745.06 2510
3745.63 2380
3746.21 2321
3746.79 2353
3747.37 2254
3747.94 2305
3748.52 2261
3749.10 2213
3749.68 2372
3750.25 2429
3750.83 2275
3751.41 2393
3751.99 2296
3752.56 2315
3753.14 2519
3753.72 2393
3754.30 2232
3754.87 2298
3755.45 2438
3756.03 2452
3756.61 2538
3757.19 2551
3757.76 2572
3758.34 2694
3758.92 2611
3759.50 2581
3760.08 2576
3760.66 2795
3761.23 2486
3761.81 2747
3762.39 2715
3762.97 2837
3763.55 2876
3764.13 2626
3764.70 2607
3765.28 2585
3765.86 2520
3766.44 2549
3767.02 2620
3767.60 2404
3768.18 2565
3768.76 2493
3769.33 2387
3769.91 2474
3770.49 2481
3771.07 2575
3771.65 2868
3772.23 2606
3772.81 2572
3773.39 2443
3773.97 2581
3774.55 2692
3775.13 2422
3775.71 2429
3776.29 2452
3776.86 2303
3777.44 2320
3778.02 2378
3778.60 2466
3779.18 2385
3779.76 2424
3780.34 2424
3780.92 2270
3781.50 2384
3782.08 2398
3782.66 2401
3783.24 2364
3783.82 2275
3784.40 2439
3784.98 2454
3785.56 2472
3786.14 2439
3786.72 2404
3787.30 2387
3787.88 2568
3788.46 2566
3789.05 2393
3789.63 2457
3790.21 2420
3790.79 2528
3791.37 2554
3791.95 2635
3792.53 2509
3793.11 2597
3793.69 2401
3794.27 2403
3794.85 2493
3795.43 2517
3796.01 2508
3796.60 2465
3797.18 2459
3797.76 2649
3798.34 2458
3798.92 2389
3799.50 2518
3800.08 2465
3800.66 2594
3801.25 2698
3801.83 2670
3802.41 2571
3802.99 2772
3803.57 2670
3804.15 2481
3804.73 2637
3805.32 2764
3805.90 2672
3806.48 2716
3807.06 2719
3807.64 2730
3808.23 2819
3808.81 2785
3809.39 2896
3809.97 2865
3810.55 3033
3811.14 2949
3811.72 2870
3812.30 2821
3812.88 2843
3813.46 2789
3814.05 2763
3814.63 2799
3815.21 2726
3815.79 2761
3816.38 2616
3816.96 2685
3817.54 2774
3818.12 2619
3818.71 2692
3819.29 2515
3819.87 2522
3820.46 2764
3821.04 2660
3821.62 2761
3822.20 2675
3822.79 2515
3823.37 2616
3823.95 2711
3824.54 2426
3825.12 2450
3825.70 2741
3826.29 2683
3826.87 2694
3827.45 2592
3828.04 2593
3828.62 2496
3829.20 2598
3829.79 2514
3830.37 2560
3830.96 2496
3831.54 2661
3832.12 2532
3832.71 2410
3833.29 2837
3833.87 2815
3834.46 2798
3835.04 2550
3835.63 2631
3836.21 2674
3836.79 2630
3837.38 2613
3837.96 2510
3838.55 2417
3839.13 2430
3839.72 2474
3840.30 2452
3840.88 2530
3841.47 2567
3842.05 2703
3842.64 2657
3843.22 2691
3843.81 2655
3844.39 2545
3844.98 2589
3845.56 2486
3846.15 2405
3846.73 2425
3847.32 2466
3847.90 2664
3848.49 2400
3849.07 2573
3849.66 2659
3850.24 2650
3850.83 2597
3851.41 2619
3852.00 2485
3852.58 2489
3853.17 2643
3853.75 2781
3854.34 2716
3854.92 2629
3855.51 2809
3856.09 2978
3856.68 3177
3857.27 3558
3857.85 3939
3858.44 4508
3859.02 4683
3859.61 5455
3860.20 5836
3860.78 6599
3861.37 6961
3861.95 7465
3862.54 8099
3863.13 8527
3863.71 8489
3864.30 8289
3864.88 7995
3865.47 7725
3866.06 6994
3866.64 6565
3867.23 6041
3867.82 5573
3868.40 5384
3868.99 4554
3869.58 4262
3870.16 4158
3870.75 4020
3871.34 3707
3871.92 3809
3872.51 3523
3873.10 3613
3873.68 3641
3874.27 3712
3874.86 3830
3875.44 3657
3876.03 3488
3876.62 3568
3877.21 3580
3877.79 3443
3878.38 3447
3878.97 3377
3879.55 3426
3880.14 3485
3880.73 3500
3881.32 3262
3881.90 3043
3882.49 3245
3883.08 3043
3883.67 3017
3884.25 3016
3884.84 3025
3885.43 3088
3886.02 3039
3886.61 3019
3887.19 2962
3887.78 3098
3888.37 2992
3888.96 2891
3889.55 3000
3890.13 3312
3890.72 3061
3891.31 3181
3891.90 3078
3892.49 3045
3893.08 3090
3893.66 2914
3894.25 3011
3894.84 3070
3895.43 2908
3896.02 2927
3896.61 2937
3897.20 2745
3897.78 2769
3898.37 2832
3898.96 2781
3899.55 2847
3900.14 2936
3900.73 3064
3901.32 2816
3901.91 2908
3902.50 2791
3903.09 2708
3903.67 2668
3904.26 2734
3904.85 2759
3905.44 2635
3906.03 2554
3906.62 2615
3907.21 2658
3907.80 2446
3908.39 2541
3908.98 2400
3909.57 2418
3910.16 2328
3910.75 2424
3911.34 2558
3911.93 2355
3912.52 2263
3913.11 2508
3913.70 2184
3914.29 2235
3914.88 2291
3915.47 2336
3916.06 2336
3916.65 2280
3917.24 2375
3917.83 2327
3918.42 2440
3919.01 2384
3919.60 2436
3920.19 2395
3920.78 2498
3921.37 2392
3921.96 2450
3922.55 2263
3923.14 2355
3923.73 2277
3924.32 2358
3924.92 2431
3925.51 2586
3926.10 2552
3926.69 2271
3927.28 2346
3927.87 2397
3928.46 2263
3929.05 2273
3929.64 2117
3930.23 2106
3930.83 2226
3931.42 2371
3932.01 2224
3932.60 2177
3933.19 2341
3933.78 2165
3934.37 2065
3934.97 2189
3935.56 2303
3936.15 2366
3936.74 2357
3937.33 2466
3937.92 2456
3938.52 2464
3939.11 2320
3939.70 2367
3940.29 2345
3940.88 2314
3941.48 2342
3942.07 2342
3942.66 2236
3943.25 2313
3943.84 2263
3944.44 2331
3945.03 2465
3945.62 2503
3946.21 2433
3946.81 2505
3947.40 2322
3947.99 2276
3948.58 2174
3949.18 2237
3949.77 2256
3950.36 2291
3950.95 2328
3951.55 2263
3952.14 2182
3952.73 2088
3953.33 2168
3953.92 2148
3954.51 2275
3955.10 2345
3955.70 2304
3956.29 2202
3956.88 2143
3957.48 2242
3958.07 2184
3958.66 2175
3959.26 2060
3959.85 2128
3960.44 2346
3961.04 2300
3961.63 2121
3962.23 2304
3962.82 2360
3963.41 2305
3964.01 2071
3964.60 2298
3965.19 2195
3965.79 2163
3966.38 1994
3966.98 2206
3967.57 2019
3968.16 1989
3968.76 2230
3969.35 2164
3969.95 2057
3970.54 2175
3971.13 2144
3971.73 2211
3972.32 2153
3972.92 2075
3973.51 2083
3974.11 2010
3974.70 1996
3975.30 2212
3975.89 2059
3976.48 2093
3977.08 2068
3977.67 2080
3978.27 2124
3978.86 2228
3979.46 2217
3980.05 2112
3980.65 2243
3981.24 2330
3981.84 2212
3982.43 2226
3983.03 2083
3983.62 2211
3984.22 2272
3984.81 2273
3985.41 2189
3986.01 2195
3986.60 2056
3987.20 2266
3987.79 2138
3988.39 2127
3988.98 2204
3989.58 2184
3990.17 2312
3990.77 2237
3991.37 2177
3991.96 2314
3992.56 2192
3993.15 2152
3993.75 2280
3994.35 2382
3994.94 2406
3995.54 2452
3996.13 2524
3996.73 2583
3997.33 2611
3997.92 2723
3998.52 2777
3999.12 2951
3999.71 3056
4000.31 3075
4000.90 2999
4001.50 3036
4002.10 2957
4002.69 2933
4003.29 2844
4003.89 2658
4004.48 2786
4005.08 2667
4005.68 2717
4006.28 2561
4006.87 2463
4007.47 2549
4008.07 2457
4008.66 2438
4009.26 2455
4009.86 2436
4010.45 2534
4011.05 2519
4011.65 2475
4012.25 2445
4012.84 2558
4013.44 2549
4014.04 2417
4014.64 2444
4015.23 2562
4015.83 2786
4016.43 2797
4017.03 2685
4017.62 2646
4018.22 2843
4018.82 2687
4019.42 2818
4020.02 2745
4020.61 2878
4021.21 2462
4021.81 2622
4022.41 2519
4023.01 2553
4023.60 2303
4024.20 2430
4024.80 2366
4025.40 2515
4026.00 2695
4026.60 2641
4027.19 2683
4027.79 2732
4028.39 2677
4028.99 2790
4029.59 3075
4030.19 2918
4030.79 2877
4031.39 2936
4031.98 2860
4032.58 2774
4033.18 2803
4033.78 2731
4034.38 2628
4034.98 2438
4035.58 2344
4036.18 2374
4036.78 2247
4037.38 2436
4037.97 2317
4038.57 2199
4039.17 2245
4039.77 2113
4040.37 2202
4040.97 2351
4041.57 2092
4042.17 2230
4042.77 2051
4043.37 2185
4043.97 2225
4044.57 2372
4045.17 2231
4045.77 2251
4046.37 2237
4046.97 2058
4047.57 2172
4048.17 2225
4048.77 2335
4049.37 2275
4049.97 2148
4050.57 2186
4051.17 2077
4051.77 2192
4052.37 2109
4052.97 2192
4053.57 2254
4054.17 2261
4054.77 2211
4055.37 2165
4055.97 2219
4056.57 2231
4057.17 2117
4057.78 2156
4058.38 2010
4058.98 2002
4059.58 2062
4060.18 2101
4060.78 2125
4061.38 2193
4061.98 2134
4062.58 2157
4063.18 2232
4063.79 2163
4064.39 2001
4064.99 1981
4065.59 2032
4066.19 2041
4066.79 2136
4067.39 2079
4067.99 2165
4068.60 2306
4069.20 2259
4069.80 2229
4070.40 2195
4071.00 2053
4071.60 2011
4072.21 2070
4072.81 2153
4073.41 2030
4074.01 2102
4074.61 2052
4075.22 1988
4075.82 2138
4076.42 2146
4077.02 2099
4077.62 2124
4078.23 2137
4078.83 2009
4079.43 2091
4080.03 2097
4080.64 2095
4081.24 2101
4081.84 2084
4082.44 1931
4083.05 2056
4083.65 2146
4084.25 1997
4084.85 1938
4085.46 1983
4086.06 1884
4086.66 1967
4087.27 2001
4087.87 1962
4088.47 1991
4089.07 1987
4089.68 2070
4090.28 2104
4090.88 2125
4091.49 2122
4092.09 1907
4092.69 1985
4093.30 2092
4093.90 2119
4094.50 2063
4095.11 2106
4095.71 2013
4096.31 2112
4096.92 2022
4097.52 2157
4098.13 1992
4098.73 2012
4099.33 2125
4099.94 1959
4100.54 1936
4101.15 2175
4101.75 2130
4102.35 1843
4102.96 2027
4103.56 1995
4104.17 2037
4104.77 2039
4105.37 1960
4105.98 1913
4106.58 2014
4107.19 2035
4107.79 2072
4108.40 1969
4109.00 1855
4109.61 1850
4110.21 1920
4110.81 2039
4111.42 1918
4112.02 1861
4112.63 1860
4113.23 1919
4113.84 2008
4114.44 1973
4115.05 1851
4115.65 1832
4116.26 1825
4116.86 1900
4117.47 1959
4118.07 1984
4118.68 1962
4119.28 2048
4119.89 1950
4120.49 1897
4121.10 1932
4121.71 2018
4122.31 1912
4122.92 1927
4123.52 1853
4124.13 1983
4124.73 1960
4125.34 1934
4125.95 1933
4126.55 1992
4127.16 2028
4127.76 2014
4128.37 1921
4128.97 1987
4129.58 1973
4130.19 2137
4130.79 2017
4131.40 1883
4132.01 2075
4132.61 1939
4133.22 1938
4133.82 1910
4134.43 2041
4135.04 2140
4135.64 1968
4136.25 2138
4136.86 2167
4137.46 2186
4138.07 2174
4138.68 2319
4139.28 2303
4139.89 2401
4140.50 2386
4141.10 2421
4141.71 2559
4142.32 2470
4142.92 2569
4143.53 2671
4144.14 2460
4144.75 2463
4145.35 2557
4145.96 2444
4146.57 2314
4147.18 2213
4147.78 2155
4148.39 2116
4149.00 1977
4149.61 1960
4150.21 2089
4150.82 1972
4151.43 1912
4152.04 2049
4152.64 1953
4153.25 1945
4153.86 1916
4154.47 2065
4155.07 2027
4155.68 1868
4156.29 1820
4156.90 1969
4157.51 1889
4158.11 1795
4158.72 1826
4159.33 1896
4159.94 1843
4160.55 1764
4161.16 1990
4161.76 1923
4162.37 1976
4162.98 1971
4163.59 2019
4164.20 2058
4164.81 1971
4165.42 1963
4166.02 2057
4166.63 1983
4167.24 1986
4167.85 1933
4168.46 2135
4169.07 2083
4169.68 1949
4170.29 2001
4170.90 1871
4171.50 1951
4172.11 2016
4172.72 1983
4173.33 1914
4173.94 1931
4174.55 2011
4175.16 2102
4175.77 2116
4176.38 2156
4176.99 2238
4177.60 2273
4178.21 2267
4178.82 2176
4179.43 1977
4180.04 2012
4180.65 2063
4181.26 2038
4181.87 2101
4182.48 1982
4183.09 2080
4183.70 2126
4184.31 2194
4184.92 2077
4185.53 1996
4186.14 1876
4186.75 2024
4187.36 2087
4187.97 1993
4188.58 2013
4189.19 1958
4189.80 2111
4190.41 2036
4191.02 2063
4191.63 2018
4192.24 2049
4192.85 2069
4193.46 2082
4194.07 2109
4194.68 1978
4195.30 1990
4195.91 2053
4196.52 1946
4197.13 1930
4197.74 1907
4198.35 1979
4198.96 2059
4199.57 1985
4200.18 2099
4200.79 2007
4201.41 2014
4202.02 2057
4202.63 1887
4203.24 2027
4203.85 1893
4204.46 1838
4205.07 1912
4205.69 1971
4206.30 1932
4206.91 2051
4207.52 2107
4208.13 1993
4208.75 2037
4209.36 2049
4209.97 1942
4210.58 1982
4211.19 1956
4211.80 2115
4212.42 2098
4213.03 2063
4213.64 2059
4214.25 1992
4214.87 1986
4215.48 1934
4216.09 1909
4216.70 1933
4217.32 1918
4217.93 2132
4218.54 2277
4219.15 2204
4219.77 2320
4220.38 2514
4220.99 2607
4221.60 2627
4222.22 2752
4222.83 2975
4223.44 3005
4224.06 3053
4224.67 3135
4225.28 3289
4225.89 3178
4226.51 3253
4227.12 3218
4227.73 3318
4228.35 3333
4228.96 3235
4229.57 3111
4230.19 3061
4230.80 2775
4231.41 2934
4232.03 2753
4232.64 2793
4233.25 2584
4233.87 2438
4234.48 2377
4235.10 2430
4235.71 2459
4236.32 2707
4236.94 2684
4237.55 2454
4238.17 2505
4238.78 2437
4239.39 2594
4240.01 2406
4240.62 2440
4241.24 2348
4241.85 2422
4242.46 2444
4243.08 2252
4243.69 2267
4244.31 2309
4244.92 2280
4245.54 2130
4246.15 2103
4246.77 2203
4247.38 2150
4248.00 2269
4248.61 2214
4249.22 2176
4249.84 2286
4250.45 2171
4251.07 2223
4251.68 2247
4252.30 2086
4252.91 2193
4253.53 2067
4254.14 1984
4254.76 2007
4255.37 2009
4255.99 1976
4256.61 2004
4257.22 1938
4257.84 2011
4258.45 1972
4259.07 2195
4259.68 2166
4260.30 2031
4260.91 1978
4261.53 1974
4262.15 1921
4262.76 2170
4263.38 2254
4263.99 2127
4264.61 2113
4265.22 2226
4265.84 2243
4266.46 2217
4267.07 2102
4267.69 2132
4268.30 2057
4268.92 1998
4269.54 2030
4270.15 2119
4270.77 2225
4271.39 2329
4272.00 2274
4272.62 2200
4273.24 2202
4273.85 2097
4274.47 2161
4275.09 2133
4275.70 2197
4276.32 2181
4276.94 2341
4277.55 2235
4278.17 2141
4278.79 2212
4279.40 2292
4280.02 2145
4280.64 2142
4281.25 2112
4281.87 2048
4282.49 2031
4283.11 2007
4283.72 1971
4284.34 1964
4284.96 1970
4285.58 1952
4286.19 1775
4286.81 1906
4287.43 1980
4288.05 1972
4288.66 1911
4289.28 1858
4289.90 1953
4290.52 2078
4291.13 1989
4291.75 2001
4292.37 1817
4292.99 1732
4293.61 1828
4294.22 1871
4294.84 1829
4295.46 1902
4296.08 1825
4296.70 1854
4297.31 1979
4297.93 1878
4298.55 1868
4299.17 1864
4299.79 1921
4300.41 2081
4301.02 1935
4301.64 2101
4302.26 2165
4302.88 2132
4303.50 2138
4304.12 2147
4304.74 2219
4305.36 2167
4305.97 2020
4306.59 2055
4307.21 1941
4307.83 2006
4308.45 1987
4309.07 1977
4309.69 2028
4310.31 1952
4310.93 2018
4311.55 2074
4312.17 2098
4312.78 1937
4313.40 1785
4314.02 1855
4314.64 1900
4315.26 1839
4315.88 1738
4316.50 1848
4317.12 1939
4317.74 1884
4318.36 1979
4318.98 2003
4319.60 1880
4320.22 1768
4320.84 1852
4321.46 1987
4322.08 2007
4322.70 2051
4323.32 1999
4323.94 1952
4324.56 1933
4325.18 1939
4325.80 2016
4326.42 2060
4327.04 2028
4327.66 2018
4328.28 1990
4328.90 1980
4329.52 2172
4330.15 2126
4330.77 2089
4331.39 1948
4332.01 1927
4332.63 1913
4333.25 1882
4333.87 1840
4334.49 1949
4335.11 1818
4335.73 1843
4336.35 1898
4336.98 1984
4337.60 2040
4338.22 1963
4338.84 2069
4339.46 2096
4340.08 2075
4340.70 2071
4341.32 2093
4341.95 2152
4342.57 2180
4343.19 2481
4343.81 2617
4344.43 2746
4345.05 2908
4345.68 3071
4346.30 3261
4346.92 3260
4347.54 3565
4348.16 3653
4348.78 3608
4349.41 3603
4350.03 3496
4350.65 3087
4351.27 2901
4351.89 2804
4352.52 2678
4353.14 2434
4353.76 2262
4354.38 2132
4355.01 2107
4355.63 2054
4356.25 2061
4356.87 2175
4357.50 2114
4358.12 2072
4358.74 2003
4359.36 2033
4359.99 2234
4360.61 2262
4361.23 2099
4361.86 1947
4362.48 2026
4363.10 2084
4363.72 1939
4364.35 1856
4364.97 2181
4365.59 2214
4366.22 2159
4366.84 2192
4367.46 2059
4368.09 2128
4368.71 2108
4369.33 2088
4369.96 2042
4370.58 2050
4371.20 1900
4371.83 2050
4372.45 2152
4373.08 1939
4373.70 1938
4374.32 2041
4374.95 2045
4375.57 2012
4376.19 1950
4376.82 2030
4377.44 2086
4378.07 2255
4378.69 2180
4379.31 1991
4379.94 2184
4380.56 2121
4381.19 2107
4381.81 2075
4382.44 1996
4383.06 1971
4383.68 2045
4384.31 2100
4384.93 1978
4385.56 2018
4386.18 1902
4386.81 1948
4387.43 1994
4388.06 1928
4388.68 1929
4389.31 1899
4389.93 1929
4390.56 2012
4391.18 1874
4391.81 1825
4392.43 2017
4393.06 2052
4393.68 1883
4394.31 1838
4394.93 2049
4395.56 2050
4396.18 1971
4396.81 2008
4397.43 1912
4398.06 1886
4398.68 1867
4399.31 1872
4399.94 2002
4400.56 1982
4401.19 2104
4401.81 2187
4402.44 2080
4403.06 2090
4403.69 2093
4404.32 2104
4404.94 2229
4405.57 2329
4406.19 2278
4406.82 2504
4407.45 2409
4408.07 2489
4408.70 2639
4409.33 2646
4409.95 2561
4410.58 2593
4411.20 2562
4411.83 2628
4412.46 2311
4413.08 2384
4413.71 2486
4414.34 2223
4414.96 2416
4415.59 2310
4416.22 2139
4416.84 2130
4417.47 2245
4418.10 2161
4418.73 2149
4419.35 2133
4419.98 2034
4420.61 2048
4421.23 2056
4421.86 2124
4422.49 2104
4423.11 2028
4423.74 1984
4424.37 2106
4425.00 1983
4425.62 1951
4426.25 1975
4426.88 2032
4427.51 2077
4428.13 2142
4428.76 2072
4429.39 1983
4430.02 2160
4430.65 2094
4431.27 2016
4431.90 2051
4432.53 1933
4433.16 2033
4433.79 2148
4434.41 2023
4435.04 1932
4435.67 1909
4436.30 1928
4436.93 2045
4437.55 2081
4438.18 1946
4438.81 1950
4439.44 1983
4440.07 1963
4440.70 2022
4441.32 2113
4441.95 1999
4442.58 1821
4443.21 1837
4443.84 1893
4444.47 1893
4445.10 1971
4445.73 1943
4446.35 1883
4446.98 1919
4447.61 2004
4448.24 2003
4448.87 1911
4449.50 2042
4450.13 2044
4450.76 2158
4451.39 2057
4452.02 2042
4452.65 2040
4453.28 2085
4453.91 1998
4454.53 2042
4455.16 2095
4455.79 2060
4456.42 2021
4457.05 2073
4457.68 2064
4458.31 2077
4458.94 2024
4459.57 2044
4460.20 1933
4460.83 1933
4461.46 1899
4462.09 1809
4462.72 1760
4463.35 1914
4463.98 1917
4464.61 1946
4465.24 1915
4465.87 1931
4466.50 1846
4467.13 1892
4467.76 2000
4468.39 2103
4469.03 2022
4469.66 1969
4470.29 1989
4470.92 2049
4471.55 1757
4472.18 1876
4472.81 1923
4473.44 1942
4474.07 1948
4474.70 1902
4475.33 1949
4475.96 1820
4476.59 1929
4477.23 1951
4477.86 2173
4478.49 1917
4479.12 1855
4479.75 2023
4480.38 1896
4481.01 1849
4481.64 1841
4482.28 1894
4482.91 1864
4483.54 2029
4484.17 1924
4484.80 1976
4485.43 1948
4486.07 1942
4486.70 2010
4487.33 2045
4487.96 2075
4488.59 1983
4489.22 1956
4489.86 1989
4490.49 2098
4491.12 2028
4491.75 2010
4492.39 1957
4493.02 1953
4493.65 1987
4494.28 2018
4494.91 2050
4495.55 2092
4496.18 2182
4496.81 2020
4497.44 2010
4498.08 2074
4498.71 1965
4499.34 2020
4499.97 2141
4500.61 2137
4501.24 2104
4501.87 2222
4502.51 2105
4503.14 2010
4503.77 2202
4504.40 2024
4505.04 2024
4505.67 2011
4506.30 2025
4506.94 1891
4507.57 1949
4508.20 1877
4508.84 1958
4509.47 2080
4510.10 2233
4510.74 2123
4511.37 2070
4512.00 2042
4512.64 1903
4513.27 1959
4513.91 2038
4514.54 2051
4515.17 2064
4515.81 2143
4516.44 2218
4517.07 2141
4517.71 2079
4518.34 2134
4518.98 2129
4519.61 2233
4520.24 2346
4520.88 2357
4521.51 2378
4522.15 2194
4522.78 2204
4523.42 2410
4524.05 2607
4524.68 2589
4525.32 2600
4525.95 2780
4526.59 2926
4527.22 3284
4527.86 3801
4528.49 4447
4529.13 5176
4529.76 6019
4530.40 6675
4531.03 7598
4531.67 8202
4532.30 8805
4532.94 8926
4533.57 8862
4534.21 8967
4534.84 8348
4535.48 7764
4536.11 6824
4536.75 5798
4537.38 4994
4538.02 4285
4538.65 3745
4539.29 3321
4539.92 3140
4540.56 2938
4541.20 2694
4541.83 2521
4542.47 2402
4543.10 2343
4543.74 2250
4544.37 2135
4545.01 2250
4545.65 2139
4546.28 2131
4546.92 2134
4547.55 2072
4548.19 2168
4548.83 1958
4549.46 2058
4550.10 2028
4550.73 2057
4551.37 2153
4552.01 2165
4552.64 2171
4553.28 2105
4553.92 2154
4554.55 2232
4555.19 2320
4555.83 2149
4556.46 2153
4557.10 2219
4557.74 2300
4558.37 2366
4559.01 2354
4559.65 2391
4560.28 2474
4560.92 2441
4561.56 2470
4562.20 2487
4562.83 2634
4563.47 2517
4564.11 2380
4564.74 2413
4565.38 2308
4566.02 2408
4566.66 2304
4567.29 2278
4567.93 2427
4568.57 2494
4569.21 2474
4569.84 2492
4570.48 2465
4571.12 2606
4571.76 2701
4572.39 2637
4573.03 2564
4573.67 2545
4574.31 2455
4574.95 2423
4575.58 2228
4576.22 2222
4576.86 2231
4577.50 2332
4578.14 2355
4578.77 2356
4579.41 2203
4580.05 2185
4580.69 2183
4581.33 2207
4581.97 2311
4582.60 2290
4583.24 2318
4583.88 2252
4584.52 2296
4585.16 2314
4585.80 2202
4586.44 2188
4587.08 2134
4587.71 2152
4588.35 2184
4588.99 2327
4589.63 2094
4590.27 2152
4590.91 2151
4591.55 2068
4592.19 2162
4592.83 2082
4593.47 2227
4594.11 2110
4594.74 2018
4595.38 1967
4596.02 2094
4596.66 2118
4597.30 2070
4597.94 2079
4598.58 2120
4599.22 2024
4599.86 2124
4600.50 2059
4601.14 2046
4601.78 2299
4602.42 2406
4603.06 2445
4603.70 2318
4604.34 2354
4604.98 2311
4605.62 2354
4606.26 2300
4606.90 2428
4607.54 2411
4608.18 2263
4608.82 2406
4609.46 2423
4610.10 2309
4610.74 2393
4611.38 2361
4612.02 2388
4612.66 2384
4613.30 2573
4613.95 2500
4614.59 2380
4615.23 2432
4615.87 2462
4616.51 2281
4617.15 2348
4617.79 2540
4618.43 2393
4619.07 2281
4619.71 2269
4620.35 2209
4621.00 2112
4621.64 2099
4622.28 2064
4622.92 1968
4623.56 2091
4624.20 2104
4624.84 1943
4625.49 1920
4626.13 1992
4626.77 2124
4627.41 1909
4628.05 2014
4628.69 2013
4629.34 2173
4629.98 2148
4630.62 2159
4631.26 2132
4631.90 2188
4632.54 2278
4633.19 2333
4633.83 2227
4634.47 2212
4635.11 2251
4635.76 2358
4636.40 2276
4637.04 2269
4637.68 2331
4638.32 2425
4638.97 2294
4639.61 2212
4640.25 2288
4640.89 2251
4641.54 2292
4642.18 2248
4642.82 2058
4643.46 2141
4644.11 2371
4644.75 2293
4645.39 2257
4646.04 2127
4646.68 2186
4647.32 2440
4647.97 2503
4648.61 2411
4649.25 2449
4649.89 2668
4650.54 2822
4651.18 2924
4651.82 3161
4652.47 3138
4653.11 3157
4653.75 3197
4654.40 3165
4655.04 3250
4655.69 3229
4656.33 3124
4656.97 2821
4657.62 2740
4658.26 2569
4658.90 2400
4659.55 2373
4660.19 2263
4660.84 2119
4661.48 2185
4662.12 2136
4662.77 2186
4663.41 2293
4664.06 2219
4664.70 2137
4665.34 2205
4665.99 2289
4666.63 2325
4667.28 2174
4667.92 2232
4668.57 2303
4669.21 2341
4669.86 2276
4670.50 2098
4671.14 2162
4671.79 2272
4672.43 2079
4673.08 1967
4673.72 2202
4674.37 1990
4675.01 1884
4675.66 2000
4676.30 2073
4676.95 2062
4677.59 1910
4678.24 1855
4678.88 1949
4679.53 2050
4680.17 1868
4680.82 1951
4681.46 1944
4682.11 2006
4682.76 2064
4683.40 2081
4684.05 2056
4684.69 1991
4685.34 1841
4685.98 1826
4686.63 1806
4687.27 1897
4687.92 2029
4688.57 2002
4689.21 2119
4689.86 2049
4690.50 1986
4691.15 2024
4691.80 1983
4692.44 2071
4693.09 1995
4693.74 1983
4694.38 1919
4695.03 1830
4695.67 2041
4696.32 2010
4696.97 1910
4697.61 2082
4698.26 2109
4698.91 2065
4699.55 2131
4700.20 2256
4700.85 2233
4701.49 2295
4702.14 2018
4702.79 2075
4703.43 2088
4704.08 2018
4704.73 2089
4705.37 2075
4706.02 1971
4706.67 1797
4707.32 1921
4707.96 2009
4708.61 2047
4709.26 1954
4709.90 2129
4710.55 2085
4711.20 2069
4711.85 2180
4712.49 1985
4713.14 2001
4713.79 2035
4714.44 1973
4715.08 2053
4715.73 2060
4716.38 2038
4717.03 2100
4717.68 2043
4718.32 1927
4718.97 2061
4719.62 2252
4720.27 2124
4720.92 2119
4721.56 2083
4722.21 2193
4722.86 2080
4723.51 2135
4724.16 2156
4724.81 2013
4725.45 1984
4726.10 1953
4726.75 1876
4727.40 1896
4728.05 2006
4728.70 1987
4729.35 1969
4729.99 2015
4730.64 1956
4731.29 1799
4731.94 1822
4732.59 1831
4733.24 1886
4733.89 1973
4734.54 2012
4735.19 2104
4735.83 2053
4736.48 2169
4737.13 2069
4737.78 1918
4738.43 1968
4739.08 1876
4739.73 1873
4740.38 2037
4741.03 1901
4741.68 1862
4742.33 1970
4742.98 1939
4743.63 1922
4744.28 1898
4744.93 1761
4745.58 1762
4746.23 1827
4746.88 1912
4747.53 1944
4748.18 1835
4748.83 1947
4749.48 2068
4750.13 1996
4750.78 2065
4751.43 2252
4752.08 2092
4752.73 2097
4753.38 2180
4754.03 2004
4754.68 2057
4755.33 2102
4755.98 2035
4756.63 1954
4757.28 2009
4757.93 1846
4758.58 1901
4759.23 1901
4759.88 1810
4760.53 1901
4761.18 1852
4761.83 1919
4762.49 1991
4763.14 1885
4763.79 1855
4764.44 2114
4765.09 2018
4765.74 2065
4766.39 1949
4767.04 1919
4767.69 2036
4768.35 1968
4769.00 1796
4769.65 1856
4770.30 1826
4770.95 1936
4771.60 1990
4772.26 1874
4772.91 1886
4773.56 1790
4774.21 1867
4774.86 1919
4775.51 1824
4776.17 1840
4776.82 1869
4777.47 1812
4778.12 1877
4778.77 1805
4779.43 1790
4780.08 1726
4780.73 1840
4781.38 1950
4782.03 1944
4782.69 1746
4783.34 1752
4783.99 1755
4784.64 1725
4785.30 1783
4785.95 1837
4786.60 1810
4787.25 1899
4787.91 2011
4788.56 1959
4789.21 1939
4789.87 1986
4790.52 2040
4791.17 2121
4791.82 2048
4792.48 2163
4793.13 2094
4793.78 2164
4794.44 2065
4795.09 2128
4795.74 2289
4796.40 2145
4797.05 1963
4797.70 1918
4798.36 1812
4799.01 1746
4799.66 1867
4800.32 1800
4800.97 1710
4801.62 1734
4802.28 1682
4802.93 1696
4803.58 1741
4804.24 1800
4804.89 1819
4805.55 1798
4806.20 1866
4806.85 1716
4807.51 1805
4808.16 1949
4808.82 2004
4809.47 1905
4810.12 1814
4810.78 1788
4811.43 1800
4812.09 1705
4812.74 1800
4813.40 1820
4814.05 1943
4814.70 1839
4815.36 1918
4816.01 1862
4816.67 1855
4817.32 1946
4817.98 1774
4818.63 1657
4819.29 1825
4819.94 1918
4820.60 1954
4821.25 1970
4821.91 1898
4822.56 1919
4823.22 1962
4823.87 1880
4824.53 1915
4825.18 1964
4825.84 1927
4826.49 1915
4827.15 1834
4827.80 1830
4828.46 1860
4829.12 1860
4829.77 1725
4830.43 1867
4831.08 1851
4831.74 1766
4832.39 1854
4833.05 2035
4833.70 1927
4834.36 1968
4835.02 2112
4835.67 2120
4836.33 2225
4836.98 2314
4837.64 2226
4838.30 2305
4838.95 2365
4839.61 2200
4840.27 2295
4840.92 2301
4841.58 2193
4842.23 2092
4842.89 1942
4843.55 2050
4844.20 2050
4844.86 1984
4845.52 1877
4846.17 1950
4846.83 1908
4847.49 1852
4848.14 1847
4848.80 1799
4849.46 1821
4850.11 1789
4850.77 1778
4851.43 1804
4852.09 1781
4852.74 1889
4853.40 1833
4854.06 1885
4854.71 1942
4855.37 1946
4856.03 1806
4856.69 1906
4857.34 1931
4858.00 1931
4858.66 1957
4859.32 1913
4859.97 1883
4860.63 1691
4861.29 1749
4861.95 1835
4862.60 1818
4863.26 1819
4863.92 1777
4864.58 1804
4865.24 1837
4865.89 1897
4866.55 2030
4867.21 1951
4867.87 1886
4868.53 1831
4869.18 1928
4869.84 1956
4870.50 2019
4871.16 1967
4871.82 1981
4872.48 1961
4873.13 2121
4873.79 2027
4874.45 2055
4875.11 1899
4875.77 1902
4876.43 2015
4877.09 2045
4877.74 2015
4878.40 1889
4879.06 2001
4879.72 1939
4880.38 1800
4881.04 1797
4881.70 1902
4882.36 1929
4883.02 1984
4883.68 1910
4884.34 1905
4884.99 1871
4885.65 1858
4886.31 1866
4886.97 1954
4887.63 1983
4888.29 1770
4888.95 1810
4889.61 1958
4890.27 1939
4890.93 1983
4891.59 1852
4892.25 1858
4892.91 2018
4893.57 1853
4894.23 1930
4894.89 1991
4895.55 2043
4896.21 1977
4896.87 1910
4897.53 1978
4898.19 1920
4898.85 2002
4899.51 1961
4900.17 1977
4900.83 2038
4901.49 2065
4902.15 2006
4902.81 2053
4903.47 1990
4904.13 1938
4904.79 1931
4905.45 2006
4906.11 1777
4906.78 1848
4907.44 1903
4908.10 1825
4908.76 1898
4909.42 1998
4910.08 1962
4910.74 1983
4911.40 1766
4912.06 1748
4912.72 1776
4913.39 1835
4914.05 1764
4914.71 1911
4915.37 1895
4916.03 1747
4916.69 1690
4917.35 1743
4918.01 1787
4918.68 1774
4919.34 1804
4920.00 1853
4920.66 1888
4921.32 1849
4921.98 1736
4922.65 1744
4923.31 1763
4923.97 1621
4924.63 1694
4925.29 1876
4925.96 1793
4926.62 1679
4927.28 1764
4927.94 1711
4928.60 1696
4929.27 1657
4929.93 1693
4930.59 1711
4931.25 1790
4931.92 1693
4932.58 1881
4933.24 1840
4933.90 1800
4934.57 1832
4935.23 1733
4935.89 1810
4936.56 1944
4937.22 1961
4937.88 1918
4938.54 1869
4939.21 1883
4939.87 1905
4940.53 1934
4941.20 1874
4941.86 1845
4942.52 1801
4943.18 1835
4943.85 1743
4944.51 1754
4945.17 1823
4945.84 1762
4946.50 1768
4947.17 1884
4947.83 1776
4948.49 1817
4949.16 1670
4949.82 1694
4950.48 1674
4951.15 1653
4951.81 1829
4952.47 1866
4953.14 1772
4953.80 1838
4954.47 1805
4955.13 1739
4955.79 1697
4956.46 1752
4957.12 1840
4957.79 1867
4958.45 1773
4959.12 1669
4959.78 1683
4960.44 1889
4961.11 1998
4961.77 2044
4962.44 1988
4963.10 2176
4963.77 2230
4964.43 2268
4965.10 2157
4965.76 2233
4966.43 2184
4967.09 2165
4967.75 2094
4968.42 2121
4969.08 1937
4969.75 1896
4970.41 2090
4971.08 2117
4971.74 2018
4972.41 1997
4973.08 2044
4973.74 1976
4974.41 2161
4975.07 2103
4975.74 2066
4976.40 2045
4977.07 1945
4977.73 2100
4978.40 2185
4979.06 2143
4979.73 2273
4980.40 2345
4981.06 2246
4981.73 2510
4982.39 2583
4983.06 2810
4983.72 2960
4984.39 3213
4985.06 3206
4985.72 3441
4986.39 3552
4987.05 3694
4987.72 3685
4988.39 3642
4989.05 3346
4989.72 3202
4990.39 2629
4991.05 2426
4991.72 2326
4992.39 2289
4993.05 2187
4993.72 2115
4994.39 1968
4995.05 1943
4995.72 1879
4996.39 1986
4997.05 2046
4997.72 1822
4998.39 1774
4999.05 1735
4999.72 1798
5000.39 1685
5001.05 1711
5001.72 1748
5002.39 1781
5003.06 1727
5003.72 1655
5004.39 1807
5005.06 1770
5005.72 1677
5006.39 1715
5007.06 1780
5007.73 1644
5008.39 1716
5009.06 1887
5009.73 1719
5010.40 1746
5011.07 1740
5011.73 1824
5012.40 1832
5013.07 1755
5013.74 1658
5014.40 1751
5015.07 1756
5015.74 1830
5016.41 1984
5017.08 1899
5017.75 1883
5018.41 1725
5019.08 1759
5019.75 1820
5020.42 1990
5021.09 2081
5021.76 2028
5022.42 2193
5023.09 2317
5023.76 2360
5024.43 2413
5025.10 2432
5025.77 2283
5026.44 2238
5027.10 2374
5027.77 2196
5028.44 2109
5029.11 2091
5029.78 2033
5030.45 2029
5031.12 1951
5031.79 2051
5032.46 2165
5033.13 1947
5033.80 1757
5034.46 1694
5035.13 1679
5035.80 1793
5036.47 1833
5037.14 1704
5037.81 1756
5038.48 1827
5039.15 1740
5039.82 1675
5040.49 1729
5041.16 1925
5041.83 1729
5042.50 1707
5043.17 1874
5043.84 1856
5044.51 1736
5045.18 1788
5045.85 1794
5046.52 1827
5047.19 1831
5047.86 1759
5048.53 1800
5049.20 1822
5049.87 1830
5050.54 1699
5051.21 1777
5051.88 1862
5052.55 1860
5053.22 1816
5053.89 1776
5054.56 1704
5055.24 1783
5055.91 1767
5056.58 1703
5057.25 1728
5057.92 1720
5058.59 1618
5059.26 1555
5059.93 1613
5060.60 1741
5061.27 1941
5061.94 1833
5062.62 1741
5063.29 1767
5063.96 1666
5064.63 1777
5065.30 1823
5065.97 1751
5066.64 1651
5067.32 1647
5067.99 1587
5068.66 1579
5069.33 1616
5070.00 1675
5070.67 1772
5071.35 1687
5072.02 1639
5072.69 1600
5073.36 1680
5074.03 1666
5074.70 1710
5075.38 1576
5076.05 1544
5076.72 1587
5077.39 1625
5078.07 1736
5078.74 1754
5079.41 1780
5080.08 1746
5080.75 1760
5081.43 1746
5082.10 1758
5082.77 1675
5083.44 1723
5084.12 1889
5084.79 1847
5085.46 1776
5086.14 1714
5086.81 1826
5087.48 1813
5088.15 1874
5088.83 1957
5089.50 1978
5090.17 1950
5090.85 2054
5091.52 2079
5092.19 2121
5092.87 2186
5093.54 2142
5094.21 2261
5094.89 2195
5095.56 2058
5096.23 1960
5096.91 2075
5097.58 2107
5098.25 2021
5098.93 1931
5099.60 1819
5100.27 1744
5100.95 1815
5101.62 1724
5102.29 1839
5102.97 1873
5103.64 1994
5104.32 1993
5104.99 1904
5105.66 1931
5106.34 1993
5107.01 1879
5107.69 1868
5108.36 2021
5109.04 1899
5109.71 1837
5110.38 1936
5111.06 1884
5111.73 1770
5112.41 1722
5113.08 1564
5113.76 1638
5114.43 1724
5115.11 1705
5115.78 1662
5116.46 1638
5117.13 1777
5117.80 1917
5118.48 1774
5119.15 1784
5119.83 1756
5120.50 1871
5121.18 1787
5121.85 1863
5122.53 1876
5123.21 1741
5123.88 1777
5124.56 1668
5125.23 1583
5125.91 1634
5126.58 1779
5127.26 1692
5127.93 1721
5128.61 1783
5129.28 1850
5129.96 1871
5130.64 1936
5131.31 1877
5131.99 1895
5132.66 1895
5133.34 1814
5134.01 1885
5134.69 2036
5135.37 2036
5136.04 1914
5136.72 1813
5137.39 1780
5138.07 1796
5138.75 1807
5139.42 1785
5140.10 1717
5140.78 1705
5141.45 1740
5142.13 1713
5142.81 1715
5143.48 1750
5144.16 1679
5144.83 1660
5145.51 1744
5146.19 1814
5146.87 1825
5147.54 1699
5148.22 1768
5148.90 1819
5149.57 1717
5150.25 1632
5150.93 1676
5151.60 1728
5152.28 1720
5152.96 1708
5153.64 1627
5154.31 1599
5154.99 1638
5155.67 1622
5156.34 1587
5157.02 1644
5157.70 1639
5158.38 1533
5159.05 1688
5159.73 1540
5160.41 1550
5161.09 1488
5161.77 1543
5162.44 1515
5163.12 1496
5163.80 1563
5164.48 1477
5165.15 1533
5165.83 1481
5166.51 1512
5167.19 1628
5167.87 1504
5168.54 1507
5169.22 1418
5169.90 1494
5170.58 1602
5171.26 1518
5171.94 1555
5172.61 1505
5173.29 1499
5173.97 1541
5174.65 1530
5175.33 1520
5176.01 1527
5176.69 1531
5177.37 1460
5178.04 1553
5178.72 1601
5179.40 1687
5180.08 1595
5180.76 1665
5181.44 1500
5182.12 1539
5182.80 1639
5183.48 1617
5184.16 1598
5184.83 1501
5185.51 1592
5186.19 1540
5186.87 1507
5187.55 1742
5188.23 1718
5188.91 1674
5189.59 1444
5190.27 1506
5190.95 1638
5191.63 1495
5192.31 1563
5192.99 1658
5193.67 1746
5194.35 1693
5195.03 1659
5195.71 1692
5196.39 1752
5197.07 1618
5197.75 1586
5198.43 1673
5199.11 1587
5199.79 1579
5200.47 1515
5201.15 1639
5201.83 1602
5202.51 1705
5203.19 1621
5203.87 1658
5204.55 1659
5205.23 1590
5205.91 1548
5206.59 1660
5207.28 1699
5207.96 1682
5208.64 1733
5209.32 1748
5210.00 1751
5210.68 1732
5211.36 1679
5212.04 1552
5212.72 1610
5213.40 1685
5214.08 1552
5214.77 1663
5215.45 1809
5216.13 1892
5216.81 1775
5217.49 1848
5218.17 1861
5218.85 1797
5219.54 1723
5220.22 1874
5220.90 1816
5221.58 1831
5222.26 1893
5222.94 1775
5223.63 1938
5224.31 1798
5224.99 1715
5225.67 1732
5226.35 1617
5227.04 1640
5227.72 1734
5228.40 1740
5229.08 1661
5229.76 1796
5230.45 1691
5231.13 1634
5231.81 1765
5232.49 1785
5233.18 1735
5233.86 1624
5234.54 1686
5235.22 1678
5235.91 1681
5236.59 1760
5237.27 1866
5237.95 1895
5238.64 1675
5239.32 1834
5240.00 1853
5240.69 1766
5241.37 1716
5242.05 1711
5242.73 1817
5243.42 1770
5244.10 1808
5244.78 1798
5245.47 1810
5246.15 1823
5246.83 1868
5247.52 1805
5248.20 1781
5248.88 1631
5249.57 1717
5250.25 1816
5250.93 1829
5251.62 1761
5252.30 1855
5252.99 1880
5253.67 1886
5254.35 1914
5255.04 1796
5255.72 1863
5256.40 1718
5257.09 1690
5257.77 1786
5258.46 1808
5259.14 1810
5259.83 1727
5260.51 1877
5261.19 1990
5261.88 1972
5262.56 1867
5263.25 1849
5263.93 1790
5264.62 1818
5265.30 1749
5265.98 1839
5266.67 1805
5267.35 1875
5268.04 1872
5268.72 1790
5269.41 1876
5270.09 1803
5270.78 1713
5271.46 1722
5272.15 1573
5272.83 1734
5273.52 1743
5274.20 1908
5274.89 1985
5275.57 1854
5276.26 1813
5276.94 1916
5277.63 1891
5278.31 2024
5279.00 2093
5279.69 2173
5280.37 2297
5281.06 2317
5281.74 2280
5282.43 2332
5283.11 2354
5283.80 2217
5284.48 2014
5285.17 2059
5285.86 2044
5286.54 2038
5287.23 1965
5287.91 1722
5288.60 1733
5289.29 1690
5289.97 1694
5290.66 1726
5291.34 1821
5292.03 1799
5292.72 1774
5293.40 1812
5294.09 1929
5294.78 1941
5295.46 1843
5296.15 1868
5296.84 1791
5297.52 1836
5298.21 1934
5298.90 1986
5299.58 1922
5300.27 1925
5300.96 2000
5301.64 1947
5302.33 2032
5303.02 1905
5303.70 1936
5304.39 1877
5305.08 1923
5305.77 1919
5306.45 1925
5307.14 1993
5307.83 2014
5308.51 2011
5309.20 1949
5309.89 1999
5310.58 2094
5311.26 2003
5311.95 1910
5312.64 2071
5313.33 2073
5314.02 1932
5314.70 2052
5315.39 2005
5316.08 2029
5316.77 2002
5317.45 2023
5318.14 2054
5318.83 1912
5319.52 2063
5320.21 2073
5320.89 2277
5321.58 2143
5322.27 2072
5322.96 2202
5323.65 2097
5324.34 2049
5325.02 2120
5325.71 2150
5326.40 2112
5327.09 2226
5327.78 2256
5328.47 2156
5329.16 2212
5329.84 2255
5330.53 2311
5331.22 2355
5331.91 2320
5332.60 2366
5333.29 2514
5333.98 2557
5334.67 2603
5335.36 2553
5336.04 2471
5336.73 2530
5337.42 2504
5338.11 2542
5338.80 2573
5339.49 2764
5340.18 2690
5340.87 2745
5341.56 2645
5342.25 2827
5342.94 2868
5343.63 2769
5344.32 3019
5345.01 3287
5345.70 3405
5346.39 3590
5347.08 4041
5347.77 4546
5348.46 4972
5349.15 5684
5349.84 6170
5350.53 6794
5351.22 7468
5351.91 7898
5352.60 8463
5353.29 8425
5353.98 8200
5354.67 7615
5355.36 6813
5356.05 6026
5356.74 5354
5357.43 4713
5358.12 4157
5358.81 3587
5359.50 3270
5360.19 2926
5360.88 3020
5361.57 2828
5362.26 2851
5362.95 2782
5363.65 2861
5364.34 2965
5365.03 3186
5365.72 3342
5366.41 3364
5367.10 3560
5367.79 3750
5368.48 3663
5369.17 3467
5369.87 3482
5370.56 3305
5371.25 3116
5371.94 2811
5372.63 2745
5373.32 2601
5374.01 2511
5374.71 2412
5375.40 2385
5376.09 2272
5376.78 2230
5377.47 2211
5378.17 2181
5378.86 2302
5379.55 2059
5380.24 2046
5380.93 2079
5381.62 2127
5382.32 2123
5383.01 2066
5383.70 2055
5384.39 2090
5385.09 1989
5385.78 2057
5386.47 2032
5387.16 2061
5387.86 2211
5388.55 2168
5389.24 2144
5389.93 2220
5390.63 2240
5391.32 2211
5392.01 2368
5392.70 2340
5393.40 2244
5394.09 2291
5394.78 2357
5395.48 2265
5396.17 2080
5396.86 2142
5397.55 2155
5398.25 1933
5398.94 1950
5399.63 2011
5400.33 2025
5401.02 1978
5401.71 1960
5402.41 2031
5403.10 2023
5403.79 1928
5404.49 2007
5405.18 2001
5405.88 1962
5406.57 2068
5407.26 2069
5407.96 2043
5408.65 1995
5409.34 2088
5410.04 1937
5410.73 2035
5411.43 2048
5412.12 1980
5412.81 1856
5413.51 1745
5414.20 1863
5414.90 1896
5415.59 1859
5416.28 1884
5416.98 1746
5417.67 1807
5418.37 1818
5419.06 1838
5419.76 1949
5420.45 1755
5421.15 1679
5421.84 1797
5422.54 1792
5423.23 1757
5423.92 1774
5424.62 1695
5425.31 1849
5426.01 1975
5426.70 1742
5427.40 1780
5428.09 1782
5428.79 1733
5429.48 1743
5430.18 1718
5430.88 1771
5431.57 1879
5432.27 1841
5432.96 1833
5433.66 1856
5434.35 1779
5435.05 1807
5435.74 1616
5436.44 1772
5437.13 1913
5437.83 1878
5438.53 1773
5439.22 1757
5439.92 1669
5440.61 1643
5441.31 1717
5442.00 1766
5442.70 1774
5443.40 1702
5444.09 1650
5444.79 1642
5445.49 1759
5446.18 1704
5446.88 1726
5447.57 1707
5448.27 1809
5448.97 1732
5449.66 1796
5450.36 1809
5451.06 1879
5451.75 1930
5452.45 1874
5453.15 1956
5453.84 1905
5454.54 1872
5455.24 1860
5455.93 1837
5456.63 1870
5457.33 1717
5458.02 1786
5458.72 1917
5459.42 1697
5460.12 1703
5460.81 1813
5461.51 1816
5462.21 1852
5462.90 1923
5463.60 1893
5464.30 1966
5465.00 1923
5465.69 1904
5466.39 2000
5467.09 2035
5467.79 1897
5468.48 1947
5469.18 1845
5469.88 1789
5470.58 1779
5471.27 1907
5471.97 2000
5472.67 1756
5473.37 1831
5474.07 1769
5474.76 1670
5475.46 1723
5476.16 1766
5476.86 1798
5477.56 1870
5478.26 1909
5478.95 1975
5479.65 1977
5480.35 2061
5481.05 2089
5481.75 2135
5482.45 2141
5483.14 2077
5483.84 2053
5484.54 2043
5485.24 1904
5485.94 1845
5486.64 1832
5487.34 1903
5488.04 1926
5488.73 1861
5489.43 1954
5490.13 1980
5490.83 1862
5491.53 1862
5492.23 1937
5492.93 1939
5493.63 1948
5494.33 1938
5495.03 2090
5495.73 1924
5496.43 1994
5497.13 2214
5497.82 2238
5498.52 2337
5499.22 2327
5499.92 2389
5500.62 2524
5501.32 2482
5502.02 2663
5502.72 2442
5503.42 2701
5504.12 2599
5504.82 2544
5505.52 2448
5506.22 2437
5506.92 2374
5507.62 2211
5508.32 2063
5509.02 2041
5509.72 2095
5510.42 2237
5511.12 2098
5511.82 2333
5512.52 2191
5513.23 2174
5513.93 2160
5514.63 2167
5515.33 2031
5516.03 2089
5516.73 2142
5517.43 2053
5518.13 2006
5518.83 1922
5519.53 2007
5520.23 2009
5520.93 2031
5521.63 2032
5522.34 1944
5523.04 1956
5523.74 1913
5524.44 1812
5525.14 1911
5525.84 1960
5526.54 1948
5527.24 1904
5527.95 1853
5528.65 1750
5529.35 1801
5530.05 1776
5530.75 1701
5531.45 1855
5532.16 1853
5532.86 1663
5533.56 1663
5534.26 1711
5534.96 1797
5535.66 1752
5536.37 1665
5537.07 1607
5537.77 1711
5538.47 1715
5539.18 1760
5539.88 1586
5540.58 1621
5541.28 1785
5541.98 1701
5542.69 1507
5543.39 1494
5544.09 1615
5544.79 1545
5545.50 1654
5546.20 1669
5546.90 1577
5547.60 1715
5548.31 1628
5549.01 1611
5549.71 1659
5550.42 1655
5551.12 1640
5551.82 1691
5552.52 1689
5553.23 1630
5553.93 1652
5554.63 1663
5555.34 1698
5556.04 1620
5556.74 1555
5557.45 1512
5558.15 1659
5558.85 1567
5559.56 1555
5560.26 1675
5560.96 1688
5561.67 1661
5562.37 1760
5563.07 1826
5563.78 1821
5564.48 1839
5565.19 1865
5565.89 1860
5566.59 1782
5567.30 1903
5568.00 1774
5568.71 1676
5569.41 1866
5570.11 1860
5570.82 1778
5571.52 1902
5572.23 1837
5572.93 1802
5573.63 1760
5574.34 1791
5575.04 1889
5575.75 1767
5576.45 1761
5577.16 1701
5577.86 1697
5578.57 1729
5579.27 1761
5579.98 1625
5580.68 1573
5581.39 1615
5582.09 1711
5582.80 1805
5583.50 1707
5584.21 1749
5584.91 1615
5585.62 1553
5586.32 1591
5587.03 1549
5587.73 1570
5588.44 1643
5589.14 1535
5589.85 1551
5590.55 1480
5591.26 1401
5591.96 1545
5592.67 1551
5593.37 1509
5594.08 1509
5594.79 1560
5595.49 1553
5596.20 1540
5596.90 1620
5597.61 1454
5598.31 1462
5599.02 1525
5599.73 1527
5600.43 1495
5601.14 1467
5601.84 1479
5602.55 1444
5603.26 1546
5603.96 1473
5604.67 1608
5605.38 1636
5606.08 1597
5606.79 1481
5607.50 1488
5608.20 1470
5608.91 1469
5609.61 1545
5610.32 1618
5611.03 1503
5611.73 1496
5612.44 1451
5613.15 1446
5613.86 1480
5614.56 1523
5615.27 1505
5615.98 1476
5616.68 1598
5617.39 1675
5618.10 1512
5618.80 1501
5619.51 1583
5620.22 1472
5620.93 1552
5621.63 1574
5622.34 1596
5623.05 1588
5623.76 1567
5624.46 1458
5625.17 1485
5625.88 1505
5626.59 1553
5627.29 1422
5628.00 1511
5628.71 1553
5629.42 1664
5630.13 1551
5630.83 1554
5631.54 1582
5632.25 1543
5632.96 1487
5633.67 1475
5634.37 1549
5635.08 1566
5635.79 1539
5636.50 1538
5637.21 1702
5637.92 1663
5638.62 1712
5639.33 1609
5640.04 1596
5640.75 1608
5641.46 1609
5642.17 1641
5642.88 1567
5643.58 1515
5644.29 1564
5645.00 1748
5645.71 1742
5646.42 1622
5647.13 1509
5647.84 1520
5648.55 1547
5649.26 1589
5649.97 1701
5650.67 1720
5651.38 1747
5652.09 1690
5652.80 1591
5653.51 1602
5654.22 1647
5654.93 1808
5655.64 1643
5656.35 1715
5657.06 1645
5657.77 1638
5658.48 1698
5659.19 1637
5659.90 1651
5660.61 1640
5661.32 1635
5662.03 1627
5662.74 1590
5663.45 1551
5664.16 1590
5664.87 1607
5665.58 1656
5666.29 1530
5667.00 1521
5667.71 1692
5668.42 1636
5669.13 1623
5669.84 1649
5670.55 1650
5671.26 1578
5671.97 1729
5672.68 1863
5673.39 1643
5674.10 1796
5674.81 1738
5675.52 1667
5676.24 1698
5676.95 1680
5677.66 1728
5678.37 1824
5679.08 1812
5679.79 1634
5680.50 1577
5681.21 1686
5681.92 1648
5682.63 1604
5683.35 1499
5684.06 1605
5684.77 1530
5685.48 1575
5686.19 1488
5686.90 1409
5687.61 1461
5688.33 1585
5689.04 1598
5689.75 1560
5690.46 1580
5691.17 1566
5691.88 1580
5692.60 1593
5693.31 1606
5694.02 1595
5694.73 1598
5695.44 1572
5696.16 1486
5696.87 1523
5697.58 1648
5698.29 1504
5699.00 1489
5699.72 1466
5700.43 1497
5701.14 1531
5701.85 1454
5702.57 1543
5703.28 1658
5703.99 1638
5704.70 1473
5705.42 1548
5706.13 1453
5706.84 1536
5707.55 1523
5708.27 1562
5708.98 1491
5709.69 1464
5710.41 1491
5711.12 1444
5711.83 1521
5712.55 1467
5713.26 1478
5713.97 1509
5714.68 1514
5715.40 1525
5716.11 1517
5716.82 1444
5717.54 1397
5718.25 1495
5718.96 1522
5719.68 1587
5720.39 1514
5721.11 1434
5721.82 1547
5722.53 1564
5723.25 1505
5723.96 1495
5724.67 1448
5725.39 1413
5726.10 1484
5726.82 1548
5727.53 1507
5728.24 1484
5728.96 1473
5729.67 1566
5730.39 1536
5731.10 1538
5731.81 1451
5732.53 1467
5733.24 1452
5733.96 1468
5734.67 1456
5735.39 1489
5736.10 1538
5736.82 1604
5737.53 1560
5738.25 1618
5738.96 1538
5739.68 1488
5740.39 1576
5741.10 1578
5741.82 1576
5742.53 1472
5743.25 1469
5743.96 1514
5744.68 1604
5745.39 1659
5746.11 1622
5746.83 1549
5747.54 1653
5748.26 1562
5748.97 1561
5749.69 1692
5750.40 1642
5751.12 1599
5751.83 1676
5752.55 1726
5753.26 1644
5753.98 1760
5754.70 1818
5755.41 1746
5756.13 1795
5756.84 1780
5757.56 1957
5758.27 1914
5758.99 1918
5759.71 1699
5760.42 1877
5761.14 1764
5761.86 1750
5762.57 1744
5763.29 1780
5764.00 1910
5764.72 1758
5765.44 1713
5766.15 1820
5766.87 1764
5767.59 1743
5768.30 1801
5769.02 1818
5769.74 1709
5770.45 1720
5771.17 1733
5771.89 1771
5772.60 1856
5773.32 1835
5774.04 1821
5774.75 1778
5775.47 1848
5776.19 1900
5776.90 1875
5777.62 2016
5778.34 1900
5779.06 1899
5779.77 2105
5780.49 2087
5781.21 2015
5781.93 2070
5782.64 2011
5783.36 2122
5784.08 2003
5784.80 2018
5785.51 2055
5786.23 2038
5786.95 2103
5787.67 2236
5788.38 2198
5789.10 2183
5789.82 2244
5790.54 2208
5791.26 2436
5791.97 2526
5792.69 2453
5793.41 2584
5794.13 2724
5794.85 2814
5795.56 2965
5796.28 3208
5797.00 3583
5797.72 4168
5798.44 4996
5799.16 5831
5799.88 6630
5800.59 7392
5801.31 7570
5802.03 7702
5802.75 7731
5803.47 7307
5804.19 7037
5804.91 6416
5805.63 5750
5806.34 5221
5807.06 4823
5807.78 4659
5808.50 4665
5809.22 4621
5809.94 4534
5810.66 4319
5811.38 4429
5812.10 4524
5812.82 4122
5813.54 3933
5814.26 4039
5814.97 3926
5815.69 3734
5816.41 3633
5817.13 3267
5817.85 3561
5818.57 3286
5819.29 3219
5820.01 3360
5820.73 3490
5821.45 3543
5822.17 3521
5822.89 3272
5823.61 3131
5824.33 3300
5825.05 3065
5825.77 3026
5826.49 2862
5827.21 2721
5827.93 2746
5828.65 2548
5829.37 2472
5830.09 2537
5830.81 2448
5831.53 2360
5832.25 2215
5832.98 2251
5833.70 2312
5834.42 2325
5835.14 2160
5835.86 2113
5836.58 1966
5837.30 2181
5838.02 2255
5838.74 2181
5839.46 2106
5840.18 2067
5840.90 2105
5841.63 2174
5842.35 2048
5843.07 1976
5843.79 2023
5844.51 2057
5845.23 1985
5845.95 1948
5846.67 2169
5847.40 2012
5848.12 1965
5848.84 1974
5849.56 1949
5850.28 1878
5851.00 1838
5851.73 1823
5852.45 1820
5853.17 1815
5853.89 1830
5854.61 1844
5855.34 1744
5856.06 1834
5856.78 1791
5857.50 1813
5858.22 1890
5858.95 1824
5859.67 1887
5860.39 1841
5861.11 1765
5861.84 1827
5862.56 2010
5863.28 1959
5864.00 1897
5864.72 1798
5865.45 1776
5866.17 1835
5866.89 1783
5867.62 1722
5868.34 1837
5869.06 1782
5869.78 1823
5870.51 1937
5871.23 1824
5871.95 1810
5872.68 2028
5873.40 2092
5874.12 2113
5874.85 1940
5875.57 1778
5876.29 1855
5877.01 1820
5877.74 1824
5878.46 1858
5879.19 1965
5879.91 1771
5880.63 1741
5881.36 1781
5882.08 1867
5882.80 1771
5883.53 1799
5884.25 1888
5884.97 1791
5885.70 1725
5886.42 1810
5887.15 1859
5887.87 1895
5888.59 1781
5889.32 1829
5890.04 1762
5890.77 1753
5891.49 1758
5892.21 1656
5892.94 1726
5893.66 1619
5894.39 1721
5895.11 1715
5895.84 1741
5896.56 1718
5897.29 1634
5898.01 1614
5898.73 1587
5899.46 1574
5900.18 1553
5900.91 1509
5901.63 1533
5902.36 1547
5903.08 1564
5903.81 1573
5904.53 1673
5905.26 1594
5905.98 1485
5906.71 1627
5907.43 1589
5908.16 1485
5908.88 1556
5909.61 1556
5910.33 1505
5911.06 1657
5911.79 1609
5912.51 1635
5913.24 1629
5913.96 1511
5914.69 1568
5915.41 1532
5916.14 1538
5916.87 1458
5917.59 1489
5918.32 1587
5919.04 1457
5919.77 1604
5920.49 1554
5921.22 1589
5921.95 1540
5922.67 1522
5923.40 1474
5924.12 1459
5924.85 1422
5925.58 1468
5926.30 1453
5927.03 1567
5927.76 1591
5928.48 1506
5929.21 1424
5929.94 1421
5930.66 1483
5931.39 1539
5932.12 1525
5932.84 1565
5933.57 1601
5934.30 1713
5935.02 1657
5935.75 1661
5936.48 1702
5937.20 1690
5937.93 1670
5938.66 1627
5939.39 1646
5940.11 1660
5940.84 1536
5941.57 1627
5942.29 1594
5943.02 1509
5943.75 1523
5944.48 1561
5945.20 1524
5945.93 1417
5946.66 1458
5947.39 1513
5948.11 1538
5948.84 1499
5949.57 1448
5950.30 1487
5951.03 1596
5951.75 1448
5952.48 1489
5953.21 1541
5953.94 1503
5954.67 1538
5955.39 1608
5956.12 1460
5956.85 1571
5957.58 1565
5958.31 1524
5959.03 1514
5959.76 1554
5960.49 1572
5961.22 1578
5961.95 1654
5962.68 1614
5963.41 1567
5964.13 1537
5964.86 1731
5965.59 1560
5966.32 1537
5967.05 1637
5967.78 1662
5968.51 1690
5969.24 1686
5969.97 1594
5970.69 1544
5971.42 1673
5972.15 1658
5972.88 1578
5973.61 1644
5974.34 1699
5975.07 1582
5975.80 1677
5976.53 1667
5977.26 1652
5977.99 1589
5978.72 1589
5979.45 1589
5980.18 1746
5980.91 1732
5981.64 1613
5982.37 1606
5983.10 1743
5983.83 1728
5984.56 1800
5985.28 1755
5986.01 1758
5986.74 1828
5987.48 1740
5988.21 1760
5988.94 1776
5989.67 1800
5990.40 1738
5991.13 1749
5991.86 1826
5992.59 1828
5993.32 1671
5994.05 1786
5994.78 1860
5995.51 1745
5996.24 1851
5996.97 1849
5997.70 1809
5998.43 1829
5999.16 1929
5999.89 1911
6000.62 1761
6001.36 1695
6002.09 1799
6002.82 1796
6003.55 1780
6004.28 1831
6005.01 1910
6005.74 1933
6006.47 1975
6007.20 2164
6007.94 2160
6008.67 2246
6009.40 2312
6010.13 2414
6010.86 2490
6011.59 2481
6012.32 2643
6013.06 2711
6013.79 2832
6014.52 2569
6015.25 2487
6015.98 2483
6016.71 2362
6017.45 2286
6018.18 2170
6018.91 2088
6019.64 2080
6020.37 1919
6021.11 1760
6021.84 1837
6022.57 1804
6023.30 1890
6024.04 1728
6024.77 1664
6025.50 1689
6026.23 1639
6026.97 1680
6027.70 1637
6028.43 1601
6029.16 1675
6029.90 1619
6030.63 1606
6031.36 1652
6032.09 1589
6032.83 1542
6033.56 1537
6034.29 1596
6035.03 1590
6035.76 1510
6036.49 1596
6037.23 1610
6037.96 1611
6038.69 1560
6039.42 1563
6040.16 1671
6040.89 1636
6041.62 1602
6042.36 1569
6043.09 1733
6043.83 1659
6044.56 1686
6045.29 1674
6046.03 1707
6046.76 1582
6047.49 1769
6048.23 1811
6048.96 1666
6049.70 1624
6050.43 1633
6051.16 1686
6051.90 1669
6052.63 1757
6053.37 1631
6054.10 1631
6054.83 1630
6055.57 1599
6056.30 1595
6057.04 1679
6057.77 1463
6058.51 1567
6059.24 1492
6059.97 1480
6060.71 1514
6061.44 1592
6062.18 1515
6062.91 1569
6063.65 1593
6064.38 1618
6065.12 1588
6065.85 1507
6066.59 1536
6067.32 1597
6068.06 1514
6068.79 1522
6069.53 1447
6070.26 1487
6071.00 1628
6071.73 1477
6072.47 1410
6073.20 1454
6073.94 1387
6074.67 1398
6075.41 1396
6076.14 1415
6076.88 1425
6077.62 1511
6078.35 1493
6079.09 1512
6079.82 1508
6080.56 1571
6081.29 1431
6082.03 1456
6082.77 1448
6083.50 1302
6084.24 1489
6084.97 1553
6085.71 1446
6086.45 1502
6087.18 1559
6087.92 1545
6088.65 1487
6089.39 1484
6090.13 1460
6090.86 1336
6091.60 1363
6092.34 1503
6093.07 1599
6093.81 1472
6094.55 1355
6095.28 1443
6096.02 1352
6096.76 1485
6097.49 1549
6098.23 1538
6098.97 1536
6099.70 1466
6100.44 1494
6101.18 1490
6101.91 1502
6102.65 1455
6103.39 1363
6104.13 1472
6104.86 1425
6105.60 1471
6106.34 1523
6107.07 1460
6107.81 1491
6108.55 1491
6109.29 1660
6110.02 1562
6110.76 1477
6111.50 1424
6112.24 1550
6112.98 1589
6113.71 1474
6114.45 1459
6115.19 1532
6115.93 1526
6116.66 1489
6117.40 1526
6118.14 1447
6118.88 1553
6119.62 1514
6120.35 1623
6121.09 1601
6121.83 1599
6122.57 1575
6123.31 1573
6124.05 1644
6124.78 1662
6125.52 1662
6126.26 1849
6127.00 1680
6127.74 1608
6128.48 1575
6129.22 1601
6129.96 1673
6130.69 1552
6131.43 1494
6132.17 1461
6132.91 1493
6133.65 1596
6134.39 1651
6135.13 1601
6135.87 1567
6136.61 1685
6137.35 1774
6138.08 1653
6138.82 1565
6139.56 1645
6140.30 1668
6141.04 1668
6141.78 1689
6142.52 1695
6143.26 1597
6144.00 1585
6144.74 1569
6145.48 1558
6146.22 1537
6146.96 1575
6147.70 1648
6148.44 1627
6149.18 1534
6149.92 1586
6150.66 1589
6151.40 1598
6152.14 1557
6152.88 1602
6153.62 1560
6154.36 1676
6155.10 1535
6155.84 1509
6156.58 1595
6157.32 1537
6158.06 1676
6158.80 1619
6159.54 1522
6160.28 1567
6161.02 1707
6161.76 1618
6162.50 1651
6163.24 1652
6163.99 1668
6164.73 1810
6165.47 1837
6166.21 1895
6166.95 2083
6167.69 1967
6168.43 1964
6169.17 1928
6169.91 1939
6170.65 1954
6171.40 1886
6172.14 1915
6172.88 1942
6173.62 1831
6174.36 1846
6175.10 1771
6175.84 1743
6176.59 1733
6177.33 1880
6178.07 1752
6178.81 1824
6179.55 1921
6180.29 1842
6181.04 1938
6181.78 1908
6182.52 2059
6183.26 1943
6184.00 2045
6184.75 1999
6185.49 1911
6186.23 1942
6186.97 1929
6187.71 1994
6188.46 1961
6189.20 1870
6189.94 1958
6190.68 2083
6191.43 2018
6192.17 2081
6192.91 2075
6193.65 2129
6194.40 2081
6195.14 2135
6195.88 2131
6196.62 2227
6197.37 2201
6198.11 2084
6198.85 2255
6199.60 2329
6200.34 2369
6201.08 2272
6201.83 2039
6202.57 2127
6203.31 2373
6204.05 2539
6204.80 2677
6205.54 3036
6206.28 3235
6207.03 3584
6207.77 4095
6208.51 4811
6209.26 5314
6210.00 5675
6210.75 5985
6211.49 6178
6212.23 6044
6212.98 5844
6213.72 5251
6214.46 4973
6215.21 4390
6215.95 3893
6216.70 3409
6217.44 3129
6218.18 2814
6218.93 2687
6219.67 2520
6220.42 2526
6221.16 2683
6221.90 2622
6222.65 2842
6223.39 3046
6224.14 3369
6224.88 3677
6225.63 3858
6226.37 3999
6227.12 4059
6227.86 4065
6228.61 3758
6229.35 3457
6230.09 3411
6230.84 2978
6231.58 2870
6232.33 2691
6233.07 2575
6233.82 2493
6234.56 2329
6235.31 2384
6236.05 2261
6236.80 2292
6237.55 2297
6238.29 2159
6239.04 2261
6239.78 2323
6240.53 2446
6241.27 2453
6242.02 2375
6242.76 2372
6243.51 2493
6244.25 2525
6245.00 2435
6245.75 2354
6246.49 2357
6247.24 2465
6247.98 2465
6248.73 2397
6249.47 2436
6250.22 2342
6250.97 2362
6251.71 2493
6252.46 2503
6253.20 2500
6253.95 2391
6254.70 2508
6255.44 2514
6256.19 2452
6256.94 2417
6257.68 2401
6258.43 2489
6259.18 2367
6259.92 2415
6260.67 2310
6261.42 2381
6262.16 2330
6262.91 2433
6263.66 2489
6264.40 2729
6265.15 2983
6265.90 3215
6266.64 3672
6267.39 4271
6268.14 4663
6268.88 5156
6269.63 5628
6270.38 6054
6271.13 6093
6271.87 5963
6272.62 5683
6273.37 5393
6274.12 4976
6274.86 4253
6275.61 3766
6276.36 3613
6277.11 3287
6277.85 3155
6278.60 3022
6279.35 2805
6280.10 2803
6280.84 2747
6281.59 2510
6282.34 2406
6283.09 2358
6283.84 2213
6284.58 2097
6285.33 2150
6286.08 2148
6286.83 2138
6287.58 2067
6288.32 1988
6289.07 1914
6289.82 2015
6290.57 2066
6291.32 2147
6292.07 2213
6292.81 2253
6293.56 2355
6294.31 2286
6295.06 2294
6295.81 2328
6296.56 2154
6297.31 2166
6298.06 2156
6298.80 2064
6299.55 1957
6300.30 1926
6301.05 2021
6301.80 2023
6302.55 1968
6303.30 2020
6304.05 2061
6304.80 2004
6305.55 1996
6306.30 1902
6307.05 2053
6307.79 2209
6308.54 2140
6309.29 2145
6310.04 2165
6310.79 2162
6311.54 2104
6312.29 2132
6313.04 2099
6313.79 2084
6314.54 2143
6315.29 2109
6316.04 2080
6316.79 2058
6317.54 1923
6318.29 2029
6319.04 1937
6319.79 1912
6320.54 1866
6321.29 1966
6322.04 1818
6322.79 1733
6323.54 1846
6324.29 1840
6325.04 1721
6325.79 1922
6326.54 1933
6327.29 1853
6328.05 1809
6328.80 1784
6329.55 1744
6330.30 1747
6331.05 1770
6331.80 1803
6332.55 1776
6333.30 1783
6334.05 1841
6334.80 1663
6335.55 1802
6336.31 1718
6337.06 1688
6337.81 1792
6338.56 1615
6339.31 1596
6340.06 1663
6340.81 1671
6341.56 1631
6342.32 1614
6343.07 1702
6343.82 1666
6344.57 1702
6345.32 1764
6346.07 1762
6346.83 1760
6347.58 1666
6348.33 1657
6349.08 1695
6349.83 1649
6350.58 1683
6351.34 1600
6352.09 1712
6352.84 1691
6353.59 1613
6354.35 1612
6355.10 1685
6355.85 1706
6356.60 1680
6357.35 1621
6358.11 1613
6358.86 1622
6359.61 1605
6360.36 1661
6361.12 1603
6361.87 1671
6362.62 1579
6363.37 1527
6364.13 1575
6364.88 1553
6365.63 1619
6366.39 1620
6367.14 1741
6367.89 1676
6368.65 1622
6369.40 1662
6370.15 1740
6370.90 1690
6371.66 1722
6372.41 1678
6373.16 1671
6373.92 1693
6374.67 1665
6375.42 1536
6376.18 1633
6376.93 1595
6377.68 1645
6378.44 1629
6379.19 1574
6379.95 1544
6380.70 1597
6381.45 1558
6382.21 1544
6382.96 1499
6383.71 1574
6384.47 1602
6385.22 1561
6385.98 1555
6386.73 1529
6387.49 1581
6388.24 1544
6388.99 1631
6389.75 1642
6390.50 1746
6391.26 1862
6392.01 1771
6392.77 1715
6393.52 1697
6394.27 1654
6395.03 1649
6395.78 1636
6396.54 1598
6397.29 1511
6398.05 1393
6398.80 1425
6399.56 1356
6400.31 1446
6401.07 1558
6401.82 1572
6402.58 1547
6403.33 1468
6404.09 1433
6404.84 1351
6405.60 1422
6406.35 1547
6407.11 1548
6407.86 1504
6408.62 1479
6409.37 1598
6410.13 1604
6410.89 1569
6411.64 1549
6412.40 1591
6413.15 1601
6413.91 1608
6414.66 1498
6415.42 1520
6416.18 1523
6416.93 1490
6417.69 1535
6418.44 1495
6419.20 1398
6419.96 1442
6420.71 1527
6421.47 1511
6422.22 1503
6422.98 1550
6423.74 1445
6424.49 1466
6425.25 1574
6426.01 1593
6426.76 1464
6427.52 1407
6428.28 1414
6429.03 1433
6429.79 1459
6430.55 1526
6431.30 1507
6432.06 1558
6432.82 1511
6433.57 1491
6434.33 1457
6435.09 1384
6435.84 1410
6436.60 1509
6437.36 1407
6438.11 1455
6438.87 1426
6439.63 1456
6440.39 1583
6441.14 1481
6441.90 1430
6442.66 1419
6443.42 1426
6444.17 1417
6444.93 1447
6445.69 1475
6446.45 1487
6447.20 1438
6447.96 1423
6448.72 1437
6449.48 1388
6450.23 1332
6450.99 1468
6451.75 1410
6452.51 1489
6453.27 1431
6454.02 1449
6454.78 1436
6455.54 1429
6456.30 1457
6457.06 1475
6457.82 1454
6458.57 1494
6459.33 1634
6460.09 1574
6460.85 1472
6461.61 1457
6462.37 1376
6463.13 1384
6463.88 1427
6464.64 1438
6465.40 1483
6466.16 1425
6466.92 1397
6467.68 1390
6468.44 1309
6469.20 1333
6469.95 1391
6470.71 1369
6471.47 1390
6472.23 1399
6472.99 1431
6473.75 1335
6474.51 1418
6475.27 1408
6476.03 1328
6476.79 1431
6477.55 1434
6478.31 1358
6479.07 1487
6479.83 1488
6480.59 1499
6481.34 1458
6482.10 1482
6482.86 1495
6483.62 1417
6484.38 1419
6485.14 1425
6485.90 1315
6486.66 1421
6487.42 1501
6488.18 1523
6488.94 1494
6489.70 1522
6490.46 1430
6491.22 1338
6491.99 1442
6492.75 1478
6493.51 1476
6494.27 1505
6495.03 1493
6495.79 1534
6496.55 1518
6497.31 1544
6498.07 1607
6498.83 1670
6499.59 1581
6500.35 1503
6501.11 1553
6501.87 1584
6502.63 1705
6503.40 1617
6504.16 1772
6504.92 1691
6505.68 1530
6506.44 1649
6507.20 1671
6507.96 1661
6508.72 1701
6509.48 1618
6510.25 1630
6511.01 1754
6511.77 1722
6512.53 1643
6513.29 1786
6514.05 1735
6514.82 1767
6515.58 1726
6516.34 1716
6517.10 1696
6517.86 1766
6518.62 1787
6519.39 1824
6520.15 1877
6520.91 1874
6521.67 1948
6522.43 2130
6523.20 2216
6523.96 2395
6524.72 2463
6525.48 2488
6526.25 2537
6527.01 2548
6527.77 2579
6528.53 2670
6529.29 2464
6530.06 2311
6530.82 2283
6531.58 2246
6532.35 2122
6533.11 2231
6533.87 2360
6534.63 2481
6535.40 2561
6536.16 2653
6536.92 2853
6537.69 3007
6538.45 2952
6539.21 2812
6539.97 2624
6540.74 2511
6541.50 2377
6542.26 2208
6543.03 2061
6543.79 1831
6544.55 1689
6545.32 1791
6546.08 1825
6546.84 1668
6547.61 1582
6548.37 1635
6549.14 1766
6549.90 1602
6550.66 1604
6551.43 1549
6552.19 1552
6552.95 1595
6553.72 1557
6554.48 1562
6555.25 1639
6556.01 1669
6556.77 1664
6557.54 1652
6558.30 1724
6559.07 1649
6559.83 1740
6560.60 1747
6561.36 1707
6562.12 1745
6562.89 1932
6563.65 1941
6564.42 1848
6565.18 1854
6565.95 1935
6566.71 1982
6567.48 1904
6568.24 1891
6569.01 1884
6569.77 1848
6570.54 1812
6571.30 1740
6572.07 1832
6572.83 1772
6573.60 1829
6574.36 1928
6575.13 1832
6575.89 1828
6576.66 1865
6577.42 1710
6578.19 1922
6578.95 1878
6579.72 1815
6580.48 1801
6581.25 1835
6582.01 1907
6582.78 2034
6583.55 1978
6584.31 2064
6585.08 2033
6585.84 2042
6586.61 2108
6587.37 2015
6588.14 2009
6588.91 2166
6589.67 2226
6590.44 2374
6591.20 2384
6591.97 2547
6592.74 2707
6593.50 2607
6594.27 2591
6595.04 2579
6595.80 2575
6596.57 2365
6597.34 2321
6598.10 2324
6598.87 2231
6599.64 2102
6600.40 2017
6601.17 2052
6601.94 1946
6602.70 1974
6603.47 2075
6604.24 1963
6605.00 1826
6605.77 1928
6606.54 1847
6607.30 1825
6608.07 1673
6608.84 1633
6609.60 1653
6610.37 1611
6611.14 1718
6611.91 1700
6612.67 1608
6613.44 1597
6614.21 1702
6614.98 1614
6615.74 1648
6616.51 1663
6617.28 1767
6618.05 1977
6618.81 1899
6619.58 1806
6620.35 1857
6621.12 1922
6621.89 1867
6622.65 1806
6623.42 1810
6624.19 1870
6624.96 1859
6625.73 1840
6626.49 1778
6627.26 1893
6628.03 1887
6628.80 1930
6629.57 1934
6630.34 1950
6631.10 2071
6631.87 2327
6632.64 2466
6633.41 2607
6634.18 2700
6634.95 2831
6635.72 2901
6636.48 2868
6637.25 3034
6638.02 2898
6638.79 2860
6639.56 2747
6640.33 2646
6641.10 2516
6641.87 2394
6642.64 2091
6643.41 2017
6644.17 1910
6644.94 1783
6645.71 1774
6646.48 1749
6647.25 1818
6648.02 1793
6648.79 1853
6649.56 1894
6650.33 1999
6651.10 2024
6651.87 2105
6652.64 2029
6653.41 2158
6654.18 1988
6654.95 1935
6655.72 1929
6656.49 1802
6657.26 1803
6658.03 1832
6658.80 1781
6659.57 1778
6660.34 1701
6661.11 1745
6661.88 1723
6662.65 1558
6663.42 1648
6664.19 1625
6664.96 1723
6665.73 1781
6666.50 1817
6667.27 1767
6668.04 1663
6668.81 1726
6669.58 1681
6670.35 1758
6671.12 1588
6671.89 1620
6672.67 1673
6673.44 1690
6674.21 1628
6674.98 1662
6675.75 1677
6676.52 1613
6677.29 1590
6678.06 1592
6678.83 1486
6679.61 1591
6680.38 1670
6681.15 1512
6681.92 1465
6682.69 1530
6683.46 1596
6684.23 1532
6685.01 1588
6685.78 1562
6686.55 1541
6687.32 1611
6688.09 1751
6688.86 1597
6689.64 1527
6690.41 1515
6691.18 1592
6691.95 1602
6692.72 1582
6693.50 1536
6694.27 1514
6695.04 1590
6695.81 1503
6696.58 1472
6697.36 1507
6698.13 1522
6698.90 1520
6699.67 1604
6700.45 1506
6701.22 1538
6701.99 1674
6702.76 1622
6703.54 1539
6704.31 1532
6705.08 1501
6705.85 1581
6706.63 1589
6707.40 1525
6708.17 1445
6708.95 1486
6709.72 1486
6710.49 1505
6711.26 1462
6712.04 1460
6712.81 1497
6713.58 1577
6714.36 1512
6715.13 1520
6715.90 1501
6716.68 1472
6717.45 1511
6718.22 1543
6719.00 1526
6719.77 1560
6720.55 1572
6721.32 1603
6722.09 1496
6722.87 1503
6723.64 1428
6724.41 1560
6725.19 1461
6725.96 1419
6726.74 1394
6727.51 1406
6728.28 1332
6729.06 1332
6729.83 1293
6730.61 1285
6731.38 1314
6732.15 1434
6732.93 1432
6733.70 1309
6734.48 1344
6735.25 1327
6736.03 1426
6736.80 1442
6737.58 1406
6738.35 1326
6739.13 1364
6739.90 1377
6740.67 1340
6741.45 1295
6742.22 1455
6743.00 1418
6743.77 1348
6744.55 1355
6745.32 1379
6746.10 1369
6746.87 1331
6747.65 1291
6748.42 1386
6749.20 1451
6749.98 1398
6750.75 1344
6751.53 1371
6752.30 1451
6753.08 1420
6753.85 1451
6754.63 1447
6755.40 1498
6756.18 1417
6756.96 1380
6757.73 1392
6758.51 1403
6759.28 1373
6760.06 1323
6760.83 1440
6761.61 1429
6762.39 1435
6763.16 1378
6763.94 1465
6764.71 1431
6765.49 1479
6766.27 1501
6767.04 1392
6767.82 1372
6768.60 1375
6769.37 1361
6770.15 1324
6770.93 1316
6771.70 1326
6772.48 1262
6773.26 1290
6774.03 1274
6774.81 1311
6775.59 1313
6776.36 1303
6777.14 1354
6777.92 1393
6778.69 1385
6779.47 1402
6780.25 1467
6781.02 1428
6781.80 1526
6782.58 1513
6783.36 1435
6784.13 1473
6784.91 1504
6785.69 1443
6786.47 1387
6787.24 1318
6788.02 1353
6788.80 1364
6789.58 1284
6790.35 1244
6791.13 1178
6791.91 1186
6792.69 1233
6793.46 1294
6794.24 1256
6795.02 1284
6795.80 1317
6796.58 1253
6797.35 1319
6798.13 1276
6798.91 1209
6799.69 1199
6800.47 1191
6801.24 1312
6802.02 1284
6802.80 1410
6803.58 1388
6804.36 1376
6805.14 1362
6805.92 1368
6806.69 1374
6807.47 1412
6808.25 1362
6809.03 1444
6809.81 1379
6810.59 1360
6811.37 1324
6812.14 1265
6812.92 1221
6813.70 1365
6814.48 1351
6815.26 1324
6816.04 1344
6816.82 1351
6817.60 1311
6818.38 1282
6819.16 1337
6819.94 1316
6820.72 1336
6821.49 1329
6822.27 1350
6823.05 1247
6823.83 1299
6824.61 1368
6825.39 1287
6826.17 1305
6826.95 1417
6827.73 1356
6828.51 1286
6829.29 1315
6830.07 1375
6830.85 1299
6831.63 1294
6832.41 1279
6833.19 1227
6833.97 1278
6834.75 1235
6835.53 1299
6836.31 1252
6837.09 1338
6837.87 1280
6838.65 1172
6839.43 1301
6840.21 1238
6840.99 1302
6841.78 1232
6842.56 1271
6843.34 1206
6844.12 1254
6844.90 1211
6845.68 1241
6846.46 1319
6847.24 1328
6848.02 1279
6848.80 1381
6849.58 1443
6850.36 1351
6851.15 1423
6851.93 1504
6852.71 1453
6853.49 1542
6854.27 1582
6855.05 1548
6855.83 1489
6856.61 1387
6857.40 1411
6858.18 1462
6858.96 1387
6859.74 1301
6860.52 1303
6861.30 1300
6862.09 1350
6862.87 1398
6863.65 1311
6864.43 1288
6865.21 1276
6866.00 1328
6866.78 1344
6867.56 1372
6868.34 1433
6869.12 1395
6869.91 1454
6870.69 1383
6871.47 1408
6872.25 1297
6873.04 1289
6873.82 1317
6874.60 1355
6875.38 1375
6876.17 1388
6876.95 1298
6877.73 1279
6878.51 1262
6879.30 1327
6880.08 1320
6880.86 1360
6881.64 1394
6882.43 1396
6883.21 1289
6883.99 1315
6884.78 1429
6885.56 1528
6886.34 1429
6887.13 1470
6887.91 1484
6888.69 1412
6889.48 1408
6890.26 1627
6891.04 1522
6891.83 1493
6892.61 1466
6893.39 1368
6894.18 1411
6894.96 1393
6895.74 1343
6896.53 1318
6897.31 1391
6898.09 1355
6898.88 1346
6899.66 1321
6900.45 1393
6901.23 1324
6902.01 1306
6902.80 1382
6903.58 1294
6904.37 1333
6905.15 1332
6905.93 1414
6906.72 1392
6907.50 1363
6908.29 1380
6909.07 1382
6909.86 1262
6910.64 1290
6911.43 1320
6912.21 1360
6913.00 1312
6913.78 1226
6914.56 1376
6915.35 1387
6916.13 1344
6916.92 1244
6917.70 1385
6918.49 1319
6919.27 1408
6920.06 1397
6920.84 1246
6921.63 1465
6922.41 1372
6923.20 1352
6923.98 1329
6924.77 1325
6925.56 1249
6926.34 1251
6927.13 1326
6927.91 1339
6928.70 1352
6929.48 1330
6930.27 1351
6931.05 1363
6931.84 1334
6932.63 1287
6933.41 1338
6934.20 1315
6934.98 1270
6935.77 1339
6936.56 1379
6937.34 1410
6938.13 1413
6938.91 1373
6939.70 1381
6940.49 1529
6941.27 1464
6942.06 1463
6942.84 1513
6943.63 1615
6944.42 1646
6945.20 1527
6945.99 1599
6946.78 1697
6947.56 1766
6948.35 1785
6949.14 1948
6949.92 1951
6950.71 1969
6951.50 2010
6952.28 1854
6953.07 1832
6953.86 1742
6954.64 1711
6955.43 1687
6956.22 1703
6957.01 1570
6957.79 1605
6958.58 1705
6959.37 1800
6960.16 1747
6960.94 1729
6961.73 1843
6962.52 1854
6963.31 1899
6964.09 1974
6964.88 2057
6965.67 1983
6966.46 1848
6967.24 1794
6968.03 1845
6968.82 1936
6969.61 1949
6970.39 2076
6971.18 2111
6971.97 2058
6972.76 1933
6973.55 2080
6974.33 2004
6975.12 1939
6975.91 1953
6976.70 2080
6977.49 1906
6978.28 1879
6979.06 1925
6979.85 2000
6980.64 2085
6981.43 2154
6982.22 2169
6983.01 2423
6983.80 2580
6984.58 2807
6985.37 3118
6986.16 3447
6986.95 3528
6987.74 3855
6988.53 4030
6989.32 4067
6990.11 3823
6990.90 3539
6991.68 3440
6992.47 3232
6993.26 2983
6994.05 2890
6994.84 2766
6995.63 2626
6996.42 2698
6997.21 2782
6998.00 2954
6998.79 3182
6999.58 3548
7000.37 3794
7001.16 4080
7001.95 4145
7002.74 4176
7003.53 4213
7004.32 4145
7005.11 3529
7005.90 3247
7006.69 3102
7007.48 2733
7008.27 2532
7009.06 2361
7009.85 2353
7010.64 2154
7011.43 2078
7012.22 2119
7013.01 2077
7013.80 2058
7014.59 2320
7015.38 2284
7016.17 2269
7016.96 2372
7017.75 2375
7018.54 2186
7019.33 2290
7020.12 2207
7020.91 2059
7021.70 2084
7022.49 1941
7023.29 1897
7024.08 1835
7024.87 1785
7025.66 1930
7026.45 2026
7027.24 1918
7028.03 1890
7028.82 1921
7029.61 1869
7030.41 1823
7031.20 1872
7031.99 1892
7032.78 1933
7033.57 1832
7034.36 1750
7035.15 1774
7035.95 1822
7036.74 1761
7037.53 1716
7038.32 1738
7039.11 1765
7039.90 1846
7040.70 2016
7041.49 1974
7042.28 1990
7043.07 1967
7043.86 2083
7044.66 2078
7045.45 2070
7046.24 2012
7047.03 2091
7047.83 2190
7048.62 2143
7049.41 2116
7050.20 2035
7051.00 2207
7051.79 2309
7052.58 2008
7053.37 1980
7054.17 2078
7054.96 1980
7055.75 1888
7056.54 1920
7057.34 1972
7058.13 1919
7058.92 1877
7059.72 1839
7060.51 1912
7061.30 1895
7062.09 1998
7062.89 1921
7063.68 1995
7064.47 1922
7065.27 1835
7066.06 1865
7066.85 1915
7067.65 1852
7068.44 1761
7069.23 1826
7070.03 1848
7070.82 1905
7071.61 1896
7072.41 1920
7073.20 1945
7074.00 1910
7074.79 1856
7075.58 1884
7076.38 1769
7077.17 1710
7077.97 1762
7078.76 1842
7079.55 1808
7080.35 1752
7081.14 1782
7081.94 1871
7082.73 1809
7083.52 1904
7084.32 2060
7085.11 2151
7085.91 2230
7086.70 2577
7087.50 2851
7088.29 2951
7089.09 3234
7089.88 3281
7090.68 3424
7091.47 3006
7092.26 2930
7093.06 2754
7093.85 2528
7094.65 2171
7095.44 1978
7096.24 1899
7097.03 1784
7097.83 1743
7098.62 1693
7099.42 1651
7100.21 1736
7101.01 1720
7101.81 1635
7102.60 1620
7103.40 1781
7104.19 1828
7104.99 1869
7105.78 1828
7106.58 1708
7107.37 1849
7108.17 1831
7108.97 1651
7109.76 1704
7110.56 1502
7111.35 1509
7112.15 1513
7112.94 1494
7113.74 1448
7114.54 1414
7115.33 1452
7116.13 1447
7116.93 1426
7117.72 1421
7118.52 1374
7119.31 1399
7120.11 1444
7120.91 1382
7121.70 1371
7122.50 1404
7123.30 1484
7124.09 1370
7124.89 1362
7125.69 1475
7126.48 1477
7127.28 1396
7128.08 1463
7128.87 1483
7129.67 1464
7130.47 1445
7131.26 1364
7132.06 1481
7132.86 1301
7133.65 1281
7134.45 1380
7135.25 1322
7136.05 1366
7136.84 1292
7137.64 1340
7138.44 1310
7139.24 1349
7140.03 1386
7140.83 1285
7141.63 1360
7142.43 1422
7143.22 1404
7144.02 1407
7144.82 1431
7145.62 1466
7146.41 1380
7147.21 1432
7148.01 1388
7148.81 1406
7149.61 1356
7150.40 1287
7151.20 1396
7152.00 1358
7152.80 1384
7153.60 1415
7154.40 1235
7155.19 1311
7155.99 1320
7156.79 1332
7157.59 1337
7158.39 1407
7159.19 1368
7159.98 1360
7160.78 1340
7161.58 1303
7162.38 1346
7163.18 1287
7163.98 1322
7164.78 1198
7165.58 1209
7166.37 1243
7167.17 1303
7167.97 1325
7168.77 1257
7169.57 1236
7170.37 1274
7171.17 1285
7171.97 1217
7172.77 1193
7173.57 1163
7174.37 1196
7175.17 1219
7175.97 1164
7176.76 1172
7177.56 1244
7178.36 1170
7179.16 1134
7179.96 1153
7180.76 1167
7181.56 1135
7182.36 1181
7183.16 1183
7183.96 1232
7184.76 1141
7185.56 1202
7186.36 1227
7187.16 1252
7187.96 1236
7188.76 1197
7189.56 1140
7190.36 1103
7191.16 1154
7191.96 1212
7192.76 1127
7193.56 1050
7194.37 1006
7195.17 1092
7195.97 1115
7196.77 1102
7197.57 1092
7198.37 1176
7199.17 1124
7199.97 1126
7200.77 1192
7201.57 1198
7202.37 1133
7203.17 1163
7203.97 1200
7204.78 1159
7205.58 1147
7206.38 1154
7207.18 1129
7207.98 1112
7208.78 1208
7209.58 1194
7210.38 1205
7211.19 1198
7211.99 1247
7212.79 1262
7213.59 1243
7214.39 1178
7215.19 1205
7216.00 1255
7216.80 1166
7217.60 1226
7218.40 1250
7219.20 1172
7220.00 1087
7220.81 1089
7221.61 1115
7222.41 1117
7223.21 1071
7224.02 1125
7224.82 1077
7225.62 1107
7226.42 1114
7227.22 1212
7228.03 1132
7228.83 1110
7229.63 1115
7230.43 1149
7231.24 1111
7232.04 1148
7232.84 1130
7233.64 1102
7234.45 1056
7235.25 1068
7236.05 1087
7236.86 1119
7237.66 1160
7238.46 1067
7239.26 1071
7240.07 1169
7240.87 1218
7241.67 1164
7242.48 1110
7243.28 1098
7244.08 1111
7244.89 1096
7245.69 1157
7246.49 1193
7247.30 1137
7248.10 1028
7248.90 1076
7249.71 1106
7250.51 1091
7251.31 1039
7252.12 1096
7252.92 1066
7253.73 1116
7254.53 1068
7255.33 1017
7256.14 980
7256.94 1086
7257.75 1099
7258.55 1081
7259.35 1098
7260.16 1091
7260.96 1077
7261.77 1151
7262.57 1106
7263.38 1074
7264.18 1023
7264.98 1068
7265.79 1064
7266.59 1091
7267.40 1051
7268.20 1100
7269.01 1079
7269.81 1043
7270.62 1048
7271.42 1100
7272.23 1184
7273.03 1207
7273.84 1190
7274.64 1167
7275.45 1096
7276.25 1126
7277.06 1145
7277.86 1119
7278.67 1152
7279.47 1134
7280.28 1105
7281.08 1181
7281.89 1231
7282.69 1176
7283.50 1106
7284.30 1196
7285.11 1201
7285.92 1229
7286.72 1183
7287.53 1211
7288.33 1215
7289.14 1150
7289.94 1215
7290.75 1170
7291.56 1152
7292.36 1135
7293.17 1144
7293.97 1093
7294.78 1060
7295.59 1119
7296.39 1141
7297.20 1130
7298.00 1036
7298.81 1028
7299.62 1087
7300.42 1057
7301.23 1037
7302.04 1120
7302.84 1174
7303.65 1140
7304.46 1127
7305.26 1086
7306.07 1171
7306.88 1228
7307.68 1244
7308.49 1114
7309.30 1128
7310.10 1088
7310.91 1001
7311.72 946
7312.52 1024
7313.33 1054
7314.14 987
7314.95 1143
7315.75 1074
7316.56 1060
7317.37 1078
7318.18 1077
7318.98 1107
7319.79 1104
7320.60 1102
7321.41 1126
7322.21 1167
7323.02 1247
7323.83 1244
7324.64 1162
7325.44 1115
7326.25 1181
7327.06 1228
7327.87 1069
7328.68 1083
7329.48 1056
7330.29 1076
7331.10 1037
7331.91 1034
7332.72 989
7333.52 1065
7334.33 1072
7335.14 1079
7335.95 1096
7336.76 1030
7337.57 1050
7338.37 1091
7339.18 1012
7339.99 1073
7340.80 1015
7341.61 1058
7342.42 1063
7343.23 1098
7344.04 1002
7344.84 973
7345.65 975
7346.46 1037
7347.27 1083
7348.08 1011
7348.89 1003
7349.70 1063
7350.51 1074
7351.32 908
7352.13 989
7352.93 1060
7353.74 1073
7354.55 1049
7355.36 953
7356.17 1017
7356.98 989
7357.79 1059
7358.60 1066
7359.41 1026
7360.22 959
7361.03 979
7361.84 1038
7362.65 1001
7363.46 1045
7364.27 1002
7365.08 1004
7365.89 981
7366.70 1033
7367.51 1077
7368.32 980
7369.13 1032
7369.94 1009
7370.75 1056
7371.56 922
7372.37 939
7373.18 1064
7373.99 969
7374.80 1020
7375.61 908
7376.42 913
7377.23 1088
7378.05 1079
7378.86 1060
7379.67 1050
7380.48 1063
7381.29 1072
7382.10 1145
7382.91 1207
7383.72 1166
7384.53 1144
7385.34 1066
7386.15 1034
7386.97 1073
7387.78 1111
7388.59 1014
7389.40 1073
7390.21 1058
7391.02 1053
7391.83 1114
7392.65 1146
7393.46 1130
7394.27 1072
7395.08 1095
7395.89 1125
7396.70 1190
7397.52 1285
7398.33 1232
7399.14 1373
7399.95 1318
7400.76 1259
7401.57 1211
7402.39 1295
7403.20 1287
7404.01 1172
7404.82 1085
7405.64 1159
7406.45 1127
7407.26 1132
7408.07 1073
7408.88 979
7409.70 968
7410.51 1111
7411.32 1105
7412.13 1072
7412.95 997
7413.76 1038
7414.57 1045
7415.39 1089
7416.20 1041
7417.01 960
7417.82 956
7418.64 1059
7419.45 1057
7420.26 961
7421.08 952
7421.89 1025
7422.70 985
7423.51 942
7424.33 1055
7425.14 985
7425.95 955
7426.77 969
7427.58 963
7428.40 978
7429.21 918
7430.02 964
7430.84 963
7431.65 1022
7432.46 968
7433.28 906
7434.09 920
7434.90 875
7435.72 940
7436.53 912
7437.35 915
7438.16 848
7438.97 944
7439.79 994
7440.60 962
7441.42 944
7442.23 878
7443.04 896
7443.86 1019
7444.67 1013
7445.49 980
7446.30 885
7447.12 901
7447.93 913
7448.75 969
7449.56 1017
7450.38 973
7451.19 974
7452.00 968
7452.82 977
7453.63 898
7454.45 889
7455.26 1064
7456.08 958
7456.89 907
7457.71 986
7458.52 1003
7459.34 1013
7460.15 1026
7460.97 967
7461.79 926
7462.60 947
7463.42 990
7464.23 990
7465.05 941
7465.86 977
7466.68 1010
7467.49 945
7468.31 867
7469.12 978
7469.94 899
7470.76 933
7471.57 939
7472.39 925
7473.20 886
7474.02 950
7474.84 968
7475.65 959
7476.47 939
7477.28 887
7478.10 973
7478.92 931
7479.73 953
7480.55 928
7481.37 846
7482.18 872
7483.00 916
7483.81 916
7484.63 1016
7485.45 940
7486.26 916
7487.08 892
7487.90 918
7488.71 871
7489.53 848
7490.35 885
7491.17 953
7491.98 939
7492.80 866
7493.62 880
7494.43 855
7495.25 935
7496.07 926
7496.88 860
7497.70 879
7498.52 845
7499.34 943
7500.15 962
7500.97 918
7501.79 957
7502.61 923
7503.42 982
7504.24 941
7505.06 950
7505.88 940
7506.69 926
7507.51 910
7508.33 909
7509.15 868
7509.97 904
7510.78 882
7511.60 898
7512.42 869
7513.24 937
7514.06 874
7514.87 867
7515.69 885
7516.51 818
7517.33 799
7518.15 815
7518.97 919
7519.78 866
7520.60 822
7521.42 859
7522.24 926
7523.06 937
7523.88 921
7524.70 899
7525.52 866
7526.33 834
7527.15 782
7527.97 836
7528.79 840
7529.61 885
7530.43 873
7531.25 910
7532.07 858
7532.89 944
7533.71 961
7534.52 862
7535.34 863
7536.16 880
7536.98 951
7537.80 953
7538.62 934
7539.44 865
7540.26 880
7541.08 875
7541.90 948
7542.72 860
7543.54 899
7544.36 944
7545.18 906
7546.00 937
7546.82 876
7547.64 992
7548.46 975
7549.28 860
7550.10 921
7550.92 895
7551.74 911
7552.56 885
7553.38 931
7554.20 891
7555.02 913
7555.84 981
7556.66 914
7557.48 902
7558.30 867
7559.12 881
7559.94 954
7560.76 945
7561.59 919
7562.41 868
7563.23 889
7564.05 854
7564.87 960
7565.69 892
7566.51 867
7567.33 872
7568.15 893
7568.97 830
7569.80 843
7570.62 925
7571.44 890
7572.26 892
7573.08 917
7573.90 917
7574.72 925
7575.54 894
7576.37 914
7577.19 926
7578.01 890
7578.83 894
7579.65 948
7580.47 929
7581.30 940
7582.12 945
7582.94 930
7583.76 898
7584.58 969
7585.41 976
7586.23 931
7587.05 949
7587.87 995
7588.69 1018
7589.52 1031
7590.34 961
7591.16 972
7591.98 992
7592.81 991
7593.63 1015
7594.45 1019
7595.27 1005
7596.10 904
7596.92 1014
7597.74 942
7598.56 993
7599.39 971
7600.21 976
7601.03 1040
7601.86 1065
7602.68 990
7603.50 1065
7604.33 1130
7605.15 1144
7605.97 1147
7606.79 1205
7607.62 1196
7608.44 1162
7609.26 1139
7610.09 1091
7610.91 1023
7611.73 989
7612.56 1035
7613.38 967
7614.21 1016
7615.03 979
7615.85 1028
7616.68 1051
7617.50 1058
7618.32 1115
7619.15 1089
7619.97 1132
7620.80 1228
7621.62 1154
7622.44 1077
7623.27 1147
7624.09 1100
7624.92 1115
7625.74 1067
7626.56 1127
7627.39 1152
7628.21 1111
7629.04 1149
7629.86 1194
7630.69 1184
7631.51 1230
7632.34 1283
7633.16 1278
7633.99 1219
7634.81 1245
7635.63 1200
7636.46 1248
7637.28 1190
7638.11 1182
7638.93 1109
7639.76 1101
7640.58 1071
7641.41 1111
7642.23 1023
7643.06 973
7643.88 1035
7644.71 1020
7645.54 955
7646.36 986
7647.19 1011
7648.01 1052
7648.84 1093
7649.66 1104
7650.49 1104
7651.31 1064
7652.14 1029
7652.96 967
7653.79 953
7654.62 969
7655.44 947
7656.27 920
7657.09 923
7657.92 801
7658.75 911
7659.57 835
7660.40 828
7661.22 886
7662.05 886
7662.88 917
7663.70 930
7664.53 888
7665.36 898
7666.18 880
7667.01 885
7667.83 906
7668.66 925
7669.49 936
7670.31 916
7671.14 908
7671.97 926
7672.79 1014
7673.62 914
7674.45 964
7675.28 908
7676.10 923
7676.93 954
7677.76 914
7678.58 906
7679.41 948
7680.24 950
7681.06 894
7681.89 981
7682.72 965
7683.55 986
7684.37 1025
7685.20 1000
7686.03 984
7686.86 1096
7687.68 1083
7688.51 1152
7689.34 1084
7690.17 1004
7691.00 993
7691.82 1025
7692.65 982
7693.48 967
7694.31 1031
7695.13 922
7695.96 924
7696.79 864
7697.62 914
7698.45 918
7699.28 950
7700.10 911
7700.93 906
7701.76 1017
7702.59 1022
7703.42 1025
7704.25 971
7705.07 967
7705.90 991
7706.73 1015
7707.56 943
7708.39 953
7709.22 1006
7710.05 979
7710.87 952
7711.70 1023
7712.53 952
7713.36 1006
7714.19 991
7715.02 988
7715.85 959
7716.68 935
7717.51 1040
7718.34 975
7719.17 968
7719.99 924
7720.82 951
7721.65 912
7722.48 1013
7723.31 864
7724.14 854
7724.97 833
7725.80 960
7726.63 912
7727.46 975
7728.29 930
7729.12 943
7729.95 958
7730.78 921
7731.61 987
7732.44 913
7733.27 1007
7734.10 951
7734.93 1008
7735.76 891
7736.59 932
7737.42 885
7738.25 1018
7739.08 1019
7739.91 965
7740.74 1032
7741.57 1030
7742.40 1026
7743.23 1022
7744.06 1031
7744.89 1105
7745.73 1122
7746.56 1081
7747.39 1120
7748.22 1184
7749.05 1179
7749.88 1197
7750.71 1146
7751.54 1162
7752.37 1220
7753.20 1171
7754.03 1201
7754.87 1315
7755.70 1366
7756.53 1467
7757.36 1463
7758.19 1477
7759.02 1577
7759.85 1656
7760.69 1584
7761.52 1501
7762.35 1429
7763.18 1428
7764.01 1328
7764.84 1291
7765.68 1225
7766.51 1156
7767.34 1078
7768.17 1079
7769.00 1066
7769.84 1051
7770.67 1006
7771.50 1019
7772.33 1034
7773.16 1099
7774.00 1078
7774.83 1154
7775.66 1174
7776.49 1135
7777.33 1185
7778.16 1195
7778.99 1269
7779.82 1255
7780.66 1222
7781.49 1140
7782.32 1072
7783.15 1066
7783.99 1069
7784.82 1040
7785.65 995
7786.48 1062
7787.32 1013
7788.15 1013
7788.98 1019
7789.82 1065
7790.65 929
7791.48 970
7792.32 1023
7793.15 1007
7793.98 1028
7794.82 1018
7795.65 1049
7796.48 1010
7797.32 1015
7798.15 980
7798.98 1035
7799.82 932
7800.65 925
7801.48 937
7802.32 913
7803.15 937
7803.99 935
7804.82 906
7805.65 898
7806.49 918
7807.32 925
7808.16 940
7808.99 969
7809.82 968
7810.66 873
7811.49 867
7812.33 1013
7813.16 975
7814.00 890
7814.83 925
7815.66 926
7816.50 922
7817.33 885
7818.17 1019
7819.00 1005
7819.84 1069
7820.67 1016
7821.51 980
7822.34 1022
7823.18 978
7824.01 1020
7824.85 1051
7825.68 976
7826.52 932
7827.35 985
7828.19 1005
7829.02 1051
7829.86 952
7830.69 992
7831.53 1023
7832.36 1054
7833.20 1075
7834.03 1066
7834.87 1018
7835.70 1057
7836.54 1053
7837.38 998
7838.21 961
7839.05 1085
7839.88 1040
7840.72 978
7841.55 1029
7842.39 1021
7843.23 1025
7844.06 1010
7844.90 1109
7845.73 1057
7846.57 996
7847.41 964
7848.24 969
7849.08 1018
7849.92 941
7850.75 997
7851.59 937
7852.42 1071
7853.26 992
7854.10 951
7854.93 936
7855.77 1048
7856.61 1067
7857.44 965
7858.28 1049
7859.12 1053
7859.95 1000
7860.79 1096
7861.63 1109
7862.46 1104
7863.30 1042
7864.14 1049
7864.98 1067
7865.81 1069
7866.65 1113
7867.49 1074
7868.32 1126
7869.16 1093
7870.00 1053
7870.84 1125
7871.67 1091
7872.51 1068
7873.35 1142
7874.19 1097
7875.02 1176
7875.86 1225
7876.70 1178
7877.54 1269
7878.38 1292
7879.21 1340
7880.05 1382
7880.89 1376
7881.73 1281
7882.57 1291
7883.40 1178
7884.24 1268
7885.08 1247
7885.92 1226
7886.76 1248
7887.59 1263
7888.43 1297
7889.27 1211
7890.11 1223
7890.95 1211
7891.79 1192
7892.62 1190
7893.46 1191
7894.30 1280
7895.14 1222
7895.98 1141
7896.82 1134
7897.66 1103
7898.50 1096
7899.34 1208
7900.17 1179
7901.01 1153
7901.85 1073
7902.69 1122
7903.53 1142
7904.37 1221
7905.21 1107
7906.05 1067
7906.89 1023
7907.73 1086
7908.57 1070
7909.41 1050
7910.25 1040
7911.08 1082
7911.92 985
7912.76 954
7913.60 982
7914.44 1007
7915.28 978
7916.12 1068
7916.96 1020
7917.80 994
7918.64 1038
7919.48 1011
7920.32 1011
7921.16 1011
7922.00 978
7922.84 1008
7923.68 958
7924.52 991
7925.36 1037
7926.20 892
7927.04 850
7927.89 926
7928.73 983
7929.57 942
7930.41 881
7931.25 950
7932.09 983
7932.93 979
7933.77 1021
7934.61 1004
7935.45 932
7936.29 1018
7937.13 989
7937.97 936
7938.81 919
7939.66 897
7940.50 925
7941.34 926
7942.18 893
7943.02 998
7943.86 1070
7944.70 938
7945.54 953
7946.39 983
7947.23 958
7948.07 923
7948.91 1012
7949.75 981
7950.59 993
7951.44 1005
7952.28 943
7953.12 965
7953.96 961
7954.80 1035
7955.64 991
7956.49 1013
7957.33 924
7958.17 935
7959.01 975
7959.85 1020
7960.70 1031
7961.54 1005
7962.38 1047
7963.22 1017
7964.07 1101
7964.91 1083
7965.75 1048
7966.59 966
7967.44 1017
7968.28 1047
7969.12 966
7969.96 1043
7970.81 1085
7971.65 1059
7972.49 1049
7973.34 1060
7974.18 1005
7975.02 1047
7975.86 1101
7976.71 1099
7977.55 1071
7978.39 918
7979.24 1020
7980.08 940
7980.92 933
7981.77 1009
7982.61 1050
7983.45 1069
7984.30 1079
7985.14 1039
7985.98 1039
7986.83 1053
7987.67 1103
7988.51 968
7989.36 986
7990.20 1005
7991.05 1021
7991.89 1023
7992.73 1071
7993.58 1044
7994.42 1095
7995.27 1105
7996.11 1101
7996.95 1096
7997.80 1183
7998.64 1340
7999.49 1484
8000.33 1474
8001.17 1655
8002.02 1759
8002.86 1743
8003.71 1650
8004.55 1621
8005.40 1578
8006.24 1503
8007.09 1303
8007.93 1232
8008.78 1130
8009.62 1063
8010.47 1105
8011.31 1019
8012.16 1060
8013.00 992
8013.84 982
8014.69 1041
8015.54 1066
8016.38 1067
8017.23 1113
8018.07 1030
8018.92 1117
8019.76 1061
8020.61 1087
8021.45 1057
8022.30 975
8023.14 1003
8023.99 1003
8024.83 975
8025.68 900
8026.53 900
8027.37 934
8028.22 854
8029.06 845
8029.91 872
8030.75 854
8031.60 866
8032.45 939
8033.29 911
8034.14 857
8034.98 902
8035.83 992
8036.68 892
8037.52 852
8038.37 832
8039.22 976
8040.06 854
8040.91 848
8041.76 936
8042.60 911
8043.45 902
8044.29 870
8045.14 841
8045.99 887
8046.83 834
8047.68 840
8048.53 808
8049.38 757
8050.22 836
8051.07 902
8051.92 882
8052.76 872
8053.61 837
8054.46 879
8055.30 865
8056.15 876
8057.00 862
8057.85 762
8058.69 868
8059.54 843
8060.39 775
8061.24 777
8062.08 821
8062.93 780
8063.78 868
8064.63 923
8065.47 867
8066.32 897
8067.17 849
8068.02 791
8068.87 832
8069.71 925
8070.56 903
8071.41 881
8072.26 883
8073.11 883
8073.95 859
8074.80 784
8075.65 817
8076.50 835
8077.35 810
8078.20 811
8079.04 779
8079.89 843
8080.74 826
8081.59 798
8082.44 802
8083.29 789
8084.14 754
8084.98 801
8085.83 828
8086.68 753
8087.53 815
8088.38 725
8089.23 765
8090.08 797
8090.93 808
8091.78 838
8092.63 752
8093.47 759
8094.32 715
8095.17 757
8096.02 844
8096.87 844
8097.72 795
8098.57 767
8099.42 793
8100.27 824
8101.12 839
8101.97 782
8102.82 843
8103.67 828
8104.52 776
8105.37 773
8106.22 750
8107.07 724
8107.92 722
8108.77 775
8109.62 767
8110.47 743
8111.32 715
8112.17 759
8113.02 709
8113.87 735
8114.72 779
8115.57 789
8116.42 770
8117.27 774
8118.12 754
8118.97 777
8119.82 737
8120.67 721
8121.52 728
8122.37 730
8123.22 738
8124.08 707
8124.93 771
8125.78 757
8126.63 812
8127.48 806
8128.33 762
8129.18 768
8130.03 765
8130.88 762
8131.74 776
8132.59 750
8133.44 754
8134.29 714
8135.14 690
8135.99 720
8136.84 707
8137.69 770
8138.55 738
8139.40 743
8140.25 769
8141.10 732
8141.95 709
8142.80 762
8143.66 835
8144.51 843
8145.36 812
8146.21 761
8147.06 741
8147.92 818
8148.77 765
8149.62 803
8150.47 837
8151.33 743
8152.18 736
8153.03 784
8153.88 833
8154.73 810
8155.59 803
8156.44 812
8157.29 857
8158.14 817
8159.00 825
8159.85 820
8160.70 812
8161.56 802
8162.41 904
8163.26 831
8164.11 846
8164.97 773
8165.82 731
8166.67 769
8167.53 845
8168.38 816
8169.23 802
8170.09 789
8170.94 776
8171.79 802
8172.65 798
8173.50 746
8174.35 737
8175.21 795
8176.06 824
8176.91 743
8177.77 769
8178.62 761
8179.47 719
8180.33 725
8181.18 747
8182.04 725
8182.89 685
8183.74 708
8184.60 688
8185.45 682
8186.31 724
8187.16 693
8188.01 769
8188.87 738
8189.72 708
8190.58 730
8191.43 706
8192.29 756
8193.14 704
8193.99 650
8194.85 702
8195.70 729
8196.56 717
8197.41 735
8198.27 709
8199.12 727
8199.98 729
8200.83 704
8201.69 666
8202.54 707
8203.40 672
8204.25 663
8205.11 648
8205.96 693
8206.82 712
8207.67 699
8208.53 669
8209.38 638
8210.24 642
8211.09 677
8211.95 671
8212.80 633
8213.66 674
8214.52 713
8215.37 724
8216.23 645
8217.08 693
8217.94 659
8218.79 667
8219.65 688
8220.51 700
8221.36 643
8222.22 635
8223.07 671
8223.93 657
8224.79 627
8225.64 627
8226.50 691
8227.35 720
8228.21 657
8229.07 699
8229.92 676
8230.78 646
8231.64 611
8232.49 621
8233.35 626
8234.21 720
8235.06 628
8235.92 616
8236.78 645
8237.63 645
8238.49 617
8239.35 663
8240.20 656
8241.06 648
8241.92 682
8242.77 660
8243.63 649
8244.49 620
8245.34 678
8246.20 697
8247.06 638
8247.92 685
8248.77 676
8249.63 657
8250.49 664
8251.35 576
8252.20 685
8253.06 685
8253.92 628
8254.78 655
8255.63 657
8256.49 667
8257.35 617
8258.21 586
8259.07 636
8259.92 674
8260.78 642
8261.64 686
8262.50 686
8263.36 664
8264.21 709
8265.07 673
8265.93 682
8266.79 648
8267.65 669
8268.51 580
8269.36 712
8270.22 646
8271.08 661
8271.94 616
8272.80 623
8273.66 668
8274.51 595
8275.37 670
8276.23 718
8277.09 627
8277.95 685
8278.81 691
8279.67 639
8280.53 639
8281.39 651
8282.24 644
8283.10 682
8283.96 655
8284.82 616
8285.68 703
8286.54 648
8287.40 649
8288.26 644
8289.12 671
8289.98 696
8290.84 723
8291.70 655
8292.56 643
8293.42 627
8294.28 648
8295.14 672
8296.00 641
8296.86 678
8297.72 682
8298.58 669
8299.44 654
8300.30 674
8301.16 717
8302.02 700
8302.88 736
8303.74 649
8304.60 676
8305.46 661
8306.32 680
8307.18 687
8308.04 694
8308.90 669
8309.76 678
8310.62 668
8311.48 663
8312.34 659
8313.20 700
8314.06 674
8314.92 693
8315.78 713
8316.64 665
8317.51 666
8318.37 638
8319.23 652
8320.09 654
8320.95 686
8321.81 702
8322.67 709
8323.53 715
8324.39 721
8325.26 689
8326.12 704
8326.98 756
8327.84 761
8328.70 673
8329.56 746
8330.42 726
8331.29 764
8332.15 724
8333.01 719
8333.87 666
8334.73 668
8335.60 648
8336.46 615
8337.32 699
8338.18 621
8339.04 610
8339.91 666
8340.77 695
8341.63 644
8342.49 702
8343.35 668
8344.22 672
8345.08 646
8345.94 702
8346.80 671
8347.67 602
8348.53 667
8349.39 655
8350.25 620
8351.12 625
8351.98 619
8352.84 623
8353.70 646
8354.57 629
8355.43 672
8356.29 668
8357.16 667
8358.02 627
8358.88 633
8359.75 633
8360.61 640
8361.47 701
8362.33 678
8363.20 664
8364.06 684
8364.92 679
8365.79 723
8366.65 664
8367.52 599
8368.38 687
8369.24 666
8370.11 599
8370.97 639
8371.83 712
8372.70 702
8373.56 750
8374.42 741
8375.29 727
8376.15 720
8377.02 670
8377.88 723
8378.74 696
8379.61 703
8380.47 715
8381.34 701
8382.20 695
8383.07 683
8383.93 707
8384.79 699
8385.66 633
8386.52 667
8387.39 666
8388.25 760
8389.12 749
8389.98 793
8390.85 781
8391.71 710
8392.58 695
8393.44 692
8394.31 714
8395.17 745
8396.04 736
8396.90 697
8397.77 673
8398.63 676
8399.50 699
8400.36 743
8401.23 743
8402.09 727
8402.96 715
8403.82 753
8404.69 745
8405.55 655
8406.42 673
8407.28 690
8408.15 672
8409.02 692
8409.88 762
8410.75 788
8411.61 696
8412.48 749
8413.34 730
8414.21 757
8415.08 728
8415.94 650
8416.81 667
8417.68 694
8418.54 711
8419.41 772
8420.27 808
8421.14 707
8422.01 760
8422.87 721
8423.74 718
8424.61 686
8425.47 772
8426.34 753
8427.21 731
8428.07 735
8428.94 703
8429.81 697
8430.67 752
8431.54 746
8432.41 773
8433.27 781
8434.14 803
8435.01 787
8435.87 779
8436.74 734
8437.61 657
8438.47 772
8439.34 820
8440.21 846
8441.08 786
8441.94 785
8442.81 822
8443.68 803
8444.55 869
8445.41 873
8446.28 861
8447.15 838
8448.02 942
8448.88 859
8449.75 893
8450.62 965
8451.49 931
8452.36 887
8453.22 939
8454.09 978
8454.96 1025
8455.83 1090
8456.70 1260
8457.56 1319
8458.43 1350
8459.30 1346
8460.17 1361
8461.04 1417
8461.91 1233
8462.77 1154
8463.64 1079
8464.51 966
8465.38 913
8466.25 900
8467.12 854
8467.99 898
8468.85 793
8469.72 767
8470.59 782
8471.46 749
8472.33 711
8473.20 770
8474.07 751
8474.94 789
8475.81 824
8476.67 771
8477.54 749
8478.41 782
8479.28 743
8480.15 733
8481.02 729
8481.89 739
8482.76 755
8483.63 684
8484.50 701
8485.37 735
8486.24 718
8487.11 716
8487.98 670
8488.85 753
8489.72 722
8490.59 775
8491.46 734
8492.33 737
8493.20 668
8494.07 707
8494.94 735
8495.81 743
8496.68 721
8497.55 729
8498.42 740
8499.29 710
8500.16 704
8501.03 683
8501.90 763
8502.77 672
8503.64 672
8504.51 704
8505.38 681
8506.25 661
8507.12 710
8507.99 709
8508.86 768
8509.74 756
8510.61 768
8511.48 768
8512.35 739
8513.22 730
8514.09 687
8514.96 694
8515.83 662
8516.70 699
8517.57 673
8518.45 720
8519.32 705
8520.19 733
8521.06 706
8521.93 724
8522.80 723
8523.67 733
8524.55 750
8525.42 689
8526.29 750
8527.16 720
8528.03 716
8528.90 696
8529.78 678
8530.65 743
8531.52 754
8532.39 675
8533.26 675
8534.14 702
8535.01 748
8535.88 717
8536.75 750
8537.63 730
8538.50 703
8539.37 700
8540.24 694
8541.11 725
8541.99 722
8542.86 704
8543.73 737
8544.61 717
8545.48 701
8546.35 700
8547.22 756
8548.10 738
8548.97 750
8549.84 720
8550.71 684
8551.59 769
8552.46 812
8553.33 796
8554.21 868
8555.08 922
8555.95 900
8556.83 827
8557.70 800
8558.57 758
8559.45 762
8560.32 802
8561.19 792
8562.07 786
8562.94 742
8563.81 716
8564.69 694
8565.56 686
8566.44 728
8567.31 681
8568.18 735
8569.06 623
8569.93 676
8570.80 694
8571.68 676
8572.55 728
8573.43 668
8574.30 751
8575.18 686
8576.05 689
8576.92 686
8577.80 681
8578.67 660
8579.55 679
8580.42 689
8581.30 677
8582.17 704
8583.05 651
8583.92 583
8584.79 607
8585.67 649
8586.54 620
8587.42 666
8588.29 647
8589.17 694
8590.04 667
8590.92 630
8591.79 701
8592.67 628
8593.54 646
8594.42 634
8595.29 633
8596.17 667
8597.04 700
8597.92 715
8598.80 665
8599.67 680
8600.55 679
8601.42 646
8602.30 620
8603.17 680
8604.05 650
8604.92 685
8605.80 588
8606.68 606
8607.55 646
8608.43 656
8609.30 604
8610.18 667
8611.06 665
8611.93 690
8612.81 729
8613.68 702
8614.56 672
8615.44 676
8616.31 596
8617.19 605
8618.07 645
8618.94 671
8619.82 646
8620.69 635
8621.57 637
8622.45 668
8623.32 667
8624.20 626
8625.08 650
8625.95 653
8626.83 637
8627.71 601
8628.59 628
8629.46 664
8630.34 761
8631.22 700
8632.09 609
8632.97 633
8633.85 719
8634.73 667
8635.60 634
8636.48 705
8637.36 638
8638.23 645
8639.11 662
8639.99 673
8640.87 593
8641.74 675
8642.62 738
8643.50 735
8644.38 712
8645.26 703
8646.13 760
8647.01 658
8647.89 743
8648.77 726
8649.64 731
8650.52 734
8651.40 775
8652.28 754
8653.16 781
8654.04 733
8654.91 699
8655.79 676
8656.67 685
8657.55 688
8658.43 724
8659.31 731
8660.18 728
8661.06 714
8661.94 702
8662.82 709
8663.70 691
8664.58 672
8665.46 697
8666.34 706
8667.21 754
8668.09 790
8668.97 712
8669.85 708
8670.73 774
8671.61 746
8672.49 790
8673.37 765
8674.25 796
8675.13 720
8676.01 808
8676.88 819
8677.76 818
8678.64 810
8679.52 782
8680.40 789
8681.28 846
8682.16 834
8683.04 800
8683.92 843
8684.80 844
8685.68 855
8686.56 824
8687.44 814
8688.32 850
8689.20 931
8690.08 1053
8690.96 1196
8691.84 1382
8692.72 1550
8693.60 1649
8694.48 1717
8695.36 1782
8696.24 1661
8697.12 1676
8698.00 1495
8698.88 1367
8699.76 1205
8700.64 1143
8701.53 957
8702.41 893
8703.29 878
8704.17 784
8705.05 785
8705.93 751
8706.81 731
8707.69 738
8708.57 762
8709.45 741
8710.33 728
8711.22 744
8712.10 717
8712.98 684
8713.86 744
8714.74 720
8715.62 665
8716.50 735
8717.38 780
8718.27 730
8719.15 743
8720.03 706
8720.91 724
8721.79 665
8722.67 698
8723.56 659
8724.44 671
8725.32 737
8726.20 702
8727.08 669
8727.97 701
8728.85 687
8729.73 683
8730.61 758
8731.49 827
8732.38 762
8733.26 771
8734.14 739
8735.02 708
8735.90 714
8736.79 675
8737.67 684
8738.55 684
8739.43 688
8740.32 662
8741.20 683
8742.08 642
8742.97 590
8743.85 665
8744.73 654
8745.61 591
8746.50 607
8747.38 625
8748.26 693
8749.15 630
8750.03 624
8750.91 666
8751.80 690
8752.68 643
8753.56 668
8754.45 665
8755.33 706
8756.21 705
8757.10 747
8757.98 692
8758.86 722
8759.75 775
8760.63 760
8761.51 721
8762.40 758
8763.28 770
8764.16 690
8765.05 742
8765.93 654
8766.82 665
8767.70 634
8768.58 668
8769.47 717
8770.35 695
8771.24 738
8772.12 723
8773.00 709
8773.89 712
8774.77 691
8775.66 697
8776.54 698
8777.43 677
8778.31 691
8779.20 705
8780.08 673
8780.97 656
8781.85 655
8782.73 579
8783.62 677
8784.50 641
8785.39 657
8786.27 615
8787.16 633
8788.04 665
8788.93 659
8789.81 677
8790.70 662
8791.58 626
8792.47 644
8793.35 639
8794.24 675
8795.13 687
8796.01 669
8796.90 695
8797.78 616
8798.67 611
8799.55 654
8800.44 681
8801.32 586
8802.21 614
8803.10 686
8803.98 597
8804.87 628
8805.75 642
8806.64 587
8807.53 628
8808.41 667
8809.30 648
8810.18 608
8811.07 631
8811.96 659
8812.84 669
8813.73 626
8814.62 565
8815.50 627
8816.39 608
8817.27 610
8818.16 640
8819.05 593
8819.93 627
8820.82 626
8821.71 711
8822.59 655
8823.48 600
8824.37 608
8825.25 667
8826.14 652
8827.03 639
8827.92 620
8828.80 604
8829.69 660
8830.58 664
8831.46 633
8832.35 680
8833.24 622
8834.13 601
8835.01 606
8835.90 627
8836.79 611
8837.68 616
8838.56 629
8839.45 595
8840.34 586
8841.23 637
8842.11 662
8843.00 683
8843.89 620
8844.78 557
8845.67 589
8846.55 629
8847.44 612
8848.33 634
8849.22 660
8850.11 623
8850.99 618
8851.88 639
8852.77 627
8853.66 592
8854.55 709
8855.44 655
8856.32 626
8857.21 605
8858.10 642
8858.99 644
8859.88 656
8860.77 695
8861.66 629
8862.54 578
8863.43 609
8864.32 647
8865.21 666
8866.10 553
8866.99 622
8867.88 630
8868.77 651
8869.66 609
8870.55 568
8871.43 538
8872.32 586
8873.21 583
8874.10 561
8874.99 639
8875.88 514
8876.77 569
8877.66 584
8878.55 620
8879.44 594
8880.33 602
8881.22 639
8882.11 572
8883.00 660
8883.89 529
8884.78 576
8885.67 589
8886.56 615
8887.45 605
8888.34 614
8889.23 612
8890.12 608
8891.01 617
8891.90 571
8892.79 579
8893.68 548
8894.57 535
8895.46 519
8896.35 535
8897.24 586
8898.13 591
8899.02 549
8899.91 565
8900.80 615
8901.69 596
8902.59 580
8903.48 586
8904.37 507
8905.26 599
8906.15 565
8907.04 524
8907.93 535
8908.82 542
8909.71 593
8910.60 588
8911.50 605
8912.39 602
8913.28 552
8914.17 515
8915.06 599
8915.95 535
8916.84 532
8917.74 547
8918.63 593
8919.52 538
8920.41 523
8921.30 559
8922.19 592
8923.09 543
8923.98 531
8924.87 555
8925.76 577
8926.65 610
8927.55 614
8928.44 619
8929.33 569
8930.22 614
8931.11 597
8932.01 596
8932.90 669
8933.79 626
8934.68 609
8935.58 599
8936.47 658
8937.36 679
8938.25 641
8939.15 542
8940.04 596
8940.93 576
8941.82 555
8942.72 571
8943.61 594
8944.50 583
8945.40 576
8946.29 552
8947.18 567
8948.07 603
8948.97 635
8949.86 562
8950.75 563
8951.65 614
8952.54 619
8953.43 602
8954.33 599
8955.22 543
8956.11 515
8957.01 488
8957.90 587
8958.79 557
8959.69 510
8960.58 583
8961.48 557
8962.37 527
8963.26 512
8964.16 592
8965.05 552
8965.94 566
8966.84 545
8967.73 544
8968.63 534
8969.52 499
8970.42 524
8971.31 497
8972.20 537
8973.10 560
8973.99 517
8974.89 571
8975.78 585
8976.68 549
8977.57 521
8978.46 546
8979.36 533
8980.25 547
8981.15 569
8982.04 501
8982.94 469
8983.83 506
8984.73 576
8985.62 559
8986.52 523
8987.41 548
8988.31 534
8989.20 510
8990.10 484
8990.99 537
8991.89 538
8992.78 541
8993.68 550
8994.57 568
8995.47 540
8996.37 535
8997.26 557
8998.16 516
8999.05 591
8999.95 502
9000.84 531
9001.74 608
9002.64 567
9003.53 518
9004.43 532
9005.32 572
9006.22 541
9007.11 475
9008.01 522
9008.91 564
9009.80 544
9010.70 579
9011.60 542
9012.49 513
9013.39 507
9014.28 498
9015.18 523
9016.08 526
9016.97 557
9017.87 512
9018.77 537
9019.66 553
9020.56 554
9021.46 565
9022.35 507
9023.25 509
9024.15 532
9025.04 573
9025.94 585
9026.84 535
9027.74 568
9028.63 554
9029.53 518
9030.43 510
9031.32 569
9032.22 557
9033.12 549
9034.02 505
9034.91 503
9035.81 512
9036.71 500
9037.61 531
9038.50 532
9039.40 525
9040.30 515
9041.20 527
9042.09 551
9042.99 519
9043.89 535
9044.79 589
9045.69 524
9046.58 464
9047.48 500
9048.38 539
9049.28 610
9050.18 517
9051.07 517
9051.97 562
9052.87 610
9053.77 542
9054.67 544
9055.57 510
9056.46 555
9057.36 557
9058.26 593
9059.16 702
9060.06 680
9060.96 685
9061.86 692
9062.75 686
9063.65 609
9064.55 611
9065.45 606
9066.35 632
9067.25 522
9068.15 523
9069.05 573
9069.95 552
9070.85 556
9071.75 568
9072.64 542
9073.54 551
9074.44 535
9075.34 532
9076.24 523
9077.14 559
9078.04 565
9078.94 566
9079.84 584
9080.74 531
9081.64 506
9082.54 553
9083.44 587
9084.34 559
9085.24 570
9086.14 571
9087.04 587
9087.94 525
9088.84 558
9089.74 562
9090.64 506
9091.54 570
9092.44 561
9093.34 585
9094.24 586
9095.14 593
9096.04 545
9096.94 542
9097.84 524
9098.74 545
9099.64 516
9100.54 524
9101.44 531
9102.35 535
9103.25 581
9104.15 546
9105.05 557
9105.95 578
9106.85 581
9107.75 560
9108.65 518
9109.55 510
9110.45 473
9111.36 481
9112.26 509
9113.16 507
9114.06 499
9114.96 513
9115.86 521
9116.76 560
9117.67 545
9118.57 521
9119.47 548
9120.37 603
9121.27 606
9122.17 548
9123.08 552
9123.98 580
9124.88 523
9125.78 577
9126.68 521
9127.58 572
9128.49 524
9129.39 468
9130.29 485
9131.19 523
9132.10 535
9133.00 520
9133.90 525
9134.80 566
9135.70 554
9136.61 507
9137.51 496
9138.41 546
9139.31 559
9140.22 551
9141.12 586
9142.02 528
9142.93 506
9143.83 496
9144.73 521
9145.63 483
9146.54 517
9147.44 452
9148.34 515
9149.25 576
9150.15 559
9151.05 509
9151.96 467
9152.86 529
9153.76 555
9154.67 565
9155.57 544
9156.47 524
9157.38 507
9158.28 523
9159.18 543
9160.09 545
9160.99 618
9161.89 545
9162.80 482
9163.70 523
9164.61 480
9165.51 519
9166.41 574
9167.32 522
9168.22 537
9169.13 582
9170.03 556
9170.93 557
9171.84 507
9172.74 527
9173.65 508
9174.55 520
9175.45 484
9176.36 522
9177.26 491
9178.17 503
9179.07 489
9179.98 491
9180.88 503
9181.79 458
9182.69 546
9183.60 533
9184.50 532
9185.41 498
9186.31 531
9187.22 542
9188.12 486
9189.03 464
9189.93 490
9190.84 489
9191.74 515
9192.65 512
9193.55 532
9194.46 501
9195.36 490
9196.27 502
9197.17 484
9198.08 508
9198.98 521
9199.89 602
9200.80 570
9201.70 545
9202.61 501
9203.51 561
9204.42 593
9205.32 541
9206.23 485
9207.14 514
9208.04 495
9208.95 508
9209.85 481
9210.76 438
9211.67 448
9212.57 444
9213.48 516
9214.39 518
9215.29 469
9216.20 464
9217.10 554
9218.01 452
9218.92 466
9219.82 481
9220.73 501
9221.64 544
9222.54 513
9223.45 503
9224.36 507
9225.26 478
9226.17 497
9227.08 472
9227.99 505
9228.89 516
9229.80 460
9230.71 484
9231.61 534
9232.52 539
9233.43 522
9234.34 476
9235.24 449
9236.15 474
9237.06 498
9237.96 505
9238.87 469
9239.78 470
9240.69 557
9241.60 480
9242.50 462
9243.41 450
9244.32 457
9245.23 493
9246.13 439
9247.04 476
9247.95 509
9248.86 530
9249.77 455
9250.67 504
9251.58 517
9252.49 468
9253.40 453
9254.31 501
9255.21 456
9256.12 474
9257.03 458
9257.94 528
9258.85 537
9259.76 512
9260.67 498
9261.57 501
9262.48 498
9263.39 462
9264.30 523
9265.21 509
9266.12 527
9267.03 464
9267.94 489
9268.84 488
9269.75 465
9270.66 449
9271.57 500
9272.48 547
9273.39 550
9274.30 539
9275.21 604
9276.12 633
9277.03 618
9277.94 608
9278.85 583
9279.76 577
9280.67 573
9281.58 621
9282.49 536
9283.39 531
9284.30 498
9285.21 470
9286.12 491
9287.03 524
9287.94 538
9288.85 543
9289.76 523
9290.67 559
9291.58 497
9292.49 505
9293.40 505
9294.31 549
9295.22 562
9296.14 500
9297.05 533
9297.96 558
9298.87 574
9299.78 559
9300.69 514
9301.60 487
9302.51 537
9303.42 556
9304.33 505
9305.24 518
9306.15 522
9307.06 541
9307.97 513
9308.88 569
9309.80 529
9310.71 571
9311.62 539
9312.53 538
9313.44 549
9314.35 519
9315.26 550
9316.17 595
9317.08 488
9318.00 537
9318.91 520
9319.82 534
9320.73 527
9321.64 481
9322.55 515
9323.47 504
9324.38 539
9325.29 527
9326.20 544
9327.11 513
9328.02 504
9328.94 445
9329.85 548
9330.76 532
9331.67 510
9332.58 505
9333.50 539
9334.41 484
9335.32 438
9336.23 493
9337.15 507
9338.06 486
9338.97 566
9339.88 587
9340.80 566
9341.71 541
9342.62 503
9343.53 542
9344.45 499
9345.36 515
9346.27 490
9347.18 462
9348.10 462
9349.01 491
9349.92 501
9350.84 536
9351.75 495
9352.66 432
9353.58 498
9354.49 454
9355.40 439
9356.32 498
9357.23 509
9358.14 484
9359.06 462
9359.97 460
9360.88 481
9361.80 477
9362.71 476
9363.62 484
9364.54 477
9365.45 482
9366.36 454
9367.28 477
9368.19 440
9369.11 475
9370.02 473
9370.93 472
9371.85 417
9372.76 473
9373.68 521
9374.59 486
9375.50 464
9376.42 454
9377.33 440
9378.25 423
9379.16 474
9380.08 486
9380.99 492
9381.91 420
9382.82 472
9383.73 443
9384.65 456
9385.56 473
9386.48 456
9387.39 470
9388.31 518
9389.22 489
9390.14 444
9391.05 502
9391.97 511
9392.88 482
9393.80 514
9394.71 501
9395.63 490
9396.54 517
9397.46 533
9398.37 488
9399.29 471
9400.20 481
9401.12 506
9402.04 533
9402.95 461
9403.87 474
9404.78 481
9405.70 469
9406.61 485
9407.53 441
9408.45 488
9409.36 457
9410.28 506
9411.19 502
9412.11 504
9413.03 477
9413.94 514
9414.86 531
9415.77 467
9416.69 496
9417.61 486
9418.52 510
9419.44 507
9420.36 497
9421.27 477
9422.19 547
9423.10 521
9424.02 524
9424.94 504
9425.85 494
9426.77 506
9427.69 500
9428.61 498
9429.52 504
9430.44 474
9431.36 464
9432.27 477
9433.19 476
9434.11 461
9435.02 492
9435.94 540
9436.86 520
9437.78 534
9438.69 428
9439.61 498
9440.53 481
9441.45 530
9442.36 493
9443.28 494
9444.20 455
9445.12 429
9446.03 467
9446.95 494
9447.87 497
9448.79 532
9449.70 469
9450.62 494
9451.54 538
9452.46 555
9453.38 495
9454.29 514
9455.21 562
9456.13 493
9457.05 519
9457.97 571
9458.88 527
9459.80 490
9460.72 494
9461.64 497
9462.56 484
9463.48 464
9464.40 446
9465.31 458
9466.23 466
9467.15 465
9468.07 461
9468.99 456
9469.91 445
9470.83 451
9471.75 485
9472.66 493
9473.58 449
9474.50 475
9475.42 408
9476.34 406
9477.26 412
9478.18 450
9479.10 471
9480.02 427
9480.94 479
9481.86 492
9482.78 502
9483.70 465
9484.61 516
9485.53 486
9486.45 466
9487.37 471
9488.29 495
9489.21 444
9490.13 487
9491.05 496
9491.97 505
9492.89 494
9493.81 462
9494.73 459
9495.65 459
9496.57 468
9497.49 490
9498.41 489
9499.33 529
9500.25 511
9501.17 514
9502.09 478
9503.02 442
9503.94 456
9504.86 490
9505.78 463
9506.70 479
9507.62 445
9508.54 472
9509.46 443
9510.38 422
9511.30 421
9512.22 474
9513.14 459
9514.06 473
9514.98 465
9515.91 498
9516.83 452
9517.75 447
9518.67 449
9519.59 440
9520.51 478
9521.43 455
9522.35 456
9523.28 451
9524.20 429
9525.12 447
9526.04 478
9526.96 473
9527.88 476
9528.81 474
9529.73 493
9530.65 465
9531.57 425
9532.49 494
9533.41 468
9534.34 492
9535.26 450
9536.18 472
9537.10 514
9538.02 443
9538.95 460
9539.87 505
9540.79 432
9541.71 472
9542.64 485
9543.56 475
9544.48 440
9545.40 458
9546.33 436
9547.25 452
9548.17 401
9549.09 423
9550.02 433
9550.94 408
9551.86 459
9552.78 454
9553.71 441
9554.63 427
9555.55 465
9556.48 437
9557.40 448
9558.32 472
9559.25 448
9560.17 409
9561.09 412
9562.02 454
9562.94 452
9563.86 445
9564.79 435
9565.71 410
9566.63 441
9567.56 383
9568.48 425
9569.40 480
9570.33 457
9571.25 491
9572.17 473
9573.10 484
9574.02 519
9574.95 528
9575.87 482
9576.79 491
9577.72 488
9578.64 459
9579.57 468
9580.49 437
9581.42 502
9582.34 486
9583.26 497
9584.19 484
9585.11 486
9586.04 462
9586.96 421
9587.89 465
9588.81 474
9589.74 444
9590.66 496
9591.58 458
9592.51 398
9593.43 438
9594.36 454
9595.28 497
9596.21 470
9597.13 451
9598.06 469
9598.98 500
9599.91 488
9600.83 523
9601.76 493
9602.68 480
9603.61 484
9604.54 492
9605.46 457
9606.39 492
9607.31 508
9608.24 496
9609.16 471
9610.09 464
9611.01 525
9611.94 488
9612.87 494
9613.79 495
9614.72 492
9615.64 479
9616.57 470
9617.49 467
9618.42 495
9619.35 512
9620.27 483
9621.20 517
9622.13 435
9623.05 438
9623.98 457
9624.90 473
9625.83 509
9626.76 476
9627.68 483
9628.61 497
9629.54 460
9630.46 476
9631.39 462
9632.32 520
9633.24 516
9634.17 491
9635.10 449
9636.02 478
9636.95 511
9637.88 524
9638.80 464
9639.73 477
9640.66 504
9641.59 487
9642.51 534
9643.44 506
9644.37 519
9645.30 497
9646.22 467
9647.15 490
9648.08 489
9649.00 452
9649.93 531
9650.86 526
9651.79 501
9652.72 535
9653.64 551
9654.57 555
9655.50 518
9656.43 496
9657.35 508
9658.28 490
9659.21 451
9660.14 522
9661.07 512
9661.99 477
9662.92 463
9663.85 488
9664.78 472
9665.71 470
9666.64 488
9667.56 478
9668.49 521
9669.42 578
9670.35 595
9671.28 503
9672.21 534
9673.14 505
9674.06 502
9674.99 577
9675.92 498
9676.85 550
9677.78 523
9678.71 502
9679.64 501
9680.57 498
9681.50 498
9682.42 504
9683.35 522
9684.28 454
9685.21 433
9686.14 499
9687.07 548
9688.00 516
9688.93 473
9689.86 521
9690.79 554
9691.72 567
9692.65 554
9693.58 472
9694.51 491
9695.44 478
9696.37 518
9697.30 497
9698.23 533
9699.16 537
9700.09 518
9701.02 472
9701.95 528
9702.88 559
9703.81 564
9704.74 494
9705.67 512
9706.60 497
9707.53 434
9708.46 499
9709.39 489
9710.32 551
9711.25 571
9712.18 554
9713.11 484
9714.04 517
9714.97 542
9715.90 540
9716.83 518
9717.76 491
9718.69 481
9719.63 515
9720.56 512
9721.49 512
9722.42 508
9723.35 494
9724.28 472
9725.21 473
9726.14 534
9727.07 520
9728.01 551
9728.94 508
9729.87 512
9730.80 519
9731.73 504
9732.66 503
9733.59 542
9734.53 503
9735.46 469
9736.39 491
9737.32 493
9738.25 554
9739.18 549
9740.12 523
9741.05 499
9741.98 533
9742.91 490
9743.84 502
9744.78 525
9745.71 531
9746.64 546
9747.57 496
9748.51 502
9749.44 478
9750.37 479
9751.30 487
9752.24 511
9753.17 562
9754.10 560
9755.03 558
9755.97 568
9756.90 580
9757.83 583
9758.76 559
9759.70 531
9760.63 495
9761.56 505
9762.50 467
9763.43 517
9764.36 564
9765.29 535
9766.23 560
9767.16 535
9768.09 586
9769.03 624
9769.96 554
9770.89 496
9771.83 529
9772.76 571
9773.69 574
9774.63 516
9775.56 529
9776.49 543
9777.43 545
9778.36 521
9779.30 547
9780.23 524
9781.16 556
9782.10 585
9783.03 607
9783.97 553
9784.90 586
9785.83 636
9786.77 640
9787.70 612
9788.64 568
9789.57 638
9790.50 613
9791.44 648
9792.37 560
9793.31 489
9794.24 531
9795.18 523
9796.11 535
9797.05 550
9797.98 590
9798.92 601
9799.85 695
9800.78 647
9801.72 660
9802.65 641
9803.59 629
9804.52 589
9805.46 626
9806.39 624
9807.33 545
9808.26 540
9809.20 515
9810.14 543
9811.07 572
9812.01 552
9812.94 565
9813.88 588
9814.81 599
9815.75 563
9816.68 530
9817.62 525
9818.55 530
9819.49 551
9820.43 491
9821.36 527
9822.30 519
9823.23 499
9824.17 479
9825.11 488
9826.04 494
9826.98 489
9827.91 470
9828.85 512
9829.79 550
9830.72 492
9831.66 515
9832.59 492
9833.53 492
9834.47 498
9835.40 504
9836.34 504
9837.28 486
9838.21 494
9839.15 463
9840.09 464
9841.02 507
9841.96 510
9842.90 486
9843.83 500
9844.77 505
9845.71 509
9846.64 519
9847.58 512
9848.52 487
9849.46 479
9850.39 498
9851.33 494
9852.27 502
9853.20 545
9854.14 554
9855.08 478
9856.02 462
9856.95 501
9857.89 543
9858.83 510
9859.77 547
9860.70 514
9861.64 534
9862.58 547
9863.52 446
9864.46 471
9865.39 516
9866.33 500
9867.27 524
9868.21 530
9869.15 510
9870.08 465
9871.02 478
9871.96 481
9872.90 466
9873.84 500
9874.77 503
9875.71 509
9876.65 506
9877.59 540
9878.53 532
9879.47 548
9880.41 520
9881.34 521
9882.28 490
9883.22 493
9884.16 511
9885.10 504
9886.04 507
9886.98 511
9887.92 506
9888.85 558
9889.79 510
9890.73 453
9891.67 508
9892.61 485
9893.55 475
9894.49 480
9895.43 519
9896.37 484
9897.31 508
9898.25 525
9899.19 533
9900.13 490
9901.07 475
9902.01 457
9902.95 433
9903.88 440
9904.82 497
9905.76 555
9906.70 536
9907.64 519
9908.58 499
9909.52 545
9910.46 537
9911.40 540
9912.34 506
9913.28 511
9914.22 580
9915.16 534
9916.11 507
9917.05 576
9917.99 562
9918.93 540
9919.87 528
9920.81 543
9921.75 549
9922.69 569
9923.63 644
9924.57 606
9925.51 712
9926.45 752
9927.39 837
9928.33 790
9929.27 891
9930.21 862
9931.16 795
9932.10 715
9933.04 672
9933.98 662
9934.92 622
9935.86 611
9936.80 554
9937.74 540
9938.69 583
9939.63 615
9940.57 602
9941.51 598
9942.45 571
9943.39 567
9944.33 597
9945.28 587
9946.22 621
9947.16 580
9948.10 602
9949.04 648
9949.99 577
9950.93 576
9951.87 554
9952.81 543
9953.75 526
9954.70 520
9955.64 548
9956.58 519
9957.52 522
9958.46 520
9959.41 547
9960.35 510
9961.29 556
9962.23 534
9963.18 529
9964.12 555
9965.06 513
9966.00 489
9966.95 555
9967.89 521
9968.83 548
9969.78 570
9970.72 519
9971.66 518
9972.60 484
9973.55 443
9974.49 522
9975.43 467
9976.38 440
9977.32 464
9978.26 459
9979.21 532
9980.15 542
9981.09 460
9982.04 452
9982.98 443
9983.92 484
9984.87 505
9985.81 452
9986.75 472
9987.70 471
9988.64 433
9989.59 450
9990.53 498
9991.47 515
9992.42 415
9993.36 449
9994.31 444
9995.25 438
9996.19 492
9997.14 487
9998.08 509
9999.03 487
9999.97 471
10000.91 454
10001.86 468
10002.80 455
10003.75 431
10004.69 504
10005.64 496
10006.58 492
10007.53 443
10008.47 457
10009.42 438
10010.36 449
10011.31 474
10012.25 484
10013.19 462
10014.14 470
10015.08 467
10016.03 459
10016.97 454
10017.92 453
10018.87 495
10019.81 521
10020.76 482
10021.70 473
10022.65 438
10023.59 471
10024.54 518
10025.48 461
10026.43 487
10027.37 499
10028.32 488
10029.26 503
10030.21 527
10031.16 486
10032.10 520
10033.05 495
10033.99 466
10034.94 442
10035.89 480
10036.83 472
10037.78 457
10038.72 450
10039.67 410
10040.62 424
10041.56 417
10042.51 424
10043.46 480
10044.40 502
10045.35 492
10046.29 465
10047.24 500
10048.19 484
10049.13 440
10050.08 438
10051.03 453
10051.97 446
10052.92 438
10053.87 446
10054.81 437
10055.76 474
10056.71 512
10057.66 476
10058.60 469
10059.55 466
10060.50 506
10061.44 471
10062.39 508
10063.34 485
10064.29 523
10065.23 522
10066.18 458
10067.13 462
10068.08 520
10069.02 518
10069.97 501
10070.92 462
10071.87 443
10072.81 484
10073.76 476
10074.71 499
10075.66 479
10076.61 510
10077.55 501
10078.50 535
10079.45 493
10080.40 480
10081.35 499
10082.29 509
10083.24 485
10084.19 504
10085.14 475
10086.09 444
10087.03 478
10087.98 457
10088.93 459
10089.88 445
10090.83 404
10091.78 433
10092.73 454
10093.67 470
10094.62 447
10095.57 443
10096.52 411
10097.47 439
10098.42 424
10099.37 429
10100.32 474
10101.27 444
10102.22 461
10103.16 453
10104.11 455
10105.06 450
10106.01 447
10106.96 445
10107.91 441
10108.86 438
10109.81 419
10110.76 443
10111.71 445
10112.66 423
10113.61 426
10114.56 435
10115.51 454
10116.46 462
10117.41 444
10118.36 473
10119.31 483
10120.26 404
10121.21 405
10122.16 431
10123.11 442
10124.06 444
10125.01 450
10125.96 463
10126.91 395
10127.86 373
10128.81 411
10129.76 427
10130.71 411
10131.66 413
10132.61 444
10133.56 414
10134.51 434
10135.46 463
10136.41 444
10137.36 442
10138.31 399
10139.27 436
10140.22 423
10141.17 460
10142.12 426
10143.07 391
10144.02 424
10144.97 414
10145.92 419
10146.87 431
10147.82 440
10148.78 444
10149.73 419
10150.68 421
10151.63 451
10152.58 454
10153.53 426
10154.48 453
10155.44 434
10156.39 432
10157.34 419
10158.29 424
10159.24 424
10160.20 468
10161.15 470
10162.10 447
10163.05 438
10164.00 463
10164.96 475
10165.91 480
10166.86 462
10167.81 431
10168.76 505
10169.72 471
10170.67 440
10171.62 464
10172.57 485
10173.53 447
10174.48 463
10175.43 496
10176.38 489
10177.34 448
10178.29 480
10179.24 518
10180.19 459
10181.15 479
10182.10 477
10183.05 472
10184.01 495
10184.96 483
10185.91 512
10186.86 494
10187.82 520
10188.77 529
10189.72 502
10190.68 487
10191.63 495
10192.58 539
10193.54 531
10194.49 505
10195.44 528
10196.40 524
10197.35 514
10198.31 585
10199.26 535
10200.21 506
10201.17 539
10202.12 543
10203.07 489
10204.03 504
10204.98 564
10205.94 529
10206.89 600
10207.84 612
10208.80 664
10209.75 634
10210.71 619
10211.66 587
10212.62 594
10213.57 593
10214.52 537
10215.48 574
10216.43 584
10217.39 519
10218.34 492
10219.30 552
10220.25 552
10221.21 496
10222.16 528
10223.12 574
10224.07 501
10225.03 524
10225.98 532
10226.93 492
10227.89 540
10228.85 545
10229.80 548
10230.76 505
10231.71 524
10232.67 515
10233.62 543
10234.58 495
10235.53 554
10236.49 551
10237.44 573
10238.40 573
10239.35 558
10240.31 565
10241.26 534
10242.22 515
10243.18 487
10244.13 487
10245.09 497
10246.04 511
10247.00 470
10247.96 452
10248.91 491
10249.87 542
10250.82 515
10251.78 546
10252.74 596
10253.69 539
10254.65 541
10255.60 513
10256.56 511
10257.52 493
10258.47 535
10259.43 494
10260.39 480
10261.34 501
10262.30 540
10263.26 586
10264.21 526
10265.17 558
10266.13 590
10267.08 579
10268.04 574
10269.00 581
10269.95 589
10270.91 608
10271.87 564
10272.83 556
10273.78 504
10274.74 538
10275.70 500
10276.66 506
10277.61 508
10278.57 484
10279.53 477
10280.48 491
10281.44 485
10282.40 509
10283.36 482
10284.31 472
10285.27 435
10286.23 451
10287.19 486
10288.15 457
10289.10 471
10290.06 438
10291.02 428
10291.98 431
10292.94 464
10293.89 539
10294.85 477
10295.81 453
10296.77 433
10297.73 479
10298.69 454
10299.64 444
10300.60 444
10301.56 487
10302.52 470
10303.48 453
10304.44 443
10305.39 435
10306.35 453
10307.31 470
10308.27 455
10309.23 399
10310.19 389
10311.15 422
10312.11 476
10313.07 450
10314.02 406
10314.98 430
10315.94 392
10316.90 432
10317.86 425
10318.82 438
10319.78 404
10320.74 429
10321.70 466
10322.66 394
10323.62 443
10324.58 385
10325.54 393
10326.50 448
10327.46 447
10328.42 431
10329.38 392
10330.33 389
10331.29 442
10332.25 373
10333.21 414
10334.17 416
10335.13 461
10336.09 424
10337.05 377
10338.01 411
10338.98 419
10339.94 389
10340.90 463
10341.86 461
10342.82 456
10343.78 430
10344.74 492
10345.70 462
10346.66 383
10347.62 422
10348.58 454
10349.54 486
10350.50 392
10351.46 411
10352.42 457
10353.38 399
10354.34 475
10355.31 482
10356.27 445
10357.23 440
10358.19 400
10359.15 414
10360.11 415
10361.07 437
10362.03 425
10362.99 414
10363.96 429
10364.92 357
10365.88 377
10366.84 429
10367.80 427
10368.76 392
10369.73 414
10370.69 441
10371.65 396
10372.61 409
10373.57 423
10374.53 422
10375.50 402
10376.46 401
10377.42 374
10378.38 405
10379.34 441
10380.31 406
10381.27 440
10382.23 426
10383.19 411
10384.16 432
10385.12 418
10386.08 398
10387.04 425
10388.00 409
10388.97 421
10389.93 442
10390.89 444
10391.86 429
10392.82 422
10393.78 410
10394.74 420
10395.71 406
10396.67 381
10397.63 396
10398.60 415
10399.56 417
10400.52 392
10401.48 422
10402.45 423
10403.41 418
10404.37 375
10405.34 387
10406.30 404
10407.26 422
10408.23 436
10409.19 419
10410.15 397
10411.12 471
10412.08 424
10413.05 436
10414.01 418
10414.97 408
10415.94 419
10416.90 458
10417.86 434
10418.83 427
10419.79 482
10420.76 470
10421.72 479
10422.68 484
10423.65 451
10424.61 448
10425.58 421
10426.54 400
10427.51 432
10428.47 457
10429.43 437
10430.40 457
10431.36 422
10432.33 412
10433.29 427
10434.26 491
10435.22 409
10436.19 406
10437.15 401
10438.12 417
10439.08 413
10440.05 431
10441.01 468
10441.98 427
10442.94 420
10443.91 450
10444.87 382
10445.84 436
10446.80 415
10447.77 361
10448.73 350
10449.70 371
10450.66 371
10451.63 376
10452.59 383
10453.56 384
10454.52 359
10455.49 365
10456.46 401
10457.42 376
10458.39 378
10459.35 400
10460.32 410
10461.28 391
10462.25 396
10463.22 379
10464.18 392
10465.15 364
10466.11 404
10467.08 430
10468.05 410
10469.01 396
10469.98 409
10470.95 412
10471.91 395
10472.88 391
10473.85 383
10474.81 429
10475.78 454
10476.75 395
10477.71 433
10478.68 444
10479.65 470
10480.61 402
10481.58 417
10482.55 464
10483.51 439
10484.48 452
10485.45 409
10486.41 326
10487.38 397
10488.35 397
10489.31 391
10490.28 369
10491.25 386
10492.22 394
10493.18 364
10494.15 416
10495.12 417
10496.09 428
10497.05 385
10498.02 393
10498.99 373
10499.96 395
10500.92 389
10501.89 399
10502.86 367
10503.83 407
10504.80 386
10505.76 397
10506.73 386
10507.70 378
10508.67 328
10509.64 385
10510.60 381
10511.57 383
10512.54 395
10513.51 371
10514.48 360
10515.45 357
10516.41 326
10517.38 385
10518.35 403
10519.32 357
10520.29 378
10521.26 368
10522.23 354
10523.19 372
10524.16 385
10525.13 385
10526.10 343
10527.07 383
10528.04 388
10529.01 348
10529.98 335
10530.95 360
10531.92 400
10532.88 378
10533.85 428
10534.82 392
10535.79 424
10536.76 398
10537.73 398
10538.70 334
10539.67 338
10540.64 370
10541.61 341
10542.58 394
10543.55 390
10544.52 382
10545.49 341
10546.46 344
10547.43 361
10548.40 335
10549.37 362
10550.34 355
10551.31 321
10552.28 347
10553.25 364
10554.22 344
10555.19 372
10556.16 379
10557.13 367
10558.10 390
10559.07 422
10560.04 375
10561.01 351
10561.98 394
10562.95 422
10563.92 402
10564.89 427
10565.86 363
10566.83 412
10567.81 399
10568.78 422
10569.75 409
10570.72 390
10571.69 381
10572.66 370
10573.63 424
10574.60 365
10575.57 354
10576.54 370
10577.52 400
10578.49 397
10579.46 426
10580.43 372
10581.40 390
10582.37 408
10583.34 396
10584.32 372
10585.29 393
10586.26 390
10587.23 374
10588.20 388
10589.17 398
10590.15 417
10591.12 376
10592.09 405
10593.06 341
10594.03 359
10595.01 359
10595.98 382
10596.95 385
10597.92 386
10598.90 401
10599.87 382
10600.84 366
10601.81 355
10602.78 365
10603.76 370
10604.73 354
10605.70 343
10606.67 338
10607.65 353
10608.62 408
10609.59 404
10610.57 387
10611.54 363
10612.51 374
10613.48 377
10614.46 388
10615.43 368
10616.40 360
10617.38 392
10618.35 385
10619.32 420
10620.30 354
10621.27 428
10622.24 419
10623.22 432
10624.19 372
10625.16 390
10626.14 383
10627.11 402
10628.08 356
10629.06 378
10630.03 379
10631.00 386
10631.98 371
10632.95 370
10633.93 394
10634.90 372
10635.87 409
10636.85 364
10637.82 460
10638.80 451
10639.77 432
10640.74 424
10641.72 461
10642.69 447
10643.67 460
10644.64 435
10645.62 460
10646.59 392
10647.56 387
10648.54 407
10649.51 402
10650.49 423
10651.46 436
10652.44 386
10653.41 344
10654.39 368
10655.36 408
10656.34 388
10657.31 382
10658.29 376
10659.26 376
10660.24 366
10661.21 368
10662.19 369
10663.16 386
10664.14 377
10665.11 412
10666.09 375
10667.06 368
10668.04 355
10669.01 420
10669.99 391
10670.97 381
10671.94 372
10672.92 380
10673.89 370
10674.87 347
10675.84 384
10676.82 418
10677.80 432
10678.77 395
10679.75 383
10680.72 400
10681.70 411
10682.68 378
10683.65 369
10684.63 376
10685.60 397
10686.58 401
10687.56 407
10688.53 397
10689.51 364
10690.49 398
10691.46 378
10692.44 386
10693.42 343
10694.39 387
10695.37 364
10696.35 368
10697.32 343
10698.30 335
10699.28 385
10700.25 369
10701.23 333
10702.21 323
10703.18 346
10704.16 373
10705.14 392
10706.12 355
10707.09 302
10708.07 356
10709.05 384
10710.02 355
10711.00 335
10711.98 354
10712.96 357
10713.93 319
10714.91 338
10715.89 356
10716.87 376
10717.84 340
10718.82 360
10719.80 343
10720.78 332
10721.76 346
10722.73 314
10723.71 319
10724.69 333
10725.67 335
10726.65 354
10727.62 338
10728.60 330
10729.58 381
10730.56 359
10731.54 369
10732.52 326
10733.49 360
10734.47 361
10735.45 308
10736.43 318
10737.41 352
10738.39 340
10739.37 370
10740.34 403
10741.32 372
10742.30 352
10743.28 327
10744.26 378
10745.24 377
10746.22 350
10747.20 316
10748.18 345
10749.15 379
10750.13 392
10751.11 351
10752.09 317
10753.07 344
10754.05 329
10755.03 335
10756.01 372
10756.99 377
10757.97 374
10758.95 372
10759.93 306
10760.91 336
10761.89 327
10762.87 344
10763.85 353
10764.83 355
10765.81 346
10766.79 334
10767.77 342
10768.75 350
10769.73 346
10770.71 312
10771.69 358
10772.67 355
10773.65 360
10774.63 334
10775.61 334
10776.59 322
10777.57 352
10778.55 346
10779.53 366
10780.51 369
10781.49 334
10782.47 341
10783.45 372
10784.43 343
10785.41 384
10786.39 367
10787.38 339
10788.36 377
10789.34 360
10790.32 350
10791.30 378
10792.28 372
10793.26 345
10794.24 355
10795.22 308
10796.21 372
10797.19 336
10798.17 330
10799.15 350
10800.13 366
10801.11 344
10802.09 322
10803.08 352
10804.06 347
10805.04 327
10806.02 362
10807.00 402
10807.98 378
10808.97 362
10809.95 365
10810.93 322
10811.91 346
10812.89 352
10813.88 329
10814.86 301
10815.84 363
10816.82 384
10817.81 387
10818.79 354
10819.77 366
10820.75 358
10821.73 360
10822.72 372
10823.70 380
10824.68 333
10825.67 374
10826.65 386
10827.63 366
10828.61 396
10829.60 389
10830.58 353
10831.56 324
10832.54 318
10833.53 356
10834.51 348
10835.49 340
10836.48 419
10837.46 358
10838.44 353
10839.43 359
10840.41 376
10841.39 382
10842.38 376
10843.36 381
10844.34 395
10845.33 339
10846.31 374
10847.29 371
10848.28 350
10849.26 350
10850.25 377
10851.23 395
10852.21 371
10853.20 416
10854.18 356
10855.16 410
10856.15 343
10857.13 367
10858.12 374
10859.10 375
10860.09 397
10861.07 331
10862.05 381
10863.04 385
10864.02 360
10865.01 383
10865.99 339
10866.98 371
10867.96 412
10868.94 401
10869.93 396
10870.91 363
10871.90 399
10872.88 407
10873.87 414
10874.85 355
10875.84 324
10876.82 360
10877.81 376
10878.79 408
10879.78 375
10880.76 420
10881.75 393
10882.73 379
10883.72 451
10884.70 396
10885.69 384
10886.68 384
10887.66 415
10888.65 427
10889.63 392
10890.62 365
10891.60 409
10892.59 399
10893.57 412
10894.56 408
10895.55 449
10896.53 451
10897.52 448
10898.50 444
10899.49 458
10900.48 463
10901.46 530
10902.45 521
10903.43 505
10904.42 446
10905.41 464
10906.39 507
10907.38 450
10908.37 446
10909.35 464
10910.34 497
10911.32 447
10912.31 424
10913.30 434
10914.28 432
10915.27 384
10916.26 457
10917.24 427
10918.23 411
10919.22 434
10920.21 453
10921.19 449
10922.18 435
10923.17 431
10924.15 438
10925.14 503
10926.13 465
10927.12 462
10928.10 477
10929.09 508
10930.08 448
10931.06 491
10932.05 489
10933.04 457
10934.03 457
10935.01 492
10936.00 486
10936.99 478
10937.98 412
10938.97 491
10939.95 529
10940.94 510
10941.93 463
10942.92 486
10943.91 509
10944.89 494
10945.88 499
10946.87 486
10947.86 527
10948.85 514
10949.83 522
10950.82 500
10951.81 503
10952.80 530
10953.79 523
10954.78 516
10955.76 470
10956.75 537
10957.74 564
10958.73 603
10959.72 541
10960.71 568
10961.70 588
10962.69 597
10963.67 601
10964.66 533
10965.65 530
10966.64 527
10967.63 534
10968.62 552
10969.61 544
10970.60 508
10971.59 581
10972.58 519
10973.57 509
10974.56 504
10975.54 536
10976.53 553
10977.52 578
10978.51 568
10979.50 533
10980.49 574
10981.48 602
10982.47 547
10983.46 510
10984.45 534
10985.44 578
10986.43 544
10987.42 555
10988.41 524
10989.40 459
10990.39 557
10991.38 570
10992.37 589
10993.36 613
10994.35 593
10995.34 623
10996.33 652
10997.32 657
10998.31 627
10999.30 706
11000.30 644
11001.29 721
11002.28 793
11003.27 682
11004.26 736
11005.25 712
11006.24 674
11007.23 647
11008.22 625
11009.21 613
11010.20 605
11011.19 613
11012.19 559
11013.18 563
11014.17 548
11015.16 525
11016.15 590
11017.14 606
11018.13 592
11019.12 585
11020.12 588
11021.11 628
11022.10 578
11023.09 538
11024.08 596
11025.07 527
11026.07 549
11027.06 570
11028.05 541
11029.04 562
11030.03 525
11031.02 496
11032.02 518
11033.01 512
11034.00 559
11034.99 502
11035.98 540
11036.98 518
11037.97 536
11038.96 533
11039.95 457
11040.95 455
11041.94 456
11042.93 523
11043.92 515
11044.92 457
11045.91 465
11046.90 498
11047.89 475
11048.89 463
11049.88 533
11050.87 495
11051.87 501
11052.86 452
11053.85 467
11054.84 455
11055.84 465
11056.83 461
11057.82 492
11058.82 495
11059.81 450
11060.80 464
11061.80 469
11062.79 496
11063.78 468
11064.78 490
11065.77 533
11066.76 441
11067.76 483
11068.75 457
11069.74 479
11070.74 469
11071.73 442
11072.73 459
11073.72 468
11074.71 450
11075.71 481
11076.70 487
11077.70 449
11078.69 464
11079.68 457
11080.68 434
11081.67 460
11082.67 409
11083.66 421
11084.66 426
11085.65 487
11086.64 477
11087.64 426
11088.63 423
11089.63 443
11090.62 444
11091.62 472
11092.61 404
11093.61 419
11094.60 446
11095.60 470
11096.59 457
11097.59 406
11098.58 437
11099.58 451
11100.57 425
11101.57 416
11102.56 431
11103.56 465
11104.55 449
11105.55 441
11106.54 425
11107.54 434
11108.53 407
11109.53 442
11110.52 444
11111.52 442
11112.52 450
11113.51 486
11114.51 470
11115.50 486
11116.50 439
11117.49 439
11118.49 475
11119.49 473
11120.48 482
11121.48 443
11122.47 486
11123.47 477
11124.47 540
11125.46 515
11126.46 545
11127.46 560
11128.45 550
11129.45 582
11130.44 581
11131.44 586
11132.44 543
11133.43 512
11134.43 513
11135.43 539
11136.42 523
11137.42 484
11138.42 459
11139.41 495
11140.41 556
11141.41 523
11142.40 477
11143.40 493
11144.40 513
11145.40 519
11146.39 482
11147.39 495
11148.39 529
11149.38 534
11150.38 532
11151.38 501
11152.38 520
11153.37 492
11154.37 462
11155.37 455
11156.37 450
11157.36 478
11158.36 434
11159.36 436
11160.36 480
11161.36 436
11162.35 430
11163.35 467
11164.35 467
11165.35 428
11166.34 451
11167.34 479
11168.34 457
11169.34 403
11170.34 403
11171.34 371
11172.33 408
11173.33 394
11174.33 431
11175.33 382
11176.33 389
11177.33 389
11178.32 402
11179.32 421
11180.32 409
11181.32 436
11182.32 393
11183.32 397
11184.32 400
11185.32 384
11186.31 392
11187.31 382
11188.31 408
11189.31 396
11190.31 428
11191.31 452
11192.31 378
11193.31 410
11194.31 408
11195.31 410
11196.31 379
11197.31 385
11198.31 358
11199.30 376
11200.30 413
11201.30 465
11202.30 439
11203.30 419
11204.30 433
11205.30 414
11206.30 435
11207.30 411
11208.30 476
11209.30 416
11210.30 383
11211.30 380
11212.30 386
11213.30 391
11214.30 393
11215.30 373
11216.30 419
11217.30 386
11218.30 368
11219.30 384
11220.30 406
11221.31 357
11222.31 392
11223.31 403
11224.31 370
11225.31 386
11226.31 377
11227.31 390
11228.31 386
11229.31 410
11230.31 406
11231.31 384
11232.31 420
11233.31 421
11234.32 419
11235.32 417
11236.32 417
11237.32 401
11238.32 403
11239.32 413
11240.32 364
11241.32 362
11242.33 415
11243.33 393
11244.33 363
11245.33 372
11246.33 387
11247.33 372
11248.34 370
11249.34 372
11250.34 362
11251.34 394
11252.34 402
11253.34 382
11254.35 335
11255.35 366
11256.35 352
11257.35 390
11258.35 382
11259.36 379
11260.36 370
11261.36 396
11262.36 380
11263.37 396
11264.37 397
11265.37 401
11266.37 360
11267.38 402
11268.38 403
11269.38 386
11270.38 393
11271.39 391
11272.39 347
11273.39 369
11274.40 391
11275.40 410
11276.40 371
11277.40 358
11278.41 405
11279.41 374
11280.41 439
11281.42 402
11282.42 470
11283.42 444
11284.43 413
11285.43 416
11286.43 402
11287.44 418
11288.44 429
11289.44 419
11290.45 403
11291.45 394
11292.45 373
11293.46 372
11294.46 353
11295.47 395
11296.47 388
11297.47 408
11298.48 423
11299.48 387
11300.49 412
11301.49 394
11302.49 390
11303.50 398
11304.50 406
11305.51 407
11306.51 450
11307.51 415
11308.52 383
11309.52 367
11310.53 389
11311.53 407
11312.54 430
11313.54 380
11314.55 423
11315.55 409
11316.56 417
11317.56 417
11318.57 392
11319.57 386
11320.58 406
11321.58 442
11322.59 417
11323.59 446
11324.60 389
11325.60 376
11326.61 374
11327.61 363
11328.62 347
11329.62 405
11330.63 391
11331.63 389
11332.64 385
11333.64 410
11334.65 400
11335.65 402
11336.66 377
11337.67 394
11338.67 435
11339.68 420
11340.68 415
11341.69 426
11342.69 436
11343.70 409
11344.71 392
11345.71 383
11346.72 388
11347.72 410
11348.73 434
11349.74 430
11350.74 380
11351.75 426
11352.76 372
11353.76 405
11354.77 355
11355.78 402
11356.78 417
11357.79 400
11358.80 352
11359.80 392
11360.81 392
11361.82 370
11362.82 366
11363.83 395
11364.84 418
11365.84 370
11366.85 398
11367.86 427
11368.86 395
11369.87 379
11370.88 424
11371.89 401
11372.89 398
11373.90 361
11374.91 372
11375.91 381
11376.92 363
11377.93 356
11378.94 388
11379.94 378
11380.95 393
11381.96 392
11382.97 396
11383.98 391
11384.98 377
11385.99 413
11387.00 373
11388.01 360
11389.01 364
11390.02 415
11391.03 366
11392.04 374
11393.05 367
11394.06 377
11395.06 354
11396.07 346
11397.08 366
11398.09 382
11399.10 392
11400.11 366
11401.11 393
11402.12 365
11403.13 386
11404.14 373
11405.15 436
11406.16 379
11407.17 355
11408.17 351
11409.18 389
11410.19 429
11411.20 362
11412.21 359
11413.22 385
11414.23 371
11415.24 402
11416.25 377
11417.26 378
11418.27 406
11419.27 383
11420.28 390
11421.29 362
11422.30 404
11423.31 392
11424.32 374
11425.33 389
11426.34 405
11427.35 440
11428.36 426
11429.37 426
11430.38 389
11431.39 392
11432.40 399
11433.41 377
11434.42 367
11435.43 417
11436.44 376
11437.45 382
11438.46 375
11439.47 394
11440.48 422
11441.49 367
11442.50 400
11443.51 395
11444.52 392
11445.53 396
11446.54 379
11447.55 380
11448.56 349
11449.57 404
11450.59 412
11451.60 372
11452.61 422
11453.62 411
11454.63 428
11455.64 383
11456.65 387
11457.66 458
11458.67 451
11459.68 399
11460.69 401
11461.71 404
11462.72 388
11463.73 394
11464.74 398
11465.75 428
11466.76 398
11467.77 436
11468.79 435
11469.80 441
11470.81 380
11471.82 433
11472.83 463
11473.84 449
11474.86 465
11475.87 411
11476.88 439
11477.89 392
11478.90 427
11479.91 442
11480.93 435
11481.94 457
11482.95 445
11483.96 408
11484.98 431
11485.99 472
11487.00 442
11488.01 459
11489.02 473
11490.04 472
11491.05 472
11492.06 465
11493.07 440
11494.09 432
11495.10 443
11496.11 492
11497.13 476
11498.14 436
11499.15 477
11500.16 445
11501.18 395
11502.19 444
11503.20 476
11504.22 496
11505.23 446
11506.24 457
11507.26 477
11508.27 473
11509.28 446
11510.30 421
11511.31 417
11512.32 439
11513.34 476
11514.35 463
11515.36 474
11516.38 499
11517.39 474
11518.40 477
11519.42 494
11520.43 459
11521.45 494
11522.46 550
11523.47 552
11524.49 498
11525.50 503
11526.52 495
11527.53 518
11528.54 502
11529.56 544
11530.57 521
11531.59 501
11532.60 538
11533.61 532
11534.63 537
11535.64 560
11536.66 584
11537.67 544
11538.69 557
11539.70 485
11540.72 549
11541.73 568
11542.75 530
11543.76 563
11544.78 563
11545.79 564
11546.81 600
11547.82 588
11548.84 598
11549.85 609
11550.87 684
11551.88 669
11552.90 616
11553.91 687
11554.93 692
11555.94 678
11556.96 728
11557.97 655
11558.99 701
11560.00 671
11561.02 704
11562.04 746
11563.05 726
11564.07 757
11565.08 806
11566.10 774
11567.11 755
11568.13 757
11569.15 786
11570.16 810
11571.18 878
11572.19 856
11573.21 875
11574.23 893
11575.24 926
11576.26 960
11577.27 926
11578.29 982
11579.31 1010
11580.32 1060
11581.34 1128
11582.36 1207
11583.37 1113
11584.39 1215
11585.41 1273
11586.42 1289
11587.44 1239
11588.46 1239
11589.47 1366
11590.49 1367
11591.51 1528
11592.52 1549
11593.54 1721
11594.56 1913
11595.58 2104
11596.59 2530
11597.61 2835
11598.63 3009
11599.64 3391
11600.66 3457
11601.68 3521
11602.70 3389
11603.71 3224
11604.73 3024
11605.75 2717
11606.77 2442
11607.78 2208
11608.80 1973
11609.82 1846
11610.84 1812
11611.86 1699
11612.87 1635
11613.89 1625
11614.91 1661
11615.93 1699
11616.95 1703
11617.96 1552
11618.98 1648
11620.00 1664
11621.02 1537
11622.04 1443
11623.05 1383
11624.07 1280
11625.09 1178
11626.11 1216
11627.13 1145
11628.15 1106
11629.17 1042
11630.18 1040
11631.20 1025
11632.22 1019
11633.24 977
11634.26 968
11635.28 933
11636.30 970
11637.32 963
11638.33 892
11639.35 888
11640.37 872
11641.39 975
11642.41 901
11643.43 854
11644.45 796
11645.47 815
11646.49 794
11647.51 826
11648.53 730
11649.55 709
11650.57 749
11651.59 733
11652.60 676
11653.62 654
11654.64 732
11655.66 691
11656.68 717
11657.70 731
11658.72 758
11659.74 710
11660.76 705
11661.78 735
11662.80 697
11663.82 701
11664.84 730
11665.86 712
11666.88 715
11667.90 701
11668.92 740
11669.95 765
11670.97 709
11671.99 640
11673.01 662
11674.03 683
11675.05 668
11676.07 701
11677.09 699
11678.11 763
11679.13 793
11680.15 801
11681.17 762
11682.19 741
11683.21 749
11684.23 741
11685.26 792
11686.28 794
11687.30 825
11688.32 756
11689.34 758
11690.36 750
11691.38 748
11692.40 721
11693.43 725
11694.45 700
11695.47 713
11696.49 806
11697.51 755
11698.53 649
11699.56 692
11700.58 728
11701.60 735
11702.62 775
11703.64 657
11704.66 712
11705.69 681
11706.71 668
11707.73 684
11708.75 684
11709.77 636
11710.80 658
11711.82 680
11712.84 657
11713.86 640
11714.89 640
11715.91 701
11716.93 642
11717.95 645
11718.98 673
11720.00 623
11721.02 601
11722.04 595
11723.07 593
11724.09 598
11725.11 573
11726.13 630
11727.16 580
11728.18 575
11729.20 620
11730.23 604
11731.25 570
11732.27 521
11733.30 557
11734.32 602
11735.34 593
11736.36 618
11737.39 616
11738.41 532
11739.44 572
11740.46 582
11741.48 591
11742.51 568
11743.53 533
11744.55 571
11745.58 593
11746.60 546
11747.62 606
11748.65 640
11749.67 618
11750.70 587
11751.72 574
11752.74 563
11753.77 544
11754.79 537
11755.82 522
11756.84 565
11757.86 545
11758.89 523
11759.91 515
11760.94 562
11761.96 551
11762.99 544
11764.01 532
11765.03 561
11766.06 537
11767.08 534
11768.11 585
11769.13 551
11770.16 546
11771.18 515
11772.21 535
11773.23 547
11774.26 557
11775.28 510
11776.31 528
11777.33 500
11778.36 499
11779.38 535
11780.41 542
11781.43 491
11782.46 480
11783.48 521
11784.51 476
11785.54 496
11786.56 521
11787.59 513
11788.61 479
11789.64 480
11790.66 465
11791.69 444
11792.71 474
11793.74 486
11794.77 495
11795.79 444
11796.82 456
11797.84 466
11798.87 483
11799.90 457
11800.92 418
11801.95 450
11802.97 436
11804.00 490
11805.03 466
11806.05 445
11807.08 440
11808.11 446
11809.13 452
11810.16 436
11811.19 424
11812.21 421
11813.24 430
11814.27 447
11815.29 432
11816.32 431
11817.35 466
11818.37 405
11819.40 424
11820.43 401
11821.45 412
11822.48 446
11823.51 416
11824.53 407
11825.56 411
11826.59 419
11827.62 435
11828.64 420
11829.67 417
11830.70 404
11831.73 402
11832.75 379
11833.78 407
11834.81 423
11835.84 400
11836.86 417
11837.89 431
11838.92 424
11839.95 394
11840.97 404
11842.00 421
11843.03 421
11844.06 384
11845.09 362
11846.11 365
11847.14 340
11848.17 377
11849.20 392
11850.23 349
11851.26 374
11852.28 419
11853.31 404
11854.34 399
11855.37 376
11856.40 338
11857.43 375
11858.45 349
11859.48 366
11860.51 394
11861.54 374
11862.57 384
11863.60 371
11864.63 381
11865.66 350
11866.69 393
11867.71 402
11868.74 405
11869.77 391
11870.80 360
11871.83 360
11872.86 322
11873.89 372
11874.92 377
11875.95 357
11876.98 356
11878.01 338
11879.04 370
11880.07 338
11881.10 329
11882.13 359
11883.15 377
11884.18 335
11885.21 369
11886.24 385
11887.27 371
11888.30 382
11889.33 345
11890.36 343
11891.39 392
11892.42 379
11893.45 366
11894.48 362
11895.51 364
11896.54 399
11897.58 378
11898.61 350
11899.64 351
11900.67 386
11901.70 388
11902.73 392
11903.76 335
11904.79 356
11905.82 393
11906.85 395
11907.88 320
11908.91 312
11909.94 365
11910.97 423
11912.00 342
11913.04 302
11914.07 348
11915.10 364
11916.13 390
11917.16 403
11918.19 356
11919.22 345
11920.25 340
11921.28 372
11922.32 367
11923.35 352
11924.38 362
11925.41 368
11926.44 347
11927.47 333
11928.51 357
11929.54 345
11930.57 370
11931.60 411
11932.63 391
11933.66 346
11934.70 329
11935.73 372
11936.76 384
11937.79 366
11938.82 361
11939.86 402
11940.89 350
11941.92 333
11942.95 334
11943.99 330
11945.02 348
11946.05 344
11947.08 364
11948.12 374
11949.15 380
11950.18 351
11951.21 339
11952.25 365
11953.28 357
11954.31 337
11955.34 333
11956.38 320
11957.41 332
11958.44 342
11959.48 364
11960.51 320
11961.54 318
11962.58 357
11963.61 352
11964.64 328
11965.67 347
11966.71 339
11967.74 344
11968.77 344
11969.81 337
11970.84 318
11971.88 381
11972.91 354
11973.94 365
11974.98 314
11976.01 293
11977.04 319
11978.08 372
11979.11 330
11980.15 337
11981.18 338
11982.21 358
11983.25 343
11984.28 352
11985.32 309
11986.35 347
11987.38 377
11988.42 343
11989.45 347
11990.49 347
11991.52 367
11992.56 350
11993.59 349
11994.62 385
11995.66 356
11996.69 335
11997.73 356
11998.76 357
11999.80 363
12000.83 346
12001.87 338
12002.90 340
12003.94 350
12004.97 405
12006.01 376
12007.04 341
12008.08 385
12009.11 380
12010.15 354
12011.18 378
12012.22 359
12013.25 401
12014.29 409
12015.32 432
12016.36 418
12017.40 410
12018.43 415
12019.47 405
12020.50 433
12021.54 431
12022.57 394
12023.61 370
12024.64 409
12025.68 379
12026.72 347
12027.75 362
12028.79 371
12029.82 389
12030.86 387
12031.90 360
12032.93 365
12033.97 341
12035.01 416
12036.04 400
12037.08 404
12038.11 386
12039.15 388
12040.19 378
12041.22 364
12042.26 381
12043.30 353
12044.33 386
12045.37 397
12046.41 368
12047.44 358
12048.48 340
12049.52 366
12050.55 355
12051.59 351
12052.63 317
12053.67 367
12054.70 319
12055.74 341
12056.78 370
12057.81 336
12058.85 342
12059.89 384
12060.93 317
12061.96 333
12063.00 345
12064.04 385
12065.08 341
12066.11 338
12067.15 353
12068.19 336
12069.23 346
12070.27 365
12071.30 348
12072.34 314
12073.38 355
12074.42 365
12075.45 349
12076.49 360
12077.53 338
12078.57 312
12079.61 326
12080.65 337
12081.68 339
12082.72 349
12083.76 343
12084.80 313
12085.84 327
12086.88 333
12087.91 320
12088.95 344
12089.99 341
12091.03 354
12092.07 365
12093.11 360
12094.15 380
12095.19 360
12096.22 304
12097.26 346
12098.30 350
12099.34 375
12100.38 324
12101.42 323
12102.46 352
12103.50 384
12104.54 384
12105.58 362
12106.62 334
12107.66 345
12108.69 347
12109.73 293
12110.77 306
12111.81 310
12112.85 328
12113.89 352
12114.93 361
12115.97 318
12117.01 346
12118.05 356
12119.09 334
12120.13 313
12121.17 322
12122.21 352
12123.25 331
12124.29 331
12125.33 310
12126.37 303
12127.41 304
12128.45 345
12129.49 323
12130.53 296
12131.57 315
12132.61 322
12133.66 331
12134.70 317
12135.74 296
12136.78 299
12137.82 308
12138.86 321
12139.90 319
12140.94 264
12141.98 330
12143.02 314
12144.06 313
12145.10 305
12146.14 300
12147.19 307
12148.23 320
12149.27 308
12150.31 262
12151.35 331
12152.39 345
12153.43 306
12154.47 351
12155.52 308
12156.56 333
12157.60 328
12158.64 333
12159.68 312
12160.72 295
12161.77 310
12162.81 332
12163.85 341
12164.89 320
12165.93 333
12166.98 385
12168.02 326
12169.06 310
12170.10 323
12171.14 317
12172.19 298
12173.23 290
12174.27 311
12175.31 345
12176.36 319
12177.40 311
12178.44 322
12179.48 300
12180.52 297
12181.57 342
12182.61 329
12183.65 292
12184.70 269
12185.74 288
12186.78 297
12187.82 311
12188.87 285
12189.91 324
12190.95 296
12192.00 289
12193.04 293
12194.08 288
12195.13 298
12196.17 284
12197.21 332
12198.25 307
12199.30 306
12200.34 301
12201.39 302
12202.43 287
12203.47 325
12204.52 313
12205.56 294
12206.60 303
12207.65 305
12208.69 339
12209.73 290
12210.78 332
12211.82 304
12212.87 285
12213.91 316
12214.95 324
12216.00 321
12217.04 318
12218.09 327
12219.13 321
12220.17 339
12221.22 323
12222.26 336
12223.31 339
12224.35 294
12225.40 278
12226.44 292
12227.49 288
12228.53 305
12229.57 306
12230.62 325
12231.66 317
12232.71 307
12233.75 314
12234.80 303
12235.84 316
12236.89 318
12237.93 318
12238.98 320
12240.02 356
12241.07 337
12242.11 337
12243.16 338
12244.20 322
12245.25 341
12246.30 352
12247.34 332
12248.39 362
12249.43 313
12250.48 306
12251.52 306
12252.57 296
12253.61 357
12254.66 316
12255.71 309
12256.75 285
12257.80 314
12258.84 321
12259.89 303
12260.93 304
12261.98 304
12263.03 279
12264.07 317
12265.12 301
12266.17 307
12267.21 273
12268.26 328
12269.30 285
12270.35 294
12271.40 283
12272.44 281
12273.49 264
12274.54 265
12275.58 302
12276.63 288
12277.68 299
12278.72 273
12279.77 274
12280.82 281
12281.86 320
12282.91 291
12283.96 278
12285.00 288
12286.05 269
12287.10 305
12288.15 287
12289.19 261
12290.24 244
12291.29 282
12292.34 295
12293.38 247
12294.43 216
12295.48 275
12296.52 296
12297.57 289
12298.62 251
12299.67 272
12300.72 270
12301.76 263
12302.81 284
12303.86 288
12304.91 271
12305.95 279
12307.00 284
12308.05 291
12309.10 259
12310.15 246
12311.19 295
12312.24 268
12313.29 262
12314.34 249
12315.39 274
12316.44 261
12317.48 277
12318.53 280
12319.58 246
12320.63 268
12321.68 252
12322.73 253
12323.78 283
12324.82 277
12325.87 287
12326.92 274
12327.97 259
12329.02 276
12330.07 283
12331.12 274
12332.17 249
12333.22 255
12334.27 294
12335.31 247
12336.36 291
12337.41 264
12338.46 267
12339.51 267
12340.56 293
12341.61 245
12342.66 233
12343.71 247
12344.76 259
12345.81 281
12346.86 289
12347.91 292
12348.96 276
12350.01 281
12351.06 274
12352.11 272
12353.16 221
12354.21 249
12355.26 250
12356.31 265
12357.36 251
12358.41 280
12359.46 313
12360.51 272
12361.56 261
12362.61 290
12363.66 271
12364.71 260
12365.76 272
12366.81 238
12367.86 269
12368.91 290
12369.96 285
12371.01 297
12372.06 294
12373.11 290
12374.16 266
12375.22 267
12376.27 266
12377.32 240
12378.37 251
12379.42 254
12380.47 280
12381.52 291
12382.57 299
12383.62 261
12384.68 243
12385.73 264
12386.78 249
12387.83 241
12388.88 236
12389.93 276
12390.98 247
12392.04 278
12393.09 258
12394.14 249
12395.19 220
12396.24 255
12397.29 249
12398.35 252
12399.40 228
12400.45 233
12401.50 245
12402.55 238
12403.61 261
12404.66 277
12405.71 229
12406.76 231
12407.81 257
12408.87 252
12409.92 258
12410.97 269
12412.02 247
12413.08 229
12414.13 250
12415.18 257
12416.23 267
12417.29 250
12418.34 262
12419.39 267
12420.45 260
12421.50 212
12422.55 242
12423.60 260
12424.66 263
12425.71 267
12426.76 236
12427.82 257
12428.87 244
12429.92 290
12430.98 292
12432.03 277
12433.08 261
12434.14 270
12435.19 241
12436.24 255
12437.30 259
12438.35 327
12439.40 297
12440.46 282
12441.51 266
12442.56 305
12443.62 262
12444.67 261
12445.73 243
12446.78 243
12447.83 252
12448.89 278
12449.94 241
12451.00 258
12452.05 265
12453.10 259
12454.16 274
12455.21 245
12456.27 259
12457.32 312
12458.38 281
12459.43 248
12460.48 253
12461.54 274
12462.59 252
12463.65 260
12464.70 237
12465.76 238
12466.81 269
12467.87 258
12468.92 217
12469.98 244
12471.03 259
12472.09 273
12473.14 282
12474.20 242
12475.25 254
12476.31 244
12477.36 290
12478.42 256
12479.47 243
12480.53 243
12481.58 265
12482.64 269
12483.70 294
12484.75 263
12485.81 251
12486.86 260
12487.92 265
12488.97 250
12490.03 253
12491.08 271
12492.14 274
12493.20 298
12494.25 296
12495.31 280
12496.36 313
12497.42 306
12498.48 292
12499.53 312
12500.59 264
12501.65 274
12502.70 274
12503.76 315
12504.81 281
12505.87 261
12506.93 245
12507.98 253
12509.04 287
12510.10 268
12511.15 264
12512.21 257
12513.27 262
12514.32 284
12515.38 260
12516.44 230
12517.49 249
12518.55 294
12519.61 271
12520.67 233
12521.72 250
12522.78 247
12523.84 251
12524.89 247
12525.95 242
12527.01 240
12528.07 226
12529.12 265
12530.18 268
12531.24 228
12532.30 232
12533.35 254
12534.41 265
12535.47 271
12536.53 232
12537.58 229
12538.64 214
12539.70 224
12540.76 263
12541.82 266
12542.87 228
12543.93 234
12544.99 245
12546.05 233
12547.11 223
12548.16 215
12549.22 285
12550.28 271
12551.34 247
12552.40 264
12553.46 261
12554.51 259
12555.57 243
12556.63 254
12557.69 241
12558.75 222
12559.81 245
12560.87 243
12561.93 239
12562.98 233
12564.04 217
12565.10 270
12566.16 274
12567.22 240
12568.28 243
12569.34 249
12570.40 249
12571.46 252
12572.52 246
12573.57 286
12574.63 289
12575.69 246
12576.75 235
12577.81 249
12578.87 274
12579.93 241
12580.99 261
12582.05 255
12583.11 243
12584.17 197
12585.23 229
12586.29 230
12587.35 246
12588.41 226
12589.47 259
12590.53 284
12591.59 271
12592.65 253
12593.71 257
12594.77 267
12595.83 235
12596.89 245
12597.95 246
12599.01 232
12600.07 234
12601.13 283
12602.19 246
12603.25 233
12604.31 236
12605.37 239
12606.44 235
12607.50 209
12608.56 268
12609.62 224
12610.68 248
12611.74 216
12612.80 245
12613.86 225
12614.92 265
12615.98 249
12617.04 241
12618.11 261
12619.17 272
12620.23 213
12621.29 252
12622.35 277
12623.41 242
12624.47 261
12625.54 210
12626.60 226
12627.66 237
12628.72 238
12629.78 251
12630.84 259
12631.90 228
12632.97 251
12634.03 251
12635.09 238
12636.15 221
12637.21 227
12638.28 253
12639.34 235
12640.40 213
12641.46 233
12642.52 208
12643.59 220
12644.65 250
12645.71 203
12646.77 233
12647.84 219
12648.90 228
12649.96 230
12651.02 194
12652.09 216
12653.15 242
12654.21 238
12655.27 208
12656.34 234
12657.40 234
12658.46 222
12659.53 208
12660.59 233
12661.65 249
12662.72 253
12663.78 235
12664.84 238
12665.90 221
12666.97 264
12668.03 254
12669.09 266
12670.16 237
12671.22 253
12672.28 229
12673.35 251
12674.41 257
12675.48 269
12676.54 266
12677.60 228
12678.67 247
12679.73 221
12680.79 226
12681.86 210
12682.92 233
12683.99 226
12685.05 245
12686.11 274
12687.18 241
12688.24 245
12689.31 270
12690.37 251
12691.43 240
12692.50 237
12693.56 218
12694.63 260
12695.69 266
12696.76 229
12697.82 240
12698.89 202
12699.95 205
12701.02 251
12702.08 234
12703.14 267
12704.21 254
12705.27 266
12706.34 250
12707.40 256
12708.47 241
12709.53 236
12710.60 252
12711.66 213
12712.73 269
12713.79 224
12714.86 232
12715.93 259
12716.99 248
12718.06 239
12719.12 224
12720.19 240
12721.25 238
12722.32 272
12723.38 235
12724.45 278
12725.51 285
12726.58 291
12727.65 239
12728.71 257
12729.78 249
12730.84 288
12731.91 246
12732.98 261
12734.04 276
12735.11 242
12736.17 285
12737.24 269
12738.31 258
12739.37 248
12740.44 248
12741.51 233
12742.57 264
12743.64 278
12744.70 272
12745.77 240
12746.84 231
12747.90 221
12748.97 252
12750.04 250
12751.10 254
12752.17 258
12753.24 258
12754.31 235
12755.37 250
12756.44 251
12757.51 222
12758.57 216
12759.64 205
12760.71 264
12761.78 272
12762.84 255
12763.91 221
12764.98 239
12766.04 225
12767.11 242
12768.18 242
12769.25 247
12770.31 249
12771.38 236
12772.45 212
12773.52 260
12774.59 250
12775.65 269
12776.72 241
12777.79 248
12778.86 257
12779.92 252
12780.99 251
12782.06 266
12783.13 235
12784.20 241
12785.27 259
12786.33 254
12787.40 210
12788.47 244
12789.54 255
12790.61 228
12791.68 228
12792.74 253
12793.81 239
12794.88 199
12795.95 235
12797.02 253
12798.09 245
12799.16 252
12800.22 227
12801.29 219
12802.36 245
12803.43 248
12804.50 253
12805.57 207
12806.64 243
12807.71 251
12808.78 251
12809.85 246
12810.92 211
12811.99 206
12813.05 246
12814.12 224
12815.19 239
12816.26 226
12817.33 253
12818.40 211
12819.47 223
12820.54 241
12821.61 238
12822.68 286
12823.75 261
12824.82 300
12825.89 264
12826.96 215
12828.03 236
12829.10 224
12830.17 261
12831.24 242
12832.31 264
12833.38 257
12834.45 240
12835.52 260
12836.59 279
12837.66 277
12838.73 231
12839.80 210
12840.87 238
12841.94 213
12843.01 252
12844.09 241
12845.16 240
12846.23 204
12847.30 218
12848.37 239
12849.44 238
12850.51 230
12851.58 196
12852.65 225
12853.72 221
12854.79 245
12855.87 222
12856.94 215
12858.01 225
12859.08 185
12860.15 215
12861.22 223
12862.29 208
12863.37 202
12864.44 178
12865.51 201
12866.58 239
12867.65 191
12868.72 209
12869.80 206
12870.87 192
12871.94 197
12873.01 219
12874.08 216
12875.15 199
12876.23 223
12877.30 217
12878.37 230
12879.44 215
12880.52 230
12881.59 205
12882.66 253
12883.73 230
12884.80 235
12885.88 224
12886.95 232
12888.02 229
12889.09 229
12890.17 225
12891.24 233
12892.31 233
12893.38 213
12894.46 205
12895.53 218
12896.60 232
12897.68 217
12898.75 220
12899.82 205
12900.90 205
12901.97 197
12903.04 220
12904.11 210
12905.19 233
12906.26 236
12907.33 206
12908.41 212
12909.48 207
12910.55 191
12911.63 205
12912.70 213
12913.78 211
12914.85 214
12915.92 187
12917.00 280
12918.07 221
12919.14 222
12920.22 201
12921.29 228
12922.37 220
12923.44 228
12924.51 249
12925.59 208
12926.66 190
12927.74 239
12928.81 233
12929.88 201
12930.96 199
12932.03 193
12933.11 258
12934.18 236
12935.26 222
12936.33 202
12937.41 215
12938.48 210
12939.55 212
12940.63 181
12941.70 207
12942.78 185
12943.85 222
12944.93 198
12946.00 187
12947.08 197
12948.15 210
12949.23 234
12950.30 205
12951.38 210
12952.45 189
12953.53 226
12954.60 212
12955.68 214
12956.76 252
12957.83 237
12958.91 235
12959.98 228
12961.06 212
12962.13 199
12963.21 199
12964.28 202
12965.36 224
12966.44 194
12967.51 166
12968.59 185
12969.66 222
12970.74 178
12971.82 220
12972.89 190
12973.97 186
12975.04 192
12976.12 192
12977.20 211
12978.27 197
12979.35 214
12980.42 228
12981.50 239
12982.58 180
12983.65 233
12984.73 234
12985.81 254
12986.88 229
12987.96 230
12989.04 225
12990.11 231
12991.19 202
12992.27 214
12993.34 199
12994.42 201
12995.50 217
12996.58 210
12997.65 195
12998.73 204
12999.81 212
13000.88 227
13001.96 215
13003.04 167
13004.12 218
13005.19 234
13006.27 239
13007.35 201
13008.43 192
13009.50 197
13010.58 204
13011.66 193
13012.74 218
13013.81 219
13014.89 208
13015.97 224
13017.05 204
13018.13 218
13019.20 188
13020.28 239
13021.36 206
13022.44 213
13023.52 172
13024.59 217
13025.67 235
13026.75 196
13027.83 196
13028.91 193
13029.99 224
13031.06 209
13032.14 199
13033.22 233
13034.30 281
13035.38 239
13036.46 224
13037.54 221
13038.61 222
13039.69 183
13040.77 225
13041.85 232
13042.93 212
13044.01 221
13045.09 218
13046.17 221
13047.25 198
13048.33 209
13049.41 182
13050.48 202
13051.56 173
13052.64 222
13053.72 191
13054.80 209
13055.88 207
13056.96 216
13058.04 202
13059.12 198
13060.20 222
13061.28 228
13062.36 222
13063.44 175
13064.52 205
13065.60 195
13066.68 202
13067.76 202
13068.84 227
13069.92 175
13071.00 209
13072.08 185
13073.16 230
13074.24 216
13075.32 219
13076.40 229
13077.48 221
13078.56 195
13079.64 170
13080.72 191
13081.80 248
13082.88 243
13083.96 166
13085.04 217
13086.13 208
13087.21 211
13088.29 186
13089.37 248
13090.45 212
13091.53 196
13092.61 254
13093.69 202
13094.77 196
13095.85 176
13096.94 188
13098.02 175
13099.10 223
13100.18 200
13101.26 208
13102.34 184
13103.42 193
13104.51 189
13105.59 204
13106.67 182
13107.75 226
13108.83 206
13109.91 205
13111.00 193
13112.08 170
13113.16 195
13114.24 188
13115.32 231
13116.40 175
13117.49 198
13118.57 168
13119.65 230
13120.73 176
13121.82 198
13122.90 172
13123.98 220
13125.06 184
13126.15 197
13127.23 200
13128.31 187
13129.39 209
13130.48 210
13131.56 189
13132.64 162
13133.72 240
13134.81 187
13135.89 203
13136.97 188
13138.05 204
13139.14 200
13140.22 219
13141.30 189
13142.39 164
13143.47 195
13144.55 187
13145.64 196
13146.72 239
13147.80 187
13148.89 185
13149.97 202
13151.05 168
13152.14 177
13153.22 196
13154.30 242
13155.39 193
13156.47 196
13157.55 176
13158.64 209
13159.72 200
13160.81 206
13161.89 206
13162.97 194
13164.06 217
13165.14 204
13166.23 210
13167.31 144
13168.39 173
13169.48 207
13170.56 213
13171.65 161
13172.73 177
13173.82 174
13174.90 194
13175.98 198
13177.07 200
13178.15 183
13179.24 186
13180.32 185
13181.41 177
13182.49 195
13183.58 184
13184.66 198
13185.75 209
13186.83 233
13187.92 214
13189.00 178
13190.09 180
13191.17 222
13192.26 203
13193.34 201
13194.43 194
13195.51 192
13196.60 180
13197.68 189
13198.77 197
13199.85 188
13200.94 164
13202.03 176
13203.11 214
13204.20 175
13205.28 196
13206.37 183
13207.45 185
13208.54 181
13209.63 212
13210.71 200
13211.80 197
13212.88 188
13213.97 179
13215.06 202
13216.14 171
13217.23 199
13218.31 189
13219.40 207
13220.49 161
13221.57 195
13222.66 183
13223.75 209
13224.83 160
13225.92 190
13227.01 186
13228.09 224
13229.18 195
13230.27 204
13231.35 210
13232.44 177
13233.53 237
13234.61 192
13235.70 222
13236.79 201
13237.87 203
13238.96 177
13240.05 187
13241.13 186
13242.22 220
13243.31 193
13244.40 221
13245.48 210
13246.57 196
13247.66 195
13248.75 195
13249.83 182
13250.92 179
13252.01 193
13253.10 176
13254.18 196
13255.27 185
13256.36 173
13257.45 216
13258.54 216
13259.62 187
13260.71 183
13261.80 184
13262.89 179
13263.98 189
13265.06 190
13266.15 186
13267.24 220
13268.33 206
13269.42 188
13270.50 184
13271.59 183
13272.68 223
13273.77 227
13274.86 219
13275.95 203
13277.04 205
13278.12 204
13279.21 208
13280.30 179
13281.39 183
13282.48 174
13283.57 187
13284.66 195
13285.75 175
13286.84 168
13287.92 163
13289.01 180
13290.10 145
13291.19 190
13292.28 203
13293.37 229
13294.46 184
13295.55 200
13296.64 211
13297.73 217
13298.82 206
13299.91 212
13301.00 224
13302.09 182
13303.18 178
13304.27 195
13305.36 225
13306.45 207
13307.54 214
13308.63 210
13309.72 226
13310.81 222
13311.90 235
13312.99 190
13314.08 189
13315.17 185
13316.26 182
13317.35 220
13318.44 211
13319.53 215
13320.62 210
13321.71 202
13322.80 194
13323.89 212
13324.98 194
13326.07 226
13327.16 180
13328.25 188
13329.34 177
13330.43 195
13331.53 158
13332.62 185
13333.71 220
13334.80 190
13335.89 197
13336.98 198
13338.07 195
13339.16 169
13340.25 186
13341.35 192
13342.44 220
13343.53 189
13344.62 175
13345.71 183
13346.80 209
13347.89 205
13348.99 198
13350.08 221
13351.17 225
13352.26 189
13353.35 187
13354.44 177
13355.54 180
13356.63 189
13357.72 188
13358.81 209
13359.90 184
13361.00 196
13362.09 172
13363.18 199
13364.27 189
13365.36 208
13366.46 224
13367.55 216
13368.64 204
13369.73 192
13370.83 206
13371.92 163
13373.01 201
13374.10 190
13375.20 200
13376.29 172
13377.38 178
13378.48 188
13379.57 189
13380.66 184
13381.75 213
13382.85 195
13383.94 194
13385.03 211
13386.13 198
13387.22 199
13388.31 173
13389.41 181
13390.50 172
13391.59 199
13392.69 200
13393.78 204
13394.87 199
13395.97 199
13397.06 157
13398.15 175
13399.25 167
13400.34 204
13401.43 179
13402.53 207
13403.62 206
13404.72 183
13405.81 202
13406.90 214
13408.00 190
13409.09 170
13410.19 182
13411.28 195
13412.37 225
13413.47 179
13414.56 183
13415.66 211
13416.75 211
13417.85 190
13418.94 183
13420.04 188
13421.13 181
13422.22 187
13423.32 184
13424.41 157
13425.51 181
13426.60 207
13427.70 197
13428.79 196
13429.89 183
13430.98 183
13432.08 188
13433.17 202
13434.27 183
13435.36 179
13436.46 216
13437.55 233
13438.65 191
13439.74 167
13440.84 160
13441.93 194
13443.03 223
13444.13 201
13445.22 190
13446.32 189
13447.41 216
13448.51 188
13449.60 193
13450.70 206
13451.80 184
13452.89 191
13453.99 184
13455.08 199
13456.18 202
13457.28 174
13458.37 203
13459.47 190
13460.56 202
13461.66 194
13462.76 189
13463.85 198
13464.95 201
13466.05 170
13467.14 195
13468.24 200
13469.33 195
13470.43 192
13471.53 183
13472.62 190
13473.72 197
13474.82 208
13475.91 168
13477.01 182
13478.11 188
13479.21 202
13480.30 195
13481.40 192
13482.50 202
13483.59 191
13484.69 195
13485.79 191
13486.89 198
13487.98 205
13489.08 197
13490.18 190
13491.27 216
13492.37 210
13493.47 212
13494.57 211
13495.66 203
13496.76 226
13497.86 208
13498.96 212
13500.06 204
13501.15 187
13502.25 203
13503.35 225
13504.45 219
13505.55 210
13506.64 196
13507.74 200
13508.84 174
13509.94 201
13511.04 205
13512.13 207
13513.23 215
13514.33 223
13515.43 221
13516.53 183
13517.63 193
13518.72 218
13519.82 222
13520.92 201
13522.02 194
13523.12 184
13524.22 204
13525.32 166
13526.42 175
13527.51 167
13528.61 179
13529.71 184
13530.81 199
13531.91 183
13533.01 192
13534.11 201
13535.21 198
13536.31 185
13537.41 197
13538.51 213
13539.61 195
13540.70 218
13541.80 185
13542.90 189
13544.00 203
13545.10 208
13546.20 214
13547.30 184
13548.40 187
13549.50 205
13550.60 198
13551.70 206
13552.80 194
13553.90 216
13555.00 208
13556.10 190
13557.20 188
13558.30 193
13559.40 215
13560.50 162
13561.60 197
13562.70 164
13563.80 210
13564.90 173
13566.00 197
13567.10 212
13568.21 191
13569.31 195
13570.41 202
13571.51 204
13572.61 162
13573.71 196
13574.81 201
13575.91 198
13577.01 161
13578.11 199
13579.21 183
13580.31 179
13581.42 198
13582.52 179
13583.62 181
13584.72 155
13585.82 194
13586.92 204
13588.02 211
13589.12 182
13590.23 207
13591.33 181
13592.43 205
13593.53 197
13594.63 212
13595.73 176
13596.84 210
13597.94 201
13599.04 193
13600.14 175
13601.24 197
13602.35 184
13603.45 194
13604.55 197
13605.65 196
13606.75 177
13607.86 159
13608.96 191
13610.06 181
13611.16 203
13612.26 164
13613.37 223
13614.47 214
13615.57 172
13616.67 155
13617.78 170
13618.88 205
13619.98 157
13621.09 174
13622.19 178
13623.29 208
13624.39 193
13625.50 184
13626.60 179
13627.70 200
13628.81 213
13629.91 215
13631.01 208
13632.11 192
13633.22 195
13634.32 206
13635.42 176
13636.53 194
13637.63 216
13638.73 188
13639.84 193
13640.94 172
13642.05 205
13643.15 204
13644.25 195
13645.36 206
13646.46 191
13647.56 229
13648.67 185
13649.77 181
13650.88 197
13651.98 174
13653.08 224
13654.19 193
13655.29 198
13656.40 210
13657.50 205
13658.60 190
13659.71 194
13660.81 191
13661.92 217
13663.02 214
13664.13 196
13665.23 222
13666.33 193
13667.44 200
13668.54 218
13669.65 196
13670.75 212
13671.86 197
13672.96 215
13674.07 195
13675.17 200
13676.28 200
13677.38 206
13678.49 197
13679.59 212
13680.70 208
13681.80 210
13682.91 209
13684.01 197
13685.12 190
13686.22 197
13687.33 174
13688.44 183
13689.54 192
13690.65 196
13691.75 178
13692.86 174
13693.96 212
13695.07 216
13696.17 193
13697.28 175
13698.39 184
13699.49 216
13700.60 216
13701.70 187
13702.81 201
13703.92 197
13705.02 231
13706.13 200
13707.23 194
13708.34 201
13709.45 168
13710.55 183
13711.66 213
13712.77 211
13713.87 186
13714.98 192
13716.09 198
13717.19 204
13718.30 171
13719.41 184
13720.51 217
13721.62 190
13722.73 191
13723.83 179
13724.94 206
13726.05 197
13727.15 223
13728.26 191
13729.37 210
13730.48 227
13731.58 199
13732.69 195
13733.80 192
13734.90 191
13736.01 174
13737.12 193
13738.23 209
13739.33 176
13740.44 208
13741.55 195
13742.66 192
13743.76 182
13744.87 224
13745.98 192
13747.09 196
13748.20 208
13749.30 174
13750.41 219
13751.52 199
13752.63 234
13753.74 210
13754.84 206
13755.95 195
13757.06 232
13758.17 230
13759.28 219
13760.39 212
13761.49 218
13762.60 209
13763.71 213
13764.82 230
13765.93 249
13767.04 270
13768.15 237
13769.25 246
13770.36 235
13771.47 258
13772.58 259
13773.69 267
13774.80 262
13775.91 286
13777.02 294
13778.13 247
13779.23 274
13780.34 254
13781.45 244
13782.56 240
13783.67 253
13784.78 223
13785.89 234
13787.00 238
13788.11 249
13789.22 205
13790.33 234
13791.44 239
13792.55 224
13793.66 207
13794.77 229
13795.88 227
13796.99 210
13798.10 204
13799.21 233
13800.32 240
13801.43 201
13802.54 238
13803.65 229
13804.76 237
13805.87 231
13806.98 222
13808.09 204
13809.20 231
13810.31 224
13811.42 240
13812.53 222
13813.64 220
13814.75 219
13815.86 237
13816.97 250
13818.08 219
13819.19 236
13820.30 259
13821.41 248
13822.53 218
13823.64 248
13824.75 185
13825.86 186
13826.97 201
13828.08 246
13829.19 237
13830.30 214
13831.41 235
13832.53 232
13833.64 205
13834.75 187
13835.86 216
13836.97 222
13838.08 230
13839.19 191
13840.31 216
13841.42 214
13842.53 238
13843.64 231
13844.75 236
13845.86 229
13846.98 229
13848.09 222
13849.20 240
13850.31 224
13851.42 201
13852.54 228
13853.65 241
13854.76 235
13855.87 237
13856.98 226
13858.10 216
13859.21 257
13860.32 233
13861.43 244
13862.55 235
13863.66 272
13864.77 253
13865.88 249
13867.00 245
13868.11 229
13869.22 267
13870.33 231
13871.45 246
13872.56 222
13873.67 229
13874.79 228
13875.90 203
13877.01 195
13878.13 231
13879.24 240
13880.35 248
13881.47 246
13882.58 252
13883.69 241
13884.81 244
13885.92 263
13887.03 264
13888.15 275
13889.26 264
13890.37 269
13891.49 254
13892.60 298
13893.71 288
13894.83 279
13895.94 331
13897.06 300
13898.17 311
13899.28 314
13900.40 297
13901.51 296
13902.63 326
13903.74 316
13904.85 283
13905.97 311
13907.08 304
13908.20 257
13909.31 244
13910.43 271
13911.54 251
13912.65 253
13913.77 243
13914.88 283
13916.00 307
13917.11 292
13918.23 242
13919.34 236
13920.46 242
13921.57 242
13922.69 240
13923.80 251
13924.92 273
13926.03 255
13927.15 230
13928.26 295
13929.38 255
13930.49 285
13931.61 249
13932.72 251
13933.84 273
13934.95 290
13936.07 267
13937.18 246
13938.30 247
13939.42 249
13940.53 276
13941.65 272
13942.76 238
13943.88 239
13944.99 239
13946.11 250
13947.23 258
13948.34 222
13949.46 266
13950.57 255
13951.69 243
13952.81 223
13953.92 236
13955.04 225
13956.15 209
13957.27 254
13958.39 245
13959.50 207
13960.62 215
13961.74 272
13962.85 231
13963.97 240
13965.09 248
13966.20 234
13967.32 245
13968.44 243
13969.55 223
13970.67 232
13971.79 222
13972.90 213
13974.02 243
13975.14 234
13976.26 236
13977.37 232
13978.49 259
13979.61 201
13980.72 222
13981.84 233
13982.96 230
13984.08 219
13985.19 233
13986.31 228
13987.43 240
13988.55 254
13989.66 241
13990.78 204
13991.90 213
13993.02 181
13994.13 217
13995.25 217
13996.37 225
13997.49 235
13998.61 216
13999.72 230
14000.84 213
14001.96 236
14003.08 225
14004.20 244
14005.31 223
14006.43 240
14007.55 229
14008.67 244
14009.79 220
14010.91 187
14012.02 190
14013.14 192
14014.26 223
14015.38 200
14016.50 218
14017.62 202
14018.74 242
14019.86 213
14020.97 201
14022.09 202
14023.21 208
14024.33 221
14025.45 224
14026.57 233
14027.69 222
14028.81 243
14029.93 207
14031.05 233
14032.17 219
14033.28 232
14034.40 203
14035.52 254
14036.64 229
14037.76 233
14038.88 214
14040.00 228
14041.12 231
14042.24 213
14043.36 232
14044.48 207
14045.60 232
14046.72 196
14047.84 226
14048.96 228
14050.08 228
14051.20 213
14052.32 228
14053.44 213
14054.56 229
14055.68 220
14056.80 257
14057.92 213
14059.04 245
14060.16 246
14061.28 234
14062.40 250
14063.52 240
14064.64 250
14065.76 213
14066.89 257
14068.01 267
14069.13 267
14070.25 244
14071.37 258
14072.49 257
14073.61 305
14074.73 248
14075.85 258
14076.97 267
14078.09 280
14079.22 249
14080.34 246
14081.46 252
14082.58 259
14083.70 266
14084.82 248
14085.94 272
14087.07 249
14088.19 278
14089.31 272
14090.43 297
14091.55 299
14092.67 287
14093.80 287
14094.92 283
14096.04 280
14097.16 281
14098.28 298
14099.40 313
14100.53 304
14101.65 284
14102.77 300
14103.89 281
14105.02 316
14106.14 272
14107.26 277
14108.38 276
14109.50 301
14110.63 308
14111.75 244
14112.87 258
14113.99 276
14115.12 270
14116.24 223
14117.36 258
14118.49 247
14119.61 277
14120.73 268
14121.85 248
14122.98 234
14124.10 240
14125.22 250
14126.35 238
14127.47 248
14128.59 219
14129.72 227
14130.84 235
14131.96 241
14133.09 238
14134.21 215
14135.33 217
14136.46 221
14137.58 241
14138.70 271
14139.83 233
14140.95 222
14142.07 221
14143.20 230
14144.32 199
14145.45 215
14146.57 240
14147.69 226
14148.82 220
14149.94 252
14151.06 272
14152.19 228
14153.31 249
14154.44 215
14155.56 231
14156.69 221
14157.81 228
14158.93 219
14160.06 209
14161.18 232
14162.31 214
14163.43 205
14164.56 209
14165.68 243
14166.81 205
14167.93 236
14169.06 214
14170.18 220
14171.31 212
14172.43 213
14173.56 226
14174.68 232
14175.81 183
14176.93 224
14178.06 205
14179.18 226
14180.31 208
14181.43 210
14182.56 195
14183.68 195
14184.81 215
14185.93 210
14187.06 249
14188.18 224
14189.31 224
14190.43 193
14191.56 210
14192.69 201
14193.81 233
14194.94 222
14196.06 199
14197.19 206
14198.32 232
14199.44 246
14200.57 188
14201.69 212
14202.82 194
14203.95 206
14205.07 205
14206.20 209
14207.32 213
14208.45 235
14209.58 229
14210.70 252
14211.83 235
14212.96 259
14214.08 241
14215.21 228
14216.34 230
14217.46 215
14218.59 256
14219.72 202
14220.84 205
14221.97 188
14223.10 214
14224.22 202
14225.35 226
14226.48 199
14227.61 199
14228.73 173
14229.86 196
14230.99 229
14232.11 203
14233.24 209
14234.37 197
14235.50 223
14236.62 214
14237.75 209
14238.88 215
14240.01 208
14241.13 226
14242.26 208
14243.39 193
14244.52 208
14245.65 207
14246.77 192
14247.90 205
14249.03 198
14250.16 192
14251.28 191
14252.41 201
14253.54 204
14254.67 185
14255.80 167
14256.93 214
14258.05 212
14259.18 223
14260.31 199
14261.44 177
14262.57 204
14263.70 211
14264.82 202
14265.95 198
14267.08 171
14268.21 194
14269.34 208
14270.47 208
14271.60 188
14272.73 205
14273.86 198
14274.98 159
14276.11 203
14277.24 203
14278.37 221
14279.50 230
14280.63 212
14281.76 192
14282.89 199
14284.02 191
14285.15 204
14286.28 189
14287.41 182
14288.54 186
14289.66 197
14290.79 187
14291.92 163
14293.05 188
14294.18 212
14295.31 204
14296.44 184
14297.57 216
14298.70 217
14299.83 204
14300.96 150
14302.09 185
14303.22 190
14304.35 184
14305.48 186
14306.61 216
14307.74 212
14308.87 175
14310.00 166
14311.14 189
14312.27 201
14313.40 191
14314.53 171
14315.66 192
14316.79 179
14317.92 208
14319.05 193
14320.18 193
14321.31 192
14322.44 192
14323.57 178
14324.70 202
14325.83 200
14326.97 206
14328.10 171
14329.23 201
14330.36 193
14331.49 196
14332.62 195
14333.75 174
14334.88 165
14336.02 170
14337.15 181
14338.28 194
14339.41 164
14340.54 165
14341.67 177
14342.80 155
14343.94 206
14345.07 189
14346.20 182
14347.33 168
14348.46 183
14349.60 149
14350.73 156
14351.86 154
14352.99 195
14354.12 182
14355.26 166
14356.39 166
14357.52 162
14358.65 161
14359.79 175
14360.92 181
14362.05 177
14363.18 153
14364.32 162
14365.45 202
14366.58 180
14367.71 148
14368.85 179
14369.98 177
14371.11 185
14372.24 157
14373.38 176
14374.51 190
14375.64 201
14376.78 166
14377.91 174
14379.04 159
14380.18 197
14381.31 188
14382.44 186
14383.57 184
14384.71 182
14385.84 161
14386.98 179
14388.11 222
14389.24 176
14390.38 187
14391.51 213
14392.64 173
14393.78 145
14394.91 170
14396.04 192
14397.18 193
14398.31 196
14399.45 172
14400.58 164
14401.71 183
14402.85 186
14403.98 185
14405.12 155
14406.25 167
14407.38 182
14408.52 164
14409.65 177
14410.79 172
14411.92 191
14413.06 179
14414.19 173
14415.33 173
14416.46 172
14417.59 164
14418.73 190
14419.86 186
14421.00 190
14422.13 170
14423.27 172
14424.40 183
14425.54 191
14426.67 214
14427.81 163
14428.94 159
14430.08 183
14431.21 165
14432.35 164
14433.48 206
14434.62 193
14435.75 187
14436.89 175
14438.03 199
14439.16 159
14440.30 162
14441.43 188
14442.57 179
14443.70 198
14444.84 189
14445.97 229
14447.11 189
14448.25 188
14449.38 174
14450.52 180
14451.65 206
14452.79 215
14453.93 209
14455.06 188
14456.20 180
14457.33 217
14458.47 188
14459.61 152
14460.74 177
14461.88 172
14463.02 209
14464.15 194
14465.29 197
14466.43 200
14467.56 178
14468.70 200
14469.84 170
14470.97 194
14472.11 192
14473.25 182
14474.38 210
14475.52 182
14476.66 194
14477.79 187
14478.93 182
14480.07 182
14481.21 192
14482.34 162
14483.48 158
14484.62 208
14485.75 161
14486.89 176
14488.03 158
14489.17 177
14490.30 178
14491.44 190
14492.58 177
14493.72 177
14494.85 182
14495.99 180
14497.13 173
14498.27 161
14499.41 161
14500.54 186
14501.68 182
14502.82 163
14503.96 174
14505.10 172
14506.23 143
14507.37 162
14508.51 158
14509.65 148
14510.79 148
14511.92 167
14513.06 171
14514.20 160
14515.34 159
14516.48 177
14517.62 176
14518.76 161
14519.89 154
14521.03 184
14522.17 158
14523.31 171
14524.45 154
14525.59 179
14526.73 176
14527.87 187
14529.01 171
14530.14 179
14531.28 186
14532.42 150
14533.56 171
14534.70 156
14535.84 164
14536.98 202
14538.12 185
14539.26 171
14540.40 159
14541.54 166
14542.68 157
14543.82 155
14544.96 186
14546.10 175
14547.24 152
14548.38 166
14549.52 175
14550.66 157
14551.80 162
14552.94 175
14554.08 162
14555.22 150
14556.36 146
14557.50 195
14558.64 142
14559.78 169
14560.92 157
14562.06 166
14563.20 160
14564.34 157
14565.48 168
14566.62 157
14567.76 191
14568.90 170
14570.04 161
14571.18 168
14572.32 154
14573.46 160
14574.60 173
14575.74 191
14576.89 150
14578.03 157
14579.17 146
14580.31 163
14581.45 161
14582.59 155
14583.73 133
14584.87 147
14586.01 154
14587.16 138
14588.30 161
14589.44 177
14590.58 174
14591.72 170
14592.86 145
14594.00 153
14595.15 170
14596.29 161
14597.43 151
14598.57 153
14599.71 167
14600.85 176
14602.00 191
14603.14 170
14604.28 147
14605.42 145
14606.56 147
14607.71 168
14608.85 160
14609.99 191
14611.13 171
14612.28 184
14613.42 187
14614.56 185
14615.70 170
14616.85 156
14617.99 155
14619.13 179
14620.27 176
14621.42 161
14622.56 166
14623.70 160
14624.84 169
14625.99 166
14627.13 164
14628.27 152
14629.42 160
14630.56 195
14631.70 150
14632.84 180
14633.99 158
14635.13 139
14636.27 157
14637.42 160
14638.56 164
14639.70 144
14640.85 134
14641.99 147
14643.13 171
14644.28 178
14645.42 166
14646.57 148
14647.71 160
14648.85 156
14650.00 185
14651.14 182
14652.28 170
14653.43 162
14654.57 179
14655.72 175
14656.86 140
14658.00 164
14659.15 174
14660.29 160
14661.44 151
14662.58 138
14663.73 146
14664.87 156
14666.01 156
14667.16 165
14668.30 153
14669.45 158
14670.59 155
14671.74 160
14672.88 146
14674.03 145
14675.17 170
14676.32 163
14677.46 159
14678.61 163
14679.75 164
14680.90 152
14682.04 152
14683.19 154
14684.33 163
14685.48 139
14686.62 137
14687.77 144
14688.91 166
14690.06 160
14691.20 149
14692.35 169
14693.49 138
14694.64 158
14695.78 156
14696.93 156
14698.08 170
14699.22 171
14700.37 160
14701.51 139
14702.66 122
14703.80 139
14704.95 164
14706.10 147
14707.24 137
14708.39 164
14709.53 152
14710.68 147
14711.83 145
14712.97 145
14714.12 162
14715.27 154
14716.41 148
14717.56 143
14718.71 151
14719.85 124
14721.00 156
14722.14 168
14723.29 163
14724.44 154
14725.59 134
14726.73 167
14727.88 142
14729.03 145
14730.17 154
14731.32 147
14732.47 154
14733.61 152
14734.76 140
14735.91 146
14737.05 131
14738.20 149
14739.35 153
14740.50 153
14741.64 156
14742.79 147
14743.94 135
14745.09 128
14746.23 143
14747.38 169
14748.53 163
14749.68 154
14750.82 152
14751.97 159
14753.12 164
14754.27 149
14755.42 143
14756.56 148
14757.71 156
14758.86 167
14760.01 155
14761.16 131
14762.30 138
14763.45 184
14764.60 140
14765.75 144
14766.90 153
14768.05 154
14769.19 146
14770.34 141
14771.49 144
14772.64 179
14773.79 148
14774.94 165
14776.09 161
14777.23 164
14778.38 166
14779.53 170
14780.68 181
14781.83 178
14782.98 164
14784.13 154
14785.28 179
14786.43 184
14787.58 188
14788.72 166
14789.87 168
14791.02 190
14792.17 174
14793.32 164
14794.47 165
14795.62 174
14796.77 151
14797.92 171
14799.07 160
14800.22 197
14801.37 175
14802.52 175
14803.67 170
14804.82 168
14805.97 162
14807.12 156
14808.27 176
14809.42 181
14810.57 167
14811.72 166
14812.87 150
14814.02 142
14815.17 148
14816.32 168
14817.47 140
14818.62 137
14819.77 151
14820.92 160
14822.07 136
14823.22 165
14824.37 154
14825.52 147
14826.67 169
14827.82 169
14828.98 169
14830.13 146
14831.28 147
14832.43 132
14833.58 155
14834.73 158
14835.88 156
14837.03 179
14838.18 153
14839.33 144
14840.49 140
14841.64 152
14842.79 140
14843.94 149
14845.09 149
14846.24 161
14847.39 142
14848.55 160
14849.70 123
14850.85 141
14852.00 125
14853.15 136
14854.30 151
14855.46 138
14856.61 134
14857.76 149
14858.91 146
14860.06 123
14861.21 151
14862.37 149
14863.52 159
14864.67 156
14865.82 160
14866.98 158
14868.13 142
14869.28 151
14870.43 134
14871.59 161
14872.74 134
14873.89 151
14875.04 135
14876.20 141
14877.35 145
14878.50 154
14879.65 149
14880.81 143
14881.96 132
14883.11 158
14884.26 172
14885.42 145
14886.57 156
14887.72 141
14888.88 137
14890.03 170
14891.18 141
14892.34 135
14893.49 149
14894.64 152
14895.80 152
14896.95 140
14898.10 160
14899.26 142
14900.41 146
14901.56 137
14902.72 124
14903.87 160
14905.03 154
14906.18 150
14907.33 138
14908.49 136
14909.64 167
14910.79 148
14911.95 132
14913.10 140
14914.26 140
14915.41 153
14916.57 158
14917.72 152
14918.87 153
14920.03 140
14921.18 144
14922.34 148
14923.49 152
14924.65 140
14925.80 133
14926.95 135
14928.11 139
14929.26 125
14930.42 154
14931.57 164
14932.73 146
14933.88 113
14935.04 157
14936.19 147
14937.35 141
14938.50 161
14939.66 141
14940.81 152
14941.97 154
14943.12 146
14944.28 140
14945.43 120
14946.59 156
14947.74 165
14948.90 144
14950.06 132
14951.21 152
14952.37 151
14953.52 150
14954.68 145
14955.83 144
14956.99 165
14958.15 167
14959.30 126
14960.46 138
14961.61 149
14962.77 136
14963.93 155
14965.08 133
14966.24 141
14967.39 128
14968.55 160
14969.71 148
14970.86 159
14972.02 150
14973.17 147
14974.33 172
14975.49 139
14976.64 154
14977.80 129
14978.96 158
14980.11 145
14981.27 148
14982.43 138
14983.58 156
14984.74 124
14985.90 147
14987.05 140
14988.21 156
14989.37 152
14990.53 133
14991.68 122
14992.84 142
14994.00 157
14995.15 153
14996.31 122
14997.47 155
14998.63 164
14999.78 130
15000.94 137
15002.10 145
15003.26 137
15004.41 138
15005.57 149
15006.73 123
15007.89 148
15009.04 123
15010.20 137
15011.36 145
15012.52 159
15013.68 156
15014.83 139
15015.99 133
15017.15 144
15018.31 123
15019.47 116
15020.63 134
15021.78 152
15022.94 143
15024.10 132
15025.26 155
15026.42 131
15027.58 126
15028.73 124
15029.89 170
15031.05 140
15032.21 158
15033.37 155
15034.53 165
15035.69 161
15036.84 129
15038.00 145
15039.16 162
15040.32 152
15041.48 153
15042.64 152
15043.80 133
15044.96 154
15046.12 151
15047.28 133
15048.44 151
15049.60 159
15050.75 177
15051.91 137
15053.07 153
15054.23 154
15055.39 152
15056.55 137
15057.71 130
15058.87 146
15060.03 133
15061.19 140
15062.35 138
15063.51 135
15064.67 133
15065.83 128
15066.99 132
15068.15 116
15069.31 130
15070.47 133
15071.63 132
15072.79 125
15073.95 135
15075.11 112
15076.27 121
15077.43 146
15078.59 118
15079.75 126
15080.91 124
15082.07 122
15083.24 146
15084.40 144
15085.56 127
15086.72 123
15087.88 131
15089.04 132
15090.20 131
15091.36 133
15092.52 121
15093.68 139
15094.84 136
15096.01 114
15097.17 112
15098.33 114
15099.49 114
15100.65 133
15101.81 168
15102.97 143
15104.13 140
15105.30 147
15106.46 158
15107.62 123
15108.78 127
15109.94 132
15111.10 127
15112.27 134
15113.43 136
15114.59 125
15115.75 124
15116.91 122
15118.08 124
15119.24 130
15120.40 116
15121.56 128
15122.72 117
15123.89 141
15125.05 147
15126.21 115
15127.37 137
15128.54 114
15129.70 145
15130.86 111
15132.02 104
15133.19 122
15134.35 120
15135.51 127
15136.67 136
15137.84 114
15139.00 154
15140.16 147
15141.32 114
15142.49 111
15143.65 125
15144.81 146
15145.98 143
15147.14 133
15148.30 125
15149.47 142
15150.63 164
15151.79 171
15152.96 130
15154.12 109
15155.28 137
15156.45 126
15157.61 141
15158.77 132
15159.94 122
15161.10 131
15162.26 151
15163.43 120
15164.59 136
15165.76 130
15166.92 147
15168.08 150
15169.25 150
15170.41 128
15171.58 135
15172.74 150
15173.90 122
15175.07 117
15176.23 125
15177.40 141
15178.56 136
15179.72 116
15180.89 129
15182.05 135
15183.22 115
15184.38 143
15185.55 134
15186.71 109
15187.88 123
15189.04 139
15190.21 129
15191.37 154
15192.54 153
15193.70 166
15194.87 144
15196.03 149
15197.20 159
15198.36 133
15199.53 147
15200.69 150
15201.86 156
15203.02 136
15204.19 123
15205.35 138
15206.52 139
15207.68 136
15208.85 154
15210.01 144
15211.18 138
15212.35 134
15213.51 135
15214.68 145
15215.84 148
15217.01 169
15218.17 147
15219.34 132
15220.51 140
15221.67 134
15222.84 122
15224.00 150
15225.17 114
15226.34 123
15227.50 116
15228.67 145
15229.83 168
15231.00 149
15232.17 127
15233.33 116
15234.50 141
15235.67 148
15236.83 153
15238.00 124
15239.17 155
15240.33 123
15241.50 123
15242.67 130
15243.83 118
15245.00 145
15246.17 143
15247.33 130
15248.50 140
15249.67 131
15250.84 131
15252.00 139
15253.17 137
15254.34 106
15255.50 145
15256.67 129
15257.84 139
15259.01 130
15260.17 119
15261.34 125
15262.51 144
15263.68 146
15264.84 129
15266.01 113
15267.18 122
15268.35 126
15269.52 150
15270.68 139
15271.85 169
15273.02 123
15274.19 144
15275.36 128
15276.52 105
15277.69 127
15278.86 123
15280.03 139
15281.20 120
15282.36 124
15283.53 110
15284.70 108
15285.87 135
15287.04 117
15288.21 123
15289.38 111
15290.54 121
15291.71 120
15292.88 124
15294.05 126
15295.22 134
15296.39 125
15297.56 127
15298.73 128
15299.89 133
15301.06 122
15302.23 127
15303.40 118
15304.57 110
15305.74 127
15306.91 114
15308.08 131
15309.25 140
15310.42 122
15311.59 130
15312.76 134
15313.93 162
15315.10 127
15316.26 127
15317.43 134
15318.60 126
15319.77 123
15320.94 120
15322.11 135
15323.28 131
15324.45 126
15325.62 126
15326.79 118
15327.96 122
15329.13 111
15330.30 129
15331.47 142
15332.64 119
15333.81 119
15334.98 121
15336.16 142
15337.33 142
15338.50 130
15339.67 129
15340.84 156
15342.01 114
15343.18 119
15344.35 128
15345.52 128
15346.69 125
15347.86 140
15349.03 135
15350.20 111
15351.37 140
15352.55 121
15353.72 114
15354.89 109
15356.06 130
15357.23 127
15358.40 147
15359.57 112
15360.74 115
15361.91 119
15363.09 127
15364.26 137
15365.43 132
15366.60 139
15367.77 125
15368.94 125
15370.12 134
15371.29 121
15372.46 134
15373.63 140
15374.80 142
15375.97 140
15377.15 140
15378.32 125
15379.49 119
15380.66 137
15381.83 124
15383.01 138
15384.18 137
15385.35 127
15386.52 142
15387.70 114
15388.87 131
15390.04 118
15391.21 115
15392.39 136
15393.56 135
15394.73 120
15395.90 112
15397.08 115
15398.25 121
15399.42 122
15400.59 111
15401.77 153
15402.94 146
15404.11 107
15405.29 126
15406.46 146
15407.63 108
15408.81 119
15409.98 144
15411.15 134
15412.33 98
15413.50 115
15414.67 106
15415.85 114
15417.02 101
15418.19 125
15419.37 124
15420.54 148
15421.71 130
15422.89 129
15424.06 131
15425.23 98
15426.41 130
15427.58 111
15428.76 136
15429.93 113
15431.10 134
15432.28 128
15433.45 116
15434.63 121
15435.80 113
15436.98 151
15438.15 127
15439.32 129
15440.50 112
15441.67 119
15442.85 121
15444.02 130
15445.20 145
15446.37 132
15447.55 110
15448.72 131
15449.89 130
15451.07 146
15452.24 122
15453.42 137
15454.59 140
15455.77 132
15456.94 130
15458.12 123
15459.29 117
15460.47 120
15461.64 137
15462.82 114
15463.99 141
15465.17 141
15466.35 99
15467.52 117
15468.70 143
15469.87 150
15471.05 144
15472.22 144
15473.40 118
15474.57 134
15475.75 121
15476.93 119
15478.10 126
15479.28 125
15480.45 115
15481.63 124
15482.80 103
15483.98 129
15485.16 96
15486.33 102
15487.51 123
15488.69 124
15489.86 132
15491.04 109
15492.21 149
15493.39 134
15494.57 126
15495.74 113
15496.92 108
15498.10 122
15499.27 136
15500.45 109
15501.63 139
15502.80 136
15503.98 113
15505.16 134
15506.33 122
15507.51 128
15508.69 112
15509.86 149
15511.04 136
15512.22 134
15513.40 121
15514.57 138
15515.75 133
15516.93 108
15518.11 110
15519.28 143
15520.46 132
15521.64 108
15522.82 115
15523.99 110
15525.17 130
15526.35 135
15527.53 136
15528.70 125
15529.88 124
15531.06 125
15532.24 113
15533.41 140
15534.59 130
15535.77 121
15536.95 129
15538.13 125
15539.30 112
15540.48 132
15541.66 134
15542.84 144
15544.02 142
15545.20 136
15546.37 135
15547.55 142
15548.73 120
15549.91 153
15551.09 125
15552.27 135
15553.45 155
15554.62 133
15555.80 138
15556.98 138
15558.16 137
15559.34 135
15560.52 128
15561.70 129
15562.88 132
15564.06 134
15565.24 137
15566.41 125
15567.59 143
15568.77 131
15569.95 154
15571.13 141
15572.31 119
15573.49 114
15574.67 116
15575.85 130
15577.03 126
15578.21 114
15579.39 128
15580.57 119
15581.75 125
15582.93 135
15584.11 145
15585.29 151
15586.47 114
15587.65 135
15588.83 129
15590.01 142
15591.19 130
15592.37 128
15593.55 126
15594.73 134
15595.91 153
15597.09 162
15598.27 121
15599.45 143
15600.63 156
15601.81 145
15602.99 135
15604.17 149
15605.35 173
15606.53 166
15607.71 156
15608.89 131
15610.07 123
15611.26 157
15612.44 140
15613.62 141
15614.80 128
15615.98 140
15617.16 141
15618.34 176
15619.52 171
15620.70 150
15621.89 136
15623.07 156
15624.25 161
15625.43 136
15626.61 160
15627.79 142
15628.97 147
15630.16 147
15631.34 146
15632.52 149
15633.70 143
15634.88 174
15636.06 133
15637.25 124
15638.43 121
15639.61 153
15640.79 156
15641.97 158
15643.16 140
15644.34 149
15645.52 150
15646.70 139
15647.88 159
15649.07 151
15650.25 161
15651.43 167
15652.61 167
15653.80 157
15654.98 141
15656.16 163
15657.34 160
15658.53 151
15659.71 152
15660.89 170
15662.08 163
15663.26 157
15664.44 181
15665.62 164
15666.81 168
15667.99 170
15669.17 182
15670.36 178
15671.54 186
15672.72 195
15673.91 159
15675.09 185
15676.27 166
15677.46 163
15678.64 177
15679.82 184
15681.01 167
15682.19 162
15683.37 161
15684.56 178
15685.74 176
15686.92 173
15688.11 171
15689.29 170
15690.48 165
15691.66 166
15692.84 175
15694.03 161
15695.21 166
15696.40 176
15697.58 170
15698.76 200
15699.95 176
15701.13 178
15702.32 183
15703.50 180
15704.69 166
15705.87 190
15707.06 176
15708.24 180
15709.42 181
15710.61 208
15711.79 216
15712.98 210
15714.16 201
15715.35 215
15716.53 181
15717.72 206
15718.90 203
15720.09 192
15721.27 193
15722.46 210
15723.64 220
15724.83 235
15726.01 196
15727.20 198
15728.38 192
15729.57 212
15730.75 218
15731.94 223
15733.13 198
15734.31 195
15735.50 192
15736.68 191
15737.87 232
15739.05 218
15740.24 202
15741.43 214
15742.61 233
15743.80 233
15744.98 201
15746.17 244
15747.35 222
15748.54 205
15749.73 233
15750.91 229
15752.10 236
15753.29 247
15754.47 244
15755.66 259
15756.84 239
15758.03 228
15759.22 202
15760.40 225
15761.59 247
15762.78 221
15763.96 253
15765.15 226
15766.34 236
15767.52 245
15768.71 230
15769.90 248
15771.08 220
15772.27 227
15773.46 220
15774.65 219
15775.83 186
15777.02 189
15778.21 212
15779.39 204
15780.58 206
15781.77 219
15782.96 231
15784.14 213
15785.33 200
15786.52 200
15787.71 206
15788.89 194
15790.08 206
15791.27 235
15792.46 207
15793.65 191
15794.83 214
15796.02 205
15797.21 213
15798.40 180
15799.58 197
15800.77 198
15801.96 181
15803.15 195
15804.34 213
15805.53 190
15806.71 222
15807.90 178
15809.09 190
15810.28 180
15811.47 182
15812.66 194
15813.84 202
15815.03 201
15816.22 175
15817.41 181
15818.60 194
15819.79 173
15820.98 190
15822.17 183
15823.35 160
15824.54 173
15825.73 190
15826.92 163
15828.11 151
15829.30 170
15830.49 168
15831.68 207
15832.87 155
15834.06 173
15835.25 189
15836.43 197
15837.62 167
15838.81 196
15840.00 186
15841.19 164
15842.38 194
15843.57 186
15844.76 207
15845.95 179
15847.14 159
15848.33 191
15849.52 170
15850.71 155
15851.90 166
15853.09 175
15854.28 192
15855.47 173
15856.66 171
15857.85 172
15859.04 180
15860.23 169
15861.42 175
15862.61 191
15863.80 163
15864.99 171
15866.18 165
15867.37 197
15868.57 165
15869.76 175
15870.95 184
15872.14 157
15873.33 173
15874.52 163
15875.71 159
15876.90 157
15878.09 166
15879.28 156
15880.47 188
15881.67 173
15882.86 171
15884.05 174
15885.24 161
15886.43 147
15887.62 175
15888.81 181
15890.00 173
15891.20 158
15892.39 148
15893.58 146
15894.77 177
15895.96 174
15897.15 167
15898.35 207
15899.54 188
15900.73 194
15901.92 160
15903.11 175
15904.30 152
15905.50 178
15906.69 188
15907.88 170
15909.07 158
15910.27 140
15911.46 171
15912.65 174
15913.84 199
15915.03 160
15916.23 176
15917.42 171
15918.61 167
15919.80 190
15921.00 191
15922.19 195
15923.38 178
15924.57 157
15925.77 155
15926.96 178
15928.15 198
15929.35 177
15930.54 178
15931.73 184
15932.92 153
15934.12 167
15935.31 138
15936.50 137
15937.70 152
15938.89 167
15940.08 146
15941.28 167
15942.47 165
15943.66 196
15944.86 155
15946.05 164
15947.24 146
15948.44 165
15949.63 180
15950.83 155
15952.02 164
15953.21 133
15954.41 154
15955.60 145
15956.79 162
15957.99 147
15959.18 152
15960.38 173
15961.57 150
15962.77 156
15963.96 163
15965.15 143
15966.35 158
15967.54 140
15968.74 148
15969.93 151
15971.13 137
15972.32 184
15973.51 165
15974.71 156
15975.90 158
15977.10 132
15978.29 143
15979.49 136
15980.68 149
15981.88 140
15983.07 135
15984.27 141
15985.46 167
15986.66 153
15987.85 139
15989.05 151
15990.24 140
15991.44 143
15992.63 153
15993.83 130
15995.02 144
15996.22 128
15997.41 122
15998.61 140
15999.81 139
16001.00 166
16002.20 144
16003.39 144
16004.59 150
16005.78 113
16006.98 132
16008.18 141
16009.37 161
16010.57 140
16011.76 119
16012.96 122
16014.16 132
16015.35 148
16016.55 141
16017.74 145
16018.94 123
16020.14 158
16021.33 154
16022.53 141
16023.73 131
16024.92 149
16026.12 137
16027.32 125
16028.51 158
16029.71 126
16030.91 139
16032.10 125
16033.30 162
16034.50 156
16035.69 141
16036.89 146
16038.09 155
16039.28 134
16040.48 143
16041.68 148
16042.88 178
16044.07 142
16045.27 130
16046.47 135
16047.66 120
16048.86 125
16050.06 144
16051.26 134
16052.45 136
16053.65 145
16054.85 127
16056.05 138
16057.24 148
16058.44 138
16059.64 143
16060.84 142
16062.04 134
16063.23 135
16064.43 150
16065.63 148
16066.83 139
16068.03 145
16069.22 157
16070.42 130
16071.62 138
16072.82 135
16074.02 115
16075.22 119
16076.41 117
16077.61 127
16078.81 131
16080.01 104
16081.21 114
16082.41 122
16083.61 119
16084.80 128
16086.00 110
16087.20 119
16088.40 129
16089.60 155
16090.80 141
16092.00 158
16093.20 112
16094.40 149
16095.59 151
16096.79 134
16097.99 99
16099.19 112
16100.39 138
16101.59 149
16102.79 128
16103.99 111
16105.19 120
16106.39 118
16107.59 125
16108.79 109
16109.99 112
16111.19 128
16112.39 143
16113.59 144
16114.79 108
16115.99 113
16117.19 112
16118.39 138
16119.59 141
16120.79 119
16121.99 133
16123.19 135
16124.39 154
16125.59 136
16126.79 107
16127.99 105
16129.19 129
16130.39 152
16131.59 138
16132.79 122
16133.99 104
16135.19 122
16136.39 132
16137.59 127
16138.79 132
16139.99 130
16141.19 142
16142.40 117
16143.60 117
16144.80 138
16146.00 150
16147.20 131
16148.40 135
16149.60 123
16150.80 119
16152.00 107
16153.21 149
16154.41 139
16155.61 116
16156.81 123
16158.01 132
16159.21 156
16160.41 121
16161.62 116
16162.82 109
16164.02 137
16165.22 113
16166.42 115
16167.62 111
16168.83 142
16170.03 136
16171.23 135
16172.43 112
16173.63 126
16174.84 106
16176.04 124
16177.24 140
16178.44 115
16179.65 140
16180.85 113
16182.05 146
16183.25 100
16184.45 123
16185.66 113
16186.86 131
16188.06 129
16189.26 109
16190.47 102
16191.67 126
16192.87 130
16194.08 122
16195.28 103
16196.48 111
16197.68 114
16198.89 163
16200.09 124
16201.29 100
16202.50 108
16203.70 127
16204.90 151
16206.11 121
16207.31 143
16208.51 135
16209.72 129
16210.92 116
16212.12 117
16213.33 107
16214.53 113
16215.73 143
16216.94 134
16218.14 121
16219.35 120
16220.55 126
16221.75 127
16222.96 126
16224.16 114
16225.36 157
16226.57 114
16227.77 128
16228.98 108
16230.18 102
16231.39 130
16232.59 138
16233.79 130
16235.00 104
16236.20 122
16237.41 122
16238.61 144
16239.82 126
16241.02 116
16242.23 131
16243.43 143
16244.63 140
16245.84 130
16247.04 113
16248.25 117
16249.45 130
16250.66 137
16251.86 121
16253.07 141
16254.27 130
16255.48 123
16256.68 134
16257.89 116
16259.09 117
16260.30 128
16261.50 130
16262.71 114
16263.92 122
16265.12 119
16266.33 144
16267.53 128
16268.74 142
16269.94 126
16271.15 122
16272.35 134
16273.56 125
16274.77 127
16275.97 146
16277.18 116
16278.38 126
16279.59 122
16280.80 122
16282.00 123
16283.21 139
16284.41 149
16285.62 133
16286.83 123
16288.03 111
16289.24 127
16290.45 152
16291.65 139
16292.86 142
16294.07 135
16295.27 147
16296.48 134
16297.69 132
16298.89 118
16300.10 154
16301.31 138
16302.51 172
16303.72 136
16304.93 134
16306.13 137
16307.34 143
16308.55 149
16309.75 108
16310.96 130
16312.17 142
16313.38 130
16314.58 134
16315.79 162
16317.00 129
16318.21 148
16319.41 110
16320.62 133
16321.83 118
16323.04 124
16324.24 137
16325.45 147
16326.66 106
16327.87 129
16329.07 140
16330.28 119
16331.49 124
16332.70 130
16333.91 132
16335.11 107
16336.32 117
16337.53 120
16338.74 132
16339.95 137
16341.16 143
16342.36 104
16343.57 129
16344.78 140
16345.99 135
16347.20 125
16348.41 134
16349.61 127
16350.82 128
16352.03 140
16353.24 143
16354.45 116
16355.66 113
16356.87 128
16358.08 128
16359.28 112
16360.49 100
16361.70 125
16362.91 127
16364.12 130
16365.33 124
16366.54 141
16367.75 116
16368.96 113
16370.17 137
16371.38 114
16372.59 121
16373.80 127
16375.01 131
16376.22 135
16377.42 139
16378.63 127
16379.84 139
16381.05 117
16382.26 131
16383.47 124
16384.68 144
16385.89 116
16387.10 122
16388.31 121
16389.52 114
16390.73 131
16391.94 116
16393.15 125
16394.36 112
16395.57 131
16396.78 128
16398.00 129
16399.21 132
16400.42 124
16401.63 133
16402.84 138
16404.05 125
16405.26 124
16406.47 116
16407.68 119
16408.89 91
16410.10 103
16411.31 118
16412.52 106
16413.73 114
16414.95 121
16416.16 109
16417.37 99
16418.58 101
16419.79 127
16421.00 138
16422.21 106
16423.42 113
16424.64 121
16425.85 109
16427.06 117
16428.27 116
16429.48 136
16430.69 112
16431.90 123
16433.12 96
16434.33 107
16435.54 99
16436.75 116
16437.96 123
16439.18 137
16440.39 116
16441.60 123
16442.81 121
16444.02 123
16445.24 129
16446.45 107
16447.66 119
16448.87 119
16450.08 127
16451.30 109
16452.51 117
16453.72 114
16454.93 109
16456.15 102
16457.36 141
16458.57 134
16459.78 121
16461.00 123
16462.21 116
16463.42 99
16464.64 104
16465.85 135
16467.06 122
16468.27 143
16469.49 122
16470.70 121
16471.91 114
16473.13 107
16474.34 129
16475.55 120
16476.77 132
16477.98 126
16479.19 134
16480.41 94
16481.62 101
16482.83 107
16484.05 122
16485.26 125
16486.48 112
16487.69 118
16488.90 111
16490.12 111
16491.33 117
16492.54 103
16493.76 117
16494.97 98
16496.19 115
16497.40 113
16498.61 105
16499.83 111
16501.04 109
16502.26 125
16503.47 113
16504.69 134
16505.90 116
16507.11 92
16508.33 118
16509.54 106
16510.76 145
16511.97 125
16513.19 113
16514.40 118
16515.62 111
16516.83 117
16518.05 108
16519.26 123
16520.48 110
16521.69 101
16522.91 120
16524.12 102
16525.34 122
16526.55 104
16527.77 102
16528.98 123
16530.20 123
16531.41 111
16532.63 113
16533.84 120
16535.06 102
16536.27 96
16537.49 115
16538.71 114
16539.92 103
16541.14 115
16542.35 106
16543.57 128
16544.78 98
16546.00 103
16547.22 113
16548.43 100
16549.65 105
16550.86 115
16552.08 117
16553.30 95
16554.51 126
16555.73 115
16556.94 100
16558.16 104
16559.38 102
16560.59 108
16561.81 110
16563.03 124
16564.24 131
16565.46 113
16566.68 116
16567.89 114
16569.11 135
16570.33 120
16571.54 121
16572.76 109
16573.98 134
16575.19 125
16576.41 134
16577.63 135
16578.85 99
16580.06 109
16581.28 119
16582.50 132
16583.71 107
16584.93 101
16586.15 116
16587.37 104
16588.58 115
16589.80 113
16591.02 108
16592.24 117
16593.45 114
16594.67 117
16595.89 116
16597.11 107
16598.32 96
16599.54 111
16600.76 108
16601.98 139
16603.20 109
16604.41 111
16605.63 125
16606.85 103
16608.07 123
16609.29 109
16610.51 118
16611.72 125
16612.94 94
16614.16 106
16615.38 112
16616.60 126
16617.82 98
16619.03 116
16620.25 112
16621.47 116
16622.69 100
16623.91 99
16625.13 114
16626.35 113
16627.57 116
16628.78 85
16630.00 104
16631.22 130
16632.44 115
16633.66 98
16634.88 109
16636.10 92
16637.32 108
16638.54 109
16639.76 114
16640.98 105
16642.20 132
16643.41 106
16644.63 90
16645.85 106
16647.07 108
16648.29 115
16649.51 104
16650.73 125
16651.95 116
16653.17 115
16654.39 112
16655.61 120
16656.83 115
16658.05 119
16659.27 111
16660.49 112
16661.71 94
16662.93 107
16664.15 120
16665.37 101
16666.59 121
16667.81 118
16669.03 107
16670.25 117
16671.47 125
16672.70 120
16673.92 110
16675.14 116
16676.36 123
16677.58 113
16678.80 109
16680.02 96
16681.24 106
16682.46 115
16683.68 113
16684.90 120
16686.12 103
16687.35 97
16688.57 132
16689.79 123
16691.01 123
16692.23 99
16693.45 119
16694.67 122
16695.89 110
16697.12 114
16698.34 109
16699.56 107
16700.78 109
16702.00 105
16703.22 128
16704.44 112
16705.67 110
16706.89 128
16708.11 130
16709.33 94
16710.55 103
16711.78 122
16713.00 122
16714.22 99
16715.44 97
16716.66 110
16717.89 116
16719.11 109
16720.33 87
16721.55 92
16722.78 101
16724.00 112
16725.22 102
16726.44 117
16727.67 115
16728.89 98
16730.11 117
16731.33 119
16732.56 100
16733.78 81
16735.00 105
16736.22 128
16737.45 112
16738.67 105
16739.89 104
16741.12 113
16742.34 114
16743.56 95
16744.79 101
16746.01 126
16747.23 129
16748.46 117
16749.68 91
16750.90 111
16752.13 118
16753.35 133
16754.57 106
16755.80 114
16757.02 109
16758.24 119
16759.47 105
16760.69 131
16761.92 115
16763.14 114
16764.36 95
16765.59 116
16766.81 99
16768.04 120
16769.26 125
16770.48 131
16771.71 133
16772.93 102
16774.16 87
16775.38 114
16776.60 114
16777.83 116
16779.05 98
16780.28 123
16781.50 116
16782.73 113
16783.95 118
16785.18 109
16786.40 127
16787.63 115
16788.85 97
16790.08 109
16791.30 106
16792.53 117
16793.75 114
16794.98 126
16796.20 128
16797.43 94
16798.65 104
16799.88 124
16801.10 110
16802.33 99
16803.55 101
16804.78 127
16806.00 126
16807.23 95
16808.45 115
16809.68 111
16810.90 103
16812.13 106
16813.36 106
16814.58 113
16815.81 106
16817.03 113
16818.26 126
16819.49 89
16820.71 99
16821.94 95
16823.16 124
16824.39 124
16825.62 120
16826.84 101
16828.07 105
16829.29 108
16830.52 129
16831.75 106
16832.97 113
16834.20 92
16835.43 94
16836.65 126
16837.88 102
16839.11 121
16840.33 117
16841.56 125
16842.79 122
16844.01 101
16845.24 107
16846.47 133
16847.69 101
16848.92 107
16850.15 113
16851.37 99
16852.60 106
16853.83 121
16855.06 118
16856.28 114
16857.51 101
16858.74 138
16859.97 123
16861.19 120
16862.42 130
16863.65 126
16864.88 109
16866.10 117
16867.33 104
16868.56 135
16869.79 124
16871.01 114
16872.24 114
16873.47 127
16874.70 122
16875.93 125
16877.15 134
16878.38 128
16879.61 132
16880.84 93
16882.07 121
16883.29 132
16884.52 112
16885.75 134
16886.98 124
16888.21 115
16889.44 110
16890.67 133
16891.89 127
16893.12 128
16894.35 135
16895.58 130
16896.81 148
16898.04 123
16899.27 111
16900.50 122
16901.72 131
16902.95 115
16904.18 131
16905.41 135
16906.64 141
16907.87 137
16909.10 141
16910.33 136
16911.56 114
16912.79 136
16914.02 98
16915.25 117
16916.47 132
16917.70 147
16918.93 125
16920.16 133
16921.39 146
16922.62 145
16923.85 155
16925.08 127
16926.31 134
16927.54 120
16928.77 140
16930.00 106
16931.23 119
16932.46 136
16933.69 118
16934.92 119
16936.15 121
16937.38 122
16938.61 123
16939.84 109
16941.07 132
16942.30 110
16943.53 101
16944.76 111
16946.00 129
16947.23 129
16948.46 108
16949.69 117
16950.92 120
16952.15 103
16953.38 98
16954.61 94
16955.84 112
16957.07 123
16958.30 116
16959.53 103
16960.77 121
16962.00 105
16963.23 112
16964.46 100
16965.69 113
16966.92 112
16968.15 113
16969.38 100
16970.62 119
16971.85 125
16973.08 114
16974.31 117
16975.54 114
16976.77 110
16978.01 108
16979.24 114
16980.47 116
16981.70 103
16982.93 109
16984.16 105
16985.40 134
16986.63 119
16987.86 101
16989.09 106
16990.32 131
16991.56 130
16992.79 114
16994.02 114
16995.25 123
16996.49 115
16997.72 117
16998.95 95
17000.18 103
17001.42 100
17002.65 127
17003.88 99
17005.11 111
17006.35 117
17007.58 116
17008.81 124
17010.05 118
17011.28 104
17012.51 115
17013.74 115
17014.98 114
17016.21 90
17017.44 91
17018.68 107
17019.91 137
17021.14 98
17022.38 104
17023.61 113
17024.84 141
17026.08 110
17027.31 89
17028.54 109
17029.78 117
17031.01 136
17032.25 102
17033.48 100
17034.71 118
17035.95 112
17037.18 110
17038.41 123
17039.65 141
17040.88 121
17042.12 129
17043.35 112
17044.58 100
17045.82 102
17047.05 103
17048.29 88
17049.52 91
17050.76 110
17051.99 102
17053.22 119
17054.46 96
17055.69 102
17056.93 114
17058.16 110
17059.40 95
17060.63 126
17061.87 117
17063.10 107
17064.34 108
17065.57 103
17066.81 111
17068.04 84
17069.28 90
17070.51 99
17071.75 99
17072.98 103
17074.22 126
17075.45 111
17076.69 102
17077.92 97
17079.16 105
17080.39 107
17081.63 106
17082.86 102
17084.10 100
17085.34 100
17086.57 88
17087.81 85
17089.04 83
17090.28 105
17091.51 104
17092.75 108
17093.99 110
17095.22 96
17096.46 106
17097.69 103
17098.93 94
17100.17 115
17101.40 107
17102.64 119
17103.88 100
17105.11 83
17106.35 110
17107.58 101
17108.82 115
17110.06 96
17111.29 108
17112.53 110
17113.77 109
17115.00 95
17116.24 87
17117.48 84
17118.71 108
17119.95 88
17121.19 99
17122.43 99
17123.66 91
17124.90 107
17126.14 107
17127.37 97
17128.61 91
17129.85 114
17131.09 101
17132.32 99
17133.56 78
17134.80 78
17136.03 92
17137.27 90
17138.51 88
17139.75 107
17140.99 92
17142.22 94
17143.46 110
17144.70 85
17145.94 95
17147.17 92
17148.41 95
17149.65 89
17150.89 94
17152.13 96
17153.36 94
17154.60 116
17155.84 103
17157.08 109
17158.32 105
17159.56 90
17160.79 85
17162.03 134
17163.27 120
17164.51 98
17165.75 93
17166.99 99
17168.22 95
17169.46 86
17170.70 92
17171.94 99
17173.18 109
17174.42 106
17175.66 100
17176.90 96
17178.14 97
17179.37 105
17180.61 96
17181.85 82
17183.09 95
17184.33 96
17185.57 129
17186.81 86
17188.05 87
17189.29 79
17190.53 98
17191.77 101
17193.01 105
17194.25 115
17195.49 81
17196.73 99
17197.97 93
17199.20 85
17200.44 75
17201.68 87
17202.92 92
17204.16 95
17205.40 105
17206.64 103
17207.88 102
17209.12 78
17210.36 77
17211.60 92
17212.84 95
17214.09 96
17215.33 107
17216.57 95
17217.81 92
17219.05 100
17220.29 94
17221.53 95
17222.77 98
17224.01 99
17225.25 87
17226.49 77
17227.73 71
17228.97 101
17230.21 99
17231.45 110
17232.69 77
17233.94 90
17235.18 100
17236.42 97
17237.66 107
17238.90 96
17240.14 110
17241.38 88
17242.62 83
17243.87 88
17245.11 77
17246.35 91
17247.59 100
17248.83 113
17250.07 105
17251.31 95
17252.56 96
17253.80 94
17255.04 103
17256.28 84
17257.52 103
17258.77 87
17260.01 111
17261.25 93
17262.49 89
17263.73 105
17264.98 87
17266.22 82
17267.46 95
17268.70 88
17269.94 87
17271.19 93
17272.43 84
17273.67 96
17274.91 87
17276.16 108
17277.40 89
17278.64 86
17279.88 87
17281.13 90
17282.37 107
17283.61 115
17284.86 92
17286.10 114
17287.34 98
17288.58 95
17289.83 106
17291.07 107
17292.31 97
17293.56 87
17294.80 91
17296.04 92
17297.29 97
17298.53 91
17299.77 93
17301.02 103
17302.26 83
17303.50 89
17304.75 106
17305.99 92
17307.23 89
17308.48 86
17309.72 110
17310.97 104
17312.21 75
17313.45 91
17314.70 80
17315.94 95
17317.19 86
17318.43 86
17319.67 90
17320.92 100
17322.16 82
17323.41 93
17324.65 87
17325.89 87
17327.14 84
17328.38 100
17329.63 96
17330.87 68
17332.12 97
17333.36 86
17334.61 85
17335.85 76
17337.10 90
17338.34 92
17339.59 92
17340.83 75
17342.08 92
17343.32 83
17344.56 77
17345.81 91
17347.06 108
17348.30 98
17349.55 96
17350.79 108
17352.04 105
17353.28 98
17354.53 87
17355.77 112
17357.02 116
17358.26 107
17359.51 86
17360.75 109
17362.00 93
17363.25 109
17364.49 107
17365.74 86
17366.98 79
17368.23 89
17369.47 97
17370.72 99
17371.97 91
17373.21 88
17374.46 105
17375.70 83
17376.95 116
17378.20 92
17379.44 103
17380.69 119
17381.94 108
17383.18 104
17384.43 91
17385.68 96
17386.92 100
17388.17 90
17389.41 93
17390.66 70
17391.91 87
17393.15 95
17394.40 84
17395.65 78
17396.90 71
17398.14 88
17399.39 105
17400.64 88
17401.88 92
17403.13 93
17404.38 80
17405.62 84
17406.87 100
17408.12 99
17409.37 98
17410.61 97
17411.86 114
17413.11 99
17414.36 118
17415.60 87
17416.85 97
17418.10 87
17419.35 100
17420.59 91
17421.84 94
17423.09 98
17424.34 92
17425.59 91
17426.83 92
17428.08 114
17429.33 97
17430.58 79
17431.83 81
17433.07 95
17434.32 95
17435.57 94
17436.82 90
17438.07 93
17439.32 96
17440.56 94
17441.81 83
17443.06 96
17444.31 91
17445.56 98
17446.81 91
17448.06 97
17449.31 117
17450.55 107
17451.80 92
17453.05 89
17454.30 113
17455.55 73
17456.80 84
17458.05 89
17459.30 107
17460.55 85
17461.80 104
17463.04 95
17464.29 81
17465.54 89
17466.79 94
17468.04 105
17469.29 89
17470.54 89
17471.79 74
17473.04 82
17474.29 100
17475.54 98
17476.79 89
17478.04 89
17479.29 85
17480.54 93
17481.79 83
17483.04 80
17484.29 76
17485.54 90
17486.79 102
17488.04 109
17489.29 75
17490.54 87
17491.79 99
17493.04 108
17494.29 82
17495.54 79
17496.79 92
17498.04 71
17499.29 103
17500.54 84
17501.79 96
17503.04 94
17504.30 88
17505.55 89
17506.80 87
17508.05 84
17509.30 100
17510.55 93
17511.80 76
17513.05 83
17514.30 88
17515.55 92
17516.81 91
17518.06 101
17519.31 97
17520.56 105
17521.81 82
17523.06 94
17524.31 81
17525.56 113
17526.82 96
17528.07 86
17529.32 105
17530.57 80
17531.82 78
17533.07 84
17534.33 89
17535.58 86
17536.83 96
17538.08 112
17539.33 109
17540.59 105
17541.84 110
17543.09 98
17544.34 104
17545.60 78
17546.85 99
17548.10 103
17549.35 96
17550.60 98
17551.86 97
17553.11 115
17554.36 107
17555.61 129
17556.87 90
17558.12 82
17559.37 86
17560.63 99
17561.88 105
17563.13 88
17564.38 89
17565.64 79
17566.89 98
17568.14 85
17569.40 86
17570.65 95
17571.90 83
17573.16 94
17574.41 103
17575.66 112
17576.92 107
17578.17 71
17579.42 111
17580.68 102
17581.93 107
17583.18 79
17584.44 93
17585.69 85
17586.94 80
17588.20 80
17589.45 97
17590.71 101
17591.96 77
17593.21 94
17594.47 80
17595.72 77
17596.98 111
17598.23 87
17599.48 76
17600.74 103
17601.99 86
17603.25 108
17604.50 78
17605.75 81
17607.01 83
17608.26 117
17609.52 100
17610.77 95
17612.03 98
17613.28 89
17614.54 96
17615.79 92
17617.05 101
17618.30 92
17619.56 96
17620.81 101
17622.07 82
17623.32 88
17624.58 87
17625.83 91
17627.09 103
17628.34 100
17629.60 87
17630.85 106
17632.11 104
17633.36 101
17634.62 80
17635.87 113
17637.13 89
17638.38 100
17639.64 88
17640.90 90
17642.15 81
17643.41 93
17644.66 121
17645.92 100
17647.17 109
17648.43 97
17649.69 118
17650.94 86
17652.20 101
17653.45 90
17654.71 100
17655.97 99
17657.22 87
17658.48 90
17659.74 91
17660.99 71
17662.25 90
17663.50 100
17664.76 97
17666.02 88
17667.27 93
17668.53 100
17669.79 90
17671.04 85
17672.30 94
17673.56 120
17674.81 96
17676.07 94
17677.33 92
17678.59 104
17679.84 84
17681.10 92
17682.36 91
17683.61 82
17684.87 82
17686.13 76
17687.39 100
17688.64 76
17689.90 77
17691.16 101
17692.42 97
17693.67 86
17694.93 95
17696.19 83
17697.45 97
17698.70 91
17699.96 86
17701.22 76
17702.48 65
17703.73 94
17704.99 103
17706.25 109
17707.51 87
17708.77 83
17710.02 85
17711.28 93
17712.54 101
17713.80 79
17715.06 83
17716.32 89
17717.57 84
17718.83 72
17720.09 64
17721.35 86
17722.61 99
17723.87 84
17725.13 80
17726.38 89
17727.64 101
17728.90 83
17730.16 103
17731.42 84
17732.68 92
17733.94 90
17735.20 87
17736.46 62
17737.71 89
17738.97 90
17740.23 99
17741.49 96
17742.75 92
17744.01 95
17745.27 77
17746.53 97
17747.79 97
17749.05 81
17750.31 93
17751.57 91
17752.83 96
17754.09 96
17755.35 86
17756.61 99
17757.87 85
17759.13 83
17760.39 80
17761.65 100
17762.91 111
17764.17 93
17765.43 88
17766.69 102
17767.95 75
17769.21 67
17770.47 78
17771.73 84
17772.99 103
17774.25 95
17775.51 113
17776.77 94
17778.03 85
17779.29 82
17780.55 98
17781.81 130
17783.07 116
17784.33 100
17785.59 105
17786.85 100
17788.12 91
17789.38 82
17790.64 83
17791.90 99
17793.16 82
17794.42 98
17795.68 69
17796.94 81
17798.20 84
17799.47 100
17800.73 87
17801.99 93
17803.25 107
17804.51 86
17805.77 83
17807.03 94
17808.30 83
17809.56 83
17810.82 83
17812.08 75
17813.34 101
17814.60 95
17815.87 89
17817.13 93
17818.39 84
17819.65 80
17820.91 90
17822.18 98
17823.44 89
17824.70 68
17825.96 70
17827.23 69
17828.49 78
17829.75 89
17831.01 79
17832.27 97
17833.54 94
17834.80 97
17836.06 84
17837.33 91
17838.59 85
17839.85 82
17841.11 94
17842.38 79
17843.64 95
17844.90 74
17846.16 84
17847.43 83
17848.69 75
17849.95 92
17851.22 94
17852.48 74
17853.74 77
17855.01 83
17856.27 92
17857.53 83
17858.80 91
17860.06 92
17861.32 93
17862.59 76
17863.85 91
17865.11 100
17866.38 72
17867.64 84
17868.91 95
17870.17 94
17871.43 79
17872.70 82
17873.96 95
17875.23 70
17876.49 82
17877.75 91
17879.02 101
17880.28 90
17881.55 106
17882.81 94
17884.07 98
17885.34 90
17886.60 71
17887.87 84
17889.13 100
17890.40 92
17891.66 91
17892.93 82
17894.19 97
17895.46 90
17896.72 84
17897.98 78
17899.25 101
17900.51 99
17901.78 104
17903.04 72
17904.31 82
17905.57 81
17906.84 78
17908.10 76
17909.37 74
17910.64 90
17911.90 81
17913.17 88
17914.43 82
17915.70 90
17916.96 83
17918.23 83
17919.49 80
17920.76 68
17922.02 72
17923.29 82
17924.56 84
17925.82 75
17927.09 73
17928.35 101
17929.62 85
17930.89 90
17932.15 84
17933.42 81
17934.68 88
17935.95 98
17937.22 101
17938.48 79
17939.75 102
17941.01 78
17942.28 87
17943.55 91
17944.81 81
17946.08 85
17947.35 79
17948.61 111
17949.88 81
17951.15 87
17952.41 78
17953.68 88
17954.95 87
17956.21 94
17957.48 91
17958.75 92
17960.01 90
17961.28 88
17962.55 76
17963.82 82
17965.08 86
17966.35 70
17967.62 74
17968.89 90
17970.15 68
17971.42 84
17972.69 76
17973.95 86
17975.22 82
17976.49 81
17977.76 87
17979.03 85
17980.29 83
17981.56 67
17982.83 73
17984.10 81
17985.36 66
17986.63 84
17987.90 81
17989.17 85
17990.44 61
17991.70 83
17992.97 75
17994.24 87
17995.51 76
17996.78 79
17998.05 91
17999.31 92
18000.58 98
18001.85 92
18003.12 103
18004.39 95
18005.66 89
18006.93 73
18008.19 83
18009.46 72
18010.73 98
18012.00 90
18013.27 90
18014.54 80
18015.81 86
18017.08 78
18018.35 85
18019.61 70
18020.88 104
18022.15 81
18023.42 88
18024.69 80
18025.96 92
18027.23 97
18028.50 80
18029.77 79
18031.04 78
18032.31 103
18033.58 94
18034.85 83
18036.12 83
18037.39 85
18038.66 95
18039.93 102
18041.20 81
18042.47 80
18043.74 77
18045.01 88
18046.28 82
18047.55 83
18048.82 104
18050.09 101
18051.36 93
18052.63 78
18053.90 86
18055.17 93
18056.44 86
18057.71 102
18058.98 84
18060.25 81
18061.52 76
18062.79 78
18064.06 96
18065.33 83
18066.60 82
18067.87 83
18069.14 92
18070.42 86
18071.69 65
18072.96 86
18074.23 87
18075.50 90
18076.77 98
18078.04 86
18079.31 92
18080.58 82
18081.86 110
18083.13 85
18084.40 84
18085.67 85
18086.94 81
18088.21 87
18089.48 81
18090.76 73
18092.03 100
18093.30 112
18094.57 79
18095.84 77
18097.12 94
18098.39 80
18099.66 95
18100.93 74
18102.20 89
18103.47 92
18104.75 70
18106.02 87
18107.29 73
18108.56 94
18109.84 82
18111.11 110
18112.38 72
18113.65 79
18114.93 80
18116.20 80
18117.47 89
18118.74 62
18120.02 77
18121.29 94
18122.56 91
18123.83 81
18125.11 73
18126.38 92
18127.65 92
18128.93 98
18130.20 90
18131.47 66
18132.74 91
18134.02 98
18135.29 77
18136.56 94
18137.84 79
18139.11 71
18140.38 96
18141.66 76
18142.93 80
18144.20 78
18145.48 101
18146.75 96
18148.03 72
18149.30 78
18150.57 69
18151.85 83
18153.12 77
18154.39 94
18155.67 88
18156.94 83
18158.22 70
18159.49 80
18160.76 79
18162.04 86
18163.31 87
18164.59 84
18165.86 87
18167.14 69
18168.41 89
18169.68 80
18170.96 105
18172.23 90
18173.51 76
18174.78 74
18176.06 75
18177.33 90
18178.61 77
18179.88 78
18181.16 81
18182.43 86
18183.71 86
18184.98 76
18186.26 95
18187.53 76
18188.81 82
18190.08 64
18191.36 68
18192.63 87
18193.91 73
18195.18 84
18196.46 79
18197.73 86
18199.01 76
18200.28 79
18201.56 81
18202.83 76
18204.11 87
18205.39 99
18206.66 90
18207.94 72
18209.21 83
18210.49 81
18211.77 83
18213.04 82
18214.32 72
18215.59 87
18216.87 78
18218.15 65
18219.42 76
18220.70 81
18221.97 70
18223.25 71
18224.53 75
18225.80 57
18227.08 87
18228.36 72
18229.63 74
18230.91 85
18232.19 78
18233.46 112
18234.74 82
18236.02 67
18237.29 93
18238.57 92
18239.85 90
18241.12 76
18242.40 92
18243.68 91
18244.95 94
18246.23 90
18247.51 55
18248.79 81
18250.06 93
18251.34 91
18252.62 97
18253.89 74
18255.17 75
18256.45 77
18257.73 86
18259.00 83
18260.28 67
18261.56 81
18262.84 103
18264.12 88
18265.39 96
18266.67 79
18267.95 89
18269.23 77
18270.50 83
18271.78 82
18273.06 92
18274.34 84
18275.62 89
18276.90 82
18278.17 78
18279.45 68
18280.73 87
18282.01 95
18283.29 119
18284.57 104
18285.84 85
18287.12 89
18288.40 103
18289.68 98
18290.96 100
18292.24 93
18293.52 84
18294.79 92
18296.07 87
18297.35 86
18298.63 94
18299.91 111
18301.19 97
18302.47 107
18303.75 95
18305.03 77
18306.31 96
18307.58 97
18308.86 78
18310.14 85
18311.42 77
18312.70 82
18313.98 79
18315.26 86
18316.54 74
18317.82 84
18319.10 90
18320.38 94
18321.66 87
18322.94 79
18324.22 72
18325.50 91
18326.78 96
18328.06 81
18329.34 114
18330.62 99
18331.90 85
18333.18 94
18334.46 89
18335.74 101
18337.02 83
18338.30 104
18339.58 92
18340.86 89
18342.14 84
18343.42 100
18344.70 71
18345.98 87
18347.26 89
18348.54 76
18349.83 96
18351.11 89
18352.39 87
18353.67 86
18354.95 69
18356.23 82
18357.51 78
18358.79 93
18360.07 91
18361.35 82
18362.64 79
18363.92 96
18365.20 80
18366.48 82
18367.76 82
18369.04 73
18370.32 86
18371.61 69
18372.89 80
18374.17 76
18375.45 95
18376.73 87
18378.01 74
18379.30 90
18380.58 96
18381.86 90
18383.14 79
18384.42 73
18385.70 92
18386.99 101
18388.27 110
18389.55 85
18390.83 89
18392.12 96
18393.40 97
18394.68 99
18395.96 101
18397.24 93
18398.53 87
18399.81 83
18401.09 72
18402.37 78
18403.66 83
18404.94 76
18406.22 81
18407.51 90
18408.79 73
18410.07 82
18411.35 88
18412.64 93
18413.92 80
18415.20 85
18416.49 77
18417.77 66
18419.05 76
18420.34 86
18421.62 90
18422.90 94
18424.19 91
18425.47 91
18426.75 80
18428.04 81
18429.32 90
18430.60 66
18431.89 86
18433.17 80
18434.45 88
18435.74 67
18437.02 81
18438.31 98
18439.59 81
18440.87 93
18442.16 70
18443.44 81
18444.73 87
18446.01 82
18447.29 81
18448.58 79
18449.86 66
18451.15 82
18452.43 68
18453.71 90
18455.00 92
18456.28 72
18457.57 84
18458.85 86
18460.14 69
18461.42 88
18462.71 83
18463.99 86
18465.28 90
18466.56 77
18467.85 87
18469.13 75
18470.42 87
18471.70 75
18472.99 79
18474.27 84
18475.56 84
18476.84 94
18478.13 87
18479.41 90
18480.70 77
18481.98 96
18483.27 86
18484.55 83
18485.84 86
18487.12 84
18488.41 87
18489.70 84
18490.98 84
18492.27 100
18493.55 87
18494.84 113
18496.12 92
18497.41 83
18498.70 75
18499.98 75
18501.27 83
18502.55 98
18503.84 96
18505.13 94
18506.41 102
18507.70 94
18508.99 101
18510.27 90
18511.56 98
18512.84 89
18514.13 94
18515.42 98
18516.70 89
18517.99 69
18519.28 73
18520.56 108
18521.85 91
18523.14 83
18524.42 81
18525.71 88
18527.00 94
18528.29 98
18529.57 94
18530.86 88
18532.15 90
18533.43 98
18534.72 85
18536.01 80
18537.30 89
18538.58 105
18539.87 82
18541.16 91
18542.45 86
18543.73 92
18545.02 98
18546.31 101
18547.60 86
18548.88 70
18550.17 87
18551.46 84
18552.75 89
18554.03 87
18555.32 86
18556.61 88
18557.90 76
18559.19 92
18560.47 88
18561.76 77
18563.05 102
18564.34 95
18565.63 86
18566.92 90
18568.20 76
18569.49 82
18570.78 86
18572.07 83
18573.36 83
18574.65 81
18575.94 102
18577.22 84
18578.51 84
18579.80 88
18581.09 100
18582.38 80
18583.67 92
18584.96 80
18586.25 87
18587.54 79
18588.82 83
18590.11 88
18591.40 89
18592.69 78
18593.98 98
18595.27 85
18596.56 83
18597.85 88
18599.14 80
18600.43 88
18601.72 81
18603.01 91
18604.30 102
18605.59 89
18606.88 78
18608.17 91
18609.46 94
18610.75 79
18612.04 85
18613.33 77
18614.62 120
18615.91 101
18617.20 100
18618.49 100
18619.78 74
18621.07 102
18622.36 93
18623.65 81
18624.94 105
18626.23 81
18627.52 96
18628.81 80
18630.10 89
18631.39 87
18632.68 83
18633.97 88
18635.26 67
18636.55 91
18637.84 99
18639.13 82
18640.42 84
18641.72 104
18643.01 82
18644.30 81
18645.59 71
18646.88 104
18648.17 91
18649.46 90
18650.75 102
18652.04 79
18653.34 82
18654.63 86
18655.92 101
18657.21 108
18658.50 81
18659.79 95
18661.09 88
18662.38 72
18663.67 88
18664.96 69
18666.25 93
18667.54 83
18668.84 72
18670.13 75
18671.42 89
18672.71 98
18674.00 94
18675.30 80
18676.59 94
18677.88 89
18679.17 80
18680.46 85
18681.76 75
18683.05 96
18684.34 87
18685.63 88
18686.93 73
18688.22 69
18689.51 75
18690.80 82
18692.10 80
18693.39 77
18694.68 82
18695.98 71
18697.27 93
18698.56 65
18699.85 91
18701.15 80
18702.44 79
18703.73 82
18705.03 65
18706.32 84
18707.61 70
18708.91 94
18710.20 87
18711.49 71
18712.79 71
18714.08 89
18715.37 90
18716.67 85
18717.96 85
18719.25 102
18720.55 75
18721.84 81
18723.14 83
18724.43 97
18725.72 76
18727.02 88
18728.31 68
18729.60 77
18730.90 73
18732.19 93
18733.49 85
18734.78 70
18736.08 65
18737.37 72
18738.66 81
18739.96 81
18741.25 88
18742.55 69
18743.84 83
18745.14 86
18746.43 84
18747.73 78
18749.02 90
18750.31 85
18751.61 89
18752.90 81
18754.20 81
18755.49 83
18756.79 87
18758.08 85
18759.38 73
18760.67 80
18761.97 97
18763.26 95
18764.56 75
18765.85 89
18767.15 74
18768.45 100
18769.74 75
18771.04 92
18772.33 78
18773.63 81
18774.92 88
18776.22 81
18777.51 78
18778.81 63
18780.11 103
18781.40 90
18782.70 80
18783.99 70
18785.29 96
18786.58 77
18787.88 70
18789.18 73
18790.47 77
18791.77 76
18793.07 95
18794.36 68
18795.66 87
18796.95 87
18798.25 89
18799.55 101
18800.84 68
18802.14 68
18803.44 88
18804.73 93
18806.03 75
18807.33 91
18808.62 85
18809.92 99
18811.22 69
18812.51 97
18813.81 86
18815.11 88
18816.40 86
18817.70 81
18819.00 81
18820.30 72
18821.59 85
18822.89 73
18824.19 87
18825.48 79
18826.78 89
18828.08 79
18829.38 70
18830.67 67
18831.97 92
18833.27 93
18834.57 86
18835.86 68
18837.16 74
18838.46 95
18839.76 71
18841.06 74
18842.35 77
18843.65 86
18844.95 91
18846.25 93
18847.55 79
18848.84 78
18850.14 74
18851.44 84
18852.74 82
18854.04 76
18855.34 79
18856.63 68
18857.93 83
18859.23 73
18860.53 81
18861.83 67
18863.13 93
18864.42 78
18865.72 81
18867.02 63
18868.32 74
18869.62 71
18870.92 87
18872.22 70
18873.52 66
18874.82 74
18876.11 76
18877.41 79
18878.71 86
18880.01 70
18881.31 84
18882.61 90
18883.91 70
18885.21 80
18886.51 82
18887.81 75
18889.11 93
18890.41 90
18891.71 92
18893.01 89
18894.31 90
18895.61 78
18896.91 91
18898.21 72
18899.51 76
18900.81 101
18902.11 100
18903.41 80
18904.71 95
18906.01 73
18907.31 67
18908.61 70
18909.91 85
18911.21 67
18912.51 83
18913.81 82
18915.11 75
18916.41 85
18917.71 86
18919.01 84
18920.31 75
18921.61 85
18922.91 73
18924.21 74
18925.51 66
18926.81 68
18928.11 74
18929.42 99
18930.72 77
18932.02 93
18933.32 68
18934.62 73
18935.92 88
18937.22 87
18938.52 87
18939.82 72
18941.13 76
18942.43 85
18943.73 85
18945.03 69
18946.33 80
18947.63 93
18948.93 80
18950.24 87
18951.54 104
18952.84 79
18954.14 67
18955.44 93
18956.74 85
18958.05 77
18959.35 54
18960.65 81
18961.95 93
18963.25 101
18964.56 74
18965.86 69
18967.16 77
18968.46 80
18969.77 68
18971.07 71
18972.37 73
18973.67 69
18974.98 81
18976.28 86
18977.58 85
18978.88 64
18980.19 82
18981.49 91
18982.79 98
18984.09 77
18985.40 86
18986.70 96
18988.00 82
18989.31 76
18990.61 67
18991.91 84
18993.21 77
18994.52 84
18995.82 73
18997.12 71
18998.43 55
18999.73 77
19001.03 66
19002.34 89
19003.64 65
19004.94 66
19006.25 85
19007.55 83
19008.86 80
19010.16 66
19011.46 75
19012.77 86
19014.07 78
19015.37 83
19016.68 71
19017.98 53
19019.29 80
19020.59 80
19021.89 80
19023.20 69
19024.50 75
19025.81 83
19027.11 84
19028.42 72
19029.72 91
19031.02 86
19032.33 73
19033.63 85
19034.94 84
19036.24 77
19037.55 60
19038.85 79
19040.16 86
19041.46 111
19042.77 78
19044.07 90
19045.38 71
19046.68 82
19047.99 87
19049.29 84
19050.60 84
19051.90 76
19053.21 94
19054.51 102
19055.82 68
19057.12 77
19058.43 71
19059.73 71
19061.04 96
19062.34 95
19063.65 55
19064.95 61
19066.26 101
19067.57 73
19068.87 77
19070.18 86
19071.48 87
19072.79 77
19074.10 79
19075.40 87
19076.71 73
19078.01 74
19079.32 63
19080.63 85
19081.93 62
19083.24 72
19084.54 91
19085.85 81
19087.16 88
19088.46 65
19089.77 93
19091.08 81
19092.38 65
19093.69 83
19095.00 67
19096.30 75
19097.61 74
19098.92 78
19100.22 74
19101.53 62
19102.84 71
19104.14 83
19105.45 94
19106.76 75
19108.06 73
19109.37 66
19110.68 68
19111.99 60
19113.29 74
19114.60 73
19115.91 86
19117.21 74
19118.52 82
19119.83 84
19121.14 66
19122.44 80
19123.75 83
19125.06 74
19126.37 91
19127.68 77
19128.98 65
19130.29 72
19131.60 73
19132.91 79
19134.21 86
19135.52 79
19136.83 71
19138.14 75
19139.45 87
19140.76 75
19142.06 61
19143.37 74
19144.68 84
19145.99 74
19147.30 77
19148.61 80
19149.91 60
19151.22 93
19152.53 95
19153.84 59
19155.15 78
19156.46 82
19157.77 84
19159.07 70
19160.38 74
19161.69 70
19163.00 84
19164.31 85
19165.62 86
19166.93 82
19168.24 82
19169.55 90
19170.86 90
19172.17 79
19173.47 73
19174.78 63
19176.09 75
19177.40 86
19178.71 78
19180.02 70
19181.33 69
19182.64 68
19183.95 78
19185.26 82
19186.57 78
19187.88 88
19189.19 72
19190.50 90
19191.81 84
19193.12 80
19194.43 78
19195.74 67
19197.05 72
19198.36 74
19199.67 54
19200.98 67
19202.29 77
19203.60 62
19204.91 70
19206.22 88
19207.53 83
19208.84 84
19210.15 77
19211.46 70
19212.77 88
19214.09 66
19215.40 77
19216.71 82
19218.02 72
19219.33 66
19220.64 76
19221.95 78
19223.26 73
19224.57 89
19225.88 80
19227.19 75
19228.51 66
19229.82 82
19231.13 87
19232.44 94
19233.75 102
19235.06 75
19236.37 84
19237.69 74
19239.00 75
19240.31 77
19241.62 72
19242.93 61
19244.24 68
19245.56 84
19246.87 85
19248.18 65
19249.49 53
19250.80 72
19252.12 75
19253.43 74
19254.74 79
19256.05 96
19257.36 88
19258.68 72
19259.99 82
19261.30 66
19262.61 75
19263.93 76
19265.24 86
19266.55 67
19267.86 70
19269.18 96
19270.49 79
19271.80 79
19273.11 71
19274.43 82
19275.74 91
19277.05 94
19278.36 82
19279.68 68
19280.99 71
19282.30 81
19283.62 96
19284.93 75
19286.24 68
19287.56 73
19288.87 83
19290.18 76
19291.50 76
19292.81 79
19294.12 70
19295.44 81
19296.75 81
19298.06 59
19299.38 88
19300.69 83
19302.00 71
19303.32 70
19304.63 52
19305.95 75
19307.26 85
19308.57 76
19309.89 68
19311.20 68
19312.52 74
19313.83 70
19315.14 70
19316.46 83
19317.77 87
19319.09 80
19320.40 68
19321.72 63
19323.03 83
19324.34 86
19325.66 84
19326.97 88
19328.29 89
19329.60 81
19330.92 76
19332.23 69
19333.55 78
19334.86 70
19336.18 80
19337.49 67
19338.81 51
19340.12 62
19341.44 77
19342.75 67
19344.07 75
19345.38 76
19346.70 77
19348.01 85
19349.33 85
19350.64 47
19351.96 61
19353.27 72
19354.59 90
19355.91 88
19357.22 90
19358.54 81
19359.85 66
19361.17 77
19362.48 88
19363.80 65
19365.12 88
19366.43 78
19367.75 79
19369.06 70
19370.38 65
19371.70 112
19373.01 88
19374.33 85
19375.64 67
19376.96 87
19378.28 84
19379.59 72
19380.91 72
19382.23 103
19383.54 79
19384.86 76
19386.18 65
19387.49 76
19388.81 84
19390.13 71
19391.44 71
19392.76 73
19394.08 70
19395.39 83
19396.71 78
19398.03 73
19399.34 60
19400.66 51
19401.98 76
19403.30 75
19404.61 62
19405.93 54
19407.25 64
19408.56 81
19409.88 72
19411.20 60
19412.52 71
19413.83 77
19415.15 95
19416.47 62
19417.79 67
19419.10 78
19420.42 80
19421.74 76
19423.06 53
19424.38 60
19425.69 66
19427.01 73
19428.33 78
19429.65 69
19430.97 83
19432.28 58
19433.60 76
19434.92 83
19436.24 70
19437.56 85
19438.88 81
19440.19 83
19441.51 98
19442.83 72
19444.15 66
19445.47 68
19446.79 67
19448.11 66
19449.42 68
19450.74 75
19452.06 88
19453.38 98
19454.70 70
19456.02 84
19457.34 87
19458.66 82
19459.98 72
19461.30 80
19462.61 70
19463.93 70
19465.25 72
19466.57 59
19467.89 64
19469.21 73
19470.53 68
19471.85 83
19473.17 81
19474.49 65
19475.81 85
19477.13 74
19478.45 69
19479.77 68
19481.09 83
19482.41 77
19483.73 81
19485.05 59
19486.37 63
19487.69 77
19489.01 82
19490.33 75
19491.65 76
19492.97 74
19494.29 64
19495.61 71
19496.93 76
19498.25 78
19499.57 73
19500.89 83
19502.21 77
19503.53 78
19504.85 72
19506.17 70
19507.49 80
19508.81 85
19510.14 70
19511.46 77
19512.78 98
19514.10 76
19515.42 61
19516.74 63
19518.06 86
19519.38 67
19520.70 82
19522.02 71
19523.35 78
19524.67 69
19525.99 80
19527.31 71
19528.63 71
19529.95 64
19531.27 89
19532.60 82
19533.92 62
19535.24 66
19536.56 71
19537.88 65
19539.20 65
19540.53 79
19541.85 74
19543.17 69
19544.49 82
19545.81 80
19547.14 65
19548.46 81
19549.78 76
19551.10 80
19552.42 89
19553.75 68
19555.07 65
19556.39 71
19557.71 66
19559.04 86
19560.36 64
19561.68 74
19563.00 73
19564.33 74
19565.65 64
19566.97 71
19568.30 69
19569.62 57
19570.94 66
19572.26 74
19573.59 80
19574.91 68
19576.23 81
19577.56 79
19578.88 81
19580.20 82
19581.53 94
19582.85 88
19584.17 72
19585.50 77
19586.82 60
19588.14 72
19589.47 79
19590.79 64
19592.11 71
19593.44 73
19594.76 91
19596.08 74
19597.41 85
19598.73 60
19600.06 68
19601.38 71
19602.70 74
19604.03 82
19605.35 67
19606.68 56
19608.00 70
19609.32 90
19610.65 66
19611.97 66
19613.30 67
19614.62 90
19615.95 61
19617.27 64
19618.59 70
19619.92 72
19621.24 65
19622.57 73
19623.89 72
19625.22 68
19626.54 72
19627.87 76
19629.19 66
19630.52 60
19631.84 63
19633.17 74
19634.49 73
19635.82 66
19637.14 64
19638.47 78
19639.79 80
19641.12 72
19642.44 71
19643.77 67
19645.09 81
19646.42 81
19647.74 89
19649.07 64
19650.40 55
19651.72 83
19653.05 66
19654.37 68
19655.70 63
19657.02 76
19658.35 65
19659.68 75
19661.00 84
19662.33 70
19663.65 63
19664.98 53
19666.31 71
19667.63 75
19668.96 64
19670.28 63
19671.61 66
19672.94 77
19674.26 66
19675.59 69
19676.92 66
19678.24 76
19679.57 68
19680.90 63
19682.22 66
19683.55 59
19684.88 77
19686.20 78
19687.53 79
19688.86 68
19690.18 77
19691.51 81
19692.84 76
19694.16 73
19695.49 72
19696.82 83
19698.15 71
19699.47 62
19700.80 64
19702.13 71
19703.46 83
19704.78 69
19706.11 69
19707.44 79
19708.77 80
19710.09 73
19711.42 85
19712.75 67
19714.08 61
19715.40 74
19716.73 71
19718.06 69
19719.39 69
19720.72 84
19722.04 61
19723.37 76
19724.70 69
19726.03 68
19727.36 73
19728.68 68
19730.01 59
19731.34 58
19732.67 64
19734.00 71
19735.33 63
19736.65 63
19737.98 62
19739.31 71
19740.64 65
19741.97 75
19743.30 73
19744.63 55
19745.95 65
19747.28 66
19748.61 59
19749.94 75
19751.27 65
19752.60 79
19753.93 52
19755.26 55
19756.59 79
19757.92 83
19759.25 69
19760.57 88
19761.90 77
19763.23 69
19764.56 71
19765.89 56
19767.22 81
19768.55 65
19769.88 87
19771.21 77
19772.54 70
19773.87 68
19775.20 70
19776.53 92
19777.86 70
19779.19 68
19780.52 73
19781.85 85
19783.18 76
19784.51 49
19785.84 65
19787.17 67
19788.50 83
19789.83 67
19791.16 58
19792.49 75
19793.82 82
19795.15 82
19796.48 79
19797.81 63
19799.14 58
19800.47 74
19801.81 62
19803.14 62
19804.47 53
19805.80 80
19807.13 78
19808.46 61
19809.79 71
19811.12 55
19812.45 55
19813.78 64
19815.11 53
19816.45 57
19817.78 65
19819.11 74
19820.44 71
19821.77 73
19823.10 75
19824.43 66
19825.77 63
19827.10 72
19828.43 84
19829.76 60
19831.09 79
19832.42 73
19833.76 72
19835.09 54
19836.42 75
19837.75 61
19839.08 75
19840.42 91
19841.75 55
19843.08 66
19844.41 81
19845.74 80
19847.08 82
19848.41 78
19849.74 69
19851.07 69
19852.41 75
19853.74 63
19855.07 65
19856.40 62
19857.74 82
19859.07 73
19860.40 66
19861.73 67
19863.07 75
19864.40 65
19865.73 70
19867.06 56
19868.40 66
19869.73 78
19871.06 62
19872.40 60
19873.73 74
19875.06 75
19876.40 57
19877.73 66
19879.06 73
19880.40 67
19881.73 66
19883.06 79
19884.40 89
19885.73 80
19887.06 77
19888.40 63
19889.73 66
19891.06 56
19892.40 76
19893.73 81
19895.07 74
19896.40 74
19897.73 67
19899.07 74
19900.40 66
19901.74 78
19903.07 90
19904.40 73
19905.74 66
19907.07 86
19908.41 67
19909.74 61
19911.08 70
19912.41 67
19913.74 68
19915.08 60
19916.41 63
19917.75 77
19919.08 83
19920.42 77
19921.75 74
19923.09 77
19924.42 64
19925.76 74
19927.09 63
19928.43 82
19929.76 78
19931.10 92
19932.43 70
19933.77 73
19935.10 62
19936.44 68
19937.77 74
19939.11 95
19940.44 79
19941.78 66
19943.11 85
19944.45 98
19945.78 77
19947.12 74
19948.46 89
19949.79 71
19951.13 67
19952.46 52
19953.80 75
19955.13 71
19956.47 69
19957.81 64
19959.14 66
19960.48 58
19961.81 71
19963.15 61
19964.49 74
19965.82 65
19967.16 65
19968.50 62
19969.83 56
19971.17 88
19972.51 73
19973.84 84
19975.18 70
19976.51 54
19977.85 62
19979.19 76
19980.52 55
19981.86 77
19983.20 80
19984.54 80
19985.87 69
19987.21 72
19988.55 73
19989.88 54
19991.22 68
19992.56 57
19993.89 69
19995.23 64
19996.57 61
19997.91 61
19999.24 81
20000.58 51
20001.92 67
20003.26 71
20004.59 68
20005.93 61
20007.27 69
20008.61 80
20009.94 66
20011.28 77
20012.62 62
20013.96 81
20015.30 74
20016.63 86
20017.97 71
20019.31 66
20020.65 73
20021.99 69
20023.32 58
20024.66 78
20026.00 62
20027.34 77
20028.68 78
20030.01 89
20031.35 79
20032.69 56
20034.03 91
20035.37 64
20036.71 73
20038.05 66
20039.38 73
20040.72 62
20042.06 71
20043.40 50
20044.74 88
20046.08 70
20047.42 88
20048.76 85
20050.10 49
20051.44 76
20052.77 75
20054.11 72
20055.45 50
20056.79 68
20058.13 85
20059.47 88
20060.81 67
20062.15 61
20063.49 80
20064.83 77
20066.17 88
20067.51 73
20068.85 77
20070.19 79
20071.53 92
20072.87 72
20074.21 78
20075.55 52
20076.89 75
20078.23 89
20079.57 91
20080.91 68
20082.25 67
20083.59 80
20084.93 95
20086.27 73
20087.61 69
20088.95 83
20090.29 93
20091.63 83
20092.97 64
20094.31 89
20095.65 68
20096.99 95
20098.33 67
20099.67 68
20101.01 57
20102.35 104
20103.69 89
20105.04 83
20106.38 64
20107.72 77
20109.06 89
20110.40 71
20111.74 58
20113.08 54
20114.42 83
20115.76 76
20117.11 78
20118.45 76
20119.79 82
20121.13 75
20122.47 86
20123.81 63
20125.15 64
20126.50 76
20127.84 93
20129.18 87
20130.52 62
20131.86 69
20133.21 66
20134.55 90
20135.89 83
