# Supplementary material for: MALDI-TOF MS typing enables the classification of brewing yeasts of the genus Saccharomyces to major beer styles
Source: PLoS One. 2017 Aug 9;12(8):e0181694. doi: 10.1371/journal.pone.0181694 (PMC5549903; doi:10.1371/journal.pone.0181694)
Supplement: S11 File — The directory includes 90 raw files and was zipped to “.zip”; the folder has three strains with 30 spectra per strain; S1 Text explains the raw files with an example and Table 1 represents the yeast strains used within the experiment. (ZIP) [file pone.0181694.s014.zip › 31-33/30337-338-OG-Alt-Alt-YPG-18h-E-E_2015-08-19__0_A9_1.dat]

1998.76 1571
1999.18 1621
1999.60 1849
2000.02 1888
2000.44 1771
2000.87 1681
2001.29 1613
2001.71 1744
2002.13 1798
2002.55 1671
2002.97 1715
2003.40 1639
2003.82 1710
2004.24 1812
2004.66 1640
2005.08 1648
2005.50 1898
2005.93 1764
2006.35 1625
2006.77 1832
2007.19 1688
2007.62 1765
2008.04 1829
2008.46 1787
2008.88 1714
2009.30 1798
2009.73 1753
2010.15 1736
2010.57 1755
2010.99 1799
2011.42 1678
2011.84 1710
2012.26 1735
2012.68 1565
2013.11 1678
2013.53 1573
2013.95 1549
2014.38 1718
2014.80 1739
2015.22 1552
2015.64 1579
2016.07 1623
2016.49 1473
2016.91 1547
2017.34 1555
2017.76 1484
2018.18 1592
2018.61 1673
2019.03 1565
2019.45 1775
2019.88 1624
2020.30 1715
2020.72 1667
2021.15 1943
2021.57 1860
2021.99 1592
2022.42 1587
2022.84 1571
2023.27 1451
2023.69 1576
2024.11 1613
2024.54 1517
2024.96 1565
2025.39 1530
2025.81 1494
2026.23 1563
2026.66 1579
2027.08 1582
2027.51 1610
2027.93 1535
2028.36 1458
2028.78 1417
2029.20 1457
2029.63 1398
2030.05 1488
2030.48 1590
2030.90 1396
2031.33 1424
2031.75 1466
2032.18 1498
2032.60 1484
2033.03 1553
2033.45 1624
2033.88 1637
2034.30 1658
2034.73 1649
2035.15 1598
2035.58 1610
2036.00 1665
2036.43 1475
2036.85 1560
2037.28 1591
2037.70 1706
2038.13 1691
2038.55 1705
2038.98 1768
2039.40 1639
2039.83 1554
2040.25 1729
2040.68 1663
2041.11 1835
2041.53 1735
2041.96 1716
2042.38 1698
2042.81 1654
2043.23 1561
2043.66 1481
2044.09 1578
2044.51 1746
2044.94 1659
2045.37 1560
2045.79 1543
2046.22 1683
2046.64 1796
2047.07 1876
2047.50 1815
2047.92 1694
2048.35 1578
2048.78 1603
2049.20 1721
2049.63 1613
2050.06 1647
2050.48 1625
2050.91 1564
2051.34 1757
2051.76 1732
2052.19 1585
2052.62 1372
2053.04 1485
2053.47 1716
2053.90 1576
2054.32 1546
2054.75 1682
2055.18 1602
2055.61 1556
2056.03 1547
2056.46 1473
2056.89 1527
2057.31 1493
2057.74 1553
2058.17 1586
2058.60 1561
2059.02 1596
2059.45 1577
2059.88 1537
2060.31 1527
2060.73 1536
2061.16 1629
2061.59 1390
2062.02 1379
2062.45 1512
2062.87 1567
2063.30 1523
2063.73 1532
2064.16 1650
2064.59 1869
2065.01 1936
2065.44 1919
2065.87 1670
2066.30 1542
2066.73 1698
2067.16 1833
2067.58 1740
2068.01 1903
2068.44 2069
2068.87 1947
2069.30 1822
2069.73 1596
2070.16 1731
2070.58 1628
2071.01 1626
2071.44 1714
2071.87 1761
2072.30 1672
2072.73 1826
2073.16 1863
2073.59 1700
2074.02 1601
2074.45 1690
2074.87 1708
2075.30 1673
2075.73 1731
2076.16 1796
2076.59 1641
2077.02 1804
2077.45 1831
2077.88 1696
2078.31 1731
2078.74 1835
2079.17 1945
2079.60 1928
2080.03 2035
2080.46 2149
2080.89 2215
2081.32 2305
2081.75 2382
2082.18 2255
2082.61 2264
2083.04 2277
2083.47 2330
2083.90 2149
2084.33 1959
2084.76 1961
2085.19 1971
2085.62 1900
2086.05 1709
2086.48 1660
2086.91 1869
2087.34 1695
2087.77 1536
2088.20 1793
2088.63 1742
2089.06 1750
2089.49 1599
2089.92 1614
2090.35 1646
2090.79 1605
2091.22 1582
2091.65 1590
2092.08 1661
2092.51 1532
2092.94 1554
2093.37 1518
2093.80 1751
2094.23 1688
2094.66 1587
2095.10 1655
2095.53 1913
2095.96 1650
2096.39 1616
2096.82 1604
2097.25 1653
2097.68 1717
2098.12 1790
2098.55 1651
2098.98 1583
2099.41 1551
2099.84 1666
2100.27 1652
2100.71 1516
2101.14 1535
2101.57 1604
2102.00 1640
2102.43 1672
2102.87 1525
2103.30 1463
2103.73 1441
2104.16 1535
2104.60 1513
2105.03 1499
2105.46 1494
2105.89 1649
2106.32 1630
2106.76 1568
2107.19 1796
2107.62 1867
2108.05 1804
2108.49 1748
2108.92 1759
2109.35 1944
2109.79 1796
2110.22 1897
2110.65 1855
2111.08 1769
2111.52 1749
2111.95 1838
2112.38 1755
2112.82 1789
2113.25 1642
2113.68 1599
2114.12 1620
2114.55 1673
2114.98 1696
2115.42 1559
2115.85 1459
2116.28 1500
2116.72 1645
2117.15 1546
2117.58 1513
2118.02 1672
2118.45 1662
2118.88 1650
2119.32 1729
2119.75 1639
2120.19 1607
2120.62 1643
2121.05 1581
2121.49 1819
2121.92 1623
2122.36 1652
2122.79 1692
2123.22 1692
2123.66 1596
2124.09 1715
2124.53 1699
2124.96 1485
2125.40 1523
2125.83 1547
2126.26 1569
2126.70 1567
2127.13 1590
2127.57 1449
2128.00 1523
2128.44 1601
2128.87 1633
2129.31 1639
2129.74 1562
2130.18 1631
2130.61 1595
2131.05 1585
2131.48 1620
2131.92 1565
2132.35 1575
2132.79 1552
2133.22 1643
2133.66 1727
2134.09 1565
2134.53 1692
2134.96 1773
2135.40 1619
2135.83 1533
2136.27 1596
2136.70 1689
2137.14 1809
2137.58 1959
2138.01 1928
2138.45 1572
2138.88 1598
2139.32 1702
2139.75 1703
2140.19 1670
2140.63 1720
2141.06 1794
2141.50 1642
2141.93 1628
2142.37 1585
2142.81 1460
2143.24 1558
2143.68 1409
2144.12 1570
2144.55 1614
2144.99 1588
2145.43 1524
2145.86 1572
2146.30 1389
2146.73 1437
2147.17 1553
2147.61 1517
2148.04 1593
2148.48 1577
2148.92 1588
2149.35 1635
2149.79 1779
2150.23 2062
2150.67 1885
2151.10 1851
2151.54 1881
2151.98 1910
2152.41 1875
2152.85 1886
2153.29 1851
2153.73 1816
2154.16 1761
2154.60 1820
2155.04 1725
2155.48 1707
2155.91 1795
2156.35 1589
2156.79 1542
2157.23 1667
2157.66 1797
2158.10 1659
2158.54 1582
2158.98 1607
2159.41 1539
2159.85 1472
2160.29 1649
2160.73 1685
2161.17 1574
2161.60 1624
2162.04 1601
2162.48 1636
2162.92 1532
2163.36 1585
2163.80 1892
2164.23 1793
2164.67 1758
2165.11 1714
2165.55 1831
2165.99 1826
2166.43 1929
2166.86 1835
2167.30 1723
2167.74 1791
2168.18 1783
2168.62 1977
2169.06 1921
2169.50 1886
2169.94 1917
2170.38 1799
2170.81 1901
2171.25 1957
2171.69 1837
2172.13 1816
2172.57 1952
2173.01 1963
2173.45 1936
2173.89 1884
2174.33 1771
2174.77 1774
2175.21 1777
2175.65 1835
2176.09 1936
2176.53 1938
2176.96 1849
2177.40 2049
2177.84 1928
2178.28 1955
2178.72 2018
2179.16 2142
2179.60 2065
2180.04 2124
2180.48 2172
2180.92 2197
2181.36 2163
2181.80 1885
2182.24 1929
2182.68 1929
2183.12 1872
2183.56 1695
2184.01 1746
2184.45 1614
2184.89 1586
2185.33 1728
2185.77 1687
2186.21 1584
2186.65 1570
2187.09 1556
2187.53 1610
2187.97 1779
2188.41 1804
2188.85 1737
2189.29 1766
2189.73 1662
2190.17 1776
2190.62 1799
2191.06 1764
2191.50 1750
2191.94 1818
2192.38 1736
2192.82 1644
2193.26 1612
2193.70 1663
2194.15 1718
2194.59 1679
2195.03 1686
2195.47 1700
2195.91 1685
2196.35 1813
2196.79 1943
2197.24 1788
2197.68 1590
2198.12 1647
2198.56 1800
2199.00 1933
2199.45 1740
2199.89 1705
2200.33 1785
2200.77 1668
2201.21 1693
2201.66 1807
2202.10 1913
2202.54 1795
2202.98 1767
2203.42 1666
2203.87 1697
2204.31 1741
2204.75 1694
2205.19 1792
2205.64 1659
2206.08 1692
2206.52 1845
2206.96 1955
2207.41 1899
2207.85 1815
2208.29 1710
2208.74 1908
2209.18 1981
2209.62 1897
2210.06 1820
2210.51 1914
2210.95 1781
2211.39 1935
2211.84 2073
2212.28 2027
2212.72 1689
2213.17 1750
2213.61 1859
2214.05 1841
2214.50 1990
2214.94 1716
2215.38 1668
2215.83 1773
2216.27 1659
2216.71 1713
2217.16 1751
2217.60 1667
2218.05 1705
2218.49 1682
2218.93 1658
2219.38 1711
2219.82 1571
2220.26 1569
2220.71 1615
2221.15 1632
2221.60 1703
2222.04 1672
2222.49 1581
2222.93 1667
2223.37 1787
2223.82 1645
2224.26 1874
2224.71 1982
2225.15 1990
2225.60 1868
2226.04 1866
2226.49 1925
2226.93 1874
2227.37 1904
2227.82 1842
2228.26 1991
2228.71 1998
2229.15 2008
2229.60 1923
2230.04 1941
2230.49 1878
2230.93 1943
2231.38 1944
2231.82 1899
2232.27 1985
2232.71 1863
2233.16 1854
2233.61 1817
2234.05 1816
2234.50 1832
2234.94 1809
2235.39 1805
2235.83 1858
2236.28 1956
2236.72 1758
2237.17 1852
2237.61 1960
2238.06 1897
2238.51 1738
2238.95 1825
2239.40 1747
2239.84 1931
2240.29 1915
2240.74 1694
2241.18 1653
2241.63 1614
2242.07 1551
2242.52 1715
2242.97 1551
2243.41 1528
2243.86 1565
2244.31 1664
2244.75 1694
2245.20 1699
2245.65 1581
2246.09 1723
2246.54 1672
2246.99 1702
2247.43 1674
2247.88 1710
2248.33 1753
2248.77 1594
2249.22 1730
2249.67 1734
2250.11 1763
2250.56 1744
2251.01 1688
2251.45 1669
2251.90 1588
2252.35 1632
2252.80 1696
2253.24 1742
2253.69 1720
2254.14 1721
2254.59 1767
2255.03 1892
2255.48 1721
2255.93 1712
2256.38 1714
2256.82 1630
2257.27 1674
2257.72 1737
2258.17 1696
2258.61 1651
2259.06 1600
2259.51 1603
2259.96 1689
2260.41 1775
2260.85 1918
2261.30 1946
2261.75 2021
2262.20 2181
2262.65 2314
2263.09 2365
2263.54 2365
2263.99 2468
2264.44 2581
2264.89 2733
2265.34 2533
2265.79 2689
2266.23 2503
2266.68 2473
2267.13 2560
2267.58 2807
2268.03 2644
2268.48 2729
2268.93 2552
2269.38 2780
2269.82 2511
2270.27 2490
2270.72 2532
2271.17 2471
2271.62 2218
2272.07 2052
2272.52 2049
2272.97 2139
2273.42 1947
2273.87 1986
2274.32 1904
2274.77 2061
2275.21 2029
2275.66 1885
2276.11 1773
2276.56 1856
2277.01 1835
2277.46 1709
2277.91 1713
2278.36 1775
2278.81 1952
2279.26 2042
2279.71 1933
2280.16 2055
2280.61 1878
2281.06 2035
2281.51 2082
2281.96 2357
2282.41 2382
2282.86 2332
2283.31 2370
2283.76 2348
2284.21 2267
2284.66 2074
2285.11 2211
2285.56 2190
2286.02 2156
2286.47 2060
2286.92 2004
2287.37 2005
2287.82 1969
2288.27 1984
2288.72 1956
2289.17 2273
2289.62 2270
2290.07 2413
2290.52 2702
2290.97 2592
2291.42 2941
2291.88 3032
2292.33 2936
2292.78 2889
2293.23 2984
2293.68 3144
2294.13 3162
2294.58 3038
2295.04 2936
2295.49 2865
2295.94 3080
2296.39 2710
2296.84 2508
2297.29 2447
2297.74 2472
2298.20 2351
2298.65 2377
2299.10 2147
2299.55 2035
2300.00 2044
2300.46 2021
2300.91 1966
2301.36 1928
2301.81 1976
2302.26 1863
2302.72 1733
2303.17 1793
2303.62 1883
2304.07 1897
2304.53 1774
2304.98 1896
2305.43 1810
2305.88 1770
2306.33 1785
2306.79 1807
2307.24 2035
2307.69 2011
2308.15 2163
2308.60 2159
2309.05 2124
2309.50 2113
2309.96 2183
2310.41 2197
2310.86 2303
2311.32 2178
2311.77 2196
2312.22 2106
2312.68 2062
2313.13 2000
2313.58 1865
2314.03 2055
2314.49 1956
2314.94 2035
2315.39 2097
2315.85 1892
2316.30 1802
2316.76 1806
2317.21 1946
2317.66 2012
2318.12 1869
2318.57 2086
2319.02 1928
2319.48 1888
2319.93 2180
2320.39 1913
2320.84 1878
2321.29 1891
2321.75 1924
2322.20 2015
2322.66 2184
2323.11 2100
2323.56 2024
2324.02 2144
2324.47 2156
2324.93 2304
2325.38 2179
2325.84 2051
2326.29 2170
2326.74 2216
2327.20 1980
2327.65 2039
2328.11 2116
2328.56 2159
2329.02 2070
2329.47 2134
2329.93 2064
2330.38 2131
2330.84 2073
2331.29 2275
2331.75 2485
2332.20 2355
2332.66 2142
2333.11 2211
2333.57 2233
2334.02 2229
2334.48 2184
2334.93 2073
2335.39 1990
2335.84 1725
2336.30 1930
2336.76 1958
2337.21 1977
2337.67 2056
2338.12 2256
2338.58 2349
2339.03 2398
2339.49 2531
2339.95 2636
2340.40 2756
2340.86 2753
2341.31 2839
2341.77 2878
2342.23 2770
2342.68 2859
2343.14 3093
2343.59 2983
2344.05 2955
2344.51 2893
2344.96 2850
2345.42 2828
2345.88 2859
2346.33 2635
2346.79 2924
2347.24 2773
2347.70 2614
2348.16 2656
2348.61 2680
2349.07 2673
2349.53 2511
2349.99 2445
2350.44 2380
2350.90 2165
2351.36 2044
2351.81 2049
2352.27 2010
2352.73 1925
2353.18 1905
2353.64 2023
2354.10 1912
2354.56 1910
2355.01 2043
2355.47 2017
2355.93 2130
2356.38 2003
2356.84 2000
2357.30 1862
2357.76 1686
2358.22 1997
2358.67 1986
2359.13 1959
2359.59 2024
2360.05 1845
2360.50 1816
2360.96 1966
2361.42 1970
2361.88 1992
2362.34 2122
2362.79 2173
2363.25 2222
2363.71 1949
2364.17 2031
2364.63 2185
2365.08 2162
2365.54 2101
2366.00 2048
2366.46 2263
2366.92 2185
2367.38 2185
2367.84 2354
2368.29 2287
2368.75 2304
2369.21 2353
2369.67 2431
2370.13 2377
2370.59 2307
2371.05 2366
2371.50 2470
2371.96 2333
2372.42 2333
2372.88 2070
2373.34 2006
2373.80 2140
2374.26 2039
2374.72 1842
2375.18 1824
2375.64 1997
2376.10 1934
2376.56 1983
2377.02 1999
2377.47 2038
2377.93 1930
2378.39 1924
2378.85 1912
2379.31 1984
2379.77 2023
2380.23 2051
2380.69 2136
2381.15 2183
2381.61 2204
2382.07 2093
2382.53 2107
2382.99 2173
2383.45 2213
2383.91 2091
2384.37 2120
2384.83 2047
2385.29 2116
2385.75 2029
2386.21 2062
2386.67 2000
2387.13 1958
2387.59 2002
2388.05 1870
2388.52 1909
2388.98 1846
2389.44 1915
2389.90 1924
2390.36 2021
2390.82 1932
2391.28 1927
2391.74 1847
2392.20 1837
2392.66 1753
2393.12 1863
2393.58 1932
2394.05 2037
2394.51 1960
2394.97 1845
2395.43 1941
2395.89 1990
2396.35 2014
2396.81 2000
2397.27 1925
2397.74 1982
2398.20 2142
2398.66 1933
2399.12 1814
2399.58 1882
2400.04 2052
2400.50 1935
2400.97 1783
2401.43 1602
2401.89 1732
2402.35 1719
2402.81 1804
2403.28 1712
2403.74 1757
2404.20 1840
2404.66 1898
2405.12 1698
2405.59 1635
2406.05 1682
2406.51 1809
2406.97 1803
2407.44 1798
2407.90 1853
2408.36 1726
2408.82 1923
2409.29 1893
2409.75 1796
2410.21 1832
2410.67 1819
2411.14 1703
2411.60 1744
2412.06 1804
2412.52 1795
2412.99 1764
2413.45 1709
2413.91 1748
2414.38 1787
2414.84 1725
2415.30 1954
2415.77 2174
2416.23 1887
2416.69 1955
2417.16 2152
2417.62 2253
2418.08 2196
2418.55 2222
2419.01 2339
2419.47 2336
2419.94 2277
2420.40 2293
2420.86 2423
2421.33 2532
2421.79 2387
2422.25 2248
2422.72 2259
2423.18 2394
2423.65 2348
2424.11 2051
2424.57 2244
2425.04 2347
2425.50 2286
2425.97 2232
2426.43 2031
2426.90 1998
2427.36 2162
2427.82 2079
2428.29 1984
2428.75 2122
2429.22 2155
2429.68 2029
2430.15 2085
2430.61 2148
2431.08 2078
2431.54 2040
2432.00 2123
2432.47 2153
2432.93 1904
2433.40 1875
2433.86 1951
2434.33 2028
2434.79 2045
2435.26 2110
2435.72 2045
2436.19 2197
2436.65 2133
2437.12 2150
2437.58 2419
2438.05 2309
2438.52 2639
2438.98 2658
2439.45 2808
2439.91 3055
2440.38 3072
2440.84 3321
2441.31 3250
2441.77 3430
2442.24 3551
2442.71 3487
2443.17 3131
2443.64 3083
2444.10 2833
2444.57 2792
2445.03 2611
2445.50 2543
2445.97 2367
2446.43 2194
2446.90 2007
2447.37 2089
2447.83 1900
2448.30 1985
2448.76 1929
2449.23 2049
2449.70 1895
2450.16 1875
2450.63 1860
2451.10 1794
2451.56 1797
2452.03 1868
2452.50 2032
2452.96 1734
2453.43 1752
2453.90 1857
2454.36 1881
2454.83 1913
2455.30 1720
2455.76 1812
2456.23 1890
2456.70 2021
2457.17 2016
2457.63 1876
2458.10 1765
2458.57 2022
2459.03 2024
2459.50 1972
2459.97 2019
2460.44 1910
2460.90 1873
2461.37 1956
2461.84 1995
2462.31 2022
2462.77 1903
2463.24 1900
2463.71 1960
2464.18 1840
2464.65 2009
2465.11 2049
2465.58 1987
2466.05 2002
2466.52 1842
2466.99 1907
2467.45 2047
2467.92 2207
2468.39 2216
2468.86 2160
2469.33 2119
2469.79 1881
2470.26 1880
2470.73 1881
2471.20 1957
2471.67 1952
2472.14 1940
2472.61 1865
2473.07 1755
2473.54 1833
2474.01 1733
2474.48 1852
2474.95 1734
2475.42 1734
2475.89 1642
2476.36 1706
2476.82 1807
2477.29 1832
2477.76 1893
2478.23 1916
2478.70 2108
2479.17 2305
2479.64 2271
2480.11 2246
2480.58 2486
2481.05 2501
2481.52 2564
2481.99 2603
2482.46 2413
2482.93 2471
2483.40 2522
2483.87 2378
2484.33 2229
2484.80 2080
2485.27 2030
2485.74 1918
2486.21 1977
2486.68 1856
2487.15 1909
2487.62 2065
2488.09 1954
2488.56 1903
2489.03 1998
2489.50 2023
2489.97 2062
2490.44 2014
2490.92 1906
2491.39 1813
2491.86 1990
2492.33 1942
2492.80 1939
2493.27 1986
2493.74 1829
2494.21 1850
2494.68 2015
2495.15 1993
2495.62 1961
2496.09 2096
2496.56 2004
2497.03 1985
2497.50 1907
2497.98 1914
2498.45 1927
2498.92 1910
2499.39 1987
2499.86 1901
2500.33 1905
2500.80 1818
2501.27 1824
2501.75 1909
2502.22 1727
2502.69 1695
2503.16 1754
2503.63 1807
2504.10 1623
2504.57 1706
2505.05 1786
2505.52 1822
2505.99 1741
2506.46 1683
2506.93 1869
2507.40 1909
2507.88 2000
2508.35 2199
2508.82 2218
2509.29 2114
2509.76 2290
2510.24 2212
2510.71 2330
2511.18 2252
2511.65 2192
2512.13 2320
2512.60 2676
2513.07 2434
2513.54 2188
2514.02 2299
2514.49 2278
2514.96 2218
2515.43 2176
2515.91 1887
2516.38 1970
2516.85 2009
2517.32 1975
2517.80 1996
2518.27 2074
2518.74 2038
2519.22 2026
2519.69 1993
2520.16 1834
2520.64 1914
2521.11 1817
2521.58 1944
2522.06 2069
2522.53 1926
2523.00 1743
2523.48 1838
2523.95 1972
2524.42 1957
2524.90 2102
2525.37 1977
2525.84 2193
2526.32 1963
2526.79 1917
2527.26 1928
2527.74 2050
2528.21 1922
2528.69 1957
2529.16 2030
2529.63 1902
2530.11 1878
2530.58 2021
2531.06 1855
2531.53 1852
2532.00 1896
2532.48 1920
2532.95 1872
2533.43 2050
2533.90 2111
2534.38 2055
2534.85 1963
2535.32 1832
2535.80 1817
2536.27 1952
2536.75 1851
2537.22 2077
2537.70 2076
2538.17 2025
2538.65 2001
2539.12 2085
2539.60 2061
2540.07 1910
2540.55 2051
2541.02 2030
2541.50 2097
2541.97 2089
2542.45 2138
2542.92 1885
2543.40 2173
2543.87 2066
2544.35 2010
2544.82 2042
2545.30 1993
2545.78 2143
2546.25 2173
2546.73 1995
2547.20 1965
2547.68 2160
2548.15 2157
2548.63 2215
2549.10 2369
2549.58 2304
2550.06 2398
2550.53 2404
2551.01 2420
2551.48 2476
2551.96 2425
2552.44 2416
2552.91 2466
2553.39 2577
2553.87 2627
2554.34 2724
2554.82 2692
2555.29 2955
2555.77 2863
2556.25 3026
2556.72 3126
2557.20 3099
2557.68 3350
2558.15 3346
2558.63 3378
2559.11 3070
2559.58 2943
2560.06 2730
2560.54 2598
2561.01 2307
2561.49 2392
2561.97 2348
2562.45 2165
2562.92 2199
2563.40 2033
2563.88 2101
2564.35 2015
2564.83 1881
2565.31 1797
2565.79 1845
2566.26 1733
2566.74 1876
2567.22 1777
2567.70 1836
2568.17 1766
2568.65 1734
2569.13 1670
2569.61 1805
2570.08 1841
2570.56 1818
2571.04 1865
2571.52 1673
2572.00 1867
2572.47 1822
2572.95 1834
2573.43 2005
2573.91 1761
2574.39 1768
2574.86 1920
2575.34 1979
2575.82 1880
2576.30 1961
2576.78 1859
2577.26 1904
2577.73 1885
2578.21 1968
2578.69 2083
2579.17 1920
2579.65 1881
2580.13 1989
2580.61 1915
2581.08 1983
2581.56 1916
2582.04 1965
2582.52 1988
2583.00 2134
2583.48 1956
2583.96 2050
2584.44 1954
2584.92 1970
2585.40 2074
2585.87 1941
2586.35 1867
2586.83 1843
2587.31 1997
2587.79 1908
2588.27 1971
2588.75 1907
2589.23 2014
2589.71 1994
2590.19 1789
2590.67 1771
2591.15 1838
2591.63 1969
2592.11 1919
2592.59 1932
2593.07 2010
2593.55 2093
2594.03 2007
2594.51 2078
2594.99 1989
2595.47 2111
2595.95 2223
2596.43 2402
2596.91 2157
2597.39 2234
2597.87 2329
2598.35 2261
2598.83 2072
2599.31 2075
2599.79 2136
2600.27 2038
2600.75 2049
2601.23 1969
2601.71 1908
2602.20 1976
2602.68 1905
2603.16 1857
2603.64 1931
2604.12 1813
2604.60 1712
2605.08 1841
2605.56 1863
2606.04 1799
2606.52 1795
2607.00 1852
2607.49 1985
2607.97 1960
2608.45 2044
2608.93 2018
2609.41 2213
2609.89 2162
2610.37 2226
2610.86 2432
2611.34 2512
2611.82 2482
2612.30 2485
2612.78 2468
2613.26 2493
2613.75 2454
2614.23 2394
2614.71 2217
2615.19 2257
2615.67 2286
2616.16 2198
2616.64 2086
2617.12 2096
2617.60 2197
2618.08 1985
2618.57 1856
2619.05 2056
2619.53 1900
2620.01 1782
2620.50 1822
2620.98 1801
2621.46 1979
2621.94 1964
2622.43 1873
2622.91 1812
2623.39 1717
2623.87 1731
2624.36 2002
2624.84 1948
2625.32 1847
2625.81 1875
2626.29 1903
2626.77 1781
2627.25 1781
2627.74 1820
2628.22 1700
2628.70 1811
2629.19 1926
2629.67 1936
2630.15 1852
2630.64 1897
2631.12 1966
2631.60 1884
2632.09 1902
2632.57 1902
2633.05 1849
2633.54 1887
2634.02 1939
2634.51 1853
2634.99 1848
2635.47 2122
2635.96 1942
2636.44 2000
2636.93 1987
2637.41 1682
2637.89 1788
2638.38 1780
2638.86 1893
2639.35 2056
2639.83 1798
2640.31 1996
2640.80 1956
2641.28 2029
2641.77 1892
2642.25 2074
2642.74 2018
2643.22 1952
2643.71 1972
2644.19 1863
2644.67 1818
2645.16 1759
2645.64 1733
2646.13 1791
2646.61 1863
2647.10 1923
2647.58 1854
2648.07 1868
2648.55 1873
2649.04 1743
2649.52 1859
2650.01 1874
2650.49 1852
2650.98 1899
2651.46 1861
2651.95 1807
2652.43 1916
2652.92 1868
2653.41 1797
2653.89 1695
2654.38 1932
2654.86 1854
2655.35 2035
2655.83 2103
2656.32 1902
2656.81 1893
2657.29 1764
2657.78 1892
2658.26 1948
2658.75 1899
2659.23 1878
2659.72 1863
2660.21 1795
2660.69 1758
2661.18 1656
2661.67 1613
2662.15 1861
2662.64 1965
2663.12 1943
2663.61 1755
2664.10 1783
2664.58 1830
2665.07 1925
2665.56 1968
2666.04 1884
2666.53 1983
2667.02 1964
2667.50 1965
2667.99 2072
2668.48 2150
2668.96 2030
2669.45 1913
2669.94 2080
2670.42 2156
2670.91 2544
2671.40 2376
2671.89 2343
2672.37 2472
2672.86 2748
2673.35 2893
2673.83 2771
2674.32 2787
2674.81 2992
2675.30 2838
2675.78 2827
2676.27 2868
2676.76 2852
2677.25 3091
2677.74 2743
2678.22 2929
2678.71 2838
2679.20 2819
2679.69 2895
2680.17 3016
2680.66 3099
2681.15 3104
2681.64 3106
2682.13 3193
2682.61 3239
2683.10 3326
2683.59 3548
2684.08 3331
2684.57 3439
2685.06 3509
2685.54 3374
2686.03 3504
2686.52 3294
2687.01 3064
2687.50 3120
2687.99 2994
2688.48 2891
2688.96 2666
2689.45 2435
2689.94 2396
2690.43 2421
2690.92 2177
2691.41 2171
2691.90 2097
2692.39 2124
2692.88 1990
2693.36 2115
2693.85 2097
2694.34 2098
2694.83 2202
2695.32 2498
2695.81 2388
2696.30 2342
2696.79 2360
2697.28 2366
2697.77 2329
2698.26 2500
2698.75 2451
2699.24 2378
2699.73 2528
2700.22 2589
2700.71 2719
2701.20 2742
2701.69 2506
2702.18 2613
2702.67 2562
2703.16 2425
2703.65 2508
2704.14 2604
2704.63 2415
2705.12 2359
2705.61 2192
2706.10 2132
2706.59 2297
2707.08 2171
2707.57 2237
2708.06 2148
2708.55 2034
2709.04 1900
2709.53 2036
2710.02 2107
2710.51 2013
2711.00 2043
2711.49 1937
2711.98 1881
2712.47 1876
2712.97 2005
2713.46 1818
2713.95 1915
2714.44 1956
2714.93 1893
2715.42 2048
2715.91 2125
2716.40 1924
2716.89 1969
2717.39 1997
2717.88 2059
2718.37 2042
2718.86 1970
2719.35 2078
2719.84 2077
2720.33 1993
2720.83 2028
2721.32 2002
2721.81 1968
2722.30 2093
2722.79 2253
2723.28 2128
2723.78 2178
2724.27 2075
2724.76 2023
2725.25 2209
2725.74 2266
2726.24 2189
2726.73 2010
2727.22 1890
2727.71 1959
2728.20 2017
2728.70 2007
2729.19 1781
2729.68 1739
2730.17 1963
2730.67 1819
2731.16 1803
2731.65 1842
2732.14 1830
2732.64 1710
2733.13 1802
2733.62 1866
2734.12 1924
2734.61 1894
2735.10 1977
2735.59 1809
2736.09 1802
2736.58 1935
2737.07 2089
2737.57 2014
2738.06 1978
2738.55 2079
2739.05 2303
2739.54 2073
2740.03 2048
2740.53 1998
2741.02 2076
2741.51 1883
2742.01 1866
2742.50 1907
2742.99 1986
2743.49 1883
2743.98 1878
2744.47 1802
2744.97 1767
2745.46 1822
2745.96 1846
2746.45 1892
2746.94 1768
2747.44 1829
2747.93 1720
2748.43 1963
2748.92 1894
2749.41 1861
2749.91 1786
2750.40 1689
2750.90 1850
2751.39 2002
2751.89 1904
2752.38 1853
2752.87 1890
2753.37 1949
2753.86 1925
2754.36 1949
2754.85 1958
2755.35 1918
2755.84 2101
2756.34 2053
2756.83 2081
2757.33 2141
2757.82 2133
2758.32 2026
2758.81 2093
2759.31 2022
2759.80 1988
2760.30 1934
2760.79 2071
2761.29 1924
2761.78 2036
2762.28 2017
2762.77 2055
2763.27 1946
2763.76 1978
2764.26 1851
2764.76 1744
2765.25 1844
2765.75 1795
2766.24 1821
2766.74 1845
2767.23 1882
2767.73 1878
2768.23 1808
2768.72 1835
2769.22 1891
2769.71 1811
2770.21 2025
2770.71 1960
2771.20 1801
2771.70 1838
2772.19 2027
2772.69 1966
2773.19 1957
2773.68 2056
2774.18 1934
2774.68 1965
2775.17 2074
2775.67 2133
2776.17 1926
2776.66 2136
2777.16 2220
2777.66 2265
2778.15 2128
2778.65 2294
2779.15 2352
2779.64 2370
2780.14 2233
2780.64 2220
2781.13 2238
2781.63 2213
2782.13 2229
2782.63 2177
2783.12 2249
2783.62 2093
2784.12 2177
2784.61 2110
2785.11 2043
2785.61 2046
2786.11 2074
2786.60 2141
2787.10 2250
2787.60 2105
2788.10 2153
2788.59 2194
2789.09 2301
2789.59 2046
2790.09 2089
2790.59 1866
2791.08 1972
2791.58 2103
2792.08 1830
2792.58 1916
2793.08 1945
2793.57 2361
2794.07 2443
2794.57 2544
2795.07 2823
2795.57 2917
2796.07 3040
2796.56 3263
2797.06 3492
2797.56 3716
2798.06 3901
2798.56 4149
2799.06 4499
2799.56 4501
2800.05 4080
2800.55 3915
2801.05 3989
2801.55 3736
2802.05 3549
2802.55 3574
2803.05 3146
2803.55 3075
2804.05 2864
2804.54 2612
2805.04 2744
2805.54 2850
2806.04 2928
2806.54 3042
2807.04 3068
2807.54 3412
2808.04 3864
2808.54 4043
2809.04 4298
2809.54 4688
2810.04 4973
2810.54 4746
2811.04 4680
2811.54 4464
2812.04 4234
2812.54 3968
2813.04 3706
2813.54 3396
2814.04 3066
2814.54 2746
2815.04 2691
2815.54 2520
2816.04 2379
2816.54 2312
2817.04 2368
2817.54 2386
2818.04 2304
2818.54 2381
2819.04 2256
2819.54 2367
2820.04 2273
2820.54 2145
2821.04 2223
2821.54 2394
2822.04 2309
2822.54 2307
2823.04 2371
2823.54 2414
2824.04 2407
2824.55 2339
2825.05 2382
2825.55 2486
2826.05 2459
2826.55 2441
2827.05 2484
2827.55 2608
2828.05 2490
2828.55 2448
2829.06 2600
2829.56 2446
2830.06 2190
2830.56 2228
2831.06 2133
2831.56 2271
2832.06 2317
2832.57 2096
2833.07 2121
2833.57 2227
2834.07 2169
2834.57 2171
2835.07 2123
2835.58 2175
2836.08 2374
2836.58 2352
2837.08 2258
2837.58 2323
2838.09 2359
2838.59 2318
2839.09 2315
2839.59 2249
2840.10 2386
2840.60 2479
2841.10 2350
2841.60 2302
2842.11 2198
2842.61 2098
2843.11 2256
2843.61 2091
2844.12 2126
2844.62 2158
2845.12 2117
2845.62 2167
2846.13 2134
2846.63 2094
2847.13 2225
2847.64 2278
2848.14 2234
2848.64 2424
2849.14 2249
2849.65 2465
2850.15 2649
2850.65 2573
2851.16 2440
2851.66 2203
2852.16 2161
2852.67 2055
2853.17 2136
2853.67 2132
2854.18 2305
2854.68 2226
2855.18 2056
2855.69 1969
2856.19 1947
2856.70 2075
2857.20 2121
2857.70 2255
2858.21 2022
2858.71 1835
2859.22 2065
2859.72 2313
2860.22 2140
2860.73 2084
2861.23 2151
2861.74 2368
2862.24 2155
2862.74 2062
2863.25 2202
2863.75 2259
2864.26 2162
2864.76 2182
2865.27 2094
2865.77 1984
2866.28 2017
2866.78 1904
2867.28 1948
2867.79 2027
2868.29 2164
2868.80 1995
2869.30 2109
2869.81 2197
2870.31 2079
2870.82 2104
2871.32 2048
2871.83 2118
2872.33 2201
2872.84 2059
2873.34 2106
2873.85 2271
2874.36 2172
2874.86 2229
2875.37 2349
2875.87 2331
2876.38 2253
2876.88 2178
2877.39 2408
2877.89 2324
2878.40 2239
2878.90 2639
2879.41 2677
2879.92 2627
2880.42 2816
2880.93 2878
2881.43 3212
2881.94 3180
2882.45 3226
2882.95 3293
2883.46 3655
2883.96 3838
2884.47 3720
2884.98 3814
2885.48 3856
2885.99 3791
2886.50 4004
2887.00 3826
2887.51 3965
2888.02 4072
2888.52 4243
2889.03 4276
2889.53 4351
2890.04 3963
2890.55 3926
2891.06 3858
2891.56 3516
2892.07 3310
2892.58 2949
2893.08 2902
2893.59 2536
2894.10 2461
2894.60 2743
2895.11 2660
2895.62 2457
2896.13 2449
2896.63 2580
2897.14 2476
2897.65 2513
2898.15 2766
2898.66 2782
2899.17 2678
2899.68 2821
2900.18 2757
2900.69 2726
2901.20 2629
2901.71 2864
2902.22 2669
2902.72 2572
2903.23 2711
2903.74 2728
2904.25 2869
2904.75 2810
2905.26 2624
2905.77 2697
2906.28 2576
2906.79 2492
2907.30 2737
2907.80 2715
2908.31 2607
2908.82 2553
2909.33 2695
2909.84 2617
2910.35 2478
2910.85 2239
2911.36 2198
2911.87 2288
2912.38 2505
2912.89 2397
2913.40 2389
2913.91 2409
2914.41 2306
2914.92 2420
2915.43 2339
2915.94 2494
2916.45 2572
2916.96 2402
2917.47 2372
2917.98 2427
2918.49 2440
2919.00 2475
2919.51 2437
2920.01 2398
2920.52 2484
2921.03 2452
2921.54 2660
2922.05 2644
2922.56 2586
2923.07 3038
2923.58 3226
2924.09 3673
2924.60 4160
2925.11 4414
2925.62 4686
2926.13 4924
2926.64 5028
2927.15 5074
2927.66 5043
2928.17 5114
2928.68 4935
2929.19 4483
2929.70 4068
2930.21 3618
2930.72 3334
2931.23 3021
2931.74 2789
2932.25 2799
2932.76 2511
2933.27 2431
2933.78 2451
2934.29 2286
2934.80 2474
2935.31 2400
2935.83 2265
2936.34 2345
2936.85 2372
2937.36 2302
2937.87 2280
2938.38 2264
2938.89 2072
2939.40 2220
2939.91 2279
2940.42 2304
2940.94 2276
2941.45 2347
2941.96 2333
2942.47 2307
2942.98 2502
2943.49 2455
2944.00 2473
2944.51 2633
2945.03 2709
2945.54 2952
2946.05 2978
2946.56 2933
2947.07 3134
2947.58 3073
2948.10 2984
2948.61 2991
2949.12 3168
2949.63 3006
2950.14 3015
2950.66 3005
2951.17 2810
2951.68 2886
2952.19 2993
2952.70 2849
2953.22 2704
2953.73 2626
2954.24 2624
2954.75 2606
2955.26 2287
2955.78 2144
2956.29 2393
2956.80 2555
2957.31 2429
2957.83 2281
2958.34 2289
2958.85 2409
2959.37 2487
2959.88 2495
2960.39 2542
2960.90 2727
2961.42 2798
2961.93 2626
2962.44 2673
2962.96 2753
2963.47 2736
2963.98 2876
2964.50 2705
2965.01 2615
2965.52 2552
2966.04 2595
2966.55 2409
2967.06 2443
2967.58 2273
2968.09 2303
2968.60 2328
2969.12 2187
2969.63 2145
2970.14 2111
2970.66 2114
2971.17 1967
2971.68 2092
2972.20 2117
2972.71 2019
2973.23 2109
2973.74 2126
2974.25 2261
2974.77 2263
2975.28 2362
2975.80 2139
2976.31 2150
2976.83 2126
2977.34 2065
2977.85 2121
2978.37 2175
2978.88 2117
2979.40 2011
2979.91 2116
2980.43 2167
2980.94 2352
2981.46 2311
2981.97 2362
2982.48 2344
2983.00 2284
2983.51 2324
2984.03 2364
2984.54 2204
2985.06 2439
2985.57 2441
2986.09 2491
2986.60 2615
2987.12 2570
2987.63 2419
2988.15 2304
2988.67 2267
2989.18 2423
2989.70 2418
2990.21 2370
2990.73 2323
2991.24 2115
2991.76 2276
2992.27 2264
2992.79 2284
2993.30 2340
2993.82 2382
2994.34 2251
2994.85 2280
2995.37 2371
2995.88 2410
2996.40 2290
2996.92 2563
2997.43 2619
2997.95 2929
2998.46 3033
2998.98 2891
2999.50 2860
3000.01 2899
3000.53 2701
3001.05 2844
3001.56 2718
3002.08 2895
3002.59 2916
3003.11 2873
3003.63 2843
3004.14 2735
3004.66 2816
3005.18 2985
3005.69 3252
3006.21 3231
3006.73 3156
3007.24 3096
3007.76 2784
3008.28 2788
3008.80 2758
3009.31 2752
3009.83 2710
3010.35 2529
3010.86 2422
3011.38 2331
3011.90 2312
3012.42 2335
3012.93 2465
3013.45 2326
3013.97 2291
3014.49 2187
3015.00 2208
3015.52 2246
3016.04 2243
3016.56 2467
3017.07 2485
3017.59 2514
3018.11 2437
3018.63 2381
3019.15 2412
3019.66 2568
3020.18 2653
3020.70 2863
3021.22 2654
3021.74 2675
3022.25 2722
3022.77 2833
3023.29 2932
3023.81 3006
3024.33 3211
3024.85 3118
3025.36 3189
3025.88 3213
3026.40 3072
3026.92 3297
3027.44 3169
3027.96 3270
3028.48 3063
3028.99 2736
3029.51 2843
3030.03 2674
3030.55 2541
3031.07 2430
3031.59 2408
3032.11 2168
3032.63 2326
3033.15 2371
3033.66 2208
3034.18 2517
3034.70 2643
3035.22 2604
3035.74 2411
3036.26 2430
3036.78 2529
3037.30 2635
3037.82 2589
3038.34 2615
3038.86 2627
3039.38 2500
3039.90 2668
3040.42 2398
3040.94 2234
3041.46 2176
3041.98 2186
3042.50 2160
3043.02 2127
3043.54 2132
3044.06 2174
3044.58 2177
3045.10 2417
3045.62 2408
3046.14 2171
3046.66 2173
3047.18 2238
3047.70 2201
3048.22 2032
3048.74 2191
3049.26 2268
3049.78 2221
3050.30 2105
3050.82 2178
3051.34 2293
3051.86 2344
3052.38 2258
3052.90 2130
3053.43 2225
3053.95 2158
3054.47 2132
3054.99 2227
3055.51 2231
3056.03 2183
3056.55 2171
3057.07 2035
3057.59 2244
3058.12 2231
3058.64 2094
3059.16 2054
3059.68 2021
3060.20 2143
3060.72 2115
3061.24 1973
3061.77 2016
3062.29 2148
3062.81 2135
3063.33 2011
3063.85 2142
3064.37 2234
3064.90 2224
3065.42 2317
3065.94 2194
3066.46 2210
3066.98 2331
3067.51 2297
3068.03 2248
3068.55 2514
3069.07 2585
3069.59 2465
3070.12 2364
3070.64 2351
3071.16 2246
3071.68 2386
3072.21 2398
3072.73 2272
3073.25 2341
3073.77 2368
3074.30 2427
3074.82 2400
3075.34 2515
3075.86 2538
3076.39 2479
3076.91 2514
3077.43 2538
3077.96 2470
3078.48 2420
3079.00 2470
3079.52 2460
3080.05 2390
3080.57 2654
3081.09 2459
3081.62 2538
3082.14 2728
3082.66 2611
3083.19 2549
3083.71 2614
3084.23 2643
3084.76 2668
3085.28 2626
3085.80 2693
3086.33 2556
3086.85 2458
3087.38 2524
3087.90 2440
3088.42 2357
3088.95 2358
3089.47 2622
3090.00 2615
3090.52 2586
3091.04 2564
3091.57 2379
3092.09 2401
3092.62 2470
3093.14 2542
3093.66 2627
3094.19 2620
3094.71 2510
3095.24 2599
3095.76 2525
3096.29 2574
3096.81 2645
3097.34 2824
3097.86 2817
3098.38 2897
3098.91 2970
3099.43 2954
3099.96 3336
3100.48 3959
3101.01 4127
3101.53 4213
3102.06 4659
3102.58 5198
3103.11 5496
3103.63 5610
3104.16 6594
3104.68 6826
3105.21 6708
3105.73 6279
3106.26 5853
3106.79 5828
3107.31 4998
3107.84 4644
3108.36 4014
3108.89 3686
3109.41 3703
3109.94 3434
3110.46 3511
3110.99 3411
3111.52 3627
3112.04 3471
3112.57 3472
3113.09 3675
3113.62 3428
3114.15 3350
3114.67 3158
3115.20 3269
3115.72 2798
3116.25 2670
3116.78 2482
3117.30 2539
3117.83 2447
3118.35 2460
3118.88 2393
3119.41 2208
3119.93 2273
3120.46 2275
3120.99 2261
3121.51 2320
3122.04 2279
3122.57 2382
3123.09 2387
3123.62 2236
3124.15 2136
3124.67 2414
3125.20 2354
3125.73 2262
3126.26 2006
3126.78 2115
3127.31 2176
3127.84 2225
3128.36 2112
3128.89 2312
3129.42 2192
3129.95 2164
3130.47 2314
3131.00 2355
3131.53 2255
3132.06 2481
3132.58 2214
3133.11 2317
3133.64 2090
3134.17 2179
3134.69 2148
3135.22 2163
3135.75 2204
3136.28 1975
3136.81 2216
3137.33 2368
3137.86 2414
3138.39 2478
3138.92 2562
3139.45 2309
3139.97 2282
3140.50 2319
3141.03 2338
3141.56 2330
3142.09 2240
3142.62 2108
3143.14 2093
3143.67 2151
3144.20 2163
3144.73 2173
3145.26 2146
3145.79 2273
3146.32 2362
3146.84 2417
3147.37 2544
3147.90 2463
3148.43 2653
3148.96 2860
3149.49 2675
3150.02 2689
3150.55 2701
3151.08 2901
3151.61 2643
3152.13 2618
3152.66 2518
3153.19 2570
3153.72 2445
3154.25 2257
3154.78 2272
3155.31 2405
3155.84 2516
3156.37 2543
3156.90 2523
3157.43 2493
3157.96 2383
3158.49 2543
3159.02 2654
3159.55 2339
3160.08 2530
3160.61 2444
3161.14 2286
3161.67 2298
3162.20 2079
3162.73 2102
3163.26 2136
3163.79 2255
3164.32 2263
3164.85 2127
3165.38 2268
3165.91 2218
3166.44 2255
3166.97 2135
3167.50 2147
3168.03 2249
3168.56 2082
3169.09 2076
3169.62 2270
3170.15 2118
3170.69 2073
3171.22 2238
3171.75 2131
3172.28 1979
3172.81 2013
3173.34 2094
3173.87 1998
3174.40 1966
3174.93 2104
3175.46 2192
3176.00 2373
3176.53 2321
3177.06 2312
3177.59 2317
3178.12 2400
3178.65 2456
3179.18 2381
3179.72 2446
3180.25 2460
3180.78 2457
3181.31 2295
3181.84 2426
3182.37 2263
3182.91 2394
3183.44 2494
3183.97 2429
3184.50 2207
3185.03 2219
3185.56 2214
3186.10 2220
3186.63 2164
3187.16 2297
3187.69 2229
3188.23 2284
3188.76 2261
3189.29 2040
3189.82 2064
3190.36 2083
3190.89 2134
3191.42 2128
3191.95 2107
3192.49 2144
3193.02 2239
3193.55 2347
3194.08 2345
3194.62 2352
3195.15 2364
3195.68 2300
3196.21 2395
3196.75 2471
3197.28 2405
3197.81 2305
3198.35 2238
3198.88 2577
3199.41 2744
3199.95 2661
3200.48 2437
3201.01 2587
3201.55 2623
3202.08 2466
3202.61 2641
3203.15 2800
3203.68 2709
3204.21 2869
3204.75 2754
3205.28 2666
3205.81 2762
3206.35 2776
3206.88 2803
3207.42 2368
3207.95 2356
3208.48 2393
3209.02 2375
3209.55 2492
3210.09 2323
3210.62 2326
3211.15 2461
3211.69 2511
3212.22 2594
3212.76 2470
3213.29 2507
3213.83 2595
3214.36 2404
3214.89 2238
3215.43 2251
3215.96 2358
3216.50 2224
3217.03 2271
3217.57 2329
3218.10 2359
3218.64 2335
3219.17 2281
3219.71 2364
3220.24 2432
3220.78 2462
3221.31 2445
3221.85 2345
3222.38 2278
3222.92 2361
3223.45 2339
3223.99 2147
3224.52 2184
3225.06 2274
3225.59 2325
3226.13 2463
3226.66 2374
3227.20 2331
3227.73 2606
3228.27 2391
3228.81 2347
3229.34 2183
3229.88 2216
3230.41 2125
3230.95 2086
3231.48 2142
3232.02 2169
3232.56 2306
3233.09 2089
3233.63 2193
3234.16 2293
3234.70 2071
3235.24 1966
3235.77 2084
3236.31 2206
3236.85 2227
3237.38 2149
3237.92 2170
3238.45 2306
3238.99 2302
3239.53 2376
3240.06 2458
3240.60 2350
3241.14 2506
3241.67 2335
3242.21 2419
3242.75 2337
3243.28 2222
3243.82 2276
3244.36 2355
3244.90 2280
3245.43 2205
3245.97 2299
3246.51 2251
3247.04 2248
3247.58 2400
3248.12 2336
3248.66 2256
3249.19 2178
3249.73 2267
3250.27 2381
3250.81 2270
3251.34 2287
3251.88 2308
3252.42 2231
3252.96 2312
3253.49 2401
3254.03 2375
3254.57 2488
3255.11 2410
3255.64 2398
3256.18 2380
3256.72 2380
3257.26 2568
3257.80 2567
3258.33 2632
3258.87 2768
3259.41 2717
3259.95 2676
3260.49 2540
3261.03 2545
3261.56 2815
3262.10 2787
3262.64 2964
3263.18 3213
3263.72 3422
3264.26 3249
3264.79 3498
3265.33 3579
3265.87 3741
3266.41 3678
3266.95 3768
3267.49 3819
3268.03 3955
3268.57 3979
3269.10 3978
3269.64 3854
3270.18 3717
3270.72 3481
3271.26 3279
3271.80 2988
3272.34 2989
3272.88 2861
3273.42 2747
3273.96 2595
3274.50 2592
3275.04 2641
3275.58 2643
3276.12 2674
3276.66 2626
3277.19 2431
3277.73 2421
3278.27 2528
3278.81 2685
3279.35 2614
3279.89 2624
3280.43 2608
3280.97 2632
3281.51 2857
3282.05 2671
3282.59 2536
3283.13 2706
3283.67 2637
3284.21 2853
3284.75 2930
3285.29 2812
3285.83 2913
3286.38 3002
3286.92 2780
3287.46 2818
3288.00 2982
3288.54 2939
3289.08 3040
3289.62 2915
3290.16 2670
3290.70 2793
3291.24 2721
3291.78 2799
3292.32 2896
3292.86 2919
3293.40 2866
3293.95 2923
3294.49 3211
3295.03 3256
3295.57 3373
3296.11 3805
3296.65 3671
3297.19 3788
3297.73 3779
3298.28 3547
3298.82 3503
3299.36 3508
3299.90 3473
3300.44 3147
3300.98 3176
3301.52 2861
3302.07 2684
3302.61 2598
3303.15 2574
3303.69 2679
3304.23 2684
3304.77 2714
3305.32 2655
3305.86 2650
3306.40 2497
3306.94 2443
3307.49 2633
3308.03 2661
3308.57 2507
3309.11 2557
3309.65 2511
3310.20 2314
3310.74 2376
3311.28 2409
3311.82 2452
3312.37 2444
3312.91 2537
3313.45 2689
3313.99 2749
3314.54 2714
3315.08 2617
3315.62 2548
3316.17 2640
3316.71 2750
3317.25 2949
3317.79 2803
3318.34 2834
3318.88 2797
3319.42 2779
3319.97 2627
3320.51 2632
3321.05 2632
3321.60 2518
3322.14 2588
3322.68 2531
3323.23 2596
3323.77 2560
3324.31 2538
3324.86 2592
3325.40 2525
3325.94 2388
3326.49 2320
3327.03 2341
3327.58 2534
3328.12 2319
3328.66 2171
3329.21 2234
3329.75 2280
3330.29 2247
3330.84 2258
3331.38 2256
3331.93 2142
3332.47 2302
3333.02 2237
3333.56 2383
3334.10 2644
3334.65 2625
3335.19 2729
3335.74 2886
3336.28 2998
3336.83 3073
3337.37 3223
3337.92 2908
3338.46 3129
3339.00 3275
3339.55 2923
3340.09 2913
3340.64 3036
3341.18 2878
3341.73 2698
3342.27 2630
3342.82 2484
3343.36 2385
3343.91 2383
3344.45 2562
3345.00 2458
3345.54 2475
3346.09 2413
3346.64 2308
3347.18 2309
3347.73 2428
3348.27 2391
3348.82 2454
3349.36 2540
3349.91 2569
3350.45 2558
3351.00 2615
3351.55 2496
3352.09 2515
3352.64 2778
3353.18 2622
3353.73 2789
3354.27 2867
3354.82 2968
3355.37 3036
3355.91 3133
3356.46 2926
3357.00 3031
3357.55 3183
3358.10 3159
3358.64 2949
3359.19 2759
3359.74 2692
3360.28 2744
3360.83 2528
3361.38 2364
3361.92 2301
3362.47 2222
3363.02 2191
3363.56 2047
3364.11 2061
3364.66 2095
3365.20 2068
3365.75 2252
3366.30 2204
3366.84 2181
3367.39 2145
3367.94 2109
3368.48 2110
3369.03 2197
3369.58 2161
3370.13 2186
3370.67 2068
3371.22 2248
3371.77 2230
3372.32 2132
3372.86 2094
3373.41 2082
3373.96 2155
3374.51 2315
3375.05 2254
3375.60 2031
3376.15 2109
3376.70 2002
3377.24 1984
3377.79 2075
3378.34 1885
3378.89 1952
3379.44 1993
3379.98 2093
3380.53 1968
3381.08 1911
3381.63 2015
3382.18 1946
3382.73 2031
3383.27 2022
3383.82 2148
3384.37 2107
3384.92 2045
3385.47 2136
3386.02 2142
3386.56 2027
3387.11 1919
3387.66 2087
3388.21 2281
3388.76 2183
3389.31 2189
3389.86 2268
3390.41 2239
3390.95 2169
3391.50 2250
3392.05 2410
3392.60 2171
3393.15 2156
3393.70 2140
3394.25 2204
3394.80 2163
3395.35 2119
3395.90 2215
3396.45 2121
3397.00 2134
3397.55 2112
3398.10 1911
3398.64 1864
3399.19 1853
3399.74 1854
3400.29 1969
3400.84 2001
3401.39 1846
3401.94 1939
3402.49 1978
3403.04 2009
3403.59 1976
3404.14 2016
3404.69 1907
3405.24 1956
3405.79 1981
3406.34 1961
3406.89 2056
3407.44 1909
3407.99 1966
3408.54 2028
3409.09 1991
3409.65 2019
3410.20 2043
3410.75 2025
3411.30 2036
3411.85 1792
3412.40 2034
3412.95 1977
3413.50 1932
3414.05 2054
3414.60 2113
3415.15 2210
3415.70 2000
3416.25 2162
3416.81 2009
3417.36 2168
3417.91 2184
3418.46 2071
3419.01 2086
3419.56 2002
3420.11 2028
3420.66 2083
3421.22 2044
3421.77 2028
3422.32 2086
3422.87 2136
3423.42 2197
3423.97 2257
3424.52 2177
3425.08 2126
3425.63 2068
3426.18 2246
3426.73 2310
3427.28 2268
3427.84 2170
3428.39 2169
3428.94 2182
3429.49 2334
3430.04 2309
3430.60 2053
3431.15 2016
3431.70 2165
3432.25 2131
3432.80 2278
3433.36 2274
3433.91 2207
3434.46 2229
3435.01 2149
3435.57 2016
3436.12 2049
3436.67 2167
3437.22 2102
3437.78 2012
3438.33 2094
3438.88 2202
3439.44 2167
3439.99 2314
3440.54 2187
3441.09 2389
3441.65 2357
3442.20 2387
3442.75 2217
3443.31 2122
3443.86 1991
3444.41 2068
3444.97 2054
3445.52 2049
3446.07 1935
3446.63 2144
3447.18 2192
3447.73 2107
3448.29 2118
3448.84 2075
3449.40 2011
3449.95 2159
3450.50 2109
3451.06 1901
3451.61 1802
3452.16 1868
3452.72 1833
3453.27 1916
3453.83 2043
3454.38 2032
3454.93 1950
3455.49 2039
3456.04 2212
3456.60 1958
3457.15 1965
3457.71 2080
3458.26 1977
3458.81 2034
3459.37 2065
3459.92 2044
3460.48 2090
3461.03 2316
3461.59 2289
3462.14 2065
3462.70 2134
3463.25 2169
3463.81 2104
3464.36 2183
3464.92 2041
3465.47 2158
3466.03 2275
3466.58 2105
3467.14 2229
3467.69 2116
3468.25 2253
3468.80 2253
3469.36 2179
3469.91 2291
3470.47 2352
3471.02 2196
3471.58 2142
3472.13 2195
3472.69 2187
3473.24 2347
3473.80 2220
3474.36 2194
3474.91 2283
3475.47 2164
3476.02 2265
3476.58 2216
3477.13 2348
3477.69 2348
3478.25 2283
3478.80 2341
3479.36 2486
3479.91 2564
3480.47 2619
3481.03 2460
3481.58 2469
3482.14 2628
3482.70 2575
3483.25 2713
3483.81 2621
3484.37 2407
3484.92 2475
3485.48 2506
3486.04 2561
3486.59 2441
3487.15 2631
3487.71 2855
3488.26 2907
3488.82 3044
3489.38 3260
3489.93 3483
3490.49 3467
3491.05 3602
3491.60 3772
3492.16 4351
3492.72 4872
3493.27 4880
3493.83 4907
3494.39 5011
3494.95 4991
3495.50 4696
3496.06 4664
3496.62 4485
3497.18 4663
3497.73 4565
3498.29 4571
3498.85 5025
3499.41 5534
3499.96 5729
3500.52 6056
3501.08 6337
3501.64 5925
3502.20 6431
3502.75 6515
3503.31 6560
3503.87 6224
3504.43 6512
3504.99 6508
3505.54 6517
3506.10 6447
3506.66 6369
3507.22 6611
3507.78 6229
3508.34 5760
3508.89 5491
3509.45 5111
3510.01 4835
3510.57 4450
3511.13 3817
3511.69 3700
3512.25 3479
3512.80 3284
3513.36 3252
3513.92 3078
3514.48 3091
3515.04 3222
3515.60 2938
3516.16 2773
3516.72 2729
3517.28 2824
3517.83 3057
3518.39 2999
3518.95 3118
3519.51 3252
3520.07 3422
3520.63 3349
3521.19 3345
3521.75 3588
3522.31 3534
3522.87 3606
3523.43 3518
3523.99 3632
3524.55 3711
3525.11 3998
3525.67 3934
3526.23 3932
3526.79 3895
3527.35 3890
3527.91 3452
3528.47 3323
3529.03 3224
3529.59 3041
3530.15 2905
3530.71 2764
3531.27 2758
3531.83 2635
3532.39 2606
3532.95 2529
3533.51 2397
3534.07 2622
3534.63 2614
3535.19 2500
3535.75 2586
3536.31 2704
3536.87 2734
3537.43 2812
3537.99 2898
3538.55 2821
3539.12 2811
3539.68 2845
3540.24 3100
3540.80 2979
3541.36 3013
3541.92 3317
3542.48 3210
3543.04 3270
3543.60 3546
3544.16 3462
3544.73 3532
3545.29 3602
3545.85 3237
3546.41 3349
3546.97 3287
3547.53 3120
3548.09 2919
3548.66 2817
3549.22 2743
3549.78 2592
3550.34 2906
3550.90 2779
3551.46 2634
3552.03 2585
3552.59 2626
3553.15 2695
3553.71 2606
3554.27 2499
3554.84 2678
3555.40 2524
3555.96 2625
3556.52 2448
3557.09 2455
3557.65 2559
3558.21 2328
3558.77 2310
3559.33 2258
3559.90 2341
3560.46 2294
3561.02 2241
3561.58 2324
3562.15 2492
3562.71 2586
3563.27 2467
3563.84 2488
3564.40 2449
3564.96 2445
3565.52 2433
3566.09 2500
3566.65 2264
3567.21 2377
3567.78 2360
3568.34 2280
3568.90 2164
3569.47 2196
3570.03 2230
3570.59 2216
3571.16 2175
3571.72 2157
3572.28 2212
3572.85 2264
3573.41 2281
3573.97 2510
3574.54 2473
3575.10 2371
3575.66 2332
3576.23 2229
3576.79 2296
3577.36 2375
3577.92 2452
3578.48 2370
3579.05 2384
3579.61 2404
3580.18 2436
3580.74 2465
3581.30 2216
3581.87 2289
3582.43 2243
3583.00 2357
3583.56 2226
3584.13 2264
3584.69 2343
3585.25 2344
3585.82 2309
3586.38 2256
3586.95 2214
3587.51 2285
3588.08 2358
3588.64 2277
3589.21 2178
3589.77 2270
3590.34 2145
3590.90 2365
3591.47 2352
3592.03 2204
3592.60 2234
3593.16 2334
3593.73 2351
3594.29 2334
3594.86 2192
3595.42 2174
3595.99 2245
3596.55 2457
3597.12 2248
3597.68 2115
3598.25 2363
3598.82 2550
3599.38 2452
3599.95 2400
3600.51 2641
3601.08 2645
3601.64 2648
3602.21 2675
3602.78 2748
3603.34 2549
3603.91 2677
3604.47 2519
3605.04 2719
3605.61 2540
3606.17 2469
3606.74 2274
3607.30 2298
3607.87 2307
3608.44 2232
3609.00 2149
3609.57 2265
3610.14 2162
3610.70 2291
3611.27 2206
3611.84 2142
3612.40 2414
3612.97 2489
3613.54 2580
3614.10 2798
3614.67 3246
3615.24 3825
3615.80 4487
3616.37 5067
3616.94 5650
3617.50 6545
3618.07 7552
3618.64 8391
3619.21 8325
3619.77 8931
3620.34 9390
3620.91 8825
3621.47 8294
3622.04 7653
3622.61 6657
3623.18 5686
3623.74 5211
3624.31 4789
3624.88 3893
3625.45 3663
3626.01 3249
3626.58 2909
3627.15 2653
3627.72 2599
3628.29 2471
3628.85 2344
3629.42 2313
3629.99 2400
3630.56 2383
3631.13 2301
3631.69 2211
3632.26 2288
3632.83 2340
3633.40 2229
3633.97 2363
3634.54 2236
3635.10 2197
3635.67 2334
3636.24 2219
3636.81 2138
3637.38 2015
3637.95 2377
3638.52 2454
3639.08 2430
3639.65 2573
3640.22 2890
3640.79 3064
3641.36 3149
3641.93 3395
3642.50 3511
3643.07 3443
3643.64 3499
3644.20 3550
3644.77 3576
3645.34 3640
3645.91 3436
3646.48 3493
3647.05 3541
3647.62 3468
3648.19 3421
3648.76 3485
3649.33 3280
3649.90 3266
3650.47 3423
3651.04 3579
3651.61 3283
3652.18 3297
3652.75 3096
3653.32 3159
3653.89 3380
3654.46 3226
3655.03 3442
3655.60 3390
3656.17 3449
3656.74 3159
3657.31 3251
3657.88 3481
3658.45 3646
3659.02 3695
3659.59 3553
3660.16 3447
3660.73 3516
3661.30 3512
3661.87 3427
3662.44 3411
3663.01 3386
3663.58 3102
3664.15 3040
3664.72 2945
3665.29 2864
3665.86 2852
3666.43 2856
3667.01 2862
3667.58 2850
3668.15 2695
3668.72 2806
3669.29 2699
3669.86 2620
3670.43 2509
3671.00 2549
3671.57 2713
3672.15 2755
3672.72 2645
3673.29 2603
3673.86 2670
3674.43 2722
3675.00 2836
3675.57 2690
3676.15 2542
3676.72 2529
3677.29 2637
3677.86 2555
3678.43 2647
3679.00 2576
3679.58 2640
3680.15 2541
3680.72 2570
3681.29 2536
3681.86 2613
3682.44 2505
3683.01 2365
3683.58 2392
3684.15 2348
3684.73 2322
3685.30 2551
3685.87 2739
3686.44 2748
3687.02 2779
3687.59 2893
3688.16 2933
3688.73 3273
3689.31 3715
3689.88 3561
3690.45 3513
3691.02 3580
3691.60 3789
3692.17 3603
3692.74 3882
3693.32 3538
3693.89 3355
3694.46 3224
3695.03 3006
3695.61 2745
3696.18 2776
3696.75 2711
3697.33 2607
3697.90 2554
3698.47 2523
3699.05 2578
3699.62 2533
3700.19 2762
3700.77 2765
3701.34 2575
3701.91 2449
3702.49 2641
3703.06 2683
3703.64 2817
3704.21 2463
3704.78 2494
3705.36 2381
3705.93 2380
3706.51 2623
3707.08 2538
3707.65 2622
3708.23 2664
3708.80 2574
3709.38 2451
3709.95 2519
3710.52 2462
3711.10 2540
3711.67 2441
3712.25 2520
3712.82 2420
3713.40 2547
3713.97 2411
3714.55 2469
3715.12 2522
3715.69 2403
3716.27 2657
3716.84 2435
3717.42 2382
3717.99 2399
3718.57 2570
3719.14 2603
3719.72 2555
3720.29 2332
3720.87 2361
3721.44 2492
3722.02 2352
3722.59 2313
3723.17 2294
3723.75 2277
3724.32 2063
3724.90 2135
3725.47 1932
3726.05 2034
3726.62 2045
3727.20 2035
3727.77 2287
3728.35 2514
3728.92 2338
3729.50 2358
3730.08 2579
3730.65 2722
3731.23 2875
3731.80 3178
3732.38 3440
3732.96 3650
3733.53 3755
3734.11 3892
3734.68 4059
3735.26 3944
3735.84 3844
3736.41 4066
3736.99 4049
3737.57 3618
3738.14 3333
3738.72 3200
3739.30 3000
3739.87 2774
3740.45 2595
3741.03 2473
3741.60 2419
3742.18 2362
3742.76 2315
3743.33 2132
3743.91 2253
3744.49 2284
3745.06 2275
3745.64 2186
3746.22 2276
3746.79 2347
3747.37 2165
3747.95 2169
3748.53 2307
3749.10 2380
3749.68 2186
3750.26 2077
3750.83 2148
3751.41 2104
3751.99 2031
3752.57 1994
3753.14 1922
3753.72 1949
3754.30 2046
3754.88 2090
3755.46 2160
3756.03 2144
3756.61 2067
3757.19 2066
3757.77 2061
3758.35 2101
3758.92 2165
3759.50 2188
3760.08 2169
3760.66 2222
3761.24 2112
3761.81 2186
3762.39 2280
3762.97 2494
3763.55 2411
3764.13 2398
3764.71 2501
3765.28 2327
3765.86 2425
3766.44 2534
3767.02 2403
3767.60 2362
3768.18 2318
3768.76 2426
3769.34 2309
3769.91 2361
3770.49 2295
3771.07 2254
3771.65 2153
3772.23 2215
3772.81 2170
3773.39 2105
3773.97 2195
3774.55 2279
3775.13 2358
3775.71 2174
3776.28 2132
3776.86 2253
3777.44 2167
3778.02 2046
3778.60 2025
3779.18 2019
3779.76 2117
3780.34 2093
3780.92 2064
3781.50 2090
3782.08 2048
3782.66 1951
3783.24 2163
3783.82 2110
3784.40 2174
3784.98 2194
3785.56 2232
3786.14 2202
3786.72 2232
3787.30 2070
3787.88 2021
3788.46 2101
3789.04 2064
3789.62 2033
3790.20 2090
3790.78 2209
3791.36 2108
3791.94 2049
3792.53 1904
3793.11 1980
3793.69 2163
3794.27 2126
3794.85 2175
3795.43 2071
3796.01 2050
3796.59 2072
3797.17 2225
3797.75 2003
3798.33 1986
3798.91 1991
3799.50 2106
3800.08 2138
3800.66 2056
3801.24 2174
3801.82 2161
3802.40 2244
3802.98 2175
3803.57 2361
3804.15 2445
3804.73 2438
3805.31 2375
3805.89 2358
3806.47 2368
3807.05 2391
3807.64 2368
3808.22 2570
3808.80 2635
3809.38 2552
3809.96 2589
3810.55 2502
3811.13 2556
3811.71 2662
3812.29 2945
3812.87 2899
3813.46 2697
3814.04 2693
3814.62 2689
3815.20 2643
3815.79 2676
3816.37 2632
3816.95 2709
3817.53 2501
3818.12 2507
3818.70 2531
3819.28 2467
3819.86 2375
3820.45 2297
3821.03 2242
3821.61 2074
3822.20 2021
3822.78 2101
3823.36 2157
3823.94 2204
3824.53 2074
3825.11 2127
3825.69 2077
3826.28 2041
3826.86 2160
3827.44 2236
3828.03 2169
3828.61 2465
3829.19 2312
3829.78 2395
3830.36 2483
3830.94 2521
3831.53 2407
3832.11 2457
3832.69 2558
3833.28 2468
3833.86 2400
3834.45 2370
3835.03 2390
3835.61 2382
3836.20 2512
3836.78 2421
3837.37 2299
3837.95 2312
3838.53 2463
3839.12 2370
3839.70 2317
3840.29 2224
3840.87 2193
3841.46 2287
3842.04 2194
3842.62 2150
3843.21 2189
3843.79 2179
3844.38 2163
3844.96 2155
3845.55 2215
3846.13 2296
3846.72 2426
3847.30 2281
3847.89 2298
3848.47 2300
3849.06 2172
3849.64 2181
3850.23 2209
3850.81 2187
3851.40 2239
3851.98 2155
3852.57 2225
3853.15 2134
3853.74 2257
3854.32 2351
3854.91 2438
3855.49 2505
3856.08 2540
3856.66 2721
3857.25 2846
3857.84 2943
3858.42 3463
3859.01 3965
3859.59 4576
3860.18 4942
3860.76 5764
3861.35 6214
3861.94 6519
3862.52 7049
3863.11 7558
3863.69 7736
3864.28 7424
3864.87 7440
3865.45 7117
3866.04 6810
3866.62 6181
3867.21 5534
3867.80 4989
3868.38 4427
3868.97 4097
3869.56 3744
3870.14 3475
3870.73 3234
3871.32 3190
3871.90 3078
3872.49 2925
3873.08 2923
3873.66 2892
3874.25 3212
3874.84 3107
3875.42 3177
3876.01 3403
3876.60 3346
3877.19 3100
3877.77 3064
3878.36 2946
3878.95 2611
3879.53 2561
3880.12 2632
3880.71 2540
3881.30 2527
3881.88 2604
3882.47 2522
3883.06 2422
3883.65 2326
3884.23 2382
3884.82 2481
3885.41 2313
3886.00 2319
3886.58 2440
3887.17 2504
3887.76 2618
3888.35 2637
3888.94 2666
3889.52 2731
3890.11 2818
3890.70 2903
3891.29 2812
3891.88 2773
3892.46 2728
3893.05 2741
3893.64 2708
3894.23 2910
3894.82 2820
3895.41 2730
3895.99 2634
3896.58 2627
3897.17 2556
3897.76 2794
3898.35 2687
3898.94 2706
3899.53 2666
3900.12 2642
3900.70 2852
3901.29 2878
3901.88 2937
3902.47 2926
3903.06 2829
3903.65 2687
3904.24 2586
3904.83 2566
3905.42 2570
3906.01 2491
3906.60 2472
3907.18 2454
3907.77 2595
3908.36 2419
3908.95 2185
3909.54 2163
3910.13 2230
3910.72 2205
3911.31 2248
3911.90 2251
3912.49 2135
3913.08 2290
3913.67 2111
3914.26 2190
3914.85 2197
3915.44 2360
3916.03 2166
3916.62 2124
3917.21 2169
3917.80 2074
3918.39 2185
3918.98 2130
3919.57 2132
3920.16 2239
3920.75 2171
3921.34 2245
3921.93 2299
3922.52 2182
3923.11 2108
3923.70 2152
3924.30 2135
3924.89 2103
3925.48 2172
3926.07 2119
3926.66 2150
3927.25 2065
3927.84 2189
3928.43 2235
3929.02 2287
3929.61 2509
3930.20 2587
3930.80 2476
3931.39 2491
3931.98 2596
3932.57 2644
3933.16 2389
3933.75 2500
3934.34 2381
3934.93 2484
3935.53 2267
3936.12 2090
3936.71 2115
3937.30 1981
3937.89 1986
3938.48 2076
3939.08 2007
3939.67 1910
3940.26 2072
3940.85 2136
3941.44 1988
3942.04 2108
3942.63 2069
3943.22 2030
3943.81 2008
3944.40 1993
3945.00 2115
3945.59 2083
3946.18 2017
3946.77 2007
3947.36 2085
3947.96 1999
3948.55 2058
3949.14 1973
3949.73 1906
3950.33 1956
3950.92 1858
3951.51 1871
3952.11 1902
3952.70 1997
3953.29 1985
3953.88 2085
3954.48 2036
3955.07 2049
3955.66 2081
3956.26 1920
3956.85 2047
3957.44 2045
3958.04 1946
3958.63 1982
3959.22 2000
3959.81 2062
3960.41 1959
3961.00 2058
3961.60 1992
3962.19 1837
3962.78 1957
3963.38 1980
3963.97 2043
3964.56 2122
3965.16 2209
3965.75 2183
3966.34 2130
3966.94 2254
3967.53 2264
3968.13 2060
3968.72 2123
3969.31 2184
3969.91 2249
3970.50 2108
3971.10 2052
3971.69 2170
3972.28 2045
3972.88 2098
3973.47 2089
3974.07 2060
3974.66 2099
3975.26 2175
3975.85 2208
3976.45 2040
3977.04 2170
3977.63 2250
3978.23 2154
3978.82 2242
3979.42 2181
3980.01 2104
3980.61 2114
3981.20 1907
3981.80 1946
3982.39 2072
3982.99 2066
3983.58 2086
3984.18 2209
3984.77 2099
3985.37 2007
3985.96 2112
3986.56 1945
3987.16 1866
3987.75 1860
3988.35 1956
3988.94 1887
3989.54 1927
3990.13 2013
3990.73 1875
3991.32 2054
3991.92 2001
3992.52 2154
3993.11 2162
3993.71 2294
3994.30 2331
3994.90 2298
3995.50 2186
3996.09 2172
3996.69 2247
3997.28 2055
3997.88 2280
3998.48 2329
3999.07 2231
3999.67 2230
4000.26 2251
4000.86 2135
4001.46 2146
4002.05 2060
4002.65 2061
4003.25 2131
4003.84 2211
4004.44 2269
4005.04 2113
4005.63 2202
4006.23 2325
4006.83 2365
4007.42 2274
4008.02 2398
4008.62 2276
4009.21 2257
4009.81 2191
4010.41 2409
4011.01 2574
4011.60 2489
4012.20 2486
4012.80 2615
4013.40 2860
4013.99 2977
4014.59 3068
4015.19 3304
4015.78 3383
4016.38 3823
4016.98 4031
4017.58 4036
4018.18 4153
4018.77 4129
4019.37 4062
4019.97 4067
4020.57 3882
4021.16 3867
4021.76 3502
4022.36 3153
4022.96 3066
4023.56 2968
4024.15 2703
4024.75 2480
4025.35 2487
4025.95 2440
4026.55 2493
4027.15 2412
4027.74 2387
4028.34 2540
4028.94 2404
4029.54 2382
4030.14 2444
4030.74 2270
4031.34 2458
4031.93 2337
4032.53 2484
4033.13 2465
4033.73 2423
4034.33 2301
4034.93 2479
4035.53 2430
4036.13 2395
4036.73 2355
4037.32 2301
4037.92 2351
4038.52 2373
4039.12 2542
4039.72 2377
4040.32 2254
4040.92 2173
4041.52 2206
4042.12 2212
4042.72 2143
4043.32 2147
4043.92 2140
4044.52 2206
4045.12 2163
4045.72 2174
4046.32 2276
4046.92 2340
4047.52 2007
4048.12 2218
4048.72 2250
4049.32 2133
4049.92 2260
4050.52 2324
4051.12 2150
4051.72 2232
4052.32 2381
4052.92 2171
4053.52 2255
4054.12 2359
4054.72 2212
4055.32 2300
4055.92 2250
4056.52 2115
4057.12 2105
4057.72 2042
4058.32 2231
4058.92 2136
4059.52 2120
4060.12 2173
4060.72 2157
4061.33 2048
4061.93 1914
4062.53 1781
4063.13 1838
4063.73 1928
4064.33 1982
4064.93 1752
4065.53 1728
4066.13 1858
4066.74 1980
4067.34 2026
4067.94 2028
4068.54 1770
4069.14 1845
4069.74 1840
4070.34 1710
4070.95 1720
4071.55 2002
4072.15 1959
4072.75 1827
4073.35 1901
4073.95 1870
4074.56 1824
4075.16 1887
4075.76 1887
4076.36 1856
4076.96 1874
4077.57 1868
4078.17 2013
4078.77 1972
4079.37 1818
4079.97 1855
4080.58 1855
4081.18 1747
4081.78 1784
4082.38 1807
4082.99 1890
4083.59 1809
4084.19 1843
4084.79 1739
4085.40 1855
4086.00 1702
4086.60 1649
4087.21 1738
4087.81 1860
4088.41 1863
4089.01 1801
4089.62 1840
4090.22 1744
4090.82 1631
4091.43 1793
4092.03 1790
4092.63 1883
4093.24 1885
4093.84 1949
4094.44 2019
4095.05 1980
4095.65 2144
4096.25 1985
4096.86 2085
4097.46 2138
4098.06 1992
4098.67 1887
4099.27 1816
4099.87 1867
4100.48 1908
4101.08 1798
4101.69 1767
4102.29 1922
4102.89 1903
4103.50 1883
4104.10 1833
4104.71 1835
4105.31 1857
4105.91 1725
4106.52 1720
4107.12 1838
4107.73 1758
4108.33 1690
4108.94 1879
4109.54 1566
4110.14 1693
4110.75 1811
4111.35 1761
4111.96 1770
4112.56 1749
4113.17 1635
4113.77 1786
4114.38 1829
4114.98 1746
4115.59 1808
4116.19 1740
4116.80 1684
4117.40 1786
4118.01 1763
4118.61 1748
4119.22 1769
4119.82 1757
4120.43 1866
4121.03 1953
4121.64 1761
4122.24 1934
4122.85 1827
4123.46 1731
4124.06 1664
4124.67 1778
4125.27 1840
4125.88 1907
4126.48 1976
4127.09 1938
4127.69 1844
4128.30 1829
4128.91 1736
4129.51 1799
4130.12 1913
4130.72 1857
4131.33 1995
4131.94 2005
4132.54 1883
4133.15 1784
4133.76 1864
4134.36 1833
4134.97 1934
4135.57 2083
4136.18 2123
4136.79 2213
4137.39 2345
4138.00 2343
4138.61 2336
4139.21 2379
4139.82 2500
4140.43 2499
4141.03 2518
4141.64 2587
4142.25 2520
4142.85 2470
4143.46 2435
4144.07 2337
4144.67 2230
4145.28 2249
4145.89 2083
4146.50 2050
4147.10 1969
4147.71 1945
4148.32 1798
4148.93 1883
4149.53 1803
4150.14 1732
4150.75 1717
4151.36 1830
4151.96 1630
4152.57 1728
4153.18 1768
4153.79 1745
4154.39 1700
4155.00 1717
4155.61 1807
4156.22 1688
4156.82 1728
4157.43 1626
4158.04 1719
4158.65 1740
4159.26 1703
4159.87 1804
4160.47 1889
4161.08 1728
4161.69 1785
4162.30 1982
4162.91 2000
4163.52 1987
4164.12 1929
4164.73 1957
4165.34 2040
4165.95 2068
4166.56 1910
4167.17 1988
4167.78 2071
4168.38 1930
4168.99 2075
4169.60 2036
4170.21 2062
4170.82 2084
4171.43 1931
4172.04 1901
4172.65 1863
4173.26 2011
4173.86 2039
4174.47 2020
4175.08 1948
4175.69 1862
4176.30 1878
4176.91 1959
4177.52 2122
4178.13 2080
4178.74 2142
4179.35 1994
4179.96 2025
4180.57 2029
4181.18 1941
4181.79 2000
4182.40 2029
4183.01 1909
4183.62 1874
4184.23 2014
4184.84 1913
4185.45 1856
4186.06 1799
4186.67 1862
4187.28 1848
4187.89 1999
4188.50 1892
4189.11 1969
4189.72 1983
4190.33 2006
4190.94 1882
4191.55 1894
4192.16 2075
4192.77 2280
4193.38 2199
4193.99 2134
4194.60 2259
4195.21 2223
4195.82 2549
4196.44 2311
4197.05 2209
4197.66 2182
4198.27 2226
4198.88 2160
4199.49 2213
4200.10 2228
4200.71 2139
4201.32 2140
4201.94 2231
4202.55 2264
4203.16 2173
4203.77 2199
4204.38 2087
4204.99 2026
4205.60 2104
4206.21 2073
4206.83 2149
4207.44 2266
4208.05 2054
4208.66 2087
4209.27 2142
4209.89 2288
4210.50 2246
4211.11 2309
4211.72 2398
4212.33 2209
4212.94 2277
4213.56 2390
4214.17 2279
4214.78 2217
4215.39 2403
4216.01 2472
4216.62 2510
4217.23 2581
4217.84 2760
4218.46 2992
4219.07 3198
4219.68 3367
4220.29 3574
4220.91 4002
4221.52 4314
4222.13 4738
4222.74 5316
4223.36 5415
4223.97 5644
4224.58 5874
4225.19 6154
4225.81 6253
4226.42 6194
4227.03 5634
4227.65 5353
4228.26 4933
4228.87 4997
4229.49 4592
4230.10 4490
4230.71 4550
4231.33 4469
4231.94 4337
4232.55 4166
4233.17 4284
4233.78 4541
4234.39 4362
4235.01 4450
4235.62 4563
4236.23 4600
4236.85 4402
4237.46 4296
4238.08 3949
4238.69 3855
4239.30 3548
4239.92 3568
4240.53 3310
4241.15 2987
4241.76 2850
4242.37 2782
4242.99 2597
4243.60 2634
4244.22 2563
4244.83 2538
4245.45 2619
4246.06 2560
4246.67 2571
4247.29 2438
4247.90 2669
4248.52 2627
4249.13 2692
4249.75 2603
4250.36 2436
4250.98 2507
4251.59 2607
4252.21 2397
4252.82 2409
4253.44 2433
4254.05 2483
4254.67 2618
4255.28 2550
4255.90 2265
4256.51 2454
4257.13 2317
4257.74 2341
4258.36 2479
4258.97 2296
4259.59 2336
4260.20 2381
4260.82 2401
4261.44 2483
4262.05 2441
4262.67 2335
4263.28 2388
4263.90 2331
4264.51 2287
4265.13 2278
4265.75 2289
4266.36 2207
4266.98 2286
4267.59 2438
4268.21 2418
4268.83 2333
4269.44 2360
4270.06 2226
4270.67 2244
4271.29 2345
4271.91 2333
4272.52 2324
4273.14 2403
4273.76 2449
4274.37 2477
4274.99 2430
4275.61 2468
4276.22 2482
4276.84 2670
4277.46 2698
4278.07 2531
4278.69 2431
4279.31 2235
4279.92 2329
4280.54 2248
4281.16 2285
4281.77 2182
4282.39 2104
4283.01 2082
4283.63 2031
4284.24 2121
4284.86 2000
4285.48 2081
4286.09 1982
4286.71 2037
4287.33 2013
4287.95 1995
4288.56 1862
4289.18 1938
4289.80 1927
4290.42 2080
4291.03 1872
4291.65 1854
4292.27 1835
4292.89 1802
4293.51 1922
4294.12 1916
4294.74 1796
4295.36 1877
4295.98 1991
4296.60 1959
4297.21 1933
4297.83 2037
4298.45 1932
4299.07 2059
4299.69 1915
4300.31 1888
4300.92 2037
4301.54 1956
4302.16 1877
4302.78 1947
4303.40 2133
4304.02 1897
4304.63 1989
4305.25 2053
4305.87 2120
4306.49 2255
4307.11 2204
4307.73 1913
4308.35 2011
4308.97 2124
4309.59 2156
4310.20 2228
4310.82 2386
4311.44 2269
4312.06 2310
4312.68 2206
4313.30 2124
4313.92 2301
4314.54 2388
4315.16 2200
4315.78 2169
4316.40 2120
4317.02 2083
4317.64 2168
4318.26 2206
4318.88 2161
4319.50 2261
4320.12 2185
4320.74 2021
4321.36 2263
4321.98 2215
4322.60 2147
4323.22 2409
4323.84 2414
4324.46 2487
4325.08 2381
4325.70 2510
4326.32 2625
4326.94 2529
4327.56 2429
4328.18 2452
4328.80 2578
4329.42 2354
4330.04 2414
4330.66 2322
4331.28 2115
4331.90 2077
4332.52 2180
4333.14 2159
4333.76 2235
4334.38 2284
4335.00 2456
4335.63 2289
4336.25 2366
4336.87 2506
4337.49 2835
4338.11 2732
4338.73 2709
4339.35 2708
4339.97 2789
4340.59 2706
4341.22 2593
4341.84 2730
4342.46 2762
4343.08 2837
4343.70 3090
4344.32 3162
4344.94 3553
4345.57 3766
4346.19 4184
4346.81 4578
4347.43 5045
4348.05 4863
4348.67 5120
4349.30 4873
4349.92 4684
4350.54 4333
4351.16 3903
4351.78 3770
4352.41 3462
4353.03 3049
4353.65 2744
4354.27 2643
4354.90 2730
4355.52 2497
4356.14 2403
4356.76 2201
4357.38 2374
4358.01 2395
4358.63 2330
4359.25 2324
4359.87 2158
4360.50 2314
4361.12 2366
4361.74 2318
4362.37 2213
4362.99 2121
4363.61 2036
4364.23 2234
4364.86 2259
4365.48 2132
4366.10 2219
4366.73 2240
4367.35 2247
4367.97 2168
4368.60 2096
4369.22 2050
4369.84 2045
4370.47 2078
4371.09 1937
4371.71 1868
4372.34 1954
4372.96 1937
4373.58 1923
4374.21 1909
4374.83 1893
4375.46 1853
4376.08 1865
4376.70 1827
4377.33 1773
4377.95 1978
4378.57 2000
4379.20 2108
4379.82 2009
4380.45 2037
4381.07 2025
4381.70 2083
4382.32 2063
4382.94 2054
4383.57 2085
4384.19 2148
4384.82 2041
4385.44 1992
4386.07 2160
4386.69 2117
4387.32 2086
4387.94 2137
4388.56 1990
4389.19 2025
4389.81 2197
4390.44 2232
4391.06 2298
4391.69 2146
4392.31 2157
4392.94 2359
4393.56 2340
4394.19 2337
4394.81 2231
4395.44 2381
4396.06 2341
4396.69 2246
4397.31 2472
4397.94 2396
4398.57 2434
4399.19 2428
4399.82 2376
4400.44 2408
4401.07 2425
4401.69 2411
4402.32 2284
4402.94 2247
4403.57 2237
4404.20 2366
4404.82 2321
4405.45 2353
4406.07 2466
4406.70 2496
4407.33 2750
4407.95 2714
4408.58 2756
4409.20 2689
4409.83 2526
4410.46 2577
4411.08 2496
4411.71 2340
4412.34 2472
4412.96 2561
4413.59 2567
4414.21 2400
4414.84 2201
4415.47 2240
4416.09 2187
4416.72 2166
4417.35 2139
4417.97 2203
4418.60 2146
4419.23 2068
4419.86 2146
4420.48 2110
4421.11 2134
4421.74 2148
4422.36 2286
4422.99 2264
4423.62 2023
4424.25 1885
4424.87 2192
4425.50 2124
4426.13 1927
4426.75 1856
4427.38 1891
4428.01 1813
4428.64 1678
4429.26 1786
4429.89 1804
4430.52 1747
4431.15 1741
4431.78 1763
4432.40 1841
4433.03 1760
4433.66 1759
4434.29 1801
4434.91 1836
4435.54 1948
4436.17 2030
4436.80 1847
4437.43 1956
4438.06 1982
4438.68 1835
4439.31 1890
4439.94 1824
4440.57 1833
4441.20 1715
4441.83 1783
4442.45 1759
4443.08 1812
4443.71 1810
4444.34 1798
4444.97 1642
4445.60 1711
4446.23 1907
4446.86 1839
4447.48 1847
4448.11 1821
4448.74 1916
4449.37 1857
4450.00 1884
4450.63 1911
4451.26 2002
4451.89 2075
4452.52 1882
4453.15 1919
4453.78 2003
4454.40 2048
4455.03 2089
4455.66 2181
4456.29 2118
4456.92 2071
4457.55 2115
4458.18 2053
4458.81 1888
4459.44 2028
4460.07 2046
4460.70 1849
4461.33 1751
4461.96 1671
4462.59 1902
4463.22 1687
4463.85 1815
4464.48 1922
4465.11 1829
4465.74 1924
4466.37 1688
4467.00 1790
4467.63 1889
4468.26 1613
4468.89 1703
4469.52 1785
4470.15 1734
4470.78 1687
4471.41 1773
4472.04 1717
4472.68 1663
4473.31 1774
4473.94 1809
4474.57 1677
4475.20 1690
4475.83 1647
4476.46 1657
4477.09 1701
4477.72 1756
4478.35 1650
4478.98 1585
4479.62 1618
4480.25 1592
4480.88 1679
4481.51 1660
4482.14 1832
4482.77 1980
4483.40 1836
4484.04 1881
4484.67 1782
4485.30 2029
4485.93 1862
4486.56 1964
4487.19 1928
4487.82 1958
4488.46 1904
4489.09 1827
4489.72 1966
4490.35 1913
4490.98 1924
4491.62 1878
4492.25 1983
4492.88 2001
4493.51 1934
4494.14 1895
4494.78 1835
4495.41 1883
4496.04 1770
4496.67 1907
4497.31 1924
4497.94 1973
4498.57 2002
4499.20 2057
4499.84 2032
4500.47 2063
4501.10 2087
4501.73 2178
4502.37 2360
4503.00 2312
4503.63 2248
4504.27 2209
4504.90 2343
4505.53 2196
4506.16 2064
4506.80 2129
4507.43 2084
4508.06 2157
4508.70 2089
4509.33 1935
4509.96 1996
4510.60 1992
4511.23 2015
4511.86 1998
4512.50 1937
4513.13 2038
4513.76 2091
4514.40 2045
4515.03 2146
4515.66 2017
4516.30 2199
4516.93 2145
4517.57 2130
4518.20 2076
4518.83 2008
4519.47 2039
4520.10 2033
4520.74 2207
4521.37 2103
4522.00 2099
4522.64 2174
4523.27 2082
4523.91 2083
4524.54 2261
4525.18 2358
4525.81 2454
4526.44 2581
4527.08 2918
4527.71 3342
4528.35 3844
4528.98 4240
4529.62 4764
4530.25 5679
4530.89 6573
4531.52 7286
4532.16 7933
4532.79 8403
4533.43 8342
4534.06 8099
4534.70 7925
4535.33 7730
4535.97 6853
4536.60 6108
4537.24 5434
4537.87 4563
4538.51 4007
4539.14 3514
4539.78 3068
4540.41 2730
4541.05 2376
4541.68 2272
4542.32 2234
4542.96 2153
4543.59 2155
4544.23 2243
4544.86 2248
4545.50 2420
4546.13 2443
4546.77 2387
4547.41 2502
4548.04 2427
4548.68 2543
4549.31 2660
4549.95 2642
4550.59 2610
4551.22 2548
4551.86 2565
4552.50 2594
4553.13 2549
4553.77 2535
4554.40 2491
4555.04 2344
4555.68 2267
4556.31 2231
4556.95 2111
4557.59 2081
4558.22 2159
4558.86 2206
4559.50 2242
4560.13 2077
4560.77 2243
4561.41 2335
4562.04 2254
4562.68 2274
4563.32 2353
4563.96 2465
4564.59 2302
4565.23 2299
4565.87 2307
4566.50 2366
4567.14 2390
4567.78 2353
4568.42 2438
4569.05 2689
4569.69 2532
4570.33 2671
4570.97 2721
4571.60 2635
4572.24 2539
4572.88 2585
4573.52 2479
4574.16 2326
4574.79 2335
4575.43 2319
4576.07 2209
4576.71 2242
4577.34 2188
4577.98 2123
4578.62 2019
4579.26 2197
4579.90 2158
4580.54 2137
4581.17 2180
4581.81 2137
4582.45 2187
4583.09 2271
4583.73 2183
4584.37 2150
4585.00 2164
4585.64 2103
4586.28 2196
4586.92 2249
4587.56 2043
4588.20 2129
4588.84 2105
4589.48 2048
4590.11 2271
4590.75 2373
4591.39 2440
4592.03 2404
4592.67 2427
4593.31 2537
4593.95 2314
4594.59 2418
4595.23 2188
4595.87 2046
4596.51 2113
4597.15 2036
4597.79 2100
4598.42 2076
4599.06 1869
4599.70 1747
4600.34 1806
4600.98 1954
4601.62 1965
4602.26 2068
4602.90 1976
4603.54 1972
4604.18 2002
4604.82 2045
4605.46 1984
4606.10 2244
4606.74 2145
4607.38 2159
4608.02 2195
4608.66 2108
4609.30 2020
4609.94 2136
4610.58 2039
4611.22 2110
4611.86 2073
4612.50 1991
4613.15 2158
4613.79 2093
4614.43 1989
4615.07 1886
4615.71 1924
4616.35 1875
4616.99 1879
4617.63 1827
4618.27 1750
4618.91 1778
4619.55 1807
4620.19 1779
4620.83 1802
4621.48 1933
4622.12 1993
4622.76 1860
4623.40 1779
4624.04 1933
4624.68 1931
4625.32 1818
4625.96 1788
4626.61 1866
4627.25 1786
4627.89 1911
4628.53 1872
4629.17 1775
4629.81 1677
4630.46 1767
4631.10 2015
4631.74 1750
4632.38 1810
4633.02 1778
4633.66 1908
4634.31 2037
4634.95 1964
4635.59 2032
4636.23 2097
4636.88 2189
4637.52 2114
4638.16 2146
4638.80 2225
4639.44 2167
4640.09 2174
4640.73 2195
4641.37 2145
4642.01 2109
4642.66 2209
4643.30 2134
4643.94 2095
4644.58 2051
4645.23 2126
4645.87 1992
4646.51 2017
4647.16 1942
4647.80 2108
4648.44 2104
4649.08 2149
4649.73 2393
4650.37 2288
4651.01 2514
4651.66 2851
4652.30 2891
4652.94 3150
4653.59 3173
4654.23 3294
4654.87 3426
4655.52 3386
4656.16 3241
4656.80 2838
4657.45 2609
4658.09 2427
4658.74 2217
4659.38 2277
4660.02 2179
4660.67 1948
4661.31 1893
4661.95 1839
4662.60 1696
4663.24 1801
4663.89 1711
4664.53 1607
4665.17 1808
4665.82 1877
4666.46 1827
4667.11 1824
4667.75 1750
4668.40 1876
4669.04 1781
4669.68 1866
4670.33 1804
4670.97 1743
4671.62 1775
4672.26 1782
4672.91 1803
4673.55 1783
4674.20 1785
4674.84 1848
4675.49 1891
4676.13 1899
4676.78 1930
4677.42 1887
4678.07 1828
4678.71 1813
4679.36 1850
4680.00 1766
4680.65 1821
4681.29 1844
4681.94 1876
4682.58 1740
4683.23 1859
4683.87 1971
4684.52 1983
4685.16 1896
4685.81 1952
4686.46 1958
4687.10 1949
4687.75 1997
4688.39 1896
4689.04 1978
4689.68 1952
4690.33 1813
4690.98 1844
4691.62 1835
4692.27 1922
4692.91 1906
4693.56 1818
4694.21 1872
4694.85 1985
4695.50 1845
4696.15 1856
4696.79 1916
4697.44 1963
4698.08 1999
4698.73 2111
4699.38 2136
4700.02 2048
4700.67 2030
4701.32 2261
4701.96 2100
4702.61 2065
4703.26 2094
4703.90 2026
4704.55 1988
4705.20 1923
4705.84 1914
4706.49 1843
4707.14 1878
4707.79 1842
4708.43 1896
4709.08 2016
4709.73 1938
4710.37 1912
4711.02 1882
4711.67 1895
4712.32 1976
4712.96 1933
4713.61 1875
4714.26 1952
4714.91 1926
4715.55 1929
4716.20 1737
4716.85 1964
4717.50 2130
4718.14 2106
4718.79 2013
4719.44 2105
4720.09 2154
4720.74 2070
4721.38 2085
4722.03 2364
4722.68 2364
4723.33 2535
4723.98 2371
4724.62 2393
4725.27 2398
4725.92 2300
4726.57 2392
4727.22 2249
4727.87 2216
4728.52 2203
4729.16 2037
4729.81 2055
4730.46 2097
4731.11 1909
4731.76 1841
4732.41 1816
4733.06 1828
4733.70 1729
4734.35 1731
4735.00 1658
4735.65 1765
4736.30 1742
4736.95 1675
4737.60 1750
4738.25 1678
4738.90 1687
4739.55 1801
4740.20 1817
4740.84 1769
4741.49 1844
4742.14 1774
4742.79 1958
4743.44 1871
4744.09 1898
4744.74 1864
4745.39 1805
4746.04 1860
4746.69 1695
4747.34 1716
4747.99 1876
4748.64 1782
4749.29 1847
4749.94 2026
4750.59 2132
4751.24 2095
4751.89 1966
4752.54 1966
4753.19 2019
4753.84 1997
4754.49 2087
4755.14 2101
4755.79 1923
4756.44 1922
4757.09 1923
4757.74 1902
4758.39 2005
4759.04 1887
4759.70 1859
4760.35 1918
4761.00 1848
4761.65 1957
4762.30 2010
4762.95 2034
4763.60 2304
4764.25 2228
4764.90 2312
4765.55 2459
4766.20 2407
4766.86 2369
4767.51 2506
4768.16 2402
4768.81 2418
4769.46 2311
4770.11 2152
4770.76 2175
4771.41 1758
4772.07 1644
4772.72 1749
4773.37 1733
4774.02 1749
4774.67 1796
4775.32 1798
4775.98 1725
4776.63 1745
4777.28 1814
4777.93 1790
4778.58 1682
4779.24 1848
4779.89 1924
4780.54 1800
4781.19 1942
4781.84 1818
4782.50 1815
4783.15 1727
4783.80 1666
4784.45 1675
4785.10 1786
4785.76 1893
4786.41 1684
4787.06 1662
4787.71 1709
4788.37 1681
4789.02 1685
4789.67 1588
4790.33 1641
4790.98 1620
4791.63 1626
4792.28 1586
4792.94 1537
4793.59 1657
4794.24 1663
4794.90 1640
4795.55 1527
4796.20 1668
4796.86 1698
4797.51 1761
4798.16 1689
4798.81 1738
4799.47 1765
4800.12 1754
4800.78 1813
4801.43 1823
4802.08 1831
4802.74 1622
4803.39 1790
4804.04 1727
4804.70 1671
4805.35 1824
4806.00 1802
4806.66 1806
4807.31 1756
4807.97 1747
4808.62 1710
4809.27 1730
4809.93 1682
4810.58 1714
4811.24 1862
4811.89 1902
4812.54 1857
4813.20 1719
4813.85 1614
4814.51 1764
4815.16 1816
4815.82 1849
4816.47 1878
4817.13 1889
4817.78 1794
4818.44 1893
4819.09 1929
4819.74 1952
4820.40 2043
4821.05 2025
4821.71 2068
4822.36 2082
4823.02 2045
4823.67 2328
4824.33 2299
4824.98 2259
4825.64 2272
4826.29 2289
4826.95 2208
4827.60 2137
4828.26 2063
4828.92 2093
4829.57 2094
4830.23 2072
4830.88 2089
4831.54 2063
4832.19 2124
4832.85 2292
4833.50 2255
4834.16 2385
4834.82 2609
4835.47 2762
4836.13 2659
4836.78 2909
4837.44 3176
4838.10 3252
4838.75 3428
4839.41 3448
4840.06 3217
4840.72 3128
4841.38 3092
4842.03 2982
4842.69 2828
4843.34 2604
4844.00 2486
4844.66 2441
4845.31 2543
4845.97 2450
4846.63 2319
4847.28 2290
4847.94 2399
4848.60 2308
4849.25 2189
4849.91 2244
4850.57 2214
4851.22 2201
4851.88 2506
4852.54 2300
4853.20 2428
4853.85 2429
4854.51 2430
4855.17 2383
4855.82 2406
4856.48 2243
4857.14 2295
4857.80 2568
4858.45 2508
4859.11 2331
4859.77 2345
4860.43 2550
4861.08 2302
4861.74 2421
4862.40 2462
4863.06 2384
4863.71 2470
4864.37 2422
4865.03 2267
4865.69 2230
4866.34 2362
4867.00 2453
4867.66 2475
4868.32 2269
4868.98 2323
4869.63 2346
4870.29 2300
4870.95 2398
4871.61 2299
4872.27 2274
4872.93 2342
4873.58 2386
4874.24 2222
4874.90 2153
4875.56 2278
4876.22 2410
4876.88 2540
4877.54 2334
4878.19 2361
4878.85 2460
4879.51 2452
4880.17 2466
4880.83 2417
4881.49 2226
4882.15 2221
4882.81 2107
4883.47 2123
4884.13 2014
4884.78 1896
4885.44 1891
4886.10 1921
4886.76 1935
4887.42 2017
4888.08 2101
4888.74 2073
4889.40 2021
4890.06 2054
4890.72 2040
4891.38 1984
4892.04 2032
4892.70 2001
4893.36 2065
4894.02 2039
4894.68 2025
4895.34 1827
4896.00 1908
4896.66 2084
4897.32 2007
4897.98 1889
4898.64 1808
4899.30 1829
4899.96 2036
4900.62 1854
4901.28 2024
4901.94 1960
4902.60 1866
4903.26 1911
4903.92 1823
4904.58 1766
4905.24 1821
4905.90 1773
4906.56 1799
4907.22 1828
4907.88 1885
4908.54 1895
4909.20 1824
4909.87 1815
4910.53 1800
4911.19 1720
4911.85 1619
4912.51 1671
4913.17 1885
4913.83 1670
4914.49 1751
4915.15 1848
4915.81 1677
4916.48 1706
4917.14 1646
4917.80 1594
4918.46 1632
4919.12 1678
4919.78 1546
4920.44 1546
4921.11 1554
4921.77 1629
4922.43 1686
4923.09 1580
4923.75 1561
4924.41 1756
4925.08 1664
4925.74 1640
4926.40 1717
4927.06 1693
4927.72 1646
4928.39 1629
4929.05 1604
4929.71 1617
4930.37 1554
4931.04 1692
4931.70 1656
4932.36 1648
4933.02 1741
4933.69 1682
4934.35 1596
4935.01 1622
4935.67 1663
4936.34 1628
4937.00 1639
4937.66 1625
4938.32 1721
4938.99 1595
4939.65 1626
4940.31 1640
4940.98 1773
4941.64 1799
4942.30 1727
4942.96 1700
4943.63 1586
4944.29 1622
4944.95 1580
4945.62 1667
4946.28 1697
4946.94 1785
4947.61 1718
4948.27 1713
4948.93 1711
4949.60 1702
4950.26 1575
4950.92 1538
4951.59 1508
4952.25 1487
4952.92 1627
4953.58 1682
4954.24 1836
4954.91 1605
4955.57 1629
4956.24 1626
4956.90 1587
4957.56 1605
4958.23 1517
4958.89 1544
4959.56 1636
4960.22 1651
4960.88 1611
4961.55 1611
4962.21 1541
4962.88 1606
4963.54 1640
4964.21 1560
4964.87 1807
4965.54 1715
4966.20 1885
4966.86 1869
4967.53 1796
4968.19 1807
4968.86 1821
4969.52 1856
4970.19 1800
4970.85 1849
4971.52 1811
4972.18 1793
4972.85 1703
4973.51 1686
4974.18 1763
4974.84 1801
4975.51 1651
4976.17 1649
4976.84 1631
4977.51 1515
4978.17 1523
4978.84 1616
4979.50 1666
4980.17 1789
4980.83 1714
4981.50 1679
4982.16 1649
4982.83 1681
4983.50 1778
4984.16 1783
4984.83 1824
4985.49 1792
4986.16 1903
4986.83 1912
4987.49 1830
4988.16 1888
4988.82 1813
4989.49 1836
4990.16 1782
4990.82 1780
4991.49 1754
4992.16 1772
4992.82 1718
4993.49 1657
4994.16 1561
4994.82 1571
4995.49 1609
4996.15 1546
4996.82 1591
4997.49 1626
4998.16 1619
4998.82 1574
4999.49 1639
5000.16 1604
5000.82 1550
5001.49 1471
5002.16 1567
5002.82 1738
5003.49 1650
5004.16 1580
5004.83 1592
5005.49 1625
5006.16 1696
5006.83 1701
5007.49 1684
5008.16 1683
5008.83 1646
5009.50 1741
5010.16 1765
5010.83 1755
5011.50 1743
5012.17 1698
5012.84 1726
5013.50 1706
5014.17 1781
5014.84 1689
5015.51 1646
5016.17 1703
5016.84 1795
5017.51 1839
5018.18 2066
5018.85 2138
5019.52 2242
5020.18 2295
5020.85 2494
5021.52 2717
5022.19 2818
5022.86 3057
5023.53 3225
5024.19 3431
5024.86 3329
5025.53 3456
5026.20 3179
5026.87 3008
5027.54 2814
5028.21 2620
5028.88 2450
5029.54 2360
5030.21 2044
5030.88 1990
5031.55 1886
5032.22 1745
5032.89 1649
5033.56 1681
5034.23 1768
5034.90 1850
5035.57 1710
5036.24 1587
5036.90 1638
5037.57 1662
5038.24 1768
5038.91 1669
5039.58 1571
5040.25 1703
5040.92 1810
5041.59 1746
5042.26 1708
5042.93 1652
5043.60 1782
5044.27 1734
5044.94 1732
5045.61 1667
5046.28 1610
5046.95 1621
5047.62 1635
5048.29 1591
5048.96 1508
5049.63 1528
5050.30 1622
5050.97 1717
5051.64 1671
5052.31 1637
5052.98 1601
5053.65 1589
5054.32 1674
5054.99 1699
5055.66 1615
5056.34 1680
5057.01 1679
5057.68 1650
5058.35 1780
5059.02 1582
5059.69 1615
5060.36 1571
5061.03 1634
5061.70 1868
5062.37 1762
5063.04 1673
5063.72 1678
5064.39 1676
5065.06 1624
5065.73 1729
5066.40 1721
5067.07 1538
5067.74 1529
5068.42 1594
5069.09 1546
5069.76 1489
5070.43 1558
5071.10 1505
5071.77 1674
5072.44 1491
5073.12 1538
5073.79 1611
5074.46 1624
5075.13 1566
5075.80 1504
5076.48 1557
5077.15 1539
5077.82 1772
5078.49 1878
5079.16 1858
5079.84 1918
5080.51 1807
5081.18 1710
5081.85 1601
5082.53 1666
5083.20 1580
5083.87 1608
5084.54 1628
5085.22 1678
5085.89 1585
5086.56 1612
5087.23 1631
5087.91 1613
5088.58 1576
5089.25 1697
5089.93 1758
5090.60 1802
5091.27 1799
5091.94 1947
5092.62 1987
5093.29 1833
5093.96 1981
5094.64 1970
5095.31 1897
5095.98 1736
5096.66 1695
5097.33 1689
5098.00 1703
5098.68 1583
5099.35 1676
5100.02 1707
5100.70 1637
5101.37 1737
5102.04 1605
5102.72 1576
5103.39 1627
5104.07 1615
5104.74 1730
5105.41 1787
5106.09 1722
5106.76 1665
5107.44 1723
5108.11 1628
5108.78 1589
5109.46 1720
5110.13 1779
5110.81 1671
5111.48 1604
5112.16 1528
5112.83 1536
5113.50 1510
5114.18 1603
5114.85 1651
5115.53 1591
5116.20 1481
5116.88 1538
5117.55 1622
5118.23 1698
5118.90 1687
5119.58 1734
5120.25 1778
5120.93 1882
5121.60 1852
5122.28 1742
5122.95 1718
5123.63 1622
5124.30 1657
5124.98 1623
5125.65 1632
5126.33 1689
5127.00 1591
5127.68 1555
5128.35 1599
5129.03 1656
5129.70 1638
5130.38 1735
5131.06 1704
5131.73 1598
5132.41 1457
5133.08 1630
5133.76 1580
5134.43 1686
5135.11 1622
5135.79 1616
5136.46 1706
5137.14 1639
5137.81 1717
5138.49 1552
5139.17 1582
5139.84 1624
5140.52 1558
5141.20 1648
5141.87 1619
5142.55 1639
5143.22 1601
5143.90 1470
5144.58 1644
5145.25 1678
5145.93 1659
5146.61 1554
5147.28 1399
5147.96 1602
5148.64 1528
5149.31 1488
5149.99 1486
5150.67 1614
5151.34 1461
5152.02 1367
5152.70 1424
5153.38 1461
5154.05 1484
5154.73 1512
5155.41 1504
5156.08 1463
5156.76 1425
5157.44 1410
5158.12 1543
5158.79 1380
5159.47 1424
5160.15 1363
5160.83 1398
5161.50 1457
5162.18 1468
5162.86 1464
5163.54 1488
5164.22 1509
5164.89 1490
5165.57 1456
5166.25 1537
5166.93 1522
5167.61 1553
5168.28 1558
5168.96 1470
5169.64 1571
5170.32 1653
5171.00 1550
5171.67 1504
5172.35 1586
5173.03 1493
5173.71 1340
5174.39 1423
5175.07 1476
5175.74 1393
5176.42 1477
5177.10 1491
5177.78 1443
5178.46 1460
5179.14 1443
5179.82 1526
5180.50 1517
5181.17 1395
5181.85 1425
5182.53 1481
5183.21 1581
5183.89 1487
5184.57 1437
5185.25 1471
5185.93 1359
5186.61 1396
5187.29 1391
5187.97 1269
5188.65 1394
5189.33 1347
5190.00 1459
5190.68 1453
5191.36 1451
5192.04 1444
5192.72 1407
5193.40 1382
5194.08 1351
5194.76 1396
5195.44 1390
5196.12 1413
5196.80 1396
5197.48 1410
5198.16 1472
5198.84 1458
5199.52 1473
5200.20 1351
5200.88 1399
5201.56 1467
5202.24 1408
5202.92 1383
5203.60 1455
5204.28 1343
5204.96 1404
5205.65 1539
5206.33 1571
5207.01 1511
5207.69 1527
5208.37 1502
5209.05 1452
5209.73 1597
5210.41 1572
5211.09 1602
5211.77 1673
5212.45 1554
5213.13 1628
5213.82 1710
5214.50 1592
5215.18 1548
5215.86 1542
5216.54 1709
5217.22 1727
5217.90 1622
5218.58 1731
5219.27 1699
5219.95 1566
5220.63 1677
5221.31 1673
5221.99 1650
5222.67 1661
5223.35 1577
5224.04 1456
5224.72 1516
5225.40 1594
5226.08 1475
5226.76 1515
5227.45 1475
5228.13 1391
5228.81 1431
5229.49 1456
5230.17 1541
5230.86 1550
5231.54 1407
5232.22 1532
5232.90 1512
5233.58 1374
5234.27 1382
5234.95 1452
5235.63 1436
5236.31 1416
5237.00 1573
5237.68 1516
5238.36 1515
5239.05 1546
5239.73 1630
5240.41 1557
5241.09 1552
5241.78 1490
5242.46 1410
5243.14 1421
5243.83 1471
5244.51 1526
5245.19 1416
5245.87 1463
5246.56 1456
5247.24 1506
5247.92 1485
5248.61 1629
5249.29 1707
5249.97 1669
5250.66 1647
5251.34 1572
5252.03 1619
5252.71 1620
5253.39 1559
5254.08 1626
5254.76 1588
5255.44 1572
5256.13 1586
5256.81 1571
5257.50 1479
5258.18 1463
5258.86 1509
5259.55 1481
5260.23 1537
5260.92 1545
5261.60 1482
5262.28 1529
5262.97 1659
5263.65 1723
5264.34 1632
5265.02 1632
5265.71 1641
5266.39 1512
5267.07 1655
5267.76 1668
5268.44 1602
5269.13 1601
5269.81 1491
5270.50 1565
5271.18 1512
5271.87 1452
5272.55 1492
5273.24 1534
5273.92 1603
5274.61 1716
5275.29 1583
5275.98 1545
5276.66 1684
5277.35 1747
5278.03 1594
5278.72 1640
5279.40 1790
5280.09 1630
5280.77 1733
5281.46 1875
5282.15 1920
5282.83 1849
5283.52 1889
5284.20 1744
5284.89 1719
5285.57 1837
5286.26 1853
5286.95 1875
5287.63 1739
5288.32 1645
5289.00 1641
5289.69 1710
5290.38 1631
5291.06 1595
5291.75 1688
5292.43 1726
5293.12 1510
5293.81 1575
5294.49 1551
5295.18 1626
5295.87 1745
5296.55 1659
5297.24 1771
5297.92 1690
5298.61 1835
5299.30 1837
5299.98 1724
5300.67 1764
5301.36 1917
5302.04 2024
5302.73 2027
5303.42 1833
5304.11 1861
5304.79 2062
5305.48 2015
5306.17 1950
5306.85 1954
5307.54 1879
5308.23 2012
5308.92 2029
5309.60 1900
5310.29 1856
5310.98 1733
5311.66 1811
5312.35 1867
5313.04 1798
5313.73 1791
5314.41 1874
5315.10 1727
5315.79 1785
5316.48 1826
5317.17 1838
5317.85 1871
5318.54 1917
5319.23 1813
5319.92 1785
5320.61 2003
5321.29 2057
5321.98 2111
5322.67 2070
5323.36 2110
5324.05 2116
5324.73 1987
5325.42 1981
5326.11 2019
5326.80 1901
5327.49 1831
5328.18 2141
5328.87 2121
5329.55 2051
5330.24 2118
5330.93 2135
5331.62 2211
5332.31 2128
5333.00 2143
5333.69 2357
5334.38 2238
5335.06 2349
5335.75 2491
5336.44 2199
5337.13 2182
5337.82 2324
5338.51 2306
5339.20 2292
5339.89 2300
5340.58 2506
5341.27 2481
5341.96 2446
5342.65 2520
5343.33 2585
5344.02 2624
5344.71 2644
5345.40 2704
5346.09 2786
5346.78 3076
5347.47 3451
5348.16 3866
5348.85 4290
5349.54 4847
5350.23 5486
5350.92 6103
5351.61 6770
5352.30 7189
5352.99 7249
5353.68 6955
5354.37 6522
5355.06 6045
5355.75 5527
5356.44 4605
5357.13 4228
5357.82 3649
5358.51 3162
5359.21 2856
5359.90 2572
5360.59 2407
5361.28 2315
5361.97 2178
5362.66 2027
5363.35 2095
5364.04 2091
5364.73 2078
5365.42 2013
5366.11 2049
5366.80 2069
5367.49 1952
5368.19 2183
5368.88 2141
5369.57 1933
5370.26 1882
5370.95 1858
5371.64 1922
5372.33 1981
5373.02 1836
5373.72 1742
5374.41 1689
5375.10 1720
5375.79 1819
5376.48 1701
5377.17 1727
5377.87 1775
5378.56 1743
5379.25 1899
5379.94 1935
5380.63 1923
5381.33 1870
5382.02 1831
5382.71 1863
5383.40 1788
5384.09 1870
5384.79 1837
5385.48 1841
5386.17 1676
5386.86 1824
5387.55 1932
5388.25 1991
5388.94 2021
5389.63 2068
5390.32 2025
5391.02 2186
5391.71 2168
5392.40 2144
5393.09 2231
5393.79 2249
5394.48 2106
5395.17 2014
5395.87 1982
5396.56 1988
5397.25 1752
5397.95 1859
5398.64 1834
5399.33 1739
5400.02 1810
5400.72 1881
5401.41 1827
5402.10 1826
5402.80 1888
5403.49 1804
5404.18 1918
5404.88 1896
5405.57 1899
5406.26 1767
5406.96 1820
5407.65 1836
5408.35 1820
5409.04 1795
5409.73 1795
5410.43 1886
5411.12 1781
5411.81 1895
5412.51 1701
5413.20 1687
5413.90 1770
5414.59 1860
5415.28 1722
5415.98 1637
5416.67 1580
5417.37 1550
5418.06 1688
5418.76 1738
5419.45 1755
5420.14 1675
5420.84 1609
5421.53 1683
5422.23 1737
5422.92 1709
5423.62 1757
5424.31 1630
5425.01 1659
5425.70 1842
5426.40 1862
5427.09 1661
5427.79 1715
5428.48 1584
5429.18 1543
5429.87 1598
5430.57 1596
5431.26 1698
5431.96 1606
5432.65 1653
5433.35 1698
5434.04 1640
5434.74 1720
5435.43 1627
5436.13 1784
5436.82 1701
5437.52 1834
5438.22 1907
5438.91 1835
5439.61 1837
5440.30 1788
5441.00 1905
5441.69 1942
5442.39 1786
5443.09 1778
5443.78 1736
5444.48 1839
5445.17 1934
5445.87 1994
5446.57 2182
5447.26 2120
5447.96 2079
5448.66 2193
5449.35 2157
5450.05 2066
5450.74 2053
5451.44 2172
5452.14 2058
5452.83 2031
5453.53 1971
5454.23 1892
5454.92 1975
5455.62 1889
5456.32 1731
5457.01 1760
5457.71 1810
5458.41 1736
5459.10 1737
5459.80 1858
5460.50 1671
5461.20 1763
5461.89 1800
5462.59 1910
5463.29 1921
5463.98 2018
5464.68 2216
5465.38 2143
5466.08 2054
5466.77 2159
5467.47 1952
5468.17 1966
5468.87 1928
5469.56 1914
5470.26 1960
5470.96 2036
5471.66 1859
5472.35 1878
5473.05 2031
5473.75 2120
5474.45 2078
5475.15 2115
5475.84 2168
5476.54 2125
5477.24 2239
5477.94 2099
5478.64 2399
5479.34 2472
5480.03 2603
5480.73 2616
5481.43 2798
5482.13 2765
5482.83 2561
5483.53 2418
5484.22 2625
5484.92 2540
5485.62 2284
5486.32 2178
5487.02 2261
5487.72 2296
5488.42 2188
5489.11 2154
5489.81 2356
5490.51 2331
5491.21 2225
5491.91 2296
5492.61 2259
5493.31 2216
5494.01 2311
5494.71 2385
5495.41 2375
5496.11 2423
5496.81 2661
5497.50 2598
5498.20 2777
5498.90 2846
5499.60 3032
5500.30 3147
5501.00 3493
5501.70 4026
5502.40 3995
5503.10 4035
5503.80 3938
5504.50 3760
5505.20 3622
5505.90 3239
5506.60 2897
5507.30 2693
5508.00 2478
5508.70 2403
5509.40 2387
5510.10 2448
5510.80 2552
5511.50 2411
5512.20 2216
5512.90 2325
5513.60 2216
5514.30 2257
5515.00 2209
5515.70 2278
5516.40 2198
5517.11 2067
5517.81 2058
5518.51 2193
5519.21 2051
5519.91 2047
5520.61 2098
5521.31 2150
5522.01 2139
5522.71 2119
5523.41 2086
5524.11 2078
5524.82 2033
5525.52 1985
5526.22 1882
5526.92 1835
5527.62 1930
5528.32 1824
5529.02 1828
5529.72 1749
5530.43 1800
5531.13 1757
5531.83 1784
5532.53 1789
5533.23 1766
5533.93 1724
5534.64 1617
5535.34 1543
5536.04 1622
5536.74 1712
5537.44 1715
5538.15 1638
5538.85 1538
5539.55 1622
5540.25 1741
5540.95 1734
5541.66 1714
5542.36 1609
5543.06 1650
5543.76 1593
5544.47 1642
5545.17 1643
5545.87 1607
5546.57 1557
5547.28 1597
5547.98 1824
5548.68 1714
5549.38 1645
5550.09 1621
5550.79 1797
5551.49 1698
5552.19 1715
5552.90 1723
5553.60 1625
5554.30 1740
5555.01 1702
5555.71 1664
5556.41 1648
5557.12 1639
5557.82 1691
5558.52 1615
5559.23 1546
5559.93 1558
5560.63 1536
5561.34 1604
5562.04 1727
5562.74 1568
5563.45 1670
5564.15 1693
5564.85 1681
5565.56 1815
5566.26 1825
5566.96 1664
5567.67 1782
5568.37 1791
5569.08 1726
5569.78 1810
5570.48 1816
5571.19 1678
5571.89 1766
5572.60 1706
5573.30 1713
5574.01 1891
5574.71 1759
5575.41 1800
5576.12 1653
5576.82 1688
5577.53 1784
5578.23 1754
5578.94 1654
5579.64 1848
5580.35 1736
5581.05 1707
5581.76 1808
5582.46 1673
5583.16 1715
5583.87 1670
5584.57 1535
5585.28 1629
5585.98 1554
5586.69 1559
5587.39 1507
5588.10 1490
5588.81 1508
5589.51 1500
5590.22 1485
5590.92 1515
5591.63 1502
5592.33 1548
5593.04 1547
5593.74 1476
5594.45 1485
5595.15 1398
5595.86 1644
5596.57 1547
5597.27 1460
5597.98 1558
5598.68 1502
5599.39 1458
5600.09 1368
5600.80 1442
5601.51 1399
5602.21 1356
5602.92 1423
5603.62 1488
5604.33 1475
5605.04 1400
5605.74 1436
5606.45 1354
5607.16 1428
5607.86 1490
5608.57 1408
5609.27 1431
5609.98 1538
5610.69 1461
5611.39 1372
5612.10 1395
5612.81 1430
5613.51 1439
5614.22 1470
5614.93 1465
5615.64 1521
5616.34 1517
5617.05 1512
5617.76 1604
5618.46 1497
5619.17 1462
5619.88 1512
5620.58 1498
5621.29 1414
5622.00 1397
5622.71 1398
5623.41 1407
5624.12 1374
5624.83 1452
5625.54 1367
5626.24 1405
5626.95 1485
5627.66 1434
5628.37 1422
5629.07 1498
5629.78 1583
5630.49 1520
5631.20 1560
5631.91 1488
5632.61 1597
5633.32 1562
5634.03 1514
5634.74 1605
5635.45 1570
5636.15 1596
5636.86 1599
5637.57 1597
5638.28 1604
5638.99 1642
5639.70 1616
5640.40 1668
5641.11 1641
5641.82 1597
5642.53 1701
5643.24 1677
5643.95 1652
5644.66 1697
5645.36 1603
5646.07 1627
5646.78 1637
5647.49 1662
5648.20 1620
5648.91 1687
5649.62 1601
5650.33 1582
5651.04 1567
5651.75 1594
5652.45 1524
5653.16 1521
5653.87 1602
5654.58 1709
5655.29 1650
5656.00 1714
5656.71 1693
5657.42 1661
5658.13 1709
5658.84 1675
5659.55 1730
5660.26 1789
5660.97 1787
5661.68 1502
5662.39 1671
5663.10 1696
5663.81 1613
5664.52 1655
5665.23 1611
5665.94 1614
5666.65 1602
5667.36 1581
5668.07 1736
5668.78 1793
5669.49 1795
5670.20 1857
5670.91 1864
5671.62 1995
5672.33 2124
5673.04 1993
5673.75 2005
5674.46 1825
5675.17 1773
5675.88 1701
5676.59 1697
5677.31 1624
5678.02 1611
5678.73 1729
5679.44 1742
5680.15 1784
5680.86 1746
5681.57 1643
5682.28 1740
5682.99 1705
5683.70 1633
5684.42 1680
5685.13 1647
5685.84 1672
5686.55 1604
5687.26 1720
5687.97 1787
5688.68 1645
5689.39 1553
5690.11 1590
5690.82 1540
5691.53 1641
5692.24 1710
5692.95 1609
5693.67 1579
5694.38 1547
5695.09 1605
5695.80 1521
5696.51 1529
5697.22 1512
5697.94 1501
5698.65 1529
5699.36 1551
5700.07 1544
5700.79 1575
5701.50 1553
5702.21 1476
5702.92 1440
5703.63 1393
5704.35 1441
5705.06 1616
5705.77 1584
5706.48 1410
5707.20 1455
5707.91 1530
5708.62 1633
5709.34 1449
5710.05 1506
5710.76 1535
5711.47 1553
5712.19 1497
5712.90 1483
5713.61 1504
5714.33 1544
5715.04 1606
5715.75 1616
5716.47 1467
5717.18 1541
5717.89 1567
5718.61 1467
5719.32 1469
5720.03 1515
5720.75 1398
5721.46 1520
5722.17 1514
5722.89 1567
5723.60 1624
5724.31 1505
5725.03 1522
5725.74 1605
5726.46 1709
5727.17 1771
5727.88 1760
5728.60 1835
5729.31 1987
5730.03 1950
5730.74 1993
5731.45 2069
5732.17 1901
5732.88 1885
5733.60 1852
5734.31 1784
5735.03 1736
5735.74 1846
5736.45 1746
5737.17 1710
5737.88 1655
5738.60 1592
5739.31 1617
5740.03 1738
5740.74 1846
5741.46 1752
5742.17 1706
5742.89 1767
5743.60 1775
5744.32 1692
5745.03 1704
5745.75 1651
5746.46 1803
5747.18 1834
5747.89 1696
5748.61 1839
5749.32 1839
5750.04 1959
5750.75 1997
5751.47 2015
5752.18 2193
5752.90 2302
5753.62 2386
5754.33 2643
5755.05 2718
5755.76 2869
5756.48 2970
5757.19 2939
5757.91 2922
5758.63 2689
5759.34 2533
5760.06 2510
5760.77 2261
5761.49 2253
5762.21 2094
5762.92 2018
5763.64 1912
5764.35 1929
5765.07 2021
5765.79 1876
5766.50 1968
5767.22 1870
5767.94 1877
5768.65 1860
5769.37 1914
5770.08 1989
5770.80 1930
5771.52 1951
5772.23 1983
5772.95 2096
5773.67 2131
5774.39 2092
5775.10 2138
5775.82 2116
5776.54 2115
5777.25 2065
5777.97 2043
5778.69 2132
5779.40 2164
5780.12 2308
5780.84 2382
5781.56 2254
5782.27 2187
5782.99 2310
5783.71 2256
5784.43 2309
5785.14 2420
5785.86 2501
5786.58 2452
5787.30 2300
5788.01 2481
5788.73 2542
5789.45 2544
5790.17 2588
5790.88 2649
5791.60 2751
5792.32 2997
5793.04 3043
5793.76 2981
5794.47 3140
5795.19 3336
5795.91 3581
5796.63 3553
5797.35 4049
5798.07 4755
5798.78 5588
5799.50 6774
5800.22 7778
5800.94 8719
5801.66 9221
5802.38 9695
5803.10 9331
5803.81 8633
5804.53 7798
5805.25 6681
5805.97 5837
5806.69 5032
5807.41 4670
5808.13 4216
5808.85 3890
5809.56 4088
5810.28 3900
5811.00 3766
5811.72 3769
5812.44 3834
5813.16 3700
5813.88 3564
5814.60 3677
5815.32 3508
5816.04 3512
5816.76 3607
5817.48 3634
5818.20 3331
5818.92 3319
5819.64 3218
5820.36 3161
5821.08 3157
5821.80 3095
5822.51 3025
5823.23 2777
5823.95 2915
5824.67 2897
5825.39 2673
5826.11 2450
5826.83 2462
5827.55 2466
5828.28 2312
5829.00 2470
5829.72 2464
5830.44 2368
5831.16 2428
5831.88 2418
5832.60 2347
5833.32 2361
5834.04 2333
5834.76 2216
5835.48 2207
5836.20 2072
5836.92 2108
5837.64 2100
5838.36 2066
5839.08 2219
5839.80 2076
5840.53 2114
5841.25 2136
5841.97 2156
5842.69 2256
5843.41 2069
5844.13 2057
5844.85 1973
5845.57 2005
5846.29 2079
5847.02 1957
5847.74 1951
5848.46 2121
5849.18 2087
5849.90 1982
5850.62 2041
5851.34 1977
5852.07 2046
5852.79 1964
5853.51 1906
5854.23 1948
5854.95 1897
5855.68 1849
5856.40 1788
5857.12 1910
5857.84 1951
5858.56 2000
5859.29 1920
5860.01 1957
5860.73 1866
5861.45 1890
5862.17 1920
5862.90 1776
5863.62 1804
5864.34 1806
5865.06 1861
5865.79 1962
5866.51 1909
5867.23 1791
5867.95 1828
5868.68 1966
5869.40 1836
5870.12 1793
5870.84 1831
5871.57 1856
5872.29 2034
5873.01 1906
5873.74 1869
5874.46 2043
5875.18 1993
5875.91 1981
5876.63 2027
5877.35 2018
5878.08 1934
5878.80 1937
5879.52 2009
5880.25 1974
5880.97 1894
5881.69 1855
5882.42 1905
5883.14 1874
5883.86 1906
5884.59 1858
5885.31 1873
5886.03 1849
5886.76 1874
5887.48 1732
5888.21 1837
5888.93 1881
5889.65 1818
5890.38 1715
5891.10 1652
5891.83 1677
5892.55 1757
5893.27 1711
5894.00 1731
5894.72 1767
5895.45 1874
5896.17 1753
5896.90 1717
5897.62 1820
5898.35 1786
5899.07 1802
5899.79 1805
5900.52 1697
5901.24 1795
5901.97 1723
5902.69 1804
5903.42 1777
5904.14 1672
5904.87 1683
5905.59 1656
5906.32 1653
5907.04 1684
5907.77 1797
5908.49 1790
5909.22 1783
5909.94 1667
5910.67 1628
5911.39 1625
5912.12 1631
5912.84 1686
5913.57 1661
5914.30 1715
5915.02 1704
5915.75 1702
5916.47 1736
5917.20 1596
5917.92 1679
5918.65 1728
5919.38 1722
5920.10 1656
5920.83 1698
5921.55 1775
5922.28 1856
5923.01 1685
5923.73 1733
5924.46 1816
5925.18 1812
5925.91 1667
5926.64 1699
5927.36 1710
5928.09 1734
5928.81 1743
5929.54 1775
5930.27 1753
5930.99 1773
5931.72 1796
5932.45 1814
5933.17 1875
5933.90 1942
5934.63 1927
5935.35 2075
5936.08 2019
5936.81 1970
5937.53 2147
5938.26 2130
5938.99 2238
5939.72 2185
5940.44 2169
5941.17 2170
5941.90 2240
5942.62 2289
5943.35 2139
5944.08 2160
5944.81 2173
5945.53 2384
5946.26 2357
5946.99 2238
5947.72 2302
5948.44 2381
5949.17 2278
5949.90 2422
5950.63 2358
5951.35 2604
5952.08 2674
5952.81 2565
5953.54 2723
5954.27 2756
5954.99 2662
5955.72 2626
5956.45 2624
5957.18 2646
5957.91 2720
5958.64 2665
5959.36 2533
5960.09 2561
5960.82 2666
5961.55 2708
5962.28 2894
5963.01 2768
5963.73 2848
5964.46 2902
5965.19 3092
5965.92 3352
5966.65 3837
5967.38 4185
5968.11 4333
5968.83 4221
5969.56 4202
5970.29 4278
5971.02 3999
5971.75 3816
5972.48 3497
5973.21 3328
5973.94 3155
5974.67 3070
5975.40 3035
5976.13 2983
5976.86 2888
5977.58 3003
5978.31 3067
5979.04 2980
5979.77 3017
5980.50 3005
5981.23 2936
5981.96 2915
5982.69 3113
5983.42 3059
5984.15 3120
5984.88 3052
5985.61 3170
5986.34 3139
5987.07 3137
5987.80 3095
5988.53 2914
5989.26 2993
5989.99 2997
5990.72 2957
5991.45 3027
5992.18 3058
5992.91 3098
5993.64 2977
5994.37 2970
5995.10 3037
5995.83 3020
5996.56 3098
5997.29 3016
5998.03 2995
5998.76 3003
5999.49 2901
6000.22 2999
6000.95 3002
6001.68 3022
6002.41 2901
6003.14 2856
6003.87 2867
6004.60 2810
6005.33 2809
6006.07 2888
6006.80 2942
6007.53 3165
6008.26 3306
6008.99 3557
6009.72 4013
6010.45 4180
6011.18 4417
6011.92 4673
6012.65 5104
6013.38 5121
6014.11 5217
6014.84 5381
6015.57 5052
6016.31 4873
6017.04 4538
6017.77 4347
6018.50 3934
6019.23 3642
6019.96 3451
6020.70 3282
6021.43 3031
6022.16 2786
6022.89 2715
6023.63 2651
6024.36 2539
6025.09 2396
6025.82 2461
6026.55 2497
6027.29 2506
6028.02 2351
6028.75 2445
6029.48 2493
6030.22 2548
6030.95 2463
6031.68 2421
6032.42 2366
6033.15 2440
6033.88 2365
6034.61 2491
6035.35 2531
6036.08 2479
6036.81 2303
6037.55 2337
6038.28 2357
6039.01 2346
6039.74 2406
6040.48 2449
6041.21 2508
6041.94 2725
6042.68 2769
6043.41 2613
6044.14 2648
6044.88 2670
6045.61 2885
6046.35 2645
6047.08 2659
6047.81 2764
6048.55 2757
6049.28 2798
6050.01 2824
6050.75 2891
6051.48 2961
6052.22 2956
6052.95 3116
6053.68 3224
6054.42 3064
6055.15 2999
6055.89 2947
6056.62 2808
6057.35 2739
6058.09 2841
6058.82 2669
6059.56 2654
6060.29 2606
6061.03 2569
6061.76 2496
6062.50 2567
6063.23 2553
6063.96 2456
6064.70 2552
6065.43 2501
6066.17 2471
6066.90 2475
6067.64 2505
6068.37 2530
6069.11 2395
6069.84 2426
6070.58 2383
6071.31 2426
6072.05 2386
6072.78 2373
6073.52 2298
6074.25 2272
6074.99 2285
6075.72 2337
6076.46 2254
6077.20 2239
6077.93 2331
6078.67 2315
6079.40 2164
6080.14 2159
6080.87 2142
6081.61 2155
6082.35 2272
6083.08 2265
6083.82 2054
6084.55 2169
6085.29 2347
6086.02 2282
6086.76 2277
6087.50 2190
6088.23 2175
6088.97 2244
6089.71 2268
6090.44 2174
6091.18 2265
6091.91 2234
6092.65 2274
6093.39 2281
6094.12 2388
6094.86 2393
6095.60 2206
6096.33 2212
6097.07 2204
6097.81 2073
6098.54 2086
6099.28 2181
6100.02 2167
6100.75 2164
6101.49 2235
6102.23 2142
6102.96 2078
6103.70 2112
6104.44 2123
6105.18 2058
6105.91 2088
6106.65 2193
6107.39 2145
6108.12 2082
6108.86 2132
6109.60 2124
6110.34 2298
6111.07 2139
6111.81 2176
6112.55 2077
6113.29 2126
6114.03 2105
6114.76 2238
6115.50 2250
6116.24 2286
6116.98 2307
6117.71 2332
6118.45 2298
6119.19 2334
6119.93 2303
6120.67 2269
6121.40 2321
6122.14 2278
6122.88 2258
6123.62 2306
6124.36 2373
6125.10 2404
6125.83 2325
6126.57 2241
6127.31 2368
6128.05 2453
6128.79 2460
6129.53 2538
6130.27 2531
6131.00 2568
6131.74 2516
6132.48 2398
6133.22 2415
6133.96 2436
6134.70 2498
6135.44 2551
6136.18 2405
6136.92 2426
6137.65 2530
6138.39 2536
6139.13 2550
6139.87 2492
6140.61 2504
6141.35 2552
6142.09 2501
6142.83 2456
6143.57 2510
6144.31 2448
6145.05 2694
6145.79 2551
6146.53 2467
6147.27 2451
6148.01 2416
6148.75 2483
6149.49 2520
6150.23 2456
6150.97 2608
6151.71 2688
6152.45 2730
6153.19 2745
6153.93 2713
6154.67 2828
6155.41 2711
6156.15 2647
6156.89 2740
6157.63 2789
6158.37 2684
6159.11 2684
6159.85 2727
6160.59 2713
6161.33 2690
6162.07 2741
6162.81 2913
6163.55 3076
6164.29 3164
6165.03 3409
6165.77 3452
6166.51 3476
6167.26 3672
6168.00 3715
6168.74 3719
6169.48 3764
6170.22 3745
6170.96 3618
6171.70 3633
6172.44 3677
6173.18 3516
6173.93 3517
6174.67 3346
6175.41 3381
6176.15 3218
6176.89 3221
6177.63 3478
6178.37 3270
6179.12 3314
6179.86 3503
6180.60 3506
6181.34 3479
6182.08 3394
6182.82 3390
6183.57 3593
6184.31 3590
6185.05 3720
6185.79 3715
6186.53 3629
6187.28 3605
6188.02 3698
6188.76 3619
6189.50 3715
6190.25 3779
6190.99 3898
6191.73 4023
6192.47 3969
6193.21 4287
6193.96 4353
6194.70 4526
6195.44 4568
6196.19 4555
6196.93 4498
6197.67 4283
6198.41 4372
6199.16 4548
6199.90 4408
6200.64 4372
6201.38 4442
6202.13 4530
6202.87 4493
6203.61 4890
6204.36 5139
6205.10 5653
6205.84 6524
6206.59 7724
6207.33 9122
6208.07 10730
6208.82 13017
6209.56 14773
6210.30 16240
6211.05 17161
6211.79 16732
6212.53 16030
6213.28 14792
6214.02 13074
6214.77 11699
6215.51 9893
6216.25 8367
6217.00 7039
6217.74 6061
6218.48 5284
6219.23 4758
6219.97 4509
6220.72 4291
6221.46 4025
6222.21 4086
6222.95 4163
6223.69 4137
6224.44 4330
6225.18 4455
6225.93 4427
6226.67 4480
6227.42 4637
6228.16 4532
6228.91 4341
6229.65 4175
6230.39 3627
6231.14 3501
6231.88 3300
6232.63 3174
6233.37 2970
6234.12 2846
6234.86 2905
6235.61 2863
6236.35 2818
6237.10 3016
6237.84 3065
6238.59 2986
6239.33 2973
6240.08 3033
6240.82 2944
6241.57 3126
6242.32 3227
6243.06 3119
6243.81 3137
6244.55 3238
6245.30 3287
6246.04 3162
6246.79 3366
6247.53 3638
6248.28 3860
6249.03 4006
6249.77 4273
6250.52 4069
6251.26 4127
6252.01 4181
6252.76 4085
6253.50 3720
6254.25 3596
6254.99 3400
6255.74 3183
6256.49 3319
6257.23 3280
6257.98 3176
6258.73 3235
6259.47 3145
6260.22 3033
6260.97 3065
6261.71 3354
6262.46 3190
6263.21 3133
6263.95 3224
6264.70 3218
6265.45 3208
6266.19 3314
6266.94 3412
6267.69 3245
6268.43 3375
6269.18 3292
6269.93 3304
6270.67 3290
6271.42 3309
6272.17 3237
6272.92 3183
6273.66 3055
6274.41 3187
6275.16 3260
6275.91 3264
6276.65 3490
6277.40 3541
6278.15 3631
6278.90 3731
6279.64 3703
6280.39 3637
6281.14 3579
6281.89 3522
6282.63 3265
6283.38 3079
6284.13 2880
6284.88 2955
6285.63 2864
6286.37 2799
6287.12 2788
6287.87 2804
6288.62 2875
6289.37 2996
6290.11 3075
6290.86 2975
6291.61 2850
6292.36 2720
6293.11 2706
6293.86 2662
6294.60 2733
6295.35 2687
6296.10 2569
6296.85 2648
6297.60 2703
6298.35 2733
6299.10 2596
6299.85 2628
6300.59 2555
6301.34 2641
6302.09 2473
6302.84 2503
6303.59 2475
6304.34 2530
6305.09 2644
6305.84 2625
6306.59 2532
6307.34 2571
6308.09 2420
6308.84 2498
6309.58 2550
6310.33 2610
6311.08 2503
6311.83 2570
6312.58 2706
6313.33 2794
6314.08 2776
6314.83 2706
6315.58 2589
6316.33 2398
6317.08 2477
6317.83 2438
6318.58 2570
6319.33 2594
6320.08 2485
6320.83 2489
6321.58 2344
6322.33 2268
6323.08 2381
6323.83 2220
6324.58 2113
6325.33 2114
6326.08 2185
6326.83 2156
6327.58 2200
6328.33 2269
6329.09 2166
6329.84 2216
6330.59 2198
6331.34 2230
6332.09 2273
6332.84 2236
6333.59 2177
6334.34 2057
6335.09 2098
6335.84 2251
6336.59 2083
6337.34 2036
6338.10 2000
6338.85 2096
6339.60 2030
6340.35 2085
6341.10 2118
6341.85 2087
6342.60 2111
6343.36 2086
6344.11 2147
6344.86 2117
6345.61 2113
6346.36 2180
6347.11 2132
6347.86 2146
6348.62 2057
6349.37 2172
6350.12 2150
6350.87 2259
6351.62 2239
6352.38 2334
6353.13 2309
6353.88 2355
6354.63 2422
6355.38 2415
6356.14 2394
6356.89 2412
6357.64 2335
6358.39 2339
6359.15 2377
6359.90 2467
6360.65 2392
6361.40 2238
6362.16 2309
6362.91 2422
6363.66 2540
6364.41 2482
6365.17 2437
6365.92 2514
6366.67 2572
6367.42 2373
6368.18 2360
6368.93 2497
6369.68 2323
6370.44 2379
6371.19 2308
6371.94 2201
6372.70 2183
6373.45 2287
6374.20 2052
6374.96 2100
6375.71 2104
6376.46 2168
6377.22 2064
6377.97 2151
6378.72 2179
6379.48 2100
6380.23 2212
6380.98 2090
6381.74 2136
6382.49 2131
6383.24 2144
6384.00 2087
6384.75 2089
6385.51 2215
6386.26 2062
6387.01 2128
6387.77 2289
6388.52 2278
6389.28 2399
6390.03 2481
6390.79 2479
6391.54 2459
6392.29 2421
6393.05 2538
6393.80 2476
6394.56 2363
6395.31 2286
6396.07 2208
6396.82 2154
6397.58 2055
6398.33 2013
6399.08 2026
6399.84 1885
6400.59 1903
6401.35 2080
6402.10 1890
6402.86 1957
6403.61 2027
6404.37 1971
6405.12 1851
6405.88 1865
6406.63 1980
6407.39 1953
6408.15 1978
6408.90 2144
6409.66 2104
6410.41 2053
6411.17 1962
6411.92 1928
6412.68 1977
6413.43 1996
6414.19 2029
6414.94 1885
6415.70 2011
6416.46 1990
6417.21 1933
6417.97 1877
6418.72 1815
6419.48 1915
6420.24 1979
6420.99 2025
6421.75 1999
6422.50 1870
6423.26 1958
6424.02 1986
6424.77 1951
6425.53 1802
6426.28 1883
6427.04 1958
6427.80 1908
6428.55 1977
6429.31 1921
6430.07 1895
6430.82 1974
6431.58 1980
6432.34 1942
6433.09 1962
6433.85 2030
6434.61 2062
6435.36 2106
6436.12 2086
6436.88 1956
6437.64 1948
6438.39 1965
6439.15 1942
6439.91 2028
6440.66 2081
6441.42 2006
6442.18 2107
6442.94 2031
6443.69 2019
6444.45 2008
6445.21 2046
6445.97 1992
6446.72 1932
6447.48 1838
6448.24 1826
6449.00 1868
6449.75 1823
6450.51 1884
6451.27 1976
6452.03 1981
6452.79 1980
6453.54 2038
6454.30 1925
6455.06 1876
6455.82 1989
6456.58 2021
6457.33 1935
6458.09 1911
6458.85 1963
6459.61 1934
6460.37 1875
6461.12 1957
6461.88 1910
6462.64 1953
6463.40 2105
6464.16 2078
6464.92 2126
6465.68 2041
6466.44 1995
6467.19 2095
6467.95 2000
6468.71 2039
6469.47 2082
6470.23 2149
6470.99 2133
6471.75 2063
6472.51 2006
6473.27 2092
6474.02 2270
6474.78 2153
6475.54 2014
6476.30 2264
6477.06 2297
6477.82 2219
6478.58 2248
6479.34 2264
6480.10 2217
6480.86 2161
6481.62 2249
6482.38 2342
6483.14 2318
6483.90 2306
6484.66 2249
6485.42 2148
6486.18 2206
6486.94 2413
6487.70 2478
6488.46 2365
6489.22 2307
6489.98 2394
6490.74 2531
6491.50 2529
6492.26 2614
6493.02 2623
6493.78 2660
6494.54 2614
6495.30 2616
6496.06 2705
6496.82 2762
6497.58 2643
6498.34 2790
6499.10 2877
6499.86 2857
6500.62 2810
6501.38 2700
6502.14 2890
6502.91 2937
6503.67 2747
6504.43 2848
6505.19 2900
6505.95 3068
6506.71 3052
6507.47 3166
6508.23 3244
6508.99 3039
6509.76 3073
6510.52 3026
6511.28 3208
6512.04 3260
6512.80 3229
6513.56 3327
6514.32 3358
6515.09 3180
6515.85 3104
6516.61 3189
6517.37 3205
6518.13 3261
6518.89 3197
6519.66 3281
6520.42 3433
6521.18 3565
6521.94 3656
6522.70 3604
6523.47 3688
6524.23 3771
6524.99 4066
6525.75 4488
6526.51 4616
6527.28 4646
6528.04 4821
6528.80 5118
6529.56 5151
6530.33 5108
6531.09 5072
6531.85 4904
6532.61 4977
6533.38 4934
6534.14 5277
6534.90 5964
6535.66 6567
6536.43 7325
6537.19 8252
6537.95 8602
6538.72 8915
6539.48 8637
6540.24 8184
6541.01 7269
6541.77 6604
6542.53 6019
6543.29 5197
6544.06 4451
6544.82 4208
6545.58 3765
6546.35 3433
6547.11 3281
6547.87 3159
6548.64 3061
6549.40 2994
6550.17 3005
6550.93 3029
6551.69 2910
6552.46 2899
6553.22 2989
6553.98 2851
6554.75 2592
6555.51 2805
6556.28 2840
6557.04 2825
6557.80 2632
6558.57 2657
6559.33 2798
6560.10 2851
6560.86 2936
6561.63 2859
6562.39 2991
6563.15 2945
6563.92 3022
6564.68 3234
6565.45 3210
6566.21 3234
6566.98 3189
6567.74 3102
6568.51 3081
6569.27 3000
6570.04 3206
6570.80 3207
6571.57 3087
6572.33 3073
6573.09 3067
6573.86 3116
6574.63 3256
6575.39 3461
6576.16 3422
6576.92 3357
6577.69 3675
6578.45 3877
6579.22 4081
6579.98 4056
6580.75 4126
6581.51 4090
6582.28 4039
6583.04 3995
6583.81 3898
6584.57 3786
6585.34 4016
6586.11 3732
6586.87 3574
6587.64 3464
6588.40 3464
6589.17 3565
6589.94 3628
6590.70 3835
6591.47 4053
6592.23 4290
6593.00 4650
6593.77 4745
6594.53 4711
6595.30 4986
6596.06 5065
6596.83 5101
6597.60 4925
6598.36 4799
6599.13 4593
6599.90 4226
6600.66 4024
6601.43 3817
6602.20 3577
6602.96 3293
6603.73 3178
6604.50 3074
6605.26 3100
6606.03 3047
6606.80 3081
6607.56 3018
6608.33 2951
6609.10 2969
6609.87 2947
6610.63 2827
6611.40 2879
6612.17 2964
6612.93 2889
6613.70 2758
6614.47 2850
6615.24 2757
6616.00 2763
6616.77 2658
6617.54 2682
6618.31 2765
6619.07 2802
6619.84 2866
6620.61 2926
6621.38 2937
6622.15 2897
6622.91 2963
6623.68 2847
6624.45 2881
6625.22 2842
6625.99 2803
6626.75 2869
6627.52 2827
6628.29 2906
6629.06 2711
6629.83 2763
6630.59 2964
6631.36 3058
6632.13 3071
6632.90 3256
6633.67 3305
6634.44 3817
6635.21 3905
6635.97 4103
6636.74 4005
6637.51 4054
6638.28 4096
6639.05 3903
6639.82 3501
6640.59 3466
6641.36 3179
6642.12 3007
6642.89 3042
6643.66 2807
6644.43 2692
6645.20 2720
6645.97 2728
6646.74 2574
6647.51 2586
6648.28 2599
6649.05 2547
6649.82 2631
6650.59 2547
6651.36 2562
6652.13 2669
6652.89 2681
6653.66 2702
6654.43 2664
6655.20 2736
6655.97 2818
6656.74 2862
6657.51 2689
6658.28 2657
6659.05 2508
6659.82 2551
6660.59 2548
6661.36 2535
6662.13 2639
6662.90 2531
6663.67 2532
6664.44 2613
6665.21 2552
6665.98 2442
6666.76 2555
6667.53 2630
6668.30 2509
6669.07 2503
6669.84 2470
6670.61 2631
6671.38 2555
6672.15 2621
6672.92 2588
6673.69 2632
6674.46 2513
6675.23 2614
6676.00 2561
6676.77 2498
6677.55 2505
6678.32 2563
6679.09 2692
6679.86 2655
6680.63 2679
6681.40 2771
6682.17 2856
6682.94 2939
6683.72 3078
6684.49 3152
6685.26 3278
6686.03 3353
6686.80 3308
6687.57 3414
6688.34 3292
6689.12 3195
6689.89 2915
6690.66 2886
6691.43 3022
6692.20 3141
6692.98 2883
6693.75 2854
6694.52 2598
6695.29 2576
6696.06 2499
6696.84 2575
6697.61 2452
6698.38 2515
6699.15 2499
6699.92 2453
6700.70 2501
6701.47 2516
6702.24 2544
6703.01 2510
6703.79 2449
6704.56 2395
6705.33 2394
6706.11 2343
6706.88 2336
6707.65 2182
6708.42 2287
6709.20 2330
6709.97 2364
6710.74 2423
6711.52 2271
6712.29 2248
6713.06 2170
6713.83 2278
6714.61 2287
6715.38 2067
6716.15 2083
6716.93 2255
6717.70 2204
6718.47 2176
6719.25 2142
6720.02 2245
6720.79 2227
6721.57 2197
6722.34 2191
6723.12 2178
6723.89 2061
6724.66 2066
6725.44 2279
6726.21 2259
6726.98 2217
6727.76 2093
6728.53 2209
6729.31 2254
6730.08 2249
6730.85 2195
6731.63 2252
6732.40 2327
6733.18 2290
6733.95 2177
6734.73 2215
6735.50 2255
6736.27 2350
6737.05 2326
6737.82 2326
6738.60 2338
6739.37 2272
6740.15 2271
6740.92 2281
6741.70 2249
6742.47 2211
6743.25 2185
6744.02 2174
6744.80 2292
6745.57 2232
6746.35 2232
6747.12 2293
6747.90 2344
6748.67 2467
6749.45 2567
6750.22 2606
6751.00 2742
6751.77 2942
6752.55 2894
6753.32 2934
6754.10 2954
6754.87 2897
6755.65 2688
6756.43 2678
6757.20 2635
6757.98 2456
6758.75 2521
6759.53 2473
6760.30 2213
6761.08 2073
6761.86 2209
6762.63 2275
6763.41 2283
6764.18 2232
6764.96 2209
6765.74 2165
6766.51 2289
6767.29 2364
6768.06 2340
6768.84 2132
6769.62 2169
6770.39 2128
6771.17 2253
6771.95 2151
6772.72 2172
6773.50 2032
6774.28 2143
6775.05 2190
6775.83 2205
6776.61 1997
6777.38 2038
6778.16 2055
6778.94 2092
6779.71 2173
6780.49 2161
6781.27 2096
6782.05 1976
6782.82 2037
6783.60 2027
6784.38 2180
6785.15 2136
6785.93 2125
6786.71 2123
6787.49 2067
6788.26 2084
6789.04 2105
6789.82 2027
6790.60 2038
6791.37 1907
6792.15 1918
6792.93 2094
6793.71 1980
6794.48 1914
6795.26 1981
6796.04 1963
6796.82 1988
6797.60 2087
6798.37 2038
6799.15 2149
6799.93 1971
6800.71 2093
6801.49 2138
6802.26 2073
6803.04 2189
6803.82 2226
6804.60 2255
6805.38 2202
6806.16 2231
6806.93 2228
6807.71 2132
6808.49 2167
6809.27 2103
6810.05 2211
6810.83 2038
6811.61 2057
6812.39 2055
6813.16 1996
6813.94 1960
6814.72 2078
6815.50 2037
6816.28 2130
6817.06 2109
6817.84 2030
6818.62 2087
6819.40 2091
6820.18 2070
6820.96 2184
6821.73 2050
6822.51 2042
6823.29 2147
6824.07 2168
6824.85 2109
6825.63 1909
6826.41 2005
6827.19 2091
6827.97 2021
6828.75 2043
6829.53 2040
6830.31 2028
6831.09 2114
6831.87 2179
6832.65 2069
6833.43 1990
6834.21 2141
6834.99 2032
6835.77 2014
6836.55 2058
6837.33 2082
6838.11 2000
6838.89 1926
6839.67 1892
6840.45 2023
6841.23 2008
6842.01 2023
6842.79 2135
6843.57 2104
6844.35 2128
6845.14 2062
6845.92 2115
6846.70 2182
6847.48 2191
6848.26 2412
6849.04 2522
6849.82 2688
6850.60 2863
6851.38 3053
6852.16 3335
6852.94 3485
6853.73 3494
6854.51 3524
6855.29 3286
6856.07 3133
6856.85 2858
6857.63 2770
6858.41 2512
6859.20 2515
6859.98 2292
6860.76 2280
6861.54 2098
6862.32 2279
6863.10 2237
6863.89 2203
6864.67 2306
6865.45 2341
6866.23 2346
6867.01 2404
6867.79 2384
6868.58 2345
6869.36 2450
6870.14 2420
6870.92 2311
6871.71 2395
6872.49 2291
6873.27 2253
6874.05 2282
6874.83 2305
6875.62 2474
6876.40 2246
6877.18 2241
6877.96 2222
6878.75 2235
6879.53 2212
6880.31 2381
6881.10 2543
6881.88 2594
6882.66 2500
6883.44 2604
6884.23 2772
6885.01 2692
6885.79 2841
6886.58 3013
6887.36 3324
6888.14 3597
6888.92 3975
6889.71 3923
6890.49 3829
6891.27 3964
6892.06 3740
6892.84 3462
6893.62 3057
6894.41 2925
6895.19 2771
6895.98 2635
6896.76 2739
6897.54 2760
6898.33 2835
6899.11 2727
6899.89 2747
6900.68 2823
6901.46 2848
6902.25 2687
6903.03 2683
6903.81 2722
6904.60 2724
6905.38 2839
6906.17 2754
6906.95 2594
6907.73 2577
6908.52 2635
6909.30 2677
6910.09 2660
6910.87 2669
6911.66 2527
6912.44 2502
6913.23 2574
6914.01 2590
6914.79 2496
6915.58 2417
6916.36 2595
6917.15 2647
6917.93 2586
6918.72 2458
6919.50 2691
6920.29 2619
6921.07 2610
6921.86 2650
6922.64 2655
6923.43 2514
6924.21 2664
6925.00 2642
6925.78 2732
6926.57 2730
6927.36 2540
6928.14 2728
6928.93 2749
6929.71 2673
6930.50 2649
6931.28 2832
6932.07 2846
6932.85 3027
6933.64 3269
6934.43 3351
6935.21 3317
6936.00 3413
6936.78 3437
6937.57 3230
6938.36 3253
6939.14 3396
6939.93 3009
6940.71 3033
6941.50 3176
6942.29 3163
6943.07 3222
6943.86 3241
6944.64 3310
6945.43 3307
6946.22 3464
6947.00 3442
6947.79 3452
6948.58 3340
6949.36 3468
6950.15 3579
6950.94 3555
6951.72 3479
6952.51 3457
6953.30 3513
6954.08 3534
6954.87 3662
6955.66 3658
6956.45 3664
6957.23 3695
6958.02 3623
6958.81 3667
6959.59 3618
6960.38 3512
6961.17 3667
6961.96 3708
6962.74 3592
6963.53 3743
6964.32 3748
6965.11 3702
6965.89 3584
6966.68 3798
6967.47 3838
6968.26 3874
6969.04 3898
6969.83 4005
6970.62 4116
6971.41 4265
6972.20 4403
6972.98 4364
6973.77 4151
6974.56 4268
6975.35 4190
6976.14 4186
6976.92 4365
6977.71 4501
6978.50 4599
6979.29 4578
6980.08 4684
6980.87 4850
6981.65 5153
6982.44 5621
6983.23 6177
6984.02 6806
6984.81 7628
6985.60 8790
6986.39 9641
6987.17 9962
6987.96 10186
6988.75 10118
6989.54 9694
6990.33 8846
6991.12 8195
6991.91 7462
6992.70 6623
6993.49 6019
6994.28 5437
6995.06 5236
6995.85 5265
6996.64 5484
6997.43 5901
6998.22 6805
6999.01 7664
6999.80 8804
7000.59 9812
7001.38 10158
7002.17 10614
7002.96 10336
7003.75 9743
7004.54 9126
7005.33 8199
7006.12 7072
7006.91 6094
7007.70 5350
7008.49 5057
7009.28 4409
7010.07 4233
7010.86 4025
7011.65 4088
7012.44 4024
7013.23 4027
7014.02 4123
7014.81 4263
7015.60 4286
7016.39 4045
7017.18 4072
7017.97 3902
7018.76 3887
7019.55 3829
7020.34 3435
7021.13 3342
7021.92 3408
7022.71 3382
7023.51 3173
7024.30 3175
7025.09 3138
7025.88 3165
7026.67 3232
7027.46 3385
7028.25 3453
7029.04 3365
7029.83 3476
7030.63 3320
7031.42 3119
7032.21 3247
7033.00 3303
7033.79 3224
7034.58 3178
7035.37 3206
7036.16 3217
7036.96 3164
7037.75 3132
7038.54 3288
7039.33 3320
7040.12 3369
7040.92 3419
7041.71 3391
7042.50 3497
7043.29 3500
7044.08 3453
7044.87 3623
7045.67 3593
7046.46 3368
7047.25 3453
7048.04 3545
7048.84 3492
7049.63 3751
7050.42 3840
7051.21 4133
7052.00 4328
7052.80 4181
7053.59 4036
7054.38 4088
7055.18 3937
7055.97 3666
7056.76 3442
7057.55 3433
7058.35 3269
7059.14 3333
7059.93 3243
7060.72 3248
7061.52 3246
7062.31 3318
7063.10 3347
7063.90 3332
7064.69 3173
7065.48 3240
7066.28 3223
7067.07 3184
7067.86 3210
7068.66 3195
7069.45 3357
7070.24 3411
7071.04 3317
7071.83 3463
7072.62 3538
7073.42 3557
7074.21 3502
7075.00 3481
7075.80 3462
7076.59 3283
7077.39 3324
7078.18 3128
7078.97 3212
7079.77 3237
7080.56 3260
7081.36 3399
7082.15 3440
7082.94 3325
7083.74 3522
7084.53 3712
7085.33 3820
7086.12 4229
7086.92 4721
7087.71 5193
7088.50 5617
7089.30 6189
7090.09 6387
7090.89 6376
7091.68 6295
7092.48 5507
7093.27 5076
7094.07 4461
7094.86 3917
7095.66 3624
7096.45 3310
7097.25 3123
7098.04 2868
7098.84 2783
7099.63 2744
7100.43 2620
7101.22 2591
7102.02 2521
7102.81 2556
7103.61 2715
7104.40 2695
7105.20 2555
7105.99 2547
7106.79 2579
7107.59 2426
7108.38 2419
7109.18 2411
7109.97 2355
7110.77 2342
7111.56 2119
7112.36 2153
7113.16 2203
7113.95 2210
7114.75 2287
7115.54 2211
7116.34 2301
7117.14 2371
7117.93 2361
7118.73 2288
7119.52 2277
7120.32 2324
7121.12 2274
7121.91 2369
7122.71 2314
7123.51 2452
7124.30 2445
7125.10 2350
7125.90 2401
7126.69 2424
7127.49 2330
7128.29 2415
7129.08 2437
7129.88 2268
7130.68 2348
7131.47 2466
7132.27 2373
7133.07 2274
7133.86 2210
7134.66 2290
7135.46 2234
7136.26 2301
7137.05 2204
7137.85 2266
7138.65 2273
7139.44 2365
7140.24 2335
7141.04 2457
7141.84 2394
7142.63 2262
7143.43 2490
7144.23 2567
7145.03 2469
7145.83 2434
7146.62 2354
7147.42 2469
7148.22 2307
7149.02 2284
7149.81 2147
7150.61 2173
7151.41 2204
7152.21 2243
7153.01 2250
7153.80 2200
7154.60 2209
7155.40 2250
7156.20 2399
7157.00 2268
7157.80 2300
7158.59 2264
7159.39 2090
7160.19 2135
7160.99 2136
7161.79 2136
7162.59 2049
7163.39 1952
7164.18 2207
7164.98 2082
7165.78 1920
7166.58 2013
7167.38 1993
7168.18 2042
7168.98 1966
7169.78 1978
7170.58 1996
7171.38 1894
7172.17 1879
7172.97 1973
7173.77 1816
7174.57 1914
7175.37 2037
7176.17 1984
7176.97 1841
7177.77 1825
7178.57 1843
7179.37 1795
7180.17 1917
7180.97 2011
7181.77 2044
7182.57 2064
7183.37 2096
7184.17 2035
7184.97 1985
7185.77 1985
7186.57 2004
7187.37 1952
7188.17 2037
7188.97 1891
7189.77 1927
7190.57 1721
7191.37 1828
7192.17 1849
7192.97 1821
7193.77 1689
7194.57 1692
7195.37 1747
7196.17 1773
7196.97 1772
7197.77 1737
7198.57 1838
7199.37 1780
7200.17 1724
7200.97 1677
7201.77 1649
7202.58 1692
7203.38 1657
7204.18 1640
7204.98 1714
7205.78 1657
7206.58 1617
7207.38 1644
7208.18 1623
7208.98 1609
7209.79 1657
7210.59 1656
7211.39 1683
7212.19 1688
7212.99 1776
7213.79 1626
7214.59 1628
7215.40 1656
7216.20 1683
7217.00 1737
7217.80 1726
7218.60 1857
7219.40 1729
7220.21 1655
7221.01 1676
7221.81 1673
7222.61 1622
7223.41 1600
7224.22 1631
7225.02 1651
7225.82 1625
7226.62 1662
7227.43 1655
7228.23 1691
7229.03 1708
7229.83 1699
7230.63 1734
7231.44 1795
7232.24 1734
7233.04 1777
7233.84 1696
7234.65 1679
7235.45 1693
7236.25 1839
7237.06 1705
7237.86 1794
7238.66 1796
7239.46 1846
7240.27 1905
7241.07 1928
7241.87 1960
7242.68 1915
7243.48 1998
7244.28 1980
7245.09 1910
7245.89 1893
7246.69 1909
7247.50 1911
7248.30 1878
7249.10 1847
7249.91 1938
7250.71 1956
7251.51 2007
7252.32 2021
7253.12 1994
7253.92 1913
7254.73 1929
7255.53 1903
7256.34 1952
7257.14 1965
7257.94 1925
7258.75 2014
7259.55 1955
7260.36 2069
7261.16 1966
7261.96 1951
7262.77 1977
7263.57 2054
7264.38 2221
7265.18 2175
7265.99 2064
7266.79 2222
7267.59 2238
7268.40 2292
7269.20 2406
7270.01 2360
7270.81 2409
7271.62 2389
7272.42 2427
7273.23 2284
7274.03 2433
7274.84 2448
7275.64 2455
7276.45 2513
7277.25 2486
7278.06 2461
7278.86 2422
7279.67 2654
7280.47 2869
7281.28 3049
7282.08 3377
7282.89 3686
7283.69 4302
7284.50 4782
7285.30 5401
7286.11 5650
7286.92 5744
7287.72 5710
7288.53 5435
7289.33 4988
7290.14 4633
7290.94 4195
7291.75 3697
7292.56 3301
7293.36 3131
7294.17 2935
7294.97 2713
7295.78 2584
7296.59 2694
7297.39 2616
7298.20 2661
7299.00 2613
7299.81 2642
7300.62 2633
7301.42 2623
7302.23 2624
7303.04 2570
7303.84 2536
7304.65 2564
7305.46 2728
7306.26 2683
7307.07 2798
7307.88 2837
7308.68 2863
7309.49 2992
7310.30 3279
7311.10 3424
7311.91 3631
7312.72 3745
7313.52 3675
7314.33 3809
7315.14 3613
7315.95 3550
7316.75 3703
7317.56 3825
7318.37 3896
7319.18 4244
7319.98 4717
7320.79 5046
7321.60 5275
7322.40 5441
7323.21 5157
7324.02 5080
7324.83 4923
7325.64 4445
7326.44 4077
7327.25 3859
7328.06 3516
7328.87 3162
7329.67 3105
7330.48 2975
7331.29 2904
7332.10 2708
7332.91 2711
7333.71 2771
7334.52 2624
7335.33 2652
7336.14 2773
7336.95 2759
7337.76 2671
7338.56 2702
7339.37 2790
7340.18 2792
7340.99 2778
7341.80 2608
7342.61 2489
7343.42 2513
7344.22 2537
7345.03 2459
7345.84 2490
7346.65 2387
7347.46 2373
7348.27 2470
7349.08 2571
7349.89 2536
7350.70 2452
7351.51 2517
7352.31 2523
7353.12 2466
7353.93 2524
7354.74 2352
7355.55 2457
7356.36 2292
7357.17 2370
7357.98 2518
7358.79 2425
7359.60 2390
7360.41 2356
7361.22 2379
7362.03 2425
7362.84 2442
7363.65 2403
7364.46 2415
7365.27 2364
7366.08 2540
7366.89 2515
7367.70 2572
7368.51 2492
7369.32 2499
7370.13 2477
7370.94 2567
7371.75 2512
7372.56 2405
7373.37 2418
7374.18 2536
7374.99 2496
7375.80 2599
7376.61 2697
7377.42 2685
7378.23 2730
7379.04 2855
7379.85 3083
7380.66 3412
7381.48 3676
7382.29 3791
7383.10 4018
7383.91 3988
7384.72 3880
7385.53 3695
7386.34 3421
7387.15 3221
7387.96 2966
7388.77 2702
7389.59 2571
7390.40 2472
7391.21 2568
7392.02 2480
7392.83 2352
7393.64 2444
7394.45 2397
7395.27 2493
7396.08 2376
7396.89 2426
7397.70 2526
7398.51 2579
7399.32 2905
7400.14 2819
7400.95 2978
7401.76 3166
7402.57 3203
7403.38 3174
7404.20 3182
7405.01 3062
7405.82 2960
7406.63 2938
7407.44 2792
7408.26 2818
7409.07 2693
7409.88 2567
7410.69 2522
7411.51 2509
7412.32 2422
7413.13 2485
7413.94 2260
7414.76 2283
7415.57 2147
7416.38 2051
7417.19 2044
7418.01 1979
7418.82 1956
7419.63 1985
7420.45 1944
7421.26 1926
7422.07 1945
7422.88 1880
7423.70 1952
7424.51 1877
7425.32 1846
7426.14 1870
7426.95 1812
7427.76 1836
7428.58 1791
7429.39 1784
7430.20 1787
7431.02 1768
7431.83 1714
7432.64 1843
7433.46 1774
7434.27 1680
7435.09 1738
7435.90 1742
7436.71 1641
7437.53 1768
7438.34 1662
7439.16 1734
7439.97 1758
7440.78 1814
7441.60 1800
7442.41 1802
7443.23 1863
7444.04 1823
7444.85 1789
7445.67 1758
7446.48 1671
7447.30 1645
7448.11 1747
7448.93 1714
7449.74 1686
7450.56 1711
7451.37 1790
7452.18 1777
7453.00 1696
7453.81 1710
7454.63 1638
7455.44 1678
7456.26 1769
7457.07 1772
7457.89 1602
7458.70 1612
7459.52 1639
7460.33 1692
7461.15 1760
7461.96 1646
7462.78 1642
7463.59 1711
7464.41 1686
7465.23 1709
7466.04 1753
7466.86 1751
7467.67 1738
7468.49 1897
7469.30 1877
7470.12 1743
7470.93 1749
7471.75 1784
7472.57 1793
7473.38 1783
7474.20 1814
7475.01 1790
7475.83 1782
7476.65 1688
7477.46 1662
7478.28 1739
7479.09 1704
7479.91 1637
7480.73 1517
7481.54 1580
7482.36 1535
7483.18 1660
7483.99 1574
7484.81 1586
7485.62 1539
7486.44 1499
7487.26 1498
7488.07 1568
7488.89 1513
7489.71 1447
7490.52 1445
7491.34 1511
7492.16 1496
7492.98 1472
7493.79 1397
7494.61 1389
7495.43 1438
7496.24 1487
7497.06 1455
7497.88 1428
7498.70 1367
7499.51 1341
7500.33 1314
7501.15 1208
7501.96 1354
7502.78 1392
7503.60 1393
7504.42 1306
7505.23 1381
7506.05 1324
7506.87 1307
7507.69 1299
7508.51 1356
7509.32 1421
7510.14 1404
7510.96 1404
7511.78 1436
7512.59 1406
7513.41 1365
7514.23 1351
7515.05 1314
7515.87 1352
7516.69 1318
7517.50 1294
7518.32 1281
7519.14 1422
7519.96 1294
7520.78 1326
7521.60 1399
7522.41 1282
7523.23 1408
7524.05 1420
7524.87 1364
7525.69 1319
7526.51 1322
7527.33 1315
7528.14 1318
7528.96 1309
7529.78 1284
7530.60 1360
7531.42 1285
7532.24 1251
7533.06 1332
7533.88 1343
7534.70 1293
7535.52 1226
7536.34 1348
7537.16 1363
7537.97 1348
7538.79 1397
7539.61 1242
7540.43 1318
7541.25 1411
7542.07 1272
7542.89 1317
7543.71 1347
7544.53 1293
7545.35 1418
7546.17 1373
7546.99 1404
7547.81 1361
7548.63 1355
7549.45 1413
7550.27 1468
7551.09 1340
7551.91 1294
7552.73 1449
7553.55 1400
7554.37 1347
7555.19 1302
7556.01 1257
7556.83 1279
7557.65 1281
7558.47 1270
7559.29 1325
7560.11 1388
7560.93 1389
7561.76 1390
7562.58 1373
7563.40 1440
7564.22 1332
7565.04 1317
7565.86 1464
7566.68 1368
7567.50 1236
7568.32 1313
7569.14 1251
7569.96 1356
7570.79 1373
7571.61 1344
7572.43 1340
7573.25 1355
7574.07 1292
7574.89 1389
7575.71 1242
7576.54 1270
7577.36 1308
7578.18 1310
7579.00 1273
7579.82 1300
7580.64 1322
7581.46 1310
7582.29 1371
7583.11 1318
7583.93 1303
7584.75 1319
7585.57 1365
7586.40 1319
7587.22 1403
7588.04 1489
7588.86 1505
7589.68 1520
7590.51 1487
7591.33 1462
7592.15 1392
7592.97 1458
7593.80 1395
7594.62 1433
7595.44 1522
7596.26 1435
7597.09 1463
7597.91 1437
7598.73 1466
7599.55 1446
7600.38 1449
7601.20 1641
7602.02 1493
7602.85 1606
7603.67 1680
7604.49 1608
7605.31 1720
7606.14 1748
7606.96 1779
7607.78 1896
7608.61 1791
7609.43 1776
7610.25 1809
7611.08 1801
7611.90 1644
7612.72 1681
7613.55 1681
7614.37 1659
7615.19 1690
7616.02 1653
7616.84 1740
7617.67 1838
7618.49 1870
7619.31 2059
7620.14 2030
7620.96 2085
7621.78 2022
7622.61 1951
7623.43 1811
7624.26 1878
7625.08 1813
7625.91 1781
7626.73 1736
7627.55 1760
7628.38 1774
7629.20 1736
7630.03 1848
7630.85 1874
7631.68 1972
7632.50 2016
7633.32 2110
7634.15 2122
7634.97 2202
7635.80 2033
7636.62 1957
7637.45 1839
7638.27 1827
7639.10 1717
7639.92 1572
7640.75 1625
7641.57 1452
7642.40 1429
7643.22 1453
7644.05 1486
7644.87 1387
7645.70 1420
7646.52 1354
7647.35 1379
7648.17 1432
7649.00 1491
7649.82 1436
7650.65 1447
7651.48 1484
7652.30 1470
7653.13 1338
7653.95 1400
7654.78 1404
7655.60 1377
7656.43 1362
7657.26 1290
7658.08 1266
7658.91 1356
7659.73 1421
7660.56 1348
7661.39 1322
7662.21 1408
7663.04 1360
7663.86 1388
7664.69 1262
7665.52 1226
7666.34 1315
7667.17 1253
7668.00 1338
7668.82 1306
7669.65 1264
7670.48 1353
7671.30 1320
7672.13 1294
7672.96 1339
7673.78 1344
7674.61 1431
7675.44 1405
7676.26 1260
7677.09 1310
7677.92 1250
7678.74 1285
7679.57 1348
7680.40 1331
7681.22 1403
7682.05 1391
7682.88 1192
7683.71 1241
7684.53 1296
7685.36 1362
7686.19 1408
7687.02 1349
7687.84 1312
7688.67 1348
7689.50 1368
7690.33 1402
7691.15 1360
7691.98 1336
7692.81 1376
7693.64 1401
7694.47 1377
7695.29 1413
7696.12 1418
7696.95 1316
7697.78 1477
7698.61 1491
7699.43 1431
7700.26 1551
7701.09 1484
7701.92 1389
7702.75 1450
7703.57 1479
7704.40 1455
7705.23 1396
7706.06 1400
7706.89 1355
7707.72 1385
7708.55 1360
7709.37 1390
7710.20 1404
7711.03 1374
7711.86 1447
7712.69 1472
7713.52 1396
7714.35 1343
7715.18 1324
7716.01 1310
7716.83 1287
7717.66 1281
7718.49 1335
7719.32 1321
7720.15 1333
7720.98 1344
7721.81 1342
7722.64 1371
7723.47 1329
7724.30 1337
7725.13 1312
7725.96 1364
7726.79 1438
7727.62 1416
7728.45 1312
7729.28 1331
7730.11 1263
7730.94 1261
7731.77 1337
7732.60 1385
7733.42 1411
7734.25 1256
7735.09 1296
7735.92 1370
7736.75 1381
7737.58 1375
7738.41 1377
7739.24 1417
7740.07 1377
7740.90 1425
7741.73 1459
7742.56 1377
7743.39 1400
7744.22 1432
7745.05 1495
7745.88 1667
7746.71 1893
7747.54 2077
7748.37 2318
7749.20 2385
7750.03 2474
7750.86 2392
7751.70 2336
7752.53 2087
7753.36 2060
7754.19 1917
7755.02 1793
7755.85 1657
7756.68 1637
7757.51 1670
7758.34 1669
7759.18 1712
7760.01 1624
7760.84 1557
7761.67 1518
7762.50 1559
7763.33 1538
7764.16 1490
7765.00 1468
7765.83 1490
7766.66 1461
7767.49 1489
7768.32 1392
7769.16 1408
7769.99 1387
7770.82 1303
7771.65 1256
7772.48 1206
7773.32 1268
7774.15 1203
7774.98 1244
7775.81 1400
7776.64 1362
7777.48 1260
7778.31 1347
7779.14 1305
7779.97 1330
7780.81 1351
7781.64 1271
7782.47 1264
7783.30 1228
7784.14 1273
7784.97 1376
7785.80 1316
7786.64 1324
7787.47 1346
7788.30 1256
7789.13 1366
7789.97 1336
7790.80 1331
7791.63 1312
7792.47 1279
7793.30 1397
7794.13 1367
7794.97 1324
7795.80 1380
7796.63 1383
7797.47 1297
7798.30 1368
7799.13 1341
7799.97 1365
7800.80 1343
7801.63 1376
7802.47 1440
7803.30 1419
7804.13 1357
7804.97 1403
7805.80 1437
7806.64 1439
7807.47 1479
7808.30 1425
7809.14 1484
7809.97 1475
7810.81 1507
7811.64 1535
7812.47 1563
7813.31 1522
7814.14 1609
7814.98 1683
7815.81 1550
7816.65 1606
7817.48 1644
7818.32 1657
7819.15 1756
7819.98 1663
7820.82 1705
7821.65 1626
7822.49 1567
7823.32 1598
7824.16 1565
7824.99 1564
7825.83 1618
7826.66 1586
7827.50 1596
7828.33 1690
7829.17 1766
7830.00 1607
7830.84 1653
7831.67 1640
7832.51 1609
7833.34 1619
7834.18 1596
7835.02 1697
7835.85 1674
7836.69 1747
7837.52 1662
7838.36 1599
7839.19 1685
7840.03 1617
7840.86 1462
7841.70 1528
7842.54 1629
7843.37 1526
7844.21 1493
7845.04 1524
7845.88 1482
7846.72 1496
7847.55 1484
7848.39 1464
7849.22 1370
7850.06 1312
7850.90 1361
7851.73 1437
7852.57 1312
7853.41 1350
7854.24 1493
7855.08 1404
7855.92 1417
7856.75 1446
7857.59 1462
7858.43 1511
7859.26 1477
7860.10 1534
7860.94 1487
7861.77 1512
7862.61 1639
7863.45 1538
7864.28 1367
7865.12 1383
7865.96 1422
7866.79 1430
7867.63 1406
7868.47 1322
7869.31 1340
7870.14 1411
7870.98 1532
7871.82 1487
7872.66 1404
7873.49 1389
7874.33 1507
7875.17 1577
7876.01 1578
7876.84 1635
7877.68 1623
7878.52 1719
7879.36 1768
7880.19 1729
7881.03 1736
7881.87 1747
7882.71 1676
7883.55 1495
7884.38 1609
7885.22 1489
7886.06 1483
7886.90 1552
7887.74 1545
7888.57 1590
7889.41 1463
7890.25 1616
7891.09 1626
7891.93 1534
7892.77 1662
7893.61 1741
7894.44 1648
7895.28 1557
7896.12 1465
7896.96 1527
7897.80 1643
7898.64 1573
7899.48 1584
7900.32 1545
7901.15 1639
7901.99 1509
7902.83 1654
7903.67 1608
7904.51 1498
7905.35 1454
7906.19 1400
7907.03 1441
7907.87 1470
7908.71 1425
7909.55 1416
7910.39 1352
7911.22 1374
7912.06 1337
7912.90 1382
7913.74 1395
7914.58 1469
7915.42 1432
7916.26 1508
7917.10 1484
7917.94 1580
7918.78 1514
7919.62 1441
7920.46 1415
7921.30 1419
7922.14 1410
7922.98 1435
7923.82 1256
7924.66 1231
7925.50 1257
7926.34 1225
7927.18 1318
7928.02 1202
7928.86 1241
7929.70 1223
7930.55 1213
7931.39 1324
7932.23 1261
7933.07 1262
7933.91 1282
7934.75 1273
7935.59 1291
7936.43 1237
7937.27 1247
7938.11 1157
7938.95 1198
7939.79 1201
7940.63 1170
7941.48 1239
7942.32 1205
7943.16 1165
7944.00 1207
7944.84 1238
7945.68 1258
7946.52 1391
7947.36 1378
7948.21 1281
7949.05 1278
7949.89 1332
7950.73 1298
7951.57 1302
7952.41 1322
7953.26 1262
7954.10 1277
7954.94 1305
7955.78 1360
7956.62 1357
7957.47 1381
7958.31 1299
7959.15 1340
7959.99 1318
7960.83 1369
7961.68 1432
7962.52 1386
7963.36 1399
7964.20 1436
7965.04 1436
7965.89 1419
7966.73 1471
7967.57 1494
7968.41 1520
7969.26 1512
7970.10 1561
7970.94 1601
7971.78 1479
7972.63 1412
7973.47 1414
7974.31 1401
7975.16 1398
7976.00 1352
7976.84 1238
7977.68 1330
7978.53 1272
7979.37 1358
7980.21 1322
7981.06 1239
7981.90 1231
7982.74 1246
7983.59 1231
7984.43 1308
7985.27 1262
7986.12 1262
7986.96 1270
7987.80 1301
7988.65 1305
7989.49 1251
7990.34 1220
7991.18 1255
7992.02 1193
7992.87 1192
7993.71 1203
7994.55 1104
7995.40 1077
7996.24 1167
7997.09 1139
7997.93 1040
7998.77 1095
7999.62 1140
8000.46 1152
8001.31 1192
8002.15 1180
8003.00 1237
8003.84 1186
8004.68 1185
8005.53 1240
8006.37 1197
8007.22 1165
8008.06 1059
8008.91 1098
8009.75 1076
8010.60 1091
8011.44 1104
8012.29 1051
8013.13 1111
8013.98 1090
8014.82 1046
8015.67 1009
8016.51 1001
8017.36 1029
8018.20 1027
8019.05 1058
8019.89 1028
8020.74 1054
8021.58 1073
8022.43 1061
8023.27 1005
8024.12 1082
8024.96 1066
8025.81 1073
8026.66 1057
8027.50 1037
8028.35 1074
8029.19 1103
8030.04 1112
8030.88 1072
8031.73 1064
8032.58 1030
8033.42 1076
8034.27 1073
8035.11 1106
8035.96 1066
8036.81 1001
8037.65 1032
8038.50 1113
8039.35 1122
8040.19 1167
8041.04 1109
8041.88 1083
8042.73 1037
8043.58 1091
8044.42 1024
8045.27 1060
8046.12 1051
8046.96 1076
8047.81 1068
8048.66 1065
8049.50 1078
8050.35 1005
8051.20 1001
8052.04 1058
8052.89 1032
8053.74 1006
8054.59 1064
8055.43 1068
8056.28 1055
8057.13 1021
8057.97 1040
8058.82 1042
8059.67 1035
8060.52 1020
8061.36 1035
8062.21 1076
8063.06 1034
8063.91 1047
8064.75 1049
8065.60 1111
8066.45 1037
8067.30 1014
8068.15 1011
8068.99 997
8069.84 1027
8070.69 975
8071.54 1007
8072.38 1039
8073.23 1038
8074.08 986
8074.93 1015
8075.78 1022
8076.63 999
8077.47 907
8078.32 949
8079.17 1025
8080.02 1002
8080.87 1072
8081.72 999
8082.56 996
8083.41 1020
8084.26 998
8085.11 971
8085.96 949
8086.81 910
8087.66 927
8088.51 917
8089.35 967
8090.20 1035
8091.05 937
8091.90 970
8092.75 1039
8093.60 933
8094.45 942
8095.30 950
8096.15 927
8097.00 958
8097.85 928
8098.70 915
8099.55 942
8100.39 939
8101.24 995
8102.09 991
8102.94 1027
8103.79 1070
8104.64 1045
8105.49 1002
8106.34 944
8107.19 956
8108.04 1011
8108.89 933
8109.74 943
8110.59 1006
8111.44 921
8112.29 939
8113.14 945
8113.99 992
8114.84 994
8115.69 936
8116.54 1015
8117.39 1013
8118.24 994
8119.09 906
8119.95 1027
8120.80 1039
8121.65 996
8122.50 1097
8123.35 1073
8124.20 1050
8125.05 1034
8125.90 1050
8126.75 971
8127.60 1000
8128.45 1100
8129.30 1005
8130.15 1069
8131.01 1040
8131.86 1002
8132.71 980
8133.56 983
8134.41 978
8135.26 933
8136.11 963
8136.96 1054
8137.82 927
8138.67 919
8139.52 1011
8140.37 1032
8141.22 1088
8142.07 1137
8142.93 1036
8143.78 1049
8144.63 1111
8145.48 1131
8146.33 1082
8147.19 1042
8148.04 1065
8148.89 1138
8149.74 1039
8150.59 1124
8151.45 1164
8152.30 1092
8153.15 1057
8154.00 1055
8154.85 1171
8155.71 1227
8156.56 1294
8157.41 1292
8158.26 1295
8159.12 1312
8159.97 1184
8160.82 1155
8161.68 1115
8162.53 1105
8163.38 1076
8164.23 1086
8165.09 1093
8165.94 1096
8166.79 1109
8167.65 1032
8168.50 959
8169.35 1018
8170.20 1016
8171.06 991
8171.91 1049
8172.76 1002
8173.62 1036
8174.47 1016
8175.32 1029
8176.18 1047
8177.03 921
8177.89 933
8178.74 964
8179.59 993
8180.45 1001
8181.30 918
8182.15 1016
8183.01 925
8183.86 897
8184.72 875
8185.57 973
8186.42 904
8187.28 911
8188.13 946
8188.99 982
8189.84 977
8190.69 990
8191.55 930
8192.40 1002
8193.26 985
8194.11 907
8194.97 982
8195.82 941
8196.68 884
8197.53 870
8198.38 931
8199.24 883
8200.09 938
8200.95 896
8201.80 992
8202.66 931
8203.51 881
8204.37 914
8205.22 943
8206.08 966
8206.93 930
8207.79 941
8208.64 913
8209.50 894
8210.35 893
8211.21 920
8212.06 963
8212.92 997
8213.78 965
8214.63 943
8215.49 899
8216.34 921
8217.20 919
8218.05 974
8218.91 973
8219.76 1019
8220.62 1051
8221.48 1024
8222.33 1020
8223.19 1127
8224.04 1102
8224.90 1099
8225.76 1061
8226.61 1137
8227.47 1110
8228.32 1053
8229.18 1049
8230.04 1000
8230.89 1048
8231.75 1025
8232.61 1032
8233.46 993
8234.32 943
8235.18 970
8236.03 995
8236.89 917
8237.75 909
8238.60 917
8239.46 952
8240.32 981
8241.17 928
8242.03 956
8242.89 969
8243.74 961
8244.60 967
8245.46 902
8246.31 993
8247.17 959
8248.03 988
8248.89 988
8249.74 893
8250.60 945
8251.46 960
8252.32 972
8253.17 978
8254.03 886
8254.89 935
8255.75 880
8256.60 946
8257.46 904
8258.32 925
8259.18 922
8260.04 965
8260.89 880
8261.75 923
8262.61 947
8263.47 918
8264.33 945
8265.18 921
8266.04 963
8266.90 934
8267.76 1033
8268.62 934
8269.47 949
8270.33 981
8271.19 934
8272.05 980
8272.91 994
8273.77 1065
8274.63 957
8275.48 1009
8276.34 1061
8277.20 946
8278.06 1053
8278.92 1045
8279.78 1033
8280.64 1040
8281.50 979
8282.36 1047
8283.21 1105
8284.07 1086
8284.93 1031
8285.79 996
8286.65 1031
8287.51 1183
8288.37 1046
8289.23 1039
8290.09 1149
8290.95 1202
8291.81 1153
8292.67 1258
8293.53 1288
8294.39 1349
8295.25 1232
8296.11 1246
8296.97 1264
8297.82 1227
8298.68 1270
8299.54 1188
8300.40 1277
8301.26 1104
8302.12 1101
8302.98 1161
8303.84 1114
8304.71 1181
8305.57 1149
8306.43 1154
8307.29 1158
8308.15 1073
8309.01 1112
8309.87 1090
8310.73 1065
8311.59 1127
8312.45 1015
8313.31 1081
8314.17 1023
8315.03 984
8315.89 1050
8316.75 1144
8317.61 1193
8318.47 1051
8319.33 1065
8320.20 1092
8321.06 1070
8321.92 1093
8322.78 1042
8323.64 1096
8324.50 1074
8325.36 1073
8326.22 1015
8327.09 1066
8327.95 1102
8328.81 1022
8329.67 1065
8330.53 989
8331.39 1003
8332.25 1015
8333.12 1057
8333.98 1042
8334.84 1071
8335.70 1039
8336.56 1009
8337.42 1004
8338.29 968
8339.15 984
8340.01 995
8340.87 995
8341.73 1032
8342.60 1024
8343.46 1055
8344.32 1075
8345.18 1011
8346.05 1030
8346.91 1005
8347.77 1077
8348.63 1131
8349.50 1083
8350.36 1113
8351.22 1024
8352.08 1054
8352.95 1089
8353.81 1032
8354.67 1039
8355.53 1067
8356.40 1020
8357.26 1025
8358.12 1067
8358.99 1110
8359.85 1104
8360.71 1018
8361.58 1039
8362.44 1091
8363.30 1141
8364.17 1123
8365.03 1169
8365.89 1137
8366.76 1132
8367.62 1163
8368.48 1194
8369.35 1099
8370.21 1090
8371.07 1065
8371.94 1045
8372.80 1063
8373.66 1114
8374.53 1090
8375.39 1165
8376.26 1315
8377.12 1194
8377.98 1098
8378.85 1123
8379.71 1222
8380.58 1239
8381.44 1284
8382.30 1194
8383.17 1229
8384.03 1229
8384.90 1237
8385.76 1196
8386.63 1169
8387.49 1234
8388.35 1232
8389.22 1173
8390.08 1227
8390.95 1229
8391.81 1163
8392.68 1243
8393.54 1260
8394.41 1243
8395.27 1271
8396.14 1286
8397.00 1332
8397.87 1267
8398.73 1275
8399.60 1312
8400.46 1314
8401.33 1293
8402.19 1330
8403.06 1374
8403.92 1290
8404.79 1298
8405.65 1389
8406.52 1385
8407.39 1344
8408.25 1379
8409.12 1410
8409.98 1382
8410.85 1418
8411.71 1411
8412.58 1393
8413.44 1410
8414.31 1374
8415.18 1360
8416.04 1464
8416.91 1583
8417.77 1473
8418.64 1486
8419.51 1496
8420.37 1509
8421.24 1571
8422.11 1585
8422.97 1498
8423.84 1506
8424.70 1578
8425.57 1734
8426.44 1787
8427.30 1695
8428.17 1761
8429.04 1761
8429.90 1827
8430.77 1796
8431.64 1760
8432.50 1932
8433.37 1916
8434.24 1853
8435.10 1869
8435.97 1963
8436.84 1957
8437.71 1995
8438.57 1998
8439.44 2124
8440.31 2145
8441.17 2336
8442.04 2375
8442.91 2455
8443.78 2497
8444.64 2557
8445.51 2525
8446.38 2639
8447.25 2564
8448.11 2518
8448.98 2477
8449.85 2490
8450.72 2546
8451.58 2537
8452.45 2652
8453.32 2733
8454.19 2920
8455.06 3192
8455.92 3494
8456.79 3950
8457.66 4278
8458.53 4625
8459.40 4739
8460.27 4604
8461.13 4299
8462.00 4218
8462.87 3981
8463.74 3751
8464.61 3326
8465.48 3153
8466.34 3058
8467.21 3132
8468.08 3397
8468.95 3980
8469.82 4602
8470.69 5475
8471.56 6326
8472.42 6700
8473.29 6781
8474.16 6363
8475.03 5848
8475.90 5253
8476.77 4449
8477.64 3771
8478.51 3323
8479.38 2944
8480.25 2661
8481.12 2410
8481.99 2166
8482.85 2011
8483.72 2100
8484.59 2113
8485.46 1908
8486.33 1906
8487.20 1980
8488.07 1991
8488.94 1887
8489.81 1802
8490.68 1807
8491.55 1829
8492.42 1779
8493.29 1727
8494.16 1717
8495.03 1713
8495.90 1626
8496.77 1615
8497.64 1670
8498.51 1665
8499.38 1810
8500.25 1826
8501.12 1831
8501.99 1805
8502.86 1763
8503.73 1750
8504.60 1688
8505.47 1624
8506.34 1620
8507.22 1686
8508.09 1751
8508.96 1798
8509.83 1912
8510.70 1838
8511.57 1834
8512.44 1725
8513.31 1730
8514.18 1717
8515.05 1757
8515.92 1788
8516.80 1665
8517.67 1627
8518.54 1720
8519.41 1736
8520.28 1721
8521.15 1704
8522.02 1691
8522.89 1679
8523.77 1664
8524.64 1677
8525.51 1770
8526.38 1615
8527.25 1679
8528.12 1759
8529.00 1693
8529.87 1759
8530.74 1721
8531.61 1746
8532.48 1856
8533.36 1884
8534.23 1871
8535.10 1869
8535.97 1860
8536.84 1794
8537.72 1818
8538.59 1895
8539.46 1928
8540.33 1807
8541.21 1890
8542.08 1953
8542.95 1946
8543.82 1916
8544.70 1858
8545.57 1857
8546.44 1846
8547.31 1838
8548.19 1802
8549.06 1769
8549.93 1770
8550.80 1765
8551.68 1703
8552.55 1829
8553.42 1865
8554.30 1858
8555.17 1940
8556.04 2036
8556.92 2018
8557.79 1986
8558.66 1981
8559.54 1954
8560.41 1801
8561.28 1788
8562.16 1705
8563.03 1579
8563.90 1657
8564.78 1625
8565.65 1501
8566.52 1508
8567.40 1539
8568.27 1560
8569.15 1529
8570.02 1558
8570.89 1556
8571.77 1488
8572.64 1538
8573.51 1558
8574.39 1450
8575.26 1429
8576.14 1499
8577.01 1477
8577.89 1428
8578.76 1375
8579.63 1381
8580.51 1352
8581.38 1321
8582.26 1403
8583.13 1357
8584.01 1402
8584.88 1373
8585.76 1436
8586.63 1439
8587.51 1514
8588.38 1576
8589.26 1458
8590.13 1474
8591.00 1393
8591.88 1441
8592.75 1370
8593.63 1379
8594.51 1451
8595.38 1525
8596.26 1482
8597.13 1415
8598.01 1390
8598.88 1405
8599.76 1437
8600.63 1438
8601.51 1454
8602.38 1478
8603.26 1606
8604.13 1494
8605.01 1550
8605.89 1532
8606.76 1516
8607.64 1496
8608.51 1579
8609.39 1606
8610.26 1534
8611.14 1676
8612.02 1680
8612.89 1752
8613.77 1756
8614.65 1702
8615.52 1619
8616.40 1671
8617.27 1716
8618.15 1677
8619.03 1681
8619.90 1657
8620.78 1585
8621.66 1520
8622.53 1519
8623.41 1752
8624.29 1824
8625.16 1930
8626.04 1935
8626.92 2001
8627.79 2063
8628.67 1976
8629.55 1886
8630.42 1827
8631.30 1810
8632.18 1801
8633.05 1758
8633.93 1706
8634.81 1721
8635.69 1790
8636.56 1759
8637.44 1684
8638.32 1633
8639.20 1788
8640.07 1731
8640.95 1678
8641.83 1784
8642.71 1842
8643.58 1808
8644.46 1705
8645.34 1681
8646.22 1763
8647.09 1839
8647.97 1858
8648.85 1855
8649.73 1925
8650.61 1979
8651.48 1976
8652.36 1914
8653.24 1972
8654.12 1996
8655.00 1925
8655.87 1895
8656.75 1948
8657.63 2027
8658.51 1931
8659.39 1905
8660.27 1877
8661.14 1925
8662.02 1873
8662.90 1908
8663.78 1956
8664.66 1917
8665.54 2009
8666.42 2095
8667.30 2043
8668.17 1978
8669.05 2018
8669.93 2171
8670.81 2282
8671.69 2329
8672.57 2460
8673.45 2583
8674.33 2774
8675.21 2966
8676.09 3074
8676.97 3121
8677.84 3085
8678.72 2881
8679.60 2616
8680.48 2620
8681.36 2564
8682.24 2431
8683.12 2374
8684.00 2347
8684.88 2294
8685.76 2327
8686.64 2303
8687.52 2340
8688.40 2533
8689.28 2759
8690.16 2966
8691.04 3359
8691.92 3902
8692.80 4613
8693.68 5298
8694.56 5703
8695.44 5708
8696.32 5607
8697.20 5410
8698.08 4774
8698.96 4329
8699.84 3559
8700.72 3182
8701.60 2821
8702.48 2590
8703.37 2333
8704.25 2151
8705.13 2110
8706.01 1981
8706.89 1915
8707.77 1903
8708.65 1905
8709.53 1863
8710.41 1789
8711.29 1687
8712.17 1816
8713.06 1702
8713.94 1626
8714.82 1655
8715.70 1643
8716.58 1550
8717.46 1511
8718.34 1588
8719.22 1561
8720.11 1557
8720.99 1603
8721.87 1671
8722.75 1614
8723.63 1669
8724.51 1613
8725.40 1606
8726.28 1638
8727.16 1608
8728.04 1623
8728.92 1583
8729.81 1689
8730.69 1715
8731.57 1643
8732.45 1687
8733.33 1732
8734.22 1709
8735.10 1802
8735.98 1784
8736.86 1663
8737.75 1676
8738.63 1578
8739.51 1564
8740.39 1611
8741.28 1608
8742.16 1607
8743.04 1675
8743.92 1656
8744.81 1636
8745.69 1659
8746.57 1590
8747.46 1676
8748.34 1655
8749.22 1707
8750.10 1647
8750.99 1600
8751.87 1653
8752.75 1676
8753.64 1706
8754.52 1730
8755.40 1667
8756.29 1702
8757.17 1737
8758.05 1846
8758.94 1846
8759.82 1821
8760.70 1759
8761.59 1773
8762.47 1836
8763.35 1846
8764.24 1861
8765.12 1830
8766.01 1851
8766.89 1844
8767.77 1852
8768.66 1879
8769.54 2000
8770.43 1855
8771.31 1882
8772.19 1867
8773.08 1896
8773.96 1904
8774.85 1871
8775.73 1979
8776.62 1929
8777.50 1899
8778.38 1879
8779.27 1917
8780.15 1977
8781.04 2141
8781.92 2120
8782.81 2142
8783.69 2123
8784.58 2207
8785.46 2191
8786.35 2136
8787.23 1980
8788.12 2061
8789.00 2098
8789.89 2138
8790.77 2158
8791.66 2116
8792.54 2170
8793.43 2111
8794.31 2230
8795.20 2344
8796.08 2288
8796.97 2183
8797.85 2204
8798.74 2224
8799.62 2161
8800.51 2103
8801.40 2061
8802.28 2035
8803.17 1885
8804.05 1858
8804.94 1832
8805.82 1837
8806.71 1882
8807.60 2000
8808.48 1970
8809.37 1997
8810.25 1992
8811.14 1864
8812.03 1962
8812.91 1950
8813.80 1942
8814.69 1803
8815.57 1700
8816.46 1673
8817.34 1637
8818.23 1598
8819.12 1621
8820.00 1692
8820.89 1588
8821.78 1634
8822.66 1610
8823.55 1601
8824.44 1636
8825.32 1550
8826.21 1580
8827.10 1579
8827.99 1611
8828.87 1512
8829.76 1514
8830.65 1475
8831.53 1467
8832.42 1554
8833.31 1498
8834.20 1506
8835.08 1457
8835.97 1400
8836.86 1397
8837.74 1416
8838.63 1392
8839.52 1405
8840.41 1422
8841.30 1410
8842.18 1320
8843.07 1396
8843.96 1456
8844.85 1428
8845.73 1420
8846.62 1417
8847.51 1414
8848.40 1448
8849.29 1552
8850.17 1509
8851.06 1527
8851.95 1508
8852.84 1406
8853.73 1414
8854.61 1408
8855.50 1306
8856.39 1435
8857.28 1409
8858.17 1326
8859.06 1335
8859.95 1319
8860.83 1277
8861.72 1269
8862.61 1306
8863.50 1253
8864.39 1291
8865.28 1368
8866.17 1302
8867.06 1281
8867.94 1231
8868.83 1322
8869.72 1346
8870.61 1238
8871.50 1183
8872.39 1254
8873.28 1330
8874.17 1203
8875.06 1216
8875.95 1185
8876.84 1164
8877.73 1235
8878.62 1175
8879.51 1090
8880.40 1118
8881.28 1192
8882.17 1161
8883.06 1143
8883.95 1198
8884.84 1201
8885.73 1238
8886.62 1160
8887.51 1165
8888.40 1187
8889.29 1153
8890.18 1099
8891.07 1061
8891.96 1073
8892.85 1076
8893.74 1148
8894.63 1097
8895.53 1082
8896.42 1050
8897.31 1140
8898.20 1147
8899.09 1071
8899.98 1079
8900.87 1099
8901.76 1001
8902.65 1067
8903.54 1113
8904.43 1025
8905.32 1031
8906.21 1054
8907.10 1047
8907.99 1081
8908.89 1078
8909.78 1064
8910.67 996
8911.56 992
8912.45 1030
8913.34 1027
8914.23 1009
8915.12 1014
8916.02 1080
8916.91 995
8917.80 995
8918.69 1014
8919.58 986
8920.47 969
8921.36 959
8922.26 1033
8923.15 964
8924.04 954
8924.93 987
8925.82 885
8926.72 1038
8927.61 1025
8928.50 1006
8929.39 987
8930.28 965
8931.18 992
8932.07 969
8932.96 967
8933.85 978
8934.75 880
8935.64 929
8936.53 892
8937.42 896
8938.31 943
8939.21 939
8940.10 993
8940.99 976
8941.89 969
8942.78 901
8943.67 954
8944.56 980
8945.46 917
8946.35 899
8947.24 901
8948.14 976
8949.03 988
8949.92 862
8950.81 923
8951.71 976
8952.60 928
8953.49 944
8954.39 904
8955.28 943
8956.17 929
8957.07 971
8957.96 921
8958.85 969
8959.75 917
8960.64 872
8961.54 921
8962.43 843
8963.32 934
8964.22 919
8965.11 969
8966.00 948
8966.90 848
8967.79 883
8968.69 891
8969.58 898
8970.47 943
8971.37 947
8972.26 933
8973.16 933
8974.05 893
8974.95 913
8975.84 885
8976.73 953
8977.63 936
8978.52 954
8979.42 958
8980.31 918
8981.21 919
8982.10 906
8983.00 888
8983.89 850
8984.79 871
8985.68 927
8986.58 869
8987.47 880
8988.37 911
8989.26 884
8990.16 878
8991.05 851
8991.95 890
8992.84 905
8993.74 873
8994.63 877
8995.53 834
8996.42 842
8997.32 821
8998.21 865
8999.11 922
9000.01 875
9000.90 842
9001.80 902
9002.69 843
9003.59 859
9004.48 904
9005.38 862
9006.28 817
9007.17 839
9008.07 795
9008.96 827
9009.86 871
9010.76 846
9011.65 805
9012.55 801
9013.45 818
9014.34 826
9015.24 813
9016.13 836
9017.03 813
9017.93 806
9018.82 817
9019.72 776
9020.62 801
9021.51 804
9022.41 882
9023.31 765
9024.20 779
9025.10 789
9026.00 826
9026.89 764
9027.79 758
9028.69 788
9029.59 885
9030.48 844
9031.38 816
9032.28 832
9033.17 815
9034.07 846
9034.97 901
9035.87 885
9036.76 835
9037.66 788
9038.56 817
9039.46 794
9040.35 832
9041.25 841
9042.15 888
9043.05 856
9043.94 882
9044.84 829
9045.74 797
9046.64 831
9047.54 869
9048.43 800
9049.33 801
9050.23 762
9051.13 798
9052.03 836
9052.92 918
9053.82 852
9054.72 904
9055.62 764
9056.52 791
9057.42 855
9058.32 829
9059.21 876
9060.11 837
9061.01 789
9061.91 836
9062.81 874
9063.71 889
9064.61 816
9065.50 887
9066.40 838
9067.30 815
9068.20 808
9069.10 839
9070.00 867
9070.90 896
9071.80 880
9072.70 829
9073.60 776
9074.50 766
9075.40 853
9076.29 827
9077.19 824
9078.09 752
9078.99 765
9079.89 885
9080.79 863
9081.69 805
9082.59 844
9083.49 833
9084.39 803
9085.29 791
9086.19 872
9087.09 880
9087.99 888
9088.89 835
9089.79 850
9090.69 923
9091.59 837
9092.49 904
9093.39 867
9094.29 879
9095.19 882
9096.09 910
9096.99 870
9097.89 835
9098.79 853
9099.69 937
9100.60 939
9101.50 899
9102.40 862
9103.30 891
9104.20 883
9105.10 808
9106.00 838
9106.90 807
9107.80 848
9108.70 761
9109.60 807
9110.50 853
9111.41 807
9112.31 784
9113.21 760
9114.11 827
9115.01 809
9115.91 787
9116.81 767
9117.72 777
9118.62 843
9119.52 795
9120.42 737
9121.32 800
9122.22 754
9123.12 767
9124.03 826
9124.93 751
9125.83 796
9126.73 797
9127.63 798
9128.54 732
9129.44 735
9130.34 801
9131.24 758
9132.14 774
9133.05 762
9133.95 758
9134.85 742
9135.75 742
9136.66 767
9137.56 851
9138.46 749
9139.36 738
9140.27 797
9141.17 809
9142.07 796
9142.97 786
9143.88 814
9144.78 867
9145.68 841
9146.59 883
9147.49 875
9148.39 837
9149.29 767
9150.20 806
9151.10 808
9152.00 775
9152.91 760
9153.81 802
9154.71 797
9155.62 775
9156.52 767
9157.42 780
9158.33 711
9159.23 766
9160.13 823
9161.04 799
9161.94 804
9162.84 762
9163.75 794
9164.65 813
9165.56 790
9166.46 786
9167.36 807
9168.27 771
9169.17 763
9170.08 760
9170.98 771
9171.88 824
9172.79 832
9173.69 731
9174.60 794
9175.50 766
9176.41 747
9177.31 742
9178.21 781
9179.12 796
9180.02 784
9180.93 840
9181.83 843
9182.74 737
9183.64 779
9184.55 815
9185.45 762
9186.36 782
9187.26 917
9188.17 785
9189.07 830
9189.98 773
9190.88 745
9191.79 707
9192.69 797
9193.60 864
9194.50 835
9195.41 804
9196.31 804
9197.22 813
9198.12 838
9199.03 889
9199.93 779
9200.84 799
9201.75 931
9202.65 871
9203.56 856
9204.46 890
9205.37 838
9206.27 841
9207.18 806
9208.09 824
9208.99 798
9209.90 804
9210.80 807
9211.71 828
9212.62 850
9213.52 850
9214.43 817
9215.34 817
9216.24 860
9217.15 791
9218.05 788
9218.96 793
9219.87 878
9220.77 954
9221.68 953
9222.59 899
9223.49 819
9224.40 781
9225.31 798
9226.21 798
9227.12 842
9228.03 852
9228.93 769
9229.84 763
9230.75 861
9231.66 819
9232.56 742
9233.47 736
9234.38 769
9235.28 776
9236.19 769
9237.10 793
9238.01 710
9238.91 751
9239.82 770
9240.73 799
9241.64 769
9242.54 687
9243.45 743
9244.36 789
9245.27 842
9246.18 744
9247.08 794
9247.99 805
9248.90 790
9249.81 736
9250.71 685
9251.62 713
9252.53 767
9253.44 795
9254.35 742
9255.26 756
9256.16 771
9257.07 784
9257.98 815
9258.89 729
9259.80 757
9260.71 759
9261.61 792
9262.52 732
9263.43 710
9264.34 781
9265.25 704
9266.16 812
9267.07 771
9267.98 760
9268.88 800
9269.79 811
9270.70 800
9271.61 797
9272.52 738
9273.43 873
9274.34 789
9275.25 758
9276.16 799
9277.07 860
9277.98 839
9278.89 751
9279.80 744
9280.70 778
9281.61 825
9282.52 811
9283.43 835
9284.34 810
9285.25 825
9286.16 742
9287.07 774
9287.98 752
9288.89 802
9289.80 774
9290.71 796
9291.62 814
9292.53 836
9293.44 796
9294.35 834
9295.26 834
9296.17 815
9297.08 817
9297.99 864
9298.90 821
9299.81 780
9300.73 855
9301.64 893
9302.55 898
9303.46 830
9304.37 805
9305.28 870
9306.19 822
9307.10 833
9308.01 842
9308.92 922
9309.83 955
9310.74 856
9311.65 909
9312.57 909
9313.48 864
9314.39 935
9315.30 908
9316.21 930
9317.12 913
9318.03 824
9318.94 877
9319.86 838
9320.77 744
9321.68 827
9322.59 795
9323.50 821
9324.41 857
9325.33 815
9326.24 781
9327.15 752
9328.06 753
9328.97 790
9329.88 755
9330.80 770
9331.71 792
9332.62 817
9333.53 796
9334.44 870
9335.36 887
9336.27 816
9337.18 803
9338.09 806
9339.01 838
9339.92 815
9340.83 801
9341.74 801
9342.66 769
9343.57 769
9344.48 825
9345.39 809
9346.31 790
9347.22 733
9348.13 840
9349.05 783
9349.96 811
9350.87 749
9351.78 827
9352.70 831
9353.61 877
9354.52 820
9355.44 779
9356.35 755
9357.26 784
9358.18 768
9359.09 803
9360.00 733
9360.92 708
9361.83 748
9362.74 788
9363.66 917
9364.57 756
9365.48 800
9366.40 814
9367.31 768
9368.23 801
9369.14 840
9370.05 859
9370.97 810
9371.88 799
9372.80 779
9373.71 822
9374.62 812
9375.54 808
9376.45 774
9377.37 790
9378.28 768
9379.19 880
9380.11 858
9381.02 856
9381.94 900
9382.85 927
9383.77 880
9384.68 864
9385.60 871
9386.51 790
9387.43 910
9388.34 873
9389.26 843
9390.17 879
9391.09 835
9392.00 931
9392.91 994
9393.83 945
9394.75 985
9395.66 948
9396.58 954
9397.49 958
9398.41 902
9399.32 938
9400.24 919
9401.15 933
9402.07 924
9402.98 893
9403.90 908
9404.81 918
9405.73 912
9406.65 879
9407.56 878
9408.48 848
9409.39 842
9410.31 882
9411.22 849
9412.14 884
9413.06 893
9413.97 854
9414.89 911
9415.80 945
9416.72 834
9417.64 818
9418.55 869
9419.47 907
9420.39 972
9421.30 934
9422.22 895
9423.14 937
9424.05 999
9424.97 971
9425.88 891
9426.80 879
9427.72 888
9428.64 868
9429.55 866
9430.47 916
9431.39 866
9432.30 884
9433.22 938
9434.14 954
9435.05 911
9435.97 944
9436.89 968
9437.81 990
9438.72 998
9439.64 929
9440.56 889
9441.47 918
9442.39 887
9443.31 920
9444.23 960
9445.14 892
9446.06 908
9446.98 965
9447.90 949
9448.81 966
9449.73 995
9450.65 950
9451.57 1025
9452.49 1077
9453.40 1083
9454.32 1172
9455.24 1222
9456.16 1271
9457.08 1215
9457.99 1247
9458.91 1191
9459.83 1046
9460.75 1013
9461.67 971
9462.59 959
9463.50 1025
9464.42 936
9465.34 985
9466.26 993
9467.18 929
9468.10 923
9469.02 880
9469.94 909
9470.85 949
9471.77 921
9472.69 935
9473.61 897
9474.53 892
9475.45 896
9476.37 896
9477.29 908
9478.21 931
9479.13 966
9480.04 988
9480.96 992
9481.88 942
9482.80 958
9483.72 1017
9484.64 1024
9485.56 1004
9486.48 1049
9487.40 958
9488.32 913
9489.24 978
9490.16 925
9491.08 922
9492.00 862
9492.92 932
9493.84 967
9494.76 945
9495.68 948
9496.60 956
9497.52 945
9498.44 1002
9499.36 1036
9500.28 990
9501.20 955
9502.12 908
9503.04 913
9503.96 974
9504.88 949
9505.80 958
9506.72 1000
9507.64 938
9508.56 986
9509.48 954
9510.41 923
9511.33 1019
9512.25 984
9513.17 928
9514.09 913
9515.01 1023
9515.93 950
9516.85 1012
9517.77 980
9518.69 1036
9519.61 1000
9520.54 1052
9521.46 1025
9522.38 1012
9523.30 1084
9524.22 1082
9525.14 1126
9526.06 1135
9526.99 1084
9527.91 1045
9528.83 1215
9529.75 1161
9530.67 1131
9531.59 1160
9532.52 1295
9533.44 1361
9534.36 1415
9535.28 1436
9536.20 1511
9537.13 1438
9538.05 1452
9538.97 1426
9539.89 1351
9540.81 1226
9541.74 1082
9542.66 1181
9543.58 1010
9544.50 1059
9545.43 1090
9546.35 1115
9547.27 1097
9548.19 1112
9549.12 1088
9550.04 1079
9550.96 1000
9551.88 941
9552.81 1026
9553.73 1065
9554.65 1059
9555.58 1053
9556.50 1042
9557.42 997
9558.34 1100
9559.27 1025
9560.19 1033
9561.11 1108
9562.04 1098
9562.96 1116
9563.88 1102
9564.81 1097
9565.73 1088
9566.65 1011
9567.58 1017
9568.50 998
9569.43 968
9570.35 955
9571.27 986
9572.20 947
9573.12 955
9574.04 1037
9574.97 921
9575.89 982
9576.82 926
9577.74 984
9578.66 932
9579.59 919
9580.51 975
9581.44 961
9582.36 1023
9583.28 935
9584.21 957
9585.13 922
9586.06 972
9586.98 917
9587.91 918
9588.83 1002
9589.76 1014
9590.68 1002
9591.60 1026
9592.53 968
9593.45 979
9594.38 1006
9595.30 961
9596.23 942
9597.15 1007
9598.08 989
9599.00 953
9599.93 1055
9600.85 1035
9601.78 1042
9602.70 1084
9603.63 1118
9604.55 1075
9605.48 1072
9606.41 1048
9607.33 1084
9608.26 1145
9609.18 1129
9610.11 1144
9611.03 1160
9611.96 1117
9612.88 1169
9613.81 1102
9614.74 1141
9615.66 1070
9616.59 1096
9617.51 1109
9618.44 1037
9619.37 1128
9620.29 1147
9621.22 1141
9622.14 1108
9623.07 1196
9624.00 1271
9624.92 1193
9625.85 1158
9626.78 1198
9627.70 1220
9628.63 1166
9629.55 1179
9630.48 1156
9631.41 1204
9632.33 1189
9633.26 1191
9634.19 1194
9635.11 1208
9636.04 1247
9636.97 1302
9637.90 1230
9638.82 1292
9639.75 1417
9640.68 1401
9641.60 1382
9642.53 1306
9643.46 1326
9644.38 1340
9645.31 1346
9646.24 1489
9647.17 1478
9648.09 1464
9649.02 1484
9649.95 1592
9650.88 1658
9651.80 1748
9652.73 1706
9653.66 1682
9654.59 1745
9655.51 1690
9656.44 1622
9657.37 1521
9658.30 1440
9659.23 1438
9660.15 1418
9661.08 1376
9662.01 1301
9662.94 1288
9663.87 1357
9664.80 1365
9665.72 1261
9666.65 1324
9667.58 1395
9668.51 1421
9669.44 1436
9670.37 1357
9671.29 1365
9672.22 1322
9673.15 1366
9674.08 1489
9675.01 1445
9675.94 1468
9676.87 1396
9677.79 1366
9678.72 1410
9679.65 1425
9680.58 1455
9681.51 1443
9682.44 1446
9683.37 1544
9684.30 1454
9685.23 1516
9686.16 1575
9687.09 1469
9688.01 1442
9688.94 1474
9689.87 1504
9690.80 1512
9691.73 1544
9692.66 1550
9693.59 1539
9694.52 1532
9695.45 1627
9696.38 1639
9697.31 1575
9698.24 1605
9699.17 1691
9700.10 1789
9701.03 1732
9701.96 1817
9702.89 1836
9703.82 1772
9704.75 1662
9705.68 1698
9706.61 1686
9707.54 1528
9708.47 1537
9709.40 1523
9710.33 1413
9711.26 1424
9712.19 1415
9713.12 1507
9714.05 1540
9714.98 1489
9715.92 1538
9716.85 1527
9717.78 1566
9718.71 1515
9719.64 1473
9720.57 1466
9721.50 1418
9722.43 1372
9723.36 1332
9724.29 1334
9725.22 1367
9726.16 1265
9727.09 1308
9728.02 1390
9728.95 1288
9729.88 1314
9730.81 1392
9731.74 1389
9732.67 1333
9733.61 1417
9734.54 1417
9735.47 1395
9736.40 1319
9737.33 1324
9738.26 1269
9739.20 1266
9740.13 1217
9741.06 1285
9741.99 1249
9742.92 1235
9743.86 1279
9744.79 1203
9745.72 1129
9746.65 1152
9747.58 1294
9748.52 1266
9749.45 1261
9750.38 1285
9751.31 1220
9752.25 1201
9753.18 1226
9754.11 1154
9755.04 1174
9755.98 1188
9756.91 1149
9757.84 1128
9758.77 1180
9759.71 1091
9760.64 1122
9761.57 1208
9762.51 1171
9763.44 1199
9764.37 1095
9765.30 1130
9766.24 1229
9767.17 1185
9768.10 1192
9769.04 1177
9769.97 1169
9770.90 1158
9771.84 1188
9772.77 1172
9773.70 1192
9774.64 1161
9775.57 1167
9776.50 1161
9777.44 1126
9778.37 1205
9779.31 1272
9780.24 1322
9781.17 1279
9782.11 1301
9783.04 1337
9783.97 1363
9784.91 1236
9785.84 1297
9786.78 1273
9787.71 1350
9788.64 1327
9789.58 1275
9790.51 1210
9791.45 1172
9792.38 1086
9793.32 1153
9794.25 1149
9795.19 1159
9796.12 1201
9797.05 1179
9797.99 1135
9798.92 1198
9799.86 1191
9800.79 1156
9801.73 1242
9802.66 1230
9803.60 1189
9804.53 1186
9805.47 1191
9806.40 1139
9807.34 1071
9808.27 1076
9809.21 1124
9810.14 1094
9811.08 1101
9812.01 1060
9812.95 1044
9813.88 1015
9814.82 1000
9815.75 1010
9816.69 1012
9817.63 1092
9818.56 1070
9819.50 1085
9820.43 1032
9821.37 982
9822.30 1068
9823.24 1057
9824.18 1024
9825.11 1027
9826.05 998
9826.98 1041
9827.92 984
9828.86 984
9829.79 1027
9830.73 1054
9831.66 1046
9832.60 1046
9833.54 1043
9834.47 1032
9835.41 1064
9836.35 1054
9837.28 1057
9838.22 1063
9839.16 1069
9840.09 1017
9841.03 976
9841.97 1045
9842.90 1146
9843.84 1026
9844.78 1034
9845.71 1137
9846.65 1084
9847.59 992
9848.52 1003
9849.46 1046
9850.40 949
9851.34 1028
9852.27 1018
9853.21 1015
9854.15 1050
9855.08 1066
9856.02 1053
9856.96 1034
9857.90 1068
9858.83 1064
9859.77 1039
9860.71 1083
9861.65 1004
9862.58 1041
9863.52 1023
9864.46 1035
9865.40 969
9866.34 1008
9867.27 1009
9868.21 970
9869.15 983
9870.09 995
9871.03 960
9871.96 890
9872.90 938
9873.84 1029
9874.78 1013
9875.72 988
9876.66 1008
9877.59 984
9878.53 965
9879.47 975
9880.41 1023
9881.35 1004
9882.29 1011
9883.23 914
9884.16 985
9885.10 999
9886.04 999
9886.98 923
9887.92 874
9888.86 870
9889.80 913
9890.74 948
9891.68 930
9892.61 915
9893.55 909
9894.49 886
9895.43 895
9896.37 924
9897.31 888
9898.25 900
9899.19 916
9900.13 929
9901.07 871
9902.01 903
9902.95 850
9903.89 928
9904.83 958
9905.77 929
9906.71 963
9907.65 1082
9908.59 900
9909.53 889
9910.47 922
9911.41 968
9912.35 934
9913.29 934
9914.23 917
9915.17 892
9916.11 943
9917.05 960
9917.99 982
9918.93 969
9919.87 1007
9920.81 927
9921.75 879
9922.69 932
9923.63 1015
9924.57 987
9925.51 1105
9926.45 1109
9927.39 1236
9928.33 1334
9929.28 1383
9930.22 1450
9931.16 1514
9932.10 1423
9933.04 1398
9933.98 1314
9934.92 1279
9935.86 1254
9936.80 1136
9937.74 1096
9938.69 1044
9939.63 1093
9940.57 1067
9941.51 1074
9942.45 990
9943.39 967
9944.34 1015
9945.28 1005
9946.22 976
9947.16 988
9948.10 934
9949.04 1068
9949.99 1012
9950.93 955
9951.87 961
9952.81 917
9953.75 934
9954.70 862
9955.64 916
9956.58 931
9957.52 977
9958.46 920
9959.41 956
9960.35 957
9961.29 929
9962.23 986
9963.18 890
9964.12 927
9965.06 931
9966.00 1044
9966.95 1010
9967.89 978
9968.83 974
9969.77 938
9970.72 967
9971.66 992
9972.60 939
9973.55 927
9974.49 878
9975.43 957
9976.38 939
9977.32 869
9978.26 918
9979.21 975
9980.15 961
9981.09 928
9982.04 914
9982.98 907
9983.92 882
9984.87 839
9985.81 895
9986.75 847
9987.70 863
9988.64 933
9989.58 886
9990.53 823
9991.47 800
9992.42 878
9993.36 875
9994.30 768
9995.25 833
9996.19 855
9997.14 803
9998.08 786
9999.02 789
9999.97 883
10000.91 863
10001.86 837
10002.80 897
10003.75 842
10004.69 866
10005.63 883
10006.58 931
10007.52 929
10008.47 856
10009.41 894
10010.36 934
10011.30 918
10012.25 839
10013.19 829
10014.14 919
10015.08 805
10016.03 815
10016.97 865
10017.92 870
10018.86 850
10019.81 872
10020.75 898
10021.70 813
10022.64 881
10023.59 946
10024.53 825
10025.48 869
10026.42 839
10027.37 893
10028.32 907
10029.26 824
10030.21 852
10031.15 826
10032.10 842
10033.04 898
10033.99 866
10034.94 819
10035.88 826
10036.83 854
10037.77 802
10038.72 835
10039.67 860
10040.61 883
10041.56 767
10042.50 785
10043.45 819
10044.40 830
10045.34 761
10046.29 752
10047.24 767
10048.18 822
10049.13 836
10050.08 849
10051.02 830
10051.97 758
10052.92 799
10053.86 810
10054.81 790
10055.76 734
10056.70 806
10057.65 775
10058.60 778
10059.54 788
10060.49 778
10061.44 828
10062.39 765
10063.33 786
10064.28 769
10065.23 762
10066.17 712
10067.12 797
10068.07 837
10069.02 782
10069.96 795
10070.91 815
10071.86 754
10072.81 750
10073.76 814
10074.70 823
10075.65 783
10076.60 816
10077.55 805
10078.49 801
10079.44 765
10080.39 793
10081.34 741
10082.29 782
10083.23 785
10084.18 810
10085.13 759
10086.08 792
10087.03 794
10087.98 743
10088.92 739
10089.87 775
10090.82 806
10091.77 796
10092.72 739
10093.67 725
10094.62 774
10095.56 812
10096.51 754
10097.46 743
10098.41 736
10099.36 806
10100.31 811
10101.26 776
10102.21 817
10103.16 851
10104.11 778
10105.05 761
10106.00 792
10106.95 777
10107.90 831
10108.85 771
10109.80 841
10110.75 816
10111.70 822
10112.65 747
10113.60 708
10114.55 764
10115.50 807
10116.45 750
10117.40 810
10118.35 742
10119.30 773
10120.25 764
10121.20 832
10122.15 739
10123.10 738
10124.05 760
10125.00 758
10125.95 745
10126.90 770
10127.85 783
10128.80 759
10129.75 734
10130.70 747
10131.65 776
10132.60 737
10133.55 809
10134.50 840
10135.45 820
10136.40 757
10137.35 776
10138.30 775
10139.26 779
10140.21 750
10141.16 747
10142.11 805
10143.06 830
10144.01 756
10144.96 802
10145.91 844
10146.86 841
10147.81 859
10148.77 824
10149.72 808
10150.67 823
10151.62 826
10152.57 819
10153.52 790
10154.47 828
10155.43 817
10156.38 824
10157.33 824
10158.28 747
10159.23 826
10160.18 878
10161.14 822
10162.09 833
10163.04 898
10163.99 764
10164.94 753
10165.90 813
10166.85 791
10167.80 772
10168.75 773
10169.70 844
10170.66 881
10171.61 877
10172.56 837
10173.51 802
10174.47 833
10175.42 891
10176.37 915
10177.32 870
10178.28 865
10179.23 874
10180.18 932
10181.14 914
10182.09 932
10183.04 871
10183.99 908
10184.95 955
10185.90 975
10186.85 965
10187.81 952
10188.76 992
10189.71 1013
10190.67 1003
10191.62 945
10192.57 920
10193.53 959
10194.48 989
10195.43 999
10196.39 1046
10197.34 1104
10198.29 1057
10199.25 1017
10200.20 1012
10201.15 1065
10202.11 1067
10203.06 1031
10204.02 1009
10204.97 1132
10205.92 1191
10206.88 1185
10207.83 1104
10208.79 1248
10209.74 1279
10210.69 1290
10211.65 1244
10212.60 1160
10213.56 1056
10214.51 1087
10215.46 1072
10216.42 1061
10217.37 1052
10218.33 1003
10219.28 1066
10220.24 1026
10221.19 1015
10222.15 999
10223.10 971
10224.06 1048
10225.01 995
10225.97 962
10226.92 983
10227.88 967
10228.83 943
10229.79 1009
10230.74 935
10231.70 985
10232.65 915
10233.61 1021
10234.56 1030
10235.52 1024
10236.47 1024
10237.43 1146
10238.38 1224
10239.34 1117
10240.29 1148
10241.25 1127
10242.21 1068
10243.16 1030
10244.12 997
10245.07 964
10246.03 987
10246.98 956
10247.94 867
10248.90 872
10249.85 849
10250.81 850
10251.76 882
10252.72 904
10253.68 750
10254.63 857
10255.59 835
10256.55 849
10257.50 926
10258.46 895
10259.41 895
10260.37 885
10261.33 836
10262.28 815
10263.24 863
10264.20 847
10265.15 847
10266.11 859
10267.07 868
10268.02 813
10268.98 828
10269.94 861
10270.90 823
10271.85 861
10272.81 839
10273.77 814
10274.72 800
10275.68 821
10276.64 802
10277.60 817
10278.55 829
10279.51 844
10280.47 785
10281.43 799
10282.38 724
10283.34 760
10284.30 818
10285.26 792
10286.21 815
10287.17 770
10288.13 791
10289.09 814
10290.04 839
10291.00 809
10291.96 775
10292.92 729
10293.88 765
10294.83 751
10295.79 787
10296.75 719
10297.71 765
10298.67 795
10299.63 815
10300.58 775
10301.54 840
10302.50 831
10303.46 752
10304.42 795
10305.38 790
10306.34 722
10307.29 768
10308.25 733
10309.21 717
10310.17 750
10311.13 756
10312.09 835
10313.05 811
10314.01 804
10314.97 773
10315.92 793
10316.88 771
10317.84 763
10318.80 814
10319.76 826
10320.72 742
10321.68 779
10322.64 813
10323.60 745
10324.56 735
10325.52 787
10326.48 769
10327.44 733
10328.40 720
10329.36 718
10330.32 769
10331.28 819
10332.24 781
10333.20 801
10334.16 801
10335.12 775
10336.08 785
10337.04 752
10338.00 743
10338.96 747
10339.92 749
10340.88 759
10341.84 755
10342.80 734
10343.76 732
10344.72 734
10345.68 707
10346.64 786
10347.60 702
10348.56 709
10349.52 703
10350.48 733
10351.44 767
10352.40 765
10353.36 739
10354.32 761
10355.29 706
10356.25 735
10357.21 714
10358.17 751
10359.13 692
10360.09 709
10361.05 710
10362.01 743
10362.97 724
10363.94 697
10364.90 724
10365.86 689
10366.82 686
10367.78 637
10368.74 647
10369.70 708
10370.67 706
10371.63 702
10372.59 682
10373.55 662
10374.51 673
10375.47 793
10376.44 746
10377.40 723
10378.36 720
10379.32 725
10380.28 718
10381.25 667
10382.21 767
10383.17 713
10384.13 661
10385.10 710
10386.06 676
10387.02 659
10387.98 724
10388.95 692
10389.91 672
10390.87 768
10391.83 705
10392.80 679
10393.76 719
10394.72 714
10395.68 701
10396.65 692
10397.61 700
10398.57 750
10399.54 820
10400.50 780
10401.46 743
10402.43 729
10403.39 717
10404.35 722
10405.31 729
10406.28 737
10407.24 734
10408.20 763
10409.17 783
10410.13 787
10411.10 736
10412.06 751
10413.02 733
10413.99 690
10414.95 723
10415.91 819
10416.88 863
10417.84 913
10418.80 899
10419.77 942
10420.73 1000
10421.70 994
10422.66 1006
10423.63 1034
10424.59 988
10425.55 1000
10426.52 934
10427.48 920
10428.45 926
10429.41 900
10430.37 855
10431.34 842
10432.30 731
10433.27 740
10434.23 715
10435.20 700
10436.16 732
10437.13 695
10438.09 719
10439.06 728
10440.02 722
10440.99 723
10441.95 711
10442.92 720
10443.88 721
10444.85 638
10445.81 676
10446.78 681
10447.74 715
10448.71 651
10449.67 695
10450.64 730
10451.60 703
10452.57 682
10453.53 620
10454.50 601
10455.47 605
10456.43 663
10457.40 667
10458.36 707
10459.33 715
10460.29 703
10461.26 671
10462.23 650
10463.19 654
10464.16 693
10465.12 677
10466.09 648
10467.06 643
10468.02 638
10468.99 692
10469.95 652
10470.92 625
10471.89 636
10472.85 646
10473.82 599
10474.79 621
10475.75 639
10476.72 677
10477.69 646
10478.65 635
10479.62 645
10480.59 695
10481.55 738
10482.52 710
10483.49 661
10484.45 674
10485.42 665
10486.39 630
10487.35 624
10488.32 645
10489.29 743
10490.26 671
10491.22 689
10492.19 733
10493.16 704
10494.13 698
10495.09 747
10496.06 719
10497.03 721
10497.99 677
10498.96 725
10499.93 756
10500.90 699
10501.87 693
10502.83 654
10503.80 706
10504.77 703
10505.74 678
10506.70 710
10507.67 700
10508.64 670
10509.61 699
10510.58 703
10511.55 702
10512.51 699
10513.48 697
10514.45 672
10515.42 689
10516.39 669
10517.36 620
10518.32 722
10519.29 691
10520.26 663
10521.23 651
10522.20 645
10523.17 682
10524.14 700
10525.10 682
10526.07 671
10527.04 698
10528.01 742
10528.98 678
10529.95 697
10530.92 639
10531.89 686
10532.86 736
10533.83 662
10534.79 695
10535.76 672
10536.73 753
10537.70 732
10538.67 726
10539.64 741
10540.61 718
10541.58 691
10542.55 708
10543.52 704
10544.49 666
10545.46 732
10546.43 709
10547.40 715
10548.37 779
10549.34 704
10550.31 719
10551.28 756
10552.25 696
10553.22 753
10554.19 746
10555.16 698
10556.13 712
10557.10 744
10558.07 728
10559.04 786
10560.01 824
10560.98 809
10561.95 819
10562.92 898
10563.89 929
10564.86 924
10565.83 942
10566.81 916
10567.78 891
10568.75 756
10569.72 834
10570.69 806
10571.66 812
10572.63 803
10573.60 731
10574.57 765
10575.54 805
10576.51 770
10577.49 706
10578.46 748
10579.43 691
10580.40 764
10581.37 698
10582.34 713
10583.31 704
10584.29 665
10585.26 741
10586.23 741
10587.20 716
10588.17 711
10589.14 741
10590.12 734
10591.09 756
10592.06 660
10593.03 752
10594.00 738
10594.98 756
10595.95 686
10596.92 718
10597.89 714
10598.86 729
10599.84 715
10600.81 732
10601.78 732
10602.75 737
10603.73 703
10604.70 714
10605.67 697
10606.64 749
10607.62 709
10608.59 695
10609.56 739
10610.53 658
10611.51 707
10612.48 724
10613.45 649
10614.43 634
10615.40 669
10616.37 698
10617.34 723
10618.32 678
10619.29 641
10620.26 658
10621.24 673
10622.21 730
10623.18 770
10624.16 752
10625.13 730
10626.10 766
10627.08 690
10628.05 724
10629.02 709
10630.00 745
10630.97 752
10631.95 713
10632.92 658
10633.89 700
10634.87 724
10635.84 718
10636.81 748
10637.79 811
10638.76 842
10639.74 889
10640.71 913
10641.69 889
10642.66 891
10643.63 901
10644.61 945
10645.58 874
10646.56 859
10647.53 816
10648.51 817
10649.48 804
10650.45 721
10651.43 761
10652.40 739
10653.38 711
10654.35 709
10655.33 669
10656.30 690
10657.28 683
10658.25 694
10659.23 719
10660.20 680
10661.18 730
10662.15 780
10663.13 776
10664.10 670
10665.08 688
10666.05 762
10667.03 747
10668.00 712
10668.98 690
10669.96 699
10670.93 680
10671.91 725
10672.88 706
10673.86 704
10674.83 721
10675.81 695
10676.79 717
10677.76 680
10678.74 626
10679.71 731
10680.69 762
10681.66 752
10682.64 709
10683.62 731
10684.59 797
10685.57 744
10686.55 701
10687.52 707
10688.50 755
10689.47 697
10690.45 721
10691.43 673
10692.40 709
10693.38 662
10694.36 672
10695.33 675
10696.31 641
10697.29 622
10698.26 661
10699.24 629
10700.22 623
10701.19 628
10702.17 671
10703.15 722
10704.13 620
10705.10 653
10706.08 612
10707.06 616
10708.03 652
10709.01 652
10709.99 678
10710.97 754
10711.94 693
10712.92 704
10713.90 743
10714.88 682
10715.85 707
10716.83 722
10717.81 688
10718.79 689
10719.76 716
10720.74 696
10721.72 705
10722.70 694
10723.68 653
10724.65 703
10725.63 679
10726.61 647
10727.59 658
10728.57 675
10729.54 664
10730.52 703
10731.50 677
10732.48 667
10733.46 668
10734.44 695
10735.41 661
10736.39 689
10737.37 629
10738.35 675
10739.33 700
10740.31 697
10741.29 692
10742.26 663
10743.24 685
10744.22 707
10745.20 625
10746.18 684
10747.16 676
10748.14 732
10749.12 702
10750.10 705
10751.08 718
10752.05 663
10753.03 642
10754.01 615
10754.99 641
10755.97 680
10756.95 686
10757.93 668
10758.91 713
10759.89 624
10760.87 639
10761.85 742
10762.83 678
10763.81 716
10764.79 715
10765.77 754
10766.75 695
10767.73 671
10768.71 707
10769.69 691
10770.67 740
10771.65 731
10772.63 686
10773.61 689
10774.59 686
10775.57 709
10776.55 717
10777.53 691
10778.51 811
10779.49 769
10780.47 805
10781.45 762
10782.43 755
10783.41 768
10784.39 778
10785.38 757
10786.36 778
10787.34 784
10788.32 773
10789.30 702
10790.28 738
10791.26 787
10792.24 712
10793.22 751
10794.20 702
10795.19 712
10796.17 646
10797.15 672
10798.13 697
10799.11 688
10800.09 709
10801.07 762
10802.05 741
10803.04 754
10804.02 780
10805.00 713
10805.98 700
10806.96 685
10807.94 634
10808.93 725
10809.91 728
10810.89 667
10811.87 722
10812.85 746
10813.84 669
10814.82 659
10815.80 685
10816.78 742
10817.77 744
10818.75 802
10819.73 734
10820.71 702
10821.69 641
10822.68 682
10823.66 703
10824.64 728
10825.62 723
10826.61 719
10827.59 760
10828.57 698
10829.56 688
10830.54 748
10831.52 732
10832.50 707
10833.49 670
10834.47 770
10835.45 739
10836.44 754
10837.42 704
10838.40 774
10839.39 747
10840.37 755
10841.35 765
10842.34 734
10843.32 780
10844.30 738
10845.29 738
10846.27 759
10847.25 738
10848.24 740
10849.22 728
10850.20 704
10851.19 694
10852.17 733
10853.16 770
10854.14 808
10855.12 798
10856.11 762
10857.09 795
10858.08 746
10859.06 791
10860.04 753
10861.03 700
10862.01 810
10863.00 806
10863.98 777
10864.96 712
10865.95 787
10866.93 793
10867.92 784
10868.90 760
10869.89 796
10870.87 872
10871.86 800
10872.84 826
10873.83 804
10874.81 851
10875.80 852
10876.78 825
10877.77 813
10878.75 871
10879.74 808
10880.72 834
10881.71 830
10882.69 880
10883.68 857
10884.66 908
10885.65 884
10886.63 867
10887.62 921
10888.60 906
10889.59 933
10890.57 885
10891.56 864
10892.55 872
10893.53 852
10894.52 871
10895.50 810
10896.49 875
10897.47 900
10898.46 896
10899.45 849
10900.43 885
10901.42 907
10902.40 852
10903.39 949
10904.38 925
10905.36 921
10906.35 942
10907.34 964
10908.32 984
10909.31 954
10910.29 969
10911.28 948
10912.27 975
10913.25 968
10914.24 952
10915.23 991
10916.21 990
10917.20 975
10918.19 978
10919.17 994
10920.16 1051
10921.15 1009
10922.14 972
10923.12 1024
10924.11 982
10925.10 1084
10926.08 1085
10927.07 1002
10928.06 1062
10929.05 1202
10930.03 1212
10931.02 1182
10932.01 1099
10933.00 1019
10933.98 1051
10934.97 1106
10935.96 1108
10936.95 1053
10937.93 1146
10938.92 1185
10939.91 1110
10940.90 1130
10941.88 1161
10942.87 1242
10943.86 1257
10944.85 1282
10945.84 1275
10946.82 1271
10947.81 1335
10948.80 1284
10949.79 1336
10950.78 1214
10951.77 1240
10952.75 1290
10953.74 1371
10954.73 1360
10955.72 1284
10956.71 1373
10957.70 1507
10958.69 1539
10959.67 1545
10960.66 1683
10961.65 1735
10962.64 1646
10963.63 1515
10964.62 1524
10965.61 1518
10966.60 1514
10967.58 1481
10968.57 1360
10969.56 1282
10970.55 1301
10971.54 1387
10972.53 1296
10973.52 1329
10974.51 1266
10975.50 1266
10976.49 1290
10977.48 1276
10978.47 1327
10979.46 1331
10980.45 1306
10981.44 1345
10982.43 1330
10983.42 1223
10984.41 1264
10985.40 1416
10986.38 1299
10987.37 1246
10988.36 1279
10989.35 1291
10990.34 1291
10991.34 1356
10992.33 1282
10993.32 1364
10994.31 1419
10995.30 1435
10996.29 1601
10997.28 1695
10998.27 1779
10999.26 1815
11000.25 1973
11001.24 2126
11002.23 2232
11003.22 2201
11004.21 2201
11005.20 2181
11006.19 2202
11007.18 2042
11008.17 1807
11009.16 1724
11010.16 1618
11011.15 1474
11012.14 1479
11013.13 1342
11014.12 1354
11015.11 1333
11016.10 1308
11017.09 1241
11018.08 1265
11019.08 1253
11020.07 1229
11021.06 1282
11022.05 1245
11023.04 1225
11024.03 1132
11025.03 1141
11026.02 1061
11027.01 1041
11028.00 1134
11028.99 1070
11029.98 1104
11030.98 1088
11031.97 1067
11032.96 1098
11033.95 1065
11034.94 1064
11035.94 1024
11036.93 987
11037.92 1000
11038.91 1078
11039.91 1042
11040.90 977
11041.89 1047
11042.88 1115
11043.87 1013
11044.87 967
11045.86 1034
11046.85 1000
11047.85 934
11048.84 995
11049.83 998
11050.82 1000
11051.82 977
11052.81 949
11053.80 954
11054.80 965
11055.79 962
11056.78 972
11057.77 891
11058.77 978
11059.76 940
11060.75 966
11061.75 936
11062.74 903
11063.73 906
11064.73 860
11065.72 981
11066.71 989
11067.71 987
11068.70 878
11069.70 919
11070.69 957
11071.68 1017
11072.68 1025
11073.67 986
11074.66 976
11075.66 1019
11076.65 947
11077.65 976
11078.64 1003
11079.63 985
11080.63 952
11081.62 1036
11082.62 918
11083.61 979
11084.61 959
11085.60 956
11086.59 957
11087.59 916
11088.58 876
11089.58 923
11090.57 949
11091.57 934
11092.56 928
11093.56 912
11094.55 914
11095.55 949
11096.54 902
11097.54 946
11098.53 898
11099.53 932
11100.52 887
11101.52 881
11102.51 837
11103.51 828
11104.50 900
11105.50 936
11106.49 921
11107.49 899
11108.48 870
11109.48 869
11110.47 907
11111.47 912
11112.46 917
11113.46 920
11114.46 962
11115.45 874
11116.45 947
11117.44 878
11118.44 857
11119.43 821
11120.43 833
11121.43 882
11122.42 859
11123.42 862
11124.41 823
11125.41 842
11126.41 844
11127.40 907
11128.40 907
11129.40 931
11130.39 849
11131.39 870
11132.39 824
11133.38 871
11134.38 898
11135.37 855
11136.37 874
11137.37 915
11138.37 873
11139.36 922
11140.36 872
11141.36 892
11142.35 888
11143.35 863
11144.35 911
11145.34 848
11146.34 898
11147.34 885
11148.33 842
11149.33 914
11150.33 879
11151.33 817
11152.32 926
11153.32 862
11154.32 898
11155.32 828
11156.31 811
11157.31 859
11158.31 921
11159.31 921
11160.30 956
11161.30 953
11162.30 932
11163.30 842
11164.30 863
11165.29 809
11166.29 869
11167.29 925
11168.29 929
11169.29 909
11170.28 877
11171.28 867
11172.28 912
11173.28 884
11174.28 918
11175.28 885
11176.27 902
11177.27 910
11178.27 897
11179.27 903
11180.27 940
11181.27 904
11182.27 941
11183.26 837
11184.26 893
11185.26 947
11186.26 980
11187.26 976
11188.26 913
11189.26 938
11190.26 905
11191.26 953
11192.26 992
11193.25 1006
11194.25 1001
11195.25 973
11196.25 978
11197.25 1020
11198.25 1039
11199.25 951
11200.25 915
11201.25 957
11202.25 961
11203.25 917
11204.25 925
11205.25 957
11206.25 907
11207.25 834
11208.25 941
11209.25 904
11210.25 913
11211.25 916
11212.25 899
11213.25 918
11214.25 881
11215.25 840
11216.25 887
11217.25 906
11218.25 934
11219.25 957
11220.25 868
11221.25 827
11222.25 798
11223.25 884
11224.25 859
11225.25 783
11226.25 832
11227.25 884
11228.25 862
11229.26 874
11230.26 806
11231.26 875
11232.26 838
11233.26 857
11234.26 839
11235.26 844
11236.26 851
11237.26 834
11238.27 822
11239.27 838
11240.27 861
11241.27 848
11242.27 853
11243.27 807
11244.27 772
11245.27 765
11246.28 826
11247.28 842
11248.28 833
11249.28 800
11250.28 796
11251.28 788
11252.29 752
11253.29 809
11254.29 832
11255.29 867
11256.29 828
11257.30 843
11258.30 835
11259.30 839
11260.30 827
11261.31 876
11262.31 900
11263.31 849
11264.31 880
11265.31 877
11266.32 864
11267.32 830
11268.32 886
11269.32 925
11270.33 913
11271.33 877
11272.33 909
11273.34 929
11274.34 914
11275.34 864
11276.34 974
11277.35 922
11278.35 940
11279.35 880
11280.36 1017
11281.36 1026
11282.36 1005
11283.37 924
11284.37 909
11285.37 1004
11286.38 952
11287.38 945
11288.38 921
11289.39 886
11290.39 903
11291.39 825
11292.40 815
11293.40 859
11294.40 864
11295.41 853
11296.41 880
11297.42 897
11298.42 864
11299.42 852
11300.43 899
11301.43 906
11302.44 873
11303.44 856
11304.44 858
11305.45 844
11306.45 841
11307.46 925
11308.46 826
11309.47 872
11310.47 859
11311.47 983
11312.48 875
11313.48 934
11314.49 899
11315.49 893
11316.50 919
11317.50 985
11318.51 976
11319.51 966
11320.52 990
11321.52 948
11322.53 925
11323.53 900
11324.54 911
11325.54 941
11326.55 872
11327.55 837
11328.56 957
11329.56 930
11330.57 879
11331.57 905
11332.58 882
11333.58 860
11334.59 861
11335.60 874
11336.60 853
11337.61 861
11338.61 952
11339.62 991
11340.62 982
11341.63 1045
11342.64 1007
11343.64 987
11344.65 1014
11345.65 982
11346.66 961
11347.67 1006
11348.67 983
11349.68 938
11350.68 952
11351.69 977
11352.70 965
11353.70 988
11354.71 882
11355.72 872
11356.72 860
11357.73 900
11358.74 890
11359.74 893
11360.75 863
11361.76 844
11362.76 861
11363.77 878
11364.78 900
11365.78 903
11366.79 906
11367.80 783
11368.80 886
11369.81 915
11370.82 919
11371.83 886
11372.83 841
11373.84 818
11374.85 849
11375.85 903
11376.86 896
11377.87 826
11378.88 877
11379.88 833
11380.89 851
11381.90 915
11382.91 850
11383.92 842
11384.92 863
11385.93 839
11386.94 860
11387.95 850
11388.95 853
11389.96 856
11390.97 795
11391.98 857
11392.99 891
11393.99 840
11395.00 770
11396.01 806
11397.02 822
11398.03 854
11399.04 849
11400.04 867
11401.05 834
11402.06 889
11403.07 881
11404.08 905
11405.09 819
11406.10 805
11407.11 862
11408.11 906
11409.12 883
11410.13 842
11411.14 850
11412.15 904
11413.16 894
11414.17 843
11415.18 869
11416.19 895
11417.19 894
11418.20 876
11419.21 887
11420.22 888
11421.23 929
11422.24 876
11423.25 879
11424.26 867
11425.27 922
11426.28 848
11427.29 835
11428.30 857
11429.31 938
11430.32 875
11431.33 909
11432.34 964
11433.35 889
11434.36 850
11435.37 884
11436.38 905
11437.39 933
11438.40 846
11439.41 891
11440.42 935
11441.43 867
11442.44 955
11443.45 923
11444.46 976
11445.47 934
11446.48 935
11447.49 896
11448.50 929
11449.51 976
11450.52 975
11451.53 934
11452.54 947
11453.56 1009
11454.57 992
11455.58 928
11456.59 941
11457.60 1020
11458.61 998
11459.62 1013
11460.63 1029
11461.64 1022
11462.65 1079
11463.67 1002
11464.68 961
11465.69 923
11466.70 912
11467.71 992
11468.72 1044
11469.73 1007
11470.75 959
11471.76 1008
11472.77 1028
11473.78 1058
11474.79 1038
11475.80 993
11476.82 1023
11477.83 1043
11478.84 958
11479.85 960
11480.86 1005
11481.88 1020
11482.89 989
11483.90 985
11484.91 977
11485.92 978
11486.94 1001
11487.95 1019
11488.96 979
11489.97 1022
11490.99 1080
11492.00 1020
11493.01 1104
11494.02 1028
11495.04 1061
11496.05 1115
11497.06 1152
11498.08 1099
11499.09 1042
11500.10 1012
11501.11 1132
11502.13 1050
11503.14 1042
11504.15 1088
11505.17 1098
11506.18 1069
11507.19 1122
11508.21 1112
11509.22 1044
11510.23 1101
11511.25 1067
11512.26 1099
11513.27 1139
11514.29 1096
11515.30 1051
11516.31 1064
11517.33 1123
11518.34 1169
11519.35 1130
11520.37 1105
11521.38 1153
11522.40 1087
11523.41 1071
11524.42 1170
11525.44 1103
11526.45 1136
11527.47 1148
11528.48 1213
11529.49 1140
11530.51 1187
11531.52 1216
11532.54 1178
11533.55 1209
11534.56 1206
11535.58 1290
11536.59 1262
11537.61 1258
11538.62 1284
11539.64 1307
11540.65 1314
11541.67 1337
11542.68 1323
11543.70 1341
11544.71 1366
11545.73 1403
11546.74 1334
11547.76 1373
11548.77 1363
11549.79 1435
11550.80 1504
11551.82 1536
11552.83 1476
11553.85 1450
11554.86 1545
11555.88 1635
11556.89 1551
11557.91 1590
11558.92 1651
11559.94 1649
11560.95 1627
11561.97 1743
11562.99 1673
11564.00 1782
11565.02 1735
11566.03 1732
11567.05 1761
11568.06 1802
11569.08 1861
11570.10 1769
11571.11 1809
11572.13 1839
11573.14 1854
11574.16 2026
11575.18 1956
11576.19 1996
11577.21 1997
11578.23 2147
11579.24 2206
11580.26 2348
11581.27 2363
11582.29 2533
11583.31 2698
11584.32 2724
11585.34 2713
11586.36 2828
11587.37 2888
11588.39 2943
11589.41 3002
11590.42 2995
11591.44 3001
11592.46 3049
11593.48 3392
11594.49 3610
11595.51 3952
11596.53 4532
11597.54 4751
11598.56 5448
11599.58 5993
11600.60 6544
11601.61 7194
11602.63 7407
11603.65 7333
11604.67 7160
11605.68 6961
11606.70 6372
11607.72 5597
11608.74 4926
11609.75 4366
11610.77 3795
11611.79 3531
11612.81 3087
11613.82 2934
11614.84 2862
11615.86 2654
11616.88 2586
11617.90 2432
11618.91 2370
11619.93 2351
11620.95 2336
11621.97 2247
11622.99 2218
11624.01 2178
11625.02 2022
11626.04 1983
11627.06 1921
11628.08 1945
11629.10 1856
11630.12 1814
11631.14 1825
11632.15 1735
11633.17 1732
11634.19 1633
11635.21 1664
11636.23 1717
11637.25 1743
11638.27 1747
11639.29 1692
11640.31 1683
11641.32 1625
11642.34 1619
11643.36 1539
11644.38 1546
11645.40 1466
11646.42 1444
11647.44 1461
11648.46 1452
11649.48 1386
11650.50 1412
11651.52 1355
11652.54 1339
11653.56 1327
11654.58 1389
11655.60 1345
11656.62 1351
11657.64 1361
11658.66 1376
11659.68 1430
11660.70 1452
11661.72 1454
11662.74 1405
11663.76 1398
11664.78 1444
11665.80 1467
11666.82 1439
11667.84 1429
11668.86 1468
11669.88 1422
11670.90 1445
11671.92 1497
11672.94 1498
11673.96 1565
11674.98 1556
11676.00 1626
11677.02 1551
11678.04 1634
11679.06 1631
11680.08 1640
11681.10 1573
11682.12 1599
11683.15 1705
11684.17 1698
11685.19 1659
11686.21 1688
11687.23 1655
11688.25 1651
11689.27 1575
11690.29 1602
11691.31 1573
11692.34 1612
11693.36 1634
11694.38 1565
11695.40 1540
11696.42 1439
11697.44 1511
11698.46 1485
11699.49 1484
11700.51 1407
11701.53 1508
11702.55 1470
11703.57 1475
11704.60 1461
11705.62 1493
11706.64 1469
11707.66 1460
11708.68 1412
11709.71 1269
11710.73 1336
11711.75 1312
11712.77 1316
11713.79 1359
11714.82 1375
11715.84 1351
11716.86 1293
11717.88 1339
11718.91 1264
11719.93 1236
11720.95 1259
11721.97 1205
11723.00 1266
11724.02 1198
11725.04 1221
11726.06 1198
11727.09 1209
11728.11 1213
11729.13 1182
11730.16 1161
11731.18 1116
11732.20 1139
11733.23 1126
11734.25 1142
11735.27 1180
11736.30 1211
11737.32 1136
11738.34 1106
11739.37 1126
11740.39 1139
11741.41 1142
11742.44 1134
11743.46 1133
11744.48 1170
11745.51 1163
11746.53 1139
11747.55 1153
11748.58 1225
11749.60 1158
11750.63 1188
11751.65 1203
11752.67 1179
11753.70 1241
11754.72 1210
11755.75 1180
11756.77 1114
11757.79 1212
11758.82 1141
11759.84 1168
11760.87 1178
11761.89 1126
11762.92 1141
11763.94 1085
11764.96 1035
11765.99 1038
11767.01 977
11768.04 1108
11769.06 1137
11770.09 1133
11771.11 1068
11772.14 1084
11773.16 1037
11774.19 1015
11775.21 1002
11776.24 1038
11777.26 1009
11778.29 997
11779.31 964
11780.34 967
11781.36 1011
11782.39 923
11783.41 994
11784.44 935
11785.46 954
11786.49 952
11787.52 956
11788.54 956
11789.57 947
11790.59 910
11791.62 944
11792.64 927
11793.67 958
11794.69 917
11795.72 914
11796.75 931
11797.77 974
11798.80 939
11799.82 865
11800.85 884
11801.88 920
11802.90 852
11803.93 856
11804.96 859
11805.98 875
11807.01 800
11808.03 882
11809.06 878
11810.09 920
11811.11 899
11812.14 901
11813.17 890
11814.19 932
11815.22 865
11816.25 888
11817.27 940
11818.30 885
11819.33 840
11820.35 875
11821.38 824
11822.41 834
11823.44 892
11824.46 854
11825.49 912
11826.52 869
11827.54 863
11828.57 870
11829.60 986
11830.63 963
11831.65 927
11832.68 914
11833.71 889
11834.74 901
11835.76 896
11836.79 912
11837.82 886
11838.85 862
11839.87 886
11840.90 879
11841.93 833
11842.96 827
11843.99 875
11845.01 806
11846.04 862
11847.07 866
11848.10 914
11849.13 865
11850.15 838
11851.18 906
11852.21 873
11853.24 838
11854.27 842
11855.30 886
11856.33 947
11857.35 898
11858.38 844
11859.41 869
11860.44 879
11861.47 884
11862.50 868
11863.53 857
11864.55 868
11865.58 904
11866.61 958
11867.64 937
11868.67 964
11869.70 891
11870.73 908
11871.76 904
11872.79 880
11873.82 893
11874.85 941
11875.88 966
11876.90 911
11877.93 932
11878.96 947
11879.99 973
11881.02 903
11882.05 916
11883.08 1001
11884.11 1005
11885.14 929
11886.17 1007
11887.20 921
11888.23 961
11889.26 1067
11890.29 967
11891.32 1000
11892.35 941
11893.38 1013
11894.41 1045
11895.44 1016
11896.47 1012
11897.50 1105
11898.53 1007
11899.56 1097
11900.59 1120
11901.62 1142
11902.65 1164
11903.68 1185
11904.71 1253
11905.75 1208
11906.78 1170
11907.81 1241
11908.84 1196
11909.87 1188
11910.90 1186
11911.93 1112
11912.96 1248
11913.99 1232
11915.02 1121
11916.05 1092
11917.09 1167
11918.12 1150
11919.15 1152
11920.18 1188
11921.21 1117
11922.24 1116
11923.27 1160
11924.30 1152
11925.34 1172
11926.37 1248
11927.40 1240
11928.43 1306
11929.46 1322
11930.49 1380
11931.53 1529
11932.56 1567
11933.59 1557
11934.62 1627
11935.65 1647
11936.69 1659
11937.72 1649
11938.75 1523
11939.78 1453
11940.81 1418
11941.85 1336
11942.88 1219
11943.91 1226
11944.94 1162
11945.98 1127
11947.01 1121
11948.04 1093
11949.07 1122
11950.11 1069
11951.14 1060
11952.17 989
11953.20 1021
11954.24 1034
11955.27 1061
11956.30 994
11957.34 967
11958.37 985
11959.40 929
11960.43 931
11961.47 954
11962.50 965
11963.53 918
11964.57 980
11965.60 987
11966.63 935
11967.67 926
11968.70 943
11969.73 916
11970.77 961
11971.80 895
11972.83 935
11973.87 938
11974.90 938
11975.93 952
11976.97 890
11978.00 885
11979.04 973
11980.07 963
11981.10 987
11982.14 921
11983.17 955
11984.21 914
11985.24 913
11986.27 922
11987.31 866
11988.34 885
11989.38 923
11990.41 1017
11991.45 903
11992.48 869
11993.51 920
11994.55 919
11995.58 945
11996.62 950
11997.65 929
11998.69 920
11999.72 878
12000.76 889
12001.79 892
12002.83 920
12003.86 999
12004.90 981
12005.93 984
12006.97 933
12008.00 987
12009.04 1024
12010.07 957
12011.11 932
12012.14 998
12013.18 983
12014.21 976
12015.25 1006
12016.28 1046
12017.32 1046
12018.35 1060
12019.39 1041
12020.43 1008
12021.46 1058
12022.50 1011
12023.53 1068
12024.57 1097
12025.60 1063
12026.64 1036
12027.68 1033
12028.71 1053
12029.75 994
12030.78 1023
12031.82 1048
12032.86 1078
12033.89 1026
12034.93 1041
12035.97 1045
12037.00 997
12038.04 1041
12039.07 1064
12040.11 1082
12041.15 978
12042.18 1027
12043.22 1058
12044.26 1040
12045.29 1035
12046.33 1000
12047.37 998
12048.40 1012
12049.44 928
12050.48 987
12051.52 1034
12052.55 1015
12053.59 957
12054.63 1067
12055.66 1008
12056.70 1034
12057.74 1034
12058.78 1025
12059.81 1046
12060.85 1000
12061.89 1022
12062.92 1004
12063.96 1001
12065.00 1038
12066.04 1078
12067.07 1024
12068.11 1027
12069.15 1103
12070.19 1018
12071.23 1119
12072.26 1053
12073.30 1016
12074.34 1040
12075.38 1032
12076.42 1008
12077.45 1001
12078.49 1061
12079.53 1002
12080.57 961
12081.61 967
12082.64 964
12083.68 988
12084.72 1005
12085.76 1026
12086.80 1034
12087.84 1030
12088.88 1009
12089.91 985
12090.95 1084
12091.99 1113
12093.03 1012
12094.07 1035
12095.11 1082
12096.15 1059
12097.19 1025
12098.22 1021
12099.26 1069
12100.30 1040
12101.34 1053
12102.38 1053
12103.42 1110
12104.46 1110
12105.50 1135
12106.54 1131
12107.58 1083
12108.62 1055
12109.66 1126
12110.70 1000
12111.74 976
12112.78 1035
12113.81 1027
12114.85 974
12115.89 945
12116.93 953
12117.97 929
12119.01 915
12120.05 887
12121.09 871
12122.13 867
12123.17 901
12124.21 911
12125.25 848
12126.29 837
12127.33 876
12128.37 869
12129.42 911
12130.46 879
12131.50 890
12132.54 869
12133.58 836
12134.62 824
12135.66 860
12136.70 853
12137.74 882
12138.78 854
12139.82 855
12140.86 825
12141.90 858
12142.94 887
12143.98 897
12145.03 871
12146.07 852
12147.11 818
12148.15 843
12149.19 886
12150.23 841
12151.27 867
12152.31 836
12153.35 795
12154.40 795
12155.44 836
12156.48 807
12157.52 790
12158.56 806
12159.60 778
12160.65 810
12161.69 765
12162.73 829
12163.77 850
12164.81 814
12165.85 833
12166.90 848
12167.94 789
12168.98 798
12170.02 806
12171.06 818
12172.11 831
12173.15 806
12174.19 815
12175.23 819
12176.28 832
12177.32 776
12178.36 862
12179.40 819
12180.45 863
12181.49 829
12182.53 836
12183.57 868
12184.62 797
12185.66 774
12186.70 803
12187.74 839
12188.79 779
12189.83 805
12190.87 786
12191.92 849
12192.96 802
12194.00 799
12195.05 844
12196.09 788
12197.13 785
12198.18 832
12199.22 820
12200.26 784
12201.31 753
12202.35 807
12203.39 819
12204.44 858
12205.48 783
12206.52 761
12207.57 837
12208.61 810
12209.65 860
12210.70 811
12211.74 838
12212.79 825
12213.83 867
12214.87 791
12215.92 804
12216.96 824
12218.01 824
12219.05 820
12220.09 772
12221.14 829
12222.18 847
12223.23 805
12224.27 781
12225.32 799
12226.36 803
12227.41 825
12228.45 825
12229.49 817
12230.54 827
12231.58 863
12232.63 865
12233.67 870
12234.72 852
12235.76 788
12236.81 810
12237.85 804
12238.90 779
12239.94 771
12240.99 825
12242.03 794
12243.08 796
12244.12 805
12245.17 833
12246.21 806
12247.26 796
12248.31 821
12249.35 817
12250.40 757
12251.44 790
12252.49 820
12253.53 787
12254.58 789
12255.62 724
12256.67 785
12257.72 802
12258.76 827
12259.81 808
12260.85 763
12261.90 785
12262.95 769
12263.99 704
12265.04 744
12266.08 752
12267.13 772
12268.18 723
12269.22 728
12270.27 789
12271.32 763
12272.36 733
12273.41 753
12274.46 701
12275.50 685
12276.55 656
12277.60 691
12278.64 736
12279.69 706
12280.74 786
12281.78 769
12282.83 796
12283.88 739
12284.92 740
12285.97 744
12287.02 766
12288.07 720
12289.11 691
12290.16 721
12291.21 778
12292.25 739
12293.30 760
12294.35 754
12295.40 709
12296.44 714
12297.49 717
12298.54 752
12299.59 755
12300.63 720
12301.68 732
12302.73 744
12303.78 788
12304.83 727
12305.87 805
12306.92 731
12307.97 726
12309.02 792
12310.07 763
12311.11 722
12312.16 787
12313.21 744
12314.26 804
12315.31 713
12316.35 729
12317.40 759
12318.45 799
12319.50 740
12320.55 724
12321.60 722
12322.65 699
12323.69 730
12324.74 718
12325.79 679
12326.84 702
12327.89 715
12328.94 740
12329.99 749
12331.04 687
12332.09 685
12333.13 740
12334.18 742
12335.23 721
12336.28 647
12337.33 708
12338.38 709
12339.43 666
12340.48 691
12341.53 694
12342.58 719
12343.63 702
12344.68 740
12345.73 725
12346.78 721
12347.83 710
12348.88 724
12349.93 798
12350.98 768
12352.03 729
12353.07 720
12354.12 671
12355.17 656
12356.22 643
12357.28 653
12358.33 695
12359.38 703
12360.43 711
12361.48 671
12362.53 673
12363.58 737
12364.63 732
12365.68 708
12366.73 651
12367.78 705
12368.83 705
12369.88 662
12370.93 707
12371.98 710
12373.03 762
12374.08 727
12375.13 734
12376.18 703
12377.24 711
12378.29 712
12379.34 685
12380.39 755
12381.44 755
12382.49 728
12383.54 722
12384.59 737
12385.64 739
12386.70 722
12387.75 711
12388.80 705
12389.85 717
12390.90 767
12391.95 714
12393.00 736
12394.06 744
12395.11 790
12396.16 835
12397.21 798
12398.26 765
12399.32 662
12400.37 765
12401.42 756
12402.47 750
12403.52 801
12404.58 788
12405.63 807
12406.68 806
12407.73 787
12408.78 721
12409.84 749
12410.89 831
12411.94 766
12412.99 754
12414.05 758
12415.10 786
12416.15 787
12417.20 818
12418.26 705
12419.31 706
12420.36 755
12421.42 782
12422.47 748
12423.52 757
12424.57 794
12425.63 766
12426.68 739
12427.73 729
12428.79 721
12429.84 748
12430.89 809
12431.95 801
12433.00 792
12434.05 798
12435.11 792
12436.16 716
12437.21 743
12438.27 708
12439.32 766
12440.37 799
12441.43 796
12442.48 807
12443.54 814
12444.59 759
12445.64 764
12446.70 807
12447.75 797
12448.80 779
12449.86 793
12450.91 826
12451.97 793
12453.02 763
12454.08 760
12455.13 801
12456.18 769
12457.24 769
12458.29 757
12459.35 726
12460.40 796
12461.46 781
12462.51 773
12463.57 744
12464.62 743
12465.67 799
12466.73 818
12467.78 758
12468.84 741
12469.89 792
12470.95 810
12472.00 746
12473.06 779
12474.11 788
12475.17 857
12476.22 870
12477.28 807
12478.33 879
12479.39 822
12480.45 922
12481.50 840
12482.56 924
12483.61 869
12484.67 871
12485.72 887
12486.78 908
12487.83 918
12488.89 949
12489.95 990
12491.00 1064
12492.06 1129
12493.11 1170
12494.17 1254
12495.22 1285
12496.28 1374
12497.34 1395
12498.39 1481
12499.45 1510
12500.50 1433
12501.56 1389
12502.62 1363
12503.67 1344
12504.73 1263
12505.79 1176
12506.84 1034
12507.90 1042
12508.96 985
12510.01 1024
12511.07 979
12512.13 916
12513.18 833
12514.24 924
12515.30 897
12516.35 816
12517.41 842
12518.47 886
12519.52 875
12520.58 866
12521.64 833
12522.70 862
12523.75 812
12524.81 820
12525.87 839
12526.92 798
12527.98 796
12529.04 847
12530.10 857
12531.15 806
12532.21 821
12533.27 856
12534.33 841
12535.38 831
12536.44 788
12537.50 757
12538.56 797
12539.62 773
12540.67 759
12541.73 792
12542.79 809
12543.85 810
12544.91 861
12545.96 879
12547.02 786
12548.08 755
12549.14 750
12550.20 774
12551.25 723
12552.31 770
12553.37 741
12554.43 768
12555.49 766
12556.55 749
12557.61 769
12558.66 813
12559.72 798
12560.78 767
12561.84 785
12562.90 832
12563.96 751
12565.02 769
12566.08 758
12567.14 779
12568.19 855
12569.25 825
12570.31 829
12571.37 861
12572.43 920
12573.49 899
12574.55 917
12575.61 905
12576.67 985
12577.73 1032
12578.79 1041
12579.85 1032
12580.91 945
12581.97 980
12583.03 991
12584.09 1007
12585.15 912
12586.20 907
12587.26 931
12588.32 869
12589.38 848
12590.44 904
12591.50 968
12592.56 983
12593.62 928
12594.69 898
12595.75 893
12596.81 910
12597.87 874
12598.93 906
12599.99 875
12601.05 878
12602.11 828
12603.17 785
12604.23 833
12605.29 766
12606.35 799
12607.41 792
12608.47 820
12609.53 790
12610.59 789
12611.65 760
12612.71 741
12613.78 749
12614.84 733
12615.90 811
12616.96 762
12618.02 804
12619.08 826
12620.14 828
12621.20 785
12622.27 780
12623.33 800
12624.39 816
12625.45 751
12626.51 740
12627.57 734
12628.63 783
12629.70 735
12630.76 674
12631.82 799
12632.88 732
12633.94 749
12635.00 690
12636.07 712
12637.13 730
12638.19 701
12639.25 674
12640.31 730
12641.38 769
12642.44 736
12643.50 700
12644.56 680
12645.63 678
12646.69 745
12647.75 781
12648.81 724
12649.88 721
12650.94 725
12652.00 756
12653.06 743
12654.13 750
12655.19 831
12656.25 766
12657.31 751
12658.38 776
12659.44 798
12660.50 819
12661.57 797
12662.63 784
12663.69 783
12664.76 748
12665.82 795
12666.88 775
12667.95 726
12669.01 716
12670.07 779
12671.14 772
12672.20 777
12673.26 740
12674.33 788
12675.39 705
12676.45 753
12677.52 747
12678.58 748
12679.64 688
12680.71 704
12681.77 743
12682.84 744
12683.90 743
12684.96 712
12686.03 757
12687.09 770
12688.16 689
12689.22 701
12690.28 698
12691.35 777
12692.41 695
12693.48 672
12694.54 701
12695.61 677
12696.67 736
12697.74 717
12698.80 755
12699.86 750
12700.93 737
12701.99 750
12703.06 738
12704.12 811
12705.19 736
12706.25 818
12707.32 745
12708.38 744
12709.45 721
12710.51 718
12711.58 759
12712.64 742
12713.71 711
12714.77 734
12715.84 715
12716.90 715
12717.97 751
12719.03 751
12720.10 767
12721.17 749
12722.23 807
12723.30 746
12724.36 766
12725.43 770
12726.49 771
12727.56 710
12728.63 699
12729.69 768
12730.76 733
12731.82 719
12732.89 720
12733.96 746
12735.02 707
12736.09 705
12737.15 729
12738.22 724
12739.29 716
12740.35 728
12741.42 791
12742.49 752
12743.55 714
12744.62 764
12745.68 743
12746.75 709
12747.82 680
12748.88 704
12749.95 666
12751.02 691
12752.09 684
12753.15 635
12754.22 751
12755.29 727
12756.35 696
12757.42 671
12758.49 662
12759.55 682
12760.62 703
12761.69 678
12762.76 645
12763.82 666
12764.89 658
12765.96 705
12767.03 650
12768.09 643
12769.16 674
12770.23 688
12771.30 634
12772.36 612
12773.43 639
12774.50 683
12775.57 687
12776.63 686
12777.70 662
12778.77 632
12779.84 646
12780.91 669
12781.97 646
12783.04 626
12784.11 665
12785.18 689
12786.25 682
12787.31 625
12788.38 616
12789.45 608
12790.52 587
12791.59 617
12792.66 640
12793.73 633
12794.79 642
12795.86 631
12796.93 657
12798.00 638
12799.07 659
12800.14 662
12801.21 635
12802.28 658
12803.34 656
12804.41 638
12805.48 685
12806.55 632
12807.62 649
12808.69 627
12809.76 612
12810.83 630
12811.90 650
12812.97 652
12814.04 654
12815.11 636
12816.18 646
12817.25 625
12818.31 669
12819.38 649
12820.45 657
12821.52 661
12822.59 704
12823.66 669
12824.73 694
12825.80 705
12826.87 630
12827.94 663
12829.01 595
12830.08 603
12831.15 662
12832.22 642
12833.29 672
12834.36 691
12835.43 620
12836.50 658
12837.57 635
12838.65 654
12839.72 672
12840.79 655
12841.86 668
12842.93 663
12844.00 651
12845.07 615
12846.14 612
12847.21 634
12848.28 590
12849.35 655
12850.42 631
12851.49 615
12852.57 622
12853.64 554
12854.71 552
12855.78 618
12856.85 622
12857.92 552
12858.99 592
12860.06 605
12861.13 594
12862.21 574
12863.28 631
12864.35 547
12865.42 580
12866.49 608
12867.56 592
12868.64 607
12869.71 602
12870.78 623
12871.85 590
12872.92 604
12874.00 582
12875.07 546
12876.14 559
12877.21 608
12878.28 588
12879.36 591
12880.43 588
12881.50 587
12882.57 571
12883.64 569
12884.72 546
12885.79 558
12886.86 585
12887.93 602
12889.01 620
12890.08 543
12891.15 583
12892.22 572
12893.30 556
12894.37 579
12895.44 499
12896.52 572
12897.59 543
12898.66 565
12899.73 566
12900.81 543
12901.88 505
12902.95 553
12904.03 560
12905.10 575
12906.17 587
12907.25 561
12908.32 566
12909.39 583
12910.47 560
12911.54 579
12912.61 581
12913.69 563
12914.76 574
12915.83 563
12916.91 539
12917.98 549
12919.06 533
12920.13 517
12921.20 503
12922.28 547
12923.35 566
12924.43 597
12925.50 559
12926.57 504
12927.65 555
12928.72 557
12929.80 604
12930.87 540
12931.95 541
12933.02 585
12934.09 586
12935.17 587
12936.24 586
12937.32 559
12938.39 578
12939.47 586
12940.54 567
12941.62 577
12942.69 603
12943.77 623
12944.84 623
12945.92 534
12946.99 527
12948.07 581
12949.14 594
12950.22 519
12951.29 564
12952.37 558
12953.44 549
12954.52 535
12955.59 558
12956.67 564
12957.74 568
12958.82 597
12959.89 589
12960.97 549
12962.04 574
12963.12 557
12964.20 524
12965.27 545
12966.35 553
12967.42 565
12968.50 536
12969.58 567
12970.65 538
12971.73 575
12972.80 540
12973.88 565
12974.96 559
12976.03 573
12977.11 552
12978.18 597
12979.26 566
12980.34 606
12981.41 597
12982.49 633
12983.57 583
12984.64 571
12985.72 565
12986.80 547
12987.87 614
12988.95 604
12990.03 555
12991.10 529
12992.18 583
12993.26 573
12994.33 587
12995.41 543
12996.49 578
12997.56 579
12998.64 598
12999.72 529
13000.80 541
13001.87 573
13002.95 580
13004.03 578
13005.11 502
13006.18 572
13007.26 595
13008.34 569
13009.42 551
13010.49 537
13011.57 563
13012.65 565
13013.73 568
13014.80 568
13015.88 542
13016.96 560
13018.04 644
13019.12 610
13020.19 575
13021.27 548
13022.35 626
13023.43 616
13024.51 563
13025.58 573
13026.66 602
13027.74 570
13028.82 573
13029.90 569
13030.98 564
13032.05 607
13033.13 580
13034.21 594
13035.29 600
13036.37 583
13037.45 626
13038.53 625
13039.61 654
13040.68 624
13041.76 566
13042.84 604
13043.92 588
13045.00 603
13046.08 568
13047.16 570
13048.24 604
13049.32 533
13050.40 558
13051.48 578
13052.55 598
13053.63 602
13054.71 603
13055.79 585
13056.87 562
13057.95 562
13059.03 574
13060.11 594
13061.19 551
13062.27 558
13063.35 609
13064.43 550
13065.51 566
13066.59 622
13067.67 602
13068.75 537
13069.83 550
13070.91 581
13071.99 616
13073.07 593
13074.15 523
13075.23 580
13076.31 581
13077.39 580
13078.47 590
13079.55 549
13080.63 549
13081.71 561
13082.79 560
13083.88 551
13084.96 546
13086.04 517
13087.12 529
13088.20 580
13089.28 587
13090.36 569
13091.44 521
13092.52 558
13093.60 571
13094.68 557
13095.77 531
13096.85 551
13097.93 601
13099.01 627
13100.09 586
13101.17 572
13102.25 556
13103.34 578
13104.42 564
13105.50 600
13106.58 560
13107.66 528
13108.74 542
13109.82 593
13110.91 602
13111.99 578
13113.07 565
13114.15 557
13115.23 545
13116.32 563
13117.40 554
13118.48 532
13119.56 607
13120.64 541
13121.73 530
13122.81 540
13123.89 569
13124.97 553
13126.06 513
13127.14 540
13128.22 529
13129.30 564
13130.39 584
13131.47 545
13132.55 535
13133.63 519
13134.72 526
13135.80 585
13136.88 562
13137.97 516
13139.05 603
13140.13 601
13141.21 555
13142.30 541
13143.38 566
13144.46 553
13145.55 535
13146.63 499
13147.71 523
13148.80 598
13149.88 543
13150.96 552
13152.05 534
13153.13 493
13154.21 586
13155.30 565
13156.38 572
13157.47 523
13158.55 533
13159.63 502
13160.72 460
13161.80 526
13162.88 478
13163.97 521
13165.05 538
13166.14 500
13167.22 498
13168.31 584
13169.39 560
13170.47 517
13171.56 525
13172.64 509
13173.73 580
13174.81 557
13175.90 538
13176.98 544
13178.06 524
13179.15 550
13180.23 569
13181.32 583
13182.40 593
13183.49 595
13184.57 570
13185.66 512
13186.74 539
13187.83 562
13188.91 544
13190.00 578
13191.08 534
13192.17 548
13193.25 531
13194.34 593
13195.42 573
13196.51 573
13197.59 554
13198.68 575
13199.77 523
13200.85 549
13201.94 587
13203.02 612
13204.11 633
13205.19 549
13206.28 568
13207.36 550
13208.45 598
13209.54 577
13210.62 561
13211.71 554
13212.79 598
13213.88 632
13214.97 593
13216.05 569
13217.14 568
13218.22 589
13219.31 578
13220.40 545
13221.48 566
13222.57 566
13223.66 553
13224.74 545
13225.83 544
13226.92 576
13228.00 576
13229.09 651
13230.18 581
13231.26 580
13232.35 557
13233.44 568
13234.52 546
13235.61 540
13236.70 567
13237.78 582
13238.87 584
13239.96 573
13241.05 520
13242.13 585
13243.22 571
13244.31 548
13245.39 563
13246.48 586
13247.57 604
13248.66 538
13249.74 557
13250.83 585
13251.92 598
13253.01 557
13254.10 580
13255.18 632
13256.27 581
13257.36 595
13258.45 524
13259.53 589
13260.62 607
13261.71 621
13262.80 608
13263.89 615
13264.97 617
13266.06 616
13267.15 571
13268.24 619
13269.33 678
13270.42 607
13271.50 556
13272.59 621
13273.68 655
13274.77 660
13275.86 584
13276.95 618
13278.04 664
13279.12 599
13280.21 680
13281.30 676
13282.39 629
13283.48 618
13284.57 613
13285.66 644
13286.75 672
13287.84 572
13288.93 617
13290.01 678
13291.10 621
13292.19 624
13293.28 624
13294.37 697
13295.46 665
13296.55 663
13297.64 632
13298.73 625
13299.82 624
13300.91 681
13302.00 645
13303.09 689
13304.18 699
13305.27 700
13306.36 702
13307.45 718
13308.54 712
13309.63 685
13310.72 696
13311.81 716
13312.90 694
13313.99 678
13315.08 685
13316.17 728
13317.26 637
13318.35 645
13319.44 714
13320.53 774
13321.62 751
13322.71 702
13323.80 665
13324.89 664
13325.98 678
13327.07 704
13328.16 718
13329.25 716
13330.35 704
13331.44 736
13332.53 725
13333.62 689
13334.71 702
13335.80 677
13336.89 648
13337.98 690
13339.07 774
13340.16 724
13341.26 730
13342.35 709
13343.44 733
13344.53 736
13345.62 748
13346.71 721
13347.80 801
13348.90 764
13349.99 751
13351.08 736
13352.17 772
13353.26 794
13354.36 827
13355.45 767
13356.54 738
13357.63 739
13358.72 782
13359.81 802
13360.91 776
13362.00 768
13363.09 814
13364.18 816
13365.28 765
13366.37 810
13367.46 800
13368.55 861
13369.65 871
13370.74 872
13371.83 877
13372.92 928
13374.02 874
13375.11 804
13376.20 823
13377.29 805
13378.39 787
13379.48 723
13380.57 766
13381.67 755
13382.76 752
13383.85 812
13384.94 778
13386.04 705
13387.13 722
13388.22 713
13389.32 739
13390.41 726
13391.50 759
13392.60 737
13393.69 723
13394.78 697
13395.88 688
13396.97 701
13398.06 677
13399.16 724
13400.25 711
13401.35 706
13402.44 669
13403.53 644
13404.63 690
13405.72 672
13406.82 633
13407.91 644
13409.00 716
13410.10 676
13411.19 654
13412.29 651
13413.38 666
13414.47 673
13415.57 697
13416.66 645
13417.76 656
13418.85 675
13419.95 744
13421.04 671
13422.14 680
13423.23 660
13424.33 657
13425.42 632
13426.51 656
13427.61 653
13428.70 684
13429.80 667
13430.89 640
13431.99 672
13433.08 676
13434.18 715
13435.27 696
13436.37 665
13437.46 678
13438.56 685
13439.66 689
13440.75 690
13441.85 699
13442.94 703
13444.04 685
13445.13 675
13446.23 719
13447.32 689
13448.42 743
13449.52 732
13450.61 686
13451.71 675
13452.80 725
13453.90 769
13454.99 734
13456.09 719
13457.19 704
13458.28 733
13459.38 684
13460.48 750
13461.57 779
13462.67 709
13463.76 674
13464.86 701
13465.96 706
13467.05 732
13468.15 682
13469.25 753
13470.34 760
13471.44 739
13472.54 731
13473.63 761
13474.73 771
13475.83 741
13476.92 763
13478.02 717
13479.12 764
13480.21 738
13481.31 780
13482.41 713
13483.50 732
13484.60 798
13485.70 800
13486.80 802
13487.89 773
13488.99 761
13490.09 768
13491.19 761
13492.28 795
13493.38 764
13494.48 743
13495.58 774
13496.67 811
13497.77 832
13498.87 867
13499.97 841
13501.06 866
13502.16 882
13503.26 881
13504.36 866
13505.46 892
13506.55 849
13507.65 825
13508.75 869
13509.85 932
13510.95 809
13512.05 868
13513.14 853
13514.24 803
13515.34 809
13516.44 809
13517.54 743
13518.64 736
13519.73 729
13520.83 761
13521.93 727
13523.03 692
13524.13 731
13525.23 717
13526.33 707
13527.43 703
13528.53 692
13529.62 703
13530.72 694
13531.82 719
13532.92 696
13534.02 672
13535.12 758
13536.22 722
13537.32 716
13538.42 709
13539.52 702
13540.62 673
13541.72 677
13542.82 652
13543.92 689
13545.01 650
13546.11 636
13547.21 622
13548.31 670
13549.41 645
13550.51 672
13551.61 718
13552.71 664
13553.81 655
13554.91 664
13556.01 685
13557.11 661
13558.21 651
13559.31 663
13560.41 632
13561.51 596
13562.61 626
13563.72 616
13564.82 610
13565.92 612
13567.02 646
13568.12 692
13569.22 642
13570.32 643
13571.42 637
13572.52 634
13573.62 644
13574.72 672
13575.82 617
13576.92 596
13578.02 653
13579.13 637
13580.23 605
13581.33 581
13582.43 613
13583.53 597
13584.63 652
13585.73 601
13586.83 619
13587.94 647
13589.04 639
13590.14 626
13591.24 659
13592.34 656
13593.44 651
13594.54 629
13595.65 667
13596.75 666
13597.85 629
13598.95 685
13600.05 616
13601.16 645
13602.26 685
13603.36 606
13604.46 698
13605.56 652
13606.67 649
13607.77 680
13608.87 678
13609.97 689
13611.07 659
13612.18 644
13613.28 712
13614.38 663
13615.48 634
13616.59 684
13617.69 638
13618.79 627
13619.89 685
13621.00 713
13622.10 722
13623.20 626
13624.31 671
13625.41 733
13626.51 660
13627.61 732
13628.72 717
13629.82 650
13630.92 671
13632.03 665
13633.13 647
13634.23 667
13635.34 670
13636.44 665
13637.54 687
13638.65 757
13639.75 741
13640.85 737
13641.96 699
13643.06 732
13644.16 707
13645.27 709
13646.37 679
13647.48 715
13648.58 751
13649.68 731
13650.79 725
13651.89 705
13653.00 675
13654.10 658
13655.20 736
13656.31 714
13657.41 662
13658.52 636
13659.62 674
13660.72 627
13661.83 625
13662.93 644
13664.04 693
13665.14 710
13666.25 669
13667.35 665
13668.46 671
13669.56 666
13670.67 718
13671.77 665
13672.88 683
13673.98 671
13675.09 697
13676.19 695
13677.30 654
13678.40 639
13679.51 696
13680.61 661
13681.72 665
13682.82 653
13683.93 677
13685.03 686
13686.14 664
13687.24 705
13688.35 700
13689.45 628
13690.56 653
13691.66 668
13692.77 663
13693.88 681
13694.98 614
13696.09 655
13697.19 638
13698.30 645
13699.40 652
13700.51 662
13701.62 680
13702.72 672
13703.83 664
13704.93 703
13706.04 690
13707.15 733
13708.25 729
13709.36 674
13710.47 711
13711.57 712
13712.68 674
13713.79 709
13714.89 723
13716.00 695
13717.11 697
13718.21 735
13719.32 737
13720.43 704
13721.53 746
13722.64 798
13723.75 736
13724.85 689
13725.96 711
13727.07 747
13728.17 809
13729.28 774
13730.39 803
13731.50 839
13732.60 853
13733.71 855
13734.82 777
13735.92 786
13737.03 754
13738.14 845
13739.25 823
13740.35 821
13741.46 811
13742.57 795
13743.68 831
13744.79 815
13745.89 819
13747.00 846
13748.11 860
13749.22 849
13750.32 861
13751.43 889
13752.54 838
13753.65 878
13754.76 903
13755.87 856
13756.97 887
13758.08 910
13759.19 975
13760.30 1003
13761.41 1000
13762.52 1016
13763.62 1022
13764.73 1020
13765.84 971
13766.95 999
13768.06 1018
13769.17 978
13770.28 1071
13771.38 1120
13772.49 1154
13773.60 1147
13774.71 1262
13775.82 1308
13776.93 1299
13778.04 1275
13779.15 1313
13780.26 1224
13781.37 1247
13782.48 1193
13783.58 1238
13784.69 1152
13785.80 1133
13786.91 1035
13788.02 989
13789.13 992
13790.24 990
13791.35 973
13792.46 939
13793.57 898
13794.68 885
13795.79 824
13796.90 840
13798.01 848
13799.12 892
13800.23 919
13801.34 854
13802.45 859
13803.56 858
13804.67 913
13805.78 818
13806.89 859
13808.00 789
13809.11 846
13810.22 886
13811.33 791
13812.44 816
13813.55 807
13814.66 816
13815.77 827
13816.88 825
13818.00 810
13819.11 855
13820.22 805
13821.33 830
13822.44 768
13823.55 814
13824.66 839
13825.77 807
13826.88 793
13827.99 810
13829.10 827
13830.22 791
13831.33 826
13832.44 758
13833.55 815
13834.66 811
13835.77 803
13836.88 766
13838.00 794
13839.11 786
13840.22 779
13841.33 788
13842.44 809
13843.55 781
13844.67 836
13845.78 818
13846.89 818
13848.00 876
13849.11 857
13850.23 920
13851.34 889
13852.45 850
13853.56 886
13854.67 923
13855.79 872
13856.90 839
13858.01 858
13859.12 885
13860.24 850
13861.35 882
13862.46 959
13863.57 910
13864.69 950
13865.80 978
13866.91 983
13868.02 999
13869.14 1035
13870.25 1011
13871.36 982
13872.47 989
13873.59 973
13874.70 942
13875.81 965
13876.93 1005
13878.04 967
13879.15 955
13880.27 925
13881.38 895
13882.49 887
13883.61 887
13884.72 828
13885.83 916
13886.95 875
13888.06 859
13889.17 844
13890.29 778
13891.40 895
13892.51 895
13893.63 870
13894.74 875
13895.86 879
13896.97 905
13898.08 916
13899.20 962
13900.31 942
13901.43 902
13902.54 873
13903.65 900
13904.77 839
13905.88 830
13907.00 840
13908.11 882
13909.23 880
13910.34 862
13911.45 890
13912.57 835
13913.68 828
13914.80 834
13915.91 820
13917.03 814
13918.14 787
13919.26 805
13920.37 799
13921.49 817
13922.60 803
13923.72 810
13924.83 795
13925.95 809
13927.06 762
13928.18 839
13929.29 841
13930.41 801
13931.52 788
13932.64 794
13933.75 772
13934.87 776
13935.98 757
13937.10 769
13938.21 756
13939.33 802
13940.45 786
13941.56 776
13942.68 754
13943.79 774
13944.91 786
13946.03 758
13947.14 736
13948.26 758
13949.37 765
13950.49 796
13951.60 817
13952.72 759
13953.84 767
13954.95 839
13956.07 792
13957.19 799
13958.30 725
13959.42 754
13960.54 795
13961.65 710
13962.77 766
13963.88 746
13965.00 774
13966.12 787
13967.23 775
13968.35 763
13969.47 754
13970.59 733
13971.70 748
13972.82 756
13973.94 747
13975.05 744
13976.17 765
13977.29 780
13978.40 795
13979.52 775
13980.64 799
13981.76 837
13982.87 766
13983.99 788
13985.11 759
13986.23 744
13987.34 746
13988.46 795
13989.58 768
13990.70 717
13991.81 713
13992.93 776
13994.05 751
13995.17 781
13996.29 744
13997.40 798
13998.52 820
13999.64 823
14000.76 834
14001.88 768
14002.99 784
14004.11 786
14005.23 784
14006.35 801
14007.47 828
14008.58 787
14009.70 808
14010.82 787
14011.94 723
14013.06 797
14014.18 817
14015.30 796
14016.41 865
14017.53 829
14018.65 786
14019.77 853
14020.89 817
14022.01 875
14023.13 895
14024.25 931
14025.37 907
14026.48 873
14027.60 817
14028.72 880
14029.84 937
14030.96 920
14032.08 832
14033.20 843
14034.32 848
14035.44 836
14036.56 779
14037.68 739
14038.80 811
14039.92 801
14041.04 776
14042.16 747
14043.28 716
14044.40 783
14045.52 758
14046.64 834
14047.76 721
14048.88 757
14050.00 802
14051.12 771
14052.24 782
14053.36 758
14054.48 822
14055.60 752
14056.72 763
14057.84 768
14058.96 795
14060.08 732
14061.20 776
14062.32 790
14063.44 722
14064.56 793
14065.68 762
14066.80 754
14067.92 747
14069.04 835
14070.16 785
14071.28 792
14072.41 749
14073.53 775
14074.65 823
14075.77 810
14076.89 792
14078.01 777
14079.13 809
14080.25 859
14081.37 875
14082.50 832
14083.62 860
14084.74 842
14085.86 852
14086.98 879
14088.10 855
14089.23 848
14090.35 929
14091.47 967
14092.59 915
14093.71 911
14094.83 910
14095.96 927
14097.08 991
14098.20 985
14099.32 973
14100.44 991
14101.57 988
14102.69 967
14103.81 931
14104.93 1006
14106.05 1015
14107.18 957
14108.30 967
14109.42 1005
14110.54 971
14111.67 933
14112.79 903
14113.91 903
14115.03 906
14116.16 888
14117.28 853
14118.40 778
14119.53 765
14120.65 800
14121.77 730
14122.89 768
14124.02 745
14125.14 745
14126.26 756
14127.39 750
14128.51 799
14129.63 768
14130.76 737
14131.88 796
14133.00 754
14134.13 708
14135.25 756
14136.37 748
14137.50 750
14138.62 742
14139.74 753
14140.87 715
14141.99 786
14143.11 788
14144.24 786
14145.36 774
14146.49 808
14147.61 776
14148.73 726
14149.86 734
14150.98 716
14152.11 776
14153.23 747
14154.35 735
14155.48 768
14156.60 799
14157.73 736
14158.85 735
14159.98 718
14161.10 728
14162.23 756
14163.35 694
14164.47 797
14165.60 768
14166.72 780
14167.85 738
14168.97 760
14170.10 736
14171.22 758
14172.35 749
14173.47 658
14174.60 710
14175.72 677
14176.85 683
14177.97 720
14179.10 702
14180.22 675
14181.35 684
14182.47 638
14183.60 653
14184.72 693
14185.85 716
14186.98 734
14188.10 679
14189.23 707
14190.35 677
14191.48 730
14192.60 771
14193.73 743
14194.86 713
14195.98 696
14197.11 704
14198.23 756
14199.36 761
14200.49 661
14201.61 671
14202.74 710
14203.86 676
14204.99 635
14206.12 705
14207.24 658
14208.37 707
14209.50 642
14210.62 653
14211.75 636
14212.87 689
14214.00 655
14215.13 690
14216.25 662
14217.38 643
14218.51 634
14219.63 659
14220.76 627
14221.89 603
14223.02 661
14224.14 664
14225.27 664
14226.40 585
14227.52 629
14228.65 670
14229.78 605
14230.91 634
14232.03 631
14233.16 703
14234.29 697
14235.41 628
14236.54 637
14237.67 607
14238.80 610
14239.92 648
14241.05 664
14242.18 620
14243.31 614
14244.44 644
14245.56 663
14246.69 647
14247.82 604
14248.95 650
14250.08 585
14251.20 598
14252.33 604
14253.46 572
14254.59 587
14255.72 640
14256.84 633
14257.97 589
14259.10 567
14260.23 580
14261.36 605
14262.49 549
14263.62 573
14264.74 588
14265.87 579
14267.00 581
14268.13 590
14269.26 572
14270.39 573
14271.52 584
14272.65 570
14273.77 595
14274.90 557
14276.03 538
14277.16 535
14278.29 539
14279.42 513
14280.55 574
14281.68 526
14282.81 507
14283.94 603
14285.07 541
14286.20 574
14287.33 592
14288.45 556
14289.58 533
14290.71 558
14291.84 551
14292.97 523
14294.10 515
14295.23 539
14296.36 509
14297.49 560
14298.62 557
14299.75 538
14300.88 557
14302.01 525
14303.14 500
14304.27 487
14305.40 514
14306.53 517
14307.66 505
14308.79 528
14309.92 529
14311.05 497
14312.19 554
14313.32 518
14314.45 526
14315.58 542
14316.71 524
14317.84 490
14318.97 501
14320.10 532
14321.23 547
14322.36 492
14323.49 538
14324.62 553
14325.75 522
14326.89 547
14328.02 543
14329.15 534
14330.28 524
14331.41 516
14332.54 546
14333.67 508
14334.80 481
14335.94 530
14337.07 508
14338.20 539
14339.33 495
14340.46 489
14341.59 515
14342.73 517
14343.86 480
14344.99 528
14346.12 495
14347.25 485
14348.38 457
14349.52 491
14350.65 481
14351.78 477
14352.91 498
14354.04 490
14355.18 453
14356.31 495
14357.44 499
14358.57 534
14359.71 518
14360.84 532
14361.97 487
14363.10 474
14364.24 507
14365.37 460
14366.50 483
14367.63 508
14368.77 478
14369.90 480
14371.03 470
14372.16 475
14373.30 460
14374.43 485
14375.56 489
14376.70 507
14377.83 493
14378.96 464
14380.10 485
14381.23 459
14382.36 488
14383.50 505
14384.63 435
14385.76 448
14386.90 468
14388.03 455
14389.16 493
14390.30 524
14391.43 500
14392.56 536
14393.70 544
14394.83 499
14395.97 511
14397.10 494
14398.23 462
14399.37 499
14400.50 473
14401.63 446
14402.77 458
14403.90 500
14405.04 477
14406.17 468
14407.31 511
14408.44 479
14409.57 524
14410.71 480
14411.84 510
14412.98 528
14414.11 514
14415.25 458
14416.38 441
14417.52 501
14418.65 489
14419.79 474
14420.92 443
14422.05 497
14423.19 495
14424.32 491
14425.46 477
14426.59 468
14427.73 466
14428.86 470
14430.00 484
14431.14 459
14432.27 467
14433.41 517
14434.54 517
14435.68 487
14436.81 493
14437.95 478
14439.08 492
14440.22 545
14441.35 538
14442.49 446
14443.63 454
14444.76 500
14445.90 488
14447.03 479
14448.17 476
14449.30 497
14450.44 506
14451.58 504
14452.71 490
14453.85 515
14454.98 491
14456.12 478
14457.26 481
14458.39 459
14459.53 440
14460.67 510
14461.80 510
14462.94 482
14464.08 495
14465.21 484
14466.35 468
14467.48 472
14468.62 507
14469.76 533
14470.90 499
14472.03 490
14473.17 513
14474.31 510
14475.44 532
14476.58 512
14477.72 493
14478.85 514
14479.99 507
14481.13 557
14482.27 526
14483.40 517
14484.54 517
14485.68 565
14486.81 532
14487.95 525
14489.09 502
14490.23 485
14491.36 495
14492.50 490
14493.64 486
14494.78 540
14495.92 529
14497.05 482
14498.19 467
14499.33 481
14500.47 491
14501.60 495
14502.74 524
14503.88 523
14505.02 449
14506.16 496
14507.30 486
14508.43 522
14509.57 486
14510.71 510
14511.85 501
14512.99 501
14514.13 457
14515.26 476
14516.40 462
14517.54 515
14518.68 539
14519.82 481
14520.96 436
14522.10 513
14523.23 474
14524.37 497
14525.51 510
14526.65 529
14527.79 469
14528.93 501
14530.07 530
14531.21 483
14532.35 464
14533.49 431
14534.63 468
14535.76 468
14536.90 477
14538.04 494
14539.18 511
14540.32 496
14541.46 500
14542.60 517
14543.74 503
14544.88 487
14546.02 535
14547.16 521
14548.30 453
14549.44 475
14550.58 493
14551.72 520
14552.86 521
14554.00 484
14555.14 534
14556.28 498
14557.42 536
14558.56 507
14559.70 516
14560.84 486
14561.98 513
14563.12 486
14564.26 538
14565.40 602
14566.54 520
14567.68 533
14568.82 538
14569.96 535
14571.11 555
14572.25 563
14573.39 558
14574.53 557
14575.67 544
14576.81 595
14577.95 575
14579.09 542
14580.23 537
14581.37 576
14582.52 566
14583.66 546
14584.80 521
14585.94 565
14587.08 572
14588.22 579
14589.36 594
14590.50 609
14591.65 595
14592.79 573
14593.93 571
14595.07 564
14596.21 561
14597.35 625
14598.50 607
14599.64 643
14600.78 595
14601.92 597
14603.06 585
14604.21 622
14605.35 601
14606.49 578
14607.63 555
14608.77 601
14609.92 664
14611.06 657
14612.20 629
14613.34 642
14614.49 696
14615.63 685
14616.77 648
14617.91 598
14619.06 667
14620.20 662
14621.34 643
14622.48 687
14623.63 679
14624.77 684
14625.91 724
14627.06 717
14628.20 760
14629.34 744
14630.48 743
14631.63 735
14632.77 777
14633.91 754
14635.06 812
14636.20 881
14637.34 816
14638.49 862
14639.63 850
14640.77 889
14641.92 814
14643.06 842
14644.20 807
14645.35 786
14646.49 792
14647.64 763
14648.78 784
14649.92 747
14651.07 693
14652.21 716
14653.35 751
14654.50 677
14655.64 647
14656.79 677
14657.93 624
14659.07 655
14660.22 638
14661.36 624
14662.51 643
14663.65 617
14664.80 593
14665.94 561
14667.09 553
14668.23 616
14669.37 598
14670.52 596
14671.66 557
14672.81 540
14673.95 544
14675.10 576
14676.24 560
14677.39 558
14678.53 571
14679.68 573
14680.82 641
14681.97 546
14683.11 523
14684.26 477
14685.40 493
14686.55 490
14687.69 527
14688.84 524
14689.98 539
14691.13 529
14692.27 463
14693.42 456
14694.57 466
14695.71 463
14696.86 476
14698.00 521
14699.15 512
14700.29 516
14701.44 505
14702.59 517
14703.73 476
14704.88 576
14706.02 553
14707.17 498
14708.32 472
14709.46 477
14710.61 483
14711.75 438
14712.90 467
14714.05 491
14715.19 548
14716.34 518
14717.49 513
14718.63 462
14719.78 472
14720.93 506
14722.07 520
14723.22 498
14724.37 501
14725.51 506
14726.66 502
14727.81 453
14728.95 475
14730.10 519
14731.25 499
14732.39 567
14733.54 514
14734.69 538
14735.84 461
14736.98 492
14738.13 517
14739.28 552
14740.42 551
14741.57 535
14742.72 524
14743.87 499
14745.01 526
14746.16 530
14747.31 517
14748.46 581
14749.61 555
14750.75 519
14751.90 530
14753.05 481
14754.20 529
14755.34 513
14756.49 549
14757.64 520
14758.79 517
14759.94 497
14761.08 478
14762.23 480
14763.38 482
14764.53 498
14765.68 473
14766.83 539
14767.97 549
14769.12 552
14770.27 502
14771.42 501
14772.57 532
14773.72 538
14774.87 529
14776.01 521
14777.16 548
14778.31 555
14779.46 520
14780.61 520
14781.76 523
14782.91 548
14784.06 538
14785.21 579
14786.36 528
14787.50 509
14788.65 537
14789.80 561
14790.95 593
14792.10 544
14793.25 541
14794.40 536
14795.55 581
14796.70 601
14797.85 566
14799.00 551
14800.15 525
14801.30 611
14802.45 586
14803.60 560
14804.75 594
14805.90 621
14807.05 580
14808.20 537
14809.35 545
14810.50 576
14811.65 563
14812.80 572
14813.95 544
14815.10 575
14816.25 520
14817.40 564
14818.55 598
14819.70 549
14820.85 511
14822.00 525
14823.15 567
14824.30 568
14825.45 520
14826.60 546
14827.75 544
14828.91 471
14830.06 509
14831.21 509
14832.36 464
14833.51 528
14834.66 509
14835.81 508
14836.96 524
14838.11 490
14839.26 446
14840.42 477
14841.57 451
14842.72 449
14843.87 416
14845.02 429
14846.17 473
14847.32 476
14848.48 427
14849.63 443
14850.78 452
14851.93 457
14853.08 434
14854.23 462
14855.39 446
14856.54 460
14857.69 445
14858.84 407
14859.99 433
14861.15 450
14862.30 469
14863.45 438
14864.60 405
14865.75 430
14866.91 419
14868.06 449
14869.21 440
14870.36 455
14871.52 431
14872.67 401
14873.82 387
14874.97 395
14876.13 436
14877.28 445
14878.43 412
14879.59 439
14880.74 434
14881.89 443
14883.04 432
14884.20 404
14885.35 370
14886.50 389
14887.66 479
14888.81 421
14889.96 442
14891.12 393
14892.27 373
14893.42 396
14894.58 397
14895.73 417
14896.88 454
14898.04 419
14899.19 410
14900.34 435
14901.50 429
14902.65 384
14903.80 423
14904.96 421
14906.11 430
14907.27 424
14908.42 422
14909.57 450
14910.73 429
14911.88 473
14913.04 445
14914.19 472
14915.34 443
14916.50 429
14917.65 438
14918.81 411
14919.96 417
14921.11 394
14922.27 442
14923.42 437
14924.58 406
14925.73 413
14926.89 444
14928.04 452
14929.20 470
14930.35 448
14931.51 452
14932.66 445
14933.82 405
14934.97 451
14936.13 432
14937.28 443
14938.44 457
14939.59 456
14940.75 472
14941.90 423
14943.06 481
14944.21 449
14945.37 476
14946.52 484
14947.68 492
14948.83 477
14949.99 469
14951.14 503
14952.30 502
14953.46 434
14954.61 430
14955.77 468
14956.92 456
14958.08 450
14959.24 493
14960.39 517
14961.55 487
14962.70 500
14963.86 453
14965.02 455
14966.17 489
14967.33 430
14968.48 424
14969.64 460
14970.80 456
14971.95 441
14973.11 439
14974.27 438
14975.42 448
14976.58 418
14977.74 400
14978.89 418
14980.05 441
14981.21 423
14982.36 398
14983.52 398
14984.68 406
14985.83 421
14986.99 412
14988.15 420
14989.30 385
14990.46 404
14991.62 448
14992.77 395
14993.93 389
14995.09 441
14996.25 389
14997.40 353
14998.56 357
14999.72 350
15000.88 359
15002.03 373
15003.19 361
15004.35 391
15005.51 418
15006.66 353
15007.82 398
15008.98 385
15010.14 377
15011.30 372
15012.45 396
15013.61 375
15014.77 369
15015.93 361
15017.09 344
15018.24 346
15019.40 379
15020.56 374
15021.72 370
15022.88 394
15024.04 362
15025.19 379
15026.35 332
15027.51 353
15028.67 349
15029.83 366
15030.99 371
15032.15 373
15033.30 391
15034.46 407
15035.62 390
15036.78 359
15037.94 390
15039.10 379
15040.26 357
15041.42 358
15042.58 359
15043.73 398
15044.89 385
15046.05 337
15047.21 369
15048.37 336
15049.53 390
15050.69 386
15051.85 343
15053.01 380
15054.17 365
15055.33 383
15056.49 347
15057.65 350
15058.81 353
15059.97 372
15061.13 359
15062.29 372
15063.45 337
15064.61 367
15065.77 390
15066.93 359
15068.09 375
15069.25 369
15070.41 339
15071.57 365
15072.73 344
15073.89 352
15075.05 366
15076.21 357
15077.37 371
15078.53 400
15079.69 383
15080.85 344
15082.01 362
15083.17 362
15084.33 360
15085.49 315
15086.65 368
15087.82 333
15088.98 381
15090.14 346
15091.30 360
15092.46 358
15093.62 333
15094.78 343
15095.94 329
15097.10 343
15098.27 330
15099.43 384
15100.59 360
15101.75 370
15102.91 353
15104.07 339
15105.23 381
15106.40 358
15107.56 352
15108.72 366
15109.88 353
15111.04 357
15112.20 362
15113.37 392
15114.53 358
15115.69 343
15116.85 339
15118.01 300
15119.18 339
15120.34 350
15121.50 399
15122.66 381
15123.82 369
15124.99 377
15126.15 350
15127.31 331
15128.47 348
15129.64 336
15130.80 364
15131.96 369
15133.12 358
15134.29 368
15135.45 358
15136.61 381
15137.77 322
15138.94 345
15140.10 337
15141.26 354
15142.43 342
15143.59 360
15144.75 352
15145.92 368
15147.08 350
15148.24 348
15149.41 411
15150.57 355
15151.73 375
15152.90 371
15154.06 370
15155.22 357
15156.39 360
15157.55 419
15158.71 352
15159.88 349
15161.04 385
15162.20 386
15163.37 374
15164.53 396
15165.70 373
15166.86 375
15168.02 334
15169.19 360
15170.35 404
15171.52 381
15172.68 356
15173.84 372
15175.01 395
15176.17 328
15177.34 401
15178.50 381
15179.66 377
15180.83 383
15181.99 417
15183.16 374
15184.32 393
15185.49 388
15186.65 391
15187.82 381
15188.98 325
15190.15 346
15191.31 365
15192.48 401
15193.64 379
15194.81 383
15195.97 415
15197.14 362
15198.30 364
15199.47 415
15200.63 398
15201.80 416
15202.96 438
15204.13 436
15205.29 420
15206.46 389
15207.62 408
15208.79 403
15209.96 415
15211.12 384
15212.29 388
15213.45 432
15214.62 435
15215.78 419
15216.95 365
15218.12 390
15219.28 421
15220.45 410
15221.61 448
15222.78 430
15223.95 406
15225.11 407
15226.28 411
15227.44 420
15228.61 422
15229.78 454
15230.94 485
15232.11 472
15233.28 454
15234.44 505
15235.61 516
15236.78 521
15237.94 502
15239.11 453
15240.28 502
15241.44 519
15242.61 503
15243.78 460
15244.94 450
15246.11 507
15247.28 465
15248.44 486
15249.61 460
15250.78 417
15251.95 465
15253.11 461
15254.28 430
15255.45 423
15256.61 379
15257.78 441
15258.95 404
15260.12 450
15261.28 418
15262.45 394
15263.62 434
15264.79 428
15265.95 401
15267.12 397
15268.29 411
15269.46 389
15270.63 378
15271.79 372
15272.96 376
15274.13 383
15275.30 375
15276.47 408
15277.63 402
15278.80 412
15279.97 411
15281.14 391
15282.31 427
15283.48 389
15284.64 412
15285.81 383
15286.98 376
15288.15 413
15289.32 389
15290.49 349
15291.66 404
15292.82 424
15293.99 401
15295.16 376
15296.33 357
15297.50 348
15298.67 357
15299.84 395
15301.01 411
15302.18 381
15303.35 389
15304.51 407
15305.68 377
15306.85 345
15308.02 378
15309.19 387
15310.36 386
15311.53 374
15312.70 363
15313.87 378
15315.04 351
15316.21 385
15317.38 378
15318.55 410
15319.72 380
15320.89 387
15322.06 390
15323.23 359
15324.40 388
15325.57 361
15326.74 373
15327.91 385
15329.08 393
15330.25 427
15331.42 383
15332.59 392
15333.76 393
15334.93 385
15336.10 372
15337.27 406
15338.44 409
15339.61 390
15340.78 362
15341.95 414
15343.12 462
15344.29 383
15345.47 372
15346.64 378
15347.81 416
15348.98 403
15350.15 408
15351.32 401
15352.49 388
15353.66 414
15354.83 393
15356.00 405
15357.18 425
15358.35 397
15359.52 398
15360.69 374
15361.86 389
15363.03 411
15364.20 407
15365.38 394
15366.55 399
15367.72 415
15368.89 396
15370.06 381
15371.23 375
15372.41 407
15373.58 368
15374.75 352
15375.92 396
15377.09 412
15378.26 379
15379.44 369
15380.61 384
15381.78 359
15382.95 388
15384.13 409
15385.30 393
15386.47 401
15387.64 406
15388.82 413
15389.99 390
15391.16 390
15392.33 425
15393.51 422
15394.68 402
15395.85 384
15397.02 375
15398.20 418
15399.37 365
15400.54 362
15401.71 407
15402.89 373
15404.06 402
15405.23 393
15406.41 401
15407.58 380
15408.75 382
15409.93 406
15411.10 369
15412.27 368
15413.45 341
15414.62 376
15415.79 394
15416.97 357
15418.14 371
15419.31 336
15420.49 350
15421.66 362
15422.84 394
15424.01 387
15425.18 373
15426.36 395
15427.53 382
15428.70 382
15429.88 367
15431.05 326
15432.23 364
15433.40 355
15434.57 341
15435.75 373
15436.92 341
15438.10 360
15439.27 376
15440.45 329
15441.62 377
15442.80 374
15443.97 362
15445.14 358
15446.32 385
15447.49 368
15448.67 367
15449.84 382
15451.02 361
15452.19 375
15453.37 342
15454.54 336
15455.72 321
15456.89 379
15458.07 339
15459.24 319
15460.42 375
15461.59 393
15462.77 370
15463.94 340
15465.12 331
15466.29 372
15467.47 335
15468.65 365
15469.82 409
15471.00 360
15472.17 347
15473.35 343
15474.52 355
15475.70 322
15476.88 340
15478.05 381
15479.23 374
15480.40 362
15481.58 376
15482.76 346
15483.93 351
15485.11 328
15486.28 296
15487.46 353
15488.64 390
15489.81 343
15490.99 337
15492.16 338
15493.34 329
15494.52 353
15495.69 343
15496.87 344
15498.05 356
15499.22 340
15500.40 338
15501.58 336
15502.75 356
15503.93 351
15505.11 388
15506.28 340
15507.46 366
15508.64 324
15509.82 343
15510.99 339
15512.17 355
15513.35 358
15514.52 350
15515.70 349
15516.88 327
15518.06 348
15519.23 334
15520.41 356
15521.59 374
15522.77 364
15523.94 357
15525.12 356
15526.30 328
15527.48 348
15528.65 339
15529.83 373
15531.01 408
15532.19 373
15533.37 367
15534.54 348
15535.72 343
15536.90 358
15538.08 350
15539.26 344
15540.44 336
15541.61 346
15542.79 355
15543.97 342
15545.15 367
15546.33 378
15547.51 376
15548.68 412
15549.86 382
15551.04 321
15552.22 363
15553.40 358
15554.58 363
15555.76 318
15556.93 373
15558.11 392
15559.29 344
15560.47 347
15561.65 402
15562.83 334
15564.01 340
15565.19 378
15566.37 418
15567.55 407
15568.73 404
15569.91 387
15571.08 409
15572.26 388
15573.44 413
15574.62 362
15575.80 396
15576.98 386
15578.16 388
15579.34 378
15580.52 416
15581.70 388
15582.88 412
15584.06 429
15585.24 392
15586.42 399
15587.60 379
15588.78 367
15589.96 391
15591.14 420
15592.32 379
15593.50 389
15594.68 389
15595.86 406
15597.04 377
15598.22 384
15599.40 418
15600.58 429
15601.76 414
15602.95 414
15604.13 435
15605.31 441
15606.49 433
15607.67 422
15608.85 422
15610.03 436
15611.21 450
15612.39 424
15613.57 435
15614.75 405
15615.93 421
15617.12 437
15618.30 417
15619.48 438
15620.66 459
15621.84 462
15623.02 456
15624.20 440
15625.38 428
15626.57 485
15627.75 469
15628.93 488
15630.11 464
15631.29 476
15632.47 416
15633.66 420
15634.84 423
15636.02 470
15637.20 446
15638.38 460
15639.57 449
15640.75 448
15641.93 481
15643.11 478
15644.29 484
15645.48 461
15646.66 486
15647.84 444
15649.02 499
15650.21 406
15651.39 463
15652.57 505
15653.75 525
15654.94 518
15656.12 453
15657.30 463
15658.48 513
15659.67 526
15660.85 467
15662.03 498
15663.22 502
15664.40 542
15665.58 512
15666.76 509
15667.95 489
15669.13 503
15670.31 484
15671.50 507
15672.68 531
15673.86 515
15675.05 523
15676.23 502
15677.41 491
15678.60 503
15679.78 495
15680.96 483
15682.15 517
15683.33 495
15684.51 506
15685.70 492
15686.88 531
15688.07 491
15689.25 484
15690.43 499
15691.62 420
15692.80 474
15693.99 484
15695.17 444
15696.35 469
15697.54 506
15698.72 453
15699.91 488
15701.09 496
15702.28 521
15703.46 508
15704.64 500
15705.83 502
15707.01 520
15708.20 533
15709.38 515
15710.57 480
15711.75 506
15712.94 498
15714.12 481
15715.31 491
15716.49 485
15717.68 485
15718.86 511
15720.05 529
15721.23 534
15722.42 519
15723.60 575
15724.79 617
15725.97 528
15727.16 539
15728.34 569
15729.53 572
15730.71 560
15731.90 542
15733.08 519
15734.27 513
15735.46 551
15736.64 546
15737.83 505
15739.01 482
15740.20 517
15741.39 587
15742.57 557
15743.76 520
15744.94 533
15746.13 600
15747.31 548
15748.50 579
15749.69 559
15750.87 581
15752.06 577
15753.25 558
15754.43 566
15755.62 546
15756.81 556
15757.99 607
15759.18 599
15760.36 631
15761.55 613
15762.74 576
15763.92 581
15765.11 587
15766.30 565
15767.49 523
15768.67 542
15769.86 571
15771.05 570
15772.23 546
15773.42 526
15774.61 512
15775.79 504
15776.98 501
15778.17 514
15779.36 566
15780.54 487
15781.73 512
15782.92 484
15784.11 497
15785.29 492
15786.48 492
15787.67 443
15788.86 479
15790.04 512
15791.23 518
15792.42 529
15793.61 553
15794.79 513
15795.98 491
15797.17 491
15798.36 510
15799.55 517
15800.73 482
15801.92 503
15803.11 508
15804.30 517
15805.49 501
15806.68 522
15807.86 496
15809.05 486
15810.24 478
15811.43 493
15812.62 477
15813.81 469
15815.00 469
15816.18 450
15817.37 449
15818.56 436
15819.75 466
15820.94 470
15822.13 463
15823.32 419
15824.51 412
15825.70 444
15826.88 441
15828.07 438
15829.26 437
15830.45 450
15831.64 403
15832.83 486
15834.02 446
15835.21 426
15836.40 434
15837.59 433
15838.78 428
15839.97 470
15841.16 465
15842.35 432
15843.54 393
15844.73 429
15845.92 458
15847.11 412
15848.30 428
15849.49 447
15850.68 465
15851.87 425
15853.06 460
15854.25 409
15855.44 410
15856.63 455
15857.82 445
15859.01 444
15860.20 405
15861.39 443
15862.58 429
15863.77 458
15864.96 443
15866.15 445
15867.34 464
15868.53 486
15869.72 420
15870.91 436
15872.10 430
15873.29 481
15874.48 396
15875.68 411
15876.87 434
15878.06 413
15879.25 435
15880.44 432
15881.63 440
15882.82 410
15884.01 397
15885.20 432
15886.40 399
15887.59 389
15888.78 437
15889.97 453
15891.16 431
15892.35 386
15893.54 446
15894.74 391
15895.93 466
15897.12 416
15898.31 432
15899.50 445
15900.70 430
15901.89 432
15903.08 432
15904.27 467
15905.46 483
15906.66 484
15907.85 475
15909.04 475
15910.23 467
15911.42 468
15912.62 509
15913.81 473
15915.00 471
15916.19 480
15917.39 477
15918.58 436
15919.77 451
15920.96 414
15922.16 458
15923.35 459
15924.54 456
15925.73 501
15926.93 490
15928.12 491
15929.31 482
15930.51 449
15931.70 522
15932.89 496
15934.09 482
15935.28 441
15936.47 465
15937.67 474
15938.86 484
15940.05 488
15941.25 464
15942.44 462
15943.63 452
15944.83 512
15946.02 517
15947.21 461
15948.41 449
15949.60 493
15950.79 474
15951.99 447
15953.18 415
15954.38 436
15955.57 467
15956.76 438
15957.96 418
15959.15 381
15960.35 416
15961.54 432
15962.73 386
15963.93 395
15965.12 415
15966.32 399
15967.51 405
15968.71 374
15969.90 409
15971.09 435
15972.29 426
15973.48 358
15974.68 397
15975.87 369
15977.07 409
15978.26 434
15979.46 382
15980.65 372
15981.85 388
15983.04 425
15984.24 358
15985.43 380
15986.63 368
15987.82 379
15989.02 404
15990.21 352
15991.41 377
15992.60 358
15993.80 362
15994.99 361
15996.19 326
15997.39 356
15998.58 387
15999.78 334
16000.97 365
16002.17 339
16003.36 326
16004.56 325
16005.76 345
16006.95 341
16008.15 346
16009.34 356
16010.54 371
16011.73 336
16012.93 378
16014.13 363
16015.32 341
16016.52 380
16017.72 347
16018.91 331
16020.11 316
16021.30 330
16022.50 360
16023.70 354
16024.89 343
16026.09 342
16027.29 345
16028.48 381
16029.68 355
16030.88 380
16032.07 356
16033.27 335
16034.47 346
16035.67 356
16036.86 323
16038.06 344
16039.26 360
16040.45 355
16041.65 366
16042.85 338
16044.04 358
16045.24 343
16046.44 386
16047.64 359
16048.83 386
16050.03 372
16051.23 365
16052.43 320
16053.62 328
16054.82 356
16056.02 355
16057.22 337
16058.42 356
16059.61 362
16060.81 338
16062.01 328
16063.21 311
16064.41 348
16065.60 291
16066.80 349
16068.00 333
16069.20 304
16070.40 355
16071.59 341
16072.79 324
16073.99 349
16075.19 344
16076.39 336
16077.59 318
16078.78 355
16079.98 354
16081.18 310
16082.38 333
16083.58 337
16084.78 333
16085.98 321
16087.18 357
16088.37 336
16089.57 332
16090.77 329
16091.97 345
16093.17 329
16094.37 282
16095.57 357
16096.77 342
16097.97 319
16099.17 319
16100.37 343
16101.57 296
16102.77 324
16103.96 294
16105.16 294
16106.36 338
16107.56 291
16108.76 369
16109.96 311
16111.16 297
16112.36 366
16113.56 366
16114.76 335
16115.96 300
16117.16 296
16118.36 324
16119.56 323
16120.76 330
16121.96 311
16123.16 315
16124.36 299
16125.56 317
16126.76 304
16127.96 315
16129.16 309
16130.37 309
16131.57 303
16132.77 307
16133.97 285
16135.17 286
16136.37 336
16137.57 348
16138.77 335
16139.97 345
16141.17 329
16142.37 290
16143.57 281
16144.77 317
16145.98 301
16147.18 297
16148.38 291
16149.58 324
16150.78 371
16151.98 358
16153.18 350
16154.38 281
16155.59 299
16156.79 296
16157.99 302
16159.19 298
16160.39 357
16161.59 340
16162.80 345
16164.00 335
16165.20 354
16166.40 310
16167.60 320
16168.80 284
16170.01 300
16171.21 299
16172.41 282
16173.61 307
16174.81 332
16176.02 375
16177.22 344
16178.42 291
16179.62 311
16180.83 343
16182.03 309
16183.23 297
16184.43 274
16185.64 279
16186.84 287
16188.04 310
16189.24 309
16190.45 289
16191.65 246
16192.85 344
16194.06 301
16195.26 298
16196.46 313
16197.66 319
16198.87 350
16200.07 329
16201.27 313
16202.48 310
16203.68 307
16204.88 304
16206.09 302
16207.29 311
16208.49 299
16209.70 297
16210.90 331
16212.10 340
16213.31 310
16214.51 307
16215.71 312
16216.92 293
16218.12 331
16219.33 330
16220.53 302
16221.73 319
16222.94 293
16224.14 296
16225.35 286
16226.55 346
16227.75 369
16228.96 345
16230.16 344
16231.37 310
16232.57 312
16233.77 333
16234.98 331
16236.18 311
16237.39 288
16238.59 342
16239.80 366
16241.00 345
16242.21 339
16243.41 353
16244.62 329
16245.82 301
16247.03 348
16248.23 348
16249.44 332
16250.64 346
16251.85 333
16253.05 353
16254.26 378
16255.46 330
16256.67 315
16257.87 369
16259.08 331
16260.28 351
16261.49 334
16262.69 314
16263.90 356
16265.10 370
16266.31 371
16267.51 377
16268.72 359
16269.93 353
16271.13 350
16272.34 347
16273.54 330
16274.75 371
16275.96 364
16277.16 335
16278.37 377
16279.57 345
16280.78 342
16281.99 347
16283.19 322
16284.40 356
16285.60 345
16286.81 354
16288.02 358
16289.22 333
16290.43 349
16291.64 383
16292.84 341
16294.05 350
16295.26 404
16296.46 352
16297.67 336
16298.88 357
16300.08 366
16301.29 374
16302.50 367
16303.70 368
16304.91 406
16306.12 378
16307.32 370
16308.53 398
16309.74 388
16310.95 370
16312.15 369
16313.36 372
16314.57 409
16315.78 366
16316.98 417
16318.19 387
16319.40 387
16320.61 381
16321.81 339
16323.02 390
16324.23 404
16325.44 392
16326.64 350
16327.85 359
16329.06 370
16330.27 359
16331.48 357
16332.68 291
16333.89 342
16335.10 379
16336.31 390
16337.52 395
16338.72 350
16339.93 310
16341.14 347
16342.35 321
16343.56 329
16344.77 338
16345.98 323
16347.18 354
16348.39 292
16349.60 308
16350.81 319
16352.02 300
16353.23 332
16354.44 322
16355.65 322
16356.85 344
16358.06 341
16359.27 332
16360.48 336
16361.69 295
16362.90 294
16364.11 280
16365.32 324
16366.53 309
16367.74 308
16368.95 275
16370.16 283
16371.36 304
16372.57 321
16373.78 338
16374.99 291
16376.20 321
16377.41 350
16378.62 311
16379.83 305
16381.04 316
16382.25 304
16383.46 322
16384.67 325
16385.88 308
16387.09 308
16388.30 296
16389.51 320
16390.72 332
16391.93 295
16393.14 307
16394.35 297
16395.56 339
16396.77 314
16397.98 322
16399.19 288
16400.41 291
16401.62 282
16402.83 268
16404.04 259
16405.25 290
16406.46 281
16407.67 276
16408.88 300
16410.09 317
16411.30 263
16412.51 284
16413.72 284
16414.94 276
16416.15 291
16417.36 305
16418.57 273
16419.78 268
16420.99 298
16422.20 304
16423.41 314
16424.63 294
16425.84 324
16427.05 305
16428.26 327
16429.47 312
16430.68 307
16431.90 236
16433.11 273
16434.32 339
16435.53 306
16436.74 283
16437.95 307
16439.17 306
16440.38 288
16441.59 299
16442.80 303
16444.01 289
16445.23 257
16446.44 283
16447.65 306
16448.86 280
16450.08 312
16451.29 313
16452.50 286
16453.71 288
16454.93 264
16456.14 317
16457.35 284
16458.56 276
16459.78 313
16460.99 274
16462.20 266
16463.42 299
16464.63 250
16465.84 263
16467.05 283
16468.27 315
16469.48 246
16470.69 282
16471.91 275
16473.12 281
16474.33 310
16475.55 299
16476.76 298
16477.97 266
16479.19 282
16480.40 267
16481.61 272
16482.83 246
16484.04 276
16485.25 259
16486.47 297
16487.68 272
16488.90 279
16490.11 297
16491.32 301
16492.54 261
16493.75 278
16494.97 300
16496.18 293
16497.39 278
16498.61 244
16499.82 267
16501.04 322
16502.25 311
16503.47 289
16504.68 247
16505.89 297
16507.11 282
16508.32 326
16509.54 275
16510.75 285
16511.97 297
16513.18 321
16514.40 313
16515.61 305
16516.83 289
16518.04 317
16519.26 306
16520.47 299
16521.69 327
16522.90 307
16524.12 303
16525.33 294
16526.55 297
16527.76 324
16528.98 300
16530.19 302
16531.41 286
16532.62 301
16533.84 310
16535.05 282
16536.27 300
16537.49 322
16538.70 321
16539.92 299
16541.13 294
16542.35 278
16543.56 309
16544.78 308
16546.00 281
16547.21 280
16548.43 308
16549.64 316
16550.86 321
16552.08 301
16553.29 325
16554.51 321
16555.73 308
16556.94 261
16558.16 309
16559.37 317
16560.59 311
16561.81 304
16563.02 299
16564.24 324
16565.46 374
16566.67 323
16567.89 348
16569.11 308
16570.32 346
16571.54 293
16572.76 317
16573.98 352
16575.19 345
16576.41 357
16577.63 343
16578.84 361
16580.06 321
16581.28 383
16582.50 386
16583.71 383
16584.93 329
16586.15 324
16587.36 336
16588.58 347
16589.80 374
16591.02 398
16592.24 347
16593.45 320
16594.67 388
16595.89 384
16597.11 368
16598.32 349
16599.54 349
16600.76 323
16601.98 381
16603.20 337
16604.41 296
16605.63 352
16606.85 374
16608.07 338
16609.29 326
16610.51 295
16611.72 299
16612.94 356
16614.16 332
16615.38 338
16616.60 307
16617.82 294
16619.03 302
16620.25 329
16621.47 304
16622.69 280
16623.91 294
16625.13 322
16626.35 277
16627.57 287
16628.79 311
16630.00 314
16631.22 340
16632.44 302
16633.66 283
16634.88 286
16636.10 336
16637.32 313
16638.54 326
16639.76 309
16640.98 323
16642.20 303
16643.42 287
16644.64 276
16645.86 279
16647.08 317
16648.30 308
16649.51 318
16650.73 295
16651.95 265
16653.17 270
16654.39 299
16655.61 260
16656.83 272
16658.05 288
16659.27 282
16660.49 291
16661.71 265
16662.93 280
16664.16 278
16665.38 271
16666.60 314
16667.82 269
16669.04 243
16670.26 306
16671.48 307
16672.70 288
16673.92 293
16675.14 345
16676.36 311
16677.58 276
16678.80 292
16680.02 272
16681.24 262
16682.46 337
16683.69 266
16684.91 288
16686.13 276
16687.35 313
16688.57 292
16689.79 316
16691.01 321
16692.23 298
16693.46 275
16694.68 270
16695.90 278
16697.12 285
16698.34 285
16699.56 269
16700.78 288
16702.01 297
16703.23 299
16704.45 288
16705.67 274
16706.89 282
16708.12 283
16709.34 309
16710.56 289
16711.78 286
16713.00 282
16714.23 237
16715.45 270
16716.67 268
16717.89 300
16719.11 270
16720.34 300
16721.56 273
16722.78 268
16724.00 294
16725.23 288
16726.45 311
16727.67 290
16728.89 275
16730.12 296
16731.34 281
16732.56 294
16733.79 317
16735.01 289
16736.23 306
16737.45 295
16738.68 281
16739.90 291
16741.12 286
16742.35 283
16743.57 275
16744.79 252
16746.02 294
16747.24 328
16748.46 327
16749.69 309
16750.91 260
16752.13 322
16753.36 309
16754.58 332
16755.80 287
16757.03 265
16758.25 264
16759.48 287
16760.70 301
16761.92 290
16763.15 295
16764.37 275
16765.60 273
16766.82 316
16768.04 332
16769.27 289
16770.49 245
16771.72 270
16772.94 265
16774.16 317
16775.39 292
16776.61 290
16777.84 298
16779.06 268
16780.29 280
16781.51 279
16782.74 297
16783.96 261
16785.19 264
16786.41 266
16787.64 270
16788.86 264
16790.09 303
16791.31 298
16792.54 285
16793.76 262
16794.99 311
16796.21 327
16797.44 292
16798.66 260
16799.89 262
16801.11 246
16802.34 282
16803.56 307
16804.79 321
16806.01 320
16807.24 309
16808.46 314
16809.69 288
16810.92 263
16812.14 321
16813.37 313
16814.59 253
16815.82 291
16817.04 274
16818.27 309
16819.50 323
16820.72 290
16821.95 282
16823.17 284
16824.40 286
16825.63 302
16826.85 290
16828.08 268
16829.31 289
16830.53 312
16831.76 277
16832.99 349
16834.21 321
16835.44 307
16836.67 343
16837.89 320
16839.12 318
16840.35 253
16841.57 310
16842.80 300
16844.03 326
16845.25 294
16846.48 286
16847.71 324
16848.93 307
16850.16 303
16851.39 310
16852.62 304
16853.84 308
16855.07 308
16856.30 257
16857.52 267
16858.75 314
16859.98 298
16861.21 324
16862.43 321
16863.66 325
16864.89 371
16866.12 320
16867.35 339
16868.57 322
16869.80 328
16871.03 343
16872.26 336
16873.48 352
16874.71 340
16875.94 368
16877.17 419
16878.40 356
16879.63 346
16880.85 360
16882.08 371
16883.31 356
16884.54 348
16885.77 398
16887.00 426
16888.22 407
16889.45 395
16890.68 368
16891.91 401
16893.14 410
16894.37 372
16895.60 393
16896.82 359
16898.05 364
16899.28 387
16900.51 359
16901.74 359
16902.97 372
16904.20 354
16905.43 396
16906.66 367
16907.89 367
16909.12 372
16910.34 358
16911.57 374
16912.80 330
16914.03 388
16915.26 347
16916.49 326
16917.72 303
16918.95 339
16920.18 328
16921.41 308
16922.64 293
16923.87 350
16925.10 320
16926.33 332
16927.56 326
16928.79 319
16930.02 312
16931.25 281
16932.48 305
16933.71 308
16934.94 319
16936.17 307
16937.40 312
16938.63 290
16939.86 305
16941.09 310
16942.32 315
16943.55 289
16944.78 257
16946.01 269
16947.24 342
16948.48 340
16949.71 321
16950.94 289
16952.17 294
16953.40 290
16954.63 291
16955.86 295
16957.09 286
16958.32 264
16959.55 285
16960.79 310
16962.02 296
16963.25 268
16964.48 281
16965.71 299
16966.94 272
16968.17 289
16969.40 266
16970.64 281
16971.87 277
16973.10 267
16974.33 272
16975.56 312
16976.79 295
16978.03 283
16979.26 267
16980.49 269
16981.72 248
16982.95 239
16984.19 313
16985.42 229
16986.65 276
16987.88 285
16989.11 273
16990.35 260
16991.58 275
16992.81 271
16994.04 277
16995.28 265
16996.51 268
16997.74 266
16998.97 294
17000.21 296
17001.44 261
17002.67 293
17003.90 280
17005.14 272
17006.37 277
17007.60 275
17008.84 256
17010.07 243
17011.30 284
17012.53 317
17013.77 316
17015.00 297
17016.23 270
17017.47 266
17018.70 261
17019.93 254
17021.17 291
17022.40 266
17023.63 271
17024.87 265
17026.10 239
17027.33 276
17028.57 282
17029.80 297
17031.04 255
17032.27 268
17033.50 305
17034.74 314
17035.97 271
17037.20 281
17038.44 216
17039.67 222
17040.91 240
17042.14 268
17043.37 278
17044.61 302
17045.84 243
17047.08 240
17048.31 256
17049.55 275
17050.78 265
17052.02 279
17053.25 267
17054.48 240
17055.72 281
17056.95 309
17058.19 307
17059.42 260
17060.66 249
17061.89 270
17063.13 287
17064.36 255
17065.60 276
17066.83 255
17068.07 240
17069.30 240
17070.54 248
17071.77 280
17073.01 281
17074.24 266
17075.48 250
17076.71 267
17077.95 242
17079.19 250
17080.42 249
17081.66 233
17082.89 216
17084.13 249
17085.36 265
17086.60 264
17087.83 259
17089.07 235
17090.31 216
17091.54 237
17092.78 214
17094.01 224
17095.25 250
17096.49 263
17097.72 242
17098.96 262
17100.19 271
17101.43 242
17102.67 266
17103.90 271
17105.14 262
17106.38 224
17107.61 244
17108.85 265
17110.09 276
17111.32 256
17112.56 225
17113.80 245
17115.03 240
17116.27 208
17117.51 243
17118.74 231
17119.98 240
17121.22 247
17122.45 260
17123.69 241
17124.93 216
17126.17 252
17127.40 261
17128.64 260
17129.88 224
17131.12 228
17132.35 252
17133.59 214
17134.83 255
17136.07 262
17137.30 218
17138.54 222
17139.78 237
17141.02 256
17142.25 238
17143.49 235
17144.73 276
17145.97 273
17147.20 243
17148.44 253
17149.68 234
17150.92 225
17152.16 213
17153.40 238
17154.63 248
17155.87 248
17157.11 225
17158.35 246
17159.59 237
17160.83 254
17162.06 231
17163.30 260
17164.54 256
17165.78 294
17167.02 210
17168.26 258
17169.50 229
17170.73 232
17171.97 254
17173.21 268
17174.45 250
17175.69 222
17176.93 273
17178.17 275
17179.41 217
17180.65 216
17181.89 258
17183.12 235
17184.36 243
17185.60 205
17186.84 252
17188.08 234
17189.32 235
17190.56 259
17191.80 238
17193.04 242
17194.28 222
17195.52 213
17196.76 206
17198.00 228
17199.24 189
17200.48 223
17201.72 236
17202.96 233
17204.20 251
17205.44 237
17206.68 206
17207.92 241
17209.16 229
17210.40 220
17211.64 195
17212.88 203
17214.12 233
17215.36 231
17216.60 254
17217.84 219
17219.08 249
17220.32 235
17221.56 248
17222.80 211
17224.04 215
17225.29 216
17226.53 241
17227.77 220
17229.01 204
17230.25 202
17231.49 231
17232.73 227
17233.97 215
17235.21 223
17236.45 225
17237.70 250
17238.94 235
17240.18 235
17241.42 237
17242.66 262
17243.90 219
17245.14 211
17246.39 239
17247.63 226
17248.87 214
17250.11 213
17251.35 219
17252.59 217
17253.84 198
17255.08 202
17256.32 201
17257.56 269
17258.80 276
17260.05 198
17261.29 210
17262.53 201
17263.77 206
17265.01 245
17266.26 258
17267.50 240
17268.74 230
17269.98 234
17271.23 233
17272.47 212
17273.71 208
17274.95 230
17276.20 227
17277.44 228
17278.68 217
17279.92 213
17281.17 249
17282.41 230
17283.65 252
17284.90 250
17286.14 211
17287.38 235
17288.62 223
17289.87 203
17291.11 216
17292.35 218
17293.60 227
17294.84 239
17296.08 200
17297.33 198
17298.57 229
17299.81 195
17301.06 225
17302.30 227
17303.54 245
17304.79 226
17306.03 254
17307.28 266
17308.52 264
17309.76 236
17311.01 233
17312.25 240
17313.49 229
17314.74 236
17315.98 251
17317.23 196
17318.47 201
17319.72 242
17320.96 211
17322.20 276
17323.45 228
17324.69 218
17325.94 270
17327.18 248
17328.43 209
17329.67 183
17330.91 217
17332.16 220
17333.40 225
17334.65 210
17335.89 243
17337.14 195
17338.38 217
17339.63 179
17340.87 204
17342.12 211
17343.36 225
17344.61 212
17345.85 203
17347.10 201
17348.34 215
17349.59 201
17350.83 216
17352.08 210
17353.33 242
17354.57 214
17355.82 220
17357.06 202
17358.31 207
17359.55 206
17360.80 246
17362.04 195
17363.29 210
17364.54 223
17365.78 220
17367.03 239
17368.27 222
17369.52 191
17370.77 198
17372.01 223
17373.26 218
17374.50 207
17375.75 191
17377.00 206
17378.24 221
17379.49 206
17380.74 197
17381.98 212
17383.23 233
17384.47 237
17385.72 235
17386.97 223
17388.21 245
17389.46 236
17390.71 237
17391.95 205
17393.20 200
17394.45 211
17395.70 221
17396.94 248
17398.19 226
17399.44 237
17400.68 235
17401.93 261
17403.18 233
17404.42 227
17405.67 209
17406.92 211
17408.17 226
17409.41 242
17410.66 208
17411.91 233
17413.16 213
17414.40 230
17415.65 239
17416.90 225
17418.15 218
17419.40 245
17420.64 219
17421.89 197
17423.14 225
17424.39 236
17425.63 217
17426.88 202
17428.13 212
17429.38 229
17430.63 227
17431.88 221
17433.12 232
17434.37 183
17435.62 244
17436.87 237
17438.12 240
17439.37 235
17440.61 250
17441.86 243
17443.11 204
17444.36 231
17445.61 228
17446.86 236
17448.11 229
17449.36 215
17450.60 228
17451.85 246
17453.10 259
17454.35 245
17455.60 208
17456.85 244
17458.10 224
17459.35 227
17460.60 251
17461.85 240
17463.10 243
17464.34 241
17465.59 243
17466.84 244
17468.09 230
17469.34 236
17470.59 243
17471.84 244
17473.09 281
17474.34 242
17475.59 225
17476.84 228
17478.09 245
17479.34 236
17480.59 214
17481.84 243
17483.09 249
17484.34 245
17485.59 244
17486.84 227
17488.09 214
17489.34 233
17490.59 240
17491.84 260
17493.09 196
17494.34 226
17495.59 261
17496.84 232
17498.10 233
17499.35 244
17500.60 257
17501.85 224
17503.10 245
17504.35 255
17505.60 245
17506.85 236
17508.10 229
17509.35 281
17510.60 259
17511.86 231
17513.11 273
17514.36 242
17515.61 245
17516.86 237
17518.11 258
17519.36 250
17520.61 252
17521.87 263
17523.12 256
17524.37 248
17525.62 250
17526.87 287
17528.12 252
17529.38 277
17530.63 270
17531.88 303
17533.13 258
17534.38 276
17535.63 286
17536.89 290
17538.14 318
17539.39 283
17540.64 240
17541.89 267
17543.15 289
17544.40 238
17545.65 239
17546.90 249
17548.16 277
17549.41 259
17550.66 240
17551.91 255
17553.17 227
17554.42 264
17555.67 274
17556.92 237
17558.18 262
17559.43 265
17560.68 302
17561.94 288
17563.19 262
17564.44 296
17565.69 254
17566.95 260
17568.20 280
17569.45 304
17570.71 273
17571.96 258
17573.21 284
17574.47 289
17575.72 254
17576.97 235
17578.23 272
17579.48 244
17580.73 270
17581.99 241
17583.24 260
17584.50 245
17585.75 253
17587.00 234
17588.26 278
17589.51 274
17590.76 261
17592.02 237
17593.27 248
17594.53 284
17595.78 273
17597.04 271
17598.29 232
17599.54 237
17600.80 237
17602.05 243
17603.31 235
17604.56 244
17605.82 260
17607.07 263
17608.32 266
17609.58 276
17610.83 269
17612.09 249
17613.34 247
17614.60 272
17615.85 240
17617.11 258
17618.36 265
17619.62 263
17620.87 260
17622.13 257
17623.38 242
17624.64 242
17625.89 289
17627.15 257
17628.40 241
17629.66 250
17630.91 254
17632.17 235
17633.43 252
17634.68 256
17635.94 243
17637.19 236
17638.45 253
17639.70 281
17640.96 267
17642.21 287
17643.47 239
17644.73 250
17645.98 237
17647.24 231
17648.49 242
17649.75 238
17651.01 222
17652.26 246
17653.52 252
17654.77 289
17656.03 263
17657.29 214
17658.54 229
17659.80 222
17661.06 271
17662.31 223
17663.57 270
17664.83 249
17666.08 242
17667.34 242
17668.60 240
17669.85 190
17671.11 182
17672.37 245
17673.62 230
17674.88 243
17676.14 225
17677.39 213
17678.65 228
17679.91 202
17681.17 240
17682.42 217
17683.68 228
17684.94 226
17686.19 252
17687.45 252
17688.71 223
17689.97 227
17691.22 261
17692.48 228
17693.74 226
17695.00 231
17696.26 267
17697.51 231
17698.77 251
17700.03 253
17701.29 239
17702.54 222
17703.80 216
17705.06 249
17706.32 257
17707.58 229
17708.83 233
17710.09 218
17711.35 224
17712.61 228
17713.87 227
17715.13 234
17716.38 188
17717.64 210
17718.90 250
17720.16 240
17721.42 244
17722.68 216
17723.94 209
17725.19 252
17726.45 206
17727.71 268
17728.97 246
17730.23 212
17731.49 238
17732.75 236
17734.01 243
17735.27 253
17736.53 226
17737.78 208
17739.04 215
17740.30 223
17741.56 231
17742.82 215
17744.08 238
17745.34 244
17746.60 250
17747.86 291
17749.12 236
17750.38 206
17751.64 229
17752.90 236
17754.16 242
17755.42 216
17756.68 246
17757.94 224
17759.20 240
17760.46 212
17761.72 219
17762.98 234
17764.24 224
17765.50 236
17766.76 224
17768.02 226
17769.28 205
17770.54 222
17771.80 236
17773.06 236
17774.32 214
17775.58 203
17776.84 241
17778.10 229
17779.36 219
17780.62 238
17781.88 254
17783.15 211
17784.41 222
17785.67 240
17786.93 236
17788.19 210
17789.45 213
17790.71 211
17791.97 217
17793.23 233
17794.49 232
17795.76 218
17797.02 225
17798.28 240
17799.54 262
17800.80 252
17802.06 279
17803.32 226
17804.59 206
17805.85 249
17807.11 221
17808.37 229
17809.63 207
17810.89 231
17812.16 242
17813.42 201
17814.68 239
17815.94 221
17817.20 222
17818.47 214
17819.73 248
17820.99 232
17822.25 233
17823.51 210
17824.78 187
17826.04 222
17827.30 224
17828.56 226
17829.83 193
17831.09 238
17832.35 210
17833.61 194
17834.88 222
17836.14 216
17837.40 196
17838.67 210
17839.93 189
17841.19 184
17842.45 188
17843.72 205
17844.98 200
17846.24 198
17847.51 197
17848.77 204
17850.03 208
17851.30 198
17852.56 205
17853.82 214
17855.09 238
17856.35 193
17857.61 214
17858.88 212
17860.14 228
17861.40 225
17862.67 212
17863.93 232
17865.19 240
17866.46 225
17867.72 211
17868.99 216
17870.25 228
17871.51 203
17872.78 183
17874.04 202
17875.31 194
17876.57 191
17877.83 207
17879.10 223
17880.36 192
17881.63 190
17882.89 232
17884.15 261
17885.42 237
17886.68 213
17887.95 208
17889.21 232
17890.48 216
17891.74 230
17893.01 201
17894.27 211
17895.54 220
17896.80 204
17898.07 219
17899.33 203
17900.60 195
17901.86 193
17903.13 196
17904.39 200
17905.66 210
17906.92 207
17908.19 212
17909.45 198
17910.72 202
17911.98 226
17913.25 223
17914.51 215
17915.78 191
17917.05 215
17918.31 219
17919.58 220
17920.84 212
17922.11 210
17923.37 223
17924.64 190
17925.91 198
17927.17 201
17928.44 199
17929.70 228
17930.97 229
17932.24 204
17933.50 212
17934.77 224
17936.03 224
17937.30 190
17938.57 198
17939.83 195
17941.10 248
17942.37 198
17943.63 211
17944.90 182
17946.17 198
17947.43 208
17948.70 201
17949.97 220
17951.23 189
17952.50 186
17953.77 231
17955.03 200
17956.30 182
17957.57 185
17958.83 218
17960.10 222
17961.37 238
17962.64 212
17963.90 223
17965.17 223
17966.44 198
17967.70 206
17968.97 223
17970.24 219
17971.51 219
17972.77 213
17974.04 206
17975.31 177
17976.58 203
17977.85 208
17979.11 180
17980.38 178
17981.65 196
17982.92 194
17984.18 231
17985.45 215
17986.72 190
17987.99 211
17989.26 209
17990.52 223
17991.79 220
17993.06 212
17994.33 194
17995.60 209
17996.87 197
17998.13 197
17999.40 215
18000.67 199
18001.94 215
18003.21 235
18004.48 213
18005.75 193
18007.02 216
18008.28 210
18009.55 194
18010.82 218
18012.09 223
18013.36 176
18014.63 222
18015.90 215
18017.17 181
18018.44 206
18019.71 206
18020.97 186
18022.24 201
18023.51 178
18024.78 224
18026.05 197
18027.32 202
18028.59 206
18029.86 204
18031.13 214
18032.40 219
18033.67 204
18034.94 213
18036.21 220
18037.48 189
18038.75 199
18040.02 218
18041.29 185
18042.56 207
18043.83 191
18045.10 212
18046.37 210
18047.64 229
18048.91 199
18050.18 201
18051.45 234
18052.72 200
18053.99 196
18055.26 227
18056.53 199
18057.80 197
18059.07 198
18060.34 184
18061.61 199
18062.88 200
18064.16 189
18065.43 204
18066.70 241
18067.97 231
18069.24 244
18070.51 207
18071.78 190
18073.05 213
18074.32 189
18075.59 186
18076.87 202
18078.14 219
18079.41 231
18080.68 222
18081.95 200
18083.22 201
18084.49 222
18085.77 231
18087.04 227
18088.31 217
18089.58 205
18090.85 224
18092.12 194
18093.40 204
18094.67 170
18095.94 189
18097.21 199
18098.48 204
18099.76 196
18101.03 225
18102.30 187
18103.57 189
18104.84 190
18106.12 222
18107.39 230
18108.66 203
18109.93 195
18111.21 198
18112.48 183
18113.75 225
18115.02 218
18116.30 196
18117.57 234
18118.84 217
18120.11 230
18121.39 219
18122.66 203
18123.93 213
18125.21 214
18126.48 248
18127.75 216
18129.02 215
18130.30 205
18131.57 237
18132.84 234
18134.12 191
18135.39 202
18136.66 225
18137.94 214
18139.21 215
18140.48 216
18141.76 210
18143.03 211
18144.31 229
18145.58 210
18146.85 221
18148.13 201
18149.40 193
18150.67 207
18151.95 198
18153.22 213
18154.50 183
18155.77 211
18157.04 212
18158.32 225
18159.59 211
18160.87 200
18162.14 212
18163.41 211
18164.69 202
18165.96 211
18167.24 236
18168.51 203
18169.79 210
18171.06 220
18172.34 226
18173.61 203
18174.89 218
18176.16 200
18177.43 208
18178.71 222
18179.98 210
18181.26 226
18182.53 194
18183.81 207
18185.08 189
18186.36 228
18187.63 188
18188.91 201
18190.18 221
18191.46 222
18192.74 248
18194.01 208
18195.29 226
18196.56 188
18197.84 207
18199.11 205
18200.39 194
18201.66 208
18202.94 228
18204.22 213
18205.49 192
18206.77 182
18208.04 199
18209.32 216
18210.59 202
18211.87 211
18213.15 233
18214.42 195
18215.70 219
18216.97 222
18218.25 202
18219.53 212
18220.80 228
18222.08 224
18223.36 202
18224.63 218
18225.91 181
18227.19 193
18228.46 222
18229.74 207
18231.02 194
18232.29 188
18233.57 176
18234.85 192
18236.12 189
18237.40 200
18238.68 207
18239.95 193
18241.23 221
18242.51 215
18243.78 200
18245.06 189
18246.34 205
18247.62 210
18248.89 213
18250.17 219
18251.45 193
18252.73 216
18254.00 191
18255.28 195
18256.56 180
18257.84 177
18259.11 191
18260.39 226
18261.67 183
18262.95 207
18264.22 214
18265.50 239
18266.78 214
18268.06 203
18269.34 193
18270.61 215
18271.89 218
18273.17 212
18274.45 209
18275.73 207
18277.01 202
18278.28 218
18279.56 202
18280.84 235
18282.12 239
18283.40 228
18284.68 219
18285.95 195
18287.23 194
18288.51 191
18289.79 206
18291.07 221
18292.35 223
18293.63 199
18294.91 181
18296.19 251
18297.46 262
18298.74 251
18300.02 223
18301.30 207
18302.58 193
18303.86 249
18305.14 210
18306.42 211
18307.70 221
18308.98 234
18310.26 247
18311.54 212
18312.82 205
18314.10 204
18315.37 212
18316.65 214
18317.93 223
18319.21 229
18320.49 197
18321.77 260
18323.05 210
18324.33 189
18325.61 212
18326.89 210
18328.17 229
18329.45 209
18330.73 194
18332.01 177
18333.29 209
18334.57 234
18335.86 207
18337.14 199
18338.42 220
18339.70 215
18340.98 178
18342.26 189
18343.54 195
18344.82 220
18346.10 212
18347.38 209
18348.66 198
18349.94 208
18351.22 236
18352.50 220
18353.78 193
18355.07 191
18356.35 209
18357.63 194
18358.91 210
18360.19 222
18361.47 193
18362.75 215
18364.03 193
18365.32 204
18366.60 211
18367.88 208
18369.16 185
18370.44 190
18371.72 193
18373.00 225
18374.29 224
18375.57 231
18376.85 203
18378.13 203
18379.41 192
18380.70 230
18381.98 175
18383.26 197
18384.54 186
18385.82 190
18387.11 188
18388.39 201
18389.67 209
18390.95 218
18392.23 192
18393.52 183
18394.80 204
18396.08 228
18397.36 201
18398.65 212
18399.93 218
18401.21 178
18402.50 195
18403.78 175
18405.06 215
18406.34 194
18407.63 217
18408.91 200
18410.19 187
18411.48 212
18412.76 206
18414.04 217
18415.32 231
18416.61 196
18417.89 188
18419.17 247
18420.46 195
18421.74 228
18423.02 201
18424.31 220
18425.59 169
18426.87 192
18428.16 225
18429.44 188
18430.73 205
18432.01 197
18433.29 201
18434.58 211
18435.86 237
18437.14 195
18438.43 212
18439.71 179
18441.00 193
18442.28 199
18443.56 205
18444.85 195
18446.13 224
18447.42 204
18448.70 242
18449.99 221
18451.27 231
18452.56 245
18453.84 259
18455.12 206
18456.41 210
18457.69 206
18458.98 222
18460.26 219
18461.55 214
18462.83 220
18464.12 193
18465.40 217
18466.69 198
18467.97 195
18469.26 203
18470.54 209
18471.83 232
18473.11 211
18474.40 201
18475.68 201
18476.97 202
18478.25 193
18479.54 194
18480.82 199
18482.11 203
18483.40 202
18484.68 192
18485.97 186
18487.25 184
18488.54 216
18489.82 197
18491.11 204
18492.39 211
18493.68 212
18494.97 212
18496.25 216
18497.54 222
18498.82 194
18500.11 175
18501.40 195
18502.68 202
18503.97 220
18505.26 193
18506.54 179
18507.83 191
18509.11 236
18510.40 204
18511.69 201
18512.97 192
18514.26 195
18515.55 225
18516.83 208
18518.12 223
18519.41 194
18520.69 208
18521.98 180
18523.27 216
18524.56 230
18525.84 218
18527.13 219
18528.42 195
18529.70 195
18530.99 229
18532.28 198
18533.57 208
18534.85 224
18536.14 244
18537.43 205
18538.71 201
18540.00 229
18541.29 212
18542.58 213
18543.86 202
18545.15 208
18546.44 181
18547.73 234
18549.02 190
18550.30 164
18551.59 224
18552.88 243
18554.17 222
18555.46 186
18556.74 220
18558.03 248
18559.32 213
18560.61 242
18561.90 235
18563.18 219
18564.47 213
18565.76 221
18567.05 226
18568.34 220
18569.63 251
18570.92 247
18572.20 214
18573.49 218
18574.78 256
18576.07 217
18577.36 229
18578.65 214
18579.94 220
18581.23 214
18582.51 223
18583.80 203
18585.09 213
18586.38 266
18587.67 231
18588.96 249
18590.25 272
18591.54 230
18592.83 213
18594.12 229
18595.41 228
18596.70 223
18597.99 249
18599.28 245
18600.57 268
18601.85 252
18603.14 258
18604.43 263
18605.72 238
18607.01 249
18608.30 271
18609.59 246
18610.88 236
18612.17 228
18613.46 214
18614.75 241
18616.04 255
18617.33 259
18618.62 244
18619.91 246
18621.20 227
18622.50 257
18623.79 239
18625.08 236
18626.37 214
18627.66 276
18628.95 238
18630.24 263
18631.53 256
18632.82 255
18634.11 254
18635.40 261
18636.69 264
18637.98 254
18639.27 282
18640.57 255
18641.86 235
18643.15 264
18644.44 239
18645.73 207
18647.02 242
18648.31 243
18649.60 251
18650.89 217
18652.19 229
18653.48 255
18654.77 246
18656.06 241
18657.35 239
18658.64 262
18659.94 234
18661.23 248
18662.52 215
18663.81 225
18665.10 219
18666.39 251
18667.69 236
18668.98 234
18670.27 217
18671.56 235
18672.85 202
18674.15 235
18675.44 263
18676.73 220
18678.02 206
18679.32 214
18680.61 224
18681.90 209
18683.19 230
18684.49 198
18685.78 231
18687.07 221
18688.36 240
18689.66 238
18690.95 227
18692.24 253
18693.53 242
18694.83 226
18696.12 215
18697.41 212
18698.71 195
18700.00 196
18701.29 216
18702.59 224
18703.88 236
18705.17 230
18706.47 216
18707.76 184
18709.05 181
18710.35 222
18711.64 201
18712.93 218
18714.23 213
18715.52 202
18716.81 277
18718.11 220
18719.40 234
18720.70 206
18721.99 202
18723.28 197
18724.58 235
18725.87 211
18727.16 199
18728.46 212
18729.75 213
18731.05 222
18732.34 213
18733.64 231
18734.93 213
18736.22 227
18737.52 236
18738.81 249
18740.11 228
18741.40 220
18742.70 235
18743.99 231
18745.29 223
18746.58 213
18747.87 222
18749.17 215
18750.46 209
18751.76 237
18753.05 227
18754.35 199
18755.64 247
18756.94 226
18758.23 232
18759.53 214
18760.82 224
18762.12 191
18763.42 225
18764.71 193
18766.01 215
18767.30 236
18768.60 229
18769.89 225
18771.19 209
18772.48 201
18773.78 218
18775.07 189
18776.37 197
18777.67 211
18778.96 210
18780.26 200
18781.55 223
18782.85 228
18784.15 206
18785.44 209
18786.74 202
18788.03 217
18789.33 194
18790.63 231
18791.92 199
18793.22 222
18794.52 206
18795.81 222
18797.11 218
18798.40 193
18799.70 212
18801.00 206
18802.29 233
18803.59 197
18804.89 187
18806.18 210
18807.48 241
18808.78 246
18810.07 220
18811.37 190
18812.67 230
18813.97 231
18815.26 230
18816.56 220
18817.86 184
18819.15 222
18820.45 215
18821.75 231
18823.05 208
18824.34 208
18825.64 219
18826.94 258
18828.24 222
18829.53 250
18830.83 218
18832.13 203
18833.43 228
18834.72 207
18836.02 220
18837.32 222
18838.62 211
18839.92 203
18841.21 202
18842.51 214
18843.81 225
18845.11 220
18846.41 216
18847.70 210
18849.00 228
18850.30 234
18851.60 225
18852.90 207
18854.20 210
18855.49 222
18856.79 240
18858.09 201
18859.39 186
18860.69 221
18861.99 227
18863.29 202
18864.58 195
18865.88 211
18867.18 223
18868.48 201
18869.78 225
18871.08 236
18872.38 190
18873.68 233
18874.98 221
18876.28 193
18877.57 196
18878.87 218
18880.17 209
18881.47 183
18882.77 213
18884.07 196
18885.37 223
18886.67 219
18887.97 228
18889.27 236
18890.57 227
18891.87 226
18893.17 247
18894.47 200
18895.77 175
18897.07 208
18898.37 218
18899.67 228
18900.97 212
18902.27 214
18903.57 220
18904.87 228
18906.17 200
18907.47 159
18908.77 193
18910.07 215
18911.37 193
18912.67 210
18913.97 207
18915.27 202
18916.57 217
18917.87 233
18919.17 214
18920.47 211
18921.78 203
18923.08 190
18924.38 210
18925.68 206
18926.98 199
18928.28 196
18929.58 215
18930.88 211
18932.18 217
18933.48 178
18934.79 190
18936.09 222
18937.39 168
18938.69 196
18939.99 211
18941.29 208
18942.59 209
18943.90 190
18945.20 176
18946.50 213
18947.80 192
18949.10 207
18950.40 201
18951.71 200
18953.01 176
18954.31 180
18955.61 202
18956.91 200
18958.21 207
18959.52 190
18960.82 191
18962.12 182
18963.42 191
18964.73 201
18966.03 189
18967.33 172
18968.63 197
18969.93 190
18971.24 191
18972.54 164
18973.84 174
18975.14 187
18976.45 218
18977.75 215
18979.05 240
18980.36 219
18981.66 205
18982.96 202
18984.26 200
18985.57 192
18986.87 175
18988.17 188
18989.48 199
18990.78 193
18992.08 188
18993.39 170
18994.69 200
18995.99 191
18997.30 182
18998.60 201
18999.90 221
19001.21 240
19002.51 198
19003.81 221
19005.12 185
19006.42 182
19007.72 208
19009.03 188
19010.33 175
19011.64 217
19012.94 197
19014.24 213
19015.55 176
19016.85 185
19018.16 191
19019.46 203
19020.76 219
19022.07 198
19023.37 179
19024.68 191
19025.98 181
19027.29 230
19028.59 175
19029.89 204
19031.20 209
19032.50 202
19033.81 226
19035.11 194
19036.42 187
19037.72 190
19039.03 199
19040.33 194
19041.64 215
19042.94 195
19044.25 174
19045.55 181
19046.86 212
19048.16 198
19049.47 193
19050.77 191
19052.08 213
19053.38 204
19054.69 189
19055.99 200
19057.30 206
19058.60 176
19059.91 155
19061.22 172
19062.52 194
19063.83 208
19065.13 218
19066.44 207
19067.74 204
19069.05 173
19070.36 172
19071.66 174
19072.97 181
19074.27 208
19075.58 184
19076.89 183
19078.19 178
19079.50 169
19080.80 168
19082.11 188
19083.42 168
19084.72 189
19086.03 191
19087.34 194
19088.64 166
19089.95 175
19091.26 164
19092.56 164
19093.87 149
19095.18 164
19096.48 169
19097.79 175
19099.10 191
19100.40 178
19101.71 160
19103.02 167
19104.32 173
19105.63 202
19106.94 210
19108.25 197
19109.55 202
19110.86 191
19112.17 170
19113.48 199
19114.78 239
19116.09 209
19117.40 173
19118.71 174
19120.01 201
19121.32 230
19122.63 183
19123.94 155
19125.24 174
19126.55 184
19127.86 174
19129.17 185
19130.47 193
19131.78 183
19133.09 179
19134.40 211
19135.71 193
19137.02 166
19138.32 196
19139.63 183
19140.94 199
19142.25 173
19143.56 197
19144.87 198
19146.17 192
19147.48 185
19148.79 214
19150.10 189
19151.41 180
19152.72 202
19154.03 188
19155.33 175
19156.64 193
19157.95 181
19159.26 176
19160.57 186
19161.88 174
19163.19 181
19164.50 192
19165.81 176
19167.12 189
19168.42 211
19169.73 190
19171.04 194
19172.35 147
19173.66 193
19174.97 179
19176.28 183
19177.59 208
19178.90 184
19180.21 188
19181.52 195
19182.83 178
19184.14 159
19185.45 198
19186.76 196
19188.07 207
19189.38 176
19190.69 178
19192.00 190
19193.31 197
19194.62 194
19195.93 174
19197.24 177
19198.55 186
19199.86 170
19201.17 183
19202.48 199
19203.79 220
19205.10 208
19206.41 183
19207.72 193
19209.03 199
19210.34 194
19211.66 205
19212.97 209
19214.28 189
19215.59 194
19216.90 194
19218.21 180
19219.52 199
19220.83 191
19222.14 179
19223.45 193
19224.77 188
19226.08 166
19227.39 161
19228.70 161
19230.01 170
19231.32 157
19232.63 166
19233.94 183
19235.26 156
19236.57 180
19237.88 197
19239.19 181
19240.50 181
19241.81 160
19243.13 196
19244.44 202
19245.75 200
19247.06 179
19248.37 175
19249.69 200
19251.00 172
19252.31 191
19253.62 191
19254.93 186
19256.25 201
19257.56 170
19258.87 151
19260.18 171
19261.50 176
19262.81 180
19264.12 188
19265.43 169
19266.75 168
19268.06 179
19269.37 193
19270.68 163
19272.00 186
19273.31 194
19274.62 219
19275.94 191
19277.25 184
19278.56 185
19279.88 194
19281.19 191
19282.50 208
19283.81 181
19285.13 184
19286.44 187
19287.75 180
19289.07 180
19290.38 175
19291.70 181
19293.01 175
19294.32 197
19295.64 172
19296.95 185
19298.26 181
19299.58 201
19300.89 172
19302.20 185
19303.52 250
19304.83 175
19306.15 176
19307.46 163
19308.77 195
19310.09 174
19311.40 184
19312.72 187
19314.03 207
19315.35 186
19316.66 168
19317.97 202
19319.29 197
19320.60 185
19321.92 191
19323.23 191
19324.55 157
19325.86 170
19327.18 169
19328.49 191
19329.81 173
19331.12 196
19332.44 173
19333.75 166
19335.07 181
19336.38 198
19337.70 164
19339.01 186
19340.33 208
19341.64 180
19342.96 200
19344.27 182
19345.59 172
19346.90 189
19348.22 226
19349.53 176
19350.85 158
19352.16 186
19353.48 199
19354.79 196
19356.11 169
19357.43 177
19358.74 179
19360.06 183
19361.37 176
19362.69 170
19364.01 175
19365.32 194
19366.64 200
19367.95 193
19369.27 164
19370.59 173
19371.90 189
19373.22 191
19374.53 153
19375.85 170
19377.17 170
19378.48 163
19379.80 168
19381.12 163
19382.43 179
19383.75 195
19385.07 179
19386.38 187
19387.70 173
19389.02 178
19390.33 175
19391.65 174
19392.97 180
19394.28 197
19395.60 183
19396.92 183
19398.24 168
19399.55 168
19400.87 185
19402.19 186
19403.50 179
19404.82 173
19406.14 231
19407.46 174
19408.77 191
19410.09 199
19411.41 201
19412.73 198
19414.04 148
19415.36 166
19416.68 213
19418.00 186
19419.32 159
19420.63 204
19421.95 192
19423.27 164
19424.59 179
19425.91 188
19427.22 194
19428.54 153
19429.86 172
19431.18 163
19432.50 204
19433.82 190
19435.13 200
19436.45 186
19437.77 172
19439.09 152
19440.41 193
19441.73 200
19443.04 227
19444.36 170
19445.68 159
19447.00 184
19448.32 175
19449.64 176
19450.96 190
19452.28 201
19453.60 169
19454.91 192
19456.23 206
19457.55 173
19458.87 200
19460.19 178
19461.51 194
19462.83 174
19464.15 170
19465.47 187
19466.79 191
19468.11 158
19469.43 162
19470.75 176
19472.07 171
19473.39 186
19474.71 193
19476.03 162
19477.35 139
19478.67 181
19479.99 185
19481.30 156
19482.62 165
19483.94 208
19485.27 201
19486.59 144
19487.91 153
19489.23 168
19490.55 170
19491.87 178
19493.19 167
19494.51 178
19495.83 148
19497.15 177
19498.47 201
19499.79 170
19501.11 168
19502.43 190
19503.75 200
19505.07 185
19506.39 179
19507.71 175
19509.03 172
19510.36 188
19511.68 183
19513.00 149
19514.32 190
19515.64 177
19516.96 178
19518.28 173
19519.60 209
19520.92 171
19522.25 169
19523.57 158
19524.89 176
19526.21 178
19527.53 183
19528.85 178
19530.17 183
19531.50 159
19532.82 176
19534.14 178
19535.46 159
19536.78 172
19538.11 186
19539.43 172
19540.75 184
19542.07 193
19543.39 170
19544.72 153
19546.04 174
19547.36 168
19548.68 164
19550.00 197
19551.33 155
19552.65 149
19553.97 191
19555.29 189
19556.62 175
19557.94 180
19559.26 203
19560.58 183
19561.91 187
19563.23 194
19564.55 161
19565.88 164
19567.20 142
19568.52 185
19569.84 181
19571.17 179
19572.49 174
19573.81 171
19575.14 159
19576.46 150
19577.78 200
19579.11 226
19580.43 208
19581.75 167
19583.08 151
19584.40 168
19585.72 180
19587.05 169
19588.37 174
19589.69 152
19591.02 180
19592.34 176
19593.67 199
19594.99 187
19596.31 197
19597.64 174
19598.96 168
19600.28 154
19601.61 162
19602.93 173
19604.26 194
19605.58 198
19606.91 212
19608.23 159
19609.55 177
19610.88 201
19612.20 186
19613.53 131
19614.85 155
19616.18 178
19617.50 207
19618.83 193
19620.15 181
19621.47 179
19622.80 172
19624.12 163
19625.45 164
19626.77 153
19628.10 174
19629.42 181
19630.75 159
19632.07 145
19633.40 154
19634.72 155
19636.05 160
19637.37 191
19638.70 182
19640.03 154
19641.35 181
19642.68 197
19644.00 192
19645.33 172
19646.65 180
19647.98 179
19649.30 201
19650.63 198
19651.96 203
19653.28 179
19654.61 168
19655.93 188
19657.26 163
19658.58 172
19659.91 173
19661.24 182
19662.56 196
19663.89 155
19665.22 169
19666.54 160
19667.87 183
19669.19 191
19670.52 155
19671.85 172
19673.17 195
19674.50 186
19675.83 219
19677.15 159
19678.48 184
19679.81 165
19681.13 168
19682.46 158
19683.79 159
19685.11 179
19686.44 160
19687.77 165
19689.09 144
19690.42 182
19691.75 170
19693.08 181
19694.40 176
19695.73 158
19697.06 167
19698.39 203
19699.71 195
19701.04 176
19702.37 165
19703.69 165
19705.02 179
19706.35 189
19707.68 153
19709.01 165
19710.33 161
19711.66 154
19712.99 187
19714.32 162
19715.64 189
19716.97 195
19718.30 175
19719.63 180
19720.96 173
19722.28 171
19723.61 171
19724.94 165
19726.27 154
19727.60 186
19728.93 176
19730.25 178
19731.58 169
19732.91 180
19734.24 134
19735.57 150
19736.90 176
19738.23 181
19739.55 194
19740.88 150
19742.21 167
19743.54 160
19744.87 196
19746.20 161
19747.53 172
19748.86 185
19750.19 162
19751.51 181
19752.84 210
19754.17 193
19755.50 174
19756.83 145
19758.16 175
19759.49 164
19760.82 166
19762.15 145
19763.48 153
19764.81 181
19766.14 156
19767.47 167
19768.80 170
19770.13 175
19771.46 172
19772.79 175
19774.12 151
19775.45 171
19776.78 158
19778.11 159
19779.44 172
19780.77 169
19782.10 172
19783.43 177
19784.76 201
19786.09 140
19787.42 150
19788.75 165
19790.08 177
19791.41 179
19792.74 181
19794.07 170
19795.40 178
19796.73 179
19798.06 192
19799.39 169
19800.72 162
19802.05 191
19803.39 192
19804.72 193
19806.05 166
19807.38 195
19808.71 161
19810.04 166
19811.37 170
19812.70 198
19814.03 194
19815.37 203
19816.70 153
19818.03 172
19819.36 186
19820.69 180
19822.02 185
19823.35 168
19824.69 175
19826.02 179
19827.35 185
19828.68 162
19830.01 175
19831.34 159
19832.68 193
19834.01 156
19835.34 175
19836.67 164
19838.00 212
19839.34 160
19840.67 167
19842.00 177
19843.33 171
19844.67 175
19846.00 156
19847.33 176
19848.66 167
19849.99 178
19851.33 157
19852.66 190
19853.99 193
19855.32 175
19856.66 185
19857.99 186
19859.32 184
19860.66 204
19861.99 168
19863.32 210
19864.65 186
19865.99 166
19867.32 178
19868.65 182
19869.99 184
19871.32 182
19872.65 177
19873.99 212
19875.32 204
19876.65 154
19877.99 206
19879.32 176
19880.65 149
19881.99 151
19883.32 166
19884.65 188
19885.99 157
19887.32 183
19888.66 164
19889.99 166
19891.32 192
19892.66 192
19893.99 181
19895.32 165
19896.66 160
19897.99 202
19899.33 176
19900.66 195
19902.00 208
19903.33 166
19904.66 178
19906.00 168
19907.33 137
19908.67 173
19910.00 163
19911.34 194
19912.67 159
19914.01 169
19915.34 168
19916.67 158
19918.01 188
19919.34 155
19920.68 170
19922.01 190
19923.35 192
19924.68 173
19926.02 195
19927.35 175
19928.69 176
19930.02 191
19931.36 157
19932.69 183
19934.03 176
19935.37 166
19936.70 154
19938.04 161
19939.37 169
19940.71 168
19942.04 180
19943.38 183
19944.71 164
19946.05 171
19947.39 188
19948.72 178
19950.06 188
19951.39 195
19952.73 180
19954.06 167
19955.40 158
19956.74 157
19958.07 194
19959.41 190
19960.74 170
19962.08 176
19963.42 165
19964.75 159
19966.09 186
19967.43 191
19968.76 180
19970.10 162
19971.44 171
19972.77 197
19974.11 162
19975.45 185
19976.78 169
19978.12 177
19979.46 180
19980.79 181
19982.13 215
19983.47 193
19984.80 169
19986.14 171
19987.48 179
19988.82 191
19990.15 167
19991.49 166
19992.83 170
19994.16 141
19995.50 148
19996.84 144
19998.18 200
19999.51 194
20000.85 182
20002.19 181
20003.53 189
20004.86 154
20006.20 142
20007.54 155
20008.88 176
20010.22 180
20011.55 189
20012.89 161
20014.23 169
20015.57 171
20016.91 190
20018.24 178
20019.58 187
20020.92 181
20022.26 202
20023.60 206
20024.93 177
20026.27 182
20027.61 188
20028.95 209
20030.29 156
20031.63 185
20032.97 198
20034.30 176
20035.64 210
20036.98 199
20038.32 229
20039.66 164
20041.00 183
20042.34 182
20043.68 208
20045.01 176
20046.35 210
20047.69 187
20049.03 183
20050.37 211
20051.71 173
20053.05 189
20054.39 156
20055.73 168
20057.07 166
20058.41 173
20059.75 192
20061.09 198
20062.43 190
20063.77 197
20065.11 192
20066.45 194
20067.79 185
20069.12 193
20070.46 194
20071.80 209
20073.14 207
20074.48 182
20075.82 200
20077.16 193
20078.50 190
20079.85 193
20081.19 192
20082.53 188
20083.87 183
20085.21 194
20086.55 196
20087.89 155
20089.23 186
20090.57 184
20091.91 193
20093.25 177
20094.59 165
20095.93 198
20097.27 161
20098.61 174
20099.95 170
20101.29 186
20102.64 197
20103.98 194
20105.32 199
20106.66 198
20108.00 182
20109.34 183
20110.68 167
20112.02 179
20113.36 176
20114.71 165
20116.05 192
20117.39 192
20118.73 204
20120.07 208
20121.41 191
20122.75 183
20124.10 154
20125.44 186
20126.78 179
20128.12 197
20129.46 193
