# Supplementary material for: MALDI-TOF MS typing enables the classification of brewing yeasts of the genus Saccharomyces to major beer styles
Source: PLoS One. 2017 Aug 9;12(8):e0181694. doi: 10.1371/journal.pone.0181694 (PMC5549903; doi:10.1371/journal.pone.0181694)
Supplement: S11 File — The directory includes 90 raw files and was zipped to “.zip”; the folder has three strains with 30 spectra per strain; S1 Text explains the raw files with an example and Table 1 represents the yeast strains used within the experiment. (ZIP) [file pone.0181694.s014.zip › 31-33/30338-503-OG-Ale-Ale-YPG-18h-E-E_2015-07-28_2_0_D8_1.dat]

2000.78 3462
2001.20 3356
2001.62 3404
2002.04 3647
2002.46 3420
2002.88 3294
2003.31 3223
2003.73 3137
2004.15 3107
2004.57 3131
2004.99 3055
2005.42 2902
2005.84 2779
2006.26 2847
2006.68 2944
2007.11 2953
2007.53 2760
2007.95 2719
2008.37 2904
2008.80 2777
2009.22 2814
2009.64 2793
2010.06 2832
2010.49 2992
2010.91 2812
2011.33 2828
2011.75 2967
2012.18 2731
2012.60 2485
2013.02 2427
2013.45 2259
2013.87 2247
2014.29 2368
2014.72 2379
2015.14 2453
2015.56 2447
2015.99 2496
2016.41 2759
2016.83 2625
2017.26 2496
2017.68 2500
2018.10 2534
2018.53 2646
2018.95 2605
2019.37 2339
2019.80 2620
2020.22 2508
2020.65 2500
2021.07 2669
2021.49 2622
2021.92 2481
2022.34 2462
2022.76 2746
2023.19 2728
2023.61 2660
2024.04 2427
2024.46 2232
2024.89 2549
2025.31 2425
2025.73 2555
2026.16 2315
2026.58 2364
2027.01 2550
2027.43 2643
2027.86 2401
2028.28 2263
2028.71 2364
2029.13 2221
2029.56 2319
2029.98 2474
2030.40 2296
2030.83 2205
2031.25 2295
2031.68 2445
2032.10 2468
2032.53 2482
2032.95 2110
2033.38 2166
2033.80 2339
2034.23 2327
2034.66 2148
2035.08 2362
2035.51 2526
2035.93 2515
2036.36 2260
2036.78 2396
2037.21 2233
2037.63 2588
2038.06 2517
2038.48 2494
2038.91 2376
2039.34 2350
2039.76 2343
2040.19 2443
2040.61 2347
2041.04 2353
2041.47 2297
2041.89 2428
2042.32 2333
2042.74 2406
2043.17 2509
2043.60 2346
2044.02 2623
2044.45 2397
2044.87 2236
2045.30 2535
2045.73 2366
2046.15 2528
2046.58 2527
2047.01 2372
2047.43 2338
2047.86 2215
2048.29 2297
2048.71 2421
2049.14 2474
2049.57 2427
2049.99 2595
2050.42 2590
2050.85 2632
2051.28 2891
2051.70 2791
2052.13 2870
2052.56 3166
2052.98 3037
2053.41 3054
2053.84 3237
2054.27 3279
2054.69 3199
2055.12 3055
2055.55 3110
2055.97 2874
2056.40 2791
2056.83 2867
2057.26 2789
2057.69 2657
2058.11 2780
2058.54 2406
2058.97 2498
2059.40 2603
2059.82 2452
2060.25 2561
2060.68 2462
2061.11 2598
2061.54 2509
2061.96 2410
2062.39 2485
2062.82 2507
2063.25 2444
2063.68 2404
2064.11 2493
2064.53 2705
2064.96 3197
2065.39 3607
2065.82 3864
2066.25 3526
2066.68 3892
2067.11 4176
2067.53 3966
2067.96 3513
2068.39 3650
2068.82 3413
2069.25 3305
2069.68 3370
2070.11 2974
2070.54 2967
2070.96 2903
2071.39 2890
2071.82 3022
2072.25 2846
2072.68 2793
2073.11 2796
2073.54 2946
2073.97 2785
2074.40 2779
2074.83 2854
2075.26 2831
2075.69 2924
2076.12 2734
2076.55 2682
2076.98 2904
2077.41 2669
2077.84 2528
2078.27 2564
2078.70 2722
2079.13 2739
2079.56 2775
2079.98 2746
2080.42 2950
2080.85 3142
2081.28 3044
2081.71 3146
2082.14 3191
2082.57 3063
2083.00 3189
2083.43 3076
2083.86 3035
2084.29 3123
2084.72 2982
2085.15 2545
2085.58 2635
2086.01 2593
2086.44 2603
2086.87 2567
2087.30 2797
2087.73 2646
2088.16 2410
2088.59 2503
2089.02 2569
2089.46 2707
2089.89 2607
2090.32 2618
2090.75 2786
2091.18 2661
2091.61 2476
2092.04 2426
2092.47 2386
2092.90 2194
2093.34 2334
2093.77 2540
2094.20 2340
2094.63 2506
2095.06 2412
2095.49 2288
2095.93 2401
2096.36 2524
2096.79 2563
2097.22 2477
2097.65 2495
2098.08 2469
2098.52 2468
2098.95 2494
2099.38 2301
2099.81 2408
2100.24 2650
2100.68 2657
2101.11 2554
2101.54 2493
2101.97 2453
2102.41 2282
2102.84 2235
2103.27 2155
2103.70 2414
2104.13 2410
2104.57 2326
2105.00 2176
2105.43 2267
2105.86 2296
2106.30 2472
2106.73 2700
2107.16 2670
2107.60 2647
2108.03 2782
2108.46 2916
2108.89 2927
2109.33 3035
2109.76 2932
2110.19 2886
2110.63 2979
2111.06 2894
2111.49 3159
2111.93 3122
2112.36 2979
2112.79 2792
2113.23 2903
2113.66 2608
2114.09 2626
2114.53 2764
2114.96 3004
2115.39 2792
2115.83 2879
2116.26 2748
2116.70 2736
2117.13 2576
2117.56 2518
2118.00 2588
2118.43 2376
2118.87 2512
2119.30 2509
2119.73 2454
2120.17 2563
2120.60 2360
2121.04 2381
2121.47 2422
2121.90 2441
2122.34 2476
2122.77 2236
2123.21 2264
2123.64 2262
2124.08 2208
2124.51 2355
2124.95 2350
2125.38 2292
2125.81 2535
2126.25 2348
2126.68 2412
2127.12 2355
2127.55 2313
2127.99 2194
2128.42 2209
2128.86 2303
2129.29 2445
2129.73 2501
2130.16 2434
2130.60 2447
2131.03 2353
2131.47 2345
2131.91 2295
2132.34 2395
2132.78 2441
2133.21 2473
2133.65 2252
2134.08 2385
2134.52 2493
2134.95 2558
2135.39 2489
2135.82 2617
2136.26 2558
2136.70 2590
2137.13 2317
2137.57 2319
2138.00 2266
2138.44 2327
2138.88 2536
2139.31 2468
2139.75 2291
2140.18 2161
2140.62 2295
2141.06 2192
2141.49 2195
2141.93 2253
2142.37 2174
2142.80 2118
2143.24 2213
2143.68 2068
2144.11 2182
2144.55 2266
2144.99 2343
2145.42 2333
2145.86 2284
2146.30 2390
2146.73 2298
2147.17 2291
2147.61 2135
2148.04 2232
2148.48 2222
2148.92 2293
2149.35 2436
2149.79 2300
2150.23 2405
2150.67 2483
2151.10 2489
2151.54 2451
2151.98 2564
2152.42 2381
2152.85 2183
2153.29 2351
2153.73 2439
2154.17 2467
2154.60 2515
2155.04 2491
2155.48 2562
2155.92 2303
2156.35 2476
2156.79 2641
2157.23 2713
2157.67 2837
2158.11 2708
2158.54 2861
2158.98 2842
2159.42 2998
2159.86 3054
2160.30 2957
2160.73 3094
2161.17 3088
2161.61 2850
2162.05 2862
2162.49 2759
2162.93 2836
2163.36 2579
2163.80 2572
2164.24 2484
2164.68 2464
2165.12 2384
2165.56 2292
2166.00 2305
2166.44 2329
2166.87 2491
2167.31 2621
2167.75 2589
2168.19 2698
2168.63 2536
2169.07 2465
2169.51 2470
2169.95 2935
2170.39 2953
2170.83 2949
2171.27 2801
2171.71 2657
2172.14 2815
2172.58 2930
2173.02 2760
2173.46 2929
2173.90 2984
2174.34 3116
2174.78 3066
2175.22 2851
2175.66 2967
2176.10 3278
2176.54 3359
2176.98 3436
2177.42 3181
2177.86 3214
2178.30 2833
2178.74 2893
2179.18 2806
2179.62 2811
2180.06 2659
2180.50 2719
2180.94 2700
2181.38 2452
2181.82 2311
2182.26 2516
2182.70 2541
2183.14 2666
2183.58 2586
2184.03 2292
2184.47 2484
2184.91 2428
2185.35 2265
2185.79 2360
2186.23 2229
2186.67 2394
2187.11 2446
2187.55 2338
2187.99 2313
2188.43 2578
2188.87 2291
2189.32 2471
2189.76 2639
2190.20 2523
2190.64 2378
2191.08 2405
2191.52 2383
2191.96 2476
2192.41 2393
2192.85 2494
2193.29 2767
2193.73 2482
2194.17 2692
2194.61 2816
2195.06 3074
2195.50 2762
2195.94 2796
2196.38 2909
2196.82 2848
2197.26 2789
2197.71 3049
2198.15 2946
2198.59 2908
2199.03 2818
2199.47 2838
2199.92 2899
2200.36 2507
2200.80 2669
2201.24 2638
2201.69 2679
2202.13 2822
2202.57 2870
2203.01 2652
2203.46 2635
2203.90 2637
2204.34 2663
2204.78 2708
2205.23 2562
2205.67 2453
2206.11 2261
2206.56 2553
2207.00 2717
2207.44 2649
2207.88 2877
2208.33 2876
2208.77 2938
2209.21 2692
2209.66 2886
2210.10 2814
2210.54 2806
2210.99 3058
2211.43 2976
2211.87 2751
2212.32 2788
2212.76 2940
2213.20 2812
2213.65 2868
2214.09 2774
2214.53 2874
2214.98 2694
2215.42 2669
2215.87 2597
2216.31 2510
2216.75 2483
2217.20 2500
2217.64 2532
2218.09 2374
2218.53 2407
2218.97 2484
2219.42 2401
2219.86 2525
2220.31 2334
2220.75 2438
2221.20 2427
2221.64 2440
2222.08 2660
2222.53 2264
2222.97 2411
2223.42 2649
2223.86 2504
2224.31 2807
2224.75 2910
2225.20 3045
2225.64 2941
2226.09 2875
2226.53 3247
2226.98 3468
2227.42 3255
2227.87 3233
2228.31 3111
2228.76 3121
2229.20 3083
2229.65 3082
2230.09 2984
2230.54 2938
2230.98 3121
2231.43 2993
2231.87 2784
2232.32 2900
2232.76 2950
2233.21 2977
2233.66 2893
2234.10 2723
2234.55 2841
2234.99 2744
2235.44 2469
2235.88 2530
2236.33 2303
2236.78 2277
2237.22 2425
2237.67 2380
2238.11 2479
2238.56 2390
2239.01 2327
2239.45 2459
2239.90 2496
2240.34 2503
2240.79 2436
2241.24 2487
2241.68 2508
2242.13 2444
2242.58 2485
2243.02 2544
2243.47 2387
2243.92 2255
2244.36 2232
2244.81 2387
2245.26 2546
2245.70 2275
2246.15 2365
2246.60 2346
2247.04 2572
2247.49 2661
2247.94 2717
2248.38 2246
2248.83 2221
2249.28 2446
2249.73 2407
2250.17 2228
2250.62 2371
2251.07 2551
2251.52 2353
2251.96 2397
2252.41 2546
2252.86 2587
2253.31 2649
2253.75 2652
2254.20 2661
2254.65 2635
2255.10 2428
2255.54 2415
2255.99 2652
2256.44 2427
2256.89 2575
2257.34 2388
2257.78 2366
2258.23 2629
2258.68 2594
2259.13 2602
2259.58 2569
2260.02 2856
2260.47 3255
2260.92 4078
2261.37 4607
2261.82 4943
2262.27 5034
2262.71 5428
2263.16 5846
2263.61 5597
2264.06 5776
2264.51 5264
2264.96 4899
2265.41 4916
2265.85 4647
2266.30 4069
2266.75 3641
2267.20 3347
2267.65 3454
2268.10 3166
2268.55 3122
2269.00 3197
2269.45 3002
2269.90 2783
2270.35 2844
2270.79 2749
2271.24 3055
2271.69 3008
2272.14 2821
2272.59 2794
2273.04 2562
2273.49 2760
2273.94 2777
2274.39 2701
2274.84 2688
2275.29 2817
2275.74 2511
2276.19 2487
2276.64 2722
2277.09 2819
2277.54 2882
2277.99 2482
2278.44 2722
2278.89 2612
2279.34 2627
2279.79 2719
2280.24 2955
2280.69 2913
2281.14 2842
2281.59 3287
2282.04 3048
2282.49 2969
2282.94 3067
2283.39 3153
2283.84 3177
2284.29 2993
2284.74 3120
2285.20 2802
2285.65 2645
2286.10 2576
2286.55 2607
2287.00 2455
2287.45 2357
2287.90 2524
2288.35 2520
2288.80 2681
2289.25 2731
2289.70 3024
2290.16 3119
2290.61 3160
2291.06 3204
2291.51 3135
2291.96 3145
2292.41 3207
2292.86 3149
2293.32 3228
2293.77 3197
2294.22 2948
2294.67 2943
2295.12 2859
2295.57 2788
2296.03 2843
2296.48 2288
2296.93 2509
2297.38 2520
2297.83 2517
2298.29 2472
2298.74 2495
2299.19 2212
2299.64 2367
2300.09 2461
2300.55 2477
2301.00 2495
2301.45 2484
2301.90 2413
2302.36 2518
2302.81 2713
2303.26 2653
2303.71 2468
2304.17 2402
2304.62 2280
2305.07 2391
2305.52 2427
2305.98 2363
2306.43 2469
2306.88 2336
2307.33 2156
2307.79 2184
2308.24 2512
2308.69 2523
2309.15 2425
2309.60 2296
2310.05 2280
2310.51 2375
2310.96 2393
2311.41 2506
2311.87 2394
2312.32 2511
2312.77 2421
2313.23 2461
2313.68 2225
2314.13 2313
2314.59 2388
2315.04 2450
2315.49 2484
2315.95 2514
2316.40 2607
2316.86 2520
2317.31 2637
2317.76 2792
2318.22 2558
2318.67 2558
2319.13 2571
2319.58 2478
2320.03 2644
2320.49 2597
2320.94 2497
2321.40 2588
2321.85 2781
2322.31 2649
2322.76 2913
2323.21 2956
2323.67 3102
2324.12 3243
2324.58 3430
2325.03 3469
2325.49 3452
2325.94 3709
2326.40 3596
2326.85 3621
2327.31 3600
2327.76 3399
2328.22 3269
2328.67 2998
2329.13 3222
2329.58 3243
2330.04 3279
2330.49 3555
2330.95 3521
2331.40 3750
2331.86 3524
2332.31 3158
2332.77 3387
2333.22 3201
2333.68 3101
2334.13 2880
2334.59 2773
2335.05 2694
2335.50 2617
2335.96 2965
2336.41 2838
2336.87 2744
2337.32 2644
2337.78 2765
2338.24 2830
2338.69 2817
2339.15 2805
2339.60 3051
2340.06 3039
2340.52 2943
2340.97 2869
2341.43 2849
2341.88 3009
2342.34 2929
2342.80 2878
2343.25 2888
2343.71 2812
2344.17 2973
2344.62 2896
2345.08 2864
2345.54 3036
2345.99 3022
2346.45 3038
2346.91 2960
2347.36 2873
2347.82 2759
2348.28 2714
2348.73 2710
2349.19 2849
2349.65 2778
2350.11 2785
2350.56 2860
2351.02 2841
2351.48 2863
2351.93 3065
2352.39 3046
2352.85 3311
2353.31 3151
2353.76 3162
2354.22 2815
2354.68 2989
2355.14 2713
2355.59 2492
2356.05 2570
2356.51 2555
2356.97 2742
2357.42 2623
2357.88 2619
2358.34 3030
2358.80 2685
2359.26 2541
2359.71 2885
2360.17 2772
2360.63 2738
2361.09 2635
2361.55 2706
2362.00 2589
2362.46 2653
2362.92 2683
2363.38 2441
2363.84 2362
2364.30 2478
2364.76 2489
2365.21 2574
2365.67 2512
2366.13 2490
2366.59 2422
2367.05 2743
2367.51 2794
2367.97 2475
2368.42 2346
2368.88 2485
2369.34 2740
2369.80 2757
2370.26 2780
2370.72 2369
2371.18 2537
2371.64 2484
2372.10 2635
2372.56 2600
2373.02 2708
2373.48 2694
2373.93 2707
2374.39 2745
2374.85 2569
2375.31 2701
2375.77 2654
2376.23 2708
2376.69 2564
2377.15 2500
2377.61 2526
2378.07 2574
2378.53 2568
2378.99 2473
2379.45 2510
2379.91 2501
2380.37 2444
2380.83 2496
2381.29 2435
2381.75 2328
2382.21 2424
2382.67 2476
2383.13 2493
2383.59 2470
2384.05 2317
2384.51 2362
2384.97 2282
2385.43 2263
2385.89 2214
2386.36 2285
2386.82 2453
2387.28 2282
2387.74 2270
2388.20 2578
2388.66 2356
2389.12 2238
2389.58 2205
2390.04 2240
2390.50 2375
2390.96 2407
2391.42 2340
2391.89 2392
2392.35 2262
2392.81 2372
2393.27 2579
2393.73 2455
2394.19 2384
2394.65 2353
2395.11 2340
2395.58 2496
2396.04 2499
2396.50 2313
2396.96 2204
2397.42 2528
2397.88 2534
2398.35 2338
2398.81 2325
2399.27 2430
2399.73 2373
2400.19 2366
2400.66 2342
2401.12 2369
2401.58 2145
2402.04 2305
2402.50 2255
2402.97 2212
2403.43 2007
2403.89 2137
2404.35 2105
2404.82 2151
2405.28 2113
2405.74 2009
2406.20 1857
2406.67 2066
2407.13 2201
2407.59 2322
2408.05 2421
2408.52 2134
2408.98 2314
2409.44 2202
2409.90 2170
2410.37 2093
2410.83 2011
2411.29 2021
2411.76 2207
2412.22 2175
2412.68 2188
2413.15 2396
2413.61 2235
2414.07 2480
2414.54 2285
2415.00 2240
2415.46 2534
2415.93 2566
2416.39 2503
2416.85 2640
2417.32 2479
2417.78 2419
2418.24 2286
2418.71 2427
2419.17 2451
2419.63 2672
2420.10 2793
2420.56 2785
2421.03 2686
2421.49 2807
2421.95 2962
2422.42 3235
2422.88 3220
2423.35 3059
2423.81 3340
2424.28 3397
2424.74 3188
2425.20 3079
2425.67 3237
2426.13 3244
2426.60 3450
2427.06 3299
2427.53 3106
2427.99 3112
2428.46 2933
2428.92 2897
2429.38 2917
2429.85 2721
2430.31 2790
2430.78 2736
2431.24 2411
2431.71 2502
2432.17 2334
2432.64 2628
2433.10 2420
2433.57 2337
2434.03 2316
2434.50 2338
2434.96 2413
2435.43 2286
2435.90 2466
2436.36 2365
2436.83 2410
2437.29 2696
2437.76 2593
2438.22 2336
2438.69 2617
2439.15 2695
2439.62 2499
2440.09 2587
2440.55 2745
2441.02 2721
2441.48 2623
2441.95 2599
2442.42 2764
2442.88 2734
2443.35 2827
2443.81 2677
2444.28 2669
2444.75 2801
2445.21 2368
2445.68 2482
2446.14 2609
2446.61 2409
2447.08 2278
2447.54 2420
2448.01 2293
2448.48 2388
2448.94 2317
2449.41 2306
2449.88 2387
2450.34 2397
2450.81 2386
2451.28 2192
2451.74 2289
2452.21 2360
2452.68 2390
2453.14 2639
2453.61 2510
2454.08 2501
2454.55 2422
2455.01 2180
2455.48 2418
2455.95 2328
2456.42 2071
2456.88 2275
2457.35 2287
2457.82 2083
2458.28 2255
2458.75 2090
2459.22 2192
2459.69 2125
2460.16 2414
2460.62 2375
2461.09 2201
2461.56 2397
2462.03 2397
2462.49 2351
2462.96 2274
2463.43 2263
2463.90 2290
2464.37 2274
2464.83 2308
2465.30 2312
2465.77 2332
2466.24 2532
2466.71 2488
2467.18 2334
2467.64 2235
2468.11 2462
2468.58 2563
2469.05 2462
2469.52 2340
2469.99 2312
2470.46 2455
2470.92 2522
2471.39 2208
2471.86 2031
2472.33 2221
2472.80 2173
2473.27 2252
2473.74 2171
2474.21 2083
2474.68 2160
2475.14 1967
2475.61 2060
2476.08 2106
2476.55 2214
2477.02 2174
2477.49 2111
2477.96 1856
2478.43 1933
2478.90 2197
2479.37 2330
2479.84 2210
2480.31 2003
2480.78 2016
2481.25 2176
2481.72 2170
2482.19 2398
2482.66 2043
2483.13 2224
2483.60 2281
2484.07 2283
2484.54 2220
2485.01 2215
2485.48 2269
2485.95 2313
2486.42 2288
2486.89 2269
2487.36 2307
2487.83 2201
2488.30 2618
2488.77 2667
2489.24 2734
2489.71 2921
2490.18 2826
2490.65 2827
2491.12 2810
2491.59 2942
2492.06 2711
2492.53 2646
2493.00 2527
2493.47 2482
2493.94 2478
2494.42 2062
2494.89 2086
2495.36 2283
2495.83 2429
2496.30 2432
2496.77 2266
2497.24 2196
2497.71 2358
2498.18 2231
2498.66 2035
2499.13 2039
2499.60 2147
2500.07 2172
2500.54 2247
2501.01 2002
2501.48 1923
2501.96 2116
2502.43 2318
2502.90 2064
2503.37 2115
2503.84 2034
2504.31 2016
2504.79 2111
2505.26 2160
2505.73 2035
2506.20 2272
2506.67 2489
2507.15 2319
2507.62 2544
2508.09 2692
2508.56 2714
2509.04 2896
2509.51 2844
2509.98 2658
2510.45 2500
2510.93 2603
2511.40 2543
2511.87 2503
2512.34 2273
2512.82 2274
2513.29 2336
2513.76 2387
2514.23 2387
2514.71 2298
2515.18 2223
2515.65 2283
2516.13 2221
2516.60 2317
2517.07 2193
2517.54 2247
2518.02 2284
2518.49 2209
2518.96 2143
2519.44 2144
2519.91 2193
2520.38 2135
2520.86 2033
2521.33 1944
2521.80 2043
2522.28 2162
2522.75 2327
2523.23 2410
2523.70 2314
2524.17 2487
2524.65 2334
2525.12 2158
2525.59 2158
2526.07 2192
2526.54 2388
2527.02 2419
2527.49 2397
2527.96 2174
2528.44 2226
2528.91 2283
2529.39 2410
2529.86 2037
2530.34 2119
2530.81 2065
2531.28 2155
2531.76 2115
2532.23 2174
2532.71 1966
2533.18 1872
2533.66 1903
2534.13 2185
2534.61 2234
2535.08 2120
2535.56 2284
2536.03 2220
2536.51 2313
2536.98 2381
2537.46 2317
2537.93 2090
2538.41 2130
2538.88 2173
2539.36 2295
2539.83 2309
2540.31 2533
2540.78 2651
2541.26 2874
2541.73 2541
2542.21 2614
2542.68 2541
2543.16 2541
2543.63 2687
2544.11 2643
2544.58 2391
2545.06 2733
2545.54 2632
2546.01 2403
2546.49 2528
2546.96 2407
2547.44 2682
2547.92 2543
2548.39 2432
2548.87 2568
2549.34 2630
2549.82 2959
2550.30 2870
2550.77 2408
2551.25 2457
2551.72 2629
2552.20 2612
2552.68 2721
2553.15 2617
2553.63 2353
2554.11 2596
2554.58 2819
2555.06 2945
2555.54 2997
2556.01 2970
2556.49 3073
2556.97 2982
2557.44 3054
2557.92 3250
2558.40 3027
2558.87 3068
2559.35 2644
2559.83 2605
2560.31 2798
2560.78 2527
2561.26 2389
2561.74 2432
2562.21 2279
2562.69 2244
2563.17 2233
2563.65 2306
2564.12 2229
2564.60 2151
2565.08 2320
2565.56 2266
2566.03 2405
2566.51 2280
2566.99 2299
2567.47 2412
2567.95 2249
2568.42 2192
2568.90 2164
2569.38 2365
2569.86 2402
2570.34 2211
2570.81 2241
2571.29 2382
2571.77 2304
2572.25 2288
2572.73 2109
2573.20 2184
2573.68 2115
2574.16 2127
2574.64 2043
2575.12 2210
2575.60 2225
2576.08 2162
2576.55 2182
2577.03 2038
2577.51 2082
2577.99 2207
2578.47 2168
2578.95 2276
2579.43 2162
2579.91 2218
2580.38 2353
2580.86 2304
2581.34 2459
2581.82 2646
2582.30 2625
2582.78 2518
2583.26 2626
2583.74 2664
2584.22 2479
2584.70 2448
2585.18 2494
2585.66 2332
2586.14 2290
2586.62 2466
2587.09 2427
2587.57 2163
2588.05 2150
2588.53 2312
2589.01 2403
2589.49 2310
2589.97 2202
2590.45 2196
2590.93 2190
2591.41 1993
2591.89 2157
2592.37 2438
2592.85 2153
2593.33 2434
2593.81 2406
2594.29 2436
2594.77 2681
2595.25 2686
2595.74 2771
2596.22 2756
2596.70 2495
2597.18 2710
2597.66 2865
2598.14 2858
2598.62 2934
2599.10 2675
2599.58 2645
2600.06 2525
2600.54 2615
2601.02 2424
2601.50 2153
2601.98 2074
2602.47 2397
2602.95 2358
2603.43 2195
2603.91 2092
2604.39 2139
2604.87 2340
2605.35 2355
2605.83 2384
2606.32 2024
2606.80 2236
2607.28 2188
2607.76 2100
2608.24 2086
2608.72 2228
2609.20 2254
2609.69 2087
2610.17 2009
2610.65 2261
2611.13 2152
2611.61 2205
2612.10 2466
2612.58 2210
2613.06 2229
2613.54 2272
2614.02 2195
2614.51 2081
2614.99 2096
2615.47 2047
2615.95 2287
2616.43 2210
2616.92 2267
2617.40 2343
2617.88 2290
2618.36 2160
2618.85 2454
2619.33 2402
2619.81 2111
2620.29 2159
2620.78 2347
2621.26 2302
2621.74 2137
2622.23 2193
2622.71 2267
2623.19 2170
2623.67 2130
2624.16 2205
2624.64 2266
2625.12 2047
2625.61 2092
2626.09 2459
2626.57 2129
2627.06 2244
2627.54 2104
2628.02 1978
2628.51 2199
2628.99 2401
2629.47 2261
2629.96 2205
2630.44 2214
2630.92 2306
2631.41 2359
2631.89 2451
2632.38 2662
2632.86 2550
2633.34 2677
2633.83 2547
2634.31 2405
2634.80 2366
2635.28 2497
2635.76 2389
2636.25 2468
2636.73 2528
2637.22 2457
2637.70 2279
2638.18 2346
2638.67 2432
2639.15 2331
2639.64 2407
2640.12 2233
2640.61 2289
2641.09 2330
2641.58 2166
2642.06 2075
2642.55 2157
2643.03 2222
2643.51 2382
2644.00 2235
2644.48 2264
2644.97 2288
2645.45 1980
2645.94 1995
2646.42 2433
2646.91 2240
2647.39 2291
2647.88 2278
2648.37 2230
2648.85 2236
2649.34 2081
2649.82 2228
2650.31 2302
2650.79 2310
2651.28 2321
2651.76 2275
2652.25 2221
2652.73 2109
2653.22 1954
2653.71 2066
2654.19 2071
2654.68 2241
2655.16 2438
2655.65 2150
2656.14 2134
2656.62 2233
2657.11 2225
2657.59 2363
2658.08 2559
2658.57 2158
2659.05 2266
2659.54 2335
2660.02 2356
2660.51 2244
2661.00 2503
2661.48 2532
2661.97 2409
2662.46 2343
2662.94 2451
2663.43 2873
2663.92 2887
2664.40 3086
2664.89 3351
2665.38 3486
2665.86 3629
2666.35 3836
2666.84 3910
2667.32 4282
2667.81 4074
2668.30 4030
2668.79 4061
2669.27 3994
2669.76 4010
2670.25 3775
2670.74 3823
2671.22 4182
2671.71 4248
2672.20 4646
2672.68 4799
2673.17 5155
2673.66 5175
2674.15 5244
2674.63 5865
2675.12 5684
2675.61 5663
2676.10 5566
2676.59 5161
2677.07 4390
2677.56 4072
2678.05 3646
2678.54 3573
2679.03 3443
2679.51 3174
2680.00 3285
2680.49 3025
2680.98 2766
2681.47 3073
2681.96 3376
2682.44 3278
2682.93 3339
2683.42 3151
2683.91 2922
2684.40 3058
2684.89 3038
2685.37 2657
2685.86 2612
2686.35 2625
2686.84 2829
2687.33 2710
2687.82 2592
2688.31 2614
2688.80 2541
2689.29 2558
2689.77 2397
2690.26 2302
2690.75 2315
2691.24 2432
2691.73 2410
2692.22 2493
2692.71 2340
2693.20 2403
2693.69 2608
2694.18 2592
2694.67 2279
2695.16 2416
2695.65 2670
2696.14 2560
2696.63 2388
2697.12 2638
2697.60 2507
2698.09 2592
2698.58 2515
2699.07 2445
2699.56 2329
2700.05 2374
2700.54 2389
2701.03 2435
2701.52 2387
2702.01 2402
2702.50 2369
2703.00 2260
2703.49 2378
2703.98 2265
2704.47 2310
2704.96 2226
2705.45 2148
2705.94 2250
2706.43 2174
2706.92 1974
2707.41 2232
2707.90 2145
2708.39 2207
2708.88 2235
2709.37 2176
2709.86 1949
2710.35 1978
2710.84 2136
2711.34 2125
2711.83 2153
2712.32 2124
2712.81 2235
2713.30 2240
2713.79 1985
2714.28 2094
2714.77 2029
2715.27 2087
2715.76 2176
2716.25 2146
2716.74 2121
2717.23 1987
2717.72 2151
2718.21 2056
2718.71 2103
2719.20 2123
2719.69 2129
2720.18 2168
2720.67 2250
2721.17 2210
2721.66 2280
2722.15 2205
2722.64 2289
2723.13 2166
2723.63 2304
2724.12 2232
2724.61 2425
2725.10 2522
2725.59 2336
2726.09 2257
2726.58 2225
2727.07 2001
2727.56 2060
2728.06 2098
2728.55 2037
2729.04 2113
2729.53 2020
2730.03 2063
2730.52 2129
2731.01 1999
2731.50 2075
2732.00 2073
2732.49 2220
2732.98 2268
2733.48 2248
2733.97 2160
2734.46 1965
2734.96 2209
2735.45 2099
2735.94 2069
2736.44 1991
2736.93 2218
2737.42 2241
2737.92 2175
2738.41 2404
2738.90 2360
2739.40 2539
2739.89 2513
2740.38 2508
2740.88 2656
2741.37 2776
2741.86 2684
2742.36 2678
2742.85 2577
2743.35 2529
2743.84 2697
2744.33 2581
2744.83 2531
2745.32 2598
2745.82 2511
2746.31 2487
2746.80 2269
2747.30 2079
2747.79 2057
2748.29 2128
2748.78 2108
2749.28 2000
2749.77 2124
2750.26 2368
2750.76 2480
2751.25 2437
2751.75 2306
2752.24 2343
2752.74 2222
2753.23 2328
2753.73 2376
2754.22 2339
2754.72 2553
2755.21 2487
2755.71 2361
2756.20 2501
2756.70 2352
2757.19 2224
2757.69 2280
2758.18 2233
2758.68 2490
2759.17 2395
2759.67 2338
2760.16 2419
2760.66 2127
2761.16 2194
2761.65 2330
2762.15 2093
2762.64 2169
2763.14 2333
2763.63 2262
2764.13 2092
2764.63 2069
2765.12 2076
2765.62 2016
2766.11 2072
2766.61 2167
2767.10 2094
2767.60 2059
2768.10 1993
2768.59 1901
2769.09 2031
2769.59 2053
2770.08 2127
2770.58 2323
2771.07 2165
2771.57 2177
2772.07 2075
2772.56 1828
2773.06 2032
2773.56 2083
2774.05 2186
2774.55 2263
2775.05 2352
2775.54 2408
2776.04 2392
2776.54 2461
2777.03 2301
2777.53 2342
2778.03 2525
2778.53 2568
2779.02 2414
2779.52 2374
2780.02 2536
2780.51 2323
2781.01 2186
2781.51 2289
2782.01 2437
2782.50 2402
2783.00 2145
2783.50 2389
2784.00 2471
2784.49 2450
2784.99 2206
2785.49 2214
2785.99 2016
2786.48 2160
2786.98 2160
2787.48 2197
2787.98 2398
2788.48 2188
2788.97 2100
2789.47 2024
2789.97 2032
2790.47 1973
2790.97 1996
2791.46 1867
2791.96 2069
2792.46 2154
2792.96 2141
2793.46 2125
2793.96 2378
2794.45 2604
2794.95 2686
2795.45 2889
2795.95 3239
2796.45 3509
2796.95 4096
2797.45 4429
2797.95 4640
2798.44 5099
2798.94 4791
2799.44 4656
2799.94 4397
2800.44 4218
2800.94 4040
2801.44 3704
2801.94 3263
2802.44 2980
2802.94 2878
2803.43 2812
2803.93 2471
2804.43 2364
2804.93 2627
2805.43 2344
2805.93 2366
2806.43 2381
2806.93 2405
2807.43 2555
2807.93 2425
2808.43 2623
2808.93 2600
2809.43 2583
2809.93 2603
2810.43 2415
2810.93 2479
2811.43 2375
2811.93 2343
2812.43 2314
2812.93 2444
2813.43 2423
2813.93 2373
2814.43 2393
2814.93 2319
2815.43 2220
2815.93 2150
2816.43 2341
2816.93 2404
2817.43 2385
2817.93 2166
2818.43 2274
2818.93 2254
2819.43 2167
2819.94 2040
2820.44 2213
2820.94 2308
2821.44 2085
2821.94 2152
2822.44 2340
2822.94 2421
2823.44 2335
2823.94 2426
2824.44 2441
2824.95 2310
2825.45 2240
2825.95 2476
2826.45 2362
2826.95 2416
2827.45 2301
2827.95 2163
2828.46 2092
2828.96 2242
2829.46 2321
2829.96 2141
2830.46 2184
2830.96 2098
2831.47 2207
2831.97 2025
2832.47 2082
2832.97 2009
2833.47 2036
2833.97 2165
2834.48 2157
2834.98 2008
2835.48 2110
2835.98 2088
2836.49 2243
2836.99 2197
2837.49 2202
2837.99 2168
2838.49 2233
2839.00 2259
2839.50 2000
2840.00 2186
2840.50 2139
2841.01 2064
2841.51 1795
2842.01 1934
2842.52 2040
2843.02 2049
2843.52 2217
2844.02 2160
2844.53 2035
2845.03 1940
2845.53 1803
2846.04 1824
2846.54 1932
2847.04 1810
2847.55 1935
2848.05 1939
2848.55 1946
2849.05 1936
2849.56 1817
2850.06 1966
2850.57 1975
2851.07 1943
2851.57 2125
2852.08 2101
2852.58 2055
2853.08 1940
2853.59 1981
2854.09 1950
2854.59 2077
2855.10 2145
2855.60 2002
2856.11 2140
2856.61 2165
2857.11 2227
2857.62 2442
2858.12 2239
2858.63 2196
2859.13 2087
2859.63 1995
2860.14 2118
2860.64 2081
2861.15 2020
2861.65 1978
2862.16 1828
2862.66 1931
2863.17 2169
2863.67 2117
2864.18 1911
2864.68 1941
2865.18 2013
2865.69 1930
2866.19 1934
2866.70 2061
2867.20 1893
2867.71 1861
2868.21 2085
2868.72 2172
2869.22 2007
2869.73 2076
2870.23 2203
2870.74 2180
2871.25 2289
2871.75 2064
2872.26 2223
2872.76 2257
2873.27 2173
2873.77 2012
2874.28 2215
2874.78 2259
2875.29 2183
2875.79 2354
2876.30 2357
2876.81 2484
2877.31 2589
2877.82 2201
2878.32 2272
2878.83 2364
2879.34 2399
2879.84 2442
2880.35 2510
2880.85 2453
2881.36 2387
2881.87 2440
2882.37 2724
2882.88 2714
2883.39 2663
2883.89 2740
2884.40 2877
2884.90 2989
2885.41 2750
2885.92 2784
2886.42 2797
2886.93 2655
2887.44 2594
2887.94 2708
2888.45 2442
2888.96 2433
2889.47 2372
2889.97 2303
2890.48 2291
2890.99 2207
2891.49 2318
2892.00 2409
2892.51 2462
2893.01 2445
2893.52 2426
2894.03 2578
2894.54 2668
2895.04 2883
2895.55 3065
2896.06 2930
2896.57 3174
2897.07 3706
2897.58 3953
2898.09 3837
2898.60 3799
2899.10 3782
2899.61 3826
2900.12 3650
2900.63 3615
2901.14 3091
2901.64 2903
2902.15 2772
2902.66 2545
2903.17 2532
2903.68 2371
2904.18 2726
2904.69 3025
2905.20 2691
2905.71 2665
2906.22 2719
2906.73 2846
2907.23 2663
2907.74 2754
2908.25 2644
2908.76 2691
2909.27 2667
2909.78 2410
2910.29 2527
2910.79 2679
2911.30 2505
2911.81 2597
2912.32 2408
2912.83 2682
2913.34 2438
2913.85 2303
2914.36 2089
2914.87 2158
2915.38 2196
2915.88 2271
2916.39 2302
2916.90 2474
2917.41 2256
2917.92 2252
2918.43 2571
2918.94 2405
2919.45 2385
2919.96 2508
2920.47 2421
2920.98 2520
2921.49 2438
2922.00 2688
2922.51 3116
2923.02 3355
2923.53 3704
2924.04 4177
2924.55 4467
2925.06 4743
2925.57 5074
2926.08 5647
2926.59 5823
2927.10 5888
2927.61 5766
2928.12 5521
2928.63 5396
2929.14 4956
2929.65 4331
2930.16 3990
2930.67 3478
2931.18 3276
2931.69 2647
2932.20 2553
2932.71 2465
2933.22 2556
2933.73 2430
2934.25 2201
2934.76 2236
2935.27 2130
2935.78 2193
2936.29 2236
2936.80 2078
2937.31 2124
2937.82 2278
2938.33 2224
2938.84 2296
2939.36 2399
2939.87 2333
2940.38 2285
2940.89 2338
2941.40 2238
2941.91 2356
2942.42 2288
2942.94 2164
2943.45 2142
2943.96 2116
2944.47 2276
2944.98 2308
2945.49 2438
2946.01 2471
2946.52 2162
2947.03 2099
2947.54 2306
2948.05 2190
2948.57 2210
2949.08 2329
2949.59 2375
2950.10 2375
2950.61 2243
2951.13 2088
2951.64 2211
2952.15 2269
2952.66 2319
2953.18 2170
2953.69 2274
2954.20 2343
2954.71 2518
2955.23 2345
2955.74 2416
2956.25 2396
2956.76 2382
2957.28 2197
2957.79 2039
2958.30 2178
2958.82 2264
2959.33 2253
2959.84 2137
2960.36 2215
2960.87 2372
2961.38 2209
2961.89 2125
2962.41 2187
2962.92 1898
2963.43 2090
2963.95 2267
2964.46 2156
2964.98 2201
2965.49 2249
2966.00 2339
2966.52 2461
2967.03 2426
2967.54 2485
2968.06 2495
2968.57 2121
2969.08 2072
2969.60 2128
2970.11 2101
2970.63 2058
2971.14 1993
2971.65 1913
2972.17 1943
2972.68 2144
2973.20 2013
2973.71 2023
2974.23 2072
2974.74 2094
2975.25 2068
2975.77 2034
2976.28 1871
2976.80 2100
2977.31 2246
2977.83 2141
2978.34 2272
2978.86 2322
2979.37 2323
2979.89 2233
2980.40 2284
2980.91 2189
2981.43 2217
2981.94 2402
2982.46 2371
2982.97 2455
2983.49 2440
2984.00 2366
2984.52 2274
2985.04 2371
2985.55 2653
2986.07 2331
2986.58 2158
2987.10 2439
2987.61 2422
2988.13 2207
2988.64 2331
2989.16 2431
2989.67 2462
2990.19 2462
2990.71 2226
2991.22 2053
2991.74 2385
2992.25 2066
2992.77 2285
2993.28 2376
2993.80 2338
2994.32 2556
2994.83 2661
2995.35 2761
2995.87 2761
2996.38 3209
2996.90 3199
2997.41 3495
2997.93 3617
2998.45 3669
2998.96 3724
2999.48 3423
3000.00 3370
3000.51 3419
3001.03 3291
3001.55 3365
3002.06 3300
3002.58 3447
3003.10 3893
3003.61 4180
3004.13 4453
3004.65 4584
3005.16 4873
3005.68 4666
3006.20 4837
3006.71 4670
3007.23 4739
3007.75 4351
3008.27 4032
3008.78 3429
3009.30 3107
3009.82 2966
3010.34 2670
3010.85 2489
3011.37 2609
3011.89 2420
3012.41 2595
3012.92 2366
3013.44 2513
3013.96 2495
3014.48 2340
3014.99 2378
3015.51 2279
3016.03 2426
3016.55 2313
3017.07 2488
3017.58 2406
3018.10 2431
3018.62 2301
3019.14 2309
3019.66 2539
3020.17 2379
3020.69 2527
3021.21 2454
3021.73 2510
3022.25 2401
3022.77 2482
3023.28 2474
3023.80 2413
3024.32 2426
3024.84 2408
3025.36 2541
3025.88 2519
3026.40 2373
3026.92 2376
3027.43 2406
3027.95 2328
3028.47 2316
3028.99 2329
3029.51 2085
3030.03 2188
3030.55 2255
3031.07 2353
3031.59 2138
3032.11 2063
3032.63 2297
3033.14 2339
3033.66 2226
3034.18 2220
3034.70 2257
3035.22 2231
3035.74 2254
3036.26 2326
3036.78 2355
3037.30 2220
3037.82 2301
3038.34 2112
3038.86 2228
3039.38 2323
3039.90 2077
3040.42 2074
3040.94 2231
3041.46 2236
3041.98 2057
3042.50 2060
3043.02 2146
3043.54 2227
3044.06 2189
3044.58 1992
3045.10 2033
3045.62 2043
3046.14 2043
3046.66 2156
3047.18 2121
3047.70 2135
3048.23 2027
3048.75 2030
3049.27 1915
3049.79 2133
3050.31 2083
3050.83 2129
3051.35 2181
3051.87 2093
3052.39 2130
3052.91 2172
3053.43 2154
3053.96 2115
3054.48 1873
3055.00 2061
3055.52 2235
3056.04 2348
3056.56 2270
3057.08 2095
3057.60 2162
3058.13 2174
3058.65 2161
3059.17 2068
3059.69 2225
3060.21 2196
3060.73 2233
3061.26 2244
3061.78 2135
3062.30 2015
3062.82 1999
3063.34 2205
3063.87 2342
3064.39 2279
3064.91 2171
3065.43 2171
3065.95 2270
3066.48 2397
3067.00 2603
3067.52 2512
3068.04 2610
3068.57 2440
3069.09 2335
3069.61 2372
3070.13 2433
3070.65 2205
3071.18 2158
3071.70 2374
3072.22 2376
3072.75 2390
3073.27 2388
3073.79 2172
3074.31 2244
3074.84 2204
3075.36 2433
3075.88 2501
3076.41 2489
3076.93 2435
3077.45 2566
3077.98 2452
3078.50 2471
3079.02 2528
3079.55 2508
3080.07 2749
3080.59 2816
3081.12 2687
3081.64 2667
3082.16 2707
3082.69 2961
3083.21 2888
3083.73 2922
3084.26 2887
3084.78 2811
3085.30 2765
3085.83 2952
3086.35 2577
3086.88 2529
3087.40 2559
3087.92 2581
3088.45 2574
3088.97 2570
3089.50 2482
3090.02 2723
3090.55 2702
3091.07 2605
3091.59 2648
3092.12 2631
3092.64 2704
3093.17 2654
3093.69 2615
3094.22 2818
3094.74 2652
3095.27 2819
3095.79 2812
3096.31 2902
3096.84 2894
3097.36 3013
3097.89 3163
3098.41 3112
3098.94 2992
3099.46 3296
3099.99 3309
3100.51 3619
3101.04 4471
3101.56 5339
3102.09 6339
3102.62 7052
3103.14 7858
3103.67 9501
3104.19 9874
3104.72 10693
3105.24 10560
3105.77 10666
3106.29 10182
3106.82 9183
3107.34 7976
3107.87 7410
3108.40 6498
3108.92 5917
3109.45 5769
3109.97 5890
3110.50 6221
3111.03 6997
3111.55 6996
3112.08 7102
3112.60 7019
3113.13 7330
3113.66 7358
3114.18 7208
3114.71 6549
3115.24 5796
3115.76 5082
3116.29 4603
3116.81 4188
3117.34 4090
3117.87 3892
3118.39 3696
3118.92 3599
3119.45 3340
3119.97 3335
3120.50 3158
3121.03 3256
3121.55 3426
3122.08 3329
3122.61 3170
3123.14 3133
3123.66 3423
3124.19 3314
3124.72 3096
3125.24 2994
3125.77 3216
3126.30 3309
3126.83 3262
3127.35 3500
3127.88 3372
3128.41 3011
3128.94 3144
3129.46 3205
3129.99 3028
3130.52 3186
3131.05 3365
3131.57 3719
3132.10 3884
3132.63 3884
3133.16 4369
3133.69 3913
3134.21 4042
3134.74 4386
3135.27 4449
3135.80 4153
3136.33 3720
3136.85 3668
3137.38 3810
3137.91 4048
3138.44 4319
3138.97 4143
3139.50 3676
3140.02 3438
3140.55 3441
3141.08 3466
3141.61 3543
3142.14 3265
3142.67 3207
3143.20 3255
3143.72 3033
3144.25 2992
3144.78 3215
3145.31 3140
3145.84 3076
3146.37 3244
3146.90 3139
3147.43 3488
3147.96 3306
3148.48 3325
3149.01 3168
3149.54 3152
3150.07 3155
3150.60 3299
3151.13 3276
3151.66 3230
3152.19 3390
3152.72 3217
3153.25 3048
3153.78 3290
3154.31 3179
3154.84 2946
3155.37 2999
3155.90 3176
3156.43 3241
3156.96 3309
3157.49 2953
3158.02 3263
3158.55 3305
3159.08 3044
3159.61 3138
3160.14 2927
3160.67 2907
3161.20 3032
3161.73 3075
3162.26 2581
3162.79 2674
3163.32 2499
3163.85 2683
3164.38 2698
3164.91 2751
3165.44 2707
3165.97 2442
3166.50 2446
3167.03 2521
3167.56 2559
3168.09 2524
3168.63 2345
3169.16 2561
3169.69 2372
3170.22 2568
3170.75 2737
3171.28 2612
3171.81 2648
3172.34 2597
3172.87 2884
3173.40 2817
3173.94 2925
3174.47 3054
3175.00 3092
3175.53 3151
3176.06 3347
3176.59 3281
3177.12 2838
3177.66 3162
3178.19 3128
3178.72 2879
3179.25 2845
3179.78 2842
3180.31 3092
3180.85 2880
3181.38 2825
3181.91 2673
3182.44 2878
3182.97 2746
3183.51 2955
3184.04 2808
3184.57 2943
3185.10 2744
3185.64 2569
3186.17 2417
3186.70 2709
3187.23 2414
3187.77 2404
3188.30 2607
3188.83 2405
3189.36 2660
3189.90 2493
3190.43 2512
3190.96 2439
3191.49 2526
3192.03 2780
3192.56 2687
3193.09 2758
3193.62 2690
3194.16 2751
3194.69 2851
3195.22 2820
3195.76 3132
3196.29 2882
3196.82 3169
3197.36 3125
3197.89 2956
3198.42 3145
3198.96 3074
3199.49 3127
3200.02 2987
3200.56 2916
3201.09 3164
3201.62 2997
3202.16 2753
3202.69 2721
3203.23 2747
3203.76 2605
3204.29 2459
3204.83 2362
3205.36 2269
3205.89 2292
3206.43 2486
3206.96 2654
3207.50 2421
3208.03 2157
3208.57 2200
3209.10 2325
3209.63 2314
3210.17 2364
3210.70 2388
3211.24 2326
3211.77 2436
3212.31 2399
3212.84 2599
3213.37 2559
3213.91 2379
3214.44 2489
3214.98 2430
3215.51 2193
3216.05 2471
3216.58 2609
3217.12 2522
3217.65 2163
3218.19 2269
3218.72 2377
3219.26 2435
3219.79 2370
3220.33 2378
3220.86 2320
3221.40 2355
3221.93 2494
3222.47 2520
3223.00 2473
3223.54 2526
3224.08 2384
3224.61 2481
3225.15 2547
3225.68 2551
3226.22 2712
3226.75 2602
3227.29 2286
3227.83 2536
3228.36 2324
3228.90 2513
3229.43 2407
3229.97 2233
3230.50 2394
3231.04 2625
3231.58 2361
3232.11 2402
3232.65 2435
3233.19 2330
3233.72 2456
3234.26 2326
3234.79 2245
3235.33 2263
3235.87 2080
3236.40 2240
3236.94 2429
3237.48 2419
3238.01 2492
3238.55 2556
3239.09 2588
3239.62 2560
3240.16 2486
3240.70 2455
3241.23 2588
3241.77 2544
3242.31 2533
3242.85 2729
3243.38 2583
3243.92 2474
3244.46 2344
3244.99 2572
3245.53 2551
3246.07 2418
3246.61 2418
3247.14 2551
3247.68 2325
3248.22 2444
3248.76 2387
3249.29 2414
3249.83 2538
3250.37 2253
3250.91 2364
3251.44 2643
3251.98 2631
3252.52 2371
3253.06 2604
3253.60 2722
3254.13 2705
3254.67 2552
3255.21 2897
3255.75 2979
3256.29 2596
3256.82 2665
3257.36 2834
3257.90 2771
3258.44 2753
3258.98 2917
3259.52 2877
3260.05 3361
3260.59 3704
3261.13 3663
3261.67 3828
3262.21 4029
3262.75 3728
3263.29 3833
3263.82 4325
3264.36 4652
3264.90 4692
3265.44 4878
3265.98 5566
3266.52 5569
3267.06 5863
3267.60 6163
3268.14 6359
3268.68 6721
3269.21 6448
3269.75 6092
3270.29 5906
3270.83 5338
3271.37 4903
3271.91 4201
3272.45 3511
3272.99 3591
3273.53 3325
3274.07 3319
3274.61 3175
3275.15 3049
3275.69 2729
3276.23 2972
3276.77 3001
3277.31 2763
3277.85 3114
3278.39 3189
3278.93 2989
3279.47 3237
3280.01 3539
3280.55 3435
3281.09 3420
3281.63 3566
3282.17 3718
3282.71 3681
3283.25 3688
3283.79 3712
3284.33 3336
3284.87 3367
3285.41 3530
3285.95 3793
3286.49 3543
3287.03 3424
3287.57 3328
3288.11 3195
3288.66 3305
3289.20 3398
3289.74 3252
3290.28 3238
3290.82 3477
3291.36 3292
3291.90 3186
3292.44 3280
3292.98 3450
3293.52 3841
3294.07 4221
3294.61 4466
3295.15 4682
3295.69 5134
3296.23 5565
3296.77 5547
3297.31 5343
3297.86 5401
3298.40 4938
3298.94 4810
3299.48 4710
3300.02 3906
3300.56 3593
3301.11 3698
3301.65 3198
3302.19 3130
3302.73 3148
3303.27 3056
3303.82 2869
3304.36 2725
3304.90 2813
3305.44 2724
3305.99 2889
3306.53 2828
3307.07 2882
3307.61 2958
3308.15 2866
3308.70 3185
3309.24 2942
3309.78 3190
3310.32 2898
3310.87 3120
3311.41 3408
3311.95 3411
3312.50 3314
3313.04 3449
3313.58 3504
3314.12 3331
3314.67 3820
3315.21 4066
3315.75 4192
3316.30 4353
3316.84 4633
3317.38 4936
3317.93 5004
3318.47 4648
3319.01 4828
3319.56 4420
3320.10 4363
3320.64 4248
3321.19 3709
3321.73 3293
3322.27 3234
3322.82 3063
3323.36 3198
3323.90 3058
3324.45 3123
3324.99 3303
3325.54 3096
3326.08 3051
3326.62 2956
3327.17 2984
3327.71 2860
3328.26 2862
3328.80 2748
3329.34 2533
3329.89 2643
3330.43 2456
3330.98 2595
3331.52 2500
3332.07 2393
3332.61 2520
3333.15 2684
3333.70 2783
3334.24 2856
3334.79 3053
3335.33 3181
3335.88 3202
3336.42 3085
3336.97 3197
3337.51 3366
3338.06 3388
3338.60 3496
3339.15 3165
3339.69 3229
3340.24 3254
3340.78 2943
3341.33 2586
3341.87 2831
3342.42 2543
3342.96 2659
3343.51 2931
3344.05 2864
3344.60 2897
3345.14 2415
3345.69 2437
3346.23 2460
3346.78 2521
3347.33 2632
3347.87 2398
3348.42 2682
3348.96 2783
3349.51 2761
3350.05 2589
3350.60 2629
3351.15 2383
3351.69 2696
3352.24 2698
3352.78 2569
3353.33 2523
3353.88 2826
3354.42 3049
3354.97 2832
3355.52 2714
3356.06 2767
3356.61 2897
3357.15 2870
3357.70 2800
3358.25 2836
3358.79 2826
3359.34 3056
3359.89 2818
3360.43 2741
3360.98 3094
3361.53 2921
3362.07 2714
3362.62 2623
3363.17 2571
3363.72 2707
3364.26 2824
3364.81 2394
3365.36 2452
3365.90 2561
3366.45 2510
3367.00 2574
3367.55 2282
3368.09 2331
3368.64 2248
3369.19 2329
3369.73 2203
3370.28 2335
3370.83 2383
3371.38 2352
3371.92 2346
3372.47 2272
3373.02 2185
3373.57 2394
3374.12 2549
3374.66 2314
3375.21 2257
3375.76 2270
3376.31 2312
3376.86 2320
3377.40 2289
3377.95 2297
3378.50 2174
3379.05 2486
3379.60 2257
3380.14 2228
3380.69 2205
3381.24 2301
3381.79 2461
3382.34 2464
3382.89 2407
3383.44 2286
3383.98 2326
3384.53 2421
3385.08 2366
3385.63 2382
3386.18 2346
3386.73 2426
3387.28 2376
3387.83 2451
3388.37 2407
3388.92 2434
3389.47 2294
3390.02 2525
3390.57 2392
3391.12 2501
3391.67 2465
3392.22 2237
3392.77 2334
3393.32 2327
3393.87 2467
3394.42 2376
3394.97 2373
3395.52 2243
3396.06 2057
3396.61 1995
3397.16 2232
3397.71 2166
3398.26 2022
3398.81 2246
3399.36 2486
3399.91 2249
3400.46 2514
3401.01 2620
3401.56 2864
3402.11 3096
3402.66 3107
3403.21 3320
3403.76 3616
3404.31 3808
3404.86 4076
3405.41 4004
3405.96 4007
3406.52 3857
3407.07 3662
3407.62 3713
3408.17 3248
3408.72 3075
3409.27 2916
3409.82 2834
3410.37 2571
3410.92 2462
3411.47 2291
3412.02 2206
3412.57 2344
3413.12 2610
3413.68 2335
3414.23 2172
3414.78 2336
3415.33 2464
3415.88 2362
3416.43 2313
3416.98 2124
3417.53 2345
3418.08 2393
3418.64 2279
3419.19 2436
3419.74 2393
3420.29 2620
3420.84 2861
3421.39 2967
3421.95 3054
3422.50 3170
3423.05 3231
3423.60 3207
3424.15 3565
3424.70 3409
3425.26 3228
3425.81 3230
3426.36 3440
3426.91 3100
3427.46 2816
3428.02 2879
3428.57 2838
3429.12 2601
3429.67 2487
3430.23 2373
3430.78 2420
3431.33 2389
3431.88 2470
3432.44 2575
3432.99 2416
3433.54 2454
3434.09 2603
3434.65 2676
3435.20 2565
3435.75 2317
3436.30 2256
3436.86 2248
3437.41 2356
3437.96 2368
3438.52 2359
3439.07 2354
3439.62 2345
3440.18 2273
3440.73 2224
3441.28 2335
3441.84 2530
3442.39 2664
3442.94 2541
3443.50 2416
3444.05 2454
3444.60 2432
3445.16 2318
3445.71 2221
3446.26 2155
3446.82 2419
3447.37 2379
3447.92 2215
3448.48 2318
3449.03 2418
3449.59 2523
3450.14 2632
3450.69 2477
3451.25 2397
3451.80 2395
3452.36 2571
3452.91 2542
3453.47 2327
3454.02 2209
3454.57 2282
3455.13 2345
3455.68 2285
3456.24 2200
3456.79 2043
3457.35 2114
3457.90 2240
3458.46 2249
3459.01 2148
3459.56 2145
3460.12 2480
3460.67 2449
3461.23 2327
3461.78 2361
3462.34 2275
3462.89 2122
3463.45 2089
3464.00 2274
3464.56 2140
3465.11 2104
3465.67 2159
3466.22 2191
3466.78 2330
3467.34 2267
3467.89 2246
3468.45 2329
3469.00 2161
3469.56 2416
3470.11 2290
3470.67 2223
3471.22 2348
3471.78 2560
3472.34 2607
3472.89 2719
3473.45 2658
3474.00 2608
3474.56 2418
3475.11 2535
3475.67 2535
3476.23 2876
3476.78 2713
3477.34 2647
3477.89 2676
3478.45 2932
3479.01 2946
3479.56 2704
3480.12 2780
3480.68 2967
3481.23 2736
3481.79 2959
3482.35 3012
3482.90 3007
3483.46 2833
3484.02 2951
3484.57 3110
3485.13 2980
3485.69 3190
3486.24 3284
3486.80 3217
3487.36 3286
3487.91 3209
3488.47 3245
3489.03 3533
3489.58 3807
3490.14 4013
3490.70 4669
3491.26 5324
3491.81 5855
3492.37 6434
3492.93 7067
3493.49 8108
3494.04 8584
3494.60 8394
3495.16 8114
3495.72 8172
3496.27 7793
3496.83 7438
3497.39 6837
3497.95 6721
3498.50 7341
3499.06 7635
3499.62 7431
3500.18 7999
3500.74 8352
3501.29 8603
3501.85 8979
3502.41 8581
3502.97 8112
3503.53 7626
3504.09 6995
3504.64 6139
3505.20 5760
3505.76 5633
3506.32 5556
3506.88 4967
3507.44 4918
3507.99 4967
3508.55 5016
3509.11 4828
3509.67 4639
3510.23 4523
3510.79 4685
3511.35 4277
3511.91 4084
3512.46 3876
3513.02 3719
3513.58 3845
3514.14 4033
3514.70 4075
3515.26 4237
3515.82 4626
3516.38 4988
3516.94 4738
3517.50 4800
3518.06 5180
3518.62 5236
3519.18 5092
3519.74 5016
3520.29 5094
3520.85 4842
3521.41 4757
3521.97 4812
3522.53 4314
3523.09 4158
3523.65 3976
3524.21 3818
3524.77 3783
3525.33 3738
3525.89 3558
3526.45 3524
3527.01 3544
3527.57 3407
3528.13 2909
3528.69 2993
3529.25 3146
3529.81 2918
3530.37 2876
3530.94 2745
3531.50 2791
3532.06 2881
3532.62 2695
3533.18 2762
3533.74 2913
3534.30 2891
3534.86 2919
3535.42 2846
3535.98 2754
3536.54 2969
3537.10 2786
3537.66 2867
3538.22 2974
3538.79 2944
3539.35 3310
3539.91 3072
3540.47 3287
3541.03 3554
3541.59 3865
3542.15 4277
3542.71 4835
3543.28 5143
3543.84 5988
3544.40 6192
3544.96 6063
3545.52 6089
3546.08 6300
3546.64 6060
3547.21 5850
3547.77 5066
3548.33 4477
3548.89 4219
3549.45 3793
3550.02 3676
3550.58 3620
3551.14 3651
3551.70 3502
3552.26 3467
3552.83 3245
3553.39 3141
3553.95 3382
3554.51 3367
3555.07 3162
3555.64 3071
3556.20 3039
3556.76 3104
3557.32 3207
3557.89 3014
3558.45 2988
3559.01 3014
3559.58 2807
3560.14 2677
3560.70 2774
3561.26 2608
3561.83 2618
3562.39 2638
3562.95 2558
3563.52 2411
3564.08 2583
3564.64 2671
3565.20 2633
3565.77 2564
3566.33 2544
3566.89 2589
3567.46 2565
3568.02 2498
3568.58 2542
3569.15 2535
3569.71 2569
3570.27 2441
3570.84 2440
3571.40 2435
3571.97 2478
3572.53 2476
3573.09 2498
3573.66 2399
3574.22 2537
3574.78 2789
3575.35 2791
3575.91 2647
3576.48 2566
3577.04 2642
3577.60 2695
3578.17 2604
3578.73 2740
3579.30 2596
3579.86 2612
3580.43 2525
3580.99 2564
3581.55 2438
3582.12 2643
3582.68 2482
3583.25 2419
3583.81 2408
3584.38 2524
3584.94 2388
3585.51 2486
3586.07 2624
3586.64 2446
3587.20 2507
3587.77 2685
3588.33 2413
3588.90 2367
3589.46 2742
3590.03 2467
3590.59 2263
3591.16 2355
3591.72 2230
3592.29 2224
3592.85 2235
3593.42 2352
3593.98 2413
3594.55 2544
3595.11 2455
3595.68 2522
3596.24 2515
3596.81 2427
3597.38 2350
3597.94 2503
3598.51 2733
3599.07 2702
3599.64 2798
3600.21 2616
3600.77 2630
3601.34 2741
3601.90 2620
3602.47 2646
3603.04 2603
3603.60 2582
3604.17 2595
3604.73 2574
3605.30 2404
3605.87 2386
3606.43 2424
3607.00 2434
3607.57 2443
3608.13 2259
3608.70 2279
3609.27 2381
3609.83 2322
3610.40 2128
3610.97 2230
3611.53 2484
3612.10 2271
3612.67 2482
3613.23 2545
3613.80 2689
3614.37 2958
3614.93 3789
3615.50 4734
3616.07 5693
3616.64 6921
3617.20 8336
3617.77 9582
3618.34 11162
3618.90 11971
3619.47 13362
3620.04 13874
3620.61 13859
3621.17 13668
3621.74 12964
3622.31 11554
3622.88 9983
3623.45 8527
3624.01 7012
3624.58 5708
3625.15 4802
3625.72 4168
3626.28 3817
3626.85 3319
3627.42 2805
3627.99 2911
3628.56 2839
3629.12 2700
3629.69 2549
3630.26 2718
3630.83 2544
3631.40 2389
3631.97 2390
3632.53 2403
3633.10 2375
3633.67 2349
3634.24 2483
3634.81 2586
3635.38 2500
3635.95 2275
3636.51 2305
3637.08 2387
3637.65 2516
3638.22 2494
3638.79 2599
3639.36 2837
3639.93 2789
3640.50 2773
3641.07 2832
3641.64 2974
3642.20 3061
3642.77 3423
3643.34 3407
3643.91 3650
3644.48 3642
3645.05 3810
3645.62 3942
3646.19 3774
3646.76 3974
3647.33 3811
3647.90 4146
3648.47 3904
3649.04 3818
3649.61 3646
3650.18 3778
3650.75 3772
3651.32 3496
3651.89 3452
3652.46 3376
3653.03 3552
3653.60 3669
3654.17 4008
3654.74 3877
3655.31 3672
3655.88 3737
3656.45 3580
3657.02 3326
3657.59 3562
3658.16 3811
3658.73 3599
3659.30 3566
3659.87 3593
3660.44 3590
3661.01 3538
3661.58 3592
3662.15 3595
3662.73 3330
3663.30 3161
3663.87 3173
3664.44 3246
3665.01 3281
3665.58 3385
3666.15 3435
3666.72 3623
3667.29 3767
3667.86 3809
3668.44 3822
3669.01 3753
3669.58 3568
3670.15 3505
3670.72 3404
3671.29 3529
3671.86 3427
3672.44 3504
3673.01 3463
3673.58 3455
3674.15 3326
3674.72 3138
3675.29 3124
3675.87 3269
3676.44 3373
3677.01 2945
3677.58 2637
3678.15 2876
3678.73 3009
3679.30 2721
3679.87 2722
3680.44 2641
3681.01 2392
3681.59 2695
3682.16 2835
3682.73 2618
3683.30 2626
3683.88 2538
3684.45 2495
3685.02 2539
3685.59 2476
3686.17 2463
3686.74 2358
3687.31 2380
3687.88 2371
3688.46 2802
3689.03 2631
3689.60 2662
3690.18 2899
3690.75 2948
3691.32 2863
3691.89 2898
3692.47 2916
3693.04 2961
3693.61 2857
3694.19 2870
3694.76 2949
3695.33 2896
3695.91 2864
3696.48 2613
3697.05 2706
3697.63 2693
3698.20 2601
3698.77 2546
3699.35 2621
3699.92 2578
3700.50 2673
3701.07 2888
3701.64 3005
3702.22 2853
3702.79 2610
3703.36 2669
3703.94 2538
3704.51 2346
3705.09 2498
3705.66 2695
3706.24 2441
3706.81 2435
3707.38 2527
3707.96 2590
3708.53 2543
3709.11 2340
3709.68 2336
3710.26 2674
3710.83 2731
3711.40 2866
3711.98 2550
3712.55 2594
3713.13 2728
3713.70 2582
3714.28 2312
3714.85 2518
3715.43 2677
3716.00 2760
3716.58 2567
3717.15 2378
3717.73 2565
3718.30 2502
3718.88 2456
3719.45 2536
3720.03 2514
3720.60 2360
3721.18 2271
3721.75 2318
3722.33 2426
3722.91 2209
3723.48 2225
3724.06 2269
3724.63 2252
3725.21 2229
3725.78 2266
3726.36 2375
3726.94 2395
3727.51 2257
3728.09 2273
3728.66 2241
3729.24 2246
3729.81 2420
3730.39 2783
3730.97 2978
3731.54 3078
3732.12 3276
3732.70 3857
3733.27 3951
3733.85 4121
3734.42 4590
3735.00 4683
3735.58 4791
3736.15 4689
3736.73 4602
3737.31 4356
3737.88 4253
3738.46 3731
3739.04 3414
3739.61 3037
3740.19 2706
3740.77 2629
3741.34 2476
3741.92 2248
3742.50 2260
3743.08 2275
3743.65 2185
3744.23 2258
3744.81 2098
3745.38 2020
3745.96 2128
3746.54 2060
3747.12 1975
3747.69 2041
3748.27 1931
3748.85 1963
3749.43 1890
3750.00 1930
3750.58 2017
3751.16 1793
3751.74 1935
3752.31 1882
3752.89 1885
3753.47 2109
3754.05 1906
3754.62 1930
3755.20 1945
3755.78 2048
3756.36 2085
3756.94 1825
3757.52 1972
3758.09 2015
3758.67 2081
3759.25 2132
3759.83 2037
3760.41 2185
3760.99 2226
3761.56 2251
3762.14 2539
3762.72 2442
3763.30 2314
3763.88 2498
3764.46 2354
3765.04 2442
3765.61 2365
3766.19 2408
3766.77 2383
3767.35 2121
3767.93 2093
3768.51 2218
3769.09 2345
3769.67 2245
3770.25 2235
3770.82 2225
3771.40 2237
3771.98 2257
3772.56 2341
3773.14 2434
3773.72 2399
3774.30 2391
3774.88 2219
3775.46 2301
3776.04 2386
3776.62 2266
3777.20 2141
3777.78 2048
3778.36 2024
3778.94 2045
3779.52 1960
3780.10 2171
3780.68 2246
3781.26 2114
3781.84 2065
3782.42 2114
3783.00 2179
3783.58 2238
3784.16 2243
3784.74 2075
3785.32 2087
3785.90 2153
3786.48 1976
3787.06 2146
3787.64 2095
3788.22 2078
3788.80 2256
3789.38 2225
3789.96 2266
3790.54 2096
3791.12 2062
3791.70 2182
3792.29 1921
3792.87 2091
3793.45 2146
3794.03 2093
3794.61 2105
3795.19 2194
3795.77 2275
3796.35 2289
3796.93 2189
3797.51 2246
3798.10 2153
3798.68 2363
3799.26 2119
3799.84 2064
3800.42 2296
3801.00 2344
3801.58 2490
3802.17 2439
3802.75 2440
3803.33 2292
3803.91 2172
3804.49 2424
3805.07 2394
3805.66 2350
3806.24 2348
3806.82 2489
3807.40 2437
3807.98 2370
3808.57 2568
3809.15 2846
3809.73 2684
3810.31 2583
3810.89 2678
3811.48 2572
3812.06 2636
3812.64 2777
3813.22 2737
3813.81 2549
3814.39 2721
3814.97 2801
3815.55 2693
3816.14 2583
3816.72 2623
3817.30 2592
3817.88 2589
3818.47 2571
3819.05 2715
3819.63 2559
3820.22 2416
3820.80 2365
3821.38 2354
3821.97 2419
3822.55 2347
3823.13 2235
3823.72 2180
3824.30 2252
3824.88 2549
3825.46 2223
3826.05 2069
3826.63 2296
3827.22 2116
3827.80 2239
3828.38 2263
3828.97 2277
3829.55 2307
3830.13 2200
3830.72 2256
3831.30 2277
3831.88 2225
3832.47 2398
3833.05 2377
3833.64 2501
3834.22 2453
3834.80 2344
3835.39 2382
3835.97 2398
3836.56 2350
3837.14 2280
3837.73 2303
3838.31 2368
3838.89 2196
3839.48 2206
3840.06 2298
3840.65 2311
3841.23 2162
3841.82 2201
3842.40 2525
3842.99 2606
3843.57 2303
3844.16 2360
3844.74 2550
3845.33 2554
3845.91 2718
3846.50 2682
3847.08 2809
3847.67 2491
3848.25 2426
3848.84 2432
3849.42 2601
3850.01 2744
3850.59 2727
3851.18 2624
3851.76 2567
3852.35 2414
3852.93 2532
3853.52 2549
3854.10 2500
3854.69 2673
3855.27 2698
3855.86 2676
3856.45 2944
3857.03 3169
3857.62 3376
3858.20 3898
3858.79 4861
3859.38 4976
3859.96 5786
3860.55 6838
3861.13 8135
3861.72 8964
3862.31 10281
3862.89 10554
3863.48 11467
3864.06 12636
3864.65 12591
3865.24 13003
3865.82 13791
3866.41 13104
3867.00 13250
3867.58 13000
3868.17 11999
3868.76 11140
3869.34 10240
3869.93 9527
3870.52 8976
3871.10 7719
3871.69 6940
3872.28 6333
3872.86 6164
3873.45 5605
3874.04 5297
3874.63 5592
3875.21 5672
3875.80 5663
3876.39 5566
3876.97 5733
3877.56 5530
3878.15 5281
3878.74 5437
3879.32 5231
3879.91 5194
3880.50 5285
3881.09 5216
3881.67 4749
3882.26 4472
3882.85 4343
3883.44 4151
3884.03 4039
3884.61 3913
3885.20 3784
3885.79 3539
3886.38 3633
3886.96 3618
3887.55 3649
3888.14 3657
3888.73 3506
3889.32 3778
3889.91 3776
3890.49 3799
3891.08 3894
3891.67 3824
3892.26 3952
3892.85 3836
3893.44 3709
3894.02 3443
3894.61 3228
3895.20 3450
3895.79 3244
3896.38 3279
3896.97 3124
3897.56 2712
3898.15 2913
3898.73 2992
3899.32 3156
3899.91 3093
3900.50 2862
3901.09 2651
3901.68 2888
3902.27 2674
3902.86 2778
3903.45 2750
3904.04 2660
3904.63 2638
3905.22 2543
3905.81 2718
3906.39 2628
3906.98 2421
3907.57 2241
3908.16 2351
3908.75 2444
3909.34 2704
3909.93 2404
3910.52 2177
3911.11 2296
3911.70 2250
3912.29 2281
3912.88 2103
3913.47 2207
3914.06 2382
3914.65 2369
3915.24 2370
3915.83 2378
3916.42 2346
3917.01 2808
3917.60 2690
3918.19 2638
3918.78 2478
3919.37 2411
3919.97 2499
3920.56 2660
3921.15 2675
3921.74 2482
3922.33 2651
3922.92 2506
3923.51 2435
3924.10 2581
3924.69 2384
3925.28 2399
3925.87 2451
3926.46 2257
3927.06 2209
3927.65 2521
3928.24 2576
3928.83 2550
3929.42 2425
3930.01 2399
3930.60 2336
3931.19 2516
3931.79 2472
3932.38 2433
3932.97 2499
3933.56 2204
3934.15 2194
3934.74 2123
3935.33 2221
3935.93 2238
3936.52 2221
3937.11 2347
3937.70 2288
3938.29 2343
3938.89 2081
3939.48 2220
3940.07 2493
3940.66 2307
3941.25 2396
3941.85 2294
3942.44 2452
3943.03 2426
3943.62 2472
3944.22 2405
3944.81 2509
3945.40 2158
3945.99 2371
3946.59 2401
3947.18 2205
3947.77 2057
3948.36 2319
3948.96 2090
3949.55 2027
3950.14 1968
3950.73 2058
3951.33 2229
3951.92 2089
3952.51 2117
3953.11 2078
3953.70 2163
3954.29 2029
3954.89 1952
3955.48 2080
3956.07 2010
3956.66 2059
3957.26 2006
3957.85 1998
3958.44 1924
3959.04 1900
3959.63 1953
3960.23 2186
3960.82 2217
3961.41 1953
3962.01 1951
3962.60 2065
3963.19 2072
3963.79 2178
3964.38 2058
3964.98 2065
3965.57 2027
3966.16 1833
3966.76 1957
3967.35 2163
3967.95 2135
3968.54 1960
3969.13 2028
3969.73 2108
3970.32 2018
3970.92 2070
3971.51 1916
3972.11 1871
3972.70 1978
3973.29 2011
3973.89 2009
3974.48 2215
3975.08 1988
3975.67 2046
3976.27 2053
3976.86 2205
3977.46 2354
3978.05 2396
3978.65 2381
3979.24 2269
3979.84 2471
3980.43 2243
3981.03 2273
3981.62 2316
3982.22 2300
3982.81 2164
3983.41 1944
3984.00 1857
3984.60 2127
3985.19 2338
3985.79 2298
3986.39 2180
3986.98 1974
3987.58 2023
3988.17 2178
3988.77 2099
3989.36 2128
3989.96 2240
3990.56 2125
3991.15 2016
3991.75 2181
3992.34 2105
3992.94 2030
3993.54 2031
3994.13 2143
3994.73 2341
3995.32 2371
3995.92 2285
3996.52 2398
3997.11 2280
3997.71 2552
3998.31 2649
3998.90 2771
3999.50 2840
4000.09 3225
4000.69 3401
4001.29 3399
4001.88 3561
4002.48 3487
4003.08 3489
4003.68 3484
4004.27 3349
4004.87 3085
4005.47 2563
4006.06 2683
4006.66 2866
4007.26 2472
4007.85 2312
4008.45 2449
4009.05 2484
4009.65 2548
4010.24 2429
4010.84 2332
4011.44 2339
4012.04 2337
4012.63 2369
4013.23 2445
4013.83 2218
4014.43 2225
4015.02 2329
4015.62 2307
4016.22 2543
4016.82 2610
4017.41 2380
4018.01 2584
4018.61 2579
4019.21 2559
4019.81 2692
4020.40 2339
4021.00 2366
4021.60 2320
4022.20 2274
4022.80 2481
4023.39 2433
4023.99 2286
4024.59 2168
4025.19 2268
4025.79 2347
4026.39 2378
4026.99 2304
4027.58 2477
4028.18 2618
4028.78 2663
4029.38 2766
4029.98 2992
4030.58 3068
4031.18 3132
4031.78 3334
4032.37 3027
4032.97 3058
4033.57 3088
4034.17 2790
4034.77 2672
4035.37 2522
4035.97 2648
4036.57 2393
4037.17 2158
4037.77 2216
4038.37 2367
4038.97 2311
4039.56 2017
4040.16 2037
4040.76 2135
4041.36 1988
4041.96 2102
4042.56 2069
4043.16 2083
4043.76 2010
4044.36 1942
4044.96 2003
4045.56 1942
4046.16 1915
4046.76 2031
4047.36 2022
4047.96 2130
4048.56 2061
4049.16 1954
4049.76 2031
4050.36 2125
4050.96 2116
4051.56 2235
4052.16 2070
4052.76 2147
4053.37 2095
4053.97 1983
4054.57 2076
4055.17 2129
4055.77 1841
4056.37 1973
4056.97 1909
4057.57 1822
4058.17 1862
4058.77 1872
4059.37 1945
4059.97 1751
4060.57 1876
4061.18 1953
4061.78 1790
4062.38 1743
4062.98 1872
4063.58 1889
4064.18 1762
4064.78 1740
4065.38 1828
4065.99 1868
4066.59 1911
4067.19 1892
4067.79 1903
4068.39 1882
4068.99 1907
4069.60 1937
4070.20 1733
4070.80 1642
4071.40 1835
4072.00 1919
4072.60 1753
4073.21 1732
4073.81 1613
4074.41 1630
4075.01 1770
4075.62 1749
4076.22 1768
4076.82 1714
4077.42 1861
4078.02 1956
4078.63 1971
4079.23 1893
4079.83 1870
4080.43 1823
4081.04 1784
4081.64 1941
4082.24 1908
4082.84 1705
4083.45 1780
4084.05 1851
4084.65 1920
4085.26 1901
4085.86 1991
4086.46 2085
4087.06 1937
4087.67 1753
4088.27 1682
4088.87 1806
4089.48 1663
4090.08 1653
4090.68 1648
4091.29 1908
4091.89 1674
4092.49 1622
4093.10 1784
4093.70 1774
4094.30 1679
4094.91 1673
4095.51 1776
4096.11 1658
4096.72 1771
4097.32 1754
4097.93 1801
4098.53 1785
4099.13 1642
4099.74 1678
4100.34 1726
4100.95 1783
4101.55 1629
4102.15 1699
4102.76 1728
4103.36 1636
4103.97 1743
4104.57 1695
4105.18 1611
4105.78 1624
4106.38 1704
4106.99 1458
4107.59 1663
4108.20 1764
4108.80 1651
4109.41 1607
4110.01 1583
4110.62 1667
4111.22 1759
4111.83 1708
4112.43 1532
4113.04 1608
4113.64 1519
4114.25 1596
4114.85 1550
4115.46 1467
4116.06 1519
4116.67 1637
4117.27 1417
4117.88 1534
4118.48 1696
4119.09 1449
4119.69 1510
4120.30 1558
4120.90 1573
4121.51 1590
4122.11 1542
4122.72 1602
4123.33 1660
4123.93 1706
4124.54 1531
4125.14 1533
4125.75 1467
4126.35 1650
4126.96 1696
4127.57 1522
4128.17 1544
4128.78 1339
4129.39 1650
4129.99 1604
4130.60 1502
4131.20 1554
4131.81 1539
4132.42 1648
4133.02 1716
4133.63 1578
4134.24 1652
4134.84 1583
4135.45 1651
4136.06 1586
4136.66 1606
4137.27 1795
4137.88 1805
4138.48 1877
4139.09 1814
4139.70 1958
4140.30 1915
4140.91 1881
4141.52 2116
4142.12 2178
4142.73 2158
4143.34 1905
4143.95 1811
4144.55 2077
4145.16 2144
4145.77 2067
4146.37 1895
4146.98 1933
4147.59 1877
4148.20 1698
4148.80 1789
4149.41 1601
4150.02 1708
4150.63 1621
4151.23 1455
4151.84 1652
4152.45 1675
4153.06 1599
4153.67 1494
4154.27 1516
4154.88 1543
4155.49 1569
4156.10 1388
4156.71 1523
4157.31 1512
4157.92 1459
4158.53 1522
4159.14 1595
4159.75 1766
4160.36 1661
4160.96 1466
4161.57 1547
4162.18 1538
4162.79 1574
4163.40 1642
4164.01 1556
4164.62 1670
4165.22 1662
4165.83 1775
4166.44 1790
4167.05 1919
4167.66 1938
4168.27 1809
4168.88 1945
4169.49 1861
4170.10 1832
4170.71 1721
4171.31 1804
4171.92 1501
4172.53 1485
4173.14 1536
4173.75 1642
4174.36 1645
4174.97 1665
4175.58 1690
4176.19 1720
4176.80 1853
4177.41 1789
4178.02 1767
4178.63 1886
4179.24 1876
4179.85 1810
4180.46 1914
4181.07 1887
4181.68 2022
4182.29 1885
4182.90 1764
4183.51 1641
4184.12 1560
4184.73 1502
4185.34 1721
4185.95 1572
4186.56 1684
4187.17 1693
4187.78 1626
4188.39 1634
4189.00 1474
4189.61 1560
4190.22 1635
4190.83 1762
4191.44 1796
4192.05 1824
4192.66 1697
4193.28 1607
4193.89 1593
4194.50 1712
4195.11 1717
4195.72 1852
4196.33 1757
4196.94 1671
4197.55 1639
4198.16 1747
4198.77 1698
4199.39 1724
4200.00 1654
4200.61 1621
4201.22 1490
4201.83 1522
4202.44 1549
4203.05 1605
4203.67 1686
4204.28 1786
4204.89 1557
4205.50 1658
4206.11 1694
4206.72 1667
4207.34 1740
4207.95 1544
4208.56 1631
4209.17 1531
4209.78 1701
4210.40 1757
4211.01 1661
4211.62 1798
4212.23 1769
4212.84 1819
4213.46 1725
4214.07 1802
4214.68 1892
4215.29 1779
4215.91 1594
4216.52 1682
4217.13 1752
4217.74 1781
4218.36 1859
4218.97 1966
4219.58 2208
4220.19 2350
4220.81 2454
4221.42 2505
4222.03 2709
4222.65 2989
4223.26 3298
4223.87 3368
4224.48 3576
4225.10 3668
4225.71 3584
4226.32 3732
4226.94 3595
4227.55 3673
4228.16 3699
4228.78 3825
4229.39 3875
4230.00 3618
4230.62 3827
4231.23 3619
4231.85 3381
4232.46 3366
4233.07 2874
4233.69 2804
4234.30 2721
4234.91 2419
4235.53 2333
4236.14 2313
4236.76 2216
4237.37 2355
4237.98 2351
4238.60 2211
4239.21 2094
4239.83 2070
4240.44 2105
4241.05 1943
4241.67 2101
4242.28 2170
4242.90 2083
4243.51 2020
4244.13 2046
4244.74 1961
4245.36 1741
4245.97 1819
4246.58 1786
4247.20 1738
4247.81 1871
4248.43 1929
4249.04 1910
4249.66 2045
4250.27 1990
4250.89 1999
4251.50 1906
4252.12 2056
4252.73 1958
4253.35 1828
4253.96 2009
4254.58 2009
4255.19 2039
4255.81 1919
4256.43 1904
4257.04 1816
4257.66 1898
4258.27 1833
4258.89 1964
4259.50 1704
4260.12 1795
4260.73 1831
4261.35 1758
4261.97 1847
4262.58 1782
4263.20 1855
4263.81 1790
4264.43 1678
4265.05 1807
4265.66 1565
4266.28 1737
4266.89 1894
4267.51 1941
4268.13 1971
4268.74 1929
4269.36 1700
4269.98 1996
4270.59 1849
4271.21 1650
4271.82 1841
4272.44 1943
4273.06 1874
4273.67 1990
4274.29 2088
4274.91 2259
4275.52 2222
4276.14 2340
4276.76 2379
4277.38 2449
4277.99 2443
4278.61 2528
4279.23 2519
4279.84 2220
4280.46 2299
4281.08 2234
4281.69 2116
4282.31 2053
4282.93 1783
4283.55 1915
4284.16 1741
4284.78 1838
4285.40 1787
4286.02 1722
4286.63 1704
4287.25 1794
4287.87 1694
4288.49 1673
4289.10 1722
4289.72 1705
4290.34 1635
4290.96 1630
4291.58 1678
4292.19 1582
4292.81 1618
4293.43 1586
4294.05 1516
4294.67 1555
4295.28 1713
4295.90 1753
4296.52 1710
4297.14 1778
4297.76 1503
4298.38 1596
4298.99 1657
4299.61 1652
4300.23 1636
4300.85 1598
4301.47 1789
4302.09 1943
4302.71 1870
4303.33 1712
4303.94 1854
4304.56 1810
4305.18 1803
4305.80 1753
4306.42 1817
4307.04 1825
4307.66 1972
4308.28 1786
4308.90 1673
4309.52 1670
4310.13 1569
4310.75 1838
4311.37 1887
4311.99 1793
4312.61 1722
4313.23 1605
4313.85 1609
4314.47 1597
4315.09 1635
4315.71 1815
4316.33 1718
4316.95 1658
4317.57 1687
4318.19 1526
4318.81 1522
4319.43 1448
4320.05 1611
4320.67 1719
4321.29 1713
4321.91 1746
4322.53 1772
4323.15 1711
4323.77 1759
4324.39 1890
4325.01 1696
4325.63 1743
4326.25 1679
4326.87 1738
4327.49 1642
4328.11 1786
4328.73 1754
4329.35 1828
4329.97 1798
4330.60 1775
4331.22 1863
4331.84 1740
4332.46 1701
4333.08 1770
4333.70 1608
4334.32 1483
4334.94 1798
4335.56 1834
4336.18 1758
4336.80 1674
4337.43 1830
4338.05 1771
4338.67 1678
4339.29 1787
4339.91 1779
4340.53 1853
4341.15 1802
4341.78 1768
4342.40 1938
4343.02 2141
4343.64 2223
4344.26 2492
4344.88 2559
4345.51 3133
4346.13 3683
4346.75 4234
4347.37 4668
4347.99 5117
4348.62 5416
4349.24 5929
4349.86 5601
4350.48 5241
4351.10 4735
4351.73 4095
4352.35 3735
4352.97 3275
4353.59 2779
4354.22 2574
4354.84 2351
4355.46 2091
4356.08 2053
4356.71 2045
4357.33 2200
4357.95 2188
4358.57 2116
4359.20 1854
4359.82 1922
4360.44 2103
4361.07 2231
4361.69 2068
4362.31 2000
4362.93 1826
4363.56 1858
4364.18 2085
4364.80 2009
4365.43 2115
4366.05 2041
4366.67 1803
4367.30 1922
4367.92 1927
4368.54 1868
4369.17 1804
4369.79 1821
4370.41 1818
4371.04 1649
4371.66 1768
4372.29 1772
4372.91 1762
4373.53 1666
4374.16 1656
4374.78 1570
4375.40 1623
4376.03 1624
4376.65 1504
4377.28 1621
4377.90 1819
4378.53 1693
4379.15 1876
4379.77 1879
4380.40 1721
4381.02 1779
4381.65 1959
4382.27 1953
4382.90 1739
4383.52 1602
4384.14 1726
4384.77 1741
4385.39 1724
4386.02 1800
4386.64 1862
4387.27 1753
4387.89 1624
4388.52 1805
4389.14 1636
4389.77 1676
4390.39 1661
4391.02 1620
4391.64 1697
4392.27 1696
4392.89 1655
4393.52 1703
4394.14 1687
4394.77 1628
4395.39 1728
4396.02 1741
4396.65 1633
4397.27 1609
4397.90 1657
4398.52 1599
4399.15 1627
4399.77 1665
4400.40 1577
4401.02 1780
4401.65 1806
4402.28 1662
4402.90 1657
4403.53 1843
4404.15 1938
4404.78 1879
4405.41 1827
4406.03 1900
4406.66 2191
4407.28 2087
4407.91 2192
4408.54 2364
4409.16 2425
4409.79 2363
4410.42 2516
4411.04 2578
4411.67 2261
4412.30 2276
4412.92 2463
4413.55 2375
4414.18 2223
4414.80 2278
4415.43 2040
4416.06 1648
4416.68 1744
4417.31 1755
4417.94 1699
4418.56 1804
4419.19 1775
4419.82 1732
4420.45 1732
4421.07 1818
4421.70 1732
4422.33 1708
4422.95 1731
4423.58 1901
4424.21 1861
4424.84 1989
4425.46 1917
4426.09 1877
4426.72 1827
4427.35 1857
4427.97 1764
4428.60 1700
4429.23 1681
4429.86 1690
4430.49 1661
4431.11 1534
4431.74 1627
4432.37 1761
4433.00 1692
4433.63 1662
4434.25 1821
4434.88 1729
4435.51 1721
4436.14 1733
4436.77 1654
4437.40 1703
4438.02 1592
4438.65 1589
4439.28 1642
4439.91 1714
4440.54 1624
4441.17 1707
4441.80 1725
4442.42 1740
4443.05 1910
4443.68 1743
4444.31 1617
4444.94 1589
4445.57 1660
4446.20 1591
4446.83 1630
4447.46 1640
4448.08 1691
4448.71 1806
4449.34 1785
4449.97 1848
4450.60 1928
4451.23 1822
4451.86 1751
4452.49 1803
4453.12 1695
4453.75 1812
4454.38 1746
4455.01 1728
4455.64 1718
4456.27 1708
4456.90 1643
4457.53 1842
4458.16 1675
4458.79 1690
4459.42 1670
4460.05 1668
4460.68 1752
4461.31 1611
4461.94 1685
4462.57 1664
4463.20 1700
4463.83 1739
4464.46 1595
4465.09 1696
4465.72 1690
4466.35 1526
4466.98 1627
4467.61 1654
4468.24 1621
4468.87 1655
4469.50 1566
4470.13 1619
4470.76 1680
4471.39 1559
4472.02 1658
4472.65 1565
4473.29 1514
4473.92 1499
4474.55 1561
4475.18 1485
4475.81 1475
4476.44 1419
4477.07 1450
4477.70 1396
4478.33 1371
4478.97 1553
4479.60 1587
4480.23 1678
4480.86 1531
4481.49 1522
4482.12 1570
4482.75 1538
4483.39 1523
4484.02 1665
4484.65 1629
4485.28 1671
4485.91 1745
4486.54 1726
4487.18 1705
4487.81 1548
4488.44 1652
4489.07 1661
4489.70 1748
4490.34 1732
4490.97 1898
4491.60 1813
4492.23 1615
4492.86 1784
4493.50 1811
4494.13 1724
4494.76 1852
4495.39 1856
4496.03 1796
4496.66 1737
4497.29 1627
4497.92 1807
4498.56 1839
4499.19 1830
4499.82 1785
4500.46 1744
4501.09 2046
4501.72 1991
4502.35 2074
4502.99 2190
4503.62 2096
4504.25 2184
4504.89 2152
4505.52 2198
4506.15 2152
4506.79 2052
4507.42 2075
4508.05 1963
4508.69 1762
4509.32 1950
4509.95 1853
4510.59 1778
4511.22 1728
4511.85 1912
4512.49 2048
4513.12 2137
4513.75 2307
4514.39 2131
4515.02 2091
4515.66 2279
4516.29 2244
4516.92 2057
4517.56 1972
4518.19 2082
4518.83 2086
4519.46 1979
4520.09 1868
4520.73 1938
4521.36 1971
4522.00 2047
4522.63 2011
4523.27 2019
4523.90 2279
4524.54 2222
4525.17 2218
4525.80 2207
4526.44 2487
4527.07 2731
4527.71 3066
4528.34 3781
4528.98 4378
4529.61 5489
4530.25 6820
4530.88 8660
4531.52 9821
4532.15 11418
4532.79 12839
4533.42 13510
4534.06 14366
4534.69 14465
4535.33 13469
4535.96 12380
4536.60 11172
4537.23 9636
4537.87 8222
4538.51 6549
4539.14 5456
4539.78 4782
4540.41 3974
4541.05 3186
4541.68 2838
4542.32 2807
4542.96 2563
4543.59 2509
4544.23 2320
4544.86 2236
4545.50 2293
4546.13 2217
4546.77 2043
4547.41 1893
4548.04 1910
4548.68 2047
4549.32 2008
4549.95 2027
4550.59 1880
4551.22 1850
4551.86 1784
4552.50 1784
4553.13 1769
4553.77 1737
4554.41 1745
4555.04 1822
4555.68 1717
4556.32 1846
4556.95 1898
4557.59 1934
4558.23 2197
4558.86 2117
4559.50 2317
4560.14 2457
4560.78 2462
4561.41 2684
4562.05 2555
4562.69 2639
4563.32 2887
4563.96 2559
4564.60 2560
4565.24 2378
4565.87 2305
4566.51 2417
4567.15 2381
4567.79 2331
4568.42 2332
4569.06 2494
4569.70 2420
4570.34 2359
4570.97 2496
4571.61 2490
4572.25 2441
4572.89 2407
4573.53 2332
4574.16 2269
4574.80 2392
4575.44 2267
4576.08 2064
4576.72 2141
4577.35 2140
4577.99 1987
4578.63 1825
4579.27 1975
4579.91 1961
4580.55 1984
4581.18 2091
4581.82 2114
4582.46 2146
4583.10 1951
4583.74 2068
4584.38 2115
4585.02 2031
4585.65 1934
4586.29 1902
4586.93 2061
4587.57 2048
4588.21 2088
4588.85 2130
4589.49 2089
4590.13 1977
4590.77 2208
4591.41 2397
4592.05 2460
4592.68 2377
4593.32 2387
4593.96 2542
4594.60 2597
4595.24 2566
4595.88 2669
4596.52 2268
4597.16 2222
4597.80 2223
4598.44 2165
4599.08 2048
4599.72 1979
4600.36 2006
4601.00 1943
4601.64 2054
4602.28 2381
4602.92 2180
4603.56 2127
4604.20 2128
4604.84 2028
4605.48 2072
4606.12 2184
4606.76 2059
4607.40 2086
4608.04 2229
4608.68 2206
4609.32 2029
4609.96 2060
4610.60 2286
4611.24 2285
4611.88 2031
4612.52 1980
4613.16 1949
4613.81 1943
4614.45 2154
4615.09 2214
4615.73 2003
4616.37 2057
4617.01 2052
4617.65 2026
4618.29 2105
4618.93 2155
4619.57 2160
4620.22 1959
4620.86 1928
4621.50 1742
4622.14 1824
4622.78 1911
4623.42 1713
4624.06 1646
4624.70 1539
4625.35 1552
4625.99 1512
4626.63 1623
4627.27 1587
4627.91 1623
4628.55 1594
4629.20 1734
4629.84 1743
4630.48 1735
4631.12 1830
4631.76 1858
4632.41 1966
4633.05 2062
4633.69 2139
4634.33 2208
4634.97 2327
4635.62 2232
4636.26 2224
4636.90 2069
4637.54 2112
4638.19 2186
4638.83 2029
4639.47 2103
4640.11 2075
4640.76 2230
4641.40 1945
4642.04 2123
4642.68 2008
4643.33 2124
4643.97 2327
4644.61 1979
4645.26 2063
4645.90 2137
4646.54 2097
4647.19 2048
4647.83 2100
4648.47 2096
4649.11 2131
4649.76 2300
4650.40 2280
4651.04 2455
4651.69 2461
4652.33 2596
4652.97 2762
4653.62 2895
4654.26 3063
4654.91 3106
4655.55 3117
4656.19 3073
4656.84 3110
4657.48 2948
4658.12 2688
4658.77 2493
4659.41 2347
4660.06 2098
4660.70 1930
4661.34 1962
4661.99 2000
4662.63 1777
4663.28 1765
4663.92 1706
4664.56 1635
4665.21 1707
4665.85 1801
4666.50 1865
4667.14 1819
4667.79 1860
4668.43 1656
4669.08 1726
4669.72 1780
4670.36 1737
4671.01 1698
4671.65 1687
4672.30 1703
4672.94 1793
4673.59 1835
4674.23 1672
4674.88 1749
4675.52 1721
4676.17 1495
4676.81 1612
4677.46 1678
4678.10 1655
4678.75 1527
4679.39 1601
4680.04 1741
4680.69 1752
4681.33 1724
4681.98 1717
4682.62 1667
4683.27 1773
4683.91 1649
4684.56 1795
4685.20 1894
4685.85 1806
4686.50 1866
4687.14 1787
4687.79 1805
4688.43 1740
4689.08 1716
4689.73 1861
4690.37 2000
4691.02 1855
4691.66 1867
4692.31 1987
4692.96 2083
4693.60 1966
4694.25 1800
4694.90 1666
4695.54 1882
4696.19 1878
4696.83 2017
4697.48 1965
4698.13 1998
4698.77 2037
4699.42 2163
4700.07 2309
4700.71 2187
4701.36 2275
4702.01 2644
4702.65 2671
4703.30 2548
4703.95 2495
4704.60 2282
4705.24 2008
4705.89 1982
4706.54 2232
4707.18 2033
4707.83 1854
4708.48 2004
4709.13 2080
4709.77 2130
4710.42 1995
4711.07 1940
4711.72 2056
4712.36 1966
4713.01 1903
4713.66 1843
4714.31 1976
4714.95 2007
4715.60 1975
4716.25 1850
4716.90 1904
4717.55 1782
4718.19 1825
4718.84 1922
4719.49 1798
4720.14 1829
4720.79 1927
4721.43 1947
4722.08 1847
4722.73 2123
4723.38 2195
4724.03 2231
4724.68 2028
4725.32 2002
4725.97 1952
4726.62 2123
4727.27 2204
4727.92 2176
4728.57 2299
4729.22 2378
4729.86 2447
4730.51 2223
4731.16 2167
4731.81 1932
4732.46 1831
4733.11 1799
4733.76 1787
4734.41 1827
4735.06 1835
4735.71 1610
4736.35 1738
4737.00 1776
4737.65 1826
4738.30 1806
4738.95 1668
4739.60 1611
4740.25 1686
4740.90 1623
4741.55 1638
4742.20 1773
4742.85 1613
4743.50 1750
4744.15 1660
4744.80 1751
4745.45 1612
4746.10 1644
4746.75 1714
4747.40 1732
4748.05 1797
4748.70 1766
4749.35 1814
4750.00 1777
4750.65 1838
4751.30 1696
4751.95 1687
4752.60 1687
4753.25 1805
4753.90 1977
4754.55 1835
4755.20 1770
4755.85 1728
4756.50 1731
4757.15 1610
4757.80 1666
4758.45 1654
4759.10 1623
4759.76 1631
4760.41 1743
4761.06 1544
4761.71 1701
4762.36 1637
4763.01 1468
4763.66 1619
4764.31 1697
4764.96 1733
4765.62 1655
4766.27 1631
4766.92 1608
4767.57 1703
4768.22 1898
4768.87 1830
4769.52 1765
4770.17 1836
4770.83 1819
4771.48 1677
4772.13 1577
4772.78 1665
4773.43 1757
4774.08 1660
4774.74 1640
4775.39 1558
4776.04 1586
4776.69 1629
4777.34 1537
4778.00 1481
4778.65 1467
4779.30 1601
4779.95 1465
4780.61 1557
4781.26 1379
4781.91 1558
4782.56 1696
4783.21 1678
4783.87 1581
4784.52 1553
4785.17 1472
4785.82 1508
4786.48 1414
4787.13 1467
4787.78 1490
4788.44 1490
4789.09 1534
4789.74 1443
4790.39 1384
4791.05 1582
4791.70 1601
4792.35 1602
4793.01 1525
4793.66 1570
4794.31 1463
4794.97 1541
4795.62 1490
4796.27 1391
4796.93 1520
4797.58 1426
4798.23 1510
4798.89 1535
4799.54 1580
4800.19 1512
4800.85 1420
4801.50 1509
4802.15 1464
4802.81 1471
4803.46 1518
4804.12 1564
4804.77 1570
4805.42 1582
4806.08 1626
4806.73 1604
4807.39 1522
4808.04 1547
4808.69 1681
4809.35 1642
4810.00 1646
4810.66 1571
4811.31 1529
4811.97 1568
4812.62 1663
4813.27 1507
4813.93 1594
4814.58 1636
4815.24 1579
4815.89 1645
4816.55 1689
4817.20 1636
4817.86 1682
4818.51 1670
4819.17 1608
4819.82 1757
4820.48 1631
4821.13 1689
4821.79 1581
4822.44 1775
4823.10 1698
4823.75 1760
4824.41 1914
4825.06 1852
4825.72 1742
4826.37 1654
4827.03 1839
4827.68 1878
4828.34 1903
4828.99 1877
4829.65 1849
4830.31 1827
4830.96 1701
4831.62 1774
4832.27 1712
4832.93 1718
4833.58 1727
4834.24 1752
4834.90 1854
4835.55 2024
4836.21 2083
4836.86 2227
4837.52 2261
4838.18 2387
4838.83 2433
4839.49 2542
4840.15 2722
4840.80 2627
4841.46 2551
4842.11 2296
4842.77 2286
4843.43 2148
4844.08 2230
4844.74 2094
4845.40 1974
4846.05 1932
4846.71 1856
4847.37 1895
4848.02 1886
4848.68 1901
4849.34 1813
4850.00 1758
4850.65 1681
4851.31 1760
4851.97 1735
4852.62 1779
4853.28 1626
4853.94 1762
4854.60 1940
4855.25 1815
4855.91 1857
4856.57 1928
4857.22 2020
4857.88 1909
4858.54 1828
4859.20 1915
4859.86 1982
4860.51 1917
4861.17 1892
4861.83 1964
4862.49 2018
4863.14 1847
4863.80 1998
4864.46 1954
4865.12 1924
4865.78 1921
4866.43 2036
4867.09 2100
4867.75 2121
4868.41 2129
4869.07 2047
4869.72 2036
4870.38 2023
4871.04 1833
4871.70 1860
4872.36 2015
4873.02 2024
4873.68 1964
4874.33 2110
4874.99 2110
4875.65 2069
4876.31 2124
4876.97 2263
4877.63 2373
4878.29 2220
4878.95 2154
4879.60 2265
4880.26 2265
4880.92 2359
4881.58 2362
4882.24 2307
4882.90 2313
4883.56 2394
4884.22 2295
4884.88 2089
4885.54 2081
4886.20 1817
4886.86 1796
4887.52 1732
4888.18 1688
4888.83 1787
4889.49 1807
4890.15 1857
4890.81 1993
4891.47 1961
4892.13 1909
4892.79 1853
4893.45 1906
4894.11 1988
4894.77 1961
4895.43 1907
4896.09 2082
4896.75 1923
4897.41 1955
4898.07 1925
4898.73 1789
4899.39 1896
4900.05 2006
4900.72 1987
4901.38 2077
4902.04 2003
4902.70 1859
4903.36 1876
4904.02 1835
4904.68 1827
4905.34 1872
4906.00 1850
4906.66 1925
4907.32 1796
4907.98 1668
4908.64 1819
4909.30 1852
4909.97 1761
4910.63 1704
4911.29 1772
4911.95 1717
4912.61 1671
4913.27 1625
4913.93 1678
4914.59 1672
4915.26 1660
4915.92 1644
4916.58 1693
4917.24 1795
4917.90 1770
4918.56 1719
4919.22 1677
4919.89 1678
4920.55 1588
4921.21 1780
4921.87 1572
4922.53 1563
4923.20 1623
4923.86 1475
4924.52 1510
4925.18 1524
4925.84 1606
4926.51 1621
4927.17 1589
4927.83 1543
4928.49 1556
4929.15 1707
4929.82 1628
4930.48 1669
4931.14 1702
4931.80 1552
4932.47 1483
4933.13 1767
4933.79 1639
4934.45 1691
4935.12 1623
4935.78 1701
4936.44 1614
4937.11 1753
4937.77 1701
4938.43 1623
4939.09 1716
4939.76 1697
4940.42 1700
4941.08 1788
4941.75 1727
4942.41 1812
4943.07 1902
4943.74 1804
4944.40 1719
4945.06 1639
4945.73 1732
4946.39 1683
4947.05 1570
4947.72 1710
4948.38 1755
4949.04 1682
4949.71 1649
4950.37 1642
4951.04 1590
4951.70 1643
4952.36 1593
4953.03 1555
4953.69 1633
4954.36 1619
4955.02 1688
4955.68 1657
4956.35 1541
4957.01 1622
4957.68 1579
4958.34 1718
4959.00 1643
4959.67 1638
4960.33 1702
4961.00 1661
4961.66 1821
4962.33 1886
4962.99 1901
4963.66 2056
4964.32 2288
4964.99 2438
4965.65 2299
4966.31 2447
4966.98 2425
4967.64 2377
4968.31 2359
4968.97 2333
4969.64 2234
4970.30 2066
4970.97 1996
4971.64 2066
4972.30 2052
4972.97 2045
4973.63 2003
4974.30 2219
4974.96 2198
4975.63 2057
4976.29 1829
4976.96 1914
4977.62 2203
4978.29 1998
4978.95 1782
4979.62 1872
4980.29 1862
4980.95 1980
4981.62 2060
4982.28 2302
4982.95 2401
4983.62 2530
4984.28 2642
4984.95 2903
4985.61 3196
4986.28 3391
4986.95 3478
4987.61 3648
4988.28 3789
4988.94 3895
4989.61 3578
4990.28 3359
4990.94 3136
4991.61 2976
4992.28 2575
4992.94 2428
4993.61 1946
4994.28 1906
4994.94 1993
4995.61 1907
4996.28 1722
4996.94 1685
4997.61 1587
4998.28 1481
4998.95 1541
4999.61 1541
5000.28 1658
5000.95 1706
5001.61 1407
5002.28 1513
5002.95 1428
5003.62 1370
5004.28 1492
5004.95 1399
5005.62 1369
5006.29 1438
5006.95 1499
5007.62 1315
5008.29 1397
5008.96 1466
5009.62 1567
5010.29 1507
5010.96 1422
5011.63 1523
5012.29 1720
5012.96 1769
5013.63 1830
5014.30 1948
5014.97 1731
5015.63 1703
5016.30 1526
5016.97 1666
5017.64 1708
5018.31 1761
5018.98 1682
5019.64 1665
5020.31 1794
5020.98 1833
5021.65 2005
5022.32 2122
5022.99 2067
5023.66 2450
5024.32 2476
5024.99 2431
5025.66 2573
5026.33 2498
5027.00 2493
5027.67 2229
5028.34 2211
5029.01 2145
5029.67 1998
5030.34 1839
5031.01 1851
5031.68 1824
5032.35 1685
5033.02 1616
5033.69 1592
5034.36 1538
5035.03 1632
5035.70 1629
5036.37 1593
5037.04 1650
5037.71 1761
5038.38 1637
5039.05 1576
5039.72 1660
5040.39 1658
5041.06 1538
5041.73 1545
5042.40 1538
5043.07 1515
5043.74 1468
5044.41 1468
5045.08 1386
5045.75 1471
5046.42 1568
5047.09 1471
5047.76 1506
5048.43 1473
5049.10 1405
5049.77 1566
5050.44 1548
5051.11 1536
5051.78 1616
5052.45 1463
5053.12 1473
5053.79 1479
5054.46 1497
5055.13 1582
5055.80 1641
5056.47 1443
5057.14 1449
5057.82 1565
5058.49 1579
5059.16 1487
5059.83 1322
5060.50 1382
5061.17 1377
5061.84 1461
5062.51 1494
5063.18 1522
5063.86 1533
5064.53 1537
5065.20 1453
5065.87 1580
5066.54 1448
5067.21 1419
5067.88 1535
5068.56 1639
5069.23 1347
5069.90 1467
5070.57 1457
5071.24 1491
5071.91 1526
5072.59 1453
5073.26 1467
5073.93 1425
5074.60 1382
5075.27 1432
5075.95 1431
5076.62 1532
5077.29 1514
5077.96 1456
5078.64 1491
5079.31 1440
5079.98 1510
5080.65 1494
5081.33 1753
5082.00 1831
5082.67 1749
5083.34 1663
5084.02 1662
5084.69 1887
5085.36 1789
5086.03 1633
5086.71 1505
5087.38 1454
5088.05 1554
5088.73 1496
5089.40 1693
5090.07 1812
5090.74 1840
5091.42 1760
5092.09 1991
5092.76 1839
5093.44 2008
5094.11 2089
5094.78 2084
5095.46 2129
5096.13 2099
5096.80 2100
5097.48 1887
5098.15 1834
5098.83 1785
5099.50 1781
5100.17 1581
5100.85 1599
5101.52 1592
5102.19 1518
5102.87 1596
5103.54 1485
5104.22 1412
5104.89 1693
5105.56 1745
5106.24 1742
5106.91 1819
5107.59 1815
5108.26 1671
5108.93 1671
5109.61 1661
5110.28 1572
5110.96 1632
5111.63 1637
5112.31 1517
5112.98 1549
5113.66 1582
5114.33 1496
5115.01 1371
5115.68 1587
5116.36 1497
5117.03 1495
5117.70 1640
5118.38 1571
5119.05 1548
5119.73 1487
5120.40 1593
5121.08 1690
5121.76 1629
5122.43 1596
5123.11 1633
5123.78 1693
5124.46 1587
5125.13 1573
5125.81 1588
5126.48 1642
5127.16 1379
5127.83 1615
5128.51 1687
5129.18 1640
5129.86 1530
5130.54 1504
5131.21 1639
5131.89 1682
5132.56 1650
5133.24 1731
5133.92 1821
5134.59 1834
5135.27 1943
5135.94 2067
5136.62 1880
5137.30 1988
5137.97 1820
5138.65 1873
5139.32 1750
5140.00 1702
5140.68 1672
5141.35 1693
5142.03 1608
5142.71 1573
5143.38 1501
5144.06 1550
5144.74 1469
5145.41 1510
5146.09 1491
5146.77 1297
5147.44 1394
5148.12 1567
5148.80 1636
5149.47 1516
5150.15 1486
5150.83 1470
5151.51 1595
5152.18 1528
5152.86 1473
5153.54 1448
5154.21 1467
5154.89 1505
5155.57 1452
5156.25 1492
5156.92 1408
5157.60 1342
5158.28 1469
5158.96 1310
5159.63 1321
5160.31 1270
5160.99 1395
5161.67 1469
5162.35 1365
5163.02 1330
5163.70 1282
5164.38 1308
5165.06 1372
5165.74 1405
5166.41 1352
5167.09 1247
5167.77 1389
5168.45 1442
5169.13 1412
5169.80 1396
5170.48 1383
5171.16 1316
5171.84 1366
5172.52 1535
5173.20 1333
5173.88 1396
5174.55 1371
5175.23 1622
5175.91 1533
5176.59 1320
5177.27 1395
5177.95 1509
5178.63 1565
5179.31 1469
5179.98 1523
5180.66 1603
5181.34 1584
5182.02 1569
5182.70 1486
5183.38 1641
5184.06 1430
5184.74 1490
5185.42 1500
5186.10 1415
5186.78 1316
5187.46 1243
5188.14 1277
5188.82 1407
5189.50 1428
5190.17 1389
5190.85 1395
5191.53 1335
5192.21 1284
5192.89 1348
5193.57 1455
5194.25 1347
5194.93 1500
5195.61 1382
5196.29 1481
5196.97 1438
5197.65 1315
5198.33 1260
5199.01 1220
5199.69 1304
5200.38 1368
5201.06 1239
5201.74 1235
5202.42 1232
5203.10 1321
5203.78 1356
5204.46 1274
5205.14 1385
5205.82 1303
5206.50 1270
5207.18 1365
5207.86 1550
5208.54 1495
5209.22 1395
5209.90 1563
5210.59 1485
5211.27 1443
5211.95 1643
5212.63 1714
5213.31 1682
5213.99 1684
5214.67 1680
5215.35 1726
5216.03 1778
5216.72 1846
5217.40 1685
5218.08 1860
5218.76 1742
5219.44 1675
5220.12 1621
5220.81 1716
5221.49 1647
5222.17 1613
5222.85 1605
5223.53 1702
5224.21 1496
5224.90 1546
5225.58 1596
5226.26 1797
5226.94 1706
5227.62 1644
5228.31 1642
5228.99 1587
5229.67 1469
5230.35 1539
5231.04 1457
5231.72 1426
5232.40 1411
5233.08 1358
5233.77 1414
5234.45 1353
5235.13 1573
5235.81 1475
5236.50 1428
5237.18 1441
5237.86 1438
5238.54 1481
5239.23 1505
5239.91 1573
5240.59 1445
5241.28 1535
5241.96 1667
5242.64 1678
5243.33 1559
5244.01 1550
5244.69 1642
5245.37 1598
5246.06 1415
5246.74 1470
5247.42 1563
5248.11 1531
5248.79 1537
5249.48 1539
5250.16 1551
5250.84 1629
5251.53 1573
5252.21 1757
5252.89 1756
5253.58 1831
5254.26 1873
5254.95 1827
5255.63 1772
5256.31 1901
5257.00 1663
5257.68 1605
5258.37 1643
5259.05 1618
5259.73 1469
5260.42 1653
5261.10 1644
5261.79 1837
5262.47 1688
5263.16 1687
5263.84 1634
5264.52 1741
5265.21 1784
5265.89 1700
5266.58 1776
5267.26 1638
5267.95 1646
5268.63 1632
5269.32 1617
5270.00 1647
5270.69 1632
5271.37 1635
5272.06 1650
5272.74 1650
5273.43 1688
5274.11 1498
5274.80 1523
5275.48 1386
5276.17 1405
5276.85 1528
5277.54 1535
5278.22 1564
5278.91 1675
5279.59 1682
5280.28 1612
5280.97 1767
5281.65 1893
5282.34 1922
5283.02 2010
5283.71 2023
5284.39 1912
5285.08 1986
5285.77 1873
5286.45 1666
5287.14 1626
5287.82 1482
5288.51 1598
5289.20 1654
5289.88 1547
5290.57 1464
5291.25 1497
5291.94 1466
5292.63 1486
5293.31 1600
5294.00 1470
5294.69 1398
5295.37 1379
5296.06 1511
5296.75 1513
5297.43 1639
5298.12 1717
5298.81 1686
5299.49 1756
5300.18 1692
5300.87 1677
5301.55 1755
5302.24 1792
5302.93 1638
5303.62 1686
5304.30 1681
5304.99 1801
5305.68 1921
5306.36 1806
5307.05 1728
5307.74 1906
5308.43 2002
5309.11 1919
5309.80 1886
5310.49 1828
5311.18 1954
5311.86 2065
5312.55 2075
5313.24 1782
5313.93 1764
5314.61 1873
5315.30 1847
5315.99 1686
5316.68 1674
5317.37 1657
5318.05 1768
5318.74 1805
5319.43 1592
5320.12 1855
5320.81 1990
5321.49 1943
5322.18 2234
5322.87 2209
5323.56 2263
5324.25 2255
5324.94 2198
5325.62 2258
5326.31 2162
5327.00 2081
5327.69 1903
5328.38 1910
5329.07 1849
5329.76 2008
5330.44 2081
5331.13 2023
5331.82 2152
5332.51 2181
5333.20 2101
5333.89 2147
5334.58 2149
5335.27 2123
5335.96 2362
5336.65 2243
5337.34 2063
5338.02 2090
5338.71 2183
5339.40 2363
5340.09 2333
5340.78 2255
5341.47 2407
5342.16 2450
5342.85 2506
5343.54 2735
5344.23 2792
5344.92 2782
5345.61 2814
5346.30 3017
5346.99 3145
5347.68 3106
5348.37 3334
5349.06 3887
5349.75 4355
5350.44 5137
5351.13 5632
5351.82 6483
5352.51 7725
5353.20 8156
5353.89 8635
5354.58 8765
5355.27 8490
5355.96 7996
5356.65 7152
5357.34 6175
5358.03 5284
5358.72 4517
5359.41 3829
5360.11 3366
5360.80 2782
5361.49 2446
5362.18 2357
5362.87 2179
5363.56 2127
5364.25 2197
5364.94 2122
5365.63 2403
5366.32 2452
5367.01 2486
5367.71 2624
5368.40 2615
5369.09 2714
5369.78 2589
5370.47 2509
5371.16 2548
5371.85 2626
5372.55 2188
5373.24 2012
5373.93 2216
5374.62 2100
5375.31 1882
5376.00 1727
5376.70 1764
5377.39 1697
5378.08 1797
5378.77 1841
5379.46 1711
5380.15 1835
5380.85 1742
5381.54 1921
5382.23 1902
5382.92 1775
5383.62 1791
5384.31 1660
5385.00 1808
5385.69 1757
5386.38 1622
5387.08 1677
5387.77 1721
5388.46 1777
5389.16 1790
5389.85 1815
5390.54 1838
5391.23 1877
5391.93 1890
5392.62 1900
5393.31 1872
5394.00 1827
5394.70 1738
5395.39 1773
5396.08 1889
5396.78 1748
5397.47 1674
5398.16 1678
5398.86 1718
5399.55 1512
5400.24 1532
5400.94 1710
5401.63 1615
5402.32 1597
5403.02 1603
5403.71 1703
5404.40 1572
5405.10 1558
5405.79 1501
5406.48 1595
5407.18 1731
5407.87 1567
5408.57 1563
5409.26 1542
5409.95 1632
5410.65 1707
5411.34 1640
5412.04 1538
5412.73 1570
5413.42 1558
5414.12 1429
5414.81 1436
5415.51 1543
5416.20 1469
5416.89 1490
5417.59 1466
5418.28 1554
5418.98 1517
5419.67 1398
5420.37 1503
5421.06 1520
5421.76 1384
5422.45 1401
5423.15 1456
5423.84 1590
5424.54 1477
5425.23 1415
5425.93 1529
5426.62 1634
5427.32 1504
5428.01 1510
5428.71 1363
5429.40 1542
5430.10 1661
5430.79 1528
5431.49 1572
5432.18 1694
5432.88 1667
5433.57 1666
5434.27 1590
5434.96 1534
5435.66 1516
5436.36 1677
5437.05 1672
5437.75 1666
5438.44 1643
5439.14 1774
5439.83 1680
5440.53 1627
5441.23 1616
5441.92 1759
5442.62 1711
5443.31 1812
5444.01 1664
5444.71 1762
5445.40 1606
5446.10 1651
5446.79 1589
5447.49 1701
5448.19 1648
5448.88 1694
5449.58 1832
5450.28 1831
5450.97 1846
5451.67 1871
5452.37 1981
5453.06 2023
5453.76 2230
5454.46 2132
5455.15 2136
5455.85 1965
5456.55 1942
5457.24 1928
5457.94 1767
5458.64 1836
5459.34 1666
5460.03 1663
5460.73 1890
5461.43 1844
5462.12 1691
5462.82 1667
5463.52 1867
5464.22 1863
5464.91 1803
5465.61 1892
5466.31 1897
5467.01 1921
5467.70 2064
5468.40 1892
5469.10 1867
5469.80 1950
5470.49 1895
5471.19 1917
5471.89 1761
5472.59 1778
5473.29 1902
5473.98 1986
5474.68 2012
5475.38 1952
5476.08 1922
5476.78 1944
5477.48 2028
5478.17 2062
5478.87 1955
5479.57 2063
5480.27 2351
5480.97 2331
5481.67 2591
5482.36 2565
5483.06 2687
5483.76 2718
5484.46 2672
5485.16 2793
5485.86 2621
5486.56 2486
5487.26 2308
5487.95 2384
5488.65 2377
5489.35 2403
5490.05 2313
5490.75 2345
5491.45 2385
5492.15 2379
5492.85 2410
5493.55 2461
5494.25 2499
5494.95 2542
5495.65 2377
5496.34 2595
5497.04 2495
5497.74 2406
5498.44 2561
5499.14 2758
5499.84 2703
5500.54 2942
5501.24 3493
5501.94 3746
5502.64 4155
5503.34 4177
5504.04 4625
5504.74 4574
5505.44 4253
5506.14 3690
5506.84 3546
5507.54 3353
5508.24 3116
5508.94 2851
5509.64 2592
5510.34 2756
5511.04 2695
5511.74 2716
5512.44 2626
5513.14 2722
5513.85 2642
5514.55 2625
5515.25 2342
5515.95 2496
5516.65 2403
5517.35 2305
5518.05 2326
5518.75 2128
5519.45 2145
5520.15 2166
5520.85 2097
5521.55 2106
5522.26 1947
5522.96 1850
5523.66 1983
5524.36 1725
5525.06 1760
5525.76 1884
5526.46 1924
5527.16 1939
5527.87 1857
5528.57 1883
5529.27 1866
5529.97 1799
5530.67 1675
5531.37 1711
5532.08 1560
5532.78 1633
5533.48 1734
5534.18 1655
5534.88 1719
5535.58 1569
5536.29 1624
5536.99 1530
5537.69 1462
5538.39 1507
5539.10 1581
5539.80 1580
5540.50 1670
5541.20 1614
5541.90 1703
5542.61 1755
5543.31 1556
5544.01 1643
5544.71 1678
5545.42 1648
5546.12 1461
5546.82 1434
5547.52 1560
5548.23 1498
5548.93 1575
5549.63 1531
5550.34 1367
5551.04 1370
5551.74 1518
5552.44 1571
5553.15 1573
5553.85 1602
5554.55 1636
5555.26 1535
5555.96 1541
5556.66 1636
5557.37 1630
5558.07 1444
5558.77 1657
5559.48 1689
5560.18 1688
5560.88 1633
5561.59 1480
5562.29 1547
5563.00 1682
5563.70 1644
5564.40 1655
5565.11 1791
5565.81 1639
5566.51 1710
5567.22 1824
5567.92 1785
5568.63 1840
5569.33 1883
5570.03 1699
5570.74 1727
5571.44 1746
5572.15 1798
5572.85 1834
5573.56 1780
5574.26 1819
5574.96 1772
5575.67 1759
5576.37 1725
5577.08 1700
5577.78 1788
5578.49 1787
5579.19 1767
5579.90 1724
5580.60 1716
5581.31 1645
5582.01 1755
5582.72 1793
5583.42 1652
5584.13 1591
5584.83 1557
5585.54 1583
5586.24 1546
5586.95 1478
5587.65 1663
5588.36 1465
5589.06 1533
5589.77 1441
5590.47 1429
5591.18 1407
5591.88 1519
5592.59 1482
5593.30 1341
5594.00 1546
5594.71 1451
5595.41 1447
5596.12 1339
5596.82 1355
5597.53 1478
5598.24 1367
5598.94 1373
5599.65 1429
5600.35 1331
5601.06 1421
5601.77 1472
5602.47 1378
5603.18 1507
5603.89 1475
5604.59 1510
5605.30 1318
5606.00 1351
5606.71 1442
5607.42 1582
5608.12 1560
5608.83 1419
5609.54 1523
5610.24 1456
5610.95 1480
5611.66 1448
5612.36 1340
5613.07 1360
5613.78 1330
5614.48 1488
5615.19 1442
5615.90 1468
5616.61 1443
5617.31 1561
5618.02 1482
5618.73 1442
5619.43 1347
5620.14 1353
5620.85 1411
5621.56 1317
5622.26 1457
5622.97 1423
5623.68 1477
5624.39 1352
5625.09 1396
5625.80 1285
5626.51 1367
5627.22 1409
5627.92 1482
5628.63 1309
5629.34 1322
5630.05 1342
5630.76 1329
5631.46 1316
5632.17 1306
5632.88 1271
5633.59 1317
5634.30 1249
5635.01 1298
5635.71 1502
5636.42 1490
5637.13 1355
5637.84 1384
5638.55 1344
5639.26 1236
5639.96 1356
5640.67 1444
5641.38 1524
5642.09 1433
5642.80 1505
5643.51 1599
5644.22 1548
5644.93 1479
5645.63 1536
5646.34 1598
5647.05 1513
5647.76 1433
5648.47 1492
5649.18 1383
5649.89 1459
5650.60 1528
5651.31 1422
5652.02 1471
5652.73 1649
5653.43 1411
5654.14 1435
5654.85 1466
5655.56 1499
5656.27 1702
5656.98 1725
5657.69 1628
5658.40 1464
5659.11 1581
5659.82 1702
5660.53 1747
5661.24 1838
5661.95 1680
5662.66 1559
5663.37 1661
5664.08 1683
5664.79 1702
5665.50 1520
5666.21 1390
5666.92 1470
5667.63 1480
5668.34 1384
5669.05 1567
5669.76 1577
5670.47 1693
5671.18 1747
5671.89 1641
5672.61 1723
5673.32 1758
5674.03 1948
5674.74 1929
5675.45 1980
5676.16 1648
5676.87 1812
5677.58 1709
5678.29 1609
5679.00 1565
5679.71 1529
5680.42 1583
5681.14 1623
5681.85 1706
5682.56 1580
5683.27 1568
5683.98 1503
5684.69 1719
5685.40 1496
5686.11 1601
5686.83 1524
5687.54 1517
5688.25 1636
5688.96 1641
5689.67 1603
5690.38 1491
5691.10 1547
5691.81 1575
5692.52 1523
5693.23 1683
5693.94 1446
5694.66 1396
5695.37 1478
5696.08 1500
5696.79 1413
5697.50 1389
5698.22 1293
5698.93 1464
5699.64 1551
5700.35 1394
5701.07 1412
5701.78 1332
5702.49 1460
5703.20 1395
5703.92 1442
5704.63 1335
5705.34 1354
5706.05 1338
5706.77 1365
5707.48 1405
5708.19 1410
5708.90 1359
5709.62 1312
5710.33 1289
5711.04 1370
5711.76 1351
5712.47 1239
5713.18 1355
5713.90 1439
5714.61 1386
5715.32 1424
5716.04 1553
5716.75 1439
5717.46 1420
5718.18 1452
5718.89 1386
5719.60 1383
5720.32 1485
5721.03 1493
5721.74 1520
5722.46 1640
5723.17 1562
5723.89 1420
5724.60 1480
5725.31 1414
5726.03 1342
5726.74 1589
5727.45 1630
5728.17 1580
5728.88 1451
5729.60 1495
5730.31 1625
5731.03 1545
5731.74 1525
5732.45 1619
5733.17 1638
5733.88 1570
5734.60 1674
5735.31 1545
5736.03 1685
5736.74 1618
5737.46 1642
5738.17 1815
5738.89 1635
5739.60 1661
5740.31 1678
5741.03 1696
5741.74 1720
5742.46 1710
5743.17 1688
5743.89 1795
5744.60 1765
5745.32 1696
5746.04 1634
5746.75 1658
5747.47 1675
5748.18 1726
5748.90 1613
5749.61 1621
5750.33 1700
5751.04 1913
5751.76 1929
5752.47 1921
5753.19 1986
5753.91 2005
5754.62 2147
5755.34 2067
5756.05 2192
5756.77 2172
5757.48 2068
5758.20 1945
5758.92 2183
5759.63 2232
5760.35 2153
5761.06 2114
5761.78 2009
5762.50 2121
5763.21 2126
5763.93 2126
5764.65 2153
5765.36 2112
5766.08 2170
5766.79 2152
5767.51 2193
5768.23 2245
5768.94 2106
5769.66 2097
5770.38 2213
5771.09 2111
5771.81 2193
5772.53 2277
5773.25 2448
5773.96 2568
5774.68 2418
5775.40 2306
5776.11 2387
5776.83 2562
5777.55 2680
5778.26 2634
5778.98 2540
5779.70 2797
5780.42 2809
5781.13 2728
5781.85 2952
5782.57 2983
5783.29 2787
5784.00 2815
5784.72 3167
5785.44 3043
5786.16 3042
5786.87 3211
5787.59 3178
5788.31 3193
5789.03 3130
5789.75 3292
5790.46 3598
5791.18 3572
5791.90 3855
5792.62 3965
5793.34 4389
5794.05 4702
5794.77 5014
5795.49 5427
5796.21 5343
5796.93 5604
5797.65 5846
5798.36 6696
5799.08 8518
5799.80 10382
5800.52 12875
5801.24 15869
5801.96 19495
5802.68 22429
5803.39 24550
5804.11 24505
5804.83 24197
5805.55 22247
5806.27 18941
5806.99 15439
5807.71 12913
5808.43 10931
5809.15 9557
5809.87 9060
5810.58 9120
5811.30 8948
5812.02 8983
5812.74 8696
5813.46 8295
5814.18 8315
5814.90 8433
5815.62 8473
5816.34 8702
5817.06 8422
5817.78 8466
5818.50 8018
5819.22 7740
5819.94 7727
5820.66 7197
5821.38 6570
5822.10 6356
5822.82 6088
5823.54 5562
5824.26 5361
5824.98 5224
5825.70 5174
5826.42 5106
5827.14 4906
5827.86 4826
5828.58 4462
5829.30 4404
5830.02 3956
5830.74 3900
5831.46 3840
5832.18 3913
5832.90 3874
5833.62 3772
5834.34 3590
5835.06 3280
5835.78 3152
5836.51 3210
5837.23 3198
5837.95 3160
5838.67 3196
5839.39 3260
5840.11 3070
5840.83 2945
5841.55 2949
5842.27 3167
5842.99 3114
5843.72 3093
5844.44 3052
5845.16 3045
5845.88 2867
5846.60 2682
5847.32 2477
5848.04 2630
5848.77 2752
5849.49 2731
5850.21 2727
5850.93 2699
5851.65 2756
5852.37 2639
5853.10 2626
5853.82 2433
5854.54 2516
5855.26 2583
5855.98 2537
5856.71 2505
5857.43 2722
5858.15 2666
5858.87 2441
5859.59 2399
5860.32 2343
5861.04 2508
5861.76 2429
5862.48 2556
5863.21 2368
5863.93 2180
5864.65 2377
5865.37 2417
5866.10 2453
5866.82 2453
5867.54 2470
5868.27 2376
5868.99 2242
5869.71 2513
5870.43 2577
5871.16 2492
5871.88 2298
5872.60 2560
5873.33 2673
5874.05 2669
5874.77 2695
5875.50 2972
5876.22 2956
5876.94 2771
5877.67 2620
5878.39 2795
5879.11 2864
5879.84 2888
5880.56 3085
5881.28 2917
5882.01 2811
5882.73 2898
5883.45 2618
5884.18 2566
5884.90 2645
5885.62 2466
5886.35 2590
5887.07 2576
5887.80 2530
5888.52 2599
5889.24 2634
5889.97 2619
5890.69 2641
5891.42 2387
5892.14 2234
5892.87 2271
5893.59 2376
5894.31 2363
5895.04 2282
5895.76 2438
5896.49 2311
5897.21 2207
5897.94 2191
5898.66 2054
5899.39 2068
5900.11 2124
5900.84 2039
5901.56 2030
5902.29 2002
5903.01 2115
5903.74 2100
5904.46 1971
5905.19 1952
5905.91 1987
5906.64 1787
5907.36 1774
5908.09 1947
5908.81 1891
5909.54 1838
5910.26 1827
5910.99 1875
5911.71 1851
5912.44 1769
5913.16 1803
5913.89 1798
5914.61 1770
5915.34 1677
5916.07 1682
5916.79 1704
5917.52 1684
5918.24 1790
5918.97 1855
5919.70 1647
5920.42 1543
5921.15 1625
5921.87 1667
5922.60 1624
5923.33 1570
5924.05 1484
5924.78 1567
5925.50 1692
5926.23 1681
5926.96 1609
5927.68 1604
5928.41 1687
5929.14 1636
5929.86 1563
5930.59 1638
5931.32 1584
5932.04 1557
5932.77 1644
5933.50 1691
5934.22 1711
5934.95 1616
5935.68 1723
5936.40 1775
5937.13 1967
5937.86 1977
5938.59 1886
5939.31 1949
5940.04 1952
5940.77 1935
5941.49 2040
5942.22 2020
5942.95 1959
5943.68 1851
5944.40 1830
5945.13 1823
5945.86 1904
5946.59 1991
5947.31 1882
5948.04 1820
5948.77 1784
5949.50 1825
5950.22 1799
5950.95 1808
5951.68 1821
5952.41 1870
5953.14 1954
5953.86 1923
5954.59 2154
5955.32 2183
5956.05 2023
5956.78 1996
5957.51 2114
5958.23 1992
5958.96 2072
5959.69 1941
5960.42 1837
5961.15 1979
5961.88 1959
5962.60 2045
5963.33 2034
5964.06 1996
5964.79 1939
5965.52 2028
5966.25 2124
5966.98 2217
5967.71 2238
5968.43 2512
5969.16 2663
5969.89 2654
5970.62 2744
5971.35 2743
5972.08 2800
5972.81 2633
5973.54 2371
5974.27 2280
5975.00 2335
5975.73 2205
5976.46 2208
5977.19 2187
5977.91 2197
5978.64 2262
5979.37 2166
5980.10 2318
5980.83 2415
5981.56 2324
5982.29 2315
5983.02 2422
5983.75 2454
5984.48 2366
5985.21 2364
5985.94 2266
5986.67 2330
5987.40 2403
5988.13 2312
5988.86 2368
5989.59 2102
5990.32 2150
5991.05 2131
5991.78 2237
5992.51 2243
5993.24 2212
5993.97 2286
5994.71 2328
5995.44 2642
5996.17 2375
5996.90 2378
5997.63 2390
5998.36 2449
5999.09 2332
5999.82 2330
6000.55 2157
6001.28 2487
6002.01 2471
6002.74 2435
6003.48 2425
6004.21 2404
6004.94 2406
6005.67 2365
6006.40 2258
6007.13 2322
6007.86 2516
6008.59 2634
6009.33 2877
6010.06 3240
6010.79 3378
6011.52 3816
6012.25 3849
6012.98 4309
6013.71 4580
6014.45 4921
6015.18 4969
6015.91 4844
6016.64 4617
6017.37 4386
6018.11 4148
6018.84 3844
6019.57 3482
6020.30 3094
6021.03 3017
6021.77 2726
6022.50 2505
6023.23 2351
6023.96 2280
6024.70 2069
6025.43 2029
6026.16 2068
6026.89 2131
6027.63 2085
6028.36 2053
6029.09 1918
6029.82 1927
6030.56 1870
6031.29 1811
6032.02 1834
6032.75 1791
6033.49 1733
6034.22 1720
6034.95 1786
6035.69 1744
6036.42 1896
6037.15 1746
6037.89 1882
6038.62 1780
6039.35 1882
6040.09 1871
6040.82 1863
6041.55 1890
6042.29 1995
6043.02 2050
6043.75 1956
6044.49 1887
6045.22 1885
6045.95 1982
6046.69 1948
6047.42 2086
6048.15 1868
6048.89 1885
6049.62 2043
6050.36 1973
6051.09 2138
6051.82 2138
6052.56 2138
6053.29 2134
6054.03 2203
6054.76 2308
6055.49 2183
6056.23 2159
6056.96 2154
6057.70 2073
6058.43 2154
6059.17 2052
6059.90 1999
6060.64 1998
6061.37 1875
6062.10 1786
6062.84 1831
6063.57 1807
6064.31 1756
6065.04 1765
6065.78 1789
6066.51 1802
6067.25 1748
6067.98 1938
6068.72 1928
6069.45 1836
6070.19 1890
6070.92 1908
6071.66 1806
6072.39 1746
6073.13 1728
6073.86 1711
6074.60 1657
6075.34 1669
6076.07 1643
6076.81 1673
6077.54 1607
6078.28 1536
6079.01 1551
6079.75 1549
6080.49 1561
6081.22 1599
6081.96 1603
6082.69 1674
6083.43 1667
6084.16 1615
6084.90 1624
6085.64 1669
6086.37 1596
6087.11 1540
6087.84 1603
6088.58 1601
6089.32 1527
6090.05 1585
6090.79 1539
6091.53 1500
6092.26 1592
6093.00 1625
6093.74 1632
6094.47 1639
6095.21 1621
6095.95 1658
6096.68 1647
6097.42 1742
6098.16 1654
6098.89 1484
6099.63 1465
6100.37 1614
6101.10 1611
6101.84 1483
6102.58 1401
6103.32 1449
6104.05 1564
6104.79 1546
6105.53 1618
6106.26 1556
6107.00 1508
6107.74 1506
6108.48 1599
6109.21 1582
6109.95 1580
6110.69 1637
6111.43 1564
6112.16 1599
6112.90 1557
6113.64 1659
6114.38 1586
6115.12 1574
6115.85 1597
6116.59 1643
6117.33 1683
6118.07 1683
6118.81 1827
6119.54 1705
6120.28 1609
6121.02 1643
6121.76 1642
6122.50 1674
6123.23 1843
6123.97 1746
6124.71 1662
6125.45 1805
6126.19 1766
6126.93 1702
6127.67 1902
6128.40 2006
6129.14 1901
6129.88 1787
6130.62 1681
6131.36 1710
6132.10 1795
6132.84 1682
6133.58 1762
6134.31 1801
6135.05 1881
6135.79 1837
6136.53 1740
6137.27 1711
6138.01 1688
6138.75 1838
6139.49 1850
6140.23 1830
6140.97 1818
6141.71 1702
6142.45 1711
6143.19 1786
6143.93 1844
6144.67 1681
6145.41 1746
6146.14 1611
6146.88 1764
6147.62 1795
6148.36 1852
6149.10 1768
6149.84 1758
6150.58 1769
6151.32 1875
6152.06 1810
6152.80 1723
6153.54 1850
6154.28 1844
6155.02 1811
6155.77 1806
6156.51 1941
6157.25 2018
6157.99 2061
6158.73 1911
6159.47 1889
6160.21 1731
6160.95 1805
6161.69 1908
6162.43 2029
6163.17 1970
6163.91 1939
6164.65 2121
6165.39 2136
6166.13 2223
6166.88 2229
6167.62 2307
6168.36 2584
6169.10 2484
6169.84 2572
6170.58 2510
6171.32 2504
6172.06 2682
6172.80 2574
6173.55 2517
6174.29 2387
6175.03 2348
6175.77 2321
6176.51 2276
6177.25 2308
6177.99 2181
6178.74 2302
6179.48 2105
6180.22 2240
6180.96 2192
6181.70 2210
6182.45 2414
6183.19 2458
6183.93 2560
6184.67 2663
6185.41 2472
6186.16 2464
6186.90 2539
6187.64 2491
6188.38 2539
6189.12 2280
6189.87 2417
6190.61 2521
6191.35 2534
6192.09 2612
6192.84 2551
6193.58 2651
6194.32 2858
6195.06 2863
6195.81 2894
6196.55 2922
6197.29 3035
6198.04 2970
6198.78 3061
6199.52 3130
6200.26 3013
6201.01 2988
6201.75 2900
6202.49 3036
6203.24 2983
6203.98 3024
6204.72 3120
6205.47 3440
6206.21 3734
6206.95 4095
6207.70 4865
6208.44 5844
6209.18 7094
6209.93 8851
6210.67 10472
6211.41 11896
6212.16 12995
6212.90 13299
6213.65 13158
6214.39 12729
6215.13 11798
6215.88 10114
6216.62 8707
6217.37 7173
6218.11 6318
6218.85 5380
6219.60 4572
6220.34 4222
6221.09 3871
6221.83 3587
6222.57 3632
6223.32 3793
6224.06 3958
6224.81 4024
6225.55 4387
6226.30 4670
6227.04 5026
6227.79 5332
6228.53 5421
6229.28 5632
6230.02 5005
6230.76 4882
6231.51 4319
6232.25 4164
6233.00 3754
6233.74 3220
6234.49 3034
6235.23 2841
6235.98 2718
6236.72 2763
6237.47 2645
6238.22 2829
6238.96 2918
6239.71 2819
6240.45 2658
6241.20 2812
6241.94 2923
6242.69 3065
6243.43 2989
6244.18 3023
6244.92 2971
6245.67 2862
6246.42 2957
6247.16 3040
6247.91 2891
6248.65 2940
6249.40 3220
6250.15 3320
6250.89 3472
6251.64 3598
6252.38 3672
6253.13 3802
6253.88 3584
6254.62 3356
6255.37 3231
6256.11 3253
6256.86 3252
6257.61 3061
6258.35 3381
6259.10 3299
6259.85 3143
6260.59 3180
6261.34 3236
6262.09 3108
6262.83 3192
6263.58 3091
6264.33 3020
6265.07 2873
6265.82 3048
6266.57 3307
6267.31 3310
6268.06 3427
6268.81 3969
6269.56 4238
6270.30 4521
6271.05 5089
6271.80 5353
6272.54 5764
6273.29 5383
6274.04 5290
6274.79 5021
6275.53 4633
6276.28 4310
6277.03 4127
6277.78 4284
6278.52 4235
6279.27 4226
6280.02 4171
6280.77 4039
6281.52 4053
6282.26 3827
6283.01 3630
6283.76 3186
6284.51 3086
6285.26 2854
6286.00 2753
6286.75 2719
6287.50 2551
6288.25 2454
6289.00 2411
6289.74 2544
6290.49 2695
6291.24 2718
6291.99 2870
6292.74 2990
6293.49 3006
6294.24 3077
6294.98 2879
6295.73 2863
6296.48 2906
6297.23 2763
6297.98 2849
6298.73 2647
6299.48 2551
6300.23 2572
6300.97 2453
6301.72 2252
6302.47 2412
6303.22 2257
6303.97 2326
6304.72 2254
6305.47 2193
6306.22 2357
6306.97 2322
6307.72 2217
6308.47 2263
6309.22 2284
6309.97 2174
6310.72 2313
6311.47 2331
6312.22 2307
6312.96 2325
6313.71 2368
6314.46 2348
6315.21 2356
6315.96 2321
6316.71 2359
6317.46 2174
6318.21 2288
6318.96 2267
6319.71 2334
6320.46 2259
6321.21 2083
6321.96 2187
6322.72 2229
6323.47 2198
6324.22 2005
6324.97 1979
6325.72 1966
6326.47 1943
6327.22 1909
6327.97 1854
6328.72 1861
6329.47 1922
6330.22 1846
6330.97 1837
6331.72 1729
6332.47 1695
6333.22 1892
6333.97 1850
6334.73 1816
6335.48 1807
6336.23 1857
6336.98 1941
6337.73 1804
6338.48 1762
6339.23 1803
6339.98 1779
6340.74 1824
6341.49 1720
6342.24 1761
6342.99 1698
6343.74 1806
6344.49 1829
6345.24 1753
6346.00 1793
6346.75 1850
6347.50 1778
6348.25 1795
6349.00 1788
6349.76 1894
6350.51 1787
6351.26 1822
6352.01 1906
6352.76 1950
6353.52 1905
6354.27 1965
6355.02 1939
6355.77 1850
6356.52 1989
6357.28 1949
6358.03 2100
6358.78 2049
6359.53 1791
6360.29 1779
6361.04 1882
6361.79 1944
6362.54 1891
6363.30 1838
6364.05 1931
6364.80 2024
6365.56 2026
6366.31 2069
6367.06 1997
6367.81 1944
6368.57 2003
6369.32 2014
6370.07 2062
6370.83 1925
6371.58 1836
6372.33 1831
6373.09 1831
6373.84 1923
6374.59 1855
6375.35 1907
6376.10 1807
6376.85 1852
6377.61 1867
6378.36 1819
6379.11 1889
6379.87 1751
6380.62 1895
6381.37 1852
6382.13 1781
6382.88 1717
6383.64 1891
6384.39 1831
6385.14 1946
6385.90 1868
6386.65 1806
6387.41 1752
6388.16 1638
6388.91 1817
6389.67 1933
6390.42 1889
6391.18 1942
6391.93 2043
6392.69 1998
6393.44 2079
6394.20 2237
6394.95 2204
6395.70 2119
6396.46 2067
6397.21 1887
6397.97 1856
6398.72 1843
6399.48 1640
6400.23 1645
6400.99 1486
6401.74 1607
6402.50 1521
6403.25 1437
6404.01 1430
6404.76 1605
6405.52 1574
6406.27 1606
6407.03 1671
6407.78 1542
6408.54 1675
6409.30 1570
6410.05 1698
6410.81 1497
6411.56 1530
6412.32 1522
6413.07 1577
6413.83 1632
6414.58 1470
6415.34 1478
6416.10 1585
6416.85 1697
6417.61 1477
6418.36 1581
6419.12 1546
6419.88 1497
6420.63 1430
6421.39 1386
6422.14 1506
6422.90 1517
6423.66 1542
6424.41 1527
6425.17 1484
6425.93 1479
6426.68 1547
6427.44 1638
6428.20 1585
6428.95 1524
6429.71 1410
6430.47 1462
6431.22 1411
6431.98 1441
6432.74 1502
6433.49 1498
6434.25 1509
6435.01 1488
6435.76 1461
6436.52 1541
6437.28 1350
6438.03 1427
6438.79 1530
6439.55 1401
6440.31 1445
6441.06 1574
6441.82 1531
6442.58 1489
6443.34 1512
6444.09 1434
6444.85 1423
6445.61 1376
6446.37 1451
6447.12 1405
6447.88 1386
6448.64 1346
6449.40 1441
6450.15 1401
6450.91 1291
6451.67 1326
6452.43 1359
6453.19 1426
6453.94 1302
6454.70 1352
6455.46 1416
6456.22 1388
6456.98 1401
6457.73 1444
6458.49 1401
6459.25 1399
6460.01 1307
6460.77 1420
6461.53 1498
6462.29 1419
6463.04 1524
6463.80 1538
6464.56 1447
6465.32 1535
6466.08 1448
6466.84 1429
6467.60 1437
6468.36 1297
6469.11 1501
6469.87 1481
6470.63 1320
6471.39 1304
6472.15 1371
6472.91 1489
6473.67 1499
6474.43 1295
6475.19 1388
6475.95 1394
6476.71 1502
6477.47 1553
6478.22 1525
6478.98 1359
6479.74 1521
6480.50 1555
6481.26 1498
6482.02 1320
6482.78 1347
6483.54 1441
6484.30 1463
6485.06 1499
6485.82 1436
6486.58 1475
6487.34 1503
6488.10 1509
6488.86 1459
6489.62 1412
6490.38 1364
6491.14 1359
6491.90 1413
6492.66 1530
6493.42 1623
6494.18 1608
6494.94 1574
6495.70 1568
6496.47 1664
6497.23 1728
6497.99 1811
6498.75 1859
6499.51 1793
6500.27 1807
6501.03 1651
6501.79 1745
6502.55 1764
6503.31 1688
6504.07 1886
6504.83 1852
6505.60 1778
6506.36 1842
6507.12 1749
6507.88 1797
6508.64 1789
6509.40 1977
6510.16 1996
6510.92 2012
6511.69 2036
6512.45 1900
6513.21 1946
6513.97 1919
6514.73 1863
6515.49 1960
6516.26 1962
6517.02 2061
6517.78 1995
6518.54 1990
6519.30 2076
6520.06 2175
6520.83 2256
6521.59 2255
6522.35 2307
6523.11 2401
6523.87 2542
6524.64 2717
6525.40 2849
6526.16 3080
6526.92 3040
6527.69 3102
6528.45 3377
6529.21 3492
6529.97 3346
6530.74 3398
6531.50 3464
6532.26 3229
6533.02 3028
6533.79 3042
6534.55 3293
6535.31 3525
6536.08 3781
6536.84 4191
6537.60 4774
6538.36 5390
6539.13 6014
6539.89 6258
6540.65 6409
6541.42 6349
6542.18 5559
6542.94 5139
6543.71 4499
6544.47 3937
6545.23 3460
6546.00 2901
6546.76 2645
6547.52 2444
6548.29 2151
6549.05 2057
6549.81 2091
6550.58 2174
6551.34 2128
6552.11 2047
6552.87 2026
6553.63 1935
6554.40 2100
6555.16 1960
6555.93 1995
6556.69 2044
6557.45 1969
6558.22 1946
6558.98 1848
6559.75 1886
6560.51 1985
6561.27 2059
6562.04 1967
6562.80 1988
6563.57 2126
6564.33 2224
6565.10 2286
6565.86 2482
6566.63 2628
6567.39 2644
6568.16 2672
6568.92 2814
6569.69 2588
6570.45 2643
6571.22 2606
6571.98 2454
6572.75 2386
6573.51 2239
6574.28 2178
6575.04 2152
6575.81 2171
6576.57 2219
6577.34 2246
6578.10 2189
6578.87 2271
6579.63 2245
6580.40 2263
6581.16 2293
6581.93 2387
6582.69 2433
6583.46 2411
6584.23 2303
6584.99 2346
6585.76 2435
6586.52 2396
6587.29 2300
6588.05 2253
6588.82 2135
6589.59 2361
6590.35 2535
6591.12 2563
6591.88 2637
6592.65 3014
6593.42 3032
6594.18 3353
6594.95 3648
6595.72 3818
6596.48 3939
6597.25 4033
6598.02 3972
6598.78 3884
6599.55 3744
6600.31 3520
6601.08 3357
6601.85 3072
6602.62 2767
6603.38 2718
6604.15 2501
6604.92 2365
6605.68 2278
6606.45 2369
6607.22 2226
6607.98 2180
6608.75 2139
6609.52 2100
6610.28 2097
6611.05 2162
6611.82 2041
6612.59 2022
6613.35 2006
6614.12 2075
6614.89 1975
6615.66 1993
6616.42 2033
6617.19 1971
6617.96 1985
6618.73 1976
6619.49 1999
6620.26 2206
6621.03 2225
6621.80 2361
6622.57 2246
6623.33 2158
6624.10 2276
6624.87 2428
6625.64 2344
6626.41 2462
6627.17 2359
6627.94 2210
6628.71 2256
6629.48 2431
6630.25 2333
6631.02 2170
6631.78 2328
6632.55 2369
6633.32 2529
6634.09 2860
6634.86 3163
6635.63 3481
6636.40 4025
6637.16 4276
6637.93 4555
6638.70 4544
6639.47 4420
6640.24 4241
6641.01 3994
6641.78 3753
6642.55 3353
6643.32 2841
6644.09 2568
6644.85 2395
6645.62 2261
6646.39 2091
6647.16 1923
6647.93 1896
6648.70 2061
6649.47 2005
6650.24 1935
6651.01 1932
6651.78 2164
6652.55 2174
6653.32 2315
6654.09 2349
6654.86 2174
6655.63 2236
6656.40 2161
6657.17 2130
6657.94 2022
6658.71 2059
6659.48 2050
6660.25 2020
6661.02 1923
6661.79 1850
6662.56 1884
6663.33 1884
6664.10 1858
6664.87 1831
6665.64 1827
6666.41 1805
6667.18 1932
6667.95 1892
6668.72 1860
6669.49 1991
6670.26 1925
6671.03 1894
6671.80 1984
6672.58 1984
6673.35 1888
6674.12 1887
6674.89 1826
6675.66 1937
6676.43 1852
6677.20 1874
6677.97 1848
6678.74 1819
6679.51 1836
6680.29 1871
6681.06 1892
6681.83 1883
6682.60 1958
6683.37 1824
6684.14 1969
6684.91 2014
6685.69 1985
6686.46 2072
6687.23 2256
6688.00 1980
6688.77 1973
6689.54 2072
6690.32 1947
6691.09 2144
6691.86 1999
6692.63 2006
6693.40 1939
6694.18 2009
6694.95 1886
6695.72 1838
6696.49 1784
6697.26 1831
6698.04 1767
6698.81 1772
6699.58 1812
6700.35 1654
6701.13 1774
6701.90 1769
6702.67 1614
6703.44 1572
6704.22 1566
6704.99 1582
6705.76 1779
6706.54 1763
6707.31 1659
6708.08 1657
6708.85 1725
6709.63 1648
6710.40 1658
6711.17 1763
6711.95 1705
6712.72 1647
6713.49 1593
6714.27 1630
6715.04 1618
6715.81 1602
6716.59 1623
6717.36 1576
6718.13 1513
6718.91 1464
6719.68 1448
6720.45 1583
6721.23 1490
6722.00 1568
6722.77 1560
6723.55 1526
6724.32 1499
6725.09 1477
6725.87 1498
6726.64 1453
6727.42 1483
6728.19 1498
6728.96 1517
6729.74 1515
6730.51 1551
6731.29 1424
6732.06 1421
6732.84 1447
6733.61 1439
6734.38 1498
6735.16 1496
6735.93 1495
6736.71 1474
6737.48 1509
6738.26 1505
6739.03 1616
6739.81 1511
6740.58 1556
6741.36 1579
6742.13 1451
6742.91 1324
6743.68 1553
6744.46 1620
6745.23 1577
6746.01 1661
6746.78 1558
6747.56 1580
6748.33 1662
6749.11 1663
6749.88 1662
6750.66 1693
6751.43 1730
6752.21 1787
6752.98 1824
6753.76 1822
6754.53 1799
6755.31 1883
6756.08 1764
6756.86 1718
6757.64 1665
6758.41 1712
6759.19 1726
6759.96 1583
6760.74 1474
6761.52 1571
6762.29 1486
6763.07 1501
6763.84 1582
6764.62 1653
6765.40 1721
6766.17 1705
6766.95 1735
6767.72 1827
6768.50 1718
6769.28 1666
6770.05 1641
6770.83 1651
6771.61 1643
6772.38 1664
6773.16 1585
6773.94 1507
6774.71 1460
6775.49 1499
6776.27 1503
6777.04 1337
6777.82 1341
6778.60 1549
6779.37 1538
6780.15 1504
6780.93 1531
6781.71 1504
6782.48 1662
6783.26 1591
6784.04 1576
6784.81 1666
6785.59 1646
6786.37 1629
6787.15 1643
6787.92 1563
6788.70 1467
6789.48 1588
6790.26 1386
6791.03 1472
6791.81 1606
6792.59 1486
6793.37 1425
6794.15 1538
6794.92 1437
6795.70 1313
6796.48 1415
6797.26 1427
6798.03 1494
6798.81 1451
6799.59 1596
6800.37 1492
6801.15 1422
6801.93 1427
6802.70 1335
6803.48 1464
6804.26 1582
6805.04 1476
6805.82 1546
6806.60 1537
6807.37 1679
6808.15 1776
6808.93 1637
6809.71 1661
6810.49 1725
6811.27 1688
6812.05 1570
6812.83 1503
6813.60 1483
6814.38 1462
6815.16 1541
6815.94 1500
6816.72 1499
6817.50 1486
6818.28 1366
6819.06 1379
6819.84 1572
6820.62 1617
6821.40 1624
6822.18 1486
6822.96 1496
6823.73 1517
6824.51 1471
6825.29 1435
6826.07 1496
6826.85 1435
6827.63 1536
6828.41 1523
6829.19 1515
6829.97 1501
6830.75 1502
6831.53 1455
6832.31 1473
6833.09 1512
6833.87 1444
6834.65 1602
6835.43 1564
6836.21 1463
6836.99 1433
6837.77 1437
6838.55 1514
6839.33 1487
6840.11 1448
6840.90 1367
6841.68 1452
6842.46 1459
6843.24 1427
6844.02 1411
6844.80 1260
6845.58 1264
6846.36 1390
6847.14 1416
6847.92 1375
6848.70 1400
6849.48 1474
6850.26 1632
6851.05 1748
6851.83 1894
6852.61 2100
6853.39 2231
6854.17 2302
6854.95 2378
6855.73 2204
6856.51 2198
6857.30 1978
6858.08 1867
6858.86 1919
6859.64 1799
6860.42 1735
6861.20 1690
6861.99 1686
6862.77 1573
6863.55 1478
6864.33 1545
6865.11 1586
6865.89 1600
6866.68 1591
6867.46 1671
6868.24 1750
6869.02 1801
6869.80 1804
6870.59 1725
6871.37 1903
6872.15 1938
6872.93 1659
6873.72 1580
6874.50 1687
6875.28 1661
6876.06 1570
6876.85 1580
6877.63 1705
6878.41 1594
6879.19 1533
6879.98 1547
6880.76 1588
6881.54 1707
6882.32 1692
6883.11 1726
6883.89 1834
6884.67 1800
6885.46 1819
6886.24 2034
6887.02 2102
6887.81 2021
6888.59 2076
6889.37 2570
6890.16 2841
6890.94 2948
6891.72 3061
6892.51 2913
6893.29 2725
6894.07 2495
6894.86 2220
6895.64 2156
6896.42 1979
6897.21 1815
6897.99 1860
6898.77 1908
6899.56 1820
6900.34 1802
6901.13 1862
6901.91 1870
6902.69 1825
6903.48 1852
6904.26 1799
6905.05 1781
6905.83 1722
6906.62 1744
6907.40 1755
6908.18 1678
6908.97 1874
6909.75 1790
6910.54 1595
6911.32 1593
6912.11 1613
6912.89 1651
6913.68 1596
6914.46 1629
6915.24 1426
6916.03 1461
6916.81 1548
6917.60 1555
6918.38 1437
6919.17 1439
6919.95 1492
6920.74 1515
6921.52 1499
6922.31 1459
6923.09 1465
6923.88 1538
6924.66 1528
6925.45 1505
6926.24 1498
6927.02 1619
6927.81 1669
6928.59 1544
6929.38 1708
6930.16 1673
6930.95 1616
6931.73 1682
6932.52 1542
6933.31 1542
6934.09 1533
6934.88 1593
6935.66 1558
6936.45 1579
6937.24 1617
6938.02 1578
6938.81 1610
6939.59 1669
6940.38 1670
6941.17 1854
6941.95 1840
6942.74 1795
6943.52 1869
6944.31 1992
6945.10 2137
6945.88 2185
6946.67 2320
6947.46 2255
6948.24 2159
6949.03 2448
6949.82 2522
6950.60 2697
6951.39 2793
6952.18 2891
6952.96 2933
6953.75 2910
6954.54 2727
6955.32 2509
6956.11 2536
6956.90 2428
6957.69 2544
6958.47 2402
6959.26 2372
6960.05 2495
6960.83 2492
6961.62 2547
6962.41 2691
6963.20 2614
6963.98 2660
6964.77 2660
6965.56 2806
6966.35 2813
6967.14 2682
6967.92 2753
6968.71 2955
6969.50 2851
6970.29 2856
6971.07 2849
6971.86 2764
6972.65 2777
6973.44 2882
6974.23 3036
6975.01 3057
6975.80 3028
6976.59 2981
6977.38 3085
6978.17 2870
6978.96 2689
6979.74 2785
6980.53 2718
6981.32 2790
6982.11 2914
6982.90 3121
6983.69 3269
6984.48 3774
6985.26 4285
6986.05 4763
6986.84 5763
6987.63 6800
6988.42 7480
6989.21 8084
6990.00 8750
6990.79 8539
6991.57 8149
6992.36 7824
6993.15 7294
6993.94 6294
6994.73 5673
6995.52 5160
6996.31 4407
6997.10 4170
6997.89 4145
6998.68 4032
6999.47 4564
7000.26 5169
7001.05 5827
7001.84 6940
7002.63 7736
7003.42 8205
7004.21 8438
7005.00 8152
7005.79 7760
7006.58 7047
7007.37 6283
7008.16 5279
7008.95 4632
7009.74 4017
7010.53 3660
7011.32 3073
7012.11 2952
7012.90 2750
7013.69 2602
7014.48 2724
7015.27 2849
7016.06 2978
7016.85 3019
7017.64 2973
7018.43 3355
7019.22 3408
7020.01 3158
7020.80 3135
7021.59 2998
7022.38 2822
7023.17 2684
7023.96 2575
7024.76 2504
7025.55 2278
7026.34 2207
7027.13 2290
7027.92 2276
7028.71 2339
7029.50 2321
7030.29 2496
7031.08 2634
7031.88 2539
7032.67 2657
7033.46 2569
7034.25 2443
7035.04 2412
7035.83 2436
7036.62 2322
7037.42 2208
7038.21 2364
7039.00 2334
7039.79 2446
7040.58 2427
7041.38 2511
7042.17 2460
7042.96 2423
7043.75 2625
7044.54 2644
7045.33 2753
7046.13 2673
7046.92 2817
7047.71 2979
7048.50 2879
7049.30 2787
7050.09 2942
7050.88 2949
7051.67 3202
7052.47 3462
7053.26 3535
7054.05 3682
7054.84 3450
7055.64 3565
7056.43 3227
7057.22 2908
7058.01 2806
7058.81 2572
7059.60 2539
7060.39 2604
7061.19 2630
7061.98 2679
7062.77 2671
7063.57 2727
7064.36 2694
7065.15 2615
7065.94 2540
7066.74 2591
7067.53 2544
7068.32 2577
7069.12 2612
7069.91 2593
7070.71 2606
7071.50 2619
7072.29 2404
7073.09 2587
7073.88 2652
7074.67 2740
7075.47 2750
7076.26 2640
7077.05 2613
7077.85 2571
7078.64 2542
7079.44 2497
7080.23 2375
7081.02 2263
7081.82 2273
7082.61 2418
7083.41 2611
7084.20 2566
7085.00 2654
7085.79 2885
7086.58 3102
7087.38 3354
7088.17 3710
7088.97 4463
7089.76 5121
7090.56 5576
7091.35 6102
7092.15 6391
7092.94 6378
7093.74 6086
7094.53 5556
7095.33 4658
7096.12 4034
7096.92 3491
7097.71 3067
7098.51 2661
7099.30 2356
7100.10 2187
7100.89 2239
7101.69 2247
7102.48 2172
7103.28 2163
7104.07 2131
7104.87 2253
7105.66 2371
7106.46 2265
7107.26 2382
7108.05 2322
7108.85 2327
7109.64 2298
7110.44 2141
7111.23 1910
7112.03 1819
7112.83 1825
7113.62 1612
7114.42 1633
7115.21 1688
7116.01 1617
7116.81 1674
7117.60 1760
7118.40 1733
7119.19 1948
7119.99 2007
7120.79 1850
7121.58 1745
7122.38 1859
7123.18 1956
7123.97 1748
7124.77 1689
7125.57 1777
7126.36 1816
7127.16 1860
7127.96 1713
7128.75 1799
7129.55 1836
7130.35 1671
7131.14 1806
7131.94 1803
7132.74 1695
7133.53 1649
7134.33 1790
7135.13 1834
7135.93 1655
7136.72 1620
7137.52 1616
7138.32 1614
7139.11 1606
7139.91 1673
7140.71 1776
7141.51 1829
7142.30 1753
7143.10 1765
7143.90 1731
7144.70 1792
7145.49 1796
7146.29 1844
7147.09 1907
7147.89 1829
7148.69 1914
7149.48 1849
7150.28 1777
7151.08 1806
7151.88 1623
7152.68 1705
7153.47 1722
7154.27 1703
7155.07 1669
7155.87 1642
7156.67 1672
7157.47 1716
7158.26 1805
7159.06 1795
7159.86 1762
7160.66 1802
7161.46 1770
7162.26 1717
7163.06 1688
7163.85 1623
7164.65 1513
7165.45 1506
7166.25 1563
7167.05 1581
7167.85 1520
7168.65 1561
7169.45 1559
7170.25 1518
7171.04 1452
7171.84 1502
7172.64 1649
7173.44 1461
7174.24 1444
7175.04 1504
7175.84 1475
7176.64 1507
7177.44 1574
7178.24 1413
7179.04 1423
7179.84 1334
7180.64 1365
7181.44 1319
7182.24 1243
7183.04 1295
7183.84 1224
7184.64 1256
7185.44 1314
7186.24 1360
7187.04 1288
7187.84 1380
7188.64 1403
7189.44 1376
7190.24 1353
7191.04 1341
7191.84 1321
7192.64 1187
7193.44 1284
7194.24 1304
7195.04 1223
7195.84 1237
7196.64 1239
7197.44 1266
7198.24 1291
7199.04 1304
7199.84 1373
7200.64 1416
7201.44 1313
7202.25 1353
7203.05 1343
7203.85 1403
7204.65 1346
7205.45 1346
7206.25 1227
7207.05 1244
7207.85 1217
7208.65 1207
7209.46 1307
7210.26 1165
7211.06 1115
7211.86 1202
7212.66 1247
7213.46 1274
7214.26 1244
7215.07 1186
7215.87 1336
7216.67 1273
7217.47 1264
7218.27 1336
7219.07 1329
7219.88 1193
7220.68 1230
7221.48 1290
7222.28 1258
7223.08 1174
7223.89 1215
7224.69 1125
7225.49 1145
7226.29 1187
7227.10 1137
7227.90 1250
7228.70 1228
7229.50 1131
7230.30 1229
7231.11 1190
7231.91 1163
7232.71 1230
7233.51 1350
7234.32 1314
7235.12 1251
7235.92 1282
7236.73 1178
7237.53 1164
7238.33 1193
7239.13 1341
7239.94 1201
7240.74 1203
7241.54 1275
7242.35 1308
7243.15 1293
7243.95 1275
7244.76 1395
7245.56 1314
7246.36 1380
7247.17 1331
7247.97 1145
7248.77 1125
7249.58 1122
7250.38 1199
7251.18 1175
7251.99 1091
7252.79 1139
7253.59 1205
7254.40 1162
7255.20 1080
7256.01 1145
7256.81 1173
7257.61 1205
7258.42 1231
7259.22 1316
7260.03 1241
7260.83 1212
7261.63 1193
7262.44 1320
7263.24 1289
7264.05 1217
7264.85 1045
7265.66 1154
7266.46 1174
7267.26 1179
7268.07 1196
7268.87 1191
7269.68 1177
7270.48 1207
7271.29 1310
7272.09 1327
7272.90 1209
7273.70 1244
7274.51 1306
7275.31 1317
7276.12 1456
7276.92 1485
7277.73 1457
7278.53 1453
7279.34 1464
7280.14 1416
7280.95 1332
7281.75 1295
7282.56 1309
7283.36 1361
7284.17 1469
7284.97 1673
7285.78 1814
7286.59 1963
7287.39 2110
7288.20 2099
7289.00 2190
7289.81 2088
7290.61 1893
7291.42 1848
7292.23 1731
7293.03 1607
7293.84 1498
7294.64 1418
7295.45 1320
7296.26 1280
7297.06 1259
7297.87 1252
7298.67 1326
7299.48 1190
7300.29 1220
7301.09 1200
7301.90 1220
7302.71 1270
7303.51 1413
7304.32 1477
7305.13 1457
7305.93 1432
7306.74 1479
7307.55 1416
7308.35 1376
7309.16 1421
7309.97 1311
7310.77 1415
7311.58 1394
7312.39 1361
7313.19 1407
7314.00 1421
7314.81 1369
7315.62 1462
7316.42 1571
7317.23 1437
7318.04 1356
7318.84 1431
7319.65 1527
7320.46 1593
7321.27 1748
7322.07 2053
7322.88 2204
7323.69 2114
7324.50 2187
7325.31 2105
7326.11 2135
7326.92 2012
7327.73 1943
7328.54 1846
7329.34 1583
7330.15 1614
7330.96 1473
7331.77 1458
7332.58 1377
7333.38 1394
7334.19 1588
7335.00 1561
7335.81 1408
7336.62 1592
7337.43 1584
7338.23 1559
7339.04 1551
7339.85 1677
7340.66 1596
7341.47 1571
7342.28 1419
7343.09 1442
7343.89 1425
7344.70 1410
7345.51 1342
7346.32 1364
7347.13 1369
7347.94 1382
7348.75 1380
7349.56 1404
7350.37 1309
7351.18 1192
7351.98 1236
7352.79 1266
7353.60 1343
7354.41 1302
7355.22 1276
7356.03 1218
7356.84 1182
7357.65 1230
7358.46 1265
7359.27 1255
7360.08 1304
7360.89 1269
7361.70 1249
7362.51 1248
7363.32 1254
7364.13 1234
7364.94 1255
7365.75 1241
7366.56 1209
7367.37 1197
7368.18 1195
7368.99 1205
7369.80 1142
7370.61 1192
7371.42 1204
7372.23 1241
7373.04 1189
7373.85 1214
7374.66 1295
7375.47 1214
7376.28 1292
7377.09 1302
7377.90 1273
7378.71 1266
7379.52 1308
7380.33 1325
7381.14 1440
7381.96 1424
7382.77 1571
7383.58 1697
7384.39 1657
7385.20 1806
7386.01 1865
7386.82 1779
7387.63 1664
7388.44 1612
7389.25 1572
7390.07 1417
7390.88 1297
7391.69 1350
7392.50 1415
7393.31 1343
7394.12 1298
7394.93 1323
7395.75 1339
7396.56 1369
7397.37 1514
7398.18 1597
7398.99 1539
7399.80 1776
7400.62 1972
7401.43 2043
7402.24 1902
7403.05 1834
7403.86 1937
7404.68 1786
7405.49 1748
7406.30 1643
7407.11 1680
7407.93 1524
7408.74 1366
7409.55 1294
7410.36 1284
7411.17 1322
7411.99 1349
7412.80 1217
7413.61 1257
7414.42 1203
7415.24 1159
7416.05 1221
7416.86 1145
7417.68 1122
7418.49 1092
7419.30 1166
7420.11 1124
7420.93 1149
7421.74 1106
7422.55 1122
7423.37 1080
7424.18 1034
7424.99 1017
7425.81 1091
7426.62 1076
7427.43 1092
7428.25 1075
7429.06 1106
7429.87 1122
7430.69 1046
7431.50 954
7432.31 1061
7433.13 989
7433.94 956
7434.75 1001
7435.57 915
7436.38 984
7437.20 1011
7438.01 921
7438.82 1018
7439.64 1095
7440.45 1068
7441.27 1008
7442.08 1030
7442.89 1072
7443.71 1080
7444.52 1024
7445.34 1019
7446.15 1020
7446.97 1005
7447.78 1023
7448.59 1065
7449.41 953
7450.22 1058
7451.04 1003
7451.85 1045
7452.67 1036
7453.48 961
7454.30 1003
7455.11 1137
7455.93 1049
7456.74 1126
7457.56 1125
7458.37 1148
7459.19 1150
7460.00 1255
7460.82 1285
7461.63 1172
7462.45 1041
7463.26 979
7464.08 958
7464.89 1021
7465.71 977
7466.52 1095
7467.34 1048
7468.16 1022
7468.97 1110
7469.79 967
7470.60 968
7471.42 1138
7472.23 1129
7473.05 1095
7473.87 1111
7474.68 1085
7475.50 1029
7476.31 988
7477.13 1012
7477.95 948
7478.76 943
7479.58 936
7480.39 1045
7481.21 1027
7482.03 1032
7482.84 1019
7483.66 986
7484.48 1084
7485.29 1164
7486.11 1014
7486.93 967
7487.74 979
7488.56 1011
7489.38 1036
7490.19 1065
7491.01 981
7491.83 892
7492.64 975
7493.46 937
7494.28 958
7495.09 913
7495.91 840
7496.73 976
7497.55 985
7498.36 932
7499.18 940
7500.00 923
7500.81 972
7501.63 1023
7502.45 952
7503.27 939
7504.08 948
7504.90 954
7505.72 858
7506.54 819
7507.36 940
7508.17 956
7508.99 851
7509.81 943
7510.63 841
7511.44 807
7512.26 780
7513.08 818
7513.90 870
7514.72 933
7515.53 913
7516.35 780
7517.17 802
7517.99 815
7518.81 1000
7519.63 960
7520.44 879
7521.26 839
7522.08 834
7522.90 853
7523.72 879
7524.54 845
7525.36 832
7526.17 863
7526.99 830
7527.81 830
7528.63 774
7529.45 819
7530.27 864
7531.09 760
7531.91 857
7532.73 919
7533.54 900
7534.36 922
7535.18 847
7536.00 805
7536.82 863
7537.64 935
7538.46 900
7539.28 848
7540.10 893
7540.92 895
7541.74 808
7542.56 806
7543.38 840
7544.20 834
7545.02 822
7545.84 862
7546.66 901
7547.48 983
7548.30 884
7549.12 873
7549.94 927
7550.76 851
7551.58 839
7552.40 888
7553.22 905
7554.04 859
7554.86 887
7555.68 897
7556.50 917
7557.32 948
7558.14 925
7558.96 892
7559.78 880
7560.60 890
7561.42 892
7562.24 958
7563.06 926
7563.88 847
7564.70 946
7565.53 951
7566.35 875
7567.17 820
7567.99 924
7568.81 871
7569.63 874
7570.45 894
7571.27 889
7572.09 863
7572.92 854
7573.74 854
7574.56 914
7575.38 850
7576.20 873
7577.02 928
7577.84 890
7578.67 852
7579.49 851
7580.31 871
7581.13 853
7581.95 920
7582.77 858
7583.60 860
7584.42 792
7585.24 818
7586.06 876
7586.88 870
7587.71 926
7588.53 953
7589.35 857
7590.17 855
7590.99 888
7591.82 855
7592.64 857
7593.46 850
7594.28 910
7595.11 897
7595.93 927
7596.75 860
7597.57 851
7598.40 864
7599.22 880
7600.04 1002
7600.87 1007
7601.69 934
7602.51 977
7603.33 904
7604.16 950
7604.98 1010
7605.80 1069
7606.63 1074
7607.45 1129
7608.27 1140
7609.10 1062
7609.92 1057
7610.74 1086
7611.57 1104
7612.39 1110
7613.21 1056
7614.04 990
7614.86 1083
7615.68 1048
7616.51 979
7617.33 1017
7618.15 955
7618.98 983
7619.80 1061
7620.63 1111
7621.45 1064
7622.27 1226
7623.10 1239
7623.92 1251
7624.75 1138
7625.57 1094
7626.39 1102
7627.22 1089
7628.04 1088
7628.87 1074
7629.69 989
7630.52 994
7631.34 1139
7632.16 1132
7632.99 1146
7633.81 1198
7634.64 1373
7635.46 1340
7636.29 1224
7637.11 1247
7637.94 1196
7638.76 1184
7639.59 1191
7640.41 1197
7641.24 1149
7642.06 1120
7642.89 1036
7643.71 951
7644.54 995
7645.36 1013
7646.19 983
7647.01 921
7647.84 933
7648.66 873
7649.49 936
7650.31 976
7651.14 1003
7651.96 1031
7652.79 927
7653.62 970
7654.44 1007
7655.27 926
7656.09 931
7656.92 870
7657.75 860
7658.57 843
7659.40 764
7660.22 880
7661.05 832
7661.88 870
7662.70 890
7663.53 831
7664.35 827
7665.18 870
7666.01 859
7666.83 830
7667.66 776
7668.49 799
7669.31 887
7670.14 852
7670.96 844
7671.79 822
7672.62 883
7673.44 894
7674.27 861
7675.10 843
7675.93 850
7676.75 840
7677.58 835
7678.41 884
7679.23 878
7680.06 890
7680.89 860
7681.71 821
7682.54 884
7683.37 841
7684.20 807
7685.02 860
7685.85 907
7686.68 992
7687.51 1069
7688.33 1087
7689.16 1068
7689.99 1301
7690.82 1326
7691.64 1170
7692.47 1084
7693.30 1057
7694.13 1021
7694.96 939
7695.78 963
7696.61 888
7697.44 908
7698.27 881
7699.10 881
7699.92 916
7700.75 851
7701.58 838
7702.41 939
7703.24 866
7704.06 1009
7704.89 956
7705.72 910
7706.55 943
7707.38 893
7708.21 936
7709.04 945
7709.86 860
7710.69 951
7711.52 901
7712.35 1005
7713.18 947
7714.01 945
7714.84 961
7715.67 1013
7716.50 929
7717.32 942
7718.15 1011
7718.98 911
7719.81 973
7720.64 1002
7721.47 1012
7722.30 950
7723.13 919
7723.96 890
7724.79 827
7725.62 853
7726.45 806
7727.28 856
7728.11 930
7728.94 1007
7729.77 976
7730.60 994
7731.43 944
7732.26 917
7733.09 903
7733.92 939
7734.75 1031
7735.58 999
7736.41 998
7737.24 1028
7738.07 995
7738.90 1037
7739.73 1043
7740.56 1072
7741.39 1001
7742.22 1047
7743.05 1065
7743.88 989
7744.71 962
7745.54 999
7746.37 1129
7747.20 1189
7748.03 1126
7748.86 1288
7749.69 1312
7750.52 1450
7751.36 1590
7752.19 1553
7753.02 1538
7753.85 1502
7754.68 1430
7755.51 1411
7756.34 1390
7757.17 1528
7758.00 1624
7758.84 1771
7759.67 2019
7760.50 2265
7761.33 2244
7762.16 2178
7762.99 2025
7763.82 1942
7764.66 1836
7765.49 1697
7766.32 1596
7767.15 1431
7767.98 1196
7768.81 1165
7769.65 1174
7770.48 1020
7771.31 996
7772.14 1056
7772.97 969
7773.81 957
7774.64 1009
7775.47 1112
7776.30 1182
7777.14 1139
7777.97 1147
7778.80 1181
7779.63 1226
7780.47 1169
7781.30 1152
7782.13 1146
7782.96 983
7783.80 1047
7784.63 1017
7785.46 990
7786.29 961
7787.13 1005
7787.96 1053
7788.79 996
7789.63 944
7790.46 1077
7791.29 1176
7792.12 1000
7792.96 963
7793.79 950
7794.62 957
7795.46 927
7796.29 969
7797.12 1004
7797.96 919
7798.79 1012
7799.62 1023
7800.46 938
7801.29 932
7802.12 911
7802.96 826
7803.79 886
7804.63 884
7805.46 902
7806.29 945
7807.13 883
7807.96 866
7808.80 910
7809.63 968
7810.46 930
7811.30 942
7812.13 938
7812.97 883
7813.80 906
7814.63 901
7815.47 943
7816.30 1024
7817.14 988
7817.97 925
7818.81 933
7819.64 1010
7820.48 1020
7821.31 946
7822.15 1019
7822.98 1014
7823.81 969
7824.65 1009
7825.48 1072
7826.32 1048
7827.15 1108
7827.99 1109
7828.82 1131
7829.66 1098
7830.49 1038
7831.33 1113
7832.17 1103
7833.00 1166
7833.84 1122
7834.67 1125
7835.51 1068
7836.34 1065
7837.18 1140
7838.01 1102
7838.85 1067
7839.68 1094
7840.52 1209
7841.36 997
7842.19 1016
7843.03 1052
7843.86 1049
7844.70 1003
7845.54 1026
7846.37 1101
7847.21 1119
7848.04 1040
7848.88 1109
7849.72 1098
7850.55 1102
7851.39 1028
7852.22 933
7853.06 865
7853.90 961
7854.73 999
7855.57 961
7856.41 1019
7857.24 1017
7858.08 1042
7858.92 1069
7859.75 1013
7860.59 1023
7861.43 990
7862.26 1107
7863.10 1128
7863.94 1007
7864.77 999
7865.61 967
7866.45 957
7867.29 976
7868.12 1092
7868.96 1047
7869.80 1021
7870.63 965
7871.47 1117
7872.31 1176
7873.15 1173
7873.98 1199
7874.82 1210
7875.66 1183
7876.50 1177
7877.33 1195
7878.17 1224
7879.01 1286
7879.85 1405
7880.69 1615
7881.52 1534
7882.36 1614
7883.20 1629
7884.04 1605
7884.88 1373
7885.71 1379
7886.55 1370
7887.39 1251
7888.23 1408
7889.07 1300
7889.90 1291
7890.74 1450
7891.58 1415
7892.42 1386
7893.26 1447
7894.10 1503
7894.94 1565
7895.77 1459
7896.61 1324
7897.45 1264
7898.29 1246
7899.13 1140
7899.97 1218
7900.81 1190
7901.65 1142
7902.48 1196
7903.32 1237
7904.16 1300
7905.00 1252
7905.84 1312
7906.68 1208
7907.52 1204
7908.36 1026
7909.20 1042
7910.04 1053
7910.88 1137
7911.72 1053
7912.56 967
7913.40 1008
7914.24 989
7915.07 982
7915.91 1022
7916.75 1051
7917.59 997
7918.43 1062
7919.27 1013
7920.11 1028
7920.95 1157
7921.79 1147
7922.63 1107
7923.47 1064
7924.31 1061
7925.15 1071
7925.99 998
7926.83 1029
7927.67 976
7928.52 899
7929.36 908
7930.20 931
7931.04 961
7931.88 874
7932.72 900
7933.56 867
7934.40 927
7935.24 909
7936.08 962
7936.92 909
7937.76 913
7938.60 882
7939.44 878
7940.29 953
7941.13 939
7941.97 909
7942.81 778
7943.65 844
7944.49 846
7945.33 921
7946.17 923
7947.01 946
7947.86 884
7948.70 899
7949.54 934
7950.38 969
7951.22 964
7952.06 922
7952.91 910
7953.75 916
7954.59 867
7955.43 903
7956.27 1072
7957.11 1053
7957.96 1057
7958.80 1050
7959.64 1058
7960.48 1104
7961.32 1045
7962.17 950
7963.01 1093
7963.85 1047
7964.69 1027
7965.54 993
7966.38 1092
7967.22 1016
7968.06 1084
7968.91 1025
7969.75 1019
7970.59 1077
7971.43 1034
7972.28 1089
7973.12 1106
7973.96 1123
7974.80 1032
7975.65 1077
7976.49 1038
7977.33 1068
7978.18 1032
7979.02 1058
7979.86 932
7980.71 944
7981.55 992
7982.39 1091
7983.24 1063
7984.08 1050
7984.92 995
7985.77 1023
7986.61 1036
7987.45 1148
7988.30 1088
7989.14 1058
7989.98 1003
7990.83 1087
7991.67 1113
7992.51 1011
7993.36 1046
7994.20 1031
7995.05 973
7995.89 942
7996.73 1066
7997.58 1069
7998.42 1069
7999.27 1218
8000.11 1305
8000.95 1504
8001.80 1773
8002.64 1913
8003.49 2168
8004.33 2214
8005.18 2139
8006.02 2158
8006.86 2022
8007.71 1716
8008.55 1618
8009.40 1418
8010.24 1313
8011.09 1186
8011.93 1075
8012.78 1000
8013.62 959
8014.47 940
8015.31 955
8016.16 929
8017.00 908
8017.85 922
8018.69 997
8019.54 1012
8020.38 976
8021.23 990
8022.07 952
8022.92 971
8023.76 929
8024.61 864
8025.46 825
8026.30 818
8027.15 852
8027.99 814
8028.84 744
8029.68 782
8030.53 839
8031.38 852
8032.22 798
8033.07 850
8033.91 902
8034.76 873
8035.61 854
8036.45 827
8037.30 773
8038.14 833
8038.99 742
8039.84 791
8040.68 821
8041.53 778
8042.37 848
8043.22 858
8044.07 814
8044.91 823
8045.76 836
8046.61 812
8047.45 759
8048.30 743
8049.15 736
8049.99 761
8050.84 681
8051.69 678
8052.54 768
8053.38 684
8054.23 699
8055.08 784
8055.92 767
8056.77 688
8057.62 733
8058.46 831
8059.31 746
8060.16 704
8061.01 855
8061.85 823
8062.70 867
8063.55 828
8064.40 780
8065.24 777
8066.09 836
8066.94 741
8067.79 754
8068.64 763
8069.48 788
8070.33 787
8071.18 891
8072.03 874
8072.87 876
8073.72 795
8074.57 687
8075.42 732
8076.27 792
8077.12 812
8077.96 818
8078.81 784
8079.66 717
8080.51 785
8081.36 734
8082.21 710
8083.05 741
8083.90 726
8084.75 685
8085.60 695
8086.45 648
8087.30 677
8088.15 755
8089.00 746
8089.84 764
8090.69 665
8091.54 639
8092.39 715
8093.24 665
8094.09 620
8094.94 646
8095.79 682
8096.64 678
8097.49 717
8098.34 703
8099.19 686
8100.03 702
8100.88 695
8101.73 798
8102.58 713
8103.43 700
8104.28 670
8105.13 665
8105.98 699
8106.83 672
8107.68 665
8108.53 657
8109.38 683
8110.23 648
8111.08 626
8111.93 621
8112.78 601
8113.63 609
8114.48 644
8115.33 675
8116.18 648
8117.03 713
8117.88 683
8118.73 697
8119.58 616
8120.43 635
8121.28 701
8122.14 721
8122.99 696
8123.84 690
8124.69 701
8125.54 668
8126.39 726
8127.24 667
8128.09 731
8128.94 769
8129.79 705
8130.64 744
8131.49 713
8132.35 693
8133.20 773
8134.05 701
8134.90 719
8135.75 664
8136.60 767
8137.45 750
8138.31 681
8139.16 683
8140.01 667
8140.86 683
8141.71 636
8142.56 696
8143.41 638
8144.27 704
8145.12 699
8145.97 739
8146.82 658
8147.67 741
8148.53 797
8149.38 794
8150.23 720
8151.08 811
8151.93 794
8152.79 717
8153.64 826
8154.49 798
8155.34 753
8156.20 814
8157.05 871
8157.90 1055
8158.75 1063
8159.61 1018
8160.46 1019
8161.31 889
8162.16 859
8163.02 776
8163.87 893
8164.72 848
8165.57 765
8166.43 807
8167.28 807
8168.13 761
8168.99 684
8169.84 734
8170.69 791
8171.55 729
8172.40 721
8173.25 670
8174.11 744
8174.96 746
8175.81 823
8176.67 737
8177.52 628
8178.37 787
8179.23 724
8180.08 731
8180.93 746
8181.79 689
8182.64 663
8183.50 689
8184.35 703
8185.20 651
8186.06 639
8186.91 626
8187.76 594
8188.62 639
8189.47 653
8190.33 641
8191.18 688
8192.04 657
8192.89 631
8193.74 618
8194.60 617
8195.45 584
8196.31 594
8197.16 601
8198.02 629
8198.87 605
8199.73 590
8200.58 647
8201.44 612
8202.29 607
8203.15 571
8204.00 615
8204.85 607
8205.71 546
8206.56 512
8207.42 565
8208.27 540
8209.13 501
8209.99 521
8210.84 518
8211.70 537
8212.55 551
8213.41 586
8214.26 545
8215.12 622
8215.97 638
8216.83 599
8217.68 559
8218.54 586
8219.40 585
8220.25 628
8221.11 566
8221.96 549
8222.82 537
8223.67 604
8224.53 586
8225.39 544
8226.24 580
8227.10 560
8227.95 585
8228.81 551
8229.67 627
8230.52 575
8231.38 675
8232.24 595
8233.09 575
8233.95 590
8234.81 576
8235.66 518
8236.52 536
8237.37 588
8238.23 564
8239.09 589
8239.95 609
8240.80 555
8241.66 588
8242.52 587
8243.37 523
8244.23 587
8245.09 502
8245.94 573
8246.80 576
8247.66 591
8248.52 577
8249.37 576
8250.23 576
8251.09 561
8251.94 554
8252.80 533
8253.66 503
8254.52 600
8255.37 546
8256.23 552
8257.09 579
8257.95 504
8258.80 556
8259.66 628
8260.52 563
8261.38 573
8262.24 544
8263.09 526
8263.95 561
8264.81 511
8265.67 528
8266.53 577
8267.38 609
8268.24 503
8269.10 550
8269.96 531
8270.82 564
8271.68 576
8272.53 611
8273.39 611
8274.25 521
8275.11 516
8275.97 620
8276.83 581
8277.69 604
8278.55 557
8279.40 484
8280.26 543
8281.12 549
8281.98 611
8282.84 622
8283.70 578
8284.56 621
8285.42 652
8286.28 572
8287.14 624
8287.99 608
8288.85 550
8289.71 549
8290.57 572
8291.43 674
8292.29 635
8293.15 650
8294.01 628
8294.87 624
8295.73 563
8296.59 611
8297.45 665
8298.31 619
8299.17 658
8300.03 626
8300.89 613
8301.75 615
8302.61 629
8303.47 718
8304.33 656
8305.19 632
8306.05 600
8306.91 650
8307.77 601
8308.63 660
8309.49 634
8310.35 616
8311.21 615
8312.07 541
8312.93 559
8313.79 540
8314.65 584
8315.51 613
8316.37 558
8317.24 549
8318.10 579
8318.96 595
8319.82 662
8320.68 599
8321.54 589
8322.40 605
8323.26 543
8324.12 557
8324.98 596
8325.85 601
8326.71 587
8327.57 655
8328.43 674
8329.29 589
8330.15 620
8331.01 556
8331.88 646
8332.74 590
8333.60 632
8334.46 603
8335.32 528
8336.18 555
8337.05 560
8337.91 594
8338.77 624
8339.63 648
8340.49 592
8341.36 538
8342.22 539
8343.08 572
8343.94 548
8344.80 555
8345.67 546
8346.53 543
8347.39 573
8348.25 531
8349.12 525
8349.98 571
8350.84 589
8351.70 546
8352.57 515
8353.43 557
8354.29 489
8355.15 487
8356.02 503
8356.88 542
8357.74 532
8358.60 567
8359.47 584
8360.33 583
8361.19 583
8362.06 529
8362.92 545
8363.78 509
8364.65 588
8365.51 582
8366.37 601
8367.24 550
8368.10 552
8368.96 562
8369.83 509
8370.69 558
8371.55 597
8372.42 525
8373.28 582
8374.14 564
8375.01 544
8375.87 523
8376.74 557
8377.60 623
8378.46 640
8379.33 644
8380.19 654
8381.06 587
8381.92 603
8382.78 601
8383.65 616
8384.51 642
8385.38 592
8386.24 646
8387.11 629
8387.97 593
8388.83 614
8389.70 634
8390.56 654
8391.43 644
8392.29 627
8393.16 588
8394.02 564
8394.89 562
8395.75 640
8396.62 561
8397.48 555
8398.35 617
8399.21 627
8400.08 662
8400.94 673
8401.81 571
8402.67 612
8403.54 644
8404.40 567
8405.27 652
8406.13 615
8407.00 696
8407.86 573
8408.73 614
8409.60 601
8410.46 618
8411.33 612
8412.19 678
8413.06 648
8413.92 584
8414.79 636
8415.66 669
8416.52 665
8417.39 649
8418.25 675
8419.12 699
8419.99 706
8420.85 624
8421.72 649
8422.58 649
8423.45 621
8424.32 679
8425.18 629
8426.05 603
8426.92 640
8427.78 714
8428.65 698
8429.52 667
8430.38 664
8431.25 614
8432.12 720
8432.98 693
8433.85 674
8434.72 709
8435.58 685
8436.45 663
8437.32 648
8438.18 667
8439.05 791
8439.92 725
8440.79 756
8441.65 870
8442.52 865
8443.39 916
8444.25 966
8445.12 1073
8445.99 1040
8446.86 1140
8447.72 1092
8448.59 998
8449.46 1010
8450.33 933
8451.19 830
8452.06 945
8452.93 985
8453.80 917
8454.67 936
8455.53 1060
8456.40 1252
8457.27 1474
8458.14 1654
8459.01 1856
8459.87 2071
8460.74 2082
8461.61 2180
8462.48 1838
8463.35 1763
8464.22 1591
8465.08 1436
8465.95 1349
8466.82 1075
8467.69 1016
8468.56 894
8469.43 771
8470.29 734
8471.16 704
8472.03 779
8472.90 799
8473.77 758
8474.64 782
8475.51 799
8476.38 788
8477.25 738
8478.11 757
8478.98 706
8479.85 684
8480.72 633
8481.59 683
8482.46 649
8483.33 673
8484.20 699
8485.07 672
8485.94 687
8486.81 661
8487.68 724
8488.55 779
8489.42 687
8490.29 684
8491.16 670
8492.03 643
8492.90 721
8493.77 731
8494.64 699
8495.51 688
8496.38 660
8497.25 726
8498.12 811
8498.99 719
8499.86 687
8500.73 696
8501.60 706
8502.47 630
8503.34 673
8504.21 704
8505.08 649
8505.95 659
8506.82 686
8507.69 756
8508.56 790
8509.43 688
8510.30 739
8511.17 879
8512.04 825
8512.91 790
8513.79 764
8514.66 713
8515.53 701
8516.40 694
8517.27 661
8518.14 645
8519.01 609
8519.88 642
8520.75 664
8521.63 689
8522.50 666
8523.37 703
8524.24 759
8525.11 693
8525.98 621
8526.85 675
8527.73 655
8528.60 617
8529.47 635
8530.34 663
8531.21 680
8532.08 746
8532.96 716
8533.83 663
8534.70 644
8535.57 687
8536.44 716
8537.32 676
8538.19 686
8539.06 650
8539.93 695
8540.81 715
8541.68 671
8542.55 693
8543.42 725
8544.29 693
8545.17 692
8546.04 638
8546.91 582
8547.79 615
8548.66 553
8549.53 563
8550.40 590
8551.28 601
8552.15 562
8553.02 583
8553.89 642
8554.77 690
8555.64 631
8556.51 756
8557.39 754
8558.26 757
8559.13 737
8560.01 768
8560.88 716
8561.75 748
8562.63 702
8563.50 622
8564.37 650
8565.25 680
8566.12 643
8566.99 619
8567.87 668
8568.74 618
8569.62 617
8570.49 607
8571.36 556
8572.24 651
8573.11 595
8573.99 590
8574.86 632
8575.73 557
8576.61 562
8577.48 594
8578.36 596
8579.23 555
8580.10 480
8580.98 553
8581.85 611
8582.73 530
8583.60 565
8584.48 525
8585.35 521
8586.23 561
8587.10 595
8587.98 562
8588.85 578
8589.72 572
8590.60 552
8591.47 553
8592.35 569
8593.22 503
8594.10 567
8594.97 613
8595.85 573
8596.72 591
8597.60 567
8598.47 617
8599.35 643
8600.23 566
8601.10 617
8601.98 674
8602.85 642
8603.73 626
8604.60 547
8605.48 583
8606.35 625
8607.23 530
8608.11 596
8608.98 557
8609.86 579
8610.73 590
8611.61 561
8612.48 690
8613.36 707
8614.24 702
8615.11 777
8615.99 751
8616.87 659
8617.74 686
8618.62 654
8619.49 623
8620.37 574
8621.25 572
8622.12 603
8623.00 610
8623.88 603
8624.75 537
8625.63 524
8626.51 583
8627.38 624
8628.26 694
8629.14 613
8630.01 596
8630.89 653
8631.77 636
8632.64 626
8633.52 635
8634.40 619
8635.28 608
8636.15 647
8637.03 655
8637.91 683
8638.78 600
8639.66 645
8640.54 548
8641.42 597
8642.29 631
8643.17 618
8644.05 657
8644.93 659
8645.80 637
8646.68 669
8647.56 741
8648.44 700
8649.31 726
8650.19 678
8651.07 688
8651.95 752
8652.83 776
8653.70 752
8654.58 770
8655.46 787
8656.34 744
8657.22 781
8658.10 739
8658.97 694
8659.85 649
8660.73 685
8661.61 727
8662.49 698
8663.37 669
8664.24 707
8665.12 731
8666.00 746
8666.88 704
8667.76 709
8668.64 741
8669.52 688
8670.40 672
8671.27 725
8672.15 743
8673.03 746
8673.91 819
8674.79 775
8675.67 798
8676.55 856
8677.43 811
8678.31 874
8679.19 959
8680.07 909
8680.95 952
8681.83 939
8682.71 887
8683.58 863
8684.46 878
8685.34 907
8686.22 876
8687.10 896
8687.98 929
8688.86 910
8689.74 924
8690.62 998
8691.50 1144
8692.38 1356
8693.26 1724
8694.14 1949
8695.02 2469
8695.90 2748
8696.78 2972
8697.66 2982
8698.54 2813
8699.42 2529
8700.30 2213
8701.19 1822
8702.07 1625
8702.95 1430
8703.83 1139
8704.71 1126
8705.59 870
8706.47 805
8707.35 813
8708.23 825
8709.11 794
8709.99 771
8710.87 729
8711.75 697
8712.64 738
8713.52 724
8714.40 632
8715.28 607
8716.16 658
8717.04 690
8717.92 672
8718.80 697
8719.69 689
8720.57 729
8721.45 639
8722.33 636
8723.21 700
8724.09 733
8724.97 726
8725.86 695
8726.74 681
8727.62 646
8728.50 614
8729.38 663
8730.27 658
8731.15 583
8732.03 595
8732.91 614
8733.79 709
8734.68 613
8735.56 669
8736.44 678
8737.32 659
8738.20 676
8739.09 634
8739.97 620
8740.85 590
8741.73 533
8742.62 591
8743.50 564
8744.38 608
8745.27 625
8746.15 642
8747.03 620
8747.91 669
8748.80 594
8749.68 614
8750.56 684
8751.45 647
8752.33 633
8753.21 656
8754.09 615
8754.98 625
8755.86 659
8756.74 650
8757.63 697
8758.51 691
8759.39 599
8760.28 668
8761.16 711
8762.04 685
8762.93 722
8763.81 720
8764.70 744
8765.58 717
8766.46 712
8767.35 699
8768.23 661
8769.11 684
8770.00 635
8770.88 755
8771.77 713
8772.65 707
8773.53 701
8774.42 730
8775.30 748
8776.19 667
8777.07 693
8777.96 658
8778.84 656
8779.72 689
8780.61 668
8781.49 585
8782.38 573
8783.26 618
8784.15 610
8785.03 624
8785.92 560
8786.80 634
8787.69 649
8788.57 604
8789.46 639
8790.34 576
8791.23 583
8792.11 572
8793.00 511
8793.88 588
8794.77 580
8795.65 586
8796.54 613
8797.42 662
8798.31 614
8799.19 661
8800.08 632
8800.96 599
8801.85 522
8802.74 560
8803.62 565
8804.51 597
8805.39 545
8806.28 594
8807.16 641
8808.05 580
8808.94 581
8809.82 614
8810.71 646
8811.59 599
8812.48 564
8813.37 564
8814.25 569
8815.14 533
8816.02 570
8816.91 641
8817.80 636
8818.68 582
8819.57 512
8820.46 561
8821.34 593
8822.23 574
8823.12 592
8824.00 598
8824.89 732
8825.78 666
8826.66 561
8827.55 582
8828.44 561
8829.32 626
8830.21 599
8831.10 572
8831.99 599
8832.87 612
8833.76 632
8834.65 527
8835.53 592
8836.42 627
8837.31 569
8838.20 562
8839.08 605
8839.97 659
8840.86 628
8841.75 583
8842.63 601
8843.52 537
8844.41 571
8845.30 602
8846.18 624
8847.07 501
8847.96 542
8848.85 578
8849.74 630
8850.62 626
8851.51 636
8852.40 626
8853.29 602
8854.18 557
8855.06 604
8855.95 550
8856.84 526
8857.73 491
8858.62 577
8859.51 527
8860.39 474
8861.28 507
8862.17 517
8863.06 466
8863.95 552
8864.84 509
8865.73 518
8866.62 605
8867.50 560
8868.39 520
8869.28 516
8870.17 554
8871.06 564
8871.95 520
8872.84 586
8873.73 507
8874.62 529
8875.51 494
8876.40 483
8877.28 557
8878.17 492
8879.06 486
8879.95 523
8880.84 516
8881.73 507
8882.62 527
8883.51 509
8884.40 484
8885.29 526
8886.18 438
8887.07 514
8887.96 569
8888.85 573
8889.74 491
8890.63 473
8891.52 466
8892.41 535
8893.30 564
8894.19 490
8895.08 492
8895.97 447
8896.86 478
8897.75 537
8898.64 481
8899.53 483
8900.42 459
8901.31 535
8902.20 489
8903.10 548
8903.99 587
8904.88 525
8905.77 453
8906.66 486
8907.55 516
8908.44 435
8909.33 493
8910.22 553
8911.11 517
8912.00 507
8912.90 476
8913.79 482
8914.68 446
8915.57 502
8916.46 468
8917.35 463
8918.24 578
8919.13 539
8920.03 477
8920.92 544
8921.81 507
8922.70 474
8923.59 517
8924.48 467
8925.38 425
8926.27 495
8927.16 450
8928.05 412
8928.94 456
8929.84 485
8930.73 476
8931.62 460
8932.51 393
8933.40 488
8934.30 451
8935.19 563
8936.08 579
8936.97 564
8937.86 509
8938.76 459
8939.65 599
8940.54 521
8941.43 416
8942.33 446
8943.22 439
8944.11 453
8945.01 432
8945.90 448
8946.79 488
8947.68 467
8948.58 456
8949.47 467
8950.36 423
8951.26 440
8952.15 407
8953.04 443
8953.94 378
8954.83 428
8955.72 473
8956.62 475
8957.51 408
8958.40 436
8959.30 406
8960.19 441
8961.08 461
8961.98 415
8962.87 412
8963.76 457
8964.66 489
8965.55 476
8966.44 469
8967.34 450
8968.23 473
8969.13 459
8970.02 473
8970.91 491
8971.81 476
8972.70 461
8973.60 482
8974.49 473
8975.39 447
8976.28 439
8977.17 393
8978.07 376
8978.96 404
8979.86 504
8980.75 420
8981.65 420
8982.54 432
8983.44 425
8984.33 415
8985.22 458
8986.12 473
8987.01 405
8987.91 404
8988.80 445
8989.70 444
8990.59 413
8991.49 444
8992.38 422
8993.28 417
8994.17 452
8995.07 439
8995.97 396
8996.86 368
8997.76 409
8998.65 400
8999.55 396
9000.44 463
9001.34 456
9002.23 443
9003.13 420
9004.02 471
9004.92 475
9005.82 437
9006.71 446
9007.61 494
9008.50 458
9009.40 447
9010.30 451
9011.19 434
9012.09 499
9012.98 425
9013.88 461
9014.78 470
9015.67 449
9016.57 414
9017.47 396
9018.36 408
9019.26 447
9020.15 423
9021.05 435
9021.95 433
9022.84 440
9023.74 437
9024.64 396
9025.53 432
9026.43 451
9027.33 422
9028.23 440
9029.12 428
9030.02 392
9030.92 413
9031.81 421
9032.71 434
9033.61 412
9034.50 401
9035.40 405
9036.30 440
9037.20 409
9038.09 446
9038.99 394
9039.89 433
9040.79 458
9041.68 437
9042.58 441
9043.48 367
9044.38 414
9045.27 389
9046.17 456
9047.07 433
9047.97 352
9048.87 417
9049.76 387
9050.66 419
9051.56 376
9052.46 412
9053.36 428
9054.25 473
9055.15 440
9056.05 412
9056.95 458
9057.85 453
9058.75 464
9059.64 466
9060.54 446
9061.44 453
9062.34 507
9063.24 521
9064.14 494
9065.04 470
9065.93 509
9066.83 540
9067.73 540
9068.63 527
9069.53 482
9070.43 416
9071.33 445
9072.23 435
9073.13 410
9074.03 391
9074.92 412
9075.82 423
9076.72 439
9077.62 472
9078.52 440
9079.42 421
9080.32 442
9081.22 448
9082.12 448
9083.02 493
9083.92 467
9084.82 464
9085.72 493
9086.62 484
9087.52 507
9088.42 472
9089.32 502
9090.22 456
9091.12 509
9092.02 500
9092.92 512
9093.82 484
9094.72 528
9095.62 486
9096.52 510
9097.42 512
9098.32 467
9099.22 474
9100.12 492
9101.02 446
9101.92 427
9102.82 447
9103.72 472
9104.62 461
9105.52 521
9106.43 481
9107.33 549
9108.23 500
9109.13 508
9110.03 505
9110.93 453
9111.83 476
9112.73 447
9113.63 433
9114.53 446
9115.44 431
9116.34 469
9117.24 433
9118.14 358
9119.04 394
9119.94 436
9120.84 417
9121.75 395
9122.65 414
9123.55 404
9124.45 423
9125.35 404
9126.25 421
9127.16 426
9128.06 399
9128.96 427
9129.86 403
9130.76 440
9131.66 470
9132.57 468
9133.47 427
9134.37 412
9135.27 394
9136.18 447
9137.08 511
9137.98 466
9138.88 365
9139.79 390
9140.69 376
9141.59 419
9142.49 429
9143.40 464
9144.30 490
9145.20 404
9146.10 438
9147.01 417
9147.91 378
9148.81 471
9149.71 503
9150.62 480
9151.52 410
9152.42 450
9153.33 461
9154.23 442
9155.13 416
9156.04 485
9156.94 475
9157.84 459
9158.75 399
9159.65 422
9160.55 377
9161.46 369
9162.36 460
9163.26 468
9164.17 412
9165.07 417
9165.97 352
9166.88 351
9167.78 400
9168.69 435
9169.59 402
9170.49 432
9171.40 400
9172.30 366
9173.21 427
9174.11 418
9175.01 455
9175.92 445
9176.82 510
9177.73 397
9178.63 435
9179.54 421
9180.44 448
9181.35 453
9182.25 409
9183.15 432
9184.06 471
9184.96 470
9185.87 398
9186.77 397
9187.68 413
9188.58 427
9189.49 418
9190.39 404
9191.30 459
9192.20 431
9193.11 427
9194.01 441
9194.92 466
9195.82 413
9196.73 463
9197.63 397
9198.54 420
9199.44 326
9200.35 410
9201.25 434
9202.16 502
9203.07 519
9203.97 511
9204.88 517
9205.78 578
9206.69 575
9207.59 515
9208.50 490
9209.41 489
9210.31 481
9211.22 449
9212.12 433
9213.03 405
9213.94 467
9214.84 459
9215.75 444
9216.65 390
9217.56 362
9218.47 368
9219.37 417
9220.28 395
9221.19 382
9222.09 429
9223.00 445
9223.91 471
9224.81 435
9225.72 410
9226.63 357
9227.53 381
9228.44 384
9229.35 360
9230.25 380
9231.16 415
9232.07 496
9232.97 401
9233.88 417
9234.79 438
9235.70 466
9236.60 403
9237.51 390
9238.42 387
9239.32 411
9240.23 393
9241.14 384
9242.05 371
9242.95 392
9243.86 387
9244.77 395
9245.68 421
9246.58 413
9247.49 356
9248.40 432
9249.31 458
9250.22 372
9251.12 359
9252.03 433
9252.94 394
9253.85 405
9254.76 377
9255.66 349
9256.57 397
9257.48 393
9258.39 398
9259.30 397
9260.21 387
9261.11 385
9262.02 376
9262.93 398
9263.84 438
9264.75 373
9265.66 431
9266.57 455
9267.47 370
9268.38 362
9269.29 431
9270.20 394
9271.11 401
9272.02 442
9272.93 405
9273.84 377
9274.75 423
9275.65 450
9276.56 395
9277.47 429
9278.38 481
9279.29 412
9280.20 437
9281.11 403
9282.02 467
9282.93 456
9283.84 451
9284.75 453
9285.66 430
9286.57 367
9287.48 426
9288.39 419
9289.30 370
9290.21 370
9291.12 434
9292.03 418
9292.94 374
9293.85 425
9294.76 417
9295.67 444
9296.58 468
9297.49 450
9298.40 423
9299.31 463
9300.22 432
9301.13 377
9302.04 375
9302.95 447
9303.86 422
9304.77 473
9305.68 454
9306.59 496
9307.50 470
9308.41 473
9309.32 490
9310.23 458
9311.15 515
9312.06 565
9312.97 520
9313.88 484
9314.79 456
9315.70 554
9316.61 442
9317.52 434
9318.43 434
9319.35 433
9320.26 408
9321.17 408
9322.08 470
9322.99 474
9323.90 467
9324.81 511
9325.73 469
9326.64 453
9327.55 456
9328.46 447
9329.37 435
9330.28 497
9331.20 456
9332.11 425
9333.02 481
9333.93 486
9334.84 430
9335.76 420
9336.67 443
9337.58 451
9338.49 419
9339.40 416
9340.32 444
9341.23 422
9342.14 485
9343.05 405
9343.97 405
9344.88 442
9345.79 478
9346.70 442
9347.62 410
9348.53 416
9349.44 488
9350.35 465
9351.27 407
9352.18 433
9353.09 329
9354.01 390
9354.92 396
9355.83 407
9356.75 366
9357.66 425
9358.57 426
9359.49 443
9360.40 420
9361.31 378
9362.23 342
9363.14 364
9364.05 421
9364.97 401
9365.88 391
9366.79 413
9367.71 380
9368.62 434
9369.53 372
9370.45 358
9371.36 340
9372.28 327
9373.19 400
9374.10 442
9375.02 428
9375.93 445
9376.84 418
9377.76 367
9378.67 378
9379.59 423
9380.50 410
9381.42 395
9382.33 436
9383.24 444
9384.16 418
9385.07 423
9385.99 420
9386.90 399
9387.82 366
9388.73 413
9389.65 445
9390.56 406
9391.48 352
9392.39 403
9393.31 431
9394.22 428
9395.14 473
9396.05 410
9396.97 432
9397.88 399
9398.80 451
9399.71 455
9400.63 408
9401.54 426
9402.46 452
9403.37 488
9404.29 447
9405.20 436
9406.12 411
9407.03 448
9407.95 405
9408.87 377
9409.78 415
9410.70 427
9411.61 405
9412.53 367
9413.44 393
9414.36 422
9415.28 383
9416.19 428
9417.11 443
9418.02 469
9418.94 436
9419.86 445
9420.77 470
9421.69 457
9422.61 475
9423.52 437
9424.44 486
9425.36 473
9426.27 417
9427.19 462
9428.10 402
9429.02 467
9429.94 460
9430.85 425
9431.77 405
9432.69 394
9433.61 410
9434.52 462
9435.44 396
9436.36 373
9437.27 462
9438.19 485
9439.11 447
9440.02 370
9440.94 447
9441.86 504
9442.78 506
9443.69 503
9444.61 527
9445.53 476
9446.45 466
9447.36 457
9448.28 446
9449.20 408
9450.12 426
9451.03 422
9451.95 521
9452.87 508
9453.79 541
9454.71 618
9455.62 643
9456.54 670
9457.46 677
9458.38 693
9459.30 706
9460.21 701
9461.13 653
9462.05 612
9462.97 514
9463.89 475
9464.80 474
9465.72 491
9466.64 469
9467.56 481
9468.48 440
9469.40 467
9470.32 454
9471.23 453
9472.15 443
9473.07 459
9473.99 482
9474.91 492
9475.83 460
9476.75 402
9477.67 445
9478.59 380
9479.50 521
9480.42 499
9481.34 427
9482.26 392
9483.18 427
9484.10 421
9485.02 447
9485.94 468
9486.86 456
9487.78 412
9488.70 496
9489.62 484
9490.54 442
9491.46 476
9492.38 486
9493.30 454
9494.22 440
9495.14 429
9496.06 417
9496.98 391
9497.90 380
9498.82 388
9499.74 385
9500.66 394
9501.58 407
9502.50 389
9503.42 392
9504.34 410
9505.26 416
9506.18 431
9507.10 354
9508.02 339
9508.94 391
9509.86 403
9510.78 402
9511.70 445
9512.62 464
9513.54 453
9514.46 421
9515.38 400
9516.30 394
9517.23 424
9518.15 382
9519.07 340
9519.99 406
9520.91 443
9521.83 365
9522.75 418
9523.67 451
9524.59 389
9525.52 416
9526.44 407
9527.36 449
9528.28 443
9529.20 436
9530.12 450
9531.04 422
9531.97 479
9532.89 437
9533.81 484
9534.73 525
9535.65 506
9536.57 549
9537.50 551
9538.42 563
9539.34 533
9540.26 484
9541.18 541
9542.11 508
9543.03 481
9543.95 439
9544.87 471
9545.80 411
9546.72 420
9547.64 429
9548.56 448
9549.49 482
9550.41 461
9551.33 386
9552.25 411
9553.18 427
9554.10 444
9555.02 410
9555.94 416
9556.87 463
9557.79 426
9558.71 422
9559.64 417
9560.56 429
9561.48 419
9562.40 409
9563.33 389
9564.25 412
9565.17 451
9566.10 413
9567.02 421
9567.94 428
9568.87 459
9569.79 456
9570.71 466
9571.64 480
9572.56 501
9573.49 426
9574.41 442
9575.33 405
9576.26 400
9577.18 487
9578.10 472
9579.03 418
9579.95 472
9580.88 419
9581.80 395
9582.72 449
9583.65 457
9584.57 439
9585.50 413
9586.42 399
9587.35 421
9588.27 485
9589.19 447
9590.12 405
9591.04 362
9591.97 461
9592.89 446
9593.82 432
9594.74 436
9595.67 368
9596.59 413
9597.52 400
9598.44 418
9599.37 452
9600.29 441
9601.22 383
9602.14 415
9603.07 418
9603.99 413
9604.92 461
9605.84 462
9606.77 447
9607.69 432
9608.62 491
9609.54 493
9610.47 508
9611.39 477
9612.32 432
9613.24 461
9614.17 472
9615.10 481
9616.02 528
9616.95 515
9617.87 552
9618.80 501
9619.72 453
9620.65 450
9621.58 456
9622.50 508
9623.43 462
9624.35 472
9625.28 422
9626.21 435
9627.13 475
9628.06 450
9628.99 425
9629.91 374
9630.84 461
9631.76 446
9632.69 477
9633.62 472
9634.54 520
9635.47 475
9636.40 473
9637.32 500
9638.25 500
9639.18 486
9640.10 496
9641.03 517
9641.96 484
9642.89 507
9643.81 594
9644.74 520
9645.67 538
9646.59 466
9647.52 490
9648.45 550
9649.38 522
9650.30 559
9651.23 581
9652.16 626
9653.09 694
9654.01 709
9654.94 623
9655.87 614
9656.80 657
9657.72 636
9658.65 560
9659.58 607
9660.51 520
9661.43 472
9662.36 527
9663.29 567
9664.22 574
9665.15 511
9666.07 581
9667.00 501
9667.93 509
9668.86 586
9669.79 654
9670.72 625
9671.64 553
9672.57 567
9673.50 567
9674.43 614
9675.36 588
9676.29 581
9677.22 580
9678.14 507
9679.07 507
9680.00 499
9680.93 568
9681.86 575
9682.79 570
9683.72 587
9684.65 586
9685.58 559
9686.50 566
9687.43 605
9688.36 508
9689.29 640
9690.22 644
9691.15 590
9692.08 579
9693.01 571
9693.94 650
9694.87 660
9695.80 624
9696.73 585
9697.66 595
9698.59 576
9699.52 597
9700.45 657
9701.38 596
9702.31 619
9703.24 659
9704.17 606
9705.10 570
9706.03 523
9706.96 540
9707.89 563
9708.82 542
9709.75 604
9710.68 615
9711.61 585
9712.54 597
9713.47 599
9714.40 614
9715.33 648
9716.26 609
9717.19 554
9718.12 598
9719.05 590
9719.98 597
9720.91 592
9721.84 594
9722.77 616
9723.70 501
9724.64 548
9725.57 603
9726.50 563
9727.43 589
9728.36 625
9729.29 646
9730.22 610
9731.15 589
9732.08 538
9733.02 537
9733.95 587
9734.88 626
9735.81 547
9736.74 627
9737.67 620
9738.60 619
9739.54 614
9740.47 630
9741.40 554
9742.33 469
9743.26 590
9744.20 621
9745.13 612
9746.06 550
9746.99 538
9747.92 575
9748.86 568
9749.79 568
9750.72 532
9751.65 514
9752.58 538
9753.52 534
9754.45 571
9755.38 521
9756.31 496
9757.25 506
9758.18 576
9759.11 569
9760.04 590
9760.98 622
9761.91 588
9762.84 533
9763.77 551
9764.71 498
9765.64 578
9766.57 608
9767.51 592
9768.44 571
9769.37 558
9770.31 546
9771.24 517
9772.17 534
9773.10 531
9774.04 488
9774.97 483
9775.90 535
9776.84 539
9777.77 476
9778.71 568
9779.64 597
9780.57 536
9781.51 582
9782.44 529
9783.37 522
9784.31 592
9785.24 652
9786.17 581
9787.11 602
9788.04 692
9788.98 726
9789.91 784
9790.84 636
9791.78 589
9792.71 630
9793.65 569
9794.58 582
9795.52 633
9796.45 612
9797.38 610
9798.32 507
9799.25 569
9800.19 621
9801.12 638
9802.06 687
9802.99 674
9803.93 704
9804.86 663
9805.80 645
9806.73 643
9807.67 551
9808.60 502
9809.54 520
9810.47 480
9811.41 509
9812.34 484
9813.28 521
9814.21 512
9815.15 495
9816.08 550
9817.02 537
9817.95 554
9818.89 557
9819.82 604
9820.76 532
9821.69 498
9822.63 514
9823.57 504
9824.50 557
9825.44 498
9826.37 464
9827.31 502
9828.25 465
9829.18 570
9830.12 454
9831.05 408
9831.99 480
9832.93 475
9833.86 511
9834.80 517
9835.73 439
9836.67 503
9837.61 446
9838.54 432
9839.48 448
9840.42 475
9841.35 429
9842.29 435
9843.23 490
9844.16 459
9845.10 448
9846.04 434
9846.97 513
9847.91 488
9848.85 471
9849.78 445
9850.72 426
9851.66 462
9852.59 496
9853.53 531
9854.47 489
9855.40 477
9856.34 463
9857.28 476
9858.22 479
9859.15 543
9860.09 523
9861.03 538
9861.97 511
9862.90 437
9863.84 482
9864.78 493
9865.72 466
9866.65 478
9867.59 510
9868.53 464
9869.47 447
9870.41 454
9871.34 429
9872.28 485
9873.22 533
9874.16 554
9875.10 539
9876.03 487
9876.97 466
9877.91 475
9878.85 553
9879.79 502
9880.73 519
9881.66 569
9882.60 516
9883.54 493
9884.48 497
9885.42 489
9886.36 522
9887.30 530
9888.23 524
9889.17 442
9890.11 475
9891.05 533
9891.99 496
9892.93 482
9893.87 547
9894.81 490
9895.75 532
9896.68 523
9897.62 491
9898.56 445
9899.50 490
9900.44 480
9901.38 462
9902.32 473
9903.26 477
9904.20 563
9905.14 539
9906.08 485
9907.02 465
9907.96 530
9908.90 509
9909.84 502
9910.78 532
9911.72 569
9912.66 549
9913.60 550
9914.54 568
9915.48 515
9916.42 526
9917.36 568
9918.30 584
9919.24 530
9920.18 513
9921.12 453
9922.06 544
9923.00 520
9923.94 566
9924.88 574
9925.82 611
9926.76 650
9927.70 769
9928.64 896
9929.58 986
9930.52 1101
9931.46 1142
9932.40 1101
9933.35 1120
9934.29 996
9935.23 912
9936.17 805
9937.11 749
9938.05 599
9938.99 566
9939.93 550
9940.87 560
9941.82 523
9942.76 616
9943.70 547
9944.64 572
9945.58 634
9946.52 589
9947.46 611
9948.41 571
9949.35 616
9950.29 592
9951.23 576
9952.17 518
9953.11 518
9954.06 527
9955.00 549
9955.94 612
9956.88 551
9957.82 574
9958.77 571
9959.71 584
9960.65 536
9961.59 592
9962.54 568
9963.48 553
9964.42 498
9965.36 529
9966.30 530
9967.25 530
9968.19 525
9969.13 510
9970.07 560
9971.02 612
9971.96 581
9972.90 529
9973.85 507
9974.79 525
9975.73 548
9976.67 543
9977.62 566
9978.56 533
9979.50 523
9980.45 535
9981.39 534
9982.33 554
9983.28 515
9984.22 494
9985.16 515
9986.11 474
9987.05 546
9987.99 542
9988.94 497
9989.88 511
9990.82 468
9991.77 500
9992.71 453
9993.65 425
9994.60 453
9995.54 483
9996.49 506
9997.43 479
9998.37 402
9999.32 399
10000.26 453
10001.21 449
10002.15 429
10003.09 390
10004.04 419
10004.98 497
10005.93 489
10006.87 521
10007.82 486
10008.76 493
10009.71 447
10010.65 413
10011.59 464
10012.54 410
10013.48 422
10014.43 499
10015.37 443
10016.32 467
10017.26 434
10018.21 451
10019.15 413
10020.10 427
10021.04 465
10021.99 435
10022.93 464
10023.88 486
10024.82 506
10025.77 452
10026.71 398
10027.66 444
10028.60 481
10029.55 518
10030.50 482
10031.44 446
10032.39 490
10033.33 484
10034.28 519
10035.22 511
10036.17 470
10037.12 425
10038.06 442
10039.01 511
10039.95 465
10040.90 473
10041.84 431
10042.79 439
10043.74 433
10044.68 472
10045.63 412
10046.58 421
10047.52 418
10048.47 373
10049.41 420
10050.36 376
10051.31 387
10052.25 464
10053.20 389
10054.15 377
10055.09 402
10056.04 388
10056.99 404
10057.93 414
10058.88 464
10059.83 419
10060.77 464
10061.72 487
10062.67 422
10063.62 465
10064.56 465
10065.51 442
10066.46 443
10067.40 425
10068.35 435
10069.30 433
10070.25 493
10071.19 471
10072.14 447
10073.09 461
10074.04 447
10074.98 506
10075.93 445
10076.88 444
10077.83 447
10078.77 370
10079.72 399
10080.67 385
10081.62 430
10082.57 414
10083.51 510
10084.46 420
10085.41 436
10086.36 412
10087.31 474
10088.25 457
10089.20 442
10090.15 437
10091.10 380
10092.05 407
10093.00 417
10093.94 392
10094.89 438
10095.84 378
10096.79 394
10097.74 410
10098.69 439
10099.64 421
10100.58 413
10101.53 399
10102.48 380
10103.43 393
10104.38 414
10105.33 417
10106.28 428
10107.23 367
10108.18 387
10109.13 381
10110.08 366
10111.02 398
10111.97 437
10112.92 341
10113.87 415
10114.82 375
10115.77 405
10116.72 425
10117.67 412
10118.62 377
10119.57 463
10120.52 405
10121.47 383
10122.42 386
10123.37 378
10124.32 403
10125.27 395
10126.22 423
10127.17 367
10128.12 417
10129.07 404
10130.02 385
10130.97 381
10131.92 464
10132.87 404
10133.82 380
10134.77 422
10135.72 392
10136.67 372
10137.62 404
10138.57 432
10139.52 399
10140.47 390
10141.42 387
10142.38 394
10143.33 501
10144.28 415
10145.23 409
10146.18 411
10147.13 453
10148.08 411
10149.03 376
10149.98 367
10150.93 469
10151.89 451
10152.84 401
10153.79 395
10154.74 406
10155.69 428
10156.64 399
10157.59 400
10158.55 367
10159.50 354
10160.45 405
10161.40 442
10162.35 406
10163.30 360
10164.26 481
10165.21 524
10166.16 444
10167.11 359
10168.06 390
10169.01 398
10169.97 445
10170.92 411
10171.87 371
10172.82 351
10173.78 412
10174.73 397
10175.68 427
10176.63 444
10177.58 390
10178.54 412
10179.49 436
10180.44 490
10181.39 503
10182.35 513
10183.30 483
10184.25 480
10185.21 446
10186.16 447
10187.11 502
10188.06 470
10189.02 424
10189.97 435
10190.92 504
10191.88 492
10192.83 450
10193.78 511
10194.74 528
10195.69 507
10196.64 520
10197.60 471
10198.55 438
10199.50 471
10200.46 507
10201.41 542
10202.36 518
10203.32 503
10204.27 501
10205.22 529
10206.18 579
10207.13 581
10208.09 613
10209.04 653
10209.99 705
10210.95 660
10211.90 686
10212.86 647
10213.81 683
10214.76 619
10215.72 622
10216.67 578
10217.63 527
10218.58 570
10219.53 513
10220.49 482
10221.44 526
10222.40 574
10223.35 531
10224.31 512
10225.26 471
10226.22 493
10227.17 515
10228.13 500
10229.08 494
10230.04 469
10230.99 493
10231.95 517
10232.90 473
10233.86 487
10234.81 429
10235.77 432
10236.72 557
10237.68 631
10238.63 587
10239.59 554
10240.54 490
10241.50 548
10242.45 548
10243.41 593
10244.36 502
10245.32 532
10246.28 470
10247.23 512
10248.19 488
10249.14 474
10250.10 495
10251.05 490
10252.01 518
10252.97 552
10253.92 515
10254.88 504
10255.83 486
10256.79 484
10257.75 525
10258.70 449
10259.66 477
10260.61 497
10261.57 518
10262.53 548
10263.48 475
10264.44 488
10265.40 627
10266.35 555
10267.31 570
10268.27 603
10269.22 671
10270.18 652
10271.14 653
10272.09 649
10273.05 624
10274.01 565
10274.96 529
10275.92 529
10276.88 537
10277.84 477
10278.79 482
10279.75 477
10280.71 430
10281.66 430
10282.62 466
10283.58 441
10284.54 461
10285.49 422
10286.45 449
10287.41 477
10288.37 464
10289.32 406
10290.28 398
10291.24 436
10292.20 430
10293.16 477
10294.11 497
10295.07 485
10296.03 489
10296.99 495
10297.95 442
10298.90 400
10299.86 429
10300.82 431
10301.78 466
10302.74 448
10303.69 419
10304.65 410
10305.61 425
10306.57 396
10307.53 388
10308.49 398
10309.44 358
10310.40 425
10311.36 350
10312.32 401
10313.28 363
10314.24 321
10315.20 304
10316.16 365
10317.12 409
10318.07 389
10319.03 392
10319.99 390
10320.95 322
10321.91 337
10322.87 404
10323.83 361
10324.79 368
10325.75 388
10326.71 362
10327.67 367
10328.63 349
10329.59 400
10330.54 324
10331.50 329
10332.46 376
10333.42 378
10334.38 349
10335.34 401
10336.30 418
10337.26 413
10338.22 428
10339.18 365
10340.14 406
10341.10 410
10342.06 397
10343.02 389
10343.98 353
10344.94 403
10345.90 368
10346.86 431
10347.82 366
10348.78 465
10349.75 380
10350.71 371
10351.67 430
10352.63 403
10353.59 462
10354.55 438
10355.51 428
10356.47 452
10357.43 469
10358.39 534
10359.35 483
10360.31 447
10361.27 480
10362.23 434
10363.20 443
10364.16 377
10365.12 363
10366.08 382
10367.04 416
10368.00 394
10368.96 395
10369.92 393
10370.89 354
10371.85 387
10372.81 390
10373.77 400
10374.73 382
10375.69 356
10376.66 368
10377.62 289
10378.58 329
10379.54 334
10380.50 312
10381.46 362
10382.43 381
10383.39 387
10384.35 352
10385.31 369
10386.28 355
10387.24 377
10388.20 381
10389.16 329
10390.12 314
10391.09 307
10392.05 328
10393.01 322
10393.97 373
10394.94 371
10395.90 332
10396.86 336
10397.82 367
10398.79 346
10399.75 343
10400.71 396
10401.68 375
10402.64 322
10403.60 403
10404.56 386
10405.53 408
10406.49 361
10407.45 369
10408.42 334
10409.38 289
10410.34 366
10411.31 366
10412.27 329
10413.23 363
10414.20 416
10415.16 411
10416.12 372
10417.09 362
10418.05 403
10419.01 408
10419.98 441
10420.94 452
10421.91 463
10422.87 553
10423.83 519
10424.80 506
10425.76 551
10426.73 536
10427.69 513
10428.65 541
10429.62 527
10430.58 484
10431.55 478
10432.51 443
10433.47 452
10434.44 434
10435.40 433
10436.37 397
10437.33 387
10438.30 357
10439.26 377
10440.23 391
10441.19 325
10442.16 330
10443.12 325
10444.09 354
10445.05 312
10446.02 308
10446.98 401
10447.95 373
10448.91 289
10449.88 264
10450.84 289
10451.81 349
10452.77 340
10453.74 357
10454.70 364
10455.67 352
10456.63 391
10457.60 382
10458.56 362
10459.53 332
10460.49 352
10461.46 324
10462.43 336
10463.39 334
10464.36 342
10465.32 320
10466.29 310
10467.25 308
10468.22 334
10469.19 327
10470.15 295
10471.12 313
10472.08 375
10473.05 351
10474.02 303
10474.98 373
10475.95 343
10476.92 364
10477.88 324
10478.85 280
10479.82 402
10480.78 351
10481.75 318
10482.71 344
10483.68 324
10484.65 352
10485.61 326
10486.58 341
10487.55 320
10488.52 356
10489.48 371
10490.45 333
10491.42 284
10492.38 276
10493.35 311
10494.32 325
10495.28 302
10496.25 313
10497.22 358
10498.19 345
10499.15 301
10500.12 303
10501.09 329
10502.06 332
10503.02 390
10503.99 362
10504.96 296
10505.93 319
10506.89 300
10507.86 304
10508.83 299
10509.80 331
10510.77 315
10511.73 302
10512.70 331
10513.67 346
10514.64 310
10515.61 258
10516.57 299
10517.54 314
10518.51 355
10519.48 333
10520.45 322
10521.42 274
10522.38 261
10523.35 339
10524.32 341
10525.29 329
10526.26 268
10527.23 319
10528.20 306
10529.16 294
10530.13 298
10531.10 289
10532.07 301
10533.04 299
10534.01 304
10534.98 326
10535.95 319
10536.92 318
10537.89 313
10538.85 302
10539.82 291
10540.79 337
10541.76 346
10542.73 318
10543.70 292
10544.67 332
10545.64 354
10546.61 362
10547.58 288
10548.55 306
10549.52 329
10550.49 306
10551.46 310
10552.43 296
10553.40 265
10554.37 288
10555.34 325
10556.31 343
10557.28 315
10558.25 354
10559.22 327
10560.19 274
10561.16 295
10562.13 315
10563.10 299
10564.07 345
10565.04 356
10566.01 350
10566.98 353
10567.95 337
10568.92 400
10569.89 350
10570.86 323
10571.83 348
10572.80 329
10573.78 339
10574.75 312
10575.72 325
10576.69 312
10577.66 302
10578.63 323
10579.60 315
10580.57 331
10581.54 308
10582.51 334
10583.49 371
10584.46 344
10585.43 328
10586.40 297
10587.37 323
10588.34 350
10589.31 351
10590.29 367
10591.26 337
10592.23 348
10593.20 319
10594.17 322
10595.14 309
10596.12 305
10597.09 315
10598.06 344
10599.03 361
10600.00 314
10600.98 328
10601.95 328
10602.92 341
10603.89 324
10604.87 383
10605.84 329
10606.81 322
10607.78 328
10608.75 308
10609.73 330
10610.70 343
10611.67 371
10612.64 390
10613.62 421
10614.59 341
10615.56 301
10616.54 308
10617.51 300
10618.48 264
10619.45 322
10620.43 347
10621.40 333
10622.37 315
10623.35 343
10624.32 364
10625.29 388
10626.27 367
10627.24 395
10628.21 383
10629.19 432
10630.16 381
10631.13 409
10632.11 382
10633.08 369
10634.05 374
10635.03 381
10636.00 400
10636.97 379
10637.95 355
10638.92 388
10639.90 480
10640.87 534
10641.84 486
10642.82 532
10643.79 537
10644.77 589
10645.74 531
10646.71 513
10647.69 447
10648.66 462
10649.64 447
10650.61 485
10651.59 396
10652.56 346
10653.53 353
10654.51 379
10655.48 345
10656.46 368
10657.43 378
10658.41 364
10659.38 407
10660.36 402
10661.33 341
10662.31 304
10663.28 364
10664.26 343
10665.23 323
10666.21 358
10667.18 362
10668.16 353
10669.13 310
10670.11 310
10671.08 396
10672.06 357
10673.03 322
10674.01 336
10674.98 346
10675.96 339
10676.93 345
10677.91 364
10678.89 322
10679.86 330
10680.84 377
10681.81 373
10682.79 377
10683.76 362
10684.74 386
10685.72 359
10686.69 355
10687.67 360
10688.64 326
10689.62 332
10690.60 336
10691.57 343
10692.55 301
10693.53 313
10694.50 322
10695.48 332
10696.46 309
10697.43 268
10698.41 278
10699.38 310
10700.36 298
10701.34 292
10702.31 268
10703.29 289
10704.27 292
10705.25 305
10706.22 265
10707.20 303
10708.18 255
10709.15 273
10710.13 334
10711.11 382
10712.08 307
10713.06 277
10714.04 318
10715.02 337
10715.99 334
10716.97 281
10717.95 321
10718.93 330
10719.90 296
10720.88 312
10721.86 302
10722.84 314
10723.81 301
10724.79 292
10725.77 327
10726.75 322
10727.72 262
10728.70 263
10729.68 279
10730.66 316
10731.64 291
10732.61 294
10733.59 300
10734.57 278
10735.55 311
10736.53 335
10737.51 317
10738.48 350
10739.46 351
10740.44 341
10741.42 312
10742.40 320
10743.38 307
10744.36 311
10745.33 336
10746.31 284
10747.29 301
10748.27 328
10749.25 365
10750.23 363
10751.21 325
10752.19 349
10753.16 289
10754.14 298
10755.12 268
10756.10 299
10757.08 266
10758.06 287
10759.04 265
10760.02 266
10761.00 318
10761.98 307
10762.96 256
10763.94 349
10764.92 302
10765.90 295
10766.88 249
10767.86 327
10768.84 303
10769.82 299
10770.80 275
10771.78 267
10772.75 277
10773.73 307
10774.71 328
10775.69 326
10776.68 340
10777.66 307
10778.64 306
10779.62 337
10780.60 298
10781.58 284
10782.56 289
10783.54 346
10784.52 343
10785.50 308
10786.48 267
10787.46 297
10788.44 317
10789.42 331
10790.40 350
10791.38 338
10792.36 296
10793.34 276
10794.32 288
10795.31 326
10796.29 288
10797.27 289
10798.25 266
10799.23 252
10800.21 276
10801.19 290
10802.17 296
10803.15 251
10804.14 235
10805.12 283
10806.10 291
10807.08 266
10808.06 329
10809.04 316
10810.03 302
10811.01 315
10811.99 329
10812.97 299
10813.95 310
10814.93 317
10815.92 286
10816.90 317
10817.88 333
10818.86 318
10819.84 329
10820.83 321
10821.81 309
10822.79 299
10823.77 311
10824.75 294
10825.74 275
10826.72 318
10827.70 304
10828.68 319
10829.67 326
10830.65 284
10831.63 320
10832.61 310
10833.60 322
10834.58 326
10835.56 247
10836.55 249
10837.53 315
10838.51 311
10839.49 299
10840.48 292
10841.46 343
10842.44 324
10843.43 331
10844.41 339
10845.39 298
10846.38 301
10847.36 301
10848.34 331
10849.33 344
10850.31 324
10851.29 370
10852.28 344
10853.26 321
10854.24 316
10855.23 311
10856.21 377
10857.20 355
10858.18 327
10859.16 306
10860.15 289
10861.13 358
10862.12 305
10863.10 307
10864.08 310
10865.07 363
10866.05 375
10867.04 372
10868.02 357
10869.00 331
10869.99 328
10870.97 295
10871.96 297
10872.94 294
10873.93 374
10874.91 367
10875.90 354
10876.88 363
10877.86 323
10878.85 339
10879.83 361
10880.82 356
10881.80 351
10882.79 345
10883.77 364
10884.76 389
10885.74 375
10886.73 390
10887.71 398
10888.70 430
10889.68 429
10890.67 408
10891.66 423
10892.64 367
10893.63 335
10894.61 334
10895.60 422
10896.58 448
10897.57 440
10898.55 486
10899.54 550
10900.53 508
10901.51 561
10902.50 552
10903.48 515
10904.47 551
10905.45 630
10906.44 629
10907.43 578
10908.41 575
10909.40 586
10910.39 527
10911.37 504
10912.36 481
10913.34 470
10914.33 465
10915.32 507
10916.30 489
10917.29 450
10918.28 488
10919.26 483
10920.25 453
10921.24 445
10922.22 494
10923.21 499
10924.20 454
10925.18 505
10926.17 526
10927.16 528
10928.14 499
10929.13 548
10930.12 505
10931.11 495
10932.09 528
10933.08 532
10934.07 540
10935.05 507
10936.04 482
10937.03 515
10938.02 510
10939.00 559
10939.99 506
10940.98 499
10941.97 488
10942.95 534
10943.94 554
10944.93 576
10945.92 600
10946.91 639
10947.89 584
10948.88 638
10949.87 571
10950.86 560
10951.85 644
10952.83 584
10953.82 558
10954.81 604
10955.80 520
10956.79 596
10957.77 643
10958.76 743
10959.75 753
10960.74 758
10961.73 814
10962.72 837
10963.71 818
10964.69 859
10965.68 841
10966.67 811
10967.66 699
10968.65 684
10969.64 666
10970.63 672
10971.62 650
10972.60 635
10973.59 623
10974.58 679
10975.57 686
10976.56 637
10977.55 620
10978.54 683
10979.53 645
10980.52 641
10981.51 649
10982.50 694
10983.49 694
10984.48 710
10985.47 653
10986.46 681
10987.44 696
10988.43 650
10989.42 713
10990.41 697
10991.40 734
10992.39 720
10993.38 759
10994.37 715
10995.36 671
10996.35 703
10997.34 746
10998.33 737
10999.32 779
11000.31 869
11001.30 1019
11002.30 1085
11003.29 1214
11004.28 1228
11005.27 1220
11006.26 1269
11007.25 1083
11008.24 1108
11009.23 1016
11010.22 938
11011.21 815
11012.20 811
11013.19 792
11014.18 750
11015.17 754
11016.16 720
11017.16 733
11018.15 707
11019.14 703
11020.13 659
11021.12 669
11022.11 732
11023.10 716
11024.09 746
11025.09 665
11026.08 631
11027.07 594
11028.06 563
11029.05 610
11030.04 553
11031.03 562
11032.03 624
11033.02 606
11034.01 560
11035.00 545
11035.99 519
11036.99 642
11037.98 593
11038.97 499
11039.96 553
11040.95 542
11041.95 523
11042.94 469
11043.93 516
11044.92 496
11045.91 435
11046.91 447
11047.90 492
11048.89 506
11049.88 411
11050.88 488
11051.87 474
11052.86 506
11053.85 503
11054.85 478
11055.84 464
11056.83 462
11057.83 487
11058.82 462
11059.81 408
11060.80 513
11061.80 518
11062.79 509
11063.78 431
11064.78 476
11065.77 418
11066.76 467
11067.76 459
11068.75 420
11069.74 450
11070.74 472
11071.73 455
11072.72 473
11073.72 482
11074.71 464
11075.70 461
11076.70 448
11077.69 475
11078.69 456
11079.68 437
11080.67 437
11081.67 425
11082.66 432
11083.65 424
11084.65 468
11085.64 492
11086.64 479
11087.63 490
11088.63 445
11089.62 467
11090.61 454
11091.61 466
11092.60 480
11093.60 402
11094.59 487
11095.59 499
11096.58 443
11097.58 419
11098.57 410
11099.56 398
11100.56 477
11101.55 452
11102.55 414
11103.54 404
11104.54 463
11105.53 415
11106.53 403
11107.52 434
11108.52 513
11109.51 485
11110.51 444
11111.50 398
11112.50 437
11113.50 430
11114.49 450
11115.49 442
11116.48 437
11117.48 441
11118.47 426
11119.47 427
11120.46 387
11121.46 441
11122.46 487
11123.45 475
11124.45 474
11125.44 438
11126.44 516
11127.43 542
11128.43 465
11129.43 538
11130.42 556
11131.42 551
11132.42 553
11133.41 564
11134.41 519
11135.40 512
11136.40 501
11137.40 513
11138.39 494
11139.39 510
11140.39 505
11141.38 458
11142.38 472
11143.38 416
11144.37 471
11145.37 543
11146.37 532
11147.36 515
11148.36 476
11149.36 483
11150.35 516
11151.35 542
11152.35 462
11153.35 457
11154.34 452
11155.34 468
11156.34 524
11157.33 469
11158.33 423
11159.33 464
11160.33 459
11161.32 452
11162.32 481
11163.32 435
11164.32 399
11165.31 446
11166.31 437
11167.31 443
11168.31 444
11169.31 480
11170.30 433
11171.30 442
11172.30 417
11173.30 428
11174.30 412
11175.29 435
11176.29 436
11177.29 435
11178.29 440
11179.29 440
11180.29 374
11181.28 430
11182.28 410
11183.28 416
11184.28 419
11185.28 398
11186.28 375
11187.27 368
11188.27 468
11189.27 403
11190.27 371
11191.27 390
11192.27 401
11193.27 399
11194.27 398
11195.27 391
11196.26 437
11197.26 441
11198.26 414
11199.26 440
11200.26 450
11201.26 449
11202.26 411
11203.26 364
11204.26 414
11205.26 389
11206.26 388
11207.26 408
11208.26 411
11209.26 432
11210.26 418
11211.26 370
11212.26 400
11213.26 418
11214.26 436
11215.25 392
11216.25 385
11217.25 414
11218.25 392
11219.25 406
11220.26 386
11221.26 378
11222.26 342
11223.26 369
11224.26 399
11225.26 416
11226.26 357
11227.26 390
11228.26 369
11229.26 412
11230.26 441
11231.26 391
11232.26 381
11233.26 388
11234.26 354
11235.26 391
11236.26 369
11237.26 360
11238.26 396
11239.27 367
11240.27 340
11241.27 346
11242.27 340
11243.27 345
11244.27 382
11245.27 351
11246.27 335
11247.28 375
11248.28 415
11249.28 397
11250.28 328
11251.28 320
11252.28 342
11253.28 348
11254.29 349
11255.29 346
11256.29 368
11257.29 378
11258.29 356
11259.29 381
11260.30 379
11261.30 340
11262.30 378
11263.30 345
11264.30 383
11265.31 393
11266.31 382
11267.31 351
11268.31 354
11269.32 344
11270.32 335
11271.32 347
11272.32 403
11273.33 357
11274.33 353
11275.33 373
11276.33 356
11277.34 418
11278.34 415
11279.34 361
11280.34 401
11281.35 404
11282.35 413
11283.35 406
11284.36 390
11285.36 371
11286.36 442
11287.36 382
11288.37 415
11289.37 403
11290.37 385
11291.38 392
11292.38 368
11293.38 393
11294.39 412
11295.39 410
11296.40 381
11297.40 380
11298.40 397
11299.41 374
11300.41 385
11301.41 413
11302.42 361
11303.42 402
11304.42 420
11305.43 393
11306.43 367
11307.44 378
11308.44 370
11309.44 381
11310.45 395
11311.45 423
11312.46 428
11313.46 409
11314.47 447
11315.47 420
11316.47 488
11317.48 452
11318.48 511
11319.49 506
11320.49 497
11321.50 455
11322.50 460
11323.51 426
11324.51 477
11325.52 443
11326.52 400
11327.53 442
11328.53 448
11329.54 397
11330.54 381
11331.55 380
11332.55 371
11333.56 393
11334.56 385
11335.57 320
11336.57 349
11337.58 395
11338.58 408
11339.59 411
11340.59 446
11341.60 489
11342.61 497
11343.61 529
11344.62 510
11345.62 488
11346.63 483
11347.63 450
11348.64 477
11349.65 505
11350.65 452
11351.66 409
11352.66 452
11353.67 447
11354.68 420
11355.68 428
11356.69 378
11357.69 411
11358.70 372
11359.71 372
11360.71 424
11361.72 481
11362.73 490
11363.73 416
11364.74 426
11365.75 475
11366.75 415
11367.76 403
11368.77 437
11369.77 464
11370.78 440
11371.79 414
11372.79 407
11373.80 422
11374.81 399
11375.81 386
11376.82 387
11377.83 378
11378.84 385
11379.84 360
11380.85 347
11381.86 377
11382.86 422
11383.87 397
11384.88 393
11385.89 385
11386.89 380
11387.90 370
11388.91 381
11389.92 328
11390.93 390
11391.93 434
11392.94 419
11393.95 424
11394.96 388
11395.96 425
11396.97 386
11397.98 423
11398.99 410
11400.00 384
11401.00 383
11402.01 353
11403.02 400
11404.03 373
11405.04 358
11406.05 395
11407.05 443
11408.06 400
11409.07 399
11410.08 369
11411.09 338
11412.10 361
11413.11 428
11414.12 432
11415.12 408
11416.13 397
11417.14 458
11418.15 437
11419.16 476
11420.17 447
11421.18 416
11422.19 382
11423.20 396
11424.20 433
11425.21 390
11426.22 402
11427.23 429
11428.24 373
11429.25 445
11430.26 391
11431.27 391
11432.28 388
11433.29 434
11434.30 418
11435.31 468
11436.32 494
11437.33 451
11438.34 498
11439.35 464
11440.36 508
11441.37 464
11442.38 498
11443.39 457
11444.40 494
11445.41 484
11446.42 453
11447.43 412
11448.44 483
11449.45 503
11450.46 461
11451.47 494
11452.48 504
11453.49 506
11454.50 495
11455.51 474
11456.52 499
11457.53 504
11458.54 461
11459.55 500
11460.57 485
11461.58 461
11462.59 452
11463.60 549
11464.61 509
11465.62 560
11466.63 531
11467.64 487
11468.65 528
11469.66 512
11470.68 533
11471.69 532
11472.70 516
11473.71 620
11474.72 588
11475.73 580
11476.74 597
11477.76 610
11478.77 569
11479.78 583
11480.79 570
11481.80 568
11482.81 554
11483.83 560
11484.84 650
11485.85 567
11486.86 502
11487.87 528
11488.89 575
11489.90 607
11490.91 594
11491.92 564
11492.93 579
11493.95 585
11494.96 557
11495.97 544
11496.98 561
11498.00 583
11499.01 549
11500.02 506
11501.03 581
11502.05 609
11503.06 664
11504.07 614
11505.09 621
11506.10 602
11507.11 634
11508.12 690
11509.14 592
11510.15 626
11511.16 642
11512.18 698
11513.19 625
11514.20 619
11515.22 587
11516.23 640
11517.24 640
11518.26 648
11519.27 629
11520.28 688
11521.30 752
11522.31 706
11523.32 681
11524.34 684
11525.35 679
11526.36 712
11527.38 773
11528.39 771
11529.41 703
11530.42 773
11531.43 735
11532.45 773
11533.46 777
11534.47 700
11535.49 798
11536.50 826
11537.52 840
11538.53 856
11539.55 811
11540.56 787
11541.57 816
11542.59 779
11543.60 832
11544.62 854
11545.63 857
11546.65 875
11547.66 924
11548.68 942
11549.69 957
11550.71 1050
11551.72 992
11552.74 1053
11553.75 1007
11554.77 1038
11555.78 1090
11556.80 1137
11557.81 1144
11558.83 1212
11559.84 1174
11560.86 1188
11561.87 1315
11562.89 1295
11563.90 1239
11564.92 1295
11565.93 1314
11566.95 1333
11567.96 1392
11568.98 1292
11570.00 1399
11571.01 1418
11572.03 1503
11573.04 1552
11574.06 1491
11575.07 1490
11576.09 1592
11577.11 1707
11578.12 1712
11579.14 1849
11580.15 2026
11581.17 2136
11582.19 2224
11583.20 2376
11584.22 2440
11585.24 2642
11586.25 2740
11587.27 2737
11588.28 2845
11589.30 2911
11590.32 2901
11591.33 3082
11592.35 3184
11593.37 3263
11594.38 3508
11595.40 3714
11596.42 4143
11597.43 4542
11598.45 5426
11599.47 6404
11600.48 7408
11601.50 8284
11602.52 8988
11603.54 9380
11604.55 9473
11605.57 9406
11606.59 8723
11607.61 7662
11608.62 6775
11609.64 5885
11610.66 5054
11611.67 4471
11612.69 3859
11613.71 3556
11614.73 3337
11615.74 3146
11616.76 3047
11617.78 3030
11618.80 2998
11619.82 2927
11620.83 2801
11621.85 2682
11622.87 2677
11623.89 2440
11624.91 2455
11625.92 2381
11626.94 2166
11627.96 2102
11628.98 2129
11630.00 2143
11631.01 2055
11632.03 1931
11633.05 1913
11634.07 1915
11635.09 1806
11636.11 1825
11637.13 1729
11638.14 1643
11639.16 1541
11640.18 1573
11641.20 1565
11642.22 1529
11643.24 1512
11644.26 1489
11645.28 1367
11646.29 1393
11647.31 1288
11648.33 1215
11649.35 1190
11650.37 1141
11651.39 1121
11652.41 1122
11653.43 1021
11654.45 1067
11655.47 1073
11656.49 1042
11657.51 1062
11658.53 1163
11659.55 1162
11660.57 1113
11661.58 1059
11662.60 1152
11663.62 1117
11664.64 1152
11665.66 1202
11666.68 1099
11667.70 1025
11668.72 1008
11669.74 1015
11670.76 1058
11671.78 1086
11672.80 1081
11673.82 1153
11674.84 1121
11675.86 1134
11676.89 1214
11677.91 1275
11678.93 1166
11679.95 1246
11680.97 1302
11681.99 1323
11683.01 1356
11684.03 1328
11685.05 1351
11686.07 1326
11687.09 1346
11688.11 1275
11689.13 1261
11690.15 1276
11691.17 1282
11692.20 1330
11693.22 1285
11694.24 1208
11695.26 1188
11696.28 1207
11697.30 1209
11698.32 1169
11699.34 1138
11700.36 1086
11701.39 1167
11702.41 1200
11703.43 1137
11704.45 1134
11705.47 1130
11706.49 1210
11707.52 1150
11708.54 1154
11709.56 1109
11710.58 1047
11711.60 1020
11712.62 1061
11713.65 1046
11714.67 1032
11715.69 1050
11716.71 959
11717.73 999
11718.76 957
11719.78 933
11720.80 970
11721.82 937
11722.85 971
11723.87 950
11724.89 893
11725.91 909
11726.94 945
11727.96 910
11728.98 850
11730.00 967
11731.03 877
11732.05 901
11733.07 929
11734.09 871
11735.12 867
11736.14 863
11737.16 837
11738.19 819
11739.21 819
11740.23 860
11741.26 872
11742.28 918
11743.30 939
11744.33 1007
11745.35 899
11746.37 900
11747.40 982
11748.42 977
11749.44 909
11750.47 942
11751.49 920
11752.51 1018
11753.54 922
11754.56 915
11755.58 992
11756.61 934
11757.63 952
11758.66 978
11759.68 952
11760.70 905
11761.73 862
11762.75 903
11763.78 891
11764.80 817
11765.82 817
11766.85 786
11767.87 814
11768.90 778
11769.92 781
11770.95 762
11771.97 828
11772.99 868
11774.02 849
11775.04 782
11776.07 804
11777.09 812
11778.12 871
11779.14 816
11780.17 779
11781.19 717
11782.22 717
11783.24 693
11784.27 688
11785.29 615
11786.32 679
11787.34 688
11788.37 700
11789.39 709
11790.42 698
11791.44 697
11792.47 750
11793.49 722
11794.52 690
11795.55 636
11796.57 636
11797.60 624
11798.62 679
11799.65 624
11800.67 595
11801.70 591
11802.73 591
11803.75 629
11804.78 578
11805.80 574
11806.83 579
11807.86 527
11808.88 624
11809.91 631
11810.93 604
11811.96 554
11812.99 573
11814.01 617
11815.04 643
11816.07 534
11817.09 635
11818.12 566
11819.14 547
11820.17 544
11821.20 491
11822.22 499
11823.25 472
11824.28 504
11825.30 541
11826.33 495
11827.36 455
11828.39 517
11829.41 556
11830.44 573
11831.47 500
11832.49 513
11833.52 536
11834.55 498
11835.58 472
11836.60 495
11837.63 480
11838.66 480
11839.68 483
11840.71 537
11841.74 482
11842.77 465
11843.79 468
11844.82 527
11845.85 460
11846.88 442
11847.91 417
11848.93 441
11849.96 453
11850.99 483
11852.02 448
11853.05 448
11854.07 430
11855.10 469
11856.13 471
11857.16 443
11858.19 471
11859.21 470
11860.24 436
11861.27 450
11862.30 487
11863.33 427
11864.36 452
11865.38 446
11866.41 480
11867.44 445
11868.47 449
11869.50 435
11870.53 454
11871.56 449
11872.59 448
11873.61 452
11874.64 421
11875.67 491
11876.70 429
11877.73 418
11878.76 471
11879.79 461
11880.82 423
11881.85 457
11882.88 478
11883.91 458
11884.94 474
11885.97 504
11886.99 452
11888.02 458
11889.05 467
11890.08 464
11891.11 510
11892.14 459
11893.17 480
11894.20 455
11895.23 445
11896.26 438
11897.29 451
11898.32 499
11899.35 508
11900.38 497
11901.41 476
11902.44 482
11903.47 479
11904.50 499
11905.53 533
11906.56 496
11907.59 546
11908.62 524
11909.65 488
11910.69 488
11911.72 494
11912.75 483
11913.78 482
11914.81 478
11915.84 443
11916.87 466
11917.90 485
11918.93 479
11919.96 447
11920.99 484
11922.02 488
11923.05 450
11924.09 476
11925.12 430
11926.15 445
11927.18 443
11928.21 516
11929.24 502
11930.27 487
11931.30 494
11932.34 569
11933.37 598
11934.40 567
11935.43 623
11936.46 557
11937.49 554
11938.53 548
11939.56 599
11940.59 545
11941.62 480
11942.65 529
11943.69 499
11944.72 465
11945.75 484
11946.78 445
11947.81 472
11948.85 463
11949.88 418
11950.91 456
11951.94 478
11952.97 457
11954.01 447
11955.04 422
11956.07 476
11957.10 477
11958.14 387
11959.17 388
11960.20 418
11961.24 396
11962.27 407
11963.30 443
11964.33 438
11965.37 439
11966.40 458
11967.43 401
11968.47 436
11969.50 435
11970.53 405
11971.56 367
11972.60 418
11973.63 417
11974.66 406
11975.70 456
11976.73 420
11977.76 434
11978.80 409
11979.83 462
11980.86 453
11981.90 451
11982.93 451
11983.97 412
11985.00 419
11986.03 419
11987.07 418
11988.10 410
11989.13 436
11990.17 433
11991.20 398
11992.24 406
11993.27 443
11994.31 457
11995.34 435
11996.37 414
11997.41 422
11998.44 445
11999.48 442
12000.51 402
12001.55 442
12002.58 417
12003.61 460
12004.65 453
12005.68 476
12006.72 426
12007.75 471
12008.79 537
12009.82 528
12010.86 526
12011.89 477
12012.93 481
12013.96 537
12015.00 549
12016.03 520
12017.07 529
12018.10 540
12019.14 542
12020.17 525
12021.21 508
12022.24 544
12023.28 539
12024.31 509
12025.35 494
12026.39 510
12027.42 539
12028.46 549
12029.49 571
12030.53 473
12031.56 497
12032.60 507
12033.64 470
12034.67 584
12035.71 498
12036.74 526
12037.78 507
12038.82 497
12039.85 534
12040.89 504
12041.92 505
12042.96 488
12044.00 484
12045.03 512
12046.07 484
12047.11 449
12048.14 464
12049.18 455
12050.21 490
12051.25 433
12052.29 513
12053.32 500
12054.36 440
12055.40 450
12056.43 466
12057.47 492
12058.51 487
12059.55 484
12060.58 484
12061.62 479
12062.66 498
12063.69 484
12064.73 448
12065.77 492
12066.81 437
12067.84 483
12068.88 461
12069.92 431
12070.95 456
12071.99 436
12073.03 436
12074.07 502
12075.11 447
12076.14 421
12077.18 405
12078.22 478
12079.26 505
12080.29 452
12081.33 518
12082.37 526
12083.41 469
12084.45 441
12085.48 429
12086.52 457
12087.56 470
12088.60 472
12089.64 494
12090.67 469
12091.71 481
12092.75 481
12093.79 452
12094.83 417
12095.87 493
12096.91 461
12097.94 480
12098.98 457
12100.02 461
12101.06 457
12102.10 495
12103.14 503
12104.18 466
12105.22 491
12106.25 496
12107.29 534
12108.33 537
12109.37 490
12110.41 442
12111.45 401
12112.49 438
12113.53 455
12114.57 423
12115.61 419
12116.65 434
12117.69 388
12118.73 365
12119.77 430
12120.80 433
12121.84 366
12122.88 397
12123.92 403
12124.96 391
12126.00 387
12127.04 397
12128.08 382
12129.12 355
12130.16 362
12131.20 395
12132.24 392
12133.28 376
12134.32 421
12135.36 376
12136.40 385
12137.44 389
12138.48 379
12139.52 399
12140.57 345
12141.61 339
12142.65 352
12143.69 396
12144.73 366
12145.77 386
12146.81 358
12147.85 370
12148.89 416
12149.93 381
12150.97 348
12152.01 368
12153.05 362
12154.10 376
12155.14 355
12156.18 354
12157.22 316
12158.26 316
12159.30 343
12160.34 356
12161.38 343
12162.42 378
12163.47 379
12164.51 391
12165.55 349
12166.59 294
12167.63 352
12168.67 361
12169.72 308
12170.76 327
12171.80 320
12172.84 334
12173.88 350
12174.92 339
12175.97 361
12177.01 352
12178.05 321
12179.09 339
12180.13 351
12181.18 387
12182.22 327
12183.26 359
12184.30 381
12185.35 384
12186.39 379
12187.43 337
12188.47 349
12189.52 349
12190.56 356
12191.60 336
12192.64 327
12193.69 317
12194.73 296
12195.77 327
12196.82 348
12197.86 333
12198.90 319
12199.94 352
12200.99 378
12202.03 365
12203.07 335
12204.12 336
12205.16 368
12206.20 360
12207.25 331
12208.29 320
12209.33 346
12210.38 359
12211.42 360
12212.46 390
12213.51 348
12214.55 348
12215.59 364
12216.64 342
12217.68 283
12218.73 313
12219.77 334
12220.81 320
12221.86 353
12222.90 312
12223.94 309
12224.99 340
12226.03 319
12227.08 337
12228.12 333
12229.17 355
12230.21 393
12231.25 355
12232.30 325
12233.34 345
12234.39 347
12235.43 386
12236.48 379
12237.52 335
12238.57 310
12239.61 313
12240.66 319
12241.70 341
12242.74 310
12243.79 335
12244.83 352
12245.88 350
12246.92 348
12247.97 372
12249.01 368
12250.06 406
12251.10 406
12252.15 381
12253.20 394
12254.24 402
12255.29 364
12256.33 310
12257.38 319
12258.42 349
12259.47 336
12260.51 319
12261.56 339
12262.60 301
12263.65 335
12264.70 308
12265.74 297
12266.79 291
12267.83 340
12268.88 304
12269.93 277
12270.97 300
12272.02 307
12273.06 296
12274.11 318
12275.16 306
12276.20 273
12277.25 277
12278.30 267
12279.34 294
12280.39 264
12281.43 290
12282.48 318
12283.53 282
12284.57 301
12285.62 327
12286.67 317
12287.71 286
12288.76 297
12289.81 303
12290.85 313
12291.90 286
12292.95 293
12294.00 272
12295.04 309
12296.09 265
12297.14 286
12298.18 285
12299.23 245
12300.28 247
12301.33 275
12302.37 277
12303.42 277
12304.47 279
12305.52 263
12306.56 279
12307.61 297
12308.66 312
12309.71 283
12310.75 258
12311.80 257
12312.85 288
12313.90 318
12314.95 289
12315.99 276
12317.04 299
12318.09 275
12319.14 292
12320.19 267
12321.23 265
12322.28 254
12323.33 256
12324.38 276
12325.43 220
12326.47 260
12327.52 264
12328.57 274
12329.62 277
12330.67 248
12331.72 236
12332.77 281
12333.81 260
12334.86 241
12335.91 247
12336.96 247
12338.01 303
12339.06 247
12340.11 274
12341.16 274
12342.21 254
12343.26 261
12344.30 259
12345.35 266
12346.40 245
12347.45 292
12348.50 274
12349.55 277
12350.60 286
12351.65 254
12352.70 273
12353.75 315
12354.80 305
12355.85 285
12356.90 280
12357.95 256
12359.00 256
12360.05 271
12361.10 271
12362.15 240
12363.20 273
12364.25 271
12365.30 258
12366.35 251
12367.40 266
12368.45 281
12369.50 242
12370.55 232
12371.60 250
12372.65 260
12373.70 258
12374.75 222
12375.80 247
12376.85 294
12377.90 303
12378.95 272
12380.00 277
12381.05 314
12382.10 266
12383.15 253
12384.21 264
12385.26 248
12386.31 260
12387.36 254
12388.41 243
12389.46 262
12390.51 268
12391.56 254
12392.61 248
12393.67 257
12394.72 335
12395.77 289
12396.82 306
12397.87 290
12398.92 349
12399.97 319
12401.03 293
12402.08 281
12403.13 253
12404.18 258
12405.23 249
12406.28 260
12407.34 271
12408.39 316
12409.44 261
12410.49 293
12411.54 264
12412.60 259
12413.65 288
12414.70 283
12415.75 272
12416.80 287
12417.86 267
12418.91 279
12419.96 278
12421.01 278
12422.07 303
12423.12 303
12424.17 265
12425.22 256
12426.28 268
12427.33 259
12428.38 296
12429.43 269
12430.49 317
12431.54 303
12432.59 289
12433.65 282
12434.70 284
12435.75 308
12436.80 311
12437.86 284
12438.91 305
12439.96 342
12441.02 286
12442.07 275
12443.12 275
12444.18 248
12445.23 287
12446.28 277
12447.34 283
12448.39 290
12449.45 262
12450.50 285
12451.55 328
12452.61 258
12453.66 296
12454.71 306
12455.77 261
12456.82 268
12457.88 271
12458.93 277
12459.98 287
12461.04 259
12462.09 240
12463.15 269
12464.20 303
12465.26 289
12466.31 237
12467.36 257
12468.42 257
12469.47 260
12470.53 287
12471.58 321
12472.64 246
12473.69 253
12474.75 325
12475.80 288
12476.86 291
12477.91 303
12478.97 299
12480.02 311
12481.08 318
12482.13 291
12483.19 332
12484.24 315
12485.30 326
12486.35 279
12487.41 313
12488.46 298
12489.52 319
12490.57 342
12491.63 345
12492.68 347
12493.74 401
12494.79 414
12495.85 431
12496.90 436
12497.96 449
12499.02 483
12500.07 509
12501.13 464
12502.18 452
12503.24 457
12504.30 404
12505.35 392
12506.41 393
12507.46 325
12508.52 269
12509.58 289
12510.63 287
12511.69 271
12512.74 262
12513.80 292
12514.86 296
12515.91 280
12516.97 276
12518.03 283
12519.08 322
12520.14 288
12521.20 240
12522.25 265
12523.31 270
12524.37 296
12525.42 290
12526.48 293
12527.54 259
12528.59 260
12529.65 285
12530.71 284
12531.77 221
12532.82 258
12533.88 290
12534.94 286
12535.99 268
12537.05 278
12538.11 264
12539.17 271
12540.22 222
12541.28 238
12542.34 283
12543.40 241
12544.45 255
12545.51 226
12546.57 227
12547.63 245
12548.69 235
12549.74 229
12550.80 206
12551.86 236
12552.92 285
12553.98 250
12555.03 211
12556.09 225
12557.15 221
12558.21 224
12559.27 236
12560.32 238
12561.38 265
12562.44 279
12563.50 246
12564.56 227
12565.62 261
12566.68 280
12567.73 242
12568.79 249
12569.85 260
12570.91 269
12571.97 265
12573.03 247
12574.09 278
12575.15 280
12576.20 285
12577.26 308
12578.32 354
12579.38 337
12580.44 314
12581.50 286
12582.56 299
12583.62 272
12584.68 273
12585.74 280
12586.80 268
12587.86 261
12588.92 258
12589.98 281
12591.04 243
12592.10 275
12593.15 250
12594.21 261
12595.27 240
12596.33 260
12597.39 287
12598.45 260
12599.51 270
12600.57 261
12601.63 258
12602.69 263
12603.75 240
12604.81 245
12605.87 219
12606.93 259
12608.00 279
12609.06 245
12610.12 242
12611.18 239
12612.24 201
12613.30 222
12614.36 243
12615.42 225
12616.48 249
12617.54 250
12618.60 264
12619.66 251
12620.72 196
12621.78 219
12622.84 251
12623.91 243
12624.97 226
12626.03 232
12627.09 258
12628.15 234
12629.21 205
12630.27 193
12631.33 205
12632.40 203
12633.46 225
12634.52 227
12635.58 207
12636.64 210
12637.70 235
12638.76 210
12639.83 238
12640.89 181
12641.95 188
12643.01 227
12644.07 228
12645.13 217
12646.20 236
12647.26 216
12648.32 231
12649.38 237
12650.45 244
12651.51 215
12652.57 240
12653.63 233
12654.69 243
12655.76 202
12656.82 246
12657.88 250
12658.94 214
12660.01 231
12661.07 208
12662.13 223
12663.19 221
12664.26 241
12665.32 233
12666.38 234
12667.45 206
12668.51 190
12669.57 237
12670.63 205
12671.70 214
12672.76 229
12673.82 201
12674.89 185
12675.95 216
12677.01 204
12678.08 219
12679.14 223
12680.20 226
12681.27 238
12682.33 202
12683.39 201
12684.46 212
12685.52 239
12686.58 242
12687.65 248
12688.71 204
12689.77 234
12690.84 218
12691.90 220
12692.97 229
12694.03 222
12695.09 211
12696.16 214
12697.22 264
12698.29 252
12699.35 230
12700.42 233
12701.48 227
12702.54 203
12703.61 224
12704.67 226
12705.74 205
12706.80 214
12707.87 208
12708.93 236
12710.00 216
12711.06 226
12712.12 234
12713.19 235
12714.25 206
12715.32 240
12716.38 237
12717.45 242
12718.51 218
12719.58 221
12720.64 261
12721.71 252
12722.77 230
12723.84 269
12724.90 232
12725.97 187
12727.04 226
12728.10 242
12729.17 242
12730.23 269
12731.30 262
12732.36 255
12733.43 222
12734.49 196
12735.56 228
12736.63 232
12737.69 267
12738.76 274
12739.82 244
12740.89 243
12741.95 231
12743.02 214
12744.09 236
12745.15 208
12746.22 183
12747.28 196
12748.35 191
12749.42 195
12750.48 225
12751.55 201
12752.62 210
12753.68 200
12754.75 231
12755.82 198
12756.88 183
12757.95 210
12759.02 235
12760.08 211
12761.15 193
12762.22 204
12763.28 215
12764.35 196
12765.42 220
12766.48 197
12767.55 206
12768.62 191
12769.69 210
12770.75 223
12771.82 187
12772.89 168
12773.95 221
12775.02 208
12776.09 188
12777.16 192
12778.22 212
12779.29 185
12780.36 214
12781.43 195
12782.49 202
12783.56 212
12784.63 230
12785.70 219
12786.77 177
12787.83 181
12788.90 194
12789.97 161
12791.04 156
12792.11 233
12793.17 187
12794.24 213
12795.31 190
12796.38 189
12797.45 215
12798.51 184
12799.58 188
12800.65 186
12801.72 188
12802.79 211
12803.86 225
12804.93 175
12805.99 197
12807.06 178
12808.13 232
12809.20 223
12810.27 191
12811.34 215
12812.41 189
12813.48 172
12814.54 202
12815.61 205
12816.68 220
12817.75 211
12818.82 219
12819.89 208
12820.96 215
12822.03 227
12823.10 205
12824.17 227
12825.24 223
12826.31 224
12827.38 216
12828.45 198
12829.52 216
12830.59 224
12831.65 192
12832.72 180
12833.79 193
12834.86 215
12835.93 197
12837.00 222
12838.07 216
12839.14 202
12840.21 199
12841.28 216
12842.35 200
12843.42 206
12844.50 208
12845.57 201
12846.64 220
12847.71 208
12848.78 205
12849.85 219
12850.92 193
12851.99 190
12853.06 185
12854.13 208
12855.20 169
12856.27 171
12857.34 170
12858.41 142
12859.48 185
12860.55 162
12861.63 163
12862.70 175
12863.77 175
12864.84 170
12865.91 189
12866.98 206
12868.05 209
12869.12 193
12870.19 214
12871.27 221
12872.34 204
12873.41 206
12874.48 207
12875.55 187
12876.62 194
12877.70 178
12878.77 194
12879.84 203
12880.91 162
12881.98 168
12883.05 226
12884.13 176
12885.20 169
12886.27 196
12887.34 197
12888.41 165
12889.49 170
12890.56 163
12891.63 166
12892.70 189
12893.78 170
12894.85 167
12895.92 157
12896.99 168
12898.06 163
12899.14 189
12900.21 192
12901.28 169
12902.36 186
12903.43 200
12904.50 173
12905.57 177
12906.65 154
12907.72 157
12908.79 167
12909.87 180
12910.94 193
12912.01 191
12913.08 190
12914.16 159
12915.23 166
12916.30 135
12917.38 145
12918.45 190
12919.52 189
12920.60 165
12921.67 161
12922.74 184
12923.82 178
12924.89 151
12925.97 162
12927.04 185
12928.11 191
12929.19 181
12930.26 191
12931.33 169
12932.41 153
12933.48 181
12934.56 164
12935.63 183
12936.70 187
12937.78 168
12938.85 164
12939.93 167
12941.00 202
12942.08 178
12943.15 147
12944.22 141
12945.30 159
12946.37 211
12947.45 166
12948.52 179
12949.60 164
12950.67 155
12951.75 190
12952.82 191
12953.90 181
12954.97 168
12956.05 152
12957.12 183
12958.20 155
12959.27 149
12960.35 136
12961.42 180
12962.50 169
12963.57 140
12964.65 181
12965.72 154
12966.80 166
12967.87 171
12968.95 152
12970.02 184
12971.10 169
12972.17 171
12973.25 163
12974.33 169
12975.40 180
12976.48 176
12977.55 194
12978.63 208
12979.70 175
12980.78 145
12981.86 180
12982.93 158
12984.01 161
12985.08 152
12986.16 168
12987.24 166
12988.31 162
12989.39 174
12990.47 141
12991.54 149
12992.62 203
12993.70 176
12994.77 163
12995.85 152
12996.93 194
12998.00 158
12999.08 194
13000.16 155
13001.23 151
13002.31 172
13003.39 133
13004.46 159
13005.54 172
13006.62 149
13007.69 193
13008.77 211
13009.85 191
13010.93 157
13012.00 151
13013.08 198
13014.16 167
13015.23 175
13016.31 138
13017.39 140
13018.47 190
13019.54 191
13020.62 164
13021.70 166
13022.78 194
13023.85 180
13024.93 201
13026.01 175
13027.09 173
13028.17 183
13029.24 175
13030.32 175
13031.40 175
13032.48 222
13033.56 200
13034.63 193
13035.71 194
13036.79 192
13037.87 178
13038.95 166
13040.03 156
13041.10 144
13042.18 152
13043.26 192
13044.34 185
13045.42 170
13046.50 197
13047.58 191
13048.65 189
13049.73 204
13050.81 181
13051.89 183
13052.97 191
13054.05 158
13055.13 164
13056.21 169
13057.29 197
13058.37 186
13059.44 168
13060.52 200
13061.60 203
13062.68 143
13063.76 186
13064.84 174
13065.92 187
13067.00 180
13068.08 181
13069.16 188
13070.24 198
13071.32 201
13072.40 167
13073.48 154
13074.56 182
13075.64 184
13076.72 172
13077.80 187
13078.88 140
13079.96 125
13081.04 189
13082.12 189
13083.20 175
13084.28 171
13085.36 195
13086.44 176
13087.52 195
13088.60 139
13089.68 155
13090.76 163
13091.84 204
13092.92 194
13094.00 164
13095.08 160
13096.16 148
13097.24 179
13098.33 168
13099.41 176
13100.49 163
13101.57 182
13102.65 180
13103.73 156
13104.81 160
13105.89 165
13106.97 151
13108.05 175
13109.14 178
13110.22 168
13111.30 195
13112.38 170
13113.46 155
13114.54 169
13115.62 133
13116.71 132
13117.79 148
13118.87 144
13119.95 137
13121.03 145
13122.11 166
13123.20 156
13124.28 170
13125.36 187
13126.44 176
13127.52 159
13128.61 158
13129.69 136
13130.77 114
13131.85 138
13132.94 192
13134.02 170
13135.10 172
13136.18 179
13137.26 171
13138.35 153
13139.43 148
13140.51 143
13141.59 108
13142.68 140
13143.76 149
13144.84 148
13145.93 151
13147.01 143
13148.09 147
13149.17 142
13150.26 130
13151.34 171
13152.42 166
13153.51 159
13154.59 148
13155.67 184
13156.76 166
13157.84 201
13158.92 168
13160.01 152
13161.09 147
13162.17 179
13163.26 205
13164.34 184
13165.42 173
13166.51 178
13167.59 177
13168.67 177
13169.76 155
13170.84 168
13171.93 160
13173.01 174
13174.09 156
13175.18 142
13176.26 135
13177.35 171
13178.43 164
13179.51 180
13180.60 150
13181.68 155
13182.77 136
13183.85 144
13184.94 125
13186.02 120
13187.10 130
13188.19 141
13189.27 135
13190.36 155
13191.44 152
13192.53 169
13193.61 157
13194.70 155
13195.78 132
13196.87 113
13197.95 151
13199.04 153
13200.12 175
13201.21 142
13202.29 134
13203.38 158
13204.46 156
13205.55 166
13206.63 159
13207.72 174
13208.80 166
13209.89 164
13210.97 122
13212.06 121
13213.14 138
13214.23 166
13215.32 175
13216.40 150
13217.49 146
13218.57 151
13219.66 159
13220.74 165
13221.83 139
13222.92 160
13224.00 157
13225.09 172
13226.17 178
13227.26 201
13228.35 190
13229.43 179
13230.52 153
13231.61 148
13232.69 145
13233.78 143
13234.87 173
13235.95 143
13237.04 149
13238.12 164
13239.21 171
13240.30 173
13241.38 190
13242.47 170
13243.56 150
13244.65 147
13245.73 147
13246.82 156
13247.91 165
13248.99 120
13250.08 156
13251.17 171
13252.25 188
13253.34 165
13254.43 126
13255.52 121
13256.60 144
13257.69 189
13258.78 168
13259.87 170
13260.95 183
13262.04 152
13263.13 146
13264.22 127
13265.30 162
13266.39 172
13267.48 148
13268.57 153
13269.65 135
13270.74 148
13271.83 189
13272.92 140
13274.01 167
13275.09 147
13276.18 167
13277.27 152
13278.36 171
13279.45 178
13280.54 174
13281.62 203
13282.71 164
13283.80 189
13284.89 184
13285.98 178
13287.07 161
13288.16 155
13289.24 164
13290.33 181
13291.42 174
13292.51 185
13293.60 188
13294.69 169
13295.78 176
13296.87 187
13297.96 205
13299.04 165
13300.13 169
13301.22 192
13302.31 186
13303.40 203
13304.49 190
13305.58 200
13306.67 180
13307.76 170
13308.85 197
13309.94 223
13311.03 189
13312.12 180
13313.21 203
13314.30 207
13315.39 208
13316.48 190
13317.57 194
13318.66 176
13319.75 181
13320.84 178
13321.93 178
13323.02 163
13324.11 200
13325.20 197
13326.29 189
13327.38 170
13328.47 186
13329.56 163
13330.65 168
13331.74 180
13332.83 158
13333.92 168
13335.01 178
13336.10 191
13337.19 172
13338.28 174
13339.37 189
13340.46 181
13341.55 167
13342.64 180
13343.74 164
13344.83 164
13345.92 183
13347.01 220
13348.10 185
13349.19 165
13350.28 177
13351.37 201
13352.46 191
13353.56 229
13354.65 192
13355.74 183
13356.83 195
13357.92 172
13359.01 169
13360.10 173
13361.20 178
13362.29 214
13363.38 199
13364.47 172
13365.56 171
13366.65 180
13367.75 209
13368.84 210
13369.93 191
13371.02 210
13372.11 252
13373.21 209
13374.30 218
13375.39 197
13376.48 212
13377.58 218
13378.67 208
13379.76 222
13380.85 195
13381.95 153
13383.04 145
13384.13 195
13385.22 155
13386.32 158
13387.41 187
13388.50 240
13389.59 189
13390.69 154
13391.78 152
13392.87 176
13393.97 173
13395.06 170
13396.15 176
13397.24 179
13398.34 190
13399.43 175
13400.52 174
13401.62 148
13402.71 201
13403.80 187
13404.90 185
13405.99 173
13407.08 177
13408.18 177
13409.27 157
13410.37 193
13411.46 164
13412.55 185
13413.65 183
13414.74 187
13415.83 141
13416.93 124
13418.02 160
13419.12 165
13420.21 162
13421.30 159
13422.40 156
13423.49 150
13424.59 154
13425.68 134
13426.78 152
13427.87 201
13428.96 177
13430.06 169
13431.15 164
13432.25 168
13433.34 163
13434.44 164
13435.53 158
13436.63 147
13437.72 183
13438.82 179
13439.91 191
13441.01 183
13442.10 198
13443.20 179
13444.29 183
13445.39 223
13446.48 223
13447.58 192
13448.67 185
13449.77 161
13450.86 160
13451.96 164
13453.05 184
13454.15 157
13455.24 187
13456.34 195
13457.43 189
13458.53 183
13459.63 185
13460.72 172
13461.82 152
13462.91 182
13464.01 168
13465.10 169
13466.20 203
13467.30 164
13468.39 181
13469.49 190
13470.58 214
13471.68 220
13472.78 204
13473.87 189
13474.97 228
13476.07 167
13477.16 178
13478.26 165
13479.35 163
13480.45 163
13481.55 190
13482.64 191
13483.74 179
13484.84 155
13485.93 192
13487.03 185
13488.13 194
13489.22 181
13490.32 185
13491.42 198
13492.52 220
13493.61 192
13494.71 218
13495.81 215
13496.90 193
13498.00 197
13499.10 193
13500.20 206
13501.29 200
13502.39 196
13503.49 203
13504.59 196
13505.68 216
13506.78 184
13507.88 185
13508.98 223
13510.07 189
13511.17 216
13512.27 241
13513.37 256
13514.47 209
13515.56 207
13516.66 229
13517.76 214
13518.86 199
13519.96 208
13521.05 180
13522.15 206
13523.25 218
13524.35 232
13525.45 163
13526.54 190
13527.64 207
13528.74 166
13529.84 191
13530.94 178
13532.04 192
13533.14 174
13534.23 198
13535.33 199
13536.43 198
13537.53 181
13538.63 212
13539.73 190
13540.83 200
13541.93 198
13543.03 177
13544.12 203
13545.22 166
13546.32 162
13547.42 178
13548.52 174
13549.62 154
13550.72 156
13551.82 188
13552.92 171
13554.02 200
13555.12 172
13556.22 158
13557.32 165
13558.42 174
13559.52 157
13560.62 152
13561.72 183
13562.82 172
13563.92 138
13565.02 143
13566.12 143
13567.22 171
13568.32 156
13569.42 166
13570.52 162
13571.62 159
13572.72 168
13573.82 181
13574.92 186
13576.02 176
13577.12 175
13578.22 181
13579.32 167
13580.42 173
13581.52 156
13582.62 156
13583.72 162
13584.82 131
13585.92 151
13587.02 188
13588.13 188
13589.23 171
13590.33 153
13591.43 194
13592.53 160
13593.63 186
13594.73 176
13595.83 187
13596.93 191
13598.04 154
13599.14 162
13600.24 160
13601.34 170
13602.44 166
13603.54 191
13604.64 179
13605.75 191
13606.85 212
13607.95 174
13609.05 171
13610.15 203
13611.25 172
13612.36 162
13613.46 160
13614.56 186
13615.66 185
13616.76 178
13617.87 156
13618.97 161
13620.07 165
13621.17 201
13622.28 191
13623.38 158
13624.48 177
13625.58 178
13626.68 170
13627.79 197
13628.89 201
13629.99 194
13631.09 202
13632.20 192
13633.30 177
13634.40 199
13635.51 221
13636.61 182
13637.71 157
13638.81 164
13639.92 217
13641.02 205
13642.12 175
13643.23 169
13644.33 169
13645.43 203
13646.54 181
13647.64 178
13648.74 185
13649.85 177
13650.95 179
13652.05 174
13653.16 189
13654.26 202
13655.36 208
13656.47 208
13657.57 195
13658.68 184
13659.78 197
13660.88 195
13661.99 202
13663.09 179
13664.19 175
13665.30 198
13666.40 185
13667.51 176
13668.61 186
13669.72 156
13670.82 184
13671.92 167
13673.03 185
13674.13 207
13675.24 184
13676.34 169
13677.45 181
13678.55 202
13679.65 163
13680.76 185
13681.86 199
13682.97 160
13684.07 176
13685.18 178
13686.28 168
13687.39 181
13688.49 189
13689.60 178
13690.70 134
13691.81 160
13692.91 209
13694.02 175
13695.12 174
13696.23 191
13697.33 200
13698.44 171
13699.55 177
13700.65 174
13701.76 185
13702.86 174
13703.97 177
13705.07 180
13706.18 209
13707.28 208
13708.39 176
13709.50 176
13710.60 190
13711.71 195
13712.81 202
13713.92 197
13715.03 194
13716.13 206
13717.24 191
13718.34 207
13719.45 174
13720.56 174
13721.66 176
13722.77 178
13723.88 210
13724.98 171
13726.09 214
13727.19 178
13728.30 163
13729.41 192
13730.51 220
13731.62 233
13732.73 177
13733.83 202
13734.94 220
13736.05 259
13737.16 211
13738.26 204
13739.37 193
13740.48 205
13741.58 204
13742.69 201
13743.80 214
13744.91 216
13746.01 228
13747.12 224
13748.23 242
13749.33 216
13750.44 225
13751.55 236
13752.66 246
13753.76 256
13754.87 253
13755.98 245
13757.09 243
13758.20 251
13759.30 269
13760.41 253
13761.52 280
13762.63 299
13763.74 274
13764.84 272
13765.95 280
13767.06 324
13768.17 348
13769.28 375
13770.38 384
13771.49 332
13772.60 361
13773.71 401
13774.82 423
13775.93 431
13777.03 440
13778.14 431
13779.25 434
13780.36 383
13781.47 398
13782.58 350
13783.69 348
13784.80 343
13785.90 295
13787.01 313
13788.12 307
13789.23 278
13790.34 265
13791.45 274
13792.56 263
13793.67 241
13794.78 247
13795.89 210
13797.00 247
13798.11 223
13799.21 227
13800.32 265
13801.43 256
13802.54 217
13803.65 232
13804.76 244
13805.87 251
13806.98 240
13808.09 225
13809.20 209
13810.31 259
13811.42 249
13812.53 237
13813.64 260
13814.75 237
13815.86 187
13816.97 220
13818.08 233
13819.19 186
13820.30 189
13821.41 220
13822.52 201
13823.63 182
13824.74 219
13825.85 197
13826.96 211
13828.08 201
13829.19 223
13830.30 195
13831.41 170
13832.52 206
13833.63 223
13834.74 228
13835.85 210
13836.96 198
13838.07 193
13839.18 219
13840.29 217
13841.41 174
13842.52 195
13843.63 235
13844.74 219
13845.85 215
13846.96 215
13848.07 219
13849.19 214
13850.30 229
13851.41 225
13852.52 178
13853.63 206
13854.74 212
13855.85 210
13856.97 222
13858.08 238
13859.19 203
13860.30 211
13861.41 213
13862.53 244
13863.64 230
13864.75 204
13865.86 227
13866.97 236
13868.09 237
13869.20 228
13870.31 217
13871.42 196
13872.54 235
13873.65 228
13874.76 244
13875.87 242
13876.99 272
13878.10 264
13879.21 261
13880.32 215
13881.44 242
13882.55 257
13883.66 257
13884.77 262
13885.89 251
13887.00 257
13888.11 327
13889.23 275
13890.34 271
13891.45 327
13892.57 315
13893.68 359
13894.79 320
13895.91 361
13897.02 342
13898.13 350
13899.25 360
13900.36 377
13901.47 380
13902.59 344
13903.70 336
13904.81 302
13905.93 319
13907.04 289
13908.16 341
13909.27 316
13910.38 288
13911.50 271
13912.61 299
13913.73 273
13914.84 301
13915.95 245
13917.07 268
13918.18 284
13919.30 268
13920.41 253
13921.52 233
13922.64 284
13923.75 263
13924.87 310
13925.98 312
13927.10 315
13928.21 281
13929.33 309
13930.44 279
13931.56 334
13932.67 334
13933.79 272
13934.90 331
13936.02 308
13937.13 277
13938.25 291
13939.36 282
13940.48 264
13941.59 274
13942.71 284
13943.82 279
13944.94 241
13946.05 220
13947.17 226
13948.28 255
13949.40 246
13950.51 260
13951.63 253
13952.74 256
13953.86 241
13954.98 239
13956.09 230
13957.21 249
13958.32 218
13959.44 220
13960.56 233
13961.67 234
13962.79 252
13963.90 236
13965.02 219
13966.14 211
13967.25 193
13968.37 210
13969.48 217
13970.60 194
13971.72 186
13972.83 223
13973.95 231
13975.07 243
13976.18 223
13977.30 221
13978.42 222
13979.53 186
13980.65 185
13981.77 201
13982.88 191
13984.00 211
13985.12 185
13986.23 194
13987.35 215
13988.47 229
13989.58 207
13990.70 188
13991.82 207
13992.94 213
13994.05 280
13995.17 222
13996.29 219
13997.41 220
13998.52 247
13999.64 241
14000.76 220
14001.88 208
14002.99 190
14004.11 190
14005.23 222
14006.35 177
14007.46 204
14008.58 217
14009.70 183
14010.82 213
14011.94 206
14013.05 188
14014.17 219
14015.29 184
14016.41 216
14017.53 251
14018.64 209
14019.76 191
14020.88 176
14022.00 198
14023.12 180
14024.24 210
14025.35 236
14026.47 210
14027.59 217
14028.71 195
14029.83 181
14030.95 189
14032.07 180
14033.19 172
14034.30 190
14035.42 215
14036.54 212
14037.66 225
14038.78 229
14039.90 207
14041.02 214
14042.14 209
14043.26 197
14044.38 235
14045.50 212
14046.61 198
14047.73 221
14048.85 213
14049.97 215
14051.09 218
14052.21 238
14053.33 186
14054.45 224
14055.57 230
14056.69 200
14057.81 199
14058.93 229
14060.05 230
14061.17 224
14062.29 213
14063.41 221
14064.53 217
14065.65 199
14066.77 195
14067.89 214
14069.01 252
14070.13 286
14071.25 235
14072.37 223
14073.49 237
14074.61 240
14075.73 269
14076.85 249
14077.97 292
14079.10 262
14080.22 253
14081.34 263
14082.46 265
14083.58 265
14084.70 278
14085.82 297
14086.94 304
14088.06 314
14089.18 332
14090.30 332
14091.43 296
14092.55 301
14093.67 292
14094.79 330
14095.91 325
14097.03 377
14098.15 416
14099.28 356
14100.40 371
14101.52 361
14102.64 380
14103.76 365
14104.88 377
14106.00 401
14107.13 346
14108.25 322
14109.37 325
14110.49 294
14111.61 322
14112.74 307
14113.86 290
14114.98 271
14116.10 257
14117.22 270
14118.35 250
14119.47 247
14120.59 245
14121.71 195
14122.84 199
14123.96 268
14125.08 231
14126.20 235
14127.33 249
14128.45 240
14129.57 264
14130.69 239
14131.82 231
14132.94 217
14134.06 216
14135.19 231
14136.31 254
14137.43 237
14138.55 242
14139.68 231
14140.80 223
14141.92 230
14143.05 200
14144.17 220
14145.29 204
14146.42 208
14147.54 193
14148.66 195
14149.79 181
14150.91 217
14152.03 230
14153.16 215
14154.28 197
14155.40 197
14156.53 230
14157.65 216
14158.78 201
14159.90 211
14161.02 180
14162.15 194
14163.27 218
14164.40 181
14165.52 191
14166.64 201
14167.77 216
14168.89 226
14170.02 212
14171.14 217
14172.27 189
14173.39 187
14174.51 213
14175.64 184
14176.76 221
14177.89 194
14179.01 207
14180.14 187
14181.26 213
14182.39 212
14183.51 201
14184.64 186
14185.76 179
14186.89 142
14188.01 167
14189.14 199
14190.26 210
14191.39 194
14192.51 168
14193.64 204
14194.76 197
14195.89 177
14197.01 174
14198.14 169
14199.26 192
14200.39 198
14201.52 177
14202.64 178
14203.77 218
14204.89 228
14206.02 220
14207.14 211
14208.27 170
14209.39 182
14210.52 184
14211.65 222
14212.77 194
14213.90 187
14215.02 214
14216.15 184
14217.28 188
14218.40 182
14219.53 169
14220.66 200
14221.78 173
14222.91 196
14224.04 176
14225.16 185
14226.29 204
14227.41 200
14228.54 188
14229.67 202
14230.79 190
14231.92 177
14233.05 175
14234.17 195
14235.30 200
14236.43 196
14237.56 200
14238.68 180
14239.81 157
14240.94 191
14242.06 189
14243.19 205
14244.32 181
14245.45 192
14246.57 167
14247.70 177
14248.83 188
14249.96 194
14251.08 167
14252.21 184
14253.34 187
14254.47 197
14255.59 160
14256.72 175
14257.85 180
14258.98 151
14260.10 173
14261.23 187
14262.36 185
14263.49 159
14264.62 165
14265.74 180
14266.87 177
14268.00 204
14269.13 149
14270.26 167
14271.39 166
14272.51 168
14273.64 178
14274.77 206
14275.90 156
14277.03 140
14278.16 161
14279.28 168
14280.41 171
14281.54 154
14282.67 157
14283.80 208
14284.93 158
14286.06 138
14287.19 129
14288.32 147
14289.44 139
14290.57 145
14291.70 155
14292.83 153
14293.96 142
14295.09 147
14296.22 157
14297.35 168
14298.48 150
14299.61 159
14300.74 158
14301.87 170
14303.00 177
14304.13 165
14305.26 181
14306.38 183
14307.51 142
14308.64 157
14309.77 163
14310.90 145
14312.03 151
14313.16 149
14314.29 133
14315.42 145
14316.55 158
14317.68 188
14318.81 159
14319.94 152
14321.07 140
14322.21 122
14323.34 139
14324.47 145
14325.60 149
14326.73 149
14327.86 146
14328.99 136
14330.12 169
14331.25 159
14332.38 142
14333.51 141
14334.64 136
14335.77 117
14336.90 125
14338.03 156
14339.17 139
14340.30 155
14341.43 131
14342.56 144
14343.69 188
14344.82 168
14345.95 147
14347.08 132
14348.21 130
14349.35 127
14350.48 155
14351.61 172
14352.74 162
14353.87 162
14355.00 125
14356.14 115
14357.27 130
14358.40 143
14359.53 164
14360.66 135
14361.79 152
14362.93 126
14364.06 133
14365.19 153
14366.32 153
14367.45 131
14368.59 135
14369.72 154
14370.85 130
14371.98 130
14373.12 107
14374.25 143
14375.38 157
14376.51 170
14377.65 153
14378.78 139
14379.91 129
14381.04 143
14382.18 162
14383.31 122
14384.44 121
14385.57 158
14386.71 126
14387.84 137
14388.97 159
14390.11 135
14391.24 141
14392.37 138
14393.51 172
14394.64 171
14395.77 170
14396.90 161
14398.04 168
14399.17 172
14400.30 174
14401.44 145
14402.57 158
14403.71 135
14404.84 152
14405.97 164
14407.11 138
14408.24 168
14409.37 134
14410.51 165
14411.64 149
14412.78 185
14413.91 171
14415.04 154
14416.18 151
14417.31 160
14418.45 151
14419.58 126
14420.71 165
14421.85 180
14422.98 161
14424.12 122
14425.25 139
14426.39 143
14427.52 177
14428.65 142
14429.79 128
14430.92 165
14432.06 158
14433.19 177
14434.33 158
14435.46 153
14436.60 147
14437.73 140
14438.87 152
14440.00 128
14441.14 147
14442.27 160
14443.41 182
14444.54 161
14445.68 137
14446.81 149
14447.95 156
14449.08 165
14450.22 165
14451.35 158
14452.49 140
14453.63 162
14454.76 164
14455.90 122
14457.03 141
14458.17 161
14459.30 181
14460.44 159
14461.58 180
14462.71 155
14463.85 165
14464.98 136
14466.12 155
14467.25 158
14468.39 154
14469.53 148
14470.66 146
14471.80 150
14472.94 128
14474.07 143
14475.21 168
14476.34 207
14477.48 176
14478.62 141
14479.75 161
14480.89 169
14482.03 172
14483.16 161
14484.30 158
14485.44 139
14486.57 144
14487.71 136
14488.85 171
14489.99 142
14491.12 151
14492.26 145
14493.40 135
14494.53 148
14495.67 160
14496.81 166
14497.94 135
14499.08 156
14500.22 150
14501.36 127
14502.49 151
14503.63 156
14504.77 130
14505.91 143
14507.04 123
14508.18 148
14509.32 166
14510.46 141
14511.60 151
14512.73 118
14513.87 127
14515.01 127
14516.15 149
14517.29 140
14518.42 114
14519.56 105
14520.70 147
14521.84 155
14522.98 127
14524.11 142
14525.25 139
14526.39 145
14527.53 125
14528.67 134
14529.81 154
14530.94 129
14532.08 147
14533.22 138
14534.36 125
14535.50 121
14536.64 118
14537.78 127
14538.92 137
14540.05 104
14541.19 122
14542.33 120
14543.47 123
14544.61 132
14545.75 142
14546.89 133
14548.03 127
14549.17 114
14550.31 122
14551.45 127
14552.59 131
14553.72 123
14554.86 123
14556.00 124
14557.14 119
14558.28 139
14559.42 126
14560.56 131
14561.70 149
14562.84 161
14563.98 151
14565.12 148
14566.26 133
14567.40 135
14568.54 111
14569.68 137
14570.82 144
14571.96 137
14573.10 138
14574.24 128
14575.38 149
14576.52 142
14577.66 156
14578.80 122
14579.94 124
14581.08 138
14582.23 131
14583.37 134
14584.51 124
14585.65 122
14586.79 151
14587.93 154
14589.07 143
14590.21 130
14591.35 141
14592.49 161
14593.63 124
14594.77 100
14595.92 130
14597.06 123
14598.20 148
14599.34 120
14600.48 144
14601.62 134
14602.76 128
14603.90 161
14605.05 148
14606.19 148
14607.33 155
14608.47 122
14609.61 112
14610.75 122
14611.90 130
14613.04 132
14614.18 137
14615.32 146
14616.46 146
14617.61 150
14618.75 145
14619.89 144
14621.03 160
14622.17 178
14623.32 137
14624.46 123
14625.60 121
14626.74 136
14627.88 141
14629.03 155
14630.17 156
14631.31 141
14632.45 154
14633.60 130
14634.74 151
14635.88 172
14637.03 158
14638.17 170
14639.31 156
14640.45 174
14641.60 173
14642.74 166
14643.88 168
14645.03 144
14646.17 145
14647.31 160
14648.45 175
14649.60 141
14650.74 168
14651.88 153
14653.03 159
14654.17 156
14655.31 143
14656.46 134
14657.60 137
14658.74 160
14659.89 161
14661.03 150
14662.18 131
14663.32 162
14664.46 146
14665.61 131
14666.75 140
14667.90 124
14669.04 161
14670.18 159
14671.33 165
14672.47 144
14673.62 157
14674.76 151
14675.90 124
14677.05 138
14678.19 159
14679.34 130
14680.48 156
14681.63 114
14682.77 125
14683.91 126
14685.06 153
14686.20 132
14687.35 144
14688.49 145
14689.64 119
14690.78 119
14691.93 112
14693.07 130
14694.22 119
14695.36 153
14696.51 130
14697.65 126
14698.80 91
14699.94 124
14701.09 112
14702.23 123
14703.38 118
14704.52 122
14705.67 132
14706.81 109
14707.96 115
14709.11 103
14710.25 106
14711.40 126
14712.54 99
14713.69 118
14714.83 125
14715.98 109
14717.13 122
14718.27 95
14719.42 138
14720.56 113
14721.71 100
14722.86 113
14724.00 97
14725.15 115
14726.29 106
14727.44 126
14728.59 89
14729.73 90
14730.88 141
14732.03 140
14733.17 132
14734.32 143
14735.47 123
14736.61 110
14737.76 126
14738.91 119
14740.05 131
14741.20 133
14742.35 133
14743.49 120
14744.64 113
14745.79 142
14746.93 113
14748.08 112
14749.23 115
14750.37 103
14751.52 112
14752.67 101
14753.82 115
14754.96 144
14756.11 148
14757.26 128
14758.41 108
14759.55 108
14760.70 123
14761.85 143
14763.00 133
14764.14 121
14765.29 109
14766.44 133
14767.59 115
14768.73 129
14769.88 117
14771.03 132
14772.18 133
14773.33 120
14774.47 132
14775.62 120
14776.77 133
14777.92 141
14779.07 128
14780.22 109
14781.36 133
14782.51 164
14783.66 152
14784.81 153
14785.96 159
14787.11 142
14788.26 161
14789.40 125
14790.55 132
14791.70 168
14792.85 134
14794.00 175
14795.15 156
14796.30 165
14797.45 196
14798.59 188
14799.74 175
14800.89 178
14802.04 177
14803.19 160
14804.34 130
14805.49 148
14806.64 140
14807.79 122
14808.94 151
14810.09 128
14811.24 125
14812.39 123
14813.54 128
14814.69 147
14815.84 129
14816.98 128
14818.13 105
14819.28 130
14820.43 163
14821.58 132
14822.73 133
14823.88 106
14825.03 106
14826.18 121
14827.33 121
14828.48 131
14829.63 111
14830.79 119
14831.94 122
14833.09 130
14834.24 103
14835.39 116
14836.54 104
14837.69 128
14838.84 112
14839.99 111
14841.14 107
14842.29 133
14843.44 93
14844.59 100
14845.74 112
14846.89 131
14848.04 124
14849.20 110
14850.35 108
14851.50 123
14852.65 118
14853.80 100
14854.95 113
14856.10 111
14857.25 121
14858.41 119
14859.56 121
14860.71 129
14861.86 104
14863.01 133
14864.16 142
14865.31 133
14866.47 114
14867.62 110
14868.77 125
14869.92 136
14871.07 103
14872.22 125
14873.38 131
14874.53 122
14875.68 107
14876.83 118
14877.98 122
14879.14 107
14880.29 143
14881.44 127
14882.59 90
14883.75 124
14884.90 133
14886.05 117
14887.20 116
14888.36 117
14889.51 122
14890.66 108
14891.81 114
14892.97 135
14894.12 114
14895.27 129
14896.42 126
14897.58 117
14898.73 119
14899.88 128
14901.04 120
14902.19 131
14903.34 147
14904.50 128
14905.65 137
14906.80 131
14907.96 129
14909.11 114
14910.26 119
14911.42 154
14912.57 144
14913.72 135
14914.88 131
14916.03 141
14917.18 168
14918.34 138
14919.49 123
14920.64 135
14921.80 127
14922.95 139
14924.11 102
14925.26 120
14926.41 158
14927.57 149
14928.72 111
14929.88 126
14931.03 133
14932.18 100
14933.34 136
14934.49 152
14935.65 129
14936.80 137
14937.96 145
14939.11 132
14940.26 139
14941.42 140
14942.57 119
14943.73 134
14944.88 121
14946.04 142
14947.19 142
14948.35 139
14949.50 144
14950.66 143
14951.81 113
14952.97 137
14954.12 144
14955.28 128
14956.43 149
14957.59 144
14958.74 145
14959.90 146
14961.05 113
14962.21 139
14963.36 140
14964.52 128
14965.68 136
14966.83 147
14967.99 144
14969.14 145
14970.30 120
14971.45 136
14972.61 143
14973.77 115
14974.92 107
14976.08 145
14977.23 128
14978.39 109
14979.54 123
14980.70 115
14981.86 117
14983.01 135
14984.17 163
14985.33 143
14986.48 126
14987.64 153
14988.79 123
14989.95 119
14991.11 129
14992.26 126
14993.42 123
14994.58 107
14995.73 125
14996.89 110
14998.05 106
14999.20 103
15000.36 125
15001.52 128
15002.68 114
15003.83 108
15004.99 100
15006.15 98
15007.30 102
15008.46 106
15009.62 112
15010.77 139
15011.93 113
15013.09 122
15014.25 113
15015.40 116
15016.56 112
15017.72 90
15018.88 124
15020.03 129
15021.19 108
15022.35 124
15023.51 108
15024.67 113
15025.82 136
15026.98 107
15028.14 98
15029.30 108
15030.45 93
15031.61 90
15032.77 75
15033.93 117
15035.09 88
15036.25 89
15037.40 119
15038.56 123
15039.72 122
15040.88 138
15042.04 120
15043.20 90
15044.35 98
15045.51 84
15046.67 97
15047.83 94
15048.99 114
15050.15 102
15051.31 81
15052.47 102
15053.62 106
15054.78 106
15055.94 113
15057.10 117
15058.26 107
15059.42 89
15060.58 105
15061.74 113
15062.90 113
15064.06 124
15065.22 100
15066.38 117
15067.53 105
15068.69 107
15069.85 123
15071.01 99
15072.17 88
15073.33 98
15074.49 114
15075.65 85
15076.81 96
15077.97 96
15079.13 88
15080.29 77
15081.45 74
15082.61 84
15083.77 96
15084.93 94
15086.09 81
15087.25 83
15088.41 99
15089.57 73
15090.73 105
15091.89 108
15093.05 66
15094.21 92
15095.37 110
15096.54 119
15097.70 115
15098.86 85
15100.02 109
15101.18 105
15102.34 77
15103.50 86
15104.66 86
15105.82 75
15106.98 116
15108.14 99
15109.30 104
15110.47 100
15111.63 107
15112.79 83
15113.95 110
15115.11 69
15116.27 97
15117.43 95
15118.59 116
15119.76 81
15120.92 98
15122.08 115
15123.24 100
15124.40 91
15125.56 68
15126.73 86
15127.89 101
15129.05 125
15130.21 121
15131.37 112
15132.53 106
15133.70 101
15134.86 98
15136.02 89
15137.18 88
15138.35 65
15139.51 112
15140.67 89
15141.83 92
15142.99 93
15144.16 106
15145.32 86
15146.48 100
15147.64 93
15148.81 103
15149.97 83
15151.13 101
15152.29 100
15153.46 101
15154.62 85
15155.78 102
15156.95 77
15158.11 86
15159.27 110
15160.43 114
15161.60 98
15162.76 96
15163.92 80
15165.09 83
15166.25 100
15167.41 89
15168.58 101
15169.74 92
15170.90 83
15172.07 97
15173.23 95
15174.39 85
15175.56 72
15176.72 102
15177.89 86
15179.05 84
15180.21 73
15181.38 85
15182.54 113
15183.70 122
15184.87 110
15186.03 105
15187.20 96
15188.36 108
15189.52 93
15190.69 98
15191.85 87
15193.02 100
15194.18 100
15195.35 92
15196.51 95
15197.68 86
15198.84 95
15200.00 93
15201.17 88
15202.33 89
15203.50 130
15204.66 119
15205.83 102
15206.99 86
15208.16 93
15209.32 108
15210.49 122
15211.65 102
15212.82 80
15213.98 98
15215.15 106
15216.31 108
15217.48 107
15218.64 77
15219.81 101
15220.97 96
15222.14 133
15223.30 114
15224.47 100
15225.64 122
15226.80 127
15227.97 118
15229.13 90
15230.30 102
15231.46 129
15232.63 140
15233.80 130
15234.96 104
15236.13 107
15237.29 110
15238.46 92
15239.63 114
15240.79 130
15241.96 130
15243.12 117
15244.29 104
15245.46 79
15246.62 107
15247.79 112
15248.96 99
15250.12 118
15251.29 103
15252.45 113
15253.62 98
15254.79 78
15255.95 102
15257.12 117
15258.29 112
15259.45 88
15260.62 103
15261.79 81
15262.96 99
15264.12 105
15265.29 86
15266.46 84
15267.62 97
15268.79 85
15269.96 86
15271.13 106
15272.29 85
15273.46 95
15274.63 103
15275.80 117
15276.96 95
15278.13 91
15279.30 71
15280.47 69
15281.63 101
15282.80 88
15283.97 110
15285.14 112
15286.30 93
15287.47 83
15288.64 92
15289.81 77
15290.98 82
15292.14 91
15293.31 102
15294.48 85
15295.65 97
15296.82 99
15297.99 129
15299.15 109
15300.32 84
15301.49 83
15302.66 98
15303.83 102
15305.00 88
15306.16 92
15307.33 84
15308.50 76
15309.67 75
15310.84 75
15312.01 81
15313.18 81
15314.35 98
15315.52 78
15316.68 67
15317.85 97
15319.02 95
15320.19 86
15321.36 84
15322.53 76
15323.70 91
15324.87 70
15326.04 77
15327.21 82
15328.38 76
15329.55 89
15330.72 76
15331.89 79
15333.05 91
15334.22 97
15335.39 84
15336.56 79
15337.73 74
15338.90 75
15340.07 77
15341.24 75
15342.41 81
15343.58 92
15344.75 87
15345.92 83
15347.09 98
15348.26 101
15349.43 82
15350.60 70
15351.78 76
15352.95 82
15354.12 88
15355.29 79
15356.46 87
15357.63 95
15358.80 95
15359.97 80
15361.14 67
15362.31 81
15363.48 97
15364.65 87
15365.82 105
15366.99 82
15368.16 84
15369.34 79
15370.51 79
15371.68 103
15372.85 77
15374.02 99
15375.19 90
15376.36 87
15377.53 69
15378.71 83
15379.88 93
15381.05 105
15382.22 79
15383.39 94
15384.56 104
15385.74 95
15386.91 82
15388.08 99
15389.25 79
15390.42 114
15391.59 84
15392.77 68
15393.94 76
15395.11 112
15396.28 95
15397.45 79
15398.63 81
15399.80 93
15400.97 107
15402.14 89
15403.32 109
15404.49 77
15405.66 84
15406.83 72
15408.01 80
15409.18 91
15410.35 96
15411.52 102
15412.70 110
15413.87 92
15415.04 90
15416.21 95
15417.39 87
15418.56 64
15419.73 85
15420.91 79
15422.08 100
15423.25 91
15424.42 98
15425.60 82
15426.77 88
15427.94 100
15429.12 92
15430.29 88
15431.46 101
15432.64 117
15433.81 97
15434.99 99
15436.16 69
15437.33 90
15438.51 88
15439.68 77
15440.85 87
15442.03 93
15443.20 72
15444.37 101
15445.55 100
15446.72 84
15447.90 65
15449.07 107
15450.25 97
15451.42 74
15452.59 82
15453.77 73
15454.94 84
15456.12 79
15457.29 78
15458.47 67
15459.64 95
15460.81 79
15461.99 91
15463.16 81
15464.34 71
15465.51 80
15466.69 87
15467.86 63
15469.04 68
15470.21 109
15471.39 100
15472.56 89
15473.74 87
15474.91 56
15476.09 96
15477.26 75
15478.44 78
15479.61 66
15480.79 82
15481.96 88
15483.14 53
15484.31 85
15485.49 81
15486.66 82
15487.84 61
15489.02 79
15490.19 90
15491.37 92
15492.54 82
15493.72 81
15494.89 86
15496.07 96
15497.25 115
15498.42 106
15499.60 99
15500.77 98
15501.95 121
15503.13 65
15504.30 81
15505.48 94
15506.66 104
15507.83 92
15509.01 83
15510.18 89
15511.36 109
15512.54 101
15513.71 74
15514.89 79
15516.07 96
15517.24 90
15518.42 108
15519.60 79
15520.77 88
15521.95 98
15523.13 127
15524.30 86
15525.48 70
15526.66 71
15527.84 86
15529.01 77
15530.19 95
15531.37 92
15532.54 92
15533.72 101
15534.90 84
15536.08 90
15537.25 79
15538.43 90
15539.61 81
15540.79 88
15541.96 78
15543.14 100
15544.32 106
15545.50 100
15546.67 67
15547.85 89
15549.03 85
15550.21 90
15551.39 80
15552.56 65
15553.74 82
15554.92 87
15556.10 92
15557.28 93
15558.46 103
15559.63 102
15560.81 88
15561.99 73
15563.17 79
15564.35 101
15565.53 105
15566.70 103
15567.88 104
15569.06 103
15570.24 76
15571.42 75
15572.60 80
15573.78 74
15574.96 77
15576.13 80
15577.31 85
15578.49 96
15579.67 109
15580.85 85
15582.03 108
15583.21 98
15584.39 85
15585.57 89
15586.75 86
15587.93 113
15589.10 98
15590.28 105
15591.46 88
15592.64 87
15593.82 95
15595.00 89
15596.18 82
15597.36 117
15598.54 108
15599.72 100
15600.90 84
15602.08 88
15603.26 98
15604.44 109
15605.62 99
15606.80 82
15607.98 115
15609.16 113
15610.34 105
15611.52 134
15612.70 119
15613.88 117
15615.06 88
15616.24 114
15617.42 105
15618.60 91
15619.78 97
15620.97 103
15622.15 98
15623.33 124
15624.51 120
15625.69 122
15626.87 103
15628.05 111
15629.23 108
15630.41 115
15631.59 153
15632.77 120
15633.96 97
15635.14 129
15636.32 114
15637.50 111
15638.68 90
15639.86 111
15641.04 116
15642.22 121
15643.41 139
15644.59 118
15645.77 130
15646.95 142
15648.13 128
15649.31 113
15650.50 112
15651.68 142
15652.86 123
15654.04 110
15655.22 127
15656.40 122
15657.59 128
15658.77 135
15659.95 140
15661.13 119
15662.31 133
15663.50 148
15664.68 108
15665.86 128
15667.04 150
15668.23 150
15669.41 144
15670.59 136
15671.77 124
15672.96 152
15674.14 147
15675.32 121
15676.50 130
15677.69 144
15678.87 146
15680.05 103
15681.24 122
15682.42 126
15683.60 112
15684.78 128
15685.97 137
15687.15 141
15688.33 132
15689.52 147
15690.70 146
15691.88 126
15693.07 133
15694.25 125
15695.43 126
15696.62 109
15697.80 111
15698.98 149
15700.17 145
15701.35 129
15702.54 100
15703.72 128
15704.90 145
15706.09 153
15707.27 131
15708.45 129
15709.64 144
15710.82 152
15712.01 138
15713.19 153
15714.37 173
15715.56 144
15716.74 151
15717.93 139
15719.11 163
15720.30 165
15721.48 184
15722.66 145
15723.85 139
15725.03 171
15726.22 168
15727.40 148
15728.59 154
15729.77 142
15730.96 163
15732.14 156
15733.33 177
15734.51 171
15735.70 172
15736.88 170
15738.07 161
15739.25 171
15740.44 181
15741.62 164
15742.81 183
15743.99 203
15745.18 174
15746.36 193
15747.55 183
15748.73 221
15749.92 207
15751.11 213
15752.29 203
15753.48 176
15754.66 199
15755.85 216
15757.03 209
15758.22 215
15759.40 222
15760.59 221
15761.78 201
15762.96 159
15764.15 199
15765.33 218
15766.52 214
15767.71 200
15768.89 191
15770.08 201
15771.27 203
15772.45 180
15773.64 163
15774.82 190
15776.01 188
15777.20 173
15778.38 200
15779.57 193
15780.76 176
15781.94 192
15783.13 179
15784.32 188
15785.50 153
15786.69 164
15787.88 150
15789.07 197
15790.25 157
15791.44 146
15792.63 167
15793.81 165
15795.00 170
15796.19 158
15797.38 158
15798.56 119
15799.75 156
15800.94 169
15802.13 205
15803.31 165
15804.50 155
15805.69 148
15806.88 140
15808.06 150
15809.25 112
15810.44 143
15811.63 174
15812.81 132
15814.00 145
15815.19 115
15816.38 153
15817.57 171
15818.75 115
15819.94 136
15821.13 132
15822.32 137
15823.51 119
15824.70 143
15825.88 117
15827.07 144
15828.26 128
15829.45 148
15830.64 108
15831.83 119
15833.01 142
15834.20 128
15835.39 119
15836.58 114
15837.77 116
15838.96 113
15840.15 120
15841.34 115
15842.52 111
15843.71 113
15844.90 130
15846.09 114
15847.28 124
15848.47 103
15849.66 129
15850.85 127
15852.04 125
15853.23 75
15854.42 124
15855.61 114
15856.80 88
15857.99 92
15859.18 118
15860.36 139
15861.55 135
15862.74 131
15863.93 100
15865.12 113
15866.31 106
15867.50 120
15868.69 126
15869.88 94
15871.07 120
15872.26 103
15873.45 103
15874.64 112
15875.83 121
15877.02 119
15878.21 120
15879.41 106
15880.60 119
15881.79 106
15882.98 112
15884.17 112
15885.36 135
15886.55 127
15887.74 115
15888.93 124
15890.12 106
15891.31 126
15892.50 112
15893.69 113
15894.88 108
15896.08 116
15897.27 118
15898.46 139
15899.65 123
15900.84 144
15902.03 129
15903.22 134
15904.41 127
15905.60 120
15906.80 146
15907.99 127
15909.18 129
15910.37 164
15911.56 139
15912.75 131
15913.95 113
15915.14 126
15916.33 133
15917.52 108
15918.71 123
15919.90 113
15921.10 103
15922.29 115
15923.48 125
15924.67 133
15925.86 125
15927.06 115
15928.25 95
15929.44 124
15930.63 149
15931.83 141
15933.02 115
15934.21 146
15935.40 134
15936.60 132
15937.79 117
15938.98 110
15940.17 106
15941.37 112
15942.56 118
15943.75 132
15944.94 109
15946.14 152
15947.33 144
15948.52 131
15949.72 89
15950.91 128
15952.10 108
15953.29 134
15954.49 110
15955.68 100
15956.87 129
15958.07 109
15959.26 115
15960.45 111
15961.65 94
15962.84 88
15964.04 95
15965.23 118
15966.42 92
15967.62 124
15968.81 113
15970.00 107
15971.20 94
15972.39 89
15973.59 93
15974.78 109
15975.97 114
15977.17 119
15978.36 98
15979.56 122
15980.75 93
15981.94 97
15983.14 92
15984.33 92
15985.53 99
15986.72 100
15987.92 82
15989.11 114
15990.30 107
15991.50 105
15992.69 100
15993.89 92
15995.08 98
15996.28 89
15997.47 95
15998.67 94
15999.86 91
16001.06 114
16002.25 95
16003.45 97
16004.64 90
16005.84 108
16007.03 89
16008.23 75
16009.42 98
16010.62 115
16011.81 73
16013.01 84
16014.20 88
16015.40 107
16016.60 106
16017.79 93
16018.99 67
16020.18 81
16021.38 130
16022.57 122
16023.77 85
16024.96 78
16026.16 91
16027.36 93
16028.55 94
16029.75 76
16030.94 86
16032.14 74
16033.34 71
16034.53 99
16035.73 78
16036.93 92
16038.12 85
16039.32 79
16040.51 102
16041.71 93
16042.91 96
16044.10 84
16045.30 74
16046.50 95
16047.69 88
16048.89 111
16050.09 99
16051.28 78
16052.48 89
16053.68 108
16054.87 90
16056.07 82
16057.27 94
16058.47 81
16059.66 93
16060.86 88
16062.06 86
16063.25 87
16064.45 92
16065.65 118
16066.85 86
16068.04 94
16069.24 92
16070.44 97
16071.64 75
16072.83 81
16074.03 97
16075.23 89
16076.43 89
16077.63 98
16078.82 85
16080.02 81
16081.22 100
16082.42 79
16083.61 70
16084.81 69
16086.01 91
16087.21 104
16088.41 90
16089.61 89
16090.80 93
16092.00 89
16093.20 96
16094.40 99
16095.60 84
16096.80 90
16097.99 86
16099.19 78
16100.39 70
16101.59 71
16102.79 96
16103.99 115
16105.19 102
16106.39 75
16107.58 91
16108.78 90
16109.98 95
16111.18 103
16112.38 81
16113.58 75
16114.78 117
16115.98 92
16117.18 86
16118.38 66
16119.58 86
16120.78 97
16121.97 95
16123.17 80
16124.37 82
16125.57 88
16126.77 87
16127.97 74
16129.17 73
16130.37 87
16131.57 65
16132.77 92
16133.97 82
16135.17 74
16136.37 77
16137.57 77
16138.77 81
16139.97 88
16141.17 78
16142.37 78
16143.57 79
16144.77 64
16145.97 83
16147.17 92
16148.37 76
16149.57 95
16150.78 88
16151.98 86
16153.18 96
16154.38 102
16155.58 81
16156.78 75
16157.98 103
16159.18 107
16160.38 95
16161.58 88
16162.78 80
16163.98 72
16165.18 78
16166.39 80
16167.59 91
16168.79 86
16169.99 92
16171.19 90
16172.39 85
16173.59 75
16174.79 76
16176.00 87
16177.20 83
16178.40 81
16179.60 82
16180.80 84
16182.00 110
16183.21 78
16184.41 77
16185.61 80
16186.81 90
16188.01 92
16189.22 92
16190.42 83
16191.62 79
16192.82 103
16194.02 87
16195.23 95
16196.43 92
16197.63 85
16198.83 97
16200.03 75
16201.24 63
16202.44 78
16203.64 85
16204.84 80
16206.05 90
16207.25 87
16208.45 70
16209.66 101
16210.86 65
16212.06 65
16213.26 91
16214.47 86
16215.67 60
16216.87 93
16218.08 93
16219.28 66
16220.48 73
16221.68 95
16222.89 94
16224.09 81
16225.29 81
16226.50 75
16227.70 86
16228.90 81
16230.11 57
16231.31 62
16232.52 105
16233.72 88
16234.92 86
16236.13 68
16237.33 85
16238.53 88
16239.74 108
16240.94 84
16242.15 83
16243.35 80
16244.55 102
16245.76 70
16246.96 114
16248.17 112
16249.37 73
16250.57 105
16251.78 102
16252.98 85
16254.19 88
16255.39 87
16256.60 97
16257.80 73
16259.00 90
16260.21 91
16261.41 84
16262.62 117
16263.82 111
16265.03 110
16266.23 115
16267.44 106
16268.64 112
16269.85 99
16271.05 100
16272.26 82
16273.46 100
16274.67 86
16275.87 96
16277.08 100
16278.28 87
16279.49 109
16280.69 106
16281.90 93
16283.11 110
16284.31 130
16285.52 91
16286.72 114
16287.93 121
16289.13 106
16290.34 114
16291.54 88
16292.75 106
16293.96 118
16295.16 109
16296.37 122
16297.57 106
16298.78 114
16299.99 113
16301.19 95
16302.40 127
16303.60 112
16304.81 96
16306.02 111
16307.22 97
16308.43 119
16309.64 109
16310.84 110
16312.05 117
16313.26 133
16314.46 134
16315.67 128
16316.88 120
16318.08 108
16319.29 119
16320.50 125
16321.70 103
16322.91 125
16324.12 114
16325.32 124
16326.53 110
16327.74 98
16328.95 81
16330.15 97
16331.36 118
16332.57 108
16333.77 103
16334.98 91
16336.19 94
16337.40 109
16338.60 110
16339.81 87
16341.02 89
16342.23 102
16343.43 80
16344.64 63
16345.85 88
16347.06 93
16348.27 101
16349.47 101
16350.68 83
16351.89 80
16353.10 87
16354.31 82
16355.51 87
16356.72 111
16357.93 97
16359.14 68
16360.35 73
16361.56 81
16362.76 81
16363.97 87
16365.18 88
16366.39 90
16367.60 87
16368.81 99
16370.01 96
16371.22 81
16372.43 72
16373.64 86
16374.85 84
16376.06 96
16377.27 84
16378.48 69
16379.69 84
16380.89 103
16382.10 95
16383.31 93
16384.52 90
16385.73 89
16386.94 75
16388.15 74
16389.36 84
16390.57 81
16391.78 80
16392.99 76
16394.20 66
16395.41 90
16396.62 95
16397.83 92
16399.04 78
16400.25 93
16401.46 81
16402.67 75
16403.88 81
16405.09 64
16406.30 72
16407.51 89
16408.72 91
16409.93 71
16411.14 72
16412.35 65
16413.56 82
16414.77 102
16415.98 87
16417.19 65
16418.40 69
16419.61 77
16420.82 82
16422.03 81
16423.24 78
16424.45 69
16425.66 88
16426.87 99
16428.08 79
16429.29 97
16430.51 71
16431.72 81
16432.93 99
16434.14 81
16435.35 83
16436.56 76
16437.77 75
16438.98 99
16440.19 74
16441.41 68
16442.62 71
16443.83 68
16445.04 76
16446.25 68
16447.46 77
16448.67 75
16449.89 84
16451.10 83
16452.31 83
16453.52 80
16454.73 74
16455.94 73
16457.16 86
16458.37 90
16459.58 76
16460.79 87
16462.00 86
16463.22 79
16464.43 72
16465.64 73
16466.85 74
16468.07 77
16469.28 76
16470.49 83
16471.70 79
16472.91 69
16474.13 69
16475.34 73
16476.55 68
16477.77 87
16478.98 77
16480.19 107
16481.40 85
16482.62 67
16483.83 64
16485.04 75
16486.25 72
16487.47 91
16488.68 85
16489.89 77
16491.11 84
16492.32 69
16493.53 86
16494.75 80
16495.96 77
16497.17 76
16498.39 77
16499.60 69
16500.81 64
16502.03 65
16503.24 81
16504.45 62
16505.67 83
16506.88 74
16508.10 63
16509.31 50
16510.52 65
16511.74 60
16512.95 70
16514.17 80
16515.38 67
16516.59 67
16517.81 85
16519.02 71
16520.24 58
16521.45 72
16522.66 59
16523.88 73
16525.09 79
16526.31 58
16527.52 61
16528.74 74
16529.95 78
16531.17 67
16532.38 73
16533.60 77
16534.81 77
16536.02 69
16537.24 64
16538.45 64
16539.67 78
16540.88 84
16542.10 72
16543.31 70
16544.53 53
16545.74 60
16546.96 72
16548.18 70
16549.39 60
16550.61 78
16551.82 69
16553.04 59
16554.25 54
16555.47 74
16556.68 73
16557.90 74
16559.11 64
16560.33 57
16561.55 81
16562.76 77
16563.98 70
16565.19 81
16566.41 71
16567.63 78
16568.84 86
16570.06 86
16571.27 62
16572.49 79
16573.71 55
16574.92 80
16576.14 78
16577.35 67
16578.57 84
16579.79 88
16581.00 66
16582.22 76
16583.44 85
16584.65 76
16585.87 67
16587.09 73
16588.30 59
16589.52 79
16590.74 79
16591.95 81
16593.17 67
16594.39 62
16595.60 72
16596.82 79
16598.04 82
16599.26 91
16600.47 74
16601.69 76
16602.91 86
16604.12 69
16605.34 73
16606.56 94
16607.78 87
16608.99 78
16610.21 83
16611.43 97
16612.65 89
16613.86 64
16615.08 67
16616.30 78
16617.52 66
16618.74 60
16619.95 59
16621.17 80
16622.39 58
16623.61 61
16624.83 74
16626.04 105
16627.26 74
16628.48 72
16629.70 68
16630.92 61
16632.14 60
16633.35 75
16634.57 53
16635.79 81
16637.01 67
16638.23 76
16639.45 68
16640.66 64
16641.88 70
16643.10 64
16644.32 90
16645.54 76
16646.76 66
16647.98 63
16649.20 94
16650.42 93
16651.63 64
16652.85 64
16654.07 71
16655.29 79
16656.51 92
16657.73 78
16658.95 77
16660.17 63
16661.39 80
16662.61 69
16663.83 66
16665.05 78
16666.27 68
16667.49 90
16668.71 88
16669.93 72
16671.15 65
16672.37 57
16673.59 59
16674.81 74
16676.03 69
16677.25 59
16678.47 71
16679.69 62
16680.91 64
16682.13 55
16683.35 63
16684.57 67
16685.79 64
16687.01 48
16688.23 62
16689.45 59
16690.67 55
16691.89 66
16693.11 81
16694.33 58
16695.55 72
16696.77 65
16697.99 70
16699.21 65
16700.43 64
16701.65 66
16702.88 79
16704.10 73
16705.32 75
16706.54 74
16707.76 55
16708.98 54
16710.20 62
16711.42 58
16712.64 81
16713.87 73
16715.09 59
16716.31 68
16717.53 74
16718.75 70
16719.97 73
16721.19 78
16722.42 70
16723.64 76
16724.86 65
16726.08 76
16727.30 75
16728.52 83
16729.75 58
16730.97 69
16732.19 60
16733.41 63
16734.63 86
16735.86 60
16737.08 67
16738.30 81
16739.52 82
16740.75 66
16741.97 59
16743.19 71
16744.41 75
16745.64 87
16746.86 78
16748.08 68
16749.30 62
16750.53 80
16751.75 87
16752.97 85
16754.19 78
16755.42 62
16756.64 66
16757.86 50
16759.09 75
16760.31 82
16761.53 79
16762.76 96
16763.98 69
16765.20 75
16766.43 64
16767.65 78
16768.87 89
16770.10 97
16771.32 80
16772.54 88
16773.77 75
16774.99 66
16776.21 87
16777.44 78
16778.66 87
16779.88 73
16781.11 68
16782.33 86
16783.56 81
16784.78 57
16786.00 87
16787.23 63
16788.45 67
16789.68 97
16790.90 82
16792.12 68
16793.35 75
16794.57 71
16795.80 65
16797.02 80
16798.25 72
16799.47 71
16800.69 98
16801.92 90
16803.14 86
16804.37 83
16805.59 99
16806.82 68
16808.04 71
16809.27 80
16810.49 82
16811.72 95
16812.94 76
16814.17 75
16815.39 67
16816.62 83
16817.84 93
16819.07 65
16820.29 77
16821.52 82
16822.74 69
16823.97 66
16825.19 71
16826.42 83
16827.64 66
16828.87 73
16830.10 72
16831.32 99
16832.55 65
16833.77 91
16835.00 79
16836.22 88
16837.45 97
16838.68 63
16839.90 74
16841.13 97
16842.35 78
16843.58 71
16844.81 86
16846.03 75
16847.26 71
16848.49 67
16849.71 84
16850.94 79
16852.16 78
16853.39 79
16854.62 85
16855.84 85
16857.07 89
16858.30 84
16859.52 76
16860.75 84
16861.98 73
16863.20 83
16864.43 107
16865.66 91
16866.88 94
16868.11 85
16869.34 72
16870.57 90
16871.79 101
16873.02 92
16874.25 90
16875.47 67
16876.70 129
16877.93 125
16879.16 109
16880.38 107
16881.61 126
16882.84 110
16884.07 123
16885.29 119
16886.52 103
16887.75 110
16888.98 110
16890.20 90
16891.43 99
16892.66 104
16893.89 106
16895.12 102
16896.34 108
16897.57 104
16898.80 86
16900.03 91
16901.26 109
16902.48 110
16903.71 95
16904.94 113
16906.17 89
16907.40 88
16908.63 85
16909.86 108
16911.08 88
16912.31 92
16913.54 109
16914.77 103
16916.00 99
16917.23 93
16918.46 85
16919.68 75
16920.91 72
16922.14 77
16923.37 95
16924.60 91
16925.83 93
16927.06 90
16928.29 96
16929.52 80
16930.75 69
16931.98 97
16933.20 96
16934.43 59
16935.66 77
16936.89 68
16938.12 95
16939.35 89
16940.58 95
16941.81 66
16943.04 87
16944.27 87
16945.50 53
16946.73 59
16947.96 86
16949.19 70
16950.42 60
16951.65 56
16952.88 80
16954.11 81
16955.34 97
16956.57 73
16957.80 84
16959.03 86
16960.26 86
16961.49 88
16962.72 71
16963.95 56
16965.18 57
16966.41 88
16967.64 69
16968.88 64
16970.11 63
16971.34 86
16972.57 67
16973.80 80
16975.03 52
16976.26 99
16977.49 85
16978.72 71
16979.95 82
16981.18 89
16982.42 68
16983.65 78
16984.88 62
16986.11 67
16987.34 70
16988.57 50
16989.80 59
16991.03 58
16992.27 83
16993.50 69
16994.73 64
16995.96 91
16997.19 80
16998.42 59
16999.66 69
17000.89 80
17002.12 80
17003.35 87
17004.58 57
17005.82 60
17007.05 67
17008.28 106
17009.51 63
17010.74 80
17011.98 63
17013.21 54
17014.44 91
17015.67 90
17016.91 65
17018.14 77
17019.37 102
17020.60 87
17021.84 58
17023.07 65
17024.30 65
17025.53 75
17026.77 86
17028.00 82
17029.23 90
17030.46 56
17031.70 60
17032.93 71
17034.16 78
17035.40 81
17036.63 65
17037.86 72
17039.10 78
17040.33 83
17041.56 63
17042.80 67
17044.03 70
17045.26 62
17046.50 73
17047.73 53
17048.96 67
17050.20 73
17051.43 58
17052.66 62
17053.90 80
17055.13 60
17056.37 78
17057.60 74
17058.83 80
17060.07 81
17061.30 63
17062.54 59
17063.77 67
17065.00 75
17066.24 75
17067.47 70
17068.71 56
17069.94 65
17071.17 67
17072.41 61
17073.64 72
17074.88 53
17076.11 63
17077.35 64
17078.58 73
17079.82 69
17081.05 61
17082.29 66
17083.52 70
17084.76 73
17085.99 61
17087.23 68
17088.46 44
17089.70 62
17090.93 55
17092.17 62
17093.40 79
17094.64 51
17095.87 66
17097.11 74
17098.34 69
17099.58 68
17100.81 42
17102.05 79
17103.28 56
17104.52 59
17105.76 60
17106.99 69
17108.23 64
17109.46 50
17110.70 55
17111.93 64
17113.17 66
17114.41 73
17115.64 59
17116.88 61
17118.11 51
17119.35 54
17120.59 68
17121.82 59
17123.06 62
17124.29 58
17125.53 60
17126.77 54
17128.00 65
17129.24 63
17130.48 70
17131.71 59
17132.95 79
17134.19 54
17135.42 51
17136.66 51
17137.90 59
17139.13 58
17140.37 70
17141.61 86
17142.84 47
17144.08 62
17145.32 65
17146.56 68
17147.79 53
17149.03 44
17150.27 46
17151.50 60
17152.74 74
17153.98 63
17155.22 83
17156.45 55
17157.69 42
17158.93 54
17160.17 57
17161.40 40
17162.64 64
17163.88 63
17165.12 58
17166.35 53
17167.59 67
17168.83 60
17170.07 65
17171.31 54
17172.54 57
17173.78 55
17175.02 48
17176.26 70
17177.50 59
17178.74 46
17179.97 60
17181.21 57
17182.45 57
17183.69 74
17184.93 54
17186.17 59
17187.40 70
17188.64 75
17189.88 62
17191.12 65
17192.36 49
17193.60 68
17194.84 54
17196.08 60
17197.31 59
17198.55 57
17199.79 64
17201.03 62
17202.27 70
17203.51 68
17204.75 52
17205.99 51
17207.23 62
17208.47 71
17209.71 65
17210.95 60
17212.19 65
17213.42 50
17214.66 64
17215.90 63
17217.14 64
17218.38 63
17219.62 55
17220.86 51
17222.10 63
17223.34 57
17224.58 54
17225.82 71
17227.06 66
17228.30 55
17229.54 61
17230.78 55
17232.02 54
17233.26 56
17234.50 69
17235.74 60
17236.98 45
17238.22 76
17239.46 51
17240.71 62
17241.95 44
17243.19 62
17244.43 57
17245.67 47
17246.91 51
17248.15 52
17249.39 52
17250.63 66
17251.87 95
17253.11 42
17254.35 40
17255.59 55
17256.84 53
17258.08 53
17259.32 41
17260.56 61
17261.80 48
17263.04 61
17264.28 49
17265.52 45
17266.77 57
17268.01 56
17269.25 54
17270.49 41
17271.73 41
17272.97 48
17274.22 43
17275.46 61
17276.70 54
17277.94 65
17279.18 75
17280.42 48
17281.67 52
17282.91 55
17284.15 53
17285.39 56
17286.63 60
17287.88 54
17289.12 40
17290.36 70
17291.60 63
17292.85 48
17294.09 60
17295.33 58
17296.57 63
17297.82 49
17299.06 62
17300.30 62
17301.54 65
17302.79 61
17304.03 67
17305.27 59
17306.52 58
17307.76 53
17309.00 64
17310.24 79
17311.49 60
17312.73 61
17313.97 43
17315.22 49
17316.46 55
17317.70 60
17318.95 67
17320.19 64
17321.43 54
17322.68 53
17323.92 49
17325.16 55
17326.41 62
17327.65 79
17328.89 79
17330.14 65
17331.38 48
17332.63 59
17333.87 56
17335.11 43
17336.36 51
17337.60 51
17338.85 56
17340.09 52
17341.33 73
17342.58 65
17343.82 48
17345.07 54
17346.31 55
17347.55 59
17348.80 43
17350.04 47
17351.29 55
17352.53 45
17353.78 60
17355.02 52
17356.27 52
17357.51 55
17358.76 57
17360.00 51
17361.25 35
17362.49 48
17363.74 49
17364.98 76
17366.23 59
17367.47 60
17368.72 69
17369.96 46
17371.21 62
17372.45 58
17373.70 72
17374.94 74
17376.19 52
17377.43 50
17378.68 58
17379.92 60
17381.17 58
17382.41 53
17383.66 50
17384.91 63
17386.15 73
17387.40 76
17388.64 57
17389.89 46
17391.13 51
17392.38 66
17393.63 68
17394.87 54
17396.12 49
17397.37 53
17398.61 44
17399.86 66
17401.10 47
17402.35 55
17403.60 80
17404.84 61
17406.09 60
17407.34 74
17408.58 50
17409.83 48
17411.08 53
17412.32 65
17413.57 83
17414.82 48
17416.06 70
17417.31 70
17418.56 54
17419.80 58
17421.05 59
17422.30 65
17423.54 60
17424.79 54
17426.04 57
17427.29 70
17428.53 41
17429.78 77
17431.03 67
17432.28 62
17433.52 53
17434.77 72
17436.02 63
17437.27 40
17438.51 71
17439.76 53
17441.01 50
17442.26 62
17443.50 52
17444.75 63
17446.00 63
17447.25 61
17448.50 45
17449.74 54
17450.99 73
17452.24 60
17453.49 54
17454.74 65
17455.98 66
17457.23 61
17458.48 52
17459.73 62
17460.98 56
17462.23 60
17463.47 50
17464.72 65
17465.97 57
17467.22 61
17468.47 64
17469.72 69
17470.97 58
17472.22 44
17473.46 48
17474.71 58
17475.96 59
17477.21 52
17478.46 52
17479.71 73
17480.96 61
17482.21 56
17483.46 59
17484.71 45
17485.96 59
17487.20 80
17488.45 60
17489.70 53
17490.95 56
17492.20 66
17493.45 56
17494.70 53
17495.95 53
17497.20 44
17498.45 78
17499.70 56
17500.95 44
17502.20 42
17503.45 44
17504.70 55
17505.95 43
17507.20 58
17508.45 96
17509.70 64
17510.95 45
17512.20 46
17513.45 53
17514.70 50
17515.95 72
17517.20 73
17518.45 47
17519.70 50
17520.95 42
17522.20 49
17523.46 54
17524.71 51
17525.96 46
17527.21 58
17528.46 52
17529.71 56
17530.96 73
17532.21 50
17533.46 40
17534.71 55
17535.96 49
17537.22 55
17538.47 54
17539.72 44
17540.97 37
17542.22 59
17543.47 58
17544.72 52
17545.97 62
17547.23 63
17548.48 49
17549.73 54
17550.98 37
17552.23 44
17553.48 35
17554.74 56
17555.99 69
17557.24 57
17558.49 63
17559.74 59
17561.00 44
17562.25 48
17563.50 50
17564.75 45
17566.00 66
17567.26 65
17568.51 70
17569.76 58
17571.01 64
17572.27 54
17573.52 53
17574.77 58
17576.02 80
17577.28 55
17578.53 52
17579.78 48
17581.03 54
17582.29 61
17583.54 82
17584.79 44
17586.04 52
17587.30 51
17588.55 46
17589.80 50
17591.06 67
17592.31 81
17593.56 60
17594.82 65
17596.07 62
17597.32 63
17598.58 63
17599.83 60
17601.08 67
17602.34 66
17603.59 65
17604.84 67
17606.10 56
17607.35 54
17608.60 55
17609.86 52
17611.11 66
17612.37 66
17613.62 62
17614.87 58
17616.13 61
17617.38 66
17618.64 52
17619.89 50
17621.14 62
17622.40 57
17623.65 63
17624.91 57
17626.16 35
17627.42 61
17628.67 91
17629.92 86
17631.18 54
17632.43 58
17633.69 50
17634.94 58
17636.20 48
17637.45 48
17638.71 66
17639.96 37
17641.22 43
17642.47 59
17643.73 53
17644.98 71
17646.24 60
17647.49 71
17648.75 56
17650.00 48
17651.26 65
17652.51 55
17653.77 67
17655.02 66
17656.28 53
17657.53 61
17658.79 57
17660.04 52
17661.30 57
17662.56 59
17663.81 75
17665.07 49
17666.32 44
17667.58 59
17668.83 65
17670.09 63
17671.35 53
17672.60 51
17673.86 47
17675.11 73
17676.37 58
17677.63 57
17678.88 49
17680.14 34
17681.40 41
17682.65 48
17683.91 63
17685.17 62
17686.42 60
17687.68 57
17688.93 53
17690.19 48
17691.45 40
17692.70 46
17693.96 76
17695.22 57
17696.47 41
17697.73 58
17698.99 53
17700.25 53
17701.50 53
17702.76 50
17704.02 50
17705.27 53
17706.53 75
17707.79 72
17709.05 77
17710.30 54
17711.56 52
17712.82 73
17714.08 52
17715.33 42
17716.59 48
17717.85 56
17719.11 52
17720.36 45
17721.62 51
17722.88 48
17724.14 67
17725.39 53
17726.65 58
17727.91 62
17729.17 46
17730.43 43
17731.68 77
17732.94 42
17734.20 46
17735.46 61
17736.72 73
17737.98 66
17739.23 49
17740.49 52
17741.75 60
17743.01 48
17744.27 51
17745.53 51
17746.78 47
17748.04 61
17749.30 62
17750.56 69
17751.82 54
17753.08 49
17754.34 61
17755.60 76
17756.86 61
17758.11 49
17759.37 61
17760.63 62
17761.89 65
17763.15 52
17764.41 54
17765.67 48
17766.93 66
17768.19 48
17769.45 34
17770.71 58
17771.97 61
17773.23 58
17774.49 64
17775.75 57
17777.01 46
17778.27 63
17779.52 50
17780.78 51
17782.04 56
17783.30 57
17784.56 62
17785.82 59
17787.08 54
17788.34 54
17789.60 59
17790.86 74
17792.13 61
17793.39 54
17794.65 55
17795.91 58
17797.17 58
17798.43 42
17799.69 43
17800.95 53
17802.21 54
17803.47 52
17804.73 54
17805.99 54
17807.25 59
17808.51 55
17809.77 72
17811.03 63
17812.30 52
17813.56 44
17814.82 63
17816.08 59
17817.34 48
17818.60 57
17819.86 43
17821.12 49
17822.38 55
17823.65 64
17824.91 56
17826.17 83
17827.43 71
17828.69 57
17829.95 67
17831.21 54
17832.48 59
17833.74 57
17835.00 58
17836.26 66
17837.52 54
17838.79 67
17840.05 58
17841.31 38
17842.57 60
17843.83 63
17845.10 64
17846.36 48
17847.62 62
17848.88 34
17850.14 59
17851.41 50
17852.67 54
17853.93 54
17855.19 58
17856.46 67
17857.72 62
17858.98 43
17860.24 54
17861.51 61
17862.77 73
17864.03 51
17865.30 46
17866.56 67
17867.82 73
17869.08 62
17870.35 51
17871.61 51
17872.87 58
17874.14 71
17875.40 61
17876.66 56
17877.93 58
17879.19 42
17880.45 73
17881.72 61
17882.98 58
17884.24 40
17885.51 60
17886.77 63
17888.03 60
17889.30 54
17890.56 62
17891.83 60
17893.09 64
17894.35 50
17895.62 56
17896.88 55
17898.14 64
17899.41 71
17900.67 36
17901.94 49
17903.20 50
17904.47 47
17905.73 35
17906.99 48
17908.26 40
17909.52 48
17910.79 47
17912.05 36
17913.32 43
17914.58 48
17915.85 42
17917.11 47
17918.37 53
17919.64 42
17920.90 52
17922.17 34
17923.43 40
17924.70 44
17925.96 48
17927.23 50
17928.49 64
17929.76 51
17931.02 35
17932.29 56
17933.55 50
17934.82 68
17936.09 76
17937.35 59
17938.62 69
17939.88 49
17941.15 39
17942.41 44
17943.68 47
17944.94 62
17946.21 51
17947.48 62
17948.74 66
17950.01 51
17951.27 57
17952.54 60
17953.81 70
17955.07 50
17956.34 52
17957.60 43
17958.87 52
17960.14 54
17961.40 44
17962.67 49
17963.93 40
17965.20 52
17966.47 61
17967.73 48
17969.00 28
17970.27 58
17971.53 60
17972.80 62
17974.07 64
17975.33 58
17976.60 53
17977.87 59
17979.13 50
17980.40 61
17981.67 48
17982.93 38
17984.20 43
17985.47 42
17986.74 56
17988.00 48
17989.27 52
17990.54 49
17991.80 43
17993.07 42
17994.34 39
17995.61 62
17996.87 71
17998.14 38
17999.41 47
18000.68 62
18001.95 41
18003.21 36
18004.48 64
18005.75 62
18007.02 65
18008.28 68
18009.55 58
18010.82 47
18012.09 46
18013.36 48
18014.62 50
18015.89 55
18017.16 46
18018.43 56
18019.70 44
18020.97 47
18022.23 56
18023.50 53
18024.77 46
18026.04 39
18027.31 46
18028.58 43
18029.85 50
18031.11 42
18032.38 47
18033.65 37
18034.92 59
18036.19 50
18037.46 51
18038.73 41
18040.00 39
18041.26 67
18042.53 65
18043.80 73
18045.07 46
18046.34 46
18047.61 68
18048.88 68
18050.15 56
18051.42 40
18052.69 54
18053.96 75
18055.23 58
18056.50 56
18057.77 51
18059.04 36
18060.31 62
18061.58 54
18062.85 35
18064.12 44
18065.39 53
18066.66 55
18067.93 41
18069.20 40
18070.47 50
18071.74 55
18073.01 64
18074.28 43
18075.55 40
18076.82 55
18078.09 53
18079.36 49
18080.63 47
18081.90 54
18083.17 52
18084.44 58
18085.71 37
18086.98 40
18088.25 44
18089.52 43
18090.79 52
18092.06 69
18093.33 33
18094.61 48
18095.88 68
18097.15 47
18098.42 57
18099.69 56
18100.96 63
18102.23 73
18103.50 57
18104.77 45
18106.05 48
18107.32 54
18108.59 72
18109.86 51
18111.13 44
18112.40 47
18113.68 64
18114.95 57
18116.22 35
18117.49 36
18118.76 42
18120.03 63
18121.31 64
18122.58 54
18123.85 43
18125.12 54
18126.39 62
18127.67 56
18128.94 47
18130.21 72
18131.48 60
18132.75 49
18134.03 32
18135.30 58
18136.57 55
18137.84 70
18139.12 40
18140.39 60
18141.66 55
18142.93 41
18144.21 61
18145.48 45
18146.75 55
18148.03 63
18149.30 77
18150.57 47
18151.84 51
18153.12 49
18154.39 53
18155.66 44
18156.94 54
18158.21 52
18159.48 41
18160.76 54
18162.03 59
18163.30 48
18164.58 43
18165.85 66
18167.12 49
18168.40 47
18169.67 39
18170.94 55
18172.22 60
18173.49 54
18174.77 54
18176.04 72
18177.31 52
18178.59 62
18179.86 36
18181.13 46
18182.41 53
18183.68 59
18184.96 102
18186.23 48
18187.51 34
18188.78 45
18190.05 45
18191.33 38
18192.60 44
18193.88 44
18195.15 66
18196.43 47
18197.70 49
18198.98 33
18200.25 64
18201.52 52
18202.80 55
18204.07 50
18205.35 64
18206.62 50
18207.90 53
18209.17 57
18210.45 40
18211.72 60
18213.00 56
18214.27 73
18215.55 53
18216.82 46
18218.10 49
18219.37 45
18220.65 55
18221.93 51
18223.20 43
18224.48 57
18225.75 60
18227.03 52
18228.30 46
18229.58 59
18230.85 48
18232.13 40
18233.41 66
18234.68 60
18235.96 48
18237.23 54
18238.51 55
18239.79 44
18241.06 58
18242.34 45
18243.61 55
18244.89 45
18246.17 55
18247.44 43
18248.72 52
18250.00 58
18251.27 43
18252.55 51
18253.83 39
18255.10 53
18256.38 46
18257.66 45
18258.93 65
18260.21 50
18261.49 47
18262.76 48
18264.04 41
18265.32 53
18266.59 59
18267.87 43
18269.15 60
18270.42 41
18271.70 44
18272.98 42
18274.26 53
18275.53 52
18276.81 41
18278.09 33
18279.37 45
18280.64 38
18281.92 57
18283.20 41
18284.48 48
18285.75 59
18287.03 44
18288.31 29
18289.59 37
18290.86 43
18292.14 43
18293.42 53
18294.70 42
18295.98 50
18297.25 39
18298.53 62
18299.81 53
18301.09 45
18302.37 32
18303.65 55
18304.92 73
18306.20 45
18307.48 67
18308.76 49
18310.04 61
18311.32 53
18312.59 59
18313.87 44
18315.15 52
18316.43 75
18317.71 52
18318.99 37
18320.27 44
18321.55 45
18322.83 49
18324.10 43
18325.38 49
18326.66 39
18327.94 40
18329.22 32
18330.50 38
18331.78 55
18333.06 55
18334.34 55
18335.62 48
18336.90 57
18338.18 48
18339.46 47
18340.74 61
18342.01 54
18343.29 51
18344.57 34
18345.85 55
18347.13 57
18348.41 31
18349.69 44
18350.97 48
18352.25 43
18353.53 50
18354.81 45
18356.09 51
18357.37 53
18358.65 53
18359.93 39
18361.21 47
18362.49 40
18363.78 51
18365.06 66
18366.34 47
18367.62 40
18368.90 42
18370.18 59
18371.46 58
18372.74 47
18374.02 40
18375.30 41
18376.58 66
18377.86 37
18379.14 45
18380.42 54
18381.71 44
18382.99 49
18384.27 47
18385.55 41
18386.83 49
18388.11 56
18389.39 53
18390.67 39
18391.96 45
18393.24 46
18394.52 55
18395.80 57
18397.08 55
18398.36 64
18399.64 32
18400.93 44
18402.21 54
18403.49 60
18404.77 59
18406.05 42
18407.34 55
18408.62 72
18409.90 65
18411.18 40
18412.46 49
18413.75 44
18415.03 43
18416.31 47
18417.59 35
18418.87 61
18420.16 51
18421.44 52
18422.72 60
18424.00 36
18425.29 40
18426.57 53
18427.85 60
18429.13 41
18430.42 54
18431.70 45
18432.98 56
18434.27 50
18435.55 46
18436.83 51
18438.11 50
18439.40 61
18440.68 36
18441.96 41
18443.25 37
18444.53 39
18445.81 53
18447.10 47
18448.38 49
18449.66 52
18450.95 43
18452.23 59
18453.51 53
18454.80 50
18456.08 32
18457.36 55
18458.65 54
18459.93 52
18461.22 71
18462.50 55
18463.78 61
18465.07 55
18466.35 47
18467.64 50
18468.92 53
18470.20 37
18471.49 56
18472.77 43
18474.06 54
18475.34 38
18476.62 73
18477.91 36
18479.19 48
18480.48 38
18481.76 51
18483.05 50
18484.33 43
18485.62 40
18486.90 56
18488.19 50
18489.47 62
18490.76 60
18492.04 56
18493.32 51
18494.61 40
18495.89 54
18497.18 47
18498.47 51
18499.75 41
18501.04 48
18502.32 49
18503.61 60
18504.89 43
18506.18 43
18507.46 62
18508.75 51
18510.03 52
18511.32 41
18512.60 51
18513.89 53
18515.18 61
18516.46 38
18517.75 60
18519.03 45
18520.32 57
18521.60 42
18522.89 54
18524.18 48
18525.46 51
18526.75 47
18528.03 49
18529.32 50
18530.61 55
18531.89 36
18533.18 37
18534.47 45
18535.75 58
18537.04 53
18538.33 45
18539.61 50
18540.90 56
18542.18 61
18543.47 55
18544.76 52
18546.04 61
18547.33 55
18548.62 59
18549.91 57
18551.19 37
18552.48 46
18553.77 55
18555.05 59
18556.34 47
18557.63 43
18558.91 46
18560.20 47
18561.49 48
18562.78 53
18564.06 63
18565.35 44
18566.64 47
18567.93 33
18569.21 50
18570.50 48
18571.79 40
18573.08 65
18574.36 61
18575.65 45
18576.94 60
18578.23 52
18579.52 76
18580.80 60
18582.09 55
18583.38 60
18584.67 57
18585.96 64
18587.24 52
18588.53 50
18589.82 50
18591.11 55
18592.40 56
18593.69 57
18594.97 73
18596.26 71
18597.55 55
18598.84 57
18600.13 65
18601.42 63
18602.71 70
18603.99 76
18605.28 53
18606.57 46
18607.86 51
18609.15 60
18610.44 59
18611.73 58
18613.02 62
18614.31 57
18615.60 76
18616.88 83
18618.17 71
18619.46 52
18620.75 56
18622.04 67
18623.33 66
18624.62 67
18625.91 81
18627.20 56
18628.49 73
18629.78 62
18631.07 64
18632.36 67
18633.65 64
18634.94 61
18636.23 61
18637.52 60
18638.81 63
18640.10 61
18641.39 59
18642.68 79
18643.97 53
18645.26 62
18646.55 59
18647.84 62
18649.13 56
18650.42 53
18651.71 56
18653.00 63
18654.29 49
18655.58 43
18656.87 49
18658.16 55
18659.45 41
18660.74 46
18662.04 50
18663.33 53
18664.62 48
18665.91 57
18667.20 48
18668.49 46
18669.78 63
18671.07 66
18672.36 58
18673.65 56
18674.95 44
18676.24 53
18677.53 57
18678.82 45
18680.11 46
18681.40 57
18682.69 46
18683.99 54
18685.28 55
18686.57 53
18687.86 48
18689.15 38
18690.44 39
18691.74 44
18693.03 39
18694.32 56
18695.61 41
18696.90 67
18698.20 72
18699.49 59
18700.78 59
18702.07 38
18703.36 47
18704.66 51
18705.95 44
18707.24 60
18708.53 55
18709.83 43
18711.12 47
18712.41 51
18713.70 60
18715.00 51
18716.29 64
18717.58 53
18718.87 50
18720.17 42
18721.46 46
18722.75 51
18724.05 59
18725.34 58
18726.63 51
18727.92 63
18729.22 61
18730.51 51
18731.80 55
18733.10 63
18734.39 55
18735.68 66
18736.98 54
18738.27 49
18739.56 46
18740.86 54
18742.15 61
18743.44 49
18744.74 46
18746.03 44
18747.33 45
18748.62 55
18749.91 36
18751.21 56
18752.50 59
18753.79 61
18755.09 36
18756.38 54
18757.68 47
18758.97 43
18760.27 62
18761.56 41
18762.85 38
18764.15 43
18765.44 51
18766.74 51
18768.03 40
18769.33 41
18770.62 43
18771.92 50
18773.21 59
18774.50 51
18775.80 44
18777.09 36
18778.39 49
18779.68 44
18780.98 41
18782.27 44
18783.57 60
18784.86 50
18786.16 51
18787.45 44
18788.75 67
18790.04 56
18791.34 47
18792.63 41
18793.93 42
18795.23 62
18796.52 44
18797.82 37
18799.11 51
18800.41 47
18801.70 56
18803.00 60
18804.29 56
18805.59 49
18806.89 48
18808.18 53
18809.48 54
18810.77 48
18812.07 42
18813.37 42
18814.66 52
18815.96 42
18817.25 52
18818.55 50
18819.85 49
18821.14 50
18822.44 53
18823.74 68
18825.03 43
18826.33 50
18827.62 56
18828.92 42
18830.22 55
18831.51 48
18832.81 63
18834.11 44
18835.40 41
18836.70 44
18838.00 33
18839.30 47
18840.59 41
18841.89 49
18843.19 52
18844.48 51
18845.78 55
18847.08 53
18848.37 46
18849.67 42
18850.97 38
18852.27 42
18853.56 48
18854.86 46
18856.16 43
18857.46 51
18858.75 55
18860.05 54
18861.35 23
18862.65 47
18863.94 37
18865.24 51
18866.54 58
18867.84 38
18869.14 59
18870.43 61
18871.73 51
18873.03 39
18874.33 34
18875.63 38
18876.93 55
18878.22 37
18879.52 42
18880.82 42
18882.12 34
18883.42 55
18884.72 52
18886.01 49
18887.31 38
18888.61 43
18889.91 46
18891.21 41
18892.51 46
18893.81 26
18895.10 49
18896.40 54
18897.70 57
18899.00 45
18900.30 57
18901.60 43
18902.90 52
18904.20 40
18905.50 40
18906.80 49
18908.10 42
18909.39 47
18910.69 48
18911.99 53
18913.29 32
18914.59 46
18915.89 47
18917.19 54
18918.49 44
18919.79 53
18921.09 38
18922.39 61
18923.69 41
18924.99 38
18926.29 48
18927.59 58
18928.89 42
18930.19 45
18931.49 48
18932.79 67
18934.09 53
18935.39 31
18936.69 39
18937.99 48
18939.29 50
18940.59 38
18941.89 39
18943.19 69
18944.49 71
18945.79 44
18947.09 48
18948.40 42
18949.70 44
18951.00 34
18952.30 34
18953.60 39
18954.90 42
18956.20 40
18957.50 46
18958.80 35
18960.10 65
18961.40 52
18962.71 58
18964.01 36
18965.31 36
18966.61 42
18967.91 34
18969.21 35
18970.51 43
18971.82 47
18973.12 41
18974.42 46
18975.72 48
18977.02 49
18978.32 55
18979.63 36
18980.93 39
18982.23 37
18983.53 26
18984.83 50
18986.13 41
18987.44 38
18988.74 40
18990.04 41
18991.34 43
18992.65 58
18993.95 39
18995.25 46
18996.55 32
18997.85 41
18999.16 41
19000.46 44
19001.76 40
19003.06 29
19004.37 30
19005.67 49
19006.97 37
19008.28 40
19009.58 52
19010.88 40
19012.18 42
19013.49 59
19014.79 50
19016.09 31
19017.40 48
19018.70 46
19020.00 38
19021.30 50
19022.61 47
19023.91 56
19025.21 41
19026.52 56
19027.82 50
19029.12 44
19030.43 51
19031.73 45
19033.04 51
19034.34 51
19035.64 42
19036.95 48
19038.25 48
19039.55 44
19040.86 38
19042.16 42
19043.47 40
19044.77 55
19046.07 46
19047.38 41
19048.68 41
19049.99 42
19051.29 37
19052.59 48
19053.90 49
19055.20 47
19056.51 38
19057.81 41
19059.12 34
19060.42 43
19061.73 64
19063.03 38
19064.34 51
19065.64 44
19066.94 41
19068.25 50
19069.55 45
19070.86 26
19072.16 48
19073.47 47
19074.77 49
19076.08 38
19077.38 47
19078.69 41
19079.99 40
19081.30 53
19082.61 51
19083.91 50
19085.22 59
19086.52 37
19087.83 38
19089.13 48
19090.44 38
19091.74 51
19093.05 33
19094.35 47
19095.66 32
19096.97 34
19098.27 43
19099.58 39
19100.88 46
19102.19 54
19103.50 48
19104.80 58
19106.11 63
19107.41 50
19108.72 50
19110.03 42
19111.33 55
19112.64 56
19113.95 47
19115.25 37
19116.56 51
19117.86 41
19119.17 31
19120.48 54
19121.78 69
19123.09 44
19124.40 52
19125.70 45
19127.01 42
19128.32 37
19129.63 28
19130.93 46
19132.24 64
19133.55 60
19134.85 43
19136.16 41
19137.47 51
19138.77 62
19140.08 43
19141.39 39
19142.70 56
19144.00 49
19145.31 50
19146.62 34
19147.93 49
19149.23 33
19150.54 55
19151.85 58
19153.16 44
19154.46 50
19155.77 30
19157.08 48
19158.39 43
19159.70 47
19161.00 45
19162.31 47
19163.62 42
19164.93 36
19166.24 39
19167.54 54
19168.85 37
19170.16 51
19171.47 40
19172.78 42
19174.09 47
19175.39 35
19176.70 40
19178.01 38
19179.32 49
19180.63 56
19181.94 57
19183.25 50
19184.56 40
19185.86 39
19187.17 47
19188.48 45
19189.79 49
19191.10 37
19192.41 42
19193.72 46
19195.03 57
19196.34 40
19197.65 38
19198.96 28
19200.26 52
19201.57 44
19202.88 38
19204.19 56
19205.50 33
19206.81 49
19208.12 42
19209.43 51
19210.74 48
19212.05 47
19213.36 55
19214.67 61
19215.98 52
19217.29 44
19218.60 39
19219.91 56
19221.22 37
19222.53 57
19223.84 66
19225.15 41
19226.46 43
19227.77 46
19229.08 47
19230.39 39
19231.70 42
19233.01 56
19234.32 55
19235.63 38
19236.94 38
19238.25 59
19239.56 43
19240.88 50
19242.19 48
19243.50 73
19244.81 58
19246.12 58
19247.43 41
19248.74 45
19250.05 52
19251.36 42
19252.67 38
19253.99 53
19255.30 55
19256.61 54
19257.92 28
19259.23 45
19260.54 38
19261.85 37
19263.16 47
19264.48 51
19265.79 40
19267.10 29
19268.41 40
19269.72 31
19271.03 41
19272.35 85
19273.66 54
19274.97 43
19276.28 35
19277.59 45
19278.91 40
19280.22 46
19281.53 41
19282.84 50
19284.15 38
19285.47 49
19286.78 27
19288.09 46
19289.40 53
19290.72 53
19292.03 39
19293.34 46
19294.65 38
19295.97 43
19297.28 50
19298.59 38
19299.90 47
19301.22 38
19302.53 34
19303.84 35
19305.16 43
19306.47 57
19307.78 46
19309.09 39
19310.41 43
19311.72 38
19313.03 45
19314.35 44
19315.66 40
19316.97 38
19318.29 40
19319.60 43
19320.91 26
19322.23 32
19323.54 28
19324.85 41
19326.17 54
19327.48 44
19328.79 34
19330.11 51
19331.42 36
19332.74 41
19334.05 37
19335.36 48
19336.68 41
19337.99 53
19339.31 46
19340.62 47
19341.93 42
19343.25 43
19344.56 55
19345.88 53
19347.19 45
19348.51 38
19349.82 50
19351.13 44
19352.45 36
19353.76 35
19355.08 41
19356.39 41
19357.71 46
19359.02 38
19360.34 39
19361.65 43
19362.97 39
19364.28 52
19365.60 38
19366.91 42
19368.23 42
19369.54 44
19370.86 42
19372.17 35
19373.49 58
19374.80 47
19376.12 45
19377.43 49
19378.75 47
19380.06 35
19381.38 53
19382.70 30
19384.01 47
19385.33 52
19386.64 40
19387.96 51
19389.27 56
19390.59 49
19391.91 42
19393.22 43
19394.54 40
19395.85 30
19397.17 37
19398.49 28
19399.80 39
19401.12 44
19402.43 33
19403.75 32
19405.07 34
19406.38 41
19407.70 50
19409.02 29
19410.33 45
19411.65 43
19412.97 35
19414.28 35
19415.60 31
19416.92 26
19418.23 55
19419.55 32
19420.87 45
19422.18 41
19423.50 41
19424.82 36
19426.13 43
19427.45 49
19428.77 42
19430.09 48
19431.40 70
19432.72 55
19434.04 42
19435.35 43
19436.67 42
19437.99 33
19439.31 50
19440.62 39
19441.94 47
19443.26 35
19444.58 50
19445.89 54
19447.21 28
19448.53 45
19449.85 37
19451.17 32
19452.48 31
19453.80 37
19455.12 39
19456.44 35
19457.76 33
19459.07 34
19460.39 32
19461.71 35
19463.03 44
19464.35 33
19465.67 46
19466.98 40
19468.30 43
19469.62 36
19470.94 36
19472.26 42
19473.58 37
19474.90 27
19476.21 35
19477.53 50
19478.85 49
19480.17 60
19481.49 69
19482.81 34
19484.13 40
19485.45 55
19486.77 36
19488.08 63
19489.40 68
19490.72 45
19492.04 64
19493.36 42
19494.68 43
19496.00 54
19497.32 48
19498.64 39
19499.96 44
19501.28 47
19502.60 51
19503.92 48
19505.24 37
19506.56 46
19507.88 42
19509.20 40
19510.52 30
19511.84 31
19513.16 45
19514.48 38
19515.80 41
19517.12 41
19518.44 39
19519.76 42
19521.08 46
19522.40 42
19523.72 31
19525.04 37
19526.36 50
19527.68 43
19529.00 52
19530.32 40
19531.64 41
19532.96 33
19534.28 45
19535.60 26
19536.92 32
19538.24 39
19539.57 54
19540.89 45
19542.21 52
19543.53 40
19544.85 50
19546.17 40
19547.49 63
19548.81 34
19550.13 31
19551.46 44
19552.78 36
19554.10 45
19555.42 30
19556.74 36
19558.06 27
19559.38 30
19560.71 27
19562.03 29
19563.35 38
19564.67 42
19565.99 37
19567.31 34
19568.64 32
19569.96 27
19571.28 35
19572.60 45
19573.92 28
19575.25 36
19576.57 30
19577.89 38
19579.21 31
19580.53 37
19581.86 31
19583.18 41
19584.50 33
19585.82 50
19587.15 42
19588.47 47
19589.79 40
19591.11 40
19592.44 35
19593.76 35
19595.08 33
19596.41 33
19597.73 35
19599.05 37
19600.37 38
19601.70 50
19603.02 50
19604.34 54
19605.67 47
19606.99 50
19608.31 42
19609.64 37
19610.96 55
19612.28 42
19613.61 33
19614.93 44
19616.25 54
19617.58 57
19618.90 28
19620.22 36
19621.55 43
19622.87 44
19624.19 32
19625.52 28
19626.84 42
19628.17 48
19629.49 41
19630.81 36
19632.14 39
19633.46 42
19634.79 40
19636.11 45
19637.43 26
19638.76 38
19640.08 44
19641.41 44
19642.73 31
19644.06 25
19645.38 34
19646.71 40
19648.03 51
19649.35 34
19650.68 34
19652.00 36
19653.33 59
19654.65 46
19655.98 25
19657.30 39
19658.63 51
19659.95 46
19661.28 29
19662.60 31
19663.93 38
19665.25 34
19666.58 41
19667.90 34
19669.23 39
19670.55 36
19671.88 31
19673.20 21
19674.53 49
19675.86 33
19677.18 36
19678.51 36
19679.83 48
19681.16 57
19682.48 59
19683.81 46
19685.14 41
19686.46 37
19687.79 35
19689.11 42
19690.44 48
19691.76 32
19693.09 32
19694.42 47
19695.74 40
19697.07 27
19698.40 60
19699.72 46
19701.05 46
19702.37 35
19703.70 31
19705.03 37
19706.35 39
19707.68 38
19709.01 30
19710.33 32
19711.66 28
19712.99 40
19714.31 44
19715.64 67
19716.97 71
19718.29 47
19719.62 33
19720.95 45
19722.28 36
19723.60 42
19724.93 39
19726.26 44
19727.58 49
19728.91 30
19730.24 39
19731.57 40
19732.89 48
19734.22 50
19735.55 52
19736.88 47
19738.20 40
19739.53 35
19740.86 33
19742.19 27
19743.51 28
19744.84 38
19746.17 46
19747.50 49
19748.83 37
19750.15 45
19751.48 37
19752.81 32
19754.14 36
19755.47 53
19756.80 38
19758.12 40
19759.45 38
19760.78 24
19762.11 28
19763.44 39
19764.77 32
19766.09 56
19767.42 45
19768.75 36
19770.08 34
19771.41 43
19772.74 36
19774.07 47
19775.40 36
19776.72 42
19778.05 45
19779.38 42
19780.71 43
19782.04 50
19783.37 41
19784.70 24
19786.03 47
19787.36 57
19788.69 33
19790.02 42
19791.34 19
19792.67 37
19794.00 24
19795.33 39
19796.66 35
19797.99 36
19799.32 35
19800.65 41
19801.98 42
19803.31 39
19804.64 45
19805.97 54
19807.30 43
19808.63 36
19809.96 27
19811.29 35
19812.62 46
19813.95 43
19815.28 37
19816.61 44
19817.94 40
19819.27 31
19820.60 55
19821.93 40
19823.26 31
19824.59 40
19825.92 35
19827.26 34
19828.59 40
19829.92 50
19831.25 51
19832.58 50
19833.91 27
19835.24 40
19836.57 39
19837.90 47
19839.23 45
19840.56 39
19841.89 28
19843.23 29
19844.56 40
19845.89 39
19847.22 33
19848.55 33
19849.88 43
19851.21 33
19852.54 45
19853.88 33
19855.21 27
19856.54 33
19857.87 27
19859.20 34
19860.53 39
19861.87 39
19863.20 41
19864.53 40
19865.86 36
19867.19 37
19868.53 51
19869.86 39
19871.19 42
19872.52 38
19873.85 26
19875.19 40
19876.52 52
19877.85 47
19879.18 49
19880.52 41
19881.85 33
19883.18 48
19884.51 48
19885.85 44
19887.18 39
19888.51 38
19889.84 57
19891.18 38
19892.51 30
19893.84 28
19895.17 25
19896.51 23
19897.84 33
19899.17 36
19900.51 52
19901.84 36
19903.17 23
19904.51 44
19905.84 32
19907.17 38
19908.51 32
19909.84 34
19911.17 36
19912.51 62
19913.84 38
19915.17 50
19916.51 38
19917.84 45
19919.17 33
19920.51 44
19921.84 43
19923.18 40
19924.51 49
19925.84 36
19927.18 36
19928.51 41
19929.85 44
19931.18 41
19932.51 40
19933.85 52
19935.18 34
19936.52 44
19937.85 52
19939.19 32
19940.52 44
19941.85 37
19943.19 28
19944.52 30
19945.86 47
19947.19 39
19948.53 40
19949.86 34
19951.20 36
19952.53 39
19953.87 35
19955.20 42
19956.54 41
19957.87 39
19959.21 36
19960.54 53
19961.88 43
19963.21 36
19964.55 31
19965.88 37
19967.22 31
19968.55 24
19969.89 53
19971.22 49
19972.56 65
19973.89 33
19975.23 39
19976.57 34
19977.90 38
19979.24 39
19980.57 55
19981.91 40
19983.24 35
19984.58 44
19985.92 40
19987.25 26
19988.59 40
19989.92 47
19991.26 34
19992.60 36
19993.93 58
19995.27 40
19996.61 54
19997.94 63
19999.28 39
20000.61 57
20001.95 46
20003.29 42
20004.62 35
20005.96 43
20007.30 37
20008.63 40
20009.97 36
20011.31 48
20012.64 36
20013.98 34
20015.32 43
20016.65 31
20017.99 26
20019.33 34
20020.67 49
20022.00 35
20023.34 37
20024.68 36
20026.01 41
20027.35 39
20028.69 46
20030.03 46
20031.36 34
20032.70 35
20034.04 36
20035.38 52
20036.71 41
20038.05 43
20039.39 39
20040.73 42
20042.07 43
20043.40 46
20044.74 48
20046.08 43
20047.42 47
20048.76 49
20050.09 53
20051.43 57
20052.77 47
20054.11 29
20055.45 38
20056.78 35
20058.12 38
20059.46 39
20060.80 45
20062.14 45
20063.48 44
20064.82 41
20066.15 52
20067.49 40
20068.83 46
20070.17 43
20071.51 40
20072.85 55
20074.19 40
20075.53 35
20076.86 44
20078.20 36
20079.54 37
20080.88 35
20082.22 41
20083.56 37
20084.90 27
20086.24 42
20087.58 37
20088.92 31
20090.26 20
20091.60 32
20092.94 50
20094.28 42
20095.61 40
20096.95 46
20098.29 47
20099.63 46
20100.97 53
20102.31 52
20103.65 30
20104.99 40
20106.33 45
20107.67 51
20109.01 40
20110.35 39
20111.69 38
20113.03 49
20114.37 38
20115.71 40
20117.05 25
20118.39 39
20119.74 33
20121.08 47
20122.42 43
20123.76 44
20125.10 28
20126.44 47
20127.78 44
20129.12 31
20130.46 38
20131.80 42
20133.14 35
20134.48 45
20135.82 44
20137.16 32
20138.51 26
20139.85 40
20141.19 50
20142.53 31
20143.87 38
20145.21 37
