# Supplementary material for: MALDI-TOF MS typing enables the classification of brewing yeasts of the genus Saccharomyces to major beer styles
Source: PLoS One. 2017 Aug 9;12(8):e0181694. doi: 10.1371/journal.pone.0181694 (PMC5549903; doi:10.1371/journal.pone.0181694)
Supplement: S11 File — The directory includes 90 raw files and was zipped to “.zip”; the folder has three strains with 30 spectra per strain; S1 Text explains the raw files with an example and Table 1 represents the yeast strains used within the experiment. (ZIP) [file pone.0181694.s014.zip › 31-33/30339-506-OG-Ale-Ale-YPG-18h-E-E_2015-08-10__0_D5_1.dat]

2000.98 6031
2001.40 6091
2001.82 5926
2002.25 5815
2002.67 5793
2003.09 5795
2003.51 5846
2003.93 5970
2004.35 5796
2004.78 5993
2005.20 6018
2005.62 6066
2006.04 5716
2006.47 5888
2006.89 6265
2007.31 6104
2007.73 5871
2008.16 5869
2008.58 5745
2009.00 5781
2009.42 5767
2009.85 5845
2010.27 5804
2010.69 5723
2011.11 5599
2011.54 5730
2011.96 5959
2012.38 5837
2012.80 6068
2013.23 6030
2013.65 5859
2014.07 5663
2014.50 5519
2014.92 5543
2015.34 5376
2015.77 5514
2016.19 5629
2016.61 5606
2017.04 5810
2017.46 5641
2017.88 5539
2018.31 5421
2018.73 5624
2019.15 5823
2019.58 5828
2020.00 5611
2020.42 5521
2020.85 5860
2021.27 5864
2021.70 5891
2022.12 5740
2022.54 5850
2022.97 6080
2023.39 5881
2023.82 5838
2024.24 5767
2024.66 5912
2025.09 5833
2025.51 6012
2025.94 5918
2026.36 5914
2026.79 6003
2027.21 6022
2027.63 5780
2028.06 5729
2028.48 5720
2028.91 5530
2029.33 5572
2029.76 5729
2030.18 5556
2030.61 5409
2031.03 5379
2031.46 5401
2031.88 5588
2032.31 5692
2032.73 5673
2033.16 5718
2033.58 5573
2034.01 5472
2034.43 5612
2034.86 5836
2035.28 5984
2035.71 5555
2036.13 5684
2036.56 5759
2036.98 5537
2037.41 5572
2037.84 5754
2038.26 5479
2038.69 5917
2039.11 5943
2039.54 5770
2039.96 5991
2040.39 5753
2040.82 5710
2041.24 5857
2041.67 5985
2042.09 5742
2042.52 5749
2042.95 5666
2043.37 5656
2043.80 5858
2044.22 5857
2044.65 5523
2045.08 5817
2045.50 5672
2045.93 6065
2046.36 6043
2046.78 6030
2047.21 6043
2047.64 5917
2048.06 6104
2048.49 6182
2048.92 5903
2049.34 6081
2049.77 6160
2050.20 6252
2050.62 6413
2051.05 6220
2051.48 5925
2051.90 5879
2052.33 5761
2052.76 5746
2053.18 5920
2053.61 5725
2054.04 5679
2054.47 5441
2054.89 5569
2055.32 5718
2055.75 5277
2056.18 5368
2056.60 5575
2057.03 5452
2057.46 5731
2057.89 5604
2058.31 5689
2058.74 5585
2059.17 5747
2059.60 5761
2060.03 5395
2060.45 5359
2060.88 5528
2061.31 5619
2061.74 5575
2062.17 5599
2062.59 5623
2063.02 5823
2063.45 5738
2063.88 5533
2064.31 5495
2064.73 5764
2065.16 6137
2065.59 6125
2066.02 6393
2066.45 6295
2066.88 6502
2067.31 6688
2067.73 6699
2068.16 6531
2068.59 7039
2069.02 6799
2069.45 6433
2069.88 6173
2070.31 6108
2070.74 6046
2071.17 5790
2071.59 6432
2072.02 6139
2072.45 5908
2072.88 5881
2073.31 5924
2073.74 6191
2074.17 6340
2074.60 6079
2075.03 5902
2075.46 6080
2075.89 6185
2076.32 6376
2076.75 6208
2077.18 6111
2077.61 6178
2078.04 6058
2078.47 5883
2078.89 6303
2079.32 6064
2079.75 6031
2080.18 6199
2080.61 6243
2081.04 6030
2081.47 6224
2081.90 6126
2082.34 5873
2082.77 6020
2083.20 5982
2083.63 6254
2084.06 6277
2084.49 5927
2084.92 6006
2085.35 5937
2085.78 5821
2086.21 5686
2086.64 5818
2087.07 5716
2087.50 5751
2087.93 5345
2088.36 5361
2088.79 5620
2089.22 5678
2089.65 5783
2090.09 5770
2090.52 5657
2090.95 5765
2091.38 5613
2091.81 5356
2092.24 5438
2092.67 5839
2093.10 5896
2093.54 5784
2093.97 5856
2094.40 5939
2094.83 5778
2095.26 5692
2095.69 5571
2096.12 5618
2096.56 5673
2096.99 5680
2097.42 5394
2097.85 5878
2098.28 5883
2098.71 5628
2099.15 5472
2099.58 5524
2100.01 5581
2100.44 5577
2100.87 5502
2101.31 5775
2101.74 5442
2102.17 5505
2102.60 5562
2103.04 5389
2103.47 5507
2103.90 5230
2104.33 5304
2104.77 5513
2105.20 5164
2105.63 5402
2106.06 5298
2106.50 5377
2106.93 5397
2107.36 5284
2107.79 5544
2108.23 5622
2108.66 5698
2109.09 6118
2109.53 6092
2109.96 5646
2110.39 5688
2110.82 5844
2111.26 5973
2111.69 5935
2112.12 5648
2112.56 5782
2112.99 5572
2113.42 5524
2113.86 5425
2114.29 5638
2114.72 5332
2115.16 5634
2115.59 5579
2116.03 5645
2116.46 5627
2116.89 5490
2117.33 5322
2117.76 5442
2118.19 5165
2118.63 5223
2119.06 5226
2119.50 5084
2119.93 5258
2120.36 5271
2120.80 5291
2121.23 5493
2121.67 5497
2122.10 5438
2122.54 5398
2122.97 5253
2123.40 5301
2123.84 5265
2124.27 5354
2124.71 5515
2125.14 5429
2125.58 5282
2126.01 5314
2126.45 5175
2126.88 5404
2127.32 5344
2127.75 5329
2128.19 5186
2128.62 5130
2129.06 5230
2129.49 5318
2129.93 5155
2130.36 5220
2130.80 5176
2131.23 5309
2131.67 5113
2132.10 5288
2132.54 5396
2132.97 5476
2133.41 5562
2133.84 5577
2134.28 5660
2134.71 5707
2135.15 5379
2135.59 5712
2136.02 5544
2136.46 5377
2136.89 5593
2137.33 5289
2137.76 5471
2138.20 5433
2138.64 5080
2139.07 5416
2139.51 5691
2139.94 5445
2140.38 5475
2140.82 5530
2141.25 5491
2141.69 5182
2142.13 5145
2142.56 5126
2143.00 5006
2143.43 5093
2143.87 5346
2144.31 5356
2144.74 5027
2145.18 5153
2145.62 5134
2146.05 4992
2146.49 5182
2146.93 5308
2147.36 4894
2147.80 5100
2148.24 5209
2148.68 5404
2149.11 5414
2149.55 5352
2149.99 5238
2150.42 5396
2150.86 5427
2151.30 5559
2151.74 5742
2152.17 5802
2152.61 5882
2153.05 5798
2153.49 5775
2153.92 5892
2154.36 5973
2154.80 6020
2155.24 5859
2155.67 5625
2156.11 5665
2156.55 5821
2156.99 5621
2157.42 5092
2157.86 5227
2158.30 5517
2158.74 5408
2159.18 5346
2159.61 5456
2160.05 5396
2160.49 5170
2160.93 5443
2161.37 5260
2161.81 5297
2162.24 5513
2162.68 5354
2163.12 5528
2163.56 5407
2164.00 5520
2164.44 5446
2164.87 5342
2165.31 5296
2165.75 5480
2166.19 5404
2166.63 5336
2167.07 5337
2167.51 5222
2167.95 5422
2168.39 5490
2168.82 5570
2169.26 5560
2169.70 5540
2170.14 5616
2170.58 5805
2171.02 5841
2171.46 5944
2171.90 5634
2172.34 5585
2172.78 5783
2173.22 5910
2173.66 5908
2174.10 5850
2174.54 6226
2174.98 6073
2175.42 6102
2175.85 5761
2176.29 5805
2176.73 5956
2177.17 5655
2177.61 5700
2178.05 6028
2178.49 6081
2178.93 5783
2179.37 5645
2179.81 5537
2180.25 5990
2180.69 5719
2181.14 5838
2181.58 5637
2182.02 5460
2182.46 5426
2182.90 5420
2183.34 5321
2183.78 5295
2184.22 5609
2184.66 5626
2185.10 5201
2185.54 5069
2185.98 5198
2186.42 5391
2186.86 5187
2187.30 5354
2187.74 5331
2188.19 5191
2188.63 5427
2189.07 5570
2189.51 5542
2189.95 5551
2190.39 5429
2190.83 5535
2191.27 5470
2191.72 5723
2192.16 5530
2192.60 5435
2193.04 5345
2193.48 5908
2193.92 5727
2194.36 5789
2194.81 5662
2195.25 5745
2195.69 5903
2196.13 5794
2196.57 5570
2197.01 5695
2197.46 5842
2197.90 5825
2198.34 5873
2198.78 5652
2199.22 5848
2199.67 5806
2200.11 5589
2200.55 5508
2200.99 5452
2201.44 5743
2201.88 5477
2202.32 5623
2202.76 5533
2203.21 5699
2203.65 5321
2204.09 5447
2204.53 5762
2204.98 5722
2205.42 5589
2205.86 5405
2206.30 5638
2206.75 5432
2207.19 5654
2207.63 5992
2208.08 5675
2208.52 5793
2208.96 5774
2209.41 5451
2209.85 5832
2210.29 5539
2210.73 5517
2211.18 5761
2211.62 5831
2212.06 5518
2212.51 5492
2212.95 5562
2213.40 5712
2213.84 5405
2214.28 5745
2214.73 5858
2215.17 5760
2215.61 5897
2216.06 5679
2216.50 5807
2216.95 5471
2217.39 5390
2217.83 5551
2218.28 5351
2218.72 5273
2219.17 5202
2219.61 5368
2220.05 5389
2220.50 5168
2220.94 5405
2221.39 5223
2221.83 5438
2222.28 5540
2222.72 5457
2223.16 5500
2223.61 5733
2224.05 5691
2224.50 5837
2224.94 5648
2225.39 5767
2225.83 5846
2226.28 5710
2226.72 5800
2227.17 5725
2227.61 5719
2228.06 5567
2228.50 5892
2228.95 6057
2229.39 5562
2229.84 5824
2230.28 5838
2230.73 5727
2231.17 5903
2231.62 5891
2232.06 5617
2232.51 5630
2232.95 5923
2233.40 5492
2233.85 5822
2234.29 6262
2234.74 5902
2235.18 5444
2235.63 5706
2236.07 5909
2236.52 5594
2236.97 5714
2237.41 5711
2237.86 5496
2238.30 5250
2238.75 5334
2239.20 5479
2239.64 5223
2240.09 5248
2240.53 5569
2240.98 5498
2241.43 5439
2241.87 5312
2242.32 5367
2242.77 5673
2243.21 5211
2243.66 5374
2244.11 5168
2244.55 5279
2245.00 5149
2245.45 5387
2245.89 5081
2246.34 5049
2246.79 5256
2247.23 5355
2247.68 5027
2248.13 5048
2248.57 4965
2249.02 4922
2249.47 5476
2249.92 5606
2250.36 5362
2250.81 5149
2251.26 5471
2251.70 5472
2252.15 5134
2252.60 5379
2253.05 5634
2253.49 5527
2253.94 5334
2254.39 5362
2254.84 5558
2255.28 5391
2255.73 5530
2256.18 5342
2256.63 5486
2257.08 5383
2257.52 5302
2257.97 5547
2258.42 5193
2258.87 5022
2259.32 4987
2259.76 5105
2260.21 5197
2260.66 5147
2261.11 5157
2261.56 5146
2262.01 5038
2262.45 5304
2262.90 5472
2263.35 5529
2263.80 5747
2264.25 5749
2264.70 5693
2265.15 5832
2265.59 5930
2266.04 6146
2266.49 5946
2266.94 5977
2267.39 5917
2267.84 6136
2268.29 5603
2268.74 5850
2269.19 5533
2269.63 5513
2270.08 5847
2270.53 5683
2270.98 5599
2271.43 5725
2271.88 5587
2272.33 5815
2272.78 5945
2273.23 5489
2273.68 5751
2274.13 5822
2274.58 5825
2275.03 5908
2275.48 6009
2275.93 5899
2276.38 5633
2276.83 5679
2277.28 5377
2277.73 5490
2278.18 5077
2278.63 5071
2279.08 5251
2279.53 4936
2279.98 5217
2280.43 5294
2280.88 5199
2281.33 5101
2281.78 5169
2282.23 5054
2282.68 5087
2283.13 5393
2283.58 5501
2284.03 5436
2284.48 5672
2284.93 5452
2285.38 5094
2285.83 5210
2286.28 5159
2286.73 5094
2287.19 5224
2287.64 5186
2288.09 5329
2288.54 5352
2288.99 5254
2289.44 5688
2289.89 5894
2290.34 6426
2290.79 6436
2291.25 6897
2291.70 7259
2292.15 7351
2292.60 7631
2293.05 8341
2293.50 8434
2293.95 8545
2294.41 8368
2294.86 8295
2295.31 8226
2295.76 7670
2296.21 7418
2296.66 7197
2297.12 7012
2297.57 6366
2298.02 6000
2298.47 5895
2298.92 5875
2299.38 5765
2299.83 5858
2300.28 5688
2300.73 5654
2301.18 5500
2301.64 5307
2302.09 5166
2302.54 4965
2302.99 5134
2303.45 5212
2303.90 5076
2304.35 5193
2304.80 5202
2305.26 4963
2305.71 5340
2306.16 5105
2306.61 5173
2307.07 5280
2307.52 5505
2307.97 5330
2308.43 5387
2308.88 5338
2309.33 5019
2309.79 5186
2310.24 5437
2310.69 5462
2311.15 5322
2311.60 5661
2312.05 6058
2312.51 5763
2312.96 5922
2313.41 5912
2313.87 6020
2314.32 6199
2314.77 6300
2315.23 6091
2315.68 5996
2316.13 5989
2316.59 5888
2317.04 5641
2317.49 5747
2317.95 5702
2318.40 5877
2318.86 5682
2319.31 5469
2319.76 5496
2320.22 5507
2320.67 5906
2321.13 5772
2321.58 5661
2322.04 5364
2322.49 5794
2322.94 5553
2323.40 5564
2323.85 5327
2324.31 5561
2324.76 5761
2325.22 5783
2325.67 5650
2326.13 5634
2326.58 5759
2327.04 5966
2327.49 6163
2327.95 5717
2328.40 6020
2328.86 5836
2329.31 5747
2329.77 5647
2330.22 5588
2330.68 5857
2331.13 5778
2331.59 5996
2332.04 6188
2332.50 6122
2332.95 6055
2333.41 6062
2333.86 5696
2334.32 5927
2334.77 6031
2335.23 5737
2335.69 5511
2336.14 5738
2336.60 5657
2337.05 5679
2337.51 5817
2337.96 5732
2338.42 5910
2338.88 5796
2339.33 5567
2339.79 5691
2340.24 6020
2340.70 5740
2341.16 5718
2341.61 6013
2342.07 5956
2342.52 5774
2342.98 5620
2343.44 5653
2343.89 5909
2344.35 5872
2344.81 5700
2345.26 5790
2345.72 5636
2346.18 5818
2346.63 5615
2347.09 5648
2347.55 5591
2348.00 5851
2348.46 5925
2348.92 6066
2349.37 5828
2349.83 5706
2350.29 5727
2350.75 5698
2351.20 5557
2351.66 5624
2352.12 5276
2352.57 5438
2353.03 5534
2353.49 5388
2353.95 5331
2354.40 5224
2354.86 5312
2355.32 5110
2355.78 5130
2356.23 5309
2356.69 5186
2357.15 5191
2357.61 5201
2358.07 5158
2358.52 5117
2358.98 5011
2359.44 5221
2359.90 5234
2360.36 5242
2360.81 5418
2361.27 5157
2361.73 5123
2362.19 5220
2362.65 5116
2363.10 4994
2363.56 5337
2364.02 5260
2364.48 5160
2364.94 5209
2365.40 5472
2365.86 5376
2366.31 5251
2366.77 5151
2367.23 5253
2367.69 5181
2368.15 5620
2368.61 5428
2369.07 5712
2369.53 5455
2369.98 5470
2370.44 5697
2370.90 5610
2371.36 5401
2371.82 5539
2372.28 5966
2372.74 5680
2373.20 5658
2373.66 5410
2374.12 5325
2374.58 5735
2375.04 5457
2375.50 5398
2375.95 5635
2376.41 5554
2376.87 5476
2377.33 5589
2377.79 6159
2378.25 5770
2378.71 5591
2379.17 5665
2379.63 5600
2380.09 5652
2380.55 5576
2381.01 5673
2381.47 5870
2381.93 5505
2382.39 5668
2382.85 5577
2383.31 5429
2383.77 5233
2384.23 5221
2384.69 5287
2385.15 5144
2385.62 5469
2386.08 5339
2386.54 5418
2387.00 5120
2387.46 5437
2387.92 5313
2388.38 5097
2388.84 5166
2389.30 5042
2389.76 5355
2390.22 5438
2390.68 5423
2391.14 5119
2391.61 5027
2392.07 5052
2392.53 5138
2392.99 5214
2393.45 5337
2393.91 5281
2394.37 5291
2394.83 5495
2395.30 5262
2395.76 5412
2396.22 5274
2396.68 5231
2397.14 5150
2397.60 4888
2398.07 5471
2398.53 5263
2398.99 5015
2399.45 5017
2399.91 5145
2400.37 5337
2400.84 5262
2401.30 4903
2401.76 5071
2402.22 4948
2402.68 5142
2403.15 5260
2403.61 5124
2404.07 5178
2404.53 5050
2405.00 5057
2405.46 5054
2405.92 4801
2406.38 4934
2406.85 4973
2407.31 5203
2407.77 5172
2408.23 5026
2408.70 5131
2409.16 5003
2409.62 5189
2410.08 5180
2410.55 5157
2411.01 5394
2411.47 5240
2411.94 5019
2412.40 5068
2412.86 5110
2413.33 5034
2413.79 5052
2414.25 4812
2414.72 4895
2415.18 5080
2415.64 5044
2416.11 4899
2416.57 4991
2417.03 5432
2417.50 5509
2417.96 5313
2418.42 5461
2418.89 5572
2419.35 5361
2419.81 5639
2420.28 5470
2420.74 5717
2421.21 6257
2421.67 5801
2422.13 5813
2422.60 5904
2423.06 5704
2423.53 5596
2423.99 5588
2424.45 5536
2424.92 5569
2425.38 5610
2425.85 5533
2426.31 5442
2426.78 5424
2427.24 5464
2427.71 5752
2428.17 5633
2428.63 5673
2429.10 5811
2429.56 5623
2430.03 5552
2430.49 5573
2430.96 5684
2431.42 5663
2431.89 5367
2432.35 5418
2432.82 5174
2433.28 5301
2433.75 5349
2434.21 5377
2434.68 5230
2435.14 5108
2435.61 5103
2436.07 5091
2436.54 5230
2437.01 4917
2437.47 4766
2437.94 4820
2438.40 4955
2438.87 5100
2439.33 5202
2439.80 5222
2440.26 5437
2440.73 5262
2441.20 5269
2441.66 5327
2442.13 5412
2442.59 5504
2443.06 5430
2443.53 5471
2443.99 5625
2444.46 5488
2444.92 5452
2445.39 5642
2445.86 5781
2446.32 5649
2446.79 5371
2447.26 5353
2447.72 5309
2448.19 5225
2448.66 5245
2449.12 5256
2449.59 5038
2450.05 5184
2450.52 5333
2450.99 5361
2451.46 5104
2451.92 5350
2452.39 5038
2452.86 4914
2453.32 4816
2453.79 4881
2454.26 5030
2454.72 5087
2455.19 5247
2455.66 4806
2456.13 5066
2456.59 4863
2457.06 4752
2457.53 4719
2458.00 4826
2458.46 4891
2458.93 4768
2459.40 4874
2459.87 4949
2460.33 4981
2460.80 4732
2461.27 4634
2461.74 4660
2462.20 4585
2462.67 4798
2463.14 4565
2463.61 4892
2464.08 4932
2464.54 4801
2465.01 4768
2465.48 4737
2465.95 4934
2466.42 4892
2466.88 4915
2467.35 4895
2467.82 4965
2468.29 5141
2468.76 5022
2469.23 4875
2469.70 4984
2470.16 5193
2470.63 5176
2471.10 5129
2471.57 5035
2472.04 4822
2472.51 5010
2472.98 4877
2473.44 4995
2473.91 4902
2474.38 4945
2474.85 4848
2475.32 5053
2475.79 4743
2476.26 4508
2476.73 4818
2477.20 4602
2477.67 4544
2478.14 4519
2478.61 4543
2479.08 4676
2479.54 4619
2480.01 4634
2480.48 4788
2480.95 4780
2481.42 4910
2481.89 4900
2482.36 4875
2482.83 4710
2483.30 4955
2483.77 4794
2484.24 4765
2484.71 4781
2485.18 5115
2485.65 4996
2486.12 4621
2486.59 4821
2487.06 4857
2487.53 4946
2488.00 4870
2488.47 4968
2488.94 5286
2489.41 5142
2489.88 5307
2490.35 5007
2490.83 5007
2491.30 5073
2491.77 5277
2492.24 5437
2492.71 5329
2493.18 5424
2493.65 5210
2494.12 5189
2494.59 4957
2495.06 5091
2495.53 5245
2496.00 5015
2496.48 5022
2496.95 4946
2497.42 5265
2497.89 5408
2498.36 5247
2498.83 5240
2499.30 5218
2499.77 5285
2500.25 5522
2500.72 5273
2501.19 4770
2501.66 4916
2502.13 4897
2502.60 4811
2503.07 4515
2503.55 4672
2504.02 4875
2504.49 4762
2504.96 4513
2505.43 4616
2505.91 4542
2506.38 4524
2506.85 4773
2507.32 4859
2507.79 4540
2508.27 4792
2508.74 4895
2509.21 4708
2509.68 4796
2510.16 4743
2510.63 5064
2511.10 5074
2511.57 5070
2512.05 4966
2512.52 4986
2512.99 5051
2513.46 5399
2513.94 5250
2514.41 5533
2514.88 5273
2515.35 5082
2515.83 4969
2516.30 5142
2516.77 5296
2517.25 5204
2517.72 5274
2518.19 5245
2518.67 5109
2519.14 4963
2519.61 5086
2520.09 4768
2520.56 5030
2521.03 5077
2521.51 4485
2521.98 4754
2522.45 4953
2522.93 4814
2523.40 5176
2523.87 4875
2524.35 4942
2524.82 4999
2525.29 4986
2525.77 4877
2526.24 5017
2526.72 4715
2527.19 5031
2527.66 5108
2528.14 5131
2528.61 5136
2529.09 5186
2529.56 5214
2530.03 5281
2530.51 5161
2530.98 5350
2531.46 5560
2531.93 5341
2532.41 5283
2532.88 5632
2533.36 5424
2533.83 5267
2534.31 5100
2534.78 5135
2535.25 5205
2535.73 5199
2536.20 4852
2536.68 4909
2537.15 4918
2537.63 5305
2538.10 5006
2538.58 5051
2539.05 5085
2539.53 5025
2540.00 4863
2540.48 4943
2540.95 4876
2541.43 5022
2541.91 4894
2542.38 4918
2542.86 4961
2543.33 5133
2543.81 5142
2544.28 4969
2544.76 4718
2545.23 5107
2545.71 5176
2546.19 5113
2546.66 5019
2547.14 5344
2547.61 5089
2548.09 5176
2548.56 5151
2549.04 5337
2549.52 5329
2549.99 5396
2550.47 5567
2550.95 5441
2551.42 5583
2551.90 5458
2552.37 5710
2552.85 5696
2553.33 5693
2553.80 5467
2554.28 5638
2554.76 5747
2555.23 5681
2555.71 5744
2556.19 5428
2556.66 5586
2557.14 5502
2557.62 5446
2558.09 5611
2558.57 5479
2559.05 5386
2559.52 5744
2560.00 5500
2560.48 5383
2560.96 5405
2561.43 5181
2561.91 5187
2562.39 5175
2562.86 5037
2563.34 5014
2563.82 5088
2564.30 4825
2564.77 4921
2565.25 4845
2565.73 4577
2566.21 4868
2566.68 4960
2567.16 4841
2567.64 4952
2568.12 4697
2568.60 4654
2569.07 4595
2569.55 4869
2570.03 4987
2570.51 4924
2570.99 4776
2571.46 4428
2571.94 4659
2572.42 4742
2572.90 4583
2573.38 4618
2573.85 4589
2574.33 4738
2574.81 4746
2575.29 4591
2575.77 4750
2576.25 4759
2576.73 4951
2577.20 4830
2577.68 4707
2578.16 4858
2578.64 4792
2579.12 4578
2579.60 4432
2580.08 5032
2580.56 5011
2581.04 4890
2581.51 4782
2581.99 4611
2582.47 4557
2582.95 4626
2583.43 4610
2583.91 4570
2584.39 4710
2584.87 4855
2585.35 4816
2585.83 4859
2586.31 4803
2586.79 4774
2587.27 4504
2587.75 4574
2588.23 4362
2588.71 4689
2589.18 4881
2589.66 4749
2590.14 4609
2590.62 4962
2591.10 4995
2591.58 4739
2592.06 4973
2592.54 4967
2593.02 4796
2593.50 4472
2593.98 4533
2594.47 4697
2594.95 4737
2595.43 4898
2595.91 4831
2596.39 4849
2596.87 4886
2597.35 4642
2597.83 4521
2598.31 4761
2598.79 5039
2599.27 4668
2599.75 4816
2600.23 5104
2600.71 4801
2601.19 4883
2601.67 4629
2602.16 4728
2602.64 4646
2603.12 4487
2603.60 4558
2604.08 4686
2604.56 4557
2605.04 4305
2605.52 4287
2606.00 4764
2606.49 4313
2606.97 4459
2607.45 4267
2607.93 4354
2608.41 4646
2608.89 4443
2609.37 4444
2609.86 4402
2610.34 4487
2610.82 4724
2611.30 4364
2611.78 4538
2612.27 4728
2612.75 4661
2613.23 4819
2613.71 4799
2614.19 4690
2614.68 4530
2615.16 4757
2615.64 4697
2616.12 4769
2616.60 4858
2617.09 4729
2617.57 4692
2618.05 4905
2618.53 4773
2619.02 4784
2619.50 4945
2619.98 4891
2620.46 4947
2620.95 4577
2621.43 4642
2621.91 4905
2622.40 4953
2622.88 4753
2623.36 4787
2623.84 4546
2624.33 4688
2624.81 4399
2625.29 4887
2625.78 5148
2626.26 4634
2626.74 4630
2627.23 4669
2627.71 4495
2628.19 4590
2628.68 4608
2629.16 4576
2629.64 4693
2630.13 4630
2630.61 4507
2631.09 4800
2631.58 4828
2632.06 4936
2632.54 4802
2633.03 5155
2633.51 5078
2634.00 4894
2634.48 4896
2634.96 5000
2635.45 5128
2635.93 4950
2636.42 5136
2636.90 4777
2637.38 4802
2637.87 4792
2638.35 4751
2638.84 4796
2639.32 4793
2639.81 4835
2640.29 4558
2640.78 4438
2641.26 4634
2641.74 4489
2642.23 4238
2642.71 4689
2643.20 4762
2643.68 4536
2644.17 4865
2644.65 4867
2645.14 4716
2645.62 4584
2646.11 4617
2646.59 4549
2647.08 4512
2647.56 4638
2648.05 4633
2648.53 4560
2649.02 4533
2649.50 4636
2649.99 4833
2650.48 4555
2650.96 4681
2651.45 4936
2651.93 4786
2652.42 4738
2652.90 4280
2653.39 4546
2653.87 4588
2654.36 4676
2654.85 4533
2655.33 4627
2655.82 4716
2656.30 4722
2656.79 4841
2657.28 4663
2657.76 4653
2658.25 4731
2658.73 4424
2659.22 4366
2659.71 4759
2660.19 4637
2660.68 4347
2661.17 4624
2661.65 4860
2662.14 4956
2662.62 4683
2663.11 4741
2663.60 4795
2664.08 4607
2664.57 4838
2665.06 4811
2665.55 4983
2666.03 4954
2666.52 4783
2667.01 5024
2667.49 5043
2667.98 5206
2668.47 4681
2668.95 4619
2669.44 4701
2669.93 4763
2670.42 4691
2670.90 4967
2671.39 4826
2671.88 4935
2672.36 4946
2672.85 5154
2673.34 4998
2673.83 4837
2674.31 4916
2674.80 4952
2675.29 5268
2675.78 5603
2676.27 5767
2676.75 6417
2677.24 6259
2677.73 6070
2678.22 6686
2678.71 6623
2679.19 6458
2679.68 6250
2680.17 6365
2680.66 6155
2681.15 5431
2681.63 5218
2682.12 5264
2682.61 5459
2683.10 5188
2683.59 5186
2684.08 5070
2684.56 4961
2685.05 5259
2685.54 5285
2686.03 5079
2686.52 5084
2687.01 5175
2687.50 5153
2687.99 5095
2688.47 5084
2688.96 5345
2689.45 5344
2689.94 4851
2690.43 5082
2690.92 4578
2691.41 4626
2691.90 4728
2692.39 4795
2692.88 4874
2693.37 4917
2693.85 4759
2694.34 4635
2694.83 4343
2695.32 4449
2695.81 4757
2696.30 4663
2696.79 4686
2697.28 4788
2697.77 4570
2698.26 4674
2698.75 4694
2699.24 4852
2699.73 4587
2700.22 4952
2700.71 4556
2701.20 4881
2701.69 5041
2702.18 4681
2702.67 4643
2703.16 4954
2703.65 4744
2704.14 4522
2704.63 4534
2705.12 4661
2705.61 4856
2706.10 4803
2706.59 4842
2707.08 4761
2707.58 4906
2708.07 4630
2708.56 4820
2709.05 4988
2709.54 4912
2710.03 4696
2710.52 4896
2711.01 4823
2711.50 4541
2711.99 4594
2712.48 4623
2712.98 4422
2713.47 4449
2713.96 4594
2714.45 4421
2714.94 4531
2715.43 4757
2715.92 4535
2716.41 4468
2716.91 4615
2717.40 4751
2717.89 4538
2718.38 4467
2718.87 4379
2719.36 4276
2719.86 4451
2720.35 4538
2720.84 4494
2721.33 4456
2721.82 4651
2722.31 4759
2722.81 4794
2723.30 4893
2723.79 4740
2724.28 4720
2724.77 4992
2725.27 5109
2725.76 5035
2726.25 4883
2726.74 4877
2727.24 4957
2727.73 5278
2728.22 5171
2728.71 4760
2729.21 4790
2729.70 4698
2730.19 4579
2730.68 4560
2731.18 4674
2731.67 4774
2732.16 4846
2732.66 4825
2733.15 4745
2733.64 4497
2734.13 4449
2734.63 4631
2735.12 4854
2735.61 4649
2736.11 4973
2736.60 4700
2737.09 4870
2737.59 5020
2738.08 4953
2738.57 4780
2739.07 4427
2739.56 4784
2740.05 4911
2740.55 5049
2741.04 4957
2741.54 4945
2742.03 5020
2742.52 4782
2743.02 4558
2743.51 4606
2744.00 4607
2744.50 4724
2744.99 4676
2745.49 4623
2745.98 4548
2746.47 4907
2746.97 4601
2747.46 4658
2747.96 5024
2748.45 4742
2748.95 4617
2749.44 4588
2749.93 4782
2750.43 4852
2750.92 4785
2751.42 4571
2751.91 4625
2752.41 4653
2752.90 4274
2753.40 4421
2753.89 4497
2754.39 4420
2754.88 4388
2755.38 4386
2755.87 4517
2756.37 4378
2756.86 4422
2757.36 4528
2757.85 4573
2758.35 4541
2758.84 4602
2759.34 4273
2759.83 4648
2760.33 4539
2760.82 4495
2761.32 4372
2761.81 4405
2762.31 4301
2762.81 4356
2763.30 4543
2763.80 4558
2764.29 4243
2764.79 4345
2765.28 4571
2765.78 4378
2766.28 4461
2766.77 4514
2767.27 4542
2767.76 4629
2768.26 4615
2768.76 4346
2769.25 4544
2769.75 4479
2770.25 4476
2770.74 4241
2771.24 4345
2771.73 4599
2772.23 4598
2772.73 4389
2773.22 4544
2773.72 4716
2774.22 4727
2774.71 4729
2775.21 4783
2775.71 4601
2776.20 4963
2776.70 5040
2777.20 5041
2777.69 5256
2778.19 5603
2778.69 5427
2779.19 5532
2779.68 5464
2780.18 5728
2780.68 5671
2781.17 5331
2781.67 5268
2782.17 5332
2782.67 5296
2783.16 5021
2783.66 4898
2784.16 4640
2784.66 4910
2785.15 4808
2785.65 4795
2786.15 4801
2786.65 4553
2787.15 4791
2787.64 4612
2788.14 4419
2788.64 4360
2789.14 4324
2789.63 4650
2790.13 4516
2790.63 4370
2791.13 4417
2791.63 4586
2792.13 4669
2792.62 4410
2793.12 4789
2793.62 4633
2794.12 4582
2794.62 4514
2795.12 4506
2795.61 4660
2796.11 4723
2796.61 5055
2797.11 4974
2797.61 4797
2798.11 5293
2798.61 5519
2799.11 5582
2799.60 5418
2800.10 5555
2800.60 5821
2801.10 6236
2801.60 6115
2802.10 5753
2802.60 5367
2803.10 5449
2803.60 5363
2804.10 5045
2804.60 5099
2805.10 4900
2805.59 5160
2806.09 4799
2806.59 4813
2807.09 4941
2807.59 5171
2808.09 5222
2808.59 5267
2809.09 5373
2809.59 5667
2810.09 5993
2810.59 6137
2811.09 6095
2811.59 6299
2812.09 6025
2812.59 5918
2813.09 5885
2813.59 5596
2814.09 5620
2814.59 5588
2815.09 5440
2815.59 4695
2816.09 4983
2816.59 5252
2817.09 4943
2817.59 5168
2818.09 5369
2818.60 5589
2819.10 5049
2819.60 5141
2820.10 5091
2820.60 5180
2821.10 5236
2821.60 5037
2822.10 5036
2822.60 4772
2823.10 4745
2823.60 4581
2824.10 4536
2824.61 4402
2825.11 4576
2825.61 4618
2826.11 4666
2826.61 4812
2827.11 4572
2827.61 4663
2828.12 4921
2828.62 4882
2829.12 4754
2829.62 4747
2830.12 4750
2830.62 4969
2831.12 4966
2831.63 4586
2832.13 4750
2832.63 4716
2833.13 4733
2833.63 4564
2834.14 4427
2834.64 4467
2835.14 4427
2835.64 4652
2836.14 4541
2836.65 4741
2837.15 4796
2837.65 4728
2838.15 4744
2838.66 4674
2839.16 4817
2839.66 4725
2840.16 4630
2840.67 4480
2841.17 4745
2841.67 4793
2842.17 4837
2842.68 4941
2843.18 4744
2843.68 4753
2844.18 4878
2844.69 4663
2845.19 4603
2845.69 4699
2846.20 4822
2846.70 4633
2847.20 4896
2847.71 4837
2848.21 4358
2848.71 4667
2849.22 4999
2849.72 5090
2850.22 4856
2850.73 4812
2851.23 4944
2851.73 4977
2852.24 5035
2852.74 5225
2853.24 5120
2853.75 4754
2854.25 4772
2854.75 4683
2855.26 4589
2855.76 4592
2856.27 4365
2856.77 4406
2857.27 4343
2857.78 4267
2858.28 4367
2858.79 4348
2859.29 4846
2859.80 4490
2860.30 4491
2860.80 4640
2861.31 4683
2861.81 4509
2862.32 4384
2862.82 4563
2863.33 4451
2863.83 4677
2864.34 4659
2864.84 4341
2865.34 4432
2865.85 4213
2866.35 4397
2866.86 4251
2867.36 4210
2867.87 4405
2868.37 4395
2868.88 4214
2869.38 4208
2869.89 4175
2870.39 4352
2870.90 4333
2871.41 4670
2871.91 4613
2872.42 4570
2872.92 4530
2873.43 4364
2873.93 4501
2874.44 4723
2874.94 4808
2875.45 5013
2875.95 5168
2876.46 4872
2876.97 4922
2877.47 4849
2877.98 4860
2878.48 4896
2878.99 5053
2879.50 4685
2880.00 4694
2880.51 4678
2881.01 4826
2881.52 4580
2882.03 4671
2882.53 4573
2883.04 4724
2883.54 4789
2884.05 4853
2884.56 4744
2885.06 5069
2885.57 5285
2886.08 5418
2886.58 5323
2887.09 5092
2887.60 4859
2888.10 4759
2888.61 5023
2889.12 4951
2889.62 5154
2890.13 5153
2890.64 5402
2891.15 5203
2891.65 5119
2892.16 5086
2892.67 5136
2893.17 5095
2893.68 4850
2894.19 4797
2894.70 4915
2895.20 5099
2895.71 5249
2896.22 5479
2896.73 5192
2897.23 5273
2897.74 5132
2898.25 5630
2898.76 5446
2899.26 5258
2899.77 5682
2900.28 5646
2900.79 5410
2901.29 5458
2901.80 5000
2902.31 5162
2902.82 5290
2903.33 4857
2903.83 4930
2904.34 4924
2904.85 5041
2905.36 5238
2905.87 5297
2906.38 4890
2906.88 4880
2907.39 5094
2907.90 5119
2908.41 5217
2908.92 5047
2909.43 5374
2909.94 5058
2910.44 5194
2910.95 5185
2911.46 4939
2911.97 4945
2912.48 4815
2912.99 4579
2913.50 4650
2914.01 4574
2914.52 4528
2915.02 4814
2915.53 4575
2916.04 4622
2916.55 4661
2917.06 4772
2917.57 4915
2918.08 4682
2918.59 4803
2919.10 4971
2919.61 4822
2920.12 4959
2920.63 4878
2921.14 4822
2921.65 4379
2922.16 4666
2922.67 4691
2923.18 4783
2923.69 4850
2924.20 4522
2924.71 4878
2925.22 5001
2925.73 5041
2926.24 5378
2926.75 5359
2927.26 5390
2927.77 6109
2928.28 6039
2928.79 6001
2929.30 6191
2929.81 6037
2930.32 6006
2930.83 5612
2931.34 5557
2931.85 5406
2932.36 5025
2932.87 4789
2933.38 4833
2933.89 4588
2934.40 4451
2934.91 4521
2935.42 4411
2935.94 4413
2936.45 4673
2936.96 4593
2937.47 4465
2937.98 4330
2938.49 4319
2939.00 4475
2939.51 4808
2940.02 4539
2940.54 4575
2941.05 4602
2941.56 4791
2942.07 4606
2942.58 4569
2943.09 4533
2943.61 4365
2944.12 4319
2944.63 4314
2945.14 4521
2945.65 4612
2946.16 4759
2946.68 4818
2947.19 4750
2947.70 5043
2948.21 4903
2948.72 4904
2949.24 5165
2949.75 4858
2950.26 4887
2950.77 4871
2951.28 4837
2951.80 4761
2952.31 4574
2952.82 4681
2953.33 4711
2953.85 4696
2954.36 4268
2954.87 4398
2955.38 4440
2955.90 4479
2956.41 4535
2956.92 4492
2957.43 4474
2957.95 4484
2958.46 4569
2958.97 4713
2959.49 4572
2960.00 4558
2960.51 4412
2961.03 4545
2961.54 4231
2962.05 4336
2962.57 4610
2963.08 4770
2963.59 4614
2964.11 4538
2964.62 4249
2965.13 4413
2965.65 4798
2966.16 4812
2966.67 4612
2967.19 4565
2967.70 4251
2968.21 4394
2968.73 4461
2969.24 4308
2969.76 4571
2970.27 4150
2970.78 4407
2971.30 4220
2971.81 4301
2972.33 4288
2972.84 4421
2973.35 4347
2973.87 4187
2974.38 3972
2974.90 4162
2975.41 4364
2975.92 4333
2976.44 4115
2976.95 4157
2977.47 4318
2977.98 4261
2978.50 4290
2979.01 4335
2979.53 4268
2980.04 4174
2980.56 4379
2981.07 4321
2981.59 4124
2982.10 4084
2982.62 4202
2983.13 4330
2983.65 4561
2984.16 4491
2984.68 4632
2985.19 4589
2985.71 4359
2986.22 4406
2986.74 4629
2987.25 4559
2987.77 4510
2988.28 4466
2988.80 4432
2989.31 4471
2989.83 4552
2990.35 4504
2990.86 4315
2991.38 4810
2991.89 4597
2992.41 4868
2992.92 4690
2993.44 4545
2993.96 4657
2994.47 4666
2994.99 4675
2995.50 4873
2996.02 4787
2996.54 4766
2997.05 4822
2997.57 4977
2998.09 4919
2998.60 4877
2999.12 4889
2999.64 4921
3000.15 5107
3000.67 5125
3001.18 5127
3001.70 5145
3002.22 5114
3002.73 5191
3003.25 5276
3003.77 5278
3004.29 5409
3004.80 5242
3005.32 5451
3005.84 5530
3006.35 5648
3006.87 5721
3007.39 5736
3007.90 5447
3008.42 5457
3008.94 5636
3009.46 5441
3009.97 5358
3010.49 5241
3011.01 4823
3011.53 4745
3012.04 4899
3012.56 4960
3013.08 4779
3013.60 4778
3014.11 4873
3014.63 4890
3015.15 4812
3015.67 4896
3016.18 5003
3016.70 5103
3017.22 4942
3017.74 5012
3018.26 5037
3018.77 5145
3019.29 5215
3019.81 4883
3020.33 5045
3020.85 4963
3021.37 5204
3021.88 5314
3022.40 5378
3022.92 5266
3023.44 4997
3023.96 4992
3024.48 4998
3025.00 5070
3025.51 5068
3026.03 5075
3026.55 5001
3027.07 5196
3027.59 4955
3028.11 4909
3028.63 5008
3029.15 4868
3029.67 4865
3030.18 4831
3030.70 4899
3031.22 4627
3031.74 4537
3032.26 4628
3032.78 4566
3033.30 4839
3033.82 4898
3034.34 4878
3034.86 5055
3035.38 5105
3035.90 5234
3036.42 4990
3036.94 4911
3037.46 4965
3037.98 5012
3038.50 4928
3039.02 5083
3039.54 5070
3040.06 4992
3040.58 5013
3041.10 5114
3041.62 5166
3042.14 5154
3042.66 4869
3043.18 4979
3043.70 4870
3044.22 4809
3044.74 4771
3045.26 5033
3045.78 4804
3046.30 4871
3046.82 4741
3047.34 4493
3047.86 4515
3048.38 4424
3048.90 4417
3049.42 4504
3049.94 4699
3050.46 4598
3050.98 4833
3051.50 4704
3052.03 4472
3052.55 4506
3053.07 4433
3053.59 4485
3054.11 4335
3054.63 4345
3055.15 4526
3055.67 4552
3056.19 4574
3056.72 4392
3057.24 4639
3057.76 4505
3058.28 4565
3058.80 4633
3059.32 4323
3059.84 4701
3060.37 4619
3060.89 4589
3061.41 4579
3061.93 4528
3062.45 4636
3062.98 4750
3063.50 4689
3064.02 4638
3064.54 4343
3065.06 4870
3065.59 4923
3066.11 4790
3066.63 4686
3067.15 4600
3067.67 4809
3068.20 4856
3068.72 5181
3069.24 4900
3069.76 4797
3070.29 4939
3070.81 4957
3071.33 4822
3071.85 4718
3072.38 5033
3072.90 4921
3073.42 4643
3073.95 4782
3074.47 5004
3074.99 5041
3075.51 4832
3076.04 4752
3076.56 4803
3077.08 4867
3077.61 4977
3078.13 5153
3078.65 5113
3079.18 4658
3079.70 4962
3080.22 5099
3080.75 5288
3081.27 5370
3081.79 5394
3082.32 5618
3082.84 5581
3083.36 5609
3083.89 5878
3084.41 5721
3084.93 5847
3085.46 6004
3085.98 5957
3086.51 5918
3087.03 6000
3087.55 5954
3088.08 5874
3088.60 5342
3089.13 5574
3089.65 5641
3090.17 5470
3090.70 5639
3091.22 5565
3091.75 5560
3092.27 5513
3092.80 5686
3093.32 5571
3093.85 5593
3094.37 5417
3094.89 5284
3095.42 5493
3095.94 5712
3096.47 5867
3096.99 6078
3097.52 6074
3098.04 6012
3098.57 6496
3099.09 6396
3099.62 5976
3100.14 6149
3100.67 6448
3101.19 6627
3101.72 6768
3102.24 7073
3102.77 7453
3103.29 8810
3103.82 9301
3104.34 9852
3104.87 11011
3105.40 12012
3105.92 12720
3106.45 13557
3106.97 14154
3107.50 14135
3108.02 13528
3108.55 12840
3109.08 11532
3109.60 10448
3110.13 9394
3110.65 8952
3111.18 8036
3111.70 8216
3112.23 8300
3112.76 8433
3113.28 8640
3113.81 8883
3114.34 9291
3114.86 9077
3115.39 8910
3115.91 8815
3116.44 8317
3116.97 7726
3117.49 7609
3118.02 7336
3118.55 7269
3119.07 6723
3119.60 6245
3120.13 6349
3120.65 6047
3121.18 6098
3121.71 6288
3122.23 6443
3122.76 6324
3123.29 5976
3123.82 6111
3124.34 6140
3124.87 6324
3125.40 6406
3125.92 6255
3126.45 6454
3126.98 6092
3127.51 6013
3128.03 6037
3128.56 6209
3129.09 6080
3129.62 5793
3130.14 5972
3130.67 6143
3131.20 6293
3131.73 6026
3132.25 5773
3132.78 6010
3133.31 6035
3133.84 5703
3134.37 5441
3134.89 5277
3135.42 5314
3135.95 5284
3136.48 5275
3137.01 5275
3137.53 5265
3138.06 5014
3138.59 5229
3139.12 4984
3139.65 5133
3140.18 5313
3140.70 5244
3141.23 5019
3141.76 4858
3142.29 4988
3142.82 5106
3143.35 5172
3143.88 4913
3144.40 4929
3144.93 4992
3145.46 4724
3145.99 4777
3146.52 5175
3147.05 5208
3147.58 5043
3148.11 5094
3148.64 5080
3149.17 5245
3149.70 5124
3150.22 5170
3150.75 5501
3151.28 5375
3151.81 5294
3152.34 5528
3152.87 5414
3153.40 5524
3153.93 5544
3154.46 5319
3154.99 5033
3155.52 5200
3156.05 5064
3156.58 5067
3157.11 5187
3157.64 5124
3158.17 5218
3158.70 5266
3159.23 5330
3159.76 5105
3160.29 5319
3160.82 5435
3161.35 5117
3161.88 5192
3162.41 5239
3162.94 5228
3163.47 5260
3164.00 5203
3164.53 5035
3165.06 4930
3165.59 5198
3166.12 5215
3166.65 4943
3167.18 4933
3167.72 4814
3168.25 4692
3168.78 4672
3169.31 4823
3169.84 4524
3170.37 4674
3170.90 4612
3171.43 4602
3171.96 4609
3172.49 4795
3173.03 4635
3173.56 4685
3174.09 4646
3174.62 4851
3175.15 5083
3175.68 4843
3176.21 4940
3176.74 5029
3177.28 4856
3177.81 4877
3178.34 4976
3178.87 5136
3179.40 5182
3179.93 5178
3180.47 5188
3181.00 5021
3181.53 5333
3182.06 4945
3182.59 5122
3183.13 5191
3183.66 5005
3184.19 5024
3184.72 5154
3185.25 5252
3185.79 4853
3186.32 4843
3186.85 4971
3187.38 4745
3187.92 4522
3188.45 4745
3188.98 4868
3189.51 4974
3190.05 4867
3190.58 4686
3191.11 4778
3191.64 4942
3192.18 5093
3192.71 4898
3193.24 4513
3193.78 4763
3194.31 4738
3194.84 4504
3195.38 4372
3195.91 4521
3196.44 4653
3196.97 4675
3197.51 4784
3198.04 4641
3198.57 4970
3199.11 5057
3199.64 5043
3200.17 5024
3200.71 4995
3201.24 5025
3201.78 5344
3202.31 5354
3202.84 5036
3203.38 4976
3203.91 5112
3204.44 5209
3204.98 5695
3205.51 5545
3206.05 5481
3206.58 5483
3207.11 5634
3207.65 5202
3208.18 5113
3208.72 5311
3209.25 5063
3209.78 4958
3210.32 5061
3210.85 5155
3211.39 5130
3211.92 5179
3212.46 5096
3212.99 5281
3213.53 5521
3214.06 5615
3214.59 5882
3215.13 5862
3215.66 5774
3216.20 5503
3216.73 5500
3217.27 5208
3217.80 5319
3218.34 5106
3218.87 4881
3219.41 4991
3219.94 5058
3220.48 4739
3221.01 4516
3221.55 5089
3222.08 4994
3222.62 4857
3223.16 4939
3223.69 4771
3224.23 4645
3224.76 4661
3225.30 5135
3225.83 5135
3226.37 5176
3226.90 5444
3227.44 5426
3227.98 5638
3228.51 5502
3229.05 5207
3229.58 5223
3230.12 5073
3230.66 4967
3231.19 4818
3231.73 4896
3232.26 4765
3232.80 4772
3233.34 4561
3233.87 4822
3234.41 4727
3234.95 4487
3235.48 4724
3236.02 4714
3236.55 4394
3237.09 4390
3237.63 4703
3238.16 4941
3238.70 4700
3239.24 5088
3239.77 5043
3240.31 4647
3240.85 4834
3241.38 5106
3241.92 5096
3242.46 4855
3243.00 4994
3243.53 5056
3244.07 4979
3244.61 5064
3245.14 5200
3245.68 5201
3246.22 5000
3246.76 4971
3247.29 5048
3247.83 4871
3248.37 4800
3248.91 4749
3249.44 4904
3249.98 4927
3250.52 4702
3251.06 4845
3251.59 4827
3252.13 5010
3252.67 5267
3253.21 5070
3253.75 4998
3254.28 5212
3254.82 5139
3255.36 5231
3255.90 5286
3256.44 5312
3256.97 5429
3257.51 5591
3258.05 5428
3258.59 5330
3259.13 5429
3259.67 5658
3260.20 5575
3260.74 5528
3261.28 5926
3261.82 5929
3262.36 6195
3262.90 6342
3263.44 6801
3263.97 6871
3264.51 7183
3265.05 7135
3265.59 7338
3266.13 7188
3266.67 7075
3267.21 7406
3267.75 7510
3268.29 7440
3268.83 7826
3269.36 7748
3269.90 7331
3270.44 8060
3270.98 7847
3271.52 7392
3272.06 7491
3272.60 7174
3273.14 6673
3273.68 6266
3274.22 6176
3274.76 5897
3275.30 5616
3275.84 5566
3276.38 5331
3276.92 5266
3277.46 5500
3278.00 5623
3278.54 5669
3279.08 5526
3279.62 5666
3280.16 5704
3280.70 5870
3281.24 5921
3281.78 5503
3282.32 5702
3282.86 5587
3283.40 5488
3283.94 5607
3284.48 5828
3285.02 5906
3285.56 5903
3286.10 5745
3286.64 5729
3287.18 6258
3287.72 6464
3288.26 6314
3288.81 6379
3289.35 6326
3289.89 6441
3290.43 6697
3290.97 6686
3291.51 6523
3292.05 6458
3292.59 6161
3293.13 6103
3293.67 6012
3294.22 5833
3294.76 5971
3295.30 6117
3295.84 5850
3296.38 6207
3296.92 6388
3297.46 6275
3298.01 6730
3298.55 6848
3299.09 6687
3299.63 6492
3300.17 6431
3300.71 6643
3301.26 6136
3301.80 5918
3302.34 5752
3302.88 5628
3303.42 5401
3303.97 5353
3304.51 5426
3305.05 5676
3305.59 5804
3306.13 5551
3306.68 5672
3307.22 5705
3307.76 5684
3308.30 5763
3308.85 5533
3309.39 5437
3309.93 5449
3310.47 5707
3311.02 5387
3311.56 5357
3312.10 5216
3312.64 5423
3313.19 5727
3313.73 5621
3314.27 5832
3314.82 5728
3315.36 5688
3315.90 5609
3316.45 5559
3316.99 5562
3317.53 5930
3318.07 5888
3318.62 5880
3319.16 5866
3319.70 6007
3320.25 5998
3320.79 5807
3321.34 6114
3321.88 5757
3322.42 5228
3322.97 5421
3323.51 5227
3324.05 5243
3324.60 5191
3325.14 5169
3325.68 5183
3326.23 5173
3326.77 5257
3327.32 5301
3327.86 5505
3328.40 5032
3328.95 5196
3329.49 5382
3330.04 5211
3330.58 5038
3331.13 5049
3331.67 4823
3332.21 4669
3332.76 4748
3333.30 4941
3333.85 5148
3334.39 4997
3334.94 4995
3335.48 5265
3336.03 5025
3336.57 5011
3337.12 5051
3337.66 4951
3338.21 5154
3338.75 4937
3339.30 4620
3339.84 4725
3340.39 4692
3340.93 4837
3341.48 5084
3342.02 5084
3342.57 5197
3343.11 4884
3343.66 5040
3344.20 4995
3344.75 4988
3345.29 4846
3345.84 4654
3346.38 4854
3346.93 4646
3347.47 4839
3348.02 4744
3348.57 4596
3349.11 4645
3349.66 4826
3350.20 4902
3350.75 4853
3351.30 4653
3351.84 4713
3352.39 4841
3352.93 4990
3353.48 4950
3354.03 5131
3354.57 5005
3355.12 5061
3355.66 4848
3356.21 4910
3356.76 5082
3357.30 4967
3357.85 5102
3358.40 4962
3358.94 5038
3359.49 4908
3360.04 4869
3360.58 4770
3361.13 4598
3361.68 4643
3362.22 4400
3362.77 4496
3363.32 4556
3363.86 4215
3364.41 4344
3364.96 4247
3365.50 4174
3366.05 4449
3366.60 4616
3367.15 4318
3367.69 4542
3368.24 4456
3368.79 4280
3369.34 4110
3369.88 4332
3370.43 4386
3370.98 4392
3371.53 4444
3372.07 4672
3372.62 4428
3373.17 4515
3373.72 4550
3374.26 4305
3374.81 4315
3375.36 4192
3375.91 4576
3376.46 4304
3377.00 4461
3377.55 4325
3378.10 4133
3378.65 4241
3379.20 4110
3379.74 4240
3380.29 4254
3380.84 4145
3381.39 4066
3381.94 4287
3382.49 4188
3383.04 4150
3383.58 4467
3384.13 4398
3384.68 4153
3385.23 4139
3385.78 4281
3386.33 4388
3386.88 4182
3387.43 4262
3387.97 4357
3388.52 4234
3389.07 4260
3389.62 4009
3390.17 4343
3390.72 4448
3391.27 4302
3391.82 4456
3392.37 4145
3392.92 4264
3393.47 4477
3394.01 4233
3394.56 4054
3395.11 4144
3395.66 4402
3396.21 4261
3396.76 4180
3397.31 4355
3397.86 4352
3398.41 4026
3398.96 4076
3399.51 4322
3400.06 4103
3400.61 3743
3401.16 4054
3401.71 3894
3402.26 3828
3402.81 3968
3403.36 4074
3403.91 4083
3404.46 4192
3405.01 3909
3405.56 4075
3406.11 3909
3406.66 3768
3407.21 4069
3407.76 4054
3408.32 4054
3408.87 4142
3409.42 4048
3409.97 3848
3410.52 3881
3411.07 3893
3411.62 4356
3412.17 4220
3412.72 4067
3413.27 4162
3413.82 3848
3414.37 3854
3414.93 4032
3415.48 4211
3416.03 4391
3416.58 4293
3417.13 4194
3417.68 4389
3418.23 4168
3418.78 4205
3419.34 4149
3419.89 4199
3420.44 4152
3420.99 4327
3421.54 4207
3422.09 4297
3422.65 4283
3423.20 4100
3423.75 4168
3424.30 4140
3424.85 4292
3425.40 4285
3425.96 4539
3426.51 4628
3427.06 4742
3427.61 4537
3428.17 4504
3428.72 4747
3429.27 4782
3429.82 4646
3430.37 4561
3430.93 4740
3431.48 4676
3432.03 4437
3432.58 4710
3433.14 4634
3433.69 4786
3434.24 4851
3434.79 4622
3435.35 4775
3435.90 4891
3436.45 4612
3437.01 4646
3437.56 4627
3438.11 4811
3438.66 4631
3439.22 4476
3439.77 4679
3440.32 4882
3440.88 4501
3441.43 4633
3441.98 4790
3442.54 4657
3443.09 4482
3443.64 4719
3444.20 4939
3444.75 4876
3445.30 4853
3445.86 4946
3446.41 4778
3446.97 4625
3447.52 4815
3448.07 4558
3448.63 4425
3449.18 4741
3449.73 4595
3450.29 4559
3450.84 4551
3451.40 4363
3451.95 4627
3452.50 4288
3453.06 4305
3453.61 4333
3454.17 4341
3454.72 4203
3455.28 4450
3455.83 4464
3456.38 4265
3456.94 4260
3457.49 4198
3458.05 4126
3458.60 4223
3459.16 4126
3459.71 4240
3460.27 4236
3460.82 4292
3461.38 4362
3461.93 4313
3462.49 4301
3463.04 4409
3463.60 4482
3464.15 4625
3464.71 4555
3465.26 4855
3465.82 4558
3466.37 4822
3466.93 4555
3467.48 4631
3468.04 4544
3468.59 4564
3469.15 4746
3469.70 4781
3470.26 4900
3470.82 4803
3471.37 4618
3471.93 4687
3472.48 4936
3473.04 4946
3473.59 4948
3474.15 5057
3474.71 5081
3475.26 5148
3475.82 4983
3476.37 5047
3476.93 4994
3477.49 5019
3478.04 5045
3478.60 5350
3479.16 5311
3479.71 5324
3480.27 5002
3480.82 5049
3481.38 5383
3481.94 5614
3482.49 5750
3483.05 5386
3483.61 5265
3484.16 5806
3484.72 5413
3485.28 5401
3485.83 5369
3486.39 5231
3486.95 5356
3487.50 5619
3488.06 5665
3488.62 5763
3489.18 5835
3489.73 5605
3490.29 5739
3490.85 5999
3491.40 6494
3491.96 6922
3492.52 7400
3493.08 7766
3493.63 8400
3494.19 9531
3494.75 9700
3495.31 9659
3495.86 10074
3496.42 10386
3496.98 10508
3497.54 10403
3498.09 10230
3498.65 9640
3499.21 9678
3499.77 9097
3500.33 9295
3500.88 10460
3501.44 10803
3502.00 11265
3502.56 11782
3503.12 12441
3503.67 12652
3504.23 12538
3504.79 12769
3505.35 12006
3505.91 11601
3506.47 11853
3507.03 11136
3507.58 11379
3508.14 11572
3508.70 11435
3509.26 11581
3509.82 11326
3510.38 11181
3510.94 11164
3511.49 10302
3512.05 9242
3512.61 9137
3513.17 8598
3513.73 7829
3514.29 7323
3514.85 7150
3515.41 6971
3515.97 6865
3516.53 6780
3517.09 6140
3517.64 6160
3518.20 6181
3518.76 6207
3519.32 5922
3519.88 5774
3520.44 5923
3521.00 6080
3521.56 5905
3522.12 6091
3522.68 6203
3523.24 6121
3523.80 5979
3524.36 5787
3524.92 6184
3525.48 6022
3526.04 5943
3526.60 5853
3527.16 5712
3527.72 5824
3528.28 5677
3528.84 5594
3529.40 5615
3529.96 5544
3530.52 5540
3531.08 5473
3531.64 5229
3532.20 5189
3532.76 5094
3533.32 5095
3533.89 5126
3534.45 5011
3535.01 5086
3535.57 5210
3536.13 5297
3536.69 5015
3537.25 5243
3537.81 5411
3538.37 5294
3538.93 5136
3539.49 5151
3540.06 5194
3540.62 5226
3541.18 5123
3541.74 5329
3542.30 5219
3542.86 5139
3543.42 5182
3543.98 5048
3544.55 5010
3545.11 4958
3545.67 5139
3546.23 5229
3546.79 5124
3547.35 4879
3547.92 5065
3548.48 5065
3549.04 4995
3549.60 5128
3550.16 4888
3550.72 4740
3551.29 4991
3551.85 4855
3552.41 4698
3552.97 4646
3553.54 4673
3554.10 4763
3554.66 4749
3555.22 4664
3555.78 4803
3556.35 4656
3556.91 4743
3557.47 4821
3558.03 4632
3558.60 4472
3559.16 4403
3559.72 4430
3560.29 4379
3560.85 4347
3561.41 4576
3561.97 4399
3562.54 4508
3563.10 4406
3563.66 4386
3564.23 4572
3564.79 4785
3565.35 4552
3565.91 4472
3566.48 4229
3567.04 4405
3567.60 4384
3568.17 4545
3568.73 4418
3569.29 4462
3569.86 4574
3570.42 4528
3570.99 4429
3571.55 4453
3572.11 4280
3572.68 4182
3573.24 4135
3573.80 4223
3574.37 4497
3574.93 4266
3575.50 4290
3576.06 4535
3576.62 4469
3577.19 4514
3577.75 4103
3578.32 4189
3578.88 4696
3579.44 4516
3580.01 4608
3580.57 4526
3581.14 4842
3581.70 4449
3582.27 4209
3582.83 4534
3583.40 4473
3583.96 4413
3584.52 4193
3585.09 4444
3585.65 4513
3586.22 4317
3586.78 4350
3587.35 4240
3587.91 4296
3588.48 4134
3589.04 4135
3589.61 4009
3590.17 4350
3590.74 4179
3591.30 3980
3591.87 4137
3592.43 4220
3593.00 4110
3593.56 4286
3594.13 4081
3594.70 4101
3595.26 4211
3595.83 4242
3596.39 4180
3596.96 4201
3597.52 4297
3598.09 4246
3598.65 4175
3599.22 3953
3599.79 4141
3600.35 4007
3600.92 4052
3601.48 4131
3602.05 4216
3602.62 4263
3603.18 4314
3603.75 4414
3604.32 4556
3604.88 4383
3605.45 4410
3606.01 4241
3606.58 4223
3607.15 4423
3607.71 4236
3608.28 4446
3608.85 4086
3609.41 4201
3609.98 4071
3610.55 3918
3611.11 3857
3611.68 4178
3612.25 4205
3612.81 3957
3613.38 4008
3613.95 4140
3614.51 4074
3615.08 4058
3615.65 4183
3616.22 4535
3616.78 4576
3617.35 4589
3617.92 4875
3618.48 5447
3619.05 5824
3619.62 6185
3620.19 6697
3620.75 6786
3621.32 6889
3621.89 7559
3622.46 8058
3623.02 7971
3623.59 7690
3624.16 7280
3624.73 7232
3625.30 6740
3625.86 6152
3626.43 5346
3627.00 4869
3627.57 4653
3628.14 4471
3628.70 4144
3629.27 4082
3629.84 3988
3630.41 3878
3630.98 3881
3631.55 3714
3632.11 3845
3632.68 4039
3633.25 3740
3633.82 3749
3634.39 3965
3634.96 3974
3635.52 3739
3636.09 3851
3636.66 4079
3637.23 3910
3637.80 3810
3638.37 3879
3638.94 3900
3639.51 3783
3640.08 3867
3640.64 3840
3641.21 3947
3641.78 3980
3642.35 4154
3642.92 4046
3643.49 3792
3644.06 4016
3644.63 4170
3645.20 4259
3645.77 4224
3646.34 4254
3646.91 4106
3647.48 4577
3648.05 4503
3648.62 4315
3649.19 4544
3649.76 4440
3650.33 4726
3650.90 4398
3651.47 4648
3652.03 4842
3652.60 4818
3653.17 5005
3653.75 4587
3654.32 4673
3654.89 4768
3655.46 4537
3656.03 4714
3656.60 4645
3657.17 4749
3657.74 4933
3658.31 4839
3658.88 4733
3659.45 4778
3660.02 4648
3660.59 4779
3661.16 4730
3661.73 4421
3662.30 4745
3662.87 4739
3663.44 4750
3664.01 4496
3664.59 4522
3665.16 4371
3665.73 4293
3666.30 4566
3666.87 4491
3667.44 4435
3668.01 4725
3668.58 4655
3669.15 4781
3669.73 4891
3670.30 4799
3670.87 4486
3671.44 4388
3672.01 4351
3672.58 4372
3673.15 4385
3673.73 4486
3674.30 4240
3674.87 4260
3675.44 4575
3676.01 4490
3676.58 4412
3677.16 4519
3677.73 4608
3678.30 4399
3678.87 4270
3679.44 4186
3680.02 4197
3680.59 4287
3681.16 4111
3681.73 4250
3682.31 4170
3682.88 4208
3683.45 4092
3684.02 4283
3684.60 4102
3685.17 3991
3685.74 4025
3686.31 3904
3686.89 3980
3687.46 3810
3688.03 3882
3688.60 4127
3689.18 4081
3689.75 4058
3690.32 4134
3690.90 4024
3691.47 4046
3692.04 4167
3692.61 4254
3693.19 4157
3693.76 4210
3694.33 4122
3694.91 4072
3695.48 3909
3696.05 4099
3696.63 4084
3697.20 3973
3697.77 4102
3698.35 3936
3698.92 4000
3699.50 4102
3700.07 4093
3700.64 3954
3701.22 4233
3701.79 4295
3702.36 4269
3702.94 4492
3703.51 4370
3704.09 4415
3704.66 4291
3705.23 4188
3705.81 3900
3706.38 4250
3706.96 4365
3707.53 4220
3708.11 4253
3708.68 4232
3709.25 4275
3709.83 4347
3710.40 4092
3710.98 4036
3711.55 4274
3712.13 4291
3712.70 4179
3713.28 4372
3713.85 4355
3714.43 4126
3715.00 4163
3715.58 4235
3716.15 4344
3716.73 4234
3717.30 4275
3717.88 4273
3718.45 4111
3719.03 4128
3719.60 4216
3720.18 4049
3720.75 4437
3721.33 4324
3721.90 4230
3722.48 4267
3723.05 4438
3723.63 4341
3724.20 4370
3724.78 4568
3725.36 4893
3725.93 4781
3726.51 4705
3727.08 4805
3727.66 4931
3728.23 4818
3728.81 4550
3729.39 4649
3729.96 4611
3730.54 4674
3731.11 4417
3731.69 4492
3732.27 4640
3732.84 4498
3733.42 4506
3734.00 4599
3734.57 4932
3735.15 5029
3735.72 5157
3736.30 5507
3736.88 5784
3737.45 5802
3738.03 5617
3738.61 5706
3739.18 5381
3739.76 5282
3740.34 5273
3740.92 5194
3741.49 5007
3742.07 4962
3742.65 5169
3743.22 4730
3743.80 4639
3744.38 4481
3744.95 4229
3745.53 4253
3746.11 4205
3746.69 4528
3747.26 4491
3747.84 4280
3748.42 4412
3749.00 4140
3749.57 4068
3750.15 4225
3750.73 4238
3751.31 4160
3751.88 4091
3752.46 3952
3753.04 4022
3753.62 4093
3754.19 4099
3754.77 4086
3755.35 4124
3755.93 4005
3756.51 4126
3757.08 4070
3757.66 4025
3758.24 4053
3758.82 3928
3759.40 3981
3759.98 4053
3760.55 3996
3761.13 3986
3761.71 4055
3762.29 4203
3762.87 4246
3763.45 4190
3764.03 3990
3764.60 4329
3765.18 4573
3765.76 4485
3766.34 4472
3766.92 4416
3767.50 4440
3768.08 4478
3768.66 4356
3769.24 4450
3769.81 4532
3770.39 4134
3770.97 4448
3771.55 4515
3772.13 4466
3772.71 4458
3773.29 4732
3773.87 4713
3774.45 4863
3775.03 4956
3775.61 4931
3776.19 5275
3776.77 5186
3777.35 4814
3777.93 4633
3778.51 4817
3779.09 4612
3779.67 4309
3780.25 4223
3780.83 4378
3781.41 4112
3781.99 4172
3782.57 4185
3783.15 4198
3783.73 4337
3784.31 4379
3784.89 4587
3785.47 4477
3786.05 4357
3786.63 4262
3787.21 4054
3787.79 4524
3788.37 4551
3788.95 4379
3789.53 4310
3790.11 4696
3790.69 4333
3791.27 4328
3791.85 4483
3792.43 4220
3793.01 4010
3793.59 4315
3794.18 4372
3794.76 4279
3795.34 4527
3795.92 4451
3796.50 4248
3797.08 4106
3797.66 4329
3798.24 4362
3798.83 4317
3799.41 4197
3799.99 4138
3800.57 4352
3801.15 4228
3801.73 4076
3802.31 4291
3802.90 4571
3803.48 4548
3804.06 4277
3804.64 4532
3805.22 4812
3805.80 4722
3806.39 4508
3806.97 4541
3807.55 4567
3808.13 4774
3808.71 4657
3809.30 4718
3809.88 4944
3810.46 4775
3811.04 5123
3811.63 5162
3812.21 5230
3812.79 5384
3813.37 5191
3813.95 5177
3814.54 5309
3815.12 4967
3815.70 4923
3816.29 4961
3816.87 4855
3817.45 5189
3818.03 5093
3818.62 4921
3819.20 5012
3819.78 4807
3820.36 4791
3820.95 4703
3821.53 4651
3822.11 4828
3822.70 4380
3823.28 4184
3823.86 4030
3824.45 4231
3825.03 4254
3825.61 4386
3826.20 4271
3826.78 4356
3827.36 4245
3827.95 4160
3828.53 4241
3829.11 4074
3829.70 4036
3830.28 3963
3830.87 3966
3831.45 3910
3832.03 3976
3832.62 3816
3833.20 3943
3833.79 3937
3834.37 3875
3834.95 3841
3835.54 3780
3836.12 3983
3836.71 3884
3837.29 3702
3837.87 4013
3838.46 3963
3839.04 3941
3839.63 4131
3840.21 3994
3840.80 3913
3841.38 3879
3841.97 3955
3842.55 4059
3843.13 3956
3843.72 3915
3844.30 4027
3844.89 3822
3845.47 3761
3846.06 3536
3846.64 3871
3847.23 3769
3847.81 3631
3848.40 3737
3848.98 3696
3849.57 3547
3850.15 3683
3850.74 3805
3851.33 3887
3851.91 3769
3852.50 3931
3853.08 3739
3853.67 3751
3854.25 3571
3854.84 3695
3855.42 3757
3856.01 3887
3856.60 3852
3857.18 3856
3857.77 3765
3858.35 3707
3858.94 3648
3859.52 3983
3860.11 4038
3860.70 4098
3861.28 4350
3861.87 4822
3862.45 5219
3863.04 5321
3863.63 5319
3864.21 5735
3864.80 6149
3865.39 6190
3865.97 6406
3866.56 6537
3867.15 6675
3867.73 6501
3868.32 6059
3868.91 5798
3869.49 5406
3870.08 5006
3870.67 4903
3871.25 4682
3871.84 4551
3872.43 4220
3873.01 4218
3873.60 4218
3874.19 4303
3874.77 3924
3875.36 4202
3875.95 4202
3876.54 4365
3877.12 4556
3877.71 4096
3878.30 4221
3878.89 4594
3879.47 4765
3880.06 4637
3880.65 4349
3881.24 4349
3881.82 4575
3882.41 4585
3883.00 4140
3883.59 4062
3884.17 3981
3884.76 3852
3885.35 4007
3885.94 3982
3886.53 4180
3887.11 3899
3887.70 3993
3888.29 3891
3888.88 3666
3889.47 3768
3890.05 3914
3890.64 4031
3891.23 4093
3891.82 4144
3892.41 4189
3893.00 4061
3893.59 4179
3894.17 4357
3894.76 4049
3895.35 4235
3895.94 4250
3896.53 4175
3897.12 4073
3897.71 4142
3898.30 4224
3898.88 4011
3899.47 4113
3900.06 3798
3900.65 3928
3901.24 4092
3901.83 4002
3902.42 4189
3903.01 4176
3903.60 4407
3904.19 4420
3904.78 4101
3905.37 3960
3905.95 4182
3906.54 4147
3907.13 4027
3907.72 3867
3908.31 4033
3908.90 3842
3909.49 3811
3910.08 3910
3910.67 3740
3911.26 3706
3911.85 3622
3912.44 3526
3913.03 3610
3913.62 3778
3914.21 3815
3914.80 3516
3915.39 3470
3915.98 3463
3916.57 3563
3917.16 3693
3917.75 3660
3918.34 3485
3918.93 3563
3919.52 3572
3920.12 3768
3920.71 3681
3921.30 3658
3921.89 3582
3922.48 3605
3923.07 3672
3923.66 3527
3924.25 3719
3924.84 3775
3925.43 3841
3926.02 3968
3926.61 3803
3927.20 3509
3927.80 3586
3928.39 3393
3928.98 3511
3929.57 3350
3930.16 3729
3930.75 3685
3931.34 3440
3931.94 3503
3932.53 3597
3933.12 3562
3933.71 3448
3934.30 3444
3934.89 3555
3935.48 3555
3936.08 3592
3936.67 3425
3937.26 3541
3937.85 3613
3938.44 3608
3939.04 3503
3939.63 3602
3940.22 3564
3940.81 3633
3941.40 3725
3942.00 3666
3942.59 3873
3943.18 3579
3943.77 3658
3944.37 3852
3944.96 3952
3945.55 3947
3946.14 4115
3946.74 3976
3947.33 3900
3947.92 3802
3948.51 3971
3949.11 3895
3949.70 3679
3950.29 3762
3950.88 3596
3951.48 3525
3952.07 3546
3952.66 3488
3953.26 3639
3953.85 3628
3954.44 3513
3955.04 3397
3955.63 3467
3956.22 3627
3956.82 3556
3957.41 3514
3958.00 3561
3958.60 3298
3959.19 3210
3959.78 3725
3960.38 3521
3960.97 3530
3961.56 3545
3962.16 3292
3962.75 3648
3963.34 3651
3963.94 3515
3964.53 3619
3965.13 3549
3965.72 3700
3966.31 3478
3966.91 3525
3967.50 3739
3968.10 3749
3968.69 3563
3969.28 3485
3969.88 3505
3970.47 3659
3971.07 3956
3971.66 4197
3972.26 4056
3972.85 4054
3973.45 3617
3974.04 3700
3974.63 3483
3975.23 3590
3975.82 3558
3976.42 3896
3977.01 3957
3977.61 4079
3978.20 3855
3978.80 3896
3979.39 4277
3979.99 3988
3980.58 4081
3981.18 3974
3981.77 4053
3982.37 4171
3982.96 4259
3983.56 4004
3984.15 3978
3984.75 3872
3985.35 3986
3985.94 3945
3986.54 3921
3987.13 4147
3987.73 4074
3988.32 3967
3988.92 3644
3989.51 3779
3990.11 3831
3990.71 3799
3991.30 3619
3991.90 3770
3992.49 3631
3993.09 3708
3993.69 3665
3994.28 3712
3994.88 3877
3995.47 3769
3996.07 3852
3996.67 3905
3997.26 3724
3997.86 4061
3998.46 4013
3999.05 3665
3999.65 3771
4000.25 3903
4000.84 3956
4001.44 4045
4002.04 3903
4002.63 3704
4003.23 3694
4003.83 3646
4004.42 3676
4005.02 3803
4005.62 3867
4006.21 3726
4006.81 3859
4007.41 3884
4008.01 3728
4008.60 3661
4009.20 3699
4009.80 3842
4010.39 3705
4010.99 3710
4011.59 3992
4012.19 3856
4012.78 3720
4013.38 3751
4013.98 3962
4014.58 4013
4015.17 3724
4015.77 3756
4016.37 3934
4016.97 3875
4017.57 3711
4018.16 4097
4018.76 4186
4019.36 4070
4019.96 4270
4020.56 4193
4021.15 4145
4021.75 3948
4022.35 4186
4022.95 4305
4023.55 4057
4024.14 4105
4024.74 4170
4025.34 3919
4025.94 3927
4026.54 3738
4027.14 4008
4027.74 4252
4028.33 4157
4028.93 4292
4029.53 4432
4030.13 4600
4030.73 4701
4031.33 4783
4031.93 4958
4032.53 4842
4033.12 5050
4033.72 4892
4034.32 4958
4034.92 4971
4035.52 4653
4036.12 4626
4036.72 4583
4037.32 4405
4037.92 4390
4038.52 4263
4039.12 3722
4039.72 3686
4040.32 3910
4040.92 3872
4041.52 3830
4042.12 3606
4042.71 3646
4043.31 3398
4043.91 3644
4044.51 3784
4045.11 3717
4045.71 3589
4046.31 3699
4046.91 3433
4047.51 3436
4048.11 3674
4048.71 3594
4049.31 3557
4049.91 3706
4050.52 3774
4051.12 3703
4051.72 3605
4052.32 3631
4052.92 3716
4053.52 3801
4054.12 3688
4054.72 3603
4055.32 3648
4055.92 3792
4056.52 3755
4057.12 3587
4057.72 3778
4058.32 3692
4058.92 3811
4059.52 3999
4060.13 3958
4060.73 3631
4061.33 3759
4061.93 3548
4062.53 3785
4063.13 3644
4063.73 3579
4064.33 3601
4064.94 3484
4065.54 3424
4066.14 3463
4066.74 3618
4067.34 3666
4067.94 3648
4068.54 3741
4069.15 3690
4069.75 3827
4070.35 3704
4070.95 3765
4071.55 3691
4072.16 3855
4072.76 3638
4073.36 3566
4073.96 3558
4074.56 3583
4075.17 3409
4075.77 3310
4076.37 3528
4076.97 3554
4077.57 3758
4078.18 3554
4078.78 3477
4079.38 3412
4079.98 3403
4080.59 3305
4081.19 3393
4081.79 3377
4082.39 3441
4083.00 3455
4083.60 3320
4084.20 3391
4084.81 3476
4085.41 3384
4086.01 3406
4086.61 3426
4087.22 3639
4087.82 3676
4088.42 3685
4089.03 3360
4089.63 3375
4090.23 3408
4090.84 3259
4091.44 3482
4092.04 3318
4092.65 3342
4093.25 3247
4093.85 3413
4094.46 3476
4095.06 3426
4095.66 3596
4096.27 3473
4096.87 3482
4097.48 3362
4098.08 3371
4098.68 3361
4099.29 3335
4099.89 3427
4100.49 3317
4101.10 3336
4101.70 3180
4102.31 3229
4102.91 3290
4103.52 3345
4104.12 3102
4104.72 3274
4105.33 3276
4105.93 3429
4106.54 3432
4107.14 3464
4107.75 3390
4108.35 3286
4108.96 3320
4109.56 3283
4110.16 3287
4110.77 3370
4111.37 3397
4111.98 3388
4112.58 3148
4113.19 3417
4113.79 3384
4114.40 3575
4115.00 3411
4115.61 3622
4116.21 3512
4116.82 3530
4117.42 3559
4118.03 3399
4118.64 3330
4119.24 3475
4119.85 3608
4120.45 3475
4121.06 3529
4121.66 3360
4122.27 3337
4122.87 3297
4123.48 3322
4124.09 3375
4124.69 3320
4125.30 3315
4125.90 3333
4126.51 3294
4127.11 3385
4127.72 3562
4128.33 3461
4128.93 3444
4129.54 3373
4130.14 3314
4130.75 3380
4131.36 3340
4131.96 3356
4132.57 3532
4133.18 3228
4133.78 3225
4134.39 3414
4135.00 3411
4135.60 3405
4136.21 3350
4136.82 3489
4137.42 3622
4138.03 3348
4138.64 3527
4139.24 3383
4139.85 3568
4140.46 3818
4141.06 3857
4141.67 3694
4142.28 3750
4142.88 4033
4143.49 3733
4144.10 3743
4144.71 3860
4145.31 3777
4145.92 3870
4146.53 3874
4147.14 3607
4147.74 3712
4148.35 3624
4148.96 3709
4149.57 3505
4150.17 3604
4150.78 3693
4151.39 3479
4152.00 3155
4152.60 3340
4153.21 3342
4153.82 3548
4154.43 3489
4155.04 3454
4155.64 3281
4156.25 3158
4156.86 3200
4157.47 3300
4158.08 3299
4158.69 3315
4159.29 3422
4159.90 3189
4160.51 3363
4161.12 3474
4161.73 3321
4162.34 3381
4162.94 3378
4163.55 3527
4164.16 3283
4164.77 3410
4165.38 3422
4165.99 3407
4166.60 3476
4167.21 3741
4167.81 3683
4168.42 3595
4169.03 3440
4169.64 3650
4170.25 3824
4170.86 3732
4171.47 3578
4172.08 3677
4172.69 3581
4173.30 3502
4173.91 3599
4174.52 3617
4175.13 3401
4175.74 3709
4176.34 3766
4176.95 3614
4177.56 3457
4178.17 3516
4178.78 3791
4179.39 3849
4180.00 3655
4180.61 3792
4181.22 3790
4181.83 3737
4182.44 3913
4183.05 3901
4183.66 3620
4184.27 3740
4184.88 3801
4185.49 3733
4186.10 3580
4186.71 3417
4187.32 3578
4187.93 3365
4188.55 3445
4189.16 3622
4189.77 3354
4190.38 3552
4190.99 3427
4191.60 3506
4192.21 3462
4192.82 3665
4193.43 3569
4194.04 3672
4194.65 3739
4195.26 3781
4195.87 4116
4196.49 4190
4197.10 4323
4197.71 4344
4198.32 4424
4198.93 4612
4199.54 4608
4200.15 4537
4200.76 4379
4201.38 4229
4201.99 4213
4202.60 4221
4203.21 4051
4203.82 3963
4204.43 3998
4205.04 3873
4205.66 3802
4206.27 3810
4206.88 3594
4207.49 3748
4208.10 3804
4208.72 3766
4209.33 3781
4209.94 3634
4210.55 3565
4211.16 3608
4211.78 3530
4212.39 3611
4213.00 3653
4213.61 3580
4214.22 3862
4214.84 4030
4215.45 3815
4216.06 3756
4216.67 3865
4217.29 3870
4217.90 3856
4218.51 3912
4219.13 4014
4219.74 4025
4220.35 4188
4220.96 4392
4221.58 4208
4222.19 4440
4222.80 4618
4223.42 4657
4224.03 4462
4224.64 4544
4225.25 4889
4225.87 4936
4226.48 4956
4227.09 5233
4227.71 5306
4228.32 5897
4228.93 6389
4229.55 6563
4230.16 6879
4230.77 7501
4231.39 8273
4232.00 8286
4232.62 8286
4233.23 8321
4233.84 8127
4234.46 7701
4235.07 7121
4235.68 6786
4236.30 6385
4236.91 5530
4237.53 5272
4238.14 5133
4238.75 4996
4239.37 4832
4239.98 4747
4240.60 4849
4241.21 4887
4241.83 4772
4242.44 4870
4243.05 5054
4243.67 4958
4244.28 4641
4244.90 4696
4245.51 4709
4246.13 4874
4246.74 4839
4247.36 4597
4247.97 4685
4248.59 4616
4249.20 4262
4249.82 4507
4250.43 4626
4251.05 4600
4251.66 4519
4252.28 4580
4252.89 4663
4253.51 4502
4254.12 4536
4254.74 4528
4255.35 4439
4255.97 4369
4256.58 4461
4257.20 4542
4257.81 4320
4258.43 4365
4259.05 4589
4259.66 4374
4260.28 4274
4260.89 4431
4261.51 4143
4262.12 4322
4262.74 4212
4263.36 4085
4263.97 4053
4264.59 4134
4265.20 3893
4265.82 4192
4266.44 4280
4267.05 4366
4267.67 4288
4268.28 4367
4268.90 4239
4269.52 4312
4270.13 4329
4270.75 4418
4271.37 4363
4271.98 4790
4272.60 4705
4273.22 4471
4273.83 4514
4274.45 4470
4275.07 4334
4275.68 4216
4276.30 4117
4276.92 4234
4277.53 4398
4278.15 4492
4278.77 4678
4279.38 5010
4280.00 5191
4280.62 5130
4281.24 5126
4281.85 5447
4282.47 5088
4283.09 5093
4283.70 4749
4284.32 4495
4284.94 4349
4285.56 4361
4286.17 4193
4286.79 4076
4287.41 3880
4288.03 3884
4288.65 3845
4289.26 3782
4289.88 3972
4290.50 4117
4291.12 4053
4291.73 3830
4292.35 3982
4292.97 3798
4293.59 3813
4294.21 3903
4294.83 3950
4295.44 3920
4296.06 4008
4296.68 3956
4297.30 3796
4297.92 3652
4298.54 3758
4299.15 3867
4299.77 4082
4300.39 4100
4301.01 3934
4301.63 3931
4302.25 3867
4302.87 3829
4303.48 3942
4304.10 3914
4304.72 3858
4305.34 3545
4305.96 3654
4306.58 4012
4307.20 4026
4307.82 3987
4308.44 4179
4309.06 4140
4309.67 4044
4310.29 4151
4310.91 4119
4311.53 3951
4312.15 3916
4312.77 3915
4313.39 4071
4314.01 3764
4314.63 3679
4315.25 3809
4315.87 3761
4316.49 3570
4317.11 3796
4317.73 4047
4318.35 3913
4318.97 3753
4319.59 3746
4320.21 3991
4320.83 4096
4321.45 3995
4322.07 3841
4322.69 3731
4323.31 3912
4323.93 3928
4324.55 3992
4325.17 4038
4325.79 3872
4326.41 4009
4327.03 3910
4327.65 3995
4328.27 3970
4328.89 4096
4329.51 3961
4330.13 4238
4330.76 4313
4331.38 4299
4332.00 4027
4332.62 4218
4333.24 4103
4333.86 4326
4334.48 4537
4335.10 4312
4335.72 3917
4336.34 4280
4336.97 4082
4337.59 4189
4338.21 4575
4338.83 4211
4339.45 4528
4340.07 4662
4340.69 4554
4341.31 4716
4341.94 5036
4342.56 5010
4343.18 5093
4343.80 5080
4344.42 5219
4345.04 5292
4345.67 5210
4346.29 5592
4346.91 6210
4347.53 6749
4348.15 7611
4348.78 8363
4349.40 8497
4350.02 9624
4350.64 9942
4351.26 9715
4351.89 10135
4352.51 9523
4353.13 8998
4353.75 8373
4354.38 7290
4355.00 6338
4355.62 5810
4356.24 5499
4356.87 5143
4357.49 4975
4358.11 5048
4358.74 4773
4359.36 4739
4359.98 4897
4360.60 4917
4361.23 4828
4361.85 4684
4362.47 4672
4363.10 4841
4363.72 4858
4364.34 4487
4364.97 4503
4365.59 4806
4366.21 4487
4366.83 4487
4367.46 4260
4368.08 4164
4368.71 4267
4369.33 4155
4369.95 4107
4370.58 4311
4371.20 4074
4371.82 4064
4372.45 4004
4373.07 3842
4373.69 3618
4374.32 3559
4374.94 3619
4375.57 3757
4376.19 3741
4376.81 3618
4377.44 3600
4378.06 3855
4378.69 3720
4379.31 3531
4379.94 3726
4380.56 3936
4381.18 3871
4381.81 3831
4382.43 3700
4383.06 3775
4383.68 3697
4384.31 3738
4384.93 3660
4385.56 3768
4386.18 3535
4386.81 3431
4387.43 3790
4388.05 3725
4388.68 3687
4389.30 3746
4389.93 3671
4390.55 3707
4391.18 3488
4391.81 3293
4392.43 3569
4393.06 3343
4393.68 3475
4394.31 3176
4394.93 3316
4395.56 3307
4396.18 3333
4396.81 3408
4397.43 3353
4398.06 3270
4398.68 3444
4399.31 3476
4399.94 3191
4400.56 3352
4401.19 3489
4401.81 3553
4402.44 3361
4403.06 3477
4403.69 3508
4404.32 3507
4404.94 3378
4405.57 3217
4406.20 3227
4406.82 3417
4407.45 3435
4408.07 3206
4408.70 3200
4409.33 3240
4409.95 3276
4410.58 3466
4411.21 3412
4411.83 3409
4412.46 3339
4413.09 3364
4413.71 3317
4414.34 3531
4414.97 3316
4415.59 3353
4416.22 3298
4416.85 3397
4417.47 3502
4418.10 3353
4418.73 3337
4419.35 3182
4419.98 3203
4420.61 3443
4421.24 3279
4421.86 3411
4422.49 3183
4423.12 3324
4423.75 3580
4424.37 3447
4425.00 3363
4425.63 3358
4426.26 3278
4426.88 3245
4427.51 3131
4428.14 3125
4428.77 3242
4429.39 3157
4430.02 3131
4430.65 3105
4431.28 3192
4431.91 3130
4432.53 3206
4433.16 3211
4433.79 3352
4434.42 3182
4435.05 3279
4435.67 3163
4436.30 3264
4436.93 3445
4437.56 3242
4438.19 3283
4438.82 3345
4439.44 3273
4440.07 3109
4440.70 3315
4441.33 3369
4441.96 3213
4442.59 3277
4443.22 3440
4443.85 3226
4444.47 3060
4445.10 3302
4445.73 3153
4446.36 3165
4446.99 3265
4447.62 3210
4448.25 2924
4448.88 3032
4449.51 3145
4450.14 3074
4450.77 3148
4451.39 3033
4452.02 3153
4452.65 3211
4453.28 3209
4453.91 3128
4454.54 3136
4455.17 3018
4455.80 3271
4456.43 3409
4457.06 3338
4457.69 3332
4458.32 3094
4458.95 3181
4459.58 3413
4460.21 3406
4460.84 3282
4461.47 3352
4462.10 3435
4462.73 3350
4463.36 3319
4463.99 3083
4464.62 3020
4465.25 3242
4465.88 3338
4466.51 3090
4467.14 3199
4467.77 2997
4468.40 2830
4469.03 3112
4469.67 3038
4470.30 3106
4470.93 3164
4471.56 3093
4472.19 3149
4472.82 3116
4473.45 3053
4474.08 3241
4474.71 3204
4475.34 3143
4475.97 3111
4476.61 2948
4477.24 3000
4477.87 2812
4478.50 2717
4479.13 2925
4479.76 3020
4480.39 3022
4481.02 3013
4481.66 2879
4482.29 2876
4482.92 2955
4483.55 3023
4484.18 3169
4484.81 3109
4485.45 3130
4486.08 3021
4486.71 2964
4487.34 3081
4487.97 3005
4488.61 3259
4489.24 3134
4489.87 3180
4490.50 3107
4491.13 3221
4491.77 3288
4492.40 3178
4493.03 3393
4493.66 3479
4494.30 3380
4494.93 3315
4495.56 3329
4496.19 3152
4496.83 2916
4497.46 3022
4498.09 2985
4498.72 3096
4499.36 3347
4499.99 3373
4500.62 3231
4501.25 3347
4501.89 3393
4502.52 3276
4503.15 3337
4503.79 3537
4504.42 3636
4505.05 3957
4505.69 3985
4506.32 3906
4506.95 4067
4507.59 4346
4508.22 3887
4508.85 4054
4509.49 3979
4510.12 3772
4510.75 3767
4511.39 3619
4512.02 3651
4512.65 3688
4513.29 3536
4513.92 3417
4514.56 3457
4515.19 3541
4515.82 3552
4516.46 3665
4517.09 3479
4517.73 3277
4518.36 3079
4518.99 3117
4519.63 3118
4520.26 3252
4520.90 3314
4521.53 3101
4522.16 3145
4522.80 3225
4523.43 3281
4524.07 3332
4524.70 3357
4525.34 3300
4525.97 3370
4526.61 3006
4527.24 3495
4527.88 3699
4528.51 3481
4529.15 3586
4529.78 3862
4530.42 4024
4531.05 4099
4531.69 4345
4532.32 4682
4532.96 5102
4533.59 5497
4534.23 5928
4534.86 6298
4535.50 6716
4536.13 7136
4536.77 7061
4537.40 6718
4538.04 6330
4538.67 6150
4539.31 5779
4539.94 5160
4540.58 4776
4541.22 4382
4541.85 4023
4542.49 3730
4543.12 3526
4543.76 3532
4544.40 3454
4545.03 3351
4545.67 3256
4546.30 3171
4546.94 3245
4547.58 3332
4548.21 3251
4548.85 3149
4549.48 3119
4550.12 3288
4550.76 3170
4551.39 3193
4552.03 3351
4552.67 3194
4553.30 3091
4553.94 3288
4554.58 3219
4555.21 3144
4555.85 3144
4556.49 3160
4557.12 3209
4557.76 3291
4558.40 3123
4559.03 3311
4559.67 3273
4560.31 3386
4560.94 3373
4561.58 3253
4562.22 3378
4562.86 3626
4563.49 3676
4564.13 3641
4564.77 3657
4565.41 3249
4566.04 3206
4566.68 3534
4567.32 3301
4567.96 3333
4568.59 3499
4569.23 3472
4569.87 3336
4570.51 3508
4571.14 3593
4571.78 3657
4572.42 3634
4573.06 3632
4573.70 3654
4574.33 3306
4574.97 3327
4575.61 3650
4576.25 3472
4576.89 3464
4577.52 3297
4578.16 3276
4578.80 3288
4579.44 3345
4580.08 3210
4580.72 3173
4581.35 3069
4581.99 3121
4582.63 3203
4583.27 3113
4583.91 3282
4584.55 3089
4585.19 3157
4585.83 3137
4586.46 3142
4587.10 3275
4587.74 3412
4588.38 3397
4589.02 3225
4589.66 3173
4590.30 3353
4590.94 3387
4591.58 3318
4592.22 3268
4592.85 3249
4593.49 3430
4594.13 3359
4594.77 3347
4595.41 3477
4596.05 3593
4596.69 3578
4597.33 3734
4597.97 3495
4598.61 3271
4599.25 3423
4599.89 3372
4600.53 3107
4601.17 3193
4601.81 3330
4602.45 3300
4603.09 3502
4603.73 3630
4604.37 3586
4605.01 3806
4605.65 3621
4606.29 3735
4606.93 3608
4607.57 3471
4608.21 3573
4608.85 3543
4609.49 3575
4610.13 3558
4610.77 3270
4611.41 3482
4612.05 3813
4612.70 3715
4613.34 3625
4613.98 3538
4614.62 3522
4615.26 3430
4615.90 3404
4616.54 3211
4617.18 3259
4617.82 3267
4618.46 3375
4619.10 3477
4619.75 3324
4620.39 3346
4621.03 3303
4621.67 3253
4622.31 3259
4622.95 3255
4623.59 3346
4624.24 3336
4624.88 3309
4625.52 3315
4626.16 3080
4626.80 3045
4627.44 3115
4628.09 3225
4628.73 3114
4629.37 3026
4630.01 3117
4630.65 3132
4631.29 3303
4631.94 3198
4632.58 3164
4633.22 3190
4633.86 3195
4634.51 3384
4635.15 3276
4635.79 3073
4636.43 3137
4637.07 3069
4637.72 3262
4638.36 3332
4639.00 3304
4639.64 3420
4640.29 3491
4640.93 3345
4641.57 3471
4642.21 3624
4642.86 3348
4643.50 3527
4644.14 3345
4644.79 3408
4645.43 3599
4646.07 3566
4646.72 3205
4647.36 3221
4648.00 3245
4648.64 3063
4649.29 3216
4649.93 3343
4650.57 3205
4651.22 3035
4651.86 3365
4652.50 3274
4653.15 3366
4653.79 3010
4654.44 3375
4655.08 3352
4655.72 3362
4656.37 3274
4657.01 3300
4657.65 3205
4658.30 3335
4658.94 3171
4659.59 3343
4660.23 3206
4660.87 3139
4661.52 3016
4662.16 2980
4662.81 3237
4663.45 3034
4664.09 2897
4664.74 3034
4665.38 3141
4666.03 2968
4666.67 3093
4667.32 2955
4667.96 2954
4668.61 2750
4669.25 3120
4669.89 3006
4670.54 3014
4671.18 2958
4671.83 3083
4672.47 3004
4673.12 3100
4673.76 3107
4674.41 3078
4675.05 3116
4675.70 2987
4676.34 3022
4676.99 2904
4677.63 3076
4678.28 3061
4678.92 3219
4679.57 3037
4680.22 2991
4680.86 3078
4681.51 3128
4682.15 3064
4682.80 3141
4683.44 3158
4684.09 3312
4684.73 3285
4685.38 3403
4686.03 3208
4686.67 3362
4687.32 3379
4687.96 3382
4688.61 3227
4689.25 3252
4689.90 3086
4690.55 3191
4691.19 3130
4691.84 3167
4692.49 3019
4693.13 3112
4693.78 3123
4694.42 2835
4695.07 2911
4695.72 3352
4696.36 3191
4697.01 3141
4697.66 3451
4698.30 3353
4698.95 3573
4699.60 3793
4700.24 3749
4700.89 3848
4701.54 3919
4702.18 4192
4702.83 4124
4703.48 4169
4704.12 4221
4704.77 4490
4705.42 4212
4706.07 4132
4706.71 4204
4707.36 4011
4708.01 3747
4708.66 3518
4709.30 3505
4709.95 3484
4710.60 3471
4711.24 3732
4711.89 3623
4712.54 3609
4713.19 3705
4713.84 3556
4714.48 3638
4715.13 3493
4715.78 3521
4716.43 3713
4717.07 3637
4717.72 3489
4718.37 3363
4719.02 3338
4719.67 3487
4720.31 3501
4720.96 3233
4721.61 3334
4722.26 3438
4722.91 3445
4723.56 3492
4724.20 3621
4724.85 3537
4725.50 3553
4726.15 3633
4726.80 3665
4727.45 3791
4728.10 3722
4728.74 3904
4729.39 3786
4730.04 4100
4730.69 4191
4731.34 4148
4731.99 4206
4732.64 4057
4733.29 4111
4733.94 3857
4734.58 3668
4735.23 3709
4735.88 3768
4736.53 3731
4737.18 3517
4737.83 3399
4738.48 3524
4739.13 3496
4739.78 3541
4740.43 3600
4741.08 3487
4741.73 3638
4742.38 3542
4743.03 3615
4743.68 3786
4744.33 3558
4744.98 3716
4745.63 3657
4746.28 3567
4746.93 3411
4747.58 3433
4748.23 3531
4748.88 3433
4749.53 3573
4750.18 3866
4750.83 3683
4751.48 3624
4752.13 3724
4752.78 3699
4753.43 3705
4754.08 3871
4754.73 3740
4755.38 3913
4756.03 3863
4756.68 3818
4757.33 3858
4757.98 3956
4758.63 3877
4759.28 3915
4759.93 3651
4760.59 3426
4761.24 3330
4761.89 3284
4762.54 3281
4763.19 3364
4763.84 3326
4764.49 3367
4765.14 3314
4765.79 3271
4766.45 3299
4767.10 3215
4767.75 3353
4768.40 3228
4769.05 3142
4769.70 3426
4770.35 3447
4771.01 3558
4771.66 3309
4772.31 3541
4772.96 3451
4773.61 3395
4774.26 3284
4774.92 3099
4775.57 3253
4776.22 3217
4776.87 3211
4777.52 3202
4778.18 3214
4778.83 3336
4779.48 3084
4780.13 3159
4780.79 3118
4781.44 3322
4782.09 3213
4782.74 3177
4783.40 3093
4784.05 3391
4784.70 3258
4785.35 3363
4786.01 3413
4786.66 3157
4787.31 3078
4787.96 3216
4788.62 3342
4789.27 3156
4789.92 3114
4790.58 3054
4791.23 3036
4791.88 3000
4792.53 2835
4793.19 2997
4793.84 3016
4794.49 2734
4795.15 2923
4795.80 2852
4796.45 2926
4797.11 3014
4797.76 2976
4798.41 3071
4799.07 3101
4799.72 2932
4800.37 2901
4801.03 3042
4801.68 2990
4802.34 2989
4802.99 3184
4803.64 2962
4804.30 2867
4804.95 3005
4805.61 2909
4806.26 2923
4806.91 2924
4807.57 2941
4808.22 3116
4808.88 2887
4809.53 2864
4810.18 2848
4810.84 2926
4811.49 3091
4812.15 3129
4812.80 3117
4813.46 3092
4814.11 3059
4814.77 2859
4815.42 3007
4816.07 2887
4816.73 3145
4817.38 3146
4818.04 3172
4818.69 3080
4819.35 3047
4820.00 3200
4820.66 3281
4821.31 3137
4821.97 3237
4822.62 3077
4823.28 3102
4823.93 3192
4824.59 3176
4825.24 3239
4825.90 3176
4826.56 3326
4827.21 3601
4827.87 3603
4828.52 3507
4829.18 3519
4829.83 3537
4830.49 3584
4831.14 3461
4831.80 3568
4832.46 3449
4833.11 3359
4833.77 3323
4834.42 3294
4835.08 3479
4835.74 3301
4836.39 3261
4837.05 3179
4837.70 3312
4838.36 3427
4839.02 3431
4839.67 3611
4840.33 3475
4840.99 3380
4841.64 3616
4842.30 3747
4842.96 3557
4843.61 3478
4844.27 3587
4844.92 3711
4845.58 3450
4846.24 3496
4846.90 3551
4847.55 3607
4848.21 3609
4848.87 3610
4849.52 3411
4850.18 3470
4850.84 3524
4851.49 3566
4852.15 3588
4852.81 3544
4853.47 3891
4854.12 3817
4854.78 3769
4855.44 3815
4856.09 3946
4856.75 3843
4857.41 3667
4858.07 3729
4858.72 3578
4859.38 3416
4860.04 3613
4860.70 3554
4861.36 3567
4862.01 3695
4862.67 3523
4863.33 3491
4863.99 3552
4864.64 3439
4865.30 3414
4865.96 3518
4866.62 3548
4867.28 3599
4867.94 3662
4868.59 3654
4869.25 3803
4869.91 3614
4870.57 3718
4871.23 3590
4871.89 3769
4872.54 3683
4873.20 3409
4873.86 3386
4874.52 3447
4875.18 3409
4875.84 3422
4876.50 3651
4877.16 3512
4877.81 3469
4878.47 3657
4879.13 3689
4879.79 3709
4880.45 3634
4881.11 3792
4881.77 3723
4882.43 3727
4883.09 3987
4883.75 3737
4884.41 3767
4885.06 3702
4885.72 3494
4886.38 3611
4887.04 3594
4887.70 3400
4888.36 3302
4889.02 3497
4889.68 3526
4890.34 3416
4891.00 3415
4891.66 3622
4892.32 3588
4892.98 3547
4893.64 3743
4894.30 3661
4894.96 3843
4895.62 3875
4896.28 3599
4896.94 3864
4897.60 3707
4898.26 3742
4898.92 3846
4899.58 3678
4900.24 3533
4900.90 3589
4901.56 3515
4902.22 3493
4902.88 3730
4903.54 3420
4904.21 3566
4904.87 3476
4905.53 3684
4906.19 3592
4906.85 3397
4907.51 3573
4908.17 3437
4908.83 3467
4909.49 3257
4910.15 3289
4910.81 3473
4911.48 3456
4912.14 3514
4912.80 3427
4913.46 3395
4914.12 3247
4914.78 3374
4915.44 3242
4916.11 3216
4916.77 3303
4917.43 3133
4918.09 3085
4918.75 3137
4919.41 3001
4920.07 3138
4920.74 3133
4921.40 3061
4922.06 3054
4922.72 3052
4923.38 2985
4924.05 3073
4924.71 3059
4925.37 3003
4926.03 3066
4926.69 2873
4927.36 2982
4928.02 2987
4928.68 2879
4929.34 3047
4930.01 3118
4930.67 3059
4931.33 3175
4931.99 3101
4932.66 3255
4933.32 3183
4933.98 3422
4934.64 3272
4935.31 2971
4935.97 3143
4936.63 3294
4937.30 3142
4937.96 3324
4938.62 3134
4939.28 3146
4939.95 2931
4940.61 3145
4941.27 3098
4941.94 3263
4942.60 3191
4943.26 3066
4943.93 3108
4944.59 3192
4945.25 3225
4945.92 3331
4946.58 3218
4947.24 2962
4947.91 2879
4948.57 2931
4949.23 3150
4949.90 2952
4950.56 2910
4951.23 2994
4951.89 3012
4952.55 3144
4953.22 2911
4953.88 2938
4954.55 2918
4955.21 3056
4955.87 2975
4956.54 3105
4957.20 2979
4957.87 3099
4958.53 3011
4959.20 2928
4959.86 3268
4960.52 3086
4961.19 3136
4961.85 3152
4962.52 3174
4963.18 3251
4963.85 3053
4964.51 3358
4965.18 3415
4965.84 3696
4966.51 3760
4967.17 3902
4967.84 3819
4968.50 3819
4969.17 3951
4969.83 3819
4970.50 3655
4971.16 3799
4971.83 3686
4972.49 3505
4973.16 3458
4973.82 3457
4974.49 3451
4975.15 3486
4975.82 3484
4976.48 3541
4977.15 3395
4977.82 3409
4978.48 3526
4979.15 3735
4979.81 3549
4980.48 3431
4981.14 3465
4981.81 3397
4982.48 3345
4983.14 3547
4983.81 3504
4984.47 3483
4985.14 3519
4985.81 3305
4986.47 3321
4987.14 3407
4987.81 3575
4988.47 3549
4989.14 3403
4989.80 3598
4990.47 3763
4991.14 4118
4991.80 4116
4992.47 4461
4993.14 4607
4993.80 4456
4994.47 4468
4995.14 4310
4995.80 4011
4996.47 4028
4997.14 3714
4997.80 3734
4998.47 3332
4999.14 3366
4999.81 3306
5000.47 3188
5001.14 2950
5001.81 2790
5002.47 3170
5003.14 3003
5003.81 3061
5004.48 3004
5005.14 2977
5005.81 3131
5006.48 2914
5007.15 2907
5007.81 3007
5008.48 2875
5009.15 2854
5009.82 2745
5010.49 2824
5011.15 2817
5011.82 2963
5012.49 2936
5013.16 2709
5013.83 2925
5014.49 2969
5015.16 2930
5015.83 2822
5016.50 2912
5017.17 2699
5017.83 2874
5018.50 2897
5019.17 2922
5019.84 2668
5020.51 2735
5021.18 2942
5021.84 2963
5022.51 3035
5023.18 2897
5023.85 2831
5024.52 3069
5025.19 3052
5025.86 3128
5026.53 3175
5027.19 3100
5027.86 3141
5028.53 3006
5029.20 3015
5029.87 3317
5030.54 3074
5031.21 2893
5031.88 2852
5032.55 3031
5033.22 2837
5033.89 2900
5034.56 3036
5035.23 3044
5035.89 2987
5036.56 2990
5037.23 2906
5037.90 2932
5038.57 2660
5039.24 2679
5039.91 2788
5040.58 2846
5041.25 2837
5041.92 2772
5042.59 2715
5043.26 2919
5043.93 2828
5044.60 2698
5045.27 2670
5045.94 2714
5046.61 2731
5047.28 2776
5047.95 2929
5048.62 2792
5049.29 2776
5049.96 2736
5050.63 2802
5051.31 2682
5051.98 2644
5052.65 2742
5053.32 2726
5053.99 2666
5054.66 2800
5055.33 3066
5056.00 2919
5056.67 2931
5057.34 2806
5058.01 2759
5058.68 2803
5059.35 2943
5060.03 2747
5060.70 2754
5061.37 2831
5062.04 2784
5062.71 2847
5063.38 2670
5064.05 2602
5064.72 2739
5065.40 2676
5066.07 2746
5066.74 2628
5067.41 2844
5068.08 2910
5068.75 2840
5069.43 2694
5070.10 2657
5070.77 2823
5071.44 2737
5072.11 2696
5072.79 2640
5073.46 2710
5074.13 2755
5074.80 2834
5075.47 2754
5076.15 2596
5076.82 2636
5077.49 2828
5078.16 2658
5078.83 2685
5079.51 2568
5080.18 2545
5080.85 2825
5081.52 2818
5082.20 2988
5082.87 2952
5083.54 2868
5084.22 2957
5084.89 2826
5085.56 2977
5086.23 2894
5086.91 2962
5087.58 2891
5088.25 2782
5088.93 2762
5089.60 2759
5090.27 2765
5090.94 2677
5091.62 2745
5092.29 2784
5092.96 3039
5093.64 3012
5094.31 3147
5094.98 3165
5095.66 3142
5096.33 3064
5097.00 2972
5097.68 3240
5098.35 3276
5099.03 3282
5099.70 3128
5100.37 3047
5101.05 2923
5101.72 2880
5102.39 2955
5103.07 2851
5103.74 2776
5104.42 2768
5105.09 2904
5105.77 2817
5106.44 2898
5107.11 2865
5107.79 2897
5108.46 2944
5109.14 2953
5109.81 3016
5110.49 3083
5111.16 3126
5111.83 2952
5112.51 3004
5113.18 2895
5113.86 2909
5114.53 3077
5115.21 2993
5115.88 3060
5116.56 2859
5117.23 2881
5117.91 2944
5118.58 2953
5119.26 3014
5119.93 2918
5120.61 2875
5121.28 2921
5121.96 3014
5122.63 3003
5123.31 3030
5123.98 3087
5124.66 3104
5125.33 3185
5126.01 3204
5126.69 3106
5127.36 3061
5128.04 3049
5128.71 3047
5129.39 3204
5130.06 3114
5130.74 3066
5131.42 2972
5132.09 3038
5132.77 3210
5133.44 3091
5134.12 3112
5134.79 2999
5135.47 3047
5136.15 3206
5136.82 3105
5137.50 3009
5138.18 2925
5138.85 2979
5139.53 3012
5140.20 2824
5140.88 2883
5141.56 2770
5142.23 2879
5142.91 2858
5143.59 2680
5144.26 2759
5144.94 2941
5145.62 2913
5146.29 2900
5146.97 2822
5147.65 2838
5148.33 2786
5149.00 2671
5149.68 2701
5150.36 2658
5151.03 2689
5151.71 2712
5152.39 2880
5153.06 2698
5153.74 2590
5154.42 2696
5155.10 2556
5155.77 2651
5156.45 2768
5157.13 2831
5157.81 2672
5158.48 2616
5159.16 2678
5159.84 2697
5160.52 2668
5161.20 2503
5161.87 2573
5162.55 2540
5163.23 2673
5163.91 2578
5164.58 2519
5165.26 2575
5165.94 2600
5166.62 2835
5167.30 2655
5167.98 2455
5168.65 2637
5169.33 2628
5170.01 2570
5170.69 2439
5171.37 2613
5172.05 2732
5172.72 2620
5173.40 2406
5174.08 2561
5174.76 2586
5175.44 2403
5176.12 2639
5176.80 2557
5177.48 2630
5178.15 2685
5178.83 2551
5179.51 2466
5180.19 2559
5180.87 2555
5181.55 2649
5182.23 2512
5182.91 2448
5183.59 2438
5184.27 2611
5184.95 2607
5185.63 2639
5186.30 2525
5186.98 2561
5187.66 2636
5188.34 2533
5189.02 2449
5189.70 2409
5190.38 2392
5191.06 2443
5191.74 2516
5192.42 2616
5193.10 2527
5193.78 2617
5194.46 2618
5195.14 2506
5195.82 2406
5196.50 2398
5197.18 2481
5197.86 2553
5198.54 2447
5199.22 2697
5199.90 2562
5200.58 2511
5201.26 2465
5201.94 2410
5202.62 2621
5203.31 2399
5203.99 2468
5204.67 2646
5205.35 2642
5206.03 2424
5206.71 2629
5207.39 2675
5208.07 2665
5208.75 2705
5209.43 2705
5210.11 2574
5210.79 2720
5211.48 2685
5212.16 2748
5212.84 2962
5213.52 2995
5214.20 2879
5214.88 2862
5215.56 3043
5216.24 2982
5216.93 2973
5217.61 3087
5218.29 3084
5218.97 3106
5219.65 2812
5220.33 2721
5221.02 2757
5221.70 2821
5222.38 2596
5223.06 2889
5223.74 2928
5224.42 2945
5225.11 2822
5225.79 2781
5226.47 2720
5227.15 2704
5227.83 2766
5228.52 2665
5229.20 2775
5229.88 2746
5230.56 2664
5231.25 2672
5231.93 2669
5232.61 2693
5233.29 2483
5233.98 2723
5234.66 2782
5235.34 2700
5236.02 2820
5236.71 2704
5237.39 2650
5238.07 2661
5238.76 2639
5239.44 2787
5240.12 2657
5240.80 2601
5241.49 2807
5242.17 2868
5242.85 2901
5243.54 2742
5244.22 2882
5244.90 2991
5245.59 2962
5246.27 2948
5246.95 2847
5247.64 2847
5248.32 2712
5249.00 2739
5249.69 2708
5250.37 2589
5251.05 2611
5251.74 2707
5252.42 2901
5253.11 2886
5253.79 2901
5254.47 2866
5255.16 3041
5255.84 2869
5256.53 2717
5257.21 2832
5257.89 2848
5258.58 2884
5259.26 2790
5259.95 2847
5260.63 2829
5261.32 2751
5262.00 2566
5262.68 2718
5263.37 2763
5264.05 2843
5264.74 2671
5265.42 2791
5266.11 2860
5266.79 2830
5267.48 2772
5268.16 2910
5268.85 3066
5269.53 2909
5270.22 2928
5270.90 2919
5271.59 2952
5272.27 2971
5272.96 3019
5273.64 2910
5274.33 2885
5275.01 2755
5275.70 2879
5276.38 2903
5277.07 2812
5277.75 2878
5278.44 2796
5279.12 2771
5279.81 2582
5280.49 2573
5281.18 2632
5281.87 2508
5282.55 2624
5283.24 2658
5283.92 2986
5284.61 2941
5285.30 2931
5285.98 2951
5286.67 3004
5287.35 2874
5288.04 2797
5288.73 2781
5289.41 2758
5290.10 2835
5290.78 2732
5291.47 2705
5292.16 2647
5292.84 2671
5293.53 2728
5294.22 2633
5294.90 2748
5295.59 2752
5296.28 2858
5296.96 2794
5297.65 2760
5298.34 2780
5299.02 2868
5299.71 2975
5300.40 2814
5301.08 2920
5301.77 2764
5302.46 3033
5303.14 2793
5303.83 2849
5304.52 2803
5305.21 2831
5305.89 2782
5306.58 2779
5307.27 3002
5307.96 2823
5308.64 2825
5309.33 2706
5310.02 2869
5310.71 2823
5311.39 2809
5312.08 3004
5312.77 3014
5313.46 3137
5314.14 3291
5314.83 3233
5315.52 3290
5316.21 2939
5316.89 2933
5317.58 3074
5318.27 3086
5318.96 2934
5319.65 2956
5320.34 2807
5321.02 2886
5321.71 2972
5322.40 3086
5323.09 3146
5323.78 3163
5324.47 3125
5325.15 3179
5325.84 3215
5326.53 3077
5327.22 3163
5327.91 3117
5328.60 3005
5329.29 2952
5329.97 2930
5330.66 2925
5331.35 3003
5332.04 3005
5332.73 2913
5333.42 2925
5334.11 2967
5334.80 3159
5335.49 3043
5336.18 2880
5336.87 3147
5337.55 2976
5338.24 3071
5338.93 2923
5339.62 3051
5340.31 3054
5341.00 2914
5341.69 2825
5342.38 3019
5343.07 3064
5343.76 3077
5344.45 3043
5345.14 3009
5345.83 2861
5346.52 2917
5347.21 3040
5347.90 2964
5348.59 3036
5349.28 2882
5349.97 2896
5350.66 3040
5351.35 3141
5352.04 3212
5352.73 3314
5353.42 3353
5354.11 3441
5354.80 3640
5355.49 3708
5356.18 3589
5356.87 3657
5357.56 3696
5358.25 3461
5358.94 3119
5359.64 3102
5360.33 3207
5361.02 3073
5361.71 2855
5362.40 2833
5363.09 3032
5363.78 2953
5364.47 2787
5365.16 2901
5365.85 2842
5366.55 2889
5367.24 2941
5367.93 2892
5368.62 2717
5369.31 2899
5370.00 2923
5370.69 2995
5371.38 2869
5372.08 2923
5372.77 2935
5373.46 2818
5374.15 2897
5374.84 2916
5375.53 2934
5376.23 2868
5376.92 2800
5377.61 2677
5378.30 2799
5378.99 2787
5379.69 2848
5380.38 2915
5381.07 2819
5381.76 2884
5382.45 2873
5383.15 2955
5383.84 2951
5384.53 2978
5385.22 3157
5385.92 3048
5386.61 3029
5387.30 2933
5387.99 2973
5388.69 2981
5389.38 2959
5390.07 2781
5390.76 2841
5391.46 2823
5392.15 2862
5392.84 2730
5393.54 2685
5394.23 2669
5394.92 2781
5395.61 2789
5396.31 3055
5397.00 2844
5397.69 2755
5398.39 2886
5399.08 2784
5399.77 2780
5400.47 2747
5401.16 2681
5401.85 2668
5402.55 2589
5403.24 2554
5403.93 2681
5404.63 2692
5405.32 2716
5406.02 2761
5406.71 2668
5407.40 2739
5408.10 2761
5408.79 2717
5409.48 2797
5410.18 2599
5410.87 2656
5411.57 2830
5412.26 2734
5412.95 2726
5413.65 2714
5414.34 2722
5415.04 2679
5415.73 2702
5416.43 2764
5417.12 2634
5417.82 2651
5418.51 2680
5419.20 2725
5419.90 2735
5420.59 2730
5421.29 2617
5421.98 2778
5422.68 2925
5423.37 2728
5424.07 2703
5424.76 2764
5425.46 2741
5426.15 2785
5426.85 2654
5427.54 2723
5428.24 2943
5428.93 3079
5429.63 2781
5430.32 2756
5431.02 2863
5431.71 2758
5432.41 2868
5433.10 2536
5433.80 2709
5434.50 2714
5435.19 2841
5435.89 2882
5436.58 2899
5437.28 2902
5437.97 2833
5438.67 2857
5439.37 3038
5440.06 3073
5440.76 3049
5441.45 3082
5442.15 3046
5442.85 2961
5443.54 3109
5444.24 3085
5444.93 3013
5445.63 3290
5446.33 3115
5447.02 3013
5447.72 3137
5448.42 3203
5449.11 3211
5449.81 3496
5450.51 3605
5451.20 3482
5451.90 3622
5452.60 3619
5453.29 3697
5453.99 3480
5454.69 3607
5455.38 3564
5456.08 3258
5456.78 3321
5457.47 3253
5458.17 3333
5458.87 3067
5459.57 3027
5460.26 3098
5460.96 3143
5461.66 3143
5462.35 3183
5463.05 3328
5463.75 3136
5464.45 3318
5465.14 3204
5465.84 3116
5466.54 3142
5467.24 3205
5467.93 3269
5468.63 3321
5469.33 3228
5470.03 3407
5470.73 3330
5471.42 3276
5472.12 3201
5472.82 3087
5473.52 3204
5474.22 3298
5474.91 3233
5475.61 3293
5476.31 3527
5477.01 3646
5477.71 3637
5478.40 3446
5479.10 3387
5479.80 3587
5480.50 3659
5481.20 3702
5481.90 3721
5482.60 3765
5483.29 4081
5483.99 4295
5484.69 4200
5485.39 4465
5486.09 4574
5486.79 4584
5487.49 4406
5488.19 4061
5488.89 4123
5489.58 4025
5490.28 4082
5490.98 4027
5491.68 3828
5492.38 4002
5493.08 4086
5493.78 4240
5494.48 4242
5495.18 4181
5495.88 4138
5496.58 3996
5497.28 4033
5497.98 4230
5498.68 4185
5499.38 4220
5500.08 4429
5500.78 4472
5501.48 4225
5502.18 4592
5502.88 4947
5503.58 5321
5504.28 5582
5504.98 5948
5505.68 6272
5506.38 5911
5507.08 6083
5507.78 6058
5508.48 5523
5509.18 5092
5509.88 4929
5510.58 4627
5511.28 4393
5511.98 4312
5512.68 4302
5513.38 4378
5514.08 4330
5514.78 4281
5515.48 4416
5516.18 4244
5516.88 4102
5517.58 4125
5518.28 4086
5518.99 3920
5519.69 3878
5520.39 3789
5521.09 3769
5521.79 3713
5522.49 3517
5523.19 3565
5523.89 3319
5524.59 3494
5525.30 3602
5526.00 3406
5526.70 3360
5527.40 3303
5528.10 3321
5528.80 3340
5529.50 3201
5530.21 3281
5530.91 3229
5531.61 3173
5532.31 3198
5533.01 3037
5533.72 3001
5534.42 3110
5535.12 3322
5535.82 3240
5536.52 3062
5537.23 2765
5537.93 3159
5538.63 3079
5539.33 3015
5540.03 2949
5540.74 3056
5541.44 2927
5542.14 3016
5542.84 2949
5543.55 2978
5544.25 2944
5544.95 2903
5545.65 2906
5546.36 3088
5547.06 2882
5547.76 2908
5548.47 3032
5549.17 2987
5549.87 2913
5550.57 2777
5551.28 2847
5551.98 2883
5552.68 2808
5553.39 2937
5554.09 2852
5554.79 2901
5555.50 2890
5556.20 2906
5556.90 2767
5557.61 2723
5558.31 2872
5559.01 2901
5559.72 2922
5560.42 2773
5561.12 2796
5561.83 2964
5562.53 2712
5563.23 2747
5563.94 2823
5564.64 2679
5565.35 2868
5566.05 2803
5566.75 2686
5567.46 2819
5568.16 2959
5568.87 3017
5569.57 2960
5570.27 2932
5570.98 2689
5571.68 2863
5572.39 2977
5573.09 2812
5573.80 2696
5574.50 2571
5575.21 2967
5575.91 2923
5576.61 2885
5577.32 3068
5578.02 2970
5578.73 2894
5579.43 2784
5580.14 2915
5580.84 2756
5581.55 2740
5582.25 2793
5582.96 2804
5583.66 2764
5584.37 2728
5585.07 2853
5585.78 2968
5586.48 2685
5587.19 2770
5587.89 2674
5588.60 2746
5589.30 2699
5590.01 2663
5590.72 2635
5591.42 2689
5592.13 2768
5592.83 2893
5593.54 2893
5594.24 2645
5594.95 2680
5595.66 2810
5596.36 2725
5597.07 2747
5597.77 2662
5598.48 2720
5599.18 2610
5599.89 2541
5600.60 2611
5601.30 2728
5602.01 2536
5602.72 2606
5603.42 2747
5604.13 2766
5604.83 2644
5605.54 2629
5606.25 2612
5606.95 2574
5607.66 2535
5608.37 2561
5609.07 2667
5609.78 2560
5610.49 2422
5611.19 2528
5611.90 2613
5612.61 2564
5613.31 2590
5614.02 2605
5614.73 2550
5615.44 2532
5616.14 2549
5616.85 2450
5617.56 2440
5618.26 2500
5618.97 2516
5619.68 2624
5620.39 2616
5621.09 2634
5621.80 2531
5622.51 2466
5623.22 2536
5623.92 2482
5624.63 2540
5625.34 2437
5626.05 2545
5626.75 2397
5627.46 2586
5628.17 2563
5628.88 2520
5629.59 2519
5630.29 2570
5631.00 2656
5631.71 2650
5632.42 2766
5633.13 2672
5633.83 2581
5634.54 2452
5635.25 2473
5635.96 2467
5636.67 2339
5637.38 2485
5638.08 2638
5638.79 2702
5639.50 2699
5640.21 2731
5640.92 2703
5641.63 2660
5642.34 2577
5643.05 2704
5643.75 2626
5644.46 2540
5645.17 2686
5645.88 2720
5646.59 2746
5647.30 2968
5648.01 2762
5648.72 2799
5649.43 2957
5650.14 2671
5650.85 2570
5651.55 2589
5652.26 2552
5652.97 2555
5653.68 2641
5654.39 2635
5655.10 2565
5655.81 2656
5656.52 2633
5657.23 2750
5657.94 2611
5658.65 2577
5659.36 2714
5660.07 2867
5660.78 2848
5661.49 2920
5662.20 2989
5662.91 2944
5663.62 2977
5664.33 2973
5665.04 2927
5665.75 2844
5666.46 2819
5667.17 2723
5667.88 2718
5668.59 2727
5669.30 2781
5670.01 2792
5670.72 2582
5671.43 2558
5672.14 2762
5672.85 2809
5673.57 2761
5674.28 2705
5674.99 2748
5675.70 2688
5676.41 2713
5677.12 2614
5677.83 2756
5678.54 2829
5679.25 2712
5679.96 2729
5680.68 2888
5681.39 2761
5682.10 2612
5682.81 2507
5683.52 2456
5684.23 2547
5684.94 2437
5685.65 2691
5686.37 2578
5687.08 2617
5687.79 2654
5688.50 2550
5689.21 2492
5689.92 2424
5690.64 2472
5691.35 2476
5692.06 2510
5692.77 2506
5693.48 2360
5694.20 2545
5694.91 2585
5695.62 2569
5696.33 2527
5697.04 2608
5697.76 2636
5698.47 2476
5699.18 2461
5699.89 2451
5700.61 2446
5701.32 2424
5702.03 2300
5702.74 2433
5703.46 2391
5704.17 2511
5704.88 2427
5705.59 2521
5706.31 2480
5707.02 2392
5707.73 2414
5708.45 2549
5709.16 2420
5709.87 2522
5710.58 2395
5711.30 2399
5712.01 2482
5712.72 2393
5713.44 2385
5714.15 2382
5714.86 2368
5715.58 2417
5716.29 2485
5717.00 2418
5717.72 2412
5718.43 2499
5719.14 2328
5719.86 2458
5720.57 2369
5721.28 2335
5722.00 2332
5722.71 2176
5723.43 2316
5724.14 2410
5724.85 2410
5725.57 2358
5726.28 2343
5727.00 2446
5727.71 2616
5728.42 2522
5729.14 2534
5729.85 2501
5730.57 2465
5731.28 2566
5732.00 2383
5732.71 2510
5733.42 2448
5734.14 2398
5734.85 2536
5735.57 2460
5736.28 2566
5737.00 2505
5737.71 2393
5738.43 2450
5739.14 2367
5739.86 2424
5740.57 2255
5741.29 2378
5742.00 2337
5742.72 2430
5743.43 2493
5744.15 2360
5744.86 2277
5745.58 2364
5746.29 2365
5747.01 2522
5747.72 2420
5748.44 2267
5749.15 2313
5749.87 2379
5750.58 2280
5751.30 2407
5752.02 2559
5752.73 2531
5753.45 2524
5754.16 2569
5754.88 2469
5755.59 2313
5756.31 2645
5757.03 2563
5757.74 2640
5758.46 2702
5759.17 2768
5759.89 2898
5760.61 2875
5761.32 2657
5762.04 2623
5762.76 2668
5763.47 2548
5764.19 2557
5764.90 2469
5765.62 2384
5766.34 2435
5767.05 2367
5767.77 2437
5768.49 2394
5769.20 2438
5769.92 2515
5770.64 2410
5771.35 2310
5772.07 2426
5772.79 2551
5773.51 2438
5774.22 2623
5774.94 2402
5775.66 2505
5776.37 2504
5777.09 2548
5777.81 2681
5778.53 2594
5779.24 2535
5779.96 2390
5780.68 2513
5781.39 2437
5782.11 2409
5782.83 2571
5783.55 2650
5784.26 2589
5784.98 2647
5785.70 2576
5786.42 2569
5787.14 2616
5787.85 2543
5788.57 2632
5789.29 2567
5790.01 2628
5790.73 2799
5791.44 2673
5792.16 2643
5792.88 2699
5793.60 2708
5794.32 2677
5795.03 2752
5795.75 2712
5796.47 2732
5797.19 2767
5797.91 2923
5798.63 2952
5799.35 2787
5800.06 2988
5800.78 3081
5801.50 3166
5802.22 3180
5802.94 3016
5803.66 3202
5804.38 3519
5805.10 3768
5805.81 3832
5806.53 3807
5807.25 3946
5807.97 3750
5808.69 3437
5809.41 3392
5810.13 3293
5810.85 3213
5811.57 3393
5812.29 3428
5813.01 3215
5813.73 3335
5814.45 3430
5815.17 3321
5815.88 3513
5816.60 3500
5817.32 3365
5818.04 3597
5818.76 3703
5819.48 3896
5820.20 4431
5820.92 4490
5821.64 4917
5822.36 5297
5823.08 5395
5823.80 5026
5824.52 5118
5825.24 4727
5825.96 4467
5826.68 4236
5827.40 3825
5828.12 3703
5828.84 3768
5829.57 3911
5830.29 3841
5831.01 3814
5831.73 3892
5832.45 3682
5833.17 3587
5833.89 3573
5834.61 3506
5835.33 3606
5836.05 3572
5836.77 3501
5837.49 3531
5838.21 3439
5838.94 3508
5839.66 3330
5840.38 3471
5841.10 3360
5841.82 3356
5842.54 3377
5843.26 3253
5843.98 3160
5844.70 3276
5845.43 3129
5846.15 3147
5846.87 3175
5847.59 2970
5848.31 3091
5849.03 3014
5849.76 3050
5850.48 2964
5851.20 2845
5851.92 2877
5852.64 2885
5853.36 2916
5854.09 2871
5854.81 2769
5855.53 2883
5856.25 2836
5856.97 2811
5857.70 2773
5858.42 2862
5859.14 2916
5859.86 2859
5860.59 2970
5861.31 2880
5862.03 2969
5862.75 2765
5863.48 2686
5864.20 2881
5864.92 2926
5865.64 2678
5866.37 2721
5867.09 2570
5867.81 2697
5868.54 2793
5869.26 2759
5869.98 2826
5870.70 2740
5871.43 2724
5872.15 2783
5872.87 2706
5873.60 2705
5874.32 2813
5875.04 2803
5875.77 2763
5876.49 2723
5877.21 2608
5877.94 2617
5878.66 2768
5879.38 2700
5880.11 2565
5880.83 2659
5881.55 2691
5882.28 2826
5883.00 2844
5883.73 2671
5884.45 2701
5885.17 2722
5885.90 2748
5886.62 2708
5887.34 2606
5888.07 2842
5888.79 2897
5889.52 2693
5890.24 2811
5890.97 2810
5891.69 2884
5892.41 2825
5893.14 2843
5893.86 2882
5894.59 2934
5895.31 2669
5896.04 2708
5896.76 2831
5897.49 2684
5898.21 2628
5898.93 2627
5899.66 2695
5900.38 2649
5901.11 2674
5901.83 2522
5902.56 2777
5903.28 2737
5904.01 2683
5904.73 2710
5905.46 2728
5906.18 2736
5906.91 2630
5907.64 2698
5908.36 2747
5909.09 2716
5909.81 2861
5910.54 2752
5911.26 2750
5911.99 2772
5912.71 2644
5913.44 2596
5914.16 2664
5914.89 2854
5915.62 2801
5916.34 2771
5917.07 2702
5917.79 2663
5918.52 2677
5919.25 2772
5919.97 2809
5920.70 2789
5921.42 2843
5922.15 2829
5922.88 2876
5923.60 2834
5924.33 2783
5925.05 2860
5925.78 2766
5926.51 2910
5927.23 2921
5927.96 2917
5928.69 2771
5929.41 2965
5930.14 2953
5930.87 2892
5931.59 3037
5932.32 2985
5933.05 2966
5933.77 3117
5934.50 3000
5935.23 3029
5935.95 2999
5936.68 2959
5937.41 3037
5938.14 3173
5938.86 2905
5939.59 2932
5940.32 3049
5941.04 3100
5941.77 3055
5942.50 3218
5943.23 3353
5943.95 3309
5944.68 3252
5945.41 3217
5946.14 3132
5946.87 3152
5947.59 3258
5948.32 3223
5949.05 3317
5949.78 3308
5950.50 3449
5951.23 3367
5951.96 3320
5952.69 3360
5953.42 3551
5954.14 4044
5954.87 4021
5955.60 3918
5956.33 4077
5957.06 3898
5957.79 4059
5958.51 4251
5959.24 4124
5959.97 4160
5960.70 4280
5961.43 3869
5962.16 3852
5962.88 3968
5963.61 3916
5964.34 4050
5965.07 4058
5965.80 4124
5966.53 4128
5967.26 4095
5967.99 4243
5968.72 4400
5969.44 4735
5970.17 4723
5970.90 5193
5971.63 5539
5972.36 5688
5973.09 5377
5973.82 5448
5974.55 5119
5975.28 4994
5976.01 5029
5976.74 4826
5977.47 4731
5978.20 4449
5978.93 4379
5979.66 4499
5980.39 4481
5981.12 4494
5981.85 4499
5982.58 4407
5983.31 4403
5984.04 4259
5984.77 4578
5985.50 4603
5986.23 4469
5986.96 4481
5987.69 4280
5988.42 4241
5989.15 4477
5989.88 4372
5990.61 4449
5991.34 4302
5992.07 4325
5992.80 4231
5993.53 4306
5994.26 4087
5994.99 4255
5995.72 4360
5996.45 4414
5997.18 4246
5997.91 4246
5998.64 4347
5999.37 4209
6000.11 4407
6000.84 4428
6001.57 4425
6002.30 4365
6003.03 4264
6003.76 4227
6004.49 4328
6005.22 4374
6005.95 4151
6006.69 4052
6007.42 4031
6008.15 4078
6008.88 3916
6009.61 4160
6010.34 4120
6011.07 4157
6011.81 4315
6012.54 4555
6013.27 4753
6014.00 5035
6014.73 5160
6015.46 5380
6016.20 5428
6016.93 5621
6017.66 5795
6018.39 5569
6019.12 5238
6019.86 5237
6020.59 5167
6021.32 4911
6022.05 4774
6022.79 4518
6023.52 4409
6024.25 4309
6024.98 4301
6025.72 4236
6026.45 4065
6027.18 4274
6027.91 4043
6028.65 3977
6029.38 3949
6030.11 3828
6030.84 3939
6031.58 3909
6032.31 3800
6033.04 3790
6033.78 3758
6034.51 3750
6035.24 3971
6035.98 3921
6036.71 3814
6037.44 3812
6038.17 3981
6038.91 3996
6039.64 3864
6040.37 3716
6041.11 3922
6041.84 3906
6042.58 3802
6043.31 3951
6044.04 3887
6044.78 3991
6045.51 3997
6046.24 4038
6046.98 3964
6047.71 3994
6048.44 4031
6049.18 3944
6049.91 3874
6050.65 4022
6051.38 3951
6052.11 4050
6052.85 4033
6053.58 4116
6054.32 4164
6055.05 4307
6055.79 4205
6056.52 4208
6057.25 4294
6057.99 4098
6058.72 4110
6059.46 4075
6060.19 4356
6060.93 4136
6061.66 3981
6062.40 4079
6063.13 4004
6063.87 4038
6064.60 3983
6065.34 3880
6066.07 3901
6066.81 3707
6067.54 3871
6068.28 3947
6069.01 4020
6069.75 3877
6070.48 3766
6071.22 3880
6071.95 3620
6072.69 3736
6073.42 3779
6074.16 3743
6074.89 3747
6075.63 3684
6076.36 3628
6077.10 3751
6077.84 3802
6078.57 3802
6079.31 3579
6080.04 3609
6080.78 3598
6081.51 3610
6082.25 3763
6082.99 3552
6083.72 3483
6084.46 3600
6085.20 3639
6085.93 3738
6086.67 3621
6087.40 3498
6088.14 3648
6088.88 3709
6089.61 3532
6090.35 3515
6091.09 3602
6091.82 3424
6092.56 3595
6093.30 3586
6094.03 3721
6094.77 3576
6095.51 3596
6096.24 3780
6096.98 3973
6097.72 3834
6098.45 3856
6099.19 3897
6099.93 3848
6100.66 3607
6101.40 3761
6102.14 3639
6102.87 3584
6103.61 3732
6104.35 3703
6105.09 3669
6105.82 3663
6106.56 3653
6107.30 3421
6108.04 3381
6108.77 3460
6109.51 3669
6110.25 3493
6110.99 3518
6111.72 3546
6112.46 3593
6113.20 3731
6113.94 3665
6114.68 3707
6115.41 3706
6116.15 3739
6116.89 3706
6117.63 3610
6118.37 3629
6119.10 3785
6119.84 3898
6120.58 3765
6121.32 3679
6122.06 3712
6122.80 3549
6123.53 3760
6124.27 3687
6125.01 3816
6125.75 3975
6126.49 4089
6127.23 4039
6127.97 4102
6128.70 4097
6129.44 4197
6130.18 4140
6130.92 3995
6131.66 4193
6132.40 4003
6133.14 3909
6133.88 3913
6134.62 3979
6135.35 3930
6136.09 4113
6136.83 4208
6137.57 3906
6138.31 3802
6139.05 4198
6139.79 4351
6140.53 4239
6141.27 4189
6142.01 4222
6142.75 4341
6143.49 4182
6144.23 4249
6144.97 4331
6145.71 4381
6146.45 4432
6147.19 4220
6147.93 4117
6148.67 4229
6149.41 4407
6150.15 4532
6150.89 4447
6151.63 4385
6152.37 4374
6153.11 4485
6153.85 4677
6154.59 4500
6155.33 4626
6156.07 4754
6156.81 4848
6157.55 4708
6158.29 4908
6159.03 4905
6159.77 4890
6160.51 5012
6161.25 4948
6161.99 4818
6162.73 4933
6163.47 5097
6164.22 5093
6164.96 4886
6165.70 4995
6166.44 5235
6167.18 5322
6167.92 5338
6168.66 5442
6169.40 5799
6170.14 6177
6170.89 6038
6171.63 6398
6172.37 6527
6173.11 6401
6173.85 6441
6174.59 6564
6175.33 6436
6176.08 6399
6176.82 6279
6177.56 6031
6178.30 6304
6179.04 6304
6179.78 6053
6180.53 6045
6181.27 5987
6182.01 6035
6182.75 6133
6183.49 5904
6184.24 6194
6184.98 6330
6185.72 6054
6186.46 6138
6187.20 6514
6187.95 6460
6188.69 6514
6189.43 6472
6190.17 6597
6190.92 6599
6191.66 6516
6192.40 6538
6193.14 6977
6193.89 6774
6194.63 6738
6195.37 6994
6196.12 6978
6196.86 7358
6197.60 7450
6198.34 7866
6199.09 8156
6199.83 8149
6200.57 7897
6201.32 8011
6202.06 8130
6202.80 8302
6203.55 8037
6204.29 7946
6205.03 7720
6205.78 7978
6206.52 7858
6207.26 8164
6208.01 8449
6208.75 8868
6209.49 9611
6210.24 10838
6210.98 12372
6211.72 14668
6212.47 16438
6213.21 19096
6213.96 21193
6214.70 22737
6215.44 23565
6216.19 22963
6216.93 22399
6217.68 20647
6218.42 18389
6219.16 16845
6219.91 14375
6220.65 12623
6221.40 11119
6222.14 9990
6222.89 9253
6223.63 8640
6224.37 8003
6225.12 8161
6225.86 7934
6226.61 8171
6227.35 8727
6228.10 9393
6228.84 10012
6229.59 10438
6230.33 10756
6231.08 10681
6231.82 10797
6232.57 10367
6233.31 9735
6234.06 9246
6234.80 8297
6235.55 7640
6236.29 7243
6237.04 6780
6237.78 6331
6238.53 6246
6239.27 5962
6240.02 5804
6240.76 5979
6241.51 5778
6242.26 5883
6243.00 6158
6243.75 6111
6244.49 6258
6245.24 6375
6245.98 6340
6246.73 6662
6247.48 6585
6248.22 6401
6248.97 6531
6249.71 6519
6250.46 6578
6251.21 6838
6251.95 7041
6252.70 7057
6253.44 6967
6254.19 7260
6254.94 7092
6255.68 6832
6256.43 6826
6257.18 6692
6257.92 6460
6258.67 6234
6259.42 6359
6260.16 6422
6260.91 6269
6261.66 6403
6262.40 6475
6263.15 6362
6263.90 6380
6264.64 6262
6265.39 6158
6266.14 6148
6266.88 6298
6267.63 6089
6268.38 6076
6269.13 5965
6269.87 5801
6270.62 5867
6271.37 5587
6272.11 5726
6272.86 5620
6273.61 5813
6274.36 5762
6275.10 5520
6275.85 5310
6276.60 5341
6277.35 5356
6278.10 5319
6278.84 5303
6279.59 5297
6280.34 5206
6281.09 5125
6281.83 5207
6282.58 5146
6283.33 4906
6284.08 4934
6284.83 4782
6285.57 4840
6286.32 4762
6287.07 4711
6287.82 4690
6288.57 4675
6289.32 4735
6290.06 4853
6290.81 4812
6291.56 4835
6292.31 4766
6293.06 4760
6293.81 5078
6294.56 5031
6295.30 5077
6296.05 5005
6296.80 4658
6297.55 4704
6298.30 4706
6299.05 4514
6299.80 4404
6300.55 4280
6301.30 4421
6302.05 4464
6302.79 4222
6303.54 4231
6304.29 4092
6305.04 4116
6305.79 4134
6306.54 4186
6307.29 4153
6308.04 4184
6308.79 4327
6309.54 4261
6310.29 4123
6311.04 4165
6311.79 4220
6312.54 4130
6313.29 4087
6314.04 4155
6314.79 4210
6315.54 4102
6316.29 4070
6317.04 4314
6317.79 4395
6318.54 4421
6319.29 4204
6320.04 4331
6320.79 3984
6321.54 4050
6322.29 4143
6323.04 4002
6323.79 4089
6324.54 3883
6325.29 3887
6326.04 3837
6326.79 3678
6327.54 3817
6328.29 3904
6329.04 3806
6329.79 3921
6330.55 3621
6331.30 3744
6332.05 3601
6332.80 3727
6333.55 3686
6334.30 3486
6335.05 3738
6335.80 3537
6336.55 3642
6337.30 3744
6338.06 3645
6338.81 3648
6339.56 3614
6340.31 3630
6341.06 3601
6341.81 3618
6342.56 3548
6343.32 3465
6344.07 3625
6344.82 3549
6345.57 3551
6346.32 3566
6347.07 3602
6347.83 3725
6348.58 3586
6349.33 3531
6350.08 3498
6350.83 3432
6351.59 3521
6352.34 3544
6353.09 3706
6353.84 3541
6354.60 3696
6355.35 3724
6356.10 3690
6356.85 3662
6357.61 3862
6358.36 3656
6359.11 3721
6359.86 3796
6360.62 3826
6361.37 3809
6362.12 3731
6362.87 3648
6363.63 3774
6364.38 3613
6365.13 3669
6365.88 3690
6366.64 3694
6367.39 3654
6368.14 3700
6368.90 3637
6369.65 3573
6370.40 3694
6371.16 3680
6371.91 3738
6372.66 3657
6373.42 3638
6374.17 3672
6374.92 3612
6375.68 3525
6376.43 3580
6377.18 3327
6377.94 3403
6378.69 3436
6379.45 3527
6380.20 3655
6380.95 3611
6381.71 3605
6382.46 3401
6383.21 3389
6383.97 3579
6384.72 3456
6385.48 3290
6386.23 3460
6386.98 3583
6387.74 3616
6388.49 3413
6389.25 3342
6390.00 3420
6390.76 3333
6391.51 3320
6392.27 3467
6393.02 3340
6393.77 3327
6394.53 3303
6395.28 3349
6396.04 3287
6396.79 3410
6397.55 3282
6398.30 3288
6399.06 3373
6399.81 3295
6400.57 3332
6401.32 3325
6402.08 3441
6402.83 3405
6403.59 3178
6404.34 3420
6405.10 3239
6405.85 3333
6406.61 3156
6407.36 3097
6408.12 3164
6408.88 3287
6409.63 3242
6410.39 3220
6411.14 3210
6411.90 3414
6412.65 3368
6413.41 3312
6414.16 3533
6414.92 3380
6415.68 3417
6416.43 3174
6417.19 3186
6417.94 3358
6418.70 3226
6419.46 3519
6420.21 3388
6420.97 3310
6421.73 3231
6422.48 3324
6423.24 3447
6423.99 3439
6424.75 3387
6425.51 3479
6426.26 3478
6427.02 3319
6427.78 3505
6428.53 3565
6429.29 3556
6430.05 3799
6430.80 3807
6431.56 3641
6432.32 3518
6433.07 3774
6433.83 3497
6434.59 3318
6435.34 3353
6436.10 3433
6436.86 3372
6437.62 3421
6438.37 3183
6439.13 3304
6439.89 3422
6440.65 3279
6441.40 3173
6442.16 3318
6442.92 3523
6443.68 3393
6444.43 3428
6445.19 3365
6445.95 3381
6446.71 3687
6447.46 3599
6448.22 3382
6448.98 3336
6449.74 3233
6450.49 3171
6451.25 3254
6452.01 3432
6452.77 3327
6453.53 3388
6454.29 3171
6455.04 3269
6455.80 3312
6456.56 3247
6457.32 3275
6458.08 3371
6458.84 3445
6459.59 3367
6460.35 3328
6461.11 3504
6461.87 3634
6462.63 3380
6463.39 3196
6464.15 3246
6464.90 3286
6465.66 3414
6466.42 3476
6467.18 3496
6467.94 3292
6468.70 3399
6469.46 3407
6470.22 3405
6470.98 3422
6471.73 3569
6472.49 3713
6473.25 3532
6474.01 3547
6474.77 3577
6475.53 3683
6476.29 3669
6477.05 3727
6477.81 3667
6478.57 3704
6479.33 3729
6480.09 3720
6480.85 3592
6481.61 3575
6482.37 3710
6483.13 3558
6483.89 3511
6484.65 3642
6485.41 3791
6486.17 3859
6486.93 3762
6487.69 3834
6488.45 3862
6489.21 3774
6489.97 3810
6490.73 3840
6491.49 3984
6492.25 4019
6493.01 4099
6493.77 4179
6494.53 4156
6495.29 4091
6496.05 4137
6496.81 4199
6497.57 4265
6498.33 4159
6499.10 4403
6499.86 4390
6500.62 4376
6501.38 4497
6502.14 4597
6502.90 4566
6503.66 4566
6504.42 4572
6505.18 4528
6505.94 4591
6506.71 4774
6507.47 4731
6508.23 4553
6508.99 4615
6509.75 4554
6510.51 4559
6511.27 4687
6512.04 4687
6512.80 4778
6513.56 4534
6514.32 4724
6515.08 4999
6515.84 5071
6516.61 5017
6517.37 4906
6518.13 4905
6518.89 4911
6519.65 5113
6520.42 5016
6521.18 5039
6521.94 5123
6522.70 5001
6523.46 5050
6524.23 5288
6524.99 5196
6525.75 5428
6526.51 5619
6527.28 5835
6528.04 6334
6528.80 6245
6529.56 6461
6530.33 6795
6531.09 6915
6531.85 7214
6532.61 7015
6533.38 7064
6534.14 7122
6534.90 6619
6535.67 6671
6536.43 6324
6537.19 6371
6537.95 6598
6538.72 6812
6539.48 7177
6540.24 8065
6541.01 8580
6541.77 9196
6542.53 9313
6543.30 9516
6544.06 9243
6544.82 8997
6545.59 8061
6546.35 7240
6547.11 6955
6547.88 6103
6548.64 5867
6549.41 5649
6550.17 5224
6550.93 5080
6551.70 5158
6552.46 4974
6553.22 4848
6553.99 4732
6554.75 4603
6555.52 4804
6556.28 4871
6557.05 5050
6557.81 5090
6558.57 4961
6559.34 4826
6560.10 4806
6560.87 4930
6561.63 5059
6562.40 4917
6563.16 4932
6563.92 4751
6564.69 4753
6565.45 4889
6566.22 5096
6566.98 5040
6567.75 5123
6568.51 5278
6569.28 5394
6570.04 5244
6570.81 5289
6571.57 5486
6572.34 5222
6573.10 5422
6573.87 5302
6574.63 5219
6575.40 5147
6576.16 5448
6576.93 5465
6577.69 5410
6578.46 5529
6579.23 5466
6579.99 5541
6580.76 5677
6581.52 5578
6582.29 5796
6583.05 5797
6583.82 5930
6584.59 6060
6585.35 6094
6586.12 6216
6586.88 6429
6587.65 6236
6588.41 6153
6589.18 6140
6589.95 5971
6590.71 5918
6591.48 5860
6592.25 5899
6593.01 5892
6593.78 6091
6594.54 6189
6595.31 6177
6596.08 6505
6596.84 6804
6597.61 6859
6598.38 6858
6599.14 7014
6599.91 7092
6600.68 7098
6601.44 6832
6602.21 6771
6602.98 6421
6603.74 6161
6604.51 5812
6605.28 5657
6606.05 5648
6606.81 5474
6607.58 5320
6608.35 5437
6609.11 5345
6609.88 5236
6610.65 5332
6611.42 5433
6612.18 5454
6612.95 5572
6613.72 5391
6614.49 5669
6615.25 5914
6616.02 5811
6616.79 5877
6617.56 5711
6618.32 5564
6619.09 5606
6619.86 5329
6620.63 5128
6621.40 5051
6622.16 5058
6622.93 5382
6623.70 5306
6624.47 5168
6625.24 5077
6626.00 5063
6626.77 5212
6627.54 5205
6628.31 5143
6629.08 4982
6629.85 5167
6630.61 5215
6631.38 5265
6632.15 4981
6632.92 4822
6633.69 4907
6634.46 4968
6635.23 4830
6635.99 4924
6636.76 5195
6637.53 5511
6638.30 5554
6639.07 5726
6639.84 6073
6640.61 6345
6641.38 6397
6642.15 6336
6642.92 6406
6643.68 6189
6644.45 5886
6645.22 5629
6645.99 5296
6646.76 4968
6647.53 4836
6648.30 4866
6649.07 5047
6649.84 4816
6650.61 4746
6651.38 4918
6652.15 4829
6652.92 4875
6653.69 4864
6654.46 5038
6655.23 5137
6656.00 5328
6656.77 4984
6657.54 4820
6658.31 4945
6659.08 5204
6659.85 5120
6660.62 4701
6661.39 4694
6662.16 4800
6662.93 4616
6663.70 4398
6664.47 4581
6665.24 4453
6666.01 4564
6666.78 4746
6667.55 5008
6668.32 4950
6669.09 4900
6669.86 5114
6670.64 5372
6671.41 5100
6672.18 5287
6672.95 5083
6673.72 4900
6674.49 4910
6675.26 4857
6676.03 4610
6676.80 4683
6677.57 4551
6678.35 4466
6679.12 4431
6679.89 4391
6680.66 4354
6681.43 4513
6682.20 4524
6682.97 4297
6683.75 4352
6684.52 4423
6685.29 4536
6686.06 4415
6686.83 4343
6687.60 4500
6688.38 4389
6689.15 4553
6689.92 4554
6690.69 4777
6691.46 4801
6692.24 4703
6693.01 4698
6693.78 4613
6694.55 4830
6695.32 4650
6696.10 4336
6696.87 4303
6697.64 4485
6698.41 4284
6699.19 4165
6699.96 4177
6700.73 4136
6701.50 3978
6702.28 3962
6703.05 3772
6703.82 3830
6704.59 3949
6705.37 4024
6706.14 3990
6706.91 3910
6707.69 4027
6708.46 4133
6709.23 4011
6710.00 3999
6710.78 3851
6711.55 3933
6712.32 3882
6713.10 4085
6713.87 3919
6714.64 3896
6715.42 3929
6716.19 3884
6716.96 3816
6717.74 3921
6718.51 3812
6719.28 3790
6720.06 3721
6720.83 3747
6721.61 3854
6722.38 3657
6723.15 3691
6723.93 3725
6724.70 3675
6725.47 3760
6726.25 3781
6727.02 3811
6727.80 3776
6728.57 3647
6729.35 3717
6730.12 3652
6730.89 3653
6731.67 3627
6732.44 3680
6733.22 3693
6733.99 3685
6734.77 3707
6735.54 3834
6736.31 3796
6737.09 3777
6737.86 3714
6738.64 3676
6739.41 3684
6740.19 3631
6740.96 3730
6741.74 3698
6742.51 3776
6743.29 3848
6744.06 3777
6744.84 3857
6745.61 3740
6746.39 3653
6747.16 3855
6747.94 3746
6748.71 3750
6749.49 3851
6750.26 3838
6751.04 3680
6751.82 3675
6752.59 3806
6753.37 3806
6754.14 3836
6754.92 4090
6755.69 4125
6756.47 4140
6757.25 4103
6758.02 4195
6758.80 3955
6759.57 3784
6760.35 3815
6761.12 3836
6761.90 3761
6762.68 3658
6763.45 3512
6764.23 3633
6765.01 3591
6765.78 3622
6766.56 3726
6767.33 3661
6768.11 3398
6768.89 3292
6769.66 3487
6770.44 3469
6771.22 3562
6771.99 3549
6772.77 3460
6773.55 3394
6774.32 3477
6775.10 3563
6775.88 3412
6776.65 3479
6777.43 3289
6778.21 3359
6778.99 3307
6779.76 3319
6780.54 3543
6781.32 3409
6782.09 3534
6782.87 3430
6783.65 3478
6784.43 3557
6785.20 3483
6785.98 3530
6786.76 3484
6787.54 3498
6788.31 3408
6789.09 3319
6789.87 3243
6790.65 3250
6791.42 3311
6792.20 3372
6792.98 3256
6793.76 3302
6794.54 3466
6795.31 3422
6796.09 3331
6796.87 3439
6797.65 3281
6798.43 3127
6799.20 3258
6799.98 3383
6800.76 3425
6801.54 3255
6802.32 3319
6803.10 3304
6803.87 3271
6804.65 3193
6805.43 3196
6806.21 3478
6806.99 3517
6807.77 3631
6808.55 3576
6809.32 3451
6810.10 3695
6810.88 3642
6811.66 3537
6812.44 3624
6813.22 3749
6814.00 3635
6814.78 3412
6815.56 3608
6816.34 3374
6817.11 3495
6817.89 3559
6818.67 3531
6819.45 3512
6820.23 3373
6821.01 3392
6821.79 3638
6822.57 3442
6823.35 3349
6824.13 3411
6824.91 3235
6825.69 3279
6826.47 3436
6827.25 3375
6828.03 3400
6828.81 3411
6829.59 3407
6830.37 3347
6831.15 3448
6831.93 3220
6832.71 3448
6833.49 3465
6834.27 3324
6835.05 3422
6835.83 3441
6836.61 3260
6837.39 3353
6838.17 3464
6838.95 3465
6839.73 3301
6840.51 3347
6841.29 3380
6842.07 3388
6842.85 3355
6843.63 3301
6844.42 3345
6845.20 3218
6845.98 3376
6846.76 3406
6847.54 3454
6848.32 3343
6849.10 3422
6849.88 3376
6850.66 3526
6851.44 3445
6852.23 3616
6853.01 3554
6853.79 3765
6854.57 4186
6855.35 4405
6856.13 4692
6856.91 4822
6857.70 4906
6858.48 5007
6859.26 4881
6860.04 4648
6860.82 4299
6861.60 4174
6862.39 3924
6863.17 3851
6863.95 3720
6864.73 3618
6865.51 3711
6866.30 3531
6867.08 3422
6867.86 3614
6868.64 3761
6869.42 3839
6870.21 4126
6870.99 4111
6871.77 4137
6872.55 4116
6873.34 4485
6874.12 4515
6874.90 4336
6875.68 4392
6876.47 4071
6877.25 3943
6878.03 4085
6878.81 4050
6879.60 3915
6880.38 3908
6881.16 3843
6881.95 3888
6882.73 3785
6883.51 3820
6884.29 3952
6885.08 4041
6885.86 4156
6886.64 4214
6887.43 4111
6888.21 4339
6888.99 4467
6889.78 4419
6890.56 4339
6891.34 4436
6892.13 4480
6892.91 4803
6893.69 4962
6894.48 4922
6895.26 4696
6896.05 4909
6896.83 4605
6897.61 4615
6898.40 4389
6899.18 4341
6899.97 4386
6900.75 4561
6901.53 4519
6902.32 4388
6903.10 4381
6903.89 4314
6904.67 4318
6905.45 4642
6906.24 4866
6907.02 4787
6907.81 5033
6908.59 5074
6909.38 5231
6910.16 5195
6910.95 5092
6911.73 4845
6912.51 4744
6913.30 4709
6914.08 4734
6914.87 4485
6915.65 4535
6916.44 4366
6917.22 4373
6918.01 4480
6918.79 4453
6919.58 4491
6920.36 4500
6921.15 4392
6921.93 4346
6922.72 4459
6923.50 4536
6924.29 4484
6925.08 4540
6925.86 4680
6926.65 4667
6927.43 4453
6928.22 4563
6929.00 4706
6929.79 4610
6930.57 4523
6931.36 4578
6932.15 4626
6932.93 4610
6933.72 4592
6934.50 4656
6935.29 4531
6936.08 4595
6936.86 4800
6937.65 4656
6938.43 4777
6939.22 4839
6940.01 4999
6940.79 4864
6941.58 4875
6942.37 4971
6943.15 4918
6943.94 4986
6944.72 5070
6945.51 5187
6946.30 5363
6947.08 5540
6947.87 5504
6948.66 5431
6949.44 5514
6950.23 5651
6951.02 5666
6951.80 5567
6952.59 5923
6953.38 6015
6954.17 6296
6954.95 6079
6955.74 6052
6956.53 6001
6957.31 5930
6958.10 6045
6958.89 5920
6959.68 5944
6960.46 5933
6961.25 5949
6962.04 6054
6962.83 6084
6963.61 6103
6964.40 6345
6965.19 6397
6965.98 6427
6966.76 6277
6967.55 6197
6968.34 6111
6969.13 6118
6969.92 6306
6970.70 6281
6971.49 6433
6972.28 6598
6973.07 6651
6973.86 6978
6974.64 6948
6975.43 7087
6976.22 7069
6977.01 7018
6977.80 6742
6978.59 7003
6979.37 7042
6980.16 7166
6980.95 7207
6981.74 7225
6982.53 7073
6983.32 7105
6984.11 7161
6984.90 7260
6985.68 7402
6986.47 7974
6987.26 8582
6988.05 9473
6988.84 10499
6989.63 11764
6990.42 12968
6991.21 14102
6992.00 14796
6992.79 14808
6993.57 14951
6994.36 14094
6995.15 13030
6995.94 12193
6996.73 10968
6997.52 10074
6998.31 9177
6999.10 8839
6999.89 8952
7000.68 8722
7001.47 8870
7002.26 9696
7003.05 10778
7003.84 12172
7004.63 13630
7005.42 14985
7006.21 16118
7007.00 16520
7007.79 15682
7008.58 14763
7009.37 13538
7010.16 12079
7010.95 10728
7011.74 9589
7012.53 8715
7013.32 8111
7014.11 7325
7014.90 6780
7015.69 6683
7016.48 6486
7017.27 6447
7018.06 6594
7018.85 6657
7019.65 6938
7020.44 6931
7021.23 7188
7022.02 7331
7022.81 7083
7023.60 6898
7024.39 6735
7025.18 6565
7025.97 6239
7026.76 5993
7027.56 5977
7028.35 6073
7029.14 6083
7029.93 5775
7030.72 6058
7031.51 5957
7032.30 5942
7033.09 5856
7033.89 6065
7034.68 5887
7035.47 5757
7036.26 5812
7037.05 5685
7037.84 5582
7038.64 5515
7039.43 5482
7040.22 5440
7041.01 5467
7041.80 5452
7042.60 5300
7043.39 5381
7044.18 5630
7044.97 5661
7045.76 5918
7046.56 5817
7047.35 6006
7048.14 5876
7048.93 5962
7049.73 6137
7050.52 5906
7051.31 5746
7052.10 5729
7052.90 5941
7053.69 6133
7054.48 6450
7055.27 6734
7056.07 7020
7056.86 7087
7057.65 6876
7058.45 6904
7059.24 6449
7060.03 6143
7060.83 6081
7061.62 6030
7062.41 5821
7063.20 5480
7064.00 5620
7064.79 5376
7065.58 5259
7066.38 5189
7067.17 5417
7067.96 5362
7068.76 5316
7069.55 5180
7070.35 5173
7071.14 5256
7071.93 5109
7072.73 5231
7073.52 4992
7074.31 5079
7075.11 4967
7075.90 4930
7076.70 4866
7077.49 4804
7078.28 4995
7079.08 4898
7079.87 4857
7080.67 4765
7081.46 4896
7082.25 4681
7083.05 4586
7083.84 4556
7084.64 4536
7085.43 4492
7086.23 4538
7087.02 4436
7087.82 4466
7088.61 4542
7089.41 4376
7090.20 4406
7090.99 4357
7091.79 4140
7092.58 4331
7093.38 4503
7094.17 4393
7094.97 4526
7095.76 4486
7096.56 4463
7097.35 4417
7098.15 4277
7098.94 4175
7099.74 3960
7100.54 3927
7101.33 4123
7102.13 3934
7102.92 3734
7103.72 3808
7104.51 3685
7105.31 3697
7106.10 3746
7106.90 3717
7107.70 3727
7108.49 3738
7109.29 3575
7110.08 3547
7110.88 3684
7111.67 3424
7112.47 3562
7113.27 3567
7114.06 3485
7114.86 3481
7115.65 3568
7116.45 3620
7117.25 3581
7118.04 3548
7118.84 3363
7119.64 3284
7120.43 3360
7121.23 3372
7122.03 3320
7122.82 3324
7123.62 3458
7124.41 3276
7125.21 3424
7126.01 3436
7126.81 3449
7127.60 3520
7128.40 3375
7129.20 3312
7129.99 3411
7130.79 3481
7131.59 3317
7132.38 3325
7133.18 3236
7133.98 3301
7134.78 3403
7135.57 3413
7136.37 3358
7137.17 3474
7137.96 3454
7138.76 3286
7139.56 3174
7140.36 3184
7141.15 3223
7141.95 3253
7142.75 3313
7143.55 3331
7144.35 3172
7145.14 3319
7145.94 3137
7146.74 3264
7147.54 3282
7148.33 3169
7149.13 3209
7149.93 3170
7150.73 3228
7151.53 3101
7152.33 3135
7153.12 3079
7153.92 2832
7154.72 3053
7155.52 3029
7156.32 3068
7157.12 3012
7157.91 2921
7158.71 3082
7159.51 3109
7160.31 3064
7161.11 3063
7161.91 3135
7162.71 3192
7163.50 3103
7164.30 3087
7165.10 3092
7165.90 3059
7166.70 2947
7167.50 2778
7168.30 2938
7169.10 2953
7169.90 2934
7170.70 2848
7171.50 2827
7172.29 2762
7173.09 2870
7173.89 2795
7174.69 2874
7175.49 2844
7176.29 2764
7177.09 2773
7177.89 2655
7178.69 2658
7179.49 2836
7180.29 2742
7181.09 2583
7181.89 2584
7182.69 2742
7183.49 2608
7184.29 2590
7185.09 2635
7185.89 2625
7186.69 2618
7187.49 2725
7188.29 2820
7189.09 2901
7189.89 2838
7190.69 2627
7191.49 2575
7192.29 2710
7193.09 2470
7193.89 2533
7194.69 2510
7195.49 2602
7196.29 2554
7197.10 2487
7197.90 2489
7198.70 2486
7199.50 2380
7200.30 2392
7201.10 2340
7201.90 2428
7202.70 2467
7203.50 2464
7204.30 2466
7205.11 2464
7205.91 2261
7206.71 2291
7207.51 2505
7208.31 2450
7209.11 2485
7209.91 2478
7210.71 2521
7211.52 2483
7212.32 2450
7213.12 2300
7213.92 2267
7214.72 2301
7215.52 2341
7216.33 2482
7217.13 2402
7217.93 2422
7218.73 2402
7219.53 2347
7220.34 2457
7221.14 2394
7221.94 2288
7222.74 2340
7223.54 2485
7224.35 2394
7225.15 2478
7225.95 2390
7226.75 2298
7227.56 2360
7228.36 2429
7229.16 2411
7229.96 2399
7230.77 2346
7231.57 2380
7232.37 2415
7233.17 2379
7233.98 2420
7234.78 2362
7235.58 2354
7236.38 2401
7237.19 2343
7237.99 2359
7238.79 2305
7239.60 2352
7240.40 2385
7241.20 2345
7242.01 2371
7242.81 2483
7243.61 2390
7244.42 2316
7245.22 2393
7246.02 2263
7246.83 2306
7247.63 2369
7248.43 2173
7249.24 2329
7250.04 2385
7250.84 2257
7251.65 2229
7252.45 2172
7253.26 2251
7254.06 2217
7254.86 2277
7255.67 2309
7256.47 2340
7257.28 2272
7258.08 2272
7258.88 2221
7259.69 2246
7260.49 2276
7261.30 2310
7262.10 2311
7262.90 2210
7263.71 2193
7264.51 2325
7265.32 2259
7266.12 2194
7266.93 2306
7267.73 2248
7268.54 2198
7269.34 2233
7270.15 2251
7270.95 2234
7271.76 2279
7272.56 2191
7273.37 2297
7274.17 2202
7274.98 2226
7275.78 2316
7276.59 2342
7277.39 2391
7278.20 2232
7279.00 2159
7279.81 2225
7280.61 2301
7281.42 2275
7282.22 2289
7283.03 2211
7283.83 2303
7284.64 2274
7285.45 2383
7286.25 2399
7287.06 2408
7287.86 2289
7288.67 2400
7289.47 2414
7290.28 2492
7291.09 2486
7291.89 2519
7292.70 2534
7293.50 2571
7294.31 2469
7295.12 2457
7295.92 2325
7296.73 2347
7297.53 2385
7298.34 2379
7299.15 2436
7299.95 2484
7300.76 2400
7301.57 2398
7302.37 2405
7303.18 2453
7303.99 2424
7304.79 2467
7305.60 2554
7306.41 2454
7307.21 2692
7308.02 2462
7308.83 2403
7309.63 2554
7310.44 2397
7311.25 2408
7312.06 2558
7312.86 2573
7313.67 2532
7314.48 2452
7315.28 2513
7316.09 2527
7316.90 2627
7317.71 2723
7318.51 2628
7319.32 2714
7320.13 2932
7320.94 2812
7321.74 2989
7322.55 2964
7323.36 3206
7324.17 3122
7324.97 3098
7325.78 3201
7326.59 3260
7327.40 3099
7328.21 2962
7329.01 2898
7329.82 2787
7330.63 2933
7331.44 2909
7332.25 2766
7333.06 2936
7333.86 2945
7334.67 2752
7335.48 2717
7336.29 2690
7337.10 2860
7337.91 2785
7338.71 2624
7339.52 2772
7340.33 2704
7341.14 2666
7341.95 2700
7342.76 2816
7343.57 2835
7344.38 2852
7345.18 2768
7345.99 2841
7346.80 2691
7347.61 2734
7348.42 2773
7349.23 2703
7350.04 2711
7350.85 2677
7351.66 2691
7352.47 2742
7353.28 2625
7354.09 2523
7354.89 2608
7355.70 2620
7356.51 2594
7357.32 2530
7358.13 2526
7358.94 2519
7359.75 2501
7360.56 2611
7361.37 2437
7362.18 2497
7362.99 2591
7363.80 2542
7364.61 2595
7365.42 2638
7366.23 2587
7367.04 2549
7367.85 2475
7368.66 2655
7369.47 2674
7370.28 2543
7371.09 2589
7371.90 2670
7372.71 2547
7373.52 2666
7374.33 2660
7375.15 2586
7375.96 2543
7376.77 2549
7377.58 2671
7378.39 2670
7379.20 2611
7380.01 2617
7380.82 2757
7381.63 2728
7382.44 2629
7383.25 2764
7384.06 2682
7384.88 2795
7385.69 2797
7386.50 2802
7387.31 2995
7388.12 2762
7388.93 2825
7389.74 2817
7390.55 2841
7391.37 2890
7392.18 2768
7392.99 2872
7393.80 2839
7394.61 2924
7395.42 3027
7396.24 3027
7397.05 3012
7397.86 3092
7398.67 3123
7399.48 3143
7400.30 3176
7401.11 3234
7401.92 3408
7402.73 3639
7403.54 3892
7404.36 4049
7405.17 4401
7405.98 4686
7406.79 4813
7407.60 4845
7408.42 4843
7409.23 4595
7410.04 4377
7410.85 4173
7411.67 4091
7412.48 3805
7413.29 3673
7414.11 3403
7414.92 3519
7415.73 3465
7416.54 3561
7417.36 3455
7418.17 3395
7418.98 3423
7419.80 3411
7420.61 3352
7421.42 3362
7422.23 3386
7423.05 3239
7423.86 3312
7424.67 3337
7425.49 3295
7426.30 3117
7427.11 3227
7427.93 3026
7428.74 2980
7429.56 2925
7430.37 2857
7431.18 3097
7432.00 3055
7432.81 3047
7433.62 3126
7434.44 3125
7435.25 3119
7436.07 3093
7436.88 3189
7437.69 3207
7438.51 3202
7439.32 3266
7440.14 3139
7440.95 3062
7441.76 3067
7442.58 3228
7443.39 3292
7444.21 3293
7445.02 3314
7445.84 3354
7446.65 3249
7447.46 3171
7448.28 3347
7449.09 3607
7449.91 3569
7450.72 3660
7451.54 4030
7452.35 4374
7453.17 4501
7453.98 4620
7454.80 4648
7455.61 4617
7456.43 4344
7457.24 4100
7458.06 4060
7458.87 3942
7459.69 3690
7460.50 3563
7461.32 3452
7462.13 3260
7462.95 3369
7463.77 3177
7464.58 3192
7465.40 3245
7466.21 3209
7467.03 3387
7467.84 3259
7468.66 3361
7469.47 3489
7470.29 3462
7471.11 3397
7471.92 3442
7472.74 3509
7473.55 3322
7474.37 3621
7475.19 3865
7476.00 3899
7476.82 3838
7477.63 3960
7478.45 3934
7479.27 3902
7480.08 4019
7480.90 3953
7481.72 3889
7482.53 3689
7483.35 3597
7484.17 3430
7484.98 3382
7485.80 3247
7486.62 3162
7487.43 3160
7488.25 3241
7489.07 3142
7489.88 3141
7490.70 3327
7491.52 3227
7492.33 3191
7493.15 3189
7493.97 3118
7494.78 2961
7495.60 2977
7496.42 2862
7497.24 2866
7498.05 2814
7498.87 2919
7499.69 2945
7500.51 2742
7501.32 2804
7502.14 2954
7502.96 2884
7503.78 2861
7504.59 2758
7505.41 2790
7506.23 2805
7507.05 2942
7507.86 2876
7508.68 2887
7509.50 2896
7510.32 2909
7511.14 2848
7511.95 2786
7512.77 2943
7513.59 2901
7514.41 2985
7515.23 2892
7516.05 2929
7516.86 3031
7517.68 2985
7518.50 2874
7519.32 2916
7520.14 3037
7520.96 3122
7521.78 2974
7522.59 2830
7523.41 2885
7524.23 2944
7525.05 3023
7525.87 2951
7526.69 3070
7527.51 2981
7528.33 2922
7529.14 3013
7529.96 3037
7530.78 2997
7531.60 3174
7532.42 3115
7533.24 3030
7534.06 3127
7534.88 3154
7535.70 3210
7536.52 3153
7537.34 3081
7538.16 3047
7538.98 3133
7539.80 3013
7540.62 3111
7541.44 2981
7542.25 3093
7543.07 3030
7543.89 2976
7544.71 3039
7545.53 3146
7546.35 3335
7547.17 3416
7547.99 3602
7548.81 3692
7549.63 3695
7550.45 3813
7551.27 3895
7552.09 3934
7552.92 3706
7553.74 3789
7554.56 3678
7555.38 3534
7556.20 3437
7557.02 3388
7557.84 3227
7558.66 3104
7559.48 3092
7560.30 3008
7561.12 2839
7561.94 3023
7562.76 3099
7563.58 3086
7564.40 3046
7565.23 3145
7566.05 3162
7566.87 3123
7567.69 3046
7568.51 3062
7569.33 3091
7570.15 3095
7570.97 3103
7571.79 3191
7572.62 3060
7573.44 2998
7574.26 3125
7575.08 3077
7575.90 3218
7576.72 3269
7577.55 3444
7578.37 3253
7579.19 3255
7580.01 3163
7580.83 3067
7581.65 3100
7582.48 3121
7583.30 3082
7584.12 3070
7584.94 3004
7585.76 2914
7586.59 2969
7587.41 2849
7588.23 2862
7589.05 2808
7589.88 2977
7590.70 3007
7591.52 2945
7592.34 2916
7593.16 3126
7593.99 3109
7594.81 3101
7595.63 3120
7596.46 2986
7597.28 3020
7598.10 2963
7598.92 3005
7599.75 3038
7600.57 2951
7601.39 3000
7602.22 2900
7603.04 2808
7603.86 2894
7604.68 2964
7605.51 3108
7606.33 3148
7607.15 3139
7607.98 3119
7608.80 3302
7609.62 3227
7610.45 3448
7611.27 3453
7612.09 3380
7612.92 3292
7613.74 3183
7614.57 3279
7615.39 3084
7616.21 3016
7617.04 3199
7617.86 3166
7618.68 3097
7619.51 3257
7620.33 3228
7621.16 3199
7621.98 3286
7622.80 3397
7623.63 3380
7624.45 3447
7625.28 3407
7626.10 3402
7626.93 3266
7627.75 3173
7628.57 3085
7629.40 3123
7630.22 3160
7631.05 3230
7631.87 3127
7632.70 3040
7633.52 3096
7634.35 3152
7635.17 3253
7636.00 3371
7636.82 3393
7637.65 3481
7638.47 3459
7639.30 3530
7640.12 3567
7640.95 3425
7641.77 3208
7642.60 3268
7643.42 3085
7644.25 2911
7645.07 2929
7645.90 2841
7646.72 2786
7647.55 2775
7648.37 2810
7649.20 2639
7650.02 2585
7650.85 2567
7651.68 2687
7652.50 2704
7653.33 2692
7654.15 2952
7654.98 2855
7655.81 2649
7656.63 2763
7657.46 2694
7658.28 2683
7659.11 2595
7659.94 2458
7660.76 2496
7661.59 2417
7662.41 2456
7663.24 2498
7664.07 2305
7664.89 2277
7665.72 2387
7666.55 2440
7667.37 2341
7668.20 2296
7669.03 2467
7669.85 2400
7670.68 2318
7671.51 2371
7672.33 2398
7673.16 2327
7673.99 2348
7674.81 2287
7675.64 2239
7676.47 2247
7677.29 2331
7678.12 2225
7678.95 2290
7679.78 2255
7680.60 2214
7681.43 2201
7682.26 2190
7683.08 2181
7683.91 2187
7684.74 2224
7685.57 2235
7686.39 2328
7687.22 2182
7688.05 2120
7688.88 2204
7689.70 2195
7690.53 2116
7691.36 2200
7692.19 2217
7693.02 2123
7693.84 2166
7694.67 2145
7695.50 2317
7696.33 2201
7697.16 2129
7697.98 2240
7698.81 2244
7699.64 2279
7700.47 2147
7701.30 2245
7702.13 2309
7702.95 2291
7703.78 2298
7704.61 2331
7705.44 2286
7706.27 2349
7707.10 2255
7707.93 2269
7708.75 2340
7709.58 2278
7710.41 2241
7711.24 2205
7712.07 2282
7712.90 2284
7713.73 2139
7714.56 2197
7715.39 2159
7716.22 2155
7717.04 2150
7717.87 2131
7718.70 2193
7719.53 2184
7720.36 2095
7721.19 2136
7722.02 2040
7722.85 2068
7723.68 2091
7724.51 2158
7725.34 2083
7726.17 2133
7727.00 2098
7727.83 2022
7728.66 1966
7729.49 2015
7730.32 2019
7731.15 2059
7731.98 2129
7732.81 2048
7733.64 2111
7734.47 1940
7735.30 1992
7736.13 2114
7736.96 2103
7737.79 2064
7738.62 1890
7739.45 2008
7740.28 1978
7741.11 2137
7741.94 2093
7742.77 1919
7743.60 1999
7744.43 1982
7745.26 1957
7746.09 1964
7746.93 2027
7747.76 2010
7748.59 2007
7749.42 2087
7750.25 2080
7751.08 2067
7751.91 2094
7752.74 2152
7753.57 2243
7754.40 2254
7755.24 2281
7756.07 2254
7756.90 2171
7757.73 2207
7758.56 2157
7759.39 2022
7760.22 2007
7761.06 2070
7761.89 1992
7762.72 1943
7763.55 1996
7764.38 1989
7765.21 1940
7766.05 2102
7766.88 2140
7767.71 2039
7768.54 2120
7769.37 2250
7770.21 2181
7771.04 2196
7771.87 2139
7772.70 2109
7773.53 2076
7774.37 1998
7775.20 2035
7776.03 2076
7776.86 1985
7777.70 1887
7778.53 1976
7779.36 1969
7780.19 1997
7781.03 1926
7781.86 2039
7782.69 2024
7783.52 2031
7784.36 2050
7785.19 2004
7786.02 1897
7786.86 2149
7787.69 2094
7788.52 2082
7789.36 2043
7790.19 2115
7791.02 2088
7791.85 2115
7792.69 2029
7793.52 1966
7794.35 1950
7795.19 1972
7796.02 1904
7796.86 1910
7797.69 2097
7798.52 1977
7799.36 1978
7800.19 2021
7801.02 2011
7801.86 1980
7802.69 1951
7803.52 2020
7804.36 1958
7805.19 1978
7806.03 2174
7806.86 2077
7807.69 2182
7808.53 1944
7809.36 1946
7810.20 1936
7811.03 2128
7811.87 2232
7812.70 2089
7813.53 2056
7814.37 2095
7815.20 2163
7816.04 2275
7816.87 2255
7817.71 2298
7818.54 2213
7819.38 2268
7820.21 2178
7821.05 2136
7821.88 2142
7822.72 2233
7823.55 2225
7824.39 2228
7825.22 2305
7826.06 2299
7826.89 2321
7827.73 2369
7828.56 2368
7829.40 2407
7830.23 2550
7831.07 2354
7831.90 2470
7832.74 2380
7833.57 2349
7834.41 2418
7835.24 2422
7836.08 2456
7836.91 2329
7837.75 2329
7838.59 2448
7839.42 2267
7840.26 2433
7841.09 2446
7841.93 2495
7842.77 2487
7843.60 2509
7844.44 2474
7845.27 2425
7846.11 2456
7846.95 2525
7847.78 2535
7848.62 2505
7849.45 2460
7850.29 2376
7851.13 2489
7851.96 2439
7852.80 2358
7853.64 2307
7854.47 2427
7855.31 2361
7856.15 2234
7856.98 2369
7857.82 2393
7858.66 2432
7859.49 2277
7860.33 2409
7861.17 2553
7862.00 2389
7862.84 2464
7863.68 2357
7864.52 2471
7865.35 2677
7866.19 2605
7867.03 2775
7867.86 2615
7868.70 2469
7869.54 2480
7870.38 2524
7871.21 2392
7872.05 2456
7872.89 2502
7873.73 2426
7874.56 2522
7875.40 2551
7876.24 2479
7877.08 2624
7877.92 2565
7878.75 2593
7879.59 2568
7880.43 2525
7881.27 2660
7882.10 2780
7882.94 2808
7883.78 2821
7884.62 2959
7885.46 2961
7886.30 2922
7887.13 2722
7887.97 2746
7888.81 2655
7889.65 2617
7890.49 2440
7891.33 2366
7892.16 2526
7893.00 2634
7893.84 2547
7894.68 2545
7895.52 2599
7896.36 2653
7897.20 2653
7898.04 2571
7898.88 2672
7899.71 2609
7900.55 2414
7901.39 2532
7902.23 2523
7903.07 2523
7903.91 2454
7904.75 2546
7905.59 2596
7906.43 2435
7907.27 2579
7908.11 2541
7908.95 2697
7909.79 2558
7910.62 2436
7911.46 2506
7912.30 2464
7913.14 2402
7913.98 2362
7914.82 2382
7915.66 2403
7916.50 2357
7917.34 2377
7918.18 2347
7919.02 2386
7919.86 2349
7920.70 2392
7921.54 2306
7922.38 2374
7923.22 2338
7924.06 2325
7924.90 2352
7925.74 2440
7926.58 2346
7927.43 2359
7928.27 2268
7929.11 2294
7929.95 2338
7930.79 2246
7931.63 2260
7932.47 2246
7933.31 2286
7934.15 2328
7934.99 2231
7935.83 2160
7936.67 2226
7937.51 2124
7938.36 2137
7939.20 2145
7940.04 2068
7940.88 2210
7941.72 2187
7942.56 2039
7943.40 2119
7944.24 2058
7945.09 2102
7945.93 2223
7946.77 2043
7947.61 2069
7948.45 2125
7949.29 2181
7950.13 2282
7950.98 2061
7951.82 2140
7952.66 2060
7953.50 1961
7954.34 2051
7955.19 2195
7956.03 2081
7956.87 2172
7957.71 2132
7958.55 2256
7959.40 2175
7960.24 2069
7961.08 2064
7961.92 2179
7962.76 2148
7963.61 2211
7964.45 2042
7965.29 2029
7966.13 2236
7966.98 2189
7967.82 2076
7968.66 2329
7969.50 2229
7970.35 2263
7971.19 2264
7972.03 2367
7972.88 2458
7973.72 2453
7974.56 2332
7975.40 2329
7976.25 2428
7977.09 2380
7977.93 2329
7978.78 2196
7979.62 2199
7980.46 2145
7981.31 2175
7982.15 2110
7982.99 2083
7983.84 2125
7984.68 2108
7985.52 2042
7986.37 2140
7987.21 2181
7988.06 2159
7988.90 2142
7989.74 2049
7990.59 2096
7991.43 2123
7992.27 2154
7993.12 2108
7993.96 2080
7994.81 2170
7995.65 2107
7996.49 2054
7997.34 1957
7998.18 2053
7999.03 1910
7999.87 1903
8000.72 1908
8001.56 1950
8002.40 1989
8003.25 1802
8004.09 1886
8004.94 1889
8005.78 2005
8006.63 1907
8007.47 1821
8008.32 1913
8009.16 1966
8010.01 1974
8010.85 1886
8011.70 1859
8012.54 2059
8013.39 1904
8014.23 1902
8015.08 1869
8015.92 1803
8016.77 1805
8017.61 1765
8018.46 1938
8019.30 1865
8020.15 1860
8020.99 1853
8021.84 1766
8022.68 1773
8023.53 1800
8024.38 1823
8025.22 1873
8026.07 1857
8026.91 1864
8027.76 1869
8028.60 1815
8029.45 1860
8030.30 2014
8031.14 1831
8031.99 1829
8032.83 1834
8033.68 1858
8034.53 1822
8035.37 1795
8036.22 1760
8037.06 1774
8037.91 1729
8038.76 1786
8039.60 1821
8040.45 1848
8041.30 1946
8042.14 1839
8042.99 1754
8043.84 1769
8044.68 1824
8045.53 1819
8046.38 1822
8047.22 1787
8048.07 1800
8048.92 1858
8049.76 1850
8050.61 1765
8051.46 1808
8052.30 1863
8053.15 1861
8054.00 1851
8054.85 1829
8055.69 1828
8056.54 1805
8057.39 1709
8058.24 1739
8059.08 1929
8059.93 1836
8060.78 1862
8061.63 1711
8062.47 1652
8063.32 1645
8064.17 1656
8065.02 1635
8065.86 1767
8066.71 1735
8067.56 1625
8068.41 1720
8069.26 1801
8070.10 1798
8070.95 1805
8071.80 1818
8072.65 1872
8073.50 1694
8074.34 1688
8075.19 1727
8076.04 1782
8076.89 1719
8077.74 1782
8078.59 1837
8079.43 1756
8080.28 1669
8081.13 1737
8081.98 1796
8082.83 1789
8083.68 1690
8084.53 1722
8085.37 1709
8086.22 1651
8087.07 1667
8087.92 1749
8088.77 1701
8089.62 1695
8090.47 1862
8091.32 1661
8092.17 1720
8093.02 1660
8093.87 1633
8094.71 1643
8095.56 1652
8096.41 1769
8097.26 1705
8098.11 1733
8098.96 1607
8099.81 1676
8100.66 1802
8101.51 1717
8102.36 1659
8103.21 1690
8104.06 1647
8104.91 1712
8105.76 1611
8106.61 1665
8107.46 1668
8108.31 1693
8109.16 1611
8110.01 1698
8110.86 1660
8111.71 1609
8112.56 1690
8113.41 1707
8114.26 1617
8115.11 1672
8115.96 1688
8116.81 1773
8117.66 1729
8118.51 1701
8119.36 1648
8120.21 1699
8121.06 1724
8121.92 1656
8122.77 1619
8123.62 1662
8124.47 1727
8125.32 1782
8126.17 1739
8127.02 1724
8127.87 1684
8128.72 1715
8129.57 1695
8130.43 1742
8131.28 1771
8132.13 1670
8132.98 1667
8133.83 1780
8134.68 1786
8135.53 1741
8136.38 1771
8137.24 1833
8138.09 1776
8138.94 1811
8139.79 1759
8140.64 1780
8141.49 1754
8142.35 1755
8143.20 1708
8144.05 1734
8144.90 1810
8145.75 1887
8146.61 1854
8147.46 1805
8148.31 1794
8149.16 1834
8150.01 1832
8150.87 1947
8151.72 1954
8152.57 1945
8153.42 1849
8154.28 1864
8155.13 1909
8155.98 1917
8156.83 1894
8157.69 1901
8158.54 1876
8159.39 2006
8160.24 2196
8161.10 2252
8161.95 2072
8162.80 2006
8163.66 2066
8164.51 2057
8165.36 2024
8166.21 2005
8167.07 2189
8167.92 2034
8168.77 1938
8169.63 2013
8170.48 2065
8171.33 1911
8172.19 1941
8173.04 1994
8173.89 1951
8174.75 1978
8175.60 1907
8176.46 1859
8177.31 1857
8178.16 1782
8179.02 1826
8179.87 1886
8180.72 1803
8181.58 1859
8182.43 1879
8183.29 1731
8184.14 1734
8184.99 1708
8185.85 1691
8186.70 1874
8187.56 1863
8188.41 1763
8189.26 1771
8190.12 1684
8190.97 1688
8191.83 1767
8192.68 1802
8193.54 1785
8194.39 1778
8195.25 1730
8196.10 1748
8196.95 1752
8197.81 1666
8198.66 1694
8199.52 1728
8200.37 1741
8201.23 1735
8202.08 1786
8202.94 1746
8203.79 1771
8204.65 1770
8205.50 1772
8206.36 1832
8207.21 1758
8208.07 1665
8208.92 1726
8209.78 1691
8210.64 1552
8211.49 1655
8212.35 1733
8213.20 1747
8214.06 1710
8214.91 1744
8215.77 1702
8216.62 1759
8217.48 1814
8218.34 1803
8219.19 1789
8220.05 1720
8220.90 1690
8221.76 1705
8222.61 1739
8223.47 1788
8224.33 1721
8225.18 1834
8226.04 1866
8226.90 1920
8227.75 1915
8228.61 2026
8229.46 1991
8230.32 2034
8231.18 2098
8232.03 1961
8232.89 1948
8233.75 1877
8234.60 1819
8235.46 1804
8236.32 1845
8237.17 1764
8238.03 1716
8238.89 1735
8239.74 1534
8240.60 1669
8241.46 1659
8242.32 1770
8243.17 1707
8244.03 1768
8244.89 1692
8245.74 1705
8246.60 1737
8247.46 1758
8248.32 1697
8249.17 1769
8250.03 1745
8250.89 1639
8251.75 1720
8252.60 1777
8253.46 1742
8254.32 1786
8255.18 1736
8256.03 1784
8256.89 1755
8257.75 1791
8258.61 1730
8259.47 1668
8260.32 1712
8261.18 1636
8262.04 1556
8262.90 1643
8263.76 1720
8264.61 1784
8265.47 1731
8266.33 1711
8267.19 1703
8268.05 1666
8268.91 1680
8269.76 1641
8270.62 1679
8271.48 1716
8272.34 1682
8273.20 1643
8274.06 1625
8274.92 1667
8275.77 1655
8276.63 1622
8277.49 1708
8278.35 1646
8279.21 1672
8280.07 1776
8280.93 1622
8281.79 1624
8282.65 1653
8283.51 1744
8284.36 1723
8285.22 1737
8286.08 1690
8286.94 1772
8287.80 1723
8288.66 1776
8289.52 1685
8290.38 1611
8291.24 1700
8292.10 1824
8292.96 1676
8293.82 1775
8294.68 1831
8295.54 1769
8296.40 1767
8297.26 1735
8298.12 1748
8298.98 1735
8299.84 1787
8300.70 1865
8301.56 1798
8302.42 1771
8303.28 1864
8304.14 1858
8305.00 1873
8305.86 1804
8306.72 1929
8307.58 1789
8308.44 1745
8309.30 1698
8310.16 1763
8311.02 1729
8311.88 1704
8312.74 1818
8313.60 1862
8314.46 1774
8315.33 1761
8316.19 1827
8317.05 1787
8317.91 1801
8318.77 1828
8319.63 1831
8320.49 1890
8321.35 1835
8322.21 1768
8323.08 1880
8323.94 1901
8324.80 1861
8325.66 1835
8326.52 1785
8327.38 1862
8328.24 1775
8329.10 1827
8329.97 1757
8330.83 1809
8331.69 1810
8332.55 1809
8333.41 1777
8334.28 1718
8335.14 1776
8336.00 1666
8336.86 1713
8337.72 1676
8338.58 1732
8339.45 1760
8340.31 1810
8341.17 1840
8342.03 1715
8342.90 1791
8343.76 1738
8344.62 1763
8345.48 1756
8346.35 1782
8347.21 1730
8348.07 1830
8348.93 1896
8349.80 1821
8350.66 1745
8351.52 1752
8352.38 1836
8353.25 1877
8354.11 1820
8354.97 1864
8355.83 1942
8356.70 1984
8357.56 1911
8358.42 1958
8359.29 1887
8360.15 1883
8361.01 1857
8361.88 1792
8362.74 1851
8363.60 1825
8364.47 1921
8365.33 1873
8366.19 1939
8367.06 1846
8367.92 1896
8368.78 1987
8369.65 2035
8370.51 2092
8371.38 2001
8372.24 1937
8373.10 1968
8373.97 1930
8374.83 1891
8375.69 2002
8376.56 2106
8377.42 2031
8378.29 2051
8379.15 2062
8380.01 2043
8380.88 2130
8381.74 2206
8382.61 2191
8383.47 2141
8384.34 1895
8385.20 1986
8386.07 2128
8386.93 2111
8387.79 2127
8388.66 2110
8389.52 2089
8390.39 2238
8391.25 2139
8392.12 2158
8392.98 2355
8393.85 2235
8394.71 2085
8395.58 2123
8396.44 2323
8397.31 2346
8398.17 2266
8399.04 2291
8399.90 2319
8400.77 2285
8401.63 2271
8402.50 2352
8403.36 2245
8404.23 2225
8405.10 2312
8405.96 2476
8406.83 2505
8407.69 2428
8408.56 2386
8409.42 2401
8410.29 2442
8411.15 2475
8412.02 2387
8412.89 2398
8413.75 2393
8414.62 2476
8415.48 2493
8416.35 2540
8417.22 2567
8418.08 2589
8418.95 2587
8419.82 2607
8420.68 2718
8421.55 2762
8422.41 2719
8423.28 2752
8424.15 2711
8425.01 2724
8425.88 2787
8426.75 2782
8427.61 2767
8428.48 2716
8429.35 2920
8430.21 2848
8431.08 2861
8431.95 2911
8432.81 2878
8433.68 2926
8434.55 3173
8435.41 3053
8436.28 3201
8437.15 3276
8438.02 3060
8438.88 3232
8439.75 3230
8440.62 3398
8441.49 3397
8442.35 3233
8443.22 3430
8444.09 3605
8444.96 3788
8445.82 3772
8446.69 3763
8447.56 3758
8448.43 3844
8449.29 3914
8450.16 4071
8451.03 3988
8451.90 4007
8452.77 3880
8453.63 3930
8454.50 3829
8455.37 3788
8456.24 3901
8457.11 3931
8457.97 4121
8458.84 4686
8459.71 5263
8460.58 6481
8461.45 7550
8462.32 8825
8463.18 9481
8464.05 10045
8464.92 9945
8465.79 9364
8466.66 8604
8467.53 7503
8468.40 6576
8469.26 5737
8470.13 4980
8471.00 4635
8471.87 4083
8472.74 3863
8473.61 3544
8474.48 3325
8475.35 3336
8476.22 3328
8477.09 3230
8477.95 3212
8478.82 3264
8479.69 3265
8480.56 3320
8481.43 3181
8482.30 3139
8483.17 3207
8484.04 3056
8484.91 2971
8485.78 2864
8486.65 2876
8487.52 2879
8488.39 2931
8489.26 2967
8490.13 3070
8491.00 3132
8491.87 3050
8492.74 3033
8493.61 3030
8494.48 2938
8495.35 2910
8496.22 2972
8497.09 2997
8497.96 3237
8498.83 3160
8499.70 3366
8500.57 3408
8501.44 3487
8502.31 3416
8503.18 3275
8504.05 3203
8504.92 3305
8505.79 3295
8506.66 3094
8507.53 3063
8508.41 2882
8509.28 2839
8510.15 2983
8511.02 2920
8511.89 2966
8512.76 3001
8513.63 3016
8514.50 3084
8515.37 3058
8516.24 3022
8517.12 3106
8517.99 3236
8518.86 3217
8519.73 3136
8520.60 3168
8521.47 3246
8522.34 3116
8523.22 3139
8524.09 3299
8524.96 3183
8525.83 3246
8526.70 3281
8527.57 3194
8528.45 3133
8529.32 3162
8530.19 3227
8531.06 3406
8531.93 3267
8532.81 3280
8533.68 3321
8534.55 3237
8535.42 3323
8536.29 3299
8537.17 3357
8538.04 3397
8538.91 3318
8539.78 3257
8540.66 3335
8541.53 3331
8542.40 3404
8543.27 3325
8544.15 3200
8545.02 3210
8545.89 3201
8546.76 3180
8547.64 3212
8548.51 3067
8549.38 3085
8550.26 2993
8551.13 2958
8552.00 3023
8552.87 2950
8553.75 2855
8554.62 2856
8555.49 3003
8556.37 3062
8557.24 2953
8558.11 3225
8558.99 3458
8559.86 3528
8560.73 3864
8561.61 4034
8562.48 3981
8563.36 3778
8564.23 3760
8565.10 3647
8565.98 3394
8566.85 3118
8567.72 3034
8568.60 2976
8569.47 2803
8570.35 2732
8571.22 2757
8572.09 2667
8572.97 2600
8573.84 2688
8574.72 2766
8575.59 2591
8576.46 2618
8577.34 2636
8578.21 2549
8579.09 2502
8579.96 2595
8580.84 2602
8581.71 2460
8582.59 2556
8583.46 2453
8584.34 2299
8585.21 2443
8586.08 2419
8586.96 2507
8587.83 2389
8588.71 2446
8589.58 2509
8590.46 2417
8591.33 2385
8592.21 2356
8593.08 2345
8593.96 2337
8594.83 2431
8595.71 2461
8596.59 2521
8597.46 2462
8598.34 2439
8599.21 2384
8600.09 2446
8600.96 2502
8601.84 2503
8602.71 2464
8603.59 2577
8604.46 2604
8605.34 2544
8606.22 2533
8607.09 2463
8607.97 2446
8608.84 2621
8609.72 2667
8610.60 2534
8611.47 2512
8612.35 2632
8613.22 2698
8614.10 2558
8614.98 2605
8615.85 2856
8616.73 2819
8617.61 2925
8618.48 3067
8619.36 2932
8620.24 2829
8621.11 2768
8621.99 2807
8622.87 2714
8623.74 2692
8624.62 2516
8625.50 2664
8626.37 2659
8627.25 2650
8628.13 2558
8629.00 2625
8629.88 2672
8630.76 2659
8631.63 2697
8632.51 2725
8633.39 2600
8634.27 2674
8635.14 2691
8636.02 2710
8636.90 2939
8637.77 3021
8638.65 2893
8639.53 2895
8640.41 2817
8641.28 2860
8642.16 2874
8643.04 2916
8643.92 2816
8644.80 2804
8645.67 2886
8646.55 2909
8647.43 2923
8648.31 2866
8649.19 2988
8650.06 2929
8650.94 2939
8651.82 2983
8652.70 3078
8653.58 3130
8654.45 3178
8655.33 3172
8656.21 3240
8657.09 3277
8657.97 3241
8658.85 3209
8659.72 3272
8660.60 3284
8661.48 3342
8662.36 3470
8663.24 3403
8664.12 3391
8665.00 3333
8665.88 3214
8666.75 3150
8667.63 3304
8668.51 3313
8669.39 3301
8670.27 3290
8671.15 3361
8672.03 3211
8672.91 3188
8673.79 3396
8674.67 3401
8675.55 3425
8676.42 3559
8677.30 3774
8678.18 3818
8679.06 3906
8679.94 4001
8680.82 4123
8681.70 4155
8682.58 4291
8683.46 4311
8684.34 4139
8685.22 4080
8686.10 4065
8686.98 4048
8687.86 3934
8688.74 3911
8689.62 3782
8690.50 3819
8691.38 3842
8692.26 3827
8693.14 3899
8694.02 4078
8694.90 4405
8695.78 4797
8696.66 5444
8697.54 6418
8698.42 7277
8699.30 7838
8700.18 8231
8701.07 8316
8701.95 8401
8702.83 7609
8703.71 6664
8704.59 6127
8705.47 5308
8706.35 4786
8707.23 4285
8708.11 3794
8708.99 3621
8709.87 3485
8710.75 3272
8711.64 3028
8712.52 3097
8713.40 2974
8714.28 2908
8715.16 2875
8716.04 2826
8716.92 2749
8717.81 2713
8718.69 2774
8719.57 2590
8720.45 2599
8721.33 2508
8722.21 2451
8723.10 2378
8723.98 2486
8724.86 2469
8725.74 2569
8726.62 2482
8727.50 2572
8728.39 2512
8729.27 2612
8730.15 2736
8731.03 2636
8731.91 2557
8732.80 2507
8733.68 2568
8734.56 2522
8735.44 2560
8736.33 2596
8737.21 2649
8738.09 2678
8738.97 2683
8739.86 2693
8740.74 2632
8741.62 2536
8742.50 2505
8743.39 2540
8744.27 2322
8745.15 2197
8746.04 2343
8746.92 2337
8747.80 2320
8748.68 2257
8749.57 2217
8750.45 2395
8751.33 2316
8752.22 2390
8753.10 2303
8753.98 2391
8754.87 2397
8755.75 2360
8756.63 2337
8757.52 2373
8758.40 2406
8759.28 2355
8760.17 2410
8761.05 2419
8761.94 2471
8762.82 2547
8763.70 2466
8764.59 2591
8765.47 2465
8766.36 2502
8767.24 2486
8768.12 2482
8769.01 2532
8769.89 2546
8770.78 2544
8771.66 2486
8772.54 2617
8773.43 2495
8774.31 2480
8775.20 2488
8776.08 2434
8776.97 2450
8777.85 2465
8778.73 2417
8779.62 2450
8780.50 2344
8781.39 2431
8782.27 2349
8783.16 2168
8784.04 2261
8784.93 2284
8785.81 2312
8786.70 2264
8787.58 2192
8788.47 2166
8789.35 2143
8790.24 2150
8791.12 2169
8792.01 2165
8792.89 2214
8793.78 2211
8794.66 2219
8795.55 2188
8796.44 1982
8797.32 1975
8798.21 2086
8799.09 2072
8799.98 2055
8800.86 2023
8801.75 1968
8802.63 2176
8803.52 2105
8804.41 2034
8805.29 2047
8806.18 2017
8807.06 2152
8807.95 2078
8808.84 1986
8809.72 2067
8810.61 2058
8811.49 1970
8812.38 2002
8813.27 1983
8814.15 2022
8815.04 2042
8815.93 1998
8816.81 1969
8817.70 1952
8818.59 1886
8819.47 1982
8820.36 1977
8821.25 1885
8822.13 1947
8823.02 1856
8823.91 1899
8824.79 1779
8825.68 1765
8826.57 1754
8827.45 1740
8828.34 1907
8829.23 1840
8830.12 1760
8831.00 1690
8831.89 1814
8832.78 1694
8833.66 1812
8834.55 1829
8835.44 1809
8836.33 1804
8837.21 1645
8838.10 1671
8838.99 1790
8839.88 1811
8840.76 1817
8841.65 1772
8842.54 1770
8843.43 1687
8844.32 1795
8845.20 1718
8846.09 1693
8846.98 1736
8847.87 1689
8848.76 1738
8849.64 1752
8850.53 1774
8851.42 1803
8852.31 1734
8853.20 1736
8854.09 1784
8854.97 1721
8855.86 1689
8856.75 1678
8857.64 1590
8858.53 1646
8859.42 1625
8860.30 1650
8861.19 1617
8862.08 1689
8862.97 1686
8863.86 1619
8864.75 1555
8865.64 1514
8866.53 1526
8867.42 1604
8868.30 1533
8869.19 1562
8870.08 1545
8870.97 1577
8871.86 1639
8872.75 1664
8873.64 1608
8874.53 1544
8875.42 1594
8876.31 1587
8877.20 1612
8878.09 1542
8878.98 1633
8879.87 1534
8880.76 1487
8881.65 1385
8882.54 1442
8883.43 1518
8884.32 1477
8885.21 1490
8886.10 1472
8886.99 1509
8887.88 1540
8888.77 1440
8889.66 1430
8890.55 1497
8891.44 1483
8892.33 1555
8893.22 1617
8894.11 1518
8895.00 1499
8895.89 1492
8896.78 1455
8897.67 1429
8898.56 1408
8899.45 1413
8900.34 1436
8901.23 1451
8902.12 1405
8903.01 1390
8903.90 1409
8904.79 1415
8905.69 1430
8906.58 1446
8907.47 1492
8908.36 1476
8909.25 1360
8910.14 1333
8911.03 1467
8911.92 1374
8912.82 1345
8913.71 1380
8914.60 1291
8915.49 1333
8916.38 1344
8917.27 1421
8918.16 1374
8919.06 1328
8919.95 1422
8920.84 1465
8921.73 1398
8922.62 1424
8923.51 1439
8924.41 1449
8925.30 1497
8926.19 1398
8927.08 1384
8927.97 1398
8928.87 1425
8929.76 1390
8930.65 1371
8931.54 1291
8932.43 1419
8933.33 1445
8934.22 1390
8935.11 1300
8936.00 1379
8936.90 1399
8937.79 1442
8938.68 1401
8939.57 1405
8940.47 1366
8941.36 1403
8942.25 1291
8943.15 1297
8944.04 1342
8944.93 1357
8945.82 1271
8946.72 1293
8947.61 1337
8948.50 1282
8949.40 1308
8950.29 1242
8951.18 1219
8952.08 1352
8952.97 1344
8953.86 1331
8954.76 1363
8955.65 1354
8956.54 1373
8957.44 1303
8958.33 1322
8959.22 1299
8960.12 1371
8961.01 1344
8961.91 1384
8962.80 1399
8963.69 1292
8964.59 1283
8965.48 1286
8966.37 1350
8967.27 1240
8968.16 1317
8969.06 1417
8969.95 1322
8970.85 1282
8971.74 1393
8972.63 1373
8973.53 1393
8974.42 1352
8975.32 1415
8976.21 1453
8977.11 1457
8978.00 1449
8978.90 1399
8979.79 1319
8980.68 1331
8981.58 1296
8982.47 1300
8983.37 1270
8984.26 1257
8985.16 1294
8986.05 1251
8986.95 1272
8987.84 1297
8988.74 1322
8989.63 1224
8990.53 1234
8991.42 1300
8992.32 1342
8993.22 1339
8994.11 1248
8995.01 1218
8995.90 1307
8996.80 1233
8997.69 1256
8998.59 1209
8999.48 1226
9000.38 1213
9001.28 1257
9002.17 1248
9003.07 1319
9003.96 1305
9004.86 1276
9005.75 1214
9006.65 1261
9007.55 1218
9008.44 1176
9009.34 1260
9010.23 1211
9011.13 1189
9012.03 1170
9012.92 1140
9013.82 1164
9014.72 1219
9015.61 1161
9016.51 1204
9017.41 1223
9018.30 1224
9019.20 1275
9020.10 1160
9020.99 1270
9021.89 1337
9022.79 1291
9023.68 1279
9024.58 1169
9025.48 1213
9026.37 1291
9027.27 1304
9028.17 1301
9029.06 1229
9029.96 1256
9030.86 1265
9031.76 1200
9032.65 1152
9033.55 1172
9034.45 1265
9035.35 1296
9036.24 1237
9037.14 1217
9038.04 1187
9038.94 1221
9039.83 1211
9040.73 1125
9041.63 1197
9042.53 1209
9043.42 1272
9044.32 1329
9045.22 1238
9046.12 1222
9047.02 1214
9047.91 1251
9048.81 1216
9049.71 1145
9050.61 1210
9051.51 1243
9052.41 1224
9053.30 1204
9054.20 1194
9055.10 1231
9056.00 1211
9056.90 1204
9057.80 1243
9058.69 1259
9059.59 1172
9060.49 1176
9061.39 1205
9062.29 1261
9063.19 1282
9064.09 1281
9064.99 1272
9065.88 1234
9066.78 1214
9067.68 1163
9068.58 1219
9069.48 1275
9070.38 1237
9071.28 1216
9072.18 1286
9073.08 1302
9073.98 1285
9074.88 1233
9075.78 1206
9076.68 1233
9077.58 1220
9078.47 1253
9079.37 1249
9080.27 1276
9081.17 1200
9082.07 1183
9082.97 1169
9083.87 1185
9084.77 1211
9085.67 1270
9086.57 1198
9087.47 1256
9088.37 1287
9089.27 1245
9090.17 1251
9091.07 1214
9091.97 1263
9092.87 1213
9093.77 1175
9094.67 1224
9095.58 1283
9096.48 1290
9097.38 1259
9098.28 1280
9099.18 1311
9100.08 1272
9100.98 1236
9101.88 1273
9102.78 1210
9103.68 1299
9104.58 1245
9105.48 1307
9106.38 1300
9107.28 1358
9108.19 1270
9109.09 1345
9109.99 1330
9110.89 1253
9111.79 1187
9112.69 1195
9113.59 1145
9114.49 1101
9115.40 1156
9116.30 1205
9117.20 1254
9118.10 1263
9119.00 1239
9119.90 1209
9120.81 1223
9121.71 1234
9122.61 1300
9123.51 1293
9124.41 1245
9125.31 1176
9126.22 1156
9127.12 1186
9128.02 1152
9128.92 1198
9129.82 1170
9130.73 1157
9131.63 1123
9132.53 1126
9133.43 1102
9134.34 1158
9135.24 1137
9136.14 1160
9137.04 1244
9137.95 1290
9138.85 1279
9139.75 1300
9140.65 1209
9141.56 1132
9142.46 1251
9143.36 1223
9144.26 1148
9145.17 1189
9146.07 1102
9146.97 1120
9147.88 1142
9148.78 1156
9149.68 1146
9150.59 1269
9151.49 1261
9152.39 1143
9153.29 1170
9154.20 1214
9155.10 1176
9156.01 1175
9156.91 1160
9157.81 1148
9158.72 1204
9159.62 1166
9160.52 1151
9161.43 1196
9162.33 1279
9163.23 1276
9164.14 1146
9165.04 1138
9165.95 1119
9166.85 1192
9167.75 1225
9168.66 1210
9169.56 1199
9170.47 1179
9171.37 1167
9172.27 1262
9173.18 1249
9174.08 1092
9174.99 1144
9175.89 1225
9176.80 1199
9177.70 1158
9178.60 1134
9179.51 1177
9180.41 1209
9181.32 1212
9182.22 1178
9183.13 1152
9184.03 1178
9184.94 1203
9185.84 1133
9186.75 1064
9187.65 1193
9188.56 1270
9189.46 1176
9190.37 1137
9191.27 1155
9192.18 1152
9193.08 1161
9193.99 1249
9194.89 1161
9195.80 1148
9196.71 1213
9197.61 1192
9198.52 1187
9199.42 1278
9200.33 1280
9201.23 1220
9202.14 1283
9203.04 1323
9203.95 1281
9204.86 1274
9205.76 1266
9206.67 1292
9207.57 1318
9208.48 1306
9209.39 1371
9210.29 1257
9211.20 1250
9212.10 1313
9213.01 1289
9213.92 1300
9214.82 1253
9215.73 1256
9216.64 1335
9217.54 1246
9218.45 1202
9219.36 1145
9220.26 1220
9221.17 1194
9222.08 1279
9222.98 1214
9223.89 1275
9224.80 1349
9225.70 1182
9226.61 1201
9227.52 1264
9228.42 1233
9229.33 1213
9230.24 1156
9231.14 1263
9232.05 1251
9232.96 1190
9233.87 1173
9234.77 1177
9235.68 1270
9236.59 1340
9237.50 1211
9238.40 1192
9239.31 1189
9240.22 1311
9241.13 1304
9242.03 1225
9242.94 1156
9243.85 1189
9244.76 1190
9245.66 1131
9246.57 1251
9247.48 1177
9248.39 1172
9249.30 1154
9250.20 1185
9251.11 1188
9252.02 1138
9252.93 1196
9253.84 1300
9254.75 1253
9255.65 1237
9256.56 1134
9257.47 1201
9258.38 1110
9259.29 1206
9260.20 1182
9261.10 1173
9262.01 1147
9262.92 1151
9263.83 1162
9264.74 1186
9265.65 1168
9266.56 1122
9267.47 1145
9268.37 1140
9269.28 1180
9270.19 1195
9271.10 1137
9272.01 1187
9272.92 1140
9273.83 1167
9274.74 1154
9275.65 1217
9276.56 1201
9277.47 1114
9278.38 1210
9279.29 1114
9280.20 1085
9281.11 1123
9282.01 1131
9282.92 1180
9283.83 1152
9284.74 1162
9285.65 1145
9286.56 1193
9287.47 1234
9288.38 1263
9289.29 1223
9290.20 1308
9291.11 1304
9292.02 1311
9292.93 1204
9293.84 1139
9294.75 1207
9295.66 1254
9296.57 1197
9297.49 1180
9298.40 1281
9299.31 1252
9300.22 1205
9301.13 1210
9302.04 1173
9302.95 1195
9303.86 1303
9304.77 1295
9305.68 1280
9306.59 1330
9307.50 1318
9308.41 1337
9309.32 1316
9310.24 1322
9311.15 1389
9312.06 1422
9312.97 1341
9313.88 1259
9314.79 1396
9315.70 1453
9316.61 1430
9317.53 1367
9318.44 1364
9319.35 1354
9320.26 1410
9321.17 1374
9322.08 1359
9322.99 1288
9323.91 1256
9324.82 1289
9325.73 1374
9326.64 1382
9327.55 1300
9328.46 1308
9329.38 1378
9330.29 1294
9331.20 1288
9332.11 1273
9333.03 1378
9333.94 1382
9334.85 1304
9335.76 1342
9336.67 1433
9337.59 1346
9338.50 1373
9339.41 1386
9340.32 1351
9341.24 1299
9342.15 1257
9343.06 1294
9343.97 1273
9344.89 1406
9345.80 1331
9346.71 1401
9347.63 1293
9348.54 1293
9349.45 1273
9350.36 1265
9351.28 1309
9352.19 1342
9353.10 1421
9354.02 1369
9354.93 1281
9355.84 1319
9356.76 1318
9357.67 1435
9358.58 1335
9359.50 1375
9360.41 1395
9361.32 1353
9362.24 1413
9363.15 1264
9364.06 1360
9364.98 1328
9365.89 1325
9366.81 1247
9367.72 1344
9368.63 1380
9369.55 1392
9370.46 1398
9371.38 1329
9372.29 1318
9373.20 1341
9374.12 1330
9375.03 1343
9375.95 1353
9376.86 1396
9377.77 1454
9378.69 1401
9379.60 1403
9380.52 1355
9381.43 1462
9382.35 1443
9383.26 1476
9384.18 1454
9385.09 1378
9386.01 1371
9386.92 1413
9387.83 1447
9388.75 1409
9389.66 1391
9390.58 1327
9391.49 1420
9392.41 1438
9393.32 1393
9394.24 1475
9395.16 1516
9396.07 1476
9396.99 1695
9397.90 1593
9398.82 1529
9399.73 1556
9400.65 1624
9401.56 1703
9402.48 1668
9403.39 1572
9404.31 1677
9405.22 1671
9406.14 1602
9407.06 1557
9407.97 1552
9408.89 1635
9409.80 1604
9410.72 1452
9411.64 1503
9412.55 1507
9413.47 1610
9414.38 1542
9415.30 1532
9416.22 1530
9417.13 1471
9418.05 1565
9418.97 1532
9419.88 1514
9420.80 1586
9421.71 1590
9422.63 1509
9423.55 1430
9424.46 1486
9425.38 1564
9426.30 1491
9427.21 1571
9428.13 1621
9429.05 1587
9429.96 1548
9430.88 1603
9431.80 1525
9432.72 1491
9433.63 1573
9434.55 1550
9435.47 1616
9436.38 1510
9437.30 1576
9438.22 1569
9439.14 1596
9440.05 1631
9440.97 1628
9441.89 1645
9442.81 1676
9443.72 1670
9444.64 1576
9445.56 1699
9446.48 1623
9447.39 1661
9448.31 1699
9449.23 1828
9450.15 1680
9451.07 1659
9451.98 1676
9452.90 1605
9453.82 1706
9454.74 1666
9455.66 1715
9456.57 1792
9457.49 1861
9458.41 2005
9459.33 2001
9460.25 2180
9461.16 2378
9462.08 2262
9463.00 2287
9463.92 2307
9464.84 2097
9465.76 1951
9466.68 1877
9467.59 1920
9468.51 1792
9469.43 1748
9470.35 1717
9471.27 1702
9472.19 1637
9473.11 1575
9474.03 1641
9474.95 1624
9475.87 1584
9476.78 1669
9477.70 1624
9478.62 1589
9479.54 1683
9480.46 1591
9481.38 1564
9482.30 1612
9483.22 1671
9484.14 1685
9485.06 1685
9485.98 1628
9486.90 1688
9487.82 1668
9488.74 1683
9489.66 1733
9490.58 1712
9491.50 1764
9492.42 1756
9493.34 1756
9494.26 1730
9495.18 1617
9496.10 1699
9497.02 1596
9497.94 1662
9498.86 1564
9499.78 1576
9500.70 1545
9501.62 1521
9502.54 1597
9503.46 1594
9504.38 1585
9505.30 1611
9506.22 1607
9507.14 1484
9508.06 1573
9508.98 1530
9509.90 1556
9510.82 1531
9511.75 1470
9512.67 1524
9513.59 1576
9514.51 1509
9515.43 1464
9516.35 1575
9517.27 1555
9518.19 1556
9519.11 1519
9520.03 1586
9520.96 1608
9521.88 1565
9522.80 1521
9523.72 1567
9524.64 1607
9525.56 1559
9526.48 1607
9527.41 1538
9528.33 1573
9529.25 1495
9530.17 1629
9531.09 1599
9532.02 1636
9532.94 1605
9533.86 1583
9534.78 1560
9535.70 1599
9536.63 1630
9537.55 1664
9538.47 1741
9539.39 1750
9540.31 1881
9541.24 1780
9542.16 1784
9543.08 1890
9544.00 1807
9544.93 1782
9545.85 1743
9546.77 1743
9547.69 1659
9548.62 1644
9549.54 1567
9550.46 1612
9551.38 1739
9552.31 1536
9553.23 1540
9554.15 1616
9555.08 1642
9556.00 1507
9556.92 1529
9557.84 1531
9558.77 1468
9559.69 1561
9560.61 1621
9561.54 1625
9562.46 1527
9563.38 1518
9564.31 1725
9565.23 1629
9566.15 1556
9567.08 1568
9568.00 1576
9568.93 1653
9569.85 1524
9570.77 1579
9571.70 1550
9572.62 1518
9573.54 1557
9574.47 1504
9575.39 1519
9576.32 1535
9577.24 1465
9578.16 1467
9579.09 1431
9580.01 1469
9580.94 1435
9581.86 1412
9582.78 1483
9583.71 1544
9584.63 1447
9585.56 1502
9586.48 1403
9587.41 1457
9588.33 1487
9589.26 1431
9590.18 1488
9591.11 1461
9592.03 1509
9592.96 1436
9593.88 1479
9594.80 1478
9595.73 1554
9596.65 1527
9597.58 1525
9598.50 1521
9599.43 1494
9600.35 1465
9601.28 1548
9602.21 1500
9603.13 1451
9604.06 1575
9604.98 1525
9605.91 1467
9606.83 1456
9607.76 1528
9608.68 1543
9609.61 1502
9610.53 1593
9611.46 1619
9612.39 1601
9613.31 1609
9614.24 1656
9615.16 1632
9616.09 1607
9617.02 1617
9617.94 1569
9618.87 1615
9619.79 1640
9620.72 1554
9621.65 1498
9622.57 1627
9623.50 1571
9624.42 1630
9625.35 1532
9626.28 1637
9627.20 1644
9628.13 1610
9629.06 1653
9629.98 1715
9630.91 1712
9631.84 1626
9632.76 1657
9633.69 1676
9634.62 1674
9635.54 1670
9636.47 1792
9637.40 1739
9638.32 1798
9639.25 1810
9640.18 1886
9641.11 1892
9642.03 1847
9642.96 1875
9643.89 1988
9644.81 1922
9645.74 1904
9646.67 2044
9647.60 1936
9648.52 1898
9649.45 1852
9650.38 1916
9651.31 1940
9652.23 2042
9653.16 2046
9654.09 1984
9655.02 2100
9655.95 2097
9656.87 2228
9657.80 2243
9658.73 2151
9659.66 2150
9660.58 2157
9661.51 2011
9662.44 1949
9663.37 1927
9664.30 1991
9665.23 1972
9666.15 1923
9667.08 1893
9668.01 1911
9668.94 1846
9669.87 1854
9670.80 1912
9671.73 1855
9672.65 1889
9673.58 1960
9674.51 1958
9675.44 2012
9676.37 1906
9677.30 1895
9678.23 1887
9679.16 1761
9680.08 1795
9681.01 1900
9681.94 1840
9682.87 1954
9683.80 1895
9684.73 1975
9685.66 1976
9686.59 2048
9687.52 1993
9688.45 2047
9689.38 1915
9690.31 2006
9691.24 1983
9692.17 1985
9693.09 2046
9694.02 1955
9694.95 1878
9695.88 1891
9696.81 1920
9697.74 1941
9698.67 2017
9699.60 2022
9700.53 1941
9701.46 1925
9702.39 1994
9703.32 1940
9704.25 1996
9705.18 2039
9706.11 2157
9707.04 2082
9707.97 2147
9708.91 2168
9709.84 2053
9710.77 2122
9711.70 1974
9712.63 1992
9713.56 1890
9714.49 1888
9715.42 1882
9716.35 1821
9717.28 1804
9718.21 1829
9719.14 1801
9720.07 1798
9721.00 1887
9721.93 1893
9722.87 1915
9723.80 1912
9724.73 1825
9725.66 1839
9726.59 1739
9727.52 1707
9728.45 1726
9729.38 1691
9730.32 1736
9731.25 1653
9732.18 1708
9733.11 1740
9734.04 1739
9734.97 1759
9735.91 1873
9736.84 1815
9737.77 1766
9738.70 1705
9739.63 1849
9740.56 1781
9741.50 1710
9742.43 1578
9743.36 1647
9744.29 1601
9745.22 1727
9746.16 1763
9747.09 1770
9748.02 1783
9748.95 1769
9749.89 1727
9750.82 1771
9751.75 1751
9752.68 1735
9753.62 1794
9754.55 1708
9755.48 1722
9756.41 1722
9757.35 1763
9758.28 1654
9759.21 1707
9760.14 1732
9761.08 1703
9762.01 1663
9762.94 1710
9763.88 1705
9764.81 1824
9765.74 1770
9766.68 1739
9767.61 1695
9768.54 1649
9769.48 1783
9770.41 1728
9771.34 1740
9772.28 1655
9773.21 1734
9774.14 1710
9775.08 1760
9776.01 1829
9776.94 1863
9777.88 1717
9778.81 1761
9779.74 1707
9780.68 1775
9781.61 1850
9782.55 1871
9783.48 1774
9784.41 1824
9785.35 1831
9786.28 1873
9787.22 1823
9788.15 1832
9789.08 1954
9790.02 2027
9790.95 1907
9791.89 1903
9792.82 1843
9793.76 1805
9794.69 1765
9795.63 1849
9796.56 1796
9797.49 1810
9798.43 1716
9799.36 1761
9800.30 1697
9801.23 1691
9802.17 1647
9803.10 1815
9804.04 1809
9804.97 1796
9805.91 1717
9806.84 1860
9807.78 1804
9808.71 1760
9809.65 1731
9810.58 1745
9811.52 1717
9812.45 1729
9813.39 1678
9814.33 1559
9815.26 1646
9816.20 1688
9817.13 1619
9818.07 1636
9819.00 1603
9819.94 1578
9820.87 1573
9821.81 1585
9822.75 1567
9823.68 1634
9824.62 1671
9825.55 1622
9826.49 1561
9827.43 1626
9828.36 1557
9829.30 1577
9830.23 1558
9831.17 1590
9832.11 1619
9833.04 1593
9833.98 1559
9834.92 1505
9835.85 1542
9836.79 1495
9837.73 1657
9838.66 1597
9839.60 1531
9840.54 1597
9841.47 1645
9842.41 1645
9843.35 1566
9844.28 1553
9845.22 1568
9846.16 1561
9847.09 1544
9848.03 1539
9848.97 1604
9849.90 1597
9850.84 1619
9851.78 1576
9852.72 1519
9853.65 1590
9854.59 1602
9855.53 1562
9856.47 1591
9857.40 1664
9858.34 1697
9859.28 1712
9860.22 1600
9861.15 1616
9862.09 1625
9863.03 1643
9863.97 1661
9864.90 1591
9865.84 1706
9866.78 1656
9867.72 1696
9868.66 1537
9869.59 1623
9870.53 1593
9871.47 1648
9872.41 1681
9873.35 1634
9874.29 1640
9875.22 1697
9876.16 1683
9877.10 1652
9878.04 1702
9878.98 1685
9879.92 1685
9880.85 1646
9881.79 1651
9882.73 1657
9883.67 1634
9884.61 1775
9885.55 1752
9886.49 1675
9887.43 1640
9888.37 1655
9889.30 1718
9890.24 1688
9891.18 1631
9892.12 1724
9893.06 1645
9894.00 1690
9894.94 1696
9895.88 1619
9896.82 1626
9897.76 1683
9898.70 1683
9899.64 1622
9900.58 1672
9901.52 1732
9902.45 1672
9903.39 1732
9904.33 1632
9905.27 1647
9906.21 1700
9907.15 1652
9908.09 1733
9909.03 1658
9909.97 1726
9910.91 1688
9911.85 1731
9912.79 1720
9913.73 1708
9914.67 1773
9915.61 1660
9916.55 1774
9917.49 1811
9918.44 1853
9919.38 1881
9920.32 1815
9921.26 1791
9922.20 1757
9923.14 1826
9924.08 1806
9925.02 1717
9925.96 1800
9926.90 1744
9927.84 1822
9928.78 1713
9929.72 1867
9930.66 2098
9931.61 2188
9932.55 2405
9933.49 2756
9934.43 3049
9935.37 3153
9936.31 3267
9937.25 3145
9938.19 2944
9939.14 2674
9940.08 2564
9941.02 2394
9941.96 2217
9942.90 2046
9943.84 2007
9944.78 1936
9945.73 1871
9946.67 1894
9947.61 1893
9948.55 2004
9949.49 1924
9950.44 2015
9951.38 2052
9952.32 2098
9953.26 2042
9954.20 1992
9955.15 1984
9956.09 1942
9957.03 1800
9957.97 1843
9958.91 1747
9959.86 1795
9960.80 1673
9961.74 1720
9962.68 1640
9963.63 1707
9964.57 1668
9965.51 1736
9966.45 1756
9967.40 1643
9968.34 1681
9969.28 1634
9970.23 1546
9971.17 1579
9972.11 1625
9973.05 1660
9974.00 1604
9974.94 1638
9975.88 1656
9976.83 1652
9977.77 1608
9978.71 1623
9979.66 1648
9980.60 1633
9981.54 1591
9982.49 1601
9983.43 1554
9984.37 1548
9985.32 1578
9986.26 1547
9987.20 1551
9988.15 1590
9989.09 1529
9990.04 1584
9990.98 1550
9991.92 1558
9992.87 1571
9993.81 1583
9994.76 1531
9995.70 1463
9996.64 1409
9997.59 1454
9998.53 1445
9999.48 1458
10000.42 1493
10001.36 1609
10002.31 1593
10003.25 1597
10004.20 1591
10005.14 1575
10006.09 1498
10007.03 1523
10007.98 1527
10008.92 1611
10009.87 1611
10010.81 1498
10011.76 1550
10012.70 1562
10013.64 1495
10014.59 1600
10015.53 1546
10016.48 1522
10017.43 1551
10018.37 1551
10019.32 1435
10020.26 1435
10021.21 1486
10022.15 1521
10023.10 1438
10024.04 1564
10024.99 1577
10025.93 1599
10026.88 1574
10027.82 1556
10028.77 1517
10029.72 1451
10030.66 1506
10031.61 1426
10032.55 1471
10033.50 1415
10034.44 1475
10035.39 1489
10036.34 1507
10037.28 1426
10038.23 1413
10039.17 1444
10040.12 1453
10041.07 1473
10042.01 1421
10042.96 1430
10043.91 1525
10044.85 1361
10045.80 1439
10046.74 1443
10047.69 1419
10048.64 1332
10049.58 1374
10050.53 1327
10051.48 1308
10052.42 1317
10053.37 1312
10054.32 1314
10055.27 1301
10056.21 1346
10057.16 1326
10058.11 1237
10059.05 1302
10060.00 1376
10060.95 1409
10061.89 1423
10062.84 1358
10063.79 1457
10064.74 1449
10065.68 1322
10066.63 1306
10067.58 1408
10068.53 1373
10069.47 1292
10070.42 1276
10071.37 1261
10072.32 1197
10073.26 1331
10074.21 1361
10075.16 1261
10076.11 1313
10077.06 1307
10078.00 1375
10078.95 1313
10079.90 1246
10080.85 1243
10081.80 1241
10082.74 1249
10083.69 1262
10084.64 1248
10085.59 1130
10086.54 1317
10087.49 1303
10088.43 1297
10089.38 1321
10090.33 1294
10091.28 1257
10092.23 1244
10093.18 1253
10094.13 1336
10095.07 1289
10096.02 1299
10096.97 1288
10097.92 1247
10098.87 1241
10099.82 1243
10100.77 1296
10101.72 1239
10102.67 1238
10103.61 1262
10104.56 1367
10105.51 1220
10106.46 1168
10107.41 1137
10108.36 1220
10109.31 1254
10110.26 1206
10111.21 1212
10112.16 1233
10113.11 1251
10114.06 1169
10115.01 1225
10115.96 1157
10116.91 1239
10117.86 1245
10118.81 1180
10119.76 1182
10120.71 1201
10121.66 1175
10122.61 1128
10123.56 1222
10124.51 1213
10125.46 1267
10126.41 1173
10127.36 1198
10128.31 1140
10129.26 1156
10130.21 1178
10131.16 1189
10132.11 1154
10133.06 1109
10134.01 1172
10134.96 1197
10135.91 1240
10136.86 1138
10137.81 1096
10138.76 1182
10139.72 1266
10140.67 1241
10141.62 1240
10142.57 1231
10143.52 1175
10144.47 1141
10145.42 1223
10146.37 1174
10147.32 1176
10148.28 1205
10149.23 1218
10150.18 1185
10151.13 1235
10152.08 1120
10153.03 1152
10153.98 1169
10154.94 1161
10155.89 1156
10156.84 1150
10157.79 1221
10158.74 1245
10159.69 1142
10160.65 1137
10161.60 1236
10162.55 1204
10163.50 1133
10164.45 1175
10165.41 1176
10166.36 1138
10167.31 1137
10168.26 1193
10169.21 1209
10170.17 1236
10171.12 1249
10172.07 1193
10173.02 1266
10173.98 1190
10174.93 1239
10175.88 1283
10176.83 1214
10177.79 1222
10178.74 1172
10179.69 1290
10180.64 1211
10181.60 1285
10182.55 1196
10183.50 1232
10184.46 1201
10185.41 1309
10186.36 1344
10187.32 1339
10188.27 1310
10189.22 1354
10190.18 1357
10191.13 1328
10192.08 1286
10193.03 1268
10193.99 1272
10194.94 1295
10195.90 1396
10196.85 1337
10197.80 1322
10198.76 1308
10199.71 1385
10200.66 1376
10201.62 1335
10202.57 1426
10203.52 1416
10204.48 1463
10205.43 1394
10206.39 1410
10207.34 1446
10208.29 1445
10209.25 1431
10210.20 1510
10211.16 1525
10212.11 1464
10213.07 1554
10214.02 1519
10214.97 1545
10215.93 1535
10216.88 1564
10217.84 1549
10218.79 1528
10219.75 1451
10220.70 1384
10221.66 1481
10222.61 1515
10223.57 1550
10224.52 1338
10225.48 1320
10226.43 1462
10227.39 1404
10228.34 1339
10229.30 1365
10230.25 1403
10231.21 1465
10232.16 1417
10233.12 1374
10234.07 1427
10235.03 1507
10235.98 1414
10236.94 1462
10237.89 1406
10238.85 1494
10239.80 1496
10240.76 1397
10241.72 1542
10242.67 1593
10243.63 1595
10244.58 1547
10245.54 1526
10246.49 1485
10247.45 1561
10248.41 1527
10249.36 1542
10250.32 1433
10251.27 1428
10252.23 1353
10253.19 1354
10254.14 1294
10255.10 1267
10256.06 1348
10257.01 1334
10257.97 1366
10258.92 1471
10259.88 1389
10260.84 1437
10261.79 1328
10262.75 1282
10263.71 1283
10264.66 1271
10265.62 1350
10266.58 1372
10267.53 1257
10268.49 1177
10269.45 1263
10270.41 1198
10271.36 1152
10272.32 1262
10273.28 1203
10274.23 1177
10275.19 1209
10276.15 1216
10277.11 1237
10278.06 1232
10279.02 1239
10279.98 1287
10280.94 1253
10281.89 1166
10282.85 1227
10283.81 1171
10284.77 1197
10285.72 1160
10286.68 1189
10287.64 1153
10288.60 1147
10289.55 1136
10290.51 1144
10291.47 1139
10292.43 1172
10293.39 1072
10294.34 1065
10295.30 1136
10296.26 1109
10297.22 1118
10298.18 1156
10299.14 1155
10300.09 1131
10301.05 1197
10302.01 1236
10302.97 1157
10303.93 1142
10304.89 1149
10305.85 1137
10306.80 1125
10307.76 1190
10308.72 1121
10309.68 1151
10310.64 1120
10311.60 1179
10312.56 1127
10313.52 1112
10314.47 1164
10315.43 1162
10316.39 1106
10317.35 1153
10318.31 1225
10319.27 1136
10320.23 1193
10321.19 1139
10322.15 1096
10323.11 1192
10324.07 1131
10325.03 1098
10325.99 1122
10326.95 1106
10327.91 1130
10328.87 1051
10329.83 1172
10330.79 1184
10331.75 1096
10332.71 1125
10333.67 1125
10334.63 1096
10335.59 1136
10336.55 1118
10337.51 1078
10338.47 1040
10339.43 1075
10340.39 1034
10341.35 1122
10342.31 1068
10343.27 1110
10344.23 1124
10345.19 1097
10346.15 1115
10347.11 1091
10348.07 1054
10349.03 1152
10349.99 1039
10350.95 1050
10351.91 1015
10352.87 1096
10353.83 1081
10354.79 1049
10355.76 1154
10356.72 1073
10357.68 1100
10358.64 1028
10359.60 1092
10360.56 1024
10361.52 1094
10362.48 1119
10363.45 1152
10364.41 1099
10365.37 1111
10366.33 1141
10367.29 1121
10368.25 1022
10369.21 1005
10370.18 988
10371.14 1082
10372.10 1102
10373.06 1062
10374.02 958
10374.98 1059
10375.95 1055
10376.91 1026
10377.87 1065
10378.83 1094
10379.79 1007
10380.76 1056
10381.72 1017
10382.68 1047
10383.64 1052
10384.61 1086
10385.57 1078
10386.53 1054
10387.49 997
10388.46 1017
10389.42 1053
10390.38 1084
10391.34 1026
10392.31 1070
10393.27 1005
10394.23 1026
10395.19 1005
10396.16 1053
10397.12 1054
10398.08 1091
10399.05 1067
10400.01 1031
10400.97 1006
10401.93 1052
10402.90 1044
10403.86 1120
10404.82 1073
10405.79 963
10406.75 1055
10407.71 1046
10408.68 1048
10409.64 1059
10410.60 1102
10411.57 1062
10412.53 1124
10413.50 1120
10414.46 1067
10415.42 1084
10416.39 1125
10417.35 1099
10418.31 1096
10419.28 1093
10420.24 1132
10421.21 1118
10422.17 1142
10423.13 1229
10424.10 1290
10425.06 1297
10426.03 1329
10426.99 1431
10427.96 1398
10428.92 1505
10429.88 1482
10430.85 1419
10431.81 1329
10432.78 1308
10433.74 1276
10434.71 1198
10435.67 1138
10436.64 1132
10437.60 1071
10438.57 1034
10439.53 1030
10440.50 1016
10441.46 1034
10442.43 1124
10443.39 1067
10444.36 1002
10445.32 1009
10446.29 1030
10447.25 1032
10448.22 1031
10449.18 988
10450.15 976
10451.11 1022
10452.08 998
10453.04 1021
10454.01 1026
10454.97 1013
10455.94 1009
10456.91 1061
10457.87 1015
10458.84 1003
10459.80 964
10460.77 1000
10461.73 1045
10462.70 1028
10463.67 1155
10464.63 1026
10465.60 1032
10466.56 971
10467.53 1032
10468.50 1037
10469.46 1047
10470.43 1060
10471.40 986
10472.36 914
10473.33 954
10474.30 959
10475.26 984
10476.23 998
10477.19 961
10478.16 962
10479.13 972
10480.09 940
10481.06 1030
10482.03 984
10483.00 950
10483.96 955
10484.93 1049
10485.90 993
10486.86 1008
10487.83 997
10488.80 985
10489.76 951
10490.73 999
10491.70 1031
10492.67 1087
10493.63 1000
10494.60 1025
10495.57 1078
10496.54 1073
10497.50 1048
10498.47 1054
10499.44 1028
10500.41 1107
10501.37 1054
10502.34 1024
10503.31 1070
10504.28 1013
10505.25 989
10506.21 1008
10507.18 1018
10508.15 1041
10509.12 976
10510.09 915
10511.05 1038
10512.02 1024
10512.99 1011
10513.96 1024
10514.93 1034
10515.90 1068
10516.86 1038
10517.83 1035
10518.80 991
10519.77 990
10520.74 932
10521.71 997
10522.68 1054
10523.64 993
10524.61 915
10525.58 997
10526.55 1024
10527.52 1030
10528.49 936
10529.46 996
10530.43 997
10531.40 1001
10532.36 932
10533.33 907
10534.30 934
10535.27 1058
10536.24 1023
10537.21 1013
10538.18 992
10539.15 904
10540.12 1012
10541.09 1000
10542.06 945
10543.03 952
10544.00 979
10544.97 1022
10545.94 976
10546.91 1025
10547.88 1044
10548.85 981
10549.82 990
10550.79 1019
10551.76 1032
10552.73 1023
10553.70 969
10554.67 978
10555.64 1032
10556.61 1085
10557.58 933
10558.55 949
10559.52 945
10560.49 923
10561.46 1012
10562.43 1020
10563.40 1001
10564.37 1087
10565.34 1128
10566.31 1119
10567.28 1120
10568.25 1136
10569.23 1122
10570.20 1127
10571.17 1110
10572.14 1198
10573.11 1124
10574.08 1092
10575.05 1040
10576.02 977
10576.99 991
10577.96 994
10578.94 1000
10579.91 1017
10580.88 989
10581.85 959
10582.82 968
10583.79 996
10584.76 1012
10585.74 1088
10586.71 998
10587.68 970
10588.65 1006
10589.62 1046
10590.60 1074
10591.57 1008
10592.54 971
10593.51 1048
10594.48 1046
10595.45 1008
10596.43 957
10597.40 1031
10598.37 1001
10599.34 989
10600.32 1052
10601.29 1026
10602.26 1034
10603.23 1003
10604.21 1025
10605.18 1028
10606.15 1076
10607.12 1028
10608.10 1043
10609.07 966
10610.04 971
10611.01 1021
10611.99 980
10612.96 980
10613.93 955
10614.91 965
10615.88 973
10616.85 1009
10617.82 1033
10618.80 1055
10619.77 984
10620.74 946
10621.72 993
10622.69 1010
10623.66 1001
10624.64 1007
10625.61 1017
10626.58 1025
10627.56 1014
10628.53 1000
10629.51 1015
10630.48 1013
10631.45 979
10632.43 1109
10633.40 1076
10634.37 1057
10635.35 1077
10636.32 987
10637.30 1004
10638.27 1018
10639.24 1037
10640.22 1111
10641.19 1111
10642.17 1043
10643.14 1028
10644.11 1096
10645.09 1125
10646.06 1193
10647.04 1112
10648.01 1139
10648.99 1226
10649.96 1149
10650.94 1138
10651.91 1089
10652.89 1109
10653.86 1009
10654.83 971
10655.81 980
10656.78 1003
10657.76 1073
10658.73 1041
10659.71 1049
10660.68 999
10661.66 942
10662.63 955
10663.61 994
10664.59 1035
10665.56 1013
10666.54 1028
10667.51 954
10668.49 981
10669.46 988
10670.44 940
10671.41 1011
10672.39 1110
10673.36 1000
10674.34 963
10675.32 990
10676.29 983
10677.27 1025
10678.24 992
10679.22 968
10680.19 983
10681.17 1013
10682.15 993
10683.12 1023
10684.10 1012
10685.08 975
10686.05 1010
10687.03 999
10688.00 1067
10688.98 978
10689.96 934
10690.93 993
10691.91 963
10692.89 887
10693.86 964
10694.84 977
10695.82 950
10696.79 996
10697.77 926
10698.75 906
10699.72 879
10700.70 946
10701.68 954
10702.65 963
10703.63 928
10704.61 981
10705.59 998
10706.56 934
10707.54 928
10708.52 929
10709.49 899
10710.47 945
10711.45 898
10712.43 943
10713.40 946
10714.38 921
10715.36 970
10716.34 969
10717.31 894
10718.29 860
10719.27 922
10720.25 945
10721.22 935
10722.20 881
10723.18 879
10724.16 922
10725.14 920
10726.11 886
10727.09 908
10728.07 871
10729.05 894
10730.03 909
10731.01 914
10731.98 895
10732.96 895
10733.94 918
10734.92 847
10735.90 965
10736.88 900
10737.85 895
10738.83 916
10739.81 884
10740.79 908
10741.77 863
10742.75 901
10743.73 997
10744.71 938
10745.69 932
10746.66 958
10747.64 969
10748.62 904
10749.60 870
10750.58 901
10751.56 913
10752.54 907
10753.52 893
10754.50 938
10755.48 912
10756.46 914
10757.44 909
10758.42 852
10759.39 855
10760.37 843
10761.35 896
10762.33 864
10763.31 912
10764.29 875
10765.27 947
10766.25 920
10767.23 940
10768.21 976
10769.19 902
10770.17 936
10771.15 890
10772.13 873
10773.11 862
10774.09 906
10775.07 843
10776.05 921
10777.03 862
10778.02 889
10779.00 918
10779.98 871
10780.96 954
10781.94 957
10782.92 920
10783.90 908
10784.88 888
10785.86 923
10786.84 867
10787.82 953
10788.80 979
10789.78 1009
10790.76 978
10791.75 962
10792.73 911
10793.71 909
10794.69 927
10795.67 929
10796.65 925
10797.63 991
10798.61 855
10799.60 921
10800.58 909
10801.56 943
10802.54 942
10803.52 915
10804.50 959
10805.49 952
10806.47 969
10807.45 910
10808.43 913
10809.41 938
10810.39 928
10811.38 1002
10812.36 951
10813.34 909
10814.32 948
10815.30 936
10816.29 890
10817.27 951
10818.25 934
10819.23 953
10820.22 947
10821.20 890
10822.18 966
10823.16 966
10824.15 947
10825.13 924
10826.11 937
10827.09 968
10828.08 1002
10829.06 980
10830.04 923
10831.02 959
10832.01 952
10832.99 957
10833.97 896
10834.96 939
10835.94 978
10836.92 951
10837.91 1005
10838.89 1039
10839.87 929
10840.85 951
10841.84 942
10842.82 1024
10843.81 987
10844.79 943
10845.77 997
10846.76 952
10847.74 1008
10848.72 1053
10849.71 1032
10850.69 1018
10851.67 1048
10852.66 983
10853.64 964
10854.63 984
10855.61 1036
10856.59 1042
10857.58 1021
10858.56 1051
10859.55 1135
10860.53 1079
10861.51 1065
10862.50 1028
10863.48 966
10864.47 1005
10865.45 1090
10866.44 998
10867.42 1048
10868.41 984
10869.39 1061
10870.37 1134
10871.36 1094
10872.34 1145
10873.33 1136
10874.31 1120
10875.30 1105
10876.28 1042
10877.27 1011
10878.25 1055
10879.24 1123
10880.22 1077
10881.21 1061
10882.19 1101
10883.18 1150
10884.16 1167
10885.15 1115
10886.13 1056
10887.12 1068
10888.11 1100
10889.09 1087
10890.08 1050
10891.06 1151
10892.05 1238
10893.03 1172
10894.02 1100
10895.00 1238
10895.99 1274
10896.98 1177
10897.96 1119
10898.95 1118
10899.93 1146
10900.92 1163
10901.91 1140
10902.89 1259
10903.88 1234
10904.86 1207
10905.85 1100
10906.84 1289
10907.82 1301
10908.81 1217
10909.80 1231
10910.78 1203
10911.77 1224
10912.76 1261
10913.74 1288
10914.73 1224
10915.72 1304
10916.70 1246
10917.69 1280
10918.68 1289
10919.66 1218
10920.65 1249
10921.64 1379
10922.62 1358
10923.61 1359
10924.60 1328
10925.58 1299
10926.57 1325
10927.56 1359
10928.55 1350
10929.53 1374
10930.52 1375
10931.51 1359
10932.50 1338
10933.48 1402
10934.47 1406
10935.46 1429
10936.45 1473
10937.43 1401
10938.42 1399
10939.41 1423
10940.40 1478
10941.38 1387
10942.37 1452
10943.36 1428
10944.35 1392
10945.34 1485
10946.32 1466
10947.31 1450
10948.30 1499
10949.29 1481
10950.28 1493
10951.27 1558
10952.25 1473
10953.24 1521
10954.23 1574
10955.22 1576
10956.21 1575
10957.20 1640
10958.18 1514
10959.17 1559
10960.16 1697
10961.15 1748
10962.14 1794
10963.13 1707
10964.12 1764
10965.11 1838
10966.10 1824
10967.08 1968
10968.07 1954
10969.06 1967
10970.05 2026
10971.04 1946
10972.03 1871
10973.02 1809
10974.01 1845
10975.00 1882
10975.99 1741
10976.98 1659
10977.97 1690
10978.96 1689
10979.95 1664
10980.94 1643
10981.92 1586
10982.91 1665
10983.90 1724
10984.89 1794
10985.88 1700
10986.87 1726
10987.86 1735
10988.85 1748
10989.84 1758
10990.83 1751
10991.82 1709
10992.81 1716
10993.80 1743
10994.79 1759
10995.78 1730
10996.78 1713
10997.77 1772
10998.76 1692
10999.75 1727
11000.74 1716
11001.73 1853
11002.72 1866
11003.71 1966
11004.70 1995
11005.69 2133
11006.68 2193
11007.67 2183
11008.66 2350
11009.65 2415
11010.64 2510
11011.64 2339
11012.63 2132
11013.62 2109
11014.61 2026
11015.60 1907
11016.59 1779
11017.58 1786
11018.57 1738
11019.57 1738
11020.56 1706
11021.55 1636
11022.54 1657
11023.53 1722
11024.52 1645
11025.51 1745
11026.51 1681
11027.50 1627
11028.49 1657
11029.48 1570
11030.47 1555
11031.47 1565
11032.46 1582
11033.45 1578
11034.44 1525
11035.43 1471
11036.43 1452
11037.42 1549
11038.41 1476
11039.40 1440
11040.39 1481
11041.39 1530
11042.38 1482
11043.37 1447
11044.36 1465
11045.36 1430
11046.35 1487
11047.34 1420
11048.34 1452
11049.33 1457
11050.32 1389
11051.31 1325
11052.31 1382
11053.30 1305
11054.29 1343
11055.29 1358
11056.28 1340
11057.27 1329
11058.26 1370
11059.26 1275
11060.25 1319
11061.24 1385
11062.24 1327
11063.23 1257
11064.22 1306
11065.22 1325
11066.21 1361
11067.20 1333
11068.20 1276
11069.19 1237
11070.19 1287
11071.18 1285
11072.17 1290
11073.17 1225
11074.16 1266
11075.15 1298
11076.15 1373
11077.14 1405
11078.14 1299
11079.13 1299
11080.12 1323
11081.12 1270
11082.11 1258
11083.11 1274
11084.10 1319
11085.10 1334
11086.09 1300
11087.08 1268
11088.08 1306
11089.07 1311
11090.07 1334
11091.06 1221
11092.06 1237
11093.05 1331
11094.05 1248
11095.04 1298
11096.04 1254
11097.03 1216
11098.03 1164
11099.02 1237
11100.02 1283
11101.01 1232
11102.01 1208
11103.00 1209
11104.00 1205
11104.99 1166
11105.99 1181
11106.98 1213
11107.98 1244
11108.97 1300
11109.97 1287
11110.96 1172
11111.96 1237
11112.95 1250
11113.95 1244
11114.95 1187
11115.94 1193
11116.94 1198
11117.93 1193
11118.93 1233
11119.93 1248
11120.92 1173
11121.92 1208
11122.91 1268
11123.91 1165
11124.91 1163
11125.90 1222
11126.90 1267
11127.89 1232
11128.89 1149
11129.89 1145
11130.88 1219
11131.88 1197
11132.88 1248
11133.87 1291
11134.87 1249
11135.87 1246
11136.86 1273
11137.86 1303
11138.86 1264
11139.85 1228
11140.85 1253
11141.85 1270
11142.84 1220
11143.84 1144
11144.84 1170
11145.83 1197
11146.83 1231
11147.83 1158
11148.83 1215
11149.82 1197
11150.82 1231
11151.82 1167
11152.82 1155
11153.81 1187
11154.81 1178
11155.81 1119
11156.80 1157
11157.80 1168
11158.80 1218
11159.80 1142
11160.80 1200
11161.79 1194
11162.79 1129
11163.79 1112
11164.79 1082
11165.78 1127
11166.78 1039
11167.78 1121
11168.78 1175
11169.78 1168
11170.78 1188
11171.77 1089
11172.77 1053
11173.77 1094
11174.77 1119
11175.77 1187
11176.77 1156
11177.76 1169
11178.76 1051
11179.76 1133
11180.76 1115
11181.76 1125
11182.76 1065
11183.76 1074
11184.75 1153
11185.75 1103
11186.75 1040
11187.75 1057
11188.75 1132
11189.75 1116
11190.75 1139
11191.75 1048
11192.75 1102
11193.75 1110
11194.75 1040
11195.74 1040
11196.74 1110
11197.74 1114
11198.74 1078
11199.74 1108
11200.74 1038
11201.74 989
11202.74 1082
11203.74 1111
11204.74 998
11205.74 1053
11206.74 1024
11207.74 1112
11208.74 1109
11209.74 1147
11210.74 1090
11211.74 1043
11212.74 1052
11213.74 1099
11214.74 1033
11215.74 1051
11216.74 1139
11217.74 1102
11218.74 1093
11219.74 1062
11220.74 1138
11221.74 1081
11222.74 1073
11223.74 1110
11224.74 1009
11225.74 1018
11226.74 1059
11227.75 1083
11228.75 1037
11229.75 972
11230.75 1065
11231.75 1102
11232.75 1021
11233.75 983
11234.75 1041
11235.75 1039
11236.75 939
11237.76 985
11238.76 1007
11239.76 1048
11240.76 1048
11241.76 1002
11242.76 981
11243.76 1034
11244.76 1079
11245.77 1073
11246.77 1093
11247.77 962
11248.77 939
11249.77 1056
11250.77 1110
11251.78 1086
11252.78 999
11253.78 1037
11254.78 1023
11255.78 1013
11256.79 1042
11257.79 1133
11258.79 1019
11259.79 998
11260.79 1009
11261.80 954
11262.80 950
11263.80 988
11264.80 983
11265.81 944
11266.81 1016
11267.81 1099
11268.81 1008
11269.82 1003
11270.82 973
11271.82 1090
11272.82 1072
11273.83 1031
11274.83 1021
11275.83 1012
11276.84 1064
11277.84 1046
11278.84 1044
11279.85 1025
11280.85 1046
11281.85 1044
11282.85 1157
11283.86 1081
11284.86 1092
11285.86 1118
11286.87 1141
11287.87 1111
11288.87 1070
11289.88 1084
11290.88 1079
11291.89 1125
11292.89 1113
11293.89 1040
11294.90 1015
11295.90 1022
11296.90 1018
11297.91 987
11298.91 1002
11299.92 1022
11300.92 1023
11301.92 1020
11302.93 1003
11303.93 993
11304.94 979
11305.94 986
11306.94 1034
11307.95 1050
11308.95 1004
11309.96 1035
11310.96 999
11311.97 938
11312.97 1086
11313.98 977
11314.98 1038
11315.98 1023
11316.99 985
11317.99 1008
11319.00 1053
11320.00 995
11321.01 1031
11322.01 1025
11323.02 1023
11324.02 1017
11325.03 1010
11326.03 1046
11327.04 1021
11328.04 1021
11329.05 981
11330.05 922
11331.06 966
11332.07 1001
11333.07 937
11334.08 989
11335.08 935
11336.09 871
11337.09 906
11338.10 955
11339.10 976
11340.11 930
11341.12 892
11342.12 894
11343.13 921
11344.13 896
11345.14 936
11346.15 934
11347.15 929
11348.16 927
11349.16 973
11350.17 1016
11351.18 989
11352.18 877
11353.19 931
11354.20 926
11355.20 889
11356.21 968
11357.21 981
11358.22 940
11359.23 869
11360.23 872
11361.24 951
11362.25 917
11363.25 794
11364.26 873
11365.27 935
11366.28 869
11367.28 920
11368.29 918
11369.30 945
11370.30 947
11371.31 911
11372.32 906
11373.32 943
11374.33 925
11375.34 936
11376.35 928
11377.35 909
11378.36 891
11379.37 937
11380.38 884
11381.38 872
11382.39 892
11383.40 839
11384.41 842
11385.41 845
11386.42 873
11387.43 912
11388.44 875
11389.45 821
11390.45 866
11391.46 901
11392.47 843
11393.48 843
11394.49 894
11395.49 922
11396.50 951
11397.51 937
11398.52 880
11399.53 904
11400.54 912
11401.55 880
11402.55 850
11403.56 861
11404.57 864
11405.58 894
11406.59 834
11407.60 884
11408.61 794
11409.61 888
11410.62 864
11411.63 824
11412.64 853
11413.65 869
11414.66 877
11415.67 852
11416.68 865
11417.69 868
11418.70 867
11419.71 866
11420.71 899
11421.72 868
11422.73 823
11423.74 849
11424.75 924
11425.76 873
11426.77 861
11427.78 861
11428.79 920
11429.80 905
11430.81 828
11431.82 871
11432.83 839
11433.84 843
11434.85 909
11435.86 880
11436.87 837
11437.88 859
11438.89 842
11439.90 862
11440.91 816
11441.92 802
11442.93 857
11443.94 949
11444.95 935
11445.96 860
11446.97 803
11447.98 891
11448.99 930
11450.00 855
11451.01 929
11452.03 950
11453.04 888
11454.05 910
11455.06 891
11456.07 790
11457.08 810
11458.09 831
11459.10 867
11460.11 873
11461.12 866
11462.14 816
11463.15 960
11464.16 934
11465.17 901
11466.18 907
11467.19 900
11468.20 950
11469.21 900
11470.23 899
11471.24 881
11472.25 911
11473.26 877
11474.27 886
11475.28 859
11476.30 901
11477.31 878
11478.32 842
11479.33 871
11480.34 898
11481.36 925
11482.37 934
11483.38 871
11484.39 934
11485.40 883
11486.42 861
11487.43 894
11488.44 866
11489.45 920
11490.47 929
11491.48 920
11492.49 932
11493.50 920
11494.52 920
11495.53 902
11496.54 918
11497.55 917
11498.57 873
11499.58 894
11500.59 903
11501.61 928
11502.62 888
11503.63 850
11504.64 902
11505.66 891
11506.67 977
11507.68 926
11508.70 970
11509.71 911
11510.72 912
11511.74 913
11512.75 913
11513.76 900
11514.78 919
11515.79 933
11516.80 903
11517.82 907
11518.83 911
11519.84 950
11520.86 942
11521.87 940
11522.89 976
11523.90 870
11524.91 862
11525.93 906
11526.94 941
11527.96 918
11528.97 952
11529.98 949
11531.00 922
11532.01 946
11533.03 938
11534.04 930
11535.06 950
11536.07 966
11537.08 956
11538.10 995
11539.11 927
11540.13 911
11541.14 921
11542.16 896
11543.17 960
11544.19 963
11545.20 982
11546.22 933
11547.23 976
11548.25 994
11549.26 1027
11550.28 1021
11551.29 985
11552.31 991
11553.32 1033
11554.34 1056
11555.35 1055
11556.37 996
11557.38 980
11558.40 949
11559.41 990
11560.43 1034
11561.45 1030
11562.46 1020
11563.48 1070
11564.49 1034
11565.51 1061
11566.52 1077
11567.54 1039
11568.56 1043
11569.57 1111
11570.59 1121
11571.60 1156
11572.62 1089
11573.64 1080
11574.65 1084
11575.67 1124
11576.68 1121
11577.70 1117
11578.72 1134
11579.73 1181
11580.75 1099
11581.77 1079
11582.78 1085
11583.80 1205
11584.82 1158
11585.83 1105
11586.85 1197
11587.87 1247
11588.88 1289
11589.90 1206
11590.92 1177
11591.93 1198
11592.95 1270
11593.97 1272
11594.98 1291
11596.00 1309
11597.02 1309
11598.03 1261
11599.05 1225
11600.07 1326
11601.09 1395
11602.10 1478
11603.12 1414
11604.14 1475
11605.16 1464
11606.17 1621
11607.19 1754
11608.21 1699
11609.23 1694
11610.24 1643
11611.26 1620
11612.28 1625
11613.30 1617
11614.32 1573
11615.33 1515
11616.35 1445
11617.37 1438
11618.39 1536
11619.41 1539
11620.42 1495
11621.44 1409
11622.46 1433
11623.48 1455
11624.50 1469
11625.51 1445
11626.53 1517
11627.55 1521
11628.57 1496
11629.59 1436
11630.61 1474
11631.63 1460
11632.64 1509
11633.66 1459
11634.68 1542
11635.70 1641
11636.72 1626
11637.74 1687
11638.76 1789
11639.78 1937
11640.80 2032
11641.81 2177
11642.83 2249
11643.85 2171
11644.87 2095
11645.89 2067
11646.91 2011
11647.93 1963
11648.95 1802
11649.97 1699
11650.99 1554
11652.01 1534
11653.03 1469
11654.05 1435
11655.07 1409
11656.09 1399
11657.11 1366
11658.13 1409
11659.15 1483
11660.17 1371
11661.19 1393
11662.21 1359
11663.23 1448
11664.25 1370
11665.27 1288
11666.29 1281
11667.31 1287
11668.33 1268
11669.35 1215
11670.37 1225
11671.39 1252
11672.41 1184
11673.43 1236
11674.45 1304
11675.47 1302
11676.49 1220
11677.51 1210
11678.53 1190
11679.55 1236
11680.57 1233
11681.59 1121
11682.61 1215
11683.64 1233
11684.66 1241
11685.68 1162
11686.70 1183
11687.72 1162
11688.74 1142
11689.76 1102
11690.78 1130
11691.80 1152
11692.83 1104
11693.85 1058
11694.87 1160
11695.89 1170
11696.91 1076
11697.93 1099
11698.95 1079
11699.98 1044
11701.00 1156
11702.02 1089
11703.04 1115
11704.06 1132
11705.08 1089
11706.11 1154
11707.13 1170
11708.15 1080
11709.17 1159
11710.19 1119
11711.22 1001
11712.24 1097
11713.26 1117
11714.28 1097
11715.31 1078
11716.33 1129
11717.35 1106
11718.37 1199
11719.40 1089
11720.42 1156
11721.44 1142
11722.46 1160
11723.49 1163
11724.51 1125
11725.53 1165
11726.55 1089
11727.58 1126
11728.60 1104
11729.62 1149
11730.65 1084
11731.67 1092
11732.69 1082
11733.71 1052
11734.74 1041
11735.76 1115
11736.78 1135
11737.81 1118
11738.83 1176
11739.85 1147
11740.88 1138
11741.90 1186
11742.92 1128
11743.95 1158
11744.97 1133
11746.00 1125
11747.02 1138
11748.04 1112
11749.07 1048
11750.09 1070
11751.11 1091
11752.14 1114
11753.16 1070
11754.19 1082
11755.21 1112
11756.23 1100
11757.26 1088
11758.28 1115
11759.31 980
11760.33 1058
11761.36 1099
11762.38 1095
11763.40 1143
11764.43 1086
11765.45 1033
11766.48 1035
11767.50 1055
11768.53 960
11769.55 1020
11770.58 1070
11771.60 973
11772.63 988
11773.65 1051
11774.68 1019
11775.70 1069
11776.73 1093
11777.75 1066
11778.78 1121
11779.80 1057
11780.83 1039
11781.85 968
11782.88 990
11783.90 1043
11784.93 1017
11785.95 967
11786.98 1009
11788.00 1012
11789.03 968
11790.05 1011
11791.08 1001
11792.11 947
11793.13 1011
11794.16 978
11795.18 994
11796.21 1003
11797.23 978
11798.26 1021
11799.29 1066
11800.31 985
11801.34 995
11802.36 954
11803.39 918
11804.42 960
11805.44 931
11806.47 945
11807.50 940
11808.52 979
11809.55 981
11810.57 970
11811.60 1041
11812.63 988
11813.65 1057
11814.68 1067
11815.71 1041
11816.73 1052
11817.76 1012
11818.79 939
11819.81 922
11820.84 1030
11821.87 1009
11822.90 994
11823.92 980
11824.95 967
11825.98 1006
11827.00 980
11828.03 1003
11829.06 1033
11830.09 1034
11831.11 1036
11832.14 1034
11833.17 1002
11834.20 988
11835.22 1060
11836.25 973
11837.28 1035
11838.31 1000
11839.33 1082
11840.36 965
11841.39 1004
11842.42 1044
11843.45 993
11844.47 988
11845.50 1010
11846.53 989
11847.56 978
11848.59 973
11849.61 939
11850.64 975
11851.67 990
11852.70 1047
11853.73 996
11854.75 1027
11855.78 999
11856.81 1038
11857.84 1050
11858.87 1005
11859.90 1040
11860.93 1059
11861.95 982
11862.98 1072
11864.01 1061
11865.04 1024
11866.07 987
11867.10 978
11868.13 1014
11869.16 1021
11870.19 992
11871.21 963
11872.24 1085
11873.27 1081
11874.30 1094
11875.33 1090
11876.36 1077
11877.39 1054
11878.42 1096
11879.45 1038
11880.48 1027
11881.51 1093
11882.54 1144
11883.57 1166
11884.60 1050
11885.63 1029
11886.66 1151
11887.69 1131
11888.72 1085
11889.75 1084
11890.78 1057
11891.81 1151
11892.84 1116
11893.87 1135
11894.90 1087
11895.93 1100
11896.96 1170
11897.99 1148
11899.02 1175
11900.05 1143
11901.08 1172
11902.11 1159
11903.14 1109
11904.17 1079
11905.20 1122
11906.23 1177
11907.26 1265
11908.29 1248
11909.32 1212
11910.35 1287
11911.38 1243
11912.42 1299
11913.45 1252
11914.48 1216
11915.51 1294
11916.54 1200
11917.57 1196
11918.60 1221
11919.63 1240
11920.66 1231
11921.70 1198
11922.73 1219
11923.76 1202
11924.79 1227
11925.82 1263
11926.85 1226
11927.88 1221
11928.92 1261
11929.95 1270
11930.98 1288
11932.01 1349
11933.04 1295
11934.07 1324
11935.11 1310
11936.14 1370
11937.17 1424
11938.20 1435
11939.23 1427
11940.27 1562
11941.30 1603
11942.33 1497
11943.36 1570
11944.40 1559
11945.43 1509
11946.46 1380
11947.49 1406
11948.53 1324
11949.56 1279
11950.59 1246
11951.62 1237
11952.66 1219
11953.69 1254
11954.72 1277
11955.75 1248
11956.79 1228
11957.82 1264
11958.85 1275
11959.88 1152
11960.92 1188
11961.95 1147
11962.98 1160
11964.02 1193
11965.05 1142
11966.08 1174
11967.12 1164
11968.15 1086
11969.18 1110
11970.22 1101
11971.25 1075
11972.28 1076
11973.32 1074
11974.35 1129
11975.38 1085
11976.42 1103
11977.45 1074
11978.49 1117
11979.52 1068
11980.55 1042
11981.59 1035
11982.62 1047
11983.66 1073
11984.69 1074
11985.72 1130
11986.76 1093
11987.79 1130
11988.83 1052
11989.86 1134
11990.89 1064
11991.93 1115
11992.96 1192
11994.00 1154
11995.03 1063
11996.07 1075
11997.10 1082
11998.14 1052
11999.17 1059
12000.20 1023
12001.24 1108
12002.27 1141
12003.31 1119
12004.34 1072
12005.38 1070
12006.41 1112
12007.45 1054
12008.48 1007
12009.52 983
12010.55 1094
12011.59 1079
12012.62 1058
12013.66 1062
12014.70 1044
12015.73 1088
12016.77 1134
12017.80 1151
12018.84 1109
12019.87 1074
12020.91 1116
12021.94 1111
12022.98 1123
12024.02 1098
12025.05 1092
12026.09 1119
12027.12 1044
12028.16 1097
12029.19 1167
12030.23 1094
12031.27 1073
12032.30 1022
12033.34 1099
12034.37 982
12035.41 1010
12036.45 1000
12037.48 1063
12038.52 1030
12039.56 1116
12040.59 1076
12041.63 1104
12042.67 1135
12043.70 1073
12044.74 1084
12045.78 1107
12046.81 1075
12047.85 1055
12048.89 1092
12049.92 1007
12050.96 1024
12052.00 1016
12053.03 1092
12054.07 1136
12055.11 1076
12056.14 1029
12057.18 1027
12058.22 1006
12059.26 1059
12060.29 984
12061.33 1049
12062.37 1034
12063.41 1018
12064.44 990
12065.48 1023
12066.52 1063
12067.56 1063
12068.59 1084
12069.63 1077
12070.67 1135
12071.71 1123
12072.74 1061
12073.78 1074
12074.82 1032
12075.86 1013
12076.90 1006
12077.93 1026
12078.97 1019
12080.01 1003
12081.05 1044
12082.09 1048
12083.13 1067
12084.16 1028
12085.20 1018
12086.24 1027
12087.28 1066
12088.32 1041
12089.36 1096
12090.39 1027
12091.43 992
12092.47 994
12093.51 970
12094.55 920
12095.59 1028
12096.63 1002
12097.67 1055
12098.70 1016
12099.74 1027
12100.78 977
12101.82 978
12102.86 1019
12103.90 1019
12104.94 1053
12105.98 1023
12107.02 1023
12108.06 1030
12109.10 1031
12110.14 979
12111.18 1067
12112.22 1031
12113.25 1037
12114.29 1025
12115.33 913
12116.37 1009
12117.41 1001
12118.45 983
12119.49 981
12120.53 988
12121.57 907
12122.61 933
12123.65 917
12124.69 940
12125.73 938
12126.77 977
12127.81 979
12128.85 851
12129.89 919
12130.93 864
12131.97 902
12133.02 916
12134.06 961
12135.10 946
12136.14 887
12137.18 820
12138.22 855
12139.26 923
12140.30 943
12141.34 884
12142.38 877
12143.42 856
12144.46 929
12145.50 894
12146.54 883
12147.59 858
12148.63 837
12149.67 893
12150.71 843
12151.75 836
12152.79 821
12153.83 849
12154.87 843
12155.92 816
12156.96 873
12158.00 895
12159.04 931
12160.08 839
12161.12 907
12162.17 859
12163.21 834
12164.25 824
12165.29 849
12166.33 829
12167.37 862
12168.42 871
12169.46 850
12170.50 898
12171.54 919
12172.58 892
12173.63 824
12174.67 864
12175.71 919
12176.75 870
12177.80 852
12178.84 881
12179.88 862
12180.92 827
12181.97 836
12183.01 846
12184.05 882
12185.09 853
12186.14 888
12187.18 867
12188.22 856
12189.26 848
12190.31 826
12191.35 823
12192.39 866
12193.44 839
12194.48 819
12195.52 907
12196.57 873
12197.61 912
12198.65 844
12199.70 891
12200.74 855
12201.78 884
12202.83 875
12203.87 846
12204.91 798
12205.96 834
12207.00 862
12208.04 856
12209.09 913
12210.13 943
12211.17 875
12212.22 871
12213.26 844
12214.31 910
12215.35 838
12216.39 853
12217.44 838
12218.48 807
12219.53 819
12220.57 845
12221.61 851
12222.66 805
12223.70 816
12224.75 840
12225.79 873
12226.84 850
12227.88 814
12228.93 858
12229.97 847
12231.01 898
12232.06 860
12233.10 827
12234.15 854
12235.19 811
12236.24 848
12237.28 917
12238.33 850
12239.37 841
12240.42 876
12241.46 871
12242.51 906
12243.55 873
12244.60 913
12245.64 877
12246.69 836
12247.74 814
12248.78 837
12249.83 844
12250.87 880
12251.92 841
12252.96 872
12254.01 933
12255.05 918
12256.10 828
12257.15 927
12258.19 892
12259.24 795
12260.28 880
12261.33 837
12262.37 863
12263.42 881
12264.47 880
12265.51 821
12266.56 788
12267.61 827
12268.65 796
12269.70 847
12270.74 884
12271.79 921
12272.84 810
12273.88 759
12274.93 806
12275.98 846
12277.02 811
12278.07 798
12279.12 851
12280.16 802
12281.21 798
12282.26 771
12283.30 833
12284.35 838
12285.40 827
12286.44 843
12287.49 762
12288.54 823
12289.59 802
12290.63 856
12291.68 785
12292.73 795
12293.77 835
12294.82 859
12295.87 809
12296.92 849
12297.96 816
12299.01 796
12300.06 777
12301.11 773
12302.15 815
12303.20 833
12304.25 817
12305.30 788
12306.35 792
12307.39 804
12308.44 752
12309.49 797
12310.54 765
12311.59 806
12312.63 797
12313.68 793
12314.73 792
12315.78 832
12316.83 830
12317.88 814
12318.92 794
12319.97 800
12321.02 819
12322.07 865
12323.12 846
12324.17 833
12325.21 841
12326.26 856
12327.31 845
12328.36 765
12329.41 765
12330.46 771
12331.51 805
12332.56 780
12333.61 760
12334.65 785
12335.70 780
12336.75 770
12337.80 791
12338.85 761
12339.90 744
12340.95 788
12342.00 803
12343.05 760
12344.10 763
12345.15 752
12346.20 731
12347.25 778
12348.30 810
12349.35 844
12350.40 733
12351.45 812
12352.50 763
12353.55 807
12354.60 804
12355.65 781
12356.70 772
12357.75 811
12358.80 772
12359.85 780
12360.90 716
12361.95 731
12363.00 802
12364.05 810
12365.10 765
12366.15 805
12367.20 793
12368.25 786
12369.30 789
12370.35 821
12371.40 843
12372.45 737
12373.50 732
12374.55 780
12375.60 741
12376.65 743
12377.70 805
12378.76 798
12379.81 814
12380.86 769
12381.91 756
12382.96 731
12384.01 764
12385.06 830
12386.11 788
12387.17 762
12388.22 781
12389.27 805
12390.32 769
12391.37 781
12392.42 721
12393.47 791
12394.53 777
12395.58 765
12396.63 762
12397.68 779
12398.73 840
12399.78 818
12400.84 789
12401.89 784
12402.94 783
12403.99 762
12405.04 846
12406.10 803
12407.15 738
12408.20 758
12409.25 794
12410.31 769
12411.36 744
12412.41 770
12413.46 766
12414.51 778
12415.57 811
12416.62 807
12417.67 891
12418.72 852
12419.78 825
12420.83 855
12421.88 881
12422.94 935
12423.99 856
12425.04 868
12426.09 824
12427.15 800
12428.20 789
12429.25 829
12430.31 834
12431.36 852
12432.41 823
12433.47 846
12434.52 853
12435.57 790
12436.63 815
12437.68 848
12438.73 782
12439.79 762
12440.84 805
12441.89 845
12442.95 852
12444.00 847
12445.06 830
12446.11 841
12447.16 845
12448.22 847
12449.27 869
12450.33 860
12451.38 878
12452.43 837
12453.49 813
12454.54 833
12455.60 824
12456.65 860
12457.70 846
12458.76 843
12459.81 787
12460.87 873
12461.92 906
12462.98 867
12464.03 798
12465.09 831
12466.14 829
12467.19 794
12468.25 825
12469.30 798
12470.36 810
12471.41 831
12472.47 817
12473.52 880
12474.58 836
12475.63 898
12476.69 834
12477.74 840
12478.80 796
12479.85 794
12480.91 888
12481.97 823
12483.02 874
12484.08 888
12485.13 918
12486.19 911
12487.24 896
12488.30 952
12489.35 950
12490.41 919
12491.47 945
12492.52 921
12493.58 972
12494.63 1001
12495.69 989
12496.74 1013
12497.80 981
12498.86 1097
12499.91 1058
12500.97 1027
12502.03 1195
12503.08 1211
12504.14 1291
12505.19 1336
12506.25 1294
12507.31 1279
12508.36 1227
12509.42 1177
12510.48 1267
12511.53 1191
12512.59 1156
12513.65 1018
12514.70 1001
12515.76 997
12516.82 898
12517.87 917
12518.93 915
12519.99 971
12521.04 862
12522.10 889
12523.16 960
12524.22 972
12525.27 929
12526.33 863
12527.39 916
12528.44 892
12529.50 838
12530.56 906
12531.62 922
12532.67 899
12533.73 815
12534.79 867
12535.85 863
12536.90 819
12537.96 853
12539.02 902
12540.08 895
12541.14 905
12542.19 933
12543.25 852
12544.31 899
12545.37 858
12546.43 863
12547.48 866
12548.54 847
12549.60 809
12550.66 835
12551.72 823
12552.77 863
12553.83 798
12554.89 792
12555.95 835
12557.01 843
12558.07 839
12559.13 806
12560.18 811
12561.24 869
12562.30 921
12563.36 849
12564.42 828
12565.48 829
12566.54 970
12567.60 857
12568.65 910
12569.71 950
12570.77 964
12571.83 953
12572.89 928
12573.95 882
12575.01 926
12576.07 982
12577.13 944
12578.19 900
12579.25 960
12580.31 1041
12581.37 1001
12582.43 1028
12583.49 1093
12584.55 992
12585.60 1054
12586.66 1095
12587.72 1054
12588.78 1065
12589.84 1047
12590.90 1002
12591.96 1024
12593.02 1014
12594.08 1043
12595.14 981
12596.20 958
12597.26 989
12598.32 896
12599.39 847
12600.45 948
12601.51 965
12602.57 973
12603.63 857
12604.69 910
12605.75 966
12606.81 896
12607.87 922
12608.93 884
12609.99 883
12611.05 822
12612.11 876
12613.17 896
12614.23 889
12615.30 922
12616.36 850
12617.42 849
12618.48 850
12619.54 839
12620.60 873
12621.66 918
12622.72 877
12623.78 865
12624.85 871
12625.91 924
12626.97 938
12628.03 907
12629.09 848
12630.15 893
12631.22 858
12632.28 917
12633.34 897
12634.40 885
12635.46 866
12636.52 861
12637.59 841
12638.65 820
12639.71 863
12640.77 860
12641.83 879
12642.90 857
12643.96 829
12645.02 885
12646.08 850
12647.14 832
12648.21 837
12649.27 849
12650.33 822
12651.39 865
12652.46 854
12653.52 811
12654.58 824
12655.65 878
12656.71 864
12657.77 908
12658.83 855
12659.90 860
12660.96 899
12662.02 883
12663.09 878
12664.15 850
12665.21 845
12666.27 849
12667.34 907
12668.40 930
12669.46 883
12670.53 895
12671.59 900
12672.65 845
12673.72 828
12674.78 835
12675.84 873
12676.91 821
12677.97 813
12679.04 848
12680.10 887
12681.16 811
12682.23 825
12683.29 890
12684.35 866
12685.42 891
12686.48 848
12687.55 888
12688.61 860
12689.67 833
12690.74 829
12691.80 910
12692.87 851
12693.93 899
12695.00 888
12696.06 903
12697.12 833
12698.19 884
12699.25 785
12700.32 756
12701.38 812
12702.45 818
12703.51 873
12704.58 829
12705.64 890
12706.71 891
12707.77 826
12708.84 870
12709.90 910
12710.97 819
12712.03 823
12713.10 811
12714.16 845
12715.23 842
12716.29 859
12717.36 852
12718.42 825
12719.49 797
12720.55 824
12721.62 869
12722.68 843
12723.75 828
12724.81 844
12725.88 872
12726.95 848
12728.01 849
12729.08 830
12730.14 865
12731.21 809
12732.28 822
12733.34 892
12734.41 819
12735.47 848
12736.54 815
12737.61 831
12738.67 790
12739.74 859
12740.80 854
12741.87 807
12742.94 820
12744.00 807
12745.07 791
12746.14 851
12747.20 818
12748.27 830
12749.34 792
12750.40 842
12751.47 845
12752.54 835
12753.60 802
12754.67 807
12755.74 812
12756.80 779
12757.87 825
12758.94 834
12760.00 876
12761.07 827
12762.14 761
12763.21 727
12764.27 745
12765.34 788
12766.41 775
12767.47 742
12768.54 724
12769.61 689
12770.68 770
12771.74 781
12772.81 730
12773.88 762
12774.95 757
12776.02 759
12777.08 726
12778.15 767
12779.22 804
12780.29 765
12781.35 754
12782.42 802
12783.49 759
12784.56 730
12785.63 755
12786.70 730
12787.76 728
12788.83 812
12789.90 774
12790.97 788
12792.04 740
12793.11 722
12794.17 736
12795.24 722
12796.31 743
12797.38 773
12798.45 742
12799.52 731
12800.59 735
12801.65 718
12802.72 695
12803.79 750
12804.86 671
12805.93 713
12807.00 690
12808.07 746
12809.14 749
12810.21 760
12811.28 758
12812.34 738
12813.41 725
12814.48 732
12815.55 691
12816.62 743
12817.69 726
12818.76 635
12819.83 708
12820.90 740
12821.97 751
12823.04 742
12824.11 782
12825.18 762
12826.25 722
12827.32 745
12828.39 728
12829.46 737
12830.53 769
12831.60 750
12832.67 685
12833.74 719
12834.81 704
12835.88 724
12836.95 698
12838.02 711
12839.09 699
12840.16 690
12841.23 712
12842.30 701
12843.37 665
12844.44 714
12845.51 711
12846.58 737
12847.66 770
12848.73 696
12849.80 645
12850.87 680
12851.94 696
12853.01 647
12854.08 700
12855.15 660
12856.22 686
12857.29 673
12858.36 646
12859.44 664
12860.51 662
12861.58 686
12862.65 658
12863.72 665
12864.79 689
12865.86 683
12866.94 693
12868.01 657
12869.08 661
12870.15 706
12871.22 689
12872.29 645
12873.37 696
12874.44 730
12875.51 749
12876.58 678
12877.65 725
12878.73 636
12879.80 650
12880.87 676
12881.94 656
12883.01 698
12884.09 647
12885.16 650
12886.23 664
12887.30 652
12888.38 615
12889.45 634
12890.52 617
12891.59 664
12892.67 658
12893.74 641
12894.81 643
12895.88 645
12896.96 636
12898.03 641
12899.10 667
12900.18 667
12901.25 645
12902.32 700
12903.39 713
12904.47 674
12905.54 684
12906.61 651
12907.69 659
12908.76 696
12909.83 656
12910.91 656
12911.98 634
12913.05 590
12914.13 633
12915.20 687
12916.28 692
12917.35 668
12918.42 681
12919.50 652
12920.57 626
12921.64 647
12922.72 720
12923.79 674
12924.87 659
12925.94 598
12927.01 612
12928.09 646
12929.16 678
12930.24 619
12931.31 597
12932.38 594
12933.46 614
12934.53 607
12935.61 630
12936.68 635
12937.76 667
12938.83 659
12939.91 646
12940.98 647
12942.05 627
12943.13 690
12944.20 616
12945.28 612
12946.35 618
12947.43 644
12948.50 644
12949.58 673
12950.65 599
12951.73 676
12952.80 604
12953.88 615
12954.95 635
12956.03 654
12957.10 588
12958.18 619
12959.26 633
12960.33 639
12961.41 640
12962.48 603
12963.56 604
12964.63 630
12965.71 635
12966.78 645
12967.86 636
12968.94 602
12970.01 624
12971.09 605
12972.16 593
12973.24 646
12974.32 639
12975.39 655
12976.47 666
12977.54 634
12978.62 615
12979.70 608
12980.77 605
12981.85 628
12982.93 656
12984.00 632
12985.08 642
12986.15 631
12987.23 640
12988.31 630
12989.38 637
12990.46 615
12991.54 627
12992.61 644
12993.69 657
12994.77 631
12995.85 596
12996.92 613
12998.00 592
12999.08 637
13000.15 595
13001.23 572
13002.31 599
13003.38 644
13004.46 611
13005.54 657
13006.62 672
13007.69 614
13008.77 631
13009.85 621
13010.93 608
13012.00 648
13013.08 612
13014.16 690
13015.24 647
13016.32 661
13017.39 637
13018.47 606
13019.55 570
13020.63 623
13021.70 596
13022.78 571
13023.86 642
13024.94 630
13026.02 592
13027.10 622
13028.17 651
13029.25 662
13030.33 631
13031.41 599
13032.49 664
13033.57 672
13034.64 627
13035.72 624
13036.80 631
13037.88 613
13038.96 602
13040.04 617
13041.12 588
13042.19 595
13043.27 644
13044.35 641
13045.43 598
13046.51 634
13047.59 633
13048.67 661
13049.75 634
13050.83 650
13051.91 646
13052.99 659
13054.06 623
13055.14 681
13056.22 648
13057.30 615
13058.38 630
13059.46 634
13060.54 635
13061.62 625
13062.70 612
13063.78 660
13064.86 598
13065.94 585
13067.02 608
13068.10 615
13069.18 621
13070.26 627
13071.34 632
13072.42 666
13073.50 620
13074.58 661
13075.66 632
13076.74 583
13077.82 641
13078.90 672
13079.98 675
13081.06 621
13082.14 585
13083.22 614
13084.30 640
13085.38 572
13086.47 590
13087.55 614
13088.63 624
13089.71 617
13090.79 614
13091.87 587
13092.95 616
13094.03 611
13095.11 618
13096.19 609
13097.27 577
13098.36 575
13099.44 579
13100.52 645
13101.60 550
13102.68 589
13103.76 618
13104.84 661
13105.93 606
13107.01 583
13108.09 569
13109.17 606
13110.25 556
13111.33 604
13112.42 574
13113.50 555
13114.58 604
13115.66 601
13116.74 567
13117.82 578
13118.91 590
13119.99 616
13121.07 665
13122.15 589
13123.23 560
13124.32 572
13125.40 588
13126.48 542
13127.56 557
13128.65 555
13129.73 597
13130.81 632
13131.89 583
13132.98 576
13134.06 585
13135.14 611
13136.22 631
13137.31 603
13138.39 565
13139.47 576
13140.56 597
13141.64 600
13142.72 589
13143.81 622
13144.89 624
13145.97 564
13147.05 616
13148.14 612
13149.22 624
13150.30 595
13151.39 591
13152.47 541
13153.55 617
13154.64 584
13155.72 590
13156.81 626
13157.89 646
13158.97 631
13160.06 606
13161.14 570
13162.22 578
13163.31 556
13164.39 630
13165.48 604
13166.56 617
13167.64 631
13168.73 607
13169.81 591
13170.90 584
13171.98 617
13173.06 572
13174.15 601
13175.23 614
13176.32 601
13177.40 574
13178.49 537
13179.57 583
13180.66 591
13181.74 592
13182.82 586
13183.91 571
13184.99 576
13186.08 585
13187.16 587
13188.25 578
13189.33 628
13190.42 625
13191.50 593
13192.59 574
13193.67 550
13194.76 598
13195.84 628
13196.93 666
13198.01 630
13199.10 567
13200.19 583
13201.27 653
13202.36 659
13203.44 593
13204.53 578
13205.61 550
13206.70 565
13207.78 617
13208.87 584
13209.96 549
13211.04 574
13212.13 635
13213.21 609
13214.30 535
13215.38 560
13216.47 587
13217.56 529
13218.64 619
13219.73 592
13220.82 654
13221.90 613
13222.99 577
13224.07 562
13225.16 627
13226.25 627
13227.33 641
13228.42 615
13229.51 600
13230.59 620
13231.68 626
13232.77 611
13233.85 622
13234.94 607
13236.03 620
13237.11 614
13238.20 592
13239.29 632
13240.38 611
13241.46 577
13242.55 594
13243.64 588
13244.72 558
13245.81 619
13246.90 592
13247.99 608
13249.07 586
13250.16 632
13251.25 619
13252.34 625
13253.42 528
13254.51 518
13255.60 604
13256.69 598
13257.77 584
13258.86 594
13259.95 655
13261.04 562
13262.13 617
13263.21 630
13264.30 607
13265.39 579
13266.48 644
13267.57 644
13268.65 672
13269.74 566
13270.83 615
13271.92 597
13273.01 590
13274.10 622
13275.18 621
13276.27 653
13277.36 639
13278.45 620
13279.54 667
13280.63 651
13281.72 617
13282.80 633
13283.89 619
13284.98 612
13286.07 656
13287.16 664
13288.25 623
13289.34 619
13290.43 602
13291.52 616
13292.61 658
13293.69 591
13294.78 668
13295.87 671
13296.96 597
13298.05 705
13299.14 647
13300.23 669
13301.32 663
13302.41 644
13303.50 652
13304.59 691
13305.68 644
13306.77 623
13307.86 566
13308.95 649
13310.04 669
13311.13 656
13312.22 665
13313.31 667
13314.40 687
13315.49 696
13316.58 730
13317.67 667
13318.76 682
13319.85 703
13320.94 673
13322.03 642
13323.12 636
13324.21 691
13325.30 638
13326.39 645
13327.48 661
13328.57 713
13329.66 640
13330.75 656
13331.85 720
13332.94 704
13334.03 728
13335.12 720
13336.21 740
13337.30 713
13338.39 683
13339.48 629
13340.57 656
13341.66 715
13342.76 720
13343.85 672
13344.94 664
13346.03 681
13347.12 672
13348.21 666
13349.30 639
13350.40 675
13351.49 682
13352.58 683
13353.67 644
13354.76 670
13355.85 693
13356.95 731
13358.04 693
13359.13 713
13360.22 686
13361.31 693
13362.41 669
13363.50 711
13364.59 693
13365.68 668
13366.77 685
13367.87 702
13368.96 722
13370.05 751
13371.14 692
13372.24 750
13373.33 758
13374.42 709
13375.51 738
13376.61 732
13377.70 767
13378.79 731
13379.88 727
13380.98 694
13382.07 750
13383.16 731
13384.26 680
13385.35 712
13386.44 707
13387.54 760
13388.63 714
13389.72 720
13390.81 669
13391.91 656
13393.00 686
13394.09 680
13395.19 700
13396.28 664
13397.37 668
13398.47 655
13399.56 678
13400.66 676
13401.75 704
13402.84 675
13403.94 661
13405.03 695
13406.12 639
13407.22 616
13408.31 672
13409.41 656
13410.50 660
13411.59 641
13412.69 631
13413.78 698
13414.88 622
13415.97 638
13417.07 637
13418.16 633
13419.25 698
13420.35 718
13421.44 744
13422.54 686
13423.63 660
13424.73 695
13425.82 657
13426.92 687
13428.01 665
13429.11 697
13430.20 718
13431.29 681
13432.39 674
13433.48 642
13434.58 650
13435.67 666
13436.77 695
13437.86 712
13438.96 697
13440.06 611
13441.15 733
13442.25 715
13443.34 689
13444.44 654
13445.53 683
13446.63 677
13447.72 657
13448.82 689
13449.91 671
13451.01 701
13452.11 685
13453.20 722
13454.30 700
13455.39 679
13456.49 614
13457.59 655
13458.68 684
13459.78 722
13460.87 710
13461.97 665
13463.07 727
13464.16 717
13465.26 764
13466.35 723
13467.45 705
13468.55 704
13469.64 714
13470.74 694
13471.84 653
13472.93 755
13474.03 737
13475.13 716
13476.22 735
13477.32 708
13478.42 721
13479.51 750
13480.61 708
13481.71 692
13482.80 728
13483.90 751
13485.00 736
13486.10 738
13487.19 765
13488.29 767
13489.39 734
13490.48 738
13491.58 778
13492.68 724
13493.78 758
13494.87 787
13495.97 728
13497.07 782
13498.17 816
13499.26 744
13500.36 703
13501.46 721
13502.56 755
13503.65 753
13504.75 725
13505.85 733
13506.95 784
13508.05 822
13509.14 834
13510.24 766
13511.34 766
13512.44 767
13513.54 777
13514.64 777
13515.73 805
13516.83 705
13517.93 736
13519.03 701
13520.13 738
13521.23 711
13522.32 708
13523.42 691
13524.52 690
13525.62 708
13526.72 698
13527.82 693
13528.92 693
13530.02 689
13531.12 754
13532.21 664
13533.31 689
13534.41 683
13535.51 689
13536.61 701
13537.71 635
13538.81 699
13539.91 685
13541.01 642
13542.11 663
13543.21 686
13544.31 706
13545.41 675
13546.50 667
13547.60 668
13548.70 704
13549.80 676
13550.90 700
13552.00 745
13553.10 718
13554.20 631
13555.30 633
13556.40 729
13557.50 660
13558.60 731
13559.70 700
13560.80 694
13561.90 654
13563.00 659
13564.10 718
13565.20 658
13566.30 645
13567.41 692
13568.51 687
13569.61 700
13570.71 643
13571.81 676
13572.91 659
13574.01 646
13575.11 672
13576.21 665
13577.31 682
13578.41 637
13579.51 622
13580.61 676
13581.71 624
13582.82 660
13583.92 688
13585.02 654
13586.12 574
13587.22 630
13588.32 673
13589.42 639
13590.52 630
13591.63 627
13592.73 630
13593.83 608
13594.93 661
13596.03 651
13597.13 729
13598.24 698
13599.34 691
13600.44 710
13601.54 692
13602.64 695
13603.74 599
13604.85 628
13605.95 673
13607.05 644
13608.15 680
13609.25 677
13610.36 688
13611.46 721
13612.56 728
13613.66 679
13614.77 714
13615.87 691
13616.97 711
13618.07 700
13619.18 721
13620.28 687
13621.38 714
13622.48 682
13623.59 710
13624.69 737
13625.79 720
13626.89 689
13628.00 693
13629.10 697
13630.20 680
13631.31 725
13632.41 721
13633.51 720
13634.62 713
13635.72 738
13636.82 742
13637.93 717
13639.03 710
13640.13 727
13641.24 720
13642.34 709
13643.44 679
13644.55 685
13645.65 705
13646.75 705
13647.86 741
13648.96 693
13650.06 694
13651.17 699
13652.27 755
13653.38 741
13654.48 685
13655.58 772
13656.69 713
13657.79 713
13658.90 694
13660.00 688
13661.10 686
13662.21 711
13663.31 720
13664.42 720
13665.52 688
13666.63 719
13667.73 683
13668.84 667
13669.94 701
13671.04 743
13672.15 750
13673.25 731
13674.36 723
13675.46 682
13676.57 715
13677.67 742
13678.78 719
13679.88 671
13680.99 704
13682.09 736
13683.20 712
13684.30 677
13685.41 711
13686.51 723
13687.62 706
13688.72 703
13689.83 714
13690.94 728
13692.04 680
13693.15 701
13694.25 734
13695.36 750
13696.46 722
13697.57 704
13698.67 770
13699.78 752
13700.89 757
13701.99 709
13703.10 706
13704.20 749
13705.31 713
13706.42 673
13707.52 686
13708.63 728
13709.73 719
13710.84 727
13711.95 720
13713.05 741
13714.16 749
13715.27 755
13716.37 748
13717.48 774
13718.59 816
13719.69 708
13720.80 744
13721.91 707
13723.01 771
13724.12 761
13725.23 740
13726.33 753
13727.44 768
13728.55 724
13729.65 756
13730.76 768
13731.87 761
13732.98 765
13734.08 745
13735.19 829
13736.30 850
13737.40 825
13738.51 826
13739.62 795
13740.73 811
13741.83 804
13742.94 828
13744.05 769
13745.16 798
13746.26 847
13747.37 877
13748.48 789
13749.59 812
13750.70 851
13751.80 839
13752.91 802
13754.02 881
13755.13 936
13756.24 897
13757.34 895
13758.45 910
13759.56 899
13760.67 901
13761.78 842
13762.88 928
13763.99 892
13765.10 885
13766.21 936
13767.32 901
13768.43 919
13769.54 854
13770.64 932
13771.75 953
13772.86 915
13773.97 982
13775.08 973
13776.19 947
13777.30 1013
13778.41 1016
13779.52 993
13780.62 1061
13781.73 1020
13782.84 988
13783.95 1076
13785.06 1085
13786.17 1102
13787.28 1094
13788.39 1045
13789.50 1068
13790.61 1017
13791.72 1004
13792.83 987
13793.94 956
13795.05 948
13796.16 961
13797.27 911
13798.38 894
13799.49 991
13800.60 926
13801.71 1001
13802.82 969
13803.93 932
13805.04 910
13806.15 985
13807.26 920
13808.37 966
13809.48 1002
13810.59 975
13811.70 999
13812.81 968
13813.92 1038
13815.03 1100
13816.14 967
13817.25 955
13818.36 1007
13819.47 1050
13820.58 973
13821.69 915
13822.80 877
13823.91 899
13825.02 865
13826.13 984
13827.25 995
13828.36 928
13829.47 983
13830.58 1001
13831.69 914
13832.80 861
13833.91 923
13835.02 931
13836.13 928
13837.25 880
13838.36 918
13839.47 884
13840.58 889
13841.69 880
13842.80 879
13843.91 932
13845.03 918
13846.14 868
13847.25 858
13848.36 879
13849.47 885
13850.59 876
13851.70 903
13852.81 924
13853.92 892
13855.03 923
13856.15 892
13857.26 865
13858.37 832
13859.48 880
13860.59 932
13861.71 931
13862.82 888
13863.93 886
13865.04 879
13866.16 880
13867.27 897
13868.38 908
13869.49 875
13870.61 896
13871.72 861
13872.83 895
13873.95 887
13875.06 907
13876.17 909
13877.28 935
13878.40 948
13879.51 962
13880.62 944
13881.74 931
13882.85 927
13883.96 913
13885.08 921
13886.19 926
13887.30 935
13888.42 963
13889.53 901
13890.64 963
13891.76 921
13892.87 921
13893.98 905
13895.10 903
13896.21 901
13897.33 1008
13898.44 982
13899.55 998
13900.67 981
13901.78 984
13902.89 1032
13904.01 970
13905.12 977
13906.24 998
13907.35 990
13908.47 980
13909.58 1012
13910.69 1025
13911.81 936
13912.92 936
13914.04 960
13915.15 907
13916.27 932
13917.38 922
13918.50 891
13919.61 954
13920.72 914
13921.84 903
13922.95 882
13924.07 863
13925.18 874
13926.30 863
13927.41 921
13928.53 882
13929.64 836
13930.76 923
13931.87 935
13932.99 839
13934.10 860
13935.22 840
13936.34 857
13937.45 848
13938.57 821
13939.68 871
13940.80 893
13941.91 906
13943.03 849
13944.14 891
13945.26 966
13946.38 914
13947.49 905
13948.61 816
13949.72 856
13950.84 854
13951.95 850
13953.07 854
13954.19 877
13955.30 849
13956.42 850
13957.53 888
13958.65 903
13959.77 886
13960.88 934
13962.00 835
13963.12 856
13964.23 856
13965.35 824
13966.47 840
13967.58 831
13968.70 883
13969.82 821
13970.93 889
13972.05 849
13973.17 849
13974.28 829
13975.40 796
13976.52 768
13977.63 826
13978.75 808
13979.87 857
13980.99 886
13982.10 870
13983.22 848
13984.34 806
13985.45 794
13986.57 772
13987.69 814
13988.81 848
13989.92 892
13991.04 860
13992.16 870
13993.28 839
13994.39 776
13995.51 879
13996.63 837
13997.75 788
13998.87 823
13999.98 936
14001.10 892
14002.22 880
14003.34 801
14004.46 796
14005.57 795
14006.69 842
14007.81 828
14008.93 773
14010.05 791
14011.16 841
14012.28 818
14013.40 843
14014.52 842
14015.64 795
14016.76 761
14017.88 770
14018.99 887
14020.11 891
14021.23 864
14022.35 856
14023.47 846
14024.59 838
14025.71 887
14026.83 834
14027.94 810
14029.06 770
14030.18 812
14031.30 869
14032.42 836
14033.54 871
14034.66 916
14035.78 831
14036.90 815
14038.02 819
14039.14 829
14040.26 892
14041.38 846
14042.50 854
14043.62 876
14044.74 843
14045.86 904
14046.97 858
14048.09 856
14049.21 899
14050.33 980
14051.45 897
14052.57 818
14053.69 902
14054.81 928
14055.93 865
14057.05 887
14058.17 898
14059.30 888
14060.42 864
14061.54 866
14062.66 895
14063.78 917
14064.90 937
14066.02 938
14067.14 900
14068.26 933
14069.38 933
14070.50 936
14071.62 910
14072.74 916
14073.86 939
14074.98 910
14076.10 962
14077.23 911
14078.35 963
14079.47 1010
14080.59 936
14081.71 985
14082.83 946
14083.95 948
14085.07 1033
14086.19 1066
14087.32 1019
14088.44 988
14089.56 985
14090.68 978
14091.80 1051
14092.92 1049
14094.05 1042
14095.17 1053
14096.29 995
14097.41 1120
14098.53 1127
14099.65 1053
14100.78 1103
14101.90 1115
14103.02 1167
14104.14 1201
14105.26 1135
14106.39 1230
14107.51 1175
14108.63 1207
14109.75 1243
14110.88 1159
14112.00 1198
14113.12 1235
14114.24 1163
14115.37 1115
14116.49 1012
14117.61 1094
14118.73 1110
14119.86 1104
14120.98 1034
14122.10 1028
14123.22 1044
14124.35 1022
14125.47 1011
14126.59 1000
14127.72 972
14128.84 1004
14129.96 1008
14131.09 951
14132.21 935
14133.33 924
14134.45 906
14135.58 901
14136.70 898
14137.82 935
14138.95 853
14140.07 816
14141.20 936
14142.32 932
14143.44 890
14144.57 878
14145.69 886
14146.81 989
14147.94 912
14149.06 935
14150.19 868
14151.31 917
14152.43 883
14153.56 869
14154.68 879
14155.81 843
14156.93 917
14158.05 882
14159.18 861
14160.30 879
14161.43 821
14162.55 862
14163.68 885
14164.80 872
14165.92 873
14167.05 865
14168.17 868
14169.30 857
14170.42 901
14171.55 861
14172.67 847
14173.80 847
14174.92 932
14176.05 860
14177.17 794
14178.30 854
14179.42 896
14180.55 929
14181.67 824
14182.80 877
14183.92 822
14185.05 841
14186.17 820
14187.30 803
14188.42 821
14189.55 812
14190.67 825
14191.80 913
14192.93 846
14194.05 820
14195.18 870
14196.30 864
14197.43 807
14198.55 807
14199.68 830
14200.81 804
14201.93 866
14203.06 819
14204.18 872
14205.31 792
14206.44 863
14207.56 844
14208.69 843
14209.82 817
14210.94 765
14212.07 817
14213.19 829
14214.32 774
14215.45 821
14216.57 829
14217.70 783
14218.83 752
14219.95 801
14221.08 852
14222.21 852
14223.33 835
14224.46 770
14225.59 798
14226.71 743
14227.84 815
14228.97 750
14230.10 766
14231.22 761
14232.35 790
14233.48 827
14234.60 779
14235.73 801
14236.86 747
14237.99 770
14239.11 812
14240.24 757
14241.37 729
14242.50 744
14243.62 722
14244.75 757
14245.88 752
14247.01 760
14248.13 728
14249.26 732
14250.39 742
14251.52 768
14252.65 722
14253.77 747
14254.90 765
14256.03 715
14257.16 743
14258.29 752
14259.42 795
14260.54 710
14261.67 672
14262.80 688
14263.93 686
14265.06 700
14266.19 676
14267.31 749
14268.44 731
14269.57 704
14270.70 718
14271.83 653
14272.96 656
14274.09 716
14275.22 721
14276.34 677
14277.47 683
14278.60 656
14279.73 710
14280.86 679
14281.99 683
14283.12 647
14284.25 665
14285.38 734
14286.51 686
14287.64 624
14288.76 642
14289.89 643
14291.02 647
14292.15 661
14293.28 673
14294.41 639
14295.54 640
14296.67 660
14297.80 659
14298.93 622
14300.06 657
14301.19 653
14302.32 665
14303.45 685
14304.58 651
14305.71 674
14306.84 674
14307.97 655
14309.10 635
14310.23 675
14311.36 606
14312.49 599
14313.62 657
14314.75 592
14315.88 670
14317.01 626
14318.15 606
14319.28 638
14320.41 649
14321.54 609
14322.67 576
14323.80 576
14324.93 598
14326.06 578
14327.19 607
14328.32 564
14329.45 602
14330.58 591
14331.72 542
14332.85 585
14333.98 532
14335.11 572
14336.24 621
14337.37 615
14338.50 594
14339.63 625
14340.77 591
14341.90 587
14343.03 585
14344.16 589
14345.29 569
14346.42 607
14347.56 631
14348.69 620
14349.82 567
14350.95 581
14352.08 605
14353.21 624
14354.35 609
14355.48 579
14356.61 584
14357.74 569
14358.88 599
14360.01 607
14361.14 558
14362.27 570
14363.40 566
14364.54 545
14365.67 654
14366.80 638
14367.93 611
14369.07 594
14370.20 577
14371.33 545
14372.46 568
14373.60 568
14374.73 647
14375.86 584
14377.00 569
14378.13 609
14379.26 585
14380.39 588
14381.53 602
14382.66 585
14383.79 608
14384.93 577
14386.06 595
14387.19 595
14388.33 581
14389.46 586
14390.59 570
14391.73 579
14392.86 548
14393.99 548
14395.13 525
14396.26 571
14397.40 593
14398.53 594
14399.66 617
14400.80 554
14401.93 562
14403.06 567
14404.20 574
14405.33 542
14406.47 515
14407.60 555
14408.74 595
14409.87 550
14411.00 517
14412.14 569
14413.27 560
14414.41 554
14415.54 565
14416.68 601
14417.81 586
14418.94 567
14420.08 592
14421.21 591
14422.35 528
14423.48 521
14424.62 514
14425.75 563
14426.89 570
14428.02 587
14429.16 586
14430.29 596
14431.43 589
14432.56 601
14433.70 668
14434.83 614
14435.97 579
14437.10 596
14438.24 554
14439.37 586
14440.51 534
14441.64 544
14442.78 548
14443.92 548
14445.05 565
14446.19 592
14447.32 567
14448.46 530
14449.59 529
14450.73 545
14451.87 565
14453.00 577
14454.14 523
14455.27 532
14456.41 581
14457.55 587
14458.68 563
14459.82 575
14460.95 612
14462.09 584
14463.23 590
14464.36 606
14465.50 533
14466.64 540
14467.77 561
14468.91 537
14470.05 539
14471.18 540
14472.32 598
14473.46 532
14474.59 527
14475.73 557
14476.87 536
14478.00 542
14479.14 563
14480.28 567
14481.41 557
14482.55 584
14483.69 540
14484.83 546
14485.96 525
14487.10 529
14488.24 544
14489.37 586
14490.51 528
14491.65 549
14492.79 540
14493.92 521
14495.06 538
14496.20 511
14497.34 596
14498.47 603
14499.61 522
14500.75 483
14501.89 491
14503.03 516
14504.16 530
14505.30 516
14506.44 599
14507.58 524
14508.72 569
14509.85 533
14510.99 503
14512.13 521
14513.27 553
14514.41 527
14515.55 566
14516.68 519
14517.82 563
14518.96 544
14520.10 560
14521.24 562
14522.38 522
14523.51 566
14524.65 539
14525.79 546
14526.93 544
14528.07 594
14529.21 587
14530.35 585
14531.49 557
14532.63 551
14533.76 571
14534.90 583
14536.04 564
14537.18 508
14538.32 578
14539.46 563
14540.60 581
14541.74 589
14542.88 561
14544.02 571
14545.16 537
14546.30 601
14547.44 592
14548.58 589
14549.72 572
14550.86 542
14552.00 540
14553.14 566
14554.28 557
14555.42 579
14556.56 608
14557.70 574
14558.84 518
14559.98 597
14561.12 570
14562.26 568
14563.40 585
14564.54 559
14565.68 604
14566.82 567
14567.96 582
14569.10 567
14570.24 634
14571.38 626
14572.52 572
14573.66 565
14574.80 561
14575.94 568
14577.08 593
14578.22 571
14579.36 565
14580.51 567
14581.65 610
14582.79 613
14583.93 595
14585.07 591
14586.21 595
14587.35 613
14588.49 626
14589.63 605
14590.78 623
14591.92 613
14593.06 629
14594.20 698
14595.34 606
14596.48 606
14597.62 631
14598.77 619
14599.91 599
14601.05 655
14602.19 640
14603.33 621
14604.48 657
14605.62 611
14606.76 606
14607.90 573
14609.04 634
14610.19 633
14611.33 645
14612.47 669
14613.61 587
14614.75 645
14615.90 653
14617.04 602
14618.18 666
14619.32 671
14620.47 621
14621.61 612
14622.75 635
14623.89 629
14625.04 637
14626.18 639
14627.32 631
14628.46 668
14629.61 673
14630.75 650
14631.89 633
14633.04 705
14634.18 711
14635.32 656
14636.47 673
14637.61 706
14638.75 715
14639.89 704
14641.04 712
14642.18 734
14643.32 722
14644.47 687
14645.61 687
14646.76 723
14647.90 698
14649.04 757
14650.19 727
14651.33 716
14652.47 724
14653.62 669
14654.76 693
14655.90 737
14657.05 750
14658.19 664
14659.34 664
14660.48 694
14661.62 680
14662.77 709
14663.91 701
14665.06 598
14666.20 675
14667.35 666
14668.49 649
14669.63 658
14670.78 636
14671.92 640
14673.07 667
14674.21 669
14675.36 626
14676.50 649
14677.65 654
14678.79 626
14679.94 634
14681.08 646
14682.23 687
14683.37 659
14684.52 637
14685.66 641
14686.81 616
14687.95 620
14689.10 672
14690.24 666
14691.39 629
14692.53 603
14693.68 631
14694.82 658
14695.97 641
14697.11 626
14698.26 635
14699.41 620
14700.55 624
14701.70 598
14702.84 599
14703.99 603
14705.13 654
14706.28 602
14707.43 598
14708.57 567
14709.72 569
14710.86 624
14712.01 557
14713.16 577
14714.30 596
14715.45 599
14716.59 601
14717.74 620
14718.89 641
14720.03 603
14721.18 614
14722.33 553
14723.47 590
14724.62 601
14725.77 589
14726.91 603
14728.06 595
14729.21 570
14730.35 634
14731.50 600
14732.65 579
14733.79 608
14734.94 656
14736.09 665
14737.23 583
14738.38 597
14739.53 640
14740.68 674
14741.82 655
14742.97 654
14744.12 613
14745.26 628
14746.41 653
14747.56 648
14748.71 653
14749.85 652
14751.00 677
14752.15 699
14753.30 660
14754.45 668
14755.59 705
14756.74 667
14757.89 688
14759.04 633
14760.18 628
14761.33 629
14762.48 658
14763.63 637
14764.78 587
14765.92 660
14767.07 683
14768.22 695
14769.37 686
14770.52 697
14771.67 704
14772.81 733
14773.96 714
14775.11 691
14776.26 659
14777.41 643
14778.56 684
14779.71 680
14780.86 707
14782.00 702
14783.15 708
14784.30 808
14785.45 787
14786.60 714
14787.75 733
14788.90 734
14790.05 810
14791.20 808
14792.35 796
14793.49 764
14794.64 770
14795.79 795
14796.94 770
14798.09 757
14799.24 780
14800.39 802
14801.54 801
14802.69 793
14803.84 811
14804.99 860
14806.14 801
14807.29 860
14808.44 936
14809.59 833
14810.74 834
14811.89 826
14813.04 838
14814.19 787
14815.34 793
14816.49 845
14817.64 820
14818.79 760
14819.94 705
14821.09 712
14822.24 705
14823.39 712
14824.54 692
14825.69 657
14826.84 709
14827.99 698
14829.14 677
14830.29 714
14831.44 689
14832.60 705
14833.75 675
14834.90 659
14836.05 689
14837.20 670
14838.35 630
14839.50 609
14840.65 655
14841.80 640
14842.95 660
14844.11 616
14845.26 636
14846.41 660
14847.56 621
14848.71 611
14849.86 604
14851.01 595
14852.17 588
14853.32 660
14854.47 594
14855.62 596
14856.77 575
14857.92 597
14859.08 605
14860.23 555
14861.38 543
14862.53 605
14863.68 576
14864.84 586
14865.99 531
14867.14 525
14868.29 524
14869.44 526
14870.60 555
14871.75 513
14872.90 498
14874.05 568
14875.21 584
14876.36 509
14877.51 553
14878.66 553
14879.82 524
14880.97 539
14882.12 542
14883.27 537
14884.43 505
14885.58 542
14886.73 506
14887.89 545
14889.04 503
14890.19 546
14891.34 582
14892.50 575
14893.65 523
14894.80 541
14895.96 534
14897.11 597
14898.26 549
14899.42 551
14900.57 515
14901.72 503
14902.88 517
14904.03 526
14905.18 546
14906.34 533
14907.49 578
14908.65 567
14909.80 553
14910.95 521
14912.11 487
14913.26 601
14914.41 544
14915.57 513
14916.72 530
14917.88 556
14919.03 528
14920.18 529
14921.34 536
14922.49 492
14923.65 544
14924.80 529
14925.96 535
14927.11 512
14928.27 533
14929.42 564
14930.57 492
14931.73 502
14932.88 558
14934.04 525
14935.19 561
14936.35 525
14937.50 540
14938.66 522
14939.81 536
14940.97 548
14942.12 516
14943.28 509
14944.43 569
14945.59 581
14946.74 547
14947.90 537
14949.05 509
14950.21 545
14951.36 503
14952.52 481
14953.68 540
14954.83 531
14955.99 569
14957.14 528
14958.30 495
14959.45 535
14960.61 530
14961.77 544
14962.92 499
14964.08 486
14965.23 491
14966.39 559
14967.54 546
14968.70 476
14969.86 523
14971.01 482
14972.17 492
14973.33 438
14974.48 441
14975.64 473
14976.79 512
14977.95 522
14979.11 471
14980.26 485
14981.42 501
14982.58 480
14983.73 516
14984.89 463
14986.05 480
14987.20 513
14988.36 462
14989.52 444
14990.67 456
14991.83 488
14992.99 466
14994.15 445
14995.30 452
14996.46 459
14997.62 436
14998.77 470
14999.93 455
15001.09 438
15002.25 475
15003.40 476
15004.56 464
15005.72 420
15006.88 436
15008.03 414
15009.19 458
15010.35 448
15011.51 464
15012.66 441
15013.82 458
15014.98 451
15016.14 454
15017.30 461
15018.45 426
15019.61 459
15020.77 448
15021.93 414
15023.09 451
15024.24 437
15025.40 413
15026.56 440
15027.72 418
15028.88 425
15030.04 379
15031.19 486
15032.35 442
15033.51 442
15034.67 402
15035.83 441
15036.99 424
15038.15 459
15039.30 443
15040.46 418
15041.62 434
15042.78 413
15043.94 435
15045.10 398
15046.26 404
15047.42 410
15048.58 381
15049.74 428
15050.90 417
15052.05 391
15053.21 411
15054.37 380
15055.53 406
15056.69 394
15057.85 417
15059.01 407
15060.17 428
15061.33 410
15062.49 383
15063.65 486
15064.81 463
15065.97 438
15067.13 431
15068.29 441
15069.45 407
15070.61 392
15071.77 397
15072.93 463
15074.09 426
15075.25 448
15076.41 447
15077.57 412
15078.73 394
15079.89 379
15081.05 378
15082.21 382
15083.37 414
15084.53 433
15085.69 446
15086.85 404
15088.01 439
15089.18 392
15090.34 399
15091.50 416
15092.66 379
15093.82 392
15094.98 432
15096.14 449
15097.30 369
15098.46 429
15099.62 400
15100.78 403
15101.95 408
15103.11 393
15104.27 395
15105.43 390
15106.59 413
15107.75 391
15108.91 424
15110.08 415
15111.24 423
15112.40 427
15113.56 408
15114.72 437
15115.88 424
15117.05 407
15118.21 416
15119.37 395
15120.53 449
15121.69 441
15122.86 460
15124.02 415
15125.18 393
15126.34 402
15127.50 433
15128.67 407
15129.83 385
15130.99 407
15132.15 387
15133.32 374
15134.48 358
15135.64 355
15136.80 399
15137.97 392
15139.13 338
15140.29 359
15141.45 407
15142.62 404
15143.78 424
15144.94 444
15146.11 375
15147.27 359
15148.43 409
15149.59 435
15150.76 387
15151.92 385
15153.08 403
15154.25 405
15155.41 411
15156.57 356
15157.74 374
15158.90 396
15160.06 403
15161.23 422
15162.39 407
15163.55 402
15164.72 429
15165.88 402
15167.05 446
15168.21 422
15169.37 403
15170.54 412
15171.70 457
15172.86 438
15174.03 386
15175.19 343
15176.36 396
15177.52 388
15178.69 381
15179.85 382
15181.01 400
15182.18 416
15183.34 422
15184.51 461
15185.67 420
15186.84 418
15188.00 421
15189.16 439
15190.33 432
15191.49 437
15192.66 426
15193.82 426
15194.99 415
15196.15 426
15197.32 445
15198.48 407
15199.65 400
15200.81 390
15201.98 441
15203.14 410
15204.31 430
15205.47 409
15206.64 430
15207.80 432
15208.97 382
15210.13 442
15211.30 402
15212.47 402
15213.63 460
15214.80 443
15215.96 391
15217.13 387
15218.29 405
15219.46 454
15220.62 463
15221.79 397
15222.96 402
15224.12 439
15225.29 409
15226.45 406
15227.62 416
15228.79 448
15229.95 461
15231.12 463
15232.29 456
15233.45 438
15234.62 467
15235.78 433
15236.95 444
15238.12 445
15239.28 450
15240.45 427
15241.62 451
15242.78 482
15243.95 488
15245.12 443
15246.28 432
15247.45 467
15248.62 456
15249.78 479
15250.95 414
15252.12 399
15253.28 447
15254.45 429
15255.62 422
15256.79 412
15257.95 415
15259.12 506
15260.29 479
15261.46 438
15262.62 387
15263.79 400
15264.96 435
15266.13 410
15267.29 397
15268.46 394
15269.63 403
15270.80 415
15271.96 385
15273.13 404
15274.30 416
15275.47 423
15276.64 404
15277.80 392
15278.97 354
15280.14 427
15281.31 422
15282.48 420
15283.64 415
15284.81 375
15285.98 396
15287.15 424
15288.32 453
15289.49 378
15290.65 371
15291.82 407
15292.99 398
15294.16 408
15295.33 394
15296.50 425
15297.67 433
15298.83 378
15300.00 415
15301.17 427
15302.34 406
15303.51 385
15304.68 348
15305.85 402
15307.02 408
15308.19 395
15309.36 434
15310.52 463
15311.69 466
15312.86 388
15314.03 392
15315.20 383
15316.37 400
15317.54 392
15318.71 399
15319.88 391
15321.05 391
15322.22 441
15323.39 449
15324.56 375
15325.73 414
15326.90 424
15328.07 439
15329.24 389
15330.41 380
15331.58 403
15332.75 394
15333.92 415
15335.09 407
15336.26 374
15337.43 381
15338.60 372
15339.77 367
15340.94 384
15342.11 407
15343.28 405
15344.45 397
15345.62 373
15346.79 386
15347.96 422
15349.13 404
15350.31 409
15351.48 400
15352.65 397
15353.82 448
15354.99 425
15356.16 401
15357.33 427
15358.50 401
15359.67 422
15360.84 418
15362.02 416
15363.19 421
15364.36 390
15365.53 454
15366.70 395
15367.87 403
15369.04 386
15370.21 406
15371.39 415
15372.56 362
15373.73 360
15374.90 396
15376.07 399
15377.24 404
15378.42 391
15379.59 356
15380.76 408
15381.93 410
15383.10 408
15384.28 443
15385.45 416
15386.62 458
15387.79 415
15388.97 395
15390.14 413
15391.31 373
15392.48 398
15393.65 384
15394.83 397
15396.00 423
15397.17 425
15398.34 384
15399.52 398
15400.69 389
15401.86 411
15403.04 449
15404.21 386
15405.38 410
15406.55 447
15407.73 456
15408.90 441
15410.07 464
15411.25 446
15412.42 469
15413.59 445
15414.77 420
15415.94 401
15417.11 418
15418.29 408
15419.46 392
15420.63 397
15421.81 405
15422.98 409
15424.15 396
15425.33 378
15426.50 363
15427.67 394
15428.85 425
15430.02 432
15431.20 380
15432.37 362
15433.54 404
15434.72 444
15435.89 361
15437.07 350
15438.24 395
15439.41 422
15440.59 402
15441.76 399
15442.94 431
15444.11 402
15445.29 398
15446.46 389
15447.63 365
15448.81 411
15449.98 398
15451.16 384
15452.33 352
15453.51 393
15454.68 458
15455.86 420
15457.03 385
15458.21 405
15459.38 439
15460.56 405
15461.73 385
15462.91 376
15464.08 382
15465.26 419
15466.43 437
15467.61 489
15468.78 426
15469.96 454
15471.13 410
15472.31 425
15473.48 405
15474.66 393
15475.83 418
15477.01 407
15478.19 399
15479.36 333
15480.54 398
15481.71 428
15482.89 384
15484.06 379
15485.24 396
15486.42 370
15487.59 405
15488.77 442
15489.94 424
15491.12 410
15492.30 458
15493.47 409
15494.65 402
15495.83 407
15497.00 435
15498.18 435
15499.36 388
15500.53 372
15501.71 396
15502.88 423
15504.06 367
15505.24 441
15506.41 405
15507.59 426
15508.77 475
15509.95 385
15511.12 380
15512.30 419
15513.48 411
15514.65 431
15515.83 436
15517.01 388
15518.18 405
15519.36 458
15520.54 421
15521.72 379
15522.89 408
15524.07 463
15525.25 413
15526.43 429
15527.60 402
15528.78 397
15529.96 402
15531.14 412
15532.31 452
15533.49 449
15534.67 419
15535.85 442
15537.03 422
15538.20 383
15539.38 383
15540.56 408
15541.74 422
15542.92 419
15544.09 406
15545.27 412
15546.45 412
15547.63 386
15548.81 421
15549.98 402
15551.16 427
15552.34 390
15553.52 390
15554.70 420
15555.88 414
15557.06 413
15558.23 392
15559.41 448
15560.59 431
15561.77 455
15562.95 436
15564.13 414
15565.31 461
15566.49 434
15567.67 434
15568.84 467
15570.02 463
15571.20 407
15572.38 436
15573.56 408
15574.74 416
15575.92 485
15577.10 473
15578.28 455
15579.46 440
15580.64 421
15581.82 429
15583.00 460
15584.18 454
15585.36 461
15586.54 468
15587.72 452
15588.90 442
15590.08 456
15591.26 455
15592.44 417
15593.62 454
15594.80 434
15595.98 443
15597.16 434
15598.34 427
15599.52 465
15600.70 460
15601.88 476
15603.06 445
15604.24 450
15605.42 474
15606.60 451
15607.78 461
15608.96 472
15610.14 481
15611.32 485
15612.50 471
15613.68 436
15614.86 488
15616.05 498
15617.23 495
15618.41 543
15619.59 470
15620.77 461
15621.95 455
15623.13 490
15624.31 506
15625.49 496
15626.68 487
15627.86 522
15629.04 554
15630.22 518
15631.40 548
15632.58 539
15633.76 495
15634.95 540
15636.13 500
15637.31 493
15638.49 538
15639.67 506
15640.85 497
15642.04 490
15643.22 451
15644.40 503
15645.58 532
15646.76 538
15647.95 519
15649.13 520
15650.31 559
15651.49 599
15652.67 487
15653.86 523
15655.04 531
15656.22 576
15657.40 588
15658.59 583
15659.77 547
15660.95 515
15662.13 550
15663.32 578
15664.50 527
15665.68 553
15666.87 564
15668.05 576
15669.23 570
15670.41 568
15671.60 563
15672.78 554
15673.96 584
15675.15 520
15676.33 473
15677.51 525
15678.70 597
15679.88 574
15681.06 579
15682.25 574
15683.43 534
15684.61 562
15685.80 586
15686.98 512
15688.16 582
15689.35 618
15690.53 600
15691.72 583
15692.90 563
15694.08 576
15695.27 567
15696.45 568
15697.63 557
15698.82 627
15700.00 597
15701.19 568
15702.37 578
15703.56 591
15704.74 606
15705.92 575
15707.11 577
15708.29 565
15709.48 577
15710.66 594
15711.85 610
15713.03 580
15714.21 576
15715.40 652
15716.58 679
15717.77 716
15718.95 663
15720.14 613
15721.32 648
15722.51 693
15723.69 658
15724.88 632
15726.06 645
15727.25 700
15728.43 663
15729.62 654
15730.80 610
15731.99 634
15733.17 677
15734.36 739
15735.55 699
15736.73 684
15737.92 664
15739.10 651
15740.29 615
15741.47 668
15742.66 643
15743.84 621
15745.03 663
15746.22 663
15747.40 617
15748.59 630
15749.77 721
15750.96 683
15752.15 657
15753.33 661
15754.52 664
15755.70 624
15756.89 648
15758.08 668
15759.26 675
15760.45 688
15761.64 719
15762.82 641
15764.01 617
15765.20 667
15766.38 749
15767.57 682
15768.76 681
15769.94 711
15771.13 702
15772.32 655
15773.50 677
15774.69 640
15775.88 594
15777.06 621
15778.25 678
15779.44 639
15780.62 627
15781.81 701
15783.00 680
15784.19 663
15785.37 647
15786.56 630
15787.75 625
15788.94 645
15790.12 686
15791.31 612
15792.50 655
15793.69 632
15794.87 636
15796.06 610
15797.25 636
15798.44 617
15799.62 628
15800.81 586
15802.00 618
15803.19 616
15804.38 576
15805.56 593
15806.75 619
15807.94 611
15809.13 570
15810.32 573
15811.50 599
15812.69 646
15813.88 538
15815.07 569
15816.26 603
15817.45 544
15818.64 532
15819.82 497
15821.01 505
15822.20 569
15823.39 522
15824.58 527
15825.77 620
15826.96 566
15828.15 564
15829.33 581
15830.52 549
15831.71 534
15832.90 538
15834.09 529
15835.28 536
15836.47 551
15837.66 539
15838.85 531
15840.04 551
15841.23 505
15842.42 470
15843.61 519
15844.79 540
15845.98 502
15847.17 529
15848.36 547
15849.55 528
15850.74 560
15851.93 561
15853.12 518
15854.31 520
15855.50 533
15856.69 566
15857.88 522
15859.07 511
15860.26 515
15861.45 524
15862.64 519
15863.83 516
15865.02 516
15866.21 551
15867.40 559
15868.60 501
15869.79 502
15870.98 508
15872.17 559
15873.36 548
15874.55 529
15875.74 518
15876.93 509
15878.12 535
15879.31 509
15880.50 494
15881.69 506
15882.88 546
15884.07 573
15885.27 552
15886.46 518
15887.65 486
15888.84 526
15890.03 572
15891.22 502
15892.41 564
15893.60 498
15894.80 522
15895.99 492
15897.18 528
15898.37 514
15899.56 514
15900.75 551
15901.95 531
15903.14 543
15904.33 520
15905.52 557
15906.71 558
15907.90 523
15909.10 491
15910.29 490
15911.48 484
15912.67 521
15913.86 520
15915.06 510
15916.25 492
15917.44 532
15918.63 485
15919.83 467
15921.02 490
15922.21 498
15923.40 540
15924.60 533
15925.79 529
15926.98 506
15928.17 559
15929.37 555
15930.56 565
15931.75 500
15932.94 530
15934.14 516
15935.33 529
15936.52 547
15937.72 510
15938.91 478
15940.10 561
15941.30 526
15942.49 509
15943.68 502
15944.88 489
15946.07 495
15947.26 521
15948.46 482
15949.65 507
15950.84 476
15952.04 496
15953.23 492
15954.42 480
15955.62 516
15956.81 516
15958.01 477
15959.20 461
15960.39 484
15961.59 477
15962.78 493
15963.97 511
15965.17 463
15966.36 426
15967.56 426
15968.75 492
15969.95 471
15971.14 479
15972.33 461
15973.53 452
15974.72 446
15975.92 457
15977.11 476
15978.31 454
15979.50 462
15980.70 461
15981.89 394
15983.09 420
15984.28 387
15985.47 462
15986.67 435
15987.86 379
15989.06 378
15990.25 385
15991.45 427
15992.64 452
15993.84 478
15995.03 424
15996.23 436
15997.43 414
15998.62 401
15999.82 435
16001.01 453
16002.21 412
16003.40 413
16004.60 428
16005.79 390
16006.99 399
16008.18 407
16009.38 420
16010.58 414
16011.77 449
16012.97 409
16014.16 386
16015.36 377
16016.56 418
16017.75 416
16018.95 419
16020.14 405
16021.34 407
16022.54 404
16023.73 436
16024.93 417
16026.13 371
16027.32 379
16028.52 404
16029.71 435
16030.91 418
16032.11 405
16033.30 435
16034.50 446
16035.70 446
16036.89 444
16038.09 408
16039.29 432
16040.49 458
16041.68 417
16042.88 395
16044.08 357
16045.27 404
16046.47 361
16047.67 369
16048.86 368
16050.06 385
16051.26 369
16052.46 359
16053.65 400
16054.85 426
16056.05 403
16057.25 398
16058.44 373
16059.64 378
16060.84 394
16062.04 432
16063.23 382
16064.43 377
16065.63 391
16066.83 408
16068.03 407
16069.22 364
16070.42 392
16071.62 371
16072.82 348
16074.02 388
16075.21 439
16076.41 400
16077.61 380
16078.81 364
16080.01 394
16081.21 403
16082.40 371
16083.60 399
16084.80 355
16086.00 380
16087.20 406
16088.40 382
16089.60 353
16090.79 363
16091.99 365
16093.19 400
16094.39 327
16095.59 403
16096.79 420
16097.99 391
16099.19 388
16100.39 361
16101.59 344
16102.78 353
16103.98 355
16105.18 361
16106.38 375
16107.58 381
16108.78 382
16109.98 374
16111.18 372
16112.38 353
16113.58 377
16114.78 404
16115.98 390
16117.18 388
16118.38 401
16119.58 380
16120.78 386
16121.98 413
16123.18 375
16124.38 341
16125.58 371
16126.78 369
16127.98 407
16129.18 360
16130.38 353
16131.58 344
16132.78 359
16133.98 347
16135.18 358
16136.38 367
16137.58 386
16138.78 442
16139.98 391
16141.18 376
16142.38 403
16143.58 373
16144.79 401
16145.99 335
16147.19 332
16148.39 343
16149.59 372
16150.79 395
16151.99 372
16153.19 372
16154.39 369
16155.59 393
16156.80 339
16158.00 340
16159.20 370
16160.40 352
16161.60 363
16162.80 352
16164.00 345
16165.21 360
16166.41 359
16167.61 353
16168.81 365
16170.01 349
16171.21 380
16172.42 362
16173.62 363
16174.82 341
16176.02 374
16177.22 362
16178.43 338
16179.63 347
16180.83 328
16182.03 368
16183.23 355
16184.44 365
16185.64 360
16186.84 328
16188.04 336
16189.25 366
16190.45 360
16191.65 362
16192.85 350
16194.06 378
16195.26 379
16196.46 370
16197.66 362
16198.87 398
16200.07 369
16201.27 359
16202.48 361
16203.68 343
16204.88 377
16206.09 371
16207.29 367
16208.49 365
16209.69 369
16210.90 377
16212.10 362
16213.30 363
16214.51 358
16215.71 388
16216.91 429
16218.12 359
16219.32 329
16220.53 391
16221.73 369
16222.93 408
16224.14 397
16225.34 371
16226.54 352
16227.75 345
16228.95 361
16230.16 375
16231.36 374
16232.56 358
16233.77 366
16234.97 398
16236.18 403
16237.38 352
16238.59 364
16239.79 376
16240.99 357
16242.20 373
16243.40 367
16244.61 379
16245.81 431
16247.02 378
16248.22 355
16249.43 348
16250.63 399
16251.84 394
16253.04 384
16254.24 360
16255.45 369
16256.65 374
16257.86 377
16259.06 419
16260.27 352
16261.48 402
16262.68 417
16263.89 433
16265.09 382
16266.30 389
16267.50 392
16268.71 422
16269.91 425
16271.12 442
16272.32 390
16273.53 372
16274.73 373
16275.94 411
16277.15 442
16278.35 450
16279.56 436
16280.76 395
16281.97 403
16283.18 402
16284.38 384
16285.59 397
16286.79 421
16288.00 399
16289.21 406
16290.41 416
16291.62 388
16292.82 423
16294.03 407
16295.24 390
16296.44 431
16297.65 393
16298.86 405
16300.06 424
16301.27 430
16302.48 453
16303.68 428
16304.89 421
16306.10 402
16307.30 477
16308.51 437
16309.72 436
16310.92 408
16312.13 408
16313.34 459
16314.55 413
16315.75 429
16316.96 434
16318.17 460
16319.37 465
16320.58 401
16321.79 434
16323.00 416
16324.20 395
16325.41 427
16326.62 424
16327.83 457
16329.03 439
16330.24 488
16331.45 495
16332.66 471
16333.87 427
16335.07 411
16336.28 394
16337.49 383
16338.70 378
16339.90 415
16341.11 395
16342.32 414
16343.53 412
16344.74 382
16345.95 414
16347.15 377
16348.36 412
16349.57 359
16350.78 390
16351.99 385
16353.20 411
16354.40 340
16355.61 365
16356.82 385
16358.03 418
16359.24 404
16360.45 368
16361.66 388
16362.87 327
16364.08 337
16365.28 349
16366.49 336
16367.70 379
16368.91 383
16370.12 378
16371.33 355
16372.54 358
16373.75 363
16374.96 379
16376.17 382
16377.38 418
16378.59 418
16379.80 409
16381.01 369
16382.21 406
16383.42 349
16384.63 373
16385.84 387
16387.05 315
16388.26 322
16389.47 333
16390.68 351
16391.89 344
16393.10 313
16394.31 338
16395.52 336
16396.73 392
16397.94 413
16399.15 394
16400.36 364
16401.57 354
16402.79 371
16404.00 346
16405.21 347
16406.42 341
16407.63 329
16408.84 347
16410.05 356
16411.26 347
16412.47 317
16413.68 340
16414.89 342
16416.10 359
16417.31 371
16418.52 353
16419.74 360
16420.95 352
16422.16 354
16423.37 376
16424.58 385
16425.79 388
16427.00 345
16428.21 329
16429.42 354
16430.64 368
16431.85 356
16433.06 349
16434.27 317
16435.48 355
16436.69 368
16437.91 326
16439.12 333
16440.33 297
16441.54 345
16442.75 383
16443.96 354
16445.18 324
16446.39 363
16447.60 308
16448.81 338
16450.02 325
16451.24 339
16452.45 376
16453.66 324
16454.87 343
16456.09 311
16457.30 356
16458.51 346
16459.72 361
16460.94 321
16462.15 299
16463.36 332
16464.57 345
16465.79 297
16467.00 310
16468.21 337
16469.43 335
16470.64 357
16471.85 315
16473.06 339
16474.28 335
16475.49 312
16476.70 311
16477.92 308
16479.13 327
16480.34 327
16481.56 308
16482.77 306
16483.98 322
16485.20 312
16486.41 354
16487.62 346
16488.84 325
16490.05 338
16491.26 334
16492.48 329
16493.69 327
16494.91 287
16496.12 304
16497.33 297
16498.55 325
16499.76 318
16500.97 346
16502.19 338
16503.40 338
16504.62 369
16505.83 348
16507.05 323
16508.26 304
16509.47 317
16510.69 334
16511.90 313
16513.12 303
16514.33 316
16515.55 320
16516.76 280
16517.98 306
16519.19 319
16520.41 295
16521.62 323
16522.83 324
16524.05 313
16525.26 308
16526.48 318
16527.69 334
16528.91 325
16530.12 346
16531.34 328
16532.55 310
16533.77 300
16534.99 349
16536.20 301
16537.42 289
16538.63 260
16539.85 309
16541.06 338
16542.28 351
16543.49 287
16544.71 294
16545.92 296
16547.14 298
16548.36 315
16549.57 304
16550.79 316
16552.00 352
16553.22 360
16554.44 280
16555.65 356
16556.87 316
16558.08 349
16559.30 330
16560.52 297
16561.73 316
16562.95 320
16564.17 328
16565.38 288
16566.60 291
16567.81 296
16569.03 340
16570.25 339
16571.46 327
16572.68 315
16573.90 317
16575.11 350
16576.33 315
16577.55 309
16578.76 322
16579.98 370
16581.20 362
16582.42 344
16583.63 288
16584.85 321
16586.07 330
16587.28 326
16588.50 327
16589.72 320
16590.94 328
16592.15 317
16593.37 336
16594.59 322
16595.81 313
16597.02 339
16598.24 294
16599.46 330
16600.68 307
16601.89 316
16603.11 361
16604.33 387
16605.55 316
16606.77 304
16607.98 318
16609.20 359
16610.42 299
16611.64 281
16612.86 286
16614.07 322
16615.29 328
16616.51 345
16617.73 328
16618.95 307
16620.17 301
16621.38 303
16622.60 312
16623.82 322
16625.04 333
16626.26 330
16627.48 343
16628.70 312
16629.91 324
16631.13 312
16632.35 342
16633.57 340
16634.79 329
16636.01 328
16637.23 330
16638.45 317
16639.67 307
16640.89 297
16642.10 339
16643.32 338
16644.54 324
16645.76 312
16646.98 340
16648.20 316
16649.42 306
16650.64 296
16651.86 283
16653.08 313
16654.30 310
16655.52 330
16656.74 299
16657.96 320
16659.18 313
16660.40 280
16661.62 287
16662.84 296
16664.06 308
16665.28 301
16666.50 306
16667.72 312
16668.94 320
16670.16 318
16671.38 293
16672.60 294
16673.82 326
16675.04 307
16676.26 272
16677.48 292
16678.70 322
16679.92 274
16681.14 279
16682.36 259
16683.58 313
16684.80 294
16686.03 325
16687.25 298
16688.47 309
16689.69 327
16690.91 306
16692.13 311
16693.35 311
16694.57 295
16695.79 305
16697.02 382
16698.24 308
16699.46 322
16700.68 291
16701.90 318
16703.12 292
16704.34 312
16705.57 365
16706.79 287
16708.01 320
16709.23 290
16710.45 309
16711.67 300
16712.90 309
16714.12 348
16715.34 320
16716.56 319
16717.78 323
16719.01 323
16720.23 278
16721.45 262
16722.67 344
16723.89 332
16725.12 283
16726.34 273
16727.56 321
16728.78 328
16730.01 315
16731.23 350
16732.45 309
16733.67 290
16734.90 354
16736.12 351
16737.34 314
16738.56 299
16739.79 319
16741.01 280
16742.23 299
16743.46 311
16744.68 320
16745.90 375
16747.12 335
16748.35 315
16749.57 328
16750.79 328
16752.02 302
16753.24 304
16754.46 306
16755.69 308
16756.91 321
16758.13 318
16759.36 313
16760.58 309
16761.80 286
16763.03 333
16764.25 316
16765.48 285
16766.70 308
16767.92 312
16769.15 315
16770.37 339
16771.60 320
16772.82 314
16774.04 288
16775.27 297
16776.49 310
16777.72 328
16778.94 302
16780.16 304
16781.39 323
16782.61 329
16783.84 343
16785.06 335
16786.29 323
16787.51 300
16788.74 303
16789.96 322
16791.18 319
16792.41 331
16793.63 322
16794.86 324
16796.08 312
16797.31 315
16798.53 324
16799.76 306
16800.98 311
16802.21 352
16803.43 308
16804.66 306
16805.88 281
16807.11 309
16808.33 312
16809.56 313
16810.79 309
16812.01 293
16813.24 332
16814.46 342
16815.69 260
16816.91 303
16818.14 335
16819.36 303
16820.59 302
16821.82 301
16823.04 309
16824.27 320
16825.49 299
16826.72 269
16827.95 280
16829.17 265
16830.40 283
16831.62 267
16832.85 304
16834.08 331
16835.30 295
16836.53 295
16837.76 287
16838.98 305
16840.21 343
16841.44 312
16842.66 334
16843.89 286
16845.11 318
16846.34 345
16847.57 326
16848.80 266
16850.02 297
16851.25 337
16852.48 328
16853.70 344
16854.93 298
16856.16 331
16857.38 271
16858.61 318
16859.84 326
16861.07 308
16862.29 314
16863.52 315
16864.75 320
16865.97 307
16867.20 311
16868.43 334
16869.66 290
16870.89 355
16872.11 320
16873.34 320
16874.57 312
16875.80 290
16877.02 339
16878.25 312
16879.48 289
16880.71 305
16881.94 329
16883.16 330
16884.39 325
16885.62 363
16886.85 326
16888.08 336
16889.30 339
16890.53 311
16891.76 389
16892.99 335
16894.22 318
16895.45 385
16896.67 344
16897.90 324
16899.13 341
16900.36 333
16901.59 330
16902.82 359
16904.05 364
16905.28 325
16906.50 343
16907.73 336
16908.96 342
16910.19 323
16911.42 394
16912.65 366
16913.88 359
16915.11 325
16916.34 298
16917.57 365
16918.80 333
16920.03 320
16921.26 305
16922.48 306
16923.71 297
16924.94 287
16926.17 304
16927.40 308
16928.63 295
16929.86 327
16931.09 293
16932.32 336
16933.55 338
16934.78 291
16936.01 326
16937.24 330
16938.47 309
16939.70 305
16940.93 286
16942.16 287
16943.39 312
16944.62 291
16945.85 301
16947.08 281
16948.31 300
16949.54 299
16950.78 296
16952.01 258
16953.24 275
16954.47 275
16955.70 290
16956.93 297
16958.16 321
16959.39 298
16960.62 285
16961.85 278
16963.08 291
16964.31 272
16965.54 267
16966.78 306
16968.01 274
16969.24 298
16970.47 261
16971.70 260
16972.93 279
16974.16 294
16975.39 286
16976.63 303
16977.86 292
16979.09 312
16980.32 337
16981.55 296
16982.78 290
16984.02 270
16985.25 261
16986.48 306
16987.71 245
16988.94 258
16990.18 292
16991.41 306
16992.64 278
16993.87 294
16995.10 317
16996.34 282
16997.57 273
16998.80 299
17000.03 300
17001.26 286
17002.50 305
17003.73 337
17004.96 307
17006.19 282
17007.43 271
17008.66 311
17009.89 309
17011.12 304
17012.36 294
17013.59 283
17014.82 288
17016.06 292
17017.29 317
17018.52 277
17019.76 260
17020.99 271
17022.22 292
17023.45 281
17024.69 261
17025.92 296
17027.15 280
17028.39 307
17029.62 288
17030.85 290
17032.09 282
17033.32 283
17034.55 269
17035.79 288
17037.02 308
17038.26 289
17039.49 286
17040.72 241
17041.96 291
17043.19 320
17044.43 272
17045.66 290
17046.89 258
17048.13 309
17049.36 292
17050.60 296
17051.83 279
17053.06 279
17054.30 265
17055.53 248
17056.77 257
17058.00 272
17059.24 282
17060.47 286
17061.70 256
17062.94 262
17064.17 251
17065.41 274
17066.64 289
17067.88 238
17069.11 253
17070.35 250
17071.58 244
17072.82 276
17074.05 267
17075.29 293
17076.52 282
17077.76 269
17078.99 303
17080.23 282
17081.46 228
17082.70 258
17083.93 266
17085.17 265
17086.41 260
17087.64 271
17088.88 284
17090.11 254
17091.35 258
17092.58 237
17093.82 274
17095.05 238
17096.29 229
17097.53 236
17098.76 254
17100.00 270
17101.23 282
17102.47 244
17103.71 279
17104.94 282
17106.18 268
17107.41 237
17108.65 268
17109.89 289
17111.12 249
17112.36 261
17113.60 255
17114.83 241
17116.07 276
17117.31 241
17118.54 252
17119.78 257
17121.02 295
17122.25 280
17123.49 264
17124.73 237
17125.96 296
17127.20 255
17128.44 259
17129.67 254
17130.91 253
17132.15 235
17133.39 237
17134.62 217
17135.86 251
17137.10 255
17138.33 279
17139.57 251
17140.81 247
17142.05 267
17143.28 251
17144.52 294
17145.76 242
17147.00 247
17148.23 242
17149.47 252
17150.71 217
17151.95 241
17153.19 251
17154.42 222
17155.66 271
17156.90 266
17158.14 277
17159.38 265
17160.61 241
17161.85 259
17163.09 278
17164.33 236
17165.57 241
17166.81 232
17168.04 241
17169.28 231
17170.52 254
17171.76 236
17173.00 244
17174.24 271
17175.47 235
17176.71 233
17177.95 220
17179.19 217
17180.43 237
17181.67 230
17182.91 229
17184.15 243
17185.39 226
17186.62 247
17187.86 251
17189.10 237
17190.34 229
17191.58 253
17192.82 265
17194.06 220
17195.30 249
17196.54 240
17197.78 239
17199.02 242
17200.26 246
17201.50 261
17202.74 262
17203.98 244
17205.22 223
17206.46 196
17207.70 207
17208.94 227
17210.18 245
17211.42 250
17212.66 270
17213.90 260
17215.14 253
17216.38 245
17217.62 239
17218.86 224
17220.10 234
17221.34 241
17222.58 237
17223.82 238
17225.06 240
17226.30 274
17227.54 256
17228.78 243
17230.02 245
17231.26 273
17232.50 281
17233.74 247
17234.98 257
17236.22 215
17237.47 214
17238.71 215
17239.95 191
17241.19 225
17242.43 219
17243.67 239
17244.91 251
17246.15 218
17247.39 200
17248.64 228
17249.88 225
17251.12 235
17252.36 226
17253.60 213
17254.84 232
17256.08 214
17257.33 251
17258.57 248
17259.81 251
17261.05 216
17262.29 208
17263.54 225
17264.78 203
17266.02 219
17267.26 231
17268.50 215
17269.75 212
17270.99 236
17272.23 221
17273.47 226
17274.71 237
17275.96 220
17277.20 215
17278.44 235
17279.68 212
17280.93 222
17282.17 257
17283.41 224
17284.65 218
17285.90 246
17287.14 262
17288.38 234
17289.62 232
17290.87 217
17292.11 210
17293.35 237
17294.60 226
17295.84 243
17297.08 220
17298.33 222
17299.57 225
17300.81 240
17302.05 224
17303.30 270
17304.54 222
17305.78 234
17307.03 233
17308.27 226
17309.52 226
17310.76 227
17312.00 229
17313.25 207
17314.49 224
17315.73 199
17316.98 225
17318.22 237
17319.47 224
17320.71 255
17321.95 215
17323.20 246
17324.44 238
17325.69 201
17326.93 227
17328.17 197
17329.42 203
17330.66 213
17331.91 242
17333.15 194
17334.40 225
17335.64 242
17336.88 238
17338.13 249
17339.37 242
17340.62 219
17341.86 205
17343.11 223
17344.35 216
17345.60 244
17346.84 241
17348.09 221
17349.33 244
17350.58 256
17351.82 235
17353.07 231
17354.31 234
17355.56 233
17356.80 197
17358.05 213
17359.29 244
17360.54 228
17361.78 216
17363.03 187
17364.27 203
17365.52 243
17366.77 183
17368.01 218
17369.26 240
17370.50 233
17371.75 209
17372.99 212
17374.24 208
17375.49 216
17376.73 214
17377.98 238
17379.22 201
17380.47 193
17381.72 235
17382.96 255
17384.21 255
17385.45 233
17386.70 212
17387.95 229
17389.19 229
17390.44 241
17391.69 248
17392.93 203
17394.18 229
17395.43 213
17396.67 238
17397.92 246
17399.17 214
17400.41 258
17401.66 216
17402.91 217
17404.15 230
17405.40 244
17406.65 214
17407.89 206
17409.14 205
17410.39 239
17411.64 246
17412.88 223
17414.13 251
17415.38 253
17416.63 239
17417.87 230
17419.12 237
17420.37 253
17421.62 190
17422.86 231
17424.11 207
17425.36 190
17426.61 224
17427.85 251
17429.10 249
17430.35 226
17431.60 242
17432.85 256
17434.09 231
17435.34 238
17436.59 245
17437.84 217
17439.09 218
17440.33 216
17441.58 212
17442.83 216
17444.08 227
17445.33 232
17446.58 232
17447.82 220
17449.07 233
17450.32 240
17451.57 239
17452.82 234
17454.07 241
17455.32 241
17456.57 216
17457.81 208
17459.06 219
17460.31 221
17461.56 199
17462.81 216
17464.06 236
17465.31 248
17466.56 224
17467.81 217
17469.06 216
17470.30 222
17471.55 219
17472.80 218
17474.05 287
17475.30 223
17476.55 231
17477.80 261
17479.05 272
17480.30 209
17481.55 211
17482.80 228
17484.05 239
17485.30 250
17486.55 265
17487.80 235
17489.05 266
17490.30 254
17491.55 236
17492.80 237
17494.05 207
17495.30 254
17496.55 231
17497.80 251
17499.05 248
17500.30 218
17501.55 211
17502.80 231
17504.05 212
17505.30 208
17506.55 215
17507.80 216
17509.06 240
17510.31 239
17511.56 229
17512.81 212
17514.06 204
17515.31 235
17516.56 257
17517.81 223
17519.06 228
17520.31 228
17521.56 236
17522.82 214
17524.07 219
17525.32 223
17526.57 232
17527.82 251
17529.07 238
17530.32 250
17531.58 218
17532.83 248
17534.08 249
17535.33 248
17536.58 263
17537.83 227
17539.09 252
17540.34 232
17541.59 214
17542.84 242
17544.09 243
17545.35 252
17546.60 230
17547.85 250
17549.10 229
17550.35 228
17551.61 252
17552.86 250
17554.11 231
17555.36 217
17556.62 243
17557.87 260
17559.12 227
17560.37 235
17561.63 219
17562.88 220
17564.13 208
17565.38 233
17566.64 212
17567.89 235
17569.14 236
17570.39 263
17571.65 255
17572.90 238
17574.15 221
17575.41 250
17576.66 251
17577.91 218
17579.17 243
17580.42 245
17581.67 237
17582.93 274
17584.18 254
17585.43 235
17586.69 259
17587.94 243
17589.19 227
17590.45 226
17591.70 257
17592.95 235
17594.21 234
17595.46 205
17596.72 245
17597.97 221
17599.22 248
17600.48 263
17601.73 220
17602.99 237
17604.24 243
17605.49 234
17606.75 223
17608.00 221
17609.26 241
17610.51 217
17611.76 204
17613.02 240
17614.27 227
17615.53 265
17616.78 262
17618.04 264
17619.29 240
17620.55 234
17621.80 261
17623.06 211
17624.31 250
17625.57 228
17626.82 238
17628.08 220
17629.33 224
17630.59 230
17631.84 248
17633.10 253
17634.35 251
17635.61 227
17636.86 238
17638.12 226
17639.37 238
17640.63 255
17641.88 229
17643.14 241
17644.39 226
17645.65 228
17646.91 222
17648.16 252
17649.42 224
17650.67 235
17651.93 233
17653.18 237
17654.44 244
17655.70 208
17656.95 241
17658.21 239
17659.46 241
17660.72 199
17661.98 215
17663.23 201
17664.49 227
17665.75 207
17667.00 243
17668.26 246
17669.51 236
17670.77 240
17672.03 233
17673.28 224
17674.54 218
17675.80 224
17677.05 221
17678.31 236
17679.57 221
17680.82 245
17682.08 203
17683.34 180
17684.60 187
17685.85 234
17687.11 221
17688.37 224
17689.62 233
17690.88 236
17692.14 200
17693.40 238
17694.65 221
17695.91 221
17697.17 225
17698.42 230
17699.68 219
17700.94 227
17702.20 218
17703.46 238
17704.71 241
17705.97 190
17707.23 197
17708.49 216
17709.74 222
17711.00 213
17712.26 233
17713.52 246
17714.78 222
17716.03 194
17717.29 209
17718.55 232
17719.81 210
17721.07 200
17722.33 218
17723.58 216
17724.84 205
17726.10 295
17727.36 241
17728.62 232
17729.88 196
17731.13 233
17732.39 211
17733.65 225
17734.91 212
17736.17 218
17737.43 209
17738.69 217
17739.95 199
17741.21 210
17742.46 202
17743.72 192
17744.98 242
17746.24 231
17747.50 197
17748.76 224
17750.02 206
17751.28 205
17752.54 173
17753.80 192
17755.06 204
17756.32 207
17757.58 200
17758.84 210
17760.10 217
17761.36 217
17762.61 207
17763.87 203
17765.13 235
17766.39 238
17767.65 214
17768.91 205
17770.17 222
17771.43 201
17772.69 201
17773.95 231
17775.21 223
17776.48 193
17777.74 184
17779.00 189
17780.26 218
17781.52 236
17782.78 195
17784.04 211
17785.30 196
17786.56 239
17787.82 220
17789.08 198
17790.34 202
17791.60 213
17792.86 223
17794.12 177
17795.38 212
17796.65 191
17797.91 211
17799.17 191
17800.43 176
17801.69 158
17802.95 187
17804.21 212
17805.47 199
17806.73 207
17808.00 184
17809.26 182
17810.52 210
17811.78 214
17813.04 199
17814.30 207
17815.56 227
17816.83 196
17818.09 206
17819.35 177
17820.61 197
17821.87 204
17823.14 185
17824.40 182
17825.66 212
17826.92 215
17828.18 231
17829.45 211
17830.71 223
17831.97 194
17833.23 202
17834.49 210
17835.76 200
17837.02 215
17838.28 190
17839.54 205
17840.81 186
17842.07 203
17843.33 182
17844.59 213
17845.86 222
17847.12 191
17848.38 222
17849.65 215
17850.91 187
17852.17 215
17853.43 206
17854.70 174
17855.96 173
17857.22 191
17858.49 210
17859.75 209
17861.01 207
17862.28 212
17863.54 199
17864.80 210
17866.07 198
17867.33 195
17868.59 215
17869.86 208
17871.12 211
17872.38 199
17873.65 206
17874.91 168
17876.18 176
17877.44 229
17878.70 209
17879.97 174
17881.23 174
17882.50 195
17883.76 200
17885.02 207
17886.29 214
17887.55 199
17888.82 203
17890.08 205
17891.35 209
17892.61 199
17893.87 192
17895.14 200
17896.40 191
17897.67 182
17898.93 172
17900.20 175
17901.46 167
17902.73 176
17903.99 177
17905.26 213
17906.52 222
17907.79 190
17909.05 196
17910.32 197
17911.58 203
17912.85 206
17914.11 214
17915.38 197
17916.64 181
17917.91 205
17919.17 196
17920.44 216
17921.70 188
17922.97 194
17924.23 198
17925.50 196
17926.76 175
17928.03 189
17929.30 195
17930.56 199
17931.83 183
17933.09 206
17934.36 210
17935.62 217
17936.89 195
17938.16 211
17939.42 202
17940.69 191
17941.96 197
17943.22 194
17944.49 207
17945.75 191
17947.02 184
17948.29 203
17949.55 233
17950.82 229
17952.09 184
17953.35 233
17954.62 244
17955.89 230
17957.15 220
17958.42 183
17959.69 211
17960.95 175
17962.22 174
17963.49 192
17964.75 179
17966.02 194
17967.29 184
17968.55 191
17969.82 163
17971.09 214
17972.36 193
17973.62 183
17974.89 165
17976.16 213
17977.42 212
17978.69 202
17979.96 210
17981.23 186
17982.49 200
17983.76 209
17985.03 189
17986.30 186
17987.57 160
17988.83 201
17990.10 194
17991.37 173
17992.64 171
17993.90 162
17995.17 184
17996.44 205
17997.71 197
17998.98 188
18000.25 196
18001.51 198
18002.78 187
18004.05 195
18005.32 225
18006.59 203
18007.86 195
18009.12 223
18010.39 196
18011.66 224
18012.93 203
18014.20 194
18015.47 206
18016.74 196
18018.00 201
18019.27 201
18020.54 178
18021.81 191
18023.08 188
18024.35 220
18025.62 192
18026.89 211
18028.16 213
18029.43 195
18030.69 197
18031.96 185
18033.23 208
18034.50 173
18035.77 175
18037.04 192
18038.31 196
18039.58 209
18040.85 185
18042.12 182
18043.39 211
18044.66 212
18045.93 177
18047.20 194
18048.47 198
18049.74 224
18051.01 193
18052.28 189
18053.55 215
18054.82 193
18056.09 182
18057.36 193
18058.63 209
18059.90 192
18061.17 184
18062.44 233
18063.71 200
18064.98 192
18066.25 182
18067.52 200
18068.79 201
18070.06 205
18071.33 178
18072.61 208
18073.88 220
18075.15 232
18076.42 186
18077.69 167
18078.96 199
18080.23 243
18081.50 217
18082.77 184
18084.04 162
18085.32 193
18086.59 206
18087.86 203
18089.13 194
18090.40 186
18091.67 189
18092.94 186
18094.22 187
18095.49 205
18096.76 217
18098.03 220
18099.30 222
18100.57 172
18101.85 177
18103.12 198
18104.39 236
18105.66 201
18106.93 189
18108.20 212
18109.48 200
18110.75 212
18112.02 183
18113.29 153
18114.57 180
18115.84 176
18117.11 203
18118.38 187
18119.65 214
18120.93 197
18122.20 184
18123.47 167
18124.74 206
18126.02 188
18127.29 175
18128.56 196
18129.84 187
18131.11 150
18132.38 182
18133.65 182
18134.93 179
18136.20 205
18137.47 186
18138.75 196
18140.02 196
18141.29 232
18142.57 204
18143.84 222
18145.11 230
18146.39 211
18147.66 164
18148.93 183
18150.21 220
18151.48 201
18152.75 220
18154.03 210
18155.30 205
18156.57 223
18157.85 222
18159.12 170
18160.40 189
18161.67 187
18162.94 179
18164.22 188
18165.49 197
18166.77 200
18168.04 174
18169.31 187
18170.59 210
18171.86 170
18173.14 208
18174.41 200
18175.68 203
18176.96 209
18178.23 194
18179.51 169
18180.78 191
18182.06 215
18183.33 210
18184.61 207
18185.88 212
18187.16 219
18188.43 190
18189.71 193
18190.98 185
18192.26 207
18193.53 215
18194.81 205
18196.08 211
18197.36 177
18198.63 187
18199.91 178
18201.18 246
18202.46 202
18203.73 192
18205.01 189
18206.28 189
18207.56 187
18208.83 185
18210.11 171
18211.39 185
18212.66 200
18213.94 181
18215.21 193
18216.49 207
18217.76 166
18219.04 196
18220.32 225
18221.59 234
18222.87 187
18224.14 188
18225.42 203
18226.70 215
18227.97 216
18229.25 183
18230.53 185
18231.80 196
18233.08 231
18234.35 194
18235.63 197
18236.91 211
18238.18 233
18239.46 190
18240.74 160
18242.01 186
18243.29 223
18244.57 172
18245.84 194
18247.12 182
18248.40 200
18249.68 203
18250.95 189
18252.23 199
18253.51 211
18254.78 175
18256.06 191
18257.34 154
18258.62 163
18259.89 191
18261.17 181
18262.45 208
18263.72 198
18265.00 205
18266.28 199
18267.56 228
18268.84 180
18270.11 178
18271.39 187
18272.67 226
18273.95 205
18275.22 212
18276.50 191
18277.78 171
18279.06 161
18280.34 213
18281.61 222
18282.89 193
18284.17 193
18285.45 207
18286.73 196
18288.01 196
18289.28 196
18290.56 189
18291.84 182
18293.12 172
18294.40 197
18295.68 204
18296.95 185
18298.23 200
18299.51 211
18300.79 177
18302.07 202
18303.35 196
18304.63 185
18305.91 195
18307.19 181
18308.46 169
18309.74 203
18311.02 209
18312.30 234
18313.58 224
18314.86 203
18316.14 219
18317.42 189
18318.70 190
18319.98 177
18321.26 178
18322.54 179
18323.82 209
18325.10 215
18326.38 196
18327.66 194
18328.94 194
18330.22 176
18331.50 207
18332.77 218
18334.05 195
18335.33 178
18336.61 179
18337.90 177
18339.18 207
18340.46 192
18341.74 196
18343.02 217
18344.30 201
18345.58 188
18346.86 196
18348.14 176
18349.42 179
18350.70 152
18351.98 175
18353.26 161
18354.54 153
18355.82 170
18357.10 168
18358.38 175
18359.66 185
18360.94 177
18362.22 183
18363.51 214
18364.79 186
18366.07 192
18367.35 186
18368.63 187
18369.91 168
18371.19 187
18372.47 186
18373.76 173
18375.04 191
18376.32 198
18377.60 189
18378.88 175
18380.16 177
18381.44 209
18382.73 188
18384.01 200
18385.29 196
18386.57 202
18387.85 201
18389.13 181
18390.42 172
18391.70 188
18392.98 196
18394.26 197
18395.54 169
18396.83 191
18398.11 193
18399.39 179
18400.67 175
18401.96 187
18403.24 200
18404.52 192
18405.80 171
18407.09 172
18408.37 174
18409.65 184
18410.93 178
18412.22 180
18413.50 166
18414.78 168
18416.06 194
18417.35 176
18418.63 169
18419.91 201
18421.20 220
18422.48 211
18423.76 192
18425.05 210
18426.33 219
18427.61 206
18428.89 178
18430.18 174
18431.46 194
18432.74 177
18434.03 188
18435.31 213
18436.60 200
18437.88 202
18439.16 201
18440.45 201
18441.73 201
18443.01 170
18444.30 170
18445.58 192
18446.87 193
18448.15 188
18449.43 184
18450.72 174
18452.00 201
18453.29 214
18454.57 184
18455.85 194
18457.14 215
18458.42 206
18459.71 180
18460.99 181
18462.28 211
18463.56 200
18464.84 203
18466.13 181
18467.41 171
18468.70 201
18469.98 189
18471.27 177
18472.55 193
18473.84 203
18475.12 168
18476.41 200
18477.69 187
18478.98 189
18480.26 185
18481.55 205
18482.83 201
18484.12 176
18485.40 191
18486.69 183
18487.97 203
18489.26 204
18490.54 192
18491.83 223
18493.11 210
18494.40 196
18495.69 207
18496.97 185
18498.26 197
18499.54 188
18500.83 186
18502.11 170
18503.40 178
18504.69 225
18505.97 191
18507.26 179
18508.54 193
18509.83 207
18511.12 206
18512.40 190
18513.69 186
18514.98 178
18516.26 175
18517.55 178
18518.83 189
18520.12 239
18521.41 186
18522.69 205
18523.98 181
18525.27 196
18526.55 172
18527.84 167
18529.13 171
18530.41 169
18531.70 198
18532.99 176
18534.27 200
18535.56 227
18536.85 168
18538.14 188
18539.42 190
18540.71 183
18542.00 229
18543.28 216
18544.57 236
18545.86 226
18547.15 179
18548.43 181
18549.72 227
18551.01 199
18552.30 220
18553.58 195
18554.87 189
18556.16 217
18557.45 222
18558.73 227
18560.02 227
18561.31 229
18562.60 217
18563.89 236
18565.17 224
18566.46 239
18567.75 186
18569.04 201
18570.33 203
18571.62 173
18572.90 202
18574.19 221
18575.48 205
18576.77 201
18578.06 223
18579.35 209
18580.63 187
18581.92 208
18583.21 212
18584.50 232
18585.79 225
18587.08 261
18588.37 235
18589.66 230
18590.94 211
18592.23 217
18593.52 275
18594.81 239
18596.10 205
18597.39 213
18598.68 200
18599.97 224
18601.26 210
18602.55 202
18603.84 216
18605.13 230
18606.41 218
18607.70 228
18608.99 211
18610.28 193
18611.57 238
18612.86 255
18614.15 228
18615.44 218
18616.73 264
18618.02 239
18619.31 241
18620.60 203
18621.89 230
18623.18 227
18624.47 264
18625.76 204
18627.05 209
18628.34 236
18629.63 226
18630.92 230
18632.21 213
18633.50 243
18634.79 258
18636.08 227
18637.37 227
18638.67 259
18639.96 263
18641.25 249
18642.54 255
18643.83 242
18645.12 194
18646.41 223
18647.70 187
18648.99 209
18650.28 240
18651.57 240
18652.86 251
18654.16 253
18655.45 255
18656.74 214
18658.03 222
18659.32 221
18660.61 235
18661.90 240
18663.19 217
18664.49 243
18665.78 216
18667.07 216
18668.36 235
18669.65 226
18670.94 213
18672.24 194
18673.53 175
18674.82 179
18676.11 209
18677.40 215
18678.70 200
18679.99 201
18681.28 216
18682.57 236
18683.86 217
18685.16 176
18686.45 199
18687.74 177
18689.03 209
18690.33 225
18691.62 231
18692.91 212
18694.20 195
18695.50 182
18696.79 220
18698.08 211
18699.37 192
18700.67 192
18701.96 210
18703.25 187
18704.54 209
18705.84 202
18707.13 221
18708.42 205
18709.72 173
18711.01 237
18712.30 222
18713.60 212
18714.89 220
18716.18 173
18717.48 201
18718.77 243
18720.06 192
18721.36 175
18722.65 183
18723.94 190
18725.24 216
18726.53 194
18727.82 176
18729.12 176
18730.41 190
18731.70 186
18733.00 246
18734.29 227
18735.59 215
18736.88 203
18738.17 215
18739.47 187
18740.76 181
18742.06 220
18743.35 179
18744.64 206
18745.94 186
18747.23 173
18748.53 220
18749.82 225
18751.12 204
18752.41 198
18753.71 213
18755.00 182
18756.30 172
18757.59 200
18758.88 202
18760.18 250
18761.47 228
18762.77 239
18764.06 192
18765.36 183
18766.65 198
18767.95 209
18769.24 195
18770.54 185
18771.83 186
18773.13 181
18774.43 209
18775.72 194
18777.02 205
18778.31 182
18779.61 209
18780.90 187
18782.20 225
18783.49 236
18784.79 207
18786.08 175
18787.38 205
18788.68 210
18789.97 196
18791.27 170
18792.56 216
18793.86 208
18795.16 216
18796.45 203
18797.75 178
18799.04 210
18800.34 170
18801.64 186
18802.93 163
18804.23 192
18805.53 176
18806.82 183
18808.12 170
18809.41 184
18810.71 191
18812.01 209
18813.30 182
18814.60 199
18815.90 188
18817.19 219
18818.49 217
18819.79 189
18821.09 229
18822.38 206
18823.68 181
18824.98 200
18826.27 209
18827.57 177
18828.87 181
18830.16 185
18831.46 186
18832.76 171
18834.06 152
18835.35 175
18836.65 170
18837.95 171
18839.25 185
18840.54 211
18841.84 184
18843.14 195
18844.44 181
18845.73 189
18847.03 182
18848.33 181
18849.63 189
18850.93 168
18852.22 206
18853.52 190
18854.82 156
18856.12 189
18857.42 169
18858.71 159
18860.01 188
18861.31 179
18862.61 220
18863.91 193
18865.21 186
18866.50 208
18867.80 188
18869.10 168
18870.40 189
18871.70 189
18873.00 197
18874.30 194
18875.60 172
18876.89 180
18878.19 189
18879.49 182
18880.79 192
18882.09 189
18883.39 190
18884.69 189
18885.99 178
18887.29 204
18888.59 215
18889.88 198
18891.18 173
18892.48 195
18893.78 214
18895.08 171
18896.38 178
18897.68 188
18898.98 182
18900.28 178
18901.58 207
18902.88 204
18904.18 171
18905.48 124
18906.78 177
18908.08 216
18909.38 188
18910.68 172
18911.98 165
18913.28 184
18914.58 185
18915.88 199
18917.18 198
18918.48 196
18919.78 200
18921.08 193
18922.38 199
18923.68 201
18924.98 190
18926.28 206
18927.58 187
18928.88 177
18930.18 193
18931.49 205
18932.79 173
18934.09 171
18935.39 186
18936.69 171
18937.99 149
18939.29 179
18940.59 188
18941.89 203
18943.19 183
18944.49 160
18945.80 191
18947.10 178
18948.40 169
18949.70 196
18951.00 183
18952.30 173
18953.60 188
18954.91 186
18956.21 178
18957.51 177
18958.81 175
18960.11 166
18961.41 188
18962.72 173
18964.02 186
18965.32 190
18966.62 194
18967.92 196
18969.23 198
18970.53 181
18971.83 134
18973.13 165
18974.43 174
18975.74 191
18977.04 182
18978.34 197
18979.64 164
18980.95 187
18982.25 178
18983.55 190
18984.85 174
18986.16 149
18987.46 186
18988.76 177
18990.06 170
18991.37 185
18992.67 166
18993.97 141
18995.28 151
18996.58 198
18997.88 157
18999.18 171
19000.49 189
19001.79 198
19003.09 170
19004.40 168
19005.70 163
19007.00 163
19008.31 160
19009.61 210
19010.91 180
19012.22 187
19013.52 187
19014.82 179
19016.13 163
19017.43 187
19018.74 178
19020.04 188
19021.34 189
19022.65 181
19023.95 169
19025.25 168
19026.56 181
19027.86 191
19029.17 179
19030.47 193
19031.77 163
19033.08 148
19034.38 173
19035.69 174
19036.99 150
19038.30 174
19039.60 209
19040.91 188
19042.21 223
19043.51 187
19044.82 176
19046.12 183
19047.43 193
19048.73 167
19050.04 189
19051.34 172
19052.65 155
19053.95 175
19055.26 183
19056.56 172
19057.87 174
19059.17 195
19060.48 218
19061.78 169
19063.09 127
19064.39 181
19065.70 173
19067.00 164
19068.31 164
19069.62 192
19070.92 191
19072.23 211
19073.53 173
19074.84 174
19076.14 174
19077.45 173
19078.75 175
19080.06 159
19081.37 163
19082.67 166
19083.98 189
19085.28 188
19086.59 167
19087.90 190
19089.20 207
19090.51 201
19091.82 193
19093.12 158
19094.43 166
19095.73 185
19097.04 204
19098.35 176
19099.65 160
19100.96 162
19102.27 181
19103.57 181
19104.88 160
19106.19 182
19107.49 188
19108.80 194
19110.11 162
19111.41 148
19112.72 175
19114.03 178
19115.33 171
19116.64 142
19117.95 164
19119.26 177
19120.56 173
19121.87 141
19123.18 176
19124.49 155
19125.79 181
19127.10 170
19128.41 197
19129.72 207
19131.02 185
19132.33 168
19133.64 171
19134.95 180
19136.25 182
19137.56 180
19138.87 182
19140.18 199
19141.49 182
19142.79 192
19144.10 194
19145.41 158
19146.72 166
19148.03 188
19149.33 182
19150.64 164
19151.95 132
19153.26 180
19154.57 194
19155.88 179
19157.18 201
19158.49 181
19159.80 177
19161.11 149
19162.42 184
19163.73 176
19165.04 189
19166.34 165
19167.65 181
19168.96 191
19170.27 167
19171.58 172
19172.89 182
19174.20 158
19175.51 172
19176.82 183
19178.13 194
19179.43 164
19180.74 151
19182.05 166
19183.36 182
19184.67 182
19185.98 184
19187.29 179
19188.60 173
19189.91 185
19191.22 176
19192.53 202
19193.84 173
19195.15 178
19196.46 179
19197.77 162
19199.08 171
19200.39 178
19201.70 212
19203.01 220
19204.32 178
19205.63 168
19206.94 197
19208.25 166
19209.56 184
19210.87 165
19212.18 174
19213.49 158
19214.80 184
19216.11 185
19217.42 157
19218.73 174
19220.04 161
19221.35 163
19222.66 135
19223.98 167
19225.29 156
19226.60 174
19227.91 190
19229.22 168
19230.53 193
19231.84 170
19233.15 182
19234.46 175
19235.77 167
19237.09 182
19238.40 191
19239.71 178
19241.02 188
19242.33 169
19243.64 164
19244.95 195
19246.27 171
19247.58 178
19248.89 190
19250.20 174
19251.51 198
19252.82 165
19254.14 174
19255.45 161
19256.76 183
19258.07 149
19259.38 196
19260.70 227
19262.01 204
19263.32 169
19264.63 149
19265.94 194
19267.26 190
19268.57 160
19269.88 162
19271.19 195
19272.51 176
19273.82 162
19275.13 170
19276.44 200
19277.76 184
19279.07 173
19280.38 173
19281.69 187
19283.01 181
19284.32 171
19285.63 194
19286.94 171
19288.26 176
19289.57 189
19290.88 197
19292.20 196
19293.51 200
19294.82 171
19296.14 155
19297.45 163
19298.76 153
19300.08 151
19301.39 158
19302.70 180
19304.02 155
19305.33 159
19306.64 137
19307.96 174
19309.27 139
19310.59 188
19311.90 165
19313.21 186
19314.53 157
19315.84 173
19317.15 163
19318.47 173
19319.78 152
19321.10 155
19322.41 186
19323.72 172
19325.04 174
19326.35 144
19327.67 163
19328.98 155
19330.30 165
19331.61 173
19332.93 209
19334.24 179
19335.55 168
19336.87 190
19338.18 147
19339.50 147
19340.81 160
19342.13 151
19343.44 167
19344.76 167
19346.07 169
19347.39 153
19348.70 145
19350.02 179
19351.33 170
19352.65 155
19353.96 140
19355.28 174
19356.59 165
19357.91 149
19359.22 167
19360.54 198
19361.86 184
19363.17 181
19364.49 162
19365.80 183
19367.12 184
19368.43 175
19369.75 175
19371.06 177
19372.38 188
19373.70 202
19375.01 186
19376.33 155
19377.64 170
19378.96 175
19380.28 162
19381.59 188
19382.91 179
19384.23 170
19385.54 179
19386.86 183
19388.17 171
19389.49 166
19390.81 151
19392.12 184
19393.44 166
19394.76 172
19396.07 174
19397.39 205
19398.71 167
19400.02 201
19401.34 165
19402.66 177
19403.97 197
19405.29 178
19406.61 174
19407.93 175
19409.24 174
19410.56 175
19411.88 154
19413.19 165
19414.51 169
19415.83 163
19417.15 169
19418.46 159
19419.78 178
19421.10 182
19422.42 161
19423.73 162
19425.05 182
19426.37 174
19427.69 141
19429.00 170
19430.32 160
19431.64 153
19432.96 182
19434.28 171
19435.59 176
19436.91 163
19438.23 177
19439.55 189
19440.87 184
19442.18 162
19443.50 167
19444.82 187
19446.14 221
19447.46 162
19448.78 162
19450.09 178
19451.41 199
19452.73 180
19454.05 164
19455.37 152
19456.69 139
19458.01 163
19459.33 170
19460.64 167
19461.96 176
19463.28 186
19464.60 191
19465.92 168
19467.24 156
19468.56 151
19469.88 173
19471.20 184
19472.52 139
19473.83 151
19475.15 183
19476.47 186
19477.79 164
19479.11 161
19480.43 174
19481.75 183
19483.07 215
19484.39 150
19485.71 179
19487.03 176
19488.35 174
19489.67 174
19490.99 152
19492.31 179
19493.63 165
19494.95 159
19496.27 173
19497.59 194
19498.91 178
19500.23 191
19501.55 191
19502.87 154
19504.19 161
19505.51 166
19506.83 188
19508.15 154
19509.47 161
19510.79 161
19512.11 174
19513.43 168
19514.75 145
19516.08 164
19517.40 174
19518.72 158
19520.04 141
19521.36 150
19522.68 152
19524.00 180
19525.32 174
19526.64 163
19527.96 160
19529.29 162
19530.61 157
19531.93 174
19533.25 128
19534.57 139
19535.89 198
19537.21 147
19538.53 170
19539.86 155
19541.18 180
19542.50 172
19543.82 171
19545.14 154
19546.46 165
19547.79 151
19549.11 190
19550.43 149
19551.75 170
19553.07 183
19554.40 161
19555.72 144
19557.04 138
19558.36 171
19559.68 150
19561.01 169
19562.33 157
19563.65 160
19564.97 168
19566.30 160
19567.62 172
19568.94 166
19570.26 134
19571.59 169
19572.91 184
19574.23 157
19575.55 144
19576.88 158
19578.20 165
19579.52 176
19580.85 197
19582.17 168
19583.49 174
19584.82 152
19586.14 162
19587.46 150
19588.78 189
19590.11 176
19591.43 153
19592.75 159
19594.08 202
19595.40 180
19596.72 157
19598.05 196
19599.37 210
19600.70 169
19602.02 173
19603.34 167
19604.67 156
19605.99 183
19607.31 190
19608.64 208
19609.96 173
19611.29 177
19612.61 155
19613.93 205
19615.26 165
19616.58 145
19617.91 172
19619.23 176
19620.55 174
19621.88 176
19623.20 165
19624.53 168
19625.85 170
19627.18 158
19628.50 179
19629.83 185
19631.15 176
19632.48 171
19633.80 183
19635.12 164
19636.45 178
19637.77 169
19639.10 171
19640.42 161
19641.75 167
19643.07 187
19644.40 172
19645.72 214
19647.05 170
19648.37 173
19649.70 158
19651.03 180
19652.35 158
19653.68 187
19655.00 156
19656.33 185
19657.65 188
19658.98 160
19660.30 186
19661.63 166
19662.96 165
19664.28 141
19665.61 174
19666.93 192
19668.26 172
19669.58 166
19670.91 138
19672.24 177
19673.56 162
19674.89 138
19676.21 150
19677.54 154
19678.87 196
19680.19 172
19681.52 157
19682.85 150
19684.17 165
19685.50 151
19686.83 155
19688.15 160
19689.48 176
19690.81 162
19692.13 144
19693.46 172
19694.79 163
19696.11 168
19697.44 160
19698.77 143
19700.09 155
19701.42 177
19702.75 175
19704.07 152
19705.40 161
19706.73 177
19708.06 182
19709.38 181
19710.71 179
19712.04 172
19713.37 167
19714.69 156
19716.02 166
19717.35 160
19718.68 157
19720.00 186
19721.33 177
19722.66 162
19723.99 182
19725.31 153
19726.64 165
19727.97 173
19729.30 156
19730.63 173
19731.95 165
19733.28 191
19734.61 196
19735.94 174
19737.27 159
19738.59 148
19739.92 162
19741.25 159
19742.58 144
19743.91 160
19745.24 177
19746.57 175
19747.89 203
19749.22 165
19750.55 172
19751.88 171
19753.21 177
19754.54 188
19755.87 195
19757.20 207
19758.52 165
19759.85 154
19761.18 153
19762.51 151
19763.84 165
19765.17 180
19766.50 165
19767.83 171
19769.16 159
19770.49 184
19771.82 150
19773.15 167
19774.47 169
19775.80 174
19777.13 170
19778.46 192
19779.79 145
19781.12 149
19782.45 159
19783.78 172
19785.11 170
19786.44 158
19787.77 170
19789.10 148
19790.43 181
19791.76 156
19793.09 157
19794.42 158
19795.75 175
19797.08 162
19798.41 189
19799.74 176
19801.07 148
19802.40 164
19803.73 177
19805.07 155
19806.40 168
19807.73 167
19809.06 198
19810.39 156
19811.72 174
19813.05 149
19814.38 175
19815.71 194
19817.04 164
19818.37 158
19819.70 178
19821.03 167
19822.37 184
19823.70 158
19825.03 164
19826.36 139
19827.69 168
19829.02 168
19830.35 178
19831.68 168
19833.02 161
19834.35 172
19835.68 134
19837.01 164
19838.34 181
19839.67 184
19841.01 158
19842.34 181
19843.67 183
19845.00 166
19846.33 183
19847.67 170
19849.00 173
19850.33 177
19851.66 162
19852.99 161
19854.33 188
19855.66 182
19856.99 179
19858.32 186
19859.65 177
19860.99 177
19862.32 170
19863.65 208
19864.98 210
19866.32 189
19867.65 177
19868.98 164
19870.32 153
19871.65 160
19872.98 168
19874.31 156
19875.65 170
19876.98 167
19878.31 161
19879.65 148
19880.98 156
19882.31 177
19883.64 159
19884.98 160
19886.31 164
19887.64 180
19888.98 171
19890.31 176
19891.64 155
19892.98 147
19894.31 190
19895.65 210
19896.98 177
19898.31 151
19899.65 166
19900.98 190
19902.31 206
19903.65 143
19904.98 162
19906.32 192
19907.65 172
19908.98 139
19910.32 149
19911.65 141
19912.99 164
19914.32 149
19915.65 163
19916.99 138
19918.32 178
19919.66 163
19920.99 175
19922.33 153
19923.66 166
19924.99 163
19926.33 165
19927.66 162
19929.00 155
19930.33 173
19931.67 187
19933.00 151
19934.34 156
19935.67 168
19937.01 196
19938.34 156
19939.68 141
19941.01 161
19942.35 181
19943.68 169
19945.02 177
19946.35 158
19947.69 184
19949.02 165
19950.36 161
19951.70 170
19953.03 157
19954.37 161
19955.70 190
19957.04 186
19958.37 160
19959.71 150
19961.04 172
19962.38 179
19963.72 176
19965.05 171
19966.39 169
19967.72 172
19969.06 165
19970.40 188
19971.73 171
19973.07 181
19974.40 157
19975.74 144
19977.08 154
19978.41 148
19979.75 165
19981.09 173
19982.42 172
19983.76 171
19985.10 182
19986.43 190
19987.77 161
19989.11 179
19990.44 182
19991.78 181
19993.12 177
19994.45 176
19995.79 157
19997.13 166
19998.46 164
19999.80 162
20001.14 174
20002.48 169
20003.81 175
20005.15 186
20006.49 168
20007.82 204
20009.16 192
20010.50 188
20011.84 177
20013.17 170
20014.51 182
20015.85 178
20017.19 173
20018.52 173
20019.86 203
20021.20 192
20022.54 223
20023.88 166
20025.21 147
20026.55 179
20027.89 193
20029.23 161
20030.57 168
20031.90 171
20033.24 181
20034.58 190
20035.92 196
20037.26 179
20038.60 172
20039.93 172
20041.27 190
20042.61 207
20043.95 171
20045.29 187
20046.63 180
20047.97 190
20049.30 186
20050.64 181
20051.98 182
20053.32 201
20054.66 187
20056.00 194
20057.34 151
20058.68 192
20060.02 192
20061.35 205
20062.69 197
20064.03 198
20065.37 188
20066.71 180
20068.05 192
20069.39 208
20070.73 158
20072.07 180
20073.41 161
20074.75 165
20076.09 178
20077.43 171
20078.77 163
20080.11 205
20081.45 216
20082.79 192
20084.13 188
20085.47 198
20086.81 185
20088.15 171
20089.49 192
20090.83 206
20092.17 170
20093.51 166
20094.85 178
20096.19 191
20097.53 134
20098.87 173
20100.21 189
20101.55 177
20102.89 171
20104.23 197
20105.57 178
20106.91 173
20108.25 182
20109.59 195
20110.93 154
20112.27 163
20113.62 162
20114.96 174
20116.30 200
20117.64 178
20118.98 191
20120.32 174
20121.66 181
20123.00 182
20124.34 180
20125.69 158
20127.03 164
20128.37 172
20129.71 158
20131.05 164
20132.39 150
20133.73 145
20135.08 141
20136.42 145
20137.76 182
20139.10 162
20140.44 163
