# Supplementary material for: MALDI-TOF MS typing enables the classification of brewing yeasts of the genus Saccharomyces to major beer styles
Source: PLoS One. 2017 Aug 9;12(8):e0181694. doi: 10.1371/journal.pone.0181694 (PMC5549903; doi:10.1371/journal.pone.0181694)
Supplement: S11 File — The directory includes 90 raw files and was zipped to “.zip”; the folder has three strains with 30 spectra per strain; S1 Text explains the raw files with an example and Table 1 represents the yeast strains used within the experiment. (ZIP) [file pone.0181694.s014.zip › 31-33/30337-338-OG-Alt-Alt-YPG-18h-E-E_2015-08-06__0_E7_1.dat]

2000.64 347
2001.06 384
2001.49 457
2001.91 376
2002.33 319
2002.75 377
2003.17 446
2003.60 330
2004.02 354
2004.44 437
2004.86 388
2005.28 425
2005.70 329
2006.13 352
2006.55 361
2006.97 391
2007.39 331
2007.82 434
2008.24 448
2008.66 401
2009.08 278
2009.51 370
2009.93 338
2010.35 457
2010.77 458
2011.20 337
2011.62 392
2012.04 353
2012.46 389
2012.89 353
2013.31 351
2013.73 298
2014.15 381
2014.58 359
2015.00 347
2015.42 362
2015.85 307
2016.27 324
2016.69 296
2017.12 374
2017.54 309
2017.96 358
2018.39 437
2018.81 391
2019.23 349
2019.66 314
2020.08 418
2020.50 348
2020.93 407
2021.35 365
2021.78 423
2022.20 360
2022.62 330
2023.05 329
2023.47 399
2023.89 315
2024.32 291
2024.74 431
2025.17 338
2025.59 289
2026.01 282
2026.44 292
2026.86 267
2027.29 316
2027.71 306
2028.14 312
2028.56 320
2028.99 359
2029.41 321
2029.83 270
2030.26 315
2030.68 425
2031.11 427
2031.53 290
2031.96 307
2032.38 323
2032.81 273
2033.23 335
2033.66 356
2034.08 275
2034.51 249
2034.93 231
2035.36 316
2035.78 342
2036.21 296
2036.63 389
2037.06 388
2037.48 342
2037.91 321
2038.33 244
2038.76 281
2039.19 350
2039.61 317
2040.04 295
2040.46 360
2040.89 373
2041.31 337
2041.74 361
2042.17 447
2042.59 448
2043.02 438
2043.44 388
2043.87 318
2044.30 428
2044.72 396
2045.15 315
2045.57 323
2046.00 301
2046.43 334
2046.85 381
2047.28 341
2047.71 354
2048.13 342
2048.56 335
2048.99 439
2049.41 352
2049.84 281
2050.27 344
2050.69 302
2051.12 308
2051.55 288
2051.97 317
2052.40 276
2052.83 330
2053.25 377
2053.68 338
2054.11 282
2054.54 345
2054.96 349
2055.39 252
2055.82 292
2056.24 309
2056.67 275
2057.10 350
2057.53 325
2057.95 353
2058.38 406
2058.81 349
2059.24 346
2059.66 317
2060.09 355
2060.52 307
2060.95 398
2061.38 507
2061.80 331
2062.23 304
2062.66 282
2063.09 310
2063.52 351
2063.94 270
2064.37 289
2064.80 376
2065.23 445
2065.66 372
2066.09 447
2066.51 397
2066.94 264
2067.37 443
2067.80 436
2068.23 373
2068.66 349
2069.08 430
2069.51 407
2069.94 391
2070.37 301
2070.80 317
2071.23 301
2071.66 372
2072.09 367
2072.52 395
2072.94 413
2073.37 406
2073.80 356
2074.23 349
2074.66 344
2075.09 426
2075.52 413
2075.95 295
2076.38 369
2076.81 407
2077.24 429
2077.67 373
2078.10 436
2078.53 330
2078.96 516
2079.39 450
2079.82 371
2080.25 482
2080.68 494
2081.11 585
2081.54 513
2081.97 530
2082.40 480
2082.83 461
2083.26 447
2083.69 429
2084.12 488
2084.55 427
2084.98 454
2085.41 469
2085.84 375
2086.27 301
2086.70 319
2087.13 361
2087.56 414
2087.99 296
2088.42 302
2088.85 325
2089.28 408
2089.71 399
2090.14 371
2090.57 364
2091.01 370
2091.44 302
2091.87 268
2092.30 272
2092.73 319
2093.16 400
2093.59 293
2094.02 299
2094.45 355
2094.89 365
2095.32 434
2095.75 372
2096.18 390
2096.61 379
2097.04 306
2097.47 380
2097.91 311
2098.34 243
2098.77 282
2099.20 311
2099.63 289
2100.07 290
2100.50 346
2100.93 355
2101.36 278
2101.79 261
2102.23 322
2102.66 353
2103.09 313
2103.52 305
2103.95 364
2104.39 266
2104.82 264
2105.25 420
2105.68 315
2106.12 327
2106.55 449
2106.98 461
2107.41 468
2107.85 395
2108.28 334
2108.71 371
2109.14 461
2109.58 426
2110.01 383
2110.44 394
2110.88 403
2111.31 350
2111.74 318
2112.18 366
2112.61 446
2113.04 405
2113.48 368
2113.91 402
2114.34 331
2114.78 376
2115.21 352
2115.64 412
2116.08 359
2116.51 329
2116.94 381
2117.38 303
2117.81 340
2118.24 329
2118.68 276
2119.11 344
2119.55 359
2119.98 374
2120.41 407
2120.85 468
2121.28 484
2121.72 406
2122.15 306
2122.58 352
2123.02 392
2123.45 320
2123.89 349
2124.32 397
2124.75 336
2125.19 311
2125.62 289
2126.06 262
2126.49 298
2126.93 270
2127.36 278
2127.80 253
2128.23 270
2128.67 285
2129.10 292
2129.54 338
2129.97 349
2130.41 371
2130.84 252
2131.28 293
2131.71 281
2132.15 393
2132.58 460
2133.02 391
2133.45 342
2133.89 357
2134.32 282
2134.76 360
2135.19 381
2135.63 344
2136.06 399
2136.50 400
2136.94 420
2137.37 465
2137.81 461
2138.24 442
2138.68 383
2139.12 331
2139.55 333
2139.99 313
2140.42 362
2140.86 421
2141.30 359
2141.73 342
2142.17 322
2142.60 300
2143.04 315
2143.48 361
2143.91 275
2144.35 279
2144.79 312
2145.22 347
2145.66 318
2146.09 351
2146.53 355
2146.97 324
2147.40 363
2147.84 440
2148.28 458
2148.72 349
2149.15 395
2149.59 425
2150.03 427
2150.46 518
2150.90 627
2151.34 453
2151.77 504
2152.21 482
2152.65 370
2153.09 490
2153.52 542
2153.96 422
2154.40 434
2154.84 478
2155.27 457
2155.71 377
2156.15 335
2156.59 389
2157.02 426
2157.46 468
2157.90 417
2158.34 323
2158.78 287
2159.21 318
2159.65 336
2160.09 304
2160.53 275
2160.97 286
2161.40 297
2161.84 308
2162.28 387
2162.72 431
2163.16 434
2163.59 360
2164.03 366
2164.47 373
2164.91 390
2165.35 406
2165.79 396
2166.23 414
2166.66 329
2167.10 334
2167.54 365
2167.98 358
2168.42 418
2168.86 327
2169.30 299
2169.74 380
2170.18 409
2170.61 354
2171.05 348
2171.49 404
2171.93 337
2172.37 371
2172.81 358
2173.25 373
2173.69 358
2174.13 305
2174.57 325
2175.01 361
2175.45 344
2175.89 383
2176.33 376
2176.77 428
2177.21 363
2177.65 450
2178.09 411
2178.53 403
2178.97 440
2179.41 513
2179.85 457
2180.29 479
2180.73 610
2181.17 436
2181.61 364
2182.05 346
2182.49 420
2182.93 559
2183.37 409
2183.81 393
2184.25 379
2184.69 365
2185.13 295
2185.57 256
2186.01 248
2186.45 329
2186.89 368
2187.33 339
2187.77 361
2188.21 401
2188.65 352
2189.10 405
2189.54 466
2189.98 456
2190.42 420
2190.86 357
2191.30 327
2191.74 420
2192.18 465
2192.62 402
2193.07 471
2193.51 417
2193.95 349
2194.39 402
2194.83 347
2195.27 405
2195.71 425
2196.16 398
2196.60 413
2197.04 353
2197.48 354
2197.92 423
2198.37 413
2198.81 430
2199.25 374
2199.69 410
2200.13 467
2200.58 366
2201.02 317
2201.46 361
2201.90 385
2202.34 369
2202.79 366
2203.23 288
2203.67 359
2204.11 376
2204.56 420
2205.00 463
2205.44 408
2205.88 431
2206.33 347
2206.77 330
2207.21 373
2207.65 322
2208.10 368
2208.54 420
2208.98 346
2209.43 324
2209.87 361
2210.31 381
2210.76 356
2211.20 394
2211.64 370
2212.09 377
2212.53 392
2212.97 325
2213.42 420
2213.86 361
2214.30 382
2214.75 298
2215.19 393
2215.63 346
2216.08 347
2216.52 361
2216.96 424
2217.41 322
2217.85 327
2218.30 264
2218.74 271
2219.18 283
2219.63 331
2220.07 273
2220.52 329
2220.96 317
2221.40 361
2221.85 337
2222.29 296
2222.74 415
2223.18 354
2223.63 322
2224.07 369
2224.51 311
2224.96 401
2225.40 376
2225.85 403
2226.29 396
2226.74 400
2227.18 376
2227.63 414
2228.07 459
2228.52 454
2228.96 427
2229.41 392
2229.85 461
2230.30 408
2230.74 428
2231.19 487
2231.63 356
2232.08 340
2232.52 356
2232.97 385
2233.41 344
2233.86 420
2234.30 431
2234.75 391
2235.20 429
2235.64 451
2236.09 499
2236.53 408
2236.98 411
2237.42 403
2237.87 412
2238.32 352
2238.76 338
2239.21 411
2239.65 448
2240.10 393
2240.55 420
2240.99 387
2241.44 339
2241.88 343
2242.33 401
2242.78 464
2243.22 338
2243.67 275
2244.12 257
2244.56 297
2245.01 359
2245.46 348
2245.90 289
2246.35 365
2246.80 404
2247.24 361
2247.69 365
2248.14 311
2248.58 306
2249.03 316
2249.48 350
2249.92 270
2250.37 296
2250.82 323
2251.27 345
2251.71 303
2252.16 263
2252.61 356
2253.05 363
2253.50 406
2253.95 387
2254.40 377
2254.84 451
2255.29 367
2255.74 408
2256.19 392
2256.64 294
2257.08 326
2257.53 459
2257.98 441
2258.43 327
2258.87 324
2259.32 350
2259.77 333
2260.22 307
2260.67 362
2261.11 439
2261.56 358
2262.01 437
2262.46 356
2262.91 459
2263.36 438
2263.80 481
2264.25 420
2264.70 448
2265.15 560
2265.60 574
2266.05 479
2266.50 594
2266.94 616
2267.39 597
2267.84 640
2268.29 613
2268.74 521
2269.19 499
2269.64 434
2270.09 490
2270.54 538
2270.99 458
2271.43 469
2271.88 481
2272.33 423
2272.78 401
2273.23 394
2273.68 506
2274.13 425
2274.58 365
2275.03 464
2275.48 298
2275.93 363
2276.38 412
2276.83 367
2277.28 293
2277.73 296
2278.18 330
2278.63 283
2279.08 339
2279.53 434
2279.98 411
2280.43 387
2280.88 381
2281.33 362
2281.78 475
2282.23 466
2282.68 410
2283.13 444
2283.58 451
2284.03 455
2284.48 405
2284.93 392
2285.38 513
2285.83 414
2286.28 394
2286.73 392
2287.18 418
2287.63 413
2288.08 413
2288.54 446
2288.99 373
2289.44 440
2289.89 491
2290.34 539
2290.79 521
2291.24 578
2291.69 500
2292.14 523
2292.60 632
2293.05 744
2293.50 702
2293.95 614
2294.40 722
2294.85 732
2295.30 619
2295.76 615
2296.21 643
2296.66 651
2297.11 501
2297.56 486
2298.01 547
2298.47 547
2298.92 533
2299.37 522
2299.82 446
2300.27 493
2300.73 438
2301.18 308
2301.63 340
2302.08 338
2302.53 284
2302.99 291
2303.44 323
2303.89 384
2304.34 395
2304.80 317
2305.25 292
2305.70 315
2306.15 386
2306.61 386
2307.06 301
2307.51 379
2307.96 454
2308.42 410
2308.87 535
2309.32 427
2309.78 465
2310.23 497
2310.68 397
2311.14 435
2311.59 412
2312.04 452
2312.49 415
2312.95 363
2313.40 429
2313.85 339
2314.31 410
2314.76 421
2315.22 333
2315.67 353
2316.12 347
2316.58 395
2317.03 318
2317.48 366
2317.94 414
2318.39 389
2318.84 402
2319.30 495
2319.75 459
2320.21 353
2320.66 350
2321.11 404
2321.57 447
2322.02 398
2322.48 324
2322.93 344
2323.39 343
2323.84 394
2324.29 396
2324.75 509
2325.20 482
2325.66 437
2326.11 448
2326.57 393
2327.02 408
2327.48 409
2327.93 440
2328.39 469
2328.84 412
2329.30 420
2329.75 446
2330.21 419
2330.66 433
2331.12 459
2331.57 440
2332.03 576
2332.48 537
2332.94 495
2333.39 487
2333.85 384
2334.30 481
2334.76 465
2335.21 377
2335.67 395
2336.12 422
2336.58 424
2337.03 468
2337.49 396
2337.95 415
2338.40 459
2338.86 448
2339.31 543
2339.77 579
2340.23 613
2340.68 589
2341.14 604
2341.59 641
2342.05 719
2342.51 702
2342.96 729
2343.42 717
2343.87 573
2344.33 719
2344.79 661
2345.24 604
2345.70 567
2346.16 576
2346.61 640
2347.07 607
2347.53 423
2347.98 492
2348.44 611
2348.90 570
2349.35 550
2349.81 527
2350.27 446
2350.72 422
2351.18 396
2351.64 400
2352.10 444
2352.55 395
2353.01 323
2353.47 418
2353.92 530
2354.38 446
2354.84 424
2355.30 469
2355.75 405
2356.21 360
2356.67 300
2357.13 359
2357.58 438
2358.04 402
2358.50 401
2358.96 362
2359.41 379
2359.87 460
2360.33 460
2360.79 462
2361.25 384
2361.70 346
2362.16 424
2362.62 413
2363.08 440
2363.54 438
2363.99 416
2364.45 400
2364.91 426
2365.37 422
2365.83 458
2366.29 487
2366.75 443
2367.20 422
2367.66 486
2368.12 512
2368.58 502
2369.04 458
2369.50 407
2369.96 493
2370.42 603
2370.87 495
2371.33 462
2371.79 436
2372.25 442
2372.71 389
2373.17 468
2373.63 414
2374.09 363
2374.55 396
2375.01 379
2375.47 273
2375.92 314
2376.38 289
2376.84 476
2377.30 401
2377.76 423
2378.22 394
2378.68 392
2379.14 373
2379.60 469
2380.06 450
2380.52 425
2380.98 437
2381.44 448
2381.90 498
2382.36 478
2382.82 533
2383.28 509
2383.74 439
2384.20 467
2384.66 494
2385.12 473
2385.58 433
2386.04 405
2386.50 374
2386.96 453
2387.42 476
2387.88 392
2388.35 414
2388.81 372
2389.27 357
2389.73 384
2390.19 503
2390.65 472
2391.11 382
2391.57 328
2392.03 331
2392.49 316
2392.95 400
2393.42 327
2393.88 286
2394.34 373
2394.80 428
2395.26 362
2395.72 277
2396.18 340
2396.64 369
2397.11 368
2397.57 366
2398.03 396
2398.49 377
2398.95 373
2399.41 423
2399.88 442
2400.34 390
2400.80 422
2401.26 321
2401.72 357
2402.18 363
2402.65 419
2403.11 428
2403.57 382
2404.03 401
2404.49 398
2404.96 310
2405.42 385
2405.88 454
2406.34 403
2406.81 394
2407.27 369
2407.73 355
2408.19 477
2408.66 405
2409.12 331
2409.58 301
2410.04 339
2410.51 356
2410.97 427
2411.43 445
2411.90 398
2412.36 316
2412.82 365
2413.28 390
2413.75 356
2414.21 333
2414.67 415
2415.14 400
2415.60 347
2416.06 344
2416.53 372
2416.99 418
2417.45 501
2417.92 484
2418.38 453
2418.84 456
2419.31 498
2419.77 482
2420.23 512
2420.70 399
2421.16 462
2421.63 451
2422.09 406
2422.55 474
2423.02 456
2423.48 439
2423.95 526
2424.41 449
2424.87 387
2425.34 419
2425.80 469
2426.27 420
2426.73 409
2427.20 420
2427.66 464
2428.12 352
2428.59 310
2429.05 335
2429.52 384
2429.98 382
2430.45 504
2430.91 433
2431.38 402
2431.84 352
2432.31 430
2432.77 395
2433.24 326
2433.70 308
2434.17 360
2434.63 376
2435.10 403
2435.56 401
2436.03 372
2436.49 418
2436.96 445
2437.42 493
2437.89 437
2438.35 463
2438.82 500
2439.28 582
2439.75 675
2440.21 624
2440.68 754
2441.15 823
2441.61 800
2442.08 820
2442.54 700
2443.01 801
2443.48 747
2443.94 723
2444.41 638
2444.87 462
2445.34 440
2445.81 470
2446.27 410
2446.74 422
2447.20 369
2447.67 325
2448.14 377
2448.60 443
2449.07 406
2449.54 326
2450.00 323
2450.47 427
2450.94 446
2451.40 338
2451.87 333
2452.34 354
2452.80 446
2453.27 337
2453.74 369
2454.20 364
2454.67 359
2455.14 299
2455.60 379
2456.07 375
2456.54 388
2457.01 465
2457.47 414
2457.94 423
2458.41 416
2458.87 458
2459.34 459
2459.81 415
2460.28 344
2460.74 391
2461.21 394
2461.68 381
2462.15 375
2462.62 387
2463.08 315
2463.55 290
2464.02 392
2464.49 493
2464.95 379
2465.42 377
2465.89 367
2466.36 390
2466.83 429
2467.29 422
2467.76 415
2468.23 392
2468.70 366
2469.17 402
2469.64 399
2470.10 383
2470.57 503
2471.04 473
2471.51 446
2471.98 392
2472.45 375
2472.92 371
2473.39 310
2473.85 311
2474.32 384
2474.79 366
2475.26 353
2475.73 293
2476.20 313
2476.67 304
2477.14 399
2477.61 377
2478.08 355
2478.54 384
2479.01 425
2479.48 350
2479.95 444
2480.42 425
2480.89 543
2481.36 623
2481.83 574
2482.30 577
2482.77 509
2483.24 510
2483.71 484
2484.18 407
2484.65 432
2485.12 439
2485.59 328
2486.06 396
2486.53 431
2487.00 421
2487.47 337
2487.94 356
2488.41 329
2488.88 315
2489.35 295
2489.82 491
2490.29 360
2490.76 333
2491.23 414
2491.70 394
2492.17 358
2492.64 414
2493.11 367
2493.58 369
2494.05 331
2494.52 340
2495.00 430
2495.47 375
2495.94 394
2496.41 376
2496.88 428
2497.35 379
2497.82 464
2498.29 439
2498.76 375
2499.23 454
2499.71 449
2500.18 449
2500.65 374
2501.12 403
2501.59 344
2502.06 371
2502.53 337
2503.01 373
2503.48 305
2503.95 317
2504.42 269
2504.89 271
2505.36 366
2505.84 339
2506.31 406
2506.78 375
2507.25 362
2507.72 387
2508.20 511
2508.67 425
2509.14 390
2509.61 413
2510.08 447
2510.56 424
2511.03 539
2511.50 536
2511.97 466
2512.45 450
2512.92 513
2513.39 421
2513.86 393
2514.34 422
2514.81 367
2515.28 418
2515.75 480
2516.23 433
2516.70 415
2517.17 434
2517.65 413
2518.12 446
2518.59 430
2519.07 474
2519.54 430
2520.01 398
2520.48 419
2520.96 422
2521.43 490
2521.90 459
2522.38 478
2522.85 488
2523.32 437
2523.80 373
2524.27 343
2524.75 434
2525.22 436
2525.69 413
2526.17 329
2526.64 359
2527.11 373
2527.59 354
2528.06 365
2528.54 299
2529.01 419
2529.48 344
2529.96 369
2530.43 342
2530.91 325
2531.38 340
2531.85 358
2532.33 372
2532.80 372
2533.28 403
2533.75 406
2534.23 382
2534.70 488
2535.18 491
2535.65 356
2536.12 415
2536.60 380
2537.07 389
2537.55 359
2538.02 429
2538.50 385
2538.97 320
2539.45 391
2539.92 405
2540.40 337
2540.87 382
2541.35 384
2541.82 402
2542.30 413
2542.77 434
2543.25 410
2543.73 362
2544.20 395
2544.68 360
2545.15 383
2545.63 400
2546.10 408
2546.58 374
2547.05 347
2547.53 486
2548.01 467
2548.48 408
2548.96 454
2549.43 559
2549.91 476
2550.39 407
2550.86 564
2551.34 520
2551.81 404
2552.29 508
2552.77 494
2553.24 499
2553.72 600
2554.20 557
2554.67 584
2555.15 672
2555.62 704
2556.10 752
2556.58 699
2557.05 767
2557.53 808
2558.01 668
2558.48 666
2558.96 631
2559.44 601
2559.91 550
2560.39 586
2560.87 441
2561.35 325
2561.82 374
2562.30 412
2562.78 370
2563.25 393
2563.73 429
2564.21 400
2564.69 465
2565.16 427
2565.64 375
2566.12 391
2566.60 418
2567.07 464
2567.55 365
2568.03 420
2568.51 409
2568.98 355
2569.46 404
2569.94 278
2570.42 318
2570.90 478
2571.37 364
2571.85 328
2572.33 293
2572.81 302
2573.29 292
2573.76 336
2574.24 314
2574.72 294
2575.20 341
2575.68 322
2576.16 428
2576.63 450
2577.11 380
2577.59 414
2578.07 353
2578.55 334
2579.03 441
2579.51 372
2579.98 367
2580.46 413
2580.94 418
2581.42 440
2581.90 335
2582.38 270
2582.86 350
2583.34 378
2583.82 349
2584.30 389
2584.77 359
2585.25 340
2585.73 295
2586.21 454
2586.69 443
2587.17 432
2587.65 413
2588.13 331
2588.61 347
2589.09 371
2589.57 363
2590.05 416
2590.53 371
2591.01 417
2591.49 380
2591.97 366
2592.45 403
2592.93 422
2593.41 428
2593.89 400
2594.37 510
2594.85 547
2595.33 578
2595.81 548
2596.29 484
2596.77 566
2597.25 472
2597.73 404
2598.21 445
2598.69 438
2599.17 446
2599.65 370
2600.13 347
2600.61 428
2601.09 375
2601.57 407
2602.06 375
2602.54 328
2603.02 392
2603.50 424
2603.98 355
2604.46 369
2604.94 390
2605.42 393
2605.90 286
2606.38 309
2606.87 392
2607.35 373
2607.83 382
2608.31 498
2608.79 462
2609.27 444
2609.75 516
2610.24 600
2610.72 568
2611.20 566
2611.68 524
2612.16 489
2612.64 513
2613.13 528
2613.61 487
2614.09 477
2614.57 460
2615.05 425
2615.54 397
2616.02 410
2616.50 405
2616.98 456
2617.46 346
2617.95 307
2618.43 412
2618.91 296
2619.39 337
2619.88 369
2620.36 313
2620.84 328
2621.32 301
2621.81 323
2622.29 405
2622.77 378
2623.26 341
2623.74 292
2624.22 323
2624.70 384
2625.19 483
2625.67 325
2626.15 313
2626.64 485
2627.12 460
2627.60 375
2628.09 357
2628.57 386
2629.05 365
2629.54 369
2630.02 403
2630.50 406
2630.99 333
2631.47 418
2631.95 422
2632.44 440
2632.92 352
2633.40 364
2633.89 453
2634.37 365
2634.85 417
2635.34 433
2635.82 339
2636.31 358
2636.79 338
2637.27 312
2637.76 361
2638.24 370
2638.73 406
2639.21 349
2639.70 338
2640.18 360
2640.66 383
2641.15 295
2641.63 298
2642.12 292
2642.60 339
2643.09 313
2643.57 383
2644.06 383
2644.54 305
2645.03 384
2645.51 386
2646.00 352
2646.48 430
2646.97 362
2647.45 262
2647.94 322
2648.42 360
2648.91 375
2649.39 340
2649.88 359
2650.36 342
2650.85 364
2651.33 409
2651.82 395
2652.30 382
2652.79 490
2653.27 446
2653.76 320
2654.24 371
2654.73 424
2655.22 425
2655.70 391
2656.19 402
2656.67 354
2657.16 342
2657.65 377
2658.13 329
2658.62 365
2659.10 334
2659.59 373
2660.08 321
2660.56 426
2661.05 388
2661.53 371
2662.02 398
2662.51 360
2662.99 396
2663.48 391
2663.97 395
2664.45 355
2664.94 311
2665.43 315
2665.91 290
2666.40 354
2666.89 273
2667.37 289
2667.86 378
2668.35 398
2668.83 415
2669.32 479
2669.81 378
2670.29 443
2670.78 449
2671.27 368
2671.76 370
2672.24 399
2672.73 383
2673.22 509
2673.71 511
2674.19 429
2674.68 440
2675.17 434
2675.66 488
2676.14 476
2676.63 408
2677.12 477
2677.61 512
2678.09 521
2678.58 579
2679.07 555
2679.56 473
2680.05 544
2680.53 624
2681.02 628
2681.51 675
2682.00 644
2682.49 635
2682.97 585
2683.46 729
2683.95 842
2684.44 791
2684.93 823
2685.42 869
2685.91 768
2686.39 761
2686.88 705
2687.37 554
2687.86 516
2688.35 543
2688.84 395
2689.33 469
2689.81 494
2690.30 456
2690.79 406
2691.28 370
2691.77 446
2692.26 392
2692.75 383
2693.24 461
2693.73 427
2694.22 404
2694.71 370
2695.20 385
2695.68 403
2696.17 411
2696.66 403
2697.15 370
2697.64 461
2698.13 551
2698.62 482
2699.11 467
2699.60 564
2700.09 520
2700.58 514
2701.07 460
2701.56 518
2702.05 509
2702.54 497
2703.03 531
2703.52 542
2704.01 462
2704.50 446
2704.99 538
2705.48 462
2705.97 415
2706.46 443
2706.95 468
2707.44 456
2707.93 445
2708.42 447
2708.92 423
2709.41 389
2709.90 439
2710.39 403
2710.88 353
2711.37 353
2711.86 368
2712.35 303
2712.84 383
2713.33 342
2713.82 354
2714.31 309
2714.81 307
2715.30 432
2715.79 441
2716.28 392
2716.77 387
2717.26 275
2717.75 365
2718.24 382
2718.74 391
2719.23 411
2719.72 326
2720.21 358
2720.70 334
2721.19 352
2721.69 323
2722.18 461
2722.67 422
2723.16 468
2723.65 456
2724.15 434
2724.64 441
2725.13 461
2725.62 389
2726.11 376
2726.61 407
2727.10 375
2727.59 397
2728.08 431
2728.58 379
2729.07 392
2729.56 409
2730.05 426
2730.55 364
2731.04 310
2731.53 436
2732.02 372
2732.52 371
2733.01 291
2733.50 323
2733.99 345
2734.49 382
2734.98 422
2735.47 372
2735.97 353
2736.46 412
2736.95 383
2737.45 422
2737.94 423
2738.43 353
2738.93 336
2739.42 312
2739.91 352
2740.41 339
2740.90 403
2741.39 317
2741.89 344
2742.38 302
2742.87 351
2743.37 293
2743.86 376
2744.36 414
2744.85 352
2745.34 277
2745.84 337
2746.33 371
2746.82 329
2747.32 377
2747.81 390
2748.31 445
2748.80 381
2749.30 399
2749.79 340
2750.28 367
2750.78 388
2751.27 362
2751.77 406
2752.26 357
2752.76 418
2753.25 311
2753.75 277
2754.24 390
2754.74 413
2755.23 379
2755.72 375
2756.22 372
2756.71 370
2757.21 394
2757.70 342
2758.20 328
2758.69 390
2759.19 430
2759.69 441
2760.18 441
2760.68 384
2761.17 378
2761.67 324
2762.16 345
2762.66 336
2763.15 291
2763.65 393
2764.14 382
2764.64 392
2765.14 332
2765.63 334
2766.13 360
2766.62 380
2767.12 375
2767.61 397
2768.11 327
2768.61 335
2769.10 379
2769.60 300
2770.09 384
2770.59 393
2771.09 292
2771.58 374
2772.08 411
2772.58 422
2773.07 391
2773.57 377
2774.06 395
2774.56 395
2775.06 401
2775.55 436
2776.05 444
2776.55 361
2777.04 517
2777.54 435
2778.04 442
2778.54 410
2779.03 498
2779.53 368
2780.03 436
2780.52 473
2781.02 411
2781.52 448
2782.01 487
2782.51 435
2783.01 349
2783.51 410
2784.00 428
2784.50 386
2785.00 422
2785.50 434
2785.99 337
2786.49 344
2786.99 393
2787.49 387
2787.98 339
2788.48 369
2788.98 405
2789.48 387
2789.98 410
2790.47 383
2790.97 412
2791.47 353
2791.97 355
2792.47 391
2792.96 449
2793.46 348
2793.96 447
2794.46 464
2794.96 419
2795.46 442
2795.95 503
2796.45 560
2796.95 632
2797.45 667
2797.95 739
2798.45 718
2798.95 782
2799.44 739
2799.94 709
2800.44 658
2800.94 598
2801.44 640
2801.94 594
2802.44 575
2802.94 435
2803.44 482
2803.93 526
2804.43 395
2804.93 416
2805.43 522
2805.93 560
2806.43 685
2806.93 565
2807.43 577
2807.93 738
2808.43 822
2808.93 782
2809.43 846
2809.93 979
2810.43 969
2810.93 936
2811.43 912
2811.93 1010
2812.43 840
2812.93 669
2813.43 635
2813.93 572
2814.43 617
2814.93 546
2815.43 538
2815.93 504
2816.43 472
2816.93 466
2817.43 496
2817.93 462
2818.43 429
2818.93 529
2819.43 555
2819.93 477
2820.43 468
2820.93 432
2821.43 508
2821.93 429
2822.43 439
2822.94 504
2823.44 524
2823.94 425
2824.44 451
2824.94 398
2825.44 495
2825.94 417
2826.44 455
2826.94 586
2827.44 474
2827.95 460
2828.45 437
2828.95 410
2829.45 393
2829.95 451
2830.45 477
2830.95 400
2831.46 454
2831.96 418
2832.46 319
2832.96 413
2833.46 399
2833.97 432
2834.47 431
2834.97 427
2835.47 470
2835.97 363
2836.47 381
2836.98 391
2837.48 386
2837.98 429
2838.48 543
2838.99 565
2839.49 524
2839.99 486
2840.49 422
2841.00 548
2841.50 441
2842.00 413
2842.50 449
2843.01 491
2843.51 428
2844.01 395
2844.51 466
2845.02 465
2845.52 397
2846.02 391
2846.52 574
2847.03 601
2847.53 567
2848.03 495
2848.54 411
2849.04 406
2849.54 510
2850.05 399
2850.55 425
2851.05 482
2851.56 543
2852.06 473
2852.56 423
2853.07 347
2853.57 442
2854.07 432
2854.58 413
2855.08 350
2855.59 342
2856.09 376
2856.59 447
2857.10 423
2857.60 441
2858.10 473
2858.61 524
2859.11 406
2859.62 538
2860.12 435
2860.63 362
2861.13 332
2861.63 412
2862.14 378
2862.64 358
2863.15 393
2863.65 385
2864.16 415
2864.66 328
2865.16 376
2865.67 311
2866.17 328
2866.68 357
2867.18 420
2867.69 372
2868.19 397
2868.70 455
2869.20 399
2869.71 426
2870.21 384
2870.72 400
2871.22 434
2871.73 484
2872.23 448
2872.74 404
2873.24 391
2873.75 429
2874.25 406
2874.76 427
2875.27 409
2875.77 392
2876.28 381
2876.78 393
2877.29 384
2877.79 361
2878.30 383
2878.81 407
2879.31 461
2879.82 504
2880.32 475
2880.83 536
2881.33 552
2881.84 516
2882.35 591
2882.85 650
2883.36 683
2883.87 716
2884.37 710
2884.88 729
2885.38 770
2885.89 813
2886.40 818
2886.90 771
2887.41 746
2887.92 884
2888.42 929
2888.93 906
2889.44 739
2889.94 860
2890.45 827
2890.96 661
2891.46 676
2891.97 695
2892.48 598
2892.98 622
2893.49 643
2894.00 568
2894.51 474
2895.01 583
2895.52 499
2896.03 470
2896.54 462
2897.04 553
2897.55 583
2898.06 534
2898.57 523
2899.07 636
2899.58 647
2900.09 578
2900.60 409
2901.10 464
2901.61 530
2902.12 568
2902.63 553
2903.13 491
2903.64 473
2904.15 489
2904.66 547
2905.17 509
2905.68 454
2906.18 498
2906.69 577
2907.20 636
2907.71 516
2908.22 520
2908.72 436
2909.23 393
2909.74 529
2910.25 472
2910.76 438
2911.27 486
2911.78 485
2912.28 467
2912.79 383
2913.30 386
2913.81 440
2914.32 405
2914.83 459
2915.34 438
2915.85 475
2916.36 450
2916.87 459
2917.37 399
2917.88 395
2918.39 341
2918.90 470
2919.41 474
2919.92 458
2920.43 557
2920.94 437
2921.45 430
2921.96 457
2922.47 407
2922.98 522
2923.49 616
2924.00 627
2924.51 506
2925.02 681
2925.53 769
2926.04 748
2926.55 901
2927.06 846
2927.57 764
2928.08 767
2928.59 772
2929.10 777
2929.61 646
2930.12 576
2930.63 660
2931.14 631
2931.65 472
2932.16 362
2932.67 452
2933.18 403
2933.69 381
2934.20 375
2934.71 441
2935.22 452
2935.73 399
2936.24 350
2936.76 350
2937.27 353
2937.78 413
2938.29 363
2938.80 417
2939.31 516
2939.82 488
2940.33 419
2940.84 391
2941.36 539
2941.87 477
2942.38 413
2942.89 341
2943.40 406
2943.91 397
2944.42 485
2944.94 469
2945.45 522
2945.96 528
2946.47 559
2946.98 602
2947.49 644
2948.01 571
2948.52 647
2949.03 649
2949.54 652
2950.05 620
2950.57 647
2951.08 668
2951.59 598
2952.10 472
2952.61 378
2953.13 394
2953.64 397
2954.15 385
2954.66 337
2955.18 399
2955.69 469
2956.20 467
2956.71 509
2957.23 438
2957.74 350
2958.25 407
2958.76 485
2959.28 397
2959.79 501
2960.30 509
2960.82 482
2961.33 467
2961.84 582
2962.36 519
2962.87 535
2963.38 518
2963.89 581
2964.41 671
2964.92 673
2965.43 510
2965.95 526
2966.46 426
2966.97 475
2967.49 522
2968.00 544
2968.52 408
2969.03 414
2969.54 362
2970.06 454
2970.57 418
2971.08 463
2971.60 425
2972.11 379
2972.63 268
2973.14 377
2973.65 466
2974.17 433
2974.68 403
2975.20 375
2975.71 382
2976.23 402
2976.74 400
2977.25 397
2977.77 382
2978.28 402
2978.80 452
2979.31 436
2979.83 371
2980.34 407
2980.86 334
2981.37 442
2981.89 439
2982.40 431
2982.91 467
2983.43 416
2983.94 451
2984.46 428
2984.97 449
2985.49 459
2986.00 448
2986.52 399
2987.04 452
2987.55 459
2988.07 520
2988.58 483
2989.10 528
2989.61 514
2990.13 420
2990.64 436
2991.16 470
2991.67 498
2992.19 512
2992.71 565
2993.22 401
2993.74 390
2994.25 432
2994.77 433
2995.28 462
2995.80 513
2996.32 680
2996.83 574
2997.35 488
2997.87 571
2998.38 632
2998.90 723
2999.41 669
2999.93 723
3000.45 654
3000.96 651
3001.48 602
3002.00 588
3002.51 601
3003.03 609
3003.55 773
3004.06 789
3004.58 772
3005.10 780
3005.61 681
3006.13 711
3006.65 807
3007.16 710
3007.68 660
3008.20 649
3008.71 694
3009.23 523
3009.75 507
3010.27 523
3010.78 530
3011.30 471
3011.82 430
3012.34 491
3012.85 430
3013.37 369
3013.89 415
3014.41 393
3014.92 503
3015.44 443
3015.96 451
3016.48 476
3016.99 511
3017.51 473
3018.03 482
3018.55 506
3019.07 523
3019.58 490
3020.10 488
3020.62 447
3021.14 446
3021.66 489
3022.17 481
3022.69 532
3023.21 559
3023.73 562
3024.25 529
3024.77 458
3025.28 485
3025.80 529
3026.32 605
3026.84 659
3027.36 599
3027.88 544
3028.40 568
3028.92 527
3029.43 540
3029.95 399
3030.47 410
3030.99 517
3031.51 464
3032.03 447
3032.55 422
3033.07 478
3033.59 462
3034.11 499
3034.63 520
3035.15 484
3035.66 453
3036.18 500
3036.70 485
3037.22 432
3037.74 446
3038.26 550
3038.78 438
3039.30 491
3039.82 441
3040.34 478
3040.86 475
3041.38 417
3041.90 325
3042.42 412
3042.94 473
3043.46 444
3043.98 486
3044.50 376
3045.02 435
3045.54 435
3046.06 505
3046.58 420
3047.10 385
3047.62 468
3048.14 435
3048.66 417
3049.18 421
3049.71 497
3050.23 432
3050.75 401
3051.27 453
3051.79 459
3052.31 326
3052.83 347
3053.35 345
3053.87 411
3054.39 439
3054.91 488
3055.43 339
3055.96 364
3056.48 400
3057.00 490
3057.52 429
3058.04 439
3058.56 355
3059.08 379
3059.61 330
3060.13 365
3060.65 418
3061.17 454
3061.69 379
3062.21 434
3062.73 413
3063.26 412
3063.78 369
3064.30 386
3064.82 381
3065.34 460
3065.87 434
3066.39 464
3066.91 381
3067.43 452
3067.95 399
3068.48 403
3069.00 438
3069.52 404
3070.04 448
3070.57 391
3071.09 417
3071.61 444
3072.13 586
3072.66 557
3073.18 591
3073.70 484
3074.22 445
3074.75 522
3075.27 455
3075.79 491
3076.32 415
3076.84 382
3077.36 464
3077.88 469
3078.41 556
3078.93 503
3079.45 519
3079.98 430
3080.50 450
3081.02 553
3081.55 507
3082.07 428
3082.59 450
3083.12 480
3083.64 469
3084.16 472
3084.69 495
3085.21 483
3085.73 355
3086.26 402
3086.78 446
3087.31 467
3087.83 473
3088.35 453
3088.88 501
3089.40 467
3089.93 431
3090.45 481
3090.97 402
3091.50 376
3092.02 435
3092.55 443
3093.07 459
3093.60 382
3094.12 320
3094.64 423
3095.17 393
3095.69 325
3096.22 340
3096.74 406
3097.27 541
3097.79 541
3098.32 640
3098.84 517
3099.37 562
3099.89 537
3100.42 575
3100.94 689
3101.47 739
3101.99 775
3102.52 785
3103.04 938
3103.57 1114
3104.09 1115
3104.62 1322
3105.14 1135
3105.67 1066
3106.19 1030
3106.72 987
3107.24 962
3107.77 813
3108.29 740
3108.82 578
3109.35 575
3109.87 539
3110.40 579
3110.92 567
3111.45 530
3111.98 511
3112.50 568
3113.03 543
3113.55 562
3114.08 512
3114.61 396
3115.13 406
3115.66 437
3116.18 452
3116.71 420
3117.24 426
3117.76 405
3118.29 385
3118.82 489
3119.34 479
3119.87 434
3120.40 344
3120.92 477
3121.45 471
3121.98 398
3122.50 440
3123.03 477
3123.56 488
3124.08 378
3124.61 462
3125.14 437
3125.66 404
3126.19 567
3126.72 390
3127.25 509
3127.77 398
3128.30 392
3128.83 433
3129.36 484
3129.88 425
3130.41 502
3130.94 452
3131.46 508
3131.99 419
3132.52 398
3133.05 372
3133.58 359
3134.10 389
3134.63 356
3135.16 318
3135.69 299
3136.21 337
3136.74 412
3137.27 424
3137.80 422
3138.33 428
3138.86 474
3139.38 359
3139.91 447
3140.44 431
3140.97 396
3141.50 390
3142.03 420
3142.55 494
3143.08 429
3143.61 436
3144.14 438
3144.67 373
3145.20 402
3145.73 419
3146.25 371
3146.78 376
3147.31 428
3147.84 478
3148.37 401
3148.90 395
3149.43 418
3149.96 435
3150.49 462
3151.02 442
3151.54 418
3152.07 545
3152.60 497
3153.13 474
3153.66 392
3154.19 344
3154.72 374
3155.25 442
3155.78 393
3156.31 412
3156.84 368
3157.37 434
3157.90 447
3158.43 463
3158.96 464
3159.49 463
3160.02 458
3160.55 491
3161.08 462
3161.61 542
3162.14 379
3162.67 384
3163.20 380
3163.73 330
3164.26 311
3164.79 415
3165.32 496
3165.85 413
3166.38 439
3166.91 438
3167.44 398
3167.97 362
3168.50 377
3169.03 406
3169.57 399
3170.10 382
3170.63 456
3171.16 466
3171.69 378
3172.22 380
3172.75 371
3173.28 332
3173.81 335
3174.34 402
3174.88 333
3175.41 434
3175.94 408
3176.47 413
3177.00 426
3177.53 370
3178.06 404
3178.60 399
3179.13 364
3179.66 481
3180.19 385
3180.72 361
3181.25 308
3181.79 410
3182.32 440
3182.85 392
3183.38 446
3183.91 316
3184.44 364
3184.98 445
3185.51 434
3186.04 383
3186.57 380
3187.11 381
3187.64 418
3188.17 394
3188.70 396
3189.24 431
3189.77 374
3190.30 402
3190.83 459
3191.37 410
3191.90 357
3192.43 346
3192.96 354
3193.50 335
3194.03 332
3194.56 379
3195.09 351
3195.63 331
3196.16 355
3196.69 347
3197.23 409
3197.76 314
3198.29 370
3198.83 398
3199.36 489
3199.89 497
3200.43 445
3200.96 310
3201.49 391
3202.03 434
3202.56 422
3203.09 424
3203.63 505
3204.16 474
3204.69 504
3205.23 535
3205.76 544
3206.30 520
3206.83 481
3207.36 473
3207.90 425
3208.43 418
3208.97 513
3209.50 544
3210.03 500
3210.57 579
3211.10 528
3211.64 551
3212.17 607
3212.70 643
3213.24 627
3213.77 611
3214.31 541
3214.84 574
3215.38 460
3215.91 530
3216.45 566
3216.98 448
3217.52 446
3218.05 459
3218.59 515
3219.12 445
3219.66 377
3220.19 333
3220.73 463
3221.26 471
3221.80 401
3222.33 396
3222.87 439
3223.40 463
3223.94 518
3224.47 457
3225.01 509
3225.54 456
3226.08 434
3226.61 475
3227.15 480
3227.69 522
3228.22 469
3228.76 454
3229.29 405
3229.83 385
3230.36 479
3230.90 471
3231.44 469
3231.97 402
3232.51 457
3233.04 312
3233.58 395
3234.12 402
3234.65 428
3235.19 407
3235.72 434
3236.26 428
3236.80 403
3237.33 410
3237.87 506
3238.41 437
3238.94 435
3239.48 419
3240.02 504
3240.55 494
3241.09 400
3241.63 437
3242.16 500
3242.70 517
3243.24 488
3243.77 478
3244.31 494
3244.85 412
3245.39 407
3245.92 409
3246.46 466
3247.00 387
3247.53 395
3248.07 341
3248.61 435
3249.15 435
3249.68 453
3250.22 501
3250.76 506
3251.30 509
3251.83 493
3252.37 473
3252.91 434
3253.45 421
3253.98 457
3254.52 440
3255.06 462
3255.60 475
3256.14 438
3256.67 481
3257.21 466
3257.75 475
3258.29 518
3258.83 476
3259.37 418
3259.90 450
3260.44 522
3260.98 592
3261.52 657
3262.06 559
3262.60 583
3263.13 591
3263.67 618
3264.21 610
3264.75 695
3265.29 854
3265.83 842
3266.37 911
3266.91 962
3267.44 1052
3267.98 1197
3268.52 1096
3269.06 835
3269.60 996
3270.14 1070
3270.68 979
3271.22 904
3271.76 861
3272.30 726
3272.84 623
3273.38 598
3273.91 632
3274.45 483
3274.99 493
3275.53 583
3276.07 505
3276.61 430
3277.15 490
3277.69 575
3278.23 515
3278.77 576
3279.31 646
3279.85 535
3280.39 457
3280.93 526
3281.47 511
3282.01 462
3282.55 537
3283.09 561
3283.63 474
3284.17 450
3284.71 551
3285.25 574
3285.79 504
3286.33 508
3286.87 575
3287.42 588
3287.96 587
3288.50 641
3289.04 570
3289.58 523
3290.12 549
3290.66 523
3291.20 600
3291.74 561
3292.28 590
3292.82 564
3293.36 597
3293.91 570
3294.45 499
3294.99 670
3295.53 605
3296.07 768
3296.61 725
3297.15 661
3297.69 841
3298.24 632
3298.78 703
3299.32 696
3299.86 683
3300.40 656
3300.94 618
3301.49 524
3302.03 494
3302.57 393
3303.11 551
3303.65 657
3304.19 577
3304.74 487
3305.28 514
3305.82 448
3306.36 449
3306.90 452
3307.45 499
3307.99 450
3308.53 436
3309.07 346
3309.62 389
3310.16 480
3310.70 509
3311.24 456
3311.79 436
3312.33 398
3312.87 470
3313.41 509
3313.96 472
3314.50 438
3315.04 426
3315.59 366
3316.13 387
3316.67 441
3317.21 517
3317.76 570
3318.30 544
3318.84 611
3319.39 536
3319.93 489
3320.47 530
3321.02 496
3321.56 493
3322.10 633
3322.65 684
3323.19 651
3323.73 557
3324.28 507
3324.82 523
3325.36 610
3325.91 619
3326.45 496
3327.00 418
3327.54 446
3328.08 514
3328.63 520
3329.17 523
3329.72 405
3330.26 373
3330.80 470
3331.35 492
3331.89 532
3332.44 534
3332.98 465
3333.53 494
3334.07 649
3334.61 698
3335.16 805
3335.70 1020
3336.25 984
3336.79 1315
3337.34 1263
3337.88 1377
3338.43 1271
3338.97 1287
3339.52 1144
3340.06 959
3340.61 819
3341.15 851
3341.70 712
3342.24 702
3342.79 598
3343.33 625
3343.88 517
3344.42 516
3344.97 413
3345.51 362
3346.06 444
3346.60 432
3347.15 484
3347.69 462
3348.24 451
3348.78 439
3349.33 440
3349.88 453
3350.42 519
3350.97 561
3351.51 539
3352.06 476
3352.61 541
3353.15 513
3353.70 473
3354.24 520
3354.79 533
3355.34 582
3355.88 539
3356.43 482
3356.97 543
3357.52 646
3358.07 761
3358.61 585
3359.16 505
3359.71 424
3360.25 408
3360.80 404
3361.35 407
3361.89 424
3362.44 381
3362.99 357
3363.53 428
3364.08 352
3364.63 413
3365.17 416
3365.72 411
3366.27 348
3366.81 344
3367.36 351
3367.91 405
3368.46 393
3369.00 401
3369.55 388
3370.10 364
3370.64 396
3371.19 403
3371.74 435
3372.29 412
3372.83 383
3373.38 400
3373.93 484
3374.48 449
3375.03 437
3375.57 452
3376.12 422
3376.67 472
3377.22 479
3377.76 433
3378.31 337
3378.86 410
3379.41 415
3379.96 394
3380.50 386
3381.05 320
3381.60 397
3382.15 353
3382.70 332
3383.25 367
3383.79 348
3384.34 364
3384.89 379
3385.44 384
3385.99 383
3386.54 366
3387.09 390
3387.64 351
3388.18 424
3388.73 379
3389.28 401
3389.83 451
3390.38 405
3390.93 400
3391.48 431
3392.03 471
3392.58 430
3393.13 433
3393.67 339
3394.22 335
3394.77 358
3395.32 400
3395.87 372
3396.42 335
3396.97 379
3397.52 404
3398.07 365
3398.62 373
3399.17 402
3399.72 332
3400.27 351
3400.82 316
3401.37 356
3401.92 339
3402.47 395
3403.02 354
3403.57 374
3404.12 356
3404.67 293
3405.22 312
3405.77 328
3406.32 342
3406.87 312
3407.42 315
3407.97 381
3408.52 356
3409.07 325
3409.62 309
3410.17 328
3410.72 416
3411.27 471
3411.82 361
3412.38 361
3412.93 353
3413.48 373
3414.03 311
3414.58 352
3415.13 371
3415.68 385
3416.23 344
3416.78 351
3417.33 362
3417.89 343
3418.44 416
3418.99 360
3419.54 321
3420.09 324
3420.64 299
3421.19 377
3421.74 386
3422.30 370
3422.85 429
3423.40 461
3423.95 380
3424.50 434
3425.05 380
3425.61 390
3426.16 406
3426.71 321
3427.26 325
3427.81 356
3428.37 359
3428.92 429
3429.47 393
3430.02 378
3430.58 389
3431.13 437
3431.68 375
3432.23 270
3432.78 387
3433.34 406
3433.89 332
3434.44 354
3434.99 312
3435.55 437
3436.10 414
3436.65 400
3437.21 327
3437.76 400
3438.31 376
3438.86 406
3439.42 325
3439.97 418
3440.52 401
3441.08 458
3441.63 471
3442.18 370
3442.74 333
3443.29 440
3443.84 453
3444.40 364
3444.95 340
3445.50 366
3446.06 388
3446.61 419
3447.16 372
3447.72 367
3448.27 396
3448.82 454
3449.38 353
3449.93 348
3450.48 415
3451.04 356
3451.59 336
3452.15 331
3452.70 287
3453.25 269
3453.81 318
3454.36 366
3454.92 352
3455.47 326
3456.03 341
3456.58 426
3457.13 300
3457.69 370
3458.24 398
3458.80 349
3459.35 289
3459.91 332
3460.46 375
3461.02 411
3461.57 320
3462.13 310
3462.68 350
3463.24 358
3463.79 274
3464.34 309
3464.90 425
3465.46 387
3466.01 365
3466.57 377
3467.12 333
3467.68 315
3468.23 392
3468.79 371
3469.34 400
3469.90 354
3470.45 281
3471.01 444
3471.56 384
3472.12 397
3472.67 353
3473.23 453
3473.79 367
3474.34 365
3474.90 434
3475.45 383
3476.01 382
3476.56 368
3477.12 429
3477.68 424
3478.23 469
3478.79 433
3479.35 397
3479.90 421
3480.46 449
3481.01 412
3481.57 502
3482.13 444
3482.68 539
3483.24 437
3483.80 469
3484.35 421
3484.91 438
3485.47 453
3486.02 386
3486.58 363
3487.14 414
3487.69 429
3488.25 426
3488.81 426
3489.36 503
3489.92 501
3490.48 667
3491.03 720
3491.59 687
3492.15 709
3492.71 732
3493.26 857
3493.82 806
3494.38 895
3494.94 898
3495.49 766
3496.05 837
3496.61 820
3497.17 786
3497.72 732
3498.28 701
3498.84 977
3499.40 965
3499.95 932
3500.51 958
3501.07 988
3501.63 1164
3502.19 1129
3502.74 968
3503.30 995
3503.86 920
3504.42 816
3504.98 923
3505.53 937
3506.09 833
3506.65 669
3507.21 733
3507.77 715
3508.33 712
3508.88 764
3509.44 731
3510.00 606
3510.56 618
3511.12 662
3511.68 595
3512.24 475
3512.80 471
3513.35 494
3513.91 545
3514.47 512
3515.03 504
3515.59 478
3516.15 416
3516.71 368
3517.27 447
3517.83 486
3518.39 493
3518.95 525
3519.50 465
3520.06 501
3520.62 466
3521.18 422
3521.74 523
3522.30 668
3522.86 656
3523.42 572
3523.98 480
3524.54 554
3525.10 591
3525.66 649
3526.22 610
3526.78 520
3527.34 482
3527.90 390
3528.46 444
3529.02 445
3529.58 466
3530.14 349
3530.70 353
3531.26 365
3531.82 446
3532.38 415
3532.94 426
3533.50 415
3534.06 435
3534.62 454
3535.18 401
3535.75 362
3536.31 405
3536.87 377
3537.43 438
3537.99 495
3538.55 439
3539.11 437
3539.67 421
3540.23 378
3540.79 399
3541.35 510
3541.92 447
3542.48 389
3543.04 441
3543.60 517
3544.16 460
3544.72 610
3545.28 591
3545.84 577
3546.41 534
3546.97 576
3547.53 452
3548.09 407
3548.65 397
3549.21 442
3549.78 357
3550.34 390
3550.90 347
3551.46 352
3552.02 378
3552.59 384
3553.15 348
3553.71 353
3554.27 401
3554.83 388
3555.40 316
3555.96 341
3556.52 322
3557.08 399
3557.65 392
3558.21 380
3558.77 343
3559.33 347
3559.90 375
3560.46 372
3561.02 396
3561.58 375
3562.15 383
3562.71 430
3563.27 424
3563.83 402
3564.40 465
3564.96 470
3565.52 351
3566.09 347
3566.65 331
3567.21 323
3567.78 314
3568.34 308
3568.90 279
3569.47 382
3570.03 356
3570.59 336
3571.16 341
3571.72 318
3572.28 292
3572.85 273
3573.41 349
3573.97 349
3574.54 298
3575.10 360
3575.66 392
3576.23 380
3576.79 362
3577.36 323
3577.92 271
3578.48 269
3579.05 377
3579.61 370
3580.18 343
3580.74 349
3581.31 421
3581.87 334
3582.43 393
3583.00 435
3583.56 331
3584.13 380
3584.69 352
3585.26 341
3585.82 330
3586.39 393
3586.95 347
3587.52 361
3588.08 364
3588.64 345
3589.21 401
3589.77 320
3590.34 282
3590.90 253
3591.47 332
3592.03 335
3592.60 316
3593.17 310
3593.73 363
3594.30 414
3594.86 435
3595.43 366
3595.99 347
3596.56 404
3597.12 388
3597.69 414
3598.25 324
3598.82 289
3599.39 357
3599.95 405
3600.52 447
3601.08 401
3601.65 369
3602.21 407
3602.78 447
3603.35 371
3603.91 339
3604.48 379
3605.04 388
3605.61 427
3606.18 365
3606.74 344
3607.31 393
3607.88 372
3608.44 325
3609.01 319
3609.57 349
3610.14 368
3610.71 310
3611.27 320
3611.84 406
3612.41 403
3612.97 360
3613.54 362
3614.11 293
3614.68 357
3615.24 372
3615.81 441
3616.38 589
3616.94 641
3617.51 580
3618.08 646
3618.64 807
3619.21 872
3619.78 933
3620.35 1084
3620.91 957
3621.48 995
3622.05 1032
3622.62 883
3623.18 653
3623.75 730
3624.32 632
3624.89 487
3625.45 481
3626.02 444
3626.59 442
3627.16 410
3627.73 351
3628.29 403
3628.86 358
3629.43 320
3630.00 361
3630.57 372
3631.13 321
3631.70 322
3632.27 367
3632.84 364
3633.41 329
3633.98 338
3634.54 363
3635.11 327
3635.68 311
3636.25 353
3636.82 283
3637.39 370
3637.96 321
3638.52 359
3639.09 421
3639.66 417
3640.23 478
3640.80 528
3641.37 441
3641.94 418
3642.51 499
3643.08 488
3643.65 552
3644.21 585
3644.78 515
3645.35 517
3645.92 545
3646.49 464
3647.06 451
3647.63 471
3648.20 461
3648.77 488
3649.34 414
3649.91 474
3650.48 496
3651.05 447
3651.62 377
3652.19 448
3652.76 484
3653.33 417
3653.90 463
3654.47 558
3655.04 528
3655.61 523
3656.18 529
3656.75 500
3657.32 512
3657.89 460
3658.46 618
3659.03 639
3659.60 590
3660.17 709
3660.74 538
3661.31 588
3661.88 710
3662.45 603
3663.02 579
3663.59 516
3664.16 573
3664.74 487
3665.31 363
3665.88 394
3666.45 482
3667.02 428
3667.59 432
3668.16 477
3668.73 393
3669.30 465
3669.87 343
3670.45 440
3671.02 477
3671.59 347
3672.16 422
3672.73 454
3673.30 441
3673.87 402
3674.45 380
3675.02 437
3675.59 479
3676.16 564
3676.73 509
3677.30 497
3677.88 411
3678.45 371
3679.02 425
3679.59 491
3680.16 477
3680.74 397
3681.31 375
3681.88 363
3682.45 375
3683.02 323
3683.60 337
3684.17 415
3684.74 373
3685.31 370
3685.89 454
3686.46 387
3687.03 421
3687.60 483
3688.18 492
3688.75 497
3689.32 586
3689.89 595
3690.47 661
3691.04 679
3691.61 653
3692.19 488
3692.76 527
3693.33 605
3693.91 567
3694.48 455
3695.05 399
3695.62 476
3696.20 464
3696.77 460
3697.34 497
3697.92 413
3698.49 416
3699.06 430
3699.64 441
3700.21 354
3700.79 338
3701.36 334
3701.93 468
3702.51 435
3703.08 362
3703.65 381
3704.23 448
3704.80 422
3705.38 434
3705.95 392
3706.52 372
3707.10 377
3707.67 377
3708.25 374
3708.82 395
3709.39 347
3709.97 381
3710.54 403
3711.12 353
3711.69 326
3712.27 308
3712.84 391
3713.42 383
3713.99 360
3714.57 449
3715.14 407
3715.71 451
3716.29 362
3716.86 447
3717.44 414
3718.01 384
3718.59 380
3719.16 411
3719.74 371
3720.31 398
3720.89 349
3721.47 398
3722.04 362
3722.62 321
3723.19 358
3723.77 305
3724.34 334
3724.92 338
3725.49 318
3726.07 367
3726.64 354
3727.22 377
3727.80 381
3728.37 351
3728.95 410
3729.52 355
3730.10 364
3730.67 368
3731.25 392
3731.83 425
3732.40 481
3732.98 521
3733.55 493
3734.13 528
3734.71 590
3735.28 648
3735.86 509
3736.44 521
3737.01 568
3737.59 487
3738.17 495
3738.74 473
3739.32 433
3739.90 416
3740.47 390
3741.05 422
3741.63 385
3742.20 339
3742.78 391
3743.36 293
3743.93 292
3744.51 298
3745.09 351
3745.66 331
3746.24 356
3746.82 337
3747.40 302
3747.97 305
3748.55 322
3749.13 362
3749.70 372
3750.28 289
3750.86 339
3751.44 323
3752.02 332
3752.59 289
3753.17 303
3753.75 285
3754.33 317
3754.90 296
3755.48 331
3756.06 386
3756.64 369
3757.22 317
3757.79 360
3758.37 370
3758.95 268
3759.53 334
3760.11 349
3760.68 360
3761.26 359
3761.84 408
3762.42 393
3763.00 430
3763.58 364
3764.15 424
3764.73 420
3765.31 379
3765.89 357
3766.47 261
3767.05 348
3767.63 321
3768.21 313
3768.78 377
3769.36 393
3769.94 346
3770.52 357
3771.10 373
3771.68 458
3772.26 402
3772.84 420
3773.42 403
3774.00 314
3774.58 307
3775.15 297
3775.73 325
3776.31 325
3776.89 303
3777.47 341
3778.05 311
3778.63 301
3779.21 311
3779.79 347
3780.37 310
3780.95 286
3781.53 300
3782.11 285
3782.69 291
3783.27 297
3783.85 321
3784.43 301
3785.01 299
3785.59 373
3786.17 353
3786.75 330
3787.33 347
3787.91 346
3788.49 323
3789.07 333
3789.65 374
3790.23 272
3790.81 265
3791.39 276
3791.98 291
3792.56 304
3793.14 320
3793.72 399
3794.30 311
3794.88 256
3795.46 351
3796.04 371
3796.62 318
3797.20 290
3797.78 294
3798.37 286
3798.95 281
3799.53 239
3800.11 275
3800.69 266
3801.27 335
3801.85 290
3802.43 347
3803.02 401
3803.60 343
3804.18 242
3804.76 316
3805.34 369
3805.92 348
3806.51 360
3807.09 337
3807.67 369
3808.25 407
3808.83 364
3809.42 431
3810.00 430
3810.58 338
3811.16 364
3811.74 382
3812.33 412
3812.91 506
3813.49 438
3814.07 349
3814.66 367
3815.24 369
3815.82 418
3816.40 395
3816.99 328
3817.57 293
3818.15 360
3818.73 391
3819.32 386
3819.90 413
3820.48 327
3821.06 348
3821.65 385
3822.23 317
3822.81 350
3823.40 331
3823.98 358
3824.56 302
3825.15 298
3825.73 286
3826.31 272
3826.90 336
3827.48 327
3828.06 289
3828.65 267
3829.23 259
3829.81 329
3830.40 413
3830.98 309
3831.56 350
3832.15 353
3832.73 436
3833.32 389
3833.90 394
3834.48 310
3835.07 344
3835.65 291
3836.23 298
3836.82 319
3837.40 333
3837.99 298
3838.57 299
3839.16 315
3839.74 309
3840.32 317
3840.91 345
3841.49 346
3842.08 315
3842.66 319
3843.25 328
3843.83 312
3844.42 355
3845.00 321
3845.59 316
3846.17 257
3846.76 302
3847.34 366
3847.92 392
3848.51 422
3849.09 376
3849.68 340
3850.27 353
3850.85 356
3851.44 309
3852.02 336
3852.61 324
3853.19 282
3853.78 331
3854.36 282
3854.95 308
3855.53 351
3856.12 352
3856.70 395
3857.29 322
3857.88 409
3858.46 402
3859.05 471
3859.63 555
3860.22 655
3860.80 722
3861.39 713
3861.98 936
3862.56 1054
3863.15 1012
3863.73 1002
3864.32 1112
3864.91 1151
3865.49 1068
3866.08 1113
3866.67 984
3867.25 973
3867.84 690
3868.43 750
3869.01 711
3869.60 638
3870.19 573
3870.77 433
3871.36 440
3871.95 456
3872.53 437
3873.12 431
3873.71 478
3874.29 457
3874.88 425
3875.47 481
3876.05 462
3876.64 572
3877.23 424
3877.82 381
3878.40 469
3878.99 492
3879.58 512
3880.16 492
3880.75 484
3881.34 422
3881.93 406
3882.51 369
3883.10 338
3883.69 374
3884.28 364
3884.87 334
3885.45 350
3886.04 309
3886.63 351
3887.22 312
3887.80 341
3888.39 379
3888.98 347
3889.57 374
3890.16 442
3890.74 412
3891.33 472
3891.92 461
3892.51 517
3893.10 560
3893.69 594
3894.27 496
3894.86 416
3895.45 389
3896.04 431
3896.63 435
3897.22 376
3897.81 388
3898.40 423
3898.98 356
3899.57 445
3900.16 465
3900.75 401
3901.34 367
3901.93 342
3902.52 432
3903.11 477
3903.70 445
3904.29 405
3904.87 425
3905.46 400
3906.05 383
3906.64 440
3907.23 395
3907.82 345
3908.41 331
3909.00 361
3909.59 373
3910.18 365
3910.77 330
3911.36 333
3911.95 401
3912.54 407
3913.13 394
3913.72 421
3914.31 326
3914.90 307
3915.49 275
3916.08 316
3916.67 332
3917.26 378
3917.85 387
3918.44 387
3919.03 324
3919.62 244
3920.21 329
3920.80 342
3921.39 374
3921.98 375
3922.57 366
3923.16 336
3923.75 338
3924.34 301
3924.94 318
3925.53 332
3926.12 372
3926.71 362
3927.30 352
3927.89 366
3928.48 387
3929.07 379
3929.66 334
3930.25 344
3930.85 349
3931.44 401
3932.03 380
3932.62 356
3933.21 362
3933.80 351
3934.39 351
3934.99 371
3935.58 400
3936.17 363
3936.76 306
3937.35 356
3937.94 346
3938.54 343
3939.13 300
3939.72 272
3940.31 319
3940.90 334
3941.49 339
3942.09 314
3942.68 309
3943.27 364
3943.86 377
3944.46 367
3945.05 357
3945.64 386
3946.23 352
3946.82 242
3947.42 310
3948.01 357
3948.60 306
3949.20 334
3949.79 239
3950.38 318
3950.97 328
3951.57 284
3952.16 315
3952.75 369
3953.34 374
3953.94 333
3954.53 274
3955.12 242
3955.72 274
3956.31 295
3956.90 272
3957.50 276
3958.09 321
3958.68 305
3959.28 357
3959.87 329
3960.46 235
3961.06 308
3961.65 327
3962.24 299
3962.84 272
3963.43 285
3964.02 239
3964.62 239
3965.21 299
3965.81 326
3966.40 375
3966.99 359
3967.59 434
3968.18 374
3968.78 321
3969.37 359
3969.96 342
3970.56 381
3971.15 362
3971.75 355
3972.34 332
3972.94 289
3973.53 300
3974.12 344
3974.72 279
3975.31 299
3975.91 296
3976.50 377
3977.10 336
3977.69 277
3978.29 316
3978.88 293
3979.48 391
3980.07 382
3980.67 384
3981.26 350
3981.86 347
3982.45 330
3983.05 347
3983.64 289
3984.24 346
3984.83 332
3985.43 301
3986.02 293
3986.62 308
3987.21 270
3987.81 328
3988.40 354
3989.00 313
3989.60 331
3990.19 362
3990.79 397
3991.38 362
3991.98 350
3992.57 357
3993.17 277
3993.77 334
3994.36 370
3994.96 336
3995.55 353
3996.15 389
3996.75 294
3997.34 268
3997.94 294
3998.54 339
3999.13 327
3999.73 277
4000.32 392
4000.92 372
4001.52 318
4002.11 383
4002.71 365
4003.31 366
4003.90 339
4004.50 355
4005.10 363
4005.69 327
4006.29 330
4006.89 378
4007.49 343
4008.08 363
4008.68 445
4009.28 452
4009.87 407
4010.47 316
4011.07 328
4011.67 367
4012.26 418
4012.86 373
4013.46 377
4014.05 332
4014.65 404
4015.25 452
4015.85 420
4016.44 443
4017.04 423
4017.64 582
4018.24 570
4018.84 461
4019.43 486
4020.03 520
4020.63 487
4021.23 417
4021.83 482
4022.42 452
4023.02 433
4023.62 386
4024.22 384
4024.82 339
4025.41 358
4026.01 425
4026.61 397
4027.21 445
4027.81 406
4028.41 316
4029.01 390
4029.60 332
4030.20 357
4030.80 348
4031.40 372
4032.00 353
4032.60 383
4033.20 298
4033.80 282
4034.39 344
4034.99 401
4035.59 372
4036.19 404
4036.79 390
4037.39 378
4037.99 450
4038.59 335
4039.19 336
4039.79 363
4040.39 378
4040.99 319
4041.59 290
4042.18 232
4042.78 270
4043.38 246
4043.98 274
4044.58 304
4045.18 339
4045.78 342
4046.38 332
4046.98 326
4047.58 398
4048.18 375
4048.78 383
4049.38 352
4049.98 292
4050.58 327
4051.18 341
4051.78 350
4052.38 364
4052.98 330
4053.58 325
4054.19 418
4054.79 356
4055.39 287
4055.99 367
4056.59 354
4057.19 321
4057.79 357
4058.39 318
4058.99 348
4059.59 285
4060.19 263
4060.79 245
4061.39 293
4061.99 250
4062.60 234
4063.20 297
4063.80 340
4064.40 289
4065.00 242
4065.60 267
4066.20 305
4066.80 264
4067.41 244
4068.01 293
4068.61 319
4069.21 241
4069.81 329
4070.41 332
4071.02 275
4071.62 244
4072.22 241
4072.82 278
4073.42 268
4074.02 293
4074.63 286
4075.23 313
4075.83 407
4076.43 377
4077.03 342
4077.64 314
4078.24 342
4078.84 317
4079.44 308
4080.05 342
4080.65 298
4081.25 285
4081.85 272
4082.46 278
4083.06 280
4083.66 272
4084.26 276
4084.87 278
4085.47 278
4086.07 296
4086.67 280
4087.28 284
4087.88 333
4088.48 353
4089.09 290
4089.69 263
4090.29 227
4090.90 255
4091.50 262
4092.10 279
4092.71 320
4093.31 280
4093.91 307
4094.52 309
4095.12 366
4095.72 355
4096.33 372
4096.93 406
4097.53 323
4098.14 318
4098.74 307
4099.34 255
4099.95 256
4100.55 286
4101.16 241
4101.76 226
4102.36 254
4102.97 254
4103.57 235
4104.18 221
4104.78 248
4105.38 303
4105.99 337
4106.59 331
4107.20 270
4107.80 234
4108.41 289
4109.01 381
4109.62 344
4110.22 327
4110.82 313
4111.43 291
4112.03 248
4112.64 200
4113.24 276
4113.85 309
4114.45 258
4115.06 260
4115.66 294
4116.27 351
4116.87 237
4117.48 272
4118.08 293
4118.69 273
4119.29 243
4119.90 236
4120.50 263
4121.11 211
4121.72 273
4122.32 348
4122.93 274
4123.53 239
4124.14 297
4124.74 307
4125.35 307
4125.95 309
4126.56 238
4127.17 245
4127.77 330
4128.38 324
4128.98 318
4129.59 243
4130.20 295
4130.80 321
4131.41 302
4132.01 286
4132.62 277
4133.23 284
4133.83 247
4134.44 318
4135.05 279
4135.65 300
4136.26 316
4136.87 323
4137.47 326
4138.08 341
4138.69 347
4139.29 319
4139.90 348
4140.51 329
4141.11 355
4141.72 410
4142.33 347
4142.93 302
4143.54 338
4144.15 383
4144.75 300
4145.36 281
4145.97 362
4146.58 300
4147.18 298
4147.79 320
4148.40 277
4149.01 244
4149.61 278
4150.22 274
4150.83 283
4151.44 309
4152.04 223
4152.65 214
4153.26 225
4153.87 222
4154.47 285
4155.08 272
4155.69 309
4156.30 278
4156.91 267
4157.51 301
4158.12 256
4158.73 258
4159.34 253
4159.95 278
4160.56 301
4161.16 257
4161.77 298
4162.38 311
4162.99 265
4163.60 338
4164.21 304
4164.81 243
4165.42 332
4166.03 298
4166.64 348
4167.25 395
4167.86 331
4168.47 291
4169.08 329
4169.69 341
4170.29 376
4170.90 321
4171.51 277
4172.12 278
4172.73 283
4173.34 287
4173.95 297
4174.56 283
4175.17 352
4175.78 279
4176.39 339
4177.00 370
4177.61 327
4178.22 275
4178.82 310
4179.43 311
4180.04 302
4180.65 364
4181.26 320
4181.87 274
4182.48 319
4183.09 290
4183.70 280
4184.31 267
4184.92 274
4185.53 290
4186.14 272
4186.75 271
4187.36 294
4187.97 326
4188.58 338
4189.19 274
4189.81 291
4190.42 331
4191.03 305
4191.64 324
4192.25 311
4192.86 336
4193.47 363
4194.08 364
4194.69 299
4195.30 288
4195.91 381
4196.52 310
4197.13 343
4197.74 277
4198.36 311
4198.97 352
4199.58 283
4200.19 348
4200.80 316
4201.41 303
4202.02 269
4202.63 265
4203.25 272
4203.86 303
4204.47 313
4205.08 272
4205.69 322
4206.30 393
4206.92 350
4207.53 349
4208.14 305
4208.75 337
4209.36 373
4209.97 302
4210.59 335
4211.20 313
4211.81 283
4212.42 249
4213.03 337
4213.65 355
4214.26 330
4214.87 347
4215.48 346
4216.10 319
4216.71 340
4217.32 327
4217.93 368
4218.55 338
4219.16 350
4219.77 380
4220.38 442
4221.00 480
4221.61 554
4222.22 549
4222.83 624
4223.45 727
4224.06 713
4224.67 811
4225.29 804
4225.90 835
4226.51 805
4227.13 816
4227.74 716
4228.35 684
4228.96 675
4229.58 641
4230.19 654
4230.80 668
4231.42 582
4232.03 595
4232.65 569
4233.26 495
4233.87 527
4234.49 547
4235.10 718
4235.71 783
4236.33 726
4236.94 603
4237.56 611
4238.17 699
4238.78 701
4239.40 624
4240.01 628
4240.63 546
4241.24 595
4241.85 436
4242.47 418
4243.08 434
4243.70 371
4244.31 341
4244.93 332
4245.54 359
4246.15 373
4246.77 265
4247.38 361
4248.00 433
4248.61 387
4249.23 372
4249.84 399
4250.46 430
4251.07 385
4251.69 417
4252.30 432
4252.92 371
4253.53 409
4254.15 401
4254.76 449
4255.38 395
4255.99 354
4256.61 398
4257.22 416
4257.84 341
4258.45 351
4259.07 398
4259.69 394
4260.30 291
4260.92 352
4261.53 372
4262.15 409
4262.76 395
4263.38 386
4263.99 329
4264.61 423
4265.23 393
4265.84 359
4266.46 361
4267.07 301
4267.69 320
4268.31 382
4268.92 363
4269.54 332
4270.16 367
4270.77 410
4271.39 376
4272.00 336
4272.62 335
4273.24 332
4273.85 285
4274.47 332
4275.09 358
4275.70 371
4276.32 272
4276.94 355
4277.55 434
4278.17 428
4278.79 380
4279.40 343
4280.02 400
4280.64 364
4281.26 426
4281.87 338
4282.49 296
4283.11 270
4283.72 298
4284.34 315
4284.96 315
4285.58 284
4286.19 256
4286.81 247
4287.43 278
4288.05 323
4288.66 276
4289.28 341
4289.90 272
4290.52 255
4291.13 311
4291.75 254
4292.37 214
4292.99 226
4293.61 311
4294.22 275
4294.84 288
4295.46 337
4296.08 255
4296.70 243
4297.31 241
4297.93 220
4298.55 311
4299.17 286
4299.79 303
4300.41 412
4301.03 263
4301.64 261
4302.26 240
4302.88 352
4303.50 386
4304.12 293
4304.74 284
4305.36 327
4305.97 301
4306.59 290
4307.21 321
4307.83 315
4308.45 287
4309.07 315
4309.69 272
4310.31 261
4310.93 304
4311.55 278
4312.17 292
4312.78 331
4313.40 305
4314.02 311
4314.64 321
4315.26 291
4315.88 309
4316.50 351
4317.12 335
4317.74 331
4318.36 316
4318.98 348
4319.60 285
4320.22 243
4320.84 333
4321.46 383
4322.08 305
4322.70 264
4323.32 318
4323.94 289
4324.56 305
4325.18 352
4325.80 424
4326.42 391
4327.04 335
4327.66 357
4328.28 299
4328.90 301
4329.52 329
4330.14 387
4330.76 363
4331.39 306
4332.01 323
4332.63 321
4333.25 387
4333.87 274
4334.49 367
4335.11 464
4335.73 352
4336.35 446
4336.97 466
4337.59 500
4338.22 552
4338.84 544
4339.46 571
4340.08 614
4340.70 616
4341.32 523
4341.94 537
4342.57 478
4343.19 485
4343.81 524
4344.43 491
4345.05 496
4345.67 650
4346.29 629
4346.92 621
4347.54 688
4348.16 790
4348.78 840
4349.40 702
4350.03 704
4350.65 663
4351.27 728
4351.89 584
4352.51 542
4353.14 472
4353.76 511
4354.38 547
4355.00 490
4355.63 528
4356.25 381
4356.87 393
4357.49 355
4358.12 317
4358.74 390
4359.36 358
4359.98 298
4360.61 341
4361.23 382
4361.85 366
4362.48 337
4363.10 394
4363.72 392
4364.34 361
4364.97 372
4365.59 343
4366.21 400
4366.84 412
4367.46 343
4368.08 337
4368.71 272
4369.33 314
4369.95 337
4370.58 344
4371.20 364
4371.82 322
4372.45 250
4373.07 284
4373.70 290
4374.32 241
4374.94 281
4375.57 281
4376.19 310
4376.81 295
4377.44 305
4378.06 300
4378.69 303
4379.31 345
4379.94 281
4380.56 278
4381.18 282
4381.81 304
4382.43 290
4383.06 278
4383.68 337
4384.31 323
4384.93 345
4385.55 403
4386.18 381
4386.80 349
4387.43 358
4388.05 380
4388.68 295
4389.30 237
4389.93 222
4390.55 277
4391.18 286
4391.80 303
4392.43 273
4393.05 290
4393.68 326
4394.30 314
4394.93 343
4395.55 309
4396.18 348
4396.80 315
4397.43 332
4398.05 376
4398.68 389
4399.31 328
4399.93 312
4400.56 364
4401.18 280
4401.81 312
4402.43 311
4403.06 298
4403.69 332
4404.31 327
4404.94 310
4405.56 308
4406.19 339
4406.82 292
4407.44 306
4408.07 269
4408.69 336
4409.32 389
4409.95 433
4410.57 384
4411.20 328
4411.83 306
4412.45 355
4413.08 298
4413.71 280
4414.33 294
4414.96 303
4415.59 312
4416.21 318
4416.84 328
4417.47 308
4418.09 295
4418.72 341
4419.35 269
4419.97 307
4420.60 354
4421.23 382
4421.85 337
4422.48 374
4423.11 325
4423.74 268
4424.36 246
4424.99 283
4425.62 343
4426.25 309
4426.87 284
4427.50 285
4428.13 317
4428.76 292
4429.38 307
4430.01 257
4430.64 309
4431.27 346
4431.89 259
4432.52 275
4433.15 279
4433.78 303
4434.41 275
4435.03 270
4435.66 256
4436.29 253
4436.92 260
4437.55 288
4438.18 206
4438.80 255
4439.43 241
4440.06 288
4440.69 269
4441.32 257
4441.95 254
4442.57 282
4443.20 293
4443.83 284
4444.46 242
4445.09 258
4445.72 262
4446.35 256
4446.98 280
4447.61 271
4448.23 234
4448.86 305
4449.49 316
4450.12 269
4450.75 306
4451.38 246
4452.01 345
4452.64 331
4453.27 229
4453.90 291
4454.53 284
4455.16 265
4455.79 249
4456.42 352
4457.05 329
4457.67 390
4458.30 342
4458.93 269
4459.56 260
4460.19 327
4460.82 256
4461.45 289
4462.08 278
4462.71 209
4463.34 186
4463.97 270
4464.60 245
4465.23 254
4465.86 256
4466.49 238
4467.13 264
4467.76 246
4468.39 244
4469.02 245
4469.65 247
4470.28 273
4470.91 273
4471.54 278
4472.17 336
4472.80 220
4473.43 244
4474.06 231
4474.69 204
4475.32 231
4475.95 229
4476.59 266
4477.22 278
4477.85 229
4478.48 207
4479.11 237
4479.74 241
4480.37 205
4481.00 205
4481.64 247
4482.27 250
4482.90 273
4483.53 209
4484.16 293
4484.79 289
4485.42 262
4486.06 232
4486.69 259
4487.32 216
4487.95 287
4488.58 244
4489.22 331
4489.85 296
4490.48 281
4491.11 293
4491.74 272
4492.38 259
4493.01 331
4493.64 299
4494.27 245
4494.90 283
4495.54 291
4496.17 254
4496.80 296
4497.43 327
4498.07 301
4498.70 322
4499.33 240
4499.96 262
4500.60 323
4501.23 345
4501.86 282
4502.50 310
4503.13 251
4503.76 311
4504.39 308
4505.03 301
4505.66 332
4506.29 291
4506.93 283
4507.56 300
4508.19 259
4508.83 300
4509.46 305
4510.09 325
4510.73 296
4511.36 319
4511.99 288
4512.63 271
4513.26 199
4513.89 306
4514.53 302
4515.16 361
4515.80 323
4516.43 268
4517.06 282
4517.70 250
4518.33 285
4518.97 261
4519.60 237
4520.23 256
4520.87 310
4521.50 313
4522.14 356
4522.77 316
4523.40 376
4524.04 275
4524.67 266
4525.31 310
4525.94 300
4526.58 305
4527.21 306
4527.85 342
4528.48 359
4529.12 498
4529.75 670
4530.38 790
4531.02 810
4531.65 846
4532.29 927
4532.92 925
4533.56 1053
4534.19 1032
4534.83 989
4535.46 905
4536.10 958
4536.74 868
4537.37 708
4538.01 526
4538.64 443
4539.28 498
4539.91 502
4540.55 414
4541.18 262
4541.82 274
4542.45 316
4543.09 277
4543.73 320
4544.36 275
4545.00 296
4545.63 299
4546.27 363
4546.91 397
4547.54 360
4548.18 428
4548.81 448
4549.45 451
4550.09 458
4550.72 469
4551.36 408
4551.99 442
4552.63 503
4553.27 432
4553.90 372
4554.54 371
4555.18 441
4555.81 409
4556.45 324
4557.09 334
4557.72 281
4558.36 362
4559.00 331
4559.63 298
4560.27 307
4560.91 295
4561.54 255
4562.18 326
4562.82 359
4563.46 336
4564.09 316
4564.73 371
4565.37 273
4566.00 262
4566.64 285
4567.28 322
4567.92 357
4568.55 350
4569.19 340
4569.83 365
4570.47 362
4571.10 354
4571.74 377
4572.38 389
4573.02 426
4573.66 362
4574.29 264
4574.93 297
4575.57 283
4576.21 239
4576.85 281
4577.48 246
4578.12 261
4578.76 244
4579.40 248
4580.04 287
4580.67 318
4581.31 296
4581.95 281
4582.59 271
4583.23 269
4583.87 279
4584.51 323
4585.14 329
4585.78 299
4586.42 294
4587.06 322
4587.70 367
4588.34 350
4588.98 315
4589.62 335
4590.26 357
4590.89 369
4591.53 394
4592.17 433
4592.81 493
4593.45 528
4594.09 381
4594.73 349
4595.37 385
4596.01 304
4596.65 314
4597.29 288
4597.93 306
4598.57 294
4599.21 232
4599.85 274
4600.49 292
4601.12 271
4601.76 275
4602.40 275
4603.04 296
4603.68 274
4604.32 275
4604.96 314
4605.60 328
4606.24 312
4606.88 311
4607.52 325
4608.17 308
4608.81 360
4609.45 297
4610.09 342
4610.73 358
4611.37 366
4612.01 267
4612.65 301
4613.29 305
4613.93 278
4614.57 334
4615.21 351
4615.85 299
4616.49 276
4617.13 295
4617.77 277
4618.41 263
4619.06 300
4619.70 295
4620.34 293
4620.98 267
4621.62 324
4622.26 311
4622.90 289
4623.54 271
4624.19 296
4624.83 248
4625.47 303
4626.11 320
4626.75 349
4627.39 302
4628.03 251
4628.68 377
4629.32 337
4629.96 330
4630.60 262
4631.24 288
4631.89 266
4632.53 210
4633.17 254
4633.81 275
4634.45 202
4635.10 238
4635.74 270
4636.38 359
4637.02 329
4637.66 329
4638.31 309
4638.95 286
4639.59 304
4640.23 351
4640.88 307
4641.52 336
4642.16 350
4642.80 341
4643.45 341
4644.09 323
4644.73 307
4645.38 251
4646.02 264
4646.66 301
4647.30 348
4647.95 395
4648.59 254
4649.23 262
4649.88 271
4650.52 243
4651.16 301
4651.81 282
4652.45 340
4653.09 366
4653.74 454
4654.38 347
4655.02 408
4655.67 375
4656.31 419
4656.95 379
4657.60 293
4658.24 260
4658.89 242
4659.53 254
4660.17 237
4660.82 222
4661.46 259
4662.10 212
4662.75 261
4663.39 238
4664.04 231
4664.68 226
4665.33 273
4665.97 279
4666.61 303
4667.26 255
4667.90 202
4668.55 225
4669.19 242
4669.84 231
4670.48 240
4671.12 238
4671.77 272
4672.41 283
4673.06 277
4673.70 237
4674.35 243
4674.99 320
4675.64 307
4676.28 281
4676.93 241
4677.57 252
4678.22 225
4678.86 263
4679.51 255
4680.15 241
4680.80 251
4681.44 229
4682.09 224
4682.74 258
4683.38 256
4684.03 250
4684.67 277
4685.32 269
4685.96 256
4686.61 270
4687.25 284
4687.90 236
4688.55 231
4689.19 255
4689.84 280
4690.48 376
4691.13 268
4691.78 230
4692.42 228
4693.07 258
4693.71 243
4694.36 278
4695.01 304
4695.65 239
4696.30 234
4696.95 244
4697.59 305
4698.24 325
4698.89 321
4699.53 340
4700.18 388
4700.83 300
4701.47 333
4702.12 354
4702.77 371
4703.41 264
4704.06 292
4704.71 305
4705.35 257
4706.00 217
4706.65 232
4707.29 238
4707.94 238
4708.59 287
4709.24 281
4709.88 268
4710.53 243
4711.18 207
4711.83 177
4712.47 298
4713.12 281
4713.77 239
4714.42 263
4715.06 233
4715.71 218
4716.36 255
4717.01 273
4717.65 274
4718.30 355
4718.95 265
4719.60 290
4720.25 273
4720.89 325
4721.54 348
4722.19 306
4722.84 294
4723.49 322
4724.13 378
4724.78 416
4725.43 417
4726.08 318
4726.73 275
4727.38 231
4728.03 357
4728.67 373
4729.32 337
4729.97 351
4730.62 325
4731.27 283
4731.92 310
4732.57 282
4733.22 363
4733.86 296
4734.51 284
4735.16 278
4735.81 249
4736.46 236
4737.11 251
4737.76 249
4738.41 333
4739.06 295
4739.71 247
4740.36 320
4741.01 299
4741.65 257
4742.30 306
4742.95 216
4743.60 277
4744.25 303
4744.90 283
4745.55 286
4746.20 246
4746.85 233
4747.50 286
4748.15 311
4748.80 307
4749.45 334
4750.10 277
4750.75 307
4751.40 356
4752.05 324
4752.70 261
4753.35 302
4754.00 285
4754.65 307
4755.30 319
4755.95 280
4756.61 326
4757.26 294
4757.91 304
4758.56 292
4759.21 272
4759.86 251
4760.51 264
4761.16 298
4761.81 217
4762.46 203
4763.11 281
4763.76 315
4764.41 337
4765.07 375
4765.72 366
4766.37 332
4767.02 349
4767.67 332
4768.32 347
4768.97 345
4769.62 339
4770.28 355
4770.93 348
4771.58 294
4772.23 272
4772.88 244
4773.53 282
4774.19 294
4774.84 207
4775.49 229
4776.14 295
4776.79 286
4777.44 234
4778.10 248
4778.75 245
4779.40 267
4780.05 292
4780.70 233
4781.36 267
4782.01 325
4782.66 292
4783.31 228
4783.97 218
4784.62 302
4785.27 247
4785.92 263
4786.58 257
4787.23 267
4787.88 292
4788.53 304
4789.19 290
4789.84 228
4790.49 234
4791.15 196
4791.80 211
4792.45 239
4793.10 219
4793.76 204
4794.41 261
4795.06 232
4795.72 230
4796.37 228
4797.02 266
4797.68 297
4798.33 263
4798.98 243
4799.64 306
4800.29 339
4800.94 286
4801.60 251
4802.25 249
4802.90 306
4803.56 309
4804.21 282
4804.87 202
4805.52 289
4806.17 358
4806.83 298
4807.48 294
4808.14 261
4808.79 283
4809.44 233
4810.10 210
4810.75 226
4811.41 235
4812.06 233
4812.71 177
4813.37 234
4814.02 251
4814.68 334
4815.33 270
4815.99 243
4816.64 274
4817.30 310
4817.95 268
4818.61 269
4819.26 294
4819.92 292
4820.57 317
4821.23 313
4821.88 350
4822.53 256
4823.19 304
4823.85 231
4824.50 272
4825.16 335
4825.81 318
4826.47 288
4827.12 271
4827.78 344
4828.43 400
4829.09 330
4829.74 303
4830.40 278
4831.05 284
4831.71 319
4832.37 322
4833.02 366
4833.68 285
4834.33 306
4834.99 383
4835.64 369
4836.30 366
4836.96 364
4837.61 388
4838.27 373
4838.92 491
4839.58 490
4840.24 425
4840.89 470
4841.55 361
4842.21 364
4842.86 426
4843.52 451
4844.18 392
4844.83 381
4845.49 398
4846.14 360
4846.80 347
4847.46 345
4848.11 329
4848.77 351
4849.43 353
4850.09 384
4850.74 354
4851.40 360
4852.06 336
4852.71 366
4853.37 385
4854.03 355
4854.68 401
4855.34 363
4856.00 438
4856.66 400
4857.31 382
4857.97 413
4858.63 427
4859.29 528
4859.94 462
4860.60 453
4861.26 391
4861.92 481
4862.57 322
4863.23 396
4863.89 445
4864.55 413
4865.21 434
4865.86 371
4866.52 348
4867.18 391
4867.84 353
4868.50 370
4869.15 421
4869.81 404
4870.47 386
4871.13 387
4871.79 400
4872.45 339
4873.10 359
4873.76 354
4874.42 265
4875.08 388
4875.74 347
4876.40 363
4877.06 409
4877.71 353
4878.37 465
4879.03 342
4879.69 315
4880.35 412
4881.01 525
4881.67 388
4882.33 370
4882.99 342
4883.65 348
4884.30 359
4884.96 305
4885.62 358
4886.28 360
4886.94 315
4887.60 337
4888.26 342
4888.92 344
4889.58 360
4890.24 349
4890.90 361
4891.56 291
4892.22 279
4892.88 287
4893.54 338
4894.20 293
4894.86 277
4895.52 302
4896.18 312
4896.84 277
4897.50 318
4898.16 389
4898.82 363
4899.48 287
4900.14 259
4900.80 224
4901.46 310
4902.12 268
4902.78 299
4903.44 321
4904.10 358
4904.76 341
4905.42 252
4906.08 262
4906.74 253
4907.40 240
4908.06 192
4908.73 190
4909.39 312
4910.05 326
4910.71 271
4911.37 251
4912.03 281
4912.69 263
4913.35 299
4914.01 296
4914.68 275
4915.34 311
4916.00 276
4916.66 182
4917.32 229
4917.98 268
4918.64 285
4919.31 258
4919.97 235
4920.63 255
4921.29 260
4921.95 221
4922.61 206
4923.28 235
4923.94 257
4924.60 232
4925.26 260
4925.92 245
4926.59 257
4927.25 289
4927.91 317
4928.57 300
4929.23 246
4929.90 294
4930.56 231
4931.22 253
4931.88 262
4932.55 220
4933.21 293
4933.87 253
4934.53 309
4935.20 282
4935.86 265
4936.52 299
4937.18 273
4937.85 199
4938.51 180
4939.17 193
4939.84 251
4940.50 262
4941.16 259
4941.82 253
4942.49 244
4943.15 242
4943.81 288
4944.48 288
4945.14 277
4945.80 283
4946.47 288
4947.13 328
4947.79 254
4948.46 231
4949.12 212
4949.79 262
4950.45 250
4951.11 248
4951.78 237
4952.44 261
4953.10 301
4953.77 242
4954.43 282
4955.10 275
4955.76 231
4956.42 239
4957.09 230
4957.75 201
4958.42 187
4959.08 222
4959.74 230
4960.41 221
4961.07 320
4961.74 287
4962.40 273
4963.07 294
4963.73 200
4964.40 209
4965.06 235
4965.73 248
4966.39 254
4967.05 231
4967.72 288
4968.38 294
4969.05 288
4969.71 241
4970.38 266
4971.04 221
4971.71 195
4972.37 171
4973.04 186
4973.70 242
4974.37 287
4975.04 284
4975.70 263
4976.37 259
4977.03 269
4977.70 260
4978.36 262
4979.03 263
4979.69 277
4980.36 285
4981.03 279
4981.69 215
4982.36 218
4983.02 237
4983.69 216
4984.35 229
4985.02 189
4985.69 271
4986.35 236
4987.02 235
4987.68 307
4988.35 268
4989.02 283
4989.68 307
4990.35 264
4991.02 248
4991.68 202
4992.35 229
4993.02 231
4993.68 219
4994.35 202
4995.02 237
4995.68 268
4996.35 259
4997.02 289
4997.68 198
4998.35 251
4999.02 239
4999.68 231
5000.35 207
5001.02 209
5001.68 173
5002.35 186
5003.02 199
5003.69 225
5004.35 195
5005.02 197
5005.69 228
5006.35 248
5007.02 229
5007.69 178
5008.36 226
5009.02 228
5009.69 193
5010.36 238
5011.03 256
5011.70 292
5012.36 264
5013.03 270
5013.70 266
5014.37 230
5015.04 262
5015.70 237
5016.37 230
5017.04 200
5017.71 169
5018.38 247
5019.04 258
5019.71 272
5020.38 303
5021.05 322
5021.72 434
5022.39 477
5023.05 487
5023.72 508
5024.39 511
5025.06 498
5025.73 436
5026.40 385
5027.07 375
5027.74 346
5028.40 323
5029.07 319
5029.74 285
5030.41 259
5031.08 252
5031.75 254
5032.42 227
5033.09 206
5033.76 240
5034.43 209
5035.10 198
5035.76 200
5036.43 219
5037.10 236
5037.77 265
5038.44 195
5039.11 266
5039.78 245
5040.45 221
5041.12 215
5041.79 190
5042.46 167
5043.13 170
5043.80 196
5044.47 181
5045.14 227
5045.81 283
5046.48 253
5047.15 205
5047.82 238
5048.49 218
5049.16 234
5049.83 200
5050.50 237
5051.17 266
5051.84 183
5052.51 215
5053.18 264
5053.85 294
5054.52 270
5055.20 224
5055.87 184
5056.54 181
5057.21 215
5057.88 231
5058.55 284
5059.22 253
5059.89 288
5060.56 244
5061.23 213
5061.90 240
5062.58 227
5063.25 267
5063.92 296
5064.59 276
5065.26 251
5065.93 275
5066.60 233
5067.27 236
5067.95 235
5068.62 219
5069.29 212
5069.96 198
5070.63 238
5071.30 266
5071.98 237
5072.65 265
5073.32 222
5073.99 179
5074.66 164
5075.34 204
5076.01 253
5076.68 272
5077.35 281
5078.02 249
5078.70 264
5079.37 244
5080.04 257
5080.71 184
5081.39 201
5082.06 270
5082.73 206
5083.40 247
5084.08 223
5084.75 262
5085.42 211
5086.09 229
5086.77 264
5087.44 219
5088.11 206
5088.79 228
5089.46 240
5090.13 257
5090.80 236
5091.48 270
5092.15 299
5092.82 303
5093.50 223
5094.17 279
5094.84 243
5095.52 280
5096.19 341
5096.86 257
5097.54 263
5098.21 268
5098.88 240
5099.56 193
5100.23 269
5100.90 284
5101.58 313
5102.25 252
5102.93 257
5103.60 251
5104.27 265
5104.95 269
5105.62 241
5106.30 268
5106.97 240
5107.64 257
5108.32 318
5108.99 244
5109.67 256
5110.34 254
5111.02 204
5111.69 194
5112.36 221
5113.04 226
5113.71 245
5114.39 236
5115.06 224
5115.74 191
5116.41 216
5117.09 264
5117.76 249
5118.44 216
5119.11 260
5119.79 245
5120.46 247
5121.14 287
5121.81 257
5122.49 250
5123.16 333
5123.84 241
5124.51 248
5125.19 280
5125.86 264
5126.54 239
5127.21 209
5127.89 197
5128.56 279
5129.24 311
5129.92 228
5130.59 213
5131.27 208
5131.94 180
5132.62 193
5133.29 286
5133.97 261
5134.65 211
5135.32 230
5136.00 221
5136.67 195
5137.35 264
5138.03 252
5138.70 183
5139.38 209
5140.05 234
5140.73 227
5141.41 241
5142.08 271
5142.76 240
5143.44 221
5144.11 251
5144.79 204
5145.47 228
5146.14 236
5146.82 174
5147.50 221
5148.17 154
5148.85 211
5149.53 224
5150.20 211
5150.88 183
5151.56 183
5152.24 161
5152.91 230
5153.59 161
5154.27 175
5154.94 201
5155.62 227
5156.30 241
5156.98 217
5157.65 174
5158.33 207
5159.01 237
5159.69 216
5160.36 222
5161.04 249
5161.72 293
5162.40 256
5163.07 208
5163.75 185
5164.43 218
5165.11 233
5165.79 228
5166.46 226
5167.14 227
5167.82 282
5168.50 250
5169.18 224
5169.86 274
5170.53 246
5171.21 253
5171.89 208
5172.57 215
5173.25 183
5173.93 199
5174.60 247
5175.28 261
5175.96 253
5176.64 225
5177.32 210
5178.00 228
5178.68 246
5179.36 210
5180.03 221
5180.71 233
5181.39 221
5182.07 198
5182.75 243
5183.43 207
5184.11 199
5184.79 234
5185.47 225
5186.15 238
5186.83 156
5187.51 213
5188.18 209
5188.86 242
5189.54 221
5190.22 231
5190.90 239
5191.58 143
5192.26 217
5192.94 220
5193.62 179
5194.30 152
5194.98 216
5195.66 192
5196.34 233
5197.02 274
5197.70 163
5198.38 193
5199.06 180
5199.74 166
5200.42 209
5201.10 213
5201.78 197
5202.46 183
5203.14 185
5203.82 250
5204.50 233
5205.19 184
5205.87 180
5206.55 191
5207.23 246
5207.91 213
5208.59 212
5209.27 187
5209.95 224
5210.63 261
5211.31 246
5211.99 277
5212.67 197
5213.36 243
5214.04 297
5214.72 249
5215.40 271
5216.08 321
5216.76 249
5217.44 262
5218.12 242
5218.81 217
5219.49 246
5220.17 224
5220.85 235
5221.53 242
5222.21 215
5222.90 265
5223.58 295
5224.26 235
5224.94 211
5225.62 223
5226.30 275
5226.99 265
5227.67 212
5228.35 213
5229.03 261
5229.71 253
5230.40 212
5231.08 218
5231.76 234
5232.44 208
5233.13 213
5233.81 253
5234.49 207
5235.17 198
5235.86 256
5236.54 226
5237.22 257
5237.90 230
5238.59 245
5239.27 235
5239.95 268
5240.64 194
5241.32 236
5242.00 262
5242.68 201
5243.37 198
5244.05 222
5244.73 175
5245.42 213
5246.10 275
5246.78 240
5247.47 249
5248.15 284
5248.83 294
5249.52 292
5250.20 256
5250.88 281
5251.57 230
5252.25 272
5252.93 238
5253.62 284
5254.30 264
5254.99 213
5255.67 241
5256.35 179
5257.04 164
5257.72 184
5258.41 177
5259.09 198
5259.77 197
5260.46 183
5261.14 218
5261.83 266
5262.51 236
5263.20 236
5263.88 267
5264.56 215
5265.25 201
5265.93 213
5266.62 197
5267.30 239
5267.99 266
5268.67 264
5269.36 209
5270.04 232
5270.73 236
5271.41 223
5272.10 229
5272.78 192
5273.47 230
5274.15 231
5274.84 208
5275.52 219
5276.21 250
5276.89 238
5277.58 200
5278.26 251
5278.95 270
5279.63 286
5280.32 235
5281.00 204
5281.69 296
5282.38 258
5283.06 233
5283.75 244
5284.43 237
5285.12 311
5285.80 281
5286.49 210
5287.18 234
5287.86 229
5288.55 156
5289.23 217
5289.92 277
5290.61 250
5291.29 213
5291.98 198
5292.66 253
5293.35 249
5294.04 234
5294.72 218
5295.41 228
5296.10 233
5296.78 244
5297.47 210
5298.16 268
5298.84 283
5299.53 217
5300.22 245
5300.90 275
5301.59 257
5302.28 241
5302.96 255
5303.65 301
5304.34 268
5305.03 335
5305.71 231
5306.40 288
5307.09 332
5307.77 262
5308.46 286
5309.15 302
5309.84 318
5310.52 268
5311.21 266
5311.90 281
5312.59 298
5313.27 244
5313.96 239
5314.65 260
5315.34 241
5316.02 224
5316.71 230
5317.40 266
5318.09 290
5318.78 225
5319.46 256
5320.15 313
5320.84 292
5321.53 290
5322.22 288
5322.90 279
5323.59 247
5324.28 248
5324.97 287
5325.66 228
5326.35 252
5327.04 287
5327.72 269
5328.41 236
5329.10 231
5329.79 250
5330.48 241
5331.17 256
5331.86 350
5332.54 251
5333.23 276
5333.92 234
5334.61 237
5335.30 257
5335.99 290
5336.68 282
5337.37 256
5338.06 286
5338.75 237
5339.44 264
5340.12 266
5340.81 259
5341.50 261
5342.19 289
5342.88 293
5343.57 277
5344.26 304
5344.95 307
5345.64 412
5346.33 327
5347.02 319
5347.71 348
5348.40 459
5349.09 494
5349.78 511
5350.47 548
5351.16 563
5351.85 635
5352.54 719
5353.23 751
5353.92 757
5354.61 666
5355.30 663
5355.99 611
5356.68 526
5357.37 494
5358.06 320
5358.75 326
5359.44 384
5360.14 284
5360.83 271
5361.52 274
5362.21 286
5362.90 318
5363.59 287
5364.28 282
5364.97 278
5365.66 303
5366.35 247
5367.04 280
5367.74 239
5368.43 271
5369.12 288
5369.81 189
5370.50 218
5371.19 236
5371.88 225
5372.57 215
5373.27 182
5373.96 212
5374.65 228
5375.34 221
5376.03 241
5376.72 257
5377.42 197
5378.11 223
5378.80 225
5379.49 207
5380.18 225
5380.88 222
5381.57 268
5382.26 258
5382.95 237
5383.64 189
5384.34 191
5385.03 240
5385.72 259
5386.41 233
5387.11 223
5387.80 241
5388.49 238
5389.18 269
5389.88 247
5390.57 255
5391.26 275
5391.95 346
5392.65 315
5393.34 243
5394.03 310
5394.72 228
5395.42 252
5396.11 302
5396.80 257
5397.50 221
5398.19 225
5398.88 261
5399.58 202
5400.27 214
5400.96 228
5401.66 185
5402.35 269
5403.04 246
5403.74 212
5404.43 196
5405.12 201
5405.82 256
5406.51 270
5407.20 212
5407.90 198
5408.59 246
5409.28 305
5409.98 254
5410.67 252
5411.37 201
5412.06 251
5412.75 251
5413.45 190
5414.14 293
5414.84 244
5415.53 192
5416.23 189
5416.92 208
5417.61 226
5418.31 209
5419.00 279
5419.70 275
5420.39 202
5421.09 212
5421.78 213
5422.48 272
5423.17 257
5423.87 226
5424.56 232
5425.25 247
5425.95 255
5426.64 256
5427.34 209
5428.03 193
5428.73 194
5429.42 188
5430.12 179
5430.82 215
5431.51 223
5432.21 208
5432.90 207
5433.60 202
5434.29 231
5434.99 227
5435.68 250
5436.38 203
5437.07 243
5437.77 266
5438.47 268
5439.16 297
5439.86 262
5440.55 320
5441.25 314
5441.94 234
5442.64 259
5443.34 336
5444.03 352
5444.73 213
5445.42 240
5446.12 286
5446.82 311
5447.51 274
5448.21 268
5448.91 344
5449.60 319
5450.30 320
5450.99 286
5451.69 298
5452.39 286
5453.08 285
5453.78 240
5454.48 298
5455.17 322
5455.87 277
5456.57 231
5457.27 240
5457.96 256
5458.66 222
5459.36 219
5460.05 272
5460.75 285
5461.45 316
5462.14 275
5462.84 279
5463.54 305
5464.24 277
5464.93 267
5465.63 321
5466.33 413
5467.03 343
5467.72 311
5468.42 300
5469.12 355
5469.82 341
5470.51 292
5471.21 234
5471.91 268
5472.61 326
5473.31 324
5474.00 299
5474.70 242
5475.40 281
5476.10 280
5476.80 353
5477.49 337
5478.19 248
5478.89 346
5479.59 339
5480.29 373
5480.99 376
5481.68 450
5482.38 422
5483.08 415
5483.78 379
5484.48 337
5485.18 332
5485.88 313
5486.57 293
5487.27 355
5487.97 299
5488.67 311
5489.37 321
5490.07 318
5490.77 275
5491.47 298
5492.17 335
5492.87 326
5493.56 323
5494.26 343
5494.96 332
5495.66 363
5496.36 362
5497.06 352
5497.76 392
5498.46 353
5499.16 317
5499.86 358
5500.56 495
5501.26 509
5501.96 611
5502.66 536
5503.36 561
5504.06 594
5504.76 522
5505.46 440
5506.16 384
5506.86 424
5507.56 397
5508.26 395
5508.96 319
5509.66 316
5510.36 256
5511.06 279
5511.76 304
5512.46 365
5513.16 371
5513.86 320
5514.56 285
5515.26 288
5515.96 339
5516.66 367
5517.36 362
5518.07 283
5518.77 330
5519.47 312
5520.17 323
5520.87 320
5521.57 369
5522.27 353
5522.97 318
5523.67 286
5524.37 250
5525.08 274
5525.78 274
5526.48 254
5527.18 243
5527.88 280
5528.58 295
5529.28 291
5529.99 275
5530.69 294
5531.39 322
5532.09 316
5532.79 258
5533.49 253
5534.20 228
5534.90 179
5535.60 230
5536.30 292
5537.00 253
5537.70 218
5538.41 229
5539.11 273
5539.81 246
5540.51 221
5541.22 189
5541.92 219
5542.62 207
5543.32 251
5544.02 265
5544.73 245
5545.43 240
5546.13 224
5546.84 248
5547.54 260
5548.24 230
5548.94 222
5549.65 317
5550.35 283
5551.05 251
5551.75 269
5552.46 301
5553.16 264
5553.86 235
5554.57 244
5555.27 299
5555.97 315
5556.68 236
5557.38 204
5558.08 246
5558.79 290
5559.49 252
5560.19 216
5560.90 251
5561.60 219
5562.30 249
5563.01 298
5563.71 245
5564.41 215
5565.12 257
5565.82 225
5566.53 240
5567.23 288
5567.93 250
5568.64 278
5569.34 221
5570.05 221
5570.75 191
5571.45 255
5572.16 235
5572.86 245
5573.57 214
5574.27 214
5574.98 238
5575.68 275
5576.38 270
5577.09 291
5577.79 228
5578.50 243
5579.20 276
5579.91 260
5580.61 243
5581.32 207
5582.02 251
5582.73 249
5583.43 273
5584.14 263
5584.84 250
5585.55 287
5586.25 209
5586.96 239
5587.66 207
5588.37 207
5589.07 209
5589.78 204
5590.48 207
5591.19 231
5591.89 230
5592.60 205
5593.31 194
5594.01 248
5594.72 190
5595.42 204
5596.13 173
5596.83 213
5597.54 196
5598.25 240
5598.95 249
5599.66 251
5600.36 237
5601.07 226
5601.78 276
5602.48 244
5603.19 263
5603.89 216
5604.60 200
5605.31 214
5606.01 197
5606.72 166
5607.43 160
5608.13 170
5608.84 200
5609.54 200
5610.25 196
5610.96 219
5611.66 237
5612.37 258
5613.08 183
5613.79 194
5614.49 216
5615.20 222
5615.91 227
5616.61 228
5617.32 230
5618.03 230
5618.73 211
5619.44 215
5620.15 222
5620.86 306
5621.56 286
5622.27 185
5622.98 228
5623.69 202
5624.39 183
5625.10 209
5625.81 267
5626.52 244
5627.22 187
5627.93 169
5628.64 200
5629.35 232
5630.05 208
5630.76 216
5631.47 217
5632.18 229
5632.89 227
5633.59 228
5634.30 218
5635.01 216
5635.72 205
5636.43 204
5637.14 262
5637.84 224
5638.55 228
5639.26 215
5639.97 228
5640.68 231
5641.39 281
5642.10 252
5642.80 259
5643.51 233
5644.22 237
5644.93 207
5645.64 188
5646.35 222
5647.06 243
5647.77 233
5648.47 273
5649.18 230
5649.89 247
5650.60 189
5651.31 224
5652.02 204
5652.73 211
5653.44 212
5654.15 259
5654.86 294
5655.57 241
5656.28 283
5656.99 260
5657.70 285
5658.41 276
5659.12 272
5659.83 303
5660.54 242
5661.24 231
5661.95 285
5662.66 239
5663.37 206
5664.08 229
5664.79 202
5665.50 243
5666.21 226
5666.93 236
5667.64 239
5668.35 271
5669.06 246
5669.77 289
5670.48 277
5671.19 216
5671.90 313
5672.61 264
5673.32 261
5674.03 346
5674.74 271
5675.45 286
5676.16 269
5676.87 228
5677.58 182
5678.29 211
5679.01 232
5679.72 268
5680.43 247
5681.14 253
5681.85 253
5682.56 210
5683.27 246
5683.98 265
5684.69 274
5685.41 257
5686.12 276
5686.83 267
5687.54 219
5688.25 233
5688.96 218
5689.67 275
5690.39 263
5691.10 271
5691.81 237
5692.52 256
5693.23 227
5693.95 195
5694.66 193
5695.37 181
5696.08 214
5696.79 201
5697.51 221
5698.22 211
5698.93 218
5699.64 222
5700.35 235
5701.07 215
5701.78 220
5702.49 190
5703.20 200
5703.92 214
5704.63 196
5705.34 235
5706.05 239
5706.77 296
5707.48 212
5708.19 224
5708.90 233
5709.62 215
5710.33 173
5711.04 220
5711.76 220
5712.47 227
5713.18 201
5713.90 217
5714.61 218
5715.32 188
5716.04 270
5716.75 267
5717.46 209
5718.18 182
5718.89 205
5719.60 185
5720.32 210
5721.03 196
5721.74 162
5722.46 183
5723.17 207
5723.88 224
5724.60 231
5725.31 230
5726.03 205
5726.74 233
5727.45 209
5728.17 207
5728.88 254
5729.60 314
5730.31 268
5731.02 284
5731.74 255
5732.45 257
5733.17 280
5733.88 263
5734.60 242
5735.31 197
5736.02 251
5736.74 242
5737.45 271
5738.17 226
5738.88 275
5739.60 247
5740.31 244
5741.03 222
5741.74 232
5742.46 212
5743.17 217
5743.89 215
5744.60 176
5745.32 219
5746.03 241
5746.75 263
5747.46 237
5748.18 291
5748.89 252
5749.61 225
5750.32 273
5751.04 252
5751.76 204
5752.47 233
5753.19 308
5753.90 314
5754.62 364
5755.33 346
5756.05 420
5756.77 360
5757.48 356
5758.20 370
5758.91 371
5759.63 329
5760.34 355
5761.06 362
5761.78 331
5762.49 289
5763.21 286
5763.93 256
5764.64 262
5765.36 232
5766.07 255
5766.79 334
5767.51 242
5768.22 288
5768.94 252
5769.66 307
5770.37 299
5771.09 241
5771.81 261
5772.52 322
5773.24 276
5773.96 374
5774.67 275
5775.39 248
5776.11 266
5776.83 237
5777.54 266
5778.26 310
5778.98 324
5779.69 322
5780.41 306
5781.13 304
5781.85 356
5782.56 349
5783.28 339
5784.00 321
5784.72 332
5785.43 284
5786.15 313
5786.87 285
5787.59 281
5788.30 275
5789.02 311
5789.74 339
5790.46 291
5791.18 268
5791.89 393
5792.61 413
5793.33 412
5794.05 432
5794.77 370
5795.48 511
5796.20 456
5796.92 512
5797.64 522
5798.36 619
5799.08 888
5799.80 1076
5800.51 1176
5801.23 1415
5801.95 1607
5802.67 1584
5803.39 1536
5804.11 1486
5804.83 1236
5805.54 1048
5806.26 920
5806.98 730
5807.70 674
5808.42 603
5809.14 587
5809.86 555
5810.58 581
5811.30 598
5812.02 551
5812.74 529
5813.45 591
5814.17 550
5814.89 516
5815.61 504
5816.33 585
5817.05 475
5817.77 488
5818.49 562
5819.21 607
5819.93 488
5820.65 536
5821.37 571
5822.09 508
5822.81 496
5823.53 495
5824.25 523
5824.97 398
5825.69 423
5826.41 377
5827.13 384
5827.85 406
5828.57 413
5829.29 313
5830.01 334
5830.73 413
5831.45 350
5832.17 336
5832.89 372
5833.61 404
5834.33 368
5835.06 345
5835.78 332
5836.50 322
5837.22 299
5837.94 321
5838.66 313
5839.38 364
5840.10 320
5840.82 312
5841.54 288
5842.26 363
5842.99 372
5843.71 332
5844.43 304
5845.15 337
5845.87 413
5846.59 353
5847.31 314
5848.04 312
5848.76 344
5849.48 359
5850.20 302
5850.92 304
5851.64 293
5852.36 257
5853.09 314
5853.81 394
5854.53 389
5855.25 324
5855.97 304
5856.70 273
5857.42 313
5858.14 298
5858.86 280
5859.58 282
5860.31 271
5861.03 283
5861.75 285
5862.47 270
5863.20 289
5863.92 336
5864.64 261
5865.36 251
5866.09 258
5866.81 279
5867.53 300
5868.25 265
5868.98 271
5869.70 288
5870.42 256
5871.15 258
5871.87 256
5872.59 262
5873.31 314
5874.04 255
5874.76 277
5875.48 250
5876.21 247
5876.93 293
5877.65 286
5878.38 207
5879.10 240
5879.82 291
5880.55 294
5881.27 262
5881.99 239
5882.72 242
5883.44 280
5884.17 256
5884.89 269
5885.61 287
5886.34 277
5887.06 280
5887.78 259
5888.51 301
5889.23 292
5889.96 248
5890.68 235
5891.41 224
5892.13 216
5892.85 180
5893.58 234
5894.30 245
5895.03 229
5895.75 307
5896.48 247
5897.20 240
5897.92 200
5898.65 237
5899.37 234
5900.10 251
5900.82 270
5901.55 256
5902.27 260
5903.00 200
5903.72 182
5904.45 179
5905.17 230
5905.90 243
5906.62 281
5907.35 291
5908.07 247
5908.80 256
5909.52 275
5910.25 219
5910.97 243
5911.70 294
5912.43 211
5913.15 232
5913.88 270
5914.60 256
5915.33 206
5916.05 227
5916.78 296
5917.50 259
5918.23 258
5918.96 238
5919.68 229
5920.41 256
5921.13 232
5921.86 257
5922.59 241
5923.31 229
5924.04 243
5924.76 323
5925.49 210
5926.22 268
5926.94 256
5927.67 244
5928.40 299
5929.12 268
5929.85 223
5930.58 277
5931.30 254
5932.03 265
5932.76 276
5933.48 243
5934.21 277
5934.94 237
5935.66 203
5936.39 248
5937.12 296
5937.84 261
5938.57 334
5939.30 328
5940.02 274
5940.75 284
5941.48 282
5942.21 364
5942.93 302
5943.66 368
5944.39 374
5945.12 312
5945.84 340
5946.57 282
5947.30 323
5948.03 296
5948.75 311
5949.48 351
5950.21 301
5950.94 340
5951.67 362
5952.39 366
5953.12 375
5953.85 371
5954.58 421
5955.31 433
5956.03 454
5956.76 482
5957.49 331
5958.22 349
5958.95 355
5959.67 367
5960.40 419
5961.13 495
5961.86 391
5962.59 379
5963.32 399
5964.05 403
5964.77 441
5965.50 461
5966.23 470
5966.96 488
5967.69 537
5968.42 633
5969.15 643
5969.88 707
5970.61 601
5971.33 569
5972.06 540
5972.79 527
5973.52 449
5974.25 481
5974.98 532
5975.71 445
5976.44 433
5977.17 419
5977.90 420
5978.63 437
5979.36 461
5980.09 476
5980.82 472
5981.55 442
5982.28 463
5983.01 549
5983.74 533
5984.46 456
5985.19 496
5985.92 570
5986.65 515
5987.38 518
5988.11 422
5988.85 463
5989.58 418
5990.31 450
5991.04 404
5991.77 429
5992.50 533
5993.23 486
5993.96 462
5994.69 440
5995.42 472
5996.15 528
5996.88 509
5997.61 540
5998.34 573
5999.07 523
5999.80 485
6000.53 432
6001.26 425
6002.00 481
6002.73 498
6003.46 522
6004.19 490
6004.92 445
6005.65 409
6006.38 446
6007.11 478
6007.84 478
6008.58 502
6009.31 614
6010.04 636
6010.77 600
6011.50 744
6012.23 902
6012.96 893
6013.70 1023
6014.43 1040
6015.16 1055
6015.89 1050
6016.62 1108
6017.36 1017
6018.09 1078
6018.82 932
6019.55 770
6020.28 664
6021.02 620
6021.75 539
6022.48 538
6023.21 496
6023.94 492
6024.68 485
6025.41 466
6026.14 359
6026.87 385
6027.61 440
6028.34 352
6029.07 390
6029.80 440
6030.54 366
6031.27 396
6032.00 429
6032.73 435
6033.47 403
6034.20 406
6034.93 355
6035.67 401
6036.40 456
6037.13 438
6037.87 359
6038.60 371
6039.33 410
6040.07 488
6040.80 400
6041.53 390
6042.27 392
6043.00 372
6043.73 451
6044.47 470
6045.20 434
6045.93 400
6046.67 425
6047.40 451
6048.13 508
6048.87 471
6049.60 440
6050.34 487
6051.07 559
6051.80 587
6052.54 615
6053.27 590
6054.01 601
6054.74 646
6055.47 709
6056.21 620
6056.94 543
6057.68 568
6058.41 527
6059.15 488
6059.88 553
6060.61 398
6061.35 446
6062.08 412
6062.82 403
6063.55 436
6064.29 396
6065.02 383
6065.76 390
6066.49 400
6067.23 487
6067.96 414
6068.70 482
6069.43 436
6070.17 424
6070.90 413
6071.64 360
6072.37 393
6073.11 396
6073.84 407
6074.58 337
6075.31 340
6076.05 303
6076.78 335
6077.52 359
6078.26 304
6078.99 317
6079.73 302
6080.46 285
6081.20 360
6081.93 402
6082.67 331
6083.41 350
6084.14 359
6084.88 324
6085.61 316
6086.35 353
6087.09 362
6087.82 374
6088.56 315
6089.30 311
6090.03 303
6090.77 323
6091.50 342
6092.24 360
6092.98 339
6093.71 395
6094.45 364
6095.19 315
6095.92 344
6096.66 365
6097.40 343
6098.13 299
6098.87 269
6099.61 372
6100.34 304
6101.08 266
6101.82 272
6102.56 257
6103.29 260
6104.03 320
6104.77 304
6105.50 295
6106.24 278
6106.98 284
6107.72 271
6108.45 241
6109.19 293
6109.93 347
6110.67 337
6111.40 294
6112.14 312
6112.88 295
6113.62 286
6114.35 303
6115.09 270
6115.83 317
6116.57 296
6117.31 315
6118.04 376
6118.78 301
6119.52 304
6120.26 345
6121.00 325
6121.73 355
6122.47 299
6123.21 275
6123.95 286
6124.69 268
6125.43 321
6126.16 301
6126.90 313
6127.64 303
6128.38 284
6129.12 305
6129.86 210
6130.60 276
6131.33 274
6132.07 333
6132.81 310
6133.55 297
6134.29 324
6135.03 313
6135.77 341
6136.51 339
6137.25 352
6137.99 430
6138.73 379
6139.46 337
6140.20 303
6140.94 308
6141.68 314
6142.42 312
6143.16 311
6143.90 358
6144.64 337
6145.38 267
6146.12 268
6146.86 328
6147.60 356
6148.34 330
6149.08 312
6149.82 297
6150.56 322
6151.30 368
6152.04 372
6152.78 307
6153.52 341
6154.26 382
6155.00 410
6155.74 454
6156.48 383
6157.22 347
6157.96 282
6158.70 318
6159.44 349
6160.18 387
6160.92 378
6161.66 356
6162.40 357
6163.15 336
6163.89 359
6164.63 380
6165.37 385
6166.11 332
6166.85 410
6167.59 475
6168.33 442
6169.07 427
6169.81 411
6170.55 485
6171.30 509
6172.04 445
6172.78 498
6173.52 480
6174.26 473
6175.00 425
6175.74 437
6176.49 409
6177.23 382
6177.97 405
6178.71 369
6179.45 386
6180.19 402
6180.94 411
6181.68 506
6182.42 431
6183.16 402
6183.90 469
6184.65 439
6185.39 442
6186.13 445
6186.87 419
6187.61 456
6188.36 433
6189.10 501
6189.84 503
6190.58 489
6191.33 548
6192.07 526
6192.81 506
6193.55 495
6194.30 530
6195.04 556
6195.78 555
6196.52 534
6197.27 566
6198.01 561
6198.75 592
6199.49 531
6200.24 485
6200.98 490
6201.72 531
6202.47 534
6203.21 463
6203.95 515
6204.70 554
6205.44 583
6206.18 743
6206.93 923
6207.67 1002
6208.41 1259
6209.16 1433
6209.90 1764
6210.64 2109
6211.39 2328
6212.13 2319
6212.87 2176
6213.62 1968
6214.36 1986
6215.11 1630
6215.85 1409
6216.59 1202
6217.34 1038
6218.08 807
6218.83 717
6219.57 615
6220.31 546
6221.06 488
6221.80 579
6222.55 520
6223.29 478
6224.04 562
6224.78 591
6225.52 566
6226.27 538
6227.01 573
6227.76 551
6228.50 555
6229.25 564
6229.99 503
6230.74 442
6231.48 405
6232.23 435
6232.97 422
6233.72 415
6234.46 437
6235.21 351
6235.95 411
6236.70 430
6237.44 417
6238.19 405
6238.93 456
6239.68 469
6240.42 431
6241.17 418
6241.91 439
6242.66 406
6243.40 415
6244.15 491
6244.90 429
6245.64 481
6246.39 501
6247.13 559
6247.88 611
6248.62 695
6249.37 737
6250.12 696
6250.86 780
6251.61 727
6252.35 757
6253.10 789
6253.85 601
6254.59 554
6255.34 547
6256.09 552
6256.83 477
6257.58 466
6258.32 461
6259.07 495
6259.82 416
6260.56 444
6261.31 435
6262.06 485
6262.80 424
6263.55 462
6264.30 454
6265.04 422
6265.79 414
6266.54 495
6267.29 517
6268.03 439
6268.78 437
6269.53 453
6270.27 572
6271.02 511
6271.77 435
6272.52 485
6273.26 488
6274.01 463
6274.76 460
6275.50 477
6276.25 462
6277.00 456
6277.75 497
6278.49 502
6279.24 544
6279.99 497
6280.74 499
6281.49 497
6282.23 512
6282.98 496
6283.73 459
6284.48 492
6285.23 391
6285.97 445
6286.72 379
6287.47 435
6288.22 466
6288.97 433
6289.71 445
6290.46 442
6291.21 448
6291.96 409
6292.71 394
6293.46 382
6294.21 373
6294.95 374
6295.70 354
6296.45 286
6297.20 357
6297.95 376
6298.70 332
6299.45 355
6300.20 318
6300.94 338
6301.69 334
6302.44 296
6303.19 357
6303.94 390
6304.69 353
6305.44 382
6306.19 398
6306.94 394
6307.69 354
6308.44 347
6309.19 341
6309.94 377
6310.69 384
6311.43 318
6312.18 327
6312.93 346
6313.68 452
6314.43 412
6315.18 342
6315.93 383
6316.68 403
6317.43 399
6318.18 379
6318.93 358
6319.68 329
6320.43 346
6321.18 348
6321.93 340
6322.68 287
6323.43 287
6324.18 308
6324.94 291
6325.69 273
6326.44 310
6327.19 338
6327.94 324
6328.69 317
6329.44 376
6330.19 313
6330.94 358
6331.69 326
6332.44 286
6333.19 254
6333.94 265
6334.69 281
6335.45 306
6336.20 370
6336.95 327
6337.70 351
6338.45 277
6339.20 298
6339.95 284
6340.70 251
6341.46 277
6342.21 268
6342.96 298
6343.71 282
6344.46 232
6345.21 285
6345.96 311
6346.72 275
6347.47 325
6348.22 343
6348.97 339
6349.72 289
6350.48 331
6351.23 328
6351.98 338
6352.73 305
6353.48 314
6354.24 289
6354.99 309
6355.74 363
6356.49 357
6357.24 368
6358.00 371
6358.75 343
6359.50 304
6360.25 314
6361.01 272
6361.76 285
6362.51 293
6363.26 319
6364.02 313
6364.77 248
6365.52 282
6366.28 306
6367.03 306
6367.78 296
6368.53 297
6369.29 324
6370.04 331
6370.79 340
6371.55 342
6372.30 296
6373.05 285
6373.81 293
6374.56 299
6375.31 262
6376.07 281
6376.82 307
6377.57 333
6378.33 339
6379.08 285
6379.83 294
6380.59 259
6381.34 249
6382.10 326
6382.85 282
6383.60 300
6384.36 276
6385.11 273
6385.87 334
6386.62 247
6387.37 238
6388.13 260
6388.88 339
6389.64 333
6390.39 310
6391.14 373
6391.90 268
6392.65 244
6393.41 308
6394.16 292
6394.92 276
6395.67 310
6396.43 301
6397.18 258
6397.94 229
6398.69 296
6399.45 253
6400.20 241
6400.96 231
6401.71 234
6402.47 265
6403.22 238
6403.98 226
6404.73 185
6405.49 269
6406.24 269
6407.00 346
6407.75 293
6408.51 269
6409.26 265
6410.02 264
6410.77 261
6411.53 334
6412.28 235
6413.04 264
6413.80 295
6414.55 251
6415.31 282
6416.06 291
6416.82 224
6417.57 285
6418.33 267
6419.09 244
6419.84 217
6420.60 222
6421.35 276
6422.11 245
6422.87 253
6423.62 263
6424.38 240
6425.14 279
6425.89 280
6426.65 250
6427.40 264
6428.16 277
6428.92 247
6429.67 265
6430.43 288
6431.19 263
6431.94 281
6432.70 263
6433.46 272
6434.22 280
6434.97 286
6435.73 291
6436.49 277
6437.24 255
6438.00 269
6438.76 290
6439.51 216
6440.27 190
6441.03 240
6441.79 315
6442.54 337
6443.30 310
6444.06 275
6444.82 286
6445.57 310
6446.33 273
6447.09 278
6447.85 225
6448.60 260
6449.36 286
6450.12 281
6450.88 307
6451.64 303
6452.39 304
6453.15 288
6453.91 266
6454.67 257
6455.43 277
6456.18 258
6456.94 279
6457.70 229
6458.46 259
6459.22 264
6459.98 295
6460.73 294
6461.49 290
6462.25 288
6463.01 311
6463.77 278
6464.53 306
6465.29 294
6466.04 250
6466.80 305
6467.56 298
6468.32 315
6469.08 262
6469.84 316
6470.60 307
6471.36 277
6472.12 290
6472.87 300
6473.63 342
6474.39 312
6475.15 337
6475.91 318
6476.67 339
6477.43 283
6478.19 343
6478.95 289
6479.71 298
6480.47 262
6481.23 307
6481.99 283
6482.75 312
6483.51 329
6484.27 375
6485.03 349
6485.79 331
6486.55 319
6487.31 334
6488.07 376
6488.83 416
6489.59 419
6490.35 311
6491.11 306
6491.87 347
6492.63 369
6493.39 353
6494.15 381
6494.91 419
6495.67 431
6496.43 468
6497.19 437
6497.95 464
6498.71 428
6499.47 429
6500.23 451
6500.99 491
6501.76 428
6502.52 413
6503.28 401
6504.04 458
6504.80 504
6505.56 553
6506.32 436
6507.08 485
6507.84 525
6508.61 483
6509.37 519
6510.13 497
6510.89 492
6511.65 529
6512.41 511
6513.17 526
6513.94 538
6514.70 593
6515.46 552
6516.22 575
6516.98 535
6517.74 504
6518.51 600
6519.27 573
6520.03 513
6520.79 562
6521.55 545
6522.32 551
6523.08 648
6523.84 671
6524.60 686
6525.36 678
6526.13 740
6526.89 676
6527.65 735
6528.41 768
6529.18 871
6529.94 905
6530.70 903
6531.46 897
6532.23 717
6532.99 763
6533.75 878
6534.51 980
6535.28 1155
6536.04 1395
6536.80 1701
6537.57 1947
6538.33 2220
6539.09 2356
6539.85 2408
6540.62 2293
6541.38 2139
6542.14 1867
6542.91 1545
6543.67 1327
6544.43 1039
6545.20 855
6545.96 795
6546.72 707
6547.49 692
6548.25 572
6549.02 497
6549.78 494
6550.54 462
6551.31 482
6552.07 520
6552.83 455
6553.60 423
6554.36 475
6555.13 431
6555.89 466
6556.65 431
6557.42 353
6558.18 400
6558.95 391
6559.71 380
6560.47 471
6561.24 440
6562.00 429
6562.77 470
6563.53 417
6564.30 466
6565.06 476
6565.83 440
6566.59 456
6567.36 495
6568.12 524
6568.88 479
6569.65 541
6570.41 510
6571.18 489
6571.94 526
6572.71 566
6573.47 537
6574.24 493
6575.00 535
6575.77 608
6576.53 681
6577.30 633
6578.07 678
6578.83 706
6579.60 716
6580.36 679
6581.13 696
6581.89 767
6582.66 626
6583.42 663
6584.19 663
6584.96 589
6585.72 567
6586.49 566
6587.25 534
6588.02 568
6588.78 495
6589.55 501
6590.32 477
6591.08 516
6591.85 638
6592.61 615
6593.38 595
6594.15 661
6594.91 718
6595.68 783
6596.45 718
6597.21 779
6597.98 823
6598.75 755
6599.51 708
6600.28 746
6601.05 672
6601.81 648
6602.58 556
6603.35 562
6604.11 504
6604.88 444
6605.65 445
6606.41 409
6607.18 465
6607.95 482
6608.71 471
6609.48 454
6610.25 435
6611.02 473
6611.78 433
6612.55 442
6613.32 451
6614.09 434
6614.85 410
6615.62 453
6616.39 505
6617.16 427
6617.92 464
6618.69 461
6619.46 394
6620.23 377
6620.99 363
6621.76 371
6622.53 375
6623.30 418
6624.07 407
6624.83 399
6625.60 392
6626.37 408
6627.14 391
6627.91 352
6628.67 367
6629.44 391
6630.21 401
6630.98 368
6631.75 383
6632.52 375
6633.29 411
6634.05 462
6634.82 501
6635.59 521
6636.36 506
6637.13 530
6637.90 541
6638.67 519
6639.43 496
6640.20 488
6640.97 448
6641.74 430
6642.51 415
6643.28 375
6644.05 399
6644.82 370
6645.59 339
6646.36 376
6647.13 415
6647.90 377
6648.66 369
6649.43 376
6650.20 412
6650.97 387
6651.74 342
6652.51 362
6653.28 406
6654.05 404
6654.82 367
6655.59 347
6656.36 406
6657.13 409
6657.90 364
6658.67 363
6659.44 401
6660.21 374
6660.98 344
6661.75 378
6662.52 348
6663.29 300
6664.06 356
6664.83 345
6665.60 335
6666.37 359
6667.14 360
6667.91 353
6668.69 332
6669.46 332
6670.23 319
6671.00 390
6671.77 391
6672.54 425
6673.31 397
6674.08 363
6674.85 367
6675.62 351
6676.39 356
6677.16 358
6677.94 345
6678.71 391
6679.48 410
6680.25 404
6681.02 313
6681.79 362
6682.56 348
6683.33 361
6684.11 372
6684.88 450
6685.65 398
6686.42 447
6687.19 458
6687.96 487
6688.74 548
6689.51 560
6690.28 463
6691.05 392
6691.82 364
6692.60 391
6693.37 339
6694.14 329
6694.91 343
6695.68 363
6696.46 361
6697.23 298
6698.00 295
6698.77 352
6699.55 289
6700.32 352
6701.09 371
6701.86 359
6702.64 372
6703.41 379
6704.18 337
6704.95 332
6705.73 350
6706.50 314
6707.27 313
6708.04 408
6708.82 331
6709.59 305
6710.36 372
6711.14 391
6711.91 387
6712.68 375
6713.46 388
6714.23 361
6715.00 303
6715.78 324
6716.55 323
6717.32 270
6718.10 269
6718.87 319
6719.64 304
6720.42 310
6721.19 290
6721.96 334
6722.74 282
6723.51 269
6724.28 307
6725.06 321
6725.83 389
6726.61 321
6727.38 292
6728.15 296
6728.93 329
6729.70 363
6730.48 316
6731.25 286
6732.02 290
6732.80 342
6733.57 345
6734.35 323
6735.12 336
6735.90 351
6736.67 330
6737.45 286
6738.22 344
6738.99 346
6739.77 313
6740.54 273
6741.32 313
6742.09 332
6742.87 292
6743.64 274
6744.42 298
6745.19 351
6745.97 261
6746.74 280
6747.52 350
6748.29 301
6749.07 326
6749.84 305
6750.62 391
6751.40 413
6752.17 382
6752.95 399
6753.72 381
6754.50 423
6755.27 412
6756.05 406
6756.82 447
6757.60 341
6758.38 353
6759.15 357
6759.93 333
6760.70 344
6761.48 241
6762.25 296
6763.03 374
6763.81 341
6764.58 310
6765.36 278
6766.14 314
6766.91 286
6767.69 279
6768.46 331
6769.24 305
6770.02 346
6770.79 286
6771.57 304
6772.35 302
6773.12 283
6773.90 270
6774.68 286
6775.45 309
6776.23 265
6777.01 274
6777.78 284
6778.56 312
6779.34 254
6780.11 266
6780.89 306
6781.67 308
6782.45 227
6783.22 326
6784.00 291
6784.78 254
6785.56 280
6786.33 311
6787.11 327
6787.89 231
6788.66 247
6789.44 298
6790.22 297
6791.00 245
6791.78 253
6792.55 252
6793.33 301
6794.11 259
6794.89 245
6795.66 221
6796.44 237
6797.22 273
6798.00 253
6798.78 295
6799.55 306
6800.33 250
6801.11 220
6801.89 263
6802.67 263
6803.45 271
6804.22 333
6805.00 282
6805.78 303
6806.56 300
6807.34 307
6808.12 279
6808.90 325
6809.67 293
6810.45 266
6811.23 300
6812.01 293
6812.79 286
6813.57 280
6814.35 318
6815.13 270
6815.91 280
6816.68 336
6817.46 280
6818.24 331
6819.02 318
6819.80 279
6820.58 254
6821.36 264
6822.14 255
6822.92 254
6823.70 308
6824.48 287
6825.26 289
6826.04 313
6826.82 279
6827.60 272
6828.38 277
6829.16 241
6829.94 298
6830.72 280
6831.50 261
6832.28 351
6833.06 271
6833.84 193
6834.62 263
6835.40 273
6836.18 280
6836.96 283
6837.74 275
6838.52 262
6839.30 324
6840.08 328
6840.86 340
6841.64 290
6842.42 269
6843.20 291
6843.98 332
6844.76 323
6845.54 291
6846.32 252
6847.10 310
6847.89 307
6848.67 322
6849.45 351
6850.23 411
6851.01 464
6851.79 488
6852.57 570
6853.35 561
6854.13 605
6854.92 557
6855.70 555
6856.48 412
6857.26 388
6858.04 416
6858.82 398
6859.60 382
6860.39 363
6861.17 314
6861.95 289
6862.73 300
6863.51 271
6864.29 266
6865.08 286
6865.86 293
6866.64 347
6867.42 372
6868.20 339
6868.99 336
6869.77 325
6870.55 345
6871.33 341
6872.12 351
6872.90 293
6873.68 350
6874.46 352
6875.24 344
6876.03 345
6876.81 304
6877.59 321
6878.38 337
6879.16 319
6879.94 325
6880.72 332
6881.51 331
6882.29 351
6883.07 414
6883.85 381
6884.64 408
6885.42 428
6886.20 411
6886.99 470
6887.77 477
6888.55 566
6889.34 693
6890.12 647
6890.90 677
6891.69 654
6892.47 663
6893.25 576
6894.04 446
6894.82 441
6895.60 391
6896.39 370
6897.17 348
6897.96 403
6898.74 411
6899.52 384
6900.31 431
6901.09 409
6901.88 429
6902.66 420
6903.44 423
6904.23 386
6905.01 348
6905.80 317
6906.58 395
6907.36 394
6908.15 346
6908.93 403
6909.72 468
6910.50 435
6911.29 396
6912.07 353
6912.86 317
6913.64 317
6914.42 327
6915.21 334
6915.99 343
6916.78 333
6917.56 298
6918.35 382
6919.13 364
6919.92 383
6920.70 346
6921.49 408
6922.27 353
6923.06 276
6923.84 334
6924.63 336
6925.42 373
6926.20 397
6926.99 413
6927.77 394
6928.56 403
6929.34 369
6930.13 353
6930.91 389
6931.70 431
6932.48 456
6933.27 438
6934.06 455
6934.84 474
6935.63 522
6936.41 464
6937.20 456
6937.99 475
6938.77 504
6939.56 434
6940.34 448
6941.13 423
6941.92 392
6942.70 465
6943.49 430
6944.28 491
6945.06 436
6945.85 436
6946.64 412
6947.42 484
6948.21 447
6949.00 520
6949.78 464
6950.57 464
6951.36 508
6952.14 491
6952.93 437
6953.72 461
6954.50 493
6955.29 468
6956.08 498
6956.86 525
6957.65 505
6958.44 467
6959.23 448
6960.01 452
6960.80 501
6961.59 531
6962.38 585
6963.16 526
6963.95 487
6964.74 489
6965.53 485
6966.31 512
6967.10 523
6967.89 530
6968.68 473
6969.46 475
6970.25 491
6971.04 524
6971.83 485
6972.62 612
6973.40 672
6974.19 598
6974.98 600
6975.77 535
6976.56 594
6977.34 596
6978.13 575
6978.92 548
6979.71 656
6980.50 641
6981.29 720
6982.08 680
6982.86 794
6983.65 763
6984.44 836
6985.23 1082
6986.02 1408
6986.81 1668
6987.60 1676
6988.39 1577
6989.17 1795
6989.96 1745
6990.75 1488
6991.54 1298
6992.33 1112
6993.12 1003
6993.91 895
6994.70 762
6995.49 693
6996.28 724
6997.07 666
6997.86 748
6998.64 854
6999.43 1050
7000.22 1216
7001.01 1472
7001.80 1582
7002.59 1739
7003.38 1676
7004.17 1586
7004.96 1470
7005.75 1249
7006.54 1056
7007.33 900
7008.12 825
7008.91 746
7009.70 617
7010.49 588
7011.28 573
7012.07 639
7012.86 598
7013.65 542
7014.44 534
7015.23 558
7016.02 569
7016.81 582
7017.61 530
7018.40 530
7019.19 472
7019.98 438
7020.77 454
7021.56 383
7022.35 409
7023.14 444
7023.93 452
7024.72 482
7025.51 474
7026.30 554
7027.10 567
7027.89 499
7028.68 581
7029.47 565
7030.26 505
7031.05 545
7031.84 546
7032.63 496
7033.43 383
7034.22 388
7035.01 483
7035.80 411
7036.59 496
7037.38 471
7038.18 473
7038.97 533
7039.76 521
7040.55 563
7041.34 595
7042.13 586
7042.93 553
7043.72 543
7044.51 539
7045.30 421
7046.09 462
7046.89 480
7047.68 493
7048.47 438
7049.26 459
7050.06 533
7050.85 552
7051.64 563
7052.43 601
7053.23 678
7054.02 590
7054.81 598
7055.60 523
7056.40 451
7057.19 483
7057.98 433
7058.77 457
7059.57 478
7060.36 494
7061.15 465
7061.95 414
7062.74 469
7063.53 454
7064.33 491
7065.12 544
7065.91 501
7066.71 446
7067.50 458
7068.29 374
7069.09 423
7069.88 393
7070.67 383
7071.47 454
7072.26 434
7073.05 441
7073.85 484
7074.64 411
7075.44 529
7076.23 487
7077.02 473
7077.82 467
7078.61 455
7079.41 459
7080.20 456
7080.99 434
7081.79 465
7082.58 481
7083.38 448
7084.17 513
7084.96 562
7085.76 487
7086.55 495
7087.35 617
7088.14 733
7088.94 749
7089.73 834
7090.53 853
7091.32 797
7092.12 833
7092.91 763
7093.71 618
7094.50 598
7095.29 511
7096.09 466
7096.88 391
7097.68 438
7098.48 431
7099.27 318
7100.07 379
7100.86 409
7101.66 318
7102.45 362
7103.25 373
7104.04 315
7104.84 316
7105.63 339
7106.43 334
7107.22 339
7108.02 338
7108.82 367
7109.61 357
7110.41 343
7111.20 327
7112.00 280
7112.79 290
7113.59 308
7114.39 343
7115.18 332
7115.98 373
7116.77 345
7117.57 318
7118.37 347
7119.16 385
7119.96 320
7120.76 329
7121.55 377
7122.35 309
7123.15 281
7123.94 294
7124.74 396
7125.53 337
7126.33 333
7127.13 283
7127.93 363
7128.72 303
7129.52 303
7130.32 374
7131.11 330
7131.91 320
7132.71 329
7133.50 353
7134.30 319
7135.10 304
7135.90 282
7136.69 336
7137.49 272
7138.29 282
7139.08 259
7139.88 315
7140.68 313
7141.48 271
7142.27 306
7143.07 283
7143.87 321
7144.67 302
7145.46 336
7146.26 319
7147.06 326
7147.86 314
7148.66 268
7149.45 281
7150.25 264
7151.05 247
7151.85 257
7152.65 249
7153.44 277
7154.24 238
7155.04 260
7155.84 262
7156.64 259
7157.44 280
7158.23 270
7159.03 237
7159.83 258
7160.63 279
7161.43 271
7162.23 279
7163.03 241
7163.83 272
7164.62 267
7165.42 235
7166.22 250
7167.02 275
7167.82 280
7168.62 297
7169.42 313
7170.22 292
7171.02 273
7171.82 254
7172.61 244
7173.41 249
7174.21 264
7175.01 268
7175.81 240
7176.61 230
7177.41 251
7178.21 228
7179.01 244
7179.81 228
7180.61 228
7181.41 256
7182.21 239
7183.01 268
7183.81 288
7184.61 272
7185.41 289
7186.21 324
7187.01 283
7187.81 313
7188.61 288
7189.41 286
7190.21 243
7191.01 189
7191.81 205
7192.61 223
7193.41 241
7194.21 227
7195.01 201
7195.81 205
7196.61 212
7197.41 207
7198.21 232
7199.01 242
7199.82 194
7200.62 231
7201.42 265
7202.22 219
7203.02 206
7203.82 239
7204.62 219
7205.42 229
7206.22 245
7207.02 205
7207.83 225
7208.63 205
7209.43 205
7210.23 229
7211.03 244
7211.83 222
7212.63 249
7213.44 204
7214.24 201
7215.04 223
7215.84 254
7216.64 238
7217.44 228
7218.25 245
7219.05 196
7219.85 213
7220.65 249
7221.45 247
7222.26 187
7223.06 235
7223.86 265
7224.66 227
7225.46 224
7226.27 250
7227.07 255
7227.87 256
7228.67 265
7229.48 220
7230.28 194
7231.08 228
7231.88 243
7232.69 216
7233.49 252
7234.29 257
7235.09 216
7235.90 189
7236.70 211
7237.50 209
7238.30 246
7239.11 278
7239.91 278
7240.71 219
7241.52 195
7242.32 256
7243.12 294
7243.93 285
7244.73 199
7245.53 198
7246.34 217
7247.14 210
7247.94 252
7248.75 269
7249.55 250
7250.35 222
7251.16 288
7251.96 252
7252.76 245
7253.57 284
7254.37 221
7255.18 250
7255.98 234
7256.78 235
7257.59 236
7258.39 200
7259.20 207
7260.00 246
7260.80 289
7261.61 248
7262.41 259
7263.22 253
7264.02 259
7264.83 262
7265.63 248
7266.43 238
7267.24 301
7268.04 303
7268.85 243
7269.65 285
7270.46 287
7271.26 284
7272.07 291
7272.87 294
7273.68 343
7274.48 312
7275.29 306
7276.09 336
7276.90 294
7277.70 266
7278.51 295
7279.31 326
7280.12 351
7280.92 335
7281.73 350
7282.53 355
7283.34 430
7284.14 513
7284.95 518
7285.76 630
7286.56 612
7287.37 737
7288.17 686
7288.98 656
7289.78 643
7290.59 565
7291.40 484
7292.20 406
7293.01 376
7293.81 421
7294.62 302
7295.43 310
7296.23 341
7297.04 302
7297.84 358
7298.65 308
7299.46 409
7300.26 365
7301.07 345
7301.88 364
7302.68 335
7303.49 337
7304.30 363
7305.10 370
7305.91 354
7306.72 360
7307.52 376
7308.33 344
7309.14 355
7309.94 383
7310.75 482
7311.56 523
7312.36 492
7313.17 475
7313.98 407
7314.79 476
7315.59 407
7316.40 490
7317.21 552
7318.01 457
7318.82 531
7319.63 583
7320.44 646
7321.24 648
7322.05 722
7322.86 839
7323.67 761
7324.47 817
7325.28 757
7326.09 692
7326.90 582
7327.71 579
7328.51 507
7329.32 454
7330.13 475
7330.94 384
7331.75 383
7332.55 347
7333.36 337
7334.17 347
7334.98 411
7335.79 387
7336.60 368
7337.40 393
7338.21 381
7339.02 349
7339.83 348
7340.64 393
7341.45 422
7342.26 320
7343.06 339
7343.87 349
7344.68 352
7345.49 324
7346.30 387
7347.11 369
7347.92 358
7348.73 320
7349.54 351
7350.34 343
7351.15 389
7351.96 373
7352.77 322
7353.58 345
7354.39 356
7355.20 329
7356.01 299
7356.82 409
7357.63 414
7358.44 359
7359.25 331
7360.06 298
7360.87 383
7361.68 377
7362.49 349
7363.30 355
7364.11 333
7364.92 345
7365.73 378
7366.54 346
7367.35 360
7368.16 367
7368.97 409
7369.78 359
7370.59 350
7371.40 349
7372.21 377
7373.02 342
7373.83 337
7374.64 295
7375.45 352
7376.26 396
7377.07 344
7377.88 352
7378.69 331
7379.50 366
7380.31 380
7381.12 437
7381.94 497
7382.75 496
7383.56 539
7384.37 573
7385.18 569
7385.99 457
7386.80 477
7387.61 467
7388.42 476
7389.23 398
7390.05 440
7390.86 363
7391.67 277
7392.48 302
7393.29 327
7394.10 336
7394.92 363
7395.73 348
7396.54 336
7397.35 331
7398.16 355
7398.97 300
7399.79 389
7400.60 354
7401.41 421
7402.22 439
7403.03 477
7403.85 458
7404.66 396
7405.47 402
7406.28 392
7407.09 382
7407.91 418
7408.72 382
7409.53 403
7410.34 396
7411.16 415
7411.97 404
7412.78 365
7413.59 321
7414.41 353
7415.22 293
7416.03 286
7416.84 271
7417.66 292
7418.47 210
7419.28 268
7420.10 267
7420.91 253
7421.72 277
7422.54 297
7423.35 258
7424.16 258
7424.97 229
7425.79 210
7426.60 245
7427.41 318
7428.23 292
7429.04 237
7429.86 215
7430.67 218
7431.48 233
7432.30 253
7433.11 280
7433.92 275
7434.74 236
7435.55 220
7436.36 258
7437.18 277
7437.99 255
7438.81 268
7439.62 282
7440.43 330
7441.25 287
7442.06 231
7442.88 260
7443.69 263
7444.51 257
7445.32 257
7446.13 209
7446.95 228
7447.76 235
7448.58 240
7449.39 257
7450.21 315
7451.02 299
7451.84 245
7452.65 193
7453.47 206
7454.28 257
7455.10 244
7455.91 266
7456.73 236
7457.54 202
7458.36 240
7459.17 253
7459.99 241
7460.80 219
7461.62 236
7462.43 264
7463.25 246
7464.06 264
7464.88 213
7465.69 248
7466.51 273
7467.32 282
7468.14 295
7468.96 209
7469.77 236
7470.59 251
7471.40 235
7472.22 215
7473.03 250
7473.85 242
7474.67 275
7475.48 293
7476.30 239
7477.11 268
7477.93 290
7478.75 297
7479.56 273
7480.38 246
7481.20 250
7482.01 209
7482.83 201
7483.65 199
7484.46 210
7485.28 211
7486.09 223
7486.91 216
7487.73 197
7488.54 200
7489.36 197
7490.18 200
7491.00 203
7491.81 210
7492.63 196
7493.45 210
7494.26 237
7495.08 228
7495.90 221
7496.71 230
7497.53 194
7498.35 183
7499.17 194
7499.98 193
7500.80 174
7501.62 161
7502.44 181
7503.25 208
7504.07 234
7504.89 180
7505.71 158
7506.52 143
7507.34 174
7508.16 213
7508.98 182
7509.80 181
7510.61 163
7511.43 192
7512.25 220
7513.07 202
7513.89 181
7514.70 216
7515.52 201
7516.34 194
7517.16 192
7517.98 186
7518.79 199
7519.61 182
7520.43 141
7521.25 191
7522.07 160
7522.89 197
7523.71 213
7524.52 186
7525.34 178
7526.16 163
7526.98 160
7527.80 138
7528.62 130
7529.44 194
7530.26 187
7531.08 149
7531.89 181
7532.71 133
7533.53 184
7534.35 203
7535.17 143
7535.99 167
7536.81 177
7537.63 161
7538.45 164
7539.27 152
7540.09 196
7540.91 205
7541.73 179
7542.55 161
7543.37 170
7544.19 159
7545.01 221
7545.83 165
7546.65 182
7547.47 168
7548.29 184
7549.11 201
7549.93 191
7550.75 191
7551.57 181
7552.39 161
7553.21 159
7554.03 156
7554.85 192
7555.67 166
7556.49 168
7557.31 189
7558.13 231
7558.95 201
7559.77 157
7560.59 176
7561.41 145
7562.23 155
7563.05 135
7563.87 173
7564.69 191
7565.52 172
7566.34 191
7567.16 190
7567.98 173
7568.80 144
7569.62 157
7570.44 160
7571.26 142
7572.08 138
7572.91 163
7573.73 187
7574.55 186
7575.37 198
7576.19 202
7577.01 150
7577.83 163
7578.66 150
7579.48 158
7580.30 156
7581.12 177
7581.94 186
7582.77 210
7583.59 209
7584.41 172
7585.23 160
7586.05 153
7586.88 163
7587.70 179
7588.52 197
7589.34 170
7590.16 147
7590.99 137
7591.81 151
7592.63 220
7593.45 171
7594.28 186
7595.10 165
7595.92 168
7596.74 208
7597.57 156
7598.39 165
7599.21 218
7600.03 213
7600.86 219
7601.68 204
7602.50 179
7603.33 187
7604.15 249
7604.97 218
7605.80 186
7606.62 202
7607.44 204
7608.26 214
7609.09 193
7609.91 213
7610.73 176
7611.56 178
7612.38 236
7613.21 223
7614.03 165
7614.85 160
7615.68 192
7616.50 200
7617.32 199
7618.15 211
7618.97 228
7619.80 285
7620.62 289
7621.44 256
7622.27 230
7623.09 248
7623.92 218
7624.74 200
7625.56 203
7626.39 192
7627.21 168
7628.04 194
7628.86 243
7629.68 190
7630.51 182
7631.33 181
7632.16 211
7632.98 221
7633.81 229
7634.63 213
7635.46 216
7636.28 206
7637.11 242
7637.93 206
7638.76 189
7639.58 182
7640.41 211
7641.23 210
7642.06 186
7642.88 138
7643.71 157
7644.53 171
7645.36 217
7646.18 181
7647.01 174
7647.83 169
7648.66 151
7649.48 153
7650.31 170
7651.14 154
7651.96 142
7652.79 157
7653.61 172
7654.44 196
7655.26 217
7656.09 189
7656.92 160
7657.74 143
7658.57 187
7659.39 160
7660.22 174
7661.05 190
7661.87 176
7662.70 122
7663.52 134
7664.35 176
7665.18 157
7666.00 169
7666.83 160
7667.66 152
7668.48 170
7669.31 170
7670.14 182
7670.96 163
7671.79 179
7672.62 144
7673.44 172
7674.27 180
7675.10 162
7675.92 114
7676.75 179
7677.58 184
7678.40 144
7679.23 133
7680.06 128
7680.89 126
7681.71 130
7682.54 150
7683.37 151
7684.19 171
7685.02 180
7685.85 195
7686.68 157
7687.50 159
7688.33 159
7689.16 164
7689.99 198
7690.81 207
7691.64 193
7692.47 154
7693.30 172
7694.13 149
7694.95 200
7695.78 178
7696.61 162
7697.44 185
7698.27 184
7699.09 164
7699.92 151
7700.75 200
7701.58 184
7702.41 189
7703.24 210
7704.06 183
7704.89 233
7705.72 217
7706.55 156
7707.38 158
7708.21 166
7709.04 220
7709.86 209
7710.69 191
7711.52 172
7712.35 194
7713.18 168
7714.01 197
7714.84 167
7715.67 137
7716.50 138
7717.32 149
7718.15 158
7718.98 178
7719.81 192
7720.64 175
7721.47 195
7722.30 195
7723.13 194
7723.96 204
7724.79 138
7725.62 162
7726.45 192
7727.28 191
7728.11 184
7728.94 185
7729.77 180
7730.60 184
7731.43 205
7732.26 195
7733.09 164
7733.92 134
7734.75 151
7735.58 141
7736.41 172
7737.24 175
7738.07 178
7738.90 193
7739.73 171
7740.56 181
7741.39 176
7742.22 221
7743.05 209
7743.88 174
7744.71 169
7745.54 206
7746.37 186
7747.20 271
7748.03 258
7748.87 253
7749.70 353
7750.53 312
7751.36 299
7752.19 275
7753.02 290
7753.85 288
7754.68 275
7755.51 259
7756.34 207
7757.18 196
7758.01 183
7758.84 214
7759.67 194
7760.50 226
7761.33 221
7762.16 210
7763.00 187
7763.83 182
7764.66 214
7765.49 200
7766.32 173
7767.16 183
7767.99 193
7768.82 164
7769.65 181
7770.48 187
7771.31 181
7772.15 164
7772.98 157
7773.81 187
7774.64 187
7775.48 161
7776.31 182
7777.14 217
7777.97 220
7778.81 185
7779.64 203
7780.47 181
7781.30 173
7782.14 187
7782.97 211
7783.80 190
7784.63 180
7785.47 150
7786.30 183
7787.13 195
7787.97 200
7788.80 237
7789.63 174
7790.46 204
7791.30 222
7792.13 228
7792.96 187
7793.80 198
7794.63 198
7795.46 184
7796.30 176
7797.13 203
7797.96 218
7798.80 195
7799.63 196
7800.46 186
7801.30 180
7802.13 204
7802.97 199
7803.80 170
7804.63 168
7805.47 191
7806.30 167
7807.13 180
7807.97 202
7808.80 232
7809.64 231
7810.47 256
7811.31 217
7812.14 218
7812.97 216
7813.81 191
7814.64 222
7815.48 195
7816.31 217
7817.15 220
7817.98 245
7818.82 242
7819.65 226
7820.48 271
7821.32 222
7822.15 233
7822.99 247
7823.82 246
7824.66 233
7825.49 236
7826.33 272
7827.16 267
7828.00 270
7828.83 282
7829.67 288
7830.50 289
7831.34 252
7832.17 228
7833.01 266
7833.85 223
7834.68 243
7835.52 288
7836.35 316
7837.19 314
7838.02 265
7838.86 260
7839.69 272
7840.53 310
7841.37 268
7842.20 218
7843.04 205
7843.87 220
7844.71 280
7845.55 213
7846.38 213
7847.22 241
7848.05 218
7848.89 213
7849.73 213
7850.56 257
7851.40 206
7852.24 205
7853.07 209
7853.91 184
7854.74 192
7855.58 190
7856.42 196
7857.25 247
7858.09 241
7858.93 179
7859.76 193
7860.60 203
7861.44 248
7862.28 202
7863.11 237
7863.95 252
7864.79 200
7865.62 226
7866.46 182
7867.30 186
7868.14 167
7868.97 218
7869.81 173
7870.65 194
7871.48 214
7872.32 209
7873.16 236
7874.00 192
7874.83 199
7875.67 204
7876.51 214
7877.35 266
7878.19 238
7879.02 250
7879.86 316
7880.70 350
7881.54 330
7882.37 257
7883.21 228
7884.05 194
7884.89 199
7885.73 237
7886.57 200
7887.40 224
7888.24 236
7889.08 200
7889.92 202
7890.76 236
7891.60 240
7892.43 261
7893.27 272
7894.11 232
7894.95 227
7895.79 238
7896.63 221
7897.47 234
7898.30 218
7899.14 193
7899.98 197
7900.82 241
7901.66 226
7902.50 238
7903.34 235
7904.18 256
7905.02 225
7905.86 220
7906.70 240
7907.54 264
7908.37 211
7909.21 185
7910.05 186
7910.89 168
7911.73 213
7912.57 212
7913.41 200
7914.25 182
7915.09 196
7915.93 229
7916.77 229
7917.61 235
7918.45 220
7919.29 247
7920.13 251
7920.97 264
7921.81 246
7922.65 257
7923.49 236
7924.33 233
7925.17 216
7926.01 214
7926.85 204
7927.69 193
7928.53 201
7929.37 191
7930.21 171
7931.05 210
7931.90 172
7932.74 167
7933.58 204
7934.42 186
7935.26 170
7936.10 190
7936.94 203
7937.78 158
7938.62 175
7939.46 194
7940.30 165
7941.14 161
7941.99 190
7942.83 190
7943.67 157
7944.51 171
7945.35 163
7946.19 167
7947.03 165
7947.88 214
7948.72 146
7949.56 161
7950.40 214
7951.24 201
7952.08 204
7952.93 195
7953.77 158
7954.61 171
7955.45 204
7956.29 256
7957.13 227
7957.98 205
7958.82 226
7959.66 170
7960.50 163
7961.35 206
7962.19 234
7963.03 243
7963.87 214
7964.71 184
7965.56 196
7966.40 167
7967.24 166
7968.08 172
7968.93 215
7969.77 224
7970.61 204
7971.45 206
7972.30 210
7973.14 271
7973.98 215
7974.83 196
7975.67 182
7976.51 183
7977.36 191
7978.20 185
7979.04 168
7979.88 192
7980.73 175
7981.57 228
7982.41 180
7983.26 165
7984.10 163
7984.94 194
7985.79 181
7986.63 180
7987.47 207
7988.32 177
7989.16 205
7990.01 208
7990.85 168
7991.69 146
7992.54 157
7993.38 163
7994.23 174
7995.07 163
7995.91 151
7996.76 200
7997.60 190
7998.45 201
7999.29 160
8000.13 174
8000.98 196
8001.82 159
8002.67 133
8003.51 119
8004.36 155
8005.20 189
8006.04 134
8006.89 107
8007.73 205
8008.58 209
8009.42 216
8010.27 158
8011.11 218
8011.96 193
8012.80 140
8013.65 169
8014.49 156
8015.34 117
8016.18 139
8017.03 134
8017.87 129
8018.72 160
8019.56 188
8020.41 156
8021.25 165
8022.10 187
8022.95 150
8023.79 162
8024.64 165
8025.48 150
8026.33 135
8027.17 130
8028.02 132
8028.86 161
8029.71 150
8030.56 136
8031.40 170
8032.25 151
8033.09 136
8033.94 124
8034.79 144
8035.63 175
8036.48 155
8037.32 136
8038.17 147
8039.02 140
8039.86 140
8040.71 136
8041.56 125
8042.40 119
8043.25 138
8044.10 123
8044.94 134
8045.79 151
8046.64 149
8047.48 131
8048.33 124
8049.18 138
8050.02 130
8050.87 131
8051.72 130
8052.56 125
8053.41 116
8054.26 158
8055.11 167
8055.95 142
8056.80 114
8057.65 135
8058.49 157
8059.34 173
8060.19 135
8061.04 126
8061.88 168
8062.73 176
8063.58 130
8064.43 113
8065.27 147
8066.12 134
8066.97 125
8067.82 154
8068.67 121
8069.51 170
8070.36 143
8071.21 122
8072.06 156
8072.91 131
8073.75 152
8074.60 157
8075.45 149
8076.30 193
8077.15 122
8078.00 115
8078.84 122
8079.69 128
8080.54 136
8081.39 111
8082.24 129
8083.09 146
8083.94 146
8084.78 92
8085.63 126
8086.48 122
8087.33 148
8088.18 153
8089.03 163
8089.88 171
8090.73 163
8091.58 133
8092.42 145
8093.27 156
8094.12 135
8094.97 133
8095.82 132
8096.67 164
8097.52 149
8098.37 142
8099.22 146
8100.07 131
8100.92 130
8101.77 161
8102.62 170
8103.47 133
8104.32 128
8105.17 128
8106.02 109
8106.87 137
8107.72 122
8108.57 127
8109.42 124
8110.27 159
8111.12 161
8111.97 159
8112.82 112
8113.67 102
8114.52 107
8115.37 108
8116.22 128
8117.07 127
8117.92 140
8118.77 114
8119.62 126
8120.47 138
8121.32 143
8122.17 163
8123.02 150
8123.87 119
8124.72 154
8125.57 129
8126.43 141
8127.28 150
8128.13 123
8128.98 136
8129.83 169
8130.68 158
8131.53 134
8132.38 141
8133.23 150
8134.09 140
8134.94 153
8135.79 108
8136.64 126
8137.49 122
8138.34 135
8139.19 144
8140.05 154
8140.90 155
8141.75 168
8142.60 135
8143.45 154
8144.30 162
8145.16 156
8146.01 155
8146.86 146
8147.71 142
8148.56 128
8149.42 131
8150.27 128
8151.12 131
8151.97 137
8152.83 135
8153.68 181
8154.53 184
8155.38 204
8156.24 155
8157.09 186
8157.94 199
8158.79 186
8159.65 163
8160.50 178
8161.35 165
8162.20 144
8163.06 159
8163.91 156
8164.76 111
8165.62 146
8166.47 153
8167.32 159
8168.17 190
8169.03 154
8169.88 121
8170.73 138
8171.59 157
8172.44 146
8173.29 132
8174.15 112
8175.00 114
8175.85 135
8176.71 185
8177.56 146
8178.42 142
8179.27 124
8180.12 161
8180.98 182
8181.83 166
8182.68 140
8183.54 175
8184.39 116
8185.25 136
8186.10 139
8186.95 137
8187.81 136
8188.66 149
8189.52 131
8190.37 155
8191.22 138
8192.08 118
8192.93 123
8193.79 139
8194.64 141
8195.50 132
8196.35 142
8197.21 133
8198.06 124
8198.92 105
8199.77 131
8200.63 155
8201.48 157
8202.33 138
8203.19 131
8204.04 133
8204.90 101
8205.75 132
8206.61 99
8207.47 162
8208.32 137
8209.18 111
8210.03 97
8210.89 99
8211.74 160
8212.60 143
8213.45 122
8214.31 123
8215.16 116
8216.02 126
8216.87 122
8217.73 121
8218.59 126
8219.44 118
8220.30 150
8221.15 170
8222.01 135
8222.87 131
8223.72 119
8224.58 112
8225.43 115
8226.29 177
8227.15 176
8228.00 138
8228.86 167
8229.71 149
8230.57 139
8231.43 143
8232.28 149
8233.14 118
8234.00 127
8234.85 151
8235.71 94
8236.57 150
8237.42 161
8238.28 171
8239.14 119
8239.99 108
8240.85 144
8241.71 114
8242.56 132
8243.42 119
8244.28 111
8245.14 121
8245.99 195
8246.85 149
8247.71 155
8248.56 161
8249.42 142
8250.28 132
8251.14 129
8251.99 140
8252.85 146
8253.71 163
8254.57 128
8255.42 135
8256.28 142
8257.14 137
8258.00 140
8258.86 151
8259.71 165
8260.57 147
8261.43 148
8262.29 166
8263.15 127
8264.00 132
8264.86 173
8265.72 134
8266.58 135
8267.44 140
8268.29 101
8269.15 107
8270.01 156
8270.87 121
8271.73 149
8272.59 143
8273.45 111
8274.30 113
8275.16 105
8276.02 131
8276.88 144
8277.74 137
8278.60 120
8279.46 142
8280.32 135
8281.18 147
8282.03 145
8282.89 129
8283.75 136
8284.61 115
8285.47 142
8286.33 172
8287.19 201
8288.05 215
8288.91 172
8289.77 160
8290.63 156
8291.49 191
8292.35 186
8293.21 157
8294.07 187
8294.93 173
8295.78 170
8296.64 173
8297.50 224
8298.36 206
8299.22 184
8300.08 152
8300.94 126
8301.80 178
8302.66 154
8303.52 152
8304.38 151
8305.25 131
8306.11 153
8306.97 140
8307.83 179
8308.69 205
8309.55 191
8310.41 175
8311.27 174
8312.13 171
8312.99 190
8313.85 149
8314.71 149
8315.57 192
8316.43 157
8317.29 164
8318.15 149
8319.02 170
8319.88 172
8320.74 153
8321.60 120
8322.46 145
8323.32 153
8324.18 143
8325.04 183
8325.90 160
8326.77 136
8327.63 150
8328.49 178
8329.35 158
8330.21 163
8331.07 200
8331.93 181
8332.80 144
8333.66 138
8334.52 163
8335.38 161
8336.24 143
8337.11 127
8337.97 141
8338.83 102
8339.69 118
8340.55 143
8341.42 130
8342.28 147
8343.14 136
8344.00 146
8344.86 144
8345.73 139
8346.59 134
8347.45 116
8348.31 118
8349.18 129
8350.04 151
8350.90 138
8351.76 128
8352.63 159
8353.49 122
8354.35 165
8355.22 175
8356.08 167
8356.94 130
8357.80 117
8358.67 159
8359.53 141
8360.39 168
8361.26 173
8362.12 187
8362.98 182
8363.85 149
8364.71 177
8365.57 177
8366.44 149
8367.30 139
8368.16 155
8369.03 178
8369.89 122
8370.75 113
8371.62 150
8372.48 165
8373.35 141
8374.21 162
8375.07 197
8375.94 177
8376.80 144
8377.67 165
8378.53 137
8379.39 149
8380.26 152
8381.12 170
8381.99 167
8382.85 194
8383.71 148
8384.58 153
8385.44 168
8386.31 178
8387.17 198
8388.04 208
8388.90 173
8389.77 160
8390.63 143
8391.50 192
8392.36 156
8393.22 153
8394.09 168
8394.95 176
8395.82 217
8396.68 204
8397.55 117
8398.41 180
8399.28 165
8400.14 199
8401.01 205
8401.88 179
8402.74 163
8403.61 149
8404.47 182
8405.34 196
8406.20 188
8407.07 186
8407.93 207
8408.80 191
8409.66 201
8410.53 176
8411.40 201
8412.26 216
8413.13 167
8413.99 193
8414.86 196
8415.73 190
8416.59 160
8417.46 215
8418.32 186
8419.19 179
8420.06 203
8420.92 232
8421.79 264
8422.65 225
8423.52 181
8424.39 220
8425.25 236
8426.12 230
8426.99 236
8427.85 201
8428.72 217
8429.59 252
8430.45 282
8431.32 302
8432.19 244
8433.05 249
8433.92 223
8434.79 261
8435.65 292
8436.52 276
8437.39 274
8438.26 266
8439.12 250
8439.99 310
8440.86 295
8441.73 313
8442.59 340
8443.46 410
8444.33 378
8445.19 394
8446.06 382
8446.93 380
8447.80 445
8448.67 373
8449.53 363
8450.40 340
8451.27 341
8452.14 358
8453.00 372
8453.87 375
8454.74 404
8455.61 442
8456.48 461
8457.34 555
8458.21 682
8459.08 690
8459.95 636
8460.82 644
8461.69 575
8462.55 627
8463.42 588
8464.29 506
8465.16 437
8466.03 447
8466.90 415
8467.77 414
8468.63 454
8469.50 567
8470.37 638
8471.24 707
8472.11 869
8472.98 1040
8473.85 1050
8474.72 984
8475.58 845
8476.45 747
8477.32 614
8478.19 568
8479.06 461
8479.93 387
8480.80 317
8481.67 342
8482.54 357
8483.41 319
8484.28 284
8485.15 284
8486.02 288
8486.89 287
8487.76 270
8488.63 235
8489.50 257
8490.37 272
8491.24 228
8492.11 235
8492.98 263
8493.85 245
8494.72 255
8495.59 285
8496.46 229
8497.33 206
8498.20 245
8499.07 266
8499.94 289
8500.81 319
8501.68 314
8502.55 231
8503.42 244
8504.29 235
8505.16 230
8506.03 232
8506.90 263
8507.77 249
8508.64 274
8509.51 304
8510.38 317
8511.25 318
8512.13 299
8513.00 252
8513.87 268
8514.74 289
8515.61 254
8516.48 233
8517.35 254
8518.22 228
8519.09 267
8519.97 306
8520.84 260
8521.71 247
8522.58 203
8523.45 220
8524.32 235
8525.19 228
8526.07 253
8526.94 249
8527.81 247
8528.68 266
8529.55 289
8530.43 261
8531.30 248
8532.17 301
8533.04 276
8533.91 280
8534.79 260
8535.66 268
8536.53 275
8537.40 278
8538.27 305
8539.15 306
8540.02 294
8540.89 286
8541.76 227
8542.64 288
8543.51 276
8544.38 289
8545.25 282
8546.13 234
8547.00 247
8547.87 265
8548.74 274
8549.62 282
8550.49 350
8551.36 320
8552.24 255
8553.11 307
8553.98 255
8554.86 249
8555.73 269
8556.60 318
8557.48 294
8558.35 336
8559.22 251
8560.10 275
8560.97 233
8561.84 254
8562.72 250
8563.59 228
8564.46 206
8565.34 205
8566.21 190
8567.08 191
8567.96 208
8568.83 227
8569.71 194
8570.58 186
8571.45 200
8572.33 180
8573.20 204
8574.08 223
8574.95 186
8575.82 204
8576.70 187
8577.57 229
8578.45 208
8579.32 191
8580.20 196
8581.07 191
8581.94 201
8582.82 182
8583.69 163
8584.57 155
8585.44 201
8586.32 211
8587.19 228
8588.07 206
8588.94 187
8589.82 194
8590.69 192
8591.57 232
8592.44 212
8593.32 192
8594.19 230
8595.07 232
8595.94 211
8596.82 222
8597.69 189
8598.57 155
8599.44 182
8600.32 197
8601.19 189
8602.07 199
8602.95 186
8603.82 186
8604.70 203
8605.57 245
8606.45 220
8607.32 176
8608.20 217
8609.08 215
8609.95 219
8610.83 192
8611.70 180
8612.58 220
8613.46 214
8614.33 185
8615.21 217
8616.08 199
8616.96 183
8617.84 159
8618.71 180
8619.59 206
8620.47 200
8621.34 236
8622.22 205
8623.10 226
8623.97 246
8624.85 205
8625.73 199
8626.60 237
8627.48 223
8628.36 203
8629.23 216
8630.11 169
8630.99 231
8631.87 253
8632.74 228
8633.62 271
8634.50 269
8635.37 259
8636.25 243
8637.13 230
8638.01 244
8638.88 240
8639.76 219
8640.64 265
8641.52 226
8642.39 202
8643.27 234
8644.15 228
8645.03 255
8645.90 296
8646.78 274
8647.66 272
8648.54 253
8649.42 249
8650.29 233
8651.17 253
8652.05 242
8652.93 280
8653.81 303
8654.68 279
8655.56 257
8656.44 219
8657.32 254
8658.20 282
8659.08 289
8659.95 262
8660.83 227
8661.71 301
8662.59 289
8663.47 306
8664.35 275
8665.23 290
8666.10 290
8666.98 307
8667.86 285
8668.74 303
8669.62 298
8670.50 317
8671.38 341
8672.26 334
8673.14 372
8674.02 416
8674.90 496
8675.77 495
8676.65 559
8677.53 571
8678.41 596
8679.29 539
8680.17 472
8681.05 430
8681.93 439
8682.81 412
8683.69 369
8684.57 382
8685.45 343
8686.33 310
8687.21 327
8688.09 330
8688.97 311
8689.85 344
8690.73 390
8691.61 418
8692.49 510
8693.37 687
8694.25 725
8695.13 773
8696.01 787
8696.89 789
8697.77 744
8698.65 661
8699.53 544
8700.41 492
8701.29 412
8702.17 392
8703.05 286
8703.94 309
8704.82 289
8705.70 246
8706.58 268
8707.46 209
8708.34 238
8709.22 240
8710.10 212
8710.98 201
8711.86 276
8712.75 257
8713.63 283
8714.51 239
8715.39 204
8716.27 233
8717.15 212
8718.03 214
8718.91 211
8719.80 221
8720.68 227
8721.56 219
8722.44 227
8723.32 250
8724.20 226
8725.09 243
8725.97 243
8726.85 239
8727.73 225
8728.61 226
8729.50 250
8730.38 225
8731.26 219
8732.14 258
8733.02 300
8733.91 318
8734.79 281
8735.67 324
8736.55 289
8737.44 273
8738.32 265
8739.20 325
8740.08 288
8740.97 210
8741.85 213
8742.73 214
8743.61 203
8744.50 186
8745.38 228
8746.26 241
8747.15 229
8748.03 198
8748.91 215
8749.79 237
8750.68 226
8751.56 223
8752.44 220
8753.33 208
8754.21 214
8755.09 200
8755.98 238
8756.86 263
8757.74 250
8758.63 229
8759.51 234
8760.39 246
8761.28 223
8762.16 227
8763.05 283
8763.93 260
8764.81 236
8765.70 261
8766.58 242
8767.46 249
8768.35 235
8769.23 208
8770.12 219
8771.00 208
8771.89 251
8772.77 259
8773.65 259
8774.54 256
8775.42 246
8776.31 249
8777.19 234
8778.08 223
8778.96 211
8779.84 270
8780.73 256
8781.61 235
8782.50 252
8783.38 260
8784.27 252
8785.15 254
8786.04 230
8786.92 248
8787.81 254
8788.69 211
8789.58 231
8790.46 240
8791.35 265
8792.23 234
8793.12 252
8794.00 280
8794.89 278
8795.77 268
8796.66 290
8797.55 287
8798.43 250
8799.32 257
8800.20 264
8801.09 235
8801.97 221
8802.86 229
8803.74 195
8804.63 213
8805.52 254
8806.40 205
8807.29 218
8808.17 222
8809.06 251
8809.95 250
8810.83 241
8811.72 252
8812.60 258
8813.49 217
8814.38 229
8815.26 202
8816.15 195
8817.04 205
8817.92 193
8818.81 164
8819.70 222
8820.58 199
8821.47 211
8822.36 192
8823.24 185
8824.13 178
8825.02 184
8825.90 165
8826.79 205
8827.68 236
8828.56 219
8829.45 166
8830.34 147
8831.23 178
8832.11 178
8833.00 173
8833.89 150
8834.77 155
8835.66 182
8836.55 201
8837.44 172
8838.32 170
8839.21 159
8840.10 172
8840.99 180
8841.88 148
8842.76 164
8843.65 172
8844.54 167
8845.43 185
8846.31 141
8847.20 116
8848.09 156
8848.98 205
8849.87 196
8850.75 147
8851.64 169
8852.53 160
8853.42 160
8854.31 146
8855.20 142
8856.08 180
8856.97 166
8857.86 137
8858.75 169
8859.64 158
8860.53 172
8861.42 151
8862.30 150
8863.19 157
8864.08 132
8864.97 116
8865.86 156
8866.75 138
8867.64 140
8868.53 138
8869.42 113
8870.30 113
8871.19 129
8872.08 144
8872.97 130
8873.86 118
8874.75 126
8875.64 123
8876.53 143
8877.42 179
8878.31 148
8879.20 128
8880.09 176
8880.98 120
8881.87 139
8882.76 134
8883.65 130
8884.54 127
8885.43 140
8886.32 150
8887.21 138
8888.10 180
8888.99 157
8889.88 147
8890.77 114
8891.66 137
8892.55 144
8893.44 128
8894.33 145
8895.22 142
8896.11 126
8897.00 145
8897.89 114
8898.78 143
8899.67 117
8900.56 133
8901.45 129
8902.34 114
8903.23 135
8904.12 139
8905.02 149
8905.91 148
8906.80 123
8907.69 139
8908.58 187
8909.47 145
8910.36 133
8911.25 134
8912.14 130
8913.04 103
8913.93 120
8914.82 126
8915.71 105
8916.60 127
8917.49 122
8918.38 118
8919.28 120
8920.17 128
8921.06 124
8921.95 143
8922.84 147
8923.73 131
8924.63 140
8925.52 101
8926.41 123
8927.30 120
8928.19 126
8929.09 106
8929.98 132
8930.87 143
8931.76 112
8932.65 108
8933.55 106
8934.44 128
8935.33 115
8936.22 108
8937.12 132
8938.01 130
8938.90 126
8939.79 110
8940.69 101
8941.58 111
8942.47 96
8943.37 107
8944.26 124
8945.15 93
8946.04 93
8946.94 100
8947.83 117
8948.72 140
8949.62 103
8950.51 114
8951.40 117
8952.30 117
8953.19 97
8954.08 109
8954.98 114
8955.87 108
8956.76 106
8957.66 118
8958.55 81
8959.44 103
8960.34 118
8961.23 123
8962.12 106
8963.02 105
8963.91 110
8964.81 121
8965.70 128
8966.59 123
8967.49 117
8968.38 120
8969.28 125
8970.17 123
8971.06 113
8971.96 119
8972.85 122
8973.75 124
8974.64 118
8975.54 114
8976.43 122
8977.32 93
8978.22 123
8979.11 103
8980.01 109
8980.90 132
8981.80 143
8982.69 138
8983.59 136
8984.48 119
8985.38 122
8986.27 114
8987.17 124
8988.06 130
8988.96 98
8989.85 104
8990.75 124
8991.64 102
8992.54 111
8993.43 131
8994.33 122
8995.22 112
8996.12 115
8997.01 99
8997.91 96
8998.81 114
8999.70 111
9000.60 105
9001.49 95
9002.39 100
9003.28 91
9004.18 91
9005.08 99
9005.97 138
9006.87 128
9007.76 130
9008.66 126
9009.56 108
9010.45 80
9011.35 88
9012.24 119
9013.14 134
9014.04 86
9014.93 92
9015.83 123
9016.73 91
9017.62 70
9018.52 87
9019.42 120
9020.31 109
9021.21 89
9022.11 93
9023.00 122
9023.90 120
9024.80 96
9025.69 89
9026.59 107
9027.49 104
9028.38 74
9029.28 113
9030.18 124
9031.08 103
9031.97 95
9032.87 92
9033.77 104
9034.66 108
9035.56 96
9036.46 90
9037.36 96
9038.25 98
9039.15 77
9040.05 102
9040.95 112
9041.85 109
9042.74 79
9043.64 83
9044.54 85
9045.44 107
9046.33 129
9047.23 127
9048.13 102
9049.03 107
9049.93 138
9050.82 128
9051.72 107
9052.62 101
9053.52 109
9054.42 125
9055.32 101
9056.21 84
9057.11 85
9058.01 90
9058.91 102
9059.81 113
9060.71 105
9061.61 83
9062.50 85
9063.40 98
9064.30 128
9065.20 126
9066.10 120
9067.00 132
9067.90 126
9068.80 117
9069.70 108
9070.60 101
9071.49 127
9072.39 100
9073.29 122
9074.19 96
9075.09 103
9075.99 106
9076.89 103
9077.79 110
9078.69 114
9079.59 111
9080.49 107
9081.39 131
9082.29 115
9083.19 91
9084.09 101
9084.99 109
9085.89 104
9086.79 102
9087.69 109
9088.59 117
9089.49 97
9090.39 112
9091.29 108
9092.19 126
9093.09 149
9093.99 145
9094.89 89
9095.79 112
9096.69 133
9097.59 113
9098.49 108
9099.39 134
9100.29 121
9101.19 102
9102.09 92
9102.99 104
9103.90 109
9104.80 91
9105.70 83
9106.60 109
9107.50 94
9108.40 126
9109.30 117
9110.20 95
9111.10 113
9112.00 112
9112.91 110
9113.81 97
9114.71 113
9115.61 136
9116.51 120
9117.41 97
9118.31 102
9119.22 97
9120.12 95
9121.02 98
9121.92 88
9122.82 129
9123.72 94
9124.63 90
9125.53 94
9126.43 99
9127.33 117
9128.23 107
9129.14 119
9130.04 92
9130.94 92
9131.84 117
9132.74 107
9133.65 92
9134.55 92
9135.45 94
9136.35 76
9137.26 117
9138.16 130
9139.06 81
9139.96 87
9140.87 82
9141.77 92
9142.67 107
9143.57 100
9144.48 109
9145.38 85
9146.28 84
9147.19 111
9148.09 135
9148.99 127
9149.90 96
9150.80 85
9151.70 78
9152.60 87
9153.51 118
9154.41 75
9155.31 98
9156.22 105
9157.12 85
9158.02 111
9158.93 113
9159.83 101
9160.74 101
9161.64 86
9162.54 74
9163.45 73
9164.35 91
9165.25 85
9166.16 89
9167.06 85
9167.97 58
9168.87 99
9169.77 101
9170.68 108
9171.58 113
9172.49 82
9173.39 91
9174.30 103
9175.20 124
9176.10 129
9177.01 99
9177.91 86
9178.82 83
9179.72 91
9180.63 107
9181.53 76
9182.44 65
9183.34 88
9184.25 97
9185.15 90
9186.05 97
9186.96 112
9187.86 109
9188.77 138
9189.67 113
9190.58 90
9191.48 96
9192.39 125
9193.30 128
9194.20 115
9195.11 93
9196.01 103
9196.92 106
9197.82 113
9198.73 110
9199.63 112
9200.54 100
9201.44 96
9202.35 104
9203.26 124
9204.16 85
9205.07 101
9205.97 109
9206.88 85
9207.78 101
9208.69 109
9209.60 105
9210.50 83
9211.41 81
9212.32 92
9213.22 124
9214.13 119
9215.03 102
9215.94 105
9216.85 125
9217.75 105
9218.66 103
9219.57 135
9220.47 126
9221.38 125
9222.29 95
9223.19 101
9224.10 87
9225.01 88
9225.91 103
9226.82 127
9227.73 94
9228.63 71
9229.54 75
9230.45 121
9231.36 107
9232.26 103
9233.17 86
9234.08 101
9234.98 113
9235.89 119
9236.80 100
9237.71 92
9238.61 73
9239.52 81
9240.43 89
9241.34 86
9242.24 101
9243.15 118
9244.06 120
9244.97 90
9245.87 88
9246.78 93
9247.69 97
9248.60 94
9249.51 96
9250.41 88
9251.32 122
9252.23 92
9253.14 93
9254.05 105
9254.96 89
9255.86 77
9256.77 78
9257.68 99
9258.59 107
9259.50 103
9260.41 101
9261.31 87
9262.22 111
9263.13 93
9264.04 84
9264.95 75
9265.86 108
9266.77 112
9267.68 108
9268.58 94
9269.49 89
9270.40 90
9271.31 92
9272.22 128
9273.13 122
9274.04 76
9274.95 76
9275.86 91
9276.77 104
9277.68 76
9278.59 72
9279.50 105
9280.40 91
9281.31 74
9282.22 112
9283.13 108
9284.04 98
9284.95 95
9285.86 93
9286.77 103
9287.68 95
9288.59 81
9289.50 85
9290.41 96
9291.32 143
9292.23 160
9293.14 103
9294.05 84
9294.96 99
9295.87 112
9296.78 86
9297.69 107
9298.60 85
9299.52 112
9300.43 100
9301.34 91
9302.25 112
9303.16 115
9304.07 120
9304.98 113
9305.89 106
9306.80 85
9307.71 108
9308.62 130
9309.53 124
9310.44 131
9311.36 114
9312.27 134
9313.18 134
9314.09 121
9315.00 131
9315.91 110
9316.82 134
9317.73 117
9318.64 93
9319.56 114
9320.47 108
9321.38 95
9322.29 86
9323.20 83
9324.11 104
9325.03 116
9325.94 101
9326.85 105
9327.76 100
9328.67 95
9329.59 91
9330.50 116
9331.41 116
9332.32 104
9333.23 93
9334.15 88
9335.06 66
9335.97 79
9336.88 114
9337.79 97
9338.71 82
9339.62 98
9340.53 116
9341.44 105
9342.36 125
9343.27 140
9344.18 107
9345.09 134
9346.01 129
9346.92 114
9347.83 92
9348.75 102
9349.66 99
9350.57 117
9351.48 108
9352.40 104
9353.31 96
9354.22 82
9355.14 93
9356.05 92
9356.96 96
9357.88 117
9358.79 86
9359.70 98
9360.62 111
9361.53 105
9362.44 92
9363.36 105
9364.27 97
9365.19 99
9366.10 74
9367.01 92
9367.93 113
9368.84 77
9369.75 93
9370.67 105
9371.58 99
9372.50 88
9373.41 99
9374.32 54
9375.24 70
9376.15 100
9377.07 88
9377.98 105
9378.90 116
9379.81 105
9380.72 85
9381.64 93
9382.55 98
9383.47 85
9384.38 111
9385.30 111
9386.21 89
9387.13 119
9388.04 140
9388.96 138
9389.87 117
9390.79 90
9391.70 106
9392.62 122
9393.53 94
9394.45 94
9395.36 96
9396.28 89
9397.19 116
9398.11 119
9399.02 109
9399.94 99
9400.85 135
9401.77 134
9402.68 130
9403.60 121
9404.52 117
9405.43 120
9406.35 87
9407.26 86
9408.18 96
9409.09 110
9410.01 121
9410.93 121
9411.84 134
9412.76 122
9413.67 132
9414.59 105
9415.51 126
9416.42 127
9417.34 97
9418.26 121
9419.17 104
9420.09 99
9421.00 110
9421.92 103
9422.84 125
9423.75 149
9424.67 146
9425.59 122
9426.50 130
9427.42 137
9428.34 152
9429.25 117
9430.17 113
9431.09 122
9432.00 145
9432.92 143
9433.84 126
9434.76 118
9435.67 124
9436.59 113
9437.51 117
9438.42 145
9439.34 110
9440.26 117
9441.18 138
9442.09 122
9443.01 126
9443.93 148
9444.85 145
9445.76 156
9446.68 134
9447.60 115
9448.52 124
9449.43 140
9450.35 105
9451.27 130
9452.19 144
9453.11 151
9454.02 163
9454.94 184
9455.86 192
9456.78 150
9457.70 145
9458.62 148
9459.53 168
9460.45 164
9461.37 142
9462.29 106
9463.21 128
9464.13 142
9465.04 119
9465.96 132
9466.88 128
9467.80 93
9468.72 92
9469.64 116
9470.56 114
9471.48 91
9472.39 108
9473.31 138
9474.23 119
9475.15 122
9476.07 148
9476.99 135
9477.91 143
9478.83 123
9479.75 142
9480.67 114
9481.59 152
9482.51 120
9483.42 88
9484.34 129
9485.26 100
9486.18 129
9487.10 114
9488.02 94
9488.94 103
9489.86 127
9490.78 121
9491.70 114
9492.62 105
9493.54 150
9494.46 99
9495.38 107
9496.30 118
9497.22 107
9498.14 127
9499.06 133
9499.98 115
9500.90 110
9501.82 129
9502.74 130
9503.66 96
9504.58 95
9505.50 119
9506.43 140
9507.35 156
9508.27 120
9509.19 122
9510.11 111
9511.03 117
9511.95 142
9512.87 110
9513.79 146
9514.71 143
9515.63 115
9516.55 159
9517.48 148
9518.40 144
9519.32 143
9520.24 121
9521.16 104
9522.08 113
9523.00 111
9523.92 105
9524.85 124
9525.77 145
9526.69 140
9527.61 112
9528.53 143
9529.45 150
9530.38 153
9531.30 145
9532.22 153
9533.14 164
9534.06 189
9534.98 179
9535.91 176
9536.83 181
9537.75 193
9538.67 197
9539.60 194
9540.52 158
9541.44 173
9542.36 142
9543.28 131
9544.21 164
9545.13 174
9546.05 132
9546.97 144
9547.90 112
9548.82 139
9549.74 156
9550.66 128
9551.59 103
9552.51 94
9553.43 121
9554.36 110
9555.28 113
9556.20 140
9557.13 122
9558.05 119
9558.97 124
9559.89 110
9560.82 148
9561.74 114
9562.66 124
9563.59 132
9564.51 77
9565.43 95
9566.36 99
9567.28 153
9568.20 147
9569.13 129
9570.05 106
9570.98 108
9571.90 150
9572.82 118
9573.75 122
9574.67 152
9575.60 111
9576.52 121
9577.44 123
9578.37 147
9579.29 140
9580.22 126
9581.14 131
9582.06 148
9582.99 107
9583.91 137
9584.84 126
9585.76 146
9586.69 123
9587.61 150
9588.53 164
9589.46 129
9590.38 86
9591.31 113
9592.23 149
9593.16 146
9594.08 99
9595.01 128
9595.93 100
9596.86 112
9597.78 131
9598.71 125
9599.63 142
9600.56 180
9601.48 160
9602.41 136
9603.33 141
9604.26 122
9605.18 131
9606.11 143
9607.03 144
9607.96 141
9608.89 137
9609.81 184
9610.74 165
9611.66 143
9612.59 141
9613.51 128
9614.44 100
9615.37 142
9616.29 147
9617.22 156
9618.14 173
9619.07 138
9620.00 127
9620.92 154
9621.85 169
9622.77 190
9623.70 163
9624.63 190
9625.55 129
9626.48 145
9627.41 187
9628.33 161
9629.26 163
9630.19 170
9631.11 151
9632.04 139
9632.97 150
9633.89 145
9634.82 179
9635.75 185
9636.67 173
9637.60 148
9638.53 160
9639.45 174
9640.38 157
9641.31 155
9642.23 135
9643.16 171
9644.09 180
9645.02 166
9645.94 178
9646.87 208
9647.80 176
9648.73 161
9649.65 236
9650.58 236
9651.51 206
9652.44 237
9653.36 222
9654.29 223
9655.22 211
9656.15 222
9657.08 200
9658.00 191
9658.93 147
9659.86 173
9660.79 213
9661.72 201
9662.64 202
9663.57 157
9664.50 182
9665.43 230
9666.36 169
9667.28 198
9668.21 215
9669.14 225
9670.07 185
9671.00 208
9671.93 203
9672.86 205
9673.78 188
9674.71 222
9675.64 217
9676.57 195
9677.50 190
9678.43 235
9679.36 227
9680.29 206
9681.21 205
9682.14 238
9683.07 225
9684.00 217
9684.93 219
9685.86 208
9686.79 215
9687.72 225
9688.65 199
9689.58 224
9690.51 201
9691.44 203
9692.37 174
9693.30 185
9694.23 199
9695.16 212
9696.09 196
9697.02 257
9697.94 212
9698.87 202
9699.80 232
9700.73 245
9701.66 251
9702.59 246
9703.52 208
9704.45 229
9705.39 234
9706.32 221
9707.25 204
9708.18 210
9709.11 235
9710.04 200
9710.97 193
9711.90 234
9712.83 236
9713.76 234
9714.69 228
9715.62 228
9716.55 275
9717.48 268
9718.41 263
9719.34 245
9720.27 252
9721.21 199
9722.14 197
9723.07 221
9724.00 215
9724.93 202
9725.86 206
9726.79 212
9727.72 205
9728.65 185
9729.59 164
9730.52 201
9731.45 220
9732.38 199
9733.31 242
9734.24 221
9735.17 233
9736.11 203
9737.04 217
9737.97 194
9738.90 206
9739.83 192
9740.77 184
9741.70 230
9742.63 181
9743.56 173
9744.49 157
9745.43 159
9746.36 167
9747.29 182
9748.22 209
9749.15 150
9750.09 164
9751.02 187
9751.95 159
9752.88 184
9753.82 153
9754.75 127
9755.68 164
9756.61 168
9757.55 162
9758.48 160
9759.41 159
9760.35 163
9761.28 151
9762.21 142
9763.14 169
9764.08 164
9765.01 177
9765.94 162
9766.88 130
9767.81 150
9768.74 172
9769.68 200
9770.61 170
9771.54 138
9772.48 151
9773.41 124
9774.34 175
9775.28 143
9776.21 141
9777.14 147
9778.08 139
9779.01 160
9779.94 154
9780.88 194
9781.81 141
9782.75 175
9783.68 174
9784.61 136
9785.55 165
9786.48 170
9787.42 155
9788.35 152
9789.28 135
9790.22 142
9791.15 130
9792.09 136
9793.02 140
9793.96 146
9794.89 144
9795.83 149
9796.76 132
9797.69 137
9798.63 130
9799.56 116
9800.50 165
9801.43 184
9802.37 163
9803.30 170
9804.24 147
9805.17 147
9806.11 126
9807.04 167
9807.98 193
9808.91 152
9809.85 112
9810.78 125
9811.72 127
9812.65 144
9813.59 125
9814.53 129
9815.46 115
9816.40 106
9817.33 130
9818.27 126
9819.20 132
9820.14 143
9821.07 121
9822.01 113
9822.95 86
9823.88 108
9824.82 115
9825.75 134
9826.69 117
9827.63 123
9828.56 122
9829.50 124
9830.43 144
9831.37 94
9832.31 108
9833.24 105
9834.18 134
9835.12 135
9836.05 138
9836.99 103
9837.93 114
9838.86 149
9839.80 124
9840.73 140
9841.67 130
9842.61 136
9843.55 130
9844.48 135
9845.42 115
9846.36 128
9847.29 136
9848.23 142
9849.17 129
9850.10 147
9851.04 153
9851.98 153
9852.92 129
9853.85 96
9854.79 120
9855.73 116
9856.67 146
9857.60 119
9858.54 147
9859.48 128
9860.42 93
9861.35 138
9862.29 130
9863.23 155
9864.17 110
9865.10 114
9866.04 109
9866.98 123
9867.92 111
9868.86 119
9869.79 127
9870.73 101
9871.67 98
9872.61 105
9873.55 118
9874.48 114
9875.42 128
9876.36 128
9877.30 131
9878.24 134
9879.18 140
9880.12 112
9881.05 105
9881.99 99
9882.93 97
9883.87 94
9884.81 125
9885.75 133
9886.69 123
9887.63 136
9888.56 134
9889.50 111
9890.44 124
9891.38 101
9892.32 117
9893.26 106
9894.20 93
9895.14 101
9896.08 82
9897.02 112
9897.96 121
9898.90 101
9899.84 112
9900.77 125
9901.71 96
9902.65 90
9903.59 97
9904.53 113
9905.47 111
9906.41 116
9907.35 100
9908.29 90
9909.23 129
9910.17 121
9911.11 138
9912.05 125
9912.99 105
9913.93 122
9914.87 127
9915.81 122
9916.75 130
9917.69 121
9918.63 68
9919.57 76
9920.52 124
9921.46 128
9922.40 112
9923.34 135
9924.28 121
9925.22 146
9926.16 118
9927.10 112
9928.04 159
9928.98 181
9929.92 139
9930.86 166
9931.80 194
9932.75 155
9933.69 156
9934.63 150
9935.57 158
9936.51 148
9937.45 147
9938.39 139
9939.33 100
9940.28 71
9941.22 89
9942.16 107
9943.10 105
9944.04 111
9944.98 107
9945.92 118
9946.87 106
9947.81 111
9948.75 99
9949.69 116
9950.63 118
9951.58 127
9952.52 127
9953.46 113
9954.40 100
9955.34 138
9956.29 127
9957.23 112
9958.17 126
9959.11 112
9960.06 132
9961.00 150
9961.94 123
9962.88 116
9963.83 108
9964.77 96
9965.71 123
9966.65 117
9967.60 138
9968.54 103
9969.48 112
9970.42 125
9971.37 125
9972.31 116
9973.25 85
9974.20 94
9975.14 84
9976.08 99
9977.03 102
9977.97 145
9978.91 113
9979.86 115
9980.80 121
9981.74 130
9982.69 100
9983.63 115
9984.57 114
9985.52 90
9986.46 97
9987.40 127
9988.35 115
9989.29 139
9990.23 125
9991.18 96
9992.12 137
9993.07 108
9994.01 87
9994.95 94
9995.90 86
9996.84 58
9997.79 82
9998.73 137
9999.67 101
10000.62 86
10001.56 94
10002.51 83
10003.45 81
10004.40 111
10005.34 104
10006.29 99
10007.23 108
10008.17 70
10009.12 66
10010.06 91
10011.01 98
10011.95 107
10012.90 91
10013.84 92
10014.79 115
10015.73 76
10016.68 92
10017.62 87
10018.57 81
10019.51 88
10020.46 106
10021.40 107
10022.35 101
10023.29 103
10024.24 87
10025.19 124
10026.13 113
10027.08 74
10028.02 67
10028.97 86
10029.91 89
10030.86 73
10031.80 85
10032.75 94
10033.70 92
10034.64 103
10035.59 111
10036.53 91
10037.48 87
10038.43 89
10039.37 76
10040.32 94
10041.26 80
10042.21 102
10043.16 107
10044.10 105
10045.05 94
10046.00 91
10046.94 85
10047.89 84
10048.84 98
10049.78 93
10050.73 108
10051.68 79
10052.62 83
10053.57 91
10054.52 96
10055.46 83
10056.41 84
10057.36 87
10058.30 85
10059.25 86
10060.20 87
10061.15 115
10062.09 91
10063.04 90
10063.99 90
10064.93 95
10065.88 78
10066.83 66
10067.78 83
10068.72 84
10069.67 93
10070.62 66
10071.57 83
10072.51 97
10073.46 104
10074.41 101
10075.36 101
10076.31 107
10077.25 80
10078.20 92
10079.15 92
10080.10 93
10081.05 87
10081.99 93
10082.94 110
10083.89 105
10084.84 107
10085.79 82
10086.74 106
10087.68 85
10088.63 109
10089.58 107
10090.53 83
10091.48 121
10092.43 103
10093.37 86
10094.32 85
10095.27 92
10096.22 72
10097.17 115
10098.12 86
10099.07 73
10100.02 84
10100.97 82
10101.91 100
10102.86 74
10103.81 84
10104.76 72
10105.71 99
10106.66 97
10107.61 93
10108.56 86
10109.51 98
10110.46 106
10111.41 96
10112.36 74
10113.31 90
10114.26 97
10115.21 96
10116.16 106
10117.11 80
10118.06 85
10119.01 104
10119.96 100
10120.91 85
10121.86 88
10122.81 116
10123.76 86
10124.71 96
10125.66 87
10126.61 83
10127.56 105
10128.51 102
10129.46 66
10130.41 66
10131.36 83
10132.31 106
10133.26 94
10134.21 89
10135.16 89
10136.11 101
10137.06 113
10138.01 100
10138.96 99
10139.91 76
10140.86 109
10141.82 108
10142.77 100
10143.72 110
10144.67 129
10145.62 95
10146.57 78
10147.52 86
10148.47 153
10149.42 130
10150.38 94
10151.33 103
10152.28 87
10153.23 74
10154.18 85
10155.13 97
10156.09 124
10157.04 110
10157.99 117
10158.94 87
10159.89 96
10160.84 78
10161.80 75
10162.75 88
10163.70 128
10164.65 116
10165.60 95
10166.56 71
10167.51 83
10168.46 99
10169.41 86
10170.36 85
10171.32 94
10172.27 87
10173.22 104
10174.17 136
10175.13 115
10176.08 97
10177.03 106
10177.98 90
10178.94 100
10179.89 97
10180.84 118
10181.80 111
10182.75 80
10183.70 101
10184.65 98
10185.61 135
10186.56 134
10187.51 106
10188.47 119
10189.42 119
10190.37 90
10191.33 117
10192.28 118
10193.23 117
10194.19 102
10195.14 98
10196.09 105
10197.05 122
10198.00 136
10198.95 132
10199.91 145
10200.86 154
10201.82 135
10202.77 106
10203.72 98
10204.68 87
10205.63 120
10206.58 158
10207.54 123
10208.49 119
10209.45 180
10210.40 167
10211.36 163
10212.31 119
10213.26 141
10214.22 169
10215.17 119
10216.13 123
10217.08 120
10218.04 116
10218.99 139
10219.94 130
10220.90 110
10221.85 116
10222.81 119
10223.76 130
10224.72 113
10225.67 119
10226.63 145
10227.58 130
10228.54 96
10229.49 105
10230.45 89
10231.40 99
10232.36 88
10233.31 108
10234.27 102
10235.22 116
10236.18 134
10237.14 110
10238.09 137
10239.05 118
10240.00 152
10240.96 167
10241.91 140
10242.87 135
10243.82 128
10244.78 118
10245.74 97
10246.69 97
10247.65 122
10248.60 107
10249.56 89
10250.52 125
10251.47 108
10252.43 80
10253.38 89
10254.34 99
10255.30 80
10256.25 80
10257.21 107
10258.17 84
10259.12 90
10260.08 99
10261.04 101
10261.99 90
10262.95 105
10263.91 84
10264.86 98
10265.82 110
10266.78 148
10267.73 121
10268.69 108
10269.65 102
10270.60 80
10271.56 88
10272.52 122
10273.47 108
10274.43 109
10275.39 104
10276.35 91
10277.30 83
10278.26 75
10279.22 87
10280.18 89
10281.13 68
10282.09 66
10283.05 91
10284.01 86
10284.96 92
10285.92 78
10286.88 78
10287.84 99
10288.79 103
10289.75 125
10290.71 118
10291.67 91
10292.63 83
10293.58 94
10294.54 97
10295.50 91
10296.46 91
10297.42 99
10298.38 96
10299.33 84
10300.29 126
10301.25 120
10302.21 80
10303.17 79
10304.13 83
10305.08 88
10306.04 89
10307.00 77
10307.96 103
10308.92 78
10309.88 98
10310.84 72
10311.80 81
10312.75 63
10313.71 64
10314.67 87
10315.63 121
10316.59 108
10317.55 83
10318.51 78
10319.47 106
10320.43 105
10321.39 102
10322.35 92
10323.31 68
10324.27 87
10325.23 93
10326.18 87
10327.14 93
10328.10 85
10329.06 74
10330.02 102
10330.98 94
10331.94 123
10332.90 116
10333.86 95
10334.82 89
10335.78 116
10336.74 91
10337.70 107
10338.66 103
10339.62 96
10340.58 112
10341.54 94
10342.50 86
10343.46 72
10344.43 80
10345.39 86
10346.35 93
10347.31 101
10348.27 78
10349.23 68
10350.19 79
10351.15 96
10352.11 108
10353.07 95
10354.03 103
10354.99 101
10355.95 93
10356.91 88
10357.88 75
10358.84 65
10359.80 81
10360.76 67
10361.72 60
10362.68 78
10363.64 65
10364.60 104
10365.57 86
10366.53 67
10367.49 89
10368.45 80
10369.41 84
10370.37 78
10371.34 70
10372.30 75
10373.26 99
10374.22 76
10375.18 84
10376.14 84
10377.11 93
10378.07 90
10379.03 79
10379.99 93
10380.95 90
10381.92 80
10382.88 53
10383.84 70
10384.80 112
10385.77 67
10386.73 78
10387.69 71
10388.65 81
10389.62 73
10390.58 63
10391.54 97
10392.50 87
10393.47 60
10394.43 68
10395.39 89
10396.35 69
10397.32 73
10398.28 75
10399.24 82
10400.21 91
10401.17 78
10402.13 70
10403.10 59
10404.06 68
10405.02 81
10405.99 95
10406.95 96
10407.91 85
10408.88 71
10409.84 85
10410.80 77
10411.77 75
10412.73 85
10413.69 104
10414.66 97
10415.62 77
10416.58 83
10417.55 117
10418.51 109
10419.48 124
10420.44 114
10421.40 126
10422.37 149
10423.33 130
10424.30 136
10425.26 116
10426.23 130
10427.19 120
10428.15 99
10429.12 103
10430.08 76
10431.05 87
10432.01 93
10432.98 104
10433.94 116
10434.91 98
10435.87 83
10436.83 85
10437.80 73
10438.76 103
10439.73 72
10440.69 75
10441.66 83
10442.62 75
10443.59 84
10444.55 90
10445.52 67
10446.48 67
10447.45 81
10448.41 87
10449.38 106
10450.35 77
10451.31 80
10452.28 82
10453.24 85
10454.21 85
10455.17 74
10456.14 66
10457.10 70
10458.07 68
10459.04 68
10460.00 87
10460.97 83
10461.93 76
10462.90 79
10463.87 66
10464.83 87
10465.80 71
10466.76 80
10467.73 63
10468.70 68
10469.66 93
10470.63 73
10471.59 75
10472.56 102
10473.53 93
10474.49 85
10475.46 77
10476.43 68
10477.39 77
10478.36 78
10479.33 78
10480.29 88
10481.26 78
10482.23 78
10483.19 77
10484.16 100
10485.13 95
10486.09 91
10487.06 89
10488.03 73
10489.00 90
10489.96 63
10490.93 60
10491.90 74
10492.87 86
10493.83 112
10494.80 107
10495.77 93
10496.73 96
10497.70 83
10498.67 74
10499.64 87
10500.61 88
10501.57 91
10502.54 79
10503.51 88
10504.48 83
10505.44 86
10506.41 90
10507.38 80
10508.35 117
10509.32 79
10510.28 84
10511.25 83
10512.22 95
10513.19 92
10514.16 77
10515.13 85
10516.09 84
10517.06 73
10518.03 89
10519.00 107
10519.97 86
10520.94 126
10521.91 109
10522.87 68
10523.84 70
10524.81 91
10525.78 85
10526.75 67
10527.72 80
10528.69 73
10529.66 95
10530.63 101
10531.59 93
10532.56 107
10533.53 82
10534.50 57
10535.47 89
10536.44 66
10537.41 76
10538.38 91
10539.35 74
10540.32 72
10541.29 60
10542.26 86
10543.23 62
10544.20 71
10545.17 82
10546.14 67
10547.11 78
10548.08 106
10549.05 96
10550.02 88
10550.99 91
10551.96 102
10552.93 91
10553.90 74
10554.87 93
10555.84 91
10556.81 88
10557.78 80
10558.75 95
10559.72 108
10560.69 98
10561.66 107
10562.63 94
10563.60 119
10564.57 122
10565.54 123
10566.51 116
10567.48 124
10568.45 107
10569.42 105
10570.40 106
10571.37 107
10572.34 80
10573.31 52
10574.28 73
10575.25 63
10576.22 93
10577.19 82
10578.16 80
10579.14 85
10580.11 88
10581.08 86
10582.05 102
10583.02 102
10583.99 92
10584.96 50
10585.94 47
10586.91 80
10587.88 90
10588.85 120
10589.82 112
10590.79 90
10591.77 97
10592.74 107
10593.71 92
10594.68 82
10595.65 81
10596.63 96
10597.60 108
10598.57 80
10599.54 92
10600.52 96
10601.49 79
10602.46 96
10603.43 101
10604.41 127
10605.38 76
10606.35 91
10607.32 85
10608.30 87
10609.27 101
10610.24 79
10611.21 71
10612.19 75
10613.16 95
10614.13 88
10615.11 87
10616.08 81
10617.05 93
10618.02 78
10619.00 91
10619.97 91
10620.94 89
10621.92 105
10622.89 86
10623.86 77
10624.84 79
10625.81 87
10626.78 97
10627.76 82
10628.73 95
10629.71 90
10630.68 75
10631.65 85
10632.63 109
10633.60 103
10634.57 106
10635.55 94
10636.52 77
10637.50 86
10638.47 114
10639.44 100
10640.42 117
10641.39 103
10642.37 133
10643.34 111
10644.31 92
10645.29 78
10646.26 90
10647.24 83
10648.21 74
10649.19 98
10650.16 108
10651.14 83
10652.11 107
10653.09 109
10654.06 77
10655.04 73
10656.01 91
10656.98 87
10657.96 64
10658.93 76
10659.91 98
10660.88 71
10661.86 70
10662.84 75
10663.81 106
10664.79 97
10665.76 75
10666.74 84
10667.71 78
10668.69 94
10669.66 91
10670.64 88
10671.61 90
10672.59 73
10673.56 63
10674.54 68
10675.52 104
10676.49 87
10677.47 64
10678.44 79
10679.42 115
10680.40 89
10681.37 99
10682.35 88
10683.32 100
10684.30 76
10685.28 92
10686.25 74
10687.23 70
10688.20 91
10689.18 80
10690.16 86
10691.13 81
10692.11 83
10693.09 70
10694.06 71
10695.04 77
10696.02 58
10696.99 54
10697.97 77
10698.95 81
10699.92 68
10700.90 46
10701.88 81
10702.85 80
10703.83 78
10704.81 72
10705.79 88
10706.76 72
10707.74 85
10708.72 90
10709.70 84
10710.67 87
10711.65 85
10712.63 67
10713.60 101
10714.58 91
10715.56 66
10716.54 68
10717.52 84
10718.49 64
10719.47 65
10720.45 101
10721.43 71
10722.40 64
10723.38 74
10724.36 90
10725.34 101
10726.32 73
10727.29 65
10728.27 71
10729.25 74
10730.23 81
10731.21 79
10732.19 61
10733.16 71
10734.14 75
10735.12 74
10736.10 72
10737.08 68
10738.06 68
10739.03 57
10740.01 70
10740.99 74
10741.97 109
10742.95 87
10743.93 78
10744.91 93
10745.89 103
10746.87 89
10747.84 84
10748.82 74
10749.80 88
10750.78 77
10751.76 100
10752.74 70
10753.72 64
10754.70 74
10755.68 79
10756.66 84
10757.64 87
10758.62 92
10759.60 90
10760.58 92
10761.56 71
10762.54 73
10763.52 65
10764.50 91
10765.48 90
10766.45 85
10767.43 83
10768.41 84
10769.39 89
10770.38 85
10771.36 65
10772.34 98
10773.32 82
10774.30 87
10775.28 101
10776.26 64
10777.24 83
10778.22 71
10779.20 81
10780.18 95
10781.16 73
10782.14 92
10783.12 92
10784.10 94
10785.08 95
10786.06 80
10787.04 98
10788.02 102
10789.00 98
10789.99 88
10790.97 79
10791.95 72
10792.93 64
10793.91 65
10794.89 88
10795.87 102
10796.85 94
10797.84 91
10798.82 106
10799.80 78
10800.78 72
10801.76 77
10802.74 62
10803.72 67
10804.71 60
10805.69 49
10806.67 73
10807.65 77
10808.63 71
10809.61 65
10810.60 58
10811.58 59
10812.56 73
10813.54 70
10814.52 82
10815.51 77
10816.49 85
10817.47 82
10818.45 104
10819.44 93
10820.42 73
10821.40 85
10822.38 76
10823.37 89
10824.35 100
10825.33 98
10826.31 100
10827.30 61
10828.28 86
10829.26 80
10830.24 70
10831.23 86
10832.21 81
10833.19 75
10834.18 85
10835.16 87
10836.14 82
10837.13 89
10838.11 76
10839.09 64
10840.07 88
10841.06 98
10842.04 114
10843.02 94
10844.01 108
10844.99 87
10845.98 67
10846.96 66
10847.94 84
10848.93 78
10849.91 104
10850.89 81
10851.88 95
10852.86 102
10853.84 97
10854.83 81
10855.81 74
10856.80 89
10857.78 95
10858.77 114
10859.75 78
10860.73 86
10861.72 123
10862.70 108
10863.69 113
10864.67 93
10865.66 86
10866.64 83
10867.62 85
10868.61 132
10869.59 105
10870.58 109
10871.56 106
10872.55 101
10873.53 85
10874.52 101
10875.50 110
10876.49 106
10877.47 85
10878.46 83
10879.44 81
10880.43 109
10881.41 116
10882.40 80
10883.38 106
10884.37 111
10885.35 107
10886.34 91
10887.32 75
10888.31 103
10889.29 87
10890.28 101
10891.27 113
10892.25 101
10893.24 98
10894.22 87
10895.21 93
10896.19 106
10897.18 121
10898.17 115
10899.15 88
10900.14 105
10901.12 106
10902.11 98
10903.10 102
10904.08 75
10905.07 109
10906.05 106
10907.04 126
10908.03 106
10909.01 108
10910.00 108
10910.99 138
10911.97 121
10912.96 107
10913.95 140
10914.93 101
10915.92 112
10916.91 132
10917.89 118
10918.88 58
10919.87 119
10920.85 132
10921.84 116
10922.83 101
10923.81 116
10924.80 116
10925.79 106
10926.78 153
10927.76 124
10928.75 106
10929.74 138
10930.73 128
10931.71 118
10932.70 104
10933.69 134
10934.68 114
10935.66 143
10936.65 119
10937.64 117
10938.63 132
10939.61 135
10940.60 130
10941.59 120
10942.58 143
10943.57 142
10944.55 183
10945.54 156
10946.53 153
10947.52 162
10948.51 151
10949.49 170
10950.48 164
10951.47 159
10952.46 138
10953.45 124
10954.44 124
10955.42 153
10956.41 139
10957.40 176
10958.39 180
10959.38 170
10960.37 157
10961.36 166
10962.34 187
10963.33 193
10964.32 190
10965.31 206
10966.30 206
10967.29 186
10968.28 153
10969.27 175
10970.26 143
10971.25 188
10972.24 160
10973.22 111
10974.21 162
10975.20 145
10976.19 153
10977.18 158
10978.17 138
10979.16 153
10980.15 166
10981.14 178
10982.13 140
10983.12 143
10984.11 122
10985.10 151
10986.09 132
10987.08 164
10988.07 167
10989.06 150
10990.05 164
10991.04 181
10992.03 163
10993.02 142
10994.01 150
10995.00 171
10995.99 173
10996.98 191
10997.97 196
10998.96 225
10999.95 259
11000.94 248
11001.93 257
11002.92 296
11003.92 297
11004.91 266
11005.90 277
11006.89 256
11007.88 230
11008.87 199
11009.86 153
11010.85 153
11011.84 156
11012.83 135
11013.82 148
11014.82 139
11015.81 161
11016.80 135
11017.79 177
11018.78 168
11019.77 142
11020.76 140
11021.76 109
11022.75 149
11023.74 138
11024.73 131
11025.72 113
11026.71 149
11027.70 147
11028.70 125
11029.69 134
11030.68 158
11031.67 163
11032.66 132
11033.66 143
11034.65 137
11035.64 125
11036.63 128
11037.62 127
11038.62 121
11039.61 115
11040.60 134
11041.59 133
11042.59 105
11043.58 120
11044.57 130
11045.56 125
11046.56 110
11047.55 100
11048.54 164
11049.53 97
11050.53 113
11051.52 112
11052.51 119
11053.51 133
11054.50 108
11055.49 111
11056.49 127
11057.48 119
11058.47 98
11059.46 107
11060.46 91
11061.45 100
11062.44 99
11063.44 108
11064.43 119
11065.42 109
11066.42 102
11067.41 94
11068.41 104
11069.40 108
11070.39 122
11071.39 125
11072.38 120
11073.37 132
11074.37 114
11075.36 104
11076.36 118
11077.35 118
11078.34 135
11079.34 97
11080.33 104
11081.33 100
11082.32 106
11083.31 116
11084.31 133
11085.30 102
11086.30 111
11087.29 108
11088.29 126
11089.28 109
11090.28 100
11091.27 86
11092.27 115
11093.26 116
11094.25 84
11095.25 119
11096.24 103
11097.24 92
11098.23 100
11099.23 126
11100.22 120
11101.22 85
11102.21 91
11103.21 78
11104.20 81
11105.20 106
11106.20 94
11107.19 100
11108.19 96
11109.18 116
11110.18 134
11111.17 119
11112.17 87
11113.16 106
11114.16 123
11115.15 135
11116.15 132
11117.15 110
11118.14 130
11119.14 103
11120.13 95
11121.13 79
11122.13 101
11123.12 112
11124.12 118
11125.11 96
11126.11 81
11127.11 105
11128.10 92
11129.10 89
11130.10 94
11131.09 115
11132.09 140
11133.09 136
11134.08 88
11135.08 87
11136.07 88
11137.07 97
11138.07 101
11139.07 100
11140.06 92
11141.06 97
11142.06 120
11143.05 107
11144.05 97
11145.05 114
11146.04 115
11147.04 94
11148.04 102
11149.04 151
11150.03 120
11151.03 123
11152.03 104
11153.02 107
11154.02 111
11155.02 113
11156.02 96
11157.01 88
11158.01 97
11159.01 123
11160.01 113
11161.01 100
11162.00 98
11163.00 90
11164.00 89
11165.00 111
11165.99 110
11166.99 85
11167.99 77
11168.99 112
11169.99 122
11170.99 92
11171.98 111
11172.98 103
11173.98 94
11174.98 86
11175.98 98
11176.98 89
11177.97 85
11178.97 87
11179.97 92
11180.97 77
11181.97 107
11182.97 113
11183.97 117
11184.96 105
11185.96 101
11186.96 117
11187.96 150
11188.96 88
11189.96 98
11190.96 116
11191.96 109
11192.96 141
11193.96 124
11194.96 126
11195.96 84
11196.95 91
11197.95 106
11198.95 112
11199.95 93
11200.95 97
11201.95 101
11202.95 98
11203.95 88
11204.95 88
11205.95 123
11206.95 113
11207.95 121
11208.95 115
11209.95 114
11210.95 84
11211.95 86
11212.95 140
11213.95 112
11214.95 89
11215.95 115
11216.95 108
11217.95 87
11218.95 92
11219.95 103
11220.95 99
11221.95 106
11222.95 108
11223.95 103
11224.95 97
11225.96 98
11226.96 101
11227.96 99
11228.96 93
11229.96 114
11230.96 102
11231.96 83
11232.96 97
11233.96 108
11234.96 98
11235.96 96
11236.97 73
11237.97 88
11238.97 100
11239.97 96
11240.97 98
11241.97 81
11242.97 99
11243.98 93
11244.98 93
11245.98 98
11246.98 107
11247.98 98
11248.98 87
11249.98 102
11250.99 100
11251.99 72
11252.99 82
11253.99 81
11254.99 72
11256.00 91
11257.00 77
11258.00 91
11259.00 120
11260.00 86
11261.01 81
11262.01 64
11263.01 82
11264.01 91
11265.02 83
11266.02 84
11267.02 93
11268.02 105
11269.03 88
11270.03 124
11271.03 110
11272.03 117
11273.04 86
11274.04 108
11275.04 84
11276.05 125
11277.05 141
11278.05 101
11279.05 88
11280.06 90
11281.06 73
11282.06 83
11283.07 100
11284.07 127
11285.07 124
11286.08 96
11287.08 124
11288.08 108
11289.09 117
11290.09 110
11291.09 89
11292.10 104
11293.10 89
11294.11 108
11295.11 77
11296.11 80
11297.12 108
11298.12 105
11299.13 98
11300.13 81
11301.13 107
11302.14 105
11303.14 92
11304.15 105
11305.15 106
11306.15 91
11307.16 86
11308.16 82
11309.17 103
11310.17 80
11311.18 96
11312.18 83
11313.18 98
11314.19 98
11315.19 109
11316.20 106
11317.20 114
11318.21 106
11319.21 120
11320.22 98
11321.22 114
11322.23 107
11323.23 116
11324.24 88
11325.24 99
11326.25 120
11327.25 106
11328.26 98
11329.26 89
11330.27 88
11331.27 105
11332.28 118
11333.29 113
11334.29 128
11335.30 96
11336.30 112
11337.31 71
11338.31 79
11339.32 119
11340.33 101
11341.33 116
11342.34 111
11343.34 115
11344.35 127
11345.35 129
11346.36 118
11347.37 126
11348.37 122
11349.38 102
11350.39 109
11351.39 94
11352.40 119
11353.40 100
11354.41 79
11355.42 84
11356.42 87
11357.43 92
11358.44 95
11359.44 94
11360.45 85
11361.46 107
11362.46 88
11363.47 83
11364.48 71
11365.48 90
11366.49 84
11367.50 74
11368.50 85
11369.51 95
11370.52 97
11371.53 106
11372.53 108
11373.54 99
11374.55 77
11375.56 92
11376.56 95
11377.57 97
11378.58 97
11379.59 98
11380.59 84
11381.60 101
11382.61 97
11383.62 86
11384.62 67
11385.63 111
11386.64 100
11387.65 89
11388.65 85
11389.66 88
11390.67 109
11391.68 139
11392.69 102
11393.69 88
11394.70 92
11395.71 84
11396.72 98
11397.73 104
11398.74 77
11399.74 94
11400.75 118
11401.76 87
11402.77 104
11403.78 100
11404.79 94
11405.80 83
11406.80 90
11407.81 95
11408.82 99
11409.83 109
11410.84 119
11411.85 111
11412.86 98
11413.87 90
11414.88 97
11415.89 109
11416.89 115
11417.90 77
11418.91 84
11419.92 109
11420.93 90
11421.94 78
11422.95 89
11423.96 86
11424.97 108
11425.98 87
11426.99 77
11428.00 85
11429.01 86
11430.02 109
11431.03 107
11432.04 95
11433.05 109
11434.06 110
11435.07 120
11436.08 139
11437.09 98
11438.10 117
11439.11 116
11440.12 106
11441.13 146
11442.14 130
11443.15 105
11444.16 123
11445.17 113
11446.18 99
11447.19 98
11448.20 99
11449.21 74
11450.22 115
11451.23 95
11452.24 127
11453.25 109
11454.27 115
11455.28 108
11456.29 99
11457.30 104
11458.31 140
11459.32 94
11460.33 89
11461.34 112
11462.35 115
11463.36 123
11464.38 138
11465.39 119
11466.40 128
11467.41 130
11468.42 105
11469.43 107
11470.44 100
11471.46 109
11472.47 118
11473.48 109
11474.49 94
11475.50 126
11476.52 122
11477.53 120
11478.54 148
11479.55 132
11480.56 152
11481.57 128
11482.59 129
11483.60 118
11484.61 113
11485.62 132
11486.64 138
11487.65 124
11488.66 146
11489.67 134
11490.69 119
11491.70 119
11492.71 124
11493.72 106
11494.74 114
11495.75 134
11496.76 112
11497.77 87
11498.79 110
11499.80 111
11500.81 120
11501.83 108
11502.84 101
11503.85 139
11504.86 154
11505.88 141
11506.89 153
11507.90 128
11508.92 121
11509.93 123
11510.94 122
11511.96 100
11512.97 133
11513.98 105
11515.00 121
11516.01 127
11517.02 110
11518.04 138
11519.05 136
11520.07 140
11521.08 145
11522.09 149
11523.11 129
11524.12 113
11525.13 121
11526.15 153
11527.16 156
11528.18 169
11529.19 138
11530.21 144
11531.22 112
11532.23 147
11533.25 162
11534.26 161
11535.28 144
11536.29 173
11537.31 158
11538.32 161
11539.34 222
11540.35 175
11541.36 165
11542.38 137
11543.39 176
11544.41 166
11545.42 184
11546.44 153
11547.45 163
11548.47 163
11549.48 196
11550.50 164
11551.51 173
11552.53 204
11553.54 194
11554.56 187
11555.57 203
11556.59 220
11557.61 189
11558.62 212
11559.64 214
11560.65 193
11561.67 198
11562.68 183
11563.70 235
11564.71 192
11565.73 185
11566.75 192
11567.76 202
11568.78 236
11569.79 246
11570.81 202
11571.83 251
11572.84 184
11573.86 229
11574.87 238
11575.89 264
11576.91 253
11577.92 236
11578.94 222
11579.96 277
11580.97 289
11581.99 324
11583.00 295
11584.02 330
11585.04 318
11586.05 327
11587.07 322
11588.09 311
11589.10 322
11590.12 345
11591.14 385
11592.16 406
11593.17 443
11594.19 433
11595.21 435
11596.22 451
11597.24 538
11598.26 641
11599.28 696
11600.29 766
11601.31 911
11602.33 994
11603.34 1010
11604.36 1086
11605.38 1004
11606.40 880
11607.41 756
11608.43 668
11609.45 578
11610.47 499
11611.49 452
11612.50 359
11613.52 340
11614.54 355
11615.56 298
11616.58 344
11617.59 299
11618.61 270
11619.63 275
11620.65 283
11621.67 298
11622.68 241
11623.70 308
11624.72 278
11625.74 239
11626.76 289
11627.78 236
11628.79 226
11629.81 223
11630.83 218
11631.85 213
11632.87 238
11633.89 259
11634.91 223
11635.93 245
11636.94 257
11637.96 234
11638.98 208
11640.00 246
11641.02 270
11642.04 249
11643.06 229
11644.08 214
11645.10 233
11646.12 205
11647.14 197
11648.16 180
11649.17 172
11650.19 190
11651.21 172
11652.23 167
11653.25 157
11654.27 184
11655.29 171
11656.31 183
11657.33 184
11658.35 187
11659.37 166
11660.39 172
11661.41 171
11662.43 178
11663.45 192
11664.47 179
11665.49 174
11666.51 176
11667.53 208
11668.55 190
11669.57 166
11670.59 190
11671.61 166
11672.63 175
11673.65 180
11674.67 180
11675.70 204
11676.72 194
11677.74 185
11678.76 209
11679.78 188
11680.80 237
11681.82 271
11682.84 218
11683.86 213
11684.88 219
11685.90 217
11686.92 201
11687.95 190
11688.97 194
11689.99 194
11691.01 177
11692.03 205
11693.05 208
11694.07 197
11695.10 170
11696.12 185
11697.14 181
11698.16 195
11699.18 167
11700.20 163
11701.22 189
11702.25 188
11703.27 198
11704.29 189
11705.31 174
11706.33 154
11707.36 139
11708.38 145
11709.40 166
11710.42 162
11711.44 157
11712.47 165
11713.49 177
11714.51 164
11715.53 174
11716.56 167
11717.58 160
11718.60 159
11719.62 151
11720.65 146
11721.67 153
11722.69 147
11723.71 120
11724.74 143
11725.76 135
11726.78 135
11727.80 140
11728.83 158
11729.85 137
11730.87 142
11731.90 126
11732.92 133
11733.94 117
11734.97 140
11735.99 155
11737.01 138
11738.04 137
11739.06 115
11740.08 130
11741.11 139
11742.13 124
11743.15 135
11744.18 132
11745.20 143
11746.22 115
11747.25 123
11748.27 116
11749.30 151
11750.32 158
11751.34 140
11752.37 132
11753.39 135
11754.42 118
11755.44 118
11756.46 126
11757.49 132
11758.51 114
11759.54 134
11760.56 128
11761.58 148
11762.61 126
11763.63 131
11764.66 141
11765.68 124
11766.71 110
11767.73 113
11768.76 99
11769.78 127
11770.81 129
11771.83 148
11772.86 111
11773.88 107
11774.91 116
11775.93 127
11776.96 142
11777.98 126
11779.01 111
11780.03 106
11781.06 109
11782.08 113
11783.11 105
11784.13 92
11785.16 120
11786.18 115
11787.21 102
11788.23 119
11789.26 143
11790.28 127
11791.31 105
11792.34 86
11793.36 95
11794.39 99
11795.41 94
11796.44 125
11797.47 99
11798.49 108
11799.52 97
11800.54 88
11801.57 82
11802.60 100
11803.62 91
11804.65 112
11805.67 94
11806.70 89
11807.73 89
11808.75 103
11809.78 93
11810.81 108
11811.83 88
11812.86 98
11813.89 101
11814.91 93
11815.94 94
11816.97 97
11817.99 92
11819.02 110
11820.05 124
11821.07 109
11822.10 98
11823.13 98
11824.16 104
11825.18 74
11826.21 76
11827.24 115
11828.26 107
11829.29 108
11830.32 106
11831.35 113
11832.37 130
11833.40 109
11834.43 96
11835.46 99
11836.48 119
11837.51 103
11838.54 79
11839.57 111
11840.59 104
11841.62 90
11842.65 106
11843.68 92
11844.71 108
11845.73 102
11846.76 128
11847.79 88
11848.82 84
11849.85 82
11850.88 94
11851.90 82
11852.93 83
11853.96 77
11854.99 94
11856.02 123
11857.05 117
11858.07 99
11859.10 81
11860.13 105
11861.16 113
11862.19 105
11863.22 91
11864.25 93
11865.28 78
11866.30 85
11867.33 101
11868.36 95
11869.39 100
11870.42 111
11871.45 110
11872.48 97
11873.51 112
11874.54 112
11875.57 101
11876.60 92
11877.63 113
11878.65 105
11879.68 124
11880.71 111
11881.74 98
11882.77 100
11883.80 114
11884.83 99
11885.86 124
11886.89 109
11887.92 107
11888.95 123
11889.98 111
11891.01 121
11892.04 122
11893.07 152
11894.10 117
11895.13 121
11896.16 152
11897.19 128
11898.22 118
11899.25 135
11900.28 127
11901.31 127
11902.34 134
11903.38 141
11904.41 146
11905.44 130
11906.47 153
11907.50 155
11908.53 142
11909.56 126
11910.59 135
11911.62 150
11912.65 152
11913.68 136
11914.71 142
11915.75 156
11916.78 135
11917.81 136
11918.84 130
11919.87 154
11920.90 120
11921.93 134
11922.96 136
11924.00 109
11925.03 111
11926.06 127
11927.09 122
11928.12 126
11929.15 112
11930.18 125
11931.22 167
11932.25 188
11933.28 160
11934.31 167
11935.34 207
11936.38 202
11937.41 200
11938.44 143
11939.47 170
11940.50 151
11941.54 180
11942.57 148
11943.60 122
11944.63 126
11945.67 144
11946.70 120
11947.73 120
11948.76 119
11949.80 138
11950.83 123
11951.86 118
11952.89 98
11953.93 108
11954.96 104
11955.99 102
11957.02 106
11958.06 103
11959.09 121
11960.12 132
11961.16 122
11962.19 87
11963.22 108
11964.26 94
11965.29 106
11966.32 123
11967.36 107
11968.39 112
11969.42 126
11970.46 99
11971.49 109
11972.52 117
11973.56 104
11974.59 115
11975.62 103
11976.66 85
11977.69 111
11978.73 116
11979.76 112
11980.79 105
11981.83 90
11982.86 83
11983.89 105
11984.93 104
11985.96 103
11987.00 90
11988.03 103
11989.07 104
11990.10 99
11991.13 116
11992.17 101
11993.20 96
11994.24 124
11995.27 125
11996.31 116
11997.34 82
11998.38 97
11999.41 128
12000.45 102
12001.48 121
12002.51 103
12003.55 98
12004.58 127
12005.62 124
12006.65 113
12007.69 104
12008.72 97
12009.76 108
12010.80 94
12011.83 120
12012.87 119
12013.90 128
12014.94 123
12015.97 105
12017.01 110
12018.04 111
12019.08 131
12020.11 128
12021.15 120
12022.19 130
12023.22 139
12024.26 138
12025.29 135
12026.33 110
12027.36 106
12028.40 108
12029.44 122
12030.47 124
12031.51 132
12032.54 116
12033.58 103
12034.62 110
12035.65 133
12036.69 129
12037.73 116
12038.76 152
12039.80 127
12040.84 125
12041.87 116
12042.91 101
12043.94 104
12044.98 118
12046.02 126
12047.06 125
12048.09 92
12049.13 109
12050.17 102
12051.20 119
12052.24 114
12053.28 104
12054.31 124
12055.35 105
12056.39 124
12057.43 141
12058.46 161
12059.50 141
12060.54 152
12061.57 151
12062.61 100
12063.65 110
12064.69 111
12065.72 116
12066.76 116
12067.80 124
12068.84 115
12069.88 148
12070.91 139
12071.95 115
12072.99 143
12074.03 152
12075.06 137
12076.10 120
12077.14 119
12078.18 131
12079.22 137
12080.26 129
12081.29 143
12082.33 139
12083.37 152
12084.41 149
12085.45 156
12086.49 138
12087.52 139
12088.56 143
12089.60 132
12090.64 124
12091.68 157
12092.72 151
12093.76 175
12094.79 122
12095.83 120
12096.87 156
12097.91 152
12098.95 168
12099.99 154
12101.03 146
12102.07 152
12103.11 165
12104.15 201
12105.19 178
12106.22 152
12107.26 193
12108.30 178
12109.34 181
12110.38 190
12111.42 174
12112.46 147
12113.50 131
12114.54 111
12115.58 130
12116.62 119
12117.66 105
12118.70 129
12119.74 144
12120.78 104
12121.82 136
12122.86 111
12123.90 109
12124.94 122
12125.98 116
12127.02 117
12128.06 94
12129.10 101
12130.14 102
12131.18 75
12132.22 117
12133.26 137
12134.30 131
12135.34 112
12136.38 109
12137.42 123
12138.47 120
12139.51 102
12140.55 92
12141.59 94
12142.63 104
12143.67 131
12144.71 103
12145.75 117
12146.79 103
12147.83 119
12148.87 110
12149.92 134
12150.96 103
12152.00 133
12153.04 106
12154.08 103
12155.12 64
12156.16 93
12157.21 92
12158.25 107
12159.29 118
12160.33 95
12161.37 80
12162.41 73
12163.46 78
12164.50 82
12165.54 95
12166.58 104
12167.62 86
12168.67 86
12169.71 107
12170.75 88
12171.79 79
12172.83 95
12173.88 100
12174.92 92
12175.96 92
12177.00 115
12178.05 130
12179.09 92
12180.13 97
12181.17 106
12182.22 102
12183.26 101
12184.30 87
12185.34 72
12186.39 82
12187.43 89
12188.47 100
12189.51 124
12190.56 99
12191.60 94
12192.64 77
12193.69 103
12194.73 107
12195.77 106
12196.82 98
12197.86 101
12198.90 104
12199.95 113
12200.99 107
12202.03 102
12203.08 99
12204.12 109
12205.16 97
12206.21 78
12207.25 101
12208.29 82
12209.34 91
12210.38 80
12211.43 89
12212.47 103
12213.51 90
12214.56 86
12215.60 96
12216.65 120
12217.69 107
12218.73 104
12219.78 90
12220.82 94
12221.87 86
12222.91 95
12223.96 110
12225.00 92
12226.04 94
12227.09 93
12228.13 121
12229.18 113
12230.22 105
12231.27 95
12232.31 92
12233.36 91
12234.40 99
12235.45 83
12236.49 98
12237.54 116
12238.58 84
12239.63 76
12240.67 93
12241.72 98
12242.76 103
12243.81 83
12244.85 85
12245.90 50
12246.94 78
12247.99 71
12249.03 101
12250.08 86
12251.12 82
12252.17 98
12253.22 92
12254.26 93
12255.31 83
12256.35 98
12257.40 114
12258.44 101
12259.49 83
12260.54 88
12261.58 94
12262.63 106
12263.67 110
12264.72 93
12265.77 94
12266.81 96
12267.86 80
12268.91 82
12269.95 87
12271.00 79
12272.04 86
12273.09 68
12274.14 59
12275.18 77
12276.23 79
12277.28 85
12278.32 68
12279.37 79
12280.42 75
12281.46 70
12282.51 73
12283.56 95
12284.61 74
12285.65 78
12286.70 95
12287.75 84
12288.79 81
12289.84 84
12290.89 116
12291.94 86
12292.98 70
12294.03 75
12295.08 77
12296.13 87
12297.17 83
12298.22 76
12299.27 63
12300.32 80
12301.36 102
12302.41 92
12303.46 75
12304.51 76
12305.55 93
12306.60 62
12307.65 63
12308.70 56
12309.75 60
12310.79 66
12311.84 84
12312.89 77
12313.94 87
12314.99 92
12316.04 81
12317.08 64
12318.13 67
12319.18 88
12320.23 80
12321.28 67
12322.33 60
12323.37 89
12324.42 73
12325.47 86
12326.52 80
12327.57 62
12328.62 51
12329.67 59
12330.72 60
12331.77 68
12332.81 71
12333.86 91
12334.91 74
12335.96 66
12337.01 63
12338.06 79
12339.11 89
12340.16 81
12341.21 71
12342.26 85
12343.31 65
12344.36 53
12345.41 71
12346.46 96
12347.51 62
12348.56 80
12349.61 94
12350.65 80
12351.70 71
12352.75 67
12353.80 87
12354.85 94
12355.90 103
12356.95 76
12358.00 74
12359.05 49
12360.11 75
12361.16 87
12362.21 107
12363.26 91
12364.31 67
12365.36 100
12366.41 98
12367.46 79
12368.51 66
12369.56 83
12370.61 99
12371.66 97
12372.71 75
12373.76 87
12374.81 93
12375.86 84
12376.91 96
12377.97 99
12379.02 95
12380.07 97
12381.12 77
12382.17 85
12383.22 67
12384.27 69
12385.32 72
12386.37 83
12387.43 85
12388.48 98
12389.53 92
12390.58 83
12391.63 80
12392.68 102
12393.74 69
12394.79 88
12395.84 85
12396.89 66
12397.94 55
12398.99 78
12400.05 87
12401.10 89
12402.15 72
12403.20 86
12404.25 72
12405.31 77
12406.36 83
12407.41 59
12408.46 66
12409.51 77
12410.57 77
12411.62 84
12412.67 91
12413.72 81
12414.78 90
12415.83 71
12416.88 72
12417.93 90
12418.99 90
12420.04 100
12421.09 104
12422.15 88
12423.20 95
12424.25 96
12425.30 93
12426.36 88
12427.41 103
12428.46 92
12429.52 81
12430.57 76
12431.62 91
12432.68 91
12433.73 84
12434.78 101
12435.84 100
12436.89 111
12437.94 121
12439.00 109
12440.05 85
12441.10 89
12442.16 86
12443.21 95
12444.27 98
12445.32 79
12446.37 84
12447.43 77
12448.48 95
12449.54 88
12450.59 99
12451.64 81
12452.70 84
12453.75 79
12454.81 71
12455.86 87
12456.91 98
12457.97 104
12459.02 105
12460.08 97
12461.13 105
12462.19 79
12463.24 92
12464.30 83
12465.35 100
12466.41 84
12467.46 87
12468.52 102
12469.57 102
12470.63 81
12471.68 87
12472.73 85
12473.79 85
12474.85 98
12475.90 90
12476.96 86
12478.01 123
12479.07 101
12480.12 111
12481.18 99
12482.23 101
12483.29 114
12484.34 102
12485.40 122
12486.45 111
12487.51 103
12488.57 116
12489.62 102
12490.68 127
12491.73 127
12492.79 132
12493.84 127
12494.90 151
12495.96 152
12497.01 187
12498.07 211
12499.12 208
12500.18 217
12501.24 253
12502.29 235
12503.35 205
12504.41 198
12505.46 166
12506.52 155
12507.57 126
12508.63 120
12509.69 132
12510.74 149
12511.80 102
12512.86 126
12513.91 107
12514.97 97
12516.03 100
12517.08 103
12518.14 83
12519.20 84
12520.26 99
12521.31 113
12522.37 110
12523.43 97
12524.48 87
12525.54 88
12526.60 89
12527.66 92
12528.71 91
12529.77 110
12530.83 110
12531.89 107
12532.94 118
12534.00 103
12535.06 117
12536.12 111
12537.17 92
12538.23 107
12539.29 113
12540.35 95
12541.41 84
12542.46 75
12543.52 72
12544.58 83
12545.64 88
12546.70 95
12547.75 101
12548.81 78
12549.87 64
12550.93 99
12551.99 100
12553.05 68
12554.10 82
12555.16 78
12556.22 93
12557.28 93
12558.34 94
12559.40 89
12560.46 83
12561.51 96
12562.57 106
12563.63 94
12564.69 101
12565.75 97
12566.81 141
12567.87 101
12568.93 102
12569.99 100
12571.04 98
12572.10 128
12573.16 96
12574.22 119
12575.28 121
12576.34 131
12577.40 153
12578.46 126
12579.52 140
12580.58 138
12581.64 128
12582.70 134
12583.76 124
12584.82 143
12585.88 122
12586.94 112
12588.00 118
12589.06 120
12590.12 89
12591.18 83
12592.24 97
12593.30 106
12594.36 108
12595.42 98
12596.48 93
12597.54 138
12598.60 91
12599.66 95
12600.72 108
12601.78 82
12602.84 94
12603.90 105
12604.96 100
12606.02 90
12607.08 107
12608.14 93
12609.20 91
12610.27 108
12611.33 85
12612.39 81
12613.45 65
12614.51 87
12615.57 130
12616.63 94
12617.69 79
12618.75 116
12619.81 110
12620.88 93
12621.94 114
12623.00 110
12624.06 102
12625.12 94
12626.18 94
12627.24 82
12628.31 92
12629.37 61
12630.43 75
12631.49 66
12632.55 67
12633.61 85
12634.68 85
12635.74 80
12636.80 78
12637.86 78
12638.92 98
12639.99 91
12641.05 99
12642.11 80
12643.17 79
12644.23 81
12645.30 99
12646.36 82
12647.42 86
12648.48 78
12649.55 70
12650.61 69
12651.67 82
12652.73 85
12653.80 80
12654.86 90
12655.92 100
12656.99 84
12658.05 82
12659.11 72
12660.17 75
12661.24 86
12662.30 100
12663.36 76
12664.43 83
12665.49 80
12666.55 88
12667.62 76
12668.68 61
12669.74 83
12670.81 90
12671.87 84
12672.93 75
12674.00 56
12675.06 68
12676.12 79
12677.19 91
12678.25 83
12679.31 86
12680.38 103
12681.44 85
12682.51 86
12683.57 86
12684.63 86
12685.70 102
12686.76 92
12687.83 72
12688.89 66
12689.95 98
12691.02 105
12692.08 84
12693.15 87
12694.21 76
12695.28 84
12696.34 94
12697.40 103
12698.47 100
12699.53 86
12700.60 96
12701.66 93
12702.73 80
12703.79 91
12704.86 97
12705.92 90
12706.99 71
12708.05 87
12709.12 85
12710.18 102
12711.25 85
12712.31 84
12713.38 82
12714.44 84
12715.51 78
12716.57 75
12717.64 68
12718.70 84
12719.77 71
12720.83 80
12721.90 92
12722.97 75
12724.03 79
12725.10 69
12726.16 78
12727.23 78
12728.29 74
12729.36 75
12730.43 99
12731.49 83
12732.56 78
12733.62 101
12734.69 81
12735.76 95
12736.82 81
12737.89 114
12738.95 71
12740.02 76
12741.09 89
12742.15 79
12743.22 71
12744.29 87
12745.35 93
12746.42 82
12747.49 87
12748.55 63
12749.62 71
12750.69 77
12751.75 75
12752.82 70
12753.89 80
12754.95 70
12756.02 58
12757.09 68
12758.15 82
12759.22 69
12760.29 50
12761.36 77
12762.42 70
12763.49 57
12764.56 69
12765.62 83
12766.69 70
12767.76 82
12768.83 93
12769.89 85
12770.96 69
12772.03 50
12773.10 63
12774.17 72
12775.23 101
12776.30 80
12777.37 55
12778.44 70
12779.50 67
12780.57 68
12781.64 77
12782.71 70
12783.78 81
12784.84 56
12785.91 57
12786.98 69
12788.05 64
12789.12 68
12790.19 70
12791.25 81
12792.32 52
12793.39 55
12794.46 75
12795.53 63
12796.60 68
12797.67 73
12798.73 70
12799.80 75
12800.87 67
12801.94 69
12803.01 57
12804.08 74
12805.15 67
12806.22 51
12807.29 67
12808.36 103
12809.42 81
12810.49 77
12811.56 74
12812.63 80
12813.70 80
12814.77 65
12815.84 73
12816.91 82
12817.98 79
12819.05 77
12820.12 70
12821.19 78
12822.26 71
12823.33 97
12824.40 66
12825.47 76
12826.54 84
12827.61 78
12828.68 62
12829.75 58
12830.82 69
12831.89 81
12832.96 66
12834.03 78
12835.10 66
12836.17 67
12837.24 60
12838.31 52
12839.38 60
12840.45 74
12841.52 69
12842.59 69
12843.66 67
12844.73 51
12845.80 67
12846.87 77
12847.95 71
12849.02 66
12850.09 60
12851.16 69
12852.23 73
12853.30 60
12854.37 69
12855.44 57
12856.51 54
12857.58 81
12858.66 58
12859.73 61
12860.80 57
12861.87 60
12862.94 63
12864.01 73
12865.08 60
12866.16 69
12867.23 57
12868.30 46
12869.37 55
12870.44 53
12871.51 86
12872.59 78
12873.66 70
12874.73 69
12875.80 55
12876.87 43
12877.95 50
12879.02 50
12880.09 63
12881.16 53
12882.23 54
12883.31 70
12884.38 50
12885.45 52
12886.52 49
12887.60 59
12888.67 84
12889.74 61
12890.81 61
12891.89 57
12892.96 55
12894.03 45
12895.11 53
12896.18 70
12897.25 59
12898.32 78
12899.40 51
12900.47 60
12901.54 75
12902.62 53
12903.69 50
12904.76 56
12905.84 75
12906.91 76
12907.98 67
12909.06 81
12910.13 47
12911.20 79
12912.28 72
12913.35 47
12914.42 59
12915.50 51
12916.57 81
12917.64 61
12918.72 57
12919.79 40
12920.87 44
12921.94 50
12923.01 61
12924.09 59
12925.16 57
12926.24 71
12927.31 49
12928.38 53
12929.46 52
12930.53 64
12931.61 70
12932.68 63
12933.76 72
12934.83 68
12935.90 67
12936.98 65
12938.05 59
12939.13 60
12940.20 57
12941.28 53
12942.35 53
12943.43 57
12944.50 68
12945.58 50
12946.65 61
12947.73 61
12948.80 48
12949.88 53
12950.95 43
12952.03 61
12953.10 69
12954.18 68
12955.25 74
12956.33 50
12957.40 71
12958.48 52
12959.55 58
12960.63 63
12961.70 43
12962.78 51
12963.86 41
12964.93 58
12966.01 42
12967.08 53
12968.16 67
12969.24 66
12970.31 50
12971.39 48
12972.46 46
12973.54 48
12974.62 50
12975.69 63
12976.77 46
12977.84 69
12978.92 62
12980.00 74
12981.07 65
12982.15 53
12983.23 52
12984.30 58
12985.38 57
12986.46 58
12987.53 43
12988.61 61
12989.69 70
12990.76 72
12991.84 44
12992.92 52
12993.99 47
12995.07 41
12996.15 51
12997.22 50
12998.30 53
12999.38 50
13000.45 70
13001.53 57
13002.61 60
13003.69 59
13004.76 56
13005.84 54
13006.92 75
13008.00 55
13009.07 46
13010.15 54
13011.23 60
13012.31 57
13013.38 50
13014.46 70
13015.54 76
13016.62 80
13017.70 73
13018.77 74
13019.85 66
13020.93 98
13022.01 58
13023.09 77
13024.16 59
13025.24 67
13026.32 72
13027.40 41
13028.48 49
13029.56 59
13030.63 52
13031.71 61
13032.79 64
13033.87 64
13034.95 53
13036.03 62
13037.11 57
13038.18 52
13039.26 53
13040.34 70
13041.42 68
13042.50 66
13043.58 78
13044.66 54
13045.74 53
13046.82 72
13047.89 76
13048.97 64
13050.05 50
13051.13 73
13052.21 53
13053.29 57
13054.37 60
13055.45 54
13056.53 73
13057.61 62
13058.69 38
13059.77 55
13060.85 81
13061.93 54
13063.01 65
13064.09 61
13065.17 69
13066.25 64
13067.33 48
13068.41 62
13069.49 66
13070.57 60
13071.65 44
13072.73 46
13073.81 52
13074.89 35
13075.97 46
13077.05 48
13078.13 57
13079.21 64
13080.29 65
13081.37 54
13082.45 67
13083.53 63
13084.61 67
13085.69 62
13086.77 62
13087.85 60
13088.94 63
13090.02 53
13091.10 55
13092.18 49
13093.26 48
13094.34 39
13095.42 59
13096.50 61
13097.58 72
13098.66 72
13099.75 44
13100.83 55
13101.91 61
13102.99 61
13104.07 78
13105.15 61
13106.23 64
13107.32 58
13108.40 40
13109.48 51
13110.56 45
13111.64 75
13112.72 66
13113.81 49
13114.89 53
13115.97 44
13117.05 52
13118.13 59
13119.22 62
13120.30 84
13121.38 69
13122.46 62
13123.55 57
13124.63 70
13125.71 70
13126.79 66
13127.88 68
13128.96 64
13130.04 66
13131.12 51
13132.21 47
13133.29 50
13134.37 62
13135.45 52
13136.54 35
13137.62 51
13138.70 53
13139.79 42
13140.87 56
13141.95 67
13143.03 63
13144.12 68
13145.20 44
13146.28 54
13147.37 60
13148.45 45
13149.53 42
13150.62 67
13151.70 52
13152.78 45
13153.87 58
13154.95 43
13156.03 55
13157.12 61
13158.20 67
13159.29 60
13160.37 50
13161.45 58
13162.54 63
13163.62 63
13164.71 58
13165.79 52
13166.87 58
13167.96 63
13169.04 54
13170.13 45
13171.21 33
13172.29 47
13173.38 48
13174.46 65
13175.55 60
13176.63 59
13177.72 66
13178.80 73
13179.89 57
13180.97 67
13182.06 43
13183.14 57
13184.22 65
13185.31 53
13186.39 33
13187.48 55
13188.56 68
13189.65 45
13190.73 53
13191.82 52
13192.90 47
13193.99 48
13195.07 53
13196.16 53
13197.25 50
13198.33 47
13199.42 65
13200.50 55
13201.59 49
13202.67 57
13203.76 52
13204.84 51
13205.93 59
13207.02 54
13208.10 63
13209.19 53
13210.27 77
13211.36 74
13212.44 87
13213.53 60
13214.62 65
13215.70 69
13216.79 59
13217.88 54
13218.96 42
13220.05 62
13221.13 58
13222.22 56
13223.31 59
13224.39 57
13225.48 67
13226.57 82
13227.65 76
13228.74 53
13229.83 44
13230.91 43
13232.00 49
13233.09 47
13234.17 50
13235.26 59
13236.35 71
13237.43 61
13238.52 50
13239.61 52
13240.70 49
13241.78 48
13242.87 41
13243.96 58
13245.04 66
13246.13 71
13247.22 65
13248.31 61
13249.39 64
13250.48 68
13251.57 68
13252.66 70
13253.74 55
13254.83 59
13255.92 68
13257.01 61
13258.10 66
13259.18 48
13260.27 54
13261.36 78
13262.45 63
13263.54 73
13264.62 63
13265.71 78
13266.80 61
13267.89 63
13268.98 53
13270.06 54
13271.15 58
13272.24 60
13273.33 60
13274.42 60
13275.51 53
13276.60 62
13277.68 54
13278.77 57
13279.86 62
13280.95 81
13282.04 68
13283.13 63
13284.22 67
13285.31 45
13286.39 45
13287.48 59
13288.57 68
13289.66 58
13290.75 60
13291.84 66
13292.93 46
13294.02 54
13295.11 54
13296.20 56
13297.29 63
13298.38 61
13299.47 65
13300.56 64
13301.65 69
13302.73 72
13303.82 92
13304.91 73
13306.00 83
13307.09 81
13308.18 60
13309.27 82
13310.36 70
13311.45 75
13312.54 72
13313.63 79
13314.72 75
13315.81 85
13316.90 97
13318.00 74
13319.09 83
13320.18 79
13321.27 76
13322.36 53
13323.45 46
13324.54 65
13325.63 80
13326.72 80
13327.81 62
13328.90 60
13329.99 74
13331.08 62
13332.17 52
13333.26 75
13334.35 105
13335.45 75
13336.54 83
13337.63 70
13338.72 82
13339.81 96
13340.90 67
13341.99 63
13343.08 79
13344.18 71
13345.27 61
13346.36 70
13347.45 76
13348.54 81
13349.63 71
13350.72 84
13351.82 68
13352.91 80
13354.00 87
13355.09 88
13356.18 93
13357.28 108
13358.37 106
13359.46 83
13360.55 77
13361.64 81
13362.74 79
13363.83 74
13364.92 78
13366.01 79
13367.10 103
13368.20 117
13369.29 100
13370.38 91
13371.47 78
13372.57 113
13373.66 98
13374.75 97
13375.84 95
13376.94 88
13378.03 88
13379.12 81
13380.22 77
13381.31 74
13382.40 66
13383.49 69
13384.59 55
13385.68 72
13386.77 81
13387.87 78
13388.96 88
13390.05 87
13391.15 61
13392.24 76
13393.33 79
13394.43 76
13395.52 52
13396.61 71
13397.71 57
13398.80 73
13399.90 70
13400.99 64
13402.08 54
13403.18 49
13404.27 76
13405.36 79
13406.46 72
13407.55 51
13408.65 82
13409.74 94
13410.83 67
13411.93 55
13413.02 63
13414.12 70
13415.21 65
13416.31 76
13417.40 76
13418.49 62
13419.59 67
13420.68 63
13421.78 63
13422.87 91
13423.97 57
13425.06 61
13426.16 73
13427.25 65
13428.35 85
13429.44 76
13430.54 50
13431.63 68
13432.73 64
13433.82 63
13434.92 73
13436.01 60
13437.11 54
13438.20 81
13439.30 75
13440.39 68
13441.49 68
13442.58 75
13443.68 66
13444.77 74
13445.87 70
13446.96 54
13448.06 76
13449.16 77
13450.25 84
13451.35 71
13452.44 66
13453.54 88
13454.64 72
13455.73 83
13456.83 68
13457.92 82
13459.02 73
13460.12 76
13461.21 69
13462.31 70
13463.40 70
13464.50 83
13465.60 83
13466.69 91
13467.79 88
13468.89 87
13469.98 89
13471.08 83
13472.18 76
13473.27 92
13474.37 80
13475.47 90
13476.56 99
13477.66 76
13478.76 85
13479.85 78
13480.95 70
13482.05 84
13483.14 67
13484.24 91
13485.34 99
13486.44 68
13487.53 75
13488.63 79
13489.73 82
13490.83 103
13491.92 95
13493.02 79
13494.12 90
13495.21 110
13496.31 86
13497.41 79
13498.51 85
13499.61 77
13500.70 75
13501.80 75
13502.90 105
13504.00 104
13505.10 80
13506.19 90
13507.29 108
13508.39 113
13509.49 108
13510.59 84
13511.68 107
13512.78 101
13513.88 89
13514.98 110
13516.08 86
13517.18 75
13518.27 85
13519.37 79
13520.47 63
13521.57 75
13522.67 89
13523.77 72
13524.87 74
13525.96 56
13527.06 78
13528.16 85
13529.26 63
13530.36 63
13531.46 53
13532.56 58
13533.66 69
13534.76 76
13535.86 74
13536.96 77
13538.05 89
13539.15 76
13540.25 69
13541.35 75
13542.45 72
13543.55 63
13544.65 74
13545.75 72
13546.85 53
13547.95 64
13549.05 79
13550.15 76
13551.25 52
13552.35 79
13553.45 68
13554.55 55
13555.65 56
13556.75 61
13557.85 64
13558.95 55
13560.05 62
13561.15 75
13562.25 65
13563.35 62
13564.45 80
13565.55 82
13566.65 81
13567.75 69
13568.85 62
13569.95 64
13571.05 70
13572.16 72
13573.26 72
13574.36 82
13575.46 82
13576.56 78
13577.66 60
13578.76 58
13579.86 62
13580.96 73
13582.06 74
13583.16 55
13584.27 79
13585.37 78
13586.47 73
13587.57 58
13588.67 56
13589.77 58
13590.87 77
13591.98 55
13593.08 71
13594.18 65
13595.28 51
13596.38 81
13597.48 99
13598.59 81
13599.69 71
13600.79 76
13601.89 70
13602.99 86
13604.10 87
13605.20 55
13606.30 56
13607.40 76
13608.50 80
13609.61 70
13610.71 65
13611.81 88
13612.91 80
13614.02 59
13615.12 62
13616.22 65
13617.32 76
13618.43 64
13619.53 82
13620.63 64
13621.73 82
13622.84 101
13623.94 80
13625.04 79
13626.14 68
13627.25 69
13628.35 80
13629.45 68
13630.56 60
13631.66 71
13632.76 66
13633.87 76
13634.97 80
13636.07 60
13637.18 91
13638.28 91
13639.38 64
13640.49 64
13641.59 69
13642.69 81
13643.80 86
13644.90 104
13646.00 79
13647.11 63
13648.21 88
13649.32 75
13650.42 86
13651.52 78
13652.63 78
13653.73 69
13654.84 67
13655.94 52
13657.04 66
13658.15 67
13659.25 60
13660.36 58
13661.46 70
13662.57 77
13663.67 68
13664.77 49
13665.88 52
13666.98 74
13668.09 66
13669.19 74
13670.30 64
13671.40 84
13672.51 81
13673.61 75
13674.72 93
13675.82 96
13676.93 74
13678.03 55
13679.14 77
13680.24 86
13681.35 61
13682.45 49
13683.56 60
13684.66 66
13685.77 92
13686.87 94
13687.98 67
13689.08 80
13690.19 96
13691.29 70
13692.40 64
13693.51 72
13694.61 76
13695.72 59
13696.82 83
13697.93 85
13699.03 72
13700.14 65
13701.25 62
13702.35 79
13703.46 86
13704.56 76
13705.67 71
13706.78 74
13707.88 81
13708.99 91
13710.10 74
13711.20 69
13712.31 80
13713.41 68
13714.52 63
13715.63 57
13716.73 92
13717.84 67
13718.95 90
13720.05 73
13721.16 76
13722.27 87
13723.37 70
13724.48 102
13725.59 113
13726.70 99
13727.80 77
13728.91 83
13730.02 133
13731.12 101
13732.23 86
13733.34 89
13734.45 100
13735.55 90
13736.66 96
13737.77 98
13738.87 99
13739.98 101
13741.09 109
13742.20 71
13743.31 89
13744.41 87
13745.52 81
13746.63 90
13747.74 99
13748.84 70
13749.95 116
13751.06 104
13752.17 93
13753.28 108
13754.38 119
13755.49 109
13756.60 95
13757.71 122
13758.82 111
13759.93 96
13761.03 106
13762.14 135
13763.25 129
13764.36 104
13765.47 92
13766.58 94
13767.68 121
13768.79 120
13769.90 117
13771.01 132
13772.12 149
13773.23 158
13774.34 187
13775.45 154
13776.56 185
13777.66 190
13778.77 146
13779.88 135
13780.99 149
13782.10 171
13783.21 134
13784.32 140
13785.43 126
13786.54 140
13787.65 111
13788.76 93
13789.87 120
13790.98 111
13792.09 93
13793.20 76
13794.31 97
13795.42 95
13796.52 84
13797.63 93
13798.74 101
13799.85 82
13800.96 83
13802.07 99
13803.18 86
13804.29 98
13805.40 117
13806.51 115
13807.63 92
13808.74 94
13809.85 107
13810.96 99
13812.07 96
13813.18 94
13814.29 118
13815.40 97
13816.51 95
13817.62 106
13818.73 114
13819.84 100
13820.95 94
13822.06 82
13823.17 71
13824.28 91
13825.40 82
13826.51 71
13827.62 75
13828.73 91
13829.84 94
13830.95 70
13832.06 102
13833.17 72
13834.28 73
13835.40 67
13836.51 78
13837.62 99
13838.73 89
13839.84 83
13840.95 93
13842.06 99
13843.18 93
13844.29 98
13845.40 82
13846.51 89
13847.62 107
13848.74 106
13849.85 85
13850.96 101
13852.07 101
13853.18 120
13854.30 91
13855.41 75
13856.52 90
13857.63 106
13858.74 87
13859.86 93
13860.97 94
13862.08 95
13863.19 95
13864.31 101
13865.42 97
13866.53 102
13867.64 126
13868.76 110
13869.87 108
13870.98 110
13872.10 99
13873.21 120
13874.32 112
13875.43 99
13876.55 121
13877.66 101
13878.77 106
13879.89 106
13881.00 88
13882.11 93
13883.23 96
13884.34 109
13885.45 78
13886.57 82
13887.68 85
13888.79 69
13889.91 89
13891.02 93
13892.13 91
13893.25 90
13894.36 77
13895.48 65
13896.59 91
13897.70 82
13898.82 86
13899.93 80
13901.05 102
13902.16 98
13903.27 109
13904.39 111
13905.50 91
13906.62 93
13907.73 97
13908.85 91
13909.96 81
13911.07 79
13912.19 83
13913.30 84
13914.42 115
13915.53 84
13916.65 101
13917.76 85
13918.88 102
13919.99 76
13921.11 69
13922.22 84
13923.34 90
13924.45 77
13925.57 76
13926.68 95
13927.80 85
13928.91 71
13930.03 86
13931.14 81
13932.26 87
13933.37 86
13934.49 84
13935.60 80
13936.72 85
13937.83 87
13938.95 84
13940.06 82
13941.18 89
13942.30 76
13943.41 93
13944.53 86
13945.64 75
13946.76 68
13947.87 59
13948.99 86
13950.11 87
13951.22 83
13952.34 75
13953.45 79
13954.57 102
13955.69 75
13956.80 79
13957.92 76
13959.04 77
13960.15 69
13961.27 75
13962.39 63
13963.50 55
13964.62 80
13965.73 104
13966.85 75
13967.97 65
13969.08 76
13970.20 86
13971.32 83
13972.44 74
13973.55 68
13974.67 71
13975.79 89
13976.90 77
13978.02 81
13979.14 77
13980.25 68
13981.37 73
13982.49 64
13983.61 73
13984.72 77
13985.84 80
13986.96 82
13988.08 78
13989.19 75
13990.31 64
13991.43 82
13992.55 72
13993.66 81
13994.78 64
13995.90 75
13997.02 77
13998.14 88
13999.25 88
14000.37 79
14001.49 78
14002.61 81
14003.73 74
14004.84 88
14005.96 92
14007.08 93
14008.20 75
14009.32 91
14010.44 89
14011.55 76
14012.67 79
14013.79 64
14014.91 73
14016.03 85
14017.15 66
14018.27 77
14019.38 85
14020.50 78
14021.62 84
14022.74 85
14023.86 92
14024.98 64
14026.10 78
14027.22 93
14028.34 101
14029.46 101
14030.57 93
14031.69 112
14032.81 97
14033.93 79
14035.05 87
14036.17 91
14037.29 89
14038.41 96
14039.53 66
14040.65 67
14041.77 71
14042.89 84
14044.01 83
14045.13 67
14046.25 63
14047.37 76
14048.49 73
14049.61 60
14050.73 64
14051.85 83
14052.97 79
14054.09 64
14055.21 74
14056.33 88
14057.45 70
14058.57 81
14059.69 78
14060.81 74
14061.93 70
14063.05 67
14064.17 63
14065.29 72
14066.41 70
14067.53 90
14068.65 96
14069.78 80
14070.90 67
14072.02 83
14073.14 84
14074.26 67
14075.38 50
14076.50 94
14077.62 85
14078.74 80
14079.86 110
14080.99 82
14082.11 75
14083.23 86
14084.35 97
14085.47 92
14086.59 79
14087.71 65
14088.84 92
14089.96 82
14091.08 72
14092.20 87
14093.32 85
14094.44 103
14095.57 82
14096.69 106
14097.81 122
14098.93 95
14100.05 96
14101.18 70
14102.30 88
14103.42 86
14104.54 104
14105.66 88
14106.79 99
14107.91 107
14109.03 95
14110.15 86
14111.28 65
14112.40 78
14113.52 92
14114.64 104
14115.77 102
14116.89 94
14118.01 88
14119.13 116
14120.26 101
14121.38 71
14122.50 70
14123.63 66
14124.75 91
14125.87 82
14126.99 82
14128.12 86
14129.24 77
14130.36 69
14131.49 83
14132.61 83
14133.73 77
14134.86 63
14135.98 63
14137.10 67
14138.23 62
14139.35 66
14140.47 81
14141.60 70
14142.72 82
14143.85 65
14144.97 62
14146.09 91
14147.22 73
14148.34 76
14149.47 47
14150.59 76
14151.71 97
14152.84 73
14153.96 57
14155.09 58
14156.21 81
14157.33 72
14158.46 80
14159.58 71
14160.71 82
14161.83 78
14162.96 82
14164.08 75
14165.21 67
14166.33 55
14167.45 73
14168.58 70
14169.70 65
14170.83 75
14171.95 84
14173.08 86
14174.20 72
14175.33 82
14176.45 81
14177.58 67
14178.70 75
14179.83 81
14180.95 73
14182.08 74
14183.20 60
14184.33 50
14185.46 70
14186.58 82
14187.71 64
14188.83 84
14189.96 79
14191.08 81
14192.21 85
14193.33 75
14194.46 55
14195.59 63
14196.71 91
14197.84 70
14198.96 74
14200.09 87
14201.22 78
14202.34 69
14203.47 84
14204.59 70
14205.72 58
14206.85 74
14207.97 65
14209.10 59
14210.23 54
14211.35 47
14212.48 56
14213.61 78
14214.73 64
14215.86 70
14216.99 61
14218.11 54
14219.24 78
14220.37 61
14221.49 62
14222.62 63
14223.75 89
14224.87 59
14226.00 75
14227.13 61
14228.25 52
14229.38 71
14230.51 79
14231.64 55
14232.76 83
14233.89 71
14235.02 71
14236.14 59
14237.27 68
14238.40 47
14239.53 63
14240.66 70
14241.78 65
14242.91 71
14244.04 58
14245.17 68
14246.29 56
14247.42 72
14248.55 44
14249.68 70
14250.81 85
14251.93 67
14253.06 66
14254.19 56
14255.32 59
14256.45 52
14257.57 57
14258.70 54
14259.83 66
14260.96 71
14262.09 60
14263.22 61
14264.34 52
14265.47 56
14266.60 53
14267.73 39
14268.86 53
14269.99 57
14271.12 48
14272.25 59
14273.37 59
14274.50 51
14275.63 50
14276.76 51
14277.89 60
14279.02 61
14280.15 68
14281.28 64
14282.41 66
14283.54 69
14284.67 61
14285.80 43
14286.92 55
14288.05 60
14289.18 51
14290.31 57
14291.44 61
14292.57 55
14293.70 52
14294.83 44
14295.96 64
14297.09 49
14298.22 37
14299.35 34
14300.48 39
14301.61 53
14302.74 58
14303.87 68
14305.00 57
14306.13 63
14307.26 41
14308.39 69
14309.52 56
14310.65 60
14311.78 43
14312.91 40
14314.04 48
14315.18 56
14316.31 49
14317.44 52
14318.57 62
14319.70 64
14320.83 62
14321.96 60
14323.09 62
14324.22 54
14325.35 46
14326.48 53
14327.61 45
14328.75 59
14329.88 65
14331.01 71
14332.14 64
14333.27 68
14334.40 68
14335.53 62
14336.66 51
14337.80 63
14338.93 67
14340.06 64
14341.19 63
14342.32 45
14343.45 56
14344.59 45
14345.72 66
14346.85 61
14347.98 44
14349.11 37
14350.24 57
14351.38 66
14352.51 42
14353.64 46
14354.77 52
14355.91 48
14357.04 66
14358.17 57
14359.30 61
14360.43 71
14361.57 55
14362.70 40
14363.83 43
14364.96 68
14366.10 51
14367.23 68
14368.36 58
14369.49 54
14370.63 54
14371.76 39
14372.89 43
14374.03 49
14375.16 35
14376.29 38
14377.42 64
14378.56 58
14379.69 57
14380.82 49
14381.96 51
14383.09 69
14384.22 57
14385.36 50
14386.49 62
14387.62 59
14388.76 63
14389.89 48
14391.02 42
14392.16 59
14393.29 56
14394.43 43
14395.56 64
14396.69 40
14397.83 37
14398.96 37
14400.09 45
14401.23 58
14402.36 70
14403.50 48
14404.63 48
14405.76 43
14406.90 36
14408.03 50
14409.17 37
14410.30 51
14411.44 66
14412.57 51
14413.70 50
14414.84 53
14415.97 57
14417.11 47
14418.24 56
14419.38 52
14420.51 43
14421.65 40
14422.78 36
14423.92 47
14425.05 46
14426.19 51
14427.32 52
14428.46 63
14429.59 54
14430.73 53
14431.86 43
14433.00 55
14434.13 42
14435.27 48
14436.40 32
14437.54 39
14438.67 47
14439.81 65
14440.95 40
14442.08 49
14443.22 48
14444.35 47
14445.49 46
14446.62 28
14447.76 42
14448.90 46
14450.03 63
14451.17 62
14452.30 67
14453.44 41
14454.58 52
14455.71 67
14456.85 58
14457.98 44
14459.12 72
14460.26 50
14461.39 48
14462.53 65
14463.67 40
14464.80 57
14465.94 65
14467.07 63
14468.21 53
14469.35 48
14470.48 54
14471.62 47
14472.76 58
14473.90 40
14475.03 48
14476.17 58
14477.31 49
14478.44 43
14479.58 50
14480.72 63
14481.85 72
14482.99 66
14484.13 52
14485.27 51
14486.40 45
14487.54 43
14488.68 52
14489.82 56
14490.95 65
14492.09 41
14493.23 42
14494.37 60
14495.50 54
14496.64 51
14497.78 47
14498.92 45
14500.05 64
14501.19 59
14502.33 43
14503.47 44
14504.61 49
14505.74 42
14506.88 56
14508.02 66
14509.16 55
14510.30 60
14511.44 39
14512.57 34
14513.71 60
14514.85 66
14515.99 60
14517.13 47
14518.27 48
14519.41 56
14520.54 48
14521.68 54
14522.82 36
14523.96 53
14525.10 51
14526.24 61
14527.38 37
14528.52 38
14529.65 51
14530.79 52
14531.93 56
14533.07 52
14534.21 40
14535.35 54
14536.49 66
14537.63 39
14538.77 44
14539.91 42
14541.05 48
14542.19 63
14543.33 40
14544.47 37
14545.61 45
14546.75 51
14547.89 35
14549.02 44
14550.16 36
14551.30 31
14552.44 67
14553.58 44
14554.72 43
14555.86 47
14557.00 56
14558.14 65
14559.29 63
14560.43 36
14561.57 38
14562.71 55
14563.85 57
14564.99 48
14566.13 51
14567.27 41
14568.41 51
14569.55 68
14570.69 48
14571.83 37
14572.97 75
14574.11 68
14575.25 47
14576.39 54
14577.53 57
14578.68 60
14579.82 61
14580.96 60
14582.10 54
14583.24 55
14584.38 53
14585.52 69
14586.66 57
14587.80 61
14588.95 50
14590.09 43
14591.23 50
14592.37 51
14593.51 53
14594.65 75
14595.79 74
14596.94 54
14598.08 54
14599.22 59
14600.36 70
14601.50 71
14602.65 57
14603.79 54
14604.93 59
14606.07 68
14607.21 56
14608.36 62
14609.50 58
14610.64 53
14611.78 50
14612.92 59
14614.07 67
14615.21 78
14616.35 77
14617.49 75
14618.64 59
14619.78 50
14620.92 54
14622.06 50
14623.21 68
14624.35 53
14625.49 50
14626.64 74
14627.78 86
14628.92 79
14630.06 74
14631.21 70
14632.35 75
14633.49 60
14634.64 76
14635.78 76
14636.92 112
14638.07 94
14639.21 91
14640.35 113
14641.50 94
14642.64 54
14643.78 71
14644.93 83
14646.07 88
14647.21 73
14648.36 57
14649.50 72
14650.65 82
14651.79 72
14652.93 58
14654.08 58
14655.22 53
14656.37 64
14657.51 59
14658.65 69
14659.80 75
14660.94 74
14662.09 52
14663.23 62
14664.37 68
14665.52 64
14666.66 62
14667.81 55
14668.95 59
14670.10 49
14671.24 55
14672.39 60
14673.53 43
14674.68 43
14675.82 48
14676.97 61
14678.11 50
14679.25 52
14680.40 60
14681.54 51
14682.69 75
14683.83 65
14684.98 59
14686.13 44
14687.27 52
14688.42 48
14689.56 49
14690.71 40
14691.85 71
14693.00 52
14694.14 53
14695.29 45
14696.43 53
14697.58 58
14698.72 46
14699.87 43
14701.02 49
14702.16 68
14703.31 67
14704.45 55
14705.60 66
14706.75 65
14707.89 61
14709.04 50
14710.18 63
14711.33 56
14712.48 66
14713.62 56
14714.77 37
14715.92 40
14717.06 46
14718.21 51
14719.35 75
14720.50 65
14721.65 60
14722.79 47
14723.94 37
14725.09 46
14726.23 61
14727.38 38
14728.53 42
14729.67 48
14730.82 58
14731.97 50
14733.12 63
14734.26 66
14735.41 51
14736.56 59
14737.70 49
14738.85 53
14740.00 53
14741.15 43
14742.29 61
14743.44 44
14744.59 52
14745.74 50
14746.88 56
14748.03 57
14749.18 40
14750.33 52
14751.47 45
14752.62 64
14753.77 63
14754.92 64
14756.07 53
14757.21 49
14758.36 49
14759.51 64
14760.66 50
14761.81 51
14762.95 42
14764.10 42
14765.25 47
14766.40 69
14767.55 52
14768.70 50
14769.84 59
14770.99 45
14772.14 57
14773.29 72
14774.44 71
14775.59 73
14776.74 60
14777.88 54
14779.03 49
14780.18 41
14781.33 46
14782.48 54
14783.63 47
14784.78 53
14785.93 47
14787.08 44
14788.22 71
14789.37 58
14790.52 61
14791.67 55
14792.82 51
14793.97 74
14795.12 49
14796.27 62
14797.42 78
14798.57 61
14799.72 57
14800.87 63
14802.02 51
14803.17 52
14804.32 73
14805.47 54
14806.62 58
14807.77 58
14808.92 68
14810.07 47
14811.22 59
14812.37 49
14813.52 59
14814.67 42
14815.82 56
14816.97 62
14818.12 59
14819.27 55
14820.42 61
14821.57 53
14822.72 54
14823.87 51
14825.02 51
14826.17 72
14827.32 61
14828.47 48
14829.62 55
14830.78 53
14831.93 47
14833.08 59
14834.23 37
14835.38 55
14836.53 51
14837.68 57
14838.83 49
14839.98 67
14841.13 56
14842.29 50
14843.44 64
14844.59 62
14845.74 46
14846.89 47
14848.04 47
14849.19 48
14850.35 47
14851.50 44
14852.65 38
14853.80 34
14854.95 47
14856.10 39
14857.26 43
14858.41 37
14859.56 39
14860.71 38
14861.86 28
14863.02 43
14864.17 51
14865.32 58
14866.47 39
14867.63 41
14868.78 61
14869.93 56
14871.08 37
14872.23 47
14873.39 40
14874.54 43
14875.69 55
14876.84 39
14878.00 37
14879.15 34
14880.30 21
14881.46 30
14882.61 45
14883.76 50
14884.91 37
14886.07 42
14887.22 66
14888.37 45
14889.53 42
14890.68 29
14891.83 45
14892.99 61
14894.14 51
14895.29 41
14896.45 38
14897.60 42
14898.75 42
14899.91 38
14901.06 38
14902.21 42
14903.37 43
14904.52 51
14905.67 35
14906.83 27
14907.98 46
14909.14 33
14910.29 46
14911.44 48
14912.60 61
14913.75 44
14914.91 41
14916.06 52
14917.21 49
14918.37 47
14919.52 43
14920.68 42
14921.83 38
14922.99 37
14924.14 53
14925.30 36
14926.45 34
14927.60 45
14928.76 52
14929.91 40
14931.07 44
14932.22 47
14933.38 39
14934.53 40
14935.69 34
14936.84 45
14938.00 55
14939.15 57
14940.31 42
14941.46 46
14942.62 42
14943.77 41
14944.93 40
14946.08 27
14947.24 34
14948.39 38
14949.55 36
14950.71 45
14951.86 45
14953.02 36
14954.17 67
14955.33 44
14956.48 51
14957.64 64
14958.80 42
14959.95 57
14961.11 34
14962.26 41
14963.42 58
14964.57 50
14965.73 48
14966.89 66
14968.04 51
14969.20 43
14970.36 57
14971.51 40
14972.67 69
14973.82 42
14974.98 41
14976.14 32
14977.29 35
14978.45 51
14979.61 25
14980.76 34
14981.92 20
14983.08 55
14984.23 46
14985.39 38
14986.55 31
14987.70 45
14988.86 46
14990.02 39
14991.18 27
14992.33 31
14993.49 34
14994.65 46
14995.80 41
14996.96 36
14998.12 44
14999.28 41
15000.43 32
15001.59 41
15002.75 41
15003.91 41
15005.06 41
15006.22 34
15007.38 32
15008.54 39
15009.69 43
15010.85 46
15012.01 35
15013.17 52
15014.33 36
15015.48 35
15016.64 46
15017.80 38
15018.96 46
15020.12 36
15021.27 49
15022.43 49
15023.59 33
15024.75 30
15025.91 42
15027.07 36
15028.23 36
15029.38 38
15030.54 37
15031.70 27
15032.86 35
15034.02 47
15035.18 30
15036.34 28
15037.49 34
15038.65 43
15039.81 31
15040.97 32
15042.13 36
15043.29 30
15044.45 37
15045.61 31
15046.77 25
15047.93 30
15049.09 46
15050.24 38
15051.40 48
15052.56 21
15053.72 23
15054.88 34
15056.04 32
15057.20 25
15058.36 24
15059.52 46
15060.68 46
15061.84 41
15063.00 41
15064.16 23
15065.32 30
15066.48 47
15067.64 37
15068.80 32
15069.96 28
15071.12 27
15072.28 37
15073.44 23
15074.60 37
15075.76 41
15076.92 41
15078.08 55
15079.24 43
15080.40 27
15081.56 41
15082.72 36
15083.89 28
15085.05 39
15086.21 39
15087.37 46
15088.53 29
15089.69 45
15090.85 32
15092.01 29
15093.17 26
15094.33 35
15095.49 24
15096.66 23
15097.82 33
15098.98 32
15100.14 16
15101.30 32
15102.46 40
15103.62 31
15104.78 30
15105.95 25
15107.11 48
15108.27 33
15109.43 48
15110.59 50
15111.75 30
15112.92 44
15114.08 31
15115.24 32
15116.40 30
15117.56 27
15118.73 34
15119.89 29
15121.05 36
15122.21 33
15123.37 26
15124.54 22
15125.70 33
15126.86 43
15128.02 27
15129.19 37
15130.35 22
15131.51 22
15132.67 34
15133.84 37
15135.00 33
15136.16 28
15137.32 34
15138.49 27
15139.65 60
15140.81 36
15141.97 34
15143.14 29
15144.30 39
15145.46 30
15146.63 28
15147.79 40
15148.95 32
15150.12 36
15151.28 20
15152.44 23
15153.61 44
15154.77 37
15155.93 26
15157.10 44
15158.26 43
15159.42 31
15160.59 27
15161.75 39
15162.91 30
15164.08 32
15165.24 37
15166.41 35
15167.57 53
15168.73 55
15169.90 31
15171.06 20
15172.23 32
15173.39 39
15174.55 32
15175.72 41
15176.88 39
15178.05 29
15179.21 37
15180.38 37
15181.54 29
15182.70 34
15183.87 26
15185.03 30
15186.20 67
15187.36 35
15188.53 74
15189.69 60
15190.86 27
15192.02 33
15193.19 57
15194.35 39
15195.52 32
15196.68 39
15197.85 44
15199.01 36
15200.18 41
15201.34 37
15202.51 34
15203.67 33
15204.84 51
15206.00 51
15207.17 41
15208.33 37
15209.50 42
15210.66 30
15211.83 40
15213.00 43
15214.16 33
15215.33 45
15216.49 37
15217.66 45
15218.82 36
15219.99 48
15221.16 49
15222.32 42
15223.49 38
15224.65 40
15225.82 35
15226.99 43
15228.15 48
15229.32 48
15230.49 49
15231.65 49
15232.82 35
15233.98 46
15235.15 62
15236.32 48
15237.48 39
15238.65 42
15239.82 44
15240.98 66
15242.15 29
15243.32 66
15244.48 67
15245.65 64
15246.82 47
15247.98 35
15249.15 43
15250.32 42
15251.49 35
15252.65 34
15253.82 56
15254.99 36
15256.16 27
15257.32 27
15258.49 25
15259.66 33
15260.82 29
15261.99 49
15263.16 36
15264.33 28
15265.49 23
15266.66 34
15267.83 39
15269.00 29
15270.17 42
15271.33 50
15272.50 46
15273.67 40
15274.84 32
15276.01 31
15277.17 32
15278.34 33
15279.51 25
15280.68 33
15281.85 33
15283.01 21
15284.18 45
15285.35 35
15286.52 30
15287.69 40
15288.86 41
15290.03 47
15291.19 26
15292.36 20
15293.53 31
15294.70 33
15295.87 30
15297.04 29
15298.21 33
15299.38 43
15300.54 26
15301.71 37
15302.88 39
15304.05 31
15305.22 39
15306.39 38
15307.56 45
15308.73 53
15309.90 40
15311.07 27
15312.24 54
15313.41 32
15314.58 16
15315.75 25
15316.92 25
15318.09 30
15319.25 22
15320.42 30
15321.59 31
15322.76 30
15323.93 35
15325.10 35
15326.27 40
15327.44 27
15328.61 35
15329.78 33
15330.95 44
15332.12 43
15333.29 52
15334.46 30
15335.64 35
15336.81 24
15337.98 35
15339.15 50
15340.32 48
15341.49 40
15342.66 50
15343.83 43
15345.00 32
15346.17 56
15347.34 56
15348.51 39
15349.68 53
15350.85 38
15352.02 49
15353.20 37
15354.37 22
15355.54 37
15356.71 37
15357.88 30
15359.05 40
15360.22 36
15361.39 36
15362.57 38
15363.74 28
15364.91 29
15366.08 38
15367.25 40
15368.42 50
15369.59 40
15370.77 38
15371.94 41
15373.11 44
15374.28 28
15375.45 31
15376.63 28
15377.80 30
15378.97 41
15380.14 28
15381.31 22
15382.49 37
15383.66 42
15384.83 46
15386.00 36
15387.17 45
15388.35 45
15389.52 43
15390.69 39
15391.86 34
15393.04 39
15394.21 47
15395.38 39
15396.55 38
15397.73 27
15398.90 46
15400.07 46
15401.25 56
15402.42 41
15403.59 27
15404.76 40
15405.94 41
15407.11 47
15408.28 30
15409.46 29
15410.63 37
15411.80 26
15412.98 31
15414.15 37
15415.32 40
15416.50 41
15417.67 32
15418.84 24
15420.02 44
15421.19 38
15422.36 34
15423.54 25
15424.71 22
15425.89 33
15427.06 35
15428.23 29
15429.41 37
15430.58 29
15431.76 30
15432.93 12
15434.10 39
15435.28 32
15436.45 35
15437.63 37
15438.80 26
15439.97 40
15441.15 41
15442.32 52
15443.50 47
15444.67 55
15445.85 45
15447.02 30
15448.20 34
15449.37 35
15450.55 35
15451.72 38
15452.89 50
15454.07 32
15455.24 30
15456.42 46
15457.59 35
15458.77 29
15459.94 32
15461.12 51
15462.30 46
15463.47 31
15464.65 31
15465.82 43
15467.00 26
15468.17 22
15469.35 29
15470.52 35
15471.70 34
15472.87 30
15474.05 39
15475.22 29
15476.40 28
15477.58 31
15478.75 24
15479.93 32
15481.10 37
15482.28 36
15483.46 45
15484.63 32
15485.81 30
15486.98 38
15488.16 33
15489.34 31
15490.51 39
15491.69 29
15492.87 37
15494.04 23
15495.22 29
15496.39 33
15497.57 40
15498.75 49
15499.92 30
15501.10 31
15502.28 39
15503.45 27
15504.63 35
15505.81 40
15506.98 32
15508.16 39
15509.34 44
15510.52 35
15511.69 34
15512.87 22
15514.05 36
15515.22 44
15516.40 30
15517.58 31
15518.76 63
15519.93 71
15521.11 35
15522.29 35
15523.47 32
15524.64 38
15525.82 34
15527.00 49
15528.18 39
15529.35 34
15530.53 34
15531.71 37
15532.89 21
15534.07 32
15535.24 35
15536.42 39
15537.60 36
15538.78 31
15539.96 37
15541.13 31
15542.31 40
15543.49 44
15544.67 44
15545.85 38
15547.03 38
15548.20 35
15549.38 44
15550.56 52
15551.74 55
15552.92 51
15554.10 36
15555.28 49
15556.45 39
15557.63 37
15558.81 49
15559.99 43
15561.17 34
15562.35 35
15563.53 21
15564.71 18
15565.89 44
15567.07 46
15568.24 35
15569.42 33
15570.60 32
15571.78 27
15572.96 40
15574.14 37
15575.32 30
15576.50 34
15577.68 38
15578.86 36
15580.04 35
15581.22 31
15582.40 36
15583.58 28
15584.76 24
15585.94 38
15587.12 30
15588.30 40
15589.48 30
15590.66 40
15591.84 40
15593.02 57
15594.20 51
15595.38 34
15596.56 49
15597.74 51
15598.92 58
15600.10 39
15601.28 40
15602.46 38
15603.64 55
15604.82 36
15606.00 36
15607.18 36
15608.36 44
15609.55 45
15610.73 45
15611.91 30
15613.09 34
15614.27 38
15615.45 49
15616.63 40
15617.81 38
15618.99 41
15620.17 29
15621.36 64
15622.54 46
15623.72 38
15624.90 42
15626.08 43
15627.26 55
15628.44 62
15629.63 57
15630.81 48
15631.99 38
15633.17 33
15634.35 35
15635.53 53
15636.72 53
15637.90 43
15639.08 46
15640.26 53
15641.44 51
15642.63 45
15643.81 39
15644.99 50
15646.17 33
15647.35 34
15648.54 37
15649.72 53
15650.90 41
15652.08 42
15653.27 45
15654.45 57
15655.63 72
15656.81 56
15658.00 59
15659.18 73
15660.36 56
15661.54 60
15662.73 46
15663.91 62
15665.09 49
15666.28 76
15667.46 73
15668.64 65
15669.82 54
15671.01 57
15672.19 58
15673.37 61
15674.56 72
15675.74 47
15676.92 56
15678.11 59
15679.29 47
15680.47 46
15681.66 68
15682.84 53
15684.03 42
15685.21 57
15686.39 57
15687.58 64
15688.76 48
15689.94 54
15691.13 62
15692.31 46
15693.50 47
15694.68 60
15695.86 51
15697.05 35
15698.23 38
15699.42 49
15700.60 48
15701.78 44
15702.97 43
15704.15 28
15705.34 31
15706.52 46
15707.71 56
15708.89 40
15710.08 50
15711.26 76
15712.45 57
15713.63 56
15714.81 54
15716.00 48
15717.18 52
15718.37 42
15719.55 44
15720.74 48
15721.92 40
15723.11 51
15724.29 71
15725.48 53
15726.66 59
15727.85 58
15729.04 45
15730.22 76
15731.41 71
15732.59 51
15733.78 50
15734.96 63
15736.15 56
15737.33 44
15738.52 47
15739.71 45
15740.89 54
15742.08 57
15743.26 51
15744.45 62
15745.63 63
15746.82 56
15748.01 73
15749.19 78
15750.38 50
15751.56 58
15752.75 51
15753.94 45
15755.12 62
15756.31 66
15757.50 61
15758.68 41
15759.87 53
15761.06 59
15762.24 61
15763.43 51
15764.62 45
15765.80 59
15766.99 75
15768.18 78
15769.36 61
15770.55 75
15771.74 52
15772.92 49
15774.11 61
15775.30 50
15776.48 58
15777.67 40
15778.86 53
15780.05 52
15781.23 45
15782.42 34
15783.61 40
15784.80 60
15785.98 66
15787.17 72
15788.36 62
15789.55 46
15790.73 71
15791.92 43
15793.11 50
15794.30 49
15795.48 38
15796.67 47
15797.86 54
15799.05 39
15800.24 40
15801.42 44
15802.61 50
15803.80 60
15804.99 45
15806.18 58
15807.37 53
15808.55 55
15809.74 48
15810.93 42
15812.12 52
15813.31 35
15814.50 44
15815.68 43
15816.87 60
15818.06 42
15819.25 32
15820.44 45
15821.63 41
15822.82 47
15824.01 50
15825.19 43
15826.38 44
15827.57 50
15828.76 36
15829.95 41
15831.14 50
15832.33 48
15833.52 37
15834.71 42
15835.90 36
15837.09 46
15838.28 33
15839.47 43
15840.66 37
15841.84 36
15843.03 31
15844.22 36
15845.41 36
15846.60 34
15847.79 32
15848.98 25
15850.17 23
15851.36 34
15852.55 30
15853.74 33
15854.93 43
15856.12 55
15857.31 46
15858.50 40
15859.69 45
15860.88 35
15862.07 36
15863.26 34
15864.46 47
15865.65 38
15866.84 50
15868.03 42
15869.22 38
15870.41 47
15871.60 50
15872.79 53
15873.98 35
15875.17 54
15876.36 42
15877.55 47
15878.74 31
15879.94 43
15881.13 34
15882.32 34
15883.51 42
15884.70 43
15885.89 49
15887.08 47
15888.27 34
15889.46 47
15890.66 37
15891.85 42
15893.04 33
15894.23 47
15895.42 48
15896.61 41
15897.81 43
15899.00 53
15900.19 52
15901.38 61
15902.57 48
15903.76 37
15904.96 29
15906.15 52
15907.34 63
15908.53 59
15909.72 47
15910.92 34
15912.11 38
15913.30 46
15914.49 42
15915.69 64
15916.88 44
15918.07 35
15919.26 43
15920.46 50
15921.65 32
15922.84 39
15924.03 44
15925.23 46
15926.42 51
15927.61 37
15928.81 39
15930.00 45
15931.19 41
15932.38 31
15933.58 39
15934.77 43
15935.96 51
15937.16 41
15938.35 38
15939.54 45
15940.74 18
15941.93 34
15943.12 56
15944.32 53
15945.51 37
15946.70 38
15947.90 31
15949.09 42
15950.28 43
15951.48 37
15952.67 40
15953.87 36
15955.06 37
15956.25 27
15957.45 45
15958.64 43
15959.84 33
15961.03 31
15962.22 33
15963.42 33
15964.61 39
15965.81 21
15967.00 33
15968.19 20
15969.39 49
15970.58 31
15971.78 33
15972.97 26
15974.17 38
15975.36 41
15976.56 26
15977.75 42
15978.95 40
15980.14 45
15981.34 27
15982.53 25
15983.72 28
15984.92 39
15986.11 30
15987.31 47
15988.50 41
15989.70 42
15990.90 32
15992.09 35
15993.29 53
15994.48 23
15995.68 40
15996.87 40
15998.07 28
15999.26 35
16000.46 29
16001.65 41
16002.85 30
16004.05 33
16005.24 38
16006.44 37
16007.63 37
16008.83 39
16010.02 36
16011.22 39
16012.42 30
16013.61 31
16014.81 31
16016.00 30
16017.20 59
16018.40 48
16019.59 37
16020.79 18
16021.99 23
16023.18 35
16024.38 33
16025.58 23
16026.77 27
16027.97 41
16029.16 28
16030.36 46
16031.56 26
16032.76 40
16033.95 29
16035.15 32
16036.35 37
16037.54 35
16038.74 28
16039.94 50
16041.13 27
16042.33 28
16043.53 41
16044.73 33
16045.92 33
16047.12 36
16048.32 22
16049.51 15
16050.71 37
16051.91 36
16053.11 35
16054.30 33
16055.50 25
16056.70 28
16057.90 23
16059.10 35
16060.29 28
16061.49 25
16062.69 30
16063.89 27
16065.08 29
16066.28 36
16067.48 32
16068.68 25
16069.88 22
16071.07 41
16072.27 36
16073.47 31
16074.67 20
16075.87 43
16077.07 34
16078.26 29
16079.46 46
16080.66 36
16081.86 41
16083.06 34
16084.26 38
16085.46 29
16086.66 44
16087.85 35
16089.05 34
16090.25 30
16091.45 24
16092.65 24
16093.85 14
16095.05 28
16096.25 31
16097.45 31
16098.65 17
16099.84 16
16101.04 38
16102.24 24
16103.44 25
16104.64 45
16105.84 45
16107.04 24
16108.24 31
16109.44 31
16110.64 22
16111.84 23
16113.04 30
16114.24 28
16115.44 28
16116.64 25
16117.84 18
16119.04 20
16120.24 22
16121.44 19
16122.64 16
16123.84 34
16125.04 34
16126.24 35
16127.44 23
16128.64 22
16129.84 20
16131.04 27
16132.24 22
16133.44 29
16134.64 38
16135.84 40
16137.04 31
16138.25 26
16139.45 27
16140.65 23
16141.85 28
16143.05 26
16144.25 15
16145.45 17
16146.65 27
16147.85 47
16149.05 35
16150.25 24
16151.46 16
16152.66 23
16153.86 20
16155.06 26
16156.26 24
16157.46 34
16158.66 31
16159.87 27
16161.07 39
16162.27 33
16163.47 23
16164.67 18
16165.87 25
16167.08 29
16168.28 24
16169.48 27
16170.68 30
16171.88 36
16173.09 36
16174.29 22
16175.49 26
16176.69 18
16177.89 24
16179.10 21
16180.30 45
16181.50 28
16182.70 36
16183.91 29
16185.11 35
16186.31 29
16187.51 26
16188.72 31
16189.92 24
16191.12 19
16192.32 34
16193.53 31
16194.73 35
16195.93 24
16197.13 27
16198.34 38
16199.54 30
16200.74 26
16201.95 22
16203.15 34
16204.35 26
16205.56 36
16206.76 16
16207.96 37
16209.17 37
16210.37 29
16211.57 30
16212.78 28
16213.98 26
16215.18 17
16216.39 21
16217.59 23
16218.79 25
16220.00 21
16221.20 28
16222.41 24
16223.61 28
16224.81 37
16226.02 22
16227.22 28
16228.43 30
16229.63 25
16230.83 34
16232.04 32
16233.24 43
16234.45 19
16235.65 24
16236.86 24
16238.06 33
16239.26 42
16240.47 37
16241.67 32
16242.88 23
16244.08 26
16245.29 27
16246.49 20
16247.70 34
16248.90 39
16250.11 33
16251.31 29
16252.52 20
16253.72 33
16254.93 27
16256.13 39
16257.34 39
16258.54 44
16259.75 68
16260.95 28
16262.16 22
16263.36 29
16264.57 36
16265.77 14
16266.98 24
16268.19 28
16269.39 22
16270.60 26
16271.80 21
16273.01 42
16274.21 48
16275.42 36
16276.63 31
16277.83 24
16279.04 34
16280.24 23
16281.45 33
16282.66 46
16283.86 44
16285.07 32
16286.27 28
16287.48 42
16288.69 33
16289.89 39
16291.10 28
16292.31 25
16293.51 29
16294.72 35
16295.93 41
16297.13 37
16298.34 35
16299.55 33
16300.75 33
16301.96 31
16303.17 35
16304.37 27
16305.58 20
16306.79 24
16307.99 32
16309.20 20
16310.41 18
16311.62 36
16312.82 32
16314.03 22
16315.24 44
16316.44 35
16317.65 28
16318.86 38
16320.07 26
16321.27 34
16322.48 24
16323.69 34
16324.90 32
16326.10 27
16327.31 34
16328.52 36
16329.73 33
16330.94 49
16332.14 40
16333.35 33
16334.56 19
16335.77 29
16336.98 31
16338.18 22
16339.39 32
16340.60 21
16341.81 31
16343.02 32
16344.23 44
16345.43 29
16346.64 25
16347.85 25
16349.06 27
16350.27 34
16351.48 30
16352.69 46
16353.89 30
16355.10 25
16356.31 24
16357.52 32
16358.73 33
16359.94 27
16361.15 25
16362.36 21
16363.57 17
16364.77 28
16365.98 27
16367.19 51
16368.40 37
16369.61 26
16370.82 35
16372.03 25
16373.24 19
16374.45 32
16375.66 24
16376.87 25
16378.08 39
16379.29 22
16380.50 24
16381.71 34
16382.92 14
16384.13 18
16385.34 23
16386.55 31
16387.76 40
16388.97 49
16390.18 16
16391.39 31
16392.60 27
16393.81 32
16395.02 23
16396.23 26
16397.44 26
16398.65 20
16399.86 28
16401.07 34
16402.28 24
16403.49 25
16404.70 19
16405.91 23
16407.12 20
16408.33 30
16409.54 25
16410.76 33
16411.97 55
16413.18 14
16414.39 17
16415.60 21
16416.81 24
16418.02 36
16419.23 28
16420.44 25
16421.66 37
16422.87 27
16424.08 30
16425.29 14
16426.50 22
16427.71 24
16428.92 23
16430.14 33
16431.35 25
16432.56 21
16433.77 24
16434.98 19
16436.19 27
16437.41 26
16438.62 36
16439.83 25
16441.04 29
16442.25 20
16443.47 26
16444.68 33
16445.89 23
16447.10 13
16448.31 31
16449.53 25
16450.74 38
16451.95 36
16453.16 32
16454.38 28
16455.59 29
16456.80 37
16458.01 18
16459.23 14
16460.44 15
16461.65 22
16462.86 28
16464.08 38
16465.29 28
16466.50 30
16467.72 30
16468.93 19
16470.14 38
16471.35 27
16472.57 28
16473.78 19
16474.99 40
16476.21 29
16477.42 25
16478.63 21
16479.85 31
16481.06 27
16482.27 23
16483.49 26
16484.70 40
16485.92 20
16487.13 31
16488.34 20
16489.56 39
16490.77 31
16491.98 16
16493.20 23
16494.41 32
16495.63 23
16496.84 30
16498.05 28
16499.27 25
16500.48 26
16501.70 30
16502.91 29
16504.13 20
16505.34 30
16506.55 26
16507.77 30
16508.98 25
16510.20 24
16511.41 35
16512.63 26
16513.84 38
16515.06 33
16516.27 28
16517.49 38
16518.70 27
16519.92 32
16521.13 27
16522.35 19
16523.56 27
16524.78 25
16525.99 33
16527.21 33
16528.42 36
16529.64 31
16530.85 39
16532.07 37
16533.28 32
16534.50 22
16535.71 28
16536.93 34
16538.14 32
16539.36 25
16540.58 19
16541.79 23
16543.01 17
16544.22 34
16545.44 30
16546.65 42
16547.87 35
16549.09 29
16550.30 27
16551.52 24
16552.73 36
16553.95 31
16555.17 23
16556.38 35
16557.60 44
16558.82 22
16560.03 32
16561.25 26
16562.46 36
16563.68 33
16564.90 30
16566.11 34
16567.33 35
16568.55 45
16569.76 27
16570.98 40
16572.20 30
16573.41 30
16574.63 35
16575.85 30
16577.07 27
16578.28 50
16579.50 39
16580.72 29
16581.93 31
16583.15 32
16584.37 40
16585.59 36
16586.80 24
16588.02 31
16589.24 41
16590.46 42
16591.67 35
16592.89 20
16594.11 33
16595.33 36
16596.54 31
16597.76 28
16598.98 29
16600.20 31
16601.41 27
16602.63 21
16603.85 22
16605.07 28
16606.29 46
16607.50 29
16608.72 37
16609.94 19
16611.16 20
16612.38 29
16613.60 38
16614.81 36
16616.03 21
16617.25 32
16618.47 23
16619.69 27
16620.91 35
16622.13 32
16623.34 29
16624.56 26
16625.78 24
16627.00 24
16628.22 33
16629.44 24
16630.66 36
16631.88 22
16633.10 25
16634.31 38
16635.53 35
16636.75 25
16637.97 29
16639.19 29
16640.41 36
16641.63 32
16642.85 35
16644.07 45
16645.29 30
16646.51 39
16647.73 28
16648.95 28
16650.17 40
16651.39 51
16652.61 30
16653.83 29
16655.05 32
16656.27 19
16657.49 25
16658.71 23
16659.93 25
16661.15 27
16662.37 46
16663.59 35
16664.81 37
16666.03 27
16667.25 23
16668.47 18
16669.69 26
16670.91 35
16672.13 36
16673.35 30
16674.57 40
16675.79 25
16677.01 23
16678.23 20
16679.45 23
16680.67 53
16681.89 26
16683.12 14
16684.34 22
16685.56 27
16686.78 35
16688.00 25
16689.22 29
16690.44 41
16691.66 40
16692.88 39
16694.11 29
16695.33 18
16696.55 31
16697.77 23
16698.99 26
16700.21 27
16701.43 22
16702.66 23
16703.88 32
16705.10 29
16706.32 31
16707.54 25
16708.77 35
16709.99 31
16711.21 23
16712.43 17
16713.65 23
16714.87 16
16716.10 30
16717.32 29
16718.54 20
16719.76 27
16720.99 29
16722.21 44
16723.43 30
16724.65 35
16725.88 30
16727.10 31
16728.32 28
16729.54 27
16730.77 25
16731.99 18
16733.21 37
16734.43 23
16735.66 27
16736.88 22
16738.10 17
16739.33 32
16740.55 22
16741.77 18
16742.99 26
16744.22 30
16745.44 42
16746.66 43
16747.89 36
16749.11 16
16750.33 16
16751.56 20
16752.78 28
16754.00 28
16755.23 21
16756.45 25
16757.68 25
16758.90 40
16760.12 19
16761.35 17
16762.57 29
16763.79 26
16765.02 16
16766.24 20
16767.47 24
16768.69 34
16769.91 34
16771.14 35
16772.36 22
16773.59 22
16774.81 23
16776.04 22
16777.26 38
16778.48 23
16779.71 26
16780.93 16
16782.16 33
16783.38 23
16784.61 46
16785.83 21
16787.06 32
16788.28 26
16789.51 43
16790.73 31
16791.96 17
16793.18 14
16794.41 11
16795.63 27
16796.86 23
16798.08 17
16799.31 26
16800.53 34
16801.76 18
16802.98 31
16804.21 32
16805.43 44
16806.66 36
16807.88 32
16809.11 37
16810.33 18
16811.56 17
16812.79 20
16814.01 42
16815.24 26
16816.46 25
16817.69 31
16818.91 30
16820.14 31
16821.37 25
16822.59 38
16823.82 32
16825.04 22
16826.27 26
16827.50 18
16828.72 25
16829.95 22
16831.18 38
16832.40 31
16833.63 21
16834.86 28
16836.08 29
16837.31 34
16838.53 31
16839.76 42
16840.99 37
16842.21 28
16843.44 32
16844.67 27
16845.90 32
16847.12 33
16848.35 36
16849.58 28
16850.80 37
16852.03 31
16853.26 28
16854.48 29
16855.71 37
16856.94 26
16858.17 26
16859.39 32
16860.62 36
16861.85 30
16863.08 45
16864.30 37
16865.53 22
16866.76 30
16867.99 32
16869.21 34
16870.44 34
16871.67 27
16872.90 21
16874.13 28
16875.35 21
16876.58 40
16877.81 43
16879.04 33
16880.27 41
16881.49 49
16882.72 29
16883.95 51
16885.18 53
16886.41 47
16887.64 33
16888.86 31
16890.09 48
16891.32 39
16892.55 42
16893.78 33
16895.01 35
16896.24 50
16897.46 47
16898.69 38
16899.92 36
16901.15 38
16902.38 57
16903.61 35
16904.84 34
16906.07 38
16907.30 30
16908.53 38
16909.75 19
16910.98 26
16912.21 20
16913.44 47
16914.67 49
16915.90 41
16917.13 41
16918.36 29
16919.59 25
16920.82 22
16922.05 23
16923.28 28
16924.51 37
16925.74 39
16926.97 31
16928.20 33
16929.43 30
16930.66 30
16931.89 23
16933.12 27
16934.35 24
16935.58 40
16936.81 36
16938.04 50
16939.27 22
16940.50 22
16941.73 35
16942.96 29
16944.19 31
16945.42 28
16946.65 33
16947.88 28
16949.11 21
16950.34 24
16951.57 33
16952.80 39
16954.04 39
16955.27 24
16956.50 32
16957.73 29
16958.96 16
16960.19 24
16961.42 28
16962.65 50
16963.88 34
16965.11 25
16966.35 22
16967.58 27
16968.81 28
16970.04 35
16971.27 34
16972.50 23
16973.73 27
16974.97 30
16976.20 25
16977.43 22
16978.66 33
16979.89 32
16981.12 29
16982.36 35
16983.59 42
16984.82 36
16986.05 28
16987.28 41
16988.52 23
16989.75 36
16990.98 36
16992.21 37
16993.45 30
16994.68 49
16995.91 35
16997.14 46
16998.37 37
16999.61 28
17000.84 24
17002.07 34
17003.31 23
17004.54 16
17005.77 22
17007.00 19
17008.24 26
17009.47 23
17010.70 23
17011.93 24
17013.17 36
17014.40 28
17015.63 25
17016.87 33
17018.10 35
17019.33 33
17020.57 26
17021.80 37
17023.03 26
17024.27 42
17025.50 34
17026.73 29
17027.97 36
17029.20 37
17030.43 25
17031.67 31
17032.90 26
17034.14 24
17035.37 26
17036.60 26
17037.84 14
17039.07 16
17040.30 20
17041.54 31
17042.77 38
17044.01 34
17045.24 22
17046.47 21
17047.71 26
17048.94 23
17050.18 31
17051.41 26
17052.65 26
17053.88 22
17055.12 18
17056.35 12
17057.58 28
17058.82 17
17060.05 29
17061.29 31
17062.52 16
17063.76 24
17064.99 27
17066.23 29
17067.46 23
17068.70 33
17069.93 47
17071.17 33
17072.40 29
17073.64 29
17074.87 25
17076.11 21
17077.34 25
17078.58 28
17079.81 21
17081.05 24
17082.29 15
17083.52 18
17084.76 32
17085.99 25
17087.23 19
17088.46 24
17089.70 18
17090.94 38
17092.17 24
17093.41 24
17094.64 32
17095.88 26
17097.12 37
17098.35 28
17099.59 23
17100.82 18
17102.06 25
17103.30 24
17104.53 21
17105.77 14
17107.00 19
17108.24 30
17109.48 32
17110.71 25
17111.95 19
17113.19 30
17114.42 18
17115.66 16
17116.90 18
17118.13 32
17119.37 28
17120.61 19
17121.85 22
17123.08 16
17124.32 20
17125.56 25
17126.79 24
17128.03 13
17129.27 19
17130.50 21
17131.74 26
17132.98 17
17134.22 21
17135.45 28
17136.69 19
17137.93 20
17139.17 15
17140.40 31
17141.64 28
17142.88 25
17144.12 27
17145.36 21
17146.59 30
17147.83 32
17149.07 18
17150.31 23
17151.54 19
17152.78 20
17154.02 19
17155.26 17
17156.50 20
17157.74 19
17158.97 17
17160.21 36
17161.45 23
17162.69 12
17163.93 14
17165.17 26
17166.40 24
17167.64 19
17168.88 31
17170.12 19
17171.36 20
17172.60 21
17173.84 22
17175.08 23
17176.31 18
17177.55 20
17178.79 19
17180.03 24
17181.27 29
17182.51 37
17183.75 23
17184.99 12
17186.23 18
17187.47 42
17188.71 22
17189.94 26
17191.18 19
17192.42 17
17193.66 28
17194.90 19
17196.14 28
17197.38 23
17198.62 24
17199.86 21
17201.10 17
17202.34 27
17203.58 21
17204.82 10
17206.06 25
17207.30 33
17208.54 13
17209.78 15
17211.02 19
17212.26 18
17213.50 23
17214.74 30
17215.98 26
17217.22 15
17218.46 28
17219.70 25
17220.94 24
17222.18 29
17223.43 13
17224.67 32
17225.91 23
17227.15 15
17228.39 16
17229.63 17
17230.87 14
17232.11 30
17233.35 18
17234.59 11
17235.83 16
17237.08 18
17238.32 14
17239.56 12
17240.80 15
17242.04 22
17243.28 16
17244.52 21
17245.76 14
17247.01 28
17248.25 37
17249.49 26
17250.73 22
17251.97 15
17253.21 19
17254.46 20
17255.70 7
17256.94 19
17258.18 25
17259.42 23
17260.66 19
17261.91 16
17263.15 21
17264.39 31
17265.63 27
17266.87 24
17268.12 12
17269.36 26
17270.60 18
17271.84 21
17273.09 16
17274.33 17
17275.57 12
17276.81 15
17278.06 20
17279.30 24
17280.54 16
17281.78 22
17283.03 20
17284.27 24
17285.51 29
17286.76 29
17288.00 26
17289.24 24
17290.48 19
17291.73 15
17292.97 18
17294.21 28
17295.46 27
17296.70 24
17297.94 23
17299.19 25
17300.43 24
17301.67 26
17302.92 25
17304.16 17
17305.40 19
17306.65 16
17307.89 33
17309.14 35
17310.38 17
17311.62 22
17312.87 14
17314.11 24
17315.35 13
17316.60 22
17317.84 22
17319.09 20
17320.33 27
17321.58 36
17322.82 22
17324.06 15
17325.31 24
17326.55 24
17327.80 22
17329.04 11
17330.29 23
17331.53 32
17332.77 18
17334.02 19
17335.26 15
17336.51 23
17337.75 25
17339.00 24
17340.24 16
17341.49 25
17342.73 28
17343.98 18
17345.22 24
17346.47 10
17347.71 20
17348.96 33
17350.20 34
17351.45 23
17352.69 24
17353.94 16
17355.18 21
17356.43 25
17357.68 16
17358.92 24
17360.17 23
17361.41 30
17362.66 31
17363.90 21
17365.15 24
17366.39 21
17367.64 22
17368.89 28
17370.13 25
17371.38 17
17372.62 24
17373.87 22
17375.12 13
17376.36 12
17377.61 24
17378.85 30
17380.10 27
17381.35 28
17382.59 32
17383.84 31
17385.09 26
17386.33 16
17387.58 11
17388.83 18
17390.07 17
17391.32 26
17392.57 26
17393.81 21
17395.06 24
17396.31 30
17397.55 17
17398.80 23
17400.05 19
17401.29 30
17402.54 21
17403.79 15
17405.04 27
17406.28 20
17407.53 16
17408.78 24
17410.02 24
17411.27 36
17412.52 27
17413.77 25
17415.01 23
17416.26 24
17417.51 25
17418.76 16
17420.00 20
17421.25 25
17422.50 39
17423.75 16
17425.00 9
17426.24 23
17427.49 33
17428.74 28
17429.99 20
17431.24 14
17432.48 22
17433.73 30
17434.98 22
17436.23 14
17437.48 22
17438.73 17
17439.97 22
17441.22 24
17442.47 20
17443.72 24
17444.97 19
17446.22 19
17447.47 24
17448.71 14
17449.96 20
17451.21 15
17452.46 20
17453.71 29
17454.96 25
17456.21 21
17457.46 25
17458.71 15
17459.95 20
17461.20 28
17462.45 24
17463.70 17
17464.95 20
17466.20 34
17467.45 15
17468.70 20
17469.95 22
17471.20 26
17472.45 23
17473.70 22
17474.95 24
17476.20 25
17477.45 18
17478.70 18
17479.95 15
17481.20 15
17482.45 16
17483.70 32
17484.95 26
17486.20 30
17487.45 24
17488.70 22
17489.95 23
17491.20 30
17492.45 23
17493.70 14
17494.95 23
17496.20 27
17497.45 35
17498.70 20
17499.95 18
17501.20 34
17502.45 30
17503.70 28
17504.95 28
17506.20 23
17507.46 45
17508.71 27
17509.96 17
17511.21 22
17512.46 29
17513.71 23
17514.96 23
17516.21 26
17517.46 14
17518.71 19
17519.97 25
17521.22 31
17522.47 23
17523.72 27
17524.97 23
17526.22 19
17527.47 26
17528.73 17
17529.98 23
17531.23 22
17532.48 25
17533.73 19
17534.99 19
17536.24 18
17537.49 28
17538.74 22
17539.99 29
17541.25 25
17542.50 39
17543.75 34
17545.00 26
17546.25 17
17547.51 20
17548.76 39
17550.01 21
17551.26 18
17552.52 20
17553.77 28
17555.02 18
17556.27 21
17557.53 29
17558.78 17
17560.03 22
17561.28 23
17562.54 25
17563.79 15
17565.04 19
17566.30 19
17567.55 29
17568.80 27
17570.05 36
17571.31 21
17572.56 31
17573.81 22
17575.07 22
17576.32 24
17577.57 18
17578.83 16
17580.08 15
17581.33 25
17582.59 27
17583.84 16
17585.10 30
17586.35 36
17587.60 31
17588.86 33
17590.11 19
17591.36 18
17592.62 22
17593.87 16
17595.13 24
17596.38 26
17597.63 23
17598.89 14
17600.14 21
17601.40 20
17602.65 17
17603.90 28
17605.16 22
17606.41 32
17607.67 27
17608.92 26
17610.18 34
17611.43 24
17612.69 28
17613.94 22
17615.20 23
17616.45 28
17617.71 32
17618.96 24
17620.21 15
17621.47 28
17622.72 25
17623.98 30
17625.23 33
17626.49 33
17627.75 26
17629.00 20
17630.26 22
17631.51 29
17632.77 38
17634.02 34
17635.28 28
17636.53 18
17637.79 40
17639.04 21
17640.30 14
17641.55 24
17642.81 15
17644.07 14
17645.32 32
17646.58 28
17647.83 18
17649.09 22
17650.35 29
17651.60 24
17652.86 22
17654.11 22
17655.37 19
17656.63 32
17657.88 23
17659.14 15
17660.39 27
17661.65 26
17662.91 16
17664.16 21
17665.42 17
17666.68 23
17667.93 23
17669.19 30
17670.45 29
17671.70 21
17672.96 27
17674.22 35
17675.47 27
17676.73 18
17677.99 10
17679.24 25
17680.50 27
17681.76 15
17683.02 21
17684.27 12
17685.53 26
17686.79 24
17688.05 26
17689.30 14
17690.56 24
17691.82 18
17693.07 13
17694.33 15
17695.59 17
17696.85 13
17698.11 12
17699.36 29
17700.62 15
17701.88 19
17703.14 24
17704.39 22
17705.65 32
17706.91 28
17708.17 20
17709.43 23
17710.68 33
17711.94 18
17713.20 12
17714.46 13
17715.72 24
17716.98 22
17718.23 29
17719.49 35
17720.75 30
17722.01 16
17723.27 25
17724.53 13
17725.79 20
17727.04 24
17728.30 22
17729.56 31
17730.82 23
17732.08 21
17733.34 16
17734.60 28
17735.86 17
17737.12 16
17738.37 17
17739.63 14
17740.89 29
17742.15 18
17743.41 19
17744.67 19
17745.93 13
17747.19 21
17748.45 25
17749.71 28
17750.97 21
17752.23 37
17753.49 23
17754.75 19
17756.01 13
17757.27 11
17758.53 23
17759.79 24
17761.05 23
17762.31 23
17763.57 30
17764.83 21
17766.09 19
17767.35 21
17768.61 14
17769.87 19
17771.13 16
17772.39 18
17773.65 11
17774.91 21
17776.17 17
17777.43 9
17778.69 21
17779.95 17
17781.21 23
17782.47 29
17783.73 33
17784.99 18
17786.25 17
17787.51 14
17788.78 18
17790.04 10
17791.30 17
17792.56 25
17793.82 25
17795.08 19
17796.34 22
17797.60 25
17798.86 14
17800.13 14
17801.39 11
17802.65 24
17803.91 13
17805.17 17
17806.43 9
17807.69 23
17808.96 29
17810.22 33
17811.48 20
17812.74 13
17814.00 16
17815.26 22
17816.53 26
17817.79 22
17819.05 17
17820.31 22
17821.57 28
17822.84 20
17824.10 16
17825.36 39
17826.62 34
17827.89 20
17829.15 21
17830.41 27
17831.67 20
17832.93 9
17834.20 14
17835.46 15
17836.72 24
17837.99 15
17839.25 20
17840.51 23
17841.77 12
17843.04 14
17844.30 20
17845.56 16
17846.82 25
17848.09 19
17849.35 12
17850.61 17
17851.88 22
17853.14 22
17854.40 19
17855.67 14
17856.93 6
17858.19 12
17859.46 13
17860.72 19
17861.98 21
17863.25 14
17864.51 15
17865.77 11
17867.04 23
17868.30 10
17869.57 8
17870.83 18
17872.09 25
17873.36 16
17874.62 8
17875.89 16
17877.15 13
17878.41 19
17879.68 22
17880.94 31
17882.21 27
17883.47 13
17884.73 8
17886.00 11
17887.26 13
17888.53 15
17889.79 20
17891.06 25
17892.32 21
17893.59 24
17894.85 18
17896.12 27
17897.38 33
17898.65 24
17899.91 12
17901.17 18
17902.44 26
17903.70 18
17904.97 13
17906.23 11
17907.50 16
17908.77 18
17910.03 22
17911.30 22
17912.56 10
17913.83 13
17915.09 22
17916.36 26
17917.62 22
17918.89 21
17920.15 12
17921.42 23
17922.68 12
17923.95 28
17925.22 23
17926.48 22
17927.75 26
17929.01 26
17930.28 17
17931.55 22
17932.81 21
17934.08 21
17935.34 9
17936.61 23
17937.88 16
17939.14 10
17940.41 15
17941.68 15
17942.94 15
17944.21 20
17945.47 21
17946.74 19
17948.01 18
17949.27 27
17950.54 28
17951.81 16
17953.07 14
17954.34 21
17955.61 22
17956.87 23
17958.14 33
17959.41 18
17960.68 19
17961.94 19
17963.21 27
17964.48 21
17965.74 14
17967.01 23
17968.28 18
17969.55 14
17970.81 15
17972.08 29
17973.35 23
17974.62 24
17975.88 14
17977.15 16
17978.42 18
17979.69 15
17980.95 28
17982.22 28
17983.49 13
17984.76 26
17986.03 10
17987.29 16
17988.56 28
17989.83 21
17991.10 25
17992.37 14
17993.63 13
17994.90 15
17996.17 12
17997.44 27
17998.71 19
17999.98 25
18001.24 17
18002.51 15
18003.78 23
18005.05 25
18006.32 14
18007.59 10
18008.86 21
18010.12 22
18011.39 13
18012.66 28
18013.93 18
18015.20 24
18016.47 14
18017.74 16
18019.01 9
18020.28 19
18021.54 23
18022.81 16
18024.08 21
18025.35 13
18026.62 14
18027.89 18
18029.16 11
18030.43 25
18031.70 17
18032.97 26
18034.24 17
18035.51 12
18036.78 19
18038.05 10
18039.32 19
18040.59 15
18041.86 16
18043.13 27
18044.40 13
18045.67 14
18046.94 15
18048.21 11
18049.48 14
18050.75 19
18052.02 20
18053.29 20
18054.56 17
18055.83 14
18057.10 30
18058.37 22
18059.64 8
18060.91 10
18062.18 11
18063.45 7
18064.72 16
18065.99 14
18067.26 26
18068.54 17
18069.81 16
18071.08 24
18072.35 21
18073.62 20
18074.89 6
18076.16 23
18077.43 23
18078.70 38
18079.97 10
18081.25 26
18082.52 26
18083.79 15
18085.06 20
18086.33 38
18087.60 17
18088.87 22
18090.15 22
18091.42 24
18092.69 20
18093.96 14
18095.23 21
18096.50 12
18097.78 28
18099.05 34
18100.32 20
18101.59 21
18102.86 8
18104.14 19
18105.41 13
18106.68 12
18107.95 14
18109.23 9
18110.50 17
18111.77 10
18113.04 21
18114.31 22
18115.59 17
18116.86 22
18118.13 23
18119.40 19
18120.68 15
18121.95 13
18123.22 13
18124.50 17
18125.77 15
18127.04 21
18128.31 18
18129.59 22
18130.86 26
18132.13 19
18133.41 28
18134.68 14
18135.95 14
18137.23 22
18138.50 24
18139.77 25
18141.05 24
18142.32 13
18143.59 16
18144.87 19
18146.14 22
18147.41 18
18148.69 21
18149.96 23
18151.23 21
18152.51 16
18153.78 14
18155.06 18
18156.33 16
18157.60 17
18158.88 22
18160.15 25
18161.43 16
18162.70 29
18163.97 29
18165.25 19
18166.52 14
18167.80 15
18169.07 23
18170.35 23
18171.62 21
18172.90 22
18174.17 10
18175.44 28
18176.72 33
18177.99 17
18179.27 24
18180.54 15
18181.82 13
18183.09 13
18184.37 37
18185.64 31
18186.92 17
18188.19 29
18189.47 18
18190.74 11
18192.02 13
18193.29 18
18194.57 13
18195.84 29
18197.12 20
18198.39 28
18199.67 12
18200.95 30
18202.22 27
18203.50 25
18204.77 23
18206.05 30
18207.32 19
18208.60 25
18209.88 31
18211.15 22
18212.43 19
18213.70 10
18214.98 18
18216.26 23
18217.53 19
18218.81 12
18220.08 15
18221.36 18
18222.64 19
18223.91 14
18225.19 17
18226.47 21
18227.74 24
18229.02 21
18230.29 13
18231.57 22
18232.85 20
18234.12 20
18235.40 26
18236.68 18
18237.95 21
18239.23 14
18240.51 32
18241.79 14
18243.06 11
18244.34 11
18245.62 15
18246.89 13
18248.17 22
18249.45 20
18250.73 21
18252.00 18
18253.28 22
18254.56 20
18255.83 13
18257.11 17
18258.39 19
18259.67 13
18260.94 14
18262.22 9
18263.50 19
18264.78 13
18266.06 18
18267.33 25
18268.61 27
18269.89 17
18271.17 21
18272.45 23
18273.72 14
18275.00 18
18276.28 19
18277.56 20
18278.84 14
18280.11 15
18281.39 28
18282.67 16
18283.95 16
18285.23 13
18286.51 21
18287.78 25
18289.06 22
18290.34 24
18291.62 25
18292.90 11
18294.18 11
18295.46 21
18296.74 20
18298.01 23
18299.29 30
18300.57 35
18301.85 31
18303.13 20
18304.41 11
18305.69 29
18306.97 16
18308.25 22
18309.53 20
18310.81 14
18312.09 27
18313.37 23
18314.64 21
18315.92 12
18317.20 12
18318.48 27
18319.76 24
18321.04 21
18322.32 21
18323.60 20
18324.88 22
18326.16 21
18327.44 18
18328.72 15
18330.00 12
18331.28 31
18332.56 19
18333.84 11
18335.12 16
18336.40 16
18337.68 20
18338.96 22
18340.24 27
18341.52 18
18342.80 20
18344.09 37
18345.37 24
18346.65 15
18347.93 15
18349.21 22
18350.49 18
18351.77 12
18353.05 21
18354.33 21
18355.61 36
18356.89 36
18358.17 32
18359.46 26
18360.74 28
18362.02 17
18363.30 11
18364.58 20
18365.86 24
18367.14 27
18368.42 21
18369.71 19
18370.99 17
18372.27 17
18373.55 15
18374.83 24
18376.11 26
18377.39 24
18378.68 23
18379.96 36
18381.24 28
18382.52 17
18383.80 25
18385.09 12
18386.37 14
18387.65 14
18388.93 19
18390.21 25
18391.50 22
18392.78 20
18394.06 16
18395.34 16
18396.63 21
18397.91 21
18399.19 17
18400.47 23
18401.76 18
18403.04 16
18404.32 13
18405.60 18
18406.89 23
18408.17 16
18409.45 16
18410.73 7
18412.02 10
18413.30 15
18414.58 27
18415.87 22
18417.15 13
18418.43 12
18419.72 8
18421.00 12
18422.28 19
18423.57 15
18424.85 25
18426.13 25
18427.42 18
18428.70 22
18429.98 23
18431.27 34
18432.55 22
18433.83 26
18435.12 29
18436.40 25
18437.68 12
18438.97 17
18440.25 13
18441.54 18
18442.82 9
18444.10 23
18445.39 18
18446.67 13
18447.96 10
18449.24 12
18450.53 12
18451.81 10
18453.09 14
18454.38 10
18455.66 19
18456.95 24
18458.23 17
18459.52 12
18460.80 11
18462.09 12
18463.37 16
18464.65 21
18465.94 12
18467.22 16
18468.51 20
18469.79 20
18471.08 20
18472.36 19
18473.65 20
18474.93 13
18476.22 17
18477.50 19
18478.79 23
18480.08 18
18481.36 12
18482.65 16
18483.93 23
18485.22 27
18486.50 10
18487.79 20
18489.07 10
18490.36 11
18491.64 12
18492.93 34
18494.22 26
18495.50 31
18496.79 17
18498.07 22
18499.36 20
18500.65 15
18501.93 11
18503.22 15
18504.50 16
18505.79 21
18507.08 27
18508.36 16
18509.65 31
18510.94 11
18512.22 11
18513.51 16
18514.80 15
18516.08 21
18517.37 23
18518.65 16
18519.94 13
18521.23 25
18522.51 27
18523.80 39
18525.09 23
18526.38 19
18527.66 19
18528.95 9
18530.24 25
18531.52 24
18532.81 28
18534.10 25
18535.39 12
18536.67 18
18537.96 21
18539.25 10
18540.53 24
18541.82 24
18543.11 20
18544.40 20
18545.68 20
18546.97 16
18548.26 22
18549.55 28
18550.84 21
18552.12 9
18553.41 31
18554.70 23
18555.99 31
18557.27 20
18558.56 15
18559.85 30
18561.14 19
18562.43 18
18563.72 24
18565.00 29
18566.29 23
18567.58 26
18568.87 24
18570.16 33
18571.45 28
18572.73 16
18574.02 22
18575.31 24
18576.60 20
18577.89 22
18579.18 17
18580.47 21
18581.75 22
18583.04 24
18584.33 36
18585.62 19
18586.91 15
18588.20 31
18589.49 22
18590.78 21
18592.07 25
18593.36 24
18594.65 34
18595.93 20
18597.22 25
18598.51 27
18599.80 22
18601.09 21
18602.38 18
18603.67 23
18604.96 24
18606.25 20
18607.54 26
18608.83 23
18610.12 24
18611.41 25
18612.70 30
18613.99 17
18615.28 13
18616.57 24
18617.86 27
18619.15 23
18620.44 16
18621.73 25
18623.02 20
18624.31 21
18625.60 17
18626.89 20
18628.18 22
18629.47 31
18630.76 26
18632.05 27
18633.34 29
18634.64 29
18635.93 18
18637.22 19
18638.51 28
18639.80 27
18641.09 28
18642.38 20
18643.67 17
18644.96 24
18646.25 26
18647.54 13
18648.84 29
18650.13 17
18651.42 22
18652.71 24
18654.00 15
18655.29 31
18656.58 28
18657.88 16
18659.17 11
18660.46 16
18661.75 16
18663.04 24
18664.33 30
18665.63 32
18666.92 18
18668.21 26
18669.50 16
18670.79 21
18672.08 17
18673.38 25
18674.67 15
18675.96 8
18677.25 31
18678.55 33
18679.84 24
18681.13 22
18682.42 17
18683.71 24
18685.01 27
18686.30 23
18687.59 17
18688.88 28
18690.18 24
18691.47 18
18692.76 23
18694.06 24
18695.35 10
18696.64 25
18697.93 24
18699.23 18
18700.52 20
18701.81 26
18703.11 12
18704.40 26
18705.69 21
18706.99 20
18708.28 33
18709.57 27
18710.86 26
18712.16 15
18713.45 25
18714.75 27
18716.04 32
18717.33 24
18718.63 17
18719.92 31
18721.21 19
18722.51 19
18723.80 18
18725.09 17
18726.39 25
18727.68 24
18728.98 22
18730.27 32
18731.56 40
18732.86 10
18734.15 22
18735.45 17
18736.74 20
18738.04 23
18739.33 30
18740.62 14
18741.92 14
18743.21 26
18744.51 10
18745.80 18
18747.10 17
18748.39 19
18749.69 26
18750.98 28
18752.27 20
18753.57 23
18754.86 18
18756.16 20
18757.45 18
18758.75 22
18760.04 19
18761.34 22
18762.63 21
18763.93 21
18765.23 29
18766.52 22
18767.82 13
18769.11 34
18770.41 21
18771.70 25
18773.00 28
18774.29 16
18775.59 11
18776.88 21
18778.18 26
18779.48 20
18780.77 17
18782.07 22
18783.36 20
18784.66 27
18785.95 16
18787.25 9
18788.55 20
18789.84 26
18791.14 26
18792.43 16
18793.73 21
18795.03 21
18796.32 27
18797.62 10
18798.92 22
18800.21 29
18801.51 34
18802.81 23
18804.10 12
18805.40 17
18806.70 19
18807.99 34
18809.29 19
18810.59 18
18811.88 25
18813.18 16
18814.48 19
18815.77 17
18817.07 14
18818.37 18
18819.66 21
18820.96 15
18822.26 19
18823.56 20
18824.85 21
18826.15 19
18827.45 16
18828.75 12
18830.04 15
18831.34 23
18832.64 19
18833.94 15
18835.23 18
18836.53 19
18837.83 29
18839.13 19
18840.42 20
18841.72 24
18843.02 22
18844.32 29
18845.62 25
18846.91 18
18848.21 14
18849.51 35
18850.81 18
18852.11 13
18853.40 11
18854.70 24
18856.00 12
18857.30 25
18858.60 15
18859.90 13
18861.20 17
18862.49 23
18863.79 24
18865.09 24
18866.39 27
18867.69 27
18868.99 18
18870.29 15
18871.59 21
18872.88 39
18874.18 24
18875.48 21
18876.78 19
18878.08 15
18879.38 22
18880.68 16
18881.98 17
18883.28 20
18884.58 9
18885.88 20
18887.18 10
18888.47 30
18889.77 21
18891.07 22
18892.37 19
18893.67 22
18894.97 24
18896.27 16
18897.57 19
18898.87 40
18900.17 24
18901.47 23
18902.77 20
18904.07 16
18905.37 19
18906.67 24
18907.97 13
18909.27 14
18910.57 10
18911.87 13
18913.17 21
18914.47 24
18915.77 21
18917.07 17
18918.38 20
18919.68 18
18920.98 11
18922.28 14
18923.58 16
18924.88 20
18926.18 22
18927.48 19
18928.78 23
18930.08 17
18931.38 13
18932.68 26
18933.98 23
18935.29 18
18936.59 32
18937.89 23
18939.19 21
18940.49 19
18941.79 33
18943.09 18
18944.39 11
18945.70 15
18947.00 23
18948.30 15
18949.60 12
18950.90 25
18952.20 20
18953.51 20
18954.81 20
18956.11 26
18957.41 24
18958.71 17
18960.02 26
18961.32 22
18962.62 17
18963.92 20
18965.22 28
18966.53 16
18967.83 15
18969.13 12
18970.43 18
18971.73 19
18973.04 15
18974.34 10
18975.64 14
18976.94 41
18978.25 13
18979.55 22
18980.85 19
18982.16 19
18983.46 26
18984.76 31
18986.06 14
18987.37 20
18988.67 17
18989.97 15
18991.28 20
18992.58 22
18993.88 29
18995.18 18
18996.49 9
18997.79 17
18999.09 34
19000.40 20
19001.70 24
19003.00 19
19004.31 20
19005.61 16
19006.92 17
19008.22 16
19009.52 21
19010.83 15
19012.13 20
19013.43 18
19014.74 11
19016.04 13
19017.35 19
19018.65 11
19019.95 15
19021.26 23
19022.56 12
19023.87 18
19025.17 24
19026.47 24
19027.78 11
19029.08 17
19030.39 20
19031.69 26
19033.00 17
19034.30 17
19035.61 29
19036.91 18
19038.21 22
19039.52 16
19040.82 12
19042.13 11
19043.43 21
19044.74 27
19046.04 24
19047.35 16
19048.65 22
19049.96 22
19051.26 25
19052.57 23
19053.87 25
19055.18 25
19056.48 16
19057.79 11
19059.09 12
19060.40 11
19061.71 14
19063.01 16
19064.32 12
19065.62 17
19066.93 21
19068.23 13
19069.54 12
19070.85 14
19072.15 13
19073.46 14
19074.76 13
19076.07 14
19077.37 18
19078.68 17
19079.99 15
19081.29 4
19082.60 9
19083.91 30
19085.21 17
19086.52 18
19087.82 14
19089.13 12
19090.44 27
19091.74 22
19093.05 23
19094.36 11
19095.66 12
19096.97 15
19098.28 16
19099.58 20
19100.89 27
19102.20 15
19103.50 8
19104.81 16
19106.12 21
19107.42 20
19108.73 22
19110.04 19
19111.35 14
19112.65 17
19113.96 21
19115.27 24
19116.58 18
19117.88 8
19119.19 13
19120.50 21
19121.81 17
19123.11 17
19124.42 8
19125.73 22
19127.04 18
19128.34 19
19129.65 12
19130.96 23
19132.27 18
19133.57 18
19134.88 13
19136.19 11
19137.50 21
19138.81 16
19140.12 13
19141.42 20
19142.73 19
19144.04 21
19145.35 18
19146.66 20
19147.97 16
19149.27 10
19150.58 24
19151.89 53
19153.20 15
19154.51 15
19155.82 14
19157.13 27
19158.43 15
19159.74 18
19161.05 18
19162.36 35
19163.67 17
19164.98 15
19166.29 18
19167.60 15
19168.91 12
19170.22 11
19171.52 14
19172.83 26
19174.14 8
19175.45 9
19176.76 13
19178.07 18
19179.38 12
19180.69 14
19182.00 18
19183.31 22
19184.62 16
19185.93 20
19187.24 12
19188.55 15
19189.86 7
19191.17 20
19192.48 20
19193.79 10
19195.10 10
19196.41 15
19197.72 13
19199.03 18
19200.34 23
19201.65 9
19202.96 16
19204.27 11
19205.58 9
19206.89 11
19208.20 13
19209.51 34
19210.82 9
19212.13 14
19213.44 21
19214.75 16
19216.06 7
19217.38 16
19218.69 19
19220.00 13
19221.31 17
19222.62 25
19223.93 17
19225.24 23
19226.55 17
19227.86 18
19229.17 26
19230.49 14
19231.80 17
19233.11 18
19234.42 7
19235.73 15
19237.04 14
19238.35 18
19239.67 14
19240.98 11
19242.29 13
19243.60 15
19244.91 19
19246.22 23
19247.54 9
19248.85 16
19250.16 12
19251.47 15
19252.78 12
19254.10 13
19255.41 9
19256.72 11
19258.03 20
19259.34 23
19260.66 16
19261.97 6
19263.28 21
19264.59 19
19265.91 23
19267.22 12
19268.53 18
19269.84 11
19271.16 11
19272.47 12
19273.78 11
19275.10 20
19276.41 23
19277.72 20
19279.03 10
19280.35 12
19281.66 26
19282.97 18
19284.29 8
19285.60 3
19286.91 23
19288.23 17
19289.54 12
19290.85 24
19292.17 25
19293.48 6
19294.79 14
19296.11 17
19297.42 16
19298.73 7
19300.05 16
19301.36 19
19302.67 15
19303.99 21
19305.30 27
19306.62 23
19307.93 16
19309.24 16
19310.56 21
19311.87 21
19313.19 20
19314.50 16
19315.81 21
19317.13 15
19318.44 16
19319.76 15
19321.07 13
19322.39 32
19323.70 24
19325.01 18
19326.33 16
19327.64 21
19328.96 15
19330.27 24
19331.59 19
19332.90 14
19334.22 18
19335.53 12
19336.85 17
19338.16 15
19339.48 18
19340.79 16
19342.11 10
19343.42 19
19344.74 11
19346.05 25
19347.37 24
19348.68 23
19350.00 25
19351.31 16
19352.63 16
19353.94 21
19355.26 13
19356.58 16
19357.89 7
19359.21 8
19360.52 11
19361.84 12
19363.15 17
19364.47 15
19365.79 12
19367.10 16
19368.42 19
19369.73 16
19371.05 18
19372.37 17
19373.68 24
19375.00 19
19376.31 9
19377.63 19
19378.95 21
19380.26 21
19381.58 15
19382.90 15
19384.21 14
19385.53 18
19386.85 26
19388.16 22
19389.48 20
19390.80 19
19392.11 12
19393.43 18
19394.75 17
19396.06 15
19397.38 20
19398.70 14
19400.01 16
19401.33 18
19402.65 18
19403.97 17
19405.28 22
19406.60 19
19407.92 13
19409.23 16
19410.55 15
19411.87 15
19413.19 20
19414.50 15
19415.82 13
19417.14 11
19418.46 18
19419.77 14
19421.09 25
19422.41 15
19423.73 14
19425.05 16
19426.36 19
19427.68 13
19429.00 16
19430.32 21
19431.64 13
19432.95 7
19434.27 12
19435.59 24
19436.91 12
19438.23 15
19439.55 21
19440.86 21
19442.18 13
19443.50 12
19444.82 22
19446.14 16
19447.46 11
19448.78 3
19450.09 11
19451.41 34
19452.73 18
19454.05 12
19455.37 24
19456.69 13
19458.01 28
19459.33 29
19460.65 29
19461.97 9
19463.28 18
19464.60 24
19465.92 22
19467.24 25
19468.56 21
19469.88 31
19471.20 18
19472.52 9
19473.84 21
19475.16 19
19476.48 19
19477.80 13
19479.12 18
19480.44 17
19481.76 13
19483.08 17
19484.40 8
19485.72 3
19487.04 6
19488.36 24
19489.68 16
19491.00 8
19492.32 14
19493.64 16
19494.96 17
19496.28 7
19497.60 16
19498.92 6
19500.24 11
19501.56 17
19502.88 15
19504.20 11
19505.52 10
19506.84 25
19508.16 16
19509.49 9
19510.81 15
19512.13 11
19513.45 20
19514.77 18
19516.09 4
19517.41 20
19518.73 37
19520.05 23
19521.37 18
19522.70 11
19524.02 10
19525.34 14
19526.66 25
19527.98 18
19529.30 14
19530.62 11
19531.95 11
19533.27 7
19534.59 13
19535.91 10
19537.23 13
19538.55 9
19539.88 14
19541.20 11
19542.52 20
19543.84 14
19545.16 10
19546.49 16
19547.81 21
19549.13 13
19550.45 13
19551.77 12
19553.10 9
19554.42 7
19555.74 9
19557.06 24
19558.39 15
19559.71 19
19561.03 11
19562.35 18
19563.68 15
19565.00 18
19566.32 6
19567.64 15
19568.97 21
19570.29 12
19571.61 19
19572.94 16
19574.26 19
19575.58 19
19576.90 13
19578.23 20
19579.55 11
19580.87 20
19582.20 14
19583.52 15
19584.84 8
19586.17 17
19587.49 19
19588.81 15
19590.14 11
19591.46 17
19592.78 15
19594.11 24
19595.43 11
19596.76 12
19598.08 11
19599.40 15
19600.73 20
19602.05 15
19603.37 13
19604.70 12
19606.02 17
19607.35 18
19608.67 7
19610.00 13
19611.32 14
19612.64 15
19613.97 14
19615.29 16
19616.62 11
19617.94 13
19619.27 16
19620.59 11
19621.92 11
19623.24 11
19624.56 12
19625.89 25
19627.21 20
19628.54 16
19629.86 23
19631.19 16
19632.51 14
19633.84 19
19635.16 21
19636.49 19
19637.81 11
19639.14 18
19640.46 14
19641.79 20
19643.11 23
19644.44 13
19645.77 19
19647.09 17
19648.42 7
19649.74 15
19651.07 14
19652.39 9
19653.72 13
19655.04 19
19656.37 12
19657.70 9
19659.02 9
19660.35 15
19661.67 12
19663.00 10
19664.33 8
19665.65 7
19666.98 18
19668.30 10
19669.63 8
19670.96 10
19672.28 14
19673.61 11
19674.94 7
19676.26 16
19677.59 15
19678.92 10
19680.24 21
19681.57 8
19682.90 18
19684.22 19
19685.55 16
19686.88 15
19688.20 17
19689.53 13
19690.86 18
19692.18 20
19693.51 15
19694.84 12
19696.16 16
19697.49 11
19698.82 25
19700.15 22
19701.47 5
19702.80 7
19704.13 18
19705.46 18
19706.78 14
19708.11 12
19709.44 14
19710.77 20
19712.09 9
19713.42 19
19714.75 17
19716.08 19
19717.40 25
19718.73 22
19720.06 18
19721.39 15
19722.72 20
19724.04 12
19725.37 18
19726.70 11
19728.03 22
19729.36 20
19730.68 21
19732.01 13
19733.34 15
19734.67 18
19736.00 14
19737.33 15
19738.66 8
19739.98 14
19741.31 22
19742.64 15
19743.97 4
19745.30 11
19746.63 17
19747.96 18
19749.29 18
19750.61 17
19751.94 13
19753.27 16
19754.60 15
19755.93 14
19757.26 35
19758.59 21
19759.92 18
19761.25 10
19762.58 13
19763.91 10
19765.24 24
19766.57 23
19767.89 25
19769.22 16
19770.55 14
19771.88 16
19773.21 14
19774.54 18
19775.87 14
19777.20 22
19778.53 17
19779.86 9
19781.19 23
19782.52 17
19783.85 9
19785.18 15
19786.51 10
19787.84 13
19789.17 21
19790.50 12
19791.83 10
19793.16 19
19794.49 20
19795.83 21
19797.16 15
19798.49 21
19799.82 10
19801.15 8
19802.48 15
19803.81 20
19805.14 11
19806.47 26
19807.80 23
19809.13 21
19810.46 22
19811.79 22
19813.13 17
19814.46 23
19815.79 16
19817.12 32
19818.45 29
19819.78 19
19821.11 24
19822.44 22
19823.78 18
19825.11 31
19826.44 10
19827.77 12
19829.10 18
19830.43 11
19831.77 14
19833.10 20
19834.43 14
19835.76 17
19837.09 17
19838.42 19
19839.76 15
19841.09 4
19842.42 11
19843.75 9
19845.08 9
19846.42 15
19847.75 16
19849.08 20
19850.41 16
19851.75 14
19853.08 13
19854.41 26
19855.74 22
19857.08 12
19858.41 17
19859.74 18
19861.07 20
19862.41 12
19863.74 16
19865.07 9
19866.41 15
19867.74 9
19869.07 10
19870.40 13
19871.74 25
19873.07 8
19874.40 15
19875.74 5
19877.07 7
19878.40 15
19879.74 22
19881.07 14
19882.40 16
19883.74 31
19885.07 45
19886.40 17
19887.74 10
19889.07 22
19890.40 10
19891.74 12
19893.07 18
19894.41 15
19895.74 11
19897.07 19
19898.41 14
19899.74 15
19901.08 11
19902.41 20
19903.74 21
19905.08 19
19906.41 23
19907.75 16
19909.08 9
19910.41 24
19911.75 19
19913.08 30
19914.42 24
19915.75 15
19917.09 11
19918.42 14
19919.76 23
19921.09 9
19922.43 7
19923.76 11
19925.10 13
19926.43 7
19927.77 14
19929.10 15
19930.44 10
19931.77 8
19933.11 14
19934.44 20
19935.78 22
19937.11 27
19938.45 18
19939.78 16
19941.12 21
19942.45 20
19943.79 21
19945.12 20
19946.46 26
19947.79 27
19949.13 24
19950.47 22
19951.80 17
19953.14 10
19954.47 8
19955.81 15
19957.15 6
19958.48 11
19959.82 22
19961.15 19
19962.49 10
19963.83 18
19965.16 15
19966.50 25
19967.83 15
19969.17 12
19970.51 11
19971.84 20
19973.18 14
19974.52 16
19975.85 17
19977.19 15
19978.53 15
19979.86 16
19981.20 13
19982.54 21
19983.87 16
19985.21 19
19986.55 8
19987.88 16
19989.22 18
19990.56 17
19991.89 15
19993.23 12
19994.57 19
19995.91 13
19997.24 20
19998.58 21
19999.92 18
20001.26 19
20002.59 10
20003.93 9
20005.27 14
20006.61 17
20007.94 14
20009.28 12
20010.62 10
20011.96 19
20013.29 27
20014.63 21
20015.97 17
20017.31 35
20018.65 27
20019.98 15
20021.32 9
20022.66 17
20024.00 20
20025.34 23
20026.67 9
20028.01 31
20029.35 16
20030.69 20
20032.03 27
20033.37 16
20034.71 12
20036.04 15
20037.38 17
20038.72 15
20040.06 21
20041.40 11
20042.74 7
20044.08 20
20045.42 18
20046.75 13
20048.09 16
20049.43 24
20050.77 12
20052.11 27
20053.45 28
20054.79 18
20056.13 29
20057.47 15
20058.81 20
20060.15 14
20061.49 16
20062.82 12
20064.16 16
20065.50 13
20066.84 6
20068.18 16
20069.52 7
20070.86 18
20072.20 17
20073.54 15
20074.88 12
20076.22 19
20077.56 19
20078.90 14
20080.24 13
20081.58 7
20082.92 21
20084.26 30
20085.60 21
20086.94 22
20088.28 19
20089.62 30
20090.96 22
20092.30 19
20093.64 17
20094.99 27
20096.33 14
20097.67 15
20099.01 16
20100.35 18
20101.69 24
20103.03 16
20104.37 16
20105.71 17
20107.05 14
20108.39 28
20109.73 23
20111.08 10
20112.42 14
20113.76 22
20115.10 18
20116.44 26
20117.78 21
20119.12 12
20120.46 9
20121.81 25
20123.15 19
20124.49 13
20125.83 7
20127.17 20
20128.51 21
20129.86 20
20131.20 16
20132.54 18
20133.88 15
20135.22 23
20136.56 15
20137.91 7
20139.25 16
