# Supplementary material for: MALDI-TOF MS typing enables the classification of brewing yeasts of the genus Saccharomyces to major beer styles
Source: PLoS One. 2017 Aug 9;12(8):e0181694. doi: 10.1371/journal.pone.0181694 (PMC5549903; doi:10.1371/journal.pone.0181694)
Supplement: S11 File — The directory includes 90 raw files and was zipped to “.zip”; the folder has three strains with 30 spectra per strain; S1 Text explains the raw files with an example and Table 1 represents the yeast strains used within the experiment. (ZIP) [file pone.0181694.s014.zip › 31-33/30339-506-OG-Ale-Ale-YPG-18h-E-E_2015-08-11__0_A5_1.dat]

2000.98 4596
2001.40 4492
2001.82 4417
2002.25 4506
2002.67 4569
2003.09 4490
2003.51 4476
2003.93 4549
2004.35 4550
2004.78 4291
2005.20 4441
2005.62 4388
2006.04 4295
2006.47 4190
2006.89 4406
2007.31 4525
2007.73 4661
2008.16 4747
2008.58 4716
2009.00 4296
2009.42 4275
2009.85 4505
2010.27 4443
2010.69 4381
2011.11 4354
2011.54 4493
2011.96 4720
2012.38 4570
2012.80 4399
2013.23 4473
2013.65 4461
2014.07 4560
2014.50 4320
2014.92 4276
2015.34 4443
2015.77 4416
2016.19 4154
2016.61 4068
2017.04 4192
2017.46 4312
2017.88 4253
2018.31 4404
2018.73 4416
2019.15 4523
2019.58 4303
2020.00 4452
2020.42 4426
2020.85 4689
2021.27 4474
2021.70 4485
2022.12 4498
2022.54 4589
2022.97 4608
2023.39 4539
2023.82 4873
2024.24 4637
2024.66 4421
2025.09 4476
2025.51 4629
2025.94 4572
2026.36 4410
2026.79 4298
2027.21 4432
2027.63 4457
2028.06 4059
2028.48 4109
2028.91 4374
2029.33 4428
2029.76 4245
2030.18 4002
2030.61 3877
2031.03 3895
2031.46 4066
2031.88 4093
2032.31 4359
2032.73 4259
2033.16 4455
2033.58 4477
2034.01 4425
2034.43 4558
2034.86 4476
2035.28 4431
2035.71 4292
2036.13 4024
2036.56 4324
2036.98 4500
2037.41 4540
2037.84 4439
2038.26 4399
2038.69 4426
2039.11 4416
2039.54 4238
2039.96 4382
2040.39 4534
2040.82 4541
2041.24 4723
2041.67 4790
2042.09 4767
2042.52 4856
2042.95 4484
2043.37 4233
2043.80 4439
2044.22 4203
2044.65 4366
2045.08 4209
2045.50 4112
2045.93 4557
2046.36 4613
2046.78 4310
2047.21 4272
2047.64 4291
2048.06 4166
2048.49 4004
2048.92 4129
2049.34 4197
2049.77 4254
2050.20 4251
2050.62 4301
2051.05 4332
2051.48 4438
2051.90 4434
2052.33 4317
2052.76 4298
2053.18 4202
2053.61 4074
2054.04 4110
2054.47 4427
2054.89 4430
2055.32 4250
2055.75 4237
2056.18 4304
2056.60 4236
2057.03 4303
2057.46 4207
2057.89 4202
2058.31 4122
2058.74 4240
2059.17 4261
2059.60 3975
2060.03 4264
2060.45 4168
2060.88 4162
2061.31 4272
2061.74 4124
2062.17 4007
2062.59 4309
2063.02 4375
2063.45 4474
2063.88 4182
2064.31 4070
2064.73 4120
2065.16 4390
2065.59 4320
2066.02 4532
2066.45 4777
2066.88 4595
2067.31 4499
2067.73 4402
2068.16 4581
2068.59 4336
2069.02 4445
2069.45 4416
2069.88 4332
2070.31 4235
2070.74 4372
2071.17 4208
2071.59 4421
2072.02 4288
2072.45 4369
2072.88 4515
2073.31 4361
2073.74 4386
2074.17 4278
2074.60 4380
2075.03 4074
2075.46 4481
2075.89 4568
2076.32 4558
2076.75 4560
2077.18 4510
2077.61 4673
2078.04 4541
2078.47 4549
2078.89 4721
2079.32 4511
2079.75 4527
2080.18 4759
2080.61 5059
2081.04 5033
2081.47 4858
2081.90 4615
2082.34 4877
2082.77 4842
2083.20 4819
2083.63 4975
2084.06 4877
2084.49 4760
2084.92 4461
2085.35 4358
2085.78 4627
2086.21 4414
2086.64 4353
2087.07 4337
2087.50 4252
2087.93 4340
2088.36 4314
2088.79 4665
2089.22 4536
2089.65 4403
2090.09 4398
2090.52 4398
2090.95 4358
2091.38 4511
2091.81 4234
2092.24 4292
2092.67 4187
2093.10 4157
2093.54 4278
2093.97 4505
2094.40 4686
2094.83 4491
2095.26 4255
2095.69 4314
2096.12 4211
2096.56 4264
2096.99 4272
2097.42 4074
2097.85 3988
2098.28 4235
2098.71 4323
2099.15 4060
2099.58 4149
2100.01 4198
2100.44 4063
2100.87 4116
2101.31 4418
2101.74 4408
2102.17 4177
2102.60 4263
2103.04 4204
2103.47 4388
2103.90 4359
2104.33 4159
2104.77 4531
2105.20 4428
2105.63 4143
2106.06 4135
2106.50 4394
2106.93 4569
2107.36 4358
2107.79 4256
2108.23 4505
2108.66 4459
2109.09 4458
2109.53 4515
2109.96 4366
2110.39 4369
2110.82 4335
2111.26 4391
2111.69 4396
2112.12 4265
2112.56 4253
2112.99 4178
2113.42 4146
2113.86 4155
2114.29 4178
2114.72 4323
2115.16 3971
2115.59 4196
2116.03 4043
2116.46 4219
2116.89 4183
2117.33 4099
2117.76 4163
2118.19 4256
2118.63 3945
2119.06 3967
2119.50 3931
2119.93 3990
2120.36 4017
2120.80 4062
2121.23 3995
2121.67 3997
2122.10 4015
2122.54 4278
2122.97 4397
2123.40 4153
2123.84 4219
2124.27 4066
2124.71 4289
2125.14 4172
2125.58 4288
2126.01 4247
2126.45 4128
2126.88 4066
2127.32 4198
2127.75 4263
2128.19 3970
2128.62 3912
2129.06 4164
2129.49 4227
2129.93 4165
2130.36 4326
2130.80 4448
2131.23 4557
2131.67 4593
2132.10 4585
2132.54 4562
2132.97 4636
2133.41 4733
2133.84 4554
2134.28 4445
2134.71 4477
2135.15 4191
2135.59 4206
2136.02 4402
2136.46 4619
2136.89 4359
2137.33 4261
2137.76 4345
2138.20 4239
2138.64 4306
2139.07 4571
2139.51 4288
2139.94 4449
2140.38 4488
2140.82 4304
2141.25 4149
2141.69 3990
2142.13 4143
2142.56 4125
2143.00 4159
2143.43 3992
2143.87 4008
2144.31 4020
2144.74 3759
2145.18 3869
2145.62 3986
2146.05 4165
2146.49 4207
2146.93 4051
2147.36 4114
2147.80 4016
2148.24 4062
2148.68 4222
2149.11 4203
2149.55 4254
2149.99 4288
2150.42 4364
2150.86 4510
2151.30 5051
2151.74 4958
2152.17 5056
2152.61 5046
2153.05 4749
2153.49 4874
2153.92 4799
2154.36 5115
2154.80 4891
2155.24 4827
2155.67 4821
2156.11 4478
2156.55 4313
2156.99 4286
2157.42 4448
2157.86 4349
2158.30 4386
2158.74 4223
2159.18 4187
2159.61 4343
2160.05 4537
2160.49 4718
2160.93 4694
2161.37 4429
2161.81 4319
2162.24 4502
2162.68 4631
2163.12 4424
2163.56 4729
2164.00 4655
2164.44 4379
2164.87 4375
2165.31 4278
2165.75 4483
2166.19 4317
2166.63 4272
2167.07 4309
2167.51 4390
2167.95 4488
2168.39 4357
2168.82 4240
2169.26 4273
2169.70 4288
2170.14 4682
2170.58 4544
2171.02 4467
2171.46 4640
2171.90 4353
2172.34 4366
2172.78 4477
2173.22 4530
2173.66 4449
2174.10 4581
2174.54 4725
2174.98 4662
2175.42 4548
2175.85 4452
2176.29 4476
2176.73 4579
2177.17 4503
2177.61 5030
2178.05 4860
2178.49 4603
2178.93 4708
2179.37 4613
2179.81 4677
2180.25 4587
2180.69 4508
2181.14 4525
2181.58 4566
2182.02 4438
2182.46 4468
2182.90 4428
2183.34 4308
2183.78 4279
2184.22 4302
2184.66 4333
2185.10 4081
2185.54 4189
2185.98 4102
2186.42 4012
2186.86 4160
2187.30 4148
2187.74 4172
2188.19 4185
2188.63 4415
2189.07 4512
2189.51 4338
2189.95 4445
2190.39 4712
2190.83 4478
2191.27 4509
2191.72 4484
2192.16 4388
2192.60 4279
2193.04 4284
2193.48 4556
2193.92 4682
2194.36 4430
2194.81 4283
2195.25 4370
2195.69 4717
2196.13 4851
2196.57 4775
2197.01 4887
2197.46 4848
2197.90 4829
2198.34 4851
2198.78 4733
2199.22 4798
2199.67 5056
2200.11 4827
2200.55 4784
2200.99 4534
2201.44 4360
2201.88 4572
2202.32 4743
2202.76 4680
2203.21 4544
2203.65 4490
2204.09 4730
2204.53 4610
2204.98 4561
2205.42 4571
2205.86 4385
2206.30 4502
2206.75 4464
2207.19 4584
2207.63 4599
2208.08 4306
2208.52 4777
2208.96 4630
2209.41 4481
2209.85 4618
2210.29 4833
2210.73 4661
2211.18 4549
2211.62 4578
2212.06 4702
2212.51 4709
2212.95 4668
2213.40 4767
2213.84 4783
2214.28 4602
2214.73 4655
2215.17 4634
2215.61 4472
2216.06 4434
2216.50 4316
2216.95 4561
2217.39 4741
2217.83 4513
2218.28 4536
2218.72 4369
2219.17 4518
2219.61 4647
2220.05 4251
2220.50 4289
2220.94 4286
2221.39 4261
2221.83 4357
2222.28 4181
2222.72 4457
2223.16 4556
2223.61 4669
2224.05 4770
2224.50 4951
2224.94 5150
2225.39 5032
2225.83 5056
2226.28 5361
2226.72 5478
2227.17 5482
2227.61 5256
2228.06 5339
2228.50 5256
2228.95 5435
2229.39 5064
2229.84 5158
2230.28 5078
2230.73 5216
2231.17 5027
2231.62 4873
2232.06 5042
2232.51 4959
2232.95 5007
2233.40 4703
2233.85 4923
2234.29 5032
2234.74 4850
2235.18 4867
2235.63 5014
2236.07 4828
2236.52 4697
2236.97 4899
2237.41 4977
2237.86 4700
2238.30 4736
2238.75 4698
2239.20 4776
2239.64 4831
2240.09 4700
2240.53 4791
2240.98 4367
2241.43 4626
2241.87 4799
2242.32 4708
2242.77 4750
2243.21 4710
2243.66 4447
2244.11 4423
2244.55 4472
2245.00 4322
2245.45 4357
2245.89 4169
2246.34 4309
2246.79 4357
2247.23 4323
2247.68 4410
2248.13 4199
2248.57 4336
2249.02 4563
2249.47 4501
2249.92 4388
2250.36 4532
2250.81 4609
2251.26 4469
2251.70 4168
2252.15 4470
2252.60 4803
2253.05 4586
2253.49 4462
2253.94 4572
2254.39 4614
2254.84 4498
2255.28 4715
2255.73 4316
2256.18 4348
2256.63 4630
2257.08 4291
2257.52 4495
2257.97 4507
2258.42 4323
2258.87 4180
2259.32 4094
2259.76 4150
2260.21 4170
2260.66 4346
2261.11 4291
2261.56 4394
2262.01 4461
2262.45 4336
2262.90 4649
2263.35 4972
2263.80 4838
2264.25 5020
2264.70 4920
2265.15 4957
2265.59 4889
2266.04 4903
2266.49 5268
2266.94 5265
2267.39 5298
2267.84 5187
2268.29 4957
2268.74 5055
2269.19 4958
2269.63 4742
2270.08 4968
2270.53 5060
2270.98 5155
2271.43 5189
2271.88 5283
2272.33 4998
2272.78 5140
2273.23 5169
2273.68 4986
2274.13 5030
2274.58 4995
2275.03 4985
2275.48 4944
2275.93 4859
2276.38 4713
2276.83 4572
2277.28 4558
2277.73 4611
2278.18 4507
2278.63 4520
2279.08 4465
2279.53 4771
2279.98 4766
2280.43 4642
2280.88 4611
2281.33 4548
2281.78 4701
2282.23 5012
2282.68 4805
2283.13 4659
2283.58 4950
2284.03 4952
2284.48 4967
2284.93 4625
2285.38 4899
2285.83 4903
2286.28 4926
2286.73 4714
2287.19 4742
2287.64 4546
2288.09 4871
2288.54 5038
2288.99 5312
2289.44 5045
2289.89 5441
2290.34 5901
2290.79 6035
2291.25 6064
2291.70 6384
2292.15 7032
2292.60 7336
2293.05 7202
2293.50 7422
2293.95 7406
2294.41 7252
2294.86 6996
2295.31 7048
2295.76 6788
2296.21 6610
2296.66 6501
2297.12 6099
2297.57 6021
2298.02 5467
2298.47 5280
2298.92 5084
2299.38 4846
2299.83 4770
2300.28 4803
2300.73 4572
2301.18 4613
2301.64 4712
2302.09 4584
2302.54 4585
2302.99 4642
2303.45 4374
2303.90 4191
2304.35 4561
2304.80 4382
2305.26 4529
2305.71 4385
2306.16 4388
2306.61 4555
2307.07 4401
2307.52 4351
2307.97 4593
2308.43 4596
2308.88 4530
2309.33 4522
2309.79 4759
2310.24 4960
2310.69 4985
2311.15 5082
2311.60 5073
2312.05 5105
2312.51 5182
2312.96 5054
2313.41 5097
2313.87 4939
2314.32 4884
2314.77 4738
2315.23 4809
2315.68 4870
2316.13 4822
2316.59 4770
2317.04 4702
2317.49 4512
2317.95 4622
2318.40 4819
2318.86 4856
2319.31 4650
2319.76 4806
2320.22 4770
2320.67 4669
2321.13 4585
2321.58 4935
2322.04 4700
2322.49 4612
2322.94 4720
2323.40 4845
2323.85 4936
2324.31 4839
2324.76 4985
2325.22 4562
2325.67 4671
2326.13 4797
2326.58 4658
2327.04 4677
2327.49 4620
2327.95 4627
2328.40 4625
2328.86 4505
2329.31 4624
2329.77 4874
2330.22 4959
2330.68 4741
2331.13 4638
2331.59 4843
2332.04 4839
2332.50 4624
2332.95 4924
2333.41 4684
2333.86 4868
2334.32 4896
2334.77 4808
2335.23 4799
2335.69 4399
2336.14 4652
2336.60 4515
2337.05 4226
2337.51 4440
2337.96 4593
2338.42 4780
2338.88 4675
2339.33 4679
2339.79 4720
2340.24 4889
2340.70 4902
2341.16 5000
2341.61 5276
2342.07 5032
2342.52 5061
2342.98 5251
2343.44 5235
2343.89 5239
2344.35 5303
2344.81 5007
2345.26 5013
2345.72 5235
2346.18 5194
2346.63 5450
2347.09 5217
2347.55 5130
2348.00 5067
2348.46 5039
2348.92 5033
2349.37 5102
2349.83 4999
2350.29 5229
2350.75 4924
2351.20 4868
2351.66 4597
2352.12 4836
2352.57 4561
2353.03 4491
2353.49 4751
2353.95 4724
2354.40 4731
2354.86 4708
2355.32 4450
2355.78 4276
2356.23 4552
2356.69 4722
2357.15 4752
2357.61 4515
2358.07 4645
2358.52 4420
2358.98 4535
2359.44 4495
2359.90 4707
2360.36 4523
2360.81 4567
2361.27 4978
2361.73 4680
2362.19 4609
2362.65 4723
2363.10 4918
2363.56 4901
2364.02 4628
2364.48 4956
2364.94 5041
2365.40 4866
2365.86 4683
2366.31 4929
2366.77 4832
2367.23 4965
2367.69 4875
2368.15 4703
2368.61 4909
2369.07 4896
2369.53 5082
2369.98 5046
2370.44 5317
2370.90 5272
2371.36 5336
2371.82 5193
2372.28 5068
2372.74 5179
2373.20 5098
2373.66 5267
2374.12 5296
2374.58 5211
2375.04 5202
2375.50 5062
2375.95 5014
2376.41 4981
2376.87 4925
2377.33 5057
2377.79 5075
2378.25 4817
2378.71 4959
2379.17 4795
2379.63 4914
2380.09 4946
2380.55 5045
2381.01 5222
2381.47 5205
2381.93 5003
2382.39 5010
2382.85 5104
2383.31 5178
2383.77 5217
2384.23 5138
2384.69 5264
2385.15 5042
2385.62 5181
2386.08 5187
2386.54 5147
2387.00 5319
2387.46 5060
2387.92 4566
2388.38 4498
2388.84 4546
2389.30 4731
2389.76 4897
2390.22 4919
2390.68 4844
2391.14 4865
2391.61 4928
2392.07 4912
2392.53 5056
2392.99 5125
2393.45 4989
2393.91 4886
2394.37 5172
2394.83 4858
2395.30 4859
2395.76 4769
2396.22 4841
2396.68 4846
2397.14 4646
2397.60 4526
2398.07 4408
2398.53 4600
2398.99 4751
2399.45 4516
2399.91 4525
2400.37 4537
2400.84 4815
2401.30 4451
2401.76 4618
2402.22 4520
2402.68 4750
2403.15 4403
2403.61 4319
2404.07 4596
2404.53 4421
2405.00 4242
2405.46 4235
2405.92 4318
2406.38 4224
2406.85 4260
2407.31 4222
2407.77 4421
2408.23 4491
2408.70 4643
2409.16 4404
2409.62 4366
2410.08 4411
2410.55 4718
2411.01 4603
2411.47 4573
2411.94 4678
2412.40 4541
2412.86 4597
2413.33 4560
2413.79 4460
2414.25 4347
2414.72 4424
2415.18 4654
2415.64 4573
2416.11 4731
2416.57 4869
2417.03 4745
2417.50 5152
2417.96 5196
2418.42 5065
2418.89 4990
2419.35 5186
2419.81 5039
2420.28 5130
2420.74 5313
2421.21 5709
2421.67 5252
2422.13 5532
2422.60 5477
2423.06 5413
2423.53 5687
2423.99 5424
2424.45 5385
2424.92 5229
2425.38 5286
2425.85 5256
2426.31 5457
2426.78 5305
2427.24 5306
2427.71 5406
2428.17 5249
2428.63 5096
2429.10 5125
2429.56 5193
2430.03 4885
2430.49 5136
2430.96 5196
2431.42 5228
2431.89 5073
2432.35 4774
2432.82 4939
2433.28 4830
2433.75 4688
2434.21 4751
2434.68 4815
2435.14 4995
2435.61 4796
2436.07 4882
2436.54 5009
2437.01 4599
2437.47 4759
2437.94 4807
2438.40 4802
2438.87 4945
2439.33 4939
2439.80 4974
2440.26 5065
2440.73 4932
2441.20 4911
2441.66 5433
2442.13 5361
2442.59 5421
2443.06 5428
2443.53 5457
2443.99 5332
2444.46 5398
2444.92 5115
2445.39 4963
2445.86 4924
2446.32 4969
2446.79 4711
2447.26 4748
2447.72 4873
2448.19 4490
2448.66 4431
2449.12 4414
2449.59 4468
2450.05 4617
2450.52 4737
2450.99 4541
2451.46 4669
2451.92 4543
2452.39 4727
2452.86 4689
2453.32 4695
2453.79 4442
2454.26 4479
2454.72 4634
2455.19 4722
2455.66 4724
2456.13 4803
2456.59 4808
2457.06 4989
2457.53 4754
2458.00 4698
2458.46 4525
2458.93 4461
2459.40 4410
2459.87 4686
2460.33 4537
2460.80 4587
2461.27 4402
2461.74 4436
2462.20 4513
2462.67 4607
2463.14 4425
2463.61 4500
2464.08 4487
2464.54 4326
2465.01 4296
2465.48 4289
2465.95 4444
2466.42 4659
2466.88 4693
2467.35 4469
2467.82 4316
2468.29 4500
2468.76 4679
2469.23 4827
2469.70 4713
2470.16 4715
2470.63 4649
2471.10 4429
2471.57 4683
2472.04 4510
2472.51 4362
2472.98 4612
2473.44 4676
2473.91 4655
2474.38 4586
2474.85 4404
2475.32 4329
2475.79 4015
2476.26 4151
2476.73 4438
2477.20 4465
2477.67 4223
2478.14 4213
2478.61 4142
2479.08 4100
2479.54 4151
2480.01 4226
2480.48 4201
2480.95 4298
2481.42 4227
2481.89 4186
2482.36 4622
2482.83 4552
2483.30 4336
2483.77 4354
2484.24 4667
2484.71 4824
2485.18 4841
2485.65 4789
2486.12 4495
2486.59 4353
2487.06 4457
2487.53 4639
2488.00 4586
2488.47 4742
2488.94 4718
2489.41 4575
2489.88 4748
2490.35 4844
2490.83 4831
2491.30 4535
2491.77 4423
2492.24 4478
2492.71 4748
2493.18 4424
2493.65 4688
2494.12 4866
2494.59 4427
2495.06 4664
2495.53 4574
2496.00 4601
2496.48 4797
2496.95 4715
2497.42 4706
2497.89 4724
2498.36 4561
2498.83 4491
2499.30 4461
2499.77 4331
2500.25 4588
2500.72 4421
2501.19 4311
2501.66 4477
2502.13 4451
2502.60 4209
2503.07 4067
2503.55 4076
2504.02 4104
2504.49 4358
2504.96 4274
2505.43 4390
2505.91 4334
2506.38 4432
2506.85 4291
2507.32 4432
2507.79 4723
2508.27 4785
2508.74 5056
2509.21 4646
2509.68 5146
2510.16 5235
2510.63 5309
2511.10 5233
2511.57 5303
2512.05 5280
2512.52 5525
2512.99 5530
2513.46 5422
2513.94 5554
2514.41 5432
2514.88 5189
2515.35 5357
2515.83 5553
2516.30 5297
2516.77 5170
2517.25 5103
2517.72 5010
2518.19 4724
2518.67 4870
2519.14 4911
2519.61 4798
2520.09 4745
2520.56 4629
2521.03 4565
2521.51 4762
2521.98 4760
2522.45 4418
2522.93 4528
2523.40 4772
2523.87 4593
2524.35 4569
2524.82 4391
2525.29 4454
2525.77 4522
2526.24 4575
2526.72 4823
2527.19 4444
2527.66 4589
2528.14 4757
2528.61 4605
2529.09 4471
2529.56 4614
2530.03 4868
2530.51 4955
2530.98 4936
2531.46 4655
2531.93 4666
2532.41 4462
2532.88 4514
2533.36 4565
2533.83 4497
2534.31 4513
2534.78 4670
2535.25 4797
2535.73 4637
2536.20 4585
2536.68 4325
2537.15 4450
2537.63 4669
2538.10 4654
2538.58 4379
2539.05 4442
2539.53 4593
2540.00 4623
2540.48 4491
2540.95 4725
2541.43 4556
2541.91 4715
2542.38 4724
2542.86 4638
2543.33 4791
2543.81 4600
2544.28 4771
2544.76 4487
2545.23 4473
2545.71 4654
2546.19 4620
2546.66 4850
2547.14 4853
2547.61 4802
2548.09 4823
2548.56 5260
2549.04 5366
2549.52 5403
2549.99 5595
2550.47 5533
2550.95 5465
2551.42 5445
2551.90 5811
2552.37 5844
2552.85 5591
2553.33 5566
2553.80 5560
2554.28 5293
2554.76 5416
2555.23 5436
2555.71 5298
2556.19 5344
2556.66 5418
2557.14 5445
2557.62 5224
2558.09 5450
2558.57 5486
2559.05 5417
2559.52 5217
2560.00 5260
2560.48 5442
2560.96 5223
2561.43 4777
2561.91 4731
2562.39 4877
2562.86 4840
2563.34 4697
2563.82 4904
2564.30 4592
2564.77 4539
2565.25 4624
2565.73 4427
2566.21 4755
2566.68 4600
2567.16 4697
2567.64 4493
2568.12 4445
2568.60 4655
2569.07 4543
2569.55 4406
2570.03 4557
2570.51 4599
2570.99 4255
2571.46 4468
2571.94 4552
2572.42 4406
2572.90 4516
2573.38 4418
2573.85 4366
2574.33 4578
2574.81 4639
2575.29 4382
2575.77 4451
2576.25 4272
2576.73 4375
2577.20 4337
2577.68 4284
2578.16 4470
2578.64 4270
2579.12 4061
2579.60 4428
2580.08 4444
2580.56 4151
2581.04 4222
2581.51 4547
2581.99 4495
2582.47 4429
2582.95 4399
2583.43 4233
2583.91 4389
2584.39 4466
2584.87 4506
2585.35 4345
2585.83 4261
2586.31 4562
2586.79 4728
2587.27 4723
2587.75 4352
2588.23 4304
2588.71 4528
2589.18 4626
2589.66 4768
2590.14 4474
2590.62 4377
2591.10 4327
2591.58 4195
2592.06 4213
2592.54 4323
2593.02 4413
2593.50 4645
2593.98 4607
2594.47 4624
2594.95 4763
2595.43 4695
2595.91 4673
2596.39 4748
2596.87 4600
2597.35 4866
2597.83 4812
2598.31 4701
2598.79 4827
2599.27 5026
2599.75 5016
2600.23 4932
2600.71 4696
2601.19 4791
2601.67 4601
2602.16 4795
2602.64 4603
2603.12 4345
2603.60 4337
2604.08 4341
2604.56 4194
2605.04 4215
2605.52 4343
2606.00 4339
2606.49 4512
2606.97 4581
2607.45 4395
2607.93 4531
2608.41 4448
2608.89 4327
2609.37 4547
2609.86 4321
2610.34 4410
2610.82 4348
2611.30 4400
2611.78 4660
2612.27 4897
2612.75 4492
2613.23 4519
2613.71 4698
2614.19 4781
2614.68 4686
2615.16 4793
2615.64 4656
2616.12 4611
2616.60 4742
2617.09 4995
2617.57 4821
2618.05 4600
2618.53 4731
2619.02 4793
2619.50 4871
2619.98 4952
2620.46 4737
2620.95 4626
2621.43 4520
2621.91 4518
2622.40 4788
2622.88 4667
2623.36 4639
2623.84 4710
2624.33 4410
2624.81 4327
2625.29 4637
2625.78 4763
2626.26 4688
2626.74 4667
2627.23 4602
2627.71 4701
2628.19 4779
2628.68 4725
2629.16 4566
2629.64 4595
2630.13 4568
2630.61 4623
2631.09 4613
2631.58 4566
2632.06 4800
2632.54 4857
2633.03 4685
2633.51 4796
2634.00 4840
2634.48 4974
2634.96 4953
2635.45 4891
2635.93 4811
2636.42 4884
2636.90 4862
2637.38 4728
2637.87 4613
2638.35 4528
2638.84 4573
2639.32 4478
2639.81 4541
2640.29 4805
2640.78 4747
2641.26 4778
2641.74 4679
2642.23 4708
2642.71 4775
2643.20 4783
2643.68 5012
2644.17 5004
2644.65 4930
2645.14 4642
2645.62 4650
2646.11 4651
2646.59 4585
2647.08 4660
2647.56 4500
2648.05 4375
2648.53 4529
2649.02 4381
2649.50 4430
2649.99 4548
2650.48 4792
2650.96 4472
2651.45 4406
2651.93 4642
2652.42 4724
2652.90 4451
2653.39 4311
2653.87 4444
2654.36 4746
2654.85 4759
2655.33 4412
2655.82 4647
2656.30 4735
2656.79 4548
2657.28 4396
2657.76 4504
2658.25 4290
2658.73 4170
2659.22 4303
2659.71 4568
2660.19 4478
2660.68 4254
2661.17 4223
2661.65 4536
2662.14 4687
2662.62 4748
2663.11 4547
2663.60 4564
2664.08 4819
2664.57 4875
2665.06 4735
2665.55 4912
2666.03 4794
2666.52 4764
2667.01 4879
2667.49 4689
2667.98 4565
2668.47 4366
2668.95 4423
2669.44 4513
2669.93 4657
2670.42 4554
2670.90 4556
2671.39 4577
2671.88 4645
2672.36 4511
2672.85 4531
2673.34 4809
2673.83 4803
2674.31 5020
2674.80 5080
2675.29 5247
2675.78 5419
2676.27 5642
2676.75 5729
2677.24 5794
2677.73 5783
2678.22 5708
2678.71 5709
2679.19 5763
2679.68 5706
2680.17 5366
2680.66 5366
2681.15 5188
2681.63 5088
2682.12 4875
2682.61 4832
2683.10 5096
2683.59 5259
2684.08 5278
2684.56 5393
2685.05 5285
2685.54 5134
2686.03 5227
2686.52 5306
2687.01 5135
2687.50 5123
2687.99 5088
2688.47 4848
2688.96 5102
2689.45 5044
2689.94 4864
2690.43 4900
2690.92 4744
2691.41 4552
2691.90 4631
2692.39 4520
2692.88 4380
2693.37 4574
2693.85 4576
2694.34 4591
2694.83 4582
2695.32 4592
2695.81 4848
2696.30 4843
2696.79 4843
2697.28 4939
2697.77 4838
2698.26 4858
2698.75 4853
2699.24 4741
2699.73 4828
2700.22 4762
2700.71 4975
2701.20 4786
2701.69 4564
2702.18 4712
2702.67 4785
2703.16 4907
2703.65 4872
2704.14 4879
2704.63 4764
2705.12 4889
2705.61 4739
2706.10 4699
2706.59 4602
2707.08 4490
2707.58 4391
2708.07 4397
2708.56 4417
2709.05 4452
2709.54 4340
2710.03 4406
2710.52 4397
2711.01 4288
2711.50 4356
2711.99 4310
2712.48 4428
2712.98 4323
2713.47 4440
2713.96 4634
2714.45 4683
2714.94 4652
2715.43 4322
2715.92 4497
2716.41 4518
2716.91 4416
2717.40 4384
2717.89 4470
2718.38 4365
2718.87 4376
2719.36 4608
2719.86 4420
2720.35 4390
2720.84 4363
2721.33 4125
2721.82 4265
2722.31 4516
2722.81 4559
2723.30 4560
2723.79 4750
2724.28 4483
2724.77 4784
2725.27 4718
2725.76 4846
2726.25 4795
2726.74 4927
2727.24 4748
2727.73 4684
2728.22 4689
2728.71 4552
2729.21 4581
2729.70 4438
2730.19 4416
2730.68 4560
2731.18 4699
2731.67 4596
2732.16 4529
2732.66 4669
2733.15 4441
2733.64 4401
2734.13 4665
2734.63 4840
2735.12 4839
2735.61 4900
2736.11 4756
2736.60 4879
2737.09 5140
2737.59 5144
2738.08 5056
2738.57 4984
2739.07 4983
2739.56 5012
2740.05 5093
2740.55 4922
2741.04 4711
2741.54 4495
2742.03 4599
2742.52 4589
2743.02 4566
2743.51 4670
2744.00 4466
2744.50 4322
2744.99 4582
2745.49 4769
2745.98 4509
2746.47 4679
2746.97 4340
2747.46 4387
2747.96 4482
2748.45 4366
2748.95 4443
2749.44 4657
2749.93 4621
2750.43 4333
2750.92 4497
2751.42 4572
2751.91 4608
2752.41 4457
2752.90 4410
2753.40 4386
2753.89 4582
2754.39 4508
2754.88 4532
2755.38 4548
2755.87 4708
2756.37 4581
2756.86 4483
2757.36 4656
2757.85 4659
2758.35 4590
2758.84 4694
2759.34 4723
2759.83 4713
2760.33 4708
2760.82 4988
2761.32 4773
2761.81 4522
2762.31 4570
2762.81 4565
2763.30 4567
2763.80 4522
2764.29 4516
2764.79 4599
2765.28 4726
2765.78 4385
2766.28 4663
2766.77 4452
2767.27 4502
2767.76 4636
2768.26 4711
2768.76 4461
2769.25 4429
2769.75 4559
2770.25 4328
2770.74 4489
2771.24 4495
2771.73 4455
2772.23 4554
2772.73 4541
2773.22 4606
2773.72 4642
2774.22 4849
2774.71 4553
2775.21 4706
2775.71 4905
2776.20 4757
2776.70 4767
2777.20 5187
2777.69 4891
2778.19 5090
2778.69 5401
2779.19 5310
2779.68 5271
2780.18 5144
2780.68 5110
2781.17 5017
2781.67 5074
2782.17 5314
2782.67 4960
2783.16 4703
2783.66 4832
2784.16 4805
2784.66 4942
2785.15 4853
2785.65 4596
2786.15 4614
2786.65 4497
2787.15 4612
2787.64 4295
2788.14 4488
2788.64 4416
2789.14 4552
2789.63 4642
2790.13 4627
2790.63 4519
2791.13 4282
2791.63 4485
2792.13 4444
2792.62 4402
2793.12 4679
2793.62 4676
2794.12 4716
2794.62 4782
2795.12 4668
2795.61 4803
2796.11 4909
2796.61 5077
2797.11 5243
2797.61 5447
2798.11 5665
2798.61 5863
2799.11 6220
2799.60 6261
2800.10 6172
2800.60 6543
2801.10 6417
2801.60 6488
2802.10 6128
2802.60 5795
2803.10 5675
2803.60 5220
2804.10 5267
2804.60 5456
2805.10 5244
2805.59 5414
2806.09 5218
2806.59 5475
2807.09 5613
2807.59 5810
2808.09 6105
2808.59 6247
2809.09 6614
2809.59 7046
2810.09 6993
2810.59 7053
2811.09 7117
2811.59 6773
2812.09 6762
2812.59 6686
2813.09 6464
2813.59 6220
2814.09 5939
2814.59 5717
2815.09 5444
2815.59 5212
2816.09 5076
2816.59 5073
2817.09 4982
2817.59 4619
2818.09 4683
2818.60 4958
2819.10 4688
2819.60 4536
2820.10 4667
2820.60 4529
2821.10 4676
2821.60 4658
2822.10 4471
2822.60 4496
2823.10 4571
2823.60 4702
2824.10 4642
2824.61 4801
2825.11 4809
2825.61 4707
2826.11 4658
2826.61 4686
2827.11 4549
2827.61 4814
2828.12 4838
2828.62 4646
2829.12 4739
2829.62 4815
2830.12 4859
2830.62 4786
2831.12 4588
2831.63 4708
2832.13 4787
2832.63 4597
2833.13 4584
2833.63 4521
2834.14 4722
2834.64 4716
2835.14 4716
2835.64 4613
2836.14 4671
2836.65 4691
2837.15 4828
2837.65 4821
2838.15 4848
2838.66 4871
2839.16 4823
2839.66 4792
2840.16 4877
2840.67 4953
2841.17 4919
2841.67 5261
2842.17 5017
2842.68 4844
2843.18 4660
2843.68 4764
2844.18 4779
2844.69 4586
2845.19 4533
2845.69 4651
2846.20 4571
2846.70 4385
2847.20 4556
2847.71 4634
2848.21 4569
2848.71 4829
2849.22 4907
2849.72 4953
2850.22 4991
2850.73 4920
2851.23 4893
2851.73 4632
2852.24 4772
2852.74 4928
2853.24 4656
2853.75 4548
2854.25 4221
2854.75 4139
2855.26 4242
2855.76 4376
2856.27 4633
2856.77 4603
2857.27 4612
2857.78 4464
2858.28 4565
2858.79 4972
2859.29 4590
2859.80 4636
2860.30 4607
2860.80 4546
2861.31 4452
2861.81 4484
2862.32 4417
2862.82 4475
2863.33 4327
2863.83 4394
2864.34 4770
2864.84 4545
2865.34 4558
2865.85 4592
2866.35 4319
2866.86 4149
2867.36 4223
2867.87 4501
2868.37 4410
2868.88 4344
2869.38 4373
2869.89 4093
2870.39 4343
2870.90 4622
2871.41 4633
2871.91 4611
2872.42 4474
2872.92 4614
2873.43 4685
2873.93 4809
2874.44 4443
2874.94 4905
2875.45 4771
2875.95 4671
2876.46 4629
2876.97 4707
2877.47 4747
2877.98 4686
2878.48 4485
2878.99 4678
2879.50 4661
2880.00 4631
2880.51 4795
2881.01 4620
2881.52 4739
2882.03 4676
2882.53 4865
2883.04 4815
2883.54 4996
2884.05 5088
2884.56 5160
2885.06 5067
2885.57 4909
2886.08 5247
2886.58 5180
2887.09 5485
2887.60 5382
2888.10 5332
2888.61 5295
2889.12 5550
2889.62 5372
2890.13 5476
2890.64 5502
2891.15 5365
2891.65 5216
2892.16 5133
2892.67 5182
2893.17 5161
2893.68 5080
2894.19 4956
2894.70 4910
2895.20 5082
2895.71 5160
2896.22 5093
2896.73 5299
2897.23 5163
2897.74 5093
2898.25 5106
2898.76 4991
2899.26 4837
2899.77 5055
2900.28 4887
2900.79 4872
2901.29 4799
2901.80 4661
2902.31 4993
2902.82 5015
2903.33 4803
2903.83 4942
2904.34 5215
2904.85 5340
2905.36 5351
2905.87 5007
2906.38 5085
2906.88 5360
2907.39 5235
2907.90 5251
2908.41 5248
2908.92 5136
2909.43 5486
2909.94 5191
2910.44 4991
2910.95 5049
2911.46 5009
2911.97 4947
2912.48 4770
2912.99 4662
2913.50 4941
2914.01 5072
2914.52 4919
2915.02 4594
2915.53 4897
2916.04 4988
2916.55 5017
2917.06 5025
2917.57 5014
2918.08 5273
2918.59 5000
2919.10 4891
2919.61 5148
2920.12 5304
2920.63 5164
2921.14 5352
2921.65 5697
2922.16 5406
2922.67 5110
2923.18 5323
2923.69 5276
2924.20 5401
2924.71 5550
2925.22 5786
2925.73 6165
2926.24 6718
2926.75 6820
2927.26 6778
2927.77 7056
2928.28 7206
2928.79 7349
2929.30 7248
2929.81 7125
2930.32 6552
2930.83 6258
2931.34 6095
2931.85 5819
2932.36 5687
2932.87 5371
2933.38 5201
2933.89 5060
2934.40 4735
2934.91 4785
2935.42 4721
2935.94 4708
2936.45 4560
2936.96 4703
2937.47 4738
2937.98 4765
2938.49 4442
2939.00 4655
2939.51 4684
2940.02 4671
2940.54 4773
2941.05 4873
2941.56 4845
2942.07 4657
2942.58 4747
2943.09 4769
2943.61 5015
2944.12 4949
2944.63 5023
2945.14 5089
2945.65 5133
2946.16 5392
2946.68 5450
2947.19 5528
2947.70 5721
2948.21 5868
2948.72 5901
2949.24 5885
2949.75 5999
2950.26 5850
2950.77 5800
2951.28 5513
2951.80 5335
2952.31 5314
2952.82 5358
2953.33 4964
2953.85 5018
2954.36 4921
2954.87 4948
2955.38 4953
2955.90 4784
2956.41 4685
2956.92 4776
2957.43 4815
2957.95 4683
2958.46 4724
2958.97 4810
2959.49 4594
2960.00 4682
2960.51 4810
2961.03 4837
2961.54 4614
2962.05 4855
2962.57 4868
2963.08 4718
2963.59 4698
2964.11 4752
2964.62 4670
2965.13 4820
2965.65 5015
2966.16 4879
2966.67 4896
2967.19 4916
2967.70 4580
2968.21 4642
2968.73 4545
2969.24 4479
2969.76 4489
2970.27 4448
2970.78 4391
2971.30 4338
2971.81 4284
2972.33 4219
2972.84 4175
2973.35 4455
2973.87 4501
2974.38 4316
2974.90 4136
2975.41 4072
2975.92 4479
2976.44 4670
2976.95 4447
2977.47 4450
2977.98 4559
2978.50 4508
2979.01 4413
2979.53 4466
2980.04 4467
2980.56 4583
2981.07 4568
2981.59 4511
2982.10 4728
2982.62 4472
2983.13 4576
2983.65 4553
2984.16 4453
2984.68 4814
2985.19 4875
2985.71 4759
2986.22 4672
2986.74 4850
2987.25 4824
2987.77 4931
2988.28 4661
2988.80 4883
2989.31 4938
2989.83 4880
2990.35 5107
2990.86 5014
2991.38 4775
2991.89 4921
2992.41 5198
2992.92 5039
2993.44 5109
2993.96 5103
2994.47 5086
2994.99 4985
2995.50 4816
2996.02 4770
2996.54 5240
2997.05 5383
2997.57 5384
2998.09 5253
2998.60 5339
2999.12 5325
2999.64 5477
3000.15 5424
3000.67 5593
3001.18 5363
3001.70 5397
3002.22 5575
3002.73 5607
3003.25 5593
3003.77 5753
3004.29 5454
3004.80 5764
3005.32 5890
3005.84 5609
3006.35 5574
3006.87 5633
3007.39 5735
3007.90 5729
3008.42 5726
3008.94 5545
3009.46 5373
3009.97 5386
3010.49 5138
3011.01 5246
3011.53 4999
3012.04 4958
3012.56 4920
3013.08 5074
3013.60 5105
3014.11 4673
3014.63 4766
3015.15 5144
3015.67 5067
3016.18 4916
3016.70 5132
3017.22 4909
3017.74 4981
3018.26 5081
3018.77 4909
3019.29 5012
3019.81 5006
3020.33 5078
3020.85 5328
3021.37 5378
3021.88 5473
3022.40 5184
3022.92 5171
3023.44 5229
3023.96 5291
3024.48 5030
3025.00 5018
3025.51 5140
3026.03 5102
3026.55 5254
3027.07 5249
3027.59 5282
3028.11 5379
3028.63 5289
3029.15 5398
3029.67 5168
3030.18 5155
3030.70 5073
3031.22 5181
3031.74 5031
3032.26 5012
3032.78 5063
3033.30 5035
3033.82 5199
3034.34 5336
3034.86 5315
3035.38 5312
3035.90 5514
3036.42 5544
3036.94 5542
3037.46 5602
3037.98 5720
3038.50 5703
3039.02 5715
3039.54 5741
3040.06 5365
3040.58 5096
3041.10 5204
3041.62 5356
3042.14 5302
3042.66 5196
3043.18 4978
3043.70 4809
3044.22 4724
3044.74 4739
3045.26 4787
3045.78 4489
3046.30 4606
3046.82 4903
3047.34 4768
3047.86 4667
3048.38 4743
3048.90 4841
3049.42 4833
3049.94 4611
3050.46 4940
3050.98 4927
3051.50 4753
3052.03 4712
3052.55 4943
3053.07 4872
3053.59 4824
3054.11 4963
3054.63 4626
3055.15 4756
3055.67 4900
3056.19 4842
3056.72 4967
3057.24 5058
3057.76 4735
3058.28 5018
3058.80 4997
3059.32 4858
3059.84 4746
3060.37 4609
3060.89 4587
3061.41 4395
3061.93 4575
3062.45 4539
3062.98 4650
3063.50 4592
3064.02 4710
3064.54 4770
3065.06 4758
3065.59 4629
3066.11 4812
3066.63 4812
3067.15 4641
3067.67 4876
3068.20 5011
3068.72 5049
3069.24 4717
3069.76 4815
3070.29 5133
3070.81 4910
3071.33 4820
3071.85 4984
3072.38 4976
3072.90 4770
3073.42 4631
3073.95 4938
3074.47 4863
3074.99 4884
3075.51 4944
3076.04 5061
3076.56 4969
3077.08 4989
3077.61 5137
3078.13 5160
3078.65 5164
3079.18 5192
3079.70 5005
3080.22 5329
3080.75 5189
3081.27 5412
3081.79 5424
3082.32 5361
3082.84 5426
3083.36 5708
3083.89 5520
3084.41 5459
3084.93 5363
3085.46 5553
3085.98 5272
3086.51 5407
3087.03 5457
3087.55 5523
3088.08 5289
3088.60 5397
3089.13 5570
3089.65 5277
3090.17 5369
3090.70 5298
3091.22 5157
3091.75 5170
3092.27 5064
3092.80 4890
3093.32 4908
3093.85 4974
3094.37 5250
3094.89 5121
3095.42 5090
3095.94 5177
3096.47 5249
3096.99 5280
3097.52 5330
3098.04 5411
3098.57 5471
3099.09 5579
3099.62 5419
3100.14 5430
3100.67 5443
3101.19 5491
3101.72 5748
3102.24 6208
3102.77 6479
3103.29 7282
3103.82 7596
3104.34 8184
3104.87 8456
3105.40 9111
3105.92 9096
3106.45 9694
3106.97 9424
3107.50 9113
3108.02 8394
3108.55 7896
3109.08 7435
3109.60 7384
3110.13 6581
3110.65 6541
3111.18 6283
3111.70 6182
3112.23 6233
3112.76 6290
3113.28 6375
3113.81 6074
3114.34 6001
3114.86 6298
3115.39 6098
3115.91 6021
3116.44 5737
3116.97 5654
3117.49 5304
3118.02 5025
3118.55 4879
3119.07 4923
3119.60 4956
3120.13 5008
3120.65 4974
3121.18 4840
3121.71 5069
3122.23 5008
3122.76 4861
3123.29 4737
3123.82 4798
3124.34 4676
3124.87 4821
3125.40 4879
3125.92 4767
3126.45 4588
3126.98 4790
3127.51 4780
3128.03 4634
3128.56 4658
3129.09 4999
3129.62 4926
3130.14 4860
3130.67 4844
3131.20 4824
3131.73 4774
3132.25 4939
3132.78 4926
3133.31 4582
3133.84 4664
3134.37 4485
3134.89 4422
3135.42 4634
3135.95 4458
3136.48 4407
3137.01 4504
3137.53 4408
3138.06 4368
3138.59 4312
3139.12 4379
3139.65 4446
3140.18 4183
3140.70 4241
3141.23 4364
3141.76 4066
3142.29 4209
3142.82 4176
3143.35 4341
3143.88 4608
3144.40 4565
3144.93 4710
3145.46 4806
3145.99 4539
3146.52 4361
3147.05 4522
3147.58 4684
3148.11 4720
3148.64 4758
3149.17 4850
3149.70 4880
3150.22 4919
3150.75 5099
3151.28 4965
3151.81 5064
3152.34 5005
3152.87 4862
3153.40 4720
3153.93 4853
3154.46 4787
3154.99 4669
3155.52 4549
3156.05 4847
3156.58 4728
3157.11 4877
3157.64 4903
3158.17 4644
3158.70 4720
3159.23 4871
3159.76 4812
3160.29 4766
3160.82 5019
3161.35 5027
3161.88 4998
3162.41 5086
3162.94 5204
3163.47 5272
3164.00 5220
3164.53 5097
3165.06 5093
3165.59 4904
3166.12 4980
3166.65 4957
3167.18 4547
3167.72 4742
3168.25 4619
3168.78 4532
3169.31 4662
3169.84 4514
3170.37 4344
3170.90 4365
3171.43 4327
3171.96 4228
3172.49 4425
3173.03 4525
3173.56 4376
3174.09 4350
3174.62 4590
3175.15 4542
3175.68 4396
3176.21 4447
3176.74 4573
3177.28 4344
3177.81 4543
3178.34 4682
3178.87 4690
3179.40 4761
3179.93 4715
3180.47 5090
3181.00 5241
3181.53 5071
3182.06 4818
3182.59 4947
3183.13 5111
3183.66 4954
3184.19 4589
3184.72 4764
3185.25 4726
3185.79 4738
3186.32 4542
3186.85 4598
3187.38 4614
3187.92 4590
3188.45 4508
3188.98 4222
3189.51 4362
3190.05 4441
3190.58 4550
3191.11 4701
3191.64 4424
3192.18 4492
3192.71 4358
3193.24 4373
3193.78 4419
3194.31 4522
3194.84 4625
3195.38 4423
3195.91 4612
3196.44 4534
3196.97 4466
3197.51 4467
3198.04 4407
3198.57 4462
3199.11 4495
3199.64 4668
3200.17 4698
3200.71 4693
3201.24 4873
3201.78 4833
3202.31 4881
3202.84 5071
3203.38 5087
3203.91 5339
3204.44 5473
3204.98 5405
3205.51 5331
3206.05 5113
3206.58 5138
3207.11 5196
3207.65 5132
3208.18 5135
3208.72 5032
3209.25 4878
3209.78 4768
3210.32 4847
3210.85 4791
3211.39 4748
3211.92 4807
3212.46 4700
3212.99 4757
3213.53 4956
3214.06 5259
3214.59 5061
3215.13 5059
3215.66 4775
3216.20 4693
3216.73 4867
3217.27 4715
3217.80 4835
3218.34 4885
3218.87 5008
3219.41 4515
3219.94 4651
3220.48 4827
3221.01 4728
3221.55 4714
3222.08 4559
3222.62 4545
3223.16 4640
3223.69 4406
3224.23 4689
3224.76 4852
3225.30 4966
3225.83 4995
3226.37 4941
3226.90 5242
3227.44 5065
3227.98 5237
3228.51 5245
3229.05 5152
3229.58 5082
3230.12 5185
3230.66 4961
3231.19 4793
3231.73 4718
3232.26 4925
3232.80 4748
3233.34 4535
3233.87 4525
3234.41 4376
3234.95 4503
3235.48 4573
3236.02 4483
3236.55 4560
3237.09 4550
3237.63 4569
3238.16 4521
3238.70 4609
3239.24 4522
3239.77 4424
3240.31 4465
3240.85 4558
3241.38 4504
3241.92 4629
3242.46 4359
3243.00 4614
3243.53 4817
3244.07 4590
3244.61 4577
3245.14 4693
3245.68 4543
3246.22 4420
3246.76 4327
3247.29 4294
3247.83 4233
3248.37 4399
3248.91 4267
3249.44 4432
3249.98 4386
3250.52 4292
3251.06 4347
3251.59 4503
3252.13 4288
3252.67 4361
3253.21 4514
3253.75 4650
3254.28 4543
3254.82 4533
3255.36 4685
3255.90 4630
3256.44 4523
3256.97 4633
3257.51 4689
3258.05 4795
3258.59 4875
3259.13 4739
3259.67 4977
3260.20 4839
3260.74 4900
3261.28 5169
3261.82 5057
3262.36 5074
3262.90 5238
3263.44 5250
3263.97 5373
3264.51 5475
3265.05 5480
3265.59 5616
3266.13 5811
3266.67 5907
3267.21 5839
3267.75 5820
3268.29 6048
3268.83 5964
3269.36 5892
3269.90 5604
3270.44 5706
3270.98 5518
3271.52 5322
3272.06 5285
3272.60 5294
3273.14 5052
3273.68 5054
3274.22 4892
3274.76 4744
3275.30 4863
3275.84 4684
3276.38 4534
3276.92 4652
3277.46 4857
3278.00 4819
3278.54 4771
3279.08 4862
3279.62 5030
3280.16 5071
3280.70 5129
3281.24 5260
3281.78 5287
3282.32 5133
3282.86 5221
3283.40 5376
3283.94 5454
3284.48 5385
3285.02 5417
3285.56 5126
3286.10 5309
3286.64 5553
3287.18 5586
3287.72 5719
3288.26 5542
3288.81 5620
3289.35 5535
3289.89 5639
3290.43 5595
3290.97 5465
3291.51 5278
3292.05 5005
3292.59 5067
3293.13 5198
3293.67 5074
3294.22 5222
3294.76 5064
3295.30 5021
3295.84 5297
3296.38 5388
3296.92 5705
3297.46 5832
3298.01 5802
3298.55 5813
3299.09 5885
3299.63 5738
3300.17 5640
3300.71 5589
3301.26 5414
3301.80 5323
3302.34 5240
3302.88 5123
3303.42 4975
3303.97 4990
3304.51 5035
3305.05 4961
3305.59 4743
3306.13 5124
3306.68 5004
3307.22 4981
3307.76 5192
3308.30 4973
3308.85 4863
3309.39 4893
3309.93 5042
3310.47 4758
3311.02 4988
3311.56 4779
3312.10 4670
3312.64 4633
3313.19 4990
3313.73 4674
3314.27 4870
3314.82 4824
3315.36 4920
3315.90 4782
3316.45 4890
3316.99 4791
3317.53 4879
3318.07 4880
3318.62 4967
3319.16 4895
3319.70 4775
3320.25 4807
3320.79 4800
3321.34 4690
3321.88 4615
3322.42 4742
3322.97 4635
3323.51 4480
3324.05 4483
3324.60 4360
3325.14 4780
3325.68 4655
3326.23 4503
3326.77 4755
3327.32 4466
3327.86 4594
3328.40 4514
3328.95 4502
3329.49 4505
3330.04 4447
3330.58 4338
3331.13 4540
3331.67 4479
3332.21 4340
3332.76 4700
3333.30 4686
3333.85 4487
3334.39 4664
3334.94 4780
3335.48 4595
3336.03 4546
3336.57 4567
3337.12 4767
3337.66 4664
3338.21 4680
3338.75 4833
3339.30 4704
3339.84 4595
3340.39 4563
3340.93 4597
3341.48 4476
3342.02 4601
3342.57 4692
3343.11 4481
3343.66 4534
3344.20 4500
3344.75 4349
3345.29 4372
3345.84 4425
3346.38 4489
3346.93 4457
3347.47 4162
3348.02 4420
3348.57 4426
3349.11 4356
3349.66 4273
3350.20 4190
3350.75 4326
3351.30 4309
3351.84 4196
3352.39 4630
3352.93 4561
3353.48 4509
3354.03 4655
3354.57 4621
3355.12 4388
3355.66 4283
3356.21 4469
3356.76 4720
3357.30 4547
3357.85 4483
3358.40 4765
3358.94 4488
3359.49 4529
3360.04 4512
3360.58 4467
3361.13 4404
3361.68 4153
3362.22 3980
3362.77 4046
3363.32 4117
3363.86 4060
3364.41 4037
3364.96 3999
3365.50 3977
3366.05 4112
3366.60 3908
3367.15 4106
3367.69 4092
3368.24 4004
3368.79 4105
3369.34 4366
3369.88 4246
3370.43 4253
3370.98 4318
3371.53 4080
3372.07 4078
3372.62 3998
3373.17 4024
3373.72 4003
3374.26 4099
3374.81 4025
3375.36 4070
3375.91 4096
3376.46 4041
3377.00 4009
3377.55 4047
3378.10 4040
3378.65 4067
3379.20 3751
3379.74 3758
3380.29 3809
3380.84 3947
3381.39 3875
3381.94 3967
3382.49 4064
3383.04 4010
3383.58 3904
3384.13 3770
3384.68 3749
3385.23 3857
3385.78 3947
3386.33 4075
3386.88 4079
3387.43 3870
3387.97 3803
3388.52 3972
3389.07 4075
3389.62 4226
3390.17 4168
3390.72 4407
3391.27 4352
3391.82 4266
3392.37 4375
3392.92 4266
3393.47 4339
3394.01 4200
3394.56 4353
3395.11 4021
3395.66 4220
3396.21 4232
3396.76 4040
3397.31 4150
3397.86 4154
3398.41 4061
3398.96 4160
3399.51 4240
3400.06 3888
3400.61 3938
3401.16 4008
3401.71 3921
3402.26 3853
3402.81 4015
3403.36 4155
3403.91 3856
3404.46 3815
3405.01 3839
3405.56 4113
3406.11 3984
3406.66 4076
3407.21 4163
3407.76 4066
3408.32 3992
3408.87 3874
3409.42 4084
3409.97 4022
3410.52 3929
3411.07 3932
3411.62 4076
3412.17 3899
3412.72 3947
3413.27 3887
3413.82 4085
3414.37 4027
3414.93 4064
3415.48 3961
3416.03 4071
3416.58 4055
3417.13 3913
3417.68 3965
3418.23 4135
3418.78 4000
3419.34 4082
3419.89 3957
3420.44 4078
3420.99 4061
3421.54 4162
3422.09 4076
3422.65 3974
3423.20 4143
3423.75 4347
3424.30 4451
3424.85 4470
3425.40 4559
3425.96 4521
3426.51 4362
3427.06 4677
3427.61 4685
3428.17 4482
3428.72 4389
3429.27 4374
3429.82 4288
3430.37 4295
3430.93 4286
3431.48 4108
3432.03 4245
3432.58 4402
3433.14 4481
3433.69 4168
3434.24 4366
3434.79 4203
3435.35 4228
3435.90 4148
3436.45 4455
3437.01 4386
3437.56 4264
3438.11 4289
3438.66 4414
3439.22 4341
3439.77 4436
3440.32 4458
3440.88 4532
3441.43 4528
3441.98 4489
3442.54 4715
3443.09 4878
3443.64 4896
3444.20 4909
3444.75 4868
3445.30 4600
3445.86 4611
3446.41 4531
3446.97 4710
3447.52 4775
3448.07 4335
3448.63 4507
3449.18 4554
3449.73 4246
3450.29 4386
3450.84 4393
3451.40 4353
3451.95 4036
3452.50 4099
3453.06 4307
3453.61 4285
3454.17 3980
3454.72 4180
3455.28 4003
3455.83 4147
3456.38 4193
3456.94 4149
3457.49 4136
3458.05 4478
3458.60 4180
3459.16 4122
3459.71 4250
3460.27 4042
3460.82 4023
3461.38 4154
3461.93 4246
3462.49 4329
3463.04 4315
3463.60 4697
3464.15 4559
3464.71 4437
3465.26 4443
3465.82 4679
3466.37 4479
3466.93 4638
3467.48 4539
3468.04 4633
3468.59 4547
3469.15 4771
3469.70 4788
3470.26 4543
3470.82 4706
3471.37 4778
3471.93 4563
3472.48 4608
3473.04 4759
3473.59 4675
3474.15 4693
3474.71 4744
3475.26 4913
3475.82 4971
3476.37 4658
3476.93 4789
3477.49 4802
3478.04 4653
3478.60 4632
3479.16 4633
3479.71 5005
3480.27 4885
3480.82 4978
3481.38 5079
3481.94 5056
3482.49 4967
3483.05 5045
3483.61 5048
3484.16 5120
3484.72 5215
3485.28 4976
3485.83 5005
3486.39 4934
3486.95 5118
3487.50 5156
3488.06 4958
3488.62 4886
3489.18 5096
3489.73 5505
3490.29 5786
3490.85 5872
3491.40 6065
3491.96 6138
3492.52 6454
3493.08 6970
3493.63 7249
3494.19 6956
3494.75 7396
3495.31 7536
3495.86 7846
3496.42 7301
3496.98 7463
3497.54 7766
3498.09 7510
3498.65 7420
3499.21 7583
3499.77 8101
3500.33 7935
3500.88 8108
3501.44 8391
3502.00 8836
3502.56 9380
3503.12 9599
3503.67 9595
3504.23 10538
3504.79 10952
3505.35 11341
3505.91 11986
3506.47 12581
3507.03 13005
3507.58 13640
3508.14 14026
3508.70 13784
3509.26 13863
3509.82 13408
3510.38 12901
3510.94 11899
3511.49 10838
3512.05 9976
3512.61 9144
3513.17 8671
3513.73 7670
3514.29 7049
3514.85 6385
3515.41 6083
3515.97 5688
3516.53 5504
3517.09 5474
3517.64 5344
3518.20 5125
3518.76 5164
3519.32 5312
3519.88 5352
3520.44 5354
3521.00 5268
3521.56 5375
3522.12 5397
3522.68 5557
3523.24 5624
3523.80 5574
3524.36 5333
3524.92 5529
3525.48 5680
3526.04 5509
3526.60 5613
3527.16 5568
3527.72 5613
3528.28 5596
3528.84 5653
3529.40 5315
3529.96 5248
3530.52 5026
3531.08 4958
3531.64 5050
3532.20 4984
3532.76 4912
3533.32 5273
3533.89 5147
3534.45 4899
3535.01 5245
3535.57 5397
3536.13 5592
3536.69 5542
3537.25 5267
3537.81 5597
3538.37 5515
3538.93 5553
3539.49 5405
3540.06 5369
3540.62 5413
3541.18 5541
3541.74 5341
3542.30 5504
3542.86 5482
3543.42 5355
3543.98 5336
3544.55 5216
3545.11 5299
3545.67 5288
3546.23 5452
3546.79 5490
3547.35 5190
3547.92 5283
3548.48 5144
3549.04 4850
3549.60 4878
3550.16 4955
3550.72 4948
3551.29 4804
3551.85 4534
3552.41 4745
3552.97 4491
3553.54 4851
3554.10 4753
3554.66 4543
3555.22 4812
3555.78 4801
3556.35 5016
3556.91 4837
3557.47 4667
3558.03 4648
3558.60 4828
3559.16 4859
3559.72 4657
3560.29 4604
3560.85 4753
3561.41 4547
3561.97 4501
3562.54 4583
3563.10 4819
3563.66 4657
3564.23 4543
3564.79 4702
3565.35 4831
3565.91 4791
3566.48 4665
3567.04 4872
3567.60 4718
3568.17 4640
3568.73 4517
3569.29 4717
3569.86 4524
3570.42 4486
3570.99 4406
3571.55 4385
3572.11 4391
3572.68 4260
3573.24 4265
3573.80 4343
3574.37 4591
3574.93 4382
3575.50 4517
3576.06 4302
3576.62 4613
3577.19 4619
3577.75 4783
3578.32 4818
3578.88 4744
3579.44 4806
3580.01 4870
3580.57 4870
3581.14 4693
3581.70 4686
3582.27 4627
3582.83 4635
3583.40 4642
3583.96 4550
3584.52 4696
3585.09 4463
3585.65 4430
3586.22 4482
3586.78 4498
3587.35 4394
3587.91 4429
3588.48 4331
3589.04 4051
3589.61 3986
3590.17 4354
3590.74 4234
3591.30 4145
3591.87 4293
3592.43 4275
3593.00 4328
3593.56 4399
3594.13 4355
3594.70 4386
3595.26 4377
3595.83 4269
3596.39 4281
3596.96 4394
3597.52 4415
3598.09 4466
3598.65 4288
3599.22 4301
3599.79 4343
3600.35 4496
3600.92 4431
3601.48 4438
3602.05 4661
3602.62 4487
3603.18 4486
3603.75 4619
3604.32 4548
3604.88 4707
3605.45 4522
3606.01 4572
3606.58 4612
3607.15 4385
3607.71 4243
3608.28 4534
3608.85 4521
3609.41 4521
3609.98 4189
3610.55 4104
3611.11 4276
3611.68 4172
3612.25 4292
3612.81 4463
3613.38 4319
3613.95 4392
3614.51 4349
3615.08 4617
3615.65 4560
3616.22 4711
3616.78 5070
3617.35 5561
3617.92 6385
3618.48 6769
3619.05 7493
3619.62 8316
3620.19 9021
3620.75 9373
3621.32 9674
3621.89 9887
3622.46 9712
3623.02 9468
3623.59 8885
3624.16 8396
3624.73 7886
3625.30 7293
3625.86 6405
3626.43 5597
3627.00 5545
3627.57 5028
3628.14 4496
3628.70 4315
3629.27 4208
3629.84 4073
3630.41 3943
3630.98 4032
3631.55 4044
3632.11 3890
3632.68 4113
3633.25 4185
3633.82 4046
3634.39 3894
3634.96 3974
3635.52 4054
3636.09 3906
3636.66 3784
3637.23 3887
3637.80 3952
3638.37 3774
3638.94 4042
3639.51 4235
3640.08 4093
3640.64 4017
3641.21 4016
3641.78 3935
3642.35 4056
3642.92 4154
3643.49 4521
3644.06 4536
3644.63 4591
3645.20 4356
3645.77 4564
3646.34 4636
3646.91 4822
3647.48 4592
3648.05 4727
3648.62 4864
3649.19 5039
3649.76 5047
3650.33 4961
3650.90 4885
3651.47 4946
3652.03 5039
3652.60 5099
3653.17 4767
3653.75 4753
3654.32 4896
3654.89 4786
3655.46 4613
3656.03 4790
3656.60 4909
3657.17 4775
3657.74 4635
3658.31 4587
3658.88 4638
3659.45 4595
3660.02 4806
3660.59 4352
3661.16 4435
3661.73 4849
3662.30 4755
3662.87 4418
3663.44 4331
3664.01 4541
3664.59 4170
3665.16 4354
3665.73 3983
3666.30 4276
3666.87 4263
3667.44 4272
3668.01 4459
3668.58 4370
3669.15 4301
3669.73 4305
3670.30 4391
3670.87 4147
3671.44 4101
3672.01 4215
3672.58 4256
3673.15 4252
3673.73 4027
3674.30 4178
3674.87 4295
3675.44 4408
3676.01 4384
3676.58 4411
3677.16 4205
3677.73 4266
3678.30 4412
3678.87 4431
3679.44 4501
3680.02 4414
3680.59 4523
3681.16 4485
3681.73 4271
3682.31 4250
3682.88 4262
3683.45 4107
3684.02 4217
3684.60 4180
3685.17 4270
3685.74 4248
3686.31 4127
3686.89 4223
3687.46 4115
3688.03 4111
3688.60 4184
3689.18 4176
3689.75 4206
3690.32 4163
3690.90 4243
3691.47 4533
3692.04 4420
3692.61 4478
3693.19 4578
3693.76 4348
3694.33 4516
3694.91 4590
3695.48 4633
3696.05 4394
3696.63 4223
3697.20 4293
3697.77 4305
3698.35 4491
3698.92 4350
3699.50 4392
3700.07 4305
3700.64 4137
3701.22 4065
3701.79 4218
3702.36 4129
3702.94 3907
3703.51 4030
3704.09 4040
3704.66 4047
3705.23 3994
3705.81 4144
3706.38 4231
3706.96 4102
3707.53 4162
3708.11 4090
3708.68 4265
3709.25 4408
3709.83 4429
3710.40 4215
3710.98 4277
3711.55 4520
3712.13 4456
3712.70 4591
3713.28 4412
3713.85 4336
3714.43 4433
3715.00 4396
3715.58 4383
3716.15 4313
3716.73 4287
3717.30 4438
3717.88 4388
3718.45 4245
3719.03 4182
3719.60 4497
3720.18 4584
3720.75 4487
3721.33 4655
3721.90 4376
3722.48 4950
3723.05 5061
3723.63 4680
3724.20 4705
3724.78 4773
3725.36 4857
3725.93 4916
3726.51 4983
3727.08 4809
3727.66 5009
3728.23 5019
3728.81 4653
3729.39 4542
3729.96 4604
3730.54 4559
3731.11 4736
3731.69 4750
3732.27 5050
3732.84 5128
3733.42 5243
3734.00 5388
3734.57 5433
3735.15 5952
3735.72 6167
3736.30 6103
3736.88 5918
3737.45 6055
3738.03 6377
3738.61 5929
3739.18 5790
3739.76 5626
3740.34 5387
3740.92 5408
3741.49 5266
3742.07 5086
3742.65 4978
3743.22 4704
3743.80 4941
3744.38 4630
3744.95 4437
3745.53 4349
3746.11 4427
3746.69 4585
3747.26 4167
3747.84 4343
3748.42 4435
3749.00 4569
3749.57 4389
3750.15 4464
3750.73 4459
3751.31 4506
3751.88 4416
3752.46 4475
3753.04 4264
3753.62 4262
3754.19 4351
3754.77 4170
3755.35 3894
3755.93 3987
3756.51 4144
3757.08 4340
3757.66 4246
3758.24 4184
3758.82 4248
3759.40 4414
3759.98 4588
3760.55 4390
3761.13 4432
3761.71 4463
3762.29 4567
3762.87 4459
3763.45 4468
3764.03 4813
3764.60 4700
3765.18 4710
3765.76 4573
3766.34 4622
3766.92 4810
3767.50 4673
3768.08 4786
3768.66 4707
3769.24 4690
3769.81 4621
3770.39 4825
3770.97 5219
3771.55 5116
3772.13 4726
3772.71 5118
3773.29 5178
3773.87 5186
3774.45 5114
3775.03 4768
3775.61 4964
3776.19 4726
3776.77 4668
3777.35 4694
3777.93 4743
3778.51 4748
3779.09 4653
3779.67 4329
3780.25 4430
3780.83 4426
3781.41 4242
3781.99 4192
3782.57 4055
3783.15 4010
3783.73 4065
3784.31 4269
3784.89 4233
3785.47 4218
3786.05 4322
3786.63 4396
3787.21 4279
3787.79 4432
3788.37 4379
3788.95 4266
3789.53 4344
3790.11 4360
3790.69 4425
3791.27 4397
3791.85 4410
3792.43 4345
3793.01 4244
3793.59 4096
3794.18 4287
3794.76 4354
3795.34 4269
3795.92 4137
3796.50 4084
3797.08 4215
3797.66 4208
3798.24 4261
3798.83 4295
3799.41 4268
3799.99 4170
3800.57 4406
3801.15 4294
3801.73 4237
3802.31 4298
3802.90 4379
3803.48 4295
3804.06 4373
3804.64 4426
3805.22 4565
3805.80 4439
3806.39 4319
3806.97 4401
3807.55 4347
3808.13 4744
3808.71 4720
3809.30 4623
3809.88 4767
3810.46 4804
3811.04 4907
3811.63 4895
3812.21 4765
3812.79 4749
3813.37 4673
3813.95 4618
3814.54 4724
3815.12 4644
3815.70 4744
3816.29 4767
3816.87 5077
3817.45 5161
3818.03 4960
3818.62 4858
3819.20 4648
3819.78 4645
3820.36 4564
3820.95 4552
3821.53 4273
3822.11 4314
3822.70 4336
3823.28 4099
3823.86 4001
3824.45 4037
3825.03 3934
3825.61 4038
3826.20 4043
3826.78 4010
3827.36 4087
3827.95 3927
3828.53 3997
3829.11 4180
3829.70 4240
3830.28 3995
3830.87 3891
3831.45 4004
3832.03 3891
3832.62 3791
3833.20 3922
3833.79 3991
3834.37 4015
3834.95 4070
3835.54 4044
3836.12 4056
3836.71 4022
3837.29 4009
3837.87 4039
3838.46 3851
3839.04 3912
3839.63 4031
3840.21 3896
3840.80 3943
3841.38 3940
3841.97 3951
3842.55 3994
3843.13 3896
3843.72 3973
3844.30 3938
3844.89 4010
3845.47 4014
3846.06 3935
3846.64 4011
3847.23 4129
3847.81 4083
3848.40 4036
3848.98 4040
3849.57 4103
3850.15 3973
3850.74 3861
3851.33 3983
3851.91 3890
3852.50 3799
3853.08 3804
3853.67 4116
3854.25 4157
3854.84 4032
3855.42 4216
3856.01 4295
3856.60 4133
3857.18 4147
3857.77 3996
3858.35 4231
3858.94 4450
3859.52 4413
3860.11 4833
3860.70 4845
3861.28 5352
3861.87 5795
3862.45 5958
3863.04 6538
3863.63 7146
3864.21 7219
3864.80 7598
3865.39 7470
3865.97 7717
3866.56 7965
3867.15 7365
3867.73 6995
3868.32 6674
3868.91 6419
3869.49 5599
3870.08 5263
3870.67 5043
3871.25 4795
3871.84 4894
3872.43 4731
3873.01 4608
3873.60 4488
3874.19 4657
3874.77 4486
3875.36 4500
3875.95 4681
3876.54 4615
3877.12 4748
3877.71 4501
3878.30 4412
3878.89 4553
3879.47 4448
3880.06 4546
3880.65 4713
3881.24 4449
3881.82 4369
3882.41 4561
3883.00 4394
3883.59 4221
3884.17 4064
3884.76 3937
3885.35 4118
3885.94 4065
3886.53 4037
3887.11 4057
3887.70 4017
3888.29 3824
3888.88 4084
3889.47 4268
3890.05 4028
3890.64 4101
3891.23 4107
3891.82 4174
3892.41 4240
3893.00 4286
3893.59 4421
3894.17 4339
3894.76 4226
3895.35 4571
3895.94 4322
3896.53 4331
3897.12 4327
3897.71 4332
3898.30 4135
3898.88 4126
3899.47 4014
3900.06 4477
3900.65 4535
3901.24 4096
3901.83 4204
3902.42 4227
3903.01 4455
3903.60 4513
3904.19 4224
3904.78 4352
3905.37 4423
3905.95 4321
3906.54 4231
3907.13 4071
3907.72 3941
3908.31 4113
3908.90 4085
3909.49 4107
3910.08 3964
3910.67 3947
3911.26 3982
3911.85 3882
3912.44 3827
3913.03 3652
3913.62 3620
3914.21 3663
3914.80 3706
3915.39 3732
3915.98 3629
3916.57 3763
3917.16 3603
3917.75 3544
3918.34 3665
3918.93 3651
3919.52 3861
3920.12 3894
3920.71 3737
3921.30 3671
3921.89 3725
3922.48 3764
3923.07 3826
3923.66 3788
3924.25 3839
3924.84 3810
3925.43 3800
3926.02 3966
3926.61 3886
3927.20 3615
3927.80 3459
3928.39 3631
3928.98 3734
3929.57 3594
3930.16 3633
3930.75 3591
3931.34 3699
3931.94 3555
3932.53 3514
3933.12 3626
3933.71 3605
3934.30 3479
3934.89 3503
3935.48 3617
3936.08 3381
3936.67 3569
3937.26 3743
3937.85 3394
3938.44 3540
3939.04 3644
3939.63 3506
3940.22 3529
3940.81 3597
3941.40 3724
3942.00 3677
3942.59 3503
3943.18 3650
3943.77 3839
3944.37 3891
3944.96 3721
3945.55 3675
3946.14 3720
3946.74 3803
3947.33 3960
3947.92 3916
3948.51 3808
3949.11 3737
3949.70 3776
3950.29 3720
3950.88 3668
3951.48 3662
3952.07 3655
3952.66 3514
3953.26 3391
3953.85 3595
3954.44 3708
3955.04 3694
3955.63 3566
3956.22 3583
3956.82 3381
3957.41 3669
3958.00 3944
3958.60 3840
3959.19 3672
3959.78 3663
3960.38 3757
3960.97 3739
3961.56 3580
3962.16 3512
3962.75 3754
3963.34 3808
3963.94 3778
3964.53 3654
3965.13 3656
3965.72 3486
3966.31 3832
3966.91 3981
3967.50 3718
3968.10 3887
3968.69 3684
3969.28 3692
3969.88 3722
3970.47 3766
3971.07 3711
3971.66 3803
3972.26 3762
3972.85 3989
3973.45 3863
3974.04 3697
3974.63 3793
3975.23 3709
3975.82 3761
3976.42 3711
3977.01 3716
3977.61 3646
3978.20 3618
3978.80 3784
3979.39 3779
3979.99 3850
3980.58 3717
3981.18 3674
3981.77 3641
3982.37 3631
3982.96 3528
3983.56 3602
3984.15 3785
3984.75 3804
3985.35 3812
3985.94 3729
3986.54 3641
3987.13 3413
3987.73 3660
3988.32 3906
3988.92 3780
3989.51 3845
3990.11 3649
3990.71 3876
3991.30 3617
3991.90 3666
3992.49 3599
3993.09 3593
3993.69 3639
3994.28 3704
3994.88 3563
3995.47 3715
3996.07 3858
3996.67 3916
3997.26 3803
3997.86 3899
3998.46 3951
3999.05 4121
3999.65 4096
4000.25 4137
4000.84 3986
4001.44 4064
4002.04 4075
4002.63 4067
4003.23 4023
4003.83 3977
4004.42 3891
4005.02 3832
4005.62 3808
4006.21 3919
4006.81 4226
4007.41 3890
4008.01 3836
4008.60 4047
4009.20 4096
4009.80 4249
4010.39 4461
4010.99 4368
4011.59 4266
4012.19 4281
4012.78 3945
4013.38 4094
4013.98 4169
4014.58 4279
4015.17 4194
4015.77 4051
4016.37 3944
4016.97 4053
4017.57 4175
4018.16 4291
4018.76 4199
4019.36 4247
4019.96 4293
4020.56 4667
4021.15 4507
4021.75 4414
4022.35 4294
4022.95 4257
4023.55 4233
4024.14 4154
4024.74 4039
4025.34 3966
4025.94 3999
4026.54 4210
4027.14 4332
4027.74 4292
4028.33 4380
4028.93 4397
4029.53 4474
4030.13 4499
4030.73 5009
4031.33 4880
4031.93 4695
4032.53 4850
4033.12 5050
4033.72 4941
4034.32 4958
4034.92 4882
4035.52 4835
4036.12 4749
4036.72 4323
4037.32 4256
4037.92 4212
4038.52 4007
4039.12 3948
4039.72 3863
4040.32 3827
4040.92 3887
4041.52 3923
4042.12 4020
4042.71 3974
4043.31 3813
4043.91 3667
4044.51 3739
4045.11 3800
4045.71 3827
4046.31 3895
4046.91 3895
4047.51 3958
4048.11 4044
4048.71 4175
4049.31 4059
4049.91 3925
4050.52 3992
4051.12 4371
4051.72 4381
4052.32 4122
4052.92 4130
4053.52 4183
4054.12 4139
4054.72 4108
4055.32 4147
4055.92 4164
4056.52 3905
4057.12 3866
4057.72 4078
4058.32 4202
4058.92 4024
4059.52 3802
4060.13 3873
4060.73 3917
4061.33 3813
4061.93 3665
4062.53 3659
4063.13 3833
4063.73 3719
4064.33 3638
4064.94 3495
4065.54 3588
4066.14 3745
4066.74 3721
4067.34 3690
4067.94 3729
4068.54 3839
4069.15 3819
4069.75 3723
4070.35 3861
4070.95 3836
4071.55 3710
4072.16 3750
4072.76 3738
4073.36 3733
4073.96 3744
4074.56 3781
4075.17 3501
4075.77 3643
4076.37 3689
4076.97 3723
4077.57 3797
4078.18 3728
4078.78 3542
4079.38 3658
4079.98 3655
4080.59 3471
4081.19 3582
4081.79 3391
4082.39 3523
4083.00 3626
4083.60 3756
4084.20 3550
4084.81 3642
4085.41 3716
4086.01 3742
4086.61 3695
4087.22 3536
4087.82 3652
4088.42 3643
4089.03 3594
4089.63 3636
4090.23 3515
4090.84 3620
4091.44 3479
4092.04 3506
4092.65 3536
4093.25 3606
4093.85 3812
4094.46 3638
4095.06 3538
4095.66 3651
4096.27 3591
4096.87 3653
4097.48 3700
4098.08 3615
4098.68 3632
4099.29 3691
4099.89 3641
4100.49 3654
4101.10 3544
4101.70 3680
4102.31 3668
4102.91 3718
4103.52 3695
4104.12 3776
4104.72 3517
4105.33 3437
4105.93 3617
4106.54 3393
4107.14 3399
4107.75 3477
4108.35 3353
4108.96 3520
4109.56 3567
4110.16 3474
4110.77 3421
4111.37 3376
4111.98 3586
4112.58 3473
4113.19 3520
4113.79 3543
4114.40 3724
4115.00 3823
4115.61 3754
4116.21 3739
4116.82 3509
4117.42 3692
4118.03 3688
4118.64 3517
4119.24 3751
4119.85 3495
4120.45 3458
4121.06 3494
4121.66 3213
4122.27 3544
4122.87 3586
4123.48 3524
4124.09 3687
4124.69 3661
4125.30 3550
4125.90 3744
4126.51 3738
4127.11 3677
4127.72 3751
4128.33 3806
4128.93 3654
4129.54 3667
4130.14 3718
4130.75 3948
4131.36 3818
4131.96 3705
4132.57 3649
4133.18 3481
4133.78 3539
4134.39 3813
4135.00 3763
4135.60 3724
4136.21 3669
4136.82 3543
4137.42 3700
4138.03 3744
4138.64 3858
4139.24 3832
4139.85 3972
4140.46 4034
4141.06 3947
4141.67 3786
4142.28 3909
4142.88 4050
4143.49 4190
4144.10 4219
4144.71 4196
4145.31 4190
4145.92 4241
4146.53 4348
4147.14 4430
4147.74 4031
4148.35 3907
4148.96 4011
4149.57 3849
4150.17 3896
4150.78 3682
4151.39 3658
4152.00 3666
4152.60 3554
4153.21 3532
4153.82 3593
4154.43 3437
4155.04 3325
4155.64 3299
4156.25 3444
4156.86 3442
4157.47 3479
4158.08 3396
4158.69 3587
4159.29 3462
4159.90 3470
4160.51 3496
4161.12 3540
4161.73 3557
4162.34 3433
4162.94 3588
4163.55 3510
4164.16 3610
4164.77 3607
4165.38 3398
4165.99 3545
4166.60 3664
4167.21 3776
4167.81 3745
4168.42 3915
4169.03 3672
4169.64 3525
4170.25 3742
4170.86 3748
4171.47 3774
4172.08 3787
4172.69 3640
4173.30 3626
4173.91 3409
4174.52 3553
4175.13 3777
4175.74 3806
4176.34 3999
4176.95 3803
4177.56 3795
4178.17 3680
4178.78 3816
4179.39 3766
4180.00 3751
4180.61 3865
4181.22 3814
4181.83 3920
4182.44 3862
4183.05 3650
4183.66 3649
4184.27 3674
4184.88 3811
4185.49 3786
4186.10 3798
4186.71 3676
4187.32 3593
4187.93 3553
4188.55 3673
4189.16 3650
4189.77 3683
4190.38 3631
4190.99 3614
4191.60 3449
4192.21 3568
4192.82 3751
4193.43 3627
4194.04 3678
4194.65 3863
4195.26 4073
4195.87 4240
4196.49 4449
4197.10 4440
4197.71 4340
4198.32 4317
4198.93 4374
4199.54 4540
4200.15 4297
4200.76 4247
4201.38 4168
4201.99 3985
4202.60 3977
4203.21 3995
4203.82 3871
4204.43 3876
4205.04 3733
4205.66 3711
4206.27 4037
4206.88 3661
4207.49 3837
4208.10 3760
4208.72 3795
4209.33 3844
4209.94 3765
4210.55 3542
4211.16 3763
4211.78 3878
4212.39 3833
4213.00 3805
4213.61 3713
4214.22 3771
4214.84 3662
4215.45 3991
4216.06 3918
4216.67 3773
4217.29 3893
4217.90 3885
4218.51 3981
4219.13 4064
4219.74 4038
4220.35 4268
4220.96 4267
4221.58 4390
4222.19 4639
4222.80 4431
4223.42 4528
4224.03 4620
4224.64 5023
4225.25 4966
4225.87 4979
4226.48 5083
4227.09 5427
4227.71 5442
4228.32 5785
4228.93 6470
4229.55 6176
4230.16 6428
4230.77 6719
4231.39 6859
4232.00 6604
4232.62 6563
4233.23 6249
4233.84 6067
4234.46 5576
4235.07 5285
4235.68 4943
4236.30 5076
4236.91 4718
4237.53 4597
4238.14 4530
4238.75 4663
4239.37 4408
4239.98 4527
4240.60 4304
4241.21 4333
4241.83 4227
4242.44 4629
4243.05 4137
4243.67 4365
4244.28 4235
4244.90 4321
4245.51 4251
4246.13 4140
4246.74 4153
4247.36 4168
4247.97 3958
4248.59 3967
4249.20 4034
4249.82 4214
4250.43 4140
4251.05 4132
4251.66 4162
4252.28 4282
4252.89 4328
4253.51 4225
4254.12 4388
4254.74 4429
4255.35 4336
4255.97 4606
4256.58 4549
4257.20 4417
4257.81 4305
4258.43 4236
4259.05 4201
4259.66 4306
4260.28 4321
4260.89 4165
4261.51 4223
4262.12 4228
4262.74 4099
4263.36 3957
4263.97 4137
4264.59 4171
4265.20 4248
4265.82 4110
4266.44 3956
4267.05 4118
4267.67 4092
4268.28 4148
4268.90 4164
4269.52 4245
4270.13 4235
4270.75 4192
4271.37 4198
4271.98 4093
4272.60 4216
4273.22 4265
4273.83 4256
4274.45 4062
4275.07 4029
4275.68 3966
4276.30 4085
4276.92 4084
4277.53 4033
4278.15 4150
4278.77 4276
4279.38 4182
4280.00 4066
4280.62 3886
4281.24 3992
4281.85 3816
4282.47 3945
4283.09 3845
4283.70 3862
4284.32 3925
4284.94 3727
4285.56 3610
4286.17 3854
4286.79 3750
4287.41 3650
4288.03 3592
4288.65 3593
4289.26 3582
4289.88 3566
4290.50 3588
4291.12 3601
4291.73 3533
4292.35 3750
4292.97 3741
4293.59 3685
4294.21 3650
4294.83 3635
4295.44 3644
4296.06 3523
4296.68 3702
4297.30 3739
4297.92 3478
4298.54 3548
4299.15 3686
4299.77 3673
4300.39 3676
4301.01 3603
4301.63 3658
4302.25 3518
4302.87 3611
4303.48 3619
4304.10 3686
4304.72 3671
4305.34 3895
4305.96 3951
4306.58 3768
4307.20 3923
4307.82 3886
4308.44 3849
4309.06 3860
4309.67 3682
4310.29 3806
4310.91 3715
4311.53 3798
4312.15 3807
4312.77 3694
4313.39 3585
4314.01 3610
4314.63 3537
4315.25 3584
4315.87 3630
4316.49 3594
4317.11 3577
4317.73 3753
4318.35 3583
4318.97 3484
4319.59 3426
4320.21 3326
4320.83 3708
4321.45 3655
4322.07 3707
4322.69 3792
4323.31 3631
4323.93 3483
4324.55 3605
4325.17 3775
4325.79 3433
4326.41 3548
4327.03 3601
4327.65 3709
4328.27 3844
4328.89 3741
4329.51 3904
4330.13 3722
4330.76 3622
4331.38 3811
4332.00 3734
4332.62 3686
4333.24 3605
4333.86 3716
4334.48 3633
4335.10 3686
4335.72 3716
4336.34 3466
4336.97 3662
4337.59 3716
4338.21 3717
4338.83 3725
4339.45 3776
4340.07 4002
4340.69 3834
4341.31 3906
4341.94 4052
4342.56 4060
4343.18 4165
4343.80 4092
4344.42 4054
4345.04 4299
4345.67 4359
4346.29 4342
4346.91 4370
4347.53 4788
4348.15 5092
4348.78 5334
4349.40 5457
4350.02 5308
4350.64 5373
4351.26 5384
4351.89 5210
4352.51 4964
4353.13 4810
4353.75 4399
4354.38 4249
4355.00 4115
4355.62 3833
4356.24 3891
4356.87 3739
4357.49 3765
4358.11 3714
4358.74 3782
4359.36 3809
4359.98 3669
4360.60 3708
4361.23 3647
4361.85 3683
4362.47 3735
4363.10 3557
4363.72 3775
4364.34 3627
4364.97 3646
4365.59 3708
4366.21 3571
4366.83 3528
4367.46 3534
4368.08 3693
4368.71 3756
4369.33 3664
4369.95 3458
4370.58 3484
4371.20 3461
4371.82 3221
4372.45 3185
4373.07 3337
4373.69 3415
4374.32 3489
4374.94 3474
4375.57 3437
4376.19 3480
4376.81 3378
4377.44 3590
4378.06 3497
4378.69 3462
4379.31 3645
4379.94 3878
4380.56 3652
4381.18 3390
4381.81 3562
4382.43 3766
4383.06 3876
4383.68 3637
4384.31 3735
4384.93 3827
4385.56 3905
4386.18 3820
4386.81 3820
4387.43 3670
4388.05 3611
4388.68 3774
4389.30 3717
4389.93 3817
4390.55 3570
4391.18 3565
4391.81 3513
4392.43 3636
4393.06 3639
4393.68 3708
4394.31 3796
4394.93 3717
4395.56 3857
4396.18 3897
4396.81 3968
4397.43 4091
4398.06 4074
4398.68 4235
4399.31 4085
4399.94 4166
4400.56 4142
4401.19 4023
4401.81 4031
4402.44 4068
4403.06 4324
4403.69 4186
4404.32 4153
4404.94 3920
4405.57 4009
4406.20 4013
4406.82 4142
4407.45 4056
4408.07 3874
4408.70 3925
4409.33 4166
4409.95 4020
4410.58 3896
4411.21 4044
4411.83 3968
4412.46 4126
4413.09 3893
4413.71 3929
4414.34 3752
4414.97 3729
4415.59 3838
4416.22 3866
4416.85 3657
4417.47 3678
4418.10 3768
4418.73 3841
4419.35 3817
4419.98 3614
4420.61 3567
4421.24 3668
4421.86 3584
4422.49 3598
4423.12 3669
4423.75 3636
4424.37 3596
4425.00 3472
4425.63 3516
4426.26 3406
4426.88 3585
4427.51 3524
4428.14 3201
4428.77 3434
4429.39 3400
4430.02 3477
4430.65 3198
4431.28 3146
4431.91 3300
4432.53 3503
4433.16 3489
4433.79 3494
4434.42 3216
4435.05 3170
4435.67 3324
4436.30 3416
4436.93 3452
4437.56 3418
4438.19 3236
4438.82 3484
4439.44 3529
4440.07 3361
4440.70 3642
4441.33 3567
4441.96 3594
4442.59 3498
4443.22 3598
4443.85 3454
4444.47 3499
4445.10 3316
4445.73 3288
4446.36 3128
4446.99 3282
4447.62 3388
4448.25 3323
4448.88 3292
4449.51 3379
4450.14 3320
4450.77 3395
4451.39 3388
4452.02 3279
4452.65 3171
4453.28 3231
4453.91 3248
4454.54 3244
4455.17 3267
4455.80 3444
4456.43 3380
4457.06 3548
4457.69 3349
4458.32 3385
4458.95 3435
4459.58 3462
4460.21 3227
4460.84 3334
4461.47 3176
4462.10 3110
4462.73 3213
4463.36 3238
4463.99 3195
4464.62 3266
4465.25 3259
4465.88 3216
4466.51 3064
4467.14 3034
4467.77 3097
4468.40 3027
4469.03 3168
4469.67 3192
4470.30 3093
4470.93 3092
4471.56 3048
4472.19 3041
4472.82 3044
4473.45 3078
4474.08 3201
4474.71 3148
4475.34 2997
4475.97 3086
4476.61 2972
4477.24 3117
4477.87 3193
4478.50 3312
4479.13 3289
4479.76 3229
4480.39 3024
4481.02 3241
4481.66 3156
4482.29 3217
4482.92 3143
4483.55 3081
4484.18 3441
4484.81 3370
4485.45 3302
4486.08 3344
4486.71 3376
4487.34 3361
4487.97 3308
4488.61 3285
4489.24 3278
4489.87 3258
4490.50 3385
4491.13 3261
4491.77 3302
4492.40 3526
4493.03 3364
4493.66 3278
4494.30 3396
4494.93 3442
4495.56 3421
4496.19 3351
4496.83 3356
4497.46 3052
4498.09 3216
4498.72 3299
4499.36 3250
4499.99 3250
4500.62 3187
4501.25 3237
4501.89 3483
4502.52 3509
4503.15 3456
4503.79 3555
4504.42 3694
4505.05 3774
4505.69 3787
4506.32 3833
4506.95 3763
4507.59 3723
4508.22 3795
4508.85 3755
4509.49 3671
4510.12 3639
4510.75 3559
4511.39 3404
4512.02 3352
4512.65 3420
4513.29 3498
4513.92 3467
4514.56 3455
4515.19 3328
4515.82 3249
4516.46 3504
4517.09 3418
4517.73 3425
4518.36 3480
4518.99 3475
4519.63 3566
4520.26 3298
4520.90 3259
4521.53 3257
4522.16 3387
4522.80 3390
4523.43 3321
4524.07 3363
4524.70 3440
4525.34 3357
4525.97 3334
4526.61 3416
4527.24 3622
4527.88 3613
4528.51 3806
4529.15 4016
4529.78 3995
4530.42 4551
4531.05 5155
4531.69 5401
4532.32 5748
4532.96 6301
4533.59 6830
4534.23 7004
4534.86 7478
4535.50 7649
4536.13 7625
4536.77 7467
4537.40 6986
4538.04 6514
4538.67 6124
4539.31 5883
4539.94 5441
4540.58 4955
4541.22 4584
4541.85 4111
4542.49 3943
4543.12 3746
4543.76 3729
4544.40 3641
4545.03 3566
4545.67 3553
4546.30 3302
4546.94 3367
4547.58 3338
4548.21 3259
4548.85 3400
4549.48 3303
4550.12 3332
4550.76 3325
4551.39 3234
4552.03 3153
4552.67 3321
4553.30 3365
4553.94 3340
4554.58 3184
4555.21 3203
4555.85 3257
4556.49 3357
4557.12 3305
4557.76 3250
4558.40 3389
4559.03 3422
4559.67 3458
4560.31 3332
4560.94 3342
4561.58 3401
4562.22 3412
4562.86 3417
4563.49 3424
4564.13 3369
4564.77 3320
4565.41 3519
4566.04 3430
4566.68 3526
4567.32 3622
4567.96 3397
4568.59 3590
4569.23 3569
4569.87 3748
4570.51 3721
4571.14 3730
4571.78 3715
4572.42 3799
4573.06 3845
4573.70 3885
4574.33 3714
4574.97 3640
4575.61 3468
4576.25 3395
4576.89 3443
4577.52 3562
4578.16 3409
4578.80 3164
4579.44 3340
4580.08 3428
4580.72 3311
4581.35 3213
4581.99 3411
4582.63 3257
4583.27 3292
4583.91 3256
4584.55 3259
4585.19 3292
4585.83 3246
4586.46 3386
4587.10 3476
4587.74 3361
4588.38 3240
4589.02 3250
4589.66 3361
4590.30 3325
4590.94 3394
4591.58 3284
4592.22 3336
4592.85 3349
4593.49 3444
4594.13 3299
4594.77 3354
4595.41 3357
4596.05 3338
4596.69 3159
4597.33 3223
4597.97 3220
4598.61 3128
4599.25 3275
4599.89 3256
4600.53 3087
4601.17 3098
4601.81 3029
4602.45 3245
4603.09 3417
4603.73 3240
4604.37 3155
4605.01 3431
4605.65 3599
4606.29 3581
4606.93 3640
4607.57 3448
4608.21 3415
4608.85 3356
4609.49 3533
4610.13 3512
4610.77 3621
4611.41 3442
4612.05 3297
4612.70 3540
4613.34 3743
4613.98 3570
4614.62 3268
4615.26 3274
4615.90 3084
4616.54 3203
4617.18 3481
4617.82 3274
4618.46 3298
4619.10 3231
4619.75 3299
4620.39 3175
4621.03 3278
4621.67 3194
4622.31 3078
4622.95 3093
4623.59 3116
4624.24 3201
4624.88 3297
4625.52 3017
4626.16 3097
4626.80 3083
4627.44 3201
4628.09 3183
4628.73 3223
4629.37 3168
4630.01 3037
4630.65 3002
4631.29 3132
4631.94 3038
4632.58 3120
4633.22 3104
4633.86 3102
4634.51 3076
4635.15 3220
4635.79 3129
4636.43 3314
4637.07 3264
4637.72 3115
4638.36 3185
4639.00 3283
4639.64 3550
4640.29 3568
4640.93 3519
4641.57 3687
4642.21 3516
4642.86 3453
4643.50 3472
4644.14 3374
4644.79 3305
4645.43 3528
4646.07 3415
4646.72 3455
4647.36 3400
4648.00 3187
4648.64 3147
4649.29 3307
4649.93 3210
4650.57 3158
4651.22 3125
4651.86 3199
4652.50 3202
4653.15 3182
4653.79 3219
4654.44 3410
4655.08 3658
4655.72 3524
4656.37 3295
4657.01 3418
4657.65 3604
4658.30 3467
4658.94 3464
4659.59 3473
4660.23 3154
4660.87 3107
4661.52 3184
4662.16 3061
4662.81 2950
4663.45 3046
4664.09 2996
4664.74 2869
4665.38 2907
4666.03 2904
4666.67 2870
4667.32 3048
4667.96 2961
4668.61 2868
4669.25 2871
4669.89 2992
4670.54 3085
4671.18 3064
4671.83 3096
4672.47 3030
4673.12 2865
4673.76 2884
4674.41 2922
4675.05 2949
4675.70 2932
4676.34 2873
4676.99 2972
4677.63 2967
4678.28 2959
4678.92 2973
4679.57 2958
4680.22 3047
4680.86 3128
4681.51 3132
4682.15 3081
4682.80 3111
4683.44 3344
4684.09 3362
4684.73 3184
4685.38 3229
4686.03 3121
4686.67 3312
4687.32 3463
4687.96 3435
4688.61 3433
4689.25 3361
4689.90 3357
4690.55 3332
4691.19 3241
4691.84 3336
4692.49 3253
4693.13 3070
4693.78 3043
4694.42 3053
4695.07 2992
4695.72 3019
4696.36 3077
4697.01 3120
4697.66 3422
4698.30 3366
4698.95 3223
4699.60 3323
4700.24 3454
4700.89 3313
4701.54 3317
4702.18 3222
4702.83 3522
4703.48 3592
4704.12 3514
4704.77 3460
4705.42 3217
4706.07 3286
4706.71 3434
4707.36 3354
4708.01 3250
4708.66 3278
4709.30 3158
4709.95 3111
4710.60 3133
4711.24 3089
4711.89 3063
4712.54 3088
4713.19 3218
4713.84 3407
4714.48 3307
4715.13 3264
4715.78 3054
4716.43 3084
4717.07 2998
4717.72 3078
4718.37 3006
4719.02 3180
4719.67 3177
4720.31 2996
4720.96 3173
4721.61 3175
4722.26 3039
4722.91 3125
4723.56 3015
4724.20 3171
4724.85 3120
4725.50 3012
4726.15 3046
4726.80 3110
4727.45 3121
4728.10 3264
4728.74 3154
4729.39 3196
4730.04 3243
4730.69 3067
4731.34 3093
4731.99 2948
4732.64 2970
4733.29 2955
4733.94 3004
4734.58 3107
4735.23 3049
4735.88 3017
4736.53 2940
4737.18 2908
4737.83 2948
4738.48 2919
4739.13 2985
4739.78 3012
4740.43 3071
4741.08 3109
4741.73 2923
4742.38 3168
4743.03 3101
4743.68 3052
4744.33 3121
4744.98 3110
4745.63 2982
4746.28 3277
4746.93 3200
4747.58 3088
4748.23 3079
4748.88 3165
4749.53 3104
4750.18 3175
4750.83 3282
4751.48 3413
4752.13 3331
4752.78 3476
4753.43 3653
4754.08 3422
4754.73 3531
4755.38 3580
4756.03 3528
4756.68 3741
4757.33 3755
4757.98 3747
4758.63 3420
4759.28 3190
4759.93 3253
4760.59 3129
4761.24 3127
4761.89 3150
4762.54 3063
4763.19 3089
4763.84 3074
4764.49 3192
4765.14 3108
4765.79 3011
4766.45 3293
4767.10 3328
4767.75 3502
4768.40 3346
4769.05 3248
4769.70 3373
4770.35 3480
4771.01 3480
4771.66 3372
4772.31 3559
4772.96 3335
4773.61 3169
4774.26 3346
4774.92 3125
4775.57 3098
4776.22 2971
4776.87 2992
4777.52 3056
4778.18 3121
4778.83 3077
4779.48 3185
4780.13 3054
4780.79 3216
4781.44 3095
4782.09 3045
4782.74 3157
4783.40 3291
4784.05 3182
4784.70 3227
4785.35 3212
4786.01 3228
4786.66 3198
4787.31 2946
4787.96 3057
4788.62 3093
4789.27 3125
4789.92 2945
4790.58 2948
4791.23 3013
4791.88 3185
4792.53 3160
4793.19 3219
4793.84 3232
4794.49 3094
4795.15 3125
4795.80 3159
4796.45 3168
4797.11 3203
4797.76 2981
4798.41 3005
4799.07 3140
4799.72 2970
4800.37 3074
4801.03 2900
4801.68 3021
4802.34 2930
4802.99 2877
4803.64 3020
4804.30 2782
4804.95 2827
4805.61 2885
4806.26 2850
4806.91 2891
4807.57 2915
4808.22 3010
4808.88 3040
4809.53 3096
4810.18 3098
4810.84 3016
4811.49 2947
4812.15 2943
4812.80 3072
4813.46 3109
4814.11 3005
4814.77 2892
4815.42 3025
4816.07 3076
4816.73 3151
4817.38 3060
4818.04 3044
4818.69 2952
4819.35 2957
4820.00 3010
4820.66 2911
4821.31 3057
4821.97 3293
4822.62 3289
4823.28 3359
4823.93 3159
4824.59 3317
4825.24 3250
4825.90 3262
4826.56 3435
4827.21 3413
4827.87 3332
4828.52 3359
4829.18 3379
4829.83 3300
4830.49 3329
4831.14 3409
4831.80 3480
4832.46 3393
4833.11 3264
4833.77 3311
4834.42 3443
4835.08 3405
4835.74 3411
4836.39 3391
4837.05 3663
4837.70 3575
4838.36 3539
4839.02 3467
4839.67 3542
4840.33 3543
4840.99 3836
4841.64 3820
4842.30 3861
4842.96 3878
4843.61 3873
4844.27 3800
4844.92 3769
4845.58 3556
4846.24 3746
4846.90 3640
4847.55 3550
4848.21 3423
4848.87 3375
4849.52 3600
4850.18 3503
4850.84 3640
4851.49 3550
4852.15 3620
4852.81 3617
4853.47 3670
4854.12 3714
4854.78 3916
4855.44 3933
4856.09 3691
4856.75 3886
4857.41 3820
4858.07 3668
4858.72 3659
4859.38 3643
4860.04 3477
4860.70 3382
4861.36 3578
4862.01 3570
4862.67 3454
4863.33 3692
4863.99 3535
4864.64 3389
4865.30 3604
4865.96 3658
4866.62 3633
4867.28 3677
4867.94 3614
4868.59 3673
4869.25 3755
4869.91 3802
4870.57 3762
4871.23 3541
4871.89 3487
4872.54 3549
4873.20 3601
4873.86 3577
4874.52 3419
4875.18 3603
4875.84 3564
4876.50 3538
4877.16 3592
4877.81 3684
4878.47 3672
4879.13 3574
4879.79 3500
4880.45 3547
4881.11 3599
4881.77 3591
4882.43 3676
4883.09 3431
4883.75 3433
4884.41 3505
4885.06 3341
4885.72 3343
4886.38 3106
4887.04 3156
4887.70 3214
4888.36 3211
4889.02 3160
4889.68 3129
4890.34 3289
4891.00 3434
4891.66 3538
4892.32 3300
4892.98 3367
4893.64 3456
4894.30 3526
4894.96 3590
4895.62 3361
4896.28 3238
4896.94 3329
4897.60 3352
4898.26 3313
4898.92 3188
4899.58 3292
4900.24 3311
4900.90 3357
4901.56 3120
4902.22 3173
4902.88 3224
4903.54 3182
4904.21 3300
4904.87 3255
4905.53 3247
4906.19 3233
4906.85 3172
4907.51 3217
4908.17 3148
4908.83 3104
4909.49 3133
4910.15 2916
4910.81 3072
4911.48 3104
4912.14 3033
4912.80 3103
4913.46 2958
4914.12 2949
4914.78 3080
4915.44 2977
4916.11 2968
4916.77 2924
4917.43 2972
4918.09 2970
4918.75 2886
4919.41 2738
4920.07 2958
4920.74 2905
4921.40 2947
4922.06 2837
4922.72 2846
4923.38 2905
4924.05 2858
4924.71 2812
4925.37 2792
4926.03 2854
4926.69 2870
4927.36 2929
4928.02 2816
4928.68 2865
4929.34 2847
4930.01 2970
4930.67 2847
4931.33 2910
4931.99 2995
4932.66 2920
4933.32 3174
4933.98 3093
4934.64 2946
4935.31 3007
4935.97 3109
4936.63 3099
4937.30 3184
4937.96 3142
4938.62 3056
4939.28 3081
4939.95 2966
4940.61 3111
4941.27 2967
4941.94 2780
4942.60 2998
4943.26 2928
4943.93 3077
4944.59 3085
4945.25 2806
4945.92 2925
4946.58 3025
4947.24 2913
4947.91 3034
4948.57 3068
4949.23 2958
4949.90 2896
4950.56 2817
4951.23 2794
4951.89 2862
4952.55 2897
4953.22 2872
4953.88 2746
4954.55 2834
4955.21 2895
4955.87 2880
4956.54 2774
4957.20 2943
4957.87 2896
4958.53 2947
4959.20 2834
4959.86 2795
4960.52 2949
4961.19 2965
4961.85 2832
4962.52 2922
4963.18 2800
4963.85 3042
4964.51 3017
4965.18 3187
4965.84 3295
4966.51 3207
4967.17 3326
4967.84 3338
4968.50 3371
4969.17 3512
4969.83 3454
4970.50 3342
4971.16 3278
4971.83 3195
4972.49 3214
4973.16 3118
4973.82 3118
4974.49 3133
4975.15 3052
4975.82 2994
4976.48 3070
4977.15 3183
4977.82 3284
4978.48 3132
4979.15 3171
4979.81 3281
4980.48 3251
4981.14 3067
4981.81 2978
4982.48 3151
4983.14 3085
4983.81 3255
4984.47 3111
4985.14 3105
4985.81 3302
4986.47 3140
4987.14 3315
4987.81 3490
4988.47 3579
4989.14 3596
4989.80 3826
4990.47 4030
4991.14 3935
4991.80 4159
4992.47 4383
4993.14 4523
4993.80 4575
4994.47 4532
4995.14 4366
4995.80 4343
4996.47 3860
4997.14 3897
4997.80 3492
4998.47 3355
4999.14 3323
4999.81 3121
5000.47 3081
5001.14 3016
5001.81 3014
5002.47 2940
5003.14 2891
5003.81 2850
5004.48 2695
5005.14 2963
5005.81 2905
5006.48 2769
5007.15 2854
5007.81 2887
5008.48 2858
5009.15 2866
5009.82 2817
5010.49 2898
5011.15 2803
5011.82 2842
5012.49 2953
5013.16 2870
5013.83 2897
5014.49 2831
5015.16 2939
5015.83 2817
5016.50 2852
5017.17 2982
5017.83 2807
5018.50 2818
5019.17 2866
5019.84 2862
5020.51 3198
5021.18 3246
5021.84 3130
5022.51 3214
5023.18 3306
5023.85 3185
5024.52 3204
5025.19 3398
5025.86 3545
5026.53 3531
5027.19 3431
5027.86 3503
5028.53 3569
5029.20 3561
5029.87 3530
5030.54 3401
5031.21 3367
5031.88 3370
5032.55 3314
5033.22 3142
5033.89 3172
5034.56 3298
5035.23 3134
5035.89 3182
5036.56 3000
5037.23 3068
5037.90 3097
5038.57 2883
5039.24 2904
5039.91 2953
5040.58 2844
5041.25 2926
5041.92 3037
5042.59 3066
5043.26 3077
5043.93 3060
5044.60 3021
5045.27 2842
5045.94 2991
5046.61 3108
5047.28 3104
5047.95 3090
5048.62 3080
5049.29 3175
5049.96 3116
5050.63 3075
5051.31 2981
5051.98 3097
5052.65 3057
5053.32 3058
5053.99 3045
5054.66 3229
5055.33 3211
5056.00 3187
5056.67 3056
5057.34 2968
5058.01 3147
5058.68 3131
5059.35 3103
5060.03 3157
5060.70 3028
5061.37 3053
5062.04 3019
5062.71 3144
5063.38 3103
5064.05 2922
5064.72 2966
5065.40 2992
5066.07 2966
5066.74 2992
5067.41 3028
5068.08 2978
5068.75 2921
5069.43 2915
5070.10 2902
5070.77 2857
5071.44 2844
5072.11 2915
5072.79 2849
5073.46 2929
5074.13 2748
5074.80 2757
5075.47 3032
5076.15 2967
5076.82 2862
5077.49 2902
5078.16 2910
5078.83 2854
5079.51 2794
5080.18 2794
5080.85 3052
5081.52 3145
5082.20 3240
5082.87 3208
5083.54 3071
5084.22 3217
5084.89 3222
5085.56 3063
5086.23 3003
5086.91 3117
5087.58 2974
5088.25 3088
5088.93 2942
5089.60 2948
5090.27 3113
5090.94 3104
5091.62 3042
5092.29 3155
5092.96 3258
5093.64 3359
5094.31 3322
5094.98 3468
5095.66 3330
5096.33 3412
5097.00 3417
5097.68 3415
5098.35 3213
5099.03 3330
5099.70 3346
5100.37 3238
5101.05 3063
5101.72 2930
5102.39 3043
5103.07 3086
5103.74 3170
5104.42 3053
5105.09 3068
5105.77 3212
5106.44 3323
5107.11 3480
5107.79 3209
5108.46 3341
5109.14 3228
5109.81 3248
5110.49 3259
5111.16 3483
5111.83 3177
5112.51 3221
5113.18 3179
5113.86 3085
5114.53 3085
5115.21 2963
5115.88 2907
5116.56 2989
5117.23 2844
5117.91 2985
5118.58 2968
5119.26 2996
5119.93 2993
5120.61 3159
5121.28 2995
5121.96 3094
5122.63 3077
5123.31 2987
5123.98 3061
5124.66 3121
5125.33 2969
5126.01 2996
5126.69 2833
5127.36 3036
5128.04 3028
5128.71 3021
5129.39 3100
5130.06 2688
5130.74 2826
5131.42 3043
5132.09 2912
5132.77 2981
5133.44 3005
5134.12 2967
5134.79 2859
5135.47 2909
5136.15 2831
5136.82 2930
5137.50 2992
5138.18 2981
5138.85 3052
5139.53 2939
5140.20 2946
5140.88 2965
5141.56 2978
5142.23 3009
5142.91 3145
5143.59 3006
5144.26 3002
5144.94 2824
5145.62 2817
5146.29 2738
5146.97 2812
5147.65 2939
5148.33 2788
5149.00 2837
5149.68 2877
5150.36 2867
5151.03 2721
5151.71 2785
5152.39 2918
5153.06 2889
5153.74 2741
5154.42 2694
5155.10 2644
5155.77 2662
5156.45 2796
5157.13 2647
5157.81 2674
5158.48 2782
5159.16 2853
5159.84 2719
5160.52 2735
5161.20 2633
5161.87 2710
5162.55 2599
5163.23 2564
5163.91 2628
5164.58 2551
5165.26 2652
5165.94 2673
5166.62 2617
5167.30 2532
5167.98 2588
5168.65 2684
5169.33 2651
5170.01 2617
5170.69 2748
5171.37 2885
5172.05 2763
5172.72 2772
5173.40 2734
5174.08 2850
5174.76 2780
5175.44 2612
5176.12 2679
5176.80 2513
5177.48 2609
5178.15 2613
5178.83 2716
5179.51 2605
5180.19 2592
5180.87 2552
5181.55 2589
5182.23 2667
5182.91 2697
5183.59 2710
5184.27 2763
5184.95 2694
5185.63 2525
5186.30 2671
5186.98 2637
5187.66 2447
5188.34 2464
5189.02 2508
5189.70 2575
5190.38 2600
5191.06 2509
5191.74 2478
5192.42 2608
5193.10 2657
5193.78 2456
5194.46 2533
5195.14 2552
5195.82 2626
5196.50 2524
5197.18 2463
5197.86 2664
5198.54 2702
5199.22 2714
5199.90 2590
5200.58 2502
5201.26 2581
5201.94 2563
5202.62 2615
5203.31 2549
5203.99 2499
5204.67 2460
5205.35 2580
5206.03 2577
5206.71 2649
5207.39 2661
5208.07 2674
5208.75 2685
5209.43 2726
5210.11 2728
5210.79 2824
5211.48 2895
5212.16 2747
5212.84 2828
5213.52 2665
5214.20 2760
5214.88 2892
5215.56 3015
5216.24 2895
5216.93 2945
5217.61 2906
5218.29 2848
5218.97 2696
5219.65 2662
5220.33 2765
5221.02 2710
5221.70 2717
5222.38 2775
5223.06 2804
5223.74 2771
5224.42 2641
5225.11 2758
5225.79 2876
5226.47 2800
5227.15 2728
5227.83 2826
5228.52 2720
5229.20 2614
5229.88 2705
5230.56 2719
5231.25 2573
5231.93 2649
5232.61 2527
5233.29 2563
5233.98 2634
5234.66 2499
5235.34 2479
5236.02 2600
5236.71 2516
5237.39 2650
5238.07 2835
5238.76 2637
5239.44 2753
5240.12 2770
5240.80 2759
5241.49 2794
5242.17 2766
5242.85 2670
5243.54 2697
5244.22 2491
5244.90 2666
5245.59 2873
5246.27 2845
5246.95 2639
5247.64 2640
5248.32 2760
5249.00 2588
5249.69 2765
5250.37 2783
5251.05 2904
5251.74 2917
5252.42 3051
5253.11 2994
5253.79 2932
5254.47 2755
5255.16 2900
5255.84 2790
5256.53 2765
5257.21 2697
5257.89 2780
5258.58 2752
5259.26 2640
5259.95 2698
5260.63 2619
5261.32 2574
5262.00 2750
5262.68 2725
5263.37 2849
5264.05 2807
5264.74 2682
5265.42 2744
5266.11 2872
5266.79 2854
5267.48 2782
5268.16 2725
5268.85 2702
5269.53 2778
5270.22 2745
5270.90 2846
5271.59 2827
5272.27 2778
5272.96 2577
5273.64 2522
5274.33 2686
5275.01 2660
5275.70 2722
5276.38 2660
5277.07 2675
5277.75 2624
5278.44 2572
5279.12 2755
5279.81 2673
5280.49 2756
5281.18 2823
5281.87 2759
5282.55 2922
5283.24 2934
5283.92 3106
5284.61 3154
5285.30 3130
5285.98 3076
5286.67 3182
5287.35 3231
5288.04 3024
5288.73 3049
5289.41 3045
5290.10 3002
5290.78 2930
5291.47 2772
5292.16 2810
5292.84 2740
5293.53 2826
5294.22 2791
5294.90 2874
5295.59 2768
5296.28 2744
5296.96 2875
5297.65 2834
5298.34 2835
5299.02 2897
5299.71 2858
5300.40 2845
5301.08 2808
5301.77 2865
5302.46 2809
5303.14 2954
5303.83 2853
5304.52 2805
5305.21 2888
5305.89 2822
5306.58 2884
5307.27 2924
5307.96 2909
5308.64 2868
5309.33 3001
5310.02 2956
5310.71 2846
5311.39 2898
5312.08 2770
5312.77 2803
5313.46 2901
5314.14 2874
5314.83 2992
5315.52 2998
5316.21 3091
5316.89 3144
5317.58 2815
5318.27 2839
5318.96 2836
5319.65 2988
5320.34 2986
5321.02 2958
5321.71 2971
5322.40 2928
5323.09 2919
5323.78 3035
5324.47 3146
5325.15 2789
5325.84 2935
5326.53 3047
5327.22 2917
5327.91 2837
5328.60 2810
5329.29 3014
5329.97 2896
5330.66 2877
5331.35 2951
5332.04 3073
5332.73 3086
5333.42 3221
5334.11 3069
5334.80 3117
5335.49 3060
5336.18 3190
5336.87 3262
5337.55 3169
5338.24 3061
5338.93 3229
5339.62 3131
5340.31 3003
5341.00 3003
5341.69 3074
5342.38 3020
5343.07 3062
5343.76 2958
5344.45 2855
5345.14 2910
5345.83 3178
5346.52 3046
5347.21 2955
5347.90 3099
5348.59 3220
5349.28 3440
5349.97 3342
5350.66 3293
5351.35 3465
5352.04 3761
5352.73 3857
5353.42 4056
5354.11 4199
5354.80 4370
5355.49 4447
5356.18 4382
5356.87 4104
5357.56 3967
5358.25 3926
5358.94 3620
5359.64 3479
5360.33 3300
5361.02 3107
5361.71 3107
5362.40 2980
5363.09 3017
5363.78 2896
5364.47 2867
5365.16 2982
5365.85 3009
5366.55 2998
5367.24 3003
5367.93 2945
5368.62 2939
5369.31 3004
5370.00 3082
5370.69 2968
5371.38 2876
5372.08 2973
5372.77 2992
5373.46 3133
5374.15 2881
5374.84 2875
5375.53 2936
5376.23 2942
5376.92 2914
5377.61 2863
5378.30 3001
5378.99 2978
5379.69 2999
5380.38 2964
5381.07 3299
5381.76 3210
5382.45 3327
5383.15 3307
5383.84 3294
5384.53 3519
5385.22 3455
5385.92 3351
5386.61 3521
5387.30 3641
5387.99 3311
5388.69 3406
5389.38 3105
5390.07 2917
5390.76 3133
5391.46 3093
5392.15 3174
5392.84 3211
5393.54 3015
5394.23 2869
5394.92 3026
5395.61 3152
5396.31 3070
5397.00 3036
5397.69 2815
5398.39 2844
5399.08 2787
5399.77 2750
5400.47 2747
5401.16 2664
5401.85 2803
5402.55 2925
5403.24 2863
5403.93 2822
5404.63 2842
5405.32 2723
5406.02 2642
5406.71 2700
5407.40 2728
5408.10 2751
5408.79 2752
5409.48 2797
5410.18 2787
5410.87 2961
5411.57 3067
5412.26 2930
5412.95 2810
5413.65 2781
5414.34 2789
5415.04 2849
5415.73 2730
5416.43 2724
5417.12 2854
5417.82 2836
5418.51 2788
5419.20 2758
5419.90 2793
5420.59 2740
5421.29 2673
5421.98 2731
5422.68 2812
5423.37 2818
5424.07 2831
5424.76 2861
5425.46 2933
5426.15 2866
5426.85 2879
5427.54 2828
5428.24 2747
5428.93 2834
5429.63 2912
5430.32 2841
5431.02 2814
5431.71 2802
5432.41 2890
5433.10 2818
5433.80 2792
5434.50 2881
5435.19 2815
5435.89 3048
5436.58 2937
5437.28 2971
5437.97 2888
5438.67 3022
5439.37 2764
5440.06 3150
5440.76 3240
5441.45 3023
5442.15 3053
5442.85 2971
5443.54 3025
5444.24 2847
5444.93 3089
5445.63 3097
5446.33 3142
5447.02 3120
5447.72 3200
5448.42 3269
5449.11 3359
5449.81 3457
5450.51 3497
5451.20 3587
5451.90 3741
5452.60 3877
5453.29 3928
5453.99 3726
5454.69 3643
5455.38 3647
5456.08 3517
5456.78 3277
5457.47 3045
5458.17 3103
5458.87 3119
5459.57 3007
5460.26 2971
5460.96 2974
5461.66 3107
5462.35 3110
5463.05 3188
5463.75 3140
5464.45 3203
5465.14 3200
5465.84 3109
5466.54 3143
5467.24 3273
5467.93 3177
5468.63 3374
5469.33 3469
5470.03 3429
5470.73 3285
5471.42 3220
5472.12 3362
5472.82 3278
5473.52 3191
5474.22 3110
5474.91 3127
5475.61 3088
5476.31 3240
5477.01 3250
5477.71 3141
5478.40 3102
5479.10 3093
5479.80 3222
5480.50 3309
5481.20 3319
5481.90 3420
5482.60 3606
5483.29 3804
5483.99 3912
5484.69 3878
5485.39 3963
5486.09 3716
5486.79 3629
5487.49 3740
5488.19 3649
5488.89 3654
5489.58 3599
5490.28 3526
5490.98 3381
5491.68 3401
5492.38 3403
5493.08 3535
5493.78 3471
5494.48 3517
5495.18 3421
5495.88 3571
5496.58 3592
5497.28 3511
5497.98 3505
5498.68 3617
5499.38 3506
5500.08 3687
5500.78 3574
5501.48 3837
5502.18 4167
5502.88 4233
5503.58 4488
5504.28 4604
5504.98 4662
5505.68 4793
5506.38 4908
5507.08 4744
5507.78 4507
5508.48 4266
5509.18 4209
5509.88 4068
5510.58 3750
5511.28 3773
5511.98 3696
5512.68 3771
5513.38 3688
5514.08 3683
5514.78 3529
5515.48 3473
5516.18 3517
5516.88 3281
5517.58 3347
5518.28 3611
5518.99 3376
5519.69 3319
5520.39 3214
5521.09 3222
5521.79 3230
5522.49 3094
5523.19 3111
5523.89 3127
5524.59 3098
5525.30 3118
5526.00 3015
5526.70 2993
5527.40 3024
5528.10 2965
5528.80 3037
5529.50 2893
5530.21 2877
5530.91 2911
5531.61 2910
5532.31 2953
5533.01 2915
5533.72 2759
5534.42 2846
5535.12 2858
5535.82 2839
5536.52 2829
5537.23 2926
5537.93 2920
5538.63 2795
5539.33 2814
5540.03 2785
5540.74 2869
5541.44 2860
5542.14 2757
5542.84 2605
5543.55 2704
5544.25 2845
5544.95 2790
5545.65 2932
5546.36 2891
5547.06 2834
5547.76 2792
5548.47 2860
5549.17 2878
5549.87 2748
5550.57 2767
5551.28 2825
5551.98 2817
5552.68 2925
5553.39 2897
5554.09 2853
5554.79 2776
5555.50 2702
5556.20 2662
5556.90 2610
5557.61 2646
5558.31 2761
5559.01 2775
5559.72 2645
5560.42 2727
5561.12 2668
5561.83 2636
5562.53 2596
5563.23 2643
5563.94 2651
5564.64 2655
5565.35 2623
5566.05 2771
5566.75 2672
5567.46 2703
5568.16 2636
5568.87 2609
5569.57 2676
5570.27 2624
5570.98 2749
5571.68 2640
5572.39 2730
5573.09 2554
5573.80 2647
5574.50 2801
5575.21 2809
5575.91 2547
5576.61 2567
5577.32 2691
5578.02 2675
5578.73 2668
5579.43 2732
5580.14 2514
5580.84 2593
5581.55 2573
5582.25 2549
5582.96 2739
5583.66 2808
5584.37 2701
5585.07 2556
5585.78 2612
5586.48 2715
5587.19 2668
5587.89 2744
5588.60 2591
5589.30 2734
5590.01 2662
5590.72 2615
5591.42 2585
5592.13 2813
5592.83 2623
5593.54 2473
5594.24 2426
5594.95 2600
5595.66 2566
5596.36 2535
5597.07 2521
5597.77 2621
5598.48 2623
5599.18 2524
5599.89 2566
5600.60 2558
5601.30 2415
5602.01 2587
5602.72 2655
5603.42 2596
5604.13 2557
5604.83 2554
5605.54 2496
5606.25 2414
5606.95 2490
5607.66 2469
5608.37 2572
5609.07 2605
5609.78 2483
5610.49 2469
5611.19 2507
5611.90 2498
5612.61 2551
5613.31 2521
5614.02 2466
5614.73 2545
5615.44 2467
5616.14 2572
5616.85 2477
5617.56 2465
5618.26 2392
5618.97 2484
5619.68 2481
5620.39 2427
5621.09 2442
5621.80 2334
5622.51 2467
5623.22 2340
5623.92 2522
5624.63 2468
5625.34 2461
5626.05 2352
5626.75 2406
5627.46 2407
5628.17 2447
5628.88 2550
5629.59 2418
5630.29 2384
5631.00 2448
5631.71 2552
5632.42 2566
5633.13 2562
5633.83 2533
5634.54 2429
5635.25 2527
5635.96 2496
5636.67 2569
5637.38 2484
5638.08 2527
5638.79 2588
5639.50 2657
5640.21 2724
5640.92 2628
5641.63 2668
5642.34 2609
5643.05 2725
5643.75 2766
5644.46 2744
5645.17 2754
5645.88 2914
5646.59 2888
5647.30 2661
5648.01 2804
5648.72 2733
5649.43 2719
5650.14 2759
5650.85 2677
5651.55 2502
5652.26 2609
5652.97 2654
5653.68 2628
5654.39 2654
5655.10 2728
5655.81 2660
5656.52 2671
5657.23 2590
5657.94 2609
5658.65 2734
5659.36 2745
5660.07 2764
5660.78 2872
5661.49 2701
5662.20 2844
5662.91 2824
5663.62 2795
5664.33 2779
5665.04 2695
5665.75 2600
5666.46 2680
5667.17 2560
5667.88 2546
5668.59 2612
5669.30 2729
5670.01 2736
5670.72 2762
5671.43 2722
5672.14 2673
5672.85 2724
5673.57 2660
5674.28 2700
5674.99 2702
5675.70 2705
5676.41 2777
5677.12 2746
5677.83 2757
5678.54 2648
5679.25 2496
5679.96 2422
5680.68 2648
5681.39 2573
5682.10 2579
5682.81 2498
5683.52 2520
5684.23 2509
5684.94 2319
5685.65 2444
5686.37 2615
5687.08 2626
5687.79 2501
5688.50 2459
5689.21 2481
5689.92 2608
5690.64 2604
5691.35 2587
5692.06 2552
5692.77 2440
5693.48 2471
5694.20 2504
5694.91 2443
5695.62 2455
5696.33 2476
5697.04 2504
5697.76 2501
5698.47 2437
5699.18 2463
5699.89 2448
5700.61 2415
5701.32 2446
5702.03 2455
5702.74 2493
5703.46 2434
5704.17 2487
5704.88 2589
5705.59 2552
5706.31 2586
5707.02 2458
5707.73 2352
5708.45 2396
5709.16 2486
5709.87 2619
5710.58 2567
5711.30 2424
5712.01 2483
5712.72 2448
5713.44 2421
5714.15 2363
5714.86 2429
5715.58 2520
5716.29 2420
5717.00 2375
5717.72 2343
5718.43 2367
5719.14 2486
5719.86 2630
5720.57 2525
5721.28 2464
5722.00 2593
5722.71 2566
5723.43 2514
5724.14 2490
5724.85 2564
5725.57 2622
5726.28 2461
5727.00 2459
5727.71 2530
5728.42 2607
5729.14 2530
5729.85 2657
5730.57 2779
5731.28 2832
5732.00 2782
5732.71 2742
5733.42 2808
5734.14 2806
5734.85 2783
5735.57 2548
5736.28 2560
5737.00 2641
5737.71 2676
5738.43 2571
5739.14 2548
5739.86 2641
5740.57 2524
5741.29 2585
5742.00 2659
5742.72 2424
5743.43 2363
5744.15 2472
5744.86 2491
5745.58 2636
5746.29 2539
5747.01 2504
5747.72 2565
5748.44 2622
5749.15 2555
5749.87 2629
5750.58 2608
5751.30 2581
5752.02 2579
5752.73 2668
5753.45 2663
5754.16 2586
5754.88 2656
5755.59 2608
5756.31 2768
5757.03 2987
5757.74 2976
5758.46 2879
5759.17 2901
5759.89 3064
5760.61 2947
5761.32 2905
5762.04 2970
5762.76 2994
5763.47 3014
5764.19 2866
5764.90 2808
5765.62 2916
5766.34 2957
5767.05 2944
5767.77 2962
5768.49 2991
5769.20 2883
5769.92 2849
5770.64 2749
5771.35 2864
5772.07 2816
5772.79 2873
5773.51 2824
5774.22 2903
5774.94 2811
5775.66 2788
5776.37 3036
5777.09 3011
5777.81 3090
5778.53 3170
5779.24 2934
5779.96 3047
5780.68 3184
5781.39 3195
5782.11 3303
5782.83 3343
5783.55 3349
5784.26 3369
5784.98 3161
5785.70 3182
5786.42 3152
5787.14 3021
5787.85 3090
5788.57 3068
5789.29 3184
5790.01 3160
5790.73 3145
5791.44 3252
5792.16 3280
5792.88 3217
5793.60 3080
5794.32 3143
5795.03 3226
5795.75 3373
5796.47 3322
5797.19 3443
5797.91 3582
5798.63 3550
5799.35 3437
5800.06 3615
5800.78 3738
5801.50 4065
5802.22 4290
5802.94 4371
5803.66 4747
5804.38 5035
5805.10 5092
5805.81 4779
5806.53 4616
5807.25 4628
5807.97 4548
5808.69 4222
5809.41 4267
5810.13 4026
5810.85 3885
5811.57 3851
5812.29 3871
5813.01 3834
5813.73 3957
5814.45 3765
5815.17 3871
5815.88 3967
5816.60 3940
5817.32 4374
5818.04 4567
5818.76 4708
5819.48 5136
5820.20 5847
5820.92 6212
5821.64 6457
5822.36 6575
5823.08 6399
5823.80 6211
5824.52 5709
5825.24 5204
5825.96 4982
5826.68 4629
5827.40 4261
5828.12 4292
5828.84 4043
5829.57 4077
5830.29 4138
5831.01 4136
5831.73 3944
5832.45 3831
5833.17 3929
5833.89 3904
5834.61 3734
5835.33 3731
5836.05 3835
5836.77 3947
5837.49 3674
5838.21 3531
5838.94 3800
5839.66 3549
5840.38 3520
5841.10 3600
5841.82 3392
5842.54 3449
5843.26 3414
5843.98 3637
5844.70 3405
5845.43 3397
5846.15 3388
5846.87 3200
5847.59 3297
5848.31 3148
5849.03 3130
5849.76 3149
5850.48 3101
5851.20 2986
5851.92 2939
5852.64 3014
5853.36 2989
5854.09 2998
5854.81 3131
5855.53 3189
5856.25 3122
5856.97 2982
5857.70 3152
5858.42 3127
5859.14 3109
5859.86 3087
5860.59 3030
5861.31 3096
5862.03 3031
5862.75 2970
5863.48 2964
5864.20 2899
5864.92 3134
5865.64 3130
5866.37 2955
5867.09 2863
5867.81 2873
5868.54 2941
5869.26 2893
5869.98 2861
5870.70 2880
5871.43 2989
5872.15 2941
5872.87 2846
5873.60 2786
5874.32 2938
5875.04 2961
5875.77 2903
5876.49 2947
5877.21 2967
5877.94 3005
5878.66 2998
5879.38 2839
5880.11 2824
5880.83 2843
5881.55 3048
5882.28 3000
5883.00 2943
5883.73 2963
5884.45 2748
5885.17 2855
5885.90 2851
5886.62 2761
5887.34 2859
5888.07 3029
5888.79 2947
5889.52 2782
5890.24 2780
5890.97 2988
5891.69 3010
5892.41 2837
5893.14 2869
5893.86 2884
5894.59 2844
5895.31 2737
5896.04 2915
5896.76 2908
5897.49 2845
5898.21 2889
5898.93 2950
5899.66 2889
5900.38 2969
5901.11 2834
5901.83 2810
5902.56 2893
5903.28 2936
5904.01 2813
5904.73 3017
5905.46 2876
5906.18 2857
5906.91 2838
5907.64 2997
5908.36 3086
5909.09 2987
5909.81 2963
5910.54 2832
5911.26 2763
5911.99 2957
5912.71 2976
5913.44 2888
5914.16 2976
5914.89 3014
5915.62 2932
5916.34 2878
5917.07 3002
5917.79 2869
5918.52 3031
5919.25 2987
5919.97 2990
5920.70 2908
5921.42 2877
5922.15 3023
5922.88 2921
5923.60 2980
5924.33 3093
5925.05 2971
5925.78 2955
5926.51 3013
5927.23 3050
5927.96 3061
5928.69 3053
5929.41 3025
5930.14 3067
5930.87 3008
5931.59 3192
5932.32 3139
5933.05 3106
5933.77 3327
5934.50 3033
5935.23 3138
5935.95 3176
5936.68 3221
5937.41 3081
5938.14 2988
5938.86 3176
5939.59 3203
5940.32 3209
5941.04 3146
5941.77 3189
5942.50 3276
5943.23 3220
5943.95 3339
5944.68 3414
5945.41 3337
5946.14 3295
5946.87 3339
5947.59 3464
5948.32 3473
5949.05 3577
5949.78 3618
5950.50 3578
5951.23 3586
5951.96 3504
5952.69 3448
5953.42 3723
5954.14 3730
5954.87 3789
5955.60 3756
5956.33 3761
5957.06 3864
5957.79 3982
5958.51 3849
5959.24 3898
5959.97 4007
5960.70 4131
5961.43 3987
5962.16 4011
5962.88 3995
5963.61 3882
5964.34 3986
5965.07 3937
5965.80 4157
5966.53 4229
5967.26 4292
5967.99 4346
5968.72 4382
5969.44 4508
5970.17 4819
5970.90 4980
5971.63 5046
5972.36 5065
5973.09 4828
5973.82 4733
5974.55 4690
5975.28 4456
5976.01 4546
5976.74 4342
5977.47 4506
5978.20 4281
5978.93 4121
5979.66 4183
5980.39 4396
5981.12 4427
5981.85 4392
5982.58 4575
5983.31 4570
5984.04 4497
5984.77 4439
5985.50 4376
5986.23 4509
5986.96 4766
5987.69 4743
5988.42 4554
5989.15 4858
5989.88 4646
5990.61 4676
5991.34 4506
5992.07 4622
5992.80 4585
5993.53 4727
5994.26 4712
5994.99 4740
5995.72 4555
5996.45 4711
5997.18 4832
5997.91 4754
5998.64 4819
5999.37 4956
6000.11 4824
6000.84 4834
6001.57 4764
6002.30 4628
6003.03 4599
6003.76 4736
6004.49 4964
6005.22 4936
6005.95 4726
6006.69 4807
6007.42 4710
6008.15 4704
6008.88 4753
6009.61 4633
6010.34 4674
6011.07 5111
6011.81 4997
6012.54 5303
6013.27 5793
6014.00 5931
6014.73 6240
6015.46 6893
6016.20 7434
6016.93 7522
6017.66 7275
6018.39 7276
6019.12 7176
6019.86 7200
6020.59 6602
6021.32 6163
6022.05 5907
6022.79 5482
6023.52 5122
6024.25 4806
6024.98 4708
6025.72 4529
6026.45 4346
6027.18 4322
6027.91 4252
6028.65 4199
6029.38 4022
6030.11 4019
6030.84 4084
6031.58 4120
6032.31 4187
6033.04 4158
6033.78 4068
6034.51 4026
6035.24 4146
6035.98 4061
6036.71 3938
6037.44 4026
6038.17 4001
6038.91 3807
6039.64 3814
6040.37 3946
6041.11 3832
6041.84 3895
6042.58 3951
6043.31 3999
6044.04 3995
6044.78 4053
6045.51 3907
6046.24 4033
6046.98 3965
6047.71 4013
6048.44 3937
6049.18 4177
6049.91 4225
6050.65 4108
6051.38 4255
6052.11 4314
6052.85 4170
6053.58 4342
6054.32 4436
6055.05 4508
6055.79 4594
6056.52 4551
6057.25 4542
6057.99 4532
6058.72 4598
6059.46 4540
6060.19 4498
6060.93 4355
6061.66 4251
6062.40 4316
6063.13 4280
6063.87 4090
6064.60 4014
6065.34 4052
6066.07 4077
6066.81 4107
6067.54 4123
6068.28 4028
6069.01 4048
6069.75 4006
6070.48 4037
6071.22 3987
6071.95 4075
6072.69 4001
6073.42 3870
6074.16 3739
6074.89 3862
6075.63 3903
6076.36 3668
6077.10 3548
6077.84 3546
6078.57 3674
6079.31 3688
6080.04 3660
6080.78 3544
6081.51 3539
6082.25 3509
6082.99 3597
6083.72 3784
6084.46 3677
6085.20 3531
6085.93 3784
6086.67 3646
6087.40 3653
6088.14 3480
6088.88 3589
6089.61 3586
6090.35 3598
6091.09 3473
6091.82 3631
6092.56 3566
6093.30 3571
6094.03 3657
6094.77 3709
6095.51 3615
6096.24 3550
6096.98 3577
6097.72 3607
6098.45 3541
6099.19 3558
6099.93 3613
6100.66 3600
6101.40 3531
6102.14 3626
6102.87 3638
6103.61 3541
6104.35 3618
6105.09 3655
6105.82 3494
6106.56 3485
6107.30 3551
6108.04 3530
6108.77 3470
6109.51 3559
6110.25 3580
6110.99 3518
6111.72 3560
6112.46 3619
6113.20 3515
6113.94 3544
6114.68 3532
6115.41 3564
6116.15 3579
6116.89 3634
6117.63 3614
6118.37 3571
6119.10 3740
6119.84 3727
6120.58 3736
6121.32 3723
6122.06 3807
6122.80 3754
6123.53 3751
6124.27 3769
6125.01 3726
6125.75 3772
6126.49 3797
6127.23 3919
6127.97 3933
6128.70 3963
6129.44 4009
6130.18 4115
6130.92 4241
6131.66 4128
6132.40 3986
6133.14 4169
6133.88 4180
6134.62 4194
6135.35 4142
6136.09 4125
6136.83 4223
6137.57 4086
6138.31 4010
6139.05 4131
6139.79 4224
6140.53 4284
6141.27 4315
6142.01 4352
6142.75 4457
6143.49 4484
6144.23 4359
6144.97 4251
6145.71 4343
6146.45 4282
6147.19 4238
6147.93 4457
6148.67 4419
6149.41 4421
6150.15 4378
6150.89 4481
6151.63 4568
6152.37 4409
6153.11 4453
6153.85 4555
6154.59 4517
6155.33 4766
6156.07 4673
6156.81 4854
6157.55 4856
6158.29 4834
6159.03 4894
6159.77 5187
6160.51 5006
6161.25 4753
6161.99 4770
6162.73 4761
6163.47 4948
6164.22 5119
6164.96 5113
6165.70 5177
6166.44 5322
6167.18 5429
6167.92 5497
6168.66 5851
6169.40 5925
6170.14 6026
6170.89 6489
6171.63 6583
6172.37 6683
6173.11 6547
6173.85 6626
6174.59 6803
6175.33 6520
6176.08 6535
6176.82 6564
6177.56 6514
6178.30 6524
6179.04 6388
6179.78 6350
6180.53 6273
6181.27 6175
6182.01 6080
6182.75 6065
6183.49 6178
6184.24 6046
6184.98 6114
6185.72 6125
6186.46 6305
6187.20 6484
6187.95 6598
6188.69 6337
6189.43 6416
6190.17 6363
6190.92 6395
6191.66 6493
6192.40 6496
6193.14 6436
6193.89 6582
6194.63 6787
6195.37 6925
6196.12 7182
6196.86 7395
6197.60 7423
6198.34 7513
6199.09 7803
6199.83 7527
6200.57 7780
6201.32 7475
6202.06 7611
6202.80 7604
6203.55 7389
6204.29 7362
6205.03 7430
6205.78 7380
6206.52 7583
6207.26 8253
6208.01 8527
6208.75 9460
6209.49 10860
6210.24 12178
6210.98 14252
6211.72 16842
6212.47 18625
6213.21 20192
6213.96 21548
6214.70 21692
6215.44 21703
6216.19 20845
6216.93 19099
6217.68 17076
6218.42 14908
6219.16 13131
6219.91 11383
6220.65 9962
6221.40 8568
6222.14 7764
6222.89 7215
6223.63 6773
6224.37 6809
6225.12 6787
6225.86 6748
6226.61 6952
6227.35 6909
6228.10 7035
6228.84 7141
6229.59 7325
6230.33 7243
6231.08 7230
6231.82 6736
6232.57 6515
6233.31 6027
6234.06 5940
6234.80 5689
6235.55 5509
6236.29 5266
6237.04 4973
6237.78 4881
6238.53 4911
6239.27 5067
6240.02 4871
6240.76 4927
6241.51 4978
6242.26 5020
6243.00 4884
6243.75 4893
6244.49 5029
6245.24 5212
6245.98 5040
6246.73 5150
6247.48 5172
6248.22 5294
6248.97 5358
6249.71 5327
6250.46 5473
6251.21 5568
6251.95 5564
6252.70 5665
6253.44 5888
6254.19 5917
6254.94 5775
6255.68 5608
6256.43 5453
6257.18 5454
6257.92 5336
6258.67 5212
6259.42 5390
6260.16 5338
6260.91 5400
6261.66 5519
6262.40 5463
6263.15 5387
6263.90 5263
6264.64 5486
6265.39 5565
6266.14 5209
6266.88 5223
6267.63 5295
6268.38 5085
6269.13 4960
6269.87 4948
6270.62 4864
6271.37 4952
6272.11 5014
6272.86 5037
6273.61 4808
6274.36 4884
6275.10 4817
6275.85 4742
6276.60 4929
6277.35 4853
6278.10 4724
6278.84 4797
6279.59 4721
6280.34 4814
6281.09 4797
6281.83 4756
6282.58 4574
6283.33 4621
6284.08 4417
6284.83 4438
6285.57 4428
6286.32 4416
6287.07 4378
6287.82 4373
6288.57 4386
6289.32 4348
6290.06 4435
6290.81 4422
6291.56 4519
6292.31 4445
6293.06 4511
6293.81 4586
6294.56 4316
6295.30 4219
6296.05 4232
6296.80 4204
6297.55 4068
6298.30 3974
6299.05 3960
6299.80 3853
6300.55 3906
6301.30 3806
6302.05 3818
6302.79 3878
6303.54 3983
6304.29 3929
6305.04 3797
6305.79 3823
6306.54 3958
6307.29 3961
6308.04 3705
6308.79 3663
6309.54 3839
6310.29 3734
6311.04 3798
6311.79 3666
6312.54 3750
6313.29 3969
6314.04 3872
6314.79 3926
6315.54 3878
6316.29 3937
6317.04 3936
6317.79 3817
6318.54 3722
6319.29 3714
6320.04 3684
6320.79 3626
6321.54 3733
6322.29 3677
6323.04 3681
6323.79 3755
6324.54 3597
6325.29 3607
6326.04 3700
6326.79 3704
6327.54 3683
6328.29 3477
6329.04 3427
6329.79 3457
6330.55 3537
6331.30 3617
6332.05 3580
6332.80 3435
6333.55 3584
6334.30 3453
6335.05 3381
6335.80 3460
6336.55 3439
6337.30 3462
6338.06 3433
6338.81 3574
6339.56 3361
6340.31 3443
6341.06 3402
6341.81 3361
6342.56 3347
6343.32 3339
6344.07 3298
6344.82 3383
6345.57 3314
6346.32 3271
6347.07 3249
6347.83 3276
6348.58 3356
6349.33 3218
6350.08 3205
6350.83 3166
6351.59 3366
6352.34 3535
6353.09 3567
6353.84 3437
6354.60 3331
6355.35 3486
6356.10 3588
6356.85 3515
6357.61 3346
6358.36 3432
6359.11 3471
6359.86 3447
6360.62 3405
6361.37 3588
6362.12 3446
6362.87 3408
6363.63 3467
6364.38 3586
6365.13 3543
6365.88 3425
6366.64 3511
6367.39 3641
6368.14 3462
6368.90 3426
6369.65 3641
6370.40 3493
6371.16 3491
6371.91 3336
6372.66 3376
6373.42 3488
6374.17 3563
6374.92 3357
6375.68 3266
6376.43 3303
6377.18 3237
6377.94 3168
6378.69 3205
6379.45 3113
6380.20 3206
6380.95 3274
6381.71 3371
6382.46 3318
6383.21 3255
6383.97 3116
6384.72 3350
6385.48 3193
6386.23 3289
6386.98 3227
6387.74 3360
6388.49 3314
6389.25 3249
6390.00 3201
6390.76 3156
6391.51 3022
6392.27 3164
6393.02 3216
6393.77 3266
6394.53 3324
6395.28 3211
6396.04 3170
6396.79 3211
6397.55 3291
6398.30 3113
6399.06 3152
6399.81 3178
6400.57 3186
6401.32 3250
6402.08 3169
6402.83 3199
6403.59 3101
6404.34 3174
6405.10 3275
6405.85 3152
6406.61 3248
6407.36 3105
6408.12 3257
6408.88 3125
6409.63 3125
6410.39 3162
6411.14 3103
6411.90 3114
6412.65 3218
6413.41 3204
6414.16 3262
6414.92 3284
6415.68 3256
6416.43 3205
6417.19 3228
6417.94 3146
6418.70 3091
6419.46 3088
6420.21 3097
6420.97 3222
6421.73 3266
6422.48 3154
6423.24 3159
6423.99 3228
6424.75 3290
6425.51 3340
6426.26 3476
6427.02 3606
6427.78 3620
6428.53 3718
6429.29 3695
6430.05 3657
6430.80 3604
6431.56 3558
6432.32 3504
6433.07 3461
6433.83 3381
6434.59 3202
6435.34 3171
6436.10 3173
6436.86 3203
6437.62 3291
6438.37 3296
6439.13 3258
6439.89 3039
6440.65 3164
6441.40 3250
6442.16 3330
6442.92 3340
6443.68 3246
6444.43 3107
6445.19 3176
6445.95 3108
6446.71 3215
6447.46 3200
6448.22 3356
6448.98 3223
6449.74 3141
6450.49 3233
6451.25 3177
6452.01 3154
6452.77 3092
6453.53 3172
6454.29 3106
6455.04 3166
6455.80 3112
6456.56 3230
6457.32 3209
6458.08 3145
6458.84 3237
6459.59 3408
6460.35 3292
6461.11 3286
6461.87 3278
6462.63 3304
6463.39 3324
6464.15 3313
6464.90 3159
6465.66 3255
6466.42 3277
6467.18 3383
6467.94 3413
6468.70 3463
6469.46 3477
6470.22 3532
6470.98 3452
6471.73 3468
6472.49 3410
6473.25 3545
6474.01 3606
6474.77 3483
6475.53 3601
6476.29 3624
6477.05 3548
6477.81 3484
6478.57 3525
6479.33 3675
6480.09 3833
6480.85 3750
6481.61 3646
6482.37 3793
6483.13 3763
6483.89 3583
6484.65 3731
6485.41 3785
6486.17 3682
6486.93 3686
6487.69 3630
6488.45 3682
6489.21 3870
6489.97 3817
6490.73 3866
6491.49 3880
6492.25 3960
6493.01 3971
6493.77 3923
6494.53 3918
6495.29 4015
6496.05 3980
6496.81 4042
6497.57 4110
6498.33 4217
6499.10 4206
6499.86 4227
6500.62 4402
6501.38 4413
6502.14 4297
6502.90 4207
6503.66 4178
6504.42 4414
6505.18 4486
6505.94 4426
6506.71 4414
6507.47 4390
6508.23 4400
6508.99 4513
6509.75 4382
6510.51 4356
6511.27 4554
6512.04 4551
6512.80 4568
6513.56 4632
6514.32 4679
6515.08 4807
6515.84 4784
6516.61 4847
6517.37 4740
6518.13 4497
6518.89 4583
6519.65 4640
6520.42 4656
6521.18 4660
6521.94 4663
6522.70 4705
6523.46 4692
6524.23 4758
6524.99 4906
6525.75 5082
6526.51 5252
6527.28 5489
6528.04 5524
6528.80 5771
6529.56 5899
6530.33 6461
6531.09 6560
6531.85 6263
6532.61 6468
6533.38 6387
6534.14 6241
6534.90 6096
6535.67 6214
6536.43 6391
6537.19 6332
6537.95 6408
6538.72 6688
6539.48 6950
6540.24 7216
6541.01 7649
6541.77 7827
6542.53 7837
6543.30 7574
6544.06 7413
6544.82 6759
6545.59 6455
6546.35 6155
6547.11 5564
6547.88 5080
6548.64 4728
6549.41 4577
6550.17 4379
6550.93 4430
6551.70 4404
6552.46 4430
6553.22 4491
6553.99 4531
6554.75 4523
6555.52 4428
6556.28 4420
6557.05 4363
6557.81 4272
6558.57 4516
6559.34 4331
6560.10 4255
6560.87 4195
6561.63 4185
6562.40 4170
6563.16 4299
6563.92 4483
6564.69 4527
6565.45 4611
6566.22 4463
6566.98 4480
6567.75 4595
6568.51 4707
6569.28 4695
6570.04 4751
6570.81 4758
6571.57 4774
6572.34 4734
6573.10 4764
6573.87 4689
6574.63 4574
6575.40 4727
6576.16 4697
6576.93 4712
6577.69 4692
6578.46 4766
6579.23 4951
6579.99 4887
6580.76 5187
6581.52 5301
6582.29 5233
6583.05 5269
6583.82 5401
6584.59 5415
6585.35 5397
6586.12 5448
6586.88 5357
6587.65 5320
6588.41 5299
6589.18 5324
6589.95 4889
6590.71 5070
6591.48 5090
6592.25 5165
6593.01 5139
6593.78 5147
6594.54 5533
6595.31 5801
6596.08 5810
6596.84 5853
6597.61 6065
6598.38 6151
6599.14 6583
6599.91 6590
6600.68 6366
6601.44 6191
6602.21 6216
6602.98 5963
6603.74 5574
6604.51 5432
6605.28 5313
6606.05 5068
6606.81 4874
6607.58 4780
6608.35 4563
6609.11 4631
6609.88 4629
6610.65 4697
6611.42 4822
6612.18 4717
6612.95 4827
6613.72 4893
6614.49 4948
6615.25 4830
6616.02 4751
6616.79 4793
6617.56 4875
6618.32 4559
6619.09 4538
6619.86 4562
6620.63 4393
6621.40 4323
6622.16 4346
6622.93 4519
6623.70 4406
6624.47 4529
6625.24 4586
6626.00 4568
6626.77 4444
6627.54 4493
6628.31 4261
6629.08 4457
6629.85 4343
6630.61 4244
6631.38 4355
6632.15 4397
6632.92 4327
6633.69 4444
6634.46 4476
6635.23 4651
6635.99 4726
6636.76 4736
6637.53 4917
6638.30 5276
6639.07 5388
6639.84 5441
6640.61 5438
6641.38 5303
6642.15 5197
6642.92 5047
6643.68 4911
6644.45 4889
6645.22 4620
6645.99 4596
6646.76 4641
6647.53 4521
6648.30 4402
6649.07 4241
6649.84 4202
6650.61 4291
6651.38 4359
6652.15 4468
6652.92 4411
6653.69 4529
6654.46 4436
6655.23 4629
6656.00 4596
6656.77 4841
6657.54 4616
6658.31 4471
6659.08 4538
6659.85 4410
6660.62 4625
6661.39 4397
6662.16 4376
6662.93 4366
6663.70 4307
6664.47 4523
6665.24 4554
6666.01 4618
6666.78 4752
6667.55 4829
6668.32 5045
6669.09 5351
6669.86 5437
6670.64 5431
6671.41 5432
6672.18 5478
6672.95 5293
6673.72 4912
6674.49 4635
6675.26 4604
6676.03 4350
6676.80 4349
6677.57 4283
6678.35 4227
6679.12 4357
6679.89 4228
6680.66 4143
6681.43 3907
6682.20 3951
6682.97 4096
6683.75 4034
6684.52 4020
6685.29 4008
6686.06 4177
6686.83 4340
6687.60 4438
6688.38 4318
6689.15 4589
6689.92 4554
6690.69 4595
6691.46 4699
6692.24 4429
6693.01 4397
6693.78 4498
6694.55 4177
6695.32 4210
6696.10 4133
6696.87 3990
6697.64 3750
6698.41 3841
6699.19 3738
6699.96 3689
6700.73 3726
6701.50 3601
6702.28 3588
6703.05 3698
6703.82 3764
6704.59 3825
6705.37 3835
6706.14 3590
6706.91 3678
6707.69 3812
6708.46 3788
6709.23 3672
6710.00 3722
6710.78 3687
6711.55 3716
6712.32 3794
6713.10 3654
6713.87 3601
6714.64 3544
6715.42 3503
6716.19 3486
6716.96 3483
6717.74 3610
6718.51 3531
6719.28 3388
6720.06 3479
6720.83 3400
6721.61 3462
6722.38 3433
6723.15 3496
6723.93 3450
6724.70 3389
6725.47 3397
6726.25 3364
6727.02 3308
6727.80 3514
6728.57 3495
6729.35 3567
6730.12 3412
6730.89 3360
6731.67 3523
6732.44 3390
6733.22 3342
6733.99 3263
6734.77 3356
6735.54 3424
6736.31 3470
6737.09 3444
6737.86 3430
6738.64 3467
6739.41 3408
6740.19 3410
6740.96 3427
6741.74 3398
6742.51 3462
6743.29 3520
6744.06 3344
6744.84 3422
6745.61 3557
6746.39 3607
6747.16 3441
6747.94 3396
6748.71 3521
6749.49 3566
6750.26 3689
6751.04 3614
6751.82 3667
6752.59 3569
6753.37 3754
6754.14 3610
6754.92 3679
6755.69 3829
6756.47 3880
6757.25 3847
6758.02 3784
6758.80 3808
6759.57 3732
6760.35 3616
6761.12 3419
6761.90 3534
6762.68 3528
6763.45 3445
6764.23 3336
6765.01 3321
6765.78 3467
6766.56 3439
6767.33 3368
6768.11 3337
6768.89 3319
6769.66 3201
6770.44 3405
6771.22 3375
6771.99 3383
6772.77 3322
6773.55 3296
6774.32 3310
6775.10 3264
6775.88 3268
6776.65 3267
6777.43 3396
6778.21 3208
6778.99 3093
6779.76 3303
6780.54 3345
6781.32 3372
6782.09 3181
6782.87 3151
6783.65 3364
6784.43 3432
6785.20 3351
6785.98 3227
6786.76 3275
6787.54 3297
6788.31 3200
6789.09 3162
6789.87 3138
6790.65 3201
6791.42 3188
6792.20 3090
6792.98 3269
6793.76 3252
6794.54 3087
6795.31 3044
6796.09 3098
6796.87 3117
6797.65 3262
6798.43 3271
6799.20 3074
6799.98 3112
6800.76 3103
6801.54 3133
6802.32 3013
6803.10 3066
6803.87 3106
6804.65 3125
6805.43 3290
6806.21 3234
6806.99 3206
6807.77 3395
6808.55 3427
6809.32 3354
6810.10 3374
6810.88 3401
6811.66 3338
6812.44 3266
6813.22 3198
6814.00 3180
6814.78 3084
6815.56 3252
6816.34 3177
6817.11 3177
6817.89 3276
6818.67 3219
6819.45 3096
6820.23 3083
6821.01 3115
6821.79 3188
6822.57 3211
6823.35 3280
6824.13 3191
6824.91 3156
6825.69 3248
6826.47 3288
6827.25 3286
6828.03 3197
6828.81 3218
6829.59 3115
6830.37 3223
6831.15 3271
6831.93 3292
6832.71 3123
6833.49 3201
6834.27 3302
6835.05 3142
6835.83 3218
6836.61 3140
6837.39 3160
6838.17 3060
6838.95 3093
6839.73 3105
6840.51 3109
6841.29 3114
6842.07 3055
6842.85 3026
6843.63 3049
6844.42 3158
6845.20 2977
6845.98 3104
6846.76 3214
6847.54 3133
6848.32 3224
6849.10 3228
6849.88 3283
6850.66 3319
6851.44 3388
6852.23 3563
6853.01 4027
6853.79 4177
6854.57 4809
6855.35 5201
6856.13 5195
6856.91 5328
6857.70 5191
6858.48 5131
6859.26 4935
6860.04 4693
6860.82 4166
6861.60 3973
6862.39 3693
6863.17 3680
6863.95 3549
6864.73 3373
6865.51 3278
6866.30 3299
6867.08 3278
6867.86 3365
6868.64 3582
6869.42 3488
6870.21 3720
6870.99 3783
6871.77 3749
6872.55 3638
6873.34 3501
6874.12 3619
6874.90 3561
6875.68 3350
6876.47 3361
6877.25 3427
6878.03 3470
6878.81 3386
6879.60 3381
6880.38 3204
6881.16 3184
6881.95 3363
6882.73 3505
6883.51 3351
6884.29 3595
6885.08 3559
6885.86 3487
6886.64 3746
6887.43 3921
6888.21 3601
6888.99 3629
6889.78 3950
6890.56 3935
6891.34 4041
6892.13 4197
6892.91 4276
6893.69 4347
6894.48 4348
6895.26 4172
6896.05 4049
6896.83 4022
6897.61 4016
6898.40 4058
6899.18 3867
6899.97 3994
6900.75 3931
6901.53 3940
6902.32 3863
6903.10 3800
6903.89 4098
6904.67 4103
6905.45 4086
6906.24 4347
6907.02 4611
6907.81 4693
6908.59 4426
6909.38 4453
6910.16 4370
6910.95 4436
6911.73 4253
6912.51 4077
6913.30 3999
6914.08 3987
6914.87 4063
6915.65 3844
6916.44 3723
6917.22 3831
6918.01 3869
6918.79 3926
6919.58 3949
6920.36 3858
6921.15 3916
6921.93 3821
6922.72 4005
6923.50 4015
6924.29 3871
6925.08 4041
6925.86 4051
6926.65 3984
6927.43 4099
6928.22 3829
6929.00 4066
6929.79 3984
6930.57 3971
6931.36 4042
6932.15 3995
6932.93 3972
6933.72 3917
6934.50 3972
6935.29 4054
6936.08 4082
6936.86 3987
6937.65 4212
6938.43 4035
6939.22 4156
6940.01 4042
6940.79 4181
6941.58 4153
6942.37 4103
6943.15 4120
6943.94 4301
6944.72 4470
6945.51 4342
6946.30 4572
6947.08 4733
6947.87 4767
6948.66 4734
6949.44 5029
6950.23 5044
6951.02 4811
6951.80 4973
6952.59 5041
6953.38 5094
6954.17 4974
6954.95 4885
6955.74 5006
6956.53 5122
6957.31 5008
6958.10 4884
6958.89 4709
6959.68 5072
6960.46 5044
6961.25 5033
6962.04 5071
6962.83 5344
6963.61 5357
6964.40 5205
6965.19 5307
6965.98 5265
6966.76 5239
6967.55 5244
6968.34 5350
6969.13 5466
6969.92 5653
6970.70 5525
6971.49 5319
6972.28 5508
6973.07 5522
6973.86 5615
6974.64 5735
6975.43 5882
6976.22 5869
6977.01 5704
6977.80 5735
6978.59 5795
6979.37 5848
6980.16 5942
6980.95 5864
6981.74 5916
6982.53 5912
6983.32 6220
6984.11 6465
6984.90 6806
6985.68 7064
6986.47 7764
6987.26 8343
6988.05 8982
6988.84 9941
6989.63 10861
6990.42 11208
6991.21 11982
6992.00 12048
6992.79 11471
6993.57 11336
6994.36 10370
6995.15 9355
6995.94 8610
6996.73 8181
6997.52 7836
6998.31 7111
6999.10 6921
6999.89 7052
7000.68 7379
7001.47 7974
7002.26 8734
7003.05 9765
7003.84 10703
7004.63 11273
7005.42 11715
7006.21 11859
7007.00 11162
7007.79 10757
7008.58 9606
7009.37 8709
7010.16 8004
7010.95 7203
7011.74 6470
7012.53 5837
7013.32 5348
7014.11 5050
7014.90 4834
7015.69 4620
7016.48 4694
7017.27 4590
7018.06 4747
7018.85 4830
7019.65 4858
7020.44 4831
7021.23 4758
7022.02 4709
7022.81 4617
7023.60 4483
7024.39 4375
7025.18 4364
7025.97 4238
7026.76 4149
7027.56 4356
7028.35 4393
7029.14 4162
7029.93 4361
7030.72 4411
7031.51 4365
7032.30 4441
7033.09 4410
7033.89 4390
7034.68 4307
7035.47 4281
7036.26 4218
7037.05 4130
7037.84 4233
7038.64 4184
7039.43 4010
7040.22 4167
7041.01 4202
7041.80 4222
7042.60 4298
7043.39 4423
7044.18 4399
7044.97 4428
7045.76 4450
7046.56 4581
7047.35 4470
7048.14 4536
7048.93 4485
7049.73 4302
7050.52 4567
7051.31 4475
7052.10 4707
7052.90 4800
7053.69 4694
7054.48 5198
7055.27 5320
7056.07 5053
7056.86 5041
7057.65 4903
7058.45 4632
7059.24 4579
7060.03 4283
7060.83 4147
7061.62 4273
7062.41 4266
7063.20 4176
7064.00 4101
7064.79 4138
7065.58 4064
7066.38 3973
7067.17 4028
7067.96 4026
7068.76 3981
7069.55 4029
7070.35 3977
7071.14 4056
7071.93 3910
7072.73 4034
7073.52 4014
7074.31 3907
7075.11 3843
7075.90 3837
7076.70 3717
7077.49 3925
7078.28 3768
7079.08 3624
7079.87 3616
7080.67 3679
7081.46 3678
7082.25 3605
7083.05 3525
7083.84 3641
7084.64 3690
7085.43 3559
7086.23 3603
7087.02 3501
7087.82 3645
7088.61 3717
7089.41 3675
7090.20 3688
7090.99 3954
7091.79 3918
7092.58 4129
7093.38 4030
7094.17 4137
7094.97 4005
7095.76 3928
7096.56 3846
7097.35 3729
7098.15 3719
7098.94 3451
7099.74 3437
7100.54 3373
7101.33 3101
7102.13 3090
7102.92 3209
7103.72 3127
7104.51 3131
7105.31 3166
7106.10 3055
7106.90 3100
7107.70 3142
7108.49 3106
7109.29 2947
7110.08 2987
7110.88 2994
7111.67 3098
7112.47 3102
7113.27 3033
7114.06 3136
7114.86 3115
7115.65 2949
7116.45 2905
7117.25 2903
7118.04 3036
7118.84 2940
7119.64 3062
7120.43 3090
7121.23 3072
7122.03 3179
7122.82 3100
7123.62 3031
7124.41 3071
7125.21 2922
7126.01 3019
7126.81 3084
7127.60 3024
7128.40 3054
7129.20 3074
7129.99 3024
7130.79 2996
7131.59 2936
7132.38 2971
7133.18 2938
7133.98 2980
7134.78 2866
7135.57 2836
7136.37 2958
7137.17 2871
7137.96 2805
7138.76 2830
7139.56 2897
7140.36 2880
7141.15 2841
7141.95 2801
7142.75 2855
7143.55 2962
7144.35 2920
7145.14 2969
7145.94 2891
7146.74 3062
7147.54 3205
7148.33 3089
7149.13 3167
7149.93 2914
7150.73 2888
7151.53 2913
7152.33 2877
7153.12 2902
7153.92 2705
7154.72 2803
7155.52 2866
7156.32 2814
7157.12 2757
7157.91 2696
7158.71 2759
7159.51 2828
7160.31 2851
7161.11 2843
7161.91 2706
7162.71 2837
7163.50 2719
7164.30 2778
7165.10 2742
7165.90 2648
7166.70 2598
7167.50 2649
7168.30 2535
7169.10 2630
7169.90 2603
7170.70 2663
7171.50 2660
7172.29 2575
7173.09 2548
7173.89 2657
7174.69 2614
7175.49 2558
7176.29 2634
7177.09 2636
7177.89 2777
7178.69 2765
7179.49 2612
7180.29 2628
7181.09 2586
7181.89 2500
7182.69 2455
7183.49 2522
7184.29 2576
7185.09 2532
7185.89 2725
7186.69 2709
7187.49 2624
7188.29 2729
7189.09 2822
7189.89 2589
7190.69 2642
7191.49 2704
7192.29 2538
7193.09 2559
7193.89 2458
7194.69 2410
7195.49 2445
7196.29 2346
7197.10 2387
7197.90 2375
7198.70 2347
7199.50 2331
7200.30 2438
7201.10 2490
7201.90 2442
7202.70 2336
7203.50 2365
7204.30 2392
7205.11 2453
7205.91 2353
7206.71 2328
7207.51 2528
7208.31 2376
7209.11 2364
7209.91 2477
7210.71 2419
7211.52 2360
7212.32 2248
7213.12 2318
7213.92 2410
7214.72 2179
7215.52 2233
7216.33 2283
7217.13 2342
7217.93 2332
7218.73 2324
7219.53 2349
7220.34 2414
7221.14 2287
7221.94 2410
7222.74 2479
7223.54 2352
7224.35 2460
7225.15 2318
7225.95 2401
7226.75 2356
7227.56 2285
7228.36 2421
7229.16 2425
7229.96 2400
7230.77 2449
7231.57 2467
7232.37 2489
7233.17 2470
7233.98 2293
7234.78 2342
7235.58 2341
7236.38 2426
7237.19 2490
7237.99 2259
7238.79 2375
7239.60 2298
7240.40 2217
7241.20 2303
7242.01 2380
7242.81 2326
7243.61 2334
7244.42 2190
7245.22 2198
7246.02 2353
7246.83 2305
7247.63 2376
7248.43 2398
7249.24 2277
7250.04 2277
7250.84 2315
7251.65 2384
7252.45 2242
7253.26 2217
7254.06 2238
7254.86 2168
7255.67 2250
7256.47 2239
7257.28 2267
7258.08 2178
7258.88 2281
7259.69 2419
7260.49 2354
7261.30 2285
7262.10 2346
7262.90 2428
7263.71 2309
7264.51 2341
7265.32 2296
7266.12 2399
7266.93 2288
7267.73 2345
7268.54 2437
7269.34 2328
7270.15 2435
7270.95 2387
7271.76 2424
7272.56 2411
7273.37 2399
7274.17 2428
7274.98 2336
7275.78 2462
7276.59 2520
7277.39 2423
7278.20 2425
7279.00 2462
7279.81 2517
7280.61 2522
7281.42 2516
7282.22 2511
7283.03 2397
7283.83 2394
7284.64 2596
7285.45 2661
7286.25 2780
7287.06 2876
7287.86 2919
7288.67 2977
7289.47 3150
7290.28 3135
7291.09 3147
7291.89 3083
7292.70 3046
7293.50 2895
7294.31 2955
7295.12 2778
7295.92 2834
7296.73 2740
7297.53 2600
7298.34 2560
7299.15 2505
7299.95 2541
7300.76 2657
7301.57 2614
7302.37 2616
7303.18 2616
7303.99 2647
7304.79 2717
7305.60 2625
7306.41 2615
7307.21 2662
7308.02 2800
7308.83 2739
7309.63 2718
7310.44 2723
7311.25 2667
7312.06 2728
7312.86 2791
7313.67 2854
7314.48 2810
7315.28 2704
7316.09 2806
7316.90 2844
7317.71 2917
7318.51 2970
7319.32 2962
7320.13 2968
7320.94 3078
7321.74 3222
7322.55 3419
7323.36 3516
7324.17 3681
7324.97 3736
7325.78 3713
7326.59 3687
7327.40 3539
7328.21 3416
7329.01 3372
7329.82 3165
7330.63 3037
7331.44 3087
7332.25 2981
7333.06 2890
7333.86 2875
7334.67 2835
7335.48 2773
7336.29 2792
7337.10 2808
7337.91 2752
7338.71 2875
7339.52 2956
7340.33 2848
7341.14 2825
7341.95 2751
7342.76 2838
7343.57 2763
7344.38 2725
7345.18 2791
7345.99 2847
7346.80 2743
7347.61 2704
7348.42 2720
7349.23 2670
7350.04 2561
7350.85 2611
7351.66 2607
7352.47 2590
7353.28 2631
7354.09 2682
7354.89 2660
7355.70 2538
7356.51 2491
7357.32 2639
7358.13 2604
7358.94 2541
7359.75 2526
7360.56 2593
7361.37 2484
7362.18 2584
7362.99 2510
7363.80 2558
7364.61 2559
7365.42 2605
7366.23 2568
7367.04 2607
7367.85 2685
7368.66 2612
7369.47 2721
7370.28 2670
7371.09 2737
7371.90 2809
7372.71 2621
7373.52 2507
7374.33 2665
7375.15 2747
7375.96 2680
7376.77 2804
7377.58 2753
7378.39 2762
7379.20 2821
7380.01 2735
7380.82 2736
7381.63 2771
7382.44 2731
7383.25 2762
7384.06 2795
7384.88 2830
7385.69 2922
7386.50 2970
7387.31 2982
7388.12 2875
7388.93 2732
7389.74 2887
7390.55 2971
7391.37 2856
7392.18 2895
7392.99 2874
7393.80 2772
7394.61 2843
7395.42 2884
7396.24 2900
7397.05 2879
7397.86 3079
7398.67 3034
7399.48 3069
7400.30 3019
7401.11 3318
7401.92 3473
7402.73 3562
7403.54 3792
7404.36 4125
7405.17 4316
7405.98 4308
7406.79 4323
7407.60 4346
7408.42 4386
7409.23 4085
7410.04 3955
7410.85 3705
7411.67 3626
7412.48 3469
7413.29 3349
7414.11 3251
7414.92 3242
7415.73 3250
7416.54 3344
7417.36 3220
7418.17 3013
7418.98 3172
7419.80 3215
7420.61 3173
7421.42 3274
7422.23 3093
7423.05 3105
7423.86 3108
7424.67 3031
7425.49 3048
7426.30 3158
7427.11 3133
7427.93 3110
7428.74 2969
7429.56 3010
7430.37 3069
7431.18 3073
7432.00 3042
7432.81 2999
7433.62 2961
7434.44 3157
7435.25 3175
7436.07 3213
7436.88 3187
7437.69 3296
7438.51 3334
7439.32 3459
7440.14 3343
7440.95 3310
7441.76 3363
7442.58 3399
7443.39 3384
7444.21 3486
7445.02 3590
7445.84 3460
7446.65 3506
7447.46 3632
7448.28 3829
7449.09 3846
7449.91 4114
7450.72 4566
7451.54 4921
7452.35 5161
7453.17 5350
7453.98 5505
7454.80 5560
7455.61 5398
7456.43 5080
7457.24 4882
7458.06 4461
7458.87 4175
7459.69 4118
7460.50 3830
7461.32 3641
7462.13 3665
7462.95 3646
7463.77 3545
7464.58 3493
7465.40 3485
7466.21 3522
7467.03 3574
7467.84 3554
7468.66 3600
7469.47 3645
7470.29 3712
7471.11 3894
7471.92 3934
7472.74 4079
7473.55 4239
7474.37 4495
7475.19 4366
7476.00 4356
7476.82 4449
7477.63 4620
7478.45 4395
7479.27 4466
7480.08 4386
7480.90 4085
7481.72 3898
7482.53 3808
7483.35 3668
7484.17 3465
7484.98 3488
7485.80 3371
7486.62 3205
7487.43 3259
7488.25 3258
7489.07 3308
7489.88 3189
7490.70 3199
7491.52 3128
7492.33 3166
7493.15 3239
7493.97 3256
7494.78 3162
7495.60 3145
7496.42 3019
7497.24 2921
7498.05 2936
7498.87 3027
7499.69 3020
7500.51 3141
7501.32 2980
7502.14 2944
7502.96 3040
7503.78 2991
7504.59 3008
7505.41 3110
7506.23 3067
7507.05 2999
7507.86 3107
7508.68 3305
7509.50 3189
7510.32 3299
7511.14 3125
7511.95 3207
7512.77 3315
7513.59 3181
7514.41 3064
7515.23 3216
7516.05 3168
7516.86 3231
7517.68 3252
7518.50 3177
7519.32 3293
7520.14 3168
7520.96 3216
7521.78 3188
7522.59 3144
7523.41 3136
7524.23 3031
7525.05 3231
7525.87 3180
7526.69 3260
7527.51 3220
7528.33 3344
7529.14 3227
7529.96 3276
7530.78 3348
7531.60 3319
7532.42 3373
7533.24 3475
7534.06 3416
7534.88 3395
7535.70 3361
7536.52 3418
7537.34 3334
7538.16 3397
7538.98 3401
7539.80 3454
7540.62 3431
7541.44 3509
7542.25 3505
7543.07 3430
7543.89 3504
7544.71 3724
7545.53 3662
7546.35 3854
7547.17 4067
7547.99 4278
7548.81 4389
7549.63 4468
7550.45 4553
7551.27 4577
7552.09 4277
7552.92 4213
7553.74 3984
7554.56 3801
7555.38 3776
7556.20 3526
7557.02 3488
7557.84 3341
7558.66 3168
7559.48 3183
7560.30 3170
7561.12 3092
7561.94 3102
7562.76 3263
7563.58 3192
7564.40 3286
7565.23 3221
7566.05 3177
7566.87 2997
7567.69 3227
7568.51 3187
7569.33 3090
7570.15 2999
7570.97 3071
7571.79 3151
7572.62 3165
7573.44 3217
7574.26 3191
7575.08 3304
7575.90 3364
7576.72 3267
7577.55 3359
7578.37 3217
7579.19 3186
7580.01 3134
7580.83 3117
7581.65 3049
7582.48 3067
7583.30 2838
7584.12 2777
7584.94 2804
7585.76 2915
7586.59 2949
7587.41 3072
7588.23 3002
7589.05 3045
7589.88 2945
7590.70 2982
7591.52 2956
7592.34 3031
7593.16 3105
7593.99 3115
7594.81 3169
7595.63 3002
7596.46 2895
7597.28 3019
7598.10 3048
7598.92 2997
7599.75 2762
7600.57 2960
7601.39 3113
7602.22 3040
7603.04 3013
7603.86 3173
7604.68 3049
7605.51 2996
7606.33 3015
7607.15 3139
7607.98 3258
7608.80 3409
7609.62 3352
7610.45 3637
7611.27 3586
7612.09 3569
7612.92 3485
7613.74 3387
7614.57 3393
7615.39 3267
7616.21 3194
7617.04 3049
7617.86 3006
7618.68 3048
7619.51 3202
7620.33 3307
7621.16 3171
7621.98 3323
7622.80 3480
7623.63 3439
7624.45 3330
7625.28 3474
7626.10 3407
7626.93 3229
7627.75 3276
7628.57 3128
7629.40 3060
7630.22 3006
7631.05 2936
7631.87 2953
7632.70 3057
7633.52 3169
7634.35 3121
7635.17 3341
7636.00 3476
7636.82 3515
7637.65 3598
7638.47 3596
7639.30 3557
7640.12 3446
7640.95 3344
7641.77 3155
7642.60 3001
7643.42 2911
7644.25 2870
7645.07 2753
7645.90 2706
7646.72 2585
7647.55 2618
7648.37 2611
7649.20 2535
7650.02 2573
7650.85 2612
7651.68 2690
7652.50 2478
7653.33 2474
7654.15 2514
7654.98 2361
7655.81 2474
7656.63 2418
7657.46 2465
7658.28 2437
7659.11 2341
7659.94 2386
7660.76 2430
7661.59 2351
7662.41 2349
7663.24 2360
7664.07 2322
7664.89 2377
7665.72 2332
7666.55 2307
7667.37 2267
7668.20 2374
7669.03 2382
7669.85 2353
7670.68 2258
7671.51 2280
7672.33 2388
7673.16 2245
7673.99 2205
7674.81 2228
7675.64 2290
7676.47 2419
7677.29 2253
7678.12 2277
7678.95 2217
7679.78 2334
7680.60 2255
7681.43 2163
7682.26 2142
7683.08 2215
7683.91 2326
7684.74 2309
7685.57 2247
7686.39 2247
7687.22 2216
7688.05 2259
7688.88 2217
7689.70 2303
7690.53 2317
7691.36 2298
7692.19 2330
7693.02 2338
7693.84 2383
7694.67 2325
7695.50 2365
7696.33 2357
7697.16 2224
7697.98 2249
7698.81 2228
7699.64 2389
7700.47 2259
7701.30 2392
7702.13 2519
7702.95 2532
7703.78 2461
7704.61 2443
7705.44 2360
7706.27 2435
7707.10 2421
7707.93 2373
7708.75 2340
7709.58 2272
7710.41 2355
7711.24 2427
7712.07 2395
7712.90 2299
7713.73 2346
7714.56 2379
7715.39 2331
7716.22 2309
7717.04 2323
7717.87 2331
7718.70 2463
7719.53 2476
7720.36 2321
7721.19 2336
7722.02 2178
7722.85 2265
7723.68 2306
7724.51 2227
7725.34 2227
7726.17 2283
7727.00 2242
7727.83 2249
7728.66 2259
7729.49 2239
7730.32 2185
7731.15 2217
7731.98 2190
7732.81 2090
7733.64 2134
7734.47 2210
7735.30 2258
7736.13 2175
7736.96 2147
7737.79 2248
7738.62 2267
7739.45 2325
7740.28 2299
7741.11 2258
7741.94 2228
7742.77 2173
7743.60 2121
7744.43 2198
7745.26 2223
7746.09 2290
7746.93 2301
7747.76 2404
7748.59 2335
7749.42 2352
7750.25 2587
7751.08 2642
7751.91 2966
7752.74 3211
7753.57 3178
7754.40 3288
7755.24 3273
7756.07 3063
7756.90 2872
7757.73 2714
7758.56 2535
7759.39 2398
7760.22 2498
7761.06 2343
7761.89 2247
7762.72 2217
7763.55 2264
7764.38 2268
7765.21 2211
7766.05 2232
7766.88 2269
7767.71 2377
7768.54 2300
7769.37 2434
7770.21 2320
7771.04 2359
7771.87 2193
7772.70 2224
7773.53 2189
7774.37 2197
7775.20 2194
7776.03 2143
7776.86 2038
7777.70 2168
7778.53 2214
7779.36 2110
7780.19 2221
7781.03 2194
7781.86 2123
7782.69 2103
7783.52 2101
7784.36 2151
7785.19 2212
7786.02 2086
7786.86 2043
7787.69 2129
7788.52 2282
7789.36 2264
7790.19 2155
7791.02 2146
7791.85 2203
7792.69 2188
7793.52 2309
7794.35 2302
7795.19 2196
7796.02 2166
7796.86 2173
7797.69 2277
7798.52 2185
7799.36 2181
7800.19 2147
7801.02 2305
7801.86 2269
7802.69 2076
7803.52 2153
7804.36 2129
7805.19 2232
7806.03 2253
7806.86 2209
7807.69 2190
7808.53 2148
7809.36 2251
7810.20 2347
7811.03 2450
7811.87 2338
7812.70 2244
7813.53 2366
7814.37 2314
7815.20 2417
7816.04 2370
7816.87 2464
7817.71 2408
7818.54 2390
7819.38 2450
7820.21 2453
7821.05 2331
7821.88 2395
7822.72 2388
7823.55 2375
7824.39 2399
7825.22 2449
7826.06 2480
7826.89 2317
7827.73 2343
7828.56 2206
7829.40 2287
7830.23 2350
7831.07 2553
7831.90 2559
7832.74 2492
7833.57 2547
7834.41 2450
7835.24 2386
7836.08 2463
7836.91 2317
7837.75 2343
7838.59 2373
7839.42 2353
7840.26 2427
7841.09 2469
7841.93 2368
7842.77 2527
7843.60 2427
7844.44 2388
7845.27 2504
7846.11 2462
7846.95 2484
7847.78 2399
7848.62 2366
7849.45 2320
7850.29 2200
7851.13 2242
7851.96 2198
7852.80 2269
7853.64 2171
7854.47 2289
7855.31 2130
7856.15 2027
7856.98 2331
7857.82 2262
7858.66 2183
7859.49 2245
7860.33 2174
7861.17 2107
7862.00 2176
7862.84 2203
7863.68 2265
7864.52 2278
7865.35 2421
7866.19 2413
7867.03 2210
7867.86 2190
7868.70 2270
7869.54 2286
7870.38 2263
7871.21 2249
7872.05 2231
7872.89 2237
7873.73 2183
7874.56 2114
7875.40 2208
7876.24 2282
7877.08 2257
7877.92 2255
7878.75 2300
7879.59 2304
7880.43 2324
7881.27 2374
7882.10 2423
7882.94 2522
7883.78 2474
7884.62 2531
7885.46 2392
7886.30 2555
7887.13 2519
7887.97 2436
7888.81 2425
7889.65 2450
7890.49 2375
7891.33 2269
7892.16 2298
7893.00 2427
7893.84 2222
7894.68 2245
7895.52 2288
7896.36 2214
7897.20 2270
7898.04 2245
7898.88 2375
7899.71 2419
7900.55 2293
7901.39 2376
7902.23 2477
7903.07 2430
7903.91 2379
7904.75 2308
7905.59 2442
7906.43 2456
7907.27 2376
7908.11 2254
7908.95 2300
7909.79 2322
7910.62 2128
7911.46 2207
7912.30 2295
7913.14 2285
7913.98 2299
7914.82 2311
7915.66 2282
7916.50 2202
7917.34 2226
7918.18 2215
7919.02 2413
7919.86 2436
7920.70 2547
7921.54 2576
7922.38 2759
7923.22 2602
7924.06 2727
7924.90 2727
7925.74 2706
7926.58 2572
7927.43 2429
7928.27 2420
7929.11 2307
7929.95 2232
7930.79 2209
7931.63 2193
7932.47 2286
7933.31 2139
7934.15 2205
7934.99 2159
7935.83 2114
7936.67 2060
7937.51 2144
7938.36 2224
7939.20 2166
7940.04 2061
7940.88 2090
7941.72 2052
7942.56 1980
7943.40 2055
7944.24 2094
7945.09 2086
7945.93 2026
7946.77 2023
7947.61 2096
7948.45 2112
7949.29 2281
7950.13 2233
7950.98 2237
7951.82 2164
7952.66 2221
7953.50 2203
7954.34 2258
7955.19 2228
7956.03 2131
7956.87 2224
7957.71 2176
7958.55 2313
7959.40 2166
7960.24 2221
7961.08 2199
7961.92 2209
7962.76 2203
7963.61 2223
7964.45 2244
7965.29 2269
7966.13 2220
7966.98 2303
7967.82 2289
7968.66 2334
7969.50 2384
7970.35 2511
7971.19 2424
7972.03 2343
7972.88 2288
7973.72 2329
7974.56 2385
7975.40 2310
7976.25 2260
7977.09 2242
7977.93 2198
7978.78 2223
7979.62 2174
7980.46 2089
7981.31 2104
7982.15 2135
7982.99 2179
7983.84 2178
7984.68 2176
7985.52 2072
7986.37 2063
7987.21 2083
7988.06 2242
7988.90 2154
7989.74 2158
7990.59 2164
7991.43 2071
7992.27 2021
7993.12 2094
7993.96 2119
7994.81 2106
7995.65 2134
7996.49 2139
7997.34 2095
7998.18 1997
7999.03 1974
7999.87 1910
8000.72 1906
8001.56 2037
8002.40 1955
8003.25 1975
8004.09 1952
8004.94 1993
8005.78 1906
8006.63 1938
8007.47 1892
8008.32 1897
8009.16 1943
8010.01 1939
8010.85 1918
8011.70 1888
8012.54 1890
8013.39 1830
8014.23 1859
8015.08 2006
8015.92 1923
8016.77 1939
8017.61 1969
8018.46 1993
8019.30 1922
8020.15 1920
8020.99 1950
8021.84 1896
8022.68 1865
8023.53 1835
8024.38 1844
8025.22 1770
8026.07 1880
8026.91 1888
8027.76 1837
8028.60 1865
8029.45 1861
8030.30 1859
8031.14 1814
8031.99 1885
8032.83 1844
8033.68 1937
8034.53 1855
8035.37 1935
8036.22 1853
8037.06 1872
8037.91 1931
8038.76 2000
8039.60 1900
8040.45 1837
8041.30 1842
8042.14 1780
8042.99 1800
8043.84 1847
8044.68 1999
8045.53 1983
8046.38 1840
8047.22 2006
8048.07 1927
8048.92 1826
8049.76 1882
8050.61 1906
8051.46 1838
8052.30 1815
8053.15 1817
8054.00 1905
8054.85 1971
8055.69 1951
8056.54 1917
8057.39 1882
8058.24 1979
8059.08 1953
8059.93 1917
8060.78 1867
8061.63 1727
8062.47 1703
8063.32 1843
8064.17 1922
8065.02 1922
8065.86 1857
8066.71 1793
8067.56 1832
8068.41 1844
8069.26 1830
8070.10 1903
8070.95 1877
8071.80 1848
8072.65 1794
8073.50 1878
8074.34 1839
8075.19 1846
8076.04 1757
8076.89 1760
8077.74 1801
8078.59 1838
8079.43 1781
8080.28 1753
8081.13 1752
8081.98 1789
8082.83 1754
8083.68 1822
8084.53 1841
8085.37 1882
8086.22 1765
8087.07 1716
8087.92 1738
8088.77 1709
8089.62 1738
8090.47 1856
8091.32 1816
8092.17 1736
8093.02 1678
8093.87 1781
8094.71 1760
8095.56 1851
8096.41 1652
8097.26 1768
8098.11 1775
8098.96 1817
8099.81 1829
8100.66 1741
8101.51 1742
8102.36 1803
8103.21 1761
8104.06 1803
8104.91 1749
8105.76 1828
8106.61 1688
8107.46 1725
8108.31 1859
8109.16 1871
8110.01 1823
8110.86 1822
8111.71 1820
8112.56 1793
8113.41 1774
8114.26 1841
8115.11 1813
8115.96 1787
8116.81 1762
8117.66 1760
8118.51 1747
8119.36 1772
8120.21 1752
8121.06 1833
8121.92 1821
8122.77 1909
8123.62 1907
8124.47 1876
8125.32 1840
8126.17 1850
8127.02 1884
8127.87 1875
8128.72 1966
8129.57 1818
8130.43 1858
8131.28 1683
8132.13 1828
8132.98 1810
8133.83 1840
8134.68 1767
8135.53 1774
8136.38 1875
8137.24 1824
8138.09 1901
8138.94 1811
8139.79 1819
8140.64 1834
8141.49 1840
8142.35 1792
8143.20 1773
8144.05 1754
8144.90 1811
8145.75 1804
8146.61 1833
8147.46 1922
8148.31 1978
8149.16 1938
8150.01 1889
8150.87 1831
8151.72 1914
8152.57 1903
8153.42 2019
8154.28 1980
8155.13 1868
8155.98 1914
8156.83 1992
8157.69 1966
8158.54 1945
8159.39 2018
8160.24 2124
8161.10 2079
8161.95 2021
8162.80 2140
8163.66 2118
8164.51 2024
8165.36 1963
8166.21 2063
8167.07 2119
8167.92 2016
8168.77 2025
8169.63 2119
8170.48 1971
8171.33 1916
8172.19 1976
8173.04 1957
8173.89 2061
8174.75 2111
8175.60 1966
8176.46 2035
8177.31 1941
8178.16 1832
8179.02 1772
8179.87 1766
8180.72 1825
8181.58 1855
8182.43 1744
8183.29 1750
8184.14 1627
8184.99 1745
8185.85 1714
8186.70 1823
8187.56 1781
8188.41 1788
8189.26 1808
8190.12 1848
8190.97 1824
8191.83 1820
8192.68 1805
8193.54 1823
8194.39 1785
8195.25 1718
8196.10 1711
8196.95 1743
8197.81 1695
8198.66 1817
8199.52 1817
8200.37 1719
8201.23 1688
8202.08 1713
8202.94 1722
8203.79 1708
8204.65 1861
8205.50 1870
8206.36 1852
8207.21 1897
8208.07 1762
8208.92 1717
8209.78 1730
8210.64 1829
8211.49 1878
8212.35 1888
8213.20 1783
8214.06 1827
8214.91 1743
8215.77 1703
8216.62 1743
8217.48 1758
8218.34 1780
8219.19 1872
8220.05 1799
8220.90 1775
8221.76 1920
8222.61 2004
8223.47 1945
8224.33 2073
8225.18 2254
8226.04 2231
8226.90 2417
8227.75 2356
8228.61 2467
8229.46 2410
8230.32 2369
8231.18 2404
8232.03 2311
8232.89 2300
8233.75 2286
8234.60 2127
8235.46 1962
8236.32 1913
8237.17 1914
8238.03 1930
8238.89 1920
8239.74 1847
8240.60 1848
8241.46 1932
8242.32 1970
8243.17 1885
8244.03 1730
8244.89 1812
8245.74 1794
8246.60 1779
8247.46 1755
8248.32 1840
8249.17 1773
8250.03 1820
8250.89 1807
8251.75 1853
8252.60 1836
8253.46 1888
8254.32 2007
8255.18 1925
8256.03 1957
8256.89 1874
8257.75 1815
8258.61 1795
8259.47 1848
8260.32 1908
8261.18 1781
8262.04 1811
8262.90 1818
8263.76 1758
8264.61 1820
8265.47 1772
8266.33 1822
8267.19 1898
8268.05 1761
8268.91 1823
8269.76 1722
8270.62 1762
8271.48 1786
8272.34 1725
8273.20 1742
8274.06 1762
8274.92 1807
8275.77 1811
8276.63 1723
8277.49 1660
8278.35 1797
8279.21 1915
8280.07 1805
8280.93 1760
8281.79 1715
8282.65 1726
8283.51 1745
8284.36 1721
8285.22 1763
8286.08 1678
8286.94 1688
8287.80 1681
8288.66 1854
8289.52 1841
8290.38 1858
8291.24 1841
8292.10 1833
8292.96 1761
8293.82 1797
8294.68 1828
8295.54 1796
8296.40 1819
8297.26 1882
8298.12 1960
8298.98 1991
8299.84 1972
8300.70 1883
8301.56 2001
8302.42 1945
8303.28 1927
8304.14 1895
8305.00 1853
8305.86 1886
8306.72 1778
8307.58 1799
8308.44 1746
8309.30 1929
8310.16 1940
8311.02 1880
8311.88 1930
8312.74 1782
8313.60 1814
8314.46 1823
8315.33 1797
8316.19 1853
8317.05 1782
8317.91 1786
8318.77 1866
8319.63 1902
8320.49 1931
8321.35 1908
8322.21 2054
8323.08 1980
8323.94 1943
8324.80 1910
8325.66 1883
8326.52 1896
8327.38 1886
8328.24 1871
8329.10 1848
8329.97 1838
8330.83 1918
8331.69 1876
8332.55 1791
8333.41 1870
8334.28 1808
8335.14 1865
8336.00 1909
8336.86 1824
8337.72 1845
8338.58 1828
8339.45 1859
8340.31 1762
8341.17 1876
8342.03 1854
8342.90 1851
8343.76 1797
8344.62 1907
8345.48 1871
8346.35 1825
8347.21 1856
8348.07 1839
8348.93 1978
8349.80 1851
8350.66 1909
8351.52 1948
8352.38 1965
8353.25 1886
8354.11 1891
8354.97 1946
8355.83 1908
8356.70 1938
8357.56 2021
8358.42 1991
8359.29 1968
8360.15 1965
8361.01 2045
8361.88 2018
8362.74 2046
8363.60 2050
8364.47 1984
8365.33 1932
8366.19 1992
8367.06 2031
8367.92 2172
8368.78 2103
8369.65 2079
8370.51 2140
8371.38 1943
8372.24 2029
8373.10 2051
8373.97 2087
8374.83 2052
8375.69 2123
8376.56 2016
8377.42 2097
8378.29 2177
8379.15 2195
8380.01 2159
8380.88 2232
8381.74 2212
8382.61 2286
8383.47 2275
8384.34 2172
8385.20 2098
8386.07 2194
8386.93 2241
8387.79 2337
8388.66 2267
8389.52 2232
8390.39 2252
8391.25 2159
8392.12 2257
8392.98 2282
8393.85 2357
8394.71 2321
8395.58 2325
8396.44 2387
8397.31 2336
8398.17 2427
8399.04 2467
8399.90 2366
8400.77 2470
8401.63 2481
8402.50 2460
8403.36 2559
8404.23 2574
8405.10 2530
8405.96 2601
8406.83 2640
8407.69 2626
8408.56 2627
8409.42 2583
8410.29 2593
8411.15 2598
8412.02 2534
8412.89 2572
8413.75 2628
8414.62 2670
8415.48 2668
8416.35 2597
8417.22 2678
8418.08 2713
8418.95 2719
8419.82 2807
8420.68 2754
8421.55 2816
8422.41 2843
8423.28 2820
8424.15 2741
8425.01 2825
8425.88 2859
8426.75 2801
8427.61 2878
8428.48 3012
8429.35 2832
8430.21 2963
8431.08 3050
8431.95 3039
8432.81 3121
8433.68 3157
8434.55 3152
8435.41 3139
8436.28 3225
8437.15 3224
8438.02 3135
8438.88 3254
8439.75 3409
8440.62 3309
8441.49 3436
8442.35 3468
8443.22 3588
8444.09 3458
8444.96 3587
8445.82 3711
8446.69 3712
8447.56 3878
8448.43 3908
8449.29 3936
8450.16 3859
8451.03 3909
8451.90 3951
8452.77 3997
8453.63 3805
8454.50 3824
8455.37 3971
8456.24 4089
8457.11 4292
8457.97 4711
8458.84 5379
8459.71 6371
8460.58 7431
8461.45 8659
8462.32 9710
8463.18 10445
8464.05 10427
8464.92 9748
8465.79 8933
8466.66 7925
8467.53 6888
8468.40 5894
8469.26 5241
8470.13 4467
8471.00 3959
8471.87 3586
8472.74 3327
8473.61 3297
8474.48 3118
8475.35 2988
8476.22 3107
8477.09 2990
8477.95 2990
8478.82 3068
8479.69 2971
8480.56 2951
8481.43 2966
8482.30 2859
8483.17 2828
8484.04 2744
8484.91 2812
8485.78 2719
8486.65 2675
8487.52 2678
8488.39 2759
8489.26 2800
8490.13 2793
8491.00 2909
8491.87 2988
8492.74 2810
8493.61 2806
8494.48 2885
8495.35 2807
8496.22 2772
8497.09 2836
8497.96 2896
8498.83 2858
8499.70 2975
8500.57 3009
8501.44 3039
8502.31 3022
8503.18 2939
8504.05 2817
8504.92 2750
8505.79 2798
8506.66 2828
8507.53 2767
8508.41 2698
8509.28 2756
8510.15 2636
8511.02 2616
8511.89 2689
8512.76 2713
8513.63 2746
8514.50 2820
8515.37 2795
8516.24 2818
8517.12 2802
8517.99 2985
8518.86 2889
8519.73 2982
8520.60 2981
8521.47 2866
8522.34 2924
8523.22 2935
8524.09 3070
8524.96 3146
8525.83 3104
8526.70 3031
8527.57 3145
8528.45 3138
8529.32 3069
8530.19 3104
8531.06 3102
8531.93 3067
8532.81 3107
8533.68 3008
8534.55 3059
8535.42 3135
8536.29 3027
8537.17 3126
8538.04 3111
8538.91 3113
8539.78 3066
8540.66 3013
8541.53 3079
8542.40 3173
8543.27 2954
8544.15 2985
8545.02 2887
8545.89 2777
8546.76 2743
8547.64 2713
8548.51 2667
8549.38 2690
8550.26 2604
8551.13 2548
8552.00 2655
8552.87 2704
8553.75 2545
8554.62 2649
8555.49 2699
8556.37 2600
8557.24 2809
8558.11 2874
8558.99 2848
8559.86 2891
8560.73 3040
8561.61 3065
8562.48 3065
8563.36 2981
8564.23 2882
8565.10 2708
8565.98 2771
8566.85 2556
8567.72 2466
8568.60 2549
8569.47 2467
8570.35 2499
8571.22 2426
8572.09 2434
8572.97 2482
8573.84 2342
8574.72 2436
8575.59 2496
8576.46 2418
8577.34 2331
8578.21 2385
8579.09 2369
8579.96 2253
8580.84 2317
8581.71 2370
8582.59 2317
8583.46 2255
8584.34 2239
8585.21 2272
8586.08 2305
8586.96 2294
8587.83 2265
8588.71 2290
8589.58 2318
8590.46 2286
8591.33 2254
8592.21 2363
8593.08 2290
8593.96 2272
8594.83 2351
8595.71 2398
8596.59 2328
8597.46 2386
8598.34 2381
8599.21 2361
8600.09 2394
8600.96 2454
8601.84 2354
8602.71 2403
8603.59 2349
8604.46 2437
8605.34 2482
8606.22 2351
8607.09 2399
8607.97 2388
8608.84 2334
8609.72 2454
8610.60 2295
8611.47 2619
8612.35 2588
8613.22 2697
8614.10 2657
8614.98 2891
8615.85 3013
8616.73 3107
8617.61 3043
8618.48 2936
8619.36 2947
8620.24 2889
8621.11 2691
8621.99 2631
8622.87 2589
8623.74 2600
8624.62 2537
8625.50 2494
8626.37 2460
8627.25 2350
8628.13 2427
8629.00 2451
8629.88 2402
8630.76 2354
8631.63 2431
8632.51 2425
8633.39 2427
8634.27 2529
8635.14 2558
8636.02 2564
8636.90 2550
8637.77 2501
8638.65 2445
8639.53 2441
8640.41 2459
8641.28 2493
8642.16 2591
8643.04 2519
8643.92 2499
8644.80 2458
8645.67 2468
8646.55 2482
8647.43 2445
8648.31 2513
8649.19 2609
8650.06 2590
8650.94 2652
8651.82 2617
8652.70 2642
8653.58 2617
8654.45 2622
8655.33 2602
8656.21 2679
8657.09 2622
8657.97 2736
8658.85 2715
8659.72 2729
8660.60 2733
8661.48 2670
8662.36 2608
8663.24 2624
8664.12 2629
8665.00 2655
8665.88 2730
8666.75 2596
8667.63 2609
8668.51 2770
8669.39 2759
8670.27 2642
8671.15 2751
8672.03 2835
8672.91 2861
8673.79 2887
8674.67 2923
8675.55 2913
8676.42 3042
8677.30 3143
8678.18 3293
8679.06 3371
8679.94 3524
8680.82 3557
8681.70 3506
8682.58 3468
8683.46 3326
8684.34 3392
8685.22 3344
8686.10 3196
8686.98 3111
8687.86 3040
8688.74 3064
8689.62 3005
8690.50 3112
8691.38 3093
8692.26 3160
8693.14 3149
8694.02 3292
8694.90 3583
8695.78 3926
8696.66 4220
8697.54 4645
8698.42 4902
8699.30 4913
8700.18 5130
8701.07 5075
8701.95 4758
8702.83 4379
8703.71 4074
8704.59 3621
8705.47 3355
8706.35 3086
8707.23 2992
8708.11 2876
8708.99 2769
8709.87 2724
8710.75 2666
8711.64 2701
8712.52 2616
8713.40 2610
8714.28 2598
8715.16 2534
8716.04 2499
8716.92 2476
8717.81 2508
8718.69 2520
8719.57 2471
8720.45 2489
8721.33 2491
8722.21 2489
8723.10 2412
8723.98 2442
8724.86 2431
8725.74 2490
8726.62 2469
8727.50 2401
8728.39 2495
8729.27 2459
8730.15 2544
8731.03 2500
8731.91 2597
8732.80 2666
8733.68 2607
8734.56 2549
8735.44 2540
8736.33 2539
8737.21 2598
8738.09 2550
8738.97 2603
8739.86 2647
8740.74 2626
8741.62 2620
8742.50 2660
8743.39 2541
8744.27 2625
8745.15 2567
8746.04 2606
8746.92 2588
8747.80 2750
8748.68 2659
8749.57 2580
8750.45 2744
8751.33 2811
8752.22 2824
8753.10 2808
8753.98 2939
8754.87 2768
8755.75 2722
8756.63 2807
8757.52 2977
8758.40 2904
8759.28 2938
8760.17 2912
8761.05 2926
8761.94 3047
8762.82 3137
8763.70 3139
8764.59 3254
8765.47 3184
8766.36 3313
8767.24 3303
8768.12 3144
8769.01 3099
8769.89 3068
8770.78 3168
8771.66 3201
8772.54 3202
8773.43 3065
8774.31 3034
8775.20 2957
8776.08 3003
8776.97 3090
8777.85 3066
8778.73 3181
8779.62 3272
8780.50 3388
8781.39 3265
8782.27 3263
8783.16 3196
8784.04 3234
8784.93 3289
8785.81 3273
8786.70 3273
8787.58 3233
8788.47 3183
8789.35 3144
8790.24 3157
8791.12 3151
8792.01 3314
8792.89 3274
8793.78 3299
8794.66 3422
8795.55 3636
8796.44 3650
8797.32 3813
8798.21 3730
8799.09 3919
8799.98 3992
8800.86 3966
8801.75 3855
8802.63 3673
8803.52 3601
8804.41 3347
8805.29 3202
8806.18 3136
8807.06 3125
8807.95 2885
8808.84 2885
8809.72 2943
8810.61 3081
8811.49 3174
8812.38 3237
8813.27 3366
8814.15 3342
8815.04 3386
8815.93 3428
8816.81 3409
8817.70 3275
8818.59 3123
8819.47 2932
8820.36 2784
8821.25 2863
8822.13 2732
8823.02 2693
8823.91 2690
8824.79 2612
8825.68 2603
8826.57 2766
8827.45 2767
8828.34 2686
8829.23 2660
8830.12 2741
8831.00 2821
8831.89 2735
8832.78 2697
8833.66 2771
8834.55 2724
8835.44 2743
8836.33 2531
8837.21 2474
8838.10 2479
8838.99 2438
8839.88 2356
8840.76 2372
8841.65 2343
8842.54 2403
8843.43 2411
8844.32 2379
8845.20 2513
8846.09 2472
8846.98 2464
8847.87 2443
8848.76 2421
8849.64 2375
8850.53 2493
8851.42 2491
8852.31 2529
8853.20 2386
8854.09 2265
8854.97 2302
8855.86 2378
8856.75 2383
8857.64 2312
8858.53 2303
8859.42 2383
8860.30 2399
8861.19 2334
8862.08 2269
8862.97 2369
8863.86 2315
8864.75 2240
8865.64 2161
8866.53 2184
8867.42 2162
8868.30 2177
8869.19 2157
8870.08 2167
8870.97 2241
8871.86 2207
8872.75 2194
8873.64 2218
8874.53 2074
8875.42 2090
8876.31 2124
8877.20 2121
8878.09 2100
8878.98 2012
8879.87 2151
8880.76 2102
8881.65 1926
8882.54 2061
8883.43 2125
8884.32 1967
8885.21 1984
8886.10 1941
8886.99 1965
8887.88 1971
8888.77 2012
8889.66 1941
8890.55 1894
8891.44 2015
8892.33 1881
8893.22 1840
8894.11 1868
8895.00 1818
8895.89 1852
8896.78 1881
8897.67 1884
8898.56 1880
8899.45 1904
8900.34 1842
8901.23 1890
8902.12 1795
8903.01 1812
8903.90 1800
8904.79 1853
8905.69 1733
8906.58 1791
8907.47 1806
8908.36 1778
8909.25 1777
8910.14 1799
8911.03 1773
8911.92 1820
8912.82 1885
8913.71 1746
8914.60 1743
8915.49 1680
8916.38 1684
8917.27 1656
8918.16 1628
8919.06 1641
8919.95 1754
8920.84 1681
8921.73 1671
8922.62 1645
8923.51 1655
8924.41 1666
8925.30 1553
8926.19 1627
8927.08 1638
8927.97 1691
8928.87 1770
8929.76 1647
8930.65 1629
8931.54 1609
8932.43 1675
8933.33 1696
8934.22 1622
8935.11 1662
8936.00 1622
8936.90 1539
8937.79 1572
8938.68 1604
8939.57 1610
8940.47 1625
8941.36 1523
8942.25 1549
8943.15 1567
8944.04 1503
8944.93 1509
8945.82 1518
8946.72 1615
8947.61 1517
8948.50 1539
8949.40 1521
8950.29 1517
8951.18 1509
8952.08 1611
8952.97 1530
8953.86 1495
8954.76 1515
8955.65 1428
8956.54 1541
8957.44 1579
8958.33 1457
8959.22 1545
8960.12 1465
8961.01 1517
8961.91 1544
8962.80 1517
8963.69 1554
8964.59 1453
8965.48 1513
8966.37 1475
8967.27 1383
8968.16 1463
8969.06 1478
8969.95 1533
8970.85 1491
8971.74 1396
8972.63 1542
8973.53 1479
8974.42 1485
8975.32 1501
8976.21 1495
8977.11 1411
8978.00 1459
8978.90 1420
8979.79 1527
8980.68 1513
8981.58 1515
8982.47 1522
8983.37 1513
8984.26 1349
8985.16 1412
8986.05 1458
8986.95 1427
8987.84 1488
8988.74 1462
8989.63 1404
8990.53 1422
8991.42 1402
8992.32 1404
8993.22 1410
8994.11 1406
8995.01 1353
8995.90 1413
8996.80 1320
8997.69 1304
8998.59 1457
8999.48 1417
9000.38 1339
9001.28 1354
9002.17 1454
9003.07 1356
9003.96 1381
9004.86 1483
9005.75 1425
9006.65 1376
9007.55 1379
9008.44 1399
9009.34 1378
9010.23 1349
9011.13 1362
9012.03 1398
9012.92 1372
9013.82 1321
9014.72 1293
9015.61 1312
9016.51 1323
9017.41 1303
9018.30 1376
9019.20 1337
9020.10 1325
9020.99 1350
9021.89 1383
9022.79 1369
9023.68 1395
9024.58 1332
9025.48 1385
9026.37 1401
9027.27 1321
9028.17 1383
9029.06 1425
9029.96 1352
9030.86 1292
9031.76 1303
9032.65 1368
9033.55 1315
9034.45 1267
9035.35 1368
9036.24 1327
9037.14 1289
9038.04 1341
9038.94 1301
9039.83 1316
9040.73 1395
9041.63 1378
9042.53 1268
9043.42 1319
9044.32 1355
9045.22 1313
9046.12 1405
9047.02 1366
9047.91 1326
9048.81 1391
9049.71 1385
9050.61 1376
9051.51 1305
9052.41 1320
9053.30 1383
9054.20 1327
9055.10 1334
9056.00 1273
9056.90 1286
9057.80 1282
9058.69 1277
9059.59 1381
9060.49 1398
9061.39 1372
9062.29 1293
9063.19 1307
9064.09 1288
9064.99 1335
9065.88 1365
9066.78 1400
9067.68 1304
9068.58 1310
9069.48 1272
9070.38 1355
9071.28 1267
9072.18 1287
9073.08 1319
9073.98 1296
9074.88 1290
9075.78 1388
9076.68 1276
9077.58 1295
9078.47 1327
9079.37 1285
9080.27 1379
9081.17 1426
9082.07 1268
9082.97 1228
9083.87 1180
9084.77 1255
9085.67 1355
9086.57 1292
9087.47 1295
9088.37 1345
9089.27 1377
9090.17 1396
9091.07 1435
9091.97 1353
9092.87 1363
9093.77 1368
9094.67 1337
9095.58 1414
9096.48 1403
9097.38 1275
9098.28 1217
9099.18 1311
9100.08 1377
9100.98 1411
9101.88 1310
9102.78 1259
9103.68 1309
9104.58 1331
9105.48 1293
9106.38 1232
9107.28 1236
9108.19 1289
9109.09 1345
9109.99 1290
9110.89 1361
9111.79 1299
9112.69 1396
9113.59 1339
9114.49 1303
9115.40 1259
9116.30 1268
9117.20 1356
9118.10 1370
9119.00 1314
9119.90 1352
9120.81 1336
9121.71 1297
9122.61 1259
9123.51 1273
9124.41 1282
9125.31 1272
9126.22 1289
9127.12 1302
9128.02 1293
9128.92 1271
9129.82 1299
9130.73 1341
9131.63 1299
9132.53 1307
9133.43 1306
9134.34 1315
9135.24 1195
9136.14 1182
9137.04 1282
9137.95 1296
9138.85 1259
9139.75 1184
9140.65 1265
9141.56 1310
9142.46 1198
9143.36 1239
9144.26 1267
9145.17 1226
9146.07 1239
9146.97 1311
9147.88 1261
9148.78 1296
9149.68 1299
9150.59 1269
9151.49 1228
9152.39 1202
9153.29 1270
9154.20 1233
9155.10 1213
9156.01 1298
9156.91 1334
9157.81 1196
9158.72 1223
9159.62 1291
9160.52 1296
9161.43 1268
9162.33 1253
9163.23 1274
9164.14 1281
9165.04 1359
9165.95 1283
9166.85 1290
9167.75 1265
9168.66 1302
9169.56 1215
9170.47 1263
9171.37 1294
9172.27 1333
9173.18 1273
9174.08 1215
9174.99 1281
9175.89 1308
9176.80 1254
9177.70 1277
9178.60 1310
9179.51 1175
9180.41 1292
9181.32 1246
9182.22 1298
9183.13 1227
9184.03 1249
9184.94 1363
9185.84 1404
9186.75 1286
9187.65 1317
9188.56 1298
9189.46 1299
9190.37 1293
9191.27 1304
9192.18 1282
9193.08 1317
9193.99 1307
9194.89 1281
9195.80 1305
9196.71 1264
9197.61 1216
9198.52 1230
9199.42 1352
9200.33 1303
9201.23 1307
9202.14 1353
9203.04 1342
9203.95 1345
9204.86 1424
9205.76 1353
9206.67 1346
9207.57 1426
9208.48 1290
9209.39 1265
9210.29 1347
9211.20 1339
9212.10 1347
9213.01 1423
9213.92 1375
9214.82 1324
9215.73 1300
9216.64 1284
9217.54 1282
9218.45 1296
9219.36 1301
9220.26 1380
9221.17 1345
9222.08 1430
9222.98 1393
9223.89 1390
9224.80 1441
9225.70 1463
9226.61 1434
9227.52 1395
9228.42 1473
9229.33 1385
9230.24 1312
9231.14 1289
9232.05 1277
9232.96 1306
9233.87 1319
9234.77 1345
9235.68 1211
9236.59 1289
9237.50 1293
9238.40 1315
9239.31 1305
9240.22 1277
9241.13 1264
9242.03 1272
9242.94 1302
9243.85 1232
9244.76 1256
9245.66 1292
9246.57 1270
9247.48 1364
9248.39 1304
9249.30 1252
9250.20 1208
9251.11 1252
9252.02 1257
9252.93 1235
9253.84 1259
9254.75 1222
9255.65 1217
9256.56 1221
9257.47 1141
9258.38 1303
9259.29 1303
9260.20 1245
9261.10 1211
9262.01 1192
9262.92 1223
9263.83 1332
9264.74 1331
9265.65 1352
9266.56 1287
9267.47 1356
9268.37 1315
9269.28 1278
9270.19 1250
9271.10 1291
9272.01 1292
9272.92 1286
9273.83 1303
9274.74 1335
9275.65 1293
9276.56 1284
9277.47 1378
9278.38 1226
9279.29 1246
9280.20 1199
9281.11 1159
9282.01 1255
9282.92 1399
9283.83 1334
9284.74 1298
9285.65 1292
9286.56 1303
9287.47 1270
9288.38 1323
9289.29 1374
9290.20 1351
9291.11 1295
9292.02 1313
9292.93 1345
9293.84 1352
9294.75 1299
9295.66 1255
9296.57 1296
9297.49 1411
9298.40 1418
9299.31 1370
9300.22 1335
9301.13 1342
9302.04 1407
9302.95 1444
9303.86 1430
9304.77 1347
9305.68 1413
9306.59 1440
9307.50 1429
9308.41 1418
9309.32 1512
9310.24 1470
9311.15 1464
9312.06 1468
9312.97 1511
9313.88 1577
9314.79 1493
9315.70 1633
9316.61 1623
9317.53 1542
9318.44 1688
9319.35 1582
9320.26 1522
9321.17 1492
9322.08 1479
9322.99 1511
9323.91 1453
9324.82 1426
9325.73 1422
9326.64 1397
9327.55 1481
9328.46 1393
9329.38 1405
9330.29 1469
9331.20 1475
9332.11 1514
9333.03 1459
9333.94 1369
9334.85 1403
9335.76 1421
9336.67 1386
9337.59 1337
9338.50 1367
9339.41 1367
9340.32 1384
9341.24 1421
9342.15 1400
9343.06 1460
9343.97 1398
9344.89 1459
9345.80 1473
9346.71 1504
9347.63 1557
9348.54 1469
9349.45 1376
9350.36 1351
9351.28 1292
9352.19 1346
9353.10 1401
9354.02 1520
9354.93 1387
9355.84 1390
9356.76 1393
9357.67 1454
9358.58 1484
9359.50 1428
9360.41 1385
9361.32 1371
9362.24 1365
9363.15 1344
9364.06 1407
9364.98 1390
9365.89 1387
9366.81 1375
9367.72 1377
9368.63 1458
9369.55 1508
9370.46 1372
9371.38 1338
9372.29 1409
9373.20 1371
9374.12 1414
9375.03 1327
9375.95 1325
9376.86 1484
9377.77 1463
9378.69 1444
9379.60 1378
9380.52 1365
9381.43 1502
9382.35 1574
9383.26 1522
9384.18 1449
9385.09 1359
9386.01 1385
9386.92 1359
9387.83 1463
9388.75 1497
9389.66 1466
9390.58 1546
9391.49 1540
9392.41 1540
9393.32 1559
9394.24 1551
9395.16 1583
9396.07 1525
9396.99 1732
9397.90 1765
9398.82 1762
9399.73 1723
9400.65 1780
9401.56 1808
9402.48 1771
9403.39 1674
9404.31 1664
9405.22 1705
9406.14 1715
9407.06 1627
9407.97 1625
9408.89 1582
9409.80 1582
9410.72 1628
9411.64 1544
9412.55 1518
9413.47 1549
9414.38 1485
9415.30 1495
9416.22 1470
9417.13 1537
9418.05 1512
9418.97 1617
9419.88 1473
9420.80 1442
9421.71 1509
9422.63 1446
9423.55 1442
9424.46 1451
9425.38 1385
9426.30 1533
9427.21 1544
9428.13 1487
9429.05 1434
9429.96 1543
9430.88 1567
9431.80 1542
9432.72 1594
9433.63 1443
9434.55 1398
9435.47 1457
9436.38 1451
9437.30 1436
9438.22 1456
9439.14 1473
9440.05 1513
9440.97 1532
9441.89 1588
9442.81 1600
9443.72 1607
9444.64 1520
9445.56 1541
9446.48 1611
9447.39 1546
9448.31 1550
9449.23 1479
9450.15 1552
9451.07 1489
9451.98 1481
9452.90 1536
9453.82 1546
9454.74 1539
9455.66 1487
9456.57 1632
9457.49 1773
9458.41 1740
9459.33 1726
9460.25 1740
9461.16 1843
9462.08 1867
9463.00 1694
9463.92 1648
9464.84 1670
9465.76 1673
9466.68 1537
9467.59 1541
9468.51 1479
9469.43 1484
9470.35 1546
9471.27 1487
9472.19 1487
9473.11 1477
9474.03 1498
9474.95 1534
9475.87 1487
9476.78 1518
9477.70 1517
9478.62 1504
9479.54 1496
9480.46 1406
9481.38 1532
9482.30 1569
9483.22 1511
9484.14 1599
9485.06 1510
9485.98 1540
9486.90 1622
9487.82 1739
9488.74 1777
9489.66 1690
9490.58 1598
9491.50 1657
9492.42 1684
9493.34 1644
9494.26 1615
9495.18 1586
9496.10 1611
9497.02 1589
9497.94 1569
9498.86 1583
9499.78 1610
9500.70 1624
9501.62 1563
9502.54 1557
9503.46 1589
9504.38 1537
9505.30 1582
9506.22 1610
9507.14 1648
9508.06 1546
9508.98 1533
9509.90 1628
9510.82 1573
9511.75 1519
9512.67 1612
9513.59 1630
9514.51 1550
9515.43 1559
9516.35 1616
9517.27 1638
9518.19 1578
9519.11 1675
9520.03 1642
9520.96 1781
9521.88 1722
9522.80 1748
9523.72 1712
9524.64 1741
9525.56 1646
9526.48 1728
9527.41 1788
9528.33 1671
9529.25 1721
9530.17 1718
9531.09 1741
9532.02 1762
9532.94 1820
9533.86 1844
9534.78 1845
9535.70 1967
9536.63 1955
9537.55 2021
9538.47 2069
9539.39 2114
9540.31 2206
9541.24 2228
9542.16 2182
9543.08 2207
9544.00 2094
9544.93 1954
9545.85 1844
9546.77 1769
9547.69 1699
9548.62 1726
9549.54 1743
9550.46 1723
9551.38 1639
9552.31 1696
9553.23 1620
9554.15 1676
9555.08 1618
9556.00 1624
9556.92 1637
9557.84 1647
9558.77 1637
9559.69 1642
9560.61 1627
9561.54 1645
9562.46 1637
9563.38 1685
9564.31 1705
9565.23 1685
9566.15 1755
9567.08 1726
9568.00 1695
9568.93 1727
9569.85 1769
9570.77 1770
9571.70 1712
9572.62 1731
9573.54 1642
9574.47 1644
9575.39 1588
9576.32 1670
9577.24 1612
9578.16 1656
9579.09 1553
9580.01 1590
9580.94 1570
9581.86 1608
9582.78 1624
9583.71 1737
9584.63 1677
9585.56 1655
9586.48 1585
9587.41 1534
9588.33 1615
9589.26 1600
9590.18 1611
9591.11 1587
9592.03 1593
9592.96 1658
9593.88 1645
9594.80 1709
9595.73 1622
9596.65 1633
9597.58 1578
9598.50 1682
9599.43 1582
9600.35 1677
9601.28 1718
9602.21 1722
9603.13 1710
9604.06 1781
9604.98 1709
9605.91 1685
9606.83 1682
9607.76 1780
9608.68 1645
9609.61 1662
9610.53 1830
9611.46 1855
9612.39 1822
9613.31 1856
9614.24 1822
9615.16 1868
9616.09 1831
9617.02 1742
9617.94 1776
9618.87 1803
9619.79 1794
9620.72 1851
9621.65 1770
9622.57 1760
9623.50 1832
9624.42 1791
9625.35 1744
9626.28 1829
9627.20 1884
9628.13 2007
9629.06 1927
9629.98 1941
9630.91 1936
9631.84 1936
9632.76 1861
9633.69 1870
9634.62 2015
9635.54 1999
9636.47 2056
9637.40 2065
9638.32 1992
9639.25 2066
9640.18 2117
9641.11 2089
9642.03 2048
9642.96 2156
9643.89 2192
9644.81 2226
9645.74 2131
9646.67 2334
9647.60 2239
9648.52 2197
9649.45 2227
9650.38 2160
9651.31 2152
9652.23 2165
9653.16 2283
9654.09 2488
9655.02 2481
9655.95 2533
9656.87 2596
9657.80 2513
9658.73 2498
9659.66 2476
9660.58 2474
9661.51 2404
9662.44 2290
9663.37 2268
9664.30 2191
9665.23 2209
9666.15 2146
9667.08 2083
9668.01 2123
9668.94 2144
9669.87 2172
9670.80 2108
9671.73 2081
9672.65 2152
9673.58 2123
9674.51 2014
9675.44 2014
9676.37 2118
9677.30 2228
9678.23 2033
9679.16 1981
9680.08 2130
9681.01 2113
9681.94 2200
9682.87 2121
9683.80 2148
9684.73 2187
9685.66 2210
9686.59 2330
9687.52 2214
9688.45 2206
9689.38 2329
9690.31 2330
9691.24 2184
9692.17 2159
9693.09 2165
9694.02 2213
9694.95 2332
9695.88 2374
9696.81 2232
9697.74 2201
9698.67 2302
9699.60 2314
9700.53 2343
9701.46 2383
9702.39 2396
9703.32 2412
9704.25 2416
9705.18 2462
9706.11 2574
9707.04 2548
9707.97 2529
9708.91 2517
9709.84 2492
9710.77 2400
9711.70 2342
9712.63 2277
9713.56 2196
9714.49 2144
9715.42 2142
9716.35 2181
9717.28 2099
9718.21 2083
9719.14 2076
9720.07 2248
9721.00 2260
9721.93 2159
9722.87 2066
9723.80 2116
9724.73 2009
9725.66 1966
9726.59 1971
9727.52 1971
9728.45 2036
9729.38 2030
9730.32 2102
9731.25 1990
9732.18 1944
9733.11 1836
9734.04 1861
9734.97 1873
9735.91 1924
9736.84 2039
9737.77 1886
9738.70 1924
9739.63 1948
9740.56 1960
9741.50 1858
9742.43 1881
9743.36 1925
9744.29 1950
9745.22 1827
9746.16 1875
9747.09 1907
9748.02 1907
9748.95 1793
9749.89 1830
9750.82 1886
9751.75 1934
9752.68 1928
9753.62 1843
9754.55 1886
9755.48 1895
9756.41 1985
9757.35 1995
9758.28 1984
9759.21 1992
9760.14 1956
9761.08 1915
9762.01 1955
9762.94 1869
9763.88 1931
9764.81 1873
9765.74 1776
9766.68 1919
9767.61 1918
9768.54 1882
9769.48 1907
9770.41 1859
9771.34 1923
9772.28 1946
9773.21 1867
9774.14 1885
9775.08 1919
9776.01 1912
9776.94 1902
9777.88 1968
9778.81 2053
9779.74 1971
9780.68 1888
9781.61 1911
9782.55 1963
9783.48 1990
9784.41 1981
9785.35 2025
9786.28 2005
9787.22 2075
9788.15 2146
9789.08 2016
9790.02 2015
9790.95 2061
9791.89 2122
9792.82 2116
9793.76 1970
9794.69 1892
9795.63 1919
9796.56 1940
9797.49 1983
9798.43 1891
9799.36 1787
9800.30 1754
9801.23 1851
9802.17 1791
9803.10 1865
9804.04 1912
9804.97 1850
9805.91 1863
9806.84 1876
9807.78 1866
9808.71 1886
9809.65 1914
9810.58 1888
9811.52 1854
9812.45 1813
9813.39 1763
9814.33 1745
9815.26 1648
9816.20 1706
9817.13 1691
9818.07 1684
9819.00 1654
9819.94 1695
9820.87 1677
9821.81 1696
9822.75 1625
9823.68 1582
9824.62 1621
9825.55 1675
9826.49 1629
9827.43 1702
9828.36 1684
9829.30 1665
9830.23 1662
9831.17 1669
9832.11 1616
9833.04 1636
9833.98 1680
9834.92 1639
9835.85 1621
9836.79 1689
9837.73 1562
9838.66 1623
9839.60 1586
9840.54 1634
9841.47 1692
9842.41 1611
9843.35 1596
9844.28 1565
9845.22 1643
9846.16 1676
9847.09 1652
9848.03 1670
9848.97 1690
9849.90 1649
9850.84 1619
9851.78 1659
9852.72 1771
9853.65 1616
9854.59 1622
9855.53 1729
9856.47 1696
9857.40 1737
9858.34 1779
9859.28 1637
9860.22 1718
9861.15 1770
9862.09 1832
9863.03 1803
9863.97 1785
9864.90 1841
9865.84 1713
9866.78 1734
9867.72 1688
9868.66 1653
9869.59 1824
9870.53 1771
9871.47 1764
9872.41 1736
9873.35 1637
9874.29 1685
9875.22 1684
9876.16 1764
9877.10 1668
9878.04 1724
9878.98 1643
9879.92 1655
9880.85 1694
9881.79 1614
9882.73 1609
9883.67 1672
9884.61 1768
9885.55 1654
9886.49 1666
9887.43 1700
9888.37 1719
9889.30 1606
9890.24 1632
9891.18 1727
9892.12 1724
9893.06 1716
9894.00 1692
9894.94 1649
9895.88 1557
9896.82 1624
9897.76 1610
9898.70 1566
9899.64 1637
9900.58 1607
9901.52 1669
9902.45 1632
9903.39 1628
9904.33 1650
9905.27 1663
9906.21 1687
9907.15 1764
9908.09 1612
9909.03 1641
9909.97 1645
9910.91 1633
9911.85 1684
9912.79 1722
9913.73 1789
9914.67 1808
9915.61 1782
9916.55 1658
9917.49 1714
9918.44 1784
9919.38 1724
9920.32 1703
9921.26 1722
9922.20 1784
9923.14 1826
9924.08 1820
9925.02 1706
9925.96 1740
9926.90 1764
9927.84 1866
9928.78 1926
9929.72 1908
9930.66 2222
9931.61 2413
9932.55 2650
9933.49 2760
9934.43 2884
9935.37 3082
9936.31 2931
9937.25 2718
9938.19 2520
9939.14 2415
9940.08 2205
9941.02 2124
9941.96 1948
9942.90 1849
9943.84 1770
9944.78 1749
9945.73 1692
9946.67 1695
9947.61 1752
9948.55 1716
9949.49 1750
9950.44 1659
9951.38 1661
9952.32 1702
9953.26 1706
9954.20 1619
9955.15 1572
9956.09 1589
9957.03 1513
9957.97 1556
9958.91 1580
9959.86 1555
9960.80 1577
9961.74 1585
9962.68 1526
9963.63 1528
9964.57 1636
9965.51 1476
9966.45 1545
9967.40 1525
9968.34 1482
9969.28 1433
9970.23 1531
9971.17 1585
9972.11 1516
9973.05 1519
9974.00 1510
9974.94 1517
9975.88 1395
9976.83 1429
9977.77 1540
9978.71 1491
9979.66 1519
9980.60 1443
9981.54 1446
9982.49 1460
9983.43 1536
9984.37 1531
9985.32 1561
9986.26 1487
9987.20 1419
9988.15 1458
9989.09 1525
9990.04 1498
9990.98 1466
9991.92 1471
9992.87 1405
9993.81 1460
9994.76 1428
9995.70 1397
9996.64 1430
9997.59 1428
9998.53 1423
9999.48 1444
10000.42 1469
10001.36 1499
10002.31 1485
10003.25 1485
10004.20 1550
10005.14 1585
10006.09 1576
10007.03 1492
10007.98 1484
10008.92 1493
10009.87 1556
10010.81 1554
10011.76 1497
10012.70 1458
10013.64 1467
10014.59 1560
10015.53 1519
10016.48 1529
10017.43 1550
10018.37 1422
10019.32 1452
10020.26 1464
10021.21 1491
10022.15 1467
10023.10 1471
10024.04 1455
10024.99 1439
10025.93 1414
10026.88 1429
10027.82 1561
10028.77 1468
10029.72 1418
10030.66 1402
10031.61 1405
10032.55 1382
10033.50 1353
10034.44 1418
10035.39 1377
10036.34 1396
10037.28 1445
10038.23 1414
10039.17 1342
10040.12 1311
10041.07 1351
10042.01 1286
10042.96 1330
10043.91 1328
10044.85 1337
10045.80 1374
10046.74 1258
10047.69 1288
10048.64 1312
10049.58 1417
10050.53 1409
10051.48 1411
10052.42 1345
10053.37 1274
10054.32 1305
10055.27 1306
10056.21 1285
10057.16 1301
10058.11 1326
10059.05 1344
10060.00 1335
10060.95 1309
10061.89 1348
10062.84 1358
10063.79 1308
10064.74 1366
10065.68 1383
10066.63 1312
10067.58 1290
10068.53 1265
10069.47 1316
10070.42 1276
10071.37 1269
10072.32 1297
10073.26 1336
10074.21 1360
10075.16 1228
10076.11 1288
10077.06 1302
10078.00 1203
10078.95 1230
10079.90 1331
10080.85 1274
10081.80 1246
10082.74 1318
10083.69 1286
10084.64 1276
10085.59 1269
10086.54 1310
10087.49 1269
10088.43 1245
10089.38 1243
10090.33 1288
10091.28 1286
10092.23 1294
10093.18 1261
10094.13 1313
10095.07 1311
10096.02 1356
10096.97 1346
10097.92 1260
10098.87 1207
10099.82 1227
10100.77 1310
10101.72 1305
10102.67 1252
10103.61 1234
10104.56 1178
10105.51 1239
10106.46 1217
10107.41 1227
10108.36 1265
10109.31 1240
10110.26 1278
10111.21 1245
10112.16 1244
10113.11 1276
10114.06 1307
10115.01 1270
10115.96 1284
10116.91 1270
10117.86 1290
10118.81 1265
10119.76 1254
10120.71 1216
10121.66 1240
10122.61 1337
10123.56 1250
10124.51 1177
10125.46 1156
10126.41 1241
10127.36 1203
10128.31 1170
10129.26 1201
10130.21 1215
10131.16 1250
10132.11 1313
10133.06 1218
10134.01 1206
10134.96 1223
10135.91 1205
10136.86 1212
10137.81 1154
10138.76 1134
10139.72 1210
10140.67 1227
10141.62 1230
10142.57 1225
10143.52 1218
10144.47 1245
10145.42 1230
10146.37 1210
10147.32 1227
10148.28 1238
10149.23 1258
10150.18 1292
10151.13 1183
10152.08 1205
10153.03 1240
10153.98 1215
10154.94 1292
10155.89 1316
10156.84 1215
10157.79 1185
10158.74 1300
10159.69 1313
10160.65 1355
10161.60 1237
10162.55 1245
10163.50 1341
10164.45 1266
10165.41 1248
10166.36 1212
10167.31 1334
10168.26 1323
10169.21 1330
10170.17 1322
10171.12 1287
10172.07 1315
10173.02 1382
10173.98 1306
10174.93 1297
10175.88 1349
10176.83 1363
10177.79 1290
10178.74 1332
10179.69 1328
10180.64 1343
10181.60 1318
10182.55 1401
10183.50 1348
10184.46 1346
10185.41 1334
10186.36 1333
10187.32 1426
10188.27 1398
10189.22 1392
10190.18 1477
10191.13 1410
10192.08 1426
10193.03 1361
10193.99 1427
10194.94 1502
10195.90 1482
10196.85 1494
10197.80 1441
10198.76 1465
10199.71 1427
10200.66 1438
10201.62 1476
10202.57 1530
10203.52 1686
10204.48 1560
10205.43 1529
10206.39 1477
10207.34 1492
10208.29 1519
10209.25 1558
10210.20 1572
10211.16 1581
10212.11 1665
10213.07 1719
10214.02 1708
10214.97 1726
10215.93 1786
10216.88 1830
10217.84 1743
10218.79 1620
10219.75 1634
10220.70 1534
10221.66 1613
10222.61 1456
10223.57 1565
10224.52 1610
10225.48 1561
10226.43 1472
10227.39 1558
10228.34 1456
10229.30 1342
10230.25 1441
10231.21 1473
10232.16 1433
10233.12 1438
10234.07 1508
10235.03 1517
10235.98 1361
10236.94 1422
10237.89 1411
10238.85 1411
10239.80 1492
10240.76 1509
10241.72 1674
10242.67 1730
10243.63 1663
10244.58 1773
10245.54 1827
10246.49 1773
10247.45 1759
10248.41 1639
10249.36 1581
10250.32 1421
10251.27 1421
10252.23 1361
10253.19 1330
10254.14 1376
10255.10 1388
10256.06 1271
10257.01 1386
10257.97 1419
10258.92 1354
10259.88 1374
10260.84 1377
10261.79 1332
10262.75 1267
10263.71 1290
10264.66 1256
10265.62 1237
10266.58 1226
10267.53 1256
10268.49 1232
10269.45 1243
10270.41 1146
10271.36 1197
10272.32 1216
10273.28 1284
10274.23 1262
10275.19 1257
10276.15 1282
10277.11 1304
10278.06 1248
10279.02 1272
10279.98 1216
10280.94 1258
10281.89 1268
10282.85 1192
10283.81 1256
10284.77 1219
10285.72 1243
10286.68 1251
10287.64 1267
10288.60 1223
10289.55 1268
10290.51 1296
10291.47 1297
10292.43 1206
10293.39 1252
10294.34 1230
10295.30 1183
10296.26 1193
10297.22 1186
10298.18 1216
10299.14 1197
10300.09 1200
10301.05 1266
10302.01 1251
10302.97 1256
10303.93 1207
10304.89 1225
10305.85 1177
10306.80 1200
10307.76 1263
10308.72 1221
10309.68 1282
10310.64 1250
10311.60 1204
10312.56 1261
10313.52 1273
10314.47 1239
10315.43 1273
10316.39 1271
10317.35 1280
10318.31 1138
10319.27 1174
10320.23 1190
10321.19 1157
10322.15 1211
10323.11 1182
10324.07 1170
10325.03 1204
10325.99 1176
10326.95 1171
10327.91 1142
10328.87 1150
10329.83 1170
10330.79 1147
10331.75 1167
10332.71 1178
10333.67 1216
10334.63 1181
10335.59 1195
10336.55 1173
10337.51 1273
10338.47 1293
10339.43 1318
10340.39 1242
10341.35 1195
10342.31 1173
10343.27 1176
10344.23 1115
10345.19 1118
10346.15 1129
10347.11 1183
10348.07 1146
10349.03 1104
10349.99 1114
10350.95 1155
10351.91 1120
10352.87 1080
10353.83 1167
10354.79 1112
10355.76 1176
10356.72 1169
10357.68 1202
10358.64 1132
10359.60 1133
10360.56 1136
10361.52 1148
10362.48 1121
10363.45 1076
10364.41 1113
10365.37 1165
10366.33 1189
10367.29 1180
10368.25 1154
10369.21 1101
10370.18 1199
10371.14 1119
10372.10 1137
10373.06 1142
10374.02 1171
10374.98 1181
10375.95 1159
10376.91 1119
10377.87 1092
10378.83 1153
10379.79 1133
10380.76 1065
10381.72 1123
10382.68 1130
10383.64 1206
10384.61 1169
10385.57 1123
10386.53 1192
10387.49 1090
10388.46 1123
10389.42 1126
10390.38 1081
10391.34 1153
10392.31 1154
10393.27 1155
10394.23 1112
10395.19 1112
10396.16 1100
10397.12 1102
10398.08 1057
10399.05 1113
10400.01 1145
10400.97 1129
10401.93 1097
10402.90 1163
10403.86 1104
10404.82 1117
10405.79 1207
10406.75 1149
10407.71 1180
10408.68 1173
10409.64 1137
10410.60 1207
10411.57 1178
10412.53 1163
10413.50 1250
10414.46 1078
10415.42 1174
10416.39 1149
10417.35 1161
10418.31 1197
10419.28 1188
10420.24 1208
10421.21 1256
10422.17 1315
10423.13 1310
10424.10 1289
10425.06 1392
10426.03 1497
10426.99 1477
10427.96 1448
10428.92 1450
10429.88 1465
10430.85 1443
10431.81 1235
10432.78 1257
10433.74 1226
10434.71 1201
10435.67 1128
10436.64 1142
10437.60 1142
10438.57 1128
10439.53 1093
10440.50 1137
10441.46 1095
10442.43 1139
10443.39 1098
10444.36 1086
10445.32 1186
10446.29 1106
10447.25 1074
10448.22 1131
10449.18 1099
10450.15 1090
10451.11 1053
10452.08 1098
10453.04 1102
10454.01 1089
10454.97 1111
10455.94 1052
10456.91 1067
10457.87 1139
10458.84 1137
10459.80 1055
10460.77 1109
10461.73 1058
10462.70 1053
10463.67 1112
10464.63 1022
10465.60 1099
10466.56 1080
10467.53 1071
10468.50 1091
10469.46 1151
10470.43 1140
10471.40 1147
10472.36 1111
10473.33 1180
10474.30 1064
10475.26 1007
10476.23 1071
10477.19 1001
10478.16 962
10479.13 1066
10480.09 999
10481.06 1086
10482.03 1048
10483.00 1040
10483.96 997
10484.93 1050
10485.90 1117
10486.86 1043
10487.83 1053
10488.80 1049
10489.76 1011
10490.73 1020
10491.70 1048
10492.67 1086
10493.63 1060
10494.60 1134
10495.57 1133
10496.54 1044
10497.50 1103
10498.47 1110
10499.44 1116
10500.41 1043
10501.37 1021
10502.34 1001
10503.31 1101
10504.28 1038
10505.25 1060
10506.21 1075
10507.18 1103
10508.15 1088
10509.12 1105
10510.09 1065
10511.05 1161
10512.02 1120
10512.99 1102
10513.96 1153
10514.93 1075
10515.90 1108
10516.86 1112
10517.83 1063
10518.80 1134
10519.77 1142
10520.74 1104
10521.71 1101
10522.68 1055
10523.64 1062
10524.61 1124
10525.58 1105
10526.55 1115
10527.52 1138
10528.49 1115
10529.46 1082
10530.43 1084
10531.40 1042
10532.36 1056
10533.33 1042
10534.30 1086
10535.27 1147
10536.24 1072
10537.21 1056
10538.18 1107
10539.15 1112
10540.12 1133
10541.09 1148
10542.06 1098
10543.03 1074
10544.00 1067
10544.97 1015
10545.94 1081
10546.91 1149
10547.88 1152
10548.85 1072
10549.82 1040
10550.79 1091
10551.76 1151
10552.73 1158
10553.70 1116
10554.67 1063
10555.64 1057
10556.61 1054
10557.58 1094
10558.55 1035
10559.52 1041
10560.49 1163
10561.46 1135
10562.43 1175
10563.40 1181
10564.37 1224
10565.34 1298
10566.31 1224
10567.28 1293
10568.25 1304
10569.23 1248
10570.20 1329
10571.17 1344
10572.14 1313
10573.11 1259
10574.08 1241
10575.05 1172
10576.02 1118
10576.99 1040
10577.96 1095
10578.94 1189
10579.91 1184
10580.88 1142
10581.85 1116
10582.82 1174
10583.79 1106
10584.76 1090
10585.74 1106
10586.71 1132
10587.68 1138
10588.65 1166
10589.62 1157
10590.60 1210
10591.57 1147
10592.54 1180
10593.51 1175
10594.48 1202
10595.45 1155
10596.43 1110
10597.40 1085
10598.37 1160
10599.34 1171
10600.32 1131
10601.29 1097
10602.26 1106
10603.23 1116
10604.21 1113
10605.18 1118
10606.15 1092
10607.12 1113
10608.10 1115
10609.07 1132
10610.04 1202
10611.01 1174
10611.99 1037
10612.96 1055
10613.93 1110
10614.91 1106
10615.88 1150
10616.85 1129
10617.82 1121
10618.80 1167
10619.77 1181
10620.74 1162
10621.72 1150
10622.69 1098
10623.66 1128
10624.64 1224
10625.61 1132
10626.58 1096
10627.56 1074
10628.53 1088
10629.51 1077
10630.48 1125
10631.45 1100
10632.43 1174
10633.40 1155
10634.37 1145
10635.35 1172
10636.32 1115
10637.30 1087
10638.27 1179
10639.24 1155
10640.22 1169
10641.19 1135
10642.17 1190
10643.14 1204
10644.11 1139
10645.09 1226
10646.06 1169
10647.04 1184
10648.01 1239
10648.99 1279
10649.96 1248
10650.94 1225
10651.91 1154
10652.89 1152
10653.86 1099
10654.83 1155
10655.81 1080
10656.78 1139
10657.76 1095
10658.73 1028
10659.71 1058
10660.68 1085
10661.66 1175
10662.63 1137
10663.61 1077
10664.59 1129
10665.56 1065
10666.54 1025
10667.51 1036
10668.49 1085
10669.46 1116
10670.44 1061
10671.41 1067
10672.39 1041
10673.36 1042
10674.34 1104
10675.32 1042
10676.29 1110
10677.27 996
10678.24 1019
10679.22 1034
10680.19 1051
10681.17 994
10682.15 1029
10683.12 1081
10684.10 1149
10685.08 1061
10686.05 1037
10687.03 1086
10688.00 1073
10688.98 1130
10689.96 1013
10690.93 1081
10691.91 1084
10692.89 991
10693.86 1003
10694.84 1041
10695.82 1116
10696.79 1061
10697.77 1022
10698.75 1009
10699.72 1023
10700.70 1046
10701.68 1064
10702.65 1059
10703.63 1009
10704.61 986
10705.59 993
10706.56 1004
10707.54 972
10708.52 1048
10709.49 1074
10710.47 1056
10711.45 992
10712.43 1030
10713.40 1060
10714.38 1062
10715.36 1000
10716.34 1028
10717.31 993
10718.29 963
10719.27 975
10720.25 1019
10721.22 1018
10722.20 1081
10723.18 1039
10724.16 1124
10725.14 1026
10726.11 1013
10727.09 1063
10728.07 1034
10729.05 1025
10730.03 1044
10731.01 1053
10731.98 1021
10732.96 1009
10733.94 1113
10734.92 1067
10735.90 993
10736.88 1049
10737.85 998
10738.83 1004
10739.81 994
10740.79 1038
10741.77 1028
10742.75 1023
10743.73 1037
10744.71 1004
10745.69 977
10746.66 1065
10747.64 1045
10748.62 1027
10749.60 999
10750.58 1012
10751.56 1072
10752.54 1089
10753.52 1010
10754.50 1089
10755.48 1070
10756.46 1063
10757.44 1089
10758.42 1004
10759.39 1039
10760.37 1037
10761.35 1065
10762.33 1011
10763.31 1031
10764.29 1117
10765.27 1067
10766.25 1037
10767.23 929
10768.21 989
10769.19 1099
10770.17 1094
10771.15 1028
10772.13 1022
10773.11 1040
10774.09 1073
10775.07 1043
10776.05 1028
10777.03 1043
10778.02 1061
10779.00 1056
10779.98 1036
10780.96 1037
10781.94 1065
10782.92 1112
10783.90 1035
10784.88 1048
10785.86 1050
10786.84 1080
10787.82 1075
10788.80 1079
10789.78 1078
10790.76 1084
10791.75 1076
10792.73 1047
10793.71 1068
10794.69 1076
10795.67 998
10796.65 1073
10797.63 1103
10798.61 1022
10799.60 1062
10800.58 1058
10801.56 1060
10802.54 1024
10803.52 1050
10804.50 1051
10805.49 1090
10806.47 1100
10807.45 1091
10808.43 1048
10809.41 1050
10810.39 1065
10811.38 1051
10812.36 1113
10813.34 1086
10814.32 1106
10815.30 1035
10816.29 1043
10817.27 1060
10818.25 1032
10819.23 1013
10820.22 1070
10821.20 1087
10822.18 1074
10823.16 1071
10824.15 1052
10825.13 1094
10826.11 1020
10827.09 1014
10828.08 1047
10829.06 1171
10830.04 1204
10831.02 1056
10832.01 1003
10832.99 1083
10833.97 1097
10834.96 1108
10835.94 1083
10836.92 1009
10837.91 1068
10838.89 1062
10839.87 1045
10840.85 1000
10841.84 1030
10842.82 1010
10843.81 1071
10844.79 1089
10845.77 1051
10846.76 1073
10847.74 1105
10848.72 1133
10849.71 1166
10850.69 1094
10851.67 1088
10852.66 1166
10853.64 1144
10854.63 1125
10855.61 1036
10856.59 1118
10857.58 1159
10858.56 1125
10859.55 1132
10860.53 1066
10861.51 1092
10862.50 1146
10863.48 1139
10864.47 1135
10865.45 1204
10866.44 1220
10867.42 1129
10868.41 1065
10869.39 1123
10870.37 1099
10871.36 1102
10872.34 1163
10873.33 1165
10874.31 1223
10875.30 1202
10876.28 1227
10877.27 1225
10878.25 1216
10879.24 1180
10880.22 1214
10881.21 1212
10882.19 1174
10883.18 1197
10884.16 1260
10885.15 1239
10886.13 1276
10887.12 1219
10888.11 1184
10889.09 1241
10890.08 1184
10891.06 1188
10892.05 1239
10893.03 1221
10894.02 1265
10895.00 1222
10895.99 1284
10896.98 1310
10897.96 1319
10898.95 1349
10899.93 1334
10900.92 1316
10901.91 1315
10902.89 1318
10903.88 1375
10904.86 1376
10905.85 1353
10906.84 1291
10907.82 1320
10908.81 1275
10909.80 1290
10910.78 1347
10911.77 1340
10912.76 1405
10913.74 1367
10914.73 1334
10915.72 1297
10916.70 1379
10917.69 1369
10918.68 1305
10919.66 1353
10920.65 1406
10921.64 1428
10922.62 1434
10923.61 1481
10924.60 1420
10925.58 1408
10926.57 1375
10927.56 1467
10928.55 1480
10929.53 1456
10930.52 1469
10931.51 1503
10932.50 1485
10933.48 1455
10934.47 1478
10935.46 1466
10936.45 1446
10937.43 1481
10938.42 1493
10939.41 1485
10940.40 1437
10941.38 1570
10942.37 1598
10943.36 1517
10944.35 1598
10945.34 1611
10946.32 1541
10947.31 1584
10948.30 1590
10949.29 1538
10950.28 1609
10951.27 1578
10952.25 1554
10953.24 1549
10954.23 1559
10955.22 1532
10956.21 1681
10957.20 1666
10958.18 1647
10959.17 1675
10960.16 1719
10961.15 1737
10962.14 1829
10963.13 1875
10964.12 1921
10965.11 1917
10966.10 1879
10967.08 2048
10968.07 2040
10969.06 2049
10970.05 1984
10971.04 1958
10972.03 1734
10973.02 1756
10974.01 1773
10975.00 1677
10975.99 1619
10976.98 1677
10977.97 1622
10978.96 1641
10979.95 1599
10980.94 1639
10981.92 1731
10982.91 1685
10983.90 1694
10984.89 1696
10985.88 1781
10986.87 1724
10987.86 1638
10988.85 1679
10989.84 1783
10990.83 1760
10991.82 1702
10992.81 1733
10993.80 1758
10994.79 1696
10995.78 1673
10996.78 1756
10997.77 1692
10998.76 1709
10999.75 1823
11000.74 1794
11001.73 1826
11002.72 1956
11003.71 1998
11004.70 2012
11005.69 2111
11006.68 2255
11007.67 2342
11008.66 2396
11009.65 2365
11010.64 2232
11011.64 2126
11012.63 2037
11013.62 2049
11014.61 1952
11015.60 1848
11016.59 1705
11017.58 1737
11018.57 1697
11019.57 1577
11020.56 1571
11021.55 1550
11022.54 1558
11023.53 1545
11024.52 1585
11025.51 1537
11026.51 1566
11027.50 1526
11028.49 1494
11029.48 1569
11030.47 1570
11031.47 1565
11032.46 1474
11033.45 1456
11034.44 1480
11035.43 1380
11036.43 1402
11037.42 1481
11038.41 1397
11039.40 1472
11040.39 1358
11041.39 1328
11042.38 1348
11043.37 1329
11044.36 1357
11045.36 1472
11046.35 1445
11047.34 1415
11048.34 1365
11049.33 1344
11050.32 1333
11051.31 1359
11052.31 1358
11053.30 1365
11054.29 1357
11055.29 1361
11056.28 1372
11057.27 1312
11058.26 1283
11059.26 1308
11060.25 1353
11061.24 1353
11062.24 1306
11063.23 1320
11064.22 1375
11065.22 1325
11066.21 1312
11067.20 1394
11068.20 1352
11069.19 1465
11070.19 1412
11071.18 1355
11072.17 1266
11073.17 1338
11074.16 1375
11075.15 1382
11076.15 1332
11077.14 1321
11078.14 1300
11079.13 1374
11080.12 1358
11081.12 1371
11082.11 1391
11083.11 1356
11084.10 1399
11085.10 1382
11086.09 1364
11087.08 1314
11088.08 1272
11089.07 1350
11090.07 1350
11091.06 1320
11092.06 1341
11093.05 1317
11094.05 1344
11095.04 1365
11096.04 1303
11097.03 1274
11098.03 1288
11099.02 1281
11100.02 1304
11101.01 1326
11102.01 1237
11103.00 1295
11104.00 1312
11104.99 1334
11105.99 1294
11106.98 1348
11107.98 1244
11108.97 1262
11109.97 1307
11110.96 1293
11111.96 1222
11112.95 1219
11113.95 1295
11114.95 1277
11115.94 1300
11116.94 1223
11117.93 1188
11118.93 1318
11119.93 1285
11120.92 1306
11121.92 1281
11122.91 1271
11123.91 1231
11124.91 1256
11125.90 1237
11126.90 1224
11127.89 1195
11128.89 1214
11129.89 1268
11130.88 1325
11131.88 1286
11132.88 1195
11133.87 1264
11134.87 1189
11135.87 1233
11136.86 1291
11137.86 1226
11138.86 1207
11139.85 1226
11140.85 1242
11141.85 1159
11142.84 1181
11143.84 1211
11144.84 1249
11145.83 1179
11146.83 1118
11147.83 1179
11148.83 1220
11149.82 1218
11150.82 1221
11151.82 1220
11152.82 1193
11153.81 1264
11154.81 1230
11155.81 1330
11156.80 1306
11157.80 1376
11158.80 1222
11159.80 1162
11160.80 1145
11161.79 1253
11162.79 1279
11163.79 1267
11164.79 1245
11165.78 1265
11166.78 1228
11167.78 1348
11168.78 1275
11169.78 1269
11170.78 1252
11171.77 1252
11172.77 1188
11173.77 1225
11174.77 1175
11175.77 1255
11176.77 1307
11177.76 1271
11178.76 1249
11179.76 1249
11180.76 1200
11181.76 1267
11182.76 1253
11183.76 1216
11184.75 1209
11185.75 1231
11186.75 1268
11187.75 1244
11188.75 1277
11189.75 1329
11190.75 1237
11191.75 1273
11192.75 1251
11193.75 1326
11194.75 1279
11195.74 1241
11196.74 1227
11197.74 1280
11198.74 1247
11199.74 1272
11200.74 1340
11201.74 1371
11202.74 1354
11203.74 1284
11204.74 1340
11205.74 1205
11206.74 1244
11207.74 1278
11208.74 1317
11209.74 1268
11210.74 1270
11211.74 1261
11212.74 1253
11213.74 1233
11214.74 1241
11215.74 1318
11216.74 1244
11217.74 1266
11218.74 1251
11219.74 1285
11220.74 1255
11221.74 1247
11222.74 1187
11223.74 1270
11224.74 1281
11225.74 1255
11226.74 1190
11227.75 1198
11228.75 1256
11229.75 1256
11230.75 1147
11231.75 1196
11232.75 1177
11233.75 1139
11234.75 1147
11235.75 1133
11236.75 1203
11237.76 1166
11238.76 1205
11239.76 1226
11240.76 1132
11241.76 1174
11242.76 1240
11243.76 1252
11244.76 1258
11245.77 1211
11246.77 1221
11247.77 1188
11248.77 1238
11249.77 1273
11250.77 1198
11251.78 1187
11252.78 1187
11253.78 1208
11254.78 1231
11255.78 1222
11256.79 1237
11257.79 1218
11258.79 1161
11259.79 1185
11260.79 1255
11261.80 1240
11262.80 1191
11263.80 1135
11264.80 1221
11265.81 1229
11266.81 1208
11267.81 1255
11268.81 1231
11269.82 1225
11270.82 1220
11271.82 1274
11272.82 1263
11273.83 1252
11274.83 1236
11275.83 1253
11276.84 1285
11277.84 1267
11278.84 1338
11279.85 1338
11280.85 1290
11281.85 1265
11282.85 1327
11283.86 1291
11284.86 1338
11285.86 1346
11286.87 1332
11287.87 1363
11288.87 1411
11289.88 1369
11290.88 1355
11291.89 1326
11292.89 1311
11293.89 1273
11294.90 1226
11295.90 1215
11296.90 1187
11297.91 1280
11298.91 1154
11299.92 1177
11300.92 1180
11301.92 1218
11302.93 1195
11303.93 1186
11304.94 1195
11305.94 1168
11306.94 1176
11307.95 1138
11308.95 1140
11309.96 1151
11310.96 1182
11311.97 1200
11312.97 1179
11313.98 1218
11314.98 1213
11315.98 1208
11316.99 1248
11317.99 1232
11319.00 1316
11320.00 1235
11321.01 1221
11322.01 1266
11323.02 1249
11324.02 1206
11325.03 1204
11326.03 1267
11327.04 1244
11328.04 1280
11329.05 1208
11330.05 1180
11331.06 1168
11332.07 1225
11333.07 1188
11334.08 1170
11335.08 1199
11336.09 1155
11337.09 1136
11338.10 1101
11339.10 1117
11340.11 1150
11341.12 1127
11342.12 1139
11343.13 1135
11344.13 1116
11345.14 1151
11346.15 1145
11347.15 1075
11348.16 1149
11349.16 1152
11350.17 1148
11351.18 1199
11352.18 1195
11353.19 1181
11354.20 1144
11355.20 1154
11356.21 1153
11357.21 1194
11358.22 1190
11359.23 1201
11360.23 1126
11361.24 1153
11362.25 1126
11363.25 1104
11364.26 1143
11365.27 1134
11366.28 1165
11367.28 1138
11368.29 1152
11369.30 1162
11370.30 1147
11371.31 1196
11372.32 1120
11373.32 1173
11374.33 1196
11375.34 1201
11376.35 1126
11377.35 1097
11378.36 1109
11379.37 1221
11380.38 1206
11381.38 1156
11382.39 1132
11383.40 1135
11384.41 1140
11385.41 1208
11386.42 1130
11387.43 1121
11388.44 1142
11389.45 1188
11390.45 1135
11391.46 1133
11392.47 1164
11393.48 1183
11394.49 1139
11395.49 1138
11396.50 1123
11397.51 1142
11398.52 1154
11399.53 1113
11400.54 1180
11401.55 1103
11402.55 1197
11403.56 1214
11404.57 1184
11405.58 1078
11406.59 1147
11407.60 1155
11408.61 1142
11409.61 1133
11410.62 1125
11411.63 1131
11412.64 1148
11413.65 1077
11414.66 1122
11415.67 1171
11416.68 1152
11417.69 1168
11418.70 1145
11419.71 1203
11420.71 1090
11421.72 1109
11422.73 1135
11423.74 1176
11424.75 1227
11425.76 1233
11426.77 1170
11427.78 1184
11428.79 1193
11429.80 1180
11430.81 1118
11431.82 1127
11432.83 1156
11433.84 1241
11434.85 1258
11435.86 1179
11436.87 1106
11437.88 1106
11438.89 1124
11439.90 1229
11440.91 1166
11441.92 1203
11442.93 1160
11443.94 1095
11444.95 1162
11445.96 1206
11446.97 1128
11447.98 1217
11448.99 1232
11450.00 1220
11451.01 1155
11452.03 1155
11453.04 1181
11454.05 1174
11455.06 1207
11456.07 1169
11457.08 1193
11458.09 1197
11459.10 1165
11460.11 1170
11461.12 1173
11462.14 1200
11463.15 1218
11464.16 1270
11465.17 1263
11466.18 1297
11467.19 1276
11468.20 1250
11469.21 1219
11470.23 1259
11471.24 1291
11472.25 1249
11473.26 1201
11474.27 1201
11475.28 1196
11476.30 1218
11477.31 1278
11478.32 1247
11479.33 1278
11480.34 1261
11481.36 1300
11482.37 1271
11483.38 1232
11484.39 1273
11485.40 1316
11486.42 1330
11487.43 1317
11488.44 1291
11489.45 1305
11490.47 1258
11491.48 1302
11492.49 1245
11493.50 1342
11494.52 1205
11495.53 1297
11496.54 1284
11497.55 1342
11498.57 1317
11499.58 1293
11500.59 1283
11501.61 1290
11502.62 1291
11503.63 1281
11504.64 1337
11505.66 1296
11506.67 1352
11507.68 1338
11508.70 1366
11509.71 1339
11510.72 1341
11511.74 1364
11512.75 1371
11513.76 1346
11514.78 1350
11515.79 1353
11516.80 1405
11517.82 1361
11518.83 1386
11519.84 1403
11520.86 1377
11521.87 1376
11522.89 1412
11523.90 1343
11524.91 1358
11525.93 1378
11526.94 1416
11527.96 1397
11528.97 1390
11529.98 1422
11531.00 1382
11532.01 1410
11533.03 1399
11534.04 1387
11535.06 1484
11536.07 1515
11537.08 1419
11538.10 1422
11539.11 1461
11540.13 1552
11541.14 1547
11542.16 1469
11543.17 1421
11544.19 1535
11545.20 1545
11546.22 1498
11547.23 1508
11548.25 1479
11549.26 1546
11550.28 1592
11551.29 1536
11552.31 1568
11553.32 1649
11554.34 1558
11555.35 1564
11556.37 1623
11557.38 1518
11558.40 1532
11559.41 1597
11560.43 1653
11561.45 1623
11562.46 1643
11563.48 1619
11564.49 1704
11565.51 1667
11566.52 1626
11567.54 1688
11568.56 1618
11569.57 1642
11570.59 1708
11571.60 1728
11572.62 1734
11573.64 1846
11574.65 1788
11575.67 1795
11576.68 1724
11577.70 1712
11578.72 1722
11579.73 1818
11580.75 1859
11581.77 1846
11582.78 1849
11583.80 1859
11584.82 1902
11585.83 2009
11586.85 2000
11587.87 1985
11588.88 2033
11589.90 1951
11590.92 2034
11591.93 2098
11592.95 2108
11593.97 2188
11594.98 2202
11596.00 2187
11597.02 2195
11598.03 2267
11599.05 2318
11600.07 2366
11601.09 2416
11602.10 2504
11603.12 2540
11604.14 2702
11605.16 2938
11606.17 3006
11607.19 3182
11608.21 3290
11609.23 3314
11610.24 3187
11611.26 3181
11612.28 3102
11613.30 2849
11614.32 2702
11615.33 2636
11616.35 2568
11617.37 2469
11618.39 2410
11619.41 2386
11620.42 2449
11621.44 2449
11622.46 2495
11623.48 2477
11624.50 2539
11625.51 2478
11626.53 2499
11627.55 2600
11628.57 2679
11629.59 2551
11630.61 2579
11631.63 2597
11632.64 2509
11633.66 2697
11634.68 2793
11635.70 2952
11636.72 3213
11637.74 3359
11638.76 3708
11639.78 3939
11640.80 4186
11641.81 4281
11642.83 4319
11643.85 4293
11644.87 4108
11645.89 3887
11646.91 3559
11647.93 3234
11648.95 2963
11649.97 2774
11650.99 2521
11652.01 2420
11653.03 2341
11654.05 2239
11655.07 2210
11656.09 2100
11657.11 2104
11658.13 2056
11659.15 1987
11660.17 2018
11661.19 2015
11662.21 2056
11663.23 1953
11664.25 1899
11665.27 1904
11666.29 1865
11667.31 1852
11668.33 1924
11669.35 1769
11670.37 1841
11671.39 1779
11672.41 1779
11673.43 1771
11674.45 1767
11675.47 1811
11676.49 1792
11677.51 1829
11678.53 1776
11679.55 1831
11680.57 1769
11681.59 1741
11682.61 1754
11683.64 1788
11684.66 1742
11685.68 1639
11686.70 1785
11687.72 1725
11688.74 1736
11689.76 1725
11690.78 1784
11691.80 1740
11692.83 1722
11693.85 1642
11694.87 1680
11695.89 1736
11696.91 1727
11697.93 1754
11698.95 1723
11699.98 1735
11701.00 1739
11702.02 1755
11703.04 1708
11704.06 1730
11705.08 1796
11706.11 1788
11707.13 1742
11708.15 1791
11709.17 1759
11710.19 1690
11711.22 1710
11712.24 1745
11713.26 1748
11714.28 1698
11715.31 1783
11716.33 1678
11717.35 1720
11718.37 1733
11719.40 1666
11720.42 1741
11721.44 1773
11722.46 1775
11723.49 1734
11724.51 1796
11725.53 1742
11726.55 1741
11727.58 1764
11728.60 1733
11729.62 1720
11730.65 1621
11731.67 1587
11732.69 1696
11733.71 1675
11734.74 1666
11735.76 1663
11736.78 1709
11737.81 1688
11738.83 1698
11739.85 1623
11740.88 1611
11741.90 1550
11742.92 1634
11743.95 1660
11744.97 1575
11746.00 1576
11747.02 1537
11748.04 1579
11749.07 1476
11750.09 1533
11751.11 1539
11752.14 1575
11753.16 1610
11754.19 1576
11755.21 1548
11756.23 1560
11757.26 1549
11758.28 1508
11759.31 1509
11760.33 1513
11761.36 1460
11762.38 1476
11763.40 1408
11764.43 1438
11765.45 1455
11766.48 1460
11767.50 1477
11768.53 1470
11769.55 1428
11770.58 1390
11771.60 1387
11772.63 1387
11773.65 1347
11774.68 1354
11775.70 1308
11776.73 1334
11777.75 1361
11778.78 1325
11779.80 1294
11780.83 1362
11781.85 1412
11782.88 1322
11783.90 1325
11784.93 1308
11785.95 1309
11786.98 1328
11788.00 1374
11789.03 1309
11790.05 1277
11791.08 1338
11792.11 1331
11793.13 1297
11794.16 1313
11795.18 1292
11796.21 1351
11797.23 1332
11798.26 1300
11799.29 1355
11800.31 1313
11801.34 1327
11802.36 1291
11803.39 1221
11804.42 1214
11805.44 1254
11806.47 1217
11807.50 1335
11808.52 1203
11809.55 1253
11810.57 1243
11811.60 1218
11812.63 1280
11813.65 1241
11814.68 1258
11815.71 1235
11816.73 1229
11817.76 1156
11818.79 1262
11819.81 1247
11820.84 1254
11821.87 1244
11822.90 1196
11823.92 1196
11824.95 1231
11825.98 1216
11827.00 1197
11828.03 1223
11829.06 1195
11830.09 1206
11831.11 1225
11832.14 1217
11833.17 1198
11834.20 1160
11835.22 1306
11836.25 1279
11837.28 1209
11838.31 1229
11839.33 1223
11840.36 1255
11841.39 1252
11842.42 1215
11843.45 1218
11844.47 1208
11845.50 1191
11846.53 1189
11847.56 1126
11848.59 1169
11849.61 1205
11850.64 1194
11851.67 1274
11852.70 1256
11853.73 1218
11854.75 1194
11855.78 1138
11856.81 1178
11857.84 1218
11858.87 1174
11859.90 1246
11860.93 1227
11861.95 1168
11862.98 1262
11864.01 1237
11865.04 1175
11866.07 1173
11867.10 1176
11868.13 1195
11869.16 1231
11870.19 1228
11871.21 1242
11872.24 1196
11873.27 1223
11874.30 1224
11875.33 1259
11876.36 1197
11877.39 1192
11878.42 1193
11879.45 1262
11880.48 1226
11881.51 1198
11882.54 1283
11883.57 1300
11884.60 1255
11885.63 1242
11886.66 1210
11887.69 1233
11888.72 1125
11889.75 1253
11890.78 1256
11891.81 1224
11892.84 1247
11893.87 1159
11894.90 1277
11895.93 1289
11896.96 1271
11897.99 1250
11899.02 1284
11900.05 1318
11901.08 1265
11902.11 1239
11903.14 1356
11904.17 1290
11905.20 1305
11906.23 1297
11907.26 1358
11908.29 1395
11909.32 1391
11910.35 1460
11911.38 1453
11912.42 1393
11913.45 1346
11914.48 1302
11915.51 1317
11916.54 1363
11917.57 1416
11918.60 1359
11919.63 1350
11920.66 1284
11921.70 1350
11922.73 1384
11923.76 1393
11924.79 1322
11925.82 1301
11926.85 1389
11927.88 1322
11928.92 1295
11929.95 1318
11930.98 1365
11932.01 1346
11933.04 1317
11934.07 1378
11935.11 1441
11936.14 1534
11937.17 1559
11938.20 1637
11939.23 1632
11940.27 1667
11941.30 1771
11942.33 1623
11943.36 1528
11944.40 1596
11945.43 1575
11946.46 1511
11947.49 1440
11948.53 1432
11949.56 1394
11950.59 1354
11951.62 1321
11952.66 1356
11953.69 1264
11954.72 1358
11955.75 1273
11956.79 1265
11957.82 1178
11958.85 1229
11959.88 1263
11960.92 1268
11961.95 1248
11962.98 1173
11964.02 1214
11965.05 1151
11966.08 1219
11967.12 1290
11968.15 1218
11969.18 1265
11970.22 1286
11971.25 1193
11972.28 1240
11973.32 1264
11974.35 1197
11975.38 1191
11976.42 1137
11977.45 1137
11978.49 1280
11979.52 1274
11980.55 1304
11981.59 1296
11982.62 1260
11983.66 1288
11984.69 1298
11985.72 1274
11986.76 1302
11987.79 1250
11988.83 1233
11989.86 1286
11990.89 1296
11991.93 1290
11992.96 1202
11994.00 1253
11995.03 1209
11996.07 1265
11997.10 1251
11998.14 1274
11999.17 1232
12000.20 1256
12001.24 1321
12002.27 1229
12003.31 1272
12004.34 1306
12005.38 1290
12006.41 1268
12007.45 1270
12008.48 1271
12009.52 1292
12010.55 1261
12011.59 1231
12012.62 1227
12013.66 1223
12014.70 1294
12015.73 1272
12016.77 1330
12017.80 1385
12018.84 1332
12019.87 1326
12020.91 1317
12021.94 1357
12022.98 1343
12024.02 1366
12025.05 1422
12026.09 1384
12027.12 1398
12028.16 1424
12029.19 1440
12030.23 1366
12031.27 1387
12032.30 1389
12033.34 1340
12034.37 1283
12035.41 1365
12036.45 1367
12037.48 1388
12038.52 1305
12039.56 1357
12040.59 1337
12041.63 1287
12042.67 1279
12043.70 1291
12044.74 1312
12045.78 1326
12046.81 1381
12047.85 1329
12048.89 1303
12049.92 1286
12050.96 1238
12052.00 1266
12053.03 1334
12054.07 1327
12055.11 1291
12056.14 1299
12057.18 1301
12058.22 1278
12059.26 1307
12060.29 1323
12061.33 1313
12062.37 1254
12063.41 1304
12064.44 1303
12065.48 1298
12066.52 1243
12067.56 1338
12068.59 1370
12069.63 1296
12070.67 1306
12071.71 1359
12072.74 1278
12073.78 1312
12074.82 1314
12075.86 1312
12076.90 1295
12077.93 1293
12078.97 1306
12080.01 1250
12081.05 1301
12082.09 1278
12083.13 1282
12084.16 1233
12085.20 1261
12086.24 1229
12087.28 1225
12088.32 1271
12089.36 1273
12090.39 1281
12091.43 1279
12092.47 1304
12093.51 1269
12094.55 1309
12095.59 1327
12096.63 1279
12097.67 1271
12098.70 1351
12099.74 1232
12100.78 1322
12101.82 1336
12102.86 1321
12103.90 1329
12104.94 1372
12105.98 1376
12107.02 1370
12108.06 1350
12109.10 1372
12110.14 1374
12111.18 1437
12112.22 1432
12113.25 1408
12114.29 1404
12115.33 1376
12116.37 1359
12117.41 1266
12118.45 1245
12119.49 1273
12120.53 1275
12121.57 1221
12122.61 1193
12123.65 1199
12124.69 1173
12125.73 1208
12126.77 1210
12127.81 1174
12128.85 1148
12129.89 1237
12130.93 1169
12131.97 1151
12133.02 1142
12134.06 1104
12135.10 1139
12136.14 1093
12137.18 1174
12138.22 1224
12139.26 1157
12140.30 1157
12141.34 1150
12142.38 1172
12143.42 1141
12144.46 1108
12145.50 1141
12146.54 1132
12147.59 1166
12148.63 1170
12149.67 1138
12150.71 1089
12151.75 1124
12152.79 1177
12153.83 1131
12154.87 1145
12155.92 1172
12156.96 1110
12158.00 1082
12159.04 1090
12160.08 1151
12161.12 1124
12162.17 1071
12163.21 1156
12164.25 1159
12165.29 1128
12166.33 1095
12167.37 1107
12168.42 1100
12169.46 1201
12170.50 1209
12171.54 1095
12172.58 1094
12173.63 1079
12174.67 1096
12175.71 1079
12176.75 1127
12177.80 1093
12178.84 1082
12179.88 1103
12180.92 1079
12181.97 1043
12183.01 1100
12184.05 1099
12185.09 1143
12186.14 1065
12187.18 1058
12188.22 1105
12189.26 1095
12190.31 1121
12191.35 1098
12192.39 1122
12193.44 1132
12194.48 1167
12195.52 1120
12196.57 1133
12197.61 1041
12198.65 1092
12199.70 1166
12200.74 1117
12201.78 1048
12202.83 1111
12203.87 1092
12204.91 1126
12205.96 1128
12207.00 1106
12208.04 1084
12209.09 1145
12210.13 1125
12211.17 1102
12212.22 1173
12213.26 1109
12214.31 1106
12215.35 1136
12216.39 1090
12217.44 1075
12218.48 1103
12219.53 1095
12220.57 1129
12221.61 1106
12222.66 1113
12223.70 1053
12224.75 1125
12225.79 1226
12226.84 1154
12227.88 1162
12228.93 1126
12229.97 1057
12231.01 1015
12232.06 1100
12233.10 1096
12234.15 1043
12235.19 1072
12236.24 1122
12237.28 1097
12238.33 1133
12239.37 1141
12240.42 1115
12241.46 1064
12242.51 1110
12243.55 1151
12244.60 1162
12245.64 1054
12246.69 1094
12247.74 1118
12248.78 1125
12249.83 1055
12250.87 1098
12251.92 1138
12252.96 1141
12254.01 1138
12255.05 1116
12256.10 1162
12257.15 1195
12258.19 1154
12259.24 1126
12260.28 1153
12261.33 1173
12262.37 1085
12263.42 1061
12264.47 1150
12265.51 1081
12266.56 1146
12267.61 1141
12268.65 1086
12269.70 1060
12270.74 1063
12271.79 1047
12272.84 1031
12273.88 1049
12274.93 1037
12275.98 1091
12277.02 1137
12278.07 1072
12279.12 1024
12280.16 1001
12281.21 1036
12282.26 1020
12283.30 1019
12284.35 971
12285.40 1001
12286.44 1029
12287.49 1018
12288.54 930
12289.59 945
12290.63 1025
12291.68 1047
12292.73 999
12293.77 1029
12294.82 1055
12295.87 1034
12296.92 953
12297.96 981
12299.01 1000
12300.06 984
12301.11 975
12302.15 1043
12303.20 1065
12304.25 1030
12305.30 1004
12306.35 1063
12307.39 1063
12308.44 1055
12309.49 1016
12310.54 1054
12311.59 1125
12312.63 1102
12313.68 1055
12314.73 1050
12315.78 1054
12316.83 1144
12317.88 1138
12318.92 1044
12319.97 1055
12321.02 1039
12322.07 1021
12323.12 1020
12324.17 976
12325.21 1045
12326.26 981
12327.31 1017
12328.36 998
12329.41 1014
12330.46 1012
12331.51 935
12332.56 879
12333.61 926
12334.65 937
12335.70 910
12336.75 970
12337.80 971
12338.85 996
12339.90 1044
12340.95 995
12342.00 969
12343.05 1019
12344.10 968
12345.15 984
12346.20 1095
12347.25 1041
12348.30 1034
12349.35 1013
12350.40 970
12351.45 1018
12352.50 1006
12353.55 927
12354.60 952
12355.65 967
12356.70 945
12357.75 963
12358.80 954
12359.85 1056
12360.90 935
12361.95 961
12363.00 925
12364.05 962
12365.10 953
12366.15 922
12367.20 924
12368.25 1002
12369.30 1025
12370.35 986
12371.40 1005
12372.45 985
12373.50 1082
12374.55 1012
12375.60 1028
12376.65 1026
12377.70 976
12378.76 987
12379.81 953
12380.86 956
12381.91 1005
12382.96 915
12384.01 944
12385.06 988
12386.11 988
12387.17 1001
12388.22 987
12389.27 950
12390.32 976
12391.37 1013
12392.42 1009
12393.47 1025
12394.53 1005
12395.58 998
12396.63 975
12397.68 988
12398.73 981
12399.78 1018
12400.84 1010
12401.89 1022
12402.94 995
12403.99 965
12405.04 986
12406.10 999
12407.15 1036
12408.20 1039
12409.25 957
12410.31 1053
12411.36 1027
12412.41 1048
12413.46 1037
12414.51 975
12415.57 1011
12416.62 1066
12417.67 1056
12418.72 1040
12419.78 1031
12420.83 972
12421.88 1016
12422.94 1049
12423.99 1053
12425.04 1032
12426.09 1074
12427.15 1025
12428.20 998
12429.25 1059
12430.31 1024
12431.36 1056
12432.41 1074
12433.47 918
12434.52 935
12435.57 1086
12436.63 1051
12437.68 1016
12438.73 1057
12439.79 971
12440.84 1092
12441.89 1074
12442.95 1046
12444.00 1037
12445.06 1025
12446.11 1075
12447.16 1079
12448.22 1039
12449.27 1040
12450.33 1106
12451.38 1106
12452.43 1066
12453.49 1040
12454.54 1069
12455.60 1067
12456.65 1061
12457.70 1051
12458.76 1027
12459.81 997
12460.87 1069
12461.92 1029
12462.98 1030
12464.03 1036
12465.09 1009
12466.14 1039
12467.19 1028
12468.25 1005
12469.30 1016
12470.36 1081
12471.41 1143
12472.47 1019
12473.52 1032
12474.58 1084
12475.63 1092
12476.69 1043
12477.74 1075
12478.80 1138
12479.85 1064
12480.91 1094
12481.97 1121
12483.02 1133
12484.08 1043
12485.13 1074
12486.19 1082
12487.24 1068
12488.30 1126
12489.35 1159
12490.41 1129
12491.47 1210
12492.52 1212
12493.58 1176
12494.63 1152
12495.69 1173
12496.74 1181
12497.80 1214
12498.86 1332
12499.91 1394
12500.97 1342
12502.03 1407
12503.08 1514
12504.14 1559
12505.19 1560
12506.25 1572
12507.31 1590
12508.36 1471
12509.42 1477
12510.48 1303
12511.53 1312
12512.59 1301
12513.65 1256
12514.70 1236
12515.76 1210
12516.82 1110
12517.87 1174
12518.93 1128
12519.99 1050
12521.04 1087
12522.10 1087
12523.16 1086
12524.22 1094
12525.27 1094
12526.33 1082
12527.39 1058
12528.44 1032
12529.50 1087
12530.56 1061
12531.62 1065
12532.67 1147
12533.73 1061
12534.79 1079
12535.85 1103
12536.90 1078
12537.96 1136
12539.02 1156
12540.08 1089
12541.14 1066
12542.19 1098
12543.25 1036
12544.31 1052
12545.37 1023
12546.43 1039
12547.48 1079
12548.54 1090
12549.60 1094
12550.66 1052
12551.72 1074
12552.77 1098
12553.83 1112
12554.89 1074
12555.95 1101
12557.01 1100
12558.07 1052
12559.13 1096
12560.18 1130
12561.24 1097
12562.30 1124
12563.36 1110
12564.42 1100
12565.48 1120
12566.54 1113
12567.60 1114
12568.65 1184
12569.71 1108
12570.77 1137
12571.83 1147
12572.89 1108
12573.95 1208
12575.01 1208
12576.07 1267
12577.13 1298
12578.19 1296
12579.25 1296
12580.31 1285
12581.37 1367
12582.43 1432
12583.49 1360
12584.55 1399
12585.60 1434
12586.66 1467
12587.72 1419
12588.78 1444
12589.84 1385
12590.90 1311
12591.96 1305
12593.02 1251
12594.08 1253
12595.14 1249
12596.20 1153
12597.26 1172
12598.32 1104
12599.39 1158
12600.45 1174
12601.51 1178
12602.57 1091
12603.63 1114
12604.69 1155
12605.75 1138
12606.81 1125
12607.87 1130
12608.93 1117
12609.99 1123
12611.05 1133
12612.11 1176
12613.17 1114
12614.23 1081
12615.30 1114
12616.36 1079
12617.42 1099
12618.48 1120
12619.54 1127
12620.60 1075
12621.66 1102
12622.72 1101
12623.78 1096
12624.85 1142
12625.91 1170
12626.97 1143
12628.03 1117
12629.09 1242
12630.15 1152
12631.22 1079
12632.28 1122
12633.34 1126
12634.40 1141
12635.46 1045
12636.52 1110
12637.59 1115
12638.65 1050
12639.71 1049
12640.77 991
12641.83 1031
12642.90 959
12643.96 1028
12645.02 1102
12646.08 1050
12647.14 1088
12648.21 1093
12649.27 1056
12650.33 995
12651.39 1045
12652.46 1032
12653.52 1060
12654.58 1022
12655.65 1044
12656.71 1059
12657.77 1094
12658.83 1091
12659.90 1056
12660.96 1058
12662.02 1093
12663.09 1182
12664.15 1193
12665.21 1055
12666.27 1050
12667.34 1120
12668.40 1178
12669.46 1163
12670.53 1167
12671.59 1045
12672.65 1064
12673.72 1118
12674.78 1022
12675.84 1058
12676.91 1077
12677.97 1020
12679.04 1043
12680.10 1013
12681.16 1015
12682.23 1024
12683.29 1070
12684.35 1036
12685.42 1008
12686.48 995
12687.55 997
12688.61 1035
12689.67 955
12690.74 1027
12691.80 1010
12692.87 1072
12693.93 1075
12695.00 1042
12696.06 1025
12697.12 1044
12698.19 1059
12699.25 1032
12700.32 1014
12701.38 1020
12702.45 1055
12703.51 996
12704.58 982
12705.64 973
12706.71 1064
12707.77 1022
12708.84 1016
12709.90 1051
12710.97 1032
12712.03 1001
12713.10 998
12714.16 986
12715.23 1079
12716.29 1106
12717.36 1087
12718.42 1020
12719.49 1006
12720.55 1032
12721.62 1000
12722.68 978
12723.75 994
12724.81 1054
12725.88 1042
12726.95 1013
12728.01 984
12729.08 1020
12730.14 1046
12731.21 1050
12732.28 967
12733.34 1053
12734.41 997
12735.47 970
12736.54 999
12737.61 948
12738.67 1028
12739.74 1105
12740.80 1079
12741.87 1035
12742.94 1007
12744.00 1037
12745.07 1050
12746.14 1034
12747.20 1039
12748.27 961
12749.34 1006
12750.40 1010
12751.47 931
12752.54 960
12753.60 995
12754.67 953
12755.74 963
12756.80 926
12757.87 896
12758.94 940
12760.00 911
12761.07 908
12762.14 923
12763.21 872
12764.27 915
12765.34 937
12766.41 886
12767.47 876
12768.54 913
12769.61 896
12770.68 992
12771.74 961
12772.81 896
12773.88 960
12774.95 937
12776.02 886
12777.08 891
12778.15 890
12779.22 983
12780.29 953
12781.35 885
12782.42 910
12783.49 882
12784.56 898
12785.63 986
12786.70 927
12787.76 935
12788.83 922
12789.90 928
12790.97 903
12792.04 905
12793.11 879
12794.17 917
12795.24 913
12796.31 869
12797.38 859
12798.45 918
12799.52 955
12800.59 882
12801.65 920
12802.72 940
12803.79 938
12804.86 850
12805.93 903
12807.00 924
12808.07 946
12809.14 925
12810.21 912
12811.28 872
12812.34 873
12813.41 884
12814.48 864
12815.55 860
12816.62 858
12817.69 913
12818.76 843
12819.83 899
12820.90 931
12821.97 880
12823.04 900
12824.11 922
12825.18 945
12826.25 961
12827.32 912
12828.39 909
12829.46 937
12830.53 948
12831.60 904
12832.67 835
12833.74 854
12834.81 842
12835.88 939
12836.95 923
12838.02 828
12839.09 862
12840.16 864
12841.23 903
12842.30 897
12843.37 870
12844.44 915
12845.51 838
12846.58 859
12847.66 884
12848.73 853
12849.80 889
12850.87 842
12851.94 805
12853.01 809
12854.08 823
12855.15 876
12856.22 862
12857.29 811
12858.36 896
12859.44 842
12860.51 901
12861.58 886
12862.65 820
12863.72 851
12864.79 802
12865.86 838
12866.94 825
12868.01 790
12869.08 787
12870.15 882
12871.22 896
12872.29 844
12873.37 830
12874.44 856
12875.51 860
12876.58 850
12877.65 830
12878.73 817
12879.80 879
12880.87 856
12881.94 830
12883.01 814
12884.09 794
12885.16 813
12886.23 829
12887.30 836
12888.38 811
12889.45 795
12890.52 841
12891.59 866
12892.67 833
12893.74 815
12894.81 795
12895.88 831
12896.96 836
12898.03 822
12899.10 806
12900.18 785
12901.25 840
12902.32 821
12903.39 836
12904.47 838
12905.54 799
12906.61 813
12907.69 821
12908.76 782
12909.83 782
12910.91 753
12911.98 833
12913.05 822
12914.13 785
12915.20 809
12916.28 873
12917.35 847
12918.42 824
12919.50 846
12920.57 810
12921.64 789
12922.72 837
12923.79 839
12924.87 839
12925.94 835
12927.01 855
12928.09 798
12929.16 753
12930.24 802
12931.31 838
12932.38 798
12933.46 843
12934.53 790
12935.61 795
12936.68 857
12937.76 855
12938.83 851
12939.91 858
12940.98 835
12942.05 872
12943.13 867
12944.20 816
12945.28 826
12946.35 852
12947.43 815
12948.50 777
12949.58 794
12950.65 799
12951.73 770
12952.80 753
12953.88 726
12954.95 797
12956.03 817
12957.10 782
12958.18 849
12959.26 820
12960.33 820
12961.41 797
12962.48 817
12963.56 778
12964.63 782
12965.71 782
12966.78 818
12967.86 789
12968.94 787
12970.01 792
12971.09 805
12972.16 799
12973.24 813
12974.32 840
12975.39 847
12976.47 824
12977.54 858
12978.62 801
12979.70 771
12980.77 762
12981.85 863
12982.93 860
12984.00 840
12985.08 832
12986.15 788
12987.23 806
12988.31 765
12989.38 792
12990.46 788
12991.54 789
12992.61 803
12993.69 800
12994.77 824
12995.85 823
12996.92 840
12998.00 846
12999.08 821
13000.15 812
13001.23 776
13002.31 771
13003.38 784
13004.46 804
13005.54 789
13006.62 830
13007.69 833
13008.77 804
13009.85 715
13010.93 767
13012.00 808
13013.08 753
13014.16 752
13015.24 749
13016.32 866
13017.39 750
13018.47 821
13019.55 810
13020.63 834
13021.70 765
13022.78 789
13023.86 780
13024.94 782
13026.02 806
13027.10 838
13028.17 820
13029.25 826
13030.33 759
13031.41 801
13032.49 801
13033.57 744
13034.64 749
13035.72 786
13036.80 806
13037.88 770
13038.96 849
13040.04 835
13041.12 866
13042.19 793
13043.27 790
13044.35 777
13045.43 761
13046.51 786
13047.59 776
13048.67 801
13049.75 813
13050.83 785
13051.91 847
13052.99 871
13054.06 760
13055.14 814
13056.22 832
13057.30 808
13058.38 776
13059.46 819
13060.54 794
13061.62 838
13062.70 775
13063.78 763
13064.86 820
13065.94 874
13067.02 837
13068.10 778
13069.18 820
13070.26 776
13071.34 820
13072.42 834
13073.50 793
13074.58 810
13075.66 823
13076.74 799
13077.82 810
13078.90 734
13079.98 726
13081.06 763
13082.14 731
13083.22 784
13084.30 828
13085.38 768
13086.47 757
13087.55 804
13088.63 778
13089.71 811
13090.79 824
13091.87 823
13092.95 772
13094.03 706
13095.11 764
13096.19 772
13097.27 851
13098.36 852
13099.44 795
13100.52 722
13101.60 774
13102.68 770
13103.76 802
13104.84 790
13105.93 837
13107.01 849
13108.09 822
13109.17 805
13110.25 819
13111.33 778
13112.42 780
13113.50 809
13114.58 783
13115.66 827
13116.74 857
13117.82 835
13118.91 779
13119.99 818
13121.07 801
13122.15 804
13123.23 765
13124.32 826
13125.40 772
13126.48 769
13127.56 793
13128.65 883
13129.73 801
13130.81 821
13131.89 855
13132.98 818
13134.06 741
13135.14 781
13136.22 794
13137.31 797
13138.39 806
13139.47 779
13140.56 788
13141.64 832
13142.72 842
13143.81 829
13144.89 750
13145.97 757
13147.05 860
13148.14 785
13149.22 809
13150.30 774
13151.39 817
13152.47 869
13153.55 799
13154.64 808
13155.72 774
13156.81 804
13157.89 862
13158.97 810
13160.06 777
13161.14 827
13162.22 799
13163.31 767
13164.39 815
13165.48 807
13166.56 809
13167.64 851
13168.73 830
13169.81 791
13170.90 791
13171.98 764
13173.06 800
13174.15 797
13175.23 759
13176.32 819
13177.40 819
13178.49 841
13179.57 838
13180.66 759
13181.74 825
13182.82 819
13183.91 783
13184.99 832
13186.08 785
13187.16 783
13188.25 846
13189.33 808
13190.42 805
13191.50 830
13192.59 796
13193.67 782
13194.76 751
13195.84 770
13196.93 830
13198.01 797
13199.10 855
13200.19 871
13201.27 816
13202.36 809
13203.44 797
13204.53 815
13205.61 810
13206.70 782
13207.78 788
13208.87 768
13209.96 836
13211.04 801
13212.13 797
13213.21 849
13214.30 799
13215.38 773
13216.47 787
13217.56 852
13218.64 783
13219.73 822
13220.82 826
13221.90 809
13222.99 775
13224.07 767
13225.16 876
13226.25 862
13227.33 764
13228.42 774
13229.51 819
13230.59 796
13231.68 789
13232.77 843
13233.85 805
13234.94 814
13236.03 756
13237.11 810
13238.20 844
13239.29 791
13240.38 782
13241.46 861
13242.55 847
13243.64 867
13244.72 904
13245.81 971
13246.90 846
13247.99 814
13249.07 851
13250.16 845
13251.25 846
13252.34 835
13253.42 831
13254.51 844
13255.60 850
13256.69 829
13257.77 798
13258.86 800
13259.95 872
13261.04 862
13262.13 890
13263.21 918
13264.30 933
13265.39 880
13266.48 804
13267.57 881
13268.65 857
13269.74 907
13270.83 848
13271.92 863
13273.01 904
13274.10 856
13275.18 825
13276.27 869
13277.36 864
13278.45 848
13279.54 888
13280.63 895
13281.72 924
13282.80 882
13283.89 926
13284.98 885
13286.07 923
13287.16 958
13288.25 923
13289.34 974
13290.43 944
13291.52 948
13292.61 948
13293.69 920
13294.78 911
13295.87 866
13296.96 893
13298.05 949
13299.14 956
13300.23 930
13301.32 881
13302.41 917
13303.50 925
13304.59 954
13305.68 936
13306.77 882
13307.86 973
13308.95 963
13310.04 943
13311.13 962
13312.22 971
13313.31 898
13314.40 955
13315.49 946
13316.58 962
13317.67 872
13318.76 879
13319.85 918
13320.94 937
13322.03 985
13323.12 946
13324.21 883
13325.30 949
13326.39 968
13327.48 940
13328.57 960
13329.66 938
13330.75 960
13331.85 906
13332.94 932
13334.03 963
13335.12 952
13336.21 965
13337.30 915
13338.39 970
13339.48 1004
13340.57 914
13341.66 897
13342.76 948
13343.85 1004
13344.94 977
13346.03 966
13347.12 991
13348.21 1005
13349.30 985
13350.40 971
13351.49 1008
13352.58 1001
13353.67 977
13354.76 948
13355.85 1006
13356.95 1006
13358.04 1017
13359.13 936
13360.22 905
13361.31 1026
13362.41 985
13363.50 915
13364.59 922
13365.68 929
13366.77 1009
13367.87 1023
13368.96 998
13370.05 958
13371.14 1007
13372.24 1045
13373.33 1083
13374.42 1013
13375.51 1089
13376.61 1103
13377.70 1075
13378.79 1056
13379.88 1040
13380.98 1050
13382.07 1059
13383.16 1041
13384.26 983
13385.35 993
13386.44 962
13387.54 994
13388.63 1016
13389.72 968
13390.81 893
13391.91 906
13393.00 1004
13394.09 939
13395.19 901
13396.28 964
13397.37 907
13398.47 931
13399.56 910
13400.66 893
13401.75 941
13402.84 925
13403.94 894
13405.03 984
13406.12 932
13407.22 868
13408.31 958
13409.41 958
13410.50 947
13411.59 901
13412.69 931
13413.78 971
13414.88 919
13415.97 850
13417.07 926
13418.16 930
13419.25 938
13420.35 885
13421.44 939
13422.54 929
13423.63 948
13424.73 967
13425.82 949
13426.92 913
13428.01 915
13429.11 947
13430.20 878
13431.29 888
13432.39 941
13433.48 937
13434.58 927
13435.67 937
13436.77 888
13437.86 835
13438.96 863
13440.06 888
13441.15 876
13442.25 946
13443.34 896
13444.44 888
13445.53 924
13446.63 921
13447.72 936
13448.82 932
13449.91 1005
13451.01 952
13452.11 899
13453.20 942
13454.30 951
13455.39 981
13456.49 916
13457.59 898
13458.68 934
13459.78 980
13460.87 984
13461.97 997
13463.07 967
13464.16 958
13465.26 943
13466.35 926
13467.45 987
13468.55 983
13469.64 969
13470.74 965
13471.84 1007
13472.93 957
13474.03 981
13475.13 981
13476.22 1053
13477.32 1004
13478.42 993
13479.51 961
13480.61 984
13481.71 1015
13482.80 929
13483.90 957
13485.00 932
13486.10 949
13487.19 966
13488.29 969
13489.39 982
13490.48 1001
13491.58 1049
13492.68 1041
13493.78 994
13494.87 973
13495.97 1013
13497.07 1006
13498.17 977
13499.26 950
13500.36 943
13501.46 971
13502.56 1033
13503.65 1024
13504.75 1098
13505.85 1062
13506.95 1116
13508.05 1048
13509.14 1039
13510.24 1068
13511.34 1141
13512.44 1135
13513.54 1079
13514.64 1058
13515.73 1079
13516.83 1012
13517.93 1043
13519.03 1039
13520.13 1037
13521.23 1020
13522.32 1007
13523.42 1014
13524.52 1028
13525.62 922
13526.72 955
13527.82 883
13528.92 925
13530.02 947
13531.12 899
13532.21 852
13533.31 928
13534.41 943
13535.51 872
13536.61 903
13537.71 980
13538.81 881
13539.91 940
13541.01 917
13542.11 873
13543.21 890
13544.31 907
13545.41 879
13546.50 939
13547.60 916
13548.70 873
13549.80 829
13550.90 874
13552.00 897
13553.10 902
13554.20 894
13555.30 869
13556.40 886
13557.50 874
13558.60 835
13559.70 932
13560.80 846
13561.90 897
13563.00 926
13564.10 961
13565.20 922
13566.30 936
13567.41 913
13568.51 922
13569.61 869
13570.71 917
13571.81 902
13572.91 930
13574.01 875
13575.11 855
13576.21 900
13577.31 903
13578.41 933
13579.51 916
13580.61 946
13581.71 861
13582.82 890
13583.92 856
13585.02 904
13586.12 915
13587.22 856
13588.32 939
13589.42 888
13590.52 910
13591.63 934
13592.73 951
13593.83 934
13594.93 877
13596.03 882
13597.13 934
13598.24 877
13599.34 923
13600.44 917
13601.54 998
13602.64 901
13603.74 885
13604.85 842
13605.95 861
13607.05 890
13608.15 932
13609.25 897
13610.36 939
13611.46 961
13612.56 924
13613.66 929
13614.77 917
13615.87 945
13616.97 837
13618.07 936
13619.18 916
13620.28 889
13621.38 881
13622.48 935
13623.59 949
13624.69 920
13625.79 971
13626.89 889
13628.00 908
13629.10 943
13630.20 911
13631.31 937
13632.41 987
13633.51 951
13634.62 919
13635.72 907
13636.82 923
13637.93 965
13639.03 910
13640.13 878
13641.24 893
13642.34 933
13643.44 909
13644.55 936
13645.65 929
13646.75 976
13647.86 966
13648.96 938
13650.06 951
13651.17 984
13652.27 958
13653.38 905
13654.48 895
13655.58 940
13656.69 1001
13657.79 946
13658.90 894
13660.00 929
13661.10 920
13662.21 875
13663.31 901
13664.42 979
13665.52 936
13666.63 888
13667.73 912
13668.84 934
13669.94 939
13671.04 925
13672.15 891
13673.25 975
13674.36 890
13675.46 877
13676.57 919
13677.67 863
13678.78 825
13679.88 889
13680.99 922
13682.09 938
13683.20 930
13684.30 923
13685.41 904
13686.51 902
13687.62 848
13688.72 908
13689.83 902
13690.94 869
13692.04 978
13693.15 904
13694.25 889
13695.36 854
13696.46 868
13697.57 815
13698.67 870
13699.78 911
13700.89 1004
13701.99 961
13703.10 883
13704.20 893
13705.31 902
13706.42 939
13707.52 949
13708.63 853
13709.73 935
13710.84 877
13711.95 905
13713.05 975
13714.16 945
13715.27 975
13716.37 1015
13717.48 1014
13718.59 983
13719.69 921
13720.80 940
13721.91 911
13723.01 968
13724.12 967
13725.23 966
13726.33 979
13727.44 1022
13728.55 1000
13729.65 959
13730.76 975
13731.87 976
13732.98 975
13734.08 975
13735.19 998
13736.30 1047
13737.40 993
13738.51 951
13739.62 1012
13740.73 1004
13741.83 1036
13742.94 1025
13744.05 1012
13745.16 995
13746.26 965
13747.37 1055
13748.48 967
13749.59 957
13750.70 994
13751.80 1018
13752.91 1056
13754.02 1059
13755.13 1013
13756.24 1062
13757.34 1037
13758.45 1045
13759.56 1037
13760.67 1112
13761.78 1078
13762.88 1118
13763.99 1107
13765.10 1077
13766.21 1064
13767.32 1079
13768.43 1117
13769.54 1079
13770.64 1138
13771.75 1112
13772.86 1147
13773.97 1154
13775.08 1177
13776.19 1225
13777.30 1179
13778.41 1216
13779.52 1200
13780.62 1250
13781.73 1210
13782.84 1228
13783.95 1290
13785.06 1254
13786.17 1246
13787.28 1308
13788.39 1178
13789.50 1147
13790.61 1097
13791.72 1169
13792.83 1221
13793.94 1183
13795.05 1087
13796.16 1069
13797.27 1109
13798.38 1120
13799.49 1170
13800.60 1128
13801.71 1090
13802.82 1087
13803.93 1096
13805.04 1107
13806.15 1144
13807.26 1166
13808.37 1162
13809.48 1200
13810.59 1175
13811.70 1202
13812.81 1245
13813.92 1224
13815.03 1228
13816.14 1192
13817.25 1201
13818.36 1234
13819.47 1164
13820.58 1131
13821.69 1125
13822.80 1111
13823.91 1126
13825.02 1091
13826.13 1097
13827.25 1037
13828.36 1041
13829.47 1088
13830.58 961
13831.69 1069
13832.80 1037
13833.91 1037
13835.02 1064
13836.13 1006
13837.25 1041
13838.36 1050
13839.47 1040
13840.58 978
13841.69 985
13842.80 1061
13843.91 1041
13845.03 1012
13846.14 1048
13847.25 1003
13848.36 1004
13849.47 994
13850.59 1013
13851.70 1001
13852.81 1006
13853.92 1036
13855.03 1066
13856.15 1003
13857.26 1017
13858.37 1015
13859.48 968
13860.59 1024
13861.71 1061
13862.82 1028
13863.93 1050
13865.04 1036
13866.16 1080
13867.27 1089
13868.38 1057
13869.49 1072
13870.61 1018
13871.72 1042
13872.83 1015
13873.95 1073
13875.06 1021
13876.17 1027
13877.28 1077
13878.40 1092
13879.51 1068
13880.62 1036
13881.74 1028
13882.85 1068
13883.96 986
13885.08 1032
13886.19 1027
13887.30 1049
13888.42 1035
13889.53 1059
13890.64 1052
13891.76 1036
13892.87 1010
13893.98 1085
13895.10 1089
13896.21 1100
13897.33 1105
13898.44 1094
13899.55 1106
13900.67 1082
13901.78 1037
13902.89 1195
13904.01 1141
13905.12 1122
13906.24 1082
13907.35 1107
13908.47 1106
13909.58 1117
13910.69 1072
13911.81 1105
13912.92 1094
13914.04 1124
13915.15 1075
13916.27 1027
13917.38 965
13918.50 1020
13919.61 1052
13920.72 1020
13921.84 983
13922.95 977
13924.07 971
13925.18 1047
13926.30 1019
13927.41 1055
13928.53 1004
13929.64 1017
13930.76 1024
13931.87 968
13932.99 977
13934.10 975
13935.22 1005
13936.34 1013
13937.45 1010
13938.57 1000
13939.68 938
13940.80 963
13941.91 1003
13943.03 1017
13944.14 1033
13945.26 972
13946.38 965
13947.49 1028
13948.61 988
13949.72 987
13950.84 980
13951.95 983
13953.07 910
13954.19 949
13955.30 927
13956.42 1002
13957.53 960
13958.65 938
13959.77 988
13960.88 947
13962.00 951
13963.12 948
13964.23 963
13965.35 958
13966.47 925
13967.58 927
13968.70 950
13969.82 958
13970.93 969
13972.05 987
13973.17 971
13974.28 952
13975.40 970
13976.52 962
13977.63 956
13978.75 887
13979.87 882
13980.99 983
13982.10 969
13983.22 961
13984.34 926
13985.45 921
13986.57 906
13987.69 939
13988.81 1010
13989.92 994
13991.04 992
13992.16 978
13993.28 960
13994.39 945
13995.51 960
13996.63 1019
13997.75 950
13998.87 939
13999.98 856
14001.10 933
14002.22 994
14003.34 942
14004.46 890
14005.57 946
14006.69 949
14007.81 982
14008.93 1008
14010.05 938
14011.16 873
14012.28 885
14013.40 937
14014.52 957
14015.64 915
14016.76 941
14017.88 959
14018.99 944
14020.11 903
14021.23 925
14022.35 1020
14023.47 988
14024.59 906
14025.71 883
14026.83 875
14027.94 958
14029.06 983
14030.18 911
14031.30 943
14032.42 936
14033.54 928
14034.66 969
14035.78 962
14036.90 882
14038.02 894
14039.14 907
14040.26 967
14041.38 925
14042.50 942
14043.62 985
14044.74 948
14045.86 945
14046.97 1006
14048.09 1017
14049.21 989
14050.33 1023
14051.45 987
14052.57 958
14053.69 980
14054.81 916
14055.93 889
14057.05 939
14058.17 974
14059.30 956
14060.42 979
14061.54 948
14062.66 937
14063.78 983
14064.90 1014
14066.02 975
14067.14 985
14068.26 997
14069.38 941
14070.50 1044
14071.62 981
14072.74 1077
14073.86 1055
14074.98 967
14076.10 1061
14077.23 1065
14078.35 1000
14079.47 1013
14080.59 1019
14081.71 1022
14082.83 1050
14083.95 1082
14085.07 1053
14086.19 1022
14087.32 1011
14088.44 1021
14089.56 1069
14090.68 1079
14091.80 1075
14092.92 1088
14094.05 1096
14095.17 1064
14096.29 1037
14097.41 1047
14098.53 1092
14099.65 1069
14100.78 1049
14101.90 1142
14103.02 1154
14104.14 1201
14105.26 1194
14106.39 1246
14107.51 1177
14108.63 1214
14109.75 1198
14110.88 1188
14112.00 1171
14113.12 1247
14114.24 1224
14115.37 1097
14116.49 1105
14117.61 1041
14118.73 1086
14119.86 1041
14120.98 1030
14122.10 976
14123.22 1012
14124.35 993
14125.47 948
14126.59 930
14127.72 967
14128.84 1002
14129.96 964
14131.09 945
14132.21 910
14133.33 909
14134.45 885
14135.58 939
14136.70 930
14137.82 929
14138.95 880
14140.07 903
14141.20 946
14142.32 889
14143.44 949
14144.57 892
14145.69 893
14146.81 900
14147.94 894
14149.06 898
14150.19 843
14151.31 896
14152.43 917
14153.56 848
14154.68 892
14155.81 869
14156.93 941
14158.05 846
14159.18 847
14160.30 918
14161.43 894
14162.55 889
14163.68 883
14164.80 916
14165.92 886
14167.05 862
14168.17 905
14169.30 868
14170.42 875
14171.55 896
14172.67 890
14173.80 867
14174.92 938
14176.05 924
14177.17 826
14178.30 942
14179.42 898
14180.55 897
14181.67 851
14182.80 912
14183.92 890
14185.05 864
14186.17 851
14187.30 899
14188.42 913
14189.55 886
14190.67 864
14191.80 862
14192.93 821
14194.05 867
14195.18 821
14196.30 863
14197.43 902
14198.55 923
14199.68 855
14200.81 795
14201.93 812
14203.06 811
14204.18 883
14205.31 839
14206.44 801
14207.56 837
14208.69 873
14209.82 836
14210.94 854
14212.07 851
14213.19 780
14214.32 840
14215.45 820
14216.57 782
14217.70 751
14218.83 786
14219.95 802
14221.08 840
14222.21 791
14223.33 784
14224.46 789
14225.59 783
14226.71 787
14227.84 780
14228.97 849
14230.10 811
14231.22 800
14232.35 758
14233.48 797
14234.60 821
14235.73 798
14236.86 800
14237.99 799
14239.11 797
14240.24 794
14241.37 806
14242.50 844
14243.62 808
14244.75 738
14245.88 810
14247.01 737
14248.13 818
14249.26 757
14250.39 820
14251.52 786
14252.65 809
14253.77 776
14254.90 861
14256.03 783
14257.16 740
14258.29 739
14259.42 823
14260.54 817
14261.67 785
14262.80 792
14263.93 742
14265.06 720
14266.19 749
14267.31 757
14268.44 737
14269.57 767
14270.70 773
14271.83 759
14272.96 740
14274.09 745
14275.22 742
14276.34 709
14277.47 731
14278.60 699
14279.73 702
14280.86 734
14281.99 749
14283.12 813
14284.25 755
14285.38 724
14286.51 769
14287.64 741
14288.76 728
14289.89 685
14291.02 768
14292.15 693
14293.28 735
14294.41 755
14295.54 722
14296.67 691
14297.80 768
14298.93 784
14300.06 721
14301.19 713
14302.32 732
14303.45 701
14304.58 771
14305.71 736
14306.84 665
14307.97 658
14309.10 695
14310.23 722
14311.36 729
14312.49 652
14313.62 701
14314.75 742
14315.88 740
14317.01 653
14318.15 690
14319.28 720
14320.41 710
14321.54 696
14322.67 719
14323.80 690
14324.93 654
14326.06 680
14327.19 653
14328.32 666
14329.45 730
14330.58 778
14331.72 732
14332.85 665
14333.98 682
14335.11 665
14336.24 674
14337.37 659
14338.50 661
14339.63 696
14340.77 668
14341.90 665
14343.03 639
14344.16 679
14345.29 635
14346.42 691
14347.56 704
14348.69 720
14349.82 677
14350.95 639
14352.08 689
14353.21 732
14354.35 680
14355.48 647
14356.61 677
14357.74 671
14358.88 720
14360.01 662
14361.14 671
14362.27 667
14363.40 685
14364.54 669
14365.67 640
14366.80 657
14367.93 669
14369.07 689
14370.20 644
14371.33 655
14372.46 674
14373.60 694
14374.73 633
14375.86 697
14377.00 654
14378.13 665
14379.26 628
14380.39 637
14381.53 686
14382.66 653
14383.79 637
14384.93 661
14386.06 665
14387.19 652
14388.33 668
14389.46 660
14390.59 724
14391.73 723
14392.86 728
14393.99 657
14395.13 670
14396.26 692
14397.40 647
14398.53 655
14399.66 711
14400.80 711
14401.93 674
14403.06 643
14404.20 666
14405.33 649
14406.47 661
14407.60 651
14408.74 657
14409.87 709
14411.00 665
14412.14 648
14413.27 664
14414.41 662
14415.54 621
14416.68 705
14417.81 724
14418.94 722
14420.08 677
14421.21 654
14422.35 688
14423.48 683
14424.62 681
14425.75 667
14426.89 691
14428.02 663
14429.16 667
14430.29 733
14431.43 710
14432.56 673
14433.70 702
14434.83 698
14435.97 654
14437.10 676
14438.24 704
14439.37 696
14440.51 678
14441.64 759
14442.78 672
14443.92 707
14445.05 649
14446.19 676
14447.32 696
14448.46 683
14449.59 674
14450.73 672
14451.87 632
14453.00 669
14454.14 693
14455.27 679
14456.41 714
14457.55 616
14458.68 671
14459.82 667
14460.95 689
14462.09 732
14463.23 694
14464.36 687
14465.50 666
14466.64 657
14467.77 668
14468.91 703
14470.05 679
14471.18 689
14472.32 655
14473.46 641
14474.59 672
14475.73 640
14476.87 646
14478.00 673
14479.14 650
14480.28 594
14481.41 616
14482.55 655
14483.69 620
14484.83 670
14485.96 686
14487.10 703
14488.24 666
14489.37 704
14490.51 652
14491.65 654
14492.79 664
14493.92 692
14495.06 690
14496.20 650
14497.34 694
14498.47 723
14499.61 671
14500.75 664
14501.89 664
14503.03 624
14504.16 677
14505.30 683
14506.44 641
14507.58 714
14508.72 630
14509.85 677
14510.99 718
14512.13 689
14513.27 684
14514.41 686
14515.55 642
14516.68 741
14517.82 749
14518.96 692
14520.10 726
14521.24 701
14522.38 662
14523.51 688
14524.65 686
14525.79 708
14526.93 722
14528.07 689
14529.21 697
14530.35 681
14531.49 766
14532.63 739
14533.76 709
14534.90 695
14536.04 696
14537.18 742
14538.32 727
14539.46 743
14540.60 723
14541.74 713
14542.88 711
14544.02 744
14545.16 684
14546.30 709
14547.44 758
14548.58 770
14549.72 737
14550.86 732
14552.00 736
14553.14 698
14554.28 730
14555.42 743
14556.56 729
14557.70 698
14558.84 694
14559.98 730
14561.12 709
14562.26 697
14563.40 703
14564.54 668
14565.68 709
14566.82 714
14567.96 711
14569.10 719
14570.24 702
14571.38 746
14572.52 730
14573.66 735
14574.80 717
14575.94 765
14577.08 782
14578.22 738
14579.36 699
14580.51 743
14581.65 767
14582.79 745
14583.93 762
14585.07 754
14586.21 713
14587.35 758
14588.49 830
14589.63 788
14590.78 729
14591.92 759
14593.06 757
14594.20 807
14595.34 773
14596.48 799
14597.62 754
14598.77 730
14599.91 784
14601.05 763
14602.19 757
14603.33 788
14604.48 804
14605.62 796
14606.76 762
14607.90 754
14609.04 785
14610.19 824
14611.33 795
14612.47 815
14613.61 813
14614.75 786
14615.90 855
14617.04 760
14618.18 797
14619.32 798
14620.47 824
14621.61 810
14622.75 835
14623.89 796
14625.04 815
14626.18 824
14627.32 820
14628.46 827
14629.61 827
14630.75 769
14631.89 816
14633.04 822
14634.18 826
14635.32 831
14636.47 874
14637.61 918
14638.75 865
14639.89 896
14641.04 932
14642.18 936
14643.32 965
14644.47 856
14645.61 930
14646.76 1028
14647.90 929
14649.04 941
14650.19 898
14651.33 892
14652.47 891
14653.62 891
14654.76 877
14655.90 843
14657.05 846
14658.19 890
14659.34 887
14660.48 819
14661.62 789
14662.77 755
14663.91 782
14665.06 811
14666.20 785
14667.35 840
14668.49 862
14669.63 785
14670.78 783
14671.92 797
14673.07 773
14674.21 795
14675.36 775
14676.50 763
14677.65 787
14678.79 774
14679.94 816
14681.08 796
14682.23 768
14683.37 811
14684.52 766
14685.66 749
14686.81 742
14687.95 733
14689.10 779
14690.24 758
14691.39 736
14692.53 787
14693.68 774
14694.82 757
14695.97 757
14697.11 730
14698.26 726
14699.41 733
14700.55 734
14701.70 737
14702.84 752
14703.99 729
14705.13 790
14706.28 742
14707.43 718
14708.57 722
14709.72 770
14710.86 731
14712.01 685
14713.16 754
14714.30 724
14715.45 724
14716.59 742
14717.74 704
14718.89 718
14720.03 696
14721.18 722
14722.33 700
14723.47 751
14724.62 735
14725.77 752
14726.91 783
14728.06 768
14729.21 731
14730.35 747
14731.50 771
14732.65 731
14733.79 661
14734.94 730
14736.09 770
14737.23 752
14738.38 740
14739.53 764
14740.68 761
14741.82 745
14742.97 784
14744.12 800
14745.26 754
14746.41 700
14747.56 692
14748.71 700
14749.85 726
14751.00 762
14752.15 777
14753.30 774
14754.45 739
14755.59 766
14756.74 772
14757.89 778
14759.04 739
14760.18 734
14761.33 774
14762.48 784
14763.63 829
14764.78 815
14765.92 812
14767.07 776
14768.22 718
14769.37 784
14770.52 787
14771.67 837
14772.81 805
14773.96 845
14775.11 779
14776.26 785
14777.41 802
14778.56 811
14779.71 842
14780.86 849
14782.00 880
14783.15 845
14784.30 790
14785.45 807
14786.60 881
14787.75 840
14788.90 846
14790.05 841
14791.20 837
14792.35 874
14793.49 866
14794.64 875
14795.79 860
14796.94 839
14798.09 902
14799.24 924
14800.39 895
14801.54 892
14802.69 874
14803.84 945
14804.99 918
14806.14 928
14807.29 958
14808.44 984
14809.59 919
14810.74 847
14811.89 881
14813.04 965
14814.19 895
14815.34 816
14816.49 800
14817.64 856
14818.79 806
14819.94 705
14821.09 761
14822.24 841
14823.39 823
14824.54 720
14825.69 765
14826.84 723
14827.99 703
14829.14 771
14830.29 731
14831.44 757
14832.60 704
14833.75 693
14834.90 737
14836.05 703
14837.20 680
14838.35 695
14839.50 660
14840.65 728
14841.80 692
14842.95 692
14844.11 690
14845.26 644
14846.41 690
14847.56 690
14848.71 668
14849.86 647
14851.01 664
14852.17 640
14853.32 673
14854.47 632
14855.62 656
14856.77 576
14857.92 616
14859.08 594
14860.23 593
14861.38 607
14862.53 654
14863.68 661
14864.84 659
14865.99 618
14867.14 658
14868.29 638
14869.44 668
14870.60 675
14871.75 641
14872.90 604
14874.05 582
14875.21 616
14876.36 645
14877.51 654
14878.66 679
14879.82 660
14880.97 659
14882.12 673
14883.27 612
14884.43 593
14885.58 632
14886.73 633
14887.89 679
14889.04 694
14890.19 665
14891.34 625
14892.50 622
14893.65 612
14894.80 632
14895.96 639
14897.11 615
14898.26 639
14899.42 652
14900.57 604
14901.72 608
14902.88 623
14904.03 612
14905.18 633
14906.34 625
14907.49 642
14908.65 594
14909.80 663
14910.95 640
14912.11 664
14913.26 603
14914.41 561
14915.57 642
14916.72 618
14917.88 656
14919.03 645
14920.18 636
14921.34 589
14922.49 635
14923.65 603
14924.80 632
14925.96 611
14927.11 637
14928.27 628
14929.42 645
14930.57 628
14931.73 626
14932.88 587
14934.04 601
14935.19 616
14936.35 632
14937.50 611
14938.66 618
14939.81 656
14940.97 613
14942.12 601
14943.28 610
14944.43 626
14945.59 629
14946.74 600
14947.90 601
14949.05 646
14950.21 622
14951.36 614
14952.52 572
14953.68 610
14954.83 629
14955.99 595
14957.14 573
14958.30 661
14959.45 628
14960.61 610
14961.77 615
14962.92 592
14964.08 636
14965.23 607
14966.39 587
14967.54 640
14968.70 639
14969.86 620
14971.01 556
14972.17 545
14973.33 583
14974.48 607
14975.64 604
14976.79 612
14977.95 596
14979.11 619
14980.26 614
14981.42 590
14982.58 596
14983.73 603
14984.89 587
14986.05 602
14987.20 564
14988.36 563
14989.52 570
14990.67 567
14991.83 568
14992.99 557
14994.15 603
14995.30 578
14996.46 549
14997.62 511
14998.77 563
14999.93 537
15001.09 547
15002.25 601
15003.40 579
15004.56 575
15005.72 574
15006.88 574
15008.03 533
15009.19 543
15010.35 571
15011.51 530
15012.66 550
15013.82 594
15014.98 489
15016.14 533
15017.30 550
15018.45 553
15019.61 523
15020.77 518
15021.93 532
15023.09 572
15024.24 531
15025.40 526
15026.56 559
15027.72 522
15028.88 514
15030.04 517
15031.19 572
15032.35 558
15033.51 573
15034.67 529
15035.83 583
15036.99 563
15038.15 555
15039.30 536
15040.46 527
15041.62 535
15042.78 560
15043.94 568
15045.10 556
15046.26 570
15047.42 550
15048.58 535
15049.74 519
15050.90 578
15052.05 535
15053.21 579
15054.37 548
15055.53 519
15056.69 575
15057.85 531
15059.01 537
15060.17 550
15061.33 557
15062.49 531
15063.65 576
15064.81 555
15065.97 587
15067.13 521
15068.29 498
15069.45 551
15070.61 562
15071.77 562
15072.93 551
15074.09 531
15075.25 512
15076.41 501
15077.57 540
15078.73 503
15079.89 576
15081.05 581
15082.21 511
15083.37 545
15084.53 540
15085.69 523
15086.85 540
15088.01 547
15089.18 547
15090.34 532
15091.50 539
15092.66 535
15093.82 502
15094.98 531
15096.14 540
15097.30 587
15098.46 560
15099.62 505
15100.78 508
15101.95 534
15103.11 536
15104.27 550
15105.43 572
15106.59 550
15107.75 547
15108.91 524
15110.08 526
15111.24 588
15112.40 556
15113.56 522
15114.72 531
15115.88 593
15117.05 545
15118.21 529
15119.37 501
15120.53 491
15121.69 516
15122.86 552
15124.02 560
15125.18 510
15126.34 503
15127.50 517
15128.67 512
15129.83 526
15130.99 541
15132.15 570
15133.32 552
15134.48 498
15135.64 495
15136.80 530
15137.97 522
15139.13 538
15140.29 571
15141.45 535
15142.62 548
15143.78 500
15144.94 508
15146.11 524
15147.27 532
15148.43 574
15149.59 565
15150.76 507
15151.92 518
15153.08 562
15154.25 551
15155.41 527
15156.57 551
15157.74 502
15158.90 486
15160.06 524
15161.23 489
15162.39 561
15163.55 627
15164.72 574
15165.88 539
15167.05 589
15168.21 581
15169.37 544
15170.54 549
15171.70 539
15172.86 553
15174.03 553
15175.19 509
15176.36 528
15177.52 578
15178.69 556
15179.85 543
15181.01 509
15182.18 545
15183.34 541
15184.51 555
15185.67 604
15186.84 581
15188.00 500
15189.16 518
15190.33 561
15191.49 547
15192.66 588
15193.82 551
15194.99 524
15196.15 586
15197.32 580
15198.48 590
15199.65 604
15200.81 587
15201.98 560
15203.14 547
15204.31 588
15205.47 546
15206.64 567
15207.80 581
15208.97 555
15210.13 575
15211.30 578
15212.47 579
15213.63 563
15214.80 568
15215.96 565
15217.13 590
15218.29 599
15219.46 642
15220.62 606
15221.79 642
15222.96 626
15224.12 557
15225.29 595
15226.45 610
15227.62 561
15228.79 585
15229.95 548
15231.12 567
15232.29 624
15233.45 586
15234.62 634
15235.78 668
15236.95 629
15238.12 628
15239.28 610
15240.45 580
15241.62 644
15242.78 644
15243.95 622
15245.12 608
15246.28 622
15247.45 684
15248.62 662
15249.78 616
15250.95 613
15252.12 597
15253.28 618
15254.45 623
15255.62 624
15256.79 656
15257.95 629
15259.12 634
15260.29 606
15261.46 588
15262.62 601
15263.79 592
15264.96 598
15266.13 598
15267.29 559
15268.46 537
15269.63 581
15270.80 553
15271.96 597
15273.13 558
15274.30 563
15275.47 545
15276.64 549
15277.80 600
15278.97 566
15280.14 580
15281.31 582
15282.48 529
15283.64 535
15284.81 520
15285.98 567
15287.15 551
15288.32 564
15289.49 577
15290.65 530
15291.82 558
15292.99 586
15294.16 554
15295.33 536
15296.50 549
15297.67 533
15298.83 519
15300.00 526
15301.17 518
15302.34 508
15303.51 484
15304.68 565
15305.85 508
15307.02 524
15308.19 533
15309.36 507
15310.52 546
15311.69 521
15312.86 520
15314.03 547
15315.20 514
15316.37 547
15317.54 593
15318.71 552
15319.88 537
15321.05 554
15322.22 560
15323.39 566
15324.56 573
15325.73 592
15326.90 536
15328.07 552
15329.24 560
15330.41 536
15331.58 534
15332.75 527
15333.92 536
15335.09 508
15336.26 508
15337.43 506
15338.60 523
15339.77 532
15340.94 523
15342.11 498
15343.28 532
15344.45 558
15345.62 534
15346.79 590
15347.96 589
15349.13 542
15350.31 504
15351.48 504
15352.65 535
15353.82 542
15354.99 539
15356.16 507
15357.33 520
15358.50 546
15359.67 579
15360.84 571
15362.02 591
15363.19 546
15364.36 517
15365.53 548
15366.70 559
15367.87 558
15369.04 587
15370.21 563
15371.39 573
15372.56 556
15373.73 574
15374.90 571
15376.07 542
15377.24 535
15378.42 529
15379.59 540
15380.76 576
15381.93 597
15383.10 597
15384.28 541
15385.45 538
15386.62 545
15387.79 539
15388.97 530
15390.14 569
15391.31 540
15392.48 581
15393.65 551
15394.83 565
15396.00 589
15397.17 552
15398.34 536
15399.52 530
15400.69 552
15401.86 562
15403.04 588
15404.21 619
15405.38 559
15406.55 570
15407.73 561
15408.90 590
15410.07 573
15411.25 567
15412.42 547
15413.59 541
15414.77 550
15415.94 514
15417.11 550
15418.29 547
15419.46 609
15420.63 580
15421.81 531
15422.98 560
15424.15 541
15425.33 543
15426.50 568
15427.67 555
15428.85 566
15430.02 572
15431.20 580
15432.37 607
15433.54 580
15434.72 545
15435.89 551
15437.07 521
15438.24 540
15439.41 528
15440.59 514
15441.76 501
15442.94 535
15444.11 572
15445.29 542
15446.46 527
15447.63 523
15448.81 524
15449.98 576
15451.16 518
15452.33 543
15453.51 520
15454.68 489
15455.86 556
15457.03 540
15458.21 521
15459.38 522
15460.56 502
15461.73 544
15462.91 509
15464.08 516
15465.26 555
15466.43 557
15467.61 570
15468.78 515
15469.96 499
15471.13 505
15472.31 537
15473.48 520
15474.66 531
15475.83 519
15477.01 554
15478.19 529
15479.36 492
15480.54 492
15481.71 563
15482.89 528
15484.06 520
15485.24 488
15486.42 491
15487.59 512
15488.77 532
15489.94 515
15491.12 516
15492.30 544
15493.47 533
15494.65 536
15495.83 552
15497.00 523
15498.18 546
15499.36 482
15500.53 546
15501.71 546
15502.88 581
15504.06 514
15505.24 573
15506.41 547
15507.59 516
15508.77 547
15509.95 578
15511.12 509
15512.30 516
15513.48 536
15514.65 576
15515.83 561
15517.01 549
15518.18 549
15519.36 570
15520.54 550
15521.72 561
15522.89 510
15524.07 566
15525.25 505
15526.43 488
15527.60 570
15528.78 525
15529.96 529
15531.14 562
15532.31 555
15533.49 551
15534.67 559
15535.85 563
15537.03 598
15538.20 509
15539.38 509
15540.56 539
15541.74 568
15542.92 534
15544.09 551
15545.27 566
15546.45 523
15547.63 519
15548.81 536
15549.98 584
15551.16 519
15552.34 517
15553.52 552
15554.70 562
15555.88 570
15557.06 511
15558.23 533
15559.41 531
15560.59 608
15561.77 552
15562.95 517
15564.13 547
15565.31 543
15566.49 571
15567.67 536
15568.84 541
15570.02 552
15571.20 532
15572.38 570
15573.56 617
15574.74 612
15575.92 549
15577.10 535
15578.28 539
15579.46 492
15580.64 501
15581.82 545
15583.00 596
15584.18 551
15585.36 539
15586.54 560
15587.72 552
15588.90 553
15590.08 592
15591.26 580
15592.44 552
15593.62 581
15594.80 588
15595.98 595
15597.16 615
15598.34 549
15599.52 558
15600.70 558
15601.88 554
15603.06 572
15604.24 565
15605.42 586
15606.60 562
15607.78 604
15608.96 587
15610.14 589
15611.32 612
15612.50 572
15613.68 560
15614.86 597
15616.05 579
15617.23 614
15618.41 606
15619.59 580
15620.77 626
15621.95 614
15623.13 574
15624.31 654
15625.49 677
15626.68 641
15627.86 607
15629.04 560
15630.22 604
15631.40 645
15632.58 662
15633.76 651
15634.95 582
15636.13 616
15637.31 605
15638.49 623
15639.67 611
15640.85 610
15642.04 629
15643.22 665
15644.40 606
15645.58 653
15646.76 655
15647.95 621
15649.13 578
15650.31 616
15651.49 634
15652.67 691
15653.86 643
15655.04 658
15656.22 661
15657.40 646
15658.59 660
15659.77 688
15660.95 665
15662.13 654
15663.32 644
15664.50 633
15665.68 644
15666.87 656
15668.05 667
15669.23 666
15670.41 712
15671.60 673
15672.78 670
15673.96 698
15675.15 647
15676.33 696
15677.51 659
15678.70 725
15679.88 675
15681.06 689
15682.25 674
15683.43 656
15684.61 628
15685.80 583
15686.98 696
15688.16 686
15689.35 632
15690.53 642
15691.72 669
15692.90 680
15694.08 602
15695.27 664
15696.45 651
15697.63 643
15698.82 679
15700.00 657
15701.19 680
15702.37 668
15703.56 640
15704.74 683
15705.92 703
15707.11 645
15708.29 689
15709.48 703
15710.66 730
15711.85 660
15713.03 630
15714.21 638
15715.40 604
15716.58 699
15717.77 717
15718.95 678
15720.14 690
15721.32 683
15722.51 632
15723.69 724
15724.88 695
15726.06 734
15727.25 700
15728.43 621
15729.62 673
15730.80 670
15731.99 640
15733.17 661
15734.36 629
15735.55 673
15736.73 726
15737.92 730
15739.10 688
15740.29 671
15741.47 717
15742.66 733
15743.84 687
15745.03 702
15746.22 701
15747.40 707
15748.59 700
15749.77 711
15750.96 699
15752.15 717
15753.33 722
15754.52 713
15755.70 737
15756.89 739
15758.08 664
15759.26 706
15760.45 699
15761.64 693
15762.82 764
15764.01 720
15765.20 718
15766.38 682
15767.57 689
15768.76 702
15769.94 765
15771.13 674
15772.32 735
15773.50 703
15774.69 733
15775.88 734
15777.06 719
15778.25 704
15779.44 649
15780.62 688
15781.81 690
15783.00 613
15784.19 671
15785.37 673
15786.56 692
15787.75 684
15788.94 733
15790.12 645
15791.31 645
15792.50 663
15793.69 689
15794.87 682
15796.06 654
15797.25 630
15798.44 693
15799.62 680
15800.81 700
15802.00 708
15803.19 675
15804.38 637
15805.56 701
15806.75 643
15807.94 610
15809.13 596
15810.32 594
15811.50 611
15812.69 601
15813.88 649
15815.07 600
15816.26 617
15817.45 607
15818.64 586
15819.82 595
15821.01 623
15822.20 661
15823.39 667
15824.58 653
15825.77 604
15826.96 595
15828.15 613
15829.33 602
15830.52 617
15831.71 578
15832.90 624
15834.09 580
15835.28 601
15836.47 578
15837.66 589
15838.85 615
15840.04 637
15841.23 657
15842.42 561
15843.61 598
15844.79 567
15845.98 621
15847.17 657
15848.36 669
15849.55 624
15850.74 638
15851.93 571
15853.12 603
15854.31 586
15855.50 586
15856.69 574
15857.88 572
15859.07 577
15860.26 653
15861.45 641
15862.64 601
15863.83 575
15865.02 638
15866.21 624
15867.40 632
15868.60 681
15869.79 622
15870.98 612
15872.17 627
15873.36 611
15874.55 636
15875.74 648
15876.93 641
15878.12 632
15879.31 584
15880.50 591
15881.69 614
15882.88 669
15884.07 660
15885.27 610
15886.46 620
15887.65 639
15888.84 619
15890.03 602
15891.22 627
15892.41 631
15893.60 660
15894.80 636
15895.99 638
15897.18 576
15898.37 610
15899.56 670
15900.75 694
15901.95 696
15903.14 669
15904.33 612
15905.52 632
15906.71 678
15907.90 629
15909.10 611
15910.29 635
15911.48 629
15912.67 592
15913.86 612
15915.06 626
15916.25 620
15917.44 626
15918.63 635
15919.83 648
15921.02 670
15922.21 656
15923.40 642
15924.60 658
15925.79 638
15926.98 600
15928.17 666
15929.37 620
15930.56 654
15931.75 712
15932.94 677
15934.14 692
15935.33 667
15936.52 709
15937.72 664
15938.91 645
15940.10 597
15941.30 662
15942.49 651
15943.68 658
15944.88 645
15946.07 662
15947.26 694
15948.46 636
15949.65 602
15950.84 647
15952.04 645
15953.23 608
15954.42 610
15955.62 606
15956.81 580
15958.01 550
15959.20 582
15960.39 561
15961.59 583
15962.78 607
15963.97 625
15965.17 558
15966.36 564
15967.56 578
15968.75 518
15969.95 549
15971.14 553
15972.33 535
15973.53 549
15974.72 566
15975.92 545
15977.11 573
15978.31 559
15979.50 540
15980.70 558
15981.89 530
15983.09 516
15984.28 509
15985.47 495
15986.67 533
15987.86 527
15989.06 542
15990.25 550
15991.45 536
15992.64 557
15993.84 509
15995.03 568
15996.23 534
15997.43 510
15998.62 501
15999.82 535
16001.01 548
16002.21 542
16003.40 591
16004.60 515
16005.79 509
16006.99 534
16008.18 513
16009.38 527
16010.58 517
16011.77 540
16012.97 518
16014.16 529
16015.36 499
16016.56 536
16017.75 534
16018.95 504
16020.14 524
16021.34 573
16022.54 500
16023.73 511
16024.93 520
16026.13 535
16027.32 491
16028.52 497
16029.71 503
16030.91 519
16032.11 511
16033.30 475
16034.50 564
16035.70 514
16036.89 519
16038.09 508
16039.29 515
16040.49 468
16041.68 524
16042.88 525
16044.08 496
16045.27 542
16046.47 505
16047.67 490
16048.86 524
16050.06 502
16051.26 503
16052.46 484
16053.65 473
16054.85 521
16056.05 501
16057.25 498
16058.44 505
16059.64 519
16060.84 502
16062.04 519
16063.23 500
16064.43 461
16065.63 466
16066.83 531
16068.03 506
16069.22 497
16070.42 490
16071.62 552
16072.82 490
16074.02 433
16075.21 479
16076.41 481
16077.61 493
16078.81 484
16080.01 530
16081.21 505
16082.40 469
16083.60 506
16084.80 515
16086.00 435
16087.20 460
16088.40 477
16089.60 478
16090.79 482
16091.99 446
16093.19 459
16094.39 428
16095.59 490
16096.79 497
16097.99 461
16099.19 517
16100.39 484
16101.59 463
16102.78 425
16103.98 453
16105.18 463
16106.38 486
16107.58 428
16108.78 443
16109.98 490
16111.18 538
16112.38 462
16113.58 455
16114.78 505
16115.98 488
16117.18 472
16118.38 468
16119.58 507
16120.78 495
16121.98 459
16123.18 462
16124.38 496
16125.58 473
16126.78 502
16127.98 468
16129.18 463
16130.38 453
16131.58 458
16132.78 473
16133.98 495
16135.18 457
16136.38 432
16137.58 436
16138.78 479
16139.98 469
16141.18 441
16142.38 421
16143.58 433
16144.79 449
16145.99 458
16147.19 475
16148.39 467
16149.59 386
16150.79 401
16151.99 494
16153.19 433
16154.39 441
16155.59 439
16156.80 459
16158.00 432
16159.20 442
16160.40 481
16161.60 446
16162.80 446
16164.00 455
16165.21 435
16166.41 475
16167.61 453
16168.81 454
16170.01 435
16171.21 440
16172.42 455
16173.62 421
16174.82 452
16176.02 489
16177.22 456
16178.43 475
16179.63 550
16180.83 473
16182.03 483
16183.23 490
16184.44 476
16185.64 471
16186.84 395
16188.04 448
16189.25 458
16190.45 498
16191.65 504
16192.85 471
16194.06 415
16195.26 433
16196.46 448
16197.66 460
16198.87 443
16200.07 464
16201.27 461
16202.48 452
16203.68 423
16204.88 410
16206.09 471
16207.29 485
16208.49 457
16209.69 463
16210.90 474
16212.10 460
16213.30 465
16214.51 477
16215.71 460
16216.91 482
16218.12 488
16219.32 468
16220.53 477
16221.73 453
16222.93 494
16224.14 434
16225.34 444
16226.54 487
16227.75 502
16228.95 495
16230.16 470
16231.36 495
16232.56 450
16233.77 449
16234.97 482
16236.18 483
16237.38 453
16238.59 437
16239.79 480
16240.99 467
16242.20 481
16243.40 496
16244.61 503
16245.81 560
16247.02 502
16248.22 487
16249.43 456
16250.63 494
16251.84 520
16253.04 523
16254.24 458
16255.45 455
16256.65 509
16257.86 475
16259.06 480
16260.27 434
16261.48 454
16262.68 486
16263.89 512
16265.09 525
16266.30 537
16267.50 546
16268.71 523
16269.91 540
16271.12 485
16272.32 490
16273.53 539
16274.73 530
16275.94 476
16277.15 496
16278.35 475
16279.56 515
16280.76 503
16281.97 514
16283.18 538
16284.38 478
16285.59 467
16286.79 515
16288.00 542
16289.21 544
16290.41 523
16291.62 486
16292.82 559
16294.03 575
16295.24 522
16296.44 525
16297.65 538
16298.86 519
16300.06 510
16301.27 484
16302.48 515
16303.68 496
16304.89 518
16306.10 498
16307.30 569
16308.51 463
16309.72 448
16310.92 481
16312.13 507
16313.34 488
16314.55 533
16315.75 526
16316.96 524
16318.17 478
16319.37 507
16320.58 536
16321.79 555
16323.00 571
16324.20 539
16325.41 499
16326.62 480
16327.83 530
16329.03 498
16330.24 503
16331.45 465
16332.66 502
16333.87 551
16335.07 515
16336.28 460
16337.49 489
16338.70 481
16339.90 529
16341.11 504
16342.32 514
16343.53 470
16344.74 448
16345.95 448
16347.15 495
16348.36 510
16349.57 504
16350.78 461
16351.99 486
16353.20 469
16354.40 493
16355.61 456
16356.82 452
16358.03 445
16359.24 442
16360.45 448
16361.66 447
16362.87 441
16364.08 450
16365.28 408
16366.49 402
16367.70 440
16368.91 469
16370.12 462
16371.33 474
16372.54 432
16373.75 427
16374.96 423
16376.17 437
16377.38 432
16378.59 466
16379.80 417
16381.01 469
16382.21 444
16383.42 443
16384.63 457
16385.84 443
16387.05 417
16388.26 449
16389.47 482
16390.68 433
16391.89 480
16393.10 399
16394.31 428
16395.52 449
16396.73 452
16397.94 468
16399.15 505
16400.36 481
16401.57 438
16402.79 399
16404.00 449
16405.21 445
16406.42 451
16407.63 437
16408.84 439
16410.05 456
16411.26 459
16412.47 432
16413.68 482
16414.89 449
16416.10 413
16417.31 445
16418.52 428
16419.74 430
16420.95 394
16422.16 446
16423.37 453
16424.58 461
16425.79 406
16427.00 405
16428.21 469
16429.42 462
16430.64 439
16431.85 419
16433.06 417
16434.27 424
16435.48 443
16436.69 414
16437.91 414
16439.12 401
16440.33 411
16441.54 450
16442.75 421
16443.96 427
16445.18 441
16446.39 467
16447.60 470
16448.81 441
16450.02 425
16451.24 426
16452.45 425
16453.66 417
16454.87 410
16456.09 421
16457.30 450
16458.51 447
16459.72 445
16460.94 435
16462.15 449
16463.36 404
16464.57 391
16465.79 408
16467.00 407
16468.21 425
16469.43 476
16470.64 439
16471.85 415
16473.06 438
16474.28 427
16475.49 395
16476.70 388
16477.92 457
16479.13 437
16480.34 430
16481.56 419
16482.77 475
16483.98 431
16485.20 432
16486.41 415
16487.62 409
16488.84 438
16490.05 440
16491.26 390
16492.48 409
16493.69 409
16494.91 409
16496.12 429
16497.33 404
16498.55 387
16499.76 388
16500.97 450
16502.19 481
16503.40 400
16504.62 428
16505.83 381
16507.05 420
16508.26 393
16509.47 396
16510.69 381
16511.90 409
16513.12 440
16514.33 435
16515.55 399
16516.76 391
16517.98 363
16519.19 409
16520.41 385
16521.62 401
16522.83 388
16524.05 408
16525.26 388
16526.48 415
16527.69 424
16528.91 395
16530.12 390
16531.34 419
16532.55 438
16533.77 391
16534.99 425
16536.20 398
16537.42 430
16538.63 400
16539.85 385
16541.06 433
16542.28 418
16543.49 455
16544.71 431
16545.92 441
16547.14 427
16548.36 375
16549.57 413
16550.79 384
16552.00 401
16553.22 424
16554.44 382
16555.65 411
16556.87 416
16558.08 415
16559.30 396
16560.52 436
16561.73 399
16562.95 421
16564.17 438
16565.38 435
16566.60 387
16567.81 396
16569.03 423
16570.25 421
16571.46 451
16572.68 417
16573.90 384
16575.11 422
16576.33 398
16577.55 394
16578.76 391
16579.98 401
16581.20 434
16582.42 397
16583.63 431
16584.85 377
16586.07 390
16587.28 435
16588.50 443
16589.72 419
16590.94 400
16592.15 428
16593.37 372
16594.59 445
16595.81 443
16597.02 383
16598.24 380
16599.46 410
16600.68 406
16601.89 429
16603.11 439
16604.33 374
16605.55 368
16606.77 407
16607.98 406
16609.20 395
16610.42 393
16611.64 412
16612.86 399
16614.07 388
16615.29 388
16616.51 360
16617.73 403
16618.95 398
16620.17 408
16621.38 383
16622.60 370
16623.82 438
16625.04 426
16626.26 397
16627.48 386
16628.70 390
16629.91 401
16631.13 421
16632.35 421
16633.57 387
16634.79 399
16636.01 408
16637.23 399
16638.45 380
16639.67 409
16640.89 407
16642.10 393
16643.32 418
16644.54 373
16645.76 417
16646.98 399
16648.20 441
16649.42 393
16650.64 387
16651.86 416
16653.08 403
16654.30 406
16655.52 415
16656.74 426
16657.96 420
16659.18 428
16660.40 403
16661.62 401
16662.84 434
16664.06 376
16665.28 386
16666.50 395
16667.72 406
16668.94 420
16670.16 413
16671.38 375
16672.60 394
16673.82 416
16675.04 401
16676.26 379
16677.48 412
16678.70 415
16679.92 418
16681.14 354
16682.36 360
16683.58 415
16684.80 420
16686.03 397
16687.25 388
16688.47 408
16689.69 404
16690.91 419
16692.13 397
16693.35 351
16694.57 373
16695.79 394
16697.02 397
16698.24 392
16699.46 404
16700.68 385
16701.90 397
16703.12 433
16704.34 396
16705.57 371
16706.79 416
16708.01 388
16709.23 394
16710.45 382
16711.67 366
16712.90 379
16714.12 397
16715.34 407
16716.56 397
16717.78 405
16719.01 375
16720.23 391
16721.45 393
16722.67 387
16723.89 409
16725.12 379
16726.34 383
16727.56 412
16728.78 405
16730.01 411
16731.23 412
16732.45 422
16733.67 433
16734.90 406
16736.12 393
16737.34 406
16738.56 373
16739.79 413
16741.01 380
16742.23 322
16743.46 357
16744.68 358
16745.90 399
16747.12 395
16748.35 363
16749.57 364
16750.79 433
16752.02 413
16753.24 357
16754.46 360
16755.69 400
16756.91 441
16758.13 441
16759.36 409
16760.58 435
16761.80 443
16763.03 386
16764.25 397
16765.48 391
16766.70 438
16767.92 413
16769.15 367
16770.37 365
16771.60 389
16772.82 364
16774.04 398
16775.27 400
16776.49 389
16777.72 369
16778.94 381
16780.16 394
16781.39 360
16782.61 406
16783.84 412
16785.06 400
16786.29 359
16787.51 366
16788.74 382
16789.96 367
16791.18 356
16792.41 384
16793.63 418
16794.86 431
16796.08 426
16797.31 396
16798.53 388
16799.76 393
16800.98 391
16802.21 372
16803.43 383
16804.66 418
16805.88 393
16807.11 349
16808.33 355
16809.56 344
16810.79 374
16812.01 353
16813.24 368
16814.46 398
16815.69 412
16816.91 404
16818.14 373
16819.36 383
16820.59 387
16821.82 385
16823.04 369
16824.27 437
16825.49 359
16826.72 371
16827.95 417
16829.17 409
16830.40 424
16831.62 390
16832.85 364
16834.08 350
16835.30 353
16836.53 420
16837.76 402
16838.98 405
16840.21 426
16841.44 404
16842.66 398
16843.89 375
16845.11 408
16846.34 409
16847.57 369
16848.80 420
16850.02 399
16851.25 368
16852.48 402
16853.70 399
16854.93 407
16856.16 390
16857.38 401
16858.61 410
16859.84 387
16861.07 368
16862.29 398
16863.52 418
16864.75 425
16865.97 427
16867.20 374
16868.43 430
16869.66 413
16870.89 372
16872.11 415
16873.34 438
16874.57 404
16875.80 396
16877.02 439
16878.25 449
16879.48 465
16880.71 403
16881.94 404
16883.16 402
16884.39 412
16885.62 397
16886.85 441
16888.08 419
16889.30 429
16890.53 436
16891.76 393
16892.99 451
16894.22 477
16895.45 451
16896.67 452
16897.90 386
16899.13 427
16900.36 441
16901.59 465
16902.82 420
16904.05 460
16905.28 464
16906.50 400
16907.73 452
16908.96 460
16910.19 438
16911.42 420
16912.65 394
16913.88 443
16915.11 448
16916.34 479
16917.57 455
16918.80 451
16920.03 414
16921.26 402
16922.48 402
16923.71 404
16924.94 416
16926.17 393
16927.40 375
16928.63 395
16929.86 378
16931.09 376
16932.32 385
16933.55 420
16934.78 432
16936.01 393
16937.24 394
16938.47 394
16939.70 415
16940.93 435
16942.16 402
16943.39 368
16944.62 417
16945.85 412
16947.08 393
16948.31 392
16949.54 375
16950.78 347
16952.01 419
16953.24 413
16954.47 445
16955.70 407
16956.93 366
16958.16 357
16959.39 327
16960.62 383
16961.85 393
16963.08 410
16964.31 403
16965.54 397
16966.78 386
16968.01 396
16969.24 410
16970.47 408
16971.70 357
16972.93 351
16974.16 372
16975.39 361
16976.63 374
16977.86 388
16979.09 357
16980.32 346
16981.55 357
16982.78 371
16984.02 427
16985.25 415
16986.48 359
16987.71 370
16988.94 358
16990.18 396
16991.41 349
16992.64 384
16993.87 393
16995.10 395
16996.34 386
16997.57 388
16998.80 358
17000.03 396
17001.26 352
17002.50 371
17003.73 385
17004.96 413
17006.19 368
17007.43 398
17008.66 379
17009.89 347
17011.12 381
17012.36 368
17013.59 416
17014.82 426
17016.06 361
17017.29 387
17018.52 380
17019.76 351
17020.99 369
17022.22 368
17023.45 389
17024.69 346
17025.92 323
17027.15 340
17028.39 358
17029.62 337
17030.85 363
17032.09 376
17033.32 348
17034.55 374
17035.79 341
17037.02 363
17038.26 322
17039.49 345
17040.72 345
17041.96 402
17043.19 369
17044.43 338
17045.66 349
17046.89 371
17048.13 354
17049.36 374
17050.60 359
17051.83 360
17053.06 356
17054.30 360
17055.53 321
17056.77 310
17058.00 344
17059.24 368
17060.47 379
17061.70 335
17062.94 358
17064.17 368
17065.41 337
17066.64 368
17067.88 374
17069.11 370
17070.35 350
17071.58 365
17072.82 377
17074.05 377
17075.29 362
17076.52 335
17077.76 349
17078.99 376
17080.23 355
17081.46 379
17082.70 362
17083.93 352
17085.17 308
17086.41 346
17087.64 365
17088.88 344
17090.11 351
17091.35 361
17092.58 396
17093.82 349
17095.05 327
17096.29 352
17097.53 295
17098.76 330
17100.00 363
17101.23 359
17102.47 332
17103.71 351
17104.94 363
17106.18 366
17107.41 346
17108.65 336
17109.89 325
17111.12 335
17112.36 352
17113.60 334
17114.83 277
17116.07 338
17117.31 313
17118.54 349
17119.78 380
17121.02 391
17122.25 379
17123.49 369
17124.73 346
17125.96 340
17127.20 347
17128.44 360
17129.67 341
17130.91 301
17132.15 275
17133.39 314
17134.62 331
17135.86 354
17137.10 338
17138.33 301
17139.57 367
17140.81 355
17142.05 312
17143.28 378
17144.52 365
17145.76 319
17147.00 362
17148.23 379
17149.47 329
17150.71 338
17151.95 332
17153.19 343
17154.42 336
17155.66 385
17156.90 345
17158.14 332
17159.38 311
17160.61 346
17161.85 342
17163.09 335
17164.33 377
17165.57 347
17166.81 367
17168.04 340
17169.28 350
17170.52 348
17171.76 330
17173.00 321
17174.24 335
17175.47 298
17176.71 333
17177.95 349
17179.19 375
17180.43 337
17181.67 329
17182.91 371
17184.15 354
17185.39 318
17186.62 367
17187.86 305
17189.10 346
17190.34 345
17191.58 315
17192.82 367
17194.06 351
17195.30 338
17196.54 302
17197.78 320
17199.02 323
17200.26 328
17201.50 310
17202.74 333
17203.98 368
17205.22 341
17206.46 333
17207.70 323
17208.94 285
17210.18 334
17211.42 308
17212.66 338
17213.90 337
17215.14 317
17216.38 310
17217.62 365
17218.86 378
17220.10 316
17221.34 343
17222.58 377
17223.82 365
17225.06 362
17226.30 332
17227.54 319
17228.78 322
17230.02 350
17231.26 314
17232.50 305
17233.74 310
17234.98 322
17236.22 245
17237.47 330
17238.71 330
17239.95 323
17241.19 330
17242.43 323
17243.67 319
17244.91 298
17246.15 324
17247.39 294
17248.64 312
17249.88 322
17251.12 317
17252.36 357
17253.60 358
17254.84 359
17256.08 346
17257.33 349
17258.57 356
17259.81 353
17261.05 377
17262.29 305
17263.54 296
17264.78 371
17266.02 337
17267.26 338
17268.50 363
17269.75 359
17270.99 351
17272.23 366
17273.47 362
17274.71 363
17275.96 305
17277.20 316
17278.44 330
17279.68 377
17280.93 341
17282.17 331
17283.41 319
17284.65 300
17285.90 323
17287.14 335
17288.38 306
17289.62 307
17290.87 307
17292.11 276
17293.35 293
17294.60 291
17295.84 349
17297.08 339
17298.33 351
17299.57 320
17300.81 309
17302.05 347
17303.30 310
17304.54 357
17305.78 338
17307.03 334
17308.27 323
17309.52 329
17310.76 372
17312.00 347
17313.25 346
17314.49 335
17315.73 330
17316.98 350
17318.22 309
17319.47 294
17320.71 350
17321.95 337
17323.20 295
17324.44 335
17325.69 327
17326.93 309
17328.17 296
17329.42 325
17330.66 330
17331.91 308
17333.15 341
17334.40 283
17335.64 312
17336.88 340
17338.13 316
17339.37 328
17340.62 291
17341.86 326
17343.11 313
17344.35 364
17345.60 365
17346.84 317
17348.09 353
17349.33 315
17350.58 287
17351.82 331
17353.07 357
17354.31 318
17355.56 306
17356.80 280
17358.05 336
17359.29 329
17360.54 288
17361.78 296
17363.03 342
17364.27 329
17365.52 336
17366.77 326
17368.01 320
17369.26 362
17370.50 365
17371.75 316
17372.99 295
17374.24 303
17375.49 327
17376.73 308
17377.98 320
17379.22 329
17380.47 342
17381.72 314
17382.96 301
17384.21 331
17385.45 295
17386.70 331
17387.95 356
17389.19 362
17390.44 315
17391.69 314
17392.93 357
17394.18 330
17395.43 335
17396.67 328
17397.92 335
17399.17 363
17400.41 331
17401.66 286
17402.91 348
17404.15 357
17405.40 329
17406.65 326
17407.89 339
17409.14 319
17410.39 336
17411.64 304
17412.88 306
17414.13 284
17415.38 265
17416.63 312
17417.87 347
17419.12 328
17420.37 301
17421.62 297
17422.86 314
17424.11 346
17425.36 342
17426.61 357
17427.85 326
17429.10 350
17430.35 351
17431.60 342
17432.85 342
17434.09 333
17435.34 329
17436.59 364
17437.84 364
17439.09 339
17440.33 355
17441.58 311
17442.83 366
17444.08 319
17445.33 346
17446.58 350
17447.82 362
17449.07 334
17450.32 321
17451.57 347
17452.82 304
17454.07 298
17455.32 364
17456.57 389
17457.81 342
17459.06 353
17460.31 320
17461.56 296
17462.81 326
17464.06 364
17465.31 368
17466.56 376
17467.81 322
17469.06 319
17470.30 351
17471.55 368
17472.80 332
17474.05 325
17475.30 307
17476.55 333
17477.80 309
17479.05 310
17480.30 369
17481.55 347
17482.80 336
17484.05 311
17485.30 308
17486.55 277
17487.80 326
17489.05 309
17490.30 329
17491.55 306
17492.80 324
17494.05 323
17495.30 347
17496.55 329
17497.80 381
17499.05 331
17500.30 339
17501.55 320
17502.80 305
17504.05 325
17505.30 317
17506.55 362
17507.80 362
17509.06 375
17510.31 337
17511.56 312
17512.81 346
17514.06 345
17515.31 361
17516.56 392
17517.81 353
17519.06 336
17520.31 340
17521.56 328
17522.82 355
17524.07 341
17525.32 368
17526.57 353
17527.82 321
17529.07 334
17530.32 323
17531.58 350
17532.83 330
17534.08 331
17535.33 382
17536.58 338
17537.83 315
17539.09 348
17540.34 318
17541.59 315
17542.84 380
17544.09 373
17545.35 320
17546.60 319
17547.85 314
17549.10 325
17550.35 315
17551.61 342
17552.86 345
17554.11 330
17555.36 340
17556.62 351
17557.87 408
17559.12 412
17560.37 358
17561.63 347
17562.88 346
17564.13 363
17565.38 351
17566.64 339
17567.89 356
17569.14 318
17570.39 321
17571.65 367
17572.90 387
17574.15 341
17575.41 341
17576.66 391
17577.91 401
17579.17 371
17580.42 350
17581.67 339
17582.93 363
17584.18 355
17585.43 368
17586.69 356
17587.94 362
17589.19 379
17590.45 365
17591.70 357
17592.95 374
17594.21 388
17595.46 374
17596.72 379
17597.97 367
17599.22 363
17600.48 372
17601.73 370
17602.99 350
17604.24 364
17605.49 305
17606.75 350
17608.00 327
17609.26 331
17610.51 376
17611.76 386
17613.02 353
17614.27 328
17615.53 361
17616.78 345
17618.04 372
17619.29 376
17620.55 358
17621.80 354
17623.06 394
17624.31 353
17625.57 355
17626.82 352
17628.08 415
17629.33 353
17630.59 333
17631.84 350
17633.10 332
17634.35 356
17635.61 353
17636.86 361
17638.12 372
17639.37 382
17640.63 386
17641.88 346
17643.14 345
17644.39 342
17645.65 342
17646.91 317
17648.16 362
17649.42 346
17650.67 301
17651.93 369
17653.18 369
17654.44 351
17655.70 336
17656.95 335
17658.21 390
17659.46 405
17660.72 391
17661.98 369
17663.23 361
17664.49 334
17665.75 336
17667.00 356
17668.26 338
17669.51 347
17670.77 334
17672.03 344
17673.28 334
17674.54 334
17675.80 332
17677.05 317
17678.31 303
17679.57 308
17680.82 305
17682.08 299
17683.34 317
17684.60 375
17685.85 357
17687.11 354
17688.37 340
17689.62 389
17690.88 354
17692.14 330
17693.40 326
17694.65 330
17695.91 357
17697.17 329
17698.42 336
17699.68 341
17700.94 363
17702.20 368
17703.46 313
17704.71 333
17705.97 339
17707.23 359
17708.49 299
17709.74 334
17711.00 308
17712.26 344
17713.52 355
17714.78 333
17716.03 296
17717.29 309
17718.55 322
17719.81 362
17721.07 325
17722.33 352
17723.58 366
17724.84 341
17726.10 348
17727.36 324
17728.62 335
17729.88 322
17731.13 318
17732.39 327
17733.65 310
17734.91 305
17736.17 291
17737.43 318
17738.69 314
17739.95 285
17741.21 310
17742.46 339
17743.72 346
17744.98 334
17746.24 342
17747.50 341
17748.76 327
17750.02 358
17751.28 369
17752.54 346
17753.80 331
17755.06 321
17756.32 310
17757.58 343
17758.84 343
17760.10 375
17761.36 312
17762.61 318
17763.87 302
17765.13 307
17766.39 380
17767.65 348
17768.91 337
17770.17 325
17771.43 319
17772.69 317
17773.95 350
17775.21 331
17776.48 309
17777.74 281
17779.00 324
17780.26 335
17781.52 340
17782.78 298
17784.04 310
17785.30 322
17786.56 319
17787.82 311
17789.08 294
17790.34 331
17791.60 384
17792.86 327
17794.12 299
17795.38 289
17796.65 330
17797.91 342
17799.17 312
17800.43 319
17801.69 292
17802.95 320
17804.21 305
17805.47 311
17806.73 313
17808.00 338
17809.26 348
17810.52 341
17811.78 293
17813.04 339
17814.30 322
17815.56 346
17816.83 364
17818.09 337
17819.35 326
17820.61 327
17821.87 351
17823.14 300
17824.40 291
17825.66 327
17826.92 310
17828.18 311
17829.45 311
17830.71 347
17831.97 341
17833.23 304
17834.49 345
17835.76 309
17837.02 292
17838.28 299
17839.54 309
17840.81 367
17842.07 323
17843.33 348
17844.59 316
17845.86 344
17847.12 337
17848.38 333
17849.65 326
17850.91 309
17852.17 320
17853.43 339
17854.70 341
17855.96 303
17857.22 302
17858.49 336
17859.75 344
17861.01 290
17862.28 317
17863.54 301
17864.80 315
17866.07 319
17867.33 310
17868.59 289
17869.86 335
17871.12 344
17872.38 331
17873.65 311
17874.91 319
17876.18 307
17877.44 302
17878.70 309
17879.97 306
17881.23 353
17882.50 322
17883.76 296
17885.02 286
17886.29 304
17887.55 319
17888.82 309
17890.08 305
17891.35 305
17892.61 328
17893.87 295
17895.14 320
17896.40 318
17897.67 297
17898.93 288
17900.20 313
17901.46 296
17902.73 291
17903.99 327
17905.26 339
17906.52 330
17907.79 291
17909.05 307
17910.32 306
17911.58 364
17912.85 328
17914.11 275
17915.38 271
17916.64 292
17917.91 262
17919.17 303
17920.44 325
17921.70 317
17922.97 322
17924.23 333
17925.50 307
17926.76 305
17928.03 360
17929.30 322
17930.56 338
17931.83 314
17933.09 331
17934.36 315
17935.62 319
17936.89 317
17938.16 316
17939.42 309
17940.69 303
17941.96 335
17943.22 295
17944.49 282
17945.75 293
17947.02 306
17948.29 267
17949.55 326
17950.82 303
17952.09 286
17953.35 316
17954.62 308
17955.89 272
17957.15 294
17958.42 298
17959.69 345
17960.95 289
17962.22 271
17963.49 330
17964.75 330
17966.02 305
17967.29 318
17968.55 301
17969.82 314
17971.09 321
17972.36 302
17973.62 300
17974.89 280
17976.16 320
17977.42 314
17978.69 318
17979.96 310
17981.23 293
17982.49 309
17983.76 314
17985.03 297
17986.30 304
17987.57 375
17988.83 306
17990.10 285
17991.37 311
17992.64 341
17993.90 283
17995.17 311
17996.44 297
17997.71 319
17998.98 329
18000.25 305
18001.51 326
18002.78 290
18004.05 263
18005.32 275
18006.59 292
18007.86 281
18009.12 323
18010.39 294
18011.66 312
18012.93 275
18014.20 295
18015.47 313
18016.74 309
18018.00 314
18019.27 342
18020.54 286
18021.81 278
18023.08 282
18024.35 322
18025.62 310
18026.89 247
18028.16 300
18029.43 322
18030.69 336
18031.96 303
18033.23 319
18034.50 297
18035.77 332
18037.04 320
18038.31 321
18039.58 336
18040.85 316
18042.12 333
18043.39 317
18044.66 295
18045.93 319
18047.20 361
18048.47 282
18049.74 323
18051.01 303
18052.28 311
18053.55 300
18054.82 325
18056.09 298
18057.36 303
18058.63 290
18059.90 306
18061.17 298
18062.44 310
18063.71 289
18064.98 285
18066.25 310
18067.52 318
18068.79 285
18070.06 251
18071.33 335
18072.61 269
18073.88 252
18075.15 264
18076.42 309
18077.69 323
18078.96 308
18080.23 318
18081.50 323
18082.77 355
18084.04 336
18085.32 298
18086.59 314
18087.86 317
18089.13 311
18090.40 307
18091.67 332
18092.94 378
18094.22 300
18095.49 298
18096.76 286
18098.03 291
18099.30 321
18100.57 305
18101.85 311
18103.12 326
18104.39 322
18105.66 298
18106.93 335
18108.20 323
18109.48 285
18110.75 291
18112.02 287
18113.29 291
18114.57 312
18115.84 274
18117.11 282
18118.38 336
18119.65 312
18120.93 271
18122.20 301
18123.47 307
18124.74 315
18126.02 303
18127.29 322
18128.56 325
18129.84 292
18131.11 316
18132.38 274
18133.65 298
18134.93 337
18136.20 343
18137.47 305
18138.75 345
18140.02 305
18141.29 290
18142.57 292
18143.84 278
18145.11 332
18146.39 280
18147.66 296
18148.93 298
18150.21 280
18151.48 318
18152.75 333
18154.03 282
18155.30 296
18156.57 310
18157.85 324
18159.12 273
18160.40 305
18161.67 277
18162.94 266
18164.22 344
18165.49 284
18166.77 307
18168.04 324
18169.31 312
18170.59 279
18171.86 268
18173.14 290
18174.41 294
18175.68 283
18176.96 262
18178.23 271
18179.51 312
18180.78 275
18182.06 272
18183.33 288
18184.61 299
18185.88 302
18187.16 298
18188.43 280
18189.71 304
18190.98 303
18192.26 297
18193.53 290
18194.81 282
18196.08 309
18197.36 273
18198.63 269
18199.91 385
18201.18 347
18202.46 294
18203.73 295
18205.01 298
18206.28 280
18207.56 288
18208.83 291
18210.11 345
18211.39 315
18212.66 300
18213.94 298
18215.21 271
18216.49 292
18217.76 326
18219.04 308
18220.32 296
18221.59 284
18222.87 285
18224.14 285
18225.42 318
18226.70 280
18227.97 274
18229.25 319
18230.53 315
18231.80 302
18233.08 277
18234.35 286
18235.63 315
18236.91 326
18238.18 305
18239.46 320
18240.74 312
18242.01 292
18243.29 290
18244.57 303
18245.84 276
18247.12 319
18248.40 349
18249.68 337
18250.95 289
18252.23 297
18253.51 341
18254.78 331
18256.06 314
18257.34 305
18258.62 311
18259.89 322
18261.17 326
18262.45 282
18263.72 290
18265.00 266
18266.28 320
18267.56 335
18268.84 300
18270.11 291
18271.39 281
18272.67 319
18273.95 308
18275.22 281
18276.50 314
18277.78 303
18279.06 320
18280.34 313
18281.61 297
18282.89 290
18284.17 312
18285.45 328
18286.73 316
18288.01 277
18289.28 313
18290.56 294
18291.84 290
18293.12 312
18294.40 338
18295.68 316
18296.95 347
18298.23 317
18299.51 292
18300.79 291
18302.07 282
18303.35 273
18304.63 312
18305.91 364
18307.19 274
18308.46 280
18309.74 338
18311.02 375
18312.30 317
18313.58 300
18314.86 283
18316.14 323
18317.42 285
18318.70 285
18319.98 319
18321.26 315
18322.54 292
18323.82 288
18325.10 274
18326.38 292
18327.66 301
18328.94 316
18330.22 301
18331.50 288
18332.77 306
18334.05 300
18335.33 300
18336.61 336
18337.90 282
18339.18 260
18340.46 339
18341.74 311
18343.02 293
18344.30 279
18345.58 279
18346.86 317
18348.14 316
18349.42 257
18350.70 264
18351.98 301
18353.26 265
18354.54 288
18355.82 270
18357.10 258
18358.38 296
18359.66 298
18360.94 272
18362.22 289
18363.51 327
18364.79 299
18366.07 284
18367.35 317
18368.63 315
18369.91 291
18371.19 298
18372.47 298
18373.76 298
18375.04 303
18376.32 300
18377.60 323
18378.88 290
18380.16 286
18381.44 275
18382.73 327
18384.01 309
18385.29 274
18386.57 291
18387.85 307
18389.13 298
18390.42 286
18391.70 300
18392.98 302
18394.26 291
18395.54 324
18396.83 310
18398.11 261
18399.39 327
18400.67 353
18401.96 309
18403.24 282
18404.52 281
18405.80 335
18407.09 329
18408.37 314
18409.65 331
18410.93 308
18412.22 325
18413.50 311
18414.78 308
18416.06 273
18417.35 307
18418.63 321
18419.91 324
18421.20 336
18422.48 311
18423.76 307
18425.05 297
18426.33 320
18427.61 319
18428.89 311
18430.18 318
18431.46 322
18432.74 293
18434.03 266
18435.31 252
18436.60 271
18437.88 293
18439.16 335
18440.45 277
18441.73 302
18443.01 300
18444.30 297
18445.58 318
18446.87 339
18448.15 272
18449.43 294
18450.72 295
18452.00 272
18453.29 300
18454.57 292
18455.85 296
18457.14 302
18458.42 335
18459.71 291
18460.99 270
18462.28 319
18463.56 329
18464.84 319
18466.13 299
18467.41 324
18468.70 351
18469.98 309
18471.27 316
18472.55 315
18473.84 338
18475.12 337
18476.41 301
18477.69 298
18478.98 296
18480.26 335
18481.55 319
18482.83 330
18484.12 307
18485.40 337
18486.69 334
18487.97 325
18489.26 325
18490.54 287
18491.83 294
18493.11 331
18494.40 321
18495.69 288
18496.97 329
18498.26 300
18499.54 316
18500.83 316
18502.11 306
18503.40 313
18504.69 318
18505.97 345
18507.26 323
18508.54 302
18509.83 298
18511.12 343
18512.40 341
18513.69 331
18514.98 304
18516.26 356
18517.55 325
18518.83 283
18520.12 306
18521.41 304
18522.69 325
18523.98 311
18525.27 329
18526.55 328
18527.84 320
18529.13 320
18530.41 315
18531.70 300
18532.99 305
18534.27 306
18535.56 318
18536.85 323
18538.14 282
18539.42 329
18540.71 308
18542.00 319
18543.28 307
18544.57 298
18545.86 300
18547.15 290
18548.43 303
18549.72 296
18551.01 318
18552.30 284
18553.58 318
18554.87 295
18556.16 325
18557.45 327
18558.73 328
18560.02 298
18561.31 309
18562.60 301
18563.89 318
18565.17 346
18566.46 342
18567.75 322
18569.04 327
18570.33 373
18571.62 341
18572.90 337
18574.19 328
18575.48 322
18576.77 348
18578.06 316
18579.35 345
18580.63 337
18581.92 338
18583.21 370
18584.50 354
18585.79 321
18587.08 398
18588.37 341
18589.66 340
18590.94 335
18592.23 336
18593.52 317
18594.81 321
18596.10 384
18597.39 309
18598.68 308
18599.97 339
18601.26 353
18602.55 327
18603.84 382
18605.13 377
18606.41 388
18607.70 370
18608.99 335
18610.28 326
18611.57 357
18612.86 345
18614.15 361
18615.44 381
18616.73 376
18618.02 354
18619.31 385
18620.60 349
18621.89 342
18623.18 336
18624.47 355
18625.76 411
18627.05 391
18628.34 317
18629.63 370
18630.92 397
18632.21 356
18633.50 387
18634.79 387
18636.08 429
18637.37 372
18638.67 339
18639.96 349
18641.25 336
18642.54 353
18643.83 313
18645.12 367
18646.41 366
18647.70 397
18648.99 347
18650.28 333
18651.57 343
18652.86 352
18654.16 336
18655.45 352
18656.74 323
18658.03 305
18659.32 349
18660.61 366
18661.90 390
18663.19 349
18664.49 340
18665.78 324
18667.07 346
18668.36 353
18669.65 303
18670.94 317
18672.24 311
18673.53 308
18674.82 331
18676.11 307
18677.40 302
18678.70 325
18679.99 308
18681.28 285
18682.57 309
18683.86 338
18685.16 325
18686.45 323
18687.74 319
18689.03 377
18690.33 320
18691.62 316
18692.91 341
18694.20 291
18695.50 308
18696.79 357
18698.08 346
18699.37 308
18700.67 318
18701.96 333
18703.25 308
18704.54 326
18705.84 304
18707.13 292
18708.42 319
18709.72 344
18711.01 305
18712.30 320
18713.60 341
18714.89 325
18716.18 307
18717.48 281
18718.77 292
18720.06 324
18721.36 298
18722.65 259
18723.94 289
18725.24 285
18726.53 323
18727.82 300
18729.12 335
18730.41 343
18731.70 338
18733.00 360
18734.29 288
18735.59 336
18736.88 334
18738.17 309
18739.47 342
18740.76 309
18742.06 300
18743.35 310
18744.64 308
18745.94 338
18747.23 313
18748.53 320
18749.82 356
18751.12 333
18752.41 340
18753.71 309
18755.00 313
18756.30 318
18757.59 311
18758.88 332
18760.18 338
18761.47 344
18762.77 320
18764.06 323
18765.36 303
18766.65 312
18767.95 322
18769.24 294
18770.54 297
18771.83 314
18773.13 352
18774.43 370
18775.72 339
18777.02 322
18778.31 308
18779.61 302
18780.90 307
18782.20 300
18783.49 330
18784.79 335
18786.08 377
18787.38 343
18788.68 316
18789.97 324
18791.27 317
18792.56 335
18793.86 303
18795.16 304
18796.45 357
18797.75 304
18799.04 301
18800.34 298
18801.64 308
18802.93 311
18804.23 344
18805.53 313
18806.82 316
18808.12 313
18809.41 328
18810.71 329
18812.01 287
18813.30 313
18814.60 323
18815.90 322
18817.19 323
18818.49 333
18819.79 311
18821.09 274
18822.38 294
18823.68 338
18824.98 314
18826.27 294
18827.57 302
18828.87 304
18830.16 313
18831.46 333
18832.76 308
18834.06 327
18835.35 339
18836.65 304
18837.95 302
18839.25 311
18840.54 329
18841.84 310
18843.14 339
18844.44 322
18845.73 293
18847.03 302
18848.33 324
18849.63 267
18850.93 301
18852.22 289
18853.52 325
18854.82 316
18856.12 284
18857.42 310
18858.71 298
18860.01 308
18861.31 304
18862.61 293
18863.91 266
18865.21 294
18866.50 306
18867.80 336
18869.10 322
18870.40 258
18871.70 259
18873.00 277
18874.30 300
18875.60 284
18876.89 301
18878.19 312
18879.49 312
18880.79 307
18882.09 308
18883.39 303
18884.69 304
18885.99 283
18887.29 278
18888.59 283
18889.88 304
18891.18 259
18892.48 309
18893.78 300
18895.08 285
18896.38 344
18897.68 283
18898.98 261
18900.28 298
18901.58 326
18902.88 275
18904.18 316
18905.48 281
18906.78 278
18908.08 273
18909.38 258
18910.68 286
18911.98 298
18913.28 289
18914.58 279
18915.88 261
18917.18 314
18918.48 275
18919.78 303
18921.08 242
18922.38 293
18923.68 250
18924.98 298
18926.28 301
18927.58 294
18928.88 301
18930.18 301
18931.49 314
18932.79 293
18934.09 308
18935.39 287
18936.69 324
18937.99 307
18939.29 364
18940.59 283
18941.89 294
18943.19 324
18944.49 340
18945.80 284
18947.10 303
18948.40 294
18949.70 301
18951.00 288
18952.30 248
18953.60 255
18954.91 285
18956.21 305
18957.51 294
18958.81 310
18960.11 278
18961.41 280
18962.72 294
18964.02 261
18965.32 257
18966.62 267
18967.92 273
18969.23 239
18970.53 274
18971.83 300
18973.13 309
18974.43 276
18975.74 269
18977.04 289
18978.34 305
18979.64 316
18980.95 296
18982.25 271
18983.55 300
18984.85 290
18986.16 289
18987.46 301
18988.76 332
18990.06 282
18991.37 266
18992.67 269
18993.97 285
18995.28 298
18996.58 298
18997.88 305
18999.18 268
19000.49 266
19001.79 311
19003.09 307
19004.40 300
19005.70 290
19007.00 257
19008.31 265
19009.61 288
19010.91 248
19012.22 260
19013.52 303
19014.82 267
19016.13 284
19017.43 269
19018.74 276
19020.04 277
19021.34 281
19022.65 298
19023.95 289
19025.25 299
19026.56 292
19027.86 265
19029.17 276
19030.47 261
19031.77 254
19033.08 267
19034.38 282
19035.69 252
19036.99 258
19038.30 291
19039.60 316
19040.91 279
19042.21 277
19043.51 287
19044.82 284
19046.12 278
19047.43 288
19048.73 311
19050.04 292
19051.34 292
19052.65 273
19053.95 278
19055.26 251
19056.56 284
19057.87 276
19059.17 279
19060.48 292
19061.78 291
19063.09 262
19064.39 286
19065.70 320
19067.00 312
19068.31 267
19069.62 281
19070.92 320
19072.23 297
19073.53 254
19074.84 256
19076.14 303
19077.45 289
19078.75 274
19080.06 259
19081.37 304
19082.67 293
19083.98 347
19085.28 281
19086.59 243
19087.90 265
19089.20 259
19090.51 284
19091.82 282
19093.12 281
19094.43 293
19095.73 295
19097.04 300
19098.35 286
19099.65 271
19100.96 313
19102.27 308
19103.57 306
19104.88 295
19106.19 259
19107.49 267
19108.80 269
19110.11 292
19111.41 264
19112.72 275
19114.03 293
19115.33 288
19116.64 239
19117.95 275
19119.26 294
19120.56 276
19121.87 280
19123.18 283
19124.49 276
19125.79 286
19127.10 274
19128.41 275
19129.72 272
19131.02 289
19132.33 313
19133.64 312
19134.95 284
19136.25 248
19137.56 308
19138.87 272
19140.18 301
19141.49 249
19142.79 238
19144.10 273
19145.41 272
19146.72 296
19148.03 269
19149.33 260
19150.64 282
19151.95 296
19153.26 301
19154.57 323
19155.88 281
19157.18 288
19158.49 270
19159.80 279
19161.11 292
19162.42 275
19163.73 259
19165.04 283
19166.34 323
19167.65 299
19168.96 277
19170.27 314
19171.58 277
19172.89 289
19174.20 306
19175.51 274
19176.82 258
19178.13 272
19179.43 282
19180.74 270
19182.05 268
19183.36 269
19184.67 286
19185.98 294
19187.29 338
19188.60 331
19189.91 320
19191.22 292
19192.53 273
19193.84 290
19195.15 297
19196.46 292
19197.77 271
19199.08 257
19200.39 279
19201.70 269
19203.01 323
19204.32 288
19205.63 262
19206.94 258
19208.25 258
19209.56 257
19210.87 289
19212.18 287
19213.49 260
19214.80 256
19216.11 291
19217.42 288
19218.73 241
19220.04 278
19221.35 301
19222.66 281
19223.98 276
19225.29 294
19226.60 321
19227.91 283
19229.22 254
19230.53 297
19231.84 261
19233.15 267
19234.46 267
19235.77 281
19237.09 295
19238.40 286
19239.71 272
19241.02 285
19242.33 261
19243.64 266
19244.95 263
19246.27 238
19247.58 311
19248.89 274
19250.20 269
19251.51 266
19252.82 288
19254.14 262
19255.45 271
19256.76 302
19258.07 269
19259.38 302
19260.70 286
19262.01 270
19263.32 283
19264.63 259
19265.94 291
19267.26 248
19268.57 268
19269.88 293
19271.19 289
19272.51 287
19273.82 246
19275.13 257
19276.44 257
19277.76 287
19279.07 245
19280.38 258
19281.69 264
19283.01 246
19284.32 244
19285.63 275
19286.94 269
19288.26 281
19289.57 292
19290.88 251
19292.20 268
19293.51 276
19294.82 262
19296.14 265
19297.45 273
19298.76 247
19300.08 293
19301.39 280
19302.70 296
19304.02 273
19305.33 292
19306.64 269
19307.96 242
19309.27 266
19310.59 229
19311.90 268
19313.21 261
19314.53 270
19315.84 251
19317.15 262
19318.47 309
19319.78 299
19321.10 268
19322.41 246
19323.72 284
19325.04 314
19326.35 283
19327.67 301
19328.98 279
19330.30 234
19331.61 248
19332.93 252
19334.24 284
19335.55 243
19336.87 276
19338.18 292
19339.50 278
19340.81 254
19342.13 258
19343.44 264
19344.76 235
19346.07 257
19347.39 260
19348.70 239
19350.02 261
19351.33 271
19352.65 294
19353.96 275
19355.28 265
19356.59 288
19357.91 271
19359.22 305
19360.54 253
19361.86 244
19363.17 284
19364.49 268
19365.80 260
19367.12 294
19368.43 267
19369.75 254
19371.06 279
19372.38 270
19373.70 243
19375.01 287
19376.33 301
19377.64 289
19378.96 260
19380.28 258
19381.59 266
19382.91 230
19384.23 278
19385.54 309
19386.86 282
19388.17 268
19389.49 260
19390.81 262
19392.12 282
19393.44 271
19394.76 297
19396.07 297
19397.39 266
19398.71 262
19400.02 302
19401.34 258
19402.66 284
19403.97 264
19405.29 280
19406.61 251
19407.93 246
19409.24 265
19410.56 270
19411.88 269
19413.19 280
19414.51 306
19415.83 277
19417.15 258
19418.46 266
19419.78 240
19421.10 283
19422.42 343
19423.73 320
19425.05 280
19426.37 285
19427.69 233
19429.00 283
19430.32 290
19431.64 268
19432.96 270
19434.28 298
19435.59 268
19436.91 253
19438.23 258
19439.55 293
19440.87 292
19442.18 257
19443.50 298
19444.82 281
19446.14 309
19447.46 302
19448.78 288
19450.09 305
19451.41 266
19452.73 290
19454.05 276
19455.37 276
19456.69 282
19458.01 256
19459.33 269
19460.64 256
19461.96 257
19463.28 288
19464.60 255
19465.92 247
19467.24 268
19468.56 251
19469.88 256
19471.20 265
19472.52 261
19473.83 279
19475.15 265
19476.47 264
19477.79 257
19479.11 290
19480.43 274
19481.75 245
19483.07 274
19484.39 241
19485.71 256
19487.03 298
19488.35 273
19489.67 232
19490.99 237
19492.31 253
19493.63 279
19494.95 297
19496.27 264
19497.59 258
19498.91 263
19500.23 254
19501.55 248
19502.87 274
19504.19 290
19505.51 289
19506.83 294
19508.15 244
19509.47 245
19510.79 263
19512.11 277
19513.43 295
19514.75 283
19516.08 266
19517.40 262
19518.72 298
19520.04 289
19521.36 224
19522.68 301
19524.00 299
19525.32 284
19526.64 268
19527.96 269
19529.29 258
19530.61 269
19531.93 292
19533.25 258
19534.57 271
19535.89 287
19537.21 266
19538.53 263
19539.86 257
19541.18 279
19542.50 268
19543.82 256
19545.14 241
19546.46 245
19547.79 271
19549.11 284
19550.43 276
19551.75 265
19553.07 273
19554.40 266
19555.72 284
19557.04 284
19558.36 239
19559.68 248
19561.01 252
19562.33 241
19563.65 237
19564.97 256
19566.30 290
19567.62 266
19568.94 278
19570.26 263
19571.59 253
19572.91 257
19574.23 269
19575.55 298
19576.88 268
19578.20 267
19579.52 247
19580.85 279
19582.17 247
19583.49 251
19584.82 248
19586.14 243
19587.46 277
19588.78 289
19590.11 246
19591.43 281
19592.75 308
19594.08 290
19595.40 265
19596.72 271
19598.05 268
19599.37 285
19600.70 273
19602.02 262
19603.34 249
19604.67 266
19605.99 274
19607.31 265
19608.64 254
19609.96 234
19611.29 226
19612.61 279
19613.93 259
19615.26 255
19616.58 243
19617.91 259
19619.23 239
19620.55 270
19621.88 273
19623.20 267
19624.53 286
19625.85 306
19627.18 287
19628.50 273
19629.83 247
19631.15 256
19632.48 322
19633.80 270
19635.12 226
19636.45 254
19637.77 266
19639.10 269
19640.42 247
19641.75 248
19643.07 226
19644.40 225
19645.72 268
19647.05 255
19648.37 258
19649.70 256
19651.03 243
19652.35 250
19653.68 263
19655.00 238
19656.33 227
19657.65 256
19658.98 242
19660.30 299
19661.63 256
19662.96 280
19664.28 262
19665.61 291
19666.93 271
19668.26 296
19669.58 264
19670.91 295
19672.24 249
19673.56 261
19674.89 250
19676.21 279
19677.54 274
19678.87 274
19680.19 249
19681.52 238
19682.85 272
19684.17 287
19685.50 301
19686.83 251
19688.15 259
19689.48 253
19690.81 253
19692.13 244
19693.46 213
19694.79 268
19696.11 285
19697.44 307
19698.77 254
19700.09 248
19701.42 303
19702.75 252
19704.07 264
19705.40 266
19706.73 271
19708.06 317
19709.38 276
19710.71 265
19712.04 291
19713.37 279
19714.69 304
19716.02 270
19717.35 262
19718.68 258
19720.00 247
19721.33 249
19722.66 291
19723.99 263
19725.31 269
19726.64 244
19727.97 250
19729.30 260
19730.63 238
19731.95 272
19733.28 277
19734.61 245
19735.94 278
19737.27 276
19738.59 264
19739.92 259
19741.25 281
19742.58 284
19743.91 292
19745.24 294
19746.57 242
19747.89 273
19749.22 267
19750.55 252
19751.88 246
19753.21 236
19754.54 273
19755.87 276
19757.20 256
19758.52 265
19759.85 235
19761.18 275
19762.51 294
19763.84 264
19765.17 270
19766.50 299
19767.83 263
19769.16 255
19770.49 253
19771.82 297
19773.15 274
19774.47 286
19775.80 253
19777.13 243
19778.46 263
19779.79 266
19781.12 301
19782.45 270
19783.78 245
19785.11 252
19786.44 274
19787.77 270
19789.10 260
19790.43 243
19791.76 269
19793.09 265
19794.42 279
19795.75 248
19797.08 234
19798.41 276
19799.74 280
19801.07 234
19802.40 227
19803.73 263
19805.07 280
19806.40 285
19807.73 247
19809.06 274
19810.39 242
19811.72 257
19813.05 282
19814.38 280
19815.71 292
19817.04 273
19818.37 255
19819.70 240
19821.03 292
19822.37 264
19823.70 261
19825.03 251
19826.36 261
19827.69 297
19829.02 296
19830.35 253
19831.68 276
19833.02 276
19834.35 260
19835.68 255
19837.01 256
19838.34 253
19839.67 264
19841.01 248
19842.34 281
19843.67 231
19845.00 268
19846.33 291
19847.67 265
19849.00 264
19850.33 255
19851.66 290
19852.99 264
19854.33 276
19855.66 283
19856.99 274
19858.32 283
19859.65 249
19860.99 303
19862.32 288
19863.65 267
19864.98 261
19866.32 293
19867.65 276
19868.98 270
19870.32 244
19871.65 295
19872.98 273
19874.31 282
19875.65 271
19876.98 264
19878.31 262
19879.65 289
19880.98 259
19882.31 237
19883.64 248
19884.98 269
19886.31 264
19887.64 265
19888.98 281
19890.31 240
19891.64 264
19892.98 286
19894.31 272
19895.65 283
19896.98 297
19898.31 258
19899.65 268
19900.98 268
19902.31 257
19903.65 287
19904.98 239
19906.32 230
19907.65 246
19908.98 281
19910.32 272
19911.65 251
19912.99 271
19914.32 270
19915.65 259
19916.99 243
19918.32 215
19919.66 230
19920.99 278
19922.33 285
19923.66 257
19924.99 215
19926.33 212
19927.66 262
19929.00 262
19930.33 237
19931.67 247
19933.00 260
19934.34 236
19935.67 269
19937.01 284
19938.34 242
19939.68 247
19941.01 260
19942.35 232
19943.68 225
19945.02 264
19946.35 260
19947.69 275
19949.02 292
19950.36 277
19951.70 256
19953.03 247
19954.37 252
19955.70 254
19957.04 233
19958.37 286
19959.71 280
19961.04 282
19962.38 281
19963.72 268
19965.05 255
19966.39 261
19967.72 265
19969.06 261
19970.40 247
19971.73 235
19973.07 306
19974.40 267
19975.74 255
19977.08 274
19978.41 277
19979.75 254
19981.09 329
19982.42 272
19983.76 265
19985.10 288
19986.43 267
19987.77 256
19989.11 310
19990.44 271
19991.78 243
19993.12 241
19994.45 255
19995.79 272
19997.13 264
19998.46 261
19999.80 277
20001.14 269
20002.48 265
20003.81 256
20005.15 286
20006.49 269
20007.82 253
20009.16 262
20010.50 260
20011.84 264
20013.17 289
20014.51 264
20015.85 272
20017.19 275
20018.52 256
20019.86 255
20021.20 278
20022.54 241
20023.88 251
20025.21 233
20026.55 255
20027.89 308
20029.23 294
20030.57 274
20031.90 252
20033.24 325
20034.58 300
20035.92 281
20037.26 258
20038.60 245
20039.93 260
20041.27 289
20042.61 258
20043.95 278
20045.29 273
20046.63 250
20047.97 258
20049.30 276
20050.64 293
20051.98 281
20053.32 290
20054.66 257
20056.00 253
20057.34 264
20058.68 299
20060.02 295
20061.35 291
20062.69 274
20064.03 257
20065.37 280
20066.71 282
20068.05 283
20069.39 270
20070.73 240
20072.07 292
20073.41 305
20074.75 289
20076.09 306
20077.43 277
20078.77 262
20080.11 238
20081.45 263
20082.79 274
20084.13 279
20085.47 261
20086.81 283
20088.15 261
20089.49 282
20090.83 290
20092.17 254
20093.51 291
20094.85 266
20096.19 257
20097.53 268
20098.87 292
20100.21 271
20101.55 281
20102.89 283
20104.23 254
20105.57 259
20106.91 260
20108.25 279
20109.59 276
20110.93 252
20112.27 278
20113.62 261
20114.96 267
20116.30 271
20117.64 265
20118.98 285
20120.32 276
20121.66 280
20123.00 265
20124.34 245
20125.69 299
20127.03 314
20128.37 293
20129.71 247
20131.05 266
20132.39 264
20133.73 282
20135.08 284
20136.42 274
20137.76 311
20139.10 307
20140.44 293
