# Supplementary material for: MALDI-TOF MS typing enables the classification of brewing yeasts of the genus Saccharomyces to major beer styles
Source: PLoS One. 2017 Aug 9;12(8):e0181694. doi: 10.1371/journal.pone.0181694 (PMC5549903; doi:10.1371/journal.pone.0181694)
Supplement: S11 File — The directory includes 90 raw files and was zipped to “.zip”; the folder has three strains with 30 spectra per strain; S1 Text explains the raw files with an example and Table 1 represents the yeast strains used within the experiment. (ZIP) [file pone.0181694.s014.zip › 31-33/30338-503-OG-Ale-Ale-YPG-18h-E-E_2015-07-30_1_0_A7_1.dat]

2000.00 4105
2000.42 4347
2000.85 4155
2001.27 4266
2001.69 4301
2002.11 4293
2002.53 4485
2002.95 3979
2003.38 4090
2003.80 4117
2004.22 3986
2004.64 3498
2005.07 3583
2005.49 3676
2005.91 3984
2006.33 3783
2006.75 3722
2007.18 3410
2007.60 3730
2008.02 3829
2008.44 3936
2008.87 3853
2009.29 3889
2009.71 3985
2010.13 3864
2010.56 4092
2010.98 3853
2011.40 3668
2011.83 3574
2012.25 3536
2012.67 3228
2013.09 3339
2013.52 3156
2013.94 3230
2014.36 3526
2014.79 3534
2015.21 3405
2015.63 3409
2016.06 3469
2016.48 3689
2016.90 3470
2017.33 3531
2017.75 3424
2018.17 3439
2018.60 3434
2019.02 3592
2019.44 3500
2019.87 3353
2020.29 3628
2020.72 3493
2021.14 3690
2021.56 3562
2021.99 3296
2022.41 3346
2022.83 3531
2023.26 3683
2023.68 3461
2024.11 3461
2024.53 3559
2024.96 3520
2025.38 3468
2025.80 3571
2026.23 3600
2026.65 3367
2027.08 3321
2027.50 3182
2027.93 3378
2028.35 3349
2028.78 3342
2029.20 3296
2029.63 3188
2030.05 3178
2030.47 3231
2030.90 3366
2031.32 3372
2031.75 3407
2032.17 3566
2032.60 3632
2033.02 3595
2033.45 3614
2033.87 3614
2034.30 3674
2034.73 3955
2035.15 3832
2035.58 3737
2036.00 3751
2036.43 3449
2036.85 3357
2037.28 3408
2037.70 3400
2038.13 3496
2038.55 3370
2038.98 3379
2039.41 3505
2039.83 3469
2040.26 3446
2040.68 3450
2041.11 3443
2041.54 3403
2041.96 3353
2042.39 3350
2042.81 3247
2043.24 3341
2043.67 3166
2044.09 3210
2044.52 3141
2044.94 3209
2045.37 3091
2045.80 3127
2046.22 3063
2046.65 3271
2047.08 3304
2047.50 3477
2047.93 3201
2048.36 3297
2048.78 3189
2049.21 3370
2049.64 3395
2050.06 3234
2050.49 3275
2050.92 3457
2051.34 3564
2051.77 3674
2052.20 3787
2052.63 3679
2053.05 3649
2053.48 4008
2053.91 4161
2054.33 3920
2054.76 3984
2055.19 3778
2055.62 4034
2056.04 4033
2056.47 3651
2056.90 3504
2057.33 3351
2057.75 3539
2058.18 3747
2058.61 3697
2059.04 3566
2059.47 3132
2059.89 3368
2060.32 3356
2060.75 3345
2061.18 3267
2061.61 3436
2062.03 3488
2062.46 3506
2062.89 3671
2063.32 3776
2063.75 3840
2064.18 3991
2064.60 3978
2065.03 4132
2065.46 4262
2065.89 4932
2066.32 5172
2066.75 4957
2067.17 4713
2067.60 4787
2068.03 4636
2068.46 4516
2068.89 4358
2069.32 4054
2069.75 3771
2070.18 3706
2070.61 3611
2071.03 3531
2071.46 3580
2071.89 3732
2072.32 3663
2072.75 3585
2073.18 3800
2073.61 3503
2074.04 3517
2074.47 3499
2074.90 3489
2075.33 3687
2075.76 3258
2076.19 3401
2076.62 3389
2077.05 3456
2077.48 3637
2077.90 3538
2078.33 3441
2078.76 3489
2079.19 3647
2079.62 3773
2080.05 3912
2080.48 4032
2080.91 4113
2081.34 4112
2081.77 4383
2082.20 4467
2082.64 4264
2083.07 4371
2083.50 4222
2083.93 4255
2084.36 4120
2084.79 4028
2085.22 3726
2085.65 3549
2086.08 3666
2086.51 3402
2086.94 3458
2087.37 3286
2087.80 3288
2088.23 3439
2088.66 3611
2089.09 3504
2089.52 3461
2089.96 3614
2090.39 3534
2090.82 3371
2091.25 3340
2091.68 3429
2092.11 3336
2092.54 3489
2092.97 3463
2093.41 3534
2093.84 3418
2094.27 3214
2094.70 3336
2095.13 3303
2095.56 3365
2095.99 3280
2096.43 3388
2096.86 3332
2097.29 3308
2097.72 3423
2098.15 3641
2098.59 3572
2099.02 3992
2099.45 3801
2099.88 3731
2100.31 3777
2100.75 4024
2101.18 4033
2101.61 3911
2102.04 3670
2102.47 3516
2102.91 3498
2103.34 3571
2103.77 3380
2104.20 3497
2104.64 3474
2105.07 3662
2105.50 3657
2105.93 3700
2106.37 3621
2106.80 3743
2107.23 4085
2107.66 4161
2108.10 4144
2108.53 4335
2108.96 4449
2109.40 4544
2109.83 4274
2110.26 4112
2110.70 4332
2111.13 4385
2111.56 4385
2112.00 4507
2112.43 4524
2112.86 4627
2113.30 4410
2113.73 4490
2114.16 4625
2114.60 4434
2115.03 4249
2115.46 4206
2115.90 4245
2116.33 4093
2116.76 3886
2117.20 3761
2117.63 3478
2118.07 3424
2118.50 3737
2118.93 3828
2119.37 3453
2119.80 3461
2120.24 3461
2120.67 3485
2121.10 3444
2121.54 3317
2121.97 3408
2122.41 3345
2122.84 3240
2123.28 3473
2123.71 3258
2124.14 3304
2124.58 3383
2125.01 3410
2125.45 3241
2125.88 3080
2126.32 3356
2126.75 3428
2127.19 2972
2127.62 3337
2128.06 3359
2128.49 3385
2128.93 3524
2129.36 3377
2129.80 3333
2130.23 3375
2130.67 3279
2131.10 3531
2131.54 3590
2131.97 3522
2132.41 3391
2132.84 3722
2133.28 3701
2133.72 3629
2134.15 3682
2134.59 3402
2135.02 3270
2135.46 3341
2135.89 3374
2136.33 3445
2136.77 3498
2137.20 3275
2137.64 3364
2138.07 3317
2138.51 3300
2138.94 3300
2139.38 3197
2139.82 3317
2140.25 3272
2140.69 3220
2141.13 3306
2141.56 3198
2142.00 3168
2142.43 3140
2142.87 3289
2143.31 3248
2143.74 3252
2144.18 3178
2144.62 3156
2145.05 3187
2145.49 3332
2145.93 3295
2146.36 2893
2146.80 3148
2147.24 3112
2147.67 3165
2148.11 3183
2148.55 3180
2148.99 3323
2149.42 3265
2149.86 3069
2150.30 3328
2150.73 3618
2151.17 3697
2151.61 3640
2152.05 3733
2152.48 3537
2152.92 3567
2153.36 3707
2153.80 3763
2154.23 3584
2154.67 3564
2155.11 3601
2155.55 3603
2155.98 3515
2156.42 3607
2156.86 3815
2157.30 3825
2157.74 4191
2158.17 4352
2158.61 4541
2159.05 4340
2159.49 4738
2159.93 4889
2160.36 5101
2160.80 4978
2161.24 4782
2161.68 4339
2162.12 4037
2162.56 4046
2162.99 3918
2163.43 3687
2163.87 3594
2164.31 3660
2164.75 3914
2165.19 3896
2165.63 3785
2166.06 3610
2166.50 3687
2166.94 3925
2167.38 3961
2167.82 3938
2168.26 3729
2168.70 3744
2169.14 3783
2169.58 3927
2170.02 3815
2170.46 3877
2170.89 3923
2171.33 4093
2171.77 3769
2172.21 3873
2172.65 3730
2173.09 3656
2173.53 3892
2173.97 3854
2174.41 3892
2174.85 3764
2175.29 3957
2175.73 3685
2176.17 3983
2176.61 4330
2177.05 3758
2177.49 3830
2177.93 3902
2178.37 3772
2178.81 3871
2179.25 3738
2179.69 3884
2180.13 3849
2180.57 3511
2181.01 3309
2181.45 3460
2181.89 3583
2182.33 3413
2182.77 3422
2183.21 3366
2183.65 3171
2184.09 3134
2184.53 3272
2184.97 3031
2185.42 3189
2185.86 3490
2186.30 3393
2186.74 3258
2187.18 3114
2187.62 3203
2188.06 3328
2188.50 3142
2188.94 3336
2189.38 3321
2189.83 3076
2190.27 3202
2190.71 3462
2191.15 3499
2191.59 3393
2192.03 3321
2192.47 3286
2192.91 3349
2193.36 3542
2193.80 3646
2194.24 3943
2194.68 3982
2195.12 3925
2195.56 4037
2196.01 4212
2196.45 4397
2196.89 4243
2197.33 4459
2197.77 4461
2198.22 4339
2198.66 4357
2199.10 4157
2199.54 4112
2199.98 4309
2200.43 4136
2200.87 4078
2201.31 3905
2201.75 4113
2202.20 4079
2202.64 3539
2203.08 3757
2203.52 3568
2203.97 3700
2204.41 3541
2204.85 3589
2205.29 3747
2205.74 3791
2206.18 3505
2206.62 3856
2207.07 3800
2207.51 3759
2207.95 3764
2208.40 3820
2208.84 3886
2209.28 3830
2209.72 4048
2210.17 4153
2210.61 3986
2211.05 3715
2211.50 3966
2211.94 4323
2212.38 4446
2212.83 4537
2213.27 4156
2213.72 4042
2214.16 4254
2214.60 4058
2215.05 3841
2215.49 3688
2215.93 3425
2216.38 3613
2216.82 3492
2217.27 3453
2217.71 3758
2218.15 3533
2218.60 3458
2219.04 3218
2219.49 3334
2219.93 3316
2220.37 3307
2220.82 3386
2221.26 3479
2221.71 3519
2222.15 3794
2222.60 3877
2223.04 4020
2223.49 3939
2223.93 4334
2224.37 4672
2224.82 4523
2225.26 5006
2225.71 5164
2226.15 5406
2226.60 5540
2227.04 5668
2227.49 5941
2227.93 5676
2228.38 5805
2228.82 5458
2229.27 5314
2229.71 5368
2230.16 5171
2230.60 4759
2231.05 4713
2231.50 4821
2231.94 4934
2232.39 4712
2232.83 4376
2233.28 4534
2233.72 4380
2234.17 4252
2234.61 4076
2235.06 4042
2235.51 4076
2235.95 3700
2236.40 3607
2236.84 3618
2237.29 3612
2237.73 3321
2238.18 3493
2238.63 3446
2239.07 3588
2239.52 3603
2239.97 3354
2240.41 3275
2240.86 3186
2241.30 3340
2241.75 3421
2242.20 3305
2242.64 3458
2243.09 3621
2243.54 3412
2243.98 3313
2244.43 3366
2244.88 3303
2245.32 3463
2245.77 3174
2246.22 3198
2246.66 3346
2247.11 3589
2247.56 3590
2248.00 3392
2248.45 3461
2248.90 3553
2249.35 3464
2249.79 3503
2250.24 3628
2250.69 3457
2251.14 3671
2251.58 3660
2252.03 3717
2252.48 3687
2252.92 3674
2253.37 3742
2253.82 3753
2254.27 3904
2254.72 3683
2255.16 3619
2255.61 3969
2256.06 3923
2256.51 3649
2256.95 3647
2257.40 3877
2257.85 3594
2258.30 3632
2258.75 3546
2259.19 3668
2259.64 3715
2260.09 4070
2260.54 4224
2260.99 4694
2261.44 5381
2261.88 6028
2262.33 6346
2262.78 6944
2263.23 7078
2263.68 6900
2264.13 7156
2264.58 6438
2265.02 6136
2265.47 5682
2265.92 5311
2266.37 4485
2266.82 4396
2267.27 4099
2267.72 4103
2268.17 4088
2268.62 3781
2269.06 3733
2269.51 3764
2269.96 3707
2270.41 3722
2270.86 3984
2271.31 4009
2271.76 3670
2272.21 3593
2272.66 3680
2273.11 3728
2273.56 3725
2274.01 3650
2274.46 3916
2274.91 4000
2275.36 3663
2275.81 3521
2276.26 3790
2276.71 3688
2277.16 3456
2277.61 3557
2278.06 4055
2278.51 3295
2278.96 3531
2279.41 3969
2279.86 3820
2280.31 3682
2280.76 3865
2281.21 3876
2281.66 3854
2282.11 3978
2282.56 4086
2283.01 3965
2283.46 3845
2283.91 3857
2284.36 3776
2284.81 3627
2285.26 3375
2285.71 3340
2286.16 3454
2286.61 3573
2287.07 3731
2287.52 3484
2287.97 3593
2288.42 3697
2288.87 3932
2289.32 3998
2289.77 4045
2290.22 4656
2290.67 4712
2291.13 4884
2291.58 4948
2292.03 4755
2292.48 4867
2292.93 4848
2293.38 4642
2293.83 4371
2294.29 4201
2294.74 4096
2295.19 4033
2295.64 3681
2296.09 3845
2296.54 3867
2297.00 3650
2297.45 3502
2297.90 3356
2298.35 3240
2298.80 3334
2299.26 3554
2299.71 3499
2300.16 3580
2300.61 3275
2301.06 3501
2301.52 3464
2301.97 3640
2302.42 3758
2302.87 3742
2303.33 3620
2303.78 3377
2304.23 3393
2304.68 3413
2305.14 3410
2305.59 3581
2306.04 3632
2306.50 3220
2306.95 3380
2307.40 3229
2307.85 3200
2308.31 3598
2308.76 3443
2309.21 3292
2309.67 3093
2310.12 3273
2310.57 3256
2311.03 3378
2311.48 3515
2311.93 3398
2312.39 3390
2312.84 3434
2313.29 3619
2313.75 3386
2314.20 3398
2314.65 3521
2315.11 3361
2315.56 3351
2316.01 3370
2316.47 3278
2316.92 3470
2317.38 3725
2317.83 3625
2318.28 3621
2318.74 3609
2319.19 3698
2319.65 3856
2320.10 3765
2320.55 3845
2321.01 3846
2321.46 3809
2321.92 3985
2322.37 4307
2322.83 4254
2323.28 4392
2323.73 4440
2324.19 4812
2324.64 4794
2325.10 4828
2325.55 4799
2326.01 5148
2326.46 4972
2326.92 4608
2327.37 4263
2327.83 4087
2328.28 4418
2328.74 4300
2329.19 4108
2329.65 4017
2330.10 4112
2330.56 4292
2331.01 3887
2331.47 3762
2331.92 3969
2332.38 4215
2332.83 4066
2333.29 3893
2333.74 3633
2334.20 3725
2334.66 3745
2335.11 3667
2335.57 3592
2336.02 3750
2336.48 3645
2336.93 3733
2337.39 3549
2337.85 3609
2338.30 3738
2338.76 3847
2339.21 3872
2339.67 4063
2340.13 3836
2340.58 3861
2341.04 3839
2341.49 3957
2341.95 3817
2342.41 3711
2342.86 3831
2343.32 3835
2343.78 4203
2344.23 4183
2344.69 3977
2345.15 3881
2345.60 4034
2346.06 4206
2346.52 4167
2346.97 3933
2347.43 4059
2347.89 3904
2348.34 3763
2348.80 3722
2349.26 3904
2349.71 4086
2350.17 4424
2350.63 4551
2351.09 4380
2351.54 4352
2352.00 4361
2352.46 4010
2352.91 4062
2353.37 4429
2353.83 4574
2354.29 4427
2354.74 4306
2355.20 4156
2355.66 3729
2356.12 3714
2356.58 3758
2357.03 3537
2357.49 3783
2357.95 3557
2358.41 3740
2358.86 3801
2359.32 3908
2359.78 3815
2360.24 3743
2360.70 3745
2361.15 3725
2361.61 3622
2362.07 3655
2362.53 3782
2362.99 3567
2363.45 3592
2363.90 3545
2364.36 3494
2364.82 3329
2365.28 3703
2365.74 3488
2366.20 3471
2366.66 3489
2367.11 3471
2367.57 3756
2368.03 3373
2368.49 3246
2368.95 3794
2369.41 3636
2369.87 3520
2370.33 3568
2370.79 3698
2371.24 3495
2371.70 3616
2372.16 3694
2372.62 3496
2373.08 3792
2373.54 3873
2374.00 4069
2374.46 3966
2374.92 3952
2375.38 4048
2375.84 4091
2376.30 3903
2376.76 3994
2377.22 3795
2377.68 3837
2378.14 3985
2378.60 3817
2379.06 3617
2379.52 3756
2379.98 3698
2380.44 3631
2380.90 3258
2381.36 3411
2381.82 3507
2382.28 3567
2382.74 3364
2383.20 3419
2383.66 3324
2384.12 3417
2384.58 3270
2385.04 3321
2385.50 3471
2385.96 3289
2386.42 3347
2386.88 3309
2387.34 3018
2387.80 3110
2388.26 3169
2388.72 3068
2389.19 3143
2389.65 3394
2390.11 3382
2390.57 3254
2391.03 3245
2391.49 3356
2391.95 3206
2392.41 3422
2392.87 3190
2393.33 3427
2393.80 3321
2394.26 3356
2394.72 3354
2395.18 3027
2395.64 3399
2396.10 3418
2396.56 3423
2397.03 3261
2397.49 3372
2397.95 3293
2398.41 3311
2398.87 3409
2399.34 3454
2399.80 3251
2400.26 3265
2400.72 3355
2401.18 3331
2401.65 3205
2402.11 3249
2402.57 3066
2403.03 3092
2403.49 3074
2403.96 3135
2404.42 3093
2404.88 3114
2405.34 3184
2405.81 3222
2406.27 3043
2406.73 3221
2407.19 3466
2407.66 3519
2408.12 3295
2408.58 3275
2409.04 3318
2409.51 3351
2409.97 3486
2410.43 3287
2410.90 3463
2411.36 3356
2411.82 3689
2412.28 3510
2412.75 3280
2413.21 3215
2413.67 3292
2414.14 3459
2414.60 3212
2415.06 3449
2415.53 3500
2415.99 3386
2416.45 3438
2416.92 3723
2417.38 3613
2417.85 3522
2418.31 3577
2418.77 3453
2419.24 3616
2419.70 3618
2420.16 3545
2420.63 3573
2421.09 3712
2421.56 3790
2422.02 3769
2422.48 4104
2422.95 4134
2423.41 4618
2423.88 4569
2424.34 4555
2424.80 4534
2425.27 4744
2425.73 4645
2426.20 4497
2426.66 4853
2427.13 4761
2427.59 4702
2428.06 4552
2428.52 4415
2428.99 4325
2429.45 4209
2429.91 4306
2430.38 4250
2430.84 3999
2431.31 3864
2431.77 3541
2432.24 3606
2432.70 3395
2433.17 3322
2433.63 3226
2434.10 3435
2434.56 3475
2435.03 3324
2435.50 3329
2435.96 3453
2436.43 3288
2436.89 3427
2437.36 3297
2437.82 3163
2438.29 3190
2438.75 3238
2439.22 3381
2439.69 3212
2440.15 3478
2440.62 3492
2441.08 3490
2441.55 3471
2442.01 3350
2442.48 3617
2442.95 3381
2443.41 3710
2443.88 3695
2444.34 3767
2444.81 3569
2445.28 3441
2445.74 3705
2446.21 3529
2446.68 3436
2447.14 3392
2447.61 3441
2448.08 3641
2448.54 3469
2449.01 3473
2449.48 3413
2449.94 3581
2450.41 3604
2450.88 3583
2451.34 3572
2451.81 3396
2452.28 3663
2452.74 3845
2453.21 4017
2453.68 3871
2454.14 3612
2454.61 3623
2455.08 3525
2455.55 3469
2456.01 3295
2456.48 3313
2456.95 3335
2457.42 2987
2457.88 2906
2458.35 2981
2458.82 3161
2459.29 3082
2459.75 3150
2460.22 3217
2460.69 3173
2461.16 3361
2461.62 3257
2462.09 3465
2462.56 3534
2463.03 3475
2463.50 3239
2463.96 3373
2464.43 3351
2464.90 3343
2465.37 3190
2465.84 3665
2466.30 3484
2466.77 3450
2467.24 3428
2467.71 3498
2468.18 3474
2468.65 3545
2469.11 3376
2469.58 3420
2470.05 3673
2470.52 3429
2470.99 3252
2471.46 3384
2471.93 3399
2472.40 3405
2472.86 3255
2473.33 3061
2473.80 2966
2474.27 2627
2474.74 2874
2475.21 3027
2475.68 2985
2476.15 3007
2476.62 2984
2477.09 3288
2477.56 3338
2478.02 2956
2478.49 3009
2478.96 2950
2479.43 3091
2479.90 3192
2480.37 3212
2480.84 3230
2481.31 3187
2481.78 3166
2482.25 3141
2482.72 2958
2483.19 2830
2483.66 2928
2484.13 3215
2484.60 2893
2485.07 3144
2485.54 2983
2486.01 2965
2486.48 2962
2486.95 3255
2487.42 3232
2487.89 3451
2488.36 3668
2488.83 3652
2489.30 3579
2489.77 3960
2490.24 3799
2490.71 3886
2491.18 4002
2491.66 3965
2492.13 3831
2492.60 3563
2493.07 3400
2493.54 3278
2494.01 3385
2494.48 3104
2494.95 3118
2495.42 3127
2495.89 3306
2496.36 3205
2496.84 3115
2497.31 2998
2497.78 3017
2498.25 3026
2498.72 2902
2499.19 3045
2499.66 3135
2500.13 2918
2500.61 2641
2501.08 2854
2501.55 2731
2502.02 2817
2502.49 2684
2502.96 3104
2503.44 3094
2503.91 3042
2504.38 3122
2504.85 2913
2505.32 3170
2505.80 3276
2506.27 3440
2506.74 3546
2507.21 3431
2507.68 3310
2508.16 3406
2508.63 3490
2509.10 3410
2509.57 3552
2510.05 3430
2510.52 3467
2510.99 3623
2511.46 3526
2511.94 3361
2512.41 3298
2512.88 3406
2513.35 3225
2513.83 3238
2514.30 3436
2514.77 3373
2515.24 3309
2515.72 3243
2516.19 3076
2516.66 3293
2517.14 3203
2517.61 3348
2518.08 3215
2518.56 3151
2519.03 3232
2519.50 3457
2519.98 3292
2520.45 3150
2520.92 3099
2521.40 3237
2521.87 3189
2522.34 3134
2522.82 3128
2523.29 3141
2523.76 3312
2524.24 3282
2524.71 3120
2525.19 3107
2525.66 3314
2526.13 3292
2526.61 3489
2527.08 3300
2527.55 3469
2528.03 3325
2528.50 3434
2528.98 3281
2529.45 3260
2529.93 3279
2530.40 3253
2530.87 3214
2531.35 3231
2531.82 2951
2532.30 2830
2532.77 2762
2533.25 2975
2533.72 2994
2534.20 2991
2534.67 3071
2535.15 3051
2535.62 2914
2536.09 2771
2536.57 2758
2537.04 2855
2537.52 3214
2537.99 3220
2538.47 3068
2538.94 3205
2539.42 3301
2539.90 3653
2540.37 3447
2540.85 3570
2541.32 3874
2541.80 4118
2542.27 4290
2542.75 4234
2543.22 4143
2543.70 3963
2544.17 3979
2544.65 3929
2545.13 3807
2545.60 3826
2546.08 3732
2546.55 3655
2547.03 3816
2547.50 3825
2547.98 4040
2548.46 3793
2548.93 3727
2549.41 3911
2549.88 3934
2550.36 3923
2550.84 3707
2551.31 3605
2551.79 3665
2552.27 3689
2552.74 3937
2553.22 4131
2553.70 3791
2554.17 3911
2554.65 4190
2555.12 4395
2555.60 4329
2556.08 4540
2556.55 4926
2557.03 5032
2557.51 4799
2557.99 4788
2558.46 4629
2558.94 4389
2559.42 4715
2559.89 4311
2560.37 4149
2560.85 3806
2561.32 3928
2561.80 3712
2562.28 3510
2562.76 3418
2563.23 3422
2563.71 3434
2564.19 3385
2564.67 3357
2565.14 3460
2565.62 3377
2566.10 3365
2566.58 3317
2567.05 3583
2567.53 3532
2568.01 3567
2568.49 3472
2568.97 3587
2569.44 3570
2569.92 3421
2570.40 3387
2570.88 3300
2571.36 3390
2571.83 3068
2572.31 3279
2572.79 3259
2573.27 3298
2573.75 3083
2574.23 2943
2574.70 3079
2575.18 3173
2575.66 3205
2576.14 3254
2576.62 3093
2577.10 3129
2577.58 2937
2578.05 2833
2578.53 2952
2579.01 2976
2579.49 3188
2579.97 3155
2580.45 3175
2580.93 3105
2581.41 3411
2581.89 3141
2582.37 3406
2582.84 3296
2583.32 3313
2583.80 3601
2584.28 3335
2584.76 3440
2585.24 3237
2585.72 3254
2586.20 3305
2586.68 3175
2587.16 3291
2587.64 3032
2588.12 3178
2588.60 3207
2589.08 3198
2589.56 3070
2590.04 3258
2590.52 3026
2591.00 3161
2591.48 2944
2591.96 3333
2592.44 3240
2592.92 3380
2593.40 3203
2593.88 3121
2594.36 3271
2594.84 3392
2595.32 3522
2595.80 3429
2596.28 3358
2596.76 3547
2597.24 3851
2597.72 3659
2598.20 3945
2598.68 4145
2599.16 3920
2599.64 3771
2600.13 3481
2600.61 3441
2601.09 3425
2601.57 3374
2602.05 3391
2602.53 3261
2603.01 3172
2603.49 3277
2603.97 3191
2604.45 3155
2604.94 3182
2605.42 3266
2605.90 3265
2606.38 3297
2606.86 3305
2607.34 3328
2607.82 3276
2608.31 3268
2608.79 3166
2609.27 3210
2609.75 3372
2610.23 3278
2610.71 3243
2611.20 3069
2611.68 3194
2612.16 3408
2612.64 3254
2613.12 3203
2613.61 3189
2614.09 3077
2614.57 3196
2615.05 3274
2615.53 3226
2616.02 3351
2616.50 3125
2616.98 3391
2617.46 3201
2617.95 3351
2618.43 3310
2618.91 3339
2619.39 3516
2619.88 3709
2620.36 3365
2620.84 3300
2621.32 3718
2621.81 3416
2622.29 3389
2622.77 3455
2623.26 3076
2623.74 3205
2624.22 3388
2624.70 3192
2625.19 3107
2625.67 3341
2626.15 3285
2626.64 3390
2627.12 3221
2627.60 3247
2628.09 3133
2628.57 3286
2629.05 3169
2629.54 2940
2630.02 3225
2630.50 3242
2630.99 3329
2631.47 3380
2631.96 3319
2632.44 3379
2632.92 3535
2633.41 3532
2633.89 3510
2634.38 3403
2634.86 3567
2635.34 3782
2635.83 3674
2636.31 3494
2636.80 3638
2637.28 3856
2637.76 3808
2638.25 3499
2638.73 3521
2639.22 3489
2639.70 3579
2640.19 3594
2640.67 3240
2641.16 3102
2641.64 3197
2642.12 3246
2642.61 3053
2643.09 3176
2643.58 3272
2644.06 3286
2644.55 3224
2645.03 3131
2645.52 3226
2646.00 3245
2646.49 3053
2646.97 3251
2647.46 3153
2647.94 3281
2648.43 3119
2648.91 3288
2649.40 3348
2649.89 3290
2650.37 3153
2650.86 3279
2651.34 3312
2651.83 3273
2652.31 3272
2652.80 3093
2653.28 3149
2653.77 3185
2654.26 3284
2654.74 3413
2655.23 3260
2655.71 3247
2656.20 3039
2656.69 3124
2657.17 3199
2657.66 3315
2658.14 2951
2658.63 3200
2659.12 3421
2659.60 3110
2660.09 3222
2660.58 3257
2661.06 3514
2661.55 3573
2662.03 3631
2662.52 3857
2663.01 4212
2663.49 4141
2663.98 4403
2664.47 4693
2664.95 4971
2665.44 5243
2665.93 5612
2666.42 5847
2666.90 5666
2667.39 5795
2667.88 6186
2668.36 5849
2668.85 5916
2669.34 5627
2669.82 5228
2670.31 5101
2670.80 5445
2671.29 5884
2671.77 5930
2672.26 6480
2672.75 7012
2673.24 7040
2673.72 7246
2674.21 7363
2674.70 7458
2675.19 7481
2675.67 7304
2676.16 7060
2676.65 6376
2677.14 5803
2677.63 5652
2678.11 4699
2678.60 4376
2679.09 4270
2679.58 4277
2680.07 4221
2680.55 3775
2681.04 4063
2681.53 4201
2682.02 4027
2682.51 3858
2683.00 4139
2683.48 4206
2683.97 4212
2684.46 4134
2684.95 4043
2685.44 3996
2685.93 4076
2686.42 3912
2686.90 3803
2687.39 3819
2687.88 3839
2688.37 3835
2688.86 3571
2689.35 3606
2689.84 3526
2690.33 3642
2690.82 3787
2691.31 3535
2691.79 3596
2692.28 3538
2692.77 3668
2693.26 3813
2693.75 3539
2694.24 3634
2694.73 3696
2695.22 3685
2695.71 3496
2696.20 3347
2696.69 3586
2697.18 3611
2697.67 3994
2698.16 3535
2698.65 3467
2699.14 3670
2699.63 3582
2700.12 3625
2700.61 3554
2701.10 3468
2701.59 3421
2702.08 3491
2702.57 3344
2703.06 3420
2703.55 3349
2704.04 3106
2704.53 3119
2705.02 3124
2705.51 3177
2706.00 3011
2706.49 2940
2706.98 3310
2707.47 3288
2707.96 3049
2708.45 3142
2708.95 3164
2709.44 3307
2709.93 3268
2710.42 2993
2710.91 3021
2711.40 3190
2711.89 3271
2712.38 3086
2712.87 3185
2713.36 3386
2713.86 3212
2714.35 3186
2714.84 3130
2715.33 3213
2715.82 3214
2716.31 3123
2716.80 3138
2717.30 2998
2717.79 2987
2718.28 2992
2718.77 2968
2719.26 2919
2719.75 2993
2720.25 3058
2720.74 3095
2721.23 3563
2721.72 3376
2722.21 3218
2722.70 3263
2723.20 3399
2723.69 3354
2724.18 3570
2724.67 3419
2725.17 3560
2725.66 3381
2726.15 3207
2726.64 3223
2727.14 3224
2727.63 3156
2728.12 3143
2728.61 3125
2729.11 3093
2729.60 2976
2730.09 3140
2730.58 3131
2731.08 3146
2731.57 3200
2732.06 3110
2732.55 3229
2733.05 3106
2733.54 3221
2734.03 3056
2734.53 3072
2735.02 3112
2735.51 3252
2736.01 3279
2736.50 3336
2736.99 3220
2737.49 3620
2737.98 3690
2738.47 3835
2738.97 4045
2739.46 3738
2739.95 3766
2740.45 3586
2740.94 3880
2741.43 3920
2741.93 3905
2742.42 4010
2742.92 3749
2743.41 3729
2743.90 3735
2744.40 3353
2744.89 3288
2745.39 3263
2745.88 3276
2746.37 3432
2746.87 3263
2747.36 3332
2747.86 3413
2748.35 3407
2748.85 3307
2749.34 3117
2749.83 3072
2750.33 3014
2750.82 3034
2751.32 3145
2751.81 2968
2752.31 2872
2752.80 2983
2753.30 2946
2753.79 3048
2754.29 3095
2754.78 3267
2755.28 3289
2755.77 3285
2756.27 3463
2756.76 3593
2757.26 3209
2757.75 3509
2758.25 3674
2758.74 3734
2759.24 3579
2759.73 3326
2760.23 3310
2760.72 3181
2761.22 3027
2761.71 3264
2762.21 3331
2762.71 3160
2763.20 3171
2763.70 3079
2764.19 3066
2764.69 2979
2765.18 3031
2765.68 2983
2766.18 3087
2766.67 2834
2767.17 3007
2767.66 3087
2768.16 2981
2768.66 3087
2769.15 3194
2769.65 3212
2770.15 3231
2770.64 3178
2771.14 2960
2771.63 3043
2772.13 3049
2772.63 3114
2773.12 3140
2773.62 3312
2774.12 3082
2774.61 3170
2775.11 3128
2775.61 3194
2776.10 3195
2776.60 3185
2777.10 3378
2777.60 3314
2778.09 3264
2778.59 3217
2779.09 3436
2779.58 3363
2780.08 3238
2780.58 3415
2781.08 3558
2781.57 3598
2782.07 3450
2782.57 3375
2783.06 3326
2783.56 3611
2784.06 3520
2784.56 3479
2785.06 3571
2785.55 3401
2786.05 3363
2786.55 3238
2787.05 3153
2787.54 3198
2788.04 3106
2788.54 3045
2789.04 2932
2789.54 2877
2790.03 2881
2790.53 2927
2791.03 3113
2791.53 2932
2792.03 2811
2792.52 2842
2793.02 2714
2793.52 2988
2794.02 3186
2794.52 3672
2795.02 3823
2795.52 3988
2796.01 4504
2796.51 5001
2797.01 5565
2797.51 5883
2798.01 6259
2798.51 6215
2799.01 6198
2799.51 6160
2800.00 5974
2800.50 5843
2801.00 5526
2801.50 5139
2802.00 4983
2802.50 4665
2803.00 4425
2803.50 4080
2804.00 3985
2804.50 3786
2805.00 3753
2805.50 3867
2806.00 3652
2806.50 3983
2806.99 4027
2807.49 4155
2807.99 4320
2808.49 4338
2808.99 4341
2809.49 4339
2809.99 4158
2810.49 4083
2810.99 3871
2811.49 3953
2811.99 3824
2812.49 3783
2812.99 3715
2813.49 3409
2813.99 3251
2814.49 3075
2814.99 3055
2815.49 3185
2815.99 3110
2816.50 3230
2817.00 3405
2817.50 3237
2818.00 3370
2818.50 3313
2819.00 3123
2819.50 3077
2820.00 3145
2820.50 2897
2821.00 2940
2821.50 2938
2822.00 3016
2822.50 2865
2823.00 3030
2823.51 3073
2824.01 3199
2824.51 3107
2825.01 3476
2825.51 3423
2826.01 3230
2826.51 3210
2827.01 3427
2827.52 3516
2828.02 3254
2828.52 3287
2829.02 2978
2829.52 3229
2830.02 3153
2830.53 2878
2831.03 3198
2831.53 3072
2832.03 3240
2832.53 3177
2833.03 3052
2833.54 3092
2834.04 3233
2834.54 3142
2835.04 2998
2835.54 3065
2836.05 3096
2836.55 3215
2837.05 3135
2837.55 3219
2838.06 3353
2838.56 3163
2839.06 3161
2839.56 3145
2840.07 2957
2840.57 3036
2841.07 2971
2841.57 2893
2842.08 2910
2842.58 2951
2843.08 2972
2843.58 2976
2844.09 3095
2844.59 3106
2845.09 2774
2845.60 3028
2846.10 2903
2846.60 2923
2847.11 2764
2847.61 2685
2848.11 2627
2848.62 2692
2849.12 2661
2849.62 2757
2850.13 2805
2850.63 2824
2851.13 2526
2851.64 2996
2852.14 3024
2852.64 3076
2853.15 3069
2853.65 3195
2854.15 3217
2854.66 3296
2855.16 3240
2855.67 3073
2856.17 3231
2856.67 3513
2857.18 3540
2857.68 3438
2858.19 3301
2858.69 3345
2859.19 3351
2859.70 2979
2860.20 3139
2860.71 3190
2861.21 3158
2861.72 2985
2862.22 3175
2862.73 3147
2863.23 3002
2863.73 3015
2864.24 2889
2864.74 2794
2865.25 2933
2865.75 3005
2866.26 2925
2866.76 2917
2867.27 2876
2867.77 2987
2868.28 3258
2868.78 3305
2869.29 2953
2869.79 3030
2870.30 3008
2870.80 3267
2871.31 3168
2871.81 3353
2872.32 3489
2872.83 3433
2873.33 3376
2873.84 3369
2874.34 3456
2874.85 3489
2875.35 3354
2875.86 3271
2876.36 3349
2876.87 3520
2877.38 3474
2877.88 3443
2878.39 3418
2878.89 3527
2879.40 3462
2879.91 3371
2880.41 3516
2880.92 3706
2881.42 3804
2881.93 3750
2882.44 3854
2882.94 3721
2883.45 4200
2883.96 4331
2884.46 4079
2884.97 3893
2885.48 4149
2885.98 3948
2886.49 3660
2886.99 3656
2887.50 3798
2888.01 3733
2888.52 3549
2889.02 3568
2889.53 3416
2890.04 3247
2890.54 3233
2891.05 3079
2891.56 3254
2892.06 3354
2892.57 3137
2893.08 3269
2893.59 3417
2894.09 3475
2894.60 3268
2895.11 3663
2895.62 3674
2896.12 3715
2896.63 3920
2897.14 3909
2897.65 3871
2898.15 4091
2898.66 4181
2899.17 4022
2899.68 3614
2900.18 3428
2900.69 3405
2901.20 3235
2901.71 3541
2902.22 3581
2902.72 3289
2903.23 3240
2903.74 3397
2904.25 3373
2904.76 3523
2905.26 3534
2905.77 3364
2906.28 3348
2906.79 3486
2907.30 3495
2907.81 3402
2908.32 3338
2908.82 3442
2909.33 3563
2909.84 3618
2910.35 3477
2910.86 3580
2911.37 3415
2911.88 3260
2912.38 3396
2912.89 3339
2913.40 3098
2913.91 3278
2914.42 3273
2914.93 3224
2915.44 3010
2915.95 3000
2916.46 3310
2916.97 3575
2917.48 3685
2917.99 3598
2918.50 3515
2919.00 3471
2919.51 3653
2920.02 3598
2920.53 3555
2921.04 3737
2921.55 4078
2922.06 4261
2922.57 4474
2923.08 4854
2923.59 5166
2924.10 5764
2924.61 6087
2925.12 6507
2925.63 7219
2926.14 7461
2926.65 7843
2927.16 8044
2927.67 7998
2928.18 7529
2928.69 6943
2929.20 6966
2929.71 5826
2930.22 5166
2930.73 4662
2931.25 4249
2931.76 3904
2932.27 3716
2932.78 3486
2933.29 3516
2933.80 3367
2934.31 3251
2934.82 3041
2935.33 3277
2935.84 3259
2936.35 3233
2936.86 3485
2937.38 3525
2937.89 3186
2938.40 3105
2938.91 3249
2939.42 3479
2939.93 3288
2940.44 3148
2940.95 3344
2941.47 3206
2941.98 3155
2942.49 3132
2943.00 3313
2943.51 3356
2944.02 3244
2944.53 3218
2945.05 3369
2945.56 3453
2946.07 3430
2946.58 3417
2947.09 3724
2947.61 3487
2948.12 3414
2948.63 3406
2949.14 3700
2949.65 3569
2950.17 3404
2950.68 3361
2951.19 3207
2951.70 3305
2952.22 3462
2952.73 3425
2953.24 3426
2953.75 3375
2954.27 3391
2954.78 3504
2955.29 3496
2955.80 3487
2956.32 3437
2956.83 3246
2957.34 3326
2957.85 3331
2958.37 3196
2958.88 3168
2959.39 2957
2959.91 2730
2960.42 3043
2960.93 2932
2961.45 2856
2961.96 2799
2962.47 3111
2962.99 3417
2963.50 3056
2964.01 3156
2964.53 3308
2965.04 3215
2965.55 3323
2966.07 3429
2966.58 3457
2967.09 3499
2967.61 3350
2968.12 3271
2968.63 3349
2969.15 3201
2969.66 3303
2970.18 3185
2970.69 3134
2971.20 3119
2971.72 3048
2972.23 3009
2972.75 3137
2973.26 3169
2973.78 3190
2974.29 3308
2974.80 3221
2975.32 3086
2975.83 3047
2976.35 2983
2976.86 2950
2977.38 3101
2977.89 3182
2978.41 2984
2978.92 3006
2979.43 2943
2979.95 2861
2980.46 3040
2980.98 3075
2981.49 3071
2982.01 3325
2982.52 3317
2983.04 3262
2983.55 3333
2984.07 3330
2984.58 3372
2985.10 3193
2985.61 3136
2986.13 3199
2986.65 3095
2987.16 3177
2987.68 3271
2988.19 3372
2988.71 3289
2989.22 3092
2989.74 3243
2990.25 3185
2990.77 3153
2991.29 3268
2991.80 3316
2992.32 3295
2992.83 3575
2993.35 3408
2993.86 3609
2994.38 3742
2994.90 3941
2995.41 4132
2995.93 4261
2996.45 4549
2996.96 4717
2997.48 4734
2997.99 4898
2998.51 5124
2999.03 5210
2999.54 4995
3000.06 4995
3000.58 4804
3001.09 4907
3001.61 4882
3002.13 4710
3002.64 4776
3003.16 5225
3003.68 5524
3004.19 5663
3004.71 5684
3005.23 6277
3005.74 6182
3006.26 6355
3006.78 5521
3007.30 5652
3007.81 5303
3008.33 4854
3008.85 4424
3009.36 4006
3009.88 3696
3010.40 3587
3010.92 3533
3011.43 3305
3011.95 3228
3012.47 3228
3012.99 3280
3013.50 3208
3014.02 3090
3014.54 3285
3015.06 3360
3015.58 3152
3016.09 3268
3016.61 3298
3017.13 3384
3017.65 3249
3018.17 3279
3018.68 3330
3019.20 3527
3019.72 3468
3020.24 3519
3020.76 3445
3021.28 3511
3021.79 3746
3022.31 3515
3022.83 3454
3023.35 3569
3023.87 3612
3024.39 3524
3024.90 3541
3025.42 3596
3025.94 3446
3026.46 3518
3026.98 3572
3027.50 3382
3028.02 3410
3028.54 3144
3029.06 3210
3029.57 3213
3030.09 3233
3030.61 3015
3031.13 3176
3031.65 3111
3032.17 3104
3032.69 3198
3033.21 3212
3033.73 3317
3034.25 3252
3034.77 3067
3035.29 3171
3035.81 3328
3036.33 3384
3036.85 3214
3037.37 3164
3037.89 3096
3038.40 3191
3038.92 3150
3039.44 3121
3039.96 3347
3040.48 3250
3041.00 3063
3041.52 3100
3042.04 3133
3042.56 3282
3043.09 3125
3043.61 3398
3044.13 3198
3044.65 3034
3045.17 3136
3045.69 3220
3046.21 3039
3046.73 3069
3047.25 3115
3047.77 2888
3048.29 2913
3048.81 2778
3049.33 2821
3049.85 2817
3050.37 2816
3050.89 2899
3051.41 2851
3051.94 2949
3052.46 2851
3052.98 2825
3053.50 3177
3054.02 3300
3054.54 3196
3055.06 3386
3055.58 2975
3056.10 3224
3056.63 3022
3057.15 3056
3057.67 3095
3058.19 3073
3058.71 3136
3059.23 3000
3059.76 3234
3060.28 3039
3060.80 3133
3061.32 3202
3061.84 3078
3062.36 3213
3062.89 3193
3063.41 3110
3063.93 3104
3064.45 3301
3064.97 3407
3065.50 3391
3066.02 3509
3066.54 3700
3067.06 3551
3067.58 3652
3068.11 3953
3068.63 3796
3069.15 3678
3069.67 3544
3070.20 3404
3070.72 3543
3071.24 3510
3071.76 3289
3072.29 3332
3072.81 3304
3073.33 3345
3073.86 3164
3074.38 2988
3074.90 3077
3075.42 2955
3075.95 3131
3076.47 3048
3076.99 3331
3077.52 3120
3078.04 3098
3078.56 3403
3079.09 3500
3079.61 3732
3080.13 3514
3080.66 3569
3081.18 3699
3081.70 3802
3082.23 3735
3082.75 3836
3083.27 3732
3083.80 3737
3084.32 3774
3084.85 3400
3085.37 3281
3085.89 3726
3086.42 3726
3086.94 3705
3087.46 3756
3087.99 3502
3088.51 3585
3089.04 3555
3089.56 3418
3090.09 3287
3090.61 3606
3091.13 3450
3091.66 3667
3092.18 3717
3092.71 3509
3093.23 3624
3093.76 3542
3094.28 3684
3094.81 3763
3095.33 3691
3095.85 3607
3096.38 3686
3096.90 3763
3097.43 3781
3097.95 3753
3098.48 3690
3099.00 3799
3099.53 3866
3100.05 4136
3100.58 4660
3101.10 5344
3101.63 6161
3102.15 7459
3102.68 8190
3103.21 9235
3103.73 10209
3104.26 10282
3104.78 10590
3105.31 11019
3105.83 10551
3106.36 10139
3106.88 9273
3107.41 8233
3107.94 7438
3108.46 6780
3108.99 6641
3109.51 6412
3110.04 6154
3110.56 6404
3111.09 7249
3111.62 7187
3112.14 7450
3112.67 7318
3113.19 7443
3113.72 7022
3114.25 6845
3114.77 6598
3115.30 5943
3115.83 5413
3116.35 5224
3116.88 4663
3117.41 4369
3117.93 4053
3118.46 4047
3118.99 3947
3119.51 3879
3120.04 4028
3120.57 3853
3121.09 3968
3121.62 3623
3122.15 3836
3122.67 3714
3123.20 3551
3123.73 3577
3124.25 3766
3124.78 3775
3125.31 3555
3125.84 3353
3126.36 3684
3126.89 3750
3127.42 3634
3127.95 3382
3128.47 3396
3129.00 3840
3129.53 3547
3130.06 3757
3130.58 3837
3131.11 4084
3131.64 4467
3132.17 4737
3132.69 4875
3133.22 5026
3133.75 5204
3134.28 5287
3134.81 5370
3135.33 5374
3135.86 5385
3136.39 5280
3136.92 4651
3137.45 4751
3137.97 4761
3138.50 4729
3139.03 4628
3139.56 4693
3140.09 4484
3140.62 4250
3141.15 4131
3141.67 4194
3142.20 4312
3142.73 4274
3143.26 4052
3143.79 3978
3144.32 4144
3144.85 4234
3145.38 4106
3145.90 4383
3146.43 4290
3146.96 4059
3147.49 4238
3148.02 4056
3148.55 4035
3149.08 4073
3149.61 4189
3150.14 3895
3150.67 4056
3151.20 4128
3151.73 3784
3152.25 3896
3152.78 3823
3153.31 3880
3153.84 3951
3154.37 3884
3154.90 3766
3155.43 3857
3155.96 4029
3156.49 3732
3157.02 3882
3157.55 4078
3158.08 3934
3158.61 3923
3159.14 3968
3159.67 4057
3160.20 3858
3160.73 4089
3161.26 3886
3161.79 3788
3162.32 3644
3162.85 3481
3163.38 3566
3163.91 3614
3164.44 3611
3164.98 3540
3165.51 3433
3166.04 3305
3166.57 3474
3167.10 3446
3167.63 3431
3168.16 3412
3168.69 3311
3169.22 3383
3169.75 3291
3170.28 3408
3170.81 3334
3171.35 3534
3171.88 3749
3172.41 4067
3172.94 4173
3173.47 4048
3174.00 4273
3174.53 4543
3175.06 4780
3175.60 4720
3176.13 4659
3176.66 4737
3177.19 4728
3177.72 4352
3178.25 3954
3178.78 3820
3179.32 3599
3179.85 3686
3180.38 3546
3180.91 3600
3181.44 3461
3181.98 3495
3182.51 3539
3183.04 3382
3183.57 3437
3184.10 3576
3184.64 3422
3185.17 3603
3185.70 3516
3186.23 3302
3186.77 3087
3187.30 3013
3187.83 3267
3188.36 3202
3188.90 3289
3189.43 3237
3189.96 3136
3190.49 3277
3191.03 3333
3191.56 3351
3192.09 3283
3192.62 3332
3193.16 3450
3193.69 3754
3194.22 3900
3194.76 4036
3195.29 4079
3195.82 4028
3196.36 4078
3196.89 3783
3197.42 4016
3197.96 4118
3198.49 4080
3199.02 4025
3199.56 4038
3200.09 4045
3200.62 3825
3201.16 3924
3201.69 3852
3202.22 4007
3202.76 4020
3203.29 3793
3203.82 3460
3204.36 3464
3204.89 3393
3205.43 3461
3205.96 3239
3206.49 3155
3207.03 3043
3207.56 3073
3208.10 3180
3208.63 3056
3209.16 3156
3209.70 3325
3210.23 3194
3210.77 3476
3211.30 3320
3211.84 3309
3212.37 3408
3212.91 3487
3213.44 3425
3213.97 3403
3214.51 3447
3215.04 3357
3215.58 3428
3216.11 3391
3216.65 3272
3217.18 3275
3217.72 2970
3218.25 3143
3218.79 3188
3219.32 3116
3219.86 2938
3220.39 2959
3220.93 2834
3221.46 2965
3222.00 3040
3222.53 3108
3223.07 3219
3223.61 3243
3224.14 3479
3224.68 3565
3225.21 3786
3225.75 3770
3226.28 3679
3226.82 3705
3227.36 3533
3227.89 3497
3228.43 3696
3228.96 3703
3229.50 3390
3230.03 3392
3230.57 3273
3231.11 3361
3231.64 3265
3232.18 3315
3232.71 3143
3233.25 3144
3233.79 3220
3234.32 3006
3234.86 3166
3235.40 3143
3235.93 3208
3236.47 3216
3237.01 3254
3237.54 3137
3238.08 3275
3238.62 3229
3239.15 3226
3239.69 3258
3240.23 3569
3240.76 3432
3241.30 3158
3241.84 3219
3242.37 3156
3242.91 3284
3243.45 3077
3243.99 3108
3244.52 2956
3245.06 3157
3245.60 3161
3246.13 3066
3246.67 3009
3247.21 2860
3247.75 3040
3248.28 3200
3248.82 3139
3249.36 3030
3249.90 3000
3250.43 3052
3250.97 3139
3251.51 3035
3252.05 3070
3252.59 3245
3253.12 3284
3253.66 3082
3254.20 3118
3254.74 3212
3255.28 3167
3255.81 3021
3256.35 3219
3256.89 3407
3257.43 3265
3257.97 3402
3258.50 3620
3259.04 3665
3259.58 3739
3260.12 3758
3260.66 4081
3261.20 4410
3261.74 4292
3262.27 4820
3262.81 5189
3263.35 5351
3263.89 5530
3264.43 5289
3264.97 5091
3265.51 5031
3266.05 5168
3266.58 5196
3267.12 4847
3267.66 4736
3268.20 4889
3268.74 4936
3269.28 5022
3269.82 5222
3270.36 4880
3270.90 4307
3271.44 4008
3271.98 3715
3272.52 3489
3273.06 3604
3273.60 3487
3274.14 3252
3274.67 3302
3275.21 3536
3275.75 3258
3276.29 3256
3276.83 3601
3277.37 3763
3277.91 3669
3278.45 3594
3278.99 3697
3279.53 3748
3280.07 3628
3280.61 3912
3281.15 3933
3281.69 3834
3282.23 3886
3282.78 3961
3283.32 3901
3283.86 3987
3284.40 3905
3284.94 3952
3285.48 4043
3286.02 4234
3286.56 4479
3287.10 4261
3287.64 4047
3288.18 4232
3288.72 3832
3289.26 3971
3289.80 4081
3290.34 4005
3290.89 3932
3291.43 3947
3291.97 3969
3292.51 4085
3293.05 4565
3293.59 5023
3294.13 5177
3294.67 5336
3295.22 5761
3295.76 6202
3296.30 5966
3296.84 6186
3297.38 6368
3297.92 6195
3298.46 6268
3299.01 5627
3299.55 5300
3300.09 5085
3300.63 4581
3301.17 4108
3301.71 3993
3302.26 4216
3302.80 3889
3303.34 3729
3303.88 3664
3304.42 3821
3304.97 3646
3305.51 3543
3306.05 3694
3306.59 3551
3307.14 3802
3307.68 3692
3308.22 3649
3308.76 3710
3309.31 3875
3309.85 3801
3310.39 3611
3310.93 3681
3311.48 3826
3312.02 3926
3312.56 3918
3313.10 3913
3313.65 4113
3314.19 4413
3314.73 4345
3315.28 4725
3315.82 5173
3316.36 5182
3316.91 5083
3317.45 5077
3317.99 5428
3318.54 5222
3319.08 5582
3319.62 5238
3320.17 4682
3320.71 4587
3321.25 4271
3321.80 4007
3322.34 3711
3322.88 3549
3323.43 3551
3323.97 3423
3324.51 3565
3325.06 3379
3325.60 3360
3326.15 3387
3326.69 3152
3327.23 3310
3327.78 3305
3328.32 3519
3328.87 3380
3329.41 3401
3329.95 3350
3330.50 3256
3331.04 3030
3331.59 3224
3332.13 3071
3332.68 2983
3333.22 3199
3333.77 3005
3334.31 3167
3334.85 3276
3335.40 3202
3335.94 3192
3336.49 3293
3337.03 3238
3337.58 3067
3338.12 3094
3338.67 3211
3339.21 3306
3339.76 3382
3340.30 3386
3340.85 3397
3341.39 3330
3341.94 3392
3342.48 3265
3343.03 3209
3343.57 3459
3344.12 3154
3344.66 2981
3345.21 3096
3345.76 3085
3346.30 3195
3346.85 3047
3347.39 3084
3347.94 2994
3348.48 2927
3349.03 3196
3349.58 3011
3350.12 2918
3350.67 3036
3351.21 3013
3351.76 3097
3352.31 3151
3352.85 3074
3353.40 3185
3353.94 3331
3354.49 3288
3355.04 3374
3355.58 3230
3356.13 3299
3356.68 3294
3357.22 3397
3357.77 3405
3358.31 3391
3358.86 3457
3359.41 3487
3359.95 3300
3360.50 3359
3361.05 3384
3361.59 3312
3362.14 3438
3362.69 3397
3363.24 3328
3363.78 3094
3364.33 3238
3364.88 3236
3365.42 2853
3365.97 2915
3366.52 2814
3367.06 2817
3367.61 2936
3368.16 2975
3368.71 3001
3369.25 2835
3369.80 2698
3370.35 2805
3370.90 2931
3371.44 2888
3371.99 2735
3372.54 2667
3373.09 2890
3373.64 2998
3374.18 2878
3374.73 2594
3375.28 2838
3375.83 2671
3376.37 2821
3376.92 2895
3377.47 2611
3378.02 2428
3378.57 2488
3379.12 2437
3379.66 2606
3380.21 2664
3380.76 2765
3381.31 2816
3381.86 2800
3382.41 2768
3382.95 2991
3383.50 3050
3384.05 3196
3384.60 3142
3385.15 3136
3385.70 3077
3386.25 3106
3386.80 3146
3387.34 3247
3387.89 3058
3388.44 3042
3388.99 2997
3389.54 3108
3390.09 2680
3390.64 2893
3391.19 3192
3391.74 3164
3392.29 2864
3392.84 2822
3393.38 2875
3393.93 2748
3394.48 2728
3395.03 2666
3395.58 2718
3396.13 2672
3396.68 2532
3397.23 2528
3397.78 2663
3398.33 2794
3398.88 2924
3399.43 2861
3399.98 2856
3400.53 2620
3401.08 2930
3401.63 3101
3402.18 3096
3402.73 3125
3403.28 3279
3403.83 3555
3404.38 3616
3404.93 3507
3405.48 3483
3406.03 3561
3406.58 3417
3407.13 3259
3407.68 3394
3408.23 2954
3408.79 3100
3409.34 3082
3409.89 2993
3410.44 2987
3410.99 2873
3411.54 2945
3412.09 2879
3412.64 2698
3413.19 2840
3413.74 2884
3414.29 2794
3414.84 3028
3415.40 2957
3415.95 2882
3416.50 3034
3417.05 3047
3417.60 3090
3418.15 3180
3418.70 3509
3419.26 3468
3419.81 3416
3420.36 3477
3420.91 3781
3421.46 4014
3422.01 4114
3422.57 4502
3423.12 4425
3423.67 4425
3424.22 4334
3424.77 4414
3425.32 4118
3425.88 3894
3426.43 4001
3426.98 3847
3427.53 3519
3428.08 3695
3428.64 3440
3429.19 3205
3429.74 3391
3430.29 3458
3430.85 3240
3431.40 3195
3431.95 3019
3432.50 3243
3433.06 3158
3433.61 3080
3434.16 2850
3434.71 3155
3435.27 3109
3435.82 2748
3436.37 2663
3436.93 2553
3437.48 2771
3438.03 2772
3438.58 2848
3439.14 3010
3439.69 2770
3440.24 2617
3440.80 2748
3441.35 2945
3441.90 2702
3442.46 2899
3443.01 2725
3443.56 2800
3444.12 3182
3444.67 2892
3445.22 2594
3445.78 2553
3446.33 2743
3446.89 2894
3447.44 2977
3447.99 2860
3448.55 2911
3449.10 2935
3449.65 3231
3450.21 3493
3450.76 3093
3451.32 3048
3451.87 2915
3452.42 2968
3452.98 2943
3453.53 2973
3454.09 3286
3454.64 2987
3455.20 2838
3455.75 3060
3456.30 2982
3456.86 2978
3457.41 3013
3457.97 3149
3458.52 3111
3459.08 3074
3459.63 3163
3460.19 3045
3460.74 3026
3461.30 3153
3461.85 3196
3462.41 3227
3462.96 2873
3463.52 3049
3464.07 2884
3464.63 2865
3465.18 2743
3465.74 2674
3466.29 2821
3466.85 2748
3467.40 2854
3467.96 2919
3468.51 2817
3469.07 2925
3469.63 2936
3470.18 3092
3470.74 3124
3471.29 2910
3471.85 3268
3472.40 3262
3472.96 3149
3473.52 3013
3474.07 3059
3474.63 3189
3475.18 3056
3475.74 2871
3476.29 2935
3476.85 3176
3477.41 3073
3477.96 3361
3478.52 3373
3479.08 3342
3479.63 3464
3480.19 3380
3480.74 3524
3481.30 3516
3481.86 3331
3482.41 3482
3482.97 3763
3483.53 3487
3484.08 3362
3484.64 3555
3485.20 3400
3485.75 3552
3486.31 3479
3486.87 3621
3487.43 3883
3487.98 3872
3488.54 3967
3489.10 4176
3489.65 4567
3490.21 4835
3490.77 5270
3491.33 5778
3491.88 6455
3492.44 7211
3493.00 7919
3493.55 8217
3494.11 8664
3494.67 8587
3495.23 8792
3495.78 7999
3496.34 8225
3496.90 7788
3497.46 7518
3498.02 7223
3498.57 7381
3499.13 7728
3499.69 8078
3500.25 8483
3500.81 8862
3501.36 8769
3501.92 8573
3502.48 8151
3503.04 7933
3503.60 7671
3504.15 6695
3504.71 6517
3505.27 6419
3505.83 6286
3506.39 6245
3506.95 6091
3507.50 6206
3508.06 6338
3508.62 6134
3509.18 6007
3509.74 5774
3510.30 5349
3510.86 5168
3511.42 5002
3511.97 4802
3512.53 4876
3513.09 4710
3513.65 4850
3514.21 5053
3514.77 5237
3515.33 5512
3515.89 5651
3516.45 5811
3517.01 6014
3517.57 6115
3518.13 6294
3518.69 6137
3519.24 6486
3519.80 6441
3520.36 6302
3520.92 5884
3521.48 5996
3522.04 5895
3522.60 5636
3523.16 5556
3523.72 5373
3524.28 5296
3524.84 5136
3525.40 4979
3525.96 4858
3526.52 4759
3527.08 4781
3527.64 4645
3528.20 4307
3528.76 4022
3529.32 4004
3529.88 3961
3530.44 3826
3531.00 3745
3531.56 3495
3532.13 3450
3532.69 3462
3533.25 3525
3533.81 3272
3534.37 3315
3534.93 3483
3535.49 3549
3536.05 3780
3536.61 4018
3537.17 3652
3537.73 3475
3538.29 3741
3538.85 3870
3539.42 3824
3539.98 3850
3540.54 4023
3541.10 4563
3541.66 4947
3542.22 5385
3542.78 5693
3543.34 6032
3543.91 6620
3544.47 6889
3545.03 6465
3545.59 6509
3546.15 6358
3546.71 6036
3547.28 5888
3547.84 5393
3548.40 5064
3548.96 4535
3549.52 4278
3550.09 4102
3550.65 3907
3551.21 3722
3551.77 3722
3552.33 3843
3552.90 3866
3553.46 3725
3554.02 3879
3554.58 3760
3555.14 3861
3555.71 4039
3556.27 3788
3556.83 3715
3557.39 3825
3557.96 3783
3558.52 3594
3559.08 3481
3559.64 3439
3560.21 3350
3560.77 3376
3561.33 3267
3561.90 3335
3562.46 3108
3563.02 3385
3563.58 3287
3564.15 3127
3564.71 3108
3565.27 3189
3565.84 3014
3566.40 3282
3566.96 2984
3567.53 2946
3568.09 3031
3568.65 2877
3569.22 3000
3569.78 2888
3570.34 2943
3570.91 3071
3571.47 2881
3572.04 2735
3572.60 3030
3573.16 3020
3573.73 2941
3574.29 3062
3574.85 3090
3575.42 3232
3575.98 3251
3576.55 3221
3577.11 3212
3577.67 3085
3578.24 3169
3578.80 3233
3579.37 3242
3579.93 3267
3580.50 3091
3581.06 3035
3581.62 2993
3582.19 2975
3582.75 2918
3583.32 2951
3583.88 3009
3584.45 3063
3585.01 3061
3585.58 3130
3586.14 2849
3586.71 2919
3587.27 2968
3587.84 2929
3588.40 2863
3588.97 2960
3589.53 3050
3590.10 3182
3590.66 3247
3591.23 3139
3591.79 2987
3592.36 2982
3592.92 3103
3593.49 2746
3594.05 2720
3594.62 3044
3595.18 3145
3595.75 2968
3596.32 3020
3596.88 3174
3597.45 3293
3598.01 3243
3598.58 3236
3599.14 3174
3599.71 3478
3600.28 3511
3600.84 3638
3601.41 3388
3601.97 3494
3602.54 3449
3603.11 3407
3603.67 3501
3604.24 3290
3604.80 3230
3605.37 3391
3605.94 3127
3606.50 2991
3607.07 3079
3607.64 3139
3608.20 3135
3608.77 3142
3609.34 2806
3609.90 3006
3610.47 3050
3611.04 3176
3611.60 3162
3612.17 3018
3612.74 3094
3613.30 3390
3613.87 3838
3614.44 4478
3615.00 5562
3615.57 6748
3616.14 8464
3616.71 9919
3617.27 11899
3617.84 13872
3618.41 15619
3618.98 17448
3619.54 18806
3620.11 18842
3620.68 19093
3621.25 18471
3621.81 17605
3622.38 15415
3622.95 13294
3623.52 11695
3624.08 9543
3624.65 7836
3625.22 6555
3625.79 5709
3626.36 4970
3626.92 4393
3627.49 4041
3628.06 3828
3628.63 3841
3629.20 3520
3629.76 3392
3630.33 3423
3630.90 3240
3631.47 3289
3632.04 3233
3632.61 3166
3633.17 3152
3633.74 2937
3634.31 2937
3634.88 3099
3635.45 2869
3636.02 2898
3636.59 2946
3637.15 2963
3637.72 2896
3638.29 2597
3638.86 2934
3639.43 3123
3640.00 3043
3640.57 3136
3641.14 3358
3641.71 3228
3642.28 3629
3642.84 3512
3643.41 3504
3643.98 3919
3644.55 4188
3645.12 4416
3645.69 4514
3646.26 4545
3646.83 4850
3647.40 5150
3647.97 5148
3648.54 5232
3649.11 5121
3649.68 5115
3650.25 5050
3650.82 4763
3651.39 4714
3651.96 4703
3652.53 4559
3653.10 4558
3653.67 4437
3654.24 4239
3654.81 4303
3655.38 4323
3655.95 4404
3656.52 4266
3657.09 4266
3657.66 4258
3658.23 4171
3658.80 4010
3659.37 4165
3659.94 3995
3660.51 3871
3661.08 3899
3661.65 3828
3662.23 3633
3662.80 3484
3663.37 3510
3663.94 3649
3664.51 3633
3665.08 3688
3665.65 3496
3666.22 3792
3666.79 3913
3667.36 3689
3667.94 3698
3668.51 3774
3669.08 3897
3669.65 3711
3670.22 3720
3670.79 3637
3671.36 3464
3671.94 3342
3672.51 3301
3673.08 3199
3673.65 3487
3674.22 3501
3674.79 3489
3675.37 3374
3675.94 3276
3676.51 3564
3677.08 3478
3677.65 3308
3678.22 3491
3678.80 3435
3679.37 3402
3679.94 3412
3680.51 3312
3681.09 3021
3681.66 3049
3682.23 2831
3682.80 2839
3683.37 2895
3683.95 2976
3684.52 2931
3685.09 2773
3685.66 2944
3686.24 2774
3686.81 2908
3687.38 2949
3687.96 2911
3688.53 2975
3689.10 2794
3689.67 2957
3690.25 3156
3690.82 3064
3691.39 3151
3691.97 3300
3692.54 3112
3693.11 3204
3693.69 3180
3694.26 3201
3694.83 3038
3695.41 3066
3695.98 3153
3696.55 3197
3697.13 3242
3697.70 3368
3698.27 3317
3698.85 3346
3699.42 3055
3699.99 3135
3700.57 3320
3701.14 3372
3701.72 3030
3702.29 2930
3702.86 3086
3703.44 3061
3704.01 2857
3704.59 2836
3705.16 3015
3705.73 2929
3706.31 2937
3706.88 3061
3707.46 3079
3708.03 3062
3708.60 3447
3709.18 3246
3709.75 3295
3710.33 3255
3710.90 3183
3711.48 3442
3712.05 3531
3712.63 3514
3713.20 3669
3713.78 3622
3714.35 3395
3714.93 3369
3715.50 3174
3716.08 3102
3716.65 3187
3717.23 3097
3717.80 3222
3718.38 2978
3718.95 2854
3719.53 2810
3720.10 2837
3720.68 2954
3721.25 2936
3721.83 2807
3722.40 2829
3722.98 2858
3723.55 2768
3724.13 2889
3724.71 2651
3725.28 2760
3725.86 2707
3726.43 2787
3727.01 2781
3727.58 2781
3728.16 2944
3728.74 2958
3729.31 3306
3729.89 3282
3730.46 3578
3731.04 3920
3731.62 4113
3732.19 4538
3732.77 4995
3733.34 5339
3733.92 5843
3734.50 6243
3735.07 6368
3735.65 6357
3736.23 6420
3736.80 6202
3737.38 5710
3737.96 5032
3738.53 4685
3739.11 4217
3739.69 3985
3740.26 3708
3740.84 3505
3741.42 3285
3741.99 3160
3742.57 2767
3743.15 2662
3743.73 2568
3744.30 2684
3744.88 2640
3745.46 2850
3746.03 2785
3746.61 2580
3747.19 2528
3747.77 2644
3748.34 2689
3748.92 2653
3749.50 2635
3750.08 2690
3750.65 2664
3751.23 2679
3751.81 2553
3752.39 2565
3752.96 2630
3753.54 2753
3754.12 2748
3754.70 2909
3755.28 2907
3755.85 2778
3756.43 2772
3757.01 2758
3757.59 2882
3758.17 3116
3758.74 3136
3759.32 3380
3759.90 3132
3760.48 3126
3761.06 3266
3761.64 3208
3762.22 3256
3762.79 3362
3763.37 3590
3763.95 3425
3764.53 3580
3765.11 3337
3765.69 3284
3766.27 3260
3766.84 3134
3767.42 3167
3768.00 3027
3768.58 3074
3769.16 3148
3769.74 2999
3770.32 3119
3770.90 3001
3771.48 2915
3772.06 2915
3772.64 2992
3773.22 3038
3773.79 3022
3774.37 3160
3774.95 3074
3775.53 2704
3776.11 2947
3776.69 2939
3777.27 2939
3777.85 2584
3778.43 2647
3779.01 2639
3779.59 2634
3780.17 2628
3780.75 2527
3781.33 2817
3781.91 2577
3782.49 2658
3783.07 2782
3783.65 2609
3784.23 2690
3784.81 2784
3785.39 2602
3785.97 2668
3786.55 2639
3787.13 2770
3787.71 2711
3788.29 2749
3788.87 2781
3789.46 2711
3790.04 2955
3790.62 2892
3791.20 2735
3791.78 2785
3792.36 2799
3792.94 2935
3793.52 2861
3794.10 2786
3794.68 2732
3795.26 2805
3795.84 2966
3796.43 2985
3797.01 2897
3797.59 2932
3798.17 2838
3798.75 2811
3799.33 2983
3799.91 2903
3800.50 3089
3801.08 2878
3801.66 3026
3802.24 3307
3802.82 3257
3803.40 3349
3803.98 3220
3804.57 3153
3805.15 3282
3805.73 3128
3806.31 3235
3806.89 3328
3807.48 3399
3808.06 3401
3808.64 3483
3809.22 3395
3809.80 3464
3810.39 3557
3810.97 3691
3811.55 3652
3812.13 3745
3812.72 3565
3813.30 3686
3813.88 3442
3814.46 3425
3815.05 3370
3815.63 3498
3816.21 3737
3816.79 3589
3817.38 3676
3817.96 3628
3818.54 3480
3819.13 3530
3819.71 3433
3820.29 3305
3820.87 3416
3821.46 3212
3822.04 3157
3822.62 2949
3823.21 3061
3823.79 3154
3824.37 3104
3824.96 3023
3825.54 3220
3826.12 3009
3826.71 3045
3827.29 3103
3827.87 3091
3828.46 3136
3829.04 3163
3829.62 3087
3830.21 3185
3830.79 3166
3831.38 3053
3831.96 3150
3832.54 3118
3833.13 2963
3833.71 3101
3834.30 3095
3834.88 3138
3835.46 3082
3836.05 3097
3836.63 3123
3837.22 3009
3837.80 2990
3838.38 3259
3838.97 3121
3839.55 2944
3840.14 2784
3840.72 3003
3841.31 2782
3841.89 2958
3842.48 3086
3843.06 3069
3843.65 2972
3844.23 3114
3844.82 3147
3845.40 3018
3845.99 3317
3846.57 3093
3847.16 3024
3847.74 3031
3848.33 3039
3848.91 3160
3849.50 2937
3850.08 2801
3850.67 2950
3851.25 2995
3851.84 3075
3852.42 2893
3853.01 2866
3853.59 3051
3854.18 2858
3854.76 2926
3855.35 3053
3855.94 3360
3856.52 3514
3857.11 3505
3857.69 4039
3858.28 4614
3858.87 5436
3859.45 6480
3860.04 7675
3860.62 8889
3861.21 10346
3861.80 11261
3862.38 12019
3862.97 13162
3863.55 14026
3864.14 14506
3864.73 14229
3865.31 14672
3865.90 14145
3866.49 13918
3867.07 12444
3867.66 11920
3868.25 10738
3868.83 9635
3869.42 8328
3870.01 7228
3870.59 6587
3871.18 5877
3871.77 5492
3872.35 5331
3872.94 5023
3873.53 5005
3874.11 4721
3874.70 4852
3875.29 5130
3875.88 5261
3876.46 5301
3877.05 5213
3877.64 5035
3878.22 5072
3878.81 5119
3879.40 5122
3879.99 4983
3880.57 4683
3881.16 4303
3881.75 4117
3882.34 4046
3882.93 4067
3883.51 3832
3884.10 3807
3884.69 3630
3885.28 3510
3885.86 3539
3886.45 3586
3887.04 3603
3887.63 3858
3888.22 3826
3888.81 3946
3889.39 3915
3889.98 3881
3890.57 4259
3891.16 4419
3891.75 4412
3892.34 4405
3892.92 4260
3893.51 3937
3894.10 3790
3894.69 3736
3895.28 3891
3895.87 3488
3896.46 3607
3897.04 3483
3897.63 3496
3898.22 3416
3898.81 3381
3899.40 3509
3899.99 3503
3900.58 3645
3901.17 3504
3901.76 3341
3902.35 3540
3902.93 3252
3903.52 3097
3904.11 3185
3904.70 3049
3905.29 3026
3905.88 2969
3906.47 2839
3907.06 3010
3907.65 2950
3908.24 2881
3908.83 2824
3909.42 2829
3910.01 2859
3910.60 2785
3911.19 2791
3911.78 2856
3912.37 2837
3912.96 2715
3913.55 2722
3914.14 2781
3914.73 2679
3915.32 2723
3915.91 2691
3916.50 2670
3917.09 2700
3917.68 2502
3918.27 2601
3918.86 2561
3919.45 2522
3920.04 2695
3920.63 2728
3921.22 2755
3921.81 2801
3922.40 2794
3923.00 2794
3923.59 2847
3924.18 2749
3924.77 2851
3925.36 2981
3925.95 2786
3926.54 2598
3927.13 2496
3927.72 2592
3928.31 2755
3928.91 2863
3929.50 2838
3930.09 2920
3930.68 2837
3931.27 2881
3931.86 2773
3932.45 2672
3933.05 2976
3933.64 2639
3934.23 2736
3934.82 2755
3935.41 2664
3936.00 2523
3936.60 2679
3937.19 2632
3937.78 2583
3938.37 2571
3938.96 2505
3939.55 2407
3940.15 2529
3940.74 2696
3941.33 2696
3941.92 2933
3942.52 2875
3943.11 2817
3943.70 2766
3944.29 2937
3944.89 2969
3945.48 3113
3946.07 2873
3946.66 3022
3947.26 2956
3947.85 2778
3948.44 2918
3949.03 2908
3949.63 2859
3950.22 2796
3950.81 2819
3951.40 2837
3952.00 2769
3952.59 2792
3953.18 2643
3953.78 2558
3954.37 2685
3954.96 2372
3955.56 2410
3956.15 2540
3956.74 2493
3957.34 2420
3957.93 2578
3958.52 2602
3959.12 2719
3959.71 2652
3960.30 2602
3960.90 2566
3961.49 2518
3962.08 2532
3962.68 2625
3963.27 2624
3963.87 2447
3964.46 2479
3965.05 2331
3965.65 2418
3966.24 2447
3966.84 2496
3967.43 2541
3968.02 2479
3968.62 2310
3969.21 2338
3969.81 2523
3970.40 2415
3971.00 2500
3971.59 2444
3972.18 2383
3972.78 2281
3973.37 2250
3973.97 2290
3974.56 2308
3975.16 2444
3975.75 2511
3976.35 2573
3976.94 2442
3977.54 2526
3978.13 2398
3978.73 2382
3979.32 2377
3979.92 2530
3980.51 2468
3981.11 2471
3981.70 2573
3982.30 2576
3982.89 2366
3983.49 2393
3984.08 2476
3984.68 2580
3985.27 2523
3985.87 2541
3986.46 2436
3987.06 2432
3987.66 2307
3988.25 2495
3988.85 2443
3989.44 2384
3990.04 2379
3990.63 2446
3991.23 2402
3991.83 2526
3992.42 2587
3993.02 2634
3993.61 2946
3994.21 2965
3994.81 2829
3995.40 2828
3996.00 2924
3996.60 3258
3997.19 3352
3997.79 3586
3998.38 3564
3998.98 3512
3999.58 4148
4000.17 4164
4000.77 4141
4001.37 4305
4001.96 4233
4002.56 3878
4003.16 3865
4003.75 3923
4004.35 3651
4004.95 3181
4005.54 3299
4006.14 3139
4006.74 3124
4007.34 2948
4007.93 2772
4008.53 2820
4009.13 2974
4009.72 2883
4010.32 2926
4010.92 2814
4011.52 2982
4012.11 2914
4012.71 2863
4013.31 2981
4013.91 3125
4014.50 3293
4015.10 3504
4015.70 3389
4016.30 3283
4016.90 3434
4017.49 3411
4018.09 3495
4018.69 3596
4019.29 3588
4019.89 3675
4020.48 3475
4021.08 3344
4021.68 3567
4022.28 3198
4022.88 2955
4023.47 3128
4024.07 3300
4024.67 3094
4025.27 3175
4025.87 3097
4026.47 3293
4027.06 3639
4027.66 3615
4028.26 4036
4028.86 3922
4029.46 4240
4030.06 4523
4030.66 4528
4031.26 4625
4031.85 4522
4032.45 4250
4033.05 4070
4033.65 3806
4034.25 3541
4034.85 3337
4035.45 3311
4036.05 2999
4036.65 3077
4037.25 3122
4037.85 3058
4038.45 3057
4039.05 2989
4039.64 2830
4040.24 2683
4040.84 2656
4041.44 2636
4042.04 2551
4042.64 2637
4043.24 2659
4043.84 2516
4044.44 2530
4045.04 2456
4045.64 2424
4046.24 2441
4046.84 2600
4047.44 2655
4048.04 2789
4048.64 2782
4049.24 2722
4049.84 2688
4050.44 2894
4051.04 2797
4051.64 2664
4052.24 2709
4052.84 2529
4053.45 2571
4054.05 2691
4054.65 2407
4055.25 2588
4055.85 2388
4056.45 2375
4057.05 2484
4057.65 2345
4058.25 2443
4058.85 2541
4059.45 2528
4060.05 2555
4060.66 2303
4061.26 2365
4061.86 2553
4062.46 2345
4063.06 2371
4063.66 2314
4064.26 2288
4064.86 2540
4065.47 2583
4066.07 2558
4066.67 2633
4067.27 2611
4067.87 2775
4068.47 2536
4069.07 2573
4069.68 2584
4070.28 2631
4070.88 2299
4071.48 2516
4072.08 2442
4072.69 2375
4073.29 2289
4073.89 2244
4074.49 2236
4075.09 2372
4075.70 2482
4076.30 2603
4076.90 2516
4077.50 2413
4078.11 2446
4078.71 2557
4079.31 2327
4079.91 2390
4080.51 2564
4081.12 2488
4081.72 2546
4082.32 2433
4082.93 2326
4083.53 2239
4084.13 2157
4084.73 2412
4085.34 2434
4085.94 2271
4086.54 2232
4087.15 2276
4087.75 2258
4088.35 2211
4088.95 2258
4089.56 2191
4090.16 2363
4090.76 2280
4091.37 2220
4091.97 2475
4092.57 2543
4093.18 2532
4093.78 2443
4094.39 2532
4094.99 2435
4095.59 2445
4096.20 2338
4096.80 2518
4097.40 2627
4098.01 2519
4098.61 2473
4099.22 2313
4099.82 2365
4100.42 2386
4101.03 2385
4101.63 2360
4102.24 2349
4102.84 2184
4103.44 2283
4104.05 2180
4104.65 2036
4105.26 2241
4105.86 2128
4106.47 2264
4107.07 2326
4107.67 2131
4108.28 2051
4108.88 2087
4109.49 2152
4110.09 2227
4110.70 2348
4111.30 2199
4111.91 2068
4112.51 2015
4113.12 2323
4113.72 2138
4114.33 2112
4114.93 2230
4115.54 2317
4116.14 2096
4116.75 2135
4117.35 2005
4117.96 2101
4118.56 2171
4119.17 2257
4119.77 2269
4120.38 2202
4120.99 2282
4121.59 2097
4122.20 2129
4122.80 2189
4123.41 2182
4124.01 2311
4124.62 2112
4125.23 2088
4125.83 2271
4126.44 2264
4127.04 2197
4127.65 2233
4128.26 2190
4128.86 2149
4129.47 2114
4130.07 2173
4130.68 2080
4131.29 2129
4131.89 2149
4132.50 2229
4133.11 2165
4133.71 2208
4134.32 2254
4134.92 2564
4135.53 2605
4136.14 2532
4136.74 2524
4137.35 2628
4137.96 2830
4138.56 2638
4139.17 2860
4139.78 3120
4140.39 3149
4140.99 3106
4141.60 3203
4142.21 3144
4142.81 3362
4143.42 3182
4144.03 3413
4144.64 3456
4145.24 3492
4145.85 3303
4146.46 3165
4147.06 2992
4147.67 2889
4148.28 2632
4148.89 2484
4149.49 2482
4150.10 2350
4150.71 2256
4151.32 2230
4151.93 2239
4152.53 2305
4153.14 2238
4153.75 2093
4154.36 2355
4154.97 2127
4155.57 2261
4156.18 2207
4156.79 2215
4157.40 2284
4158.01 2099
4158.61 2187
4159.22 2262
4159.83 2185
4160.44 2322
4161.05 2180
4161.66 2044
4162.26 2101
4162.87 2338
4163.48 2409
4164.09 2195
4164.70 2227
4165.31 2414
4165.92 2434
4166.53 2285
4167.13 2268
4167.74 2411
4168.35 2485
4168.96 2369
4169.57 2253
4170.18 2287
4170.79 2145
4171.40 2224
4172.01 2271
4172.62 2209
4173.23 2245
4173.84 2430
4174.44 2572
4175.05 2346
4175.66 2121
4176.27 2304
4176.88 2257
4177.49 2255
4178.10 2226
4178.71 2319
4179.32 2390
4179.93 2344
4180.54 2363
4181.15 2372
4181.76 2505
4182.37 2223
4182.98 2269
4183.59 2189
4184.20 2263
4184.81 2354
4185.42 2337
4186.03 2305
4186.64 2481
4187.25 2484
4187.86 2318
4188.47 2337
4189.08 2316
4189.70 2453
4190.31 2509
4190.92 2435
4191.53 2320
4192.14 2338
4192.75 2366
4193.36 2295
4193.97 2276
4194.58 2312
4195.19 2390
4195.80 2384
4196.41 2399
4197.03 2349
4197.64 2337
4198.25 2387
4198.86 2367
4199.47 2527
4200.08 2491
4200.69 2296
4201.30 2274
4201.92 2200
4202.53 2320
4203.14 2390
4203.75 2372
4204.36 2262
4204.97 2383
4205.58 2139
4206.20 2277
4206.81 2434
4207.42 2325
4208.03 2384
4208.64 2308
4209.26 2344
4209.87 2267
4210.48 2364
4211.09 2415
4211.70 2514
4212.32 2242
4212.93 2377
4213.54 2419
4214.15 2466
4214.77 2365
4215.38 2423
4215.99 2495
4216.60 2456
4217.22 2553
4217.83 2677
4218.44 2633
4219.05 2717
4219.67 2849
4220.28 3055
4220.89 3187
4221.50 3708
4222.12 4208
4222.73 4548
4223.34 4698
4223.96 4837
4224.57 5240
4225.18 5440
4225.80 5590
4226.41 5586
4227.02 5717
4227.64 5866
4228.25 5675
4228.86 5468
4229.48 5522
4230.09 5538
4230.70 5463
4231.32 4957
4231.93 5037
4232.54 4765
4233.16 4224
4233.77 4170
4234.39 3910
4235.00 3650
4235.61 3491
4236.23 3477
4236.84 3489
4237.45 3279
4238.07 3249
4238.68 3232
4239.30 3106
4239.91 3110
4240.53 3126
4241.14 3039
4241.75 3085
4242.37 3112
4242.98 3011
4243.60 3016
4244.21 2832
4244.83 2739
4245.44 2653
4246.06 2594
4246.67 2871
4247.29 2747
4247.90 2447
4248.51 2625
4249.13 2745
4249.74 2737
4250.36 2633
4250.97 2895
4251.59 2718
4252.20 2646
4252.82 2735
4253.44 2928
4254.05 2647
4254.67 2577
4255.28 2645
4255.90 2691
4256.51 2445
4257.13 2539
4257.74 2540
4258.36 2530
4258.97 2405
4259.59 2478
4260.21 2303
4260.82 2339
4261.44 2429
4262.05 2510
4262.67 2603
4263.28 2423
4263.90 2439
4264.52 2484
4265.13 2617
4265.75 2532
4266.36 2609
4266.98 2542
4267.60 2628
4268.21 2746
4268.83 2658
4269.45 2741
4270.06 2918
4270.68 2805
4271.29 2557
4271.91 2576
4272.53 2464
4273.14 2496
4273.76 2634
4274.38 2713
4274.99 2734
4275.61 2775
4276.23 2760
4276.85 2911
4277.46 3145
4278.08 3094
4278.70 3051
4279.31 3015
4279.93 3134
4280.55 2750
4281.16 2640
4281.78 2782
4282.40 2648
4283.02 2354
4283.63 2305
4284.25 2442
4284.87 2322
4285.49 2297
4286.10 2408
4286.72 2286
4287.34 2193
4287.96 2262
4288.57 2204
4289.19 2284
4289.81 2266
4290.43 2048
4291.05 2211
4291.66 2170
4292.28 2163
4292.90 2296
4293.52 2291
4294.14 2324
4294.75 2304
4295.37 2112
4295.99 2218
4296.61 2282
4297.23 2088
4297.85 2159
4298.46 2305
4299.08 2390
4299.70 2274
4300.32 2211
4300.94 2267
4301.56 2333
4302.18 2402
4302.79 2263
4303.41 2514
4304.03 2568
4304.65 2480
4305.27 2527
4305.89 2466
4306.51 2356
4307.13 2354
4307.75 2290
4308.36 2193
4308.98 2257
4309.60 2264
4310.22 2161
4310.84 2385
4311.46 2338
4312.08 2271
4312.70 2259
4313.32 2449
4313.94 2256
4314.56 2300
4315.18 2290
4315.80 2318
4316.42 2259
4317.04 2264
4317.66 2128
4318.28 2084
4318.90 2070
4319.52 2263
4320.14 2203
4320.76 2289
4321.38 2377
4322.00 2415
4322.62 2443
4323.24 2358
4323.86 2410
4324.48 2476
4325.10 2561
4325.72 2495
4326.34 2562
4326.96 2474
4327.58 2552
4328.20 2458
4328.82 2420
4329.44 2343
4330.06 2453
4330.68 2437
4331.30 2360
4331.93 2265
4332.55 2168
4333.17 2212
4333.79 2319
4334.41 2281
4335.03 2240
4335.65 2184
4336.27 2101
4336.89 2246
4337.51 2222
4338.14 2314
4338.76 2298
4339.38 2241
4340.00 2382
4340.62 2494
4341.24 2318
4341.86 2376
4342.49 2541
4343.11 2656
4343.73 2789
4344.35 2816
4344.97 3105
4345.60 3718
4346.22 4275
4346.84 4514
4347.46 4896
4348.08 5371
4348.70 5510
4349.33 5358
4349.95 5319
4350.57 5113
4351.19 4599
4351.82 4201
4352.44 3776
4353.06 3579
4353.68 3216
4354.31 3048
4354.93 2915
4355.55 2807
4356.17 2806
4356.80 2641
4357.42 2459
4358.04 2510
4358.66 2543
4359.29 2553
4359.91 2659
4360.53 2525
4361.16 2593
4361.78 2511
4362.40 2568
4363.02 2579
4363.65 2574
4364.27 2669
4364.89 2561
4365.52 2480
4366.14 2663
4366.76 2566
4367.39 2596
4368.01 2482
4368.63 2390
4369.26 2407
4369.88 2467
4370.50 2546
4371.13 2415
4371.75 2283
4372.38 2228
4373.00 2232
4373.62 2150
4374.25 2099
4374.87 2258
4375.49 2257
4376.12 2157
4376.74 2244
4377.37 2568
4377.99 2611
4378.62 2495
4379.24 2564
4379.86 2455
4380.49 2416
4381.11 2536
4381.74 2721
4382.36 2664
4382.99 2586
4383.61 2578
4384.24 2518
4384.86 2601
4385.48 2520
4386.11 2441
4386.73 2246
4387.36 2289
4387.98 2314
4388.61 2311
4389.23 2518
4389.86 2584
4390.48 2450
4391.11 2310
4391.73 2100
4392.36 2343
4392.98 2156
4393.61 2033
4394.23 2164
4394.86 2223
4395.49 2205
4396.11 2213
4396.74 2338
4397.36 2328
4397.99 2341
4398.61 2348
4399.24 2192
4399.86 2283
4400.49 2238
4401.12 2393
4401.74 2403
4402.37 2323
4402.99 2410
4403.62 2352
4404.25 2484
4404.87 2493
4405.50 2533
4406.12 2683
4406.75 2828
4407.38 2937
4408.00 3114
4408.63 3301
4409.25 3280
4409.88 3472
4410.51 3845
4411.13 3772
4411.76 3763
4412.39 3458
4413.01 3311
4413.64 3197
4414.27 3140
4414.89 2884
4415.52 2729
4416.15 2683
4416.77 2547
4417.40 2573
4418.03 2640
4418.66 2618
4419.28 2457
4419.91 2539
4420.54 2433
4421.16 2393
4421.79 2294
4422.42 2421
4423.05 2357
4423.67 2441
4424.30 2313
4424.93 2231
4425.56 2285
4426.18 2281
4426.81 2343
4427.44 2171
4428.07 2210
4428.69 2147
4429.32 2227
4429.95 2412
4430.58 2153
4431.21 2231
4431.83 2233
4432.46 2053
4433.09 2186
4433.72 2280
4434.35 2396
4434.97 2393
4435.60 2344
4436.23 2360
4436.86 2387
4437.49 2431
4438.12 2186
4438.74 2151
4439.37 2294
4440.00 2326
4440.63 2278
4441.26 2359
4441.89 2258
4442.52 2054
4443.14 2129
4443.77 2206
4444.40 2185
4445.03 2178
4445.66 2192
4446.29 2236
4446.92 2292
4447.55 2305
4448.18 2323
4448.81 2425
4449.44 2604
4450.06 2399
4450.69 2504
4451.32 2613
4451.95 2618
4452.58 2479
4453.21 2506
4453.84 2444
4454.47 2457
4455.10 2412
4455.73 2258
4456.36 2263
4456.99 2321
4457.62 2101
4458.25 2253
4458.88 2376
4459.51 2186
4460.14 2232
4460.77 2302
4461.40 2175
4462.03 2139
4462.66 2110
4463.29 2186
4463.92 2109
4464.55 1955
4465.18 2085
4465.81 2165
4466.44 2247
4467.07 2222
4467.70 2268
4468.33 2182
4468.96 2221
4469.59 2275
4470.22 2404
4470.86 2218
4471.49 2105
4472.12 2162
4472.75 2172
4473.38 2249
4474.01 2220
4474.64 2140
4475.27 2255
4475.90 2153
4476.53 2212
4477.16 2049
4477.80 1973
4478.43 2047
4479.06 2066
4479.69 2021
4480.32 2043
4480.95 2053
4481.58 2049
4482.22 1999
4482.85 2059
4483.48 2268
4484.11 2229
4484.74 2195
4485.37 2123
4486.01 2235
4486.64 2168
4487.27 2252
4487.90 2278
4488.53 2278
4489.17 2360
4489.80 2343
4490.43 2416
4491.06 2303
4491.69 2253
4492.33 2298
4492.96 2239
4493.59 2246
4494.22 2238
4494.86 2362
4495.49 2388
4496.12 2387
4496.75 2284
4497.39 2197
4498.02 2487
4498.65 2491
4499.28 2540
4499.92 2414
4500.55 2433
4501.18 2692
4501.82 2660
4502.45 2733
4503.08 2706
4503.71 2674
4504.35 2586
4504.98 2550
4505.61 2847
4506.25 2666
4506.88 2559
4507.51 2636
4508.15 2548
4508.78 2601
4509.41 2584
4510.05 2522
4510.68 2439
4511.31 2324
4511.95 2488
4512.58 2717
4513.22 2668
4513.85 2621
4514.48 2673
4515.12 2559
4515.75 2719
4516.39 2649
4517.02 2784
4517.65 2692
4518.29 2766
4518.92 2703
4519.56 2698
4520.19 2823
4520.82 2762
4521.46 2801
4522.09 2663
4522.73 2723
4523.36 2716
4524.00 2889
4524.63 2888
4525.27 2922
4525.90 3122
4526.53 3629
4527.17 3826
4527.80 4318
4528.44 5165
4529.07 5938
4529.71 7624
4530.34 9337
4530.98 11018
4531.61 12829
4532.25 14556
4532.88 16349
4533.52 17099
4534.15 17671
4534.79 17574
4535.42 16335
4536.06 14725
4536.69 13284
4537.33 11335
4537.97 9749
4538.60 7978
4539.24 6444
4539.87 5318
4540.51 4642
4541.14 3831
4541.78 3687
4542.42 3459
4543.05 3233
4543.69 3071
4544.32 2975
4544.96 2870
4545.59 2752
4546.23 2695
4546.87 2794
4547.50 2728
4548.14 2644
4548.78 2767
4549.41 2564
4550.05 2529
4550.68 2421
4551.32 2586
4551.96 2515
4552.59 2461
4553.23 2244
4553.87 2375
4554.50 2528
4555.14 2345
4555.78 2471
4556.41 2565
4557.05 2564
4557.69 2828
4558.32 2795
4558.96 2748
4559.60 3071
4560.24 3184
4560.87 3217
4561.51 3211
4562.15 3287
4562.78 3429
4563.42 3375
4564.06 3303
4564.70 3289
4565.33 3016
4565.97 3104
4566.61 2954
4567.25 2871
4567.88 2919
4568.52 3010
4569.16 2843
4569.80 3142
4570.43 3269
4571.07 3139
4571.71 3080
4572.35 2975
4572.98 3029
4573.62 2891
4574.26 2954
4574.90 2778
4575.54 2711
4576.18 2741
4576.81 2588
4577.45 2642
4578.09 2550
4578.73 2662
4579.37 2751
4580.00 2789
4580.64 2741
4581.28 2699
4581.92 2692
4582.56 2896
4583.20 2964
4583.84 3070
4584.47 2950
4585.11 2933
4585.75 2982
4586.39 2811
4587.03 2756
4587.67 2772
4588.31 2688
4588.95 2703
4589.59 2411
4590.23 2510
4590.86 2462
4591.50 2453
4592.14 2381
4592.78 2430
4593.42 2569
4594.06 2433
4594.70 2478
4595.34 2416
4595.98 2522
4596.62 2477
4597.26 2407
4597.90 2427
4598.54 2424
4599.18 2523
4599.82 2509
4600.46 2326
4601.10 2362
4601.74 2571
4602.38 2720
4603.02 2536
4603.66 2654
4604.30 2757
4604.94 2794
4605.58 2735
4606.22 2688
4606.86 2760
4607.50 2854
4608.14 2802
4608.78 2851
4609.42 2972
4610.06 2931
4610.70 2797
4611.34 3057
4611.98 3209
4612.62 2863
4613.26 3050
4613.90 3240
4614.54 3078
4615.19 3149
4615.83 3255
4616.47 3372
4617.11 3440
4617.75 3211
4618.39 3239
4619.03 3312
4619.67 2934
4620.31 3067
4620.96 2876
4621.60 2768
4622.24 2635
4622.88 2411
4623.52 2388
4624.16 2270
4624.80 2246
4625.45 2322
4626.09 2211
4626.73 2248
4627.37 2309
4628.01 2295
4628.65 2288
4629.30 2096
4629.94 2217
4630.58 2393
4631.22 2331
4631.86 2386
4632.51 2614
4633.15 2515
4633.79 2704
4634.43 2743
4635.07 2564
4635.72 2536
4636.36 2584
4637.00 2657
4637.64 2707
4638.29 2801
4638.93 3006
4639.57 2801
4640.21 2806
4640.86 2953
4641.50 2957
4642.14 2710
4642.78 2644
4643.43 2595
4644.07 2754
4644.71 2862
4645.36 2793
4646.00 2812
4646.64 2856
4647.29 2629
4647.93 2721
4648.57 2836
4649.21 3097
4649.86 3108
4650.50 3274
4651.14 3654
4651.79 4164
4652.43 4297
4653.07 4643
4653.72 5263
4654.36 5376
4655.01 5371
4655.65 5344
4656.29 5555
4656.94 5031
4657.58 4674
4658.22 4230
4658.87 4079
4659.51 3887
4660.16 3129
4660.80 2903
4661.44 2782
4662.09 2673
4662.73 2458
4663.38 2548
4664.02 2527
4664.67 2504
4665.31 2555
4665.95 2538
4666.60 2488
4667.24 2627
4667.89 2542
4668.53 2518
4669.18 2457
4669.82 2633
4670.47 2444
4671.11 2398
4671.76 2443
4672.40 2463
4673.04 2370
4673.69 2353
4674.33 2393
4674.98 2328
4675.62 2324
4676.27 2186
4676.92 2243
4677.56 2347
4678.21 2318
4678.85 2200
4679.50 2145
4680.14 2289
4680.79 2381
4681.43 2431
4682.08 2410
4682.72 2559
4683.37 2456
4684.01 2480
4684.66 2288
4685.31 2576
4685.95 2443
4686.60 2214
4687.24 2393
4687.89 2395
4688.54 2368
4689.18 2402
4689.83 2393
4690.47 2304
4691.12 2278
4691.77 2389
4692.41 2313
4693.06 2274
4693.70 2308
4694.35 2476
4695.00 2420
4695.64 2362
4696.29 2395
4696.94 2550
4697.58 2598
4698.23 2421
4698.88 2716
4699.52 2882
4700.17 2903
4700.82 2833
4701.46 2951
4702.11 2884
4702.76 2977
4703.40 2938
4704.05 2659
4704.70 2694
4705.35 2608
4705.99 2554
4706.64 2431
4707.29 2467
4707.93 2442
4708.58 2502
4709.23 2658
4709.88 2510
4710.52 2630
4711.17 2475
4711.82 2412
4712.47 2345
4713.11 2446
4713.76 2431
4714.41 2177
4715.06 2322
4715.70 2206
4716.35 2214
4717.00 2392
4717.65 2320
4718.30 2358
4718.94 2397
4719.59 2419
4720.24 2437
4720.89 2455
4721.54 2474
4722.19 2486
4722.83 2499
4723.48 2505
4724.13 2645
4724.78 2728
4725.43 2564
4726.08 2535
4726.72 2584
4727.37 2767
4728.02 2795
4728.67 2791
4729.32 2981
4729.97 2925
4730.62 2868
4731.27 2762
4731.91 2574
4732.56 2520
4733.21 2480
4733.86 2207
4734.51 2147
4735.16 2289
4735.81 2231
4736.46 2339
4737.11 2495
4737.76 2281
4738.41 2400
4739.06 2393
4739.70 2313
4740.35 2238
4741.00 2235
4741.65 2291
4742.30 2158
4742.95 2080
4743.60 2144
4744.25 2228
4744.90 2211
4745.55 2170
4746.20 2290
4746.85 2163
4747.50 2287
4748.15 2247
4748.80 2277
4749.45 2366
4750.10 2434
4750.75 2578
4751.40 2650
4752.05 2742
4752.70 2823
4753.35 2927
4754.00 2966
4754.65 2950
4755.31 2922
4755.96 2632
4756.61 2762
4757.26 2724
4757.91 2507
4758.56 2385
4759.21 2098
4759.86 2090
4760.51 2098
4761.16 2062
4761.81 2137
4762.46 2194
4763.11 2135
4763.77 2070
4764.42 2226
4765.07 2365
4765.72 2453
4766.37 2346
4767.02 2281
4767.67 2424
4768.33 2303
4768.98 2201
4769.63 2256
4770.28 2213
4770.93 2090
4771.58 2197
4772.23 2170
4772.89 2079
4773.54 2108
4774.19 2028
4774.84 2190
4775.49 2099
4776.15 2300
4776.80 2168
4777.45 2163
4778.10 2015
4778.75 2131
4779.41 2060
4780.06 2019
4780.71 2026
4781.36 2092
4782.02 2141
4782.67 2102
4783.32 2204
4783.97 2124
4784.63 2197
4785.28 2185
4785.93 2105
4786.58 2088
4787.24 2220
4787.89 2153
4788.54 2136
4789.19 2151
4789.85 2149
4790.50 2118
4791.15 2126
4791.81 2042
4792.46 2009
4793.11 2102
4793.77 2198
4794.42 2200
4795.07 2189
4795.72 2192
4796.38 1985
4797.03 1960
4797.69 1999
4798.34 1997
4798.99 2147
4799.65 2063
4800.30 2094
4800.95 2006
4801.61 2186
4802.26 1975
4802.91 1865
4803.57 1959
4804.22 1953
4804.88 2043
4805.53 2092
4806.18 2252
4806.84 2230
4807.49 1986
4808.15 2156
4808.80 2209
4809.45 2117
4810.11 2107
4810.76 2037
4811.42 2028
4812.07 2066
4812.73 2079
4813.38 2146
4814.04 2058
4814.69 2108
4815.34 2178
4816.00 2048
4816.65 2027
4817.31 1895
4817.96 2033
4818.62 2054
4819.27 2108
4819.93 2041
4820.58 1977
4821.24 2109
4821.89 2202
4822.55 2193
4823.20 2233
4823.86 2229
4824.51 2053
4825.17 2155
4825.82 2325
4826.48 2187
4827.14 2200
4827.79 2265
4828.45 2389
4829.10 2196
4829.76 2212
4830.41 2280
4831.07 2138
4831.72 2189
4832.38 2106
4833.04 2158
4833.69 2168
4834.35 2290
4835.00 2632
4835.66 2713
4836.32 2626
4836.97 2830
4837.63 2969
4838.28 3214
4838.94 3257
4839.60 3307
4840.25 3346
4840.91 3398
4841.57 3382
4842.22 3350
4842.88 3077
4843.54 3035
4844.19 2769
4844.85 2522
4845.51 2612
4846.16 2548
4846.82 2302
4847.48 2383
4848.13 2330
4848.79 2351
4849.45 2228
4850.10 2193
4850.76 2173
4851.42 2302
4852.07 2386
4852.73 2315
4853.39 2299
4854.05 2315
4854.70 2481
4855.36 2433
4856.02 2260
4856.68 2281
4857.33 2619
4857.99 2436
4858.65 2188
4859.31 2210
4859.96 2161
4860.62 2104
4861.28 2188
4861.94 2363
4862.59 2364
4863.25 2134
4863.91 2307
4864.57 2275
4865.23 2395
4865.88 2327
4866.54 2275
4867.20 2483
4867.86 2268
4868.52 2217
4869.18 2441
4869.83 2193
4870.49 2149
4871.15 2159
4871.81 2363
4872.47 2332
4873.13 2345
4873.78 2479
4874.44 2598
4875.10 2577
4875.76 2625
4876.42 2637
4877.08 2580
4877.74 2798
4878.40 2759
4879.06 2866
4879.71 2840
4880.37 2699
4881.03 2562
4881.69 2579
4882.35 2543
4883.01 2608
4883.67 2727
4884.33 2453
4884.99 2534
4885.65 2422
4886.31 2196
4886.97 2242
4887.63 2256
4888.29 2226
4888.94 2122
4889.60 2236
4890.26 2329
4890.92 2392
4891.58 2299
4892.24 2298
4892.90 2406
4893.56 2360
4894.22 2494
4894.88 2450
4895.54 2680
4896.20 2516
4896.86 2591
4897.52 2391
4898.18 2457
4898.84 2509
4899.50 2356
4900.17 2545
4900.83 2434
4901.49 2505
4902.15 2555
4902.81 2398
4903.47 2447
4904.13 2419
4904.79 2383
4905.45 2476
4906.11 2422
4906.77 2309
4907.43 2088
4908.09 2205
4908.75 2303
4909.42 2430
4910.08 2333
4910.74 2291
4911.40 2427
4912.06 2414
4912.72 2329
4913.38 2407
4914.04 2362
4914.70 2275
4915.37 2090
4916.03 2078
4916.69 2059
4917.35 2238
4918.01 2318
4918.67 2071
4919.34 1949
4920.00 1908
4920.66 2060
4921.32 1940
4921.98 1970
4922.64 2052
4923.31 1884
4923.97 2017
4924.63 2108
4925.29 2058
4925.95 2003
4926.62 1994
4927.28 2084
4927.94 1975
4928.60 1962
4929.27 1983
4929.93 2034
4930.59 2025
4931.25 1933
4931.92 2068
4932.58 2190
4933.24 2210
4933.90 2136
4934.57 1916
4935.23 2047
4935.89 2319
4936.55 2350
4937.22 2159
4937.88 2311
4938.54 2113
4939.21 2264
4939.87 2339
4940.53 2268
4941.20 2336
4941.86 2328
4942.52 2092
4943.19 2193
4943.85 2128
4944.51 2134
4945.18 2126
4945.84 1932
4946.50 1939
4947.17 1921
4947.83 1958
4948.49 2108
4949.16 2192
4949.82 2169
4950.48 2055
4951.15 2089
4951.81 2040
4952.48 1996
4953.14 2159
4953.80 2072
4954.47 1939
4955.13 2008
4955.80 2045
4956.46 2038
4957.12 2083
4957.79 2107
4958.45 1990
4959.12 2274
4959.78 2249
4960.45 2279
4961.11 2135
4961.78 2193
4962.44 2335
4963.10 2355
4963.77 2611
4964.43 2713
4965.10 2812
4965.76 3000
4966.43 3171
4967.09 2912
4967.76 3006
4968.42 2736
4969.09 2789
4969.75 2723
4970.42 2497
4971.08 2408
4971.75 2385
4972.41 2440
4973.08 2533
4973.74 2344
4974.41 2407
4975.08 2457
4975.74 2364
4976.41 2478
4977.07 2575
4977.74 2445
4978.40 2429
4979.07 2473
4979.73 2699
4980.40 2521
4981.07 2516
4981.73 2580
4982.40 2864
4983.06 3067
4983.73 3350
4984.40 3467
4985.06 3752
4985.73 4101
4986.39 4172
4987.06 4621
4987.73 4725
4988.39 4756
4989.06 4588
4989.73 4400
4990.39 3798
4991.06 3638
4991.73 3256
4992.39 3115
4993.06 2786
4993.73 2783
4994.39 2497
4995.06 2301
4995.73 2209
4996.39 2370
4997.06 2205
4997.73 2040
4998.39 2150
4999.06 2081
4999.73 1992
5000.39 2007
5001.06 1874
5001.73 1873
5002.40 1862
5003.06 1958
5003.73 2049
5004.40 1909
5005.07 1813
5005.73 1840
5006.40 1847
5007.07 1956
5007.74 2067
5008.40 1937
5009.07 1896
5009.74 1839
5010.41 1852
5011.07 1981
5011.74 1972
5012.41 2122
5013.08 2135
5013.75 2088
5014.41 2082
5015.08 2229
5015.75 2099
5016.42 2201
5017.09 2038
5017.75 2066
5018.42 2077
5019.09 2093
5019.76 2197
5020.43 2276
5021.10 2394
5021.77 2509
5022.43 2559
5023.10 2762
5023.77 2779
5024.44 2951
5025.11 2905
5025.78 2972
5026.45 3091
5027.12 2901
5027.78 2783
5028.45 2736
5029.12 2770
5029.79 2766
5030.46 2597
5031.13 2470
5031.80 2438
5032.47 2255
5033.14 2266
5033.81 2163
5034.48 2219
5035.15 2231
5035.82 2185
5036.48 2249
5037.15 2240
5037.82 2122
5038.49 2181
5039.16 2082
5039.83 1918
5040.50 2072
5041.17 2008
5041.84 2042
5042.51 2238
5043.18 2159
5043.85 2043
5044.52 1959
5045.19 2170
5045.86 2132
5046.53 1965
5047.20 1835
5047.87 2049
5048.54 2073
5049.21 1965
5049.88 1896
5050.55 2071
5051.23 1879
5051.90 1912
5052.57 1951
5053.24 2027
5053.91 2036
5054.58 1846
5055.25 1878
5055.92 2050
5056.59 1925
5057.26 2058
5057.93 1976
5058.60 1844
5059.27 1927
5059.95 1790
5060.62 1904
5061.29 1913
5061.96 1840
5062.63 1995
5063.30 1959
5063.97 1943
5064.64 1923
5065.32 1898
5065.99 1888
5066.66 2028
5067.33 2047
5068.00 1875
5068.67 1970
5069.35 2143
5070.02 2140
5070.69 2073
5071.36 2005
5072.03 1977
5072.70 2000
5073.38 1907
5074.05 1745
5074.72 1760
5075.39 1994
5076.07 1962
5076.74 1917
5077.41 1888
5078.08 2004
5078.75 1970
5079.43 2008
5080.10 2002
5080.77 2064
5081.44 2080
5082.12 2126
5082.79 2265
5083.46 2358
5084.13 2253
5084.81 2159
5085.48 2165
5086.15 2286
5086.83 2357
5087.50 2263
5088.17 2058
5088.84 2279
5089.52 2317
5090.19 2430
5090.86 2592
5091.54 2823
5092.21 2842
5092.88 2896
5093.56 2951
5094.23 2932
5094.90 3060
5095.58 2890
5096.25 2797
5096.92 2778
5097.60 2602
5098.27 2390
5098.94 2277
5099.62 2316
5100.29 2253
5100.97 2068
5101.64 2030
5102.31 2039
5102.99 2173
5103.66 2096
5104.34 2213
5105.01 2232
5105.68 2263
5106.36 2241
5107.03 2413
5107.71 2500
5108.38 2366
5109.06 2301
5109.73 2243
5110.40 2181
5111.08 2094
5111.75 1986
5112.43 2086
5113.10 2025
5113.78 2073
5114.45 2166
5115.13 2186
5115.80 2067
5116.48 2128
5117.15 1969
5117.83 2085
5118.50 2339
5119.18 2261
5119.85 2315
5120.53 2401
5121.20 2294
5121.88 2400
5122.55 2283
5123.23 2192
5123.90 2267
5124.58 2239
5125.25 2125
5125.93 2098
5126.60 1963
5127.28 2008
5127.95 2180
5128.63 2080
5129.31 2045
5129.98 2067
5130.66 2037
5131.33 2009
5132.01 2132
5132.69 2118
5133.36 2059
5134.04 2184
5134.71 2209
5135.39 2477
5136.07 2539
5136.74 2577
5137.42 2534
5138.09 2320
5138.77 2195
5139.45 2158
5140.12 2208
5140.80 2132
5141.48 2008
5142.15 2035
5142.83 2026
5143.51 2024
5144.18 2016
5144.86 2028
5145.54 2105
5146.21 2196
5146.89 2128
5147.57 2051
5148.24 2095
5148.92 2078
5149.60 2084
5150.27 2136
5150.95 2139
5151.63 2110
5152.31 1944
5152.98 1991
5153.66 2093
5154.34 2024
5155.01 1858
5155.69 1970
5156.37 1929
5157.05 1977
5157.72 1915
5158.40 1893
5159.08 1823
5159.76 1887
5160.44 1791
5161.11 1678
5161.79 1882
5162.47 1907
5163.15 1833
5163.82 1845
5164.50 1882
5165.18 1844
5165.86 1797
5166.54 1866
5167.21 1785
5167.89 1803
5168.57 1831
5169.25 1789
5169.93 1809
5170.61 1780
5171.28 1835
5171.96 1763
5172.64 1746
5173.32 1799
5174.00 1730
5174.68 1863
5175.36 1755
5176.04 1762
5176.71 1786
5177.39 1785
5178.07 1857
5178.75 1973
5179.43 1884
5180.11 2001
5180.79 2067
5181.47 1964
5182.15 1919
5182.83 1903
5183.50 1968
5184.18 1782
5184.86 1742
5185.54 1719
5186.22 1859
5186.90 1759
5187.58 1729
5188.26 1763
5188.94 1846
5189.62 1812
5190.30 1762
5190.98 1749
5191.66 1948
5192.34 1802
5193.02 1926
5193.70 1871
5194.38 1755
5195.06 1738
5195.74 1878
5196.42 1854
5197.10 1758
5197.78 1924
5198.46 1802
5199.14 1877
5199.82 1811
5200.50 1893
5201.18 1767
5201.86 1781
5202.54 1802
5203.22 1695
5203.90 1792
5204.58 1730
5205.26 1734
5205.94 1869
5206.63 1855
5207.31 1907
5207.99 1853
5208.67 1905
5209.35 1821
5210.03 1875
5210.71 1932
5211.39 1969
5212.07 1979
5212.75 1981
5213.44 1950
5214.12 1966
5214.80 2025
5215.48 2306
5216.16 2050
5216.84 2106
5217.52 2133
5218.20 2256
5218.89 2046
5219.57 1942
5220.25 2068
5220.93 2234
5221.61 2183
5222.29 2177
5222.98 1962
5223.66 1973
5224.34 1970
5225.02 2117
5225.70 2132
5226.39 2149
5227.07 2133
5227.75 2043
5228.43 2044
5229.12 2070
5229.80 1927
5230.48 1980
5231.16 1879
5231.84 1983
5232.53 2012
5233.21 1794
5233.89 1735
5234.57 1843
5235.26 1928
5235.94 1877
5236.62 1957
5237.31 1913
5237.99 1941
5238.67 1865
5239.35 1940
5240.04 1996
5240.72 2278
5241.40 2210
5242.09 2233
5242.77 2136
5243.45 2177
5244.14 2194
5244.82 2119
5245.50 2095
5246.19 2023
5246.87 2058
5247.55 1938
5248.24 2017
5248.92 1960
5249.60 2129
5250.29 2024
5250.97 2170
5251.65 2201
5252.34 2186
5253.02 2195
5253.71 2313
5254.39 2159
5255.07 2166
5255.76 2109
5256.44 2044
5257.12 2120
5257.81 1909
5258.49 1930
5259.18 2051
5259.86 2128
5260.55 2037
5261.23 2010
5261.91 2081
5262.60 2188
5263.28 2103
5263.97 2081
5264.65 2022
5265.34 2049
5266.02 2153
5266.71 2073
5267.39 1993
5268.08 1853
5268.76 2073
5269.45 1949
5270.13 1929
5270.82 2164
5271.50 2159
5272.19 2135
5272.87 2157
5273.56 2101
5274.24 2042
5274.93 2143
5275.61 2147
5276.30 2148
5276.98 2102
5277.67 2080
5278.35 2162
5279.04 2459
5279.72 2623
5280.41 2676
5281.09 2967
5281.78 3158
5282.47 3139
5283.15 3485
5283.84 3309
5284.52 3161
5285.21 2952
5285.90 2937
5286.58 2619
5287.27 2384
5287.95 2274
5288.64 2126
5289.33 2048
5290.01 1943
5290.70 1836
5291.38 1906
5292.07 1945
5292.76 1846
5293.44 1853
5294.13 1879
5294.82 1949
5295.50 1928
5296.19 1962
5296.88 2130
5297.56 2014
5298.25 1921
5298.94 2118
5299.62 1932
5300.31 1920
5301.00 2092
5301.68 2048
5302.37 2199
5303.06 2247
5303.75 2320
5304.43 2351
5305.12 2496
5305.81 2309
5306.49 2269
5307.18 2364
5307.87 2523
5308.56 2412
5309.24 2485
5309.93 2544
5310.62 2507
5311.31 2478
5311.99 2615
5312.68 2504
5313.37 2448
5314.06 2285
5314.74 2267
5315.43 2315
5316.12 2265
5316.81 2316
5317.50 2339
5318.18 2232
5318.87 2233
5319.56 2464
5320.25 2476
5320.94 2681
5321.63 2638
5322.31 2662
5323.00 2571
5323.69 2697
5324.38 2642
5325.07 2543
5325.76 2576
5326.44 2515
5327.13 2444
5327.82 2490
5328.51 2526
5329.20 2468
5329.89 2521
5330.58 2611
5331.27 2694
5331.95 2626
5332.64 2645
5333.33 2910
5334.02 2977
5334.71 2907
5335.40 2827
5336.09 2988
5336.78 3224
5337.47 3094
5338.16 2957
5338.85 2907
5339.54 2958
5340.22 3163
5340.91 3330
5341.60 3226
5342.29 3281
5342.98 3253
5343.67 3314
5344.36 3454
5345.05 3468
5345.74 3712
5346.43 3768
5347.12 4256
5347.81 4649
5348.50 5068
5349.19 5960
5349.88 7234
5350.57 8076
5351.26 9828
5351.95 10820
5352.64 12271
5353.33 13352
5354.02 13879
5354.71 13720
5355.40 12669
5356.09 11452
5356.79 10372
5357.48 8909
5358.17 7422
5358.86 6349
5359.55 5283
5360.24 4464
5360.93 4252
5361.62 3675
5362.31 3292
5363.00 3240
5363.69 3146
5364.38 3139
5365.07 3170
5365.77 3277
5366.46 3395
5367.15 3346
5367.84 3218
5368.53 3163
5369.22 3150
5369.91 3200
5370.60 3008
5371.30 2972
5371.99 2823
5372.68 2606
5373.37 2545
5374.06 2573
5374.75 2441
5375.45 2331
5376.14 2253
5376.83 2334
5377.52 2318
5378.21 2394
5378.91 2505
5379.60 2500
5380.29 2433
5380.98 2506
5381.67 2605
5382.37 2693
5383.06 2588
5383.75 2710
5384.44 2410
5385.13 2330
5385.83 2338
5386.52 2312
5387.21 2275
5387.90 2249
5388.60 2240
5389.29 2369
5389.98 2529
5390.68 2615
5391.37 2514
5392.06 2406
5392.75 2458
5393.45 2424
5394.14 2429
5394.83 2307
5395.53 2300
5396.22 2321
5396.91 2306
5397.60 2195
5398.30 2125
5398.99 2183
5399.68 2150
5400.38 2188
5401.07 2163
5401.76 2277
5402.46 2364
5403.15 2224
5403.85 2243
5404.54 2178
5405.23 2040
5405.93 2139
5406.62 2222
5407.31 2161
5408.01 2156
5408.70 2173
5409.40 2256
5410.09 2251
5410.78 2141
5411.48 2233
5412.17 2188
5412.87 2195
5413.56 2209
5414.25 2164
5414.95 2056
5415.64 2059
5416.34 2033
5417.03 2095
5417.73 2046
5418.42 2029
5419.11 1829
5419.81 1921
5420.50 1962
5421.20 2011
5421.89 1965
5422.59 1984
5423.28 1940
5423.98 1757
5424.67 1911
5425.37 2117
5426.06 2074
5426.76 1945
5427.45 2033
5428.15 1998
5428.84 1948
5429.54 1964
5430.23 1984
5430.93 1904
5431.62 1819
5432.32 1910
5433.01 1896
5433.71 1928
5434.41 1944
5435.10 1999
5435.80 2016
5436.49 2078
5437.19 2093
5437.88 2207
5438.58 2127
5439.28 2148
5439.97 2140
5440.67 2177
5441.36 2231
5442.06 2179
5442.76 2078
5443.45 2070
5444.15 1924
5444.84 1949
5445.54 2039
5446.24 2197
5446.93 2228
5447.63 2269
5448.33 2126
5449.02 2146
5449.72 2325
5450.42 2204
5451.11 2302
5451.81 2402
5452.51 2509
5453.20 2418
5453.90 2397
5454.60 2495
5455.29 2356
5455.99 2359
5456.69 2254
5457.38 2177
5458.08 2034
5458.78 1984
5459.47 2096
5460.17 2094
5460.87 2149
5461.57 2019
5462.26 2233
5462.96 2190
5463.66 2130
5464.36 2543
5465.05 2428
5465.75 2333
5466.45 2350
5467.15 2473
5467.84 2415
5468.54 2494
5469.24 2273
5469.94 2170
5470.63 2239
5471.33 2266
5472.03 2409
5472.73 2311
5473.43 2269
5474.12 2208
5474.82 2126
5475.52 2299
5476.22 2142
5476.92 2029
5477.62 2094
5478.31 2068
5479.01 2087
5479.71 2225
5480.41 2148
5481.11 2408
5481.81 2745
5482.50 2599
5483.20 2525
5483.90 2564
5484.60 2590
5485.30 2520
5486.00 2536
5486.70 2365
5487.40 2422
5488.09 2282
5488.79 2148
5489.49 2175
5490.19 2207
5490.89 2301
5491.59 2347
5492.29 2354
5492.99 2443
5493.69 2407
5494.39 2511
5495.09 2434
5495.79 2460
5496.49 2594
5497.19 2627
5497.88 2687
5498.58 2722
5499.28 2687
5499.98 2823
5500.68 2946
5501.38 3198
5502.08 3129
5502.78 3853
5503.48 3777
5504.18 3823
5504.88 3680
5505.58 3483
5506.28 3067
5506.98 2940
5507.68 2895
5508.38 2576
5509.08 2524
5509.78 2580
5510.48 2626
5511.19 2691
5511.89 2469
5512.59 2483
5513.29 2605
5513.99 2548
5514.69 2514
5515.39 2601
5516.09 2593
5516.79 2598
5517.49 2558
5518.19 2505
5518.89 2576
5519.59 2434
5520.29 2393
5521.00 2378
5521.70 2227
5522.40 2348
5523.10 2318
5523.80 2239
5524.50 2164
5525.20 2190
5525.90 2327
5526.61 2108
5527.31 2185
5528.01 2024
5528.71 2047
5529.41 1967
5530.11 2010
5530.82 1928
5531.52 1915
5532.22 1971
5532.92 1865
5533.62 1955
5534.32 1954
5535.03 2041
5535.73 2046
5536.43 1926
5537.13 1927
5537.83 1790
5538.54 2026
5539.24 1929
5539.94 2041
5540.64 2037
5541.35 2009
5542.05 1966
5542.75 1897
5543.45 1863
5544.16 1910
5544.86 1861
5545.56 1814
5546.26 1774
5546.97 1737
5547.67 1923
5548.37 1937
5549.07 1877
5549.78 1788
5550.48 1780
5551.18 1737
5551.89 1816
5552.59 1759
5553.29 1853
5554.00 1900
5554.70 1871
5555.40 1720
5556.11 1773
5556.81 1767
5557.51 1848
5558.22 1742
5558.92 1740
5559.62 1755
5560.33 1786
5561.03 1688
5561.73 1764
5562.44 1913
5563.14 1951
5563.84 2093
5564.55 2102
5565.25 2079
5565.96 2060
5566.66 2043
5567.36 2077
5568.07 2123
5568.77 2168
5569.48 2140
5570.18 2245
5570.88 2169
5571.59 2166
5572.29 2274
5573.00 2232
5573.70 2225
5574.41 2124
5575.11 2149
5575.81 2073
5576.52 2167
5577.22 2058
5577.93 1980
5578.63 1888
5579.34 2095
5580.04 2175
5580.75 2055
5581.45 1879
5582.16 1855
5582.86 1943
5583.57 1924
5584.27 1960
5584.98 2003
5585.68 1919
5586.39 1762
5587.09 1801
5587.80 1757
5588.50 1799
5589.21 1794
5589.91 1764
5590.62 1757
5591.33 1744
5592.03 1835
5592.74 1725
5593.44 1840
5594.15 1877
5594.85 1942
5595.56 1851
5596.27 1785
5596.97 1737
5597.68 1776
5598.38 1847
5599.09 1719
5599.80 1817
5600.50 1533
5601.21 1631
5601.91 1609
5602.62 1702
5603.33 1779
5604.03 1723
5604.74 1661
5605.45 1782
5606.15 1852
5606.86 1823
5607.56 1777
5608.27 1843
5608.98 1761
5609.68 1823
5610.39 1755
5611.10 1807
5611.80 1725
5612.51 1704
5613.22 1757
5613.93 1809
5614.63 1746
5615.34 1761
5616.05 1711
5616.75 1774
5617.46 1666
5618.17 1691
5618.88 1699
5619.58 1533
5620.29 1562
5621.00 1648
5621.70 1539
5622.41 1563
5623.12 1608
5623.83 1740
5624.53 1569
5625.24 1527
5625.95 1673
5626.66 1600
5627.37 1692
5628.07 1846
5628.78 1785
5629.49 1768
5630.20 1705
5630.91 1771
5631.61 1848
5632.32 1841
5633.03 1682
5633.74 1639
5634.45 1720
5635.15 1779
5635.86 1662
5636.57 1699
5637.28 1770
5637.99 1879
5638.70 1680
5639.40 1749
5640.11 1865
5640.82 1930
5641.53 1965
5642.24 1973
5642.95 1843
5643.66 1911
5644.37 1894
5645.07 1787
5645.78 1813
5646.49 1818
5647.20 1936
5647.91 1851
5648.62 1816
5649.33 1750
5650.04 1774
5650.75 1934
5651.46 1804
5652.17 1914
5652.88 2060
5653.59 1876
5654.29 1879
5655.00 2131
5655.71 1975
5656.42 2184
5657.13 2217
5657.84 2182
5658.55 2091
5659.26 2214
5659.97 2239
5660.68 2185
5661.39 2129
5662.10 2012
5662.81 1975
5663.52 1790
5664.23 1869
5664.94 1868
5665.65 1839
5666.36 1747
5667.07 1715
5667.78 1749
5668.49 1883
5669.20 1815
5669.91 2019
5670.62 1964
5671.34 1902
5672.05 2055
5672.76 2084
5673.47 2089
5674.18 2174
5674.89 2197
5675.60 2124
5676.31 2113
5677.02 1962
5677.73 2098
5678.44 1994
5679.15 1963
5679.87 2009
5680.58 1857
5681.29 1854
5682.00 1969
5682.71 1962
5683.42 1861
5684.13 1717
5684.84 1717
5685.56 1885
5686.27 1887
5686.98 1732
5687.69 1788
5688.40 1886
5689.11 1774
5689.83 1750
5690.54 1723
5691.25 1794
5691.96 1700
5692.67 1699
5693.38 1769
5694.10 1742
5694.81 1682
5695.52 1811
5696.23 1831
5696.94 1657
5697.66 1708
5698.37 1731
5699.08 1700
5699.79 1644
5700.51 1693
5701.22 1706
5701.93 1779
5702.64 1485
5703.36 1614
5704.07 1575
5704.78 1477
5705.49 1571
5706.21 1651
5706.92 1649
5707.63 1776
5708.35 1772
5709.06 1650
5709.77 1774
5710.48 1771
5711.20 1708
5711.91 1721
5712.62 1690
5713.34 1672
5714.05 1666
5714.76 1673
5715.48 1692
5716.19 1631
5716.90 1593
5717.62 1636
5718.33 1577
5719.04 1677
5719.76 1757
5720.47 1936
5721.18 1883
5721.90 1756
5722.61 1762
5723.33 1811
5724.04 1805
5724.75 1716
5725.47 1746
5726.18 1729
5726.90 1665
5727.61 1642
5728.32 1702
5729.04 1744
5729.75 1772
5730.47 1745
5731.18 1880
5731.90 1743
5732.61 1662
5733.32 1664
5734.04 1724
5734.75 1687
5735.47 1763
5736.18 1783
5736.90 1932
5737.61 1897
5738.33 1876
5739.04 1856
5739.76 1813
5740.47 1859
5741.19 1764
5741.90 1892
5742.62 1875
5743.33 1833
5744.05 1863
5744.76 1820
5745.48 1805
5746.19 1886
5746.91 1825
5747.62 1773
5748.34 1861
5749.05 1903
5749.77 1889
5750.48 1831
5751.20 1999
5751.91 2088
5752.63 2014
5753.35 2042
5754.06 2272
5754.78 2409
5755.49 2443
5756.21 2448
5756.93 2540
5757.64 2433
5758.36 2312
5759.07 2441
5759.79 2375
5760.51 2247
5761.22 2267
5761.94 2119
5762.65 2116
5763.37 2146
5764.09 2269
5764.80 2202
5765.52 2018
5766.24 2152
5766.95 2049
5767.67 1999
5768.39 2105
5769.10 2078
5769.82 1870
5770.54 2034
5771.25 2053
5771.97 2126
5772.69 2294
5773.40 2323
5774.12 2262
5774.84 2241
5775.55 2220
5776.27 2217
5776.99 2439
5777.71 2479
5778.42 2522
5779.14 2524
5779.86 2649
5780.57 2551
5781.29 2689
5782.01 2597
5782.73 2678
5783.44 2648
5784.16 2594
5784.88 2669
5785.60 2644
5786.32 2707
5787.03 2684
5787.75 2719
5788.47 2688
5789.19 2878
5789.90 3010
5790.62 2825
5791.34 2928
5792.06 3200
5792.78 3297
5793.50 3580
5794.21 3734
5794.93 3780
5795.65 3991
5796.37 4132
5797.09 4327
5797.81 4920
5798.52 5442
5799.24 6566
5799.96 8355
5800.68 10648
5801.40 12904
5802.12 15297
5802.84 17064
5803.55 17435
5804.27 17046
5804.99 15703
5805.71 13941
5806.43 11547
5807.15 9998
5807.87 8503
5808.59 7503
5809.31 6482
5810.03 6306
5810.74 5887
5811.46 5742
5812.18 5976
5812.90 5778
5813.62 5848
5814.34 5887
5815.06 5894
5815.78 6023
5816.50 6380
5817.22 6318
5817.94 5924
5818.66 5821
5819.38 5733
5820.10 5232
5820.82 5204
5821.54 4990
5822.26 4703
5822.98 4548
5823.70 4506
5824.42 4492
5825.14 4492
5825.86 4312
5826.58 4233
5827.30 4107
5828.02 3879
5828.74 3912
5829.46 3726
5830.18 3441
5830.90 3460
5831.62 3215
5832.34 3104
5833.06 3125
5833.78 3067
5834.50 3020
5835.23 2890
5835.95 2761
5836.67 2749
5837.39 2755
5838.11 2624
5838.83 2642
5839.55 2564
5840.27 2576
5840.99 2677
5841.71 2692
5842.44 2614
5843.16 2411
5843.88 2356
5844.60 2537
5845.32 2582
5846.04 2519
5846.76 2457
5847.49 2332
5848.21 2339
5848.93 2429
5849.65 2418
5850.37 2334
5851.09 2468
5851.82 2500
5852.54 2457
5853.26 2449
5853.98 2417
5854.70 2425
5855.43 2302
5856.15 2375
5856.87 2308
5857.59 2323
5858.31 2451
5859.04 2377
5859.76 2300
5860.48 2390
5861.20 2457
5861.93 2411
5862.65 2351
5863.37 2208
5864.09 2345
5864.82 2270
5865.54 2310
5866.26 2303
5866.98 2405
5867.71 2347
5868.43 2349
5869.15 2309
5869.87 2333
5870.60 2367
5871.32 2393
5872.04 2359
5872.77 2284
5873.49 2272
5874.21 2448
5874.94 2313
5875.66 2235
5876.38 2359
5877.11 2379
5877.83 2296
5878.55 2302
5879.28 2257
5880.00 2216
5880.72 2202
5881.45 2247
5882.17 2336
5882.89 2377
5883.62 2321
5884.34 2259
5885.07 2248
5885.79 2195
5886.51 2175
5887.24 2214
5887.96 2260
5888.69 2200
5889.41 2120
5890.13 2328
5890.86 2308
5891.58 2364
5892.31 2161
5893.03 2042
5893.76 2098
5894.48 2165
5895.20 2067
5895.93 2008
5896.65 1911
5897.38 1879
5898.10 1993
5898.83 1973
5899.55 2133
5900.28 2076
5901.00 1939
5901.73 1956
5902.45 1910
5903.18 2010
5903.90 1855
5904.63 1865
5905.35 1757
5906.08 1750
5906.80 1909
5907.53 1983
5908.25 1968
5908.98 1779
5909.70 1696
5910.43 1774
5911.15 1915
5911.88 1949
5912.60 1902
5913.33 1918
5914.06 1981
5914.78 1863
5915.51 1831
5916.23 1757
5916.96 1824
5917.68 1888
5918.41 1867
5919.14 1944
5919.86 1889
5920.59 1780
5921.31 1827
5922.04 1763
5922.77 1773
5923.49 1839
5924.22 1891
5924.95 1806
5925.67 1821
5926.40 1827
5927.12 1834
5927.85 1771
5928.58 1839
5929.30 1818
5930.03 1895
5930.76 1827
5931.48 1817
5932.21 1903
5932.94 1818
5933.66 1843
5934.39 1898
5935.12 2048
5935.85 2199
5936.57 2241
5937.30 2296
5938.03 2244
5938.75 2617
5939.48 2465
5940.21 2507
5940.94 2540
5941.66 2418
5942.39 2454
5943.12 2339
5943.85 2274
5944.57 2091
5945.30 1999
5946.03 1932
5946.76 1964
5947.48 2008
5948.21 1910
5948.94 1884
5949.67 1752
5950.39 1722
5951.12 1818
5951.85 1879
5952.58 1822
5953.31 1767
5954.03 1861
5954.76 1956
5955.49 1933
5956.22 2015
5956.95 1886
5957.68 1984
5958.40 2052
5959.13 2047
5959.86 2005
5960.59 1912
5961.32 1995
5962.05 2086
5962.77 2133
5963.50 2081
5964.23 2134
5964.96 2131
5965.69 1994
5966.42 2063
5967.15 2032
5967.88 2175
5968.61 2179
5969.33 2319
5970.06 2288
5970.79 2382
5971.52 2456
5972.25 2553
5972.98 2365
5973.71 2244
5974.44 2232
5975.17 2140
5975.90 2077
5976.63 2085
5977.36 2257
5978.09 2254
5978.82 2265
5979.54 2305
5980.27 2435
5981.00 2275
5981.73 2301
5982.46 2412
5983.19 2426
5983.92 2404
5984.65 2475
5985.38 2537
5986.11 2453
5986.84 2300
5987.57 2457
5988.30 2431
5989.03 2258
5989.76 2508
5990.49 2391
5991.23 2399
5991.96 2439
5992.69 2548
5993.42 2498
5994.15 2531
5994.88 2549
5995.61 2599
5996.34 2464
5997.07 2620
5997.80 2705
5998.53 2608
5999.26 2618
5999.99 2743
6000.72 2717
6001.45 2549
6002.19 2474
6002.92 2611
6003.65 2607
6004.38 2490
6005.11 2544
6005.84 2520
6006.57 2516
6007.30 2538
6008.04 2739
6008.77 2870
6009.50 3134
6010.23 3602
6010.96 4002
6011.69 4304
6012.42 4674
6013.16 5353
6013.89 5792
6014.62 5892
6015.35 5894
6016.08 5876
6016.82 5662
6017.55 5507
6018.28 5020
6019.01 4587
6019.74 4246
6020.48 3771
6021.21 3150
6021.94 2974
6022.67 2808
6023.40 2730
6024.14 2465
6024.87 2296
6025.60 2335
6026.33 2299
6027.07 2248
6027.80 2231
6028.53 2220
6029.27 2175
6030.00 2150
6030.73 2000
6031.46 1848
6032.20 1805
6032.93 1786
6033.66 1886
6034.40 1896
6035.13 1941
6035.86 1918
6036.59 1880
6037.33 1843
6038.06 1941
6038.79 1926
6039.53 2051
6040.26 2039
6040.99 2122
6041.73 2100
6042.46 2067
6043.19 2166
6043.93 2021
6044.66 2141
6045.40 2272
6046.13 2074
6046.86 2142
6047.60 2337
6048.33 2322
6049.06 2164
6049.80 2148
6050.53 2161
6051.27 2060
6052.00 2005
6052.73 2006
6053.47 2054
6054.20 1972
6054.94 2071
6055.67 1984
6056.41 1940
6057.14 2059
6057.87 2103
6058.61 1978
6059.34 2000
6060.08 1892
6060.81 2068
6061.55 1924
6062.28 2003
6063.02 2016
6063.75 1917
6064.49 1991
6065.22 2010
6065.96 2053
6066.69 1967
6067.43 1934
6068.16 1892
6068.90 2053
6069.63 1983
6070.37 2012
6071.10 1981
6071.84 1908
6072.57 1868
6073.31 1870
6074.04 1878
6074.78 1820
6075.51 1794
6076.25 1680
6076.98 1908
6077.72 2031
6078.46 1831
6079.19 1802
6079.93 1784
6080.66 1744
6081.40 1895
6082.13 1850
6082.87 1767
6083.61 1777
6084.34 1860
6085.08 1777
6085.81 1729
6086.55 1758
6087.29 1840
6088.02 1826
6088.76 1821
6089.50 1831
6090.23 1866
6090.97 1873
6091.71 1720
6092.44 1709
6093.18 1698
6093.92 1723
6094.65 1697
6095.39 1688
6096.13 1684
6096.86 1796
6097.60 1797
6098.34 1722
6099.07 1897
6099.81 1757
6100.55 1673
6101.28 1781
6102.02 1756
6102.76 1692
6103.49 1765
6104.23 1740
6104.97 1732
6105.71 1741
6106.44 1675
6107.18 1757
6107.92 1825
6108.66 1814
6109.39 1758
6110.13 1757
6110.87 1662
6111.61 1810
6112.34 1919
6113.08 1884
6113.82 1839
6114.56 1810
6115.30 1723
6116.03 1848
6116.77 1851
6117.51 1931
6118.25 1890
6118.99 1832
6119.72 1840
6120.46 1811
6121.20 1814
6121.94 1757
6122.68 1872
6123.42 2000
6124.15 1855
6124.89 1985
6125.63 2056
6126.37 1993
6127.11 2000
6127.85 1962
6128.59 2108
6129.32 2108
6130.06 2017
6130.80 1992
6131.54 1966
6132.28 1946
6133.02 1913
6133.76 1923
6134.50 2063
6135.24 2046
6135.97 2042
6136.71 1876
6137.45 1925
6138.19 1840
6138.93 1956
6139.67 2042
6140.41 2262
6141.15 2200
6141.89 2114
6142.63 2066
6143.37 1952
6144.11 1872
6144.85 1862
6145.59 2003
6146.33 1916
6147.07 1937
6147.81 1849
6148.55 1887
6149.29 1809
6150.03 1870
6150.77 2010
6151.51 2004
6152.25 1965
6152.99 2080
6153.73 1870
6154.47 1894
6155.21 2027
6155.95 1966
6156.69 2132
6157.43 2093
6158.17 2130
6158.91 2268
6159.65 2123
6160.39 2062
6161.13 2037
6161.87 1930
6162.61 2033
6163.35 1944
6164.10 2077
6164.84 2192
6165.58 2283
6166.32 2441
6167.06 2527
6167.80 2660
6168.54 2671
6169.28 2722
6170.02 2853
6170.76 2893
6171.51 2816
6172.25 2801
6172.99 2722
6173.73 2708
6174.47 2519
6175.21 2650
6175.95 2548
6176.70 2517
6177.44 2497
6178.18 2469
6178.92 2336
6179.66 2430
6180.41 2434
6181.15 2435
6181.89 2390
6182.63 2406
6183.37 2572
6184.11 2584
6184.86 2701
6185.60 2682
6186.34 2584
6187.08 2611
6187.83 2553
6188.57 2633
6189.31 2745
6190.05 2590
6190.80 2617
6191.54 2580
6192.28 2679
6193.02 2729
6193.77 2817
6194.51 2921
6195.25 2953
6195.99 3095
6196.74 3140
6197.48 3204
6198.22 3190
6198.97 3143
6199.71 3084
6200.45 3081
6201.19 3134
6201.94 2980
6202.68 3058
6203.42 3122
6204.17 3181
6204.91 3136
6205.65 3339
6206.40 3780
6207.14 4594
6207.88 5571
6208.63 7027
6209.37 8153
6210.11 10250
6210.86 11936
6211.60 13258
6212.35 14143
6213.09 14708
6213.83 14198
6214.58 13127
6215.32 11702
6216.06 10364
6216.81 9109
6217.55 7487
6218.30 6444
6219.04 5542
6219.79 4785
6220.53 4104
6221.27 3694
6222.02 3694
6222.76 3619
6223.51 3732
6224.25 3744
6225.00 3998
6225.74 4272
6226.49 4471
6227.23 4763
6227.97 4871
6228.72 4622
6229.46 4586
6230.21 4345
6230.95 4024
6231.70 3660
6232.44 3344
6233.19 3311
6233.93 3001
6234.68 2980
6235.42 2864
6236.17 2661
6236.91 2576
6237.66 2640
6238.40 2741
6239.15 2865
6239.90 2860
6240.64 2904
6241.39 2952
6242.13 2979
6242.88 2889
6243.62 2980
6244.37 3073
6245.11 2871
6245.86 2856
6246.61 2845
6247.35 2902
6248.10 3040
6248.84 2994
6249.59 2952
6250.34 3034
6251.08 3156
6251.83 3288
6252.57 3496
6253.32 3316
6254.07 3209
6254.81 3164
6255.56 3105
6256.30 3125
6257.05 3125
6257.80 3016
6258.54 2915
6259.29 2783
6260.04 3006
6260.78 3128
6261.53 3042
6262.28 2974
6263.02 2977
6263.77 3156
6264.52 3190
6265.26 3245
6266.01 3313
6266.76 3612
6267.51 3728
6268.25 4292
6269.00 4976
6269.75 5490
6270.49 6173
6271.24 6664
6271.99 7027
6272.74 6908
6273.48 6869
6274.23 6533
6274.98 6054
6275.73 5511
6276.47 5177
6277.22 4941
6277.97 4904
6278.72 4980
6279.46 4978
6280.21 4937
6280.96 4759
6281.71 4410
6282.46 4044
6283.20 3770
6283.95 3662
6284.70 3345
6285.45 3218
6286.20 2905
6286.94 2836
6287.69 2859
6288.44 2902
6289.19 2918
6289.94 3105
6290.69 3165
6291.43 3395
6292.18 3436
6292.93 3578
6293.68 3694
6294.43 3440
6295.18 3468
6295.93 3421
6296.68 3330
6297.42 3338
6298.17 3275
6298.92 3084
6299.67 2965
6300.42 3031
6301.17 2973
6301.92 2730
6302.67 2675
6303.42 2502
6304.17 2434
6304.91 2359
6305.66 2442
6306.41 2408
6307.16 2441
6307.91 2510
6308.66 2402
6309.41 2467
6310.16 2524
6310.91 2546
6311.66 2591
6312.41 2430
6313.16 2444
6313.91 2540
6314.66 2513
6315.41 2601
6316.16 2509
6316.91 2494
6317.66 2657
6318.41 2582
6319.16 2601
6319.91 2622
6320.66 2606
6321.41 2575
6322.16 2594
6322.91 2508
6323.66 2443
6324.41 2441
6325.16 2372
6325.91 2298
6326.66 2176
6327.41 2169
6328.16 2207
6328.91 2220
6329.67 2201
6330.42 2158
6331.17 2187
6331.92 2152
6332.67 2221
6333.42 2128
6334.17 2097
6334.92 2158
6335.67 2183
6336.42 2139
6337.18 2112
6337.93 2147
6338.68 2123
6339.43 2159
6340.18 2217
6340.93 2280
6341.68 2118
6342.44 2043
6343.19 2084
6343.94 2152
6344.69 2121
6345.44 2125
6346.19 2081
6346.95 1979
6347.70 1938
6348.45 2027
6349.20 2110
6349.95 2097
6350.70 2020
6351.46 2141
6352.21 2145
6352.96 2133
6353.71 2246
6354.47 2356
6355.22 2174
6355.97 2157
6356.72 2273
6357.47 2412
6358.23 2298
6358.98 2316
6359.73 2262
6360.48 2215
6361.24 2177
6361.99 2049
6362.74 2076
6363.50 1969
6364.25 2086
6365.00 1995
6365.75 2033
6366.51 1972
6367.26 2044
6368.01 2080
6368.77 2073
6369.52 2188
6370.27 2194
6371.03 2126
6371.78 2025
6372.53 2115
6373.29 2151
6374.04 2083
6374.79 2038
6375.55 2025
6376.30 2073
6377.05 2057
6377.81 1972
6378.56 1923
6379.31 1999
6380.07 2000
6380.82 2021
6381.57 2118
6382.33 2100
6383.08 2006
6383.84 2109
6384.59 2170
6385.34 2073
6386.10 2059
6386.85 2175
6387.61 2172
6388.36 2284
6389.12 2201
6389.87 2380
6390.62 2392
6391.38 2678
6392.13 2736
6392.89 2622
6393.64 2651
6394.40 2661
6395.15 2426
6395.91 2547
6396.66 2313
6397.42 2160
6398.17 2030
6398.92 2083
6399.68 2045
6400.43 1936
6401.19 1894
6401.94 1881
6402.70 1906
6403.45 1769
6404.21 1610
6404.97 1734
6405.72 1705
6406.48 1781
6407.23 1738
6407.99 1812
6408.74 1834
6409.50 1899
6410.25 1722
6411.01 1713
6411.76 1798
6412.52 1700
6413.28 1718
6414.03 1809
6414.79 1855
6415.54 1732
6416.30 1650
6417.05 1703
6417.81 1845
6418.57 1874
6419.32 1929
6420.08 1808
6420.83 1723
6421.59 1742
6422.35 1694
6423.10 1654
6423.86 1811
6424.62 1935
6425.37 1837
6426.13 1885
6426.89 1885
6427.64 1872
6428.40 1850
6429.16 1926
6429.91 1798
6430.67 1758
6431.43 1773
6432.18 1749
6432.94 1796
6433.70 1816
6434.45 1782
6435.21 1863
6435.97 1753
6436.72 1727
6437.48 1748
6438.24 1725
6439.00 1841
6439.75 1788
6440.51 1804
6441.27 1812
6442.02 1754
6442.78 1843
6443.54 1806
6444.30 1684
6445.05 1745
6445.81 1679
6446.57 1792
6447.33 1627
6448.09 1664
6448.84 1701
6449.60 1679
6450.36 1802
6451.12 1723
6451.87 1646
6452.63 1643
6453.39 1657
6454.15 1781
6454.91 1748
6455.67 1671
6456.42 1718
6457.18 1787
6457.94 1702
6458.70 1716
6459.46 1779
6460.22 1807
6460.97 1858
6461.73 1757
6462.49 1759
6463.25 1756
6464.01 1789
6464.77 1740
6465.53 1828
6466.28 1693
6467.04 1710
6467.80 1637
6468.56 1615
6469.32 1712
6470.08 1744
6470.84 1717
6471.60 1670
6472.36 1570
6473.12 1677
6473.88 1724
6474.63 1703
6475.39 1676
6476.15 1621
6476.91 1700
6477.67 1626
6478.43 1737
6479.19 1798
6479.95 1793
6480.71 1799
6481.47 1688
6482.23 1729
6482.99 1836
6483.75 1768
6484.51 1761
6485.27 1842
6486.03 1826
6486.79 1806
6487.55 1816
6488.31 1779
6489.07 1754
6489.83 1683
6490.59 1699
6491.35 1739
6492.11 1764
6492.87 1751
6493.63 1689
6494.39 1764
6495.15 1837
6495.91 1864
6496.67 1924
6497.43 2024
6498.20 1910
6498.96 1867
6499.72 1851
6500.48 2010
6501.24 2050
6502.00 1969
6502.76 1984
6503.52 1940
6504.28 2091
6505.04 2095
6505.80 1933
6506.57 2034
6507.33 2020
6508.09 2048
6508.85 2099
6509.61 2151
6510.37 2167
6511.13 2166
6511.90 1995
6512.66 2142
6513.42 2096
6514.18 1992
6514.94 2002
6515.70 2241
6516.47 2124
6517.23 2192
6517.99 2169
6518.75 2231
6519.51 2229
6520.28 2197
6521.04 2311
6521.80 2432
6522.56 2505
6523.32 2629
6524.09 2883
6524.85 3084
6525.61 3234
6526.37 3472
6527.13 3691
6527.90 3877
6528.66 4101
6529.42 4089
6530.18 4079
6530.95 4027
6531.71 3967
6532.47 3730
6533.24 3569
6534.00 3449
6534.76 3313
6535.52 3336
6536.29 3443
6537.05 3746
6537.81 3746
6538.58 3697
6539.34 3873
6540.10 4135
6540.87 4054
6541.63 3997
6542.39 3591
6543.16 3255
6543.92 3014
6544.68 2692
6545.45 2603
6546.21 2312
6546.97 2283
6547.74 2297
6548.50 2222
6549.26 2176
6550.03 2243
6550.79 2061
6551.55 2159
6552.32 2062
6553.08 2069
6553.85 2057
6554.61 2186
6555.37 2296
6556.14 2235
6556.90 2110
6557.67 2196
6558.43 2319
6559.20 2155
6559.96 2184
6560.72 2050
6561.49 2324
6562.25 2426
6563.02 2304
6563.78 2332
6564.55 2445
6565.31 2487
6566.08 2580
6566.84 2634
6567.61 2709
6568.37 2647
6569.13 2728
6569.90 2508
6570.66 2542
6571.43 2511
6572.19 2526
6572.96 2496
6573.72 2313
6574.49 2333
6575.26 2436
6576.02 2440
6576.79 2499
6577.55 2456
6578.32 2473
6579.08 2599
6579.85 2625
6580.61 2725
6581.38 2719
6582.14 2639
6582.91 2597
6583.68 2641
6584.44 2654
6585.21 2713
6585.97 2774
6586.74 2593
6587.50 2688
6588.27 3020
6589.04 2920
6589.80 2803
6590.57 3066
6591.33 3159
6592.10 3479
6592.87 3888
6593.63 4036
6594.40 4333
6595.17 4871
6595.93 5160
6596.70 4970
6597.47 4840
6598.23 4828
6599.00 4556
6599.77 4315
6600.53 4022
6601.30 3708
6602.07 3442
6602.83 3086
6603.60 2995
6604.37 3033
6605.13 2692
6605.90 2491
6606.67 2439
6607.43 2439
6608.20 2361
6608.97 2414
6609.74 2352
6610.50 2256
6611.27 2089
6612.04 2200
6612.80 2244
6613.57 2192
6614.34 2200
6615.11 2353
6615.87 2245
6616.64 2189
6617.41 2265
6618.18 2102
6618.95 2279
6619.71 2363
6620.48 2467
6621.25 2483
6622.02 2478
6622.78 2688
6623.55 2642
6624.32 2576
6625.09 2793
6625.86 2845
6626.63 2710
6627.39 2577
6628.16 2541
6628.93 2430
6629.70 2501
6630.47 2553
6631.24 2516
6632.00 2616
6632.77 2859
6633.54 3008
6634.31 3409
6635.08 4081
6635.85 4514
6636.62 5120
6637.38 5395
6638.15 5501
6638.92 5374
6639.69 5155
6640.46 4735
6641.23 4383
6642.00 3843
6642.77 3554
6643.54 3251
6644.31 2951
6645.08 2717
6645.84 2503
6646.61 2382
6647.38 2256
6648.15 2317
6648.92 2247
6649.69 2319
6650.46 2456
6651.23 2298
6652.00 2319
6652.77 2288
6653.54 2467
6654.31 2424
6655.08 2335
6655.85 2204
6656.62 2215
6657.39 2107
6658.16 2062
6658.93 2070
6659.70 2015
6660.47 1984
6661.24 1952
6662.01 2148
6662.78 2154
6663.55 2088
6664.32 2051
6665.09 2194
6665.86 2062
6666.63 2109
6667.40 2159
6668.17 2219
6668.94 2021
6669.72 2092
6670.49 2157
6671.26 2048
6672.03 1924
6672.80 1945
6673.57 2079
6674.34 1993
6675.11 2087
6675.88 2099
6676.65 1971
6677.42 1985
6678.20 2029
6678.97 2043
6679.74 1931
6680.51 1927
6681.28 1886
6682.05 1730
6682.82 1840
6683.60 1810
6684.37 1864
6685.14 1808
6685.91 1825
6686.68 1945
6687.45 1948
6688.23 1960
6689.00 1920
6689.77 1953
6690.54 1868
6691.31 1843
6692.08 1923
6692.86 1985
6693.63 1941
6694.40 1956
6695.17 1928
6695.95 1810
6696.72 1775
6697.49 1778
6698.26 1878
6699.03 1865
6699.81 1810
6700.58 1785
6701.35 1845
6702.12 1823
6702.90 1706
6703.67 1742
6704.44 1770
6705.22 1824
6705.99 1752
6706.76 1840
6707.53 1725
6708.31 1661
6709.08 1669
6709.85 1756
6710.63 1738
6711.40 1636
6712.17 1738
6712.94 1840
6713.72 1823
6714.49 1635
6715.26 1666
6716.04 1723
6716.81 1656
6717.58 1710
6718.36 1722
6719.13 1707
6719.91 1538
6720.68 1654
6721.45 1663
6722.23 1621
6723.00 1731
6723.77 1753
6724.55 1687
6725.32 1628
6726.10 1632
6726.87 1687
6727.64 1691
6728.42 1696
6729.19 1596
6729.97 1533
6730.74 1696
6731.51 1680
6732.29 1572
6733.06 1455
6733.84 1580
6734.61 1522
6735.39 1553
6736.16 1616
6736.94 1660
6737.71 1669
6738.49 1598
6739.26 1570
6740.03 1724
6740.81 1583
6741.58 1623
6742.36 1616
6743.13 1599
6743.91 1576
6744.68 1568
6745.46 1616
6746.23 1579
6747.01 1543
6747.78 1482
6748.56 1570
6749.34 1674
6750.11 1679
6750.89 1660
6751.66 1660
6752.44 1640
6753.21 1689
6753.99 1780
6754.76 1633
6755.54 1625
6756.31 1632
6757.09 1571
6757.87 1499
6758.64 1542
6759.42 1442
6760.19 1548
6760.97 1458
6761.75 1594
6762.52 1490
6763.30 1511
6764.07 1723
6764.85 1776
6765.63 1738
6766.40 1801
6767.18 1862
6767.96 1836
6768.73 1861
6769.51 1869
6770.28 1714
6771.06 1740
6771.84 1608
6772.61 1633
6773.39 1597
6774.17 1515
6774.94 1390
6775.72 1469
6776.50 1498
6777.27 1474
6778.05 1624
6778.83 1529
6779.61 1692
6780.38 1689
6781.16 1549
6781.94 1664
6782.71 1698
6783.49 1645
6784.27 1698
6785.05 1672
6785.82 1844
6786.60 1716
6787.38 1725
6788.16 1731
6788.93 1522
6789.71 1421
6790.49 1544
6791.27 1596
6792.04 1582
6792.82 1497
6793.60 1428
6794.38 1517
6795.16 1607
6795.93 1602
6796.71 1569
6797.49 1442
6798.27 1515
6799.05 1534
6799.82 1515
6800.60 1527
6801.38 1545
6802.16 1546
6802.94 1511
6803.72 1509
6804.49 1564
6805.27 1532
6806.05 1525
6806.83 1569
6807.61 1716
6808.39 1713
6809.17 1678
6809.94 1635
6810.72 1707
6811.50 1570
6812.28 1636
6813.06 1669
6813.84 1678
6814.62 1589
6815.40 1583
6816.18 1584
6816.96 1677
6817.73 1675
6818.51 1743
6819.29 1620
6820.07 1647
6820.85 1546
6821.63 1528
6822.41 1662
6823.19 1669
6823.97 1602
6824.75 1599
6825.53 1519
6826.31 1571
6827.09 1686
6827.87 1626
6828.65 1653
6829.43 1502
6830.21 1497
6830.99 1444
6831.77 1640
6832.55 1611
6833.33 1607
6834.11 1543
6834.89 1556
6835.67 1674
6836.45 1687
6837.23 1667
6838.01 1661
6838.79 1658
6839.57 1625
6840.35 1571
6841.13 1585
6841.91 1561
6842.69 1438
6843.47 1383
6844.25 1478
6845.04 1442
6845.82 1433
6846.60 1475
6847.38 1513
6848.16 1549
6848.94 1429
6849.72 1594
6850.50 1873
6851.28 1984
6852.06 2004
6852.85 2214
6853.63 2314
6854.41 2412
6855.19 2444
6855.97 2425
6856.75 2310
6857.53 2198
6858.32 2111
6859.10 1975
6859.88 1851
6860.66 1763
6861.44 1716
6862.22 1672
6863.01 1670
6863.79 1619
6864.57 1650
6865.35 1646
6866.13 1786
6866.92 1655
6867.70 1577
6868.48 1677
6869.26 1624
6870.04 1661
6870.83 1698
6871.61 1742
6872.39 1682
6873.17 1603
6873.96 1589
6874.74 1557
6875.52 1516
6876.30 1581
6877.09 1571
6877.87 1501
6878.65 1517
6879.43 1636
6880.22 1745
6881.00 1645
6881.78 1729
6882.56 1807
6883.35 1809
6884.13 1795
6884.91 1734
6885.70 1793
6886.48 1747
6887.26 1736
6888.05 1898
6888.83 1840
6889.61 1919
6890.40 1849
6891.18 1891
6891.96 1990
6892.75 1993
6893.53 1790
6894.31 1782
6895.10 1730
6895.88 1705
6896.67 1850
6897.45 1738
6898.23 1828
6899.02 1792
6899.80 1896
6900.58 1875
6901.37 1757
6902.15 1689
6902.94 1707
6903.72 1757
6904.50 1815
6905.29 1798
6906.07 1813
6906.86 1775
6907.64 1743
6908.43 1731
6909.21 1685
6910.00 1729
6910.78 1592
6911.56 1780
6912.35 1734
6913.13 1619
6913.92 1604
6914.70 1635
6915.49 1609
6916.27 1557
6917.06 1558
6917.84 1548
6918.63 1590
6919.41 1663
6920.20 1674
6920.98 1611
6921.77 1597
6922.55 1704
6923.34 1651
6924.12 1678
6924.91 1718
6925.69 1730
6926.48 1746
6927.26 1700
6928.05 1768
6928.84 1686
6929.62 1735
6930.41 1816
6931.19 1767
6931.98 1704
6932.76 1627
6933.55 1692
6934.34 1681
6935.12 1760
6935.91 1685
6936.69 1771
6937.48 1746
6938.27 1737
6939.05 1745
6939.84 1730
6940.62 1855
6941.41 1993
6942.20 1947
6942.98 1827
6943.77 1983
6944.56 2061
6945.34 2040
6946.13 1947
6946.92 2069
6947.70 2251
6948.49 2343
6949.28 2231
6950.06 2428
6950.85 2424
6951.64 2603
6952.42 2584
6953.21 2422
6954.00 2453
6954.78 2410
6955.57 2416
6956.36 2298
6957.15 2353
6957.93 2265
6958.72 2252
6959.51 2170
6960.29 2280
6961.08 2410
6961.87 2381
6962.66 2514
6963.44 2588
6964.23 2537
6965.02 2378
6965.81 2485
6966.59 2541
6967.38 2662
6968.17 2648
6968.96 2581
6969.75 2607
6970.53 2693
6971.32 2729
6972.11 2822
6972.90 2938
6973.69 3044
6974.47 3123
6975.26 2976
6976.05 3056
6976.84 2988
6977.63 2998
6978.42 2951
6979.20 2785
6979.99 2736
6980.78 2844
6981.57 2821
6982.36 2871
6983.15 3268
6983.94 3581
6984.72 3881
6985.51 4471
6986.30 5144
6987.09 6090
6987.88 7348
6988.67 8201
6989.46 8877
6990.25 9649
6991.04 9365
6991.82 9157
6992.61 8894
6993.40 8059
6994.19 7292
6994.98 6642
6995.77 5697
6996.56 5069
6997.35 4589
6998.14 4498
6998.93 4703
6999.72 5158
7000.51 5565
7001.30 6382
7002.09 7095
7002.88 7686
7003.67 7887
7004.46 7688
7005.25 7371
7006.04 7088
7006.83 6181
7007.62 5372
7008.41 4607
7009.20 4042
7009.99 3608
7010.78 3185
7011.57 3023
7012.36 2956
7013.15 2718
7013.94 2796
7014.73 2817
7015.52 3275
7016.31 3182
7017.10 3289
7017.89 3380
7018.68 3436
7019.47 3373
7020.26 3157
7021.05 3083
7021.84 2995
7022.64 2655
7023.43 2516
7024.22 2543
7025.01 2427
7025.80 2409
7026.59 2506
7027.38 2596
7028.17 2608
7028.96 2719
7029.75 2815
7030.55 2969
7031.34 3116
7032.13 3036
7032.92 3002
7033.71 2823
7034.50 2936
7035.29 2709
7036.09 2569
7036.88 2464
7037.67 2581
7038.46 2434
7039.25 2328
7040.05 2264
7040.84 2407
7041.63 2489
7042.42 2448
7043.21 2549
7044.01 2773
7044.80 2892
7045.59 2992
7046.38 3093
7047.17 3036
7047.97 3052
7048.76 3162
7049.55 2914
7050.34 3068
7051.14 3169
7051.93 3239
7052.72 3360
7053.51 3240
7054.31 3280
7055.10 3376
7055.89 3218
7056.68 3032
7057.48 2870
7058.27 2764
7059.06 2652
7059.86 2738
7060.65 2700
7061.44 2684
7062.24 2702
7063.03 2733
7063.82 2790
7064.61 2785
7065.41 2694
7066.20 2822
7066.99 2769
7067.79 2686
7068.58 2726
7069.37 2562
7070.17 2552
7070.96 2681
7071.76 2611
7072.55 2628
7073.34 2706
7074.14 2630
7074.93 2739
7075.72 2818
7076.52 2717
7077.31 2667
7078.11 2510
7078.90 2583
7079.69 2535
7080.49 2430
7081.28 2568
7082.08 2623
7082.87 2521
7083.67 2532
7084.46 2636
7085.25 2842
7086.05 3113
7086.84 3414
7087.64 3948
7088.43 4467
7089.23 5251
7090.02 5877
7090.82 6861
7091.61 6939
7092.41 7056
7093.20 6508
7094.00 5855
7094.79 5191
7095.59 4640
7096.38 3860
7097.18 3379
7097.97 2878
7098.77 2564
7099.56 2482
7100.36 2232
7101.15 2290
7101.95 2121
7102.74 2169
7103.54 2182
7104.33 2181
7105.13 2278
7105.92 2249
7106.72 2143
7107.52 2169
7108.31 2249
7109.11 2085
7109.90 2010
7110.70 1974
7111.49 1791
7112.29 1840
7113.09 1815
7113.88 1704
7114.68 1610
7115.47 1775
7116.27 1805
7117.07 1776
7117.86 1835
7118.66 2014
7119.45 2034
7120.25 2065
7121.05 2007
7121.84 1954
7122.64 1952
7123.44 2031
7124.23 1910
7125.03 1944
7125.83 1874
7126.62 1772
7127.42 1829
7128.22 1831
7129.01 1829
7129.81 1780
7130.61 1813
7131.40 1938
7132.20 1897
7133.00 1731
7133.80 1812
7134.59 1784
7135.39 1778
7136.19 1666
7136.98 1730
7137.78 1838
7138.58 1700
7139.38 1712
7140.17 1679
7140.97 1784
7141.77 1843
7142.57 1798
7143.36 1851
7144.16 1780
7144.96 1960
7145.76 1915
7146.56 1811
7147.35 1809
7148.15 1799
7148.95 1766
7149.75 1777
7150.55 1735
7151.34 1758
7152.14 1781
7152.94 1772
7153.74 1699
7154.54 1684
7155.33 1687
7156.13 1623
7156.93 1752
7157.73 1675
7158.53 1709
7159.33 1813
7160.13 1756
7160.92 1636
7161.72 1595
7162.52 1617
7163.32 1707
7164.12 1703
7164.92 1682
7165.72 1630
7166.52 1639
7167.31 1683
7168.11 1631
7168.91 1668
7169.71 1624
7170.51 1578
7171.31 1534
7172.11 1557
7172.91 1616
7173.71 1638
7174.51 1476
7175.31 1410
7176.11 1351
7176.91 1548
7177.71 1433
7178.51 1434
7179.31 1438
7180.10 1427
7180.90 1393
7181.70 1412
7182.50 1388
7183.30 1451
7184.10 1404
7184.90 1328
7185.70 1367
7186.50 1423
7187.30 1458
7188.10 1490
7188.90 1424
7189.70 1481
7190.50 1468
7191.31 1387
7192.11 1434
7192.91 1441
7193.71 1507
7194.51 1393
7195.31 1417
7196.11 1448
7196.91 1356
7197.71 1465
7198.51 1460
7199.31 1515
7200.11 1561
7200.91 1540
7201.71 1680
7202.51 1590
7203.32 1586
7204.12 1496
7204.92 1425
7205.72 1364
7206.52 1340
7207.32 1319
7208.12 1382
7208.92 1341
7209.73 1284
7210.53 1378
7211.33 1356
7212.13 1505
7212.93 1522
7213.73 1418
7214.53 1373
7215.34 1384
7216.14 1363
7216.94 1349
7217.74 1422
7218.54 1345
7219.34 1330
7220.15 1288
7220.95 1426
7221.75 1405
7222.55 1307
7223.35 1324
7224.16 1344
7224.96 1360
7225.76 1426
7226.56 1386
7227.37 1375
7228.17 1321
7228.97 1302
7229.77 1380
7230.58 1444
7231.38 1356
7232.18 1332
7232.98 1408
7233.79 1449
7234.59 1399
7235.39 1403
7236.19 1438
7237.00 1415
7237.80 1390
7238.60 1357
7239.41 1512
7240.21 1425
7241.01 1422
7241.82 1459
7242.62 1387
7243.42 1482
7244.23 1486
7245.03 1453
7245.83 1441
7246.64 1333
7247.44 1414
7248.24 1385
7249.05 1402
7249.85 1352
7250.65 1367
7251.46 1249
7252.26 1253
7253.06 1286
7253.87 1273
7254.67 1321
7255.48 1353
7256.28 1357
7257.08 1361
7257.89 1353
7258.69 1248
7259.50 1294
7260.30 1432
7261.10 1385
7261.91 1315
7262.71 1347
7263.52 1303
7264.32 1278
7265.13 1345
7265.93 1375
7266.73 1221
7267.54 1274
7268.34 1308
7269.15 1357
7269.95 1218
7270.76 1254
7271.56 1269
7272.37 1336
7273.17 1359
7273.98 1344
7274.78 1356
7275.59 1432
7276.39 1525
7277.20 1540
7278.00 1488
7278.81 1498
7279.61 1451
7280.42 1412
7281.22 1431
7282.03 1422
7282.83 1418
7283.64 1478
7284.45 1515
7285.25 1461
7286.06 1576
7286.86 1733
7287.67 1775
7288.47 1781
7289.28 1878
7290.09 1684
7290.89 1571
7291.70 1572
7292.50 1595
7293.31 1432
7294.12 1401
7294.92 1449
7295.73 1412
7296.53 1450
7297.34 1348
7298.15 1358
7298.95 1399
7299.76 1397
7300.57 1433
7301.37 1418
7302.18 1405
7302.98 1494
7303.79 1488
7304.60 1538
7305.40 1526
7306.21 1651
7307.02 1561
7307.82 1543
7308.63 1440
7309.44 1393
7310.25 1401
7311.05 1367
7311.86 1342
7312.67 1355
7313.47 1281
7314.28 1262
7315.09 1184
7315.90 1215
7316.70 1220
7317.51 1283
7318.32 1339
7319.12 1350
7319.93 1319
7320.74 1378
7321.55 1415
7322.35 1411
7323.16 1464
7323.97 1423
7324.78 1494
7325.59 1649
7326.39 1544
7327.20 1498
7328.01 1432
7328.82 1424
7329.62 1458
7330.43 1420
7331.24 1357
7332.05 1369
7332.86 1364
7333.67 1198
7334.47 1260
7335.28 1375
7336.09 1400
7336.90 1354
7337.71 1365
7338.52 1367
7339.32 1366
7340.13 1321
7340.94 1312
7341.75 1289
7342.56 1336
7343.37 1305
7344.18 1372
7344.99 1315
7345.79 1314
7346.60 1309
7347.41 1182
7348.22 1173
7349.03 1176
7349.84 1310
7350.65 1233
7351.46 1151
7352.27 1210
7353.08 1170
7353.89 1170
7354.70 1128
7355.50 1209
7356.31 1179
7357.12 1193
7357.93 1240
7358.74 1239
7359.55 1253
7360.36 1170
7361.17 1176
7361.98 1222
7362.79 1222
7363.60 1137
7364.41 1126
7365.22 1225
7366.03 1160
7366.84 1108
7367.65 1159
7368.46 1235
7369.27 1178
7370.08 1188
7370.89 1254
7371.70 1162
7372.51 1205
7373.32 1288
7374.13 1217
7374.94 1149
7375.75 1145
7376.57 1254
7377.38 1219
7378.19 1233
7379.00 1292
7379.81 1294
7380.62 1302
7381.43 1338
7382.24 1410
7383.05 1551
7383.86 1534
7384.67 1573
7385.48 1643
7386.30 1585
7387.11 1517
7387.92 1462
7388.73 1405
7389.54 1407
7390.35 1269
7391.16 1318
7391.98 1289
7392.79 1323
7393.60 1283
7394.41 1253
7395.22 1300
7396.03 1408
7396.84 1380
7397.66 1358
7398.47 1486
7399.28 1559
7400.09 1764
7400.90 1851
7401.72 1905
7402.53 1911
7403.34 1704
7404.15 1778
7404.96 1586
7405.78 1637
7406.59 1601
7407.40 1455
7408.21 1397
7409.03 1363
7409.84 1311
7410.65 1370
7411.46 1339
7412.28 1206
7413.09 1226
7413.90 1280
7414.71 1266
7415.53 1280
7416.34 1289
7417.15 1146
7417.96 1298
7418.78 1202
7419.59 1244
7420.40 1130
7421.22 1174
7422.03 1177
7422.84 1111
7423.66 1101
7424.47 1118
7425.28 1066
7426.10 1086
7426.91 1010
7427.72 1045
7428.54 1078
7429.35 1080
7430.16 1154
7430.98 1225
7431.79 1174
7432.60 1095
7433.42 1114
7434.23 1059
7435.05 1092
7435.86 1179
7436.67 1182
7437.49 1110
7438.30 1150
7439.11 1116
7439.93 1092
7440.74 1145
7441.56 1096
7442.37 1184
7443.19 1178
7444.00 1120
7444.81 1148
7445.63 1114
7446.44 1069
7447.26 1074
7448.07 1143
7448.89 1170
7449.70 1128
7450.52 1119
7451.33 1129
7452.15 1162
7452.96 1232
7453.78 1160
7454.59 1038
7455.40 1061
7456.22 1104
7457.03 1100
7457.85 1122
7458.66 1182
7459.48 1269
7460.30 1293
7461.11 1180
7461.93 1170
7462.74 1106
7463.56 1102
7464.37 1171
7465.19 1147
7466.00 1126
7466.82 1109
7467.63 1125
7468.45 1103
7469.27 1042
7470.08 1069
7470.90 985
7471.71 1127
7472.53 1121
7473.34 1096
7474.16 1100
7474.98 1141
7475.79 1013
7476.61 1194
7477.42 1079
7478.24 1077
7479.06 1136
7479.87 1087
7480.69 1047
7481.51 1058
7482.32 1072
7483.14 1124
7483.96 1018
7484.77 1083
7485.59 1066
7486.40 1083
7487.22 1092
7488.04 1017
7488.85 1142
7489.67 1090
7490.49 979
7491.31 1079
7492.12 1146
7492.94 1036
7493.76 1021
7494.57 1122
7495.39 1198
7496.21 1090
7497.02 1051
7497.84 972
7498.66 988
7499.48 926
7500.29 958
7501.11 1035
7501.93 1103
7502.75 993
7503.56 1041
7504.38 1141
7505.20 1040
7506.02 1135
7506.83 1101
7507.65 1086
7508.47 1061
7509.29 962
7510.11 1015
7510.92 1090
7511.74 1089
7512.56 964
7513.38 933
7514.20 986
7515.01 1053
7515.83 1038
7516.65 1117
7517.47 1160
7518.29 1005
7519.11 1017
7519.92 1117
7520.74 896
7521.56 948
7522.38 1000
7523.20 1028
7524.02 1042
7524.84 979
7525.65 1022
7526.47 1027
7527.29 1074
7528.11 1000
7528.93 1003
7529.75 1004
7530.57 1029
7531.39 1004
7532.21 1028
7533.03 973
7533.85 1023
7534.66 1013
7535.48 957
7536.30 961
7537.12 1092
7537.94 1024
7538.76 1045
7539.58 1049
7540.40 1065
7541.22 1027
7542.04 1053
7542.86 1044
7543.68 1105
7544.50 1064
7545.32 1006
7546.14 1143
7546.96 1119
7547.78 1068
7548.60 1125
7549.42 1187
7550.24 1151
7551.06 1104
7551.88 1123
7552.70 1039
7553.52 1028
7554.34 969
7555.16 931
7555.98 1049
7556.80 1082
7557.62 1056
7558.44 999
7559.26 1063
7560.08 1113
7560.90 1165
7561.72 1094
7562.55 1082
7563.37 1146
7564.19 1190
7565.01 1101
7565.83 1054
7566.65 1111
7567.47 1111
7568.29 1082
7569.11 1088
7569.93 1071
7570.76 1002
7571.58 1008
7572.40 1094
7573.22 1077
7574.04 1062
7574.86 1102
7575.68 1082
7576.51 1093
7577.33 1077
7578.15 1052
7578.97 1031
7579.79 1050
7580.61 1062
7581.44 1074
7582.26 975
7583.08 1030
7583.90 1058
7584.72 1114
7585.55 1118
7586.37 1106
7587.19 1146
7588.01 1205
7588.83 1152
7589.66 1057
7590.48 1178
7591.30 1176
7592.12 1238
7592.95 1211
7593.77 1157
7594.59 1162
7595.41 1107
7596.24 1119
7597.06 1137
7597.88 1144
7598.70 1251
7599.53 1183
7600.35 1154
7601.17 1109
7601.99 1143
7602.82 1165
7603.64 1190
7604.46 1261
7605.29 1316
7606.11 1358
7606.93 1301
7607.76 1429
7608.58 1390
7609.40 1470
7610.23 1458
7611.05 1393
7611.87 1370
7612.70 1349
7613.52 1276
7614.34 1264
7615.17 1325
7615.99 1202
7616.81 1243
7617.64 1301
7618.46 1257
7619.29 1242
7620.11 1252
7620.93 1286
7621.76 1325
7622.58 1389
7623.41 1362
7624.23 1295
7625.05 1339
7625.88 1339
7626.70 1366
7627.53 1389
7628.35 1355
7629.18 1337
7630.00 1396
7630.82 1406
7631.65 1523
7632.47 1590
7633.30 1685
7634.12 1782
7634.95 1715
7635.77 1836
7636.60 1787
7637.42 1734
7638.25 1782
7639.07 1734
7639.90 1677
7640.72 1531
7641.55 1472
7642.37 1507
7643.20 1381
7644.02 1332
7644.85 1333
7645.67 1230
7646.50 1226
7647.32 1174
7648.15 1218
7648.97 1202
7649.80 1271
7650.63 1218
7651.45 1259
7652.28 1201
7653.10 1174
7653.93 1120
7654.75 1152
7655.58 1196
7656.41 1137
7657.23 1106
7658.06 1132
7658.88 1122
7659.71 1118
7660.54 1056
7661.36 1071
7662.19 1160
7663.01 1160
7663.84 1055
7664.67 1076
7665.49 1097
7666.32 1102
7667.15 1079
7667.97 1092
7668.80 1051
7669.63 1099
7670.45 1077
7671.28 1079
7672.11 1113
7672.93 1117
7673.76 1104
7674.59 1111
7675.41 1106
7676.24 1091
7677.07 1140
7677.89 1085
7678.72 1103
7679.55 1047
7680.37 995
7681.20 1052
7682.03 1062
7682.86 1053
7683.68 1025
7684.51 1034
7685.34 1125
7686.17 1248
7686.99 1220
7687.82 1286
7688.65 1316
7689.48 1357
7690.30 1349
7691.13 1357
7691.96 1383
7692.79 1386
7693.62 1247
7694.44 1166
7695.27 1087
7696.10 1052
7696.93 1109
7697.76 1100
7698.58 1116
7699.41 1016
7700.24 1010
7701.07 1027
7701.90 1064
7702.72 1108
7703.55 1118
7704.38 1043
7705.21 1086
7706.04 1104
7706.87 1047
7707.70 1102
7708.52 1199
7709.35 1116
7710.18 1119
7711.01 1158
7711.84 1080
7712.67 1030
7713.50 1121
7714.33 1224
7715.16 1126
7715.98 1065
7716.81 1224
7717.64 1237
7718.47 1162
7719.30 1128
7720.13 1127
7720.96 1233
7721.79 1232
7722.62 1193
7723.45 1208
7724.28 1215
7725.11 1103
7725.94 1088
7726.77 1138
7727.60 1150
7728.43 1069
7729.26 1071
7730.09 1112
7730.92 1199
7731.75 1168
7732.58 1153
7733.41 1208
7734.24 1223
7735.07 1090
7735.90 1154
7736.73 1147
7737.56 1211
7738.39 1184
7739.22 1222
7740.05 1204
7740.88 1201
7741.71 1167
7742.54 1138
7743.37 1193
7744.20 1281
7745.03 1308
7745.86 1324
7746.69 1412
7747.52 1416
7748.35 1439
7749.18 1581
7750.02 1733
7750.85 1753
7751.68 1751
7752.51 1672
7753.34 1717
7754.17 1905
7755.00 1852
7755.83 1699
7756.66 1773
7757.50 1828
7758.33 2027
7759.16 2224
7759.99 2509
7760.82 2565
7761.65 2565
7762.48 2448
7763.32 2257
7764.15 2069
7764.98 2019
7765.81 1796
7766.64 1577
7767.47 1609
7768.31 1472
7769.14 1326
7769.97 1253
7770.80 1239
7771.63 1226
7772.47 1141
7773.30 1162
7774.13 1121
7774.96 1129
7775.80 1138
7776.63 1228
7777.46 1217
7778.29 1243
7779.12 1297
7779.96 1305
7780.79 1324
7781.62 1373
7782.46 1298
7783.29 1220
7784.12 1192
7784.95 1191
7785.79 1182
7786.62 1065
7787.45 1067
7788.28 1098
7789.12 1212
7789.95 1285
7790.78 1269
7791.62 1205
7792.45 1096
7793.28 1098
7794.12 1077
7794.95 1111
7795.78 1119
7796.62 1121
7797.45 1146
7798.28 1105
7799.12 1132
7799.95 1187
7800.78 1083
7801.62 1053
7802.45 1083
7803.29 1070
7804.12 1062
7804.95 1040
7805.79 1011
7806.62 1082
7807.46 1107
7808.29 1173
7809.12 1055
7809.96 1146
7810.79 1087
7811.63 1031
7812.46 1070
7813.29 1091
7814.13 1037
7814.96 1105
7815.80 1076
7816.63 1198
7817.47 1101
7818.30 1012
7819.14 1037
7819.97 1083
7820.81 1173
7821.64 1137
7822.47 1041
7823.31 1113
7824.14 1124
7824.98 1129
7825.81 1102
7826.65 1102
7827.48 1108
7828.32 1109
7829.15 1187
7829.99 1233
7830.83 1182
7831.66 1153
7832.50 1193
7833.33 1139
7834.17 1138
7835.00 1115
7835.84 1182
7836.67 1196
7837.51 1181
7838.34 1202
7839.18 1198
7840.02 1138
7840.85 1078
7841.69 1133
7842.52 1143
7843.36 1130
7844.19 1108
7845.03 1063
7845.87 1155
7846.70 1108
7847.54 1091
7848.38 1154
7849.21 1110
7850.05 1052
7850.88 1035
7851.72 1021
7852.56 1116
7853.39 1089
7854.23 1085
7855.07 1146
7855.90 1145
7856.74 1122
7857.58 1142
7858.41 1119
7859.25 1225
7860.09 1180
7860.92 1223
7861.76 1257
7862.60 1306
7863.43 1241
7864.27 1339
7865.11 1218
7865.95 1173
7866.78 1213
7867.62 1042
7868.46 1066
7869.29 1158
7870.13 1169
7870.97 1203
7871.81 1175
7872.64 1255
7873.48 1273
7874.32 1283
7875.16 1243
7875.99 1283
7876.83 1351
7877.67 1405
7878.51 1435
7879.34 1462
7880.18 1429
7881.02 1484
7881.86 1554
7882.70 1536
7883.53 1441
7884.37 1344
7885.21 1345
7886.05 1267
7886.89 1353
7887.73 1337
7888.56 1346
7889.40 1426
7890.24 1332
7891.08 1305
7891.92 1308
7892.76 1307
7893.59 1349
7894.43 1294
7895.27 1348
7896.11 1371
7896.95 1274
7897.79 1257
7898.63 1294
7899.47 1089
7900.31 1206
7901.14 1164
7901.98 1304
7902.82 1305
7903.66 1277
7904.50 1253
7905.34 1196
7906.18 1205
7907.02 1274
7907.86 1176
7908.70 1201
7909.54 1140
7910.38 1138
7911.22 1088
7912.05 1178
7912.89 1077
7913.73 1058
7914.57 1122
7915.41 1158
7916.25 1039
7917.09 1146
7917.93 1150
7918.77 1065
7919.61 1079
7920.45 1202
7921.29 1202
7922.13 1198
7922.97 1127
7923.81 1222
7924.65 1233
7925.49 1106
7926.33 1066
7927.17 1048
7928.02 988
7928.86 1036
7929.70 1078
7930.54 1111
7931.38 1058
7932.22 935
7933.06 1012
7933.90 1004
7934.74 967
7935.58 945
7936.42 1024
7937.26 1070
7938.10 1012
7938.94 922
7939.79 953
7940.63 1035
7941.47 1076
7942.31 1025
7943.15 1010
7943.99 960
7944.83 970
7945.67 994
7946.52 1002
7947.36 1019
7948.20 956
7949.04 975
7949.88 1032
7950.72 1049
7951.56 1047
7952.41 1048
7953.25 1061
7954.09 1035
7954.93 1045
7955.77 1073
7956.62 1075
7957.46 1165
7958.30 1044
7959.14 1060
7959.98 1026
7960.83 1045
7961.67 1082
7962.51 1106
7963.35 1085
7964.20 1038
7965.04 985
7965.88 1113
7966.72 1088
7967.56 1107
7968.41 1047
7969.25 1129
7970.09 1127
7970.94 1158
7971.78 1213
7972.62 1176
7973.46 1132
7974.31 1148
7975.15 1187
7975.99 1031
7976.84 1063
7977.68 1072
7978.52 1072
7979.36 1018
7980.21 1039
7981.05 1068
7981.89 1001
7982.74 1115
7983.58 1088
7984.42 1017
7985.27 1078
7986.11 1164
7986.96 1093
7987.80 1159
7988.64 1132
7989.49 1098
7990.33 1152
7991.17 1191
7992.02 1144
7992.86 1212
7993.71 1158
7994.55 1065
7995.39 1157
7996.24 1211
7997.08 1231
7997.93 1221
7998.77 1336
7999.61 1455
8000.46 1705
8001.30 1805
8002.15 2062
8002.99 2480
8003.84 2573
8004.68 2670
8005.52 2493
8006.37 2317
8007.21 2058
8008.06 1877
8008.90 1628
8009.75 1526
8010.59 1383
8011.44 1239
8012.28 1218
8013.13 1207
8013.97 1204
8014.82 1137
8015.66 1134
8016.51 1164
8017.35 1178
8018.20 1200
8019.04 1250
8019.89 1214
8020.73 1187
8021.58 1120
8022.42 1006
8023.27 1040
8024.12 1012
8024.96 1050
8025.81 1038
8026.65 958
8027.50 981
8028.34 973
8029.19 899
8030.03 1042
8030.88 1044
8031.73 1037
8032.57 1048
8033.42 1096
8034.26 1046
8035.11 1059
8035.96 987
8036.80 940
8037.65 1005
8038.50 990
8039.34 981
8040.19 1052
8041.03 1007
8041.88 1045
8042.73 1060
8043.57 1044
8044.42 1000
8045.27 983
8046.11 949
8046.96 949
8047.81 947
8048.65 994
8049.50 1018
8050.35 957
8051.19 907
8052.04 921
8052.89 981
8053.74 992
8054.58 912
8055.43 1000
8056.28 1046
8057.12 999
8057.97 1030
8058.82 949
8059.67 982
8060.51 953
8061.36 954
8062.21 896
8063.06 946
8063.90 891
8064.75 850
8065.60 951
8066.45 968
8067.29 974
8068.14 958
8068.99 989
8069.84 941
8070.69 952
8071.53 923
8072.38 950
8073.23 863
8074.08 858
8074.93 871
8075.78 829
8076.62 996
8077.47 962
8078.32 916
8079.17 910
8080.02 876
8080.87 950
8081.71 928
8082.56 875
8083.41 920
8084.26 912
8085.11 954
8085.96 958
8086.81 889
8087.66 896
8088.50 906
8089.35 861
8090.20 872
8091.05 802
8091.90 834
8092.75 901
8093.60 932
8094.45 922
8095.30 838
8096.15 802
8097.00 890
8097.84 895
8098.69 860
8099.54 903
8100.39 886
8101.24 958
8102.09 912
8102.94 851
8103.79 902
8104.64 938
8105.49 1008
8106.34 916
8107.19 863
8108.04 845
8108.89 861
8109.74 853
8110.59 834
8111.44 864
8112.29 868
8113.14 862
8113.99 810
8114.84 760
8115.69 771
8116.54 779
8117.39 850
8118.24 823
8119.09 846
8119.94 841
8120.80 837
8121.65 812
8122.50 861
8123.35 839
8124.20 791
8125.05 866
8125.90 847
8126.75 794
8127.60 793
8128.45 867
8129.30 888
8130.15 937
8131.01 882
8131.86 964
8132.71 974
8133.56 964
8134.41 936
8135.26 988
8136.11 924
8136.97 946
8137.82 892
8138.67 871
8139.52 866
8140.37 855
8141.22 772
8142.07 901
8142.93 879
8143.78 884
8144.63 942
8145.48 910
8146.33 899
8147.19 874
8148.04 951
8148.89 941
8149.74 937
8150.59 954
8151.45 948
8152.30 1048
8153.15 931
8154.00 892
8154.86 988
8155.71 1040
8156.56 1120
8157.41 1242
8158.27 1184
8159.12 1211
8159.97 1134
8160.82 1193
8161.68 1106
8162.53 1039
8163.38 1022
8164.23 959
8165.09 1013
8165.94 985
8166.79 1020
8167.65 1015
8168.50 937
8169.35 908
8170.21 949
8171.06 985
8171.91 977
8172.77 960
8173.62 956
8174.47 909
8175.33 940
8176.18 877
8177.03 844
8177.89 903
8178.74 899
8179.59 947
8180.45 826
8181.30 803
8182.16 797
8183.01 829
8183.86 816
8184.72 884
8185.57 858
8186.43 907
8187.28 881
8188.13 822
8188.99 829
8189.84 812
8190.70 790
8191.55 838
8192.40 789
8193.26 796
8194.11 836
8194.97 828
8195.82 823
8196.68 760
8197.53 739
8198.39 786
8199.24 805
8200.10 720
8200.95 784
8201.81 784
8202.66 807
8203.52 795
8204.37 760
8205.23 697
8206.08 739
8206.94 747
8207.79 759
8208.65 726
8209.50 758
8210.36 749
8211.21 793
8212.07 776
8212.92 814
8213.78 709
8214.63 755
8215.49 837
8216.34 806
8217.20 784
8218.06 812
8218.91 750
8219.77 760
8220.62 780
8221.48 811
8222.33 773
8223.19 735
8224.05 758
8224.90 772
8225.76 754
8226.62 799
8227.47 740
8228.33 746
8229.18 708
8230.04 722
8230.90 672
8231.75 772
8232.61 812
8233.47 739
8234.32 739
8235.18 788
8236.04 797
8236.89 763
8237.75 685
8238.61 715
8239.46 699
8240.32 609
8241.18 680
8242.03 761
8242.89 716
8243.75 773
8244.60 783
8245.46 815
8246.32 820
8247.18 760
8248.03 764
8248.89 826
8249.75 828
8250.60 809
8251.46 724
8252.32 722
8253.18 715
8254.03 703
8254.89 791
8255.75 805
8256.61 804
8257.47 731
8258.32 662
8259.18 689
8260.04 703
8260.90 766
8261.75 721
8262.61 747
8263.47 742
8264.33 672
8265.19 721
8266.05 656
8266.90 704
8267.76 748
8268.62 763
8269.48 732
8270.34 778
8271.20 784
8272.05 729
8272.91 753
8273.77 780
8274.63 768
8275.49 838
8276.35 761
8277.21 731
8278.06 759
8278.92 731
8279.78 805
8280.64 746
8281.50 740
8282.36 717
8283.22 720
8284.08 767
8284.94 814
8285.80 692
8286.66 742
8287.51 698
8288.37 795
8289.23 803
8290.09 793
8290.95 791
8291.81 739
8292.67 817
8293.53 856
8294.39 767
8295.25 784
8296.11 672
8296.97 753
8297.83 796
8298.69 742
8299.55 720
8300.41 714
8301.27 727
8302.13 770
8302.99 686
8303.85 758
8304.71 727
8305.57 757
8306.43 817
8307.29 755
8308.15 729
8309.01 769
8309.87 723
8310.73 745
8311.59 692
8312.45 722
8313.31 795
8314.18 720
8315.04 685
8315.90 702
8316.76 763
8317.62 785
8318.48 775
8319.34 696
8320.20 708
8321.06 690
8321.92 703
8322.78 749
8323.65 743
8324.51 797
8325.37 784
8326.23 778
8327.09 770
8327.95 840
8328.81 757
8329.68 833
8330.54 798
8331.40 749
8332.26 795
8333.12 743
8333.98 803
8334.85 722
8335.71 716
8336.57 692
8337.43 680
8338.29 768
8339.15 743
8340.02 750
8340.88 791
8341.74 741
8342.60 773
8343.47 722
8344.33 675
8345.19 693
8346.05 762
8346.91 711
8347.78 739
8348.64 734
8349.50 717
8350.36 757
8351.23 816
8352.09 789
8352.95 751
8353.82 671
8354.68 732
8355.54 745
8356.40 663
8357.27 731
8358.13 769
8358.99 643
8359.86 808
8360.72 772
8361.58 723
8362.44 729
8363.31 746
8364.17 775
8365.03 798
8365.90 780
8366.76 736
8367.62 692
8368.49 746
8369.35 757
8370.22 759
8371.08 766
8371.94 742
8372.81 745
8373.67 720
8374.53 694
8375.40 672
8376.26 745
8377.13 724
8377.99 766
8378.85 788
8379.72 823
8380.58 894
8381.45 835
8382.31 790
8383.17 806
8384.04 910
8384.90 872
8385.77 809
8386.63 785
8387.50 863
8388.36 916
8389.23 842
8390.09 885
8390.96 931
8391.82 799
8392.68 824
8393.55 865
8394.41 770
8395.28 840
8396.14 880
8397.01 823
8397.87 802
8398.74 837
8399.60 809
8400.47 791
8401.33 927
8402.20 878
8403.07 839
8403.93 902
8404.80 921
8405.66 915
8406.53 929
8407.39 879
8408.26 854
8409.12 895
8409.99 846
8410.85 873
8411.72 841
8412.59 790
8413.45 873
8414.32 882
8415.18 854
8416.05 791
8416.92 808
8417.78 850
8418.65 875
8419.51 840
8420.38 819
8421.25 809
8422.11 834
8422.98 892
8423.85 839
8424.71 921
8425.58 883
8426.44 805
8427.31 776
8428.18 827
8429.04 911
8429.91 936
8430.78 869
8431.64 875
8432.51 959
8433.38 931
8434.25 915
8435.11 880
8435.98 875
8436.85 894
8437.71 967
8438.58 1070
8439.45 1000
8440.31 1061
8441.18 1015
8442.05 1126
8442.92 1151
8443.78 1236
8444.65 1276
8445.52 1253
8446.39 1185
8447.25 1206
8448.12 1219
8448.99 1107
8449.86 1082
8450.72 1054
8451.59 1082
8452.46 1084
8453.33 1067
8454.20 1211
8455.06 1311
8455.93 1424
8456.80 1710
8457.67 1982
8458.54 2278
8459.40 2698
8460.27 2934
8461.14 2825
8462.01 2712
8462.88 2504
8463.75 2305
8464.61 1929
8465.48 1740
8466.35 1571
8467.22 1353
8468.09 1271
8468.96 1116
8469.83 1082
8470.70 1023
8471.56 984
8472.43 944
8473.30 955
8474.17 986
8475.04 1017
8475.91 1014
8476.78 957
8477.65 965
8478.52 938
8479.39 1009
8480.25 896
8481.12 902
8481.99 841
8482.86 879
8483.73 850
8484.60 861
8485.47 865
8486.34 953
8487.21 851
8488.08 962
8488.95 862
8489.82 942
8490.69 1003
8491.56 869
8492.43 853
8493.30 927
8494.17 900
8495.04 872
8495.91 944
8496.78 914
8497.65 921
8498.52 924
8499.39 925
8500.26 938
8501.13 877
8502.00 914
8502.87 896
8503.74 889
8504.61 813
8505.48 840
8506.35 860
8507.22 894
8508.09 906
8508.97 913
8509.84 875
8510.71 834
8511.58 821
8512.45 915
8513.32 869
8514.19 895
8515.06 906
8515.93 887
8516.80 863
8517.68 871
8518.55 938
8519.42 922
8520.29 890
8521.16 938
8522.03 830
8522.90 861
8523.77 888
8524.65 869
8525.52 910
8526.39 859
8527.26 846
8528.13 859
8529.00 939
8529.88 840
8530.75 834
8531.62 847
8532.49 825
8533.36 819
8534.24 896
8535.11 868
8535.98 896
8536.85 844
8537.72 831
8538.60 876
8539.47 851
8540.34 922
8541.21 908
8542.09 927
8542.96 857
8543.83 922
8544.70 829
8545.58 872
8546.45 762
8547.32 812
8548.19 857
8549.07 861
8549.94 874
8550.81 826
8551.69 860
8552.56 904
8553.43 895
8554.31 930
8555.18 988
8556.05 1140
8556.92 1232
8557.80 1207
8558.67 1224
8559.54 1147
8560.42 1182
8561.29 1095
8562.16 969
8563.04 961
8563.91 946
8564.79 885
8565.66 890
8566.53 821
8567.41 803
8568.28 790
8569.15 785
8570.03 784
8570.90 764
8571.78 724
8572.65 733
8573.52 760
8574.40 822
8575.27 819
8576.15 784
8577.02 843
8577.89 806
8578.77 776
8579.64 752
8580.52 715
8581.39 739
8582.27 826
8583.14 746
8584.02 747
8584.89 846
8585.77 822
8586.64 768
8587.51 772
8588.39 783
8589.26 737
8590.14 759
8591.01 798
8591.89 703
8592.76 705
8593.64 692
8594.51 755
8595.39 741
8596.26 741
8597.14 798
8598.02 797
8598.89 797
8599.77 867
8600.64 853
8601.52 809
8602.39 800
8603.27 794
8604.14 816
8605.02 818
8605.89 794
8606.77 754
8607.65 761
8608.52 799
8609.40 797
8610.27 808
8611.15 806
8612.03 813
8612.90 783
8613.78 785
8614.65 810
8615.53 831
8616.41 839
8617.28 789
8618.16 764
8619.04 743
8619.91 747
8620.79 835
8621.66 769
8622.54 855
8623.42 763
8624.29 728
8625.17 773
8626.05 740
8626.92 726
8627.80 775
8628.68 777
8629.56 730
8630.43 826
8631.31 824
8632.19 771
8633.06 758
8633.94 737
8634.82 795
8635.69 791
8636.57 825
8637.45 812
8638.33 771
8639.20 749
8640.08 750
8640.96 759
8641.84 750
8642.71 808
8643.59 737
8644.47 795
8645.35 734
8646.22 759
8647.10 755
8647.98 772
8648.86 786
8649.74 777
8650.61 871
8651.49 833
8652.37 799
8653.25 822
8654.13 851
8655.00 803
8655.88 817
8656.76 821
8657.64 957
8658.52 909
8659.40 875
8660.27 785
8661.15 708
8662.03 794
8662.91 803
8663.79 833
8664.67 834
8665.55 847
8666.43 842
8667.30 853
8668.18 863
8669.06 812
8669.94 799
8670.82 753
8671.70 766
8672.58 842
8673.46 855
8674.34 866
8675.22 927
8676.09 847
8676.97 935
8677.85 945
8678.73 952
8679.61 976
8680.49 1041
8681.37 994
8682.25 1047
8683.13 974
8684.01 970
8684.89 919
8685.77 901
8686.65 985
8687.53 958
8688.41 982
8689.29 1001
8690.17 1045
8691.05 1196
8691.93 1516
8692.81 1631
8693.69 2036
8694.57 2426
8695.45 2576
8696.33 2641
8697.21 2701
8698.09 2642
8698.97 2415
8699.85 2104
8700.73 1944
8701.61 1728
8702.49 1418
8703.37 1217
8704.26 1129
8705.14 1030
8706.02 999
8706.90 904
8707.78 864
8708.66 846
8709.54 813
8710.42 868
8711.30 839
8712.18 863
8713.06 862
8713.95 793
8714.83 831
8715.71 814
8716.59 804
8717.47 896
8718.35 826
8719.23 781
8720.12 817
8721.00 797
8721.88 812
8722.76 861
8723.64 911
8724.52 852
8725.41 901
8726.29 900
8727.17 882
8728.05 829
8728.93 784
8729.81 826
8730.70 814
8731.58 804
8732.46 916
8733.34 843
8734.23 839
8735.11 854
8735.99 779
8736.87 727
8737.75 711
8738.64 827
8739.52 781
8740.40 789
8741.28 785
8742.17 717
8743.05 745
8743.93 728
8744.82 717
8745.70 705
8746.58 717
8747.46 774
8748.35 741
8749.23 723
8750.11 751
8751.00 697
8751.88 696
8752.76 729
8753.65 716
8754.53 692
8755.41 730
8756.30 748
8757.18 803
8758.06 931
8758.95 894
8759.83 917
8760.71 930
8761.60 1053
8762.48 1007
8763.36 972
8764.25 889
8765.13 889
8766.01 933
8766.90 897
8767.78 843
8768.67 884
8769.55 836
8770.43 748
8771.32 813
8772.20 851
8773.09 844
8773.97 826
8774.86 865
8775.74 845
8776.62 849
8777.51 864
8778.39 838
8779.28 824
8780.16 773
8781.05 754
8781.93 831
8782.82 782
8783.70 733
8784.59 773
8785.47 761
8786.36 750
8787.24 747
8788.12 756
8789.01 757
8789.89 755
8790.78 740
8791.67 749
8792.55 755
8793.44 805
8794.32 748
8795.21 762
8796.09 724
8796.98 694
8797.86 762
8798.75 776
8799.63 713
8800.52 783
8801.40 686
8802.29 711
8803.18 710
8804.06 738
8804.95 777
8805.83 755
8806.72 708
8807.60 747
8808.49 786
8809.38 734
8810.26 768
8811.15 741
8812.04 775
8812.92 729
8813.81 747
8814.69 746
8815.58 753
8816.47 771
8817.35 744
8818.24 745
8819.13 706
8820.01 705
8820.90 740
8821.79 763
8822.67 781
8823.56 751
8824.45 753
8825.33 695
8826.22 733
8827.11 700
8827.99 720
8828.88 717
8829.77 712
8830.65 708
8831.54 681
8832.43 694
8833.32 748
8834.20 699
8835.09 646
8835.98 664
8836.87 732
8837.75 696
8838.64 731
8839.53 704
8840.42 723
8841.30 689
8842.19 750
8843.08 705
8843.97 713
8844.85 787
8845.74 819
8846.63 747
8847.52 703
8848.41 666
8849.29 654
8850.18 633
8851.07 649
8851.96 731
8852.85 739
8853.73 745
8854.62 719
8855.51 695
8856.40 645
8857.29 699
8858.18 710
8859.06 694
8859.95 654
8860.84 617
8861.73 766
8862.62 728
8863.51 776
8864.40 716
8865.29 708
8866.17 789
8867.06 721
8867.95 729
8868.84 760
8869.73 662
8870.62 649
8871.51 682
8872.40 688
8873.29 652
8874.18 631
8875.07 641
8875.96 746
8876.84 712
8877.73 653
8878.62 642
8879.51 655
8880.40 669
8881.29 644
8882.18 695
8883.07 685
8883.96 680
8884.85 595
8885.74 598
8886.63 644
8887.52 672
8888.41 630
8889.30 632
8890.19 666
8891.08 597
8891.97 630
8892.86 633
8893.75 600
8894.64 631
8895.53 574
8896.42 593
8897.31 573
8898.20 608
8899.09 535
8899.98 609
8900.88 637
8901.77 647
8902.66 611
8903.55 728
8904.44 667
8905.33 594
8906.22 619
8907.11 622
8908.00 648
8908.89 699
8909.78 682
8910.68 653
8911.57 656
8912.46 635
8913.35 665
8914.24 621
8915.13 637
8916.02 633
8916.91 629
8917.81 714
8918.70 729
8919.59 695
8920.48 612
8921.37 654
8922.26 614
8923.16 657
8924.05 625
8924.94 643
8925.83 624
8926.72 600
8927.61 662
8928.51 635
8929.40 585
8930.29 647
8931.18 597
8932.07 613
8932.97 686
8933.86 700
8934.75 735
8935.64 706
8936.54 706
8937.43 762
8938.32 732
8939.21 679
8940.11 668
8941.00 650
8941.89 638
8942.78 589
8943.68 606
8944.57 616
8945.46 636
8946.36 617
8947.25 622
8948.14 651
8949.03 575
8949.93 656
8950.82 685
8951.71 649
8952.61 668
8953.50 619
8954.39 598
8955.29 606
8956.18 634
8957.07 568
8957.97 576
8958.86 572
8959.75 587
8960.65 620
8961.54 629
8962.44 657
8963.33 661
8964.22 662
8965.12 611
8966.01 650
8966.90 631
8967.80 670
8968.69 652
8969.59 766
8970.48 686
8971.37 579
8972.27 625
8973.16 650
8974.06 629
8974.95 583
8975.85 551
8976.74 583
8977.64 584
8978.53 572
8979.42 558
8980.32 538
8981.21 557
8982.11 610
8983.00 609
8983.90 588
8984.79 640
8985.69 590
8986.58 554
8987.48 570
8988.37 620
8989.27 568
8990.16 588
8991.06 540
8991.95 565
8992.85 610
8993.74 556
8994.64 573
8995.53 606
8996.43 614
8997.32 572
8998.22 585
8999.12 596
9000.01 671
9000.91 606
9001.80 628
9002.70 647
9003.59 623
9004.49 612
9005.39 591
9006.28 603
9007.18 549
9008.07 592
9008.97 557
9009.87 548
9010.76 540
9011.66 582
9012.55 551
9013.45 539
9014.35 574
9015.24 601
9016.14 545
9017.04 579
9017.93 536
9018.83 567
9019.72 585
9020.62 614
9021.52 653
9022.41 571
9023.31 631
9024.21 632
9025.11 739
9026.00 653
9026.90 665
9027.80 626
9028.69 601
9029.59 606
9030.49 596
9031.38 564
9032.28 584
9033.18 591
9034.08 549
9034.97 602
9035.87 650
9036.77 637
9037.67 566
9038.56 624
9039.46 564
9040.36 648
9041.26 558
9042.15 536
9043.05 593
9043.95 653
9044.85 601
9045.74 604
9046.64 582
9047.54 557
9048.44 614
9049.34 659
9050.23 649
9051.13 623
9052.03 619
9052.93 598
9053.83 597
9054.73 658
9055.62 646
9056.52 656
9057.42 728
9058.32 633
9059.22 601
9060.12 659
9061.01 757
9061.91 767
9062.81 726
9063.71 761
9064.61 758
9065.51 762
9066.41 757
9067.31 725
9068.21 632
9069.10 587
9070.00 606
9070.90 591
9071.80 615
9072.70 593
9073.60 578
9074.50 622
9075.40 661
9076.30 586
9077.20 582
9078.10 662
9079.00 650
9079.90 576
9080.80 607
9081.70 645
9082.59 656
9083.49 614
9084.39 611
9085.29 592
9086.19 538
9087.09 612
9087.99 618
9088.89 609
9089.79 648
9090.69 720
9091.59 674
9092.49 651
9093.39 598
9094.29 632
9095.19 688
9096.10 696
9097.00 725
9097.90 741
9098.80 697
9099.70 624
9100.60 694
9101.50 674
9102.40 664
9103.30 596
9104.20 638
9105.10 602
9106.00 590
9106.90 628
9107.80 605
9108.70 629
9109.61 540
9110.51 515
9111.41 560
9112.31 600
9113.21 562
9114.11 543
9115.01 518
9115.91 533
9116.82 577
9117.72 612
9118.62 618
9119.52 535
9120.42 529
9121.32 614
9122.22 594
9123.13 566
9124.03 632
9124.93 608
9125.83 572
9126.73 594
9127.64 584
9128.54 548
9129.44 558
9130.34 517
9131.24 537
9132.15 587
9133.05 516
9133.95 568
9134.85 613
9135.76 607
9136.66 549
9137.56 540
9138.46 604
9139.36 585
9140.27 561
9141.17 569
9142.07 507
9142.98 553
9143.88 558
9144.78 571
9145.68 571
9146.59 602
9147.49 544
9148.39 581
9149.30 556
9150.20 566
9151.10 583
9152.00 561
9152.91 537
9153.81 551
9154.71 584
9155.62 604
9156.52 591
9157.42 561
9158.33 567
9159.23 606
9160.13 601
9161.04 595
9161.94 571
9162.85 609
9163.75 577
9164.65 555
9165.56 558
9166.46 541
9167.36 544
9168.27 556
9169.17 447
9170.08 592
9170.98 554
9171.88 534
9172.79 515
9173.69 528
9174.60 519
9175.50 499
9176.41 513
9177.31 553
9178.21 569
9179.12 575
9180.02 587
9180.93 611
9181.83 588
9182.74 541
9183.64 597
9184.55 528
9185.45 529
9186.36 519
9187.26 611
9188.17 590
9189.07 543
9189.98 605
9190.88 620
9191.79 592
9192.69 601
9193.60 608
9194.50 568
9195.41 601
9196.31 589
9197.22 605
9198.12 619
9199.03 649
9199.93 653
9200.84 695
9201.74 727
9202.65 673
9203.56 708
9204.46 734
9205.37 723
9206.27 759
9207.18 780
9208.09 757
9208.99 648
9209.90 633
9210.80 615
9211.71 579
9212.62 662
9213.52 603
9214.43 553
9215.33 587
9216.24 611
9217.15 533
9218.05 492
9218.96 544
9219.87 551
9220.77 549
9221.68 567
9222.59 579
9223.49 625
9224.40 589
9225.31 511
9226.21 584
9227.12 582
9228.03 568
9228.93 511
9229.84 499
9230.75 521
9231.65 523
9232.56 526
9233.47 529
9234.38 521
9235.28 541
9236.19 549
9237.10 558
9238.00 542
9238.91 567
9239.82 540
9240.73 512
9241.63 541
9242.54 522
9243.45 585
9244.36 595
9245.27 526
9246.17 525
9247.08 529
9247.99 540
9248.90 527
9249.80 527
9250.71 541
9251.62 508
9252.53 518
9253.44 571
9254.34 548
9255.25 525
9256.16 602
9257.07 535
9257.98 516
9258.89 558
9259.79 651
9260.70 709
9261.61 612
9262.52 542
9263.43 598
9264.34 666
9265.25 598
9266.16 585
9267.06 545
9267.97 581
9268.88 605
9269.79 475
9270.70 532
9271.61 551
9272.52 554
9273.43 573
9274.34 588
9275.25 646
9276.15 604
9277.06 706
9277.97 726
9278.88 735
9279.79 731
9280.70 709
9281.61 709
9282.52 684
9283.43 711
9284.34 627
9285.25 558
9286.16 581
9287.07 585
9287.98 604
9288.89 544
9289.80 577
9290.71 605
9291.62 562
9292.53 554
9293.44 561
9294.35 616
9295.26 564
9296.17 532
9297.08 575
9297.99 596
9298.90 605
9299.81 598
9300.72 564
9301.63 551
9302.54 644
9303.45 633
9304.36 646
9305.27 634
9306.18 601
9307.10 584
9308.01 650
9308.92 644
9309.83 583
9310.74 624
9311.65 705
9312.56 663
9313.47 634
9314.38 579
9315.29 646
9316.21 561
9317.12 592
9318.03 620
9318.94 586
9319.85 607
9320.76 578
9321.67 605
9322.58 555
9323.50 595
9324.41 599
9325.32 553
9326.23 561
9327.14 623
9328.05 575
9328.97 616
9329.88 617
9330.79 607
9331.70 589
9332.61 615
9333.53 577
9334.44 540
9335.35 546
9336.26 618
9337.18 593
9338.09 559
9339.00 573
9339.91 560
9340.82 582
9341.74 556
9342.65 595
9343.56 629
9344.47 645
9345.39 630
9346.30 629
9347.21 619
9348.13 570
9349.04 532
9349.95 589
9350.86 567
9351.78 579
9352.69 514
9353.60 526
9354.52 532
9355.43 580
9356.34 576
9357.26 558
9358.17 541
9359.08 498
9360.00 535
9360.91 533
9361.82 531
9362.74 541
9363.65 537
9364.56 535
9365.48 558
9366.39 533
9367.30 541
9368.22 533
9369.13 593
9370.05 566
9370.96 559
9371.87 513
9372.79 536
9373.70 550
9374.62 546
9375.53 558
9376.44 498
9377.36 501
9378.27 531
9379.19 546
9380.10 507
9381.02 539
9381.93 603
9382.84 546
9383.76 546
9384.67 575
9385.59 569
9386.50 593
9387.42 582
9388.33 540
9389.25 584
9390.16 523
9391.08 569
9391.99 575
9392.91 594
9393.82 557
9394.74 553
9395.65 548
9396.57 547
9397.48 580
9398.40 599
9399.31 661
9400.23 548
9401.14 582
9402.06 642
9402.97 562
9403.89 597
9404.80 627
9405.72 597
9406.64 550
9407.55 572
9408.47 562
9409.38 560
9410.30 490
9411.21 585
9412.13 577
9413.05 553
9413.96 550
9414.88 547
9415.79 535
9416.71 592
9417.63 570
9418.54 576
9419.46 587
9420.38 585
9421.29 579
9422.21 607
9423.12 600
9424.04 602
9424.96 650
9425.87 624
9426.79 626
9427.71 618
9428.62 625
9429.54 532
9430.46 596
9431.37 549
9432.29 533
9433.21 548
9434.13 573
9435.04 545
9435.96 580
9436.88 570
9437.79 585
9438.71 620
9439.63 659
9440.55 629
9441.46 616
9442.38 656
9443.30 621
9444.22 643
9445.13 634
9446.05 611
9446.97 575
9447.89 540
9448.80 597
9449.72 662
9450.64 643
9451.56 597
9452.47 666
9453.39 717
9454.31 794
9455.23 930
9456.15 999
9457.06 1018
9457.98 996
9458.90 899
9459.82 907
9460.74 907
9461.66 752
9462.57 781
9463.49 734
9464.41 623
9465.33 605
9466.25 701
9467.17 686
9468.09 613
9469.00 607
9469.92 564
9470.84 523
9471.76 567
9472.68 541
9473.60 558
9474.52 494
9475.44 604
9476.35 566
9477.27 506
9478.19 467
9479.11 523
9480.03 593
9480.95 572
9481.87 604
9482.79 559
9483.71 572
9484.63 604
9485.55 637
9486.47 620
9487.39 614
9488.31 625
9489.23 658
9490.15 526
9491.07 543
9491.98 552
9492.90 543
9493.82 547
9494.74 517
9495.66 539
9496.58 585
9497.50 556
9498.42 533
9499.34 491
9500.27 519
9501.19 549
9502.11 586
9503.03 582
9503.95 552
9504.87 535
9505.79 515
9506.71 517
9507.63 517
9508.55 529
9509.47 546
9510.39 571
9511.31 593
9512.23 517
9513.15 542
9514.07 541
9514.99 563
9515.92 555
9516.84 582
9517.76 552
9518.68 528
9519.60 580
9520.52 513
9521.44 525
9522.36 485
9523.28 509
9524.21 539
9525.13 626
9526.05 541
9526.97 515
9527.89 552
9528.81 543
9529.73 507
9530.66 507
9531.58 502
9532.50 541
9533.42 496
9534.34 485
9535.27 512
9536.19 592
9537.11 639
9538.03 652
9538.95 562
9539.88 539
9540.80 569
9541.72 538
9542.64 550
9543.56 522
9544.49 587
9545.41 553
9546.33 534
9547.25 515
9548.18 462
9549.10 526
9550.02 568
9550.94 512
9551.87 455
9552.79 515
9553.71 517
9554.64 501
9555.56 477
9556.48 489
9557.40 505
9558.33 508
9559.25 528
9560.17 535
9561.10 504
9562.02 516
9562.94 570
9563.87 555
9564.79 485
9565.71 502
9566.64 455
9567.56 549
9568.48 569
9569.41 492
9570.33 534
9571.25 537
9572.18 551
9573.10 593
9574.02 577
9574.95 504
9575.87 554
9576.80 541
9577.72 543
9578.64 520
9579.57 567
9580.49 590
9581.42 578
9582.34 610
9583.26 545
9584.19 547
9585.11 531
9586.04 541
9586.96 583
9587.89 531
9588.81 548
9589.74 561
9590.66 543
9591.58 538
9592.51 556
9593.43 631
9594.36 566
9595.28 579
9596.21 593
9597.13 542
9598.06 498
9598.98 566
9599.91 544
9600.83 492
9601.76 555
9602.68 509
9603.61 561
9604.53 552
9605.46 454
9606.38 506
9607.31 620
9608.24 607
9609.16 564
9610.09 532
9611.01 561
9611.94 550
9612.86 567
9613.79 535
9614.71 552
9615.64 582
9616.57 609
9617.49 583
9618.42 537
9619.34 551
9620.27 602
9621.20 606
9622.12 554
9623.05 563
9623.97 662
9624.90 632
9625.83 564
9626.75 604
9627.68 534
9628.61 603
9629.53 602
9630.46 568
9631.39 582
9632.31 595
9633.24 590
9634.17 532
9635.09 575
9636.02 548
9636.95 525
9637.87 566
9638.80 621
9639.73 574
9640.65 622
9641.58 565
9642.51 575
9643.43 615
9644.36 713
9645.29 689
9646.22 628
9647.14 609
9648.07 648
9649.00 633
9649.93 625
9650.85 640
9651.78 643
9652.71 699
9653.64 650
9654.56 700
9655.49 666
9656.42 670
9657.35 661
9658.27 617
9659.20 588
9660.13 620
9661.06 602
9661.99 610
9662.91 585
9663.84 579
9664.77 647
9665.70 606
9666.63 640
9667.56 677
9668.48 629
9669.41 661
9670.34 674
9671.27 664
9672.20 653
9673.13 664
9674.05 656
9674.98 633
9675.91 671
9676.84 665
9677.77 645
9678.70 620
9679.63 577
9680.56 628
9681.48 576
9682.41 627
9683.34 576
9684.27 599
9685.20 643
9686.13 581
9687.06 608
9687.99 545
9688.92 586
9689.85 619
9690.78 676
9691.71 568
9692.64 650
9693.57 666
9694.49 698
9695.42 658
9696.35 688
9697.28 677
9698.21 666
9699.14 698
9700.07 686
9701.00 745
9701.93 663
9702.86 721
9703.79 735
9704.72 729
9705.65 718
9706.58 668
9707.51 615
9708.44 644
9709.37 602
9710.30 684
9711.23 628
9712.16 626
9713.10 592
9714.03 624
9714.96 618
9715.89 636
9716.82 594
9717.75 580
9718.68 638
9719.61 618
9720.54 629
9721.47 657
9722.40 596
9723.33 642
9724.26 638
9725.20 626
9726.13 647
9727.06 647
9727.99 625
9728.92 637
9729.85 619
9730.78 620
9731.71 634
9732.65 631
9733.58 625
9734.51 604
9735.44 559
9736.37 622
9737.30 623
9738.23 642
9739.17 566
9740.10 627
9741.03 608
9741.96 671
9742.89 652
9743.83 632
9744.76 618
9745.69 634
9746.62 593
9747.55 575
9748.49 581
9749.42 589
9750.35 638
9751.28 604
9752.22 634
9753.15 677
9754.08 670
9755.01 668
9755.95 666
9756.88 615
9757.81 589
9758.74 641
9759.68 690
9760.61 716
9761.54 696
9762.47 702
9763.41 685
9764.34 706
9765.27 706
9766.21 623
9767.14 686
9768.07 714
9769.01 719
9769.94 718
9770.87 655
9771.80 693
9772.74 652
9773.67 655
9774.60 639
9775.54 665
9776.47 658
9777.41 703
9778.34 625
9779.27 608
9780.21 676
9781.14 692
9782.07 671
9783.01 700
9783.94 781
9784.88 812
9785.81 902
9786.74 861
9787.68 923
9788.61 852
9789.55 855
9790.48 853
9791.41 850
9792.35 822
9793.28 753
9794.22 698
9795.15 719
9796.09 693
9797.02 665
9797.95 714
9798.89 739
9799.82 699
9800.76 757
9801.69 867
9802.63 881
9803.56 891
9804.50 779
9805.43 746
9806.37 754
9807.30 737
9808.24 687
9809.17 640
9810.11 635
9811.04 641
9811.98 644
9812.91 609
9813.85 569
9814.78 650
9815.72 643
9816.65 604
9817.59 708
9818.53 679
9819.46 681
9820.40 631
9821.33 605
9822.27 597
9823.20 554
9824.14 613
9825.08 576
9826.01 620
9826.95 602
9827.88 586
9828.82 598
9829.76 625
9830.69 596
9831.63 599
9832.56 604
9833.50 613
9834.44 630
9835.37 647
9836.31 594
9837.25 574
9838.18 598
9839.12 582
9840.06 550
9840.99 566
9841.93 531
9842.86 590
9843.80 585
9844.74 601
9845.68 571
9846.61 569
9847.55 626
9848.49 623
9849.42 587
9850.36 586
9851.30 578
9852.23 594
9853.17 616
9854.11 605
9855.05 643
9855.98 641
9856.92 624
9857.86 596
9858.80 560
9859.73 632
9860.67 621
9861.61 611
9862.55 602
9863.48 582
9864.42 586
9865.36 543
9866.30 513
9867.23 562
9868.17 563
9869.11 604
9870.05 621
9870.99 641
9871.92 665
9872.86 586
9873.80 579
9874.74 591
9875.68 563
9876.62 578
9877.55 621
9878.49 624
9879.43 604
9880.37 637
9881.31 576
9882.25 640
9883.18 566
9884.12 648
9885.06 600
9886.00 542
9886.94 613
9887.88 597
9888.82 579
9889.76 622
9890.69 588
9891.63 614
9892.57 592
9893.51 595
9894.45 576
9895.39 595
9896.33 617
9897.27 581
9898.21 608
9899.15 604
9900.09 631
9901.03 651
9901.97 607
9902.91 624
9903.84 592
9904.78 587
9905.72 597
9906.66 576
9907.60 547
9908.54 637
9909.48 640
9910.42 630
9911.36 631
9912.30 686
9913.24 708
9914.18 685
9915.12 677
9916.06 645
9917.00 644
9917.94 686
9918.88 691
9919.82 712
9920.77 696
9921.71 630
9922.65 749
9923.59 737
9924.53 717
9925.47 802
9926.41 882
9927.35 1049
9928.29 1197
9929.23 1328
9930.17 1473
9931.11 1573
9932.05 1530
9932.99 1453
9933.94 1331
9934.88 1203
9935.82 1031
9936.76 848
9937.70 816
9938.64 779
9939.58 684
9940.52 671
9941.46 683
9942.41 683
9943.35 683
9944.29 720
9945.23 724
9946.17 771
9947.11 731
9948.06 710
9949.00 644
9949.94 740
9950.88 721
9951.82 748
9952.76 724
9953.71 663
9954.65 666
9955.59 654
9956.53 666
9957.47 716
9958.42 728
9959.36 775
9960.30 757
9961.24 707
9962.19 731
9963.13 677
9964.07 677
9965.01 706
9965.96 627
9966.90 629
9967.84 606
9968.78 651
9969.73 614
9970.67 570
9971.61 596
9972.56 624
9973.50 587
9974.44 565
9975.38 569
9976.33 605
9977.27 622
9978.21 629
9979.16 621
9980.10 600
9981.04 550
9981.99 560
9982.93 504
9983.87 586
9984.82 590
9985.76 557
9986.70 624
9987.65 554
9988.59 497
9989.53 498
9990.48 547
9991.42 453
9992.37 561
9993.31 574
9994.25 544
9995.20 534
9996.14 496
9997.08 539
9998.03 588
9998.97 556
9999.92 525
10000.86 527
10001.81 570
10002.75 550
10003.69 530
10004.64 551
10005.58 551
10006.53 577
10007.47 536
10008.42 546
10009.36 543
10010.31 532
10011.25 501
10012.19 536
10013.14 514
10014.08 486
10015.03 487
10015.97 502
10016.92 551
10017.86 518
10018.81 541
10019.75 550
10020.70 553
10021.64 534
10022.59 542
10023.54 550
10024.48 535
10025.43 518
10026.37 543
10027.32 560
10028.26 562
10029.21 573
10030.15 519
10031.10 589
10032.04 549
10032.99 530
10033.94 518
10034.88 558
10035.83 587
10036.77 555
10037.72 505
10038.67 506
10039.61 532
10040.56 505
10041.50 524
10042.45 515
10043.40 495
10044.34 568
10045.29 558
10046.23 484
10047.18 528
10048.13 548
10049.07 503
10050.02 496
10050.97 509
10051.91 487
10052.86 567
10053.81 515
10054.75 544
10055.70 520
10056.65 520
10057.59 556
10058.54 513
10059.49 483
10060.43 519
10061.38 504
10062.33 553
10063.28 565
10064.22 538
10065.17 553
10066.12 567
10067.07 637
10068.01 640
10068.96 607
10069.91 641
10070.85 616
10071.80 634
10072.75 655
10073.70 597
10074.65 646
10075.59 625
10076.54 567
10077.49 559
10078.44 562
10079.38 557
10080.33 574
10081.28 563
10082.23 530
10083.18 545
10084.12 570
10085.07 578
10086.02 581
10086.97 571
10087.92 549
10088.87 630
10089.81 543
10090.76 485
10091.71 506
10092.66 521
10093.61 519
10094.56 535
10095.51 503
10096.45 481
10097.40 503
10098.35 487
10099.30 496
10100.25 497
10101.20 559
10102.15 509
10103.10 494
10104.05 477
10104.99 452
10105.94 520
10106.89 525
10107.84 461
10108.79 512
10109.74 459
10110.69 460
10111.64 500
10112.59 441
10113.54 455
10114.49 462
10115.44 517
10116.39 436
10117.34 448
10118.29 482
10119.24 483
10120.19 469
10121.14 453
10122.09 458
10123.04 444
10123.99 460
10124.94 492
10125.89 460
10126.84 475
10127.79 494
10128.74 574
10129.69 510
10130.64 503
10131.59 490
10132.54 462
10133.49 453
10134.44 441
10135.39 434
10136.34 476
10137.29 504
10138.24 479
10139.19 459
10140.14 468
10141.09 498
10142.04 526
10143.00 508
10143.95 493
10144.90 552
10145.85 528
10146.80 477
10147.75 517
10148.70 506
10149.65 480
10150.60 454
10151.56 464
10152.51 462
10153.46 472
10154.41 518
10155.36 518
10156.31 465
10157.26 476
10158.22 483
10159.17 478
10160.12 478
10161.07 467
10162.02 510
10162.97 514
10163.93 499
10164.88 544
10165.83 547
10166.78 513
10167.73 472
10168.69 497
10169.64 511
10170.59 514
10171.54 519
10172.49 522
10173.45 478
10174.40 517
10175.35 491
10176.30 516
10177.26 484
10178.21 508
10179.16 496
10180.11 501
10181.07 539
10182.02 555
10182.97 529
10183.93 525
10184.88 483
10185.83 519
10186.78 600
10187.74 543
10188.69 523
10189.64 489
10190.60 549
10191.55 552
10192.50 565
10193.46 532
10194.41 532
10195.36 551
10196.32 582
10197.27 506
10198.22 512
10199.18 576
10200.13 555
10201.08 587
10202.04 566
10202.99 605
10203.94 568
10204.90 633
10205.85 647
10206.81 589
10207.76 591
10208.71 659
10209.67 709
10210.62 748
10211.58 779
10212.53 796
10213.48 746
10214.44 751
10215.39 647
10216.35 648
10217.30 651
10218.26 605
10219.21 593
10220.17 578
10221.12 540
10222.07 625
10223.03 607
10223.98 626
10224.94 650
10225.89 627
10226.85 626
10227.80 629
10228.76 613
10229.71 585
10230.67 574
10231.62 599
10232.58 572
10233.53 611
10234.49 659
10235.44 627
10236.40 658
10237.35 706
10238.31 755
10239.27 775
10240.22 769
10241.18 733
10242.13 773
10243.09 734
10244.04 682
10245.00 680
10245.95 637
10246.91 593
10247.87 547
10248.82 574
10249.78 611
10250.73 598
10251.69 652
10252.65 672
10253.60 638
10254.56 626
10255.51 630
10256.47 613
10257.43 632
10258.38 610
10259.34 590
10260.30 576
10261.25 574
10262.21 504
10263.16 605
10264.12 598
10265.08 635
10266.03 721
10266.99 721
10267.95 665
10268.90 715
10269.86 765
10270.82 833
10271.78 769
10272.73 693
10273.69 682
10274.65 653
10275.60 648
10276.56 569
10277.52 585
10278.48 555
10279.43 551
10280.39 553
10281.35 558
10282.30 567
10283.26 485
10284.22 476
10285.18 573
10286.13 529
10287.09 519
10288.05 555
10289.01 592
10289.97 503
10290.92 530
10291.88 493
10292.84 555
10293.80 549
10294.75 546
10295.71 555
10296.67 562
10297.63 592
10298.59 557
10299.55 539
10300.50 521
10301.46 566
10302.42 542
10303.38 555
10304.34 466
10305.30 483
10306.25 530
10307.21 509
10308.17 483
10309.13 506
10310.09 479
10311.05 426
10312.01 475
10312.97 515
10313.92 475
10314.88 507
10315.84 473
10316.80 473
10317.76 450
10318.72 485
10319.68 495
10320.64 448
10321.60 452
10322.56 462
10323.52 461
10324.47 432
10325.43 447
10326.39 497
10327.35 493
10328.31 483
10329.27 437
10330.23 458
10331.19 415
10332.15 459
10333.11 459
10334.07 409
10335.03 443
10335.99 502
10336.95 524
10337.91 461
10338.87 440
10339.83 413
10340.79 487
10341.75 450
10342.71 423
10343.67 473
10344.63 479
10345.59 464
10346.55 499
10347.51 472
10348.47 485
10349.43 469
10350.40 539
10351.36 495
10352.32 503
10353.28 471
10354.24 528
10355.20 532
10356.16 499
10357.12 543
10358.08 512
10359.04 498
10360.00 499
10360.96 487
10361.93 507
10362.89 448
10363.85 479
10364.81 493
10365.77 490
10366.73 440
10367.69 427
10368.65 411
10369.62 461
10370.58 444
10371.54 428
10372.50 442
10373.46 431
10374.42 447
10375.39 468
10376.35 453
10377.31 423
10378.27 453
10379.23 412
10380.20 453
10381.16 405
10382.12 471
10383.08 426
10384.04 462
10385.01 439
10385.97 440
10386.93 426
10387.89 435
10388.86 414
10389.82 403
10390.78 378
10391.74 401
10392.71 416
10393.67 444
10394.63 432
10395.59 446
10396.56 453
10397.52 421
10398.48 409
10399.44 409
10400.41 419
10401.37 447
10402.33 445
10403.30 423
10404.26 432
10405.22 455
10406.19 402
10407.15 427
10408.11 453
10409.08 465
10410.04 496
10411.00 476
10411.97 414
10412.93 422
10413.89 422
10414.86 469
10415.82 507
10416.78 487
10417.75 483
10418.71 471
10419.67 459
10420.64 493
10421.60 483
10422.57 525
10423.53 545
10424.49 540
10425.46 517
10426.42 548
10427.39 598
10428.35 587
10429.32 550
10430.28 504
10431.24 544
10432.21 530
10433.17 535
10434.14 448
10435.10 465
10436.07 461
10437.03 484
10438.00 466
10438.96 437
10439.93 471
10440.89 427
10441.85 476
10442.82 439
10443.78 470
10444.75 431
10445.71 428
10446.68 444
10447.64 382
10448.61 406
10449.58 435
10450.54 471
10451.51 416
10452.47 401
10453.44 432
10454.40 415
10455.37 422
10456.33 425
10457.30 401
10458.26 444
10459.23 405
10460.20 449
10461.16 476
10462.13 449
10463.09 411
10464.06 409
10465.02 417
10465.99 467
10466.96 394
10467.92 405
10468.89 495
10469.85 415
10470.82 415
10471.79 407
10472.75 446
10473.72 444
10474.69 451
10475.65 475
10476.62 426
10477.59 460
10478.55 441
10479.52 513
10480.48 475
10481.45 482
10482.42 473
10483.38 479
10484.35 526
10485.32 468
10486.29 464
10487.25 468
10488.22 442
10489.19 379
10490.15 424
10491.12 445
10492.09 353
10493.06 390
10494.02 385
10494.99 391
10495.96 406
10496.92 370
10497.89 425
10498.86 366
10499.83 407
10500.79 417
10501.76 438
10502.73 458
10503.70 444
10504.66 353
10505.63 436
10506.60 431
10507.57 425
10508.54 468
10509.50 417
10510.47 481
10511.44 428
10512.41 421
10513.38 412
10514.34 415
10515.31 447
10516.28 436
10517.25 378
10518.22 420
10519.19 384
10520.15 431
10521.12 417
10522.09 410
10523.06 391
10524.03 408
10525.00 414
10525.97 412
10526.94 419
10527.90 394
10528.87 449
10529.84 401
10530.81 404
10531.78 421
10532.75 436
10533.72 436
10534.69 383
10535.66 388
10536.63 391
10537.59 415
10538.56 429
10539.53 455
10540.50 377
10541.47 429
10542.44 434
10543.41 446
10544.38 400
10545.35 375
10546.32 380
10547.29 393
10548.26 431
10549.23 406
10550.20 375
10551.17 368
10552.14 363
10553.11 357
10554.08 379
10555.05 423
10556.02 453
10556.99 419
10557.96 391
10558.93 380
10559.90 404
10560.87 425
10561.84 416
10562.81 413
10563.78 461
10564.75 444
10565.72 475
10566.69 471
10567.66 437
10568.63 513
10569.61 426
10570.58 449
10571.55 402
10572.52 412
10573.49 397
10574.46 374
10575.43 475
10576.40 434
10577.37 432
10578.34 426
10579.32 418
10580.29 396
10581.26 391
10582.23 399
10583.20 397
10584.17 463
10585.14 435
10586.11 408
10587.09 412
10588.06 455
10589.03 430
10590.00 403
10590.97 446
10591.94 407
10592.92 385
10593.89 418
10594.86 450
10595.83 462
10596.80 434
10597.78 443
10598.75 404
10599.72 422
10600.69 388
10601.66 390
10602.64 382
10603.61 379
10604.58 432
10605.55 373
10606.53 411
10607.50 425
10608.47 424
10609.44 398
10610.42 376
10611.39 372
10612.36 417
10613.33 458
10614.31 462
10615.28 455
10616.25 416
10617.23 405
10618.20 439
10619.17 365
10620.15 431
10621.12 489
10622.09 500
10623.06 449
10624.04 422
10625.01 425
10625.98 467
10626.96 439
10627.93 487
10628.90 458
10629.88 457
10630.85 459
10631.83 488
10632.80 440
10633.77 443
10634.75 446
10635.72 438
10636.69 484
10637.67 498
10638.64 524
10639.62 515
10640.59 553
10641.56 608
10642.54 649
10643.51 654
10644.49 664
10645.46 695
10646.43 606
10647.41 609
10648.38 611
10649.36 558
10650.33 494
10651.31 503
10652.28 433
10653.26 433
10654.23 452
10655.20 418
10656.18 436
10657.15 462
10658.13 481
10659.10 490
10660.08 440
10661.05 404
10662.03 404
10663.00 469
10663.98 417
10664.95 400
10665.93 423
10666.90 435
10667.88 420
10668.86 443
10669.83 382
10670.81 391
10671.78 470
10672.76 461
10673.73 473
10674.71 435
10675.68 467
10676.66 434
10677.63 450
10678.61 411
10679.59 395
10680.56 463
10681.54 479
10682.51 465
10683.49 473
10684.47 468
10685.44 466
10686.42 492
10687.39 423
10688.37 425
10689.35 407
10690.32 414
10691.30 390
10692.28 414
10693.25 455
10694.23 404
10695.20 379
10696.18 381
10697.16 334
10698.13 398
10699.11 405
10700.09 378
10701.06 361
10702.04 337
10703.02 418
10704.00 417
10704.97 444
10705.95 412
10706.93 385
10707.90 382
10708.88 361
10709.86 387
10710.83 433
10711.81 375
10712.79 380
10713.77 377
10714.74 409
10715.72 380
10716.70 373
10717.68 368
10718.65 367
10719.63 404
10720.61 422
10721.59 397
10722.57 421
10723.54 431
10724.52 387
10725.50 384
10726.48 428
10727.45 385
10728.43 350
10729.41 357
10730.39 420
10731.37 399
10732.35 403
10733.32 389
10734.30 377
10735.28 409
10736.26 433
10737.24 418
10738.22 423
10739.19 412
10740.17 439
10741.15 435
10742.13 425
10743.11 405
10744.09 444
10745.07 439
10746.04 385
10747.02 402
10748.00 356
10748.98 415
10749.96 413
10750.94 354
10751.92 366
10752.90 411
10753.88 437
10754.86 438
10755.84 349
10756.81 428
10757.79 376
10758.77 363
10759.75 389
10760.73 372
10761.71 376
10762.69 316
10763.67 319
10764.65 380
10765.63 359
10766.61 381
10767.59 360
10768.57 375
10769.55 399
10770.53 431
10771.51 417
10772.49 384
10773.47 422
10774.45 415
10775.43 403
10776.41 403
10777.39 348
10778.37 369
10779.35 386
10780.33 382
10781.31 403
10782.29 410
10783.27 366
10784.25 331
10785.23 327
10786.21 383
10787.20 384
10788.18 364
10789.16 361
10790.14 368
10791.12 386
10792.10 388
10793.08 399
10794.06 416
10795.04 359
10796.02 359
10797.01 337
10797.99 373
10798.97 371
10799.95 413
10800.93 367
10801.91 394
10802.89 394
10803.87 434
10804.86 422
10805.84 386
10806.82 373
10807.80 434
10808.78 447
10809.76 402
10810.75 404
10811.73 356
10812.71 362
10813.69 391
10814.67 407
10815.66 395
10816.64 406
10817.62 422
10818.60 384
10819.58 416
10820.57 403
10821.55 365
10822.53 424
10823.51 392
10824.50 345
10825.48 396
10826.46 405
10827.44 405
10828.43 418
10829.41 406
10830.39 415
10831.37 378
10832.36 375
10833.34 362
10834.32 390
10835.30 372
10836.29 416
10837.27 405
10838.25 390
10839.24 388
10840.22 461
10841.20 398
10842.19 364
10843.17 329
10844.15 348
10845.14 359
10846.12 349
10847.10 433
10848.09 377
10849.07 418
10850.05 418
10851.04 376
10852.02 378
10853.00 360
10853.99 419
10854.97 421
10855.96 412
10856.94 409
10857.92 410
10858.91 438
10859.89 431
10860.88 412
10861.86 403
10862.84 401
10863.83 365
10864.81 369
10865.80 418
10866.78 422
10867.77 371
10868.75 385
10869.73 438
10870.72 409
10871.70 382
10872.69 390
10873.67 397
10874.66 386
10875.64 420
10876.63 437
10877.61 412
10878.60 426
10879.58 411
10880.57 409
10881.55 444
10882.54 437
10883.52 411
10884.51 476
10885.49 444
10886.48 401
10887.46 416
10888.45 483
10889.43 490
10890.42 465
10891.40 490
10892.39 451
10893.37 468
10894.36 439
10895.35 471
10896.33 504
10897.32 536
10898.30 510
10899.29 575
10900.27 578
10901.26 557
10902.25 579
10903.23 620
10904.22 679
10905.20 677
10906.19 698
10907.18 636
10908.16 619
10909.15 607
10910.14 586
10911.12 549
10912.11 537
10913.09 514
10914.08 527
10915.07 505
10916.05 498
10917.04 532
10918.03 482
10919.01 466
10920.00 527
10920.99 545
10921.97 500
10922.96 533
10923.95 525
10924.94 531
10925.92 543
10926.91 536
10927.90 610
10928.88 547
10929.87 540
10930.86 542
10931.85 597
10932.83 600
10933.82 563
10934.81 506
10935.79 548
10936.78 545
10937.77 529
10938.76 502
10939.75 566
10940.73 496
10941.72 514
10942.71 505
10943.70 534
10944.68 518
10945.67 603
10946.66 582
10947.65 602
10948.64 560
10949.62 522
10950.61 558
10951.60 516
10952.59 528
10953.58 542
10954.56 569
10955.55 553
10956.54 540
10957.53 632
10958.52 626
10959.51 661
10960.50 679
10961.48 648
10962.47 684
10963.46 756
10964.45 784
10965.44 707
10966.43 691
10967.42 679
10968.41 638
10969.39 660
10970.38 673
10971.37 610
10972.36 580
10973.35 643
10974.34 626
10975.33 611
10976.32 600
10977.31 627
10978.30 578
10979.29 599
10980.28 592
10981.27 577
10982.26 635
10983.25 653
10984.23 610
10985.22 606
10986.21 616
10987.20 626
10988.19 649
10989.18 623
10990.17 609
10991.16 666
10992.15 679
10993.14 605
10994.13 634
10995.12 674
10996.11 693
10997.10 768
10998.09 748
10999.08 786
11000.08 788
11001.07 897
11002.06 959
11003.05 1001
11004.04 1015
11005.03 1026
11006.02 994
11007.01 982
11008.00 911
11008.99 835
11009.98 751
11010.97 750
11011.96 749
11012.95 761
11013.94 661
11014.94 605
11015.93 612
11016.92 565
11017.91 587
11018.90 592
11019.89 650
11020.88 666
11021.87 653
11022.87 640
11023.86 639
11024.85 611
11025.84 652
11026.83 583
11027.82 619
11028.82 645
11029.81 606
11030.80 652
11031.79 600
11032.78 602
11033.77 593
11034.77 606
11035.76 614
11036.75 555
11037.74 580
11038.73 566
11039.73 552
11040.72 472
11041.71 506
11042.70 517
11043.70 564
11044.69 577
11045.68 564
11046.67 520
11047.67 540
11048.66 551
11049.65 535
11050.64 474
11051.64 493
11052.63 509
11053.62 560
11054.61 482
11055.61 490
11056.60 483
11057.59 512
11058.59 543
11059.58 474
11060.57 486
11061.56 454
11062.56 493
11063.55 508
11064.54 500
11065.54 460
11066.53 469
11067.52 448
11068.52 449
11069.51 429
11070.51 471
11071.50 490
11072.49 433
11073.49 441
11074.48 435
11075.47 473
11076.47 486
11077.46 486
11078.45 426
11079.45 500
11080.44 490
11081.44 462
11082.43 467
11083.43 473
11084.42 446
11085.41 438
11086.41 491
11087.40 439
11088.40 474
11089.39 503
11090.39 401
11091.38 471
11092.37 446
11093.37 434
11094.36 515
11095.36 434
11096.35 468
11097.35 458
11098.34 482
11099.34 440
11100.33 499
11101.33 477
11102.32 432
11103.32 453
11104.31 439
11105.31 482
11106.30 470
11107.30 459
11108.29 469
11109.29 449
11110.28 463
11111.28 465
11112.27 512
11113.27 485
11114.26 496
11115.26 481
11116.26 502
11117.25 528
11118.25 509
11119.24 454
11120.24 486
11121.23 461
11122.23 506
11123.23 499
11124.22 479
11125.22 579
11126.21 588
11127.21 627
11128.21 624
11129.20 643
11130.20 674
11131.20 660
11132.19 643
11133.19 613
11134.18 612
11135.18 637
11136.18 627
11137.17 595
11138.17 560
11139.17 549
11140.16 511
11141.16 539
11142.16 534
11143.15 553
11144.15 557
11145.15 538
11146.14 541
11147.14 556
11148.14 528
11149.14 515
11150.13 538
11151.13 541
11152.13 534
11153.12 509
11154.12 484
11155.12 494
11156.12 470
11157.11 447
11158.11 442
11159.11 459
11160.11 462
11161.10 473
11162.10 490
11163.10 451
11164.10 486
11165.09 475
11166.09 490
11167.09 467
11168.09 483
11169.09 499
11170.08 450
11171.08 500
11172.08 422
11173.08 430
11174.08 444
11175.07 452
11176.07 439
11177.07 389
11178.07 446
11179.07 474
11180.07 451
11181.07 452
11182.06 422
11183.06 435
11184.06 450
11185.06 411
11186.06 417
11187.06 430
11188.06 466
11189.05 409
11190.05 426
11191.05 412
11192.05 379
11193.05 356
11194.05 422
11195.05 422
11196.05 449
11197.05 408
11198.05 420
11199.05 418
11200.05 443
11201.04 402
11202.04 424
11203.04 409
11204.04 394
11205.04 392
11206.04 465
11207.04 416
11208.04 402
11209.04 426
11210.04 457
11211.04 395
11212.04 406
11213.04 454
11214.04 407
11215.04 420
11216.04 384
11217.04 416
11218.04 385
11219.04 366
11220.04 428
11221.04 436
11222.04 382
11223.04 383
11224.04 405
11225.04 416
11226.04 393
11227.04 338
11228.04 416
11229.05 402
11230.05 375
11231.05 402
11232.05 419
11233.05 449
11234.05 402
11235.05 437
11236.05 389
11237.05 373
11238.05 369
11239.05 376
11240.06 391
11241.06 392
11242.06 375
11243.06 385
11244.06 416
11245.06 373
11246.06 369
11247.06 409
11248.07 454
11249.07 435
11250.07 421
11251.07 406
11252.07 424
11253.07 476
11254.08 425
11255.08 375
11256.08 403
11257.08 430
11258.08 424
11259.09 410
11260.09 389
11261.09 398
11262.09 411
11263.09 424
11264.10 414
11265.10 381
11266.10 382
11267.10 412
11268.11 394
11269.11 435
11270.11 452
11271.11 428
11272.12 475
11273.12 397
11274.12 390
11275.12 395
11276.13 418
11277.13 458
11278.13 456
11279.13 406
11280.14 432
11281.14 503
11282.14 519
11283.15 483
11284.15 504
11285.15 475
11286.16 502
11287.16 483
11288.16 421
11289.17 452
11290.17 443
11291.17 389
11292.18 422
11293.18 377
11294.18 402
11295.19 438
11296.19 365
11297.19 380
11298.20 367
11299.20 405
11300.21 388
11301.21 403
11302.21 397
11303.22 423
11304.22 428
11305.23 406
11306.23 404
11307.23 391
11308.24 429
11309.24 479
11310.25 472
11311.25 458
11312.25 499
11313.26 446
11314.26 514
11315.27 496
11316.27 493
11317.28 457
11318.28 402
11319.29 444
11320.29 508
11321.30 434
11322.30 455
11323.31 492
11324.31 453
11325.32 431
11326.32 397
11327.33 403
11328.33 370
11329.34 450
11330.34 423
11331.35 400
11332.35 382
11333.36 374
11334.36 401
11335.37 443
11336.37 473
11337.38 453
11338.38 454
11339.39 459
11340.39 450
11341.40 482
11342.41 501
11343.41 524
11344.42 500
11345.42 477
11346.43 521
11347.44 497
11348.44 428
11349.45 434
11350.45 412
11351.46 458
11352.47 471
11353.47 444
11354.48 400
11355.48 414
11356.49 438
11357.50 421
11358.50 384
11359.51 431
11360.52 424
11361.52 422
11362.53 449
11363.54 390
11364.54 361
11365.55 419
11366.56 433
11367.56 439
11368.57 420
11369.58 376
11370.58 410
11371.59 387
11372.60 405
11373.61 419
11374.61 400
11375.62 383
11376.63 440
11377.63 419
11378.64 395
11379.65 401
11380.66 434
11381.66 422
11382.67 390
11383.68 403
11384.69 380
11385.69 445
11386.70 442
11387.71 404
11388.72 371
11389.72 383
11390.73 432
11391.74 405
11392.75 386
11393.76 394
11394.76 346
11395.77 350
11396.78 378
11397.79 371
11398.80 340
11399.80 363
11400.81 407
11401.82 356
11402.83 371
11403.84 421
11404.85 387
11405.86 394
11406.86 420
11407.87 425
11408.88 400
11409.89 420
11410.90 434
11411.91 386
11412.92 377
11413.92 396
11414.93 412
11415.94 414
11416.95 413
11417.96 414
11418.97 428
11419.98 390
11420.99 390
11422.00 413
11423.01 436
11424.02 454
11425.03 430
11426.03 412
11427.04 431
11428.05 385
11429.06 388
11430.07 417
11431.08 422
11432.09 416
11433.10 431
11434.11 423
11435.12 464
11436.13 443
11437.14 418
11438.15 433
11439.16 471
11440.17 467
11441.18 463
11442.19 425
11443.20 416
11444.21 404
11445.22 401
11446.23 404
11447.24 410
11448.25 447
11449.26 445
11450.27 381
11451.28 444
11452.30 467
11453.31 458
11454.32 466
11455.33 426
11456.34 432
11457.35 442
11458.36 500
11459.37 450
11460.38 479
11461.39 458
11462.40 468
11463.41 545
11464.43 472
11465.44 505
11466.45 467
11467.46 475
11468.47 483
11469.48 490
11470.49 480
11471.50 490
11472.52 544
11473.53 522
11474.54 522
11475.55 530
11476.56 542
11477.57 511
11478.59 503
11479.60 479
11480.61 493
11481.62 525
11482.63 490
11483.65 518
11484.66 514
11485.67 493
11486.68 495
11487.69 505
11488.71 502
11489.72 481
11490.73 532
11491.74 571
11492.75 570
11493.77 494
11494.78 488
11495.79 520
11496.80 516
11497.82 519
11498.83 495
11499.84 560
11500.86 564
11501.87 512
11502.88 536
11503.89 490
11504.91 507
11505.92 524
11506.93 445
11507.95 466
11508.96 510
11509.97 554
11510.98 550
11512.00 575
11513.01 538
11514.02 509
11515.04 539
11516.05 509
11517.06 516
11518.08 507
11519.09 530
11520.11 532
11521.12 592
11522.13 581
11523.15 640
11524.16 608
11525.17 579
11526.19 575
11527.20 585
11528.22 609
11529.23 632
11530.24 584
11531.26 637
11532.27 664
11533.29 611
11534.30 650
11535.31 623
11536.33 594
11537.34 638
11538.36 633
11539.37 656
11540.39 622
11541.40 633
11542.41 667
11543.43 728
11544.44 737
11545.46 727
11546.47 721
11547.49 728
11548.50 732
11549.52 708
11550.53 733
11551.55 782
11552.56 783
11553.58 817
11554.59 842
11555.61 852
11556.62 881
11557.64 893
11558.65 886
11559.67 936
11560.68 974
11561.70 935
11562.72 877
11563.73 891
11564.75 948
11565.76 991
11566.78 1014
11567.79 962
11568.81 975
11569.82 1062
11570.84 1025
11571.86 1115
11572.87 1164
11573.89 1189
11574.90 1249
11575.92 1247
11576.94 1339
11577.95 1388
11578.97 1398
11579.98 1438
11581.00 1518
11582.02 1592
11583.03 1603
11584.05 1744
11585.07 1860
11586.08 1911
11587.10 2003
11588.12 2047
11589.13 2077
11590.15 2183
11591.17 2151
11592.18 2253
11593.20 2422
11594.22 2602
11595.23 2907
11596.25 3279
11597.27 3800
11598.28 4397
11599.30 5052
11600.32 5789
11601.34 6390
11602.35 7036
11603.37 7357
11604.39 7234
11605.40 6934
11606.42 6418
11607.44 5891
11608.46 5184
11609.47 4351
11610.49 3733
11611.51 3209
11612.53 2933
11613.54 2614
11614.56 2559
11615.58 2389
11616.60 2276
11617.62 2244
11618.63 2143
11619.65 2082
11620.67 1948
11621.69 1983
11622.71 1908
11623.72 1810
11624.74 1803
11625.76 1806
11626.78 1693
11627.80 1666
11628.82 1733
11629.83 1716
11630.85 1681
11631.87 1699
11632.89 1636
11633.91 1537
11634.93 1509
11635.94 1419
11636.96 1303
11637.98 1314
11639.00 1291
11640.02 1267
11641.04 1274
11642.06 1260
11643.08 1171
11644.10 1086
11645.11 1099
11646.13 1103
11647.15 1048
11648.17 952
11649.19 915
11650.21 927
11651.23 894
11652.25 915
11653.27 880
11654.29 849
11655.31 858
11656.33 886
11657.35 872
11658.37 847
11659.39 865
11660.41 835
11661.43 850
11662.45 846
11663.47 847
11664.49 876
11665.51 883
11666.53 872
11667.55 815
11668.57 874
11669.59 838
11670.61 832
11671.63 878
11672.65 859
11673.67 916
11674.69 913
11675.71 885
11676.73 889
11677.75 958
11678.77 931
11679.79 954
11680.81 955
11681.83 1045
11682.85 1071
11683.87 1007
11684.89 1006
11685.91 997
11686.93 1038
11687.96 985
11688.98 891
11690.00 920
11691.02 961
11692.04 1002
11693.06 954
11694.08 957
11695.10 889
11696.13 879
11697.15 902
11698.17 904
11699.19 905
11700.21 953
11701.23 864
11702.25 824
11703.28 851
11704.30 856
11705.32 890
11706.34 880
11707.36 894
11708.38 858
11709.41 794
11710.43 795
11711.45 838
11712.47 806
11713.49 833
11714.52 811
11715.54 689
11716.56 755
11717.58 741
11718.61 710
11719.63 700
11720.65 733
11721.67 742
11722.69 680
11723.72 678
11724.74 690
11725.76 699
11726.78 715
11727.81 733
11728.83 686
11729.85 695
11730.88 677
11731.90 708
11732.92 683
11733.94 635
11734.97 665
11735.99 693
11737.01 692
11738.04 660
11739.06 688
11740.08 681
11741.11 730
11742.13 696
11743.15 666
11744.18 712
11745.20 741
11746.22 731
11747.25 781
11748.27 700
11749.29 742
11750.32 723
11751.34 729
11752.37 736
11753.39 737
11754.41 750
11755.44 730
11756.46 738
11757.49 702
11758.51 635
11759.53 646
11760.56 702
11761.58 626
11762.61 643
11763.63 639
11764.65 654
11765.68 689
11766.70 589
11767.73 631
11768.75 636
11769.78 613
11770.80 646
11771.83 650
11772.85 694
11773.87 610
11774.90 613
11775.92 593
11776.95 661
11777.97 639
11779.00 628
11780.02 611
11781.05 542
11782.07 592
11783.10 591
11784.12 540
11785.15 596
11786.17 598
11787.20 567
11788.23 564
11789.25 530
11790.28 556
11791.30 572
11792.33 551
11793.35 555
11794.38 562
11795.40 552
11796.43 507
11797.46 500
11798.48 505
11799.51 534
11800.53 513
11801.56 534
11802.58 478
11803.61 497
11804.64 535
11805.66 500
11806.69 507
11807.72 487
11808.74 427
11809.77 477
11810.79 476
11811.82 445
11812.85 449
11813.87 447
11814.90 410
11815.93 470
11816.95 472
11817.98 507
11819.01 455
11820.03 459
11821.06 504
11822.09 465
11823.11 426
11824.14 440
11825.17 479
11826.19 454
11827.22 416
11828.25 463
11829.28 502
11830.30 460
11831.33 457
11832.36 447
11833.38 409
11834.41 427
11835.44 457
11836.47 435
11837.49 470
11838.52 434
11839.55 464
11840.58 426
11841.60 441
11842.63 448
11843.66 403
11844.69 465
11845.72 467
11846.74 456
11847.77 396
11848.80 419
11849.83 420
11850.85 401
11851.88 387
11852.91 399
11853.94 373
11854.97 404
11856.00 432
11857.02 373
11858.05 387
11859.08 391
11860.11 388
11861.14 386
11862.17 419
11863.20 436
11864.22 438
11865.25 391
11866.28 419
11867.31 380
11868.34 392
11869.37 408
11870.40 404
11871.43 372
11872.45 362
11873.48 388
11874.51 397
11875.54 367
11876.57 379
11877.60 363
11878.63 415
11879.66 381
11880.69 394
11881.72 441
11882.75 390
11883.78 355
11884.81 350
11885.84 350
11886.86 405
11887.89 414
11888.92 343
11889.95 366
11890.98 354
11892.01 361
11893.04 371
11894.07 364
11895.10 406
11896.13 386
11897.16 402
11898.19 355
11899.22 368
11900.25 371
11901.28 392
11902.31 367
11903.34 368
11904.38 389
11905.41 397
11906.44 406
11907.47 404
11908.50 377
11909.53 402
11910.56 435
11911.59 370
11912.62 411
11913.65 376
11914.68 354
11915.71 343
11916.74 356
11917.77 382
11918.81 428
11919.84 394
11920.87 421
11921.90 404
11922.93 397
11923.96 423
11924.99 400
11926.02 382
11927.06 355
11928.09 352
11929.12 401
11930.15 405
11931.18 368
11932.21 417
11933.24 416
11934.28 394
11935.31 372
11936.34 395
11937.37 405
11938.40 380
11939.43 406
11940.47 417
11941.50 376
11942.53 356
11943.56 411
11944.60 387
11945.63 375
11946.66 378
11947.69 400
11948.72 365
11949.76 366
11950.79 380
11951.82 339
11952.85 374
11953.89 379
11954.92 331
11955.95 340
11956.98 399
11958.02 367
11959.05 333
11960.08 360
11961.12 406
11962.15 385
11963.18 424
11964.21 358
11965.25 361
11966.28 363
11967.31 368
11968.35 350
11969.38 328
11970.41 357
11971.45 361
11972.48 319
11973.51 364
11974.55 388
11975.58 333
11976.61 337
11977.65 359
11978.68 349
11979.71 390
11980.75 359
11981.78 380
11982.82 369
11983.85 388
11984.88 381
11985.92 349
11986.95 375
11987.98 372
11989.02 366
11990.05 378
11991.09 354
11992.12 372
11993.16 379
11994.19 370
11995.22 396
11996.26 371
11997.29 395
11998.33 353
11999.36 402
12000.40 349
12001.43 391
12002.47 378
12003.50 386
12004.53 363
12005.57 386
12006.60 396
12007.64 408
12008.67 414
12009.71 414
12010.74 430
12011.78 413
12012.81 405
12013.85 448
12014.88 441
12015.92 445
12016.95 430
12017.99 443
12019.03 433
12020.06 429
12021.10 428
12022.13 451
12023.17 442
12024.20 422
12025.24 459
12026.27 426
12027.31 379
12028.35 427
12029.38 451
12030.42 376
12031.45 402
12032.49 394
12033.53 411
12034.56 407
12035.60 420
12036.63 464
12037.67 486
12038.71 406
12039.74 381
12040.78 413
12041.81 456
12042.85 412
12043.89 441
12044.92 392
12045.96 397
12047.00 380
12048.03 438
12049.07 421
12050.11 389
12051.14 404
12052.18 407
12053.22 391
12054.25 398
12055.29 405
12056.33 370
12057.36 352
12058.40 389
12059.44 437
12060.48 482
12061.51 427
12062.55 422
12063.59 453
12064.62 421
12065.66 439
12066.70 386
12067.74 406
12068.77 383
12069.81 365
12070.85 387
12071.89 378
12072.93 373
12073.96 412
12075.00 388
12076.04 401
12077.08 418
12078.11 402
12079.15 407
12080.19 403
12081.23 360
12082.27 388
12083.30 390
12084.34 398
12085.38 391
12086.42 403
12087.46 350
12088.50 390
12089.53 389
12090.57 383
12091.61 416
12092.65 396
12093.69 382
12094.73 404
12095.77 401
12096.80 409
12097.84 382
12098.88 369
12099.92 352
12100.96 371
12102.00 345
12103.04 365
12104.08 363
12105.12 360
12106.15 362
12107.19 384
12108.23 363
12109.27 389
12110.31 372
12111.35 373
12112.39 368
12113.43 376
12114.47 381
12115.51 377
12116.55 386
12117.59 358
12118.63 382
12119.67 351
12120.71 361
12121.75 368
12122.79 403
12123.83 330
12124.87 316
12125.91 379
12126.95 334
12127.99 327
12129.03 358
12130.07 375
12131.11 330
12132.15 327
12133.19 365
12134.23 362
12135.27 364
12136.31 366
12137.35 351
12138.39 333
12139.43 323
12140.47 344
12141.51 342
12142.55 307
12143.59 309
12144.63 340
12145.67 340
12146.71 307
12147.75 339
12148.80 365
12149.84 333
12150.88 332
12151.92 332
12152.96 302
12154.00 343
12155.04 411
12156.08 339
12157.12 357
12158.17 348
12159.21 306
12160.25 344
12161.29 362
12162.33 314
12163.37 283
12164.42 304
12165.46 348
12166.50 312
12167.54 311
12168.58 289
12169.62 355
12170.67 339
12171.71 328
12172.75 315
12173.79 331
12174.83 329
12175.88 346
12176.92 314
12177.96 308
12179.00 342
12180.04 301
12181.09 350
12182.13 333
12183.17 353
12184.21 341
12185.26 327
12186.30 336
12187.34 327
12188.38 327
12189.43 305
12190.47 298
12191.51 289
12192.56 347
12193.60 388
12194.64 326
12195.68 321
12196.73 316
12197.77 351
12198.81 339
12199.86 315
12200.90 317
12201.94 297
12202.99 349
12204.03 348
12205.07 395
12206.12 360
12207.16 332
12208.20 356
12209.25 334
12210.29 294
12211.33 304
12212.38 319
12213.42 354
12214.46 355
12215.51 292
12216.55 313
12217.60 376
12218.64 333
12219.68 309
12220.73 269
12221.77 328
12222.82 347
12223.86 354
12224.90 320
12225.95 331
12226.99 328
12228.04 347
12229.08 360
12230.13 343
12231.17 344
12232.22 344
12233.26 326
12234.30 341
12235.35 327
12236.39 362
12237.44 361
12238.48 289
12239.53 321
12240.57 328
12241.62 346
12242.66 373
12243.71 340
12244.75 341
12245.80 408
12246.84 436
12247.89 386
12248.93 414
12249.98 424
12251.02 383
12252.07 366
12253.12 366
12254.16 357
12255.21 359
12256.25 339
12257.30 351
12258.34 338
12259.39 315
12260.43 332
12261.48 306
12262.53 307
12263.57 330
12264.62 312
12265.66 350
12266.71 362
12267.76 362
12268.80 303
12269.85 295
12270.89 322
12271.94 294
12272.99 313
12274.03 287
12275.08 315
12276.13 304
12277.17 326
12278.22 340
12279.26 329
12280.31 308
12281.36 308
12282.40 300
12283.45 312
12284.50 325
12285.55 295
12286.59 296
12287.64 299
12288.69 286
12289.73 265
12290.78 279
12291.83 287
12292.87 297
12293.92 275
12294.97 307
12296.02 309
12297.06 312
12298.11 278
12299.16 293
12300.20 281
12301.25 296
12302.30 316
12303.35 285
12304.40 307
12305.44 285
12306.49 293
12307.54 305
12308.59 266
12309.63 262
12310.68 280
12311.73 295
12312.78 291
12313.83 246
12314.87 301
12315.92 285
12316.97 302
12318.02 317
12319.07 288
12320.11 280
12321.16 312
12322.21 280
12323.26 279
12324.31 288
12325.36 300
12326.40 291
12327.45 301
12328.50 300
12329.55 265
12330.60 277
12331.65 288
12332.70 272
12333.75 242
12334.79 283
12335.84 278
12336.89 258
12337.94 278
12338.99 266
12340.04 274
12341.09 267
12342.14 260
12343.19 302
12344.24 270
12345.29 305
12346.34 270
12347.39 249
12348.43 274
12349.48 238
12350.53 294
12351.58 288
12352.63 257
12353.68 287
12354.73 296
12355.78 265
12356.83 289
12357.88 310
12358.93 263
12359.98 274
12361.03 290
12362.08 255
12363.13 302
12364.18 320
12365.23 287
12366.28 282
12367.33 304
12368.38 325
12369.43 313
12370.48 268
12371.53 297
12372.58 323
12373.64 313
12374.69 301
12375.74 316
12376.79 286
12377.84 272
12378.89 290
12379.94 265
12380.99 270
12382.04 292
12383.09 279
12384.14 294
12385.19 278
12386.25 274
12387.30 307
12388.35 300
12389.40 294
12390.45 286
12391.50 288
12392.55 316
12393.60 304
12394.66 285
12395.71 301
12396.76 308
12397.81 304
12398.86 329
12399.91 273
12400.97 289
12402.02 260
12403.07 250
12404.12 299
12405.17 255
12406.22 251
12407.28 285
12408.33 290
12409.38 272
12410.43 275
12411.49 235
12412.54 261
12413.59 286
12414.64 302
12415.69 272
12416.75 274
12417.80 277
12418.85 275
12419.90 275
12420.96 278
12422.01 300
12423.06 294
12424.11 265
12425.17 265
12426.22 276
12427.27 279
12428.33 312
12429.38 315
12430.43 306
12431.48 278
12432.54 296
12433.59 286
12434.64 328
12435.70 297
12436.75 313
12437.80 318
12438.86 303
12439.91 310
12440.96 298
12442.02 292
12443.07 233
12444.12 276
12445.18 274
12446.23 279
12447.29 322
12448.34 296
12449.39 330
12450.45 259
12451.50 271
12452.55 272
12453.61 303
12454.66 277
12455.72 279
12456.77 270
12457.82 246
12458.88 252
12459.93 243
12460.99 274
12462.04 294
12463.10 266
12464.15 310
12465.20 301
12466.26 293
12467.31 306
12468.37 300
12469.42 290
12470.48 292
12471.53 308
12472.59 295
12473.64 286
12474.70 272
12475.75 285
12476.81 304
12477.86 310
12478.92 307
12479.97 257
12481.03 300
12482.08 294
12483.14 279
12484.19 284
12485.25 274
12486.30 304
12487.36 289
12488.41 310
12489.47 297
12490.52 329
12491.58 338
12492.64 364
12493.69 392
12494.75 341
12495.80 357
12496.86 347
12497.91 372
12498.97 375
12500.03 391
12501.08 375
12502.14 391
12503.19 374
12504.25 313
12505.31 379
12506.36 345
12507.42 317
12508.48 326
12509.53 328
12510.59 275
12511.64 300
12512.70 305
12513.76 312
12514.81 276
12515.87 262
12516.93 271
12517.98 279
12519.04 300
12520.10 295
12521.15 266
12522.21 269
12523.27 292
12524.33 279
12525.38 282
12526.44 289
12527.50 295
12528.55 262
12529.61 268
12530.67 267
12531.72 252
12532.78 253
12533.84 300
12534.90 284
12535.95 263
12537.01 273
12538.07 263
12539.13 273
12540.18 279
12541.24 274
12542.30 253
12543.36 239
12544.42 219
12545.47 271
12546.53 250
12547.59 246
12548.65 222
12549.71 244
12550.76 258
12551.82 266
12552.88 281
12553.94 227
12555.00 270
12556.05 265
12557.11 284
12558.17 279
12559.23 277
12560.29 238
12561.35 278
12562.40 306
12563.46 316
12564.52 270
12565.58 274
12566.64 283
12567.70 280
12568.76 282
12569.82 263
12570.88 260
12571.93 274
12572.99 279
12574.05 258
12575.11 251
12576.17 291
12577.23 298
12578.29 311
12579.35 308
12580.41 329
12581.47 304
12582.53 306
12583.59 290
12584.65 289
12585.70 264
12586.76 273
12587.82 289
12588.88 265
12589.94 241
12591.00 203
12592.06 258
12593.12 279
12594.18 236
12595.24 247
12596.30 239
12597.36 282
12598.42 269
12599.48 228
12600.54 266
12601.60 242
12602.66 285
12603.72 277
12604.78 267
12605.84 247
12606.90 267
12607.97 272
12609.03 259
12610.09 248
12611.15 251
12612.21 243
12613.27 255
12614.33 263
12615.39 270
12616.45 272
12617.51 256
12618.57 247
12619.63 293
12620.69 265
12621.76 279
12622.82 292
12623.88 269
12624.94 270
12626.00 245
12627.06 261
12628.12 245
12629.18 250
12630.25 225
12631.31 249
12632.37 264
12633.43 257
12634.49 268
12635.55 218
12636.62 253
12637.68 238
12638.74 250
12639.80 278
12640.86 270
12641.92 264
12642.99 286
12644.05 268
12645.11 278
12646.17 270
12647.23 269
12648.30 253
12649.36 262
12650.42 284
12651.48 291
12652.55 272
12653.61 267
12654.67 232
12655.73 261
12656.80 245
12657.86 268
12658.92 278
12659.98 261
12661.05 232
12662.11 229
12663.17 222
12664.23 245
12665.30 274
12666.36 286
12667.42 254
12668.49 243
12669.55 224
12670.61 238
12671.68 255
12672.74 238
12673.80 235
12674.87 262
12675.93 265
12676.99 273
12678.06 259
12679.12 258
12680.18 270
12681.25 252
12682.31 260
12683.37 266
12684.44 242
12685.50 268
12686.57 265
12687.63 261
12688.69 282
12689.76 262
12690.82 261
12691.88 259
12692.95 267
12694.01 275
12695.08 295
12696.14 277
12697.21 273
12698.27 275
12699.33 294
12700.40 280
12701.46 278
12702.53 286
12703.59 282
12704.66 276
12705.72 278
12706.79 328
12707.85 280
12708.92 297
12709.98 302
12711.04 342
12712.11 319
12713.17 300
12714.24 262
12715.30 308
12716.37 278
12717.43 297
12718.50 282
12719.56 245
12720.63 271
12721.70 254
12722.76 257
12723.83 229
12724.89 258
12725.96 305
12727.02 298
12728.09 306
12729.15 289
12730.22 297
12731.28 289
12732.35 266
12733.42 243
12734.48 270
12735.55 283
12736.61 309
12737.68 305
12738.75 339
12739.81 311
12740.88 283
12741.94 285
12743.01 284
12744.08 274
12745.14 314
12746.21 308
12747.28 256
12748.34 255
12749.41 257
12750.47 227
12751.54 216
12752.61 262
12753.67 277
12754.74 273
12755.81 242
12756.87 210
12757.94 254
12759.01 286
12760.07 256
12761.14 260
12762.21 252
12763.28 263
12764.34 254
12765.41 270
12766.48 247
12767.54 272
12768.61 243
12769.68 243
12770.75 225
12771.81 210
12772.88 262
12773.95 230
12775.02 260
12776.08 251
12777.15 245
12778.22 253
12779.29 237
12780.35 215
12781.42 242
12782.49 212
12783.56 245
12784.63 256
12785.69 255
12786.76 241
12787.83 218
12788.90 236
12789.97 241
12791.03 258
12792.10 259
12793.17 236
12794.24 263
12795.31 225
12796.38 220
12797.44 211
12798.51 240
12799.58 238
12800.65 246
12801.72 201
12802.79 193
12803.86 236
12804.92 257
12805.99 253
12807.06 239
12808.13 221
12809.20 257
12810.27 260
12811.34 245
12812.41 245
12813.48 236
12814.55 256
12815.61 229
12816.68 213
12817.75 237
12818.82 224
12819.89 243
12820.96 217
12822.03 247
12823.10 265
12824.17 256
12825.24 244
12826.31 225
12827.38 271
12828.45 248
12829.52 277
12830.59 280
12831.66 246
12832.73 235
12833.80 253
12834.87 253
12835.94 275
12837.01 280
12838.08 257
12839.15 221
12840.22 245
12841.29 243
12842.36 277
12843.43 267
12844.50 231
12845.57 243
12846.64 256
12847.71 283
12848.78 254
12849.85 247
12850.92 227
12851.99 219
12853.06 230
12854.14 219
12855.21 231
12856.28 258
12857.35 212
12858.42 258
12859.49 260
12860.56 230
12861.63 229
12862.70 247
12863.77 255
12864.85 292
12865.92 264
12866.99 244
12868.06 232
12869.13 232
12870.20 201
12871.27 227
12872.35 260
12873.42 220
12874.49 194
12875.56 227
12876.63 243
12877.70 237
12878.78 225
12879.85 242
12880.92 227
12881.99 227
12883.06 229
12884.14 236
12885.21 258
12886.28 260
12887.35 234
12888.43 221
12889.50 240
12890.57 245
12891.64 242
12892.71 239
12893.79 247
12894.86 222
12895.93 233
12897.00 212
12898.08 190
12899.15 194
12900.22 180
12901.30 201
12902.37 234
12903.44 233
12904.51 230
12905.59 249
12906.66 249
12907.73 253
12908.81 265
12909.88 240
12910.95 263
12912.03 225
12913.10 226
12914.17 230
12915.25 215
12916.32 196
12917.39 237
12918.47 222
12919.54 242
12920.61 217
12921.69 238
12922.76 217
12923.83 195
12924.91 195
12925.98 211
12927.06 214
12928.13 213
12929.20 227
12930.28 221
12931.35 199
12932.43 229
12933.50 209
12934.57 185
12935.65 181
12936.72 214
12937.80 211
12938.87 231
12939.95 230
12941.02 257
12942.09 235
12943.17 194
12944.24 204
12945.32 211
12946.39 204
12947.47 204
12948.54 240
12949.62 185
12950.69 218
12951.77 214
12952.84 200
12953.92 207
12954.99 251
12956.07 220
12957.14 223
12958.22 231
12959.29 217
12960.37 205
12961.44 222
12962.52 213
12963.59 219
12964.67 209
12965.74 235
12966.82 236
12967.90 213
12968.97 205
12970.05 233
12971.12 201
12972.20 193
12973.27 201
12974.35 201
12975.43 231
12976.50 231
12977.58 213
12978.65 222
12979.73 234
12980.81 257
12981.88 230
12982.96 261
12984.03 199
12985.11 235
12986.19 249
12987.26 246
12988.34 240
12989.42 257
12990.49 232
12991.57 232
12992.65 226
12993.72 230
12994.80 271
12995.88 237
12996.95 241
12998.03 219
12999.11 241
13000.18 221
13001.26 235
13002.34 209
13003.41 208
13004.49 235
13005.57 205
13006.65 240
13007.72 245
13008.80 241
13009.88 264
13010.95 238
13012.03 228
13013.11 208
13014.19 256
13015.26 275
13016.34 218
13017.42 218
13018.50 217
13019.58 223
13020.65 243
13021.73 217
13022.81 188
13023.89 238
13024.96 258
13026.04 264
13027.12 222
13028.20 197
13029.28 205
13030.35 209
13031.43 257
13032.51 238
13033.59 202
13034.67 243
13035.75 279
13036.82 276
13037.90 222
13038.98 235
13040.06 225
13041.14 257
13042.22 271
13043.30 215
13044.37 219
13045.45 244
13046.53 265
13047.61 266
13048.69 229
13049.77 231
13050.85 241
13051.93 256
13053.01 269
13054.09 264
13055.16 221
13056.24 258
13057.32 269
13058.40 224
13059.48 214
13060.56 253
13061.64 216
13062.72 220
13063.80 214
13064.88 226
13065.96 218
13067.04 247
13068.12 231
13069.20 232
13070.28 247
13071.36 239
13072.44 238
13073.52 250
13074.60 222
13075.68 233
13076.76 247
13077.84 254
13078.92 238
13080.00 223
13081.08 230
13082.16 249
13083.24 267
13084.32 222
13085.40 228
13086.48 230
13087.56 230
13088.64 217
13089.72 231
13090.80 242
13091.88 239
13092.96 250
13094.05 245
13095.13 226
13096.21 221
13097.29 234
13098.37 259
13099.45 242
13100.53 258
13101.61 251
13102.69 239
13103.77 233
13104.86 231
13105.94 231
13107.02 202
13108.10 218
13109.18 220
13110.26 248
13111.34 275
13112.43 214
13113.51 223
13114.59 215
13115.67 197
13116.75 227
13117.83 225
13118.92 237
13120.00 231
13121.08 240
13122.16 204
13123.24 214
13124.33 213
13125.41 230
13126.49 194
13127.57 235
13128.65 247
13129.74 241
13130.82 206
13131.90 234
13132.98 240
13134.07 200
13135.15 210
13136.23 215
13137.31 214
13138.40 209
13139.48 203
13140.56 205
13141.64 222
13142.73 206
13143.81 220
13144.89 248
13145.98 250
13147.06 264
13148.14 235
13149.23 204
13150.31 224
13151.39 226
13152.47 213
13153.56 193
13154.64 191
13155.72 234
13156.81 211
13157.89 212
13158.97 240
13160.06 250
13161.14 232
13162.23 245
13163.31 222
13164.39 230
13165.48 211
13166.56 208
13167.64 215
13168.73 203
13169.81 205
13170.90 205
13171.98 225
13173.06 201
13174.15 202
13175.23 189
13176.32 213
13177.40 208
13178.48 206
13179.57 189
13180.65 178
13181.74 185
13182.82 224
13183.91 201
13184.99 192
13186.08 224
13187.16 203
13188.25 235
13189.33 210
13190.42 209
13191.50 205
13192.58 200
13193.67 204
13194.75 224
13195.84 222
13196.92 223
13198.01 220
13199.09 220
13200.18 178
13201.27 202
13202.35 203
13203.44 200
13204.52 224
13205.61 204
13206.69 233
13207.78 226
13208.86 203
13209.95 198
13211.03 183
13212.12 209
13213.21 208
13214.29 199
13215.38 180
13216.46 242
13217.55 211
13218.63 202
13219.72 209
13220.81 217
13221.89 198
13222.98 179
13224.07 193
13225.15 191
13226.24 190
13227.32 219
13228.41 230
13229.50 193
13230.58 191
13231.67 194
13232.76 212
13233.84 197
13234.93 191
13236.02 219
13237.10 241
13238.19 223
13239.28 222
13240.36 204
13241.45 222
13242.54 201
13243.62 210
13244.71 201
13245.80 164
13246.89 147
13247.97 199
13249.06 214
13250.15 202
13251.23 183
13252.32 191
13253.41 224
13254.50 219
13255.58 231
13256.67 251
13257.76 221
13258.85 248
13259.93 251
13261.02 247
13262.11 218
13263.20 237
13264.28 246
13265.37 207
13266.46 235
13267.55 193
13268.64 213
13269.72 179
13270.81 187
13271.90 218
13272.99 225
13274.08 226
13275.17 217
13276.25 208
13277.34 183
13278.43 205
13279.52 201
13280.61 193
13281.70 183
13282.78 197
13283.87 196
13284.96 226
13286.05 225
13287.14 221
13288.23 215
13289.32 220
13290.41 219
13291.49 185
13292.58 177
13293.67 187
13294.76 222
13295.85 198
13296.94 226
13298.03 195
13299.12 203
13300.21 224
13301.30 211
13302.39 182
13303.48 180
13304.57 169
13305.66 174
13306.74 214
13307.83 178
13308.92 207
13310.01 212
13311.10 178
13312.19 199
13313.28 162
13314.37 198
13315.46 208
13316.55 217
13317.64 165
13318.73 179
13319.82 199
13320.91 215
13322.00 166
13323.09 178
13324.18 163
13325.27 164
13326.36 209
13327.45 209
13328.55 181
13329.64 208
13330.73 217
13331.82 195
13332.91 220
13334.00 225
13335.09 201
13336.18 230
13337.27 214
13338.36 219
13339.45 203
13340.54 212
13341.63 213
13342.73 180
13343.82 189
13344.91 191
13346.00 204
13347.09 219
13348.18 210
13349.27 169
13350.36 188
13351.46 203
13352.55 220
13353.64 191
13354.73 200
13355.82 218
13356.91 204
13358.00 187
13359.10 184
13360.19 209
13361.28 178
13362.37 210
13363.46 218
13364.56 209
13365.65 207
13366.74 204
13367.83 203
13368.92 201
13370.02 159
13371.11 199
13372.20 226
13373.29 229
13374.38 210
13375.48 169
13376.57 193
13377.66 195
13378.75 220
13379.85 183
13380.94 175
13382.03 197
13383.13 185
13384.22 193
13385.31 194
13386.40 205
13387.50 171
13388.59 195
13389.68 201
13390.78 210
13391.87 196
13392.96 195
13394.05 182
13395.15 229
13396.24 229
13397.33 193
13398.43 194
13399.52 204
13400.61 187
13401.71 174
13402.80 184
13403.89 199
13404.99 202
13406.08 191
13407.18 171
13408.27 174
13409.36 181
13410.46 186
13411.55 186
13412.64 178
13413.74 188
13414.83 198
13415.93 195
13417.02 204
13418.12 194
13419.21 209
13420.30 217
13421.40 202
13422.49 193
13423.59 166
13424.68 183
13425.78 173
13426.87 172
13427.96 193
13429.06 205
13430.15 191
13431.25 185
13432.34 190
13433.44 220
13434.53 232
13435.63 197
13436.72 183
13437.82 157
13438.91 185
13440.01 180
13441.10 206
13442.20 184
13443.29 154
13444.39 209
13445.48 193
13446.58 225
13447.67 178
13448.77 206
13449.86 189
13450.96 183
13452.06 180
13453.15 175
13454.25 173
13455.34 179
13456.44 193
13457.53 198
13458.63 216
13459.73 220
13460.82 212
13461.92 198
13463.01 219
13464.11 184
13465.20 179
13466.30 214
13467.40 201
13468.49 182
13469.59 193
13470.69 208
13471.78 190
13472.88 192
13473.98 185
13475.07 201
13476.17 184
13477.26 210
13478.36 230
13479.46 232
13480.55 196
13481.65 182
13482.75 187
13483.84 212
13484.94 196
13486.04 184
13487.14 176
13488.23 206
13489.33 187
13490.43 171
13491.52 200
13492.62 212
13493.72 195
13494.82 203
13495.91 212
13497.01 192
13498.11 213
13499.20 216
13500.30 217
13501.40 208
13502.50 191
13503.60 213
13504.69 197
13505.79 203
13506.89 217
13507.99 202
13509.08 207
13510.18 214
13511.28 224
13512.38 207
13513.48 174
13514.57 204
13515.67 210
13516.77 194
13517.87 206
13518.97 226
13520.06 188
13521.16 202
13522.26 207
13523.36 175
13524.46 191
13525.56 202
13526.66 219
13527.75 218
13528.85 207
13529.95 207
13531.05 169
13532.15 196
13533.25 190
13534.35 165
13535.45 174
13536.54 187
13537.64 187
13538.74 215
13539.84 189
13540.94 205
13542.04 189
13543.14 183
13544.24 214
13545.34 156
13546.44 185
13547.54 193
13548.64 186
13549.74 200
13550.83 225
13551.93 208
13553.03 203
13554.13 199
13555.23 180
13556.33 173
13557.43 191
13558.53 206
13559.63 175
13560.73 211
13561.83 183
13562.93 182
13564.03 204
13565.13 206
13566.23 192
13567.33 195
13568.43 189
13569.53 189
13570.63 188
13571.73 232
13572.84 206
13573.94 180
13575.04 201
13576.14 169
13577.24 198
13578.34 181
13579.44 184
13580.54 189
13581.64 182
13582.74 194
13583.84 200
13584.94 216
13586.04 168
13587.14 195
13588.25 209
13589.35 181
13590.45 195
13591.55 213
13592.65 200
13593.75 202
13594.85 188
13595.95 189
13597.06 201
13598.16 208
13599.26 226
13600.36 178
13601.46 220
13602.56 185
13603.67 185
13604.77 203
13605.87 226
13606.97 186
13608.07 162
13609.17 192
13610.28 187
13611.38 166
13612.48 178
13613.58 190
13614.68 202
13615.79 218
13616.89 204
13617.99 202
13619.09 234
13620.20 204
13621.30 193
13622.40 179
13623.50 203
13624.61 216
13625.71 204
13626.81 173
13627.91 200
13629.02 172
13630.12 197
13631.22 189
13632.33 196
13633.43 201
13634.53 190
13635.63 176
13636.74 219
13637.84 200
13638.94 209
13640.05 189
13641.15 181
13642.25 212
13643.36 210
13644.46 201
13645.56 182
13646.67 193
13647.77 211
13648.87 203
13649.98 189
13651.08 198
13652.18 205
13653.29 192
13654.39 192
13655.50 189
13656.60 187
13657.70 186
13658.81 186
13659.91 197
13661.02 186
13662.12 214
13663.22 190
13664.33 162
13665.43 214
13666.54 213
13667.64 218
13668.74 185
13669.85 226
13670.95 229
13672.06 210
13673.16 221
13674.27 184
13675.37 197
13676.48 197
13677.58 185
13678.69 186
13679.79 184
13680.90 152
13682.00 183
13683.10 195
13684.21 206
13685.31 193
13686.42 185
13687.52 182
13688.63 200
13689.74 192
13690.84 230
13691.95 171
13693.05 204
13694.16 173
13695.26 208
13696.37 200
13697.47 204
13698.58 201
13699.68 179
13700.79 194
13701.90 191
13703.00 169
13704.11 195
13705.21 198
13706.32 192
13707.42 221
13708.53 194
13709.64 156
13710.74 189
13711.85 193
13712.95 206
13714.06 242
13715.17 211
13716.27 179
13717.38 201
13718.49 196
13719.59 205
13720.70 159
13721.81 167
13722.91 191
13724.02 165
13725.12 198
13726.23 173
13727.34 171
13728.44 221
13729.55 216
13730.66 209
13731.77 199
13732.87 200
13733.98 204
13735.09 195
13736.19 191
13737.30 190
13738.41 221
13739.51 200
13740.62 211
13741.73 202
13742.84 223
13743.94 217
13745.05 178
13746.16 209
13747.27 215
13748.37 234
13749.48 213
13750.59 155
13751.70 191
13752.80 191
13753.91 218
13755.02 218
13756.13 201
13757.24 205
13758.34 202
13759.45 178
13760.56 199
13761.67 206
13762.78 245
13763.88 221
13764.99 226
13766.10 203
13767.21 231
13768.32 257
13769.43 264
13770.53 235
13771.64 205
13772.75 259
13773.86 263
13774.97 266
13776.08 253
13777.19 218
13778.29 236
13779.40 287
13780.51 267
13781.62 239
13782.73 246
13783.84 231
13784.95 236
13786.06 242
13787.17 217
13788.28 216
13789.38 250
13790.49 231
13791.60 206
13792.71 171
13793.82 205
13794.93 242
13796.04 234
13797.15 191
13798.26 203
13799.37 233
13800.48 197
13801.59 232
13802.70 224
13803.81 220
13804.92 225
13806.03 237
13807.14 254
13808.25 234
13809.36 205
13810.47 239
13811.58 240
13812.69 219
13813.80 205
13814.91 207
13816.02 241
13817.13 213
13818.24 191
13819.35 194
13820.46 230
13821.57 219
13822.68 194
13823.79 208
13824.90 225
13826.01 212
13827.12 222
13828.24 194
13829.35 197
13830.46 186
13831.57 211
13832.68 213
13833.79 192
13834.90 191
13836.01 205
13837.12 203
13838.23 203
13839.35 229
13840.46 237
13841.57 233
13842.68 201
13843.79 209
13844.90 227
13846.01 221
13847.13 248
13848.24 222
13849.35 215
13850.46 220
13851.57 217
13852.68 214
13853.80 207
13854.91 249
13856.02 225
13857.13 240
13858.24 229
13859.36 215
13860.47 229
13861.58 205
13862.69 236
13863.80 217
13864.92 178
13866.03 217
13867.14 199
13868.25 175
13869.37 204
13870.48 198
13871.59 197
13872.70 200
13873.82 211
13874.93 250
13876.04 240
13877.15 234
13878.27 232
13879.38 223
13880.49 237
13881.61 245
13882.72 270
13883.83 231
13884.94 242
13886.06 253
13887.17 282
13888.28 274
13889.40 251
13890.51 237
13891.62 279
13892.74 291
13893.85 308
13894.96 291
13896.08 281
13897.19 309
13898.30 311
13899.42 365
13900.53 356
13901.65 363
13902.76 300
13903.87 299
13904.99 326
13906.10 277
13907.21 318
13908.33 303
13909.44 260
13910.56 268
13911.67 261
13912.79 268
13913.90 276
13915.01 236
13916.13 249
13917.24 237
13918.36 239
13919.47 263
13920.59 259
13921.70 258
13922.81 232
13923.93 221
13925.04 294
13926.16 284
13927.27 252
13928.39 228
13929.50 255
13930.62 270
13931.73 290
13932.85 253
13933.96 270
13935.08 239
13936.19 256
13937.31 250
13938.42 258
13939.54 272
13940.65 240
13941.77 257
13942.88 281
13944.00 249
13945.12 220
13946.23 200
13947.35 247
13948.46 214
13949.58 219
13950.69 226
13951.81 232
13952.93 211
13954.04 215
13955.16 201
13956.27 197
13957.39 202
13958.50 207
13959.62 203
13960.74 212
13961.85 204
13962.97 211
13964.09 215
13965.20 228
13966.32 240
13967.43 217
13968.55 235
13969.67 242
13970.78 224
13971.90 187
13973.02 238
13974.13 224
13975.25 217
13976.37 216
13977.48 214
13978.60 223
13979.72 233
13980.83 245
13981.95 241
13983.07 197
13984.19 213
13985.30 208
13986.42 226
13987.54 249
13988.65 192
13989.77 198
13990.89 217
13992.01 251
13993.12 210
13994.24 204
13995.36 252
13996.48 218
13997.59 241
13998.71 200
13999.83 220
14000.95 207
14002.06 215
14003.18 209
14004.30 189
14005.42 190
14006.54 207
14007.65 191
14008.77 205
14009.89 214
14011.01 215
14012.13 212
14013.24 208
14014.36 207
14015.48 194
14016.60 225
14017.72 234
14018.84 217
14019.95 208
14021.07 215
14022.19 215
14023.31 219
14024.43 180
14025.55 215
14026.67 203
14027.79 216
14028.90 227
14030.02 205
14031.14 222
14032.26 221
14033.38 217
14034.50 213
14035.62 194
14036.74 192
14037.86 169
14038.98 190
14040.09 218
14041.21 209
14042.33 205
14043.45 214
14044.57 209
14045.69 227
14046.81 188
14047.93 188
14049.05 247
14050.17 248
14051.29 242
14052.41 231
14053.53 205
14054.65 219
14055.77 222
14056.89 246
14058.01 239
14059.13 247
14060.25 229
14061.37 225
14062.49 258
14063.61 218
14064.73 229
14065.85 225
14066.97 232
14068.09 241
14069.21 228
14070.33 248
14071.45 251
14072.57 238
14073.69 285
14074.81 270
14075.94 278
14077.06 292
14078.18 292
14079.30 287
14080.42 275
14081.54 292
14082.66 244
14083.78 227
14084.90 252
14086.02 254
14087.14 292
14088.27 285
14089.39 289
14090.51 317
14091.63 302
14092.75 297
14093.87 311
14094.99 324
14096.12 329
14097.24 369
14098.36 342
14099.48 377
14100.60 365
14101.72 340
14102.85 358
14103.97 367
14105.09 412
14106.21 372
14107.33 345
14108.46 337
14109.58 323
14110.70 309
14111.82 296
14112.94 287
14114.07 321
14115.19 289
14116.31 281
14117.43 272
14118.56 284
14119.68 261
14120.80 265
14121.92 292
14123.05 247
14124.17 248
14125.29 245
14126.41 259
14127.54 249
14128.66 259
14129.78 236
14130.90 242
14132.03 270
14133.15 266
14134.27 239
14135.40 236
14136.52 275
14137.64 227
14138.77 215
14139.89 214
14141.01 223
14142.14 222
14143.26 229
14144.38 212
14145.51 240
14146.63 239
14147.75 231
14148.88 240
14150.00 216
14151.12 189
14152.25 226
14153.37 241
14154.50 211
14155.62 240
14156.74 233
14157.87 247
14158.99 237
14160.12 191
14161.24 210
14162.36 191
14163.49 197
14164.61 217
14165.74 225
14166.86 219
14167.99 199
14169.11 216
14170.23 196
14171.36 197
14172.48 217
14173.61 225
14174.73 246
14175.86 183
14176.98 198
14178.11 212
14179.23 196
14180.36 210
14181.48 212
14182.61 218
14183.73 198
14184.86 185
14185.98 186
14187.11 200
14188.23 221
14189.36 209
14190.48 235
14191.61 236
14192.73 182
14193.86 194
14194.98 209
14196.11 200
14197.24 179
14198.36 203
14199.49 202
14200.61 190
14201.74 199
14202.86 194
14203.99 198
14205.12 218
14206.24 219
14207.37 221
14208.49 200
14209.62 219
14210.75 204
14211.87 179
14213.00 176
14214.12 223
14215.25 225
14216.38 202
14217.50 195
14218.63 194
14219.76 191
14220.88 182
14222.01 231
14223.14 194
14224.26 216
14225.39 211
14226.52 201
14227.64 200
14228.77 206
14229.90 195
14231.02 211
14232.15 197
14233.28 191
14234.40 203
14235.53 240
14236.66 202
14237.78 192
14238.91 187
14240.04 197
14241.17 231
14242.29 198
14243.42 204
14244.55 202
14245.68 193
14246.80 222
14247.93 208
14249.06 171
14250.19 192
14251.31 205
14252.44 191
14253.57 215
14254.70 224
14255.83 189
14256.95 194
14258.08 221
14259.21 185
14260.34 202
14261.47 213
14262.59 212
14263.72 234
14264.85 189
14265.98 154
14267.11 192
14268.23 184
14269.36 170
14270.49 181
14271.62 178
14272.75 190
14273.88 199
14275.01 165
14276.13 173
14277.26 173
14278.39 221
14279.52 199
14280.65 181
14281.78 181
14282.91 200
14284.04 201
14285.17 215
14286.29 171
14287.42 191
14288.55 187
14289.68 224
14290.81 199
14291.94 197
14293.07 200
14294.20 175
14295.33 181
14296.46 184
14297.59 158
14298.72 146
14299.85 164
14300.98 188
14302.11 190
14303.24 181
14304.37 203
14305.50 165
14306.63 172
14307.76 162
14308.89 182
14310.02 162
14311.15 187
14312.28 181
14313.41 169
14314.54 166
14315.67 186
14316.80 180
14317.93 172
14319.06 172
14320.19 159
14321.32 207
14322.45 189
14323.58 182
14324.71 158
14325.84 181
14326.97 190
14328.10 187
14329.23 195
14330.36 181
14331.49 193
14332.63 196
14333.76 171
14334.89 190
14336.02 180
14337.15 174
14338.28 193
14339.41 172
14340.54 172
14341.67 175
14342.81 163
14343.94 155
14345.07 180
14346.20 169
14347.33 162
14348.46 148
14349.59 146
14350.73 154
14351.86 152
14352.99 164
14354.12 171
14355.25 180
14356.39 160
14357.52 155
14358.65 158
14359.78 166
14360.91 164
14362.05 204
14363.18 178
14364.31 186
14365.44 158
14366.57 174
14367.71 166
14368.84 183
14369.97 152
14371.10 148
14372.24 167
14373.37 158
14374.50 162
14375.63 147
14376.77 167
14377.90 201
14379.03 159
14380.16 167
14381.30 159
14382.43 150
14383.56 150
14384.70 180
14385.83 171
14386.96 153
14388.10 175
14389.23 163
14390.36 150
14391.49 137
14392.63 159
14393.76 161
14394.89 176
14396.03 190
14397.16 166
14398.30 200
14399.43 204
14400.56 176
14401.70 141
14402.83 176
14403.96 154
14405.10 169
14406.23 162
14407.37 165
14408.50 167
14409.63 150
14410.77 172
14411.90 162
14413.04 163
14414.17 141
14415.30 185
14416.44 163
14417.57 161
14418.71 150
14419.84 163
14420.98 174
14422.11 204
14423.24 166
14424.38 195
14425.51 181
14426.65 197
14427.78 171
14428.92 134
14430.05 162
14431.19 154
14432.32 160
14433.46 174
14434.59 184
14435.73 171
14436.86 176
14438.00 197
14439.13 179
14440.27 159
14441.40 170
14442.54 176
14443.67 163
14444.81 166
14445.94 170
14447.08 182
14448.21 206
14449.35 189
14450.49 166
14451.62 184
14452.76 167
14453.89 162
14455.03 169
14456.16 155
14457.30 153
14458.44 204
14459.57 187
14460.71 190
14461.84 178
14462.98 179
14464.12 194
14465.25 193
14466.39 166
14467.52 156
14468.66 187
14469.80 175
14470.93 202
14472.07 191
14473.21 156
14474.34 185
14475.48 186
14476.62 176
14477.75 195
14478.89 181
14480.03 160
14481.16 180
14482.30 199
14483.44 198
14484.57 211
14485.71 193
14486.85 153
14487.98 170
14489.12 195
14490.26 188
14491.40 152
14492.53 158
14493.67 179
14494.81 170
14495.94 176
14497.08 143
14498.22 166
14499.36 165
14500.49 209
14501.63 172
14502.77 153
14503.91 181
14505.05 165
14506.18 169
14507.32 160
14508.46 168
14509.60 154
14510.73 135
14511.87 167
14513.01 162
14514.15 148
14515.29 175
14516.43 162
14517.56 162
14518.70 155
14519.84 161
14520.98 157
14522.12 171
14523.25 166
14524.39 163
14525.53 174
14526.67 149
14527.81 139
14528.95 166
14530.09 144
14531.23 146
14532.36 151
14533.50 156
14534.64 167
14535.78 158
14536.92 180
14538.06 164
14539.20 131
14540.34 126
14541.48 141
14542.62 201
14543.75 191
14544.89 166
14546.03 163
14547.17 171
14548.31 157
14549.45 149
14550.59 153
14551.73 154
14552.87 157
14554.01 155
14555.15 162
14556.29 165
14557.43 171
14558.57 189
14559.71 181
14560.85 173
14561.99 158
14563.13 170
14564.27 164
14565.41 157
14566.55 133
14567.69 140
14568.83 167
14569.97 178
14571.11 158
14572.25 136
14573.39 144
14574.53 163
14575.67 156
14576.81 146
14577.95 128
14579.09 176
14580.23 143
14581.37 218
14582.52 179
14583.66 156
14584.80 171
14585.94 177
14587.08 170
14588.22 151
14589.36 160
14590.50 167
14591.64 136
14592.78 148
14593.93 143
14595.07 130
14596.21 190
14597.35 179
14598.49 149
14599.63 153
14600.77 152
14601.92 168
14603.06 127
14604.20 142
14605.34 142
14606.48 153
14607.62 156
14608.77 157
14609.91 146
14611.05 130
14612.19 154
14613.33 174
14614.47 185
14615.62 157
14616.76 157
14617.90 172
14619.04 160
14620.19 173
14621.33 156
14622.47 180
14623.61 175
14624.76 195
14625.90 145
14627.04 152
14628.18 152
14629.33 153
14630.47 138
14631.61 142
14632.75 165
14633.90 156
14635.04 186
14636.18 164
14637.32 159
14638.47 185
14639.61 153
14640.75 172
14641.90 177
14643.04 150
14644.18 162
14645.33 177
14646.47 164
14647.61 150
14648.76 154
14649.90 141
14651.04 147
14652.19 157
14653.33 166
14654.47 154
14655.62 174
14656.76 146
14657.90 164
14659.05 159
14660.19 150
14661.34 146
14662.48 133
14663.62 148
14664.77 145
14665.91 163
14667.06 169
14668.20 147
14669.34 158
14670.49 149
14671.63 148
14672.78 160
14673.92 148
14675.07 135
14676.21 129
14677.35 156
14678.50 155
14679.64 169
14680.79 172
14681.93 132
14683.08 136
14684.22 155
14685.37 146
14686.51 146
14687.66 144
14688.80 137
14689.95 161
14691.09 158
14692.24 154
14693.38 130
14694.53 154
14695.67 143
14696.82 163
14697.96 157
14699.11 152
14700.25 128
14701.40 125
14702.54 152
14703.69 132
14704.84 150
14705.98 134
14707.13 176
14708.27 152
14709.42 149
14710.56 129
14711.71 136
14712.86 136
14714.00 132
14715.15 141
14716.29 145
14717.44 151
14718.59 132
14719.73 162
14720.88 161
14722.02 164
14723.17 156
14724.32 171
14725.46 151
14726.61 149
14727.76 162
14728.90 136
14730.05 148
14731.20 122
14732.34 141
14733.49 152
14734.64 138
14735.78 130
14736.93 152
14738.08 151
14739.22 153
14740.37 152
14741.52 149
14742.66 175
14743.81 156
14744.96 183
14746.11 161
14747.25 126
14748.40 146
14749.55 143
14750.69 124
14751.84 125
14752.99 142
14754.14 149
14755.28 131
14756.43 157
14757.58 136
14758.73 159
14759.87 163
14761.02 168
14762.17 165
14763.32 194
14764.47 181
14765.61 170
14766.76 173
14767.91 170
14769.06 144
14770.21 163
14771.35 206
14772.50 139
14773.65 164
14774.80 175
14775.95 174
14777.10 155
14778.24 175
14779.39 162
14780.54 168
14781.69 150
14782.84 151
14783.99 145
14785.14 150
14786.28 164
14787.43 192
14788.58 203
14789.73 175
14790.88 155
14792.03 166
14793.18 194
14794.33 171
14795.48 182
14796.62 184
14797.77 167
14798.92 185
14800.07 198
14801.22 155
14802.37 182
14803.52 181
14804.67 182
14805.82 179
14806.97 199
14808.12 185
14809.27 158
14810.42 161
14811.57 172
14812.72 156
14813.87 149
14815.02 169
14816.17 149
14817.32 157
14818.47 149
14819.62 161
14820.77 153
14821.92 177
14823.07 184
14824.22 157
14825.37 156
14826.52 181
14827.67 164
14828.82 166
14829.97 165
14831.12 154
14832.27 147
14833.42 153
14834.57 130
14835.72 133
14836.87 127
14838.02 147
14839.17 139
14840.33 149
14841.48 127
14842.63 148
14843.78 169
14844.93 169
14846.08 138
14847.23 156
14848.38 135
14849.53 164
14850.68 170
14851.84 168
14852.99 145
14854.14 133
14855.29 155
14856.44 149
14857.59 156
14858.74 160
14859.90 148
14861.05 173
14862.20 162
14863.35 146
14864.50 156
14865.65 144
14866.81 153
14867.96 136
14869.11 157
14870.26 148
14871.41 160
14872.57 144
14873.72 150
14874.87 152
14876.02 171
14877.18 180
14878.33 174
14879.48 151
14880.63 144
14881.79 167
14882.94 137
14884.09 145
14885.24 156
14886.40 148
14887.55 164
14888.70 156
14889.85 140
14891.01 145
14892.16 139
14893.31 152
14894.47 149
14895.62 116
14896.77 111
14897.92 150
14899.08 168
14900.23 149
14901.38 133
14902.54 157
14903.69 182
14904.84 167
14906.00 153
14907.15 156
14908.30 168
14909.46 159
14910.61 190
14911.76 174
14912.92 135
14914.07 179
14915.23 167
14916.38 220
14917.53 185
14918.69 199
14919.84 181
14921.00 190
14922.15 181
14923.30 137
14924.46 167
14925.61 152
14926.77 154
14927.92 163
14929.07 173
14930.23 148
14931.38 159
14932.54 176
14933.69 171
14934.85 163
14936.00 149
14937.16 142
14938.31 170
14939.46 169
14940.62 158
14941.77 168
14942.93 167
14944.08 165
14945.24 170
14946.39 118
14947.55 133
14948.70 130
14949.86 176
14951.01 173
14952.17 144
14953.32 149
14954.48 129
14955.63 193
14956.79 165
14957.95 131
14959.10 154
14960.26 164
14961.41 160
14962.57 145
14963.72 141
14964.88 135
14966.03 150
14967.19 134
14968.35 134
14969.50 133
14970.66 143
14971.81 152
14972.97 163
14974.13 170
14975.28 143
14976.44 147
14977.59 161
14978.75 129
14979.91 140
14981.06 169
14982.22 179
14983.38 141
14984.53 133
14985.69 158
14986.85 146
14988.00 126
14989.16 136
14990.32 152
14991.47 144
14992.63 149
14993.79 127
14994.94 110
14996.10 137
14997.26 142
14998.41 144
14999.57 129
15000.73 116
15001.88 173
15003.04 155
15004.20 137
15005.36 113
15006.51 151
15007.67 146
15008.83 146
15009.99 162
15011.14 163
15012.30 134
15013.46 143
15014.62 159
15015.77 133
15016.93 124
15018.09 132
15019.25 150
15020.40 147
15021.56 129
15022.72 129
15023.88 135
15025.04 166
15026.19 120
15027.35 136
15028.51 161
15029.67 152
15030.83 132
15031.98 145
15033.14 140
15034.30 132
15035.46 136
15036.62 121
15037.78 125
15038.94 136
15040.09 138
15041.25 143
15042.41 125
15043.57 129
15044.73 136
15045.89 110
15047.05 143
15048.21 138
15049.36 115
15050.52 159
15051.68 128
15052.84 129
15054.00 134
15055.16 119
15056.32 120
15057.48 136
15058.64 120
15059.80 157
15060.96 140
15062.12 142
15063.27 135
15064.43 135
15065.59 119
15066.75 141
15067.91 138
15069.07 131
15070.23 112
15071.39 143
15072.55 145
15073.71 133
15074.87 153
15076.03 145
15077.19 131
15078.35 146
15079.51 128
15080.67 133
15081.83 134
15082.99 144
15084.15 140
15085.31 166
15086.47 161
15087.63 108
15088.79 145
15089.96 136
15091.12 130
15092.28 137
15093.44 153
15094.60 133
15095.76 139
15096.92 135
15098.08 138
15099.24 138
15100.40 126
15101.56 112
15102.72 124
15103.88 143
15105.05 137
15106.21 135
15107.37 126
15108.53 126
15109.69 148
15110.85 135
15112.01 111
15113.17 144
15114.34 149
15115.50 133
15116.66 133
15117.82 120
15118.98 133
15120.14 158
15121.31 168
15122.47 137
15123.63 151
15124.79 132
15125.95 112
15127.11 125
15128.28 122
15129.44 131
15130.60 115
15131.76 151
15132.93 136
15134.09 148
15135.25 115
15136.41 136
15137.57 130
15138.74 126
15139.90 110
15141.06 133
15142.22 119
15143.39 109
15144.55 161
15145.71 149
15146.87 116
15148.04 135
15149.20 129
15150.36 95
15151.53 104
15152.69 97
15153.85 125
15155.01 124
15156.18 117
15157.34 109
15158.50 133
15159.67 118
15160.83 119
15161.99 122
15163.16 127
15164.32 140
15165.48 115
15166.65 114
15167.81 127
15168.97 128
15170.14 123
15171.30 132
15172.47 118
15173.63 126
15174.79 112
15175.96 97
15177.12 133
15178.28 102
15179.45 113
15180.61 111
15181.78 123
15182.94 142
15184.10 106
15185.27 141
15186.43 129
15187.60 134
15188.76 115
15189.93 120
15191.09 106
15192.25 119
15193.42 101
15194.58 104
15195.75 125
15196.91 141
15198.08 111
15199.24 105
15200.41 129
15201.57 144
15202.74 118
15203.90 119
15205.07 137
15206.23 123
15207.40 122
15208.56 128
15209.73 137
15210.89 116
15212.06 125
15213.22 141
15214.39 140
15215.55 140
15216.72 136
15217.88 112
15219.05 139
15220.22 116
15221.38 133
15222.55 133
15223.71 127
15224.88 130
15226.04 140
15227.21 142
15228.37 151
15229.54 133
15230.71 127
15231.87 130
15233.04 113
15234.20 118
15235.37 127
15236.54 140
15237.70 133
15238.87 152
15240.04 129
15241.20 141
15242.37 149
15243.53 125
15244.70 141
15245.87 117
15247.03 118
15248.20 125
15249.37 129
15250.53 136
15251.70 124
15252.87 133
15254.03 121
15255.20 118
15256.37 106
15257.54 136
15258.70 163
15259.87 124
15261.04 130
15262.20 108
15263.37 140
15264.54 123
15265.71 124
15266.87 128
15268.04 140
15269.21 134
15270.37 136
15271.54 116
15272.71 142
15273.88 136
15275.05 129
15276.21 123
15277.38 131
15278.55 136
15279.72 112
15280.88 114
15282.05 125
15283.22 90
15284.39 116
15285.56 148
15286.72 145
15287.89 128
15289.06 112
15290.23 127
15291.40 144
15292.56 165
15293.73 139
15294.90 157
15296.07 151
15297.24 144
15298.41 140
15299.58 107
15300.74 130
15301.91 141
15303.08 142
15304.25 120
15305.42 105
15306.59 124
15307.76 146
15308.93 123
15310.09 104
15311.26 94
15312.43 129
15313.60 134
15314.77 105
15315.94 111
15317.11 126
15318.28 117
15319.45 129
15320.62 119
15321.79 90
15322.96 112
15324.13 129
15325.30 95
15326.46 117
15327.63 129
15328.80 120
15329.97 129
15331.14 138
15332.31 119
15333.48 126
15334.65 116
15335.82 139
15336.99 134
15338.16 141
15339.33 111
15340.50 123
15341.67 129
15342.84 130
15344.01 145
15345.18 139
15346.35 124
15347.53 107
15348.70 123
15349.87 152
15351.04 115
15352.21 90
15353.38 105
15354.55 104
15355.72 143
15356.89 136
15358.06 149
15359.23 128
15360.40 126
15361.57 127
15362.74 121
15363.92 125
15365.09 135
15366.26 155
15367.43 140
15368.60 136
15369.77 117
15370.94 116
15372.11 120
15373.29 138
15374.46 102
15375.63 104
15376.80 126
15377.97 127
15379.14 126
15380.31 126
15381.49 115
15382.66 152
15383.83 127
15385.00 129
15386.17 123
15387.35 119
15388.52 134
15389.69 141
15390.86 103
15392.03 140
15393.21 131
15394.38 134
15395.55 164
15396.72 145
15397.89 108
15399.07 99
15400.24 135
15401.41 141
15402.58 138
15403.76 107
15404.93 103
15406.10 111
15407.28 113
15408.45 109
15409.62 148
15410.79 133
15411.97 134
15413.14 138
15414.31 119
15415.49 121
15416.66 120
15417.83 146
15419.00 154
15420.18 140
15421.35 127
15422.52 135
15423.70 137
15424.87 147
15426.04 137
15427.22 118
15428.39 129
15429.56 138
15430.74 107
15431.91 108
15433.09 140
15434.26 136
15435.43 141
15436.61 115
15437.78 128
15438.95 116
15440.13 119
15441.30 145
15442.48 103
15443.65 116
15444.82 120
15446.00 113
15447.17 129
15448.35 133
15449.52 136
15450.70 113
15451.87 123
15453.04 115
15454.22 127
15455.39 130
15456.57 131
15457.74 129
15458.92 141
15460.09 118
15461.27 107
15462.44 124
15463.62 109
15464.79 114
15465.97 111
15467.14 108
15468.32 118
15469.49 105
15470.67 139
15471.84 138
15473.02 142
15474.19 132
15475.37 121
15476.54 127
15477.72 144
15478.89 145
15480.07 134
15481.24 131
15482.42 95
15483.60 139
15484.77 141
15485.95 120
15487.12 125
15488.30 139
15489.47 136
15490.65 141
15491.83 154
15493.00 133
15494.18 130
15495.35 117
15496.53 142
15497.71 137
15498.88 124
15500.06 136
15501.24 146
15502.41 115
15503.59 110
15504.76 96
15505.94 100
15507.12 113
15508.29 118
15509.47 112
15510.65 134
15511.82 104
15513.00 147
15514.18 118
15515.35 119
15516.53 115
15517.71 141
15518.88 136
15520.06 132
15521.24 116
15522.42 118
15523.59 129
15524.77 129
15525.95 88
15527.12 110
15528.30 105
15529.48 113
15530.66 127
15531.83 131
15533.01 109
15534.19 115
15535.37 119
15536.54 110
15537.72 114
15538.90 100
15540.08 131
15541.25 127
15542.43 136
15543.61 116
15544.79 118
15545.97 136
15547.14 134
15548.32 125
15549.50 124
15550.68 123
15551.86 130
15553.04 131
15554.21 96
15555.39 117
15556.57 107
15557.75 89
15558.93 121
15560.11 111
15561.28 128
15562.46 121
15563.64 122
15564.82 112
15566.00 122
15567.18 124
15568.36 133
15569.54 120
15570.71 113
15571.89 109
15573.07 106
15574.25 117
15575.43 126
15576.61 106
15577.79 125
15578.97 110
15580.15 120
15581.33 111
15582.51 117
15583.69 128
15584.86 113
15586.04 131
15587.22 146
15588.40 141
15589.58 128
15590.76 116
15591.94 125
15593.12 107
15594.30 131
15595.48 150
15596.66 135
15597.84 125
15599.02 126
15600.20 141
15601.38 139
15602.56 141
15603.74 134
15604.92 119
15606.10 146
15607.28 119
15608.46 134
15609.64 130
15610.82 139
15612.00 142
15613.18 127
15614.37 124
15615.55 147
15616.73 124
15617.91 141
15619.09 147
15620.27 144
15621.45 160
15622.63 153
15623.81 142
15624.99 138
15626.17 113
15627.35 124
15628.54 128
15629.72 116
15630.90 131
15632.08 147
15633.26 157
15634.44 160
15635.62 160
15636.80 118
15637.99 161
15639.17 174
15640.35 147
15641.53 146
15642.71 145
15643.89 131
15645.08 148
15646.26 169
15647.44 140
15648.62 151
15649.80 163
15650.98 133
15652.17 134
15653.35 144
15654.53 148
15655.71 143
15656.90 158
15658.08 162
15659.26 144
15660.44 152
15661.62 153
15662.81 145
15663.99 158
15665.17 145
15666.35 137
15667.54 178
15668.72 164
15669.90 172
15671.08 131
15672.27 162
15673.45 142
15674.63 139
15675.82 152
15677.00 155
15678.18 162
15679.37 157
15680.55 185
15681.73 158
15682.91 161
15684.10 161
15685.28 159
15686.46 165
15687.65 176
15688.83 153
15690.01 155
15691.20 170
15692.38 186
15693.57 168
15694.75 147
15695.93 155
15697.12 180
15698.30 148
15699.48 177
15700.67 148
15701.85 181
15703.04 145
15704.22 189
15705.40 199
15706.59 155
15707.77 193
15708.96 183
15710.14 184
15711.32 176
15712.51 204
15713.69 179
15714.88 182
15716.06 178
15717.25 189
15718.43 196
15719.61 200
15720.80 196
15721.98 224
15723.17 202
15724.35 204
15725.54 209
15726.72 206
15727.91 185
15729.09 181
15730.28 220
15731.46 193
15732.65 184
15733.83 180
15735.02 205
15736.20 197
15737.39 225
15738.57 192
15739.76 205
15740.94 221
15742.13 226
15743.32 205
15744.50 198
15745.69 227
15746.87 177
15748.06 220
15749.24 202
15750.43 199
15751.61 221
15752.80 231
15753.99 235
15755.17 241
15756.36 233
15757.54 196
15758.73 234
15759.92 225
15761.10 229
15762.29 182
15763.47 203
15764.66 212
15765.85 191
15767.03 205
15768.22 200
15769.41 176
15770.59 178
15771.78 202
15772.97 253
15774.15 189
15775.34 213
15776.53 193
15777.71 194
15778.90 200
15780.09 176
15781.27 202
15782.46 166
15783.65 206
15784.83 191
15786.02 216
15787.21 183
15788.40 218
15789.58 191
15790.77 168
15791.96 174
15793.14 192
15794.33 192
15795.52 182
15796.71 193
15797.89 188
15799.08 183
15800.27 163
15801.46 189
15802.64 167
15803.83 184
15805.02 171
15806.21 197
15807.40 127
15808.58 151
15809.77 188
15810.96 160
15812.15 144
15813.34 171
15814.52 138
15815.71 155
15816.90 159
15818.09 132
15819.28 173
15820.47 168
15821.65 176
15822.84 147
15824.03 157
15825.22 154
15826.41 162
15827.60 144
15828.79 160
15829.97 142
15831.16 145
15832.35 144
15833.54 170
15834.73 136
15835.92 150
15837.11 144
15838.30 142
15839.49 154
15840.67 142
15841.86 149
15843.05 134
15844.24 138
15845.43 111
15846.62 135
15847.81 130
15849.00 148
15850.19 144
15851.38 155
15852.57 115
15853.76 126
15854.95 147
15856.14 144
15857.33 156
15858.52 123
15859.71 117
15860.90 143
15862.09 165
15863.28 131
15864.47 130
15865.66 157
15866.85 136
15868.04 118
15869.23 144
15870.42 145
15871.61 126
15872.80 168
15873.99 183
15875.18 153
15876.37 158
15877.56 163
15878.75 156
15879.94 145
15881.13 148
15882.32 152
15883.51 127
15884.70 132
15885.89 138
15887.08 125
15888.28 150
15889.47 144
15890.66 140
15891.85 133
15893.04 142
15894.23 122
15895.42 131
15896.61 119
15897.80 157
15899.00 160
15900.19 150
15901.38 155
15902.57 157
15903.76 149
15904.95 165
15906.14 149
15907.34 137
15908.53 127
15909.72 147
15910.91 172
15912.10 152
15913.30 147
15914.49 151
15915.68 149
15916.87 131
15918.06 125
15919.26 152
15920.45 177
15921.64 166
15922.83 145
15924.02 149
15925.22 162
15926.41 152
15927.60 153
15928.79 134
15929.99 123
15931.18 136
15932.37 138
15933.56 155
15934.76 125
15935.95 141
15937.14 145
15938.33 167
15939.53 137
15940.72 153
15941.91 157
15943.11 146
15944.30 139
15945.49 144
15946.69 146
15947.88 123
15949.07 145
15950.26 123
15951.46 122
15952.65 131
15953.84 113
15955.04 134
15956.23 125
15957.43 119
15958.62 125
15959.81 118
15961.01 127
15962.20 111
15963.39 134
15964.59 120
15965.78 114
15966.97 106
15968.17 107
15969.36 127
15970.56 111
15971.75 119
15972.94 129
15974.14 117
15975.33 101
15976.53 129
15977.72 116
15978.92 117
15980.11 104
15981.30 127
15982.50 130
15983.69 111
15984.89 119
15986.08 145
15987.28 113
15988.47 108
15989.67 129
15990.86 123
15992.06 132
15993.25 132
15994.45 134
15995.64 112
15996.84 114
15998.03 119
15999.23 144
16000.42 90
16001.62 115
16002.81 140
16004.01 126
16005.20 140
16006.40 94
16007.59 119
16008.79 128
16009.98 122
16011.18 102
16012.38 116
16013.57 127
16014.77 123
16015.96 131
16017.16 113
16018.35 149
16019.55 105
16020.75 118
16021.94 120
16023.14 121
16024.33 102
16025.53 144
16026.73 120
16027.92 128
16029.12 107
16030.31 126
16031.51 114
16032.71 141
16033.90 123
16035.10 140
16036.30 125
16037.49 124
16038.69 124
16039.89 110
16041.08 126
16042.28 124
16043.48 141
16044.67 128
16045.87 142
16047.07 119
16048.26 135
16049.46 129
16050.66 109
16051.85 101
16053.05 109
16054.25 136
16055.45 132
16056.64 123
16057.84 109
16059.04 98
16060.23 95
16061.43 130
16062.63 109
16063.83 143
16065.02 133
16066.22 137
16067.42 123
16068.62 114
16069.82 98
16071.01 111
16072.21 108
16073.41 90
16074.61 113
16075.80 108
16077.00 104
16078.20 103
16079.40 116
16080.60 124
16081.79 96
16082.99 115
16084.19 99
16085.39 91
16086.59 110
16087.79 121
16088.98 123
16090.18 106
16091.38 93
16092.58 118
16093.78 134
16094.98 136
16096.18 119
16097.37 141
16098.57 124
16099.77 157
16100.97 126
16102.17 141
16103.37 137
16104.57 108
16105.77 104
16106.97 111
16108.17 129
16109.36 146
16110.56 108
16111.76 116
16112.96 132
16114.16 111
16115.36 131
16116.56 112
16117.76 100
16118.96 133
16120.16 129
16121.36 128
16122.56 111
16123.76 96
16124.96 114
16126.16 111
16127.36 137
16128.56 105
16129.76 109
16130.96 125
16132.16 134
16133.36 159
16134.56 149
16135.76 120
16136.96 119
16138.16 126
16139.36 114
16140.56 106
16141.76 102
16142.96 106
16144.16 120
16145.36 126
16146.56 121
16147.76 134
16148.96 143
16150.16 102
16151.36 94
16152.57 118
16153.77 135
16154.97 111
16156.17 122
16157.37 119
16158.57 104
16159.77 100
16160.97 132
16162.17 109
16163.37 115
16164.58 98
16165.78 96
16166.98 128
16168.18 102
16169.38 101
16170.58 126
16171.78 108
16172.99 100
16174.19 108
16175.39 113
16176.59 131
16177.79 128
16178.99 123
16180.20 112
16181.40 108
16182.60 131
16183.80 103
16185.00 120
16186.21 117
16187.41 94
16188.61 117
16189.81 113
16191.02 132
16192.22 105
16193.42 118
16194.62 126
16195.82 115
16197.03 122
16198.23 133
16199.43 132
16200.63 139
16201.84 125
16203.04 111
16204.24 129
16205.45 116
16206.65 100
16207.85 136
16209.05 125
16210.26 137
16211.46 131
16212.66 125
16213.87 106
16215.07 123
16216.27 119
16217.48 135
16218.68 141
16219.88 128
16221.09 148
16222.29 153
16223.49 153
16224.70 129
16225.90 114
16227.10 112
16228.31 151
16229.51 137
16230.71 105
16231.92 119
16233.12 145
16234.33 127
16235.53 121
16236.73 104
16237.94 114
16239.14 118
16240.35 144
16241.55 142
16242.75 153
16243.96 135
16245.16 120
16246.37 110
16247.57 121
16248.78 105
16249.98 122
16251.18 106
16252.39 103
16253.59 126
16254.80 122
16256.00 132
16257.21 128
16258.41 153
16259.62 127
16260.82 134
16262.03 118
16263.23 135
16264.44 137
16265.64 134
16266.85 134
16268.05 128
16269.26 134
16270.46 129
16271.67 147
16272.87 149
16274.08 120
16275.28 132
16276.49 140
16277.69 156
16278.90 144
16280.11 156
16281.31 145
16282.52 121
16283.72 158
16284.93 150
16286.13 109
16287.34 135
16288.55 134
16289.75 156
16290.96 132
16292.16 138
16293.37 121
16294.58 138
16295.78 128
16296.99 153
16298.19 138
16299.40 154
16300.61 127
16301.81 147
16303.02 154
16304.23 162
16305.43 179
16306.64 170
16307.85 165
16309.05 205
16310.26 157
16311.47 153
16312.67 170
16313.88 157
16315.09 153
16316.29 155
16317.50 189
16318.71 179
16319.91 163
16321.12 154
16322.33 134
16323.54 161
16324.74 145
16325.95 147
16327.16 148
16328.36 177
16329.57 162
16330.78 127
16331.99 114
16333.19 125
16334.40 126
16335.61 127
16336.82 126
16338.02 146
16339.23 135
16340.44 141
16341.65 129
16342.86 146
16344.06 128
16345.27 139
16346.48 127
16347.69 124
16348.90 119
16350.10 158
16351.31 121
16352.52 138
16353.73 122
16354.94 124
16356.15 144
16357.35 118
16358.56 115
16359.77 127
16360.98 120
16362.19 112
16363.40 123
16364.61 119
16365.81 122
16367.02 139
16368.23 126
16369.44 133
16370.65 90
16371.86 123
16373.07 131
16374.28 110
16375.49 101
16376.69 102
16377.90 135
16379.11 106
16380.32 118
16381.53 103
16382.74 123
16383.95 116
16385.16 120
16386.37 108
16387.58 110
16388.79 125
16390.00 145
16391.21 146
16392.42 109
16393.63 123
16394.84 144
16396.05 128
16397.26 109
16398.47 118
16399.68 122
16400.89 131
16402.10 89
16403.31 131
16404.52 121
16405.73 128
16406.94 108
16408.15 113
16409.36 127
16410.57 125
16411.78 117
16412.99 119
16414.20 116
16415.41 145
16416.62 134
16417.83 144
16419.04 129
16420.25 111
16421.46 130
16422.68 117
16423.89 135
16425.10 137
16426.31 123
16427.52 122
16428.73 100
16429.94 132
16431.15 122
16432.36 110
16433.57 131
16434.79 117
16436.00 113
16437.21 103
16438.42 122
16439.63 116
16440.84 95
16442.05 115
16443.27 106
16444.48 122
16445.69 94
16446.90 101
16448.11 111
16449.33 113
16450.54 112
16451.75 101
16452.96 107
16454.17 121
16455.39 139
16456.60 108
16457.81 121
16459.02 124
16460.23 107
16461.45 130
16462.66 121
16463.87 145
16465.08 122
16466.30 95
16467.51 90
16468.72 111
16469.93 107
16471.15 116
16472.36 121
16473.57 111
16474.78 93
16476.00 130
16477.21 131
16478.42 135
16479.64 114
16480.85 128
16482.06 117
16483.27 104
16484.49 101
16485.70 116
16486.91 105
16488.13 113
16489.34 102
16490.55 142
16491.77 114
16492.98 125
16494.19 86
16495.41 106
16496.62 105
16497.84 104
16499.05 86
16500.26 99
16501.48 102
16502.69 104
16503.90 128
16505.12 122
16506.33 124
16507.55 136
16508.76 118
16509.97 117
16511.19 125
16512.40 111
16513.62 111
16514.83 91
16516.04 107
16517.26 102
16518.47 92
16519.69 116
16520.90 105
16522.12 106
16523.33 103
16524.55 105
16525.76 92
16526.98 104
16528.19 101
16529.40 125
16530.62 142
16531.83 114
16533.05 82
16534.26 85
16535.48 118
16536.69 110
16537.91 120
16539.12 109
16540.34 118
16541.56 96
16542.77 100
16543.99 127
16545.20 95
16546.42 117
16547.63 97
16548.85 101
16550.06 102
16551.28 110
16552.49 102
16553.71 105
16554.93 120
16556.14 117
16557.36 118
16558.57 139
16559.79 111
16561.00 94
16562.22 83
16563.44 87
16564.65 111
16565.87 87
16567.09 98
16568.30 127
16569.52 98
16570.73 113
16571.95 97
16573.17 109
16574.38 96
16575.60 121
16576.82 134
16578.03 90
16579.25 108
16580.47 115
16581.68 96
16582.90 92
16584.12 110
16585.33 125
16586.55 112
16587.77 85
16588.98 97
16590.20 106
16591.42 103
16592.64 100
16593.85 98
16595.07 98
16596.29 114
16597.50 111
16598.72 80
16599.94 95
16601.16 89
16602.37 129
16603.59 107
16604.81 106
16606.03 107
16607.24 115
16608.46 129
16609.68 137
16610.90 127
16612.12 114
16613.33 112
16614.55 104
16615.77 106
16616.99 88
16618.20 93
16619.42 113
16620.64 91
16621.86 104
16623.08 131
16624.30 116
16625.51 89
16626.73 108
16627.95 131
16629.17 108
16630.39 117
16631.61 118
16632.83 82
16634.04 99
16635.26 114
16636.48 112
16637.70 94
16638.92 80
16640.14 94
16641.36 121
16642.58 114
16643.79 85
16645.01 68
16646.23 102
16647.45 112
16648.67 94
16649.89 108
16651.11 103
16652.33 112
16653.55 91
16654.77 97
16655.99 94
16657.21 95
16658.43 110
16659.65 104
16660.86 93
16662.08 107
16663.30 100
16664.52 116
16665.74 96
16666.96 96
16668.18 96
16669.40 104
16670.62 127
16671.84 108
16673.06 120
16674.28 107
16675.50 102
16676.72 111
16677.94 127
16679.16 112
16680.38 109
16681.61 98
16682.83 91
16684.05 126
16685.27 97
16686.49 95
16687.71 86
16688.93 98
16690.15 118
16691.37 102
16692.59 115
16693.81 119
16695.03 98
16696.25 89
16697.47 102
16698.70 101
16699.92 93
16701.14 104
16702.36 91
16703.58 65
16704.80 97
16706.02 103
16707.24 117
16708.47 100
16709.69 88
16710.91 117
16712.13 124
16713.35 106
16714.57 90
16715.79 99
16717.02 105
16718.24 97
16719.46 116
16720.68 96
16721.90 102
16723.12 137
16724.35 110
16725.57 94
16726.79 82
16728.01 86
16729.24 123
16730.46 100
16731.68 110
16732.90 114
16734.12 109
16735.35 139
16736.57 128
16737.79 91
16739.01 103
16740.24 114
16741.46 115
16742.68 100
16743.90 105
16745.13 100
16746.35 119
16747.57 121
16748.80 105
16750.02 100
16751.24 106
16752.46 105
16753.69 113
16754.91 103
16756.13 119
16757.36 105
16758.58 103
16759.80 126
16761.03 120
16762.25 102
16763.47 101
16764.70 130
16765.92 115
16767.14 112
16768.37 129
16769.59 103
16770.81 125
16772.04 91
16773.26 106
16774.49 136
16775.71 136
16776.93 101
16778.16 108
16779.38 122
16780.61 123
16781.83 107
16783.05 141
16784.28 112
16785.50 93
16786.73 108
16787.95 130
16789.17 116
16790.40 101
16791.62 116
16792.85 109
16794.07 105
16795.30 118
16796.52 106
16797.75 105
16798.97 116
16800.20 94
16801.42 117
16802.64 118
16803.87 113
16805.09 106
16806.32 106
16807.54 104
16808.77 121
16809.99 99
16811.22 112
16812.45 94
16813.67 107
16814.90 100
16816.12 95
16817.35 118
16818.57 115
16819.80 144
16821.02 106
16822.25 97
16823.47 100
16824.70 124
16825.92 124
16827.15 100
16828.38 100
16829.60 107
16830.83 104
16832.05 92
16833.28 101
16834.51 110
16835.73 96
16836.96 119
16838.18 109
16839.41 101
16840.64 122
16841.86 97
16843.09 109
16844.32 97
16845.54 95
16846.77 125
16847.99 103
16849.22 119
16850.45 113
16851.67 124
16852.90 102
16854.13 87
16855.35 111
16856.58 115
16857.81 101
16859.03 103
16860.26 101
16861.49 122
16862.72 121
16863.94 118
16865.17 128
16866.40 126
16867.62 121
16868.85 103
16870.08 124
16871.31 108
16872.53 112
16873.76 107
16874.99 117
16876.22 116
16877.44 113
16878.67 133
16879.90 132
16881.13 137
16882.35 148
16883.58 138
16884.81 159
16886.04 161
16887.27 135
16888.49 148
16889.72 171
16890.95 155
16892.18 140
16893.41 156
16894.63 121
16895.86 141
16897.09 112
16898.32 138
16899.55 138
16900.78 133
16902.00 114
16903.23 108
16904.46 135
16905.69 144
16906.92 151
16908.15 116
16909.38 148
16910.60 157
16911.83 148
16913.06 119
16914.29 127
16915.52 148
16916.75 132
16917.98 118
16919.21 120
16920.44 107
16921.67 143
16922.89 127
16924.12 128
16925.35 110
16926.58 94
16927.81 112
16929.04 135
16930.27 114
16931.50 123
16932.73 132
16933.96 117
16935.19 131
16936.42 156
16937.65 127
16938.88 111
16940.11 118
16941.34 123
16942.57 103
16943.80 106
16945.03 105
16946.26 132
16947.49 98
16948.72 131
16949.95 123
16951.18 113
16952.41 104
16953.64 110
16954.87 108
16956.10 117
16957.33 126
16958.56 107
16959.79 111
16961.02 118
16962.25 110
16963.48 139
16964.71 115
16965.94 115
16967.18 134
16968.41 115
16969.64 107
16970.87 98
16972.10 113
16973.33 121
16974.56 128
16975.79 124
16977.02 109
16978.25 99
16979.49 110
16980.72 108
16981.95 102
16983.18 94
16984.41 95
16985.64 106
16986.87 101
16988.11 112
16989.34 98
16990.57 110
16991.80 124
16993.03 101
16994.26 101
16995.50 105
16996.73 112
16997.96 113
16999.19 105
17000.42 95
17001.66 90
17002.89 92
17004.12 103
17005.35 106
17006.59 117
17007.82 94
17009.05 116
17010.28 104
17011.51 109
17012.75 86
17013.98 123
17015.21 103
17016.44 108
17017.68 105
17018.91 111
17020.14 94
17021.38 86
17022.61 98
17023.84 102
17025.07 109
17026.31 94
17027.54 94
17028.77 96
17030.01 90
17031.24 100
17032.47 117
17033.71 107
17034.94 86
17036.17 101
17037.41 95
17038.64 89
17039.87 92
17041.11 118
17042.34 113
17043.57 134
17044.81 139
17046.04 119
17047.27 97
17048.51 120
17049.74 132
17050.98 104
17052.21 105
17053.44 110
17054.68 109
17055.91 113
17057.15 107
17058.38 96
17059.61 98
17060.85 110
17062.08 119
17063.32 81
17064.55 106
17065.79 94
17067.02 113
17068.26 127
17069.49 113
17070.72 109
17071.96 98
17073.19 101
17074.43 79
17075.66 90
17076.90 88
17078.13 104
17079.37 91
17080.60 101
17081.84 76
17083.07 97
17084.31 112
17085.54 99
17086.78 88
17088.01 93
17089.25 90
17090.48 95
17091.72 100
17092.95 109
17094.19 96
17095.43 83
17096.66 102
17097.90 96
17099.13 108
17100.37 88
17101.60 95
17102.84 102
17104.07 98
17105.31 86
17106.55 102
17107.78 105
17109.02 96
17110.25 97
17111.49 105
17112.73 93
17113.96 98
17115.20 109
17116.44 88
17117.67 106
17118.91 96
17120.14 102
17121.38 96
17122.62 101
17123.85 106
17125.09 94
17126.33 101
17127.56 98
17128.80 77
17130.04 114
17131.27 80
17132.51 105
17133.75 79
17134.98 105
17136.22 93
17137.46 84
17138.70 88
17139.93 80
17141.17 103
17142.41 85
17143.64 109
17144.88 93
17146.12 93
17147.36 86
17148.59 105
17149.83 96
17151.07 104
17152.31 106
17153.54 102
17154.78 92
17156.02 94
17157.26 104
17158.49 89
17159.73 87
17160.97 77
17162.21 89
17163.45 93
17164.68 90
17165.92 89
17167.16 92
17168.40 85
17169.64 97
17170.87 84
17172.11 74
17173.35 103
17174.59 120
17175.83 114
17177.07 92
17178.30 108
17179.54 114
17180.78 83
17182.02 98
17183.26 113
17184.50 87
17185.74 87
17186.98 94
17188.21 92
17189.45 89
17190.69 101
17191.93 101
17193.17 93
17194.41 80
17195.65 101
17196.89 99
17198.13 74
17199.37 91
17200.60 98
17201.84 92
17203.08 101
17204.32 90
17205.56 93
17206.80 69
17208.04 104
17209.28 101
17210.52 71
17211.76 90
17213.00 100
17214.24 82
17215.48 74
17216.72 88
17217.96 85
17219.20 83
17220.44 101
17221.68 81
17222.92 85
17224.16 92
17225.40 87
17226.64 83
17227.88 94
17229.12 88
17230.36 87
17231.60 100
17232.84 81
17234.08 93
17235.32 107
17236.56 101
17237.80 94
17239.04 84
17240.29 76
17241.53 91
17242.77 86
17244.01 80
17245.25 89
17246.49 82
17247.73 90
17248.97 72
17250.21 94
17251.45 105
17252.70 92
17253.94 93
17255.18 87
17256.42 85
17257.66 99
17258.90 79
17260.14 86
17261.38 88
17262.63 82
17263.87 107
17265.11 105
17266.35 107
17267.59 94
17268.83 100
17270.08 95
17271.32 104
17272.56 93
17273.80 95
17275.04 100
17276.29 84
17277.53 86
17278.77 87
17280.01 94
17281.25 77
17282.50 97
17283.74 101
17284.98 104
17286.22 93
17287.47 90
17288.71 82
17289.95 96
17291.19 101
17292.44 78
17293.68 88
17294.92 81
17296.16 108
17297.41 88
17298.65 70
17299.89 71
17301.14 87
17302.38 107
17303.62 92
17304.86 105
17306.11 82
17307.35 74
17308.59 74
17309.84 92
17311.08 102
17312.32 82
17313.57 94
17314.81 97
17316.05 94
17317.30 98
17318.54 77
17319.78 82
17321.03 91
17322.27 93
17323.52 80
17324.76 84
17326.00 97
17327.25 91
17328.49 97
17329.74 92
17330.98 89
17332.22 72
17333.47 78
17334.71 103
17335.96 86
17337.20 79
17338.44 94
17339.69 86
17340.93 74
17342.18 79
17343.42 98
17344.67 92
17345.91 104
17347.16 104
17348.40 94
17349.64 93
17350.89 121
17352.13 96
17353.38 91
17354.62 96
17355.87 72
17357.11 86
17358.36 105
17359.60 80
17360.85 78
17362.09 88
17363.34 82
17364.58 85
17365.83 91
17367.07 76
17368.32 85
17369.57 102
17370.81 83
17372.06 90
17373.30 76
17374.55 83
17375.79 99
17377.04 85
17378.28 70
17379.53 92
17380.78 94
17382.02 85
17383.27 89
17384.51 91
17385.76 77
17387.01 82
17388.25 105
17389.50 79
17390.74 89
17391.99 104
17393.24 135
17394.48 107
17395.73 102
17396.97 92
17398.22 101
17399.47 97
17400.71 109
17401.96 92
17403.21 90
17404.45 93
17405.70 96
17406.95 92
17408.19 86
17409.44 95
17410.69 77
17411.93 90
17413.18 90
17414.43 88
17415.68 94
17416.92 90
17418.17 80
17419.42 86
17420.66 97
17421.91 96
17423.16 88
17424.41 86
17425.65 105
17426.90 101
17428.15 69
17429.40 83
17430.64 102
17431.89 93
17433.14 106
17434.39 76
17435.63 106
17436.88 107
17438.13 92
17439.38 108
17440.63 110
17441.87 86
17443.12 91
17444.37 90
17445.62 103
17446.87 78
17448.11 93
17449.36 82
17450.61 71
17451.86 76
17453.11 81
17454.36 90
17455.60 82
17456.85 78
17458.10 91
17459.35 92
17460.60 89
17461.85 90
17463.10 98
17464.35 98
17465.59 112
17466.84 99
17468.09 82
17469.34 106
17470.59 101
17471.84 87
17473.09 71
17474.34 87
17475.59 94
17476.84 89
17478.08 96
17479.33 79
17480.58 84
17481.83 101
17483.08 92
17484.33 98
17485.58 86
17486.83 61
17488.08 107
17489.33 79
17490.58 88
17491.83 85
17493.08 74
17494.33 97
17495.58 84
17496.83 93
17498.08 89
17499.33 107
17500.58 89
17501.83 95
17503.08 86
17504.33 100
17505.58 84
17506.83 93
17508.08 79
17509.33 83
17510.58 97
17511.83 105
17513.08 93
17514.33 84
17515.58 94
17516.83 89
17518.09 69
17519.34 66
17520.59 66
17521.84 102
17523.09 86
17524.34 94
17525.59 96
17526.84 98
17528.09 97
17529.34 93
17530.59 96
17531.85 78
17533.10 90
17534.35 96
17535.60 86
17536.85 80
17538.10 67
17539.35 87
17540.61 77
17541.86 105
17543.11 77
17544.36 84
17545.61 92
17546.86 107
17548.12 92
17549.37 88
17550.62 103
17551.87 108
17553.12 88
17554.38 87
17555.63 90
17556.88 68
17558.13 100
17559.38 90
17560.64 93
17561.89 101
17563.14 99
17564.39 93
17565.65 89
17566.90 84
17568.15 72
17569.40 94
17570.66 88
17571.91 92
17573.16 76
17574.41 106
17575.67 82
17576.92 76
17578.17 68
17579.42 84
17580.68 102
17581.93 101
17583.18 58
17584.44 75
17585.69 77
17586.94 83
17588.20 105
17589.45 87
17590.70 80
17591.96 102
17593.21 96
17594.46 89
17595.72 91
17596.97 68
17598.22 80
17599.48 106
17600.73 103
17601.98 103
17603.24 97
17604.49 72
17605.75 99
17607.00 91
17608.25 82
17609.51 88
17610.76 78
17612.02 88
17613.27 98
17614.52 81
17615.78 77
17617.03 82
17618.29 109
17619.54 91
17620.80 91
17622.05 89
17623.30 83
17624.56 100
17625.81 71
17627.07 85
17628.32 79
17629.58 67
17630.83 89
17632.09 68
17633.34 93
17634.60 83
17635.85 95
17637.11 89
17638.36 98
17639.62 83
17640.87 80
17642.13 110
17643.38 77
17644.64 91
17645.89 94
17647.15 95
17648.40 75
17649.66 94
17650.91 96
17652.17 104
17653.43 90
17654.68 83
17655.94 80
17657.19 90
17658.45 92
17659.70 83
17660.96 69
17662.22 73
17663.47 76
17664.73 74
17665.98 82
17667.24 79
17668.50 82
17669.75 100
17671.01 84
17672.26 73
17673.52 72
17674.78 91
17676.03 97
17677.29 79
17678.55 88
17679.80 74
17681.06 97
17682.32 95
17683.57 105
17684.83 94
17686.09 90
17687.34 106
17688.60 72
17689.86 70
17691.11 78
17692.37 86
17693.63 92
17694.88 100
17696.14 90
17697.40 79
17698.66 92
17699.91 93
17701.17 97
17702.43 96
17703.68 105
17704.94 87
17706.20 91
17707.46 77
17708.71 87
17709.97 86
17711.23 92
17712.49 78
17713.74 75
17715.00 97
17716.26 99
17717.52 83
17718.78 100
17720.03 88
17721.29 90
17722.55 85
17723.81 83
17725.07 78
17726.32 90
17727.58 79
17728.84 101
17730.10 84
17731.36 79
17732.62 95
17733.87 85
17735.13 104
17736.39 64
17737.65 70
17738.91 93
17740.17 90
17741.43 92
17742.68 88
17743.94 91
17745.20 94
17746.46 94
17747.72 94
17748.98 85
17750.24 94
17751.50 73
17752.76 78
17754.01 66
17755.27 69
17756.53 89
17757.79 96
17759.05 83
17760.31 106
17761.57 72
17762.83 83
17764.09 82
17765.35 76
17766.61 88
17767.87 103
17769.13 93
17770.39 84
17771.65 70
17772.91 86
17774.17 83
17775.43 86
17776.69 79
17777.95 77
17779.21 84
17780.47 87
17781.73 87
17782.99 107
17784.25 78
17785.51 76
17786.77 72
17788.03 75
17789.29 73
17790.55 71
17791.81 78
17793.07 70
17794.33 81
17795.59 132
17796.85 100
17798.11 90
17799.37 79
17800.63 95
17801.90 73
17803.16 103
17804.42 89
17805.68 78
17806.94 72
17808.20 85
17809.46 89
17810.72 96
17811.98 77
17813.24 73
17814.51 90
17815.77 98
17817.03 82
17818.29 70
17819.55 95
17820.81 92
17822.07 95
17823.34 91
17824.60 88
17825.86 93
17827.12 86
17828.38 81
17829.65 88
17830.91 96
17832.17 108
17833.43 100
17834.69 105
17835.95 85
17837.22 82
17838.48 85
17839.74 90
17841.00 76
17842.27 112
17843.53 77
17844.79 59
17846.05 74
17847.32 86
17848.58 79
17849.84 80
17851.10 95
17852.37 105
17853.63 86
17854.89 86
17856.15 84
17857.42 83
17858.68 102
17859.94 86
17861.21 74
17862.47 75
17863.73 73
17864.99 80
17866.26 79
17867.52 73
17868.78 79
17870.05 99
17871.31 94
17872.57 89
17873.84 109
17875.10 101
17876.36 95
17877.63 90
17878.89 95
17880.15 77
17881.42 65
17882.68 65
17883.95 80
17885.21 78
17886.47 87
17887.74 71
17889.00 83
17890.27 81
17891.53 83
17892.79 82
17894.06 70
17895.32 87
17896.59 64
17897.85 66
17899.11 87
17900.38 80
17901.64 82
17902.91 72
17904.17 88
17905.44 95
17906.70 77
17907.97 85
17909.23 84
17910.50 95
17911.76 79
17913.02 78
17914.29 105
17915.55 77
17916.82 81
17918.08 83
17919.35 86
17920.61 82
17921.88 96
17923.14 86
17924.41 88
17925.67 101
17926.94 103
17928.21 88
17929.47 69
17930.74 89
17932.00 97
17933.27 84
17934.53 87
17935.80 68
17937.06 101
17938.33 87
17939.60 85
17940.86 81
17942.13 90
17943.39 92
17944.66 76
17945.92 62
17947.19 69
17948.46 60
17949.72 83
17950.99 108
17952.26 93
17953.52 90
17954.79 82
17956.05 68
17957.32 91
17958.59 69
17959.85 71
17961.12 76
17962.39 88
17963.65 77
17964.92 71
17966.19 94
17967.45 75
17968.72 71
17969.99 73
17971.25 73
17972.52 68
17973.79 72
17975.05 62
17976.32 71
17977.59 64
17978.85 75
17980.12 69
17981.39 81
17982.66 95
17983.92 108
17985.19 83
17986.46 85
17987.73 84
17988.99 100
17990.26 82
17991.53 90
17992.80 85
17994.06 78
17995.33 75
17996.60 59
17997.87 77
17999.13 75
18000.40 82
18001.67 59
18002.94 67
18004.21 85
18005.47 71
18006.74 91
18008.01 79
18009.28 86
18010.55 72
18011.82 72
18013.08 71
18014.35 85
18015.62 70
18016.89 79
18018.16 68
18019.43 75
18020.69 66
18021.96 73
18023.23 63
18024.50 78
18025.77 87
18027.04 73
18028.31 68
18029.58 69
18030.85 75
18032.11 91
18033.38 82
18034.65 81
18035.92 81
18037.19 92
18038.46 85
18039.73 83
18041.00 66
18042.27 74
18043.54 75
18044.81 83
18046.08 72
18047.35 79
18048.62 88
18049.88 79
18051.15 69
18052.42 66
18053.69 65
18054.96 85
18056.23 82
18057.50 69
18058.77 66
18060.04 102
18061.31 66
18062.58 69
18063.85 72
18065.12 77
18066.39 76
18067.66 74
18068.93 66
18070.20 67
18071.48 82
18072.75 76
18074.02 77
18075.29 67
18076.56 65
18077.83 71
18079.10 73
18080.37 74
18081.64 67
18082.91 78
18084.18 66
18085.45 86
18086.72 92
18087.99 80
18089.27 94
18090.54 84
18091.81 85
18093.08 87
18094.35 71
18095.62 66
18096.89 85
18098.16 83
18099.43 73
18100.71 92
18101.98 83
18103.25 94
18104.52 74
18105.79 74
18107.06 109
18108.34 103
18109.61 98
18110.88 90
18112.15 81
18113.42 91
18114.69 83
18115.97 80
18117.24 83
18118.51 78
18119.78 99
18121.06 90
18122.33 87
18123.60 75
18124.87 66
18126.14 74
18127.42 87
18128.69 85
18129.96 71
18131.23 62
18132.51 68
18133.78 83
18135.05 82
18136.32 78
18137.60 69
18138.87 92
18140.14 82
18141.42 88
18142.69 79
18143.96 98
18145.23 81
18146.51 67
18147.78 95
18149.05 84
18150.33 82
18151.60 71
18152.87 73
18154.15 74
18155.42 80
18156.69 75
18157.97 74
18159.24 82
18160.51 81
18161.79 85
18163.06 71
18164.33 75
18165.61 94
18166.88 87
18168.16 84
18169.43 79
18170.70 76
18171.98 73
18173.25 79
18174.53 74
18175.80 71
18177.07 66
18178.35 64
18179.62 72
18180.90 59
18182.17 69
18183.44 94
18184.72 85
18185.99 86
18187.27 101
18188.54 68
18189.82 72
18191.09 81
18192.37 74
18193.64 60
18194.92 81
18196.19 73
18197.46 87
18198.74 78
18200.01 81
18201.29 99
18202.56 92
18203.84 85
18205.11 94
18206.39 82
18207.67 84
18208.94 107
18210.22 104
18211.49 89
18212.77 62
18214.04 91
18215.32 109
18216.59 77
18217.87 76
18219.14 70
18220.42 113
18221.70 97
18222.97 68
18224.25 90
18225.52 83
18226.80 87
18228.07 84
18229.35 64
18230.63 89
18231.90 74
18233.18 78
18234.45 78
18235.73 85
18237.01 98
18238.28 69
18239.56 73
18240.84 66
18242.11 65
18243.39 80
18244.66 90
18245.94 74
18247.22 79
18248.49 81
18249.77 79
18251.05 74
18252.32 86
18253.60 92
18254.88 84
18256.16 85
18257.43 77
18258.71 93
18259.99 73
18261.26 99
18262.54 113
18263.82 94
18265.09 87
18266.37 69
18267.65 75
18268.93 56
18270.20 73
18271.48 56
18272.76 96
18274.04 79
18275.31 87
18276.59 61
18277.87 65
18279.15 117
18280.42 93
18281.70 71
18282.98 67
18284.26 97
18285.54 93
18286.81 101
18288.09 84
18289.37 62
18290.65 86
18291.93 77
18293.20 77
18294.48 87
18295.76 74
18297.04 95
18298.32 83
18299.60 89
18300.87 67
18302.15 89
18303.43 92
18304.71 79
18305.99 76
18307.27 59
18308.55 84
18309.82 92
18311.10 85
18312.38 104
18313.66 73
18314.94 89
18316.22 78
18317.50 85
18318.78 72
18320.06 69
18321.34 80
18322.61 76
18323.89 96
18325.17 85
18326.45 88
18327.73 86
18329.01 90
18330.29 81
18331.57 79
18332.85 62
18334.13 75
18335.41 91
18336.69 82
18337.97 52
18339.25 79
18340.53 74
18341.81 76
18343.09 72
18344.37 85
18345.65 76
18346.93 107
18348.21 90
18349.49 90
18350.77 67
18352.05 72
18353.33 75
18354.61 98
18355.89 101
18357.17 85
18358.45 81
18359.73 64
18361.01 60
18362.29 66
18363.57 86
18364.85 84
18366.13 84
18367.42 71
18368.70 80
18369.98 78
18371.26 74
18372.54 74
18373.82 84
18375.10 70
18376.38 58
18377.66 75
18378.94 80
18380.23 63
18381.51 90
18382.79 66
18384.07 58
18385.35 73
18386.63 66
18387.91 81
18389.20 68
18390.48 69
18391.76 57
18393.04 87
18394.32 83
18395.60 67
18396.89 69
18398.17 77
18399.45 66
18400.73 73
18402.01 83
18403.30 64
18404.58 74
18405.86 77
18407.14 86
18408.42 107
18409.71 61
18410.99 67
18412.27 73
18413.55 72
18414.84 69
18416.12 81
18417.40 87
18418.68 72
18419.97 69
18421.25 81
18422.53 81
18423.81 107
18425.10 77
18426.38 84
18427.66 84
18428.95 91
18430.23 78
18431.51 68
18432.79 76
18434.08 87
18435.36 68
18436.64 77
18437.93 86
18439.21 74
18440.49 76
18441.78 78
18443.06 71
18444.34 79
18445.63 74
18446.91 66
18448.19 73
18449.48 81
18450.76 72
18452.05 67
18453.33 90
18454.61 78
18455.90 64
18457.18 86
18458.47 88
18459.75 82
18461.03 85
18462.32 84
18463.60 84
18464.89 68
18466.17 70
18467.45 69
18468.74 73
18470.02 86
18471.31 98
18472.59 89
18473.88 70
18475.16 62
18476.45 65
18477.73 78
18479.01 67
18480.30 81
18481.58 83
18482.87 64
18484.15 71
18485.44 83
18486.72 78
18488.01 77
18489.29 76
18490.58 86
18491.86 85
18493.15 85
18494.43 64
18495.72 68
18497.00 62
18498.29 77
18499.58 67
18500.86 68
18502.15 76
18503.43 60
18504.72 68
18506.00 73
18507.29 53
18508.57 64
18509.86 59
18511.15 58
18512.43 72
18513.72 70
18515.00 64
18516.29 68
18517.58 74
18518.86 61
18520.15 100
18521.43 81
18522.72 74
18524.01 85
18525.29 75
18526.58 72
18527.87 78
18529.15 94
18530.44 90
18531.73 79
18533.01 88
18534.30 73
18535.59 73
18536.87 80
18538.16 86
18539.45 100
18540.73 83
18542.02 78
18543.31 93
18544.59 85
18545.88 80
18547.17 75
18548.45 76
18549.74 77
18551.03 86
18552.32 82
18553.60 77
18554.89 72
18556.18 76
18557.46 86
18558.75 78
18560.04 73
18561.33 86
18562.62 86
18563.90 96
18565.19 88
18566.48 87
18567.77 63
18569.05 72
18570.34 79
18571.63 91
18572.92 84
18574.21 97
18575.49 82
18576.78 79
18578.07 73
18579.36 70
18580.65 85
18581.93 78
18583.22 86
18584.51 68
18585.80 89
18587.09 66
18588.38 78
18589.66 74
18590.95 77
18592.24 78
18593.53 72
18594.82 81
18596.11 86
18597.40 94
18598.69 88
18599.97 80
18601.26 66
18602.55 86
18603.84 109
18605.13 109
18606.42 92
18607.71 85
18609.00 80
18610.29 100
18611.58 134
18612.87 97
18614.16 88
18615.44 76
18616.73 83
18618.02 108
18619.31 108
18620.60 75
18621.89 96
18623.18 91
18624.47 88
18625.76 87
18627.05 81
18628.34 105
18629.63 102
18630.92 80
18632.21 101
18633.50 87
18634.79 99
18636.08 93
18637.37 87
18638.66 62
18639.95 80
18641.24 96
18642.53 103
18643.82 98
18645.11 72
18646.40 87
18647.70 91
18648.99 142
18650.28 96
18651.57 97
18652.86 76
18654.15 102
18655.44 100
18656.73 71
18658.02 74
18659.31 96
18660.60 87
18661.89 77
18663.19 87
18664.48 68
18665.77 99
18667.06 91
18668.35 85
18669.64 63
18670.93 92
18672.22 77
18673.52 91
18674.81 78
18676.10 79
18677.39 80
18678.68 97
18679.97 79
18681.27 76
18682.56 86
18683.85 78
18685.14 88
18686.43 85
18687.72 72
18689.02 73
18690.31 86
18691.60 78
18692.89 85
18694.18 65
18695.48 76
18696.77 73
18698.06 74
18699.35 71
18700.65 65
18701.94 80
18703.23 93
18704.52 87
18705.82 87
18707.11 73
18708.40 80
18709.69 74
18710.99 84
18712.28 92
18713.57 73
18714.87 88
18716.16 77
18717.45 69
18718.74 77
18720.04 66
18721.33 99
18722.62 96
18723.92 94
18725.21 84
18726.50 62
18727.80 71
18729.09 74
18730.38 77
18731.68 89
18732.97 69
18734.26 86
18735.56 86
18736.85 93
18738.15 71
18739.44 69
18740.73 66
18742.03 86
18743.32 71
18744.61 92
18745.91 80
18747.20 86
18748.50 85
18749.79 69
18751.08 76
18752.38 69
18753.67 97
18754.97 83
18756.26 88
18757.56 71
18758.85 90
18760.14 92
18761.44 97
18762.73 66
18764.03 78
18765.32 78
18766.62 81
18767.91 101
18769.21 84
18770.50 73
18771.80 71
18773.09 77
18774.39 87
18775.68 78
18776.98 71
18778.27 85
18779.57 97
18780.86 82
18782.16 69
18783.45 68
18784.75 62
18786.04 80
18787.34 77
18788.63 82
18789.93 75
18791.23 82
18792.52 71
18793.82 68
18795.11 69
18796.41 57
18797.70 65
18799.00 72
18800.29 66
18801.59 71
18802.89 92
18804.18 86
18805.48 97
18806.77 85
18808.07 71
18809.37 68
18810.66 74
18811.96 84
18813.26 58
18814.55 86
18815.85 73
18817.14 92
18818.44 72
18819.74 80
18821.03 85
18822.33 84
18823.63 75
18824.92 89
18826.22 75
18827.52 75
18828.81 79
18830.11 83
18831.41 84
18832.71 58
18834.00 56
18835.30 61
18836.60 76
18837.89 67
18839.19 54
18840.49 58
18841.79 68
18843.08 55
18844.38 72
18845.68 82
18846.98 87
18848.27 65
18849.57 63
18850.87 70
18852.17 68
18853.46 76
18854.76 68
18856.06 71
18857.36 69
18858.65 82
18859.95 64
18861.25 80
18862.55 59
18863.85 52
18865.14 78
18866.44 93
18867.74 86
18869.04 60
18870.34 95
18871.64 74
18872.93 84
18874.23 58
18875.53 80
18876.83 84
18878.13 59
18879.43 59
18880.72 91
18882.02 85
18883.32 69
18884.62 69
18885.92 77
18887.22 58
18888.52 73
18889.82 70
18891.12 66
18892.41 73
18893.71 66
18895.01 75
18896.31 66
18897.61 84
18898.91 69
18900.21 77
18901.51 79
18902.81 81
18904.11 62
18905.41 67
18906.71 73
18908.01 74
18909.31 69
18910.61 70
18911.90 60
18913.20 86
18914.50 75
18915.80 67
18917.10 55
18918.40 85
18919.70 72
18921.00 60
18922.30 66
18923.60 73
18924.90 73
18926.20 78
18927.50 79
18928.80 85
18930.11 67
18931.41 70
18932.71 66
18934.01 80
18935.31 71
18936.61 49
18937.91 57
18939.21 75
18940.51 74
18941.81 68
18943.11 75
18944.41 86
18945.71 72
18947.01 51
18948.31 71
18949.62 71
18950.92 83
18952.22 58
18953.52 80
18954.82 83
18956.12 71
18957.42 67
18958.72 64
18960.03 73
18961.33 63
18962.63 49
18963.93 75
18965.23 75
18966.53 73
18967.83 71
18969.14 63
18970.44 65
18971.74 64
18973.04 82
18974.34 75
18975.64 65
18976.95 66
18978.25 65
18979.55 54
18980.85 75
18982.15 71
18983.46 68
18984.76 55
18986.06 70
18987.36 72
18988.67 72
18989.97 76
18991.27 79
18992.57 71
18993.88 63
18995.18 59
18996.48 58
18997.78 71
18999.09 79
19000.39 70
19001.69 67
19002.99 83
19004.30 57
19005.60 58
19006.90 97
19008.21 73
19009.51 68
19010.81 83
19012.12 68
19013.42 71
19014.72 68
19016.03 64
19017.33 66
19018.63 71
19019.94 69
19021.24 62
19022.54 63
19023.85 71
19025.15 88
19026.45 70
19027.76 77
19029.06 56
19030.36 63
19031.67 86
19032.97 72
19034.28 67
19035.58 59
19036.88 95
19038.19 97
19039.49 52
19040.80 77
19042.10 65
19043.40 79
19044.71 65
19046.01 66
19047.32 52
19048.62 89
19049.93 80
19051.23 72
19052.54 72
19053.84 62
19055.14 66
19056.45 70
19057.75 98
19059.06 68
19060.36 85
19061.67 65
19062.97 64
19064.28 83
19065.58 75
19066.89 86
19068.19 64
19069.50 83
19070.80 76
19072.11 56
19073.41 63
19074.72 74
19076.03 65
19077.33 92
19078.64 74
19079.94 67
19081.25 86
19082.55 62
19083.86 67
19085.16 74
19086.47 77
19087.78 77
19089.08 82
19090.39 63
19091.69 85
19093.00 71
19094.30 64
19095.61 71
19096.92 77
19098.22 94
19099.53 70
19100.84 62
19102.14 61
19103.45 63
19104.75 69
19106.06 75
19107.37 62
19108.67 71
19109.98 69
19111.29 74
19112.59 89
19113.90 78
19115.21 73
19116.51 74
19117.82 83
19119.13 69
19120.43 89
19121.74 83
19123.05 87
19124.35 85
19125.66 80
19126.97 84
19128.28 98
19129.58 81
19130.89 83
19132.20 111
19133.50 85
19134.81 87
19136.12 111
19137.43 89
19138.73 90
19140.04 81
19141.35 76
19142.66 84
19143.96 74
19145.27 86
19146.58 84
19147.89 102
19149.20 95
19150.50 91
19151.81 94
19153.12 87
19154.43 75
19155.74 59
19157.04 65
19158.35 78
19159.66 83
19160.97 81
19162.28 78
19163.59 87
19164.89 98
19166.20 78
19167.51 76
19168.82 87
19170.13 75
19171.44 78
19172.74 86
19174.05 61
19175.36 53
19176.67 102
19177.98 94
19179.29 69
19180.60 63
19181.91 78
19183.22 79
19184.52 64
19185.83 67
19187.14 62
19188.45 71
19189.76 88
19191.07 87
19192.38 89
19193.69 72
19195.00 75
19196.31 97
19197.62 82
19198.93 62
19200.24 59
19201.55 86
19202.86 93
19204.17 76
19205.48 65
19206.79 73
19208.10 79
19209.41 90
19210.72 69
19212.03 80
19213.34 71
19214.65 76
19215.96 76
19217.27 68
19218.58 59
19219.89 70
19221.20 78
19222.51 81
19223.82 72
19225.13 70
19226.44 77
19227.75 62
19229.06 61
19230.37 56
19231.68 71
19232.99 42
19234.30 60
19235.61 69
19236.92 73
19238.23 89
19239.55 77
19240.86 69
19242.17 60
19243.48 71
19244.79 67
19246.10 72
19247.41 50
19248.72 69
19250.04 54
19251.35 73
19252.66 73
19253.97 64
19255.28 77
19256.59 60
19257.90 59
19259.22 80
19260.53 63
19261.84 78
19263.15 88
19264.46 62
19265.77 71
19267.09 68
19268.40 78
19269.71 62
19271.02 84
19272.33 69
19273.65 79
19274.96 70
19276.27 75
19277.58 71
19278.90 63
19280.21 71
19281.52 83
19282.83 78
19284.14 82
19285.46 78
19286.77 83
19288.08 73
19289.40 62
19290.71 66
19292.02 66
19293.33 76
19294.65 92
19295.96 85
19297.27 65
19298.58 63
19299.90 86
19301.21 67
19302.52 91
19303.84 72
19305.15 74
19306.46 67
19307.78 82
19309.09 67
19310.40 80
19311.72 81
19313.03 71
19314.34 62
19315.66 109
19316.97 74
19318.28 79
19319.60 76
19320.91 59
19322.23 63
19323.54 68
19324.85 58
19326.17 57
19327.48 83
19328.80 56
19330.11 72
19331.42 57
19332.74 78
19334.05 67
19335.37 80
19336.68 71
19337.99 79
19339.31 82
19340.62 66
19341.94 73
19343.25 68
19344.57 63
19345.88 90
19347.20 67
19348.51 60
19349.83 67
19351.14 56
19352.45 71
19353.77 76
19355.08 78
19356.40 67
19357.71 78
19359.03 66
19360.34 64
19361.66 80
19362.97 59
19364.29 66
19365.61 75
19366.92 76
19368.24 53
19369.55 51
19370.87 56
19372.18 71
19373.50 81
19374.81 64
19376.13 56
19377.44 69
19378.76 60
19380.08 55
19381.39 46
19382.71 60
19384.02 86
19385.34 76
19386.66 76
19387.97 74
19389.29 60
19390.60 62
19391.92 89
19393.24 67
19394.55 73
19395.87 84
19397.18 99
19398.50 84
19399.82 55
19401.13 52
19402.45 63
19403.77 63
19405.08 72
19406.40 67
19407.72 72
19409.03 68
19410.35 76
19411.67 85
19412.98 76
19414.30 89
19415.62 92
19416.94 96
19418.25 61
19419.57 60
19420.89 61
19422.20 74
19423.52 74
19424.84 77
19426.16 63
19427.47 63
19428.79 77
19430.11 75
19431.43 60
19432.74 68
19434.06 84
19435.38 72
19436.70 78
19438.01 55
19439.33 68
19440.65 72
19441.97 67
19443.28 58
19444.60 63
19445.92 82
19447.24 63
19448.56 73
19449.87 70
19451.19 59
19452.51 59
19453.83 78
19455.15 79
19456.47 80
19457.78 74
19459.10 64
19460.42 58
19461.74 66
19463.06 78
19464.38 86
19465.70 60
19467.01 57
19468.33 76
19469.65 57
19470.97 52
19472.29 83
19473.61 83
19474.93 84
19476.25 93
19477.57 65
19478.88 67
19480.20 69
19481.52 70
19482.84 59
19484.16 65
19485.48 84
19486.80 71
19488.12 72
19489.44 87
19490.76 62
19492.08 54
19493.40 76
19494.72 78
19496.04 66
19497.36 64
19498.68 64
19500.00 58
19501.32 61
19502.64 78
19503.96 73
19505.28 66
19506.60 59
19507.92 80
19509.24 80
19510.56 58
19511.88 54
19513.20 56
19514.52 79
19515.84 65
19517.16 69
19518.48 68
19519.80 73
19521.12 77
19522.44 64
19523.76 70
19525.08 88
19526.40 68
19527.72 66
19529.04 70
19530.36 80
19531.69 70
19533.01 89
19534.33 71
19535.65 82
19536.97 69
19538.29 80
19539.61 71
19540.93 58
19542.25 56
19543.58 53
19544.90 57
19546.22 72
19547.54 71
19548.86 60
19550.18 68
19551.50 65
19552.83 60
19554.15 56
19555.47 49
19556.79 79
19558.11 50
19559.43 43
19560.76 52
19562.08 64
19563.40 76
19564.72 73
19566.04 61
19567.37 85
19568.69 91
19570.01 84
19571.33 64
19572.66 68
19573.98 61
19575.30 73
19576.62 73
19577.95 64
19579.27 77
19580.59 76
19581.91 85
19583.24 56
19584.56 71
19585.88 60
19587.20 69
19588.53 67
19589.85 64
19591.17 74
19592.50 72
19593.82 80
19595.14 69
19596.46 66
19597.79 75
19599.11 75
19600.43 78
19601.76 67
19603.08 61
19604.40 48
19605.73 78
19607.05 81
19608.37 69
19609.70 67
19611.02 65
19612.35 84
19613.67 64
19614.99 63
19616.32 60
19617.64 69
19618.96 77
19620.29 75
19621.61 83
19622.94 75
19624.26 62
19625.58 70
19626.91 84
19628.23 58
19629.56 70
19630.88 73
19632.21 70
19633.53 59
19634.85 66
19636.18 63
19637.50 57
19638.83 55
19640.15 67
19641.48 53
19642.80 62
19644.13 64
19645.45 60
19646.78 69
19648.10 60
19649.43 64
19650.75 84
19652.08 68
19653.40 92
19654.73 80
19656.05 70
19657.38 75
19658.70 64
19660.03 77
19661.35 50
19662.68 65
19664.00 56
19665.33 60
19666.65 58
19667.98 75
19669.30 71
19670.63 76
19671.96 57
19673.28 77
19674.61 62
19675.93 75
19677.26 74
19678.58 77
19679.91 82
19681.24 57
19682.56 70
19683.89 78
19685.21 81
19686.54 60
19687.87 66
19689.19 64
19690.52 70
19691.85 64
19693.17 97
19694.50 68
19695.82 58
19697.15 67
19698.48 78
19699.80 58
19701.13 65
19702.46 74
19703.78 74
19705.11 66
19706.44 76
19707.76 82
19709.09 77
19710.42 75
19711.75 64
19713.07 54
19714.40 58
19715.73 58
19717.05 57
19718.38 55
19719.71 68
19721.04 69
19722.36 65
19723.69 76
19725.02 85
19726.35 71
19727.67 71
19729.00 60
19730.33 65
19731.66 55
19732.98 59
19734.31 58
19735.64 59
19736.97 56
19738.29 67
19739.62 64
19740.95 82
19742.28 51
19743.61 65
19744.93 57
19746.26 62
19747.59 60
19748.92 49
19750.25 63
19751.58 54
19752.90 84
19754.23 61
19755.56 70
19756.89 66
19758.22 40
19759.55 54
19760.88 69
19762.20 72
19763.53 75
19764.86 58
19766.19 61
19767.52 63
19768.85 59
19770.18 85
19771.51 62
19772.84 79
19774.16 53
19775.49 56
19776.82 66
19778.15 54
19779.48 51
19780.81 62
19782.14 57
19783.47 68
19784.80 60
19786.13 72
19787.46 67
19788.79 54
19790.12 61
19791.45 49
19792.78 65
19794.11 57
19795.44 65
19796.77 52
19798.10 64
19799.43 70
19800.76 61
19802.09 55
19803.42 66
19804.75 64
19806.08 74
19807.41 52
19808.74 74
19810.07 76
19811.40 58
19812.73 61
19814.06 91
19815.39 58
19816.72 75
19818.05 70
19819.38 62
19820.71 47
19822.04 73
19823.37 52
19824.70 59
19826.03 55
19827.37 66
19828.70 70
19830.03 64
19831.36 55
19832.69 54
19834.02 64
19835.35 52
19836.68 90
19838.01 46
19839.35 54
19840.68 60
19842.01 65
19843.34 60
19844.67 71
19846.00 62
19847.33 64
19848.67 66
19850.00 56
19851.33 61
19852.66 63
19853.99 59
19855.32 67
19856.66 74
19857.99 81
19859.32 64
19860.65 47
19861.98 46
19863.32 76
19864.65 74
19865.98 67
19867.31 71
19868.65 56
19869.98 55
19871.31 55
19872.64 49
19873.98 70
19875.31 61
19876.64 74
19877.97 64
19879.31 57
19880.64 54
19881.97 74
19883.30 63
19884.64 67
19885.97 56
19887.30 64
19888.64 83
19889.97 66
19891.30 56
19892.63 83
19893.97 84
19895.30 68
19896.63 56
19897.97 51
19899.30 52
19900.63 71
19901.97 74
19903.30 65
19904.63 62
19905.97 55
19907.30 72
19908.64 75
19909.97 64
19911.30 62
19912.64 64
19913.97 64
19915.30 68
19916.64 60
19917.97 61
19919.31 63
19920.64 82
19921.97 77
19923.31 61
19924.64 68
19925.98 80
19927.31 66
19928.65 59
19929.98 58
19931.31 68
19932.65 66
19933.98 70
19935.32 60
19936.65 73
19937.99 72
19939.32 50
19940.66 59
19941.99 52
19943.33 63
19944.66 58
19946.00 71
19947.33 62
19948.67 67
19950.00 58
19951.34 59
19952.67 64
19954.01 69
19955.34 67
19956.68 62
19958.01 52
19959.35 38
19960.68 67
19962.02 63
19963.35 72
19964.69 56
19966.02 55
19967.36 64
19968.70 58
19970.03 48
19971.37 69
19972.70 93
19974.04 55
19975.37 68
19976.71 77
19978.05 55
19979.38 45
19980.72 64
19982.05 72
19983.39 65
19984.73 58
19986.06 66
19987.40 58
19988.74 58
19990.07 56
19991.41 55
19992.74 49
19994.08 65
19995.42 72
19996.75 64
19998.09 72
19999.43 76
20000.76 72
20002.10 69
20003.44 78
20004.77 72
20006.11 62
20007.45 53
20008.79 60
20010.12 62
20011.46 70
20012.80 66
20014.13 57
20015.47 54
20016.81 69
20018.15 66
20019.48 63
20020.82 67
20022.16 58
20023.50 76
20024.83 72
20026.17 55
20027.51 64
20028.85 66
20030.18 62
20031.52 63
20032.86 69
20034.20 77
20035.53 75
20036.87 83
20038.21 76
20039.55 79
20040.89 74
20042.22 75
20043.56 63
20044.90 81
20046.24 63
20047.58 73
20048.92 59
20050.25 68
20051.59 93
20052.93 59
20054.27 72
20055.61 76
20056.95 75
20058.29 67
20059.62 51
20060.96 66
20062.30 63
20063.64 56
20064.98 71
20066.32 64
20067.66 88
20069.00 59
20070.34 64
20071.67 76
20073.01 77
20074.35 85
20075.69 64
20077.03 74
20078.37 55
20079.71 59
20081.05 74
20082.39 75
20083.73 89
20085.07 86
20086.41 71
20087.75 82
20089.09 80
20090.43 50
20091.77 80
20093.11 74
20094.45 75
20095.79 77
20097.13 68
20098.47 51
20099.81 78
20101.15 70
20102.49 67
20103.83 66
20105.17 87
20106.51 71
20107.85 59
20109.19 60
20110.53 53
20111.87 60
20113.21 70
20114.55 55
20115.89 47
20117.23 71
20118.57 58
20119.91 61
20121.25 69
20122.59 59
20123.93 65
20125.28 70
20126.62 57
20127.96 57
20129.30 55
20130.64 58
20131.98 65
20133.32 49
20134.66 60
20136.00 61
