# Supplementary material for: MALDI-TOF MS typing enables the classification of brewing yeasts of the genus Saccharomyces to major beer styles
Source: PLoS One. 2017 Aug 9;12(8):e0181694. doi: 10.1371/journal.pone.0181694 (PMC5549903; doi:10.1371/journal.pone.0181694)
Supplement: S11 File — The directory includes 90 raw files and was zipped to “.zip”; the folder has three strains with 30 spectra per strain; S1 Text explains the raw files with an example and Table 1 represents the yeast strains used within the experiment. (ZIP) [file pone.0181694.s014.zip › 31-33/30337-338-OG-Alt-Alt-YPG-18h-E-E_2015-08-07__0_E9_1.dat]

2000.64 3139
2001.06 3283
2001.49 3069
2001.91 3160
2002.33 3233
2002.75 3358
2003.17 3168
2003.60 3322
2004.02 3138
2004.44 3095
2004.86 2964
2005.28 2869
2005.70 2765
2006.13 2754
2006.55 2709
2006.97 2561
2007.39 2827
2007.82 2828
2008.24 2840
2008.66 2837
2009.08 2724
2009.51 2935
2009.93 2882
2010.35 2947
2010.77 2800
2011.20 2779
2011.62 2853
2012.04 2779
2012.46 2608
2012.89 2661
2013.31 2609
2013.73 2854
2014.15 2647
2014.58 2388
2015.00 2369
2015.42 2310
2015.85 2408
2016.27 2496
2016.69 2429
2017.12 2395
2017.54 2445
2017.96 2778
2018.39 2810
2018.81 2717
2019.23 2707
2019.66 2699
2020.08 2544
2020.50 2894
2020.93 2758
2021.35 2778
2021.78 2764
2022.20 2779
2022.62 2544
2023.05 2549
2023.47 2799
2023.89 2609
2024.32 2462
2024.74 2517
2025.17 2700
2025.59 2614
2026.01 2563
2026.44 2610
2026.86 2496
2027.29 2226
2027.71 2291
2028.14 2392
2028.56 2431
2028.99 2364
2029.41 2418
2029.83 2572
2030.26 2427
2030.68 2167
2031.11 2420
2031.53 2586
2031.96 2418
2032.38 2497
2032.81 2477
2033.23 2526
2033.66 2599
2034.08 2619
2034.51 2515
2034.93 2585
2035.36 2738
2035.78 2575
2036.21 2627
2036.63 2377
2037.06 2345
2037.48 2398
2037.91 2593
2038.33 2568
2038.76 2503
2039.19 2682
2039.61 2600
2040.04 2711
2040.46 2772
2040.89 2802
2041.31 2643
2041.74 2608
2042.17 2656
2042.59 2702
2043.02 2728
2043.44 2470
2043.87 2392
2044.30 2482
2044.72 2621
2045.15 2680
2045.57 2575
2046.00 2490
2046.43 2558
2046.85 2762
2047.28 2607
2047.71 2694
2048.13 2825
2048.56 2774
2048.99 2684
2049.41 2494
2049.84 2633
2050.27 2644
2050.69 2551
2051.12 2546
2051.55 2561
2051.97 2639
2052.40 2682
2052.83 2572
2053.25 2562
2053.68 2447
2054.11 2633
2054.54 2575
2054.96 2558
2055.39 2438
2055.82 2505
2056.24 2298
2056.67 2329
2057.10 2469
2057.53 2390
2057.95 2583
2058.38 2529
2058.81 2505
2059.24 2705
2059.66 2472
2060.09 2524
2060.52 2383
2060.95 2358
2061.38 2427
2061.80 2279
2062.23 2578
2062.66 2538
2063.09 2581
2063.52 2476
2063.94 2556
2064.37 2639
2064.80 2706
2065.23 2855
2065.66 2935
2066.09 3050
2066.51 3152
2066.94 3049
2067.37 2859
2067.80 3110
2068.23 3030
2068.66 3218
2069.08 3059
2069.51 2897
2069.94 2930
2070.37 2860
2070.80 2993
2071.23 3111
2071.66 3051
2072.09 3035
2072.52 2977
2072.94 3037
2073.37 3022
2073.80 2882
2074.23 2764
2074.66 2777
2075.09 2703
2075.52 2733
2075.95 2757
2076.38 2686
2076.81 2790
2077.24 2985
2077.67 2789
2078.10 2731
2078.53 2986
2078.96 3103
2079.39 3124
2079.82 3158
2080.25 3180
2080.68 3318
2081.11 3541
2081.54 3660
2081.97 3606
2082.40 3658
2082.83 3953
2083.26 3633
2083.69 3533
2084.12 3328
2084.55 3322
2084.98 3265
2085.41 3116
2085.84 2861
2086.27 2771
2086.70 2716
2087.13 2630
2087.56 2722
2087.99 2615
2088.42 2622
2088.85 2567
2089.28 2465
2089.71 2557
2090.14 2518
2090.57 2497
2091.01 2496
2091.44 2677
2091.87 2485
2092.30 2556
2092.73 2554
2093.16 2437
2093.59 2451
2094.02 2473
2094.45 2544
2094.89 2837
2095.32 2632
2095.75 2597
2096.18 2549
2096.61 2678
2097.04 2555
2097.47 2609
2097.91 2722
2098.34 2476
2098.77 2357
2099.20 2558
2099.63 2561
2100.07 2275
2100.50 2407
2100.93 2235
2101.36 2106
2101.79 2227
2102.23 2476
2102.66 2522
2103.09 2487
2103.52 2376
2103.95 2424
2104.39 2494
2104.82 2512
2105.25 2219
2105.68 2555
2106.12 2627
2106.55 2725
2106.98 2640
2107.41 2806
2107.85 2717
2108.28 2794
2108.71 2866
2109.14 2963
2109.58 2862
2110.01 2896
2110.44 3030
2110.88 2992
2111.31 2939
2111.74 2960
2112.18 3078
2112.61 2857
2113.04 2716
2113.48 2711
2113.91 2634
2114.34 2762
2114.78 2750
2115.21 2724
2115.64 2484
2116.08 2485
2116.51 2446
2116.94 2371
2117.38 2279
2117.81 2204
2118.24 2428
2118.68 2460
2119.11 2376
2119.55 2471
2119.98 2478
2120.41 2625
2120.85 2595
2121.28 2553
2121.72 2566
2122.15 2559
2122.58 2481
2123.02 2486
2123.45 2488
2123.89 2256
2124.32 2464
2124.75 2443
2125.19 2551
2125.62 2548
2126.06 2211
2126.49 2314
2126.93 2421
2127.36 2323
2127.80 2379
2128.23 2374
2128.67 2383
2129.10 2453
2129.54 2329
2129.97 2394
2130.41 2461
2130.84 2711
2131.28 2626
2131.71 2596
2132.15 2648
2132.58 2466
2133.02 2398
2133.45 2637
2133.89 2604
2134.32 2518
2134.76 2528
2135.19 2664
2135.63 2753
2136.06 2591
2136.50 2518
2136.94 2469
2137.37 2521
2137.81 2409
2138.24 2659
2138.68 2831
2139.12 2868
2139.55 2850
2139.99 2837
2140.42 2655
2140.86 2753
2141.30 3014
2141.73 2930
2142.17 2628
2142.60 2519
2143.04 2716
2143.48 2665
2143.91 2456
2144.35 2389
2144.79 2380
2145.22 2524
2145.66 2290
2146.09 2330
2146.53 2465
2146.97 2479
2147.40 2314
2147.84 2476
2148.28 2637
2148.72 2654
2149.15 2564
2149.59 2632
2150.03 2864
2150.46 2857
2150.90 2928
2151.34 3072
2151.77 3013
2152.21 3208
2152.65 3082
2153.09 3275
2153.52 3546
2153.96 3139
2154.40 3036
2154.84 2888
2155.27 2571
2155.71 2707
2156.15 2807
2156.59 2786
2157.02 2712
2157.46 2504
2157.90 2493
2158.34 2673
2158.78 2780
2159.21 2860
2159.65 2590
2160.09 2722
2160.53 2590
2160.97 2708
2161.40 2772
2161.84 2642
2162.28 2579
2162.72 2460
2163.16 2324
2163.59 2436
2164.03 2476
2164.47 2579
2164.91 2600
2165.35 2667
2165.79 2711
2166.23 2646
2166.66 2701
2167.10 2685
2167.54 2645
2167.98 2687
2168.42 2682
2168.86 2775
2169.30 2746
2169.74 3038
2170.18 2892
2170.61 2746
2171.05 2693
2171.49 2682
2171.93 2615
2172.37 2656
2172.81 2683
2173.25 2853
2173.69 2803
2174.13 2839
2174.57 2786
2175.01 2909
2175.45 3223
2175.89 3236
2176.33 2820
2176.77 3204
2177.21 3320
2177.65 3345
2178.09 3490
2178.53 3245
2178.97 3013
2179.41 3151
2179.85 3239
2180.29 3563
2180.73 3507
2181.17 3242
2181.61 3213
2182.05 3076
2182.49 3033
2182.93 2860
2183.37 2678
2183.81 2704
2184.25 2581
2184.69 2484
2185.13 2464
2185.57 2469
2186.01 2548
2186.45 2713
2186.89 2578
2187.33 2537
2187.77 2676
2188.21 2645
2188.65 2565
2189.10 2766
2189.54 2835
2189.98 2731
2190.42 2878
2190.86 2938
2191.30 2924
2191.74 2734
2192.18 2895
2192.62 2918
2193.07 2786
2193.51 2684
2193.95 2706
2194.39 2474
2194.83 2692
2195.27 2627
2195.71 2577
2196.16 2597
2196.60 2897
2197.04 2955
2197.48 2647
2197.92 2806
2198.37 2810
2198.81 2767
2199.25 2740
2199.69 2759
2200.13 2747
2200.58 2649
2201.02 2759
2201.46 2748
2201.90 2764
2202.34 2599
2202.79 2563
2203.23 2453
2203.67 2547
2204.11 2644
2204.56 2497
2205.00 2603
2205.44 2624
2205.88 2619
2206.33 2687
2206.77 2607
2207.21 2616
2207.65 2634
2208.10 2690
2208.54 2556
2208.98 2727
2209.43 3021
2209.87 2700
2210.31 2736
2210.76 2871
2211.20 2914
2211.64 2848
2212.09 2942
2212.53 2732
2212.97 2715
2213.42 2846
2213.86 2895
2214.30 2785
2214.75 2683
2215.19 2617
2215.63 2563
2216.08 2834
2216.52 2788
2216.96 2588
2217.41 2577
2217.85 2663
2218.30 2566
2218.74 2568
2219.18 2637
2219.63 2637
2220.07 2558
2220.52 2663
2220.96 2700
2221.40 2625
2221.85 2449
2222.29 2607
2222.74 2702
2223.18 2768
2223.63 2786
2224.07 2868
2224.51 2780
2224.96 2706
2225.40 2703
2225.85 2953
2226.29 2808
2226.74 2771
2227.18 2696
2227.63 2781
2228.07 3104
2228.52 2883
2228.96 3047
2229.41 3053
2229.85 2947
2230.30 2679
2230.74 2829
2231.19 2943
2231.63 2897
2232.08 2837
2232.52 3058
2232.97 2779
2233.41 2891
2233.86 3013
2234.30 2900
2234.75 2860
2235.20 2617
2235.64 2605
2236.09 3003
2236.53 3034
2236.98 2852
2237.42 2637
2237.87 2804
2238.32 2706
2238.76 2717
2239.21 2853
2239.65 2895
2240.10 2928
2240.55 2859
2240.99 2631
2241.44 2855
2241.88 2808
2242.33 2714
2242.78 2667
2243.22 2789
2243.67 2752
2244.12 2557
2244.56 2460
2245.01 2571
2245.46 2303
2245.90 2258
2246.35 2310
2246.80 2468
2247.24 2363
2247.69 2599
2248.14 2337
2248.58 2361
2249.03 2593
2249.48 2803
2249.92 2585
2250.37 2528
2250.82 2636
2251.27 2725
2251.71 2767
2252.16 2734
2252.61 2661
2253.05 2723
2253.50 2669
2253.95 2596
2254.40 2687
2254.84 2599
2255.29 2365
2255.74 2459
2256.19 2431
2256.64 2437
2257.08 2620
2257.53 2729
2257.98 2457
2258.43 2389
2258.87 2520
2259.32 2465
2259.77 2223
2260.22 2293
2260.67 2512
2261.11 2514
2261.56 2704
2262.01 2846
2262.46 2948
2262.91 3079
2263.36 3015
2263.80 3245
2264.25 3411
2264.70 3823
2265.15 3794
2265.60 3832
2266.05 3782
2266.50 3747
2266.94 3814
2267.39 4061
2267.84 4143
2268.29 3968
2268.74 4097
2269.19 3913
2269.64 3776
2270.09 3822
2270.54 4086
2270.99 3901
2271.43 3652
2271.88 3327
2272.33 2938
2272.78 3149
2273.23 3285
2273.68 3228
2274.13 3323
2274.58 3047
2275.03 2926
2275.48 2944
2275.93 2850
2276.38 2828
2276.83 2820
2277.28 2858
2277.73 2840
2278.18 2695
2278.63 2493
2279.08 2516
2279.53 2561
2279.98 2675
2280.43 2683
2280.88 2740
2281.33 3007
2281.78 2926
2282.23 3018
2282.68 3014
2283.13 3358
2283.58 3406
2284.03 3268
2284.48 3244
2284.93 3130
2285.38 3119
2285.83 3172
2286.28 2758
2286.73 2592
2287.18 2743
2287.63 2682
2288.08 2677
2288.54 2833
2288.99 2752
2289.44 3081
2289.89 3119
2290.34 3319
2290.79 3458
2291.24 3613
2291.69 3820
2292.14 4237
2292.60 4110
2293.05 4023
2293.50 4027
2293.95 4366
2294.40 4166
2294.85 4129
2295.30 4088
2295.76 4307
2296.21 4209
2296.66 3945
2297.11 3593
2297.56 3579
2298.01 3306
2298.47 3246
2298.92 3455
2299.37 3193
2299.82 2780
2300.27 2699
2300.73 2797
2301.18 2727
2301.63 2610
2302.08 2648
2302.53 2636
2302.99 2807
2303.44 2496
2303.89 2612
2304.34 2750
2304.80 2826
2305.25 2649
2305.70 2937
2306.15 2902
2306.61 2837
2307.06 2817
2307.51 2958
2307.96 3088
2308.42 2825
2308.87 2936
2309.32 3090
2309.78 2893
2310.23 2829
2310.68 3025
2311.14 3204
2311.59 3046
2312.04 3082
2312.49 3205
2312.95 3075
2313.40 3047
2313.85 3070
2314.31 2912
2314.76 2846
2315.22 2827
2315.67 2812
2316.12 2743
2316.58 2640
2317.03 2693
2317.48 2887
2317.94 2952
2318.39 2917
2318.84 2820
2319.30 2730
2319.75 2789
2320.21 2765
2320.66 2776
2321.11 2900
2321.57 2914
2322.02 2816
2322.48 2937
2322.93 2917
2323.39 3181
2323.84 3226
2324.29 3096
2324.75 2890
2325.20 2935
2325.66 3071
2326.11 3059
2326.57 3152
2327.02 2893
2327.48 3041
2327.93 3290
2328.39 3189
2328.84 3212
2329.30 3173
2329.75 3220
2330.21 3239
2330.66 3439
2331.12 3502
2331.57 3339
2332.03 3224
2332.48 3382
2332.94 3261
2333.39 3151
2333.85 3300
2334.30 3117
2334.76 2933
2335.21 2951
2335.67 2989
2336.12 3038
2336.58 2808
2337.03 3038
2337.49 2860
2337.95 3085
2338.40 3343
2338.86 3393
2339.31 3644
2339.77 3766
2340.23 4161
2340.68 4765
2341.14 4728
2341.59 4874
2342.05 5186
2342.51 5151
2342.96 5066
2343.42 5283
2343.87 4855
2344.33 4671
2344.79 4801
2345.24 4318
2345.70 3783
2346.16 4022
2346.61 4035
2347.07 3970
2347.53 4118
2347.98 4177
2348.44 3835
2348.90 3955
2349.35 3961
2349.81 3895
2350.27 3603
2350.72 3474
2351.18 3383
2351.64 3210
2352.10 3072
2352.55 3052
2353.01 2895
2353.47 2976
2353.92 3023
2354.38 2863
2354.84 2929
2355.30 2938
2355.75 2845
2356.21 2652
2356.67 2565
2357.13 2848
2357.58 2873
2358.04 2809
2358.50 2971
2358.96 2954
2359.41 2981
2359.87 2908
2360.33 3024
2360.79 2888
2361.25 3142
2361.70 3083
2362.16 3047
2362.62 3241
2363.08 3174
2363.54 3035
2363.99 2907
2364.45 2938
2364.91 3014
2365.37 2865
2365.83 2806
2366.29 2811
2366.75 3185
2367.20 3120
2367.66 2939
2368.12 3256
2368.58 3317
2369.04 3425
2369.50 3411
2369.96 3522
2370.42 3627
2370.87 3596
2371.33 3428
2371.79 3335
2372.25 3217
2372.71 3322
2373.17 3247
2373.63 3119
2374.09 3087
2374.55 2793
2375.01 2770
2375.47 2999
2375.92 3211
2376.38 3208
2376.84 3039
2377.30 2966
2377.76 3141
2378.22 3045
2378.68 3208
2379.14 3486
2379.60 3284
2380.06 3455
2380.52 3534
2380.98 3597
2381.44 3459
2381.90 3695
2382.36 3920
2382.82 3786
2383.28 3562
2383.74 3826
2384.20 3898
2384.66 3612
2385.12 3713
2385.58 3375
2386.04 3452
2386.50 3305
2386.96 3249
2387.42 3120
2387.88 2789
2388.35 2993
2388.81 2860
2389.27 2643
2389.73 2675
2390.19 2687
2390.65 2739
2391.11 2650
2391.57 2696
2392.03 2994
2392.49 2743
2392.95 2814
2393.42 2627
2393.88 2666
2394.34 2908
2394.80 2739
2395.26 2711
2395.72 2845
2396.18 2861
2396.64 2861
2397.11 2802
2397.57 2744
2398.03 2732
2398.49 2717
2398.95 2866
2399.41 2956
2399.88 2913
2400.34 2714
2400.80 2818
2401.26 2679
2401.72 2567
2402.18 2581
2402.65 2761
2403.11 2609
2403.57 2599
2404.03 2419
2404.49 2676
2404.96 2592
2405.42 2508
2405.88 2641
2406.34 2686
2406.81 2595
2407.27 2698
2407.73 2785
2408.19 2708
2408.66 2664
2409.12 2768
2409.58 2785
2410.04 2798
2410.51 2746
2410.97 3016
2411.43 2706
2411.90 2590
2412.36 2581
2412.82 2644
2413.28 2487
2413.75 2643
2414.21 2741
2414.67 2663
2415.14 2522
2415.60 2610
2416.06 2603
2416.53 2677
2416.99 2740
2417.45 2888
2417.92 2885
2418.38 3305
2418.84 3182
2419.31 3480
2419.77 3669
2420.23 3567
2420.70 3699
2421.16 3505
2421.63 3498
2422.09 3390
2422.55 3442
2423.02 3756
2423.48 3576
2423.95 3474
2424.41 3410
2424.87 3196
2425.34 3165
2425.80 3235
2426.27 3016
2426.73 3063
2427.20 3200
2427.66 3170
2428.12 3223
2428.59 3178
2429.05 2989
2429.52 3059
2429.98 3038
2430.45 3217
2430.91 3005
2431.38 3056
2431.84 2653
2432.31 2712
2432.77 2926
2433.24 2941
2433.70 3096
2434.17 2998
2434.63 2928
2435.10 3088
2435.56 3185
2436.03 3097
2436.49 3067
2436.96 3058
2437.42 3083
2437.89 3290
2438.35 3249
2438.82 3539
2439.28 3577
2439.75 3730
2440.21 4151
2440.68 4307
2441.15 4648
2441.61 4738
2442.08 4867
2442.54 5009
2443.01 5042
2443.48 5019
2443.94 4890
2444.41 4384
2444.87 4039
2445.34 3800
2445.81 3490
2446.27 3149
2446.74 3019
2447.20 2827
2447.67 2852
2448.14 2620
2448.60 2718
2449.07 2668
2449.54 2376
2450.00 2329
2450.47 2574
2450.94 2438
2451.40 2451
2451.87 2531
2452.34 2440
2452.80 2425
2453.27 2728
2453.74 2746
2454.20 2510
2454.67 2439
2455.14 2644
2455.60 2827
2456.07 2533
2456.54 2784
2457.01 2890
2457.47 2782
2457.94 2729
2458.41 2820
2458.87 2888
2459.34 3063
2459.81 2981
2460.28 2796
2460.74 2706
2461.21 2781
2461.68 2848
2462.15 2929
2462.62 2836
2463.08 2873
2463.55 2760
2464.02 2870
2464.49 2817
2464.95 2606
2465.42 2700
2465.89 2692
2466.36 2863
2466.83 2778
2467.29 2815
2467.76 2788
2468.23 2688
2468.70 2698
2469.17 2987
2469.64 2825
2470.10 2856
2470.57 2862
2471.04 2731
2471.51 2770
2471.98 2947
2472.45 2782
2472.92 2763
2473.39 2710
2473.85 2687
2474.32 2604
2474.79 2510
2475.26 2543
2475.73 2495
2476.20 2371
2476.67 2493
2477.14 2556
2477.61 2662
2478.08 2801
2478.54 2871
2479.01 2980
2479.48 3113
2479.95 3164
2480.42 3338
2480.89 3474
2481.36 3724
2481.83 3890
2482.30 4014
2482.77 3953
2483.24 3568
2483.71 3658
2484.18 3612
2484.65 3104
2485.12 3196
2485.59 3016
2486.06 2777
2486.53 2896
2487.00 2788
2487.47 2872
2487.94 2707
2488.41 2626
2488.88 2750
2489.35 2778
2489.82 2656
2490.29 2675
2490.76 2532
2491.23 2474
2491.70 2490
2492.17 2520
2492.64 2813
2493.11 2669
2493.58 2591
2494.05 2664
2494.52 2740
2495.00 3013
2495.47 2954
2495.94 3063
2496.41 3034
2496.88 3091
2497.35 3116
2497.82 3208
2498.29 3218
2498.76 2996
2499.23 2899
2499.71 2914
2500.18 2890
2500.65 2644
2501.12 2454
2501.59 2410
2502.06 2652
2502.53 2458
2503.01 2464
2503.48 2528
2503.95 2619
2504.42 2407
2504.89 2446
2505.36 2622
2505.84 2532
2506.31 2671
2506.78 2453
2507.25 2746
2507.72 3028
2508.20 2856
2508.67 2764
2509.14 3164
2509.61 3199
2510.08 3169
2510.56 3152
2511.03 3176
2511.50 3322
2511.97 3257
2512.45 3163
2512.92 3282
2513.39 3168
2513.86 3248
2514.34 3200
2514.81 3151
2515.28 2861
2515.75 3001
2516.23 3098
2516.70 3025
2517.17 2904
2517.65 2713
2518.12 2870
2518.59 2954
2519.07 2684
2519.54 2890
2520.01 2823
2520.48 2639
2520.96 2692
2521.43 2613
2521.90 2787
2522.38 2596
2522.85 2622
2523.32 2531
2523.80 2619
2524.27 2510
2524.75 2520
2525.22 2559
2525.69 2604
2526.17 2754
2526.64 2854
2527.11 3031
2527.59 2789
2528.06 2978
2528.54 2940
2529.01 2894
2529.48 2890
2529.96 2669
2530.43 2590
2530.91 2674
2531.38 2754
2531.85 2664
2532.33 2695
2532.80 2729
2533.28 2619
2533.75 2623
2534.23 2629
2534.70 2605
2535.18 2321
2535.65 2542
2536.12 2627
2536.60 2695
2537.07 2789
2537.55 2784
2538.02 2730
2538.50 2838
2538.97 2712
2539.45 2648
2539.92 2942
2540.40 3006
2540.87 3024
2541.35 2808
2541.82 2823
2542.30 2967
2542.77 2850
2543.25 2839
2543.73 2913
2544.20 2639
2544.68 2656
2545.15 2738
2545.63 2764
2546.10 2837
2546.58 3133
2547.05 3041
2547.53 3196
2548.01 3055
2548.48 3195
2548.96 3353
2549.43 3435
2549.91 3558
2550.39 3409
2550.86 3583
2551.34 3287
2551.81 3497
2552.29 3729
2552.77 3612
2553.24 3662
2553.72 3880
2554.20 3773
2554.67 3786
2555.15 4003
2555.62 4516
2556.10 4773
2556.58 4911
2557.05 4891
2557.53 4999
2558.01 4999
2558.48 5106
2558.96 5093
2559.44 4921
2559.91 4666
2560.39 4304
2560.87 3950
2561.35 3733
2561.82 3431
2562.30 3208
2562.78 2976
2563.25 2847
2563.73 2754
2564.21 2637
2564.69 2754
2565.16 2804
2565.64 2688
2566.12 2714
2566.60 2784
2567.07 2538
2567.55 2565
2568.03 2555
2568.51 2718
2568.98 2598
2569.46 2544
2569.94 2387
2570.42 2419
2570.90 2520
2571.37 2644
2571.85 2533
2572.33 2307
2572.81 2386
2573.29 2484
2573.76 2397
2574.24 2429
2574.72 2636
2575.20 2644
2575.68 2639
2576.16 2701
2576.63 2603
2577.11 2729
2577.59 2650
2578.07 2648
2578.55 2662
2579.03 2571
2579.51 2620
2579.98 2636
2580.46 2620
2580.94 2566
2581.42 2541
2581.90 2497
2582.38 2655
2582.86 2491
2583.34 2544
2583.82 2749
2584.30 2605
2584.77 2574
2585.25 2736
2585.73 2768
2586.21 2719
2586.69 2783
2587.17 2614
2587.65 2673
2588.13 2638
2588.61 2659
2589.09 2659
2589.57 2813
2590.05 2788
2590.53 2715
2591.01 2729
2591.49 2601
2591.97 2631
2592.45 2564
2592.93 2808
2593.41 2871
2593.89 2911
2594.37 3031
2594.85 3082
2595.33 3350
2595.81 3305
2596.29 3441
2596.77 3524
2597.25 3644
2597.73 3642
2598.21 3695
2598.69 3270
2599.17 3097
2599.65 3221
2600.13 3161
2600.61 3209
2601.09 2915
2601.57 2800
2602.06 2702
2602.54 2581
2603.02 2521
2603.50 2496
2603.98 2461
2604.46 2467
2604.94 2259
2605.42 2422
2605.90 2558
2606.38 2738
2606.87 2637
2607.35 2687
2607.83 2659
2608.31 2738
2608.79 2819
2609.27 2740
2609.75 3109
2610.24 3388
2610.72 3473
2611.20 3356
2611.68 3589
2612.16 3666
2612.64 3503
2613.13 3309
2613.61 3406
2614.09 3396
2614.57 3199
2615.05 3183
2615.54 3333
2616.02 3158
2616.50 3060
2616.98 3031
2617.46 2957
2617.95 2975
2618.43 2607
2618.91 2507
2619.39 2623
2619.88 2591
2620.36 2353
2620.84 2292
2621.32 2500
2621.81 2378
2622.29 2604
2622.77 2715
2623.26 2606
2623.74 2542
2624.22 2636
2624.70 2655
2625.19 2903
2625.67 2626
2626.15 2604
2626.64 2529
2627.12 2513
2627.60 2518
2628.09 2633
2628.57 2455
2629.05 2654
2629.54 2604
2630.02 2720
2630.50 2450
2630.99 2476
2631.47 2658
2631.95 2603
2632.44 2406
2632.92 2517
2633.40 2560
2633.89 2614
2634.37 2598
2634.85 2572
2635.34 2616
2635.82 2710
2636.31 2729
2636.79 2700
2637.27 2842
2637.76 2624
2638.24 2639
2638.73 2529
2639.21 2443
2639.70 2495
2640.18 2387
2640.66 2477
2641.15 2448
2641.63 2663
2642.12 2619
2642.60 2515
2643.09 2664
2643.57 2692
2644.06 2706
2644.54 2548
2645.03 2563
2645.51 2566
2646.00 2552
2646.48 2607
2646.97 2548
2647.45 2505
2647.94 2627
2648.42 2635
2648.91 2392
2649.39 2494
2649.88 2607
2650.36 2828
2650.85 2628
2651.33 2661
2651.82 2581
2652.30 2520
2652.79 2559
2653.27 2772
2653.76 2437
2654.24 2616
2654.73 2592
2655.22 2602
2655.70 2758
2656.19 2523
2656.67 2625
2657.16 2480
2657.65 2545
2658.13 2601
2658.62 2542
2659.10 2537
2659.59 2491
2660.08 2399
2660.56 2414
2661.05 2530
2661.53 2243
2662.02 2170
2662.51 2172
2662.99 2262
2663.48 2364
2663.97 2312
2664.45 2511
2664.94 2566
2665.43 2285
2665.91 2536
2666.40 2577
2666.89 2663
2667.37 2770
2667.86 2665
2668.35 2899
2668.83 2748
2669.32 2764
2669.81 2787
2670.29 2838
2670.78 2757
2671.27 2547
2671.76 2702
2672.24 2743
2672.73 3016
2673.22 3139
2673.71 3360
2674.19 3472
2674.68 3703
2675.17 3796
2675.66 3762
2676.14 3734
2676.63 3416
2677.12 3776
2677.61 3548
2678.09 3699
2678.58 3497
2679.07 3309
2679.56 3613
2680.05 3489
2680.53 3772
2681.02 3794
2681.51 3674
2682.00 4180
2682.49 4302
2682.97 4250
2683.46 4278
2683.95 4815
2684.44 5047
2684.93 4999
2685.42 5027
2685.91 5190
2686.39 5240
2686.88 4858
2687.37 4601
2687.86 4505
2688.35 4336
2688.84 4083
2689.33 3811
2689.81 3786
2690.30 3442
2690.79 3048
2691.28 3031
2691.77 2801
2692.26 2729
2692.75 2926
2693.24 2786
2693.73 2708
2694.22 2740
2694.71 2669
2695.20 2638
2695.68 2862
2696.17 3078
2696.66 2864
2697.15 2951
2697.64 3028
2698.13 2999
2698.62 3191
2699.11 3400
2699.60 3467
2700.09 3150
2700.58 3184
2701.07 3213
2701.56 3147
2702.05 3240
2702.54 3197
2703.03 3181
2703.52 3353
2704.01 3375
2704.50 3232
2704.99 3200
2705.48 3512
2705.97 3426
2706.46 3010
2706.95 2840
2707.44 2699
2707.93 2677
2708.42 2637
2708.92 2785
2709.41 2679
2709.90 2755
2710.39 2742
2710.88 2787
2711.37 2576
2711.86 2608
2712.35 2834
2712.84 2677
2713.33 2787
2713.82 2630
2714.31 2740
2714.81 2694
2715.30 2752
2715.79 3012
2716.28 2960
2716.77 2955
2717.26 2858
2717.75 2518
2718.24 2690
2718.74 2930
2719.23 2781
2719.72 2621
2720.21 2907
2720.70 2726
2721.19 2793
2721.69 2961
2722.18 2781
2722.67 2765
2723.16 3025
2723.65 3062
2724.15 3214
2724.64 3199
2725.13 3154
2725.62 3351
2726.11 3091
2726.61 2894
2727.10 2922
2727.59 2708
2728.08 2641
2728.58 2863
2729.07 2838
2729.56 2416
2730.05 2504
2730.55 2582
2731.04 2583
2731.53 2597
2732.02 2386
2732.52 2401
2733.01 2574
2733.50 2507
2733.99 2412
2734.49 2638
2734.98 2515
2735.47 2622
2735.97 2559
2736.46 2676
2736.95 2774
2737.45 2877
2737.94 2704
2738.43 2679
2738.93 2759
2739.42 2883
2739.91 2962
2740.41 2868
2740.90 2809
2741.39 2898
2741.89 2709
2742.38 2678
2742.87 2695
2743.37 2582
2743.86 2356
2744.36 2178
2744.85 2388
2745.34 2395
2745.84 2320
2746.33 2343
2746.82 2273
2747.32 2369
2747.81 2309
2748.31 2297
2748.80 2540
2749.30 2409
2749.79 2468
2750.28 2486
2750.78 2340
2751.27 2452
2751.77 2514
2752.26 2543
2752.76 2401
2753.25 2399
2753.75 2596
2754.24 2637
2754.74 2511
2755.23 2554
2755.72 2549
2756.22 2630
2756.71 2737
2757.21 2911
2757.70 2918
2758.20 2847
2758.69 2876
2759.19 2889
2759.69 2617
2760.18 2648
2760.68 2697
2761.17 2713
2761.67 2696
2762.16 2511
2762.66 2472
2763.15 2511
2763.65 2718
2764.14 2489
2764.64 2400
2765.14 2403
2765.63 2620
2766.13 2645
2766.62 2546
2767.12 2677
2767.61 2553
2768.11 2523
2768.61 2400
2769.10 2425
2769.60 2357
2770.09 2414
2770.59 2590
2771.09 2670
2771.58 2846
2772.08 2803
2772.58 2690
2773.07 2663
2773.57 2807
2774.06 2910
2774.56 2861
2775.06 2946
2775.55 3058
2776.05 2847
2776.55 2930
2777.04 2700
2777.54 2805
2778.04 2914
2778.54 2815
2779.03 2555
2779.53 2602
2780.03 2878
2780.52 2912
2781.02 2716
2781.52 2731
2782.01 2809
2782.51 2946
2783.01 2634
2783.51 2682
2784.00 2672
2784.50 2748
2785.00 2884
2785.50 2702
2785.99 2829
2786.49 2732
2786.99 2659
2787.49 2479
2787.98 2598
2788.48 2601
2788.98 2583
2789.48 2454
2789.98 2540
2790.47 2735
2790.97 2541
2791.47 2654
2791.97 2782
2792.47 2738
2792.96 2708
2793.46 2611
2793.96 3007
2794.46 2959
2794.96 3166
2795.46 3320
2795.95 3566
2796.45 3882
2796.95 4201
2797.45 4553
2797.95 5237
2798.45 5687
2798.95 5936
2799.44 5806
2799.94 6127
2800.44 6242
2800.94 5717
2801.44 5292
2801.94 5009
2802.44 4720
2802.94 4174
2803.44 4078
2803.93 3806
2804.43 3594
2804.93 3290
2805.43 3530
2805.93 3716
2806.43 3832
2806.93 3924
2807.43 4360
2807.93 4804
2808.43 5226
2808.93 5548
2809.43 6036
2809.93 6606
2810.43 6613
2810.93 6780
2811.43 6637
2811.93 6634
2812.43 6464
2812.93 5651
2813.43 5403
2813.93 4885
2814.43 4368
2814.93 4158
2815.43 3808
2815.93 3466
2816.43 2966
2816.93 2911
2817.43 3089
2817.93 3295
2818.43 3161
2818.93 3109
2819.43 3174
2819.93 3201
2820.43 3243
2820.93 3256
2821.43 3255
2821.93 3462
2822.43 3550
2822.94 3396
2823.44 3157
2823.94 3198
2824.44 3278
2824.94 3165
2825.44 3104
2825.94 3019
2826.44 3049
2826.94 3284
2827.44 3453
2827.95 3334
2828.45 3125
2828.95 2956
2829.45 3000
2829.95 2920
2830.45 3025
2830.95 2774
2831.46 2946
2831.96 2816
2832.46 2950
2832.96 3012
2833.46 2924
2833.97 2980
2834.47 3022
2834.97 2964
2835.47 3004
2835.97 3106
2836.47 3072
2836.98 3342
2837.48 3132
2837.98 3183
2838.48 3011
2838.99 3103
2839.49 3120
2839.99 3184
2840.49 2833
2841.00 2913
2841.50 3078
2842.00 3063
2842.50 3118
2843.01 2886
2843.51 2793
2844.01 2791
2844.51 2930
2845.02 2765
2845.52 2965
2846.02 3070
2846.52 3140
2847.03 3051
2847.53 3213
2848.03 3402
2848.54 3348
2849.04 3522
2849.54 3372
2850.05 3388
2850.55 3254
2851.05 3266
2851.56 3145
2852.06 3087
2852.56 3055
2853.07 2986
2853.57 2811
2854.07 2879
2854.58 2562
2855.08 2663
2855.59 2607
2856.09 2720
2856.59 2443
2857.10 2575
2857.60 2682
2858.10 2683
2858.61 2737
2859.11 2757
2859.62 2862
2860.12 2914
2860.63 2663
2861.13 2648
2861.63 2726
2862.14 2839
2862.64 2784
2863.15 2657
2863.65 2520
2864.16 2445
2864.66 2763
2865.16 2566
2865.67 2542
2866.17 2513
2866.68 2591
2867.18 2559
2867.69 2375
2868.19 2429
2868.70 2500
2869.20 2679
2869.71 2810
2870.21 3011
2870.72 2708
2871.22 2702
2871.73 2920
2872.23 2734
2872.74 2957
2873.24 2904
2873.75 2881
2874.25 2997
2874.76 3011
2875.27 2809
2875.77 2813
2876.28 3017
2876.78 3011
2877.29 2952
2877.79 3177
2878.30 3338
2878.81 3007
2879.31 3129
2879.82 3263
2880.32 3298
2880.83 3667
2881.33 3773
2881.84 3963
2882.35 4137
2882.85 4460
2883.36 4599
2883.87 4720
2884.37 4826
2884.88 4966
2885.38 5115
2885.89 5127
2886.40 4861
2886.90 5183
2887.41 5310
2887.92 4904
2888.42 5385
2888.93 5371
2889.44 5635
2889.94 5433
2890.45 5641
2890.96 5219
2891.46 4754
2891.97 4772
2892.48 4247
2892.98 3897
2893.49 3749
2894.00 3479
2894.51 3106
2895.01 3095
2895.52 3243
2896.03 3256
2896.54 3526
2897.04 3427
2897.55 3533
2898.06 3622
2898.57 3646
2899.07 3525
2899.58 3504
2900.09 3626
2900.60 3047
2901.10 3117
2901.61 3128
2902.12 2941
2902.63 3262
2903.13 3246
2903.64 2871
2904.15 2981
2904.66 3176
2905.17 3270
2905.68 3342
2906.18 3204
2906.69 3401
2907.20 3165
2907.71 3152
2908.22 3293
2908.72 3112
2909.23 3101
2909.74 3005
2910.25 3111
2910.76 3072
2911.27 2909
2911.78 2952
2912.28 3259
2912.79 3310
2913.30 2991
2913.81 2862
2914.32 3217
2914.83 2977
2915.34 2915
2915.85 2859
2916.36 2969
2916.87 3116
2917.37 2949
2917.88 2960
2918.39 3181
2918.90 3053
2919.41 3152
2919.92 3293
2920.43 2781
2920.94 2927
2921.45 3271
2921.96 3331
2922.47 3421
2922.98 3644
2923.49 3934
2924.00 4111
2924.51 4217
2925.02 4800
2925.53 5532
2926.04 5992
2926.55 6765
2927.06 7382
2927.57 7373
2928.08 7399
2928.59 6904
2929.10 6723
2929.61 6405
2930.12 5447
2930.63 4998
2931.14 4502
2931.65 4073
2932.16 3795
2932.67 3350
2933.18 3058
2933.69 2847
2934.20 2802
2934.71 2746
2935.22 2756
2935.73 3026
2936.24 2859
2936.76 2808
2937.27 2769
2937.78 2682
2938.29 3033
2938.80 3230
2939.31 3214
2939.82 3135
2940.33 2981
2940.84 2950
2941.36 3163
2941.87 3119
2942.38 2785
2942.89 2887
2943.40 2706
2943.91 2839
2944.42 3077
2944.94 3117
2945.45 3400
2945.96 3621
2946.47 3562
2946.98 3815
2947.49 4008
2948.01 4061
2948.52 4195
2949.03 3948
2949.54 3925
2950.05 3941
2950.57 3673
2951.08 3452
2951.59 3250
2952.10 3244
2952.61 3299
2953.13 3103
2953.64 2827
2954.15 2873
2954.66 3061
2955.18 3167
2955.69 2965
2956.20 2955
2956.71 3145
2957.23 3113
2957.74 3126
2958.25 2917
2958.76 3007
2959.28 2902
2959.79 3023
2960.30 3439
2960.82 3496
2961.33 3597
2961.84 3667
2962.36 3570
2962.87 3746
2963.38 3982
2963.89 4034
2964.41 3955
2964.92 3910
2965.43 3700
2965.95 3614
2966.46 3308
2966.97 3326
2967.49 3206
2968.00 3039
2968.52 3164
2969.03 2830
2969.54 2727
2970.06 3014
2970.57 2745
2971.08 2825
2971.60 2591
2972.11 2498
2972.63 2652
2973.14 2635
2973.65 2677
2974.17 2748
2974.68 2603
2975.20 2566
2975.71 2547
2976.23 2445
2976.74 2657
2977.25 2499
2977.77 2499
2978.28 2503
2978.80 2621
2979.31 2590
2979.83 2672
2980.34 2692
2980.86 2548
2981.37 2666
2981.89 2752
2982.40 2904
2982.91 2873
2983.43 2829
2983.94 2963
2984.46 2978
2984.97 3122
2985.49 3011
2986.00 3083
2986.52 3271
2987.04 3154
2987.55 2986
2988.07 3080
2988.58 3222
2989.10 3301
2989.61 3117
2990.13 3062
2990.64 3190
2991.16 3241
2991.67 3168
2992.19 3137
2992.71 3309
2993.22 3398
2993.74 3475
2994.25 3470
2994.77 3621
2995.28 3540
2995.80 3557
2996.32 3572
2996.83 3518
2997.35 3772
2997.87 3890
2998.38 4032
2998.90 4208
2999.41 4415
2999.93 4362
3000.45 4419
3000.96 4384
3001.48 4268
3002.00 4328
3002.51 4419
3003.03 4512
3003.55 4383
3004.06 4495
3004.58 4535
3005.10 4524
3005.61 4780
3006.13 4824
3006.65 4979
3007.16 5145
3007.68 5139
3008.20 4810
3008.71 4202
3009.23 4199
3009.75 3882
3010.27 3561
3010.78 3498
3011.30 3326
3011.82 3129
3012.34 2918
3012.85 2899
3013.37 2868
3013.89 3084
3014.41 3111
3014.92 3026
3015.44 2834
3015.96 2806
3016.48 2970
3016.99 3142
3017.51 2920
3018.03 3167
3018.55 3266
3019.07 3288
3019.58 3389
3020.10 3235
3020.62 3129
3021.14 3257
3021.66 3466
3022.17 3288
3022.69 3286
3023.21 3393
3023.73 3543
3024.25 3687
3024.77 3825
3025.28 3927
3025.80 4170
3026.32 4132
3026.84 3883
3027.36 4058
3027.88 4024
3028.40 3950
3028.92 3909
3029.43 3709
3029.95 3543
3030.47 3482
3030.99 3374
3031.51 3236
3032.03 3126
3032.55 3101
3033.07 3080
3033.59 3026
3034.11 3051
3034.63 3028
3035.15 3198
3035.66 3136
3036.18 3245
3036.70 3265
3037.22 3122
3037.74 3425
3038.26 3467
3038.78 3375
3039.30 3414
3039.82 3191
3040.34 3099
3040.86 3135
3041.38 3142
3041.90 3128
3042.42 3089
3042.94 2747
3043.46 2821
3043.98 2838
3044.50 2766
3045.02 2975
3045.54 2960
3046.06 2753
3046.58 2598
3047.10 2584
3047.62 2781
3048.14 2919
3048.66 2836
3049.18 2703
3049.71 2814
3050.23 2657
3050.75 2636
3051.27 2800
3051.79 2703
3052.31 2649
3052.83 2670
3053.35 2540
3053.87 2728
3054.39 2689
3054.91 2561
3055.43 2576
3055.96 2603
3056.48 2836
3057.00 2682
3057.52 2605
3058.04 2726
3058.56 2669
3059.08 2653
3059.61 2811
3060.13 2796
3060.65 2713
3061.17 2520
3061.69 2742
3062.21 2854
3062.73 2634
3063.26 2684
3063.78 2656
3064.30 2855
3064.82 2967
3065.34 2731
3065.87 2610
3066.39 2898
3066.91 2997
3067.43 3039
3067.95 2917
3068.48 2850
3069.00 2927
3069.52 2858
3070.04 2900
3070.57 2954
3071.09 2808
3071.61 3123
3072.13 2977
3072.66 2998
3073.18 2852
3073.70 3046
3074.22 2839
3074.75 2969
3075.27 3092
3075.79 3155
3076.32 3150
3076.84 3242
3077.36 2924
3077.88 3011
3078.41 2835
3078.93 2827
3079.45 3173
3079.98 3250
3080.50 3129
3081.02 3179
3081.55 3146
3082.07 3203
3082.59 3113
3083.12 3098
3083.64 3029
3084.16 2968
3084.69 3130
3085.21 2930
3085.73 2963
3086.26 3221
3086.78 3134
3087.31 3053
3087.83 3067
3088.35 3095
3088.88 2736
3089.40 2995
3089.93 2964
3090.45 2859
3090.97 2846
3091.50 2746
3092.02 2783
3092.55 2832
3093.07 2937
3093.60 2842
3094.12 2641
3094.64 2759
3095.17 2970
3095.69 2927
3096.22 3058
3096.74 3089
3097.27 3213
3097.79 3238
3098.32 3251
3098.84 3166
3099.37 3303
3099.89 3534
3100.42 3747
3100.94 3787
3101.47 4188
3101.99 4883
3102.52 4785
3103.04 5674
3103.57 6655
3104.09 6925
3104.62 7636
3105.14 7578
3105.67 7858
3106.19 7826
3106.72 7375
3107.24 6542
3107.77 5797
3108.29 5451
3108.82 4903
3109.35 4402
3109.87 4125
3110.40 3866
3110.92 3957
3111.45 4065
3111.98 4000
3112.50 3871
3113.03 3948
3113.55 4025
3114.08 4169
3114.61 3959
3115.13 3774
3115.66 3623
3116.18 3459
3116.71 3429
3117.24 3359
3117.76 3220
3118.29 2998
3118.82 2838
3119.34 2903
3119.87 3078
3120.40 3160
3120.92 2889
3121.45 2971
3121.98 3046
3122.50 2818
3123.03 2880
3123.56 3093
3124.08 3060
3124.61 3196
3125.14 3208
3125.66 3144
3126.19 3210
3126.72 2978
3127.25 2972
3127.77 2960
3128.30 2901
3128.83 2836
3129.36 2939
3129.88 2857
3130.41 2711
3130.94 2547
3131.46 2730
3131.99 2752
3132.52 2748
3133.05 2862
3133.58 2726
3134.10 2644
3134.63 2651
3135.16 2763
3135.69 2734
3136.21 2745
3136.74 2698
3137.27 2944
3137.80 3052
3138.33 3031
3138.86 2964
3139.38 3128
3139.91 2907
3140.44 2929
3140.97 3030
3141.50 3007
3142.03 2866
3142.55 2815
3143.08 2802
3143.61 2592
3144.14 2501
3144.67 2635
3145.20 2705
3145.73 2969
3146.25 2770
3146.78 2644
3147.31 2781
3147.84 2908
3148.37 3055
3148.90 2988
3149.43 3281
3149.96 3222
3150.49 3342
3151.02 3329
3151.54 3458
3152.07 3261
3152.60 3313
3153.13 3357
3153.66 3177
3154.19 3053
3154.72 2920
3155.25 3037
3155.78 2914
3156.31 3212
3156.84 2839
3157.37 2599
3157.90 2836
3158.43 2683
3158.96 2989
3159.49 2998
3160.02 3056
3160.55 3219
3161.08 3091
3161.61 2986
3162.14 2864
3162.67 2894
3163.20 2785
3163.73 2784
3164.26 2731
3164.79 2754
3165.32 2726
3165.85 2658
3166.38 2571
3166.91 2625
3167.44 2514
3167.97 2776
3168.50 2610
3169.03 2456
3169.57 2517
3170.10 2551
3170.63 2554
3171.16 2565
3171.69 2475
3172.22 2533
3172.75 2621
3173.28 2664
3173.81 2456
3174.34 2422
3174.88 2502
3175.41 2505
3175.94 2579
3176.47 2704
3177.00 2567
3177.53 2812
3178.06 2701
3178.60 2818
3179.13 2829
3179.66 2784
3180.19 2753
3180.72 2761
3181.25 2613
3181.79 2603
3182.32 2709
3182.85 2942
3183.38 2747
3183.91 2623
3184.44 2616
3184.98 2730
3185.51 2550
3186.04 2575
3186.57 2540
3187.11 2525
3187.64 2415
3188.17 2366
3188.70 2456
3189.24 2568
3189.77 2487
3190.30 2422
3190.83 2561
3191.37 2581
3191.90 2524
3192.43 2431
3192.96 2538
3193.50 2528
3194.03 2543
3194.56 2450
3195.09 2518
3195.63 2642
3196.16 2461
3196.69 2477
3197.23 2579
3197.76 2693
3198.29 2751
3198.83 2727
3199.36 2753
3199.89 2863
3200.43 2897
3200.96 3006
3201.49 3013
3202.03 3209
3202.56 3120
3203.09 3248
3203.63 3193
3204.16 3365
3204.69 3487
3205.23 3541
3205.76 3439
3206.30 3168
3206.83 3254
3207.36 3277
3207.90 3151
3208.43 3116
3208.97 3076
3209.50 3112
3210.03 2947
3210.57 3179
3211.10 3324
3211.64 3179
3212.17 3153
3212.70 3062
3213.24 3153
3213.77 3365
3214.31 3327
3214.84 3383
3215.38 3450
3215.91 3271
3216.45 3065
3216.98 3010
3217.52 2848
3218.05 2797
3218.59 2837
3219.12 2658
3219.66 2641
3220.19 2647
3220.73 2722
3221.26 2677
3221.80 2605
3222.33 2731
3222.87 2779
3223.40 2673
3223.94 2755
3224.47 2736
3225.01 2832
3225.54 2943
3226.08 2871
3226.61 3025
3227.15 3229
3227.69 3018
3228.22 3101
3228.76 3067
3229.29 2954
3229.83 2771
3230.36 2822
3230.90 2747
3231.44 2718
3231.97 2709
3232.51 2503
3233.04 2587
3233.58 2649
3234.12 2644
3234.65 2634
3235.19 2732
3235.72 2566
3236.26 2668
3236.80 2929
3237.33 2902
3237.87 3035
3238.41 3241
3238.94 3233
3239.48 3097
3240.02 2906
3240.55 3132
3241.09 3263
3241.63 2964
3242.16 2865
3242.70 3095
3243.24 3386
3243.77 3177
3244.31 3021
3244.85 3118
3245.39 2944
3245.92 3065
3246.46 3033
3247.00 2808
3247.53 3109
3248.07 3124
3248.61 2733
3249.15 2816
3249.68 2997
3250.22 3121
3250.76 3028
3251.30 3023
3251.83 2955
3252.37 2756
3252.91 2899
3253.45 2953
3253.98 2947
3254.52 2822
3255.06 3095
3255.60 3042
3256.14 2881
3256.67 2862
3257.21 3209
3257.75 2808
3258.29 2900
3258.83 3313
3259.37 3184
3259.90 3049
3260.44 3069
3260.98 3582
3261.52 3797
3262.06 3930
3262.60 4038
3263.13 4195
3263.67 4391
3264.21 4531
3264.75 4825
3265.29 5279
3265.83 5137
3266.37 5555
3266.91 6461
3267.44 6945
3267.98 7880
3268.52 8134
3269.06 8964
3269.60 8978
3270.14 8315
3270.68 7725
3271.22 6906
3271.76 6584
3272.30 5818
3272.84 5040
3273.38 4327
3273.91 3890
3274.45 3850
3274.99 3618
3275.53 3370
3276.07 3214
3276.61 3357
3277.15 3414
3277.69 3374
3278.23 3573
3278.77 3548
3279.31 3341
3279.85 3365
3280.39 3492
3280.93 3645
3281.47 3653
3282.01 3482
3282.55 3473
3283.09 3438
3283.63 3455
3284.17 3603
3284.71 3531
3285.25 3632
3285.79 3596
3286.33 3861
3286.87 4373
3287.42 4363
3287.96 4324
3288.50 4344
3289.04 4434
3289.58 4560
3290.12 4535
3290.66 4131
3291.20 4046
3291.74 3971
3292.28 3538
3292.82 3843
3293.36 3783
3293.91 3930
3294.45 4030
3294.99 4184
3295.53 4514
3296.07 4825
3296.61 4780
3297.15 5084
3297.69 5531
3298.24 4955
3298.78 4961
3299.32 5041
3299.86 4834
3300.40 4663
3300.94 4469
3301.49 4046
3302.03 3856
3302.57 3816
3303.11 3643
3303.65 3481
3304.19 3337
3304.74 3510
3305.28 3364
3305.82 3235
3306.36 3479
3306.90 3536
3307.45 3413
3307.99 3450
3308.53 3354
3309.07 3203
3309.62 3270
3310.16 3131
3310.70 3021
3311.24 3189
3311.79 3176
3312.33 3204
3312.87 3011
3313.41 3102
3313.96 2989
3314.50 3158
3315.04 3182
3315.59 3183
3316.13 3283
3316.67 3244
3317.21 3583
3317.76 3677
3318.30 3687
3318.84 3453
3319.39 3685
3319.93 3523
3320.47 3494
3321.02 3862
3321.56 3937
3322.10 3874
3322.65 3736
3323.19 3934
3323.73 4151
3324.28 3913
3324.82 3914
3325.36 4050
3325.91 4023
3326.45 3644
3327.00 3978
3327.54 3659
3328.08 3623
3328.63 3343
3329.17 3294
3329.72 3428
3330.26 3204
3330.80 3131
3331.35 3113
3331.89 3482
3332.44 3619
3332.98 3661
3333.53 4127
3334.07 4935
3334.61 5732
3335.16 6606
3335.70 7232
3336.25 8757
3336.79 10135
3337.34 11023
3337.88 11632
3338.43 11672
3338.97 11882
3339.52 11071
3340.06 10239
3340.61 9280
3341.15 8298
3341.70 7263
3342.24 6327
3342.79 5574
3343.33 4925
3343.88 4316
3344.42 3913
3344.97 3649
3345.51 3577
3346.06 3341
3346.60 3146
3347.15 3218
3347.69 3154
3348.24 3103
3348.78 3062
3349.33 3057
3349.88 3239
3350.42 3390
3350.97 3518
3351.51 3319
3352.06 3302
3352.61 3640
3353.15 3785
3353.70 3740
3354.24 3806
3354.79 4156
3355.34 4270
3355.88 3965
3356.43 4116
3356.97 4393
3357.52 4202
3358.07 4205
3358.61 4193
3359.16 4009
3359.71 3684
3360.25 3508
3360.80 3346
3361.35 3309
3361.89 3226
3362.44 2999
3362.99 2866
3363.53 2998
3364.08 2875
3364.63 2756
3365.17 2903
3365.72 3100
3366.27 3103
3366.81 2778
3367.36 2726
3367.91 3028
3368.46 2866
3369.00 2940
3369.55 2962
3370.10 2859
3370.64 2810
3371.19 2827
3371.74 2712
3372.29 3060
3372.83 3097
3373.38 3129
3373.93 3094
3374.48 3594
3375.03 3319
3375.57 3514
3376.12 3444
3376.67 3482
3377.22 3418
3377.76 3422
3378.31 3383
3378.86 3133
3379.41 3024
3379.96 2839
3380.50 2807
3381.05 2874
3381.60 2668
3382.15 2684
3382.70 2638
3383.25 2500
3383.79 2502
3384.34 2509
3384.89 2745
3385.44 2747
3385.99 2617
3386.54 2680
3387.09 2664
3387.64 2653
3388.18 2718
3388.73 2790
3389.28 2814
3389.83 2799
3390.38 2992
3390.93 2823
3391.48 2796
3392.03 2954
3392.58 2730
3393.13 2731
3393.67 2526
3394.22 2547
3394.77 2496
3395.32 2652
3395.87 2540
3396.42 2478
3396.97 2421
3397.52 2643
3398.07 2665
3398.62 2391
3399.17 2417
3399.72 2476
3400.27 2469
3400.82 2399
3401.37 2487
3401.92 2358
3402.47 2543
3403.02 2568
3403.57 2485
3404.12 2330
3404.67 2395
3405.22 2510
3405.77 2519
3406.32 2307
3406.87 2185
3407.42 2273
3407.97 2229
3408.52 2186
3409.07 2169
3409.62 2088
3410.17 2158
3410.72 2147
3411.27 2216
3411.82 2372
3412.38 2315
3412.93 2505
3413.48 2557
3414.03 2669
3414.58 2679
3415.13 2736
3415.68 2679
3416.23 2669
3416.78 2584
3417.33 2642
3417.89 2509
3418.44 2388
3418.99 2333
3419.54 2323
3420.09 2350
3420.64 2301
3421.19 2261
3421.74 2238
3422.30 2485
3422.85 2541
3423.40 2562
3423.95 2397
3424.50 2529
3425.05 2880
3425.61 2706
3426.16 2739
3426.71 2625
3427.26 2529
3427.81 2605
3428.37 2790
3428.92 2612
3429.47 2566
3430.02 2318
3430.58 2447
3431.13 2416
3431.68 2440
3432.23 2428
3432.78 2553
3433.34 2518
3433.89 2469
3434.44 2487
3434.99 2467
3435.55 2470
3436.10 2413
3436.65 2358
3437.21 2290
3437.76 2202
3438.31 2523
3438.86 2522
3439.42 2360
3439.97 2722
3440.52 2934
3441.08 2661
3441.63 2541
3442.18 2441
3442.74 2624
3443.29 2910
3443.84 2840
3444.40 2787
3444.95 2692
3445.50 2486
3446.06 2528
3446.61 2443
3447.16 2305
3447.72 2401
3448.27 2315
3448.82 2341
3449.38 2317
3449.93 2434
3450.48 2417
3451.04 2304
3451.59 2212
3452.15 2399
3452.70 2388
3453.25 2431
3453.81 2312
3454.36 2304
3454.92 2311
3455.47 2145
3456.03 2145
3456.58 2221
3457.13 2179
3457.69 2287
3458.24 2157
3458.80 2195
3459.35 2273
3459.91 2374
3460.46 2370
3461.02 2355
3461.57 2321
3462.13 2206
3462.68 2370
3463.24 2538
3463.79 2332
3464.34 2272
3464.90 2201
3465.46 2324
3466.01 2353
3466.57 2359
3467.12 2298
3467.68 2252
3468.23 2207
3468.79 2148
3469.34 2384
3469.90 2411
3470.45 2219
3471.01 2370
3471.56 2383
3472.12 2220
3472.67 2433
3473.23 2445
3473.79 2425
3474.34 2545
3474.90 2370
3475.45 2471
3476.01 2506
3476.56 2463
3477.12 2506
3477.68 2459
3478.23 2666
3478.79 2633
3479.35 2432
3479.90 2586
3480.46 2865
3481.01 2658
3481.57 2934
3482.13 2879
3482.68 2760
3483.24 2645
3483.80 2895
3484.35 2921
3484.91 2812
3485.47 2815
3486.02 2740
3486.58 2760
3487.14 2905
3487.69 3076
3488.25 3026
3488.81 2930
3489.36 3144
3489.92 3314
3490.48 3473
3491.03 3843
3491.59 4176
3492.15 4747
3492.71 5484
3493.26 5622
3493.82 5866
3494.38 6427
3494.94 6357
3495.49 6278
3496.05 6005
3496.61 5490
3497.17 5124
3497.72 5351
3498.28 5324
3498.84 5361
3499.40 5773
3499.95 5828
3500.51 6610
3501.07 7205
3501.63 7370
3502.19 7560
3502.74 6922
3503.30 7112
3503.86 6470
3504.42 6053
3504.98 5811
3505.53 5612
3506.09 5105
3506.65 4952
3507.21 4854
3507.77 4693
3508.33 4563
3508.88 4550
3509.44 4697
3510.00 4516
3510.56 4189
3511.12 3729
3511.68 4010
3512.24 3732
3512.80 3709
3513.35 3513
3513.91 3453
3514.47 3337
3515.03 3147
3515.59 3054
3516.15 3158
3516.71 3132
3517.27 3116
3517.83 3026
3518.39 3065
3518.95 3199
3519.50 2986
3520.06 3351
3520.62 3197
3521.18 3358
3521.74 3444
3522.30 3248
3522.86 3167
3523.42 3447
3523.98 3704
3524.54 3507
3525.10 3554
3525.66 3393
3526.22 3650
3526.78 3735
3527.34 3578
3527.90 3540
3528.46 3321
3529.02 3072
3529.58 3083
3530.14 2993
3530.70 2741
3531.26 2844
3531.82 2965
3532.38 2738
3532.94 2651
3533.50 2773
3534.06 2578
3534.62 2580
3535.18 2677
3535.75 2873
3536.31 2881
3536.87 2781
3537.43 2886
3537.99 2913
3538.55 3064
3539.11 3149
3539.67 3186
3540.23 3211
3540.79 3026
3541.35 3263
3541.92 3241
3542.48 3382
3543.04 3550
3543.60 3828
3544.16 4062
3544.72 3982
3545.28 4324
3545.84 4463
3546.41 4269
3546.97 4023
3547.53 3688
3548.09 3648
3548.65 3469
3549.21 3069
3549.78 2881
3550.34 2868
3550.90 2960
3551.46 2864
3552.02 2726
3552.59 2486
3553.15 2418
3553.71 2419
3554.27 2724
3554.83 2626
3555.40 2629
3555.96 2505
3556.52 2447
3557.08 2512
3557.65 2353
3558.21 2596
3558.77 2580
3559.33 2486
3559.90 2414
3560.46 2415
3561.02 2276
3561.58 2502
3562.15 2574
3562.71 2619
3563.27 2620
3563.83 2465
3564.40 2487
3564.96 2542
3565.52 2595
3566.09 2531
3566.65 2760
3567.21 2535
3567.78 2349
3568.34 2573
3568.90 2433
3569.47 2549
3570.03 2240
3570.59 2250
3571.16 2438
3571.72 2376
3572.28 2140
3572.85 2358
3573.41 2163
3573.97 2272
3574.54 2329
3575.10 2525
3575.66 2422
3576.23 2382
3576.79 2364
3577.36 2537
3577.92 2330
3578.48 2266
3579.05 2325
3579.61 2430
3580.18 2452
3580.74 2364
3581.31 2452
3581.87 2424
3582.43 2623
3583.00 2561
3583.56 2420
3584.13 2602
3584.69 2512
3585.26 2346
3585.82 2396
3586.39 2443
3586.95 2431
3587.52 2354
3588.08 2437
3588.64 2483
3589.21 2290
3589.77 2311
3590.34 2552
3590.90 2439
3591.47 2492
3592.03 2290
3592.60 2383
3593.17 2564
3593.73 2683
3594.30 2655
3594.86 2571
3595.43 2493
3595.99 2357
3596.56 2294
3597.12 2528
3597.69 2442
3598.25 2447
3598.82 2553
3599.39 2459
3599.95 2634
3600.52 2703
3601.08 2665
3601.65 2751
3602.21 2750
3602.78 2798
3603.35 2628
3603.91 2680
3604.48 2709
3605.04 2420
3605.61 2544
3606.18 2395
3606.74 2379
3607.31 2461
3607.88 2515
3608.44 2203
3609.01 2220
3609.57 2363
3610.14 2181
3610.71 2159
3611.27 2331
3611.84 2534
3612.41 2231
3612.97 2145
3613.54 2371
3614.11 2540
3614.68 2621
3615.24 2615
3615.81 3090
3616.38 3518
3616.94 4303
3617.51 5250
3618.08 5601
3618.64 6458
3619.21 7483
3619.78 7927
3620.35 8252
3620.91 8607
3621.48 8496
3622.05 8093
3622.62 7231
3623.18 6667
3623.75 5851
3624.32 5021
3624.89 4170
3625.45 3920
3626.02 3459
3626.59 3135
3627.16 2702
3627.73 2524
3628.29 2529
3628.86 2579
3629.43 2420
3630.00 2321
3630.57 2355
3631.13 2416
3631.70 2360
3632.27 2441
3632.84 2362
3633.41 2165
3633.98 2472
3634.54 2193
3635.11 2220
3635.68 2203
3636.25 2318
3636.82 2249
3637.39 2301
3637.96 2280
3638.52 2288
3639.09 2236
3639.66 2345
3640.23 2274
3640.80 2474
3641.37 2598
3641.94 2772
3642.51 3021
3643.08 3166
3643.65 3077
3644.21 3140
3644.78 3290
3645.35 3204
3645.92 3419
3646.49 3361
3647.06 3195
3647.63 3130
3648.20 3338
3648.77 3051
3649.34 3016
3649.91 3135
3650.48 3010
3651.05 2920
3651.62 3072
3652.19 3104
3652.76 3228
3653.33 3166
3653.90 3225
3654.47 3079
3655.04 3207
3655.61 3109
3656.18 3393
3656.75 3302
3657.32 3532
3657.89 3314
3658.46 3364
3659.03 3399
3659.60 3412
3660.17 3721
3660.74 3677
3661.31 3704
3661.88 3524
3662.45 3269
3663.02 3474
3663.59 3462
3664.16 3470
3664.74 3317
3665.31 3030
3665.88 3230
3666.45 3032
3667.02 2969
3667.59 2890
3668.16 2844
3668.73 3102
3669.30 3116
3669.87 2721
3670.45 2815
3671.02 3038
3671.59 2792
3672.16 2651
3672.73 2829
3673.30 2645
3673.87 2567
3674.45 2643
3675.02 2685
3675.59 2711
3676.16 2703
3676.73 2776
3677.30 2855
3677.88 3050
3678.45 3045
3679.02 2788
3679.59 2823
3680.16 2753
3680.74 2575
3681.31 2638
3681.88 2664
3682.45 2644
3683.02 2475
3683.60 2559
3684.17 2525
3684.74 2573
3685.31 2466
3685.89 2410
3686.46 2713
3687.03 2577
3687.60 2837
3688.18 2938
3688.75 3104
3689.32 3416
3689.89 3517
3690.47 3802
3691.04 3864
3691.61 3771
3692.19 3896
3692.76 3683
3693.33 3738
3693.91 3702
3694.48 3526
3695.05 3461
3695.62 3026
3696.20 3009
3696.77 2894
3697.34 2705
3697.92 2806
3698.49 2818
3699.06 2817
3699.64 2604
3700.21 2678
3700.79 2578
3701.36 2499
3701.93 2618
3702.51 2416
3703.08 2466
3703.65 2395
3704.23 2378
3704.80 2598
3705.38 2629
3705.95 2656
3706.52 2612
3707.10 2585
3707.67 2456
3708.25 2483
3708.82 2496
3709.39 2501
3709.97 2499
3710.54 2571
3711.12 2694
3711.69 2483
3712.27 2459
3712.84 2539
3713.42 2621
3713.99 2632
3714.57 2384
3715.14 2269
3715.71 2421
3716.29 2514
3716.86 2623
3717.44 2423
3718.01 2543
3718.59 2623
3719.16 2476
3719.74 2536
3720.31 2360
3720.89 2557
3721.47 2343
3722.04 2213
3722.62 2341
3723.19 2200
3723.77 2192
3724.34 2337
3724.92 2228
3725.49 2255
3726.07 2392
3726.64 2356
3727.22 2336
3727.80 2212
3728.37 2208
3728.95 2380
3729.52 2260
3730.10 2416
3730.67 2572
3731.25 2824
3731.83 2739
3732.40 3170
3732.98 3576
3733.55 3839
3734.13 4111
3734.71 4495
3735.28 4306
3735.86 4323
3736.44 4124
3737.01 4025
3737.59 4014
3738.17 3594
3738.74 3434
3739.32 3203
3739.90 2994
3740.47 2681
3741.05 2587
3741.63 2607
3742.20 2436
3742.78 2371
3743.36 2288
3743.93 2224
3744.51 2284
3745.09 2228
3745.66 2274
3746.24 2320
3746.82 2281
3747.40 2235
3747.97 2269
3748.55 2167
3749.13 2140
3749.70 2155
3750.28 2236
3750.86 2383
3751.44 2374
3752.02 2265
3752.59 2265
3753.17 2120
3753.75 2211
3754.33 2169
3754.90 2215
3755.48 2108
3756.06 2054
3756.64 2081
3757.22 2127
3757.79 2131
3758.37 1950
3758.95 1978
3759.53 2014
3760.11 2026
3760.68 2257
3761.26 2290
3761.84 2268
3762.42 2491
3763.00 2329
3763.58 2191
3764.15 2472
3764.73 2426
3765.31 2418
3765.89 2469
3766.47 2397
3767.05 2593
3767.63 2491
3768.21 2418
3768.78 2442
3769.36 2384
3769.94 2458
3770.52 2389
3771.10 2474
3771.68 2536
3772.26 2450
3772.84 2461
3773.42 2405
3774.00 2502
3774.58 2501
3775.15 2427
3775.73 2332
3776.31 2232
3776.89 2315
3777.47 2276
3778.05 2266
3778.63 2257
3779.21 2254
3779.79 2231
3780.37 2289
3780.95 2274
3781.53 2143
3782.11 2011
3782.69 2208
3783.27 2201
3783.85 2115
3784.43 2248
3785.01 2100
3785.59 2250
3786.17 2258
3786.75 2132
3787.33 2072
3787.91 2019
3788.49 2250
3789.07 2312
3789.65 2202
3790.23 2168
3790.81 2089
3791.39 2044
3791.98 2070
3792.56 2041
3793.14 2133
3793.72 2069
3794.30 2175
3794.88 2146
3795.46 2033
3796.04 1929
3796.62 2015
3797.20 1849
3797.78 1867
3798.37 1957
3798.95 2068
3799.53 2138
3800.11 1888
3800.69 1960
3801.27 1938
3801.85 2079
3802.43 2113
3803.02 2196
3803.60 2254
3804.18 2069
3804.76 2240
3805.34 2226
3805.92 2059
3806.51 2066
3807.09 2256
3807.67 2494
3808.25 2397
3808.83 2461
3809.42 2403
3810.00 2608
3810.58 2692
3811.16 2566
3811.74 2437
3812.33 2506
3812.91 2725
3813.49 2750
3814.07 2663
3814.66 2481
3815.24 2495
3815.82 2612
3816.40 2662
3816.99 2365
3817.57 2454
3818.15 2331
3818.73 2204
3819.32 2281
3819.90 2223
3820.48 2138
3821.06 2098
3821.65 2075
3822.23 2183
3822.81 2081
3823.40 2000
3823.98 2136
3824.56 2155
3825.15 2101
3825.73 1977
3826.31 1965
3826.90 2056
3827.48 2032
3828.06 2119
3828.65 2177
3829.23 2142
3829.81 2318
3830.40 2278
3830.98 2148
3831.56 2262
3832.15 2281
3832.73 2390
3833.32 2370
3833.90 2309
3834.48 2378
3835.07 2320
3835.65 2193
3836.23 2198
3836.82 2086
3837.40 2188
3837.99 2359
3838.57 2093
3839.16 2148
3839.74 2105
3840.32 2037
3840.91 2022
3841.49 2291
3842.08 2312
3842.66 2243
3843.25 2053
3843.83 2039
3844.42 2140
3845.00 2122
3845.59 2318
3846.17 2389
3846.76 2247
3847.34 2158
3847.92 2318
3848.51 2391
3849.09 2299
3849.68 2312
3850.27 2435
3850.85 2345
3851.44 2297
3852.02 2285
3852.61 2274
3853.19 2482
3853.78 2313
3854.36 2435
3854.95 2677
3855.53 2515
3856.12 2278
3856.70 2448
3857.29 2629
3857.88 2722
3858.46 2730
3859.05 3201
3859.63 3526
3860.22 3990
3860.80 4676
3861.39 5253
3861.98 6234
3862.56 6851
3863.15 7690
3863.73 8227
3864.32 8353
3864.91 8405
3865.49 8175
3866.08 7751
3866.67 7390
3867.25 7031
3867.84 6268
3868.43 5590
3869.01 4926
3869.60 4424
3870.19 4266
3870.77 3650
3871.36 3336
3871.95 3478
3872.53 3025
3873.12 2961
3873.71 3195
3874.29 3233
3874.88 3235
3875.47 3183
3876.05 3320
3876.64 3420
3877.23 3311
3877.82 3217
3878.40 3218
3878.99 3151
3879.58 2816
3880.16 2966
3880.75 2790
3881.34 2680
3881.93 2701
3882.51 2704
3883.10 2489
3883.69 2667
3884.28 2494
3884.87 2251
3885.45 2378
3886.04 2420
3886.63 2484
3887.22 2533
3887.80 2363
3888.39 2433
3888.98 2590
3889.57 2784
3890.16 2764
3890.74 2751
3891.33 3127
3891.92 3010
3892.51 2830
3893.10 2980
3893.69 2971
3894.27 2987
3894.86 2996
3895.45 3017
3896.04 2927
3896.63 2761
3897.22 2850
3897.81 2888
3898.40 2795
3898.98 2800
3899.57 2970
3900.16 2928
3900.75 3111
3901.34 3110
3901.93 3157
3902.52 3168
3903.11 3153
3903.70 3172
3904.29 3127
3904.87 3073
3905.46 2917
3906.05 2917
3906.64 2721
3907.23 2500
3907.82 2533
3908.41 2634
3909.00 2683
3909.59 2568
3910.18 2499
3910.77 2463
3911.36 2508
3911.95 2267
3912.54 2254
3913.13 2275
3913.72 2207
3914.31 2128
3914.90 2221
3915.49 2090
3916.08 2176
3916.67 2189
3917.26 2039
3917.85 2164
3918.44 2139
3919.03 2209
3919.62 2214
3920.21 2254
3920.80 2176
3921.39 2139
3921.98 2298
3922.57 2333
3923.16 2243
3923.75 2095
3924.34 2038
3924.94 1976
3925.53 2150
3926.12 2231
3926.71 2134
3927.30 2026
3927.89 2081
3928.48 2261
3929.07 2321
3929.66 2143
3930.25 2169
3930.85 2272
3931.44 2215
3932.03 2389
3932.62 2493
3933.21 2459
3933.80 2576
3934.39 2288
3934.99 2327
3935.58 2347
3936.17 2285
3936.76 2241
3937.35 2189
3937.94 2289
3938.54 2210
3939.13 2238
3939.72 2204
3940.31 2174
3940.90 2139
3941.49 2071
3942.09 2139
3942.68 2172
3943.27 2129
3943.86 2053
3944.46 2188
3945.05 2094
3945.64 2104
3946.23 2185
3946.82 2064
3947.42 1973
3948.01 2128
3948.60 2082
3949.20 2046
3949.79 2041
3950.38 2163
3950.97 2044
3951.57 1906
3952.16 1979
3952.75 1937
3953.34 2068
3953.94 2327
3954.53 2213
3955.12 1919
3955.72 1924
3956.31 1987
3956.90 2122
3957.50 1974
3958.09 2036
3958.68 2026
3959.28 2020
3959.87 2288
3960.46 2183
3961.06 2263
3961.65 2151
3962.24 2158
3962.84 2065
3963.43 2152
3964.02 1970
3964.62 2141
3965.21 1994
3965.81 1899
3966.40 2100
3966.99 2265
3967.59 2489
3968.18 2470
3968.78 2532
3969.37 2532
3969.96 2372
3970.56 2326
3971.15 2336
3971.75 2184
3972.34 2303
3972.94 2266
3973.53 2125
3974.12 2257
3974.72 2276
3975.31 2321
3975.91 2101
3976.50 2194
3977.10 2286
3977.69 2336
3978.29 2338
3978.88 2179
3979.48 2210
3980.07 2477
3980.67 2434
3981.26 2287
3981.86 2038
3982.45 2060
3983.05 2175
3983.64 2062
3984.24 2215
3984.83 2264
3985.43 2142
3986.02 1999
3986.62 2048
3987.21 2054
3987.81 2111
3988.40 2224
3989.00 2240
3989.60 2095
3990.19 2217
3990.79 2287
3991.38 2226
3991.98 2127
3992.57 2145
3993.17 2200
3993.77 2242
3994.36 2144
3994.96 2152
3995.55 2210
3996.15 2003
3996.75 2034
3997.34 2151
3997.94 2304
3998.54 2113
3999.13 2173
3999.73 2215
4000.32 2084
4000.92 2074
4001.52 2285
4002.11 2448
4002.71 2412
4003.31 2189
4003.90 2202
4004.50 2274
4005.10 2423
4005.69 2345
4006.29 2396
4006.89 2566
4007.49 2307
4008.08 2425
4008.68 2391
4009.28 2402
4009.87 2523
4010.47 2459
4011.07 2545
4011.67 2354
4012.26 2447
4012.86 2543
4013.46 2577
4014.05 2720
4014.65 2832
4015.25 2992
4015.85 3129
4016.44 3339
4017.04 3643
4017.64 3950
4018.24 4205
4018.84 4440
4019.43 4494
4020.03 4559
4020.63 4552
4021.23 4260
4021.83 3885
4022.42 3551
4023.02 3291
4023.62 3088
4024.22 2849
4024.82 2733
4025.41 2470
4026.01 2581
4026.61 2540
4027.21 2645
4027.81 2684
4028.41 2644
4029.01 2836
4029.60 3160
4030.20 3120
4030.80 3041
4031.40 2946
4032.00 2921
4032.60 3031
4033.20 2878
4033.80 2931
4034.39 2763
4034.99 2880
4035.59 2902
4036.19 3039
4036.79 2923
4037.39 2764
4037.99 2752
4038.59 2587
4039.19 2492
4039.79 2436
4040.39 2539
4040.99 2209
4041.59 2232
4042.18 2283
4042.78 2287
4043.38 2292
4043.98 2112
4044.58 2127
4045.18 2155
4045.78 1979
4046.38 2035
4046.98 2225
4047.58 2269
4048.18 2450
4048.78 2385
4049.38 2229
4049.98 2314
4050.58 2304
4051.18 2226
4051.78 2404
4052.38 2328
4052.98 2113
4053.58 2171
4054.19 2219
4054.79 2214
4055.39 2307
4055.99 2402
4056.59 2401
4057.19 2379
4057.79 2372
4058.39 2371
4058.99 2193
4059.59 2111
4060.19 2173
4060.79 2015
4061.39 2061
4061.99 2092
4062.60 2005
4063.20 2156
4063.80 2116
4064.40 1960
4065.00 1998
4065.60 2086
4066.20 1988
4066.80 1982
4067.41 1981
4068.01 2124
4068.61 1998
4069.21 1954
4069.81 1968
4070.41 1896
4071.02 2061
4071.62 1877
4072.22 1853
4072.82 2018
4073.42 1891
4074.02 2017
4074.63 1980
4075.23 2098
4075.83 2007
4076.43 1980
4077.03 1949
4077.64 2013
4078.24 2078
4078.84 2196
4079.44 2208
4080.05 2237
4080.65 2078
4081.25 2236
4081.85 2022
4082.46 2027
4083.06 1936
4083.66 1957
4084.26 1970
4084.87 1968
4085.47 1892
4086.07 1884
4086.67 1928
4087.28 1884
4087.88 1947
4088.48 1983
4089.09 1948
4089.69 1822
4090.29 1818
4090.90 1981
4091.50 2064
4092.10 2036
4092.71 1997
4093.31 2069
4093.91 1999
4094.52 1988
4095.12 2077
4095.72 2168
4096.33 2194
4096.93 2127
4097.53 2216
4098.14 2285
4098.74 2164
4099.34 2254
4099.95 2192
4100.55 2122
4101.16 2075
4101.76 1949
4102.36 1985
4102.97 1923
4103.57 1865
4104.18 1939
4104.78 1873
4105.38 1727
4105.99 1820
4106.59 1944
4107.20 1870
4107.80 1950
4108.41 1834
4109.01 1867
4109.62 1821
4110.22 1751
4110.82 1692
4111.43 1874
4112.03 1850
4112.64 1822
4113.24 1929
4113.85 1625
4114.45 1774
4115.06 1899
4115.66 1898
4116.27 1823
4116.87 1823
4117.48 1869
4118.08 1728
4118.69 1704
4119.29 1900
4119.90 1729
4120.50 1790
4121.11 1770
4121.72 1681
4122.32 1626
4122.93 1772
4123.53 1772
4124.14 1903
4124.74 1901
4125.35 1921
4125.95 1912
4126.56 1987
4127.17 1994
4127.77 1859
4128.38 1965
4128.98 1899
4129.59 1771
4130.20 1901
4130.80 1850
4131.41 1972
4132.01 1953
4132.62 1914
4133.23 1777
4133.83 1864
4134.44 2194
4135.05 1906
4135.65 1923
4136.26 1987
4136.87 2186
4137.47 2250
4138.08 2329
4138.69 2155
4139.29 2155
4139.90 2245
4140.51 2432
4141.11 2489
4141.72 2340
4142.33 2526
4142.93 2465
4143.54 2323
4144.15 2288
4144.75 2307
4145.36 2339
4145.97 2104
4146.58 1993
4147.18 1946
4147.79 1993
4148.40 1987
4149.01 1844
4149.61 1885
4150.22 1898
4150.83 1825
4151.44 1822
4152.04 1858
4152.65 1812
4153.26 1815
4153.87 1768
4154.47 1809
4155.08 1920
4155.69 1703
4156.30 1751
4156.91 1821
4157.51 1903
4158.12 1857
4158.73 1851
4159.34 1744
4159.95 1671
4160.56 1906
4161.16 1863
4161.77 1763
4162.38 1766
4162.99 1749
4163.60 1989
4164.21 1930
4164.81 2044
4165.42 2205
4166.03 2138
4166.64 2100
4167.25 2201
4167.86 2124
4168.47 2106
4169.08 2035
4169.69 2139
4170.29 2051
4170.90 1943
4171.51 1955
4172.12 1932
4172.73 1898
4173.34 1911
4173.95 1860
4174.56 1750
4175.17 1733
4175.78 2069
4176.39 2012
4177.00 2134
4177.61 2388
4178.22 2165
4178.82 2056
4179.43 2131
4180.04 1974
4180.65 2109
4181.26 2098
4181.87 1954
4182.48 1849
4183.09 1870
4183.70 1875
4184.31 1996
4184.92 1859
4185.53 1879
4186.14 2110
4186.75 1817
4187.36 1816
4187.97 1989
4188.58 1876
4189.19 1780
4189.81 1779
4190.42 1831
4191.03 1994
4191.64 1939
4192.25 1970
4192.86 2009
4193.47 1925
4194.08 2024
4194.69 2180
4195.30 2221
4195.91 2177
4196.52 2301
4197.13 2461
4197.74 2405
4198.36 2147
4198.97 2047
4199.58 2106
4200.19 2172
4200.80 2167
4201.41 2031
4202.02 1917
4202.63 1990
4203.25 1951
4203.86 1913
4204.47 1982
4205.08 2037
4205.69 2146
4206.30 2009
4206.92 1972
4207.53 1891
4208.14 1958
4208.75 2054
4209.36 1958
4209.97 2038
4210.59 2125
4211.20 2258
4211.81 2362
4212.42 2018
4213.03 2036
4213.65 2193
4214.26 2332
4214.87 2320
4215.48 2174
4216.10 2213
4216.71 2349
4217.32 2417
4217.93 2358
4218.55 2315
4219.16 2530
4219.77 2690
4220.38 3060
4221.00 3053
4221.61 3524
4222.22 3968
4222.83 4310
4223.45 4307
4224.06 5098
4224.67 5305
4225.29 5047
4225.90 5476
4226.51 5691
4227.13 5437
4227.74 5213
4228.35 5097
4228.96 5042
4229.58 5053
4230.19 4855
4230.80 4595
4231.42 4338
4232.03 4269
4232.65 4259
4233.26 4116
4233.87 4189
4234.49 4260
4235.10 4410
4235.71 4474
4236.33 4594
4236.94 4463
4237.56 4675
4238.17 4808
4238.78 4331
4239.40 4078
4240.01 3970
4240.63 3799
4241.24 3389
4241.85 2912
4242.47 2678
4243.08 2628
4243.70 2789
4244.31 2800
4244.93 2727
4245.54 2636
4246.15 2486
4246.77 2503
4247.38 2606
4248.00 2560
4248.61 2744
4249.23 2696
4249.84 2699
4250.46 2672
4251.07 2448
4251.69 2659
4252.30 2708
4252.92 2713
4253.53 2645
4254.15 2474
4254.76 2517
4255.38 2504
4255.99 2667
4256.61 2677
4257.22 2587
4257.84 2538
4258.45 2493
4259.07 2333
4259.69 2329
4260.30 2223
4260.92 2240
4261.53 2491
4262.15 2580
4262.76 2494
4263.38 2425
4263.99 2329
4264.61 2505
4265.23 2484
4265.84 2413
4266.46 2462
4267.07 2514
4267.69 2478
4268.31 2330
4268.92 2412
4269.54 2524
4270.16 2402
4270.77 2524
4271.39 2378
4272.00 2248
4272.62 2247
4273.24 2264
4273.85 2190
4274.47 2304
4275.09 2303
4275.70 2406
4276.32 2343
4276.94 2616
4277.55 2684
4278.17 2582
4278.79 2489
4279.40 2483
4280.02 2589
4280.64 2434
4281.26 2306
4281.87 2293
4282.49 2125
4283.11 2077
4283.72 2031
4284.34 1933
4284.96 1913
4285.58 2061
4286.19 2088
4286.81 1919
4287.43 2038
4288.05 1998
4288.66 1989
4289.28 1997
4289.90 1968
4290.52 1939
4291.13 1805
4291.75 1775
4292.37 1934
4292.99 1902
4293.61 1907
4294.22 1947
4294.84 1838
4295.46 1800
4296.08 1809
4296.70 1908
4297.31 1959
4297.93 1906
4298.55 2017
4299.17 2033
4299.79 1874
4300.41 1974
4301.03 1978
4301.64 1890
4302.26 1864
4302.88 1856
4303.50 1919
4304.12 2043
4304.74 2039
4305.36 2064
4305.97 1957
4306.59 1964
4307.21 2065
4307.83 1987
4308.45 1962
4309.07 1825
4309.69 1925
4310.31 2005
4310.93 2046
4311.55 1899
4312.17 1927
4312.78 2137
4313.40 2093
4314.02 2131
4314.64 2097
4315.26 2113
4315.88 2157
4316.50 2077
4317.12 1960
4317.74 2046
4318.36 2073
4318.98 2125
4319.60 2094
4320.22 2199
4320.84 2111
4321.46 2061
4322.08 2068
4322.70 2076
4323.32 2247
4323.94 2091
4324.56 2137
4325.18 2242
4325.80 2296
4326.42 2304
4327.04 2221
4327.66 2113
4328.28 2213
4328.90 2328
4329.52 2175
4330.14 2237
4330.76 2210
4331.39 2266
4332.01 2199
4332.63 2112
4333.25 2065
4333.87 2173
4334.49 2330
4335.11 2303
4335.73 2495
4336.35 2649
4336.97 2716
4337.59 3015
4338.22 3284
4338.84 3890
4339.46 3703
4340.08 3764
4340.70 3694
4341.32 3677
4341.94 3700
4342.57 3373
4343.19 3087
4343.81 3022
4344.43 2960
4345.05 2944
4345.67 3329
4346.29 3777
4346.92 3847
4347.54 4239
4348.16 4880
4348.78 5066
4349.40 5354
4350.03 4926
4350.65 4843
4351.27 4579
4351.89 4328
4352.51 3573
4353.14 3486
4353.76 3192
4354.38 2926
4355.00 2722
4355.63 2637
4356.25 2518
4356.87 2541
4357.49 2489
4358.12 2475
4358.74 2361
4359.36 2282
4359.98 2415
4360.61 2388
4361.23 2371
4361.85 2307
4362.48 2355
4363.10 2384
4363.72 2374
4364.34 2441
4364.97 2357
4365.59 2311
4366.21 2293
4366.84 2292
4367.46 2292
4368.08 2165
4368.71 2225
4369.33 2313
4369.95 2207
4370.58 2059
4371.20 2146
4371.82 2001
4372.45 2107
4373.07 2147
4373.70 1926
4374.32 1889
4374.94 1899
4375.57 2018
4376.19 2119
4376.81 1961
4377.44 2043
4378.06 1966
4378.69 2068
4379.31 2069
4379.94 2022
4380.56 1954
4381.18 2004
4381.81 1793
4382.43 1942
4383.06 2138
4383.68 2081
4384.31 2066
4384.93 2025
4385.55 2029
4386.18 2143
4386.80 2097
4387.43 1916
4388.05 1980
4388.68 1968
4389.30 1973
4389.93 2021
4390.55 1888
4391.18 2075
4391.80 1844
4392.43 1790
4393.05 1923
4393.68 2100
4394.30 2082
4394.93 1962
4395.55 1931
4396.18 1971
4396.80 1989
4397.43 2179
4398.05 2123
4398.68 2117
4399.31 2153
4399.93 2278
4400.56 2134
4401.18 2081
4401.81 2077
4402.43 1962
4403.06 1972
4403.69 1985
4404.31 2171
4404.94 2199
4405.56 2188
4406.19 2247
4406.82 2364
4407.44 2297
4408.07 2148
4408.69 2299
4409.32 2304
4409.95 2280
4410.57 2213
4411.20 2200
4411.83 2304
4412.45 2204
4413.08 2214
4413.71 2142
4414.33 1990
4414.96 2019
4415.59 1937
4416.21 1961
4416.84 1943
4417.47 2035
4418.09 2002
4418.72 2060
4419.35 1972
4419.97 1957
4420.60 1952
4421.23 2220
4421.85 2305
4422.48 2122
4423.11 2113
4423.74 2120
4424.36 1973
4424.99 2058
4425.62 2105
4426.25 1942
4426.87 1979
4427.50 2044
4428.13 1721
4428.76 1657
4429.38 1737
4430.01 1738
4430.64 1621
4431.27 1624
4431.89 1892
4432.52 1864
4433.15 1752
4433.78 1581
4434.41 1644
4435.03 1713
4435.66 1765
4436.29 1846
4436.92 1862
4437.55 1900
4438.18 1943
4438.80 1844
4439.43 1906
4440.06 1889
4440.69 1850
4441.32 1817
4441.95 1737
4442.57 1710
4443.20 1748
4443.83 1678
4444.46 1566
4445.09 1708
4445.72 1761
4446.35 1846
4446.98 2020
4447.61 1871
4448.23 1782
4448.86 1665
4449.49 1887
4450.12 2050
4450.75 1827
4451.38 1819
4452.01 1923
4452.64 2003
4453.27 1917
4453.90 1969
4454.53 1926
4455.16 2017
4455.79 2085
4456.42 2058
4457.05 2101
4457.67 2129
4458.30 2035
4458.93 2112
4459.56 2088
4460.19 2046
4460.82 2002
4461.45 1855
4462.08 1881
4462.71 1734
4463.34 1832
4463.97 1870
4464.60 1661
4465.23 1792
4465.86 1713
4466.49 1622
4467.13 1674
4467.76 1693
4468.39 1667
4469.02 1782
4469.65 1760
4470.28 1738
4470.91 1717
4471.54 1724
4472.17 1820
4472.80 1741
4473.43 1718
4474.06 1545
4474.69 1762
4475.32 1532
4475.95 1608
4476.59 1593
4477.22 1487
4477.85 1435
4478.48 1628
4479.11 1718
4479.74 1726
4480.37 1748
4481.00 1850
4481.64 1717
4482.27 1587
4482.90 1757
4483.53 1774
4484.16 1851
4484.79 1791
4485.42 1886
4486.06 2041
4486.69 1819
4487.32 1840
4487.95 1845
4488.58 1771
4489.22 1834
4489.85 1943
4490.48 1797
4491.11 2066
4491.74 2073
4492.38 2030
4493.01 2051
4493.64 1986
4494.27 1978
4494.90 1836
4495.54 1836
4496.17 2010
4496.80 2044
4497.43 1919
4498.07 1892
4498.70 1874
4499.33 1907
4499.96 1844
4500.60 1974
4501.23 2151
4501.86 2213
4502.50 2432
4503.13 2375
4503.76 2406
4504.39 2397
4505.03 2273
4505.66 2500
4506.29 2363
4506.93 2169
4507.56 1975
4508.19 1981
4508.83 2082
4509.46 2144
4510.09 2046
4510.73 2114
4511.36 2001
4511.99 2017
4512.63 2117
4513.26 2188
4513.89 2055
4514.53 2145
4515.16 2142
4515.80 1977
4516.43 2055
4517.06 2140
4517.70 2023
4518.33 1925
4518.97 2030
4519.60 2195
4520.23 2050
4520.87 1940
4521.50 2080
4522.14 2010
4522.77 1947
4523.40 1990
4524.04 2007
4524.67 2002
4525.31 1992
4525.94 2013
4526.58 2266
4527.21 2371
4527.85 2498
4528.48 2671
4529.12 3013
4529.75 3585
4530.38 4344
4531.02 5001
4531.65 5587
4532.29 6336
4532.92 7190
4533.56 7765
4534.19 8077
4534.83 8190
4535.46 8146
4536.10 7423
4536.74 6853
4537.37 5814
4538.01 5138
4538.64 4293
4539.28 3499
4539.91 3039
4540.55 2824
4541.18 2510
4541.82 2425
4542.45 2311
4543.09 2183
4543.73 2278
4544.36 2165
4545.00 2188
4545.63 2162
4546.27 2264
4546.91 2301
4547.54 2401
4548.18 2637
4548.81 2795
4549.45 2957
4550.09 2983
4550.72 3175
4551.36 3233
4551.99 3224
4552.63 3112
4553.27 3081
4553.90 2861
4554.54 2649
4555.18 2497
4555.81 2291
4556.45 2275
4557.09 2061
4557.72 2028
4558.36 2061
4559.00 2001
4559.63 2057
4560.27 2148
4560.91 2270
4561.54 2180
4562.18 2205
4562.82 2237
4563.46 2302
4564.09 2324
4564.73 2297
4565.37 2212
4566.00 2387
4566.64 2390
4567.28 2401
4567.92 2395
4568.55 2363
4569.19 2493
4569.83 2268
4570.47 2582
4571.10 2661
4571.74 2520
4572.38 2561
4573.02 2709
4573.66 2678
4574.29 2493
4574.93 2343
4575.57 2368
4576.21 2208
4576.85 2186
4577.48 2129
4578.12 2150
4578.76 2123
4579.40 1895
4580.04 2048
4580.67 2085
4581.31 2116
4581.95 2077
4582.59 2066
4583.23 2030
4583.87 1986
4584.51 2019
4585.14 1987
4585.78 2097
4586.42 2123
4587.06 2250
4587.70 1939
4588.34 2163
4588.98 2194
4589.62 2176
4590.26 2164
4590.89 2220
4591.53 2368
4592.17 2430
4592.81 2429
4593.45 2438
4594.09 2682
4594.73 2667
4595.37 2427
4596.01 2307
4596.65 2272
4597.29 2334
4597.93 2049
4598.57 2006
4599.21 2078
4599.85 1996
4600.49 1930
4601.12 2056
4601.76 2139
4602.40 2026
4603.04 1965
4603.68 1928
4604.32 2010
4604.96 2074
4605.60 2014
4606.24 2066
4606.88 2101
4607.52 2066
4608.17 2091
4608.81 2243
4609.45 2314
4610.09 2279
4610.73 2187
4611.37 2257
4612.01 2100
4612.65 2181
4613.29 2186
4613.93 2089
4614.57 2039
4615.21 2041
4615.85 2088
4616.49 2033
4617.13 2104
4617.77 2075
4618.41 2101
4619.06 1973
4619.70 2037
4620.34 1893
4620.98 1808
4621.62 1904
4622.26 1836
4622.90 1942
4623.54 1980
4624.19 1952
4624.83 2031
4625.47 2079
4626.11 1876
4626.75 1889
4627.39 1877
4628.03 1792
4628.68 1745
4629.32 1833
4629.96 1818
4630.60 1838
4631.24 1906
4631.89 1821
4632.53 1782
4633.17 1879
4633.81 1898
4634.45 1890
4635.10 1729
4635.74 1813
4636.38 1849
4637.02 1934
4637.66 2134
4638.31 2191
4638.95 2209
4639.59 2424
4640.23 2184
4640.88 2301
4641.52 2309
4642.16 2401
4642.80 2216
4643.45 2128
4644.09 2189
4644.73 2034
4645.38 2185
4646.02 2096
4646.66 2057
4647.30 1964
4647.95 1825
4648.59 2062
4649.23 2008
4649.88 1942
4650.52 2010
4651.16 2155
4651.81 1939
4652.45 2017
4653.09 2250
4653.74 2480
4654.38 2504
4655.02 2423
4655.67 2464
4656.31 2497
4656.95 2375
4657.60 2177
4658.24 1972
4658.89 1985
4659.53 1950
4660.17 2005
4660.82 1890
4661.46 1896
4662.10 1982
4662.75 1843
4663.39 1779
4664.04 1776
4664.68 1773
4665.33 1647
4665.97 1728
4666.61 1775
4667.26 1657
4667.90 1768
4668.55 1704
4669.19 1728
4669.84 1678
4670.48 1726
4671.12 1798
4671.77 1758
4672.41 1748
4673.06 1656
4673.70 1740
4674.35 1727
4674.99 1744
4675.64 1759
4676.28 1883
4676.93 1893
4677.57 1896
4678.22 1934
4678.86 2062
4679.51 1928
4680.15 1801
4680.80 1964
4681.44 1756
4682.09 1687
4682.74 1827
4683.38 1930
4684.03 1884
4684.67 1878
4685.32 1915
4685.96 1909
4686.61 1912
4687.25 1845
4687.90 1851
4688.55 1714
4689.19 1742
4689.84 1824
4690.48 1796
4691.13 1762
4691.78 1770
4692.42 1786
4693.07 1730
4693.71 1804
4694.36 1691
4695.01 1738
4695.65 1761
4696.30 1730
4696.95 1771
4697.59 1843
4698.24 1794
4698.89 1822
4699.53 1865
4700.18 1794
4700.83 1981
4701.47 1982
4702.12 1907
4702.77 2130
4703.41 2082
4704.06 1870
4704.71 1936
4705.35 1757
4706.00 1885
4706.65 1819
4707.29 1950
4707.94 1911
4708.59 1822
4709.24 1915
4709.88 2063
4710.53 1946
4711.18 1855
4711.83 1834
4712.47 1900
4713.12 1771
4713.77 1832
4714.42 1902
4715.06 1857
4715.71 2013
4716.36 1946
4717.01 1897
4717.65 1992
4718.30 1847
4718.95 1821
4719.60 2009
4720.25 2264
4720.89 2148
4721.54 2343
4722.19 2483
4722.84 2187
4723.49 2458
4724.13 2565
4724.78 2644
4725.43 2659
4726.08 2659
4726.73 2548
4727.38 2605
4728.03 2455
4728.67 2692
4729.32 2644
4729.97 2365
4730.62 2499
4731.27 2435
4731.92 2310
4732.57 2286
4733.22 2000
4733.86 1955
4734.51 1873
4735.16 1898
4735.81 1899
4736.46 1856
4737.11 1802
4737.76 1769
4738.41 1809
4739.06 1982
4739.71 1988
4740.36 1989
4741.01 2140
4741.65 2080
4742.30 2005
4742.95 1952
4743.60 2024
4744.25 2210
4744.90 2087
4745.55 2074
4746.20 1898
4746.85 1785
4747.50 1939
4748.15 2022
4748.80 1995
4749.45 2048
4750.10 1887
4750.75 1983
4751.40 2090
4752.05 2108
4752.70 2151
4753.35 2125
4754.00 2155
4754.65 2322
4755.30 2274
4755.95 2180
4756.61 2114
4757.26 2080
4757.91 1929
4758.56 1933
4759.21 2017
4759.86 1970
4760.51 1964
4761.16 1932
4761.81 1955
4762.46 1946
4763.11 2205
4763.76 2264
4764.41 2171
4765.07 2378
4765.72 2482
4766.37 2371
4767.02 2550
4767.67 2601
4768.32 2537
4768.97 2582
4769.62 2457
4770.28 2299
4770.93 2117
4771.58 2141
4772.23 1963
4772.88 1974
4773.53 1851
4774.19 1900
4774.84 1768
4775.49 1671
4776.14 1753
4776.79 1702
4777.44 1651
4778.10 1736
4778.75 1806
4779.40 1829
4780.05 1828
4780.70 1690
4781.36 1855
4782.01 1829
4782.66 1861
4783.31 1787
4783.97 1838
4784.62 1819
4785.27 1970
4785.92 1847
4786.58 1675
4787.23 1610
4787.88 1686
4788.53 1663
4789.19 1646
4789.84 1636
4790.49 1648
4791.15 1759
4791.80 1678
4792.45 1818
4793.10 1738
4793.76 1700
4794.41 1830
4795.06 1827
4795.72 1866
4796.37 1749
4797.02 1802
4797.68 1701
4798.33 1678
4798.98 1836
4799.64 1684
4800.29 1667
4800.94 1670
4801.60 1768
4802.25 1730
4802.90 1733
4803.56 1703
4804.21 1714
4804.87 1608
4805.52 1735
4806.17 2017
4806.83 1943
4807.48 1985
4808.14 1876
4808.79 1812
4809.44 1801
4810.10 1762
4810.75 1722
4811.41 1679
4812.06 1666
4812.71 1725
4813.37 1699
4814.02 1621
4814.68 1769
4815.33 1667
4815.99 1731
4816.64 1686
4817.30 1660
4817.95 1669
4818.61 1899
4819.26 2000
4819.92 1804
4820.57 1890
4821.23 1978
4821.88 2008
4822.53 2194
4823.19 1954
4823.85 1933
4824.50 2103
4825.16 2188
4825.81 2116
4826.47 2070
4827.12 2112
4827.78 2092
4828.43 2039
4829.09 2162
4829.74 2113
4830.40 2082
4831.05 2156
4831.71 2098
4832.37 2175
4833.02 2095
4833.68 2011
4834.33 2198
4834.99 2309
4835.64 2238
4836.30 2443
4836.96 2522
4837.61 2699
4838.27 2760
4838.92 2985
4839.58 3045
4840.24 3246
4840.89 3427
4841.55 3070
4842.21 2911
4842.86 2984
4843.52 2823
4844.18 2729
4844.83 2647
4845.49 2541
4846.14 2558
4846.80 2405
4847.46 2406
4848.11 2431
4848.77 2487
4849.43 2476
4850.09 2651
4850.74 2592
4851.40 2589
4852.06 2607
4852.71 2940
4853.37 2735
4854.03 2865
4854.68 2940
4855.34 2931
4856.00 2688
4856.66 2738
4857.31 2799
4857.97 2951
4858.63 3085
4859.29 3231
4859.94 3253
4860.60 3213
4861.26 3160
4861.92 3062
4862.57 2952
4863.23 2887
4863.89 2864
4864.55 3061
4865.21 2985
4865.86 2890
4866.52 2891
4867.18 3042
4867.84 2923
4868.50 2887
4869.15 2977
4869.81 3210
4870.47 3252
4871.13 3067
4871.79 3053
4872.45 2974
4873.10 2864
4873.76 2772
4874.42 2647
4875.08 2637
4875.74 2568
4876.40 2545
4877.06 2563
4877.71 2743
4878.37 2623
4879.03 2838
4879.69 2847
4880.35 3008
4881.01 3089
4881.67 3095
4882.33 2787
4882.99 2807
4883.65 2643
4884.30 2623
4884.96 2364
4885.62 2304
4886.28 2237
4886.94 2201
4887.60 2203
4888.26 2389
4888.92 2204
4889.58 2185
4890.24 2318
4890.90 2312
4891.56 2249
4892.22 2245
4892.88 2650
4893.54 2436
4894.20 2227
4894.86 2097
4895.52 2182
4896.18 2122
4896.84 2035
4897.50 2051
4898.16 2020
4898.82 2127
4899.48 1935
4900.14 1953
4900.80 1954
4901.46 2177
4902.12 1956
4902.78 2051
4903.44 2138
4904.10 1862
4904.76 1752
4905.42 1861
4906.08 1952
4906.74 1934
4907.40 1928
4908.06 1727
4908.73 1716
4909.39 1640
4910.05 1777
4910.71 1890
4911.37 1809
4912.03 1850
4912.69 1944
4913.35 1865
4914.01 1741
4914.68 1783
4915.34 1910
4916.00 1936
4916.66 1769
4917.32 1752
4917.98 1653
4918.64 1764
4919.31 1787
4919.97 1680
4920.63 1616
4921.29 1583
4921.95 1775
4922.61 1700
4923.28 1621
4923.94 1664
4924.60 1623
4925.26 1616
4925.92 1804
4926.59 1753
4927.25 1678
4927.91 1568
4928.57 1686
4929.23 1692
4929.90 1665
4930.56 1824
4931.22 1813
4931.88 1857
4932.55 1757
4933.21 1644
4933.87 1581
4934.53 1663
4935.20 1849
4935.86 1786
4936.52 1610
4937.18 1620
4937.85 1554
4938.51 1551
4939.17 1832
4939.84 1721
4940.50 1791
4941.16 1732
4941.82 1729
4942.49 1818
4943.15 1733
4943.81 1768
4944.48 1778
4945.14 1592
4945.80 1731
4946.47 1629
4947.13 1632
4947.79 1777
4948.46 1587
4949.12 1550
4949.79 1538
4950.45 1644
4951.11 1655
4951.78 1655
4952.44 1585
4953.10 1610
4953.77 1545
4954.43 1515
4955.10 1523
4955.76 1638
4956.42 1577
4957.09 1473
4957.75 1590
4958.42 1421
4959.08 1506
4959.74 1515
4960.41 1620
4961.07 1589
4961.74 1545
4962.40 1536
4963.07 1540
4963.73 1759
4964.40 1786
4965.06 1842
4965.73 1689
4966.39 1744
4967.05 1768
4967.72 1744
4968.38 1683
4969.05 1548
4969.71 1557
4970.38 1626
4971.04 1646
4971.71 1609
4972.37 1579
4973.04 1513
4973.70 1571
4974.37 1680
4975.04 1594
4975.70 1487
4976.37 1501
4977.03 1578
4977.70 1511
4978.36 1592
4979.03 1759
4979.69 1549
4980.36 1441
4981.03 1689
4981.69 1555
4982.36 1561
4983.02 1647
4983.69 1660
4984.35 1616
4985.02 1573
4985.69 1701
4986.35 1836
4987.02 1780
4987.68 1799
4988.35 1648
4989.02 1659
4989.68 1630
4990.35 1642
4991.02 1616
4991.68 1492
4992.35 1606
4993.02 1720
4993.68 1596
4994.35 1601
4995.02 1645
4995.68 1546
4996.35 1529
4997.02 1566
4997.68 1505
4998.35 1592
4999.02 1659
4999.68 1663
5000.35 1538
5001.02 1497
5001.68 1464
5002.35 1659
5003.02 1541
5003.69 1426
5004.35 1593
5005.02 1652
5005.69 1662
5006.35 1644
5007.02 1641
5007.69 1669
5008.36 1613
5009.02 1616
5009.69 1726
5010.36 1722
5011.03 1682
5011.70 1734
5012.36 1768
5013.03 1680
5013.70 1674
5014.37 1573
5015.04 1622
5015.70 1623
5016.37 1615
5017.04 1669
5017.71 1755
5018.38 1664
5019.04 1749
5019.71 1870
5020.38 1967
5021.05 2143
5021.72 2305
5022.39 2604
5023.05 2615
5023.72 2664
5024.39 2955
5025.06 3214
5025.73 3110
5026.40 3043
5027.07 3001
5027.74 2830
5028.40 2577
5029.07 2252
5029.74 2152
5030.41 2034
5031.08 1974
5031.75 1913
5032.42 1632
5033.09 1508
5033.76 1497
5034.43 1546
5035.10 1588
5035.76 1687
5036.43 1586
5037.10 1502
5037.77 1612
5038.44 1607
5039.11 1508
5039.78 1639
5040.45 1564
5041.12 1622
5041.79 1510
5042.46 1535
5043.13 1600
5043.80 1587
5044.47 1537
5045.14 1392
5045.81 1505
5046.48 1655
5047.15 1721
5047.82 1765
5048.49 1617
5049.16 1666
5049.83 1649
5050.50 1570
5051.17 1601
5051.84 1512
5052.51 1559
5053.18 1566
5053.85 1611
5054.52 1571
5055.20 1563
5055.87 1429
5056.54 1524
5057.21 1603
5057.88 1558
5058.55 1556
5059.22 1511
5059.89 1578
5060.56 1655
5061.23 1668
5061.90 1668
5062.58 1724
5063.25 1677
5063.92 1642
5064.59 1652
5065.26 1604
5065.93 1507
5066.60 1557
5067.27 1494
5067.95 1562
5068.62 1626
5069.29 1528
5069.96 1579
5070.63 1366
5071.30 1442
5071.98 1488
5072.65 1452
5073.32 1547
5073.99 1424
5074.66 1502
5075.34 1529
5076.01 1511
5076.68 1505
5077.35 1525
5078.02 1576
5078.70 1624
5079.37 1583
5080.04 1597
5080.71 1609
5081.39 1798
5082.06 1747
5082.73 1678
5083.40 1912
5084.08 1717
5084.75 1612
5085.42 1515
5086.09 1515
5086.77 1685
5087.44 1475
5088.11 1475
5088.79 1549
5089.46 1622
5090.13 1663
5090.80 1655
5091.48 1711
5092.15 1784
5092.82 1702
5093.50 1808
5094.17 1952
5094.84 1876
5095.52 1868
5096.19 1868
5096.86 1637
5097.54 1603
5098.21 1651
5098.88 1568
5099.56 1456
5100.23 1361
5100.90 1527
5101.58 1617
5102.25 1478
5102.93 1525
5103.60 1521
5104.27 1598
5104.95 1636
5105.62 1545
5106.30 1724
5106.97 1693
5107.64 1589
5108.32 1622
5108.99 1750
5109.67 1592
5110.34 1622
5111.02 1634
5111.69 1725
5112.36 1706
5113.04 1552
5113.71 1543
5114.39 1355
5115.06 1350
5115.74 1532
5116.41 1493
5117.09 1459
5117.76 1539
5118.44 1575
5119.11 1649
5119.79 1554
5120.46 1606
5121.14 1647
5121.81 1676
5122.49 1705
5123.16 1664
5123.84 1593
5124.51 1594
5125.19 1552
5125.86 1509
5126.54 1559
5127.21 1397
5127.89 1412
5128.56 1494
5129.24 1386
5129.92 1564
5130.59 1552
5131.27 1563
5131.94 1613
5132.62 1505
5133.29 1593
5133.97 1505
5134.65 1444
5135.32 1567
5136.00 1700
5136.67 1515
5137.35 1584
5138.03 1509
5138.70 1487
5139.38 1519
5140.05 1679
5140.73 1480
5141.41 1480
5142.08 1482
5142.76 1519
5143.44 1509
5144.11 1449
5144.79 1486
5145.47 1489
5146.14 1461
5146.82 1408
5147.50 1430
5148.17 1517
5148.85 1532
5149.53 1511
5150.20 1527
5150.88 1354
5151.56 1430
5152.24 1473
5152.91 1440
5153.59 1460
5154.27 1438
5154.94 1420
5155.62 1484
5156.30 1600
5156.98 1356
5157.65 1435
5158.33 1472
5159.01 1456
5159.69 1356
5160.36 1471
5161.04 1453
5161.72 1379
5162.40 1277
5163.07 1583
5163.75 1423
5164.43 1406
5165.11 1535
5165.79 1505
5166.46 1583
5167.14 1533
5167.82 1514
5168.50 1665
5169.18 1594
5169.86 1622
5170.53 1631
5171.21 1632
5171.89 1639
5172.57 1559
5173.25 1467
5173.93 1443
5174.60 1301
5175.28 1326
5175.96 1394
5176.64 1457
5177.32 1478
5178.00 1485
5178.68 1504
5179.36 1442
5180.03 1525
5180.71 1455
5181.39 1552
5182.07 1444
5182.75 1426
5183.43 1449
5184.11 1478
5184.79 1412
5185.47 1370
5186.15 1376
5186.83 1340
5187.51 1413
5188.18 1210
5188.86 1252
5189.54 1226
5190.22 1313
5190.90 1283
5191.58 1194
5192.26 1363
5192.94 1429
5193.62 1405
5194.30 1464
5194.98 1388
5195.66 1370
5196.34 1327
5197.02 1352
5197.70 1261
5198.38 1311
5199.06 1429
5199.74 1315
5200.42 1334
5201.10 1331
5201.78 1308
5202.46 1367
5203.14 1346
5203.82 1455
5204.50 1384
5205.19 1431
5205.87 1427
5206.55 1407
5207.23 1510
5207.91 1451
5208.59 1429
5209.27 1557
5209.95 1429
5210.63 1487
5211.31 1639
5211.99 1625
5212.67 1642
5213.36 1807
5214.04 1713
5214.72 1683
5215.40 1575
5216.08 1614
5216.76 1551
5217.44 1595
5218.12 1643
5218.81 1641
5219.49 1641
5220.17 1604
5220.85 1500
5221.53 1537
5222.21 1469
5222.90 1483
5223.58 1576
5224.26 1641
5224.94 1622
5225.62 1660
5226.30 1551
5226.99 1630
5227.67 1603
5228.35 1573
5229.03 1580
5229.71 1682
5230.40 1546
5231.08 1546
5231.76 1458
5232.44 1461
5233.13 1485
5233.81 1333
5234.49 1382
5235.17 1395
5235.86 1466
5236.54 1406
5237.22 1479
5237.90 1523
5238.59 1452
5239.27 1377
5239.95 1529
5240.64 1531
5241.32 1510
5242.00 1585
5242.68 1602
5243.37 1541
5244.05 1321
5244.73 1348
5245.42 1510
5246.10 1583
5246.78 1543
5247.47 1538
5248.15 1593
5248.83 1639
5249.52 1696
5250.20 1724
5250.88 1883
5251.57 1823
5252.25 1805
5252.93 1784
5253.62 1896
5254.30 1805
5254.99 1646
5255.67 1664
5256.35 1663
5257.04 1500
5257.72 1560
5258.41 1441
5259.09 1369
5259.77 1486
5260.46 1497
5261.14 1479
5261.83 1484
5262.51 1534
5263.20 1591
5263.88 1636
5264.56 1588
5265.25 1519
5265.93 1524
5266.62 1490
5267.30 1573
5267.99 1590
5268.67 1703
5269.36 1503
5270.04 1406
5270.73 1518
5271.41 1603
5272.10 1434
5272.78 1386
5273.47 1507
5274.15 1498
5274.84 1471
5275.52 1478
5276.21 1375
5276.89 1436
5277.58 1604
5278.26 1538
5278.95 1416
5279.63 1465
5280.32 1556
5281.00 1433
5281.69 1463
5282.38 1535
5283.06 1556
5283.75 1638
5284.43 1762
5285.12 1727
5285.80 1692
5286.49 1609
5287.18 1527
5287.86 1647
5288.55 1691
5289.23 1681
5289.92 1547
5290.61 1518
5291.29 1521
5291.98 1495
5292.66 1453
5293.35 1560
5294.04 1476
5294.72 1489
5295.41 1534
5296.10 1590
5296.78 1579
5297.47 1716
5298.16 1650
5298.84 1558
5299.53 1502
5300.22 1587
5300.90 1686
5301.59 1616
5302.28 1716
5302.96 1764
5303.65 1871
5304.34 1887
5305.03 1773
5305.71 1741
5306.40 1791
5307.09 1859
5307.77 1677
5308.46 1739
5309.15 1822
5309.84 1674
5310.52 1628
5311.21 1654
5311.90 1871
5312.59 1853
5313.27 1741
5313.96 1766
5314.65 1677
5315.34 1581
5316.02 1771
5316.71 1744
5317.40 1768
5318.09 1616
5318.78 1738
5319.46 1764
5320.15 1750
5320.84 1744
5321.53 1791
5322.22 1931
5322.90 2010
5323.59 1965
5324.28 1903
5324.97 1910
5325.66 1972
5326.35 1783
5327.04 1718
5327.72 1684
5328.41 1653
5329.10 1742
5329.79 1780
5330.48 1774
5331.17 1804
5331.86 1795
5332.54 1805
5333.23 1773
5333.92 1819
5334.61 1905
5335.30 1865
5335.99 1962
5336.68 1866
5337.37 1884
5338.06 1902
5338.75 1781
5339.44 1830
5340.12 1874
5340.81 1891
5341.50 2010
5342.19 2010
5342.88 2000
5343.57 2130
5344.26 2122
5344.95 2170
5345.64 2159
5346.33 2191
5347.02 2404
5347.71 2559
5348.40 2593
5349.09 2639
5349.78 2935
5350.47 3372
5351.16 3782
5351.85 3969
5352.54 4540
5353.23 5039
5353.92 5315
5354.61 5432
5355.30 5242
5355.99 4829
5356.68 4311
5357.37 3785
5358.06 3327
5358.75 2776
5359.44 2441
5360.14 2206
5360.83 2084
5361.52 1985
5362.21 2033
5362.90 1926
5363.59 1964
5364.28 1851
5364.97 1816
5365.66 1815
5366.35 1946
5367.04 1858
5367.74 1757
5368.43 1815
5369.12 1972
5369.81 1905
5370.50 1718
5371.19 1704
5371.88 1665
5372.57 1565
5373.27 1560
5373.96 1458
5374.65 1442
5375.34 1506
5376.03 1557
5376.72 1539
5377.42 1561
5378.11 1535
5378.80 1469
5379.49 1504
5380.18 1553
5380.88 1581
5381.57 1733
5382.26 1815
5382.95 1742
5383.64 1711
5384.34 1765
5385.03 1669
5385.72 1597
5386.41 1456
5387.11 1527
5387.80 1549
5388.49 1666
5389.18 1662
5389.88 1785
5390.57 1911
5391.26 1961
5391.95 1913
5392.65 2006
5393.34 1998
5394.03 1843
5394.72 1922
5395.42 1832
5396.11 1769
5396.80 1684
5397.50 1644
5398.19 1732
5398.88 1798
5399.58 1595
5400.27 1551
5400.96 1538
5401.66 1624
5402.35 1473
5403.04 1435
5403.74 1521
5404.43 1500
5405.12 1663
5405.82 1577
5406.51 1717
5407.20 1706
5407.90 1593
5408.59 1540
5409.28 1547
5409.98 1657
5410.67 1672
5411.37 1705
5412.06 1756
5412.75 1612
5413.45 1644
5414.14 1573
5414.84 1491
5415.53 1489
5416.23 1530
5416.92 1381
5417.61 1500
5418.31 1435
5419.00 1523
5419.70 1548
5420.39 1611
5421.09 1457
5421.78 1454
5422.48 1446
5423.17 1415
5423.87 1531
5424.56 1537
5425.25 1571
5425.95 1628
5426.64 1667
5427.34 1606
5428.03 1493
5428.73 1592
5429.42 1472
5430.12 1559
5430.82 1516
5431.51 1552
5432.21 1581
5432.90 1525
5433.60 1636
5434.29 1616
5434.99 1419
5435.68 1549
5436.38 1632
5437.07 1574
5437.77 1746
5438.47 1791
5439.16 1822
5439.86 1761
5440.55 1892
5441.25 1797
5441.94 1781
5442.64 1782
5443.34 1677
5444.03 1784
5444.73 1663
5445.42 1786
5446.12 1844
5446.82 1823
5447.51 1809
5448.21 2076
5448.91 2150
5449.60 2307
5450.30 2282
5450.99 2135
5451.69 2354
5452.39 2267
5453.08 2206
5453.78 2153
5454.48 1934
5455.17 2047
5455.87 1947
5456.57 1766
5457.27 1802
5457.96 1904
5458.66 1830
5459.36 1807
5460.05 1772
5460.75 1732
5461.45 1907
5462.14 1988
5462.84 2009
5463.54 2060
5464.24 2159
5464.93 2390
5465.63 2447
5466.33 2686
5467.03 2508
5467.72 2558
5468.42 2453
5469.12 2421
5469.82 2317
5470.51 2138
5471.21 2027
5471.91 2023
5472.61 2035
5473.31 1900
5474.00 2077
5474.70 2035
5475.40 2083
5476.10 2029
5476.80 1833
5477.49 1916
5478.19 2202
5478.89 2046
5479.59 2147
5480.29 2225
5480.99 2148
5481.68 2362
5482.38 2344
5483.08 2666
5483.78 2629
5484.48 2536
5485.18 2430
5485.88 2314
5486.57 2327
5487.27 2087
5487.97 1995
5488.67 2082
5489.37 2207
5490.07 2005
5490.77 1932
5491.47 1995
5492.17 2138
5492.87 2170
5493.56 2248
5494.26 2263
5494.96 2238
5495.66 2203
5496.36 2276
5497.06 2345
5497.76 2426
5498.46 2365
5499.16 2392
5499.86 2632
5500.56 2798
5501.26 3075
5501.96 3444
5502.66 3901
5503.36 3920
5504.06 4014
5504.76 4121
5505.46 3973
5506.16 3410
5506.86 3059
5507.56 2678
5508.26 2348
5508.96 2210
5509.66 2305
5510.36 2390
5511.06 2190
5511.76 2212
5512.46 2395
5513.16 2313
5513.86 2399
5514.56 2167
5515.26 2191
5515.96 2317
5516.66 2335
5517.36 2256
5518.07 2209
5518.77 2061
5519.47 2231
5520.17 2287
5520.87 2182
5521.57 2184
5522.27 2303
5522.97 2207
5523.67 2106
5524.37 2051
5525.08 2011
5525.78 1968
5526.48 1852
5527.18 1857
5527.88 1731
5528.58 1698
5529.28 1846
5529.99 1800
5530.69 1772
5531.39 1755
5532.09 1805
5532.79 1745
5533.49 1762
5534.20 1712
5534.90 1785
5535.60 1602
5536.30 1741
5537.00 1638
5537.70 1652
5538.41 1797
5539.11 1788
5539.81 1721
5540.51 1702
5541.22 1665
5541.92 1760
5542.62 1715
5543.32 1847
5544.02 1779
5544.73 1665
5545.43 1579
5546.13 1642
5546.84 1613
5547.54 1585
5548.24 1656
5548.94 1680
5549.65 1771
5550.35 1841
5551.05 1793
5551.75 1681
5552.46 1699
5553.16 1646
5553.86 1540
5554.57 1624
5555.27 1689
5555.97 1711
5556.68 1469
5557.38 1515
5558.08 1540
5558.79 1562
5559.49 1605
5560.19 1635
5560.90 1658
5561.60 1522
5562.30 1487
5563.01 1498
5563.71 1532
5564.41 1533
5565.12 1520
5565.82 1342
5566.53 1543
5567.23 1790
5567.93 1641
5568.64 1651
5569.34 1518
5570.05 1500
5570.75 1521
5571.45 1654
5572.16 1556
5572.86 1710
5573.57 1654
5574.27 1597
5574.98 1649
5575.68 1630
5576.38 1513
5577.09 1644
5577.79 1709
5578.50 1579
5579.20 1574
5579.91 1782
5580.61 1792
5581.32 1527
5582.02 1444
5582.73 1574
5583.43 1449
5584.14 1472
5584.84 1432
5585.55 1350
5586.25 1448
5586.96 1506
5587.66 1423
5588.37 1494
5589.07 1395
5589.78 1514
5590.48 1520
5591.19 1379
5591.89 1439
5592.60 1442
5593.31 1472
5594.01 1510
5594.72 1395
5595.42 1397
5596.13 1358
5596.83 1359
5597.54 1466
5598.25 1678
5598.95 1580
5599.66 1447
5600.36 1620
5601.07 1539
5601.78 1472
5602.48 1419
5603.19 1302
5603.89 1436
5604.60 1485
5605.31 1446
5606.01 1301
5606.72 1360
5607.43 1297
5608.13 1487
5608.84 1427
5609.54 1388
5610.25 1412
5610.96 1342
5611.66 1317
5612.37 1249
5613.08 1279
5613.79 1271
5614.49 1352
5615.20 1497
5615.91 1477
5616.61 1469
5617.32 1391
5618.03 1475
5618.73 1543
5619.44 1445
5620.15 1448
5620.86 1358
5621.56 1407
5622.27 1492
5622.98 1429
5623.69 1410
5624.39 1337
5625.10 1357
5625.81 1329
5626.52 1311
5627.22 1369
5627.93 1311
5628.64 1442
5629.35 1378
5630.05 1489
5630.76 1373
5631.47 1486
5632.18 1520
5632.89 1514
5633.59 1485
5634.30 1522
5635.01 1547
5635.72 1418
5636.43 1523
5637.14 1348
5637.84 1383
5638.55 1373
5639.26 1402
5639.97 1303
5640.68 1422
5641.39 1492
5642.10 1484
5642.80 1447
5643.51 1525
5644.22 1519
5644.93 1371
5645.64 1377
5646.35 1496
5647.06 1446
5647.77 1300
5648.47 1297
5649.18 1403
5649.89 1360
5650.60 1404
5651.31 1389
5652.02 1439
5652.73 1382
5653.44 1464
5654.15 1431
5654.86 1462
5655.57 1557
5656.28 1475
5656.99 1440
5657.70 1480
5658.41 1520
5659.12 1500
5659.83 1626
5660.54 1496
5661.24 1546
5661.95 1640
5662.66 1691
5663.37 1600
5664.08 1546
5664.79 1501
5665.50 1491
5666.21 1576
5666.93 1517
5667.64 1383
5668.35 1610
5669.06 1492
5669.77 1587
5670.48 1735
5671.19 1664
5671.90 1874
5672.61 1883
5673.32 2012
5674.03 1851
5674.74 1876
5675.45 1876
5676.16 1933
5676.87 1753
5677.58 1674
5678.29 1603
5679.01 1623
5679.72 1554
5680.43 1449
5681.14 1650
5681.85 1526
5682.56 1542
5683.27 1487
5683.98 1494
5684.69 1551
5685.41 1580
5686.12 1552
5686.83 1534
5687.54 1555
5688.25 1538
5688.96 1468
5689.67 1556
5690.39 1582
5691.10 1528
5691.81 1461
5692.52 1466
5693.23 1553
5693.95 1598
5694.66 1462
5695.37 1412
5696.08 1368
5696.79 1397
5697.51 1484
5698.22 1394
5698.93 1463
5699.64 1383
5700.35 1421
5701.07 1517
5701.78 1457
5702.49 1391
5703.20 1297
5703.92 1327
5704.63 1413
5705.34 1305
5706.05 1356
5706.77 1340
5707.48 1324
5708.19 1536
5708.90 1370
5709.62 1348
5710.33 1488
5711.04 1508
5711.76 1416
5712.47 1353
5713.18 1456
5713.90 1357
5714.61 1373
5715.32 1360
5716.04 1221
5716.75 1371
5717.46 1472
5718.18 1312
5718.89 1400
5719.60 1328
5720.32 1352
5721.03 1415
5721.74 1352
5722.46 1325
5723.17 1340
5723.88 1544
5724.60 1547
5725.31 1497
5726.03 1505
5726.74 1579
5727.45 1614
5728.17 1686
5728.88 1505
5729.60 1542
5730.31 1694
5731.02 1614
5731.74 1630
5732.45 1727
5733.17 1597
5733.88 1558
5734.60 1558
5735.31 1457
5736.02 1466
5736.74 1616
5737.45 1722
5738.17 1662
5738.88 1701
5739.60 1586
5740.31 1518
5741.03 1670
5741.74 1581
5742.46 1675
5743.17 1668
5743.89 1545
5744.60 1525
5745.32 1458
5746.03 1596
5746.75 1547
5747.46 1684
5748.18 1586
5748.89 1597
5749.61 1700
5750.32 1650
5751.04 1647
5751.76 1612
5752.47 1752
5753.19 1898
5753.90 2159
5754.62 2383
5755.33 2511
5756.05 2623
5756.77 2619
5757.48 2797
5758.20 2885
5758.91 2855
5759.63 2542
5760.34 2487
5761.06 2345
5761.78 2276
5762.49 2046
5763.21 2090
5763.93 1921
5764.64 1816
5765.36 1796
5766.07 1695
5766.79 1866
5767.51 1778
5768.22 1715
5768.94 1737
5769.66 1934
5770.37 1833
5771.09 1815
5771.81 1758
5772.52 1767
5773.24 1747
5773.96 1644
5774.67 1748
5775.39 1847
5776.11 1742
5776.83 1882
5777.54 1777
5778.26 1890
5778.98 2005
5779.69 2058
5780.41 1971
5781.13 1978
5781.85 1956
5782.56 2112
5783.28 1996
5784.00 1963
5784.72 2079
5785.43 2080
5786.15 2137
5786.87 2114
5787.59 2119
5788.30 2194
5789.02 2257
5789.74 2205
5790.46 2139
5791.18 2345
5791.89 2542
5792.61 2615
5793.33 2625
5794.05 2743
5794.77 2852
5795.48 2781
5796.20 2774
5796.92 2938
5797.64 3029
5798.36 3258
5799.08 3559
5799.80 4221
5800.51 5164
5801.23 6324
5801.95 7595
5802.67 8874
5803.39 9161
5804.11 9133
5804.83 8756
5805.54 7762
5806.26 6490
5806.98 5682
5807.70 4797
5808.42 4078
5809.14 3826
5809.86 3550
5810.58 3475
5811.30 3206
5812.02 3461
5812.74 3503
5813.45 3228
5814.17 3212
5814.89 3352
5815.61 3377
5816.33 3254
5817.05 3440
5817.77 3475
5818.49 3224
5819.21 3342
5819.93 3402
5820.65 3314
5821.37 3073
5822.09 2955
5822.81 3251
5823.53 3182
5824.25 2829
5824.97 2846
5825.69 2829
5826.41 2528
5827.13 2285
5827.85 2321
5828.57 2374
5829.29 2364
5830.01 2431
5830.73 2378
5831.45 2197
5832.17 2201
5832.89 2107
5833.61 2104
5834.33 2104
5835.06 1972
5835.78 2108
5836.50 2054
5837.22 2077
5837.94 2100
5838.66 2157
5839.38 2144
5840.10 2104
5840.82 2220
5841.54 2068
5842.26 2138
5842.99 2181
5843.71 2251
5844.43 2156
5845.15 2021
5845.87 2080
5846.59 1868
5847.31 1941
5848.04 1915
5848.76 1928
5849.48 1896
5850.20 1883
5850.92 1806
5851.64 1888
5852.36 1829
5853.09 1882
5853.81 1841
5854.53 1764
5855.25 1795
5855.97 1760
5856.70 1902
5857.42 1865
5858.14 1770
5858.86 1754
5859.58 1832
5860.31 1689
5861.03 1866
5861.75 1717
5862.47 1740
5863.20 1745
5863.92 1734
5864.64 1743
5865.36 1853
5866.09 1842
5866.81 1792
5867.53 1755
5868.25 1804
5868.98 1777
5869.70 1743
5870.42 1629
5871.15 1761
5871.87 1716
5872.59 1813
5873.31 1772
5874.04 1767
5874.76 1788
5875.48 1795
5876.21 1790
5876.93 1749
5877.65 1773
5878.38 1787
5879.10 1660
5879.82 1678
5880.55 1686
5881.27 1684
5881.99 1583
5882.72 1604
5883.44 1574
5884.17 1583
5884.89 1665
5885.61 1656
5886.34 1616
5887.06 1686
5887.78 1670
5888.51 1707
5889.23 1686
5889.96 1783
5890.68 1794
5891.41 1694
5892.13 1687
5892.85 1567
5893.58 1582
5894.30 1585
5895.03 1609
5895.75 1561
5896.48 1518
5897.20 1491
5897.92 1490
5898.65 1696
5899.37 1665
5900.10 1515
5900.82 1600
5901.55 1506
5902.27 1523
5903.00 1506
5903.72 1547
5904.45 1581
5905.17 1617
5905.90 1621
5906.62 1534
5907.35 1460
5908.07 1393
5908.80 1528
5909.52 1670
5910.25 1509
5910.97 1582
5911.70 1433
5912.43 1602
5913.15 1575
5913.88 1581
5914.60 1484
5915.33 1473
5916.05 1490
5916.78 1570
5917.50 1588
5918.23 1585
5918.96 1578
5919.68 1468
5920.41 1481
5921.13 1559
5921.86 1566
5922.59 1582
5923.31 1637
5924.04 1618
5924.76 1635
5925.49 1600
5926.22 1678
5926.94 1547
5927.67 1601
5928.40 1721
5929.12 1580
5929.85 1658
5930.58 1559
5931.30 1628
5932.03 1672
5932.76 1756
5933.48 1594
5934.21 1612
5934.94 1677
5935.66 1701
5936.39 1791
5937.12 1851
5937.84 1894
5938.57 1793
5939.30 1751
5940.02 1832
5940.75 1964
5941.48 1977
5942.21 1904
5942.93 1997
5943.66 1998
5944.39 1947
5945.12 2031
5945.84 2115
5946.57 2081
5947.30 1926
5948.03 1976
5948.75 1967
5949.48 2083
5950.21 2267
5950.94 2147
5951.67 2143
5952.39 2414
5953.12 2455
5953.85 2513
5954.58 2589
5955.31 2667
5956.03 2598
5956.76 2599
5957.49 2516
5958.22 2483
5958.95 2607
5959.67 2585
5960.40 2510
5961.13 2544
5961.86 2455
5962.59 2466
5963.32 2522
5964.05 2608
5964.77 2665
5965.50 2569
5966.23 2635
5966.96 2855
5967.69 3287
5968.42 3664
5969.15 4122
5969.88 4292
5970.61 4373
5971.33 4178
5972.06 4021
5972.79 3877
5973.52 3483
5974.25 3300
5974.98 3082
5975.71 3002
5976.44 2849
5977.17 2729
5977.90 3034
5978.63 2879
5979.36 2919
5980.09 2911
5980.82 3074
5981.55 3099
5982.28 3079
5983.01 3088
5983.74 3184
5984.46 3126
5985.19 2941
5985.92 3138
5986.65 3267
5987.38 3245
5988.11 3239
5988.85 3010
5989.58 3069
5990.31 3125
5991.04 3053
5991.77 3017
5992.50 3084
5993.23 2927
5993.96 2922
5994.69 3153
5995.42 3065
5996.15 2993
5996.88 3058
5997.61 3057
5998.34 3052
5999.07 3201
5999.80 3410
6000.53 3175
6001.26 3019
6002.00 3168
6002.73 3268
6003.46 3131
6004.19 3201
6004.92 3097
6005.65 3099
6006.38 2995
6007.11 2961
6007.84 3210
6008.58 3156
6009.31 3259
6010.04 3405
6010.77 3824
6011.50 4264
6012.23 4775
6012.96 5274
6013.70 5598
6014.43 6108
6015.16 6853
6015.89 7292
6016.62 7338
6017.36 7162
6018.09 6716
6018.82 6142
6019.55 5707
6020.28 4913
6021.02 4486
6021.75 4252
6022.48 3828
6023.21 3476
6023.94 3173
6024.68 2868
6025.41 2830
6026.14 2660
6026.87 2651
6027.61 2754
6028.34 2479
6029.07 2669
6029.80 2646
6030.54 2489
6031.27 2451
6032.00 2494
6032.73 2510
6033.47 2592
6034.20 2537
6034.93 2475
6035.67 2472
6036.40 2391
6037.13 2376
6037.87 2540
6038.60 2573
6039.33 2649
6040.07 2709
6040.80 2616
6041.53 2538
6042.27 2530
6043.00 2665
6043.73 2540
6044.47 2843
6045.20 2897
6045.93 2741
6046.67 2728
6047.40 2935
6048.13 3105
6048.87 3037
6049.60 3121
6050.34 3125
6051.07 3187
6051.80 3327
6052.54 3447
6053.27 3553
6054.01 4084
6054.74 4158
6055.47 4203
6056.21 4638
6056.94 4427
6057.68 3882
6058.41 3517
6059.15 3429
6059.88 3324
6060.61 3171
6061.35 2846
6062.08 2822
6062.82 2850
6063.55 2860
6064.29 2770
6065.02 2876
6065.76 2781
6066.49 2682
6067.23 2649
6067.96 2604
6068.70 2640
6069.43 2571
6070.17 2629
6070.90 2643
6071.64 2610
6072.37 2665
6073.11 2668
6073.84 2543
6074.58 2582
6075.31 2331
6076.05 2478
6076.78 2394
6077.52 2273
6078.26 2270
6078.99 2304
6079.73 2291
6080.46 2255
6081.20 2284
6081.93 2197
6082.67 2157
6083.41 2186
6084.14 2140
6084.88 2020
6085.61 2018
6086.35 2219
6087.09 2204
6087.82 2238
6088.56 2102
6089.30 2131
6090.03 2066
6090.77 2146
6091.50 2156
6092.24 2238
6092.98 2370
6093.71 2383
6094.45 2421
6095.19 2402
6095.92 2484
6096.66 2380
6097.40 2245
6098.13 2238
6098.87 2155
6099.61 2035
6100.34 2048
6101.08 2037
6101.82 2145
6102.56 2024
6103.29 2012
6104.03 1989
6104.77 1953
6105.50 1934
6106.24 1928
6106.98 2035
6107.72 1817
6108.45 1887
6109.19 1895
6109.93 1904
6110.67 1924
6111.40 1998
6112.14 1914
6112.88 1963
6113.62 1862
6114.35 1926
6115.09 1949
6115.83 2107
6116.57 2043
6117.31 2045
6118.04 2071
6118.78 1863
6119.52 1897
6120.26 1962
6121.00 1881
6121.73 1946
6122.47 1895
6123.21 1967
6123.95 2011
6124.69 1983
6125.43 2058
6126.16 1996
6126.90 2095
6127.64 2154
6128.38 2170
6129.12 2135
6129.86 2107
6130.60 2140
6131.33 2129
6132.07 2096
6132.81 2013
6133.55 2078
6134.29 2132
6135.03 2318
6135.77 2094
6136.51 2089
6137.25 2142
6137.99 2072
6138.73 2061
6139.46 2146
6140.20 2076
6140.94 2101
6141.68 2159
6142.42 2125
6143.16 2091
6143.90 2094
6144.64 2063
6145.38 2200
6146.12 2210
6146.86 2113
6147.60 1961
6148.34 2024
6149.08 2250
6149.82 2034
6150.56 2011
6151.30 2252
6152.04 2232
6152.78 2143
6153.52 2331
6154.26 2240
6155.00 2251
6155.74 2241
6156.48 2320
6157.22 2310
6157.96 2291
6158.70 2299
6159.44 2292
6160.18 2178
6160.92 2336
6161.66 2384
6162.40 2329
6163.15 2383
6163.89 2277
6164.63 2357
6165.37 2474
6166.11 2581
6166.85 2741
6167.59 2815
6168.33 2972
6169.07 3029
6169.81 3006
6170.55 2967
6171.30 3040
6172.04 2983
6172.78 3000
6173.52 2905
6174.26 2818
6175.00 2967
6175.74 2862
6176.49 2787
6177.23 2823
6177.97 2857
6178.71 2723
6179.45 2799
6180.19 2669
6180.94 2684
6181.68 2793
6182.42 2694
6183.16 2803
6183.90 2885
6184.65 2980
6185.39 2900
6186.13 2988
6186.87 2929
6187.61 2910
6188.36 2789
6189.10 2935
6189.84 2933
6190.58 2944
6191.33 3043
6192.07 2970
6192.81 3150
6193.55 3447
6194.30 3194
6195.04 3609
6195.78 3722
6196.52 3672
6197.27 3898
6198.01 3672
6198.75 3783
6199.49 3596
6200.24 3586
6200.98 3456
6201.72 3322
6202.47 3586
6203.21 3418
6203.95 3559
6204.70 3618
6205.44 3929
6206.18 4142
6206.93 4846
6207.67 5555
6208.41 6502
6209.16 7534
6209.90 9312
6210.64 11297
6211.39 12951
6212.13 13953
6212.87 14264
6213.62 13582
6214.36 12862
6215.11 11340
6215.85 9919
6216.59 8527
6217.34 7052
6218.08 5872
6218.83 5244
6219.57 4516
6220.31 4049
6221.06 3742
6221.80 3559
6222.55 3489
6223.29 3529
6224.04 3495
6224.78 3472
6225.52 3846
6226.27 3936
6227.01 4203
6227.76 4191
6228.50 4099
6229.25 4118
6229.99 3949
6230.74 3661
6231.48 3387
6232.23 3206
6232.97 2927
6233.72 2785
6234.46 2654
6235.21 2653
6235.95 2572
6236.70 2598
6237.44 2593
6238.19 2720
6238.93 2621
6239.68 2596
6240.42 2570
6241.17 2680
6241.91 2761
6242.66 2849
6243.40 2814
6244.15 2909
6244.90 2967
6245.64 3003
6246.39 3146
6247.13 3204
6247.88 3391
6248.62 3666
6249.37 3969
6250.12 4443
6250.86 4485
6251.61 4459
6252.35 4734
6253.10 4688
6253.85 4482
6254.59 4005
6255.34 3644
6256.09 3370
6256.83 3309
6257.58 3150
6258.32 3017
6259.07 3063
6259.82 3065
6260.56 3036
6261.31 3165
6262.06 3057
6262.80 2906
6263.55 3092
6264.30 3008
6265.04 3026
6265.79 2893
6266.54 3034
6267.29 2923
6268.03 3041
6268.78 2925
6269.53 2988
6270.27 3231
6271.02 3105
6271.77 3188
6272.52 3016
6273.26 3130
6274.01 2939
6274.76 3026
6275.50 3066
6276.25 3116
6277.00 3247
6277.75 3388
6278.49 3539
6279.24 3678
6279.99 3841
6280.74 3876
6281.49 3805
6282.23 3547
6282.98 3479
6283.73 3446
6284.48 3219
6285.23 2945
6285.97 2929
6286.72 2763
6287.47 2763
6288.22 2866
6288.97 2722
6289.71 2883
6290.46 2911
6291.21 2954
6291.96 2830
6292.71 2874
6293.46 2685
6294.21 2547
6294.95 2597
6295.70 2464
6296.45 2496
6297.20 2423
6297.95 2322
6298.70 2428
6299.45 2322
6300.20 2350
6300.94 2315
6301.69 2335
6302.44 2503
6303.19 2422
6303.94 2295
6304.69 2389
6305.44 2425
6306.19 2519
6306.94 2417
6307.69 2443
6308.44 2474
6309.19 2354
6309.94 2373
6310.69 2378
6311.43 2310
6312.18 2328
6312.93 2341
6313.68 2404
6314.43 2521
6315.18 2505
6315.93 2290
6316.68 2446
6317.43 2612
6318.18 2515
6318.93 2407
6319.68 2489
6320.43 2369
6321.18 2317
6321.93 2370
6322.68 2256
6323.43 2344
6324.18 2374
6324.94 2173
6325.69 2047
6326.44 1981
6327.19 1908
6327.94 2049
6328.69 2019
6329.44 2089
6330.19 2102
6330.94 2244
6331.69 2090
6332.44 2005
6333.19 1940
6333.94 2024
6334.69 2006
6335.45 1979
6336.20 1822
6336.95 1835
6337.70 1879
6338.45 1858
6339.20 1735
6339.95 1969
6340.70 1833
6341.46 1867
6342.21 1815
6342.96 2054
6343.71 1999
6344.46 1975
6345.21 1920
6345.96 1905
6346.72 1887
6347.47 1968
6348.22 1895
6348.97 1865
6349.72 1999
6350.48 2006
6351.23 2080
6351.98 1975
6352.73 2082
6353.48 2077
6354.24 2158
6354.99 2080
6355.74 2090
6356.49 2200
6357.24 2185
6358.00 2248
6358.75 2218
6359.50 2054
6360.25 1963
6361.01 1939
6361.76 2070
6362.51 2045
6363.26 1812
6364.02 1834
6364.77 1961
6365.52 1991
6366.28 1808
6367.03 1784
6367.78 1821
6368.53 1865
6369.29 1961
6370.04 2044
6370.79 1960
6371.55 1896
6372.30 1831
6373.05 1878
6373.81 1874
6374.56 1895
6375.31 1844
6376.07 1924
6376.82 1928
6377.57 1945
6378.33 1967
6379.08 1916
6379.83 1935
6380.59 1895
6381.34 1882
6382.10 1851
6382.85 1838
6383.60 1862
6384.36 1917
6385.11 1769
6385.87 1751
6386.62 1872
6387.37 1717
6388.13 1813
6388.88 1962
6389.64 1977
6390.39 1941
6391.14 2072
6391.90 2025
6392.65 2061
6393.41 2184
6394.16 2165
6394.92 2036
6395.67 2090
6396.43 2140
6397.18 1900
6397.94 1859
6398.69 1841
6399.45 1871
6400.20 1818
6400.96 1759
6401.71 1665
6402.47 1617
6403.22 1703
6403.98 1782
6404.73 1844
6405.49 1758
6406.24 1616
6407.00 1633
6407.75 1745
6408.51 1628
6409.26 1659
6410.02 1658
6410.77 1681
6411.53 1799
6412.28 1997
6413.04 1816
6413.80 1768
6414.55 1790
6415.31 1775
6416.06 1692
6416.82 1722
6417.57 1716
6418.33 1710
6419.09 1706
6419.84 1743
6420.60 1715
6421.35 1644
6422.11 1657
6422.87 1624
6423.62 1734
6424.38 1743
6425.14 1796
6425.89 1691
6426.65 1660
6427.40 1778
6428.16 1751
6428.92 1739
6429.67 1712
6430.43 1682
6431.19 1748
6431.94 1651
6432.70 1636
6433.46 1624
6434.22 1647
6434.97 1628
6435.73 1837
6436.49 1934
6437.24 1639
6438.00 1747
6438.76 1704
6439.51 1613
6440.27 1754
6441.03 1847
6441.79 1694
6442.54 1692
6443.30 1648
6444.06 1705
6444.82 1674
6445.57 1718
6446.33 1633
6447.09 1711
6447.85 1631
6448.60 1649
6449.36 1629
6450.12 1742
6450.88 1852
6451.64 1806
6452.39 1618
6453.15 1671
6453.91 1708
6454.67 1702
6455.43 1741
6456.18 1737
6456.94 1755
6457.70 1703
6458.46 1843
6459.22 1868
6459.98 1825
6460.73 1753
6461.49 1722
6462.25 1714
6463.01 1816
6463.77 1785
6464.53 1741
6465.29 1774
6466.04 1790
6466.80 2011
6467.56 2001
6468.32 1805
6469.08 1838
6469.84 1838
6470.60 1784
6471.36 1673
6472.12 1790
6472.87 1882
6473.63 1904
6474.39 1999
6475.15 2001
6475.91 2004
6476.67 2246
6477.43 2108
6478.19 1959
6478.95 1946
6479.71 1950
6480.47 1904
6481.23 2024
6481.99 2117
6482.75 2035
6483.51 2067
6484.27 2071
6485.03 2155
6485.79 2158
6486.55 2250
6487.31 2160
6488.07 2188
6488.83 2148
6489.59 2360
6490.35 2307
6491.11 2385
6491.87 2350
6492.63 2403
6493.39 2309
6494.15 2579
6494.91 2656
6495.67 2683
6496.43 2767
6497.19 2930
6497.95 3011
6498.71 2857
6499.47 2991
6500.23 2907
6500.99 2853
6501.76 2908
6502.52 2796
6503.28 2814
6504.04 2743
6504.80 2802
6505.56 2590
6506.32 2848
6507.08 2893
6507.84 2884
6508.61 3142
6509.37 3235
6510.13 3255
6510.89 3427
6511.65 3357
6512.41 3473
6513.17 3389
6513.94 3456
6514.70 3397
6515.46 3405
6516.22 3574
6516.98 3538
6517.74 3366
6518.51 3568
6519.27 3306
6520.03 3540
6520.79 3593
6521.55 3746
6522.32 3606
6523.08 3796
6523.84 3932
6524.60 4060
6525.36 4229
6526.13 4246
6526.89 4180
6527.65 4584
6528.41 4924
6529.18 5014
6529.94 5230
6530.70 5247
6531.46 5171
6532.23 5369
6532.99 5528
6533.75 5613
6534.51 5597
6535.28 6471
6536.04 7609
6536.80 9819
6537.57 12193
6538.33 14540
6539.09 16257
6539.85 16933
6540.62 17513
6541.38 15850
6542.14 14266
6542.91 12442
6543.67 10380
6544.43 8594
6545.20 6971
6545.96 5727
6546.72 4976
6547.49 4406
6548.25 3954
6549.02 3617
6549.78 3471
6550.54 3274
6551.31 3151
6552.07 3229
6552.83 3202
6553.60 3179
6554.36 2994
6555.13 2927
6555.89 2899
6556.65 2839
6557.42 2805
6558.18 2876
6558.95 2795
6559.71 2590
6560.47 2664
6561.24 2636
6562.00 2710
6562.77 2873
6563.53 2950
6564.30 2890
6565.06 2949
6565.83 3206
6566.59 3387
6567.36 3518
6568.12 3347
6568.88 3350
6569.65 3243
6570.41 3264
6571.18 3378
6571.94 3298
6572.71 3146
6573.47 3308
6574.24 3342
6575.00 3614
6575.77 3969
6576.53 4048
6577.30 4460
6578.07 4463
6578.83 4236
6579.60 4258
6580.36 4471
6581.13 4373
6581.89 4367
6582.66 4249
6583.42 4332
6584.19 4027
6584.96 3913
6585.72 4026
6586.49 3809
6587.25 3621
6588.02 3470
6588.78 3585
6589.55 3428
6590.32 3451
6591.08 3471
6591.85 3581
6592.61 3546
6593.38 3677
6594.15 3978
6594.91 4192
6595.68 4475
6596.45 4687
6597.21 5094
6597.98 5261
6598.75 5248
6599.51 4866
6600.28 4733
6601.05 4414
6601.81 4043
6602.58 3933
6603.35 3717
6604.11 3544
6604.88 3349
6605.65 3221
6606.41 3100
6607.18 3029
6607.95 2912
6608.71 2888
6609.48 2973
6610.25 2929
6611.02 2759
6611.78 2926
6612.55 2956
6613.32 2933
6614.09 3036
6614.85 2937
6615.62 2951
6616.39 2997
6617.16 3002
6617.92 3005
6618.69 2728
6619.46 2781
6620.23 2969
6620.99 2922
6621.76 2770
6622.53 2598
6623.30 2731
6624.07 2683
6624.83 2817
6625.60 2707
6626.37 2692
6627.14 2710
6627.91 2744
6628.67 2591
6629.44 2631
6630.21 2634
6630.98 2671
6631.75 2572
6632.52 2568
6633.29 2592
6634.05 2866
6634.82 3093
6635.59 3410
6636.36 3408
6637.13 3574
6637.90 3701
6638.67 3637
6639.43 3535
6640.20 3547
6640.97 3180
6641.74 3097
6642.51 2908
6643.28 2723
6644.05 2685
6644.82 2528
6645.59 2439
6646.36 2430
6647.13 2369
6647.90 2485
6648.66 2393
6649.43 2401
6650.20 2482
6650.97 2377
6651.74 2270
6652.51 2484
6653.28 2521
6654.05 2484
6654.82 2348
6655.59 2403
6656.36 2467
6657.13 2543
6657.90 2378
6658.67 2350
6659.44 2306
6660.21 2349
6660.98 2335
6661.75 2254
6662.52 2203
6663.29 2249
6664.06 2272
6664.83 2264
6665.60 2295
6666.37 2350
6667.14 2356
6667.91 2312
6668.69 2283
6669.46 2253
6670.23 2480
6671.00 2442
6671.77 2323
6672.54 2395
6673.31 2387
6674.08 2422
6674.85 2483
6675.62 2562
6676.39 2506
6677.16 2504
6677.94 2451
6678.71 2446
6679.48 2351
6680.25 2419
6681.02 2404
6681.79 2508
6682.56 2535
6683.33 2419
6684.11 2464
6684.88 2837
6685.65 2743
6686.42 2917
6687.19 3145
6687.96 3097
6688.74 3070
6689.51 2988
6690.28 2840
6691.05 2705
6691.82 2547
6692.60 2348
6693.37 2195
6694.14 2214
6694.91 2189
6695.68 2219
6696.46 2327
6697.23 2168
6698.00 2152
6698.77 2158
6699.55 2199
6700.32 2117
6701.09 2043
6701.86 2166
6702.64 2194
6703.41 2217
6704.18 2220
6704.95 2192
6705.73 2092
6706.50 2051
6707.27 2189
6708.04 2201
6708.82 2132
6709.59 2144
6710.36 2248
6711.14 2209
6711.91 2167
6712.68 2134
6713.46 2163
6714.23 2073
6715.00 2155
6715.78 2033
6716.55 1980
6717.32 2142
6718.10 2034
6718.87 1896
6719.64 2009
6720.42 1934
6721.19 1900
6721.96 1976
6722.74 1874
6723.51 1887
6724.28 1974
6725.06 1960
6725.83 1793
6726.61 1992
6727.38 2000
6728.15 1908
6728.93 1796
6729.70 1954
6730.48 2004
6731.25 1974
6732.02 1877
6732.80 1801
6733.57 1850
6734.35 1883
6735.12 1958
6735.90 1934
6736.67 2000
6737.45 1890
6738.22 1979
6738.99 1936
6739.77 2023
6740.54 2092
6741.32 2019
6742.09 1922
6742.87 1900
6743.64 1817
6744.42 1776
6745.19 1888
6745.97 2082
6746.74 2143
6747.52 2018
6748.29 1970
6749.07 2034
6749.84 2163
6750.62 2259
6751.40 2256
6752.17 2208
6752.95 2497
6753.72 2704
6754.50 2770
6755.27 2924
6756.05 2890
6756.82 2809
6757.60 2683
6758.38 2617
6759.15 2412
6759.93 2276
6760.70 2251
6761.48 2058
6762.25 2057
6763.03 2042
6763.81 1931
6764.58 1979
6765.36 1990
6766.14 1909
6766.91 2040
6767.69 1925
6768.46 2062
6769.24 2062
6770.02 1938
6770.79 1913
6771.57 1976
6772.35 1862
6773.12 1924
6773.90 1961
6774.68 2043
6775.45 2027
6776.23 2087
6777.01 1989
6777.78 1895
6778.56 1706
6779.34 1663
6780.11 1788
6780.89 1896
6781.67 1826
6782.45 1885
6783.22 1951
6784.00 1924
6784.78 1972
6785.56 1959
6786.33 1900
6787.11 1915
6787.89 1858
6788.66 1776
6789.44 1745
6790.22 1761
6791.00 1794
6791.78 1733
6792.55 1847
6793.33 1792
6794.11 1760
6794.89 1767
6795.66 1674
6796.44 1759
6797.22 1733
6798.00 1824
6798.78 1882
6799.55 1841
6800.33 1781
6801.11 1696
6801.89 1666
6802.67 1723
6803.45 1810
6804.22 1820
6805.00 1864
6805.78 1864
6806.56 1857
6807.34 1985
6808.12 1975
6808.90 1853
6809.67 1917
6810.45 1881
6811.23 1842
6812.01 1906
6812.79 1874
6813.57 1876
6814.35 1968
6815.13 1799
6815.91 1713
6816.68 1702
6817.46 1824
6818.24 1736
6819.02 1876
6819.80 1948
6820.58 1962
6821.36 1861
6822.14 1882
6822.92 1773
6823.70 1763
6824.48 1767
6825.26 1851
6826.04 1778
6826.82 1819
6827.60 1813
6828.38 1711
6829.16 1691
6829.94 1790
6830.72 1844
6831.50 1867
6832.28 1940
6833.06 1805
6833.84 1785
6834.62 1938
6835.40 1811
6836.18 1706
6836.96 1797
6837.74 1868
6838.52 1778
6839.30 1750
6840.08 1892
6840.86 1783
6841.64 1806
6842.42 1824
6843.20 1813
6843.98 1764
6844.76 1779
6845.54 1803
6846.32 1878
6847.10 1768
6847.89 1802
6848.67 1858
6849.45 2002
6850.23 2163
6851.01 2398
6851.79 2695
6852.57 2949
6853.35 3218
6854.13 3535
6854.92 3418
6855.70 3292
6856.48 3236
6857.26 2910
6858.04 2560
6858.82 2602
6859.60 2453
6860.39 2355
6861.17 2133
6861.95 2078
6862.73 2034
6863.51 1915
6864.29 2012
6865.08 1972
6865.86 2076
6866.64 2051
6867.42 2145
6868.20 2186
6868.99 2234
6869.77 2401
6870.55 2475
6871.33 2628
6872.12 2313
6872.90 2212
6873.68 2092
6874.46 2110
6875.24 2220
6876.03 2038
6876.81 2015
6877.59 1988
6878.38 2045
6879.16 2140
6879.94 2149
6880.72 2037
6881.51 2131
6882.29 2333
6883.07 2233
6883.85 2379
6884.64 2452
6885.42 2470
6886.20 2530
6886.99 2714
6887.77 2868
6888.55 3123
6889.34 3616
6890.12 3969
6890.90 4093
6891.69 4468
6892.47 4677
6893.25 3907
6894.04 3427
6894.82 2980
6895.60 2820
6896.39 2695
6897.17 2655
6897.96 2592
6898.74 2472
6899.52 2503
6900.31 2525
6901.09 2587
6901.88 2521
6902.66 2424
6903.44 2452
6904.23 2432
6905.01 2531
6905.80 2572
6906.58 2492
6907.36 2472
6908.15 2569
6908.93 2484
6909.72 2596
6910.50 2466
6911.29 2377
6912.07 2434
6912.86 2402
6913.64 2230
6914.42 2154
6915.21 2197
6915.99 2271
6916.78 2346
6917.56 2291
6918.35 2311
6919.13 2323
6919.92 2303
6920.70 2285
6921.49 2355
6922.27 2260
6923.06 2320
6923.84 2289
6924.63 2292
6925.42 2392
6926.20 2450
6926.99 2398
6927.77 2269
6928.56 2300
6929.34 2298
6930.13 2296
6930.91 2480
6931.70 2408
6932.48 2400
6933.27 2504
6934.06 2654
6934.84 2773
6935.63 2908
6936.41 2976
6937.20 2975
6937.99 2973
6938.77 2743
6939.56 2856
6940.34 2735
6941.13 2679
6941.92 2727
6942.70 2644
6943.49 2706
6944.28 2788
6945.06 2800
6945.85 2718
6946.64 2781
6947.42 2915
6948.21 2913
6949.00 3010
6949.78 3024
6950.57 3042
6951.36 3230
6952.14 3075
6952.93 3099
6953.72 2971
6954.50 3036
6955.29 3166
6956.08 3105
6956.86 3136
6957.65 3046
6958.44 3090
6959.23 3141
6960.01 3321
6960.80 3328
6961.59 3461
6962.38 3259
6963.16 3176
6963.95 3123
6964.74 3046
6965.53 3116
6966.31 3141
6967.10 3225
6967.89 3014
6968.68 3160
6969.46 3258
6970.25 3210
6971.04 3431
6971.83 3415
6972.62 3553
6973.40 3626
6974.19 3458
6974.98 3519
6975.77 3698
6976.56 3863
6977.34 3850
6978.13 3750
6978.92 3784
6979.71 3984
6980.50 3918
6981.29 3842
6982.08 3895
6982.86 4112
6983.65 4391
6984.44 5019
6985.23 5953
6986.02 6787
6986.81 8061
6987.60 9256
6988.39 10205
6989.17 10470
6989.96 10687
6990.75 10054
6991.54 9222
6992.33 8476
6993.12 7383
6993.91 6297
6994.70 5750
6995.49 5155
6996.28 4802
6997.07 4629
6997.86 4702
6998.64 5009
6999.43 5822
7000.22 6722
7001.01 7979
7001.80 9051
7002.59 10077
7003.38 10680
7004.17 10420
7004.96 9816
7005.75 9411
7006.54 8246
7007.33 7155
7008.12 6165
7008.91 5347
7009.70 4598
7010.49 4045
7011.28 3842
7012.07 3481
7012.86 3463
7013.65 3477
7014.44 3573
7015.23 3840
7016.02 3955
7016.81 4130
7017.61 4264
7018.40 3961
7019.19 3603
7019.98 3677
7020.77 3593
7021.56 3303
7022.35 3348
7023.14 3181
7023.93 2973
7024.72 3134
7025.51 3191
7026.30 3025
7027.10 3209
7027.89 3282
7028.68 3191
7029.47 3129
7030.26 3147
7031.05 3224
7031.84 3147
7032.63 3149
7033.43 3229
7034.22 3009
7035.01 2759
7035.80 2800
7036.59 2776
7037.38 2827
7038.18 2849
7038.97 2989
7039.76 3049
7040.55 3176
7041.34 3314
7042.13 3374
7042.93 3262
7043.72 3358
7044.51 3262
7045.30 3357
7046.09 3297
7046.89 3182
7047.68 3100
7048.47 3062
7049.26 2980
7050.06 3010
7050.85 3059
7051.64 3212
7052.43 3502
7053.23 3786
7054.02 3650
7054.81 3718
7055.60 3596
7056.40 3559
7057.19 3284
7057.98 3156
7058.77 3004
7059.57 3036
7060.36 2877
7061.15 2869
7061.95 2780
7062.74 2932
7063.53 3023
7064.33 3065
7065.12 2993
7065.91 3078
7066.71 3166
7067.50 3149
7068.29 3089
7069.09 3089
7069.88 3184
7070.67 3114
7071.47 3151
7072.26 3194
7073.05 3339
7073.85 3503
7074.64 3578
7075.44 3606
7076.23 3358
7077.02 3271
7077.82 3196
7078.61 3211
7079.41 3346
7080.20 3294
7080.99 3251
7081.79 3190
7082.58 3342
7083.38 3118
7084.17 3324
7084.96 3218
7085.76 3368
7086.55 3642
7087.35 3934
7088.14 4436
7088.94 5002
7089.73 5382
7090.53 5837
7091.32 6570
7092.12 6864
7092.91 6267
7093.71 5606
7094.50 5223
7095.29 4900
7096.09 4338
7096.88 3613
7097.68 3411
7098.48 3101
7099.27 2825
7100.07 2689
7100.86 2699
7101.66 2633
7102.45 2588
7103.25 2574
7104.04 2514
7104.84 2639
7105.63 2558
7106.43 2593
7107.22 2550
7108.02 2504
7108.82 2407
7109.61 2477
7110.41 2282
7111.20 2098
7112.00 2034
7112.79 2074
7113.59 2009
7114.39 2098
7115.18 2079
7115.98 2158
7116.77 2135
7117.57 2113
7118.37 2149
7119.16 2129
7119.96 2198
7120.76 2069
7121.55 2129
7122.35 2149
7123.15 2191
7123.94 2182
7124.74 2298
7125.53 2190
7126.33 2142
7127.13 2145
7127.93 2098
7128.72 2199
7129.52 2121
7130.32 2214
7131.11 2162
7131.91 2168
7132.71 2206
7133.50 2194
7134.30 2046
7135.10 2004
7135.90 2019
7136.69 1924
7137.49 2069
7138.29 2121
7139.08 1981
7139.88 2053
7140.68 2136
7141.48 2076
7142.27 1962
7143.07 1970
7143.87 2094
7144.67 1962
7145.46 2088
7146.26 2116
7147.06 2112
7147.86 2152
7148.66 2003
7149.45 2039
7150.25 2048
7151.05 1987
7151.85 1935
7152.65 1991
7153.44 1976
7154.24 1908
7155.04 1775
7155.84 1867
7156.64 1860
7157.44 1937
7158.23 1869
7159.03 1890
7159.83 1921
7160.63 2016
7161.43 2027
7162.23 1870
7163.03 1845
7163.83 1751
7164.62 1752
7165.42 1776
7166.22 1794
7167.02 1839
7167.82 1822
7168.62 1721
7169.42 1883
7170.22 2002
7171.02 1691
7171.82 1646
7172.61 1788
7173.41 1820
7174.21 1824
7175.01 1752
7175.81 1736
7176.61 1648
7177.41 1637
7178.21 1681
7179.01 1692
7179.81 1514
7180.61 1529
7181.41 1685
7182.21 1636
7183.01 1604
7183.81 1656
7184.61 1795
7185.41 1889
7186.21 1870
7187.01 1823
7187.81 1826
7188.61 1861
7189.41 1733
7190.21 1619
7191.01 1473
7191.81 1656
7192.61 1698
7193.41 1627
7194.21 1528
7195.01 1424
7195.81 1547
7196.61 1606
7197.41 1513
7198.21 1503
7199.01 1539
7199.82 1591
7200.62 1591
7201.42 1585
7202.22 1542
7203.02 1611
7203.82 1546
7204.62 1498
7205.42 1533
7206.22 1497
7207.02 1535
7207.83 1561
7208.63 1540
7209.43 1538
7210.23 1559
7211.03 1478
7211.83 1503
7212.63 1384
7213.44 1421
7214.24 1437
7215.04 1429
7215.84 1439
7216.64 1379
7217.44 1502
7218.25 1503
7219.05 1487
7219.85 1539
7220.65 1464
7221.45 1454
7222.26 1517
7223.06 1514
7223.86 1448
7224.66 1437
7225.46 1507
7226.27 1444
7227.07 1425
7227.87 1508
7228.67 1509
7229.48 1520
7230.28 1388
7231.08 1417
7231.88 1377
7232.69 1537
7233.49 1576
7234.29 1542
7235.09 1498
7235.90 1593
7236.70 1649
7237.50 1618
7238.30 1568
7239.11 1576
7239.91 1612
7240.71 1669
7241.52 1585
7242.32 1668
7243.12 1684
7243.93 1675
7244.73 1676
7245.53 1658
7246.34 1663
7247.14 1538
7247.94 1553
7248.75 1470
7249.55 1421
7250.35 1427
7251.16 1559
7251.96 1458
7252.76 1463
7253.57 1451
7254.37 1465
7255.18 1345
7255.98 1475
7256.78 1540
7257.59 1594
7258.39 1622
7259.20 1551
7260.00 1478
7260.80 1490
7261.61 1540
7262.41 1601
7263.22 1649
7264.02 1582
7264.83 1592
7265.63 1588
7266.43 1628
7267.24 1599
7268.04 1664
7268.85 1641
7269.65 1655
7270.46 1676
7271.26 1768
7272.07 1860
7272.87 1824
7273.68 1650
7274.48 1565
7275.29 1652
7276.09 1690
7276.90 1865
7277.70 1849
7278.51 1808
7279.31 1774
7280.12 1857
7280.92 1975
7281.73 1878
7282.53 2037
7283.34 2175
7284.14 2341
7284.95 2655
7285.76 3066
7286.56 3562
7287.37 3699
7288.17 3958
7288.98 4000
7289.78 3748
7290.59 3329
7291.40 3107
7292.20 2729
7293.01 2425
7293.81 2352
7294.62 2275
7295.43 2091
7296.23 2091
7297.04 2111
7297.84 1991
7298.65 2004
7299.46 2094
7300.26 1956
7301.07 1928
7301.88 1977
7302.68 2054
7303.49 2122
7304.30 2139
7305.10 1946
7305.91 2034
7306.72 2068
7307.52 2072
7308.33 2193
7309.14 2146
7309.94 2197
7310.75 2325
7311.56 2293
7312.36 2372
7313.17 2589
7313.98 2598
7314.79 2541
7315.59 2780
7316.40 2624
7317.21 2713
7318.01 2514
7318.82 2759
7319.63 2986
7320.44 3288
7321.24 3525
7322.05 4125
7322.86 4339
7323.67 4354
7324.47 4416
7325.28 4141
7326.09 3790
7326.90 3755
7327.71 3599
7328.51 3241
7329.32 2948
7330.13 2713
7330.94 2514
7331.75 2394
7332.55 2364
7333.36 2231
7334.17 2121
7334.98 2168
7335.79 2247
7336.60 2223
7337.40 2234
7338.21 2265
7339.02 2147
7339.83 2228
7340.64 2223
7341.45 2200
7342.26 2267
7343.06 2121
7343.87 2138
7344.68 2165
7345.49 2167
7346.30 2056
7347.11 2084
7347.92 2106
7348.73 2197
7349.54 2121
7350.34 2079
7351.15 2017
7351.96 1948
7352.77 2088
7353.58 1950
7354.39 1977
7355.20 2015
7356.01 1984
7356.82 1913
7357.63 1914
7358.44 1852
7359.25 1891
7360.06 1890
7360.87 1974
7361.68 1860
7362.49 1879
7363.30 2095
7364.11 2064
7364.92 2141
7365.73 2119
7366.54 1991
7367.35 1972
7368.16 2021
7368.97 2066
7369.78 2047
7370.59 2066
7371.40 2080
7372.21 2057
7373.02 2001
7373.83 1951
7374.64 1890
7375.45 2023
7376.26 2094
7377.07 2017
7377.88 1983
7378.69 2091
7379.50 2091
7380.31 2159
7381.12 2462
7381.94 2713
7382.75 2794
7383.56 3019
7384.37 3158
7385.18 3092
7385.99 3078
7386.80 2963
7387.61 2836
7388.42 2640
7389.23 2365
7390.05 2314
7390.86 2124
7391.67 2061
7392.48 1925
7393.29 1898
7394.10 1925
7394.92 1855
7395.73 1927
7396.54 2051
7397.35 1919
7398.16 1996
7398.97 2017
7399.79 2098
7400.60 2275
7401.41 2381
7402.22 2421
7403.03 2557
7403.85 2567
7404.66 2555
7405.47 2572
7406.28 2578
7407.09 2337
7407.91 2338
7408.72 2159
7409.53 2247
7410.34 2420
7411.16 2204
7411.97 2304
7412.78 2224
7413.59 2178
7414.41 2182
7415.22 1959
7416.03 1994
7416.84 2038
7417.66 1833
7418.47 1833
7419.28 1723
7420.10 1797
7420.91 1713
7421.72 1707
7422.54 1681
7423.35 1705
7424.16 1694
7424.97 1670
7425.79 1599
7426.60 1692
7427.41 1656
7428.23 1601
7429.04 1631
7429.86 1616
7430.67 1566
7431.48 1566
7432.30 1627
7433.11 1438
7433.92 1473
7434.74 1473
7435.55 1422
7436.36 1473
7437.18 1580
7437.99 1483
7438.81 1498
7439.62 1515
7440.43 1519
7441.25 1565
7442.06 1587
7442.88 1731
7443.69 1522
7444.51 1528
7445.32 1561
7446.13 1542
7446.95 1527
7447.76 1546
7448.58 1575
7449.39 1466
7450.21 1382
7451.02 1432
7451.84 1417
7452.65 1440
7453.47 1380
7454.28 1392
7455.10 1325
7455.91 1336
7456.73 1340
7457.54 1466
7458.36 1444
7459.17 1340
7459.99 1462
7460.80 1430
7461.62 1489
7462.43 1363
7463.25 1362
7464.06 1459
7464.88 1419
7465.69 1530
7466.51 1534
7467.32 1664
7468.14 1553
7468.96 1482
7469.77 1501
7470.59 1480
7471.40 1549
7472.22 1487
7473.03 1485
7473.85 1472
7474.67 1500
7475.48 1553
7476.30 1587
7477.11 1602
7477.93 1573
7478.75 1539
7479.56 1522
7480.38 1552
7481.20 1490
7482.01 1385
7482.83 1376
7483.65 1389
7484.46 1409
7485.28 1463
7486.09 1363
7486.91 1347
7487.73 1356
7488.54 1278
7489.36 1307
7490.18 1345
7491.00 1342
7491.81 1339
7492.63 1323
7493.45 1304
7494.26 1230
7495.08 1209
7495.90 1211
7496.71 1347
7497.53 1264
7498.35 1304
7499.17 1311
7499.98 1229
7500.80 1189
7501.62 1151
7502.44 1169
7503.25 1137
7504.07 1183
7504.89 1118
7505.71 1193
7506.52 1217
7507.34 1243
7508.16 1234
7508.98 1354
7509.80 1141
7510.61 1163
7511.43 1224
7512.25 1254
7513.07 1264
7513.89 1237
7514.70 1132
7515.52 1222
7516.34 1143
7517.16 1208
7517.98 1166
7518.79 1226
7519.61 1192
7520.43 1176
7521.25 1128
7522.07 1088
7522.89 1068
7523.71 1122
7524.52 1089
7525.34 1035
7526.16 1171
7526.98 1201
7527.80 1095
7528.62 1096
7529.44 1104
7530.26 1105
7531.08 1028
7531.89 1123
7532.71 1093
7533.53 1129
7534.35 1133
7535.17 1098
7535.99 1215
7536.81 1179
7537.63 1208
7538.45 1099
7539.27 1091
7540.09 1145
7540.91 1153
7541.73 1099
7542.55 1055
7543.37 1124
7544.19 1084
7545.01 1064
7545.83 1101
7546.65 1029
7547.47 1053
7548.29 1065
7549.11 1133
7549.93 1268
7550.75 1210
7551.57 1076
7552.39 1065
7553.21 1095
7554.03 1135
7554.85 1186
7555.67 1141
7556.49 1131
7557.31 1122
7558.13 1138
7558.95 1200
7559.77 1223
7560.59 1168
7561.41 1165
7562.23 1222
7563.05 1212
7563.87 1183
7564.69 1105
7565.52 1014
7566.34 1053
7567.16 1008
7567.98 1074
7568.80 1084
7569.62 1160
7570.44 1062
7571.26 1070
7572.08 1143
7572.91 1136
7573.73 1151
7574.55 1168
7575.37 1198
7576.19 1179
7577.01 1128
7577.83 1086
7578.66 1165
7579.48 1141
7580.30 1114
7581.12 1167
7581.94 1155
7582.77 1047
7583.59 1075
7584.41 1145
7585.23 1149
7586.05 1134
7586.88 1083
7587.70 1131
7588.52 1211
7589.34 1214
7590.16 1207
7590.99 1196
7591.81 1218
7592.63 1218
7593.45 1181
7594.28 1100
7595.10 1198
7595.92 1127
7596.74 1237
7597.57 1141
7598.39 1171
7599.21 1153
7600.03 1107
7600.86 1197
7601.68 1151
7602.50 1261
7603.33 1198
7604.15 1193
7604.97 1224
7605.80 1289
7606.62 1275
7607.44 1247
7608.26 1393
7609.09 1431
7609.91 1176
7610.73 1285
7611.56 1340
7612.38 1212
7613.21 1229
7614.03 1220
7614.85 1404
7615.68 1216
7616.50 1268
7617.32 1371
7618.15 1423
7618.97 1463
7619.80 1552
7620.62 1624
7621.44 1628
7622.27 1671
7623.09 1646
7623.92 1618
7624.74 1519
7625.56 1515
7626.39 1443
7627.21 1312
7628.04 1295
7628.86 1350
7629.68 1293
7630.51 1335
7631.33 1264
7632.16 1317
7632.98 1375
7633.81 1374
7634.63 1401
7635.46 1456
7636.28 1507
7637.11 1444
7637.93 1394
7638.76 1393
7639.58 1450
7640.41 1344
7641.23 1280
7642.06 1274
7642.88 1244
7643.71 1217
7644.53 1143
7645.36 1121
7646.18 1158
7647.01 1224
7647.83 1221
7648.66 1158
7649.48 1211
7650.31 1151
7651.14 1204
7651.96 1137
7652.79 1078
7653.61 1070
7654.44 1118
7655.26 1193
7656.09 1230
7656.92 1147
7657.74 1105
7658.57 1116
7659.39 1226
7660.22 1180
7661.05 1158
7661.87 1088
7662.70 1165
7663.52 1087
7664.35 1035
7665.18 1207
7666.00 1084
7666.83 1033
7667.66 1129
7668.48 1122
7669.31 1136
7670.14 1162
7670.96 1120
7671.79 1090
7672.62 1068
7673.44 1112
7674.27 1150
7675.10 1019
7675.92 998
7676.75 1155
7677.58 1075
7678.40 1013
7679.23 1154
7680.06 1097
7680.89 1077
7681.71 988
7682.54 1048
7683.37 1142
7684.19 1124
7685.02 1033
7685.85 1097
7686.68 1168
7687.50 1231
7688.33 1178
7689.16 1159
7689.99 1226
7690.81 1163
7691.64 1111
7692.47 1087
7693.30 1150
7694.13 1131
7694.95 1042
7695.78 1020
7696.61 1132
7697.44 1149
7698.27 1062
7699.09 1092
7699.92 1063
7700.75 1150
7701.58 1176
7702.41 1093
7703.24 1127
7704.06 1182
7704.89 1207
7705.72 1152
7706.55 1142
7707.38 1173
7708.21 1173
7709.04 1296
7709.86 1207
7710.69 1048
7711.52 1061
7712.35 1179
7713.18 1119
7714.01 1291
7714.84 1169
7715.67 1247
7716.50 1172
7717.32 1208
7718.15 1204
7718.98 1211
7719.81 1150
7720.64 1144
7721.47 1149
7722.30 1053
7723.13 1098
7723.96 1153
7724.79 1193
7725.62 1133
7726.45 1220
7727.28 1162
7728.11 1210
7728.94 1176
7729.77 1204
7730.60 1281
7731.43 1217
7732.26 1153
7733.09 1094
7733.92 1002
7734.75 1063
7735.58 1182
7736.41 1200
7737.24 1176
7738.07 1081
7738.90 1087
7739.73 1145
7740.56 1159
7741.39 1103
7742.22 1091
7743.05 1264
7743.88 1221
7744.71 1189
7745.54 1230
7746.37 1176
7747.20 1263
7748.03 1482
7748.87 1589
7749.70 1748
7750.53 1771
7751.36 1919
7752.19 1991
7753.02 1798
7753.85 1774
7754.68 1619
7755.51 1607
7756.34 1486
7757.18 1374
7758.01 1367
7758.84 1385
7759.67 1328
7760.50 1274
7761.33 1298
7762.16 1253
7763.00 1255
7763.83 1258
7764.66 1285
7765.49 1328
7766.32 1310
7767.16 1257
7767.99 1234
7768.82 1291
7769.65 1260
7770.48 1166
7771.31 1146
7772.15 1083
7772.98 1139
7773.81 1137
7774.64 1170
7775.48 1170
7776.31 1137
7777.14 1118
7777.97 1131
7778.81 1156
7779.64 1156
7780.47 1142
7781.30 1140
7782.14 1212
7782.97 1181
7783.80 1207
7784.63 1113
7785.47 1196
7786.30 1201
7787.13 1256
7787.97 1222
7788.80 1215
7789.63 1292
7790.46 1177
7791.30 1155
7792.13 1164
7792.96 1221
7793.80 1132
7794.63 1138
7795.46 1135
7796.30 1066
7797.13 1134
7797.96 1119
7798.80 1113
7799.63 1127
7800.46 1190
7801.30 1235
7802.13 1238
7802.97 1227
7803.80 1202
7804.63 1251
7805.47 1199
7806.30 1242
7807.13 1219
7807.97 1364
7808.80 1259
7809.64 1147
7810.47 1236
7811.31 1162
7812.14 1205
7812.97 1310
7813.81 1468
7814.64 1374
7815.48 1295
7816.31 1306
7817.15 1424
7817.98 1597
7818.82 1592
7819.65 1557
7820.48 1759
7821.32 1615
7822.15 1478
7822.99 1520
7823.82 1528
7824.66 1518
7825.49 1462
7826.33 1449
7827.16 1545
7828.00 1584
7828.83 1496
7829.67 1483
7830.50 1483
7831.34 1506
7832.17 1451
7833.01 1489
7833.85 1549
7834.68 1569
7835.52 1451
7836.35 1563
7837.19 1646
7838.02 1610
7838.86 1534
7839.69 1579
7840.53 1543
7841.37 1516
7842.20 1503
7843.04 1474
7843.87 1547
7844.71 1447
7845.55 1409
7846.38 1445
7847.22 1431
7848.05 1326
7848.89 1298
7849.73 1379
7850.56 1334
7851.40 1419
7852.24 1332
7853.07 1326
7853.91 1204
7854.74 1237
7855.58 1256
7856.42 1220
7857.25 1309
7858.09 1282
7858.93 1346
7859.76 1290
7860.60 1334
7861.44 1376
7862.28 1467
7863.11 1282
7863.95 1355
7864.79 1306
7865.62 1294
7866.46 1289
7867.30 1245
7868.14 1211
7868.97 1217
7869.81 1327
7870.65 1295
7871.48 1297
7872.32 1314
7873.16 1460
7874.00 1423
7874.83 1352
7875.67 1321
7876.51 1322
7877.35 1390
7878.19 1583
7879.02 1569
7879.86 1595
7880.70 1589
7881.54 1603
7882.37 1500
7883.21 1559
7884.05 1383
7884.89 1445
7885.73 1537
7886.57 1460
7887.40 1488
7888.24 1444
7889.08 1484
7889.92 1470
7890.76 1475
7891.60 1439
7892.43 1344
7893.27 1454
7894.11 1603
7894.95 1599
7895.79 1555
7896.63 1561
7897.47 1534
7898.30 1573
7899.14 1461
7899.98 1376
7900.82 1463
7901.66 1609
7902.50 1687
7903.34 1735
7904.18 1692
7905.02 1678
7905.86 1578
7906.70 1509
7907.54 1522
7908.37 1477
7909.21 1371
7910.05 1260
7910.89 1238
7911.73 1286
7912.57 1246
7913.41 1314
7914.25 1347
7915.09 1212
7915.93 1394
7916.77 1605
7917.61 1533
7918.45 1536
7919.29 1617
7920.13 1749
7920.97 1744
7921.81 1674
7922.65 1710
7923.49 1600
7924.33 1542
7925.17 1457
7926.01 1394
7926.85 1356
7927.69 1201
7928.53 1184
7929.37 1230
7930.21 1263
7931.05 1191
7931.90 1139
7932.74 1089
7933.58 1128
7934.42 1158
7935.26 1081
7936.10 1107
7936.94 1166
7937.78 1180
7938.62 1077
7939.46 1128
7940.30 1154
7941.14 1121
7941.99 1203
7942.83 1122
7943.67 1147
7944.51 1209
7945.35 1188
7946.19 1287
7947.03 1152
7947.88 1131
7948.72 1178
7949.56 1121
7950.40 1191
7951.24 1146
7952.08 1204
7952.93 1140
7953.77 1123
7954.61 1191
7955.45 1173
7956.29 1115
7957.13 1327
7957.98 1268
7958.82 1251
7959.66 1230
7960.50 1210
7961.35 1173
7962.19 1160
7963.03 1250
7963.87 1268
7964.71 1310
7965.56 1275
7966.40 1286
7967.24 1283
7968.08 1279
7968.93 1406
7969.77 1382
7970.61 1450
7971.45 1424
7972.30 1478
7973.14 1391
7973.98 1323
7974.83 1345
7975.67 1235
7976.51 1100
7977.36 1179
7978.20 1208
7979.04 1149
7979.88 1263
7980.73 1190
7981.57 1174
7982.41 1177
7983.26 1219
7984.10 1217
7984.94 1189
7985.79 1150
7986.63 1179
7987.47 1118
7988.32 1072
7989.16 1075
7990.01 1159
7990.85 1049
7991.69 1128
7992.54 1095
7993.38 1018
7994.23 996
7995.07 1047
7995.91 1042
7996.76 1110
7997.60 1026
7998.45 1085
7999.29 1053
8000.13 995
8000.98 1164
8001.82 1073
8002.67 1064
8003.51 1125
8004.36 1120
8005.20 1039
8006.04 1070
8006.89 1172
8007.73 1155
8008.58 987
8009.42 990
8010.27 1108
8011.11 1046
8011.96 1039
8012.80 958
8013.65 950
8014.49 909
8015.34 946
8016.18 974
8017.03 925
8017.87 988
8018.72 969
8019.56 979
8020.41 943
8021.25 959
8022.10 946
8022.95 926
8023.79 927
8024.64 953
8025.48 967
8026.33 935
8027.17 983
8028.02 966
8028.86 956
8029.71 1078
8030.56 972
8031.40 962
8032.25 904
8033.09 899
8033.94 911
8034.79 997
8035.63 1014
8036.48 1005
8037.32 930
8038.17 1003
8039.02 989
8039.86 956
8040.71 1029
8041.56 997
8042.40 951
8043.25 978
8044.10 974
8044.94 958
8045.79 901
8046.64 899
8047.48 956
8048.33 881
8049.18 948
8050.02 984
8050.87 958
8051.72 927
8052.56 892
8053.41 944
8054.26 895
8055.11 903
8055.95 920
8056.80 946
8057.65 934
8058.49 960
8059.34 912
8060.19 893
8061.04 923
8061.88 875
8062.73 887
8063.58 930
8064.43 934
8065.27 865
8066.12 858
8066.97 881
8067.82 960
8068.67 977
8069.51 936
8070.36 884
8071.21 910
8072.06 957
8072.91 959
8073.75 956
8074.60 928
8075.45 979
8076.30 950
8077.15 893
8078.00 903
8078.84 916
8079.69 901
8080.54 923
8081.39 894
8082.24 969
8083.09 879
8083.94 926
8084.78 939
8085.63 932
8086.48 880
8087.33 851
8088.18 832
8089.03 812
8089.88 844
8090.73 954
8091.58 897
8092.42 855
8093.27 935
8094.12 906
8094.97 931
8095.82 967
8096.67 928
8097.52 884
8098.37 913
8099.22 870
8100.07 890
8100.92 912
8101.77 849
8102.62 848
8103.47 826
8104.32 830
8105.17 830
8106.02 932
8106.87 865
8107.72 886
8108.57 895
8109.42 810
8110.27 887
8111.12 843
8111.97 879
8112.82 877
8113.67 881
8114.52 846
8115.37 779
8116.22 907
8117.07 891
8117.92 910
8118.77 937
8119.62 858
8120.47 906
8121.32 927
8122.17 978
8123.02 958
8123.87 954
8124.72 957
8125.57 961
8126.43 934
8127.28 1013
8128.13 1007
8128.98 988
8129.83 929
8130.68 944
8131.53 872
8132.38 829
8133.23 907
8134.09 848
8134.94 865
8135.79 901
8136.64 975
8137.49 958
8138.34 961
8139.19 914
8140.05 942
8140.90 954
8141.75 908
8142.60 921
8143.45 933
8144.30 958
8145.16 1014
8146.01 979
8146.86 918
8147.71 958
8148.56 968
8149.42 957
8150.27 1041
8151.12 1052
8151.97 1045
8152.83 1017
8153.68 1023
8154.53 950
8155.38 909
8156.24 1026
8157.09 1147
8157.94 1208
8158.79 1154
8159.65 1241
8160.50 1230
8161.35 1080
8162.20 1124
8163.06 1064
8163.91 983
8164.76 932
8165.62 930
8166.47 927
8167.32 950
8168.17 964
8169.03 971
8169.88 987
8170.73 951
8171.59 1011
8172.44 927
8173.29 930
8174.15 959
8175.00 914
8175.85 954
8176.71 946
8177.56 969
8178.42 888
8179.27 910
8180.12 994
8180.98 930
8181.83 863
8182.68 845
8183.54 923
8184.39 866
8185.25 835
8186.10 855
8186.95 857
8187.81 853
8188.66 872
8189.52 840
8190.37 822
8191.22 803
8192.08 845
8192.93 895
8193.79 918
8194.64 877
8195.50 812
8196.35 805
8197.21 751
8198.06 845
8198.92 980
8199.77 864
8200.63 851
8201.48 852
8202.33 832
8203.19 833
8204.04 857
8204.90 768
8205.75 862
8206.61 892
8207.47 870
8208.32 870
8209.18 841
8210.03 897
8210.89 886
8211.74 846
8212.60 892
8213.45 939
8214.31 977
8215.16 853
8216.02 869
8216.87 876
8217.73 835
8218.59 769
8219.44 786
8220.30 810
8221.15 923
8222.01 967
8222.87 877
8223.72 988
8224.58 967
8225.43 1010
8226.29 1074
8227.15 1055
8228.00 1037
8228.86 1024
8229.71 962
8230.57 968
8231.43 860
8232.28 979
8233.14 988
8234.00 957
8234.85 879
8235.71 912
8236.57 878
8237.42 862
8238.28 885
8239.14 873
8239.99 828
8240.85 801
8241.71 814
8242.56 885
8243.42 837
8244.28 879
8245.14 946
8245.99 954
8246.85 887
8247.71 865
8248.56 873
8249.42 874
8250.28 877
8251.14 890
8251.99 824
8252.85 859
8253.71 904
8254.57 918
8255.42 903
8256.28 839
8257.14 818
8258.00 897
8258.86 865
8259.71 904
8260.57 861
8261.43 890
8262.29 944
8263.15 958
8264.00 916
8264.86 940
8265.72 864
8266.58 842
8267.44 911
8268.29 829
8269.15 924
8270.01 867
8270.87 851
8271.73 905
8272.59 962
8273.45 949
8274.30 950
8275.16 820
8276.02 885
8276.88 934
8277.74 902
8278.60 839
8279.46 856
8280.32 884
8281.18 946
8282.03 967
8282.89 1006
8283.75 969
8284.61 941
8285.47 941
8286.33 990
8287.19 1043
8288.05 1061
8288.91 1083
8289.77 1022
8290.63 1030
8291.49 1075
8292.35 1063
8293.21 1106
8294.07 1130
8294.93 1145
8295.78 1179
8296.64 1252
8297.50 1259
8298.36 1198
8299.22 1124
8300.08 1196
8300.94 1105
8301.80 1070
8302.66 1110
8303.52 1023
8304.38 994
8305.25 1076
8306.11 1075
8306.97 1038
8307.83 1057
8308.69 1104
8309.55 1008
8310.41 949
8311.27 1072
8312.13 1030
8312.99 984
8313.85 1106
8314.71 1061
8315.57 940
8316.43 958
8317.29 911
8318.15 959
8319.02 1013
8319.88 943
8320.74 1044
8321.60 1019
8322.46 1038
8323.32 937
8324.18 990
8325.04 996
8325.90 911
8326.77 955
8327.63 1011
8328.49 933
8329.35 942
8330.21 977
8331.07 1043
8331.93 853
8332.80 923
8333.66 1011
8334.52 996
8335.38 977
8336.24 962
8337.11 954
8337.97 994
8338.83 958
8339.69 932
8340.55 949
8341.42 913
8342.28 931
8343.14 888
8344.00 938
8344.86 956
8345.73 938
8346.59 985
8347.45 963
8348.31 955
8349.18 1044
8350.04 982
8350.90 984
8351.76 912
8352.63 918
8353.49 930
8354.35 972
8355.22 1010
8356.08 972
8356.94 966
8357.80 944
8358.67 907
8359.53 1033
8360.39 934
8361.26 1013
8362.12 1040
8362.98 912
8363.85 957
8364.71 972
8365.57 1050
8366.44 1036
8367.30 1033
8368.16 932
8369.03 1009
8369.89 1032
8370.75 1027
8371.62 1085
8372.48 1024
8373.35 1008
8374.21 1026
8375.07 1076
8375.94 987
8376.80 1003
8377.67 1035
8378.53 1032
8379.39 1011
8380.26 1020
8381.12 1062
8381.99 1027
8382.85 1018
8383.71 1037
8384.58 1068
8385.44 1071
8386.31 1080
8387.17 1031
8388.04 1054
8388.90 1089
8389.77 1128
8390.63 1095
8391.50 999
8392.36 1128
8393.22 1215
8394.09 1141
8394.95 1124
8395.82 1101
8396.68 1188
8397.55 1107
8398.41 1080
8399.28 1148
8400.14 1134
8401.01 1156
8401.88 1147
8402.74 1233
8403.61 1120
8404.47 1127
8405.34 1131
8406.20 1148
8407.07 1078
8407.93 1109
8408.80 1148
8409.66 1127
8410.53 1235
8411.40 1082
8412.26 1047
8413.13 1174
8413.99 1281
8414.86 1194
8415.73 1176
8416.59 1196
8417.46 1249
8418.32 1298
8419.19 1191
8420.06 1221
8420.92 1276
8421.79 1362
8422.65 1325
8423.52 1278
8424.39 1299
8425.25 1318
8426.12 1341
8426.99 1420
8427.85 1380
8428.72 1510
8429.59 1511
8430.45 1498
8431.32 1443
8432.19 1495
8433.05 1507
8433.92 1445
8434.79 1553
8435.65 1586
8436.52 1521
8437.39 1473
8438.26 1429
8439.12 1659
8439.99 1664
8440.86 1743
8441.73 1743
8442.59 1884
8443.46 1953
8444.33 2009
8445.19 2077
8446.06 2157
8446.93 2064
8447.80 2261
8448.67 2179
8449.53 2034
8450.40 2112
8451.27 2079
8452.14 2042
8453.00 2091
8453.87 2048
8454.74 2148
8455.61 2195
8456.48 2437
8457.34 2642
8458.21 3031
8459.08 3406
8459.95 3593
8460.82 3696
8461.69 3713
8462.55 3595
8463.42 3435
8464.29 3089
8465.16 2825
8466.03 2610
8466.90 2473
8467.77 2398
8468.63 2428
8469.50 2528
8470.37 2931
8471.24 3519
8472.11 4529
8472.98 5180
8473.85 5628
8474.72 5706
8475.58 5533
8476.45 5186
8477.32 4508
8478.19 3958
8479.06 3398
8479.93 2929
8480.80 2499
8481.67 2056
8482.54 1981
8483.41 1824
8484.28 1785
8485.15 1708
8486.02 1631
8486.89 1736
8487.76 1782
8488.63 1734
8489.50 1658
8490.37 1734
8491.24 1729
8492.11 1753
8492.98 1652
8493.85 1522
8494.72 1531
8495.59 1563
8496.46 1585
8497.33 1596
8498.20 1433
8499.07 1622
8499.94 1660
8500.81 1701
8501.68 1699
8502.55 1555
8503.42 1559
8504.29 1573
8505.16 1402
8506.03 1449
8506.90 1559
8507.77 1558
8508.64 1529
8509.51 1568
8510.38 1599
8511.25 1712
8512.13 1772
8513.00 1879
8513.87 1877
8514.74 1775
8515.61 1765
8516.48 1610
8517.35 1573
8518.22 1509
8519.09 1526
8519.97 1392
8520.84 1520
8521.71 1472
8522.58 1386
8523.45 1489
8524.32 1472
8525.19 1523
8526.07 1439
8526.94 1496
8527.81 1457
8528.68 1560
8529.55 1544
8530.43 1554
8531.30 1541
8532.17 1509
8533.04 1621
8533.91 1673
8534.79 1623
8535.66 1670
8536.53 1741
8537.40 1632
8538.27 1620
8539.15 1582
8540.02 1576
8540.89 1559
8541.76 1560
8542.64 1552
8543.51 1604
8544.38 1538
8545.25 1503
8546.13 1520
8547.00 1487
8547.87 1530
8548.74 1561
8549.62 1638
8550.49 1684
8551.36 1576
8552.24 1567
8553.11 1537
8553.98 1476
8554.86 1637
8555.73 1673
8556.60 1577
8557.48 1521
8558.35 1667
8559.22 1650
8560.10 1635
8560.97 1543
8561.84 1580
8562.72 1590
8563.59 1378
8564.46 1409
8565.34 1404
8566.21 1292
8567.08 1280
8567.96 1312
8568.83 1335
8569.71 1309
8570.58 1316
8571.45 1304
8572.33 1319
8573.20 1347
8574.08 1293
8574.95 1249
8575.82 1339
8576.70 1235
8577.57 1259
8578.45 1262
8579.32 1197
8580.20 1228
8581.07 1266
8581.94 1221
8582.82 1180
8583.69 1282
8584.57 1244
8585.44 1209
8586.32 1261
8587.19 1247
8588.07 1191
8588.94 1281
8589.82 1282
8590.69 1259
8591.57 1185
8592.44 1222
8593.32 1241
8594.19 1225
8595.07 1214
8595.94 1244
8596.82 1237
8597.69 1270
8598.57 1165
8599.44 1189
8600.32 1165
8601.19 1285
8602.07 1183
8602.95 1125
8603.82 1107
8604.70 1181
8605.57 1265
8606.45 1169
8607.32 1223
8608.20 1259
8609.08 1228
8609.95 1176
8610.83 1274
8611.70 1224
8612.58 1276
8613.46 1194
8614.33 1253
8615.21 1164
8616.08 1190
8616.96 1323
8617.84 1288
8618.71 1362
8619.59 1316
8620.47 1278
8621.34 1286
8622.22 1326
8623.10 1326
8623.97 1202
8624.85 1293
8625.73 1280
8626.60 1404
8627.48 1415
8628.36 1445
8629.23 1335
8630.11 1435
8630.99 1377
8631.87 1420
8632.74 1435
8633.62 1467
8634.50 1549
8635.37 1462
8636.25 1522
8637.13 1449
8638.01 1444
8638.88 1468
8639.76 1433
8640.64 1545
8641.52 1579
8642.39 1486
8643.27 1512
8644.15 1458
8645.03 1640
8645.90 1607
8646.78 1583
8647.66 1570
8648.54 1659
8649.42 1629
8650.29 1545
8651.17 1629
8652.05 1666
8652.93 1644
8653.81 1685
8654.68 1671
8655.56 1669
8656.44 1810
8657.32 1806
8658.20 1835
8659.08 1725
8659.95 1696
8660.83 1876
8661.71 1842
8662.59 1807
8663.47 1768
8664.35 1757
8665.23 1823
8666.10 1858
8666.98 1737
8667.86 1834
8668.74 1785
8669.62 1701
8670.50 1746
8671.38 1872
8672.26 2034
8673.14 2230
8674.02 2401
8674.90 2768
8675.77 3101
8676.65 3469
8677.53 3880
8678.41 3936
8679.29 3919
8680.17 3779
8681.05 3344
8681.93 3152
8682.81 2872
8683.69 2703
8684.57 2447
8685.45 2246
8686.33 2099
8687.21 2052
8688.09 2067
8688.97 2006
8689.85 1992
8690.73 2132
8691.61 2293
8692.49 2499
8693.37 3028
8694.25 3396
8695.13 3810
8696.01 4241
8696.89 4337
8697.77 4264
8698.65 3875
8699.53 3603
8700.41 3268
8701.29 2855
8702.17 2486
8703.05 2148
8703.94 1983
8704.82 1755
8705.70 1677
8706.58 1612
8707.46 1536
8708.34 1500
8709.22 1488
8710.10 1607
8710.98 1543
8711.86 1519
8712.75 1520
8713.63 1487
8714.51 1515
8715.39 1499
8716.27 1499
8717.15 1535
8718.03 1418
8718.91 1358
8719.80 1521
8720.68 1375
8721.56 1332
8722.44 1329
8723.32 1466
8724.20 1458
8725.09 1434
8725.97 1461
8726.85 1394
8727.73 1349
8728.61 1514
8729.50 1543
8730.38 1409
8731.26 1504
8732.14 1557
8733.02 1590
8733.91 1605
8734.79 1672
8735.67 1605
8736.55 1594
8737.44 1535
8738.32 1458
8739.20 1445
8740.08 1480
8740.97 1385
8741.85 1433
8742.73 1352
8743.61 1356
8744.50 1389
8745.38 1304
8746.26 1246
8747.15 1402
8748.03 1387
8748.91 1423
8749.79 1350
8750.68 1324
8751.56 1414
8752.44 1486
8753.33 1386
8754.21 1405
8755.09 1429
8755.98 1451
8756.86 1397
8757.74 1436
8758.63 1429
8759.51 1399
8760.39 1491
8761.28 1487
8762.16 1483
8763.05 1423
8763.93 1446
8764.81 1521
8765.70 1466
8766.58 1519
8767.46 1492
8768.35 1421
8769.23 1414
8770.12 1394
8771.00 1392
8771.89 1557
8772.77 1545
8773.65 1468
8774.54 1611
8775.42 1526
8776.31 1456
8777.19 1556
8778.08 1528
8778.96 1514
8779.84 1423
8780.73 1435
8781.61 1341
8782.50 1486
8783.38 1472
8784.27 1451
8785.15 1484
8786.04 1492
8786.92 1485
8787.81 1458
8788.69 1403
8789.58 1408
8790.46 1412
8791.35 1370
8792.23 1389
8793.12 1488
8794.00 1565
8794.89 1583
8795.77 1600
8796.66 1597
8797.55 1592
8798.43 1583
8799.32 1621
8800.20 1592
8801.09 1571
8801.97 1448
8802.86 1457
8803.74 1351
8804.63 1388
8805.52 1314
8806.40 1330
8807.29 1500
8808.17 1417
8809.06 1450
8809.95 1508
8810.83 1527
8811.72 1457
8812.60 1495
8813.49 1445
8814.38 1455
8815.26 1343
8816.15 1381
8817.04 1333
8817.92 1234
8818.81 1267
8819.70 1267
8820.58 1269
8821.47 1240
8822.36 1183
8823.24 1259
8824.13 1354
8825.02 1239
8825.90 1260
8826.79 1269
8827.68 1217
8828.56 1190
8829.45 1236
8830.34 1247
8831.23 1246
8832.11 1224
8833.00 1214
8833.89 1175
8834.77 1065
8835.66 1130
8836.55 1150
8837.44 1231
8838.32 1199
8839.21 1134
8840.10 1117
8840.99 1103
8841.88 1153
8842.76 1113
8843.65 1116
8844.54 1087
8845.43 1128
8846.31 1059
8847.20 1094
8848.09 1148
8848.98 1082
8849.87 1061
8850.75 1036
8851.64 962
8852.53 1011
8853.42 1070
8854.31 1003
8855.20 1047
8856.08 1045
8856.97 1059
8857.86 1064
8858.75 983
8859.64 998
8860.53 996
8861.42 970
8862.30 1092
8863.19 1075
8864.08 1121
8864.97 962
8865.86 922
8866.75 952
8867.64 1013
8868.53 972
8869.42 1056
8870.30 1061
8871.19 943
8872.08 936
8872.97 976
8873.86 974
8874.75 978
8875.64 1000
8876.53 971
8877.42 930
8878.31 905
8879.20 948
8880.09 849
8880.98 904
8881.87 887
8882.76 919
8883.65 804
8884.54 858
8885.43 950
8886.32 891
8887.21 976
8888.10 932
8888.99 965
8889.88 981
8890.77 945
8891.66 982
8892.55 940
8893.44 863
8894.33 941
8895.22 920
8896.11 861
8897.00 865
8897.89 818
8898.78 817
8899.67 799
8900.56 861
8901.45 887
8902.34 870
8903.23 886
8904.12 902
8905.02 878
8905.91 804
8906.80 862
8907.69 841
8908.58 819
8909.47 800
8910.36 769
8911.25 787
8912.14 825
8913.04 830
8913.93 846
8914.82 846
8915.71 882
8916.60 987
8917.49 896
8918.38 812
8919.28 805
8920.17 932
8921.06 900
8921.95 830
8922.84 846
8923.73 826
8924.63 792
8925.52 812
8926.41 805
8927.30 803
8928.19 843
8929.09 859
8929.98 828
8930.87 795
8931.76 853
8932.65 899
8933.55 839
8934.44 752
8935.33 799
8936.22 863
8937.12 834
8938.01 823
8938.90 793
8939.79 817
8940.69 771
8941.58 800
8942.47 845
8943.37 846
8944.26 759
8945.15 815
8946.04 868
8946.94 852
8947.83 851
8948.72 745
8949.62 784
8950.51 805
8951.40 750
8952.30 805
8953.19 827
8954.08 751
8954.98 754
8955.87 805
8956.76 769
8957.66 726
8958.55 771
8959.44 790
8960.34 744
8961.23 784
8962.12 831
8963.02 804
8963.91 799
8964.81 816
8965.70 831
8966.59 762
8967.49 786
8968.38 779
8969.28 784
8970.17 773
8971.06 740
8971.96 776
8972.85 743
8973.75 730
8974.64 826
8975.54 792
8976.43 834
8977.32 876
8978.22 778
8979.11 781
8980.01 801
8980.90 821
8981.80 741
8982.69 820
8983.59 785
8984.48 824
8985.38 790
8986.27 832
8987.17 801
8988.06 810
8988.96 801
8989.85 785
8990.75 757
8991.64 801
8992.54 779
8993.43 779
8994.33 741
8995.22 736
8996.12 721
8997.01 713
8997.91 681
8998.81 773
8999.70 720
9000.60 638
9001.49 785
9002.39 695
9003.28 722
9004.18 750
9005.08 692
9005.97 708
9006.87 701
9007.76 764
9008.66 778
9009.56 813
9010.45 749
9011.35 745
9012.24 758
9013.14 693
9014.04 722
9014.93 710
9015.83 751
9016.73 729
9017.62 661
9018.52 682
9019.42 680
9020.31 737
9021.21 700
9022.11 732
9023.00 735
9023.90 666
9024.80 769
9025.69 688
9026.59 661
9027.49 655
9028.38 673
9029.28 717
9030.18 709
9031.08 775
9031.97 648
9032.87 667
9033.77 679
9034.66 731
9035.56 692
9036.46 694
9037.36 665
9038.25 665
9039.15 641
9040.05 667
9040.95 669
9041.85 682
9042.74 720
9043.64 707
9044.54 698
9045.44 696
9046.33 734
9047.23 722
9048.13 738
9049.03 752
9049.93 716
9050.82 760
9051.72 775
9052.62 716
9053.52 681
9054.42 704
9055.32 759
9056.21 709
9057.11 717
9058.01 756
9058.91 725
9059.81 700
9060.71 703
9061.61 741
9062.50 641
9063.40 708
9064.30 832
9065.20 752
9066.10 747
9067.00 819
9067.90 706
9068.80 701
9069.70 723
9070.60 729
9071.49 704
9072.39 749
9073.29 789
9074.19 828
9075.09 794
9075.99 712
9076.89 735
9077.79 699
9078.69 752
9079.59 737
9080.49 698
9081.39 625
9082.29 745
9083.19 839
9084.09 823
9084.99 744
9085.89 752
9086.79 798
9087.69 821
9088.59 798
9089.49 780
9090.39 789
9091.29 759
9092.19 758
9093.09 783
9093.99 799
9094.89 846
9095.79 957
9096.69 894
9097.59 836
9098.49 812
9099.39 760
9100.29 713
9101.19 749
9102.09 820
9102.99 758
9103.90 777
9104.80 777
9105.70 742
9106.60 819
9107.50 789
9108.40 786
9109.30 781
9110.20 716
9111.10 674
9112.00 734
9112.91 722
9113.81 740
9114.71 763
9115.61 812
9116.51 728
9117.41 619
9118.31 659
9119.22 648
9120.12 691
9121.02 754
9121.92 692
9122.82 664
9123.72 667
9124.63 700
9125.53 741
9126.43 697
9127.33 745
9128.23 734
9129.14 697
9130.04 777
9130.94 787
9131.84 747
9132.74 704
9133.65 698
9134.55 741
9135.45 717
9136.35 708
9137.26 731
9138.16 709
9139.06 712
9139.96 714
9140.87 669
9141.77 710
9142.67 733
9143.57 723
9144.48 732
9145.38 700
9146.28 729
9147.19 746
9148.09 720
9148.99 763
9149.90 735
9150.80 650
9151.70 693
9152.60 735
9153.51 735
9154.41 686
9155.31 665
9156.22 663
9157.12 637
9158.02 617
9158.93 690
9159.83 658
9160.74 656
9161.64 706
9162.54 688
9163.45 721
9164.35 678
9165.25 675
9166.16 771
9167.06 734
9167.97 653
9168.87 684
9169.77 733
9170.68 748
9171.58 665
9172.49 664
9173.39 669
9174.30 609
9175.20 659
9176.10 698
9177.01 681
9177.91 728
9178.82 682
9179.72 689
9180.63 719
9181.53 729
9182.44 727
9183.34 741
9184.25 728
9185.15 729
9186.05 659
9186.96 636
9187.86 734
9188.77 693
9189.67 662
9190.58 655
9191.48 762
9192.39 704
9193.30 637
9194.20 698
9195.11 665
9196.01 727
9196.92 702
9197.82 790
9198.73 680
9199.63 671
9200.54 743
9201.44 746
9202.35 790
9203.26 763
9204.16 833
9205.07 771
9205.97 814
9206.88 773
9207.78 792
9208.69 764
9209.60 746
9210.50 733
9211.41 774
9212.32 753
9213.22 748
9214.13 675
9215.03 721
9215.94 649
9216.85 652
9217.75 672
9218.66 712
9219.57 693
9220.47 740
9221.38 811
9222.29 821
9223.19 765
9224.10 732
9225.01 776
9225.91 816
9226.82 797
9227.73 758
9228.63 703
9229.54 686
9230.45 672
9231.36 716
9232.26 726
9233.17 632
9234.08 636
9234.98 674
9235.89 704
9236.80 735
9237.71 763
9238.61 722
9239.52 734
9240.43 702
9241.34 676
9242.24 671
9243.15 726
9244.06 717
9244.97 680
9245.87 687
9246.78 733
9247.69 760
9248.60 635
9249.51 645
9250.41 665
9251.32 672
9252.23 729
9253.14 625
9254.05 725
9254.96 680
9255.86 704
9256.77 708
9257.68 680
9258.59 681
9259.50 680
9260.41 685
9261.31 659
9262.22 714
9263.13 675
9264.04 731
9264.95 696
9265.86 636
9266.77 625
9267.68 680
9268.58 685
9269.49 622
9270.40 632
9271.31 649
9272.22 650
9273.13 701
9274.04 643
9274.95 682
9275.86 651
9276.77 688
9277.68 724
9278.59 686
9279.50 709
9280.40 730
9281.31 739
9282.22 674
9283.13 711
9284.04 641
9284.95 636
9285.86 677
9286.77 707
9287.68 671
9288.59 706
9289.50 698
9290.41 713
9291.32 694
9292.23 696
9293.14 747
9294.05 721
9294.96 739
9295.87 729
9296.78 760
9297.69 787
9298.60 692
9299.52 769
9300.43 722
9301.34 731
9302.25 743
9303.16 707
9304.07 748
9304.98 771
9305.89 797
9306.80 841
9307.71 779
9308.62 793
9309.53 810
9310.44 832
9311.36 808
9312.27 862
9313.18 960
9314.09 930
9315.00 883
9315.91 782
9316.82 766
9317.73 813
9318.64 756
9319.56 781
9320.47 755
9321.38 747
9322.29 745
9323.20 714
9324.11 726
9325.03 665
9325.94 695
9326.85 731
9327.76 709
9328.67 686
9329.59 675
9330.50 645
9331.41 720
9332.32 727
9333.23 724
9334.15 714
9335.06 697
9335.97 721
9336.88 674
9337.79 702
9338.71 755
9339.62 755
9340.53 741
9341.44 672
9342.36 712
9343.27 775
9344.18 742
9345.09 712
9346.01 729
9346.92 732
9347.83 725
9348.75 737
9349.66 694
9350.57 669
9351.48 726
9352.40 682
9353.31 679
9354.22 698
9355.14 664
9356.05 781
9356.96 699
9357.88 701
9358.79 732
9359.70 719
9360.62 707
9361.53 746
9362.44 715
9363.36 672
9364.27 678
9365.19 719
9366.10 749
9367.01 742
9367.93 735
9368.84 687
9369.75 673
9370.67 689
9371.58 721
9372.50 743
9373.41 790
9374.32 770
9375.24 795
9376.15 664
9377.07 627
9377.98 764
9378.90 726
9379.81 663
9380.72 703
9381.64 716
9382.55 757
9383.47 714
9384.38 845
9385.30 691
9386.21 723
9387.13 768
9388.04 828
9388.96 760
9389.87 741
9390.79 801
9391.70 681
9392.62 717
9393.53 788
9394.45 743
9395.36 765
9396.28 766
9397.19 766
9398.11 834
9399.02 913
9399.94 817
9400.85 841
9401.77 781
9402.68 750
9403.60 832
9404.52 763
9405.43 788
9406.35 788
9407.26 793
9408.18 783
9409.09 776
9410.01 763
9410.93 765
9411.84 739
9412.76 721
9413.67 771
9414.59 712
9415.51 785
9416.42 841
9417.34 757
9418.26 807
9419.17 830
9420.09 869
9421.00 784
9421.92 790
9422.84 774
9423.75 736
9424.67 766
9425.59 831
9426.50 881
9427.42 813
9428.34 859
9429.25 875
9430.17 856
9431.09 777
9432.00 794
9432.92 832
9433.84 818
9434.76 766
9435.67 868
9436.59 880
9437.51 834
9438.42 836
9439.34 925
9440.26 890
9441.18 930
9442.09 930
9443.01 861
9443.93 866
9444.85 930
9445.76 877
9446.68 893
9447.60 870
9448.52 891
9449.43 880
9450.35 869
9451.27 932
9452.19 1031
9453.11 1027
9454.02 1132
9454.94 1242
9455.86 1281
9456.78 1325
9457.70 1353
9458.62 1381
9459.53 1336
9460.45 1185
9461.37 1156
9462.29 1108
9463.21 1101
9464.13 973
9465.04 844
9465.96 841
9466.88 915
9467.80 893
9468.72 876
9469.64 877
9470.56 834
9471.48 942
9472.39 876
9473.31 810
9474.23 822
9475.15 937
9476.07 856
9476.99 888
9477.91 835
9478.83 852
9479.75 953
9480.67 910
9481.59 899
9482.51 947
9483.42 948
9484.34 986
9485.26 964
9486.18 919
9487.10 886
9488.02 921
9488.94 836
9489.86 803
9490.78 862
9491.70 881
9492.62 833
9493.54 818
9494.46 841
9495.38 886
9496.30 860
9497.22 765
9498.14 837
9499.06 875
9499.98 889
9500.90 788
9501.82 775
9502.74 771
9503.66 786
9504.58 743
9505.50 803
9506.43 786
9507.35 748
9508.27 750
9509.19 782
9510.11 785
9511.03 853
9511.95 822
9512.87 857
9513.79 826
9514.71 866
9515.63 873
9516.55 795
9517.48 830
9518.40 862
9519.32 847
9520.24 801
9521.16 884
9522.08 885
9523.00 892
9523.92 908
9524.85 923
9525.77 828
9526.69 823
9527.61 831
9528.53 822
9529.45 875
9530.38 900
9531.30 944
9532.22 923
9533.14 970
9534.06 1061
9534.98 1038
9535.91 1092
9536.83 1098
9537.75 1139
9538.67 1116
9539.60 1101
9540.52 1084
9541.44 1014
9542.36 1022
9543.28 1037
9544.21 1000
9545.13 915
9546.05 984
9546.97 938
9547.90 955
9548.82 835
9549.74 892
9550.66 902
9551.59 846
9552.51 816
9553.43 894
9554.36 881
9555.28 890
9556.20 857
9557.13 860
9558.05 843
9558.97 819
9559.89 906
9560.82 934
9561.74 920
9562.66 873
9563.59 885
9564.51 941
9565.43 931
9566.36 875
9567.28 885
9568.20 915
9569.13 886
9570.05 889
9570.98 841
9571.90 869
9572.82 933
9573.75 833
9574.67 899
9575.60 901
9576.52 893
9577.44 804
9578.37 778
9579.29 906
9580.22 898
9581.14 866
9582.06 803
9582.99 868
9583.91 853
9584.84 846
9585.76 846
9586.69 914
9587.61 848
9588.53 802
9589.46 839
9590.38 884
9591.31 834
9592.23 788
9593.16 817
9594.08 812
9595.01 840
9595.93 841
9596.86 822
9597.78 913
9598.71 857
9599.63 898
9600.56 940
9601.48 892
9602.41 951
9603.33 1052
9604.26 950
9605.18 923
9606.11 901
9607.03 846
9607.96 978
9608.89 992
9609.81 896
9610.74 974
9611.66 962
9612.59 890
9613.51 976
9614.44 985
9615.37 940
9616.29 945
9617.22 993
9618.14 1010
9619.07 977
9620.00 907
9620.92 946
9621.85 929
9622.77 910
9623.70 946
9624.63 959
9625.55 1026
9626.48 1057
9627.41 987
9628.33 951
9629.26 1007
9630.19 1012
9631.11 982
9632.04 988
9632.97 980
9633.89 990
9634.82 992
9635.75 1056
9636.67 1075
9637.60 1114
9638.53 1186
9639.45 1119
9640.38 1157
9641.31 1070
9642.23 1160
9643.16 1160
9644.09 1124
9645.02 1129
9645.94 1202
9646.87 1207
9647.80 1134
9648.73 1151
9649.65 1148
9650.58 1254
9651.51 1364
9652.44 1335
9653.36 1358
9654.29 1383
9655.22 1294
9656.15 1317
9657.08 1295
9658.00 1298
9658.93 1189
9659.86 1247
9660.79 1215
9661.72 1246
9662.64 1285
9663.57 1137
9664.50 1162
9665.43 1179
9666.36 1237
9667.28 1216
9668.21 1257
9669.14 1249
9670.07 1237
9671.00 1254
9671.93 1282
9672.86 1313
9673.78 1292
9674.71 1341
9675.64 1344
9676.57 1427
9677.50 1327
9678.43 1309
9679.36 1359
9680.29 1390
9681.21 1390
9682.14 1319
9683.07 1366
9684.00 1367
9684.93 1436
9685.86 1475
9686.79 1434
9687.72 1351
9688.65 1386
9689.58 1384
9690.51 1492
9691.44 1452
9692.37 1522
9693.30 1526
9694.23 1613
9695.16 1528
9696.09 1543
9697.02 1612
9697.94 1597
9698.87 1604
9699.80 1654
9700.73 1698
9701.66 1767
9702.59 1828
9703.52 1977
9704.45 1989
9705.39 1793
9706.32 1889
9707.25 1687
9708.18 1706
9709.11 1806
9710.04 1735
9710.97 1620
9711.90 1646
9712.83 1665
9713.76 1592
9714.69 1681
9715.62 1672
9716.55 1744
9717.48 1829
9718.41 1949
9719.34 1811
9720.27 1840
9721.21 1841
9722.14 1789
9723.07 1708
9724.00 1540
9724.93 1553
9725.86 1495
9726.79 1489
9727.72 1474
9728.65 1413
9729.59 1336
9730.52 1358
9731.45 1460
9732.38 1512
9733.31 1440
9734.24 1562
9735.17 1471
9736.11 1530
9737.04 1512
9737.97 1572
9738.90 1653
9739.83 1649
9740.77 1496
9741.70 1452
9742.63 1354
9743.56 1414
9744.49 1290
9745.43 1329
9746.36 1280
9747.29 1288
9748.22 1211
9749.15 1185
9750.09 1205
9751.02 1249
9751.95 1205
9752.88 1191
9753.82 1240
9754.75 1238
9755.68 1210
9756.61 1113
9757.55 1180
9758.48 1184
9759.41 1192
9760.35 1228
9761.28 1198
9762.21 1109
9763.14 1122
9764.08 1129
9765.01 1138
9765.94 1110
9766.88 1174
9767.81 1212
9768.74 1160
9769.68 1137
9770.61 1157
9771.54 1162
9772.48 1189
9773.41 1047
9774.34 1100
9775.28 1129
9776.21 1092
9777.14 1131
9778.08 1158
9779.01 1161
9779.94 1199
9780.88 1215
9781.81 1141
9782.75 1238
9783.68 1109
9784.61 1124
9785.55 1113
9786.48 1130
9787.42 1189
9788.35 1182
9789.28 1216
9790.22 1210
9791.15 1112
9792.09 1079
9793.02 1153
9793.96 1121
9794.89 1075
9795.83 1055
9796.76 1069
9797.69 1052
9798.63 1099
9799.56 1048
9800.50 1076
9801.43 1076
9802.37 1078
9803.30 1030
9804.24 1060
9805.17 1053
9806.11 1024
9807.04 1034
9807.98 1043
9808.91 1039
9809.85 980
9810.78 992
9811.72 979
9812.65 954
9813.59 890
9814.53 867
9815.46 894
9816.40 965
9817.33 1023
9818.27 953
9819.20 984
9820.14 934
9821.07 941
9822.01 964
9822.95 936
9823.88 880
9824.82 911
9825.75 903
9826.69 921
9827.63 867
9828.56 900
9829.50 913
9830.43 855
9831.37 876
9832.31 927
9833.24 887
9834.18 856
9835.12 867
9836.05 841
9836.99 866
9837.93 941
9838.86 859
9839.80 944
9840.73 889
9841.67 882
9842.61 818
9843.55 822
9844.48 883
9845.42 935
9846.36 907
9847.29 902
9848.23 917
9849.17 862
9850.10 844
9851.04 813
9851.98 798
9852.92 842
9853.85 895
9854.79 903
9855.73 912
9856.67 869
9857.60 877
9858.54 912
9859.48 841
9860.42 791
9861.35 807
9862.29 760
9863.23 825
9864.17 808
9865.10 803
9866.04 891
9866.98 859
9867.92 850
9868.86 862
9869.79 830
9870.73 853
9871.67 760
9872.61 733
9873.55 755
9874.48 840
9875.42 861
9876.36 862
9877.30 794
9878.24 829
9879.18 791
9880.12 811
9881.05 826
9881.99 819
9882.93 781
9883.87 824
9884.81 737
9885.75 738
9886.69 726
9887.63 824
9888.56 841
9889.50 745
9890.44 805
9891.38 811
9892.32 813
9893.26 784
9894.20 805
9895.14 787
9896.08 776
9897.02 795
9897.96 800
9898.90 710
9899.84 785
9900.77 787
9901.71 815
9902.65 790
9903.59 775
9904.53 776
9905.47 728
9906.41 735
9907.35 782
9908.29 810
9909.23 853
9910.17 824
9911.11 785
9912.05 837
9912.99 811
9913.93 736
9914.87 763
9915.81 863
9916.75 806
9917.69 779
9918.63 799
9919.57 847
9920.52 870
9921.46 785
9922.40 846
9923.34 808
9924.28 782
9925.22 783
9926.16 852
9927.10 786
9928.04 878
9928.98 951
9929.92 1059
9930.86 1071
9931.80 1166
9932.75 1131
9933.69 1078
9934.63 1093
9935.57 1118
9936.51 998
9937.45 924
9938.39 847
9939.33 889
9940.28 817
9941.22 810
9942.16 745
9943.10 801
9944.04 806
9944.98 830
9945.92 786
9946.87 787
9947.81 772
9948.75 743
9949.69 806
9950.63 762
9951.58 738
9952.52 757
9953.46 810
9954.40 785
9955.34 806
9956.29 754
9957.23 798
9958.17 819
9959.11 841
9960.06 819
9961.00 788
9961.94 823
9962.88 841
9963.83 883
9964.77 816
9965.71 889
9966.65 853
9967.60 841
9968.54 762
9969.48 866
9970.42 900
9971.37 872
9972.31 822
9973.25 887
9974.20 933
9975.14 894
9976.08 936
9977.03 826
9977.97 822
9978.91 805
9979.86 804
9980.80 746
9981.74 891
9982.69 905
9983.63 757
9984.57 823
9985.52 834
9986.46 789
9987.40 770
9988.35 821
9989.29 754
9990.23 692
9991.18 664
9992.12 708
9993.07 753
9994.01 786
9994.95 737
9995.90 727
9996.84 730
9997.79 730
9998.73 696
9999.67 702
10000.62 707
10001.56 772
10002.51 713
10003.45 745
10004.40 742
10005.34 742
10006.29 726
10007.23 754
10008.17 734
10009.12 710
10010.06 705
10011.01 734
10011.95 696
10012.90 734
10013.84 742
10014.79 714
10015.73 737
10016.68 806
10017.62 738
10018.57 749
10019.51 701
10020.46 682
10021.40 695
10022.35 687
10023.29 687
10024.24 760
10025.19 811
10026.13 760
10027.08 753
10028.02 732
10028.97 749
10029.91 718
10030.86 703
10031.80 684
10032.75 666
10033.70 720
10034.64 693
10035.59 667
10036.53 695
10037.48 715
10038.43 693
10039.37 703
10040.32 663
10041.26 631
10042.21 615
10043.16 721
10044.10 706
10045.05 714
10046.00 686
10046.94 659
10047.89 689
10048.84 713
10049.78 655
10050.73 650
10051.68 644
10052.62 673
10053.57 699
10054.52 711
10055.46 670
10056.41 703
10057.36 656
10058.30 684
10059.25 656
10060.20 645
10061.15 609
10062.09 670
10063.04 696
10063.99 682
10064.93 625
10065.88 651
10066.83 607
10067.78 683
10068.72 666
10069.67 605
10070.62 637
10071.57 689
10072.51 673
10073.46 624
10074.41 630
10075.36 630
10076.31 627
10077.25 657
10078.20 593
10079.15 582
10080.10 667
10081.05 702
10081.99 662
10082.94 652
10083.89 687
10084.84 678
10085.79 633
10086.74 560
10087.68 629
10088.63 688
10089.58 675
10090.53 675
10091.48 624
10092.43 609
10093.37 668
10094.32 629
10095.27 623
10096.22 645
10097.17 619
10098.12 668
10099.07 632
10100.02 645
10100.97 572
10101.91 672
10102.86 719
10103.81 625
10104.76 626
10105.71 635
10106.66 636
10107.61 635
10108.56 615
10109.51 557
10110.46 587
10111.41 599
10112.36 545
10113.31 581
10114.26 614
10115.21 682
10116.16 598
10117.11 616
10118.06 659
10119.01 663
10119.96 623
10120.91 700
10121.86 670
10122.81 618
10123.76 630
10124.71 662
10125.66 648
10126.61 617
10127.56 634
10128.51 639
10129.46 655
10130.41 606
10131.36 644
10132.31 628
10133.26 635
10134.21 630
10135.16 631
10136.11 689
10137.06 663
10138.01 670
10138.96 654
10139.91 655
10140.86 618
10141.82 694
10142.77 644
10143.72 691
10144.67 695
10145.62 666
10146.57 666
10147.52 638
10148.47 593
10149.42 588
10150.38 617
10151.33 702
10152.28 697
10153.23 678
10154.18 617
10155.13 621
10156.09 626
10157.04 640
10157.99 662
10158.94 619
10159.89 664
10160.84 650
10161.80 634
10162.75 631
10163.70 652
10164.65 706
10165.60 723
10166.56 674
10167.51 703
10168.46 738
10169.41 769
10170.36 736
10171.32 713
10172.27 685
10173.22 689
10174.17 630
10175.13 700
10176.08 653
10177.03 620
10177.98 711
10178.94 721
10179.89 699
10180.84 696
10181.80 686
10182.75 713
10183.70 709
10184.65 701
10185.61 732
10186.56 731
10187.51 733
10188.47 790
10189.42 770
10190.37 833
10191.33 819
10192.28 800
10193.23 783
10194.19 823
10195.14 808
10196.09 794
10197.05 774
10198.00 818
10198.95 823
10199.91 803
10200.86 806
10201.82 814
10202.77 834
10203.72 777
10204.68 772
10205.63 818
10206.58 845
10207.54 821
10208.49 919
10209.45 964
10210.40 933
10211.36 939
10212.31 957
10213.26 1007
10214.22 1065
10215.17 937
10216.13 926
10217.08 946
10218.04 871
10218.99 862
10219.94 806
10220.90 788
10221.85 817
10222.81 841
10223.76 770
10224.72 835
10225.67 834
10226.63 851
10227.58 816
10228.54 820
10229.49 823
10230.45 676
10231.40 695
10232.36 738
10233.31 716
10234.27 755
10235.22 807
10236.18 808
10237.14 788
10238.09 803
10239.05 789
10240.00 887
10240.96 908
10241.91 929
10242.87 858
10243.82 845
10244.78 822
10245.74 851
10246.69 802
10247.65 670
10248.60 764
10249.56 743
10250.52 695
10251.47 712
10252.43 664
10253.38 693
10254.34 671
10255.30 696
10256.25 755
10257.21 715
10258.17 783
10259.12 773
10260.08 698
10261.04 745
10261.99 692
10262.95 674
10263.91 646
10264.86 694
10265.82 681
10266.78 678
10267.73 651
10268.69 661
10269.65 664
10270.60 645
10271.56 694
10272.52 705
10273.47 666
10274.43 632
10275.39 657
10276.35 693
10277.30 701
10278.26 635
10279.22 653
10280.18 663
10281.13 738
10282.09 732
10283.05 668
10284.01 644
10284.96 701
10285.92 714
10286.88 642
10287.84 596
10288.79 661
10289.75 632
10290.71 714
10291.67 687
10292.63 647
10293.58 672
10294.54 671
10295.50 605
10296.46 656
10297.42 639
10298.38 665
10299.33 628
10300.29 663
10301.25 637
10302.21 698
10303.17 675
10304.13 621
10305.08 655
10306.04 680
10307.00 702
10307.96 682
10308.92 671
10309.88 684
10310.84 667
10311.80 621
10312.75 627
10313.71 656
10314.67 644
10315.63 665
10316.59 651
10317.55 646
10318.51 671
10319.47 676
10320.43 627
10321.39 576
10322.35 616
10323.31 661
10324.27 672
10325.23 646
10326.18 636
10327.14 646
10328.10 613
10329.06 573
10330.02 617
10330.98 691
10331.94 731
10332.90 719
10333.86 760
10334.82 699
10335.78 803
10336.74 751
10337.70 768
10338.66 716
10339.62 702
10340.58 677
10341.54 660
10342.50 640
10343.46 663
10344.43 648
10345.39 664
10346.35 674
10347.31 616
10348.27 592
10349.23 601
10350.19 648
10351.15 644
10352.11 596
10353.07 591
10354.03 637
10354.99 623
10355.95 613
10356.91 653
10357.88 658
10358.84 651
10359.80 613
10360.76 593
10361.72 616
10362.68 574
10363.64 595
10364.60 592
10365.57 532
10366.53 559
10367.49 543
10368.45 606
10369.41 566
10370.37 604
10371.34 584
10372.30 577
10373.26 593
10374.22 652
10375.18 607
10376.14 611
10377.11 630
10378.07 610
10379.03 576
10379.99 601
10380.95 597
10381.92 616
10382.88 601
10383.84 586
10384.80 566
10385.77 590
10386.73 584
10387.69 602
10388.65 601
10389.62 609
10390.58 573
10391.54 567
10392.50 590
10393.47 521
10394.43 625
10395.39 608
10396.35 600
10397.32 614
10398.28 593
10399.24 579
10400.21 530
10401.17 550
10402.13 590
10403.10 597
10404.06 623
10405.02 582
10405.99 561
10406.95 594
10407.91 589
10408.88 565
10409.84 617
10410.80 640
10411.77 653
10412.73 650
10413.69 624
10414.66 573
10415.62 655
10416.58 628
10417.55 616
10418.51 633
10419.48 694
10420.44 728
10421.40 784
10422.37 781
10423.33 760
10424.30 790
10425.26 831
10426.23 734
10427.19 834
10428.15 757
10429.12 786
10430.08 722
10431.05 651
10432.01 620
10432.98 650
10433.94 598
10434.91 660
10435.87 569
10436.83 550
10437.80 620
10438.76 580
10439.73 536
10440.69 638
10441.66 616
10442.62 584
10443.59 585
10444.55 607
10445.52 672
10446.48 595
10447.45 544
10448.41 543
10449.38 512
10450.35 564
10451.31 589
10452.28 529
10453.24 542
10454.21 576
10455.17 597
10456.14 514
10457.10 567
10458.07 561
10459.04 586
10460.00 560
10460.97 588
10461.93 572
10462.90 620
10463.87 585
10464.83 624
10465.80 590
10466.76 532
10467.73 544
10468.70 565
10469.66 600
10470.63 594
10471.59 574
10472.56 536
10473.53 518
10474.49 540
10475.46 552
10476.43 640
10477.39 620
10478.36 572
10479.33 579
10480.29 568
10481.26 558
10482.23 628
10483.19 588
10484.16 626
10485.13 561
10486.09 595
10487.06 603
10488.03 599
10489.00 617
10489.96 513
10490.93 508
10491.90 556
10492.87 551
10493.83 518
10494.80 524
10495.77 561
10496.73 562
10497.70 595
10498.67 526
10499.64 524
10500.61 518
10501.57 533
10502.54 559
10503.51 621
10504.48 550
10505.44 570
10506.41 546
10507.38 555
10508.35 551
10509.32 605
10510.28 565
10511.25 608
10512.22 545
10513.19 537
10514.16 552
10515.13 569
10516.09 547
10517.06 572
10518.03 527
10519.00 509
10519.97 564
10520.94 633
10521.91 601
10522.87 565
10523.84 575
10524.81 569
10525.78 633
10526.75 584
10527.72 595
10528.69 585
10529.66 545
10530.63 557
10531.59 557
10532.56 526
10533.53 550
10534.50 531
10535.47 605
10536.44 573
10537.41 557
10538.38 571
10539.35 551
10540.32 605
10541.29 565
10542.26 563
10543.23 567
10544.20 543
10545.17 599
10546.14 551
10547.11 564
10548.08 639
10549.05 594
10550.02 641
10550.99 579
10551.96 536
10552.93 580
10553.90 620
10554.87 612
10555.84 604
10556.81 637
10557.78 611
10558.75 590
10559.72 554
10560.69 581
10561.66 638
10562.63 637
10563.60 667
10564.57 738
10565.54 741
10566.51 750
10567.48 720
10568.45 751
10569.42 710
10570.40 697
10571.37 676
10572.34 652
10573.31 669
10574.28 579
10575.25 603
10576.22 579
10577.19 595
10578.16 602
10579.14 622
10580.11 602
10581.08 586
10582.05 641
10583.02 599
10583.99 608
10584.96 550
10585.94 664
10586.91 627
10587.88 654
10588.85 597
10589.82 601
10590.79 627
10591.77 649
10592.74 613
10593.71 630
10594.68 619
10595.65 583
10596.63 559
10597.60 521
10598.57 645
10599.54 654
10600.52 603
10601.49 626
10602.46 573
10603.43 597
10604.41 588
10605.38 588
10606.35 578
10607.32 609
10608.30 568
10609.27 580
10610.24 581
10611.21 605
10612.19 637
10613.16 583
10614.13 558
10615.11 574
10616.08 567
10617.05 550
10618.02 527
10619.00 571
10619.97 563
10620.94 566
10621.92 602
10622.89 518
10623.86 544
10624.84 624
10625.81 564
10626.78 576
10627.76 601
10628.73 644
10629.71 685
10630.68 638
10631.65 591
10632.63 625
10633.60 687
10634.57 649
10635.55 631
10636.52 591
10637.50 657
10638.47 644
10639.44 714
10640.42 706
10641.39 777
10642.37 807
10643.34 842
10644.31 874
10645.29 800
10646.26 741
10647.24 769
10648.21 782
10649.19 698
10650.16 654
10651.14 638
10652.11 648
10653.09 635
10654.06 577
10655.04 594
10656.01 692
10656.98 586
10657.96 543
10658.93 580
10659.91 577
10660.88 578
10661.86 607
10662.84 627
10663.81 637
10664.79 630
10665.76 592
10666.74 639
10667.71 565
10668.69 587
10669.66 575
10670.64 598
10671.61 575
10672.59 560
10673.56 602
10674.54 570
10675.52 599
10676.49 596
10677.47 632
10678.44 615
10679.42 614
10680.40 607
10681.37 567
10682.35 593
10683.32 598
10684.30 607
10685.28 629
10686.25 640
10687.23 570
10688.20 626
10689.18 632
10690.16 647
10691.13 577
10692.11 574
10693.09 602
10694.06 631
10695.04 577
10696.02 534
10696.99 533
10697.97 478
10698.95 543
10699.92 563
10700.90 570
10701.88 586
10702.85 522
10703.83 475
10704.81 538
10705.79 534
10706.76 576
10707.74 579
10708.72 601
10709.70 583
10710.67 647
10711.65 604
10712.63 551
10713.60 573
10714.58 581
10715.56 580
10716.54 572
10717.52 538
10718.49 533
10719.47 559
10720.45 559
10721.43 602
10722.40 568
10723.38 538
10724.36 583
10725.34 556
10726.32 566
10727.29 550
10728.27 594
10729.25 584
10730.23 514
10731.21 531
10732.19 578
10733.16 568
10734.14 554
10735.12 557
10736.10 540
10737.08 584
10738.06 567
10739.03 589
10740.01 593
10740.99 580
10741.97 585
10742.95 540
10743.93 589
10744.91 576
10745.89 536
10746.87 558
10747.84 555
10748.82 567
10749.80 584
10750.78 591
10751.76 564
10752.74 520
10753.72 504
10754.70 556
10755.68 558
10756.66 521
10757.64 576
10758.62 495
10759.60 509
10760.58 550
10761.56 584
10762.54 604
10763.52 599
10764.50 592
10765.48 595
10766.45 597
10767.43 579
10768.41 549
10769.39 519
10770.38 554
10771.36 573
10772.34 580
10773.32 564
10774.30 552
10775.28 535
10776.26 540
10777.24 533
10778.22 592
10779.20 583
10780.18 533
10781.16 536
10782.14 581
10783.12 640
10784.10 596
10785.08 613
10786.06 549
10787.04 560
10788.02 619
10789.00 597
10789.99 592
10790.97 605
10791.95 541
10792.93 564
10793.91 505
10794.89 573
10795.87 603
10796.85 597
10797.84 548
10798.82 480
10799.80 500
10800.78 549
10801.76 552
10802.74 581
10803.72 553
10804.71 535
10805.69 543
10806.67 539
10807.65 581
10808.63 552
10809.61 579
10810.60 602
10811.58 564
10812.56 564
10813.54 595
10814.52 546
10815.51 585
10816.49 571
10817.47 597
10818.45 565
10819.44 624
10820.42 535
10821.40 548
10822.38 527
10823.37 572
10824.35 592
10825.33 593
10826.31 606
10827.30 568
10828.28 568
10829.26 553
10830.24 498
10831.23 523
10832.21 501
10833.19 571
10834.18 572
10835.16 533
10836.14 587
10837.13 567
10838.11 554
10839.09 525
10840.07 540
10841.06 580
10842.04 622
10843.02 574
10844.01 585
10844.99 599
10845.98 591
10846.96 587
10847.94 582
10848.93 630
10849.91 612
10850.89 608
10851.88 573
10852.86 588
10853.84 588
10854.83 590
10855.81 604
10856.80 569
10857.78 619
10858.77 596
10859.75 570
10860.73 592
10861.72 607
10862.70 602
10863.69 633
10864.67 615
10865.66 599
10866.64 599
10867.62 595
10868.61 654
10869.59 657
10870.58 639
10871.56 641
10872.55 589
10873.53 641
10874.52 618
10875.50 626
10876.49 616
10877.47 630
10878.46 617
10879.44 603
10880.43 626
10881.41 678
10882.40 692
10883.38 603
10884.37 598
10885.35 610
10886.34 628
10887.32 636
10888.31 693
10889.29 696
10890.28 703
10891.27 707
10892.25 731
10893.24 668
10894.22 716
10895.21 739
10896.19 686
10897.18 657
10898.17 653
10899.15 687
10900.14 688
10901.12 667
10902.11 608
10903.10 619
10904.08 713
10905.07 732
10906.05 721
10907.04 717
10908.03 701
10909.01 674
10910.00 729
10910.99 687
10911.97 710
10912.96 700
10913.95 747
10914.93 711
10915.92 692
10916.91 682
10917.89 687
10918.88 712
10919.87 807
10920.85 780
10921.84 776
10922.83 739
10923.81 785
10924.80 809
10925.79 778
10926.78 794
10927.76 769
10928.75 696
10929.74 761
10930.73 799
10931.71 812
10932.70 805
10933.69 927
10934.68 811
10935.66 846
10936.65 861
10937.64 855
10938.63 787
10939.61 832
10940.60 848
10941.59 876
10942.58 857
10943.57 817
10944.55 907
10945.54 915
10946.53 899
10947.52 862
10948.51 878
10949.49 1012
10950.48 944
10951.47 1013
10952.46 988
10953.45 904
10954.44 1005
10955.42 935
10956.41 949
10957.40 995
10958.39 1039
10959.38 988
10960.37 1035
10961.36 1179
10962.34 1266
10963.33 1216
10964.32 1225
10965.31 1182
10966.30 1174
10967.29 1127
10968.28 1066
10969.27 1054
10970.26 1014
10971.25 980
10972.24 954
10973.22 962
10974.21 846
10975.20 950
10976.19 959
10977.18 966
10978.17 1015
10979.16 1010
10980.15 956
10981.14 971
10982.13 957
10983.12 934
10984.11 985
10985.10 984
10986.09 869
10987.08 948
10988.07 913
10989.06 906
10990.05 1019
10991.04 989
10992.03 1059
10993.02 1034
10994.01 1000
10995.00 1027
10995.99 1058
10996.98 1057
10997.97 1099
10998.96 1158
10999.95 1260
11000.94 1381
11001.93 1487
11002.92 1560
11003.92 1577
11004.91 1561
11005.90 1525
11006.89 1555
11007.88 1533
11008.87 1351
11009.86 1218
11010.85 1256
11011.84 1127
11012.83 1050
11013.82 957
11014.82 951
11015.81 1036
11016.80 947
11017.79 826
11018.78 908
11019.77 946
11020.76 935
11021.76 899
11022.75 891
11023.74 917
11024.73 858
11025.72 849
11026.71 813
11027.70 827
11028.70 796
11029.69 824
11030.68 830
11031.67 803
11032.66 804
11033.66 774
11034.65 825
11035.64 833
11036.63 807
11037.62 774
11038.62 844
11039.61 764
11040.60 800
11041.59 856
11042.59 816
11043.58 772
11044.57 744
11045.56 766
11046.56 757
11047.55 755
11048.54 730
11049.53 742
11050.53 710
11051.52 729
11052.51 735
11053.51 719
11054.50 714
11055.49 735
11056.49 692
11057.48 708
11058.47 703
11059.46 656
11060.46 716
11061.45 729
11062.44 731
11063.44 682
11064.43 682
11065.42 710
11066.42 722
11067.41 701
11068.41 710
11069.40 707
11070.39 640
11071.39 689
11072.38 702
11073.37 657
11074.37 612
11075.36 651
11076.36 713
11077.35 746
11078.34 675
11079.34 652
11080.33 656
11081.33 680
11082.32 667
11083.31 704
11084.31 734
11085.30 648
11086.30 691
11087.29 738
11088.29 684
11089.28 752
11090.28 664
11091.27 688
11092.27 695
11093.26 691
11094.25 690
11095.25 677
11096.24 714
11097.24 643
11098.23 606
11099.23 635
11100.22 722
11101.22 665
11102.21 645
11103.21 667
11104.20 647
11105.20 648
11106.20 662
11107.19 643
11108.19 659
11109.18 625
11110.18 602
11111.17 680
11112.17 682
11113.16 723
11114.16 722
11115.15 694
11116.15 665
11117.15 709
11118.14 668
11119.14 638
11120.13 687
11121.13 648
11122.13 612
11123.12 685
11124.12 683
11125.11 661
11126.11 714
11127.11 672
11128.10 704
11129.10 609
11130.10 692
11131.09 672
11132.09 671
11133.09 681
11134.08 677
11135.08 694
11136.07 629
11137.07 649
11138.07 657
11139.07 623
11140.06 675
11141.06 641
11142.06 667
11143.05 697
11144.05 641
11145.05 665
11146.04 644
11147.04 719
11148.04 696
11149.04 682
11150.03 717
11151.03 725
11152.03 637
11153.02 617
11154.02 631
11155.02 645
11156.02 631
11157.01 612
11158.01 659
11159.01 688
11160.01 686
11161.01 645
11162.00 655
11163.00 696
11164.00 643
11165.00 662
11165.99 613
11166.99 660
11167.99 702
11168.99 683
11169.99 585
11170.99 605
11171.98 627
11172.98 650
11173.98 644
11174.98 676
11175.98 685
11176.98 671
11177.97 697
11178.97 688
11179.97 708
11180.97 663
11181.97 730
11182.97 746
11183.97 716
11184.96 705
11185.96 727
11186.96 644
11187.96 692
11188.96 721
11189.96 717
11190.96 742
11191.96 739
11192.96 737
11193.96 691
11194.96 741
11195.96 696
11196.95 722
11197.95 798
11198.95 844
11199.95 815
11200.95 793
11201.95 731
11202.95 723
11203.95 728
11204.95 721
11205.95 706
11206.95 733
11207.95 686
11208.95 703
11209.95 723
11210.95 686
11211.95 631
11212.95 718
11213.95 626
11214.95 715
11215.95 718
11216.95 684
11217.95 668
11218.95 672
11219.95 704
11220.95 687
11221.95 742
11222.95 704
11223.95 660
11224.95 674
11225.96 712
11226.96 693
11227.96 699
11228.96 643
11229.96 683
11230.96 607
11231.96 644
11232.96 633
11233.96 679
11234.96 622
11235.96 618
11236.97 692
11237.97 639
11238.97 623
11239.97 617
11240.97 681
11241.97 648
11242.97 675
11243.98 630
11244.98 639
11245.98 659
11246.98 566
11247.98 586
11248.98 635
11249.98 629
11250.99 597
11251.99 623
11252.99 636
11253.99 566
11254.99 564
11256.00 651
11257.00 626
11258.00 583
11259.00 573
11260.00 633
11261.01 656
11262.01 608
11263.01 616
11264.01 601
11265.02 574
11266.02 627
11267.02 620
11268.02 567
11269.03 591
11270.03 652
11271.03 649
11272.03 663
11273.04 630
11274.04 603
11275.04 679
11276.05 664
11277.05 699
11278.05 618
11279.05 664
11280.06 657
11281.06 697
11282.06 737
11283.07 695
11284.07 681
11285.07 659
11286.08 719
11287.08 688
11288.08 691
11289.09 699
11290.09 700
11291.09 652
11292.10 627
11293.10 639
11294.11 687
11295.11 614
11296.11 575
11297.12 636
11298.12 623
11299.13 657
11300.13 690
11301.13 662
11302.14 698
11303.14 643
11304.15 590
11305.15 629
11306.15 608
11307.16 657
11308.16 598
11309.17 632
11310.17 657
11311.18 684
11312.18 663
11313.18 669
11314.19 650
11315.19 647
11316.20 713
11317.20 700
11318.21 750
11319.21 664
11320.22 713
11321.22 742
11322.23 700
11323.23 698
11324.24 735
11325.24 702
11326.25 657
11327.25 669
11328.26 662
11329.26 658
11330.27 659
11331.27 634
11332.28 654
11333.29 647
11334.29 659
11335.30 666
11336.30 667
11337.31 673
11338.31 637
11339.32 709
11340.33 752
11341.33 715
11342.34 707
11343.34 773
11344.35 790
11345.35 796
11346.36 822
11347.37 829
11348.37 756
11349.38 722
11350.39 740
11351.39 688
11352.40 661
11353.40 726
11354.41 762
11355.42 643
11356.42 623
11357.43 695
11358.44 713
11359.44 677
11360.45 609
11361.46 674
11362.46 643
11363.47 632
11364.48 669
11365.48 666
11366.49 575
11367.50 616
11368.50 572
11369.51 699
11370.52 639
11371.53 600
11372.53 610
11373.54 650
11374.55 602
11375.56 641
11376.56 622
11377.57 613
11378.58 602
11379.59 573
11380.59 619
11381.60 641
11382.61 650
11383.62 637
11384.62 650
11385.63 615
11386.64 698
11387.65 682
11388.65 633
11389.66 566
11390.67 622
11391.68 638
11392.69 585
11393.69 591
11394.70 596
11395.71 568
11396.72 600
11397.73 587
11398.74 605
11399.74 639
11400.75 651
11401.76 652
11402.77 650
11403.78 631
11404.79 604
11405.80 633
11406.80 614
11407.81 600
11408.82 701
11409.83 641
11410.84 574
11411.85 634
11412.86 667
11413.87 581
11414.88 614
11415.89 606
11416.89 638
11417.90 654
11418.91 636
11419.92 619
11420.93 613
11421.94 707
11422.95 674
11423.96 663
11424.97 652
11425.98 590
11426.99 637
11428.00 637
11429.01 580
11430.02 636
11431.03 690
11432.04 618
11433.05 581
11434.06 618
11435.07 647
11436.08 653
11437.09 602
11438.10 618
11439.11 663
11440.12 648
11441.13 679
11442.14 684
11443.15 710
11444.16 679
11445.17 636
11446.18 723
11447.19 649
11448.20 664
11449.21 634
11450.22 624
11451.23 670
11452.24 759
11453.25 723
11454.27 724
11455.28 659
11456.29 713
11457.30 705
11458.31 690
11459.32 691
11460.33 723
11461.34 656
11462.35 644
11463.36 623
11464.38 682
11465.39 665
11466.40 735
11467.41 670
11468.42 673
11469.43 678
11470.44 696
11471.46 710
11472.47 710
11473.48 662
11474.49 648
11475.50 736
11476.52 683
11477.53 740
11478.54 694
11479.55 718
11480.56 688
11481.57 726
11482.59 752
11483.60 693
11484.61 696
11485.62 681
11486.64 724
11487.65 673
11488.66 733
11489.67 730
11490.69 703
11491.70 673
11492.71 776
11493.72 827
11494.74 753
11495.75 715
11496.76 795
11497.77 723
11498.79 702
11499.80 683
11500.81 682
11501.83 723
11502.84 719
11503.85 719
11504.86 793
11505.88 805
11506.89 757
11507.90 727
11508.92 770
11509.93 788
11510.94 745
11511.96 791
11512.97 798
11513.98 778
11515.00 774
11516.01 812
11517.02 791
11518.04 763
11519.05 831
11520.07 832
11521.08 773
11522.09 756
11523.11 749
11524.12 765
11525.13 803
11526.15 796
11527.16 787
11528.18 834
11529.19 791
11530.21 844
11531.22 859
11532.23 827
11533.25 838
11534.26 864
11535.28 841
11536.29 929
11537.31 853
11538.32 922
11539.34 923
11540.35 811
11541.36 797
11542.38 908
11543.39 883
11544.41 906
11545.42 945
11546.44 940
11547.45 991
11548.47 980
11549.48 949
11550.50 897
11551.51 927
11552.53 1008
11553.54 1000
11554.56 1009
11555.57 1004
11556.59 1011
11557.61 1072
11558.62 1110
11559.64 1118
11560.65 1127
11561.67 1085
11562.68 1220
11563.70 1176
11564.71 1140
11565.73 1100
11566.75 1126
11567.76 1164
11568.78 1166
11569.79 1125
11570.81 1186
11571.83 1205
11572.84 1265
11573.86 1292
11574.87 1278
11575.89 1211
11576.91 1264
11577.92 1377
11578.94 1405
11579.96 1473
11580.97 1503
11581.99 1533
11583.00 1662
11584.02 1689
11585.04 1739
11586.05 1807
11587.07 1761
11588.09 1793
11589.10 1871
11590.12 2018
11591.14 1959
11592.16 1943
11593.17 2050
11594.19 2121
11595.21 2179
11596.22 2332
11597.24 2641
11598.26 2835
11599.28 3098
11600.29 3569
11601.31 4057
11602.33 4518
11603.34 4794
11604.36 4863
11605.38 4942
11606.40 4760
11607.41 4554
11608.43 4240
11609.45 3725
11610.47 3368
11611.49 3020
11612.50 2533
11613.52 2247
11614.54 2057
11615.56 1931
11616.58 1765
11617.59 1738
11618.61 1695
11619.63 1631
11620.65 1702
11621.67 1436
11622.68 1438
11623.70 1540
11624.72 1522
11625.74 1410
11626.76 1395
11627.78 1363
11628.79 1300
11629.81 1235
11630.83 1257
11631.85 1281
11632.87 1344
11633.89 1338
11634.91 1255
11635.93 1272
11636.94 1195
11637.96 1196
11638.98 1257
11640.00 1297
11641.02 1210
11642.04 1150
11643.06 1216
11644.08 1328
11645.10 1284
11646.12 1242
11647.14 1208
11648.16 1062
11649.17 1081
11650.19 1045
11651.21 1065
11652.23 1044
11653.25 942
11654.27 1014
11655.29 961
11656.31 949
11657.33 966
11658.35 913
11659.37 988
11660.39 979
11661.41 1004
11662.43 1039
11663.45 965
11664.47 989
11665.49 1001
11666.51 980
11667.53 1022
11668.55 1087
11669.57 1058
11670.59 1029
11671.61 1025
11672.63 1011
11673.65 972
11674.67 1063
11675.70 1030
11676.72 1024
11677.74 1065
11678.76 1158
11679.78 1165
11680.80 1187
11681.82 1219
11682.84 1191
11683.86 1149
11684.88 1224
11685.90 1139
11686.92 1123
11687.95 1091
11688.97 1113
11689.99 1112
11691.01 1060
11692.03 1042
11693.05 1126
11694.07 1063
11695.10 1050
11696.12 1066
11697.14 1049
11698.16 1045
11699.18 1036
11700.20 1033
11701.22 984
11702.25 1065
11703.27 1096
11704.29 984
11705.31 952
11706.33 929
11707.36 970
11708.38 1038
11709.40 957
11710.42 918
11711.44 934
11712.47 935
11713.49 927
11714.51 915
11715.53 886
11716.56 915
11717.58 898
11718.60 958
11719.62 905
11720.65 901
11721.67 867
11722.69 852
11723.71 811
11724.74 869
11725.76 895
11726.78 827
11727.80 871
11728.83 817
11729.85 861
11730.87 811
11731.90 762
11732.92 762
11733.94 822
11734.97 801
11735.99 762
11737.01 804
11738.04 806
11739.06 752
11740.08 728
11741.11 789
11742.13 806
11743.15 777
11744.18 768
11745.20 778
11746.22 879
11747.25 846
11748.27 817
11749.30 834
11750.32 795
11751.34 750
11752.37 813
11753.39 816
11754.42 797
11755.44 724
11756.46 805
11757.49 852
11758.51 859
11759.54 792
11760.56 815
11761.58 736
11762.61 708
11763.63 802
11764.66 811
11765.68 769
11766.71 732
11767.73 758
11768.76 687
11769.78 622
11770.81 697
11771.83 751
11772.86 706
11773.88 664
11774.91 686
11775.93 729
11776.96 765
11777.98 694
11779.01 680
11780.03 703
11781.06 669
11782.08 681
11783.11 632
11784.13 645
11785.16 650
11786.18 689
11787.21 642
11788.23 707
11789.26 681
11790.28 668
11791.31 707
11792.34 679
11793.36 699
11794.39 713
11795.41 683
11796.44 689
11797.47 708
11798.49 713
11799.52 654
11800.54 711
11801.57 629
11802.60 661
11803.62 694
11804.65 661
11805.67 640
11806.70 623
11807.73 656
11808.75 707
11809.78 693
11810.81 680
11811.83 670
11812.86 694
11813.89 705
11814.91 644
11815.94 632
11816.97 628
11817.99 658
11819.02 642
11820.05 630
11821.07 669
11822.10 649
11823.13 653
11824.16 654
11825.18 620
11826.21 683
11827.24 653
11828.26 674
11829.29 617
11830.32 630
11831.35 629
11832.37 652
11833.40 697
11834.43 693
11835.46 695
11836.48 759
11837.51 732
11838.54 726
11839.57 733
11840.59 682
11841.62 735
11842.65 680
11843.68 668
11844.71 650
11845.73 679
11846.76 674
11847.79 639
11848.82 606
11849.85 627
11850.88 625
11851.90 632
11852.93 619
11853.96 621
11854.99 630
11856.02 604
11857.05 655
11858.07 650
11859.10 636
11860.13 637
11861.16 667
11862.19 617
11863.22 617
11864.25 681
11865.28 680
11866.30 647
11867.33 678
11868.36 650
11869.39 704
11870.42 667
11871.45 647
11872.48 681
11873.51 706
11874.54 608
11875.57 660
11876.60 713
11877.63 675
11878.65 644
11879.68 655
11880.71 670
11881.74 705
11882.77 746
11883.80 732
11884.83 726
11885.86 741
11886.89 708
11887.92 672
11888.95 679
11889.98 656
11891.01 743
11892.04 730
11893.07 758
11894.10 709
11895.13 738
11896.16 759
11897.19 764
11898.22 788
11899.25 745
11900.28 808
11901.31 859
11902.34 792
11903.38 843
11904.41 820
11905.44 910
11906.47 960
11907.50 936
11908.53 884
11909.56 883
11910.59 872
11911.62 893
11912.65 841
11913.68 795
11914.71 799
11915.75 818
11916.78 794
11917.81 827
11918.84 815
11919.87 805
11920.90 800
11921.93 823
11922.96 850
11924.00 842
11925.03 861
11926.06 891
11927.09 823
11928.12 843
11929.15 881
11930.18 922
11931.22 950
11932.25 934
11933.28 1128
11934.31 1198
11935.34 1134
11936.38 1216
11937.41 1227
11938.44 1228
11939.47 1186
11940.50 1068
11941.54 1110
11942.57 999
11943.60 1004
11944.63 921
11945.67 881
11946.70 824
11947.73 859
11948.76 818
11949.80 784
11950.83 837
11951.86 832
11952.89 779
11953.93 736
11954.96 750
11955.99 802
11957.02 791
11958.06 811
11959.09 761
11960.12 776
11961.16 702
11962.19 731
11963.22 734
11964.26 706
11965.29 711
11966.32 713
11967.36 768
11968.39 718
11969.42 691
11970.46 727
11971.49 732
11972.52 724
11973.56 740
11974.59 748
11975.62 661
11976.66 743
11977.69 672
11978.73 686
11979.76 710
11980.79 671
11981.83 695
11982.86 660
11983.89 701
11984.93 754
11985.96 702
11987.00 698
11988.03 746
11989.07 722
11990.10 675
11991.13 752
11992.17 752
11993.20 672
11994.24 678
11995.27 694
11996.31 684
11997.34 705
11998.38 690
11999.41 722
12000.45 711
12001.48 769
12002.51 745
12003.55 743
12004.58 760
12005.62 736
12006.65 718
12007.69 713
12008.72 683
12009.76 739
12010.80 726
12011.83 768
12012.87 767
12013.90 777
12014.94 755
12015.97 772
12017.01 798
12018.04 792
12019.08 803
12020.11 857
12021.15 827
12022.19 827
12023.22 777
12024.26 774
12025.29 784
12026.33 827
12027.36 814
12028.40 839
12029.44 883
12030.47 792
12031.51 845
12032.54 836
12033.58 897
12034.62 790
12035.65 775
12036.69 806
12037.73 854
12038.76 847
12039.80 800
12040.84 813
12041.87 810
12042.91 812
12043.94 803
12044.98 735
12046.02 794
12047.06 808
12048.09 774
12049.13 776
12050.17 774
12051.20 764
12052.24 885
12053.28 916
12054.31 799
12055.35 782
12056.39 839
12057.43 788
12058.46 812
12059.50 821
12060.54 860
12061.57 813
12062.61 853
12063.65 843
12064.69 883
12065.72 828
12066.76 861
12067.80 826
12068.84 889
12069.88 876
12070.91 993
12071.95 881
12072.99 827
12074.03 801
12075.06 826
12076.10 847
12077.14 795
12078.18 873
12079.22 815
12080.26 865
12081.29 932
12082.33 839
12083.37 852
12084.41 808
12085.45 827
12086.49 861
12087.52 852
12088.56 860
12089.60 872
12090.64 929
12091.68 945
12092.72 863
12093.76 891
12094.79 947
12095.83 961
12096.87 925
12097.91 996
12098.95 1019
12099.99 1001
12101.03 1000
12102.07 1034
12103.11 1117
12104.15 1047
12105.19 1099
12106.22 1180
12107.26 1150
12108.30 1276
12109.34 1213
12110.38 1238
12111.42 1146
12112.46 1070
12113.50 1071
12114.54 1098
12115.58 997
12116.62 992
12117.66 922
12118.70 845
12119.74 920
12120.78 801
12121.82 812
12122.86 851
12123.90 794
12124.94 765
12125.98 784
12127.02 729
12128.06 761
12129.10 733
12130.14 791
12131.18 738
12132.22 721
12133.26 737
12134.30 787
12135.34 784
12136.38 748
12137.42 734
12138.47 787
12139.51 762
12140.55 757
12141.59 716
12142.63 690
12143.67 675
12144.71 669
12145.75 666
12146.79 763
12147.83 715
12148.87 757
12149.92 722
12150.96 655
12152.00 689
12153.04 747
12154.08 726
12155.12 700
12156.16 648
12157.21 683
12158.25 655
12159.29 690
12160.33 696
12161.37 637
12162.41 611
12163.46 655
12164.50 643
12165.54 608
12166.58 654
12167.62 665
12168.67 650
12169.71 610
12170.75 621
12171.79 645
12172.83 636
12173.88 623
12174.92 665
12175.96 692
12177.00 665
12178.05 639
12179.09 639
12180.13 676
12181.17 640
12182.22 608
12183.26 565
12184.30 590
12185.34 626
12186.39 670
12187.43 678
12188.47 671
12189.51 674
12190.56 701
12191.60 660
12192.64 621
12193.69 652
12194.73 692
12195.77 643
12196.82 643
12197.86 659
12198.90 640
12199.95 655
12200.99 662
12202.03 603
12203.08 669
12204.12 664
12205.16 708
12206.21 665
12207.25 645
12208.29 660
12209.34 629
12210.38 589
12211.43 610
12212.47 636
12213.51 632
12214.56 619
12215.60 613
12216.65 635
12217.69 630
12218.73 618
12219.78 661
12220.82 688
12221.87 651
12222.91 604
12223.96 643
12225.00 639
12226.04 587
12227.09 628
12228.13 612
12229.18 590
12230.22 595
12231.27 638
12232.31 630
12233.36 601
12234.40 628
12235.45 633
12236.49 594
12237.54 550
12238.58 577
12239.63 585
12240.67 577
12241.72 612
12242.76 598
12243.81 614
12244.85 605
12245.90 602
12246.94 566
12247.99 649
12249.03 629
12250.08 597
12251.12 618
12252.17 629
12253.22 602
12254.26 580
12255.31 564
12256.35 651
12257.40 685
12258.44 603
12259.49 618
12260.54 622
12261.58 555
12262.63 534
12263.67 528
12264.72 559
12265.77 569
12266.81 598
12267.86 541
12268.91 580
12269.95 563
12271.00 549
12272.04 534
12273.09 643
12274.14 618
12275.18 517
12276.23 517
12277.28 535
12278.32 572
12279.37 623
12280.42 565
12281.46 517
12282.51 459
12283.56 531
12284.61 582
12285.65 491
12286.70 554
12287.75 572
12288.79 565
12289.84 572
12290.89 587
12291.94 581
12292.98 544
12294.03 534
12295.08 541
12296.13 525
12297.17 577
12298.22 556
12299.27 561
12300.32 569
12301.36 604
12302.41 556
12303.46 561
12304.51 551
12305.55 548
12306.60 535
12307.65 556
12308.70 563
12309.75 564
12310.79 561
12311.84 525
12312.89 549
12313.94 575
12314.99 549
12316.04 515
12317.08 543
12318.13 526
12319.18 532
12320.23 505
12321.28 530
12322.33 496
12323.37 523
12324.42 529
12325.47 497
12326.52 512
12327.57 455
12328.62 507
12329.67 550
12330.72 598
12331.77 531
12332.81 505
12333.86 483
12334.91 507
12335.96 541
12337.01 560
12338.06 528
12339.11 490
12340.16 497
12341.21 513
12342.26 579
12343.31 526
12344.36 537
12345.41 527
12346.46 532
12347.51 534
12348.56 497
12349.61 542
12350.65 557
12351.70 538
12352.75 528
12353.80 485
12354.85 488
12355.90 482
12356.95 470
12358.00 494
12359.05 515
12360.11 517
12361.16 486
12362.21 489
12363.26 479
12364.31 524
12365.36 566
12366.41 525
12367.46 517
12368.51 529
12369.56 542
12370.61 512
12371.66 513
12372.71 475
12373.76 558
12374.81 555
12375.86 523
12376.91 561
12377.97 522
12379.02 591
12380.07 549
12381.12 484
12382.17 505
12383.22 592
12384.27 556
12385.32 540
12386.37 531
12387.43 543
12388.48 609
12389.53 591
12390.58 549
12391.63 544
12392.68 549
12393.74 563
12394.79 547
12395.84 536
12396.89 553
12397.94 550
12398.99 562
12400.05 571
12401.10 580
12402.15 520
12403.20 476
12404.25 491
12405.31 500
12406.36 560
12407.41 570
12408.46 599
12409.51 611
12410.57 575
12411.62 590
12412.67 591
12413.72 597
12414.78 592
12415.83 618
12416.88 581
12417.93 547
12418.99 572
12420.04 549
12421.09 559
12422.15 591
12423.20 530
12424.25 552
12425.30 577
12426.36 566
12427.41 551
12428.46 550
12429.52 562
12430.57 581
12431.62 602
12432.68 615
12433.73 611
12434.78 585
12435.84 588
12436.89 592
12437.94 605
12439.00 586
12440.05 548
12441.10 551
12442.16 626
12443.21 588
12444.27 603
12445.32 578
12446.37 582
12447.43 610
12448.48 606
12449.54 650
12450.59 651
12451.64 577
12452.70 612
12453.75 545
12454.81 580
12455.86 568
12456.91 587
12457.97 630
12459.02 590
12460.08 577
12461.13 576
12462.19 566
12463.24 561
12464.30 556
12465.35 587
12466.41 556
12467.46 627
12468.52 540
12469.57 558
12470.63 591
12471.68 569
12472.73 573
12473.79 575
12474.85 573
12475.90 628
12476.96 632
12478.01 659
12479.07 709
12480.12 667
12481.18 680
12482.23 698
12483.29 674
12484.34 663
12485.40 660
12486.45 705
12487.51 705
12488.57 675
12489.62 749
12490.68 737
12491.73 739
12492.79 862
12493.84 915
12494.90 1011
12495.96 1042
12497.01 1155
12498.07 1247
12499.12 1320
12500.18 1406
12501.24 1279
12502.29 1253
12503.35 1188
12504.41 1202
12505.46 1127
12506.52 1077
12507.57 1030
12508.63 960
12509.69 880
12510.74 811
12511.80 827
12512.86 780
12513.91 738
12514.97 694
12516.03 589
12517.08 630
12518.14 618
12519.20 682
12520.26 649
12521.31 694
12522.37 640
12523.43 644
12524.48 627
12525.54 594
12526.60 626
12527.66 614
12528.71 598
12529.77 681
12530.83 656
12531.89 643
12532.94 657
12534.00 608
12535.06 591
12536.12 633
12537.17 649
12538.23 664
12539.29 693
12540.35 647
12541.41 627
12542.46 619
12543.52 680
12544.58 643
12545.64 566
12546.70 610
12547.75 564
12548.81 619
12549.87 585
12550.93 581
12551.99 643
12553.05 588
12554.10 586
12555.16 554
12556.22 613
12557.28 640
12558.34 579
12559.40 622
12560.46 600
12561.51 592
12562.57 624
12563.63 658
12564.69 650
12565.75 606
12566.81 666
12567.87 705
12568.93 653
12569.99 631
12571.04 657
12572.10 709
12573.16 707
12574.22 779
12575.28 766
12576.34 822
12577.40 828
12578.46 884
12579.52 846
12580.58 862
12581.64 829
12582.70 868
12583.76 850
12584.82 832
12585.88 815
12586.94 750
12588.00 744
12589.06 715
12590.12 680
12591.18 659
12592.24 617
12593.30 645
12594.36 654
12595.42 657
12596.48 682
12597.54 665
12598.60 654
12599.66 638
12600.72 669
12601.78 649
12602.84 600
12603.90 607
12604.96 636
12606.02 623
12607.08 603
12608.14 591
12609.20 618
12610.27 587
12611.33 580
12612.39 634
12613.45 578
12614.51 567
12615.57 584
12616.63 601
12617.69 583
12618.75 638
12619.81 606
12620.88 637
12621.94 622
12623.00 604
12624.06 566
12625.12 593
12626.18 540
12627.24 555
12628.31 581
12629.37 535
12630.43 567
12631.49 565
12632.55 519
12633.61 517
12634.68 542
12635.74 523
12636.80 548
12637.86 529
12638.92 538
12639.99 528
12641.05 532
12642.11 593
12643.17 560
12644.23 572
12645.30 570
12646.36 575
12647.42 551
12648.48 570
12649.55 509
12650.61 582
12651.67 576
12652.73 563
12653.80 589
12654.86 566
12655.92 557
12656.99 585
12658.05 568
12659.11 575
12660.17 685
12661.24 639
12662.30 612
12663.36 568
12664.43 628
12665.49 671
12666.55 626
12667.62 628
12668.68 621
12669.74 559
12670.81 531
12671.87 535
12672.93 576
12674.00 511
12675.06 548
12676.12 517
12677.19 526
12678.25 495
12679.31 514
12680.38 491
12681.44 504
12682.51 514
12683.57 498
12684.63 571
12685.70 525
12686.76 546
12687.83 513
12688.89 525
12689.95 532
12691.02 582
12692.08 535
12693.15 525
12694.21 583
12695.28 587
12696.34 580
12697.40 570
12698.47 548
12699.53 578
12700.60 555
12701.66 543
12702.73 539
12703.79 519
12704.86 553
12705.92 586
12706.99 609
12708.05 557
12709.12 574
12710.18 542
12711.25 511
12712.31 546
12713.38 543
12714.44 545
12715.51 585
12716.57 579
12717.64 555
12718.70 564
12719.77 601
12720.83 565
12721.90 505
12722.97 536
12724.03 521
12725.10 510
12726.16 548
12727.23 548
12728.29 571
12729.36 516
12730.43 538
12731.49 517
12732.56 545
12733.62 555
12734.69 596
12735.76 581
12736.82 524
12737.89 531
12738.95 552
12740.02 532
12741.09 482
12742.15 478
12743.22 498
12744.29 529
12745.35 471
12746.42 563
12747.49 558
12748.55 543
12749.62 517
12750.69 572
12751.75 528
12752.82 520
12753.89 534
12754.95 519
12756.02 501
12757.09 451
12758.15 487
12759.22 475
12760.29 508
12761.36 486
12762.42 530
12763.49 492
12764.56 475
12765.62 495
12766.69 491
12767.76 464
12768.83 450
12769.89 487
12770.96 492
12772.03 466
12773.10 443
12774.17 440
12775.23 455
12776.30 527
12777.37 514
12778.44 512
12779.50 505
12780.57 499
12781.64 497
12782.71 576
12783.78 443
12784.84 429
12785.91 435
12786.98 459
12788.05 477
12789.12 438
12790.19 433
12791.25 450
12792.32 427
12793.39 448
12794.46 484
12795.53 486
12796.60 510
12797.67 420
12798.73 460
12799.80 467
12800.87 406
12801.94 484
12803.01 484
12804.08 479
12805.15 461
12806.22 462
12807.29 422
12808.36 472
12809.42 528
12810.49 492
12811.56 472
12812.63 449
12813.70 487
12814.77 501
12815.84 447
12816.91 471
12817.98 432
12819.05 454
12820.12 528
12821.19 469
12822.26 450
12823.33 494
12824.40 510
12825.47 477
12826.54 531
12827.61 477
12828.68 508
12829.75 460
12830.82 421
12831.89 440
12832.96 423
12834.03 440
12835.10 448
12836.17 433
12837.24 435
12838.31 454
12839.38 488
12840.45 481
12841.52 456
12842.59 487
12843.66 473
12844.73 442
12845.80 393
12846.87 429
12847.95 437
12849.02 474
12850.09 434
12851.16 445
12852.23 430
12853.30 445
12854.37 456
12855.44 410
12856.51 417
12857.58 395
12858.66 431
12859.73 383
12860.80 462
12861.87 482
12862.94 424
12864.01 424
12865.08 421
12866.16 397
12867.23 415
12868.30 408
12869.37 428
12870.44 416
12871.51 400
12872.59 404
12873.66 391
12874.73 415
12875.80 408
12876.87 393
12877.95 393
12879.02 453
12880.09 443
12881.16 435
12882.23 465
12883.31 405
12884.38 386
12885.45 401
12886.52 375
12887.60 393
12888.67 378
12889.74 385
12890.81 433
12891.89 409
12892.96 441
12894.03 397
12895.11 387
12896.18 400
12897.25 381
12898.32 355
12899.40 447
12900.47 383
12901.54 346
12902.62 434
12903.69 341
12904.76 344
12905.84 379
12906.91 386
12907.98 370
12909.06 406
12910.13 385
12911.20 423
12912.28 417
12913.35 392
12914.42 403
12915.50 386
12916.57 356
12917.64 399
12918.72 422
12919.79 368
12920.87 395
12921.94 384
12923.01 415
12924.09 409
12925.16 376
12926.24 360
12927.31 391
12928.38 434
12929.46 403
12930.53 410
12931.61 411
12932.68 453
12933.76 443
12934.83 419
12935.90 355
12936.98 403
12938.05 403
12939.13 410
12940.20 391
12941.28 393
12942.35 406
12943.43 453
12944.50 407
12945.58 373
12946.65 378
12947.73 365
12948.80 408
12949.88 429
12950.95 379
12952.03 376
12953.10 388
12954.18 389
12955.25 409
12956.33 361
12957.40 365
12958.48 391
12959.55 379
12960.63 364
12961.70 365
12962.78 372
12963.86 380
12964.93 396
12966.01 435
12967.08 360
12968.16 397
12969.24 419
12970.31 407
12971.39 437
12972.46 411
12973.54 410
12974.62 450
12975.69 404
12976.77 355
12977.84 369
12978.92 391
12980.00 405
12981.07 434
12982.15 453
12983.23 404
12984.30 419
12985.38 397
12986.46 421
12987.53 429
12988.61 398
12989.69 410
12990.76 372
12991.84 385
12992.92 380
12993.99 364
12995.07 376
12996.15 423
12997.22 368
12998.30 431
12999.38 399
13000.45 389
13001.53 413
13002.61 359
13003.69 408
13004.76 386
13005.84 378
13006.92 351
13008.00 400
13009.07 357
13010.15 391
13011.23 419
13012.31 421
13013.38 395
13014.46 392
13015.54 417
13016.62 389
13017.70 404
13018.77 369
13019.85 407
13020.93 409
13022.01 477
13023.09 429
13024.16 441
13025.24 425
13026.32 389
13027.40 473
13028.48 455
13029.56 472
13030.63 394
13031.71 402
13032.79 425
13033.87 401
13034.95 438
13036.03 435
13037.11 418
13038.18 427
13039.26 408
13040.34 434
13041.42 412
13042.50 396
13043.58 424
13044.66 406
13045.74 421
13046.82 393
13047.89 386
13048.97 415
13050.05 392
13051.13 383
13052.21 380
13053.29 379
13054.37 394
13055.45 424
13056.53 412
13057.61 405
13058.69 447
13059.77 430
13060.85 425
13061.93 441
13063.01 438
13064.09 371
13065.17 392
13066.25 424
13067.33 404
13068.41 423
13069.49 404
13070.57 401
13071.65 441
13072.73 438
13073.81 449
13074.89 409
13075.97 392
13077.05 399
13078.13 398
13079.21 456
13080.29 386
13081.37 392
13082.45 432
13083.53 364
13084.61 386
13085.69 405
13086.77 402
13087.85 460
13088.94 377
13090.02 412
13091.10 451
13092.18 433
13093.26 404
13094.34 388
13095.42 376
13096.50 408
13097.58 421
13098.66 381
13099.75 380
13100.83 400
13101.91 396
13102.99 388
13104.07 394
13105.15 399
13106.23 411
13107.32 385
13108.40 385
13109.48 412
13110.56 391
13111.64 381
13112.72 402
13113.81 387
13114.89 382
13115.97 384
13117.05 400
13118.13 353
13119.22 355
13120.30 427
13121.38 432
13122.46 389
13123.55 416
13124.63 383
13125.71 374
13126.79 401
13127.88 372
13128.96 384
13130.04 374
13131.12 404
13132.21 414
13133.29 440
13134.37 382
13135.45 346
13136.54 412
13137.62 359
13138.70 357
13139.79 379
13140.87 418
13141.95 401
13143.03 407
13144.12 401
13145.20 387
13146.28 374
13147.37 365
13148.45 390
13149.53 362
13150.62 402
13151.70 398
13152.78 449
13153.87 369
13154.95 377
13156.03 397
13157.12 406
13158.20 391
13159.29 382
13160.37 379
13161.45 393
13162.54 365
13163.62 390
13164.71 395
13165.79 401
13166.87 371
13167.96 362
13169.04 412
13170.13 404
13171.21 368
13172.29 368
13173.38 378
13174.46 411
13175.55 423
13176.63 417
13177.72 419
13178.80 398
13179.89 402
13180.97 353
13182.06 370
13183.14 378
13184.22 352
13185.31 371
13186.39 361
13187.48 378
13188.56 363
13189.65 377
13190.73 399
13191.82 403
13192.90 414
13193.99 425
13195.07 377
13196.16 387
13197.25 392
13198.33 421
13199.42 372
13200.50 380
13201.59 423
13202.67 446
13203.76 451
13204.84 379
13205.93 401
13207.02 391
13208.10 440
13209.19 396
13210.27 415
13211.36 401
13212.44 426
13213.53 400
13214.62 384
13215.70 396
13216.79 379
13217.88 374
13218.96 367
13220.05 425
13221.13 401
13222.22 391
13223.31 393
13224.39 392
13225.48 360
13226.57 354
13227.65 455
13228.74 482
13229.83 455
13230.91 440
13232.00 389
13233.09 399
13234.17 408
13235.26 398
13236.35 421
13237.43 427
13238.52 461
13239.61 488
13240.70 418
13241.78 422
13242.87 432
13243.96 468
13245.04 421
13246.13 419
13247.22 430
13248.31 434
13249.39 411
13250.48 424
13251.57 462
13252.66 389
13253.74 379
13254.83 419
13255.92 440
13257.01 415
13258.10 400
13259.18 436
13260.27 383
13261.36 387
13262.45 392
13263.54 474
13264.62 437
13265.71 413
13266.80 457
13267.89 456
13268.98 432
13270.06 443
13271.15 397
13272.24 435
13273.33 418
13274.42 399
13275.51 442
13276.60 487
13277.68 475
13278.77 432
13279.86 496
13280.95 487
13282.04 474
13283.13 469
13284.22 435
13285.31 442
13286.39 447
13287.48 482
13288.57 491
13289.66 494
13290.75 471
13291.84 485
13292.93 495
13294.02 462
13295.11 472
13296.20 467
13297.29 487
13298.38 492
13299.47 559
13300.56 533
13301.65 506
13302.73 510
13303.82 485
13304.91 503
13306.00 489
13307.09 519
13308.18 570
13309.27 490
13310.36 492
13311.45 493
13312.54 544
13313.63 520
13314.72 502
13315.81 548
13316.90 535
13318.00 537
13319.09 516
13320.18 532
13321.27 496
13322.36 496
13323.45 516
13324.54 548
13325.63 565
13326.72 538
13327.81 550
13328.90 511
13329.99 501
13331.08 554
13332.17 539
13333.26 514
13334.35 495
13335.45 484
13336.54 462
13337.63 499
13338.72 534
13339.81 541
13340.90 517
13341.99 532
13343.08 543
13344.18 536
13345.27 577
13346.36 578
13347.45 561
13348.54 569
13349.63 548
13350.72 564
13351.82 495
13352.91 532
13354.00 581
13355.09 597
13356.18 587
13357.28 563
13358.37 483
13359.46 556
13360.55 612
13361.64 533
13362.74 595
13363.83 590
13364.92 583
13366.01 641
13367.10 647
13368.20 663
13369.29 662
13370.38 686
13371.47 666
13372.57 662
13373.66 685
13374.75 686
13375.84 720
13376.94 716
13378.03 684
13379.12 632
13380.22 610
13381.31 606
13382.40 587
13383.49 586
13384.59 581
13385.68 539
13386.77 557
13387.87 577
13388.96 574
13390.05 521
13391.15 553
13392.24 554
13393.33 472
13394.43 506
13395.52 539
13396.61 555
13397.71 551
13398.80 523
13399.90 518
13400.99 548
13402.08 541
13403.18 510
13404.27 561
13405.36 496
13406.46 550
13407.55 555
13408.65 489
13409.74 557
13410.83 501
13411.93 505
13413.02 553
13414.12 503
13415.21 487
13416.31 493
13417.40 432
13418.49 502
13419.59 531
13420.68 544
13421.78 503
13422.87 528
13423.97 499
13425.06 545
13426.16 487
13427.25 524
13428.35 494
13429.44 480
13430.54 455
13431.63 494
13432.73 488
13433.82 544
13434.92 528
13436.01 515
13437.11 477
13438.20 527
13439.30 507
13440.39 480
13441.49 506
13442.58 544
13443.68 532
13444.77 562
13445.87 550
13446.96 546
13448.06 580
13449.16 574
13450.25 582
13451.35 545
13452.44 529
13453.54 537
13454.64 502
13455.73 539
13456.83 548
13457.92 529
13459.02 555
13460.12 572
13461.21 549
13462.31 609
13463.40 548
13464.50 562
13465.60 564
13466.69 621
13467.79 606
13468.89 604
13469.98 600
13471.08 580
13472.18 616
13473.27 637
13474.37 640
13475.47 564
13476.56 559
13477.66 618
13478.76 589
13479.85 584
13480.95 539
13482.05 578
13483.14 525
13484.24 574
13485.34 627
13486.44 595
13487.53 618
13488.63 630
13489.73 581
13490.83 594
13491.92 604
13493.02 663
13494.12 622
13495.21 630
13496.31 595
13497.41 575
13498.51 678
13499.61 667
13500.70 612
13501.80 599
13502.90 667
13504.00 689
13505.10 665
13506.19 693
13507.29 720
13508.39 702
13509.49 747
13510.59 696
13511.68 697
13512.78 625
13513.88 640
13514.98 614
13516.08 617
13517.18 565
13518.27 604
13519.37 588
13520.47 566
13521.57 540
13522.67 476
13523.77 536
13524.87 558
13525.96 562
13527.06 580
13528.16 517
13529.26 503
13530.36 548
13531.46 543
13532.56 529
13533.66 540
13534.76 535
13535.86 547
13536.96 539
13538.05 541
13539.15 506
13540.25 575
13541.35 527
13542.45 517
13543.55 471
13544.65 485
13545.75 527
13546.85 499
13547.95 504
13549.05 474
13550.15 504
13551.25 522
13552.35 506
13553.45 501
13554.55 507
13555.65 471
13556.75 492
13557.85 497
13558.95 515
13560.05 563
13561.15 450
13562.25 474
13563.35 503
13564.45 487
13565.55 474
13566.65 469
13567.75 473
13568.85 473
13569.95 530
13571.05 498
13572.16 431
13573.26 500
13574.36 508
13575.46 511
13576.56 455
13577.66 515
13578.76 464
13579.86 453
13580.96 475
13582.06 497
13583.16 506
13584.27 468
13585.37 532
13586.47 480
13587.57 494
13588.67 527
13589.77 492
13590.87 477
13591.98 520
13593.08 511
13594.18 527
13595.28 491
13596.38 524
13597.48 499
13598.59 486
13599.69 441
13600.79 479
13601.89 470
13602.99 503
13604.10 492
13605.20 477
13606.30 467
13607.40 489
13608.50 483
13609.61 521
13610.71 446
13611.81 500
13612.91 464
13614.02 451
13615.12 469
13616.22 473
13617.32 536
13618.43 509
13619.53 559
13620.63 536
13621.73 505
13622.84 565
13623.94 534
13625.04 462
13626.14 522
13627.25 472
13628.35 493
13629.45 495
13630.56 504
13631.66 543
13632.76 534
13633.87 508
13634.97 499
13636.07 565
13637.18 569
13638.28 546
13639.38 515
13640.49 537
13641.59 577
13642.69 462
13643.80 486
13644.90 519
13646.00 525
13647.11 466
13648.21 518
13649.32 474
13650.42 543
13651.52 556
13652.63 507
13653.73 534
13654.84 481
13655.94 492
13657.04 478
13658.15 509
13659.25 508
13660.36 505
13661.46 478
13662.57 437
13663.67 491
13664.77 528
13665.88 466
13666.98 433
13668.09 505
13669.19 483
13670.30 464
13671.40 465
13672.51 460
13673.61 514
13674.72 454
13675.82 526
13676.93 542
13678.03 534
13679.14 506
13680.24 553
13681.35 488
13682.45 489
13683.56 488
13684.66 480
13685.77 523
13686.87 470
13687.98 446
13689.08 474
13690.19 498
13691.29 496
13692.40 483
13693.51 504
13694.61 481
13695.72 485
13696.82 512
13697.93 497
13699.03 474
13700.14 469
13701.25 529
13702.35 521
13703.46 533
13704.56 486
13705.67 476
13706.78 453
13707.88 496
13708.99 522
13710.10 496
13711.20 577
13712.31 531
13713.41 500
13714.52 492
13715.63 493
13716.73 503
13717.84 547
13718.95 532
13720.05 476
13721.16 464
13722.27 518
13723.37 509
13724.48 514
13725.59 553
13726.70 523
13727.80 560
13728.91 514
13730.02 540
13731.12 544
13732.23 558
13733.34 613
13734.45 632
13735.55 612
13736.66 588
13737.77 586
13738.87 575
13739.98 600
13741.09 561
13742.20 633
13743.31 604
13744.41 637
13745.52 633
13746.63 650
13747.74 635
13748.84 632
13749.95 661
13751.06 602
13752.17 563
13753.28 624
13754.38 683
13755.49 674
13756.60 656
13757.71 642
13758.82 767
13759.93 741
13761.03 694
13762.14 625
13763.25 706
13764.36 719
13765.47 728
13766.58 773
13767.68 831
13768.79 837
13769.90 851
13771.01 830
13772.12 899
13773.23 832
13774.34 865
13775.45 970
13776.56 951
13777.66 961
13778.77 995
13779.88 1006
13780.99 1019
13782.10 1048
13783.21 994
13784.32 959
13785.43 926
13786.54 837
13787.65 750
13788.76 766
13789.87 777
13790.98 754
13792.09 694
13793.20 696
13794.31 658
13795.42 626
13796.52 669
13797.63 684
13798.74 641
13799.85 631
13800.96 651
13802.07 650
13803.18 641
13804.29 643
13805.40 673
13806.51 625
13807.63 606
13808.74 611
13809.85 610
13810.96 584
13812.07 645
13813.18 623
13814.29 593
13815.40 640
13816.51 627
13817.62 620
13818.73 639
13819.84 637
13820.95 595
13822.06 599
13823.17 655
13824.28 624
13825.40 582
13826.51 579
13827.62 581
13828.73 588
13829.84 567
13830.95 584
13832.06 583
13833.17 577
13834.28 569
13835.40 577
13836.51 653
13837.62 589
13838.73 533
13839.84 532
13840.95 534
13842.06 546
13843.18 540
13844.29 554
13845.40 524
13846.51 573
13847.62 595
13848.74 625
13849.85 596
13850.96 571
13852.07 548
13853.18 598
13854.30 568
13855.41 607
13856.52 604
13857.63 600
13858.74 571
13859.86 544
13860.97 597
13862.08 602
13863.19 669
13864.31 632
13865.42 656
13866.53 652
13867.64 684
13868.76 697
13869.87 732
13870.98 678
13872.10 708
13873.21 676
13874.32 675
13875.43 692
13876.55 692
13877.66 677
13878.77 684
13879.89 633
13881.00 601
13882.11 607
13883.23 616
13884.34 564
13885.45 585
13886.57 598
13887.68 542
13888.79 606
13889.91 602
13891.02 558
13892.13 581
13893.25 600
13894.36 578
13895.48 576
13896.59 590
13897.70 573
13898.82 598
13899.93 576
13901.05 591
13902.16 596
13903.27 590
13904.39 584
13905.50 635
13906.62 558
13907.73 536
13908.85 510
13909.96 596
13911.07 619
13912.19 567
13913.30 610
13914.42 652
13915.53 585
13916.65 536
13917.76 522
13918.88 567
13919.99 606
13921.11 530
13922.22 507
13923.34 515
13924.45 528
13925.57 513
13926.68 542
13927.80 523
13928.91 522
13930.03 512
13931.14 568
13932.26 557
13933.37 480
13934.49 522
13935.60 495
13936.72 478
13937.83 525
13938.95 524
13940.06 507
13941.18 534
13942.30 500
13943.41 493
13944.53 554
13945.64 544
13946.76 524
13947.87 538
13948.99 522
13950.11 531
13951.22 524
13952.34 506
13953.45 548
13954.57 524
13955.69 510
13956.80 567
13957.92 534
13959.04 535
13960.15 537
13961.27 530
13962.39 533
13963.50 501
13964.62 517
13965.73 486
13966.85 454
13967.97 477
13969.08 445
13970.20 470
13971.32 503
13972.44 481
13973.55 501
13974.67 503
13975.79 485
13976.90 488
13978.02 449
13979.14 558
13980.25 526
13981.37 500
13982.49 499
13983.61 514
13984.72 546
13985.84 489
13986.96 484
13988.08 505
13989.19 484
13990.31 532
13991.43 565
13992.55 516
13993.66 516
13994.78 512
13995.90 516
13997.02 498
13998.14 502
13999.25 529
14000.37 526
14001.49 488
14002.61 508
14003.73 509
14004.84 481
14005.96 484
14007.08 565
14008.20 525
14009.32 560
14010.44 531
14011.55 535
14012.67 556
14013.79 582
14014.91 567
14016.03 549
14017.15 553
14018.27 569
14019.38 590
14020.50 557
14021.62 564
14022.74 541
14023.86 543
14024.98 571
14026.10 516
14027.22 584
14028.34 531
14029.46 577
14030.57 531
14031.69 558
14032.81 520
14033.93 562
14035.05 569
14036.17 545
14037.29 537
14038.41 520
14039.53 535
14040.65 534
14041.77 497
14042.89 499
14044.01 540
14045.13 516
14046.25 522
14047.37 510
14048.49 480
14049.61 507
14050.73 526
14051.85 505
14052.97 481
14054.09 498
14055.21 464
14056.33 468
14057.45 497
14058.57 493
14059.69 527
14060.81 468
14061.93 489
14063.05 502
14064.17 444
14065.29 490
14066.41 503
14067.53 507
14068.65 479
14069.78 475
14070.90 505
14072.02 508
14073.14 523
14074.26 561
14075.38 518
14076.50 484
14077.62 521
14078.74 514
14079.86 514
14080.99 481
14082.11 554
14083.23 604
14084.35 593
14085.47 538
14086.59 590
14087.71 542
14088.84 609
14089.96 600
14091.08 625
14092.20 607
14093.32 610
14094.44 572
14095.57 644
14096.69 623
14097.81 623
14098.93 630
14100.05 615
14101.18 665
14102.30 708
14103.42 671
14104.54 601
14105.66 591
14106.79 653
14107.91 706
14109.03 662
14110.15 630
14111.28 592
14112.40 637
14113.52 572
14114.64 573
14115.77 586
14116.89 603
14118.01 595
14119.13 569
14120.26 569
14121.38 518
14122.50 511
14123.63 543
14124.75 565
14125.87 517
14126.99 548
14128.12 541
14129.24 524
14130.36 539
14131.49 532
14132.61 556
14133.73 544
14134.86 537
14135.98 522
14137.10 544
14138.23 532
14139.35 495
14140.47 529
14141.60 549
14142.72 562
14143.85 570
14144.97 591
14146.09 526
14147.22 553
14148.34 556
14149.47 566
14150.59 538
14151.71 562
14152.84 527
14153.96 476
14155.09 564
14156.21 532
14157.33 547
14158.46 570
14159.58 558
14160.71 602
14161.83 557
14162.96 643
14164.08 584
14165.21 608
14166.33 583
14167.45 592
14168.58 577
14169.70 537
14170.83 565
14171.95 508
14173.08 543
14174.20 526
14175.33 536
14176.45 531
14177.58 503
14178.70 521
14179.83 493
14180.95 481
14182.08 466
14183.20 559
14184.33 520
14185.46 500
14186.58 477
14187.71 534
14188.83 544
14189.96 510
14191.08 465
14192.21 504
14193.33 551
14194.46 492
14195.59 507
14196.71 507
14197.84 509
14198.96 527
14200.09 542
14201.22 503
14202.34 471
14203.47 494
14204.59 492
14205.72 557
14206.85 481
14207.97 555
14209.10 547
14210.23 431
14211.35 469
14212.48 454
14213.61 459
14214.73 478
14215.86 497
14216.99 445
14218.11 436
14219.24 444
14220.37 463
14221.49 505
14222.62 531
14223.75 499
14224.87 427
14226.00 445
14227.13 458
14228.25 391
14229.38 438
14230.51 455
14231.64 445
14232.76 437
14233.89 458
14235.02 455
14236.14 487
14237.27 463
14238.40 483
14239.53 465
14240.66 470
14241.78 456
14242.91 471
14244.04 456
14245.17 432
14246.29 447
14247.42 465
14248.55 434
14249.68 426
14250.81 433
14251.93 430
14253.06 455
14254.19 488
14255.32 424
14256.45 465
14257.57 442
14258.70 426
14259.83 391
14260.96 425
14262.09 416
14263.22 384
14264.34 382
14265.47 426
14266.60 419
14267.73 414
14268.86 439
14269.99 379
14271.12 433
14272.25 410
14273.37 400
14274.50 410
14275.63 412
14276.76 401
14277.89 438
14279.02 409
14280.15 451
14281.28 417
14282.41 416
14283.54 397
14284.67 412
14285.80 421
14286.92 380
14288.05 399
14289.18 407
14290.31 417
14291.44 436
14292.57 391
14293.70 396
14294.83 413
14295.96 373
14297.09 384
14298.22 405
14299.35 399
14300.48 377
14301.61 431
14302.74 419
14303.87 425
14305.00 394
14306.13 400
14307.26 408
14308.39 364
14309.52 388
14310.65 376
14311.78 398
14312.91 388
14314.04 395
14315.18 357
14316.31 320
14317.44 356
14318.57 383
14319.70 370
14320.83 390
14321.96 414
14323.09 417
14324.22 397
14325.35 408
14326.48 382
14327.61 357
14328.75 357
14329.88 340
14331.01 369
14332.14 395
14333.27 352
14334.40 369
14335.53 347
14336.66 354
14337.80 356
14338.93 374
14340.06 372
14341.19 362
14342.32 371
14343.45 382
14344.59 384
14345.72 395
14346.85 361
14347.98 354
14349.11 384
14350.24 344
14351.38 351
14352.51 359
14353.64 373
14354.77 348
14355.91 356
14357.04 381
14358.17 369
14359.30 348
14360.43 356
14361.57 365
14362.70 390
14363.83 364
14364.96 332
14366.10 346
14367.23 378
14368.36 381
14369.49 369
14370.63 363
14371.76 313
14372.89 347
14374.03 334
14375.16 364
14376.29 376
14377.42 377
14378.56 362
14379.69 376
14380.82 376
14381.96 350
14383.09 359
14384.22 346
14385.36 343
14386.49 351
14387.62 340
14388.76 350
14389.89 340
14391.02 314
14392.16 327
14393.29 380
14394.43 378
14395.56 380
14396.69 374
14397.83 380
14398.96 357
14400.09 365
14401.23 384
14402.36 343
14403.50 375
14404.63 387
14405.76 391
14406.90 380
14408.03 363
14409.17 361
14410.30 372
14411.44 323
14412.57 345
14413.70 385
14414.84 393
14415.97 340
14417.11 341
14418.24 308
14419.38 378
14420.51 353
14421.65 378
14422.78 354
14423.92 362
14425.05 358
14426.19 319
14427.32 328
14428.46 328
14429.59 300
14430.73 368
14431.86 358
14433.00 392
14434.13 398
14435.27 428
14436.40 369
14437.54 385
14438.67 388
14439.81 388
14440.95 338
14442.08 368
14443.22 345
14444.35 372
14445.49 342
14446.62 386
14447.76 378
14448.90 425
14450.03 379
14451.17 361
14452.30 395
14453.44 428
14454.58 429
14455.71 409
14456.85 390
14457.98 352
14459.12 354
14460.26 351
14461.39 399
14462.53 393
14463.67 369
14464.80 332
14465.94 403
14467.07 390
14468.21 359
14469.35 349
14470.48 366
14471.62 390
14472.76 387
14473.90 367
14475.03 406
14476.17 428
14477.31 396
14478.44 404
14479.58 402
14480.72 419
14481.85 416
14482.99 413
14484.13 392
14485.27 370
14486.40 411
14487.54 422
14488.68 414
14489.82 398
14490.95 359
14492.09 380
14493.23 403
14494.37 429
14495.50 373
14496.64 350
14497.78 370
14498.92 361
14500.05 359
14501.19 356
14502.33 394
14503.47 419
14504.61 369
14505.74 337
14506.88 322
14508.02 381
14509.16 348
14510.30 330
14511.44 337
14512.57 349
14513.71 416
14514.85 391
14515.99 350
14517.13 383
14518.27 324
14519.41 343
14520.54 407
14521.68 382
14522.82 380
14523.96 376
14525.10 352
14526.24 369
14527.38 361
14528.52 361
14529.65 392
14530.79 361
14531.93 372
14533.07 394
14534.21 393
14535.35 399
14536.49 354
14537.63 350
14538.77 361
14539.91 371
14541.05 403
14542.19 361
14543.33 369
14544.47 374
14545.61 322
14546.75 353
14547.89 333
14549.02 376
14550.16 386
14551.30 392
14552.44 376
14553.58 386
14554.72 391
14555.86 339
14557.00 313
14558.14 349
14559.29 357
14560.43 377
14561.57 407
14562.71 416
14563.85 425
14564.99 418
14566.13 397
14567.27 403
14568.41 378
14569.55 401
14570.69 358
14571.83 361
14572.97 399
14574.11 437
14575.25 421
14576.39 398
14577.53 384
14578.68 379
14579.82 415
14580.96 414
14582.10 408
14583.24 376
14584.38 398
14585.52 362
14586.66 413
14587.80 387
14588.95 421
14590.09 478
14591.23 446
14592.37 438
14593.51 436
14594.65 400
14595.79 401
14596.94 433
14598.08 431
14599.22 472
14600.36 450
14601.50 447
14602.65 456
14603.79 424
14604.93 437
14606.07 459
14607.21 450
14608.36 433
14609.50 439
14610.64 449
14611.78 437
14612.92 532
14614.07 485
14615.21 459
14616.35 458
14617.49 507
14618.64 508
14619.78 534
14620.92 493
14622.06 458
14623.21 458
14624.35 534
14625.49 506
14626.64 490
14627.78 517
14628.92 511
14630.06 512
14631.21 565
14632.35 572
14633.49 502
14634.64 593
14635.78 643
14636.92 631
14638.07 623
14639.21 635
14640.35 667
14641.50 612
14642.64 595
14643.78 635
14644.93 618
14646.07 599
14647.21 559
14648.36 595
14649.50 570
14650.65 541
14651.79 499
14652.93 520
14654.08 535
14655.22 526
14656.37 500
14657.51 514
14658.65 460
14659.80 434
14660.94 422
14662.09 483
14663.23 459
14664.37 461
14665.52 485
14666.66 412
14667.81 470
14668.95 437
14670.10 404
14671.24 467
14672.39 425
14673.53 397
14674.68 397
14675.82 443
14676.97 398
14678.11 422
14679.25 419
14680.40 419
14681.54 392
14682.69 446
14683.83 410
14684.98 382
14686.13 412
14687.27 408
14688.42 413
14689.56 401
14690.71 402
14691.85 404
14693.00 374
14694.14 356
14695.29 394
14696.43 368
14697.58 360
14698.72 384
14699.87 392
14701.02 380
14702.16 361
14703.31 339
14704.45 363
14705.60 365
14706.75 329
14707.89 352
14709.04 365
14710.18 371
14711.33 369
14712.48 353
14713.62 385
14714.77 368
14715.92 350
14717.06 362
14718.21 357
14719.35 366
14720.50 378
14721.65 374
14722.79 389
14723.94 365
14725.09 363
14726.23 386
14727.38 391
14728.53 414
14729.67 402
14730.82 358
14731.97 402
14733.12 356
14734.26 357
14735.41 374
14736.56 347
14737.70 359
14738.85 421
14740.00 467
14741.15 408
14742.29 402
14743.44 355
14744.59 388
14745.74 345
14746.88 366
14748.03 377
14749.18 376
14750.33 412
14751.47 378
14752.62 357
14753.77 380
14754.92 438
14756.07 423
14757.21 402
14758.36 409
14759.51 395
14760.66 393
14761.81 379
14762.95 385
14764.10 398
14765.25 380
14766.40 377
14767.55 388
14768.70 376
14769.84 402
14770.99 377
14772.14 404
14773.29 399
14774.44 376
14775.59 368
14776.74 364
14777.88 361
14779.03 424
14780.18 445
14781.33 443
14782.48 408
14783.63 364
14784.78 389
14785.93 422
14787.08 380
14788.22 425
14789.37 390
14790.52 399
14791.67 428
14792.82 431
14793.97 416
14795.12 414
14796.27 432
14797.42 454
14798.57 421
14799.72 487
14800.87 476
14802.02 425
14803.17 405
14804.32 426
14805.47 397
14806.62 376
14807.77 420
14808.92 442
14810.07 435
14811.22 446
14812.37 447
14813.52 487
14814.67 445
14815.82 446
14816.97 457
14818.12 423
14819.27 415
14820.42 433
14821.57 457
14822.72 438
14823.87 403
14825.02 420
14826.17 409
14827.32 462
14828.47 440
14829.62 448
14830.78 447
14831.93 456
14833.08 432
14834.23 448
14835.38 394
14836.53 421
14837.68 377
14838.83 425
14839.98 399
14841.13 424
14842.29 373
14843.44 370
14844.59 406
14845.74 356
14846.89 388
14848.04 381
14849.19 341
14850.35 360
14851.50 369
14852.65 362
14853.80 401
14854.95 390
14856.10 318
14857.26 342
14858.41 342
14859.56 306
14860.71 321
14861.86 350
14863.02 368
14864.17 355
14865.32 322
14866.47 383
14867.63 349
14868.78 294
14869.93 311
14871.08 326
14872.23 326
14873.39 333
14874.54 345
14875.69 375
14876.84 331
14878.00 311
14879.15 318
14880.30 361
14881.46 347
14882.61 321
14883.76 339
14884.91 333
14886.07 317
14887.22 301
14888.37 325
14889.53 365
14890.68 343
14891.83 362
14892.99 345
14894.14 328
14895.29 311
14896.45 293
14897.60 299
14898.75 327
14899.91 343
14901.06 348
14902.21 284
14903.37 374
14904.52 361
14905.67 325
14906.83 341
14907.98 315
14909.14 316
14910.29 296
14911.44 323
14912.60 299
14913.75 353
14914.91 408
14916.06 350
14917.21 339
14918.37 312
14919.52 305
14920.68 329
14921.83 353
14922.99 379
14924.14 365
14925.30 384
14926.45 349
14927.60 336
14928.76 357
14929.91 378
14931.07 358
14932.22 314
14933.38 338
14934.53 377
14935.69 333
14936.84 389
14938.00 368
14939.15 337
14940.31 361
14941.46 360
14942.62 378
14943.77 368
14944.93 387
14946.08 363
14947.24 361
14948.39 410
14949.55 378
14950.71 398
14951.86 397
14953.02 434
14954.17 340
14955.33 399
14956.48 385
14957.64 396
14958.80 398
14959.95 405
14961.11 392
14962.26 391
14963.42 410
14964.57 391
14965.73 384
14966.89 362
14968.04 335
14969.20 325
14970.36 338
14971.51 309
14972.67 350
14973.82 321
14974.98 352
14976.14 373
14977.29 383
14978.45 384
14979.61 384
14980.76 336
14981.92 326
14983.08 348
14984.23 323
14985.39 322
14986.55 324
14987.70 287
14988.86 323
14990.02 330
14991.18 290
14992.33 319
14993.49 301
14994.65 310
14995.80 315
14996.96 299
14998.12 312
14999.28 344
15000.43 312
15001.59 295
15002.75 297
15003.91 299
15005.06 297
15006.22 287
15007.38 307
15008.54 317
15009.69 313
15010.85 309
15012.01 323
15013.17 290
15014.33 311
15015.48 299
15016.64 308
15017.80 305
15018.96 303
15020.12 287
15021.27 259
15022.43 258
15023.59 260
15024.75 274
15025.91 297
15027.07 259
15028.23 281
15029.38 300
15030.54 323
15031.70 285
15032.86 257
15034.02 253
15035.18 285
15036.34 302
15037.49 259
15038.65 261
15039.81 283
15040.97 281
15042.13 300
15043.29 293
15044.45 277
15045.61 277
15046.77 284
15047.93 297
15049.09 294
15050.24 304
15051.40 257
15052.56 264
15053.72 298
15054.88 294
15056.04 299
15057.20 286
15058.36 269
15059.52 261
15060.68 254
15061.84 249
15063.00 263
15064.16 276
15065.32 250
15066.48 259
15067.64 262
15068.80 274
15069.96 245
15071.12 249
15072.28 257
15073.44 205
15074.60 243
15075.76 247
15076.92 258
15078.08 241
15079.24 230
15080.40 237
15081.56 229
15082.72 258
15083.89 235
15085.05 229
15086.21 251
15087.37 257
15088.53 247
15089.69 262
15090.85 246
15092.01 266
15093.17 255
15094.33 263
15095.49 273
15096.66 252
15097.82 257
15098.98 281
15100.14 266
15101.30 235
15102.46 227
15103.62 242
15104.78 244
15105.95 257
15107.11 250
15108.27 235
15109.43 262
15110.59 249
15111.75 254
15112.92 241
15114.08 246
15115.24 228
15116.40 262
15117.56 273
15118.73 272
15119.89 250
15121.05 277
15122.21 241
15123.37 266
15124.54 284
15125.70 245
15126.86 266
15128.02 292
15129.19 288
15130.35 257
15131.51 289
15132.67 257
15133.84 271
15135.00 301
15136.16 272
15137.32 251
15138.49 263
15139.65 243
15140.81 238
15141.97 232
15143.14 268
15144.30 268
15145.46 240
15146.63 238
15147.79 249
15148.95 276
15150.12 296
15151.28 287
15152.44 288
15153.61 275
15154.77 252
15155.93 262
15157.10 232
15158.26 246
15159.42 242
15160.59 265
15161.75 266
15162.91 289
15164.08 277
15165.24 269
15166.41 249
15167.57 271
15168.73 265
15169.90 262
15171.06 282
15172.23 257
15173.39 257
15174.55 271
15175.72 289
15176.88 285
15178.05 271
15179.21 271
15180.38 257
15181.54 277
15182.70 308
15183.87 267
15185.03 289
15186.20 302
15187.36 262
15188.53 255
15189.69 254
15190.86 251
15192.02 261
15193.19 319
15194.35 328
15195.52 295
15196.68 264
15197.85 265
15199.01 260
15200.18 293
15201.34 277
15202.51 264
15203.67 264
15204.84 303
15206.00 320
15207.17 302
15208.33 327
15209.50 264
15210.66 272
15211.83 286
15213.00 297
15214.16 282
15215.33 269
15216.49 318
15217.66 357
15218.82 327
15219.99 293
15221.16 302
15222.32 298
15223.49 330
15224.65 341
15225.82 301
15226.99 322
15228.15 322
15229.32 318
15230.49 336
15231.65 277
15232.82 367
15233.98 381
15235.15 310
15236.32 305
15237.48 342
15238.65 340
15239.82 382
15240.98 357
15242.15 341
15243.32 342
15244.48 322
15245.65 315
15246.82 330
15247.98 312
15249.15 348
15250.32 312
15251.49 278
15252.65 312
15253.82 320
15254.99 327
15256.16 296
15257.32 307
15258.49 278
15259.66 295
15260.82 246
15261.99 260
15263.16 271
15264.33 230
15265.49 256
15266.66 285
15267.83 272
15269.00 284
15270.17 262
15271.33 270
15272.50 279
15273.67 248
15274.84 299
15276.01 277
15277.17 265
15278.34 274
15279.51 276
15280.68 264
15281.85 279
15283.01 292
15284.18 293
15285.35 289
15286.52 293
15287.69 304
15288.86 268
15290.03 279
15291.19 292
15292.36 264
15293.53 245
15294.70 240
15295.87 258
15297.04 268
15298.21 289
15299.38 296
15300.54 269
15301.71 269
15302.88 286
15304.05 265
15305.22 243
15306.39 288
15307.56 288
15308.73 274
15309.90 291
15311.07 286
15312.24 350
15313.41 294
15314.58 321
15315.75 286
15316.92 270
15318.09 287
15319.25 317
15320.42 269
15321.59 271
15322.76 270
15323.93 289
15325.10 249
15326.27 256
15327.44 232
15328.61 240
15329.78 272
15330.95 231
15332.12 271
15333.29 234
15334.46 266
15335.64 272
15336.81 281
15337.98 304
15339.15 282
15340.32 298
15341.49 282
15342.66 257
15343.83 303
15345.00 270
15346.17 238
15347.34 257
15348.51 319
15349.68 264
15350.85 282
15352.02 264
15353.20 274
15354.37 275
15355.54 264
15356.71 254
15357.88 291
15359.05 297
15360.22 300
15361.39 297
15362.57 283
15363.74 286
15364.91 282
15366.08 296
15367.25 279
15368.42 251
15369.59 269
15370.77 235
15371.94 241
15373.11 266
15374.28 257
15375.45 293
15376.63 303
15377.80 266
15378.97 271
15380.14 262
15381.31 258
15382.49 282
15383.66 288
15384.83 261
15386.00 268
15387.17 280
15388.35 259
15389.52 273
15390.69 276
15391.86 287
15393.04 277
15394.21 284
15395.38 248
15396.55 268
15397.73 257
15398.90 295
15400.07 265
15401.25 233
15402.42 257
15403.59 300
15404.76 280
15405.94 233
15407.11 268
15408.28 266
15409.46 267
15410.63 279
15411.80 269
15412.98 286
15414.15 273
15415.32 284
15416.50 259
15417.67 287
15418.84 233
15420.02 275
15421.19 302
15422.36 274
15423.54 239
15424.71 244
15425.89 255
15427.06 304
15428.23 263
15429.41 284
15430.58 237
15431.76 265
15432.93 220
15434.10 243
15435.28 318
15436.45 281
15437.63 276
15438.80 273
15439.97 238
15441.15 234
15442.32 262
15443.50 280
15444.67 249
15445.85 236
15447.02 260
15448.20 293
15449.37 248
15450.55 242
15451.72 241
15452.89 246
15454.07 260
15455.24 282
15456.42 275
15457.59 227
15458.77 228
15459.94 241
15461.12 261
15462.30 295
15463.47 233
15464.65 221
15465.82 237
15467.00 252
15468.17 251
15469.35 231
15470.52 244
15471.70 253
15472.87 235
15474.05 227
15475.22 265
15476.40 213
15477.58 249
15478.75 258
15479.93 283
15481.10 224
15482.28 212
15483.46 253
15484.63 270
15485.81 266
15486.98 234
15488.16 284
15489.34 278
15490.51 260
15491.69 245
15492.87 258
15494.04 252
15495.22 241
15496.39 284
15497.57 294
15498.75 226
15499.92 244
15501.10 252
15502.28 237
15503.45 257
15504.63 271
15505.81 268
15506.98 222
15508.16 240
15509.34 271
15510.52 251
15511.69 228
15512.87 241
15514.05 227
15515.22 229
15516.40 269
15517.58 271
15518.76 239
15519.93 256
15521.11 250
15522.29 284
15523.47 284
15524.64 246
15525.82 267
15527.00 268
15528.18 276
15529.35 239
15530.53 224
15531.71 267
15532.89 256
15534.07 226
15535.24 266
15536.42 249
15537.60 248
15538.78 234
15539.96 262
15541.13 256
15542.31 237
15543.49 268
15544.67 259
15545.85 245
15547.03 215
15548.20 239
15549.38 277
15550.56 267
15551.74 228
15552.92 280
15554.10 267
15555.28 273
15556.45 272
15557.63 276
15558.81 240
15559.99 267
15561.17 262
15562.35 276
15563.53 262
15564.71 271
15565.89 266
15567.07 287
15568.24 243
15569.42 197
15570.60 230
15571.78 259
15572.96 278
15574.14 268
15575.32 241
15576.50 230
15577.68 257
15578.86 238
15580.04 285
15581.22 295
15582.40 273
15583.58 267
15584.76 283
15585.94 261
15587.12 266
15588.30 305
15589.48 291
15590.66 328
15591.84 286
15593.02 293
15594.20 314
15595.38 298
15596.56 292
15597.74 255
15598.92 264
15600.10 291
15601.28 318
15602.46 316
15603.64 257
15604.82 273
15606.00 290
15607.18 265
15608.36 278
15609.55 260
15610.73 298
15611.91 293
15613.09 278
15614.27 308
15615.45 303
15616.63 277
15617.81 310
15618.99 306
15620.17 329
15621.36 317
15622.54 330
15623.72 336
15624.90 319
15626.08 318
15627.26 289
15628.44 289
15629.63 312
15630.81 346
15631.99 321
15633.17 310
15634.35 296
15635.53 336
15636.72 344
15637.90 320
15639.08 304
15640.26 320
15641.44 341
15642.63 294
15643.81 348
15644.99 367
15646.17 304
15647.35 316
15648.54 310
15649.72 344
15650.90 320
15652.08 329
15653.27 328
15654.45 314
15655.63 304
15656.81 334
15658.00 377
15659.18 396
15660.36 370
15661.54 402
15662.73 400
15663.91 365
15665.09 364
15666.28 402
15667.46 382
15668.64 367
15669.82 332
15671.01 369
15672.19 373
15673.37 340
15674.56 341
15675.74 361
15676.92 378
15678.11 353
15679.29 358
15680.47 372
15681.66 336
15682.84 305
15684.03 332
15685.21 340
15686.39 325
15687.58 342
15688.76 323
15689.94 345
15691.13 387
15692.31 337
15693.50 296
15694.68 315
15695.86 314
15697.05 300
15698.23 332
15699.42 327
15700.60 310
15701.78 393
15702.97 338
15704.15 350
15705.34 362
15706.52 309
15707.71 330
15708.89 331
15710.08 319
15711.26 351
15712.45 340
15713.63 356
15714.81 347
15716.00 316
15717.18 392
15718.37 360
15719.55 393
15720.74 413
15721.92 370
15723.11 376
15724.29 379
15725.48 345
15726.66 342
15727.85 378
15729.04 375
15730.22 368
15731.41 391
15732.59 389
15733.78 395
15734.96 364
15736.15 340
15737.33 365
15738.52 385
15739.71 411
15740.89 398
15742.08 414
15743.26 374
15744.45 373
15745.63 370
15746.82 381
15748.01 381
15749.19 370
15750.38 462
15751.56 414
15752.75 412
15753.94 385
15755.12 375
15756.31 407
15757.50 454
15758.68 394
15759.87 382
15761.06 417
15762.24 409
15763.43 370
15764.62 346
15765.80 360
15766.99 384
15768.18 417
15769.36 362
15770.55 362
15771.74 384
15772.92 389
15774.11 361
15775.30 355
15776.48 373
15777.67 332
15778.86 376
15780.05 346
15781.23 324
15782.42 368
15783.61 350
15784.80 364
15785.98 389
15787.17 369
15788.36 385
15789.55 357
15790.73 377
15791.92 335
15793.11 341
15794.30 326
15795.48 350
15796.67 336
15797.86 331
15799.05 367
15800.24 380
15801.42 372
15802.61 398
15803.80 328
15804.99 301
15806.18 306
15807.37 343
15808.55 366
15809.74 328
15810.93 302
15812.12 320
15813.31 320
15814.50 312
15815.68 290
15816.87 289
15818.06 314
15819.25 290
15820.44 313
15821.63 295
15822.82 315
15824.01 306
15825.19 295
15826.38 329
15827.57 309
15828.76 311
15829.95 320
15831.14 295
15832.33 298
15833.52 280
15834.71 266
15835.90 277
15837.09 314
15838.28 302
15839.47 289
15840.66 317
15841.84 335
15843.03 297
15844.22 322
15845.41 332
15846.60 274
15847.79 274
15848.98 307
15850.17 323
15851.36 332
15852.55 300
15853.74 312
15854.93 263
15856.12 273
15857.31 337
15858.50 289
15859.69 278
15860.88 276
15862.07 262
15863.26 326
15864.46 299
15865.65 261
15866.84 252
15868.03 291
15869.22 303
15870.41 275
15871.60 296
15872.79 284
15873.98 305
15875.17 284
15876.36 303
15877.55 278
15878.74 285
15879.94 300
15881.13 256
15882.32 261
15883.51 264
15884.70 268
15885.89 252
15887.08 269
15888.27 318
15889.46 314
15890.66 334
15891.85 293
15893.04 302
15894.23 300
15895.42 255
15896.61 298
15897.81 296
15899.00 291
15900.19 312
15901.38 308
15902.57 321
15903.76 276
15904.96 301
15906.15 321
15907.34 305
15908.53 323
15909.72 347
15910.92 335
15912.11 334
15913.30 315
15914.49 331
15915.69 346
15916.88 325
15918.07 295
15919.26 285
15920.46 296
15921.65 331
15922.84 333
15924.03 344
15925.23 318
15926.42 323
15927.61 351
15928.81 296
15930.00 281
15931.19 332
15932.38 346
15933.58 275
15934.77 257
15935.96 289
15937.16 343
15938.35 330
15939.54 331
15940.74 367
15941.93 329
15943.12 285
15944.32 285
15945.51 308
15946.70 314
15947.90 299
15949.09 325
15950.28 325
15951.48 292
15952.67 275
15953.87 306
15955.06 308
15956.25 319
15957.45 269
15958.64 265
15959.84 300
15961.03 288
15962.22 305
15963.42 263
15964.61 270
15965.81 271
15967.00 281
15968.19 281
15969.39 276
15970.58 242
15971.78 256
15972.97 307
15974.17 261
15975.36 258
15976.56 260
15977.75 232
15978.95 253
15980.14 238
15981.34 214
15982.53 237
15983.72 227
15984.92 235
15986.11 245
15987.31 243
15988.50 237
15989.70 265
15990.90 222
15992.09 234
15993.29 212
15994.48 261
15995.68 273
15996.87 250
15998.07 236
15999.26 217
16000.46 253
16001.65 237
16002.85 231
16004.05 242
16005.24 243
16006.44 261
16007.63 241
16008.83 230
16010.02 222
16011.22 235
16012.42 254
16013.61 243
16014.81 248
16016.00 217
16017.20 239
16018.40 219
16019.59 221
16020.79 216
16021.99 247
16023.18 247
16024.38 216
16025.58 259
16026.77 227
16027.97 211
16029.16 233
16030.36 249
16031.56 220
16032.76 217
16033.95 236
16035.15 244
16036.35 204
16037.54 191
16038.74 198
16039.94 217
16041.13 252
16042.33 235
16043.53 229
16044.73 230
16045.92 232
16047.12 236
16048.32 240
16049.51 218
16050.71 219
16051.91 235
16053.11 226
16054.30 229
16055.50 207
16056.70 220
16057.90 235
16059.10 256
16060.29 212
16061.49 206
16062.69 232
16063.89 237
16065.08 208
16066.28 223
16067.48 219
16068.68 245
16069.88 241
16071.07 220
16072.27 233
16073.47 262
16074.67 222
16075.87 259
16077.07 196
16078.26 229
16079.46 219
16080.66 223
16081.86 225
16083.06 228
16084.26 225
16085.46 219
16086.66 226
16087.85 223
16089.05 196
16090.25 244
16091.45 226
16092.65 225
16093.85 227
16095.05 185
16096.25 216
16097.45 230
16098.65 238
16099.84 231
16101.04 237
16102.24 234
16103.44 216
16104.64 177
16105.84 200
16107.04 187
16108.24 203
16109.44 213
16110.64 219
16111.84 224
16113.04 218
16114.24 232
16115.44 254
16116.64 222
16117.84 197
16119.04 168
16120.24 225
16121.44 231
16122.64 207
16123.84 198
16125.04 201
16126.24 185
16127.44 211
16128.64 191
16129.84 224
16131.04 176
16132.24 236
16133.44 218
16134.64 198
16135.84 183
16137.04 202
16138.25 206
16139.45 202
16140.65 184
16141.85 182
16143.05 210
16144.25 204
16145.45 197
16146.65 205
16147.85 218
16149.05 220
16150.25 237
16151.46 210
16152.66 188
16153.86 187
16155.06 196
16156.26 213
16157.46 212
16158.66 205
16159.87 222
16161.07 229
16162.27 210
16163.47 167
16164.67 195
16165.87 215
16167.08 205
16168.28 214
16169.48 207
16170.68 188
16171.88 203
16173.09 215
16174.29 199
16175.49 201
16176.69 303
16177.89 234
16179.10 221
16180.30 198
16181.50 185
16182.70 208
16183.91 194
16185.11 177
16186.31 194
16187.51 193
16188.72 215
16189.92 248
16191.12 213
16192.32 194
16193.53 178
16194.73 208
16195.93 241
16197.13 222
16198.34 221
16199.54 200
16200.74 228
16201.95 206
16203.15 215
16204.35 215
16205.56 217
16206.76 215
16207.96 176
16209.17 203
16210.37 219
16211.57 213
16212.78 189
16213.98 218
16215.18 221
16216.39 188
16217.59 194
16218.79 186
16220.00 211
16221.20 188
16222.41 197
16223.61 194
16224.81 209
16226.02 220
16227.22 247
16228.43 215
16229.63 208
16230.83 230
16232.04 224
16233.24 229
16234.45 203
16235.65 194
16236.86 235
16238.06 211
16239.26 210
16240.47 206
16241.67 209
16242.88 217
16244.08 223
16245.29 203
16246.49 202
16247.70 217
16248.90 237
16250.11 213
16251.31 219
16252.52 217
16253.72 239
16254.93 288
16256.13 260
16257.34 225
16258.54 228
16259.75 246
16260.95 248
16262.16 232
16263.36 201
16264.57 206
16265.77 271
16266.98 244
16268.19 218
16269.39 244
16270.60 232
16271.80 227
16273.01 195
16274.21 235
16275.42 252
16276.63 280
16277.83 249
16279.04 241
16280.24 240
16281.45 233
16282.66 241
16283.86 214
16285.07 197
16286.27 237
16287.48 278
16288.69 263
16289.89 221
16291.10 220
16292.31 218
16293.51 226
16294.72 255
16295.93 234
16297.13 280
16298.34 234
16299.55 267
16300.75 287
16301.96 237
16303.17 268
16304.37 256
16305.58 249
16306.79 253
16307.99 272
16309.20 254
16310.41 246
16311.62 251
16312.82 253
16314.03 268
16315.24 240
16316.44 245
16317.65 262
16318.86 256
16320.07 228
16321.27 225
16322.48 223
16323.69 255
16324.90 248
16326.10 259
16327.31 252
16328.52 265
16329.73 218
16330.94 255
16332.14 254
16333.35 245
16334.56 249
16335.77 243
16336.98 257
16338.18 250
16339.39 204
16340.60 230
16341.81 223
16343.02 228
16344.23 257
16345.43 228
16346.64 243
16347.85 249
16349.06 206
16350.27 214
16351.48 214
16352.69 257
16353.89 250
16355.10 210
16356.31 231
16357.52 205
16358.73 239
16359.94 227
16361.15 236
16362.36 211
16363.57 224
16364.77 219
16365.98 241
16367.19 216
16368.40 217
16369.61 228
16370.82 221
16372.03 231
16373.24 236
16374.45 240
16375.66 260
16376.87 218
16378.08 215
16379.29 230
16380.50 226
16381.71 260
16382.92 212
16384.13 215
16385.34 202
16386.55 190
16387.76 199
16388.97 220
16390.18 211
16391.39 202
16392.60 248
16393.81 199
16395.02 205
16396.23 209
16397.44 175
16398.65 207
16399.86 223
16401.07 201
16402.28 228
16403.49 199
16404.70 168
16405.91 200
16407.12 184
16408.33 219
16409.54 200
16410.76 190
16411.97 185
16413.18 187
16414.39 192
16415.60 186
16416.81 196
16418.02 211
16419.23 206
16420.44 210
16421.66 229
16422.87 192
16424.08 206
16425.29 188
16426.50 180
16427.71 197
16428.92 224
16430.14 254
16431.35 220
16432.56 225
16433.77 228
16434.98 196
16436.19 206
16437.41 175
16438.62 199
16439.83 215
16441.04 242
16442.25 187
16443.47 183
16444.68 219
16445.89 251
16447.10 210
16448.31 215
16449.53 221
16450.74 249
16451.95 212
16453.16 210
16454.38 228
16455.59 224
16456.80 233
16458.01 208
16459.23 188
16460.44 236
16461.65 219
16462.86 235
16464.08 233
16465.29 217
16466.50 251
16467.72 204
16468.93 216
16470.14 193
16471.35 224
16472.57 215
16473.78 193
16474.99 226
16476.21 217
16477.42 231
16478.63 204
16479.85 184
16481.06 197
16482.27 222
16483.49 238
16484.70 206
16485.92 168
16487.13 169
16488.34 182
16489.56 225
16490.77 226
16491.98 213
16493.20 215
16494.41 221
16495.63 212
16496.84 196
16498.05 171
16499.27 201
16500.48 188
16501.70 210
16502.91 209
16504.13 232
16505.34 204
16506.55 215
16507.77 211
16508.98 202
16510.20 167
16511.41 202
16512.63 227
16513.84 196
16515.06 208
16516.27 178
16517.49 180
16518.70 224
16519.92 203
16521.13 176
16522.35 191
16523.56 213
16524.78 220
16525.99 216
16527.21 163
16528.42 182
16529.64 198
16530.85 201
16532.07 205
16533.28 193
16534.50 225
16535.71 221
16536.93 222
16538.14 244
16539.36 177
16540.58 207
16541.79 226
16543.01 219
16544.22 210
16545.44 240
16546.65 214
16547.87 185
16549.09 225
16550.30 235
16551.52 217
16552.73 214
16553.95 260
16555.17 274
16556.38 206
16557.60 224
16558.82 229
16560.03 223
16561.25 231
16562.46 234
16563.68 218
16564.90 213
16566.11 220
16567.33 239
16568.55 214
16569.76 184
16570.98 190
16572.20 237
16573.41 222
16574.63 238
16575.85 245
16577.07 253
16578.28 257
16579.50 255
16580.72 222
16581.93 249
16583.15 229
16584.37 292
16585.59 251
16586.80 220
16588.02 249
16589.24 257
16590.46 254
16591.67 266
16592.89 268
16594.11 250
16595.33 264
16596.54 237
16597.76 281
16598.98 285
16600.20 238
16601.41 224
16602.63 244
16603.85 224
16605.07 246
16606.29 281
16607.50 212
16608.72 223
16609.94 215
16611.16 233
16612.38 217
16613.60 250
16614.81 251
16616.03 239
16617.25 236
16618.47 218
16619.69 193
16620.91 218
16622.13 226
16623.34 215
16624.56 225
16625.78 201
16627.00 205
16628.22 211
16629.44 207
16630.66 202
16631.88 213
16633.10 203
16634.31 194
16635.53 202
16636.75 204
16637.97 225
16639.19 226
16640.41 220
16641.63 211
16642.85 249
16644.07 198
16645.29 230
16646.51 209
16647.73 227
16648.95 171
16650.17 207
16651.39 216
16652.61 217
16653.83 227
16655.05 220
16656.27 192
16657.49 190
16658.71 213
16659.93 213
16661.15 237
16662.37 211
16663.59 216
16664.81 217
16666.03 215
16667.25 214
16668.47 196
16669.69 208
16670.91 205
16672.13 182
16673.35 211
16674.57 179
16675.79 194
16677.01 196
16678.23 201
16679.45 192
16680.67 154
16681.89 204
16683.12 201
16684.34 188
16685.56 192
16686.78 217
16688.00 207
16689.22 232
16690.44 203
16691.66 234
16692.88 201
16694.11 192
16695.33 179
16696.55 198
16697.77 214
16698.99 203
16700.21 196
16701.43 196
16702.66 218
16703.88 263
16705.10 196
16706.32 210
16707.54 202
16708.77 219
16709.99 221
16711.21 210
16712.43 196
16713.65 217
16714.87 224
16716.10 211
16717.32 196
16718.54 195
16719.76 209
16720.99 212
16722.21 207
16723.43 222
16724.65 214
16725.88 234
16727.10 187
16728.32 219
16729.54 202
16730.77 191
16731.99 194
16733.21 180
16734.43 194
16735.66 159
16736.88 198
16738.10 215
16739.33 204
16740.55 191
16741.77 201
16742.99 165
16744.22 192
16745.44 193
16746.66 194
16747.89 207
16749.11 194
16750.33 197
16751.56 194
16752.78 189
16754.00 193
16755.23 198
16756.45 201
16757.68 174
16758.90 191
16760.12 223
16761.35 219
16762.57 216
16763.79 197
16765.02 196
16766.24 245
16767.47 221
16768.69 198
16769.91 215
16771.14 181
16772.36 204
16773.59 240
16774.81 201
16776.04 208
16777.26 195
16778.48 194
16779.71 214
16780.93 187
16782.16 182
16783.38 176
16784.61 226
16785.83 267
16787.06 212
16788.28 218
16789.51 189
16790.73 177
16791.96 184
16793.18 208
16794.41 187
16795.63 212
16796.86 236
16798.08 164
16799.31 158
16800.53 182
16801.76 187
16802.98 181
16804.21 194
16805.43 185
16806.66 179
16807.88 192
16809.11 226
16810.33 183
16811.56 213
16812.79 233
16814.01 183
16815.24 190
16816.46 158
16817.69 183
16818.91 173
16820.14 182
16821.37 190
16822.59 205
16823.82 192
16825.04 171
16826.27 187
16827.50 174
16828.72 187
16829.95 201
16831.18 181
16832.40 188
16833.63 196
16834.86 191
16836.08 175
16837.31 180
16838.53 183
16839.76 182
16840.99 191
16842.21 160
16843.44 214
16844.67 233
16845.90 221
16847.12 206
16848.35 180
16849.58 203
16850.80 208
16852.03 235
16853.26 228
16854.48 220
16855.71 212
16856.94 226
16858.17 215
16859.39 216
16860.62 194
16861.85 220
16863.08 255
16864.30 220
16865.53 189
16866.76 210
16867.99 215
16869.21 243
16870.44 233
16871.67 227
16872.90 228
16874.13 217
16875.35 245
16876.58 220
16877.81 226
16879.04 220
16880.27 234
16881.49 232
16882.72 241
16883.95 226
16885.18 227
16886.41 263
16887.64 290
16888.86 295
16890.09 270
16891.32 282
16892.55 290
16893.78 288
16895.01 290
16896.24 253
16897.46 292
16898.69 292
16899.92 263
16901.15 247
16902.38 258
16903.61 272
16904.84 259
16906.07 269
16907.30 218
16908.53 224
16909.75 258
16910.98 225
16912.21 275
16913.44 231
16914.67 217
16915.90 259
16917.13 229
16918.36 217
16919.59 214
16920.82 222
16922.05 227
16923.28 206
16924.51 203
16925.74 203
16926.97 242
16928.20 229
16929.43 227
16930.66 230
16931.89 215
16933.12 235
16934.35 243
16935.58 254
16936.81 230
16938.04 209
16939.27 219
16940.50 233
16941.73 233
16942.96 210
16944.19 213
16945.42 209
16946.65 186
16947.88 184
16949.11 190
16950.34 195
16951.57 211
16952.80 212
16954.04 219
16955.27 211
16956.50 180
16957.73 206
16958.96 226
16960.19 173
16961.42 196
16962.65 212
16963.88 226
16965.11 218
16966.35 211
16967.58 176
16968.81 190
16970.04 195
16971.27 184
16972.50 198
16973.73 194
16974.97 195
16976.20 232
16977.43 189
16978.66 212
16979.89 185
16981.12 163
16982.36 189
16983.59 223
16984.82 191
16986.05 213
16987.28 209
16988.52 160
16989.75 154
16990.98 188
16992.21 197
16993.45 214
16994.68 212
16995.91 202
16997.14 194
16998.37 234
16999.61 225
17000.84 178
17002.07 209
17003.31 208
17004.54 178
17005.77 179
17007.00 198
17008.24 211
17009.47 200
17010.70 195
17011.93 207
17013.17 187
17014.40 179
17015.63 208
17016.87 214
17018.10 189
17019.33 188
17020.57 200
17021.80 185
17023.03 174
17024.27 181
17025.50 219
17026.73 211
17027.97 213
17029.20 201
17030.43 199
17031.67 173
17032.90 204
17034.14 176
17035.37 213
17036.60 185
17037.84 171
17039.07 195
17040.30 178
17041.54 176
17042.77 197
17044.01 179
17045.24 199
17046.47 184
17047.71 177
17048.94 201
17050.18 203
17051.41 176
17052.65 173
17053.88 201
17055.12 211
17056.35 207
17057.58 168
17058.82 177
17060.05 174
17061.29 174
17062.52 182
17063.76 178
17064.99 155
17066.23 182
17067.46 162
17068.70 157
17069.93 185
17071.17 159
17072.40 194
17073.64 174
17074.87 178
17076.11 190
17077.34 177
17078.58 166
17079.81 185
17081.05 184
17082.29 183
17083.52 214
17084.76 210
17085.99 182
17087.23 168
17088.46 190
17089.70 195
17090.94 203
17092.17 154
17093.41 181
17094.64 196
17095.88 190
17097.12 179
17098.35 150
17099.59 173
17100.82 160
17102.06 176
17103.30 192
17104.53 154
17105.77 155
17107.00 150
17108.24 159
17109.48 178
17110.71 193
17111.95 182
17113.19 202
17114.42 181
17115.66 170
17116.90 167
17118.13 185
17119.37 174
17120.61 170
17121.85 127
17123.08 138
17124.32 167
17125.56 170
17126.79 170
17128.03 166
17129.27 164
17130.50 152
17131.74 159
17132.98 184
17134.22 151
17135.45 157
17136.69 154
17137.93 159
17139.17 170
17140.40 179
17141.64 160
17142.88 157
17144.12 173
17145.36 173
17146.59 151
17147.83 159
17149.07 163
17150.31 188
17151.54 199
17152.78 187
17154.02 162
17155.26 144
17156.50 159
17157.74 171
17158.97 141
17160.21 144
17161.45 186
17162.69 157
17163.93 174
17165.17 209
17166.40 189
17167.64 160
17168.88 160
17170.12 155
17171.36 154
17172.60 162
17173.84 169
17175.08 167
17176.31 182
17177.55 182
17178.79 176
17180.03 164
17181.27 148
17182.51 182
17183.75 169
17184.99 179
17186.23 144
17187.47 150
17188.71 170
17189.94 166
17191.18 153
17192.42 173
17193.66 150
17194.90 158
17196.14 151
17197.38 134
17198.62 181
17199.86 204
17201.10 159
17202.34 145
17203.58 174
17204.82 142
17206.06 154
17207.30 134
17208.54 158
17209.78 162
17211.02 167
17212.26 161
17213.50 156
17214.74 149
17215.98 174
17217.22 163
17218.46 149
17219.70 197
17220.94 151
17222.18 138
17223.43 154
17224.67 136
17225.91 168
17227.15 166
17228.39 164
17229.63 171
17230.87 150
17232.11 169
17233.35 180
17234.59 183
17235.83 164
17237.08 192
17238.32 151
17239.56 175
17240.80 177
17242.04 139
17243.28 165
17244.52 173
17245.76 164
17247.01 158
17248.25 173
17249.49 178
17250.73 147
17251.97 147
17253.21 140
17254.46 180
17255.70 177
17256.94 162
17258.18 169
17259.42 163
17260.66 163
17261.91 175
17263.15 163
17264.39 155
17265.63 171
17266.87 175
17268.12 158
17269.36 159
17270.60 170
17271.84 163
17273.09 165
17274.33 149
17275.57 178
17276.81 166
17278.06 182
17279.30 179
17280.54 168
17281.78 156
17283.03 172
17284.27 164
17285.51 160
17286.76 161
17288.00 152
17289.24 145
17290.48 145
17291.73 153
17292.97 150
17294.21 164
17295.46 168
17296.70 169
17297.94 132
17299.19 171
17300.43 152
17301.67 167
17302.92 138
17304.16 148
17305.40 180
17306.65 222
17307.89 146
17309.14 142
17310.38 171
17311.62 182
17312.87 172
17314.11 125
17315.35 148
17316.60 143
17317.84 155
17319.09 132
17320.33 157
17321.58 172
17322.82 169
17324.06 162
17325.31 196
17326.55 151
17327.80 149
17329.04 179
17330.29 171
17331.53 160
17332.77 192
17334.02 137
17335.26 116
17336.51 162
17337.75 141
17339.00 156
17340.24 143
17341.49 151
17342.73 133
17343.98 133
17345.22 155
17346.47 156
17347.71 138
17348.96 144
17350.20 175
17351.45 166
17352.69 175
17353.94 156
17355.18 146
17356.43 155
17357.68 151
17358.92 170
17360.17 152
17361.41 143
17362.66 150
17363.90 164
17365.15 178
17366.39 160
17367.64 182
17368.89 160
17370.13 193
17371.38 182
17372.62 151
17373.87 164
17375.12 175
17376.36 155
17377.61 149
17378.85 131
17380.10 150
17381.35 140
17382.59 152
17383.84 152
17385.09 179
17386.33 165
17387.58 152
17388.83 144
17390.07 125
17391.32 145
17392.57 182
17393.81 144
17395.06 144
17396.31 209
17397.55 178
17398.80 145
17400.05 139
17401.29 164
17402.54 171
17403.79 179
17405.04 184
17406.28 166
17407.53 152
17408.78 134
17410.02 165
17411.27 178
17412.52 159
17413.77 157
17415.01 133
17416.26 154
17417.51 168
17418.76 148
17420.00 151
17421.25 146
17422.50 175
17423.75 187
17425.00 212
17426.24 177
17427.49 182
17428.74 192
17429.99 207
17431.24 175
17432.48 137
17433.73 122
17434.98 148
17436.23 189
17437.48 164
17438.73 169
17439.97 138
17441.22 145
17442.47 178
17443.72 177
17444.97 186
17446.22 148
17447.47 174
17448.71 170
17449.96 171
17451.21 171
17452.46 139
17453.71 179
17454.96 186
17456.21 171
17457.46 168
17458.71 158
17459.95 168
17461.20 166
17462.45 175
17463.70 145
17464.95 160
17466.20 169
17467.45 164
17468.70 162
17469.95 164
17471.20 174
17472.45 190
17473.70 177
17474.95 160
17476.20 166
17477.45 136
17478.70 147
17479.95 173
17481.20 149
17482.45 128
17483.70 123
17484.95 168
17486.20 175
17487.45 152
17488.70 211
17489.95 191
17491.20 194
17492.45 167
17493.70 168
17494.95 170
17496.20 169
17497.45 197
17498.70 187
17499.95 146
17501.20 173
17502.45 181
17503.70 168
17504.95 189
17506.20 170
17507.46 177
17508.71 187
17509.96 162
17511.21 155
17512.46 178
17513.71 184
17514.96 172
17516.21 189
17517.46 178
17518.71 201
17519.97 187
17521.22 207
17522.47 198
17523.72 179
17524.97 222
17526.22 181
17527.47 202
17528.73 222
17529.98 206
17531.23 182
17532.48 210
17533.73 179
17534.99 210
17536.24 184
17537.49 202
17538.74 196
17539.99 186
17541.25 162
17542.50 155
17543.75 183
17545.00 196
17546.25 205
17547.51 195
17548.76 223
17550.01 241
17551.26 192
17552.52 198
17553.77 169
17555.02 187
17556.27 221
17557.53 185
17558.78 164
17560.03 180
17561.28 157
17562.54 180
17563.79 202
17565.04 186
17566.30 185
17567.55 191
17568.80 172
17570.05 206
17571.31 180
17572.56 178
17573.81 208
17575.07 188
17576.32 192
17577.57 182
17578.83 193
17580.08 188
17581.33 152
17582.59 177
17583.84 214
17585.10 159
17586.35 177
17587.60 172
17588.86 183
17590.11 168
17591.36 196
17592.62 203
17593.87 185
17595.13 159
17596.38 190
17597.63 193
17598.89 205
17600.14 192
17601.40 180
17602.65 151
17603.90 177
17605.16 206
17606.41 163
17607.67 155
17608.92 174
17610.18 219
17611.43 211
17612.69 192
17613.94 193
17615.20 188
17616.45 163
17617.71 150
17618.96 183
17620.21 221
17621.47 207
17622.72 152
17623.98 190
17625.23 180
17626.49 158
17627.75 212
17629.00 162
17630.26 187
17631.51 183
17632.77 176
17634.02 155
17635.28 168
17636.53 172
17637.79 196
17639.04 207
17640.30 174
17641.55 164
17642.81 193
17644.07 182
17645.32 187
17646.58 176
17647.83 165
17649.09 197
17650.35 177
17651.60 194
17652.86 154
17654.11 174
17655.37 198
17656.63 206
17657.88 183
17659.14 172
17660.39 184
17661.65 167
17662.91 186
17664.16 160
17665.42 176
17666.68 198
17667.93 162
17669.19 144
17670.45 191
17671.70 163
17672.96 171
17674.22 159
17675.47 180
17676.73 154
17677.99 151
17679.24 175
17680.50 173
17681.76 148
17683.02 173
17684.27 163
17685.53 183
17686.79 174
17688.05 191
17689.30 195
17690.56 181
17691.82 170
17693.07 179
17694.33 176
17695.59 140
17696.85 158
17698.11 174
17699.36 147
17700.62 150
17701.88 153
17703.14 155
17704.39 145
17705.65 146
17706.91 158
17708.17 174
17709.43 169
17710.68 175
17711.94 181
17713.20 173
17714.46 175
17715.72 190
17716.98 151
17718.23 155
17719.49 163
17720.75 198
17722.01 171
17723.27 171
17724.53 178
17725.79 152
17727.04 155
17728.30 185
17729.56 172
17730.82 158
17732.08 165
17733.34 144
17734.60 148
17735.86 194
17737.12 165
17738.37 159
17739.63 134
17740.89 189
17742.15 180
17743.41 165
17744.67 154
17745.93 160
17747.19 136
17748.45 137
17749.71 137
17750.97 148
17752.23 141
17753.49 171
17754.75 143
17756.01 148
17757.27 136
17758.53 157
17759.79 151
17761.05 160
17762.31 154
17763.57 152
17764.83 141
17766.09 132
17767.35 131
17768.61 134
17769.87 182
17771.13 181
17772.39 165
17773.65 125
17774.91 152
17776.17 143
17777.43 156
17778.69 149
17779.95 166
17781.21 160
17782.47 156
17783.73 149
17784.99 171
17786.25 173
17787.51 178
17788.78 133
17790.04 117
17791.30 142
17792.56 145
17793.82 157
17795.08 145
17796.34 125
17797.60 129
17798.86 145
17800.13 145
17801.39 156
17802.65 164
17803.91 164
17805.17 151
17806.43 154
17807.69 152
17808.96 163
17810.22 156
17811.48 157
17812.74 138
17814.00 152
17815.26 139
17816.53 138
17817.79 154
17819.05 144
17820.31 142
17821.57 135
17822.84 134
17824.10 159
17825.36 154
17826.62 138
17827.89 149
17829.15 172
17830.41 142
17831.67 163
17832.93 168
17834.20 144
17835.46 122
17836.72 133
17837.99 145
17839.25 137
17840.51 134
17841.77 159
17843.04 135
17844.30 166
17845.56 134
17846.82 121
17848.09 140
17849.35 164
17850.61 145
17851.88 150
17853.14 131
17854.40 150
17855.67 176
17856.93 189
17858.19 152
17859.46 153
17860.72 160
17861.98 160
17863.25 141
17864.51 130
17865.77 128
17867.04 166
17868.30 163
17869.57 135
17870.83 157
17872.09 140
17873.36 140
17874.62 116
17875.89 124
17877.15 140
17878.41 162
17879.68 121
17880.94 143
17882.21 146
17883.47 137
17884.73 114
17886.00 167
17887.26 138
17888.53 116
17889.79 144
17891.06 105
17892.32 102
17893.59 117
17894.85 113
17896.12 133
17897.38 126
17898.65 135
17899.91 127
17901.17 132
17902.44 142
17903.70 126
17904.97 130
17906.23 124
17907.50 145
17908.77 144
17910.03 143
17911.30 108
17912.56 135
17913.83 128
17915.09 142
17916.36 141
17917.62 172
17918.89 154
17920.15 147
17921.42 122
17922.68 107
17923.95 134
17925.22 118
17926.48 117
17927.75 125
17929.01 123
17930.28 145
17931.55 157
17932.81 153
17934.08 149
17935.34 159
17936.61 169
17937.88 148
17939.14 156
17940.41 163
17941.68 161
17942.94 134
17944.21 142
17945.47 154
17946.74 132
17948.01 154
17949.27 128
17950.54 137
17951.81 118
17953.07 140
17954.34 146
17955.61 150
17956.87 160
17958.14 133
17959.41 122
17960.68 130
17961.94 135
17963.21 138
17964.48 157
17965.74 175
17967.01 138
17968.28 150
17969.55 152
17970.81 143
17972.08 144
17973.35 144
17974.62 125
17975.88 136
17977.15 139
17978.42 127
17979.69 139
17980.95 151
17982.22 151
17983.49 172
17984.76 149
17986.03 135
17987.29 147
17988.56 143
17989.83 158
17991.10 153
17992.37 156
17993.63 167
17994.90 162
17996.17 158
17997.44 137
17998.71 160
17999.98 182
18001.24 160
18002.51 143
18003.78 155
18005.05 128
18006.32 131
18007.59 138
18008.86 134
18010.12 148
18011.39 142
18012.66 157
18013.93 169
18015.20 136
18016.47 143
18017.74 133
18019.01 126
18020.28 130
18021.54 123
18022.81 151
18024.08 141
18025.35 132
18026.62 150
18027.89 113
18029.16 163
18030.43 148
18031.70 144
18032.97 143
18034.24 150
18035.51 157
18036.78 154
18038.05 140
18039.32 133
18040.59 137
18041.86 175
18043.13 148
18044.40 120
18045.67 109
18046.94 133
18048.21 126
18049.48 141
18050.75 139
18052.02 130
18053.29 143
18054.56 141
18055.83 145
18057.10 153
18058.37 158
18059.64 138
18060.91 164
18062.18 141
18063.45 182
18064.72 156
18065.99 156
18067.26 135
18068.54 123
18069.81 149
18071.08 133
18072.35 155
18073.62 117
18074.89 126
18076.16 144
18077.43 160
18078.70 149
18079.97 125
18081.25 123
18082.52 144
18083.79 170
18085.06 148
18086.33 139
18087.60 123
18088.87 158
18090.15 186
18091.42 146
18092.69 132
18093.96 145
18095.23 135
18096.50 147
18097.78 154
18099.05 138
18100.32 153
18101.59 149
18102.86 131
18104.14 144
18105.41 147
18106.68 150
18107.95 155
18109.23 146
18110.50 135
18111.77 152
18113.04 151
18114.31 154
18115.59 143
18116.86 161
18118.13 195
18119.40 140
18120.68 135
18121.95 149
18123.22 176
18124.50 151
18125.77 115
18127.04 116
18128.31 153
18129.59 152
18130.86 139
18132.13 149
18133.41 132
18134.68 121
18135.95 131
18137.23 157
18138.50 167
18139.77 126
18141.05 134
18142.32 140
18143.59 141
18144.87 152
18146.14 130
18147.41 119
18148.69 173
18149.96 126
18151.23 139
18152.51 152
18153.78 147
18155.06 149
18156.33 163
18157.60 148
18158.88 135
18160.15 153
18161.43 157
18162.70 158
18163.97 127
18165.25 142
18166.52 128
18167.80 153
18169.07 125
18170.35 136
18171.62 165
18172.90 132
18174.17 127
18175.44 156
18176.72 154
18177.99 131
18179.27 137
18180.54 115
18181.82 134
18183.09 130
18184.37 136
18185.64 143
18186.92 141
18188.19 143
18189.47 135
18190.74 140
18192.02 132
18193.29 123
18194.57 135
18195.84 140
18197.12 118
18198.39 130
18199.67 139
18200.95 172
18202.22 126
18203.50 121
18204.77 125
18206.05 137
18207.32 120
18208.60 142
18209.88 153
18211.15 144
18212.43 149
18213.70 150
18214.98 112
18216.26 137
18217.53 147
18218.81 121
18220.08 144
18221.36 146
18222.64 148
18223.91 152
18225.19 157
18226.47 136
18227.74 157
18229.02 172
18230.29 132
18231.57 147
18232.85 130
18234.12 116
18235.40 129
18236.68 141
18237.95 134
18239.23 134
18240.51 143
18241.79 133
18243.06 163
18244.34 120
18245.62 148
18246.89 144
18248.17 108
18249.45 139
18250.73 141
18252.00 130
18253.28 138
18254.56 171
18255.83 167
18257.11 149
18258.39 157
18259.67 157
18260.94 149
18262.22 158
18263.50 143
18264.78 124
18266.06 134
18267.33 155
18268.61 161
18269.89 145
18271.17 151
18272.45 146
18273.72 140
18275.00 149
18276.28 138
18277.56 104
18278.84 139
18280.11 156
18281.39 149
18282.67 162
18283.95 154
18285.23 139
18286.51 135
18287.78 128
18289.06 120
18290.34 128
18291.62 175
18292.90 145
18294.18 128
18295.46 120
18296.74 155
18298.01 123
18299.29 123
18300.57 136
18301.85 138
18303.13 142
18304.41 161
18305.69 123
18306.97 145
18308.25 122
18309.53 144
18310.81 120
18312.09 137
18313.37 155
18314.64 173
18315.92 152
18317.20 137
18318.48 140
18319.76 154
18321.04 167
18322.32 123
18323.60 121
18324.88 133
18326.16 165
18327.44 156
18328.72 128
18330.00 117
18331.28 154
18332.56 149
18333.84 135
18335.12 150
18336.40 139
18337.68 138
18338.96 134
18340.24 131
18341.52 146
18342.80 156
18344.09 139
18345.37 144
18346.65 133
18347.93 153
18349.21 148
18350.49 167
18351.77 134
18353.05 154
18354.33 163
18355.61 124
18356.89 146
18358.17 187
18359.46 158
18360.74 126
18362.02 144
18363.30 150
18364.58 145
18365.86 117
18367.14 125
18368.42 145
18369.71 132
18370.99 127
18372.27 159
18373.55 139
18374.83 146
18376.11 134
18377.39 166
18378.68 141
18379.96 156
18381.24 134
18382.52 146
18383.80 117
18385.09 126
18386.37 164
18387.65 125
18388.93 149
18390.21 137
18391.50 150
18392.78 154
18394.06 162
18395.34 127
18396.63 143
18397.91 140
18399.19 134
18400.47 107
18401.76 107
18403.04 129
18404.32 148
18405.60 133
18406.89 132
18408.17 152
18409.45 148
18410.73 141
18412.02 126
18413.30 131
18414.58 135
18415.87 144
18417.15 157
18418.43 129
18419.72 135
18421.00 128
18422.28 153
18423.57 132
18424.85 129
18426.13 146
18427.42 154
18428.70 137
18429.98 122
18431.27 128
18432.55 104
18433.83 116
18435.12 131
18436.40 148
18437.68 134
18438.97 140
18440.25 131
18441.54 139
18442.82 132
18444.10 163
18445.39 124
18446.67 116
18447.96 140
18449.24 145
18450.53 147
18451.81 131
18453.09 155
18454.38 128
18455.66 168
18456.95 164
18458.23 150
18459.52 123
18460.80 132
18462.09 149
18463.37 143
18464.65 141
18465.94 114
18467.22 144
18468.51 141
18469.79 122
18471.08 117
18472.36 115
18473.65 110
18474.93 122
18476.22 143
18477.50 149
18478.79 142
18480.08 138
18481.36 128
18482.65 139
18483.93 139
18485.22 115
18486.50 158
18487.79 137
18489.07 133
18490.36 140
18491.64 118
18492.93 118
18494.22 144
18495.50 137
18496.79 146
18498.07 156
18499.36 156
18500.65 138
18501.93 149
18503.22 130
18504.50 139
18505.79 148
18507.08 135
18508.36 155
18509.65 135
18510.94 140
18512.22 124
18513.51 139
18514.80 137
18516.08 159
18517.37 140
18518.65 142
18519.94 142
18521.23 153
18522.51 155
18523.80 157
18525.09 121
18526.38 143
18527.66 136
18528.95 144
18530.24 135
18531.52 138
18532.81 127
18534.10 162
18535.39 154
18536.67 143
18537.96 120
18539.25 121
18540.53 148
18541.82 146
18543.11 135
18544.40 141
18545.68 145
18546.97 138
18548.26 157
18549.55 129
18550.84 140
18552.12 127
18553.41 127
18554.70 144
18555.99 151
18557.27 136
18558.56 146
18559.85 181
18561.14 138
18562.43 136
18563.72 148
18565.00 157
18566.29 141
18567.58 154
18568.87 137
18570.16 174
18571.45 162
18572.73 139
18574.02 147
18575.31 127
18576.60 150
18577.89 154
18579.18 159
18580.47 147
18581.75 158
18583.04 124
18584.33 161
18585.62 144
18586.91 157
18588.20 157
18589.49 177
18590.78 159
18592.07 160
18593.36 180
18594.65 173
18595.93 153
18597.22 146
18598.51 164
18599.80 147
18601.09 146
18602.38 149
18603.67 144
18604.96 150
18606.25 158
18607.54 148
18608.83 144
18610.12 168
18611.41 171
18612.70 182
18613.99 152
18615.28 175
18616.57 124
18617.86 155
18619.15 156
18620.44 166
18621.73 172
18623.02 187
18624.31 137
18625.60 160
18626.89 187
18628.18 169
18629.47 155
18630.76 167
18632.05 144
18633.34 179
18634.64 154
18635.93 150
18637.22 161
18638.51 175
18639.80 160
18641.09 134
18642.38 183
18643.67 170
18644.96 161
18646.25 138
18647.54 154
18648.84 137
18650.13 146
18651.42 131
18652.71 144
18654.00 135
18655.29 138
18656.58 131
18657.88 145
18659.17 141
18660.46 156
18661.75 149
18663.04 150
18664.33 160
18665.63 140
18666.92 160
18668.21 161
18669.50 159
18670.79 148
18672.08 149
18673.38 139
18674.67 139
18675.96 144
18677.25 147
18678.55 144
18679.84 112
18681.13 159
18682.42 126
18683.71 131
18685.01 122
18686.30 121
18687.59 122
18688.88 136
18690.18 107
18691.47 137
18692.76 116
18694.06 151
18695.35 155
18696.64 131
18697.93 153
18699.23 134
18700.52 164
18701.81 126
18703.11 149
18704.40 145
18705.69 144
18706.99 128
18708.28 131
18709.57 139
18710.86 155
18712.16 141
18713.45 148
18714.75 127
18716.04 132
18717.33 158
18718.63 138
18719.92 123
18721.21 153
18722.51 136
18723.80 108
18725.09 124
18726.39 121
18727.68 129
18728.98 131
18730.27 125
18731.56 135
18732.86 121
18734.15 108
18735.45 143
18736.74 175
18738.04 126
18739.33 137
18740.62 135
18741.92 114
18743.21 128
18744.51 145
18745.80 125
18747.10 139
18748.39 143
18749.69 144
18750.98 147
18752.27 137
18753.57 134
18754.86 137
18756.16 134
18757.45 135
18758.75 117
18760.04 118
18761.34 148
18762.63 151
18763.93 141
18765.23 139
18766.52 131
18767.82 120
18769.11 140
18770.41 135
18771.70 154
18773.00 134
18774.29 161
18775.59 160
18776.88 148
18778.18 153
18779.48 136
18780.77 142
18782.07 141
18783.36 172
18784.66 145
18785.95 138
18787.25 132
18788.55 174
18789.84 149
18791.14 143
18792.43 120
18793.73 117
18795.03 144
18796.32 146
18797.62 135
18798.92 137
18800.21 142
18801.51 141
18802.81 169
18804.10 142
18805.40 143
18806.70 151
18807.99 149
18809.29 140
18810.59 124
18811.88 135
18813.18 139
18814.48 149
18815.77 152
18817.07 170
18818.37 118
18819.66 137
18820.96 146
18822.26 139
18823.56 146
18824.85 177
18826.15 140
18827.45 136
18828.75 151
18830.04 135
18831.34 158
18832.64 135
18833.94 133
18835.23 126
18836.53 135
18837.83 147
18839.13 152
18840.42 142
18841.72 147
18843.02 153
18844.32 140
18845.62 132
18846.91 139
18848.21 126
18849.51 120
18850.81 136
18852.11 155
18853.40 129
18854.70 115
18856.00 111
18857.30 156
18858.60 151
18859.90 113
18861.20 154
18862.49 118
18863.79 144
18865.09 127
18866.39 137
18867.69 123
18868.99 123
18870.29 136
18871.59 147
18872.88 153
18874.18 148
18875.48 134
18876.78 144
18878.08 119
18879.38 159
18880.68 139
18881.98 113
18883.28 141
18884.58 138
18885.88 143
18887.18 139
18888.47 165
18889.77 135
18891.07 132
18892.37 120
18893.67 121
18894.97 138
18896.27 152
18897.57 126
18898.87 120
18900.17 111
18901.47 149
18902.77 135
18904.07 111
18905.37 154
18906.67 134
18907.97 155
18909.27 142
18910.57 125
18911.87 156
18913.17 121
18914.47 132
18915.77 151
18917.07 115
18918.38 107
18919.68 134
18920.98 158
18922.28 155
18923.58 118
18924.88 124
18926.18 97
18927.48 112
18928.78 144
18930.08 150
18931.38 156
18932.68 128
18933.98 125
18935.29 104
18936.59 111
18937.89 132
18939.19 117
18940.49 106
18941.79 95
18943.09 105
18944.39 128
18945.70 107
18947.00 108
18948.30 110
18949.60 131
18950.90 126
18952.20 122
18953.51 104
18954.81 118
18956.11 117
18957.41 133
18958.71 129
18960.02 126
18961.32 134
18962.62 107
18963.92 138
18965.22 112
18966.53 144
18967.83 161
18969.13 131
18970.43 106
18971.73 102
18973.04 111
18974.34 149
18975.64 136
18976.94 110
18978.25 140
18979.55 118
18980.85 133
18982.16 116
18983.46 118
18984.76 135
18986.06 118
18987.37 126
18988.67 158
18989.97 135
18991.28 130
18992.58 140
18993.88 144
18995.18 134
18996.49 132
18997.79 114
18999.09 119
19000.40 126
19001.70 120
19003.00 142
19004.31 129
19005.61 130
19006.92 145
19008.22 96
19009.52 132
19010.83 132
19012.13 107
19013.43 102
19014.74 112
19016.04 142
19017.35 121
19018.65 105
19019.95 97
19021.26 97
19022.56 110
19023.87 145
19025.17 97
19026.47 103
19027.78 117
19029.08 114
19030.39 158
19031.69 126
19033.00 127
19034.30 141
19035.61 139
19036.91 119
19038.21 138
19039.52 141
19040.82 142
19042.13 135
19043.43 107
19044.74 109
19046.04 133
19047.35 121
19048.65 144
19049.96 119
19051.26 97
19052.57 119
19053.87 136
19055.18 123
19056.48 121
19057.79 110
19059.09 111
19060.40 115
19061.71 100
19063.01 123
19064.32 129
19065.62 119
19066.93 121
19068.23 123
19069.54 101
19070.85 95
19072.15 110
19073.46 120
19074.76 114
19076.07 139
19077.37 116
19078.68 133
19079.99 133
19081.29 131
19082.60 121
19083.91 117
19085.21 106
19086.52 113
19087.82 108
19089.13 108
19090.44 94
19091.74 122
19093.05 108
19094.36 117
19095.66 121
19096.97 96
19098.28 142
19099.58 122
19100.89 119
19102.20 134
19103.50 117
19104.81 112
19106.12 129
19107.42 108
19108.73 89
19110.04 103
19111.35 122
19112.65 103
19113.96 99
19115.27 110
19116.58 128
19117.88 139
19119.19 144
19120.50 104
19121.81 101
19123.11 113
19124.42 117
19125.73 104
19127.04 118
19128.34 128
19129.65 107
19130.96 113
19132.27 122
19133.57 95
19134.88 116
19136.19 122
19137.50 125
19138.81 119
19140.12 139
19141.42 116
19142.73 155
19144.04 146
19145.35 129
19146.66 115
19147.97 111
19149.27 135
19150.58 144
19151.89 109
19153.20 120
19154.51 119
19155.82 125
19157.13 100
19158.43 77
19159.74 109
19161.05 112
19162.36 116
19163.67 132
19164.98 128
19166.29 118
19167.60 98
19168.91 132
19170.22 145
19171.52 105
19172.83 125
19174.14 130
19175.45 141
19176.76 131
19178.07 125
19179.38 123
19180.69 126
19182.00 118
19183.31 98
19184.62 135
19185.93 131
19187.24 108
19188.55 119
19189.86 117
19191.17 142
19192.48 144
19193.79 124
19195.10 138
19196.41 126
19197.72 127
19199.03 123
19200.34 126
19201.65 124
19202.96 114
19204.27 117
19205.58 119
19206.89 135
19208.20 112
19209.51 129
19210.82 116
19212.13 109
19213.44 135
19214.75 127
19216.06 106
19217.38 123
19218.69 115
19220.00 95
19221.31 133
19222.62 128
19223.93 99
19225.24 108
19226.55 128
19227.86 110
19229.17 102
19230.49 119
19231.80 108
19233.11 127
19234.42 119
19235.73 105
19237.04 100
19238.35 95
19239.67 97
19240.98 105
19242.29 119
19243.60 110
19244.91 119
19246.22 128
19247.54 99
19248.85 99
19250.16 113
19251.47 143
19252.78 120
19254.10 122
19255.41 122
19256.72 142
19258.03 136
19259.34 121
19260.66 100
19261.97 142
19263.28 126
19264.59 112
19265.91 106
19267.22 84
19268.53 105
19269.84 125
19271.16 138
19272.47 113
19273.78 100
19275.10 123
19276.41 119
19277.72 93
19279.03 123
19280.35 113
19281.66 120
19282.97 117
19284.29 102
19285.60 103
19286.91 95
19288.23 104
19289.54 133
19290.85 133
19292.17 134
19293.48 118
19294.79 129
19296.11 119
19297.42 109
19298.73 111
19300.05 131
19301.36 122
19302.67 97
19303.99 126
19305.30 101
19306.62 141
19307.93 111
19309.24 111
19310.56 119
19311.87 113
19313.19 121
19314.50 116
19315.81 101
19317.13 120
19318.44 126
19319.76 114
19321.07 114
19322.39 117
19323.70 132
19325.01 107
19326.33 112
19327.64 119
19328.96 115
19330.27 113
19331.59 114
19332.90 123
19334.22 144
19335.53 131
19336.85 106
19338.16 131
19339.48 142
19340.79 115
19342.11 109
19343.42 117
19344.74 116
19346.05 115
19347.37 118
19348.68 126
19350.00 114
19351.31 132
19352.63 124
19353.94 126
19355.26 111
19356.58 127
19357.89 164
19359.21 151
19360.52 130
19361.84 121
19363.15 136
19364.47 144
19365.79 117
19367.10 117
19368.42 134
19369.73 122
19371.05 123
19372.37 100
19373.68 152
19375.00 120
19376.31 88
19377.63 109
19378.95 129
19380.26 140
19381.58 128
19382.90 124
19384.21 102
19385.53 93
19386.85 105
19388.16 95
19389.48 118
19390.80 125
19392.11 116
19393.43 121
19394.75 112
19396.06 118
19397.38 116
19398.70 125
19400.01 100
19401.33 121
19402.65 122
19403.97 109
19405.28 74
19406.60 123
19407.92 104
19409.23 110
19410.55 127
19411.87 105
19413.19 108
19414.50 149
19415.82 121
19417.14 142
19418.46 123
19419.77 117
19421.09 127
19422.41 103
19423.73 102
19425.05 109
19426.36 102
19427.68 99
19429.00 110
19430.32 126
19431.64 92
19432.95 92
19434.27 104
19435.59 103
19436.91 118
19438.23 106
19439.55 86
19440.86 111
19442.18 143
19443.50 99
19444.82 113
19446.14 142
19447.46 101
19448.78 89
19450.09 127
19451.41 120
19452.73 138
19454.05 127
19455.37 108
19456.69 107
19458.01 130
19459.33 116
19460.65 121
19461.97 100
19463.28 110
19464.60 114
19465.92 120
19467.24 119
19468.56 101
19469.88 119
19471.20 117
19472.52 116
19473.84 100
19475.16 121
19476.48 139
19477.80 107
19479.12 125
19480.44 104
19481.76 100
19483.08 109
19484.40 127
19485.72 110
19487.04 145
19488.36 102
19489.68 139
19491.00 117
19492.32 118
19493.64 146
19494.96 121
19496.28 113
19497.60 104
19498.92 100
19500.24 109
19501.56 122
19502.88 113
19504.20 117
19505.52 82
19506.84 111
19508.16 128
19509.49 119
19510.81 107
19512.13 96
19513.45 105
19514.77 119
19516.09 101
19517.41 100
19518.73 120
19520.05 123
19521.37 109
19522.70 111
19524.02 122
19525.34 123
19526.66 114
19527.98 112
19529.30 125
19530.62 121
19531.95 125
19533.27 124
19534.59 124
19535.91 139
19537.23 126
19538.55 119
19539.88 112
19541.20 101
19542.52 144
19543.84 119
19545.16 131
19546.49 114
19547.81 96
19549.13 124
19550.45 105
19551.77 133
19553.10 151
19554.42 121
19555.74 130
19557.06 124
19558.39 115
19559.71 118
19561.03 118
19562.35 109
19563.68 116
19565.00 109
19566.32 128
19567.64 98
19568.97 136
19570.29 125
19571.61 108
19572.94 100
19574.26 122
19575.58 127
19576.90 101
19578.23 95
19579.55 101
19580.87 89
19582.20 89
19583.52 111
19584.84 116
19586.17 123
19587.49 98
19588.81 103
19590.14 103
19591.46 128
19592.78 97
19594.11 118
19595.43 100
19596.76 124
19598.08 104
19599.40 108
19600.73 107
19602.05 110
19603.37 113
19604.70 135
19606.02 104
19607.35 100
19608.67 137
19610.00 107
19611.32 96
19612.64 111
19613.97 117
19615.29 98
19616.62 126
19617.94 129
19619.27 94
19620.59 125
19621.92 104
19623.24 132
19624.56 97
19625.89 105
19627.21 117
19628.54 122
19629.86 127
19631.19 110
19632.51 98
19633.84 87
19635.16 101
19636.49 114
19637.81 120
19639.14 120
19640.46 113
19641.79 116
19643.11 122
19644.44 126
19645.77 127
19647.09 104
19648.42 97
19649.74 95
19651.07 97
19652.39 99
19653.72 100
19655.04 98
19656.37 92
19657.70 112
19659.02 105
19660.35 104
19661.67 102
19663.00 120
19664.33 129
19665.65 102
19666.98 88
19668.30 102
19669.63 104
19670.96 104
19672.28 93
19673.61 96
19674.94 82
19676.26 94
19677.59 78
19678.92 70
19680.24 98
19681.57 92
19682.90 104
19684.22 104
19685.55 105
19686.88 136
19688.20 135
19689.53 118
19690.86 106
19692.18 101
19693.51 138
19694.84 115
19696.16 140
19697.49 106
19698.82 104
19700.15 112
19701.47 124
19702.80 106
19704.13 106
19705.46 110
19706.78 122
19708.11 130
19709.44 142
19710.77 140
19712.09 116
19713.42 93
19714.75 108
19716.08 106
19717.40 94
19718.73 114
19720.06 114
19721.39 134
19722.72 96
19724.04 96
19725.37 102
19726.70 107
19728.03 122
19729.36 129
19730.68 125
19732.01 111
19733.34 113
19734.67 114
19736.00 125
19737.33 108
19738.66 104
19739.98 131
19741.31 105
19742.64 109
19743.97 118
19745.30 106
19746.63 109
19747.96 116
19749.29 94
19750.61 86
19751.94 103
19753.27 103
19754.60 121
19755.93 143
19757.26 108
19758.59 100
19759.92 119
19761.25 116
19762.58 123
19763.91 106
19765.24 115
19766.57 120
19767.89 113
19769.22 107
19770.55 97
19771.88 124
19773.21 111
19774.54 76
19775.87 82
19777.20 95
19778.53 112
19779.86 100
19781.19 104
19782.52 128
19783.85 110
19785.18 97
19786.51 106
19787.84 137
19789.17 122
19790.50 97
19791.83 128
19793.16 109
19794.49 113
19795.83 117
19797.16 106
19798.49 115
19799.82 113
19801.15 101
19802.48 102
19803.81 107
19805.14 89
19806.47 101
19807.80 111
19809.13 112
19810.46 121
19811.79 131
19813.13 124
19814.46 112
19815.79 105
19817.12 88
19818.45 77
19819.78 88
19821.11 111
19822.44 102
19823.78 103
19825.11 129
19826.44 93
19827.77 119
19829.10 113
19830.43 84
19831.77 121
19833.10 146
19834.43 101
19835.76 105
19837.09 111
19838.42 97
19839.76 109
19841.09 105
19842.42 91
19843.75 90
19845.08 107
19846.42 109
19847.75 95
19849.08 111
19850.41 146
19851.75 132
19853.08 101
19854.41 106
19855.74 125
19857.08 128
19858.41 123
19859.74 92
19861.07 121
19862.41 135
19863.74 130
19865.07 120
19866.41 98
19867.74 100
19869.07 121
19870.40 144
19871.74 94
19873.07 130
19874.40 120
19875.74 115
19877.07 115
19878.40 116
19879.74 120
19881.07 122
19882.40 139
19883.74 114
19885.07 110
19886.40 109
19887.74 112
19889.07 118
19890.40 104
19891.74 116
19893.07 107
19894.41 120
19895.74 127
19897.07 101
19898.41 101
19899.74 107
19901.08 115
19902.41 118
19903.74 97
19905.08 122
19906.41 101
19907.75 96
19909.08 113
19910.41 103
19911.75 117
19913.08 122
19914.42 111
19915.75 113
19917.09 126
19918.42 112
19919.76 88
19921.09 89
19922.43 100
19923.76 119
19925.10 107
19926.43 111
19927.77 88
19929.10 90
19930.44 108
19931.77 111
19933.11 105
19934.44 86
19935.78 89
19937.11 108
19938.45 104
19939.78 132
19941.12 119
19942.45 124
19943.79 111
19945.12 134
19946.46 127
19947.79 131
19949.13 101
19950.47 108
19951.80 108
19953.14 98
19954.47 91
19955.81 104
19957.15 138
19958.48 131
19959.82 106
19961.15 114
19962.49 117
19963.83 102
19965.16 108
19966.50 104
19967.83 110
19969.17 104
19970.51 104
19971.84 112
19973.18 110
19974.52 117
19975.85 116
19977.19 110
19978.53 92
19979.86 101
19981.20 100
19982.54 82
19983.87 107
19985.21 119
19986.55 127
19987.88 110
19989.22 91
19990.56 100
19991.89 106
19993.23 139
19994.57 121
19995.91 131
19997.24 115
19998.58 122
19999.92 143
20001.26 117
20002.59 101
20003.93 104
20005.27 144
20006.61 118
20007.94 121
20009.28 115
20010.62 114
20011.96 125
20013.29 95
20014.63 104
20015.97 98
20017.31 119
20018.65 112
20019.98 95
20021.32 92
20022.66 107
20024.00 106
20025.34 104
20026.67 81
20028.01 98
20029.35 116
20030.69 114
20032.03 100
20033.37 104
20034.71 100
20036.04 115
20037.38 135
20038.72 96
20040.06 108
20041.40 109
20042.74 117
20044.08 132
20045.42 135
20046.75 93
20048.09 115
20049.43 101
20050.77 116
20052.11 90
20053.45 98
20054.79 116
20056.13 95
20057.47 103
20058.81 127
20060.15 119
20061.49 120
20062.82 99
20064.16 99
20065.50 102
20066.84 105
20068.18 114
20069.52 101
20070.86 121
20072.20 132
20073.54 103
20074.88 100
20076.22 103
20077.56 75
20078.90 94
20080.24 113
20081.58 107
20082.92 124
20084.26 113
20085.60 131
20086.94 135
20088.28 124
20089.62 112
20090.96 102
20092.30 104
20093.64 112
20094.99 93
20096.33 116
20097.67 109
20099.01 113
20100.35 95
20101.69 90
20103.03 110
20104.37 119
20105.71 134
20107.05 106
20108.39 113
20109.73 113
20111.08 107
20112.42 100
20113.76 98
20115.10 103
20116.44 121
20117.78 117
20119.12 111
20120.46 121
20121.81 119
20123.15 90
20124.49 100
20125.83 104
20127.17 121
20128.51 106
20129.86 97
20131.20 82
20132.54 91
20133.88 122
20135.22 114
20136.56 97
20137.91 114
20139.25 85
