# Supplementary material for: MALDI-TOF MS typing enables the classification of brewing yeasts of the genus Saccharomyces to major beer styles
Source: PLoS One. 2017 Aug 9;12(8):e0181694. doi: 10.1371/journal.pone.0181694 (PMC5549903; doi:10.1371/journal.pone.0181694)
Supplement: S11 File — The directory includes 90 raw files and was zipped to “.zip”; the folder has three strains with 30 spectra per strain; S1 Text explains the raw files with an example and Table 1 represents the yeast strains used within the experiment. (ZIP) [file pone.0181694.s014.zip › 31-33/30338-503-OG-Ale-Ale-YPG-18h-E-E_2015-08-19__0_B9_1.dat]

1998.76 3426
1999.18 3293
1999.60 3085
2000.02 3004
2000.44 3083
2000.87 3039
2001.29 2988
2001.71 3009
2002.13 2674
2002.55 2901
2002.97 2773
2003.40 2959
2003.82 2906
2004.24 2920
2004.66 2967
2005.08 2584
2005.50 2799
2005.93 3090
2006.35 2974
2006.77 2895
2007.19 3075
2007.62 3009
2008.04 3011
2008.46 2905
2008.88 3068
2009.30 3278
2009.73 3173
2010.15 3061
2010.57 2942
2010.99 3003
2011.42 3190
2011.84 3136
2012.26 3157
2012.68 3063
2013.11 3167
2013.53 3540
2013.95 3166
2014.38 2976
2014.80 3145
2015.22 2966
2015.64 2930
2016.07 2807
2016.49 2856
2016.91 3045
2017.34 2744
2017.76 2840
2018.18 2969
2018.61 3174
2019.03 3127
2019.45 2850
2019.88 2896
2020.30 2823
2020.72 2724
2021.15 2687
2021.57 2743
2021.99 2845
2022.42 2854
2022.84 2816
2023.27 2815
2023.69 2932
2024.11 3121
2024.54 3033
2024.96 2913
2025.39 3002
2025.81 2881
2026.23 2957
2026.66 3058
2027.08 2974
2027.51 2965
2027.93 2895
2028.36 2938
2028.78 3138
2029.20 3163
2029.63 2876
2030.05 2782
2030.48 2669
2030.90 2967
2031.33 3019
2031.75 2847
2032.18 2969
2032.60 2909
2033.03 3173
2033.45 3000
2033.88 2904
2034.30 2912
2034.73 3006
2035.15 2989
2035.58 3013
2036.00 2936
2036.43 2775
2036.85 3253
2037.28 3131
2037.70 2992
2038.13 2838
2038.55 2793
2038.98 2986
2039.40 2904
2039.83 2834
2040.25 2755
2040.68 2854
2041.11 2836
2041.53 2928
2041.96 2852
2042.38 2835
2042.81 2973
2043.23 2937
2043.66 3223
2044.09 3042
2044.51 2912
2044.94 2970
2045.37 2891
2045.79 2730
2046.22 2851
2046.64 2938
2047.07 2972
2047.50 3031
2047.92 2977
2048.35 3002
2048.78 2990
2049.20 2977
2049.63 3048
2050.06 3049
2050.48 3173
2050.91 3238
2051.34 2946
2051.76 3112
2052.19 3269
2052.62 3271
2053.04 3115
2053.47 3164
2053.90 3202
2054.32 3306
2054.75 3583
2055.18 3492
2055.61 3422
2056.03 3368
2056.46 3462
2056.89 3150
2057.31 3228
2057.74 3423
2058.17 3199
2058.60 3199
2059.02 3087
2059.45 3096
2059.88 3100
2060.31 3170
2060.73 2992
2061.16 3099
2061.59 2995
2062.02 2750
2062.45 2891
2062.87 3005
2063.30 2938
2063.73 2996
2064.16 3028
2064.59 3040
2065.01 3093
2065.44 2989
2065.87 2998
2066.30 2990
2066.73 3174
2067.16 3116
2067.58 3254
2068.01 3315
2068.44 3115
2068.87 3058
2069.30 3087
2069.73 2988
2070.16 2917
2070.58 3042
2071.01 2952
2071.44 2921
2071.87 3028
2072.30 2917
2072.73 2961
2073.16 3175
2073.59 2964
2074.02 3266
2074.45 3180
2074.87 2917
2075.30 2937
2075.73 3076
2076.16 3198
2076.59 2950
2077.02 2981
2077.45 2914
2077.88 2928
2078.31 2964
2078.74 2861
2079.17 3048
2079.60 3037
2080.03 2956
2080.46 3077
2080.89 2880
2081.32 3037
2081.75 2946
2082.18 3127
2082.61 3324
2083.04 3180
2083.47 3072
2083.90 2907
2084.33 2895
2084.76 2853
2085.19 2870
2085.62 2873
2086.05 2860
2086.48 2864
2086.91 2784
2087.34 3032
2087.77 3123
2088.20 2996
2088.63 2850
2089.06 2905
2089.49 3093
2089.92 3121
2090.35 2923
2090.79 2901
2091.22 3038
2091.65 2925
2092.08 2900
2092.51 2880
2092.94 2961
2093.37 2907
2093.80 2804
2094.23 2810
2094.66 2876
2095.10 3142
2095.53 3193
2095.96 2924
2096.39 3113
2096.82 2955
2097.25 2908
2097.68 3084
2098.12 2969
2098.55 3282
2098.98 3169
2099.41 3000
2099.84 2949
2100.27 2883
2100.71 2838
2101.14 2965
2101.57 2905
2102.00 2976
2102.43 3093
2102.87 2920
2103.30 2902
2103.73 3106
2104.16 2865
2104.60 2765
2105.03 2808
2105.46 2971
2105.89 2856
2106.32 2911
2106.76 2898
2107.19 2892
2107.62 2847
2108.05 2997
2108.49 2895
2108.92 2849
2109.35 2960
2109.79 3156
2110.22 3014
2110.65 3099
2111.08 2876
2111.52 2910
2111.95 2982
2112.38 3000
2112.82 3045
2113.25 2930
2113.68 2921
2114.12 2891
2114.55 2925
2114.98 2917
2115.42 2849
2115.85 2884
2116.28 2987
2116.72 2877
2117.15 3001
2117.58 3092
2118.02 2873
2118.45 2692
2118.88 2956
2119.32 2828
2119.75 2595
2120.19 2977
2120.62 2868
2121.05 2720
2121.49 2859
2121.92 2781
2122.36 2870
2122.79 2900
2123.22 3032
2123.66 2972
2124.09 2725
2124.53 2846
2124.96 3044
2125.40 2932
2125.83 2873
2126.26 2822
2126.70 2756
2127.13 2829
2127.57 2741
2128.00 2781
2128.44 2924
2128.87 2811
2129.31 2766
2129.74 2683
2130.18 2631
2130.61 2673
2131.05 2674
2131.48 2662
2131.92 2786
2132.35 2663
2132.79 2680
2133.22 2801
2133.66 2817
2134.09 2939
2134.53 2886
2134.96 2795
2135.40 2773
2135.83 2745
2136.27 2770
2136.70 2821
2137.14 2658
2137.58 2668
2138.01 2726
2138.45 2564
2138.88 2737
2139.32 2685
2139.75 2821
2140.19 2791
2140.63 2529
2141.06 2711
2141.50 2797
2141.93 2660
2142.37 2767
2142.81 2667
2143.24 2651
2143.68 2742
2144.12 2737
2144.55 2749
2144.99 2715
2145.43 2686
2145.86 2799
2146.30 2813
2146.73 2688
2147.17 2568
2147.61 2453
2148.04 2642
2148.48 2755
2148.92 2516
2149.35 2709
2149.79 2879
2150.23 2785
2150.67 2745
2151.10 2779
2151.54 2890
2151.98 2753
2152.41 2668
2152.85 2770
2153.29 2746
2153.73 2711
2154.16 2721
2154.60 2803
2155.04 2607
2155.48 2630
2155.91 2701
2156.35 2703
2156.79 2580
2157.23 2649
2157.66 2667
2158.10 2526
2158.54 2758
2158.98 2655
2159.41 2663
2159.85 2500
2160.29 2623
2160.73 2551
2161.17 2472
2161.60 2707
2162.04 2851
2162.48 2943
2162.92 2814
2163.36 2691
2163.80 2849
2164.23 2727
2164.67 2716
2165.11 2895
2165.55 2918
2165.99 2795
2166.43 2687
2166.86 2820
2167.30 2799
2167.74 2784
2168.18 2726
2168.62 2880
2169.06 2947
2169.50 2747
2169.94 2865
2170.38 2800
2170.81 3022
2171.25 2732
2171.69 2441
2172.13 2705
2172.57 2590
2173.01 2693
2173.45 2725
2173.89 2622
2174.33 2648
2174.77 2719
2175.21 2771
2175.65 2768
2176.09 2750
2176.53 2710
2176.96 2586
2177.40 2705
2177.84 2695
2178.28 2472
2178.72 2439
2179.16 2579
2179.60 2570
2180.04 2666
2180.48 2648
2180.92 2651
2181.36 2717
2181.80 2823
2182.24 2863
2182.68 2709
2183.12 2904
2183.56 2752
2184.01 2847
2184.45 2755
2184.89 2698
2185.33 2939
2185.77 2734
2186.21 2820
2186.65 2852
2187.09 2785
2187.53 2828
2187.97 2853
2188.41 2711
2188.85 2571
2189.29 2730
2189.73 2641
2190.17 2796
2190.62 2698
2191.06 2430
2191.50 2652
2191.94 2491
2192.38 2609
2192.82 2621
2193.26 2582
2193.70 2564
2194.15 2641
2194.59 2620
2195.03 2721
2195.47 2636
2195.91 2622
2196.35 2991
2196.79 2922
2197.24 2821
2197.68 2679
2198.12 2732
2198.56 2731
2199.00 2769
2199.45 2583
2199.89 2681
2200.33 2665
2200.77 2774
2201.21 2863
2201.66 2757
2202.10 2637
2202.54 2727
2202.98 2738
2203.42 2867
2203.87 2720
2204.31 2668
2204.75 2593
2205.19 2749
2205.64 2776
2206.08 2856
2206.52 2832
2206.96 2788
2207.41 2716
2207.85 2726
2208.29 2813
2208.74 2798
2209.18 2551
2209.62 2471
2210.06 2453
2210.51 2452
2210.95 2481
2211.39 2474
2211.84 2664
2212.28 2539
2212.72 2455
2213.17 2625
2213.61 2521
2214.05 2655
2214.50 2631
2214.94 2570
2215.38 2457
2215.83 2466
2216.27 2432
2216.71 2608
2217.16 2453
2217.60 2531
2218.05 2498
2218.49 2524
2218.93 2521
2219.38 2575
2219.82 2516
2220.26 2286
2220.71 2638
2221.15 2857
2221.60 2643
2222.04 2672
2222.49 2746
2222.93 2622
2223.37 2523
2223.82 2775
2224.26 2779
2224.71 2701
2225.15 2613
2225.60 2645
2226.04 2702
2226.49 2650
2226.93 2600
2227.37 2403
2227.82 2679
2228.26 2636
2228.71 2662
2229.15 2680
2229.60 2483
2230.04 2471
2230.49 2335
2230.93 2381
2231.38 2584
2231.82 2605
2232.27 2646
2232.71 2801
2233.16 2607
2233.61 2441
2234.05 2468
2234.50 2620
2234.94 2715
2235.39 2701
2235.83 2510
2236.28 2603
2236.72 2500
2237.17 2440
2237.61 2493
2238.06 2506
2238.51 2506
2238.95 2467
2239.40 2361
2239.84 2448
2240.29 2524
2240.74 2510
2241.18 2583
2241.63 2729
2242.07 2650
2242.52 2559
2242.97 2527
2243.41 2412
2243.86 2490
2244.31 2384
2244.75 2608
2245.20 2612
2245.65 2678
2246.09 2417
2246.54 2614
2246.99 2552
2247.43 2610
2247.88 2618
2248.33 2604
2248.77 2462
2249.22 2518
2249.67 2335
2250.11 2500
2250.56 2492
2251.01 2429
2251.45 2519
2251.90 2374
2252.35 2424
2252.80 2388
2253.24 2498
2253.69 2486
2254.14 2414
2254.59 2409
2255.03 2294
2255.48 2386
2255.93 2467
2256.38 2398
2256.82 2440
2257.27 2427
2257.72 2350
2258.17 2348
2258.61 2278
2259.06 2444
2259.51 2672
2259.96 2809
2260.41 2562
2260.85 2455
2261.30 2685
2261.75 2714
2262.20 2727
2262.65 2782
2263.09 2748
2263.54 2699
2263.99 2626
2264.44 2794
2264.89 2756
2265.34 2653
2265.79 2803
2266.23 2740
2266.68 2691
2267.13 2423
2267.58 2575
2268.03 2669
2268.48 2544
2268.93 2256
2269.38 2253
2269.82 2279
2270.27 2466
2270.72 2526
2271.17 2535
2271.62 2490
2272.07 2498
2272.52 2590
2272.97 2647
2273.42 2459
2273.87 2306
2274.32 2379
2274.77 2404
2275.21 2341
2275.66 2459
2276.11 2529
2276.56 2682
2277.01 2684
2277.46 2543
2277.91 2404
2278.36 2557
2278.81 2502
2279.26 2486
2279.71 2535
2280.16 2710
2280.61 2898
2281.06 2785
2281.51 2844
2281.96 2632
2282.41 2645
2282.86 2599
2283.31 2543
2283.76 2538
2284.21 2372
2284.66 2439
2285.11 2529
2285.56 2686
2286.02 2618
2286.47 2510
2286.92 2677
2287.37 2670
2287.82 2751
2288.27 2494
2288.72 2402
2289.17 2465
2289.62 2414
2290.07 2589
2290.52 2626
2290.97 2558
2291.42 2661
2291.88 2809
2292.33 2673
2292.78 2592
2293.23 2575
2293.68 2701
2294.13 2737
2294.58 2667
2295.04 2719
2295.49 2656
2295.94 2579
2296.39 2524
2296.84 2615
2297.29 2600
2297.74 2714
2298.20 2540
2298.65 2551
2299.10 2473
2299.55 2571
2300.00 2502
2300.46 2659
2300.91 2653
2301.36 2526
2301.81 2286
2302.26 2566
2302.72 2668
2303.17 2642
2303.62 2575
2304.07 2460
2304.53 2376
2304.98 2308
2305.43 2394
2305.88 2455
2306.33 2342
2306.79 2560
2307.24 2584
2307.69 2552
2308.15 2673
2308.60 2801
2309.05 2760
2309.50 2619
2309.96 2503
2310.41 2499
2310.86 2657
2311.32 2716
2311.77 2662
2312.22 2582
2312.68 2479
2313.13 2436
2313.58 2626
2314.03 2697
2314.49 2680
2314.94 2597
2315.39 2699
2315.85 2664
2316.30 2685
2316.76 2499
2317.21 2399
2317.66 2458
2318.12 2483
2318.57 2459
2319.02 2678
2319.48 2488
2319.93 2562
2320.39 2393
2320.84 2388
2321.29 2573
2321.75 2418
2322.20 2388
2322.66 2329
2323.11 2343
2323.56 2424
2324.02 2441
2324.47 2523
2324.93 2598
2325.38 2669
2325.84 2473
2326.29 2516
2326.74 2638
2327.20 2514
2327.65 2590
2328.11 2458
2328.56 2322
2329.02 2398
2329.47 2712
2329.93 2537
2330.38 2533
2330.84 2424
2331.29 2462
2331.75 2515
2332.20 2469
2332.66 2550
2333.11 2450
2333.57 2357
2334.02 2567
2334.48 2607
2334.93 2588
2335.39 2656
2335.84 2514
2336.30 2428
2336.76 2599
2337.21 2597
2337.67 2544
2338.12 2567
2338.58 2452
2339.03 2584
2339.49 2381
2339.95 2417
2340.40 2347
2340.86 2282
2341.31 2323
2341.77 2257
2342.23 2457
2342.68 2556
2343.14 2559
2343.59 2506
2344.05 2497
2344.51 2363
2344.96 2395
2345.42 2494
2345.88 2294
2346.33 2135
2346.79 2348
2347.24 2322
2347.70 2363
2348.16 2364
2348.61 2247
2349.07 2365
2349.53 2281
2349.99 2299
2350.44 2342
2350.90 2384
2351.36 2464
2351.81 2573
2352.27 2454
2352.73 2487
2353.18 2428
2353.64 2373
2354.10 2334
2354.56 2157
2355.01 2373
2355.47 2324
2355.93 2320
2356.38 2306
2356.84 2269
2357.30 2339
2357.76 2405
2358.22 2299
2358.67 2302
2359.13 2412
2359.59 2219
2360.05 2085
2360.50 2206
2360.96 2229
2361.42 2414
2361.88 2491
2362.34 2471
2362.79 2384
2363.25 2342
2363.71 2452
2364.17 2377
2364.63 2387
2365.08 2328
2365.54 2400
2366.00 2450
2366.46 2115
2366.92 2210
2367.38 2492
2367.84 2360
2368.29 2355
2368.75 2388
2369.21 2513
2369.67 2522
2370.13 2491
2370.59 2565
2371.05 2321
2371.50 2446
2371.96 2485
2372.42 2317
2372.88 2354
2373.34 2068
2373.80 2310
2374.26 2374
2374.72 2273
2375.18 2271
2375.64 2340
2376.10 2196
2376.56 2215
2377.02 2411
2377.47 2358
2377.93 2311
2378.39 2353
2378.85 2373
2379.31 2215
2379.77 2239
2380.23 2371
2380.69 2375
2381.15 2239
2381.61 2144
2382.07 2364
2382.53 2034
2382.99 2096
2383.45 2363
2383.91 2368
2384.37 2296
2384.83 2499
2385.29 2422
2385.75 2254
2386.21 2220
2386.67 2223
2387.13 2212
2387.59 2319
2388.05 2232
2388.52 2129
2388.98 2293
2389.44 2276
2389.90 2216
2390.36 2215
2390.82 2083
2391.28 2075
2391.74 2144
2392.20 2287
2392.66 2186
2393.12 2250
2393.58 2285
2394.05 2236
2394.51 2285
2394.97 2298
2395.43 2294
2395.89 2288
2396.35 2316
2396.81 2297
2397.27 2197
2397.74 2254
2398.20 2287
2398.66 2367
2399.12 2264
2399.58 2113
2400.04 2246
2400.50 2367
2400.97 2314
2401.43 2151
2401.89 2152
2402.35 2079
2402.81 2430
2403.28 2198
2403.74 2059
2404.20 2133
2404.66 2098
2405.12 2191
2405.59 2338
2406.05 2125
2406.51 2154
2406.97 2248
2407.44 2315
2407.90 2204
2408.36 2131
2408.82 2214
2409.29 2448
2409.75 2220
2410.21 2127
2410.67 2204
2411.14 2296
2411.60 2229
2412.06 2253
2412.52 2201
2412.99 2362
2413.45 2238
2413.91 2045
2414.38 2247
2414.84 2252
2415.30 2183
2415.77 2084
2416.23 2281
2416.69 2255
2417.16 2279
2417.62 1973
2418.08 2129
2418.55 2097
2419.01 2208
2419.47 2211
2419.94 2194
2420.40 2298
2420.86 2067
2421.33 2155
2421.79 2222
2422.25 2175
2422.72 2148
2423.18 2094
2423.65 2059
2424.11 2017
2424.57 1986
2425.04 2310
2425.50 2187
2425.97 2209
2426.43 2126
2426.90 2221
2427.36 2083
2427.82 2113
2428.29 2260
2428.75 2204
2429.22 2204
2429.68 2266
2430.15 2336
2430.61 2148
2431.08 2227
2431.54 2252
2432.00 2210
2432.47 2017
2432.93 2116
2433.40 2207
2433.86 2287
2434.33 2156
2434.79 2182
2435.26 2219
2435.72 2268
2436.19 2287
2436.65 2350
2437.12 2288
2437.58 2185
2438.05 2236
2438.52 2283
2438.98 2192
2439.45 2305
2439.91 2342
2440.38 2282
2440.84 2218
2441.31 2135
2441.77 2265
2442.24 2197
2442.71 2276
2443.17 2241
2443.64 2251
2444.10 2224
2444.57 2407
2445.03 2324
2445.50 2154
2445.97 2207
2446.43 2305
2446.90 2209
2447.37 2220
2447.83 2139
2448.30 2148
2448.76 2026
2449.23 1973
2449.70 2057
2450.16 2189
2450.63 2099
2451.10 2052
2451.56 2172
2452.03 1945
2452.50 2047
2452.96 2102
2453.43 2306
2453.90 2097
2454.36 2150
2454.83 2098
2455.30 1972
2455.76 2021
2456.23 2166
2456.70 2293
2457.17 2230
2457.63 2259
2458.10 2121
2458.57 1946
2459.03 2174
2459.50 2123
2459.97 2038
2460.44 2011
2460.90 2007
2461.37 1977
2461.84 2114
2462.31 2146
2462.77 2080
2463.24 2130
2463.71 2141
2464.18 2114
2464.65 2162
2465.11 2114
2465.58 2161
2466.05 2326
2466.52 2344
2466.99 2320
2467.45 2340
2467.92 2185
2468.39 2192
2468.86 2349
2469.33 2194
2469.79 2196
2470.26 2260
2470.73 2243
2471.20 2158
2471.67 2203
2472.14 2115
2472.61 2077
2473.07 2164
2473.54 2202
2474.01 1969
2474.48 2147
2474.95 2157
2475.42 2190
2475.89 2101
2476.36 2028
2476.82 2127
2477.29 2148
2477.76 2238
2478.23 2027
2478.70 1997
2479.17 2171
2479.64 2115
2480.11 2151
2480.58 2166
2481.05 2157
2481.52 2112
2481.99 2241
2482.46 2396
2482.93 2378
2483.40 2246
2483.87 2165
2484.33 2172
2484.80 2195
2485.27 2130
2485.74 2117
2486.21 1994
2486.68 2206
2487.15 2325
2487.62 2140
2488.09 2110
2488.56 2142
2489.03 2271
2489.50 2159
2489.97 2217
2490.44 2190
2490.92 2327
2491.39 2269
2491.86 2282
2492.33 2432
2492.80 2217
2493.27 2140
2493.74 2081
2494.21 2062
2494.68 2011
2495.15 2039
2495.62 1917
2496.09 1977
2496.56 2058
2497.03 2184
2497.50 2248
2497.98 2142
2498.45 2206
2498.92 2222
2499.39 2214
2499.86 2168
2500.33 2093
2500.80 2062
2501.27 2157
2501.75 2228
2502.22 2101
2502.69 2103
2503.16 2083
2503.63 2022
2504.10 2040
2504.57 2090
2505.05 2181
2505.52 2063
2505.99 2360
2506.46 2364
2506.93 2210
2507.40 2058
2507.88 2050
2508.35 2241
2508.82 2167
2509.29 2085
2509.76 1952
2510.24 2182
2510.71 2267
2511.18 2151
2511.65 2096
2512.13 2209
2512.60 2400
2513.07 2360
2513.54 2089
2514.02 2145
2514.49 2035
2514.96 2244
2515.43 2011
2515.91 1990
2516.38 1942
2516.85 1979
2517.32 2049
2517.80 2003
2518.27 2054
2518.74 2076
2519.22 2121
2519.69 2087
2520.16 2241
2520.64 2035
2521.11 2168
2521.58 2150
2522.06 2047
2522.53 2189
2523.00 2001
2523.48 2084
2523.95 2116
2524.42 2018
2524.90 2049
2525.37 2053
2525.84 2084
2526.32 2162
2526.79 2160
2527.26 2161
2527.74 2095
2528.21 2278
2528.69 1995
2529.16 2093
2529.63 2153
2530.11 2103
2530.58 2196
2531.06 2128
2531.53 1981
2532.00 1997
2532.48 2067
2532.95 2089
2533.43 2353
2533.90 2100
2534.38 2191
2534.85 2313
2535.32 2151
2535.80 2060
2536.27 2118
2536.75 2093
2537.22 2111
2537.70 1994
2538.17 1920
2538.65 2012
2539.12 2109
2539.60 2130
2540.07 2008
2540.55 2138
2541.02 2323
2541.50 2084
2541.97 2082
2542.45 2029
2542.92 2141
2543.40 2292
2543.87 2174
2544.35 2212
2544.82 2309
2545.30 2179
2545.78 2006
2546.25 2114
2546.73 2338
2547.20 2323
2547.68 2061
2548.15 2184
2548.63 2210
2549.10 2167
2549.58 2101
2550.06 2013
2550.53 2169
2551.01 2338
2551.48 2150
2551.96 2211
2552.44 1996
2552.91 2164
2553.39 2114
2553.87 2031
2554.34 2113
2554.82 2152
2555.29 2143
2555.77 2160
2556.25 2093
2556.72 2051
2557.20 2075
2557.68 2216
2558.15 2236
2558.63 2210
2559.11 2240
2559.58 2125
2560.06 2107
2560.54 2107
2561.01 2233
2561.49 2192
2561.97 1889
2562.45 1768
2562.92 1773
2563.40 1803
2563.88 2103
2564.35 2014
2564.83 1992
2565.31 2115
2565.79 2051
2566.26 1968
2566.74 2064
2567.22 1885
2567.70 2154
2568.17 2100
2568.65 2151
2569.13 2273
2569.61 2146
2570.08 2101
2570.56 2067
2571.04 2129
2571.52 2077
2572.00 2146
2572.47 2066
2572.95 2093
2573.43 2173
2573.91 2045
2574.39 1987
2574.86 2013
2575.34 1960
2575.82 2164
2576.30 1895
2576.78 1913
2577.26 2062
2577.73 1933
2578.21 2008
2578.69 1889
2579.17 1944
2579.65 1966
2580.13 1990
2580.61 1842
2581.08 1984
2581.56 1961
2582.04 2058
2582.52 2173
2583.00 2028
2583.48 1972
2583.96 2073
2584.44 2097
2584.92 2005
2585.40 1966
2585.87 1937
2586.35 2070
2586.83 1874
2587.31 2074
2587.79 2013
2588.27 1953
2588.75 1947
2589.23 2083
2589.71 2025
2590.19 2039
2590.67 2040
2591.15 1955
2591.63 2074
2592.11 2000
2592.59 2108
2593.07 1971
2593.55 2033
2594.03 2036
2594.51 1941
2594.99 1979
2595.47 1969
2595.95 1984
2596.43 1979
2596.91 2017
2597.39 2049
2597.87 1884
2598.35 2110
2598.83 2274
2599.31 2090
2599.79 2065
2600.27 2037
2600.75 1957
2601.23 1921
2601.71 1823
2602.20 1936
2602.68 1877
2603.16 1966
2603.64 1969
2604.12 1991
2604.60 1970
2605.08 2025
2605.56 1999
2606.04 2050
2606.52 1999
2607.00 1848
2607.49 1979
2607.97 1853
2608.45 1995
2608.93 2053
2609.41 1878
2609.89 1869
2610.37 2039
2610.86 1916
2611.34 1899
2611.82 1946
2612.30 1973
2612.78 2038
2613.26 1983
2613.75 1952
2614.23 1988
2614.71 1866
2615.19 2035
2615.67 2032
2616.16 2159
2616.64 2129
2617.12 1937
2617.60 1757
2618.08 2020
2618.57 1922
2619.05 1882
2619.53 1747
2620.01 2037
2620.50 1926
2620.98 1748
2621.46 1890
2621.94 2110
2622.43 1935
2622.91 1846
2623.39 1871
2623.87 1871
2624.36 1935
2624.84 2006
2625.32 1902
2625.81 1773
2626.29 1998
2626.77 1826
2627.25 1949
2627.74 1991
2628.22 1940
2628.70 1998
2629.19 1941
2629.67 1839
2630.15 1737
2630.64 1818
2631.12 2005
2631.60 2208
2632.09 2168
2632.57 1880
2633.05 1887
2633.54 1936
2634.02 2022
2634.51 1966
2634.99 1858
2635.47 1908
2635.96 1926
2636.44 1867
2636.93 1843
2637.41 1682
2637.89 1788
2638.38 1831
2638.86 1909
2639.35 1848
2639.83 1812
2640.31 1806
2640.80 1740
2641.28 1604
2641.77 1648
2642.25 1828
2642.74 1805
2643.22 1875
2643.71 1804
2644.19 1880
2644.67 1774
2645.16 1818
2645.64 1913
2646.13 1968
2646.61 1888
2647.10 1899
2647.58 1912
2648.07 1904
2648.55 1862
2649.04 1870
2649.52 1850
2650.01 1969
2650.49 1920
2650.98 1885
2651.46 1862
2651.95 1831
2652.43 1874
2652.92 1858
2653.41 1867
2653.89 1952
2654.38 1920
2654.86 1827
2655.35 1728
2655.83 1838
2656.32 1686
2656.81 1705
2657.29 1791
2657.78 1780
2658.26 1860
2658.75 1849
2659.23 1831
2659.72 1813
2660.21 1719
2660.69 1859
2661.18 1899
2661.67 1871
2662.15 2040
2662.64 1942
2663.12 1739
2663.61 1871
2664.10 1897
2664.58 1896
2665.07 1768
2665.56 1827
2666.04 1717
2666.53 1758
2667.02 1800
2667.50 1867
2667.99 1917
2668.48 1796
2668.96 1804
2669.45 1830
2669.94 1930
2670.42 1929
2670.91 1971
2671.40 2025
2671.89 1847
2672.37 1939
2672.86 2014
2673.35 1768
2673.83 1805
2674.32 2007
2674.81 1975
2675.30 1948
2675.78 1883
2676.27 1866
2676.76 1776
2677.25 1906
2677.74 1911
2678.22 1736
2678.71 1794
2679.20 1910
2679.69 1802
2680.17 1902
2680.66 1752
2681.15 1916
2681.64 1855
2682.13 1988
2682.61 2030
2683.10 1906
2683.59 1882
2684.08 1924
2684.57 1961
2685.06 1833
2685.54 1810
2686.03 1845
2686.52 1861
2687.01 1943
2687.50 1985
2687.99 1996
2688.48 2003
2688.96 1973
2689.45 1763
2689.94 1837
2690.43 1795
2690.92 1875
2691.41 2066
2691.90 1827
2692.39 1780
2692.88 1867
2693.36 1731
2693.85 1722
2694.34 1963
2694.83 1726
2695.32 1771
2695.81 1760
2696.30 1797
2696.79 1902
2697.28 1771
2697.77 1751
2698.26 1761
2698.75 1835
2699.24 2021
2699.73 1773
2700.22 1811
2700.71 1875
2701.20 1821
2701.69 1764
2702.18 1964
2702.67 1987
2703.16 1770
2703.65 1761
2704.14 1772
2704.63 1841
2705.12 1936
2705.61 1856
2706.10 1671
2706.59 1723
2707.08 1767
2707.57 1830
2708.06 1678
2708.55 1787
2709.04 1747
2709.53 1625
2710.02 1779
2710.51 1811
2711.00 1782
2711.49 1795
2711.98 1784
2712.47 1841
2712.97 1807
2713.46 1728
2713.95 1794
2714.44 1747
2714.93 1765
2715.42 1713
2715.91 1615
2716.40 1673
2716.89 1634
2717.39 1706
2717.88 1744
2718.37 1747
2718.86 1689
2719.35 1742
2719.84 1690
2720.33 1735
2720.83 1762
2721.32 1617
2721.81 1765
2722.30 1776
2722.79 1551
2723.28 1561
2723.78 1674
2724.27 1700
2724.76 1646
2725.25 1834
2725.74 1848
2726.24 1736
2726.73 1716
2727.22 1748
2727.71 1839
2728.20 1772
2728.70 1713
2729.19 1781
2729.68 1932
2730.17 1665
2730.67 1527
2731.16 1766
2731.65 1765
2732.14 1696
2732.64 1784
2733.13 1698
2733.62 1708
2734.12 1656
2734.61 1685
2735.10 1769
2735.59 1842
2736.09 1682
2736.58 1674
2737.07 1657
2737.57 1765
2738.06 1892
2738.55 1699
2739.05 1699
2739.54 1841
2740.03 1731
2740.53 1807
2741.02 1801
2741.51 1892
2742.01 1889
2742.50 1801
2742.99 1864
2743.49 1930
2743.98 1920
2744.47 1902
2744.97 1828
2745.46 1939
2745.96 1953
2746.45 1940
2746.94 1858
2747.44 1830
2747.93 1819
2748.43 1914
2748.92 1906
2749.41 1870
2749.91 1754
2750.40 1710
2750.90 1789
2751.39 1846
2751.89 1903
2752.38 1946
2752.87 1962
2753.37 1922
2753.86 1818
2754.36 1785
2754.85 1725
2755.35 1786
2755.84 1813
2756.34 1694
2756.83 1775
2757.33 1773
2757.82 1791
2758.32 1747
2758.81 1979
2759.31 1878
2759.80 1780
2760.30 2041
2760.79 1867
2761.29 1889
2761.78 1992
2762.28 1831
2762.77 1852
2763.27 1785
2763.76 1802
2764.26 1809
2764.76 1888
2765.25 1708
2765.75 1675
2766.24 1584
2766.74 1732
2767.23 1849
2767.73 1789
2768.23 1763
2768.72 1768
2769.22 1901
2769.71 1939
2770.21 1869
2770.71 1764
2771.20 1733
2771.70 1790
2772.19 1773
2772.69 1964
2773.19 2055
2773.68 1786
2774.18 1820
2774.68 1864
2775.17 1763
2775.67 1707
2776.17 1703
2776.66 1656
2777.16 1776
2777.66 1861
2778.15 1763
2778.65 1756
2779.15 1662
2779.64 1716
2780.14 1896
2780.64 1825
2781.13 1712
2781.63 1832
2782.13 1789
2782.63 1682
2783.12 1676
2783.62 1641
2784.12 1768
2784.61 1818
2785.11 1824
2785.61 1698
2786.11 1599
2786.60 1675
2787.10 1819
2787.60 1741
2788.10 1741
2788.59 1816
2789.09 1839
2789.59 1805
2790.09 1885
2790.59 1647
2791.08 1913
2791.58 1865
2792.08 1637
2792.58 1640
2793.08 1640
2793.57 1746
2794.07 1726
2794.57 1689
2795.07 1715
2795.57 1653
2796.07 1741
2796.56 1788
2797.06 1777
2797.56 1832
2798.06 1825
2798.56 1982
2799.06 2098
2799.56 2098
2800.05 1932
2800.55 1883
2801.05 1902
2801.55 1961
2802.05 2086
2802.55 2039
2803.05 1978
2803.55 1900
2804.05 1845
2804.54 1875
2805.04 1744
2805.54 1683
2806.04 1793
2806.54 1658
2807.04 1773
2807.54 1632
2808.04 1633
2808.54 1749
2809.04 1725
2809.54 1691
2810.04 1796
2810.54 1623
2811.04 1807
2811.54 1841
2812.04 1714
2812.54 1750
2813.04 1722
2813.54 1504
2814.04 1594
2814.54 1708
2815.04 1799
2815.54 1544
2816.04 1662
2816.54 1559
2817.04 1750
2817.54 1823
2818.04 1667
2818.54 1632
2819.04 1700
2819.54 1848
2820.04 1774
2820.54 1614
2821.04 1594
2821.54 1633
2822.04 1590
2822.54 1496
2823.04 1671
2823.54 1661
2824.04 1657
2824.55 1696
2825.05 1673
2825.55 1825
2826.05 1820
2826.55 1668
2827.05 1663
2827.55 1719
2828.05 1690
2828.55 1714
2829.06 1843
2829.56 1680
2830.06 1614
2830.56 1659
2831.06 1728
2831.56 1831
2832.06 1617
2832.57 1647
2833.07 1532
2833.57 1592
2834.07 1599
2834.57 1744
2835.07 1666
2835.58 1569
2836.08 1585
2836.58 1665
2837.08 1760
2837.58 1705
2838.09 1538
2838.59 1619
2839.09 1556
2839.59 1566
2840.10 1642
2840.60 1777
2841.10 1736
2841.60 1616
2842.11 1636
2842.61 1528
2843.11 1515
2843.61 1535
2844.12 1618
2844.62 1580
2845.12 1708
2845.62 1648
2846.13 1588
2846.63 1677
2847.13 1679
2847.64 1614
2848.14 1424
2848.64 1511
2849.14 1573
2849.65 1572
2850.15 1493
2850.65 1604
2851.16 1664
2851.66 1553
2852.16 1554
2852.67 1549
2853.17 1560
2853.67 1579
2854.18 1571
2854.68 1620
2855.18 1533
2855.69 1617
2856.19 1577
2856.70 1553
2857.20 1646
2857.70 1636
2858.21 1545
2858.71 1508
2859.22 1449
2859.72 1474
2860.22 1637
2860.73 1587
2861.23 1616
2861.74 1670
2862.24 1650
2862.74 1784
2863.25 1668
2863.75 1576
2864.26 1539
2864.76 1608
2865.27 1589
2865.77 1573
2866.28 1587
2866.78 1562
2867.28 1688
2867.79 1636
2868.29 1585
2868.80 1583
2869.30 1565
2869.81 1606
2870.31 1626
2870.82 1592
2871.32 1564
2871.83 1491
2872.33 1489
2872.84 1646
2873.34 1558
2873.85 1485
2874.36 1555
2874.86 1629
2875.37 1647
2875.87 1694
2876.38 1673
2876.88 1724
2877.39 1803
2877.89 1586
2878.40 1622
2878.90 1678
2879.41 1580
2879.92 1598
2880.42 1694
2880.93 1602
2881.43 1614
2881.94 1678
2882.45 1732
2882.95 1669
2883.46 1507
2883.96 1664
2884.47 1689
2884.98 1739
2885.48 1559
2885.99 1646
2886.50 1725
2887.00 1754
2887.51 1791
2888.02 1619
2888.52 1526
2889.03 1615
2889.53 1692
2890.04 1709
2890.55 1643
2891.06 1660
2891.56 1765
2892.07 1564
2892.58 1634
2893.08 1636
2893.59 1644
2894.10 1560
2894.60 1621
2895.11 1664
2895.62 1668
2896.13 1641
2896.63 1798
2897.14 1777
2897.65 1748
2898.15 1711
2898.66 1654
2899.17 1680
2899.68 1724
2900.18 1753
2900.69 1813
2901.20 1878
2901.71 1866
2902.22 1868
2902.72 1668
2903.23 1622
2903.74 1855
2904.25 1774
2904.75 1680
2905.26 1738
2905.77 1574
2906.28 1666
2906.79 1704
2907.30 1623
2907.80 1760
2908.31 1620
2908.82 1739
2909.33 1763
2909.84 1730
2910.35 1455
2910.85 1584
2911.36 1850
2911.87 1640
2912.38 1581
2912.89 1450
2913.40 1576
2913.91 1692
2914.41 1720
2914.92 1558
2915.43 1574
2915.94 1572
2916.45 1513
2916.96 1532
2917.47 1565
2917.98 1670
2918.49 1563
2919.00 1459
2919.51 1483
2920.01 1512
2920.52 1483
2921.03 1429
2921.54 1424
2922.05 1417
2922.56 1532
2923.07 1445
2923.58 1608
2924.09 1503
2924.60 1576
2925.11 1649
2925.62 1800
2926.13 1619
2926.64 1583
2927.15 1652
2927.66 1795
2928.17 1668
2928.68 1642
2929.19 1685
2929.70 1873
2930.21 1788
2930.72 1537
2931.23 1473
2931.74 1456
2932.25 1543
2932.76 1527
2933.27 1517
2933.78 1479
2934.29 1540
2934.80 1450
2935.31 1681
2935.83 1642
2936.34 1667
2936.85 1674
2937.36 1618
2937.87 1667
2938.38 1593
2938.89 1591
2939.40 1613
2939.91 1479
2940.42 1681
2940.94 1798
2941.45 1578
2941.96 1650
2942.47 1675
2942.98 1709
2943.49 1617
2944.00 1523
2944.51 1417
2945.03 1613
2945.54 1678
2946.05 1518
2946.56 1448
2947.07 1557
2947.58 1539
2948.10 1590
2948.61 1593
2949.12 1519
2949.63 1462
2950.14 1481
2950.66 1483
2951.17 1466
2951.68 1541
2952.19 1649
2952.70 1536
2953.22 1537
2953.73 1685
2954.24 1509
2954.75 1505
2955.26 1463
2955.78 1547
2956.29 1515
2956.80 1428
2957.31 1499
2957.83 1585
2958.34 1630
2958.85 1616
2959.37 1517
2959.88 1476
2960.39 1429
2960.90 1543
2961.42 1568
2961.93 1484
2962.44 1501
2962.96 1601
2963.47 1600
2963.98 1581
2964.50 1580
2965.01 1697
2965.52 1581
2966.04 1517
2966.55 1566
2967.06 1501
2967.58 1543
2968.09 1623
2968.60 1508
2969.12 1560
2969.63 1606
2970.14 1521
2970.66 1524
2971.17 1495
2971.68 1639
2972.20 1438
2972.71 1381
2973.23 1482
2973.74 1587
2974.25 1597
2974.77 1466
2975.28 1521
2975.80 1476
2976.31 1427
2976.83 1340
2977.34 1590
2977.85 1496
2978.37 1482
2978.88 1437
2979.40 1510
2979.91 1506
2980.43 1538
2980.94 1527
2981.46 1549
2981.97 1465
2982.48 1485
2983.00 1465
2983.51 1497
2984.03 1557
2984.54 1550
2985.06 1513
2985.57 1570
2986.09 1653
2986.60 1578
2987.12 1547
2987.63 1504
2988.15 1502
2988.67 1479
2989.18 1632
2989.70 1674
2990.21 1485
2990.73 1565
2991.24 1510
2991.76 1565
2992.27 1550
2992.79 1446
2993.30 1530
2993.82 1339
2994.34 1447
2994.85 1577
2995.37 1487
2995.88 1466
2996.40 1509
2996.92 1507
2997.43 1455
2997.95 1503
2998.46 1598
2998.98 1598
2999.50 1694
3000.01 1510
3000.53 1683
3001.05 1769
3001.56 1811
3002.08 1668
3002.59 1526
3003.11 1593
3003.63 1584
3004.14 1659
3004.66 1814
3005.18 1701
3005.69 1624
3006.21 1604
3006.73 1756
3007.24 1600
3007.76 1565
3008.28 1577
3008.80 1688
3009.31 1515
3009.83 1431
3010.35 1567
3010.86 1623
3011.38 1549
3011.90 1479
3012.42 1528
3012.93 1494
3013.45 1433
3013.97 1477
3014.49 1462
3015.00 1409
3015.52 1344
3016.04 1325
3016.56 1457
3017.07 1461
3017.59 1471
3018.11 1391
3018.63 1430
3019.15 1461
3019.66 1465
3020.18 1531
3020.70 1536
3021.22 1519
3021.74 1521
3022.25 1630
3022.77 1639
3023.29 1548
3023.81 1462
3024.33 1506
3024.85 1455
3025.36 1501
3025.88 1472
3026.40 1474
3026.92 1418
3027.44 1504
3027.96 1452
3028.48 1381
3028.99 1415
3029.51 1510
3030.03 1490
3030.55 1423
3031.07 1364
3031.59 1544
3032.11 1572
3032.63 1538
3033.15 1573
3033.66 1492
3034.18 1511
3034.70 1524
3035.22 1484
3035.74 1400
3036.26 1573
3036.78 1485
3037.30 1464
3037.82 1542
3038.34 1483
3038.86 1552
3039.38 1515
3039.90 1487
3040.42 1496
3040.94 1563
3041.46 1448
3041.98 1422
3042.50 1357
3043.02 1477
3043.54 1394
3044.06 1498
3044.58 1483
3045.10 1468
3045.62 1513
3046.14 1485
3046.66 1470
3047.18 1452
3047.70 1373
3048.22 1426
3048.74 1305
3049.26 1400
3049.78 1494
3050.30 1348
3050.82 1327
3051.34 1408
3051.86 1519
3052.38 1410
3052.90 1434
3053.43 1455
3053.95 1414
3054.47 1322
3054.99 1293
3055.51 1414
3056.03 1505
3056.55 1436
3057.07 1492
3057.59 1408
3058.12 1398
3058.64 1428
3059.16 1501
3059.68 1392
3060.20 1427
3060.72 1412
3061.24 1364
3061.77 1448
3062.29 1440
3062.81 1548
3063.33 1637
3063.85 1549
3064.37 1453
3064.90 1465
3065.42 1408
3065.94 1342
3066.46 1425
3066.98 1398
3067.51 1367
3068.03 1549
3068.55 1495
3069.07 1317
3069.59 1320
3070.12 1379
3070.64 1345
3071.16 1447
3071.68 1409
3072.21 1584
3072.73 1496
3073.25 1409
3073.77 1460
3074.30 1421
3074.82 1570
3075.34 1545
3075.86 1380
3076.39 1358
3076.91 1361
3077.43 1455
3077.96 1501
3078.48 1410
3079.00 1439
3079.52 1337
3080.05 1415
3080.57 1475
3081.09 1507
3081.62 1444
3082.14 1565
3082.66 1407
3083.19 1451
3083.71 1460
3084.23 1492
3084.76 1604
3085.28 1587
3085.80 1459
3086.33 1531
3086.85 1476
3087.38 1453
3087.90 1387
3088.42 1390
3088.95 1391
3089.47 1368
3090.00 1344
3090.52 1358
3091.04 1472
3091.57 1455
3092.09 1579
3092.62 1354
3093.14 1470
3093.66 1459
3094.19 1397
3094.71 1357
3095.24 1420
3095.76 1446
3096.29 1532
3096.81 1638
3097.34 1507
3097.86 1395
3098.38 1313
3098.91 1471
3099.43 1442
3099.96 1625
3100.48 1623
3101.01 1617
3101.53 1467
3102.06 1533
3102.58 1590
3103.11 1548
3103.63 1588
3104.16 1534
3104.68 1601
3105.21 1571
3105.73 1640
3106.26 1617
3106.79 1702
3107.31 1621
3107.84 1536
3108.36 1488
3108.89 1440
3109.41 1477
3109.94 1557
3110.46 1605
3110.99 1578
3111.52 1667
3112.04 1670
3112.57 1752
3113.09 1842
3113.62 1729
3114.15 1817
3114.67 1837
3115.20 1684
3115.72 1698
3116.25 1620
3116.78 1520
3117.30 1579
3117.83 1637
3118.35 1439
3118.88 1355
3119.41 1501
3119.93 1557
3120.46 1432
3120.99 1415
3121.51 1422
3122.04 1542
3122.57 1585
3123.09 1446
3123.62 1549
3124.15 1462
3124.67 1555
3125.20 1555
3125.73 1536
3126.26 1385
3126.78 1336
3127.31 1477
3127.84 1384
3128.36 1422
3128.89 1507
3129.42 1509
3129.95 1447
3130.47 1476
3131.00 1538
3131.53 1489
3132.06 1531
3132.58 1532
3133.11 1477
3133.64 1443
3134.17 1379
3134.69 1455
3135.22 1612
3135.75 1700
3136.28 1610
3136.81 1417
3137.33 1390
3137.86 1487
3138.39 1553
3138.92 1597
3139.45 1389
3139.97 1562
3140.50 1475
3141.03 1408
3141.56 1448
3142.09 1525
3142.62 1393
3143.14 1269
3143.67 1491
3144.20 1504
3144.73 1393
3145.26 1398
3145.79 1412
3146.32 1482
3146.84 1409
3147.37 1490
3147.90 1476
3148.43 1379
3148.96 1519
3149.49 1420
3150.02 1456
3150.55 1499
3151.08 1408
3151.61 1440
3152.13 1493
3152.66 1432
3153.19 1590
3153.72 1468
3154.25 1260
3154.78 1401
3155.31 1471
3155.84 1435
3156.37 1497
3156.90 1549
3157.43 1509
3157.96 1525
3158.49 1581
3159.02 1558
3159.55 1460
3160.08 1376
3160.61 1407
3161.14 1320
3161.67 1430
3162.20 1472
3162.73 1519
3163.26 1231
3163.79 1283
3164.32 1327
3164.85 1359
3165.38 1333
3165.91 1451
3166.44 1448
3166.97 1391
3167.50 1256
3168.03 1443
3168.56 1539
3169.09 1333
3169.62 1378
3170.15 1373
3170.69 1338
3171.22 1397
3171.75 1395
3172.28 1361
3172.81 1487
3173.34 1477
3173.87 1323
3174.40 1370
3174.93 1252
3175.46 1318
3176.00 1310
3176.53 1517
3177.06 1392
3177.59 1288
3178.12 1270
3178.65 1331
3179.18 1477
3179.72 1465
3180.25 1485
3180.78 1458
3181.31 1447
3181.84 1413
3182.37 1446
3182.91 1373
3183.44 1378
3183.97 1469
3184.50 1404
3185.03 1317
3185.56 1285
3186.10 1332
3186.63 1311
3187.16 1323
3187.69 1388
3188.23 1372
3188.76 1360
3189.29 1370
3189.82 1285
3190.36 1385
3190.89 1404
3191.42 1431
3191.95 1332
3192.49 1313
3193.02 1333
3193.55 1360
3194.08 1364
3194.62 1307
3195.15 1279
3195.68 1407
3196.21 1416
3196.75 1428
3197.28 1404
3197.81 1352
3198.35 1386
3198.88 1428
3199.41 1418
3199.95 1297
3200.48 1470
3201.01 1539
3201.55 1484
3202.08 1355
3202.61 1365
3203.15 1360
3203.68 1379
3204.21 1427
3204.75 1485
3205.28 1238
3205.81 1295
3206.35 1254
3206.88 1258
3207.42 1422
3207.95 1332
3208.48 1223
3209.02 1331
3209.55 1395
3210.09 1407
3210.62 1344
3211.15 1338
3211.69 1384
3212.22 1367
3212.76 1326
3213.29 1394
3213.83 1283
3214.36 1239
3214.89 1332
3215.43 1394
3215.96 1402
3216.50 1263
3217.03 1262
3217.57 1354
3218.10 1213
3218.64 1270
3219.17 1266
3219.71 1318
3220.24 1205
3220.78 1229
3221.31 1198
3221.85 1255
3222.38 1385
3222.92 1284
3223.45 1328
3223.99 1453
3224.52 1385
3225.06 1446
3225.59 1448
3226.13 1482
3226.66 1328
3227.20 1271
3227.73 1275
3228.27 1291
3228.81 1253
3229.34 1343
3229.88 1252
3230.41 1257
3230.95 1333
3231.48 1369
3232.02 1314
3232.56 1338
3233.09 1246
3233.63 1231
3234.16 1175
3234.70 1199
3235.24 1265
3235.77 1269
3236.31 1326
3236.85 1214
3237.38 1283
3237.92 1334
3238.45 1400
3238.99 1323
3239.53 1239
3240.06 1204
3240.60 1326
3241.14 1446
3241.67 1387
3242.21 1228
3242.75 1249
3243.28 1302
3243.82 1146
3244.36 1116
3244.90 1182
3245.43 1292
3245.97 1345
3246.51 1251
3247.04 1292
3247.58 1321
3248.12 1191
3248.66 1391
3249.19 1405
3249.73 1328
3250.27 1318
3250.81 1320
3251.34 1195
3251.88 1244
3252.42 1270
3252.96 1298
3253.49 1246
3254.03 1326
3254.57 1255
3255.11 1170
3255.64 1352
3256.18 1257
3256.72 1419
3257.26 1374
3257.80 1285
3258.33 1357
3258.87 1425
3259.41 1485
3259.95 1523
3260.49 1471
3261.03 1474
3261.56 1411
3262.10 1562
3262.64 1584
3263.18 1581
3263.72 1611
3264.26 1749
3264.79 1634
3265.33 1541
3265.87 1582
3266.41 1531
3266.95 1764
3267.49 1715
3268.03 1498
3268.57 1778
3269.10 1842
3269.64 1672
3270.18 1795
3270.72 1707
3271.26 1630
3271.80 1766
3272.34 1603
3272.88 1629
3273.42 1356
3273.96 1346
3274.50 1305
3275.04 1323
3275.58 1287
3276.12 1369
3276.66 1192
3277.19 1217
3277.73 1318
3278.27 1480
3278.81 1409
3279.35 1281
3279.89 1373
3280.43 1398
3280.97 1348
3281.51 1289
3282.05 1297
3282.59 1294
3283.13 1291
3283.67 1313
3284.21 1453
3284.75 1496
3285.29 1428
3285.83 1426
3286.38 1441
3286.92 1444
3287.46 1434
3288.00 1365
3288.54 1362
3289.08 1237
3289.62 1396
3290.16 1241
3290.70 1441
3291.24 1355
3291.78 1358
3292.32 1382
3292.86 1380
3293.40 1422
3293.95 1357
3294.49 1456
3295.03 1441
3295.57 1535
3296.11 1569
3296.65 1542
3297.19 1654
3297.73 1369
3298.28 1478
3298.82 1488
3299.36 1505
3299.90 1371
3300.44 1491
3300.98 1435
3301.52 1404
3302.07 1266
3302.61 1296
3303.15 1421
3303.69 1386
3304.23 1351
3304.77 1404
3305.32 1363
3305.86 1307
3306.40 1387
3306.94 1465
3307.49 1487
3308.03 1292
3308.57 1257
3309.11 1369
3309.65 1283
3310.20 1283
3310.74 1363
3311.28 1382
3311.82 1418
3312.37 1434
3312.91 1452
3313.45 1437
3313.99 1411
3314.54 1275
3315.08 1396
3315.62 1405
3316.17 1483
3316.71 1522
3317.25 1455
3317.79 1407
3318.34 1443
3318.88 1465
3319.42 1465
3319.97 1318
3320.51 1355
3321.05 1384
3321.60 1382
3322.14 1352
3322.68 1319
3323.23 1370
3323.77 1379
3324.31 1372
3324.86 1278
3325.40 1342
3325.94 1313
3326.49 1388
3327.03 1420
3327.58 1484
3328.12 1430
3328.66 1333
3329.21 1356
3329.75 1300
3330.29 1309
3330.84 1299
3331.38 1395
3331.93 1197
3332.47 1300
3333.02 1346
3333.56 1380
3334.10 1336
3334.65 1507
3335.19 1533
3335.74 1424
3336.28 1540
3336.83 1310
3337.37 1432
3337.92 1506
3338.46 1443
3339.00 1481
3339.55 1405
3340.09 1537
3340.64 1599
3341.18 1455
3341.73 1477
3342.27 1398
3342.82 1349
3343.36 1520
3343.91 1362
3344.45 1242
3345.00 1346
3345.54 1354
3346.09 1328
3346.64 1273
3347.18 1282
3347.73 1395
3348.27 1346
3348.82 1162
3349.36 1353
3349.91 1281
3350.45 1233
3351.00 1410
3351.55 1423
3352.09 1601
3352.64 1464
3353.18 1501
3353.73 1567
3354.27 1436
3354.82 1444
3355.37 1276
3355.91 1416
3356.46 1447
3357.00 1355
3357.55 1495
3358.10 1391
3358.64 1388
3359.19 1340
3359.74 1291
3360.28 1299
3360.83 1441
3361.38 1501
3361.92 1421
3362.47 1343
3363.02 1289
3363.56 1445
3364.11 1280
3364.66 1301
3365.20 1262
3365.75 1185
3366.30 1228
3366.84 1348
3367.39 1209
3367.94 1179
3368.48 1268
3369.03 1126
3369.58 1186
3370.13 1210
3370.67 1230
3371.22 1217
3371.77 1187
3372.32 1251
3372.86 1316
3373.41 1226
3373.96 1350
3374.51 1370
3375.05 1218
3375.60 1307
3376.15 1226
3376.70 1346
3377.24 1258
3377.79 1214
3378.34 1241
3378.89 1218
3379.44 1232
3379.98 1213
3380.53 1208
3381.08 1180
3381.63 1142
3382.18 1235
3382.73 1241
3383.27 1122
3383.82 1094
3384.37 1247
3384.92 1181
3385.47 1189
3386.02 1160
3386.56 1256
3387.11 1221
3387.66 1218
3388.21 1228
3388.76 1231
3389.31 1225
3389.86 1155
3390.41 1145
3390.95 1106
3391.50 1193
3392.05 1205
3392.60 1190
3393.15 1189
3393.70 1158
3394.25 1293
3394.80 1165
3395.35 1282
3395.90 1282
3396.45 1107
3397.00 1203
3397.55 1222
3398.10 1079
3398.64 1113
3399.19 1146
3399.74 1150
3400.29 1192
3400.84 1227
3401.39 1164
3401.94 1269
3402.49 1233
3403.04 1251
3403.59 1195
3404.14 1142
3404.69 1236
3405.24 1221
3405.79 1254
3406.34 1171
3406.89 1237
3407.44 1266
3407.99 1256
3408.54 1280
3409.09 1278
3409.65 1268
3410.20 1064
3410.75 1151
3411.30 1114
3411.85 1120
3412.40 1062
3412.95 1172
3413.50 1350
3414.05 1309
3414.60 1348
3415.15 1182
3415.70 1134
3416.25 1163
3416.81 1266
3417.36 1345
3417.91 1230
3418.46 1185
3419.01 1176
3419.56 1141
3420.11 1204
3420.66 1157
3421.22 1093
3421.77 1084
3422.32 1255
3422.87 1184
3423.42 1199
3423.97 1162
3424.52 1237
3425.08 1236
3425.63 1223
3426.18 1112
3426.73 1158
3427.28 1264
3427.84 1257
3428.39 1105
3428.94 1114
3429.49 1199
3430.04 1248
3430.60 1242
3431.15 1162
3431.70 1202
3432.25 1244
3432.80 1263
3433.36 1225
3433.91 1276
3434.46 1203
3435.01 1248
3435.57 1237
3436.12 1098
3436.67 1150
3437.22 1144
3437.78 1301
3438.33 1202
3438.88 1141
3439.44 1158
3439.99 1180
3440.54 1292
3441.09 1302
3441.65 1297
3442.20 1390
3442.75 1305
3443.31 1347
3443.86 1197
3444.41 1211
3444.97 1169
3445.52 1187
3446.07 1269
3446.63 1167
3447.18 1201
3447.73 1112
3448.29 1263
3448.84 1194
3449.40 1236
3449.95 1214
3450.50 1183
3451.06 1293
3451.61 1253
3452.16 1252
3452.72 1221
3453.27 1162
3453.83 1169
3454.38 1148
3454.93 1105
3455.49 1122
3456.04 1116
3456.60 1255
3457.15 1326
3457.71 1262
3458.26 1313
3458.81 1310
3459.37 1243
3459.92 1116
3460.48 1215
3461.03 1150
3461.59 1160
3462.14 1115
3462.70 1170
3463.25 1119
3463.81 1148
3464.36 1093
3464.92 1037
3465.47 987
3466.03 1150
3466.58 1180
3467.14 1202
3467.69 1008
3468.25 1000
3468.80 1060
3469.36 1252
3469.91 1204
3470.47 1193
3471.02 1146
3471.58 1109
3472.13 1106
3472.69 1155
3473.24 1221
3473.80 1204
3474.36 1235
3474.91 1221
3475.47 1149
3476.02 1098
3476.58 1290
3477.13 1225
3477.69 1161
3478.25 1119
3478.80 1106
3479.36 1280
3479.91 1255
3480.47 1220
3481.03 1193
3481.58 1207
3482.14 1343
3482.70 1238
3483.25 1229
3483.81 1173
3484.37 1325
3484.92 1222
3485.48 1165
3486.04 1183
3486.59 1353
3487.15 1372
3487.71 1174
3488.26 1207
3488.82 1394
3489.38 1277
3489.93 1265
3490.49 1275
3491.05 1223
3491.60 1419
3492.16 1397
3492.72 1282
3493.27 1399
3493.83 1391
3494.39 1328
3494.95 1326
3495.50 1624
3496.06 1576
3496.62 1449
3497.18 1478
3497.73 1331
3498.29 1484
3498.85 1481
3499.41 1428
3499.96 1409
3500.52 1575
3501.08 1713
3501.64 1631
3502.20 1523
3502.75 1616
3503.31 1653
3503.87 1557
3504.43 1590
3504.99 1526
3505.54 1536
3506.10 1416
3506.66 1444
3507.22 1494
3507.78 1396
3508.34 1386
3508.89 1462
3509.45 1388
3510.01 1469
3510.57 1405
3511.13 1408
3511.69 1402
3512.25 1251
3512.80 1122
3513.36 1159
3513.92 1150
3514.48 1330
3515.04 1315
3515.60 1098
3516.16 1190
3516.72 1292
3517.28 1245
3517.83 1267
3518.39 1343
3518.95 1237
3519.51 1173
3520.07 1293
3520.63 1246
3521.19 1146
3521.75 1085
3522.31 1146
3522.87 1165
3523.43 1248
3523.99 1385
3524.55 1454
3525.11 1333
3525.67 1216
3526.23 1339
3526.79 1334
3527.35 1249
3527.91 1345
3528.47 1168
3529.03 1167
3529.59 1127
3530.15 1155
3530.71 1187
3531.27 1213
3531.83 1200
3532.39 1195
3532.95 1290
3533.51 1181
3534.07 1183
3534.63 1158
3535.19 1195
3535.75 1278
3536.31 1227
3536.87 1238
3537.43 1143
3537.99 1150
3538.55 1129
3539.12 1146
3539.68 1187
3540.24 1302
3540.80 1226
3541.36 1210
3541.92 1125
3542.48 1094
3543.04 1203
3543.60 1269
3544.16 1246
3544.73 1205
3545.29 1295
3545.85 1321
3546.41 1157
3546.97 1207
3547.53 1218
3548.09 1250
3548.66 1244
3549.22 1198
3549.78 1322
3550.34 1251
3550.90 1266
3551.46 1294
3552.03 1316
3552.59 1282
3553.15 1231
3553.71 1244
3554.27 1329
3554.84 1131
3555.40 1131
3555.96 1185
3556.52 1322
3557.09 1200
3557.65 1275
3558.21 1176
3558.77 1202
3559.33 1228
3559.90 1064
3560.46 1130
3561.02 1186
3561.58 1041
3562.15 1057
3562.71 1123
3563.27 1104
3563.84 1207
3564.40 1108
3564.96 1088
3565.52 1104
3566.09 1053
3566.65 1155
3567.21 1058
3567.78 1111
3568.34 1174
3568.90 1220
3569.47 1177
3570.03 1180
3570.59 1158
3571.16 1195
3571.72 1065
3572.28 1137
3572.85 1179
3573.41 1120
3573.97 1145
3574.54 1206
3575.10 1201
3575.66 1043
3576.23 1115
3576.79 1133
3577.36 1180
3577.92 1119
3578.48 1146
3579.05 1174
3579.61 1102
3580.18 1115
3580.74 1133
3581.30 1171
3581.87 1099
3582.43 1103
3583.00 1111
3583.56 1158
3584.13 1163
3584.69 1199
3585.25 1168
3585.82 1054
3586.38 1071
3586.95 1051
3587.51 1231
3588.08 1189
3588.64 1137
3589.21 1139
3589.77 1173
3590.34 1155
3590.90 1192
3591.47 1071
3592.03 1118
3592.60 1184
3593.16 1070
3593.73 1024
3594.29 1147
3594.86 1107
3595.42 1150
3595.99 1069
3596.55 1144
3597.12 1188
3597.68 1100
3598.25 1084
3598.82 1095
3599.38 1121
3599.95 1201
3600.51 1185
3601.08 1102
3601.64 1073
3602.21 1089
3602.78 1068
3603.34 1087
3603.91 1148
3604.47 1092
3605.04 1098
3605.61 1098
3606.17 1144
3606.74 1154
3607.30 1141
3607.87 998
3608.44 1038
3609.00 1095
3609.57 1133
3610.14 1084
3610.70 1090
3611.27 1263
3611.84 1199
3612.40 1096
3612.97 1121
3613.54 1136
3614.10 1230
3614.67 1164
3615.24 1293
3615.80 1203
3616.37 1180
3616.94 1214
3617.50 1412
3618.07 1306
3618.64 1518
3619.21 1703
3619.77 1595
3620.34 1572
3620.91 1581
3621.47 1481
3622.04 1595
3622.61 1446
3623.18 1414
3623.74 1203
3624.31 1226
3624.88 1115
3625.45 1204
3626.01 1199
3626.58 1179
3627.15 1183
3627.72 1149
3628.29 1126
3628.85 1028
3629.42 1023
3629.99 1135
3630.56 1067
3631.13 1075
3631.69 1083
3632.26 1230
3632.83 1116
3633.40 1058
3633.97 987
3634.54 972
3635.10 1152
3635.67 1143
3636.24 1095
3636.81 1019
3637.38 1173
3637.95 1113
3638.52 1048
3639.08 1079
3639.65 1179
3640.22 1221
3640.79 1119
3641.36 1174
3641.93 1092
3642.50 1036
3643.07 1177
3643.64 1138
3644.20 1112
3644.77 1183
3645.34 1056
3645.91 1158
3646.48 1052
3647.05 1139
3647.62 1256
3648.19 1196
3648.76 1206
3649.33 1218
3649.90 1191
3650.47 1182
3651.04 1218
3651.61 1199
3652.18 1046
3652.75 1171
3653.32 1220
3653.89 1237
3654.46 1099
3655.03 1159
3655.60 1158
3656.17 1180
3656.74 1110
3657.31 1090
3657.88 1103
3658.45 1108
3659.02 1076
3659.59 1207
3660.16 1156
3660.73 1149
3661.30 1289
3661.87 1265
3662.44 1213
3663.01 1204
3663.58 1132
3664.15 1138
3664.72 1189
3665.29 1203
3665.86 1272
3666.43 1324
3667.01 1234
3667.58 1266
3668.15 1258
3668.72 1327
3669.29 1389
3669.86 1297
3670.43 1435
3671.00 1290
3671.57 1224
3672.15 1222
3672.72 1218
3673.29 1296
3673.86 1281
3674.43 1305
3675.00 1258
3675.57 1161
3676.15 1120
3676.72 1087
3677.29 1086
3677.86 1088
3678.43 1172
3679.00 1323
3679.58 1195
3680.15 1098
3680.72 1075
3681.29 1103
3681.86 1098
3682.44 1149
3683.01 1005
3683.58 1029
3684.15 1149
3684.73 1044
3685.30 1019
3685.87 1127
3686.44 1090
3687.02 1068
3687.59 1025
3688.16 1017
3688.73 1108
3689.31 1008
3689.88 1012
3690.45 970
3691.02 977
3691.60 1055
3692.17 1022
3692.74 979
3693.32 1073
3693.89 1051
3694.46 1098
3695.03 1046
3695.61 1055
3696.18 994
3696.75 936
3697.33 980
3697.90 1004
3698.47 1048
3699.05 1044
3699.62 1098
3700.19 1024
3700.77 1002
3701.34 1024
3701.91 1135
3702.49 1136
3703.06 1119
3703.64 1177
3704.21 1130
3704.78 1017
3705.36 1021
3705.93 1093
3706.51 996
3707.08 971
3707.65 1043
3708.23 1060
3708.80 1038
3709.38 1133
3709.95 1123
3710.52 1149
3711.10 1067
3711.67 955
3712.25 1079
3712.82 1081
3713.40 1119
3713.97 1128
3714.55 1122
3715.12 1046
3715.69 971
3716.27 960
3716.84 1083
3717.42 974
3717.99 980
3718.57 964
3719.14 936
3719.72 973
3720.29 1003
3720.87 1137
3721.44 1074
3722.02 1058
3722.59 1097
3723.17 1108
3723.75 1123
3724.32 1067
3724.90 1017
3725.47 1044
3726.05 1058
3726.62 987
3727.20 983
3727.77 1046
3728.35 953
3728.92 1127
3729.50 1036
3730.08 1107
3730.65 1105
3731.23 1118
3731.80 1088
3732.38 1122
3732.96 1162
3733.53 1179
3734.11 1148
3734.68 1248
3735.26 1043
3735.84 1042
3736.41 1053
3736.99 1042
3737.57 1052
3738.14 1066
3738.72 963
3739.30 1027
3739.87 1029
3740.45 1002
3741.03 969
3741.60 959
3742.18 928
3742.76 978
3743.33 940
3743.91 995
3744.49 1045
3745.06 1123
3745.64 1083
3746.22 962
3746.79 987
3747.37 1004
3747.95 1133
3748.53 1055
3749.10 982
3749.68 967
3750.26 897
3750.83 919
3751.41 1057
3751.99 1042
3752.57 1029
3753.14 1067
3753.72 1061
3754.30 1055
3754.88 1068
3755.46 943
3756.03 1005
3756.61 950
3757.19 921
3757.77 939
3758.35 1001
3758.92 967
3759.50 1007
3760.08 988
3760.66 909
3761.24 1015
3761.81 1014
3762.39 998
3762.97 997
3763.55 1083
3764.13 1061
3764.71 1144
3765.28 1084
3765.86 1004
3766.44 1061
3767.02 1159
3767.60 1003
3768.18 993
3768.76 1009
3769.34 883
3769.91 1051
3770.49 1069
3771.07 1002
3771.65 975
3772.23 974
3772.81 962
3773.39 896
3773.97 889
3774.55 1011
3775.13 1058
3775.71 1060
3776.28 987
3776.86 1048
3777.44 1053
3778.02 1040
3778.60 1123
3779.18 1115
3779.76 971
3780.34 862
3780.92 983
3781.50 966
3782.08 979
3782.66 1036
3783.24 957
3783.82 991
3784.40 957
3784.98 1017
3785.56 1033
3786.14 939
3786.72 1111
3787.30 1007
3787.88 939
3788.46 989
3789.04 1099
3789.62 1027
3790.20 1014
3790.78 952
3791.36 1082
3791.94 1060
3792.53 916
3793.11 961
3793.69 974
3794.27 1049
3794.85 911
3795.43 976
3796.01 1026
3796.59 976
3797.17 1006
3797.75 890
3798.33 975
3798.91 1077
3799.50 1081
3800.08 1036
3800.66 1065
3801.24 976
3801.82 967
3802.40 940
3802.98 927
3803.57 1078
3804.15 988
3804.73 1113
3805.31 936
3805.89 1051
3806.47 1056
3807.05 1091
3807.64 1063
3808.22 1095
3808.80 1069
3809.38 982
3809.96 989
3810.55 1039
3811.13 1030
3811.71 1078
3812.29 1096
3812.87 1094
3813.46 1035
3814.04 1114
3814.62 961
3815.20 1055
3815.79 1117
3816.37 1129
3816.95 1116
3817.53 1072
3818.12 1018
3818.70 1080
3819.28 1010
3819.86 907
3820.45 947
3821.03 929
3821.61 1022
3822.20 1090
3822.78 1027
3823.36 1034
3823.94 981
3824.53 914
3825.11 903
3825.69 968
3826.28 1049
3826.86 1012
3827.44 991
3828.03 1041
3828.61 935
3829.19 1021
3829.78 1032
3830.36 1090
3830.94 1036
3831.53 1071
3832.11 1037
3832.69 987
3833.28 1048
3833.86 1000
3834.45 1053
3835.03 1082
3835.61 929
3836.20 1153
3836.78 1178
3837.37 1158
3837.95 1099
3838.53 1093
3839.12 1083
3839.70 1060
3840.29 1034
3840.87 1063
3841.46 979
3842.04 966
3842.62 1134
3843.21 1005
3843.79 1071
3844.38 1011
3844.96 1062
3845.55 1081
3846.13 1059
3846.72 1048
3847.30 1058
3847.89 1042
3848.47 1000
3849.06 1053
3849.64 1037
3850.23 1033
3850.81 1105
3851.40 1084
3851.98 1034
3852.57 1069
3853.15 1031
3853.74 1079
3854.32 1088
3854.91 1088
3855.49 1053
3856.08 1109
3856.66 1151
3857.25 1185
3857.84 1101
3858.42 1270
3859.01 1254
3859.59 1356
3860.18 1289
3860.76 1332
3861.35 1321
3861.94 1408
3862.52 1413
3863.11 1453
3863.69 1506
3864.28 1742
3864.87 1830
3865.45 1855
3866.04 1952
3866.62 2060
3867.21 2042
3867.80 2075
3868.38 2077
3868.97 2128
3869.56 1917
3870.14 2115
3870.73 2061
3871.32 1899
3871.90 1742
3872.49 1912
3873.08 2052
3873.66 1855
3874.25 1819
3874.84 1789
3875.42 1698
3876.01 1515
3876.60 1589
3877.19 1651
3877.77 1537
3878.36 1520
3878.95 1548
3879.53 1454
3880.12 1353
3880.71 1374
3881.30 1330
3881.88 1389
3882.47 1483
3883.06 1571
3883.65 1400
3884.23 1286
3884.82 1391
3885.41 1300
3886.00 1348
3886.58 1459
3887.17 1291
3887.76 1250
3888.35 1213
3888.94 1223
3889.52 1327
3890.11 1202
3890.70 1144
3891.29 1184
3891.88 1243
3892.46 1296
3893.05 1236
3893.64 1126
3894.23 1115
3894.82 1259
3895.41 1263
3895.99 1177
3896.58 1161
3897.17 1270
3897.76 1329
3898.35 1295
3898.94 1215
3899.53 1197
3900.12 1225
3900.70 1208
3901.29 1240
3901.88 1196
3902.47 1270
3903.06 1209
3903.65 1310
3904.24 1172
3904.83 1200
3905.42 1126
3906.01 1178
3906.60 1211
3907.18 1201
3907.77 1197
3908.36 1067
3908.95 1189
3909.54 1231
3910.13 1187
3910.72 1129
3911.31 1074
3911.90 1139
3912.49 1140
3913.08 1086
3913.67 1086
3914.26 1023
3914.85 997
3915.44 1025
3916.03 1083
3916.62 1137
3917.21 1113
3917.80 1134
3918.39 1129
3918.98 1118
3919.57 1156
3920.16 1130
3920.75 984
3921.34 1043
3921.93 1043
3922.52 1242
3923.11 1130
3923.70 1101
3924.30 1090
3924.89 1046
3925.48 1179
3926.07 1080
3926.66 1169
3927.25 1219
3927.84 1175
3928.43 1104
3929.02 1139
3929.61 1069
3930.20 1025
3930.80 1046
3931.39 1039
3931.98 967
3932.57 967
3933.16 925
3933.75 1086
3934.34 1015
3934.93 1021
3935.53 963
3936.12 1048
3936.71 998
3937.30 948
3937.89 1071
3938.48 1041
3939.08 973
3939.67 972
3940.26 967
3940.85 977
3941.44 959
3942.04 940
3942.63 968
3943.22 920
3943.81 933
3944.40 1011
3945.00 1108
3945.59 923
3946.18 926
3946.77 953
3947.36 1002
3947.96 1043
3948.55 947
3949.14 1008
3949.73 1045
3950.33 975
3950.92 1010
3951.51 1021
3952.11 956
3952.70 1075
3953.29 1020
3953.88 1055
3954.48 910
3955.07 967
3955.66 977
3956.26 893
3956.85 992
3957.44 981
3958.04 964
3958.63 817
3959.22 892
3959.81 900
3960.41 909
3961.00 866
3961.60 906
3962.19 901
3962.78 846
3963.38 799
3963.97 839
3964.56 901
3965.16 871
3965.75 899
3966.34 870
3966.94 871
3967.53 925
3968.13 1002
3968.72 918
3969.31 899
3969.91 912
3970.50 1006
3971.10 1108
3971.69 1060
3972.28 974
3972.88 947
3973.47 859
3974.07 924
3974.66 925
3975.26 952
3975.85 908
3976.45 843
3977.04 896
3977.63 977
3978.23 997
3978.82 976
3979.42 899
3980.01 989
3980.61 891
3981.20 1037
3981.80 976
3982.39 925
3982.99 1029
3983.58 945
3984.18 796
3984.77 878
3985.37 1033
3985.96 1120
3986.56 994
3987.16 1015
3987.75 986
3988.35 1025
3988.94 883
3989.54 967
3990.13 941
3990.73 944
3991.32 946
3991.92 961
3992.52 999
3993.11 932
3993.71 975
3994.30 941
3994.90 881
3995.50 954
3996.09 966
3996.69 956
3997.28 980
3997.88 1001
3998.48 1001
3999.07 993
3999.67 878
4000.26 908
4000.86 970
4001.46 1015
4002.05 868
4002.65 962
4003.25 885
4003.84 983
4004.44 1083
4005.04 1035
4005.63 969
4006.23 1068
4006.83 1060
4007.42 1019
4008.02 984
4008.62 1006
4009.21 1054
4009.81 1044
4010.41 856
4011.01 891
4011.60 903
4012.20 985
4012.80 932
4013.40 976
4013.99 960
4014.59 981
4015.19 1009
4015.78 973
4016.38 973
4016.98 931
4017.58 950
4018.18 1001
4018.77 891
4019.37 960
4019.97 799
4020.57 896
4021.16 946
4021.76 939
4022.36 883
4022.96 861
4023.56 911
4024.15 928
4024.75 807
4025.35 928
4025.95 992
4026.55 1012
4027.15 898
4027.74 930
4028.34 929
4028.94 796
4029.54 1024
4030.14 929
4030.74 793
4031.34 1019
4031.93 991
4032.53 941
4033.13 854
4033.73 846
4034.33 915
4034.93 926
4035.53 1032
4036.13 1040
4036.73 932
4037.32 984
4037.92 904
4038.52 924
4039.12 867
4039.72 876
4040.32 816
4040.92 863
4041.52 808
4042.12 733
4042.72 797
4043.32 848
4043.92 858
4044.52 798
4045.12 740
4045.72 822
4046.32 863
4046.92 792
4047.52 808
4048.12 906
4048.72 982
4049.32 855
4049.92 945
4050.52 846
4051.12 856
4051.72 918
4052.32 956
4052.92 879
4053.52 887
4054.12 891
4054.72 941
4055.32 931
4055.92 944
4056.52 866
4057.12 891
4057.72 918
4058.32 844
4058.92 884
4059.52 833
4060.12 841
4060.72 889
4061.33 907
4061.93 885
4062.53 831
4063.13 795
4063.73 932
4064.33 899
4064.93 940
4065.53 813
4066.13 810
4066.74 844
4067.34 993
4067.94 829
4068.54 813
4069.14 834
4069.74 850
4070.34 865
4070.95 826
4071.55 896
4072.15 767
4072.75 888
4073.35 836
4073.95 783
4074.56 747
4075.16 807
4075.76 859
4076.36 885
4076.96 826
4077.57 834
4078.17 861
4078.77 877
4079.37 915
4079.97 849
4080.58 873
4081.18 885
4081.78 810
4082.38 757
4082.99 709
4083.59 771
4084.19 851
4084.79 845
4085.40 950
4086.00 909
4086.60 877
4087.21 806
4087.81 825
4088.41 891
4089.01 848
4089.62 921
4090.22 867
4090.82 964
4091.43 840
4092.03 854
4092.63 889
4093.24 945
4093.84 910
4094.44 808
4095.05 763
4095.65 777
4096.25 850
4096.86 851
4097.46 849
4098.06 842
4098.67 790
4099.27 840
4099.87 800
4100.48 902
4101.08 798
4101.69 789
4102.29 682
4102.89 736
4103.50 835
4104.10 728
4104.71 755
4105.31 849
4105.91 864
4106.52 784
4107.12 771
4107.73 875
4108.33 927
4108.94 838
4109.54 720
4110.14 731
4110.75 750
4111.35 748
4111.96 827
4112.56 952
4113.17 789
4113.77 789
4114.38 859
4114.98 924
4115.59 785
4116.19 756
4116.80 804
4117.40 833
4118.01 841
4118.61 868
4119.22 891
4119.82 885
4120.43 803
4121.03 811
4121.64 840
4122.24 762
4122.85 803
4123.46 863
4124.06 828
4124.67 851
4125.27 777
4125.88 803
4126.48 820
4127.09 764
4127.69 781
4128.30 732
4128.91 813
4129.51 837
4130.12 819
4130.72 762
4131.33 873
4131.94 797
4132.54 782
4133.15 748
4133.76 695
4134.36 798
4134.97 906
4135.57 774
4136.18 797
4136.79 871
4137.39 813
4138.00 787
4138.61 810
4139.21 708
4139.82 828
4140.43 743
4141.03 719
4141.64 744
4142.25 872
4142.85 802
4143.46 716
4144.07 785
4144.67 838
4145.28 793
4145.89 827
4146.50 876
4147.10 812
4147.71 819
4148.32 804
4148.93 941
4149.53 846
4150.14 850
4150.75 764
4151.36 780
4151.96 861
4152.57 899
4153.18 849
4153.79 901
4154.39 810
4155.00 737
4155.61 854
4156.22 891
4156.82 745
4157.43 781
4158.04 863
4158.65 799
4159.26 690
4159.87 657
4160.47 678
4161.08 680
4161.69 677
4162.30 809
4162.91 829
4163.52 770
4164.12 752
4164.73 760
4165.34 889
4165.95 890
4166.56 792
4167.17 896
4167.78 889
4168.38 794
4168.99 884
4169.60 877
4170.21 872
4170.82 859
4171.43 755
4172.04 778
4172.65 886
4173.26 843
4173.86 756
4174.47 836
4175.08 947
4175.69 846
4176.30 823
4176.91 831
4177.52 823
4178.13 834
4178.74 866
4179.35 845
4179.96 774
4180.57 692
4181.18 746
4181.79 827
4182.40 804
4183.01 818
4183.62 847
4184.23 825
4184.84 798
4185.45 731
4186.06 736
4186.67 780
4187.28 844
4187.89 793
4188.50 771
4189.11 837
4189.72 825
4190.33 813
4190.94 760
4191.55 773
4192.16 710
4192.77 731
4193.38 699
4193.99 684
4194.60 710
4195.21 775
4195.82 883
4196.44 880
4197.05 867
4197.66 869
4198.27 838
4198.88 861
4199.49 855
4200.10 819
4200.71 815
4201.32 842
4201.94 805
4202.55 772
4203.16 723
4203.77 678
4204.38 736
4204.99 850
4205.60 775
4206.21 763
4206.83 743
4207.44 868
4208.05 846
4208.66 774
4209.27 792
4209.89 778
4210.50 842
4211.11 832
4211.72 732
4212.33 796
4212.94 784
4213.56 661
4214.17 685
4214.78 674
4215.39 696
4216.01 727
4216.62 899
4217.23 820
4217.84 726
4218.46 804
4219.07 740
4219.68 784
4220.29 865
4220.91 832
4221.52 857
4222.13 838
4222.74 942
4223.36 894
4223.97 819
4224.58 846
4225.19 806
4225.81 797
4226.42 891
4227.03 1001
4227.65 901
4228.26 957
4228.87 860
4229.49 850
4230.10 844
4230.71 901
4231.33 854
4231.94 848
4232.55 776
4233.17 766
4233.78 818
4234.39 923
4235.01 836
4235.62 811
4236.23 870
4236.85 846
4237.46 833
4238.08 767
4238.69 897
4239.30 825
4239.92 847
4240.53 758
4241.15 851
4241.76 828
4242.37 809
4242.99 771
4243.60 787
4244.22 755
4244.83 817
4245.45 780
4246.06 798
4246.67 888
4247.29 789
4247.90 865
4248.52 771
4249.13 831
4249.75 791
4250.36 775
4250.98 788
4251.59 842
4252.21 877
4252.82 702
4253.44 754
4254.05 711
4254.67 800
4255.28 802
4255.90 830
4256.51 700
4257.13 795
4257.74 836
4258.36 825
4258.97 840
4259.59 816
4260.20 810
4260.82 835
4261.44 815
4262.05 862
4262.67 791
4263.28 747
4263.90 695
4264.51 748
4265.13 770
4265.75 799
4266.36 788
4266.98 766
4267.59 813
4268.21 783
4268.83 729
4269.44 793
4270.06 873
4270.67 803
4271.29 740
4271.91 741
4272.52 787
4273.14 793
4273.76 852
4274.37 788
4274.99 737
4275.61 848
4276.22 809
4276.84 849
4277.46 799
4278.07 868
4278.69 886
4279.31 840
4279.92 758
4280.54 833
4281.16 902
4281.77 862
4282.39 839
4283.01 816
4283.63 832
4284.24 744
4284.86 775
4285.48 863
4286.09 762
4286.71 775
4287.33 754
4287.95 803
4288.56 834
4289.18 743
4289.80 708
4290.42 810
4291.03 878
4291.65 780
4292.27 721
4292.89 804
4293.51 779
4294.12 754
4294.74 819
4295.36 784
4295.98 795
4296.60 805
4297.21 833
4297.83 810
4298.45 755
4299.07 811
4299.69 770
4300.31 791
4300.92 799
4301.54 683
4302.16 704
4302.78 751
4303.40 731
4304.02 751
4304.63 872
4305.25 890
4305.87 782
4306.49 853
4307.11 806
4307.73 860
4308.35 782
4308.97 761
4309.59 708
4310.20 767
4310.82 809
4311.44 865
4312.06 840
4312.68 799
4313.30 733
4313.92 753
4314.54 684
4315.16 695
4315.78 798
4316.40 762
4317.02 767
4317.64 847
4318.26 786
4318.88 663
4319.50 680
4320.12 685
4320.74 737
4321.36 725
4321.98 720
4322.60 690
4323.22 804
4323.84 769
4324.46 739
4325.08 821
4325.70 841
4326.32 844
4326.94 797
4327.56 755
4328.18 741
4328.80 707
4329.42 770
4330.04 784
4330.66 790
4331.28 739
4331.90 686
4332.52 753
4333.14 779
4333.76 747
4334.38 719
4335.00 801
4335.63 813
4336.25 894
4336.87 894
4337.49 914
4338.11 843
4338.73 749
4339.35 763
4339.97 835
4340.59 885
4341.22 785
4341.84 746
4342.46 773
4343.08 866
4343.70 900
4344.32 803
4344.94 948
4345.57 973
4346.19 916
4346.81 1055
4347.43 994
4348.05 892
4348.67 898
4349.30 865
4349.92 994
4350.54 1029
4351.16 1050
4351.78 980
4352.41 932
4353.03 902
4353.65 892
4354.27 813
4354.90 854
4355.52 916
4356.14 799
4356.76 834
4357.38 856
4358.01 826
4358.63 754
4359.25 804
4359.87 811
4360.50 760
4361.12 814
4361.74 837
4362.37 774
4362.99 763
4363.61 832
4364.23 745
4364.86 757
4365.48 790
4366.10 784
4366.73 797
4367.35 735
4367.97 802
4368.60 672
4369.22 769
4369.84 714
4370.47 785
4371.09 874
4371.71 867
4372.34 784
4372.96 809
4373.58 765
4374.21 729
4374.83 748
4375.46 780
4376.08 750
4376.70 851
4377.33 778
4377.95 786
4378.57 818
4379.20 706
4379.82 752
4380.45 846
4381.07 732
4381.70 718
4382.32 721
4382.94 744
4383.57 724
4384.19 771
4384.82 748
4385.44 787
4386.07 777
4386.69 720
4387.32 747
4387.94 801
4388.56 730
4389.19 800
4389.81 893
4390.44 792
4391.06 833
4391.69 810
4392.31 780
4392.94 737
4393.56 792
4394.19 784
4394.81 770
4395.44 747
4396.06 732
4396.69 822
4397.31 844
4397.94 766
4398.57 847
4399.19 745
4399.82 764
4400.44 744
4401.07 759
4401.69 792
4402.32 840
4402.94 803
4403.57 746
4404.20 796
4404.82 833
4405.45 768
4406.07 822
4406.70 907
4407.33 825
4407.95 823
4408.58 883
4409.20 876
4409.83 848
4410.46 919
4411.08 849
4411.71 696
4412.34 676
4412.96 803
4413.59 858
4414.21 773
4414.84 751
4415.47 637
4416.09 686
4416.72 765
4417.35 734
4417.97 791
4418.60 779
4419.23 761
4419.86 768
4420.48 797
4421.11 753
4421.74 687
4422.36 731
4422.99 769
4423.62 723
4424.25 668
4424.87 773
4425.50 744
4426.13 669
4426.75 828
4427.38 742
4428.01 755
4428.64 774
4429.26 760
4429.89 687
4430.52 730
4431.15 781
4431.78 786
4432.40 772
4433.03 829
4433.66 761
4434.29 686
4434.91 670
4435.54 786
4436.17 783
4436.80 694
4437.43 801
4438.06 837
4438.68 841
4439.31 801
4439.94 737
4440.57 734
4441.20 765
4441.83 766
4442.45 754
4443.08 712
4443.71 792
4444.34 722
4444.97 631
4445.60 736
4446.23 741
4446.86 755
4447.48 746
4448.11 678
4448.74 750
4449.37 719
4450.00 751
4450.63 762
4451.26 722
4451.89 746
4452.52 701
4453.15 700
4453.78 737
4454.40 745
4455.03 731
4455.66 683
4456.29 766
4456.92 695
4457.55 743
4458.18 716
4458.81 708
4459.44 646
4460.07 770
4460.70 738
4461.33 834
4461.96 844
4462.59 698
4463.22 813
4463.85 800
4464.48 788
4465.11 810
4465.74 817
4466.37 748
4467.00 812
4467.63 749
4468.26 716
4468.89 675
4469.52 707
4470.15 765
4470.78 835
4471.41 766
4472.04 792
4472.68 843
4473.31 747
4473.94 733
4474.57 717
4475.20 801
4475.83 742
4476.46 802
4477.09 787
4477.72 721
4478.35 734
4478.98 806
4479.62 684
4480.25 747
4480.88 702
4481.51 707
4482.14 746
4482.77 749
4483.40 755
4484.04 739
4484.67 761
4485.30 761
4485.93 740
4486.56 770
4487.19 675
4487.82 673
4488.46 816
4489.09 798
4489.72 828
4490.35 826
4490.98 739
4491.62 743
4492.25 735
4492.88 759
4493.51 712
4494.14 702
4494.78 731
4495.41 918
4496.04 788
4496.67 779
4497.31 766
4497.94 794
4498.57 785
4499.20 785
4499.84 775
4500.47 804
4501.10 751
4501.73 821
4502.37 935
4503.00 855
4503.63 760
4504.27 708
4504.90 720
4505.53 726
4506.16 687
4506.80 741
4507.43 809
4508.06 777
4508.70 778
4509.33 773
4509.96 755
4510.60 669
4511.23 638
4511.86 653
4512.50 666
4513.13 715
4513.76 823
4514.40 775
4515.03 722
4515.66 707
4516.30 780
4516.93 821
4517.57 819
4518.20 811
4518.83 886
4519.47 755
4520.10 757
4520.74 759
4521.37 802
4522.00 791
4522.64 821
4523.27 774
4523.91 832
4524.54 871
4525.18 810
4525.81 869
4526.44 776
4527.08 827
4527.71 901
4528.35 910
4528.98 1015
4529.62 996
4530.25 1032
4530.89 1312
4531.52 1268
4532.16 1279
4532.79 1393
4533.43 1352
4534.06 1447
4534.70 1406
4535.33 1439
4535.97 1509
4536.60 1459
4537.24 1251
4537.87 1206
4538.51 996
4539.14 914
4539.78 929
4540.41 928
4541.05 847
4541.68 771
4542.32 871
4542.96 795
4543.59 653
4544.23 667
4544.86 642
4545.50 719
4546.13 789
4546.77 780
4547.41 807
4548.04 800
4548.68 682
4549.31 708
4549.95 736
4550.59 656
4551.22 738
4551.86 811
4552.50 706
4553.13 761
4553.77 771
4554.40 843
4555.04 840
4555.68 778
4556.31 768
4556.95 792
4557.59 745
4558.22 817
4558.86 885
4559.50 757
4560.13 771
4560.77 887
4561.41 843
4562.04 822
4562.68 830
4563.32 764
4563.96 747
4564.59 827
4565.23 884
4565.87 732
4566.50 714
4567.14 801
4567.78 769
4568.42 766
4569.05 807
4569.69 771
4570.33 728
4570.97 791
4571.60 837
4572.24 843
4572.88 905
4573.52 848
4574.16 791
4574.79 864
4575.43 908
4576.07 851
4576.71 778
4577.34 835
4577.98 855
4578.62 907
4579.26 929
4579.90 926
4580.54 863
4581.17 847
4581.81 853
4582.45 849
4583.09 766
4583.73 776
4584.37 803
4585.00 774
4585.64 746
4586.28 750
4586.92 689
4587.56 725
4588.20 701
4588.84 715
4589.48 758
4590.11 753
4590.75 875
4591.39 827
4592.03 735
4592.67 735
4593.31 720
4593.95 760
4594.59 790
4595.23 814
4595.87 767
4596.51 776
4597.15 872
4597.79 753
4598.42 653
4599.06 776
4599.70 726
4600.34 790
4600.98 751
4601.62 711
4602.26 786
4602.90 741
4603.54 789
4604.18 788
4604.82 727
4605.46 798
4606.10 820
4606.74 814
4607.38 746
4608.02 747
4608.66 742
4609.30 731
4609.94 749
4610.58 711
4611.22 729
4611.86 701
4612.50 734
4613.15 701
4613.79 646
4614.43 744
4615.07 740
4615.71 722
4616.35 698
4616.99 685
4617.63 706
4618.27 733
4618.91 694
4619.55 674
4620.19 725
4620.83 748
4621.48 728
4622.12 671
4622.76 736
4623.40 757
4624.04 676
4624.68 692
4625.32 688
4625.96 659
4626.61 708
4627.25 709
4627.89 633
4628.53 653
4629.17 766
4629.81 795
4630.46 758
4631.10 760
4631.74 737
4632.38 776
4633.02 770
4633.66 704
4634.31 758
4634.95 718
4635.59 729
4636.23 786
4636.88 817
4637.52 763
4638.16 838
4638.80 772
4639.44 750
4640.09 758
4640.73 736
4641.37 722
4642.01 809
4642.66 779
4643.30 752
4643.94 745
4644.58 702
4645.23 731
4645.87 727
4646.51 796
4647.16 739
4647.80 694
4648.44 725
4649.08 674
4649.73 709
4650.37 741
4651.01 731
4651.66 825
4652.30 749
4652.94 777
4653.59 740
4654.23 791
4654.87 818
4655.52 789
4656.16 832
4656.80 738
4657.45 771
4658.09 712
4658.74 787
4659.38 760
4660.02 738
4660.67 684
4661.31 642
4661.95 652
4662.60 623
4663.24 662
4663.89 688
4664.53 709
4665.17 773
4665.82 697
4666.46 777
4667.11 677
4667.75 685
4668.40 678
4669.04 734
4669.68 717
4670.33 751
4670.97 674
4671.62 729
4672.26 764
4672.91 789
4673.55 782
4674.20 686
4674.84 669
4675.49 693
4676.13 656
4676.78 668
4677.42 656
4678.07 718
4678.71 676
4679.36 641
4680.00 666
4680.65 661
4681.29 665
4681.94 650
4682.58 623
4683.23 606
4683.87 646
4684.52 802
4685.16 695
4685.81 727
4686.46 652
4687.10 783
4687.75 715
4688.39 696
4689.04 699
4689.68 683
4690.33 716
4690.98 709
4691.62 674
4692.27 683
4692.91 665
4693.56 637
4694.21 665
4694.85 699
4695.50 696
4696.15 691
4696.79 713
4697.44 751
4698.08 730
4698.73 801
4699.38 802
4700.02 766
4700.67 798
4701.32 815
4701.96 904
4702.61 850
4703.26 759
4703.90 805
4704.55 827
4705.20 819
4705.84 767
4706.49 666
4707.14 711
4707.79 750
4708.43 767
4709.08 735
4709.73 764
4710.37 711
4711.02 665
4711.67 726
4712.32 759
4712.96 779
4713.61 794
4714.26 764
4714.91 774
4715.55 641
4716.20 584
4716.85 765
4717.50 851
4718.14 811
4718.79 746
4719.44 728
4720.09 730
4720.74 768
4721.38 788
4722.03 763
4722.68 729
4723.33 696
4723.98 764
4724.62 826
4725.27 833
4725.92 799
4726.57 871
4727.22 810
4727.87 728
4728.52 701
4729.16 765
4729.81 749
4730.46 865
4731.11 757
4731.76 755
4732.41 754
4733.06 679
4733.70 720
4734.35 811
4735.00 732
4735.65 780
4736.30 802
4736.95 803
4737.60 718
4738.25 747
4738.90 772
4739.55 700
4740.20 787
4740.84 735
4741.49 659
4742.14 734
4742.79 742
4743.44 782
4744.09 751
4744.74 754
4745.39 798
4746.04 670
4746.69 712
4747.34 660
4747.99 685
4748.64 696
4749.29 730
4749.94 710
4750.59 691
4751.24 690
4751.89 701
4752.54 630
4753.19 639
4753.84 739
4754.49 588
4755.14 592
4755.79 717
4756.44 689
4757.09 611
4757.74 635
4758.39 693
4759.04 572
4759.70 682
4760.35 602
4761.00 707
4761.65 762
4762.30 647
4762.95 652
4763.60 707
4764.25 727
4764.90 689
4765.55 735
4766.20 749
4766.86 679
4767.51 763
4768.16 784
4768.81 801
4769.46 809
4770.11 863
4770.76 848
4771.41 734
4772.07 739
4772.72 728
4773.37 691
4774.02 696
4774.67 684
4775.32 774
4775.98 759
4776.63 653
4777.28 619
4777.93 711
4778.58 771
4779.24 694
4779.89 642
4780.54 625
4781.19 680
4781.84 645
4782.50 709
4783.15 671
4783.80 684
4784.45 653
4785.10 646
4785.76 648
4786.41 719
4787.06 756
4787.71 719
4788.37 660
4789.02 604
4789.67 630
4790.33 694
4790.98 706
4791.63 622
4792.28 657
4792.94 699
4793.59 667
4794.24 666
4794.90 598
4795.55 590
4796.20 681
4796.86 758
4797.51 642
4798.16 604
4798.81 590
4799.47 686
4800.12 668
4800.78 663
4801.43 652
4802.08 602
4802.74 697
4803.39 796
4804.04 751
4804.70 689
4805.35 727
4806.00 687
4806.66 704
4807.31 685
4807.97 652
4808.62 730
4809.27 651
4809.93 583
4810.58 629
4811.24 677
4811.89 731
4812.54 679
4813.20 663
4813.85 724
4814.51 683
4815.16 722
4815.82 704
4816.47 642
4817.13 722
4817.78 638
4818.44 611
4819.09 564
4819.74 671
4820.40 695
4821.05 696
4821.71 735
4822.36 695
4823.02 701
4823.67 696
4824.33 735
4824.98 733
4825.64 801
4826.29 754
4826.95 730
4827.60 778
4828.26 659
4828.92 723
4829.57 690
4830.23 656
4830.88 689
4831.54 779
4832.19 737
4832.85 706
4833.50 755
4834.16 773
4834.82 640
4835.47 702
4836.13 695
4836.78 640
4837.44 723
4838.10 766
4838.75 752
4839.41 688
4840.06 743
4840.72 710
4841.38 679
4842.03 755
4842.69 790
4843.34 732
4844.00 717
4844.66 664
4845.31 717
4845.97 723
4846.63 675
4847.28 796
4847.94 772
4848.60 721
4849.25 703
4849.91 726
4850.57 703
4851.22 756
4851.88 725
4852.54 701
4853.20 804
4853.85 737
4854.51 704
4855.17 733
4855.82 712
4856.48 763
4857.14 769
4857.80 742
4858.45 726
4859.11 728
4859.77 764
4860.43 829
4861.08 815
4861.74 815
4862.40 811
4863.06 695
4863.71 682
4864.37 795
4865.03 803
4865.69 842
4866.34 849
4867.00 797
4867.66 668
4868.32 717
4868.98 765
4869.63 736
4870.29 750
4870.95 755
4871.61 767
4872.27 754
4872.93 723
4873.58 788
4874.24 709
4874.90 776
4875.56 765
4876.22 712
4876.88 661
4877.54 757
4878.19 729
4878.85 685
4879.51 636
4880.17 645
4880.83 675
4881.49 684
4882.15 642
4882.81 746
4883.47 656
4884.13 652
4884.78 772
4885.44 836
4886.10 762
4886.76 763
4887.42 696
4888.08 680
4888.74 687
4889.40 662
4890.06 693
4890.72 621
4891.38 672
4892.04 718
4892.70 708
4893.36 722
4894.02 657
4894.68 607
4895.34 682
4896.00 681
4896.66 754
4897.32 715
4897.98 730
4898.64 757
4899.30 719
4899.96 681
4900.62 676
4901.28 623
4901.94 650
4902.60 642
4903.26 647
4903.92 715
4904.58 735
4905.24 726
4905.90 634
4906.56 570
4907.22 666
4907.88 709
4908.54 670
4909.20 655
4909.87 796
4910.53 762
4911.19 697
4911.85 689
4912.51 726
4913.17 596
4913.83 623
4914.49 623
4915.15 659
4915.81 610
4916.48 642
4917.14 609
4917.80 659
4918.46 696
4919.12 678
4919.78 671
4920.44 639
4921.11 624
4921.77 659
4922.43 690
4923.09 688
4923.75 641
4924.41 664
4925.08 699
4925.74 676
4926.40 669
4927.06 635
4927.72 641
4928.39 640
4929.05 680
4929.71 675
4930.37 675
4931.04 693
4931.70 614
4932.36 686
4933.02 764
4933.69 733
4934.35 619
4935.01 709
4935.67 663
4936.34 645
4937.00 623
4937.66 673
4938.32 672
4938.99 657
4939.65 662
4940.31 686
4940.98 769
4941.64 805
4942.30 814
4942.96 693
4943.63 670
4944.29 670
4944.95 641
4945.62 677
4946.28 676
4946.94 662
4947.61 664
4948.27 716
4948.93 680
4949.60 704
4950.26 627
4950.92 657
4951.59 645
4952.25 707
4952.92 736
4953.58 632
4954.24 653
4954.91 656
4955.57 612
4956.24 576
4956.90 614
4957.56 668
4958.23 642
4958.89 615
4959.56 651
4960.22 672
4960.88 678
4961.55 659
4962.21 657
4962.88 632
4963.54 659
4964.21 714
4964.87 654
4965.54 728
4966.20 676
4966.86 639
4967.53 665
4968.19 771
4968.86 743
4969.52 751
4970.19 715
4970.85 703
4971.52 634
4972.18 705
4972.85 718
4973.51 678
4974.18 676
4974.84 631
4975.51 696
4976.17 707
4976.84 738
4977.51 655
4978.17 634
4978.84 665
4979.50 691
4980.17 722
4980.83 726
4981.50 787
4982.16 685
4982.83 726
4983.50 731
4984.16 828
4984.83 839
4985.49 820
4986.16 819
4986.83 829
4987.49 845
4988.16 883
4988.82 771
4989.49 843
4990.16 859
4990.82 801
4991.49 759
4992.16 786
4992.82 764
4993.49 704
4994.16 674
4994.82 743
4995.49 655
4996.15 664
4996.82 656
4997.49 616
4998.16 655
4998.82 712
4999.49 626
5000.16 644
5000.82 663
5001.49 657
5002.16 651
5002.82 646
5003.49 611
5004.16 572
5004.83 613
5005.49 565
5006.16 615
5006.83 664
5007.49 704
5008.16 686
5008.83 651
5009.50 594
5010.16 673
5010.83 744
5011.50 661
5012.17 662
5012.84 709
5013.50 592
5014.17 631
5014.84 664
5015.51 664
5016.17 553
5016.84 531
5017.51 573
5018.18 626
5018.85 633
5019.52 696
5020.18 696
5020.85 672
5021.52 655
5022.19 640
5022.86 675
5023.53 664
5024.19 702
5024.86 603
5025.53 630
5026.20 680
5026.87 613
5027.54 647
5028.21 641
5028.88 673
5029.54 698
5030.21 647
5030.88 645
5031.55 629
5032.22 519
5032.89 529
5033.56 529
5034.23 629
5034.90 542
5035.57 549
5036.24 645
5036.90 668
5037.57 629
5038.24 607
5038.91 692
5039.58 661
5040.25 658
5040.92 588
5041.59 610
5042.26 567
5042.93 526
5043.60 594
5044.27 602
5044.94 619
5045.61 678
5046.28 728
5046.95 604
5047.62 658
5048.29 623
5048.96 614
5049.63 604
5050.30 650
5050.97 644
5051.64 588
5052.31 532
5052.98 559
5053.65 542
5054.32 635
5054.99 631
5055.66 574
5056.34 601
5057.01 627
5057.68 677
5058.35 654
5059.02 603
5059.69 531
5060.36 528
5061.03 575
5061.70 599
5062.37 582
5063.04 586
5063.72 617
5064.39 622
5065.06 577
5065.73 652
5066.40 581
5067.07 574
5067.74 609
5068.42 579
5069.09 590
5069.76 555
5070.43 584
5071.10 591
5071.77 539
5072.44 498
5073.12 589
5073.79 611
5074.46 636
5075.13 594
5075.80 652
5076.48 590
5077.15 602
5077.82 537
5078.49 556
5079.16 533
5079.84 646
5080.51 616
5081.18 606
5081.85 607
5082.53 558
5083.20 631
5083.87 596
5084.54 601
5085.22 610
5085.89 628
5086.56 631
5087.23 612
5087.91 600
5088.58 598
5089.25 592
5089.93 596
5090.60 696
5091.27 605
5091.94 690
5092.62 666
5093.29 599
5093.96 621
5094.64 632
5095.31 622
5095.98 629
5096.66 580
5097.33 605
5098.00 632
5098.68 533
5099.35 623
5100.02 618
5100.70 595
5101.37 671
5102.04 620
5102.72 662
5103.39 701
5104.07 685
5104.74 601
5105.41 652
5106.09 666
5106.76 590
5107.44 657
5108.11 582
5108.78 596
5109.46 571
5110.13 585
5110.81 526
5111.48 575
5112.16 567
5112.83 610
5113.50 522
5114.18 571
5114.85 636
5115.53 661
5116.20 649
5116.88 568
5117.55 670
5118.23 653
5118.90 667
5119.58 580
5120.25 580
5120.93 558
5121.60 633
5122.28 592
5122.95 625
5123.63 663
5124.30 610
5124.98 611
5125.65 612
5126.33 646
5127.00 656
5127.68 641
5128.35 547
5129.03 620
5129.70 711
5130.38 575
5131.06 608
5131.73 650
5132.41 642
5133.08 577
5133.76 558
5134.43 663
5135.11 708
5135.79 592
5136.46 633
5137.14 691
5137.81 617
5138.49 736
5139.17 695
5139.84 654
5140.52 580
5141.20 590
5141.87 565
5142.55 633
5143.22 642
5143.90 628
5144.58 597
5145.25 606
5145.93 608
5146.61 592
5147.28 506
5147.96 564
5148.64 625
5149.31 703
5149.99 549
5150.67 577
5151.34 629
5152.02 581
5152.70 609
5153.38 610
5154.05 563
5154.73 563
5155.41 607
5156.08 529
5156.76 590
5157.44 578
5158.12 586
5158.79 562
5159.47 573
5160.15 588
5160.83 587
5161.50 579
5162.18 631
5162.86 643
5163.54 628
5164.22 533
5164.89 517
5165.57 586
5166.25 623
5166.93 623
5167.61 628
5168.28 572
5168.96 647
5169.64 572
5170.32 534
5171.00 597
5171.67 595
5172.35 589
5173.03 628
5173.71 531
5174.39 575
5175.07 636
5175.74 653
5176.42 582
5177.10 505
5177.78 509
5178.46 611
5179.14 519
5179.82 576
5180.50 596
5181.17 536
5181.85 519
5182.53 584
5183.21 630
5183.89 605
5184.57 534
5185.25 493
5185.93 512
5186.61 537
5187.29 529
5187.97 546
5188.65 572
5189.33 585
5190.00 512
5190.68 527
5191.36 493
5192.04 490
5192.72 546
5193.40 469
5194.08 506
5194.76 596
5195.44 553
5196.12 564
5196.80 544
5197.48 550
5198.16 492
5198.84 470
5199.52 498
5200.20 548
5200.88 567
5201.56 536
5202.24 510
5202.92 528
5203.60 540
5204.28 521
5204.96 517
5205.65 537
5206.33 544
5207.01 527
5207.69 546
5208.37 509
5209.05 533
5209.73 490
5210.41 561
5211.09 496
5211.77 540
5212.45 567
5213.13 535
5213.82 514
5214.50 569
5215.18 674
5215.86 660
5216.54 588
5217.22 573
5217.90 652
5218.58 530
5219.27 597
5219.95 593
5220.63 493
5221.31 570
5221.99 650
5222.67 672
5223.35 533
5224.04 527
5224.72 564
5225.40 591
5226.08 616
5226.76 612
5227.45 584
5228.13 565
5228.81 529
5229.49 499
5230.17 541
5230.86 506
5231.54 515
5232.22 523
5232.90 516
5233.58 513
5234.27 456
5234.95 493
5235.63 563
5236.31 549
5237.00 599
5237.68 650
5238.36 560
5239.05 516
5239.73 552
5240.41 540
5241.09 571
5241.78 560
5242.46 555
5243.14 585
5243.83 534
5244.51 590
5245.19 596
5245.87 525
5246.56 525
5247.24 572
5247.92 575
5248.61 555
5249.29 507
5249.97 524
5250.66 602
5251.34 595
5252.03 557
5252.71 626
5253.39 597
5254.08 523
5254.76 487
5255.44 511
5256.13 480
5256.81 625
5257.50 598
5258.18 599
5258.86 567
5259.55 554
5260.23 551
5260.92 500
5261.60 561
5262.28 585
5262.97 578
5263.65 542
5264.34 557
5265.02 529
5265.71 652
5266.39 651
5267.07 560
5267.76 578
5268.44 597
5269.13 559
5269.81 534
5270.50 505
5271.18 529
5271.87 564
5272.55 601
5273.24 566
5273.92 486
5274.61 501
5275.29 496
5275.98 589
5276.66 667
5277.35 565
5278.03 444
5278.72 533
5279.40 501
5280.09 501
5280.77 607
5281.46 576
5282.15 525
5282.83 589
5283.52 599
5284.20 591
5284.89 588
5285.57 494
5286.26 547
5286.95 502
5287.63 519
5288.32 513
5289.00 511
5289.69 522
5290.38 515
5291.06 527
5291.75 547
5292.43 591
5293.12 548
5293.81 522
5294.49 594
5295.18 539
5295.87 513
5296.55 472
5297.24 571
5297.92 548
5298.61 497
5299.30 556
5299.98 573
5300.67 549
5301.36 557
5302.04 581
5302.73 542
5303.42 530
5304.11 538
5304.79 542
5305.48 515
5306.17 534
5306.85 603
5307.54 615
5308.23 541
5308.92 568
5309.60 548
5310.29 536
5310.98 541
5311.66 619
5312.35 580
5313.04 579
5313.73 575
5314.41 522
5315.10 541
5315.79 646
5316.48 646
5317.17 579
5317.85 526
5318.54 573
5319.23 587
5319.92 534
5320.61 519
5321.29 516
5321.98 574
5322.67 588
5323.36 542
5324.05 571
5324.73 588
5325.42 613
5326.11 576
5326.80 512
5327.49 510
5328.18 532
5328.87 625
5329.55 644
5330.24 546
5330.93 555
5331.62 553
5332.31 575
5333.00 619
5333.69 634
5334.38 629
5335.06 515
5335.75 565
5336.44 538
5337.13 651
5337.82 635
5338.51 533
5339.20 638
5339.89 606
5340.58 561
5341.27 571
5341.96 556
5342.65 578
5343.33 519
5344.02 600
5344.71 686
5345.40 706
5346.09 735
5346.78 622
5347.47 569
5348.16 620
5348.85 583
5349.54 656
5350.23 728
5350.92 738
5351.61 749
5352.30 779
5352.99 738
5353.68 815
5354.37 856
5355.06 732
5355.75 722
5356.44 749
5357.13 680
5357.82 704
5358.51 691
5359.21 686
5359.90 708
5360.59 684
5361.28 615
5361.97 608
5362.66 612
5363.35 559
5364.04 580
5364.73 496
5365.42 592
5366.11 543
5366.80 566
5367.49 544
5368.19 481
5368.88 609
5369.57 665
5370.26 611
5370.95 694
5371.64 664
5372.33 613
5373.02 634
5373.72 548
5374.41 528
5375.10 591
5375.79 572
5376.48 554
5377.17 512
5377.87 502
5378.56 553
5379.25 546
5379.94 551
5380.63 588
5381.33 520
5382.02 499
5382.71 583
5383.40 576
5384.09 537
5384.79 568
5385.48 516
5386.17 496
5386.86 438
5387.55 484
5388.25 497
5388.94 586
5389.63 601
5390.32 503
5391.02 538
5391.71 537
5392.40 514
5393.09 630
5393.79 595
5394.48 528
5395.17 550
5395.87 534
5396.56 547
5397.25 611
5397.95 591
5398.64 530
5399.33 499
5400.02 522
5400.72 500
5401.41 600
5402.10 544
5402.80 505
5403.49 465
5404.18 482
5404.88 580
5405.57 602
5406.26 605
5406.96 552
5407.65 489
5408.35 502
5409.04 579
5409.73 554
5410.43 543
5411.12 559
5411.81 536
5412.51 504
5413.20 545
5413.90 596
5414.59 545
5415.28 559
5415.98 560
5416.67 548
5417.37 519
5418.06 454
5418.76 436
5419.45 474
5420.14 571
5420.84 532
5421.53 441
5422.23 568
5422.92 512
5423.62 588
5424.31 640
5425.01 513
5425.70 502
5426.40 476
5427.09 497
5427.79 543
5428.48 597
5429.18 519
5429.87 524
5430.57 497
5431.26 497
5431.96 538
5432.65 513
5433.35 527
5434.04 511
5434.74 518
5435.43 522
5436.13 497
5436.82 527
5437.52 453
5438.22 467
5438.91 585
5439.61 532
5440.30 541
5441.00 545
5441.69 514
5442.39 551
5443.09 557
5443.78 558
5444.48 473
5445.17 461
5445.87 559
5446.57 565
5447.26 520
5447.96 570
5448.66 469
5449.35 515
5450.05 543
5450.74 629
5451.44 550
5452.14 557
5452.83 683
5453.53 624
5454.23 615
5454.92 617
5455.62 559
5456.32 549
5457.01 526
5457.71 607
5458.41 445
5459.10 508
5459.80 525
5460.50 554
5461.20 442
5461.89 557
5462.59 550
5463.29 588
5463.98 593
5464.68 523
5465.38 528
5466.08 531
5466.77 591
5467.47 573
5468.17 567
5468.87 485
5469.56 461
5470.26 457
5470.96 497
5471.66 526
5472.35 548
5473.05 563
5473.75 573
5474.45 529
5475.15 488
5475.84 514
5476.54 553
5477.24 576
5477.94 548
5478.64 577
5479.34 610
5480.03 592
5480.73 578
5481.43 519
5482.13 582
5482.83 586
5483.53 528
5484.22 582
5484.92 526
5485.62 524
5486.32 594
5487.02 527
5487.72 547
5488.42 533
5489.11 637
5489.81 529
5490.51 565
5491.21 652
5491.91 581
5492.61 587
5493.31 553
5494.01 586
5494.71 567
5495.41 554
5496.11 525
5496.81 559
5497.50 572
5498.20 503
5498.90 547
5499.60 556
5500.30 600
5501.00 636
5501.70 561
5502.40 552
5503.10 588
5503.80 617
5504.50 678
5505.20 645
5505.90 646
5506.60 573
5507.30 563
5508.00 567
5508.70 601
5509.40 572
5510.10 580
5510.80 625
5511.50 647
5512.20 562
5512.90 486
5513.60 546
5514.30 543
5515.00 555
5515.70 515
5516.40 572
5517.11 504
5517.81 546
5518.51 605
5519.21 607
5519.91 569
5520.61 578
5521.31 565
5522.01 508
5522.71 554
5523.41 512
5524.11 530
5524.82 480
5525.52 479
5526.22 492
5526.92 519
5527.62 559
5528.32 560
5529.02 593
5529.72 606
5530.43 490
5531.13 531
5531.83 531
5532.53 520
5533.23 528
5533.93 516
5534.64 473
5535.34 533
5536.04 538
5536.74 554
5537.44 568
5538.15 510
5538.85 538
5539.55 457
5540.25 509
5540.95 551
5541.66 536
5542.36 506
5543.06 487
5543.76 537
5544.47 509
5545.17 514
5545.87 553
5546.57 536
5547.28 519
5547.98 508
5548.68 477
5549.38 492
5550.09 505
5550.79 444
5551.49 448
5552.19 476
5552.90 464
5553.60 477
5554.30 454
5555.01 390
5555.71 471
5556.41 541
5557.12 504
5557.82 508
5558.52 520
5559.23 499
5559.93 551
5560.63 584
5561.34 522
5562.04 499
5562.74 473
5563.45 494
5564.15 524
5564.85 554
5565.56 496
5566.26 501
5566.96 489
5567.67 516
5568.37 472
5569.08 514
5569.78 559
5570.48 581
5571.19 633
5571.89 613
5572.60 592
5573.30 644
5574.01 523
5574.71 535
5575.41 543
5576.12 606
5576.82 619
5577.53 563
5578.23 532
5578.94 542
5579.64 571
5580.35 587
5581.05 581
5581.76 583
5582.46 489
5583.16 491
5583.87 544
5584.57 490
5585.28 536
5585.98 554
5586.69 550
5587.39 537
5588.10 528
5588.81 501
5589.51 527
5590.22 567
5590.92 559
5591.63 529
5592.33 505
5593.04 514
5593.74 505
5594.45 521
5595.15 552
5595.86 469
5596.57 523
5597.27 520
5597.98 420
5598.68 502
5599.39 537
5600.09 552
5600.80 522
5601.51 450
5602.21 507
5602.92 542
5603.62 510
5604.33 537
5605.04 512
5605.74 506
5606.45 522
5607.16 529
5607.86 500
5608.57 529
5609.27 620
5609.98 530
5610.69 519
5611.39 523
5612.10 461
5612.81 512
5613.51 586
5614.22 528
5614.93 530
5615.64 575
5616.34 512
5617.05 549
5617.76 560
5618.46 593
5619.17 526
5619.88 493
5620.58 579
5621.29 617
5622.00 531
5622.71 391
5623.41 419
5624.12 484
5624.83 440
5625.54 425
5626.24 498
5626.95 483
5627.66 549
5628.37 518
5629.07 550
5629.78 513
5630.49 506
5631.20 520
5631.91 500
5632.61 512
5633.32 551
5634.03 577
5634.74 566
5635.45 557
5636.15 589
5636.86 542
5637.57 503
5638.28 482
5638.99 497
5639.70 531
5640.40 500
5641.11 502
5641.82 600
5642.53 602
5643.24 557
5643.95 526
5644.66 621
5645.36 623
5646.07 668
5646.78 533
5647.49 568
5648.20 539
5648.91 555
5649.62 577
5650.33 517
5651.04 476
5651.75 550
5652.45 507
5653.16 517
5653.87 567
5654.58 533
5655.29 481
5656.00 535
5656.71 522
5657.42 512
5658.13 533
5658.84 575
5659.55 631
5660.26 597
5660.97 600
5661.68 575
5662.39 565
5663.10 579
5663.81 514
5664.52 556
5665.23 581
5665.94 580
5666.65 595
5667.36 633
5668.07 565
5668.78 657
5669.49 541
5670.20 470
5670.91 505
5671.62 538
5672.33 541
5673.04 552
5673.75 584
5674.46 588
5675.17 599
5675.88 556
5676.59 502
5677.31 493
5678.02 494
5678.73 493
5679.44 507
5680.15 502
5680.86 571
5681.57 569
5682.28 461
5682.99 503
5683.70 449
5684.42 471
5685.13 462
5685.84 475
5686.55 494
5687.26 483
5687.97 496
5688.68 570
5689.39 532
5690.11 478
5690.82 481
5691.53 518
5692.24 459
5692.95 531
5693.67 544
5694.38 602
5695.09 554
5695.80 519
5696.51 527
5697.22 526
5697.94 558
5698.65 545
5699.36 498
5700.07 498
5700.79 496
5701.50 540
5702.21 559
5702.92 535
5703.63 548
5704.35 576
5705.06 536
5705.77 545
5706.48 537
5707.20 521
5707.91 466
5708.62 527
5709.34 510
5710.05 532
5710.76 570
5711.47 553
5712.19 486
5712.90 478
5713.61 450
5714.33 527
5715.04 530
5715.75 596
5716.47 553
5717.18 558
5717.89 519
5718.61 508
5719.32 504
5720.03 548
5720.75 551
5721.46 558
5722.17 514
5722.89 556
5723.60 557
5724.31 521
5725.03 553
5725.74 541
5726.46 585
5727.17 569
5727.88 551
5728.60 513
5729.31 549
5730.03 608
5730.74 535
5731.45 526
5732.17 600
5732.88 584
5733.60 517
5734.31 600
5735.03 514
5735.74 561
5736.45 567
5737.17 502
5737.88 583
5738.60 598
5739.31 611
5740.03 625
5740.74 625
5741.46 611
5742.17 566
5742.89 575
5743.60 587
5744.32 594
5745.03 528
5745.75 568
5746.46 608
5747.18 587
5747.89 636
5748.61 569
5749.32 576
5750.04 680
5750.75 547
5751.47 585
5752.18 646
5752.90 630
5753.62 582
5754.33 633
5755.05 663
5755.76 667
5756.48 598
5757.19 664
5757.91 700
5758.63 664
5759.34 590
5760.06 673
5760.77 694
5761.49 627
5762.21 621
5762.92 630
5763.64 626
5764.35 622
5765.07 755
5765.79 706
5766.50 754
5767.22 698
5767.94 681
5768.65 663
5769.37 683
5770.08 690
5770.80 707
5771.52 717
5772.23 656
5772.95 694
5773.67 750
5774.39 699
5775.10 680
5775.82 741
5776.54 792
5777.25 850
5777.97 777
5778.69 780
5779.40 739
5780.12 787
5780.84 915
5781.56 922
5782.27 971
5782.99 885
5783.71 866
5784.43 886
5785.14 981
5785.86 912
5786.58 912
5787.30 907
5788.01 1006
5788.73 956
5789.45 1002
5790.17 1076
5790.88 1117
5791.60 1054
5792.32 1083
5793.04 1119
5793.76 1184
5794.47 1201
5795.19 1191
5795.91 1281
5796.63 1427
5797.35 1539
5798.07 1648
5798.78 1905
5799.50 1995
5800.22 2353
5800.94 2725
5801.66 2858
5802.38 3310
5803.10 3521
5803.81 3406
5804.53 3321
5805.25 3498
5805.97 3424
5806.69 3192
5807.41 3045
5808.13 2698
5808.85 2776
5809.56 2684
5810.28 2775
5811.00 2943
5811.72 2849
5812.44 2827
5813.16 2683
5813.88 2598
5814.60 2361
5815.32 2183
5816.04 2004
5816.76 1917
5817.48 1926
5818.20 1918
5818.92 1831
5819.64 1937
5820.36 1700
5821.08 1627
5821.80 1735
5822.51 1688
5823.23 1674
5823.95 1640
5824.67 1482
5825.39 1453
5826.11 1484
5826.83 1488
5827.55 1416
5828.28 1395
5829.00 1353
5829.72 1257
5830.44 1258
5831.16 1215
5831.88 1235
5832.60 1202
5833.32 1179
5834.04 1180
5834.76 1114
5835.48 1104
5836.20 1141
5836.92 1150
5837.64 1071
5838.36 989
5839.08 1117
5839.80 1019
5840.53 1055
5841.25 875
5841.97 897
5842.69 931
5843.41 968
5844.13 940
5844.85 984
5845.57 934
5846.29 893
5847.02 955
5847.74 877
5848.46 915
5849.18 884
5849.90 877
5850.62 909
5851.34 903
5852.07 837
5852.79 952
5853.51 931
5854.23 869
5854.95 873
5855.68 855
5856.40 910
5857.12 786
5857.84 812
5858.56 904
5859.29 869
5860.01 849
5860.73 832
5861.45 859
5862.17 846
5862.90 883
5863.62 888
5864.34 882
5865.06 880
5865.79 798
5866.51 822
5867.23 930
5867.95 866
5868.68 817
5869.40 758
5870.12 833
5870.84 898
5871.57 808
5872.29 860
5873.01 929
5873.74 841
5874.46 963
5875.18 1058
5875.91 978
5876.63 875
5877.35 992
5878.08 1007
5878.80 901
5879.52 993
5880.25 956
5880.97 919
5881.69 877
5882.42 963
5883.14 934
5883.86 993
5884.59 918
5885.31 871
5886.03 854
5886.76 815
5887.48 849
5888.21 962
5888.93 944
5889.65 879
5890.38 805
5891.10 934
5891.83 940
5892.55 901
5893.27 849
5894.00 924
5894.72 888
5895.45 759
5896.17 832
5896.90 932
5897.62 927
5898.35 752
5899.07 841
5899.79 851
5900.52 884
5901.24 774
5901.97 728
5902.69 737
5903.42 683
5904.14 773
5904.87 758
5905.59 725
5906.32 827
5907.04 799
5907.77 790
5908.49 662
5909.22 649
5909.94 706
5910.67 697
5911.39 704
5912.12 610
5912.84 645
5913.57 615
5914.30 693
5915.02 719
5915.75 618
5916.47 653
5917.20 695
5917.92 701
5918.65 666
5919.38 625
5920.10 674
5920.83 660
5921.55 681
5922.28 655
5923.01 693
5923.73 664
5924.46 699
5925.18 644
5925.91 594
5926.64 659
5927.36 652
5928.09 587
5928.81 649
5929.54 635
5930.27 619
5930.99 721
5931.72 703
5932.45 658
5933.17 629
5933.90 604
5934.63 591
5935.35 638
5936.08 687
5936.81 614
5937.53 638
5938.26 605
5938.99 680
5939.72 673
5940.44 677
5941.17 616
5941.90 612
5942.62 578
5943.35 616
5944.08 591
5944.81 627
5945.53 592
5946.26 594
5946.99 563
5947.72 631
5948.44 643
5949.17 603
5949.90 577
5950.63 561
5951.35 563
5952.08 572
5952.81 685
5953.54 717
5954.27 645
5954.99 553
5955.72 727
5956.45 741
5957.18 647
5957.91 713
5958.64 636
5959.36 676
5960.09 607
5960.82 618
5961.55 656
5962.28 595
5963.01 590
5963.73 678
5964.46 631
5965.19 641
5965.92 603
5966.65 605
5967.38 635
5968.11 722
5968.83 707
5969.56 608
5970.29 609
5971.02 594
5971.75 621
5972.48 654
5973.21 648
5973.94 644
5974.67 605
5975.40 629
5976.13 682
5976.86 608
5977.58 545
5978.31 584
5979.04 604
5979.77 642
5980.50 606
5981.23 629
5981.96 660
5982.69 687
5983.42 664
5984.15 596
5984.88 660
5985.61 689
5986.34 678
5987.07 660
5987.80 661
5988.53 683
5989.26 627
5989.99 571
5990.72 598
5991.45 617
5992.18 670
5992.91 604
5993.64 646
5994.37 687
5995.10 597
5995.83 632
5996.56 636
5997.29 631
5998.03 670
5998.76 518
5999.49 581
6000.22 640
6000.95 584
6001.68 586
6002.41 661
6003.14 598
6003.87 625
6004.60 674
6005.33 622
6006.07 571
6006.80 619
6007.53 648
6008.26 664
6008.99 692
6009.72 726
6010.45 698
6011.18 670
6011.92 735
6012.65 805
6013.38 651
6014.11 787
6014.84 735
6015.57 765
6016.31 739
6017.04 673
6017.77 652
6018.50 601
6019.23 600
6019.96 542
6020.70 606
6021.43 729
6022.16 671
6022.89 562
6023.63 524
6024.36 509
6025.09 550
6025.82 600
6026.55 481
6027.29 539
6028.02 507
6028.75 502
6029.48 526
6030.22 535
6030.95 538
6031.68 518
6032.42 534
6033.15 593
6033.88 559
6034.61 617
6035.35 588
6036.08 522
6036.81 559
6037.55 549
6038.28 506
6039.01 607
6039.74 616
6040.48 592
6041.21 580
6041.94 570
6042.68 519
6043.41 541
6044.14 560
6044.88 584
6045.61 563
6046.35 571
6047.08 508
6047.81 502
6048.55 598
6049.28 583
6050.01 553
6050.75 567
6051.48 593
6052.22 604
6052.95 547
6053.68 594
6054.42 580
6055.15 555
6055.89 522
6056.62 554
6057.35 617
6058.09 620
6058.82 510
6059.56 539
6060.29 535
6061.03 478
6061.76 561
6062.50 593
6063.23 474
6063.96 527
6064.70 534
6065.43 572
6066.17 607
6066.90 562
6067.64 566
6068.37 530
6069.11 532
6069.84 520
6070.58 520
6071.31 582
6072.05 547
6072.78 577
6073.52 466
6074.25 496
6074.99 507
6075.72 485
6076.46 513
6077.20 522
6077.93 588
6078.67 585
6079.40 488
6080.14 468
6080.87 513
6081.61 523
6082.35 491
6083.08 457
6083.82 510
6084.55 470
6085.29 456
6086.02 491
6086.76 528
6087.50 500
6088.23 569
6088.97 506
6089.71 405
6090.44 478
6091.18 509
6091.91 518
6092.65 504
6093.39 490
6094.12 535
6094.86 522
6095.60 524
6096.33 539
6097.07 510
6097.81 467
6098.54 498
6099.28 457
6100.02 453
6100.75 478
6101.49 415
6102.23 438
6102.96 465
6103.70 497
6104.44 493
6105.18 447
6105.91 483
6106.65 440
6107.39 451
6108.12 507
6108.86 463
6109.60 441
6110.34 464
6111.07 459
6111.81 468
6112.55 529
6113.29 514
6114.03 478
6114.76 493
6115.50 502
6116.24 570
6116.98 480
6117.71 498
6118.45 495
6119.19 477
6119.93 461
6120.67 498
6121.40 526
6122.14 564
6122.88 486
6123.62 524
6124.36 516
6125.10 482
6125.83 557
6126.57 552
6127.31 513
6128.05 475
6128.79 521
6129.53 543
6130.27 562
6131.00 519
6131.74 487
6132.48 520
6133.22 447
6133.96 484
6134.70 520
6135.44 558
6136.18 533
6136.92 524
6137.65 504
6138.39 538
6139.13 611
6139.87 552
6140.61 481
6141.35 482
6142.09 474
6142.83 535
6143.57 494
6144.31 453
6145.05 493
6145.79 450
6146.53 511
6147.27 498
6148.01 519
6148.75 534
6149.49 483
6150.23 516
6150.97 465
6151.71 491
6152.45 514
6153.19 489
6153.93 488
6154.67 488
6155.41 504
6156.15 525
6156.89 546
6157.63 550
6158.37 582
6159.11 512
6159.85 522
6160.59 483
6161.33 508
6162.07 495
6162.81 500
6163.55 585
6164.29 510
6165.03 478
6165.77 485
6166.51 560
6167.26 580
6168.00 512
6168.74 533
6169.48 502
6170.22 507
6170.96 580
6171.70 540
6172.44 588
6173.18 548
6173.93 542
6174.67 549
6175.41 521
6176.15 528
6176.89 540
6177.63 545
6178.37 557
6179.12 511
6179.86 538
6180.60 636
6181.34 540
6182.08 523
6182.82 512
6183.57 553
6184.31 558
6185.05 574
6185.79 573
6186.53 628
6187.28 515
6188.02 545
6188.76 493
6189.50 533
6190.25 517
6190.99 552
6191.73 593
6192.47 628
6193.21 553
6193.96 557
6194.70 637
6195.44 542
6196.19 592
6196.93 530
6197.67 563
6198.41 592
6199.16 563
6199.90 512
6200.64 584
6201.38 570
6202.13 548
6202.87 594
6203.61 625
6204.36 627
6205.10 570
6205.84 683
6206.59 648
6207.33 645
6208.07 733
6208.82 774
6209.56 783
6210.30 832
6211.05 858
6211.79 938
6212.53 875
6213.28 923
6214.02 940
6214.77 849
6215.51 872
6216.25 798
6217.00 746
6217.74 739
6218.48 622
6219.23 643
6219.97 723
6220.72 725
6221.46 629
6222.21 606
6222.95 651
6223.69 745
6224.44 702
6225.18 723
6225.93 778
6226.67 909
6227.42 856
6228.16 910
6228.91 912
6229.65 834
6230.39 863
6231.14 843
6231.88 813
6232.63 737
6233.37 709
6234.12 602
6234.86 646
6235.61 657
6236.35 566
6237.10 547
6237.84 655
6238.59 626
6239.33 621
6240.08 658
6240.82 606
6241.57 651
6242.32 590
6243.06 629
6243.81 678
6244.55 664
6245.30 658
6246.04 615
6246.79 661
6247.53 565
6248.28 591
6249.03 594
6249.77 620
6250.52 637
6251.26 656
6252.01 662
6252.76 676
6253.50 641
6254.25 640
6254.99 588
6255.74 608
6256.49 640
6257.23 549
6257.98 587
6258.73 579
6259.47 564
6260.22 578
6260.97 499
6261.71 536
6262.46 563
6263.21 504
6263.95 544
6264.70 570
6265.45 550
6266.19 609
6266.94 549
6267.69 608
6268.43 540
6269.18 610
6269.93 672
6270.67 673
6271.42 681
6272.17 750
6272.92 695
6273.66 716
6274.41 669
6275.16 618
6275.91 673
6276.65 654
6277.40 623
6278.15 512
6278.90 510
6279.64 514
6280.39 534
6281.14 553
6281.89 574
6282.63 588
6283.38 512
6284.13 456
6284.88 573
6285.63 503
6286.37 451
6287.12 470
6287.87 491
6288.62 421
6289.37 526
6290.11 481
6290.86 509
6291.61 564
6292.36 581
6293.11 608
6293.86 521
6294.60 526
6295.35 515
6296.10 521
6296.85 521
6297.60 476
6298.35 508
6299.10 506
6299.85 480
6300.59 491
6301.34 515
6302.09 466
6302.84 550
6303.59 510
6304.34 527
6305.09 485
6305.84 536
6306.59 525
6307.34 476
6308.09 486
6308.84 450
6309.58 472
6310.33 454
6311.08 498
6311.83 525
6312.58 555
6313.33 503
6314.08 534
6314.83 563
6315.58 513
6316.33 509
6317.08 540
6317.83 470
6318.58 523
6319.33 511
6320.08 460
6320.83 481
6321.58 476
6322.33 498
6323.08 496
6323.83 490
6324.58 512
6325.33 452
6326.08 443
6326.83 433
6327.58 396
6328.33 408
6329.09 450
6329.84 454
6330.59 465
6331.34 451
6332.09 485
6332.84 484
6333.59 442
6334.34 420
6335.09 453
6335.84 453
6336.59 419
6337.34 430
6338.10 495
6338.85 469
6339.60 447
6340.35 465
6341.10 547
6341.85 460
6342.60 402
6343.36 447
6344.11 382
6344.86 486
6345.61 455
6346.36 412
6347.11 380
6347.86 410
6348.62 441
6349.37 479
6350.12 458
6350.87 452
6351.62 431
6352.38 437
6353.13 422
6353.88 461
6354.63 451
6355.38 450
6356.14 423
6356.89 435
6357.64 419
6358.39 461
6359.15 417
6359.90 423
6360.65 411
6361.40 457
6362.16 457
6362.91 475
6363.66 475
6364.41 429
6365.17 494
6365.92 470
6366.67 428
6367.42 468
6368.18 447
6368.93 439
6369.68 386
6370.44 403
6371.19 427
6371.94 473
6372.70 459
6373.45 454
6374.20 494
6374.96 469
6375.71 456
6376.46 459
6377.22 462
6377.97 445
6378.72 482
6379.48 537
6380.23 447
6380.98 478
6381.74 401
6382.49 464
6383.24 434
6384.00 516
6384.75 496
6385.51 406
6386.26 459
6387.01 471
6387.77 522
6388.52 503
6389.28 411
6390.03 456
6390.79 474
6391.54 455
6392.29 456
6393.05 510
6393.80 455
6394.56 496
6395.31 409
6396.07 434
6396.82 455
6397.58 434
6398.33 420
6399.08 408
6399.84 501
6400.59 517
6401.35 434
6402.10 461
6402.86 420
6403.61 409
6404.37 448
6405.12 454
6405.88 424
6406.63 455
6407.39 427
6408.15 441
6408.90 456
6409.66 429
6410.41 455
6411.17 472
6411.92 391
6412.68 466
6413.43 492
6414.19 413
6414.94 445
6415.70 436
6416.46 425
6417.21 461
6417.97 502
6418.72 415
6419.48 393
6420.24 415
6420.99 416
6421.75 451
6422.50 440
6423.26 462
6424.02 455
6424.77 447
6425.53 446
6426.28 480
6427.04 406
6427.80 439
6428.55 412
6429.31 415
6430.07 424
6430.82 437
6431.58 441
6432.34 467
6433.09 471
6433.85 414
6434.61 389
6435.36 483
6436.12 489
6436.88 404
6437.64 400
6438.39 420
6439.15 464
6439.91 474
6440.66 449
6441.42 477
6442.18 402
6442.94 423
6443.69 455
6444.45 519
6445.21 453
6445.97 506
6446.72 463
6447.48 445
6448.24 413
6449.00 447
6449.75 422
6450.51 444
6451.27 395
6452.03 412
6452.79 384
6453.54 413
6454.30 405
6455.06 374
6455.82 409
6456.58 381
6457.33 399
6458.09 390
6458.85 460
6459.61 442
6460.37 407
6461.12 432
6461.88 420
6462.64 418
6463.40 387
6464.16 414
6464.92 464
6465.68 501
6466.44 477
6467.19 449
6467.95 412
6468.71 387
6469.47 375
6470.23 449
6470.99 432
6471.75 408
6472.51 435
6473.27 406
6474.02 376
6474.78 413
6475.54 410
6476.30 381
6477.06 420
6477.82 415
6478.58 405
6479.34 436
6480.10 481
6480.86 419
6481.62 397
6482.38 433
6483.14 404
6483.90 414
6484.66 457
6485.42 440
6486.18 427
6486.94 407
6487.70 417
6488.46 401
6489.22 421
6489.98 384
6490.74 416
6491.50 447
6492.26 429
6493.02 455
6493.78 438
6494.54 488
6495.30 458
6496.06 478
6496.82 491
6497.58 432
6498.34 421
6499.10 424
6499.86 458
6500.62 475
6501.38 430
6502.14 476
6502.91 534
6503.67 479
6504.43 487
6505.19 515
6505.95 491
6506.71 465
6507.47 531
6508.23 465
6508.99 452
6509.76 468
6510.52 483
6511.28 463
6512.04 498
6512.80 500
6513.56 509
6514.32 467
6515.09 417
6515.85 483
6516.61 479
6517.37 439
6518.13 485
6518.89 539
6519.66 495
6520.42 526
6521.18 489
6521.94 552
6522.70 523
6523.47 634
6524.23 577
6524.99 510
6525.75 538
6526.51 645
6527.28 671
6528.04 593
6528.80 547
6529.56 577
6530.33 586
6531.09 555
6531.85 620
6532.61 589
6533.38 551
6534.14 585
6534.90 663
6535.66 732
6536.43 720
6537.19 844
6537.95 875
6538.72 953
6539.48 878
6540.24 933
6541.01 935
6541.77 1038
6542.53 998
6543.29 885
6544.06 757
6544.82 749
6545.58 627
6546.35 617
6547.11 598
6547.87 577
6548.64 495
6549.40 515
6550.17 518
6550.93 501
6551.69 461
6552.46 449
6553.22 467
6553.98 484
6554.75 488
6555.51 485
6556.28 479
6557.04 466
6557.80 493
6558.57 563
6559.33 525
6560.10 530
6560.86 508
6561.63 472
6562.39 480
6563.15 452
6563.92 517
6564.68 530
6565.45 498
6566.21 535
6566.98 535
6567.74 534
6568.51 479
6569.27 498
6570.04 572
6570.80 528
6571.57 485
6572.33 453
6573.09 495
6573.86 544
6574.63 508
6575.39 485
6576.16 470
6576.92 499
6577.69 495
6578.45 492
6579.22 485
6579.98 522
6580.75 526
6581.51 591
6582.28 500
6583.04 448
6583.81 543
6584.57 577
6585.34 528
6586.11 510
6586.87 537
6587.64 540
6588.40 596
6589.17 544
6589.94 552
6590.70 577
6591.47 536
6592.23 582
6593.00 551
6593.77 652
6594.53 705
6595.30 675
6596.06 645
6596.83 614
6597.60 647
6598.36 586
6599.13 565
6599.90 546
6600.66 480
6601.43 535
6602.20 540
6602.96 491
6603.73 492
6604.50 484
6605.26 513
6606.03 492
6606.80 507
6607.56 482
6608.33 470
6609.10 465
6609.87 432
6610.63 469
6611.40 429
6612.17 438
6612.93 444
6613.70 528
6614.47 530
6615.24 469
6616.00 430
6616.77 450
6617.54 414
6618.31 439
6619.07 494
6619.84 526
6620.61 449
6621.38 400
6622.15 485
6622.91 455
6623.68 444
6624.45 481
6625.22 541
6625.99 493
6626.75 470
6627.52 490
6628.29 480
6629.06 435
6629.83 518
6630.59 473
6631.36 464
6632.13 489
6632.90 457
6633.67 561
6634.44 566
6635.21 533
6635.97 512
6636.74 528
6637.51 601
6638.28 546
6639.05 580
6639.82 550
6640.59 570
6641.36 588
6642.12 494
6642.89 512
6643.66 507
6644.43 484
6645.20 452
6645.97 473
6646.74 517
6647.51 473
6648.28 443
6649.05 455
6649.82 527
6650.59 490
6651.36 522
6652.13 487
6652.89 536
6653.66 547
6654.43 588
6655.20 521
6655.97 565
6656.74 530
6657.51 424
6658.28 487
6659.05 504
6659.82 492
6660.59 487
6661.36 455
6662.13 425
6662.90 424
6663.67 420
6664.44 378
6665.21 406
6665.98 530
6666.76 521
6667.53 498
6668.30 463
6669.07 483
6669.84 516
6670.61 446
6671.38 473
6672.15 456
6672.92 452
6673.69 434
6674.46 436
6675.23 424
6676.00 457
6676.77 418
6677.55 460
6678.32 469
6679.09 464
6679.86 443
6680.63 474
6681.40 436
6682.17 481
6682.94 511
6683.72 505
6684.49 489
6685.26 450
6686.03 485
6686.80 464
6687.57 469
6688.34 501
6689.12 507
6689.89 440
6690.66 464
6691.43 519
6692.20 509
6692.98 475
6693.75 472
6694.52 471
6695.29 474
6696.06 466
6696.84 423
6697.61 484
6698.38 402
6699.15 444
6699.92 436
6700.70 421
6701.47 425
6702.24 445
6703.01 492
6703.79 454
6704.56 510
6705.33 494
6706.11 448
6706.88 461
6707.65 438
6708.42 404
6709.20 411
6709.97 363
6710.74 433
6711.52 464
6712.29 438
6713.06 410
6713.83 412
6714.61 427
6715.38 390
6716.15 416
6716.93 432
6717.70 492
6718.47 452
6719.25 405
6720.02 437
6720.79 443
6721.57 407
6722.34 390
6723.12 461
6723.89 516
6724.66 477
6725.44 407
6726.21 429
6726.98 418
6727.76 385
6728.53 420
6729.31 502
6730.08 429
6730.85 389
6731.63 448
6732.40 459
6733.18 442
6733.95 414
6734.73 381
6735.50 412
6736.27 424
6737.05 455
6737.82 457
6738.60 420
6739.37 484
6740.15 408
6740.92 426
6741.70 444
6742.47 447
6743.25 436
6744.02 355
6744.80 392
6745.57 423
6746.35 450
6747.12 469
6747.90 380
6748.67 429
6749.45 418
6750.22 463
6751.00 413
6751.77 429
6752.55 392
6753.32 431
6754.10 397
6754.87 406
6755.65 437
6756.43 466
6757.20 483
6757.98 452
6758.75 430
6759.53 460
6760.30 382
6761.08 413
6761.86 399
6762.63 414
6763.41 482
6764.18 448
6764.96 421
6765.74 390
6766.51 412
6767.29 430
6768.06 421
6768.84 413
6769.62 450
6770.39 469
6771.17 426
6771.95 379
6772.72 427
6773.50 405
6774.28 397
6775.05 380
6775.83 413
6776.61 396
6777.38 415
6778.16 431
6778.94 429
6779.71 386
6780.49 424
6781.27 427
6782.05 449
6782.82 410
6783.60 485
6784.38 468
6785.15 419
6785.93 448
6786.71 414
6787.49 405
6788.26 384
6789.04 371
6789.82 401
6790.60 400
6791.37 400
6792.15 428
6792.93 370
6793.71 346
6794.48 426
6795.26 418
6796.04 377
6796.82 368
6797.60 364
6798.37 391
6799.15 398
6799.93 396
6800.71 398
6801.49 390
6802.26 334
6803.04 384
6803.82 378
6804.60 410
6805.38 395
6806.16 421
6806.93 429
6807.71 493
6808.49 428
6809.27 425
6810.05 431
6810.83 457
6811.61 449
6812.39 370
6813.16 352
6813.94 357
6814.72 397
6815.50 449
6816.28 442
6817.06 412
6817.84 397
6818.62 399
6819.40 434
6820.18 391
6820.96 407
6821.73 439
6822.51 446
6823.29 373
6824.07 407
6824.85 414
6825.63 395
6826.41 394
6827.19 381
6827.97 411
6828.75 401
6829.53 377
6830.31 421
6831.09 435
6831.87 395
6832.65 372
6833.43 404
6834.21 453
6834.99 406
6835.77 416
6836.55 425
6837.33 396
6838.11 403
6838.89 379
6839.67 334
6840.45 384
6841.23 345
6842.01 324
6842.79 373
6843.57 335
6844.35 379
6845.14 438
6845.92 443
6846.70 436
6847.48 457
6848.26 373
6849.04 403
6849.82 462
6850.60 420
6851.38 370
6852.16 409
6852.94 458
6853.73 412
6854.51 434
6855.29 384
6856.07 356
6856.85 345
6857.63 404
6858.41 423
6859.20 370
6859.98 393
6860.76 371
6861.54 368
6862.32 365
6863.10 352
6863.89 396
6864.67 406
6865.45 347
6866.23 412
6867.01 404
6867.79 399
6868.58 418
6869.36 399
6870.14 421
6870.92 431
6871.71 455
6872.49 493
6873.27 452
6874.05 420
6874.83 406
6875.62 416
6876.40 402
6877.18 401
6877.96 403
6878.75 357
6879.53 365
6880.31 387
6881.10 458
6881.88 426
6882.66 418
6883.44 417
6884.23 452
6885.01 430
6885.79 466
6886.58 443
6887.36 443
6888.14 464
6888.92 485
6889.71 502
6890.49 504
6891.27 509
6892.06 513
6892.84 500
6893.62 517
6894.41 467
6895.19 442
6895.98 480
6896.76 442
6897.54 431
6898.33 444
6899.11 356
6899.89 414
6900.68 399
6901.46 409
6902.25 453
6903.03 407
6903.81 423
6904.60 374
6905.38 421
6906.17 457
6906.95 430
6907.73 419
6908.52 474
6909.30 437
6910.09 428
6910.87 409
6911.66 403
6912.44 386
6913.23 391
6914.01 414
6914.79 374
6915.58 447
6916.36 442
6917.15 389
6917.93 392
6918.72 395
6919.50 400
6920.29 399
6921.07 394
6921.86 428
6922.64 326
6923.43 370
6924.21 394
6925.00 417
6925.78 384
6926.57 407
6927.36 423
6928.14 363
6928.93 384
6929.71 408
6930.50 402
6931.28 422
6932.07 404
6932.85 388
6933.64 332
6934.43 401
6935.21 399
6936.00 322
6936.78 326
6937.57 425
6938.36 457
6939.14 464
6939.93 391
6940.71 411
6941.50 445
6942.29 403
6943.07 371
6943.86 418
6944.64 398
6945.43 447
6946.22 463
6947.00 457
6947.79 389
6948.58 426
6949.36 446
6950.15 424
6950.94 446
6951.72 477
6952.51 525
6953.30 427
6954.08 468
6954.87 532
6955.66 492
6956.45 479
6957.23 493
6958.02 470
6958.81 451
6959.59 481
6960.38 525
6961.17 484
6961.96 440
6962.74 483
6963.53 462
6964.32 471
6965.11 477
6965.89 485
6966.68 519
6967.47 497
6968.26 523
6969.04 470
6969.83 452
6970.62 527
6971.41 473
6972.20 425
6972.98 447
6973.77 480
6974.56 525
6975.35 464
6976.14 443
6976.92 442
6977.71 540
6978.50 542
6979.29 526
6980.08 490
6980.87 540
6981.65 529
6982.44 515
6983.23 538
6984.02 566
6984.81 553
6985.60 602
6986.39 608
6987.17 612
6987.96 741
6988.75 786
6989.54 772
6990.33 776
6991.12 748
6991.91 679
6992.70 655
6993.49 662
6994.28 618
6995.06 554
6995.85 579
6996.64 549
6997.43 552
6998.22 571
6999.01 587
6999.80 639
7000.59 672
7001.38 776
7002.17 785
7002.96 779
7003.75 786
7004.54 809
7005.33 819
7006.12 856
7006.91 810
7007.70 715
7008.49 663
7009.28 716
7010.07 597
7010.86 539
7011.65 565
7012.44 582
7013.23 536
7014.02 538
7014.81 575
7015.60 541
7016.39 549
7017.18 634
7017.97 648
7018.76 617
7019.55 656
7020.34 631
7021.13 609
7021.92 549
7022.71 530
7023.51 497
7024.30 508
7025.09 520
7025.88 510
7026.67 510
7027.46 452
7028.25 466
7029.04 451
7029.83 504
7030.63 533
7031.42 547
7032.21 554
7033.00 527
7033.79 464
7034.58 448
7035.37 465
7036.16 484
7036.96 524
7037.75 452
7038.54 427
7039.33 452
7040.12 457
7040.92 505
7041.71 477
7042.50 505
7043.29 476
7044.08 488
7044.87 503
7045.67 466
7046.46 470
7047.25 525
7048.04 510
7048.84 536
7049.63 522
7050.42 543
7051.21 540
7052.00 563
7052.80 547
7053.59 597
7054.38 531
7055.18 494
7055.97 531
7056.76 520
7057.55 471
7058.35 437
7059.14 465
7059.93 474
7060.72 468
7061.52 487
7062.31 475
7063.10 477
7063.90 455
7064.69 433
7065.48 451
7066.28 521
7067.07 478
7067.86 454
7068.66 478
7069.45 502
7070.24 515
7071.04 417
7071.83 396
7072.62 514
7073.42 472
7074.21 467
7075.00 433
7075.80 419
7076.59 448
7077.39 447
7078.18 429
7078.97 494
7079.77 448
7080.56 500
7081.36 561
7082.15 449
7082.94 456
7083.74 462
7084.53 464
7085.33 469
7086.12 476
7086.92 487
7087.71 547
7088.50 509
7089.30 532
7090.09 527
7090.89 556
7091.68 528
7092.48 582
7093.27 596
7094.07 626
7094.86 547
7095.66 487
7096.45 470
7097.25 468
7098.04 435
7098.84 400
7099.63 415
7100.43 433
7101.22 441
7102.02 456
7102.81 425
7103.61 489
7104.40 444
7105.20 458
7105.99 465
7106.79 457
7107.59 528
7108.38 507
7109.18 521
7109.97 476
7110.77 427
7111.56 414
7112.36 458
7113.16 434
7113.95 379
7114.75 399
7115.54 385
7116.34 422
7117.14 387
7117.93 409
7118.73 421
7119.52 408
7120.32 378
7121.12 427
7121.91 472
7122.71 441
7123.51 413
7124.30 358
7125.10 399
7125.90 434
7126.69 367
7127.49 344
7128.29 361
7129.08 397
7129.88 359
7130.68 381
7131.47 410
7132.27 375
7133.07 402
7133.86 356
7134.66 453
7135.46 419
7136.26 370
7137.05 348
7137.85 427
7138.65 420
7139.44 407
7140.24 343
7141.04 359
7141.84 394
7142.63 411
7143.43 395
7144.23 399
7145.03 348
7145.83 417
7146.62 396
7147.42 384
7148.22 450
7149.02 395
7149.81 436
7150.61 417
7151.41 361
7152.21 370
7153.01 411
7153.80 424
7154.60 383
7155.40 308
7156.20 349
7157.00 346
7157.80 416
7158.59 407
7159.39 353
7160.19 361
7160.99 336
7161.79 323
7162.59 342
7163.39 326
7164.18 384
7164.98 390
7165.78 369
7166.58 371
7167.38 333
7168.18 358
7168.98 343
7169.78 331
7170.58 360
7171.38 324
7172.17 335
7172.97 308
7173.77 335
7174.57 326
7175.37 364
7176.17 363
7176.97 373
7177.77 375
7178.57 344
7179.37 399
7180.17 336
7180.97 335
7181.77 297
7182.57 354
7183.37 328
7184.17 306
7184.97 384
7185.77 371
7186.57 360
7187.37 309
7188.17 319
7188.97 375
7189.77 368
7190.57 340
7191.37 350
7192.17 332
7192.97 362
7193.77 360
7194.57 377
7195.37 378
7196.17 400
7196.97 325
7197.77 281
7198.57 361
7199.37 341
7200.17 320
7200.97 285
7201.77 331
7202.58 330
7203.38 321
7204.18 326
7204.98 384
7205.78 350
7206.58 320
7207.38 355
7208.18 309
7208.98 340
7209.79 336
7210.59 300
7211.39 348
7212.19 365
7212.99 302
7213.79 380
7214.59 350
7215.40 311
7216.20 302
7217.00 338
7217.80 347
7218.60 313
7219.40 316
7220.21 358
7221.01 349
7221.81 315
7222.61 283
7223.41 301
7224.22 324
7225.02 316
7225.82 293
7226.62 309
7227.43 335
7228.23 303
7229.03 281
7229.83 315
7230.63 340
7231.44 316
7232.24 318
7233.04 335
7233.84 298
7234.65 348
7235.45 299
7236.25 319
7237.06 320
7237.86 332
7238.66 318
7239.46 326
7240.27 354
7241.07 345
7241.87 350
7242.68 334
7243.48 305
7244.28 324
7245.09 306
7245.89 363
7246.69 354
7247.50 329
7248.30 361
7249.10 343
7249.91 308
7250.71 300
7251.51 306
7252.32 291
7253.12 318
7253.92 341
7254.73 310
7255.53 291
7256.34 344
7257.14 351
7257.94 330
7258.75 303
7259.55 281
7260.36 296
7261.16 321
7261.96 340
7262.77 295
7263.57 351
7264.38 340
7265.18 314
7265.99 315
7266.79 331
7267.59 372
7268.40 351
7269.20 356
7270.01 373
7270.81 382
7271.62 328
7272.42 377
7273.23 334
7274.03 375
7274.84 339
7275.64 338
7276.45 288
7277.25 349
7278.06 291
7278.86 362
7279.67 339
7280.47 382
7281.28 399
7282.08 371
7282.89 408
7283.69 391
7284.50 400
7285.30 410
7286.11 420
7286.92 415
7287.72 386
7288.53 399
7289.33 410
7290.14 421
7290.94 413
7291.75 446
7292.56 442
7293.36 453
7294.17 397
7294.97 391
7295.78 397
7296.59 356
7297.39 323
7298.20 337
7299.00 408
7299.81 395
7300.62 400
7301.42 311
7302.23 324
7303.04 337
7303.84 338
7304.65 342
7305.46 330
7306.26 330
7307.07 346
7307.88 377
7308.68 388
7309.49 386
7310.30 343
7311.10 382
7311.91 393
7312.72 340
7313.52 354
7314.33 416
7315.14 417
7315.95 366
7316.75 405
7317.56 451
7318.37 378
7319.18 370
7319.98 413
7320.79 444
7321.60 429
7322.40 497
7323.21 501
7324.02 509
7324.83 471
7325.64 467
7326.44 489
7327.25 469
7328.06 452
7328.87 423
7329.67 429
7330.48 435
7331.29 436
7332.10 355
7332.91 434
7333.71 424
7334.52 406
7335.33 418
7336.14 340
7336.95 394
7337.76 467
7338.56 413
7339.37 439
7340.18 450
7340.99 476
7341.80 407
7342.61 387
7343.42 423
7344.22 398
7345.03 401
7345.84 425
7346.65 394
7347.46 342
7348.27 322
7349.08 317
7349.89 376
7350.70 338
7351.51 369
7352.31 386
7353.12 376
7353.93 356
7354.74 370
7355.55 336
7356.36 355
7357.17 330
7357.98 412
7358.79 330
7359.60 313
7360.41 364
7361.22 354
7362.03 346
7362.84 362
7363.65 362
7364.46 382
7365.27 336
7366.08 321
7366.89 283
7367.70 318
7368.51 365
7369.32 326
7370.13 369
7370.94 313
7371.75 320
7372.56 353
7373.37 320
7374.18 291
7374.99 313
7375.80 373
7376.61 346
7377.42 314
7378.23 315
7379.04 298
7379.85 313
7380.66 355
7381.48 397
7382.29 340
7383.10 324
7383.91 354
7384.72 359
7385.53 285
7386.34 327
7387.15 313
7387.96 288
7388.77 314
7389.59 350
7390.40 351
7391.21 405
7392.02 345
7392.83 320
7393.64 355
7394.45 353
7395.27 282
7396.08 312
7396.89 327
7397.70 329
7398.51 358
7399.32 363
7400.14 323
7400.95 322
7401.76 378
7402.57 362
7403.38 370
7404.20 296
7405.01 324
7405.82 356
7406.63 347
7407.44 287
7408.26 322
7409.07 289
7409.88 285
7410.69 325
7411.51 362
7412.32 323
7413.13 349
7413.94 304
7414.76 306
7415.57 301
7416.38 357
7417.19 386
7418.01 340
7418.82 311
7419.63 306
7420.45 337
7421.26 364
7422.07 319
7422.88 249
7423.70 320
7424.51 326
7425.32 327
7426.14 331
7426.95 369
7427.76 329
7428.58 308
7429.39 293
7430.20 298
7431.02 293
7431.83 252
7432.64 333
7433.46 298
7434.27 301
7435.09 337
7435.90 299
7436.71 330
7437.53 301
7438.34 275
7439.16 300
7439.97 302
7440.78 270
7441.60 306
7442.41 300
7443.23 329
7444.04 327
7444.85 316
7445.67 325
7446.48 323
7447.30 310
7448.11 328
7448.93 317
7449.74 318
7450.56 305
7451.37 301
7452.18 309
7453.00 307
7453.81 265
7454.63 284
7455.44 316
7456.26 342
7457.07 296
7457.89 275
7458.70 261
7459.52 349
7460.33 329
7461.15 284
7461.96 296
7462.78 323
7463.59 334
7464.41 278
7465.23 291
7466.04 259
7466.86 331
7467.67 357
7468.49 301
7469.30 333
7470.12 302
7470.93 312
7471.75 314
7472.57 302
7473.38 299
7474.20 306
7475.01 312
7475.83 339
7476.65 303
7477.46 273
7478.28 300
7479.09 270
7479.91 276
7480.73 350
7481.54 319
7482.36 291
7483.18 319
7483.99 257
7484.81 280
7485.62 285
7486.44 325
7487.26 311
7488.07 330
7488.89 313
7489.71 328
7490.52 356
7491.34 284
7492.16 326
7492.98 302
7493.79 285
7494.61 311
7495.43 342
7496.24 301
7497.06 238
7497.88 294
7498.70 253
7499.51 264
7500.33 308
7501.15 318
7501.96 312
7502.78 310
7503.60 350
7504.42 325
7505.23 313
7506.05 312
7506.87 307
7507.69 275
7508.51 303
7509.32 332
7510.14 299
7510.96 298
7511.78 336
7512.59 298
7513.41 263
7514.23 281
7515.05 248
7515.87 281
7516.69 326
7517.50 271
7518.32 253
7519.14 269
7519.96 245
7520.78 252
7521.60 299
7522.41 324
7523.23 274
7524.05 293
7524.87 310
7525.69 318
7526.51 286
7527.33 323
7528.14 321
7528.96 308
7529.78 305
7530.60 276
7531.42 295
7532.24 308
7533.06 292
7533.88 259
7534.70 261
7535.52 256
7536.34 249
7537.16 274
7537.97 286
7538.79 290
7539.61 257
7540.43 274
7541.25 257
7542.07 274
7542.89 235
7543.71 251
7544.53 345
7545.35 283
7546.17 259
7546.99 276
7547.81 349
7548.63 347
7549.45 322
7550.27 313
7551.09 257
7551.91 278
7552.73 277
7553.55 270
7554.37 255
7555.19 292
7556.01 310
7556.83 248
7557.65 263
7558.47 315
7559.29 264
7560.11 263
7560.93 261
7561.76 269
7562.58 327
7563.40 333
7564.22 272
7565.04 286
7565.86 279
7566.68 275
7567.50 297
7568.32 298
7569.14 266
7569.96 253
7570.79 248
7571.61 253
7572.43 293
7573.25 250
7574.07 276
7574.89 252
7575.71 278
7576.54 296
7577.36 292
7578.18 338
7579.00 315
7579.82 270
7580.64 298
7581.46 286
7582.29 263
7583.11 287
7583.93 316
7584.75 315
7585.57 251
7586.40 294
7587.22 298
7588.04 313
7588.86 296
7589.68 277
7590.51 259
7591.33 257
7592.15 252
7592.97 310
7593.80 272
7594.62 260
7595.44 293
7596.26 334
7597.09 304
7597.91 302
7598.73 298
7599.55 283
7600.38 294
7601.20 290
7602.02 279
7602.85 284
7603.67 321
7604.49 250
7605.31 275
7606.14 290
7606.96 317
7607.78 309
7608.61 294
7609.43 306
7610.25 269
7611.08 287
7611.90 262
7612.72 273
7613.55 332
7614.37 311
7615.19 342
7616.02 295
7616.84 302
7617.67 389
7618.49 343
7619.31 271
7620.14 329
7620.96 342
7621.78 357
7622.61 294
7623.43 327
7624.26 369
7625.08 315
7625.91 341
7626.73 353
7627.55 362
7628.38 326
7629.20 342
7630.03 309
7630.85 351
7631.68 292
7632.50 325
7633.32 302
7634.15 343
7634.97 319
7635.80 317
7636.62 329
7637.45 321
7638.27 304
7639.10 294
7639.92 305
7640.75 296
7641.57 255
7642.40 276
7643.22 284
7644.05 283
7644.87 322
7645.70 308
7646.52 276
7647.35 274
7648.17 292
7649.00 315
7649.82 285
7650.65 297
7651.48 300
7652.30 280
7653.13 355
7653.95 355
7654.78 314
7655.60 298
7656.43 302
7657.26 322
7658.08 339
7658.91 340
7659.73 286
7660.56 277
7661.39 308
7662.21 326
7663.04 324
7663.86 302
7664.69 250
7665.52 303
7666.34 280
7667.17 309
7668.00 264
7668.82 261
7669.65 275
7670.48 275
7671.30 282
7672.13 302
7672.96 275
7673.78 240
7674.61 221
7675.44 253
7676.26 265
7677.09 244
7677.92 268
7678.74 283
7679.57 276
7680.40 286
7681.22 273
7682.05 303
7682.88 265
7683.71 237
7684.53 229
7685.36 286
7686.19 248
7687.02 263
7687.84 303
7688.67 304
7689.50 271
7690.33 276
7691.15 293
7691.98 265
7692.81 264
7693.64 228
7694.47 269
7695.29 302
7696.12 318
7696.95 290
7697.78 301
7698.61 285
7699.43 265
7700.26 272
7701.09 283
7701.92 328
7702.75 293
7703.57 255
7704.40 277
7705.23 310
7706.06 303
7706.89 311
7707.72 292
7708.55 277
7709.37 268
7710.20 282
7711.03 272
7711.86 300
7712.69 259
7713.52 255
7714.35 260
7715.18 339
7716.01 310
7716.83 313
7717.66 285
7718.49 282
7719.32 271
7720.15 280
7720.98 275
7721.81 258
7722.64 273
7723.47 281
7724.30 292
7725.13 280
7725.96 319
7726.79 302
7727.62 294
7728.45 279
7729.28 254
7730.11 280
7730.94 301
7731.77 289
7732.60 289
7733.42 279
7734.25 275
7735.09 310
7735.92 302
7736.75 279
7737.58 291
7738.41 337
7739.24 309
7740.07 322
7740.90 296
7741.73 311
7742.56 283
7743.39 277
7744.22 305
7745.05 301
7745.88 324
7746.71 323
7747.54 293
7748.37 335
7749.20 306
7750.03 306
7750.86 337
7751.70 307
7752.53 340
7753.36 340
7754.19 339
7755.02 303
7755.85 290
7756.68 287
7757.51 322
7758.34 328
7759.18 297
7760.01 325
7760.84 320
7761.67 341
7762.50 297
7763.33 339
7764.16 349
7765.00 357
7765.83 342
7766.66 314
7767.49 303
7768.32 341
7769.16 315
7769.99 310
7770.82 296
7771.65 304
7772.48 347
7773.32 288
7774.15 317
7774.98 303
7775.81 283
7776.64 304
7777.48 358
7778.31 385
7779.14 316
7779.97 343
7780.81 378
7781.64 380
7782.47 378
7783.30 351
7784.14 348
7784.97 335
7785.80 329
7786.64 349
7787.47 289
7788.30 291
7789.13 302
7789.97 259
7790.80 263
7791.63 319
7792.47 304
7793.30 337
7794.13 316
7794.97 331
7795.80 350
7796.63 361
7797.47 393
7798.30 378
7799.13 351
7799.97 294
7800.80 325
7801.63 343
7802.47 322
7803.30 356
7804.13 366
7804.97 341
7805.80 280
7806.64 290
7807.47 279
7808.30 300
7809.14 317
7809.97 294
7810.81 250
7811.64 277
7812.47 362
7813.31 393
7814.14 321
7814.98 320
7815.81 308
7816.65 329
7817.48 308
7818.32 318
7819.15 284
7819.98 290
7820.82 270
7821.65 332
7822.49 288
7823.32 280
7824.16 291
7824.99 288
7825.83 259
7826.66 280
7827.50 285
7828.33 260
7829.17 288
7830.00 340
7830.84 282
7831.67 355
7832.51 260
7833.34 261
7834.18 258
7835.02 281
7835.85 293
7836.69 280
7837.52 318
7838.36 283
7839.19 308
7840.03 317
7840.86 300
7841.70 332
7842.54 331
7843.37 259
7844.21 270
7845.04 304
7845.88 319
7846.72 317
7847.55 264
7848.39 292
7849.22 253
7850.06 317
7850.90 293
7851.73 281
7852.57 300
7853.41 287
7854.24 277
7855.08 272
7855.92 266
7856.75 283
7857.59 316
7858.43 332
7859.26 311
7860.10 316
7860.94 371
7861.77 312
7862.61 299
7863.45 324
7864.28 326
7865.12 336
7865.96 320
7866.79 289
7867.63 285
7868.47 300
7869.31 314
7870.14 322
7870.98 309
7871.82 310
7872.66 317
7873.49 355
7874.33 261
7875.17 275
7876.01 332
7876.84 351
7877.68 311
7878.52 306
7879.36 332
7880.19 315
7881.03 289
7881.87 316
7882.71 386
7883.55 336
7884.38 317
7885.22 295
7886.06 291
7886.90 306
7887.74 307
7888.57 369
7889.41 378
7890.25 323
7891.09 349
7891.93 285
7892.77 307
7893.61 319
7894.44 316
7895.28 300
7896.12 308
7896.96 322
7897.80 301
7898.64 291
7899.48 326
7900.32 320
7901.15 305
7901.99 315
7902.83 290
7903.67 303
7904.51 332
7905.35 314
7906.19 315
7907.03 327
7907.87 339
7908.71 299
7909.55 315
7910.39 311
7911.22 282
7912.06 292
7912.90 284
7913.74 322
7914.58 289
7915.42 291
7916.26 346
7917.10 304
7917.94 298
7918.78 301
7919.62 382
7920.46 349
7921.30 331
7922.14 371
7922.98 334
7923.82 350
7924.66 336
7925.50 319
7926.34 293
7927.18 303
7928.02 269
7928.86 299
7929.70 271
7930.55 242
7931.39 278
7932.23 225
7933.07 256
7933.91 278
7934.75 267
7935.59 307
7936.43 279
7937.27 320
7938.11 282
7938.95 322
7939.79 335
7940.63 268
7941.48 260
7942.32 257
7943.16 283
7944.00 277
7944.84 279
7945.68 231
7946.52 273
7947.36 303
7948.21 271
7949.05 247
7949.89 268
7950.73 301
7951.57 318
7952.41 322
7953.26 273
7954.10 276
7954.94 262
7955.78 262
7956.62 290
7957.47 276
7958.31 310
7959.15 283
7959.99 321
7960.83 316
7961.68 316
7962.52 281
7963.36 275
7964.20 320
7965.04 279
7965.89 288
7966.73 343
7967.57 313
7968.41 315
7969.26 323
7970.10 322
7970.94 331
7971.78 314
7972.63 302
7973.47 294
7974.31 301
7975.16 294
7976.00 296
7976.84 307
7977.68 286
7978.53 287
7979.37 297
7980.21 331
7981.06 310
7981.90 305
7982.74 321
7983.59 294
7984.43 277
7985.27 295
7986.12 262
7986.96 278
7987.80 301
7988.65 357
7989.49 278
7990.34 291
7991.18 294
7992.02 290
7992.87 277
7993.71 317
7994.55 300
7995.40 283
7996.24 271
7997.09 306
7997.93 263
7998.77 291
7999.62 251
8000.46 264
8001.31 279
8002.15 318
8003.00 319
8003.84 351
8004.68 340
8005.53 296
8006.37 239
8007.22 255
8008.06 316
8008.91 249
8009.75 295
8010.60 286
8011.44 258
8012.29 264
8013.13 272
8013.98 253
8014.82 291
8015.67 276
8016.51 276
8017.36 309
8018.20 260
8019.05 249
8019.89 289
8020.74 288
8021.58 310
8022.43 251
8023.27 254
8024.12 225
8024.96 247
8025.81 244
8026.66 216
8027.50 252
8028.35 279
8029.19 244
8030.04 234
8030.88 245
8031.73 300
8032.58 261
8033.42 253
8034.27 262
8035.11 254
8035.96 234
8036.81 257
8037.65 308
8038.50 300
8039.35 230
8040.19 267
8041.04 239
8041.88 221
8042.73 217
8043.58 224
8044.42 228
8045.27 233
8046.12 245
8046.96 276
8047.81 240
8048.66 235
8049.50 214
8050.35 254
8051.20 252
8052.04 226
8052.89 223
8053.74 218
8054.59 259
8055.43 264
8056.28 300
8057.13 286
8057.97 293
8058.82 271
8059.67 202
8060.52 210
8061.36 253
8062.21 243
8063.06 266
8063.91 249
8064.75 251
8065.60 230
8066.45 280
8067.30 247
8068.15 243
8068.99 251
8069.84 246
8070.69 244
8071.54 249
8072.38 252
8073.23 263
8074.08 271
8074.93 237
8075.78 234
8076.63 224
8077.47 223
8078.32 259
8079.17 256
8080.02 229
8080.87 279
8081.72 236
8082.56 201
8083.41 242
8084.26 219
8085.11 223
8085.96 204
8086.81 234
8087.66 317
8088.51 254
8089.35 250
8090.20 224
8091.05 201
8091.90 199
8092.75 193
8093.60 259
8094.45 257
8095.30 220
8096.15 263
8097.00 257
8097.85 229
8098.70 216
8099.55 267
8100.39 195
8101.24 237
8102.09 251
8102.94 191
8103.79 238
8104.64 221
8105.49 240
8106.34 258
8107.19 243
8108.04 213
8108.89 233
8109.74 188
8110.59 230
8111.44 223
8112.29 228
8113.14 241
8113.99 226
8114.84 213
8115.69 198
8116.54 215
8117.39 196
8118.24 240
8119.09 218
8119.95 214
8120.80 238
8121.65 188
8122.50 178
8123.35 226
8124.20 245
8125.05 209
8125.90 265
8126.75 259
8127.60 236
8128.45 195
8129.30 230
8130.15 265
8131.01 198
8131.86 195
8132.71 239
8133.56 235
8134.41 184
8135.26 178
8136.11 213
8136.96 214
8137.82 217
8138.67 224
8139.52 240
8140.37 269
8141.22 213
8142.07 217
8142.93 209
8143.78 207
8144.63 212
8145.48 217
8146.33 211
8147.19 232
8148.04 220
8148.89 233
8149.74 246
8150.59 218
8151.45 208
8152.30 230
8153.15 247
8154.00 203
8154.85 214
8155.71 276
8156.56 268
8157.41 230
8158.26 269
8159.12 268
8159.97 231
8160.82 261
8161.68 272
8162.53 230
8163.38 220
8164.23 251
8165.09 270
8165.94 274
8166.79 243
8167.65 295
8168.50 273
8169.35 223
8170.20 246
8171.06 237
8171.91 276
8172.76 219
8173.62 236
8174.47 239
8175.32 221
8176.18 214
8177.03 243
8177.89 218
8178.74 235
8179.59 215
8180.45 225
8181.30 245
8182.15 235
8183.01 219
8183.86 182
8184.72 207
8185.57 216
8186.42 251
8187.28 239
8188.13 224
8188.99 205
8189.84 233
8190.69 201
8191.55 202
8192.40 205
8193.26 194
8194.11 191
8194.97 226
8195.82 226
8196.68 239
8197.53 205
8198.38 215
8199.24 197
8200.09 216
8200.95 233
8201.80 235
8202.66 230
8203.51 220
8204.37 208
8205.22 213
8206.08 241
8206.93 222
8207.79 244
8208.64 218
8209.50 210
8210.35 231
8211.21 181
8212.06 166
8212.92 203
8213.78 225
8214.63 242
8215.49 211
8216.34 196
8217.20 191
8218.05 225
8218.91 264
8219.76 271
8220.62 286
8221.48 240
8222.33 239
8223.19 213
8224.04 225
8224.90 232
8225.76 254
8226.61 229
8227.47 223
8228.32 254
8229.18 260
8230.04 250
8230.89 215
8231.75 195
8232.61 198
8233.46 223
8234.32 166
8235.18 195
8236.03 214
8236.89 249
8237.75 244
8238.60 239
8239.46 204
8240.32 234
8241.17 222
8242.03 208
8242.89 221
8243.74 193
8244.60 199
8245.46 206
8246.31 223
8247.17 229
8248.03 207
8248.89 191
8249.74 194
8250.60 192
8251.46 256
8252.32 252
8253.17 222
8254.03 208
8254.89 188
8255.75 219
8256.60 235
8257.46 226
8258.32 239
8259.18 203
8260.04 190
8260.89 193
8261.75 197
8262.61 196
8263.47 216
8264.33 247
8265.18 231
8266.04 211
8266.90 222
8267.76 208
8268.62 223
8269.47 196
8270.33 181
8271.19 175
8272.05 164
8272.91 213
8273.77 181
8274.63 203
8275.48 188
8276.34 226
8277.20 184
8278.06 193
8278.92 230
8279.78 208
8280.64 197
8281.50 191
8282.36 206
8283.21 207
8284.07 197
8284.93 218
8285.79 204
8286.65 229
8287.51 198
8288.37 204
8289.23 191
8290.09 200
8290.95 212
8291.81 173
8292.67 196
8293.53 182
8294.39 188
8295.25 194
8296.11 226
8296.97 223
8297.82 216
8298.68 254
8299.54 219
8300.40 210
8301.26 200
8302.12 204
8302.98 218
8303.84 191
8304.71 229
8305.57 191
8306.43 211
8307.29 202
8308.15 203
8309.01 196
8309.87 238
8310.73 174
8311.59 205
8312.45 225
8313.31 242
8314.17 229
8315.03 193
8315.89 218
8316.75 209
8317.61 234
8318.47 206
8319.33 193
8320.20 201
8321.06 187
8321.92 208
8322.78 216
8323.64 190
8324.50 162
8325.36 169
8326.22 201
8327.09 196
8327.95 163
8328.81 223
8329.67 230
8330.53 194
8331.39 155
8332.25 204
8333.12 208
8333.98 194
8334.84 212
8335.70 264
8336.56 278
8337.42 229
8338.29 177
8339.15 192
8340.01 205
8340.87 206
8341.73 223
8342.60 207
8343.46 191
8344.32 175
8345.18 164
8346.05 196
8346.91 203
8347.77 195
8348.63 186
8349.50 203
8350.36 154
8351.22 166
8352.08 175
8352.95 195
8353.81 203
8354.67 217
8355.53 203
8356.40 203
8357.26 165
8358.12 165
8358.99 178
8359.85 183
8360.71 178
8361.58 166
8362.44 188
8363.30 205
8364.17 180
8365.03 214
8365.89 211
8366.76 217
8367.62 228
8368.48 173
8369.35 176
8370.21 188
8371.07 195
8371.94 205
8372.80 234
8373.66 213
8374.53 209
8375.39 245
8376.26 165
8377.12 158
8377.98 187
8378.85 210
8379.71 210
8380.58 217
8381.44 204
8382.30 203
8383.17 184
8384.03 206
8384.90 161
8385.76 180
8386.63 163
8387.49 195
8388.35 184
8389.22 147
8390.08 185
8390.95 162
8391.81 166
8392.68 211
8393.54 184
8394.41 182
8395.27 163
8396.14 183
8397.00 178
8397.87 162
8398.73 209
8399.60 208
8400.46 185
8401.33 214
8402.19 187
8403.06 179
8403.92 171
8404.79 211
8405.65 175
8406.52 195
8407.39 196
8408.25 175
8409.12 200
8409.98 183
8410.85 147
8411.71 207
8412.58 177
8413.44 216
8414.31 201
8415.18 209
8416.04 232
8416.91 241
8417.77 225
8418.64 199
8419.51 182
8420.37 175
8421.24 198
8422.11 201
8422.97 192
8423.84 231
8424.70 224
8425.57 198
8426.44 184
8427.30 188
8428.17 191
8429.04 219
8429.90 196
8430.77 210
8431.64 164
8432.50 185
8433.37 220
8434.24 186
8435.10 186
8435.97 250
8436.84 183
8437.71 208
8438.57 212
8439.44 197
8440.31 188
8441.17 173
8442.04 189
8442.91 193
8443.78 233
8444.64 197
8445.51 221
8446.38 215
8447.25 280
8448.11 251
8448.98 222
8449.85 242
8450.72 249
8451.58 224
8452.45 245
8453.32 246
8454.19 232
8455.06 238
8455.92 264
8456.79 268
8457.66 242
8458.53 257
8459.40 299
8460.27 302
8461.13 277
8462.00 280
8462.87 294
8463.74 270
8464.61 259
8465.48 259
8466.34 274
8467.21 266
8468.08 242
8468.95 232
8469.82 284
8470.69 224
8471.56 223
8472.42 197
8473.29 204
8474.16 210
8475.03 213
8475.90 200
8476.77 195
8477.64 174
8478.51 242
8479.38 230
8480.25 246
8481.12 201
8481.99 225
8482.85 247
8483.72 210
8484.59 176
8485.46 212
8486.33 230
8487.20 198
8488.07 185
8488.94 177
8489.81 157
8490.68 184
8491.55 213
8492.42 194
8493.29 222
8494.16 236
8495.03 216
8495.90 205
8496.77 181
8497.64 210
8498.51 158
8499.38 186
8500.25 214
8501.12 178
8501.99 182
8502.86 184
8503.73 168
8504.60 202
8505.47 218
8506.34 209
8507.22 184
8508.09 170
8508.96 198
8509.83 212
8510.70 192
8511.57 209
8512.44 187
8513.31 190
8514.18 201
8515.05 202
8515.92 175
8516.80 211
8517.67 197
8518.54 199
8519.41 182
8520.28 197
8521.15 213
8522.02 228
8522.89 199
8523.77 249
8524.64 231
8525.51 198
8526.38 229
8527.25 210
8528.12 195
8529.00 164
8529.87 188
8530.74 209
8531.61 213
8532.48 223
8533.36 194
8534.23 244
8535.10 247
8535.97 237
8536.84 208
8537.72 206
8538.59 191
8539.46 197
8540.33 238
8541.21 198
8542.08 196
8542.95 224
8543.82 232
8544.70 231
8545.57 207
8546.44 174
8547.31 174
8548.19 189
8549.06 202
8549.93 211
8550.80 219
8551.68 203
8552.55 228
8553.42 207
8554.30 239
8555.17 211
8556.04 241
8556.92 222
8557.79 257
8558.66 235
8559.54 239
8560.41 244
8561.28 230
8562.16 194
8563.03 230
8563.90 230
8564.78 192
8565.65 202
8566.52 217
8567.40 204
8568.27 212
8569.15 175
8570.02 197
8570.89 233
8571.77 186
8572.64 198
8573.51 212
8574.39 177
8575.26 209
8576.14 196
8577.01 180
8577.89 182
8578.76 186
8579.63 209
8580.51 219
8581.38 226
8582.26 212
8583.13 196
8584.01 175
8584.88 215
8585.76 171
8586.63 177
8587.51 220
8588.38 191
8589.26 204
8590.13 156
8591.00 161
8591.88 197
8592.75 215
8593.63 182
8594.51 161
8595.38 173
8596.26 209
8597.13 195
8598.01 187
8598.88 201
8599.76 176
8600.63 180
8601.51 187
8602.38 216
8603.26 192
8604.13 194
8605.01 198
8605.89 205
8606.76 233
8607.64 214
8608.51 187
8609.39 197
8610.26 177
8611.14 227
8612.02 214
8612.89 199
8613.77 226
8614.65 178
8615.52 202
8616.40 211
8617.27 272
8618.15 218
8619.03 209
8619.90 200
8620.78 194
8621.66 186
8622.53 208
8623.41 207
8624.29 181
8625.16 188
8626.04 191
8626.92 189
8627.79 177
8628.67 231
8629.55 210
8630.42 197
8631.30 194
8632.18 216
8633.05 212
8633.93 199
8634.81 166
8635.69 192
8636.56 207
8637.44 243
8638.32 195
8639.20 196
8640.07 232
8640.95 236
8641.83 226
8642.71 221
8643.58 179
8644.46 182
8645.34 196
8646.22 207
8647.09 171
8647.97 220
8648.85 245
8649.73 228
8650.61 188
8651.48 194
8652.36 198
8653.24 243
8654.12 232
8655.00 202
8655.87 184
8656.75 204
8657.63 220
8658.51 190
8659.39 183
8660.27 185
8661.14 198
8662.02 219
8662.90 196
8663.78 205
8664.66 184
8665.54 222
8666.42 215
8667.30 201
8668.17 190
8669.05 194
8669.93 221
8670.81 216
8671.69 231
8672.57 209
8673.45 235
8674.33 277
8675.21 245
8676.09 203
8676.97 233
8677.84 244
8678.72 247
8679.60 250
8680.48 229
8681.36 258
8682.24 270
8683.12 226
8684.00 210
8684.88 217
8685.76 209
8686.64 210
8687.52 222
8688.40 232
8689.28 264
8690.16 229
8691.04 255
8691.92 228
8692.80 246
8693.68 288
8694.56 328
8695.44 362
8696.32 326
8697.20 374
8698.08 373
8698.96 339
8699.84 298
8700.72 284
8701.60 294
8702.48 266
8703.37 214
8704.25 221
8705.13 212
8706.01 228
8706.89 205
8707.77 253
8708.65 237
8709.53 223
8710.41 206
8711.29 191
8712.17 192
8713.06 202
8713.94 200
8714.82 182
8715.70 187
8716.58 195
8717.46 229
8718.34 221
8719.22 237
8720.11 195
8720.99 211
8721.87 183
8722.75 157
8723.63 178
8724.51 185
8725.40 208
8726.28 219
8727.16 225
8728.04 207
8728.92 198
8729.81 185
8730.69 210
8731.57 211
8732.45 208
8733.33 236
8734.22 210
8735.10 171
8735.98 208
8736.86 196
8737.75 189
8738.63 224
8739.51 222
8740.39 203
8741.28 171
8742.16 185
8743.04 181
8743.92 218
8744.81 170
8745.69 195
8746.57 208
8747.46 174
8748.34 200
8749.22 166
8750.10 191
8750.99 212
8751.87 205
8752.75 192
8753.64 189
8754.52 224
8755.40 194
8756.29 222
8757.17 192
8758.05 204
8758.94 234
8759.82 236
8760.70 223
8761.59 233
8762.47 219
8763.35 224
8764.24 221
8765.12 192
8766.01 216
8766.89 216
8767.77 187
8768.66 192
8769.54 185
8770.43 213
8771.31 198
8772.19 232
8773.08 245
8773.96 223
8774.85 215
8775.73 180
8776.62 209
8777.50 207
8778.38 190
8779.27 200
8780.15 214
8781.04 178
8781.92 196
8782.81 224
8783.69 254
8784.58 216
8785.46 206
8786.35 234
8787.23 208
8788.12 180
8789.00 191
8789.89 182
8790.77 224
8791.66 222
8792.54 211
8793.43 210
8794.31 185
8795.20 179
8796.08 195
8796.97 230
8797.85 176
8798.74 163
8799.62 247
8800.51 190
8801.40 206
8802.28 177
8803.17 169
8804.05 191
8804.94 178
8805.82 162
8806.71 201
8807.60 185
8808.48 184
8809.37 199
8810.25 243
8811.14 209
8812.03 177
8812.91 197
8813.80 208
8814.69 188
8815.57 217
8816.46 188
8817.34 197
8818.23 207
8819.12 187
8820.00 186
8820.89 202
8821.78 200
8822.66 206
8823.55 190
8824.44 221
8825.32 197
8826.21 186
8827.10 175
8827.99 183
8828.87 179
8829.76 181
8830.65 184
8831.53 221
8832.42 222
8833.31 201
8834.20 201
8835.08 183
8835.97 179
8836.86 160
8837.74 180
8838.63 179
8839.52 171
8840.41 163
8841.30 166
8842.18 169
8843.07 179
8843.96 168
8844.85 146
8845.73 158
8846.62 172
8847.51 169
8848.40 196
8849.29 201
8850.17 167
8851.06 206
8851.95 234
8852.84 220
8853.73 198
8854.61 180
8855.50 163
8856.39 175
8857.28 181
8858.17 182
8859.06 227
8859.95 204
8860.83 183
8861.72 186
8862.61 213
8863.50 147
8864.39 177
8865.28 184
8866.17 208
8867.06 175
8867.94 214
8868.83 218
8869.72 178
8870.61 206
8871.50 201
8872.39 202
8873.28 211
8874.17 196
8875.06 149
8875.95 177
8876.84 191
8877.73 175
8878.62 137
8879.51 151
8880.40 156
8881.28 178
8882.17 159
8883.06 198
8883.95 187
8884.84 155
8885.73 161
8886.62 152
8887.51 192
8888.40 185
8889.29 175
8890.18 189
8891.07 166
8891.96 160
8892.85 146
8893.74 153
8894.63 160
8895.53 139
8896.42 147
8897.31 175
8898.20 156
8899.09 135
8899.98 150
8900.87 142
8901.76 165
8902.65 172
8903.54 184
8904.43 194
8905.32 142
8906.21 159
8907.10 135
8907.99 142
8908.89 161
8909.78 140
8910.67 148
8911.56 159
8912.45 153
8913.34 167
8914.23 153
8915.12 150
8916.02 178
8916.91 178
8917.80 177
8918.69 177
8919.58 124
8920.47 135
8921.36 157
8922.26 162
8923.15 148
8924.04 166
8924.93 165
8925.82 153
8926.72 139
8927.61 189
8928.50 169
8929.39 167
8930.28 153
8931.18 174
8932.07 148
8932.96 145
8933.85 173
8934.75 166
8935.64 166
8936.53 179
8937.42 157
8938.31 154
8939.21 151
8940.10 126
8940.99 138
8941.89 118
8942.78 172
8943.67 160
8944.56 155
8945.46 130
8946.35 154
8947.24 149
8948.14 171
8949.03 156
8949.92 166
8950.81 169
8951.71 154
8952.60 166
8953.49 161
8954.39 163
8955.28 160
8956.17 160
8957.07 139
8957.96 179
8958.85 180
8959.75 149
8960.64 147
8961.54 166
8962.43 145
8963.32 143
8964.22 189
8965.11 166
8966.00 141
8966.90 150
8967.79 148
8968.69 157
8969.58 164
8970.47 158
8971.37 164
8972.26 140
8973.16 141
8974.05 163
8974.95 142
8975.84 136
8976.73 162
8977.63 145
8978.52 155
8979.42 167
8980.31 163
8981.21 154
8982.10 144
8983.00 128
8983.89 144
8984.79 143
8985.68 131
8986.58 155
8987.47 130
8988.37 122
8989.26 135
8990.16 147
8991.05 150
8991.95 142
8992.84 147
8993.74 137
8994.63 152
8995.53 153
8996.42 170
8997.32 154
8998.21 155
8999.11 114
9000.01 122
9000.90 146
9001.80 159
9002.69 163
9003.59 139
9004.48 164
9005.38 153
9006.28 128
9007.17 144
9008.07 120
9008.96 150
9009.86 126
9010.76 123
9011.65 147
9012.55 128
9013.45 139
9014.34 152
9015.24 139
9016.13 124
9017.03 141
9017.93 145
9018.82 153
9019.72 145
9020.62 135
9021.51 139
9022.41 170
9023.31 187
9024.20 156
9025.10 145
9026.00 148
9026.89 133
9027.79 155
9028.69 168
9029.59 131
9030.48 127
9031.38 148
9032.28 152
9033.17 126
9034.07 137
9034.97 146
9035.87 159
9036.76 137
9037.66 167
9038.56 162
9039.46 123
9040.35 149
9041.25 158
9042.15 144
9043.05 136
9043.94 142
9044.84 155
9045.74 166
9046.64 100
9047.54 140
9048.43 169
9049.33 146
9050.23 122
9051.13 136
9052.03 157
9052.92 130
9053.82 138
9054.72 139
9055.62 138
9056.52 145
9057.42 143
9058.32 157
9059.21 139
9060.11 118
9061.01 130
9061.91 118
9062.81 131
9063.71 138
9064.61 163
9065.50 161
9066.40 127
9067.30 150
9068.20 146
9069.10 136
9070.00 146
9070.90 160
9071.80 157
9072.70 163
9073.60 135
9074.50 133
9075.40 110
9076.29 116
9077.19 132
9078.09 145
9078.99 151
9079.89 149
9080.79 148
9081.69 140
9082.59 145
9083.49 147
9084.39 166
9085.29 128
9086.19 143
9087.09 135
9087.99 133
9088.89 141
9089.79 150
9090.69 152
9091.59 137
9092.49 140
9093.39 100
9094.29 134
9095.19 149
9096.09 142
9096.99 139
9097.89 144
9098.79 150
9099.69 149
9100.60 142
9101.50 161
9102.40 173
9103.30 157
9104.20 137
9105.10 139
9106.00 130
9106.90 116
9107.80 117
9108.70 116
9109.60 144
9110.50 158
9111.41 155
9112.31 134
9113.21 139
9114.11 127
9115.01 132
9115.91 156
9116.81 137
9117.72 159
9118.62 128
9119.52 138
9120.42 159
9121.32 137
9122.22 152
9123.12 154
9124.03 136
9124.93 155
9125.83 152
9126.73 115
9127.63 154
9128.54 120
9129.44 106
9130.34 131
9131.24 139
9132.14 169
9133.05 144
9133.95 123
9134.85 148
9135.75 152
9136.66 144
9137.56 165
9138.46 125
9139.36 173
9140.27 151
9141.17 127
9142.07 130
9142.97 120
9143.88 117
9144.78 145
9145.68 151
9146.59 148
9147.49 128
9148.39 130
9149.29 148
9150.20 132
9151.10 145
9152.00 140
9152.91 147
9153.81 143
9154.71 127
9155.62 140
9156.52 127
9157.42 171
9158.33 127
9159.23 133
9160.13 135
9161.04 168
9161.94 152
9162.84 156
9163.75 143
9164.65 170
9165.56 175
9166.46 149
9167.36 138
9168.27 111
9169.17 159
9170.08 154
9170.98 138
9171.88 133
9172.79 119
9173.69 157
9174.60 134
9175.50 118
9176.41 127
9177.31 132
9178.21 132
9179.12 155
9180.02 137
9180.93 123
9181.83 112
9182.74 138
9183.64 129
9184.55 165
9185.45 148
9186.36 131
9187.26 149
9188.17 137
9189.07 136
9189.98 108
9190.88 113
9191.79 148
9192.69 138
9193.60 126
9194.50 142
9195.41 163
9196.31 140
9197.22 124
9198.12 138
9199.03 121
9199.93 153
9200.84 145
9201.75 140
9202.65 148
9203.56 156
9204.46 142
9205.37 145
9206.27 167
9207.18 170
9208.09 178
9208.99 130
9209.90 151
9210.80 167
9211.71 138
9212.62 144
9213.52 165
9214.43 151
9215.34 128
9216.24 127
9217.15 150
9218.05 160
9218.96 114
9219.87 131
9220.77 141
9221.68 149
9222.59 157
9223.49 132
9224.40 127
9225.31 133
9226.21 167
9227.12 145
9228.03 149
9228.93 133
9229.84 127
9230.75 120
9231.66 147
9232.56 158
9233.47 137
9234.38 149
9235.28 143
9236.19 119
9237.10 101
9238.01 124
9238.91 125
9239.82 161
9240.73 142
9241.64 140
9242.54 123
9243.45 105
9244.36 148
9245.27 158
9246.18 144
9247.08 146
9247.99 138
9248.90 173
9249.81 184
9250.71 184
9251.62 150
9252.53 155
9253.44 141
9254.35 138
9255.26 146
9256.16 141
9257.07 119
9257.98 155
9258.89 103
9259.80 107
9260.71 134
9261.61 151
9262.52 127
9263.43 131
9264.34 133
9265.25 130
9266.16 108
9267.07 143
9267.98 135
9268.88 144
9269.79 132
9270.70 152
9271.61 168
9272.52 138
9273.43 143
9274.34 154
9275.25 151
9276.16 105
9277.07 136
9277.98 171
9278.89 152
9279.80 132
9280.70 120
9281.61 113
9282.52 114
9283.43 116
9284.34 145
9285.25 121
9286.16 126
9287.07 128
9287.98 150
9288.89 145
9289.80 125
9290.71 146
9291.62 148
9292.53 124
9293.44 112
9294.35 117
9295.26 125
9296.17 127
9297.08 137
9297.99 142
9298.90 147
9299.81 127
9300.73 132
9301.64 129
9302.55 127
9303.46 131
9304.37 125
9305.28 118
9306.19 128
9307.10 111
9308.01 104
9308.92 152
9309.83 135
9310.74 171
9311.65 157
9312.57 157
9313.48 119
9314.39 144
9315.30 126
9316.21 138
9317.12 154
9318.03 128
9318.94 143
9319.86 135
9320.77 154
9321.68 118
9322.59 140
9323.50 160
9324.41 152
9325.33 141
9326.24 121
9327.15 140
9328.06 159
9328.97 148
9329.88 169
9330.80 133
9331.71 124
9332.62 155
9333.53 157
9334.44 135
9335.36 112
9336.27 146
9337.18 111
9338.09 125
9339.01 127
9339.92 140
9340.83 147
9341.74 124
9342.66 142
9343.57 131
9344.48 111
9345.39 138
9346.31 140
9347.22 130
9348.13 120
9349.05 119
9349.96 135
9350.87 144
9351.78 140
9352.70 127
9353.61 147
9354.52 151
9355.44 125
9356.35 128
9357.26 159
9358.18 127
9359.09 138
9360.00 134
9360.92 114
9361.83 139
9362.74 162
9363.66 127
9364.57 114
9365.48 124
9366.40 125
9367.31 130
9368.23 151
9369.14 128
9370.05 121
9370.97 160
9371.88 110
9372.80 145
9373.71 128
9374.62 141
9375.54 140
9376.45 104
9377.37 104
9378.28 114
9379.19 115
9380.11 110
9381.02 132
9381.94 133
9382.85 137
9383.77 147
9384.68 154
9385.60 105
9386.51 147
9387.43 138
9388.34 148
9389.26 101
9390.17 117
9391.09 121
9392.00 131
9392.91 145
9393.83 142
9394.75 141
9395.66 110
9396.58 136
9397.49 120
9398.41 124
9399.32 138
9400.24 133
9401.15 145
9402.07 149
9402.98 111
9403.90 114
9404.81 137
9405.73 98
9406.65 135
9407.56 131
9408.48 107
9409.39 109
9410.31 123
9411.22 143
9412.14 127
9413.06 108
9413.97 126
9414.89 163
9415.80 163
9416.72 151
9417.64 158
9418.55 135
9419.47 122
9420.39 141
9421.30 154
9422.22 146
9423.14 138
9424.05 122
9424.97 102
9425.88 122
9426.80 136
9427.72 178
9428.64 116
9429.55 124
9430.47 125
9431.39 120
9432.30 116
9433.22 123
9434.14 177
9435.05 138
9435.97 125
9436.89 137
9437.81 138
9438.72 136
9439.64 153
9440.56 140
9441.47 136
9442.39 131
9443.31 157
9444.23 170
9445.14 173
9446.06 159
9446.98 101
9447.90 124
9448.81 143
9449.73 177
9450.65 172
9451.57 155
9452.49 144
9453.40 137
9454.32 157
9455.24 119
9456.16 120
9457.08 152
9457.99 153
9458.91 178
9459.83 133
9460.75 175
9461.67 149
9462.59 190
9463.50 189
9464.42 134
9465.34 168
9466.26 167
9467.18 144
9468.10 155
9469.02 145
9469.94 123
9470.85 137
9471.77 181
9472.69 162
9473.61 142
9474.53 133
9475.45 157
9476.37 143
9477.29 122
9478.21 119
9479.13 130
9480.04 127
9480.96 120
9481.88 119
9482.80 120
9483.72 132
9484.64 132
9485.56 123
9486.48 134
9487.40 120
9488.32 117
9489.24 117
9490.16 131
9491.08 147
9492.00 156
9492.92 152
9493.84 124
9494.76 127
9495.68 106
9496.60 131
9497.52 145
9498.44 148
9499.36 115
9500.28 106
9501.20 130
9502.12 127
9503.04 143
9503.96 138
9504.88 141
9505.80 140
9506.72 126
9507.64 118
9508.56 133
9509.48 148
9510.41 145
9511.33 125
9512.25 119
9513.17 125
9514.09 133
9515.01 145
9515.93 138
9516.85 138
9517.77 153
9518.69 132
9519.61 131
9520.54 129
9521.46 103
9522.38 153
9523.30 139
9524.22 122
9525.14 149
9526.06 130
9526.99 126
9527.91 119
9528.83 125
9529.75 137
9530.67 156
9531.59 147
9532.52 135
9533.44 111
9534.36 120
9535.28 114
9536.20 132
9537.13 150
9538.05 159
9538.97 128
9539.89 150
9540.81 141
9541.74 132
9542.66 141
9543.58 149
9544.50 128
9545.43 159
9546.35 156
9547.27 150
9548.19 127
9549.12 129
9550.04 139
9550.96 138
9551.88 128
9552.81 123
9553.73 111
9554.65 100
9555.58 105
9556.50 147
9557.42 143
9558.34 139
9559.27 105
9560.19 99
9561.11 113
9562.04 128
9562.96 148
9563.88 144
9564.81 104
9565.73 109
9566.65 116
9567.58 144
9568.50 128
9569.43 138
9570.35 141
9571.27 181
9572.20 123
9573.12 111
9574.04 112
9574.97 132
9575.89 127
9576.82 118
9577.74 146
9578.66 150
9579.59 149
9580.51 128
9581.44 136
9582.36 138
9583.28 140
9584.21 141
9585.13 126
9586.06 121
9586.98 120
9587.91 135
9588.83 137
9589.76 128
9590.68 129
9591.60 143
9592.53 124
9593.45 161
9594.38 169
9595.30 126
9596.23 124
9597.15 138
9598.08 124
9599.00 127
9599.93 121
9600.85 142
9601.78 126
9602.70 135
9603.63 130
9604.55 107
9605.48 118
9606.41 138
9607.33 148
9608.26 142
9609.18 126
9610.11 131
9611.03 156
9611.96 150
9612.88 133
9613.81 150
9614.74 160
9615.66 138
9616.59 138
9617.51 131
9618.44 125
9619.37 136
9620.29 118
9621.22 130
9622.14 163
9623.07 148
9624.00 122
9624.92 109
9625.85 136
9626.78 137
9627.70 125
9628.63 138
9629.55 141
9630.48 117
9631.41 136
9632.33 131
9633.26 141
9634.19 133
9635.11 135
9636.04 154
9636.97 140
9637.90 133
9638.82 140
9639.75 129
9640.68 160
9641.60 163
9642.53 160
9643.46 132
9644.38 156
9645.31 135
9646.24 113
9647.17 126
9648.09 131
9649.02 141
9649.95 179
9650.88 183
9651.80 151
9652.73 167
9653.66 158
9654.59 157
9655.51 148
9656.44 159
9657.37 147
9658.30 162
9659.23 133
9660.15 137
9661.08 166
9662.01 136
9662.94 129
9663.87 155
9664.80 160
9665.72 141
9666.65 133
9667.58 139
9668.51 153
9669.44 154
9670.37 156
9671.29 158
9672.22 154
9673.15 166
9674.08 148
9675.01 156
9675.94 177
9676.87 158
9677.79 171
9678.72 168
9679.65 139
9680.58 167
9681.51 165
9682.44 188
9683.37 129
9684.30 154
9685.23 145
9686.16 158
9687.09 133
9688.01 159
9688.94 170
9689.87 187
9690.80 172
9691.73 167
9692.66 99
9693.59 147
9694.52 168
9695.45 154
9696.38 167
9697.31 142
9698.24 142
9699.17 143
9700.10 114
9701.03 156
9701.96 136
9702.89 140
9703.82 162
9704.75 149
9705.68 143
9706.61 152
9707.54 153
9708.47 176
9709.40 151
9710.33 143
9711.26 156
9712.19 153
9713.12 183
9714.05 185
9714.98 167
9715.92 145
9716.85 163
9717.78 136
9718.71 145
9719.64 155
9720.57 145
9721.50 157
9722.43 132
9723.36 147
9724.29 151
9725.22 190
9726.16 146
9727.09 149
9728.02 135
9728.95 175
9729.88 178
9730.81 145
9731.74 153
9732.67 132
9733.61 165
9734.54 185
9735.47 127
9736.40 185
9737.33 148
9738.26 144
9739.20 182
9740.13 164
9741.06 173
9741.99 174
9742.92 153
9743.86 151
9744.79 149
9745.72 137
9746.65 176
9747.58 148
9748.52 132
9749.45 130
9750.38 139
9751.31 137
9752.25 138
9753.18 153
9754.11 155
9755.04 132
9755.98 157
9756.91 182
9757.84 173
9758.77 127
9759.71 129
9760.64 157
9761.57 164
9762.51 142
9763.44 138
9764.37 138
9765.30 116
9766.24 127
9767.17 133
9768.10 121
9769.04 135
9769.97 130
9770.90 142
9771.84 132
9772.77 122
9773.70 138
9774.64 112
9775.57 129
9776.50 143
9777.44 156
9778.37 167
9779.31 151
9780.24 141
9781.17 148
9782.11 142
9783.04 123
9783.97 147
9784.91 132
9785.84 142
9786.78 134
9787.71 153
9788.64 140
9789.58 141
9790.51 161
9791.45 165
9792.38 149
9793.32 130
9794.25 130
9795.19 156
9796.12 164
9797.05 142
9797.99 166
9798.92 159
9799.86 164
9800.79 158
9801.73 139
9802.66 148
9803.60 157
9804.53 161
9805.47 145
9806.40 156
9807.34 131
9808.27 127
9809.21 158
9810.14 156
9811.08 153
9812.01 132
9812.95 161
9813.88 154
9814.82 144
9815.75 145
9816.69 144
9817.63 142
9818.56 154
9819.50 144
9820.43 134
9821.37 170
9822.30 158
9823.24 153
9824.18 130
9825.11 129
9826.05 135
9826.98 137
9827.92 140
9828.86 132
9829.79 145
9830.73 142
9831.66 155
9832.60 129
9833.54 123
9834.47 179
9835.41 174
9836.35 149
9837.28 139
9838.22 140
9839.16 142
9840.09 135
9841.03 159
9841.97 164
9842.90 157
9843.84 168
9844.78 159
9845.71 120
9846.65 128
9847.59 152
9848.52 129
9849.46 101
9850.40 136
9851.34 142
9852.27 122
9853.21 148
9854.15 158
9855.08 136
9856.02 148
9856.96 146
9857.90 156
9858.83 154
9859.77 157
9860.71 146
9861.65 141
9862.58 128
9863.52 148
9864.46 147
9865.40 147
9866.34 116
9867.27 103
9868.21 151
9869.15 161
9870.09 162
9871.03 169
9871.96 139
9872.90 143
9873.84 155
9874.78 152
9875.72 155
9876.66 144
9877.59 154
9878.53 135
9879.47 139
9880.41 143
9881.35 127
9882.29 143
9883.23 167
9884.16 136
9885.10 183
9886.04 170
9886.98 129
9887.92 152
9888.86 144
9889.80 117
9890.74 135
9891.68 127
9892.61 142
9893.55 142
9894.49 141
9895.43 118
9896.37 145
9897.31 136
9898.25 124
9899.19 149
9900.13 144
9901.07 150
9902.01 114
9902.95 155
9903.89 140
9904.83 158
9905.77 150
9906.71 150
9907.65 131
9908.59 120
9909.53 140
9910.47 136
9911.41 130
9912.35 159
9913.29 149
9914.23 135
9915.17 141
9916.11 147
9917.05 148
9917.99 166
9918.93 195
9919.87 130
9920.81 139
9921.75 151
9922.69 165
9923.63 135
9924.57 131
9925.51 154
9926.45 142
9927.39 158
9928.33 179
9929.28 200
9930.22 173
9931.16 190
9932.10 161
9933.04 164
9933.98 157
9934.92 155
9935.86 176
9936.80 165
9937.74 163
9938.69 164
9939.63 163
9940.57 175
9941.51 155
9942.45 147
9943.39 171
9944.34 201
9945.28 188
9946.22 147
9947.16 158
9948.10 150
9949.04 145
9949.99 135
9950.93 129
9951.87 159
9952.81 178
9953.75 160
9954.70 146
9955.64 139
9956.58 123
9957.52 130
9958.46 161
9959.41 173
9960.35 145
9961.29 168
9962.23 170
9963.18 159
9964.12 151
9965.06 131
9966.00 120
9966.95 137
9967.89 133
9968.83 146
9969.77 143
9970.72 119
9971.66 108
9972.60 132
9973.55 170
9974.49 156
9975.43 137
9976.38 139
9977.32 158
9978.26 159
9979.21 136
9980.15 126
9981.09 136
9982.04 143
9982.98 147
9983.92 140
9984.87 125
9985.81 139
9986.75 136
9987.70 126
9988.64 134
9989.58 142
9990.53 131
9991.47 150
9992.42 159
9993.36 134
9994.30 140
9995.25 141
9996.19 141
9997.14 149
9998.08 150
9999.02 135
9999.97 124
10000.91 138
10001.86 155
10002.80 146
10003.75 140
10004.69 151
10005.63 141
10006.58 127
10007.52 149
10008.47 156
10009.41 144
10010.36 136
10011.30 121
10012.25 148
10013.19 140
10014.14 136
10015.08 145
10016.03 155
10016.97 156
10017.92 122
10018.86 121
10019.81 138
10020.75 149
10021.70 104
10022.64 126
10023.59 112
10024.53 99
10025.48 133
10026.42 144
10027.37 119
10028.32 108
10029.26 122
10030.21 129
10031.15 137
10032.10 108
10033.04 123
10033.99 143
10034.94 139
10035.88 125
10036.83 118
10037.77 154
10038.72 119
10039.67 119
10040.61 147
10041.56 126
10042.50 142
10043.45 159
10044.40 142
10045.34 130
10046.29 119
10047.24 110
10048.18 129
10049.13 139
10050.08 126
10051.02 136
10051.97 135
10052.92 163
10053.86 128
10054.81 112
10055.76 102
10056.70 116
10057.65 100
10058.60 99
10059.54 125
10060.49 99
10061.44 103
10062.39 103
10063.33 117
10064.28 136
10065.23 134
10066.17 152
10067.12 117
10068.07 111
10069.02 121
10069.96 107
10070.91 84
10071.86 114
10072.81 107
10073.76 107
10074.70 107
10075.65 128
10076.60 120
10077.55 123
10078.49 102
10079.44 128
10080.39 119
10081.34 132
10082.29 129
10083.23 120
10084.18 131
10085.13 130
10086.08 162
10087.03 97
10087.98 119
10088.92 131
10089.87 124
10090.82 120
10091.77 103
10092.72 124
10093.67 139
10094.62 115
10095.56 108
10096.51 115
10097.46 128
10098.41 131
10099.36 130
10100.31 131
10101.26 118
10102.21 130
10103.16 107
10104.11 97
10105.05 122
10106.00 129
10106.95 113
10107.90 114
10108.85 97
10109.80 99
10110.75 119
10111.70 123
10112.65 118
10113.60 132
10114.55 123
10115.50 111
10116.45 112
10117.40 103
10118.35 107
10119.30 91
10120.25 103
10121.20 127
10122.15 116
10123.10 141
10124.05 120
10125.00 134
10125.95 114
10126.90 123
10127.85 136
10128.80 132
10129.75 113
10130.70 118
10131.65 95
10132.60 128
10133.55 146
10134.50 144
10135.45 113
10136.40 100
10137.35 126
10138.30 118
10139.26 107
10140.21 85
10141.16 127
10142.11 122
10143.06 104
10144.01 117
10144.96 108
10145.91 125
10146.86 124
10147.81 111
10148.77 118
10149.72 121
10150.67 152
10151.62 151
10152.57 115
10153.52 115
10154.47 114
10155.43 124
10156.38 127
10157.33 129
10158.28 121
10159.23 124
10160.18 129
10161.14 113
10162.09 134
10163.04 149
10163.99 135
10164.94 121
10165.90 117
10166.85 123
10167.80 120
10168.75 137
10169.70 148
10170.66 148
10171.61 118
10172.56 110
10173.51 104
10174.47 111
10175.42 127
10176.37 103
10177.32 133
10178.28 127
10179.23 115
10180.18 117
10181.14 136
10182.09 106
10183.04 121
10183.99 119
10184.95 97
10185.90 149
10186.85 143
10187.81 131
10188.76 148
10189.71 129
10190.67 113
10191.62 126
10192.57 143
10193.53 129
10194.48 122
10195.43 132
10196.39 141
10197.34 126
10198.29 116
10199.25 141
10200.20 151
10201.15 136
10202.11 155
10203.06 167
10204.02 132
10204.97 129
10205.92 133
10206.88 153
10207.83 139
10208.79 155
10209.74 138
10210.69 153
10211.65 163
10212.60 152
10213.56 135
10214.51 164
10215.46 145
10216.42 128
10217.37 130
10218.33 149
10219.28 172
10220.24 137
10221.19 129
10222.15 141
10223.10 130
10224.06 141
10225.01 122
10225.97 122
10226.92 137
10227.88 136
10228.83 167
10229.79 140
10230.74 119
10231.70 153
10232.65 188
10233.61 143
10234.56 116
10235.52 136
10236.47 151
10237.43 139
10238.38 128
10239.34 130
10240.29 180
10241.25 173
10242.21 140
10243.16 132
10244.12 125
10245.07 149
10246.03 131
10246.98 127
10247.94 121
10248.90 116
10249.85 113
10250.81 137
10251.76 138
10252.72 131
10253.68 117
10254.63 135
10255.59 133
10256.55 145
10257.50 111
10258.46 128
10259.41 151
10260.37 184
10261.33 130
10262.28 111
10263.24 126
10264.20 140
10265.15 136
10266.11 126
10267.07 152
10268.02 152
10268.98 133
10269.94 135
10270.90 114
10271.85 145
10272.81 153
10273.77 157
10274.72 128
10275.68 134
10276.64 134
10277.60 130
10278.55 145
10279.51 146
10280.47 143
10281.43 109
10282.38 119
10283.34 134
10284.30 120
10285.26 113
10286.21 112
10287.17 115
10288.13 126
10289.09 137
10290.04 124
10291.00 151
10291.96 173
10292.92 111
10293.88 129
10294.83 96
10295.79 130
10296.75 141
10297.71 126
10298.67 105
10299.63 111
10300.58 109
10301.54 116
10302.50 114
10303.46 105
10304.42 126
10305.38 119
10306.34 125
10307.29 130
10308.25 110
10309.21 91
10310.17 109
10311.13 123
10312.09 115
10313.05 112
10314.01 115
10314.97 111
10315.92 130
10316.88 137
10317.84 117
10318.80 112
10319.76 127
10320.72 119
10321.68 109
10322.64 99
10323.60 110
10324.56 112
10325.52 115
10326.48 116
10327.44 120
10328.40 135
10329.36 126
10330.32 125
10331.28 95
10332.24 119
10333.20 124
10334.16 111
10335.12 113
10336.08 113
10337.04 125
10338.00 100
10338.96 125
10339.92 111
10340.88 123
10341.84 118
10342.80 102
10343.76 127
10344.72 95
10345.68 129
10346.64 146
10347.60 97
10348.56 89
10349.52 98
10350.48 128
10351.44 154
10352.40 145
10353.36 127
10354.32 100
10355.29 100
10356.25 131
10357.21 130
10358.17 110
10359.13 96
10360.09 119
10361.05 124
10362.01 112
10362.97 118
10363.94 132
10364.90 109
10365.86 108
10366.82 132
10367.78 112
10368.74 93
10369.70 97
10370.67 88
10371.63 97
10372.59 109
10373.55 95
10374.51 112
10375.47 124
10376.44 98
10377.40 123
10378.36 92
10379.32 95
10380.28 106
10381.25 107
10382.21 128
10383.17 113
10384.13 131
10385.10 113
10386.06 123
10387.02 127
10387.98 121
10388.95 116
10389.91 135
10390.87 99
10391.83 112
10392.80 128
10393.76 143
10394.72 116
10395.68 104
10396.65 117
10397.61 132
10398.57 123
10399.54 93
10400.50 124
10401.46 116
10402.43 100
10403.39 117
10404.35 109
10405.31 135
10406.28 119
10407.24 107
10408.20 135
10409.17 129
10410.13 101
10411.10 122
10412.06 114
10413.02 110
10413.99 119
10414.95 87
10415.91 97
10416.88 98
10417.84 130
10418.80 120
10419.77 119
10420.73 111
10421.70 121
10422.66 134
10423.63 123
10424.59 117
10425.55 136
10426.52 120
10427.48 103
10428.45 100
10429.41 125
10430.37 99
10431.34 137
10432.30 131
10433.27 115
10434.23 114
10435.20 104
10436.16 95
10437.13 99
10438.09 104
10439.06 113
10440.02 74
10440.99 87
10441.95 79
10442.92 102
10443.88 132
10444.85 119
10445.81 120
10446.78 120
10447.74 123
10448.71 104
10449.67 116
10450.64 109
10451.60 123
10452.57 90
10453.53 93
10454.50 110
10455.47 108
10456.43 108
10457.40 101
10458.36 100
10459.33 92
10460.29 110
10461.26 92
10462.23 112
10463.19 96
10464.16 86
10465.12 88
10466.09 97
10467.06 101
10468.02 125
10468.99 126
10469.95 101
10470.92 97
10471.89 93
10472.85 116
10473.82 132
10474.79 105
10475.75 117
10476.72 103
10477.69 84
10478.65 92
10479.62 86
10480.59 91
10481.55 101
10482.52 89
10483.49 89
10484.45 106
10485.42 117
10486.39 92
10487.35 89
10488.32 117
10489.29 104
10490.26 100
10491.22 97
10492.19 87
10493.16 85
10494.13 85
10495.09 84
10496.06 84
10497.03 97
10497.99 88
10498.96 108
10499.93 88
10500.90 88
10501.87 94
10502.83 101
10503.80 116
10504.77 101
10505.74 82
10506.70 94
10507.67 100
10508.64 111
10509.61 97
10510.58 86
10511.55 97
10512.51 90
10513.48 93
10514.45 77
10515.42 103
10516.39 84
10517.36 88
10518.32 84
10519.29 95
10520.26 93
10521.23 81
10522.20 85
10523.17 98
10524.14 113
10525.10 110
10526.07 118
10527.04 90
10528.01 86
10528.98 81
10529.95 93
10530.92 92
10531.89 81
10532.86 97
10533.83 111
10534.79 91
10535.76 89
10536.73 93
10537.70 99
10538.67 84
10539.64 95
10540.61 103
10541.58 93
10542.55 109
10543.52 102
10544.49 103
10545.46 105
10546.43 101
10547.40 86
10548.37 102
10549.34 106
10550.31 81
10551.28 86
10552.25 84
10553.22 88
10554.19 81
10555.16 110
10556.13 96
10557.10 95
10558.07 115
10559.04 109
10560.01 125
10560.98 121
10561.95 99
10562.92 94
10563.89 95
10564.86 101
10565.83 105
10566.81 82
10567.78 97
10568.75 99
10569.72 100
10570.69 106
10571.66 81
10572.63 87
10573.60 89
10574.57 87
10575.54 76
10576.51 69
10577.49 73
10578.46 68
10579.43 88
10580.40 100
10581.37 103
10582.34 124
10583.31 114
10584.29 97
10585.26 92
10586.23 83
10587.20 68
10588.17 97
10589.14 72
10590.12 79
10591.09 89
10592.06 103
10593.03 101
10594.00 105
10594.98 106
10595.95 106
10596.92 104
10597.89 101
10598.86 97
10599.84 101
10600.81 90
10601.78 120
10602.75 133
10603.73 84
10604.70 103
10605.67 93
10606.64 112
10607.62 112
10608.59 105
10609.56 99
10610.53 73
10611.51 77
10612.48 107
10613.45 75
10614.43 98
10615.40 83
10616.37 77
10617.34 68
10618.32 71
10619.29 86
10620.26 77
10621.24 102
10622.21 109
10623.18 98
10624.16 81
10625.13 92
10626.10 90
10627.08 86
10628.05 101
10629.02 111
10630.00 113
10630.97 100
10631.95 92
10632.92 87
10633.89 84
10634.87 95
10635.84 94
10636.81 94
10637.79 90
10638.76 74
10639.74 92
10640.71 98
10641.69 88
10642.66 104
10643.63 112
10644.61 125
10645.58 99
10646.56 99
10647.53 97
10648.51 94
10649.48 128
10650.45 91
10651.43 96
10652.40 104
10653.38 94
10654.35 79
10655.33 69
10656.30 89
10657.28 104
10658.25 126
10659.23 86
10660.20 122
10661.18 110
10662.15 115
10663.13 110
10664.10 94
10665.08 107
10666.05 106
10667.03 101
10668.00 100
10668.98 92
10669.96 77
10670.93 83
10671.91 89
10672.88 65
10673.86 91
10674.83 91
10675.81 93
10676.79 73
10677.76 78
10678.74 104
10679.71 92
10680.69 87
10681.66 91
10682.64 88
10683.62 98
10684.59 89
10685.57 102
10686.55 108
10687.52 103
10688.50 97
10689.47 79
10690.45 102
10691.43 102
10692.40 72
10693.38 104
10694.36 94
10695.33 87
10696.31 83
10697.29 84
10698.26 102
10699.24 98
10700.22 102
10701.19 117
10702.17 127
10703.15 116
10704.13 108
10705.10 127
10706.08 117
10707.06 106
10708.03 96
10709.01 100
10709.99 83
10710.97 92
10711.94 76
10712.92 92
10713.90 88
10714.88 96
10715.85 87
10716.83 97
10717.81 102
10718.79 103
10719.76 110
10720.74 99
10721.72 79
10722.70 90
10723.68 92
10724.65 90
10725.63 94
10726.61 92
10727.59 96
10728.57 75
10729.54 79
10730.52 96
10731.50 93
10732.48 96
10733.46 73
10734.44 78
10735.41 106
10736.39 74
10737.37 85
10738.35 69
10739.33 91
10740.31 72
10741.29 73
10742.26 80
10743.24 67
10744.22 91
10745.20 102
10746.18 91
10747.16 89
10748.14 91
10749.12 97
10750.10 86
10751.08 68
10752.05 91
10753.03 94
10754.01 111
10754.99 93
10755.97 102
10756.95 88
10757.93 87
10758.91 70
10759.89 88
10760.87 83
10761.85 101
10762.83 100
10763.81 82
10764.79 93
10765.77 87
10766.75 88
10767.73 76
10768.71 99
10769.69 105
10770.67 79
10771.65 94
10772.63 86
10773.61 94
10774.59 112
10775.57 106
10776.55 91
10777.53 82
10778.51 77
10779.49 82
10780.47 108
10781.45 106
10782.43 97
10783.41 94
10784.39 87
10785.38 90
10786.36 88
10787.34 111
10788.32 98
10789.30 90
10790.28 82
10791.26 73
10792.24 103
10793.22 87
10794.20 77
10795.19 83
10796.17 101
10797.15 79
10798.13 99
10799.11 119
10800.09 94
10801.07 79
10802.05 93
10803.04 85
10804.02 82
10805.00 82
10805.98 87
10806.96 85
10807.94 74
10808.93 61
10809.91 67
10810.89 90
10811.87 91
10812.85 96
10813.84 98
10814.82 76
10815.80 91
10816.78 89
10817.77 87
10818.75 63
10819.73 61
10820.71 90
10821.69 108
10822.68 94
10823.66 93
10824.64 83
10825.62 87
10826.61 97
10827.59 88
10828.57 92
10829.56 113
10830.54 75
10831.52 110
10832.50 69
10833.49 68
10834.47 100
10835.45 115
10836.44 90
10837.42 100
10838.40 120
10839.39 87
10840.37 101
10841.35 90
10842.34 109
10843.32 85
10844.30 92
10845.29 84
10846.27 72
10847.25 65
10848.24 88
10849.22 86
10850.20 82
10851.19 97
10852.17 108
10853.16 110
10854.14 96
10855.12 114
10856.11 110
10857.09 108
10858.08 81
10859.06 98
10860.04 89
10861.03 100
10862.01 100
10863.00 94
10863.98 101
10864.96 108
10865.95 75
10866.93 85
10867.92 111
10868.90 86
10869.89 98
10870.87 98
10871.86 85
10872.84 82
10873.83 94
10874.81 91
10875.80 99
10876.78 88
10877.77 108
10878.75 105
10879.74 94
10880.72 107
10881.71 103
10882.69 110
10883.68 92
10884.66 110
10885.65 101
10886.63 91
10887.62 90
10888.60 100
10889.59 99
10890.57 102
10891.56 115
10892.55 129
10893.53 100
10894.52 99
10895.50 88
10896.49 121
10897.47 94
10898.46 77
10899.45 104
10900.43 93
10901.42 114
10902.40 103
10903.39 112
10904.38 114
10905.36 143
10906.35 107
10907.34 104
10908.32 103
10909.31 113
10910.29 101
10911.28 92
10912.27 92
10913.25 104
10914.24 100
10915.23 97
10916.21 102
10917.20 91
10918.19 95
10919.17 96
10920.16 143
10921.15 104
10922.14 86
10923.12 82
10924.11 93
10925.10 103
10926.08 101
10927.07 102
10928.06 84
10929.05 100
10930.03 75
10931.02 92
10932.01 96
10933.00 91
10933.98 108
10934.97 111
10935.96 99
10936.95 106
10937.93 99
10938.92 113
10939.91 97
10940.90 93
10941.88 89
10942.87 124
10943.86 108
10944.85 84
10945.84 96
10946.82 116
10947.81 126
10948.80 107
10949.79 107
10950.78 101
10951.77 124
10952.75 124
10953.74 119
10954.73 90
10955.72 102
10956.71 106
10957.70 112
10958.69 103
10959.67 122
10960.66 139
10961.65 102
10962.64 108
10963.63 103
10964.62 121
10965.61 106
10966.60 103
10967.58 137
10968.57 116
10969.56 106
10970.55 135
10971.54 137
10972.53 140
10973.52 125
10974.51 125
10975.50 128
10976.49 142
10977.48 139
10978.47 118
10979.46 106
10980.45 125
10981.44 149
10982.43 111
10983.42 114
10984.41 103
10985.40 128
10986.38 95
10987.37 108
10988.36 109
10989.35 119
10990.34 104
10991.34 112
10992.33 128
10993.32 133
10994.31 107
10995.30 115
10996.29 117
10997.28 96
10998.27 112
10999.26 103
11000.25 145
11001.24 126
11002.23 127
11003.22 102
11004.21 124
11005.20 112
11006.19 125
11007.18 125
11008.17 143
11009.16 104
11010.16 117
11011.15 95
11012.14 99
11013.13 111
11014.12 102
11015.11 127
11016.10 114
11017.09 105
11018.08 98
11019.08 116
11020.07 104
11021.06 110
11022.05 116
11023.04 114
11024.03 119
11025.03 103
11026.02 99
11027.01 107
11028.00 109
11028.99 106
11029.98 135
11030.98 128
11031.97 100
11032.96 115
11033.95 105
11034.94 97
11035.94 108
11036.93 111
11037.92 105
11038.91 118
11039.91 98
11040.90 105
11041.89 109
11042.88 109
11043.87 116
11044.87 99
11045.86 96
11046.85 113
11047.85 113
11048.84 122
11049.83 73
11050.82 99
11051.82 114
11052.81 98
11053.80 94
11054.80 109
11055.79 106
11056.78 97
11057.77 80
11058.77 100
11059.76 129
11060.75 119
11061.75 99
11062.74 101
11063.73 81
11064.73 105
11065.72 125
11066.71 107
11067.71 103
11068.70 96
11069.70 98
11070.69 107
11071.68 97
11072.68 91
11073.67 73
11074.66 115
11075.66 129
11076.65 104
11077.65 94
11078.64 99
11079.63 98
11080.63 112
11081.62 112
11082.62 104
11083.61 108
11084.61 91
11085.60 84
11086.59 105
11087.59 130
11088.58 131
11089.58 105
11090.57 102
11091.57 91
11092.56 114
11093.56 118
11094.55 106
11095.55 123
11096.54 100
11097.54 107
11098.53 123
11099.53 89
11100.52 102
11101.52 93
11102.51 119
11103.51 121
11104.50 124
11105.50 102
11106.49 105
11107.49 89
11108.48 84
11109.48 105
11110.47 107
11111.47 111
11112.46 110
11113.46 111
11114.46 126
11115.45 112
11116.45 114
11117.44 133
11118.44 96
11119.43 116
11120.43 92
11121.43 88
11122.42 104
11123.42 119
11124.41 105
11125.41 109
11126.41 105
11127.40 106
11128.40 119
11129.40 115
11130.39 130
11131.39 126
11132.39 134
11133.38 128
11134.38 103
11135.37 129
11136.37 118
11137.37 105
11138.37 112
11139.36 98
11140.36 114
11141.36 110
11142.35 99
11143.35 104
11144.35 121
11145.34 112
11146.34 125
11147.34 110
11148.33 114
11149.33 132
11150.33 136
11151.33 114
11152.32 126
11153.32 111
11154.32 103
11155.32 113
11156.31 91
11157.31 77
11158.31 131
11159.31 117
11160.30 108
11161.30 106
11162.30 113
11163.30 142
11164.30 116
11165.29 109
11166.29 134
11167.29 115
11168.29 122
11169.29 141
11170.28 105
11171.28 116
11172.28 114
11173.28 114
11174.28 95
11175.28 94
11176.27 141
11177.27 111
11178.27 101
11179.27 112
11180.27 129
11181.27 118
11182.27 123
11183.26 127
11184.26 107
11185.26 135
11186.26 118
11187.26 111
11188.26 124
11189.26 116
11190.26 121
11191.26 132
11192.26 134
11193.25 121
11194.25 143
11195.25 122
11196.25 114
11197.25 108
11198.25 115
11199.25 136
11200.25 117
11201.25 105
11202.25 88
11203.25 100
11204.25 145
11205.25 126
11206.25 107
11207.25 107
11208.25 120
11209.25 107
11210.25 119
11211.25 124
11212.25 119
11213.25 80
11214.25 129
11215.25 114
11216.25 139
11217.25 147
11218.25 122
11219.25 126
11220.25 117
11221.25 104
11222.25 125
11223.25 115
11224.25 110
11225.25 108
11226.25 114
11227.25 100
11228.25 93
11229.26 120
11230.26 120
11231.26 115
11232.26 117
11233.26 108
11234.26 119
11235.26 102
11236.26 96
11237.26 114
11238.27 120
11239.27 103
11240.27 137
11241.27 132
11242.27 154
11243.27 132
11244.27 136
11245.27 106
11246.28 106
11247.28 118
11248.28 115
11249.28 93
11250.28 91
11251.28 93
11252.29 117
11253.29 112
11254.29 118
11255.29 117
11256.29 122
11257.30 119
11258.30 102
11259.30 99
11260.30 103
11261.31 116
11262.31 127
11263.31 101
11264.31 100
11265.31 99
11266.32 100
11267.32 106
11268.32 106
11269.32 133
11270.33 140
11271.33 105
11272.33 127
11273.34 141
11274.34 120
11275.34 101
11276.34 143
11277.35 135
11278.35 118
11279.35 128
11280.36 134
11281.36 129
11282.36 126
11283.37 124
11284.37 140
11285.37 162
11286.38 147
11287.38 122
11288.38 104
11289.39 125
11290.39 131
11291.39 118
11292.40 120
11293.40 128
11294.40 117
11295.41 125
11296.41 127
11297.42 103
11298.42 101
11299.42 85
11300.43 97
11301.43 121
11302.44 124
11303.44 113
11304.44 99
11305.45 107
11306.45 114
11307.46 127
11308.46 116
11309.47 130
11310.47 127
11311.47 123
11312.48 116
11313.48 121
11314.49 108
11315.49 133
11316.50 120
11317.50 114
11318.51 113
11319.51 122
11320.52 148
11321.52 115
11322.53 121
11323.53 115
11324.54 99
11325.54 104
11326.55 88
11327.55 133
11328.56 132
11329.56 116
11330.57 111
11331.57 117
11332.58 117
11333.58 102
11334.59 108
11335.60 132
11336.60 130
11337.61 92
11338.61 110
11339.62 112
11340.62 116
11341.63 106
11342.64 122
11343.64 120
11344.65 117
11345.65 132
11346.66 103
11347.67 126
11348.67 114
11349.68 127
11350.68 123
11351.69 115
11352.70 167
11353.70 163
11354.71 96
11355.72 115
11356.72 98
11357.73 106
11358.74 107
11359.74 115
11360.75 122
11361.76 135
11362.76 134
11363.77 107
11364.78 101
11365.78 90
11366.79 109
11367.80 111
11368.80 91
11369.81 111
11370.82 119
11371.83 127
11372.83 146
11373.84 139
11374.85 122
11375.85 123
11376.86 121
11377.87 135
11378.88 106
11379.88 91
11380.89 103
11381.90 114
11382.91 107
11383.92 103
11384.92 109
11385.93 102
11386.94 111
11387.95 127
11388.95 101
11389.96 134
11390.97 146
11391.98 131
11392.99 143
11393.99 110
11395.00 111
11396.01 115
11397.02 122
11398.03 111
11399.04 142
11400.04 119
11401.05 118
11402.06 97
11403.07 119
11404.08 146
11405.09 110
11406.10 141
11407.11 109
11408.11 99
11409.12 109
11410.13 110
11411.14 108
11412.15 101
11413.16 116
11414.17 92
11415.18 105
11416.19 117
11417.19 106
11418.20 106
11419.21 110
11420.22 107
11421.23 126
11422.24 119
11423.25 118
11424.26 102
11425.27 108
11426.28 123
11427.29 100
11428.30 143
11429.31 129
11430.32 107
11431.33 117
11432.34 117
11433.35 142
11434.36 113
11435.37 124
11436.38 113
11437.39 103
11438.40 97
11439.41 113
11440.42 118
11441.43 120
11442.44 142
11443.45 127
11444.46 131
11445.47 124
11446.48 137
11447.49 137
11448.50 131
11449.51 134
11450.52 134
11451.53 142
11452.54 129
11453.56 124
11454.57 123
11455.58 145
11456.59 139
11457.60 125
11458.61 139
11459.62 146
11460.63 128
11461.64 116
11462.65 124
11463.67 156
11464.68 153
11465.69 136
11466.70 124
11467.71 145
11468.72 162
11469.73 143
11470.75 137
11471.76 135
11472.77 157
11473.78 132
11474.79 153
11475.80 143
11476.82 159
11477.83 170
11478.84 149
11479.85 141
11480.86 156
11481.88 143
11482.89 162
11483.90 128
11484.91 138
11485.92 152
11486.94 155
11487.95 153
11488.96 160
11489.97 176
11490.99 145
11492.00 172
11493.01 168
11494.02 192
11495.04 180
11496.05 157
11497.06 174
11498.08 191
11499.09 174
11500.10 161
11501.11 171
11502.13 152
11503.14 188
11504.15 186
11505.17 201
11506.18 142
11507.19 160
11508.21 163
11509.22 186
11510.23 183
11511.25 179
11512.26 181
11513.27 159
11514.29 141
11515.30 168
11516.31 168
11517.33 191
11518.34 200
11519.35 193
11520.37 174
11521.38 200
11522.40 209
11523.41 179
11524.42 169
11525.44 173
11526.45 180
11527.47 175
11528.48 173
11529.49 186
11530.51 208
11531.52 204
11532.54 214
11533.55 188
11534.56 242
11535.58 190
11536.59 222
11537.61 240
11538.62 210
11539.64 194
11540.65 196
11541.67 199
11542.68 218
11543.70 236
11544.71 249
11545.73 260
11546.74 269
11547.76 255
11548.77 216
11549.79 240
11550.80 277
11551.82 273
11552.83 215
11553.85 249
11554.86 283
11555.88 291
11556.89 297
11557.91 303
11558.92 280
11559.94 331
11560.95 306
11561.97 344
11562.99 335
11564.00 297
11565.02 326
11566.03 317
11567.05 302
11568.06 327
11569.08 331
11570.10 381
11571.11 339
11572.13 353
11573.14 329
11574.16 376
11575.18 375
11576.19 398
11577.21 422
11578.23 414
11579.24 401
11580.26 407
11581.27 420
11582.29 446
11583.31 425
11584.32 474
11585.34 536
11586.36 560
11587.37 552
11588.39 542
11589.41 541
11590.42 559
11591.44 586
11592.46 530
11593.48 583
11594.49 583
11595.51 693
11596.53 733
11597.54 798
11598.56 883
11599.58 1002
11600.60 1135
11601.61 1260
11602.63 1397
11603.65 1418
11604.67 1398
11605.68 1358
11606.70 1311
11607.72 1203
11608.74 1142
11609.75 1009
11610.77 920
11611.79 827
11612.81 777
11613.82 799
11614.84 818
11615.86 809
11616.88 821
11617.90 856
11618.91 936
11619.93 950
11620.95 940
11621.97 902
11622.99 886
11624.01 849
11625.02 776
11626.04 675
11627.06 655
11628.08 601
11629.10 563
11630.12 569
11631.14 502
11632.15 479
11633.17 492
11634.19 475
11635.21 462
11636.23 433
11637.25 445
11638.27 437
11639.29 439
11640.31 408
11641.32 443
11642.34 428
11643.36 446
11644.38 413
11645.40 401
11646.42 406
11647.44 393
11648.46 417
11649.48 378
11650.50 389
11651.52 382
11652.54 332
11653.56 339
11654.58 348
11655.60 327
11656.62 357
11657.64 344
11658.66 333
11659.68 340
11660.70 311
11661.72 301
11662.74 305
11663.76 325
11664.78 338
11665.80 329
11666.82 340
11667.84 334
11668.86 307
11669.88 321
11670.90 323
11671.92 294
11672.94 330
11673.96 311
11674.98 317
11676.00 333
11677.02 340
11678.04 343
11679.06 393
11680.08 354
11681.10 351
11682.12 343
11683.15 380
11684.17 395
11685.19 371
11686.21 330
11687.23 336
11688.25 360
11689.27 399
11690.29 368
11691.31 349
11692.34 341
11693.36 346
11694.38 324
11695.40 349
11696.42 365
11697.44 341
11698.46 331
11699.49 365
11700.51 353
11701.53 338
11702.55 337
11703.57 348
11704.60 343
11705.62 343
11706.64 335
11707.66 337
11708.68 336
11709.71 336
11710.73 291
11711.75 319
11712.77 307
11713.79 313
11714.82 286
11715.84 289
11716.86 330
11717.88 318
11718.91 319
11719.93 294
11720.95 299
11721.97 255
11723.00 281
11724.02 264
11725.04 253
11726.06 269
11727.09 270
11728.11 291
11729.13 284
11730.16 255
11731.18 282
11732.20 259
11733.23 266
11734.25 272
11735.27 273
11736.30 277
11737.32 303
11738.34 307
11739.37 252
11740.39 280
11741.41 288
11742.44 276
11743.46 276
11744.48 254
11745.51 291
11746.53 292
11747.55 280
11748.58 290
11749.60 270
11750.63 262
11751.65 301
11752.67 253
11753.70 267
11754.72 301
11755.75 252
11756.77 293
11757.79 286
11758.82 292
11759.84 312
11760.87 297
11761.89 309
11762.92 275
11763.94 262
11764.96 305
11765.99 262
11767.01 239
11768.04 266
11769.06 287
11770.09 250
11771.11 267
11772.14 282
11773.16 294
11774.19 258
11775.21 258
11776.24 251
11777.26 259
11778.29 204
11779.31 214
11780.34 272
11781.36 236
11782.39 233
11783.41 259
11784.44 246
11785.46 272
11786.49 253
11787.52 240
11788.54 253
11789.57 253
11790.59 237
11791.62 226
11792.64 256
11793.67 255
11794.69 248
11795.72 227
11796.75 201
11797.77 227
11798.80 227
11799.82 209
11800.85 206
11801.88 202
11802.90 178
11803.93 214
11804.96 214
11805.98 212
11807.01 201
11808.03 223
11809.06 216
11810.09 203
11811.11 199
11812.14 199
11813.17 199
11814.19 201
11815.22 205
11816.25 199
11817.27 213
11818.30 200
11819.33 208
11820.35 162
11821.38 181
11822.41 180
11823.44 181
11824.46 183
11825.49 168
11826.52 176
11827.54 184
11828.57 158
11829.60 146
11830.63 148
11831.65 171
11832.68 189
11833.71 149
11834.74 175
11835.76 191
11836.79 178
11837.82 187
11838.85 161
11839.87 138
11840.90 160
11841.93 163
11842.96 169
11843.99 140
11845.01 160
11846.04 150
11847.07 164
11848.10 159
11849.13 163
11850.15 179
11851.18 173
11852.21 168
11853.24 168
11854.27 158
11855.30 168
11856.33 168
11857.35 170
11858.38 204
11859.41 171
11860.44 180
11861.47 155
11862.50 168
11863.53 172
11864.55 176
11865.58 185
11866.61 165
11867.64 163
11868.67 150
11869.70 178
11870.73 181
11871.76 168
11872.79 148
11873.82 145
11874.85 143
11875.88 134
11876.90 177
11877.93 154
11878.96 167
11879.99 152
11881.02 162
11882.05 156
11883.08 148
11884.11 183
11885.14 179
11886.17 144
11887.20 130
11888.23 146
11889.26 150
11890.29 138
11891.32 132
11892.35 120
11893.38 153
11894.41 160
11895.44 130
11896.47 144
11897.50 143
11898.53 159
11899.56 182
11900.59 175
11901.62 165
11902.65 156
11903.68 136
11904.71 141
11905.75 166
11906.78 188
11907.81 142
11908.84 126
11909.87 118
11910.90 169
11911.93 160
11912.96 171
11913.99 168
11915.02 146
11916.05 122
11917.09 142
11918.12 168
11919.15 167
11920.18 124
11921.21 140
11922.24 188
11923.27 169
11924.30 150
11925.34 138
11926.37 153
11927.40 144
11928.43 128
11929.46 128
11930.49 124
11931.53 126
11932.56 148
11933.59 154
11934.62 172
11935.65 163
11936.69 146
11937.72 151
11938.75 150
11939.78 151
11940.81 150
11941.85 169
11942.88 134
11943.91 137
11944.94 150
11945.98 146
11947.01 125
11948.04 143
11949.07 138
11950.11 145
11951.14 155
11952.17 141
11953.20 165
11954.24 122
11955.27 137
11956.30 180
11957.34 134
11958.37 154
11959.40 168
11960.43 127
11961.47 147
11962.50 149
11963.53 154
11964.57 145
11965.60 153
11966.63 121
11967.67 122
11968.70 126
11969.73 148
11970.77 135
11971.80 129
11972.83 136
11973.87 132
11974.90 156
11975.93 146
11976.97 170
11978.00 113
11979.04 126
11980.07 144
11981.10 121
11982.14 125
11983.17 114
11984.21 125
11985.24 156
11986.27 136
11987.31 139
11988.34 137
11989.38 120
11990.41 140
11991.45 126
11992.48 123
11993.51 125
11994.55 126
11995.58 127
11996.62 134
11997.65 125
11998.69 128
11999.72 133
12000.76 125
12001.79 114
12002.83 129
12003.86 125
12004.90 148
12005.93 136
12006.97 101
12008.00 148
12009.04 127
12010.07 122
12011.11 120
12012.14 155
12013.18 198
12014.21 128
12015.25 134
12016.28 143
12017.32 114
12018.35 133
12019.39 113
12020.43 118
12021.46 120
12022.50 115
12023.53 157
12024.57 133
12025.60 114
12026.64 132
12027.68 127
12028.71 150
12029.75 147
12030.78 127
12031.82 126
12032.86 149
12033.89 153
12034.93 124
12035.97 127
12037.00 122
12038.04 129
12039.07 138
12040.11 127
12041.15 151
12042.18 126
12043.22 130
12044.26 139
12045.29 132
12046.33 115
12047.37 110
12048.40 109
12049.44 132
12050.48 106
12051.52 129
12052.55 119
12053.59 129
12054.63 121
12055.66 122
12056.70 114
12057.74 116
12058.78 110
12059.81 119
12060.85 128
12061.89 127
12062.92 103
12063.96 104
12065.00 127
12066.04 134
12067.07 108
12068.11 108
12069.15 130
12070.19 118
12071.23 106
12072.26 116
12073.30 117
12074.34 121
12075.38 106
12076.42 91
12077.45 104
12078.49 114
12079.53 139
12080.57 106
12081.61 91
12082.64 105
12083.68 143
12084.72 129
12085.76 119
12086.80 123
12087.84 104
12088.88 136
12089.91 149
12090.95 132
12091.99 136
12093.03 135
12094.07 120
12095.11 109
12096.15 133
12097.19 121
12098.22 123
12099.26 119
12100.30 130
12101.34 104
12102.38 96
12103.42 117
12104.46 116
12105.50 126
12106.54 117
12107.58 169
12108.62 133
12109.66 126
12110.70 111
12111.74 116
12112.78 113
12113.81 116
12114.85 114
12115.89 99
12116.93 104
12117.97 103
12119.01 109
12120.05 100
12121.09 168
12122.13 116
12123.17 113
12124.21 108
12125.25 118
12126.29 112
12127.33 126
12128.37 130
12129.42 106
12130.46 132
12131.50 115
12132.54 103
12133.58 90
12134.62 100
12135.66 95
12136.70 119
12137.74 120
12138.78 115
12139.82 74
12140.86 111
12141.90 100
12142.94 105
12143.98 101
12145.03 84
12146.07 118
12147.11 111
12148.15 123
12149.19 112
12150.23 125
12151.27 109
12152.31 97
12153.35 102
12154.40 117
12155.44 94
12156.48 99
12157.52 95
12158.56 92
12159.60 127
12160.65 118
12161.69 133
12162.73 134
12163.77 122
12164.81 101
12165.85 111
12166.90 95
12167.94 86
12168.98 97
12170.02 120
12171.06 106
12172.11 109
12173.15 97
12174.19 96
12175.23 88
12176.28 112
12177.32 113
12178.36 94
12179.40 97
12180.45 114
12181.49 95
12182.53 100
12183.57 103
12184.62 80
12185.66 107
12186.70 102
12187.74 94
12188.79 92
12189.83 81
12190.87 94
12191.92 107
12192.96 123
12194.00 106
12195.05 94
12196.09 98
12197.13 88
12198.18 112
12199.22 96
12200.26 71
12201.31 111
12202.35 100
12203.39 107
12204.44 76
12205.48 122
12206.52 86
12207.57 78
12208.61 91
12209.65 84
12210.70 84
12211.74 70
12212.79 72
12213.83 91
12214.87 89
12215.92 73
12216.96 86
12218.01 76
12219.05 111
12220.09 63
12221.14 73
12222.18 82
12223.23 96
12224.27 107
12225.32 93
12226.36 84
12227.41 104
12228.45 91
12229.49 95
12230.54 102
12231.58 98
12232.63 91
12233.67 108
12234.72 117
12235.76 103
12236.81 95
12237.85 91
12238.90 94
12239.94 88
12240.99 98
12242.03 90
12243.08 88
12244.12 91
12245.17 132
12246.21 124
12247.26 89
12248.31 113
12249.35 118
12250.40 102
12251.44 74
12252.49 84
12253.53 108
12254.58 100
12255.62 104
12256.67 94
12257.72 90
12258.76 100
12259.81 96
12260.85 107
12261.90 96
12262.95 83
12263.99 91
12265.04 94
12266.08 80
12267.13 80
12268.18 86
12269.22 105
12270.27 116
12271.32 87
12272.36 104
12273.41 107
12274.46 109
12275.50 79
12276.55 81
12277.60 129
12278.64 98
12279.69 95
12280.74 59
12281.78 96
12282.83 76
12283.88 90
12284.92 85
12285.97 87
12287.02 83
12288.07 87
12289.11 80
12290.16 92
12291.21 67
12292.25 88
12293.30 92
12294.35 86
12295.40 85
12296.44 77
12297.49 88
12298.54 67
12299.59 98
12300.63 82
12301.68 89
12302.73 93
12303.78 73
12304.83 86
12305.87 102
12306.92 86
12307.97 81
12309.02 98
12310.07 95
12311.11 88
12312.16 81
12313.21 77
12314.26 98
12315.31 92
12316.35 122
12317.40 73
12318.45 85
12319.50 103
12320.55 82
12321.60 73
12322.65 76
12323.69 95
12324.74 107
12325.79 73
12326.84 78
12327.89 57
12328.94 61
12329.99 77
12331.04 81
12332.09 83
12333.13 79
12334.18 81
12335.23 69
12336.28 73
12337.33 79
12338.38 83
12339.43 97
12340.48 90
12341.53 89
12342.58 64
12343.63 65
12344.68 98
12345.73 93
12346.78 81
12347.83 67
12348.88 83
12349.93 67
12350.98 79
12352.03 85
12353.07 85
12354.12 64
12355.17 65
12356.22 61
12357.28 56
12358.33 94
12359.38 73
12360.43 73
12361.48 71
12362.53 72
12363.58 92
12364.63 85
12365.68 79
12366.73 90
12367.78 73
12368.83 78
12369.88 88
12370.93 77
12371.98 94
12373.03 80
12374.08 92
12375.13 96
12376.18 89
12377.24 95
12378.29 63
12379.34 86
12380.39 83
12381.44 76
12382.49 115
12383.54 67
12384.59 86
12385.64 75
12386.70 79
12387.75 78
12388.80 80
12389.85 86
12390.90 91
12391.95 70
12393.00 80
12394.06 85
12395.11 87
12396.16 88
12397.21 90
12398.26 87
12399.32 63
12400.37 60
12401.42 62
12402.47 56
12403.52 91
12404.58 82
12405.63 78
12406.68 73
12407.73 68
12408.78 85
12409.84 63
12410.89 64
12411.94 74
12412.99 65
12414.05 66
12415.10 52
12416.15 76
12417.20 101
12418.26 87
12419.31 85
12420.36 87
12421.42 66
12422.47 53
12423.52 73
12424.57 71
12425.63 73
12426.68 72
12427.73 95
12428.79 72
12429.84 71
12430.89 70
12431.95 80
12433.00 76
12434.05 51
12435.11 76
12436.16 85
12437.21 71
12438.27 75
12439.32 82
12440.37 82
12441.43 80
12442.48 72
12443.54 71
12444.59 57
12445.64 72
12446.70 65
12447.75 74
12448.80 71
12449.86 87
12450.91 80
12451.97 72
12453.02 88
12454.08 81
12455.13 66
12456.18 82
12457.24 65
12458.29 68
12459.35 64
12460.40 64
12461.46 96
12462.51 57
12463.57 81
12464.62 74
12465.67 72
12466.73 82
12467.78 78
12468.84 77
12469.89 75
12470.95 76
12472.00 75
12473.06 85
12474.11 75
12475.17 67
12476.22 65
12477.28 71
12478.33 72
12479.39 72
12480.45 62
12481.50 72
12482.56 94
12483.61 59
12484.67 65
12485.72 91
12486.78 78
12487.83 83
12488.89 68
12489.95 77
12491.00 95
12492.06 105
12493.11 92
12494.17 67
12495.22 92
12496.28 81
12497.34 86
12498.39 85
12499.45 97
12500.50 117
12501.56 107
12502.62 83
12503.67 65
12504.73 85
12505.79 94
12506.84 105
12507.90 79
12508.96 94
12510.01 78
12511.07 66
12512.13 61
12513.18 62
12514.24 57
12515.30 80
12516.35 51
12517.41 63
12518.47 74
12519.52 71
12520.58 86
12521.64 76
12522.70 104
12523.75 87
12524.81 79
12525.87 74
12526.92 69
12527.98 61
12529.04 77
12530.10 86
12531.15 66
12532.21 68
12533.27 81
12534.33 70
12535.38 76
12536.44 103
12537.50 73
12538.56 64
12539.62 91
12540.67 68
12541.73 60
12542.79 59
12543.85 66
12544.91 87
12545.96 68
12547.02 70
12548.08 67
12549.14 66
12550.20 63
12551.25 64
12552.31 79
12553.37 73
12554.43 71
12555.49 63
12556.55 79
12557.61 75
12558.66 61
12559.72 65
12560.78 58
12561.84 60
12562.90 75
12563.96 74
12565.02 58
12566.08 69
12567.14 77
12568.19 71
12569.25 58
12570.31 67
12571.37 71
12572.43 92
12573.49 77
12574.55 69
12575.61 81
12576.67 85
12577.73 84
12578.79 74
12579.85 72
12580.91 61
12581.97 70
12583.03 77
12584.09 58
12585.15 66
12586.20 59
12587.26 61
12588.32 65
12589.38 75
12590.44 67
12591.50 65
12592.56 81
12593.62 69
12594.69 63
12595.75 59
12596.81 69
12597.87 80
12598.93 70
12599.99 74
12601.05 75
12602.11 66
12603.17 81
12604.23 63
12605.29 63
12606.35 65
12607.41 61
12608.47 63
12609.53 68
12610.59 60
12611.65 88
12612.71 71
12613.78 45
12614.84 67
12615.90 97
12616.96 75
12618.02 66
12619.08 71
12620.14 80
12621.20 70
12622.27 56
12623.33 66
12624.39 55
12625.45 54
12626.51 59
12627.57 78
12628.63 69
12629.70 55
12630.76 90
12631.82 91
12632.88 63
12633.94 70
12635.00 60
12636.07 67
12637.13 46
12638.19 54
12639.25 68
12640.31 67
12641.38 85
12642.44 63
12643.50 54
12644.56 54
12645.63 53
12646.69 73
12647.75 67
12648.81 87
12649.88 61
12650.94 75
12652.00 67
12653.06 71
12654.13 58
12655.19 62
12656.25 57
12657.31 65
12658.38 60
12659.44 60
12660.50 76
12661.57 82
12662.63 62
12663.69 54
12664.76 65
12665.82 54
12666.88 54
12667.95 69
12669.01 38
12670.07 46
12671.14 70
12672.20 72
12673.26 62
12674.33 54
12675.39 53
12676.45 63
12677.52 74
12678.58 67
12679.64 60
12680.71 46
12681.77 58
12682.84 68
12683.90 62
12684.96 69
12686.03 65
12687.09 56
12688.16 59
12689.22 65
12690.28 73
12691.35 66
12692.41 57
12693.48 62
12694.54 53
12695.61 61
12696.67 63
12697.74 54
12698.80 57
12699.86 65
12700.93 61
12701.99 50
12703.06 69
12704.12 52
12705.19 64
12706.25 60
12707.32 77
12708.38 58
12709.45 64
12710.51 59
12711.58 66
12712.64 59
12713.71 64
12714.77 70
12715.84 76
12716.90 68
12717.97 50
12719.03 57
12720.10 52
12721.17 64
12722.23 60
12723.30 61
12724.36 60
12725.43 55
12726.49 59
12727.56 56
12728.63 52
12729.69 59
12730.76 70
12731.82 47
12732.89 68
12733.96 60
12735.02 59
12736.09 73
12737.15 70
12738.22 62
12739.29 60
12740.35 59
12741.42 60
12742.49 48
12743.55 54
12744.62 47
12745.68 63
12746.75 47
12747.82 46
12748.88 42
12749.95 65
12751.02 67
12752.09 55
12753.15 47
12754.22 46
12755.29 66
12756.35 61
12757.42 60
12758.49 63
12759.55 66
12760.62 53
12761.69 69
12762.76 60
12763.82 53
12764.89 61
12765.96 55
12767.03 74
12768.09 53
12769.16 60
12770.23 61
12771.30 58
12772.36 67
12773.43 60
12774.50 63
12775.57 67
12776.63 56
12777.70 63
12778.77 58
12779.84 61
12780.91 54
12781.97 55
12783.04 44
12784.11 49
12785.18 54
12786.25 57
12787.31 64
12788.38 64
12789.45 68
12790.52 56
12791.59 63
12792.66 61
12793.73 63
12794.79 79
12795.86 56
12796.93 55
12798.00 51
12799.07 57
12800.14 39
12801.21 74
12802.28 66
12803.34 63
12804.41 58
12805.48 67
12806.55 59
12807.62 44
12808.69 62
12809.76 56
12810.83 50
12811.90 69
12812.97 57
12814.04 66
12815.11 47
12816.18 45
12817.25 50
12818.31 62
12819.38 60
12820.45 48
12821.52 45
12822.59 45
12823.66 62
12824.73 61
12825.80 61
12826.87 62
12827.94 58
12829.01 50
12830.08 54
12831.15 64
12832.22 53
12833.29 90
12834.36 75
12835.43 54
12836.50 63
12837.57 69
12838.65 57
12839.72 51
12840.79 54
12841.86 64
12842.93 68
12844.00 56
12845.07 55
12846.14 52
12847.21 55
12848.28 52
12849.35 42
12850.42 73
12851.49 58
12852.57 58
12853.64 53
12854.71 56
12855.78 55
12856.85 55
12857.92 59
12858.99 54
12860.06 46
12861.13 56
12862.21 40
12863.28 35
12864.35 54
12865.42 55
12866.49 56
12867.56 53
12868.64 48
12869.71 55
12870.78 50
12871.85 48
12872.92 55
12874.00 61
12875.07 42
12876.14 47
12877.21 49
12878.28 52
12879.36 44
12880.43 76
12881.50 63
12882.57 41
12883.64 36
12884.72 68
12885.79 63
12886.86 49
12887.93 48
12889.01 56
12890.08 78
12891.15 56
12892.22 46
12893.30 52
12894.37 50
12895.44 46
12896.52 50
12897.59 61
12898.66 55
12899.73 55
12900.81 49
12901.88 40
12902.95 43
12904.03 45
12905.10 59
12906.17 67
12907.25 50
12908.32 42
12909.39 42
12910.47 56
12911.54 60
12912.61 50
12913.69 58
12914.76 73
12915.83 59
12916.91 50
12917.98 59
12919.06 78
12920.13 52
12921.20 41
12922.28 49
12923.35 48
12924.43 61
12925.50 42
12926.57 44
12927.65 67
12928.72 51
12929.80 58
12930.87 53
12931.95 67
12933.02 48
12934.09 53
12935.17 51
12936.24 48
12937.32 53
12938.39 52
12939.47 53
12940.54 42
12941.62 41
12942.69 54
12943.77 40
12944.84 54
12945.92 57
12946.99 58
12948.07 64
12949.14 45
12950.22 34
12951.29 57
12952.37 53
12953.44 45
12954.52 44
12955.59 43
12956.67 40
12957.74 53
12958.82 46
12959.89 41
12960.97 54
12962.04 59
12963.12 59
12964.20 58
12965.27 41
12966.35 47
12967.42 64
12968.50 61
12969.58 55
12970.65 68
12971.73 66
12972.80 52
12973.88 37
12974.96 48
12976.03 47
12977.11 48
12978.18 55
12979.26 54
12980.34 59
12981.41 47
12982.49 53
12983.57 76
12984.64 60
12985.72 54
12986.80 42
12987.87 66
12988.95 52
12990.03 49
12991.10 49
12992.18 65
12993.26 54
12994.33 53
12995.41 28
12996.49 44
12997.56 52
12998.64 40
12999.72 37
13000.80 37
13001.87 50
13002.95 65
13004.03 54
13005.11 46
13006.18 57
13007.26 59
13008.34 65
13009.42 55
13010.49 58
13011.57 47
13012.65 52
13013.73 51
13014.80 47
13015.88 52
13016.96 42
13018.04 54
13019.12 51
13020.19 42
13021.27 48
13022.35 46
13023.43 56
13024.51 73
13025.58 38
13026.66 58
13027.74 60
13028.82 49
13029.90 52
13030.98 45
13032.05 35
13033.13 57
13034.21 66
13035.29 67
13036.37 43
13037.45 56
13038.53 60
13039.61 70
13040.68 44
13041.76 54
13042.84 61
13043.92 65
13045.00 51
13046.08 37
13047.16 71
13048.24 49
13049.32 57
13050.40 60
13051.48 55
13052.55 43
13053.63 46
13054.71 43
13055.79 47
13056.87 49
13057.95 37
13059.03 48
13060.11 41
13061.19 44
13062.27 54
13063.35 52
13064.43 51
13065.51 67
13066.59 47
13067.67 55
13068.75 42
13069.83 58
13070.91 55
13071.99 31
13073.07 54
13074.15 79
13075.23 57
13076.31 51
13077.39 38
13078.47 30
13079.55 63
13080.63 47
13081.71 58
13082.79 56
13083.88 54
13084.96 59
13086.04 60
13087.12 40
13088.20 48
13089.28 68
13090.36 49
13091.44 46
13092.52 51
13093.60 48
13094.68 58
13095.77 65
13096.85 46
13097.93 50
13099.01 43
13100.09 65
13101.17 56
13102.25 71
13103.34 55
13104.42 67
13105.50 48
13106.58 58
13107.66 53
13108.74 60
13109.82 48
13110.91 49
13111.99 55
13113.07 62
13114.15 61
13115.23 54
13116.32 49
13117.40 51
13118.48 57
13119.56 47
13120.64 45
13121.73 57
13122.81 48
13123.89 59
13124.97 70
13126.06 65
13127.14 40
13128.22 57
13129.30 43
13130.39 35
13131.47 53
13132.55 54
13133.63 54
13134.72 54
13135.80 59
13136.88 46
13137.97 52
13139.05 60
13140.13 40
13141.21 39
13142.30 48
13143.38 58
13144.46 42
13145.55 41
13146.63 52
13147.71 40
13148.80 62
13149.88 49
13150.96 37
13152.05 36
13153.13 57
13154.21 46
13155.30 43
13156.38 47
13157.47 61
13158.55 51
13159.63 56
13160.72 52
13161.80 56
13162.88 44
13163.97 46
13165.05 53
13166.14 27
13167.22 37
13168.31 57
13169.39 62
13170.47 60
13171.56 52
13172.64 39
13173.73 50
13174.81 55
13175.90 49
13176.98 46
13178.06 45
13179.15 52
13180.23 64
13181.32 57
13182.40 53
13183.49 59
13184.57 55
13185.66 44
13186.74 49
13187.83 64
13188.91 55
13190.00 47
13191.08 48
13192.17 63
13193.25 63
13194.34 47
13195.42 52
13196.51 41
13197.59 53
13198.68 60
13199.77 65
13200.85 53
13201.94 51
13203.02 53
13204.11 60
13205.19 57
13206.28 45
13207.36 50
13208.45 71
13209.54 65
13210.62 54
13211.71 51
13212.79 65
13213.88 65
13214.97 49
13216.05 51
13217.14 49
13218.22 68
13219.31 54
13220.40 41
13221.48 59
13222.57 63
13223.66 50
13224.74 56
13225.83 53
13226.92 60
13228.00 32
13229.09 43
13230.18 45
13231.26 46
13232.35 52
13233.44 43
13234.52 61
13235.61 51
13236.70 42
13237.78 52
13238.87 52
13239.96 56
13241.05 64
13242.13 67
13243.22 59
13244.31 50
13245.39 41
13246.48 38
13247.57 43
13248.66 56
13249.74 59
13250.83 58
13251.92 45
13253.01 43
13254.10 55
13255.18 42
13256.27 41
13257.36 60
13258.45 44
13259.53 45
13260.62 48
13261.71 42
13262.80 60
13263.89 47
13264.97 45
13266.06 37
13267.15 40
13268.24 27
13269.33 38
13270.42 42
13271.50 45
13272.59 30
13273.68 40
13274.77 58
13275.86 56
13276.95 59
13278.04 53
13279.12 45
13280.21 58
13281.30 70
13282.39 41
13283.48 29
13284.57 69
13285.66 59
13286.75 56
13287.84 54
13288.93 51
13290.01 64
13291.10 50
13292.19 48
13293.28 39
13294.37 54
13295.46 48
13296.55 57
13297.64 54
13298.73 68
13299.82 76
13300.91 52
13302.00 45
13303.09 55
13304.18 68
13305.27 42
13306.36 45
13307.45 56
13308.54 57
13309.63 43
13310.72 63
13311.81 51
13312.90 56
13313.99 49
13315.08 58
13316.17 56
13317.26 48
13318.35 56
13319.44 67
13320.53 60
13321.62 55
13322.71 55
13323.80 39
13324.89 33
13325.98 52
13327.07 46
13328.16 42
13329.25 35
13330.35 50
13331.44 49
13332.53 40
13333.62 44
13334.71 57
13335.80 38
13336.89 42
13337.98 41
13339.07 54
13340.16 48
13341.26 49
13342.35 60
13343.44 62
13344.53 69
13345.62 38
13346.71 31
13347.80 43
13348.90 58
13349.99 47
13351.08 56
13352.17 51
13353.26 35
13354.36 47
13355.45 59
13356.54 57
13357.63 54
13358.72 49
13359.81 52
13360.91 46
13362.00 58
13363.09 53
13364.18 54
13365.28 58
13366.37 38
13367.46 47
13368.55 58
13369.65 80
13370.74 57
13371.83 55
13372.92 41
13374.02 44
13375.11 53
13376.20 50
13377.29 46
13378.39 56
13379.48 64
13380.57 57
13381.67 55
13382.76 66
13383.85 50
13384.94 61
13386.04 54
13387.13 45
13388.22 50
13389.32 42
13390.41 52
13391.50 35
13392.60 39
13393.69 49
13394.78 56
13395.88 58
13396.97 54
13398.06 53
13399.16 47
13400.25 67
13401.35 52
13402.44 42
13403.53 54
13404.63 56
13405.72 49
13406.82 47
13407.91 57
13409.00 49
13410.10 35
13411.19 45
13412.29 52
13413.38 47
13414.47 41
13415.57 54
13416.66 53
13417.76 42
13418.85 48
13419.95 72
13421.04 70
13422.14 44
13423.23 41
13424.33 50
13425.42 49
13426.51 52
13427.61 65
13428.70 51
13429.80 42
13430.89 44
13431.99 46
13433.08 45
13434.18 58
13435.27 47
13436.37 63
13437.46 54
13438.56 51
13439.66 40
13440.75 47
13441.85 46
13442.94 52
13444.04 40
13445.13 61
13446.23 46
13447.32 55
13448.42 55
13449.52 69
13450.61 54
13451.71 57
13452.80 91
13453.90 76
13454.99 51
13456.09 48
13457.19 77
13458.28 62
13459.38 68
13460.48 66
13461.57 53
13462.67 51
13463.76 51
13464.86 45
13465.96 36
13467.05 57
13468.15 55
13469.25 60
13470.34 56
13471.44 52
13472.54 53
13473.63 64
13474.73 49
13475.83 45
13476.92 57
13478.02 56
13479.12 56
13480.21 59
13481.31 41
13482.41 55
13483.50 58
13484.60 61
13485.70 80
13486.80 47
13487.89 29
13488.99 42
13490.09 47
13491.19 51
13492.28 54
13493.38 68
13494.48 57
13495.58 70
13496.67 57
13497.77 59
13498.87 36
13499.97 51
13501.06 51
13502.16 53
13503.26 48
13504.36 59
13505.46 72
13506.55 48
13507.65 35
13508.75 60
13509.85 68
13510.95 55
13512.05 41
13513.14 52
13514.24 50
13515.34 68
13516.44 49
13517.54 39
13518.64 47
13519.73 42
13520.83 44
13521.93 56
13523.03 47
13524.13 55
13525.23 52
13526.33 67
13527.43 54
13528.53 50
13529.62 45
13530.72 57
13531.82 51
13532.92 60
13534.02 54
13535.12 40
13536.22 49
13537.32 43
13538.42 43
13539.52 39
13540.62 44
13541.72 40
13542.82 69
13543.92 77
13545.01 63
13546.11 41
13547.21 51
13548.31 48
13549.41 50
13550.51 49
13551.61 46
13552.71 50
13553.81 47
13554.91 54
13556.01 43
13557.11 50
13558.21 69
13559.31 53
13560.41 42
13561.51 41
13562.61 50
13563.72 32
13564.82 39
13565.92 40
13567.02 55
13568.12 61
13569.22 52
13570.32 52
13571.42 62
13572.52 42
13573.62 96
13574.72 98
13575.82 51
13576.92 49
13578.02 39
13579.13 63
13580.23 46
13581.33 44
13582.43 47
13583.53 69
13584.63 45
13585.73 58
13586.83 30
13587.94 47
13589.04 49
13590.14 47
13591.24 47
13592.34 31
13593.44 52
13594.54 48
13595.65 39
13596.75 56
13597.85 45
13598.95 43
13600.05 53
13601.16 53
13602.26 56
13603.36 52
13604.46 68
13605.56 63
13606.67 53
13607.77 45
13608.87 50
13609.97 41
13611.07 54
13612.18 57
13613.28 74
13614.38 65
13615.48 45
13616.59 47
13617.69 45
13618.79 46
13619.89 52
13621.00 54
13622.10 42
13623.20 53
13624.31 46
13625.41 42
13626.51 50
13627.61 48
13628.72 40
13629.82 45
13630.92 52
13632.03 69
13633.13 62
13634.23 49
13635.34 64
13636.44 59
13637.54 59
13638.65 55
13639.75 42
13640.85 51
13641.96 43
13643.06 47
13644.16 42
13645.27 66
13646.37 60
13647.48 49
13648.58 51
13649.68 34
13650.79 60
13651.89 46
13653.00 59
13654.10 64
13655.20 49
13656.31 54
13657.41 54
13658.52 40
13659.62 42
13660.72 39
13661.83 51
13662.93 56
13664.04 36
13665.14 52
13666.25 46
13667.35 44
13668.46 54
13669.56 64
13670.67 48
13671.77 56
13672.88 50
13673.98 51
13675.09 35
13676.19 31
13677.30 44
13678.40 55
13679.51 46
13680.61 50
13681.72 47
13682.82 59
13683.93 67
13685.03 43
13686.14 44
13687.24 48
13688.35 39
13689.45 53
13690.56 61
13691.66 47
13692.77 38
13693.88 50
13694.98 50
13696.09 31
13697.19 38
13698.30 42
13699.40 37
13700.51 44
13701.62 54
13702.72 71
13703.83 52
13704.93 42
13706.04 54
13707.15 65
13708.25 43
13709.36 51
13710.47 58
13711.57 48
13712.68 39
13713.79 45
13714.89 63
13716.00 52
13717.11 49
13718.21 50
13719.32 40
13720.43 43
13721.53 51
13722.64 56
13723.75 60
13724.85 24
13725.96 48
13727.07 54
13728.17 48
13729.28 53
13730.39 52
13731.50 64
13732.60 47
13733.71 58
13734.82 62
13735.92 59
13737.03 41
13738.14 54
13739.25 43
13740.35 51
13741.46 37
13742.57 37
13743.68 43
13744.79 48
13745.89 39
13747.00 42
13748.11 69
13749.22 48
13750.32 59
13751.43 52
13752.54 35
13753.65 43
13754.76 59
13755.87 54
13756.97 44
13758.08 63
13759.19 62
13760.30 57
13761.41 59
13762.52 43
13763.62 60
13764.73 70
13765.84 64
13766.95 63
13768.06 55
13769.17 59
13770.28 44
13771.38 41
13772.49 56
13773.60 52
13774.71 63
13775.82 73
13776.93 62
13778.04 64
13779.15 57
13780.26 65
13781.37 61
13782.48 50
13783.58 45
13784.69 51
13785.80 57
13786.91 49
13788.02 50
13789.13 50
13790.24 55
13791.35 34
13792.46 50
13793.57 38
13794.68 44
13795.79 46
13796.90 49
13798.01 50
13799.12 68
13800.23 57
13801.34 58
13802.45 37
13803.56 37
13804.67 42
13805.78 62
13806.89 61
13808.00 49
13809.11 50
13810.22 44
13811.33 56
13812.44 59
13813.55 55
13814.66 52
13815.77 48
13816.88 51
13818.00 58
13819.11 47
13820.22 49
13821.33 60
13822.44 53
13823.55 57
13824.66 54
13825.77 55
13826.88 55
13827.99 41
13829.10 42
13830.22 56
13831.33 48
13832.44 52
13833.55 52
13834.66 61
13835.77 41
13836.88 49
13838.00 64
13839.11 61
13840.22 60
13841.33 46
13842.44 66
13843.55 56
13844.67 31
13845.78 45
13846.89 48
13848.00 50
13849.11 39
13850.23 46
13851.34 76
13852.45 58
13853.56 47
13854.67 49
13855.79 63
13856.90 53
13858.01 36
13859.12 56
13860.24 76
13861.35 66
13862.46 72
13863.57 61
13864.69 41
13865.80 49
13866.91 51
13868.02 81
13869.14 57
13870.25 53
13871.36 73
13872.47 63
13873.59 60
13874.70 51
13875.81 41
13876.93 44
13878.04 67
13879.15 61
13880.27 53
13881.38 36
13882.49 54
13883.61 60
13884.72 51
13885.83 40
13886.95 36
13888.06 52
13889.17 50
13890.29 57
13891.40 54
13892.51 68
13893.63 67
13894.74 62
13895.86 45
13896.97 65
13898.08 68
13899.20 48
13900.31 48
13901.43 46
13902.54 78
13903.65 59
13904.77 81
13905.88 76
13907.00 50
13908.11 59
13909.23 58
13910.34 42
13911.45 36
13912.57 48
13913.68 57
13914.80 55
13915.91 63
13917.03 48
13918.14 67
13919.26 58
13920.37 78
13921.49 73
13922.60 56
13923.72 60
13924.83 70
13925.95 68
13927.06 54
13928.18 67
13929.29 47
13930.41 45
13931.52 47
13932.64 48
13933.75 68
13934.87 70
13935.98 47
13937.10 34
13938.21 53
13939.33 56
13940.45 68
13941.56 48
13942.68 63
13943.79 48
13944.91 56
13946.03 45
13947.14 51
13948.26 56
13949.37 72
13950.49 60
13951.60 57
13952.72 48
13953.84 61
13954.95 52
13956.07 48
13957.19 46
13958.30 57
13959.42 53
13960.54 51
13961.65 37
13962.77 47
13963.88 63
13965.00 57
13966.12 45
13967.23 52
13968.35 57
13969.47 50
13970.59 46
13971.70 43
13972.82 57
13973.94 49
13975.05 49
13976.17 54
13977.29 55
13978.40 47
13979.52 49
13980.64 55
13981.76 52
13982.87 61
13983.99 57
13985.11 57
13986.23 50
13987.34 52
13988.46 44
13989.58 44
13990.70 48
13991.81 54
13992.93 42
13994.05 66
13995.17 41
13996.29 41
13997.40 63
13998.52 52
13999.64 55
14000.76 44
14001.88 48
14002.99 50
14004.11 56
14005.23 59
14006.35 42
14007.47 44
14008.58 50
14009.70 61
14010.82 35
14011.94 44
14013.06 34
14014.18 54
14015.30 54
14016.41 56
14017.53 44
14018.65 40
14019.77 50
14020.89 62
14022.01 41
14023.13 52
14024.25 54
14025.37 50
14026.48 53
14027.60 55
14028.72 46
14029.84 48
14030.96 55
14032.08 44
14033.20 53
14034.32 44
14035.44 52
14036.56 49
14037.68 59
14038.80 57
14039.92 51
14041.04 46
14042.16 46
14043.28 39
14044.40 42
14045.52 40
14046.64 44
14047.76 62
14048.88 47
14050.00 53
14051.12 53
14052.24 64
14053.36 41
14054.48 49
14055.60 70
14056.72 52
14057.84 52
14058.96 33
14060.08 52
14061.20 43
14062.32 33
14063.44 49
14064.56 68
14065.68 57
14066.80 43
14067.92 62
14069.04 58
14070.16 60
14071.28 57
14072.41 66
14073.53 73
14074.65 45
14075.77 62
14076.89 60
14078.01 55
14079.13 49
14080.25 49
14081.37 42
14082.50 49
14083.62 59
14084.74 66
14085.86 65
14086.98 64
14088.10 64
14089.23 66
14090.35 51
14091.47 72
14092.59 55
14093.71 68
14094.83 68
14095.96 58
14097.08 59
14098.20 67
14099.32 58
14100.44 60
14101.57 96
14102.69 70
14103.81 73
14104.93 79
14106.05 62
14107.18 65
14108.30 51
14109.42 66
14110.54 79
14111.67 58
14112.79 42
14113.91 52
14115.03 61
14116.16 57
14117.28 62
14118.40 55
14119.53 70
14120.65 61
14121.77 51
14122.89 39
14124.02 44
14125.14 54
14126.26 43
14127.39 44
14128.51 29
14129.63 65
14130.76 66
14131.88 62
14133.00 37
14134.13 54
14135.25 48
14136.37 56
14137.50 60
14138.62 60
14139.74 61
14140.87 46
14141.99 56
14143.11 55
14144.24 60
14145.36 60
14146.49 58
14147.61 57
14148.73 45
14149.86 43
14150.98 64
14152.11 65
14153.23 61
14154.35 45
14155.48 47
14156.60 44
14157.73 56
14158.85 51
14159.98 36
14161.10 65
14162.23 55
14163.35 43
14164.47 50
14165.60 66
14166.72 65
14167.85 60
14168.97 42
14170.10 57
14171.22 58
14172.35 60
14173.47 59
14174.60 60
14175.72 49
14176.85 43
14177.97 50
14179.10 52
14180.22 39
14181.35 42
14182.47 56
14183.60 43
14184.72 46
14185.85 45
14186.98 56
14188.10 69
14189.23 43
14190.35 55
14191.48 55
14192.60 48
14193.73 45
14194.86 54
14195.98 45
14197.11 29
14198.23 43
14199.36 69
14200.49 78
14201.61 56
14202.74 50
14203.86 48
14204.99 52
14206.12 45
14207.24 51
14208.37 53
14209.50 44
14210.62 55
14211.75 51
14212.87 47
14214.00 50
14215.13 42
14216.25 50
14217.38 44
14218.51 55
14219.63 65
14220.76 47
14221.89 33
14223.02 54
14224.14 50
14225.27 40
14226.40 38
14227.52 34
14228.65 48
14229.78 45
14230.91 54
14232.03 46
14233.16 49
14234.29 47
14235.41 36
14236.54 37
14237.67 45
14238.80 56
14239.92 46
14241.05 53
14242.18 46
14243.31 42
14244.44 43
14245.56 47
14246.69 47
14247.82 44
14248.95 56
14250.08 68
14251.20 41
14252.33 33
14253.46 38
14254.59 54
14255.72 54
14256.84 43
14257.97 43
14259.10 27
14260.23 43
14261.36 49
14262.49 40
14263.62 37
14264.74 59
14265.87 67
14267.00 44
14268.13 46
14269.26 53
14270.39 73
14271.52 45
14272.65 44
14273.77 50
14274.90 45
14276.03 35
14277.16 40
14278.29 37
14279.42 38
14280.55 38
14281.68 41
14282.81 48
14283.94 38
14285.07 33
14286.20 39
14287.33 44
14288.45 32
14289.58 48
14290.71 49
14291.84 55
14292.97 38
14294.10 45
14295.23 43
14296.36 37
14297.49 46
14298.62 42
14299.75 46
14300.88 39
14302.01 63
14303.14 61
14304.27 61
14305.40 45
14306.53 53
14307.66 49
14308.79 50
14309.92 70
14311.05 43
14312.19 43
14313.32 40
14314.45 39
14315.58 50
14316.71 36
14317.84 39
14318.97 56
14320.10 51
14321.23 49
14322.36 35
14323.49 37
14324.62 34
14325.75 36
14326.89 28
14328.02 41
14329.15 39
14330.28 38
14331.41 33
14332.54 41
14333.67 37
14334.80 48
14335.94 40
14337.07 46
14338.20 30
14339.33 43
14340.46 41
14341.59 48
14342.73 36
14343.86 47
14344.99 38
14346.12 38
14347.25 35
14348.38 38
14349.52 35
14350.65 33
14351.78 33
14352.91 31
14354.04 32
14355.18 36
14356.31 41
14357.44 36
14358.57 31
14359.71 40
14360.84 43
14361.97 35
14363.10 29
14364.24 26
14365.37 26
14366.50 44
14367.63 36
14368.77 36
14369.90 30
14371.03 31
14372.16 29
14373.30 22
14374.43 35
14375.56 50
14376.70 53
14377.83 28
14378.96 33
14380.10 56
14381.23 64
14382.36 40
14383.50 40
14384.63 27
14385.76 25
14386.90 43
14388.03 37
14389.16 41
14390.30 42
14391.43 43
14392.56 33
14393.70 47
14394.83 48
14395.97 48
14397.10 42
14398.23 47
14399.37 49
14400.50 42
14401.63 37
14402.77 39
14403.90 44
14405.04 39
14406.17 36
14407.31 50
14408.44 42
14409.57 44
14410.71 41
14411.84 43
14412.98 55
14414.11 37
14415.25 32
14416.38 38
14417.52 34
14418.65 43
14419.79 48
14420.92 43
14422.05 43
14423.19 41
14424.32 41
14425.46 36
14426.59 34
14427.73 45
14428.86 57
14430.00 39
14431.14 38
14432.27 41
14433.41 34
14434.54 28
14435.68 32
14436.81 42
14437.95 42
14439.08 39
14440.22 42
14441.35 42
14442.49 37
14443.63 39
14444.76 46
14445.90 41
14447.03 47
14448.17 53
14449.30 64
14450.44 46
14451.58 34
14452.71 37
14453.85 43
14454.98 50
14456.12 48
14457.26 53
14458.39 33
14459.53 22
14460.67 40
14461.80 36
14462.94 44
14464.08 44
14465.21 44
14466.35 29
14467.48 33
14468.62 31
14469.76 30
14470.90 29
14472.03 29
14473.17 45
14474.31 33
14475.44 39
14476.58 52
14477.72 29
14478.85 36
14479.99 32
14481.13 39
14482.27 42
14483.40 43
14484.54 32
14485.68 43
14486.81 39
14487.95 29
14489.09 42
14490.23 40
14491.36 34
14492.50 44
14493.64 33
14494.78 35
14495.92 48
14497.05 27
14498.19 34
14499.33 31
14500.47 38
14501.60 27
14502.74 43
14503.88 43
14505.02 38
14506.16 31
14507.30 29
14508.43 45
14509.57 43
14510.71 48
14511.85 41
14512.99 33
14514.13 32
14515.26 37
14516.40 39
14517.54 45
14518.68 41
14519.82 37
14520.96 31
14522.10 40
14523.23 33
14524.37 34
14525.51 43
14526.65 35
14527.79 32
14528.93 41
14530.07 40
14531.21 29
14532.35 48
14533.49 41
14534.63 52
14535.76 31
14536.90 32
14538.04 49
14539.18 30
14540.32 38
14541.46 48
14542.60 51
14543.74 36
14544.88 54
14546.02 49
14547.16 30
14548.30 32
14549.44 33
14550.58 35
14551.72 37
14552.86 54
14554.00 34
14555.14 38
14556.28 43
14557.42 35
14558.56 38
14559.70 27
14560.84 38
14561.98 52
14563.12 27
14564.26 30
14565.40 32
14566.54 42
14567.68 50
14568.82 48
14569.96 26
14571.11 40
14572.25 37
14573.39 43
14574.53 40
14575.67 41
14576.81 37
14577.95 42
14579.09 47
14580.23 36
14581.37 44
14582.52 41
14583.66 40
14584.80 59
14585.94 42
14587.08 36
14588.22 39
14589.36 39
14590.50 28
14591.65 40
14592.79 36
14593.93 49
14595.07 39
14596.21 50
14597.35 41
14598.50 51
14599.64 48
14600.78 45
14601.92 43
14603.06 45
14604.21 37
14605.35 37
14606.49 32
14607.63 34
14608.77 39
14609.92 35
14611.06 47
14612.20 39
14613.34 29
14614.49 43
14615.63 42
14616.77 32
14617.91 42
14619.06 42
14620.20 43
14621.34 42
14622.48 37
14623.63 36
14624.77 47
14625.91 35
14627.06 25
14628.20 39
14629.34 36
14630.48 35
14631.63 39
14632.77 31
14633.91 29
14635.06 50
14636.20 42
14637.34 44
14638.49 39
14639.63 27
14640.77 36
14641.92 48
14643.06 40
14644.20 46
14645.35 60
14646.49 45
14647.64 48
14648.78 46
14649.92 57
14651.07 36
14652.21 31
14653.35 50
14654.50 50
14655.64 65
14656.79 38
14657.93 36
14659.07 34
14660.22 53
14661.36 46
14662.51 43
14663.65 35
14664.80 42
14665.94 42
14667.09 41
14668.23 36
14669.37 34
14670.52 35
14671.66 44
14672.81 40
14673.95 27
14675.10 48
14676.24 59
14677.39 34
14678.53 42
14679.68 50
14680.82 40
14681.97 46
14683.11 45
14684.26 29
14685.40 53
14686.55 25
14687.69 39
14688.84 40
14689.98 39
14691.13 34
14692.27 40
14693.42 37
14694.57 48
14695.71 39
14696.86 43
14698.00 38
14699.15 41
14700.29 31
14701.44 53
14702.59 35
14703.73 41
14704.88 46
14706.02 55
14707.17 47
14708.32 37
14709.46 31
14710.61 22
14711.75 36
14712.90 41
14714.05 48
14715.19 41
14716.34 59
14717.49 38
14718.63 39
14719.78 19
14720.93 39
14722.07 46
14723.22 34
14724.37 29
14725.51 34
14726.66 58
14727.81 46
14728.95 32
14730.10 26
14731.25 28
14732.39 41
14733.54 52
14734.69 38
14735.84 25
14736.98 40
14738.13 35
14739.28 39
14740.42 42
14741.57 41
14742.72 29
14743.87 42
14745.01 40
14746.16 36
14747.31 29
14748.46 34
14749.61 45
14750.75 45
14751.90 28
14753.05 28
14754.20 38
14755.34 40
14756.49 35
14757.64 40
14758.79 43
14759.94 43
14761.08 39
14762.23 38
14763.38 33
14764.53 36
14765.68 58
14766.83 40
14767.97 28
14769.12 34
14770.27 27
14771.42 33
14772.57 33
14773.72 25
14774.87 44
14776.01 54
14777.16 49
14778.31 36
14779.46 36
14780.61 28
14781.76 32
14782.91 30
14784.06 32
14785.21 40
14786.36 50
14787.50 38
14788.65 23
14789.80 36
14790.95 55
14792.10 46
14793.25 44
14794.40 44
14795.55 52
14796.70 38
14797.85 25
14799.00 27
14800.15 36
14801.30 38
14802.45 49
14803.60 26
14804.75 40
14805.90 37
14807.05 48
14808.20 49
14809.35 28
14810.50 31
14811.65 46
14812.80 35
14813.95 35
14815.10 29
14816.25 41
14817.40 32
14818.55 37
14819.70 37
14820.85 37
14822.00 47
14823.15 39
14824.30 35
14825.45 35
14826.60 41
14827.75 36
14828.91 36
14830.06 45
14831.21 33
14832.36 32
14833.51 35
14834.66 44
14835.81 40
14836.96 32
14838.11 30
14839.26 43
14840.42 32
14841.57 42
14842.72 35
14843.87 49
14845.02 43
14846.17 48
14847.32 31
14848.48 46
14849.63 37
14850.78 46
14851.93 35
14853.08 28
14854.23 33
14855.39 39
14856.54 49
14857.69 26
14858.84 27
14859.99 29
14861.15 39
14862.30 34
14863.45 34
14864.60 31
14865.75 39
14866.91 28
14868.06 43
14869.21 47
14870.36 29
14871.52 40
14872.67 32
14873.82 38
14874.97 32
14876.13 28
14877.28 36
14878.43 53
14879.59 37
14880.74 43
14881.89 43
14883.04 25
14884.20 29
14885.35 31
14886.50 30
14887.66 31
14888.81 33
14889.96 32
14891.12 24
14892.27 39
14893.42 44
14894.58 35
14895.73 35
14896.88 32
14898.04 40
14899.19 40
14900.34 48
14901.50 37
14902.65 33
14903.80 31
14904.96 44
14906.11 42
14907.27 28
14908.42 39
14909.57 49
14910.73 47
14911.88 55
14913.04 33
14914.19 31
14915.34 55
14916.50 32
14917.65 51
14918.81 31
14919.96 52
14921.11 46
14922.27 42
14923.42 35
14924.58 38
14925.73 31
14926.89 28
14928.04 39
14929.20 49
14930.35 53
14931.51 38
14932.66 42
14933.82 14
14934.97 31
14936.13 35
14937.28 39
14938.44 49
14939.59 37
14940.75 32
14941.90 34
14943.06 36
14944.21 26
14945.37 35
14946.52 35
14947.68 43
14948.83 30
14949.99 42
14951.14 32
14952.30 50
14953.46 33
14954.61 33
14955.77 35
14956.92 51
14958.08 40
14959.24 31
14960.39 29
14961.55 32
14962.70 35
14963.86 37
14965.02 44
14966.17 38
14967.33 35
14968.48 35
14969.64 37
14970.80 30
14971.95 34
14973.11 34
14974.27 37
14975.42 48
14976.58 41
14977.74 37
14978.89 39
14980.05 30
14981.21 41
14982.36 48
14983.52 49
14984.68 46
14985.83 31
14986.99 40
14988.15 40
14989.30 45
14990.46 39
14991.62 34
14992.77 28
14993.93 28
14995.09 20
14996.25 32
14997.40 33
14998.56 27
14999.72 35
15000.88 33
15002.03 25
15003.19 21
15004.35 32
15005.51 48
15006.66 48
15007.82 39
15008.98 25
15010.14 27
15011.30 30
15012.45 27
15013.61 41
15014.77 30
15015.93 33
15017.09 38
15018.24 33
15019.40 34
15020.56 54
15021.72 46
15022.88 43
15024.04 37
15025.19 28
15026.35 55
15027.51 24
15028.67 24
15029.83 34
15030.99 41
15032.15 30
15033.30 36
15034.46 24
15035.62 18
15036.78 38
15037.94 29
15039.10 24
15040.26 37
15041.42 28
15042.58 39
15043.73 32
15044.89 27
15046.05 31
15047.21 49
15048.37 42
15049.53 23
15050.69 26
15051.85 34
15053.01 28
15054.17 40
15055.33 30
15056.49 24
15057.65 40
15058.81 27
15059.97 42
15061.13 44
15062.29 16
15063.45 30
15064.61 38
15065.77 36
15066.93 28
15068.09 30
15069.25 35
15070.41 39
15071.57 32
15072.73 23
15073.89 28
15075.05 41
15076.21 41
15077.37 29
15078.53 34
15079.69 36
15080.85 48
15082.01 33
15083.17 47
15084.33 29
15085.49 37
15086.65 33
15087.82 31
15088.98 32
15090.14 23
15091.30 35
15092.46 38
15093.62 21
15094.78 43
15095.94 29
15097.10 21
15098.27 30
15099.43 36
15100.59 31
15101.75 20
15102.91 27
15104.07 35
15105.23 21
15106.40 26
15107.56 38
15108.72 46
15109.88 38
15111.04 20
15112.20 30
15113.37 44
15114.53 38
15115.69 29
15116.85 34
15118.01 38
15119.18 33
15120.34 46
15121.50 23
15122.66 26
15123.82 25
15124.99 51
15126.15 49
15127.31 27
15128.47 66
15129.64 42
15130.80 60
15131.96 34
15133.12 17
15134.29 32
15135.45 42
15136.61 24
15137.77 19
15138.94 33
15140.10 21
15141.26 35
15142.43 47
15143.59 37
15144.75 23
15145.92 32
15147.08 34
15148.24 33
15149.41 26
15150.57 30
15151.73 24
15152.90 41
15154.06 31
15155.22 23
15156.39 25
15157.55 31
15158.71 42
15159.88 32
15161.04 37
15162.20 16
15163.37 39
15164.53 29
15165.70 35
15166.86 37
15168.02 55
15169.19 27
15170.35 30
15171.52 25
15172.68 27
15173.84 26
15175.01 33
15176.17 27
15177.34 22
15178.50 30
15179.66 26
15180.83 31
15181.99 33
15183.16 37
15184.32 22
15185.49 30
15186.65 46
15187.82 34
15188.98 33
15190.15 20
15191.31 31
15192.48 33
15193.64 30
15194.81 22
15195.97 23
15197.14 24
15198.30 31
15199.47 44
15200.63 31
15201.80 29
15202.96 43
15204.13 54
15205.29 44
15206.46 30
15207.62 33
15208.79 25
15209.96 30
15211.12 27
15212.29 37
15213.45 32
15214.62 39
15215.78 29
15216.95 29
15218.12 23
15219.28 31
15220.45 37
15221.61 28
15222.78 37
15223.95 30
15225.11 33
15226.28 30
15227.44 24
15228.61 16
15229.78 27
15230.94 30
15232.11 20
15233.28 26
15234.44 41
15235.61 30
15236.78 29
15237.94 35
15239.11 39
15240.28 32
15241.44 37
15242.61 33
15243.78 29
15244.94 27
15246.11 32
15247.28 27
15248.44 26
15249.61 40
15250.78 41
15251.95 34
15253.11 31
15254.28 27
15255.45 21
15256.61 32
15257.78 29
15258.95 27
15260.12 37
15261.28 33
15262.45 30
15263.62 27
15264.79 35
15265.95 33
15267.12 27
15268.29 24
15269.46 34
15270.63 33
15271.79 26
15272.96 30
15274.13 30
15275.30 37
15276.47 30
15277.63 31
15278.80 18
15279.97 23
15281.14 30
15282.31 28
15283.48 25
15284.64 25
15285.81 26
15286.98 30
15288.15 28
15289.32 18
15290.49 31
15291.66 29
15292.82 32
15293.99 37
15295.16 26
15296.33 29
15297.50 23
15298.67 35
15299.84 24
15301.01 16
15302.18 32
15303.35 32
15304.51 35
15305.68 44
15306.85 31
15308.02 33
15309.19 28
15310.36 31
15311.53 25
15312.70 36
15313.87 46
15315.04 40
15316.21 48
15317.38 37
15318.55 25
15319.72 41
15320.89 30
15322.06 33
15323.23 23
15324.40 30
15325.57 29
15326.74 36
15327.91 28
15329.08 50
15330.25 32
15331.42 17
15332.59 23
15333.76 20
15334.93 23
15336.10 20
15337.27 31
15338.44 40
15339.61 36
15340.78 38
15341.95 32
15343.12 27
15344.29 27
15345.47 28
15346.64 24
15347.81 23
15348.98 21
15350.15 26
15351.32 33
15352.49 30
15353.66 21
15354.83 39
15356.00 27
15357.18 40
15358.35 39
15359.52 37
15360.69 40
15361.86 31
15363.03 26
15364.20 27
15365.38 28
15366.55 34
15367.72 40
15368.89 27
15370.06 29
15371.23 26
15372.41 25
15373.58 22
15374.75 26
15375.92 36
15377.09 35
15378.26 25
15379.44 32
15380.61 35
15381.78 28
15382.95 28
15384.13 20
15385.30 25
15386.47 33
15387.64 34
15388.82 28
15389.99 29
15391.16 29
15392.33 30
15393.51 36
15394.68 54
15395.85 24
15397.02 32
15398.20 20
15399.37 37
15400.54 30
15401.71 40
15402.89 42
15404.06 33
15405.23 41
15406.41 29
15407.58 43
15408.75 44
15409.93 30
15411.10 35
15412.27 43
15413.45 42
15414.62 31
15415.79 44
15416.97 22
15418.14 26
15419.31 19
15420.49 34
15421.66 34
15422.84 48
15424.01 25
15425.18 42
15426.36 34
15427.53 32
15428.70 25
15429.88 37
15431.05 21
15432.23 30
15433.40 37
15434.57 44
15435.75 34
15436.92 40
15438.10 35
15439.27 33
15440.45 31
15441.62 33
15442.80 30
15443.97 34
15445.14 36
15446.32 32
15447.49 37
15448.67 31
15449.84 37
15451.02 30
15452.19 36
15453.37 32
15454.54 52
15455.72 43
15456.89 24
15458.07 24
15459.24 22
15460.42 33
15461.59 38
15462.77 30
15463.94 33
15465.12 32
15466.29 41
15467.47 35
15468.65 35
15469.82 34
15471.00 35
15472.17 44
15473.35 42
15474.52 23
15475.70 32
15476.88 25
15478.05 28
15479.23 26
15480.40 34
15481.58 31
15482.76 41
15483.93 26
15485.11 40
15486.28 27
15487.46 57
15488.64 35
15489.81 37
15490.99 26
15492.16 29
15493.34 21
15494.52 28
15495.69 25
15496.87 15
15498.05 21
15499.22 24
15500.40 36
15501.58 27
15502.75 48
15503.93 41
15505.11 39
15506.28 45
15507.46 27
15508.64 22
15509.82 34
15510.99 29
15512.17 30
15513.35 35
15514.52 16
15515.70 27
15516.88 22
15518.06 30
15519.23 28
15520.41 35
15521.59 27
15522.77 27
15523.94 22
15525.12 28
15526.30 36
15527.48 30
15528.65 18
15529.83 25
15531.01 35
15532.19 27
15533.37 42
15534.54 32
15535.72 34
15536.90 21
15538.08 40
15539.26 32
15540.44 20
15541.61 30
15542.79 20
15543.97 32
15545.15 40
15546.33 20
15547.51 26
15548.68 26
15549.86 29
15551.04 15
15552.22 27
15553.40 31
15554.58 23
15555.76 31
15556.93 24
15558.11 37
15559.29 28
15560.47 38
15561.65 25
15562.83 41
15564.01 49
15565.19 39
15566.37 34
15567.55 29
15568.73 33
15569.91 32
15571.08 26
15572.26 22
15573.44 29
15574.62 46
15575.80 35
15576.98 28
15578.16 28
15579.34 28
15580.52 29
15581.70 48
15582.88 33
15584.06 28
15585.24 27
15586.42 42
15587.60 24
15588.78 32
15589.96 29
15591.14 42
15592.32 31
15593.50 31
15594.68 15
15595.86 34
15597.04 33
15598.22 39
15599.40 31
15600.58 38
15601.76 24
15602.95 36
15604.13 36
15605.31 34
15606.49 40
15607.67 30
15608.85 34
15610.03 15
15611.21 38
15612.39 23
15613.57 28
15614.75 27
15615.93 32
15617.12 28
15618.30 29
15619.48 17
15620.66 23
15621.84 42
15623.02 36
15624.20 26
15625.38 32
15626.57 38
15627.75 34
15628.93 37
15630.11 30
15631.29 42
15632.47 27
15633.66 33
15634.84 42
15636.02 35
15637.20 39
15638.38 31
15639.57 37
15640.75 27
15641.93 27
15643.11 31
15644.29 24
15645.48 22
15646.66 36
15647.84 36
15649.02 31
15650.21 41
15651.39 44
15652.57 33
15653.75 23
15654.94 44
15656.12 43
15657.30 42
15658.48 36
15659.67 38
15660.85 43
15662.03 44
15663.22 47
15664.40 30
15665.58 30
15666.76 40
15667.95 34
15669.13 36
15670.31 39
15671.50 38
15672.68 46
15673.86 56
15675.05 36
15676.23 33
15677.41 23
15678.60 42
15679.78 30
15680.96 36
15682.15 57
15683.33 34
15684.51 34
15685.70 41
15686.88 37
15688.07 35
15689.25 38
15690.43 40
15691.62 36
15692.80 22
15693.99 35
15695.17 28
15696.35 44
15697.54 35
15698.72 28
15699.91 31
15701.09 26
15702.28 25
15703.46 37
15704.64 33
15705.83 44
15707.01 43
15708.20 30
15709.38 42
15710.57 46
15711.75 48
15712.94 42
15714.12 37
15715.31 24
15716.49 31
15717.68 44
15718.86 25
15720.05 42
15721.23 29
15722.42 63
15723.60 38
15724.79 37
15725.97 43
15727.16 39
15728.34 34
15729.53 32
15730.71 41
15731.90 43
15733.08 36
15734.27 40
15735.46 51
15736.64 29
15737.83 37
15739.01 50
15740.20 44
15741.39 23
15742.57 36
15743.76 37
15744.94 43
15746.13 34
15747.31 31
15748.50 38
15749.69 46
15750.87 39
15752.06 46
15753.25 17
15754.43 26
15755.62 32
15756.81 30
15757.99 20
15759.18 27
15760.36 31
15761.55 36
15762.74 39
15763.92 37
15765.11 33
15766.30 37
15767.49 45
15768.67 55
15769.86 32
15771.05 29
15772.23 31
15773.42 28
15774.61 31
15775.79 35
15776.98 46
15778.17 33
15779.36 35
15780.54 36
15781.73 37
15782.92 40
15784.11 39
15785.29 44
15786.48 49
15787.67 48
15788.86 35
15790.04 34
15791.23 34
15792.42 47
15793.61 47
15794.79 40
15795.98 41
15797.17 24
15798.36 35
15799.55 30
15800.73 43
15801.92 54
15803.11 42
15804.30 33
15805.49 32
15806.68 39
15807.86 38
15809.05 29
15810.24 40
15811.43 17
15812.62 23
15813.81 34
15815.00 39
15816.18 38
15817.37 37
15818.56 34
15819.75 35
15820.94 32
15822.13 33
15823.32 37
15824.51 34
15825.70 27
15826.88 34
15828.07 18
15829.26 25
15830.45 23
15831.64 28
15832.83 38
15834.02 38
15835.21 43
15836.40 59
15837.59 35
15838.78 35
15839.97 38
15841.16 35
15842.35 36
15843.54 30
15844.73 27
15845.92 35
15847.11 43
15848.30 38
15849.49 23
15850.68 41
15851.87 29
15853.06 26
15854.25 32
15855.44 22
15856.63 37
15857.82 30
15859.01 28
15860.20 25
15861.39 35
15862.58 27
15863.77 20
15864.96 22
15866.15 31
15867.34 31
15868.53 22
15869.72 24
15870.91 21
15872.10 26
15873.29 22
15874.48 42
15875.68 39
15876.87 34
15878.06 26
15879.25 38
15880.44 34
15881.63 25
15882.82 31
15884.01 38
15885.20 40
15886.40 43
15887.59 30
15888.78 33
15889.97 38
15891.16 27
15892.35 32
15893.54 28
15894.74 30
15895.93 28
15897.12 31
15898.31 35
15899.50 42
15900.70 38
15901.89 30
15903.08 28
15904.27 27
15905.46 27
15906.66 30
15907.85 33
15909.04 25
15910.23 30
15911.42 39
15912.62 42
15913.81 43
15915.00 36
15916.19 32
15917.39 29
15918.58 31
15919.77 25
15920.96 22
15922.16 33
15923.35 30
15924.54 26
15925.73 35
15926.93 27
15928.12 40
15929.31 41
15930.51 33
15931.70 25
15932.89 28
15934.09 37
15935.28 31
15936.47 25
15937.67 37
15938.86 44
15940.05 40
15941.25 39
15942.44 27
15943.63 36
15944.83 29
15946.02 44
15947.21 31
15948.41 31
15949.60 36
15950.79 51
15951.99 37
15953.18 18
15954.38 22
15955.57 25
15956.76 34
15957.96 38
15959.15 36
15960.35 29
15961.54 23
15962.73 41
15963.93 33
15965.12 37
15966.32 36
15967.51 53
15968.71 34
15969.90 24
15971.09 44
15972.29 30
15973.48 37
15974.68 25
15975.87 39
15977.07 27
15978.26 30
15979.46 37
15980.65 22
15981.85 31
15983.04 35
15984.24 28
15985.43 29
15986.63 35
15987.82 29
15989.02 32
15990.21 24
15991.41 44
15992.60 25
15993.80 28
15994.99 27
15996.19 18
15997.39 33
15998.58 26
15999.78 23
16000.97 23
16002.17 28
16003.36 27
16004.56 30
16005.76 20
16006.95 31
16008.15 44
16009.34 41
16010.54 28
16011.73 34
16012.93 19
16014.13 25
16015.32 34
16016.52 35
16017.72 28
16018.91 22
16020.11 25
16021.30 22
16022.50 28
16023.70 19
16024.89 29
16026.09 30
16027.29 26
16028.48 28
16029.68 24
16030.88 38
16032.07 21
16033.27 40
16034.47 32
16035.67 19
16036.86 31
16038.06 19
16039.26 32
16040.45 29
16041.65 31
16042.85 18
16044.04 25
16045.24 27
16046.44 26
16047.64 28
16048.83 43
16050.03 27
16051.23 34
16052.43 37
16053.62 30
16054.82 30
16056.02 41
16057.22 28
16058.42 37
16059.61 32
16060.81 28
16062.01 36
16063.21 19
16064.41 23
16065.60 42
16066.80 25
16068.00 27
16069.20 35
16070.40 30
16071.59 30
16072.79 30
16073.99 20
16075.19 27
16076.39 32
16077.59 33
16078.78 28
16079.98 33
16081.18 23
16082.38 20
16083.58 25
16084.78 33
16085.98 21
16087.18 25
16088.37 34
16089.57 27
16090.77 34
16091.97 37
16093.17 34
16094.37 27
16095.57 20
16096.77 18
16097.97 25
16099.17 30
16100.37 34
16101.57 29
16102.77 26
16103.96 26
16105.16 36
16106.36 30
16107.56 38
16108.76 28
16109.96 29
16111.16 31
16112.36 14
16113.56 28
16114.76 23
16115.96 24
16117.16 24
16118.36 22
16119.56 29
16120.76 34
16121.96 20
16123.16 22
16124.36 26
16125.56 35
16126.76 20
16127.96 22
16129.16 14
16130.37 27
16131.57 15
16132.77 21
16133.97 34
16135.17 35
16136.37 30
16137.57 40
16138.77 34
16139.97 22
16141.17 26
16142.37 27
16143.57 33
16144.77 21
16145.98 37
16147.18 31
16148.38 24
16149.58 22
16150.78 29
16151.98 23
16153.18 20
16154.38 36
16155.59 35
16156.79 21
16157.99 20
16159.19 39
16160.39 31
16161.59 34
16162.80 30
16164.00 31
16165.20 37
16166.40 37
16167.60 27
16168.80 21
16170.01 31
16171.21 37
16172.41 22
16173.61 26
16174.81 15
16176.02 34
16177.22 35
16178.42 15
16179.62 19
16180.83 31
16182.03 51
16183.23 37
16184.43 17
16185.64 23
16186.84 25
16188.04 33
16189.24 22
16190.45 31
16191.65 37
16192.85 37
16194.06 40
16195.26 28
16196.46 33
16197.66 29
16198.87 22
16200.07 37
16201.27 20
16202.48 18
16203.68 33
16204.88 32
16206.09 22
16207.29 24
16208.49 25
16209.70 41
16210.90 26
16212.10 18
16213.31 33
16214.51 30
16215.71 18
16216.92 24
16218.12 23
16219.33 33
16220.53 21
16221.73 27
16222.94 28
16224.14 22
16225.35 37
16226.55 48
16227.75 31
16228.96 21
16230.16 34
16231.37 31
16232.57 21
16233.77 18
16234.98 17
16236.18 34
16237.39 29
16238.59 26
16239.80 30
16241.00 34
16242.21 29
16243.41 27
16244.62 33
16245.82 29
16247.03 25
16248.23 17
16249.44 31
16250.64 25
16251.85 20
16253.05 24
16254.26 26
16255.46 20
16256.67 17
16257.87 28
16259.08 40
16260.28 23
16261.49 30
16262.69 26
16263.90 22
16265.10 33
16266.31 29
16267.51 23
16268.72 31
16269.93 38
16271.13 38
16272.34 37
16273.54 27
16274.75 20
16275.96 23
16277.16 35
16278.37 28
16279.57 44
16280.78 30
16281.99 29
16283.19 16
16284.40 14
16285.60 21
16286.81 25
16288.02 27
16289.22 34
16290.43 19
16291.64 28
16292.84 17
16294.05 25
16295.26 29
16296.46 22
16297.67 20
16298.88 24
16300.08 20
16301.29 32
16302.50 39
16303.70 26
16304.91 21
16306.12 36
16307.32 37
16308.53 34
16309.74 27
16310.95 36
16312.15 22
16313.36 30
16314.57 31
16315.78 28
16316.98 16
16318.19 30
16319.40 24
16320.61 26
16321.81 41
16323.02 23
16324.23 23
16325.44 25
16326.64 29
16327.85 39
16329.06 30
16330.27 28
16331.48 22
16332.68 23
16333.89 18
16335.10 38
16336.31 33
16337.52 37
16338.72 35
16339.93 30
16341.14 42
16342.35 29
16343.56 35
16344.77 30
16345.98 30
16347.18 39
16348.39 28
16349.60 35
16350.81 40
16352.02 31
16353.23 36
16354.44 38
16355.65 28
16356.85 30
16358.06 31
16359.27 30
16360.48 32
16361.69 26
16362.90 35
16364.11 34
16365.32 38
16366.53 40
16367.74 25
16368.95 37
16370.16 26
16371.36 33
16372.57 29
16373.78 35
16374.99 41
16376.20 25
16377.41 28
16378.62 28
16379.83 26
16381.04 27
16382.25 37
16383.46 34
16384.67 30
16385.88 34
16387.09 24
16388.30 22
16389.51 27
16390.72 23
16391.93 13
16393.14 19
16394.35 26
16395.56 23
16396.77 18
16397.98 21
16399.19 31
16400.41 39
16401.62 24
16402.83 25
16404.04 21
16405.25 25
16406.46 26
16407.67 32
16408.88 29
16410.09 19
16411.30 24
16412.51 37
16413.72 34
16414.94 28
16416.15 28
16417.36 26
16418.57 29
16419.78 33
16420.99 30
16422.20 28
16423.41 24
16424.63 21
16425.84 28
16427.05 21
16428.26 24
16429.47 35
16430.68 34
16431.90 23
16433.11 21
16434.32 23
16435.53 41
16436.74 38
16437.95 21
16439.17 30
16440.38 32
16441.59 21
16442.80 21
16444.01 25
16445.23 26
16446.44 27
16447.65 25
16448.86 32
16450.08 25
16451.29 19
16452.50 27
16453.71 33
16454.93 22
16456.14 21
16457.35 23
16458.56 25
16459.78 18
16460.99 21
16462.20 23
16463.42 21
16464.63 22
16465.84 22
16467.05 31
16468.27 26
16469.48 20
16470.69 18
16471.91 20
16473.12 26
16474.33 43
16475.55 25
16476.76 24
16477.97 16
16479.19 22
16480.40 21
16481.61 26
16482.83 30
16484.04 33
16485.25 31
16486.47 27
16487.68 34
16488.90 30
16490.11 23
16491.32 24
16492.54 29
16493.75 22
16494.97 20
16496.18 20
16497.39 19
16498.61 21
16499.82 23
16501.04 30
16502.25 35
16503.47 21
16504.68 23
16505.89 13
16507.11 9
16508.32 14
16509.54 23
16510.75 37
16511.97 22
16513.18 27
16514.40 22
16515.61 26
16516.83 39
16518.04 30
16519.26 33
16520.47 11
16521.69 21
16522.90 21
16524.12 22
16525.33 23
16526.55 26
16527.76 18
16528.98 20
16530.19 29
16531.41 36
16532.62 29
16533.84 23
16535.05 32
16536.27 23
16537.49 30
16538.70 27
16539.92 25
16541.13 31
16542.35 14
16543.56 25
16544.78 23
16546.00 24
16547.21 27
16548.43 30
16549.64 20
16550.86 25
16552.08 20
16553.29 32
16554.51 25
16555.73 17
16556.94 18
16558.16 25
16559.37 24
16560.59 23
16561.81 16
16563.02 24
16564.24 26
16565.46 28
16566.67 23
16567.89 18
16569.11 21
16570.32 27
16571.54 29
16572.76 14
16573.98 26
16575.19 24
16576.41 27
16577.63 22
16578.84 23
16580.06 34
16581.28 29
16582.50 31
16583.71 32
16584.93 24
16586.15 21
16587.36 25
16588.58 27
16589.80 23
16591.02 34
16592.24 29
16593.45 28
16594.67 28
16595.89 19
16597.11 27
16598.32 51
16599.54 26
16600.76 21
16601.98 31
16603.20 22
16604.41 28
16605.63 23
16606.85 26
16608.07 21
16609.29 29
16610.51 31
16611.72 25
16612.94 26
16614.16 31
16615.38 24
16616.60 19
16617.82 32
16619.03 26
16620.25 26
16621.47 20
16622.69 27
16623.91 29
16625.13 25
16626.35 15
16627.57 21
16628.79 21
16630.00 30
16631.22 26
16632.44 30
16633.66 18
16634.88 31
16636.10 24
16637.32 23
16638.54 24
16639.76 30
16640.98 19
16642.20 15
16643.42 18
16644.64 25
16645.86 34
16647.08 21
16648.30 36
16649.51 28
16650.73 20
16651.95 29
16653.17 25
16654.39 26
16655.61 24
16656.83 31
16658.05 22
16659.27 17
16660.49 17
16661.71 22
16662.93 28
16664.16 30
16665.38 19
16666.60 26
16667.82 19
16669.04 22
16670.26 21
16671.48 22
16672.70 22
16673.92 26
16675.14 26
16676.36 31
16677.58 17
16678.80 11
16680.02 25
16681.24 28
16682.46 29
16683.69 24
16684.91 26
16686.13 25
16687.35 28
16688.57 47
16689.79 25
16691.01 31
16692.23 20
16693.46 26
16694.68 20
16695.90 30
16697.12 44
16698.34 26
16699.56 20
16700.78 28
16702.01 27
16703.23 23
16704.45 41
16705.67 26
16706.89 22
16708.12 25
16709.34 17
16710.56 24
16711.78 35
16713.00 32
16714.23 24
16715.45 17
16716.67 23
16717.89 39
16719.11 26
16720.34 27
16721.56 14
16722.78 23
16724.00 29
16725.23 37
16726.45 17
16727.67 25
16728.89 17
16730.12 27
16731.34 28
16732.56 22
16733.79 25
16735.01 29
16736.23 31
16737.45 26
16738.68 16
16739.90 26
16741.12 23
16742.35 28
16743.57 24
16744.79 14
16746.02 26
16747.24 23
16748.46 28
16749.69 25
16750.91 22
16752.13 22
16753.36 36
16754.58 24
16755.80 34
16757.03 32
16758.25 33
16759.48 33
16760.70 23
16761.92 25
16763.15 29
16764.37 34
16765.60 28
16766.82 35
16768.04 21
16769.27 16
16770.49 26
16771.72 35
16772.94 35
16774.16 34
16775.39 30
16776.61 26
16777.84 19
16779.06 26
16780.29 30
16781.51 23
16782.74 34
16783.96 24
16785.19 36
16786.41 20
16787.64 24
16788.86 22
16790.09 25
16791.31 25
16792.54 17
16793.76 29
16794.99 42
16796.21 28
16797.44 27
16798.66 35
16799.89 35
16801.11 22
16802.34 28
16803.56 23
16804.79 29
16806.01 20
16807.24 25
16808.46 29
16809.69 23
16810.92 31
16812.14 21
16813.37 14
16814.59 14
16815.82 18
16817.04 30
16818.27 28
16819.50 25
16820.72 14
16821.95 32
16823.17 25
16824.40 20
16825.63 30
16826.85 32
16828.08 31
16829.31 27
16830.53 37
16831.76 25
16832.99 23
16834.21 25
16835.44 33
16836.67 26
16837.89 23
16839.12 41
16840.35 34
16841.57 23
16842.80 36
16844.03 22
16845.25 27
16846.48 29
16847.71 29
16848.93 28
16850.16 23
16851.39 25
16852.62 34
16853.84 25
16855.07 12
16856.30 23
16857.52 27
16858.75 28
16859.98 21
16861.21 25
16862.43 24
16863.66 25
16864.89 22
16866.12 17
16867.35 26
16868.57 21
16869.80 31
16871.03 26
16872.26 19
16873.48 15
16874.71 27
16875.94 25
16877.17 17
16878.40 11
16879.63 22
16880.85 27
16882.08 22
16883.31 20
16884.54 21
16885.77 29
16887.00 37
16888.22 13
16889.45 28
16890.68 22
16891.91 26
16893.14 29
16894.37 19
16895.60 19
16896.82 21
16898.05 32
16899.28 27
16900.51 22
16901.74 19
16902.97 29
16904.20 34
16905.43 24
16906.66 31
16907.89 33
16909.12 22
16910.34 25
16911.57 24
16912.80 19
16914.03 23
16915.26 32
16916.49 25
16917.72 28
16918.95 20
16920.18 34
16921.41 33
16922.64 25
16923.87 24
16925.10 35
16926.33 27
16927.56 22
16928.79 28
16930.02 29
16931.25 19
16932.48 26
16933.71 25
16934.94 19
16936.17 20
16937.40 37
16938.63 30
16939.86 30
16941.09 28
16942.32 18
16943.55 25
16944.78 26
16946.01 27
16947.24 9
16948.48 19
16949.71 36
16950.94 33
16952.17 25
16953.40 31
16954.63 19
16955.86 15
16957.09 29
16958.32 23
16959.55 26
16960.79 23
16962.02 20
16963.25 19
16964.48 24
16965.71 33
16966.94 28
16968.17 20
16969.40 26
16970.64 24
16971.87 27
16973.10 30
16974.33 30
16975.56 23
16976.79 18
16978.03 25
16979.26 16
16980.49 27
16981.72 15
16982.95 25
16984.19 25
16985.42 20
16986.65 26
16987.88 21
16989.11 29
16990.35 22
16991.58 28
16992.81 24
16994.04 19
16995.28 25
16996.51 26
16997.74 29
16998.97 28
17000.21 31
17001.44 20
17002.67 23
17003.90 29
17005.14 21
17006.37 31
17007.60 29
17008.84 27
17010.07 22
17011.30 20
17012.53 18
17013.77 21
17015.00 18
17016.23 26
17017.47 16
17018.70 28
17019.93 24
17021.17 31
17022.40 33
17023.63 20
17024.87 26
17026.10 28
17027.33 27
17028.57 22
17029.80 33
17031.04 36
17032.27 23
17033.50 18
17034.74 15
17035.97 32
17037.20 20
17038.44 20
17039.67 19
17040.91 35
17042.14 29
17043.37 28
17044.61 20
17045.84 33
17047.08 26
17048.31 28
17049.55 21
17050.78 20
17052.02 34
17053.25 36
17054.48 37
17055.72 33
17056.95 26
17058.19 22
17059.42 23
17060.66 17
17061.89 25
17063.13 19
17064.36 34
17065.60 29
17066.83 30
17068.07 20
17069.30 20
17070.54 27
17071.77 29
17073.01 35
17074.24 19
17075.48 29
17076.71 32
17077.95 27
17079.19 11
17080.42 19
17081.66 23
17082.89 30
17084.13 22
17085.36 22
17086.60 35
17087.83 25
17089.07 21
17090.31 19
17091.54 21
17092.78 25
17094.01 28
17095.25 30
17096.49 35
17097.72 19
17098.96 23
17100.19 21
17101.43 19
17102.67 19
17103.90 24
17105.14 19
17106.38 24
17107.61 26
17108.85 21
17110.09 20
17111.32 24
17112.56 37
17113.80 22
17115.03 20
17116.27 21
17117.51 22
17118.74 15
17119.98 28
17121.22 15
17122.45 33
17123.69 22
17124.93 23
17126.17 14
17127.40 23
17128.64 15
17129.88 20
17131.12 29
17132.35 33
17133.59 22
17134.83 42
17136.07 23
17137.30 20
17138.54 16
17139.78 17
17141.02 19
17142.25 14
17143.49 22
17144.73 23
17145.97 23
17147.20 23
17148.44 32
17149.68 24
17150.92 23
17152.16 24
17153.40 19
17154.63 16
17155.87 14
17157.11 14
17158.35 17
17159.59 22
17160.83 18
17162.06 19
17163.30 15
17164.54 17
17165.78 28
17167.02 13
17168.26 24
17169.50 23
17170.73 19
17171.97 19
17173.21 26
17174.45 25
17175.69 25
17176.93 13
17178.17 21
17179.41 21
17180.65 17
17181.89 19
17183.12 19
17184.36 11
17185.60 26
17186.84 25
17188.08 23
17189.32 19
17190.56 24
17191.80 25
17193.04 21
17194.28 25
17195.52 11
17196.76 13
17198.00 23
17199.24 23
17200.48 14
17201.72 17
17202.96 26
17204.20 25
17205.44 35
17206.68 50
17207.92 28
17209.16 23
17210.40 14
17211.64 20
17212.88 18
17214.12 22
17215.36 18
17216.60 12
17217.84 21
17219.08 17
17220.32 24
17221.56 15
17222.80 20
17224.04 14
17225.29 13
17226.53 23
17227.77 20
17229.01 17
17230.25 16
17231.49 22
17232.73 16
17233.97 24
17235.21 12
17236.45 19
17237.70 26
17238.94 29
17240.18 24
17241.42 21
17242.66 18
17243.90 25
17245.14 23
17246.39 38
17247.63 36
17248.87 26
17250.11 29
17251.35 19
17252.59 31
17253.84 16
17255.08 18
17256.32 13
17257.56 21
17258.80 21
17260.05 14
17261.29 20
17262.53 13
17263.77 21
17265.01 19
17266.26 22
17267.50 12
17268.74 17
17269.98 21
17271.23 25
17272.47 24
17273.71 10
17274.95 10
17276.20 25
17277.44 19
17278.68 27
17279.92 23
17281.17 22
17282.41 23
17283.65 20
17284.90 24
17286.14 28
17287.38 28
17288.62 17
17289.87 27
17291.11 15
17292.35 20
17293.60 13
17294.84 33
17296.08 31
17297.33 28
17298.57 14
17299.81 19
17301.06 17
17302.30 22
17303.54 26
17304.79 27
17306.03 36
17307.28 24
17308.52 32
17309.76 16
17311.01 27
17312.25 26
17313.49 25
17314.74 30
17315.98 29
17317.23 25
17318.47 29
17319.72 22
17320.96 23
17322.20 18
17323.45 15
17324.69 24
17325.94 27
17327.18 20
17328.43 13
17329.67 16
17330.91 17
17332.16 25
17333.40 22
17334.65 12
17335.89 14
17337.14 20
17338.38 22
17339.63 29
17340.87 25
17342.12 29
17343.36 29
17344.61 24
17345.85 27
17347.10 40
17348.34 26
17349.59 30
17350.83 32
17352.08 29
17353.33 33
17354.57 18
17355.82 26
17357.06 30
17358.31 19
17359.55 22
17360.80 26
17362.04 31
17363.29 16
17364.54 14
17365.78 23
17367.03 22
17368.27 16
17369.52 31
17370.77 30
17372.01 17
17373.26 13
17374.50 21
17375.75 9
17377.00 6
17378.24 24
17379.49 26
17380.74 22
17381.98 27
17383.23 35
17384.47 36
17385.72 28
17386.97 20
17388.21 21
17389.46 29
17390.71 24
17391.95 27
17393.20 21
17394.45 14
17395.70 19
17396.94 18
17398.19 26
17399.44 23
17400.68 18
17401.93 30
17403.18 30
17404.42 27
17405.67 13
17406.92 27
17408.17 24
17409.41 17
17410.66 14
17411.91 15
17413.16 20
17414.40 16
17415.65 17
17416.90 19
17418.15 14
17419.40 26
17420.64 31
17421.89 21
17423.14 19
17424.39 19
17425.63 29
17426.88 18
17428.13 27
17429.38 13
17430.63 26
17431.88 10
17433.12 18
17434.37 15
17435.62 16
17436.87 16
17438.12 19
17439.37 18
17440.61 16
17441.86 32
17443.11 24
17444.36 24
17445.61 23
17446.86 22
17448.11 14
17449.36 13
17450.60 18
17451.85 27
17453.10 35
17454.35 21
17455.60 18
17456.85 19
17458.10 24
17459.35 20
17460.60 22
17461.85 15
17463.10 18
17464.34 18
17465.59 18
17466.84 19
17468.09 19
17469.34 21
17470.59 21
17471.84 19
17473.09 27
17474.34 21
17475.59 51
17476.84 28
17478.09 22
17479.34 22
17480.59 24
17481.84 31
17483.09 24
17484.34 25
17485.59 13
17486.84 16
17488.09 24
17489.34 16
17490.59 22
17491.84 20
17493.09 26
17494.34 16
17495.59 18
17496.84 17
17498.10 16
17499.35 13
17500.60 19
17501.85 19
17503.10 18
17504.35 19
17505.60 21
17506.85 13
17508.10 21
17509.35 17
17510.60 20
17511.86 18
17513.11 22
17514.36 16
17515.61 12
17516.86 13
17518.11 18
17519.36 33
17520.61 17
17521.87 16
17523.12 18
17524.37 26
17525.62 18
17526.87 23
17528.12 29
17529.38 18
17530.63 19
17531.88 19
17533.13 20
17534.38 6
17535.63 16
17536.89 18
17538.14 18
17539.39 20
17540.64 9
17541.89 23
17543.15 22
17544.40 8
17545.65 21
17546.90 9
17548.16 14
17549.41 18
17550.66 15
17551.91 14
17553.17 17
17554.42 15
17555.67 13
17556.92 15
17558.18 10
17559.43 14
17560.68 20
17561.94 13
17563.19 13
17564.44 20
17565.69 16
17566.95 18
17568.20 30
17569.45 21
17570.71 16
17571.96 14
17573.21 21
17574.47 15
17575.72 15
17576.97 17
17578.23 23
17579.48 12
17580.73 10
17581.99 15
17583.24 31
17584.50 22
17585.75 19
17587.00 21
17588.26 16
17589.51 19
17590.76 20
17592.02 13
17593.27 17
17594.53 12
17595.78 26
17597.04 25
17598.29 21
17599.54 26
17600.80 15
17602.05 21
17603.31 16
17604.56 9
17605.82 19
17607.07 21
17608.32 14
17609.58 17
17610.83 12
17612.09 13
17613.34 18
17614.60 19
17615.85 21
17617.11 19
17618.36 18
17619.62 10
17620.87 18
17622.13 19
17623.38 24
17624.64 12
17625.89 37
17627.15 24
17628.40 11
17629.66 16
17630.91 13
17632.17 16
17633.43 16
17634.68 17
17635.94 26
17637.19 37
17638.45 26
17639.70 30
17640.96 17
17642.21 24
17643.47 15
17644.73 25
17645.98 17
17647.24 25
17648.49 10
17649.75 16
17651.01 24
17652.26 26
17653.52 29
17654.77 33
17656.03 21
17657.29 12
17658.54 11
17659.80 32
17661.06 16
17662.31 18
17663.57 24
17664.83 19
17666.08 16
17667.34 15
17668.60 17
17669.85 10
17671.11 21
17672.37 17
17673.62 20
17674.88 12
17676.14 22
17677.39 17
17678.65 8
17679.91 18
17681.17 21
17682.42 24
17683.68 15
17684.94 16
17686.19 17
17687.45 18
17688.71 17
17689.97 17
17691.22 15
17692.48 7
17693.74 19
17695.00 41
17696.26 50
17697.51 25
17698.77 19
17700.03 16
17701.29 18
17702.54 33
17703.80 22
17705.06 19
17706.32 8
17707.58 20
17708.83 13
17710.09 16
17711.35 31
17712.61 18
17713.87 25
17715.13 18
17716.38 23
17717.64 15
17718.90 17
17720.16 19
17721.42 17
17722.68 13
17723.94 18
17725.19 13
17726.45 18
17727.71 31
17728.97 19
17730.23 14
17731.49 25
17732.75 18
17734.01 15
17735.27 7
17736.53 16
17737.78 21
17739.04 12
17740.30 23
17741.56 17
17742.82 13
17744.08 15
17745.34 26
17746.60 31
17747.86 16
17749.12 12
17750.38 16
17751.64 16
17752.90 15
17754.16 14
17755.42 12
17756.68 14
17757.94 18
17759.20 20
17760.46 18
17761.72 9
17762.98 16
17764.24 22
17765.50 19
17766.76 29
17768.02 23
17769.28 27
17770.54 23
17771.80 29
17773.06 15
17774.32 18
17775.58 18
17776.84 14
17778.10 20
17779.36 19
17780.62 14
17781.88 25
17783.15 23
17784.41 22
17785.67 10
17786.93 13
17788.19 17
17789.45 18
17790.71 7
17791.97 12
17793.23 22
17794.49 21
17795.76 10
17797.02 25
17798.28 28
17799.54 21
17800.80 13
17802.06 18
17803.32 23
17804.59 26
17805.85 30
17807.11 21
17808.37 25
17809.63 16
17810.89 15
17812.16 12
17813.42 16
17814.68 28
17815.94 28
17817.20 33
17818.47 22
17819.73 22
17820.99 20
17822.25 16
17823.51 35
17824.78 20
17826.04 14
17827.30 22
17828.56 26
17829.83 21
17831.09 22
17832.35 12
17833.61 19
17834.88 14
17836.14 14
17837.40 15
17838.67 16
17839.93 16
17841.19 17
17842.45 16
17843.72 28
17844.98 24
17846.24 17
17847.51 9
17848.77 12
17850.03 30
17851.30 19
17852.56 19
17853.82 20
17855.09 20
17856.35 14
17857.61 17
17858.88 18
17860.14 25
17861.40 21
17862.67 19
17863.93 15
17865.19 17
17866.46 24
17867.72 15
17868.99 12
17870.25 12
17871.51 26
17872.78 21
17874.04 13
17875.31 11
17876.57 16
17877.83 23
17879.10 21
17880.36 21
17881.63 22
17882.89 13
17884.15 26
17885.42 14
17886.68 28
17887.95 16
17889.21 29
17890.48 23
17891.74 24
17893.01 15
17894.27 17
17895.54 17
17896.80 20
17898.07 22
17899.33 22
17900.60 17
17901.86 23
17903.13 14
17904.39 12
17905.66 11
17906.92 19
17908.19 44
17909.45 17
17910.72 20
17911.98 18
17913.25 15
17914.51 10
17915.78 20
17917.05 15
17918.31 20
17919.58 13
17920.84 15
17922.11 25
17923.37 15
17924.64 16
17925.91 13
17927.17 21
17928.44 10
17929.70 21
17930.97 19
17932.24 10
17933.50 19
17934.77 12
17936.03 10
17937.30 16
17938.57 17
17939.83 15
17941.10 12
17942.37 20
17943.63 19
17944.90 35
17946.17 27
17947.43 28
17948.70 18
17949.97 21
17951.23 21
17952.50 19
17953.77 19
17955.03 22
17956.30 20
17957.57 11
17958.83 15
17960.10 20
17961.37 15
17962.64 18
17963.90 19
17965.17 17
17966.44 17
17967.70 18
17968.97 25
17970.24 38
17971.51 32
17972.77 18
17974.04 16
17975.31 17
17976.58 13
17977.85 26
17979.11 18
17980.38 16
17981.65 22
17982.92 31
17984.18 15
17985.45 14
17986.72 24
17987.99 15
17989.26 17
17990.52 20
17991.79 16
17993.06 16
17994.33 17
17995.60 14
17996.87 20
17998.13 12
17999.40 18
18000.67 32
18001.94 25
18003.21 17
18004.48 18
18005.75 18
18007.02 22
18008.28 15
18009.55 15
18010.82 17
18012.09 19
18013.36 25
18014.63 26
18015.90 14
18017.17 20
18018.44 18
18019.71 20
18020.97 21
18022.24 18
18023.51 15
18024.78 16
18026.05 23
18027.32 20
18028.59 15
18029.86 24
18031.13 19
18032.40 20
18033.67 15
18034.94 18
18036.21 17
18037.48 15
18038.75 13
18040.02 12
18041.29 9
18042.56 13
18043.83 14
18045.10 12
18046.37 16
18047.64 17
18048.91 20
18050.18 18
18051.45 22
18052.72 14
18053.99 25
18055.26 17
18056.53 25
18057.80 24
18059.07 17
18060.34 26
18061.61 23
18062.88 21
18064.16 20
18065.43 13
18066.70 19
18067.97 8
18069.24 20
18070.51 18
18071.78 9
18073.05 20
18074.32 23
18075.59 12
18076.87 19
18078.14 19
18079.41 26
18080.68 24
18081.95 13
18083.22 23
18084.49 23
18085.77 21
18087.04 17
18088.31 18
18089.58 13
18090.85 16
18092.12 19
18093.40 25
18094.67 16
18095.94 19
18097.21 36
18098.48 37
18099.76 21
18101.03 26
18102.30 24
18103.57 25
18104.84 27
18106.12 53
18107.39 22
18108.66 21
18109.93 39
18111.21 25
18112.48 24
18113.75 18
18115.02 19
18116.30 23
18117.57 23
18118.84 16
18120.11 13
18121.39 23
18122.66 23
18123.93 15
18125.21 27
18126.48 12
18127.75 17
18129.02 14
18130.30 19
18131.57 12
18132.84 20
18134.12 22
18135.39 17
18136.66 19
18137.94 22
18139.21 9
18140.48 25
18141.76 17
18143.03 7
18144.31 17
18145.58 17
18146.85 24
18148.13 14
18149.40 24
18150.67 29
18151.95 18
18153.22 26
18154.50 15
18155.77 18
18157.04 15
18158.32 16
18159.59 27
18160.87 24
18162.14 24
18163.41 23
18164.69 30
18165.96 20
18167.24 20
18168.51 21
18169.79 24
18171.06 31
18172.34 13
18173.61 19
18174.89 5
18176.16 17
18177.43 26
18178.71 14
18179.98 19
18181.26 15
18182.53 20
18183.81 19
18185.08 13
18186.36 6
18187.63 27
18188.91 20
18190.18 11
18191.46 16
18192.74 31
18194.01 27
18195.29 20
18196.56 14
18197.84 19
18199.11 15
18200.39 15
18201.66 21
18202.94 24
18204.22 16
18205.49 16
18206.77 17
18208.04 15
18209.32 14
18210.59 17
18211.87 23
18213.15 11
18214.42 15
18215.70 13
18216.97 12
18218.25 15
18219.53 17
18220.80 16
18222.08 25
18223.36 18
18224.63 23
18225.91 24
18227.19 12
18228.46 15
18229.74 19
18231.02 22
18232.29 17
18233.57 24
18234.85 12
18236.12 18
18237.40 19
18238.68 24
18239.95 20
18241.23 15
18242.51 18
18243.78 20
18245.06 28
18246.34 31
18247.62 20
18248.89 18
18250.17 16
18251.45 26
18252.73 21
18254.00 19
18255.28 23
18256.56 25
18257.84 25
18259.11 19
18260.39 19
18261.67 17
18262.95 17
18264.22 15
18265.50 21
18266.78 17
18268.06 15
18269.34 32
18270.61 25
18271.89 25
18273.17 19
18274.45 17
18275.73 15
18277.01 12
18278.28 12
18279.56 17
18280.84 19
18282.12 16
18283.40 18
18284.68 17
18285.95 23
18287.23 24
18288.51 14
18289.79 12
18291.07 15
18292.35 20
18293.63 23
18294.91 17
18296.19 16
18297.46 19
18298.74 23
18300.02 14
18301.30 19
18302.58 24
18303.86 16
18305.14 23
18306.42 15
18307.70 15
18308.98 21
18310.26 20
18311.54 26
18312.82 12
18314.10 7
18315.37 20
18316.65 22
18317.93 23
18319.21 16
18320.49 20
18321.77 36
18323.05 18
18324.33 15
18325.61 20
18326.89 14
18328.17 21
18329.45 30
18330.73 20
18332.01 24
18333.29 13
18334.57 12
18335.86 21
18337.14 24
18338.42 25
18339.70 17
18340.98 21
18342.26 15
18343.54 19
18344.82 17
18346.10 22
18347.38 25
18348.66 14
18349.94 25
18351.22 17
18352.50 29
18353.78 14
18355.07 25
18356.35 15
18357.63 17
18358.91 16
18360.19 9
18361.47 17
18362.75 15
18364.03 11
18365.32 20
18366.60 24
18367.88 23
18369.16 19
18370.44 11
18371.72 19
18373.00 13
18374.29 16
18375.57 13
18376.85 17
18378.13 17
18379.41 10
18380.70 19
18381.98 11
18383.26 18
18384.54 14
18385.82 22
18387.11 17
18388.39 13
18389.67 24
18390.95 25
18392.23 25
18393.52 21
18394.80 15
18396.08 12
18397.36 16
18398.65 18
18399.93 25
18401.21 18
18402.50 15
18403.78 20
18405.06 21
18406.34 22
18407.63 30
18408.91 15
18410.19 16
18411.48 15
18412.76 22
18414.04 29
18415.32 12
18416.61 18
18417.89 15
18419.17 15
18420.46 10
18421.74 15
18423.02 7
18424.31 21
18425.59 24
18426.87 17
18428.16 14
18429.44 12
18430.73 28
18432.01 16
18433.29 11
18434.58 11
18435.86 19
18437.14 20
18438.43 12
18439.71 9
18441.00 26
18442.28 18
18443.56 26
18444.85 15
18446.13 22
18447.42 9
18448.70 13
18449.99 16
18451.27 18
18452.56 16
18453.84 16
18455.12 21
18456.41 20
18457.69 18
18458.98 17
18460.26 31
18461.55 21
18462.83 18
18464.12 16
18465.40 10
18466.69 22
18467.97 16
18469.26 22
18470.54 20
18471.83 13
18473.11 18
18474.40 26
18475.68 18
18476.97 18
18478.25 16
18479.54 16
18480.82 16
18482.11 13
18483.40 12
18484.68 23
18485.97 13
18487.25 28
18488.54 19
18489.82 24
18491.11 12
18492.39 20
18493.68 32
18494.97 17
18496.25 11
18497.54 15
18498.82 27
18500.11 30
18501.40 15
18502.68 16
18503.97 20
18505.26 15
18506.54 14
18507.83 15
18509.11 13
18510.40 24
18511.69 22
18512.97 40
18514.26 23
18515.55 11
18516.83 17
18518.12 18
18519.41 18
18520.69 19
18521.98 21
18523.27 11
18524.56 12
18525.84 21
18527.13 20
18528.42 18
18529.70 33
18530.99 15
18532.28 14
18533.57 11
18534.85 17
18536.14 12
18537.43 6
18538.71 20
18540.00 16
18541.29 24
18542.58 17
18543.86 9
18545.15 18
18546.44 24
18547.73 18
18549.02 15
18550.30 11
18551.59 18
18552.88 23
18554.17 13
18555.46 14
18556.74 19
18558.03 14
18559.32 13
18560.61 14
18561.90 19
18563.18 15
18564.47 15
18565.76 18
18567.05 22
18568.34 12
18569.63 14
18570.92 21
18572.20 26
18573.49 26
18574.78 17
18576.07 10
18577.36 15
18578.65 12
18579.94 19
18581.23 21
18582.51 17
18583.80 18
18585.09 17
18586.38 13
18587.67 15
18588.96 14
18590.25 18
18591.54 18
18592.83 20
18594.12 10
18595.41 12
18596.70 14
18597.99 9
18599.28 20
18600.57 21
18601.85 16
18603.14 15
18604.43 20
18605.72 13
18607.01 20
18608.30 16
18609.59 21
18610.88 12
18612.17 11
18613.46 18
18614.75 10
18616.04 18
18617.33 20
18618.62 18
18619.91 19
18621.20 8
18622.50 12
18623.79 13
18625.08 18
18626.37 14
18627.66 14
18628.95 18
18630.24 22
18631.53 21
18632.82 13
18634.11 17
18635.40 29
18636.69 20
18637.98 26
18639.27 16
18640.57 19
18641.86 15
18643.15 18
18644.44 8
18645.73 14
18647.02 18
18648.31 22
18649.60 20
18650.89 18
18652.19 18
18653.48 28
18654.77 27
18656.06 19
18657.35 17
18658.64 16
18659.94 16
18661.23 15
18662.52 10
18663.81 17
18665.10 24
18666.39 15
18667.69 28
18668.98 10
18670.27 17
18671.56 17
18672.85 16
18674.15 22
18675.44 20
18676.73 15
18678.02 11
18679.32 15
18680.61 26
18681.90 24
18683.19 18
18684.49 20
18685.78 14
18687.07 24
18688.36 21
18689.66 7
18690.95 10
18692.24 19
18693.53 16
18694.83 21
18696.12 16
18697.41 14
18698.71 18
18700.00 13
18701.29 14
18702.59 9
18703.88 17
18705.17 24
18706.47 20
18707.76 24
18709.05 24
18710.35 14
18711.64 25
18712.93 12
18714.23 16
18715.52 17
18716.81 20
18718.11 23
18719.40 15
18720.70 11
18721.99 13
18723.28 20
18724.58 14
18725.87 12
18727.16 8
18728.46 12
18729.75 16
18731.05 15
18732.34 29
18733.64 16
18734.93 14
18736.22 25
18737.52 19
18738.81 14
18740.11 17
18741.40 15
18742.70 12
18743.99 21
18745.29 29
18746.58 21
18747.87 28
18749.17 15
18750.46 20
18751.76 20
18753.05 14
18754.35 21
18755.64 23
18756.94 17
18758.23 12
18759.53 27
18760.82 12
18762.12 14
18763.42 19
18764.71 24
18766.01 23
18767.30 19
18768.60 19
18769.89 14
18771.19 17
18772.48 20
18773.78 25
18775.07 21
18776.37 22
18777.67 20
18778.96 14
18780.26 11
18781.55 25
18782.85 23
18784.15 22
18785.44 10
18786.74 17
18788.03 18
18789.33 15
18790.63 17
18791.92 13
18793.22 18
18794.52 12
18795.81 23
18797.11 14
18798.40 16
18799.70 13
18801.00 12
18802.29 13
18803.59 22
18804.89 27
18806.18 31
18807.48 23
18808.78 17
18810.07 11
18811.37 23
18812.67 14
18813.97 16
18815.26 23
18816.56 21
18817.86 26
18819.15 9
18820.45 16
18821.75 11
18823.05 27
18824.34 25
18825.64 23
18826.94 19
18828.24 13
18829.53 19
18830.83 20
18832.13 26
18833.43 18
18834.72 17
18836.02 8
18837.32 10
18838.62 15
18839.92 12
18841.21 12
18842.51 15
18843.81 21
18845.11 15
18846.41 13
18847.70 19
18849.00 13
18850.30 12
18851.60 11
18852.90 3
18854.20 24
18855.49 19
18856.79 11
18858.09 25
18859.39 15
18860.69 8
18861.99 19
18863.29 15
18864.58 12
18865.88 16
18867.18 6
18868.48 20
18869.78 28
18871.08 15
18872.38 22
18873.68 26
18874.98 13
18876.28 11
18877.57 16
18878.87 7
18880.17 9
18881.47 14
18882.77 19
18884.07 27
18885.37 18
18886.67 19
18887.97 11
18889.27 13
18890.57 16
18891.87 10
18893.17 20
18894.47 13
18895.77 13
18897.07 21
18898.37 9
18899.67 13
18900.97 20
18902.27 12
18903.57 17
18904.87 13
18906.17 17
18907.47 16
18908.77 15
18910.07 16
18911.37 18
18912.67 12
18913.97 8
18915.27 10
18916.57 12
18917.87 10
18919.17 12
18920.47 6
18921.78 12
18923.08 19
18924.38 41
18925.68 24
18926.98 13
18928.28 18
18929.58 16
18930.88 22
18932.18 18
18933.48 19
18934.79 11
18936.09 20
18937.39 10
18938.69 17
18939.99 21
18941.29 16
18942.59 27
18943.90 19
18945.20 14
18946.50 17
18947.80 17
18949.10 18
18950.40 15
18951.71 13
18953.01 29
18954.31 17
18955.61 20
18956.91 18
18958.21 21
18959.52 22
18960.82 18
18962.12 18
18963.42 18
18964.73 19
18966.03 10
18967.33 16
18968.63 14
18969.93 32
18971.24 14
18972.54 20
18973.84 7
18975.14 19
18976.45 11
18977.75 16
18979.05 20
18980.36 22
18981.66 13
18982.96 9
18984.26 19
18985.57 18
18986.87 12
18988.17 18
18989.48 22
18990.78 20
18992.08 13
18993.39 19
18994.69 22
18995.99 15
18997.30 15
18998.60 12
18999.90 16
19001.21 18
19002.51 15
19003.81 16
19005.12 17
19006.42 17
19007.72 26
19009.03 21
19010.33 13
19011.64 17
19012.94 14
19014.24 16
19015.55 9
19016.85 13
19018.16 13
19019.46 28
19020.76 23
19022.07 19
19023.37 9
19024.68 12
19025.98 23
19027.29 22
19028.59 18
19029.89 19
19031.20 20
19032.50 20
19033.81 20
19035.11 17
19036.42 14
19037.72 28
19039.03 25
19040.33 15
19041.64 11
19042.94 13
19044.25 18
19045.55 18
19046.86 17
19048.16 27
19049.47 29
19050.77 25
19052.08 19
19053.38 17
19054.69 15
19055.99 13
19057.30 28
19058.60 17
19059.91 24
19061.22 15
19062.52 30
19063.83 18
19065.13 10
19066.44 6
19067.74 16
19069.05 17
19070.36 17
19071.66 13
19072.97 14
19074.27 20
19075.58 30
19076.89 24
19078.19 18
19079.50 26
19080.80 28
19082.11 20
19083.42 12
19084.72 19
19086.03 16
19087.34 39
19088.64 10
19089.95 16
19091.26 26
19092.56 21
19093.87 13
19095.18 9
19096.48 18
19097.79 32
19099.10 16
19100.40 18
19101.71 20
19103.02 11
19104.32 18
19105.63 15
19106.94 9
19108.25 8
19109.55 18
19110.86 12
19112.17 21
19113.48 13
19114.78 13
19116.09 18
19117.40 15
19118.71 17
19120.01 7
19121.32 8
19122.63 22
19123.94 22
19125.24 17
19126.55 16
19127.86 16
19129.17 21
19130.47 14
19131.78 13
19133.09 10
19134.40 17
19135.71 16
19137.02 26
19138.32 23
19139.63 8
19140.94 12
19142.25 20
19143.56 13
19144.87 8
19146.17 12
19147.48 11
19148.79 13
19150.10 14
19151.41 18
19152.72 15
19154.03 21
19155.33 21
19156.64 19
19157.95 13
19159.26 7
19160.57 13
19161.88 12
19163.19 9
19164.50 15
19165.81 7
19167.12 14
19168.42 12
19169.73 7
19171.04 14
19172.35 11
19173.66 19
19174.97 13
19176.28 19
19177.59 18
19178.90 17
19180.21 18
19181.52 12
19182.83 18
19184.14 21
19185.45 17
19186.76 20
19188.07 24
19189.38 13
19190.69 30
19192.00 22
19193.31 18
19194.62 12
19195.93 14
19197.24 10
19198.55 8
19199.86 11
19201.17 16
19202.48 9
19203.79 8
19205.10 16
19206.41 15
19207.72 15
19209.03 12
19210.34 18
19211.66 9
19212.97 14
19214.28 10
19215.59 10
19216.90 16
19218.21 12
19219.52 16
19220.83 18
19222.14 12
19223.45 18
19224.77 26
19226.08 14
19227.39 9
19228.70 16
19230.01 11
19231.32 8
19232.63 15
19233.94 13
19235.26 28
19236.57 14
19237.88 25
19239.19 20
19240.50 15
19241.81 23
19243.13 15
19244.44 11
19245.75 12
19247.06 15
19248.37 9
19249.69 22
19251.00 12
19252.31 32
19253.62 27
19254.93 12
19256.25 11
19257.56 15
19258.87 12
19260.18 10
19261.50 13
19262.81 18
19264.12 18
19265.43 16
19266.75 12
19268.06 16
19269.37 20
19270.68 9
19272.00 16
19273.31 17
19274.62 17
19275.94 13
19277.25 17
19278.56 13
19279.88 11
19281.19 11
19282.50 14
19283.81 19
19285.13 9
19286.44 12
19287.75 12
19289.07 20
19290.38 9
19291.70 17
19293.01 15
19294.32 17
19295.64 23
19296.95 12
19298.26 10
19299.58 10
19300.89 11
19302.20 15
19303.52 11
19304.83 17
19306.15 13
19307.46 12
19308.77 14
19310.09 11
19311.40 14
19312.72 14
19314.03 27
19315.35 14
19316.66 13
19317.97 11
19319.29 15
19320.60 18
19321.92 6
19323.23 12
19324.55 17
19325.86 17
19327.18 14
19328.49 11
19329.81 20
19331.12 13
19332.44 17
19333.75 23
19335.07 8
19336.38 12
19337.70 13
19339.01 24
19340.33 19
19341.64 14
19342.96 11
19344.27 14
19345.59 14
19346.90 18
19348.22 15
19349.53 9
19350.85 10
19352.16 12
19353.48 14
19354.79 10
19356.11 15
19357.43 15
19358.74 9
19360.06 7
19361.37 16
19362.69 12
19364.01 16
19365.32 14
19366.64 18
19367.95 23
19369.27 13
19370.59 13
19371.90 14
19373.22 15
19374.53 16
19375.85 25
19377.17 19
19378.48 17
19379.80 17
19381.12 17
19382.43 15
19383.75 13
19385.07 13
19386.38 11
19387.70 12
19389.02 21
19390.33 15
19391.65 9
19392.97 16
19394.28 13
19395.60 15
19396.92 15
19398.24 19
19399.55 17
19400.87 22
19402.19 11
19403.50 6
19404.82 5
19406.14 10
19407.46 19
19408.77 6
19410.09 22
19411.41 21
19412.73 18
19414.04 9
19415.36 11
19416.68 10
19418.00 13
19419.32 10
19420.63 22
19421.95 13
19423.27 27
19424.59 16
19425.91 15
19427.22 14
19428.54 9
19429.86 12
19431.18 11
19432.50 7
19433.82 15
19435.13 8
19436.45 13
19437.77 19
19439.09 9
19440.41 10
19441.73 8
19443.04 9
19444.36 13
19445.68 14
19447.00 15
19448.32 17
19449.64 15
19450.96 14
19452.28 16
19453.60 12
19454.91 16
19456.23 15
19457.55 11
19458.87 7
19460.19 18
19461.51 10
19462.83 14
19464.15 15
19465.47 14
19466.79 22
19468.11 14
19469.43 22
19470.75 25
19472.07 15
19473.39 22
19474.71 15
19476.03 10
19477.35 10
19478.67 14
19479.99 22
19481.30 14
19482.62 14
19483.94 21
19485.27 22
19486.59 14
19487.91 15
19489.23 19
19490.55 14
19491.87 15
19493.19 12
19494.51 11
19495.83 12
19497.15 13
19498.47 11
19499.79 15
19501.11 8
19502.43 13
19503.75 11
19505.07 10
19506.39 11
19507.71 11
19509.03 12
19510.36 20
19511.68 3
19513.00 14
19514.32 13
19515.64 20
19516.96 14
19518.28 8
19519.60 18
19520.92 10
19522.25 18
19523.57 6
19524.89 18
19526.21 16
19527.53 13
19528.85 13
19530.17 15
19531.50 12
19532.82 11
19534.14 14
19535.46 10
19536.78 6
19538.11 7
19539.43 20
19540.75 22
19542.07 15
19543.39 7
19544.72 16
19546.04 15
19547.36 22
19548.68 12
19550.00 15
19551.33 11
19552.65 9
19553.97 10
19555.29 16
19556.62 9
19557.94 10
19559.26 28
19560.58 13
19561.91 20
19563.23 17
19564.55 11
19565.88 11
19567.20 18
19568.52 10
19569.84 10
19571.17 11
19572.49 18
19573.81 10
19575.14 20
19576.46 14
19577.78 16
19579.11 12
19580.43 16
19581.75 10
19583.08 17
19584.40 18
19585.72 10
19587.05 15
19588.37 16
19589.69 17
19591.02 14
19592.34 7
19593.67 18
19594.99 17
19596.31 13
19597.64 17
19598.96 13
19600.28 15
19601.61 20
19602.93 13
19604.26 23
19605.58 20
19606.91 17
19608.23 17
19609.55 18
19610.88 17
19612.20 12
19613.53 20
19614.85 18
19616.18 23
19617.50 11
19618.83 14
19620.15 36
19621.47 16
19622.80 20
19624.12 16
19625.45 19
19626.77 19
19628.10 22
19629.42 10
19630.75 8
19632.07 10
19633.40 16
19634.72 26
19636.05 10
19637.37 10
19638.70 13
19640.03 15
19641.35 16
19642.68 12
19644.00 21
19645.33 20
19646.65 23
19647.98 19
19649.30 18
19650.63 12
19651.96 14
19653.28 14
19654.61 11
19655.93 9
19657.26 17
19658.58 14
19659.91 18
19661.24 28
19662.56 20
19663.89 18
19665.22 10
19666.54 21
19667.87 21
19669.19 23
19670.52 9
19671.85 7
19673.17 17
19674.50 17
19675.83 16
19677.15 12
19678.48 11
19679.81 9
19681.13 25
19682.46 20
19683.79 19
19685.11 11
19686.44 10
19687.77 15
19689.09 10
19690.42 11
19691.75 7
19693.08 21
19694.40 26
19695.73 13
19697.06 16
19698.39 13
19699.71 21
19701.04 15
19702.37 21
19703.69 13
19705.02 22
19706.35 20
19707.68 14
19709.01 8
19710.33 14
19711.66 20
19712.99 22
19714.32 13
19715.64 9
19716.97 11
19718.30 14
19719.63 18
19720.96 24
19722.28 16
19723.61 12
19724.94 11
19726.27 20
19727.60 12
19728.93 14
19730.25 13
19731.58 14
19732.91 10
19734.24 13
19735.57 11
19736.90 23
19738.23 21
19739.55 16
19740.88 18
19742.21 15
19743.54 15
19744.87 14
19746.20 9
19747.53 15
19748.86 22
19750.19 17
19751.51 8
19752.84 9
19754.17 14
19755.50 12
19756.83 22
19758.16 22
19759.49 15
19760.82 27
19762.15 22
19763.48 25
19764.81 11
19766.14 21
19767.47 14
19768.80 14
19770.13 28
19771.46 16
19772.79 12
19774.12 11
19775.45 10
19776.78 10
19778.11 10
19779.44 17
19780.77 13
19782.10 21
19783.43 14
19784.76 17
19786.09 10
19787.42 15
19788.75 17
19790.08 11
19791.41 11
19792.74 18
19794.07 20
19795.40 10
19796.73 14
19798.06 33
19799.39 25
19800.72 27
19802.05 28
19803.39 13
19804.72 10
19806.05 25
19807.38 31
19808.71 20
19810.04 8
19811.37 23
19812.70 16
19814.03 16
19815.37 13
19816.70 8
19818.03 12
19819.36 8
19820.69 13
19822.02 15
19823.35 11
19824.69 10
19826.02 13
19827.35 16
19828.68 18
19830.01 21
19831.34 17
19832.68 18
19834.01 12
19835.34 9
19836.67 18
19838.00 18
19839.34 24
19840.67 21
19842.00 31
19843.33 15
19844.67 16
19846.00 10
19847.33 9
19848.66 14
19849.99 15
19851.33 19
19852.66 6
19853.99 9
19855.32 14
19856.66 18
19857.99 13
19859.32 8
19860.66 15
19861.99 20
19863.32 11
19864.65 16
19865.99 7
19867.32 11
19868.65 19
19869.99 12
19871.32 20
19872.65 23
19873.99 15
19875.32 14
19876.65 15
19877.99 14
19879.32 19
19880.65 18
19881.99 14
19883.32 12
19884.65 13
19885.99 15
19887.32 21
19888.66 10
19889.99 11
19891.32 11
19892.66 9
19893.99 10
19895.32 12
19896.66 14
19897.99 22
19899.33 18
19900.66 13
19902.00 20
19903.33 33
19904.66 34
19906.00 23
19907.33 14
19908.67 12
19910.00 15
19911.34 18
19912.67 19
19914.01 14
19915.34 12
19916.67 9
19918.01 14
19919.34 22
19920.68 6
19922.01 25
19923.35 20
19924.68 12
19926.02 22
19927.35 24
19928.69 25
19930.02 23
19931.36 22
19932.69 14
19934.03 10
19935.37 20
19936.70 9
19938.04 17
19939.37 12
19940.71 11
19942.04 23
19943.38 11
19944.71 15
19946.05 12
19947.39 7
19948.72 14
19950.06 23
19951.39 27
19952.73 14
19954.06 17
19955.40 11
19956.74 17
19958.07 47
19959.41 13
19960.74 17
19962.08 14
19963.42 13
19964.75 14
19966.09 19
19967.43 18
19968.76 17
19970.10 11
19971.44 12
19972.77 16
19974.11 20
19975.45 18
19976.78 13
19978.12 8
19979.46 17
19980.79 10
19982.13 21
19983.47 13
19984.80 19
19986.14 25
19987.48 15
19988.82 9
19990.15 9
19991.49 16
19992.83 20
19994.16 21
19995.50 19
19996.84 10
19998.18 15
19999.51 15
20000.85 25
20002.19 18
20003.53 23
20004.86 19
20006.20 14
20007.54 12
20008.88 13
20010.22 21
20011.55 12
20012.89 22
20014.23 17
20015.57 14
20016.91 26
20018.24 27
20019.58 15
20020.92 8
20022.26 11
20023.60 17
20024.93 20
20026.27 11
20027.61 12
20028.95 12
20030.29 22
20031.63 25
20032.97 24
20034.30 12
20035.64 10
20036.98 13
20038.32 20
20039.66 20
20041.00 11
20042.34 17
20043.68 13
20045.01 22
20046.35 8
20047.69 15
20049.03 24
20050.37 21
20051.71 16
20053.05 11
20054.39 11
20055.73 12
20057.07 18
20058.41 13
20059.75 27
20061.09 11
20062.43 24
20063.77 17
20065.11 15
20066.45 18
20067.79 13
20069.12 8
20070.46 12
20071.80 15
20073.14 9
20074.48 14
20075.82 14
20077.16 10
20078.50 13
20079.85 19
20081.19 18
20082.53 13
20083.87 14
20085.21 11
20086.55 22
20087.89 17
20089.23 15
20090.57 14
20091.91 12
20093.25 18
20094.59 17
20095.93 16
20097.27 13
20098.61 16
20099.95 25
20101.29 16
20102.64 11
20103.98 26
20105.32 20
20106.66 28
20108.00 11
20109.34 6
20110.68 15
20112.02 15
20113.36 18
20114.71 18
20116.05 12
20117.39 12
20118.73 20
20120.07 14
20121.41 9
20122.75 10
20124.10 17
20125.44 18
20126.78 22
20128.12 7
20129.46 9
