# Supplementary material for: MALDI-TOF MS typing enables the classification of brewing yeasts of the genus Saccharomyces to major beer styles
Source: PLoS One. 2017 Aug 9;12(8):e0181694. doi: 10.1371/journal.pone.0181694 (PMC5549903; doi:10.1371/journal.pone.0181694)
Supplement: S11 File — The directory includes 90 raw files and was zipped to “.zip”; the folder has three strains with 30 spectra per strain; S1 Text explains the raw files with an example and Table 1 represents the yeast strains used within the experiment. (ZIP) [file pone.0181694.s014.zip › 31-33/30339-506-OG-Ale-Ale-YPG-18h-E-E_2015-08-04_1_0_B4_1.dat]

2000.64 1757
2001.06 1770
2001.49 1622
2001.91 1787
2002.33 1787
2002.75 1701
2003.17 1721
2003.60 1565
2004.02 1471
2004.44 1468
2004.86 1468
2005.28 1585
2005.70 1684
2006.13 1352
2006.55 1616
2006.97 1541
2007.39 1555
2007.82 1576
2008.24 1370
2008.66 1676
2009.08 1698
2009.51 1577
2009.93 1580
2010.35 1651
2010.77 1577
2011.20 1593
2011.62 1423
2012.04 1364
2012.46 1328
2012.89 1489
2013.31 1415
2013.73 1320
2014.15 1301
2014.58 1468
2015.00 1475
2015.42 1283
2015.85 1451
2016.27 1308
2016.69 1448
2017.12 1509
2017.54 1357
2017.96 1356
2018.39 1418
2018.81 1435
2019.23 1576
2019.66 1362
2020.08 1450
2020.50 1658
2020.93 1530
2021.35 1539
2021.78 1601
2022.20 1503
2022.62 1629
2023.05 1648
2023.47 1511
2023.89 1583
2024.32 1624
2024.74 1544
2025.17 1481
2025.59 1702
2026.01 1617
2026.44 1587
2026.86 1747
2027.29 1651
2027.71 1306
2028.14 1408
2028.56 1330
2028.99 1408
2029.41 1376
2029.83 1295
2030.26 1369
2030.68 1424
2031.11 1361
2031.53 1373
2031.96 1506
2032.38 1400
2032.81 1508
2033.23 1423
2033.66 1434
2034.08 1524
2034.51 1644
2034.93 1468
2035.36 1503
2035.78 1532
2036.21 1635
2036.63 1684
2037.06 1459
2037.48 1310
2037.91 1447
2038.33 1616
2038.76 1631
2039.19 1701
2039.61 1883
2040.04 1679
2040.46 1458
2040.89 1478
2041.31 1453
2041.74 1455
2042.17 1452
2042.59 1511
2043.02 1340
2043.44 1450
2043.87 1516
2044.30 1529
2044.72 1442
2045.15 1486
2045.57 1610
2046.00 1486
2046.43 1442
2046.85 1445
2047.28 1592
2047.71 1502
2048.13 1401
2048.56 1304
2048.99 1456
2049.41 1681
2049.84 1410
2050.27 1269
2050.69 1489
2051.12 1457
2051.55 1349
2051.97 1405
2052.40 1345
2052.83 1217
2053.25 1290
2053.68 1335
2054.11 1312
2054.54 1353
2054.96 1311
2055.39 1426
2055.82 1422
2056.24 1440
2056.67 1400
2057.10 1352
2057.53 1327
2057.95 1495
2058.38 1330
2058.81 1464
2059.24 1431
2059.66 1580
2060.09 1512
2060.52 1499
2060.95 1447
2061.38 1570
2061.80 1446
2062.23 1306
2062.66 1340
2063.09 1439
2063.52 1431
2063.94 1335
2064.37 1388
2064.80 1540
2065.23 1488
2065.66 1685
2066.09 1613
2066.51 1750
2066.94 1801
2067.37 1794
2067.80 1641
2068.23 1713
2068.66 1832
2069.08 1795
2069.51 1636
2069.94 1616
2070.37 1507
2070.80 1436
2071.23 1511
2071.66 1485
2072.09 1517
2072.52 1393
2072.94 1475
2073.37 1421
2073.80 1433
2074.23 1555
2074.66 1572
2075.09 1497
2075.52 1472
2075.95 1479
2076.38 1409
2076.81 1417
2077.24 1739
2077.67 1652
2078.10 1620
2078.53 1693
2078.96 1767
2079.39 1694
2079.82 1628
2080.25 1842
2080.68 1732
2081.11 1686
2081.54 1830
2081.97 1861
2082.40 1627
2082.83 1706
2083.26 1491
2083.69 1692
2084.12 1625
2084.55 1513
2084.98 1575
2085.41 1433
2085.84 1524
2086.27 1618
2086.70 1722
2087.13 1618
2087.56 1645
2087.99 1525
2088.42 1455
2088.85 1483
2089.28 1541
2089.71 1457
2090.14 1503
2090.57 1449
2091.01 1591
2091.44 1436
2091.87 1571
2092.30 1773
2092.73 1635
2093.16 1448
2093.59 1379
2094.02 1435
2094.45 1517
2094.89 1518
2095.32 1567
2095.75 1548
2096.18 1496
2096.61 1390
2097.04 1363
2097.47 1402
2097.91 1371
2098.34 1431
2098.77 1384
2099.20 1369
2099.63 1308
2100.07 1421
2100.50 1515
2100.93 1344
2101.36 1359
2101.79 1471
2102.23 1519
2102.66 1332
2103.09 1393
2103.52 1441
2103.95 1434
2104.39 1480
2104.82 1537
2105.25 1448
2105.68 1453
2106.12 1494
2106.55 1542
2106.98 1559
2107.41 1616
2107.85 1388
2108.28 1526
2108.71 1577
2109.14 1570
2109.58 1453
2110.01 1525
2110.44 1532
2110.88 1435
2111.31 1381
2111.74 1408
2112.18 1496
2112.61 1446
2113.04 1372
2113.48 1417
2113.91 1427
2114.34 1385
2114.78 1396
2115.21 1399
2115.64 1257
2116.08 1265
2116.51 1328
2116.94 1389
2117.38 1328
2117.81 1272
2118.24 1236
2118.68 1379
2119.11 1390
2119.55 1294
2119.98 1283
2120.41 1437
2120.85 1284
2121.28 1162
2121.72 1331
2122.15 1364
2122.58 1423
2123.02 1392
2123.45 1307
2123.89 1384
2124.32 1301
2124.75 1305
2125.19 1301
2125.62 1340
2126.06 1421
2126.49 1503
2126.93 1287
2127.36 1264
2127.80 1325
2128.23 1406
2128.67 1338
2129.10 1516
2129.54 1410
2129.97 1466
2130.41 1622
2130.84 1636
2131.28 1575
2131.71 1610
2132.15 1677
2132.58 1580
2133.02 1572
2133.45 1554
2133.89 1377
2134.32 1316
2134.76 1335
2135.19 1591
2135.63 1490
2136.06 1548
2136.50 1480
2136.94 1347
2137.37 1542
2137.81 1570
2138.24 1425
2138.68 1400
2139.12 1540
2139.55 1504
2139.99 1481
2140.42 1301
2140.86 1339
2141.30 1571
2141.73 1404
2142.17 1461
2142.60 1497
2143.04 1538
2143.48 1517
2143.91 1399
2144.35 1312
2144.79 1409
2145.22 1425
2145.66 1370
2146.09 1496
2146.53 1556
2146.97 1414
2147.40 1499
2147.84 1400
2148.28 1344
2148.72 1479
2149.15 1633
2149.59 1691
2150.03 1571
2150.46 1686
2150.90 1775
2151.34 1776
2151.77 1768
2152.21 1778
2152.65 1796
2153.09 1654
2153.52 1556
2153.96 1647
2154.40 1658
2154.84 1605
2155.27 1568
2155.71 1566
2156.15 1597
2156.59 1393
2157.02 1455
2157.46 1579
2157.90 1559
2158.34 1494
2158.78 1553
2159.21 1581
2159.65 1672
2160.09 1587
2160.53 1528
2160.97 1439
2161.40 1480
2161.84 1333
2162.28 1474
2162.72 1515
2163.16 1654
2163.59 1549
2164.03 1512
2164.47 1437
2164.91 1350
2165.35 1404
2165.79 1393
2166.23 1603
2166.66 1564
2167.10 1604
2167.54 1620
2167.98 1745
2168.42 1596
2168.86 1710
2169.30 1365
2169.74 1421
2170.18 1574
2170.61 1539
2171.05 1634
2171.49 1744
2171.93 1723
2172.37 1635
2172.81 1524
2173.25 1571
2173.69 1767
2174.13 1638
2174.57 1776
2175.01 1960
2175.45 1935
2175.89 1783
2176.33 1782
2176.77 1741
2177.21 1750
2177.65 1936
2178.09 1799
2178.53 1612
2178.97 1852
2179.41 1594
2179.85 1706
2180.29 1561
2180.73 1643
2181.17 1759
2181.61 1614
2182.05 1744
2182.49 1602
2182.93 1726
2183.37 1509
2183.81 1547
2184.25 1544
2184.69 1424
2185.13 1548
2185.57 1467
2186.01 1478
2186.45 1474
2186.89 1435
2187.33 1432
2187.77 1533
2188.21 1396
2188.65 1450
2189.10 1475
2189.54 1504
2189.98 1654
2190.42 1653
2190.86 1560
2191.30 1516
2191.74 1666
2192.18 1763
2192.62 1557
2193.07 1577
2193.51 1547
2193.95 1478
2194.39 1594
2194.83 1711
2195.27 1759
2195.71 1754
2196.16 1665
2196.60 1707
2197.04 1755
2197.48 1724
2197.92 1690
2198.37 1755
2198.81 1688
2199.25 1674
2199.69 1671
2200.13 1694
2200.58 1630
2201.02 1651
2201.46 1666
2201.90 1429
2202.34 1556
2202.79 1611
2203.23 1625
2203.67 1575
2204.11 1757
2204.56 1685
2205.00 1610
2205.44 1569
2205.88 1598
2206.33 1558
2206.77 1607
2207.21 1502
2207.65 1441
2208.10 1626
2208.54 1563
2208.98 1798
2209.43 1672
2209.87 1374
2210.31 1529
2210.76 1758
2211.20 1830
2211.64 1729
2212.09 1801
2212.53 1628
2212.97 1692
2213.42 1552
2213.86 1539
2214.30 1613
2214.75 1596
2215.19 1483
2215.63 1570
2216.08 1697
2216.52 1598
2216.96 1550
2217.41 1495
2217.85 1449
2218.30 1565
2218.74 1633
2219.18 1539
2219.63 1552
2220.07 1553
2220.52 1486
2220.96 1620
2221.40 1575
2221.85 1590
2222.29 1709
2222.74 1543
2223.18 1459
2223.63 1468
2224.07 1546
2224.51 1708
2224.96 1903
2225.40 1832
2225.85 1950
2226.29 1753
2226.74 1648
2227.18 1795
2227.63 1880
2228.07 1804
2228.52 1704
2228.96 1805
2229.41 1632
2229.85 1729
2230.30 1674
2230.74 1862
2231.19 2039
2231.63 1885
2232.08 1849
2232.52 1782
2232.97 1854
2233.41 1814
2233.86 1801
2234.30 1856
2234.75 1837
2235.20 1718
2235.64 1774
2236.09 1822
2236.53 1825
2236.98 1914
2237.42 1850
2237.87 1596
2238.32 1639
2238.76 1489
2239.21 1532
2239.65 1711
2240.10 1785
2240.55 1597
2240.99 1533
2241.44 1551
2241.88 1578
2242.33 1515
2242.78 1438
2243.22 1341
2243.67 1531
2244.12 1499
2244.56 1371
2245.01 1385
2245.46 1294
2245.90 1419
2246.35 1400
2246.80 1411
2247.24 1369
2247.69 1361
2248.14 1452
2248.58 1685
2249.03 1546
2249.48 1410
2249.92 1297
2250.37 1363
2250.82 1562
2251.27 1733
2251.71 1533
2252.16 1616
2252.61 1448
2253.05 1486
2253.50 1541
2253.95 1493
2254.40 1616
2254.84 1536
2255.29 1587
2255.74 1764
2256.19 1434
2256.64 1436
2257.08 1520
2257.53 1378
2257.98 1385
2258.43 1499
2258.87 1286
2259.32 1484
2259.77 1392
2260.22 1474
2260.67 1451
2261.11 1422
2261.56 1496
2262.01 1558
2262.46 1614
2262.91 1794
2263.36 1718
2263.80 1671
2264.25 1603
2264.70 1618
2265.15 1699
2265.60 1702
2266.05 1706
2266.50 1872
2266.94 1775
2267.39 1734
2267.84 1884
2268.29 1897
2268.74 1893
2269.19 2030
2269.64 1953
2270.09 1964
2270.54 1942
2270.99 1902
2271.43 1797
2271.88 1733
2272.33 1902
2272.78 1914
2273.23 1864
2273.68 2077
2274.13 1986
2274.58 1849
2275.03 1728
2275.48 1649
2275.93 1591
2276.38 1692
2276.83 1755
2277.28 1705
2277.73 1655
2278.18 1476
2278.63 1561
2279.08 1538
2279.53 1623
2279.98 1484
2280.43 1782
2280.88 1700
2281.33 1583
2281.78 1639
2282.23 1667
2282.68 1692
2283.13 1751
2283.58 1857
2284.03 1633
2284.48 1642
2284.93 1664
2285.38 1612
2285.83 1571
2286.28 1599
2286.73 1555
2287.18 1593
2287.63 1584
2288.08 1847
2288.54 1972
2288.99 2236
2289.44 2332
2289.89 2418
2290.34 2475
2290.79 2711
2291.24 2794
2291.69 3229
2292.14 3194
2292.60 3168
2293.05 3304
2293.50 3124
2293.95 3259
2294.40 2923
2294.85 2768
2295.30 2668
2295.76 2318
2296.21 2368
2296.66 2367
2297.11 2246
2297.56 2005
2298.01 1886
2298.47 1735
2298.92 1663
2299.37 1690
2299.82 1758
2300.27 1620
2300.73 1496
2301.18 1551
2301.63 1653
2302.08 1563
2302.53 1594
2302.99 1489
2303.44 1629
2303.89 1549
2304.34 1563
2304.80 1651
2305.25 1640
2305.70 1574
2306.15 1625
2306.61 1587
2307.06 1504
2307.51 1645
2307.96 1789
2308.42 1779
2308.87 1768
2309.32 1867
2309.78 1999
2310.23 1969
2310.68 2064
2311.14 2072
2311.59 1999
2312.04 2121
2312.49 2086
2312.95 2091
2313.40 1670
2313.85 1705
2314.31 1864
2314.76 1905
2315.22 1676
2315.67 1689
2316.12 1791
2316.58 1599
2317.03 1651
2317.48 1626
2317.94 1818
2318.39 1787
2318.84 1679
2319.30 1715
2319.75 1666
2320.21 1726
2320.66 1765
2321.11 1529
2321.57 1765
2322.02 1917
2322.48 1742
2322.93 1791
2323.39 1705
2323.84 1712
2324.29 1804
2324.75 1868
2325.20 1799
2325.66 1785
2326.11 1731
2326.57 1736
2327.02 1787
2327.48 1646
2327.93 1691
2328.39 1865
2328.84 2015
2329.30 2087
2329.75 1856
2330.21 1735
2330.66 1949
2331.12 1973
2331.57 1850
2332.03 1923
2332.48 1856
2332.94 1896
2333.39 1798
2333.85 1976
2334.30 1921
2334.76 1727
2335.21 1855
2335.67 1720
2336.12 1578
2336.58 1554
2337.03 1667
2337.49 1660
2337.95 1576
2338.40 1577
2338.86 1652
2339.31 1790
2339.77 1645
2340.23 1825
2340.68 1679
2341.14 1781
2341.59 1806
2342.05 1677
2342.51 1719
2342.96 1887
2343.42 1870
2343.87 1726
2344.33 1797
2344.79 1763
2345.24 1809
2345.70 1655
2346.16 1631
2346.61 1664
2347.07 1725
2347.53 1887
2347.98 1832
2348.44 1706
2348.90 1797
2349.35 1825
2349.81 1755
2350.27 1745
2350.72 1682
2351.18 1610
2351.64 1709
2352.10 1674
2352.55 1522
2353.01 1541
2353.47 1495
2353.92 1628
2354.38 1594
2354.84 1571
2355.30 1568
2355.75 1576
2356.21 1829
2356.67 1690
2357.13 1647
2357.58 1715
2358.04 1533
2358.50 1484
2358.96 1509
2359.41 1627
2359.87 1585
2360.33 1733
2360.79 1592
2361.25 1862
2361.70 1899
2362.16 1800
2362.62 1798
2363.08 1897
2363.54 1915
2363.99 1817
2364.45 1784
2364.91 1851
2365.37 1732
2365.83 1726
2366.29 1824
2366.75 1712
2367.20 1853
2367.66 1743
2368.12 1826
2368.58 1896
2369.04 1960
2369.50 1809
2369.96 1918
2370.42 1987
2370.87 1735
2371.33 1824
2371.79 1870
2372.25 1912
2372.71 1932
2373.17 1938
2373.63 1760
2374.09 1754
2374.55 1772
2375.01 1782
2375.47 1804
2375.92 1994
2376.38 1919
2376.84 1903
2377.30 1895
2377.76 1798
2378.22 1829
2378.68 1858
2379.14 1761
2379.60 1761
2380.06 1759
2380.52 1864
2380.98 1886
2381.44 1804
2381.90 1799
2382.36 1814
2382.82 1829
2383.28 1776
2383.74 1841
2384.20 1979
2384.66 1952
2385.12 1681
2385.58 1722
2386.04 1674
2386.50 1628
2386.96 1604
2387.42 1635
2387.88 1665
2388.35 1504
2388.81 1640
2389.27 1634
2389.73 1649
2390.19 1543
2390.65 1614
2391.11 1649
2391.57 1723
2392.03 1683
2392.49 1586
2392.95 1806
2393.42 1594
2393.88 1629
2394.34 1637
2394.80 1633
2395.26 1483
2395.72 1506
2396.18 1724
2396.64 1804
2397.11 1862
2397.57 1781
2398.03 1624
2398.49 1633
2398.95 1623
2399.41 1687
2399.88 1627
2400.34 1657
2400.80 1617
2401.26 1471
2401.72 1397
2402.18 1468
2402.65 1558
2403.11 1562
2403.57 1502
2404.03 1370
2404.49 1476
2404.96 1696
2405.42 1542
2405.88 1645
2406.34 1622
2406.81 1626
2407.27 1527
2407.73 1514
2408.19 1654
2408.66 1661
2409.12 1560
2409.58 1547
2410.04 1660
2410.51 1620
2410.97 1727
2411.43 1674
2411.90 1571
2412.36 1795
2412.82 1493
2413.28 1530
2413.75 1588
2414.21 1629
2414.67 1598
2415.14 1547
2415.60 1646
2416.06 1808
2416.53 2033
2416.99 1794
2417.45 1828
2417.92 1945
2418.38 2199
2418.84 1977
2419.31 2290
2419.77 2264
2420.23 2072
2420.70 2250
2421.16 2263
2421.63 2112
2422.09 2201
2422.55 2305
2423.02 2219
2423.48 2210
2423.95 1916
2424.41 2050
2424.87 1950
2425.34 1805
2425.80 1905
2426.27 1850
2426.73 1937
2427.20 1891
2427.66 1823
2428.12 1840
2428.59 1784
2429.05 1907
2429.52 1949
2429.98 1747
2430.45 1767
2430.91 1770
2431.38 1849
2431.84 1653
2432.31 1607
2432.77 1593
2433.24 1671
2433.70 1667
2434.17 1752
2434.63 1832
2435.10 1712
2435.56 1827
2436.03 1630
2436.49 1693
2436.96 1792
2437.42 1824
2437.89 1890
2438.35 1631
2438.82 1615
2439.28 1900
2439.75 1863
2440.21 1713
2440.68 1927
2441.15 1928
2441.61 1804
2442.08 1821
2442.54 1830
2443.01 1790
2443.48 1931
2443.94 2117
2444.41 1805
2444.87 1824
2445.34 1853
2445.81 1687
2446.27 1530
2446.74 1730
2447.20 1618
2447.67 1525
2448.14 1575
2448.60 1562
2449.07 1617
2449.54 1507
2450.00 1475
2450.47 1602
2450.94 1551
2451.40 1544
2451.87 1617
2452.34 1720
2452.80 1641
2453.27 1565
2453.74 1610
2454.20 1668
2454.67 1710
2455.14 1648
2455.60 1482
2456.07 1618
2456.54 1763
2457.01 1677
2457.47 1509
2457.94 1655
2458.41 1628
2458.87 1591
2459.34 1566
2459.81 1745
2460.28 1650
2460.74 1575
2461.21 1444
2461.68 1651
2462.15 1488
2462.62 1410
2463.08 1480
2463.55 1385
2464.02 1547
2464.49 1527
2464.95 1539
2465.42 1564
2465.89 1440
2466.36 1419
2466.83 1597
2467.29 1752
2467.76 1386
2468.23 1507
2468.70 1630
2469.17 1822
2469.64 1881
2470.10 1711
2470.57 1697
2471.04 1709
2471.51 1571
2471.98 1619
2472.45 1524
2472.92 1516
2473.39 1557
2473.85 1499
2474.32 1460
2474.79 1429
2475.26 1372
2475.73 1512
2476.20 1397
2476.67 1335
2477.14 1299
2477.61 1348
2478.08 1505
2478.54 1452
2479.01 1567
2479.48 1458
2479.95 1590
2480.42 1834
2480.89 1698
2481.36 1695
2481.83 1653
2482.30 1654
2482.77 1602
2483.24 1461
2483.71 1502
2484.18 1468
2484.65 1508
2485.12 1514
2485.59 1586
2486.06 1597
2486.53 1549
2487.00 1639
2487.47 1740
2487.94 1738
2488.41 1722
2488.88 1864
2489.35 1677
2489.82 1765
2490.29 1568
2490.76 1511
2491.23 1847
2491.70 1879
2492.17 1833
2492.64 1704
2493.11 1707
2493.58 1599
2494.05 1635
2494.52 1695
2495.00 1772
2495.47 1769
2495.94 1895
2496.41 1845
2496.88 1706
2497.35 1629
2497.82 1631
2498.29 1538
2498.76 1570
2499.23 1539
2499.71 1536
2500.18 1551
2500.65 1576
2501.12 1432
2501.59 1451
2502.06 1539
2502.53 1528
2503.01 1472
2503.48 1427
2503.95 1474
2504.42 1466
2504.89 1573
2505.36 1707
2505.84 1571
2506.31 1614
2506.78 1731
2507.25 1727
2507.72 1764
2508.20 1716
2508.67 1683
2509.14 1958
2509.61 1866
2510.08 2046
2510.56 2091
2511.03 2189
2511.50 2117
2511.97 1952
2512.45 2169
2512.92 2048
2513.39 1943
2513.86 2077
2514.34 2046
2514.81 1765
2515.28 1862
2515.75 1883
2516.23 1899
2516.70 1882
2517.17 1904
2517.65 1690
2518.12 1630
2518.59 1608
2519.07 1706
2519.54 1777
2520.01 1717
2520.48 1638
2520.96 1593
2521.43 1658
2521.90 1744
2522.38 1594
2522.85 1518
2523.32 1547
2523.80 1571
2524.27 1634
2524.75 1650
2525.22 1487
2525.69 1683
2526.17 1849
2526.64 1590
2527.11 1466
2527.59 1515
2528.06 1588
2528.54 1615
2529.01 1567
2529.48 1699
2529.96 1714
2530.43 1859
2530.91 1646
2531.38 1464
2531.85 1658
2532.33 1698
2532.80 1696
2533.28 1636
2533.75 1648
2534.23 1512
2534.70 1655
2535.18 1655
2535.65 1752
2536.12 1812
2536.60 1811
2537.07 1879
2537.55 1604
2538.02 1734
2538.50 1548
2538.97 1408
2539.45 1547
2539.92 1706
2540.40 1673
2540.87 1661
2541.35 1752
2541.82 1672
2542.30 1557
2542.77 1669
2543.25 1759
2543.73 1755
2544.20 1789
2544.68 1743
2545.15 1910
2545.63 1843
2546.10 1909
2546.58 1996
2547.05 1856
2547.53 2151
2548.01 2115
2548.48 2246
2548.96 2285
2549.43 2308
2549.91 2397
2550.39 2529
2550.86 2334
2551.34 2204
2551.81 2315
2552.29 2277
2552.77 2227
2553.24 2134
2553.72 2204
2554.20 2215
2554.67 2029
2555.15 1772
2555.62 2016
2556.10 2097
2556.58 2068
2557.05 2021
2557.53 1738
2558.01 1811
2558.48 1978
2558.96 1949
2559.44 1981
2559.91 1884
2560.39 1787
2560.87 1742
2561.35 1655
2561.82 1649
2562.30 1817
2562.78 1725
2563.25 1596
2563.73 1623
2564.21 1562
2564.69 1512
2565.16 1574
2565.64 1737
2566.12 1685
2566.60 1425
2567.07 1547
2567.55 1592
2568.03 1469
2568.51 1497
2568.98 1514
2569.46 1533
2569.94 1723
2570.42 1620
2570.90 1354
2571.37 1504
2571.85 1542
2572.33 1479
2572.81 1564
2573.29 1615
2573.76 1658
2574.24 1725
2574.72 1478
2575.20 1455
2575.68 1708
2576.16 1599
2576.63 1398
2577.11 1404
2577.59 1449
2578.07 1541
2578.55 1575
2579.03 1494
2579.51 1435
2579.98 1413
2580.46 1517
2580.94 1516
2581.42 1563
2581.90 1403
2582.38 1496
2582.86 1434
2583.34 1607
2583.82 1428
2584.30 1407
2584.77 1665
2585.25 1640
2585.73 1484
2586.21 1525
2586.69 1630
2587.17 1568
2587.65 1611
2588.13 1539
2588.61 1527
2589.09 1483
2589.57 1580
2590.05 1498
2590.53 1491
2591.01 1505
2591.49 1549
2591.97 1420
2592.45 1445
2592.93 1637
2593.41 1492
2593.89 1550
2594.37 1699
2594.85 1658
2595.33 1605
2595.81 1675
2596.29 1679
2596.77 1681
2597.25 1559
2597.73 1598
2598.21 1624
2598.69 1520
2599.17 1449
2599.65 1566
2600.13 1470
2600.61 1489
2601.09 1447
2601.57 1524
2602.06 1600
2602.54 1577
2603.02 1489
2603.50 1575
2603.98 1641
2604.46 1569
2604.94 1539
2605.42 1511
2605.90 1519
2606.38 1563
2606.87 1640
2607.35 1550
2607.83 1514
2608.31 1649
2608.79 1741
2609.27 1629
2609.75 1538
2610.24 1713
2610.72 1801
2611.20 1785
2611.68 1590
2612.16 1598
2612.64 1764
2613.13 1681
2613.61 1650
2614.09 1667
2614.57 1552
2615.05 1514
2615.54 1548
2616.02 1617
2616.50 1646
2616.98 1563
2617.46 1758
2617.95 1873
2618.43 1742
2618.91 1901
2619.39 1695
2619.88 1770
2620.36 1666
2620.84 1539
2621.32 1819
2621.81 1658
2622.29 1574
2622.77 1695
2623.26 1606
2623.74 1596
2624.22 1650
2624.70 1664
2625.19 1536
2625.67 1564
2626.15 1691
2626.64 1686
2627.12 1885
2627.60 1722
2628.09 1622
2628.57 1519
2629.05 1411
2629.54 1494
2630.02 1642
2630.50 1634
2630.99 1702
2631.47 1675
2631.95 1634
2632.44 1876
2632.92 1859
2633.40 1638
2633.89 1620
2634.37 1647
2634.85 1676
2635.34 1650
2635.82 1593
2636.31 1571
2636.79 1875
2637.27 1764
2637.76 1604
2638.24 1544
2638.73 1579
2639.21 1578
2639.70 1648
2640.18 1649
2640.66 1615
2641.15 1700
2641.63 1800
2642.12 1839
2642.60 1672
2643.09 1661
2643.57 1846
2644.06 1766
2644.54 1699
2645.03 1555
2645.51 1675
2646.00 1737
2646.48 1765
2646.97 1694
2647.45 1639
2647.94 1652
2648.42 1569
2648.91 1616
2649.39 1732
2649.88 1586
2650.36 1533
2650.85 1534
2651.33 1628
2651.82 1736
2652.30 1641
2652.79 1573
2653.27 1519
2653.76 1663
2654.24 1626
2654.73 1630
2655.22 1541
2655.70 1659
2656.19 1705
2656.67 1554
2657.16 1661
2657.65 1724
2658.13 1728
2658.62 1758
2659.10 1745
2659.59 1731
2660.08 1710
2660.56 1690
2661.05 1604
2661.53 1800
2662.02 1673
2662.51 1630
2662.99 1711
2663.48 1919
2663.97 1732
2664.45 1854
2664.94 1821
2665.43 1809
2665.91 1747
2666.40 1768
2666.89 1621
2667.37 1549
2667.86 1537
2668.35 1591
2668.83 1697
2669.32 1682
2669.81 1591
2670.29 1623
2670.78 1690
2671.27 1839
2671.76 1803
2672.24 1738
2672.73 1844
2673.22 1851
2673.71 1897
2674.19 1877
2674.68 1946
2675.17 2082
2675.66 2191
2676.14 2287
2676.63 2319
2677.12 2216
2677.61 2225
2678.09 2526
2678.58 2289
2679.07 2396
2679.56 2272
2680.05 1903
2680.53 1993
2681.02 1980
2681.51 2024
2682.00 1841
2682.49 1985
2682.97 1931
2683.46 2041
2683.95 1933
2684.44 1836
2684.93 1778
2685.42 1700
2685.91 1663
2686.39 1758
2686.88 1742
2687.37 1608
2687.86 1740
2688.35 1678
2688.84 1691
2689.33 1595
2689.81 1476
2690.30 1637
2690.79 1665
2691.28 1585
2691.77 1557
2692.26 1632
2692.75 1787
2693.24 1603
2693.73 1622
2694.22 1746
2694.71 1699
2695.20 1618
2695.68 1740
2696.17 1678
2696.66 1653
2697.15 1584
2697.64 1675
2698.13 1674
2698.62 1663
2699.11 1691
2699.60 1522
2700.09 1545
2700.58 1613
2701.07 1684
2701.56 1553
2702.05 1754
2702.54 1770
2703.03 1622
2703.52 1621
2704.01 1744
2704.50 1750
2704.99 1667
2705.48 1777
2705.97 1832
2706.46 1805
2706.95 1563
2707.44 1594
2707.93 1771
2708.42 1762
2708.92 1773
2709.41 1658
2709.90 1567
2710.39 1473
2710.88 1518
2711.37 1563
2711.86 1445
2712.35 1408
2712.84 1543
2713.33 1695
2713.82 1631
2714.31 1670
2714.81 1505
2715.30 1570
2715.79 1554
2716.28 1583
2716.77 1617
2717.26 1608
2717.75 1515
2718.24 1553
2718.74 1558
2719.23 1658
2719.72 1508
2720.21 1653
2720.70 1654
2721.19 1523
2721.69 1646
2722.18 1609
2722.67 1520
2723.16 1601
2723.65 1743
2724.15 1631
2724.64 1660
2725.13 1624
2725.62 1588
2726.11 1689
2726.61 1726
2727.10 1622
2727.59 1624
2728.08 1623
2728.58 1797
2729.07 1746
2729.56 1737
2730.05 1592
2730.55 1551
2731.04 1431
2731.53 1651
2732.02 1798
2732.52 1777
2733.01 1653
2733.50 1847
2733.99 1897
2734.49 1967
2734.98 1877
2735.47 1984
2735.97 2048
2736.46 2002
2736.95 1865
2737.45 1870
2737.94 1869
2738.43 1870
2738.93 1955
2739.42 1825
2739.91 1779
2740.41 1716
2740.90 1858
2741.39 1852
2741.89 1706
2742.38 1658
2742.87 1554
2743.37 1568
2743.86 1633
2744.36 1439
2744.85 1567
2745.34 1500
2745.84 1473
2746.33 1512
2746.82 1567
2747.32 1768
2747.81 1908
2748.31 1578
2748.80 1584
2749.30 1698
2749.79 1705
2750.28 1632
2750.78 1614
2751.27 1716
2751.77 1585
2752.26 1695
2752.76 1588
2753.25 1590
2753.75 1674
2754.24 1554
2754.74 1529
2755.23 1482
2755.72 1681
2756.22 1622
2756.71 1528
2757.21 1547
2757.70 1601
2758.20 1687
2758.69 1675
2759.19 1731
2759.69 1606
2760.18 1544
2760.68 1631
2761.17 1626
2761.67 1672
2762.16 1532
2762.66 1577
2763.15 1624
2763.65 1624
2764.14 1724
2764.64 1644
2765.14 1672
2765.63 1757
2766.13 1728
2766.62 1688
2767.12 1743
2767.61 1730
2768.11 1748
2768.61 1658
2769.10 1723
2769.60 1572
2770.09 1561
2770.59 1687
2771.09 1799
2771.58 1633
2772.08 1601
2772.58 1642
2773.07 1748
2773.57 1784
2774.06 1663
2774.56 1954
2775.06 1999
2775.55 1995
2776.05 1994
2776.55 1951
2777.04 2017
2777.54 2143
2778.04 1887
2778.54 1974
2779.03 2042
2779.53 1824
2780.03 2181
2780.52 1935
2781.02 1942
2781.52 1723
2782.01 1660
2782.51 1663
2783.01 1708
2783.51 1695
2784.00 1653
2784.50 1568
2785.00 1656
2785.50 1767
2785.99 1738
2786.49 1748
2786.99 1720
2787.49 1600
2787.98 1761
2788.48 1550
2788.98 1469
2789.48 1646
2789.98 1567
2790.47 1669
2790.97 1519
2791.47 1560
2791.97 1576
2792.47 1562
2792.96 1491
2793.46 1537
2793.96 1685
2794.46 1709
2794.96 1726
2795.46 1590
2795.95 1747
2796.45 1733
2796.95 1670
2797.45 1726
2797.95 1984
2798.45 2035
2798.95 2091
2799.44 2075
2799.94 2005
2800.44 2126
2800.94 2019
2801.44 1985
2801.94 1971
2802.44 1791
2802.94 1800
2803.44 1815
2803.93 1795
2804.43 1902
2804.93 2063
2805.43 2293
2805.93 2375
2806.43 2496
2806.93 2421
2807.43 2677
2807.93 2701
2808.43 2769
2808.93 2556
2809.43 2863
2809.93 2819
2810.43 2641
2810.93 2525
2811.43 2551
2811.93 2300
2812.43 2177
2812.93 2139
2813.43 2016
2813.93 1953
2814.43 1823
2814.93 1883
2815.43 1887
2815.93 1866
2816.43 1901
2816.93 1831
2817.43 1869
2817.93 1851
2818.43 1598
2818.93 1737
2819.43 1848
2819.93 1841
2820.43 1720
2820.93 1716
2821.43 1719
2821.93 1571
2822.43 1691
2822.94 1643
2823.44 1680
2823.94 1710
2824.44 1743
2824.94 1601
2825.44 1610
2825.94 1726
2826.44 1766
2826.94 1677
2827.44 1739
2827.95 1728
2828.45 1701
2828.95 1608
2829.45 1586
2829.95 1830
2830.45 1831
2830.95 1559
2831.46 1695
2831.96 1734
2832.46 1657
2832.96 1656
2833.46 1726
2833.97 1670
2834.47 1701
2834.97 1667
2835.47 1716
2835.97 1673
2836.47 1748
2836.98 1829
2837.48 1917
2837.98 1719
2838.48 1752
2838.99 1791
2839.49 1658
2839.99 1701
2840.49 1702
2841.00 1702
2841.50 1791
2842.00 1726
2842.50 1764
2843.01 1801
2843.51 1676
2844.01 1571
2844.51 1668
2845.02 1704
2845.52 1730
2846.02 1657
2846.52 1751
2847.03 1767
2847.53 1774
2848.03 1701
2848.54 1862
2849.04 1885
2849.54 1898
2850.05 1906
2850.55 1948
2851.05 1817
2851.56 1777
2852.06 1795
2852.56 1711
2853.07 1753
2853.57 1580
2854.07 1512
2854.58 1600
2855.08 1695
2855.59 1655
2856.09 1561
2856.59 1738
2857.10 1680
2857.60 1703
2858.10 1582
2858.61 1478
2859.11 1619
2859.62 1679
2860.12 1600
2860.63 1696
2861.13 1696
2861.63 1573
2862.14 1594
2862.64 1563
2863.15 1671
2863.65 1426
2864.16 1581
2864.66 1753
2865.16 1581
2865.67 1543
2866.17 1562
2866.68 1593
2867.18 1448
2867.69 1519
2868.19 1602
2868.70 1423
2869.20 1524
2869.71 1444
2870.21 1521
2870.72 1486
2871.22 1521
2871.73 1696
2872.23 1723
2872.74 1790
2873.24 1750
2873.75 1720
2874.25 1858
2874.76 1844
2875.27 1722
2875.77 1597
2876.28 1609
2876.78 1613
2877.29 1716
2877.79 1781
2878.30 1743
2878.81 1633
2879.31 1644
2879.82 1551
2880.32 1713
2880.83 1901
2881.33 1796
2881.84 1710
2882.35 1849
2882.85 1825
2883.36 1919
2883.87 2004
2884.37 2059
2884.88 2026
2885.38 1967
2885.89 1943
2886.40 2017
2886.90 1881
2887.41 1949
2887.92 1995
2888.42 1902
2888.93 2102
2889.44 2056
2889.94 2033
2890.45 1952
2890.96 1938
2891.46 2119
2891.97 1830
2892.48 1665
2892.98 1745
2893.49 1908
2894.00 2003
2894.51 1869
2895.01 1923
2895.52 1907
2896.03 1926
2896.54 1926
2897.04 1825
2897.55 1969
2898.06 1776
2898.57 1901
2899.07 1955
2899.58 1804
2900.09 1744
2900.60 2083
2901.10 2088
2901.61 1977
2902.12 1723
2902.63 1949
2903.13 2113
2903.64 2019
2904.15 2150
2904.66 2287
2905.17 2339
2905.68 2307
2906.18 2098
2906.69 2023
2907.20 2213
2907.71 2139
2908.22 2076
2908.72 1983
2909.23 2017
2909.74 1862
2910.25 1963
2910.76 1781
2911.27 1608
2911.78 1697
2912.28 1660
2912.79 1748
2913.30 1794
2913.81 1788
2914.32 1821
2914.83 1709
2915.34 1656
2915.85 1972
2916.36 2029
2916.87 1772
2917.37 1687
2917.88 1784
2918.39 1778
2918.90 1874
2919.41 1897
2919.92 1808
2920.43 1892
2920.94 1882
2921.45 2034
2921.96 1903
2922.47 1927
2922.98 1839
2923.49 1802
2924.00 2000
2924.51 2163
2925.02 2106
2925.53 2105
2926.04 2080
2926.55 2166
2927.06 2248
2927.57 2282
2928.08 2215
2928.59 2128
2929.10 1951
2929.61 1997
2930.12 1802
2930.63 1897
2931.14 1810
2931.65 1687
2932.16 1678
2932.67 1674
2933.18 1583
2933.69 1826
2934.20 1899
2934.71 1722
2935.22 1590
2935.73 1714
2936.24 1662
2936.76 1777
2937.27 1781
2937.78 1759
2938.29 1687
2938.80 1771
2939.31 1826
2939.82 1919
2940.33 2016
2940.84 1813
2941.36 1797
2941.87 1772
2942.38 1685
2942.89 1916
2943.40 1813
2943.91 1826
2944.42 1814
2944.94 1982
2945.45 2109
2945.96 1925
2946.47 1926
2946.98 2058
2947.49 2084
2948.01 2104
2948.52 2135
2949.03 2081
2949.54 2042
2950.05 2010
2950.57 1980
2951.08 1867
2951.59 1818
2952.10 2005
2952.61 1957
2953.13 1840
2953.64 1970
2954.15 1849
2954.66 1900
2955.18 1788
2955.69 1577
2956.20 1666
2956.71 1791
2957.23 1625
2957.74 1784
2958.25 1785
2958.76 1664
2959.28 1790
2959.79 1694
2960.30 1748
2960.82 1662
2961.33 1717
2961.84 1816
2962.36 1856
2962.87 1775
2963.38 1828
2963.89 1846
2964.41 1837
2964.92 1880
2965.43 1931
2965.95 1832
2966.46 1682
2966.97 1535
2967.49 1502
2968.00 1558
2968.52 1649
2969.03 1594
2969.54 1597
2970.06 1748
2970.57 1808
2971.08 1600
2971.60 1667
2972.11 1595
2972.63 1668
2973.14 1823
2973.65 1804
2974.17 1752
2974.68 1775
2975.20 1528
2975.71 1710
2976.23 1625
2976.74 1715
2977.25 1782
2977.77 1765
2978.28 1600
2978.80 1635
2979.31 1609
2979.83 1636
2980.34 1929
2980.86 1876
2981.37 1692
2981.89 1774
2982.40 1734
2982.91 1628
2983.43 1945
2983.94 1783
2984.46 1735
2984.97 1893
2985.49 1904
2986.00 1786
2986.52 1939
2987.04 1964
2987.55 2110
2988.07 2096
2988.58 2172
2989.10 2254
2989.61 2234
2990.13 2276
2990.64 2085
2991.16 2065
2991.67 2172
2992.19 2291
2992.71 2241
2993.22 2301
2993.74 2257
2994.25 2350
2994.77 2346
2995.28 2430
2995.80 2301
2996.32 2218
2996.83 2164
2997.35 2216
2997.87 2349
2998.38 2438
2998.90 2427
2999.41 2396
2999.93 2091
3000.45 2144
3000.96 2355
3001.48 2447
3002.00 2325
3002.51 2593
3003.03 2813
3003.55 2919
3004.06 2962
3004.58 3067
3005.10 3399
3005.61 3232
3006.13 3505
3006.65 3497
3007.16 3683
3007.68 3663
3008.20 3728
3008.71 3328
3009.23 3002
3009.75 3097
3010.27 2930
3010.78 2573
3011.30 2529
3011.82 2440
3012.34 2002
3012.85 1914
3013.37 1904
3013.89 2041
3014.41 2118
3014.92 2235
3015.44 2160
3015.96 2111
3016.48 2040
3016.99 1957
3017.51 2000
3018.03 2288
3018.55 2044
3019.07 2045
3019.58 2318
3020.10 2356
3020.62 2208
3021.14 2184
3021.66 2234
3022.17 2288
3022.69 1929
3023.21 2039
3023.73 2162
3024.25 2183
3024.77 2174
3025.28 2172
3025.80 2183
3026.32 2250
3026.84 2261
3027.36 2289
3027.88 2323
3028.40 2162
3028.92 1980
3029.43 1926
3029.95 1986
3030.47 2109
3030.99 2052
3031.51 2017
3032.03 2121
3032.55 2036
3033.07 2156
3033.59 2094
3034.11 2201
3034.63 2324
3035.15 2338
3035.66 2277
3036.18 2289
3036.70 2404
3037.22 2096
3037.74 2339
3038.26 2422
3038.78 2236
3039.30 2179
3039.82 1945
3040.34 2092
3040.86 2121
3041.38 2081
3041.90 1876
3042.42 1870
3042.94 1836
3043.46 1844
3043.98 1833
3044.50 1866
3045.02 1785
3045.54 1816
3046.06 1829
3046.58 1944
3047.10 1850
3047.62 1813
3048.14 1778
3048.66 1805
3049.18 1996
3049.71 1859
3050.23 1851
3050.75 1919
3051.27 1942
3051.79 1847
3052.31 1744
3052.83 1747
3053.35 1863
3053.87 1830
3054.39 1699
3054.91 1812
3055.43 1784
3055.96 1671
3056.48 1655
3057.00 1823
3057.52 1695
3058.04 1703
3058.56 1796
3059.08 1796
3059.61 1672
3060.13 1654
3060.65 1695
3061.17 1801
3061.69 1815
3062.21 1790
3062.73 1794
3063.26 1802
3063.78 1975
3064.30 1954
3064.82 1844
3065.34 1904
3065.87 1765
3066.39 1937
3066.91 1974
3067.43 1880
3067.95 1846
3068.48 1888
3069.00 1907
3069.52 1772
3070.04 1819
3070.57 1842
3071.09 1836
3071.61 1924
3072.13 1840
3072.66 1826
3073.18 1759
3073.70 1885
3074.22 1792
3074.75 1762
3075.27 1823
3075.79 1988
3076.32 1861
3076.84 1817
3077.36 2017
3077.88 1997
3078.41 1937
3078.93 2028
3079.45 2178
3079.98 2158
3080.50 2404
3081.02 2270
3081.55 2229
3082.07 2358
3082.59 2280
3083.12 2541
3083.64 2575
3084.16 2434
3084.69 2466
3085.21 2242
3085.73 2364
3086.26 2316
3086.78 2296
3087.31 2203
3087.83 2205
3088.35 2190
3088.88 2195
3089.40 2277
3089.93 2246
3090.45 2199
3090.97 2118
3091.50 2157
3092.02 2184
3092.55 2175
3093.07 2186
3093.60 2171
3094.12 2074
3094.64 2153
3095.17 2169
3095.69 2132
3096.22 2299
3096.74 2272
3097.27 2246
3097.79 2359
3098.32 2337
3098.84 2544
3099.37 2357
3099.89 2862
3100.42 3247
3100.94 3132
3101.47 3410
3101.99 3790
3102.52 4132
3103.04 4394
3103.57 4930
3104.09 5192
3104.62 5555
3105.14 5825
3105.67 5474
3106.19 5588
3106.72 5247
3107.24 4706
3107.77 4097
3108.29 3908
3108.82 3355
3109.35 3069
3109.87 2883
3110.40 2784
3110.92 2703
3111.45 2686
3111.98 2760
3112.50 2611
3113.03 2503
3113.55 2498
3114.08 2580
3114.61 2324
3115.13 2231
3115.66 2090
3116.18 2211
3116.71 2184
3117.24 1984
3117.76 1995
3118.29 2149
3118.82 2035
3119.34 1929
3119.87 1828
3120.40 1911
3120.92 1919
3121.45 1896
3121.98 1986
3122.50 1841
3123.03 2015
3123.56 2072
3124.08 2017
3124.61 1796
3125.14 1948
3125.66 2213
3126.19 2161
3126.72 2010
3127.25 1759
3127.77 1767
3128.30 1816
3128.83 2077
3129.36 2007
3129.88 2006
3130.41 2015
3130.94 2017
3131.46 2067
3131.99 1660
3132.52 1698
3133.05 1718
3133.58 1633
3134.10 1665
3134.63 1880
3135.16 1771
3135.69 1688
3136.21 1856
3136.74 1923
3137.27 1726
3137.80 1743
3138.33 1706
3138.86 1810
3139.38 1704
3139.91 1659
3140.44 1888
3140.97 1792
3141.50 1768
3142.03 1822
3142.55 1766
3143.08 1773
3143.61 1803
3144.14 1886
3144.67 1909
3145.20 1780
3145.73 1785
3146.25 1783
3146.78 1937
3147.31 1907
3147.84 2050
3148.37 2086
3148.90 2168
3149.43 2079
3149.96 2085
3150.49 2154
3151.02 2092
3151.54 2130
3152.07 2028
3152.60 2078
3153.13 2068
3153.66 1981
3154.19 1869
3154.72 1970
3155.25 1852
3155.78 1821
3156.31 2029
3156.84 1914
3157.37 1807
3157.90 1868
3158.43 1768
3158.96 1958
3159.49 2150
3160.02 2035
3160.55 1968
3161.08 1973
3161.61 1991
3162.14 1954
3162.67 1890
3163.20 2081
3163.73 2148
3164.26 2102
3164.79 2053
3165.32 1966
3165.85 1924
3166.38 1890
3166.91 1785
3167.44 1889
3167.97 1753
3168.50 1791
3169.03 1822
3169.57 1712
3170.10 1674
3170.63 1791
3171.16 1685
3171.69 1635
3172.22 1660
3172.75 1767
3173.28 1837
3173.81 1868
3174.34 1932
3174.88 1879
3175.41 1806
3175.94 1855
3176.47 1885
3177.00 1989
3177.53 2233
3178.06 1881
3178.60 1847
3179.13 1849
3179.66 1932
3180.19 1906
3180.72 1924
3181.25 1799
3181.79 1844
3182.32 1930
3182.85 1874
3183.38 1906
3183.91 1789
3184.44 1937
3184.98 1896
3185.51 1874
3186.04 1733
3186.57 1695
3187.11 1780
3187.64 1812
3188.17 1702
3188.70 1699
3189.24 1771
3189.77 1898
3190.30 1821
3190.83 1763
3191.37 1674
3191.90 1712
3192.43 1682
3192.96 1541
3193.50 1659
3194.03 1626
3194.56 1655
3195.09 1683
3195.63 1727
3196.16 1713
3196.69 1768
3197.23 1800
3197.76 1855
3198.29 1829
3198.83 1888
3199.36 1930
3199.89 1852
3200.43 1702
3200.96 1977
3201.49 1930
3202.03 1975
3202.56 2093
3203.09 2030
3203.63 2005
3204.16 1989
3204.69 2047
3205.23 2071
3205.76 2213
3206.30 2129
3206.83 1952
3207.36 1754
3207.90 1943
3208.43 2027
3208.97 1989
3209.50 2100
3210.03 2016
3210.57 2100
3211.10 2087
3211.64 2215
3212.17 2227
3212.70 2179
3213.24 2294
3213.77 2205
3214.31 2169
3214.84 2115
3215.38 2029
3215.91 2040
3216.45 1919
3216.98 1825
3217.52 1763
3218.05 1733
3218.59 1871
3219.12 1743
3219.66 1828
3220.19 1856
3220.73 2039
3221.26 1847
3221.80 1881
3222.33 1998
3222.87 2014
3223.40 1949
3223.94 2006
3224.47 2064
3225.01 2078
3225.54 2213
3226.08 2321
3226.61 2260
3227.15 2284
3227.69 2346
3228.22 2128
3228.76 2017
3229.29 1868
3229.83 1876
3230.36 1749
3230.90 1807
3231.44 1909
3231.97 1920
3232.51 1799
3233.04 1737
3233.58 1740
3234.12 1959
3234.65 1792
3235.19 1784
3235.72 1820
3236.26 1811
3236.80 1834
3237.33 1967
3237.87 2019
3238.41 2162
3238.94 2005
3239.48 1967
3240.02 1924
3240.55 2010
3241.09 2096
3241.63 2166
3242.16 2028
3242.70 2056
3243.24 1789
3243.77 1934
3244.31 1894
3244.85 1805
3245.39 1885
3245.92 1918
3246.46 1766
3247.00 1793
3247.53 2095
3248.07 2009
3248.61 1818
3249.15 1801
3249.68 1757
3250.22 2036
3250.76 2020
3251.30 2103
3251.83 2118
3252.37 1954
3252.91 2121
3253.45 2071
3253.98 1878
3254.52 1995
3255.06 2015
3255.60 2099
3256.14 2104
3256.67 2207
3257.21 2147
3257.75 2083
3258.29 2250
3258.83 2307
3259.37 2337
3259.90 2378
3260.44 2492
3260.98 2739
3261.52 2901
3262.06 3139
3262.60 3398
3263.13 3857
3263.67 3747
3264.21 3691
3264.75 3876
3265.29 4000
3265.83 4132
3266.37 4185
3266.91 4425
3267.44 4398
3267.98 4228
3268.52 4269
3269.06 4178
3269.60 4100
3270.14 4278
3270.68 4244
3271.22 3839
3271.76 3380
3272.30 3047
3272.84 2655
3273.38 2528
3273.91 2412
3274.45 2434
3274.99 2242
3275.53 2309
3276.07 2370
3276.61 2248
3277.15 2200
3277.69 2280
3278.23 2225
3278.77 2275
3279.31 2182
3279.85 2133
3280.39 2299
3280.93 2399
3281.47 2508
3282.01 2345
3282.55 2500
3283.09 2398
3283.63 2390
3284.17 2406
3284.71 2432
3285.25 2478
3285.79 2330
3286.33 2507
3286.87 2663
3287.42 2624
3287.96 2606
3288.50 2772
3289.04 2596
3289.58 2567
3290.12 2576
3290.66 2529
3291.20 2495
3291.74 2363
3292.28 2201
3292.82 2381
3293.36 2435
3293.91 2508
3294.45 2584
3294.99 3020
3295.53 2756
3296.07 2820
3296.61 2881
3297.15 3472
3297.69 3450
3298.24 3324
3298.78 3290
3299.32 3062
3299.86 2990
3300.40 2642
3300.94 2466
3301.49 2478
3302.03 2534
3302.57 2232
3303.11 2252
3303.65 2298
3304.19 2334
3304.74 2079
3305.28 2396
3305.82 2461
3306.36 2257
3306.90 2364
3307.45 2063
3307.99 2202
3308.53 2207
3309.07 2111
3309.62 2168
3310.16 2107
3310.70 2183
3311.24 2058
3311.79 1954
3312.33 2099
3312.87 1978
3313.41 2038
3313.96 1976
3314.50 1978
3315.04 2079
3315.59 2270
3316.13 2209
3316.67 2074
3317.21 2114
3317.76 2077
3318.30 1989
3318.84 2032
3319.39 2102
3319.93 2175
3320.47 1951
3321.02 1929
3321.56 1906
3322.10 1953
3322.65 2087
3323.19 1751
3323.73 1880
3324.28 2081
3324.82 1860
3325.36 1950
3325.91 1945
3326.45 1864
3327.00 1877
3327.54 1930
3328.08 1995
3328.63 1984
3329.17 1766
3329.72 1912
3330.26 1831
3330.80 1719
3331.35 1763
3331.89 1861
3332.44 1952
3332.98 1943
3333.53 2054
3334.07 2056
3334.61 1988
3335.16 2138
3335.70 2251
3336.25 2433
3336.79 2341
3337.34 2418
3337.88 2353
3338.43 2346
3338.97 2274
3339.52 2378
3340.06 2407
3340.61 2238
3341.15 2177
3341.70 2186
3342.24 2244
3342.79 2059
3343.33 2049
3343.88 1915
3344.42 1791
3344.97 1721
3345.51 1648
3346.06 1699
3346.60 1665
3347.15 1574
3347.69 1672
3348.24 1710
3348.78 1708
3349.33 1761
3349.88 1610
3350.42 1617
3350.97 1769
3351.51 1703
3352.06 1571
3352.61 1631
3353.15 1816
3353.70 1873
3354.24 1761
3354.79 1774
3355.34 1780
3355.88 1936
3356.43 1850
3356.97 1685
3357.52 1717
3358.07 1626
3358.61 1725
3359.16 1865
3359.71 1772
3360.25 1540
3360.80 1561
3361.35 1562
3361.89 1552
3362.44 1696
3362.99 1641
3363.53 1705
3364.08 1641
3364.63 1760
3365.17 1511
3365.72 1526
3366.27 1549
3366.81 1697
3367.36 1728
3367.91 1603
3368.46 1655
3369.00 1642
3369.55 1638
3370.10 1738
3370.64 1592
3371.19 1522
3371.74 1702
3372.29 1660
3372.83 1580
3373.38 1771
3373.93 1622
3374.48 1543
3375.03 1461
3375.57 1529
3376.12 1543
3376.67 1523
3377.22 1415
3377.76 1425
3378.31 1414
3378.86 1580
3379.41 1514
3379.96 1621
3380.50 1527
3381.05 1529
3381.60 1511
3382.15 1488
3382.70 1453
3383.25 1617
3383.79 1634
3384.34 1685
3384.89 1568
3385.44 1517
3385.99 1516
3386.54 1467
3387.09 1498
3387.64 1472
3388.18 1432
3388.73 1614
3389.28 1435
3389.83 1469
3390.38 1663
3390.93 1496
3391.48 1584
3392.03 1604
3392.58 1584
3393.13 1589
3393.67 1652
3394.22 1694
3394.77 1569
3395.32 1597
3395.87 1525
3396.42 1388
3396.97 1392
3397.52 1402
3398.07 1474
3398.62 1499
3399.17 1593
3399.72 1623
3400.27 1468
3400.82 1500
3401.37 1513
3401.92 1557
3402.47 1555
3403.02 1571
3403.57 1552
3404.12 1555
3404.67 1475
3405.22 1477
3405.77 1445
3406.32 1480
3406.87 1542
3407.42 1405
3407.97 1392
3408.52 1477
3409.07 1542
3409.62 1477
3410.17 1523
3410.72 1525
3411.27 1603
3411.82 1479
3412.38 1573
3412.93 1647
3413.48 1636
3414.03 1471
3414.58 1546
3415.13 1622
3415.68 1507
3416.23 1558
3416.78 1426
3417.33 1565
3417.89 1653
3418.44 1612
3418.99 1503
3419.54 1530
3420.09 1561
3420.64 1638
3421.19 1526
3421.74 1687
3422.30 1866
3422.85 1786
3423.40 1832
3423.95 1846
3424.50 1940
3425.05 1934
3425.61 1999
3426.16 2097
3426.71 2038
3427.26 2074
3427.81 2109
3428.37 2063
3428.92 1804
3429.47 1637
3430.02 1676
3430.58 1756
3431.13 1786
3431.68 1675
3432.23 1700
3432.78 1794
3433.34 1787
3433.89 1603
3434.44 1648
3434.99 1645
3435.55 1725
3436.10 1618
3436.65 1664
3437.21 1642
3437.76 1653
3438.31 1645
3438.86 1718
3439.42 1702
3439.97 1708
3440.52 1732
3441.08 1808
3441.63 1846
3442.18 1749
3442.74 1834
3443.29 1859
3443.84 1958
3444.40 1935
3444.95 1776
3445.50 1811
3446.06 1983
3446.61 1708
3447.16 1740
3447.72 1645
3448.27 1573
3448.82 1684
3449.38 1669
3449.93 1625
3450.48 1625
3451.04 1607
3451.59 1492
3452.15 1523
3452.70 1570
3453.25 1485
3453.81 1529
3454.36 1550
3454.92 1668
3455.47 1589
3456.03 1615
3456.58 1500
3457.13 1573
3457.69 1645
3458.24 1552
3458.80 1500
3459.35 1595
3459.91 1706
3460.46 1626
3461.02 1664
3461.57 1525
3462.13 1569
3462.68 1659
3463.24 1701
3463.79 1643
3464.34 1708
3464.90 1803
3465.46 1544
3466.01 1623
3466.57 1750
3467.12 1643
3467.68 1675
3468.23 1566
3468.79 1792
3469.34 1573
3469.90 1810
3470.45 1832
3471.01 1733
3471.56 1649
3472.12 1605
3472.67 1765
3473.23 1903
3473.79 1797
3474.34 1933
3474.90 1830
3475.45 1747
3476.01 1662
3476.56 1768
3477.12 1768
3477.68 1847
3478.23 1756
3478.79 1894
3479.35 1826
3479.90 1801
3480.46 2022
3481.01 1836
3481.57 1742
3482.13 1942
3482.68 2002
3483.24 1764
3483.80 1825
3484.35 1846
3484.91 1835
3485.47 1764
3486.02 1768
3486.58 1998
3487.14 2025
3487.69 1980
3488.25 2023
3488.81 1968
3489.36 2207
3489.92 2473
3490.48 2697
3491.03 2686
3491.59 2914
3492.15 3261
3492.71 3227
3493.26 3680
3493.82 3570
3494.38 3432
3494.94 3328
3495.49 3494
3496.05 3662
3496.61 3631
3497.17 3326
3497.72 3629
3498.28 3605
3498.84 3531
3499.40 3578
3499.95 3909
3500.51 4287
3501.07 4247
3501.63 4539
3502.19 4388
3502.74 4138
3503.30 3950
3503.86 3851
3504.42 4011
3504.98 3776
3505.53 3783
3506.09 3597
3506.65 3758
3507.21 4011
3507.77 3764
3508.33 3650
3508.88 3800
3509.44 3393
3510.00 3218
3510.56 3091
3511.12 2692
3511.68 2628
3512.24 2368
3512.80 2313
3513.35 2212
3513.91 2119
3514.47 1970
3515.03 1982
3515.59 1959
3516.15 1846
3516.71 1797
3517.27 1889
3517.83 1781
3518.39 2007
3518.95 2142
3519.50 1843
3520.06 2035
3520.62 1897
3521.18 1900
3521.74 2163
3522.30 2057
3522.86 1918
3523.42 2126
3523.98 2099
3524.54 2119
3525.10 2233
3525.66 2104
3526.22 2339
3526.78 2110
3527.34 1936
3527.90 1901
3528.46 1942
3529.02 1855
3529.58 1865
3530.14 1925
3530.70 1685
3531.26 1745
3531.82 1894
3532.38 1886
3532.94 1794
3533.50 1801
3534.06 1884
3534.62 1819
3535.18 1823
3535.75 1849
3536.31 1718
3536.87 1800
3537.43 1870
3537.99 1924
3538.55 1858
3539.11 1700
3539.67 1890
3540.23 1933
3540.79 2043
3541.35 2041
3541.92 1810
3542.48 1909
3543.04 1928
3543.60 1977
3544.16 1878
3544.72 1841
3545.28 1910
3545.84 1901
3546.41 1888
3546.97 1952
3547.53 1787
3548.09 1659
3548.65 1559
3549.21 1668
3549.78 1573
3550.34 1633
3550.90 1581
3551.46 1601
3552.02 1702
3552.59 1737
3553.15 1769
3553.71 1838
3554.27 1779
3554.83 1731
3555.40 1822
3555.96 1847
3556.52 1821
3557.08 1849
3557.65 1799
3558.21 1642
3558.77 1585
3559.33 1701
3559.90 1622
3560.46 1731
3561.02 1776
3561.58 1870
3562.15 1688
3562.71 1772
3563.27 1700
3563.83 1628
3564.40 1807
3564.96 1793
3565.52 1719
3566.09 1654
3566.65 1698
3567.21 1685
3567.78 1673
3568.34 1719
3568.90 1659
3569.47 1697
3570.03 1626
3570.59 1735
3571.16 1491
3571.72 1441
3572.28 1472
3572.85 1590
3573.41 1563
3573.97 1517
3574.54 1708
3575.10 1744
3575.66 1715
3576.23 1712
3576.79 1744
3577.36 1717
3577.92 1642
3578.48 1750
3579.05 1696
3579.61 1608
3580.18 1511
3580.74 1653
3581.31 1612
3581.87 1813
3582.43 1685
3583.00 1679
3583.56 1696
3584.13 1570
3584.69 1552
3585.26 1676
3585.82 1603
3586.39 1556
3586.95 1572
3587.52 1484
3588.08 1561
3588.64 1517
3589.21 1645
3589.77 1652
3590.34 1563
3590.90 1574
3591.47 1619
3592.03 1575
3592.60 1739
3593.17 1638
3593.73 1636
3594.30 1719
3594.86 1544
3595.43 1522
3595.99 1696
3596.56 1569
3597.12 1435
3597.69 1597
3598.25 1748
3598.82 1695
3599.39 1784
3599.95 1685
3600.52 1580
3601.08 1575
3601.65 1581
3602.21 1613
3602.78 1543
3603.35 1633
3603.91 1621
3604.48 1674
3605.04 1571
3605.61 1484
3606.18 1479
3606.74 1512
3607.31 1418
3607.88 1490
3608.44 1595
3609.01 1479
3609.57 1450
3610.14 1443
3610.71 1343
3611.27 1332
3611.84 1578
3612.41 1577
3612.97 1431
3613.54 1581
3614.11 1619
3614.68 1682
3615.24 1648
3615.81 2009
3616.38 2198
3616.94 2315
3617.51 2378
3618.08 2606
3618.64 3049
3619.21 3156
3619.78 3205
3620.35 3319
3620.91 3152
3621.48 3112
3622.05 3140
3622.62 2761
3623.18 2274
3623.75 2262
3624.32 2076
3624.89 1995
3625.45 1867
3626.02 1680
3626.59 1621
3627.16 1562
3627.73 1524
3628.29 1475
3628.86 1449
3629.43 1504
3630.00 1476
3630.57 1486
3631.13 1387
3631.70 1352
3632.27 1556
3632.84 1366
3633.41 1432
3633.98 1364
3634.54 1363
3635.11 1446
3635.68 1452
3636.25 1338
3636.82 1500
3637.39 1445
3637.96 1454
3638.52 1340
3639.09 1293
3639.66 1495
3640.23 1400
3640.80 1401
3641.37 1478
3641.94 1505
3642.51 1521
3643.08 1604
3643.65 1640
3644.21 1585
3644.78 1655
3645.35 1688
3645.92 1694
3646.49 1575
3647.06 1623
3647.63 1730
3648.20 1785
3648.77 1661
3649.34 1673
3649.91 1610
3650.48 1710
3651.05 1725
3651.62 1670
3652.19 1730
3652.76 1750
3653.33 1770
3653.90 1705
3654.47 1692
3655.04 1642
3655.61 1686
3656.18 1741
3656.75 1701
3657.32 1813
3657.89 1869
3658.46 1743
3659.03 1797
3659.60 1624
3660.17 1658
3660.74 1592
3661.31 1812
3661.88 1611
3662.45 1532
3663.02 1535
3663.59 1716
3664.16 1632
3664.74 1662
3665.31 1691
3665.88 1684
3666.45 1597
3667.02 1715
3667.59 1591
3668.16 1670
3668.73 1698
3669.30 1515
3669.87 1547
3670.45 1480
3671.02 1432
3671.59 1507
3672.16 1450
3672.73 1507
3673.30 1623
3673.87 1500
3674.45 1635
3675.02 1661
3675.59 1719
3676.16 1667
3676.73 1609
3677.30 1597
3677.88 1662
3678.45 1607
3679.02 1670
3679.59 1642
3680.16 1496
3680.74 1338
3681.31 1444
3681.88 1500
3682.45 1507
3683.02 1482
3683.60 1560
3684.17 1582
3684.74 1601
3685.31 1623
3685.89 1484
3686.46 1564
3687.03 1648
3687.60 1676
3688.18 1604
3688.75 1581
3689.32 1604
3689.89 1609
3690.47 1640
3691.04 1656
3691.61 1601
3692.19 1727
3692.76 1625
3693.33 1734
3693.91 1707
3694.48 1600
3695.05 1563
3695.62 1569
3696.20 1487
3696.77 1708
3697.34 1656
3697.92 1601
3698.49 1773
3699.06 1698
3699.64 1675
3700.21 1687
3700.79 1661
3701.36 1650
3701.93 1666
3702.51 1751
3703.08 1680
3703.65 1503
3704.23 1589
3704.80 1382
3705.38 1451
3705.95 1461
3706.52 1544
3707.10 1541
3707.67 1504
3708.25 1451
3708.82 1399
3709.39 1709
3709.97 1788
3710.54 1627
3711.12 1478
3711.69 1479
3712.27 1491
3712.84 1517
3713.42 1537
3713.99 1559
3714.57 1570
3715.14 1570
3715.71 1474
3716.29 1525
3716.86 1608
3717.44 1597
3718.01 1724
3718.59 1686
3719.16 1706
3719.74 1804
3720.31 1720
3720.89 1755
3721.47 1825
3722.04 1703
3722.62 1810
3723.19 1974
3723.77 1918
3724.34 1984
3724.92 2113
3725.49 2078
3726.07 2078
3726.64 1965
3727.22 1931
3727.80 1929
3728.37 1914
3728.95 1933
3729.52 1849
3730.10 1771
3730.67 1931
3731.25 2030
3731.83 2006
3732.40 2031
3732.98 2174
3733.55 2029
3734.13 2217
3734.71 2297
3735.28 2407
3735.86 2400
3736.44 2209
3737.01 2381
3737.59 2230
3738.17 2278
3738.74 2068
3739.32 2033
3739.90 1782
3740.47 1924
3741.05 1793
3741.63 1786
3742.20 1756
3742.78 1866
3743.36 1665
3743.93 1636
3744.51 1647
3745.09 1580
3745.66 1733
3746.24 1907
3746.82 1735
3747.40 1509
3747.97 1519
3748.55 1419
3749.13 1577
3749.70 1687
3750.28 1467
3750.86 1591
3751.44 1623
3752.02 1555
3752.59 1508
3753.17 1371
3753.75 1462
3754.33 1531
3754.90 1397
3755.48 1550
3756.06 1432
3756.64 1556
3757.22 1625
3757.79 1557
3758.37 1489
3758.95 1531
3759.53 1554
3760.11 1512
3760.68 1459
3761.26 1514
3761.84 1570
3762.42 1761
3763.00 1856
3763.58 1850
3764.15 1688
3764.73 1770
3765.31 1796
3765.89 1797
3766.47 1742
3767.05 1848
3767.63 1793
3768.21 1608
3768.78 1736
3769.36 1917
3769.94 1949
3770.52 1976
3771.10 1948
3771.68 2114
3772.26 2187
3772.84 2377
3773.42 2137
3774.00 2059
3774.58 2084
3775.15 1954
3775.73 2011
3776.31 1863
3776.89 1874
3777.47 1706
3778.05 1680
3778.63 1687
3779.21 1529
3779.79 1683
3780.37 1651
3780.95 1634
3781.53 1636
3782.11 1428
3782.69 1455
3783.27 1595
3783.85 1613
3784.43 1551
3785.01 1731
3785.59 1659
3786.17 1581
3786.75 1573
3787.33 1664
3787.91 1721
3788.49 1581
3789.07 1772
3789.65 1748
3790.23 1667
3790.81 1736
3791.39 1715
3791.98 1889
3792.56 1723
3793.14 1555
3793.72 1548
3794.30 1594
3794.88 1702
3795.46 1547
3796.04 1488
3796.62 1424
3797.20 1582
3797.78 1579
3798.37 1539
3798.95 1630
3799.53 1722
3800.11 1666
3800.69 1552
3801.27 1582
3801.85 1710
3802.43 1736
3803.02 1959
3803.60 1870
3804.18 1787
3804.76 1693
3805.34 1743
3805.92 1625
3806.51 1519
3807.09 1646
3807.67 1871
3808.25 1913
3808.83 1918
3809.42 1977
3810.00 2026
3810.58 2060
3811.16 2163
3811.74 1978
3812.33 1872
3812.91 1838
3813.49 1799
3814.07 1884
3814.66 2035
3815.24 1886
3815.82 1795
3816.40 1828
3816.99 1914
3817.57 1911
3818.15 1797
3818.73 1713
3819.32 1734
3819.90 1732
3820.48 1653
3821.06 1531
3821.65 1544
3822.23 1540
3822.81 1438
3823.40 1622
3823.98 1648
3824.56 1460
3825.15 1489
3825.73 1377
3826.31 1372
3826.90 1356
3827.48 1400
3828.06 1395
3828.65 1518
3829.23 1380
3829.81 1383
3830.40 1400
3830.98 1506
3831.56 1426
3832.15 1536
3832.73 1607
3833.32 1455
3833.90 1472
3834.48 1477
3835.07 1438
3835.65 1375
3836.23 1569
3836.82 1491
3837.40 1562
3837.99 1530
3838.57 1541
3839.16 1452
3839.74 1397
3840.32 1430
3840.91 1452
3841.49 1474
3842.08 1462
3842.66 1343
3843.25 1388
3843.83 1281
3844.42 1456
3845.00 1464
3845.59 1395
3846.17 1408
3846.76 1558
3847.34 1445
3847.92 1369
3848.51 1356
3849.09 1398
3849.68 1559
3850.27 1463
3850.85 1447
3851.44 1350
3852.02 1373
3852.61 1459
3853.19 1467
3853.78 1498
3854.36 1459
3854.95 1399
3855.53 1430
3856.12 1547
3856.70 1616
3857.29 1535
3857.88 1485
3858.46 1436
3859.05 1604
3859.63 1787
3860.22 1862
3860.80 1857
3861.39 1976
3861.98 2103
3862.56 2119
3863.15 2337
3863.73 2215
3864.32 2337
3864.91 2270
3865.49 2307
3866.08 2190
3866.67 2198
3867.25 2108
3867.84 1989
3868.43 1702
3869.01 1822
3869.60 1806
3870.19 1693
3870.77 1766
3871.36 1651
3871.95 1467
3872.53 1528
3873.12 1560
3873.71 1738
3874.29 1745
3874.88 1726
3875.47 1759
3876.05 1932
3876.64 1928
3877.23 1818
3877.82 1748
3878.40 1925
3878.99 1749
3879.58 1843
3880.16 1797
3880.75 1793
3881.34 1768
3881.93 1595
3882.51 1682
3883.10 1502
3883.69 1480
3884.28 1495
3884.87 1546
3885.45 1457
3886.04 1357
3886.63 1588
3887.22 1491
3887.80 1672
3888.39 1731
3888.98 1578
3889.57 1568
3890.16 1598
3890.74 1554
3891.33 1623
3891.92 1691
3892.51 1523
3893.10 1425
3893.69 1600
3894.27 1681
3894.86 1550
3895.45 1450
3896.04 1451
3896.63 1508
3897.22 1516
3897.81 1472
3898.40 1540
3898.98 1369
3899.57 1471
3900.16 1541
3900.75 1526
3901.34 1507
3901.93 1596
3902.52 1605
3903.11 1589
3903.70 1402
3904.29 1410
3904.87 1447
3905.46 1353
3906.05 1358
3906.64 1386
3907.23 1507
3907.82 1496
3908.41 1580
3909.00 1493
3909.59 1375
3910.18 1376
3910.77 1354
3911.36 1371
3911.95 1402
3912.54 1229
3913.13 1242
3913.72 1287
3914.31 1361
3914.90 1373
3915.49 1334
3916.08 1351
3916.67 1328
3917.26 1237
3917.85 1164
3918.44 1447
3919.03 1403
3919.62 1245
3920.21 1368
3920.80 1411
3921.39 1414
3921.98 1328
3922.57 1381
3923.16 1395
3923.75 1358
3924.34 1274
3924.94 1332
3925.53 1326
3926.12 1403
3926.71 1461
3927.30 1360
3927.89 1359
3928.48 1321
3929.07 1306
3929.66 1274
3930.25 1173
3930.85 1186
3931.44 1224
3932.03 1249
3932.62 1258
3933.21 1223
3933.80 1278
3934.39 1263
3934.99 1326
3935.58 1323
3936.17 1178
3936.76 1297
3937.35 1411
3937.94 1274
3938.54 1254
3939.13 1359
3939.72 1276
3940.31 1426
3940.90 1482
3941.49 1461
3942.09 1448
3942.68 1499
3943.27 1483
3943.86 1445
3944.46 1507
3945.05 1583
3945.64 1588
3946.23 1520
3946.82 1377
3947.42 1398
3948.01 1447
3948.60 1380
3949.20 1375
3949.79 1355
3950.38 1353
3950.97 1375
3951.57 1372
3952.16 1342
3952.75 1262
3953.34 1310
3953.94 1345
3954.53 1350
3955.12 1529
3955.72 1462
3956.31 1496
3956.90 1395
3957.50 1548
3958.09 1560
3958.68 1486
3959.28 1497
3959.87 1620
3960.46 1584
3961.06 1577
3961.65 1611
3962.24 1513
3962.84 1529
3963.43 1400
3964.02 1498
3964.62 1407
3965.21 1428
3965.81 1320
3966.40 1420
3966.99 1488
3967.59 1366
3968.18 1518
3968.78 1593
3969.37 1593
3969.96 1423
3970.56 1387
3971.15 1318
3971.75 1520
3972.34 1418
3972.94 1281
3973.53 1297
3974.12 1217
3974.72 1407
3975.31 1357
3975.91 1366
3976.50 1488
3977.10 1505
3977.69 1456
3978.29 1461
3978.88 1454
3979.48 1605
3980.07 1614
3980.67 1574
3981.26 1442
3981.86 1366
3982.45 1375
3983.05 1492
3983.64 1390
3984.24 1383
3984.83 1601
3985.43 1449
3986.02 1450
3986.62 1539
3987.21 1443
3987.81 1502
3988.40 1531
3989.00 1580
3989.60 1599
3990.19 1557
3990.79 1612
3991.38 1524
3991.98 1499
3992.57 1520
3993.17 1373
3993.77 1354
3994.36 1573
3994.96 1550
3995.55 1326
3996.15 1516
3996.75 1567
3997.34 1504
3997.94 1563
3998.54 1602
3999.13 1587
3999.73 1610
4000.32 1556
4000.92 1656
4001.52 1694
4002.11 1635
4002.71 1531
4003.31 1581
4003.90 1407
4004.50 1620
4005.10 1648
4005.69 1455
4006.29 1444
4006.89 1485
4007.49 1697
4008.08 1774
4008.68 1658
4009.28 1702
4009.87 1596
4010.47 1461
4011.07 1675
4011.67 1657
4012.26 1588
4012.86 1473
4013.46 1458
4014.05 1430
4014.65 1451
4015.25 1569
4015.85 1537
4016.44 1620
4017.04 1618
4017.64 1527
4018.24 1592
4018.84 1557
4019.43 1470
4020.03 1596
4020.63 1639
4021.23 1662
4021.83 1591
4022.42 1620
4023.02 1643
4023.62 1557
4024.22 1551
4024.82 1489
4025.41 1674
4026.01 1712
4026.61 1600
4027.21 1640
4027.81 1758
4028.41 1926
4029.01 1851
4029.60 1842
4030.20 1858
4030.80 1956
4031.40 2212
4032.00 1993
4032.60 1974
4033.20 1889
4033.80 1874
4034.39 1756
4034.99 1686
4035.59 1773
4036.19 1823
4036.79 1600
4037.39 1668
4037.99 1747
4038.59 1733
4039.19 1594
4039.79 1567
4040.39 1431
4040.99 1636
4041.59 1611
4042.18 1479
4042.78 1500
4043.38 1366
4043.98 1472
4044.58 1572
4045.18 1455
4045.78 1548
4046.38 1512
4046.98 1588
4047.58 1700
4048.18 1627
4048.78 1607
4049.38 1534
4049.98 1615
4050.58 1546
4051.18 1452
4051.78 1494
4052.38 1614
4052.98 1633
4053.58 1576
4054.19 1552
4054.79 1802
4055.39 1775
4055.99 1626
4056.59 1519
4057.19 1402
4057.79 1339
4058.39 1436
4058.99 1493
4059.59 1544
4060.19 1469
4060.79 1406
4061.39 1412
4061.99 1473
4062.60 1406
4063.20 1317
4063.80 1329
4064.40 1380
4065.00 1329
4065.60 1342
4066.20 1510
4066.80 1373
4067.41 1249
4068.01 1409
4068.61 1513
4069.21 1347
4069.81 1387
4070.41 1304
4071.02 1381
4071.62 1451
4072.22 1456
4072.82 1272
4073.42 1315
4074.02 1217
4074.63 1361
4075.23 1390
4075.83 1416
4076.43 1383
4077.03 1276
4077.64 1434
4078.24 1366
4078.84 1291
4079.44 1369
4080.05 1282
4080.65 1281
4081.25 1334
4081.85 1268
4082.46 1282
4083.06 1247
4083.66 1378
4084.26 1419
4084.87 1333
4085.47 1335
4086.07 1301
4086.67 1337
4087.28 1398
4087.88 1528
4088.48 1461
4089.09 1363
4089.69 1341
4090.29 1344
4090.90 1405
4091.50 1350
4092.10 1164
4092.71 1206
4093.31 1273
4093.91 1226
4094.52 1279
4095.12 1414
4095.72 1320
4096.33 1287
4096.93 1456
4097.53 1400
4098.14 1318
4098.74 1274
4099.34 1384
4099.95 1367
4100.55 1231
4101.16 1221
4101.76 1403
4102.36 1329
4102.97 1233
4103.57 1208
4104.18 1288
4104.78 1340
4105.38 1439
4105.99 1313
4106.59 1196
4107.20 1226
4107.80 1262
4108.41 1266
4109.01 1234
4109.62 1195
4110.22 1342
4110.82 1309
4111.43 1250
4112.03 1334
4112.64 1271
4113.24 1343
4113.85 1339
4114.45 1324
4115.06 1201
4115.66 1275
4116.27 1282
4116.87 1219
4117.48 1256
4118.08 1224
4118.69 1357
4119.29 1260
4119.90 1257
4120.50 1240
4121.11 1261
4121.72 1306
4122.32 1267
4122.93 1255
4123.53 1406
4124.14 1240
4124.74 1207
4125.35 1418
4125.95 1355
4126.56 1319
4127.17 1381
4127.77 1386
4128.38 1411
4128.98 1395
4129.59 1263
4130.20 1313
4130.80 1315
4131.41 1314
4132.01 1323
4132.62 1354
4133.23 1506
4133.83 1374
4134.44 1343
4135.05 1390
4135.65 1330
4136.26 1371
4136.87 1377
4137.47 1406
4138.08 1567
4138.69 1557
4139.29 1552
4139.90 1461
4140.51 1308
4141.11 1450
4141.72 1443
4142.33 1639
4142.93 1597
4143.54 1567
4144.15 1508
4144.75 1606
4145.36 1600
4145.97 1538
4146.58 1595
4147.18 1648
4147.79 1472
4148.40 1455
4149.01 1347
4149.61 1338
4150.22 1243
4150.83 1288
4151.44 1295
4152.04 1298
4152.65 1174
4153.26 1319
4153.87 1350
4154.47 1314
4155.08 1258
4155.69 1345
4156.30 1332
4156.91 1256
4157.51 1227
4158.12 1255
4158.73 1254
4159.34 1319
4159.95 1347
4160.56 1391
4161.16 1220
4161.77 1268
4162.38 1278
4162.99 1328
4163.60 1360
4164.21 1447
4164.81 1457
4165.42 1386
4166.03 1434
4166.64 1428
4167.25 1498
4167.86 1335
4168.47 1354
4169.08 1376
4169.69 1421
4170.29 1382
4170.90 1329
4171.51 1317
4172.12 1345
4172.73 1411
4173.34 1498
4173.95 1367
4174.56 1427
4175.17 1485
4175.78 1474
4176.39 1431
4177.00 1542
4177.61 1538
4178.22 1527
4178.82 1570
4179.43 1539
4180.04 1505
4180.65 1565
4181.26 1473
4181.87 1429
4182.48 1447
4183.09 1523
4183.70 1446
4184.31 1325
4184.92 1341
4185.53 1303
4186.14 1301
4186.75 1388
4187.36 1395
4187.97 1417
4188.58 1355
4189.19 1300
4189.81 1453
4190.42 1512
4191.03 1571
4191.64 1459
4192.25 1427
4192.86 1538
4193.47 1654
4194.08 1703
4194.69 1758
4195.30 1718
4195.91 1905
4196.52 1764
4197.13 1772
4197.74 1678
4198.36 1782
4198.97 1763
4199.58 1823
4200.19 1669
4200.80 1632
4201.41 1634
4202.02 1528
4202.63 1544
4203.25 1546
4203.86 1497
4204.47 1423
4205.08 1542
4205.69 1526
4206.30 1416
4206.92 1459
4207.53 1556
4208.14 1574
4208.75 1597
4209.36 1524
4209.97 1569
4210.59 1596
4211.20 1425
4211.81 1486
4212.42 1641
4213.03 1482
4213.65 1547
4214.26 1554
4214.87 1530
4215.48 1517
4216.10 1619
4216.71 1639
4217.32 1771
4217.93 1872
4218.55 1809
4219.16 1789
4219.77 1929
4220.38 1989
4221.00 1966
4221.61 2029
4222.22 2220
4222.83 2305
4223.45 2339
4224.06 2481
4224.67 2565
4225.29 2705
4225.90 3126
4226.51 3320
4227.13 3473
4227.74 3646
4228.35 3869
4228.96 4082
4229.58 4265
4230.19 4369
4230.80 4332
4231.42 4132
4232.03 3693
4232.65 3586
4233.26 3237
4233.87 3062
4234.49 2850
4235.10 2360
4235.71 2274
4236.33 2198
4236.94 2197
4237.56 2094
4238.17 2061
4238.78 2083
4239.40 2110
4240.01 2014
4240.63 2163
4241.24 2038
4241.85 2089
4242.47 1975
4243.08 1975
4243.70 1858
4244.31 1857
4244.93 2016
4245.54 2054
4246.15 1972
4246.77 2005
4247.38 1962
4248.00 2004
4248.61 1905
4249.23 1820
4249.84 1959
4250.46 1887
4251.07 2014
4251.69 1983
4252.30 1885
4252.92 1941
4253.53 1982
4254.15 1823
4254.76 1879
4255.38 1932
4255.99 1794
4256.61 1809
4257.22 1727
4257.84 1808
4258.45 1883
4259.07 1728
4259.69 1605
4260.30 1667
4260.92 1730
4261.53 1568
4262.15 1630
4262.76 1713
4263.38 1672
4263.99 1592
4264.61 1599
4265.23 1663
4265.84 1748
4266.46 1858
4267.07 1815
4267.69 1822
4268.31 1906
4268.92 1804
4269.54 1900
4270.16 1867
4270.77 1770
4271.39 1682
4272.00 1734
4272.62 1694
4273.24 1586
4273.85 1683
4274.47 1681
4275.09 1519
4275.70 1522
4276.32 1709
4276.94 1635
4277.55 1472
4278.17 1506
4278.79 1624
4279.40 1611
4280.02 1602
4280.64 1426
4281.26 1506
4281.87 1450
4282.49 1306
4283.11 1446
4283.72 1482
4284.34 1436
4284.96 1380
4285.58 1280
4286.19 1308
4286.81 1373
4287.43 1343
4288.05 1495
4288.66 1379
4289.28 1391
4289.90 1480
4290.52 1509
4291.13 1599
4291.75 1525
4292.37 1507
4292.99 1409
4293.61 1385
4294.22 1334
4294.84 1418
4295.46 1462
4296.08 1366
4296.70 1396
4297.31 1478
4297.93 1413
4298.55 1258
4299.17 1361
4299.79 1434
4300.41 1363
4301.03 1339
4301.64 1322
4302.26 1430
4302.88 1453
4303.50 1396
4304.12 1478
4304.74 1401
4305.36 1373
4305.97 1302
4306.59 1335
4307.21 1478
4307.83 1342
4308.45 1361
4309.07 1435
4309.69 1464
4310.31 1295
4310.93 1228
4311.55 1266
4312.17 1361
4312.78 1370
4313.40 1257
4314.02 1260
4314.64 1395
4315.26 1263
4315.88 1423
4316.50 1374
4317.12 1472
4317.74 1441
4318.36 1409
4318.98 1316
4319.60 1329
4320.22 1449
4320.84 1481
4321.46 1275
4322.08 1170
4322.70 1266
4323.32 1236
4323.94 1324
4324.56 1400
4325.18 1450
4325.80 1583
4326.42 1351
4327.04 1445
4327.66 1475
4328.28 1331
4328.90 1425
4329.52 1504
4330.14 1455
4330.76 1463
4331.39 1421
4332.01 1460
4332.63 1487
4333.25 1429
4333.87 1450
4334.49 1573
4335.11 1449
4335.73 1472
4336.35 1567
4336.97 1629
4337.59 1388
4338.22 1523
4338.84 1702
4339.46 1590
4340.08 1817
4340.70 1663
4341.32 1768
4341.94 1722
4342.57 1687
4343.19 1770
4343.81 2057
4344.43 1958
4345.05 2272
4345.67 2403
4346.29 2497
4346.92 2708
4347.54 2760
4348.16 2848
4348.78 2914
4349.40 3024
4350.03 2915
4350.65 2618
4351.27 2472
4351.89 2295
4352.51 2003
4353.14 1790
4353.76 1735
4354.38 1762
4355.00 1666
4355.63 1587
4356.25 1437
4356.87 1434
4357.49 1417
4358.12 1450
4358.74 1555
4359.36 1614
4359.98 1537
4360.61 1463
4361.23 1494
4361.85 1480
4362.48 1491
4363.10 1453
4363.72 1538
4364.34 1408
4364.97 1454
4365.59 1350
4366.21 1451
4366.84 1471
4367.46 1335
4368.08 1309
4368.71 1293
4369.33 1171
4369.95 1192
4370.58 1256
4371.20 1219
4371.82 1258
4372.45 1142
4373.07 1314
4373.70 1247
4374.32 1194
4374.94 1108
4375.57 1320
4376.19 1332
4376.81 1366
4377.44 1285
4378.06 1373
4378.69 1376
4379.31 1391
4379.94 1502
4380.56 1504
4381.18 1553
4381.81 1439
4382.43 1427
4383.06 1408
4383.68 1577
4384.31 1468
4384.93 1546
4385.55 1452
4386.18 1373
4386.80 1398
4387.43 1435
4388.05 1526
4388.68 1476
4389.30 1400
4389.93 1370
4390.55 1488
4391.18 1511
4391.80 1632
4392.43 1420
4393.05 1410
4393.68 1582
4394.30 1557
4394.93 1623
4395.55 1662
4396.18 1773
4396.80 1773
4397.43 1752
4398.05 1739
4398.68 1713
4399.31 1706
4399.93 1650
4400.56 1773
4401.18 1592
4401.81 1716
4402.43 1610
4403.06 1481
4403.69 1413
4404.31 1501
4404.94 1494
4405.56 1569
4406.19 1534
4406.82 1621
4407.44 1634
4408.07 1504
4408.69 1410
4409.32 1479
4409.95 1495
4410.57 1503
4411.20 1547
4411.83 1502
4412.45 1472
4413.08 1349
4413.71 1417
4414.33 1443
4414.96 1337
4415.59 1306
4416.21 1243
4416.84 1335
4417.47 1424
4418.09 1328
4418.72 1325
4419.35 1308
4419.97 1315
4420.60 1373
4421.23 1327
4421.85 1243
4422.48 1311
4423.11 1233
4423.74 1289
4424.36 1265
4424.99 1187
4425.62 1204
4426.25 1232
4426.87 1098
4427.50 1092
4428.13 1195
4428.76 1123
4429.38 1205
4430.01 1051
4430.64 1227
4431.27 1254
4431.89 1137
4432.52 1079
4433.15 1179
4433.78 1166
4434.41 1278
4435.03 1248
4435.66 1136
4436.29 1266
4436.92 1192
4437.55 1301
4438.18 1335
4438.80 1344
4439.43 1355
4440.06 1197
4440.69 1203
4441.32 1245
4441.95 1357
4442.57 1270
4443.20 1151
4443.83 1286
4444.46 1224
4445.09 1196
4445.72 1124
4446.35 1088
4446.98 1189
4447.61 1143
4448.23 1202
4448.86 1195
4449.49 1215
4450.12 1230
4450.75 1146
4451.38 1249
4452.01 1229
4452.64 1291
4453.27 1240
4453.90 1121
4454.53 1282
4455.16 1294
4455.79 1332
4456.42 1257
4457.05 1277
4457.67 1350
4458.30 1307
4458.93 1287
4459.56 1159
4460.19 1251
4460.82 1224
4461.45 1217
4462.08 1250
4462.71 1206
4463.34 1204
4463.97 1130
4464.60 1185
4465.23 1239
4465.86 1127
4466.49 1038
4467.13 1027
4467.76 999
4468.39 1024
4469.02 1061
4469.65 1138
4470.28 1087
4470.91 1011
4471.54 1166
4472.17 1043
4472.80 1044
4473.43 1033
4474.06 1127
4474.69 1075
4475.32 1047
4475.95 1168
4476.59 1036
4477.22 926
4477.85 1011
4478.48 1077
4479.11 1090
4479.74 1148
4480.37 1149
4481.00 1068
4481.64 1190
4482.27 1236
4482.90 1179
4483.53 1144
4484.16 1293
4484.79 1413
4485.42 1203
4486.06 1176
4486.69 1132
4487.32 1175
4487.95 1214
4488.58 1162
4489.22 1165
4489.85 1131
4490.48 1126
4491.11 1276
4491.74 1224
4492.38 1234
4493.01 1242
4493.64 1076
4494.27 1091
4494.90 1061
4495.54 1074
4496.17 1171
4496.80 1197
4497.43 1180
4498.07 1246
4498.70 1211
4499.33 1114
4499.96 1320
4500.60 1447
4501.23 1379
4501.86 1425
4502.50 1485
4503.13 1405
4503.76 1362
4504.39 1425
4505.03 1650
4505.66 1666
4506.29 1485
4506.93 1558
4507.56 1492
4508.19 1305
4508.83 1377
4509.46 1310
4510.09 1206
4510.73 1264
4511.36 1210
4511.99 1143
4512.63 1192
4513.26 1102
4513.89 1234
4514.53 1205
4515.16 1234
4515.80 1182
4516.43 1295
4517.06 1363
4517.70 1212
4518.33 1139
4518.97 1132
4519.60 1143
4520.23 1198
4520.87 1223
4521.50 1281
4522.14 1268
4522.77 1238
4523.40 1232
4524.04 1269
4524.67 1282
4525.31 1180
4525.94 1307
4526.58 1306
4527.21 1337
4527.85 1275
4528.48 1363
4529.12 1536
4529.75 1643
4530.38 1817
4531.02 1754
4531.65 1918
4532.29 2108
4532.92 2127
4533.56 2312
4534.19 2192
4534.83 1924
4535.46 2022
4536.10 2083
4536.74 1960
4537.37 1846
4538.01 1712
4538.64 1568
4539.28 1347
4539.91 1336
4540.55 1277
4541.18 1319
4541.82 1354
4542.45 1173
4543.09 1211
4543.73 1287
4544.36 1302
4545.00 1374
4545.63 1263
4546.27 1263
4546.91 1238
4547.54 1143
4548.18 1085
4548.81 1162
4549.45 1237
4550.09 1161
4550.72 1138
4551.36 1243
4551.99 1238
4552.63 1126
4553.27 1121
4553.90 1141
4554.54 1179
4555.18 1268
4555.81 1301
4556.45 1267
4557.09 1231
4557.72 1128
4558.36 1135
4559.00 1115
4559.63 1168
4560.27 1162
4560.91 1177
4561.54 1271
4562.18 1155
4562.82 1167
4563.46 1199
4564.09 1075
4564.73 1152
4565.37 1131
4566.00 1034
4566.64 1097
4567.28 1283
4567.92 1340
4568.55 1360
4569.19 1287
4569.83 1189
4570.47 1183
4571.10 1194
4571.74 1191
4572.38 1163
4573.02 1146
4573.66 1090
4574.29 1110
4574.93 1155
4575.57 1182
4576.21 1124
4576.85 1085
4577.48 1106
4578.12 1137
4578.76 1183
4579.40 1084
4580.04 1048
4580.67 1107
4581.31 1127
4581.95 1072
4582.59 1112
4583.23 1235
4583.87 1246
4584.51 1230
4585.14 1269
4585.78 1167
4586.42 1227
4587.06 1260
4587.70 1098
4588.34 1082
4588.98 1126
4589.62 1085
4590.26 1096
4590.89 1263
4591.53 1341
4592.17 1303
4592.81 1229
4593.45 1369
4594.09 1246
4594.73 1329
4595.37 1291
4596.01 1229
4596.65 1234
4597.29 1047
4597.93 1240
4598.57 1238
4599.21 1230
4599.85 1278
4600.49 1276
4601.12 1249
4601.76 1311
4602.40 1276
4603.04 1323
4603.68 1337
4604.32 1354
4604.96 1336
4605.60 1448
4606.24 1477
4606.88 1367
4607.52 1351
4608.17 1291
4608.81 1289
4609.45 1368
4610.09 1412
4610.73 1537
4611.37 1258
4612.01 1372
4612.65 1262
4613.29 1387
4613.93 1301
4614.57 1316
4615.21 1240
4615.85 1250
4616.49 1168
4617.13 1204
4617.77 1195
4618.41 1141
4619.06 1176
4619.70 1166
4620.34 1125
4620.98 1158
4621.62 1199
4622.26 1241
4622.90 1173
4623.54 1160
4624.19 1120
4624.83 1164
4625.47 1017
4626.11 1006
4626.75 1115
4627.39 1118
4628.03 1178
4628.68 1183
4629.32 1165
4629.96 1093
4630.60 1075
4631.24 1081
4631.89 1059
4632.53 1129
4633.17 1219
4633.81 1172
4634.45 1171
4635.10 1259
4635.74 1250
4636.38 1263
4637.02 1283
4637.66 1333
4638.31 1325
4638.95 1456
4639.59 1437
4640.23 1462
4640.88 1371
4641.52 1429
4642.16 1477
4642.80 1415
4643.45 1320
4644.09 1347
4644.73 1271
4645.38 1253
4646.02 1325
4646.66 1302
4647.30 1285
4647.95 1276
4648.59 1207
4649.23 1208
4649.88 1230
4650.52 1130
4651.16 1119
4651.81 1157
4652.45 1124
4653.09 1279
4653.74 1234
4654.38 1368
4655.02 1506
4655.67 1327
4656.31 1401
4656.95 1425
4657.60 1268
4658.24 1217
4658.89 1140
4659.53 1068
4660.17 1035
4660.82 1007
4661.46 1068
4662.10 1007
4662.75 1044
4663.39 1090
4664.04 1062
4664.68 1047
4665.33 1079
4665.97 1069
4666.61 1077
4667.26 1067
4667.90 1189
4668.55 1151
4669.19 1062
4669.84 1040
4670.48 1145
4671.12 1152
4671.77 1047
4672.41 1034
4673.06 1001
4673.70 968
4674.35 1014
4674.99 1027
4675.64 1060
4676.28 1010
4676.93 1079
4677.57 1114
4678.22 1164
4678.86 1059
4679.51 1155
4680.15 1142
4680.80 1136
4681.44 1179
4682.09 1214
4682.74 1312
4683.38 1290
4684.03 1281
4684.67 1342
4685.32 1285
4685.96 1157
4686.61 1174
4687.25 1256
4687.90 1269
4688.55 1317
4689.19 1201
4689.84 1147
4690.48 1075
4691.13 1154
4691.78 1197
4692.42 1143
4693.07 1104
4693.71 1032
4694.36 1055
4695.01 1120
4695.65 1228
4696.30 1340
4696.95 1321
4697.59 1349
4698.24 1382
4698.89 1359
4699.53 1520
4700.18 1559
4700.83 1546
4701.47 1444
4702.12 1328
4702.77 1405
4703.41 1262
4704.06 1268
4704.71 1259
4705.35 1162
4706.00 1087
4706.65 1233
4707.29 1195
4707.94 1149
4708.59 1210
4709.24 1155
4709.88 1140
4710.53 1208
4711.18 1255
4711.83 1267
4712.47 1233
4713.12 1266
4713.77 1331
4714.42 1184
4715.06 1168
4715.71 1208
4716.36 1283
4717.01 1064
4717.65 1118
4718.30 1298
4718.95 1124
4719.60 1133
4720.25 1113
4720.89 1132
4721.54 1172
4722.19 1174
4722.84 1104
4723.49 1246
4724.13 1397
4724.78 1296
4725.43 1322
4726.08 1355
4726.73 1379
4727.38 1460
4728.03 1313
4728.67 1354
4729.32 1457
4729.97 1375
4730.62 1295
4731.27 1314
4731.92 1209
4732.57 1186
4733.22 1074
4733.86 1068
4734.51 1254
4735.16 1171
4735.81 1019
4736.46 1152
4737.11 1053
4737.76 1035
4738.41 1032
4739.06 1076
4739.71 1155
4740.36 1211
4741.01 1110
4741.65 1116
4742.30 1193
4742.95 1335
4743.60 1141
4744.25 1098
4744.90 1059
4745.55 1094
4746.20 1037
4746.85 1182
4747.50 1264
4748.15 1172
4748.80 1210
4749.45 1220
4750.10 1325
4750.75 1374
4751.40 1384
4752.05 1415
4752.70 1382
4753.35 1454
4754.00 1442
4754.65 1486
4755.30 1621
4755.95 1642
4756.61 1469
4757.26 1464
4757.91 1259
4758.56 1274
4759.21 1306
4759.86 1309
4760.51 1255
4761.16 1190
4761.81 1186
4762.46 1199
4763.11 1223
4763.76 1299
4764.41 1266
4765.07 1266
4765.72 1309
4766.37 1303
4767.02 1411
4767.67 1512
4768.32 1517
4768.97 1405
4769.62 1462
4770.28 1361
4770.93 1416
4771.58 1347
4772.23 1260
4772.88 1170
4773.53 1211
4774.19 1179
4774.84 1144
4775.49 1093
4776.14 1170
4776.79 1000
4777.44 996
4778.10 1143
4778.75 1091
4779.40 1201
4780.05 1157
4780.70 1195
4781.36 1152
4782.01 1304
4782.66 1291
4783.31 1194
4783.97 1251
4784.62 1115
4785.27 1156
4785.92 1162
4786.58 1165
4787.23 1186
4787.88 1163
4788.53 1228
4789.19 1033
4789.84 1118
4790.49 1141
4791.15 1037
4791.80 1119
4792.45 1113
4793.10 1209
4793.76 1150
4794.41 1264
4795.06 1152
4795.72 1161
4796.37 1100
4797.02 1026
4797.68 1173
4798.33 1209
4798.98 1059
4799.64 1084
4800.29 1043
4800.94 997
4801.60 1017
4802.25 991
4802.90 1040
4803.56 987
4804.21 1048
4804.87 1112
4805.52 1114
4806.17 1134
4806.83 1033
4807.48 1047
4808.14 1098
4808.79 1062
4809.44 1037
4810.10 1210
4810.75 1238
4811.41 1239
4812.06 1173
4812.71 1164
4813.37 1213
4814.02 1118
4814.68 1127
4815.33 1291
4815.99 1330
4816.64 1260
4817.30 1107
4817.95 1054
4818.61 1137
4819.26 1188
4819.92 1257
4820.57 1323
4821.23 1218
4821.88 1228
4822.53 1261
4823.19 1383
4823.85 1295
4824.50 1372
4825.16 1490
4825.81 1436
4826.47 1430
4827.12 1408
4827.78 1283
4828.43 1402
4829.09 1425
4829.74 1477
4830.40 1552
4831.05 1331
4831.71 1347
4832.37 1334
4833.02 1311
4833.68 1389
4834.33 1552
4834.99 1568
4835.64 1385
4836.30 1591
4836.96 1686
4837.61 1635
4838.27 1703
4838.92 1792
4839.58 1703
4840.24 1661
4840.89 1537
4841.55 1578
4842.21 1620
4842.86 1599
4843.52 1535
4844.18 1488
4844.83 1454
4845.49 1416
4846.14 1560
4846.80 1403
4847.46 1501
4848.11 1570
4848.77 1664
4849.43 1670
4850.09 1714
4850.74 1809
4851.40 1784
4852.06 1860
4852.71 1905
4853.37 1901
4854.03 1854
4854.68 1844
4855.34 1780
4856.00 1711
4856.66 1671
4857.31 1773
4857.97 1805
4858.63 1641
4859.29 1459
4859.94 1778
4860.60 1740
4861.26 1723
4861.92 1577
4862.57 1625
4863.23 1631
4863.89 1610
4864.55 1616
4865.21 1452
4865.86 1442
4866.52 1644
4867.18 1518
4867.84 1647
4868.50 1600
4869.15 1485
4869.81 1570
4870.47 1496
4871.13 1475
4871.79 1365
4872.45 1534
4873.10 1613
4873.76 1477
4874.42 1517
4875.08 1454
4875.74 1467
4876.40 1427
4877.06 1490
4877.71 1487
4878.37 1433
4879.03 1444
4879.69 1390
4880.35 1566
4881.01 1474
4881.67 1397
4882.33 1336
4882.99 1361
4883.65 1240
4884.30 1284
4884.96 1237
4885.62 1292
4886.28 1317
4886.94 1231
4887.60 1275
4888.26 1292
4888.92 1336
4889.58 1445
4890.24 1379
4890.90 1406
4891.56 1593
4892.22 1570
4892.88 1399
4893.54 1517
4894.20 1581
4894.86 1516
4895.52 1480
4896.18 1393
4896.84 1303
4897.50 1271
4898.16 1278
4898.82 1432
4899.48 1378
4900.14 1367
4900.80 1451
4901.46 1408
4902.12 1450
4902.78 1387
4903.44 1329
4904.10 1337
4904.76 1411
4905.42 1310
4906.08 1283
4906.74 1260
4907.40 1241
4908.06 1267
4908.73 1323
4909.39 1136
4910.05 1123
4910.71 1144
4911.37 1249
4912.03 1209
4912.69 1198
4913.35 1138
4914.01 1057
4914.68 1055
4915.34 1093
4916.00 1106
4916.66 1175
4917.32 1151
4917.98 1051
4918.64 1111
4919.31 1123
4919.97 1125
4920.63 1126
4921.29 1105
4921.95 1037
4922.61 1029
4923.28 965
4923.94 1100
4924.60 974
4925.26 1097
4925.92 1026
4926.59 1131
4927.25 1118
4927.91 1238
4928.57 1239
4929.23 1114
4929.90 1204
4930.56 1282
4931.22 1246
4931.88 1133
4932.55 1278
4933.21 1282
4933.87 1297
4934.53 1224
4935.20 1309
4935.86 1232
4936.52 1243
4937.18 1139
4937.85 1133
4938.51 1164
4939.17 1182
4939.84 1062
4940.50 1079
4941.16 1041
4941.82 1075
4942.49 1163
4943.15 1081
4943.81 1025
4944.48 982
4945.14 1066
4945.80 948
4946.47 976
4947.13 1026
4947.79 1020
4948.46 1003
4949.12 1095
4949.79 979
4950.45 958
4951.11 1041
4951.78 996
4952.44 923
4953.10 940
4953.77 1082
4954.43 1052
4955.10 1038
4955.76 974
4956.42 899
4957.09 1031
4957.75 1132
4958.42 1215
4959.08 1074
4959.74 1007
4960.41 1097
4961.07 1113
4961.74 1145
4962.40 1229
4963.07 1262
4963.73 1386
4964.40 1343
4965.06 1423
4965.73 1217
4966.39 1283
4967.05 1407
4967.72 1310
4968.38 1258
4969.05 1199
4969.71 1175
4970.38 1279
4971.04 1217
4971.71 1123
4972.37 1193
4973.04 1066
4973.70 1127
4974.37 1239
4975.04 1108
4975.70 1068
4976.37 1083
4977.03 1102
4977.70 1220
4978.36 1221
4979.03 1124
4979.69 1104
4980.36 1304
4981.03 1136
4981.69 1093
4982.36 1067
4983.02 1066
4983.69 1138
4984.35 1090
4985.02 1143
4985.69 1104
4986.35 1111
4987.02 1157
4987.68 1245
4988.35 1292
4989.02 1345
4989.68 1375
4990.35 1431
4991.02 1402
4991.68 1398
4992.35 1287
4993.02 1390
4993.68 1309
4994.35 1223
4995.02 1196
4995.68 1166
4996.35 1082
4997.02 1041
4997.68 1127
4998.35 1050
4999.02 1057
4999.68 947
5000.35 1021
5001.02 1009
5001.68 1002
5002.35 1001
5003.02 995
5003.69 919
5004.35 960
5005.02 986
5005.69 1013
5006.35 1114
5007.02 988
5007.69 1100
5008.36 1096
5009.02 1040
5009.69 1054
5010.36 1010
5011.03 902
5011.70 945
5012.36 966
5013.03 1068
5013.70 1002
5014.37 849
5015.04 971
5015.70 988
5016.37 1027
5017.04 1012
5017.71 956
5018.38 1022
5019.04 1047
5019.71 1132
5020.38 1173
5021.05 1203
5021.72 1233
5022.39 1138
5023.05 1121
5023.72 1182
5024.39 1198
5025.06 1158
5025.73 1055
5026.40 1200
5027.07 1237
5027.74 1130
5028.40 1153
5029.07 1323
5029.74 1277
5030.41 1173
5031.08 1121
5031.75 1082
5032.42 1063
5033.09 1092
5033.76 1017
5034.43 975
5035.10 951
5035.76 955
5036.43 1069
5037.10 961
5037.77 1033
5038.44 1128
5039.11 1007
5039.78 1017
5040.45 927
5041.12 936
5041.79 967
5042.46 1013
5043.13 1084
5043.80 991
5044.47 936
5045.14 1069
5045.81 1059
5046.48 1106
5047.15 1118
5047.82 1134
5048.49 975
5049.16 1041
5049.83 1022
5050.50 941
5051.17 1036
5051.84 1028
5052.51 989
5053.18 1019
5053.85 1018
5054.52 1102
5055.20 1043
5055.87 1052
5056.54 1019
5057.21 910
5057.88 1010
5058.55 949
5059.22 916
5059.89 1034
5060.56 1018
5061.23 987
5061.90 987
5062.58 892
5063.25 939
5063.92 965
5064.59 973
5065.26 932
5065.93 858
5066.60 921
5067.27 929
5067.95 895
5068.62 936
5069.29 1052
5069.96 913
5070.63 899
5071.30 981
5071.98 1056
5072.65 962
5073.32 935
5073.99 895
5074.66 914
5075.34 949
5076.01 888
5076.68 982
5077.35 1019
5078.02 994
5078.70 963
5079.37 996
5080.04 1085
5080.71 1087
5081.39 1022
5082.06 1002
5082.73 1098
5083.40 1070
5084.08 1061
5084.75 1051
5085.42 1154
5086.09 1006
5086.77 1004
5087.44 1064
5088.11 1014
5088.79 1005
5089.46 1022
5090.13 1199
5090.80 1196
5091.48 1263
5092.15 1381
5092.82 1203
5093.50 1034
5094.17 1148
5094.84 1198
5095.52 1126
5096.19 1160
5096.86 1235
5097.54 1105
5098.21 1065
5098.88 1025
5099.56 1096
5100.23 1085
5100.90 1097
5101.58 1107
5102.25 998
5102.93 1054
5103.60 1213
5104.27 1312
5104.95 1194
5105.62 1083
5106.30 1166
5106.97 1249
5107.64 1407
5108.32 1346
5108.99 1167
5109.67 1136
5110.34 1068
5111.02 1023
5111.69 1048
5112.36 1107
5113.04 1105
5113.71 1006
5114.39 1085
5115.06 997
5115.74 938
5116.41 879
5117.09 958
5117.76 1052
5118.44 1101
5119.11 1048
5119.79 1006
5120.46 1028
5121.14 1020
5121.81 1187
5122.49 1069
5123.16 1087
5123.84 1020
5124.51 1066
5125.19 1015
5125.86 1077
5126.54 938
5127.21 987
5127.89 977
5128.56 991
5129.24 976
5129.92 1068
5130.59 1049
5131.27 914
5131.94 985
5132.62 1031
5133.29 1076
5133.97 961
5134.65 975
5135.32 1025
5136.00 1004
5136.67 1051
5137.35 1076
5138.03 1139
5138.70 1080
5139.38 1038
5140.05 1048
5140.73 1147
5141.41 1239
5142.08 1098
5142.76 980
5143.44 1070
5144.11 1125
5144.79 1073
5145.47 1002
5146.14 1107
5146.82 1018
5147.50 962
5148.17 951
5148.85 904
5149.53 933
5150.20 903
5150.88 929
5151.56 906
5152.24 925
5152.91 859
5153.59 951
5154.27 889
5154.94 902
5155.62 939
5156.30 1020
5156.98 969
5157.65 909
5158.33 797
5159.01 860
5159.69 899
5160.36 906
5161.04 828
5161.72 887
5162.40 868
5163.07 857
5163.75 819
5164.43 925
5165.11 797
5165.79 835
5166.46 982
5167.14 1000
5167.82 994
5168.50 999
5169.18 966
5169.86 957
5170.53 975
5171.21 955
5171.89 957
5172.57 1022
5173.25 891
5173.93 920
5174.60 987
5175.28 910
5175.96 915
5176.64 875
5177.32 900
5178.00 996
5178.68 1022
5179.36 966
5180.03 942
5180.71 912
5181.39 938
5182.07 895
5182.75 1017
5183.43 1002
5184.11 884
5184.79 859
5185.47 901
5186.15 921
5186.83 880
5187.51 822
5188.18 762
5188.86 779
5189.54 904
5190.22 804
5190.90 901
5191.58 958
5192.26 864
5192.94 872
5193.62 906
5194.30 859
5194.98 867
5195.66 845
5196.34 874
5197.02 873
5197.70 831
5198.38 798
5199.06 860
5199.74 1033
5200.42 928
5201.10 925
5201.78 901
5202.46 842
5203.14 974
5203.82 957
5204.50 928
5205.19 944
5205.87 913
5206.55 890
5207.23 1052
5207.91 1071
5208.59 952
5209.27 924
5209.95 975
5210.63 980
5211.31 1025
5211.99 1043
5212.67 1063
5213.36 1031
5214.04 981
5214.72 981
5215.40 1011
5216.08 985
5216.76 928
5217.44 965
5218.12 1069
5218.81 1044
5219.49 989
5220.17 996
5220.85 992
5221.53 1030
5222.21 1073
5222.90 1033
5223.58 986
5224.26 1045
5224.94 894
5225.62 963
5226.30 936
5226.99 914
5227.67 936
5228.35 1024
5229.03 1012
5229.71 902
5230.40 938
5231.08 888
5231.76 881
5232.44 927
5233.13 818
5233.81 844
5234.49 954
5235.17 921
5235.86 892
5236.54 1057
5237.22 1169
5237.90 1065
5238.59 1029
5239.27 1065
5239.95 1093
5240.64 1048
5241.32 1011
5242.00 960
5242.68 941
5243.37 955
5244.05 1036
5244.73 1073
5245.42 1008
5246.10 999
5246.78 921
5247.47 970
5248.15 954
5248.83 957
5249.52 1043
5250.20 985
5250.88 1038
5251.57 1024
5252.25 1200
5252.93 1062
5253.62 1094
5254.30 1081
5254.99 1111
5255.67 1065
5256.35 807
5257.04 821
5257.72 975
5258.41 951
5259.09 863
5259.77 971
5260.46 1030
5261.14 1069
5261.83 1042
5262.51 1125
5263.20 1055
5263.88 1074
5264.56 1051
5265.25 1107
5265.93 982
5266.62 993
5267.30 1041
5267.99 1065
5268.67 964
5269.36 990
5270.04 1098
5270.73 874
5271.41 987
5272.10 1011
5272.78 968
5273.47 997
5274.15 990
5274.84 944
5275.52 925
5276.21 960
5276.89 1019
5277.58 909
5278.26 1075
5278.95 967
5279.63 996
5280.32 1046
5281.00 1122
5281.69 1119
5282.38 1088
5283.06 1262
5283.75 1328
5284.43 1272
5285.12 1210
5285.80 1309
5286.49 1188
5287.18 1095
5287.86 1049
5288.55 1065
5289.23 1005
5289.92 1062
5290.61 1044
5291.29 1032
5291.98 975
5292.66 913
5293.35 979
5294.04 1059
5294.72 989
5295.41 874
5296.10 1004
5296.78 1003
5297.47 1001
5298.16 959
5298.84 1037
5299.53 1108
5300.22 1033
5300.90 983
5301.59 995
5302.28 1051
5302.96 1036
5303.65 953
5304.34 1022
5305.03 915
5305.71 998
5306.40 1019
5307.09 1007
5307.77 1046
5308.46 1057
5309.15 976
5309.84 1128
5310.52 1163
5311.21 1262
5311.90 1006
5312.59 1047
5313.27 1160
5313.96 1106
5314.65 1101
5315.34 1069
5316.02 974
5316.71 963
5317.40 1067
5318.09 1145
5318.78 1027
5319.46 1041
5320.15 1139
5320.84 1064
5321.53 1016
5322.22 983
5322.90 1146
5323.59 1196
5324.28 1066
5324.97 957
5325.66 1025
5326.35 989
5327.04 1045
5327.72 983
5328.41 1004
5329.10 991
5329.79 944
5330.48 1088
5331.17 1073
5331.86 1090
5332.54 1061
5333.23 1148
5333.92 1154
5334.61 1105
5335.30 1193
5335.99 1210
5336.68 1053
5337.37 1006
5338.06 1044
5338.75 1105
5339.44 1049
5340.12 986
5340.81 1125
5341.50 1037
5342.19 1076
5342.88 1003
5343.57 992
5344.26 1080
5344.95 1182
5345.64 1069
5346.33 1030
5347.02 1041
5347.71 1186
5348.40 1313
5349.09 1281
5349.78 1293
5350.47 1297
5351.16 1389
5351.85 1534
5352.54 1511
5353.23 1575
5353.92 1546
5354.61 1501
5355.30 1503
5355.99 1343
5356.68 1333
5357.37 1160
5358.06 1164
5358.75 1091
5359.44 1013
5360.14 1037
5360.83 977
5361.52 1062
5362.21 975
5362.90 1038
5363.59 1112
5364.28 1017
5364.97 1010
5365.66 996
5366.35 1049
5367.04 1101
5367.74 1018
5368.43 992
5369.12 1076
5369.81 1061
5370.50 908
5371.19 968
5371.88 992
5372.57 966
5373.27 945
5373.96 938
5374.65 1033
5375.34 1077
5376.03 1038
5376.72 984
5377.42 1025
5378.11 1010
5378.80 1023
5379.49 1110
5380.18 1062
5380.88 1069
5381.57 1119
5382.26 1206
5382.95 1164
5383.64 1202
5384.34 1232
5385.03 1110
5385.72 1167
5386.41 1085
5387.11 1084
5387.80 1054
5388.49 1041
5389.18 1027
5389.88 1072
5390.57 1000
5391.26 972
5391.95 1042
5392.65 1032
5393.34 991
5394.03 969
5394.72 1040
5395.42 996
5396.11 993
5396.80 992
5397.50 925
5398.19 915
5398.88 935
5399.58 934
5400.27 910
5400.96 861
5401.66 848
5402.35 979
5403.04 862
5403.74 854
5404.43 980
5405.12 953
5405.82 949
5406.51 963
5407.20 925
5407.90 938
5408.59 1065
5409.28 1014
5409.98 1144
5410.67 1056
5411.37 969
5412.06 986
5412.75 1020
5413.45 976
5414.14 921
5414.84 891
5415.53 941
5416.23 924
5416.92 919
5417.61 946
5418.31 943
5419.00 888
5419.70 991
5420.39 1013
5421.09 961
5421.78 946
5422.48 1049
5423.17 1033
5423.87 977
5424.56 1049
5425.25 990
5425.95 969
5426.64 1001
5427.34 1058
5428.03 1013
5428.73 1018
5429.42 958
5430.12 902
5430.82 967
5431.51 975
5432.21 964
5432.90 1070
5433.60 990
5434.29 945
5434.99 957
5435.68 1025
5436.38 1122
5437.07 1126
5437.77 1080
5438.47 1038
5439.16 1149
5439.86 1203
5440.55 1193
5441.25 993
5441.94 1109
5442.64 1047
5443.34 1082
5444.03 1144
5444.73 1134
5445.42 1163
5446.12 1221
5446.82 1360
5447.51 1286
5448.21 1454
5448.91 1494
5449.60 1482
5450.30 1484
5450.99 1397
5451.69 1348
5452.39 1393
5453.08 1343
5453.78 1314
5454.48 1291
5455.17 1233
5455.87 1275
5456.57 1121
5457.27 1019
5457.96 982
5458.66 991
5459.36 1115
5460.05 1193
5460.75 1010
5461.45 1033
5462.14 1247
5462.84 1238
5463.54 1097
5464.24 1139
5464.93 1251
5465.63 1232
5466.33 1247
5467.03 1231
5467.72 1260
5468.42 1202
5469.12 1195
5469.82 1225
5470.51 1320
5471.21 1195
5471.91 1193
5472.61 1150
5473.31 1074
5474.00 1199
5474.70 1149
5475.40 1157
5476.10 1205
5476.80 1153
5477.49 1286
5478.19 1277
5478.89 1334
5479.59 1367
5480.29 1236
5480.99 1353
5481.68 1525
5482.38 1609
5483.08 1671
5483.78 1534
5484.48 1590
5485.18 1507
5485.88 1470
5486.57 1367
5487.27 1216
5487.97 1325
5488.67 1380
5489.37 1211
5490.07 1301
5490.77 1184
5491.47 1217
5492.17 1327
5492.87 1383
5493.56 1407
5494.26 1303
5494.96 1399
5495.66 1369
5496.36 1371
5497.06 1306
5497.76 1480
5498.46 1549
5499.16 1638
5499.86 1727
5500.56 1821
5501.26 2128
5501.96 2220
5502.66 2360
5503.36 2312
5504.06 2217
5504.76 2081
5505.46 2055
5506.16 2042
5506.86 1796
5507.56 1542
5508.26 1547
5508.96 1639
5509.66 1657
5510.36 1488
5511.06 1450
5511.76 1458
5512.46 1550
5513.16 1364
5513.86 1294
5514.56 1341
5515.26 1405
5515.96 1316
5516.66 1313
5517.36 1312
5518.07 1235
5518.77 1184
5519.47 1217
5520.17 1164
5520.87 1174
5521.57 1260
5522.27 1234
5522.97 1221
5523.67 1109
5524.37 1027
5525.08 958
5525.78 1135
5526.48 1156
5527.18 1111
5527.88 1174
5528.58 1102
5529.28 1113
5529.99 1025
5530.69 1148
5531.39 1175
5532.09 956
5532.79 1009
5533.49 992
5534.20 998
5534.90 1023
5535.60 976
5536.30 934
5537.00 965
5537.70 1008
5538.41 1098
5539.11 1075
5539.81 941
5540.51 939
5541.22 1095
5541.92 1063
5542.62 914
5543.32 829
5544.02 906
5544.73 907
5545.43 967
5546.13 967
5546.84 992
5547.54 968
5548.24 971
5548.94 1021
5549.65 1036
5550.35 906
5551.05 909
5551.75 1062
5552.46 921
5553.16 949
5553.86 1028
5554.57 1123
5555.27 966
5555.97 948
5556.68 949
5557.38 973
5558.08 912
5558.79 929
5559.49 864
5560.19 842
5560.90 885
5561.60 917
5562.30 931
5563.01 955
5563.71 890
5564.41 959
5565.12 914
5565.82 921
5566.53 892
5567.23 938
5567.93 1048
5568.64 974
5569.34 841
5570.05 854
5570.75 857
5571.45 848
5572.16 940
5572.86 929
5573.57 910
5574.27 1014
5574.98 967
5575.68 1056
5576.38 968
5577.09 873
5577.79 860
5578.50 945
5579.20 886
5579.91 824
5580.61 996
5581.32 932
5582.02 930
5582.73 849
5583.43 890
5584.14 841
5584.84 900
5585.55 837
5586.25 845
5586.96 933
5587.66 887
5588.37 850
5589.07 808
5589.78 905
5590.48 856
5591.19 890
5591.89 890
5592.60 918
5593.31 849
5594.01 857
5594.72 881
5595.42 910
5596.13 915
5596.83 802
5597.54 773
5598.25 806
5598.95 915
5599.66 842
5600.36 825
5601.07 805
5601.78 800
5602.48 880
5603.19 960
5603.89 940
5604.60 876
5605.31 852
5606.01 898
5606.72 889
5607.43 813
5608.13 853
5608.84 770
5609.54 864
5610.25 914
5610.96 889
5611.66 795
5612.37 858
5613.08 772
5613.79 917
5614.49 904
5615.20 799
5615.91 873
5616.61 852
5617.32 825
5618.03 846
5618.73 838
5619.44 905
5620.15 878
5620.86 910
5621.56 831
5622.27 892
5622.98 868
5623.69 896
5624.39 852
5625.10 856
5625.81 835
5626.52 866
5627.22 881
5627.93 898
5628.64 901
5629.35 849
5630.05 835
5630.76 843
5631.47 827
5632.18 919
5632.89 836
5633.59 908
5634.30 975
5635.01 1001
5635.72 932
5636.43 844
5637.14 819
5637.84 851
5638.55 899
5639.26 927
5639.97 914
5640.68 947
5641.39 958
5642.10 925
5642.80 1015
5643.51 1047
5644.22 939
5644.93 945
5645.64 964
5646.35 961
5647.06 967
5647.77 912
5648.47 801
5649.18 817
5649.89 939
5650.60 877
5651.31 958
5652.02 969
5652.73 902
5653.44 905
5654.15 921
5654.86 936
5655.57 1041
5656.28 1036
5656.99 977
5657.70 923
5658.41 1002
5659.12 1003
5659.83 1052
5660.54 1079
5661.24 1125
5661.95 1046
5662.66 1010
5663.37 1023
5664.08 1058
5664.79 960
5665.50 1030
5666.21 952
5666.93 880
5667.64 896
5668.35 903
5669.06 982
5669.77 1014
5670.48 982
5671.19 1043
5671.90 915
5672.61 932
5673.32 971
5674.03 955
5674.74 866
5675.45 915
5676.16 976
5676.87 912
5677.58 842
5678.29 846
5679.01 862
5679.72 841
5680.43 893
5681.14 796
5681.85 765
5682.56 799
5683.27 867
5683.98 911
5684.69 872
5685.41 842
5686.12 944
5686.83 971
5687.54 845
5688.25 838
5688.96 826
5689.67 824
5690.39 793
5691.10 843
5691.81 844
5692.52 864
5693.23 869
5693.95 776
5694.66 836
5695.37 759
5696.08 761
5696.79 882
5697.51 818
5698.22 837
5698.93 856
5699.64 816
5700.35 867
5701.07 842
5701.78 846
5702.49 821
5703.20 876
5703.92 846
5704.63 782
5705.34 786
5706.05 832
5706.77 766
5707.48 799
5708.19 905
5708.90 882
5709.62 920
5710.33 832
5711.04 839
5711.76 928
5712.47 789
5713.18 794
5713.90 835
5714.61 855
5715.32 834
5716.04 847
5716.75 834
5717.46 841
5718.18 893
5718.89 894
5719.60 824
5720.32 759
5721.03 846
5721.74 903
5722.46 937
5723.17 846
5723.88 938
5724.60 987
5725.31 965
5726.03 945
5726.74 1001
5727.45 957
5728.17 1002
5728.88 1010
5729.60 1110
5730.31 1082
5731.02 1046
5731.74 1100
5732.45 1162
5733.17 1089
5733.88 1057
5734.60 1038
5735.31 944
5736.02 923
5736.74 822
5737.45 809
5738.17 826
5738.88 921
5739.60 821
5740.31 860
5741.03 891
5741.74 957
5742.46 915
5743.17 975
5743.89 941
5744.60 939
5745.32 875
5746.03 914
5746.75 856
5747.46 880
5748.18 942
5748.89 989
5749.61 965
5750.32 881
5751.04 925
5751.76 863
5752.47 991
5753.19 968
5753.90 1059
5754.62 1092
5755.33 1076
5756.05 1197
5756.77 1195
5757.48 1157
5758.20 1108
5758.91 1117
5759.63 1065
5760.34 1063
5761.06 1043
5761.78 967
5762.49 1043
5763.21 1003
5763.93 997
5764.64 1045
5765.36 1151
5766.07 1098
5766.79 1095
5767.51 1016
5768.22 1052
5768.94 1177
5769.66 1119
5770.37 1086
5771.09 1010
5771.81 1031
5772.52 1216
5773.24 1104
5773.96 1057
5774.67 1114
5775.39 1100
5776.11 1100
5776.83 1085
5777.54 1160
5778.26 1186
5778.98 1133
5779.69 1144
5780.41 1143
5781.13 1138
5781.85 1129
5782.56 1221
5783.28 1152
5784.00 1065
5784.72 1071
5785.43 1131
5786.15 1054
5786.87 1087
5787.59 1084
5788.30 1085
5789.02 1064
5789.74 1018
5790.46 1038
5791.18 1044
5791.89 1068
5792.61 1066
5793.33 1178
5794.05 1198
5794.77 1268
5795.48 1261
5796.20 1297
5796.92 1247
5797.64 1289
5798.36 1280
5799.08 1403
5799.80 1594
5800.51 1667
5801.23 1674
5801.95 1829
5802.67 1901
5803.39 2005
5804.11 1928
5804.83 1885
5805.54 1877
5806.26 1786
5806.98 1641
5807.70 1507
5808.42 1370
5809.14 1396
5809.86 1519
5810.58 1672
5811.30 1577
5812.02 1719
5812.74 1758
5813.45 1669
5814.17 1596
5814.89 1742
5815.61 1984
5816.33 2114
5817.05 2458
5817.77 2763
5818.49 3170
5819.21 3239
5819.93 3298
5820.65 3295
5821.37 3024
5822.09 2806
5822.81 2565
5823.53 2197
5824.25 2056
5824.97 1904
5825.69 1810
5826.41 1802
5827.13 1617
5827.85 1646
5828.57 1697
5829.29 1590
5830.01 1433
5830.73 1544
5831.45 1691
5832.17 1634
5832.89 1690
5833.61 1668
5834.33 1632
5835.06 1603
5835.78 1576
5836.50 1744
5837.22 1636
5837.94 1548
5838.66 1510
5839.38 1463
5840.10 1453
5840.82 1389
5841.54 1394
5842.26 1423
5842.99 1318
5843.71 1233
5844.43 1231
5845.15 1306
5845.87 1297
5846.59 1236
5847.31 1138
5848.04 1095
5848.76 1125
5849.48 1093
5850.20 1118
5850.92 1137
5851.64 1193
5852.36 1170
5853.09 1057
5853.81 998
5854.53 1066
5855.25 1023
5855.97 1115
5856.70 1183
5857.42 1151
5858.14 1084
5858.86 1161
5859.58 1157
5860.31 1086
5861.03 1035
5861.75 1130
5862.47 1037
5863.20 1051
5863.92 967
5864.64 1098
5865.36 1034
5866.09 1034
5866.81 1058
5867.53 1093
5868.25 1004
5868.98 1094
5869.70 953
5870.42 984
5871.15 1085
5871.87 1092
5872.59 1041
5873.31 1090
5874.04 1141
5874.76 1011
5875.48 1076
5876.21 1046
5876.93 1048
5877.65 1089
5878.38 1106
5879.10 962
5879.82 1063
5880.55 1088
5881.27 1152
5881.99 1030
5882.72 965
5883.44 1027
5884.17 1035
5884.89 1073
5885.61 1157
5886.34 1101
5887.06 1036
5887.78 1074
5888.51 1116
5889.23 1033
5889.96 942
5890.68 1009
5891.41 1182
5892.13 1213
5892.85 1026
5893.58 1039
5894.30 991
5895.03 992
5895.75 1018
5896.48 1007
5897.20 1123
5897.92 1026
5898.65 1030
5899.37 954
5900.10 1025
5900.82 1008
5901.55 1013
5902.27 1017
5903.00 1033
5903.72 1152
5904.45 1045
5905.17 1004
5905.90 1019
5906.62 981
5907.35 1030
5908.07 1018
5908.80 1017
5909.52 1108
5910.25 1140
5910.97 976
5911.70 1033
5912.43 1008
5913.15 1029
5913.88 998
5914.60 1067
5915.33 1085
5916.05 1148
5916.78 1016
5917.50 1129
5918.23 1035
5918.96 1040
5919.68 1092
5920.41 1074
5921.13 1097
5921.86 1159
5922.59 1053
5923.31 1061
5924.04 1103
5924.76 1121
5925.49 975
5926.22 1036
5926.94 1134
5927.67 1130
5928.40 1168
5929.12 1140
5929.85 1149
5930.58 1125
5931.30 1156
5932.03 1180
5932.76 1239
5933.48 1206
5934.21 1232
5934.94 1126
5935.66 1130
5936.39 1166
5937.12 1184
5937.84 1182
5938.57 1255
5939.30 1317
5940.02 1411
5940.75 1432
5941.48 1322
5942.21 1272
5942.93 1361
5943.66 1345
5944.39 1346
5945.12 1315
5945.84 1400
5946.57 1461
5947.30 1354
5948.03 1350
5948.75 1482
5949.48 1334
5950.21 1443
5950.94 1515
5951.67 1521
5952.39 1731
5953.12 1704
5953.85 1657
5954.58 1618
5955.31 1645
5956.03 1768
5956.76 1788
5957.49 1712
5958.22 1657
5958.95 1772
5959.67 1727
5960.40 1707
5961.13 1645
5961.86 1643
5962.59 1840
5963.32 1864
5964.05 1836
5964.77 1760
5965.50 1938
5966.23 2185
5966.96 2290
5967.69 2304
5968.42 2295
5969.15 2542
5969.88 2492
5970.61 2442
5971.33 2239
5972.06 2133
5972.79 2083
5973.52 2146
5974.25 2153
5974.98 2160
5975.71 2101
5976.44 2026
5977.17 2001
5977.90 2105
5978.63 2039
5979.36 2078
5980.09 2044
5980.82 2155
5981.55 2158
5982.28 2383
5983.01 2286
5983.74 2175
5984.46 2299
5985.19 2209
5985.92 2380
5986.65 2357
5987.38 2311
5988.11 2304
5988.85 2415
5989.58 2456
5990.31 2329
5991.04 2380
5991.77 2409
5992.50 2447
5993.23 2304
5993.96 2481
5994.69 2510
5995.42 2484
5996.15 2620
5996.88 2613
5997.61 2685
5998.34 2638
5999.07 2789
5999.80 2729
6000.53 2725
6001.26 2725
6002.00 2728
6002.73 2641
6003.46 2676
6004.19 2646
6004.92 2693
6005.65 2608
6006.38 2375
6007.11 2477
6007.84 2525
6008.58 2663
6009.31 2801
6010.04 3081
6010.77 3278
6011.50 3826
6012.23 4528
6012.96 4883
6013.70 5452
6014.43 5954
6015.16 6197
6015.89 6459
6016.62 6376
6017.36 6324
6018.09 6209
6018.82 5480
6019.55 4784
6020.28 4264
6021.02 3834
6021.75 3263
6022.48 3090
6023.21 2712
6023.94 2332
6024.68 2362
6025.41 2269
6026.14 2249
6026.87 1912
6027.61 1962
6028.34 1896
6029.07 1994
6029.80 1830
6030.54 1778
6031.27 1629
6032.00 1671
6032.73 1759
6033.47 1796
6034.20 1752
6034.93 1850
6035.67 1736
6036.40 1723
6037.13 1784
6037.87 1770
6038.60 1808
6039.33 1636
6040.07 1689
6040.80 1903
6041.53 1816
6042.27 1761
6043.00 1713
6043.73 1832
6044.47 1997
6045.20 1896
6045.93 1891
6046.67 1992
6047.40 2031
6048.13 1827
6048.87 1855
6049.60 2083
6050.34 2126
6051.07 2184
6051.80 2154
6052.54 2260
6053.27 2463
6054.01 2414
6054.74 2437
6055.47 2572
6056.21 2480
6056.94 2461
6057.68 2431
6058.41 2365
6059.15 2304
6059.88 2124
6060.61 2136
6061.35 2040
6062.08 1927
6062.82 2017
6063.55 1975
6064.29 2067
6065.02 1886
6065.76 1904
6066.49 2078
6067.23 1910
6067.96 1841
6068.70 1833
6069.43 1828
6070.17 1799
6070.90 1840
6071.64 1836
6072.37 1777
6073.11 1731
6073.84 1722
6074.58 1710
6075.31 1756
6076.05 1583
6076.78 1627
6077.52 1562
6078.26 1625
6078.99 1602
6079.73 1501
6080.46 1587
6081.20 1698
6081.93 1616
6082.67 1623
6083.41 1679
6084.14 1616
6084.88 1585
6085.61 1572
6086.35 1487
6087.09 1521
6087.82 1571
6088.56 1590
6089.30 1364
6090.03 1403
6090.77 1583
6091.50 1443
6092.24 1465
6092.98 1465
6093.71 1534
6094.45 1384
6095.19 1446
6095.92 1457
6096.66 1485
6097.40 1397
6098.13 1377
6098.87 1454
6099.61 1499
6100.34 1400
6101.08 1430
6101.82 1521
6102.56 1459
6103.29 1472
6104.03 1295
6104.77 1362
6105.50 1438
6106.24 1469
6106.98 1356
6107.72 1291
6108.45 1233
6109.19 1272
6109.93 1227
6110.67 1258
6111.40 1408
6112.14 1324
6112.88 1354
6113.62 1347
6114.35 1447
6115.09 1358
6115.83 1464
6116.57 1367
6117.31 1371
6118.04 1373
6118.78 1337
6119.52 1298
6120.26 1306
6121.00 1351
6121.73 1288
6122.47 1451
6123.21 1308
6123.95 1370
6124.69 1510
6125.43 1429
6126.16 1565
6126.90 1529
6127.64 1439
6128.38 1386
6129.12 1439
6129.86 1456
6130.60 1616
6131.33 1574
6132.07 1565
6132.81 1562
6133.55 1524
6134.29 1462
6135.03 1465
6135.77 1590
6136.51 1506
6137.25 1450
6137.99 1644
6138.73 1555
6139.46 1495
6140.20 1548
6140.94 1541
6141.68 1537
6142.42 1567
6143.16 1553
6143.90 1464
6144.64 1510
6145.38 1590
6146.12 1513
6146.86 1523
6147.60 1514
6148.34 1493
6149.08 1604
6149.82 1670
6150.56 1583
6151.30 1565
6152.04 1633
6152.78 1736
6153.52 1697
6154.26 1667
6155.00 1626
6155.74 1727
6156.48 1675
6157.22 1850
6157.96 1816
6158.70 1761
6159.44 1835
6160.18 1864
6160.92 1827
6161.66 1766
6162.40 1774
6163.15 1764
6163.89 1776
6164.63 1997
6165.37 2171
6166.11 2364
6166.85 2253
6167.59 2303
6168.33 2407
6169.07 2478
6169.81 2431
6170.55 2387
6171.30 2556
6172.04 2528
6172.78 2526
6173.52 2497
6174.26 2388
6175.00 2484
6175.74 2439
6176.49 2311
6177.23 2227
6177.97 2312
6178.71 2246
6179.45 2307
6180.19 2288
6180.94 2222
6181.68 2211
6182.42 2362
6183.16 2386
6183.90 2429
6184.65 2325
6185.39 2412
6186.13 2309
6186.87 2266
6187.61 2377
6188.36 2366
6189.10 2315
6189.84 2359
6190.58 2308
6191.33 2363
6192.07 2615
6192.81 2659
6193.55 2677
6194.30 2890
6195.04 2949
6195.78 3067
6196.52 3095
6197.27 2955
6198.01 3035
6198.75 3159
6199.49 2986
6200.24 3060
6200.98 3038
6201.72 3003
6202.47 3072
6203.21 2867
6203.95 3207
6204.70 3288
6205.44 3686
6206.18 4307
6206.93 5027
6207.67 5870
6208.41 7015
6209.16 8252
6209.90 9425
6210.64 11186
6211.39 11824
6212.13 12160
6212.87 11675
6213.62 11111
6214.36 10442
6215.11 9353
6215.85 7604
6216.59 6708
6217.34 5527
6218.08 4570
6218.83 4021
6219.57 3386
6220.31 3054
6221.06 2924
6221.80 2809
6222.55 2572
6223.29 2546
6224.04 2609
6224.78 2599
6225.52 2598
6226.27 2463
6227.01 2588
6227.76 2527
6228.50 2403
6229.25 2331
6229.99 2187
6230.74 2094
6231.48 1982
6232.23 1840
6232.97 1781
6233.72 1795
6234.46 1794
6235.21 1742
6235.95 1753
6236.70 1789
6237.44 1715
6238.19 1794
6238.93 1929
6239.68 1847
6240.42 1938
6241.17 1942
6241.91 1913
6242.66 1936
6243.40 1914
6244.15 1869
6244.90 1887
6245.64 2107
6246.39 2195
6247.13 2210
6247.88 2387
6248.62 2474
6249.37 2542
6250.12 2581
6250.86 2704
6251.61 2716
6252.35 2434
6253.10 2468
6253.85 2438
6254.59 2355
6255.34 2238
6256.09 2235
6256.83 2151
6257.58 2075
6258.32 2098
6259.07 2099
6259.82 2056
6260.56 2011
6261.31 2017
6262.06 2087
6262.80 2019
6263.55 1891
6264.30 1945
6265.04 1966
6265.79 1967
6266.54 1962
6267.29 1885
6268.03 1869
6268.78 1789
6269.53 1847
6270.27 1966
6271.02 1811
6271.77 1742
6272.52 1699
6273.26 1816
6274.01 1830
6274.76 1819
6275.50 1834
6276.25 1890
6277.00 1869
6277.75 1843
6278.49 1669
6279.24 1674
6279.99 1639
6280.74 1785
6281.49 1770
6282.23 1682
6282.98 1659
6283.73 1606
6284.48 1604
6285.23 1542
6285.97 1664
6286.72 1801
6287.47 1787
6288.22 1771
6288.97 1823
6289.71 1822
6290.46 1931
6291.21 1953
6291.96 1934
6292.71 1943
6293.46 1912
6294.21 1754
6294.95 1608
6295.70 1471
6296.45 1468
6297.20 1533
6297.95 1426
6298.70 1497
6299.45 1374
6300.20 1341
6300.94 1401
6301.69 1489
6302.44 1445
6303.19 1439
6303.94 1429
6304.69 1483
6305.44 1456
6306.19 1464
6306.94 1458
6307.69 1499
6308.44 1399
6309.19 1500
6309.94 1469
6310.69 1504
6311.43 1585
6312.18 1505
6312.93 1518
6313.68 1384
6314.43 1343
6315.18 1370
6315.93 1411
6316.68 1411
6317.43 1505
6318.18 1467
6318.93 1477
6319.68 1521
6320.43 1414
6321.18 1422
6321.93 1409
6322.68 1390
6323.43 1486
6324.18 1365
6324.94 1405
6325.69 1571
6326.44 1337
6327.19 1412
6327.94 1371
6328.69 1451
6329.44 1472
6330.19 1544
6330.94 1477
6331.69 1328
6332.44 1408
6333.19 1359
6333.94 1291
6334.69 1302
6335.45 1387
6336.20 1231
6336.95 1250
6337.70 1243
6338.45 1238
6339.20 1226
6339.95 1273
6340.70 1232
6341.46 1168
6342.21 1298
6342.96 1283
6343.71 1264
6344.46 1305
6345.21 1262
6345.96 1327
6346.72 1341
6347.47 1405
6348.22 1389
6348.97 1379
6349.72 1409
6350.48 1426
6351.23 1434
6351.98 1499
6352.73 1444
6353.48 1536
6354.24 1539
6354.99 1592
6355.74 1524
6356.49 1531
6357.24 1641
6358.00 1504
6358.75 1525
6359.50 1391
6360.25 1392
6361.01 1481
6361.76 1489
6362.51 1586
6363.26 1500
6364.02 1351
6364.77 1394
6365.52 1433
6366.28 1362
6367.03 1360
6367.78 1283
6368.53 1354
6369.29 1251
6370.04 1336
6370.79 1272
6371.55 1374
6372.30 1444
6373.05 1293
6373.81 1183
6374.56 1260
6375.31 1387
6376.07 1310
6376.82 1308
6377.57 1412
6378.33 1246
6379.08 1242
6379.83 1318
6380.59 1447
6381.34 1448
6382.10 1337
6382.85 1284
6383.60 1298
6384.36 1294
6385.11 1325
6385.87 1356
6386.62 1290
6387.37 1271
6388.13 1264
6388.88 1237
6389.64 1225
6390.39 1255
6391.14 1329
6391.90 1260
6392.65 1276
6393.41 1243
6394.16 1254
6394.92 1178
6395.67 1252
6396.43 1249
6397.18 1192
6397.94 1186
6398.69 1229
6399.45 1245
6400.20 1226
6400.96 1207
6401.71 1214
6402.47 1149
6403.22 1247
6403.98 1242
6404.73 1115
6405.49 1163
6406.24 1137
6407.00 1143
6407.75 1211
6408.51 1185
6409.26 1163
6410.02 1165
6410.77 1227
6411.53 1227
6412.28 1250
6413.04 1187
6413.80 1238
6414.55 1178
6415.31 1141
6416.06 1150
6416.82 1156
6417.57 1253
6418.33 1228
6419.09 1182
6419.84 1188
6420.60 1307
6421.35 1361
6422.11 1272
6422.87 1315
6423.62 1282
6424.38 1312
6425.14 1394
6425.89 1495
6426.65 1556
6427.40 1452
6428.16 1460
6428.92 1361
6429.67 1360
6430.43 1273
6431.19 1292
6431.94 1177
6432.70 1275
6433.46 1293
6434.22 1201
6434.97 1320
6435.73 1256
6436.49 1160
6437.24 1256
6438.00 1283
6438.76 1160
6439.51 1297
6440.27 1287
6441.03 1297
6441.79 1174
6442.54 1225
6443.30 1302
6444.06 1209
6444.82 1259
6445.57 1148
6446.33 1229
6447.09 1117
6447.85 1179
6448.60 1244
6449.36 1199
6450.12 1223
6450.88 1189
6451.64 1149
6452.39 1177
6453.15 1192
6453.91 1279
6454.67 1257
6455.43 1297
6456.18 1285
6456.94 1369
6457.70 1464
6458.46 1330
6459.22 1324
6459.98 1251
6460.73 1290
6461.49 1228
6462.25 1291
6463.01 1299
6463.77 1335
6464.53 1348
6465.29 1365
6466.04 1288
6466.80 1344
6467.56 1326
6468.32 1406
6469.08 1430
6469.84 1442
6470.60 1444
6471.36 1397
6472.12 1388
6472.87 1339
6473.63 1513
6474.39 1413
6475.15 1501
6475.91 1535
6476.67 1467
6477.43 1549
6478.19 1573
6478.95 1461
6479.71 1487
6480.47 1564
6481.23 1630
6481.99 1586
6482.75 1607
6483.51 1526
6484.27 1585
6485.03 1689
6485.79 1677
6486.55 1649
6487.31 1793
6488.07 1820
6488.83 1758
6489.59 1636
6490.35 1733
6491.11 1846
6491.87 1905
6492.63 1872
6493.39 1880
6494.15 2030
6494.91 2016
6495.67 1966
6496.43 1987
6497.19 2035
6497.95 2095
6498.71 2075
6499.47 2153
6500.23 2147
6500.99 2077
6501.76 1979
6502.52 2019
6503.28 2192
6504.04 2249
6504.80 2203
6505.56 2246
6506.32 2221
6507.08 2393
6507.84 2258
6508.61 2381
6509.37 2341
6510.13 2345
6510.89 2414
6511.65 2538
6512.41 2501
6513.17 2596
6513.94 2605
6514.70 2645
6515.46 2566
6516.22 2629
6516.98 2487
6517.74 2548
6518.51 2482
6519.27 2524
6520.03 2587
6520.79 2752
6521.55 2777
6522.32 2815
6523.08 3078
6523.84 2903
6524.60 3074
6525.36 3286
6526.13 3618
6526.89 3708
6527.65 4043
6528.41 4127
6529.18 4308
6529.94 4472
6530.70 4499
6531.46 4655
6532.23 4731
6532.99 4701
6533.75 4539
6534.51 4753
6535.28 5184
6536.04 5984
6536.80 6719
6537.57 7359
6538.33 7676
6539.09 7993
6539.85 7965
6540.62 7726
6541.38 7022
6542.14 6187
6542.91 5164
6543.67 4704
6544.43 3935
6545.20 3504
6545.96 3146
6546.72 2702
6547.49 2538
6548.25 2298
6549.02 2424
6549.78 2388
6550.54 2195
6551.31 2167
6552.07 2240
6552.83 2276
6553.60 2218
6554.36 2200
6555.13 2200
6555.89 2099
6556.65 2101
6557.42 2120
6558.18 2153
6558.95 1994
6559.71 2125
6560.47 2016
6561.24 1987
6562.00 2142
6562.77 2143
6563.53 2243
6564.30 2228
6565.06 2464
6565.83 2460
6566.59 2506
6567.36 2429
6568.12 2453
6568.88 2658
6569.65 2627
6570.41 2590
6571.18 2576
6571.94 2489
6572.71 2462
6573.47 2504
6574.24 2630
6575.00 2522
6575.77 2523
6576.53 2633
6577.30 2767
6578.07 2888
6578.83 2949
6579.60 2979
6580.36 3042
6581.13 3082
6581.89 2990
6582.66 3044
6583.42 3162
6584.19 2953
6584.96 2790
6585.72 2928
6586.49 2890
6587.25 2773
6588.02 2611
6588.78 2630
6589.55 2648
6590.32 2627
6591.08 2810
6591.85 2909
6592.61 3194
6593.38 3314
6594.15 3486
6594.91 3626
6595.68 4168
6596.45 4298
6597.21 4006
6597.98 4085
6598.75 3961
6599.51 3831
6600.28 3601
6601.05 3394
6601.81 3164
6602.58 2986
6603.35 2709
6604.11 2541
6604.88 2363
6605.65 2432
6606.41 2292
6607.18 2219
6607.95 2288
6608.71 2396
6609.48 2311
6610.25 2358
6611.02 2316
6611.78 2391
6612.55 2263
6613.32 2421
6614.09 2395
6614.85 2241
6615.62 2168
6616.39 2221
6617.16 2077
6617.92 2070
6618.69 2054
6619.46 1951
6620.23 2044
6620.99 1914
6621.76 1981
6622.53 1914
6623.30 2043
6624.07 2041
6624.83 1995
6625.60 1955
6626.37 1909
6627.14 1997
6627.91 1978
6628.67 1974
6629.44 1897
6630.21 1986
6630.98 1967
6631.75 1957
6632.52 2173
6633.29 2304
6634.05 2235
6634.82 2304
6635.59 2339
6636.36 2533
6637.13 2601
6637.90 2583
6638.67 2560
6639.43 2487
6640.20 2265
6640.97 2173
6641.74 2190
6642.51 2205
6643.28 2108
6644.05 1945
6644.82 1831
6645.59 1851
6646.36 1904
6647.13 1787
6647.90 1943
6648.66 1877
6649.43 1874
6650.20 1857
6650.97 1895
6651.74 1927
6652.51 1880
6653.28 1800
6654.05 1949
6654.82 1904
6655.59 1808
6656.36 1803
6657.13 1776
6657.90 1877
6658.67 1749
6659.44 1762
6660.21 1809
6660.98 1740
6661.75 1694
6662.52 1859
6663.29 1913
6664.06 1993
6664.83 2016
6665.60 2237
6666.37 2284
6667.14 2227
6667.91 2179
6668.69 2154
6669.46 2099
6670.23 1973
6671.00 1900
6671.77 1894
6672.54 1971
6673.31 1853
6674.08 1722
6674.85 1835
6675.62 1783
6676.39 1783
6677.16 1722
6677.94 1757
6678.71 1750
6679.48 1716
6680.25 1685
6681.02 1774
6681.79 1789
6682.56 1757
6683.33 1811
6684.11 1817
6684.88 1926
6685.65 1911
6686.42 1944
6687.19 1990
6687.96 2138
6688.74 2002
6689.51 1955
6690.28 1939
6691.05 1742
6691.82 1871
6692.60 1847
6693.37 1567
6694.14 1607
6694.91 1558
6695.68 1574
6696.46 1603
6697.23 1441
6698.00 1522
6698.77 1450
6699.55 1515
6700.32 1521
6701.09 1470
6701.86 1391
6702.64 1371
6703.41 1387
6704.18 1483
6704.95 1382
6705.73 1397
6706.50 1383
6707.27 1447
6708.04 1498
6708.82 1541
6709.59 1488
6710.36 1417
6711.14 1362
6711.91 1430
6712.68 1534
6713.46 1458
6714.23 1306
6715.00 1408
6715.78 1350
6716.55 1326
6717.32 1304
6718.10 1315
6718.87 1368
6719.64 1435
6720.42 1312
6721.19 1142
6721.96 1223
6722.74 1274
6723.51 1295
6724.28 1339
6725.06 1341
6725.83 1315
6726.61 1280
6727.38 1333
6728.15 1287
6728.93 1359
6729.70 1347
6730.48 1327
6731.25 1438
6732.02 1472
6732.80 1292
6733.57 1245
6734.35 1307
6735.12 1231
6735.90 1269
6736.67 1403
6737.45 1453
6738.22 1514
6738.99 1459
6739.77 1296
6740.54 1321
6741.32 1358
6742.09 1338
6742.87 1336
6743.64 1293
6744.42 1432
6745.19 1424
6745.97 1350
6746.74 1409
6747.52 1403
6748.29 1450
6749.07 1334
6749.84 1488
6750.62 1553
6751.40 1609
6752.17 1682
6752.95 1707
6753.72 1815
6754.50 1774
6755.27 1692
6756.05 1653
6756.82 1588
6757.60 1545
6758.38 1510
6759.15 1602
6759.93 1514
6760.70 1327
6761.48 1441
6762.25 1375
6763.03 1338
6763.81 1267
6764.58 1284
6765.36 1223
6766.14 1177
6766.91 1206
6767.69 1389
6768.46 1291
6769.24 1226
6770.02 1350
6770.79 1240
6771.57 1302
6772.35 1330
6773.12 1249
6773.90 1331
6774.68 1276
6775.45 1194
6776.23 1181
6777.01 1295
6777.78 1134
6778.56 1247
6779.34 1201
6780.11 1147
6780.89 1216
6781.67 1219
6782.45 1200
6783.22 1238
6784.00 1262
6784.78 1316
6785.56 1313
6786.33 1178
6787.11 1206
6787.89 1246
6788.66 1190
6789.44 1158
6790.22 1087
6791.00 1133
6791.78 1149
6792.55 1173
6793.33 1297
6794.11 1165
6794.89 1206
6795.66 1085
6796.44 1021
6797.22 1107
6798.00 1127
6798.78 1102
6799.55 1130
6800.33 1138
6801.11 1203
6801.89 1236
6802.67 1282
6803.45 1332
6804.22 1317
6805.00 1168
6805.78 1137
6806.56 1238
6807.34 1218
6808.12 1261
6808.90 1293
6809.67 1194
6810.45 1212
6811.23 1254
6812.01 1189
6812.79 1150
6813.57 1154
6814.35 1221
6815.13 1221
6815.91 1176
6816.68 1145
6817.46 1287
6818.24 1243
6819.02 1193
6819.80 1183
6820.58 1295
6821.36 1173
6822.14 1111
6822.92 1058
6823.70 1195
6824.48 1223
6825.26 1172
6826.04 1217
6826.82 1177
6827.60 1125
6828.38 1197
6829.16 1107
6829.94 1163
6830.72 1224
6831.50 1118
6832.28 1154
6833.06 1139
6833.84 1064
6834.62 1212
6835.40 1157
6836.18 1085
6836.96 1093
6837.74 1057
6838.52 1016
6839.30 1072
6840.08 1077
6840.86 1157
6841.64 1105
6842.42 1179
6843.20 1158
6843.98 1075
6844.76 1037
6845.54 1009
6846.32 1095
6847.10 1162
6847.89 1097
6848.67 1278
6849.45 1404
6850.23 1598
6851.01 1753
6851.79 2041
6852.57 2304
6853.35 2451
6854.13 2424
6854.92 2340
6855.70 2238
6856.48 2078
6857.26 1957
6858.04 1722
6858.82 1444
6859.60 1446
6860.39 1391
6861.17 1344
6861.95 1243
6862.73 1157
6863.51 1158
6864.29 1141
6865.08 1220
6865.86 1276
6866.64 1182
6867.42 1157
6868.20 1160
6868.99 1121
6869.77 1251
6870.55 1320
6871.33 1247
6872.12 1205
6872.90 1180
6873.68 1121
6874.46 1201
6875.24 1160
6876.03 1192
6876.81 1198
6877.59 1208
6878.38 1247
6879.16 1250
6879.94 1250
6880.72 1326
6881.51 1295
6882.29 1346
6883.07 1314
6883.85 1249
6884.64 1332
6885.42 1482
6886.20 1483
6886.99 1474
6887.77 1431
6888.55 1525
6889.34 1646
6890.12 1710
6890.90 1721
6891.69 1560
6892.47 1702
6893.25 1759
6894.04 1607
6894.82 1512
6895.60 1482
6896.39 1599
6897.17 1600
6897.96 1528
6898.74 1513
6899.52 1445
6900.31 1497
6901.09 1557
6901.88 1515
6902.66 1657
6903.44 1720
6904.23 1800
6905.01 1794
6905.80 1852
6906.58 1838
6907.36 1672
6908.15 1668
6908.93 1679
6909.72 1600
6910.50 1529
6911.29 1440
6912.07 1409
6912.86 1406
6913.64 1430
6914.42 1556
6915.21 1449
6915.99 1410
6916.78 1484
6917.56 1443
6918.35 1368
6919.13 1439
6919.92 1514
6920.70 1357
6921.49 1439
6922.27 1390
6923.06 1451
6923.84 1483
6924.63 1428
6925.42 1389
6926.20 1379
6926.99 1423
6927.77 1378
6928.56 1328
6929.34 1465
6930.13 1405
6930.91 1433
6931.70 1396
6932.48 1391
6933.27 1440
6934.06 1433
6934.84 1452
6935.63 1497
6936.41 1566
6937.20 1531
6937.99 1533
6938.77 1503
6939.56 1511
6940.34 1481
6941.13 1501
6941.92 1546
6942.70 1593
6943.49 1644
6944.28 1731
6945.06 1701
6945.85 1811
6946.64 1811
6947.42 1820
6948.21 1792
6949.00 1857
6949.78 1922
6950.57 1931
6951.36 1947
6952.14 1984
6952.93 1960
6953.72 1847
6954.50 1758
6955.29 1761
6956.08 1692
6956.86 1785
6957.65 1912
6958.44 1860
6959.23 1924
6960.01 1865
6960.80 1966
6961.59 1959
6962.38 1942
6963.16 1896
6963.95 1910
6964.74 1803
6965.53 1873
6966.31 1867
6967.10 2021
6967.89 1943
6968.68 2016
6969.46 2097
6970.25 2188
6971.04 2063
6971.83 2011
6972.62 2110
6973.40 2290
6974.19 2252
6974.98 2184
6975.77 2187
6976.56 2189
6977.34 2229
6978.13 2247
6978.92 2365
6979.71 2395
6980.50 2460
6981.29 2565
6982.08 2699
6982.86 2762
6983.65 2986
6984.44 3472
6985.23 3984
6986.02 4335
6986.81 4800
6987.60 5186
6988.39 5342
6989.17 5459
6989.96 5450
6990.75 4951
6991.54 4569
6992.33 4267
6993.12 3609
6993.91 3295
6994.70 3155
6995.49 2961
6996.28 2937
6997.07 3056
6997.86 3182
6998.64 3620
6999.43 4003
7000.22 4614
7001.01 4854
7001.80 5167
7002.59 5453
7003.38 5521
7004.17 5335
7004.96 5067
7005.75 4579
7006.54 3922
7007.33 3377
7008.12 2907
7008.91 2563
7009.70 2205
7010.49 2105
7011.28 1960
7012.07 1855
7012.86 1809
7013.65 1660
7014.44 1752
7015.23 1713
7016.02 1883
7016.81 1893
7017.61 1787
7018.40 1760
7019.19 1734
7019.98 1703
7020.77 1638
7021.56 1648
7022.35 1606
7023.14 1602
7023.93 1580
7024.72 1642
7025.51 1603
7026.30 1750
7027.10 1681
7027.89 1737
7028.68 1919
7029.47 1837
7030.26 1809
7031.05 1762
7031.84 1707
7032.63 1680
7033.43 1696
7034.22 1585
7035.01 1666
7035.80 1700
7036.59 1621
7037.38 1633
7038.18 1688
7038.97 1687
7039.76 1796
7040.55 1705
7041.34 1755
7042.13 1775
7042.93 1847
7043.72 1843
7044.51 1843
7045.30 1914
7046.09 1894
7046.89 1823
7047.68 1876
7048.47 1859
7049.26 1903
7050.06 2016
7050.85 2077
7051.64 2009
7052.43 2174
7053.23 2216
7054.02 2088
7054.81 2037
7055.60 1905
7056.40 1865
7057.19 1805
7057.98 1748
7058.77 1676
7059.57 1602
7060.36 1680
7061.15 1702
7061.95 1635
7062.74 1615
7063.53 1660
7064.33 1559
7065.12 1650
7065.91 1600
7066.71 1614
7067.50 1619
7068.29 1455
7069.09 1556
7069.88 1523
7070.67 1600
7071.47 1541
7072.26 1556
7073.05 1540
7073.85 1510
7074.64 1466
7075.44 1603
7076.23 1451
7077.02 1413
7077.82 1432
7078.61 1432
7079.41 1474
7080.20 1347
7080.99 1393
7081.79 1318
7082.58 1291
7083.38 1399
7084.17 1437
7084.96 1464
7085.76 1554
7086.55 1512
7087.35 1545
7088.14 1526
7088.94 1523
7089.73 1654
7090.53 1611
7091.32 1583
7092.12 1502
7092.91 1659
7093.71 1566
7094.50 1469
7095.29 1347
7096.09 1370
7096.88 1300
7097.68 1230
7098.48 1117
7099.27 1303
7100.07 1165
7100.86 1173
7101.66 1152
7102.45 1276
7103.25 1239
7104.04 1217
7104.84 1175
7105.63 1008
7106.43 1127
7107.22 1161
7108.02 1076
7108.82 1092
7109.61 1034
7110.41 1107
7111.20 1111
7112.00 1059
7112.79 997
7113.59 1028
7114.39 1137
7115.18 1123
7115.98 1116
7116.77 1082
7117.57 1123
7118.37 1119
7119.16 1179
7119.96 1145
7120.76 1124
7121.55 1101
7122.35 1102
7123.15 997
7123.94 1099
7124.74 1127
7125.53 1109
7126.33 1075
7127.13 1014
7127.93 1098
7128.72 1131
7129.52 1099
7130.32 1098
7131.11 1160
7131.91 1112
7132.71 1072
7133.50 1050
7134.30 1085
7135.10 1076
7135.90 1022
7136.69 1035
7137.49 1077
7138.29 1030
7139.08 1064
7139.88 1036
7140.68 1047
7141.48 1055
7142.27 1073
7143.07 1034
7143.87 1108
7144.67 1066
7145.46 961
7146.26 953
7147.06 1036
7147.86 1064
7148.66 1048
7149.45 1022
7150.25 994
7151.05 938
7151.85 1040
7152.65 981
7153.44 1039
7154.24 939
7155.04 925
7155.84 953
7156.64 969
7157.44 920
7158.23 867
7159.03 907
7159.83 888
7160.63 938
7161.43 1012
7162.23 879
7163.03 963
7163.83 956
7164.62 901
7165.42 880
7166.22 915
7167.02 867
7167.82 853
7168.62 958
7169.42 994
7170.22 1040
7171.02 957
7171.82 937
7172.61 882
7173.41 1008
7174.21 877
7175.01 953
7175.81 923
7176.61 952
7177.41 896
7178.21 945
7179.01 897
7179.81 886
7180.61 914
7181.41 934
7182.21 967
7183.01 902
7183.81 912
7184.61 952
7185.41 954
7186.21 953
7187.01 983
7187.81 969
7188.61 998
7189.41 980
7190.21 857
7191.01 883
7191.81 927
7192.61 791
7193.41 728
7194.21 742
7195.01 797
7195.81 880
7196.61 759
7197.41 764
7198.21 790
7199.01 794
7199.82 841
7200.62 824
7201.42 872
7202.22 851
7203.02 873
7203.82 818
7204.62 803
7205.42 750
7206.22 755
7207.02 775
7207.83 777
7208.63 759
7209.43 759
7210.23 796
7211.03 820
7211.83 738
7212.63 749
7213.44 727
7214.24 789
7215.04 785
7215.84 832
7216.64 885
7217.44 828
7218.25 808
7219.05 835
7219.85 809
7220.65 853
7221.45 821
7222.26 849
7223.06 842
7223.86 826
7224.66 797
7225.46 763
7226.27 802
7227.07 839
7227.87 832
7228.67 734
7229.48 785
7230.28 806
7231.08 839
7231.88 839
7232.69 815
7233.49 841
7234.29 815
7235.09 870
7235.90 847
7236.70 885
7237.50 826
7238.30 764
7239.11 754
7239.91 809
7240.71 798
7241.52 806
7242.32 764
7243.12 770
7243.93 805
7244.73 779
7245.53 723
7246.34 723
7247.14 741
7247.94 672
7248.75 693
7249.55 720
7250.35 750
7251.16 694
7251.96 813
7252.76 855
7253.57 709
7254.37 715
7255.18 757
7255.98 822
7256.78 748
7257.59 672
7258.39 707
7259.20 739
7260.00 736
7260.80 742
7261.61 755
7262.41 810
7263.22 890
7264.02 858
7264.83 809
7265.63 748
7266.43 763
7267.24 793
7268.04 759
7268.85 807
7269.65 873
7270.46 836
7271.26 778
7272.07 787
7272.87 865
7273.68 836
7274.48 819
7275.29 814
7276.09 792
7276.90 766
7277.70 872
7278.51 834
7279.31 828
7280.12 842
7280.92 892
7281.73 923
7282.53 889
7283.34 931
7284.14 966
7284.95 989
7285.76 1043
7286.56 1076
7287.37 1069
7288.17 1069
7288.98 1092
7289.78 1097
7290.59 1090
7291.40 1064
7292.20 978
7293.01 925
7293.81 953
7294.62 920
7295.43 878
7296.23 799
7297.04 742
7297.84 779
7298.65 876
7299.46 809
7300.26 841
7301.07 875
7301.88 888
7302.68 873
7303.49 872
7304.30 875
7305.10 751
7305.91 789
7306.72 865
7307.52 922
7308.33 923
7309.14 852
7309.94 853
7310.75 897
7311.56 859
7312.36 925
7313.17 852
7313.98 857
7314.79 965
7315.59 879
7316.40 901
7317.21 1121
7318.01 1149
7318.82 1155
7319.63 1156
7320.44 1217
7321.24 1179
7322.05 1262
7322.86 1269
7323.67 1274
7324.47 1269
7325.28 1156
7326.09 1117
7326.90 1083
7327.71 1098
7328.51 960
7329.32 934
7330.13 1099
7330.94 939
7331.75 932
7332.55 940
7333.36 926
7334.17 938
7334.98 925
7335.79 996
7336.60 998
7337.40 864
7338.21 876
7339.02 868
7339.83 947
7340.64 938
7341.45 958
7342.26 916
7343.06 955
7343.87 991
7344.68 924
7345.49 906
7346.30 880
7347.11 817
7347.92 850
7348.73 802
7349.54 914
7350.34 868
7351.15 768
7351.96 773
7352.77 796
7353.58 897
7354.39 852
7355.20 844
7356.01 863
7356.82 864
7357.63 827
7358.44 870
7359.25 890
7360.06 831
7360.87 833
7361.68 953
7362.49 850
7363.30 858
7364.11 937
7364.92 967
7365.73 917
7366.54 921
7367.35 947
7368.16 900
7368.97 922
7369.78 867
7370.59 1007
7371.40 931
7372.21 841
7373.02 908
7373.83 857
7374.64 895
7375.45 945
7376.26 876
7377.07 842
7377.88 943
7378.69 973
7379.50 922
7380.31 923
7381.12 893
7381.94 938
7382.75 1004
7383.56 998
7384.37 944
7385.18 918
7385.99 1003
7386.80 1101
7387.61 1075
7388.42 1040
7389.23 1081
7390.05 1099
7390.86 1060
7391.67 1098
7392.48 1115
7393.29 1097
7394.10 1131
7394.92 1135
7395.73 1092
7396.54 1171
7397.35 1335
7398.16 1470
7398.97 1535
7399.79 1708
7400.60 1885
7401.41 1956
7402.22 2046
7403.03 2020
7403.85 2139
7404.66 2006
7405.47 1782
7406.28 1652
7407.09 1642
7407.91 1512
7408.72 1319
7409.53 1269
7410.34 1243
7411.16 1264
7411.97 1233
7412.78 1301
7413.59 1339
7414.41 1232
7415.22 1276
7416.03 1211
7416.84 1173
7417.66 1212
7418.47 1108
7419.28 1111
7420.10 1188
7420.91 1069
7421.72 1073
7422.54 1052
7423.35 1005
7424.16 992
7424.97 1130
7425.79 1074
7426.60 1032
7427.41 1087
7428.23 1039
7429.04 1083
7429.86 1151
7430.67 1132
7431.48 1129
7432.30 1193
7433.11 1182
7433.92 1221
7434.74 1081
7435.55 1086
7436.36 1081
7437.18 1225
7437.99 1156
7438.81 1168
7439.62 1265
7440.43 1208
7441.25 1280
7442.06 1285
7442.88 1310
7443.69 1294
7444.51 1410
7445.32 1382
7446.13 1582
7446.95 1791
7447.76 1931
7448.58 2084
7449.39 2328
7450.21 2368
7451.02 2391
7451.84 2291
7452.65 2152
7453.47 2101
7454.28 1880
7455.10 1659
7455.91 1525
7456.73 1421
7457.54 1447
7458.36 1295
7459.17 1331
7459.99 1306
7460.80 1226
7461.62 1312
7462.43 1273
7463.25 1273
7464.06 1349
7464.88 1362
7465.69 1356
7466.51 1395
7467.32 1409
7468.14 1389
7468.96 1528
7469.77 1613
7470.59 1620
7471.40 1770
7472.22 1667
7473.03 1689
7473.85 1626
7474.67 1617
7475.48 1623
7476.30 1670
7477.11 1540
7477.93 1543
7478.75 1388
7479.56 1354
7480.38 1377
7481.20 1304
7482.01 1191
7482.83 1196
7483.65 1184
7484.46 1157
7485.28 1112
7486.09 1073
7486.91 1110
7487.73 1133
7488.54 1164
7489.36 1198
7490.18 1143
7491.00 1070
7491.81 1017
7492.63 1130
7493.45 1098
7494.26 1086
7495.08 1049
7495.90 961
7496.71 1081
7497.53 1068
7498.35 1055
7499.17 1030
7499.98 1157
7500.80 1190
7501.62 1034
7502.44 1041
7503.25 989
7504.07 1104
7504.89 1131
7505.71 1063
7506.52 1103
7507.34 1071
7508.16 1146
7508.98 1185
7509.80 1136
7510.61 1156
7511.43 1056
7512.25 1048
7513.07 1033
7513.89 1104
7514.70 1037
7515.52 1218
7516.34 1150
7517.16 1068
7517.98 1103
7518.79 1046
7519.61 1040
7520.43 1135
7521.25 1062
7522.07 1167
7522.89 1119
7523.71 1133
7524.52 1087
7525.34 1111
7526.16 1058
7526.98 1212
7527.80 1145
7528.62 1187
7529.44 1267
7530.26 1187
7531.08 1200
7531.89 1208
7532.71 1130
7533.53 1107
7534.35 1172
7535.17 1245
7535.99 1244
7536.81 1216
7537.63 1127
7538.45 1128
7539.27 1159
7540.09 1233
7540.91 1297
7541.73 1351
7542.55 1343
7543.37 1463
7544.19 1461
7545.01 1685
7545.83 1742
7546.65 1740
7547.47 1843
7548.29 1831
7549.11 1771
7549.93 1601
7550.75 1535
7551.57 1404
7552.39 1326
7553.21 1219
7554.03 1102
7554.85 1127
7555.67 1182
7556.49 1216
7557.31 1059
7558.13 1071
7558.95 1028
7559.77 1027
7560.59 1003
7561.41 1136
7562.23 1099
7563.05 1074
7563.87 968
7564.69 1021
7565.52 1096
7566.34 1059
7567.16 1072
7567.98 1018
7568.80 1122
7569.62 1126
7570.44 1095
7571.26 1055
7572.08 1134
7572.91 1178
7573.73 1154
7574.55 1143
7575.37 1089
7576.19 1132
7577.01 1041
7577.83 1026
7578.66 1051
7579.48 1018
7580.30 1032
7581.12 928
7581.94 944
7582.77 943
7583.59 959
7584.41 940
7585.23 983
7586.05 1061
7586.88 1041
7587.70 1021
7588.52 1019
7589.34 1000
7590.16 953
7590.99 996
7591.81 1000
7592.63 1053
7593.45 1025
7594.28 1046
7595.10 1008
7595.92 978
7596.74 944
7597.57 962
7598.39 1051
7599.21 1039
7600.03 1105
7600.86 1143
7601.68 1023
7602.50 1122
7603.33 1169
7604.15 1108
7604.97 1124
7605.80 1231
7606.62 1238
7607.44 1392
7608.26 1238
7609.09 1214
7609.91 1172
7610.73 1089
7611.56 1062
7612.38 1160
7613.21 1151
7614.03 1107
7614.85 1052
7615.68 1083
7616.50 1034
7617.32 1025
7618.15 1064
7618.97 1136
7619.80 1141
7620.62 1091
7621.44 1122
7622.27 1085
7623.09 1096
7623.92 1175
7624.74 1024
7625.56 1060
7626.39 1122
7627.21 1003
7628.04 975
7628.86 1034
7629.68 1005
7630.51 1154
7631.33 1157
7632.16 1147
7632.98 1215
7633.81 1340
7634.63 1429
7635.46 1363
7636.28 1242
7637.11 1235
7637.93 1153
7638.76 1115
7639.58 1057
7640.41 1047
7641.23 941
7642.06 933
7642.88 857
7643.71 843
7644.53 899
7645.36 864
7646.18 829
7647.01 833
7647.83 846
7648.66 862
7649.48 805
7650.31 817
7651.14 799
7651.96 735
7652.79 724
7653.61 747
7654.44 765
7655.26 746
7656.09 800
7656.92 764
7657.74 738
7658.57 806
7659.39 789
7660.22 750
7661.05 783
7661.87 723
7662.70 701
7663.52 668
7664.35 751
7665.18 707
7666.00 723
7666.83 767
7667.66 716
7668.48 729
7669.31 709
7670.14 825
7670.96 833
7671.79 759
7672.62 778
7673.44 749
7674.27 770
7675.10 724
7675.92 717
7676.75 716
7677.58 766
7678.40 680
7679.23 672
7680.06 778
7680.89 744
7681.71 715
7682.54 662
7683.37 683
7684.19 696
7685.02 767
7685.85 788
7686.68 681
7687.50 760
7688.33 705
7689.16 716
7689.99 695
7690.81 753
7691.64 797
7692.47 760
7693.30 739
7694.13 756
7694.95 702
7695.78 739
7696.61 772
7697.44 847
7698.27 711
7699.09 776
7699.92 717
7700.75 724
7701.58 754
7702.41 749
7703.24 902
7704.06 818
7704.89 775
7705.72 837
7706.55 720
7707.38 719
7708.21 701
7709.04 728
7709.86 789
7710.69 735
7711.52 671
7712.35 709
7713.18 731
7714.01 694
7714.84 671
7715.67 681
7716.50 691
7717.32 788
7718.15 691
7718.98 729
7719.81 673
7720.64 698
7721.47 757
7722.30 732
7723.13 676
7723.96 738
7724.79 758
7725.62 756
7726.45 734
7727.28 707
7728.11 696
7728.94 646
7729.77 722
7730.60 689
7731.43 701
7732.26 720
7733.09 746
7733.92 756
7734.75 710
7735.58 732
7736.41 713
7737.24 734
7738.07 663
7738.90 714
7739.73 739
7740.56 772
7741.39 667
7742.22 729
7743.05 706
7743.88 774
7744.71 831
7745.54 856
7746.37 870
7747.20 918
7748.03 1061
7748.87 1091
7749.70 1099
7750.53 1213
7751.36 1207
7752.19 1106
7753.02 1172
7753.85 1005
7754.68 939
7755.51 825
7756.34 712
7757.18 711
7758.01 800
7758.84 824
7759.67 807
7760.50 695
7761.33 710
7762.16 759
7763.00 756
7763.83 756
7764.66 683
7765.49 641
7766.32 682
7767.16 776
7767.99 713
7768.82 608
7769.65 576
7770.48 696
7771.31 679
7772.15 688
7772.98 562
7773.81 680
7774.64 692
7775.48 643
7776.31 659
7777.14 730
7777.97 708
7778.81 710
7779.64 691
7780.47 675
7781.30 734
7782.14 717
7782.97 633
7783.80 702
7784.63 682
7785.47 738
7786.30 788
7787.13 729
7787.97 779
7788.80 776
7789.63 775
7790.46 748
7791.30 704
7792.13 740
7792.96 718
7793.80 685
7794.63 676
7795.46 696
7796.30 713
7797.13 722
7797.96 691
7798.80 670
7799.63 750
7800.46 726
7801.30 693
7802.13 715
7802.97 711
7803.80 770
7804.63 741
7805.47 707
7806.30 717
7807.13 728
7807.97 712
7808.80 766
7809.64 691
7810.47 724
7811.31 752
7812.14 778
7812.97 804
7813.81 778
7814.64 831
7815.48 912
7816.31 834
7817.15 810
7817.98 862
7818.82 898
7819.65 858
7820.48 815
7821.32 856
7822.15 824
7822.99 804
7823.82 859
7824.66 812
7825.49 803
7826.33 800
7827.16 797
7828.00 823
7828.83 818
7829.67 820
7830.50 825
7831.34 854
7832.17 816
7833.01 834
7833.85 790
7834.68 768
7835.52 853
7836.35 782
7837.19 807
7838.02 809
7838.86 841
7839.69 881
7840.53 868
7841.37 841
7842.20 804
7843.04 928
7843.87 844
7844.71 804
7845.55 855
7846.38 822
7847.22 816
7848.05 705
7848.89 711
7849.73 814
7850.56 850
7851.40 713
7852.24 744
7853.07 741
7853.91 828
7854.74 861
7855.58 754
7856.42 846
7857.25 897
7858.09 839
7858.93 872
7859.76 851
7860.60 806
7861.44 844
7862.28 855
7863.11 849
7863.95 900
7864.79 834
7865.62 842
7866.46 825
7867.30 858
7868.14 848
7868.97 871
7869.81 854
7870.65 816
7871.48 818
7872.32 778
7873.16 776
7874.00 786
7874.83 785
7875.67 909
7876.51 899
7877.35 948
7878.19 956
7879.02 1029
7879.86 1075
7880.70 1031
7881.54 995
7882.37 991
7883.21 937
7884.05 933
7884.89 918
7885.73 929
7886.57 873
7887.40 869
7888.24 797
7889.08 758
7889.92 850
7890.76 889
7891.60 902
7892.43 946
7893.27 853
7894.11 954
7894.95 905
7895.79 977
7896.63 944
7897.47 906
7898.30 896
7899.14 946
7899.98 845
7900.82 929
7901.66 821
7902.50 950
7903.34 906
7904.18 880
7905.02 979
7905.86 899
7906.70 933
7907.54 994
7908.37 902
7909.21 888
7910.05 920
7910.89 962
7911.73 914
7912.57 920
7913.41 982
7914.25 1060
7915.09 1132
7915.93 1088
7916.77 1179
7917.61 1239
7918.45 1407
7919.29 1405
7920.13 1459
7920.97 1503
7921.81 1506
7922.65 1470
7923.49 1376
7924.33 1192
7925.17 1094
7926.01 1084
7926.85 1034
7927.69 903
7928.53 822
7929.37 794
7930.21 822
7931.05 794
7931.90 813
7932.74 792
7933.58 788
7934.42 853
7935.26 758
7936.10 768
7936.94 746
7937.78 751
7938.62 765
7939.46 832
7940.30 791
7941.14 734
7941.99 788
7942.83 793
7943.67 822
7944.51 846
7945.35 782
7946.19 838
7947.03 831
7947.88 878
7948.72 813
7949.56 772
7950.40 821
7951.24 852
7952.08 770
7952.93 788
7953.77 820
7954.61 836
7955.45 802
7956.29 843
7957.13 791
7957.98 789
7958.82 761
7959.66 799
7960.50 815
7961.35 815
7962.19 792
7963.03 770
7963.87 779
7964.71 739
7965.56 720
7966.40 733
7967.24 765
7968.08 808
7968.93 904
7969.77 864
7970.61 872
7971.45 826
7972.30 817
7973.14 758
7973.98 797
7974.83 766
7975.67 748
7976.51 806
7977.36 772
7978.20 701
7979.04 774
7979.88 816
7980.73 758
7981.57 804
7982.41 762
7983.26 786
7984.10 863
7984.94 813
7985.79 826
7986.63 788
7987.47 718
7988.32 759
7989.16 781
7990.01 756
7990.85 729
7991.69 680
7992.54 644
7993.38 709
7994.23 641
7995.07 624
7995.91 681
7996.76 679
7997.60 691
7998.45 630
7999.29 672
8000.13 673
8000.98 597
8001.82 677
8002.67 687
8003.51 680
8004.36 674
8005.20 646
8006.04 686
8006.89 661
8007.73 691
8008.58 660
8009.42 719
8010.27 670
8011.11 632
8011.96 622
8012.80 666
8013.65 636
8014.49 596
8015.34 617
8016.18 591
8017.03 613
8017.87 620
8018.72 632
8019.56 599
8020.41 594
8021.25 606
8022.10 635
8022.95 702
8023.79 653
8024.64 579
8025.48 575
8026.33 611
8027.17 635
8028.02 602
8028.86 630
8029.71 596
8030.56 675
8031.40 631
8032.25 645
8033.09 599
8033.94 613
8034.79 628
8035.63 627
8036.48 586
8037.32 616
8038.17 638
8039.02 619
8039.86 704
8040.71 680
8041.56 641
8042.40 623
8043.25 656
8044.10 587
8044.94 604
8045.79 671
8046.64 689
8047.48 684
8048.33 688
8049.18 646
8050.02 655
8050.87 661
8051.72 587
8052.56 603
8053.41 600
8054.26 581
8055.11 659
8055.95 616
8056.80 567
8057.65 602
8058.49 579
8059.34 541
8060.19 580
8061.04 624
8061.88 629
8062.73 590
8063.58 627
8064.43 614
8065.27 627
8066.12 620
8066.97 584
8067.82 620
8068.67 590
8069.51 570
8070.36 565
8071.21 606
8072.06 615
8072.91 641
8073.75 616
8074.60 557
8075.45 557
8076.30 608
8077.15 633
8078.00 598
8078.84 567
8079.69 597
8080.54 626
8081.39 595
8082.24 596
8083.09 588
8083.94 582
8084.78 625
8085.63 587
8086.48 550
8087.33 545
8088.18 530
8089.03 561
8089.88 545
8090.73 575
8091.58 645
8092.42 570
8093.27 581
8094.12 543
8094.97 625
8095.82 576
8096.67 609
8097.52 604
8098.37 585
8099.22 627
8100.07 656
8100.92 637
8101.77 610
8102.62 600
8103.47 625
8104.32 557
8105.17 565
8106.02 625
8106.87 588
8107.72 597
8108.57 556
8109.42 527
8110.27 547
8111.12 557
8111.97 575
8112.82 535
8113.67 522
8114.52 552
8115.37 500
8116.22 548
8117.07 581
8117.92 643
8118.77 590
8119.62 569
8120.47 559
8121.32 634
8122.17 660
8123.02 601
8123.87 634
8124.72 536
8125.57 575
8126.43 576
8127.28 591
8128.13 570
8128.98 568
8129.83 621
8130.68 728
8131.53 638
8132.38 573
8133.23 647
8134.09 553
8134.94 590
8135.79 599
8136.64 548
8137.49 553
8138.34 542
8139.19 644
8140.05 656
8140.90 646
8141.75 580
8142.60 625
8143.45 594
8144.30 634
8145.16 661
8146.01 704
8146.86 691
8147.71 617
8148.56 662
8149.42 691
8150.27 652
8151.12 667
8151.97 593
8152.83 716
8153.68 669
8154.53 727
8155.38 752
8156.24 777
8157.09 868
8157.94 757
8158.79 769
8159.65 788
8160.50 714
8161.35 770
8162.20 708
8163.06 664
8163.91 667
8164.76 680
8165.62 646
8166.47 632
8167.32 614
8168.17 630
8169.03 618
8169.88 643
8170.73 644
8171.59 676
8172.44 655
8173.29 654
8174.15 689
8175.00 613
8175.85 652
8176.71 622
8177.56 678
8178.42 636
8179.27 649
8180.12 660
8180.98 638
8181.83 574
8182.68 574
8183.54 558
8184.39 585
8185.25 580
8186.10 589
8186.95 524
8187.81 527
8188.66 571
8189.52 560
8190.37 620
8191.22 583
8192.08 541
8192.93 524
8193.79 588
8194.64 565
8195.50 556
8196.35 547
8197.21 631
8198.06 644
8198.92 578
8199.77 543
8200.63 549
8201.48 561
8202.33 541
8203.19 535
8204.04 569
8204.90 602
8205.75 596
8206.61 606
8207.47 575
8208.32 533
8209.18 601
8210.03 601
8210.89 568
8211.74 529
8212.60 532
8213.45 538
8214.31 573
8215.16 538
8216.02 542
8216.87 548
8217.73 547
8218.59 540
8219.44 595
8220.30 546
8221.15 568
8222.01 676
8222.87 580
8223.72 547
8224.58 621
8225.43 616
8226.29 623
8227.15 634
8228.00 611
8228.86 570
8229.71 637
8230.57 651
8231.43 642
8232.28 574
8233.14 673
8234.00 615
8234.85 587
8235.71 561
8236.57 593
8237.42 545
8238.28 602
8239.14 600
8239.99 544
8240.85 585
8241.71 553
8242.56 543
8243.42 633
8244.28 593
8245.14 567
8245.99 567
8246.85 551
8247.71 562
8248.56 528
8249.42 566
8250.28 579
8251.14 604
8251.99 565
8252.85 540
8253.71 573
8254.57 556
8255.42 579
8256.28 613
8257.14 577
8258.00 596
8258.86 548
8259.71 575
8260.57 567
8261.43 555
8262.29 551
8263.15 568
8264.00 567
8264.86 589
8265.72 574
8266.58 586
8267.44 564
8268.29 585
8269.15 604
8270.01 589
8270.87 608
8271.73 599
8272.59 567
8273.45 532
8274.30 569
8275.16 528
8276.02 549
8276.88 529
8277.74 558
8278.60 518
8279.46 553
8280.32 604
8281.18 520
8282.03 585
8282.89 618
8283.75 600
8284.61 592
8285.47 586
8286.33 632
8287.19 603
8288.05 654
8288.91 714
8289.77 626
8290.63 600
8291.49 589
8292.35 675
8293.21 689
8294.07 626
8294.93 595
8295.78 572
8296.64 636
8297.50 665
8298.36 589
8299.22 601
8300.08 670
8300.94 647
8301.80 638
8302.66 615
8303.52 710
8304.38 649
8305.25 608
8306.11 665
8306.97 606
8307.83 619
8308.69 638
8309.55 646
8310.41 565
8311.27 576
8312.13 674
8312.99 639
8313.85 615
8314.71 630
8315.57 667
8316.43 663
8317.29 655
8318.15 698
8319.02 636
8319.88 672
8320.74 653
8321.60 687
8322.46 665
8323.32 602
8324.18 642
8325.04 619
8325.90 641
8326.77 604
8327.63 592
8328.49 654
8329.35 642
8330.21 584
8331.07 576
8331.93 609
8332.80 635
8333.66 612
8334.52 594
8335.38 652
8336.24 668
8337.11 652
8337.97 611
8338.83 688
8339.69 656
8340.55 724
8341.42 712
8342.28 614
8343.14 572
8344.00 616
8344.86 698
8345.73 692
8346.59 625
8347.45 623
8348.31 675
8349.18 693
8350.04 631
8350.90 651
8351.76 730
8352.63 767
8353.49 786
8354.35 676
8355.22 657
8356.08 735
8356.94 729
8357.80 640
8358.67 696
8359.53 755
8360.39 775
8361.26 693
8362.12 681
8362.98 673
8363.85 692
8364.71 750
8365.57 735
8366.44 733
8367.30 682
8368.16 732
8369.03 775
8369.89 741
8370.75 744
8371.62 759
8372.48 799
8373.35 836
8374.21 812
8375.07 735
8375.94 707
8376.80 828
8377.67 752
8378.53 762
8379.39 776
8380.26 733
8381.12 825
8381.99 772
8382.85 771
8383.71 906
8384.58 990
8385.44 919
8386.31 937
8387.17 945
8388.04 964
8388.90 1003
8389.77 922
8390.63 946
8391.50 965
8392.36 881
8393.22 929
8394.09 959
8394.95 858
8395.82 913
8396.68 994
8397.55 908
8398.41 948
8399.28 906
8400.14 905
8401.01 998
8401.88 1101
8402.74 1028
8403.61 1093
8404.47 1136
8405.34 1127
8406.20 1103
8407.07 1033
8407.93 1094
8408.80 1093
8409.66 1105
8410.53 1202
8411.40 1126
8412.26 1183
8413.13 1162
8413.99 1134
8414.86 1127
8415.73 1235
8416.59 1243
8417.46 1255
8418.32 1172
8419.19 1139
8420.06 1251
8420.92 1204
8421.79 1247
8422.65 1247
8423.52 1255
8424.39 1266
8425.25 1318
8426.12 1319
8426.99 1251
8427.85 1263
8428.72 1305
8429.59 1329
8430.45 1382
8431.32 1411
8432.19 1422
8433.05 1449
8433.92 1385
8434.79 1467
8435.65 1489
8436.52 1466
8437.39 1451
8438.26 1564
8439.12 1653
8439.99 1702
8440.86 1704
8441.73 1865
8442.59 1970
8443.46 2076
8444.33 2100
8445.19 2150
8446.06 1974
8446.93 2003
8447.80 1936
8448.67 1959
8449.53 1920
8450.40 1925
8451.27 1912
8452.14 2015
8453.00 2137
8453.87 2218
8454.74 2718
8455.61 3648
8456.48 4537
8457.34 5421
8458.21 6300
8459.08 7216
8459.95 7292
8460.82 6995
8461.69 6230
8462.55 5461
8463.42 4646
8464.29 3852
8465.16 3305
8466.03 2734
8466.90 2299
8467.77 1980
8468.63 1757
8469.50 1610
8470.37 1450
8471.24 1468
8472.11 1505
8472.98 1377
8473.85 1468
8474.72 1367
8475.58 1306
8476.45 1299
8477.32 1312
8478.19 1340
8479.06 1285
8479.93 1224
8480.80 1165
8481.67 1206
8482.54 1121
8483.41 1049
8484.28 1147
8485.15 1179
8486.02 1141
8486.89 1068
8487.76 1239
8488.63 1260
8489.50 1239
8490.37 1307
8491.24 1253
8492.11 1222
8492.98 1218
8493.85 1275
8494.72 1311
8495.59 1385
8496.46 1476
8497.33 1496
8498.20 1554
8499.07 1544
8499.94 1420
8500.81 1391
8501.68 1306
8502.55 1250
8503.42 1246
8504.29 1117
8505.16 1122
8506.03 1195
8506.90 1230
8507.77 1192
8508.64 1226
8509.51 1199
8510.38 1146
8511.25 1184
8512.13 1186
8513.00 1230
8513.87 1239
8514.74 1196
8515.61 1140
8516.48 1192
8517.35 1313
8518.22 1298
8519.09 1236
8519.97 1297
8520.84 1290
8521.71 1311
8522.58 1286
8523.45 1393
8524.32 1326
8525.19 1372
8526.07 1294
8526.94 1314
8527.81 1277
8528.68 1307
8529.55 1322
8530.43 1284
8531.30 1324
8532.17 1292
8533.04 1308
8533.91 1360
8534.79 1450
8535.66 1387
8536.53 1315
8537.40 1353
8538.27 1375
8539.15 1280
8540.02 1283
8540.89 1305
8541.76 1200
8542.64 1201
8543.51 1179
8544.38 1192
8545.25 1145
8546.13 1105
8547.00 1093
8547.87 1051
8548.74 1057
8549.62 1081
8550.49 1121
8551.36 1040
8552.24 998
8553.11 1048
8553.98 1077
8554.86 1152
8555.73 1142
8556.60 1206
8557.48 1169
8558.35 1169
8559.22 1093
8560.10 1103
8560.97 1037
8561.84 976
8562.72 993
8563.59 963
8564.46 958
8565.34 846
8566.21 908
8567.08 938
8567.96 938
8568.83 895
8569.71 873
8570.58 948
8571.45 952
8572.33 985
8573.20 931
8574.08 921
8574.95 939
8575.82 926
8576.70 844
8577.57 812
8578.45 783
8579.32 797
8580.20 768
8581.07 789
8581.94 820
8582.82 739
8583.69 846
8584.57 787
8585.44 751
8586.32 769
8587.19 766
8588.07 808
8588.94 903
8589.82 723
8590.69 781
8591.57 836
8592.44 796
8593.32 789
8594.19 759
8595.07 802
8595.94 818
8596.82 774
8597.69 842
8598.57 777
8599.44 792
8600.32 867
8601.19 903
8602.07 798
8602.95 809
8603.82 800
8604.70 729
8605.57 820
8606.45 818
8607.32 842
8608.20 855
8609.08 837
8609.95 800
8610.83 814
8611.70 812
8612.58 763
8613.46 804
8614.33 893
8615.21 850
8616.08 820
8616.96 841
8617.84 882
8618.71 829
8619.59 728
8620.47 731
8621.34 791
8622.22 770
8623.10 753
8623.97 798
8624.85 765
8625.73 793
8626.60 748
8627.48 780
8628.36 771
8629.23 829
8630.11 862
8630.99 855
8631.87 862
8632.74 885
8633.62 951
8634.50 965
8635.37 854
8636.25 829
8637.13 895
8638.01 924
8638.88 863
8639.76 893
8640.64 923
8641.52 977
8642.39 853
8643.27 893
8644.15 895
8645.03 933
8645.90 964
8646.78 935
8647.66 907
8648.54 951
8649.42 1033
8650.29 1002
8651.17 990
8652.05 1039
8652.93 1061
8653.81 1078
8654.68 933
8655.56 985
8656.44 979
8657.32 985
8658.20 1039
8659.08 986
8659.95 1019
8660.83 1014
8661.71 909
8662.59 1031
8663.47 1011
8664.35 949
8665.23 1004
8666.10 991
8666.98 1012
8667.86 1001
8668.74 1044
8669.62 1036
8670.50 1085
8671.38 1080
8672.26 1146
8673.14 1193
8674.02 1180
8674.90 1307
8675.77 1436
8676.65 1370
8677.53 1377
8678.41 1393
8679.29 1495
8680.17 1426
8681.05 1360
8681.93 1383
8682.81 1322
8683.69 1296
8684.57 1240
8685.45 1255
8686.33 1264
8687.21 1147
8688.09 1137
8688.97 1292
8689.85 1312
8690.73 1471
8691.61 1668
8692.49 2050
8693.37 2260
8694.25 2469
8695.13 2739
8696.01 2928
8696.89 2619
8697.77 2404
8698.65 2395
8699.53 2219
8700.41 1805
8701.29 1663
8702.17 1453
8703.05 1335
8703.94 1210
8704.82 1093
8705.70 1052
8706.58 1061
8707.46 973
8708.34 1008
8709.22 948
8710.10 879
8710.98 906
8711.86 939
8712.75 978
8713.63 930
8714.51 901
8715.39 935
8716.27 908
8717.15 868
8718.03 839
8718.91 758
8719.80 871
8720.68 884
8721.56 887
8722.44 906
8723.32 888
8724.20 936
8725.09 893
8725.97 888
8726.85 831
8727.73 884
8728.61 887
8729.50 910
8730.38 851
8731.26 904
8732.14 963
8733.02 1032
8733.91 996
8734.79 997
8735.67 953
8736.55 949
8737.44 951
8738.32 962
8739.20 923
8740.08 892
8740.97 880
8741.85 843
8742.73 927
8743.61 890
8744.50 861
8745.38 927
8746.26 921
8747.15 995
8748.03 919
8748.91 875
8749.79 949
8750.68 1009
8751.56 984
8752.44 947
8753.33 914
8754.21 913
8755.09 1022
8755.98 989
8756.86 999
8757.74 1096
8758.63 1178
8759.51 1163
8760.39 1161
8761.28 1118
8762.16 1275
8763.05 1216
8763.93 1199
8764.81 1106
8765.70 1127
8766.58 1143
8767.46 1131
8768.35 1052
8769.23 1028
8770.12 1096
8771.00 1125
8771.89 1008
8772.77 1087
8773.65 1093
8774.54 1087
8775.42 1082
8776.31 1005
8777.19 1062
8778.08 1083
8778.96 1013
8779.84 1084
8780.73 1077
8781.61 1104
8782.50 1185
8783.38 1212
8784.27 1143
8785.15 1064
8786.04 1066
8786.92 1094
8787.81 1068
8788.69 1121
8789.58 1164
8790.46 1207
8791.35 1296
8792.23 1353
8793.12 1493
8794.00 1607
8794.89 1672
8795.77 1653
8796.66 1570
8797.55 1450
8798.43 1466
8799.32 1375
8800.20 1189
8801.09 1123
8801.97 1124
8802.86 1140
8803.74 1019
8804.63 926
8805.52 910
8806.40 980
8807.29 1082
8808.17 970
8809.06 972
8809.95 1001
8810.83 979
8811.72 1007
8812.60 937
8813.49 913
8814.38 941
8815.26 872
8816.15 853
8817.04 843
8817.92 780
8818.81 808
8819.70 855
8820.58 765
8821.47 765
8822.36 804
8823.24 777
8824.13 706
8825.02 783
8825.90 843
8826.79 840
8827.68 803
8828.56 809
8829.45 794
8830.34 723
8831.23 619
8832.11 764
8833.00 754
8833.89 750
8834.77 789
8835.66 817
8836.55 701
8837.44 675
8838.32 688
8839.21 737
8840.10 688
8840.99 727
8841.88 816
8842.76 719
8843.65 778
8844.54 737
8845.43 703
8846.31 678
8847.20 642
8848.09 674
8848.98 721
8849.87 695
8850.75 732
8851.64 732
8852.53 671
8853.42 662
8854.31 741
8855.20 728
8856.08 665
8856.97 715
8857.86 726
8858.75 694
8859.64 672
8860.53 685
8861.42 685
8862.30 721
8863.19 765
8864.08 643
8864.97 693
8865.86 714
8866.75 683
8867.64 666
8868.53 726
8869.42 692
8870.30 663
8871.19 693
8872.08 676
8872.97 680
8873.86 650
8874.75 722
8875.64 729
8876.53 712
8877.42 682
8878.31 609
8879.20 639
8880.09 657
8880.98 645
8881.87 621
8882.76 658
8883.65 632
8884.54 595
8885.43 558
8886.32 603
8887.21 600
8888.10 601
8888.99 608
8889.88 566
8890.77 583
8891.66 596
8892.55 541
8893.44 540
8894.33 598
8895.22 559
8896.11 566
8897.00 539
8897.89 533
8898.78 564
8899.67 566
8900.56 581
8901.45 512
8902.34 499
8903.23 585
8904.12 551
8905.02 532
8905.91 498
8906.80 548
8907.69 578
8908.58 532
8909.47 472
8910.36 483
8911.25 540
8912.14 533
8913.04 530
8913.93 533
8914.82 506
8915.71 465
8916.60 492
8917.49 501
8918.38 499
8919.28 532
8920.17 523
8921.06 489
8921.95 511
8922.84 519
8923.73 563
8924.63 523
8925.52 486
8926.41 489
8927.30 527
8928.19 499
8929.09 506
8929.98 495
8930.87 520
8931.76 566
8932.65 539
8933.55 486
8934.44 478
8935.33 491
8936.22 506
8937.12 509
8938.01 516
8938.90 585
8939.79 486
8940.69 469
8941.58 539
8942.47 482
8943.37 467
8944.26 499
8945.15 458
8946.04 458
8946.94 449
8947.83 465
8948.72 423
8949.62 471
8950.51 546
8951.40 495
8952.30 461
8953.19 483
8954.08 453
8954.98 525
8955.87 473
8956.76 476
8957.66 473
8958.55 454
8959.44 516
8960.34 516
8961.23 477
8962.12 483
8963.02 439
8963.91 446
8964.81 512
8965.70 486
8966.59 500
8967.49 498
8968.38 458
8969.28 466
8970.17 479
8971.06 484
8971.96 425
8972.85 469
8973.75 479
8974.64 470
8975.54 438
8976.43 465
8977.32 436
8978.22 412
8979.11 425
8980.01 426
8980.90 427
8981.80 455
8982.69 475
8983.59 470
8984.48 409
8985.38 412
8986.27 426
8987.17 504
8988.06 457
8988.96 426
8989.85 418
8990.75 413
8991.64 453
8992.54 473
8993.43 421
8994.33 411
8995.22 432
8996.12 484
8997.01 441
8997.91 402
8998.81 422
8999.70 458
9000.60 514
9001.49 401
9002.39 455
9003.28 422
9004.18 416
9005.08 420
9005.97 411
9006.87 412
9007.76 423
9008.66 433
9009.56 388
9010.45 394
9011.35 371
9012.24 393
9013.14 364
9014.04 365
9014.93 362
9015.83 413
9016.73 441
9017.62 438
9018.52 444
9019.42 380
9020.31 417
9021.21 451
9022.11 422
9023.00 425
9023.90 410
9024.80 433
9025.69 435
9026.59 505
9027.49 438
9028.38 425
9029.28 482
9030.18 426
9031.08 393
9031.97 421
9032.87 407
9033.77 418
9034.66 432
9035.56 401
9036.46 472
9037.36 397
9038.25 450
9039.15 462
9040.05 405
9040.95 441
9041.85 444
9042.74 488
9043.64 467
9044.54 451
9045.44 444
9046.33 485
9047.23 388
9048.13 433
9049.03 365
9049.93 366
9050.82 425
9051.72 435
9052.62 367
9053.52 402
9054.42 370
9055.32 438
9056.21 389
9057.11 370
9058.01 448
9058.91 428
9059.81 411
9060.71 428
9061.61 404
9062.50 364
9063.40 384
9064.30 421
9065.20 384
9066.10 392
9067.00 377
9067.90 443
9068.80 388
9069.70 375
9070.60 353
9071.49 353
9072.39 406
9073.29 451
9074.19 461
9075.09 441
9075.99 395
9076.89 394
9077.79 399
9078.69 410
9079.59 424
9080.49 456
9081.39 417
9082.29 389
9083.19 419
9084.09 415
9084.99 394
9085.89 406
9086.79 400
9087.69 387
9088.59 485
9089.49 522
9090.39 472
9091.29 409
9092.19 400
9093.09 405
9093.99 408
9094.89 434
9095.79 437
9096.69 435
9097.59 451
9098.49 402
9099.39 385
9100.29 391
9101.19 433
9102.09 437
9102.99 472
9103.90 421
9104.80 485
9105.70 416
9106.60 388
9107.50 433
9108.40 446
9109.30 452
9110.20 360
9111.10 371
9112.00 408
9112.91 357
9113.81 426
9114.71 452
9115.61 382
9116.51 391
9117.41 403
9118.31 356
9119.22 420
9120.12 397
9121.02 423
9121.92 449
9122.82 446
9123.72 411
9124.63 415
9125.53 430
9126.43 422
9127.33 380
9128.23 381
9129.14 414
9130.04 454
9130.94 419
9131.84 444
9132.74 418
9133.65 416
9134.55 450
9135.45 443
9136.35 442
9137.26 404
9138.16 394
9139.06 398
9139.96 399
9140.87 428
9141.77 377
9142.67 433
9143.57 403
9144.48 437
9145.38 379
9146.28 411
9147.19 388
9148.09 377
9148.99 327
9149.90 357
9150.80 354
9151.70 417
9152.60 373
9153.51 397
9154.41 381
9155.31 320
9156.22 346
9157.12 422
9158.02 465
9158.93 453
9159.83 418
9160.74 403
9161.64 423
9162.54 425
9163.45 413
9164.35 374
9165.25 372
9166.16 369
9167.06 376
9167.97 374
9168.87 397
9169.77 375
9170.68 386
9171.58 379
9172.49 406
9173.39 453
9174.30 412
9175.20 396
9176.10 381
9177.01 396
9177.91 424
9178.82 384
9179.72 369
9180.63 389
9181.53 402
9182.44 391
9183.34 429
9184.25 407
9185.15 451
9186.05 403
9186.96 405
9187.86 378
9188.77 383
9189.67 397
9190.58 444
9191.48 366
9192.39 376
9193.30 423
9194.20 454
9195.11 396
9196.01 381
9196.92 392
9197.82 399
9198.73 449
9199.63 465
9200.54 429
9201.44 434
9202.35 414
9203.26 457
9204.16 418
9205.07 457
9205.97 396
9206.88 480
9207.78 438
9208.69 426
9209.60 330
9210.50 399
9211.41 392
9212.32 382
9213.22 409
9214.13 376
9215.03 359
9215.94 377
9216.85 399
9217.75 418
9218.66 529
9219.57 459
9220.47 491
9221.38 413
9222.29 440
9223.19 483
9224.10 448
9225.01 447
9225.91 447
9226.82 417
9227.73 447
9228.63 385
9229.54 411
9230.45 448
9231.36 388
9232.26 409
9233.17 431
9234.08 368
9234.98 386
9235.89 407
9236.80 413
9237.71 393
9238.61 378
9239.52 412
9240.43 407
9241.34 432
9242.24 372
9243.15 359
9244.06 375
9244.97 370
9245.87 380
9246.78 357
9247.69 366
9248.60 414
9249.51 406
9250.41 401
9251.32 419
9252.23 450
9253.14 417
9254.05 407
9254.96 380
9255.86 372
9256.77 356
9257.68 393
9258.59 465
9259.50 396
9260.41 416
9261.31 388
9262.22 375
9263.13 426
9264.04 365
9264.95 304
9265.86 359
9266.77 395
9267.68 384
9268.58 395
9269.49 395
9270.40 414
9271.31 380
9272.22 380
9273.13 405
9274.04 417
9274.95 370
9275.86 360
9276.77 439
9277.68 394
9278.59 406
9279.50 435
9280.40 442
9281.31 412
9282.22 419
9283.13 402
9284.04 462
9284.95 442
9285.86 428
9286.77 426
9287.68 446
9288.59 436
9289.50 448
9290.41 420
9291.32 381
9292.23 408
9293.14 456
9294.05 443
9294.96 404
9295.87 431
9296.78 384
9297.69 414
9298.60 366
9299.52 389
9300.43 497
9301.34 462
9302.25 465
9303.16 477
9304.07 431
9304.98 458
9305.89 519
9306.80 475
9307.71 443
9308.62 432
9309.53 459
9310.44 453
9311.36 505
9312.27 488
9313.18 576
9314.09 562
9315.00 489
9315.91 466
9316.82 508
9317.73 489
9318.64 502
9319.56 446
9320.47 456
9321.38 493
9322.29 497
9323.20 481
9324.11 464
9325.03 471
9325.94 447
9326.85 439
9327.76 444
9328.67 449
9329.59 424
9330.50 405
9331.41 471
9332.32 440
9333.23 429
9334.15 508
9335.06 439
9335.97 435
9336.88 431
9337.79 453
9338.71 475
9339.62 470
9340.53 488
9341.44 486
9342.36 492
9343.27 541
9344.18 505
9345.09 521
9346.01 472
9346.92 478
9347.83 463
9348.75 514
9349.66 465
9350.57 402
9351.48 474
9352.40 447
9353.31 408
9354.22 473
9355.14 512
9356.05 476
9356.96 454
9357.88 493
9358.79 454
9359.70 462
9360.62 422
9361.53 423
9362.44 456
9363.36 489
9364.27 426
9365.19 411
9366.10 381
9367.01 388
9367.93 490
9368.84 462
9369.75 442
9370.67 406
9371.58 451
9372.50 447
9373.41 417
9374.32 461
9375.24 479
9376.15 451
9377.07 481
9377.98 474
9378.90 491
9379.81 470
9380.72 483
9381.64 524
9382.55 524
9383.47 488
9384.38 478
9385.30 512
9386.21 467
9387.13 457
9388.04 561
9388.96 564
9389.87 509
9390.79 588
9391.70 573
9392.62 565
9393.53 549
9394.45 617
9395.36 634
9396.28 586
9397.19 545
9398.11 617
9399.02 616
9399.94 581
9400.85 567
9401.77 565
9402.68 540
9403.60 515
9404.52 491
9405.43 547
9406.35 480
9407.26 458
9408.18 467
9409.09 448
9410.01 459
9410.93 491
9411.84 554
9412.76 494
9413.67 428
9414.59 466
9415.51 490
9416.42 471
9417.34 460
9418.26 476
9419.17 499
9420.09 473
9421.00 492
9421.92 516
9422.84 531
9423.75 481
9424.67 488
9425.59 532
9426.50 523
9427.42 494
9428.34 533
9429.25 506
9430.17 459
9431.09 512
9432.00 504
9432.92 556
9433.84 523
9434.76 463
9435.67 496
9436.59 501
9437.51 504
9438.42 478
9439.34 529
9440.26 570
9441.18 573
9442.09 572
9443.01 543
9443.93 512
9444.85 452
9445.76 487
9446.68 503
9447.60 490
9448.52 531
9449.43 506
9450.35 605
9451.27 547
9452.19 531
9453.11 645
9454.02 629
9454.94 688
9455.86 733
9456.78 699
9457.70 669
9458.62 611
9459.53 550
9460.45 582
9461.37 578
9462.29 548
9463.21 570
9464.13 528
9465.04 572
9465.96 520
9466.88 550
9467.80 518
9468.72 523
9469.64 487
9470.56 524
9471.48 529
9472.39 547
9473.31 498
9474.23 497
9475.15 525
9476.07 524
9476.99 511
9477.91 490
9478.83 522
9479.75 551
9480.67 538
9481.59 564
9482.51 598
9483.42 596
9484.34 646
9485.26 617
9486.18 621
9487.10 619
9488.02 607
9488.94 597
9489.86 581
9490.78 545
9491.70 536
9492.62 569
9493.54 510
9494.46 497
9495.38 500
9496.30 502
9497.22 534
9498.14 508
9499.06 472
9499.98 485
9500.90 498
9501.82 499
9502.74 495
9503.66 511
9504.58 516
9505.50 486
9506.43 541
9507.35 515
9508.27 505
9509.19 527
9510.11 526
9511.03 495
9511.95 510
9512.87 543
9513.79 543
9514.71 536
9515.63 522
9516.55 571
9517.48 602
9518.40 556
9519.32 548
9520.24 550
9521.16 530
9522.08 547
9523.00 574
9523.92 580
9524.85 615
9525.77 576
9526.69 553
9527.61 532
9528.53 575
9529.45 608
9530.38 623
9531.30 687
9532.22 697
9533.14 706
9534.06 811
9534.98 913
9535.91 910
9536.83 851
9537.75 934
9538.67 852
9539.60 811
9540.52 774
9541.44 693
9542.36 687
9543.28 724
9544.21 648
9545.13 647
9546.05 573
9546.97 635
9547.90 661
9548.82 636
9549.74 600
9550.66 620
9551.59 587
9552.51 505
9553.43 537
9554.36 552
9555.28 571
9556.20 562
9557.13 559
9558.05 588
9558.97 672
9559.89 560
9560.82 533
9561.74 517
9562.66 548
9563.59 614
9564.51 611
9565.43 539
9566.36 561
9567.28 522
9568.20 545
9569.13 545
9570.05 539
9570.98 560
9571.90 568
9572.82 572
9573.75 524
9574.67 530
9575.60 508
9576.52 478
9577.44 565
9578.37 583
9579.29 578
9580.22 561
9581.14 548
9582.06 559
9582.99 523
9583.91 538
9584.84 556
9585.76 585
9586.69 550
9587.61 501
9588.53 562
9589.46 509
9590.38 539
9591.31 522
9592.23 571
9593.16 578
9594.08 547
9595.01 548
9595.93 556
9596.86 577
9597.78 550
9598.71 528
9599.63 556
9600.56 542
9601.48 566
9602.41 545
9603.33 570
9604.26 629
9605.18 687
9606.11 636
9607.03 571
9607.96 606
9608.89 616
9609.81 597
9610.74 585
9611.66 642
9612.59 606
9613.51 714
9614.44 664
9615.37 637
9616.29 646
9617.22 672
9618.14 615
9619.07 642
9620.00 650
9620.92 656
9621.85 679
9622.77 671
9623.70 737
9624.63 686
9625.55 674
9626.48 657
9627.41 643
9628.33 716
9629.26 691
9630.19 656
9631.11 743
9632.04 705
9632.97 687
9633.89 696
9634.82 799
9635.75 780
9636.67 763
9637.60 788
9638.53 871
9639.45 831
9640.38 834
9641.31 861
9642.23 906
9643.16 924
9644.09 888
9645.02 833
9645.94 804
9646.87 825
9647.80 879
9648.73 936
9649.65 981
9650.58 1068
9651.51 1147
9652.44 1147
9653.36 1150
9654.29 1136
9655.22 999
9656.15 1006
9657.08 984
9658.00 912
9658.93 874
9659.86 904
9660.79 868
9661.72 762
9662.64 811
9663.57 741
9664.50 790
9665.43 921
9666.36 818
9667.28 814
9668.21 849
9669.14 855
9670.07 802
9671.00 829
9671.93 846
9672.86 818
9673.78 829
9674.71 851
9675.64 902
9676.57 844
9677.50 864
9678.43 879
9679.36 895
9680.29 926
9681.21 887
9682.14 914
9683.07 1008
9684.00 957
9684.93 944
9685.86 877
9686.79 862
9687.72 902
9688.65 862
9689.58 940
9690.51 936
9691.44 896
9692.37 911
9693.30 954
9694.23 969
9695.16 958
9696.09 1053
9697.02 976
9697.94 1021
9698.87 1014
9699.80 1077
9700.73 1196
9701.66 1189
9702.59 1112
9703.52 1175
9704.45 1107
9705.39 1172
9706.32 1098
9707.25 1122
9708.18 969
9709.11 969
9710.04 1007
9710.97 910
9711.90 815
9712.83 809
9713.76 881
9714.69 874
9715.62 971
9716.55 933
9717.48 955
9718.41 957
9719.34 917
9720.27 953
9721.21 937
9722.14 877
9723.07 830
9724.00 795
9724.93 759
9725.86 742
9726.79 842
9727.72 723
9728.65 718
9729.59 727
9730.52 769
9731.45 780
9732.38 751
9733.31 715
9734.24 709
9735.17 758
9736.11 779
9737.04 740
9737.97 773
9738.90 750
9739.83 763
9740.77 740
9741.70 732
9742.63 726
9743.56 790
9744.49 765
9745.43 704
9746.36 676
9747.29 700
9748.22 736
9749.15 746
9750.09 684
9751.02 733
9751.95 761
9752.88 682
9753.82 688
9754.75 645
9755.68 711
9756.61 758
9757.55 721
9758.48 673
9759.41 753
9760.35 704
9761.28 747
9762.21 692
9763.14 742
9764.08 701
9765.01 713
9765.94 788
9766.88 765
9767.81 723
9768.74 713
9769.68 766
9770.61 720
9771.54 734
9772.48 704
9773.41 735
9774.34 726
9775.28 722
9776.21 699
9777.14 741
9778.08 784
9779.01 823
9779.94 803
9780.88 775
9781.81 851
9782.75 873
9783.68 858
9784.61 859
9785.55 852
9786.48 852
9787.42 861
9788.35 865
9789.28 795
9790.22 801
9791.15 778
9792.09 692
9793.02 747
9793.96 772
9794.89 698
9795.83 707
9796.76 692
9797.69 641
9798.63 676
9799.56 678
9800.50 714
9801.43 736
9802.37 781
9803.30 719
9804.24 690
9805.17 690
9806.11 701
9807.04 686
9807.98 564
9808.91 527
9809.85 568
9810.78 586
9811.72 565
9812.65 555
9813.59 573
9814.53 575
9815.46 538
9816.40 594
9817.33 569
9818.27 573
9819.20 569
9820.14 609
9821.07 585
9822.01 571
9822.95 618
9823.88 546
9824.82 538
9825.75 542
9826.69 559
9827.63 553
9828.56 540
9829.50 581
9830.43 552
9831.37 563
9832.31 584
9833.24 605
9834.18 604
9835.12 548
9836.05 540
9836.99 530
9837.93 533
9838.86 568
9839.80 574
9840.73 529
9841.67 542
9842.61 569
9843.55 544
9844.48 530
9845.42 564
9846.36 542
9847.29 596
9848.23 546
9849.17 559
9850.10 558
9851.04 623
9851.98 604
9852.92 571
9853.85 617
9854.79 610
9855.73 630
9856.67 564
9857.60 562
9858.54 610
9859.48 641
9860.42 626
9861.35 637
9862.29 546
9863.23 599
9864.17 633
9865.10 638
9866.04 563
9866.98 583
9867.92 534
9868.86 550
9869.79 621
9870.73 612
9871.67 533
9872.61 518
9873.55 583
9874.48 529
9875.42 592
9876.36 620
9877.30 618
9878.24 638
9879.18 601
9880.12 548
9881.05 567
9881.99 508
9882.93 554
9883.87 543
9884.81 587
9885.75 578
9886.69 539
9887.63 585
9888.56 582
9889.50 514
9890.44 501
9891.38 527
9892.32 540
9893.26 529
9894.20 512
9895.14 528
9896.08 591
9897.02 508
9897.96 500
9898.90 562
9899.84 489
9900.77 527
9901.71 577
9902.65 485
9903.59 489
9904.53 473
9905.47 515
9906.41 495
9907.35 484
9908.29 536
9909.23 550
9910.17 554
9911.11 567
9912.05 621
9912.99 599
9913.93 660
9914.87 605
9915.81 588
9916.75 621
9917.69 548
9918.63 536
9919.57 566
9920.52 547
9921.46 597
9922.40 590
9923.34 583
9924.28 655
9925.22 681
9926.16 817
9927.10 944
9928.04 994
9928.98 1152
9929.92 1267
9930.86 1152
9931.80 1267
9932.75 1138
9933.69 1055
9934.63 913
9935.57 859
9936.51 767
9937.45 691
9938.39 670
9939.33 712
9940.28 646
9941.22 552
9942.16 568
9943.10 504
9944.04 494
9944.98 513
9945.92 541
9946.87 541
9947.81 532
9948.75 543
9949.69 489
9950.63 518
9951.58 546
9952.52 464
9953.46 482
9954.40 498
9955.34 512
9956.29 559
9957.23 551
9958.17 531
9959.11 509
9960.06 516
9961.00 507
9961.94 512
9962.88 494
9963.83 526
9964.77 538
9965.71 483
9966.65 503
9967.60 531
9968.54 563
9969.48 532
9970.42 503
9971.37 506
9972.31 500
9973.25 457
9974.20 451
9975.14 516
9976.08 473
9977.03 463
9977.97 502
9978.91 492
9979.86 464
9980.80 432
9981.74 384
9982.69 424
9983.63 468
9984.57 448
9985.52 415
9986.46 442
9987.40 410
9988.35 418
9989.29 490
9990.23 506
9991.18 461
9992.12 448
9993.07 460
9994.01 463
9994.95 478
9995.90 471
9996.84 520
9997.79 504
9998.73 503
9999.67 468
10000.62 452
10001.56 439
10002.51 487
10003.45 521
10004.40 495
10005.34 511
10006.29 502
10007.23 483
10008.17 527
10009.12 476
10010.06 439
10011.01 482
10011.95 491
10012.90 419
10013.84 514
10014.79 447
10015.73 430
10016.68 453
10017.62 512
10018.57 516
10019.51 516
10020.46 462
10021.40 457
10022.35 462
10023.29 497
10024.24 485
10025.19 417
10026.13 416
10027.08 422
10028.02 427
10028.97 452
10029.91 442
10030.86 449
10031.80 504
10032.75 456
10033.70 459
10034.64 418
10035.59 449
10036.53 446
10037.48 400
10038.43 408
10039.37 481
10040.32 496
10041.26 434
10042.21 438
10043.16 399
10044.10 401
10045.05 383
10046.00 426
10046.94 401
10047.89 390
10048.84 389
10049.78 377
10050.73 407
10051.68 395
10052.62 363
10053.57 376
10054.52 362
10055.46 413
10056.41 423
10057.36 444
10058.30 377
10059.25 421
10060.20 416
10061.15 347
10062.09 389
10063.04 399
10063.99 433
10064.93 409
10065.88 405
10066.83 430
10067.78 392
10068.72 328
10069.67 367
10070.62 392
10071.57 449
10072.51 452
10073.46 345
10074.41 349
10075.36 406
10076.31 428
10077.25 376
10078.20 367
10079.15 384
10080.10 391
10081.05 429
10081.99 402
10082.94 380
10083.89 379
10084.84 396
10085.79 354
10086.74 408
10087.68 425
10088.63 392
10089.58 450
10090.53 411
10091.48 380
10092.43 345
10093.37 349
10094.32 336
10095.27 373
10096.22 361
10097.17 362
10098.12 383
10099.07 386
10100.02 340
10100.97 373
10101.91 365
10102.86 356
10103.81 348
10104.76 340
10105.71 382
10106.66 414
10107.61 349
10108.56 354
10109.51 361
10110.46 350
10111.41 379
10112.36 396
10113.31 374
10114.26 361
10115.21 357
10116.16 344
10117.11 361
10118.06 367
10119.01 335
10119.96 382
10120.91 366
10121.86 329
10122.81 377
10123.76 338
10124.71 329
10125.66 360
10126.61 369
10127.56 384
10128.51 339
10129.46 385
10130.41 321
10131.36 324
10132.31 347
10133.26 348
10134.21 356
10135.16 380
10136.11 421
10137.06 404
10138.01 380
10138.96 397
10139.91 357
10140.86 328
10141.82 374
10142.77 368
10143.72 419
10144.67 372
10145.62 365
10146.57 357
10147.52 385
10148.47 408
10149.42 358
10150.38 364
10151.33 349
10152.28 365
10153.23 398
10154.18 369
10155.13 371
10156.09 361
10157.04 386
10157.99 380
10158.94 346
10159.89 377
10160.84 365
10161.80 396
10162.75 368
10163.70 456
10164.65 410
10165.60 427
10166.56 397
10167.51 357
10168.46 395
10169.41 378
10170.36 436
10171.32 391
10172.27 414
10173.22 441
10174.17 418
10175.13 346
10176.08 376
10177.03 394
10177.98 388
10178.94 407
10179.89 366
10180.84 371
10181.80 444
10182.75 419
10183.70 410
10184.65 422
10185.61 413
10186.56 455
10187.51 479
10188.47 441
10189.42 406
10190.37 464
10191.33 456
10192.28 450
10193.23 462
10194.19 508
10195.14 487
10196.09 446
10197.05 412
10198.00 407
10198.95 460
10199.91 459
10200.86 465
10201.82 425
10202.77 456
10203.72 485
10204.68 452
10205.63 438
10206.58 510
10207.54 541
10208.49 552
10209.45 613
10210.40 651
10211.36 625
10212.31 591
10213.26 581
10214.22 548
10215.17 522
10216.13 536
10217.08 534
10218.04 492
10218.99 447
10219.94 465
10220.90 506
10221.85 502
10222.81 566
10223.76 474
10224.72 462
10225.67 461
10226.63 490
10227.58 443
10228.54 423
10229.49 430
10230.45 386
10231.40 411
10232.36 462
10233.31 484
10234.27 483
10235.22 474
10236.18 497
10237.14 550
10238.09 574
10239.05 575
10240.00 549
10240.96 575
10241.91 609
10242.87 526
10243.82 498
10244.78 480
10245.74 485
10246.69 467
10247.65 403
10248.60 391
10249.56 421
10250.52 405
10251.47 395
10252.43 377
10253.38 454
10254.34 472
10255.30 428
10256.25 409
10257.21 370
10258.17 363
10259.12 357
10260.08 384
10261.04 355
10261.99 381
10262.95 344
10263.91 402
10264.86 379
10265.82 368
10266.78 366
10267.73 369
10268.69 350
10269.65 369
10270.60 422
10271.56 353
10272.52 350
10273.47 361
10274.43 402
10275.39 386
10276.35 365
10277.30 382
10278.26 337
10279.22 362
10280.18 418
10281.13 328
10282.09 363
10283.05 367
10284.01 419
10284.96 400
10285.92 363
10286.88 340
10287.84 370
10288.79 378
10289.75 394
10290.71 369
10291.67 335
10292.63 334
10293.58 385
10294.54 437
10295.50 437
10296.46 405
10297.42 352
10298.38 368
10299.33 355
10300.29 376
10301.25 384
10302.21 385
10303.17 403
10304.13 416
10305.08 413
10306.04 411
10307.00 397
10307.96 382
10308.92 364
10309.88 327
10310.84 393
10311.80 387
10312.75 352
10313.71 346
10314.67 321
10315.63 375
10316.59 379
10317.55 345
10318.51 339
10319.47 354
10320.43 330
10321.39 326
10322.35 372
10323.31 367
10324.27 416
10325.23 410
10326.18 379
10327.14 337
10328.10 340
10329.06 365
10330.02 437
10330.98 446
10331.94 366
10332.90 354
10333.86 354
10334.82 330
10335.78 340
10336.74 347
10337.70 334
10338.66 341
10339.62 354
10340.58 347
10341.54 309
10342.50 375
10343.46 342
10344.43 378
10345.39 409
10346.35 327
10347.31 316
10348.27 356
10349.23 349
10350.19 346
10351.15 338
10352.11 364
10353.07 321
10354.03 355
10354.99 358
10355.95 358
10356.91 347
10357.88 349
10358.84 325
10359.80 327
10360.76 357
10361.72 332
10362.68 311
10363.64 343
10364.60 342
10365.57 300
10366.53 316
10367.49 287
10368.45 334
10369.41 373
10370.37 331
10371.34 311
10372.30 335
10373.26 405
10374.22 387
10375.18 395
10376.14 292
10377.11 301
10378.07 356
10379.03 340
10379.99 318
10380.95 341
10381.92 302
10382.88 323
10383.84 340
10384.80 340
10385.77 362
10386.73 369
10387.69 331
10388.65 317
10389.62 373
10390.58 327
10391.54 335
10392.50 316
10393.47 358
10394.43 294
10395.39 367
10396.35 373
10397.32 319
10398.28 312
10399.24 397
10400.21 318
10401.17 338
10402.13 377
10403.10 337
10404.06 355
10405.02 339
10405.99 325
10406.95 296
10407.91 351
10408.88 352
10409.84 379
10410.80 375
10411.77 347
10412.73 378
10413.69 378
10414.66 335
10415.62 309
10416.58 373
10417.55 367
10418.51 386
10419.48 432
10420.44 433
10421.40 521
10422.37 525
10423.33 521
10424.30 556
10425.26 503
10426.23 455
10427.19 406
10428.15 444
10429.12 364
10430.08 379
10431.05 372
10432.01 336
10432.98 325
10433.94 349
10434.91 358
10435.87 284
10436.83 293
10437.80 337
10438.76 363
10439.73 338
10440.69 303
10441.66 346
10442.62 366
10443.59 339
10444.55 341
10445.52 344
10446.48 304
10447.45 321
10448.41 300
10449.38 309
10450.35 282
10451.31 297
10452.28 345
10453.24 309
10454.21 308
10455.17 335
10456.14 351
10457.10 339
10458.07 355
10459.04 333
10460.00 300
10460.97 337
10461.93 330
10462.90 334
10463.87 346
10464.83 314
10465.80 326
10466.76 313
10467.73 301
10468.70 335
10469.66 289
10470.63 290
10471.59 336
10472.56 278
10473.53 285
10474.49 292
10475.46 291
10476.43 335
10477.39 281
10478.36 294
10479.33 311
10480.29 309
10481.26 346
10482.23 287
10483.19 319
10484.16 346
10485.13 299
10486.09 294
10487.06 301
10488.03 325
10489.00 298
10489.96 328
10490.93 309
10491.90 304
10492.87 367
10493.83 345
10494.80 345
10495.77 309
10496.73 326
10497.70 320
10498.67 344
10499.64 299
10500.61 343
10501.57 365
10502.54 363
10503.51 380
10504.48 324
10505.44 312
10506.41 327
10507.38 334
10508.35 312
10509.32 297
10510.28 326
10511.25 310
10512.22 333
10513.19 330
10514.16 308
10515.13 298
10516.09 360
10517.06 345
10518.03 300
10519.00 288
10519.97 345
10520.94 352
10521.91 307
10522.87 353
10523.84 305
10524.81 297
10525.78 325
10526.75 313
10527.72 338
10528.69 324
10529.66 320
10530.63 311
10531.59 313
10532.56 307
10533.53 366
10534.50 347
10535.47 334
10536.44 357
10537.41 343
10538.38 333
10539.35 327
10540.32 244
10541.29 316
10542.26 330
10543.23 343
10544.20 379
10545.17 363
10546.14 386
10547.11 379
10548.08 341
10549.05 312
10550.02 295
10550.99 331
10551.96 352
10552.93 306
10553.90 340
10554.87 309
10555.84 336
10556.81 340
10557.78 370
10558.75 359
10559.72 372
10560.69 390
10561.66 445
10562.63 479
10563.60 433
10564.57 528
10565.54 589
10566.51 464
10567.48 471
10568.45 443
10569.42 423
10570.40 492
10571.37 455
10572.34 367
10573.31 375
10574.28 419
10575.25 384
10576.22 337
10577.19 364
10578.16 308
10579.14 320
10580.11 367
10581.08 306
10582.05 344
10583.02 304
10583.99 299
10584.96 330
10585.94 421
10586.91 377
10587.88 346
10588.85 353
10589.82 389
10590.79 390
10591.77 363
10592.74 391
10593.71 344
10594.68 373
10595.65 380
10596.63 354
10597.60 379
10598.57 350
10599.54 302
10600.52 326
10601.49 327
10602.46 305
10603.43 345
10604.41 290
10605.38 292
10606.35 327
10607.32 313
10608.30 343
10609.27 351
10610.24 315
10611.21 332
10612.19 334
10613.16 327
10614.13 344
10615.11 304
10616.08 310
10617.05 339
10618.02 344
10619.00 342
10619.97 331
10620.94 323
10621.92 294
10622.89 312
10623.86 388
10624.84 377
10625.81 400
10626.78 391
10627.76 367
10628.73 318
10629.71 353
10630.68 367
10631.65 365
10632.63 333
10633.60 308
10634.57 310
10635.55 332
10636.52 323
10637.50 328
10638.47 375
10639.44 324
10640.42 347
10641.39 393
10642.37 432
10643.34 431
10644.31 430
10645.29 392
10646.26 358
10647.24 394
10648.21 385
10649.19 344
10650.16 343
10651.14 348
10652.11 343
10653.09 369
10654.06 341
10655.04 308
10656.01 317
10656.98 295
10657.96 318
10658.93 381
10659.91 339
10660.88 350
10661.86 332
10662.84 339
10663.81 330
10664.79 287
10665.76 247
10666.74 329
10667.71 371
10668.69 376
10669.66 323
10670.64 318
10671.61 336
10672.59 360
10673.56 302
10674.54 310
10675.52 325
10676.49 306
10677.47 314
10678.44 319
10679.42 315
10680.40 296
10681.37 309
10682.35 330
10683.32 316
10684.30 300
10685.28 315
10686.25 335
10687.23 342
10688.20 328
10689.18 336
10690.16 279
10691.13 268
10692.11 275
10693.09 334
10694.06 363
10695.04 319
10696.02 332
10696.99 284
10697.97 271
10698.95 267
10699.92 344
10700.90 276
10701.88 328
10702.85 362
10703.83 300
10704.81 253
10705.79 307
10706.76 330
10707.74 283
10708.72 315
10709.70 331
10710.67 293
10711.65 317
10712.63 260
10713.60 275
10714.58 297
10715.56 282
10716.54 287
10717.52 263
10718.49 282
10719.47 337
10720.45 316
10721.43 294
10722.40 312
10723.38 314
10724.36 331
10725.34 316
10726.32 312
10727.29 307
10728.27 285
10729.25 261
10730.23 297
10731.21 291
10732.19 306
10733.16 271
10734.14 271
10735.12 276
10736.10 265
10737.08 271
10738.06 295
10739.03 242
10740.01 287
10740.99 278
10741.97 338
10742.95 330
10743.93 343
10744.91 276
10745.89 275
10746.87 281
10747.84 317
10748.82 300
10749.80 297
10750.78 246
10751.76 253
10752.74 298
10753.72 295
10754.70 290
10755.68 292
10756.66 256
10757.64 272
10758.62 283
10759.60 353
10760.58 259
10761.56 237
10762.54 268
10763.52 289
10764.50 309
10765.48 296
10766.45 322
10767.43 300
10768.41 285
10769.39 301
10770.38 315
10771.36 303
10772.34 272
10773.32 318
10774.30 321
10775.28 303
10776.26 274
10777.24 266
10778.22 302
10779.20 296
10780.18 297
10781.16 291
10782.14 309
10783.12 299
10784.10 289
10785.08 333
10786.06 247
10787.04 256
10788.02 257
10789.00 274
10789.99 246
10790.97 284
10791.95 270
10792.93 246
10793.91 270
10794.89 302
10795.87 246
10796.85 280
10797.84 255
10798.82 304
10799.80 295
10800.78 296
10801.76 238
10802.74 279
10803.72 280
10804.71 251
10805.69 278
10806.67 259
10807.65 316
10808.63 301
10809.61 270
10810.60 300
10811.58 347
10812.56 307
10813.54 326
10814.52 292
10815.51 292
10816.49 266
10817.47 273
10818.45 309
10819.44 304
10820.42 315
10821.40 269
10822.38 272
10823.37 301
10824.35 296
10825.33 285
10826.31 284
10827.30 327
10828.28 290
10829.26 283
10830.24 288
10831.23 287
10832.21 232
10833.19 277
10834.18 295
10835.16 275
10836.14 281
10837.13 240
10838.11 249
10839.09 283
10840.07 296
10841.06 324
10842.04 319
10843.02 313
10844.01 314
10844.99 296
10845.98 277
10846.96 284
10847.94 307
10848.93 345
10849.91 305
10850.89 317
10851.88 292
10852.86 290
10853.84 276
10854.83 286
10855.81 294
10856.80 331
10857.78 311
10858.77 297
10859.75 344
10860.73 323
10861.72 305
10862.70 318
10863.69 324
10864.67 311
10865.66 356
10866.64 310
10867.62 340
10868.61 300
10869.59 315
10870.58 339
10871.56 338
10872.55 339
10873.53 353
10874.52 325
10875.50 279
10876.49 318
10877.47 323
10878.46 358
10879.44 343
10880.43 319
10881.41 315
10882.40 338
10883.38 364
10884.37 316
10885.35 358
10886.34 327
10887.32 358
10888.31 387
10889.29 391
10890.28 391
10891.27 403
10892.25 397
10893.24 372
10894.22 439
10895.21 409
10896.19 374
10897.18 329
10898.17 342
10899.15 343
10900.14 322
10901.12 391
10902.11 459
10903.10 372
10904.08 393
10905.07 385
10906.05 327
10907.04 363
10908.03 373
10909.01 373
10910.00 417
10910.99 393
10911.97 379
10912.96 378
10913.95 388
10914.93 385
10915.92 368
10916.91 417
10917.89 397
10918.88 466
10919.87 443
10920.85 414
10921.84 395
10922.83 391
10923.81 391
10924.80 387
10925.79 481
10926.78 482
10927.76 406
10928.75 393
10929.74 411
10930.73 467
10931.71 395
10932.70 425
10933.69 438
10934.68 457
10935.66 463
10936.65 443
10937.64 468
10938.63 428
10939.61 480
10940.60 473
10941.59 464
10942.58 460
10943.57 458
10944.55 413
10945.54 443
10946.53 482
10947.52 533
10948.51 504
10949.49 514
10950.48 511
10951.47 541
10952.46 507
10953.45 533
10954.44 537
10955.42 487
10956.41 551
10957.40 499
10958.39 505
10959.38 588
10960.37 638
10961.36 639
10962.34 722
10963.33 698
10964.32 624
10965.31 654
10966.30 646
10967.29 656
10968.28 530
10969.27 575
10970.26 568
10971.25 544
10972.24 550
10973.22 526
10974.21 480
10975.20 495
10976.19 584
10977.18 572
10978.17 512
10979.16 485
10980.15 500
10981.14 511
10982.13 513
10983.12 535
10984.11 583
10985.10 551
10986.09 554
10987.08 576
10988.07 527
10989.06 494
10990.05 522
10991.04 539
10992.03 511
10993.02 515
10994.01 543
10995.00 606
10995.99 642
10996.98 623
10997.97 624
10998.96 682
10999.95 705
11000.94 759
11001.93 773
11002.92 812
11003.92 842
11004.91 870
11005.90 927
11006.89 870
11007.88 742
11008.87 641
11009.86 610
11010.85 557
11011.84 607
11012.83 547
11013.82 561
11014.82 500
11015.81 525
11016.80 579
11017.79 477
11018.78 531
11019.77 473
11020.76 446
11021.76 456
11022.75 478
11023.74 492
11024.73 447
11025.72 403
11026.71 449
11027.70 480
11028.70 492
11029.69 431
11030.68 421
11031.67 405
11032.66 430
11033.66 459
11034.65 479
11035.64 442
11036.63 461
11037.62 423
11038.62 387
11039.61 415
11040.60 391
11041.59 434
11042.59 412
11043.58 428
11044.57 404
11045.56 406
11046.56 431
11047.55 427
11048.54 417
11049.53 428
11050.53 403
11051.52 399
11052.51 362
11053.51 379
11054.50 397
11055.49 389
11056.49 392
11057.48 346
11058.47 339
11059.46 379
11060.46 369
11061.45 371
11062.44 362
11063.44 343
11064.43 340
11065.42 379
11066.42 414
11067.41 368
11068.41 364
11069.40 341
11070.39 366
11071.39 368
11072.38 400
11073.37 327
11074.37 382
11075.36 386
11076.36 352
11077.35 383
11078.34 372
11079.34 367
11080.33 391
11081.33 377
11082.32 381
11083.31 413
11084.31 425
11085.30 344
11086.30 357
11087.29 389
11088.29 387
11089.28 359
11090.28 388
11091.27 404
11092.27 393
11093.26 427
11094.25 367
11095.25 357
11096.24 362
11097.24 348
11098.23 356
11099.23 356
11100.22 386
11101.22 348
11102.21 361
11103.21 337
11104.20 411
11105.20 369
11106.20 355
11107.19 376
11108.19 362
11109.18 370
11110.18 368
11111.17 336
11112.17 347
11113.16 381
11114.16 414
11115.15 372
11116.15 404
11117.15 354
11118.14 408
11119.14 325
11120.13 369
11121.13 341
11122.13 348
11123.12 341
11124.12 366
11125.11 354
11126.11 367
11127.11 370
11128.10 366
11129.10 433
11130.10 378
11131.09 359
11132.09 404
11133.09 390
11134.08 399
11135.08 383
11136.07 342
11137.07 398
11138.07 344
11139.07 367
11140.06 395
11141.06 362
11142.06 364
11143.05 353
11144.05 401
11145.05 351
11146.04 375
11147.04 376
11148.04 363
11149.04 366
11150.03 334
11151.03 364
11152.03 363
11153.02 336
11154.02 341
11155.02 408
11156.02 382
11157.01 357
11158.01 372
11159.01 332
11160.01 338
11161.01 313
11162.00 337
11163.00 340
11164.00 287
11165.00 301
11165.99 337
11166.99 327
11167.99 358
11168.99 326
11169.99 373
11170.99 351
11171.98 318
11172.98 320
11173.98 383
11174.98 409
11175.98 348
11176.98 331
11177.97 351
11178.97 359
11179.97 377
11180.97 277
11181.97 298
11182.97 356
11183.97 314
11184.96 333
11185.96 336
11186.96 332
11187.96 327
11188.96 326
11189.96 362
11190.96 385
11191.96 344
11192.96 350
11193.96 361
11194.96 327
11195.96 352
11196.95 343
11197.95 343
11198.95 360
11199.95 363
11200.95 391
11201.95 301
11202.95 328
11203.95 307
11204.95 320
11205.95 310
11206.95 256
11207.95 309
11208.95 303
11209.95 306
11210.95 349
11211.95 337
11212.95 362
11213.95 319
11214.95 354
11215.95 332
11216.95 331
11217.95 336
11218.95 344
11219.95 331
11220.95 355
11221.95 320
11222.95 315
11223.95 295
11224.95 326
11225.96 334
11226.96 298
11227.96 293
11228.96 299
11229.96 308
11230.96 309
11231.96 306
11232.96 322
11233.96 275
11234.96 324
11235.96 324
11236.97 317
11237.97 329
11238.97 352
11239.97 296
11240.97 341
11241.97 344
11242.97 324
11243.98 305
11244.98 347
11245.98 384
11246.98 373
11247.98 364
11248.98 332
11249.98 329
11250.99 349
11251.99 351
11252.99 346
11253.99 306
11254.99 321
11256.00 323
11257.00 340
11258.00 329
11259.00 307
11260.00 298
11261.01 358
11262.01 352
11263.01 346
11264.01 316
11265.02 299
11266.02 341
11267.02 305
11268.02 329
11269.03 351
11270.03 328
11271.03 330
11272.03 306
11273.04 328
11274.04 339
11275.04 358
11276.05 334
11277.05 340
11278.05 364
11279.05 324
11280.06 316
11281.06 346
11282.06 314
11283.07 372
11284.07 371
11285.07 371
11286.08 373
11287.08 369
11288.08 413
11289.09 380
11290.09 364
11291.09 322
11292.10 319
11293.10 317
11294.11 351
11295.11 349
11296.11 308
11297.12 298
11298.12 321
11299.13 326
11300.13 321
11301.13 301
11302.14 318
11303.14 344
11304.15 292
11305.15 359
11306.15 334
11307.16 332
11308.16 259
11309.17 305
11310.17 388
11311.18 367
11312.18 314
11313.18 384
11314.19 368
11315.19 355
11316.20 332
11317.20 350
11318.21 402
11319.21 366
11320.22 359
11321.22 361
11322.23 388
11323.23 342
11324.24 330
11325.24 313
11326.25 317
11327.25 326
11328.26 315
11329.26 293
11330.27 305
11331.27 307
11332.28 308
11333.29 312
11334.29 279
11335.30 348
11336.30 308
11337.31 313
11338.31 259
11339.32 320
11340.33 323
11341.33 338
11342.34 343
11343.34 304
11344.35 283
11345.35 333
11346.36 367
11347.37 336
11348.37 309
11349.38 324
11350.39 310
11351.39 317
11352.40 303
11353.40 291
11354.41 321
11355.42 274
11356.42 240
11357.43 275
11358.44 322
11359.44 349
11360.45 330
11361.46 292
11362.46 275
11363.47 292
11364.48 292
11365.48 292
11366.49 322
11367.50 323
11368.50 320
11369.51 297
11370.52 295
11371.53 295
11372.53 283
11373.54 317
11374.55 299
11375.56 309
11376.56 291
11377.57 288
11378.58 274
11379.59 297
11380.59 281
11381.60 276
11382.61 286
11383.62 271
11384.62 290
11385.63 313
11386.64 302
11387.65 250
11388.65 294
11389.66 336
11390.67 286
11391.68 292
11392.69 299
11393.69 319
11394.70 284
11395.71 277
11396.72 308
11397.73 335
11398.74 298
11399.74 293
11400.75 275
11401.76 283
11402.77 302
11403.78 306
11404.79 308
11405.80 295
11406.80 288
11407.81 286
11408.82 272
11409.83 280
11410.84 256
11411.85 307
11412.86 306
11413.87 298
11414.88 289
11415.89 285
11416.89 290
11417.90 295
11418.91 285
11419.92 296
11420.93 326
11421.94 306
11422.95 314
11423.96 293
11424.97 294
11425.98 296
11426.99 319
11428.00 303
11429.01 278
11430.02 289
11431.03 321
11432.04 336
11433.05 331
11434.06 314
11435.07 297
11436.08 323
11437.09 311
11438.10 284
11439.11 304
11440.12 281
11441.13 286
11442.14 320
11443.15 303
11444.16 331
11445.17 327
11446.18 329
11447.19 309
11448.20 288
11449.21 304
11450.22 309
11451.23 317
11452.24 305
11453.25 284
11454.27 324
11455.28 316
11456.29 326
11457.30 352
11458.31 350
11459.32 321
11460.33 321
11461.34 316
11462.35 331
11463.36 302
11464.38 335
11465.39 339
11466.40 277
11467.41 310
11468.42 344
11469.43 359
11470.44 351
11471.46 343
11472.47 334
11473.48 348
11474.49 303
11475.50 330
11476.52 398
11477.53 374
11478.54 321
11479.55 346
11480.56 350
11481.57 345
11482.59 332
11483.60 350
11484.61 343
11485.62 331
11486.64 301
11487.65 371
11488.66 400
11489.67 376
11490.69 333
11491.70 305
11492.71 362
11493.72 355
11494.74 330
11495.75 348
11496.76 377
11497.77 407
11498.79 371
11499.80 380
11500.81 336
11501.83 358
11502.84 407
11503.85 363
11504.86 367
11505.88 366
11506.89 379
11507.90 398
11508.92 338
11509.93 292
11510.94 324
11511.96 378
11512.97 357
11513.98 346
11515.00 356
11516.01 367
11517.02 376
11518.04 353
11519.05 320
11520.07 322
11521.08 360
11522.09 368
11523.11 381
11524.12 418
11525.13 347
11526.15 306
11527.16 327
11528.18 363
11529.19 376
11530.21 371
11531.22 383
11532.23 329
11533.25 374
11534.26 385
11535.28 361
11536.29 365
11537.31 353
11538.32 381
11539.34 395
11540.35 403
11541.36 407
11542.38 432
11543.39 401
11544.41 411
11545.42 395
11546.44 371
11547.45 407
11548.47 428
11549.48 433
11550.50 422
11551.51 443
11552.53 436
11553.54 467
11554.56 451
11555.57 474
11556.59 436
11557.61 414
11558.62 373
11559.64 424
11560.65 485
11561.67 448
11562.68 420
11563.70 441
11564.71 453
11565.73 477
11566.75 434
11567.76 434
11568.78 430
11569.79 436
11570.81 458
11571.83 507
11572.84 457
11573.86 511
11574.87 474
11575.89 523
11576.91 495
11577.92 525
11578.94 552
11579.96 527
11580.97 554
11581.99 558
11583.00 624
11584.02 584
11585.04 583
11586.05 637
11587.07 600
11588.09 636
11589.10 676
11590.12 709
11591.14 668
11592.16 620
11593.17 669
11594.19 693
11595.21 716
11596.22 708
11597.24 772
11598.26 894
11599.28 971
11600.29 1009
11601.31 985
11602.33 1035
11603.34 1090
11604.36 1077
11605.38 1025
11606.40 967
11607.41 933
11608.43 930
11609.45 877
11610.47 820
11611.49 788
11612.50 783
11613.52 760
11614.54 694
11615.56 699
11616.58 749
11617.59 813
11618.61 756
11619.63 789
11620.65 794
11621.67 819
11622.68 829
11623.70 825
11624.72 761
11625.74 818
11626.76 865
11627.78 845
11628.79 913
11629.81 991
11630.83 1044
11631.85 1160
11632.87 1295
11633.89 1479
11634.91 1517
11635.93 1618
11636.94 1699
11637.96 1680
11638.98 1648
11640.00 1571
11641.02 1436
11642.04 1324
11643.06 1086
11644.08 1036
11645.10 968
11646.12 851
11647.14 825
11648.16 738
11649.17 738
11650.19 731
11651.21 713
11652.23 669
11653.25 622
11654.27 570
11655.29 587
11656.31 524
11657.33 557
11658.35 562
11659.37 539
11660.39 582
11661.41 569
11662.43 587
11663.45 602
11664.47 541
11665.49 598
11666.51 563
11667.53 574
11668.55 607
11669.57 582
11670.59 598
11671.61 569
11672.63 588
11673.65 536
11674.67 585
11675.70 583
11676.72 560
11677.74 510
11678.76 562
11679.78 505
11680.80 469
11681.82 518
11682.84 507
11683.86 486
11684.88 490
11685.90 481
11686.92 474
11687.95 563
11688.97 503
11689.99 518
11691.01 470
11692.03 473
11693.05 459
11694.07 514
11695.10 453
11696.12 462
11697.14 474
11698.16 484
11699.18 471
11700.20 479
11701.22 487
11702.25 464
11703.27 477
11704.29 509
11705.31 524
11706.33 497
11707.36 451
11708.38 443
11709.40 478
11710.42 475
11711.44 523
11712.47 517
11713.49 507
11714.51 511
11715.53 527
11716.56 546
11717.58 530
11718.60 566
11719.62 517
11720.65 516
11721.67 498
11722.69 551
11723.71 459
11724.74 521
11725.76 518
11726.78 490
11727.80 502
11728.83 509
11729.85 463
11730.87 474
11731.90 488
11732.92 539
11733.94 501
11734.97 501
11735.99 507
11737.01 475
11738.04 488
11739.06 485
11740.08 487
11741.11 450
11742.13 482
11743.15 453
11744.18 461
11745.20 416
11746.22 410
11747.25 471
11748.27 428
11749.30 423
11750.32 502
11751.34 469
11752.37 397
11753.39 486
11754.42 462
11755.44 443
11756.46 408
11757.49 418
11758.51 407
11759.54 380
11760.56 409
11761.58 439
11762.61 384
11763.63 430
11764.66 406
11765.68 417
11766.71 381
11767.73 390
11768.76 352
11769.78 367
11770.81 378
11771.83 384
11772.86 399
11773.88 378
11774.91 422
11775.93 343
11776.96 371
11777.98 376
11779.01 370
11780.03 403
11781.06 378
11782.08 361
11783.11 350
11784.13 408
11785.16 361
11786.18 395
11787.21 391
11788.23 379
11789.26 343
11790.28 356
11791.31 367
11792.34 341
11793.36 343
11794.39 353
11795.41 363
11796.44 365
11797.47 374
11798.49 397
11799.52 347
11800.54 344
11801.57 342
11802.60 320
11803.62 321
11804.65 308
11805.67 362
11806.70 304
11807.73 361
11808.75 363
11809.78 347
11810.81 346
11811.83 358
11812.86 326
11813.89 378
11814.91 385
11815.94 342
11816.97 312
11817.99 340
11819.02 310
11820.05 323
11821.07 327
11822.10 311
11823.13 343
11824.16 342
11825.18 335
11826.21 335
11827.24 344
11828.26 381
11829.29 380
11830.32 355
11831.35 347
11832.37 349
11833.40 334
11834.43 359
11835.46 345
11836.48 349
11837.51 327
11838.54 304
11839.57 353
11840.59 312
11841.62 327
11842.65 372
11843.68 375
11844.71 294
11845.73 337
11846.76 324
11847.79 348
11848.82 337
11849.85 327
11850.88 320
11851.90 322
11852.93 378
11853.96 344
11854.99 317
11856.02 303
11857.05 313
11858.07 301
11859.10 338
11860.13 338
11861.16 337
11862.19 317
11863.22 360
11864.25 326
11865.28 327
11866.30 343
11867.33 330
11868.36 367
11869.39 342
11870.42 334
11871.45 360
11872.48 397
11873.51 321
11874.54 327
11875.57 301
11876.60 338
11877.63 301
11878.65 345
11879.68 408
11880.71 320
11881.74 332
11882.77 315
11883.80 342
11884.83 338
11885.86 399
11886.89 382
11887.92 363
11888.95 327
11889.98 370
11891.01 373
11892.04 367
11893.07 365
11894.10 362
11895.13 324
11896.16 397
11897.19 378
11898.22 366
11899.25 351
11900.28 401
11901.31 396
11902.34 387
11903.38 380
11904.41 377
11905.44 381
11906.47 434
11907.50 441
11908.53 402
11909.56 358
11910.59 420
11911.62 404
11912.65 372
11913.68 380
11914.71 365
11915.75 365
11916.78 424
11917.81 391
11918.84 360
11919.87 413
11920.90 403
11921.93 432
11922.96 418
11924.00 373
11925.03 390
11926.06 352
11927.09 427
11928.12 416
11929.15 412
11930.18 432
11931.22 504
11932.25 484
11933.28 483
11934.31 513
11935.34 521
11936.38 473
11937.41 510
11938.44 477
11939.47 469
11940.50 437
11941.54 433
11942.57 438
11943.60 423
11944.63 387
11945.67 351
11946.70 353
11947.73 354
11948.76 310
11949.80 318
11950.83 359
11951.86 367
11952.89 397
11953.93 338
11954.96 311
11955.99 365
11957.02 354
11958.06 332
11959.09 296
11960.12 351
11961.16 302
11962.19 299
11963.22 350
11964.26 368
11965.29 333
11966.32 342
11967.36 347
11968.39 334
11969.42 307
11970.46 348
11971.49 310
11972.52 341
11973.56 383
11974.59 345
11975.62 323
11976.66 317
11977.69 320
11978.73 349
11979.76 342
11980.79 332
11981.83 360
11982.86 317
11983.89 306
11984.93 339
11985.96 337
11987.00 359
11988.03 351
11989.07 341
11990.10 323
11991.13 278
11992.17 325
11993.20 294
11994.24 269
11995.27 269
11996.31 293
11997.34 315
11998.38 344
11999.41 296
12000.45 364
12001.48 364
12002.51 350
12003.55 348
12004.58 275
12005.62 284
12006.65 314
12007.69 349
12008.72 344
12009.76 349
12010.80 384
12011.83 314
12012.87 389
12013.90 391
12014.94 344
12015.97 363
12017.01 377
12018.04 378
12019.08 378
12020.11 373
12021.15 382
12022.19 401
12023.22 356
12024.26 396
12025.29 396
12026.33 357
12027.36 352
12028.40 353
12029.44 352
12030.47 364
12031.51 362
12032.54 390
12033.58 392
12034.62 387
12035.65 376
12036.69 373
12037.73 360
12038.76 344
12039.80 357
12040.84 332
12041.87 363
12042.91 372
12043.94 403
12044.98 330
12046.02 332
12047.06 407
12048.09 429
12049.13 460
12050.17 390
12051.20 344
12052.24 378
12053.28 380
12054.31 377
12055.35 356
12056.39 349
12057.43 385
12058.46 393
12059.50 394
12060.54 374
12061.57 384
12062.61 364
12063.65 396
12064.69 387
12065.72 342
12066.76 375
12067.80 415
12068.84 358
12069.88 378
12070.91 348
12071.95 387
12072.99 382
12074.03 409
12075.06 358
12076.10 401
12077.14 412
12078.18 398
12079.22 426
12080.26 383
12081.29 390
12082.33 408
12083.37 374
12084.41 377
12085.45 387
12086.49 391
12087.52 395
12088.56 384
12089.60 348
12090.64 408
12091.68 446
12092.72 426
12093.76 447
12094.79 443
12095.83 358
12096.87 382
12097.91 444
12098.95 450
12099.99 442
12101.03 472
12102.07 476
12103.11 495
12104.15 507
12105.19 489
12106.22 519
12107.26 499
12108.30 484
12109.34 549
12110.38 516
12111.42 469
12112.46 446
12113.50 445
12114.54 408
12115.58 420
12116.62 408
12117.66 362
12118.70 384
12119.74 390
12120.78 373
12121.82 331
12122.86 376
12123.90 380
12124.94 340
12125.98 326
12127.02 349
12128.06 359
12129.10 323
12130.14 315
12131.18 339
12132.22 320
12133.26 329
12134.30 357
12135.34 325
12136.38 314
12137.42 332
12138.47 334
12139.51 353
12140.55 344
12141.59 312
12142.63 293
12143.67 299
12144.71 294
12145.75 330
12146.79 342
12147.83 342
12148.87 318
12149.92 323
12150.96 307
12152.00 306
12153.04 328
12154.08 338
12155.12 329
12156.16 312
12157.21 294
12158.25 325
12159.29 288
12160.33 263
12161.37 332
12162.41 287
12163.46 293
12164.50 267
12165.54 290
12166.58 320
12167.62 310
12168.67 320
12169.71 333
12170.75 345
12171.79 328
12172.83 356
12173.88 301
12174.92 353
12175.96 312
12177.00 336
12178.05 318
12179.09 257
12180.13 283
12181.17 295
12182.22 299
12183.26 299
12184.30 310
12185.34 281
12186.39 308
12187.43 315
12188.47 323
12189.51 311
12190.56 277
12191.60 309
12192.64 351
12193.69 303
12194.73 344
12195.77 349
12196.82 359
12197.86 301
12198.90 358
12199.95 331
12200.99 334
12202.03 342
12203.08 317
12204.12 298
12205.16 326
12206.21 323
12207.25 330
12208.29 308
12209.34 350
12210.38 327
12211.43 337
12212.47 332
12213.51 269
12214.56 341
12215.60 352
12216.65 291
12217.69 344
12218.73 326
12219.78 306
12220.82 296
12221.87 273
12222.91 319
12223.96 343
12225.00 321
12226.04 302
12227.09 282
12228.13 316
12229.18 304
12230.22 320
12231.27 292
12232.31 316
12233.36 359
12234.40 269
12235.45 294
12236.49 311
12237.54 292
12238.58 275
12239.63 274
12240.67 300
12241.72 311
12242.76 330
12243.81 300
12244.85 308
12245.90 325
12246.94 319
12247.99 328
12249.03 296
12250.08 335
12251.12 289
12252.17 323
12253.22 314
12254.26 352
12255.31 298
12256.35 292
12257.40 306
12258.44 303
12259.49 354
12260.54 265
12261.58 291
12262.63 292
12263.67 275
12264.72 268
12265.77 270
12266.81 314
12267.86 316
12268.91 304
12269.95 274
12271.00 279
12272.04 299
12273.09 291
12274.14 260
12275.18 259
12276.23 270
12277.28 226
12278.32 277
12279.37 267
12280.42 246
12281.46 264
12282.51 293
12283.56 286
12284.61 299
12285.65 263
12286.70 262
12287.75 287
12288.79 256
12289.84 237
12290.89 257
12291.94 277
12292.98 278
12294.03 281
12295.08 251
12296.13 266
12297.17 252
12298.22 274
12299.27 263
12300.32 258
12301.36 249
12302.41 256
12303.46 284
12304.51 282
12305.55 289
12306.60 283
12307.65 291
12308.70 297
12309.75 293
12310.79 261
12311.84 237
12312.89 277
12313.94 261
12314.99 263
12316.04 240
12317.08 311
12318.13 270
12319.18 261
12320.23 272
12321.28 242
12322.33 237
12323.37 257
12324.42 264
12325.47 250
12326.52 272
12327.57 269
12328.62 246
12329.67 262
12330.72 242
12331.77 263
12332.81 268
12333.86 273
12334.91 286
12335.96 266
12337.01 249
12338.06 277
12339.11 256
12340.16 285
12341.21 288
12342.26 317
12343.31 293
12344.36 292
12345.41 281
12346.46 267
12347.51 293
12348.56 257
12349.61 259
12350.65 248
12351.70 280
12352.75 264
12353.80 298
12354.85 290
12355.90 277
12356.95 219
12358.00 260
12359.05 262
12360.11 261
12361.16 249
12362.21 228
12363.26 246
12364.31 234
12365.36 264
12366.41 232
12367.46 290
12368.51 236
12369.56 235
12370.61 258
12371.66 222
12372.71 285
12373.76 254
12374.81 234
12375.86 290
12376.91 244
12377.97 241
12379.02 262
12380.07 269
12381.12 279
12382.17 256
12383.22 238
12384.27 225
12385.32 248
12386.37 243
12387.43 275
12388.48 276
12389.53 236
12390.58 239
12391.63 292
12392.68 272
12393.74 253
12394.79 274
12395.84 271
12396.89 296
12397.94 259
12398.99 276
12400.05 245
12401.10 262
12402.15 277
12403.20 289
12404.25 282
12405.31 297
12406.36 288
12407.41 277
12408.46 316
12409.51 268
12410.57 240
12411.62 260
12412.67 286
12413.72 324
12414.78 269
12415.83 277
12416.88 299
12417.93 283
12418.99 252
12420.04 230
12421.09 267
12422.15 311
12423.20 320
12424.25 246
12425.30 263
12426.36 250
12427.41 235
12428.46 271
12429.52 288
12430.57 291
12431.62 299
12432.68 280
12433.73 283
12434.78 288
12435.84 296
12436.89 309
12437.94 298
12439.00 309
12440.05 284
12441.10 276
12442.16 273
12443.21 296
12444.27 277
12445.32 285
12446.37 279
12447.43 277
12448.48 271
12449.54 272
12450.59 330
12451.64 313
12452.70 295
12453.75 285
12454.81 339
12455.86 284
12456.91 323
12457.97 268
12459.02 268
12460.08 243
12461.13 266
12462.19 252
12463.24 256
12464.30 290
12465.35 276
12466.41 274
12467.46 285
12468.52 276
12469.57 269
12470.63 322
12471.68 294
12472.73 278
12473.79 268
12474.85 308
12475.90 278
12476.96 265
12478.01 279
12479.07 262
12480.12 317
12481.18 342
12482.23 313
12483.29 324
12484.34 342
12485.40 370
12486.45 321
12487.51 341
12488.57 380
12489.62 363
12490.68 362
12491.73 392
12492.79 383
12493.84 408
12494.90 434
12495.96 485
12497.01 504
12498.07 547
12499.12 536
12500.18 464
12501.24 477
12502.29 502
12503.35 454
12504.41 404
12505.46 372
12506.52 388
12507.57 374
12508.63 413
12509.69 332
12510.74 334
12511.80 312
12512.86 306
12513.91 314
12514.97 304
12516.03 307
12517.08 272
12518.14 299
12519.20 311
12520.26 318
12521.31 353
12522.37 368
12523.43 319
12524.48 320
12525.54 284
12526.60 307
12527.66 308
12528.71 269
12529.77 299
12530.83 286
12531.89 302
12532.94 291
12534.00 319
12535.06 277
12536.12 327
12537.17 310
12538.23 359
12539.29 357
12540.35 327
12541.41 329
12542.46 309
12543.52 296
12544.58 310
12545.64 325
12546.70 322
12547.75 321
12548.81 312
12549.87 300
12550.93 286
12551.99 309
12553.05 316
12554.10 293
12555.16 270
12556.22 312
12557.28 339
12558.34 352
12559.40 358
12560.46 328
12561.51 351
12562.57 361
12563.63 327
12564.69 364
12565.75 366
12566.81 377
12567.87 378
12568.93 353
12569.99 364
12571.04 378
12572.10 411
12573.16 399
12574.22 442
12575.28 454
12576.34 491
12577.40 540
12578.46 490
12579.52 537
12580.58 541
12581.64 486
12582.70 451
12583.76 469
12584.82 471
12585.88 467
12586.94 394
12588.00 389
12589.06 379
12590.12 399
12591.18 410
12592.24 345
12593.30 376
12594.36 367
12595.42 382
12596.48 341
12597.54 340
12598.60 352
12599.66 331
12600.72 353
12601.78 362
12602.84 344
12603.90 354
12604.96 336
12606.02 356
12607.08 356
12608.14 349
12609.20 351
12610.27 330
12611.33 368
12612.39 340
12613.45 354
12614.51 354
12615.57 363
12616.63 309
12617.69 378
12618.75 355
12619.81 370
12620.88 317
12621.94 338
12623.00 393
12624.06 421
12625.12 345
12626.18 358
12627.24 366
12628.31 324
12629.37 315
12630.43 316
12631.49 349
12632.55 357
12633.61 385
12634.68 353
12635.74 346
12636.80 322
12637.86 328
12638.92 307
12639.99 331
12641.05 357
12642.11 366
12643.17 349
12644.23 341
12645.30 310
12646.36 339
12647.42 363
12648.48 344
12649.55 372
12650.61 350
12651.67 375
12652.73 355
12653.80 361
12654.86 348
12655.92 383
12656.99 413
12658.05 411
12659.11 401
12660.17 411
12661.24 453
12662.30 438
12663.36 433
12664.43 379
12665.49 369
12666.55 383
12667.62 418
12668.68 378
12669.74 380
12670.81 355
12671.87 364
12672.93 350
12674.00 340
12675.06 360
12676.12 364
12677.19 384
12678.25 382
12679.31 431
12680.38 360
12681.44 361
12682.51 333
12683.57 310
12684.63 383
12685.70 349
12686.76 370
12687.83 433
12688.89 360
12689.95 362
12691.02 392
12692.08 330
12693.15 349
12694.21 375
12695.28 400
12696.34 414
12697.40 398
12698.47 386
12699.53 441
12700.60 430
12701.66 405
12702.73 416
12703.79 447
12704.86 402
12705.92 405
12706.99 463
12708.05 451
12709.12 411
12710.18 421
12711.25 418
12712.31 364
12713.38 346
12714.44 364
12715.51 352
12716.57 347
12717.64 350
12718.70 357
12719.77 378
12720.83 349
12721.90 379
12722.97 369
12724.03 377
12725.10 376
12726.16 370
12727.23 333
12728.29 321
12729.36 372
12730.43 328
12731.49 345
12732.56 369
12733.62 379
12734.69 371
12735.76 346
12736.82 329
12737.89 365
12738.95 388
12740.02 387
12741.09 334
12742.15 344
12743.22 311
12744.29 355
12745.35 357
12746.42 348
12747.49 346
12748.55 302
12749.62 327
12750.69 331
12751.75 303
12752.82 342
12753.89 347
12754.95 326
12756.02 333
12757.09 295
12758.15 342
12759.22 287
12760.29 247
12761.36 275
12762.42 287
12763.49 248
12764.56 272
12765.62 290
12766.69 300
12767.76 333
12768.83 277
12769.89 299
12770.96 239
12772.03 258
12773.10 291
12774.17 265
12775.23 265
12776.30 264
12777.37 287
12778.44 326
12779.50 282
12780.57 247
12781.64 301
12782.71 276
12783.78 286
12784.84 271
12785.91 286
12786.98 251
12788.05 274
12789.12 300
12790.19 291
12791.25 311
12792.32 276
12793.39 290
12794.46 281
12795.53 251
12796.60 268
12797.67 280
12798.73 345
12799.80 329
12800.87 287
12801.94 293
12803.01 312
12804.08 300
12805.15 249
12806.22 241
12807.29 258
12808.36 267
12809.42 270
12810.49 247
12811.56 254
12812.63 294
12813.70 305
12814.77 291
12815.84 313
12816.91 256
12817.98 253
12819.05 262
12820.12 264
12821.19 293
12822.26 264
12823.33 240
12824.40 244
12825.47 263
12826.54 261
12827.61 260
12828.68 232
12829.75 252
12830.82 289
12831.89 260
12832.96 244
12834.03 261
12835.10 271
12836.17 280
12837.24 257
12838.31 309
12839.38 247
12840.45 261
12841.52 237
12842.59 274
12843.66 286
12844.73 247
12845.80 225
12846.87 243
12847.95 269
12849.02 263
12850.09 270
12851.16 246
12852.23 262
12853.30 302
12854.37 262
12855.44 247
12856.51 214
12857.58 261
12858.66 223
12859.73 252
12860.80 235
12861.87 224
12862.94 213
12864.01 246
12865.08 212
12866.16 237
12867.23 244
12868.30 218
12869.37 240
12870.44 266
12871.51 215
12872.59 190
12873.66 213
12874.73 221
12875.80 235
12876.87 212
12877.95 227
12879.02 228
12880.09 240
12881.16 232
12882.23 233
12883.31 221
12884.38 213
12885.45 225
12886.52 247
12887.60 232
12888.67 235
12889.74 205
12890.81 219
12891.89 229
12892.96 199
12894.03 232
12895.11 239
12896.18 249
12897.25 220
12898.32 235
12899.40 254
12900.47 213
12901.54 245
12902.62 225
12903.69 194
12904.76 194
12905.84 221
12906.91 238
12907.98 207
12909.06 264
12910.13 236
12911.20 221
12912.28 219
12913.35 210
12914.42 221
12915.50 218
12916.57 193
12917.64 209
12918.72 266
12919.79 221
12920.87 215
12921.94 222
12923.01 208
12924.09 209
12925.16 230
12926.24 221
12927.31 210
12928.38 215
12929.46 221
12930.53 230
12931.61 214
12932.68 201
12933.76 215
12934.83 236
12935.90 235
12936.98 223
12938.05 207
12939.13 234
12940.20 211
12941.28 224
12942.35 264
12943.43 204
12944.50 237
12945.58 205
12946.65 258
12947.73 200
12948.80 198
12949.88 198
12950.95 265
12952.03 219
12953.10 189
12954.18 179
12955.25 178
12956.33 230
12957.40 234
12958.48 219
12959.55 210
12960.63 224
12961.70 208
12962.78 187
12963.86 230
12964.93 202
12966.01 231
12967.08 231
12968.16 200
12969.24 181
12970.31 219
12971.39 247
12972.46 217
12973.54 257
12974.62 231
12975.69 220
12976.77 212
12977.84 225
12978.92 201
12980.00 243
12981.07 267
12982.15 248
12983.23 215
12984.30 213
12985.38 230
12986.46 226
12987.53 230
12988.61 229
12989.69 219
12990.76 227
12991.84 210
12992.92 231
12993.99 222
12995.07 233
12996.15 199
12997.22 225
12998.30 197
12999.38 230
13000.45 215
13001.53 238
13002.61 233
13003.69 230
13004.76 229
13005.84 211
13006.92 241
13008.00 235
13009.07 207
13010.15 225
13011.23 215
13012.31 246
13013.38 237
13014.46 203
13015.54 209
13016.62 240
13017.70 200
13018.77 208
13019.85 221
13020.93 197
13022.01 223
13023.09 233
13024.16 194
13025.24 200
13026.32 220
13027.40 228
13028.48 273
13029.56 261
13030.63 235
13031.71 254
13032.79 219
13033.87 207
13034.95 199
13036.03 223
13037.11 264
13038.18 284
13039.26 234
13040.34 181
13041.42 207
13042.50 211
13043.58 240
13044.66 236
13045.74 232
13046.82 234
13047.89 256
13048.97 224
13050.05 211
13051.13 228
13052.21 241
13053.29 234
13054.37 223
13055.45 218
13056.53 235
13057.61 248
13058.69 248
13059.77 223
13060.85 194
13061.93 233
13063.01 198
13064.09 229
13065.17 206
13066.25 203
13067.33 228
13068.41 216
13069.49 262
13070.57 225
13071.65 235
13072.73 255
13073.81 247
13074.89 229
13075.97 191
13077.05 194
13078.13 219
13079.21 229
13080.29 210
13081.37 202
13082.45 212
13083.53 219
13084.61 210
13085.69 185
13086.77 203
13087.85 176
13088.94 164
13090.02 207
13091.10 171
13092.18 185
13093.26 216
13094.34 224
13095.42 217
13096.50 218
13097.58 213
13098.66 238
13099.75 212
13100.83 211
13101.91 237
13102.99 218
13104.07 225
13105.15 206
13106.23 214
13107.32 219
13108.40 216
13109.48 185
13110.56 205
13111.64 269
13112.72 222
13113.81 233
13114.89 220
13115.97 204
13117.05 203
13118.13 203
13119.22 225
13120.30 207
13121.38 213
13122.46 242
13123.55 191
13124.63 208
13125.71 223
13126.79 251
13127.88 236
13128.96 203
13130.04 241
13131.12 190
13132.21 191
13133.29 184
13134.37 223
13135.45 201
13136.54 192
13137.62 211
13138.70 216
13139.79 252
13140.87 242
13141.95 221
13143.03 221
13144.12 210
13145.20 210
13146.28 195
13147.37 206
13148.45 187
13149.53 211
13150.62 195
13151.70 199
13152.78 209
13153.87 205
13154.95 214
13156.03 217
13157.12 231
13158.20 219
13159.29 238
13160.37 203
13161.45 232
13162.54 253
13163.62 210
13164.71 207
13165.79 224
13166.87 209
13167.96 252
13169.04 238
13170.13 204
13171.21 185
13172.29 208
13173.38 243
13174.46 256
13175.55 248
13176.63 226
13177.72 239
13178.80 218
13179.89 211
13180.97 237
13182.06 236
13183.14 214
13184.22 237
13185.31 255
13186.39 248
13187.48 243
13188.56 220
13189.65 247
13190.73 238
13191.82 231
13192.90 226
13193.99 200
13195.07 234
13196.16 204
13197.25 219
13198.33 243
13199.42 235
13200.50 258
13201.59 214
13202.67 233
13203.76 211
13204.84 232
13205.93 228
13207.02 242
13208.10 226
13209.19 250
13210.27 254
13211.36 222
13212.44 236
13213.53 218
13214.62 227
13215.70 220
13216.79 230
13217.88 222
13218.96 208
13220.05 221
13221.13 252
13222.22 259
13223.31 193
13224.39 213
13225.48 218
13226.57 209
13227.65 243
13228.74 192
13229.83 249
13230.91 227
13232.00 222
13233.09 237
13234.17 236
13235.26 227
13236.35 215
13237.43 235
13238.52 243
13239.61 174
13240.70 185
13241.78 244
13242.87 245
13243.96 242
13245.04 211
13246.13 204
13247.22 248
13248.31 253
13249.39 242
13250.48 233
13251.57 206
13252.66 224
13253.74 233
13254.83 234
13255.92 256
13257.01 260
13258.10 246
13259.18 247
13260.27 214
13261.36 218
13262.45 229
13263.54 213
13264.62 253
13265.71 275
13266.80 257
13267.89 262
13268.98 215
13270.06 250
13271.15 224
13272.24 221
13273.33 207
13274.42 277
13275.51 246
13276.60 246
13277.68 261
13278.77 281
13279.86 223
13280.95 246
13282.04 194
13283.13 250
13284.22 227
13285.31 242
13286.39 268
13287.48 245
13288.57 261
13289.66 267
13290.75 267
13291.84 236
13292.93 246
13294.02 277
13295.11 238
13296.20 223
13297.29 238
13298.38 218
13299.47 257
13300.56 272
13301.65 229
13302.73 287
13303.82 295
13304.91 257
13306.00 255
13307.09 269
13308.18 260
13309.27 255
13310.36 301
13311.45 300
13312.54 264
13313.63 232
13314.72 256
13315.81 277
13316.90 285
13318.00 259
13319.09 267
13320.18 279
13321.27 256
13322.36 266
13323.45 268
13324.54 242
13325.63 277
13326.72 209
13327.81 260
13328.90 305
13329.99 267
13331.08 261
13332.17 229
13333.26 241
13334.35 280
13335.45 276
13336.54 297
13337.63 223
13338.72 271
13339.81 301
13340.90 303
13341.99 291
13343.08 288
13344.18 266
13345.27 300
13346.36 303
13347.45 338
13348.54 295
13349.63 298
13350.72 312
13351.82 306
13352.91 292
13354.00 301
13355.09 282
13356.18 293
13357.28 281
13358.37 274
13359.46 321
13360.55 294
13361.64 276
13362.74 254
13363.83 277
13364.92 323
13366.01 269
13367.10 309
13368.20 307
13369.29 341
13370.38 314
13371.47 319
13372.57 342
13373.66 345
13374.75 330
13375.84 292
13376.94 317
13378.03 289
13379.12 302
13380.22 299
13381.31 246
13382.40 271
13383.49 307
13384.59 293
13385.68 287
13386.77 256
13387.87 263
13388.96 246
13390.05 243
13391.15 277
13392.24 268
13393.33 257
13394.43 244
13395.52 221
13396.61 251
13397.71 304
13398.80 304
13399.90 253
13400.99 253
13402.08 257
13403.18 273
13404.27 283
13405.36 270
13406.46 257
13407.55 238
13408.65 226
13409.74 245
13410.83 247
13411.93 245
13413.02 251
13414.12 255
13415.21 249
13416.31 302
13417.40 260
13418.49 263
13419.59 284
13420.68 257
13421.78 238
13422.87 232
13423.97 267
13425.06 243
13426.16 249
13427.25 243
13428.35 270
13429.44 243
13430.54 264
13431.63 241
13432.73 221
13433.82 245
13434.92 273
13436.01 242
13437.11 226
13438.20 237
13439.30 236
13440.39 254
13441.49 270
13442.58 273
13443.68 285
13444.77 271
13445.87 269
13446.96 294
13448.06 254
13449.16 291
13450.25 315
13451.35 280
13452.44 287
13453.54 251
13454.64 297
13455.73 285
13456.83 244
13457.92 286
13459.02 312
13460.12 282
13461.21 305
13462.31 292
13463.40 289
13464.50 291
13465.60 262
13466.69 248
13467.79 283
13468.89 296
13469.98 261
13471.08 282
13472.18 320
13473.27 302
13474.37 286
13475.47 325
13476.56 318
13477.66 292
13478.76 293
13479.85 277
13480.95 284
13482.05 324
13483.14 322
13484.24 314
13485.34 311
13486.44 296
13487.53 291
13488.63 271
13489.73 316
13490.83 317
13491.92 321
13493.02 320
13494.12 307
13495.21 322
13496.31 316
13497.41 291
13498.51 311
13499.61 285
13500.70 292
13501.80 309
13502.90 352
13504.00 343
13505.10 391
13506.19 424
13507.29 358
13508.39 394
13509.49 357
13510.59 330
13511.68 322
13512.78 306
13513.88 305
13514.98 313
13516.08 294
13517.18 291
13518.27 282
13519.37 270
13520.47 299
13521.57 272
13522.67 295
13523.77 253
13524.87 262
13525.96 274
13527.06 268
13528.16 303
13529.26 244
13530.36 255
13531.46 304
13532.56 271
13533.66 272
13534.76 267
13535.86 231
13536.96 258
13538.05 273
13539.15 286
13540.25 266
13541.35 264
13542.45 224
13543.55 269
13544.65 252
13545.75 277
13546.85 260
13547.95 228
13549.05 234
13550.15 230
13551.25 237
13552.35 238
13553.45 206
13554.55 262
13555.65 257
13556.75 226
13557.85 224
13558.95 260
13560.05 275
13561.15 226
13562.25 239
13563.35 232
13564.45 257
13565.55 223
13566.65 283
13567.75 236
13568.85 239
13569.95 226
13571.05 232
13572.16 215
13573.26 240
13574.36 242
13575.46 270
13576.56 221
13577.66 246
13578.76 245
13579.86 244
13580.96 274
13582.06 240
13583.16 264
13584.27 239
13585.37 252
13586.47 227
13587.57 232
13588.67 225
13589.77 233
13590.87 223
13591.98 255
13593.08 243
13594.18 239
13595.28 245
13596.38 236
13597.48 236
13598.59 220
13599.69 210
13600.79 251
13601.89 254
13602.99 263
13604.10 257
13605.20 238
13606.30 238
13607.40 271
13608.50 284
13609.61 278
13610.71 274
13611.81 284
13612.91 226
13614.02 263
13615.12 251
13616.22 228
13617.32 244
13618.43 250
13619.53 212
13620.63 235
13621.73 243
13622.84 229
13623.94 236
13625.04 285
13626.14 277
13627.25 219
13628.35 227
13629.45 234
13630.56 204
13631.66 219
13632.76 264
13633.87 251
13634.97 270
13636.07 271
13637.18 253
13638.28 252
13639.38 227
13640.49 235
13641.59 259
13642.69 234
13643.80 259
13644.90 288
13646.00 229
13647.11 222
13648.21 259
13649.32 274
13650.42 272
13651.52 297
13652.63 256
13653.73 233
13654.84 207
13655.94 256
13657.04 241
13658.15 233
13659.25 252
13660.36 255
13661.46 234
13662.57 206
13663.67 184
13664.77 224
13665.88 237
13666.98 212
13668.09 235
13669.19 275
13670.30 279
13671.40 257
13672.51 235
13673.61 232
13674.72 222
13675.82 226
13676.93 227
13678.03 237
13679.14 224
13680.24 230
13681.35 222
13682.45 231
13683.56 195
13684.66 208
13685.77 236
13686.87 279
13687.98 241
13689.08 233
13690.19 223
13691.29 205
13692.40 211
13693.51 200
13694.61 228
13695.72 229
13696.82 199
13697.93 208
13699.03 243
13700.14 216
13701.25 230
13702.35 207
13703.46 213
13704.56 175
13705.67 210
13706.78 212
13707.88 240
13708.99 235
13710.10 262
13711.20 245
13712.31 267
13713.41 267
13714.52 216
13715.63 264
13716.73 267
13717.84 248
13718.95 217
13720.05 266
13721.16 286
13722.27 270
13723.37 239
13724.48 277
13725.59 264
13726.70 231
13727.80 250
13728.91 293
13730.02 238
13731.12 258
13732.23 241
13733.34 265
13734.45 280
13735.55 277
13736.66 256
13737.77 275
13738.87 283
13739.98 280
13741.09 259
13742.20 268
13743.31 276
13744.41 294
13745.52 261
13746.63 306
13747.74 297
13748.84 271
13749.95 273
13751.06 312
13752.17 289
13753.28 275
13754.38 341
13755.49 304
13756.60 283
13757.71 320
13758.82 299
13759.93 323
13761.03 300
13762.14 299
13763.25 345
13764.36 299
13765.47 321
13766.58 328
13767.68 290
13768.79 337
13769.90 424
13771.01 338
13772.12 347
13773.23 334
13774.34 330
13775.45 359
13776.56 383
13777.66 374
13778.77 326
13779.88 328
13780.99 343
13782.10 390
13783.21 345
13784.32 334
13785.43 364
13786.54 366
13787.65 327
13788.76 281
13789.87 288
13790.98 296
13792.09 302
13793.20 294
13794.31 278
13795.42 314
13796.52 340
13797.63 335
13798.74 316
13799.85 331
13800.96 359
13802.07 333
13803.18 357
13804.29 353
13805.40 381
13806.51 355
13807.63 361
13808.74 324
13809.85 357
13810.96 361
13812.07 367
13813.18 374
13814.29 349
13815.40 312
13816.51 313
13817.62 338
13818.73 294
13819.84 258
13820.95 264
13822.06 299
13823.17 316
13824.28 285
13825.40 265
13826.51 292
13827.62 310
13828.73 301
13829.84 265
13830.95 271
13832.06 274
13833.17 266
13834.28 338
13835.40 258
13836.51 299
13837.62 265
13838.73 224
13839.84 281
13840.95 284
13842.06 304
13843.18 281
13844.29 276
13845.40 257
13846.51 255
13847.62 273
13848.74 258
13849.85 255
13850.96 244
13852.07 271
13853.18 257
13854.30 282
13855.41 266
13856.52 234
13857.63 269
13858.74 258
13859.86 269
13860.97 263
13862.08 285
13863.19 289
13864.31 254
13865.42 304
13866.53 252
13867.64 255
13868.76 293
13869.87 321
13870.98 299
13872.10 292
13873.21 277
13874.32 314
13875.43 300
13876.55 323
13877.66 341
13878.77 310
13879.89 279
13881.00 302
13882.11 254
13883.23 253
13884.34 271
13885.45 300
13886.57 304
13887.68 301
13888.79 280
13889.91 302
13891.02 341
13892.13 331
13893.25 301
13894.36 306
13895.48 333
13896.59 328
13897.70 350
13898.82 322
13899.93 337
13901.05 317
13902.16 334
13903.27 329
13904.39 317
13905.50 282
13906.62 305
13907.73 300
13908.85 320
13909.96 301
13911.07 264
13912.19 241
13913.30 272
13914.42 257
13915.53 291
13916.65 311
13917.76 261
13918.88 273
13919.99 259
13921.11 261
13922.22 261
13923.34 251
13924.45 266
13925.57 259
13926.68 256
13927.80 248
13928.91 281
13930.03 270
13931.14 234
13932.26 266
13933.37 268
13934.49 266
13935.60 238
13936.72 245
13937.83 269
13938.95 255
13940.06 222
13941.18 245
13942.30 251
13943.41 236
13944.53 245
13945.64 230
13946.76 243
13947.87 254
13948.99 245
13950.11 245
13951.22 229
13952.34 259
13953.45 219
13954.57 220
13955.69 237
13956.80 218
13957.92 215
13959.04 229
13960.15 234
13961.27 227
13962.39 246
13963.50 244
13964.62 238
13965.73 272
13966.85 221
13967.97 248
13969.08 257
13970.20 249
13971.32 289
13972.44 255
13973.55 244
13974.67 263
13975.79 264
13976.90 242
13978.02 230
13979.14 255
13980.25 259
13981.37 257
13982.49 254
13983.61 233
13984.72 238
13985.84 238
13986.96 212
13988.08 240
13989.19 265
13990.31 225
13991.43 226
13992.55 223
13993.66 219
13994.78 210
13995.90 208
13997.02 228
13998.14 220
13999.25 257
14000.37 240
14001.49 249
14002.61 226
14003.73 201
14004.84 194
14005.96 204
14007.08 262
14008.20 211
14009.32 216
14010.44 220
14011.55 240
14012.67 226
14013.79 220
14014.91 220
14016.03 239
14017.15 226
14018.27 230
14019.38 200
14020.50 224
14021.62 257
14022.74 258
14023.86 298
14024.98 271
14026.10 254
14027.22 238
14028.34 282
14029.46 248
14030.57 235
14031.69 234
14032.81 262
14033.93 236
14035.05 254
14036.17 224
14037.29 228
14038.41 240
14039.53 239
14040.65 228
14041.77 229
14042.89 234
14044.01 230
14045.13 215
14046.25 198
14047.37 263
14048.49 234
14049.61 259
14050.73 281
14051.85 290
14052.97 236
14054.09 253
14055.21 238
14056.33 265
14057.45 253
14058.57 216
14059.69 254
14060.81 267
14061.93 256
14063.05 264
14064.17 273
14065.29 316
14066.41 328
14067.53 275
14068.65 264
14069.78 251
14070.90 281
14072.02 274
14073.14 276
14074.26 265
14075.38 271
14076.50 259
14077.62 295
14078.74 268
14079.86 247
14080.99 303
14082.11 289
14083.23 307
14084.35 306
14085.47 325
14086.59 349
14087.71 305
14088.84 330
14089.96 322
14091.08 349
14092.20 384
14093.32 311
14094.44 352
14095.57 336
14096.69 385
14097.81 374
14098.93 361
14100.05 353
14101.18 351
14102.30 341
14103.42 412
14104.54 366
14105.66 351
14106.79 355
14107.91 355
14109.03 341
14110.15 339
14111.28 323
14112.40 352
14113.52 319
14114.64 307
14115.77 279
14116.89 265
14118.01 260
14119.13 281
14120.26 250
14121.38 273
14122.50 261
14123.63 255
14124.75 278
14125.87 262
14126.99 246
14128.12 230
14129.24 281
14130.36 241
14131.49 213
14132.61 256
14133.73 285
14134.86 255
14135.98 274
14137.10 257
14138.23 237
14139.35 253
14140.47 202
14141.60 244
14142.72 262
14143.85 223
14144.97 216
14146.09 257
14147.22 266
14148.34 259
14149.47 252
14150.59 241
14151.71 243
14152.84 253
14153.96 295
14155.09 285
14156.21 227
14157.33 240
14158.46 255
14159.58 259
14160.71 207
14161.83 266
14162.96 240
14164.08 224
14165.21 234
14166.33 266
14167.45 287
14168.58 235
14169.70 217
14170.83 260
14171.95 225
14173.08 240
14174.20 275
14175.33 288
14176.45 251
14177.58 273
14178.70 222
14179.83 232
14180.95 229
14182.08 208
14183.20 226
14184.33 217
14185.46 247
14186.58 256
14187.71 217
14188.83 205
14189.96 237
14191.08 266
14192.21 254
14193.33 239
14194.46 257
14195.59 217
14196.71 241
14197.84 229
14198.96 268
14200.09 231
14201.22 243
14202.34 241
14203.47 241
14204.59 211
14205.72 202
14206.85 183
14207.97 212
14209.10 206
14210.23 239
14211.35 216
14212.48 196
14213.61 171
14214.73 188
14215.86 188
14216.99 220
14218.11 207
14219.24 202
14220.37 231
14221.49 207
14222.62 213
14223.75 186
14224.87 201
14226.00 217
14227.13 207
14228.25 238
14229.38 200
14230.51 189
14231.64 212
14232.76 193
14233.89 175
14235.02 217
14236.14 212
14237.27 180
14238.40 192
14239.53 217
14240.66 241
14241.78 222
14242.91 209
14244.04 197
14245.17 189
14246.29 221
14247.42 202
14248.55 195
14249.68 198
14250.81 206
14251.93 178
14253.06 213
14254.19 162
14255.32 177
14256.45 175
14257.57 178
14258.70 200
14259.83 210
14260.96 196
14262.09 218
14263.22 207
14264.34 185
14265.47 207
14266.60 187
14267.73 197
14268.86 202
14269.99 172
14271.12 199
14272.25 173
14273.37 172
14274.50 169
14275.63 194
14276.76 189
14277.89 206
14279.02 155
14280.15 152
14281.28 165
14282.41 190
14283.54 190
14284.67 181
14285.80 179
14286.92 170
14288.05 186
14289.18 173
14290.31 172
14291.44 188
14292.57 163
14293.70 151
14294.83 141
14295.96 167
14297.09 166
14298.22 179
14299.35 157
14300.48 154
14301.61 158
14302.74 193
14303.87 185
14305.00 161
14306.13 171
14307.26 183
14308.39 177
14309.52 162
14310.65 166
14311.78 158
14312.91 157
14314.04 177
14315.18 179
14316.31 174
14317.44 185
14318.57 177
14319.70 177
14320.83 164
14321.96 175
14323.09 162
14324.22 166
14325.35 142
14326.48 188
14327.61 149
14328.75 153
14329.88 135
14331.01 155
14332.14 155
14333.27 144
14334.40 161
14335.53 183
14336.66 168
14337.80 184
14338.93 137
14340.06 156
14341.19 171
14342.32 163
14343.45 147
14344.59 175
14345.72 155
14346.85 159
14347.98 154
14349.11 161
14350.24 167
14351.38 145
14352.51 163
14353.64 173
14354.77 166
14355.91 150
14357.04 142
14358.17 153
14359.30 148
14360.43 159
14361.57 140
14362.70 146
14363.83 151
14364.96 147
14366.10 185
14367.23 134
14368.36 135
14369.49 176
14370.63 191
14371.76 140
14372.89 140
14374.03 163
14375.16 162
14376.29 157
14377.42 158
14378.56 137
14379.69 149
14380.82 150
14381.96 173
14383.09 155
14384.22 180
14385.36 171
14386.49 179
14387.62 142
14388.76 157
14389.89 179
14391.02 166
14392.16 140
14393.29 163
14394.43 165
14395.56 166
14396.69 142
14397.83 153
14398.96 126
14400.09 142
14401.23 136
14402.36 145
14403.50 141
14404.63 156
14405.76 134
14406.90 131
14408.03 162
14409.17 149
14410.30 150
14411.44 144
14412.57 139
14413.70 166
14414.84 154
14415.97 161
14417.11 158
14418.24 167
14419.38 157
14420.51 174
14421.65 155
14422.78 173
14423.92 164
14425.05 183
14426.19 183
14427.32 191
14428.46 164
14429.59 149
14430.73 151
14431.86 144
14433.00 161
14434.13 146
14435.27 141
14436.40 130
14437.54 176
14438.67 175
14439.81 161
14440.95 144
14442.08 158
14443.22 169
14444.35 167
14445.49 187
14446.62 181
14447.76 167
14448.90 131
14450.03 149
14451.17 174
14452.30 172
14453.44 150
14454.58 172
14455.71 180
14456.85 176
14457.98 157
14459.12 159
14460.26 184
14461.39 191
14462.53 138
14463.67 151
14464.80 115
14465.94 157
14467.07 166
14468.21 110
14469.35 125
14470.48 163
14471.62 166
14472.76 184
14473.90 165
14475.03 195
14476.17 177
14477.31 156
14478.44 140
14479.58 147
14480.72 132
14481.85 130
14482.99 157
14484.13 179
14485.27 152
14486.40 145
14487.54 155
14488.68 158
14489.82 148
14490.95 134
14492.09 136
14493.23 162
14494.37 132
14495.50 157
14496.64 176
14497.78 169
14498.92 178
14500.05 173
14501.19 155
14502.33 142
14503.47 174
14504.61 150
14505.74 176
14506.88 153
14508.02 154
14509.16 169
14510.30 138
14511.44 156
14512.57 174
14513.71 170
14514.85 148
14515.99 150
14517.13 143
14518.27 157
14519.41 162
14520.54 166
14521.68 151
14522.82 188
14523.96 152
14525.10 140
14526.24 154
14527.38 162
14528.52 167
14529.65 162
14530.79 157
14531.93 175
14533.07 148
14534.21 142
14535.35 149
14536.49 174
14537.63 149
14538.77 159
14539.91 198
14541.05 163
14542.19 119
14543.33 164
14544.47 160
14545.61 179
14546.75 160
14547.89 147
14549.02 145
14550.16 152
14551.30 161
14552.44 148
14553.58 161
14554.72 153
14555.86 165
14557.00 177
14558.14 146
14559.29 146
14560.43 155
14561.57 143
14562.71 165
14563.85 202
14564.99 165
14566.13 155
14567.27 141
14568.41 188
14569.55 188
14570.69 149
14571.83 149
14572.97 184
14574.11 181
14575.25 184
14576.39 173
14577.53 150
14578.68 158
14579.82 188
14580.96 176
14582.10 172
14583.24 180
14584.38 175
14585.52 151
14586.66 162
14587.80 185
14588.95 167
14590.09 167
14591.23 160
14592.37 173
14593.51 165
14594.65 192
14595.79 184
14596.94 186
14598.08 184
14599.22 188
14600.36 149
14601.50 147
14602.65 202
14603.79 192
14604.93 219
14606.07 166
14607.21 170
14608.36 178
14609.50 169
14610.64 184
14611.78 181
14612.92 167
14614.07 201
14615.21 193
14616.35 195
14617.49 168
14618.64 193
14619.78 199
14620.92 182
14622.06 206
14623.21 189
14624.35 224
14625.49 212
14626.64 201
14627.78 211
14628.92 225
14630.06 218
14631.21 214
14632.35 192
14633.49 199
14634.64 218
14635.78 218
14636.92 217
14638.07 229
14639.21 242
14640.35 235
14641.50 242
14642.64 199
14643.78 211
14644.93 236
14646.07 204
14647.21 228
14648.36 211
14649.50 202
14650.65 218
14651.79 180
14652.93 169
14654.08 217
14655.22 189
14656.37 198
14657.51 175
14658.65 210
14659.80 165
14660.94 191
14662.09 201
14663.23 231
14664.37 220
14665.52 180
14666.66 169
14667.81 215
14668.95 244
14670.10 205
14671.24 184
14672.39 198
14673.53 197
14674.68 183
14675.82 175
14676.97 175
14678.11 195
14679.25 195
14680.40 209
14681.54 171
14682.69 203
14683.83 200
14684.98 174
14686.13 196
14687.27 192
14688.42 168
14689.56 173
14690.71 200
14691.85 177
14693.00 197
14694.14 197
14695.29 187
14696.43 158
14697.58 179
14698.72 207
14699.87 196
14701.02 199
14702.16 184
14703.31 191
14704.45 177
14705.60 179
14706.75 203
14707.89 175
14709.04 192
14710.18 175
14711.33 183
14712.48 149
14713.62 171
14714.77 181
14715.92 183
14717.06 175
14718.21 191
14719.35 169
14720.50 202
14721.65 207
14722.79 177
14723.94 189
14725.09 204
14726.23 190
14727.38 196
14728.53 181
14729.67 238
14730.82 184
14731.97 191
14733.12 202
14734.26 212
14735.41 221
14736.56 221
14737.70 183
14738.85 185
14740.00 193
14741.15 194
14742.29 227
14743.44 219
14744.59 166
14745.74 205
14746.88 196
14748.03 207
14749.18 204
14750.33 194
14751.47 201
14752.62 193
14753.77 205
14754.92 189
14756.07 220
14757.21 205
14758.36 177
14759.51 174
14760.66 225
14761.81 247
14762.95 187
14764.10 198
14765.25 225
14766.40 203
14767.55 196
14768.70 227
14769.84 216
14770.99 233
14772.14 233
14773.29 209
14774.44 222
14775.59 220
14776.74 226
14777.88 252
14779.03 294
14780.18 266
14781.33 268
14782.48 214
14783.63 257
14784.78 276
14785.93 295
14787.08 278
14788.22 297
14789.37 283
14790.52 302
14791.67 313
14792.82 326
14793.97 338
14795.12 316
14796.27 339
14797.42 345
14798.57 322
14799.72 339
14800.87 380
14802.02 338
14803.17 359
14804.32 319
14805.47 303
14806.62 296
14807.77 272
14808.92 269
14810.07 281
14811.22 280
14812.37 290
14813.52 273
14814.67 228
14815.82 223
14816.97 244
14818.12 252
14819.27 247
14820.42 233
14821.57 192
14822.72 259
14823.87 220
14825.02 205
14826.17 242
14827.32 236
14828.47 197
14829.62 233
14830.78 223
14831.93 227
14833.08 203
14834.23 180
14835.38 197
14836.53 194
14837.68 200
14838.83 168
14839.98 189
14841.13 216
14842.29 202
14843.44 190
14844.59 190
14845.74 176
14846.89 144
14848.04 167
14849.19 156
14850.35 166
14851.50 191
14852.65 163
14853.80 184
14854.95 170
14856.10 166
14857.26 162
14858.41 179
14859.56 171
14860.71 159
14861.86 192
14863.02 202
14864.17 204
14865.32 183
14866.47 147
14867.63 154
14868.78 180
14869.93 192
14871.08 170
14872.23 158
14873.39 195
14874.54 213
14875.69 195
14876.84 158
14878.00 156
14879.15 203
14880.30 179
14881.46 181
14882.61 169
14883.76 188
14884.91 195
14886.07 203
14887.22 175
14888.37 161
14889.53 171
14890.68 183
14891.83 179
14892.99 151
14894.14 169
14895.29 168
14896.45 188
14897.60 213
14898.75 167
14899.91 172
14901.06 168
14902.21 196
14903.37 167
14904.52 162
14905.67 154
14906.83 157
14907.98 166
14909.14 168
14910.29 150
14911.44 151
14912.60 177
14913.75 172
14914.91 154
14916.06 146
14917.21 143
14918.37 158
14919.52 159
14920.68 169
14921.83 140
14922.99 172
14924.14 141
14925.30 135
14926.45 146
14927.60 168
14928.76 169
14929.91 125
14931.07 159
14932.22 152
14933.38 157
14934.53 158
14935.69 148
14936.84 147
14938.00 175
14939.15 145
14940.31 133
14941.46 132
14942.62 164
14943.77 177
14944.93 138
14946.08 141
14947.24 152
14948.39 173
14949.55 142
14950.71 146
14951.86 140
14953.02 143
14954.17 158
14955.33 164
14956.48 157
14957.64 170
14958.80 155
14959.95 186
14961.11 157
14962.26 154
14963.42 174
14964.57 163
14965.73 153
14966.89 170
14968.04 166
14969.20 154
14970.36 171
14971.51 162
14972.67 180
14973.82 153
14974.98 156
14976.14 151
14977.29 157
14978.45 150
14979.61 162
14980.76 168
14981.92 165
14983.08 131
14984.23 118
14985.39 144
14986.55 150
14987.70 136
14988.86 116
14990.02 128
14991.18 118
14992.33 125
14993.49 129
14994.65 169
14995.80 173
14996.96 146
14998.12 127
14999.28 133
15000.43 133
15001.59 130
15002.75 134
15003.91 120
15005.06 134
15006.22 135
15007.38 132
15008.54 124
15009.69 148
15010.85 121
15012.01 138
15013.17 154
15014.33 124
15015.48 118
15016.64 135
15017.80 121
15018.96 163
15020.12 118
15021.27 134
15022.43 122
15023.59 118
15024.75 115
15025.91 120
15027.07 139
15028.23 118
15029.38 144
15030.54 125
15031.70 116
15032.86 124
15034.02 134
15035.18 150
15036.34 147
15037.49 116
15038.65 127
15039.81 138
15040.97 122
15042.13 150
15043.29 113
15044.45 118
15045.61 134
15046.77 135
15047.93 121
15049.09 117
15050.24 128
15051.40 132
15052.56 122
15053.72 123
15054.88 120
15056.04 131
15057.20 121
15058.36 122
15059.52 139
15060.68 134
15061.84 116
15063.00 118
15064.16 142
15065.32 138
15066.48 107
15067.64 131
15068.80 149
15069.96 114
15071.12 99
15072.28 115
15073.44 131
15074.60 118
15075.76 129
15076.92 95
15078.08 140
15079.24 137
15080.40 135
15081.56 127
15082.72 149
15083.89 128
15085.05 116
15086.21 111
15087.37 117
15088.53 113
15089.69 100
15090.85 111
15092.01 108
15093.17 126
15094.33 112
15095.49 105
15096.66 117
15097.82 120
15098.98 113
15100.14 141
15101.30 130
15102.46 119
15103.62 135
15104.78 122
15105.95 121
15107.11 117
15108.27 126
15109.43 111
15110.59 160
15111.75 103
15112.92 110
15114.08 117
15115.24 107
15116.40 138
15117.56 139
15118.73 118
15119.89 120
15121.05 116
15122.21 135
15123.37 121
15124.54 122
15125.70 139
15126.86 127
15128.02 121
15129.19 116
15130.35 95
15131.51 130
15132.67 131
15133.84 134
15135.00 99
15136.16 137
15137.32 127
15138.49 121
15139.65 115
15140.81 115
15141.97 112
15143.14 115
15144.30 112
15145.46 124
15146.63 136
15147.79 136
15148.95 122
15150.12 114
15151.28 105
15152.44 123
15153.61 138
15154.77 118
15155.93 139
15157.10 109
15158.26 115
15159.42 117
15160.59 105
15161.75 101
15162.91 96
15164.08 129
15165.24 117
15166.41 130
15167.57 101
15168.73 112
15169.90 114
15171.06 150
15172.23 124
15173.39 109
15174.55 105
15175.72 124
15176.88 139
15178.05 135
15179.21 112
15180.38 127
15181.54 123
15182.70 115
15183.87 139
15185.03 100
15186.20 126
15187.36 105
15188.53 130
15189.69 111
15190.86 104
15192.02 115
15193.19 127
15194.35 122
15195.52 105
15196.68 119
15197.85 136
15199.01 122
15200.18 107
15201.34 93
15202.51 119
15203.67 128
15204.84 125
15206.00 117
15207.17 118
15208.33 112
15209.50 120
15210.66 121
15211.83 119
15213.00 119
15214.16 109
15215.33 120
15216.49 132
15217.66 121
15218.82 95
15219.99 142
15221.16 154
15222.32 126
15223.49 122
15224.65 112
15225.82 134
15226.99 138
15228.15 144
15229.32 135
15230.49 119
15231.65 139
15232.82 147
15233.98 125
15235.15 108
15236.32 122
15237.48 111
15238.65 139
15239.82 123
15240.98 122
15242.15 149
15243.32 151
15244.48 123
15245.65 121
15246.82 152
15247.98 122
15249.15 153
15250.32 113
15251.49 129
15252.65 113
15253.82 132
15254.99 133
15256.16 124
15257.32 112
15258.49 106
15259.66 115
15260.82 101
15261.99 92
15263.16 111
15264.33 126
15265.49 114
15266.66 105
15267.83 123
15269.00 142
15270.17 108
15271.33 104
15272.50 115
15273.67 117
15274.84 102
15276.01 124
15277.17 111
15278.34 141
15279.51 117
15280.68 97
15281.85 132
15283.01 142
15284.18 118
15285.35 139
15286.52 123
15287.69 106
15288.86 117
15290.03 146
15291.19 103
15292.36 113
15293.53 116
15294.70 113
15295.87 123
15297.04 123
15298.21 129
15299.38 133
15300.54 117
15301.71 117
15302.88 132
15304.05 112
15305.22 129
15306.39 122
15307.56 113
15308.73 120
15309.90 132
15311.07 100
15312.24 109
15313.41 110
15314.58 130
15315.75 137
15316.92 126
15318.09 101
15319.25 104
15320.42 109
15321.59 104
15322.76 120
15323.93 110
15325.10 117
15326.27 139
15327.44 117
15328.61 100
15329.78 121
15330.95 113
15332.12 104
15333.29 105
15334.46 98
15335.64 93
15336.81 89
15337.98 110
15339.15 108
15340.32 129
15341.49 125
15342.66 143
15343.83 123
15345.00 116
15346.17 113
15347.34 135
15348.51 155
15349.68 98
15350.85 90
15352.02 102
15353.20 130
15354.37 140
15355.54 100
15356.71 118
15357.88 126
15359.05 135
15360.22 112
15361.39 109
15362.57 123
15363.74 103
15364.91 116
15366.08 122
15367.25 112
15368.42 121
15369.59 135
15370.77 144
15371.94 122
15373.11 101
15374.28 115
15375.45 131
15376.63 104
15377.80 122
15378.97 118
15380.14 121
15381.31 155
15382.49 125
15383.66 134
15384.83 122
15386.00 134
15387.17 122
15388.35 105
15389.52 124
15390.69 137
15391.86 129
15393.04 110
15394.21 114
15395.38 102
15396.55 103
15397.73 125
15398.90 139
15400.07 131
15401.25 122
15402.42 111
15403.59 107
15404.76 134
15405.94 133
15407.11 124
15408.28 119
15409.46 126
15410.63 125
15411.80 112
15412.98 115
15414.15 114
15415.32 112
15416.50 100
15417.67 121
15418.84 133
15420.02 119
15421.19 124
15422.36 132
15423.54 122
15424.71 116
15425.89 123
15427.06 115
15428.23 113
15429.41 118
15430.58 141
15431.76 111
15432.93 114
15434.10 105
15435.28 107
15436.45 124
15437.63 103
15438.80 95
15439.97 105
15441.15 125
15442.32 124
15443.50 105
15444.67 105
15445.85 116
15447.02 123
15448.20 109
15449.37 117
15450.55 126
15451.72 102
15452.89 129
15454.07 129
15455.24 107
15456.42 141
15457.59 103
15458.77 113
15459.94 145
15461.12 137
15462.30 116
15463.47 97
15464.65 122
15465.82 114
15467.00 133
15468.17 149
15469.35 128
15470.52 117
15471.70 115
15472.87 118
15474.05 115
15475.22 123
15476.40 112
15477.58 112
15478.75 124
15479.93 112
15481.10 92
15482.28 111
15483.46 125
15484.63 132
15485.81 104
15486.98 118
15488.16 146
15489.34 117
15490.51 117
15491.69 120
15492.87 133
15494.04 131
15495.22 150
15496.39 110
15497.57 152
15498.75 130
15499.92 126
15501.10 110
15502.28 127
15503.45 119
15504.63 120
15505.81 105
15506.98 102
15508.16 116
15509.34 116
15510.52 115
15511.69 104
15512.87 130
15514.05 123
15515.22 133
15516.40 116
15517.58 151
15518.76 125
15519.93 122
15521.11 135
15522.29 137
15523.47 131
15524.64 121
15525.82 126
15527.00 107
15528.18 110
15529.35 108
15530.53 103
15531.71 94
15532.89 135
15534.07 139
15535.24 122
15536.42 101
15537.60 103
15538.78 118
15539.96 99
15541.13 107
15542.31 120
15543.49 135
15544.67 119
15545.85 112
15547.03 94
15548.20 97
15549.38 105
15550.56 119
15551.74 107
15552.92 110
15554.10 107
15555.28 105
15556.45 125
15557.63 107
15558.81 102
15559.99 112
15561.17 121
15562.35 103
15563.53 108
15564.71 93
15565.89 123
15567.07 133
15568.24 130
15569.42 132
15570.60 142
15571.78 129
15572.96 127
15574.14 89
15575.32 87
15576.50 88
15577.68 103
15578.86 112
15580.04 109
15581.22 110
15582.40 119
15583.58 112
15584.76 99
15585.94 108
15587.12 129
15588.30 123
15589.48 134
15590.66 154
15591.84 133
15593.02 127
15594.20 137
15595.38 150
15596.56 143
15597.74 133
15598.92 123
15600.10 124
15601.28 136
15602.46 105
15603.64 110
15604.82 116
15606.00 149
15607.18 131
15608.36 128
15609.55 120
15610.73 132
15611.91 143
15613.09 149
15614.27 134
15615.45 137
15616.63 123
15617.81 129
15618.99 143
15620.17 140
15621.36 157
15622.54 124
15623.72 112
15624.90 144
15626.08 141
15627.26 144
15628.44 130
15629.63 126
15630.81 133
15631.99 113
15633.17 143
15634.35 151
15635.53 140
15636.72 136
15637.90 144
15639.08 148
15640.26 136
15641.44 130
15642.63 138
15643.81 168
15644.99 133
15646.17 152
15647.35 158
15648.54 164
15649.72 160
15650.90 166
15652.08 166
15653.27 177
15654.45 161
15655.63 162
15656.81 169
15658.00 153
15659.18 160
15660.36 189
15661.54 184
15662.73 167
15663.91 182
15665.09 161
15666.28 163
15667.46 153
15668.64 161
15669.82 155
15671.01 146
15672.19 152
15673.37 175
15674.56 185
15675.74 151
15676.92 141
15678.11 164
15679.29 166
15680.47 131
15681.66 153
15682.84 158
15684.03 169
15685.21 144
15686.39 162
15687.58 163
15688.76 169
15689.94 166
15691.13 160
15692.31 179
15693.50 192
15694.68 144
15695.86 176
15697.05 168
15698.23 167
15699.42 163
15700.60 149
15701.78 204
15702.97 183
15704.15 192
15705.34 183
15706.52 190
15707.71 176
15708.89 211
15710.08 170
15711.26 169
15712.45 153
15713.63 185
15714.81 203
15716.00 178
15717.18 200
15718.37 199
15719.55 167
15720.74 134
15721.92 198
15723.11 171
15724.29 192
15725.48 179
15726.66 175
15727.85 177
15729.04 172
15730.22 171
15731.41 169
15732.59 174
15733.78 192
15734.96 187
15736.15 180
15737.33 177
15738.52 181
15739.71 161
15740.89 196
15742.08 172
15743.26 148
15744.45 192
15745.63 206
15746.82 192
15748.01 175
15749.19 202
15750.38 163
15751.56 147
15752.75 181
15753.94 184
15755.12 204
15756.31 185
15757.50 198
15758.68 198
15759.87 189
15761.06 194
15762.24 207
15763.43 165
15764.62 199
15765.80 199
15766.99 225
15768.18 167
15769.36 173
15770.55 216
15771.74 210
15772.92 211
15774.11 206
15775.30 194
15776.48 163
15777.67 150
15778.86 155
15780.05 164
15781.23 182
15782.42 191
15783.61 177
15784.80 204
15785.98 164
15787.17 162
15788.36 159
15789.55 172
15790.73 171
15791.92 188
15793.11 167
15794.30 188
15795.48 173
15796.67 169
15797.86 165
15799.05 170
15800.24 149
15801.42 152
15802.61 188
15803.80 172
15804.99 146
15806.18 161
15807.37 138
15808.55 130
15809.74 124
15810.93 151
15812.12 115
15813.31 154
15814.50 127
15815.68 156
15816.87 136
15818.06 127
15819.25 133
15820.44 132
15821.63 142
15822.82 131
15824.01 161
15825.19 136
15826.38 131
15827.57 135
15828.76 165
15829.95 151
15831.14 138
15832.33 136
15833.52 156
15834.71 157
15835.90 159
15837.09 138
15838.28 172
15839.47 122
15840.66 126
15841.84 145
15843.03 130
15844.22 139
15845.41 156
15846.60 133
15847.79 113
15848.98 148
15850.17 152
15851.36 138
15852.55 108
15853.74 134
15854.93 139
15856.12 160
15857.31 149
15858.50 139
15859.69 118
15860.88 155
15862.07 159
15863.26 147
15864.46 149
15865.65 113
15866.84 134
15868.03 132
15869.22 139
15870.41 119
15871.60 151
15872.79 113
15873.98 131
15875.17 114
15876.36 171
15877.55 141
15878.74 145
15879.94 126
15881.13 124
15882.32 129
15883.51 127
15884.70 132
15885.89 145
15887.08 151
15888.27 154
15889.46 130
15890.66 154
15891.85 185
15893.04 131
15894.23 136
15895.42 135
15896.61 150
15897.81 121
15899.00 124
15900.19 136
15901.38 129
15902.57 153
15903.76 168
15904.96 131
15906.15 135
15907.34 136
15908.53 116
15909.72 161
15910.92 158
15912.11 145
15913.30 150
15914.49 142
15915.69 129
15916.88 143
15918.07 144
15919.26 140
15920.46 179
15921.65 164
15922.84 139
15924.03 163
15925.23 133
15926.42 150
15927.61 162
15928.81 121
15930.00 155
15931.19 164
15932.38 138
15933.58 147
15934.77 142
15935.96 133
15937.16 190
15938.35 176
15939.54 173
15940.74 164
15941.93 136
15943.12 133
15944.32 120
15945.51 128
15946.70 124
15947.90 133
15949.09 139
15950.28 104
15951.48 124
15952.67 138
15953.87 113
15955.06 129
15956.25 124
15957.45 138
15958.64 130
15959.84 114
15961.03 114
15962.22 135
15963.42 117
15964.61 111
15965.81 116
15967.00 135
15968.19 141
15969.39 120
15970.58 133
15971.78 148
15972.97 150
15974.17 113
15975.36 135
15976.56 151
15977.75 157
15978.95 151
15980.14 115
15981.34 107
15982.53 110
15983.72 124
15984.92 106
15986.11 148
15987.31 111
15988.50 111
15989.70 109
15990.90 119
15992.09 113
15993.29 119
15994.48 136
15995.68 100
15996.87 131
15998.07 90
15999.26 105
16000.46 105
16001.65 98
16002.85 104
16004.05 126
16005.24 115
16006.44 104
16007.63 108
16008.83 113
16010.02 101
16011.22 122
16012.42 111
16013.61 119
16014.81 135
16016.00 115
16017.20 116
16018.40 126
16019.59 100
16020.79 134
16021.99 123
16023.18 108
16024.38 117
16025.58 105
16026.77 120
16027.97 117
16029.16 134
16030.36 126
16031.56 106
16032.76 126
16033.95 111
16035.15 108
16036.35 96
16037.54 116
16038.74 123
16039.94 113
16041.13 114
16042.33 105
16043.53 113
16044.73 138
16045.92 106
16047.12 115
16048.32 124
16049.51 99
16050.71 112
16051.91 107
16053.11 101
16054.30 120
16055.50 114
16056.70 124
16057.90 87
16059.10 106
16060.29 92
16061.49 81
16062.69 115
16063.89 121
16065.08 108
16066.28 86
16067.48 98
16068.68 118
16069.88 72
16071.07 109
16072.27 92
16073.47 85
16074.67 106
16075.87 93
16077.07 95
16078.26 113
16079.46 100
16080.66 109
16081.86 122
16083.06 106
16084.26 106
16085.46 126
16086.66 100
16087.85 123
16089.05 104
16090.25 107
16091.45 113
16092.65 108
16093.85 115
16095.05 106
16096.25 120
16097.45 123
16098.65 129
16099.84 83
16101.04 105
16102.24 113
16103.44 116
16104.64 120
16105.84 96
16107.04 87
16108.24 88
16109.44 118
16110.64 125
16111.84 107
16113.04 116
16114.24 109
16115.44 101
16116.64 93
16117.84 102
16119.04 102
16120.24 118
16121.44 97
16122.64 103
16123.84 96
16125.04 104
16126.24 128
16127.44 103
16128.64 119
16129.84 117
16131.04 95
16132.24 117
16133.44 114
16134.64 87
16135.84 80
16137.04 95
16138.25 108
16139.45 93
16140.65 102
16141.85 94
16143.05 91
16144.25 94
16145.45 100
16146.65 118
16147.85 87
16149.05 99
16150.25 112
16151.46 86
16152.66 93
16153.86 104
16155.06 102
16156.26 130
16157.46 95
16158.66 113
16159.87 102
16161.07 109
16162.27 118
16163.47 115
16164.67 103
16165.87 94
16167.08 105
16168.28 105
16169.48 114
16170.68 90
16171.88 84
16173.09 110
16174.29 101
16175.49 96
16176.69 90
16177.89 117
16179.10 103
16180.30 106
16181.50 91
16182.70 112
16183.91 86
16185.11 105
16186.31 104
16187.51 107
16188.72 103
16189.92 93
16191.12 85
16192.32 121
16193.53 109
16194.73 97
16195.93 101
16197.13 90
16198.34 114
16199.54 108
16200.74 102
16201.95 98
16203.15 93
16204.35 96
16205.56 106
16206.76 108
16207.96 127
16209.17 142
16210.37 117
16211.57 127
16212.78 117
16213.98 122
16215.18 104
16216.39 104
16217.59 111
16218.79 104
16220.00 117
16221.20 104
16222.41 102
16223.61 119
16224.81 105
16226.02 105
16227.22 108
16228.43 117
16229.63 88
16230.83 112
16232.04 116
16233.24 106
16234.45 106
16235.65 121
16236.86 135
16238.06 130
16239.26 142
16240.47 122
16241.67 129
16242.88 114
16244.08 131
16245.29 107
16246.49 136
16247.70 126
16248.90 128
16250.11 151
16251.31 124
16252.52 104
16253.72 109
16254.93 124
16256.13 110
16257.34 114
16258.54 120
16259.75 115
16260.95 130
16262.16 102
16263.36 119
16264.57 98
16265.77 125
16266.98 112
16268.19 117
16269.39 107
16270.60 104
16271.80 137
16273.01 131
16274.21 125
16275.42 142
16276.63 104
16277.83 112
16279.04 106
16280.24 125
16281.45 127
16282.66 125
16283.86 123
16285.07 95
16286.27 82
16287.48 98
16288.69 95
16289.89 110
16291.10 90
16292.31 114
16293.51 133
16294.72 129
16295.93 137
16297.13 124
16298.34 123
16299.55 128
16300.75 141
16301.96 125
16303.17 134
16304.37 128
16305.58 162
16306.79 145
16307.99 148
16309.20 135
16310.41 160
16311.62 117
16312.82 162
16314.03 135
16315.24 140
16316.44 164
16317.65 149
16318.86 128
16320.07 101
16321.27 120
16322.48 124
16323.69 130
16324.90 103
16326.10 130
16327.31 124
16328.52 139
16329.73 106
16330.94 138
16332.14 144
16333.35 113
16334.56 107
16335.77 114
16336.98 120
16338.18 125
16339.39 101
16340.60 118
16341.81 107
16343.02 125
16344.23 132
16345.43 121
16346.64 119
16347.85 113
16349.06 120
16350.27 115
16351.48 141
16352.69 121
16353.89 102
16355.10 113
16356.31 108
16357.52 92
16358.73 127
16359.94 148
16361.15 98
16362.36 106
16363.57 92
16364.77 98
16365.98 91
16367.19 122
16368.40 126
16369.61 81
16370.82 127
16372.03 97
16373.24 117
16374.45 110
16375.66 115
16376.87 98
16378.08 92
16379.29 120
16380.50 93
16381.71 127
16382.92 132
16384.13 102
16385.34 101
16386.55 115
16387.76 113
16388.97 133
16390.18 104
16391.39 104
16392.60 95
16393.81 115
16395.02 131
16396.23 100
16397.44 91
16398.65 106
16399.86 104
16401.07 91
16402.28 104
16403.49 94
16404.70 98
16405.91 88
16407.12 113
16408.33 86
16409.54 92
16410.76 97
16411.97 91
16413.18 107
16414.39 91
16415.60 92
16416.81 101
16418.02 100
16419.23 109
16420.44 109
16421.66 105
16422.87 86
16424.08 88
16425.29 110
16426.50 87
16427.71 84
16428.92 93
16430.14 90
16431.35 79
16432.56 101
16433.77 97
16434.98 106
16436.19 110
16437.41 119
16438.62 113
16439.83 119
16441.04 96
16442.25 97
16443.47 111
16444.68 129
16445.89 104
16447.10 125
16448.31 95
16449.53 84
16450.74 89
16451.95 103
16453.16 155
16454.38 93
16455.59 94
16456.80 103
16458.01 82
16459.23 91
16460.44 98
16461.65 106
16462.86 116
16464.08 73
16465.29 90
16466.50 83
16467.72 75
16468.93 80
16470.14 103
16471.35 109
16472.57 103
16473.78 104
16474.99 93
16476.21 82
16477.42 80
16478.63 85
16479.85 100
16481.06 102
16482.27 88
16483.49 95
16484.70 87
16485.92 118
16487.13 83
16488.34 93
16489.56 100
16490.77 96
16491.98 104
16493.20 120
16494.41 78
16495.63 87
16496.84 91
16498.05 68
16499.27 120
16500.48 98
16501.70 109
16502.91 87
16504.13 99
16505.34 101
16506.55 122
16507.77 93
16508.98 91
16510.20 71
16511.41 101
16512.63 104
16513.84 78
16515.06 108
16516.27 106
16517.49 90
16518.70 86
16519.92 98
16521.13 106
16522.35 104
16523.56 86
16524.78 81
16525.99 90
16527.21 65
16528.42 83
16529.64 93
16530.85 114
16532.07 92
16533.28 120
16534.50 97
16535.71 92
16536.93 88
16538.14 96
16539.36 111
16540.58 107
16541.79 101
16543.01 106
16544.22 119
16545.44 119
16546.65 91
16547.87 96
16549.09 75
16550.30 85
16551.52 116
16552.73 81
16553.95 105
16555.17 68
16556.38 103
16557.60 124
16558.82 121
16560.03 90
16561.25 108
16562.46 107
16563.68 93
16564.90 91
16566.11 111
16567.33 101
16568.55 86
16569.76 86
16570.98 111
16572.20 103
16573.41 108
16574.63 104
16575.85 80
16577.07 99
16578.28 97
16579.50 99
16580.72 88
16581.93 76
16583.15 87
16584.37 95
16585.59 90
16586.80 103
16588.02 92
16589.24 84
16590.46 94
16591.67 80
16592.89 108
16594.11 117
16595.33 84
16596.54 99
16597.76 111
16598.98 92
16600.20 110
16601.41 119
16602.63 76
16603.85 70
16605.07 77
16606.29 111
16607.50 91
16608.72 109
16609.94 93
16611.16 97
16612.38 102
16613.60 87
16614.81 98
16616.03 103
16617.25 80
16618.47 94
16619.69 99
16620.91 109
16622.13 72
16623.34 80
16624.56 107
16625.78 92
16627.00 74
16628.22 95
16629.44 82
16630.66 75
16631.88 65
16633.10 94
16634.31 101
16635.53 89
16636.75 86
16637.97 85
16639.19 90
16640.41 72
16641.63 86
16642.85 106
16644.07 83
16645.29 79
16646.51 84
16647.73 96
16648.95 85
16650.17 93
16651.39 115
16652.61 91
16653.83 97
16655.05 106
16656.27 84
16657.49 83
16658.71 86
16659.93 100
16661.15 99
16662.37 112
16663.59 120
16664.81 89
16666.03 102
16667.25 77
16668.47 111
16669.69 90
16670.91 78
16672.13 80
16673.35 82
16674.57 79
16675.79 101
16677.01 75
16678.23 109
16679.45 91
16680.67 79
16681.89 114
16683.12 119
16684.34 110
16685.56 96
16686.78 82
16688.00 86
16689.22 82
16690.44 73
16691.66 84
16692.88 105
16694.11 112
16695.33 95
16696.55 84
16697.77 95
16698.99 83
16700.21 113
16701.43 111
16702.66 77
16703.88 110
16705.10 95
16706.32 107
16707.54 86
16708.77 97
16709.99 85
16711.21 74
16712.43 90
16713.65 97
16714.87 100
16716.10 83
16717.32 99
16718.54 85
16719.76 84
16720.99 92
16722.21 89
16723.43 77
16724.65 79
16725.88 91
16727.10 110
16728.32 93
16729.54 110
16730.77 96
16731.99 115
16733.21 95
16734.43 81
16735.66 66
16736.88 103
16738.10 106
16739.33 88
16740.55 81
16741.77 74
16742.99 84
16744.22 103
16745.44 92
16746.66 69
16747.89 88
16749.11 113
16750.33 94
16751.56 87
16752.78 125
16754.00 85
16755.23 87
16756.45 91
16757.68 98
16758.90 95
16760.12 105
16761.35 90
16762.57 93
16763.79 86
16765.02 78
16766.24 100
16767.47 93
16768.69 88
16769.91 103
16771.14 99
16772.36 110
16773.59 84
16774.81 96
16776.04 78
16777.26 88
16778.48 105
16779.71 87
16780.93 76
16782.16 95
16783.38 76
16784.61 119
16785.83 106
16787.06 106
16788.28 86
16789.51 102
16790.73 104
16791.96 106
16793.18 84
16794.41 66
16795.63 72
16796.86 79
16798.08 97
16799.31 100
16800.53 111
16801.76 86
16802.98 81
16804.21 110
16805.43 89
16806.66 79
16807.88 97
16809.11 82
16810.33 83
16811.56 95
16812.79 75
16814.01 77
16815.24 81
16816.46 84
16817.69 65
16818.91 97
16820.14 129
16821.37 113
16822.59 90
16823.82 107
16825.04 108
16826.27 99
16827.50 80
16828.72 118
16829.95 85
16831.18 92
16832.40 104
16833.63 113
16834.86 77
16836.08 88
16837.31 80
16838.53 89
16839.76 111
16840.99 97
16842.21 86
16843.44 94
16844.67 116
16845.90 88
16847.12 87
16848.35 77
16849.58 98
16850.80 108
16852.03 109
16853.26 108
16854.48 83
16855.71 84
16856.94 82
16858.17 71
16859.39 90
16860.62 98
16861.85 82
16863.08 106
16864.30 104
16865.53 88
16866.76 86
16867.99 96
16869.21 114
16870.44 102
16871.67 73
16872.90 96
16874.13 94
16875.35 91
16876.58 87
16877.81 93
16879.04 128
16880.27 125
16881.49 120
16882.72 107
16883.95 96
16885.18 121
16886.41 103
16887.64 89
16888.86 97
16890.09 108
16891.32 91
16892.55 69
16893.78 109
16895.01 107
16896.24 99
16897.46 112
16898.69 92
16899.92 91
16901.15 100
16902.38 90
16903.61 74
16904.84 96
16906.07 66
16907.30 87
16908.53 95
16909.75 109
16910.98 105
16912.21 116
16913.44 112
16914.67 109
16915.90 97
16917.13 110
16918.36 110
16919.59 109
16920.82 98
16922.05 84
16923.28 94
16924.51 92
16925.74 76
16926.97 85
16928.20 104
16929.43 105
16930.66 76
16931.89 108
16933.12 96
16934.35 82
16935.58 81
16936.81 99
16938.04 105
16939.27 92
16940.50 84
16941.73 91
16942.96 87
16944.19 69
16945.42 87
16946.65 77
16947.88 80
16949.11 79
16950.34 98
16951.57 86
16952.80 73
16954.04 74
16955.27 93
16956.50 102
16957.73 88
16958.96 92
16960.19 76
16961.42 107
16962.65 95
16963.88 90
16965.11 90
16966.35 79
16967.58 84
16968.81 144
16970.04 92
16971.27 95
16972.50 97
16973.73 86
16974.97 88
16976.20 79
16977.43 84
16978.66 95
16979.89 93
16981.12 112
16982.36 90
16983.59 90
16984.82 89
16986.05 79
16987.28 89
16988.52 90
16989.75 95
16990.98 88
16992.21 94
16993.45 79
16994.68 85
16995.91 85
16997.14 71
16998.37 88
16999.61 109
17000.84 100
17002.07 94
17003.31 83
17004.54 98
17005.77 79
17007.00 64
17008.24 67
17009.47 91
17010.70 76
17011.93 102
17013.17 74
17014.40 80
17015.63 62
17016.87 99
17018.10 109
17019.33 88
17020.57 81
17021.80 79
17023.03 81
17024.27 83
17025.50 84
17026.73 92
17027.97 114
17029.20 97
17030.43 101
17031.67 64
17032.90 93
17034.14 77
17035.37 88
17036.60 77
17037.84 88
17039.07 95
17040.30 80
17041.54 90
17042.77 93
17044.01 76
17045.24 87
17046.47 90
17047.71 104
17048.94 95
17050.18 72
17051.41 92
17052.65 92
17053.88 77
17055.12 81
17056.35 95
17057.58 86
17058.82 105
17060.05 104
17061.29 88
17062.52 92
17063.76 104
17064.99 102
17066.23 69
17067.46 77
17068.70 67
17069.93 80
17071.17 56
17072.40 72
17073.64 67
17074.87 83
17076.11 99
17077.34 83
17078.58 94
17079.81 66
17081.05 108
17082.29 85
17083.52 94
17084.76 77
17085.99 90
17087.23 86
17088.46 104
17089.70 82
17090.94 83
17092.17 84
17093.41 58
17094.64 85
17095.88 105
17097.12 89
17098.35 88
17099.59 81
17100.82 65
17102.06 115
17103.30 74
17104.53 70
17105.77 96
17107.00 93
17108.24 80
17109.48 101
17110.71 95
17111.95 112
17113.19 87
17114.42 86
17115.66 82
17116.90 83
17118.13 94
17119.37 87
17120.61 99
17121.85 69
17123.08 92
17124.32 87
17125.56 84
17126.79 90
17128.03 106
17129.27 88
17130.50 106
17131.74 90
17132.98 102
17134.22 81
17135.45 82
17136.69 75
17137.93 66
17139.17 59
17140.40 66
17141.64 79
17142.88 82
17144.12 64
17145.36 68
17146.59 79
17147.83 94
17149.07 88
17150.31 83
17151.54 91
17152.78 79
17154.02 85
17155.26 87
17156.50 73
17157.74 71
17158.97 67
17160.21 72
17161.45 79
17162.69 74
17163.93 66
17165.17 83
17166.40 60
17167.64 73
17168.88 77
17170.12 86
17171.36 68
17172.60 65
17173.84 93
17175.08 77
17176.31 92
17177.55 77
17178.79 95
17180.03 70
17181.27 69
17182.51 80
17183.75 74
17184.99 86
17186.23 73
17187.47 70
17188.71 67
17189.94 54
17191.18 93
17192.42 85
17193.66 72
17194.90 93
17196.14 104
17197.38 83
17198.62 66
17199.86 66
17201.10 79
17202.34 74
17203.58 83
17204.82 100
17206.06 76
17207.30 89
17208.54 75
17209.78 75
17211.02 86
17212.26 59
17213.50 90
17214.74 119
17215.98 95
17217.22 85
17218.46 82
17219.70 73
17220.94 72
17222.18 74
17223.43 80
17224.67 87
17225.91 82
17227.15 75
17228.39 82
17229.63 78
17230.87 82
17232.11 82
17233.35 80
17234.59 84
17235.83 80
17237.08 75
17238.32 89
17239.56 75
17240.80 78
17242.04 62
17243.28 86
17244.52 77
17245.76 66
17247.01 73
17248.25 59
17249.49 74
17250.73 91
17251.97 80
17253.21 110
17254.46 88
17255.70 90
17256.94 64
17258.18 77
17259.42 79
17260.66 91
17261.91 80
17263.15 78
17264.39 89
17265.63 72
17266.87 90
17268.12 74
17269.36 89
17270.60 93
17271.84 75
17273.09 74
17274.33 98
17275.57 83
17276.81 78
17278.06 87
17279.30 88
17280.54 85
17281.78 87
17283.03 72
17284.27 70
17285.51 73
17286.76 60
17288.00 71
17289.24 72
17290.48 78
17291.73 81
17292.97 103
17294.21 78
17295.46 76
17296.70 69
17297.94 91
17299.19 73
17300.43 77
17301.67 89
17302.92 55
17304.16 68
17305.40 78
17306.65 98
17307.89 71
17309.14 69
17310.38 64
17311.62 111
17312.87 99
17314.11 79
17315.35 73
17316.60 83
17317.84 107
17319.09 76
17320.33 86
17321.58 90
17322.82 75
17324.06 76
17325.31 96
17326.55 76
17327.80 67
17329.04 72
17330.29 67
17331.53 71
17332.77 71
17334.02 62
17335.26 71
17336.51 80
17337.75 100
17339.00 72
17340.24 72
17341.49 71
17342.73 71
17343.98 68
17345.22 56
17346.47 66
17347.71 80
17348.96 65
17350.20 65
17351.45 90
17352.69 80
17353.94 91
17355.18 119
17356.43 72
17357.68 81
17358.92 78
17360.17 71
17361.41 91
17362.66 101
17363.90 93
17365.15 75
17366.39 74
17367.64 79
17368.89 73
17370.13 65
17371.38 67
17372.62 94
17373.87 62
17375.12 89
17376.36 85
17377.61 85
17378.85 101
17380.10 77
17381.35 77
17382.59 79
17383.84 66
17385.09 60
17386.33 83
17387.58 73
17388.83 67
17390.07 59
17391.32 82
17392.57 81
17393.81 78
17395.06 92
17396.31 70
17397.55 82
17398.80 73
17400.05 75
17401.29 94
17402.54 70
17403.79 80
17405.04 72
17406.28 82
17407.53 75
17408.78 70
17410.02 70
17411.27 62
17412.52 77
17413.77 78
17415.01 68
17416.26 84
17417.51 97
17418.76 79
17420.00 70
17421.25 63
17422.50 53
17423.75 73
17425.00 58
17426.24 67
17427.49 61
17428.74 63
17429.99 85
17431.24 87
17432.48 84
17433.73 85
17434.98 84
17436.23 77
17437.48 71
17438.73 89
17439.97 78
17441.22 80
17442.47 66
17443.72 85
17444.97 70
17446.22 59
17447.47 82
17448.71 67
17449.96 82
17451.21 71
17452.46 78
17453.71 87
17454.96 65
17456.21 57
17457.46 97
17458.71 95
17459.95 86
17461.20 74
17462.45 72
17463.70 69
17464.95 67
17466.20 79
17467.45 47
17468.70 63
17469.95 55
17471.20 67
17472.45 78
17473.70 71
17474.95 66
17476.20 65
17477.45 83
17478.70 80
17479.95 72
17481.20 58
17482.45 71
17483.70 85
17484.95 67
17486.20 64
17487.45 95
17488.70 95
17489.95 59
17491.20 77
17492.45 61
17493.70 70
17494.95 70
17496.20 69
17497.45 76
17498.70 67
17499.95 71
17501.20 86
17502.45 95
17503.70 59
17504.95 64
17506.20 94
17507.46 71
17508.71 65
17509.96 63
17511.21 70
17512.46 79
17513.71 83
17514.96 62
17516.21 78
17517.46 63
17518.71 66
17519.97 54
17521.22 61
17522.47 73
17523.72 57
17524.97 73
17526.22 56
17527.47 74
17528.73 83
17529.98 64
17531.23 59
17532.48 92
17533.73 77
17534.99 79
17536.24 83
17537.49 64
17538.74 81
17539.99 68
17541.25 55
17542.50 67
17543.75 68
17545.00 77
17546.25 85
17547.51 85
17548.76 115
17550.01 74
17551.26 70
17552.52 64
17553.77 78
17555.02 65
17556.27 88
17557.53 96
17558.78 74
17560.03 71
17561.28 77
17562.54 96
17563.79 89
17565.04 88
17566.30 79
17567.55 68
17568.80 75
17570.05 78
17571.31 76
17572.56 88
17573.81 104
17575.07 97
17576.32 94
17577.57 85
17578.83 81
17580.08 69
17581.33 74
17582.59 114
17583.84 76
17585.10 55
17586.35 69
17587.60 72
17588.86 50
17590.11 80
17591.36 86
17592.62 70
17593.87 60
17595.13 68
17596.38 66
17597.63 60
17598.89 76
17600.14 101
17601.40 89
17602.65 73
17603.90 72
17605.16 60
17606.41 135
17607.67 93
17608.92 81
17610.18 71
17611.43 65
17612.69 69
17613.94 67
17615.20 87
17616.45 67
17617.71 80
17618.96 53
17620.21 57
17621.47 82
17622.72 62
17623.98 79
17625.23 73
17626.49 84
17627.75 73
17629.00 97
17630.26 74
17631.51 75
17632.77 74
17634.02 67
17635.28 61
17636.53 74
17637.79 86
17639.04 82
17640.30 82
17641.55 82
17642.81 84
17644.07 82
17645.32 86
17646.58 65
17647.83 59
17649.09 84
17650.35 82
17651.60 96
17652.86 91
17654.11 89
17655.37 86
17656.63 50
17657.88 80
17659.14 85
17660.39 78
17661.65 84
17662.91 65
17664.16 71
17665.42 77
17666.68 87
17667.93 106
17669.19 91
17670.45 75
17671.70 68
17672.96 58
17674.22 64
17675.47 80
17676.73 89
17677.99 67
17679.24 62
17680.50 59
17681.76 80
17683.02 88
17684.27 67
17685.53 61
17686.79 76
17688.05 81
17689.30 77
17690.56 99
17691.82 85
17693.07 80
17694.33 68
17695.59 73
17696.85 77
17698.11 80
17699.36 76
17700.62 83
17701.88 79
17703.14 81
17704.39 74
17705.65 79
17706.91 54
17708.17 78
17709.43 74
17710.68 74
17711.94 67
17713.20 72
17714.46 74
17715.72 93
17716.98 83
17718.23 72
17719.49 63
17720.75 67
17722.01 77
17723.27 67
17724.53 79
17725.79 49
17727.04 88
17728.30 77
17729.56 58
17730.82 72
17732.08 74
17733.34 80
17734.60 67
17735.86 80
17737.12 59
17738.37 69
17739.63 72
17740.89 64
17742.15 87
17743.41 76
17744.67 72
17745.93 82
17747.19 64
17748.45 81
17749.71 91
17750.97 77
17752.23 70
17753.49 90
17754.75 69
17756.01 60
17757.27 70
17758.53 83
17759.79 74
17761.05 87
17762.31 61
17763.57 78
17764.83 72
17766.09 76
17767.35 91
17768.61 88
17769.87 72
17771.13 66
17772.39 89
17773.65 70
17774.91 64
17776.17 71
17777.43 71
17778.69 75
17779.95 83
17781.21 87
17782.47 88
17783.73 66
17784.99 62
17786.25 76
17787.51 67
17788.78 85
17790.04 68
17791.30 84
17792.56 71
17793.82 59
17795.08 61
17796.34 90
17797.60 67
17798.86 82
17800.13 87
17801.39 76
17802.65 67
17803.91 69
17805.17 57
17806.43 81
17807.69 89
17808.96 66
17810.22 80
17811.48 67
17812.74 74
17814.00 75
17815.26 82
17816.53 77
17817.79 66
17819.05 66
17820.31 79
17821.57 80
17822.84 79
17824.10 69
17825.36 73
17826.62 70
17827.89 64
17829.15 81
17830.41 58
17831.67 59
17832.93 70
17834.20 74
17835.46 71
17836.72 79
17837.99 76
17839.25 74
17840.51 75
17841.77 74
17843.04 74
17844.30 91
17845.56 62
17846.82 70
17848.09 72
17849.35 77
17850.61 77
17851.88 72
17853.14 55
17854.40 58
17855.67 56
17856.93 64
17858.19 52
17859.46 73
17860.72 74
17861.98 68
17863.25 56
17864.51 69
17865.77 78
17867.04 56
17868.30 60
17869.57 69
17870.83 84
17872.09 87
17873.36 77
17874.62 84
17875.89 68
17877.15 75
17878.41 65
17879.68 78
17880.94 69
17882.21 69
17883.47 65
17884.73 69
17886.00 64
17887.26 59
17888.53 57
17889.79 60
17891.06 64
17892.32 65
17893.59 69
17894.85 70
17896.12 70
17897.38 90
17898.65 84
17899.91 73
17901.17 60
17902.44 80
17903.70 79
17904.97 65
17906.23 61
17907.50 62
17908.77 67
17910.03 86
17911.30 51
17912.56 61
17913.83 70
17915.09 73
17916.36 61
17917.62 65
17918.89 72
17920.15 99
17921.42 152
17922.68 61
17923.95 67
17925.22 56
17926.48 55
17927.75 71
17929.01 69
17930.28 61
17931.55 71
17932.81 76
17934.08 60
17935.34 102
17936.61 70
17937.88 79
17939.14 74
17940.41 55
17941.68 82
17942.94 68
17944.21 58
17945.47 50
17946.74 46
17948.01 52
17949.27 65
17950.54 69
17951.81 61
17953.07 70
17954.34 61
17955.61 79
17956.87 82
17958.14 72
17959.41 68
17960.68 84
17961.94 91
17963.21 55
17964.48 58
17965.74 57
17967.01 89
17968.28 86
17969.55 55
17970.81 77
17972.08 78
17973.35 67
17974.62 80
17975.88 67
17977.15 76
17978.42 69
17979.69 75
17980.95 70
17982.22 77
17983.49 76
17984.76 48
17986.03 46
17987.29 72
17988.56 88
17989.83 85
17991.10 79
17992.37 80
17993.63 72
17994.90 65
17996.17 69
17997.44 85
17998.71 89
17999.98 71
18001.24 68
18002.51 77
18003.78 74
18005.05 60
18006.32 62
18007.59 72
18008.86 53
18010.12 59
18011.39 64
18012.66 64
18013.93 78
18015.20 71
18016.47 74
18017.74 103
18019.01 79
18020.28 78
18021.54 80
18022.81 73
18024.08 69
18025.35 67
18026.62 88
18027.89 81
18029.16 66
18030.43 59
18031.70 99
18032.97 74
18034.24 68
18035.51 91
18036.78 91
18038.05 59
18039.32 66
18040.59 56
18041.86 68
18043.13 61
18044.40 61
18045.67 81
18046.94 75
18048.21 55
18049.48 68
18050.75 77
18052.02 77
18053.29 47
18054.56 68
18055.83 93
18057.10 62
18058.37 51
18059.64 69
18060.91 68
18062.18 70
18063.45 64
18064.72 61
18065.99 52
18067.26 66
18068.54 58
18069.81 81
18071.08 73
18072.35 77
18073.62 56
18074.89 56
18076.16 86
18077.43 59
18078.70 59
18079.97 71
18081.25 66
18082.52 54
18083.79 75
18085.06 65
18086.33 70
18087.60 55
18088.87 68
18090.15 59
18091.42 43
18092.69 70
18093.96 67
18095.23 66
18096.50 67
18097.78 80
18099.05 61
18100.32 72
18101.59 83
18102.86 72
18104.14 84
18105.41 93
18106.68 77
18107.95 73
18109.23 65
18110.50 86
18111.77 83
18113.04 76
18114.31 62
18115.59 70
18116.86 70
18118.13 73
18119.40 65
18120.68 66
18121.95 75
18123.22 64
18124.50 56
18125.77 49
18127.04 65
18128.31 67
18129.59 77
18130.86 98
18132.13 105
18133.41 78
18134.68 66
18135.95 64
18137.23 63
18138.50 65
18139.77 80
18141.05 76
18142.32 76
18143.59 72
18144.87 85
18146.14 95
18147.41 72
18148.69 61
18149.96 62
18151.23 83
18152.51 86
18153.78 77
18155.06 79
18156.33 72
18157.60 63
18158.88 60
18160.15 62
18161.43 83
18162.70 78
18163.97 64
18165.25 60
18166.52 66
18167.80 70
18169.07 75
18170.35 82
18171.62 77
18172.90 67
18174.17 64
18175.44 69
18176.72 55
18177.99 75
18179.27 73
18180.54 71
18181.82 71
18183.09 101
18184.37 78
18185.64 61
18186.92 63
18188.19 70
18189.47 72
18190.74 77
18192.02 59
18193.29 72
18194.57 70
18195.84 61
18197.12 58
18198.39 72
18199.67 67
18200.95 85
18202.22 62
18203.50 60
18204.77 70
18206.05 68
18207.32 54
18208.60 73
18209.88 74
18211.15 78
18212.43 84
18213.70 62
18214.98 58
18216.26 92
18217.53 67
18218.81 59
18220.08 72
18221.36 95
18222.64 76
18223.91 69
18225.19 64
18226.47 60
18227.74 66
18229.02 66
18230.29 57
18231.57 76
18232.85 53
18234.12 70
18235.40 58
18236.68 70
18237.95 58
18239.23 64
18240.51 86
18241.79 55
18243.06 90
18244.34 56
18245.62 73
18246.89 69
18248.17 69
18249.45 49
18250.73 51
18252.00 69
18253.28 63
18254.56 72
18255.83 66
18257.11 63
18258.39 50
18259.67 73
18260.94 73
18262.22 79
18263.50 76
18264.78 56
18266.06 75
18267.33 62
18268.61 60
18269.89 75
18271.17 63
18272.45 79
18273.72 60
18275.00 62
18276.28 63
18277.56 88
18278.84 60
18280.11 55
18281.39 61
18282.67 59
18283.95 55
18285.23 63
18286.51 61
18287.78 56
18289.06 56
18290.34 61
18291.62 62
18292.90 61
18294.18 82
18295.46 72
18296.74 61
18298.01 69
18299.29 74
18300.57 63
18301.85 101
18303.13 63
18304.41 47
18305.69 67
18306.97 58
18308.25 56
18309.53 76
18310.81 60
18312.09 97
18313.37 81
18314.64 72
18315.92 56
18317.20 64
18318.48 63
18319.76 73
18321.04 59
18322.32 62
18323.60 60
18324.88 76
18326.16 65
18327.44 80
18328.72 54
18330.00 62
18331.28 73
18332.56 71
18333.84 69
18335.12 59
18336.40 54
18337.68 66
18338.96 66
18340.24 54
18341.52 78
18342.80 72
18344.09 74
18345.37 81
18346.65 90
18347.93 68
18349.21 74
18350.49 69
18351.77 69
18353.05 68
18354.33 61
18355.61 53
18356.89 76
18358.17 77
18359.46 78
18360.74 75
18362.02 72
18363.30 65
18364.58 69
18365.86 83
18367.14 60
18368.42 76
18369.71 62
18370.99 74
18372.27 128
18373.55 64
18374.83 92
18376.11 59
18377.39 79
18378.68 54
18379.96 66
18381.24 93
18382.52 87
18383.80 62
18385.09 59
18386.37 78
18387.65 93
18388.93 71
18390.21 69
18391.50 64
18392.78 70
18394.06 76
18395.34 77
18396.63 69
18397.91 68
18399.19 78
18400.47 72
18401.76 74
18403.04 76
18404.32 78
18405.60 74
18406.89 58
18408.17 71
18409.45 63
18410.73 83
18412.02 81
18413.30 79
18414.58 57
18415.87 72
18417.15 79
18418.43 72
18419.72 63
18421.00 66
18422.28 71
18423.57 75
18424.85 78
18426.13 88
18427.42 77
18428.70 81
18429.98 65
18431.27 54
18432.55 65
18433.83 71
18435.12 68
18436.40 66
18437.68 67
18438.97 90
18440.25 82
18441.54 55
18442.82 63
18444.10 52
18445.39 72
18446.67 62
18447.96 62
18449.24 76
18450.53 53
18451.81 77
18453.09 77
18454.38 74
18455.66 66
18456.95 82
18458.23 63
18459.52 76
18460.80 82
18462.09 74
18463.37 73
18464.65 75
18465.94 83
18467.22 75
18468.51 69
18469.79 63
18471.08 74
18472.36 72
18473.65 78
18474.93 65
18476.22 51
18477.50 58
18478.79 57
18480.08 61
18481.36 80
18482.65 84
18483.93 91
18485.22 76
18486.50 72
18487.79 89
18489.07 86
18490.36 60
18491.64 51
18492.93 75
18494.22 89
18495.50 83
18496.79 74
18498.07 71
18499.36 65
18500.65 68
18501.93 75
18503.22 72
18504.50 94
18505.79 96
18507.08 71
18508.36 58
18509.65 64
18510.94 51
18512.22 70
18513.51 68
18514.80 57
18516.08 47
18517.37 65
18518.65 59
18519.94 65
18521.23 55
18522.51 84
18523.80 77
18525.09 79
18526.38 61
18527.66 67
18528.95 66
18530.24 77
18531.52 79
18532.81 62
18534.10 67
18535.39 58
18536.67 87
18537.96 60
18539.25 61
18540.53 73
18541.82 98
18543.11 79
18544.40 57
18545.68 63
18546.97 82
18548.26 108
18549.55 93
18550.84 71
18552.12 50
18553.41 87
18554.70 85
18555.99 77
18557.27 76
18558.56 105
18559.85 73
18561.14 80
18562.43 67
18563.72 75
18565.00 80
18566.29 90
18567.58 72
18568.87 75
18570.16 71
18571.45 85
18572.73 70
18574.02 65
18575.31 91
18576.60 71
18577.89 79
18579.18 66
18580.47 73
18581.75 107
18583.04 91
18584.33 80
18585.62 88
18586.91 70
18588.20 60
18589.49 55
18590.78 59
18592.07 73
18593.36 73
18594.65 106
18595.93 80
18597.22 86
18598.51 65
18599.80 82
18601.09 70
18602.38 76
18603.67 76
18604.96 76
18606.25 89
18607.54 104
18608.83 81
18610.12 79
18611.41 83
18612.70 111
18613.99 76
18615.28 73
18616.57 73
18617.86 82
18619.15 66
18620.44 72
18621.73 106
18623.02 102
18624.31 90
18625.60 77
18626.89 87
18628.18 66
18629.47 71
18630.76 63
18632.05 65
18633.34 94
18634.64 86
18635.93 93
18637.22 67
18638.51 72
18639.80 74
18641.09 89
18642.38 80
18643.67 81
18644.96 79
18646.25 109
18647.54 61
18648.84 83
18650.13 63
18651.42 72
18652.71 83
18654.00 103
18655.29 72
18656.58 96
18657.88 82
18659.17 77
18660.46 71
18661.75 86
18663.04 80
18664.33 76
18665.63 63
18666.92 68
18668.21 96
18669.50 78
18670.79 77
18672.08 73
18673.38 64
18674.67 58
18675.96 76
18677.25 76
18678.55 98
18679.84 82
18681.13 80
18682.42 91
18683.71 59
18685.01 72
18686.30 73
18687.59 97
18688.88 67
18690.18 79
18691.47 76
18692.76 63
18694.06 66
18695.35 58
18696.64 90
18697.93 77
18699.23 64
18700.52 72
18701.81 65
18703.11 63
18704.40 65
18705.69 54
18706.99 68
18708.28 78
18709.57 79
18710.86 73
18712.16 77
18713.45 84
18714.75 80
18716.04 64
18717.33 68
18718.63 83
18719.92 81
18721.21 69
18722.51 63
18723.80 60
18725.09 72
18726.39 75
18727.68 62
18728.98 56
18730.27 80
18731.56 98
18732.86 63
18734.15 95
18735.45 79
18736.74 70
18738.04 84
18739.33 68
18740.62 71
18741.92 75
18743.21 72
18744.51 71
18745.80 82
18747.10 56
18748.39 69
18749.69 72
18750.98 73
18752.27 72
18753.57 75
18754.86 76
18756.16 76
18757.45 76
18758.75 75
18760.04 80
18761.34 71
18762.63 60
18763.93 72
18765.23 73
18766.52 83
18767.82 69
18769.11 68
18770.41 56
18771.70 71
18773.00 82
18774.29 94
18775.59 91
18776.88 68
18778.18 86
18779.48 75
18780.77 65
18782.07 61
18783.36 73
18784.66 71
18785.95 60
18787.25 75
18788.55 69
18789.84 64
18791.14 70
18792.43 76
18793.73 76
18795.03 68
18796.32 78
18797.62 86
18798.92 68
18800.21 73
18801.51 63
18802.81 91
18804.10 88
18805.40 68
18806.70 106
18807.99 82
18809.29 90
18810.59 61
18811.88 80
18813.18 70
18814.48 82
18815.77 76
18817.07 47
18818.37 50
18819.66 69
18820.96 69
18822.26 77
18823.56 76
18824.85 68
18826.15 71
18827.45 55
18828.75 64
18830.04 52
18831.34 65
18832.64 53
18833.94 60
18835.23 48
18836.53 49
18837.83 62
18839.13 65
18840.42 64
18841.72 49
18843.02 93
18844.32 82
18845.62 62
18846.91 69
18848.21 79
18849.51 50
18850.81 71
18852.11 75
18853.40 59
18854.70 60
18856.00 32
18857.30 58
18858.60 77
18859.90 89
18861.20 71
18862.49 79
18863.79 67
18865.09 66
18866.39 54
18867.69 71
18868.99 47
18870.29 53
18871.59 53
18872.88 71
18874.18 67
18875.48 54
18876.78 60
18878.08 47
18879.38 46
18880.68 51
18881.98 60
18883.28 48
18884.58 72
18885.88 61
18887.18 72
18888.47 67
18889.77 65
18891.07 72
18892.37 60
18893.67 53
18894.97 45
18896.27 53
18897.57 61
18898.87 51
18900.17 49
18901.47 53
18902.77 41
18904.07 57
18905.37 58
18906.67 51
18907.97 51
18909.27 72
18910.57 57
18911.87 76
18913.17 74
18914.47 78
18915.77 73
18917.07 64
18918.38 65
18919.68 68
18920.98 75
18922.28 83
18923.58 56
18924.88 52
18926.18 69
18927.48 60
18928.78 52
18930.08 63
18931.38 59
18932.68 55
18933.98 67
18935.29 47
18936.59 50
18937.89 53
18939.19 64
18940.49 62
18941.79 65
18943.09 42
18944.39 69
18945.70 77
18947.00 55
18948.30 47
18949.60 49
18950.90 54
18952.20 43
18953.51 52
18954.81 87
18956.11 66
18957.41 73
18958.71 52
18960.02 61
18961.32 61
18962.62 47
18963.92 58
18965.22 63
18966.53 64
18967.83 76
18969.13 66
18970.43 68
18971.73 61
18973.04 66
18974.34 59
18975.64 68
18976.94 64
18978.25 47
18979.55 50
18980.85 59
18982.16 63
18983.46 66
18984.76 65
18986.06 52
18987.37 75
18988.67 74
18989.97 63
18991.28 57
18992.58 73
18993.88 56
18995.18 79
18996.49 60
18997.79 86
18999.09 79
19000.40 66
19001.70 78
19003.00 44
19004.31 52
19005.61 54
19006.92 61
19008.22 67
19009.52 65
19010.83 69
19012.13 64
19013.43 64
19014.74 64
19016.04 68
19017.35 41
19018.65 70
19019.95 72
19021.26 67
19022.56 62
19023.87 40
19025.17 72
19026.47 51
19027.78 68
19029.08 56
19030.39 47
19031.69 84
19033.00 79
19034.30 57
19035.61 42
19036.91 69
19038.21 60
19039.52 62
19040.82 49
19042.13 41
19043.43 79
19044.74 85
19046.04 67
19047.35 42
19048.65 51
19049.96 71
19051.26 65
19052.57 52
19053.87 51
19055.18 54
19056.48 57
19057.79 52
19059.09 49
19060.40 37
19061.71 81
19063.01 75
19064.32 58
19065.62 60
19066.93 60
19068.23 55
19069.54 42
19070.85 57
19072.15 55
19073.46 55
19074.76 52
19076.07 62
19077.37 61
19078.68 55
19079.99 40
19081.29 53
19082.60 55
19083.91 74
19085.21 69
19086.52 56
19087.82 51
19089.13 77
19090.44 61
19091.74 80
19093.05 67
19094.36 69
19095.66 55
19096.97 36
19098.28 62
19099.58 57
19100.89 85
19102.20 61
19103.50 77
19104.81 60
19106.12 49
19107.42 53
19108.73 57
19110.04 71
19111.35 72
19112.65 70
19113.96 61
19115.27 68
19116.58 70
19117.88 63
19119.19 60
19120.50 65
19121.81 66
19123.11 57
19124.42 63
19125.73 58
19127.04 61
19128.34 67
19129.65 66
19130.96 59
19132.27 65
19133.57 67
19134.88 43
19136.19 53
19137.50 58
19138.81 63
19140.12 44
19141.42 55
19142.73 63
19144.04 75
19145.35 66
19146.66 53
19147.97 42
19149.27 68
19150.58 68
19151.89 58
19153.20 63
19154.51 67
19155.82 76
19157.13 51
19158.43 84
19159.74 55
19161.05 41
19162.36 68
19163.67 82
19164.98 81
19166.29 72
19167.60 70
19168.91 58
19170.22 49
19171.52 48
19172.83 46
19174.14 76
19175.45 65
19176.76 81
19178.07 65
19179.38 49
19180.69 66
19182.00 66
19183.31 66
19184.62 53
19185.93 62
19187.24 53
19188.55 71
19189.86 63
19191.17 62
19192.48 66
19193.79 57
19195.10 87
19196.41 63
19197.72 66
19199.03 58
19200.34 79
19201.65 80
19202.96 69
19204.27 67
19205.58 63
19206.89 70
19208.20 61
19209.51 59
19210.82 64
19212.13 57
19213.44 67
19214.75 51
19216.06 70
19217.38 57
19218.69 58
19220.00 65
19221.31 51
19222.62 56
19223.93 64
19225.24 74
19226.55 56
19227.86 61
19229.17 65
19230.49 60
19231.80 62
19233.11 72
19234.42 65
19235.73 64
19237.04 68
19238.35 80
19239.67 53
19240.98 58
19242.29 61
19243.60 50
19244.91 57
19246.22 71
19247.54 64
19248.85 63
19250.16 65
19251.47 71
19252.78 64
19254.10 56
19255.41 42
19256.72 75
19258.03 66
19259.34 58
19260.66 74
19261.97 59
19263.28 74
19264.59 74
19265.91 56
19267.22 63
19268.53 55
19269.84 67
19271.16 73
19272.47 75
19273.78 61
19275.10 57
19276.41 74
19277.72 56
19279.03 69
19280.35 60
19281.66 53
19282.97 42
19284.29 57
19285.60 57
19286.91 61
19288.23 77
19289.54 57
19290.85 57
19292.17 56
19293.48 58
19294.79 70
19296.11 75
19297.42 67
19298.73 54
19300.05 65
19301.36 80
19302.67 53
19303.99 74
19305.30 47
19306.62 48
19307.93 76
19309.24 84
19310.56 60
19311.87 72
19313.19 60
19314.50 70
19315.81 42
19317.13 58
19318.44 49
19319.76 48
19321.07 67
19322.39 69
19323.70 67
19325.01 41
19326.33 76
19327.64 71
19328.96 62
19330.27 56
19331.59 57
19332.90 57
19334.22 53
19335.53 68
19336.85 65
19338.16 71
19339.48 79
19340.79 59
19342.11 69
19343.42 57
19344.74 51
19346.05 63
19347.37 61
19348.68 68
19350.00 59
19351.31 55
19352.63 56
19353.94 69
19355.26 57
19356.58 51
19357.89 64
19359.21 65
19360.52 54
19361.84 37
19363.15 60
19364.47 63
19365.79 70
19367.10 61
19368.42 48
19369.73 48
19371.05 76
19372.37 75
19373.68 51
19375.00 57
19376.31 61
19377.63 58
19378.95 71
19380.26 52
19381.58 59
19382.90 74
19384.21 81
19385.53 65
19386.85 50
19388.16 66
19389.48 60
19390.80 62
19392.11 45
19393.43 63
19394.75 63
19396.06 68
19397.38 69
19398.70 53
19400.01 64
19401.33 55
19402.65 65
19403.97 61
19405.28 70
19406.60 47
19407.92 54
19409.23 73
19410.55 58
19411.87 63
19413.19 55
19414.50 62
19415.82 57
19417.14 72
19418.46 52
19419.77 53
19421.09 59
19422.41 52
19423.73 60
19425.05 78
19426.36 60
19427.68 58
19429.00 62
19430.32 59
19431.64 49
19432.95 67
19434.27 73
19435.59 71
19436.91 48
19438.23 57
19439.55 63
19440.86 65
19442.18 57
19443.50 62
19444.82 76
19446.14 60
19447.46 56
19448.78 57
19450.09 66
19451.41 57
19452.73 61
19454.05 68
19455.37 61
19456.69 62
19458.01 76
19459.33 52
19460.65 50
19461.97 59
19463.28 54
19464.60 91
19465.92 53
19467.24 58
19468.56 51
19469.88 45
19471.20 48
19472.52 52
19473.84 46
19475.16 43
19476.48 39
19477.80 39
19479.12 50
19480.44 85
19481.76 64
19483.08 72
19484.40 60
19485.72 52
19487.04 61
19488.36 45
19489.68 66
19491.00 64
19492.32 67
19493.64 68
19494.96 61
19496.28 50
19497.60 51
19498.92 76
19500.24 60
19501.56 60
19502.88 77
19504.20 71
19505.52 66
19506.84 57
19508.16 68
19509.49 55
19510.81 61
19512.13 59
19513.45 60
19514.77 63
19516.09 53
19517.41 53
19518.73 62
19520.05 60
19521.37 75
19522.70 64
19524.02 58
19525.34 64
19526.66 54
19527.98 56
19529.30 85
19530.62 73
19531.95 50
19533.27 53
19534.59 73
19535.91 66
19537.23 70
19538.55 48
19539.88 46
19541.20 50
19542.52 38
19543.84 64
19545.16 51
19546.49 49
19547.81 65
19549.13 48
19550.45 38
19551.77 61
19553.10 68
19554.42 49
19555.74 50
19557.06 48
19558.39 48
19559.71 49
19561.03 52
19562.35 53
19563.68 52
19565.00 51
19566.32 52
19567.64 56
19568.97 73
19570.29 52
19571.61 48
19572.94 50
19574.26 64
19575.58 53
19576.90 77
19578.23 77
19579.55 48
19580.87 60
19582.20 47
19583.52 58
19584.84 59
19586.17 62
19587.49 56
19588.81 63
19590.14 55
19591.46 52
19592.78 61
19594.11 58
19595.43 73
19596.76 63
19598.08 71
19599.40 58
19600.73 42
19602.05 54
19603.37 55
19604.70 57
19606.02 46
19607.35 44
19608.67 49
19610.00 62
19611.32 71
19612.64 64
19613.97 68
19615.29 36
19616.62 60
19617.94 58
19619.27 75
19620.59 38
19621.92 57
19623.24 69
19624.56 63
19625.89 51
19627.21 66
19628.54 54
19629.86 56
19631.19 71
19632.51 63
19633.84 63
19635.16 83
19636.49 70
19637.81 52
19639.14 55
19640.46 62
19641.79 61
19643.11 50
19644.44 56
19645.77 47
19647.09 59
19648.42 56
19649.74 42
19651.07 51
19652.39 61
19653.72 72
19655.04 60
19656.37 70
19657.70 59
19659.02 54
19660.35 39
19661.67 63
19663.00 53
19664.33 63
19665.65 60
19666.98 71
19668.30 64
19669.63 55
19670.96 75
19672.28 64
19673.61 60
19674.94 68
19676.26 58
19677.59 83
19678.92 65
19680.24 65
19681.57 72
19682.90 58
19684.22 61
19685.55 61
19686.88 66
19688.20 52
19689.53 54
19690.86 64
19692.18 57
19693.51 50
19694.84 66
19696.16 57
19697.49 52
19698.82 55
19700.15 48
19701.47 52
19702.80 53
19704.13 56
19705.46 67
19706.78 72
19708.11 46
19709.44 54
19710.77 66
19712.09 74
19713.42 63
19714.75 67
19716.08 50
19717.40 53
19718.73 51
19720.06 57
19721.39 64
19722.72 62
19724.04 72
19725.37 70
19726.70 80
19728.03 62
19729.36 47
19730.68 61
19732.01 49
19733.34 53
19734.67 48
19736.00 59
19737.33 52
19738.66 50
19739.98 54
19741.31 55
19742.64 44
19743.97 95
19745.30 82
19746.63 52
19747.96 67
19749.29 63
19750.61 66
19751.94 64
19753.27 58
19754.60 43
19755.93 59
19757.26 81
19758.59 69
19759.92 47
19761.25 56
19762.58 71
19763.91 62
19765.24 56
19766.57 55
19767.89 54
19769.22 44
19770.55 60
19771.88 59
19773.21 62
19774.54 62
19775.87 64
19777.20 57
19778.53 67
19779.86 51
19781.19 49
19782.52 55
19783.85 50
19785.18 46
19786.51 57
19787.84 47
19789.17 63
19790.50 59
19791.83 52
19793.16 48
19794.49 50
19795.83 52
19797.16 46
19798.49 50
19799.82 58
19801.15 60
19802.48 50
19803.81 56
19805.14 50
19806.47 61
19807.80 58
19809.13 50
19810.46 69
19811.79 52
19813.13 59
19814.46 59
19815.79 52
19817.12 60
19818.45 61
19819.78 69
19821.11 63
19822.44 51
19823.78 60
19825.11 60
19826.44 66
19827.77 63
19829.10 45
19830.43 44
19831.77 57
19833.10 46
19834.43 55
19835.76 72
19837.09 43
19838.42 47
19839.76 56
19841.09 64
19842.42 54
19843.75 64
19845.08 67
19846.42 78
19847.75 63
19849.08 38
19850.41 50
19851.75 45
19853.08 61
19854.41 62
19855.74 58
19857.08 75
19858.41 59
19859.74 67
19861.07 51
19862.41 58
19863.74 46
19865.07 45
19866.41 50
19867.74 60
19869.07 58
19870.40 55
19871.74 64
19873.07 50
19874.40 49
19875.74 63
19877.07 80
19878.40 62
19879.74 58
19881.07 51
19882.40 57
19883.74 46
19885.07 49
19886.40 83
19887.74 53
19889.07 75
19890.40 59
19891.74 54
19893.07 41
19894.41 44
19895.74 51
19897.07 54
19898.41 48
19899.74 64
19901.08 62
19902.41 75
19903.74 60
19905.08 51
19906.41 61
19907.75 58
19909.08 46
19910.41 45
19911.75 53
19913.08 56
19914.42 55
19915.75 66
19917.09 70
19918.42 56
19919.76 49
19921.09 61
19922.43 59
19923.76 43
19925.10 65
19926.43 49
19927.77 55
19929.10 47
19930.44 43
19931.77 62
19933.11 77
19934.44 73
19935.78 80
19937.11 56
19938.45 58
19939.78 60
19941.12 56
19942.45 69
19943.79 67
19945.12 57
19946.46 59
19947.79 56
19949.13 69
19950.47 49
19951.80 46
19953.14 62
19954.47 43
19955.81 56
19957.15 68
19958.48 44
19959.82 47
19961.15 55
19962.49 51
19963.83 50
19965.16 71
19966.50 64
19967.83 52
19969.17 47
19970.51 68
19971.84 48
19973.18 58
19974.52 48
19975.85 67
19977.19 79
19978.53 48
19979.86 55
19981.20 58
19982.54 61
19983.87 52
19985.21 79
19986.55 68
19987.88 46
19989.22 49
19990.56 60
19991.89 64
19993.23 63
19994.57 67
19995.91 61
19997.24 64
19998.58 58
19999.92 52
20001.26 49
20002.59 65
20003.93 65
20005.27 57
20006.61 50
20007.94 61
20009.28 59
20010.62 51
20011.96 52
20013.29 59
20014.63 52
20015.97 68
20017.31 80
20018.65 58
20019.98 65
20021.32 68
20022.66 59
20024.00 53
20025.34 73
20026.67 65
20028.01 44
20029.35 59
20030.69 68
20032.03 70
20033.37 54
20034.71 67
20036.04 56
20037.38 63
20038.72 63
20040.06 49
20041.40 57
20042.74 50
20044.08 61
20045.42 46
20046.75 55
20048.09 63
20049.43 58
20050.77 70
20052.11 62
20053.45 66
20054.79 46
20056.13 54
20057.47 47
20058.81 64
20060.15 51
20061.49 61
20062.82 55
20064.16 52
20065.50 57
20066.84 57
20068.18 55
20069.52 56
20070.86 54
20072.20 60
20073.54 64
20074.88 51
20076.22 53
20077.56 63
20078.90 51
20080.24 66
20081.58 75
20082.92 52
20084.26 40
20085.60 42
20086.94 38
20088.28 50
20089.62 46
20090.96 64
20092.30 80
20093.64 56
20094.99 51
20096.33 57
20097.67 60
20099.01 56
20100.35 51
20101.69 46
20103.03 73
20104.37 87
20105.71 59
20107.05 48
20108.39 60
20109.73 78
20111.08 71
20112.42 80
20113.76 56
20115.10 79
20116.44 78
20117.78 51
20119.12 70
20120.46 62
20121.81 77
20123.15 85
20124.49 69
20125.83 68
20127.17 55
20128.51 56
20129.86 54
20131.20 64
20132.54 71
20133.88 64
20135.22 55
20136.56 76
20137.91 69
20139.25 61
