# Supplementary material for: MALDI-TOF MS typing enables the classification of brewing yeasts of the genus Saccharomyces to major beer styles
Source: PLoS One. 2017 Aug 9;12(8):e0181694. doi: 10.1371/journal.pone.0181694 (PMC5549903; doi:10.1371/journal.pone.0181694)
Supplement: S11 File — The directory includes 90 raw files and was zipped to “.zip”; the folder has three strains with 30 spectra per strain; S1 Text explains the raw files with an example and Table 1 represents the yeast strains used within the experiment. (ZIP) [file pone.0181694.s014.zip › 31-33/30338-503-OG-Ale-Ale-YPG-18h-E-E_2015-08-18__0_C9_1.dat]

1999.93 2735
2000.35 2906
2000.77 2656
2001.19 2752
2001.61 2790
2002.03 2563
2002.46 2589
2002.88 2624
2003.30 2606
2003.72 2675
2004.14 2852
2004.57 2820
2004.99 2657
2005.41 2477
2005.83 2603
2006.25 2685
2006.68 2676
2007.10 2810
2007.52 2588
2007.94 2817
2008.37 2842
2008.79 2779
2009.21 2799
2009.63 3009
2010.06 3022
2010.48 3104
2010.90 3131
2011.32 3052
2011.75 2952
2012.17 3098
2012.59 3058
2013.02 3183
2013.44 3088
2013.86 3086
2014.29 3097
2014.71 2885
2015.13 2990
2015.55 2931
2015.98 2753
2016.40 2784
2016.82 2599
2017.25 2628
2017.67 2568
2018.10 2525
2018.52 2595
2018.94 2432
2019.37 2509
2019.79 2624
2020.21 2456
2020.64 2607
2021.06 2475
2021.48 2550
2021.91 2574
2022.33 2457
2022.76 2503
2023.18 2386
2023.60 2563
2024.03 2592
2024.45 2538
2024.88 2367
2025.30 2584
2025.73 2824
2026.15 2876
2026.57 2673
2027.00 2624
2027.42 2725
2027.85 2802
2028.27 2909
2028.70 2727
2029.12 2990
2029.55 2993
2029.97 2726
2030.40 2827
2030.82 2503
2031.24 2457
2031.67 2756
2032.09 2680
2032.52 2507
2032.94 2626
2033.37 2599
2033.79 2737
2034.22 2668
2034.65 2630
2035.07 2707
2035.50 2660
2035.92 2496
2036.35 2809
2036.77 2641
2037.20 2365
2037.62 2404
2038.05 2637
2038.47 2428
2038.90 2552
2039.33 2449
2039.75 2505
2040.18 2338
2040.60 2491
2041.03 2608
2041.45 2727
2041.88 2694
2042.31 2511
2042.73 2512
2043.16 2431
2043.58 2466
2044.01 2639
2044.44 2513
2044.86 2456
2045.29 2371
2045.72 2612
2046.14 2635
2046.57 2522
2047.00 2625
2047.42 2457
2047.85 2397
2048.28 2589
2048.70 2733
2049.13 2688
2049.56 2598
2049.98 2833
2050.41 2972
2050.84 2838
2051.26 2724
2051.69 2730
2052.12 2660
2052.54 2798
2052.97 3064
2053.40 2836
2053.83 2952
2054.25 3148
2054.68 3179
2055.11 3469
2055.53 3525
2055.96 3483
2056.39 3539
2056.82 3443
2057.24 3156
2057.67 3338
2058.10 3214
2058.53 3181
2058.96 3054
2059.38 2787
2059.81 2798
2060.24 2822
2060.67 2518
2061.10 2492
2061.52 2269
2061.95 2103
2062.38 2361
2062.81 2421
2063.24 2326
2063.66 2477
2064.09 2439
2064.52 2463
2064.95 2361
2065.38 2444
2065.81 2582
2066.23 2536
2066.66 2793
2067.09 2868
2067.52 3273
2067.95 3029
2068.38 2890
2068.81 3196
2069.23 2977
2069.66 2968
2070.09 3023
2070.52 2851
2070.95 2795
2071.38 2633
2071.81 2604
2072.24 2921
2072.67 2841
2073.10 2656
2073.53 2554
2073.95 2737
2074.38 2789
2074.81 2844
2075.24 2595
2075.67 2715
2076.10 2569
2076.53 2689
2076.96 2521
2077.39 2698
2077.82 2706
2078.25 2766
2078.68 2494
2079.11 2503
2079.54 2530
2079.97 2589
2080.40 2605
2080.83 2589
2081.26 2603
2081.69 2791
2082.12 2722
2082.55 2717
2082.98 2477
2083.41 2714
2083.84 2770
2084.27 2972
2084.70 2754
2085.13 2560
2085.56 2698
2085.99 2743
2086.42 2650
2086.85 2472
2087.29 2454
2087.72 2466
2088.15 2716
2088.58 2514
2089.01 2542
2089.44 2590
2089.87 2445
2090.30 2451
2090.73 2287
2091.16 2475
2091.59 2545
2092.03 2451
2092.46 2440
2092.89 2262
2093.32 2414
2093.75 2467
2094.18 2487
2094.61 2545
2095.05 2446
2095.48 2312
2095.91 2402
2096.34 2402
2096.77 2422
2097.20 2274
2097.63 2489
2098.07 2407
2098.50 2391
2098.93 2222
2099.36 2350
2099.79 2445
2100.23 2352
2100.66 2329
2101.09 2330
2101.52 2457
2101.95 2229
2102.39 2421
2102.82 2335
2103.25 2405
2103.68 2238
2104.12 2418
2104.55 2287
2104.98 2143
2105.41 2537
2105.85 2428
2106.28 2403
2106.71 2505
2107.14 2534
2107.58 2485
2108.01 2465
2108.44 2437
2108.88 2551
2109.31 2814
2109.74 2950
2110.18 2699
2110.61 2693
2111.04 2949
2111.47 2655
2111.91 2583
2112.34 2547
2112.77 2671
2113.21 2474
2113.64 2460
2114.07 2667
2114.51 2588
2114.94 2691
2115.37 2496
2115.81 2610
2116.24 2416
2116.68 2263
2117.11 2224
2117.54 2387
2117.98 2328
2118.41 2272
2118.85 2250
2119.28 2229
2119.71 2314
2120.15 2233
2120.58 2309
2121.02 2602
2121.45 2354
2121.88 2330
2122.32 2206
2122.75 2275
2123.19 2354
2123.62 2281
2124.06 2329
2124.49 2351
2124.92 2465
2125.36 2169
2125.79 2358
2126.23 2570
2126.66 2461
2127.10 2320
2127.53 2460
2127.97 2480
2128.40 2271
2128.84 2277
2129.27 2450
2129.71 2363
2130.14 2220
2130.58 2279
2131.01 2343
2131.45 2283
2131.88 2513
2132.32 2523
2132.75 2312
2133.19 2461
2133.63 2476
2134.06 2340
2134.50 2365
2134.93 2117
2135.37 2140
2135.80 2407
2136.24 2276
2136.67 2352
2137.11 2131
2137.55 2112
2137.98 2463
2138.42 2397
2138.85 2146
2139.29 2266
2139.73 2280
2140.16 2269
2140.60 2127
2141.03 2148
2141.47 2143
2141.91 2297
2142.34 2311
2142.78 2416
2143.22 2272
2143.65 2181
2144.09 2196
2144.53 2240
2144.96 2136
2145.40 2208
2145.84 2391
2146.27 2380
2146.71 2433
2147.15 2124
2147.58 2060
2148.02 2199
2148.46 2163
2148.89 2213
2149.33 2268
2149.77 2309
2150.21 2152
2150.64 2275
2151.08 2513
2151.52 2595
2151.95 2539
2152.39 2376
2152.83 2448
2153.27 2383
2153.70 2269
2154.14 2374
2154.58 2385
2155.02 2369
2155.45 2171
2155.89 2101
2156.33 2166
2156.77 2132
2157.21 2354
2157.64 2204
2158.08 2112
2158.52 2376
2158.96 2440
2159.40 2385
2159.83 2371
2160.27 2625
2160.71 2517
2161.15 2552
2161.59 2496
2162.02 2507
2162.46 2417
2162.90 2373
2163.34 2314
2163.78 2366
2164.22 2358
2164.66 2425
2165.09 2498
2165.53 2599
2165.97 2273
2166.41 2295
2166.85 2420
2167.29 2615
2167.73 2412
2168.17 2308
2168.60 2396
2169.04 2275
2169.48 2187
2169.92 2314
2170.36 2300
2170.80 2285
2171.24 2340
2171.68 2462
2172.12 2406
2172.56 2541
2173.00 2551
2173.44 2669
2173.88 2664
2174.32 2749
2174.76 2701
2175.20 2470
2175.64 2397
2176.07 2580
2176.51 2614
2176.95 2767
2177.39 2708
2177.83 2715
2178.27 2938
2178.71 2981
2179.15 2992
2179.59 3002
2180.03 2602
2180.47 2708
2180.92 2451
2181.36 2422
2181.80 2560
2182.24 2467
2182.68 2388
2183.12 2603
2183.56 2702
2184.00 2710
2184.44 2635
2184.88 2537
2185.32 2587
2185.76 2697
2186.20 2693
2186.64 2623
2187.08 2474
2187.52 2303
2187.97 2370
2188.41 2364
2188.85 2270
2189.29 2269
2189.73 2180
2190.17 2251
2190.61 2422
2191.05 2275
2191.49 2144
2191.94 2171
2192.38 2372
2192.82 2451
2193.26 2432
2193.70 2391
2194.14 2279
2194.58 2271
2195.03 2349
2195.47 2328
2195.91 2523
2196.35 2523
2196.79 2517
2197.24 2473
2197.68 2457
2198.12 2464
2198.56 2720
2199.00 2654
2199.45 2499
2199.89 2613
2200.33 2717
2200.77 2879
2201.21 2761
2201.66 2764
2202.10 2806
2202.54 2599
2202.98 2582
2203.43 2675
2203.87 2591
2204.31 2565
2204.75 2654
2205.20 2482
2205.64 2276
2206.08 2365
2206.53 2395
2206.97 2481
2207.41 2301
2207.85 2499
2208.30 2574
2208.74 2544
2209.18 2358
2209.63 2378
2210.07 2372
2210.51 2538
2210.96 2418
2211.40 2563
2211.84 2481
2212.29 2316
2212.73 2513
2213.17 2518
2213.62 2362
2214.06 2552
2214.50 2425
2214.95 2477
2215.39 2457
2215.84 2727
2216.28 2615
2216.72 2572
2217.17 2429
2217.61 2431
2218.05 2269
2218.50 2303
2218.94 2337
2219.39 2451
2219.83 2298
2220.28 2219
2220.72 2361
2221.16 2214
2221.61 2320
2222.05 2187
2222.50 2335
2222.94 2177
2223.39 2117
2223.83 2251
2224.28 2293
2224.72 2107
2225.16 2355
2225.61 2307
2226.05 2322
2226.50 2323
2226.94 2333
2227.39 2396
2227.83 2327
2228.28 2330
2228.72 2492
2229.17 2521
2229.61 2626
2230.06 2452
2230.50 2329
2230.95 2367
2231.40 2438
2231.84 2392
2232.29 2322
2232.73 2192
2233.18 2376
2233.62 2389
2234.07 2346
2234.51 2311
2234.96 2373
2235.41 2337
2235.85 2345
2236.30 2451
2236.74 2302
2237.19 2394
2237.63 2318
2238.08 2451
2238.53 2439
2238.97 2332
2239.42 2386
2239.86 2243
2240.31 2268
2240.76 2464
2241.20 2276
2241.65 2245
2242.10 2212
2242.54 2021
2242.99 2099
2243.44 2290
2243.88 2160
2244.33 2194
2244.78 2322
2245.22 2084
2245.67 2151
2246.12 2259
2246.56 2301
2247.01 2353
2247.46 2088
2247.90 2123
2248.35 2109
2248.80 2298
2249.24 2327
2249.69 2153
2250.14 2067
2250.59 2052
2251.03 2244
2251.48 2113
2251.93 2097
2252.38 2053
2252.82 1896
2253.27 1913
2253.72 2171
2254.17 2257
2254.61 2194
2255.06 2283
2255.51 2214
2255.96 2139
2256.40 2211
2256.85 2267
2257.30 2134
2257.75 2158
2258.20 2229
2258.64 2081
2259.09 2019
2259.54 2218
2259.99 2097
2260.44 2091
2260.88 2142
2261.33 2364
2261.78 2452
2262.23 2609
2262.68 3004
2263.13 3425
2263.58 3742
2264.02 4194
2264.47 4145
2264.92 4513
2265.37 4476
2265.82 4490
2266.27 4286
2266.72 4243
2267.17 3978
2267.61 3554
2268.06 3333
2268.51 3327
2268.96 2868
2269.41 2715
2269.86 2862
2270.31 2657
2270.76 2760
2271.21 2555
2271.66 2604
2272.11 2306
2272.56 2352
2273.00 2341
2273.45 2295
2273.90 2255
2274.35 2338
2274.80 2418
2275.25 2256
2275.70 2176
2276.15 2323
2276.60 2384
2277.05 2264
2277.50 2407
2277.95 2324
2278.40 2270
2278.85 2426
2279.30 2476
2279.75 2621
2280.20 2450
2280.65 2299
2281.10 2488
2281.55 2480
2282.00 2363
2282.45 2350
2282.90 2424
2283.35 2374
2283.81 2437
2284.26 2472
2284.71 2535
2285.16 2621
2285.61 2574
2286.06 2618
2286.51 2490
2286.96 2224
2287.41 2254
2287.86 2288
2288.31 2292
2288.76 2324
2289.22 2348
2289.67 2506
2290.12 2585
2290.57 2458
2291.02 2403
2291.47 2481
2291.92 2610
2292.37 2719
2292.83 2612
2293.28 2505
2293.73 2493
2294.18 2750
2294.63 2664
2295.08 2779
2295.53 2502
2295.99 2722
2296.44 2704
2296.89 2531
2297.34 2688
2297.79 2698
2298.25 2507
2298.70 2451
2299.15 2350
2299.60 2252
2300.05 2137
2300.51 2236
2300.96 2341
2301.41 2178
2301.86 2152
2302.32 2311
2302.77 2155
2303.22 1974
2303.67 2074
2304.13 2103
2304.58 2204
2305.03 2182
2305.48 2163
2305.94 2194
2306.39 2231
2306.84 2099
2307.29 2056
2307.75 2189
2308.20 2254
2308.65 2248
2309.11 2198
2309.56 2299
2310.01 2320
2310.47 2119
2310.92 2128
2311.37 1983
2311.83 2051
2312.28 2245
2312.73 2245
2313.19 2172
2313.64 2234
2314.09 2256
2314.55 2318
2315.00 2292
2315.45 2224
2315.91 2283
2316.36 2254
2316.81 2453
2317.27 2285
2317.72 2260
2318.18 2536
2318.63 2455
2319.08 2358
2319.54 2266
2319.99 2391
2320.45 2404
2320.90 2420
2321.35 2287
2321.81 2198
2322.26 2330
2322.72 2323
2323.17 2432
2323.63 2261
2324.08 2161
2324.54 2275
2324.99 2346
2325.44 2464
2325.90 2334
2326.35 2814
2326.81 3106
2327.26 2929
2327.72 2731
2328.17 2833
2328.63 2971
2329.08 2577
2329.54 2562
2329.99 2699
2330.45 2743
2330.90 2547
2331.36 2508
2331.81 2635
2332.27 2452
2332.72 2716
2333.18 2878
2333.64 2602
2334.09 2745
2334.55 2594
2335.00 2588
2335.46 2392
2335.91 2339
2336.37 2293
2336.82 2191
2337.28 2310
2337.74 2429
2338.19 2336
2338.65 2506
2339.10 2449
2339.56 2304
2340.02 2341
2340.47 2485
2340.93 2548
2341.38 2413
2341.84 2616
2342.30 2669
2342.75 2654
2343.21 2511
2343.67 2573
2344.12 2560
2344.58 2503
2345.04 2777
2345.49 2572
2345.95 2482
2346.41 2377
2346.86 2357
2347.32 2322
2347.78 2359
2348.23 2525
2348.69 2416
2349.15 2290
2349.60 2218
2350.06 2374
2350.52 2233
2350.97 2337
2351.43 2337
2351.89 2281
2352.35 2241
2352.80 2330
2353.26 2302
2353.72 2187
2354.18 2256
2354.63 2189
2355.09 2191
2355.55 2163
2356.01 2456
2356.46 2280
2356.92 2034
2357.38 1887
2357.84 2086
2358.29 2184
2358.75 2204
2359.21 2241
2359.67 2277
2360.13 2278
2360.58 2193
2361.04 2414
2361.50 2405
2361.96 2401
2362.42 2573
2362.88 2298
2363.33 2161
2363.79 2317
2364.25 2300
2364.71 2296
2365.17 2146
2365.63 2136
2366.08 2326
2366.54 2303
2367.00 2194
2367.46 2303
2367.92 2350
2368.38 2247
2368.84 2306
2369.30 2390
2369.75 2216
2370.21 2235
2370.67 2234
2371.13 2130
2371.59 2268
2372.05 2270
2372.51 2304
2372.97 2290
2373.43 2560
2373.89 2355
2374.35 2218
2374.81 2232
2375.27 2273
2375.72 2333
2376.18 2243
2376.64 2169
2377.10 2094
2377.56 2224
2378.02 2349
2378.48 2269
2378.94 2050
2379.40 2022
2379.86 2346
2380.32 2239
2380.78 1979
2381.24 2143
2381.70 2159
2382.16 2189
2382.62 2032
2383.08 2156
2383.54 2160
2384.00 2070
2384.46 2049
2384.92 1830
2385.39 1975
2385.85 1977
2386.31 2024
2386.77 1837
2387.23 1685
2387.69 1989
2388.15 2182
2388.61 1988
2389.07 2024
2389.53 2060
2389.99 2082
2390.45 2086
2390.91 2028
2391.38 2023
2391.84 2095
2392.30 2115
2392.76 2066
2393.22 2013
2393.68 1897
2394.14 1924
2394.60 2093
2395.06 2072
2395.53 1847
2395.99 1920
2396.45 2042
2396.91 2020
2397.37 2079
2397.83 1989
2398.30 2224
2398.76 2169
2399.22 2136
2399.68 1988
2400.14 1899
2400.61 2013
2401.07 2140
2401.53 2143
2401.99 1971
2402.45 1742
2402.92 2010
2403.38 1973
2403.84 1812
2404.30 1762
2404.76 1945
2405.23 1993
2405.69 2095
2406.15 1874
2406.61 1883
2407.08 2032
2407.54 2007
2408.00 2101
2408.46 1882
2408.93 1956
2409.39 1953
2409.85 2000
2410.32 2126
2410.78 2096
2411.24 2048
2411.70 1969
2412.17 2083
2412.63 2006
2413.09 1978
2413.56 2080
2414.02 1974
2414.48 1972
2414.95 1945
2415.41 1949
2415.87 2216
2416.34 1958
2416.80 2198
2417.26 2273
2417.73 2386
2418.19 2491
2418.65 2397
2419.12 2564
2419.58 2421
2420.05 2237
2420.51 2347
2420.97 2289
2421.44 2428
2421.90 2501
2422.37 2609
2422.83 2432
2423.29 2372
2423.76 2514
2424.22 2439
2424.69 2506
2425.15 2621
2425.62 2736
2426.08 2809
2426.54 2682
2427.01 2736
2427.47 2647
2427.94 2693
2428.40 2652
2428.87 2536
2429.33 2430
2429.80 2386
2430.26 2330
2430.73 2123
2431.19 2095
2431.66 2145
2432.12 2253
2432.59 2272
2433.05 2086
2433.52 1913
2433.98 2146
2434.45 2035
2434.91 2014
2435.38 2015
2435.84 2077
2436.31 2036
2436.77 1902
2437.24 2192
2437.70 2032
2438.17 1988
2438.63 2116
2439.10 2155
2439.57 2078
2440.03 2307
2440.50 2155
2440.96 2361
2441.43 2504
2441.89 2446
2442.36 2391
2442.83 2495
2443.29 2287
2443.76 2392
2444.22 2504
2444.69 2495
2445.16 2259
2445.62 2302
2446.09 2232
2446.56 2327
2447.02 2077
2447.49 2132
2447.96 2301
2448.42 2281
2448.89 1852
2449.35 2012
2449.82 2131
2450.29 2035
2450.75 1883
2451.22 2005
2451.69 2144
2452.16 1975
2452.62 2119
2453.09 1907
2453.56 1857
2454.02 1871
2454.49 1934
2454.96 1908
2455.42 2051
2455.89 2115
2456.36 2066
2456.83 1842
2457.29 1878
2457.76 1949
2458.23 2006
2458.70 2029
2459.16 1736
2459.63 1690
2460.10 1830
2460.57 1930
2461.03 2036
2461.50 1935
2461.97 1964
2462.44 1906
2462.91 1928
2463.37 2037
2463.84 1988
2464.31 1920
2464.78 2163
2465.25 2048
2465.71 2118
2466.18 2085
2466.65 2239
2467.12 2194
2467.59 2201
2468.06 2144
2468.52 2024
2468.99 2033
2469.46 2123
2469.93 2094
2470.40 2023
2470.87 2081
2471.34 2093
2471.80 1962
2472.27 1937
2472.74 1906
2473.21 1841
2473.68 1919
2474.15 1830
2474.62 1961
2475.09 1825
2475.56 1840
2476.02 1741
2476.49 1731
2476.96 1762
2477.43 1901
2477.90 1802
2478.37 1839
2478.84 1748
2479.31 1859
2479.78 1855
2480.25 1839
2480.72 2020
2481.19 2004
2481.66 2047
2482.13 1947
2482.60 1804
2483.07 1942
2483.54 2111
2484.01 2237
2484.48 2045
2484.95 1936
2485.42 1977
2485.89 2231
2486.36 2055
2486.83 2043
2487.30 2165
2487.77 2040
2488.24 2084
2488.71 2168
2489.18 2141
2489.65 2235
2490.12 2312
2490.59 2377
2491.06 2330
2491.53 2286
2492.00 2360
2492.47 2359
2492.94 2344
2493.41 2322
2493.88 2208
2494.36 2156
2494.83 2251
2495.30 2146
2495.77 2033
2496.24 1952
2496.71 1868
2497.18 1812
2497.65 1897
2498.12 1792
2498.60 1859
2499.07 1864
2499.54 2041
2500.01 1854
2500.48 1869
2500.95 1899
2501.42 1937
2501.90 1965
2502.37 1799
2502.84 1969
2503.31 2042
2503.78 1988
2504.25 1893
2504.73 1902
2505.20 1993
2505.67 2013
2506.14 1906
2506.61 2102
2507.09 1938
2507.56 1946
2508.03 2103
2508.50 2104
2508.97 2060
2509.45 1927
2509.92 1917
2510.39 1988
2510.86 2215
2511.34 2059
2511.81 1937
2512.28 2042
2512.75 1921
2513.23 1947
2513.70 1935
2514.17 2008
2514.65 1933
2515.12 1902
2515.59 1943
2516.06 1769
2516.54 1771
2517.01 1848
2517.48 1854
2517.96 1749
2518.43 1959
2518.90 1862
2519.38 1806
2519.85 1864
2520.32 1818
2520.80 1699
2521.27 1765
2521.74 1779
2522.22 1914
2522.69 1827
2523.16 1649
2523.64 1834
2524.11 1991
2524.58 1777
2525.06 1777
2525.53 1833
2526.01 1891
2526.48 1829
2526.95 1984
2527.43 1925
2527.90 1744
2528.38 1826
2528.85 1845
2529.32 1938
2529.80 2004
2530.27 1896
2530.75 1927
2531.22 1918
2531.70 2036
2532.17 1965
2532.64 1949
2533.12 2054
2533.59 1958
2534.07 2045
2534.54 2083
2535.02 1986
2535.49 1917
2535.97 1883
2536.44 1816
2536.92 1725
2537.39 1820
2537.87 1993
2538.34 1969
2538.82 1937
2539.29 1966
2539.77 1947
2540.24 1952
2540.72 1890
2541.19 1840
2541.67 1845
2542.14 2094
2542.62 2074
2543.09 2148
2543.57 2184
2544.04 2185
2544.52 2216
2545.00 2244
2545.47 2215
2545.95 2033
2546.42 2180
2546.90 1995
2547.37 2095
2547.85 2016
2548.33 2017
2548.80 1869
2549.28 2105
2549.75 1973
2550.23 1979
2550.71 1775
2551.18 2037
2551.66 2162
2552.14 2022
2552.61 2116
2553.09 2116
2553.57 2077
2554.04 2026
2554.52 2101
2554.99 2042
2555.47 2055
2555.95 2184
2556.42 2242
2556.90 2165
2557.38 2208
2557.86 2111
2558.33 1989
2558.81 2201
2559.29 2175
2559.76 2017
2560.24 2116
2560.72 2269
2561.19 2214
2561.67 2146
2562.15 2095
2562.63 2157
2563.10 2124
2563.58 1973
2564.06 1929
2564.54 1933
2565.01 2155
2565.49 1950
2565.97 1905
2566.45 1803
2566.92 1923
2567.40 1955
2567.88 1890
2568.36 1981
2568.83 1973
2569.31 1838
2569.79 1856
2570.27 1816
2570.75 1978
2571.22 1979
2571.70 1953
2572.18 1781
2572.66 1783
2573.14 1790
2573.62 1841
2574.09 1869
2574.57 1768
2575.05 1761
2575.53 1835
2576.01 1992
2576.49 1972
2576.97 1695
2577.44 1786
2577.92 1800
2578.40 1872
2578.88 1878
2579.36 1907
2579.84 1947
2580.32 1873
2580.80 1929
2581.27 2073
2581.75 1861
2582.23 1817
2582.71 1912
2583.19 1822
2583.67 1809
2584.15 2021
2584.63 1903
2585.11 1798
2585.59 1951
2586.07 2122
2586.55 2014
2587.03 2005
2587.51 1854
2587.99 1871
2588.47 1880
2588.94 1735
2589.42 1806
2589.90 1927
2590.38 1854
2590.86 1894
2591.34 1833
2591.82 1802
2592.30 1834
2592.78 1833
2593.26 2027
2593.74 2068
2594.22 1999
2594.71 1862
2595.19 1924
2595.67 1902
2596.15 1916
2596.63 1961
2597.11 1878
2597.59 1958
2598.07 1936
2598.55 1887
2599.03 2052
2599.51 1974
2599.99 1958
2600.47 2055
2600.95 2039
2601.43 1958
2601.91 1901
2602.40 1919
2602.88 1923
2603.36 1899
2603.84 1807
2604.32 1967
2604.80 2047
2605.28 2061
2605.76 1943
2606.24 1962
2606.73 1910
2607.21 1766
2607.69 1761
2608.17 1874
2608.65 1939
2609.13 1965
2609.62 1885
2610.10 1825
2610.58 1868
2611.06 1752
2611.54 1804
2612.02 1844
2612.51 2038
2612.99 1899
2613.47 1890
2613.95 1780
2614.43 1809
2614.92 1910
2615.40 1886
2615.88 1927
2616.36 1983
2616.85 2067
2617.33 1929
2617.81 1988
2618.29 1900
2618.78 1873
2619.26 1949
2619.74 1897
2620.22 1976
2620.71 2148
2621.19 1944
2621.67 1919
2622.15 1906
2622.64 2017
2623.12 1951
2623.60 1837
2624.09 1786
2624.57 1799
2625.05 1879
2625.53 1904
2626.02 1796
2626.50 1828
2626.98 1883
2627.47 1762
2627.95 1772
2628.43 1813
2628.92 1851
2629.40 1766
2629.88 1799
2630.37 1759
2630.85 1805
2631.34 1745
2631.82 1678
2632.30 1802
2632.79 1938
2633.27 1904
2633.75 1998
2634.24 1959
2634.72 2073
2635.21 2065
2635.69 2147
2636.17 2214
2636.66 2143
2637.14 2126
2637.63 2037
2638.11 1990
2638.60 2024
2639.08 2000
2639.56 2040
2640.05 1947
2640.53 1978
2641.02 1860
2641.50 1942
2641.99 1975
2642.47 1703
2642.96 1953
2643.44 1786
2643.93 1687
2644.41 1747
2644.90 1657
2645.38 1623
2645.87 1733
2646.35 1688
2646.84 1679
2647.32 1813
2647.81 1818
2648.29 1838
2648.78 1949
2649.26 1916
2649.75 1731
2650.23 1730
2650.72 1804
2651.20 1953
2651.69 1972
2652.17 1873
2652.66 1833
2653.15 1713
2653.63 1776
2654.12 1842
2654.60 1869
2655.09 1817
2655.57 1870
2656.06 1770
2656.55 1690
2657.03 1723
2657.52 1817
2658.00 1817
2658.49 1823
2658.98 1874
2659.46 1864
2659.95 1817
2660.44 1690
2660.92 1840
2661.41 1851
2661.90 1762
2662.38 1886
2662.87 1785
2663.35 1957
2663.84 1829
2664.33 1731
2664.81 2018
2665.30 2223
2665.79 2073
2666.28 2234
2666.76 2314
2667.25 2561
2667.74 2527
2668.22 2548
2668.71 2716
2669.20 2840
2669.68 3050
2670.17 2907
2670.66 2940
2671.15 2891
2671.63 2912
2672.12 2719
2672.61 2592
2673.10 2767
2673.58 2826
2674.07 3338
2674.56 3436
2675.05 3517
2675.53 3635
2676.02 3678
2676.51 4233
2677.00 4001
2677.49 3810
2677.97 3789
2678.46 3641
2678.95 3329
2679.44 2893
2679.93 2534
2680.41 2238
2680.90 2230
2681.39 2125
2681.88 2114
2682.37 2166
2682.85 2159
2683.34 2205
2683.83 2344
2684.32 2189
2684.81 2216
2685.30 2316
2685.79 2258
2686.27 2376
2686.76 2356
2687.25 2237
2687.74 2237
2688.23 2296
2688.72 2187
2689.21 2135
2689.70 2260
2690.19 2184
2690.67 1852
2691.16 1986
2691.65 2061
2692.14 1989
2692.63 2091
2693.12 1991
2693.61 1960
2694.10 1964
2694.59 2113
2695.08 2077
2695.57 1995
2696.06 1871
2696.55 1908
2697.04 1831
2697.53 1932
2698.02 1967
2698.51 1985
2699.00 2128
2699.49 2106
2699.98 1966
2700.47 2067
2700.96 2077
2701.45 1898
2701.94 1946
2702.43 2045
2702.92 1784
2703.41 1851
2703.90 1699
2704.39 1844
2704.88 1799
2705.37 1775
2705.86 1832
2706.35 1786
2706.84 1839
2707.33 1844
2707.82 1754
2708.31 1905
2708.80 1844
2709.29 1848
2709.78 1747
2710.27 1689
2710.77 1588
2711.26 1787
2711.75 1692
2712.24 1786
2712.73 1768
2713.22 1658
2713.71 1833
2714.20 1678
2714.69 1667
2715.19 1906
2715.68 1788
2716.17 1822
2716.66 1803
2717.15 1718
2717.64 1787
2718.13 1577
2718.63 1557
2719.12 1651
2719.61 1745
2720.10 1708
2720.59 1650
2721.08 1736
2721.58 1724
2722.07 1626
2722.56 1528
2723.05 1537
2723.54 1627
2724.04 1764
2724.53 1680
2725.02 1668
2725.51 1710
2726.01 1739
2726.50 1702
2726.99 1887
2727.48 1792
2727.98 1695
2728.47 1757
2728.96 1917
2729.45 1803
2729.95 1787
2730.44 1706
2730.93 1902
2731.42 1837
2731.92 1671
2732.41 1643
2732.90 1728
2733.40 1879
2733.89 1778
2734.38 1815
2734.87 1635
2735.37 1898
2735.86 1789
2736.35 1773
2736.85 1699
2737.34 1881
2737.83 1872
2738.33 1809
2738.82 1846
2739.31 1922
2739.81 1846
2740.30 1660
2740.79 1641
2741.29 1889
2741.78 2049
2742.28 2001
2742.77 1854
2743.26 1981
2743.76 2031
2744.25 2106
2744.75 2316
2745.24 2199
2745.73 2299
2746.23 2438
2746.72 2162
2747.22 2047
2747.71 1987
2748.20 1906
2748.70 2094
2749.19 2021
2749.69 1960
2750.18 1854
2750.68 1909
2751.17 1991
2751.67 1833
2752.16 1821
2752.66 1959
2753.15 1834
2753.64 1964
2754.14 1919
2754.63 2002
2755.13 1848
2755.62 1908
2756.12 1840
2756.61 1858
2757.11 1787
2757.60 1887
2758.10 1851
2758.59 1772
2759.09 1944
2759.59 1918
2760.08 1870
2760.58 1847
2761.07 1938
2761.57 1975
2762.06 1938
2762.56 1836
2763.05 1749
2763.55 1722
2764.05 1683
2764.54 1859
2765.04 1966
2765.53 1923
2766.03 2002
2766.52 1839
2767.02 1873
2767.52 1792
2768.01 1728
2768.51 1876
2769.00 1847
2769.50 1815
2770.00 1828
2770.49 1849
2770.99 1745
2771.49 1757
2771.98 1685
2772.48 1675
2772.98 1788
2773.47 1867
2773.97 1746
2774.47 1778
2774.96 1815
2775.46 1810
2775.96 1766
2776.45 1785
2776.95 1880
2777.45 1845
2777.94 1883
2778.44 1726
2778.94 1887
2779.43 1978
2779.93 2008
2780.43 1863
2780.93 1882
2781.42 1962
2781.92 1806
2782.42 1656
2782.92 1912
2783.41 1824
2783.91 1817
2784.41 1776
2784.91 1785
2785.40 1938
2785.90 1825
2786.40 1865
2786.90 1774
2787.39 1814
2787.89 1756
2788.39 1821
2788.89 1842
2789.39 1825
2789.88 1762
2790.38 1754
2790.88 1771
2791.38 1840
2791.88 2025
2792.37 2003
2792.87 1981
2793.37 2014
2793.87 1975
2794.37 2045
2794.87 2071
2795.37 2033
2795.86 2089
2796.36 2211
2796.86 2263
2797.36 2314
2797.86 2539
2798.36 2840
2798.86 3007
2799.35 3147
2799.85 3206
2800.35 3510
2800.85 3606
2801.35 3589
2801.85 3583
2802.35 3637
2802.85 3354
2803.35 3173
2803.85 3084
2804.35 3129
2804.85 2663
2805.34 2352
2805.84 2110
2806.34 2084
2806.84 1979
2807.34 1939
2807.84 1900
2808.34 1793
2808.84 1709
2809.34 1797
2809.84 1826
2810.34 1633
2810.84 1798
2811.34 1803
2811.84 1910
2812.34 1978
2812.84 1807
2813.34 1958
2813.84 2010
2814.34 1794
2814.84 1863
2815.34 1852
2815.84 1864
2816.34 1826
2816.84 1850
2817.34 1826
2817.84 1748
2818.35 1715
2818.85 1776
2819.35 1725
2819.85 1854
2820.35 1753
2820.85 1732
2821.35 1946
2821.85 1819
2822.35 1759
2822.85 1692
2823.35 1744
2823.85 1903
2824.36 1671
2824.86 1800
2825.36 1698
2825.86 1681
2826.36 1611
2826.86 1712
2827.36 1690
2827.86 1753
2828.37 1899
2828.87 1908
2829.37 1920
2829.87 1662
2830.37 1703
2830.87 1790
2831.38 1790
2831.88 1729
2832.38 1760
2832.88 1677
2833.38 1755
2833.88 1537
2834.39 1814
2834.89 1609
2835.39 1599
2835.89 1782
2836.40 1749
2836.90 1791
2837.40 1826
2837.90 1859
2838.40 1784
2838.91 1956
2839.41 1849
2839.91 1879
2840.41 1866
2840.92 1837
2841.42 1818
2841.92 1827
2842.42 1761
2842.93 1760
2843.43 1713
2843.93 1707
2844.44 1671
2844.94 1721
2845.44 1714
2845.94 1690
2846.45 1750
2846.95 1731
2847.45 1600
2847.96 1616
2848.46 1619
2848.96 1680
2849.47 1752
2849.97 1812
2850.47 1648
2850.98 1587
2851.48 1672
2851.98 1853
2852.49 1734
2852.99 1838
2853.50 1833
2854.00 1762
2854.50 1680
2855.01 1667
2855.51 1757
2856.01 1698
2856.52 1688
2857.02 1689
2857.53 1608
2858.03 1642
2858.53 1623
2859.04 1757
2859.54 1616
2860.05 1575
2860.55 1705
2861.06 1685
2861.56 1783
2862.06 1833
2862.57 1661
2863.07 1547
2863.58 1635
2864.08 1731
2864.59 1793
2865.09 1580
2865.60 1771
2866.10 1697
2866.61 1530
2867.11 1609
2867.62 1689
2868.12 1733
2868.63 1697
2869.13 1825
2869.64 1772
2870.14 1644
2870.65 1747
2871.15 1756
2871.66 1787
2872.16 1513
2872.67 1500
2873.17 1631
2873.68 1874
2874.18 1775
2874.69 1708
2875.20 1621
2875.70 1632
2876.21 1646
2876.71 1859
2877.22 1900
2877.72 1810
2878.23 1653
2878.74 1842
2879.24 1999
2879.75 2011
2880.25 1895
2880.76 2066
2881.27 2050
2881.77 2040
2882.28 2131
2882.79 1958
2883.29 2069
2883.80 2051
2884.30 2144
2884.81 2070
2885.32 2247
2885.82 2171
2886.33 2156
2886.84 2209
2887.34 2135
2887.85 2076
2888.36 1903
2888.86 2132
2889.37 2240
2889.88 2241
2890.38 1953
2890.89 1758
2891.40 1776
2891.91 1858
2892.41 2127
2892.92 2199
2893.43 2006
2893.93 1879
2894.44 1874
2894.95 1863
2895.46 2114
2895.96 1913
2896.47 1907
2896.98 1949
2897.49 2050
2897.99 2117
2898.50 2283
2899.01 2460
2899.52 2558
2900.03 2670
2900.53 2769
2901.04 2565
2901.55 2521
2902.06 2455
2902.56 2156
2903.07 2261
2903.58 2276
2904.09 2125
2904.60 2221
2905.11 2176
2905.61 2051
2906.12 1813
2906.63 1848
2907.14 1717
2907.65 1841
2908.16 1899
2908.66 2015
2909.17 2077
2909.68 2091
2910.19 2109
2910.70 2149
2911.21 1968
2911.72 1868
2912.23 1796
2912.73 1785
2913.24 1784
2913.75 1858
2914.26 1753
2914.77 1596
2915.28 1797
2915.79 1830
2916.30 1811
2916.81 1682
2917.32 1592
2917.83 1728
2918.33 1869
2918.84 1901
2919.35 1749
2919.86 1769
2920.37 1784
2920.88 1773
2921.39 1805
2921.90 1864
2922.41 1801
2922.92 1896
2923.43 1885
2923.94 1869
2924.45 1959
2924.96 2192
2925.47 2270
2925.98 2462
2926.49 2774
2927.00 2835
2927.51 2847
2928.02 3036
2928.53 3028
2929.04 3359
2929.55 3312
2930.06 3334
2930.57 3194
2931.08 3025
2931.59 2885
2932.11 2612
2932.62 2341
2933.13 2070
2933.64 2089
2934.15 2013
2934.66 1849
2935.17 1922
2935.68 1798
2936.19 1645
2936.70 1783
2937.21 1819
2937.72 1805
2938.24 1637
2938.75 1630
2939.26 1715
2939.77 1687
2940.28 1804
2940.79 1878
2941.30 1779
2941.81 1801
2942.33 1887
2942.84 1611
2943.35 1594
2943.86 1811
2944.37 1781
2944.88 1793
2945.40 1820
2945.91 1758
2946.42 1706
2946.93 1680
2947.44 1726
2947.96 1741
2948.47 1625
2948.98 1754
2949.49 1814
2950.00 1712
2950.52 1622
2951.03 1623
2951.54 1566
2952.05 1609
2952.57 1602
2953.08 1842
2953.59 1772
2954.10 1691
2954.62 1704
2955.13 1648
2955.64 1731
2956.15 1589
2956.67 1599
2957.18 1528
2957.69 1640
2958.20 1673
2958.72 1739
2959.23 1687
2959.74 1834
2960.26 1768
2960.77 1742
2961.28 1703
2961.80 1757
2962.31 1647
2962.82 1553
2963.34 1619
2963.85 1620
2964.36 1626
2964.88 1660
2965.39 1682
2965.90 1551
2966.42 1746
2966.93 1733
2967.44 1699
2967.96 1739
2968.47 1736
2968.98 1657
2969.50 1714
2970.01 1805
2970.53 1811
2971.04 1726
2971.55 1598
2972.07 1683
2972.58 1649
2973.10 1729
2973.61 1764
2974.12 1579
2974.64 1499
2975.15 1499
2975.67 1543
2976.18 1523
2976.70 1478
2977.21 1611
2977.73 1635
2978.24 1740
2978.75 1601
2979.27 1569
2979.78 1620
2980.30 1578
2980.81 1564
2981.33 1443
2981.84 1529
2982.36 1772
2982.87 1574
2983.39 1656
2983.90 1717
2984.42 1805
2984.93 1718
2985.45 1785
2985.96 1776
2986.48 1677
2987.00 1699
2987.51 1808
2988.03 1729
2988.54 1767
2989.06 1694
2989.57 1622
2990.09 1621
2990.60 1677
2991.12 1606
2991.64 1751
2992.15 1848
2992.67 1713
2993.18 1616
2993.70 1633
2994.21 1669
2994.73 1702
2995.25 1586
2995.76 1669
2996.28 1795
2996.80 1975
2997.31 1862
2997.83 1982
2998.34 1883
2998.86 1893
2999.38 2131
2999.89 2070
3000.41 2079
3000.93 2210
3001.44 2138
3001.96 2131
3002.48 2298
3002.99 2108
3003.51 2008
3004.03 2344
3004.54 2104
3005.06 2217
3005.58 2353
3006.09 2389
3006.61 2638
3007.13 2724
3007.65 2561
3008.16 2516
3008.68 2193
3009.20 2207
3009.71 2329
3010.23 2266
3010.75 2046
3011.27 2065
3011.78 1937
3012.30 1694
3012.82 1692
3013.34 1788
3013.85 1548
3014.37 1565
3014.89 1523
3015.41 1626
3015.93 1765
3016.44 1716
3016.96 1671
3017.48 1659
3018.00 1597
3018.52 1729
3019.03 1710
3019.55 1688
3020.07 1889
3020.59 1872
3021.11 1737
3021.63 1637
3022.14 1750
3022.66 1765
3023.18 1886
3023.70 2032
3024.22 1936
3024.74 1809
3025.25 1568
3025.77 1828
3026.29 1891
3026.81 1884
3027.33 1909
3027.85 1885
3028.37 1709
3028.89 1661
3029.41 1699
3029.92 1733
3030.44 1866
3030.96 1752
3031.48 1706
3032.00 1623
3032.52 1603
3033.04 1510
3033.56 1690
3034.08 1712
3034.60 1594
3035.12 1699
3035.64 1848
3036.16 1863
3036.68 1632
3037.20 1730
3037.72 1791
3038.24 1721
3038.76 1644
3039.28 1688
3039.80 1595
3040.32 1578
3040.84 1667
3041.36 1647
3041.88 1537
3042.40 1661
3042.92 1544
3043.44 1528
3043.96 1481
3044.48 1508
3045.00 1525
3045.52 1623
3046.04 1720
3046.56 1757
3047.08 1724
3047.60 1730
3048.12 1648
3048.64 1722
3049.16 1697
3049.68 1621
3050.20 1618
3050.72 1605
3051.24 1552
3051.77 1592
3052.29 1592
3052.81 1519
3053.33 1515
3053.85 1573
3054.37 1566
3054.89 1543
3055.41 1810
3055.93 1732
3056.46 1682
3056.98 1762
3057.50 1639
3058.02 1572
3058.54 1667
3059.06 1608
3059.58 1682
3060.11 1790
3060.63 1616
3061.15 1669
3061.67 1738
3062.19 1781
3062.71 1763
3063.24 1671
3063.76 1577
3064.28 1676
3064.80 1625
3065.32 1616
3065.85 1713
3066.37 1821
3066.89 1803
3067.41 1820
3067.94 1775
3068.46 1854
3068.98 1873
3069.50 1953
3070.03 2109
3070.55 2042
3071.07 1964
3071.59 1925
3072.12 2015
3072.64 2165
3073.16 2007
3073.68 2012
3074.21 1813
3074.73 1738
3075.25 1715
3075.78 1783
3076.30 1808
3076.82 1817
3077.34 1900
3077.87 1591
3078.39 1649
3078.91 1885
3079.44 1711
3079.96 1613
3080.48 1749
3081.01 1881
3081.53 1972
3082.05 1883
3082.58 1723
3083.10 1799
3083.63 1817
3084.15 1843
3084.67 1663
3085.20 1692
3085.72 1887
3086.24 1822
3086.77 1878
3087.29 1944
3087.82 1778
3088.34 1917
3088.86 1922
3089.39 1975
3089.91 1932
3090.44 1764
3090.96 1684
3091.49 1556
3092.01 1497
3092.53 1686
3093.06 1772
3093.58 1498
3094.11 1637
3094.63 1701
3095.16 1749
3095.68 1724
3096.21 1666
3096.73 1758
3097.26 1960
3097.78 1878
3098.31 1754
3098.83 1840
3099.36 1886
3099.88 1982
3100.41 2064
3100.93 1889
3101.46 2131
3101.98 2178
3102.51 2212
3103.03 2537
3103.56 2643
3104.08 3065
3104.61 3241
3105.13 3501
3105.66 4351
3106.18 4605
3106.71 4544
3107.24 4627
3107.76 4893
3108.29 4481
3108.81 4501
3109.34 4216
3109.86 3795
3110.39 3348
3110.92 2941
3111.44 2929
3111.97 2951
3112.49 2960
3113.02 3022
3113.55 3265
3114.07 3450
3114.60 3258
3115.12 3547
3115.65 3462
3116.18 3302
3116.70 3076
3117.23 3064
3117.76 2819
3118.28 2800
3118.81 2499
3119.34 2473
3119.86 2273
3120.39 2191
3120.92 1946
3121.44 2001
3121.97 1992
3122.50 1829
3123.02 1904
3123.55 1857
3124.08 2102
3124.61 2015
3125.13 1965
3125.66 2142
3126.19 1986
3126.72 1896
3127.24 2101
3127.77 1822
3128.30 1881
3128.82 1800
3129.35 1901
3129.88 1866
3130.41 1729
3130.93 1917
3131.46 1927
3131.99 1748
3132.52 1931
3133.05 2006
3133.57 2069
3134.10 1975
3134.63 2238
3135.16 2330
3135.69 2287
3136.21 2439
3136.74 2466
3137.27 2473
3137.80 2530
3138.33 2525
3138.85 2623
3139.38 2433
3139.91 2419
3140.44 2333
3140.97 2591
3141.50 2636
3142.03 2543
3142.55 2397
3143.08 2236
3143.61 2140
3144.14 2288
3144.67 2038
3145.20 2168
3145.73 2069
3146.26 1999
3146.79 2007
3147.31 2291
3147.84 2461
3148.37 2123
3148.90 2121
3149.43 2325
3149.96 2115
3150.49 2048
3151.02 2115
3151.55 2176
3152.08 2136
3152.61 2064
3153.14 1957
3153.67 2125
3154.20 1955
3154.73 1956
3155.25 1954
3155.78 1890
3156.31 1966
3156.84 1987
3157.37 1933
3157.90 2174
3158.43 2212
3158.96 2050
3159.49 1973
3160.02 1897
3160.55 1771
3161.08 1950
3161.61 1965
3162.14 1913
3162.68 1819
3163.21 1853
3163.74 1795
3164.27 1810
3164.80 1737
3165.33 1667
3165.86 1800
3166.39 1825
3166.92 1660
3167.45 1651
3167.98 1732
3168.51 1742
3169.04 1607
3169.57 1664
3170.10 1881
3170.64 1908
3171.17 1703
3171.70 1953
3172.23 1862
3172.76 1899
3173.29 1909
3173.82 2211
3174.35 2146
3174.88 2052
3175.42 2061
3175.95 2146
3176.48 2316
3177.01 2202
3177.54 2399
3178.07 2456
3178.61 2360
3179.14 2318
3179.67 2351
3180.20 2187
3180.73 2072
3181.26 2101
3181.80 1940
3182.33 1906
3182.86 1815
3183.39 1837
3183.92 1770
3184.46 1826
3184.99 1827
3185.52 1736
3186.05 1561
3186.59 1622
3187.12 1707
3187.65 1761
3188.18 1630
3188.72 1746
3189.25 1662
3189.78 1756
3190.31 1719
3190.85 1650
3191.38 1800
3191.91 1906
3192.44 1742
3192.98 1704
3193.51 1792
3194.04 1716
3194.58 1923
3195.11 1945
3195.64 1826
3196.17 1845
3196.71 2004
3197.24 2120
3197.77 2089
3198.31 2104
3198.84 2023
3199.37 2204
3199.91 2038
3200.44 1895
3200.98 2257
3201.51 2387
3202.04 2220
3202.58 2097
3203.11 2007
3203.64 1946
3204.18 2083
3204.71 1877
3205.24 1890
3205.78 1889
3206.31 1882
3206.85 1712
3207.38 1638
3207.91 1636
3208.45 1619
3208.98 1561
3209.52 1598
3210.05 1550
3210.59 1617
3211.12 1712
3211.65 1750
3212.19 1621
3212.72 1652
3213.26 1839
3213.79 1692
3214.33 1806
3214.86 1749
3215.40 1770
3215.93 1666
3216.47 1780
3217.00 1944
3217.54 1616
3218.07 1727
3218.61 1717
3219.14 1605
3219.68 1645
3220.21 1592
3220.75 1680
3221.28 1652
3221.82 1732
3222.35 1654
3222.89 1569
3223.42 1535
3223.96 1430
3224.49 1611
3225.03 1645
3225.57 1809
3226.10 1836
3226.64 1888
3227.17 1824
3227.71 1683
3228.24 1740
3228.78 1808
3229.32 1690
3229.85 1787
3230.39 1699
3230.92 1616
3231.46 1636
3232.00 1712
3232.53 1610
3233.07 1665
3233.60 1669
3234.14 1576
3234.68 1572
3235.21 1524
3235.75 1478
3236.29 1583
3236.82 1743
3237.36 1653
3237.90 1624
3238.43 1645
3238.97 1680
3239.51 1609
3240.04 1836
3240.58 1773
3241.12 1679
3241.65 1759
3242.19 1651
3242.73 1823
3243.26 1785
3243.80 1640
3244.34 1630
3244.88 1584
3245.41 1778
3245.95 1706
3246.49 1805
3247.02 1857
3247.56 1888
3248.10 1690
3248.64 1658
3249.17 1808
3249.71 1749
3250.25 1757
3250.79 1825
3251.33 1757
3251.86 1652
3252.40 1832
3252.94 1914
3253.48 1724
3254.01 1719
3254.55 1675
3255.09 1761
3255.63 1736
3256.17 1850
3256.70 1801
3257.24 1872
3257.78 1841
3258.32 1882
3258.86 1958
3259.40 1911
3259.93 1787
3260.47 1727
3261.01 1947
3261.55 2064
3262.09 2365
3262.63 2628
3263.17 2484
3263.70 2572
3264.24 2640
3264.78 2640
3265.32 2611
3265.86 2901
3266.40 3204
3266.94 3279
3267.48 3567
3268.02 3868
3268.56 4027
3269.09 4135
3269.63 4632
3270.17 4546
3270.71 4663
3271.25 4678
3271.79 4221
3272.33 4177
3272.87 4151
3273.41 3578
3273.95 3569
3274.49 3176
3275.03 2600
3275.57 2280
3276.11 2401
3276.65 2307
3277.19 2281
3277.73 2256
3278.27 2247
3278.81 2046
3279.35 2189
3279.89 2252
3280.43 2307
3280.97 2352
3281.51 2407
3282.05 2449
3282.59 2359
3283.13 2437
3283.67 2370
3284.21 2394
3284.75 2446
3285.29 2676
3285.83 2717
3286.37 2576
3286.91 2529
3287.45 2512
3287.99 2516
3288.53 2773
3289.08 2656
3289.62 2630
3290.16 2603
3290.70 2492
3291.24 2526
3291.78 2488
3292.32 2482
3292.86 2447
3293.40 2312
3293.95 2289
3294.49 2299
3295.03 2244
3295.57 2663
3296.11 2647
3296.65 2542
3297.19 2675
3297.73 2771
3298.28 2845
3298.82 3240
3299.36 3163
3299.90 2912
3300.44 3103
3300.99 2810
3301.53 2578
3302.07 2527
3302.61 2367
3303.15 2141
3303.69 2005
3304.24 2202
3304.78 2349
3305.32 2303
3305.86 1929
3306.41 2195
3306.95 2087
3307.49 1997
3308.03 2091
3308.58 2090
3309.12 2058
3309.66 2082
3310.20 2063
3310.75 2037
3311.29 2059
3311.83 2066
3312.37 2193
3312.92 2079
3313.46 2163
3314.00 2164
3314.54 2182
3315.09 2275
3315.63 2434
3316.17 2388
3316.72 2471
3317.26 2542
3317.80 2612
3318.35 2654
3318.89 2896
3319.43 3320
3319.98 2923
3320.52 3087
3321.06 3271
3321.61 3011
3322.15 2778
3322.69 2955
3323.24 2629
3323.78 2536
3324.33 2435
3324.87 2569
3325.41 2500
3325.96 2337
3326.50 2388
3327.04 2308
3327.59 2293
3328.13 2390
3328.68 2389
3329.22 2466
3329.76 2326
3330.31 2256
3330.85 2246
3331.40 2133
3331.94 1972
3332.49 1897
3333.03 1813
3333.58 2064
3334.12 2115
3334.66 2096
3335.21 2106
3335.75 2140
3336.30 2390
3336.84 2335
3337.39 2270
3337.93 2288
3338.48 2466
3339.02 2584
3339.57 2716
3340.11 2760
3340.66 2842
3341.20 2848
3341.75 2624
3342.29 2468
3342.84 2479
3343.38 2281
3343.93 2247
3344.47 2271
3345.02 2198
3345.57 2214
3346.11 2009
3346.66 1966
3347.20 2002
3347.75 1997
3348.29 1883
3348.84 1857
3349.38 1922
3349.93 1918
3350.48 1835
3351.02 1815
3351.57 1906
3352.11 2057
3352.66 1851
3353.21 1891
3353.75 2150
3354.30 2006
3354.84 2103
3355.39 2043
3355.94 2168
3356.48 2347
3357.03 2188
3357.58 2350
3358.12 2200
3358.67 2347
3359.22 2325
3359.76 2485
3360.31 2691
3360.86 2405
3361.40 2425
3361.95 2517
3362.50 2631
3363.04 2447
3363.59 2321
3364.14 2266
3364.68 2164
3365.23 2123
3365.78 2065
3366.33 2174
3366.87 2004
3367.42 1920
3367.97 1915
3368.51 1891
3369.06 1848
3369.61 1882
3370.16 1745
3370.70 1819
3371.25 1925
3371.80 1724
3372.35 1682
3372.90 1838
3373.44 1710
3373.99 1767
3374.54 1864
3375.09 1572
3375.63 1616
3376.18 1748
3376.73 1678
3377.28 1871
3377.83 1828
3378.37 1638
3378.92 1594
3379.47 1625
3380.02 1664
3380.57 1624
3381.12 1589
3381.66 1714
3382.21 1649
3382.76 1610
3383.31 1520
3383.86 1594
3384.41 1600
3384.96 1550
3385.50 1617
3386.05 1682
3386.60 1668
3387.15 1523
3387.70 1635
3388.25 1713
3388.80 1520
3389.35 1514
3389.90 1699
3390.44 1692
3390.99 1458
3391.54 1601
3392.09 1609
3392.64 1671
3393.19 1686
3393.74 1575
3394.29 1523
3394.84 1724
3395.39 1608
3395.94 1553
3396.49 1685
3397.04 1656
3397.59 1564
3398.14 1512
3398.69 1449
3399.24 1561
3399.79 1527
3400.34 1521
3400.89 1507
3401.44 1451
3401.99 1617
3402.54 1490
3403.09 1534
3403.64 1645
3404.19 1575
3404.74 1588
3405.29 1531
3405.84 1454
3406.39 1469
3406.94 1564
3407.49 1483
3408.04 1410
3408.59 1452
3409.14 1482
3409.69 1374
3410.24 1436
3410.79 1471
3411.34 1331
3411.89 1426
3412.45 1526
3413.00 1466
3413.55 1417
3414.10 1567
3414.65 1574
3415.20 1588
3415.75 1507
3416.30 1565
3416.85 1810
3417.41 1738
3417.96 1695
3418.51 1688
3419.06 1576
3419.61 1648
3420.16 1611
3420.71 1626
3421.27 1653
3421.82 1676
3422.37 1753
3422.92 1646
3423.47 1763
3424.02 1617
3424.58 1565
3425.13 1728
3425.68 1768
3426.23 1857
3426.78 1835
3427.34 1658
3427.89 1735
3428.44 1686
3428.99 1726
3429.55 1679
3430.10 1686
3430.65 1781
3431.20 1783
3431.76 1630
3432.31 1686
3432.86 1783
3433.41 1677
3433.97 1730
3434.52 1694
3435.07 1643
3435.62 1532
3436.18 1655
3436.73 1535
3437.28 1528
3437.84 1679
3438.39 1634
3438.94 1656
3439.49 1626
3440.05 1551
3440.60 1577
3441.15 1475
3441.71 1588
3442.26 1482
3442.81 1538
3443.37 1489
3443.92 1491
3444.47 1663
3445.03 1842
3445.58 1838
3446.13 1653
3446.69 1738
3447.24 1695
3447.80 1810
3448.35 1535
3448.90 1486
3449.46 1565
3450.01 1540
3450.57 1590
3451.12 1577
3451.67 1547
3452.23 1547
3452.78 1452
3453.34 1514
3453.89 1486
3454.44 1663
3455.00 1716
3455.55 1642
3456.11 1516
3456.66 1556
3457.22 1572
3457.77 1634
3458.33 1650
3458.88 1631
3459.43 1616
3459.99 1508
3460.54 1583
3461.10 1546
3461.65 1495
3462.21 1445
3462.76 1487
3463.32 1534
3463.87 1493
3464.43 1429
3464.98 1267
3465.54 1428
3466.09 1507
3466.65 1454
3467.21 1478
3467.76 1563
3468.32 1492
3468.87 1375
3469.43 1375
3469.98 1481
3470.54 1507
3471.09 1545
3471.65 1619
3472.20 1665
3472.76 1673
3473.32 1680
3473.87 1655
3474.43 1638
3474.98 1594
3475.54 1482
3476.10 1709
3476.65 1848
3477.21 1795
3477.76 1907
3478.32 1731
3478.88 1646
3479.43 1643
3479.99 1780
3480.55 1615
3481.10 1735
3481.66 1683
3482.22 1597
3482.77 1612
3483.33 1698
3483.89 1632
3484.44 1764
3485.00 1857
3485.56 1884
3486.11 1850
3486.67 1932
3487.23 1750
3487.78 1901
3488.34 1765
3488.90 2021
3489.45 1995
3490.01 2093
3490.57 2017
3491.13 2169
3491.68 2270
3492.24 2425
3492.80 2495
3493.35 2813
3493.91 3106
3494.47 3071
3495.03 3113
3495.58 3260
3496.14 3277
3496.70 3577
3497.26 3863
3497.82 3786
3498.37 3512
3498.93 3574
3499.49 3236
3500.05 3137
3500.61 3201
3501.16 3400
3501.72 3410
3502.28 3485
3502.84 3894
3503.40 3836
3503.95 3805
3504.51 4200
3505.07 3481
3505.63 3417
3506.19 3213
3506.75 3194
3507.30 3092
3507.86 2936
3508.42 2866
3508.98 2745
3509.54 2862
3510.10 2701
3510.66 2459
3511.22 2489
3511.77 2598
3512.33 2465
3512.89 2368
3513.45 2256
3514.01 2219
3514.57 2124
3515.13 2176
3515.69 2220
3516.25 1992
3516.81 1969
3517.37 2092
3517.92 2194
3518.48 2037
3519.04 1760
3519.60 1884
3520.16 1943
3520.72 2030
3521.28 1977
3521.84 1884
3522.40 1941
3522.96 2028
3523.52 2116
3524.08 2034
3524.64 1824
3525.20 1977
3525.76 2126
3526.32 2211
3526.88 2180
3527.44 2188
3528.00 2242
3528.56 2214
3529.12 2033
3529.68 2125
3530.24 2085
3530.80 2069
3531.36 1868
3531.92 2046
3532.48 1828
3533.04 1906
3533.60 1831
3534.17 1876
3534.73 1877
3535.29 1784
3535.85 1925
3536.41 1734
3536.97 1762
3537.53 1953
3538.09 1972
3538.65 1895
3539.21 1981
3539.77 2096
3540.34 2002
3540.90 2098
3541.46 2123
3542.02 2075
3542.58 2074
3543.14 2300
3543.70 2505
3544.26 2721
3544.83 2777
3545.39 3062
3545.95 3374
3546.51 3503
3547.07 3615
3547.63 3910
3548.20 3665
3548.76 3433
3549.32 3485
3549.88 3189
3550.44 2991
3551.01 2608
3551.57 2569
3552.13 2219
3552.69 2150
3553.25 2092
3553.82 2130
3554.38 2145
3554.94 2204
3555.50 2459
3556.07 2283
3556.63 2176
3557.19 2273
3557.75 1946
3558.32 1844
3558.88 1827
3559.44 1929
3560.00 1949
3560.57 1754
3561.13 1798
3561.69 1852
3562.26 1804
3562.82 1837
3563.38 1733
3563.94 1923
3564.51 1735
3565.07 1610
3565.63 1732
3566.20 1780
3566.76 1672
3567.32 1774
3567.89 1666
3568.45 1556
3569.01 1523
3569.58 1686
3570.14 1705
3570.70 1649
3571.27 1585
3571.83 1612
3572.39 1723
3572.96 1665
3573.52 1767
3574.09 1796
3574.65 1617
3575.21 1650
3575.78 1568
3576.34 1538
3576.91 1634
3577.47 1664
3578.03 1651
3578.60 1574
3579.16 1707
3579.73 1727
3580.29 1587
3580.86 1608
3581.42 1658
3581.98 1593
3582.55 1590
3583.11 1754
3583.68 1545
3584.24 1540
3584.81 1547
3585.37 1595
3585.94 1643
3586.50 1599
3587.07 1412
3587.63 1463
3588.20 1737
3588.76 1702
3589.33 1551
3589.89 1538
3590.46 1686
3591.02 1565
3591.59 1631
3592.15 1623
3592.72 1620
3593.28 1656
3593.85 1686
3594.41 1837
3594.98 1663
3595.54 1729
3596.11 1695
3596.68 1731
3597.24 1574
3597.81 1693
3598.37 1746
3598.94 1624
3599.50 1519
3600.07 1580
3600.64 1601
3601.20 1651
3601.77 1681
3602.33 1722
3602.90 1782
3603.47 1759
3604.03 1750
3604.60 1813
3605.16 1803
3605.73 1766
3606.30 1810
3606.86 1860
3607.43 1860
3608.00 1920
3608.56 1866
3609.13 1777
3609.70 1640
3610.26 1532
3610.83 1496
3611.40 1555
3611.96 1476
3612.53 1396
3613.10 1718
3613.66 1620
3614.23 1641
3614.80 1614
3615.36 1894
3615.93 2084
3616.50 2257
3617.07 2559
3617.63 2939
3618.20 3627
3618.77 4102
3619.34 4926
3619.90 5629
3620.47 6417
3621.04 7168
3621.61 7765
3622.17 8198
3622.74 8442
3623.31 8457
3623.88 7798
3624.44 7057
3625.01 6444
3625.58 5652
3626.15 4563
3626.72 4034
3627.28 3318
3627.85 2701
3628.42 2381
3628.99 2165
3629.56 2003
3630.12 1902
3630.69 1880
3631.26 1908
3631.83 1908
3632.40 1598
3632.97 1812
3633.53 1844
3634.10 1734
3634.67 1702
3635.24 1599
3635.81 1676
3636.38 1669
3636.95 1686
3637.52 1655
3638.08 1815
3638.65 1729
3639.22 1718
3639.79 1644
3640.36 1914
3640.93 1766
3641.50 1831
3642.07 1834
3642.64 1790
3643.21 1873
3643.78 1974
3644.34 2121
3644.91 2080
3645.48 2213
3646.05 2360
3646.62 2470
3647.19 2537
3647.76 2597
3648.33 2462
3648.90 2484
3649.47 2609
3650.04 2715
3650.61 2723
3651.18 2754
3651.75 2745
3652.32 2692
3652.89 2505
3653.46 2273
3654.03 2250
3654.60 2173
3655.17 2213
3655.74 2183
3656.31 2146
3656.88 2220
3657.45 2250
3658.02 2403
3658.59 2370
3659.16 2012
3659.73 1981
3660.30 2007
3660.87 2062
3661.45 2060
3662.02 2026
3662.59 2174
3663.16 2172
3663.73 2228
3664.30 2118
3664.87 1892
3665.44 1975
3666.01 1922
3666.58 1875
3667.15 2034
3667.73 2073
3668.30 2004
3668.87 2190
3669.44 2194
3670.01 2017
3670.58 2066
3671.15 2021
3671.73 1961
3672.30 1961
3672.87 1959
3673.44 1990
3674.01 1870
3674.58 1721
3675.16 1934
3675.73 1965
3676.30 1719
3676.87 1557
3677.44 1719
3678.01 1788
3678.59 1719
3679.16 1670
3679.73 1506
3680.30 1620
3680.88 1696
3681.45 1770
3682.02 1643
3682.59 1647
3683.16 1665
3683.74 1713
3684.31 1618
3684.88 1689
3685.45 1600
3686.03 1476
3686.60 1478
3687.17 1647
3687.74 1698
3688.32 1453
3688.89 1414
3689.46 1447
3690.04 1520
3690.61 1511
3691.18 1662
3691.76 1683
3692.33 1675
3692.90 1536
3693.47 1560
3694.05 1643
3694.62 1697
3695.19 1633
3695.77 1551
3696.34 1590
3696.91 1519
3697.49 1584
3698.06 1489
3698.64 1588
3699.21 1771
3699.78 1680
3700.36 1710
3700.93 1629
3701.50 1656
3702.08 1621
3702.65 1668
3703.23 1607
3703.80 1498
3704.37 1590
3704.95 1522
3705.52 1568
3706.10 1573
3706.67 1492
3707.24 1656
3707.82 1592
3708.39 1552
3708.97 1535
3709.54 1614
3710.12 1504
3710.69 1633
3711.27 1745
3711.84 1643
3712.41 1750
3712.99 1719
3713.56 1686
3714.14 1645
3714.71 1833
3715.29 1540
3715.86 1579
3716.44 1602
3717.01 1767
3717.59 1577
3718.16 1604
3718.74 1730
3719.31 1659
3719.89 1650
3720.46 1554
3721.04 1536
3721.61 1580
3722.19 1631
3722.77 1582
3723.34 1531
3723.92 1473
3724.49 1538
3725.07 1489
3725.64 1380
3726.22 1435
3726.79 1468
3727.37 1419
3727.95 1332
3728.52 1322
3729.10 1505
3729.67 1526
3730.25 1594
3730.83 1688
3731.40 1605
3731.98 1624
3732.56 1707
3733.13 1897
3733.71 1998
3734.28 1977
3734.86 2068
3735.44 2326
3736.01 2490
3736.59 2632
3737.17 2580
3737.74 2508
3738.32 2666
3738.90 2726
3739.47 2531
3740.05 2538
3740.63 2253
3741.20 2115
3741.78 1954
3742.36 1804
3742.93 1598
3743.51 1605
3744.09 1721
3744.67 1673
3745.24 1611
3745.82 1485
3746.40 1339
3746.97 1471
3747.55 1497
3748.13 1513
3748.71 1384
3749.28 1359
3749.86 1470
3750.44 1371
3751.02 1393
3751.59 1399
3752.17 1278
3752.75 1344
3753.33 1308
3753.91 1313
3754.48 1186
3755.06 1372
3755.64 1297
3756.22 1250
3756.80 1380
3757.37 1279
3757.95 1344
3758.53 1308
3759.11 1486
3759.69 1521
3760.27 1552
3760.84 1562
3761.42 1588
3762.00 1515
3762.58 1684
3763.16 1529
3763.74 1629
3764.31 1694
3764.89 1583
3765.47 1624
3766.05 1595
3766.63 1701
3767.21 1659
3767.79 1474
3768.37 1609
3768.95 1548
3769.52 1447
3770.10 1600
3770.68 1610
3771.26 1501
3771.84 1543
3772.42 1626
3773.00 1544
3773.58 1583
3774.16 1602
3774.74 1568
3775.32 1582
3775.90 1614
3776.48 1500
3777.06 1470
3777.64 1519
3778.22 1436
3778.80 1554
3779.38 1607
3779.96 1603
3780.54 1519
3781.12 1575
3781.70 1426
3782.28 1390
3782.86 1439
3783.44 1439
3784.02 1447
3784.60 1571
3785.18 1436
3785.76 1507
3786.34 1515
3786.92 1612
3787.50 1557
3788.08 1414
3788.66 1442
3789.24 1577
3789.82 1640
3790.40 1487
3790.98 1560
3791.56 1738
3792.14 1560
3792.72 1367
3793.30 1505
3793.89 1468
3794.47 1470
3795.05 1502
3795.63 1716
3796.21 1684
3796.79 1687
3797.37 1664
3797.95 1687
3798.53 1615
3799.12 1649
3799.70 1676
3800.28 1602
3800.86 1794
3801.44 1694
3802.02 1629
3802.60 1597
3803.19 1843
3803.77 1735
3804.35 1688
3804.93 1759
3805.51 1704
3806.10 1954
3806.68 1866
3807.26 1773
3807.84 1779
3808.42 1771
3809.01 1735
3809.59 1811
3810.17 1839
3810.75 1659
3811.33 1668
3811.92 1808
3812.50 1871
3813.08 1873
3813.66 1970
3814.25 2076
3814.83 2132
3815.41 1954
3815.99 1923
3816.58 1970
3817.16 1942
3817.74 1867
3818.32 2019
3818.91 1968
3819.49 1987
3820.07 1920
3820.66 2115
3821.24 1949
3821.82 1939
3822.41 2031
3822.99 1912
3823.57 1824
3824.16 1750
3824.74 1658
3825.32 1614
3825.91 1664
3826.49 1618
3827.07 1736
3827.66 1625
3828.24 1663
3828.82 1619
3829.41 1512
3829.99 1541
3830.57 1734
3831.16 1703
3831.74 1563
3832.33 1655
3832.91 1647
3833.49 1665
3834.08 1644
3834.66 1662
3835.25 1758
3835.83 1726
3836.41 1701
3837.00 1816
3837.58 1680
3838.17 1549
3838.75 1619
3839.34 1563
3839.92 1644
3840.50 1610
3841.09 1586
3841.67 1624
3842.26 1633
3842.84 1597
3843.43 1610
3844.01 1626
3844.60 1679
3845.18 1692
3845.77 1599
3846.35 1592
3846.94 1691
3847.52 1690
3848.11 1579
3848.69 1584
3849.28 1733
3849.86 1816
3850.45 1692
3851.03 1645
3851.62 1701
3852.20 1672
3852.79 1595
3853.37 1670
3853.96 1704
3854.55 1657
3855.13 1891
3855.72 1704
3856.30 1816
3856.89 1813
3857.47 1799
3858.06 1888
3858.65 1897
3859.23 2025
3859.82 2047
3860.40 2397
3860.99 2686
3861.58 3184
3862.16 3797
3862.75 4031
3863.33 4467
3863.92 5314
3864.51 5345
3865.09 6055
3865.68 6371
3866.27 6593
3866.85 7152
3867.44 7484
3868.03 7478
3868.61 7388
3869.20 7065
3869.79 6832
3870.37 6792
3870.96 6662
3871.55 6080
3872.13 5662
3872.72 5212
3873.31 5081
3873.89 4180
3874.48 3871
3875.07 3682
3875.66 3538
3876.24 3577
3876.83 3293
3877.42 3272
3878.00 3165
3878.59 3324
3879.18 3333
3879.77 3203
3880.35 3341
3880.94 3474
3881.53 3361
3882.12 3172
3882.70 2894
3883.29 2870
3883.88 3001
3884.47 2911
3885.06 2666
3885.64 2540
3886.23 2536
3886.82 2231
3887.41 2377
3888.00 2318
3888.58 2440
3889.17 2462
3889.76 2585
3890.35 2589
3890.94 2541
3891.53 2769
3892.11 2759
3892.70 2806
3893.29 2852
3893.88 2693
3894.47 2889
3895.06 2655
3895.65 2587
3896.23 2632
3896.82 2577
3897.41 2419
3898.00 2239
3898.59 2356
3899.18 2490
3899.77 2268
3900.36 2272
3900.95 2363
3901.53 2209
3902.12 2385
3902.71 2220
3903.30 2233
3903.89 2316
3904.48 2203
3905.07 2294
3905.66 2281
3906.25 2264
3906.84 2267
3907.43 2320
3908.02 2305
3908.61 2473
3909.20 2592
3909.79 2649
3910.38 2355
3910.97 2340
3911.56 2388
3912.15 2235
3912.74 2055
3913.33 2066
3913.92 1886
3914.51 1871
3915.10 1920
3915.69 1861
3916.28 1835
3916.87 1845
3917.46 1797
3918.05 1651
3918.64 1775
3919.23 1876
3919.82 1730
3920.41 1781
3921.00 1722
3921.59 1764
3922.18 2030
3922.77 1810
3923.36 1748
3923.95 1719
3924.55 1657
3925.14 1701
3925.73 1721
3926.32 1782
3926.91 1694
3927.50 1667
3928.09 1666
3928.68 1567
3929.27 1658
3929.87 1649
3930.46 1724
3931.05 1546
3931.64 1646
3932.23 1723
3932.82 1753
3933.41 1631
3934.01 1680
3934.60 1508
3935.19 1626
3935.78 1465
3936.37 1442
3936.96 1633
3937.56 1680
3938.15 1658
3938.74 1521
3939.33 1626
3939.92 1570
3940.52 1582
3941.11 1630
3941.70 1664
3942.29 1630
3942.88 1834
3943.48 1725
3944.07 1494
3944.66 1594
3945.25 1672
3945.85 1650
3946.44 1748
3947.03 1590
3947.62 1592
3948.22 1650
3948.81 1579
3949.40 1506
3949.99 1453
3950.59 1642
3951.18 1630
3951.77 1399
3952.37 1484
3952.96 1374
3953.55 1296
3954.15 1362
3954.74 1481
3955.33 1435
3955.93 1496
3956.52 1391
3957.11 1402
3957.71 1422
3958.30 1400
3958.89 1397
3959.49 1511
3960.08 1553
3960.67 1564
3961.27 1410
3961.86 1437
3962.45 1434
3963.05 1391
3963.64 1455
3964.23 1577
3964.83 1651
3965.42 1573
3966.02 1617
3966.61 1662
3967.20 1406
3967.80 1459
3968.39 1495
3968.99 1414
3969.58 1412
3970.18 1460
3970.77 1330
3971.36 1386
3971.96 1402
3972.55 1416
3973.15 1381
3973.74 1355
3974.34 1392
3974.93 1492
3975.53 1441
3976.12 1320
3976.72 1301
3977.31 1500
3977.91 1441
3978.50 1516
3979.10 1445
3979.69 1502
3980.29 1568
3980.88 1470
3981.48 1524
3982.07 1562
3982.67 1610
3983.26 1412
3983.86 1494
3984.45 1516
3985.05 1525
3985.64 1596
3986.24 1518
3986.83 1508
3987.43 1536
3988.03 1449
3988.62 1391
3989.22 1347
3989.81 1318
3990.41 1485
3991.00 1604
3991.60 1480
3992.20 1546
3992.79 1318
3993.39 1214
3993.98 1414
3994.58 1387
3995.18 1360
3995.77 1386
3996.37 1483
3996.97 1611
3997.56 1416
3998.16 1492
3998.75 1460
3999.35 1523
3999.95 1525
4000.54 1488
4001.14 1676
4001.74 1640
4002.33 1703
4002.93 1701
4003.53 1792
4004.12 1955
4004.72 2044
4005.32 1894
4005.92 1782
4006.51 1856
4007.11 1719
4007.71 1691
4008.30 1593
4008.90 1664
4009.50 1625
4010.10 1680
4010.69 1625
4011.29 1573
4011.89 1571
4012.49 1560
4013.08 1727
4013.68 1564
4014.28 1526
4014.88 1513
4015.47 1375
4016.07 1545
4016.67 1717
4017.27 1755
4017.86 1883
4018.46 1810
4019.06 1754
4019.66 1947
4020.26 1814
4020.85 2007
4021.45 2170
4022.05 2078
4022.65 1894
4023.25 1852
4023.85 1852
4024.44 1750
4025.04 1544
4025.64 1570
4026.24 1670
4026.84 1621
4027.44 1644
4028.03 1550
4028.63 1464
4029.23 1570
4029.83 1510
4030.43 1580
4031.03 1585
4031.63 1627
4032.23 1638
4032.83 1802
4033.42 1797
4034.02 1799
4034.62 1723
4035.22 1708
4035.82 1716
4036.42 1629
4037.02 1604
4037.62 1677
4038.22 1478
4038.82 1448
4039.42 1559
4040.02 1594
4040.62 1473
4041.22 1503
4041.82 1724
4042.41 1435
4043.01 1403
4043.61 1519
4044.21 1397
4044.81 1439
4045.41 1342
4046.01 1374
4046.61 1216
4047.21 1283
4047.81 1382
4048.41 1352
4049.01 1389
4049.61 1322
4050.21 1443
4050.82 1587
4051.42 1450
4052.02 1417
4052.62 1547
4053.22 1474
4053.82 1400
4054.42 1365
4055.02 1360
4055.62 1427
4056.22 1304
4056.82 1328
4057.42 1332
4058.02 1365
4058.62 1220
4059.22 1345
4059.83 1266
4060.43 1215
4061.03 1268
4061.63 1268
4062.23 1258
4062.83 1213
4063.43 1228
4064.03 1295
4064.63 1319
4065.24 1205
4065.84 1157
4066.44 1247
4067.04 1295
4067.64 1122
4068.24 1329
4068.85 1332
4069.45 1437
4070.05 1402
4070.65 1443
4071.25 1293
4071.85 1351
4072.46 1472
4073.06 1459
4073.66 1282
4074.26 1197
4074.86 1362
4075.47 1444
4076.07 1322
4076.67 1392
4077.27 1188
4077.88 1117
4078.48 1317
4079.08 1287
4079.68 1197
4080.29 1278
4080.89 1507
4081.49 1381
4082.09 1360
4082.70 1342
4083.30 1430
4083.90 1440
4084.50 1341
4085.11 1332
4085.71 1351
4086.31 1402
4086.92 1420
4087.52 1397
4088.12 1517
4088.72 1445
4089.33 1369
4089.93 1266
4090.53 1259
4091.14 1263
4091.74 1224
4092.34 1167
4092.95 1145
4093.55 1274
4094.16 1257
4094.76 1263
4095.36 1226
4095.97 1303
4096.57 1261
4097.17 1252
4097.78 1276
4098.38 1218
4098.98 1281
4099.59 1283
4100.19 1279
4100.80 1245
4101.40 1183
4102.00 1249
4102.61 1156
4103.21 1050
4103.82 1084
4104.42 1210
4105.03 1140
4105.63 1149
4106.23 1071
4106.84 1135
4107.44 1095
4108.05 1074
4108.65 1051
4109.26 1060
4109.86 1148
4110.47 1089
4111.07 990
4111.68 1040
4112.28 1059
4112.89 1196
4113.49 1136
4114.10 1250
4114.70 1108
4115.31 959
4115.91 1012
4116.52 1030
4117.12 1118
4117.73 1086
4118.33 1152
4118.94 1043
4119.54 1175
4120.15 1177
4120.75 1170
4121.36 1142
4121.97 1097
4122.57 1091
4123.18 1029
4123.78 952
4124.39 981
4124.99 1246
4125.60 1386
4126.21 1226
4126.81 1138
4127.42 1203
4128.02 1032
4128.63 1048
4129.24 1196
4129.84 1173
4130.45 1123
4131.05 1018
4131.66 1144
4132.27 1232
4132.87 1021
4133.48 1103
4134.09 1207
4134.69 1145
4135.30 1234
4135.91 1185
4136.51 1136
4137.12 1266
4137.73 1126
4138.33 1092
4138.94 1171
4139.55 1192
4140.15 1230
4140.76 1265
4141.37 1325
4141.97 1235
4142.58 1281
4143.19 1358
4143.80 1338
4144.40 1362
4145.01 1391
4145.62 1336
4146.22 1347
4146.83 1391
4147.44 1340
4148.05 1269
4148.65 1256
4149.26 1349
4149.87 1177
4150.48 1215
4151.09 1196
4151.69 1060
4152.30 1015
4152.91 1078
4153.52 1018
4154.12 1074
4154.73 1083
4155.34 1091
4155.95 1134
4156.56 1046
4157.16 1109
4157.77 1092
4158.38 1037
4158.99 1036
4159.60 1059
4160.21 1039
4160.81 1067
4161.42 1075
4162.03 1102
4162.64 1144
4163.25 1125
4163.86 1056
4164.47 1093
4165.08 1082
4165.68 1067
4166.29 1171
4166.90 1265
4167.51 1236
4168.12 1172
4168.73 1146
4169.34 1160
4169.95 1284
4170.56 1382
4171.16 1195
4171.77 1199
4172.38 1198
4172.99 1169
4173.60 1054
4174.21 1140
4174.82 1151
4175.43 1083
4176.04 1140
4176.65 1157
4177.26 1198
4177.87 1220
4178.48 1195
4179.09 1213
4179.70 1147
4180.31 1251
4180.92 1230
4181.53 1140
4182.14 1140
4182.75 1159
4183.36 1223
4183.97 1159
4184.58 1071
4185.19 1161
4185.80 1159
4186.41 1114
4187.02 995
4187.63 1067
4188.24 1178
4188.85 1197
4189.46 1108
4190.07 1169
4190.68 1174
4191.29 1114
4191.90 1164
4192.51 1161
4193.13 1040
4193.74 1077
4194.35 1163
4194.96 1246
4195.57 1137
4196.18 1092
4196.79 1204
4197.40 1147
4198.01 1149
4198.62 1229
4199.24 1169
4199.85 1088
4200.46 1245
4201.07 1163
4201.68 1147
4202.29 1314
4202.90 1264
4203.52 1110
4204.13 1115
4204.74 1265
4205.35 1261
4205.96 1297
4206.57 1243
4207.19 1222
4207.80 1011
4208.41 1069
4209.02 1123
4209.63 1301
4210.25 1242
4210.86 1296
4211.47 1299
4212.08 1212
4212.69 1204
4213.31 1152
4213.92 1187
4214.53 1167
4215.14 1117
4215.76 1154
4216.37 1178
4216.98 1190
4217.59 1134
4218.21 1164
4218.82 1282
4219.43 1213
4220.04 1248
4220.66 1278
4221.27 1423
4221.88 1455
4222.50 1606
4223.11 1654
4223.72 1610
4224.33 1801
4224.95 1872
4225.56 2053
4226.17 2454
4226.79 2372
4227.40 2241
4228.01 2365
4228.63 2298
4229.24 2270
4229.85 2185
4230.47 2269
4231.08 2247
4231.69 2221
4232.31 2003
4232.92 2066
4233.54 1918
4234.15 1927
4234.76 1971
4235.38 1974
4235.99 1878
4236.61 1653
4237.22 1433
4237.83 1392
4238.45 1577
4239.06 1486
4239.68 1450
4240.29 1472
4240.90 1563
4241.52 1556
4242.13 1433
4242.75 1470
4243.36 1430
4243.98 1478
4244.59 1419
4245.21 1401
4245.82 1401
4246.43 1367
4247.05 1409
4247.66 1519
4248.28 1459
4248.89 1301
4249.51 1493
4250.12 1443
4250.74 1324
4251.35 1397
4251.97 1442
4252.58 1387
4253.20 1434
4253.81 1401
4254.43 1492
4255.04 1393
4255.66 1342
4256.28 1224
4256.89 1227
4257.51 1336
4258.12 1372
4258.74 1396
4259.35 1261
4259.97 1287
4260.58 1302
4261.20 1272
4261.82 1205
4262.43 1340
4263.05 1323
4263.66 1404
4264.28 1315
4264.90 1319
4265.51 1324
4266.13 1420
4266.74 1410
4267.36 1385
4267.98 1163
4268.59 1192
4269.21 1252
4269.82 1332
4270.44 1259
4271.06 1287
4271.67 1318
4272.29 1320
4272.91 1324
4273.52 1249
4274.14 1398
4274.76 1422
4275.37 1491
4275.99 1425
4276.61 1394
4277.22 1637
4277.84 1621
4278.46 1741
4279.08 1925
4279.69 1932
4280.31 1910
4280.93 2065
4281.54 2122
4282.16 1877
4282.78 1996
4283.40 2003
4284.01 1919
4284.63 1603
4285.25 1549
4285.87 1435
4286.48 1339
4287.10 1319
4287.72 1287
4288.34 1413
4288.95 1400
4289.57 1239
4290.19 1304
4290.81 1316
4291.43 1412
4292.04 1327
4292.66 1302
4293.28 1310
4293.90 1237
4294.52 1267
4295.13 1232
4295.75 1278
4296.37 1192
4296.99 1119
4297.61 1325
4298.23 1279
4298.84 1093
4299.46 1164
4300.08 1193
4300.70 1208
4301.32 1040
4301.94 1154
4302.56 1217
4303.17 1267
4303.79 1137
4304.41 1083
4305.03 1188
4305.65 1250
4306.27 1175
4306.89 1198
4307.51 1278
4308.13 1137
4308.75 1061
4309.36 1025
4309.98 1080
4310.60 1067
4311.22 1150
4311.84 1070
4312.46 1039
4313.08 1069
4313.70 1157
4314.32 1202
4314.94 1123
4315.56 1160
4316.18 1144
4316.80 1121
4317.42 1144
4318.04 1044
4318.66 1066
4319.28 1200
4319.90 1055
4320.52 1086
4321.14 1069
4321.76 1160
4322.38 1010
4323.00 1121
4323.62 1147
4324.24 1206
4324.86 1107
4325.48 1065
4326.10 1108
4326.72 1189
4327.34 1303
4327.96 1141
4328.58 1194
4329.20 1284
4329.82 1121
4330.44 1087
4331.07 1187
4331.69 1273
4332.31 1260
4332.93 1306
4333.55 1256
4334.17 1216
4334.79 1198
4335.41 1211
4336.03 1200
4336.65 1178
4337.28 1061
4337.90 1236
4338.52 1338
4339.14 1179
4339.76 1223
4340.38 1296
4341.00 1281
4341.63 1294
4342.25 1420
4342.87 1419
4343.49 1369
4344.11 1261
4344.73 1404
4345.36 1497
4345.98 1354
4346.60 1607
4347.22 1611
4347.84 1808
4348.47 1913
4349.09 2091
4349.71 2328
4350.33 2366
4350.95 2298
4351.58 2391
4352.20 2573
4352.82 2619
4353.44 2282
4354.07 2198
4354.69 1999
4355.31 1896
4355.93 1712
4356.56 1659
4357.18 1548
4357.80 1565
4358.42 1473
4359.05 1427
4359.67 1417
4360.29 1347
4360.92 1359
4361.54 1516
4362.16 1417
4362.78 1399
4363.41 1396
4364.03 1367
4364.65 1198
4365.28 1146
4365.90 1212
4366.52 1284
4367.15 1255
4367.77 1224
4368.39 1335
4369.02 1334
4369.64 1309
4370.26 1256
4370.89 1348
4371.51 1271
4372.14 1289
4372.76 1312
4373.38 1248
4374.01 1185
4374.63 1155
4375.25 1146
4375.88 1222
4376.50 1189
4377.13 1142
4377.75 1207
4378.37 1216
4379.00 1046
4379.62 1054
4380.25 1118
4380.87 1291
4381.50 1246
4382.12 1258
4382.75 1312
4383.37 1323
4383.99 1555
4384.62 1501
4385.24 1356
4385.87 1306
4386.49 1407
4387.12 1361
4387.74 1327
4388.37 1224
4388.99 1260
4389.62 1323
4390.24 1345
4390.87 1332
4391.49 1410
4392.12 1290
4392.74 1260
4393.37 1229
4393.99 1252
4394.62 1253
4395.24 1290
4395.87 1324
4396.49 1302
4397.12 1260
4397.75 1273
4398.37 1246
4399.00 1215
4399.62 1387
4400.25 1396
4400.87 1279
4401.50 1327
4402.13 1415
4402.75 1427
4403.38 1474
4404.00 1333
4404.63 1279
4405.26 1371
4405.88 1442
4406.51 1469
4407.13 1352
4407.76 1370
4408.39 1425
4409.01 1357
4409.64 1266
4410.27 1330
4410.89 1513
4411.52 1596
4412.15 1724
4412.77 1818
4413.40 1772
4414.03 1650
4414.65 1655
4415.28 1636
4415.91 1491
4416.53 1538
4417.16 1484
4417.79 1509
4418.41 1300
4419.04 1222
4419.67 1229
4420.30 1208
4420.92 1306
4421.55 1185
4422.18 1157
4422.80 1159
4423.43 1177
4424.06 1209
4424.69 1268
4425.31 1287
4425.94 1195
4426.57 1183
4427.20 1242
4427.82 1228
4428.45 1130
4429.08 1084
4429.71 1117
4430.34 1257
4430.96 1129
4431.59 1191
4432.22 1308
4432.85 1250
4433.48 1200
4434.10 1180
4434.73 1046
4435.36 1032
4435.99 1176
4436.62 1106
4437.25 1138
4437.87 1068
4438.50 1019
4439.13 1182
4439.76 1221
4440.39 1076
4441.02 1197
4441.64 1268
4442.27 1142
4442.90 1075
4443.53 1021
4444.16 1127
4444.79 1090
4445.42 1010
4446.05 1108
4446.68 1171
4447.30 1217
4447.93 1193
4448.56 1000
4449.19 1121
4449.82 1270
4450.45 1289
4451.08 1239
4451.71 1005
4452.34 1118
4452.97 1273
4453.60 1137
4454.23 1147
4454.86 1115
4455.49 1183
4456.12 1160
4456.75 1131
4457.38 1105
4458.01 1058
4458.64 941
4459.27 982
4459.90 1139
4460.53 1044
4461.16 1107
4461.79 1074
4462.42 1089
4463.05 1035
4463.68 1014
4464.31 1001
4464.94 1027
4465.57 1059
4466.20 1032
4466.83 1053
4467.46 1048
4468.09 1053
4468.72 1085
4469.35 1016
4469.98 1125
4470.61 1107
4471.24 1113
4471.87 1033
4472.50 1114
4473.13 1194
4473.77 1110
4474.40 1184
4475.03 1115
4475.66 1014
4476.29 1030
4476.92 1134
4477.55 1222
4478.18 1015
4478.82 1046
4479.45 1086
4480.08 977
4480.71 1071
4481.34 1032
4481.97 1064
4482.60 1046
4483.24 1077
4483.87 1090
4484.50 940
4485.13 1081
4485.76 1121
4486.39 1056
4487.03 1155
4487.66 1090
4488.29 1060
4488.92 1062
4489.55 1217
4490.19 1134
4490.82 1115
4491.45 1125
4492.08 1130
4492.71 1105
4493.35 1137
4493.98 1262
4494.61 1116
4495.24 1166
4495.88 1082
4496.51 1231
4497.14 1127
4497.77 1028
4498.41 1140
4499.04 1134
4499.67 1188
4500.31 1131
4500.94 1123
4501.57 1094
4502.20 1049
4502.84 1274
4503.47 1223
4504.10 1321
4504.74 1255
4505.37 1115
4506.00 1199
4506.64 1274
4507.27 1328
4507.90 1255
4508.54 1222
4509.17 1316
4509.80 1231
4510.44 1177
4511.07 1127
4511.70 1082
4512.34 1094
4512.97 1091
4513.60 1079
4514.24 1155
4514.87 1175
4515.51 1175
4516.14 1268
4516.77 1301
4517.41 1105
4518.04 1197
4518.68 1207
4519.31 1279
4519.94 1306
4520.58 1368
4521.21 1319
4521.85 1246
4522.48 1266
4523.12 1125
4523.75 1224
4524.39 1193
4525.02 1344
4525.65 1214
4526.29 1275
4526.92 1269
4527.56 1399
4528.19 1415
4528.83 1542
4529.46 1559
4530.10 1939
4530.73 2437
4531.37 2674
4532.00 3161
4532.64 3556
4533.27 4090
4533.91 4851
4534.54 5583
4535.18 6096
4535.81 7021
4536.45 7366
4537.09 7436
4537.72 7056
4538.36 6514
4538.99 5621
4539.63 5135
4540.26 4211
4540.90 3386
4541.53 2978
4542.17 2389
4542.81 2128
4543.44 1875
4544.08 1727
4544.71 1668
4545.35 1591
4545.99 1393
4546.62 1449
4547.26 1356
4547.89 1286
4548.53 1235
4549.17 1333
4549.80 1306
4550.44 1204
4551.08 1178
4551.71 1286
4552.35 1215
4552.98 1249
4553.62 1201
4554.26 1275
4554.89 1202
4555.53 1115
4556.17 1204
4556.80 1076
4557.44 1168
4558.08 1172
4558.72 1275
4559.35 1298
4559.99 1353
4560.63 1368
4561.26 1308
4561.90 1438
4562.54 1485
4563.17 1534
4563.81 1481
4564.45 1539
4565.09 1479
4565.72 1500
4566.36 1466
4567.00 1501
4567.64 1437
4568.27 1587
4568.91 1518
4569.55 1414
4570.19 1510
4570.82 1440
4571.46 1423
4572.10 1523
4572.74 1648
4573.38 1724
4574.01 1662
4574.65 1657
4575.29 1597
4575.93 1569
4576.57 1610
4577.20 1464
4577.84 1338
4578.48 1257
4579.12 1341
4579.76 1336
4580.40 1264
4581.04 1343
4581.67 1377
4582.31 1235
4582.95 1234
4583.59 1197
4584.23 1245
4584.87 1207
4585.51 1323
4586.14 1250
4586.78 1293
4587.42 1349
4588.06 1341
4588.70 1294
4589.34 1197
4589.98 1277
4590.62 1253
4591.26 1281
4591.90 1234
4592.54 1256
4593.17 1418
4593.81 1330
4594.45 1538
4595.09 1622
4595.73 1570
4596.37 1593
4597.01 1435
4597.65 1550
4598.29 1501
4598.93 1476
4599.57 1605
4600.21 1427
4600.85 1357
4601.49 1294
4602.13 1250
4602.77 1344
4603.41 1223
4604.05 1294
4604.69 1250
4605.33 1288
4605.97 1323
4606.61 1401
4607.25 1328
4607.89 1267
4608.53 1239
4609.17 1365
4609.81 1403
4610.45 1335
4611.09 1332
4611.73 1280
4612.38 1335
4613.02 1368
4613.66 1259
4614.30 1238
4614.94 1261
4615.58 1180
4616.22 1262
4616.86 1329
4617.50 1172
4618.14 1202
4618.78 1304
4619.43 1165
4620.07 1062
4620.71 1210
4621.35 1201
4621.99 1296
4622.63 1220
4623.27 1258
4623.91 1144
4624.56 1068
4625.20 1025
4625.84 1041
4626.48 1071
4627.12 981
4627.76 1099
4628.41 1060
4629.05 1025
4629.69 1022
4630.33 1130
4630.97 1115
4631.62 1203
4632.26 1243
4632.90 1276
4633.54 1194
4634.18 1238
4634.83 1364
4635.47 1439
4636.11 1458
4636.75 1459
4637.40 1450
4638.04 1373
4638.68 1457
4639.32 1423
4639.97 1359
4640.61 1464
4641.25 1433
4641.89 1295
4642.54 1237
4643.18 1223
4643.82 1302
4644.46 1326
4645.11 1313
4645.75 1351
4646.39 1335
4647.04 1238
4647.68 1286
4648.32 1323
4648.97 1294
4649.61 1227
4650.25 1358
4650.90 1309
4651.54 1333
4652.18 1484
4652.83 1565
4653.47 1611
4654.11 1694
4654.76 1897
4655.40 1896
4656.04 2118
4656.69 2210
4657.33 2115
4657.98 2114
4658.62 2101
4659.26 2044
4659.91 1945
4660.55 1848
4661.20 1700
4661.84 1534
4662.48 1438
4663.13 1401
4663.77 1325
4664.42 1296
4665.06 1340
4665.71 1201
4666.35 1245
4666.99 1214
4667.64 1187
4668.28 1225
4668.93 1197
4669.57 1182
4670.22 1182
4670.86 1192
4671.51 1260
4672.15 1133
4672.80 1207
4673.44 1098
4674.09 1230
4674.73 1199
4675.38 1112
4676.02 1110
4676.67 1241
4677.31 1169
4677.96 1141
4678.60 1115
4679.25 1215
4679.89 1301
4680.54 1145
4681.18 1125
4681.83 1103
4682.47 1069
4683.12 1096
4683.77 1100
4684.41 1119
4685.06 1175
4685.70 1149
4686.35 1102
4686.99 1148
4687.64 1146
4688.29 1262
4688.93 1168
4689.58 1205
4690.22 1224
4690.87 1162
4691.52 1154
4692.16 1134
4692.81 1104
4693.45 1175
4694.10 1147
4694.75 1070
4695.39 1110
4696.04 1046
4696.69 1164
4697.33 1208
4697.98 1144
4698.63 1254
4699.27 1185
4699.92 1242
4700.57 1280
4701.21 1441
4701.86 1317
4702.51 1196
4703.15 1317
4703.80 1476
4704.45 1435
4705.10 1446
4705.74 1466
4706.39 1425
4707.04 1407
4707.68 1297
4708.33 1304
4708.98 1230
4709.63 1238
4710.27 1366
4710.92 1235
4711.57 1284
4712.22 1203
4712.86 1281
4713.51 1285
4714.16 1260
4714.81 1223
4715.45 1240
4716.10 1251
4716.75 1204
4717.40 1203
4718.05 1140
4718.69 1203
4719.34 1269
4719.99 1303
4720.64 1369
4721.29 1323
4721.94 1157
4722.58 1276
4723.23 1321
4723.88 1310
4724.53 1298
4725.18 1329
4725.83 1294
4726.47 1310
4727.12 1291
4727.77 1338
4728.42 1353
4729.07 1339
4729.72 1457
4730.37 1485
4731.02 1454
4731.66 1313
4732.31 1426
4732.96 1340
4733.61 1428
4734.26 1204
4734.91 1298
4735.56 1312
4736.21 1343
4736.86 1210
4737.51 1121
4738.16 1158
4738.81 1144
4739.45 1051
4740.10 1146
4740.75 1189
4741.40 1190
4742.05 1067
4742.70 1033
4743.35 1121
4744.00 1097
4744.65 1171
4745.30 1073
4745.95 1143
4746.60 1164
4747.25 1279
4747.90 1245
4748.55 1184
4749.20 1214
4749.85 1089
4750.50 1059
4751.15 1075
4751.80 1193
4752.45 1155
4753.10 1242
4753.75 1239
4754.40 1157
4755.05 1183
4755.71 1286
4756.36 1114
4757.01 1121
4757.66 1193
4758.31 1116
4758.96 1073
4759.61 1113
4760.26 1139
4760.91 989
4761.56 1033
4762.21 992
4762.86 955
4763.52 1043
4764.17 1090
4764.82 1045
4765.47 1027
4766.12 1115
4766.77 1150
4767.42 1126
4768.07 1136
4768.73 1075
4769.38 1235
4770.03 1315
4770.68 1253
4771.33 1092
4771.98 1130
4772.64 1102
4773.29 1196
4773.94 1078
4774.59 1055
4775.24 998
4775.89 1021
4776.55 1009
4777.20 1065
4777.85 1056
4778.50 1029
4779.15 1091
4779.81 1064
4780.46 990
4781.11 998
4781.76 982
4782.42 995
4783.07 1123
4783.72 1011
4784.37 966
4785.03 1024
4785.68 1130
4786.33 1082
4786.98 1040
4787.64 1072
4788.29 976
4788.94 1068
4789.60 964
4790.25 884
4790.90 927
4791.55 943
4792.21 936
4792.86 999
4793.51 977
4794.17 1022
4794.82 1016
4795.47 1030
4796.13 1007
4796.78 1004
4797.43 1015
4798.09 1041
4798.74 967
4799.39 946
4800.05 1027
4800.70 969
4801.36 973
4802.01 1034
4802.66 1001
4803.32 896
4803.97 1034
4804.62 1025
4805.28 931
4805.93 942
4806.59 1042
4807.24 1055
4807.89 1035
4808.55 945
4809.20 1031
4809.86 1079
4810.51 1091
4811.17 1051
4811.82 979
4812.47 1143
4813.13 1130
4813.78 1033
4814.44 1054
4815.09 1024
4815.75 1011
4816.40 1077
4817.06 1024
4817.71 972
4818.37 1122
4819.02 1132
4819.68 1067
4820.33 1040
4820.99 1119
4821.64 1156
4822.30 1210
4822.95 1156
4823.61 1041
4824.26 1108
4824.92 1207
4825.57 1174
4826.23 1154
4826.88 1100
4827.54 1225
4828.19 1266
4828.85 1190
4829.51 1158
4830.16 1115
4830.82 1124
4831.47 1178
4832.13 1095
4832.78 1280
4833.44 1310
4834.10 1233
4834.75 1322
4835.41 1212
4836.06 1153
4836.72 1212
4837.38 1271
4838.03 1401
4838.69 1249
4839.34 1402
4840.00 1583
4840.66 1605
4841.31 1570
4841.97 1509
4842.63 1597
4843.28 1524
4843.94 1586
4844.60 1599
4845.25 1521
4845.91 1440
4846.57 1432
4847.22 1456
4847.88 1426
4848.54 1405
4849.19 1294
4849.85 1234
4850.51 1232
4851.17 1146
4851.82 1155
4852.48 1209
4853.14 1174
4853.79 1390
4854.45 1378
4855.11 1275
4855.77 1318
4856.42 1320
4857.08 1234
4857.74 1322
4858.40 1238
4859.05 1379
4859.71 1345
4860.37 1326
4861.03 1240
4861.68 1302
4862.34 1306
4863.00 1473
4863.66 1395
4864.32 1412
4864.97 1388
4865.63 1404
4866.29 1426
4866.95 1314
4867.61 1429
4868.26 1448
4868.92 1489
4869.58 1401
4870.24 1297
4870.90 1412
4871.56 1365
4872.21 1219
4872.87 1282
4873.53 1419
4874.19 1331
4874.85 1384
4875.51 1357
4876.17 1442
4876.83 1440
4877.48 1368
4878.14 1359
4878.80 1431
4879.46 1398
4880.12 1258
4880.78 1306
4881.44 1424
4882.10 1390
4882.76 1368
4883.42 1306
4884.08 1440
4884.73 1373
4885.39 1286
4886.05 1302
4886.71 1351
4887.37 1271
4888.03 1331
4888.69 1379
4889.35 1386
4890.01 1203
4890.67 1279
4891.33 1258
4891.99 1292
4892.65 1322
4893.31 1328
4893.97 1351
4894.63 1392
4895.29 1445
4895.95 1237
4896.61 1231
4897.27 1371
4897.93 1393
4898.59 1377
4899.25 1474
4899.91 1503
4900.57 1425
4901.23 1324
4901.89 1412
4902.55 1383
4903.21 1532
4903.88 1458
4904.54 1510
4905.20 1509
4905.86 1493
4906.52 1512
4907.18 1453
4907.84 1443
4908.50 1293
4909.16 1268
4909.82 1206
4910.48 1156
4911.15 1130
4911.81 1230
4912.47 1252
4913.13 1285
4913.79 1440
4914.45 1335
4915.11 1293
4915.77 1160
4916.44 1220
4917.10 1336
4917.76 1224
4918.42 1198
4919.08 1161
4919.74 1205
4920.41 1208
4921.07 1194
4921.73 1227
4922.39 1278
4923.05 1206
4923.72 1292
4924.38 1228
4925.04 1158
4925.70 1256
4926.36 1233
4927.03 1211
4927.69 1225
4928.35 1171
4929.01 1178
4929.67 1198
4930.34 1191
4931.00 1136
4931.66 1126
4932.32 1115
4932.99 1065
4933.65 1058
4934.31 1046
4934.98 1226
4935.64 1235
4936.30 1181
4936.96 1163
4937.63 1110
4938.29 1208
4938.95 1119
4939.62 1202
4940.28 1343
4940.94 1217
4941.61 1160
4942.27 1202
4942.93 1170
4943.60 1176
4944.26 1134
4944.92 1219
4945.59 1206
4946.25 1159
4946.91 1064
4947.58 1093
4948.24 1070
4948.90 1147
4949.57 1098
4950.23 1112
4950.89 1220
4951.56 1245
4952.22 1180
4952.89 1128
4953.55 1052
4954.21 1097
4954.88 1201
4955.54 1092
4956.21 1090
4956.87 1133
4957.53 1163
4958.20 1166
4958.86 1215
4959.53 1182
4960.19 1047
4960.86 1155
4961.52 1148
4962.19 1247
4962.85 1203
4963.52 1195
4964.18 1325
4964.84 1351
4965.51 1329
4966.17 1410
4966.84 1568
4967.50 1516
4968.17 1604
4968.83 1519
4969.50 1722
4970.16 1720
4970.83 1563
4971.49 1488
4972.16 1497
4972.82 1440
4973.49 1448
4974.16 1366
4974.82 1456
4975.49 1471
4976.15 1376
4976.82 1312
4977.48 1352
4978.15 1295
4978.81 1407
4979.48 1471
4980.15 1396
4980.81 1392
4981.48 1309
4982.14 1404
4982.81 1488
4983.48 1498
4984.14 1354
4984.81 1397
4985.47 1574
4986.14 1777
4986.81 1761
4987.47 1895
4988.14 2040
4988.80 2084
4989.47 2356
4990.14 2292
4990.80 2554
4991.47 2408
4992.14 2225
4992.80 2035
4993.47 1971
4994.14 1867
4994.80 1673
4995.47 1508
4996.14 1377
4996.80 1275
4997.47 1262
4998.14 1262
4998.81 1168
4999.47 1162
5000.14 1096
5000.81 1205
5001.47 1306
5002.14 1120
5002.81 1065
5003.48 1065
5004.14 1017
5004.81 937
5005.48 1007
5006.15 1070
5006.81 1092
5007.48 1104
5008.15 977
5008.82 961
5009.48 945
5010.15 1001
5010.82 1120
5011.49 1162
5012.16 1135
5012.82 1089
5013.49 1078
5014.16 1025
5014.83 1060
5015.50 1045
5016.16 1050
5016.83 1243
5017.50 1147
5018.17 1040
5018.84 1146
5019.50 1201
5020.17 1098
5020.84 1010
5021.51 1164
5022.18 1137
5022.85 1223
5023.52 1283
5024.19 1252
5024.85 1371
5025.52 1327
5026.19 1269
5026.86 1358
5027.53 1277
5028.20 1365
5028.87 1355
5029.54 1274
5030.21 1323
5030.87 1430
5031.54 1353
5032.21 1180
5032.88 1115
5033.55 1150
5034.22 1144
5034.89 1068
5035.56 1021
5036.23 1199
5036.90 1115
5037.57 998
5038.24 1021
5038.91 954
5039.58 1061
5040.25 1002
5040.92 1081
5041.59 1102
5042.26 992
5042.93 1094
5043.60 995
5044.27 1061
5044.94 1053
5045.61 1016
5046.28 1067
5046.95 990
5047.62 969
5048.29 1075
5048.96 1049
5049.63 1063
5050.30 1090
5050.97 1052
5051.64 1149
5052.31 1022
5052.98 1068
5053.65 1182
5054.32 982
5054.99 919
5055.66 961
5056.34 994
5057.01 982
5057.68 1041
5058.35 1070
5059.02 1070
5059.69 1092
5060.36 1126
5061.03 1065
5061.70 1009
5062.38 1116
5063.05 945
5063.72 966
5064.39 1023
5065.06 1011
5065.73 1020
5066.40 944
5067.08 1014
5067.75 992
5068.42 1045
5069.09 1000
5069.76 979
5070.43 970
5071.11 975
5071.78 950
5072.45 984
5073.12 930
5073.79 865
5074.47 932
5075.14 1035
5075.81 879
5076.48 908
5077.15 989
5077.83 1050
5078.50 994
5079.17 1012
5079.84 1007
5080.52 977
5081.19 999
5081.86 925
5082.53 913
5083.21 1040
5083.88 1039
5084.55 1111
5085.22 1082
5085.90 1052
5086.57 1146
5087.24 1053
5087.92 1001
5088.59 947
5089.26 958
5089.93 953
5090.61 936
5091.28 989
5091.95 1073
5092.63 1125
5093.30 1110
5093.97 1098
5094.65 1107
5095.32 1058
5095.99 1142
5096.67 1270
5097.34 1264
5098.02 1214
5098.69 1280
5099.36 1140
5100.04 1129
5100.71 1169
5101.38 1088
5102.06 1037
5102.73 1097
5103.41 997
5104.08 1051
5104.75 1105
5105.43 1094
5106.10 979
5106.78 1063
5107.45 1141
5108.12 1126
5108.80 1132
5109.47 1095
5110.15 1127
5110.82 1138
5111.50 1092
5112.17 1036
5112.85 906
5113.52 1016
5114.20 1011
5114.87 1038
5115.54 984
5116.22 967
5116.89 1096
5117.57 1010
5118.24 949
5118.92 953
5119.59 1037
5120.27 1071
5120.94 1031
5121.62 1184
5122.30 1210
5122.97 1060
5123.65 1129
5124.32 1273
5125.00 1212
5125.67 1247
5126.35 1141
5127.02 1066
5127.70 1194
5128.37 1020
5129.05 1103
5129.73 1219
5130.40 1170
5131.08 1098
5131.75 1156
5132.43 1148
5133.10 1151
5133.78 1187
5134.46 1070
5135.13 1073
5135.81 1076
5136.49 1096
5137.16 1122
5137.84 1073
5138.51 1097
5139.19 1190
5139.87 1242
5140.54 1224
5141.22 1164
5141.90 1071
5142.57 1062
5143.25 984
5143.93 987
5144.60 1040
5145.28 988
5145.96 1019
5146.63 1063
5147.31 978
5147.99 856
5148.66 985
5149.34 960
5150.02 954
5150.69 963
5151.37 950
5152.05 923
5152.73 996
5153.40 1058
5154.08 1073
5154.76 927
5155.44 867
5156.11 912
5156.79 957
5157.47 959
5158.15 1036
5158.82 930
5159.50 889
5160.18 868
5160.86 867
5161.53 939
5162.21 892
5162.89 956
5163.57 970
5164.25 898
5164.92 889
5165.60 961
5166.28 924
5166.96 923
5167.64 845
5168.31 907
5168.99 862
5169.67 849
5170.35 900
5171.03 947
5171.71 858
5172.39 794
5173.06 891
5173.74 886
5174.42 1039
5175.10 922
5175.78 915
5176.46 985
5177.14 954
5177.82 970
5178.49 934
5179.17 922
5179.85 966
5180.53 916
5181.21 955
5181.89 988
5182.57 944
5183.25 1011
5183.93 957
5184.61 1042
5185.29 954
5185.97 988
5186.64 907
5187.32 871
5188.00 854
5188.68 877
5189.36 874
5190.04 902
5190.72 897
5191.40 855
5192.08 884
5192.76 864
5193.44 818
5194.12 853
5194.80 844
5195.48 888
5196.16 910
5196.84 839
5197.52 915
5198.20 890
5198.88 858
5199.56 912
5200.24 839
5200.92 944
5201.60 1017
5202.28 886
5202.96 908
5203.65 811
5204.33 809
5205.01 783
5205.69 818
5206.37 840
5207.05 810
5207.73 882
5208.41 923
5209.09 903
5209.77 929
5210.45 950
5211.13 985
5211.82 894
5212.50 971
5213.18 978
5213.86 891
5214.54 993
5215.22 980
5215.90 1032
5216.58 1022
5217.27 1165
5217.95 1130
5218.63 1187
5219.31 1172
5219.99 1016
5220.67 1114
5221.36 1233
5222.04 1033
5222.72 939
5223.40 985
5224.08 1037
5224.77 1132
5225.45 991
5226.13 968
5226.81 1087
5227.49 1073
5228.18 1128
5228.86 1091
5229.54 1022
5230.22 1008
5230.91 1110
5231.59 1005
5232.27 960
5232.95 1024
5233.63 1015
5234.32 1062
5235.00 923
5235.68 950
5236.37 917
5237.05 924
5237.73 927
5238.41 942
5239.10 905
5239.78 854
5240.46 920
5241.15 980
5241.83 955
5242.51 964
5243.20 1022
5243.88 977
5244.56 955
5245.24 970
5245.93 978
5246.61 938
5247.29 1081
5247.98 932
5248.66 920
5249.35 1022
5250.03 979
5250.71 1039
5251.40 965
5252.08 903
5252.76 1010
5253.45 992
5254.13 946
5254.82 1037
5255.50 1122
5256.18 1113
5256.87 1281
5257.55 1103
5258.24 1126
5258.92 1136
5259.60 1093
5260.29 1045
5260.97 1121
5261.66 1109
5262.34 1123
5263.03 1068
5263.71 1107
5264.40 1071
5265.08 1030
5265.76 1142
5266.45 1183
5267.13 1153
5267.82 1215
5268.50 1169
5269.19 1100
5269.87 1027
5270.56 1095
5271.24 1020
5271.93 1034
5272.61 1068
5273.30 1174
5273.98 981
5274.67 956
5275.35 1042
5276.04 1060
5276.72 1135
5277.41 1051
5278.10 1013
5278.78 975
5279.47 1007
5280.15 1066
5280.84 1130
5281.52 1108
5282.21 1050
5282.89 1141
5283.58 1058
5284.27 1110
5284.95 1192
5285.64 1127
5286.32 1144
5287.01 1120
5287.70 1044
5288.38 1016
5289.07 970
5289.75 1000
5290.44 1061
5291.13 899
5291.81 926
5292.50 1131
5293.19 995
5293.87 975
5294.56 1020
5295.25 1050
5295.93 978
5296.62 947
5297.31 1037
5297.99 1098
5298.68 1064
5299.37 1020
5300.05 1003
5300.74 1049
5301.43 1058
5302.11 979
5302.80 943
5303.49 1001
5304.18 1076
5304.86 1082
5305.55 1224
5306.24 1220
5306.92 1263
5307.61 1198
5308.30 1198
5308.99 1024
5309.67 1098
5310.36 1116
5311.05 1183
5311.74 1112
5312.42 1096
5313.11 1154
5313.80 1078
5314.49 1102
5315.18 1210
5315.86 1099
5316.55 1065
5317.24 1082
5317.93 1092
5318.62 1121
5319.30 1211
5319.99 1068
5320.68 1037
5321.37 1155
5322.06 1093
5322.74 1209
5323.43 1239
5324.12 1179
5324.81 1166
5325.50 1259
5326.19 1344
5326.88 1309
5327.56 1245
5328.25 1254
5328.94 1160
5329.63 1204
5330.32 1116
5331.01 1173
5331.70 1216
5332.39 1161
5333.07 1073
5333.76 1032
5334.45 1127
5335.14 1256
5335.83 1238
5336.52 1189
5337.21 1314
5337.90 1378
5338.59 1387
5339.28 1459
5339.97 1284
5340.66 1382
5341.35 1352
5342.04 1256
5342.73 1393
5343.42 1274
5344.10 1294
5344.79 1264
5345.48 1346
5346.17 1460
5346.86 1417
5347.55 1429
5348.24 1604
5348.93 1616
5349.62 1789
5350.31 1816
5351.00 1965
5351.69 2103
5352.39 2525
5353.08 2743
5353.77 3232
5354.46 3600
5355.15 4000
5355.84 4425
5356.53 4538
5357.22 4647
5357.91 4354
5358.60 4068
5359.29 3764
5359.98 3147
5360.67 2816
5361.36 2414
5362.05 2042
5362.74 1822
5363.44 1580
5364.13 1398
5364.82 1353
5365.51 1218
5366.20 1220
5366.89 1266
5367.58 1245
5368.27 1299
5368.96 1241
5369.66 1379
5370.35 1367
5371.04 1444
5371.73 1487
5372.42 1474
5373.11 1316
5373.81 1426
5374.50 1332
5375.19 1346
5375.88 1260
5376.57 1294
5377.26 1180
5377.96 1085
5378.65 1021
5379.34 1169
5380.03 1116
5380.72 1075
5381.42 1034
5382.11 1077
5382.80 1105
5383.49 1059
5384.18 1016
5384.88 1002
5385.57 1088
5386.26 984
5386.95 1007
5387.65 1005
5388.34 971
5389.03 1090
5389.72 1071
5390.42 1120
5391.11 1059
5391.80 1057
5392.50 1140
5393.19 1045
5393.88 1125
5394.57 1196
5395.27 1234
5395.96 1227
5396.65 1415
5397.35 1139
5398.04 1026
5398.73 1144
5399.43 1073
5400.12 1138
5400.81 1135
5401.51 1004
5402.20 1009
5402.89 1064
5403.59 1014
5404.28 978
5404.97 974
5405.67 993
5406.36 954
5407.06 1019
5407.75 978
5408.44 907
5409.14 976
5409.83 1036
5410.53 1014
5411.22 1018
5411.91 1006
5412.61 948
5413.30 933
5414.00 1073
5414.69 1077
5415.38 1024
5416.08 1063
5416.77 1006
5417.47 980
5418.16 1033
5418.86 937
5419.55 910
5420.25 895
5420.94 937
5421.64 845
5422.33 921
5423.03 965
5423.72 962
5424.41 992
5425.11 987
5425.80 890
5426.50 982
5427.19 897
5427.89 943
5428.59 1018
5429.28 926
5429.98 1005
5430.67 910
5431.37 955
5432.06 971
5432.76 886
5433.45 882
5434.15 893
5434.84 980
5435.54 955
5436.23 1007
5436.93 915
5437.63 961
5438.32 1012
5439.02 1033
5439.71 975
5440.41 851
5441.11 977
5441.80 947
5442.50 988
5443.19 1004
5443.89 1054
5444.59 1054
5445.28 1007
5445.98 914
5446.68 878
5447.37 996
5448.07 1000
5448.76 950
5449.46 941
5450.16 960
5450.85 1008
5451.55 1048
5452.25 1136
5452.94 1191
5453.64 1095
5454.34 1128
5455.03 1133
5455.73 1133
5456.43 1117
5457.13 1162
5457.82 1103
5458.52 1064
5459.22 1010
5459.91 1097
5460.61 1055
5461.31 1029
5462.01 1051
5462.70 1059
5463.40 937
5464.10 934
5464.80 957
5465.49 1015
5466.19 1048
5466.89 975
5467.59 1010
5468.28 1071
5468.98 1041
5469.68 1019
5470.38 1122
5471.07 1062
5471.77 1075
5472.47 997
5473.17 1013
5473.87 1059
5474.56 1102
5475.26 1025
5475.96 981
5476.66 986
5477.36 1038
5478.06 1061
5478.75 1040
5479.45 1010
5480.15 987
5480.85 1072
5481.55 1104
5482.25 1110
5482.95 1185
5483.64 1087
5484.34 1159
5485.04 1283
5485.74 1321
5486.44 1261
5487.14 1280
5487.84 1208
5488.54 1232
5489.23 1207
5489.93 1051
5490.63 1128
5491.33 1094
5492.03 1064
5492.73 1130
5493.43 1082
5494.13 1092
5494.83 1111
5495.53 1164
5496.23 1175
5496.93 1122
5497.63 1094
5498.33 1214
5499.03 1213
5499.73 1151
5500.43 1240
5501.13 1195
5501.83 1172
5502.53 1299
5503.23 1232
5503.93 1274
5504.63 1293
5505.33 1455
5506.03 1462
5506.73 1607
5507.43 1642
5508.13 1711
5508.83 1529
5509.53 1462
5510.23 1320
5510.93 1222
5511.63 1173
5512.33 1113
5513.03 1184
5513.73 1217
5514.43 1165
5515.13 1185
5515.83 1308
5516.53 1312
5517.23 1091
5517.93 1100
5518.64 1131
5519.34 1131
5520.04 1010
5520.74 1067
5521.44 1138
5522.14 1065
5522.84 1065
5523.54 1134
5524.24 1025
5524.95 1064
5525.65 1150
5526.35 1090
5527.05 952
5527.75 1043
5528.45 988
5529.15 1005
5529.86 1053
5530.56 994
5531.26 932
5531.96 944
5532.66 987
5533.36 860
5534.07 911
5534.77 912
5535.47 905
5536.17 1029
5536.87 1007
5537.58 883
5538.28 917
5538.98 840
5539.68 963
5540.39 1056
5541.09 1056
5541.79 958
5542.49 940
5543.20 902
5543.90 1014
5544.60 984
5545.30 1004
5546.01 1044
5546.71 927
5547.41 871
5548.11 879
5548.82 827
5549.52 904
5550.22 892
5550.93 915
5551.63 863
5552.33 942
5553.03 966
5553.74 887
5554.44 813
5555.14 795
5555.85 768
5556.55 945
5557.25 837
5557.96 901
5558.66 911
5559.36 895
5560.07 1025
5560.77 960
5561.48 880
5562.18 840
5562.88 914
5563.59 899
5564.29 968
5564.99 990
5565.70 953
5566.40 870
5567.11 962
5567.81 1109
5568.51 1107
5569.22 1102
5569.92 1065
5570.63 1141
5571.33 1134
5572.04 1030
5572.74 1048
5573.44 1049
5574.15 1018
5574.85 994
5575.56 1013
5576.26 1064
5576.97 1084
5577.67 1022
5578.38 900
5579.08 900
5579.79 928
5580.49 929
5581.20 1043
5581.90 1072
5582.61 981
5583.31 933
5584.02 981
5584.72 1028
5585.43 1115
5586.13 975
5586.84 914
5587.54 980
5588.25 952
5588.95 906
5589.66 887
5590.36 830
5591.07 878
5591.77 892
5592.48 925
5593.19 834
5593.89 876
5594.60 930
5595.30 901
5596.01 974
5596.71 872
5597.42 850
5598.13 950
5598.83 1036
5599.54 906
5600.24 913
5600.95 889
5601.66 890
5602.36 906
5603.07 927
5603.78 973
5604.48 1026
5605.19 1007
5605.89 970
5606.60 828
5607.31 948
5608.01 1015
5608.72 922
5609.43 950
5610.13 996
5610.84 991
5611.55 962
5612.25 976
5612.96 1008
5613.67 959
5614.38 877
5615.08 924
5615.79 931
5616.50 960
5617.20 853
5617.91 914
5618.62 815
5619.33 820
5620.03 864
5620.74 853
5621.45 900
5622.15 841
5622.86 834
5623.57 825
5624.28 985
5624.99 894
5625.69 866
5626.40 882
5627.11 976
5627.82 954
5628.52 969
5629.23 997
5629.94 849
5630.65 902
5631.36 885
5632.06 865
5632.77 990
5633.48 901
5634.19 944
5634.90 972
5635.61 1007
5636.31 1169
5637.02 1182
5637.73 1132
5638.44 1125
5639.15 1077
5639.86 1201
5640.56 1070
5641.27 1071
5641.98 1016
5642.69 1063
5643.40 1130
5644.11 1183
5644.82 1200
5645.53 1196
5646.24 1366
5646.94 1292
5647.65 1175
5648.36 1199
5649.07 1214
5649.78 1153
5650.49 1177
5651.20 1268
5651.91 1101
5652.62 1111
5653.33 1132
5654.04 1154
5654.75 1175
5655.46 1070
5656.17 1036
5656.88 1052
5657.59 1122
5658.30 1059
5659.01 1085
5659.71 1110
5660.42 1209
5661.13 1181
5661.84 1178
5662.55 1097
5663.26 1160
5663.97 1177
5664.69 1232
5665.40 1254
5666.11 1260
5666.82 1203
5667.53 1049
5668.24 1129
5668.95 1105
5669.66 1010
5670.37 1064
5671.08 1098
5671.79 975
5672.50 1050
5673.21 1014
5673.92 1042
5674.63 1184
5675.34 998
5676.05 1125
5676.76 1229
5677.48 1181
5678.19 1154
5678.90 1085
5679.61 940
5680.32 1074
5681.03 1078
5681.74 1166
5682.45 1171
5683.16 1115
5683.88 1109
5684.59 1057
5685.30 1101
5686.01 1077
5686.72 1084
5687.43 1024
5688.15 995
5688.86 1024
5689.57 997
5690.28 1016
5690.99 996
5691.70 874
5692.42 967
5693.13 1031
5693.84 1087
5694.55 1007
5695.26 853
5695.98 864
5696.69 969
5697.40 899
5698.11 1003
5698.82 996
5699.54 981
5700.25 956
5700.96 847
5701.67 839
5702.39 847
5703.10 822
5703.81 908
5704.52 894
5705.24 870
5705.95 953
5706.66 920
5707.38 901
5708.09 941
5708.80 951
5709.51 982
5710.23 927
5710.94 914
5711.65 821
5712.37 915
5713.08 895
5713.79 971
5714.51 1007
5715.22 906
5715.93 842
5716.65 881
5717.36 877
5718.07 794
5718.79 886
5719.50 826
5720.21 760
5720.93 791
5721.64 793
5722.36 801
5723.07 823
5723.78 905
5724.50 951
5725.21 934
5725.92 926
5726.64 973
5727.35 962
5728.07 902
5728.78 947
5729.50 1016
5730.21 953
5730.92 921
5731.64 934
5732.35 990
5733.07 960
5733.78 929
5734.50 923
5735.21 935
5735.93 929
5736.64 899
5737.35 929
5738.07 927
5738.78 933
5739.50 990
5740.21 1097
5740.93 1042
5741.64 922
5742.36 988
5743.07 1039
5743.79 1008
5744.50 996
5745.22 1017
5745.93 990
5746.65 1072
5747.37 967
5748.08 934
5748.80 990
5749.51 1039
5750.23 995
5750.94 934
5751.66 1058
5752.37 1008
5753.09 1105
5753.81 1074
5754.52 1123
5755.24 1099
5755.95 1128
5756.67 1123
5757.38 1136
5758.10 1243
5758.82 1300
5759.53 1309
5760.25 1268
5760.96 1320
5761.68 1259
5762.40 1261
5763.11 1227
5763.83 1212
5764.55 1194
5765.26 1215
5765.98 1198
5766.70 1184
5767.41 1183
5768.13 1182
5768.85 1162
5769.56 1151
5770.28 1111
5771.00 1105
5771.71 1248
5772.43 1260
5773.15 1265
5773.86 1328
5774.58 1342
5775.30 1286
5776.01 1456
5776.73 1550
5777.45 1436
5778.17 1454
5778.88 1484
5779.60 1402
5780.32 1610
5781.04 1564
5781.75 1401
5782.47 1595
5783.19 1604
5783.91 1677
5784.62 1544
5785.34 1684
5786.06 1701
5786.78 1786
5787.49 1701
5788.21 1783
5788.93 1713
5789.65 1728
5790.37 1760
5791.08 1774
5791.80 1826
5792.52 1842
5793.24 2052
5793.96 2013
5794.68 2128
5795.39 2198
5796.11 2339
5796.83 2451
5797.55 2471
5798.27 2728
5798.99 2828
5799.70 2902
5800.42 3249
5801.14 3921
5801.86 4573
5802.58 5288
5803.30 6386
5804.02 7730
5804.74 9189
5805.45 10106
5806.17 10857
5806.89 11360
5807.61 11054
5808.33 10126
5809.05 8812
5809.77 7688
5810.49 6742
5811.21 5795
5811.93 5173
5812.65 4845
5813.37 4757
5814.09 4633
5814.81 4608
5815.52 4550
5816.24 4531
5816.96 4253
5817.68 4323
5818.40 4208
5819.12 4165
5819.84 4144
5820.56 4068
5821.28 3934
5822.00 3774
5822.72 3794
5823.44 3624
5824.16 3482
5824.88 3504
5825.60 3517
5826.32 3300
5827.04 3172
5827.76 3006
5828.48 2903
5829.21 2794
5829.93 2720
5830.65 2515
5831.37 2480
5832.09 2364
5832.81 2412
5833.53 2403
5834.25 2275
5834.97 2251
5835.69 2194
5836.41 2095
5837.13 1987
5837.85 2032
5838.57 1912
5839.30 1786
5840.02 1661
5840.74 1805
5841.46 1863
5842.18 1902
5842.90 1853
5843.62 1719
5844.34 1714
5845.07 1710
5845.79 1780
5846.51 1774
5847.23 1770
5847.95 1661
5848.67 1685
5849.39 1675
5850.12 1463
5850.84 1485
5851.56 1408
5852.28 1441
5853.00 1449
5853.73 1470
5854.45 1501
5855.17 1535
5855.89 1516
5856.61 1523
5857.34 1600
5858.06 1617
5858.78 1541
5859.50 1475
5860.23 1420
5860.95 1460
5861.67 1490
5862.39 1410
5863.11 1395
5863.84 1435
5864.56 1437
5865.28 1449
5866.01 1390
5866.73 1362
5867.45 1481
5868.17 1313
5868.90 1473
5869.62 1425
5870.34 1442
5871.07 1449
5871.79 1445
5872.51 1405
5873.23 1406
5873.96 1427
5874.68 1488
5875.40 1510
5876.13 1509
5876.85 1392
5877.57 1407
5878.30 1540
5879.02 1548
5879.74 1633
5880.47 1507
5881.19 1586
5881.92 1576
5882.64 1495
5883.36 1433
5884.09 1622
5884.81 1505
5885.53 1432
5886.26 1577
5886.98 1552
5887.71 1401
5888.43 1427
5889.15 1469
5889.88 1420
5890.60 1358
5891.33 1275
5892.05 1316
5892.78 1372
5893.50 1420
5894.23 1453
5894.95 1504
5895.67 1294
5896.40 1420
5897.12 1347
5897.85 1329
5898.57 1329
5899.30 1305
5900.02 1224
5900.75 1235
5901.47 1379
5902.20 1293
5902.92 1213
5903.65 1198
5904.37 1111
5905.10 1065
5905.82 1145
5906.55 1107
5907.27 1114
5908.00 1083
5908.72 1289
5909.45 1170
5910.17 970
5910.90 1130
5911.62 1103
5912.35 1096
5913.08 1101
5913.80 943
5914.53 840
5915.25 989
5915.98 1008
5916.70 939
5917.43 920
5918.16 918
5918.88 1006
5919.61 1044
5920.33 977
5921.06 1047
5921.79 998
5922.51 1043
5923.24 998
5923.97 1096
5924.69 956
5925.42 902
5926.14 1004
5926.87 988
5927.60 1061
5928.32 1016
5929.05 995
5929.78 988
5930.50 1024
5931.23 897
5931.96 896
5932.68 889
5933.41 994
5934.14 934
5934.86 909
5935.59 794
5936.32 883
5937.05 998
5937.77 1046
5938.50 1082
5939.23 1094
5939.95 1164
5940.68 1176
5941.41 1153
5942.14 1156
5942.86 1210
5943.59 1196
5944.32 1169
5945.05 1110
5945.77 1075
5946.50 1025
5947.23 1018
5947.96 1018
5948.68 1056
5949.41 1013
5950.14 1026
5950.87 1087
5951.60 1007
5952.32 1016
5953.05 1012
5953.78 1051
5954.51 1004
5955.24 997
5955.96 1018
5956.69 1062
5957.42 1119
5958.15 1085
5958.88 990
5959.61 1034
5960.33 1053
5961.06 983
5961.79 1087
5962.52 1129
5963.25 1129
5963.98 1130
5964.71 1096
5965.44 1087
5966.16 1032
5966.89 1008
5967.62 1026
5968.35 1166
5969.08 1109
5969.81 1233
5970.54 1097
5971.27 1239
5972.00 1421
5972.73 1290
5973.46 1301
5974.18 1337
5974.91 1387
5975.64 1188
5976.37 1163
5977.10 1140
5977.83 1051
5978.56 1141
5979.29 990
5980.02 1098
5980.75 1174
5981.48 1166
5982.21 1092
5982.94 1114
5983.67 1217
5984.40 1137
5985.13 1129
5985.86 1202
5986.59 1296
5987.32 1204
5988.05 1237
5988.78 1147
5989.51 1228
5990.24 1167
5990.97 1116
5991.70 1212
5992.43 1198
5993.16 1052
5993.89 1140
5994.62 1136
5995.35 1068
5996.09 1119
5996.82 1220
5997.55 1090
5998.28 997
5999.01 1034
5999.74 1133
6000.47 1144
6001.20 1181
6001.93 1178
6002.66 1175
6003.39 1358
6004.13 1247
6004.86 1074
6005.59 1109
6006.32 1238
6007.05 1124
6007.78 1215
6008.51 1139
6009.25 1133
6009.98 1108
6010.71 1172
6011.44 1297
6012.17 1282
6012.90 1445
6013.64 1420
6014.37 1450
6015.10 1506
6015.83 1688
6016.56 1914
6017.29 1798
6018.03 1863
6018.76 1785
6019.49 1816
6020.22 1706
6020.96 1499
6021.69 1392
6022.42 1416
6023.15 1390
6023.88 1222
6024.62 1113
6025.35 1061
6026.08 1036
6026.81 1286
6027.55 1109
6028.28 983
6029.01 1029
6029.75 1050
6030.48 1027
6031.21 972
6031.94 999
6032.68 946
6033.41 874
6034.14 1041
6034.88 998
6035.61 891
6036.34 821
6037.07 900
6037.81 939
6038.54 941
6039.27 876
6040.01 860
6040.74 843
6041.47 906
6042.21 974
6042.94 1013
6043.68 987
6044.41 1005
6045.14 890
6045.88 957
6046.61 1061
6047.34 984
6048.08 1016
6048.81 960
6049.55 947
6050.28 1017
6051.01 1096
6051.75 965
6052.48 947
6053.22 1054
6053.95 1066
6054.68 1023
6055.42 1076
6056.15 1016
6056.89 983
6057.62 1059
6058.36 1010
6059.09 1022
6059.83 955
6060.56 1002
6061.29 1020
6062.03 970
6062.76 950
6063.50 1033
6064.23 1026
6064.97 1010
6065.70 1012
6066.44 908
6067.17 935
6067.91 1002
6068.64 987
6069.38 922
6070.11 956
6070.85 945
6071.58 891
6072.32 916
6073.06 892
6073.79 901
6074.53 865
6075.26 914
6076.00 967
6076.73 887
6077.47 926
6078.20 881
6078.94 847
6079.68 847
6080.41 803
6081.15 890
6081.88 842
6082.62 850
6083.35 825
6084.09 848
6084.83 865
6085.56 735
6086.30 780
6087.04 853
6087.77 837
6088.51 815
6089.24 845
6089.98 874
6090.72 917
6091.45 845
6092.19 919
6092.93 856
6093.66 908
6094.40 957
6095.14 874
6095.87 901
6096.61 928
6097.35 861
6098.08 917
6098.82 903
6099.56 889
6100.29 788
6101.03 870
6101.77 855
6102.51 869
6103.24 833
6103.98 828
6104.72 914
6105.46 919
6106.19 845
6106.93 889
6107.67 923
6108.41 880
6109.14 944
6109.88 906
6110.62 882
6111.36 902
6112.09 887
6112.83 894
6113.57 993
6114.31 942
6115.04 913
6115.78 973
6116.52 973
6117.26 925
6118.00 963
6118.73 904
6119.47 953
6120.21 980
6120.95 927
6121.69 919
6122.43 905
6123.16 900
6123.90 904
6124.64 998
6125.38 1065
6126.12 1047
6126.86 1117
6127.60 1153
6128.33 1139
6129.07 1181
6129.81 1066
6130.55 1040
6131.29 1056
6132.03 1015
6132.77 972
6133.51 1025
6134.25 1054
6134.98 1009
6135.72 1004
6136.46 1020
6137.20 976
6137.94 982
6138.68 990
6139.42 993
6140.16 1003
6140.90 1010
6141.64 988
6142.38 1049
6143.12 1082
6143.86 1072
6144.60 1214
6145.34 1192
6146.08 1112
6146.82 1085
6147.56 1064
6148.30 1067
6149.04 993
6149.78 1059
6150.52 981
6151.26 892
6152.00 980
6152.74 1055
6153.48 942
6154.22 943
6154.96 944
6155.70 933
6156.44 874
6157.18 910
6157.92 918
6158.66 895
6159.40 967
6160.14 932
6160.88 973
6161.62 992
6162.36 1000
6163.10 1034
6163.85 1058
6164.59 884
6165.33 949
6166.07 953
6166.81 1008
6167.55 1028
6168.29 978
6169.03 955
6169.77 1029
6170.51 975
6171.26 1085
6172.00 1091
6172.74 1112
6173.48 1111
6174.22 1075
6174.96 1102
6175.70 1089
6176.45 1095
6177.19 1077
6177.93 1066
6178.67 938
6179.41 916
6180.16 1017
6180.90 1087
6181.64 1037
6182.38 1073
6183.12 1067
6183.87 1059
6184.61 1013
6185.35 1020
6186.09 1108
6186.83 1107
6187.58 1001
6188.32 1055
6189.06 1028
6189.80 1193
6190.55 1148
6191.29 1165
6192.03 1157
6192.77 1189
6193.52 1170
6194.26 1168
6195.00 1162
6195.74 1216
6196.49 1240
6197.23 1226
6197.97 1250
6198.72 1345
6199.46 1288
6200.20 1223
6200.94 1310
6201.69 1290
6202.43 1347
6203.17 1233
6203.92 1344
6204.66 1288
6205.40 1339
6206.15 1373
6206.89 1387
6207.63 1638
6208.38 1540
6209.12 1577
6209.87 1696
6210.61 2002
6211.35 2378
6212.10 2650
6212.84 2949
6213.58 3486
6214.33 3942
6215.07 3986
6215.82 4361
6216.56 4437
6217.30 4121
6218.05 3935
6218.79 3557
6219.54 3053
6220.28 2764
6221.02 2305
6221.77 2055
6222.51 1749
6223.26 1620
6224.00 1519
6224.75 1532
6225.49 1500
6226.24 1355
6226.98 1530
6227.73 1629
6228.47 1685
6229.21 1826
6229.96 1902
6230.70 1858
6231.45 1822
6232.19 1646
6232.94 1597
6233.68 1658
6234.43 1581
6235.17 1512
6235.92 1491
6236.67 1202
6237.41 1084
6238.16 1165
6238.90 1255
6239.65 1180
6240.39 1146
6241.14 1143
6241.88 1081
6242.63 1149
6243.37 1295
6244.12 1246
6244.87 1221
6245.61 1159
6246.36 1234
6247.10 1294
6247.85 1197
6248.59 1156
6249.34 1157
6250.09 1246
6250.83 1358
6251.58 1298
6252.33 1301
6253.07 1315
6253.82 1418
6254.56 1585
6255.31 1607
6256.06 1564
6256.80 1476
6257.55 1420
6258.30 1358
6259.04 1348
6259.79 1293
6260.54 1281
6261.28 1197
6262.03 1220
6262.78 1276
6263.52 1280
6264.27 1288
6265.02 1135
6265.76 1157
6266.51 1298
6267.26 1278
6268.01 1285
6268.75 1315
6269.50 1382
6270.25 1434
6270.99 1566
6271.74 1767
6272.49 1857
6273.24 1961
6273.98 2026
6274.73 2279
6275.48 2315
6276.23 2209
6276.97 2245
6277.72 2200
6278.47 2123
6279.22 1930
6279.96 1724
6280.71 1746
6281.46 1749
6282.21 1771
6282.96 1835
6283.70 1692
6284.45 1713
6285.20 1672
6285.95 1626
6286.70 1606
6287.45 1456
6288.19 1318
6288.94 1344
6289.69 1329
6290.44 1233
6291.19 1215
6291.94 1206
6292.68 1172
6293.43 1247
6294.18 1268
6294.93 1216
6295.68 1234
6296.43 1247
6297.18 1355
6297.93 1339
6298.67 1312
6299.42 1295
6300.17 1316
6300.92 1298
6301.67 1197
6302.42 1188
6303.17 1244
6303.92 1083
6304.67 1086
6305.42 1094
6306.17 1094
6306.92 1060
6307.67 997
6308.41 1025
6309.16 1004
6309.91 1026
6310.66 1049
6311.41 1025
6312.16 1069
6312.91 1120
6313.66 1163
6314.41 1111
6315.16 1161
6315.91 1117
6316.66 1096
6317.41 1073
6318.16 987
6318.91 988
6319.66 1071
6320.41 1069
6321.16 1083
6321.91 1013
6322.66 984
6323.41 975
6324.16 1027
6324.92 981
6325.67 1066
6326.42 980
6327.17 947
6327.92 952
6328.67 883
6329.42 937
6330.17 939
6330.92 955
6331.67 978
6332.42 935
6333.17 940
6333.92 890
6334.68 970
6335.43 995
6336.18 933
6336.93 876
6337.68 908
6338.43 997
6339.18 985
6339.93 941
6340.69 826
6341.44 956
6342.19 984
6342.94 943
6343.69 914
6344.44 891
6345.20 881
6345.95 886
6346.70 1036
6347.45 985
6348.20 914
6348.95 1063
6349.71 987
6350.46 970
6351.21 932
6351.96 1034
6352.71 1045
6353.47 953
6354.22 986
6354.97 887
6355.72 912
6356.48 845
6357.23 897
6357.98 1061
6358.73 1062
6359.49 1063
6360.24 995
6360.99 1017
6361.74 986
6362.50 943
6363.25 970
6364.00 963
6364.76 982
6365.51 956
6366.26 895
6367.01 927
6367.77 934
6368.52 874
6369.27 970
6370.03 894
6370.78 956
6371.53 1104
6372.29 1125
6373.04 1202
6373.79 1172
6374.55 1117
6375.30 1172
6376.05 1265
6376.81 1237
6377.56 1060
6378.31 1105
6379.07 1023
6379.82 1065
6380.58 953
6381.33 958
6382.08 1023
6382.84 1051
6383.59 965
6384.35 982
6385.10 973
6385.85 973
6386.61 902
6387.36 956
6388.12 906
6388.87 882
6389.62 1038
6390.38 1035
6391.13 1099
6391.89 1019
6392.64 995
6393.40 1038
6394.15 1081
6394.91 1152
6395.66 1250
6396.42 1252
6397.17 1338
6397.93 1260
6398.68 1200
6399.44 1187
6400.19 1073
6400.95 1008
6401.70 996
6402.46 958
6403.21 867
6403.97 874
6404.72 893
6405.48 862
6406.23 833
6406.99 902
6407.74 880
6408.50 834
6409.25 907
6410.01 836
6410.76 862
6411.52 949
6412.28 913
6413.03 910
6413.79 911
6414.54 974
6415.30 984
6416.05 988
6416.81 975
6417.57 975
6418.32 992
6419.08 858
6419.83 872
6420.59 843
6421.35 783
6422.10 942
6422.86 928
6423.62 858
6424.37 848
6425.13 853
6425.89 830
6426.64 879
6427.40 889
6428.15 915
6428.91 823
6429.67 887
6430.42 787
6431.18 902
6431.94 994
6432.70 834
6433.45 852
6434.21 848
6434.97 899
6435.72 800
6436.48 821
6437.24 854
6437.99 1005
6438.75 836
6439.51 811
6440.27 846
6441.02 834
6441.78 779
6442.54 807
6443.30 791
6444.05 802
6444.81 788
6445.57 798
6446.33 785
6447.08 891
6447.84 823
6448.60 755
6449.36 802
6450.12 849
6450.87 874
6451.63 808
6452.39 855
6453.15 938
6453.91 889
6454.66 812
6455.42 787
6456.18 761
6456.94 704
6457.70 802
6458.46 769
6459.21 709
6459.97 726
6460.73 752
6461.49 785
6462.25 774
6463.01 836
6463.77 836
6464.52 836
6465.28 776
6466.04 773
6466.80 811
6467.56 834
6468.32 783
6469.08 765
6469.84 801
6470.60 772
6471.36 807
6472.11 796
6472.87 934
6473.63 760
6474.39 835
6475.15 863
6475.91 834
6476.67 778
6477.43 751
6478.19 764
6478.95 838
6479.71 866
6480.47 852
6481.23 804
6481.99 700
6482.75 828
6483.51 820
6484.27 858
6485.03 883
6485.79 800
6486.55 840
6487.31 801
6488.07 877
6488.83 841
6489.59 870
6490.35 865
6491.11 811
6491.87 806
6492.63 865
6493.39 811
6494.15 786
6494.91 829
6495.67 873
6496.43 928
6497.19 916
6497.95 987
6498.71 983
6499.48 969
6500.24 1015
6501.00 1069
6501.76 1030
6502.52 1002
6503.28 970
6504.04 1007
6504.80 1060
6505.56 1009
6506.32 1012
6507.09 970
6507.85 1004
6508.61 934
6509.37 1001
6510.13 1008
6510.89 1011
6511.65 1140
6512.42 1109
6513.18 1003
6513.94 1098
6514.70 1088
6515.46 1117
6516.22 1122
6516.99 1176
6517.75 1094
6518.51 1118
6519.27 1145
6520.03 1177
6520.80 1100
6521.56 1156
6522.32 1164
6523.08 1102
6523.84 1238
6524.61 1294
6525.37 1327
6526.13 1528
6526.89 1425
6527.66 1368
6528.42 1595
6529.18 1592
6529.94 1696
6530.71 1703
6531.47 1717
6532.23 1763
6533.00 1648
6533.76 1605
6534.52 1607
6535.28 1623
6536.05 1523
6536.81 1770
6537.57 1849
6538.34 2033
6539.10 2233
6539.86 2827
6540.63 3187
6541.39 3528
6542.15 3891
6542.92 3938
6543.68 3915
6544.44 3725
6545.21 3563
6545.97 3037
6546.73 2677
6547.50 2315
6548.26 2047
6549.02 1690
6549.79 1522
6550.55 1421
6551.31 1329
6552.08 1256
6552.84 1102
6553.61 1126
6554.37 1200
6555.13 1148
6555.90 1110
6556.66 1213
6557.43 1182
6558.19 1196
6558.96 1083
6559.72 1030
6560.48 1071
6561.25 1143
6562.01 1057
6562.78 1099
6563.54 1072
6564.31 1189
6565.07 1139
6565.84 1099
6566.60 1165
6567.37 1317
6568.13 1357
6568.90 1350
6569.66 1275
6570.43 1304
6571.19 1498
6571.96 1529
6572.72 1364
6573.49 1415
6574.25 1333
6575.02 1328
6575.78 1217
6576.55 1217
6577.31 1183
6578.08 1178
6578.84 1201
6579.61 1313
6580.37 1292
6581.14 1359
6581.91 1334
6582.67 1262
6583.44 1208
6584.20 1212
6584.97 1230
6585.73 1218
6586.50 1245
6587.27 1190
6588.03 1146
6588.80 1276
6589.56 1262
6590.33 1219
6591.10 1211
6591.86 1251
6592.63 1284
6593.39 1364
6594.16 1470
6594.93 1493
6595.69 1586
6596.46 1583
6597.23 1636
6597.99 1732
6598.76 1811
6599.53 1756
6600.29 1801
6601.06 1746
6601.83 1689
6602.59 1538
6603.36 1503
6604.13 1532
6604.89 1350
6605.66 1241
6606.43 1286
6607.20 1188
6607.96 1135
6608.73 1155
6609.50 1228
6610.26 1113
6611.03 1140
6611.80 1161
6612.57 1155
6613.33 1102
6614.10 994
6614.87 1087
6615.64 1052
6616.40 1036
6617.17 1023
6617.94 1087
6618.71 1073
6619.48 1093
6620.24 1112
6621.01 1205
6621.78 1191
6622.55 1216
6623.32 1137
6624.08 1227
6624.85 1227
6625.62 1253
6626.39 1234
6627.16 1206
6627.92 1250
6628.69 1255
6629.46 1210
6630.23 1210
6631.00 1173
6631.77 1219
6632.54 1276
6633.30 1242
6634.07 1242
6634.84 1347
6635.61 1300
6636.38 1352
6637.15 1490
6637.92 1601
6638.69 1690
6639.45 1952
6640.22 2178
6640.99 2403
6641.76 2262
6642.53 2061
6643.30 1986
6644.07 1887
6644.84 1894
6645.61 1668
6646.38 1497
6647.15 1509
6647.92 1405
6648.69 1226
6649.46 1186
6650.22 1200
6650.99 1215
6651.76 1224
6652.53 1195
6653.30 1163
6654.07 1162
6654.84 1204
6655.61 1303
6656.38 1250
6657.15 1240
6657.92 1220
6658.69 1306
6659.46 1335
6660.23 1293
6661.00 1264
6661.77 1277
6662.54 1171
6663.31 1215
6664.09 1113
6664.86 1106
6665.63 996
6666.40 1044
6667.17 995
6667.94 952
6668.71 975
6669.48 1031
6670.25 1045
6671.02 1059
6671.79 1064
6672.56 1138
6673.33 1076
6674.10 988
6674.88 993
6675.65 969
6676.42 983
6677.19 1075
6677.96 972
6678.73 944
6679.50 900
6680.27 962
6681.05 886
6681.82 855
6682.59 910
6683.36 886
6684.13 1073
6684.90 1017
6685.67 929
6686.45 996
6687.22 1058
6687.99 1013
6688.76 1037
6689.53 1088
6690.31 1034
6691.08 1002
6691.85 1066
6692.62 1091
6693.39 996
6694.17 1021
6694.94 984
6695.71 1013
6696.48 1011
6697.25 1013
6698.03 989
6698.80 1014
6699.57 1035
6700.34 979
6701.12 923
6701.89 947
6702.66 1009
6703.43 940
6704.21 976
6704.98 938
6705.75 910
6706.53 888
6707.30 922
6708.07 889
6708.84 917
6709.62 989
6710.39 956
6711.16 891
6711.94 974
6712.71 971
6713.48 980
6714.26 979
6715.03 963
6715.80 916
6716.58 904
6717.35 942
6718.12 1052
6718.90 974
6719.67 933
6720.45 1012
6721.22 996
6721.99 996
6722.77 933
6723.54 1053
6724.31 1099
6725.09 1030
6725.86 1030
6726.64 1103
6727.41 1137
6728.18 1010
6728.96 950
6729.73 1047
6730.51 958
6731.28 860
6732.06 765
6732.83 759
6733.60 759
6734.38 871
6735.15 816
6735.93 760
6736.70 818
6737.48 794
6738.25 796
6739.03 837
6739.80 746
6740.58 788
6741.35 810
6742.13 850
6742.90 819
6743.68 793
6744.45 820
6745.23 760
6746.00 783
6746.78 812
6747.55 764
6748.33 827
6749.10 807
6749.88 731
6750.65 804
6751.43 826
6752.20 790
6752.98 786
6753.75 769
6754.53 797
6755.31 855
6756.08 894
6756.86 855
6757.63 854
6758.41 841
6759.19 839
6759.96 891
6760.74 856
6761.51 780
6762.29 782
6763.07 814
6763.84 766
6764.62 748
6765.39 748
6766.17 820
6766.95 793
6767.72 790
6768.50 789
6769.28 737
6770.05 766
6770.83 829
6771.61 850
6772.38 772
6773.16 734
6773.94 793
6774.71 740
6775.49 841
6776.27 777
6777.04 783
6777.82 707
6778.60 660
6779.37 722
6780.15 763
6780.93 729
6781.71 789
6782.48 768
6783.26 730
6784.04 789
6784.81 794
6785.59 902
6786.37 895
6787.15 801
6787.92 879
6788.70 849
6789.48 885
6790.26 843
6791.04 829
6791.81 799
6792.59 714
6793.37 763
6794.15 758
6794.92 770
6795.70 744
6796.48 757
6797.26 808
6798.04 775
6798.81 792
6799.59 720
6800.37 742
6801.15 752
6801.93 740
6802.71 758
6803.48 730
6804.26 683
6805.04 742
6805.82 764
6806.60 765
6807.38 896
6808.16 793
6808.94 856
6809.71 805
6810.49 814
6811.27 882
6812.05 843
6812.83 914
6813.61 805
6814.39 801
6815.17 816
6815.95 863
6816.73 806
6817.50 748
6818.28 828
6819.06 910
6819.84 834
6820.62 825
6821.40 821
6822.18 759
6822.96 763
6823.74 830
6824.52 762
6825.30 851
6826.08 826
6826.86 800
6827.64 765
6828.42 798
6829.20 805
6829.98 822
6830.76 840
6831.54 807
6832.32 705
6833.10 719
6833.88 806
6834.66 750
6835.44 778
6836.22 681
6837.00 665
6837.78 710
6838.56 719
6839.34 705
6840.12 676
6840.90 701
6841.68 704
6842.46 696
6843.24 767
6844.03 754
6844.81 762
6845.59 730
6846.37 683
6847.15 699
6847.93 721
6848.71 681
6849.49 655
6850.27 743
6851.05 687
6851.84 755
6852.62 744
6853.40 731
6854.18 815
6854.96 887
6855.74 885
6856.52 1003
6857.30 957
6858.09 989
6858.87 1072
6859.65 1012
6860.43 970
6861.21 904
6861.99 865
6862.78 857
6863.56 888
6864.34 880
6865.12 766
6865.90 730
6866.69 736
6867.47 736
6868.25 799
6869.03 763
6869.82 782
6870.60 670
6871.38 791
6872.16 840
6872.94 899
6873.73 911
6874.51 871
6875.29 854
6876.07 870
6876.86 817
6877.64 760
6878.42 854
6879.21 800
6879.99 843
6880.77 719
6881.55 778
6882.34 772
6883.12 696
6883.90 770
6884.69 797
6885.47 869
6886.25 867
6887.04 812
6887.82 856
6888.60 841
6889.39 853
6890.17 894
6890.95 984
6891.74 1073
6892.52 1131
6893.30 1300
6894.09 1427
6894.87 1396
6895.65 1371
6896.44 1292
6897.22 1151
6898.01 1082
6898.79 943
6899.57 894
6900.36 863
6901.14 888
6901.93 909
6902.71 858
6903.49 822
6904.28 841
6905.06 919
6905.85 977
6906.63 976
6907.42 955
6908.20 993
6908.98 894
6909.77 838
6910.55 837
6911.34 854
6912.12 849
6912.91 837
6913.69 901
6914.48 854
6915.26 816
6916.05 766
6916.83 751
6917.62 762
6918.40 748
6919.19 751
6919.97 747
6920.76 743
6921.54 735
6922.33 757
6923.11 828
6923.90 788
6924.68 790
6925.47 770
6926.25 785
6927.04 691
6927.82 759
6928.61 848
6929.40 778
6930.18 782
6930.97 776
6931.75 731
6932.54 788
6933.32 781
6934.11 797
6934.90 831
6935.68 716
6936.47 826
6937.25 815
6938.04 753
6938.83 780
6939.61 740
6940.40 816
6941.19 793
6941.97 812
6942.76 860
6943.54 750
6944.33 756
6945.12 826
6945.90 843
6946.69 993
6947.48 947
6948.26 1070
6949.05 952
6949.84 892
6950.62 1028
6951.41 1059
6952.20 1235
6952.99 1159
6953.77 1237
6954.56 1408
6955.35 1509
6956.13 1409
6956.92 1255
6957.71 1215
6958.50 1119
6959.28 1124
6960.07 1054
6960.86 1076
6961.64 1101
6962.43 1080
6963.22 1097
6964.01 1145
6964.80 1080
6965.58 1110
6966.37 1200
6967.16 1050
6967.95 1163
6968.73 1223
6969.52 1240
6970.31 1254
6971.10 1208
6971.89 1203
6972.67 1351
6973.46 1251
6974.25 1245
6975.04 1253
6975.83 1217
6976.62 1243
6977.40 1157
6978.19 1224
6978.98 1199
6979.77 1096
6980.56 1153
6981.35 1219
6982.13 1211
6982.92 1176
6983.71 1165
6984.50 1150
6985.29 1188
6986.08 1201
6986.87 1317
6987.66 1403
6988.45 1520
6989.23 1842
6990.02 2174
6990.81 2401
6991.60 2613
6992.39 2578
6993.18 2840
6993.97 2935
6994.76 2684
6995.55 2517
6996.34 2443
6997.13 2092
6997.92 1844
6998.71 1712
6999.50 1602
7000.29 1582
7001.07 1670
7001.86 1664
7002.65 1665
7003.44 1919
7004.23 2186
7005.02 2297
7005.81 2537
7006.60 2685
7007.39 2658
7008.18 2712
7008.97 2571
7009.76 2437
7010.55 2041
7011.34 1797
7012.14 1631
7012.93 1468
7013.72 1369
7014.51 1205
7015.30 1209
7016.09 1125
7016.88 1093
7017.67 1182
7018.46 1116
7019.25 1181
7020.04 1244
7020.83 1340
7021.62 1366
7022.41 1244
7023.20 1251
7024.00 1207
7024.79 1207
7025.58 1149
7026.37 1100
7027.16 1103
7027.95 1102
7028.74 1115
7029.53 1059
7030.32 1051
7031.12 1056
7031.91 1069
7032.70 1028
7033.49 1024
7034.28 1125
7035.07 1191
7035.87 1187
7036.66 1091
7037.45 1026
7038.24 1104
7039.03 1003
7039.82 1064
7040.62 940
7041.41 955
7042.20 956
7042.99 1035
7043.78 993
7044.58 1111
7045.37 1153
7046.16 1116
7046.95 1091
7047.75 1050
7048.54 1126
7049.33 1093
7050.12 1156
7050.92 1132
7051.71 1183
7052.50 1245
7053.29 1238
7054.09 1320
7054.88 1348
7055.67 1380
7056.46 1415
7057.26 1511
7058.05 1502
7058.84 1388
7059.64 1400
7060.43 1321
7061.22 1260
7062.02 1240
7062.81 1209
7063.60 1086
7064.39 1185
7065.19 1160
7065.98 1257
7066.77 1139
7067.57 1086
7068.36 1207
7069.16 1158
7069.95 1116
7070.74 1068
7071.54 1122
7072.33 1142
7073.12 1198
7073.92 1184
7074.71 1160
7075.51 1155
7076.30 1193
7077.09 1254
7077.89 1296
7078.68 1183
7079.48 1203
7080.27 1227
7081.06 1207
7081.86 1242
7082.65 1276
7083.45 1198
7084.24 1185
7085.04 1303
7085.83 1303
7086.62 1203
7087.42 1230
7088.21 1354
7089.01 1271
7089.80 1383
7090.60 1666
7091.39 2119
7092.19 2358
7092.98 2666
7093.78 2687
7094.57 3085
7095.37 2974
7096.16 2998
7096.96 2801
7097.75 2537
7098.55 2150
7099.34 1988
7100.14 1678
7100.93 1514
7101.73 1408
7102.52 1173
7103.32 1086
7104.11 980
7104.91 1002
7105.71 991
7106.50 1040
7107.30 1100
7108.09 1121
7108.89 1159
7109.68 1162
7110.48 1213
7111.28 1152
7112.07 1171
7112.87 1152
7113.66 1107
7114.46 1043
7115.26 921
7116.05 925
7116.85 852
7117.65 845
7118.44 784
7119.24 892
7120.03 888
7120.83 862
7121.63 877
7122.42 971
7123.22 981
7124.02 895
7124.81 914
7125.61 790
7126.41 848
7127.20 846
7128.00 836
7128.80 874
7129.59 903
7130.39 923
7131.19 975
7131.99 911
7132.78 915
7133.58 942
7134.38 851
7135.17 882
7135.97 940
7136.77 902
7137.57 868
7138.36 829
7139.16 837
7139.96 878
7140.76 772
7141.55 801
7142.35 829
7143.15 760
7143.95 804
7144.74 832
7145.54 847
7146.34 831
7147.14 835
7147.94 784
7148.73 795
7149.53 790
7150.33 782
7151.13 813
7151.93 833
7152.72 846
7153.52 828
7154.32 839
7155.12 749
7155.92 711
7156.72 722
7157.51 738
7158.31 732
7159.11 744
7159.91 806
7160.71 842
7161.51 805
7162.31 818
7163.11 836
7163.90 811
7164.70 776
7165.50 695
7166.30 735
7167.10 734
7167.90 749
7168.70 721
7169.50 655
7170.30 661
7171.10 743
7171.90 692
7172.69 686
7173.49 689
7174.29 693
7175.09 743
7175.89 733
7176.69 676
7177.49 645
7178.29 652
7179.09 657
7179.89 660
7180.69 684
7181.49 667
7182.29 663
7183.09 734
7183.89 646
7184.69 619
7185.49 690
7186.29 707
7187.09 707
7187.89 666
7188.69 673
7189.49 599
7190.29 702
7191.09 688
7191.89 654
7192.69 675
7193.49 671
7194.29 666
7195.09 650
7195.89 598
7196.70 622
7197.50 631
7198.30 555
7199.10 570
7199.90 609
7200.70 664
7201.50 618
7202.30 598
7203.10 618
7203.90 622
7204.70 674
7205.51 701
7206.31 664
7207.11 687
7207.91 645
7208.71 582
7209.51 554
7210.31 609
7211.12 558
7211.92 591
7212.72 647
7213.52 609
7214.32 568
7215.12 562
7215.92 685
7216.73 673
7217.53 676
7218.33 643
7219.13 607
7219.93 679
7220.74 712
7221.54 685
7222.34 686
7223.14 651
7223.94 567
7224.75 591
7225.55 669
7226.35 709
7227.15 665
7227.96 668
7228.76 635
7229.56 675
7230.36 613
7231.17 615
7231.97 693
7232.77 697
7233.57 645
7234.38 565
7235.18 619
7235.98 683
7236.79 614
7237.59 547
7238.39 586
7239.19 583
7240.00 618
7240.80 564
7241.60 584
7242.41 541
7243.21 574
7244.01 627
7244.82 636
7245.62 672
7246.42 593
7247.23 728
7248.03 702
7248.83 614
7249.64 625
7250.44 583
7251.25 596
7252.05 633
7252.85 646
7253.66 583
7254.46 633
7255.27 600
7256.07 617
7256.87 633
7257.68 569
7258.48 591
7259.29 591
7260.09 563
7260.89 493
7261.70 534
7262.50 543
7263.31 579
7264.11 625
7264.92 552
7265.72 596
7266.53 575
7267.33 634
7268.13 645
7268.94 612
7269.74 619
7270.55 622
7271.35 525
7272.16 615
7272.96 667
7273.77 642
7274.57 641
7275.38 606
7276.18 592
7276.99 676
7277.79 537
7278.60 662
7279.40 659
7280.21 711
7281.01 669
7281.82 643
7282.63 625
7283.43 603
7284.24 647
7285.04 686
7285.85 731
7286.65 653
7287.46 656
7288.27 704
7289.07 767
7289.88 928
7290.68 982
7291.49 1028
7292.29 1078
7293.10 991
7293.91 905
7294.71 860
7295.52 763
7296.33 746
7297.13 650
7297.94 584
7298.74 625
7299.55 611
7300.36 561
7301.16 572
7301.97 598
7302.78 605
7303.58 557
7304.39 610
7305.20 573
7306.00 571
7306.81 639
7307.62 634
7308.42 626
7309.23 638
7310.04 692
7310.84 659
7311.65 577
7312.46 624
7313.27 526
7314.07 615
7314.88 570
7315.69 529
7316.50 523
7317.30 607
7318.11 675
7318.92 556
7319.72 600
7320.53 592
7321.34 588
7322.15 680
7322.96 648
7323.76 657
7324.57 674
7325.38 825
7326.19 863
7326.99 888
7327.80 823
7328.61 849
7329.42 790
7330.23 770
7331.03 758
7331.84 685
7332.65 669
7333.46 625
7334.27 677
7335.08 645
7335.88 565
7336.69 644
7337.50 578
7338.31 605
7339.12 634
7339.93 575
7340.74 582
7341.54 658
7342.35 670
7343.16 639
7343.97 568
7344.78 673
7345.59 616
7346.40 579
7347.21 603
7348.02 584
7348.82 546
7349.63 591
7350.44 591
7351.25 531
7352.06 560
7352.87 616
7353.68 547
7354.49 524
7355.30 597
7356.11 564
7356.92 522
7357.73 615
7358.54 571
7359.35 553
7360.16 490
7360.97 553
7361.78 558
7362.59 599
7363.40 565
7364.21 519
7365.02 515
7365.83 605
7366.64 548
7367.45 539
7368.26 561
7369.07 571
7369.88 559
7370.69 571
7371.50 545
7372.31 495
7373.12 568
7373.93 589
7374.74 540
7375.55 496
7376.36 492
7377.17 561
7377.98 537
7378.79 511
7379.60 542
7380.42 503
7381.23 529
7382.04 618
7382.85 561
7383.66 520
7384.47 609
7385.28 667
7386.09 584
7386.90 607
7387.71 594
7388.53 663
7389.34 658
7390.15 594
7390.96 560
7391.77 518
7392.58 516
7393.39 561
7394.21 602
7395.02 584
7395.83 594
7396.64 581
7397.45 524
7398.27 567
7399.08 572
7399.89 601
7400.70 644
7401.51 625
7402.33 650
7403.14 687
7403.95 700
7404.76 786
7405.57 739
7406.39 727
7407.20 642
7408.01 605
7408.82 701
7409.64 669
7410.45 622
7411.26 548
7412.07 501
7412.89 553
7413.70 567
7414.51 491
7415.32 485
7416.14 566
7416.95 543
7417.76 566
7418.58 482
7419.39 517
7420.20 487
7421.02 478
7421.83 462
7422.64 444
7423.45 449
7424.27 497
7425.08 495
7425.89 509
7426.71 479
7427.52 457
7428.33 507
7429.15 520
7429.96 568
7430.78 457
7431.59 544
7432.40 494
7433.22 485
7434.03 495
7434.84 480
7435.66 491
7436.47 518
7437.29 474
7438.10 465
7438.91 518
7439.73 485
7440.54 441
7441.36 438
7442.17 462
7442.99 436
7443.80 473
7444.61 494
7445.43 501
7446.24 475
7447.06 516
7447.87 453
7448.69 493
7449.50 454
7450.32 468
7451.13 499
7451.95 495
7452.76 519
7453.58 523
7454.39 463
7455.21 507
7456.02 539
7456.84 495
7457.65 487
7458.47 536
7459.28 567
7460.10 473
7460.91 528
7461.73 554
7462.54 588
7463.36 519
7464.17 509
7464.99 552
7465.80 532
7466.62 462
7467.44 520
7468.25 504
7469.07 460
7469.88 516
7470.70 476
7471.51 550
7472.33 601
7473.15 537
7473.96 507
7474.78 539
7475.59 509
7476.41 584
7477.23 534
7478.04 554
7478.86 547
7479.67 513
7480.49 536
7481.31 523
7482.12 543
7482.94 594
7483.76 560
7484.57 549
7485.39 543
7486.21 537
7487.02 540
7487.84 521
7488.66 453
7489.47 492
7490.29 504
7491.11 494
7491.92 527
7492.74 440
7493.56 513
7494.38 473
7495.19 447
7496.01 456
7496.83 420
7497.64 428
7498.46 413
7499.28 465
7500.10 450
7500.91 392
7501.73 394
7502.55 457
7503.37 482
7504.18 452
7505.00 431
7505.82 469
7506.64 459
7507.46 467
7508.27 453
7509.09 462
7509.91 498
7510.73 475
7511.55 468
7512.36 417
7513.18 456
7514.00 445
7514.82 420
7515.64 464
7516.45 437
7517.27 413
7518.09 393
7518.91 437
7519.73 458
7520.55 412
7521.37 468
7522.18 416
7523.00 473
7523.82 473
7524.64 482
7525.46 423
7526.28 448
7527.10 415
7527.92 405
7528.74 439
7529.55 476
7530.37 423
7531.19 420
7532.01 424
7532.83 426
7533.65 407
7534.47 475
7535.29 474
7536.11 507
7536.93 423
7537.75 509
7538.57 443
7539.39 377
7540.21 365
7541.03 485
7541.84 414
7542.66 373
7543.48 414
7544.30 418
7545.12 382
7545.94 420
7546.76 458
7547.58 437
7548.40 428
7549.22 455
7550.04 373
7550.86 372
7551.68 443
7552.51 445
7553.33 449
7554.15 486
7554.97 412
7555.79 418
7556.61 433
7557.43 477
7558.25 427
7559.07 415
7559.89 438
7560.71 453
7561.53 430
7562.35 422
7563.17 448
7563.99 461
7564.81 514
7565.64 412
7566.46 461
7567.28 457
7568.10 476
7568.92 503
7569.74 484
7570.56 432
7571.38 455
7572.21 510
7573.03 451
7573.85 437
7574.67 427
7575.49 401
7576.31 462
7577.13 399
7577.96 404
7578.78 445
7579.60 463
7580.42 436
7581.24 429
7582.07 407
7582.89 423
7583.71 481
7584.53 513
7585.35 499
7586.18 457
7587.00 457
7587.82 491
7588.64 445
7589.46 524
7590.29 505
7591.11 533
7591.93 543
7592.75 453
7593.58 464
7594.40 529
7595.22 485
7596.04 487
7596.87 524
7597.69 524
7598.51 557
7599.34 539
7600.16 569
7600.98 590
7601.80 535
7602.63 540
7603.45 520
7604.27 580
7605.10 610
7605.92 641
7606.74 633
7607.57 538
7608.39 582
7609.21 581
7610.04 627
7610.86 721
7611.68 688
7612.51 716
7613.33 670
7614.15 683
7614.98 684
7615.80 669
7616.62 562
7617.45 611
7618.27 525
7619.10 565
7619.92 590
7620.74 550
7621.57 581
7622.39 583
7623.22 586
7624.04 631
7624.86 716
7625.69 737
7626.51 658
7627.34 620
7628.16 605
7628.99 620
7629.81 596
7630.64 576
7631.46 630
7632.28 608
7633.11 611
7633.93 609
7634.76 608
7635.58 696
7636.41 739
7637.23 742
7638.06 874
7638.88 894
7639.71 821
7640.53 818
7641.36 753
7642.18 649
7643.01 582
7643.83 573
7644.66 597
7645.48 610
7646.31 509
7647.14 520
7647.96 512
7648.79 588
7649.61 532
7650.44 497
7651.26 541
7652.09 553
7652.91 522
7653.74 569
7654.57 622
7655.39 563
7656.22 521
7657.04 567
7657.87 565
7658.70 530
7659.52 471
7660.35 524
7661.17 512
7662.00 451
7662.83 445
7663.65 499
7664.48 479
7665.31 443
7666.13 402
7666.96 397
7667.79 454
7668.61 511
7669.44 470
7670.27 439
7671.09 438
7671.92 442
7672.75 494
7673.57 486
7674.40 381
7675.23 423
7676.05 490
7676.88 499
7677.71 503
7678.53 412
7679.36 440
7680.19 451
7681.02 423
7681.84 404
7682.67 448
7683.50 405
7684.33 440
7685.15 495
7685.98 436
7686.81 452
7687.64 485
7688.46 408
7689.29 433
7690.12 529
7690.95 461
7691.77 498
7692.60 525
7693.43 559
7694.26 502
7695.09 515
7695.91 520
7696.74 510
7697.57 546
7698.40 510
7699.23 470
7700.06 412
7700.88 421
7701.71 422
7702.54 444
7703.37 495
7704.20 511
7705.03 540
7705.85 552
7706.68 559
7707.51 514
7708.34 431
7709.17 450
7710.00 483
7710.83 507
7711.66 443
7712.48 414
7713.31 466
7714.14 380
7714.97 430
7715.80 479
7716.63 525
7717.46 481
7718.29 491
7719.12 464
7719.95 511
7720.78 498
7721.61 502
7722.44 492
7723.27 504
7724.09 402
7724.92 479
7725.75 476
7726.58 437
7727.41 456
7728.24 465
7729.07 446
7729.90 468
7730.73 418
7731.56 485
7732.39 444
7733.22 430
7734.05 427
7734.88 470
7735.71 488
7736.54 417
7737.37 447
7738.20 521
7739.03 490
7739.86 471
7740.70 440
7741.53 493
7742.36 491
7743.19 506
7744.02 500
7744.85 499
7745.68 551
7746.51 510
7747.34 476
7748.17 543
7749.00 568
7749.83 540
7750.66 522
7751.50 568
7752.33 554
7753.16 580
7753.99 615
7754.82 644
7755.65 714
7756.48 751
7757.31 718
7758.15 707
7758.98 623
7759.81 648
7760.64 726
7761.47 692
7762.30 716
7763.13 835
7763.97 754
7764.80 863
7765.63 822
7766.46 819
7767.29 732
7768.13 777
7768.96 708
7769.79 652
7770.62 600
7771.45 617
7772.29 574
7773.12 559
7773.95 524
7774.78 516
7775.62 548
7776.45 501
7777.28 464
7778.11 478
7778.95 551
7779.78 538
7780.61 640
7781.44 673
7782.28 793
7783.11 922
7783.94 930
7784.77 883
7785.61 941
7786.44 870
7787.27 804
7788.11 799
7788.94 720
7789.77 665
7790.61 599
7791.44 551
7792.27 575
7793.10 539
7793.94 552
7794.77 614
7795.60 508
7796.44 483
7797.27 524
7798.11 591
7798.94 518
7799.77 593
7800.61 672
7801.44 545
7802.27 582
7803.11 577
7803.94 653
7804.78 624
7805.61 534
7806.44 435
7807.28 518
7808.11 506
7808.95 471
7809.78 426
7810.61 552
7811.45 572
7812.28 601
7813.12 548
7813.95 555
7814.79 557
7815.62 554
7816.45 542
7817.29 517
7818.12 549
7818.96 566
7819.79 618
7820.63 509
7821.46 563
7822.30 547
7823.13 583
7823.97 617
7824.80 592
7825.64 600
7826.47 595
7827.31 620
7828.14 582
7828.98 644
7829.81 597
7830.65 539
7831.48 578
7832.32 632
7833.15 698
7833.99 625
7834.83 637
7835.66 644
7836.50 613
7837.33 557
7838.17 548
7839.00 600
7839.84 620
7840.68 578
7841.51 599
7842.35 591
7843.18 628
7844.02 592
7844.86 533
7845.69 568
7846.53 542
7847.36 514
7848.20 529
7849.04 528
7849.87 562
7850.71 561
7851.55 609
7852.38 559
7853.22 577
7854.05 543
7854.89 523
7855.73 591
7856.56 629
7857.40 582
7858.24 569
7859.08 578
7859.91 576
7860.75 580
7861.59 672
7862.42 599
7863.26 690
7864.10 679
7864.93 684
7865.77 798
7866.61 731
7867.45 625
7868.28 667
7869.12 589
7869.96 693
7870.80 660
7871.63 629
7872.47 660
7873.31 623
7874.15 647
7874.98 698
7875.82 738
7876.66 643
7877.50 643
7878.33 707
7879.17 709
7880.01 753
7880.85 735
7881.69 744
7882.52 820
7883.36 856
7884.20 973
7885.04 919
7885.88 890
7886.71 865
7887.55 869
7888.39 816
7889.23 765
7890.07 776
7890.91 787
7891.75 797
7892.58 757
7893.42 761
7894.26 754
7895.10 799
7895.94 715
7896.78 756
7897.62 882
7898.46 821
7899.29 834
7900.13 721
7900.97 638
7901.81 683
7902.65 610
7903.49 658
7904.33 705
7905.17 659
7906.01 733
7906.85 691
7907.69 722
7908.53 665
7909.37 685
7910.21 655
7911.04 663
7911.88 571
7912.72 560
7913.56 659
7914.40 515
7915.24 541
7916.08 541
7916.92 569
7917.76 606
7918.60 560
7919.44 551
7920.28 549
7921.12 605
7921.96 601
7922.80 620
7923.64 665
7924.48 691
7925.32 663
7926.16 718
7927.01 639
7927.85 625
7928.69 696
7929.53 599
7930.37 575
7931.21 518
7932.05 557
7932.89 564
7933.73 520
7934.57 502
7935.41 498
7936.25 507
7937.09 566
7937.93 592
7938.78 513
7939.62 488
7940.46 518
7941.30 526
7942.14 497
7942.98 511
7943.82 504
7944.66 561
7945.51 519
7946.35 507
7947.19 507
7948.03 486
7948.87 507
7949.71 466
7950.56 524
7951.40 588
7952.24 545
7953.08 487
7953.92 582
7954.76 557
7955.61 503
7956.45 565
7957.29 525
7958.13 513
7958.97 506
7959.82 549
7960.66 555
7961.50 622
7962.34 599
7963.19 649
7964.03 611
7964.87 580
7965.71 583
7966.56 570
7967.40 532
7968.24 566
7969.08 557
7969.93 559
7970.77 584
7971.61 516
7972.45 523
7973.30 558
7974.14 525
7974.98 543
7975.83 585
7976.67 555
7977.51 487
7978.36 476
7979.20 504
7980.04 531
7980.89 495
7981.73 514
7982.57 522
7983.42 536
7984.26 467
7985.10 532
7985.95 517
7986.79 491
7987.63 486
7988.48 499
7989.32 491
7990.16 517
7991.01 467
7991.85 499
7992.70 509
7993.54 494
7994.38 497
7995.23 464
7996.07 498
7996.92 478
7997.76 465
7998.60 499
7999.45 499
8000.29 513
8001.14 555
8001.98 533
8002.83 519
8003.67 560
8004.52 656
8005.36 654
8006.20 728
8007.05 763
8007.89 781
8008.74 806
8009.58 792
8010.43 691
8011.27 619
8012.12 624
8012.96 558
8013.81 584
8014.65 504
8015.50 488
8016.34 486
8017.19 476
8018.03 468
8018.88 487
8019.72 412
8020.57 438
8021.42 505
8022.26 447
8023.11 437
8023.95 497
8024.80 459
8025.64 421
8026.49 449
8027.33 473
8028.18 403
8029.03 451
8029.87 505
8030.72 445
8031.56 457
8032.41 436
8033.26 467
8034.10 465
8034.95 422
8035.79 428
8036.64 419
8037.49 388
8038.33 344
8039.18 429
8040.03 428
8040.87 450
8041.72 397
8042.57 397
8043.41 451
8044.26 428
8045.11 396
8045.95 410
8046.80 535
8047.65 443
8048.49 418
8049.34 395
8050.19 419
8051.03 437
8051.88 474
8052.73 365
8053.58 374
8054.42 367
8055.27 405
8056.12 416
8056.96 403
8057.81 332
8058.66 319
8059.51 399
8060.35 382
8061.20 399
8062.05 342
8062.90 380
8063.74 377
8064.59 412
8065.44 412
8066.29 419
8067.14 449
8067.98 395
8068.83 346
8069.68 368
8070.53 420
8071.38 424
8072.22 404
8073.07 367
8073.92 321
8074.77 369
8075.62 380
8076.46 366
8077.31 317
8078.16 366
8079.01 364
8079.86 380
8080.71 358
8081.56 375
8082.40 387
8083.25 356
8084.10 342
8084.95 359
8085.80 363
8086.65 401
8087.50 414
8088.35 352
8089.19 320
8090.04 324
8090.89 353
8091.74 349
8092.59 355
8093.44 330
8094.29 340
8095.14 386
8095.99 323
8096.84 316
8097.69 315
8098.54 345
8099.39 360
8100.24 341
8101.09 362
8101.94 332
8102.79 345
8103.63 365
8104.48 344
8105.33 308
8106.18 333
8107.03 409
8107.88 367
8108.73 386
8109.58 372
8110.43 371
8111.28 349
8112.14 363
8112.99 347
8113.84 333
8114.69 364
8115.54 356
8116.39 358
8117.24 298
8118.09 305
8118.94 367
8119.79 401
8120.64 393
8121.49 309
8122.34 319
8123.19 330
8124.04 379
8124.89 378
8125.74 357
8126.60 346
8127.45 374
8128.30 372
8129.15 417
8130.00 376
8130.85 325
8131.70 350
8132.55 368
8133.40 361
8134.26 348
8135.11 316
8135.96 353
8136.81 315
8137.66 308
8138.51 315
8139.37 329
8140.22 331
8141.07 309
8141.92 365
8142.77 345
8143.62 326
8144.48 338
8145.33 356
8146.18 337
8147.03 335
8147.88 366
8148.74 322
8149.59 368
8150.44 405
8151.29 400
8152.15 423
8153.00 417
8153.85 372
8154.70 385
8155.56 384
8156.41 423
8157.26 459
8158.11 383
8158.97 477
8159.82 510
8160.67 539
8161.52 513
8162.38 511
8163.23 472
8164.08 442
8164.94 423
8165.79 455
8166.64 458
8167.49 482
8168.35 481
8169.20 398
8170.05 425
8170.91 383
8171.76 363
8172.61 406
8173.47 369
8174.32 374
8175.17 394
8176.03 357
8176.88 369
8177.74 400
8178.59 352
8179.44 327
8180.30 395
8181.15 358
8182.00 360
8182.86 347
8183.71 321
8184.57 377
8185.42 362
8186.27 324
8187.13 338
8187.98 288
8188.84 322
8189.69 351
8190.55 306
8191.40 334
8192.25 332
8193.11 307
8193.96 307
8194.82 344
8195.67 293
8196.53 290
8197.38 273
8198.24 314
8199.09 311
8199.95 274
8200.80 299
8201.66 319
8202.51 334
8203.37 324
8204.22 363
8205.08 296
8205.93 334
8206.79 320
8207.64 280
8208.50 269
8209.35 268
8210.21 279
8211.06 319
8211.92 297
8212.77 251
8213.63 257
8214.48 295
8215.34 293
8216.20 248
8217.05 281
8217.91 309
8218.76 312
8219.62 274
8220.48 273
8221.33 314
8222.19 367
8223.04 339
8223.90 289
8224.76 290
8225.61 293
8226.47 306
8227.32 333
8228.18 324
8229.04 302
8229.89 317
8230.75 374
8231.61 350
8232.46 283
8233.32 283
8234.18 309
8235.03 343
8235.89 295
8236.75 260
8237.60 269
8238.46 310
8239.32 310
8240.17 305
8241.03 290
8241.89 283
8242.74 292
8243.60 277
8244.46 289
8245.32 263
8246.17 256
8247.03 284
8247.89 277
8248.74 301
8249.60 281
8250.46 305
8251.32 329
8252.17 290
8253.03 279
8253.89 261
8254.75 304
8255.60 260
8256.46 309
8257.32 294
8258.18 286
8259.04 279
8259.89 291
8260.75 257
8261.61 290
8262.47 291
8263.33 303
8264.18 297
8265.04 239
8265.90 281
8266.76 250
8267.62 302
8268.48 329
8269.33 278
8270.19 321
8271.05 312
8271.91 326
8272.77 256
8273.63 271
8274.49 292
8275.34 315
8276.20 284
8277.06 266
8277.92 324
8278.78 321
8279.64 296
8280.50 261
8281.36 279
8282.22 272
8283.08 298
8283.93 267
8284.79 281
8285.65 264
8286.51 318
8287.37 335
8288.23 344
8289.09 304
8289.95 303
8290.81 284
8291.67 269
8292.53 305
8293.39 320
8294.25 298
8295.11 344
8295.97 320
8296.83 300
8297.69 288
8298.55 291
8299.41 299
8300.27 278
8301.13 323
8301.99 315
8302.85 331
8303.71 271
8304.57 291
8305.43 275
8306.29 305
8307.15 306
8308.01 298
8308.87 328
8309.73 327
8310.59 321
8311.45 266
8312.31 307
8313.17 317
8314.03 282
8314.90 229
8315.76 263
8316.62 250
8317.48 304
8318.34 260
8319.20 287
8320.06 294
8320.92 336
8321.78 327
8322.64 277
8323.51 350
8324.37 283
8325.23 320
8326.09 323
8326.95 263
8327.81 314
8328.67 289
8329.54 264
8330.40 285
8331.26 320
8332.12 327
8332.98 312
8333.84 339
8334.71 306
8335.57 308
8336.43 300
8337.29 309
8338.15 295
8339.02 260
8339.88 262
8340.74 269
8341.60 318
8342.46 243
8343.33 279
8344.19 306
8345.05 301
8345.91 311
8346.78 227
8347.64 253
8348.50 282
8349.36 281
8350.23 237
8351.09 254
8351.95 290
8352.81 285
8353.68 282
8354.54 279
8355.40 325
8356.27 289
8357.13 298
8357.99 332
8358.86 274
8359.72 300
8360.58 279
8361.44 251
8362.31 267
8363.17 246
8364.03 263
8364.90 288
8365.76 351
8366.63 243
8367.49 235
8368.35 261
8369.22 247
8370.08 302
8370.94 258
8371.81 227
8372.67 274
8373.53 323
8374.40 272
8375.26 286
8376.13 299
8376.99 261
8377.85 268
8378.72 282
8379.58 308
8380.45 266
8381.31 283
8382.18 316
8383.04 328
8383.90 343
8384.77 281
8385.63 291
8386.50 270
8387.36 307
8388.23 316
8389.09 268
8389.96 306
8390.82 336
8391.69 351
8392.55 352
8393.42 332
8394.28 328
8395.15 299
8396.01 298
8396.88 265
8397.74 331
8398.61 326
8399.47 351
8400.34 303
8401.20 302
8402.07 276
8402.93 291
8403.80 298
8404.66 285
8405.53 303
8406.39 329
8407.26 285
8408.12 346
8408.99 363
8409.86 322
8410.72 280
8411.59 314
8412.45 319
8413.32 310
8414.19 318
8415.05 314
8415.92 326
8416.78 384
8417.65 361
8418.52 366
8419.38 401
8420.25 323
8421.11 329
8421.98 312
8422.85 317
8423.71 346
8424.58 299
8425.45 298
8426.31 342
8427.18 361
8428.05 324
8428.91 395
8429.78 306
8430.65 348
8431.51 363
8432.38 401
8433.25 400
8434.11 391
8434.98 306
8435.85 371
8436.72 342
8437.58 403
8438.45 408
8439.32 376
8440.18 414
8441.05 460
8441.92 372
8442.79 394
8443.65 439
8444.52 401
8445.39 473
8446.26 494
8447.12 462
8447.99 544
8448.86 502
8449.73 557
8450.60 595
8451.46 524
8452.33 512
8453.20 504
8454.07 613
8454.94 609
8455.80 631
8456.67 599
8457.54 566
8458.41 572
8459.28 609
8460.14 541
8461.01 713
8461.88 844
8462.75 788
8463.62 823
8464.49 849
8465.36 869
8466.22 782
8467.09 767
8467.96 689
8468.83 660
8469.70 626
8470.57 575
8471.44 534
8472.31 533
8473.17 469
8474.04 498
8474.91 439
8475.78 451
8476.65 472
8477.52 448
8478.39 467
8479.26 393
8480.13 469
8481.00 440
8481.87 412
8482.74 417
8483.61 405
8484.48 380
8485.34 409
8486.21 368
8487.08 366
8487.95 433
8488.82 453
8489.69 478
8490.56 391
8491.43 387
8492.30 385
8493.17 409
8494.04 441
8494.91 374
8495.78 349
8496.65 386
8497.52 364
8498.39 353
8499.26 386
8500.13 433
8501.01 426
8501.88 358
8502.75 410
8503.62 407
8504.49 436
8505.36 390
8506.23 389
8507.10 374
8507.97 371
8508.84 336
8509.71 354
8510.58 374
8511.45 369
8512.32 353
8513.20 387
8514.07 395
8514.94 385
8515.81 400
8516.68 421
8517.55 393
8518.42 361
8519.29 406
8520.17 362
8521.04 353
8521.91 443
8522.78 425
8523.65 394
8524.52 361
8525.39 349
8526.27 379
8527.14 391
8528.01 357
8528.88 347
8529.75 374
8530.63 377
8531.50 394
8532.37 441
8533.24 375
8534.11 400
8534.99 391
8535.86 384
8536.73 345
8537.60 425
8538.47 391
8539.35 379
8540.22 417
8541.09 399
8541.96 439
8542.84 430
8543.71 451
8544.58 455
8545.46 388
8546.33 410
8547.20 376
8548.07 419
8548.95 361
8549.82 341
8550.69 370
8551.57 393
8552.44 416
8553.31 377
8554.18 316
8555.06 332
8555.93 388
8556.80 488
8557.68 486
8558.55 552
8559.42 639
8560.30 628
8561.17 599
8562.04 626
8562.92 652
8563.79 613
8564.67 549
8565.54 572
8566.41 486
8567.29 477
8568.16 396
8569.03 381
8569.91 376
8570.78 355
8571.66 343
8572.53 345
8573.40 334
8574.28 322
8575.15 383
8576.03 373
8576.90 367
8577.78 337
8578.65 323
8579.52 394
8580.40 376
8581.27 324
8582.15 287
8583.02 336
8583.90 330
8584.77 329
8585.65 288
8586.52 296
8587.40 313
8588.27 352
8589.15 343
8590.02 312
8590.90 274
8591.77 329
8592.65 360
8593.52 307
8594.40 288
8595.27 306
8596.15 288
8597.02 267
8597.90 339
8598.77 311
8599.65 298
8600.52 325
8601.40 341
8602.28 360
8603.15 337
8604.03 304
8604.90 320
8605.78 354
8606.65 324
8607.53 285
8608.41 304
8609.28 289
8610.16 294
8611.03 372
8611.91 348
8612.79 292
8613.66 336
8614.54 326
8615.41 322
8616.29 318
8617.17 307
8618.04 313
8618.92 332
8619.80 329
8620.67 324
8621.55 330
8622.43 317
8623.30 275
8624.18 300
8625.06 297
8625.93 289
8626.81 301
8627.69 298
8628.56 293
8629.44 301
8630.32 343
8631.20 329
8632.07 322
8632.95 340
8633.83 306
8634.70 322
8635.58 307
8636.46 279
8637.34 306
8638.21 299
8639.09 326
8639.97 347
8640.85 305
8641.72 329
8642.60 327
8643.48 344
8644.36 339
8645.23 305
8646.11 263
8646.99 278
8647.87 295
8648.75 309
8649.62 339
8650.50 312
8651.38 327
8652.26 342
8653.14 318
8654.01 338
8654.89 325
8655.77 370
8656.65 310
8657.53 361
8658.41 371
8659.29 392
8660.16 336
8661.04 355
8661.92 341
8662.80 312
8663.68 302
8664.56 354
8665.44 341
8666.31 358
8667.19 310
8668.07 361
8668.95 369
8669.83 354
8670.71 380
8671.59 338
8672.47 321
8673.35 302
8674.23 318
8675.11 339
8675.99 381
8676.86 366
8677.74 369
8678.62 428
8679.50 448
8680.38 429
8681.26 382
8682.14 406
8683.02 457
8683.90 405
8684.78 413
8685.66 413
8686.54 408
8687.42 409
8688.30 371
8689.18 364
8690.06 348
8690.94 388
8691.82 398
8692.70 391
8693.58 344
8694.46 395
8695.34 535
8696.22 569
8697.10 621
8697.98 765
8698.86 823
8699.74 911
8700.62 913
8701.51 974
8702.39 919
8703.27 841
8704.15 802
8705.03 695
8705.91 576
8706.79 572
8707.67 479
8708.55 428
8709.43 386
8710.31 374
8711.20 340
8712.08 360
8712.96 337
8713.84 402
8714.72 352
8715.60 308
8716.48 397
8717.36 341
8718.25 332
8719.13 349
8720.01 356
8720.89 323
8721.77 337
8722.65 340
8723.54 367
8724.42 345
8725.30 335
8726.18 295
8727.06 322
8727.95 288
8728.83 344
8729.71 364
8730.59 346
8731.47 316
8732.36 334
8733.24 341
8734.12 337
8735.00 354
8735.89 346
8736.77 312
8737.65 357
8738.53 373
8739.42 315
8740.30 311
8741.18 330
8742.06 309
8742.95 319
8743.83 312
8744.71 359
8745.59 360
8746.48 312
8747.36 303
8748.24 362
8749.13 308
8750.01 312
8750.89 340
8751.78 331
8752.66 324
8753.54 292
8754.43 326
8755.31 326
8756.19 294
8757.08 301
8757.96 257
8758.84 303
8759.73 340
8760.61 375
8761.49 415
8762.38 407
8763.26 442
8764.15 519
8765.03 558
8765.91 473
8766.80 502
8767.68 494
8768.57 505
8769.45 455
8770.33 421
8771.22 401
8772.10 390
8772.99 427
8773.87 407
8774.75 389
8775.64 403
8776.52 446
8777.41 359
8778.29 361
8779.18 394
8780.06 371
8780.95 357
8781.83 367
8782.72 373
8783.60 322
8784.49 334
8785.37 378
8786.26 359
8787.14 403
8788.03 383
8788.91 352
8789.80 346
8790.68 339
8791.57 387
8792.45 405
8793.34 365
8794.22 338
8795.11 363
8795.99 356
8796.88 285
8797.76 320
8798.65 323
8799.53 350
8800.42 390
8801.31 329
8802.19 281
8803.08 278
8803.96 345
8804.85 382
8805.74 402
8806.62 360
8807.51 365
8808.39 346
8809.28 370
8810.17 343
8811.05 299
8811.94 267
8812.82 272
8813.71 317
8814.60 331
8815.48 326
8816.37 318
8817.26 355
8818.14 257
8819.03 275
8819.92 300
8820.80 290
8821.69 280
8822.58 321
8823.46 323
8824.35 333
8825.24 293
8826.12 266
8827.01 333
8827.90 288
8828.78 362
8829.67 340
8830.56 306
8831.45 301
8832.33 268
8833.22 326
8834.11 327
8835.00 336
8835.88 317
8836.77 297
8837.66 309
8838.55 286
8839.43 255
8840.32 277
8841.21 275
8842.10 304
8842.98 290
8843.87 307
8844.76 338
8845.65 304
8846.54 253
8847.42 295
8848.31 255
8849.20 251
8850.09 278
8850.98 290
8851.86 306
8852.75 283
8853.64 285
8854.53 291
8855.42 277
8856.31 226
8857.19 275
8858.08 274
8858.97 271
8859.86 248
8860.75 243
8861.64 240
8862.53 263
8863.42 228
8864.30 230
8865.19 244
8866.08 271
8866.97 226
8867.86 291
8868.75 272
8869.64 213
8870.53 254
8871.42 287
8872.31 255
8873.20 271
8874.08 270
8874.97 274
8875.86 232
8876.75 245
8877.64 245
8878.53 225
8879.42 233
8880.31 231
8881.20 242
8882.09 222
8882.98 256
8883.87 229
8884.76 236
8885.65 234
8886.54 221
8887.43 234
8888.32 284
8889.21 258
8890.10 252
8890.99 262
8891.88 264
8892.77 264
8893.66 247
8894.55 308
8895.44 265
8896.33 254
8897.22 236
8898.11 286
8899.00 224
8899.90 249
8900.79 274
8901.68 226
8902.57 248
8903.46 243
8904.35 244
8905.24 228
8906.13 223
8907.02 234
8907.91 251
8908.80 229
8909.70 209
8910.59 232
8911.48 250
8912.37 275
8913.26 230
8914.15 237
8915.04 235
8915.93 258
8916.83 208
8917.72 244
8918.61 228
8919.50 222
8920.39 248
8921.28 218
8922.18 164
8923.07 209
8923.96 244
8924.85 240
8925.74 204
8926.64 184
8927.53 219
8928.42 243
8929.31 200
8930.20 198
8931.10 215
8931.99 244
8932.88 284
8933.77 218
8934.67 198
8935.56 188
8936.45 233
8937.34 263
8938.24 253
8939.13 215
8940.02 232
8940.91 266
8941.81 219
8942.70 240
8943.59 219
8944.49 242
8945.38 253
8946.27 213
8947.16 205
8948.06 217
8948.95 226
8949.84 225
8950.74 274
8951.63 252
8952.52 263
8953.42 220
8954.31 225
8955.20 224
8956.10 215
8956.99 220
8957.88 200
8958.78 228
8959.67 225
8960.56 226
8961.46 267
8962.35 233
8963.25 230
8964.14 216
8965.03 220
8965.93 243
8966.82 186
8967.72 211
8968.61 196
8969.50 192
8970.40 222
8971.29 232
8972.19 226
8973.08 188
8973.98 210
8974.87 219
8975.76 192
8976.66 208
8977.55 212
8978.45 206
8979.34 255
8980.24 222
8981.13 203
8982.03 195
8982.92 238
8983.82 247
8984.71 205
8985.61 195
8986.50 199
8987.40 198
8988.29 170
8989.19 181
8990.08 221
8990.98 210
8991.87 233
8992.77 231
8993.66 218
8994.56 201
8995.45 185
8996.35 209
8997.24 220
8998.14 208
8999.04 225
8999.93 201
9000.83 206
9001.72 219
9002.62 234
9003.51 215
9004.41 183
9005.31 227
9006.20 197
9007.10 204
9007.99 202
9008.89 226
9009.79 182
9010.68 172
9011.58 175
9012.48 183
9013.37 168
9014.27 212
9015.16 221
9016.06 222
9016.96 183
9017.85 184
9018.75 192
9019.65 208
9020.54 201
9021.44 187
9022.34 182
9023.23 196
9024.13 230
9025.03 201
9025.93 189
9026.82 225
9027.72 210
9028.62 186
9029.51 190
9030.41 216
9031.31 221
9032.21 200
9033.10 217
9034.00 188
9034.90 172
9035.79 186
9036.69 238
9037.59 227
9038.49 249
9039.38 198
9040.28 150
9041.18 214
9042.08 228
9042.98 199
9043.87 205
9044.77 200
9045.67 208
9046.57 239
9047.47 203
9048.36 209
9049.26 202
9050.16 208
9051.06 203
9051.96 227
9052.85 221
9053.75 172
9054.65 201
9055.55 207
9056.45 186
9057.35 197
9058.25 188
9059.14 212
9060.04 238
9060.94 201
9061.84 241
9062.74 193
9063.64 249
9064.54 264
9065.44 225
9066.33 249
9067.23 224
9068.13 235
9069.03 247
9069.93 232
9070.83 232
9071.73 189
9072.63 189
9073.53 224
9074.43 232
9075.33 231
9076.23 249
9077.13 213
9078.03 252
9078.92 226
9079.82 231
9080.72 191
9081.62 274
9082.52 210
9083.42 213
9084.32 200
9085.22 213
9086.12 245
9087.02 243
9087.92 202
9088.82 220
9089.72 199
9090.62 222
9091.52 216
9092.42 222
9093.32 200
9094.22 218
9095.12 239
9096.03 226
9096.93 265
9097.83 244
9098.73 276
9099.63 288
9100.53 255
9101.43 242
9102.33 219
9103.23 237
9104.13 222
9105.03 200
9105.93 197
9106.83 203
9107.74 227
9108.64 231
9109.54 214
9110.44 226
9111.34 228
9112.24 184
9113.14 201
9114.04 239
9114.94 196
9115.85 193
9116.75 164
9117.65 207
9118.55 226
9119.45 195
9120.35 192
9121.26 190
9122.16 234
9123.06 217
9123.96 204
9124.86 220
9125.77 163
9126.67 192
9127.57 218
9128.47 185
9129.37 212
9130.28 192
9131.18 176
9132.08 213
9132.98 198
9133.88 203
9134.79 180
9135.69 182
9136.59 212
9137.49 206
9138.40 166
9139.30 183
9140.20 183
9141.10 176
9142.01 201
9142.91 190
9143.81 202
9144.72 209
9145.62 218
9146.52 208
9147.42 235
9148.33 231
9149.23 202
9150.13 237
9151.04 202
9151.94 170
9152.84 221
9153.75 217
9154.65 201
9155.55 178
9156.46 216
9157.36 189
9158.26 195
9159.17 174
9160.07 187
9160.97 179
9161.88 181
9162.78 204
9163.69 191
9164.59 204
9165.49 172
9166.40 200
9167.30 212
9168.21 221
9169.11 178
9170.01 203
9170.92 188
9171.82 210
9172.73 216
9173.63 185
9174.53 195
9175.44 210
9176.34 201
9177.25 176
9178.15 207
9179.06 207
9179.96 183
9180.87 193
9181.77 202
9182.68 187
9183.58 189
9184.49 278
9185.39 236
9186.30 216
9187.20 206
9188.11 209
9189.01 202
9189.92 212
9190.82 182
9191.73 191
9192.63 201
9193.54 185
9194.44 156
9195.35 210
9196.25 206
9197.16 185
9198.06 180
9198.97 193
9199.87 225
9200.78 219
9201.69 194
9202.59 193
9203.50 186
9204.40 243
9205.31 240
9206.21 239
9207.12 214
9208.03 230
9208.93 253
9209.84 225
9210.74 257
9211.65 258
9212.56 239
9213.46 266
9214.37 245
9215.28 243
9216.18 258
9217.09 184
9218.00 224
9218.90 204
9219.81 176
9220.72 209
9221.62 203
9222.53 205
9223.44 220
9224.34 183
9225.25 192
9226.16 204
9227.06 161
9227.97 164
9228.88 180
9229.78 199
9230.69 178
9231.60 194
9232.51 193
9233.41 207
9234.32 215
9235.23 206
9236.13 195
9237.04 197
9237.95 193
9238.86 183
9239.76 168
9240.67 203
9241.58 198
9242.49 177
9243.39 180
9244.30 178
9245.21 182
9246.12 194
9247.03 184
9247.93 192
9248.84 191
9249.75 181
9250.66 196
9251.57 182
9252.47 166
9253.38 167
9254.29 179
9255.20 157
9256.11 154
9257.02 212
9257.92 238
9258.83 197
9259.74 199
9260.65 187
9261.56 200
9262.47 168
9263.38 161
9264.28 192
9265.19 144
9266.10 191
9267.01 185
9267.92 182
9268.83 158
9269.74 160
9270.65 160
9271.56 183
9272.47 178
9273.37 187
9274.28 219
9275.19 151
9276.10 195
9277.01 207
9277.92 167
9278.83 189
9279.74 207
9280.65 218
9281.56 212
9282.47 190
9283.38 187
9284.29 185
9285.20 219
9286.11 209
9287.02 195
9287.93 227
9288.84 206
9289.75 207
9290.66 208
9291.57 169
9292.48 185
9293.39 187
9294.30 191
9295.21 189
9296.12 198
9297.03 227
9297.94 233
9298.85 189
9299.76 208
9300.67 225
9301.58 194
9302.49 190
9303.40 217
9304.31 201
9305.23 228
9306.14 199
9307.05 210
9307.96 204
9308.87 207
9309.78 196
9310.69 186
9311.60 255
9312.51 224
9313.42 177
9314.34 276
9315.25 285
9316.16 241
9317.07 280
9317.98 277
9318.89 253
9319.80 257
9320.72 282
9321.63 210
9322.54 201
9323.45 219
9324.36 199
9325.27 234
9326.19 228
9327.10 206
9328.01 246
9328.92 176
9329.83 187
9330.74 210
9331.66 195
9332.57 219
9333.48 209
9334.39 228
9335.31 208
9336.22 265
9337.13 224
9338.04 143
9338.96 197
9339.87 188
9340.78 179
9341.69 204
9342.61 183
9343.52 190
9344.43 212
9345.34 226
9346.26 200
9347.17 208
9348.08 201
9348.99 214
9349.91 208
9350.82 219
9351.73 258
9352.65 217
9353.56 203
9354.47 194
9355.39 188
9356.30 162
9357.21 206
9358.13 179
9359.04 184
9359.95 165
9360.87 164
9361.78 162
9362.69 194
9363.61 177
9364.52 171
9365.43 197
9366.35 214
9367.26 188
9368.18 187
9369.09 179
9370.00 177
9370.92 192
9371.83 184
9372.75 182
9373.66 207
9374.57 205
9375.49 184
9376.40 169
9377.32 175
9378.23 178
9379.15 212
9380.06 207
9380.97 198
9381.89 155
9382.80 191
9383.72 179
9384.63 198
9385.55 207
9386.46 235
9387.38 186
9388.29 179
9389.21 188
9390.12 202
9391.04 204
9391.95 186
9392.87 183
9393.78 184
9394.70 187
9395.61 172
9396.53 221
9397.44 222
9398.36 218
9399.27 244
9400.19 229
9401.10 209
9402.02 220
9402.94 192
9403.85 201
9404.77 193
9405.68 231
9406.60 247
9407.51 170
9408.43 186
9409.35 217
9410.26 157
9411.18 171
9412.09 193
9413.01 197
9413.93 182
9414.84 179
9415.76 169
9416.67 183
9417.59 190
9418.51 170
9419.42 192
9420.34 168
9421.26 198
9422.17 181
9423.09 202
9424.01 225
9424.92 207
9425.84 252
9426.76 228
9427.67 207
9428.59 209
9429.51 186
9430.42 214
9431.34 236
9432.26 199
9433.17 222
9434.09 218
9435.01 202
9435.93 161
9436.84 170
9437.76 205
9438.68 221
9439.59 212
9440.51 204
9441.43 188
9442.35 216
9443.26 221
9444.18 209
9445.10 234
9446.02 178
9446.93 184
9447.85 264
9448.77 236
9449.69 183
9450.61 203
9451.52 220
9452.44 218
9453.36 210
9454.28 232
9455.20 219
9456.11 242
9457.03 281
9457.95 233
9458.87 234
9459.79 300
9460.71 321
9461.62 311
9462.54 294
9463.46 285
9464.38 235
9465.30 207
9466.22 217
9467.14 238
9468.05 183
9468.97 189
9469.89 191
9470.81 218
9471.73 168
9472.65 164
9473.57 165
9474.49 162
9475.41 171
9476.32 189
9477.24 219
9478.16 172
9479.08 219
9480.00 187
9480.92 185
9481.84 186
9482.76 143
9483.68 197
9484.60 201
9485.52 200
9486.44 188
9487.36 194
9488.28 208
9489.20 256
9490.12 211
9491.04 227
9491.96 230
9492.88 205
9493.80 220
9494.72 209
9495.64 193
9496.56 251
9497.48 215
9498.40 188
9499.32 148
9500.24 177
9501.16 173
9502.08 160
9503.00 203
9503.92 225
9504.84 157
9505.76 177
9506.68 190
9507.60 206
9508.52 179
9509.44 191
9510.36 197
9511.28 211
9512.21 211
9513.13 183
9514.05 193
9514.97 197
9515.89 196
9516.81 204
9517.73 201
9518.65 185
9519.57 185
9520.50 188
9521.42 177
9522.34 186
9523.26 201
9524.18 179
9525.10 184
9526.02 181
9526.95 177
9527.87 197
9528.79 224
9529.71 193
9530.63 202
9531.55 236
9532.48 226
9533.40 215
9534.32 225
9535.24 199
9536.16 226
9537.09 217
9538.01 251
9538.93 210
9539.85 246
9540.77 218
9541.70 237
9542.62 257
9543.54 244
9544.46 239
9545.39 222
9546.31 185
9547.23 193
9548.15 210
9549.08 174
9550.00 212
9550.92 216
9551.85 223
9552.77 177
9553.69 222
9554.61 191
9555.54 164
9556.46 163
9557.38 181
9558.31 191
9559.23 175
9560.15 205
9561.08 235
9562.00 200
9562.92 182
9563.85 205
9564.77 201
9565.69 204
9566.62 188
9567.54 230
9568.46 233
9569.39 227
9570.31 238
9571.23 208
9572.16 275
9573.08 231
9574.01 202
9574.93 216
9575.85 244
9576.78 213
9577.70 207
9578.63 197
9579.55 171
9580.47 188
9581.40 251
9582.32 204
9583.25 212
9584.17 231
9585.10 206
9586.02 216
9586.94 237
9587.87 207
9588.79 199
9589.72 222
9590.64 193
9591.57 203
9592.49 198
9593.42 230
9594.34 228
9595.27 256
9596.19 233
9597.12 199
9598.04 223
9598.97 196
9599.89 188
9600.82 188
9601.74 184
9602.67 212
9603.59 219
9604.52 169
9605.44 226
9606.37 241
9607.29 224
9608.22 203
9609.15 200
9610.07 224
9611.00 217
9611.92 205
9612.85 193
9613.77 209
9614.70 202
9615.63 234
9616.55 197
9617.48 227
9618.40 244
9619.33 231
9620.26 202
9621.18 243
9622.11 236
9623.03 266
9623.96 216
9624.89 230
9625.81 229
9626.74 197
9627.67 196
9628.59 248
9629.52 230
9630.45 186
9631.37 217
9632.30 219
9633.23 224
9634.15 218
9635.08 247
9636.01 283
9636.93 252
9637.86 216
9638.79 270
9639.71 245
9640.64 265
9641.57 247
9642.50 258
9643.42 244
9644.35 303
9645.28 299
9646.21 288
9647.13 257
9648.06 276
9648.99 280
9649.92 277
9650.84 239
9651.77 277
9652.70 267
9653.63 236
9654.55 220
9655.48 266
9656.41 284
9657.34 274
9658.26 303
9659.19 318
9660.12 279
9661.05 282
9661.98 282
9662.91 256
9663.83 256
9664.76 248
9665.69 238
9666.62 313
9667.55 262
9668.48 296
9669.40 287
9670.33 292
9671.26 265
9672.19 319
9673.12 296
9674.05 284
9674.98 275
9675.90 320
9676.83 309
9677.76 301
9678.69 344
9679.62 351
9680.55 310
9681.48 252
9682.41 276
9683.34 280
9684.27 296
9685.19 294
9686.12 319
9687.05 305
9687.98 311
9688.91 285
9689.84 292
9690.77 339
9691.70 309
9692.63 271
9693.56 264
9694.49 283
9695.42 300
9696.35 275
9697.28 285
9698.21 312
9699.14 325
9700.07 284
9701.00 292
9701.93 295
9702.86 322
9703.79 305
9704.72 264
9705.65 257
9706.58 276
9707.51 298
9708.44 290
9709.37 301
9710.30 314
9711.23 282
9712.16 312
9713.09 296
9714.02 312
9714.95 303
9715.88 281
9716.82 327
9717.75 280
9718.68 295
9719.61 339
9720.54 339
9721.47 311
9722.40 341
9723.33 336
9724.26 289
9725.19 303
9726.13 301
9727.06 283
9727.99 305
9728.92 304
9729.85 300
9730.78 293
9731.71 274
9732.64 289
9733.58 335
9734.51 369
9735.44 306
9736.37 330
9737.30 315
9738.23 295
9739.17 263
9740.10 303
9741.03 330
9741.96 299
9742.89 304
9743.83 307
9744.76 305
9745.69 313
9746.62 305
9747.55 293
9748.49 332
9749.42 299
9750.35 280
9751.28 288
9752.22 266
9753.15 306
9754.08 330
9755.01 338
9755.95 302
9756.88 297
9757.81 349
9758.75 335
9759.68 292
9760.61 273
9761.54 275
9762.48 299
9763.41 285
9764.34 278
9765.28 287
9766.21 302
9767.14 260
9768.08 252
9769.01 273
9769.94 330
9770.88 357
9771.81 303
9772.74 282
9773.68 285
9774.61 311
9775.54 312
9776.48 297
9777.41 256
9778.34 276
9779.28 334
9780.21 286
9781.14 248
9782.08 305
9783.01 304
9783.95 270
9784.88 260
9785.81 283
9786.75 278
9787.68 328
9788.62 328
9789.55 345
9790.49 336
9791.42 433
9792.35 408
9793.29 391
9794.22 382
9795.16 347
9796.09 339
9797.03 366
9797.96 350
9798.90 325
9799.83 294
9800.77 323
9801.70 345
9802.64 293
9803.57 303
9804.51 385
9805.44 400
9806.38 393
9807.31 411
9808.25 370
9809.18 377
9810.12 323
9811.05 329
9811.99 348
9812.92 339
9813.86 294
9814.79 307
9815.73 299
9816.66 282
9817.60 322
9818.54 268
9819.47 333
9820.41 338
9821.34 293
9822.28 274
9823.21 271
9824.15 326
9825.09 313
9826.02 279
9826.96 256
9827.89 280
9828.83 295
9829.77 274
9830.70 271
9831.64 234
9832.57 271
9833.51 273
9834.45 290
9835.38 261
9836.32 274
9837.26 249
9838.19 282
9839.13 253
9840.07 257
9841.00 275
9841.94 348
9842.88 313
9843.81 319
9844.75 286
9845.69 280
9846.62 307
9847.56 307
9848.50 327
9849.44 271
9850.37 292
9851.31 290
9852.25 291
9853.18 300
9854.12 244
9855.06 255
9856.00 247
9856.93 237
9857.87 263
9858.81 243
9859.75 288
9860.68 266
9861.62 243
9862.56 257
9863.50 258
9864.44 267
9865.37 292
9866.31 320
9867.25 291
9868.19 325
9869.13 264
9870.06 305
9871.00 242
9871.94 198
9872.88 250
9873.82 263
9874.75 299
9875.69 308
9876.63 252
9877.57 239
9878.51 268
9879.45 241
9880.39 305
9881.32 284
9882.26 261
9883.20 254
9884.14 254
9885.08 276
9886.02 239
9886.96 279
9887.90 247
9888.83 241
9889.77 272
9890.71 268
9891.65 270
9892.59 245
9893.53 249
9894.47 268
9895.41 245
9896.35 261
9897.29 270
9898.23 235
9899.17 261
9900.11 273
9901.05 241
9901.99 274
9902.92 221
9903.86 213
9904.80 234
9905.74 242
9906.68 274
9907.62 237
9908.56 263
9909.50 265
9910.44 257
9911.38 236
9912.32 241
9913.26 258
9914.20 248
9915.14 263
9916.08 250
9917.02 265
9917.97 289
9918.91 268
9919.85 298
9920.79 287
9921.73 267
9922.67 251
9923.61 284
9924.55 304
9925.49 267
9926.43 251
9927.37 245
9928.31 273
9929.25 327
9930.19 370
9931.13 392
9932.08 468
9933.02 534
9933.96 626
9934.90 643
9935.84 632
9936.78 664
9937.72 582
9938.66 499
9939.61 483
9940.55 441
9941.49 341
9942.43 350
9943.37 287
9944.31 255
9945.26 319
9946.20 314
9947.14 300
9948.08 302
9949.02 330
9949.96 319
9950.91 346
9951.85 355
9952.79 340
9953.73 324
9954.67 296
9955.62 304
9956.56 308
9957.50 241
9958.44 262
9959.39 274
9960.33 254
9961.27 271
9962.21 283
9963.16 272
9964.10 263
9965.04 256
9965.98 241
9966.93 270
9967.87 235
9968.81 258
9969.75 253
9970.70 285
9971.64 272
9972.58 241
9973.53 219
9974.47 250
9975.41 258
9976.36 218
9977.30 253
9978.24 227
9979.18 219
9980.13 256
9981.07 235
9982.01 226
9982.96 231
9983.90 248
9984.85 227
9985.79 263
9986.73 247
9987.68 223
9988.62 225
9989.56 194
9990.51 205
9991.45 257
9992.40 257
9993.34 191
9994.28 224
9995.23 235
9996.17 247
9997.12 186
9998.06 231
9999.00 243
9999.95 220
10000.89 185
10001.84 227
10002.78 224
10003.73 211
10004.67 211
10005.61 213
10006.56 210
10007.50 227
10008.45 203
10009.39 253
10010.34 206
10011.28 239
10012.23 180
10013.17 266
10014.12 269
10015.06 233
10016.01 259
10016.95 236
10017.90 223
10018.84 266
10019.79 200
10020.73 250
10021.68 224
10022.62 202
10023.57 207
10024.51 220
10025.46 221
10026.41 204
10027.35 189
10028.30 182
10029.24 212
10030.19 212
10031.13 222
10032.08 217
10033.03 210
10033.97 223
10034.92 219
10035.86 239
10036.81 213
10037.76 206
10038.70 192
10039.65 230
10040.59 207
10041.54 202
10042.49 212
10043.43 197
10044.38 201
10045.33 189
10046.27 176
10047.22 192
10048.16 194
10049.11 198
10050.06 194
10051.00 197
10051.95 185
10052.90 183
10053.84 181
10054.79 180
10055.74 200
10056.69 186
10057.63 173
10058.58 212
10059.53 188
10060.47 196
10061.42 163
10062.37 156
10063.32 200
10064.26 190
10065.21 164
10066.16 228
10067.10 214
10068.05 202
10069.00 218
10069.95 215
10070.89 203
10071.84 189
10072.79 172
10073.74 194
10074.69 201
10075.63 215
10076.58 206
10077.53 187
10078.48 208
10079.43 217
10080.37 234
10081.32 224
10082.27 191
10083.22 212
10084.17 199
10085.11 196
10086.06 209
10087.01 239
10087.96 214
10088.91 195
10089.86 219
10090.81 230
10091.75 214
10092.70 218
10093.65 183
10094.60 142
10095.55 182
10096.50 217
10097.45 222
10098.40 221
10099.34 206
10100.29 196
10101.24 176
10102.19 162
10103.14 192
10104.09 158
10105.04 158
10105.99 186
10106.94 175
10107.89 197
10108.84 158
10109.79 168
10110.73 202
10111.68 157
10112.63 164
10113.58 151
10114.53 171
10115.48 195
10116.43 167
10117.38 181
10118.33 193
10119.28 190
10120.23 200
10121.18 167
10122.13 169
10123.08 190
10124.03 185
10124.98 160
10125.93 174
10126.88 197
10127.83 199
10128.78 194
10129.73 226
10130.68 210
10131.64 169
10132.59 164
10133.54 166
10134.49 170
10135.44 146
10136.39 172
10137.34 173
10138.29 176
10139.24 185
10140.19 183
10141.14 215
10142.09 182
10143.04 203
10144.00 191
10144.95 207
10145.90 188
10146.85 162
10147.80 142
10148.75 158
10149.70 167
10150.65 199
10151.61 162
10152.56 165
10153.51 210
10154.46 202
10155.41 184
10156.36 182
10157.31 220
10158.27 173
10159.22 166
10160.17 167
10161.12 175
10162.07 193
10163.03 214
10163.98 185
10164.93 203
10165.88 216
10166.83 187
10167.79 190
10168.74 198
10169.69 186
10170.64 194
10171.60 173
10172.55 206
10173.50 189
10174.45 194
10175.41 188
10176.36 243
10177.31 207
10178.26 164
10179.22 220
10180.17 210
10181.12 199
10182.07 174
10183.03 170
10183.98 244
10184.93 253
10185.89 244
10186.84 214
10187.79 232
10188.75 207
10189.70 220
10190.65 246
10191.60 278
10192.56 237
10193.51 243
10194.47 229
10195.42 257
10196.37 274
10197.33 267
10198.28 250
10199.23 259
10200.19 237
10201.14 254
10202.09 198
10203.05 238
10204.00 208
10204.96 224
10205.91 260
10206.86 246
10207.82 266
10208.77 290
10209.73 308
10210.68 262
10211.63 260
10212.59 362
10213.54 375
10214.50 385
10215.45 407
10216.41 364
10217.36 344
10218.32 316
10219.27 319
10220.22 288
10221.18 295
10222.13 276
10223.09 305
10224.04 282
10225.00 266
10225.95 227
10226.91 249
10227.86 317
10228.82 255
10229.77 263
10230.73 258
10231.68 265
10232.64 270
10233.59 258
10234.55 232
10235.50 270
10236.46 239
10237.42 237
10238.37 250
10239.33 209
10240.28 306
10241.24 300
10242.19 289
10243.15 261
10244.10 311
10245.06 357
10246.02 289
10246.97 320
10247.93 292
10248.88 245
10249.84 251
10250.80 244
10251.75 261
10252.71 275
10253.66 268
10254.62 244
10255.58 277
10256.53 256
10257.49 252
10258.45 277
10259.40 232
10260.36 237
10261.32 225
10262.27 244
10263.23 248
10264.19 272
10265.14 251
10266.10 208
10267.06 226
10268.01 211
10268.97 225
10269.93 257
10270.88 277
10271.84 255
10272.80 265
10273.76 280
10274.71 295
10275.67 305
10276.63 310
10277.58 314
10278.54 267
10279.50 245
10280.46 256
10281.41 233
10282.37 212
10283.33 207
10284.29 189
10285.24 180
10286.20 199
10287.16 225
10288.12 206
10289.08 215
10290.03 196
10290.99 204
10291.95 221
10292.91 156
10293.87 159
10294.82 207
10295.78 180
10296.74 195
10297.70 211
10298.66 208
10299.61 203
10300.57 208
10301.53 175
10302.49 196
10303.45 192
10304.41 187
10305.37 191
10306.32 180
10307.28 193
10308.24 168
10309.20 181
10310.16 186
10311.12 162
10312.08 191
10313.04 223
10314.00 173
10314.95 198
10315.91 190
10316.87 214
10317.83 190
10318.79 187
10319.75 189
10320.71 183
10321.67 176
10322.63 162
10323.59 176
10324.55 188
10325.51 164
10326.47 190
10327.43 177
10328.39 170
10329.35 178
10330.31 157
10331.27 168
10332.23 141
10333.19 195
10334.15 221
10335.11 215
10336.07 173
10337.03 145
10337.99 172
10338.95 184
10339.91 143
10340.87 174
10341.83 184
10342.79 188
10343.75 157
10344.71 179
10345.67 169
10346.63 163
10347.59 174
10348.55 238
10349.51 195
10350.47 173
10351.43 176
10352.39 218
10353.35 236
10354.31 177
10355.28 196
10356.24 222
10357.20 252
10358.16 212
10359.12 244
10360.08 217
10361.04 241
10362.00 228
10362.96 225
10363.93 216
10364.89 243
10365.85 253
10366.81 198
10367.77 208
10368.73 218
10369.69 198
10370.66 217
10371.62 193
10372.58 192
10373.54 185
10374.50 153
10375.47 202
10376.43 188
10377.39 179
10378.35 167
10379.31 187
10380.28 180
10381.24 178
10382.20 173
10383.16 163
10384.12 157
10385.09 160
10386.05 162
10387.01 171
10387.97 148
10388.94 160
10389.90 164
10390.86 170
10391.82 177
10392.79 169
10393.75 151
10394.71 130
10395.68 149
10396.64 131
10397.60 167
10398.56 197
10399.53 139
10400.49 150
10401.45 162
10402.42 172
10403.38 141
10404.34 150
10405.31 168
10406.27 137
10407.23 157
10408.20 167
10409.16 166
10410.12 164
10411.09 140
10412.05 150
10413.01 119
10413.98 143
10414.94 176
10415.90 161
10416.87 154
10417.83 167
10418.80 189
10419.76 185
10420.72 164
10421.69 174
10422.65 147
10423.62 184
10424.58 185
10425.54 227
10426.51 167
10427.47 203
10428.44 184
10429.40 214
10430.37 205
10431.33 228
10432.30 213
10433.26 209
10434.22 209
10435.19 229
10436.15 211
10437.12 227
10438.08 178
10439.05 191
10440.01 187
10440.98 204
10441.94 209
10442.91 146
10443.87 147
10444.84 201
10445.80 166
10446.77 187
10447.73 191
10448.70 164
10449.66 173
10450.63 140
10451.59 140
10452.56 140
10453.53 145
10454.49 148
10455.46 181
10456.42 119
10457.39 148
10458.35 159
10459.32 148
10460.29 142
10461.25 137
10462.22 164
10463.18 140
10464.15 149
10465.12 131
10466.08 112
10467.05 147
10468.01 176
10468.98 141
10469.95 140
10470.91 157
10471.88 169
10472.85 183
10473.81 185
10474.78 134
10475.74 134
10476.71 128
10477.68 152
10478.64 163
10479.61 144
10480.58 136
10481.54 175
10482.51 168
10483.48 170
10484.45 130
10485.41 169
10486.38 157
10487.35 147
10488.31 162
10489.28 153
10490.25 150
10491.22 170
10492.18 151
10493.15 157
10494.12 162
10495.08 168
10496.05 162
10497.02 143
10497.99 135
10498.95 133
10499.92 160
10500.89 140
10501.86 145
10502.83 129
10503.79 148
10504.76 158
10505.73 138
10506.70 147
10507.67 165
10508.63 128
10509.60 146
10510.57 159
10511.54 126
10512.51 148
10513.47 151
10514.44 125
10515.41 124
10516.38 155
10517.35 164
10518.32 138
10519.28 145
10520.25 118
10521.22 126
10522.19 151
10523.16 122
10524.13 143
10525.10 121
10526.07 137
10527.03 141
10528.00 140
10528.97 134
10529.94 130
10530.91 135
10531.88 143
10532.85 149
10533.82 136
10534.79 144
10535.76 127
10536.73 109
10537.70 122
10538.67 137
10539.63 143
10540.60 142
10541.57 109
10542.54 109
10543.51 151
10544.48 161
10545.45 143
10546.42 156
10547.39 152
10548.36 128
10549.33 145
10550.30 158
10551.27 152
10552.24 121
10553.21 150
10554.18 125
10555.15 118
10556.12 126
10557.09 142
10558.06 109
10559.03 138
10560.00 142
10560.97 154
10561.95 137
10562.92 124
10563.89 135
10564.86 102
10565.83 105
10566.80 168
10567.77 171
10568.74 151
10569.71 127
10570.68 146
10571.65 135
10572.62 126
10573.59 143
10574.57 137
10575.54 113
10576.51 130
10577.48 114
10578.45 146
10579.42 109
10580.39 136
10581.36 143
10582.34 134
10583.31 126
10584.28 134
10585.25 120
10586.22 124
10587.19 129
10588.17 129
10589.14 141
10590.11 114
10591.08 111
10592.05 155
10593.02 134
10594.00 159
10594.97 155
10595.94 129
10596.91 140
10597.89 134
10598.86 139
10599.83 143
10600.80 156
10601.77 137
10602.75 121
10603.72 113
10604.69 125
10605.66 143
10606.64 115
10607.61 134
10608.58 139
10609.55 115
10610.53 107
10611.50 133
10612.47 159
10613.45 151
10614.42 152
10615.39 195
10616.36 141
10617.34 142
10618.31 159
10619.28 146
10620.26 137
10621.23 136
10622.20 144
10623.18 148
10624.15 160
10625.12 158
10626.10 128
10627.07 157
10628.04 145
10629.02 144
10629.99 189
10630.97 142
10631.94 124
10632.91 141
10633.89 128
10634.86 123
10635.83 136
10636.81 141
10637.78 166
10638.76 167
10639.73 185
10640.70 152
10641.68 176
10642.65 167
10643.63 171
10644.60 194
10645.58 144
10646.55 176
10647.53 201
10648.50 253
10649.47 214
10650.45 180
10651.42 205
10652.40 200
10653.37 192
10654.35 150
10655.32 150
10656.30 142
10657.27 178
10658.25 133
10659.22 159
10660.20 138
10661.17 160
10662.15 155
10663.12 131
10664.10 128
10665.07 122
10666.05 162
10667.02 159
10668.00 169
10668.97 165
10669.95 126
10670.93 152
10671.90 136
10672.88 129
10673.85 113
10674.83 129
10675.80 152
10676.78 134
10677.76 137
10678.73 152
10679.71 154
10680.68 143
10681.66 114
10682.63 125
10683.61 148
10684.59 146
10685.56 133
10686.54 142
10687.52 119
10688.49 157
10689.47 143
10690.44 159
10691.42 143
10692.40 148
10693.37 171
10694.35 140
10695.33 153
10696.30 133
10697.28 132
10698.26 142
10699.23 142
10700.21 124
10701.19 146
10702.17 114
10703.14 150
10704.12 138
10705.10 127
10706.07 140
10707.05 153
10708.03 153
10709.01 145
10709.98 122
10710.96 158
10711.94 163
10712.91 141
10713.89 115
10714.87 148
10715.85 153
10716.83 146
10717.80 135
10718.78 108
10719.76 127
10720.74 127
10721.71 112
10722.69 125
10723.67 121
10724.65 135
10725.63 126
10726.60 123
10727.58 103
10728.56 146
10729.54 166
10730.52 107
10731.49 129
10732.47 143
10733.45 128
10734.43 139
10735.41 124
10736.39 128
10737.37 121
10738.34 89
10739.32 112
10740.30 116
10741.28 123
10742.26 119
10743.24 131
10744.22 143
10745.20 148
10746.17 153
10747.15 129
10748.13 139
10749.11 126
10750.09 144
10751.07 138
10752.05 116
10753.03 133
10754.01 114
10754.99 120
10755.97 133
10756.95 129
10757.93 120
10758.91 154
10759.88 153
10760.86 111
10761.84 125
10762.82 155
10763.80 174
10764.78 144
10765.76 118
10766.74 152
10767.72 141
10768.70 136
10769.68 130
10770.66 123
10771.64 137
10772.62 155
10773.60 139
10774.58 140
10775.56 128
10776.54 120
10777.52 171
10778.51 134
10779.49 169
10780.47 144
10781.45 141
10782.43 136
10783.41 125
10784.39 137
10785.37 138
10786.35 153
10787.33 167
10788.31 136
10789.29 118
10790.27 133
10791.26 127
10792.24 117
10793.22 120
10794.20 129
10795.18 160
10796.16 140
10797.14 122
10798.12 169
10799.10 148
10800.09 152
10801.07 141
10802.05 124
10803.03 132
10804.01 120
10804.99 123
10805.98 121
10806.96 117
10807.94 122
10808.92 113
10809.90 153
10810.89 128
10811.87 119
10812.85 127
10813.83 161
10814.81 155
10815.80 141
10816.78 135
10817.76 126
10818.74 138
10819.72 123
10820.71 129
10821.69 130
10822.67 146
10823.65 131
10824.64 117
10825.62 128
10826.60 130
10827.58 131
10828.57 118
10829.55 139
10830.53 140
10831.52 129
10832.50 124
10833.48 151
10834.46 157
10835.45 144
10836.43 151
10837.41 148
10838.40 140
10839.38 167
10840.36 157
10841.35 131
10842.33 141
10843.31 143
10844.30 141
10845.28 138
10846.26 116
10847.25 152
10848.23 146
10849.21 149
10850.20 142
10851.18 128
10852.17 133
10853.15 128
10854.13 131
10855.12 130
10856.10 138
10857.09 160
10858.07 119
10859.05 127
10860.04 141
10861.02 168
10862.01 118
10862.99 148
10863.97 124
10864.96 151
10865.94 131
10866.93 126
10867.91 124
10868.90 124
10869.88 153
10870.87 156
10871.85 136
10872.84 151
10873.82 122
10874.81 124
10875.79 126
10876.78 123
10877.76 135
10878.75 145
10879.73 165
10880.72 124
10881.70 153
10882.69 142
10883.67 138
10884.66 134
10885.64 127
10886.63 157
10887.61 150
10888.60 161
10889.58 183
10890.57 154
10891.55 166
10892.54 133
10893.53 185
10894.51 158
10895.50 188
10896.48 161
10897.47 140
10898.45 164
10899.44 145
10900.43 139
10901.41 170
10902.40 186
10903.38 173
10904.37 174
10905.36 205
10906.34 201
10907.33 223
10908.32 226
10909.30 204
10910.29 236
10911.28 218
10912.26 200
10913.25 209
10914.24 219
10915.22 210
10916.21 187
10917.20 165
10918.18 194
10919.17 172
10920.16 157
10921.14 167
10922.13 187
10923.12 168
10924.10 218
10925.09 179
10926.08 154
10927.07 188
10928.05 202
10929.04 184
10930.03 189
10931.01 218
10932.00 206
10932.99 186
10933.98 207
10934.96 199
10935.95 198
10936.94 218
10937.93 203
10938.92 183
10939.90 209
10940.89 176
10941.88 181
10942.87 183
10943.85 151
10944.84 179
10945.83 184
10946.82 215
10947.81 196
10948.79 195
10949.78 193
10950.77 189
10951.76 194
10952.75 180
10953.74 203
10954.72 205
10955.71 170
10956.70 180
10957.69 192
10958.68 198
10959.67 185
10960.66 207
10961.65 215
10962.63 224
10963.62 225
10964.61 282
10965.60 296
10966.59 240
10967.58 246
10968.57 243
10969.56 228
10970.55 242
10971.54 264
10972.52 228
10973.51 228
10974.50 200
10975.49 204
10976.48 214
10977.47 176
10978.46 219
10979.45 232
10980.44 207
10981.43 226
10982.42 178
10983.41 204
10984.40 232
10985.39 265
10986.38 228
10987.37 220
10988.36 229
10989.35 205
10990.34 256
10991.33 237
10992.32 210
10993.31 193
10994.30 206
10995.29 230
10996.28 235
10997.27 224
10998.26 194
10999.25 193
11000.24 231
11001.23 237
11002.22 209
11003.21 245
11004.20 287
11005.20 304
11006.19 302
11007.18 320
11008.17 376
11009.16 356
11010.15 317
11011.14 312
11012.13 276
11013.12 270
11014.11 252
11015.10 225
11016.10 179
11017.09 210
11018.08 224
11019.07 233
11020.06 238
11021.05 222
11022.04 229
11023.04 240
11024.03 204
11025.02 223
11026.01 230
11027.00 222
11027.99 204
11028.99 217
11029.98 198
11030.97 217
11031.96 216
11032.95 200
11033.95 201
11034.94 233
11035.93 178
11036.92 202
11037.91 191
11038.91 204
11039.90 198
11040.89 179
11041.88 193
11042.88 177
11043.87 194
11044.86 192
11045.85 181
11046.85 191
11047.84 179
11048.83 208
11049.82 197
11050.82 184
11051.81 214
11052.80 207
11053.80 148
11054.79 175
11055.78 199
11056.77 165
11057.77 215
11058.76 187
11059.75 169
11060.75 166
11061.74 146
11062.73 162
11063.73 195
11064.72 212
11065.71 168
11066.71 172
11067.70 179
11068.69 212
11069.69 182
11070.68 164
11071.68 212
11072.67 182
11073.66 182
11074.66 163
11075.65 148
11076.65 173
11077.64 186
11078.63 181
11079.63 178
11080.62 162
11081.62 199
11082.61 177
11083.60 181
11084.60 193
11085.59 204
11086.59 192
11087.58 190
11088.58 183
11089.57 169
11090.57 167
11091.56 205
11092.55 160
11093.55 169
11094.54 194
11095.54 202
11096.53 169
11097.53 170
11098.52 200
11099.52 181
11100.51 190
11101.51 176
11102.50 181
11103.50 186
11104.49 203
11105.49 187
11106.48 180
11107.48 165
11108.48 218
11109.47 269
11110.47 222
11111.46 160
11112.46 155
11113.45 183
11114.45 170
11115.44 179
11116.44 167
11117.44 202
11118.43 202
11119.43 195
11120.42 187
11121.42 189
11122.42 214
11123.41 227
11124.41 202
11125.40 189
11126.40 206
11127.40 194
11128.39 212
11129.39 210
11130.38 215
11131.38 249
11132.38 246
11133.37 228
11134.37 222
11135.37 238
11136.36 245
11137.36 220
11138.36 265
11139.35 227
11140.35 221
11141.35 236
11142.34 249
11143.34 219
11144.34 204
11145.34 153
11146.33 198
11147.33 193
11148.33 177
11149.32 209
11150.32 232
11151.32 217
11152.32 201
11153.31 218
11154.31 228
11155.31 235
11156.31 214
11157.30 230
11158.30 213
11159.30 219
11160.30 235
11161.29 239
11162.29 204
11163.29 184
11164.29 213
11165.29 221
11166.28 233
11167.28 209
11168.28 184
11169.28 196
11170.28 186
11171.27 225
11172.27 170
11173.27 176
11174.27 197
11175.27 192
11176.27 200
11177.26 199
11178.26 188
11179.26 201
11180.26 223
11181.26 196
11182.26 172
11183.26 188
11184.26 183
11185.25 171
11186.25 160
11187.25 150
11188.25 194
11189.25 189
11190.25 222
11191.25 185
11192.25 203
11193.25 186
11194.25 221
11195.24 193
11196.24 179
11197.24 170
11198.24 221
11199.24 227
11200.24 201
11201.24 188
11202.24 205
11203.24 185
11204.24 215
11205.24 195
11206.24 187
11207.24 225
11208.24 217
11209.24 173
11210.24 198
11211.24 172
11212.24 210
11213.24 175
11214.24 224
11215.24 214
11216.24 195
11217.24 217
11218.24 204
11219.24 196
11220.24 182
11221.24 210
11222.24 183
11223.24 202
11224.24 193
11225.24 183
11226.24 221
11227.25 180
11228.25 180
11229.25 194
11230.25 199
11231.25 180
11232.25 183
11233.25 206
11234.25 176
11235.25 198
11236.25 162
11237.25 189
11238.26 189
11239.26 172
11240.26 187
11241.26 187
11242.26 169
11243.26 166
11244.26 187
11245.27 158
11246.27 181
11247.27 157
11248.27 164
11249.27 166
11250.27 192
11251.28 182
11252.28 160
11253.28 169
11254.28 193
11255.28 179
11256.29 191
11257.29 175
11258.29 186
11259.29 207
11260.29 186
11261.30 184
11262.30 177
11263.30 242
11264.30 174
11265.31 217
11266.31 214
11267.31 215
11268.31 192
11269.32 174
11270.32 218
11271.32 186
11272.32 163
11273.33 184
11274.33 185
11275.33 209
11276.33 204
11277.34 220
11278.34 179
11279.34 191
11280.35 225
11281.35 239
11282.35 247
11283.36 231
11284.36 265
11285.36 262
11286.37 261
11287.37 268
11288.37 247
11289.38 259
11290.38 282
11291.38 223
11292.39 213
11293.39 247
11294.39 247
11295.40 218
11296.40 195
11297.41 168
11298.41 192
11299.41 183
11300.42 199
11301.42 232
11302.43 192
11303.43 220
11304.43 234
11305.44 182
11306.44 190
11307.45 220
11308.45 212
11309.46 187
11310.46 172
11311.46 180
11312.47 190
11313.47 185
11314.48 202
11315.48 197
11316.49 201
11317.49 192
11318.50 203
11319.50 218
11320.51 221
11321.51 211
11322.52 224
11323.52 225
11324.53 256
11325.53 246
11326.54 211
11327.54 231
11328.55 215
11329.55 203
11330.56 172
11331.56 191
11332.57 195
11333.57 205
11334.58 207
11335.58 229
11336.59 205
11337.60 169
11338.60 236
11339.61 190
11340.61 195
11341.62 208
11342.62 232
11343.63 189
11344.64 213
11345.64 231
11346.65 230
11347.65 233
11348.66 245
11349.67 240
11350.67 214
11351.68 214
11352.69 240
11353.69 223
11354.70 194
11355.71 215
11356.71 237
11357.72 203
11358.72 158
11359.73 198
11360.74 197
11361.74 211
11362.75 215
11363.76 198
11364.76 190
11365.77 168
11366.78 158
11367.79 194
11368.79 188
11369.80 168
11370.81 180
11371.81 197
11372.82 196
11373.83 196
11374.84 200
11375.84 218
11376.85 175
11377.86 143
11378.87 180
11379.87 163
11380.88 188
11381.89 171
11382.90 180
11383.90 165
11384.91 198
11385.92 167
11386.93 195
11387.93 165
11388.94 190
11389.95 188
11390.96 189
11391.97 161
11392.97 178
11393.98 174
11394.99 186
11396.00 164
11397.01 169
11398.02 186
11399.02 169
11400.03 171
11401.04 147
11402.05 176
11403.06 177
11404.07 183
11405.08 206
11406.08 178
11407.09 195
11408.10 175
11409.11 198
11410.12 173
11411.13 164
11412.14 166
11413.15 156
11414.15 145
11415.16 161
11416.17 201
11417.18 192
11418.19 169
11419.20 179
11420.21 196
11421.22 206
11422.23 198
11423.24 186
11424.25 197
11425.26 153
11426.27 174
11427.28 205
11428.29 199
11429.30 188
11430.31 190
11431.32 151
11432.32 204
11433.33 205
11434.34 195
11435.35 223
11436.36 200
11437.37 199
11438.38 202
11439.39 221
11440.41 170
11441.42 149
11442.43 152
11443.44 177
11444.45 181
11445.46 228
11446.47 208
11447.48 203
11448.49 154
11449.50 179
11450.51 193
11451.52 217
11452.53 203
11453.54 190
11454.55 206
11455.56 187
11456.57 216
11457.59 190
11458.60 193
11459.61 193
11460.62 220
11461.63 235
11462.64 203
11463.65 180
11464.66 155
11465.67 209
11466.69 198
11467.70 244
11468.71 246
11469.72 239
11470.73 204
11471.74 227
11472.75 226
11473.77 240
11474.78 256
11475.79 245
11476.80 220
11477.81 223
11478.83 201
11479.84 244
11480.85 199
11481.86 224
11482.87 229
11483.89 232
11484.90 230
11485.91 221
11486.92 236
11487.93 217
11488.95 225
11489.96 211
11490.97 228
11491.98 242
11493.00 272
11494.01 290
11495.02 250
11496.03 258
11497.05 218
11498.06 233
11499.07 276
11500.09 233
11501.10 215
11502.11 249
11503.12 234
11504.14 238
11505.15 221
11506.16 245
11507.18 263
11508.19 228
11509.20 228
11510.22 205
11511.23 241
11512.24 242
11513.26 269
11514.27 229
11515.28 222
11516.30 239
11517.31 264
11518.32 243
11519.34 269
11520.35 284
11521.37 257
11522.38 271
11523.39 253
11524.41 265
11525.42 296
11526.44 284
11527.45 278
11528.46 309
11529.48 298
11530.49 249
11531.51 274
11532.52 281
11533.53 242
11534.55 319
11535.56 292
11536.58 293
11537.59 294
11538.61 300
11539.62 293
11540.64 282
11541.65 315
11542.67 332
11543.68 334
11544.69 328
11545.71 353
11546.72 330
11547.74 382
11548.75 355
11549.77 347
11550.78 393
11551.80 391
11552.81 376
11553.83 388
11554.85 412
11555.86 423
11556.88 431
11557.89 461
11558.91 475
11559.92 446
11560.94 444
11561.95 494
11562.97 490
11563.98 492
11565.00 524
11566.02 556
11567.03 530
11568.05 504
11569.06 556
11570.08 547
11571.10 561
11572.11 566
11573.13 543
11574.14 590
11575.16 600
11576.18 659
11577.19 647
11578.21 617
11579.22 577
11580.24 671
11581.26 746
11582.27 697
11583.29 678
11584.31 736
11585.32 773
11586.34 837
11587.36 899
11588.37 949
11589.39 1038
11590.41 1088
11591.42 1136
11592.44 1134
11593.46 1099
11594.47 1122
11595.49 1227
11596.51 1180
11597.53 1257
11598.54 1238
11599.56 1417
11600.58 1529
11601.59 1700
11602.61 2073
11603.63 2406
11604.65 2787
11605.66 3220
11606.68 3399
11607.70 3656
11608.72 3650
11609.74 3544
11610.75 3429
11611.77 3173
11612.79 2739
11613.81 2416
11614.82 2080
11615.84 1845
11616.86 1564
11617.88 1431
11618.90 1352
11619.91 1220
11620.93 1306
11621.95 1252
11622.97 1254
11623.99 1208
11625.01 1252
11626.02 1212
11627.04 1126
11628.06 1149
11629.08 1060
11630.10 1034
11631.12 982
11632.14 934
11633.15 865
11634.17 855
11635.19 855
11636.21 830
11637.23 809
11638.25 807
11639.27 785
11640.29 743
11641.30 716
11642.32 687
11643.34 670
11644.36 688
11645.38 742
11646.40 683
11647.42 640
11648.44 670
11649.46 672
11650.48 657
11651.50 637
11652.52 563
11653.54 515
11654.56 527
11655.58 494
11656.60 508
11657.62 497
11658.64 450
11659.66 459
11660.68 469
11661.70 476
11662.72 456
11663.74 467
11664.76 486
11665.78 503
11666.80 461
11667.82 483
11668.84 498
11669.86 481
11670.88 474
11671.90 470
11672.92 456
11673.94 453
11674.96 442
11675.98 454
11677.00 494
11678.02 475
11679.04 530
11680.06 522
11681.08 477
11682.10 512
11683.12 508
11684.15 542
11685.17 553
11686.19 530
11687.21 595
11688.23 605
11689.25 613
11690.27 570
11691.29 566
11692.31 502
11693.34 511
11694.36 458
11695.38 482
11696.40 473
11697.42 480
11698.44 491
11699.46 463
11700.49 497
11701.51 533
11702.53 546
11703.55 534
11704.57 505
11705.60 504
11706.62 508
11707.64 501
11708.66 486
11709.68 474
11710.71 514
11711.73 469
11712.75 490
11713.77 479
11714.79 423
11715.82 451
11716.84 427
11717.86 435
11718.88 451
11719.91 437
11720.93 389
11721.95 422
11722.97 397
11724.00 414
11725.02 405
11726.04 402
11727.07 393
11728.09 363
11729.11 356
11730.13 404
11731.16 380
11732.18 361
11733.20 355
11734.23 330
11735.25 378
11736.27 382
11737.30 340
11738.32 330
11739.34 347
11740.37 365
11741.39 359
11742.41 352
11743.44 359
11744.46 366
11745.48 377
11746.51 351
11747.53 384
11748.55 339
11749.58 336
11750.60 375
11751.63 378
11752.65 415
11753.67 379
11754.70 377
11755.72 414
11756.75 350
11757.77 338
11758.79 361
11759.82 341
11760.84 375
11761.87 366
11762.89 362
11763.92 332
11764.94 363
11765.97 347
11766.99 341
11768.01 348
11769.04 321
11770.06 338
11771.09 316
11772.11 347
11773.14 341
11774.16 296
11775.19 301
11776.21 324
11777.24 341
11778.26 320
11779.29 336
11780.31 340
11781.34 327
11782.36 343
11783.39 331
11784.41 305
11785.44 265
11786.46 309
11787.49 297
11788.52 290
11789.54 281
11790.57 256
11791.59 308
11792.62 337
11793.64 272
11794.67 240
11795.70 260
11796.72 243
11797.75 295
11798.77 245
11799.80 231
11800.83 249
11801.85 270
11802.88 225
11803.90 242
11804.93 216
11805.96 217
11806.98 242
11808.01 241
11809.04 253
11810.06 222
11811.09 244
11812.11 260
11813.14 227
11814.17 205
11815.19 201
11816.22 222
11817.25 213
11818.27 201
11819.30 233
11820.33 212
11821.36 207
11822.38 251
11823.41 220
11824.44 226
11825.46 227
11826.49 205
11827.52 171
11828.54 229
11829.57 223
11830.60 220
11831.63 203
11832.65 199
11833.68 219
11834.71 242
11835.74 231
11836.76 210
11837.79 177
11838.82 180
11839.85 207
11840.88 197
11841.90 208
11842.93 196
11843.96 225
11844.99 190
11846.01 242
11847.04 201
11848.07 196
11849.10 188
11850.13 196
11851.16 216
11852.18 223
11853.21 222
11854.24 189
11855.27 205
11856.30 226
11857.33 207
11858.35 175
11859.38 203
11860.41 189
11861.44 201
11862.47 197
11863.50 189
11864.53 211
11865.56 200
11866.58 208
11867.61 186
11868.64 173
11869.67 183
11870.70 182
11871.73 162
11872.76 192
11873.79 210
11874.82 196
11875.85 162
11876.88 210
11877.91 217
11878.93 162
11879.96 194
11880.99 228
11882.02 184
11883.05 144
11884.08 177
11885.11 178
11886.14 174
11887.17 146
11888.20 165
11889.23 189
11890.26 184
11891.29 160
11892.32 140
11893.35 148
11894.38 185
11895.41 140
11896.44 164
11897.47 169
11898.50 173
11899.53 205
11900.56 154
11901.59 147
11902.62 151
11903.65 178
11904.69 140
11905.72 173
11906.75 164
11907.78 192
11908.81 201
11909.84 172
11910.87 145
11911.90 168
11912.93 182
11913.96 208
11914.99 178
11916.02 171
11917.06 154
11918.09 209
11919.12 180
11920.15 187
11921.18 186
11922.21 179
11923.24 166
11924.27 211
11925.31 199
11926.34 182
11927.37 188
11928.40 212
11929.43 219
11930.46 183
11931.50 187
11932.53 194
11933.56 184
11934.59 197
11935.62 188
11936.65 192
11937.69 210
11938.72 222
11939.75 218
11940.78 226
11941.81 244
11942.85 232
11943.88 196
11944.91 191
11945.94 184
11946.98 182
11948.01 190
11949.04 152
11950.07 143
11951.11 155
11952.14 185
11953.17 156
11954.20 163
11955.24 170
11956.27 161
11957.30 201
11958.34 177
11959.37 149
11960.40 176
11961.43 174
11962.47 160
11963.50 150
11964.53 159
11965.57 162
11966.60 180
11967.63 167
11968.67 154
11969.70 150
11970.73 167
11971.77 155
11972.80 124
11973.83 166
11974.87 154
11975.90 166
11976.94 173
11977.97 167
11979.00 164
11980.04 174
11981.07 149
11982.10 191
11983.14 138
11984.17 163
11985.21 160
11986.24 187
11987.27 162
11988.31 134
11989.34 157
11990.38 142
11991.41 170
11992.45 163
11993.48 161
11994.51 152
11995.55 181
11996.58 173
11997.62 158
11998.65 160
11999.69 148
12000.72 187
12001.76 151
12002.79 176
12003.83 170
12004.86 164
12005.90 167
12006.93 176
12007.97 176
12009.00 158
12010.04 161
12011.07 167
12012.11 174
12013.14 146
12014.18 193
12015.21 210
12016.25 183
12017.28 156
12018.32 174
12019.35 165
12020.39 177
12021.43 170
12022.46 161
12023.50 188
12024.53 201
12025.57 192
12026.60 218
12027.64 226
12028.68 183
12029.71 199
12030.75 211
12031.78 224
12032.82 201
12033.86 173
12034.89 178
12035.93 194
12036.97 179
12038.00 157
12039.04 172
12040.07 178
12041.11 183
12042.15 186
12043.18 175
12044.22 196
12045.26 165
12046.29 198
12047.33 175
12048.37 148
12049.40 179
12050.44 173
12051.48 173
12052.52 177
12053.55 174
12054.59 169
12055.63 169
12056.66 181
12057.70 162
12058.74 148
12059.78 194
12060.81 167
12061.85 168
12062.89 206
12063.92 190
12064.96 186
12066.00 185
12067.04 199
12068.07 197
12069.11 188
12070.15 175
12071.19 186
12072.23 192
12073.26 151
12074.30 153
12075.34 161
12076.38 180
12077.42 163
12078.45 154
12079.49 184
12080.53 158
12081.57 160
12082.61 167
12083.64 158
12084.68 176
12085.72 172
12086.76 173
12087.80 158
12088.84 161
12089.88 187
12090.91 141
12091.95 166
12092.99 157
12094.03 148
12095.07 184
12096.11 164
12097.15 198
12098.19 149
12099.22 164
12100.26 160
12101.30 187
12102.34 176
12103.38 156
12104.42 164
12105.46 157
12106.50 171
12107.54 178
12108.58 176
12109.62 155
12110.66 189
12111.70 183
12112.74 164
12113.77 190
12114.81 162
12115.85 154
12116.89 172
12117.93 147
12118.97 164
12120.01 182
12121.05 166
12122.09 149
12123.13 160
12124.17 134
12125.21 120
12126.25 163
12127.29 157
12128.33 158
12129.37 145
12130.41 142
12131.45 105
12132.50 145
12133.54 152
12134.58 126
12135.62 128
12136.66 135
12137.70 144
12138.74 161
12139.78 178
12140.82 158
12141.86 148
12142.90 134
12143.94 147
12144.98 133
12146.02 147
12147.07 144
12148.11 156
12149.15 114
12150.19 137
12151.23 139
12152.27 134
12153.31 154
12154.35 145
12155.40 163
12156.44 141
12157.48 151
12158.52 142
12159.56 122
12160.60 140
12161.64 154
12162.69 142
12163.73 137
12164.77 144
12165.81 145
12166.85 116
12167.90 143
12168.94 141
12169.98 116
12171.02 147
12172.06 136
12173.11 140
12174.15 151
12175.19 143
12176.23 117
12177.27 133
12178.32 154
12179.36 131
12180.40 102
12181.44 149
12182.49 142
12183.53 130
12184.57 117
12185.61 151
12186.66 142
12187.70 145
12188.74 159
12189.79 134
12190.83 132
12191.87 132
12192.91 115
12193.96 106
12195.00 107
12196.04 145
12197.09 136
12198.13 138
12199.17 111
12200.22 117
12201.26 130
12202.30 166
12203.35 145
12204.39 154
12205.43 161
12206.48 149
12207.52 147
12208.57 128
12209.61 128
12210.65 146
12211.70 112
12212.74 121
12213.78 126
12214.83 143
12215.87 144
12216.92 142
12217.96 131
12219.00 121
12220.05 124
12221.09 142
12222.14 135
12223.18 138
12224.23 138
12225.27 147
12226.31 156
12227.36 139
12228.40 152
12229.45 146
12230.49 99
12231.54 149
12232.58 178
12233.63 138
12234.67 154
12235.72 132
12236.76 138
12237.81 154
12238.85 117
12239.90 134
12240.94 119
12241.99 148
12243.03 151
12244.08 138
12245.12 120
12246.17 157
12247.21 161
12248.26 144
12249.30 132
12250.35 164
12251.39 160
12252.44 193
12253.49 179
12254.53 152
12255.58 165
12256.62 152
12257.67 157
12258.71 146
12259.76 145
12260.81 147
12261.85 154
12262.90 160
12263.94 143
12264.99 113
12266.04 145
12267.08 116
12268.13 114
12269.17 118
12270.22 123
12271.27 121
12272.31 128
12273.36 100
12274.41 97
12275.45 122
12276.50 137
12277.55 121
12278.59 114
12279.64 118
12280.69 116
12281.73 100
12282.78 111
12283.83 125
12284.87 123
12285.92 131
12286.97 106
12288.01 87
12289.06 82
12290.11 113
12291.16 138
12292.20 103
12293.25 100
12294.30 115
12295.35 102
12296.39 115
12297.44 85
12298.49 112
12299.54 119
12300.58 143
12301.63 99
12302.68 112
12303.73 125
12304.77 109
12305.82 107
12306.87 103
12307.92 88
12308.97 90
12310.01 91
12311.06 102
12312.11 107
12313.16 106
12314.21 103
12315.25 122
12316.30 122
12317.35 128
12318.40 88
12319.45 107
12320.50 126
12321.54 103
12322.59 97
12323.64 111
12324.69 107
12325.74 103
12326.79 104
12327.84 86
12328.89 110
12329.93 113
12330.98 111
12332.03 110
12333.08 134
12334.13 132
12335.18 113
12336.23 108
12337.28 101
12338.33 90
12339.38 115
12340.43 78
12341.47 109
12342.52 95
12343.57 98
12344.62 102
12345.67 91
12346.72 132
12347.77 148
12348.82 119
12349.87 79
12350.92 108
12351.97 129
12353.02 119
12354.07 97
12355.12 108
12356.17 120
12357.22 122
12358.27 101
12359.32 113
12360.37 92
12361.42 76
12362.47 106
12363.52 124
12364.57 104
12365.62 105
12366.67 103
12367.72 124
12368.77 115
12369.82 94
12370.87 102
12371.93 104
12372.98 78
12374.03 76
12375.08 99
12376.13 99
12377.18 131
12378.23 88
12379.28 91
12380.33 93
12381.38 69
12382.43 87
12383.49 79
12384.54 88
12385.59 82
12386.64 104
12387.69 93
12388.74 87
12389.79 70
12390.84 83
12391.90 113
12392.95 118
12394.00 128
12395.05 78
12396.10 94
12397.15 109
12398.21 103
12399.26 134
12400.31 126
12401.36 113
12402.41 125
12403.47 111
12404.52 109
12405.57 108
12406.62 118
12407.67 109
12408.73 105
12409.78 104
12410.83 116
12411.88 90
12412.94 104
12413.99 122
12415.04 114
12416.09 113
12417.15 97
12418.20 99
12419.25 111
12420.30 136
12421.36 100
12422.41 97
12423.46 103
12424.52 96
12425.57 103
12426.62 112
12427.67 92
12428.73 96
12429.78 89
12430.83 80
12431.89 99
12432.94 110
12433.99 103
12435.05 96
12436.10 89
12437.15 104
12438.21 108
12439.26 92
12440.31 101
12441.37 133
12442.42 134
12443.47 123
12444.53 95
12445.58 83
12446.64 111
12447.69 112
12448.74 94
12449.80 128
12450.85 141
12451.91 110
12452.96 91
12454.01 82
12455.07 101
12456.12 73
12457.18 112
12458.23 88
12459.29 88
12460.34 91
12461.39 100
12462.45 87
12463.50 91
12464.56 87
12465.61 116
12466.67 97
12467.72 94
12468.78 86
12469.83 108
12470.89 100
12471.94 110
12473.00 94
12474.05 91
12475.11 78
12476.16 108
12477.22 125
12478.27 115
12479.33 125
12480.38 91
12481.44 103
12482.49 90
12483.55 84
12484.60 87
12485.66 111
12486.71 121
12487.77 110
12488.83 95
12489.88 97
12490.94 113
12491.99 101
12493.05 80
12494.10 101
12495.16 115
12496.22 95
12497.27 113
12498.33 147
12499.38 156
12500.44 135
12501.50 154
12502.55 153
12503.61 170
12504.67 195
12505.72 182
12506.78 173
12507.83 164
12508.89 150
12509.95 155
12511.00 133
12512.06 108
12513.12 91
12514.17 113
12515.23 97
12516.29 98
12517.34 107
12518.40 115
12519.46 93
12520.52 85
12521.57 99
12522.63 88
12523.69 97
12524.74 78
12525.80 108
12526.86 94
12527.92 91
12528.97 74
12530.03 84
12531.09 103
12532.15 94
12533.20 94
12534.26 90
12535.32 117
12536.38 67
12537.43 100
12538.49 95
12539.55 101
12540.61 92
12541.66 85
12542.72 113
12543.78 94
12544.84 94
12545.90 86
12546.95 96
12548.01 81
12549.07 105
12550.13 91
12551.19 86
12552.25 105
12553.30 84
12554.36 78
12555.42 83
12556.48 79
12557.54 76
12558.60 81
12559.65 78
12560.71 90
12561.77 112
12562.83 97
12563.89 90
12564.95 101
12566.01 100
12567.07 139
12568.13 99
12569.18 98
12570.24 91
12571.30 108
12572.36 100
12573.42 107
12574.48 127
12575.54 68
12576.60 117
12577.66 84
12578.72 111
12579.78 136
12580.84 112
12581.90 97
12582.96 116
12584.02 99
12585.07 105
12586.13 103
12587.19 113
12588.25 107
12589.31 103
12590.37 93
12591.43 113
12592.49 119
12593.55 96
12594.61 87
12595.67 92
12596.73 93
12597.79 104
12598.86 102
12599.92 113
12600.98 127
12602.04 112
12603.10 96
12604.16 113
12605.22 138
12606.28 103
12607.34 86
12608.40 86
12609.46 92
12610.52 116
12611.58 97
12612.64 86
12613.70 86
12614.76 120
12615.83 80
12616.89 80
12617.95 69
12619.01 88
12620.07 83
12621.13 83
12622.19 106
12623.25 96
12624.32 79
12625.38 116
12626.44 81
12627.50 83
12628.56 92
12629.62 77
12630.68 91
12631.75 66
12632.81 107
12633.87 75
12634.93 87
12635.99 86
12637.05 87
12638.12 83
12639.18 120
12640.24 94
12641.30 87
12642.36 86
12643.43 74
12644.49 84
12645.55 98
12646.61 128
12647.68 92
12648.74 92
12649.80 88
12650.86 107
12651.93 93
12652.99 98
12654.05 84
12655.11 78
12656.18 79
12657.24 83
12658.30 92
12659.36 79
12660.43 77
12661.49 107
12662.55 117
12663.62 83
12664.68 98
12665.74 95
12666.81 91
12667.87 109
12668.93 91
12670.00 77
12671.06 98
12672.12 97
12673.19 98
12674.25 71
12675.31 116
12676.38 97
12677.44 94
12678.50 88
12679.57 78
12680.63 96
12681.69 96
12682.76 106
12683.82 129
12684.89 105
12685.95 96
12687.01 85
12688.08 112
12689.14 96
12690.21 94
12691.27 98
12692.33 95
12693.40 100
12694.46 105
12695.53 100
12696.59 100
12697.66 91
12698.72 93
12699.79 100
12700.85 99
12701.91 99
12702.98 100
12704.04 108
12705.11 77
12706.17 99
12707.24 116
12708.30 100
12709.37 118
12710.43 104
12711.50 132
12712.56 115
12713.63 106
12714.69 117
12715.76 133
12716.82 126
12717.89 86
12718.95 106
12720.02 105
12721.09 106
12722.15 103
12723.22 91
12724.28 95
12725.35 112
12726.41 108
12727.48 82
12728.54 108
12729.61 101
12730.68 141
12731.74 121
12732.81 115
12733.87 123
12734.94 122
12736.01 151
12737.07 123
12738.14 133
12739.20 128
12740.27 125
12741.34 148
12742.40 168
12743.47 152
12744.54 162
12745.60 148
12746.67 135
12747.74 126
12748.80 114
12749.87 109
12750.94 127
12752.00 135
12753.07 120
12754.14 119
12755.20 148
12756.27 149
12757.34 113
12758.40 107
12759.47 109
12760.54 127
12761.60 107
12762.67 102
12763.74 97
12764.81 93
12765.87 95
12766.94 105
12768.01 84
12769.08 82
12770.14 91
12771.21 110
12772.28 119
12773.35 109
12774.41 100
12775.48 95
12776.55 96
12777.62 82
12778.68 108
12779.75 99
12780.82 73
12781.89 102
12782.96 85
12784.02 73
12785.09 76
12786.16 92
12787.23 91
12788.30 107
12789.37 93
12790.43 85
12791.50 80
12792.57 73
12793.64 86
12794.71 74
12795.78 87
12796.84 72
12797.91 79
12798.98 102
12800.05 104
12801.12 109
12802.19 87
12803.26 93
12804.33 82
12805.40 67
12806.46 86
12807.53 88
12808.60 86
12809.67 83
12810.74 78
12811.81 72
12812.88 93
12813.95 99
12815.02 108
12816.09 87
12817.16 105
12818.23 85
12819.30 80
12820.37 105
12821.44 117
12822.50 118
12823.57 111
12824.64 106
12825.71 103
12826.78 85
12827.85 103
12828.92 118
12829.99 113
12831.06 111
12832.13 113
12833.20 92
12834.27 95
12835.34 103
12836.41 106
12837.49 87
12838.56 86
12839.63 88
12840.70 84
12841.77 75
12842.84 87
12843.91 87
12844.98 71
12846.05 91
12847.12 80
12848.19 78
12849.26 61
12850.33 111
12851.40 90
12852.47 95
12853.55 96
12854.62 86
12855.69 87
12856.76 95
12857.83 95
12858.90 81
12859.97 82
12861.04 69
12862.11 91
12863.19 71
12864.26 93
12865.33 80
12866.40 110
12867.47 93
12868.54 115
12869.62 74
12870.69 75
12871.76 84
12872.83 93
12873.90 83
12874.97 66
12876.05 82
12877.12 64
12878.19 69
12879.26 80
12880.33 79
12881.41 67
12882.48 98
12883.55 105
12884.62 89
12885.70 77
12886.77 82
12887.84 86
12888.91 98
12889.98 90
12891.06 88
12892.13 85
12893.20 62
12894.28 83
12895.35 80
12896.42 70
12897.49 74
12898.57 60
12899.64 71
12900.71 79
12901.79 74
12902.86 79
12903.93 82
12905.00 75
12906.08 61
12907.15 71
12908.22 71
12909.30 67
12910.37 85
12911.44 79
12912.52 72
12913.59 72
12914.66 68
12915.74 69
12916.81 55
12917.89 68
12918.96 62
12920.03 55
12921.11 91
12922.18 102
12923.25 92
12924.33 65
12925.40 58
12926.48 74
12927.55 54
12928.62 73
12929.70 76
12930.77 52
12931.85 72
12932.92 96
12934.00 58
12935.07 83
12936.14 77
12937.22 74
12938.29 70
12939.37 54
12940.44 60
12941.52 75
12942.59 76
12943.67 61
12944.74 78
12945.82 67
12946.89 75
12947.97 73
12949.04 70
12950.12 81
12951.19 79
12952.27 83
12953.34 80
12954.42 63
12955.49 76
12956.57 77
12957.64 63
12958.72 80
12959.79 66
12960.87 70
12961.94 66
12963.02 64
12964.10 74
12965.17 58
12966.25 73
12967.32 75
12968.40 73
12969.47 59
12970.55 81
12971.63 62
12972.70 50
12973.78 58
12974.85 79
12975.93 78
12977.01 74
12978.08 84
12979.16 80
12980.23 66
12981.31 60
12982.39 67
12983.46 94
12984.54 76
12985.62 54
12986.69 85
12987.77 86
12988.85 73
12989.92 70
12991.00 86
12992.08 81
12993.15 64
12994.23 70
12995.31 69
12996.38 80
12997.46 65
12998.54 79
12999.61 78
13000.69 97
13001.77 104
13002.85 100
13003.92 83
13005.00 88
13006.08 70
13007.16 62
13008.23 60
13009.31 66
13010.39 86
13011.47 100
13012.54 78
13013.62 79
13014.70 57
13015.78 60
13016.85 73
13017.93 54
13019.01 71
13020.09 71
13021.17 75
13022.24 72
13023.32 76
13024.40 61
13025.48 77
13026.56 66
13027.63 79
13028.71 82
13029.79 69
13030.87 91
13031.95 93
13033.03 71
13034.10 75
13035.18 70
13036.26 73
13037.34 69
13038.42 69
13039.50 72
13040.58 67
13041.66 92
13042.73 82
13043.81 78
13044.89 70
13045.97 72
13047.05 79
13048.13 59
13049.21 59
13050.29 92
13051.37 73
13052.45 70
13053.53 84
13054.60 102
13055.68 81
13056.76 87
13057.84 74
13058.92 80
13060.00 70
13061.08 85
13062.16 81
13063.24 72
13064.32 88
13065.40 91
13066.48 58
13067.56 90
13068.64 89
13069.72 80
13070.80 84
13071.88 77
13072.96 67
13074.04 75
13075.12 82
13076.20 75
13077.28 94
13078.36 71
13079.44 78
13080.52 82
13081.60 70
13082.68 72
13083.76 67
13084.84 53
13085.93 64
13087.01 84
13088.09 60
13089.17 68
13090.25 58
13091.33 69
13092.41 82
13093.49 77
13094.57 77
13095.65 75
13096.73 67
13097.82 73
13098.90 71
13099.98 74
13101.06 69
13102.14 62
13103.22 56
13104.30 69
13105.38 79
13106.47 89
13107.55 80
13108.63 65
13109.71 65
13110.79 80
13111.87 69
13112.96 62
13114.04 88
13115.12 61
13116.20 42
13117.28 47
13118.37 51
13119.45 67
13120.53 70
13121.61 79
13122.69 75
13123.78 76
13124.86 54
13125.94 65
13127.02 67
13128.11 71
13129.19 65
13130.27 87
13131.35 54
13132.44 69
13133.52 75
13134.60 57
13135.68 52
13136.77 71
13137.85 65
13138.93 64
13140.01 84
13141.10 74
13142.18 71
13143.26 73
13144.35 72
13145.43 76
13146.51 68
13147.60 59
13148.68 68
13149.76 78
13150.85 73
13151.93 79
13153.01 60
13154.10 59
13155.18 57
13156.26 88
13157.35 63
13158.43 68
13159.51 48
13160.60 71
13161.68 74
13162.77 78
13163.85 65
13164.93 69
13166.02 78
13167.10 52
13168.19 47
13169.27 81
13170.35 84
13171.44 62
13172.52 60
13173.61 71
13174.69 60
13175.78 77
13176.86 74
13177.94 63
13179.03 72
13180.11 82
13181.20 92
13182.28 56
13183.37 82
13184.45 78
13185.54 69
13186.62 80
13187.71 75
13188.79 74
13189.88 78
13190.96 76
13192.05 78
13193.13 67
13194.22 62
13195.30 61
13196.39 66
13197.47 69
13198.56 66
13199.64 80
13200.73 61
13201.81 61
13202.90 73
13203.98 60
13205.07 76
13206.16 84
13207.24 77
13208.33 75
13209.41 57
13210.50 59
13211.58 72
13212.67 76
13213.76 80
13214.84 81
13215.93 74
13217.01 73
13218.10 82
13219.19 72
13220.27 82
13221.36 69
13222.45 64
13223.53 80
13224.62 56
13225.70 60
13226.79 52
13227.88 63
13228.96 64
13230.05 56
13231.14 61
13232.22 84
13233.31 74
13234.40 66
13235.48 70
13236.57 62
13237.66 87
13238.74 78
13239.83 58
13240.92 76
13242.01 62
13243.09 77
13244.18 54
13245.27 74
13246.35 78
13247.44 79
13248.53 68
13249.62 69
13250.70 73
13251.79 58
13252.88 61
13253.97 67
13255.05 88
13256.14 79
13257.23 60
13258.32 63
13259.41 68
13260.49 66
13261.58 73
13262.67 70
13263.76 59
13264.85 75
13265.93 43
13267.02 66
13268.11 83
13269.20 75
13270.29 81
13271.37 58
13272.46 68
13273.55 81
13274.64 72
13275.73 76
13276.82 86
13277.91 76
13278.99 66
13280.08 67
13281.17 77
13282.26 93
13283.35 74
13284.44 66
13285.53 69
13286.62 77
13287.70 78
13288.79 85
13289.88 66
13290.97 66
13292.06 108
13293.15 77
13294.24 78
13295.33 71
13296.42 71
13297.51 94
13298.60 80
13299.69 88
13300.78 63
13301.87 61
13302.95 84
13304.04 77
13305.13 66
13306.22 70
13307.31 52
13308.40 73
13309.49 84
13310.58 58
13311.67 96
13312.76 101
13313.85 76
13314.94 84
13316.03 71
13317.12 62
13318.21 85
13319.30 80
13320.39 74
13321.48 73
13322.58 67
13323.67 86
13324.76 61
13325.85 65
13326.94 69
13328.03 88
13329.12 77
13330.21 75
13331.30 56
13332.39 57
13333.48 57
13334.57 69
13335.66 80
13336.75 64
13337.85 71
13338.94 65
13340.03 63
13341.12 64
13342.21 57
13343.30 57
13344.39 84
13345.48 80
13346.58 64
13347.67 71
13348.76 73
13349.85 80
13350.94 61
13352.03 68
13353.12 74
13354.22 97
13355.31 86
13356.40 78
13357.49 73
13358.58 90
13359.68 81
13360.77 84
13361.86 70
13362.95 69
13364.04 84
13365.14 66
13366.23 78
13367.32 79
13368.41 67
13369.51 73
13370.60 71
13371.69 68
13372.78 63
13373.87 76
13374.97 73
13376.06 61
13377.15 60
13378.25 87
13379.34 75
13380.43 61
13381.52 69
13382.62 63
13383.71 68
13384.80 86
13385.90 93
13386.99 70
13388.08 79
13389.17 77
13390.27 83
13391.36 100
13392.45 71
13393.55 71
13394.64 69
13395.73 49
13396.83 50
13397.92 86
13399.02 70
13400.11 59
13401.20 66
13402.30 46
13403.39 64
13404.48 84
13405.58 50
13406.67 49
13407.77 59
13408.86 64
13409.95 95
13411.05 72
13412.14 47
13413.24 61
13414.33 88
13415.42 47
13416.52 57
13417.61 42
13418.71 65
13419.80 69
13420.90 67
13421.99 61
13423.08 81
13424.18 79
13425.27 69
13426.37 75
13427.46 60
13428.56 48
13429.65 61
13430.75 53
13431.84 50
13432.94 53
13434.03 77
13435.13 64
13436.22 87
13437.32 61
13438.41 50
13439.51 62
13440.60 48
13441.70 66
13442.79 70
13443.89 72
13444.98 69
13446.08 62
13447.18 64
13448.27 55
13449.37 52
13450.46 70
13451.56 76
13452.65 66
13453.75 56
13454.85 74
13455.94 65
13457.04 81
13458.13 75
13459.23 69
13460.33 71
13461.42 56
13462.52 55
13463.61 75
13464.71 69
13465.81 74
13466.90 64
13468.00 65
13469.10 71
13470.19 63
13471.29 85
13472.38 78
13473.48 76
13474.58 89
13475.67 83
13476.77 66
13477.87 54
13478.96 72
13480.06 66
13481.16 47
13482.26 82
13483.35 73
13484.45 64
13485.55 54
13486.64 63
13487.74 81
13488.84 60
13489.94 80
13491.03 65
13492.13 84
13493.23 68
13494.32 71
13495.42 72
13496.52 78
13497.62 71
13498.72 85
13499.81 85
13500.91 73
13502.01 64
13503.11 64
13504.20 66
13505.30 81
13506.40 79
13507.50 82
13508.60 66
13509.69 68
13510.79 69
13511.89 91
13512.99 92
13514.09 86
13515.18 90
13516.28 80
13517.38 97
13518.48 90
13519.58 80
13520.68 72
13521.78 80
13522.87 74
13523.97 72
13525.07 76
13526.17 81
13527.27 63
13528.37 58
13529.47 65
13530.57 66
13531.66 58
13532.76 72
13533.86 56
13534.96 66
13536.06 76
13537.16 84
13538.26 67
13539.36 67
13540.46 71
13541.56 45
13542.66 63
13543.76 64
13544.86 53
13545.96 78
13547.05 79
13548.15 40
13549.25 55
13550.35 64
13551.45 72
13552.55 66
13553.65 69
13554.75 64
13555.85 54
13556.95 63
13558.05 70
13559.15 47
13560.25 55
13561.35 55
13562.45 74
13563.55 63
13564.65 59
13565.75 62
13566.85 58
13567.96 58
13569.06 55
13570.16 69
13571.26 63
13572.36 65
13573.46 71
13574.56 89
13575.66 72
13576.76 71
13577.86 52
13578.96 49
13580.06 51
13581.16 63
13582.27 85
13583.37 84
13584.47 74
13585.57 64
13586.67 59
13587.77 65
13588.87 76
13589.97 69
13591.08 58
13592.18 53
13593.28 74
13594.38 51
13595.48 57
13596.58 65
13597.68 69
13598.79 98
13599.89 61
13600.99 50
13602.09 54
13603.19 61
13604.30 58
13605.40 82
13606.50 74
13607.60 60
13608.70 70
13609.81 74
13610.91 83
13612.01 65
13613.11 63
13614.21 81
13615.32 77
13616.42 61
13617.52 76
13618.62 60
13619.73 73
13620.83 58
13621.93 90
13623.03 77
13624.14 75
13625.24 77
13626.34 103
13627.45 81
13628.55 61
13629.65 64
13630.75 94
13631.86 115
13632.96 89
13634.06 82
13635.17 80
13636.27 84
13637.37 82
13638.48 71
13639.58 92
13640.68 99
13641.79 69
13642.89 57
13643.99 80
13645.10 63
13646.20 65
13647.30 98
13648.41 77
13649.51 68
13650.62 84
13651.72 68
13652.82 78
13653.93 66
13655.03 71
13656.14 73
13657.24 63
13658.34 56
13659.45 68
13660.55 82
13661.66 89
13662.76 65
13663.87 59
13664.97 74
13666.07 95
13667.18 82
13668.28 64
13669.39 62
13670.49 57
13671.60 70
13672.70 79
13673.81 77
13674.91 61
13676.02 53
13677.12 73
13678.23 57
13679.33 64
13680.44 84
13681.54 70
13682.65 61
13683.75 69
13684.86 54
13685.96 62
13687.07 61
13688.17 76
13689.28 63
13690.38 79
13691.49 63
13692.59 61
13693.70 74
13694.80 84
13695.91 43
13697.02 47
13698.12 88
13699.23 95
13700.33 66
13701.44 79
13702.55 76
13703.65 67
13704.76 71
13705.86 71
13706.97 54
13708.08 72
13709.18 63
13710.29 57
13711.39 65
13712.50 73
13713.61 95
13714.71 71
13715.82 51
13716.93 81
13718.03 71
13719.14 62
13720.25 85
13721.35 84
13722.46 74
13723.57 65
13724.67 86
13725.78 87
13726.89 57
13727.99 70
13729.10 85
13730.21 69
13731.31 70
13732.42 70
13733.53 70
13734.64 71
13735.74 50
13736.85 61
13737.96 76
13739.07 90
13740.17 72
13741.28 82
13742.39 94
13743.50 93
13744.60 98
13745.71 74
13746.82 82
13747.93 80
13749.03 77
13750.14 90
13751.25 60
13752.36 74
13753.47 69
13754.57 93
13755.68 83
13756.79 66
13757.90 86
13759.01 97
13760.11 81
13761.22 89
13762.33 80
13763.44 90
13764.55 88
13765.66 103
13766.76 96
13767.87 89
13768.98 90
13770.09 108
13771.20 88
13772.31 101
13773.42 121
13774.53 126
13775.63 126
13776.74 119
13777.85 115
13778.96 127
13780.07 143
13781.18 131
13782.29 121
13783.40 160
13784.51 142
13785.62 131
13786.73 120
13787.83 101
13788.94 163
13790.05 136
13791.16 111
13792.27 92
13793.38 120
13794.49 118
13795.60 99
13796.71 115
13797.82 89
13798.93 77
13800.04 86
13801.15 77
13802.26 73
13803.37 72
13804.48 95
13805.59 71
13806.70 79
13807.81 80
13808.92 106
13810.03 99
13811.14 87
13812.25 90
13813.36 87
13814.47 82
13815.58 89
13816.69 71
13817.80 82
13818.91 76
13820.03 78
13821.14 84
13822.25 83
13823.36 92
13824.47 90
13825.58 100
13826.69 78
13827.80 70
13828.91 63
13830.02 73
13831.13 88
13832.25 63
13833.36 83
13834.47 83
13835.58 88
13836.69 70
13837.80 69
13838.91 80
13840.02 71
13841.14 93
13842.25 94
13843.36 82
13844.47 75
13845.58 62
13846.69 80
13847.81 67
13848.92 76
13850.03 78
13851.14 100
13852.25 80
13853.37 85
13854.48 77
13855.59 72
13856.70 86
13857.81 76
13858.93 89
13860.04 95
13861.15 100
13862.26 71
13863.38 77
13864.49 61
13865.60 70
13866.71 79
13867.83 81
13868.94 89
13870.05 89
13871.16 87
13872.28 79
13873.39 99
13874.50 96
13875.61 91
13876.73 90
13877.84 95
13878.95 90
13880.07 97
13881.18 103
13882.29 126
13883.41 96
13884.52 90
13885.63 90
13886.75 121
13887.86 85
13888.97 89
13890.09 106
13891.20 102
13892.31 95
13893.43 94
13894.54 91
13895.65 111
13896.77 104
13897.88 93
13899.00 103
13900.11 117
13901.22 134
13902.34 134
13903.45 109
13904.57 108
13905.68 125
13906.79 109
13907.91 147
13909.02 144
13910.14 128
13911.25 94
13912.37 91
13913.48 99
13914.59 80
13915.71 109
13916.82 103
13917.94 108
13919.05 83
13920.17 99
13921.28 79
13922.40 92
13923.51 133
13924.63 114
13925.74 114
13926.86 118
13927.97 103
13929.09 95
13930.20 100
13931.32 123
13932.43 103
13933.55 113
13934.66 103
13935.78 103
13936.89 107
13938.01 86
13939.12 114
13940.24 115
13941.35 83
13942.47 102
13943.59 111
13944.70 102
13945.82 86
13946.93 95
13948.05 95
13949.16 97
13950.28 99
13951.40 105
13952.51 90
13953.63 96
13954.74 114
13955.86 95
13956.98 69
13958.09 68
13959.21 74
13960.33 94
13961.44 95
13962.56 96
13963.67 91
13964.79 84
13965.91 80
13967.02 83
13968.14 63
13969.26 49
13970.37 116
13971.49 103
13972.61 102
13973.72 91
13974.84 84
13975.96 78
13977.08 80
13978.19 109
13979.31 74
13980.43 74
13981.54 103
13982.66 91
13983.78 81
13984.90 90
13986.01 97
13987.13 88
13988.25 84
13989.37 73
13990.48 79
13991.60 80
13992.72 96
13993.84 82
13994.95 54
13996.07 58
13997.19 71
13998.31 80
13999.42 71
14000.54 77
14001.66 78
14002.78 72
14003.90 101
14005.01 81
14006.13 92
14007.25 83
14008.37 68
14009.49 95
14010.61 82
14011.72 79
14012.84 75
14013.96 73
14015.08 86
14016.20 72
14017.32 78
14018.43 105
14019.55 75
14020.67 72
14021.79 89
14022.91 78
14024.03 78
14025.15 96
14026.27 71
14027.39 69
14028.50 91
14029.62 81
14030.74 59
14031.86 71
14032.98 84
14034.10 89
14035.22 79
14036.34 64
14037.46 66
14038.58 82
14039.70 63
14040.82 90
14041.94 68
14043.06 73
14044.18 99
14045.30 89
14046.41 90
14047.53 64
14048.65 64
14049.77 110
14050.89 108
14052.01 84
14053.13 72
14054.25 91
14055.37 86
14056.49 73
14057.61 65
14058.74 63
14059.86 103
14060.98 102
14062.10 115
14063.22 85
14064.34 70
14065.46 92
14066.58 96
14067.70 85
14068.82 76
14069.94 87
14071.06 150
14072.18 102
14073.30 70
14074.42 74
14075.54 118
14076.66 104
14077.79 101
14078.91 78
14080.03 80
14081.15 124
14082.27 116
14083.39 94
14084.51 76
14085.63 74
14086.76 104
14087.88 111
14089.00 73
14090.12 74
14091.24 88
14092.36 83
14093.48 95
14094.61 81
14095.73 80
14096.85 90
14097.97 74
14099.09 80
14100.22 104
14101.34 118
14102.46 137
14103.58 96
14104.70 70
14105.83 106
14106.95 109
14108.07 150
14109.19 129
14110.31 82
14111.44 105
14112.56 112
14113.68 110
14114.80 94
14115.93 107
14117.05 104
14118.17 93
14119.29 84
14120.42 66
14121.54 77
14122.66 96
14123.79 82
14124.91 85
14126.03 75
14127.15 83
14128.28 73
14129.40 82
14130.52 80
14131.65 79
14132.77 85
14133.89 66
14135.02 98
14136.14 89
14137.26 70
14138.39 60
14139.51 91
14140.63 70
14141.76 94
14142.88 72
14144.00 84
14145.13 94
14146.25 54
14147.38 74
14148.50 65
14149.62 67
14150.75 83
14151.87 64
14152.99 84
14154.12 78
14155.24 65
14156.37 89
14157.49 77
14158.62 87
14159.74 82
14160.86 71
14161.99 89
14163.11 85
14164.24 111
14165.36 104
14166.49 88
14167.61 73
14168.74 77
14169.86 91
14170.99 65
14172.11 79
14173.23 110
14174.36 70
14175.48 77
14176.61 71
14177.73 65
14178.86 72
14179.98 94
14181.11 65
14182.23 60
14183.36 63
14184.49 100
14185.61 83
14186.74 71
14187.86 93
14188.99 75
14190.11 78
14191.24 73
14192.36 77
14193.49 70
14194.61 64
14195.74 58
14196.87 93
14197.99 74
14199.12 69
14200.24 70
14201.37 96
14202.50 81
14203.62 76
14204.75 76
14205.87 82
14207.00 81
14208.13 62
14209.25 54
14210.38 64
14211.50 92
14212.63 79
14213.76 67
14214.88 83
14216.01 78
14217.14 87
14218.26 86
14219.39 75
14220.52 76
14221.64 62
14222.77 73
14223.90 81
14225.02 61
14226.15 75
14227.28 67
14228.41 62
14229.53 68
14230.66 75
14231.79 72
14232.91 52
14234.04 63
14235.17 58
14236.30 71
14237.42 71
14238.55 92
14239.68 83
14240.81 79
14241.93 61
14243.06 87
14244.19 69
14245.32 61
14246.44 68
14247.57 59
14248.70 88
14249.83 75
14250.95 78
14252.08 64
14253.21 63
14254.34 71
14255.47 72
14256.59 73
14257.72 70
14258.85 75
14259.98 74
14261.11 47
14262.24 53
14263.36 71
14264.49 73
14265.62 77
14266.75 63
14267.88 71
14269.01 79
14270.14 66
14271.26 45
14272.39 61
14273.52 70
14274.65 63
14275.78 71
14276.91 70
14278.04 56
14279.17 61
14280.30 52
14281.42 51
14282.55 60
14283.68 72
14284.81 68
14285.94 60
14287.07 56
14288.20 59
14289.33 68
14290.46 87
14291.59 63
14292.72 65
14293.85 62
14294.98 60
14296.11 60
14297.24 67
14298.37 51
14299.50 55
14300.63 73
14301.76 60
14302.89 60
14304.02 56
14305.15 76
14306.28 63
14307.41 44
14308.54 61
14309.67 85
14310.80 62
14311.93 71
14313.06 60
14314.19 62
14315.32 69
14316.45 65
14317.58 48
14318.71 56
14319.84 37
14320.97 44
14322.10 70
14323.23 52
14324.36 66
14325.49 61
14326.63 61
14327.76 65
14328.89 55
14330.02 62
14331.15 59
14332.28 53
14333.41 66
14334.54 52
14335.67 44
14336.81 63
14337.94 56
14339.07 63
14340.20 52
14341.33 57
14342.46 68
14343.59 58
14344.73 61
14345.86 61
14346.99 57
14348.12 68
14349.25 48
14350.38 45
14351.52 50
14352.65 49
14353.78 57
14354.91 65
14356.04 59
14357.18 64
14358.31 49
14359.44 52
14360.57 54
14361.71 55
14362.84 68
14363.97 46
14365.10 42
14366.24 39
14367.37 57
14368.50 62
14369.63 43
14370.77 55
14371.90 68
14373.03 74
14374.16 71
14375.30 59
14376.43 48
14377.56 55
14378.70 46
14379.83 51
14380.96 42
14382.09 61
14383.23 71
14384.36 46
14385.49 52
14386.63 52
14387.76 51
14388.89 41
14390.03 47
14391.16 35
14392.29 56
14393.43 65
14394.56 54
14395.70 67
14396.83 54
14397.96 43
14399.10 49
14400.23 49
14401.36 54
14402.50 61
14403.63 59
14404.77 62
14405.90 59
14407.03 53
14408.17 52
14409.30 61
14410.44 61
14411.57 52
14412.71 54
14413.84 60
14414.97 47
14416.11 60
14417.24 46
14418.38 45
14419.51 69
14420.65 58
14421.78 51
14422.92 39
14424.05 47
14425.19 59
14426.32 56
14427.46 46
14428.59 52
14429.73 62
14430.86 60
14432.00 51
14433.13 63
14434.27 51
14435.40 44
14436.54 65
14437.67 39
14438.81 48
14439.94 44
14441.08 52
14442.21 60
14443.35 54
14444.48 49
14445.62 62
14446.76 72
14447.89 54
14449.03 35
14450.16 64
14451.30 63
14452.43 57
14453.57 56
14454.71 47
14455.84 49
14456.98 44
14458.11 55
14459.25 52
14460.39 61
14461.52 55
14462.66 56
14463.80 53
14464.93 52
14466.07 75
14467.20 59
14468.34 65
14469.48 56
14470.61 49
14471.75 73
14472.89 58
14474.02 71
14475.16 55
14476.30 49
14477.43 53
14478.57 60
14479.71 55
14480.85 47
14481.98 56
14483.12 44
14484.26 66
14485.39 59
14486.53 39
14487.67 55
14488.81 45
14489.94 43
14491.08 50
14492.22 57
14493.36 73
14494.49 50
14495.63 46
14496.77 39
14497.91 59
14499.04 61
14500.18 50
14501.32 49
14502.46 55
14503.59 52
14504.73 63
14505.87 52
14507.01 47
14508.15 71
14509.28 42
14510.42 54
14511.56 59
14512.70 57
14513.84 66
14514.98 52
14516.11 42
14517.25 42
14518.39 33
14519.53 44
14520.67 48
14521.81 54
14522.95 59
14524.08 46
14525.22 53
14526.36 53
14527.50 61
14528.64 69
14529.78 56
14530.92 52
14532.06 44
14533.20 56
14534.33 52
14535.47 55
14536.61 62
14537.75 44
14538.89 46
14540.03 48
14541.17 56
14542.31 47
14543.45 47
14544.59 39
14545.73 55
14546.87 46
14548.01 38
14549.15 44
14550.29 37
14551.43 40
14552.57 50
14553.71 65
14554.85 41
14555.99 49
14557.13 61
14558.27 57
14559.41 51
14560.55 36
14561.69 50
14562.83 55
14563.97 54
14565.11 44
14566.25 53
14567.39 55
14568.53 54
14569.67 52
14570.81 60
14571.95 55
14573.09 47
14574.23 38
14575.37 59
14576.51 36
14577.65 41
14578.79 53
14579.94 60
14581.08 54
14582.22 46
14583.36 54
14584.50 66
14585.64 51
14586.78 61
14587.92 53
14589.06 52
14590.21 83
14591.35 48
14592.49 48
14593.63 57
14594.77 49
14595.91 50
14597.05 58
14598.20 48
14599.34 54
14600.48 53
14601.62 49
14602.76 32
14603.90 41
14605.05 52
14606.19 56
14607.33 43
14608.47 51
14609.61 60
14610.76 54
14611.90 48
14613.04 68
14614.18 49
14615.32 56
14616.47 55
14617.61 40
14618.75 62
14619.89 55
14621.04 54
14622.18 50
14623.32 50
14624.46 67
14625.61 54
14626.75 56
14627.89 57
14629.04 51
14630.18 39
14631.32 53
14632.46 60
14633.61 46
14634.75 49
14635.89 48
14637.04 50
14638.18 46
14639.32 55
14640.47 53
14641.61 43
14642.75 44
14643.90 59
14645.04 51
14646.18 48
14647.33 61
14648.47 49
14649.61 46
14650.76 57
14651.90 55
14653.05 56
14654.19 41
14655.33 53
14656.48 45
14657.62 51
14658.76 36
14659.91 62
14661.05 54
14662.20 44
14663.34 49
14664.49 59
14665.63 49
14666.77 46
14667.92 60
14669.06 57
14670.21 49
14671.35 42
14672.50 41
14673.64 41
14674.79 54
14675.93 66
14677.07 56
14678.22 38
14679.36 61
14680.51 47
14681.65 41
14682.80 27
14683.94 44
14685.09 43
14686.23 36
14687.38 54
14688.52 54
14689.67 48
14690.81 53
14691.96 44
14693.10 62
14694.25 57
14695.40 39
14696.54 39
14697.69 37
14698.83 57
14699.98 45
14701.12 46
14702.27 56
14703.41 50
14704.56 43
14705.71 33
14706.85 46
14708.00 43
14709.14 33
14710.29 60
14711.44 52
14712.58 42
14713.73 32
14714.87 44
14716.02 49
14717.17 50
14718.31 31
14719.46 33
14720.61 35
14721.75 43
14722.90 52
14724.05 42
14725.19 41
14726.34 52
14727.49 58
14728.63 45
14729.78 42
14730.93 43
14732.07 26
14733.22 39
14734.37 37
14735.51 58
14736.66 41
14737.81 54
14738.95 42
14740.10 34
14741.25 37
14742.40 49
14743.54 45
14744.69 43
14745.84 54
14746.99 46
14748.13 54
14749.28 37
14750.43 30
14751.58 44
14752.72 42
14753.87 38
14755.02 42
14756.17 52
14757.31 49
14758.46 39
14759.61 48
14760.76 36
14761.91 46
14763.05 36
14764.20 31
14765.35 44
14766.50 40
14767.65 45
14768.80 57
14769.94 61
14771.09 53
14772.24 38
14773.39 38
14774.54 45
14775.69 51
14776.83 52
14777.98 40
14779.13 40
14780.28 38
14781.43 49
14782.58 54
14783.73 41
14784.88 42
14786.03 45
14787.17 58
14788.32 41
14789.47 35
14790.62 53
14791.77 53
14792.92 47
14794.07 47
14795.22 53
14796.37 77
14797.52 56
14798.67 60
14799.82 41
14800.97 51
14802.12 53
14803.26 61
14804.41 53
14805.56 52
14806.71 56
14807.86 54
14809.01 48
14810.16 45
14811.31 42
14812.46 55
14813.61 41
14814.76 50
14815.91 36
14817.06 49
14818.21 41
14819.36 37
14820.51 63
14821.66 46
14822.82 62
14823.97 61
14825.12 41
14826.27 37
14827.42 37
14828.57 61
14829.72 65
14830.87 46
14832.02 34
14833.17 38
14834.32 52
14835.47 41
14836.62 47
14837.77 42
14838.93 45
14840.08 42
14841.23 42
14842.38 45
14843.53 38
14844.68 40
14845.83 55
14846.98 60
14848.14 64
14849.29 44
14850.44 37
14851.59 36
14852.74 43
14853.89 44
14855.04 37
14856.20 43
14857.35 40
14858.50 47
14859.65 58
14860.80 61
14861.96 42
14863.11 40
14864.26 41
14865.41 35
14866.56 42
14867.72 45
14868.87 47
14870.02 48
14871.17 42
14872.32 39
14873.48 29
14874.63 47
14875.78 35
14876.93 35
14878.09 48
14879.24 74
14880.39 50
14881.54 48
14882.70 45
14883.85 52
14885.00 34
14886.16 35
14887.31 45
14888.46 50
14889.61 57
14890.77 50
14891.92 59
14893.07 43
14894.23 41
14895.38 33
14896.53 34
14897.69 41
14898.84 51
14899.99 45
14901.15 40
14902.30 37
14903.45 39
14904.61 43
14905.76 43
14906.91 52
14908.07 44
14909.22 51
14910.38 39
14911.53 55
14912.68 65
14913.84 45
14914.99 55
14916.15 45
14917.30 65
14918.45 47
14919.61 52
14920.76 58
14921.92 51
14923.07 55
14924.22 39
14925.38 49
14926.53 36
14927.69 38
14928.84 55
14930.00 45
14931.15 46
14932.31 50
14933.46 59
14934.62 41
14935.77 66
14936.93 52
14938.08 42
14939.24 38
14940.39 41
14941.55 45
14942.70 41
14943.86 58
14945.01 59
14946.17 44
14947.32 40
14948.48 48
14949.63 48
14950.79 41
14951.94 45
14953.10 55
14954.25 35
14955.41 54
14956.56 36
14957.72 49
14958.88 57
14960.03 44
14961.19 42
14962.34 37
14963.50 46
14964.65 45
14965.81 53
14966.97 60
14968.12 34
14969.28 47
14970.43 55
14971.59 41
14972.75 33
14973.90 58
14975.06 35
14976.22 32
14977.37 24
14978.53 32
14979.69 38
14980.84 34
14982.00 29
14983.16 42
14984.31 42
14985.47 44
14986.63 42
14987.78 39
14988.94 35
14990.10 32
14991.25 47
14992.41 41
14993.57 34
14994.72 25
14995.88 49
14997.04 37
14998.20 35
14999.35 30
15000.51 27
15001.67 42
15002.82 33
15003.98 54
15005.14 46
15006.30 33
15007.45 56
15008.61 47
15009.77 32
15010.93 45
15012.09 43
15013.24 42
15014.40 38
15015.56 37
15016.72 33
15017.87 28
15019.03 38
15020.19 31
15021.35 63
15022.51 49
15023.67 30
15024.82 38
15025.98 40
15027.14 43
15028.30 47
15029.46 62
15030.62 26
15031.77 26
15032.93 35
15034.09 46
15035.25 41
15036.41 41
15037.57 33
15038.73 48
15039.88 42
15041.04 30
15042.20 32
15043.36 38
15044.52 43
15045.68 38
15046.84 38
15048.00 31
15049.16 43
15050.32 55
15051.47 42
15052.63 33
15053.79 44
15054.95 41
15056.11 31
15057.27 29
15058.43 40
15059.59 45
15060.75 38
15061.91 39
15063.07 44
15064.23 27
15065.39 33
15066.55 32
15067.71 38
15068.87 29
15070.03 34
15071.19 48
15072.35 24
15073.51 40
15074.67 42
15075.83 36
15076.99 42
15078.15 33
15079.31 41
15080.47 27
15081.63 45
15082.79 40
15083.95 28
15085.11 25
15086.27 37
15087.43 43
15088.59 24
15089.76 29
15090.92 35
15092.08 49
15093.24 45
15094.40 26
15095.56 42
15096.72 45
15097.88 43
15099.04 40
15100.20 39
15101.37 27
15102.53 29
15103.69 39
15104.85 40
15106.01 51
15107.17 44
15108.33 45
15109.50 34
15110.66 32
15111.82 25
15112.98 34
15114.14 46
15115.30 37
15116.47 34
15117.63 38
15118.79 27
15119.95 34
15121.11 39
15122.27 36
15123.44 32
15124.60 33
15125.76 29
15126.92 37
15128.09 31
15129.25 40
15130.41 37
15131.57 24
15132.73 18
15133.90 27
15135.06 33
15136.22 41
15137.38 36
15138.55 24
15139.71 27
15140.87 24
15142.04 34
15143.20 36
15144.36 54
15145.52 36
15146.69 44
15147.85 46
15149.01 21
15150.18 20
15151.34 40
15152.50 34
15153.67 30
15154.83 34
15155.99 40
15157.16 40
15158.32 42
15159.48 35
15160.65 26
15161.81 27
15162.97 34
15164.14 33
15165.30 34
15166.46 36
15167.63 27
15168.79 32
15169.95 37
15171.12 58
15172.28 35
15173.45 33
15174.61 34
15175.77 34
15176.94 33
15178.10 25
15179.27 35
15180.43 26
15181.60 42
15182.76 26
15183.92 31
15185.09 41
15186.25 36
15187.42 26
15188.58 26
15189.75 47
15190.91 51
15192.08 47
15193.24 36
15194.41 33
15195.57 44
15196.74 28
15197.90 53
15199.07 35
15200.23 52
15201.40 42
15202.56 42
15203.73 39
15204.89 39
15206.06 51
15207.22 27
15208.39 43
15209.55 38
15210.72 32
15211.88 35
15213.05 33
15214.21 53
15215.38 64
15216.54 46
15217.71 36
15218.88 40
15220.04 43
15221.21 33
15222.37 46
15223.54 36
15224.71 45
15225.87 61
15227.04 40
15228.20 35
15229.37 52
15230.54 54
15231.70 52
15232.87 54
15234.03 65
15235.20 42
15236.37 45
15237.53 36
15238.70 38
15239.87 37
15241.03 44
15242.20 34
15243.37 38
15244.53 45
15245.70 36
15246.87 33
15248.03 42
15249.20 45
15250.37 42
15251.53 29
15252.70 44
15253.87 38
15255.04 38
15256.20 44
15257.37 57
15258.54 33
15259.70 31
15260.87 50
15262.04 36
15263.21 39
15264.37 24
15265.54 32
15266.71 42
15267.88 45
15269.04 39
15270.21 33
15271.38 36
15272.55 29
15273.72 55
15274.88 38
15276.05 37
15277.22 27
15278.39 51
15279.56 32
15280.72 24
15281.89 42
15283.06 33
15284.23 31
15285.40 25
15286.56 30
15287.73 33
15288.90 32
15290.07 33
15291.24 46
15292.41 46
15293.58 50
15294.74 38
15295.91 32
15297.08 42
15298.25 30
15299.42 37
15300.59 42
15301.76 43
15302.93 34
15304.09 26
15305.26 38
15306.43 43
15307.60 43
15308.77 26
15309.94 36
15311.11 37
15312.28 25
15313.45 20
15314.62 34
15315.79 42
15316.96 28
15318.13 26
15319.30 34
15320.46 37
15321.63 34
15322.80 38
15323.97 35
15325.14 32
15326.31 32
15327.48 33
15328.65 41
15329.82 26
15330.99 29
15332.16 33
15333.33 34
15334.50 22
15335.67 31
15336.84 33
15338.01 48
15339.18 37
15340.36 39
15341.53 18
15342.70 41
15343.87 36
15345.04 40
15346.21 25
15347.38 21
15348.55 46
15349.72 28
15350.89 30
15352.06 22
15353.23 30
15354.40 52
15355.57 39
15356.75 31
15357.92 22
15359.09 49
15360.26 50
15361.43 44
15362.60 25
15363.77 25
15364.94 31
15366.11 29
15367.29 33
15368.46 29
15369.63 28
15370.80 46
15371.97 49
15373.14 26
15374.32 36
15375.49 37
15376.66 56
15377.83 29
15379.00 38
15380.17 33
15381.35 49
15382.52 60
15383.69 35
15384.86 35
15386.03 35
15387.21 36
15388.38 38
15389.55 39
15390.72 42
15391.90 43
15393.07 45
15394.24 50
15395.41 37
15396.59 36
15397.76 40
15398.93 41
15400.10 26
15401.28 30
15402.45 33
15403.62 25
15404.79 49
15405.97 35
15407.14 33
15408.31 34
15409.49 26
15410.66 38
15411.83 29
15413.01 25
15414.18 42
15415.35 31
15416.53 27
15417.70 42
15418.87 34
15420.05 35
15421.22 37
15422.39 23
15423.57 38
15424.74 50
15425.91 81
15427.09 41
15428.26 39
15429.43 28
15430.61 28
15431.78 43
15432.96 36
15434.13 32
15435.30 30
15436.48 36
15437.65 43
15438.83 35
15440.00 37
15441.17 39
15442.35 36
15443.52 28
15444.70 25
15445.87 50
15447.05 31
15448.22 46
15449.40 36
15450.57 37
15451.75 47
15452.92 34
15454.09 26
15455.27 42
15456.44 37
15457.62 35
15458.79 32
15459.97 40
15461.14 40
15462.32 48
15463.49 37
15464.67 34
15465.84 34
15467.02 32
15468.19 35
15469.37 37
15470.55 42
15471.72 38
15472.90 32
15474.07 35
15475.25 37
15476.42 37
15477.60 31
15478.77 29
15479.95 42
15481.13 32
15482.30 33
15483.48 25
15484.65 27
15485.83 28
15487.00 47
15488.18 41
15489.36 39
15490.53 19
15491.71 33
15492.89 28
15494.06 42
15495.24 33
15496.41 35
15497.59 38
15498.77 32
15499.94 32
15501.12 34
15502.30 45
15503.47 66
15504.65 40
15505.83 39
15507.00 46
15508.18 52
15509.36 45
15510.53 26
15511.71 40
15512.89 36
15514.06 45
15515.24 32
15516.42 34
15517.60 47
15518.77 41
15519.95 40
15521.13 43
15522.30 40
15523.48 19
15524.66 56
15525.84 49
15527.01 40
15528.19 39
15529.37 44
15530.55 58
15531.73 33
15532.90 34
15534.08 41
15535.26 48
15536.44 43
15537.61 31
15538.79 23
15539.97 34
15541.15 40
15542.33 52
15543.50 38
15544.68 28
15545.86 39
15547.04 45
15548.22 46
15549.40 37
15550.57 34
15551.75 40
15552.93 56
15554.11 40
15555.29 35
15556.47 32
15557.65 40
15558.82 37
15560.00 43
15561.18 44
15562.36 37
15563.54 38
15564.72 51
15565.90 38
15567.08 34
15568.26 41
15569.43 32
15570.61 37
15571.79 42
15572.97 47
15574.15 43
15575.33 39
15576.51 36
15577.69 47
15578.87 60
15580.05 55
15581.23 39
15582.41 35
15583.59 31
15584.77 46
15585.95 46
15587.13 44
15588.31 31
15589.49 37
15590.67 58
15591.85 39
15593.03 36
15594.21 43
15595.39 58
15596.57 46
15597.75 44
15598.93 48
15600.11 54
15601.29 67
15602.47 43
15603.65 42
15604.83 46
15606.01 46
15607.19 53
15608.37 57
15609.55 63
15610.73 52
15611.91 53
15613.09 54
15614.27 56
15615.45 38
15616.64 39
15617.82 56
15619.00 51
15620.18 47
15621.36 45
15622.54 49
15623.72 57
15624.90 52
15626.08 55
15627.27 53
15628.45 55
15629.63 39
15630.81 51
15631.99 45
15633.17 48
15634.35 51
15635.54 52
15636.72 51
15637.90 48
15639.08 61
15640.26 68
15641.45 56
15642.63 57
15643.81 48
15644.99 45
15646.17 53
15647.36 59
15648.54 44
15649.72 54
15650.90 45
15652.08 73
15653.27 42
15654.45 47
15655.63 58
15656.81 41
15658.00 62
15659.18 54
15660.36 40
15661.54 62
15662.73 77
15663.91 55
15665.09 41
15666.27 68
15667.46 52
15668.64 53
15669.82 49
15671.01 49
15672.19 61
15673.37 60
15674.56 65
15675.74 63
15676.92 45
15678.10 62
15679.29 71
15680.47 81
15681.65 55
15682.84 60
15684.02 46
15685.21 67
15686.39 54
15687.57 61
15688.76 53
15689.94 42
15691.12 68
15692.31 75
15693.49 53
15694.67 55
15695.86 61
15697.04 71
15698.23 56
15699.41 59
15700.59 60
15701.78 55
15702.96 50
15704.15 57
15705.33 51
15706.52 75
15707.70 51
15708.88 58
15710.07 67
15711.25 37
15712.44 77
15713.62 55
15714.81 64
15715.99 65
15717.18 75
15718.36 56
15719.55 61
15720.73 72
15721.92 63
15723.10 46
15724.29 64
15725.47 72
15726.66 77
15727.84 81
15729.03 81
15730.21 71
15731.40 80
15732.58 83
15733.77 93
15734.95 73
15736.14 85
15737.32 74
15738.51 89
15739.69 66
15740.88 91
15742.07 63
15743.25 86
15744.44 71
15745.62 58
15746.81 61
15747.99 74
15749.18 73
15750.37 75
15751.55 67
15752.74 99
15753.93 99
15755.11 77
15756.30 88
15757.48 91
15758.67 91
15759.86 89
15761.04 93
15762.23 98
15763.42 98
15764.60 84
15765.79 92
15766.98 66
15768.16 102
15769.35 96
15770.54 79
15771.72 64
15772.91 70
15774.10 82
15775.28 67
15776.47 94
15777.66 73
15778.84 72
15780.03 80
15781.22 68
15782.41 52
15783.59 73
15784.78 96
15785.97 75
15787.15 72
15788.34 67
15789.53 71
15790.72 89
15791.90 89
15793.09 76
15794.28 46
15795.47 61
15796.65 101
15797.84 88
15799.03 55
15800.22 79
15801.41 84
15802.59 74
15803.78 91
15804.97 47
15806.16 71
15807.35 69
15808.53 68
15809.72 71
15810.91 68
15812.10 80
15813.29 67
15814.48 64
15815.66 65
15816.85 54
15818.04 60
15819.23 67
15820.42 49
15821.61 55
15822.80 51
15823.98 59
15825.17 56
15826.36 65
15827.55 57
15828.74 65
15829.93 69
15831.12 46
15832.31 52
15833.50 37
15834.69 60
15835.87 60
15837.06 61
15838.25 60
15839.44 46
15840.63 58
15841.82 71
15843.01 49
15844.20 53
15845.39 40
15846.58 56
15847.77 56
15848.96 47
15850.15 70
15851.34 52
15852.53 65
15853.72 34
15854.91 43
15856.10 66
15857.29 75
15858.48 65
15859.67 64
15860.86 68
15862.05 48
15863.24 76
15864.43 66
15865.62 61
15866.81 51
15868.00 55
15869.19 45
15870.38 56
15871.57 70
15872.76 48
15873.95 52
15875.14 57
15876.33 50
15877.52 54
15878.72 60
15879.91 58
15881.10 51
15882.29 50
15883.48 52
15884.67 62
15885.86 52
15887.05 55
15888.24 48
15889.43 55
15890.63 56
15891.82 48
15893.01 47
15894.20 50
15895.39 46
15896.58 61
15897.77 63
15898.97 61
15900.16 61
15901.35 70
15902.54 61
15903.73 33
15904.92 65
15906.12 65
15907.31 66
15908.50 63
15909.69 53
15910.88 46
15912.08 63
15913.27 69
15914.46 59
15915.65 65
15916.85 50
15918.04 56
15919.23 57
15920.42 43
15921.61 70
15922.81 63
15924.00 57
15925.19 53
15926.38 61
15927.58 56
15928.77 68
15929.96 57
15931.16 46
15932.35 59
15933.54 52
15934.73 71
15935.93 40
15937.12 43
15938.31 58
15939.51 49
15940.70 40
15941.89 45
15943.09 43
15944.28 53
15945.47 46
15946.67 52
15947.86 35
15949.05 65
15950.25 62
15951.44 37
15952.63 42
15953.83 59
15955.02 38
15956.21 40
15957.41 44
15958.60 39
15959.80 37
15960.99 53
15962.18 64
15963.38 57
15964.57 45
15965.77 51
15966.96 51
15968.15 51
15969.35 37
15970.54 30
15971.74 50
15972.93 63
15974.13 56
15975.32 46
15976.51 52
15977.71 53
15978.90 55
15980.10 45
15981.29 36
15982.49 40
15983.68 43
15984.88 28
15986.07 40
15987.27 30
15988.46 43
15989.66 52
15990.85 41
15992.05 31
15993.24 29
15994.44 53
15995.63 40
15996.83 43
15998.02 43
15999.22 42
16000.41 51
16001.61 42
16002.80 32
16004.00 28
16005.20 37
16006.39 37
16007.59 33
16008.78 43
16009.98 39
16011.17 38
16012.37 47
16013.57 46
16014.76 41
16015.96 45
16017.15 45
16018.35 42
16019.55 39
16020.74 30
16021.94 26
16023.13 43
16024.33 45
16025.53 38
16026.72 34
16027.92 46
16029.12 40
16030.31 40
16031.51 36
16032.71 30
16033.90 34
16035.10 37
16036.30 48
16037.49 48
16038.69 50
16039.89 56
16041.08 36
16042.28 35
16043.48 46
16044.67 32
16045.87 31
16047.07 31
16048.27 35
16049.46 38
16050.66 31
16051.86 54
16053.06 60
16054.25 44
16055.45 52
16056.65 57
16057.84 46
16059.04 36
16060.24 44
16061.44 38
16062.64 36
16063.83 29
16065.03 44
16066.23 55
16067.43 38
16068.62 38
16069.82 33
16071.02 35
16072.22 31
16073.42 37
16074.62 47
16075.81 33
16077.01 25
16078.21 22
16079.41 26
16080.61 33
16081.81 29
16083.00 43
16084.20 48
16085.40 31
16086.60 34
16087.80 38
16089.00 32
16090.20 29
16091.39 34
16092.59 31
16093.79 34
16094.99 28
16096.19 41
16097.39 34
16098.59 42
16099.79 39
16100.99 37
16102.19 29
16103.38 32
16104.58 34
16105.78 20
16106.98 39
16108.18 36
16109.38 41
16110.58 34
16111.78 39
16112.98 44
16114.18 46
16115.38 42
16116.58 40
16117.78 38
16118.98 29
16120.18 34
16121.38 40
16122.58 39
16123.78 48
16124.98 43
16126.18 35
16127.38 50
16128.58 35
16129.78 34
16130.98 30
16132.18 39
16133.38 34
16134.58 38
16135.78 28
16136.98 42
16138.18 34
16139.38 24
16140.58 27
16141.78 31
16142.98 40
16144.19 32
16145.39 43
16146.59 35
16147.79 36
16148.99 35
16150.19 38
16151.39 36
16152.59 26
16153.79 30
16154.99 39
16156.20 31
16157.40 37
16158.60 45
16159.80 38
16161.00 32
16162.20 21
16163.40 31
16164.61 29
16165.81 34
16167.01 21
16168.21 20
16169.41 33
16170.61 32
16171.82 31
16173.02 31
16174.22 25
16175.42 26
16176.62 44
16177.82 25
16179.03 28
16180.23 44
16181.43 38
16182.63 29
16183.84 37
16185.04 27
16186.24 35
16187.44 43
16188.65 30
16189.85 23
16191.05 20
16192.25 39
16193.46 32
16194.66 21
16195.86 42
16197.06 41
16198.27 31
16199.47 27
16200.67 33
16201.87 39
16203.08 21
16204.28 44
16205.48 30
16206.69 36
16207.89 28
16209.09 37
16210.30 30
16211.50 30
16212.70 36
16213.91 26
16215.11 52
16216.31 40
16217.52 26
16218.72 30
16219.92 42
16221.13 41
16222.33 35
16223.53 33
16224.74 28
16225.94 26
16227.15 39
16228.35 33
16229.55 23
16230.76 26
16231.96 28
16233.17 37
16234.37 37
16235.57 34
16236.78 35
16237.98 43
16239.19 36
16240.39 27
16241.60 31
16242.80 26
16244.00 31
16245.21 37
16246.41 29
16247.62 27
16248.82 39
16250.03 60
16251.23 48
16252.44 53
16253.64 34
16254.85 41
16256.05 45
16257.26 27
16258.46 36
16259.67 30
16260.87 46
16262.08 41
16263.28 44
16264.49 37
16265.69 32
16266.90 38
16268.10 44
16269.31 46
16270.51 53
16271.72 38
16272.93 32
16274.13 34
16275.34 37
16276.54 34
16277.75 32
16278.95 41
16280.16 36
16281.37 29
16282.57 32
16283.78 48
16284.98 32
16286.19 34
16287.40 54
16288.60 34
16289.81 39
16291.01 46
16292.22 40
16293.43 35
16294.63 46
16295.84 35
16297.05 36
16298.25 36
16299.46 58
16300.67 59
16301.87 47
16303.08 39
16304.29 41
16305.49 44
16306.70 32
16307.91 47
16309.11 47
16310.32 47
16311.53 44
16312.73 49
16313.94 49
16315.15 50
16316.36 46
16317.56 47
16318.77 38
16319.98 37
16321.19 32
16322.39 47
16323.60 34
16324.81 57
16326.02 57
16327.22 47
16328.43 40
16329.64 32
16330.85 38
16332.05 43
16333.26 45
16334.47 37
16335.68 57
16336.88 43
16338.09 50
16339.30 26
16340.51 30
16341.72 24
16342.93 49
16344.13 30
16345.34 28
16346.55 30
16347.76 28
16348.97 40
16350.18 34
16351.38 30
16352.59 27
16353.80 35
16355.01 41
16356.22 36
16357.43 31
16358.64 34
16359.84 35
16361.05 25
16362.26 44
16363.47 34
16364.68 31
16365.89 43
16367.10 30
16368.31 31
16369.52 40
16370.73 42
16371.93 42
16373.14 37
16374.35 41
16375.56 29
16376.77 38
16377.98 51
16379.19 34
16380.40 20
16381.61 33
16382.82 50
16384.03 37
16385.24 29
16386.45 25
16387.66 27
16388.87 26
16390.08 24
16391.29 37
16392.50 24
16393.71 47
16394.92 41
16396.13 20
16397.34 24
16398.55 26
16399.76 33
16400.97 36
16402.18 32
16403.39 16
16404.60 32
16405.81 37
16407.02 35
16408.23 21
16409.44 44
16410.65 40
16411.86 50
16413.08 38
16414.29 25
16415.50 28
16416.71 43
16417.92 35
16419.13 24
16420.34 28
16421.55 36
16422.76 36
16423.97 31
16425.19 33
16426.40 35
16427.61 34
16428.82 38
16430.03 45
16431.24 47
16432.45 27
16433.67 48
16434.88 41
16436.09 33
16437.30 31
16438.51 32
16439.72 47
16440.94 33
16442.15 43
16443.36 31
16444.57 39
16445.78 55
16446.99 21
16448.21 39
16449.42 37
16450.63 47
16451.84 35
16453.06 39
16454.27 41
16455.48 28
16456.69 51
16457.90 34
16459.12 35
16460.33 25
16461.54 27
16462.75 46
16463.97 38
16465.18 23
16466.39 21
16467.61 31
16468.82 40
16470.03 26
16471.24 27
16472.46 32
16473.67 39
16474.88 45
16476.10 24
16477.31 49
16478.52 36
16479.74 25
16480.95 28
16482.16 24
16483.38 29
16484.59 32
16485.80 52
16487.02 28
16488.23 29
16489.44 38
16490.66 29
16491.87 27
16493.08 28
16494.30 31
16495.51 19
16496.73 30
16497.94 35
16499.15 28
16500.37 27
16501.58 33
16502.80 48
16504.01 28
16505.22 17
16506.44 39
16507.65 26
16508.87 24
16510.08 31
16511.30 33
16512.51 33
16513.72 37
16514.94 20
16516.15 18
16517.37 41
16518.58 47
16519.80 25
16521.01 21
16522.23 25
16523.44 41
16524.66 24
16525.87 26
16527.09 27
16528.30 41
16529.52 32
16530.73 36
16531.95 39
16533.16 36
16534.38 30
16535.59 31
16536.81 21
16538.02 23
16539.24 31
16540.45 39
16541.67 38
16542.89 29
16544.10 30
16545.32 32
16546.53 32
16547.75 25
16548.96 34
16550.18 23
16551.40 31
16552.61 33
16553.83 46
16555.04 39
16556.26 30
16557.48 32
16558.69 26
16559.91 29
16561.12 34
16562.34 29
16563.56 31
16564.77 22
16565.99 36
16567.21 30
16568.42 33
16569.64 23
16570.86 27
16572.07 32
16573.29 26
16574.51 25
16575.72 27
16576.94 25
16578.16 31
16579.37 26
16580.59 35
16581.81 27
16583.02 31
16584.24 29
16585.46 35
16586.68 35
16587.89 26
16589.11 26
16590.33 23
16591.54 39
16592.76 37
16593.98 25
16595.20 26
16596.41 29
16597.63 26
16598.85 30
16600.07 25
16601.29 22
16602.50 24
16603.72 40
16604.94 24
16606.16 24
16607.37 26
16608.59 31
16609.81 26
16611.03 28
16612.25 27
16613.46 26
16614.68 22
16615.90 27
16617.12 29
16618.34 27
16619.56 29
16620.77 22
16621.99 31
16623.21 44
16624.43 57
16625.65 34
16626.87 24
16628.09 26
16629.30 37
16630.52 32
16631.74 22
16632.96 39
16634.18 22
16635.40 25
16636.62 28
16637.84 25
16639.06 21
16640.28 26
16641.49 26
16642.71 26
16643.93 22
16645.15 23
16646.37 31
16647.59 23
16648.81 27
16650.03 26
16651.25 39
16652.47 46
16653.69 36
16654.91 30
16656.13 24
16657.35 25
16658.57 39
16659.79 29
16661.01 27
16662.23 17
16663.45 38
16664.67 43
16665.89 32
16667.11 23
16668.33 33
16669.55 28
16670.77 33
16671.99 22
16673.21 14
16674.43 29
16675.65 24
16676.87 42
16678.09 27
16679.31 26
16680.53 29
16681.75 39
16682.97 35
16684.19 32
16685.42 23
16686.64 19
16687.86 29
16689.08 30
16690.30 42
16691.52 21
16692.74 34
16693.96 32
16695.18 46
16696.40 35
16697.63 23
16698.85 32
16700.07 43
16701.29 32
16702.51 18
16703.73 35
16704.95 36
16706.18 31
16707.40 27
16708.62 30
16709.84 22
16711.06 37
16712.28 21
16713.51 26
16714.73 25
16715.95 25
16717.17 30
16718.39 31
16719.62 24
16720.84 30
16722.06 24
16723.28 25
16724.50 31
16725.73 22
16726.95 21
16728.17 32
16729.39 32
16730.62 34
16731.84 41
16733.06 25
16734.28 41
16735.51 29
16736.73 25
16737.95 32
16739.18 44
16740.40 43
16741.62 26
16742.84 25
16744.07 34
16745.29 32
16746.51 18
16747.74 27
16748.96 27
16750.18 39
16751.41 28
16752.63 21
16753.85 29
16755.08 35
16756.30 37
16757.52 37
16758.75 30
16759.97 31
16761.19 32
16762.42 30
16763.64 27
16764.86 28
16766.09 35
16767.31 37
16768.54 39
16769.76 32
16770.98 33
16772.21 36
16773.43 33
16774.66 35
16775.88 27
16777.10 37
16778.33 35
16779.55 30
16780.78 28
16782.00 39
16783.22 30
16784.45 27
16785.67 31
16786.90 24
16788.12 33
16789.35 27
16790.57 25
16791.80 37
16793.02 33
16794.25 28
16795.47 39
16796.70 44
16797.92 26
16799.15 28
16800.37 39
16801.60 17
16802.82 28
16804.05 36
16805.27 42
16806.50 50
16807.72 22
16808.95 30
16810.17 46
16811.40 22
16812.62 22
16813.85 24
16815.07 33
16816.30 23
16817.53 30
16818.75 26
16819.98 31
16821.20 34
16822.43 42
16823.65 39
16824.88 31
16826.11 51
16827.33 32
16828.56 25
16829.78 18
16831.01 35
16832.24 36
16833.46 27
16834.69 34
16835.92 30
16837.14 35
16838.37 35
16839.60 37
16840.82 23
16842.05 37
16843.27 39
16844.50 46
16845.73 46
16846.96 35
16848.18 30
16849.41 48
16850.64 54
16851.86 42
16853.09 40
16854.32 35
16855.54 33
16856.77 33
16858.00 39
16859.22 42
16860.45 47
16861.68 41
16862.91 59
16864.13 31
16865.36 38
16866.59 39
16867.82 47
16869.04 42
16870.27 47
16871.50 48
16872.73 39
16873.95 52
16875.18 46
16876.41 44
16877.64 50
16878.87 53
16880.09 46
16881.32 49
16882.55 35
16883.78 59
16885.01 58
16886.23 36
16887.46 58
16888.69 79
16889.92 68
16891.15 58
16892.38 46
16893.60 51
16894.83 40
16896.06 56
16897.29 64
16898.52 54
16899.75 58
16900.98 53
16902.20 59
16903.43 64
16904.66 69
16905.89 78
16907.12 54
16908.35 32
16909.58 55
16910.81 49
16912.04 54
16913.26 40
16914.49 49
16915.72 47
16916.95 47
16918.18 55
16919.41 59
16920.64 39
16921.87 44
16923.10 52
16924.33 45
16925.56 51
16926.79 29
16928.02 34
16929.25 51
16930.48 49
16931.71 50
16932.94 48
16934.17 48
16935.40 42
16936.63 37
16937.86 38
16939.09 34
16940.32 47
16941.55 46
16942.78 27
16944.01 33
16945.24 36
16946.47 60
16947.70 41
16948.93 37
16950.16 43
16951.39 45
16952.62 43
16953.85 43
16955.08 39
16956.31 37
16957.54 43
16958.77 32
16960.01 44
16961.24 44
16962.47 37
16963.70 32
16964.93 46
16966.16 35
16967.39 28
16968.62 41
16969.85 49
16971.08 32
16972.32 33
16973.55 26
16974.78 37
16976.01 28
16977.24 30
16978.47 32
16979.70 24
16980.94 42
16982.17 30
16983.40 32
16984.63 44
16985.86 40
16987.10 26
16988.33 41
16989.56 50
16990.79 41
16992.02 34
16993.26 32
16994.49 40
16995.72 25
16996.95 32
16998.18 27
16999.42 32
17000.65 25
17001.88 41
17003.11 29
17004.35 29
17005.58 40
17006.81 30
17008.04 34
17009.28 40
17010.51 23
17011.74 44
17012.97 41
17014.21 27
17015.44 29
17016.67 35
17017.91 34
17019.14 27
17020.37 44
17021.60 38
17022.84 41
17024.07 32
17025.30 46
17026.54 24
17027.77 31
17029.00 30
17030.24 32
17031.47 34
17032.70 19
17033.94 24
17035.17 31
17036.41 32
17037.64 34
17038.87 36
17040.11 36
17041.34 44
17042.57 43
17043.81 41
17045.04 26
17046.28 47
17047.51 46
17048.74 32
17049.98 32
17051.21 39
17052.45 41
17053.68 35
17054.92 36
17056.15 33
17057.38 40
17058.62 31
17059.85 32
17061.09 40
17062.32 34
17063.56 40
17064.79 39
17066.03 41
17067.26 46
17068.50 34
17069.73 37
17070.97 35
17072.20 39
17073.44 26
17074.67 39
17075.91 38
17077.14 28
17078.38 25
17079.61 25
17080.85 28
17082.08 27
17083.32 28
17084.55 25
17085.79 28
17087.02 30
17088.26 32
17089.49 31
17090.73 24
17091.97 21
17093.20 22
17094.44 43
17095.67 35
17096.91 27
17098.14 41
17099.38 44
17100.62 22
17101.85 28
17103.09 26
17104.32 29
17105.56 32
17106.80 40
17108.03 23
17109.27 32
17110.51 35
17111.74 24
17112.98 54
17114.21 30
17115.45 27
17116.69 33
17117.92 40
17119.16 19
17120.40 32
17121.63 27
17122.87 31
17124.11 22
17125.34 20
17126.58 27
17127.82 17
17129.06 28
17130.29 20
17131.53 25
17132.77 28
17134.00 18
17135.24 36
17136.48 33
17137.72 22
17138.95 26
17140.19 22
17141.43 30
17142.67 18
17143.90 31
17145.14 24
17146.38 28
17147.62 42
17148.85 31
17150.09 31
17151.33 32
17152.57 35
17153.80 32
17155.04 45
17156.28 25
17157.52 40
17158.76 24
17159.99 27
17161.23 43
17162.47 21
17163.71 29
17164.95 34
17166.19 38
17167.42 33
17168.66 21
17169.90 31
17171.14 38
17172.38 21
17173.62 35
17174.86 30
17176.09 35
17177.33 21
17178.57 39
17179.81 22
17181.05 20
17182.29 32
17183.53 47
17184.77 27
17186.01 27
17187.24 26
17188.48 29
17189.72 35
17190.96 33
17192.20 29
17193.44 21
17194.68 37
17195.92 24
17197.16 23
17198.40 10
17199.64 30
17200.88 27
17202.12 31
17203.36 25
17204.60 25
17205.84 32
17207.08 36
17208.32 27
17209.56 25
17210.80 27
17212.04 24
17213.28 28
17214.52 34
17215.76 21
17217.00 33
17218.24 25
17219.48 38
17220.72 35
17221.96 26
17223.20 22
17224.44 25
17225.68 40
17226.92 30
17228.16 24
17229.40 29
17230.64 25
17231.88 38
17233.12 27
17234.36 21
17235.60 26
17236.85 21
17238.09 32
17239.33 29
17240.57 15
17241.81 33
17243.05 32
17244.29 29
17245.53 17
17246.77 19
17248.02 38
17249.26 28
17250.50 37
17251.74 16
17252.98 22
17254.22 20
17255.46 46
17256.71 37
17257.95 30
17259.19 23
17260.43 34
17261.67 36
17262.91 35
17264.16 29
17265.40 29
17266.64 33
17267.88 30
17269.12 43
17270.37 27
17271.61 22
17272.85 24
17274.09 30
17275.34 24
17276.58 36
17277.82 22
17279.06 29
17280.30 34
17281.55 27
17282.79 19
17284.03 28
17285.27 39
17286.52 32
17287.76 43
17289.00 29
17290.25 23
17291.49 32
17292.73 29
17293.97 22
17295.22 28
17296.46 29
17297.70 31
17298.95 40
17300.19 24
17301.43 16
17302.68 19
17303.92 33
17305.16 39
17306.41 29
17307.65 28
17308.89 30
17310.14 31
17311.38 19
17312.62 24
17313.87 26
17315.11 34
17316.36 39
17317.60 29
17318.84 18
17320.09 25
17321.33 27
17322.58 26
17323.82 25
17325.06 24
17326.31 19
17327.55 37
17328.80 23
17330.04 22
17331.28 24
17332.53 34
17333.77 31
17335.02 26
17336.26 21
17337.51 30
17338.75 23
17340.00 31
17341.24 22
17342.48 23
17343.73 26
17344.97 23
17346.22 21
17347.46 19
17348.71 23
17349.95 37
17351.20 42
17352.44 28
17353.69 24
17354.93 28
17356.18 29
17357.42 31
17358.67 17
17359.92 22
17361.16 27
17362.41 25
17363.65 22
17364.90 27
17366.14 25
17367.39 36
17368.63 12
17369.88 27
17371.13 19
17372.37 12
17373.62 19
17374.86 35
17376.11 35
17377.35 29
17378.60 21
17379.85 26
17381.09 15
17382.34 6
17383.59 22
17384.83 28
17386.08 34
17387.32 16
17388.57 29
17389.82 14
17391.06 25
17392.31 18
17393.56 28
17394.80 24
17396.05 25
17397.30 17
17398.54 15
17399.79 19
17401.04 15
17402.28 26
17403.53 26
17404.78 22
17406.02 15
17407.27 29
17408.52 23
17409.77 25
17411.01 14
17412.26 18
17413.51 21
17414.75 26
17416.00 19
17417.25 13
17418.50 30
17419.74 16
17420.99 24
17422.24 29
17423.49 19
17424.73 23
17425.98 27
17427.23 24
17428.48 23
17429.73 19
17430.97 25
17432.22 23
17433.47 22
17434.72 14
17435.97 15
17437.21 26
17438.46 22
17439.71 27
17440.96 20
17442.21 38
17443.45 23
17444.70 26
17445.95 24
17447.20 19
17448.45 24
17449.70 28
17450.95 19
17452.19 26
17453.44 15
17454.69 23
17455.94 27
17457.19 20
17458.44 24
17459.69 34
17460.94 27
17462.19 19
17463.43 21
17464.68 20
17465.93 26
17467.18 26
17468.43 22
17469.68 22
17470.93 24
17472.18 25
17473.43 29
17474.68 17
17475.93 22
17477.18 26
17478.43 27
17479.68 14
17480.93 14
17482.18 23
17483.43 29
17484.68 30
17485.93 19
17487.17 21
17488.42 26
17489.67 12
17490.92 22
17492.18 28
17493.43 22
17494.68 15
17495.93 33
17497.18 27
17498.43 33
17499.68 20
17500.93 25
17502.18 29
17503.43 26
17504.68 20
17505.93 25
17507.18 22
17508.43 21
17509.68 26
17510.93 23
17512.18 22
17513.43 37
17514.68 36
17515.94 19
17517.19 20
17518.44 17
17519.69 22
17520.94 31
17522.19 28
17523.44 16
17524.69 24
17525.94 24
17527.20 18
17528.45 27
17529.70 34
17530.95 30
17532.20 27
17533.45 27
17534.70 28
17535.96 23
17537.21 19
17538.46 33
17539.71 37
17540.96 17
17542.22 15
17543.47 31
17544.72 21
17545.97 21
17547.22 32
17548.48 13
17549.73 20
17550.98 30
17552.23 31
17553.48 21
17554.74 19
17555.99 34
17557.24 37
17558.49 24
17559.75 21
17561.00 15
17562.25 34
17563.50 28
17564.76 22
17566.01 17
17567.26 30
17568.52 20
17569.77 25
17571.02 32
17572.27 32
17573.53 24
17574.78 25
17576.03 22
17577.29 15
17578.54 22
17579.79 25
17581.05 31
17582.30 31
17583.55 19
17584.81 26
17586.06 16
17587.31 27
17588.57 24
17589.82 28
17591.07 20
17592.33 24
17593.58 16
17594.83 16
17596.09 32
17597.34 51
17598.60 23
17599.85 19
17601.10 19
17602.36 23
17603.61 13
17604.87 16
17606.12 13
17607.37 23
17608.63 21
17609.88 19
17611.14 29
17612.39 29
17613.65 14
17614.90 19
17616.16 21
17617.41 25
17618.66 20
17619.92 23
17621.17 13
17622.43 23
17623.68 29
17624.94 19
17626.19 26
17627.45 37
17628.70 29
17629.96 22
17631.21 35
17632.47 22
17633.72 24
17634.98 26
17636.23 23
17637.49 25
17638.74 24
17640.00 47
17641.26 25
17642.51 18
17643.77 16
17645.02 22
17646.28 18
17647.53 31
17648.79 23
17650.04 16
17651.30 28
17652.56 29
17653.81 17
17655.07 32
17656.32 24
17657.58 42
17658.84 23
17660.09 15
17661.35 13
17662.60 15
17663.86 31
17665.12 27
17666.37 25
17667.63 15
17668.89 27
17670.14 27
17671.40 19
17672.66 19
17673.91 24
17675.17 23
17676.43 29
17677.68 26
17678.94 22
17680.20 21
17681.45 22
17682.71 30
17683.97 24
17685.22 20
17686.48 13
17687.74 12
17688.99 22
17690.25 18
17691.51 22
17692.77 22
17694.02 19
17695.28 20
17696.54 15
17697.80 17
17699.05 17
17700.31 16
17701.57 31
17702.83 23
17704.08 19
17705.34 20
17706.60 22
17707.86 15
17709.11 20
17710.37 19
17711.63 18
17712.89 16
17714.15 27
17715.40 16
17716.66 25
17717.92 22
17719.18 10
17720.44 22
17721.70 28
17722.95 27
17724.21 23
17725.47 33
17726.73 33
17727.99 17
17729.25 17
17730.51 22
17731.76 16
17733.02 23
17734.28 16
17735.54 22
17736.80 23
17738.06 21
17739.32 26
17740.58 21
17741.83 12
17743.09 27
17744.35 21
17745.61 21
17746.87 16
17748.13 18
17749.39 22
17750.65 15
17751.91 24
17753.17 18
17754.43 19
17755.69 26
17756.95 26
17758.21 13
17759.47 17
17760.73 20
17761.98 22
17763.24 32
17764.50 17
17765.76 20
17767.02 19
17768.28 27
17769.54 15
17770.80 17
17772.06 28
17773.32 24
17774.58 24
17775.84 28
17777.11 21
17778.37 24
17779.63 23
17780.89 34
17782.15 25
17783.41 17
17784.67 23
17785.93 15
17787.19 28
17788.45 16
17789.71 21
17790.97 26
17792.23 28
17793.49 32
17794.75 19
17796.01 28
17797.28 19
17798.54 19
17799.80 32
17801.06 20
17802.32 24
17803.58 26
17804.84 28
17806.10 31
17807.37 28
17808.63 31
17809.89 24
17811.15 28
17812.41 20
17813.67 30
17814.93 11
17816.20 23
17817.46 36
17818.72 19
17819.98 29
17821.24 17
17822.50 23
17823.77 17
17825.03 21
17826.29 18
17827.55 14
17828.81 21
17830.08 23
17831.34 25
17832.60 14
17833.86 22
17835.13 31
17836.39 17
17837.65 28
17838.91 21
17840.18 21
17841.44 14
17842.70 19
17843.96 21
17845.23 22
17846.49 26
17847.75 24
17849.01 24
17850.28 16
17851.54 16
17852.80 37
17854.07 25
17855.33 18
17856.59 24
17857.86 30
17859.12 20
17860.38 10
17861.65 18
17862.91 22
17864.17 21
17865.44 16
17866.70 19
17867.96 27
17869.23 29
17870.49 22
17871.75 23
17873.02 21
17874.28 20
17875.54 25
17876.81 24
17878.07 20
17879.34 24
17880.60 15
17881.86 23
17883.13 36
17884.39 19
17885.66 16
17886.92 23
17888.18 34
17889.45 14
17890.71 20
17891.98 16
17893.24 16
17894.51 18
17895.77 23
17897.04 23
17898.30 14
17899.56 30
17900.83 24
17902.09 19
17903.36 15
17904.62 21
17905.89 32
17907.15 28
17908.42 26
17909.68 11
17910.95 23
17912.21 33
17913.48 34
17914.74 17
17916.01 20
17917.27 22
17918.54 18
17919.80 17
17921.07 17
17922.34 18
17923.60 18
17924.87 21
17926.13 30
17927.40 21
17928.66 21
17929.93 17
17931.19 15
17932.46 29
17933.73 26
17934.99 21
17936.26 24
17937.52 31
17938.79 28
17940.06 11
17941.32 18
17942.59 26
17943.85 20
17945.12 29
17946.39 24
17947.65 24
17948.92 16
17950.19 23
17951.45 28
17952.72 21
17953.99 24
17955.25 15
17956.52 22
17957.79 29
17959.05 24
17960.32 19
17961.59 30
17962.85 21
17964.12 26
17965.39 28
17966.65 29
17967.92 24
17969.19 22
17970.45 24
17971.72 19
17972.99 17
17974.26 33
17975.52 36
17976.79 24
17978.06 29
17979.33 21
17980.59 25
17981.86 23
17983.13 20
17984.40 19
17985.66 25
17986.93 27
17988.20 40
17989.47 26
17990.73 22
17992.00 28
17993.27 25
17994.54 31
17995.81 25
17997.07 27
17998.34 24
17999.61 23
18000.88 28
18002.15 18
18003.42 20
18004.68 24
18005.95 23
18007.22 15
18008.49 12
18009.76 39
18011.03 30
18012.30 21
18013.56 14
18014.83 11
18016.10 25
18017.37 15
18018.64 18
18019.91 16
18021.18 25
18022.45 19
18023.71 22
18024.98 27
18026.25 15
18027.52 23
18028.79 32
18030.06 27
18031.33 15
18032.60 20
18033.87 21
18035.14 22
18036.41 36
18037.68 14
18038.95 18
18040.22 28
18041.49 20
18042.76 19
18044.02 28
18045.29 20
18046.56 25
18047.83 19
18049.10 25
18050.37 14
18051.64 39
18052.91 18
18054.18 32
18055.45 17
18056.72 19
18057.99 20
18059.27 22
18060.54 10
18061.81 6
18063.08 22
18064.35 18
18065.62 21
18066.89 25
18068.16 21
18069.43 22
18070.70 22
18071.97 11
18073.24 23
18074.51 24
18075.78 17
18077.05 20
18078.32 22
18079.60 29
18080.87 20
18082.14 22
18083.41 19
18084.68 24
18085.95 24
18087.22 16
18088.49 15
18089.77 13
18091.04 23
18092.31 26
18093.58 24
18094.85 13
18096.12 19
18097.39 22
18098.67 16
18099.94 12
18101.21 16
18102.48 24
18103.75 25
18105.02 11
18106.30 19
18107.57 16
18108.84 28
18110.11 33
18111.38 22
18112.66 14
18113.93 19
18115.20 15
18116.47 13
18117.75 17
18119.02 32
18120.29 37
18121.56 36
18122.84 22
18124.11 17
18125.38 22
18126.65 22
18127.93 25
18129.20 24
18130.47 24
18131.74 21
18133.02 25
18134.29 35
18135.56 24
18136.84 25
18138.11 14
18139.38 22
18140.66 33
18141.93 16
18143.20 20
18144.48 27
18145.75 30
18147.02 27
18148.30 9
18149.57 22
18150.84 21
18152.12 32
18153.39 25
18154.66 20
18155.94 31
18157.21 27
18158.48 34
18159.76 25
18161.03 16
18162.31 20
18163.58 23
18164.85 13
18166.13 19
18167.40 19
18168.68 25
18169.95 28
18171.22 20
18172.50 31
18173.77 37
18175.05 27
18176.32 22
18177.60 30
18178.87 33
18180.15 25
18181.42 31
18182.69 27
18183.97 23
18185.24 26
18186.52 24
18187.79 25
18189.07 29
18190.34 37
18191.62 17
18192.89 33
18194.17 18
18195.44 20
18196.72 14
18197.99 28
18199.27 30
18200.54 19
18201.82 21
18203.09 21
18204.37 22
18205.65 23
18206.92 19
18208.20 21
18209.47 26
18210.75 32
18212.02 32
18213.30 22
18214.57 25
18215.85 32
18217.13 34
18218.40 28
18219.68 25
18220.95 17
18222.23 26
18223.51 22
18224.78 25
18226.06 24
18227.33 15
18228.61 28
18229.89 29
18231.16 14
18232.44 8
18233.72 18
18234.99 27
18236.27 23
18237.55 27
18238.82 16
18240.10 21
18241.38 35
18242.65 28
18243.93 25
18245.21 12
18246.48 27
18247.76 20
18249.04 15
18250.31 30
18251.59 15
18252.87 28
18254.15 17
18255.42 15
18256.70 29
18257.98 15
18259.25 25
18260.53 20
18261.81 24
18263.09 18
18264.36 15
18265.64 28
18266.92 26
18268.20 25
18269.47 13
18270.75 16
18272.03 23
18273.31 25
18274.59 14
18275.86 21
18277.14 34
18278.42 31
18279.70 29
18280.98 21
18282.25 27
18283.53 13
18284.81 24
18286.09 25
18287.37 15
18288.64 17
18289.92 29
18291.20 20
18292.48 18
18293.76 30
18295.04 20
18296.32 20
18297.59 21
18298.87 16
18300.15 13
18301.43 25
18302.71 18
18303.99 37
18305.27 18
18306.55 14
18307.83 13
18309.10 17
18310.38 22
18311.66 17
18312.94 20
18314.22 16
18315.50 24
18316.78 5
18318.06 17
18319.34 20
18320.62 25
18321.90 15
18323.18 17
18324.46 13
18325.74 23
18327.02 20
18328.30 23
18329.58 11
18330.86 16
18332.14 36
18333.41 19
18334.69 23
18335.97 16
18337.25 25
18338.54 17
18339.82 23
18341.10 18
18342.38 25
18343.66 16
18344.94 19
18346.22 25
18347.50 17
18348.78 22
18350.06 20
18351.34 20
18352.62 14
18353.90 12
18355.18 23
18356.46 20
18357.74 17
18359.02 28
18360.30 17
18361.58 16
18362.87 24
18364.15 37
18365.43 25
18366.71 21
18367.99 17
18369.27 13
18370.55 21
18371.83 18
18373.11 26
18374.40 26
18375.68 18
18376.96 20
18378.24 21
18379.52 17
18380.80 8
18382.08 18
18383.37 30
18384.65 21
18385.93 20
18387.21 22
18388.49 18
18389.78 14
18391.06 13
18392.34 18
18393.62 24
18394.90 14
18396.19 19
18397.47 21
18398.75 22
18400.03 21
18401.31 21
18402.60 17
18403.88 21
18405.16 25
18406.44 23
18407.73 11
18409.01 19
18410.29 23
18411.57 15
18412.86 19
18414.14 23
18415.42 20
18416.71 22
18417.99 22
18419.27 15
18420.55 22
18421.84 21
18423.12 21
18424.40 15
18425.69 17
18426.97 12
18428.25 20
18429.54 20
18430.82 7
18432.10 27
18433.39 33
18434.67 22
18435.95 23
18437.24 14
18438.52 22
18439.80 33
18441.09 24
18442.37 15
18443.66 20
18444.94 17
18446.22 24
18447.51 27
18448.79 23
18450.08 19
18451.36 25
18452.64 27
18453.93 27
18455.21 20
18456.50 30
18457.78 27
18459.06 21
18460.35 22
18461.63 12
18462.92 26
18464.20 21
18465.49 14
18466.77 16
18468.06 15
18469.34 16
18470.63 16
18471.91 10
18473.19 16
18474.48 17
18475.76 18
18477.05 14
18478.33 18
18479.62 15
18480.90 19
18482.19 18
18483.47 10
18484.76 21
18486.05 17
18487.33 19
18488.62 28
18489.90 15
18491.19 27
18492.47 19
18493.76 25
18495.04 24
18496.33 15
18497.61 18
18498.90 25
18500.19 19
18501.47 19
18502.76 21
18504.04 23
18505.33 15
18506.62 24
18507.90 22
18509.19 21
18510.47 24
18511.76 19
18513.05 22
18514.33 20
18515.62 18
18516.90 27
18518.19 23
18519.48 20
18520.76 26
18522.05 18
18523.34 19
18524.62 20
18525.91 21
18527.20 16
18528.48 12
18529.77 20
18531.06 18
18532.34 20
18533.63 20
18534.92 25
18536.21 27
18537.49 41
18538.78 29
18540.07 16
18541.35 17
18542.64 22
18543.93 18
18545.22 15
18546.50 21
18547.79 25
18549.08 15
18550.37 26
18551.65 19
18552.94 21
18554.23 29
18555.52 23
18556.80 22
18558.09 19
18559.38 17
18560.67 19
18561.95 27
18563.24 26
18564.53 22
18565.82 25
18567.11 15
18568.39 23
18569.68 32
18570.97 28
18572.26 19
18573.55 16
18574.84 22
18576.12 19
18577.41 22
18578.70 23
18579.99 29
18581.28 10
18582.57 16
18583.86 23
18585.14 32
18586.43 28
18587.72 17
18589.01 30
18590.30 30
18591.59 17
18592.88 23
18594.17 20
18595.46 24
18596.74 34
18598.03 19
18599.32 19
18600.61 22
18601.90 23
18603.19 22
18604.48 30
18605.77 15
18607.06 12
18608.35 18
18609.64 27
18610.93 23
18612.22 27
18613.51 15
18614.80 24
18616.09 38
18617.38 15
18618.67 22
18619.96 26
18621.25 29
18622.54 25
18623.83 27
18625.12 41
18626.41 20
18627.70 22
18628.99 25
18630.28 32
18631.57 35
18632.86 34
18634.15 21
18635.44 22
18636.73 29
18638.02 23
18639.31 31
18640.60 24
18641.89 25
18643.18 18
18644.47 26
18645.76 29
18647.06 28
18648.35 40
18649.64 32
18650.93 26
18652.22 28
18653.51 19
18654.80 30
18656.09 24
18657.38 35
18658.68 30
18659.97 26
18661.26 32
18662.55 29
18663.84 18
18665.13 29
18666.42 32
18667.72 26
18669.01 33
18670.30 25
18671.59 26
18672.88 19
18674.17 19
18675.47 21
18676.76 22
18678.05 29
18679.34 24
18680.63 23
18681.93 25
18683.22 26
18684.51 30
18685.80 15
18687.09 16
18688.39 23
18689.68 26
18690.97 32
18692.26 21
18693.56 21
18694.85 19
18696.14 19
18697.43 22
18698.73 21
18700.02 18
18701.31 21
18702.60 25
18703.90 14
18705.19 20
18706.48 20
18707.78 16
18709.07 19
18710.36 17
18711.66 12
18712.95 21
18714.24 16
18715.54 12
18716.83 20
18718.12 22
18719.42 27
18720.71 27
18722.00 17
18723.30 21
18724.59 38
18725.88 16
18727.18 19
18728.47 17
18729.76 24
18731.06 14
18732.35 11
18733.65 22
18734.94 13
18736.23 24
18737.53 18
18738.82 15
18740.12 14
18741.41 12
18742.70 23
18744.00 21
18745.29 24
18746.59 19
18747.88 15
18749.18 27
18750.47 15
18751.76 25
18753.06 19
18754.35 25
18755.65 20
18756.94 15
18758.24 21
18759.53 15
18760.83 26
18762.12 21
18763.42 15
18764.71 28
18766.01 27
18767.30 20
18768.60 19
18769.89 18
18771.19 22
18772.48 21
18773.78 21
18775.07 31
18776.37 22
18777.66 21
18778.96 21
18780.25 22
18781.55 27
18782.85 23
18784.14 19
18785.44 23
18786.73 36
18788.03 30
18789.32 28
18790.62 17
18791.92 25
18793.21 24
18794.51 25
18795.80 17
18797.10 24
18798.40 30
18799.69 27
18800.99 21
18802.28 15
18803.58 14
18804.88 31
18806.17 20
18807.47 23
18808.77 17
18810.06 21
18811.36 28
18812.66 12
18813.95 17
18815.25 22
18816.55 24
18817.84 13
18819.14 10
18820.44 10
18821.73 25
18823.03 31
18824.33 21
18825.62 21
18826.92 14
18828.22 15
18829.52 22
18830.81 18
18832.11 17
18833.41 19
18834.71 17
18836.00 14
18837.30 11
18838.60 19
18839.90 18
18841.19 28
18842.49 15
18843.79 26
18845.09 29
18846.38 24
18847.68 20
18848.98 17
18850.28 20
18851.58 19
18852.87 24
18854.17 21
18855.47 14
18856.77 15
18858.07 14
18859.36 24
18860.66 24
18861.96 16
18863.26 15
18864.56 22
18865.86 24
18867.15 26
18868.45 17
18869.75 17
18871.05 19
18872.35 20
18873.65 20
18874.95 21
18876.24 18
18877.54 24
18878.84 17
18880.14 37
18881.44 17
18882.74 21
18884.04 22
18885.34 15
18886.64 18
18887.94 23
18889.24 18
18890.53 20
18891.83 25
18893.13 23
18894.43 24
18895.73 18
18897.03 17
18898.33 35
18899.63 19
18900.93 24
18902.23 21
18903.53 28
18904.83 23
18906.13 17
18907.43 30
18908.73 28
18910.03 30
18911.33 25
18912.63 16
18913.93 19
18915.23 18
18916.53 26
18917.83 21
18919.13 18
18920.43 16
18921.73 23
18923.03 32
18924.33 22
18925.63 23
18926.93 13
18928.23 22
18929.53 28
18930.84 11
18932.14 17
18933.44 12
18934.74 27
18936.04 27
18937.34 25
18938.64 13
18939.94 16
18941.24 33
18942.54 24
18943.84 13
18945.15 10
18946.45 20
18947.75 26
18949.05 25
18950.35 12
18951.65 32
18952.95 21
18954.26 15
18955.56 20
18956.86 14
18958.16 15
18959.46 28
18960.76 22
18962.07 24
18963.37 9
18964.67 13
18965.97 26
18967.27 18
18968.57 25
18969.88 14
18971.18 27
18972.48 23
18973.78 18
18975.09 18
18976.39 16
18977.69 18
18978.99 27
18980.29 20
18981.60 16
18982.90 14
18984.20 13
18985.50 24
18986.81 23
18988.11 9
18989.41 29
18990.72 17
18992.02 25
18993.32 15
18994.62 20
18995.93 21
18997.23 19
18998.53 15
18999.84 22
19001.14 28
19002.44 21
19003.75 22
19005.05 29
19006.35 11
19007.66 16
19008.96 21
19010.26 20
19011.57 15
19012.87 15
19014.17 24
19015.48 20
19016.78 17
19018.08 19
19019.39 18
19020.69 18
19021.99 16
19023.30 26
19024.60 26
19025.91 31
19027.21 16
19028.51 24
19029.82 16
19031.12 16
19032.43 16
19033.73 19
19035.04 22
19036.34 23
19037.64 25
19038.95 20
19040.25 14
19041.56 24
19042.86 15
19044.17 27
19045.47 20
19046.78 16
19048.08 30
19049.39 18
19050.69 21
19052.00 14
19053.30 19
19054.61 15
19055.91 17
19057.22 20
19058.52 25
19059.83 29
19061.13 15
19062.44 16
19063.74 17
19065.05 16
19066.35 21
19067.66 13
19068.96 13
19070.27 16
19071.57 21
19072.88 21
19074.18 15
19075.49 19
19076.80 12
19078.10 22
19079.41 25
19080.71 20
19082.02 11
19083.33 16
19084.63 9
19085.94 25
19087.24 18
19088.55 17
19089.86 20
19091.16 18
19092.47 22
19093.77 23
19095.08 19
19096.39 17
19097.69 12
19099.00 18
19100.31 13
19101.61 17
19102.92 20
19104.23 15
19105.53 20
19106.84 19
19108.15 22
19109.45 15
19110.76 17
19112.07 13
19113.37 25
19114.68 18
19115.99 16
19117.30 20
19118.60 21
19119.91 8
19121.22 13
19122.52 19
19123.83 20
19125.14 15
19126.45 20
19127.75 14
19129.06 11
19130.37 14
19131.68 24
19132.98 18
19134.29 14
19135.60 13
19136.91 22
19138.22 12
19139.52 10
19140.83 19
19142.14 20
19143.45 25
19144.76 24
19146.06 18
19147.37 16
19148.68 20
19149.99 16
19151.30 22
19152.60 29
19153.91 19
19155.22 16
19156.53 31
19157.84 30
19159.15 17
19160.46 25
19161.76 17
19163.07 19
19164.38 24
19165.69 24
19167.00 14
19168.31 17
19169.62 10
19170.93 12
19172.23 10
19173.54 20
19174.85 10
19176.16 22
19177.47 19
19178.78 19
19180.09 19
19181.40 20
19182.71 17
19184.02 17
19185.33 26
19186.64 26
19187.95 23
19189.26 16
19190.57 22
19191.87 21
19193.18 15
19194.49 16
19195.80 25
19197.11 20
19198.42 20
19199.73 15
19201.04 16
19202.35 21
19203.66 18
19204.97 19
19206.28 14
19207.59 11
19208.90 23
19210.21 24
19211.53 21
19212.84 18
19214.15 12
19215.46 23
19216.77 18
19218.08 18
19219.39 19
19220.70 20
19222.01 16
19223.32 17
19224.63 14
19225.94 14
19227.25 12
19228.56 18
19229.87 13
19231.19 19
19232.50 11
19233.81 13
19235.12 19
19236.43 19
19237.74 19
19239.05 18
19240.36 26
19241.68 28
19242.99 20
19244.30 22
19245.61 22
19246.92 21
19248.23 20
19249.54 17
19250.86 16
19252.17 15
19253.48 24
19254.79 18
19256.10 22
19257.42 16
19258.73 21
19260.04 31
19261.35 22
19262.66 21
19263.98 14
19265.29 24
19266.60 15
19267.91 23
19269.22 23
19270.54 15
19271.85 18
19273.16 14
19274.47 27
19275.79 25
19277.10 17
19278.41 10
19279.72 21
19281.04 24
19282.35 9
19283.66 19
19284.98 18
19286.29 20
19287.60 20
19288.91 11
19290.23 20
19291.54 17
19292.85 20
19294.17 24
19295.48 23
19296.79 16
19298.11 16
19299.42 12
19300.73 13
19302.05 28
19303.36 20
19304.67 15
19305.99 17
19307.30 15
19308.61 16
19309.93 15
19311.24 16
19312.56 12
19313.87 21
19315.18 33
19316.50 15
19317.81 17
19319.13 17
19320.44 21
19321.75 18
19323.07 21
19324.38 17
19325.70 10
19327.01 24
19328.32 19
19329.64 19
19330.95 14
19332.27 12
19333.58 24
19334.90 20
19336.21 15
19337.53 22
19338.84 17
19340.16 22
19341.47 11
19342.79 20
19344.10 11
19345.42 11
19346.73 20
19348.05 26
19349.36 22
19350.68 10
19351.99 22
19353.31 16
19354.62 13
19355.94 16
19357.25 21
19358.57 20
19359.88 22
19361.20 12
19362.51 23
19363.83 15
19365.14 33
19366.46 20
19367.78 14
19369.09 21
19370.41 25
19371.72 20
19373.04 13
19374.35 24
19375.67 16
19376.99 19
19378.30 19
19379.62 17
19380.93 16
19382.25 18
19383.57 14
19384.88 9
19386.20 19
19387.52 14
19388.83 22
19390.15 14
19391.47 11
19392.78 26
19394.10 21
19395.42 18
19396.73 17
19398.05 13
19399.37 23
19400.68 21
19402.00 31
19403.32 14
19404.63 13
19405.95 21
19407.27 14
19408.58 17
19409.90 13
19411.22 20
19412.54 19
19413.85 13
19415.17 12
19416.49 11
19417.80 19
19419.12 15
19420.44 12
19421.76 27
19423.07 21
19424.39 14
19425.71 22
19427.03 14
19428.35 10
19429.66 23
19430.98 12
19432.30 13
19433.62 15
19434.93 8
19436.25 14
19437.57 12
19438.89 22
19440.21 16
19441.53 9
19442.84 12
19444.16 22
19445.48 5
19446.80 16
19448.12 14
19449.44 11
19450.75 11
19452.07 6
19453.39 21
19454.71 17
19456.03 18
19457.35 12
19458.67 10
19459.98 21
19461.30 16
19462.62 16
19463.94 13
19465.26 25
19466.58 17
19467.90 15
19469.22 11
19470.54 16
19471.86 23
19473.18 17
19474.49 23
19475.81 17
19477.13 11
19478.45 17
19479.77 10
19481.09 16
19482.41 20
19483.73 10
19485.05 18
19486.37 15
19487.69 13
19489.01 9
19490.33 8
19491.65 10
19492.97 22
19494.29 23
19495.61 12
19496.93 20
19498.25 25
19499.57 11
19500.89 13
19502.21 17
19503.53 20
19504.85 19
19506.17 17
19507.49 10
19508.81 14
19510.13 26
19511.45 17
19512.77 25
19514.09 13
19515.42 25
19516.74 22
19518.06 21
19519.38 15
19520.70 14
19522.02 15
19523.34 18
19524.66 21
19525.98 14
19527.30 21
19528.62 21
19529.95 4
19531.27 18
19532.59 14
19533.91 15
19535.23 16
19536.55 14
19537.87 11
19539.20 13
19540.52 20
19541.84 17
19543.16 18
19544.48 10
19545.80 16
19547.13 21
19548.45 21
19549.77 31
19551.09 12
19552.41 26
19553.74 37
19555.06 22
19556.38 12
19557.70 21
19559.02 22
19560.35 18
19561.67 9
19562.99 11
19564.31 16
19565.64 18
19566.96 18
19568.28 22
19569.60 14
19570.93 19
19572.25 27
19573.57 16
19574.89 21
19576.22 12
19577.54 24
19578.86 22
19580.18 14
19581.51 25
19582.83 16
19584.15 18
19585.48 15
19586.80 20
19588.12 34
19589.45 19
19590.77 11
19592.09 23
19593.42 24
19594.74 15
19596.06 16
19597.39 11
19598.71 17
19600.03 21
19601.36 19
19602.68 21
19604.00 20
19605.33 21
19606.65 15
19607.98 13
19609.30 16
19610.62 6
19611.95 14
19613.27 19
19614.60 19
19615.92 15
19617.24 13
19618.57 17
19619.89 18
19621.22 10
19622.54 16
19623.87 11
19625.19 15
19626.51 13
19627.84 20
19629.16 20
19630.49 19
19631.81 14
19633.14 25
19634.46 9
19635.79 11
19637.11 20
19638.44 25
19639.76 13
19641.09 14
19642.41 16
19643.74 19
19645.06 15
19646.39 15
19647.71 17
19649.04 17
19650.36 13
19651.69 18
19653.01 14
19654.34 15
19655.66 15
19656.99 17
19658.32 18
19659.64 16
19660.97 16
19662.29 10
19663.62 8
19664.94 13
19666.27 23
19667.60 7
19668.92 5
19670.25 6
19671.57 17
19672.90 15
19674.23 16
19675.55 16
19676.88 19
19678.20 21
19679.53 17
19680.86 25
19682.18 15
19683.51 16
19684.84 9
19686.16 10
19687.49 8
19688.82 12
19690.14 18
19691.47 29
19692.80 16
19694.12 11
19695.45 21
19696.78 21
19698.10 18
19699.43 5
19700.76 13
19702.08 16
19703.41 19
19704.74 11
19706.07 18
19707.39 19
19708.72 25
19710.05 8
19711.37 13
19712.70 8
19714.03 20
19715.36 20
19716.68 23
19718.01 22
19719.34 17
19720.67 24
19721.99 29
19723.32 25
19724.65 18
19725.98 16
19727.31 26
19728.63 16
19729.96 11
19731.29 27
19732.62 17
19733.95 29
19735.27 16
19736.60 14
19737.93 17
19739.26 21
19740.59 22
19741.92 9
19743.24 11
19744.57 11
19745.90 25
19747.23 25
19748.56 11
19749.89 20
19751.22 7
19752.54 22
19753.87 22
19755.20 24
19756.53 29
19757.86 20
19759.19 22
19760.52 14
19761.85 12
19763.18 17
19764.50 18
19765.83 27
19767.16 23
19768.49 16
19769.82 19
19771.15 14
19772.48 15
19773.81 13
19775.14 9
19776.47 14
19777.80 20
19779.13 18
19780.46 13
19781.79 10
19783.12 17
19784.45 16
19785.78 23
19787.11 17
19788.44 24
19789.77 18
19791.10 19
19792.43 14
19793.76 20
19795.09 16
19796.42 19
19797.75 22
19799.08 19
19800.41 11
19801.74 12
19803.07 21
19804.40 12
19805.73 17
19807.06 16
19808.39 24
19809.72 10
19811.05 28
19812.38 13
19813.71 7
19815.05 15
19816.38 22
19817.71 16
19819.04 12
19820.37 14
19821.70 17
19823.03 15
19824.36 18
19825.69 8
19827.03 6
19828.36 33
19829.69 16
19831.02 6
19832.35 24
19833.68 13
19835.01 15
19836.35 13
19837.68 14
19839.01 11
19840.34 13
19841.67 15
19843.00 11
19844.34 13
19845.67 19
19847.00 16
19848.33 13
19849.66 16
19851.00 20
19852.33 15
19853.66 15
19854.99 13
19856.32 25
19857.66 16
19858.99 17
19860.32 14
19861.65 15
19862.99 14
19864.32 24
19865.65 19
19866.98 20
19868.32 19
19869.65 15
19870.98 15
19872.31 14
19873.65 18
19874.98 10
19876.31 22
19877.65 15
19878.98 16
19880.31 21
19881.65 23
19882.98 16
19884.31 22
19885.64 14
19886.98 25
19888.31 16
19889.64 17
19890.98 16
19892.31 15
19893.64 14
19894.98 16
19896.31 21
19897.65 14
19898.98 12
19900.31 10
19901.65 18
19902.98 13
19904.31 25
19905.65 15
19906.98 17
19908.32 24
19909.65 16
19910.98 9
19912.32 13
19913.65 14
19914.99 19
19916.32 16
19917.66 18
19918.99 20
19920.32 17
19921.66 13
19922.99 8
19924.33 13
19925.66 18
19927.00 21
19928.33 39
19929.67 20
19931.00 19
19932.34 13
19933.67 12
19935.01 15
19936.34 16
19937.68 15
19939.01 9
19940.35 15
19941.68 20
19943.02 14
19944.35 21
19945.69 17
19947.02 20
19948.36 29
19949.69 24
19951.03 30
19952.36 26
19953.70 16
19955.03 21
19956.37 20
19957.71 19
19959.04 18
19960.38 17
19961.71 23
19963.05 28
19964.38 22
19965.72 11
19967.06 15
19968.39 28
19969.73 18
19971.06 21
19972.40 17
19973.74 22
19975.07 18
19976.41 16
19977.75 18
19979.08 13
19980.42 20
19981.75 16
19983.09 8
19984.43 19
19985.76 20
19987.10 18
19988.44 14
19989.77 16
19991.11 14
19992.45 26
19993.78 20
19995.12 16
19996.46 19
19997.80 18
19999.13 30
20000.47 14
20001.81 16
20003.14 15
20004.48 22
20005.82 24
20007.16 17
20008.49 17
20009.83 22
20011.17 10
20012.51 19
20013.84 10
20015.18 16
20016.52 22
20017.86 24
20019.19 16
20020.53 22
20021.87 12
20023.21 12
20024.55 13
20025.88 18
20027.22 14
20028.56 20
20029.90 18
20031.24 18
20032.57 15
20033.91 16
20035.25 14
20036.59 22
20037.93 17
20039.26 14
20040.60 17
20041.94 15
20043.28 20
20044.62 20
20045.96 16
20047.30 23
20048.63 21
20049.97 23
20051.31 12
20052.65 16
20053.99 12
20055.33 21
20056.67 30
20058.01 23
20059.35 13
20060.69 19
20062.02 29
20063.36 21
20064.70 22
20066.04 9
20067.38 18
20068.72 19
20070.06 18
20071.40 17
20072.74 14
20074.08 12
20075.42 21
20076.76 12
20078.10 15
20079.44 15
20080.78 13
20082.12 19
20083.46 13
20084.80 10
20086.14 22
20087.48 19
20088.82 15
20090.16 18
20091.50 17
20092.84 18
20094.18 22
20095.52 17
20096.86 13
20098.20 8
20099.54 18
20100.88 16
20102.22 18
20103.56 14
20104.90 18
20106.24 13
20107.58 12
20108.92 19
20110.26 12
20111.60 14
20112.95 23
20114.29 18
20115.63 19
20116.97 12
20118.31 16
20119.65 8
20120.99 11
20122.33 16
20123.67 13
20125.02 12
20126.36 19
20127.70 22
20129.04 16
20130.38 13
20131.72 17
20133.06 12
20134.41 12
20135.75 20
