# Supplementary material for: MALDI-TOF MS typing enables the classification of brewing yeasts of the genus Saccharomyces to major beer styles
Source: PLoS One. 2017 Aug 9;12(8):e0181694. doi: 10.1371/journal.pone.0181694 (PMC5549903; doi:10.1371/journal.pone.0181694)
Supplement: S11 File — The directory includes 90 raw files and was zipped to “.zip”; the folder has three strains with 30 spectra per strain; S1 Text explains the raw files with an example and Table 1 represents the yeast strains used within the experiment. (ZIP) [file pone.0181694.s014.zip › 31-33/30338-503-OG-Ale-Ale-YPG-18h-E-E_2015-08-18__0_C7_1.dat]

1999.93 4461
2000.35 4356
2000.77 4072
2001.19 4524
2001.61 4536
2002.03 4603
2002.46 4487
2002.88 4375
2003.30 4528
2003.72 4552
2004.14 4439
2004.57 4331
2004.99 4537
2005.41 4330
2005.83 4274
2006.25 4555
2006.68 4288
2007.10 4532
2007.52 4418
2007.94 4769
2008.37 4773
2008.79 4472
2009.21 4586
2009.63 4650
2010.06 4662
2010.48 4610
2010.90 4855
2011.32 4800
2011.75 4998
2012.17 5004
2012.59 4668
2013.02 4673
2013.44 4945
2013.86 4864
2014.29 4700
2014.71 4562
2015.13 4590
2015.55 4592
2015.98 4605
2016.40 4579
2016.82 4275
2017.25 4417
2017.67 4391
2018.10 4192
2018.52 4072
2018.94 4073
2019.37 4209
2019.79 4220
2020.21 4140
2020.64 4124
2021.06 4312
2021.48 4289
2021.91 4052
2022.33 4188
2022.76 4104
2023.18 4098
2023.60 4263
2024.03 4381
2024.45 4170
2024.88 4147
2025.30 4166
2025.73 4347
2026.15 4329
2026.57 4376
2027.00 4324
2027.42 4324
2027.85 4248
2028.27 4491
2028.70 4359
2029.12 4347
2029.55 4551
2029.97 4513
2030.40 4150
2030.82 4205
2031.24 4295
2031.67 4473
2032.09 4254
2032.52 4165
2032.94 4240
2033.37 4339
2033.79 4244
2034.22 4050
2034.65 4368
2035.07 4580
2035.50 4604
2035.92 4558
2036.35 4477
2036.77 4202
2037.20 4254
2037.62 4172
2038.05 4332
2038.47 4154
2038.90 4228
2039.33 4551
2039.75 4330
2040.18 4510
2040.60 4121
2041.03 4369
2041.45 4277
2041.88 3990
2042.31 4180
2042.73 4300
2043.16 4149
2043.58 4088
2044.01 3885
2044.44 4101
2044.86 4150
2045.29 4287
2045.72 4338
2046.14 3975
2046.57 4211
2047.00 4478
2047.42 4330
2047.85 4373
2048.28 4267
2048.70 4468
2049.13 4531
2049.56 4462
2049.98 4498
2050.41 4592
2050.84 4576
2051.26 4735
2051.69 4407
2052.12 4541
2052.54 4416
2052.97 4387
2053.40 4256
2053.83 4637
2054.25 4675
2054.68 5030
2055.11 4999
2055.53 5053
2055.96 5407
2056.39 5704
2056.82 5674
2057.24 5652
2057.67 5413
2058.10 5054
2058.53 5146
2058.96 4824
2059.38 4729
2059.81 4708
2060.24 4465
2060.67 3976
2061.10 4113
2061.52 4111
2061.95 4289
2062.38 4087
2062.81 4231
2063.24 4067
2063.66 4313
2064.09 4173
2064.52 4353
2064.95 4521
2065.38 4197
2065.81 4485
2066.23 4391
2066.66 4235
2067.09 4187
2067.52 4608
2067.95 4681
2068.38 4653
2068.81 4943
2069.23 4851
2069.66 5055
2070.09 4688
2070.52 4508
2070.95 4440
2071.38 4183
2071.81 4229
2072.24 4237
2072.67 4283
2073.10 4529
2073.53 4389
2073.95 4395
2074.38 4505
2074.81 4298
2075.24 4230
2075.67 4579
2076.10 4478
2076.53 4423
2076.96 4232
2077.39 4367
2077.82 4381
2078.25 4225
2078.68 4177
2079.11 4484
2079.54 4573
2079.97 4392
2080.40 4006
2080.83 4156
2081.26 4288
2081.69 4289
2082.12 4380
2082.55 4534
2082.98 4459
2083.41 4512
2083.84 4812
2084.27 4606
2084.70 4578
2085.13 4645
2085.56 4461
2085.99 4550
2086.42 4221
2086.85 4355
2087.29 4481
2087.72 4311
2088.15 4354
2088.58 4105
2089.01 4202
2089.44 4449
2089.87 4225
2090.30 4144
2090.73 4039
2091.16 4124
2091.59 4197
2092.03 4236
2092.46 4354
2092.89 4354
2093.32 4224
2093.75 4121
2094.18 4199
2094.61 4107
2095.05 4165
2095.48 4231
2095.91 4115
2096.34 3959
2096.77 4078
2097.20 4172
2097.63 4216
2098.07 4021
2098.50 3881
2098.93 4074
2099.36 3906
2099.79 3965
2100.23 4118
2100.66 4021
2101.09 4030
2101.52 4039
2101.95 4130
2102.39 3985
2102.82 4023
2103.25 4105
2103.68 3841
2104.12 3886
2104.55 3821
2104.98 3996
2105.41 3902
2105.85 4032
2106.28 3971
2106.71 4057
2107.14 4338
2107.58 4111
2108.01 4002
2108.44 4398
2108.88 4568
2109.31 4798
2109.74 4672
2110.18 4667
2110.61 4408
2111.04 4611
2111.47 4927
2111.91 4624
2112.34 4367
2112.77 4302
2113.21 4254
2113.64 4311
2114.07 4155
2114.51 4109
2114.94 4222
2115.37 4013
2115.81 3960
2116.24 4072
2116.68 4083
2117.11 4129
2117.54 3871
2117.98 3791
2118.41 4095
2118.85 3963
2119.28 3859
2119.71 3818
2120.15 4096
2120.58 3755
2121.02 3820
2121.45 4003
2121.88 3856
2122.32 3930
2122.75 4025
2123.19 3938
2123.62 3927
2124.06 4019
2124.49 4050
2124.92 4039
2125.36 4092
2125.79 4091
2126.23 4012
2126.66 3996
2127.10 3991
2127.53 4049
2127.97 3837
2128.40 3871
2128.84 3787
2129.27 3767
2129.71 3672
2130.14 3796
2130.58 3979
2131.01 3913
2131.45 4020
2131.88 3881
2132.32 3867
2132.75 3761
2133.19 3696
2133.63 3817
2134.06 3646
2134.50 3754
2134.93 3678
2135.37 3605
2135.80 3708
2136.24 4028
2136.67 3813
2137.11 3866
2137.55 4026
2137.98 4094
2138.42 4138
2138.85 3985
2139.29 3897
2139.73 3758
2140.16 3989
2140.60 4107
2141.03 4055
2141.47 3792
2141.91 3688
2142.34 3910
2142.78 3864
2143.22 3870
2143.65 3951
2144.09 3826
2144.53 3803
2144.96 3784
2145.40 3951
2145.84 3936
2146.27 3823
2146.71 3873
2147.15 3994
2147.58 4178
2148.02 4112
2148.46 3935
2148.89 3913
2149.33 3729
2149.77 3772
2150.21 3879
2150.64 4002
2151.08 3939
2151.52 3647
2151.95 4040
2152.39 3872
2152.83 3783
2153.27 3761
2153.70 3864
2154.14 4221
2154.58 4042
2155.02 4108
2155.45 3890
2155.89 3883
2156.33 3908
2156.77 3982
2157.21 3963
2157.64 3897
2158.08 4047
2158.52 4029
2158.96 3983
2159.40 3872
2159.83 3831
2160.27 3947
2160.71 4057
2161.15 4127
2161.59 4071
2162.02 4223
2162.46 4410
2162.90 4043
2163.34 4301
2163.78 4415
2164.22 3955
2164.66 4181
2165.09 4145
2165.53 4210
2165.97 4041
2166.41 4022
2166.85 4001
2167.29 4051
2167.73 3796
2168.17 3823
2168.60 3881
2169.04 3861
2169.48 3773
2169.92 3933
2170.36 3845
2170.80 3894
2171.24 3809
2171.68 3751
2172.12 3970
2172.56 4027
2173.00 3797
2173.44 3946
2173.88 4376
2174.32 4295
2174.76 4246
2175.20 4207
2175.64 3935
2176.07 3968
2176.51 3886
2176.95 3916
2177.39 3986
2177.83 3964
2178.27 4351
2178.71 3976
2179.15 4140
2179.59 4087
2180.03 3906
2180.47 4118
2180.92 4307
2181.36 3934
2181.80 3996
2182.24 4060
2182.68 4096
2183.12 4269
2183.56 4004
2184.00 4073
2184.44 4038
2184.88 3924
2185.32 3910
2185.76 4063
2186.20 4102
2186.64 3826
2187.08 3530
2187.52 3815
2187.97 3899
2188.41 3894
2188.85 3790
2189.29 3741
2189.73 3671
2190.17 3958
2190.61 4018
2191.05 4026
2191.49 3643
2191.94 3699
2192.38 3769
2192.82 3681
2193.26 3757
2193.70 3674
2194.14 3701
2194.58 3984
2195.03 4112
2195.47 3992
2195.91 3913
2196.35 3794
2196.79 3997
2197.24 3994
2197.68 3985
2198.12 4197
2198.56 4302
2199.00 4214
2199.45 4140
2199.89 4325
2200.33 4148
2200.77 4374
2201.21 4382
2201.66 4056
2202.10 4041
2202.54 3810
2202.98 4064
2203.43 4040
2203.87 4031
2204.31 4056
2204.75 4247
2205.20 4066
2205.64 4156
2206.08 4275
2206.53 4004
2206.97 4056
2207.41 4175
2207.85 4416
2208.30 4063
2208.74 3895
2209.18 4357
2209.63 4140
2210.07 3989
2210.51 4006
2210.96 4106
2211.40 3844
2211.84 3916
2212.29 3980
2212.73 4016
2213.17 3921
2213.62 3858
2214.06 3667
2214.50 3692
2214.95 3868
2215.39 4020
2215.84 3941
2216.28 4067
2216.72 3799
2217.17 3629
2217.61 3931
2218.05 3711
2218.50 3629
2218.94 3785
2219.39 3856
2219.83 3890
2220.28 3905
2220.72 3823
2221.16 3721
2221.61 3948
2222.05 3715
2222.50 3849
2222.94 3674
2223.39 3862
2223.83 4084
2224.28 3876
2224.72 3903
2225.16 3846
2225.61 3752
2226.05 3839
2226.50 3871
2226.94 3843
2227.39 3959
2227.83 3872
2228.28 3957
2228.72 4036
2229.17 3910
2229.61 4297
2230.06 4187
2230.50 4070
2230.95 3870
2231.40 3841
2231.84 4017
2232.29 3951
2232.73 3914
2233.18 3936
2233.62 3667
2234.07 3660
2234.51 3724
2234.96 3841
2235.41 3749
2235.85 4003
2236.30 3781
2236.74 3785
2237.19 3853
2237.63 3852
2238.08 3728
2238.53 3680
2238.97 3794
2239.42 3711
2239.86 4068
2240.31 3808
2240.76 3625
2241.20 3667
2241.65 3717
2242.10 3760
2242.54 3900
2242.99 3679
2243.44 3841
2243.88 3731
2244.33 3674
2244.78 3690
2245.22 3895
2245.67 3925
2246.12 3895
2246.56 3562
2247.01 3562
2247.46 3578
2247.90 3940
2248.35 3592
2248.80 3484
2249.24 3782
2249.69 3798
2250.14 3651
2250.59 3519
2251.03 3671
2251.48 3533
2251.93 3658
2252.38 3484
2252.82 3422
2253.27 3512
2253.72 3745
2254.17 3665
2254.61 3716
2255.06 3775
2255.51 3940
2255.96 3708
2256.40 3478
2256.85 3779
2257.30 3796
2257.75 3667
2258.20 3742
2258.64 3886
2259.09 3600
2259.54 3691
2259.99 3626
2260.44 3705
2260.88 3462
2261.33 3835
2261.78 4189
2262.23 3994
2262.68 4265
2263.13 4359
2263.58 4480
2264.02 4706
2264.47 5565
2264.92 5709
2265.37 5874
2265.82 6228
2266.27 6291
2266.72 6190
2267.17 6122
2267.61 5599
2268.06 5308
2268.51 5007
2268.96 4786
2269.41 4732
2269.86 4433
2270.31 4487
2270.76 4174
2271.21 3915
2271.66 3945
2272.11 4092
2272.56 3981
2273.00 4021
2273.45 3785
2273.90 3932
2274.35 4079
2274.80 3842
2275.25 3973
2275.70 4072
2276.15 4005
2276.60 3798
2277.05 3818
2277.50 3786
2277.95 3670
2278.40 3601
2278.85 3967
2279.30 3873
2279.75 3686
2280.20 3649
2280.65 3720
2281.10 3893
2281.55 3986
2282.00 3973
2282.45 3976
2282.90 4092
2283.35 4265
2283.81 4170
2284.26 4298
2284.71 4176
2285.16 4295
2285.61 4360
2286.06 4066
2286.51 4253
2286.96 4061
2287.41 3951
2287.86 3825
2288.31 3847
2288.76 3952
2289.22 3613
2289.67 3591
2290.12 3838
2290.57 3721
2291.02 3586
2291.47 3830
2291.92 3972
2292.37 4102
2292.83 4303
2293.28 4263
2293.73 4328
2294.18 4145
2294.63 4280
2295.08 4175
2295.53 4002
2295.99 4105
2296.44 3911
2296.89 3906
2297.34 3990
2297.79 3778
2298.25 3891
2298.70 3964
2299.15 3814
2299.60 3835
2300.05 3796
2300.51 3913
2300.96 3565
2301.41 3439
2301.86 3484
2302.32 3893
2302.77 3980
2303.22 3973
2303.67 3797
2304.13 3716
2304.58 3568
2305.03 3511
2305.48 3511
2305.94 3768
2306.39 3978
2306.84 3887
2307.29 3684
2307.75 3509
2308.20 3676
2308.65 3949
2309.11 3504
2309.56 3820
2310.01 3684
2310.47 3759
2310.92 3726
2311.37 3564
2311.83 3587
2312.28 3738
2312.73 3697
2313.19 3693
2313.64 3661
2314.09 3709
2314.55 3775
2315.00 3586
2315.45 3649
2315.91 4088
2316.36 4003
2316.81 3679
2317.27 3738
2317.72 3783
2318.18 3780
2318.63 3450
2319.08 3763
2319.54 3671
2319.99 3645
2320.45 3380
2320.90 3697
2321.35 3824
2321.81 3731
2322.26 3743
2322.72 3780
2323.17 3662
2323.63 3714
2324.08 3824
2324.54 3929
2324.99 3968
2325.44 4074
2325.90 3989
2326.35 4180
2326.81 4240
2327.26 4236
2327.72 4193
2328.17 4106
2328.63 4322
2329.08 4273
2329.54 4174
2329.99 4033
2330.45 3863
2330.90 3758
2331.36 3616
2331.81 3970
2332.27 3888
2332.72 3900
2333.18 3997
2333.64 4080
2334.09 4030
2334.55 3722
2335.00 3669
2335.46 3806
2335.91 3679
2336.37 3734
2336.82 3713
2337.28 3702
2337.74 3695
2338.19 3788
2338.65 3663
2339.10 3537
2339.56 3521
2340.02 3887
2340.47 3692
2340.93 3652
2341.38 3780
2341.84 3721
2342.30 3780
2342.75 3824
2343.21 4050
2343.67 4285
2344.12 4264
2344.58 4185
2345.04 4130
2345.49 4072
2345.95 4235
2346.41 4009
2346.86 3884
2347.32 3985
2347.78 3625
2348.23 3839
2348.69 3928
2349.15 4042
2349.60 3945
2350.06 3684
2350.52 3586
2350.97 3715
2351.43 3836
2351.89 3863
2352.35 3832
2352.80 3654
2353.26 3782
2353.72 3702
2354.18 3550
2354.63 3598
2355.09 3880
2355.55 3711
2356.01 3784
2356.46 3804
2356.92 3617
2357.38 3794
2357.84 3556
2358.29 3450
2358.75 3550
2359.21 3568
2359.67 3389
2360.13 3190
2360.58 3570
2361.04 3667
2361.50 3664
2361.96 3934
2362.42 3663
2362.88 3772
2363.33 4032
2363.79 3932
2364.25 3762
2364.71 3679
2365.17 3663
2365.63 3733
2366.08 3734
2366.54 3545
2367.00 3489
2367.46 3696
2367.92 3671
2368.38 3661
2368.84 3767
2369.30 3668
2369.75 3701
2370.21 3778
2370.67 3749
2371.13 3797
2371.59 3786
2372.05 3798
2372.51 3574
2372.97 3647
2373.43 3722
2373.89 3716
2374.35 3850
2374.81 4069
2375.27 3622
2375.72 3404
2376.18 3601
2376.64 3627
2377.10 3740
2377.56 3808
2378.02 3682
2378.48 3597
2378.94 3573
2379.40 3510
2379.86 3406
2380.32 3410
2380.78 3378
2381.24 3499
2381.70 3687
2382.16 3329
2382.62 3528
2383.08 3463
2383.54 3370
2384.00 3762
2384.46 3515
2384.92 3388
2385.39 3516
2385.85 3691
2386.31 3557
2386.77 3448
2387.23 3333
2387.69 3313
2388.15 3299
2388.61 3548
2389.07 3578
2389.53 3429
2389.99 3395
2390.45 3502
2390.91 3481
2391.38 3422
2391.84 3400
2392.30 3490
2392.76 3321
2393.22 3326
2393.68 3402
2394.14 3497
2394.60 3528
2395.06 3458
2395.53 3449
2395.99 3319
2396.45 3248
2396.91 3487
2397.37 3199
2397.83 3467
2398.30 3651
2398.76 3517
2399.22 3376
2399.68 3544
2400.14 3424
2400.61 3190
2401.07 3169
2401.53 3382
2401.99 3441
2402.45 3386
2402.92 3384
2403.38 3283
2403.84 2991
2404.30 3094
2404.76 3290
2405.23 3290
2405.69 3087
2406.15 3110
2406.61 3192
2407.08 3383
2407.54 3226
2408.00 3134
2408.46 3327
2408.93 3260
2409.39 3296
2409.85 3519
2410.32 3496
2410.78 3421
2411.24 3148
2411.70 3215
2412.17 3355
2412.63 3375
2413.09 3245
2413.56 3574
2414.02 3538
2414.48 3300
2414.95 3253
2415.41 3121
2415.87 3399
2416.34 3364
2416.80 3269
2417.26 3612
2417.73 3477
2418.19 3620
2418.65 3685
2419.12 3740
2419.58 3633
2420.05 3666
2420.51 3898
2420.97 3582
2421.44 3679
2421.90 3634
2422.37 3641
2422.83 3580
2423.29 3630
2423.76 3762
2424.22 3914
2424.69 4046
2425.15 4033
2425.62 4102
2426.08 4354
2426.54 4361
2427.01 4147
2427.47 4277
2427.94 4191
2428.40 3910
2428.87 4071
2429.33 4098
2429.80 4107
2430.26 4108
2430.73 3933
2431.19 3677
2431.66 3772
2432.12 3438
2432.59 3429
2433.05 3549
2433.52 3464
2433.98 3390
2434.45 3503
2434.91 3404
2435.38 3305
2435.84 3251
2436.31 3333
2436.77 3375
2437.24 3338
2437.70 3369
2438.17 3371
2438.63 3164
2439.10 3290
2439.57 3280
2440.03 3273
2440.50 3275
2440.96 3181
2441.43 3529
2441.89 3728
2442.36 3747
2442.83 3794
2443.29 3781
2443.76 3849
2444.22 3959
2444.69 3962
2445.16 3939
2445.62 4073
2446.09 4258
2446.56 3926
2447.02 3776
2447.49 3628
2447.96 3673
2448.42 3532
2448.89 3550
2449.35 3500
2449.82 3264
2450.29 3368
2450.75 3210
2451.22 3172
2451.69 3303
2452.16 3383
2452.62 3370
2453.09 3407
2453.56 3421
2454.02 3321
2454.49 3435
2454.96 3274
2455.42 3127
2455.89 3308
2456.36 3171
2456.83 3335
2457.29 3226
2457.76 3473
2458.23 3332
2458.70 3328
2459.16 3275
2459.63 3172
2460.10 3288
2460.57 3134
2461.03 3129
2461.50 3333
2461.97 3248
2462.44 3342
2462.91 3515
2463.37 3571
2463.84 3259
2464.31 3404
2464.78 3456
2465.25 3463
2465.71 3582
2466.18 3522
2466.65 3458
2467.12 3366
2467.59 3488
2468.06 3524
2468.52 3411
2468.99 3355
2469.46 3398
2469.93 3340
2470.40 3300
2470.87 3300
2471.34 3238
2471.80 3423
2472.27 3315
2472.74 3164
2473.21 3367
2473.68 3318
2474.15 3176
2474.62 3370
2475.09 3185
2475.56 3135
2476.02 3196
2476.49 3213
2476.96 3139
2477.43 2926
2477.90 3018
2478.37 3049
2478.84 3072
2479.31 3120
2479.78 3289
2480.25 3356
2480.72 3121
2481.19 3280
2481.66 3221
2482.13 3044
2482.60 3157
2483.07 3186
2483.54 3304
2484.01 3290
2484.48 3374
2484.95 3262
2485.42 3335
2485.89 3237
2486.36 3225
2486.83 3426
2487.30 3347
2487.77 3179
2488.24 3296
2488.71 3283
2489.18 3527
2489.65 3478
2490.12 3449
2490.59 3429
2491.06 3276
2491.53 3672
2492.00 3711
2492.47 3922
2492.94 3829
2493.41 3652
2493.88 3709
2494.36 3771
2494.83 3588
2495.30 3433
2495.77 3469
2496.24 3411
2496.71 3358
2497.18 3196
2497.65 3115
2498.12 3227
2498.60 3238
2499.07 3062
2499.54 3337
2500.01 3257
2500.48 3184
2500.95 3310
2501.42 3168
2501.90 3267
2502.37 3303
2502.84 2997
2503.31 2972
2503.78 3186
2504.25 3297
2504.73 3307
2505.20 3260
2505.67 3221
2506.14 3257
2506.61 3357
2507.09 3132
2507.56 2921
2508.03 3091
2508.50 3285
2508.97 3130
2509.45 3001
2509.92 3002
2510.39 3318
2510.86 3329
2511.34 3277
2511.81 3437
2512.28 3299
2512.75 3331
2513.23 3246
2513.70 3325
2514.17 3313
2514.65 3043
2515.12 3217
2515.59 3278
2516.06 3178
2516.54 3145
2517.01 3215
2517.48 3385
2517.96 3191
2518.43 3173
2518.90 3052
2519.38 3252
2519.85 3240
2520.32 3128
2520.80 3240
2521.27 3017
2521.74 3036
2522.22 2916
2522.69 2918
2523.16 3160
2523.64 2973
2524.11 2878
2524.58 3166
2525.06 3149
2525.53 3305
2526.01 3077
2526.48 3169
2526.95 3227
2527.43 3027
2527.90 3106
2528.38 3340
2528.85 3168
2529.32 3032
2529.80 3177
2530.27 3149
2530.75 3255
2531.22 3330
2531.70 3257
2532.17 3313
2532.64 3293
2533.12 3275
2533.59 3259
2534.07 3230
2534.54 3219
2535.02 3141
2535.49 3090
2535.97 3139
2536.44 3297
2536.92 3032
2537.39 3050
2537.87 3151
2538.34 3064
2538.82 3219
2539.29 3248
2539.77 3152
2540.24 3084
2540.72 3108
2541.19 3100
2541.67 3140
2542.14 3209
2542.62 3352
2543.09 3111
2543.57 3194
2544.04 3229
2544.52 3306
2545.00 3432
2545.47 3570
2545.95 3518
2546.42 3391
2546.90 3289
2547.37 3321
2547.85 3211
2548.33 3144
2548.80 3489
2549.28 3414
2549.75 3342
2550.23 3196
2550.71 3136
2551.18 3141
2551.66 3219
2552.14 3380
2552.61 3366
2553.09 3439
2553.57 3513
2554.04 3668
2554.52 3277
2554.99 3389
2555.47 3469
2555.95 3374
2556.42 3327
2556.90 3402
2557.38 3540
2557.86 3513
2558.33 3442
2558.81 3434
2559.29 3735
2559.76 3579
2560.24 3609
2560.72 3749
2561.19 3697
2561.67 3759
2562.15 3402
2562.63 3305
2563.10 3297
2563.58 3321
2564.06 3068
2564.54 3172
2565.01 3104
2565.49 3170
2565.97 3113
2566.45 3031
2566.92 3210
2567.40 2959
2567.88 3142
2568.36 3297
2568.83 3201
2569.31 3126
2569.79 3092
2570.27 3041
2570.75 3061
2571.22 2895
2571.70 2750
2572.18 2906
2572.66 2920
2573.14 2960
2573.62 3100
2574.09 3103
2574.57 2908
2575.05 2943
2575.53 2994
2576.01 2941
2576.49 3119
2576.97 2908
2577.44 2999
2577.92 2891
2578.40 2871
2578.88 2837
2579.36 3065
2579.84 2924
2580.32 2952
2580.80 3012
2581.27 3077
2581.75 2948
2582.23 2866
2582.71 3125
2583.19 3180
2583.67 3188
2584.15 3248
2584.63 3091
2585.11 3296
2585.59 3255
2586.07 2953
2586.55 3097
2587.03 3025
2587.51 3057
2587.99 2960
2588.47 2995
2588.94 3223
2589.42 3141
2589.90 3082
2590.38 3251
2590.86 3169
2591.34 3221
2591.82 3202
2592.30 3098
2592.78 3000
2593.26 3145
2593.74 3052
2594.22 3158
2594.71 3189
2595.19 3092
2595.67 2962
2596.15 3000
2596.63 3160
2597.11 3002
2597.59 3098
2598.07 3283
2598.55 3094
2599.03 3173
2599.51 3339
2599.99 3132
2600.47 3238
2600.95 3181
2601.43 3135
2601.91 3250
2602.40 3071
2602.88 3114
2603.36 3220
2603.84 3231
2604.32 3180
2604.80 3325
2605.28 3219
2605.76 3115
2606.24 3073
2606.73 3084
2607.21 3217
2607.69 3221
2608.17 2997
2608.65 3153
2609.13 3328
2609.62 3378
2610.10 3077
2610.58 3197
2611.06 3055
2611.54 3163
2612.02 3029
2612.51 2994
2612.99 3049
2613.47 3001
2613.95 2938
2614.43 3007
2614.92 3183
2615.40 3329
2615.88 2956
2616.36 3076
2616.85 3053
2617.33 3083
2617.81 3215
2618.29 3205
2618.78 3175
2619.26 3188
2619.74 2984
2620.22 3271
2620.71 3206
2621.19 3203
2621.67 3176
2622.15 2991
2622.64 3152
2623.12 3025
2623.60 2997
2624.09 2920
2624.57 2974
2625.05 2874
2625.53 2867
2626.02 2882
2626.50 2820
2626.98 2854
2627.47 2889
2627.95 2855
2628.43 2684
2628.92 2739
2629.40 2811
2629.88 2894
2630.37 2645
2630.85 2791
2631.34 2917
2631.82 3220
2632.30 3274
2632.79 3050
2633.27 3197
2633.75 3088
2634.24 3131
2634.72 3178
2635.21 3269
2635.69 3394
2636.17 3665
2636.66 3467
2637.14 3257
2637.63 3447
2638.11 3356
2638.60 3198
2639.08 3231
2639.56 3380
2640.05 3145
2640.53 3055
2641.02 3235
2641.50 3119
2641.99 3087
2642.47 2881
2642.96 3023
2643.44 3176
2643.93 2871
2644.41 3015
2644.90 2992
2645.38 2916
2645.87 2823
2646.35 2874
2646.84 2824
2647.32 2778
2647.81 2906
2648.29 2966
2648.78 3030
2649.26 3087
2649.75 2794
2650.23 2856
2650.72 3005
2651.20 2930
2651.69 2856
2652.17 2982
2652.66 3082
2653.15 3096
2653.63 2938
2654.12 2945
2654.60 2982
2655.09 2928
2655.57 2773
2656.06 2840
2656.55 2791
2657.03 2753
2657.52 2746
2658.00 2799
2658.49 3160
2658.98 3186
2659.46 3019
2659.95 2895
2660.44 2871
2660.92 2885
2661.41 2881
2661.90 3026
2662.38 2975
2662.87 2971
2663.35 2957
2663.84 2876
2664.33 3070
2664.81 3092
2665.30 2970
2665.79 3202
2666.28 3096
2666.76 3312
2667.25 3427
2667.74 3545
2668.22 4018
2668.71 3998
2669.20 4038
2669.68 4178
2670.17 4200
2670.66 4390
2671.15 4332
2671.63 4248
2672.12 3954
2672.61 3851
2673.10 3945
2673.58 3999
2674.07 3904
2674.56 4142
2675.05 4543
2675.53 4537
2676.02 4801
2676.51 5072
2677.00 5186
2677.49 5207
2677.97 5139
2678.46 5166
2678.95 4818
2679.44 4514
2679.93 4101
2680.41 3878
2680.90 3434
2681.39 3382
2681.88 3559
2682.37 3362
2682.85 3263
2683.34 3108
2683.83 3105
2684.32 3200
2684.81 3064
2685.30 3373
2685.79 3477
2686.27 3408
2686.76 3511
2687.25 3522
2687.74 3399
2688.23 3439
2688.72 3526
2689.21 3382
2689.70 3553
2690.19 3286
2690.67 3240
2691.16 3157
2691.65 3281
2692.14 2980
2692.63 3198
2693.12 3104
2693.61 2985
2694.10 3005
2694.59 3006
2695.08 3208
2695.57 3092
2696.06 3064
2696.55 3214
2697.04 3377
2697.53 3257
2698.02 3240
2698.51 3247
2699.00 3004
2699.49 3361
2699.98 3460
2700.47 3343
2700.96 3039
2701.45 3042
2701.94 3015
2702.43 3087
2702.92 3142
2703.41 2964
2703.90 2934
2704.39 3008
2704.88 2952
2705.37 3056
2705.86 3133
2706.35 3072
2706.84 3158
2707.33 3059
2707.82 2920
2708.31 3008
2708.80 3187
2709.29 2934
2709.78 2865
2710.27 2922
2710.77 2708
2711.26 2811
2711.75 2924
2712.24 2932
2712.73 3014
2713.22 3007
2713.71 2850
2714.20 2892
2714.69 2956
2715.19 2832
2715.68 2773
2716.17 2729
2716.66 2979
2717.15 2829
2717.64 2708
2718.13 2864
2718.63 2849
2719.12 2837
2719.61 2680
2720.10 2928
2720.59 2737
2721.08 2838
2721.58 3015
2722.07 2924
2722.56 2712
2723.05 2790
2723.54 2763
2724.04 2783
2724.53 2792
2725.02 2697
2725.51 2611
2726.01 2751
2726.50 3041
2726.99 3036
2727.48 3151
2727.98 3134
2728.47 3115
2728.96 2827
2729.45 2944
2729.95 2924
2730.44 2866
2730.93 3186
2731.42 2935
2731.92 2718
2732.41 2754
2732.90 2858
2733.40 2755
2733.89 2615
2734.38 2891
2734.87 3000
2735.37 2975
2735.86 3002
2736.35 3057
2736.85 3152
2737.34 3089
2737.83 2873
2738.33 2834
2738.82 3155
2739.31 3083
2739.81 2999
2740.30 2928
2740.79 3009
2741.29 2815
2741.78 2900
2742.28 3128
2742.77 3019
2743.26 3136
2743.76 3354
2744.25 3375
2744.75 3359
2745.24 3486
2745.73 3465
2746.23 3556
2746.72 3380
2747.22 3353
2747.71 3165
2748.20 3204
2748.70 3135
2749.19 2963
2749.69 3098
2750.18 3146
2750.68 3124
2751.17 2902
2751.67 2778
2752.16 3050
2752.66 2883
2753.15 2911
2753.64 3060
2754.14 2819
2754.63 2723
2755.13 3050
2755.62 2799
2756.12 2785
2756.61 2802
2757.11 2973
2757.60 2876
2758.10 2957
2758.59 2920
2759.09 2916
2759.59 2992
2760.08 2974
2760.58 2954
2761.07 2954
2761.57 2939
2762.06 3119
2762.56 2838
2763.05 2989
2763.55 3014
2764.05 3028
2764.54 2794
2765.04 2671
2765.53 2861
2766.03 2874
2766.52 2912
2767.02 2981
2767.52 2808
2768.01 3023
2768.51 2845
2769.00 3009
2769.50 2857
2770.00 2737
2770.49 2891
2770.99 2896
2771.49 2738
2771.98 2597
2772.48 2780
2772.98 3019
2773.47 2910
2773.97 2810
2774.47 2876
2774.96 2677
2775.46 2838
2775.96 2872
2776.45 2648
2776.95 2751
2777.45 2785
2777.94 2791
2778.44 2971
2778.94 2937
2779.43 2909
2779.93 3160
2780.43 2854
2780.93 2935
2781.42 2962
2781.92 2941
2782.42 3045
2782.92 2958
2783.41 2966
2783.91 2877
2784.41 2933
2784.91 3084
2785.40 3089
2785.90 2818
2786.40 2870
2786.90 3046
2787.39 3000
2787.89 2785
2788.39 3058
2788.89 2922
2789.39 2778
2789.88 2837
2790.38 3010
2790.88 2882
2791.38 2674
2791.88 2801
2792.37 2964
2792.87 2876
2793.37 2855
2793.87 2755
2794.37 2705
2794.87 2821
2795.37 2943
2795.86 3020
2796.36 3028
2796.86 3112
2797.36 3187
2797.86 3256
2798.36 3410
2798.86 3647
2799.35 3973
2799.85 3840
2800.35 4272
2800.85 4576
2801.35 4843
2801.85 4906
2802.35 4844
2802.85 4975
2803.35 4886
2803.85 4583
2804.35 4690
2804.85 4391
2805.34 4000
2805.84 3537
2806.34 3614
2806.84 3401
2807.34 3250
2807.84 3015
2808.34 3062
2808.84 2884
2809.34 3066
2809.84 2957
2810.34 2826
2810.84 3067
2811.34 3018
2811.84 2997
2812.34 2749
2812.84 2880
2813.34 2987
2813.84 2954
2814.34 2934
2814.84 3026
2815.34 3017
2815.84 2766
2816.34 2860
2816.84 2881
2817.34 2795
2817.84 2715
2818.35 2736
2818.85 2678
2819.35 2795
2819.85 2796
2820.35 2638
2820.85 2764
2821.35 2958
2821.85 2988
2822.35 2878
2822.85 2782
2823.35 2917
2823.85 2879
2824.36 2817
2824.86 2893
2825.36 2692
2825.86 2792
2826.36 2868
2826.86 2927
2827.36 2882
2827.86 2877
2828.37 2935
2828.87 2759
2829.37 2802
2829.87 2907
2830.37 2932
2830.87 2971
2831.38 2930
2831.88 2856
2832.38 2739
2832.88 2736
2833.38 2728
2833.88 2897
2834.39 2883
2834.89 2966
2835.39 2819
2835.89 2516
2836.40 2562
2836.90 2598
2837.40 2668
2837.90 2803
2838.40 2790
2838.91 2834
2839.41 3231
2839.91 3000
2840.41 2994
2840.92 3097
2841.42 3039
2841.92 2975
2842.42 2877
2842.93 3011
2843.43 2865
2843.93 2828
2844.44 2719
2844.94 2658
2845.44 2633
2845.94 2699
2846.45 2699
2846.95 2905
2847.45 2848
2847.96 2664
2848.46 2543
2848.96 2622
2849.47 2671
2849.97 2674
2850.47 2487
2850.98 2448
2851.48 2578
2851.98 2681
2852.49 2650
2852.99 2602
2853.50 2807
2854.00 2657
2854.50 2785
2855.01 2852
2855.51 2767
2856.01 2591
2856.52 2609
2857.02 2723
2857.53 2644
2858.03 2716
2858.53 2580
2859.04 2709
2859.54 2797
2860.05 2744
2860.55 2543
2861.06 2821
2861.56 2673
2862.06 2579
2862.57 2703
2863.07 2918
2863.58 2767
2864.08 2745
2864.59 2785
2865.09 2681
2865.60 2895
2866.10 2714
2866.61 2807
2867.11 2643
2867.62 2859
2868.12 2720
2868.63 2480
2869.13 2553
2869.64 2607
2870.14 2758
2870.65 2711
2871.15 2666
2871.66 2737
2872.16 2828
2872.67 2816
2873.17 2724
2873.68 2833
2874.18 2831
2874.69 2617
2875.20 2650
2875.70 2635
2876.21 2700
2876.71 2682
2877.22 2884
2877.72 3015
2878.23 3007
2878.74 2878
2879.24 3004
2879.75 3194
2880.25 3072
2880.76 3032
2881.27 3115
2881.77 3111
2882.28 2985
2882.79 2946
2883.29 3066
2883.80 2951
2884.30 3202
2884.81 3264
2885.32 3240
2885.82 3429
2886.33 3411
2886.84 3254
2887.34 3220
2887.85 3264
2888.36 3213
2888.86 3255
2889.37 3132
2889.88 3190
2890.38 2993
2890.89 3006
2891.40 2954
2891.91 3155
2892.41 3128
2892.92 3037
2893.43 2810
2893.93 2990
2894.44 3079
2894.95 3002
2895.46 3006
2895.96 2942
2896.47 2969
2896.98 2883
2897.49 2879
2897.99 2837
2898.50 2920
2899.01 3023
2899.52 3262
2900.03 3670
2900.53 3477
2901.04 3321
2901.55 3644
2902.06 3710
2902.56 3468
2903.07 3715
2903.58 3426
2904.09 3160
2904.60 3140
2905.11 2966
2905.61 2889
2906.12 2818
2906.63 2898
2907.14 3001
2907.65 3020
2908.16 2830
2908.66 2861
2909.17 2759
2909.68 2834
2910.19 2785
2910.70 2922
2911.21 2864
2911.72 3048
2912.23 2915
2912.73 2757
2913.24 2763
2913.75 2611
2914.26 2775
2914.77 2873
2915.28 2862
2915.79 2918
2916.30 2864
2916.81 2806
2917.32 2777
2917.83 2772
2918.33 2879
2918.84 3117
2919.35 2857
2919.86 2827
2920.37 2813
2920.88 2923
2921.39 2619
2921.90 2669
2922.41 2685
2922.92 2783
2923.43 2813
2923.94 2864
2924.45 3022
2924.96 3028
2925.47 3230
2925.98 3327
2926.49 3398
2927.00 3562
2927.51 3708
2928.02 4128
2928.53 4227
2929.04 4698
2929.55 4638
2930.06 4611
2930.57 4646
2931.08 4463
2931.59 4311
2932.11 3978
2932.62 3799
2933.13 3647
2933.64 3480
2934.15 3350
2934.66 3058
2935.17 2962
2935.68 2901
2936.19 2896
2936.70 2878
2937.21 2810
2937.72 2743
2938.24 2571
2938.75 2598
2939.26 2602
2939.77 2810
2940.28 2744
2940.79 2655
2941.30 2624
2941.81 2681
2942.33 2884
2942.84 2914
2943.35 2775
2943.86 2846
2944.37 2788
2944.88 2977
2945.40 2863
2945.91 2738
2946.42 2633
2946.93 2770
2947.44 2871
2947.96 2749
2948.47 2858
2948.98 2898
2949.49 2851
2950.00 2853
2950.52 2817
2951.03 2584
2951.54 2636
2952.05 2649
2952.57 2810
2953.08 2724
2953.59 2767
2954.10 2710
2954.62 2580
2955.13 2730
2955.64 2687
2956.15 2742
2956.67 2628
2957.18 2748
2957.69 2554
2958.20 2619
2958.72 2693
2959.23 2711
2959.74 2739
2960.26 2763
2960.77 2830
2961.28 2791
2961.80 2612
2962.31 2611
2962.82 2541
2963.34 2636
2963.85 2831
2964.36 2705
2964.88 2544
2965.39 2433
2965.90 2673
2966.42 2922
2966.93 2853
2967.44 2702
2967.96 2803
2968.47 2816
2968.98 2839
2969.50 2832
2970.01 2839
2970.53 2793
2971.04 2800
2971.55 2853
2972.07 2736
2972.58 2710
2973.10 2607
2973.61 2520
2974.12 2799
2974.64 2571
2975.15 2518
2975.67 2455
2976.18 2454
2976.70 2524
2977.21 2508
2977.73 2357
2978.24 2472
2978.75 2419
2979.27 2559
2979.78 2583
2980.30 2336
2980.81 2539
2981.33 2604
2981.84 2487
2982.36 2431
2982.87 2409
2983.39 2502
2983.90 2566
2984.42 2592
2984.93 2592
2985.45 2460
2985.96 2666
2986.48 2850
2987.00 2614
2987.51 2668
2988.03 2692
2988.54 2604
2989.06 2735
2989.57 2627
2990.09 2524
2990.60 2646
2991.12 2532
2991.64 2419
2992.15 2553
2992.67 2492
2993.18 2608
2993.70 2658
2994.21 2594
2994.73 2492
2995.25 2651
2995.76 2562
2996.28 2778
2996.80 2797
2997.31 2585
2997.83 2553
2998.34 2427
2998.86 2542
2999.38 2603
2999.89 2986
3000.41 2788
3000.93 2883
3001.44 2971
3001.96 2982
3002.48 3061
3002.99 3195
3003.51 3137
3004.03 3083
3004.54 2950
3005.06 3145
3005.58 3252
3006.09 3171
3006.61 3352
3007.13 3520
3007.65 3324
3008.16 3416
3008.68 3586
3009.20 3380
3009.71 3406
3010.23 3167
3010.75 3014
3011.27 3031
3011.78 2888
3012.30 2966
3012.82 2896
3013.34 2646
3013.85 2708
3014.37 2529
3014.89 2560
3015.41 2395
3015.93 2499
3016.44 2635
3016.96 2586
3017.48 2404
3018.00 2605
3018.52 2799
3019.03 2777
3019.55 2850
3020.07 2684
3020.59 2542
3021.11 2681
3021.63 2598
3022.14 2542
3022.66 2492
3023.18 2732
3023.70 2876
3024.22 2726
3024.74 2684
3025.25 2754
3025.77 2800
3026.29 2888
3026.81 2866
3027.33 2793
3027.85 2590
3028.37 2697
3028.89 2651
3029.41 2808
3029.92 2544
3030.44 2705
3030.96 2873
3031.48 2666
3032.00 2631
3032.52 2739
3033.04 2672
3033.56 2685
3034.08 2709
3034.60 2778
3035.12 2569
3035.64 2591
3036.16 2477
3036.68 2507
3037.20 2624
3037.72 2703
3038.24 2751
3038.76 2688
3039.28 2452
3039.80 2544
3040.32 2755
3040.84 2461
3041.36 2697
3041.88 2813
3042.40 2534
3042.92 2830
3043.44 2791
3043.96 2891
3044.48 2608
3045.00 2549
3045.52 2558
3046.04 2637
3046.56 2485
3047.08 2382
3047.60 2415
3048.12 2470
3048.64 2602
3049.16 2585
3049.68 2471
3050.20 2363
3050.72 2501
3051.24 2382
3051.77 2423
3052.29 2585
3052.81 2518
3053.33 2275
3053.85 2454
3054.37 2448
3054.89 2394
3055.41 2463
3055.93 2508
3056.46 2370
3056.98 2299
3057.50 2532
3058.02 2493
3058.54 2547
3059.06 2389
3059.58 2562
3060.11 2486
3060.63 2541
3061.15 2521
3061.67 2475
3062.19 2549
3062.71 2558
3063.24 2629
3063.76 2458
3064.28 2379
3064.80 2488
3065.32 2450
3065.85 2369
3066.37 2493
3066.89 2684
3067.41 2735
3067.94 2705
3068.46 2556
3068.98 2569
3069.50 2715
3070.03 2817
3070.55 2691
3071.07 2719
3071.59 2748
3072.12 2840
3072.64 2726
3073.16 2826
3073.68 2913
3074.21 2846
3074.73 2826
3075.25 2864
3075.78 2708
3076.30 2559
3076.82 2539
3077.34 2750
3077.87 2761
3078.39 2769
3078.91 2707
3079.44 2491
3079.96 2519
3080.48 2485
3081.01 2291
3081.53 2465
3082.05 2524
3082.58 2779
3083.10 2678
3083.63 2584
3084.15 2544
3084.67 2711
3085.20 2779
3085.72 2529
3086.24 2600
3086.77 2618
3087.29 2763
3087.82 2694
3088.34 2729
3088.86 2421
3089.39 2542
3089.91 2588
3090.44 2563
3090.96 2569
3091.49 2448
3092.01 2611
3092.53 2712
3093.06 2671
3093.58 2612
3094.11 2620
3094.63 2677
3095.16 2434
3095.68 2506
3096.21 2406
3096.73 2531
3097.26 2565
3097.78 2450
3098.31 2576
3098.83 2583
3099.36 2595
3099.88 2833
3100.41 2939
3100.93 2560
3101.46 2570
3101.98 2688
3102.51 2793
3103.03 2931
3103.56 2817
3104.08 3072
3104.61 3403
3105.13 3812
3105.66 3994
3106.18 4624
3106.71 5058
3107.24 4813
3107.76 5222
3108.29 5430
3108.81 5444
3109.34 5250
3109.86 4903
3110.39 4423
3110.92 4162
3111.44 3762
3111.97 3871
3112.49 3632
3113.02 3560
3113.55 3624
3114.07 3914
3114.60 4336
3115.12 4320
3115.65 4410
3116.18 4207
3116.70 4018
3117.23 4205
3117.76 4194
3118.28 3886
3118.81 3497
3119.34 3258
3119.86 3154
3120.39 2942
3120.92 2870
3121.44 2973
3121.97 2871
3122.50 2709
3123.02 2696
3123.55 2807
3124.08 2947
3124.61 2821
3125.13 2975
3125.66 2923
3126.19 2767
3126.72 2857
3127.24 2960
3127.77 2916
3128.30 2863
3128.82 2933
3129.35 2969
3129.88 2726
3130.41 2875
3130.93 2968
3131.46 2651
3131.99 2679
3132.52 2685
3133.05 2674
3133.57 2870
3134.10 2985
3134.63 2865
3135.16 2893
3135.69 3095
3136.21 3146
3136.74 3348
3137.27 3542
3137.80 3665
3138.33 3540
3138.85 3604
3139.38 3471
3139.91 3470
3140.44 3626
3140.97 3454
3141.50 3302
3142.03 3346
3142.55 3127
3143.08 3213
3143.61 3310
3144.14 3181
3144.67 3006
3145.20 2924
3145.73 2961
3146.26 3009
3146.79 2970
3147.31 3197
3147.84 3081
3148.37 3026
3148.90 3054
3149.43 3014
3149.96 3083
3150.49 3041
3151.02 3181
3151.55 3163
3152.08 3093
3152.61 3161
3153.14 3117
3153.67 3207
3154.20 3032
3154.73 3002
3155.25 2898
3155.78 2960
3156.31 2898
3156.84 3014
3157.37 3004
3157.90 2836
3158.43 3115
3158.96 2912
3159.49 2893
3160.02 2957
3160.55 3151
3161.08 3019
3161.61 3020
3162.14 3047
3162.68 2846
3163.21 2742
3163.74 2893
3164.27 2790
3164.80 2729
3165.33 2629
3165.86 2704
3166.39 2851
3166.92 2768
3167.45 2791
3167.98 2680
3168.51 2801
3169.04 2577
3169.57 2594
3170.10 2543
3170.64 2535
3171.17 2516
3171.70 2613
3172.23 2641
3172.76 2746
3173.29 2773
3173.82 2957
3174.35 3234
3174.88 3200
3175.42 3182
3175.95 3084
3176.48 2812
3177.01 3027
3177.54 3206
3178.07 3308
3178.61 3457
3179.14 3653
3179.67 3378
3180.20 3420
3180.73 3404
3181.26 3253
3181.80 3064
3182.33 2911
3182.86 2765
3183.39 2956
3183.92 2793
3184.46 2770
3184.99 2770
3185.52 2724
3186.05 2905
3186.59 2622
3187.12 2514
3187.65 2844
3188.18 2480
3188.72 2623
3189.25 2762
3189.78 2607
3190.31 2618
3190.85 2552
3191.38 2484
3191.91 2531
3192.44 2509
3192.98 2424
3193.51 2430
3194.04 2464
3194.58 2559
3195.11 2579
3195.64 2636
3196.17 2707
3196.71 2567
3197.24 2739
3197.77 2818
3198.31 2846
3198.84 2983
3199.37 2996
3199.91 2890
3200.44 3031
3200.98 3081
3201.51 2953
3202.04 3135
3202.58 3174
3203.11 3138
3203.64 2841
3204.18 2966
3204.71 2639
3205.24 2769
3205.78 2943
3206.31 2867
3206.85 2662
3207.38 2628
3207.91 2799
3208.45 2671
3208.98 2527
3209.52 2601
3210.05 2456
3210.59 2511
3211.12 2464
3211.65 2447
3212.19 2564
3212.72 2496
3213.26 2434
3213.79 2524
3214.33 2591
3214.86 2582
3215.40 2484
3215.93 2659
3216.47 2542
3217.00 2504
3217.54 2785
3218.07 2792
3218.61 2651
3219.14 2662
3219.68 2612
3220.21 2534
3220.75 2454
3221.28 2463
3221.82 2494
3222.35 2398
3222.89 2485
3223.42 2423
3223.96 2491
3224.49 2550
3225.03 2623
3225.57 2553
3226.10 2523
3226.64 2457
3227.17 2560
3227.71 2670
3228.24 2726
3228.78 2643
3229.32 2520
3229.85 2392
3230.39 2511
3230.92 2514
3231.46 2542
3232.00 2492
3232.53 2516
3233.07 2404
3233.60 2401
3234.14 2300
3234.68 2509
3235.21 2410
3235.75 2505
3236.29 2334
3236.82 2239
3237.36 2282
3237.90 2478
3238.43 2496
3238.97 2550
3239.51 2437
3240.04 2581
3240.58 2691
3241.12 2629
3241.65 2635
3242.19 2436
3242.73 2521
3243.26 2593
3243.80 2550
3244.34 2399
3244.88 2527
3245.41 2428
3245.95 2447
3246.49 2433
3247.02 2292
3247.56 2348
3248.10 2432
3248.64 2313
3249.17 2493
3249.71 2505
3250.25 2502
3250.79 2471
3251.33 2399
3251.86 2389
3252.40 2578
3252.94 2431
3253.48 2343
3254.01 2231
3254.55 2362
3255.09 2494
3255.63 2413
3256.17 2461
3256.70 2519
3257.24 2466
3257.78 2394
3258.32 2294
3258.86 2324
3259.40 2438
3259.93 2607
3260.47 2529
3261.01 2607
3261.55 2718
3262.09 2614
3262.63 2712
3263.17 2749
3263.70 2712
3264.24 2818
3264.78 2905
3265.32 3061
3265.86 3074
3266.40 3221
3266.94 3460
3267.48 3364
3268.02 3242
3268.56 3383
3269.09 3678
3269.63 3727
3270.17 3867
3270.71 3846
3271.25 3809
3271.79 3857
3272.33 3746
3272.87 3687
3273.41 3316
3273.95 3319
3274.49 2977
3275.03 2823
3275.57 2788
3276.11 2788
3276.65 2771
3277.19 2844
3277.73 2696
3278.27 2650
3278.81 2733
3279.35 2587
3279.89 2709
3280.43 2546
3280.97 2784
3281.51 2755
3282.05 2751
3282.59 2886
3283.13 2713
3283.67 2686
3284.21 2780
3284.75 2883
3285.29 2939
3285.83 2892
3286.37 2998
3286.91 2914
3287.45 3273
3287.99 3231
3288.53 3139
3289.08 3235
3289.62 3350
3290.16 3286
3290.70 3238
3291.24 3050
3291.78 3034
3292.32 3035
3292.86 3150
3293.40 2916
3293.95 2785
3294.49 2872
3295.03 2954
3295.57 2684
3296.11 3012
3296.65 3202
3297.19 3038
3297.73 3257
3298.28 3309
3298.82 3380
3299.36 3365
3299.90 3669
3300.44 3616
3300.99 3490
3301.53 3557
3302.07 3361
3302.61 3110
3303.15 3038
3303.69 2948
3304.24 2803
3304.78 2770
3305.32 2579
3305.86 2684
3306.41 2841
3306.95 3055
3307.49 2773
3308.03 2888
3308.58 2741
3309.12 2532
3309.66 2718
3310.20 2847
3310.75 2993
3311.29 2892
3311.83 2732
3312.37 2945
3312.92 3071
3313.46 3052
3314.00 2901
3314.54 3029
3315.09 3037
3315.63 2867
3316.17 2877
3316.72 2968
3317.26 3149
3317.80 3298
3318.35 3299
3318.89 3505
3319.43 3664
3319.98 3828
3320.52 4038
3321.06 4081
3321.61 4137
3322.15 4065
3322.69 3886
3323.24 3751
3323.78 3593
3324.33 3377
3324.87 3465
3325.41 3371
3325.96 3102
3326.50 3133
3327.04 2904
3327.59 3146
3328.13 3082
3328.68 3026
3329.22 3178
3329.76 2914
3330.31 2982
3330.85 2904
3331.40 2964
3331.94 2901
3332.49 2689
3333.03 2926
3333.58 2699
3334.12 2455
3334.66 2658
3335.21 2675
3335.75 2630
3336.30 2548
3336.84 2642
3337.39 2801
3337.93 2801
3338.48 2913
3339.02 2961
3339.57 2895
3340.11 2959
3340.66 2924
3341.20 2986
3341.75 2952
3342.29 2773
3342.84 2932
3343.38 2789
3343.93 2536
3344.47 2546
3345.02 2694
3345.57 2665
3346.11 2800
3346.66 2837
3347.20 2656
3347.75 2805
3348.29 2619
3348.84 2513
3349.38 2431
3349.93 2418
3350.48 2423
3351.02 2565
3351.57 2697
3352.11 2664
3352.66 2535
3353.21 2438
3353.75 2388
3354.30 2300
3354.84 2519
3355.39 2581
3355.94 2463
3356.48 2610
3357.03 2667
3357.58 2716
3358.12 2625
3358.67 2936
3359.22 2980
3359.76 2867
3360.31 2937
3360.86 2965
3361.40 2932
3361.95 3121
3362.50 3061
3363.04 3072
3363.59 3245
3364.14 3049
3364.68 2981
3365.23 2853
3365.78 2892
3366.33 2912
3366.87 2816
3367.42 2790
3367.97 2703
3368.51 2446
3369.06 2403
3369.61 2542
3370.16 2478
3370.70 2491
3371.25 2467
3371.80 2661
3372.35 2647
3372.90 2610
3373.44 2707
3373.99 2617
3374.54 2626
3375.09 2600
3375.63 2580
3376.18 2514
3376.73 2614
3377.28 2663
3377.83 2646
3378.37 2604
3378.92 2470
3379.47 2583
3380.02 2258
3380.57 2491
3381.12 2359
3381.66 2473
3382.21 2542
3382.76 2333
3383.31 2339
3383.86 2421
3384.41 2332
3384.96 2331
3385.50 2404
3386.05 2277
3386.60 2191
3387.15 2422
3387.70 2384
3388.25 2196
3388.80 2221
3389.35 2204
3389.90 2435
3390.44 2428
3390.99 2493
3391.54 2328
3392.09 2298
3392.64 2275
3393.19 2494
3393.74 2526
3394.29 2571
3394.84 2545
3395.39 2316
3395.94 2274
3396.49 2365
3397.04 2301
3397.59 2386
3398.14 2384
3398.69 2382
3399.24 2150
3399.79 2312
3400.34 2270
3400.89 2379
3401.44 2144
3401.99 2337
3402.54 2270
3403.09 2318
3403.64 2267
3404.19 2099
3404.74 2160
3405.29 2213
3405.84 2393
3406.39 2293
3406.94 2361
3407.49 2243
3408.04 2262
3408.59 2349
3409.14 2375
3409.69 2291
3410.24 2213
3410.79 2388
3411.34 2316
3411.89 2182
3412.45 1995
3413.00 2229
3413.55 2423
3414.10 2246
3414.65 2192
3415.20 2240
3415.75 2112
3416.30 2328
3416.85 2429
3417.41 2483
3417.96 2418
3418.51 2390
3419.06 2469
3419.61 2432
3420.16 2468
3420.71 2497
3421.27 2516
3421.82 2378
3422.37 2270
3422.92 2259
3423.47 2260
3424.02 2298
3424.58 2300
3425.13 2327
3425.68 2323
3426.23 2603
3426.78 2479
3427.34 2555
3427.89 2513
3428.44 2573
3428.99 2567
3429.55 2633
3430.10 2695
3430.65 2433
3431.20 2435
3431.76 2606
3432.31 2383
3432.86 2420
3433.41 2356
3433.97 2327
3434.52 2278
3435.07 2400
3435.62 2420
3436.18 2278
3436.73 2285
3437.28 2346
3437.84 2356
3438.39 2369
3438.94 2204
3439.49 2049
3440.05 2280
3440.60 2200
3441.15 2323
3441.71 2386
3442.26 2221
3442.81 2285
3443.37 2311
3443.92 2349
3444.47 2313
3445.03 2431
3445.58 2404
3446.13 2288
3446.69 2273
3447.24 2417
3447.80 2245
3448.35 2193
3448.90 2265
3449.46 2297
3450.01 2261
3450.57 2078
3451.12 2218
3451.67 2277
3452.23 2243
3452.78 2323
3453.34 2326
3453.89 2480
3454.44 2414
3455.00 2397
3455.55 2382
3456.11 2484
3456.66 2330
3457.22 2270
3457.77 2313
3458.33 2225
3458.88 2478
3459.43 2305
3459.99 2309
3460.54 2401
3461.10 2178
3461.65 2152
3462.21 2066
3462.76 2202
3463.32 2214
3463.87 2117
3464.43 2435
3464.98 2451
3465.54 2403
3466.09 2320
3466.65 2264
3467.21 2212
3467.76 2164
3468.32 2200
3468.87 2106
3469.43 2300
3469.98 2325
3470.54 2194
3471.09 2170
3471.65 2148
3472.20 2127
3472.76 2232
3473.32 2254
3473.87 2184
3474.43 2229
3474.98 2316
3475.54 2340
3476.10 2415
3476.65 2380
3477.21 2401
3477.76 2451
3478.32 2389
3478.88 2544
3479.43 2234
3479.99 2398
3480.55 2434
3481.10 2426
3481.66 2374
3482.22 2424
3482.77 2572
3483.33 2442
3483.89 2350
3484.44 2485
3485.00 2498
3485.56 2391
3486.11 2230
3486.67 2480
3487.23 2591
3487.78 2492
3488.34 2490
3488.90 2432
3489.45 2300
3490.01 2522
3490.57 2621
3491.13 2720
3491.68 2755
3492.24 2712
3492.80 2948
3493.35 3004
3493.91 3175
3494.47 3322
3495.03 3709
3495.58 3880
3496.14 4060
3496.70 4168
3497.26 3984
3497.82 4025
3498.37 4172
3498.93 4076
3499.49 3880
3500.05 3750
3500.61 3813
3501.16 3539
3501.72 3494
3502.28 3604
3502.84 3892
3503.40 4245
3503.95 4317
3504.51 4407
3505.07 4443
3505.63 4614
3506.19 4332
3506.75 4137
3507.30 3863
3507.86 3907
3508.42 3588
3508.98 3449
3509.54 3457
3510.10 3433
3510.66 3300
3511.22 3452
3511.77 3351
3512.33 3273
3512.89 2998
3513.45 2909
3514.01 2953
3514.57 2875
3515.13 3005
3515.69 2788
3516.25 2924
3516.81 2878
3517.37 2843
3517.92 2913
3518.48 2823
3519.04 2704
3519.60 2620
3520.16 2654
3520.72 2775
3521.28 2744
3521.84 2626
3522.40 2773
3522.96 2677
3523.52 2818
3524.08 2866
3524.64 2913
3525.20 2694
3525.76 2795
3526.32 2994
3526.88 2905
3527.44 2866
3528.00 2994
3528.56 3093
3529.12 3090
3529.68 2990
3530.24 3012
3530.80 3016
3531.36 2726
3531.92 2849
3532.48 2707
3533.04 2813
3533.60 2791
3534.17 2583
3534.73 2615
3535.29 2613
3535.85 2792
3536.41 2705
3536.97 2487
3537.53 2511
3538.09 2643
3538.65 2496
3539.21 2580
3539.77 2581
3540.34 2610
3540.90 2744
3541.46 2493
3542.02 2647
3542.58 2760
3543.14 2796
3543.70 2877
3544.26 3053
3544.83 3161
3545.39 3411
3545.95 3880
3546.51 4201
3547.07 4157
3547.63 4670
3548.20 4878
3548.76 4754
3549.32 4266
3549.88 4294
3550.44 4131
3551.01 3937
3551.57 3432
3552.13 3301
3552.69 3119
3553.25 2964
3553.82 3077
3554.38 2747
3554.94 2803
3555.50 2874
3556.07 2865
3556.63 2851
3557.19 2908
3557.75 2807
3558.32 2798
3558.88 2919
3559.44 2763
3560.00 2776
3560.57 2554
3561.13 2507
3561.69 2632
3562.26 2551
3562.82 2367
3563.38 2425
3563.94 2538
3564.51 2685
3565.07 2649
3565.63 2552
3566.20 2572
3566.76 2718
3567.32 2609
3567.89 2524
3568.45 2630
3569.01 2810
3569.58 2560
3570.14 2450
3570.70 2262
3571.27 2363
3571.83 2317
3572.39 2306
3572.96 2319
3573.52 2309
3574.09 2330
3574.65 2418
3575.21 2234
3575.78 2190
3576.34 2346
3576.91 2380
3577.47 2369
3578.03 2609
3578.60 2496
3579.16 2369
3579.73 2442
3580.29 2364
3580.86 2312
3581.42 2276
3581.98 2439
3582.55 2447
3583.11 2440
3583.68 2384
3584.24 2329
3584.81 2203
3585.37 2347
3585.94 2215
3586.50 2308
3587.07 2279
3587.63 2251
3588.20 2325
3588.76 2186
3589.33 2057
3589.89 2298
3590.46 2403
3591.02 2403
3591.59 2231
3592.15 2057
3592.72 2195
3593.28 2169
3593.85 2249
3594.41 2244
3594.98 2148
3595.54 2093
3596.11 2198
3596.68 2265
3597.24 2198
3597.81 2093
3598.37 2307
3598.94 2233
3599.50 2156
3600.07 2176
3600.64 2381
3601.20 2284
3601.77 2295
3602.33 2263
3602.90 2559
3603.47 2453
3604.03 2462
3604.60 2458
3605.16 2654
3605.73 2448
3606.30 2377
3606.86 2477
3607.43 2478
3608.00 2498
3608.56 2537
3609.13 2432
3609.70 2368
3610.26 2370
3610.83 2457
3611.40 2374
3611.96 2224
3612.53 2234
3613.10 2377
3613.66 2419
3614.23 2446
3614.80 2414
3615.36 2218
3615.93 2359
3616.50 2355
3617.07 2761
3617.63 3047
3618.20 3529
3618.77 3951
3619.34 4580
3619.90 5438
3620.47 6311
3621.04 7309
3621.61 8435
3622.17 9356
3622.74 9657
3623.31 10469
3623.88 10465
3624.44 9882
3625.01 9208
3625.58 8404
3626.15 7510
3626.72 6604
3627.28 5536
3627.85 4793
3628.42 4138
3628.99 3426
3629.56 3069
3630.12 2942
3630.69 2706
3631.26 2451
3631.83 2575
3632.40 2714
3632.97 2527
3633.53 2470
3634.10 2390
3634.67 2484
3635.24 2435
3635.81 2292
3636.38 2298
3636.95 2209
3637.52 2290
3638.08 2177
3638.65 2369
3639.22 2322
3639.79 2344
3640.36 2497
3640.93 2398
3641.50 2482
3642.07 2738
3642.64 2593
3643.21 2594
3643.78 2613
3644.34 2847
3644.91 2847
3645.48 2953
3646.05 3102
3646.62 3235
3647.19 3233
3647.76 3233
3648.33 3147
3648.90 3288
3649.47 3300
3650.04 3585
3650.61 3686
3651.18 3744
3651.75 3489
3652.32 3538
3652.89 3463
3653.46 3257
3654.03 3222
3654.60 3104
3655.17 3328
3655.74 3087
3656.31 3046
3656.88 3150
3657.45 3019
3658.02 3133
3658.59 3541
3659.16 3399
3659.73 3503
3660.30 3497
3660.87 3414
3661.45 3621
3662.02 3381
3662.59 3399
3663.16 3218
3663.73 3227
3664.30 3287
3664.87 3173
3665.44 2950
3666.01 2887
3666.58 2904
3667.15 2600
3667.73 2673
3668.30 2724
3668.87 2844
3669.44 2895
3670.01 2879
3670.58 2661
3671.15 3016
3671.73 3131
3672.30 2980
3672.87 2887
3673.44 2933
3674.01 2912
3674.58 2583
3675.16 2817
3675.73 2806
3676.30 2611
3676.87 2447
3677.44 2565
3678.01 2459
3678.59 2395
3679.16 2476
3679.73 2423
3680.30 2475
3680.88 2603
3681.45 2860
3682.02 2655
3682.59 2628
3683.16 2542
3683.74 2527
3684.31 2555
3684.88 2677
3685.45 2526
3686.03 2505
3686.60 2561
3687.17 2458
3687.74 2377
3688.32 2263
3688.89 2411
3689.46 2439
3690.04 2239
3690.61 2055
3691.18 2227
3691.76 2161
3692.33 2174
3692.90 2156
3693.47 2120
3694.05 2408
3694.62 2526
3695.19 2607
3695.77 2678
3696.34 2456
3696.91 2436
3697.49 2664
3698.06 2441
3698.64 2581
3699.21 2458
3699.78 2426
3700.36 2476
3700.93 2321
3701.50 2453
3702.08 2278
3702.65 2333
3703.23 2402
3703.80 2245
3704.37 2365
3704.95 2460
3705.52 2449
3706.10 2278
3706.67 2207
3707.24 2283
3707.82 2296
3708.39 2053
3708.97 2175
3709.54 2255
3710.12 2411
3710.69 2388
3711.27 2463
3711.84 2365
3712.41 2426
3712.99 2196
3713.56 2341
3714.14 2464
3714.71 2636
3715.29 2463
3715.86 2434
3716.44 2560
3717.01 2380
3717.59 2432
3718.16 2378
3718.74 2380
3719.31 2474
3719.89 2357
3720.46 2226
3721.04 2311
3721.61 2351
3722.19 2339
3722.77 2105
3723.34 2151
3723.92 2211
3724.49 2117
3725.07 2107
3725.64 2190
3726.22 2158
3726.79 1943
3727.37 2137
3727.95 2037
3728.52 1989
3729.10 2164
3729.67 2247
3730.25 2171
3730.83 2345
3731.40 2265
3731.98 2276
3732.56 2334
3733.13 2195
3733.71 2333
3734.28 2385
3734.86 2506
3735.44 2845
3736.01 3091
3736.59 3169
3737.17 3197
3737.74 3422
3738.32 3704
3738.90 3704
3739.47 3862
3740.05 3691
3740.63 3327
3741.20 3054
3741.78 2889
3742.36 2974
3742.93 2653
3743.51 2609
3744.09 2411
3744.67 2306
3745.24 2386
3745.82 2263
3746.40 2265
3746.97 2127
3747.55 2039
3748.13 1916
3748.71 2075
3749.28 2270
3749.86 2188
3750.44 2164
3751.02 2022
3751.59 2092
3752.17 2005
3752.75 2030
3753.33 2060
3753.91 2156
3754.48 1973
3755.06 1909
3755.64 2053
3756.22 2093
3756.80 2116
3757.37 2095
3757.95 2132
3758.53 2147
3759.11 2119
3759.69 2100
3760.27 2074
3760.84 2275
3761.42 2205
3762.00 2346
3762.58 2230
3763.16 2272
3763.74 2367
3764.31 2386
3764.89 2438
3765.47 2167
3766.05 2327
3766.63 2461
3767.21 2407
3767.79 2423
3768.37 2242
3768.95 2201
3769.52 2232
3770.10 2253
3770.68 2105
3771.26 2202
3771.84 2280
3772.42 2209
3773.00 2191
3773.58 2099
3774.16 2367
3774.74 2459
3775.32 2382
3775.90 2470
3776.48 2372
3777.06 2261
3777.64 2320
3778.22 2395
3778.80 2328
3779.38 2336
3779.96 2175
3780.54 2249
3781.12 2231
3781.70 2122
3782.28 2102
3782.86 2207
3783.44 2288
3784.02 2280
3784.60 2165
3785.18 2198
3785.76 2219
3786.34 2217
3786.92 2260
3787.50 2297
3788.08 2172
3788.66 2131
3789.24 2155
3789.82 1900
3790.40 2059
3790.98 2128
3791.56 2170
3792.14 2134
3792.72 2040
3793.30 2165
3793.89 2272
3794.47 2144
3795.05 2308
3795.63 2064
3796.21 2179
3796.79 2230
3797.37 2329
3797.95 2245
3798.53 2317
3799.12 2404
3799.70 2235
3800.28 2193
3800.86 2266
3801.44 2241
3802.02 2456
3802.60 2455
3803.19 2383
3803.77 2390
3804.35 2221
3804.93 2471
3805.51 2561
3806.10 2260
3806.68 2183
3807.26 2407
3807.84 2508
3808.42 2596
3809.01 2380
3809.59 2471
3810.17 2405
3810.75 2363
3811.33 2386
3811.92 2380
3812.50 2449
3813.08 2660
3813.66 2493
3814.25 2459
3814.83 2781
3815.41 2739
3815.99 2623
3816.58 2569
3817.16 2748
3817.74 2633
3818.32 2580
3818.91 2783
3819.49 2792
3820.07 2908
3820.66 2717
3821.24 2810
3821.82 2735
3822.41 2559
3822.99 2431
3823.57 2460
3824.16 2541
3824.74 2377
3825.32 2615
3825.91 2350
3826.49 2328
3827.07 2176
3827.66 2188
3828.24 2293
3828.82 2214
3829.41 2151
3829.99 2181
3830.57 2085
3831.16 2110
3831.74 2190
3832.33 2199
3832.91 2160
3833.49 2225
3834.08 2111
3834.66 2295
3835.25 2409
3835.83 2328
3836.41 2260
3837.00 2344
3837.58 2353
3838.17 2394
3838.75 2447
3839.34 2540
3839.92 2414
3840.50 2361
3841.09 2387
3841.67 2351
3842.26 2193
3842.84 2263
3843.43 2204
3844.01 2150
3844.60 2406
3845.18 2327
3845.77 2291
3846.35 2089
3846.94 2016
3847.52 2099
3848.11 2138
3848.69 2178
3849.28 2282
3849.86 2256
3850.45 2189
3851.03 2238
3851.62 2271
3852.20 2197
3852.79 2459
3853.37 2322
3853.96 2235
3854.55 2376
3855.13 2325
3855.72 2183
3856.30 2236
3856.89 2311
3857.47 2481
3858.06 2314
3858.65 2287
3859.23 2479
3859.82 2499
3860.40 2459
3860.99 2852
3861.58 2970
3862.16 3222
3862.75 3721
3863.33 4079
3863.92 4545
3864.51 5284
3865.09 5966
3865.68 6894
3866.27 7683
3866.85 7959
3867.44 8347
3868.03 8202
3868.61 8064
3869.20 8016
3869.79 8157
3870.37 8004
3870.96 7916
3871.55 7591
3872.13 7171
3872.72 6707
3873.31 6040
3873.89 5484
3874.48 4985
3875.07 4276
3875.66 4297
3876.24 4022
3876.83 3838
3877.42 3801
3878.00 3899
3878.59 3894
3879.18 3824
3879.77 3912
3880.35 3951
3880.94 3995
3881.53 4032
3882.12 3625
3882.70 3512
3883.29 3778
3883.88 3698
3884.47 3701
3885.06 3537
3885.64 3425
3886.23 3492
3886.82 3366
3887.41 3041
3888.00 3084
3888.58 3139
3889.17 2952
3889.76 3089
3890.35 3221
3890.94 3166
3891.53 3233
3892.11 3332
3892.70 3162
3893.29 3347
3893.88 3401
3894.47 3501
3895.06 3376
3895.65 3371
3896.23 3305
3896.82 3151
3897.41 3073
3898.00 2959
3898.59 2840
3899.18 2797
3899.77 2693
3900.36 2697
3900.95 2823
3901.53 2800
3902.12 2854
3902.71 2846
3903.30 2782
3903.89 2960
3904.48 2911
3905.07 3043
3905.66 3147
3906.25 2998
3906.84 3154
3907.43 3206
3908.02 3175
3908.61 3144
3909.20 3080
3909.79 3252
3910.38 3348
3910.97 3164
3911.56 3096
3912.15 2973
3912.74 3026
3913.33 3025
3913.92 2800
3914.51 2761
3915.10 2559
3915.69 2617
3916.28 2615
3916.87 2343
3917.46 2426
3918.05 2216
3918.64 2353
3919.23 2368
3919.82 2368
3920.41 2488
3921.00 2330
3921.59 2303
3922.18 2211
3922.77 2316
3923.36 2333
3923.95 2378
3924.55 2356
3925.14 2362
3925.73 2431
3926.32 2426
3926.91 2575
3927.50 2405
3928.09 2475
3928.68 2541
3929.27 2324
3929.87 2179
3930.46 2211
3931.05 2324
3931.64 2450
3932.23 2246
3932.82 2331
3933.41 2307
3934.01 2220
3934.60 2382
3935.19 2262
3935.78 2300
3936.37 2368
3936.96 2193
3937.56 2261
3938.15 2396
3938.74 2356
3939.33 2226
3939.92 2280
3940.52 2339
3941.11 2227
3941.70 2213
3942.29 2400
3942.88 2408
3943.48 2307
3944.07 2338
3944.66 2327
3945.25 2255
3945.85 2258
3946.44 2213
3947.03 2115
3947.62 2219
3948.22 2239
3948.81 2345
3949.40 2426
3949.99 2239
3950.59 2242
3951.18 2216
3951.77 2211
3952.37 2243
3952.96 2102
3953.55 2118
3954.15 2244
3954.74 2106
3955.33 1979
3955.93 2078
3956.52 1967
3957.11 2118
3957.71 2090
3958.30 2055
3958.89 2023
3959.49 1989
3960.08 2112
3960.67 2217
3961.27 2126
3961.86 1985
3962.45 2072
3963.05 1998
3963.64 2108
3964.23 1923
3964.83 2019
3965.42 1947
3966.02 2114
3966.61 2080
3967.20 1986
3967.80 2003
3968.39 1982
3968.99 1947
3969.58 1970
3970.18 1936
3970.77 1950
3971.36 1937
3971.96 2074
3972.55 1968
3973.15 2041
3973.74 1975
3974.34 1964
3974.93 1983
3975.53 2035
3976.12 1993
3976.72 1965
3977.31 1960
3977.91 1873
3978.50 1933
3979.10 2118
3979.69 2129
3980.29 2175
3980.88 2088
3981.48 2173
3982.07 2143
3982.67 2200
3983.26 2251
3983.86 2311
3984.45 2199
3985.05 2164
3985.64 2249
3986.24 2293
3986.83 2132
3987.43 2107
3988.03 2156
3988.62 2087
3989.22 2158
3989.81 2080
3990.41 2128
3991.00 2071
3991.60 2081
3992.20 2294
3992.79 2122
3993.39 1942
3993.98 1865
3994.58 2015
3995.18 1994
3995.77 2108
3996.37 2033
3996.97 2111
3997.56 1998
3998.16 2017
3998.75 2112
3999.35 2196
3999.95 2221
4000.54 2145
4001.14 2100
4001.74 2158
4002.33 2146
4002.93 2374
4003.53 2424
4004.12 2369
4004.72 2277
4005.32 2388
4005.92 2611
4006.51 2515
4007.11 2516
4007.71 2558
4008.30 2156
4008.90 2142
4009.50 2165
4010.10 2118
4010.69 2255
4011.29 2133
4011.89 2312
4012.49 2232
4013.08 2196
4013.68 2232
4014.28 2225
4014.88 2276
4015.47 2302
4016.07 2235
4016.67 2171
4017.27 2268
4017.86 2307
4018.46 2347
4019.06 2199
4019.66 2266
4020.26 2492
4020.85 2633
4021.45 2851
4022.05 2664
4022.65 2705
4023.25 2691
4023.85 2648
4024.44 2648
4025.04 2442
4025.64 2453
4026.24 2391
4026.84 2319
4027.44 2191
4028.03 2366
4028.63 2274
4029.23 2136
4029.83 2019
4030.43 2130
4031.03 2255
4031.63 2364
4032.23 2227
4032.83 2351
4033.42 2305
4034.02 2488
4034.62 2584
4035.22 2478
4035.82 2462
4036.42 2517
4037.02 2282
4037.62 2096
4038.22 2147
4038.82 2208
4039.42 2218
4040.02 2249
4040.62 2169
4041.22 2064
4041.82 2053
4042.41 2092
4043.01 2072
4043.61 1990
4044.21 1974
4044.81 1820
4045.41 1993
4046.01 2010
4046.61 1935
4047.21 1892
4047.81 2038
4048.41 1811
4049.01 1869
4049.61 1807
4050.21 1719
4050.82 1969
4051.42 2042
4052.02 2158
4052.62 2228
4053.22 2163
4053.82 2128
4054.42 2152
4055.02 2218
4055.62 2067
4056.22 2118
4056.82 2122
4057.42 2095
4058.02 1966
4058.62 2046
4059.22 1977
4059.83 1956
4060.43 1921
4061.03 1880
4061.63 2012
4062.23 2031
4062.83 1906
4063.43 1935
4064.03 1872
4064.63 1863
4065.24 1747
4065.84 1937
4066.44 1878
4067.04 2072
4067.64 1901
4068.24 1749
4068.85 1740
4069.45 1892
4070.05 1879
4070.65 1822
4071.25 2062
4071.85 1934
4072.46 1896
4073.06 1982
4073.66 1858
4074.26 1777
4074.86 1695
4075.47 1800
4076.07 1876
4076.67 1813
4077.27 1731
4077.88 1822
4078.48 1749
4079.08 1917
4079.68 1958
4080.29 1950
4080.89 1978
4081.49 2026
4082.09 1862
4082.70 1910
4083.30 1842
4083.90 1793
4084.50 2142
4085.11 2023
4085.71 2035
4086.31 1820
4086.92 1824
4087.52 1974
4088.12 1940
4088.72 1740
4089.33 1794
4089.93 1742
4090.53 1737
4091.14 1786
4091.74 1874
4092.34 1689
4092.95 1884
4093.55 1828
4094.16 1844
4094.76 1873
4095.36 1835
4095.97 1779
4096.57 1637
4097.17 1775
4097.78 1902
4098.38 1874
4098.98 1832
4099.59 1748
4100.19 1847
4100.80 1930
4101.40 1976
4102.00 1951
4102.61 1892
4103.21 1925
4103.82 1765
4104.42 1712
4105.03 1780
4105.63 1767
4106.23 1793
4106.84 1821
4107.44 1758
4108.05 1647
4108.65 1702
4109.26 1536
4109.86 1655
4110.47 1614
4111.07 1686
4111.68 1606
4112.28 1688
4112.89 1715
4113.49 1732
4114.10 1724
4114.70 1976
4115.31 1801
4115.91 1727
4116.52 1669
4117.12 1601
4117.73 1641
4118.33 1679
4118.94 1502
4119.54 1637
4120.15 1710
4120.75 1580
4121.36 1591
4121.97 1591
4122.57 1694
4123.18 1761
4123.78 1648
4124.39 1644
4124.99 1576
4125.60 1535
4126.21 1628
4126.81 1696
4127.42 1636
4128.02 1666
4128.63 1697
4129.24 1646
4129.84 1534
4130.45 1548
4131.05 1535
4131.66 1667
4132.27 1712
4132.87 1692
4133.48 1721
4134.09 1776
4134.69 1820
4135.30 1677
4135.91 1841
4136.51 1762
4137.12 1720
4137.73 1685
4138.33 1760
4138.94 1727
4139.55 1641
4140.15 1805
4140.76 1892
4141.37 1916
4141.97 2003
4142.58 1944
4143.19 1817
4143.80 1980
4144.40 1923
4145.01 1897
4145.62 1916
4146.22 1960
4146.83 2003
4147.44 2064
4148.05 1957
4148.65 2048
4149.26 1943
4149.87 1737
4150.48 1877
4151.09 1795
4151.69 1809
4152.30 1624
4152.91 1655
4153.52 1771
4154.12 1762
4154.73 1618
4155.34 1579
4155.95 1671
4156.56 1629
4157.16 1577
4157.77 1639
4158.38 1640
4158.99 1699
4159.60 1675
4160.21 1618
4160.81 1562
4161.42 1718
4162.03 1654
4162.64 1698
4163.25 1589
4163.86 1603
4164.47 1678
4165.08 1551
4165.68 1687
4166.29 1776
4166.90 1763
4167.51 1870
4168.12 1822
4168.73 1881
4169.34 1735
4169.95 1786
4170.56 1855
4171.16 1629
4171.77 1775
4172.38 1872
4172.99 1773
4173.60 1801
4174.21 1802
4174.82 1673
4175.43 1638
4176.04 1782
4176.65 1644
4177.26 1517
4177.87 1451
4178.48 1576
4179.09 1660
4179.70 1664
4180.31 1719
4180.92 1732
4181.53 1837
4182.14 1766
4182.75 1753
4183.36 1740
4183.97 1717
4184.58 1560
4185.19 1549
4185.80 1552
4186.41 1673
4187.02 1619
4187.63 1640
4188.24 1687
4188.85 1651
4189.46 1528
4190.07 1511
4190.68 1667
4191.29 1588
4191.90 1654
4192.51 1706
4193.13 1530
4193.74 1551
4194.35 1714
4194.96 1737
4195.57 1717
4196.18 1635
4196.79 1761
4197.40 1680
4198.01 1714
4198.62 1714
4199.24 1706
4199.85 1759
4200.46 1706
4201.07 1796
4201.68 1735
4202.29 1658
4202.90 1646
4203.52 1619
4204.13 1567
4204.74 1622
4205.35 1707
4205.96 1781
4206.57 1706
4207.19 1637
4207.80 1565
4208.41 1733
4209.02 1666
4209.63 1704
4210.25 1766
4210.86 1641
4211.47 1644
4212.08 1761
4212.69 1673
4213.31 1735
4213.92 1760
4214.53 1709
4215.14 1872
4215.76 1754
4216.37 1767
4216.98 1687
4217.59 1680
4218.21 1764
4218.82 1746
4219.43 1833
4220.04 1737
4220.66 1662
4221.27 1868
4221.88 1787
4222.50 1862
4223.11 2028
4223.72 2058
4224.33 2327
4224.95 2289
4225.56 2430
4226.17 2545
4226.79 2847
4227.40 2994
4228.01 3111
4228.63 3223
4229.24 3301
4229.85 3052
4230.47 3152
4231.08 3083
4231.69 3016
4232.31 2802
4232.92 2716
4233.54 2679
4234.15 2632
4234.76 2784
4235.38 2608
4235.99 2497
4236.61 2425
4237.22 2274
4237.83 2191
4238.45 2137
4239.06 2154
4239.68 2179
4240.29 1893
4240.90 1842
4241.52 1993
4242.13 1899
4242.75 2050
4243.36 1971
4243.98 1913
4244.59 1958
4245.21 2068
4245.82 2104
4246.43 2072
4247.05 2088
4247.66 2085
4248.28 2019
4248.89 1890
4249.51 2024
4250.12 1989
4250.74 2085
4251.35 1963
4251.97 1982
4252.58 1968
4253.20 1917
4253.81 1980
4254.43 1995
4255.04 2038
4255.66 2022
4256.28 1869
4256.89 1866
4257.51 1811
4258.12 1825
4258.74 1902
4259.35 1913
4259.97 1942
4260.58 1921
4261.20 1871
4261.82 1686
4262.43 1794
4263.05 1782
4263.66 1861
4264.28 1863
4264.90 2029
4265.51 1950
4266.13 1871
4266.74 1820
4267.36 1954
4267.98 1989
4268.59 1977
4269.21 1766
4269.82 1691
4270.44 1840
4271.06 1793
4271.67 1828
4272.29 1764
4272.91 1801
4273.52 1897
4274.14 1933
4274.76 1803
4275.37 1865
4275.99 1855
4276.61 1913
4277.22 1948
4277.84 2054
4278.46 1990
4279.08 2147
4279.69 2280
4280.31 2413
4280.93 2440
4281.54 2221
4282.16 2309
4282.78 2372
4283.40 2402
4284.01 2448
4284.63 2299
4285.25 2288
4285.87 2228
4286.48 2030
4287.10 2024
4287.72 1925
4288.34 1907
4288.95 1802
4289.57 1912
4290.19 1837
4290.81 1636
4291.43 1811
4292.04 1860
4292.66 1758
4293.28 1750
4293.90 1826
4294.52 1776
4295.13 1762
4295.75 1614
4296.37 1825
4296.99 1842
4297.61 1718
4298.23 1679
4298.84 1845
4299.46 1816
4300.08 1626
4300.70 1585
4301.32 1716
4301.94 1753
4302.56 1764
4303.17 1699
4303.79 1755
4304.41 1876
4305.03 1780
4305.65 1788
4306.27 1798
4306.89 1734
4307.51 1809
4308.13 1699
4308.75 1677
4309.36 1746
4309.98 1638
4310.60 1527
4311.22 1707
4311.84 1688
4312.46 1772
4313.08 1616
4313.70 1712
4314.32 1642
4314.94 1644
4315.56 1659
4316.18 1699
4316.80 1684
4317.42 1653
4318.04 1670
4318.66 1723
4319.28 1600
4319.90 1526
4320.52 1569
4321.14 1663
4321.76 1614
4322.38 1530
4323.00 1494
4323.62 1678
4324.24 1700
4324.86 1601
4325.48 1631
4326.10 1623
4326.72 1672
4327.34 1626
4327.96 1626
4328.58 1704
4329.20 1740
4329.82 1774
4330.44 1824
4331.07 1788
4331.69 1582
4332.31 1576
4332.93 1721
4333.55 1803
4334.17 1673
4334.79 1614
4335.41 1684
4336.03 1605
4336.65 1620
4337.28 1578
4337.90 1643
4338.52 1739
4339.14 1520
4339.76 1730
4340.38 1789
4341.00 1734
4341.63 1855
4342.25 1623
4342.87 1720
4343.49 1687
4344.11 1670
4344.73 1618
4345.36 1699
4345.98 1906
4346.60 1968
4347.22 2157
4347.84 1986
4348.47 2152
4349.09 2261
4349.71 2637
4350.33 2890
4350.95 3006
4351.58 3292
4352.20 3348
4352.82 3045
4353.44 3188
4354.07 3258
4354.69 3081
4355.31 2933
4355.93 2728
4356.56 2182
4357.18 2084
4357.80 2159
4358.42 2085
4359.05 1938
4359.67 1757
4360.29 1789
4360.92 1768
4361.54 1811
4362.16 1809
4362.78 1705
4363.41 1765
4364.03 1944
4364.65 1860
4365.28 1867
4365.90 1842
4366.52 1884
4367.15 1768
4367.77 1642
4368.39 1876
4369.02 1974
4369.64 1872
4370.26 1855
4370.89 1686
4371.51 1786
4372.14 1861
4372.76 1853
4373.38 1768
4374.01 1827
4374.63 1864
4375.25 1839
4375.88 1766
4376.50 1622
4377.13 1750
4377.75 1810
4378.37 1837
4379.00 1783
4379.62 1637
4380.25 1735
4380.87 1829
4381.50 1726
4382.12 1821
4382.75 1853
4383.37 1833
4383.99 1846
4384.62 1862
4385.24 1789
4385.87 1888
4386.49 1822
4387.12 1802
4387.74 1910
4388.37 1929
4388.99 1776
4389.62 1801
4390.24 1912
4390.87 1698
4391.49 1693
4392.12 1674
4392.74 1831
4393.37 1756
4393.99 1840
4394.62 1693
4395.24 1840
4395.87 1885
4396.49 1932
4397.12 1692
4397.75 1711
4398.37 1866
4399.00 1970
4399.62 1759
4400.25 1639
4400.87 1774
4401.50 1799
4402.13 1690
4402.75 1846
4403.38 1698
4404.00 1602
4404.63 1742
4405.26 1768
4405.88 1794
4406.51 1849
4407.13 1852
4407.76 1739
4408.39 1771
4409.01 1918
4409.64 1891
4410.27 1943
4410.89 2020
4411.52 1994
4412.15 2117
4412.77 2277
4413.40 2344
4414.03 2309
4414.65 2313
4415.28 2298
4415.91 2271
4416.53 2305
4417.16 2038
4417.79 1949
4418.41 1975
4419.04 1867
4419.67 1854
4420.30 1778
4420.92 1572
4421.55 1570
4422.18 1719
4422.80 1642
4423.43 1699
4424.06 1762
4424.69 1668
4425.31 1535
4425.94 1586
4426.57 1627
4427.20 1462
4427.82 1597
4428.45 1518
4429.08 1572
4429.71 1693
4430.34 1732
4430.96 1698
4431.59 1550
4432.22 1576
4432.85 1544
4433.48 1640
4434.10 1685
4434.73 1546
4435.36 1721
4435.99 1696
4436.62 1622
4437.25 1573
4437.87 1575
4438.50 1742
4439.13 1613
4439.76 1561
4440.39 1646
4441.02 1717
4441.64 1659
4442.27 1692
4442.90 1589
4443.53 1634
4444.16 1615
4444.79 1680
4445.42 1711
4446.05 1561
4446.68 1459
4447.30 1610
4447.93 1671
4448.56 1661
4449.19 1680
4449.82 1678
4450.45 1525
4451.08 1604
4451.71 1567
4452.34 1596
4452.97 1713
4453.60 1611
4454.23 1685
4454.86 1632
4455.49 1585
4456.12 1567
4456.75 1567
4457.38 1503
4458.01 1487
4458.64 1582
4459.27 1773
4459.90 1739
4460.53 1576
4461.16 1610
4461.79 1676
4462.42 1773
4463.05 1598
4463.68 1610
4464.31 1586
4464.94 1598
4465.57 1507
4466.20 1487
4466.83 1616
4467.46 1489
4468.09 1519
4468.72 1463
4469.35 1438
4469.98 1682
4470.61 1465
4471.24 1435
4471.87 1633
4472.50 1617
4473.13 1490
4473.77 1496
4474.40 1527
4475.03 1555
4475.66 1594
4476.29 1575
4476.92 1606
4477.55 1534
4478.18 1432
4478.82 1578
4479.45 1571
4480.08 1605
4480.71 1640
4481.34 1565
4481.97 1566
4482.60 1607
4483.24 1549
4483.87 1451
4484.50 1544
4485.13 1379
4485.76 1516
4486.39 1461
4487.03 1477
4487.66 1435
4488.29 1477
4488.92 1543
4489.55 1577
4490.19 1638
4490.82 1554
4491.45 1602
4492.08 1669
4492.71 1592
4493.35 1529
4493.98 1633
4494.61 1636
4495.24 1621
4495.88 1735
4496.51 1718
4497.14 1628
4497.77 1595
4498.41 1610
4499.04 1613
4499.67 1570
4500.31 1487
4500.94 1561
4501.57 1635
4502.20 1562
4502.84 1647
4503.47 1736
4504.10 1638
4504.74 1736
4505.37 1582
4506.00 1634
4506.64 1704
4507.27 1622
4507.90 1735
4508.54 1675
4509.17 1727
4509.80 1678
4510.44 1519
4511.07 1629
4511.70 1699
4512.34 1784
4512.97 1716
4513.60 1810
4514.24 1577
4514.87 1599
4515.51 1588
4516.14 1598
4516.77 1660
4517.41 1629
4518.04 1667
4518.68 1768
4519.31 1635
4519.94 1850
4520.58 1755
4521.21 1773
4521.85 1828
4522.48 1866
4523.12 1726
4523.75 1703
4524.39 1778
4525.02 1748
4525.65 1696
4526.29 1709
4526.92 1640
4527.56 1727
4528.19 1879
4528.83 1845
4529.46 1808
4530.10 1964
4530.73 2128
4531.37 2274
4532.00 2490
4532.64 2940
4533.27 3770
4533.91 4483
4534.54 4950
4535.18 5994
4535.81 6931
4536.45 7586
4537.09 8321
4537.72 8754
4538.36 8769
4538.99 8333
4539.63 7823
4540.26 7018
4540.90 6216
4541.53 5311
4542.17 4288
4542.81 3697
4543.44 3234
4544.08 2649
4544.71 2438
4545.35 2215
4545.99 2167
4546.62 1904
4547.26 1841
4547.89 1946
4548.53 1988
4549.17 1919
4549.80 1778
4550.44 1867
4551.08 1963
4551.71 1836
4552.35 1841
4552.98 1812
4553.62 1647
4554.26 1916
4554.89 1777
4555.53 1782
4556.17 1710
4556.80 1782
4557.44 1681
4558.08 1834
4558.72 1874
4559.35 1885
4559.99 1904
4560.63 1924
4561.26 1952
4561.90 1857
4562.54 1987
4563.17 2050
4563.81 1963
4564.45 1877
4565.09 2074
4565.72 2005
4566.36 1939
4567.00 1969
4567.64 2052
4568.27 1865
4568.91 1846
4569.55 1934
4570.19 2105
4570.82 2076
4571.46 2072
4572.10 2231
4572.74 2183
4573.38 2295
4574.01 2382
4574.65 2401
4575.29 2473
4575.93 2510
4576.57 2423
4577.20 2306
4577.84 2337
4578.48 2268
4579.12 2113
4579.76 2015
4580.40 1861
4581.04 1782
4581.67 1741
4582.31 1839
4582.95 1861
4583.59 1863
4584.23 1619
4584.87 1778
4585.51 1731
4586.14 1687
4586.78 1717
4587.42 1734
4588.06 1805
4588.70 1679
4589.34 1642
4589.98 1638
4590.62 1709
4591.26 1823
4591.90 1803
4592.54 1729
4593.17 1802
4593.81 1823
4594.45 1689
4595.09 1734
4595.73 1959
4596.37 1925
4597.01 1985
4597.65 2050
4598.29 2166
4598.93 2108
4599.57 2071
4600.21 2140
4600.85 2068
4601.49 1912
4602.13 1779
4602.77 1975
4603.41 1914
4604.05 1883
4604.69 1758
4605.33 1820
4605.97 1900
4606.61 1924
4607.25 1845
4607.89 1846
4608.53 1844
4609.17 1805
4609.81 1815
4610.45 2128
4611.09 2027
4611.73 2057
4612.38 1988
4613.02 2150
4613.66 1957
4614.30 1925
4614.94 1700
4615.58 1893
4616.22 2011
4616.86 1913
4617.50 1862
4618.14 1806
4618.78 1838
4619.43 1794
4620.07 1770
4620.71 1730
4621.35 1671
4621.99 1809
4622.63 1814
4623.27 1659
4623.91 1689
4624.56 1688
4625.20 1721
4625.84 1728
4626.48 1725
4627.12 1584
4627.76 1515
4628.41 1504
4629.05 1525
4629.69 1620
4630.33 1482
4630.97 1477
4631.62 1557
4632.26 1575
4632.90 1752
4633.54 1722
4634.18 1836
4634.83 1830
4635.47 1906
4636.11 1989
4636.75 1932
4637.40 2212
4638.04 1947
4638.68 2060
4639.32 2246
4639.97 2087
4640.61 2027
4641.25 1993
4641.89 1874
4642.54 1904
4643.18 1981
4643.82 1865
4644.46 1756
4645.11 1833
4645.75 1826
4646.39 1876
4647.04 1955
4647.68 1950
4648.32 1875
4648.97 1915
4649.61 1883
4650.25 1813
4650.90 1911
4651.54 2061
4652.18 2001
4652.83 2073
4653.47 1993
4654.11 2098
4654.76 2335
4655.40 2355
4656.04 2477
4656.69 2524
4657.33 2881
4657.98 2961
4658.62 2975
4659.26 3055
4659.91 3063
4660.55 2933
4661.20 2753
4661.84 2517
4662.48 2283
4663.13 2036
4663.77 1908
4664.42 2081
4665.06 1930
4665.71 1902
4666.35 1865
4666.99 1826
4667.64 1748
4668.28 1766
4668.93 1803
4669.57 1651
4670.22 1579
4670.86 1700
4671.51 1699
4672.15 1658
4672.80 1669
4673.44 1808
4674.09 1725
4674.73 1716
4675.38 1573
4676.02 1723
4676.67 1750
4677.31 1814
4677.96 1748
4678.60 1667
4679.25 1688
4679.89 1731
4680.54 1695
4681.18 1642
4681.83 1644
4682.47 1636
4683.12 1540
4683.77 1591
4684.41 1637
4685.06 1639
4685.70 1630
4686.35 1656
4686.99 1723
4687.64 1594
4688.29 1655
4688.93 1564
4689.58 1572
4690.22 1839
4690.87 1781
4691.52 1803
4692.16 1811
4692.81 1532
4693.45 1599
4694.10 1588
4694.75 1550
4695.39 1673
4696.04 1836
4696.69 1772
4697.33 1854
4697.98 1863
4698.63 1785
4699.27 1787
4699.92 1753
4700.57 1641
4701.21 1722
4701.86 1775
4702.51 1824
4703.15 1779
4703.80 1708
4704.45 1858
4705.10 1872
4705.74 1955
4706.39 1938
4707.04 1925
4707.68 1887
4708.33 1956
4708.98 1861
4709.63 1876
4710.27 1789
4710.92 1774
4711.57 1933
4712.22 1730
4712.86 1774
4713.51 1763
4714.16 1628
4714.81 1787
4715.45 1864
4716.10 1878
4716.75 1832
4717.40 1822
4718.05 1863
4718.69 1764
4719.34 1664
4719.99 1750
4720.64 1753
4721.29 1855
4721.94 1822
4722.58 1772
4723.23 1711
4723.88 1838
4724.53 1792
4725.18 1870
4725.83 1798
4726.47 1770
4727.12 1931
4727.77 1859
4728.42 1914
4729.07 2088
4729.72 1906
4730.37 1824
4731.02 1934
4731.66 1697
4732.31 1736
4732.96 1770
4733.61 1869
4734.26 1931
4734.91 1874
4735.56 1749
4736.21 1796
4736.86 1678
4737.51 1713
4738.16 1742
4738.81 1581
4739.45 1575
4740.10 1525
4740.75 1672
4741.40 1588
4742.05 1621
4742.70 1590
4743.35 1562
4744.00 1482
4744.65 1571
4745.30 1655
4745.95 1584
4746.60 1587
4747.25 1563
4747.90 1654
4748.55 1603
4749.20 1746
4749.85 1649
4750.50 1736
4751.15 1643
4751.80 1650
4752.45 1684
4753.10 1597
4753.75 1629
4754.40 1535
4755.05 1646
4755.71 1665
4756.36 1634
4757.01 1665
4757.66 1666
4758.31 1458
4758.96 1548
4759.61 1508
4760.26 1520
4760.91 1542
4761.56 1469
4762.21 1512
4762.86 1506
4763.52 1565
4764.17 1496
4764.82 1485
4765.47 1422
4766.12 1478
4766.77 1577
4767.42 1590
4768.07 1531
4768.73 1578
4769.38 1698
4770.03 1656
4770.68 1526
4771.33 1619
4771.98 1692
4772.64 1664
4773.29 1733
4773.94 1689
4774.59 1651
4775.24 1534
4775.89 1585
4776.55 1531
4777.20 1565
4777.85 1604
4778.50 1523
4779.15 1489
4779.81 1424
4780.46 1463
4781.11 1527
4781.76 1470
4782.42 1509
4783.07 1468
4783.72 1491
4784.37 1448
4785.03 1380
4785.68 1426
4786.33 1372
4786.98 1326
4787.64 1494
4788.29 1492
4788.94 1403
4789.60 1364
4790.25 1375
4790.90 1327
4791.55 1471
4792.21 1478
4792.86 1388
4793.51 1354
4794.17 1431
4794.82 1434
4795.47 1433
4796.13 1556
4796.78 1411
4797.43 1528
4798.09 1487
4798.74 1454
4799.39 1326
4800.05 1461
4800.70 1376
4801.36 1432
4802.01 1465
4802.66 1392
4803.32 1475
4803.97 1475
4804.62 1345
4805.28 1410
4805.93 1409
4806.59 1476
4807.24 1378
4807.89 1505
4808.55 1491
4809.20 1399
4809.86 1412
4810.51 1419
4811.17 1533
4811.82 1493
4812.47 1507
4813.13 1464
4813.78 1483
4814.44 1471
4815.09 1510
4815.75 1541
4816.40 1529
4817.06 1499
4817.71 1405
4818.37 1536
4819.02 1404
4819.68 1426
4820.33 1464
4820.99 1412
4821.64 1379
4822.30 1472
4822.95 1614
4823.61 1607
4824.26 1588
4824.92 1545
4825.57 1450
4826.23 1434
4826.88 1674
4827.54 1638
4828.19 1638
4828.85 1600
4829.51 1664
4830.16 1592
4830.82 1637
4831.47 1596
4832.13 1513
4832.78 1538
4833.44 1583
4834.10 1595
4834.75 1509
4835.41 1567
4836.06 1583
4836.72 1590
4837.38 1474
4838.03 1535
4838.69 1677
4839.34 1756
4840.00 1769
4840.66 1914
4841.31 1867
4841.97 2149
4842.63 2162
4843.28 2003
4843.94 2051
4844.60 1985
4845.25 2154
4845.91 2012
4846.57 1967
4847.22 1888
4847.88 1796
4848.54 1643
4849.19 1631
4849.85 1609
4850.51 1569
4851.17 1568
4851.82 1491
4852.48 1402
4853.14 1560
4853.79 1524
4854.45 1567
4855.11 1626
4855.77 1658
4856.42 1571
4857.08 1436
4857.74 1533
4858.40 1678
4859.05 1550
4859.71 1617
4860.37 1638
4861.03 1584
4861.68 1533
4862.34 1632
4863.00 1530
4863.66 1602
4864.32 1596
4864.97 1552
4865.63 1628
4866.29 1790
4866.95 1786
4867.61 1700
4868.26 1845
4868.92 1614
4869.58 1508
4870.24 1690
4870.90 1571
4871.56 1709
4872.21 1675
4872.87 1559
4873.53 1504
4874.19 1653
4874.85 1695
4875.51 1648
4876.17 1666
4876.83 1653
4877.48 1554
4878.14 1565
4878.80 1522
4879.46 1702
4880.12 1780
4880.78 1738
4881.44 1599
4882.10 1676
4882.76 1576
4883.42 1622
4884.08 1674
4884.73 1830
4885.39 1745
4886.05 1621
4886.71 1647
4887.37 1674
4888.03 1711
4888.69 1509
4889.35 1523
4890.01 1507
4890.67 1577
4891.33 1547
4891.99 1487
4892.65 1516
4893.31 1622
4893.97 1671
4894.63 1605
4895.29 1623
4895.95 1658
4896.61 1701
4897.27 1741
4897.93 1585
4898.59 1598
4899.25 1877
4899.91 1723
4900.57 1719
4901.23 1874
4901.89 1661
4902.55 1718
4903.21 1699
4903.88 1614
4904.54 1743
4905.20 1733
4905.86 1907
4906.52 1871
4907.18 1804
4907.84 1820
4908.50 1745
4909.16 1676
4909.82 1558
4910.48 1491
4911.15 1594
4911.81 1406
4912.47 1553
4913.13 1604
4913.79 1604
4914.45 1525
4915.11 1416
4915.77 1444
4916.44 1474
4917.10 1484
4917.76 1495
4918.42 1570
4919.08 1474
4919.74 1482
4920.41 1559
4921.07 1487
4921.73 1395
4922.39 1450
4923.05 1484
4923.72 1533
4924.38 1600
4925.04 1459
4925.70 1413
4926.36 1489
4927.03 1476
4927.69 1345
4928.35 1410
4929.01 1493
4929.67 1583
4930.34 1471
4931.00 1537
4931.66 1419
4932.32 1423
4932.99 1527
4933.65 1548
4934.31 1526
4934.98 1446
4935.64 1458
4936.30 1479
4936.96 1558
4937.63 1492
4938.29 1408
4938.95 1568
4939.62 1640
4940.28 1467
4940.94 1596
4941.61 1561
4942.27 1585
4942.93 1626
4943.60 1515
4944.26 1526
4944.92 1544
4945.59 1541
4946.25 1470
4946.91 1487
4947.58 1413
4948.24 1566
4948.90 1692
4949.57 1669
4950.23 1446
4950.89 1485
4951.56 1561
4952.22 1605
4952.89 1517
4953.55 1661
4954.21 1499
4954.88 1500
4955.54 1488
4956.21 1403
4956.87 1479
4957.53 1420
4958.20 1377
4958.86 1520
4959.53 1478
4960.19 1347
4960.86 1392
4961.52 1507
4962.19 1527
4962.85 1421
4963.52 1423
4964.18 1422
4964.84 1450
4965.51 1504
4966.17 1594
4966.84 1620
4967.50 1661
4968.17 1836
4968.83 1795
4969.50 1904
4970.16 1911
4970.83 1831
4971.49 2067
4972.16 2090
4972.82 1989
4973.49 1805
4974.16 1672
4974.82 1764
4975.49 1647
4976.15 1678
4976.82 1693
4977.48 1631
4978.15 1704
4978.81 1599
4979.48 1694
4980.15 1848
4980.81 1778
4981.48 1661
4982.14 1680
4982.81 1679
4983.48 1716
4984.14 1765
4984.81 1633
4985.47 1710
4986.14 1986
4986.81 1932
4987.47 2091
4988.14 2158
4988.80 2344
4989.47 2536
4990.14 2727
4990.80 2778
4991.47 3070
4992.14 3199
4992.80 3027
4993.47 2792
4994.14 2839
4994.80 2617
4995.47 2308
4996.14 2121
4996.80 1993
4997.47 1812
4998.14 1798
4998.81 1734
4999.47 1608
5000.14 1534
5000.81 1554
5001.47 1435
5002.14 1530
5002.81 1466
5003.48 1626
5004.14 1551
5004.81 1516
5005.48 1601
5006.15 1362
5006.81 1350
5007.48 1413
5008.15 1364
5008.82 1272
5009.48 1211
5010.15 1335
5010.82 1339
5011.49 1307
5012.16 1404
5012.82 1353
5013.49 1424
5014.16 1395
5014.83 1444
5015.50 1380
5016.16 1431
5016.83 1632
5017.50 1535
5018.17 1545
5018.84 1549
5019.50 1536
5020.17 1544
5020.84 1535
5021.51 1663
5022.18 1593
5022.85 1569
5023.52 1615
5024.19 1568
5024.85 1546
5025.52 1634
5026.19 1740
5026.86 1815
5027.53 1895
5028.20 1917
5028.87 1918
5029.54 1944
5030.21 1942
5030.87 1954
5031.54 2136
5032.21 1996
5032.88 1693
5033.55 1586
5034.22 1743
5034.89 1651
5035.56 1637
5036.23 1712
5036.90 1569
5037.57 1502
5038.24 1452
5038.91 1477
5039.58 1456
5040.25 1463
5040.92 1482
5041.59 1463
5042.26 1378
5042.93 1410
5043.60 1294
5044.27 1380
5044.94 1392
5045.61 1464
5046.28 1524
5046.95 1422
5047.62 1537
5048.29 1501
5048.96 1331
5049.63 1461
5050.30 1402
5050.97 1356
5051.64 1493
5052.31 1381
5052.98 1425
5053.65 1446
5054.32 1416
5054.99 1400
5055.66 1427
5056.34 1348
5057.01 1378
5057.68 1294
5058.35 1358
5059.02 1410
5059.69 1415
5060.36 1402
5061.03 1416
5061.70 1471
5062.38 1498
5063.05 1315
5063.72 1278
5064.39 1386
5065.06 1372
5065.73 1453
5066.40 1529
5067.08 1403
5067.75 1453
5068.42 1495
5069.09 1359
5069.76 1312
5070.43 1402
5071.11 1469
5071.78 1352
5072.45 1509
5073.12 1348
5073.79 1264
5074.47 1390
5075.14 1412
5075.81 1297
5076.48 1254
5077.15 1302
5077.83 1353
5078.50 1369
5079.17 1193
5079.84 1312
5080.52 1238
5081.19 1269
5081.86 1330
5082.53 1356
5083.21 1377
5083.88 1404
5084.55 1533
5085.22 1455
5085.90 1600
5086.57 1546
5087.24 1540
5087.92 1418
5088.59 1350
5089.26 1364
5089.93 1308
5090.61 1199
5091.28 1354
5091.95 1385
5092.63 1305
5093.30 1502
5093.97 1542
5094.65 1396
5095.32 1528
5095.99 1551
5096.67 1563
5097.34 1699
5098.02 1710
5098.69 1616
5099.36 1640
5100.04 1526
5100.71 1580
5101.38 1533
5102.06 1493
5102.73 1544
5103.41 1579
5104.08 1461
5104.75 1361
5105.43 1516
5106.10 1498
5106.78 1491
5107.45 1584
5108.12 1532
5108.80 1525
5109.47 1553
5110.15 1574
5110.82 1605
5111.50 1642
5112.17 1629
5112.85 1521
5113.52 1377
5114.20 1466
5114.87 1523
5115.54 1382
5116.22 1296
5116.89 1337
5117.57 1471
5118.24 1502
5118.92 1474
5119.59 1437
5120.27 1325
5120.94 1498
5121.62 1514
5122.30 1460
5122.97 1496
5123.65 1564
5124.32 1606
5125.00 1696
5125.67 1724
5126.35 1778
5127.02 1617
5127.70 1713
5128.37 1630
5129.05 1557
5129.73 1532
5130.40 1493
5131.08 1490
5131.75 1398
5132.43 1478
5133.10 1522
5133.78 1486
5134.46 1497
5135.13 1504
5135.81 1557
5136.49 1529
5137.16 1492
5137.84 1622
5138.51 1568
5139.19 1644
5139.87 1758
5140.54 1588
5141.22 1434
5141.90 1451
5142.57 1400
5143.25 1487
5143.93 1526
5144.60 1438
5145.28 1452
5145.96 1426
5146.63 1358
5147.31 1489
5147.99 1380
5148.66 1357
5149.34 1476
5150.02 1378
5150.69 1387
5151.37 1464
5152.05 1400
5152.73 1383
5153.40 1414
5154.08 1374
5154.76 1328
5155.44 1280
5156.11 1312
5156.79 1532
5157.47 1497
5158.15 1385
5158.82 1437
5159.50 1384
5160.18 1301
5160.86 1261
5161.53 1167
5162.21 1344
5162.89 1445
5163.57 1409
5164.25 1384
5164.92 1418
5165.60 1382
5166.28 1379
5166.96 1290
5167.64 1255
5168.31 1204
5168.99 1169
5169.67 1219
5170.35 1290
5171.03 1313
5171.71 1247
5172.39 1223
5173.06 1314
5173.74 1253
5174.42 1283
5175.10 1379
5175.78 1300
5176.46 1261
5177.14 1248
5177.82 1281
5178.49 1381
5179.17 1391
5179.85 1360
5180.53 1285
5181.21 1297
5181.89 1355
5182.57 1342
5183.25 1285
5183.93 1235
5184.61 1415
5185.29 1449
5185.97 1272
5186.64 1213
5187.32 1247
5188.00 1306
5188.68 1219
5189.36 1297
5190.04 1257
5190.72 1284
5191.40 1338
5192.08 1332
5192.76 1229
5193.44 1237
5194.12 1336
5194.80 1344
5195.48 1285
5196.16 1254
5196.84 1187
5197.52 1179
5198.20 1235
5198.88 1197
5199.56 1272
5200.24 1267
5200.92 1252
5201.60 1281
5202.28 1241
5202.96 1199
5203.65 1325
5204.33 1130
5205.01 1143
5205.69 1204
5206.37 1285
5207.05 1130
5207.73 1134
5208.41 1236
5209.09 1298
5209.77 1246
5210.45 1164
5211.13 1169
5211.82 1362
5212.50 1281
5213.18 1195
5213.86 1272
5214.54 1151
5215.22 1384
5215.90 1332
5216.58 1430
5217.27 1421
5217.95 1325
5218.63 1384
5219.31 1484
5219.99 1391
5220.67 1375
5221.36 1362
5222.04 1472
5222.72 1393
5223.40 1438
5224.08 1399
5224.77 1386
5225.45 1352
5226.13 1272
5226.81 1292
5227.49 1324
5228.18 1399
5228.86 1414
5229.54 1307
5230.22 1273
5230.91 1302
5231.59 1283
5232.27 1280
5232.95 1261
5233.63 1336
5234.32 1260
5235.00 1251
5235.68 1151
5236.37 1273
5237.05 1390
5237.73 1384
5238.41 1233
5239.10 1169
5239.78 1249
5240.46 1246
5241.15 1371
5241.83 1313
5242.51 1267
5243.20 1413
5243.88 1379
5244.56 1454
5245.24 1379
5245.93 1386
5246.61 1335
5247.29 1356
5247.98 1338
5248.66 1334
5249.35 1256
5250.03 1302
5250.71 1369
5251.40 1363
5252.08 1289
5252.76 1407
5253.45 1391
5254.13 1378
5254.82 1414
5255.50 1517
5256.18 1539
5256.87 1596
5257.55 1689
5258.24 1722
5258.92 1620
5259.60 1515
5260.29 1657
5260.97 1624
5261.66 1588
5262.34 1426
5263.03 1432
5263.71 1430
5264.40 1572
5265.08 1563
5265.76 1415
5266.45 1448
5267.13 1527
5267.82 1592
5268.50 1639
5269.19 1550
5269.87 1568
5270.56 1471
5271.24 1543
5271.93 1476
5272.61 1587
5273.30 1469
5273.98 1408
5274.67 1388
5275.35 1429
5276.04 1400
5276.72 1406
5277.41 1345
5278.10 1419
5278.78 1403
5279.47 1332
5280.15 1286
5280.84 1436
5281.52 1395
5282.21 1443
5282.89 1530
5283.58 1416
5284.27 1314
5284.95 1443
5285.64 1534
5286.32 1538
5287.01 1527
5287.70 1552
5288.38 1466
5289.07 1370
5289.75 1456
5290.44 1380
5291.13 1394
5291.81 1330
5292.50 1338
5293.19 1469
5293.87 1441
5294.56 1404
5295.25 1351
5295.93 1319
5296.62 1215
5297.31 1300
5297.99 1341
5298.68 1317
5299.37 1401
5300.05 1417
5300.74 1371
5301.43 1291
5302.11 1478
5302.80 1445
5303.49 1428
5304.18 1480
5304.86 1614
5305.55 1481
5306.24 1463
5306.92 1407
5307.61 1408
5308.30 1590
5308.99 1668
5309.67 1611
5310.36 1673
5311.05 1563
5311.74 1546
5312.42 1489
5313.11 1560
5313.80 1579
5314.49 1488
5315.18 1425
5315.86 1544
5316.55 1637
5317.24 1547
5317.93 1518
5318.62 1562
5319.30 1448
5319.99 1461
5320.68 1400
5321.37 1424
5322.06 1564
5322.74 1511
5323.43 1475
5324.12 1390
5324.81 1557
5325.50 1447
5326.19 1513
5326.88 1656
5327.56 1716
5328.25 1742
5328.94 1752
5329.63 1649
5330.32 1551
5331.01 1603
5331.70 1589
5332.39 1528
5333.07 1552
5333.76 1434
5334.45 1502
5335.14 1531
5335.83 1522
5336.52 1496
5337.21 1554
5337.90 1724
5338.59 1625
5339.28 1614
5339.97 1609
5340.66 1569
5341.35 1701
5342.04 1571
5342.73 1514
5343.42 1552
5344.10 1584
5344.79 1709
5345.48 1586
5346.17 1665
5346.86 1669
5347.55 1772
5348.24 1923
5348.93 1762
5349.62 1763
5350.31 1846
5351.00 1988
5351.69 2187
5352.39 2353
5353.08 2454
5353.77 2970
5354.46 3489
5355.15 3902
5355.84 4319
5356.53 4867
5357.22 5313
5357.91 5538
5358.60 5598
5359.29 5514
5359.98 5021
5360.67 4553
5361.36 4154
5362.05 3650
5362.74 3157
5363.44 2730
5364.13 2515
5364.82 2205
5365.51 1839
5366.20 1807
5366.89 1663
5367.58 1620
5368.27 1784
5368.96 1625
5369.66 1618
5370.35 1623
5371.04 1682
5371.73 1715
5372.42 1714
5373.11 1740
5373.81 1702
5374.50 1846
5375.19 1826
5375.88 1629
5376.57 1632
5377.26 1559
5377.96 1689
5378.65 1599
5379.34 1541
5380.03 1487
5380.72 1502
5381.42 1557
5382.11 1448
5382.80 1473
5383.49 1477
5384.18 1426
5384.88 1411
5385.57 1498
5386.26 1476
5386.95 1334
5387.65 1380
5388.34 1564
5389.03 1509
5389.72 1403
5390.42 1403
5391.11 1406
5391.80 1426
5392.50 1596
5393.19 1512
5393.88 1516
5394.57 1681
5395.27 1692
5395.96 1847
5396.65 1858
5397.35 1809
5398.04 1836
5398.73 1729
5399.43 1594
5400.12 1631
5400.81 1651
5401.51 1554
5402.20 1470
5402.89 1366
5403.59 1440
5404.28 1318
5404.97 1334
5405.67 1440
5406.36 1324
5407.06 1302
5407.75 1325
5408.44 1340
5409.14 1384
5409.83 1273
5410.53 1268
5411.22 1295
5411.91 1290
5412.61 1301
5413.30 1357
5414.00 1451
5414.69 1422
5415.38 1503
5416.08 1467
5416.77 1401
5417.47 1361
5418.16 1430
5418.86 1378
5419.55 1391
5420.25 1303
5420.94 1254
5421.64 1312
5422.33 1309
5423.03 1206
5423.72 1238
5424.41 1333
5425.11 1271
5425.80 1246
5426.50 1279
5427.19 1416
5427.89 1409
5428.59 1372
5429.28 1270
5429.98 1328
5430.67 1339
5431.37 1271
5432.06 1341
5432.76 1286
5433.45 1266
5434.15 1283
5434.84 1334
5435.54 1386
5436.23 1310
5436.93 1249
5437.63 1310
5438.32 1399
5439.02 1331
5439.71 1315
5440.41 1300
5441.11 1288
5441.80 1378
5442.50 1364
5443.19 1323
5443.89 1467
5444.59 1499
5445.28 1436
5445.98 1588
5446.68 1350
5447.37 1279
5448.07 1317
5448.76 1406
5449.46 1392
5450.16 1264
5450.85 1390
5451.55 1454
5452.25 1450
5452.94 1476
5453.64 1487
5454.34 1562
5455.03 1545
5455.73 1595
5456.43 1477
5457.13 1567
5457.82 1502
5458.52 1562
5459.22 1528
5459.91 1456
5460.61 1497
5461.31 1493
5462.01 1432
5462.70 1451
5463.40 1471
5464.10 1281
5464.80 1278
5465.49 1318
5466.19 1379
5466.89 1334
5467.59 1433
5468.28 1372
5468.98 1424
5469.68 1453
5470.38 1401
5471.07 1392
5471.77 1451
5472.47 1445
5473.17 1405
5473.87 1397
5474.56 1443
5475.26 1339
5475.96 1298
5476.66 1278
5477.36 1376
5478.06 1355
5478.75 1386
5479.45 1426
5480.15 1446
5480.85 1447
5481.55 1354
5482.25 1477
5482.95 1396
5483.64 1370
5484.34 1532
5485.04 1524
5485.74 1517
5486.44 1568
5487.14 1559
5487.84 1659
5488.54 1717
5489.23 1561
5489.93 1437
5490.63 1474
5491.33 1408
5492.03 1416
5492.73 1330
5493.43 1428
5494.13 1516
5494.83 1475
5495.53 1396
5496.23 1373
5496.93 1469
5497.63 1527
5498.33 1379
5499.03 1446
5499.73 1495
5500.43 1646
5501.13 1713
5501.83 1663
5502.53 1667
5503.23 1663
5503.93 1839
5504.63 1775
5505.33 1885
5506.03 2000
5506.73 2158
5507.43 2372
5508.13 2470
5508.83 2411
5509.53 2188
5510.23 2152
5510.93 2210
5511.63 1995
5512.33 1656
5513.03 1688
5513.73 1730
5514.43 1595
5515.13 1551
5515.83 1547
5516.53 1521
5517.23 1594
5517.93 1448
5518.64 1503
5519.34 1661
5520.04 1797
5520.74 1636
5521.44 1590
5522.14 1579
5522.84 1586
5523.54 1588
5524.24 1601
5524.95 1508
5525.65 1618
5526.35 1585
5527.05 1428
5527.75 1451
5528.45 1435
5529.15 1411
5529.86 1426
5530.56 1404
5531.26 1338
5531.96 1380
5532.66 1400
5533.36 1337
5534.07 1354
5534.77 1276
5535.47 1366
5536.17 1353
5536.87 1396
5537.58 1335
5538.28 1283
5538.98 1362
5539.68 1351
5540.39 1426
5541.09 1341
5541.79 1322
5542.49 1327
5543.20 1353
5543.90 1458
5544.60 1522
5545.30 1349
5546.01 1273
5546.71 1294
5547.41 1247
5548.11 1259
5548.82 1298
5549.52 1275
5550.22 1226
5550.93 1241
5551.63 1231
5552.33 1187
5553.03 1154
5553.74 1179
5554.44 1311
5555.14 1219
5555.85 1263
5556.55 1227
5557.25 1238
5557.96 1156
5558.66 1189
5559.36 1229
5560.07 1183
5560.77 1187
5561.48 1124
5562.18 1250
5562.88 1253
5563.59 1235
5564.29 1304
5564.99 1201
5565.70 1276
5566.40 1288
5567.11 1334
5567.81 1259
5568.51 1340
5569.22 1569
5569.92 1601
5570.63 1624
5571.33 1537
5572.04 1502
5572.74 1524
5573.44 1319
5574.15 1368
5574.85 1318
5575.56 1352
5576.26 1314
5576.97 1329
5577.67 1338
5578.38 1342
5579.08 1442
5579.79 1439
5580.49 1446
5581.20 1409
5581.90 1419
5582.61 1439
5583.31 1495
5584.02 1439
5584.72 1384
5585.43 1520
5586.13 1499
5586.84 1348
5587.54 1303
5588.25 1480
5588.95 1465
5589.66 1289
5590.36 1259
5591.07 1329
5591.77 1327
5592.48 1295
5593.19 1327
5593.89 1351
5594.60 1309
5595.30 1317
5596.01 1227
5596.71 1319
5597.42 1312
5598.13 1200
5598.83 1179
5599.54 1279
5600.24 1372
5600.95 1349
5601.66 1350
5602.36 1275
5603.07 1242
5603.78 1297
5604.48 1218
5605.19 1218
5605.89 1325
5606.60 1317
5607.31 1336
5608.01 1037
5608.72 1245
5609.43 1361
5610.13 1368
5610.84 1388
5611.55 1368
5612.25 1424
5612.96 1346
5613.67 1242
5614.38 1310
5615.08 1273
5615.79 1275
5616.50 1353
5617.20 1264
5617.91 1229
5618.62 1284
5619.33 1327
5620.03 1198
5620.74 1299
5621.45 1339
5622.15 1261
5622.86 1211
5623.57 1214
5624.28 1185
5624.99 1204
5625.69 1158
5626.40 1136
5627.11 1217
5627.82 1229
5628.52 1240
5629.23 1250
5629.94 1227
5630.65 1242
5631.36 1354
5632.06 1277
5632.77 1176
5633.48 1376
5634.19 1295
5634.90 1283
5635.61 1370
5636.31 1390
5637.02 1449
5637.73 1370
5638.44 1366
5639.15 1407
5639.86 1451
5640.56 1419
5641.27 1402
5641.98 1431
5642.69 1409
5643.40 1419
5644.11 1526
5644.82 1507
5645.53 1484
5646.24 1710
5646.94 1788
5647.65 1879
5648.36 1686
5649.07 1760
5649.78 1677
5650.49 1502
5651.20 1521
5651.91 1456
5652.62 1415
5653.33 1433
5654.04 1421
5654.75 1426
5655.46 1407
5656.17 1425
5656.88 1510
5657.59 1399
5658.30 1344
5659.01 1345
5659.71 1405
5660.42 1355
5661.13 1487
5661.84 1420
5662.55 1528
5663.26 1461
5663.97 1517
5664.69 1659
5665.40 1514
5666.11 1632
5666.82 1492
5667.53 1541
5668.24 1537
5668.95 1427
5669.66 1387
5670.37 1395
5671.08 1348
5671.79 1312
5672.50 1320
5673.21 1320
5673.92 1351
5674.63 1331
5675.34 1293
5676.05 1356
5676.76 1494
5677.48 1459
5678.19 1491
5678.90 1450
5679.61 1464
5680.32 1500
5681.03 1460
5681.74 1375
5682.45 1443
5683.16 1333
5683.88 1300
5684.59 1286
5685.30 1236
5686.01 1382
5686.72 1252
5687.43 1360
5688.15 1402
5688.86 1410
5689.57 1372
5690.28 1341
5690.99 1268
5691.70 1289
5692.42 1235
5693.13 1210
5693.84 1346
5694.55 1359
5695.26 1332
5695.98 1212
5696.69 1337
5697.40 1343
5698.11 1293
5698.82 1265
5699.54 1301
5700.25 1328
5700.96 1201
5701.67 1220
5702.39 1256
5703.10 1178
5703.81 1185
5704.52 1233
5705.24 1226
5705.95 1304
5706.66 1325
5707.38 1217
5708.09 1278
5708.80 1134
5709.51 1252
5710.23 1315
5710.94 1330
5711.65 1372
5712.37 1275
5713.08 1306
5713.79 1268
5714.51 1279
5715.22 1154
5715.93 1267
5716.65 1243
5717.36 1229
5718.07 1233
5718.79 1203
5719.50 1262
5720.21 1281
5720.93 1197
5721.64 1304
5722.36 1263
5723.07 1190
5723.78 1167
5724.50 1240
5725.21 1074
5725.92 1174
5726.64 1108
5727.35 1274
5728.07 1292
5728.78 1230
5729.50 1378
5730.21 1402
5730.92 1164
5731.64 1197
5732.35 1273
5733.07 1234
5733.78 1228
5734.50 1215
5735.21 1180
5735.93 1233
5736.64 1337
5737.35 1353
5738.07 1213
5738.78 1224
5739.50 1168
5740.21 1222
5740.93 1363
5741.64 1325
5742.36 1185
5743.07 1206
5743.79 1130
5744.50 1278
5745.22 1287
5745.93 1198
5746.65 1290
5747.37 1266
5748.08 1195
5748.80 1251
5749.51 1197
5750.23 1200
5750.94 1238
5751.66 1361
5752.37 1371
5753.09 1289
5753.81 1318
5754.52 1235
5755.24 1286
5755.95 1357
5756.67 1339
5757.38 1369
5758.10 1415
5758.82 1369
5759.53 1559
5760.25 1539
5760.96 1563
5761.68 1564
5762.40 1612
5763.11 1671
5763.83 1603
5764.55 1553
5765.26 1565
5765.98 1611
5766.70 1534
5767.41 1465
5768.13 1341
5768.85 1383
5769.56 1356
5770.28 1300
5771.00 1334
5771.71 1314
5772.43 1345
5773.15 1410
5773.86 1524
5774.58 1449
5775.30 1454
5776.01 1426
5776.73 1461
5777.45 1452
5778.17 1460
5778.88 1638
5779.60 1686
5780.32 1636
5781.04 1581
5781.75 1658
5782.47 1707
5783.19 1643
5783.91 1636
5784.62 1717
5785.34 1724
5786.06 1746
5786.78 1811
5787.49 1795
5788.21 1749
5788.93 1744
5789.65 1872
5790.37 1847
5791.08 1816
5791.80 1743
5792.52 1968
5793.24 1794
5793.96 1796
5794.68 1817
5795.39 2156
5796.11 2047
5796.83 2123
5797.55 2280
5798.27 2561
5798.99 2561
5799.70 2619
5800.42 2824
5801.14 3109
5801.86 3195
5802.58 3449
5803.30 4062
5804.02 5021
5804.74 6033
5805.45 7091
5806.17 8875
5806.89 10435
5807.61 11059
5808.33 11918
5809.05 11762
5809.77 10586
5810.49 9214
5811.21 7914
5811.93 6313
5812.65 5340
5813.37 4757
5814.09 4433
5814.81 4332
5815.52 4433
5816.24 4498
5816.96 4407
5817.68 4402
5818.40 4387
5819.12 4286
5819.84 4217
5820.56 4286
5821.28 4318
5822.00 4331
5822.72 4264
5823.44 4096
5824.16 4103
5824.88 3981
5825.60 3961
5826.32 3844
5827.04 3809
5827.76 3875
5828.48 3606
5829.21 3346
5829.93 3253
5830.65 3146
5831.37 3144
5832.09 2735
5832.81 2624
5833.53 2568
5834.25 2531
5834.97 2566
5835.69 2519
5836.41 2523
5837.13 2452
5837.85 2435
5838.57 2423
5839.30 2347
5840.02 2161
5840.74 2213
5841.46 2350
5842.18 2399
5842.90 2351
5843.62 2129
5844.34 2224
5845.07 2298
5845.79 2250
5846.51 2377
5847.23 2341
5847.95 2189
5848.67 2161
5849.39 2148
5850.12 2017
5850.84 1904
5851.56 1851
5852.28 1895
5853.00 2014
5853.73 1900
5854.45 1913
5855.17 1824
5855.89 1832
5856.61 1932
5857.34 1937
5858.06 2040
5858.78 2086
5859.50 1799
5860.23 1901
5860.95 1947
5861.67 1908
5862.39 1889
5863.11 1961
5863.84 1724
5864.56 1681
5865.28 1659
5866.01 1834
5866.73 1764
5867.45 1626
5868.17 1637
5868.90 1577
5869.62 1727
5870.34 1676
5871.07 1609
5871.79 1668
5872.51 1629
5873.23 1616
5873.96 1761
5874.68 1720
5875.40 1778
5876.13 1644
5876.85 1706
5877.57 1778
5878.30 1853
5879.02 1880
5879.74 1967
5880.47 2007
5881.19 1905
5881.92 1870
5882.64 1806
5883.36 1708
5884.09 1695
5884.81 1797
5885.53 1781
5886.26 1745
5886.98 1756
5887.71 1749
5888.43 1731
5889.15 1768
5889.88 1795
5890.60 1751
5891.33 1849
5892.05 1879
5892.78 1789
5893.50 1738
5894.23 1714
5894.95 1628
5895.67 1679
5896.40 1714
5897.12 1586
5897.85 1701
5898.57 1533
5899.30 1598
5900.02 1576
5900.75 1660
5901.47 1593
5902.20 1623
5902.92 1586
5903.65 1508
5904.37 1487
5905.10 1381
5905.82 1515
5906.55 1553
5907.27 1535
5908.00 1421
5908.72 1343
5909.45 1508
5910.17 1412
5910.90 1429
5911.62 1481
5912.35 1393
5913.08 1352
5913.80 1453
5914.53 1435
5915.25 1414
5915.98 1309
5916.70 1337
5917.43 1334
5918.16 1277
5918.88 1344
5919.61 1353
5920.33 1247
5921.06 1374
5921.79 1381
5922.51 1410
5923.24 1209
5923.97 1271
5924.69 1343
5925.42 1260
5926.14 1357
5926.87 1287
5927.60 1240
5928.32 1215
5929.05 1284
5929.78 1129
5930.50 1232
5931.23 1215
5931.96 1226
5932.68 1214
5933.41 1180
5934.14 1294
5934.86 1286
5935.59 1291
5936.32 1265
5937.05 1202
5937.77 1304
5938.50 1303
5939.23 1176
5939.95 1443
5940.68 1397
5941.41 1410
5942.14 1403
5942.86 1571
5943.59 1595
5944.32 1611
5945.05 1528
5945.77 1511
5946.50 1356
5947.23 1374
5947.96 1416
5948.68 1417
5949.41 1376
5950.14 1333
5950.87 1387
5951.60 1224
5952.32 1270
5953.05 1248
5953.78 1289
5954.51 1332
5955.24 1326
5955.96 1298
5956.69 1376
5957.42 1322
5958.15 1378
5958.88 1410
5959.61 1393
5960.33 1494
5961.06 1568
5961.79 1325
5962.52 1319
5963.25 1317
5963.98 1348
5964.71 1374
5965.44 1271
5966.16 1335
5966.89 1413
5967.62 1377
5968.35 1508
5969.08 1423
5969.81 1429
5970.54 1482
5971.27 1467
5972.00 1450
5972.73 1504
5973.46 1673
5974.18 1731
5974.91 1611
5975.64 1755
5976.37 1691
5977.10 1735
5977.83 1590
5978.56 1493
5979.29 1491
5980.02 1579
5980.75 1530
5981.48 1457
5982.21 1416
5982.94 1381
5983.67 1494
5984.40 1554
5985.13 1450
5985.86 1595
5986.59 1444
5987.32 1429
5988.05 1530
5988.78 1589
5989.51 1544
5990.24 1541
5990.97 1598
5991.70 1483
5992.43 1524
5993.16 1497
5993.89 1580
5994.62 1508
5995.35 1513
5996.09 1504
5996.82 1320
5997.55 1475
5998.28 1476
5999.01 1511
5999.74 1369
6000.47 1308
6001.20 1359
6001.93 1354
6002.66 1421
6003.39 1393
6004.13 1457
6004.86 1445
6005.59 1482
6006.32 1448
6007.05 1351
6007.78 1508
6008.51 1460
6009.25 1414
6009.98 1487
6010.71 1505
6011.44 1404
6012.17 1445
6012.90 1620
6013.64 1756
6014.37 1786
6015.10 1848
6015.83 2001
6016.56 2243
6017.29 2280
6018.03 2179
6018.76 2462
6019.49 2356
6020.22 2217
6020.96 2163
6021.69 1945
6022.42 1975
6023.15 1816
6023.88 1787
6024.62 1697
6025.35 1630
6026.08 1674
6026.81 1557
6027.55 1500
6028.28 1466
6029.01 1399
6029.75 1449
6030.48 1420
6031.21 1419
6031.94 1344
6032.68 1305
6033.41 1297
6034.14 1305
6034.88 1341
6035.61 1311
6036.34 1305
6037.07 1278
6037.81 1348
6038.54 1405
6039.27 1309
6040.01 1327
6040.74 1213
6041.47 1218
6042.21 1178
6042.94 1219
6043.68 1342
6044.41 1397
6045.14 1337
6045.88 1277
6046.61 1407
6047.34 1290
6048.08 1286
6048.81 1268
6049.55 1204
6050.28 1264
6051.01 1295
6051.75 1322
6052.48 1356
6053.22 1359
6053.95 1335
6054.68 1185
6055.42 1364
6056.15 1387
6056.89 1466
6057.62 1274
6058.36 1285
6059.09 1305
6059.83 1282
6060.56 1366
6061.29 1361
6062.03 1307
6062.76 1241
6063.50 1236
6064.23 1199
6064.97 1245
6065.70 1280
6066.44 1181
6067.17 1171
6067.91 1228
6068.64 1131
6069.38 1191
6070.11 1247
6070.85 1235
6071.58 1182
6072.32 1146
6073.06 1134
6073.79 1136
6074.53 1262
6075.26 1276
6076.00 1217
6076.73 1181
6077.47 1174
6078.20 1162
6078.94 1168
6079.68 1228
6080.41 1252
6081.15 1240
6081.88 1187
6082.62 1184
6083.35 1288
6084.09 1164
6084.83 1074
6085.56 1088
6086.30 1051
6087.04 1091
6087.77 1159
6088.51 1079
6089.24 1163
6089.98 1178
6090.72 1174
6091.45 1153
6092.19 1056
6092.93 1157
6093.66 1133
6094.40 1157
6095.14 1181
6095.87 1051
6096.61 1153
6097.35 1165
6098.08 1079
6098.82 1138
6099.56 1049
6100.29 1166
6101.03 1202
6101.77 1148
6102.51 1128
6103.24 1109
6103.98 970
6104.72 1061
6105.46 1078
6106.19 1142
6106.93 1070
6107.67 1046
6108.41 1120
6109.14 1184
6109.88 1176
6110.62 1110
6111.36 1088
6112.09 1133
6112.83 1146
6113.57 1115
6114.31 1102
6115.04 1131
6115.78 1154
6116.52 1202
6117.26 1114
6118.00 1123
6118.73 1221
6119.47 1174
6120.21 1193
6120.95 1229
6121.69 1191
6122.43 1148
6123.16 1136
6123.90 1242
6124.64 1250
6125.38 1300
6126.12 1230
6126.86 1264
6127.60 1208
6128.33 1152
6129.07 1192
6129.81 1345
6130.55 1392
6131.29 1293
6132.03 1309
6132.77 1306
6133.51 1330
6134.25 1186
6134.98 1182
6135.72 1212
6136.46 1293
6137.20 1310
6137.94 1282
6138.68 1305
6139.42 1252
6140.16 1222
6140.90 1248
6141.64 1316
6142.38 1255
6143.12 1139
6143.86 1246
6144.60 1342
6145.34 1365
6146.08 1370
6146.82 1475
6147.56 1355
6148.30 1360
6149.04 1388
6149.78 1430
6150.52 1252
6151.26 1135
6152.00 1207
6152.74 1264
6153.48 1206
6154.22 1246
6154.96 1275
6155.70 1225
6156.44 1267
6157.18 1331
6157.92 1262
6158.66 1201
6159.40 1161
6160.14 1233
6160.88 1185
6161.62 1191
6162.36 1122
6163.10 1168
6163.85 1150
6164.59 1190
6165.33 1096
6166.07 1189
6166.81 1181
6167.55 1077
6168.29 1177
6169.03 1226
6169.77 1045
6170.51 1181
6171.26 1235
6172.00 1188
6172.74 1201
6173.48 1292
6174.22 1474
6174.96 1323
6175.70 1212
6176.45 1274
6177.19 1303
6177.93 1158
6178.67 1282
6179.41 1347
6180.16 1309
6180.90 1242
6181.64 1302
6182.38 1322
6183.12 1210
6183.87 1256
6184.61 1271
6185.35 1283
6186.09 1222
6186.83 1364
6187.58 1391
6188.32 1223
6189.06 1167
6189.80 1390
6190.55 1520
6191.29 1367
6192.03 1305
6192.77 1298
6193.52 1351
6194.26 1300
6195.00 1302
6195.74 1284
6196.49 1184
6197.23 1338
6197.97 1288
6198.72 1336
6199.46 1369
6200.20 1386
6200.94 1423
6201.69 1456
6202.43 1457
6203.17 1569
6203.92 1444
6204.66 1525
6205.40 1487
6206.15 1430
6206.89 1561
6207.63 1492
6208.38 1525
6209.12 1654
6209.87 1658
6210.61 1746
6211.35 1902
6212.10 2110
6212.84 2268
6213.58 2662
6214.33 3123
6215.07 3670
6215.82 4022
6216.56 4433
6217.30 4649
6218.05 4506
6218.79 4314
6219.54 3993
6220.28 3743
6221.02 3332
6221.77 2971
6222.51 2617
6223.26 2282
6224.00 2135
6224.75 2075
6225.49 1818
6226.24 1704
6226.98 1692
6227.73 1680
6228.47 1794
6229.21 1718
6229.96 1722
6230.70 1835
6231.45 1896
6232.19 2022
6232.94 1997
6233.68 1976
6234.43 1986
6235.17 1910
6235.92 1800
6236.67 1693
6237.41 1691
6238.16 1576
6238.90 1521
6239.65 1591
6240.39 1530
6241.14 1414
6241.88 1445
6242.63 1542
6243.37 1416
6244.12 1443
6244.87 1539
6245.61 1545
6246.36 1470
6247.10 1425
6247.85 1442
6248.59 1517
6249.34 1643
6250.09 1524
6250.83 1647
6251.58 1642
6252.33 1606
6253.07 1693
6253.82 1659
6254.56 1791
6255.31 1999
6256.06 2178
6256.80 2122
6257.55 1984
6258.30 1917
6259.04 1890
6259.79 1782
6260.54 1638
6261.28 1661
6262.03 1644
6262.78 1705
6263.52 1605
6264.27 1652
6265.02 1481
6265.76 1580
6266.51 1492
6267.26 1407
6268.01 1481
6268.75 1522
6269.50 1513
6270.25 1467
6270.99 1568
6271.74 1663
6272.49 1902
6273.24 2010
6273.98 2200
6274.73 2399
6275.48 2500
6276.23 2623
6276.97 2745
6277.72 2744
6278.47 2608
6279.22 2548
6279.96 2470
6280.71 2315
6281.46 2182
6282.21 2193
6282.96 2191
6283.70 2138
6284.45 2263
6285.20 2072
6285.95 2107
6286.70 2079
6287.45 1984
6288.19 1925
6288.94 1793
6289.69 1743
6290.44 1777
6291.19 1571
6291.94 1534
6292.68 1515
6293.43 1542
6294.18 1632
6294.93 1611
6295.68 1638
6296.43 1710
6297.18 1874
6297.93 1832
6298.67 1648
6299.42 1793
6300.17 1725
6300.92 1683
6301.67 1665
6302.42 1670
6303.17 1594
6303.92 1520
6304.67 1564
6305.42 1501
6306.17 1524
6306.92 1508
6307.67 1481
6308.41 1409
6309.16 1409
6309.91 1348
6310.66 1416
6311.41 1492
6312.16 1517
6312.91 1511
6313.66 1479
6314.41 1473
6315.16 1535
6315.91 1562
6316.66 1429
6317.41 1459
6318.16 1665
6318.91 1619
6319.66 1496
6320.41 1509
6321.16 1436
6321.91 1494
6322.66 1540
6323.41 1498
6324.16 1544
6324.92 1446
6325.67 1500
6326.42 1495
6327.17 1455
6327.92 1399
6328.67 1308
6329.42 1291
6330.17 1282
6330.92 1164
6331.67 1274
6332.42 1295
6333.17 1280
6333.92 1259
6334.68 1274
6335.43 1252
6336.18 1292
6336.93 1256
6337.68 1237
6338.43 1245
6339.18 1344
6339.93 1241
6340.69 1314
6341.44 1218
6342.19 1263
6342.94 1328
6343.69 1189
6344.44 1222
6345.20 1213
6345.95 1256
6346.70 1217
6347.45 1230
6348.20 1372
6348.95 1250
6349.71 1214
6350.46 1263
6351.21 1276
6351.96 1318
6352.71 1248
6353.47 1332
6354.22 1218
6354.97 1136
6355.72 1254
6356.48 1312
6357.23 1260
6357.98 1215
6358.73 1202
6359.49 1276
6360.24 1334
6360.99 1324
6361.74 1378
6362.50 1395
6363.25 1352
6364.00 1251
6364.76 1271
6365.51 1366
6366.26 1321
6367.01 1191
6367.77 1186
6368.52 1269
6369.27 1243
6370.03 1286
6370.78 1201
6371.53 1217
6372.29 1372
6373.04 1309
6373.79 1415
6374.55 1365
6375.30 1419
6376.05 1518
6376.81 1557
6377.56 1492
6378.31 1416
6379.07 1469
6379.82 1371
6380.58 1333
6381.33 1320
6382.08 1299
6382.84 1255
6383.59 1255
6384.35 1282
6385.10 1321
6385.85 1256
6386.61 1308
6387.36 1210
6388.12 1167
6388.87 1277
6389.62 1235
6390.38 1221
6391.13 1288
6391.89 1306
6392.64 1354
6393.40 1404
6394.15 1419
6394.91 1522
6395.66 1610
6396.42 1550
6397.17 1564
6397.93 1659
6398.68 1608
6399.44 1556
6400.19 1488
6400.95 1391
6401.70 1383
6402.46 1282
6403.21 1314
6403.97 1309
6404.72 1234
6405.48 1200
6406.23 1172
6406.99 1099
6407.74 1110
6408.50 1228
6409.25 1187
6410.01 1102
6410.76 1169
6411.52 1141
6412.28 1070
6413.03 1064
6413.79 1140
6414.54 1248
6415.30 1230
6416.05 1263
6416.81 1272
6417.57 1179
6418.32 1051
6419.08 1090
6419.83 1195
6420.59 1087
6421.35 1118
6422.10 1260
6422.86 1112
6423.62 1131
6424.37 1222
6425.13 1187
6425.89 1083
6426.64 1038
6427.40 1018
6428.15 1173
6428.91 1088
6429.67 1091
6430.42 1096
6431.18 1174
6431.94 1074
6432.70 1148
6433.45 1157
6434.21 1291
6434.97 1160
6435.72 1159
6436.48 1184
6437.24 1137
6437.99 1193
6438.75 1160
6439.51 1235
6440.27 1173
6441.02 1102
6441.78 1156
6442.54 1160
6443.30 1119
6444.05 1056
6444.81 1010
6445.57 1085
6446.33 1197
6447.08 1050
6447.84 1042
6448.60 935
6449.36 959
6450.12 1046
6450.87 1056
6451.63 1049
6452.39 1079
6453.15 1046
6453.91 1004
6454.66 1031
6455.42 1017
6456.18 1103
6456.94 994
6457.70 1035
6458.46 1022
6459.21 1004
6459.97 998
6460.73 972
6461.49 1054
6462.25 1005
6463.01 966
6463.77 1009
6464.52 977
6465.28 1089
6466.04 1098
6466.80 1080
6467.56 1075
6468.32 1024
6469.08 1036
6469.84 995
6470.60 984
6471.36 1037
6472.11 1129
6472.87 1086
6473.63 1023
6474.39 999
6475.15 992
6475.91 1040
6476.67 1081
6477.43 1111
6478.19 1022
6478.95 905
6479.71 1008
6480.47 1020
6481.23 993
6481.99 958
6482.75 929
6483.51 1059
6484.27 1058
6485.03 928
6485.79 957
6486.55 960
6487.31 996
6488.07 1017
6488.83 988
6489.59 959
6490.35 978
6491.11 1032
6491.87 980
6492.63 1034
6493.39 942
6494.15 1082
6494.91 1070
6495.67 1070
6496.43 1027
6497.19 1036
6497.95 1039
6498.71 1156
6499.48 1074
6500.24 1011
6501.00 1032
6501.76 1032
6502.52 1133
6503.28 1158
6504.04 1082
6504.80 1018
6505.56 1090
6506.32 1059
6507.09 1152
6507.85 1144
6508.61 995
6509.37 1086
6510.13 1103
6510.89 1103
6511.65 1074
6512.42 1123
6513.18 1158
6513.94 1156
6514.70 1105
6515.46 1132
6516.22 1130
6516.99 1004
6517.75 1089
6518.51 1207
6519.27 1167
6520.03 1134
6520.80 1175
6521.56 1104
6522.32 1142
6523.08 1136
6523.84 1165
6524.61 1224
6525.37 1206
6526.13 1144
6526.89 1197
6527.66 1273
6528.42 1370
6529.18 1431
6529.94 1630
6530.71 1561
6531.47 1403
6532.23 1599
6533.00 1659
6533.76 1673
6534.52 1581
6535.28 1677
6536.05 1642
6536.81 1504
6537.57 1384
6538.34 1565
6539.10 1540
6539.86 1530
6540.63 1667
6541.39 1875
6542.15 2054
6542.92 2159
6543.68 2343
6544.44 2406
6545.21 2249
6545.97 2244
6546.73 2149
6547.50 1998
6548.26 1884
6549.02 1609
6549.79 1463
6550.55 1373
6551.31 1403
6552.08 1406
6552.84 1257
6553.61 1238
6554.37 1307
6555.13 1164
6555.90 1234
6556.66 1293
6557.43 1235
6558.19 1183
6558.96 1142
6559.72 1185
6560.48 1224
6561.25 1250
6562.01 1209
6562.78 1173
6563.54 1130
6564.31 1195
6565.07 1147
6565.84 1187
6566.60 1160
6567.37 1156
6568.13 1242
6568.90 1242
6569.66 1203
6570.43 1276
6571.19 1359
6571.96 1475
6572.72 1306
6573.49 1317
6574.25 1445
6575.02 1324
6575.78 1336
6576.55 1229
6577.31 1133
6578.08 1210
6578.84 1277
6579.61 1230
6580.37 1234
6581.14 1254
6581.91 1391
6582.67 1329
6583.44 1243
6584.20 1353
6584.97 1364
6585.73 1373
6586.50 1467
6587.27 1474
6588.03 1398
6588.80 1460
6589.56 1434
6590.33 1391
6591.10 1336
6591.86 1359
6592.63 1331
6593.39 1405
6594.16 1408
6594.93 1451
6595.69 1472
6596.46 1442
6597.23 1460
6597.99 1528
6598.76 1714
6599.53 1679
6600.29 1621
6601.06 1730
6601.83 1703
6602.59 1627
6603.36 1746
6604.13 1657
6604.89 1627
6605.66 1674
6606.43 1521
6607.20 1491
6607.96 1319
6608.73 1347
6609.50 1317
6610.26 1194
6611.03 1152
6611.80 1227
6612.57 1235
6613.33 1245
6614.10 1165
6614.87 1152
6615.64 1125
6616.40 1238
6617.17 1136
6617.94 1181
6618.71 1271
6619.48 1332
6620.24 1224
6621.01 1302
6621.78 1297
6622.55 1361
6623.32 1374
6624.08 1369
6624.85 1402
6625.62 1311
6626.39 1454
6627.16 1449
6627.92 1393
6628.69 1391
6629.46 1447
6630.23 1400
6631.00 1439
6631.77 1465
6632.54 1450
6633.30 1562
6634.07 1457
6634.84 1531
6635.61 1462
6636.38 1500
6637.15 1475
6637.92 1479
6638.69 1645
6639.45 1848
6640.22 2077
6640.99 2171
6641.76 2453
6642.53 2593
6643.30 2549
6644.07 2443
6644.84 2352
6645.61 2303
6646.38 2139
6647.15 1962
6647.92 1779
6648.69 1632
6649.46 1503
6650.22 1518
6650.99 1416
6651.76 1540
6652.53 1406
6653.30 1261
6654.07 1293
6654.84 1281
6655.61 1432
6656.38 1428
6657.15 1531
6657.92 1442
6658.69 1436
6659.46 1464
6660.23 1515
6661.00 1502
6661.77 1489
6662.54 1400
6663.31 1318
6664.09 1323
6664.86 1352
6665.63 1372
6666.40 1283
6667.17 1339
6667.94 1301
6668.71 1328
6669.48 1238
6670.25 1240
6671.02 1213
6671.79 1269
6672.56 1238
6673.33 1202
6674.10 1222
6674.88 1231
6675.65 1129
6676.42 1326
6677.19 1358
6677.96 1373
6678.73 1259
6679.50 1211
6680.27 1287
6681.05 1314
6681.82 1288
6682.59 1315
6683.36 1262
6684.13 1226
6684.90 1225
6685.67 1162
6686.45 1208
6687.22 1197
6687.99 1191
6688.76 1243
6689.53 1275
6690.31 1340
6691.08 1326
6691.85 1358
6692.62 1319
6693.39 1308
6694.17 1207
6694.94 1246
6695.71 1337
6696.48 1304
6697.25 1213
6698.03 1303
6698.80 1240
6699.57 1231
6700.34 1233
6701.12 1234
6701.89 1193
6702.66 1310
6703.43 1235
6704.21 1235
6704.98 1264
6705.75 1169
6706.53 1285
6707.30 1218
6708.07 1125
6708.84 1163
6709.62 1113
6710.39 1223
6711.16 1147
6711.94 1062
6712.71 1061
6713.48 1168
6714.26 1186
6715.03 1096
6715.80 1150
6716.58 1169
6717.35 1158
6718.12 1123
6718.90 1107
6719.67 1164
6720.45 1213
6721.22 1092
6721.99 1124
6722.77 1128
6723.54 1133
6724.31 1266
6725.09 1197
6725.86 1174
6726.64 1435
6727.41 1277
6728.18 1224
6728.96 1164
6729.73 1221
6730.51 1237
6731.28 1183
6732.06 1157
6732.83 1195
6733.60 1185
6734.38 1102
6735.15 1052
6735.93 1048
6736.70 1051
6737.48 1044
6738.25 1077
6739.03 1123
6739.80 1098
6740.58 955
6741.35 979
6742.13 1042
6742.90 1023
6743.68 1025
6744.45 1082
6745.23 1045
6746.00 994
6746.78 1029
6747.55 1115
6748.33 1074
6749.10 1030
6749.88 1018
6750.65 998
6751.43 925
6752.20 942
6752.98 1046
6753.75 1052
6754.53 1069
6755.31 1058
6756.08 1151
6756.86 1063
6757.63 1046
6758.41 1100
6759.19 1137
6759.96 1113
6760.74 1145
6761.51 1126
6762.29 1154
6763.07 1062
6763.84 1061
6764.62 1095
6765.39 1125
6766.17 1102
6766.95 1069
6767.72 1107
6768.50 1039
6769.28 1014
6770.05 951
6770.83 1029
6771.61 1005
6772.38 1023
6773.16 1058
6773.94 1219
6774.71 1075
6775.49 1000
6776.27 1066
6777.04 1013
6777.82 1066
6778.60 1044
6779.37 1022
6780.15 1024
6780.93 1086
6781.71 1091
6782.48 1099
6783.26 1039
6784.04 1081
6784.81 1036
6785.59 1087
6786.37 1066
6787.15 1111
6787.92 1117
6788.70 1157
6789.48 1170
6790.26 1027
6791.04 1026
6791.81 1067
6792.59 1095
6793.37 1026
6794.15 1006
6794.92 1054
6795.70 1005
6796.48 1038
6797.26 1039
6798.04 1010
6798.81 943
6799.59 1098
6800.37 1032
6801.15 911
6801.93 1005
6802.71 1014
6803.48 981
6804.26 928
6805.04 1056
6805.82 1079
6806.60 1039
6807.38 1037
6808.16 998
6808.94 1039
6809.71 1087
6810.49 1040
6811.27 989
6812.05 1020
6812.83 1113
6813.61 1033
6814.39 1178
6815.17 1209
6815.95 1101
6816.73 1179
6817.50 1089
6818.28 1028
6819.06 997
6819.84 1122
6820.62 1077
6821.40 1121
6822.18 1107
6822.96 1074
6823.74 1070
6824.52 1089
6825.30 1151
6826.08 1099
6826.86 1121
6827.64 1056
6828.42 1003
6829.20 1093
6829.98 1065
6830.76 1066
6831.54 1094
6832.32 1005
6833.10 1037
6833.88 1147
6834.66 1024
6835.44 1103
6836.22 1064
6837.00 1027
6837.78 1015
6838.56 1091
6839.34 1107
6840.12 1092
6840.90 973
6841.68 985
6842.46 1015
6843.24 953
6844.03 970
6844.81 947
6845.59 947
6846.37 1011
6847.15 962
6847.93 1021
6848.71 1034
6849.49 996
6850.27 925
6851.05 986
6851.84 978
6852.62 1018
6853.40 1031
6854.18 1072
6854.96 1017
6855.74 1096
6856.52 1221
6857.30 1287
6858.09 1396
6858.87 1425
6859.65 1515
6860.43 1477
6861.21 1297
6861.99 1399
6862.78 1411
6863.56 1175
6864.34 1119
6865.12 1099
6865.90 1067
6866.69 995
6867.47 1064
6868.25 1042
6869.03 1068
6869.82 919
6870.60 1031
6871.38 1056
6872.16 957
6872.94 959
6873.73 1107
6874.51 1105
6875.29 1163
6876.07 1068
6876.86 1048
6877.64 1124
6878.42 1022
6879.21 1054
6879.99 1028
6880.77 1016
6881.55 1050
6882.34 984
6883.12 1042
6883.90 951
6884.69 979
6885.47 988
6886.25 1033
6887.04 1087
6887.82 1132
6888.60 1062
6889.39 1103
6890.17 1157
6890.95 1141
6891.74 1173
6892.52 1262
6893.30 1272
6894.09 1369
6894.87 1510
6895.65 1641
6896.44 1676
6897.22 1624
6898.01 1466
6898.79 1475
6899.57 1356
6900.36 1282
6901.14 1198
6901.93 1052
6902.71 1145
6903.49 1294
6904.28 1192
6905.06 1273
6905.85 1196
6906.63 1108
6907.42 1101
6908.20 1200
6908.98 1236
6909.77 1209
6910.55 1182
6911.34 1128
6912.12 1190
6912.91 1144
6913.69 1166
6914.48 1198
6915.26 1294
6916.05 1161
6916.83 1208
6917.62 1159
6918.40 1227
6919.19 1172
6919.97 1046
6920.76 1085
6921.54 1013
6922.33 1072
6923.11 992
6923.90 1037
6924.68 1128
6925.47 1036
6926.25 1040
6927.04 987
6927.82 1014
6928.61 941
6929.40 1013
6930.18 1000
6930.97 1070
6931.75 1079
6932.54 1033
6933.32 995
6934.11 1127
6934.90 1094
6935.68 1031
6936.47 1015
6937.25 1066
6938.04 1078
6938.83 1017
6939.61 1032
6940.40 1014
6941.19 1021
6941.97 1020
6942.76 1120
6943.54 1197
6944.33 1129
6945.12 1148
6945.90 1148
6946.69 1161
6947.48 1086
6948.26 1120
6949.05 1303
6949.84 1225
6950.62 1185
6951.41 1206
6952.20 1254
6952.99 1348
6953.77 1388
6954.56 1393
6955.35 1571
6956.13 1645
6956.92 1741
6957.71 1718
6958.50 1805
6959.28 1679
6960.07 1483
6960.86 1555
6961.64 1464
6962.43 1378
6963.22 1391
6964.01 1324
6964.80 1406
6965.58 1251
6966.37 1399
6967.16 1425
6967.95 1384
6968.73 1421
6969.52 1423
6970.31 1501
6971.10 1486
6971.89 1549
6972.67 1565
6973.46 1504
6974.25 1491
6975.04 1536
6975.83 1499
6976.62 1517
6977.40 1483
6978.19 1613
6978.98 1546
6979.77 1572
6980.56 1485
6981.35 1417
6982.13 1459
6982.92 1449
6983.71 1441
6984.50 1370
6985.29 1454
6986.08 1491
6986.87 1480
6987.66 1547
6988.45 1614
6989.23 1685
6990.02 1773
6990.81 1932
6991.60 2199
6992.39 2499
6993.18 2875
6993.97 2995
6994.76 2976
6995.55 2995
6996.34 2986
6997.13 2858
6997.92 2622
6998.71 2304
6999.50 2171
7000.29 2035
7001.07 1953
7001.86 1866
7002.65 1823
7003.44 1810
7004.23 1832
7005.02 2083
7005.81 2324
7006.60 2552
7007.39 2705
7008.18 2939
7008.97 2790
7009.76 2664
7010.55 2548
7011.34 2373
7012.14 2219
7012.93 2057
7013.72 1805
7014.51 1782
7015.30 1686
7016.09 1491
7016.88 1397
7017.67 1471
7018.46 1442
7019.25 1450
7020.04 1507
7020.83 1468
7021.62 1428
7022.41 1415
7023.20 1442
7024.00 1421
7024.79 1317
7025.58 1479
7026.37 1421
7027.16 1366
7027.95 1390
7028.74 1314
7029.53 1393
7030.32 1318
7031.12 1299
7031.91 1377
7032.70 1407
7033.49 1425
7034.28 1375
7035.07 1304
7035.87 1403
7036.66 1401
7037.45 1365
7038.24 1393
7039.03 1376
7039.82 1456
7040.62 1366
7041.41 1325
7042.20 1283
7042.99 1330
7043.78 1269
7044.58 1306
7045.37 1261
7046.16 1245
7046.95 1317
7047.75 1438
7048.54 1420
7049.33 1401
7050.12 1378
7050.92 1463
7051.71 1456
7052.50 1582
7053.29 1400
7054.09 1392
7054.88 1475
7055.67 1601
7056.46 1761
7057.26 1701
7058.05 1904
7058.84 1933
7059.64 1858
7060.43 1763
7061.22 1713
7062.02 1593
7062.81 1530
7063.60 1463
7064.39 1407
7065.19 1380
7065.98 1438
7066.77 1470
7067.57 1528
7068.36 1527
7069.16 1665
7069.95 1458
7070.74 1385
7071.54 1487
7072.33 1616
7073.12 1485
7073.92 1464
7074.71 1529
7075.51 1521
7076.30 1537
7077.09 1608
7077.89 1496
7078.68 1390
7079.48 1520
7080.27 1565
7081.06 1535
7081.86 1468
7082.65 1543
7083.45 1500
7084.24 1327
7085.04 1455
7085.83 1458
7086.62 1455
7087.42 1555
7088.21 1577
7089.01 1552
7089.80 1723
7090.60 1802
7091.39 1814
7092.19 2128
7092.98 2385
7093.78 2781
7094.57 3066
7095.37 3302
7096.16 3476
7096.96 3736
7097.75 3636
7098.55 3233
7099.34 3222
7100.14 2841
7100.93 2576
7101.73 2166
7102.52 2036
7103.32 1821
7104.11 1620
7104.91 1461
7105.71 1444
7106.50 1405
7107.30 1408
7108.09 1562
7108.89 1413
7109.68 1348
7110.48 1471
7111.28 1470
7112.07 1508
7112.87 1479
7113.66 1405
7114.46 1432
7115.26 1240
7116.05 1266
7116.85 1266
7117.65 1259
7118.44 1241
7119.24 1158
7120.03 1092
7120.83 1168
7121.63 1095
7122.42 1198
7123.22 1237
7124.02 1226
7124.81 1316
7125.61 1240
7126.41 1297
7127.20 1290
7128.00 1167
7128.80 1241
7129.59 1257
7130.39 1238
7131.19 1075
7131.99 1201
7132.78 1352
7133.58 1394
7134.38 1338
7135.17 1265
7135.97 1237
7136.77 1328
7137.57 1277
7138.36 1291
7139.16 1255
7139.96 1187
7140.76 1192
7141.55 1243
7142.35 1220
7143.15 1152
7143.95 1139
7144.74 1064
7145.54 991
7146.34 1072
7147.14 1010
7147.94 1026
7148.73 1031
7149.53 1002
7150.33 1046
7151.13 1041
7151.93 1086
7152.72 1082
7153.52 1036
7154.32 1209
7155.12 1179
7155.92 1172
7156.72 1126
7157.51 1137
7158.31 1135
7159.11 1082
7159.91 1055
7160.71 1043
7161.51 1037
7162.31 995
7163.11 1081
7163.90 1010
7164.70 1126
7165.50 1072
7166.30 1038
7167.10 961
7167.90 1007
7168.70 1099
7169.50 999
7170.30 1016
7171.10 918
7171.90 966
7172.69 1105
7173.49 1085
7174.29 957
7175.09 968
7175.89 1010
7176.69 919
7177.49 970
7178.29 986
7179.09 985
7179.89 998
7180.69 1029
7181.49 880
7182.29 848
7183.09 926
7183.89 918
7184.69 893
7185.49 894
7186.29 921
7187.09 916
7187.89 929
7188.69 850
7189.49 971
7190.29 953
7191.09 957
7191.89 889
7192.69 906
7193.49 907
7194.29 931
7195.09 998
7195.89 978
7196.70 927
7197.50 906
7198.30 925
7199.10 938
7199.90 930
7200.70 931
7201.50 917
7202.30 873
7203.10 856
7203.90 813
7204.70 847
7205.51 878
7206.31 850
7207.11 851
7207.91 882
7208.71 830
7209.51 873
7210.31 899
7211.12 903
7211.92 874
7212.72 949
7213.52 937
7214.32 880
7215.12 831
7215.92 906
7216.73 842
7217.53 859
7218.33 936
7219.13 1013
7219.93 938
7220.74 955
7221.54 907
7222.34 930
7223.14 863
7223.94 889
7224.75 972
7225.55 964
7226.35 972
7227.15 878
7227.96 913
7228.76 938
7229.56 889
7230.36 956
7231.17 847
7231.97 888
7232.77 890
7233.57 946
7234.38 971
7235.18 975
7235.98 860
7236.79 810
7237.59 876
7238.39 932
7239.19 984
7240.00 902
7240.80 827
7241.60 876
7242.41 990
7243.21 909
7244.01 943
7244.82 946
7245.62 960
7246.42 982
7247.23 864
7248.03 905
7248.83 898
7249.64 918
7250.44 915
7251.25 886
7252.05 905
7252.85 881
7253.66 895
7254.46 843
7255.27 859
7256.07 766
7256.87 893
7257.68 838
7258.48 820
7259.29 810
7260.09 755
7260.89 792
7261.70 841
7262.50 809
7263.31 772
7264.11 859
7264.92 905
7265.72 792
7266.53 784
7267.33 879
7268.13 897
7268.94 842
7269.74 827
7270.55 954
7271.35 947
7272.16 779
7272.96 792
7273.77 814
7274.57 782
7275.38 795
7276.18 759
7276.99 803
7277.79 786
7278.60 842
7279.40 857
7280.21 871
7281.01 954
7281.82 1009
7282.63 937
7283.43 894
7284.24 891
7285.04 921
7285.85 965
7286.65 923
7287.46 888
7288.27 905
7289.07 1038
7289.88 1091
7290.68 1078
7291.49 1170
7292.29 1239
7293.10 1294
7293.91 1192
7294.71 1216
7295.52 1188
7296.33 1185
7297.13 1179
7297.94 1052
7298.74 950
7299.55 877
7300.36 912
7301.16 829
7301.97 803
7302.78 808
7303.58 773
7304.39 808
7305.20 840
7306.00 836
7306.81 901
7307.62 869
7308.42 888
7309.23 951
7310.04 898
7310.84 865
7311.65 838
7312.46 876
7313.27 878
7314.07 927
7314.88 793
7315.69 871
7316.50 907
7317.30 838
7318.11 836
7318.92 921
7319.72 898
7320.53 818
7321.34 949
7322.15 833
7322.96 848
7323.76 894
7324.57 937
7325.38 939
7326.19 926
7326.99 1040
7327.80 1185
7328.61 1207
7329.42 1140
7330.23 1063
7331.03 1137
7331.84 1097
7332.65 978
7333.46 994
7334.27 982
7335.08 893
7335.88 827
7336.69 838
7337.50 841
7338.31 901
7339.12 941
7339.93 819
7340.74 840
7341.54 901
7342.35 928
7343.16 844
7343.97 849
7344.78 945
7345.59 991
7346.40 941
7347.21 922
7348.02 865
7348.82 830
7349.63 763
7350.44 813
7351.25 851
7352.06 819
7352.87 774
7353.68 771
7354.49 837
7355.30 940
7356.11 858
7356.92 823
7357.73 709
7358.54 742
7359.35 745
7360.16 768
7360.97 778
7361.78 720
7362.59 681
7363.40 727
7364.21 741
7365.02 879
7365.83 751
7366.64 752
7367.45 755
7368.26 775
7369.07 822
7369.88 784
7370.69 815
7371.50 721
7372.31 767
7373.12 757
7373.93 810
7374.74 744
7375.55 738
7376.36 724
7377.17 857
7377.98 794
7378.79 769
7379.60 797
7380.42 779
7381.23 771
7382.04 836
7382.85 793
7383.66 753
7384.47 810
7385.28 788
7386.09 708
7386.90 786
7387.71 864
7388.53 821
7389.34 870
7390.15 853
7390.96 956
7391.77 939
7392.58 818
7393.39 894
7394.21 897
7395.02 772
7395.83 796
7396.64 812
7397.45 706
7398.27 813
7399.08 835
7399.89 805
7400.70 803
7401.51 844
7402.33 778
7403.14 843
7403.95 857
7404.76 922
7405.57 1009
7406.39 1001
7407.20 986
7408.01 947
7408.82 844
7409.64 917
7410.45 924
7411.26 889
7412.07 736
7412.89 813
7413.70 865
7414.51 798
7415.32 888
7416.14 746
7416.95 687
7417.76 719
7418.58 738
7419.39 736
7420.20 717
7421.02 731
7421.83 725
7422.64 763
7423.45 737
7424.27 764
7425.08 781
7425.89 759
7426.71 671
7427.52 782
7428.33 802
7429.15 756
7429.96 783
7430.78 844
7431.59 764
7432.40 710
7433.22 738
7434.03 741
7434.84 703
7435.66 692
7436.47 628
7437.29 602
7438.10 732
7438.91 712
7439.73 636
7440.54 644
7441.36 696
7442.17 660
7442.99 672
7443.80 711
7444.61 736
7445.43 721
7446.24 736
7447.06 719
7447.87 691
7448.69 650
7449.50 760
7450.32 743
7451.13 728
7451.95 691
7452.76 752
7453.58 636
7454.39 730
7455.21 795
7456.02 653
7456.84 682
7457.65 651
7458.47 698
7459.28 690
7460.10 696
7460.91 740
7461.73 705
7462.54 675
7463.36 781
7464.17 755
7464.99 711
7465.80 766
7466.62 736
7467.44 753
7468.25 776
7469.07 662
7469.88 717
7470.70 731
7471.51 751
7472.33 723
7473.15 728
7473.96 845
7474.78 871
7475.59 775
7476.41 705
7477.23 705
7478.04 819
7478.86 740
7479.67 673
7480.49 806
7481.31 822
7482.12 704
7482.94 699
7483.76 700
7484.57 712
7485.39 738
7486.21 833
7487.02 720
7487.84 708
7488.66 743
7489.47 709
7490.29 690
7491.11 661
7491.92 607
7492.74 657
7493.56 642
7494.38 688
7495.19 699
7496.01 659
7496.83 676
7497.64 737
7498.46 812
7499.28 741
7500.10 634
7500.91 637
7501.73 708
7502.55 620
7503.37 619
7504.18 756
7505.00 718
7505.82 662
7506.64 648
7507.46 614
7508.27 679
7509.09 675
7509.91 618
7510.73 659
7511.55 681
7512.36 712
7513.18 754
7514.00 630
7514.82 652
7515.64 654
7516.45 752
7517.27 687
7518.09 640
7518.91 604
7519.73 592
7520.55 628
7521.37 683
7522.18 635
7523.00 546
7523.82 587
7524.64 710
7525.46 626
7526.28 664
7527.10 604
7527.92 618
7528.74 653
7529.55 611
7530.37 630
7531.19 687
7532.01 564
7532.83 599
7533.65 667
7534.47 593
7535.29 545
7536.11 630
7536.93 591
7537.75 617
7538.57 638
7539.39 655
7540.21 612
7541.03 629
7541.84 642
7542.66 620
7543.48 619
7544.30 646
7545.12 620
7545.94 587
7546.76 611
7547.58 590
7548.40 620
7549.22 649
7550.04 708
7550.86 735
7551.68 627
7552.51 555
7553.33 616
7554.15 590
7554.97 575
7555.79 601
7556.61 597
7557.43 601
7558.25 615
7559.07 654
7559.89 598
7560.71 587
7561.53 607
7562.35 632
7563.17 620
7563.99 609
7564.81 662
7565.64 686
7566.46 614
7567.28 627
7568.10 625
7568.92 635
7569.74 624
7570.56 602
7571.38 574
7572.21 620
7573.03 708
7573.85 666
7574.67 672
7575.49 597
7576.31 654
7577.13 603
7577.96 655
7578.78 600
7579.60 579
7580.42 602
7581.24 620
7582.07 606
7582.89 574
7583.71 594
7584.53 625
7585.35 716
7586.18 666
7587.00 671
7587.82 685
7588.64 623
7589.46 652
7590.29 722
7591.11 735
7591.93 677
7592.75 677
7593.58 684
7594.40 670
7595.22 607
7596.04 590
7596.87 595
7597.69 629
7598.51 678
7599.34 676
7600.16 692
7600.98 667
7601.80 621
7602.63 640
7603.45 741
7604.27 691
7605.10 724
7605.92 725
7606.74 680
7607.57 709
7608.39 810
7609.21 765
7610.04 776
7610.86 791
7611.68 800
7612.51 798
7613.33 751
7614.15 878
7614.98 869
7615.80 891
7616.62 873
7617.45 810
7618.27 809
7619.10 827
7619.92 766
7620.74 737
7621.57 738
7622.39 743
7623.22 770
7624.04 753
7624.86 780
7625.69 901
7626.51 874
7627.34 902
7628.16 927
7628.99 898
7629.81 844
7630.64 836
7631.46 814
7632.28 802
7633.11 770
7633.93 754
7634.76 773
7635.58 811
7636.41 889
7637.23 885
7638.06 945
7638.88 1014
7639.71 1112
7640.53 1091
7641.36 1157
7642.18 1231
7643.01 1071
7643.83 930
7644.66 816
7645.48 842
7646.31 767
7647.14 763
7647.96 710
7648.79 667
7649.61 741
7650.44 742
7651.26 732
7652.09 652
7652.91 645
7653.74 803
7654.57 849
7655.39 856
7656.22 715
7657.04 707
7657.87 682
7658.70 710
7659.52 750
7660.35 638
7661.17 688
7662.00 765
7662.83 666
7663.65 700
7664.48 728
7665.31 695
7666.13 766
7666.96 682
7667.79 707
7668.61 740
7669.44 792
7670.27 717
7671.09 732
7671.92 635
7672.75 666
7673.57 708
7674.40 648
7675.23 617
7676.05 625
7676.88 649
7677.71 674
7678.53 673
7679.36 564
7680.19 607
7681.02 659
7681.84 694
7682.67 660
7683.50 691
7684.33 636
7685.15 611
7685.98 612
7686.81 602
7687.64 584
7688.46 647
7689.29 738
7690.12 616
7690.95 623
7691.77 640
7692.60 733
7693.43 723
7694.26 840
7695.09 795
7695.91 759
7696.74 753
7697.57 761
7698.40 666
7699.23 676
7700.06 730
7700.88 637
7701.71 640
7702.54 589
7703.37 668
7704.20 673
7705.03 722
7705.85 635
7706.68 699
7707.51 687
7708.34 690
7709.17 622
7710.00 718
7710.83 754
7711.66 712
7712.48 712
7713.31 688
7714.14 649
7714.97 694
7715.80 673
7716.63 656
7717.46 641
7718.29 661
7719.12 632
7719.95 685
7720.78 701
7721.61 631
7722.44 724
7723.27 675
7724.09 645
7724.92 630
7725.75 631
7726.58 632
7727.41 628
7728.24 652
7729.07 634
7729.90 621
7730.73 643
7731.56 733
7732.39 698
7733.22 646
7734.05 668
7734.88 672
7735.71 698
7736.54 654
7737.37 671
7738.20 649
7739.03 629
7739.86 648
7740.70 649
7741.53 659
7742.36 614
7743.19 645
7744.02 693
7744.85 684
7745.68 677
7746.51 674
7747.34 683
7748.17 644
7749.00 622
7749.83 703
7750.66 645
7751.50 719
7752.33 789
7753.16 721
7753.99 851
7754.82 821
7755.65 796
7756.48 890
7757.31 931
7758.15 873
7758.98 873
7759.81 776
7760.64 827
7761.47 824
7762.30 847
7763.13 870
7763.97 972
7764.80 956
7765.63 1023
7766.46 1017
7767.29 1174
7768.13 1097
7768.96 1022
7769.79 1000
7770.62 957
7771.45 880
7772.29 916
7773.12 827
7773.95 752
7774.78 793
7775.62 787
7776.45 747
7777.28 662
7778.11 668
7778.95 778
7779.78 734
7780.61 666
7781.44 721
7782.28 846
7783.11 916
7783.94 948
7784.77 1067
7785.61 1125
7786.44 1192
7787.27 1236
7788.11 1130
7788.94 1096
7789.77 973
7790.61 948
7791.44 858
7792.27 810
7793.10 822
7793.94 782
7794.77 756
7795.60 836
7796.44 818
7797.27 820
7798.11 748
7798.94 702
7799.77 711
7800.61 757
7801.44 748
7802.27 766
7803.11 796
7803.94 762
7804.78 788
7805.61 737
7806.44 716
7807.28 702
7808.11 627
7808.95 609
7809.78 605
7810.61 643
7811.45 629
7812.28 665
7813.12 720
7813.95 736
7814.79 717
7815.62 702
7816.45 705
7817.29 703
7818.12 717
7818.96 703
7819.79 732
7820.63 740
7821.46 682
7822.30 692
7823.13 814
7823.97 783
7824.80 783
7825.64 798
7826.47 909
7827.31 812
7828.14 835
7828.98 767
7829.81 765
7830.65 765
7831.48 847
7832.32 804
7833.15 866
7833.99 878
7834.83 865
7835.66 850
7836.50 835
7837.33 843
7838.17 820
7839.00 878
7839.84 781
7840.68 738
7841.51 828
7842.35 829
7843.18 862
7844.02 833
7844.86 860
7845.69 796
7846.53 875
7847.36 781
7848.20 734
7849.04 749
7849.87 805
7850.71 814
7851.55 772
7852.38 775
7853.22 766
7854.05 738
7854.89 763
7855.73 755
7856.56 766
7857.40 704
7858.24 725
7859.08 711
7859.91 690
7860.75 786
7861.59 869
7862.42 783
7863.26 737
7864.10 823
7864.93 808
7865.77 831
7866.61 960
7867.45 983
7868.28 966
7869.12 892
7869.96 981
7870.80 931
7871.63 860
7872.47 913
7873.31 858
7874.15 806
7874.98 839
7875.82 867
7876.66 848
7877.50 867
7878.33 923
7879.17 931
7880.01 915
7880.85 874
7881.69 851
7882.52 871
7883.36 1029
7884.20 1054
7885.04 1181
7885.88 1242
7886.71 1267
7887.55 1264
7888.39 1218
7889.23 1210
7890.07 1105
7890.91 1007
7891.75 1002
7892.58 984
7893.42 1040
7894.26 900
7895.10 902
7895.94 909
7896.78 942
7897.62 997
7898.46 1068
7899.29 1077
7900.13 1175
7900.97 1130
7901.81 1052
7902.65 1067
7903.49 1008
7904.33 987
7905.17 901
7906.01 1001
7906.85 1015
7907.69 965
7908.53 958
7909.37 956
7910.21 929
7911.04 942
7911.88 788
7912.72 867
7913.56 973
7914.40 901
7915.24 918
7916.08 837
7916.92 875
7917.76 888
7918.60 845
7919.44 845
7920.28 804
7921.12 847
7921.96 786
7922.80 866
7923.64 929
7924.48 978
7925.32 923
7926.16 878
7927.01 929
7927.85 955
7928.69 941
7929.53 934
7930.37 887
7931.21 814
7932.05 842
7932.89 823
7933.73 873
7934.57 863
7935.41 822
7936.25 830
7937.09 738
7937.93 736
7938.78 770
7939.62 730
7940.46 705
7941.30 700
7942.14 713
7942.98 737
7943.82 684
7944.66 698
7945.51 740
7946.35 638
7947.19 763
7948.03 698
7948.87 689
7949.71 717
7950.56 716
7951.40 646
7952.24 718
7953.08 739
7953.92 747
7954.76 788
7955.61 797
7956.45 781
7957.29 755
7958.13 749
7958.97 740
7959.82 803
7960.66 733
7961.50 796
7962.34 806
7963.19 887
7964.03 920
7964.87 859
7965.71 853
7966.56 800
7967.40 887
7968.24 830
7969.08 784
7969.93 823
7970.77 854
7971.61 853
7972.45 902
7973.30 884
7974.14 844
7974.98 884
7975.83 837
7976.67 787
7977.51 843
7978.36 793
7979.20 786
7980.04 725
7980.89 764
7981.73 754
7982.57 815
7983.42 832
7984.26 729
7985.10 748
7985.95 759
7986.79 717
7987.63 745
7988.48 772
7989.32 831
7990.16 862
7991.01 837
7991.85 823
7992.70 819
7993.54 828
7994.38 746
7995.23 792
7996.07 641
7996.92 630
7997.76 664
7998.60 753
7999.45 738
8000.29 721
8001.14 654
8001.98 671
8002.83 734
8003.67 698
8004.52 723
8005.36 791
8006.20 924
8007.05 993
8007.89 945
8008.74 956
8009.58 1126
8010.43 1130
8011.27 993
8012.12 964
8012.96 906
8013.81 798
8014.65 849
8015.50 774
8016.34 717
8017.19 692
8018.03 643
8018.88 707
8019.72 661
8020.57 664
8021.42 672
8022.26 666
8023.11 740
8023.95 672
8024.80 718
8025.64 639
8026.49 729
8027.33 759
8028.18 678
8029.03 647
8029.87 675
8030.72 646
8031.56 653
8032.41 705
8033.26 673
8034.10 643
8034.95 680
8035.79 735
8036.64 781
8037.49 733
8038.33 686
8039.18 666
8040.03 704
8040.87 699
8041.72 623
8042.57 610
8043.41 639
8044.26 657
8045.11 630
8045.95 643
8046.80 704
8047.65 624
8048.49 610
8049.34 540
8050.19 596
8051.03 623
8051.88 620
8052.73 654
8053.58 601
8054.42 601
8055.27 644
8056.12 561
8056.96 615
8057.81 589
8058.66 640
8059.51 658
8060.35 658
8061.20 685
8062.05 581
8062.90 531
8063.74 499
8064.59 628
8065.44 592
8066.29 549
8067.14 662
8067.98 614
8068.83 588
8069.68 552
8070.53 599
8071.38 598
8072.22 545
8073.07 588
8073.92 562
8074.77 546
8075.62 558
8076.46 649
8077.31 565
8078.16 521
8079.01 510
8079.86 508
8080.71 538
8081.56 514
8082.40 633
8083.25 561
8084.10 485
8084.95 543
8085.80 524
8086.65 636
8087.50 591
8088.35 530
8089.19 481
8090.04 526
8090.89 566
8091.74 636
8092.59 587
8093.44 577
8094.29 575
8095.14 595
8095.99 586
8096.84 560
8097.69 520
8098.54 387
8099.39 465
8100.24 491
8101.09 511
8101.94 506
8102.79 516
8103.63 542
8104.48 576
8105.33 562
8106.18 501
8107.03 529
8107.88 589
8108.73 556
8109.58 544
8110.43 522
8111.28 556
8112.14 537
8112.99 495
8113.84 518
8114.69 517
8115.54 496
8116.39 530
8117.24 493
8118.09 484
8118.94 561
8119.79 501
8120.64 584
8121.49 539
8122.34 508
8123.19 531
8124.04 497
8124.89 519
8125.74 571
8126.60 489
8127.45 517
8128.30 525
8129.15 516
8130.00 531
8130.85 508
8131.70 527
8132.55 632
8133.40 521
8134.26 512
8135.11 533
8135.96 585
8136.81 589
8137.66 562
8138.51 572
8139.37 509
8140.22 498
8141.07 472
8141.92 467
8142.77 490
8143.62 486
8144.48 461
8145.33 472
8146.18 494
8147.03 512
8147.88 507
8148.74 525
8149.59 550
8150.44 543
8151.29 505
8152.15 519
8153.00 528
8153.85 564
8154.70 613
8155.56 580
8156.41 551
8157.26 585
8158.11 584
8158.97 630
8159.82 677
8160.67 542
8161.52 598
8162.38 697
8163.23 729
8164.08 695
8164.94 606
8165.79 630
8166.64 628
8167.49 642
8168.35 611
8169.20 579
8170.05 599
8170.91 527
8171.76 633
8172.61 537
8173.47 559
8174.32 548
8175.17 589
8176.03 566
8176.88 541
8177.74 557
8178.59 509
8179.44 553
8180.30 569
8181.15 511
8182.00 559
8182.86 564
8183.71 505
8184.57 473
8185.42 517
8186.27 473
8187.13 503
8187.98 501
8188.84 472
8189.69 507
8190.55 536
8191.40 565
8192.25 538
8193.11 518
8193.96 553
8194.82 524
8195.67 505
8196.53 488
8197.38 493
8198.24 469
8199.09 498
8199.95 483
8200.80 499
8201.66 480
8202.51 445
8203.37 411
8204.22 451
8205.08 424
8205.93 419
8206.79 468
8207.64 471
8208.50 421
8209.35 460
8210.21 497
8211.06 472
8211.92 452
8212.77 470
8213.63 419
8214.48 453
8215.34 432
8216.20 460
8217.05 469
8217.91 466
8218.76 507
8219.62 425
8220.48 487
8221.33 503
8222.19 476
8223.04 460
8223.90 506
8224.76 448
8225.61 404
8226.47 472
8227.32 467
8228.18 536
8229.04 446
8229.89 479
8230.75 530
8231.61 545
8232.46 460
8233.32 488
8234.18 452
8235.03 459
8235.89 535
8236.75 508
8237.60 459
8238.46 493
8239.32 474
8240.17 501
8241.03 466
8241.89 483
8242.74 449
8243.60 469
8244.46 458
8245.32 445
8246.17 421
8247.03 409
8247.89 471
8248.74 470
8249.60 461
8250.46 406
8251.32 383
8252.17 451
8253.03 438
8253.89 451
8254.75 382
8255.60 419
8256.46 410
8257.32 441
8258.18 406
8259.04 388
8259.89 454
8260.75 458
8261.61 367
8262.47 359
8263.33 390
8264.18 483
8265.04 421
8265.90 407
8266.76 428
8267.62 431
8268.48 435
8269.33 463
8270.19 440
8271.05 451
8271.91 473
8272.77 457
8273.63 420
8274.49 426
8275.34 464
8276.20 470
8277.06 424
8277.92 410
8278.78 390
8279.64 454
8280.50 428
8281.36 492
8282.22 463
8283.08 485
8283.93 442
8284.79 442
8285.65 417
8286.51 448
8287.37 422
8288.23 397
8289.09 409
8289.95 478
8290.81 481
8291.67 385
8292.53 431
8293.39 451
8294.25 462
8295.11 467
8295.97 425
8296.83 421
8297.69 450
8298.55 422
8299.41 428
8300.27 511
8301.13 497
8301.99 481
8302.85 484
8303.71 472
8304.57 414
8305.43 486
8306.29 507
8307.15 458
8308.01 490
8308.87 486
8309.73 516
8310.59 463
8311.45 450
8312.31 474
8313.17 467
8314.03 466
8314.90 455
8315.76 442
8316.62 453
8317.48 458
8318.34 432
8319.20 422
8320.06 407
8320.92 392
8321.78 360
8322.64 407
8323.51 411
8324.37 421
8325.23 398
8326.09 456
8326.95 462
8327.81 420
8328.67 458
8329.54 492
8330.40 476
8331.26 526
8332.12 466
8332.98 442
8333.84 496
8334.71 427
8335.57 412
8336.43 452
8337.29 437
8338.15 484
8339.02 427
8339.88 423
8340.74 468
8341.60 463
8342.46 426
8343.33 413
8344.19 415
8345.05 425
8345.91 416
8346.78 442
8347.64 460
8348.50 415
8349.36 486
8350.23 485
8351.09 452
8351.95 472
8352.81 520
8353.68 482
8354.54 452
8355.40 435
8356.27 411
8357.13 361
8357.99 439
8358.86 479
8359.72 451
8360.58 396
8361.44 495
8362.31 424
8363.17 450
8364.03 457
8364.90 413
8365.76 488
8366.63 476
8367.49 381
8368.35 433
8369.22 471
8370.08 402
8370.94 386
8371.81 446
8372.67 461
8373.53 392
8374.40 411
8375.26 425
8376.13 351
8376.99 356
8377.85 387
8378.72 462
8379.58 414
8380.45 391
8381.31 442
8382.18 398
8383.04 423
8383.90 494
8384.77 468
8385.63 429
8386.50 379
8387.36 407
8388.23 417
8389.09 450
8389.96 420
8390.82 433
8391.69 442
8392.55 460
8393.42 471
8394.28 476
8395.15 400
8396.01 462
8396.88 428
8397.74 387
8398.61 439
8399.47 472
8400.34 465
8401.20 433
8402.07 443
8402.93 462
8403.80 438
8404.66 455
8405.53 480
8406.39 473
8407.26 414
8408.12 445
8408.99 428
8409.86 440
8410.72 483
8411.59 474
8412.45 480
8413.32 441
8414.19 476
8415.05 470
8415.92 446
8416.78 441
8417.65 428
8418.52 455
8419.38 452
8420.25 463
8421.11 462
8421.98 457
8422.85 487
8423.71 449
8424.58 444
8425.45 464
8426.31 477
8427.18 420
8428.05 415
8428.91 463
8429.78 494
8430.65 478
8431.51 420
8432.38 439
8433.25 473
8434.11 480
8434.98 460
8435.85 436
8436.72 501
8437.58 499
8438.45 492
8439.32 515
8440.18 536
8441.05 486
8441.92 503
8442.79 584
8443.65 526
8444.52 480
8445.39 498
8446.26 534
8447.12 567
8447.99 597
8448.86 573
8449.73 639
8450.60 717
8451.46 708
8452.33 682
8453.20 732
8454.07 677
8454.94 756
8455.80 808
8456.67 740
8457.54 806
8458.41 773
8459.28 721
8460.14 682
8461.01 725
8461.88 898
8462.75 882
8463.62 885
8464.49 941
8465.36 984
8466.22 1057
8467.09 1070
8467.96 1010
8468.83 936
8469.70 930
8470.57 876
8471.44 797
8472.31 770
8473.17 663
8474.04 652
8474.91 631
8475.78 604
8476.65 663
8477.52 651
8478.39 696
8479.26 704
8480.13 592
8481.00 570
8481.87 566
8482.74 645
8483.61 645
8484.48 578
8485.34 530
8486.21 557
8487.08 596
8487.95 612
8488.82 553
8489.69 523
8490.56 552
8491.43 538
8492.30 561
8493.17 538
8494.04 536
8494.91 561
8495.78 564
8496.65 529
8497.52 535
8498.39 540
8499.26 497
8500.13 595
8501.01 572
8501.88 492
8502.75 539
8503.62 558
8504.49 564
8505.36 441
8506.23 462
8507.10 467
8507.97 493
8508.84 577
8509.71 524
8510.58 461
8511.45 505
8512.32 471
8513.20 426
8514.07 504
8514.94 570
8515.81 509
8516.68 522
8517.55 561
8518.42 525
8519.29 577
8520.17 581
8521.04 573
8521.91 551
8522.78 539
8523.65 518
8524.52 522
8525.39 451
8526.27 505
8527.14 529
8528.01 507
8528.88 525
8529.75 546
8530.63 548
8531.50 507
8532.37 516
8533.24 467
8534.11 455
8534.99 490
8535.86 554
8536.73 535
8537.60 574
8538.47 525
8539.35 565
8540.22 529
8541.09 508
8541.96 485
8542.84 546
8543.71 570
8544.58 560
8545.46 569
8546.33 543
8547.20 607
8548.07 603
8548.95 558
8549.82 493
8550.69 524
8551.57 486
8552.44 536
8553.31 570
8554.18 545
8555.06 556
8555.93 521
8556.80 535
8557.68 494
8558.55 520
8559.42 548
8560.30 612
8561.17 752
8562.04 816
8562.92 750
8563.79 774
8564.67 762
8565.54 795
8566.41 840
8567.29 716
8568.16 694
8569.03 632
8569.91 616
8570.78 584
8571.66 623
8572.53 537
8573.40 546
8574.28 478
8575.15 445
8576.03 479
8576.90 532
8577.78 463
8578.65 522
8579.52 467
8580.40 447
8581.27 462
8582.15 429
8583.02 375
8583.90 462
8584.77 514
8585.65 457
8586.52 443
8587.40 440
8588.27 427
8589.15 413
8590.02 407
8590.90 457
8591.77 476
8592.65 514
8593.52 444
8594.40 429
8595.27 460
8596.15 471
8597.02 420
8597.90 474
8598.77 440
8599.65 444
8600.52 489
8601.40 467
8602.28 450
8603.15 479
8604.03 516
8604.90 421
8605.78 424
8606.65 418
8607.53 410
8608.41 488
8609.28 427
8610.16 445
8611.03 445
8611.91 366
8612.79 427
8613.66 416
8614.54 398
8615.41 393
8616.29 441
8617.17 477
8618.04 461
8618.92 422
8619.80 389
8620.67 398
8621.55 392
8622.43 408
8623.30 406
8624.18 379
8625.06 429
8625.93 452
8626.81 430
8627.69 407
8628.56 411
8629.44 389
8630.32 415
8631.20 458
8632.07 452
8632.95 444
8633.83 452
8634.70 467
8635.58 462
8636.46 416
8637.34 430
8638.21 454
8639.09 423
8639.97 423
8640.85 458
8641.72 437
8642.60 393
8643.48 416
8644.36 446
8645.23 455
8646.11 488
8646.99 505
8647.87 513
8648.75 468
8649.62 400
8650.50 422
8651.38 411
8652.26 470
8653.14 459
8654.01 450
8654.89 461
8655.77 448
8656.65 511
8657.53 510
8658.41 441
8659.29 506
8660.16 506
8661.04 435
8661.92 449
8662.80 444
8663.68 447
8664.56 439
8665.44 456
8666.31 429
8667.19 464
8668.07 468
8668.95 439
8669.83 390
8670.71 453
8671.59 417
8672.47 408
8673.35 467
8674.23 465
8675.11 414
8675.99 416
8676.86 464
8677.74 456
8678.62 458
8679.50 511
8680.38 500
8681.26 466
8682.14 494
8683.02 485
8683.90 530
8684.78 526
8685.66 474
8686.54 486
8687.42 482
8688.30 509
8689.18 453
8690.06 450
8690.94 479
8691.82 523
8692.70 580
8693.58 475
8694.46 486
8695.34 529
8696.22 555
8697.10 547
8697.98 697
8698.86 754
8699.74 903
8700.62 1008
8701.51 1087
8702.39 1161
8703.27 1144
8704.15 1031
8705.03 1036
8705.91 998
8706.79 922
8707.67 779
8708.55 662
8709.43 627
8710.31 563
8711.20 610
8712.08 586
8712.96 527
8713.84 494
8714.72 458
8715.60 476
8716.48 476
8717.36 479
8718.25 486
8719.13 483
8720.01 485
8720.89 433
8721.77 481
8722.65 482
8723.54 438
8724.42 500
8725.30 485
8726.18 464
8727.06 485
8727.95 480
8728.83 510
8729.71 530
8730.59 460
8731.47 493
8732.36 449
8733.24 527
8734.12 464
8735.00 512
8735.89 492
8736.77 506
8737.65 465
8738.53 500
8739.42 547
8740.30 512
8741.18 480
8742.06 522
8742.95 456
8743.83 458
8744.71 462
8745.59 458
8746.48 436
8747.36 431
8748.24 417
8749.13 464
8750.01 414
8750.89 450
8751.78 439
8752.66 452
8753.54 438
8754.43 447
8755.31 510
8756.19 437
8757.08 426
8757.96 413
8758.84 422
8759.73 462
8760.61 454
8761.49 470
8762.38 486
8763.26 486
8764.15 490
8765.03 541
8765.91 624
8766.80 599
8767.68 687
8768.57 558
8769.45 628
8770.33 636
8771.22 617
8772.10 573
8772.99 525
8773.87 506
8774.75 514
8775.64 520
8776.52 509
8777.41 513
8778.29 543
8779.18 484
8780.06 538
8780.95 600
8781.83 577
8782.72 522
8783.60 527
8784.49 506
8785.37 466
8786.26 472
8787.14 489
8788.03 523
8788.91 487
8789.80 550
8790.68 550
8791.57 488
8792.45 474
8793.34 496
8794.22 493
8795.11 423
8795.99 474
8796.88 469
8797.76 493
8798.65 480
8799.53 450
8800.42 392
8801.31 417
8802.19 439
8803.08 431
8803.96 516
8804.85 434
8805.74 464
8806.62 494
8807.51 480
8808.39 473
8809.28 461
8810.17 529
8811.05 518
8811.94 449
8812.82 447
8813.71 439
8814.60 468
8815.48 478
8816.37 491
8817.26 445
8818.14 437
8819.03 458
8819.92 436
8820.80 426
8821.69 391
8822.58 392
8823.46 439
8824.35 426
8825.24 423
8826.12 397
8827.01 450
8827.90 494
8828.78 442
8829.67 489
8830.56 433
8831.45 421
8832.33 430
8833.22 441
8834.11 404
8835.00 427
8835.88 523
8836.77 502
8837.66 443
8838.55 484
8839.43 467
8840.32 410
8841.21 411
8842.10 409
8842.98 439
8843.87 445
8844.76 489
8845.65 438
8846.54 465
8847.42 412
8848.31 423
8849.20 410
8850.09 343
8850.98 394
8851.86 430
8852.75 422
8853.64 375
8854.53 441
8855.42 456
8856.31 404
8857.19 378
8858.08 385
8858.97 419
8859.86 447
8860.75 417
8861.64 397
8862.53 418
8863.42 388
8864.30 395
8865.19 442
8866.08 387
8866.97 424
8867.86 411
8868.75 396
8869.64 408
8870.53 452
8871.42 453
8872.31 407
8873.20 402
8874.08 380
8874.97 462
8875.86 446
8876.75 433
8877.64 415
8878.53 365
8879.42 365
8880.31 370
8881.20 362
8882.09 395
8882.98 423
8883.87 403
8884.76 374
8885.65 348
8886.54 380
8887.43 351
8888.32 369
8889.21 369
8890.10 409
8890.99 322
8891.88 378
8892.77 382
8893.66 353
8894.55 374
8895.44 387
8896.33 410
8897.22 376
8898.11 407
8899.00 461
8899.90 454
8900.79 382
8901.68 352
8902.57 382
8903.46 376
8904.35 387
8905.24 432
8906.13 342
8907.02 349
8907.91 387
8908.80 364
8909.70 371
8910.59 369
8911.48 319
8912.37 346
8913.26 386
8914.15 389
8915.04 331
8915.93 369
8916.83 362
8917.72 375
8918.61 383
8919.50 376
8920.39 343
8921.28 378
8922.18 374
8923.07 335
8923.96 362
8924.85 357
8925.74 342
8926.64 363
8927.53 352
8928.42 333
8929.31 356
8930.20 354
8931.10 361
8931.99 335
8932.88 358
8933.77 350
8934.67 323
8935.56 321
8936.45 317
8937.34 357
8938.24 329
8939.13 326
8940.02 325
8940.91 316
8941.81 365
8942.70 404
8943.59 371
8944.49 373
8945.38 387
8946.27 421
8947.16 339
8948.06 353
8948.95 327
8949.84 329
8950.74 319
8951.63 354
8952.52 344
8953.42 350
8954.31 336
8955.20 367
8956.10 347
8956.99 370
8957.88 376
8958.78 338
8959.67 324
8960.56 327
8961.46 288
8962.35 357
8963.25 311
8964.14 273
8965.03 320
8965.93 326
8966.82 318
8967.72 321
8968.61 320
8969.50 321
8970.40 277
8971.29 290
8972.19 332
8973.08 287
8973.98 335
8974.87 351
8975.76 325
8976.66 324
8977.55 314
8978.45 332
8979.34 293
8980.24 320
8981.13 350
8982.03 343
8982.92 334
8983.82 323
8984.71 305
8985.61 293
8986.50 324
8987.40 279
8988.29 317
8989.19 336
8990.08 304
8990.98 274
8991.87 265
8992.77 298
8993.66 296
8994.56 324
8995.45 327
8996.35 339
8997.24 314
8998.14 315
8999.04 335
8999.93 329
9000.83 314
9001.72 312
9002.62 265
9003.51 336
9004.41 292
9005.31 266
9006.20 352
9007.10 346
9007.99 328
9008.89 302
9009.79 359
9010.68 351
9011.58 260
9012.48 279
9013.37 307
9014.27 337
9015.16 316
9016.06 282
9016.96 277
9017.85 340
9018.75 338
9019.65 233
9020.54 267
9021.44 295
9022.34 318
9023.23 331
9024.13 296
9025.03 315
9025.93 289
9026.82 296
9027.72 328
9028.62 243
9029.51 319
9030.41 339
9031.31 318
9032.21 300
9033.10 299
9034.00 281
9034.90 281
9035.79 281
9036.69 304
9037.59 330
9038.49 318
9039.38 294
9040.28 280
9041.18 335
9042.08 326
9042.98 306
9043.87 322
9044.77 306
9045.67 305
9046.57 347
9047.47 374
9048.36 317
9049.26 298
9050.16 332
9051.06 303
9051.96 305
9052.85 367
9053.75 341
9054.65 346
9055.55 344
9056.45 317
9057.35 324
9058.25 335
9059.14 319
9060.04 296
9060.94 332
9061.84 384
9062.74 327
9063.64 331
9064.54 317
9065.44 281
9066.33 334
9067.23 316
9068.13 364
9069.03 345
9069.93 366
9070.83 399
9071.73 332
9072.63 314
9073.53 332
9074.43 330
9075.33 306
9076.23 306
9077.13 358
9078.03 364
9078.92 321
9079.82 360
9080.72 323
9081.62 320
9082.52 298
9083.42 368
9084.32 363
9085.22 329
9086.12 338
9087.02 307
9087.92 336
9088.82 288
9089.72 335
9090.62 408
9091.52 340
9092.42 355
9093.32 341
9094.22 363
9095.12 399
9096.03 347
9096.93 370
9097.83 377
9098.73 317
9099.63 330
9100.53 369
9101.43 358
9102.33 399
9103.23 339
9104.13 362
9105.03 333
9105.93 358
9106.83 361
9107.74 345
9108.64 351
9109.54 317
9110.44 343
9111.34 327
9112.24 337
9113.14 324
9114.04 342
9114.94 313
9115.85 359
9116.75 293
9117.65 328
9118.55 322
9119.45 366
9120.35 340
9121.26 312
9122.16 261
9123.06 277
9123.96 337
9124.86 355
9125.77 316
9126.67 274
9127.57 310
9128.47 313
9129.37 366
9130.28 341
9131.18 364
9132.08 302
9132.98 325
9133.88 289
9134.79 309
9135.69 359
9136.59 327
9137.49 315
9138.40 332
9139.30 287
9140.20 294
9141.10 260
9142.01 272
9142.91 309
9143.81 352
9144.72 291
9145.62 303
9146.52 346
9147.42 297
9148.33 324
9149.23 347
9150.13 318
9151.04 299
9151.94 282
9152.84 268
9153.75 306
9154.65 357
9155.55 314
9156.46 306
9157.36 304
9158.26 270
9159.17 312
9160.07 299
9160.97 314
9161.88 347
9162.78 299
9163.69 299
9164.59 308
9165.49 303
9166.40 340
9167.30 329
9168.21 332
9169.11 298
9170.01 265
9170.92 285
9171.82 315
9172.73 275
9173.63 324
9174.53 317
9175.44 325
9176.34 271
9177.25 265
9178.15 287
9179.06 275
9179.96 268
9180.87 323
9181.77 327
9182.68 344
9183.58 305
9184.49 279
9185.39 312
9186.30 308
9187.20 269
9188.11 257
9189.01 283
9189.92 287
9190.82 319
9191.73 292
9192.63 355
9193.54 317
9194.44 327
9195.35 272
9196.25 305
9197.16 277
9198.06 285
9198.97 286
9199.87 272
9200.78 333
9201.69 278
9202.59 320
9203.50 318
9204.40 299
9205.31 312
9206.21 324
9207.12 306
9208.03 303
9208.93 370
9209.84 363
9210.74 349
9211.65 357
9212.56 404
9213.46 390
9214.37 336
9215.28 302
9216.18 330
9217.09 362
9218.00 357
9218.90 303
9219.81 342
9220.72 309
9221.62 270
9222.53 265
9223.44 284
9224.34 308
9225.25 309
9226.16 310
9227.06 309
9227.97 281
9228.88 297
9229.78 347
9230.69 312
9231.60 306
9232.51 264
9233.41 330
9234.32 319
9235.23 317
9236.13 268
9237.04 302
9237.95 311
9238.86 275
9239.76 267
9240.67 289
9241.58 295
9242.49 305
9243.39 265
9244.30 302
9245.21 323
9246.12 306
9247.03 327
9247.93 330
9248.84 260
9249.75 240
9250.66 277
9251.57 320
9252.47 321
9253.38 284
9254.29 275
9255.20 306
9256.11 276
9257.02 290
9257.92 272
9258.83 259
9259.74 278
9260.65 324
9261.56 288
9262.47 317
9263.38 322
9264.28 275
9265.19 326
9266.10 306
9267.01 317
9267.92 289
9268.83 262
9269.74 308
9270.65 315
9271.56 258
9272.47 276
9273.37 309
9274.28 334
9275.19 285
9276.10 268
9277.01 275
9277.92 273
9278.83 253
9279.74 231
9280.65 262
9281.56 265
9282.47 311
9283.38 307
9284.29 305
9285.20 283
9286.11 288
9287.02 283
9287.93 352
9288.84 279
9289.75 246
9290.66 249
9291.57 289
9292.48 284
9293.39 281
9294.30 284
9295.21 293
9296.12 294
9297.03 265
9297.94 208
9298.85 262
9299.76 321
9300.67 307
9301.58 306
9302.49 267
9303.40 314
9304.31 320
9305.23 270
9306.14 286
9307.05 359
9307.96 377
9308.87 313
9309.78 295
9310.69 334
9311.60 314
9312.51 299
9313.42 320
9314.34 307
9315.25 332
9316.16 327
9317.07 338
9317.98 308
9318.89 377
9319.80 393
9320.72 361
9321.63 338
9322.54 330
9323.45 353
9324.36 353
9325.27 382
9326.19 342
9327.10 284
9328.01 321
9328.92 334
9329.83 276
9330.74 289
9331.66 337
9332.57 267
9333.48 307
9334.39 335
9335.31 302
9336.22 305
9337.13 293
9338.04 305
9338.96 301
9339.87 289
9340.78 308
9341.69 319
9342.61 322
9343.52 274
9344.43 308
9345.34 297
9346.26 292
9347.17 295
9348.08 322
9348.99 317
9349.91 293
9350.82 313
9351.73 329
9352.65 331
9353.56 303
9354.47 340
9355.39 266
9356.30 304
9357.21 283
9358.13 301
9359.04 293
9359.95 292
9360.87 316
9361.78 319
9362.69 258
9363.61 349
9364.52 303
9365.43 330
9366.35 316
9367.26 267
9368.18 378
9369.09 329
9370.00 265
9370.92 252
9371.83 316
9372.75 289
9373.66 322
9374.57 322
9375.49 316
9376.40 281
9377.32 272
9378.23 284
9379.15 284
9380.06 286
9380.97 282
9381.89 300
9382.80 283
9383.72 263
9384.63 285
9385.55 314
9386.46 264
9387.38 267
9388.29 250
9389.21 296
9390.12 318
9391.04 306
9391.95 261
9392.87 283
9393.78 295
9394.70 286
9395.61 302
9396.53 265
9397.44 297
9398.36 294
9399.27 367
9400.19 329
9401.10 324
9402.02 316
9402.94 306
9403.85 271
9404.77 324
9405.68 316
9406.60 372
9407.51 320
9408.43 272
9409.35 324
9410.26 289
9411.18 309
9412.09 293
9413.01 296
9413.93 293
9414.84 274
9415.76 324
9416.67 298
9417.59 269
9418.51 276
9419.42 316
9420.34 310
9421.26 300
9422.17 255
9423.09 285
9424.01 249
9424.92 284
9425.84 261
9426.76 301
9427.67 307
9428.59 297
9429.51 252
9430.42 325
9431.34 295
9432.26 295
9433.17 291
9434.09 287
9435.01 328
9435.93 304
9436.84 289
9437.76 314
9438.68 314
9439.59 311
9440.51 295
9441.43 238
9442.35 291
9443.26 271
9444.18 307
9445.10 361
9446.02 286
9446.93 291
9447.85 258
9448.77 299
9449.69 273
9450.61 329
9451.52 331
9452.44 340
9453.36 296
9454.28 271
9455.20 269
9456.11 301
9457.03 315
9457.95 289
9458.87 325
9459.79 335
9460.71 344
9461.62 406
9462.54 371
9463.46 368
9464.38 425
9465.30 378
9466.22 433
9467.14 385
9468.05 372
9468.97 365
9469.89 342
9470.81 335
9471.73 312
9472.65 261
9473.57 331
9474.49 290
9475.41 276
9476.32 257
9477.24 316
9478.16 332
9479.08 314
9480.00 282
9480.92 267
9481.84 308
9482.76 349
9483.68 319
9484.60 344
9485.52 299
9486.44 278
9487.36 307
9488.28 283
9489.20 269
9490.12 278
9491.04 338
9491.96 322
9492.88 301
9493.80 291
9494.72 294
9495.64 320
9496.56 305
9497.48 294
9498.40 281
9499.32 308
9500.24 318
9501.16 269
9502.08 290
9503.00 291
9503.92 299
9504.84 317
9505.76 301
9506.68 239
9507.60 282
9508.52 287
9509.44 294
9510.36 301
9511.28 298
9512.21 305
9513.13 293
9514.05 292
9514.97 269
9515.89 285
9516.81 252
9517.73 300
9518.65 297
9519.57 300
9520.50 278
9521.42 284
9522.34 328
9523.26 290
9524.18 261
9525.10 251
9526.02 270
9526.95 238
9527.87 284
9528.79 282
9529.71 287
9530.63 261
9531.55 293
9532.48 282
9533.40 246
9534.32 262
9535.24 289
9536.16 301
9537.09 280
9538.01 238
9538.93 293
9539.85 315
9540.77 344
9541.70 378
9542.62 321
9543.54 337
9544.46 365
9545.39 312
9546.31 345
9547.23 361
9548.15 308
9549.08 290
9550.00 250
9550.92 253
9551.85 306
9552.77 261
9553.69 321
9554.61 294
9555.54 279
9556.46 308
9557.38 280
9558.31 263
9559.23 292
9560.15 337
9561.08 317
9562.00 301
9562.92 302
9563.85 287
9564.77 288
9565.69 304
9566.62 286
9567.54 288
9568.46 282
9569.39 277
9570.31 318
9571.23 324
9572.16 308
9573.08 307
9574.01 292
9574.93 300
9575.85 295
9576.78 300
9577.70 312
9578.63 287
9579.55 292
9580.47 271
9581.40 260
9582.32 306
9583.25 295
9584.17 329
9585.10 326
9586.02 281
9586.94 295
9587.87 286
9588.79 331
9589.72 310
9590.64 297
9591.57 266
9592.49 290
9593.42 345
9594.34 343
9595.27 310
9596.19 310
9597.12 292
9598.04 321
9598.97 240
9599.89 246
9600.82 226
9601.74 260
9602.67 239
9603.59 248
9604.52 288
9605.44 277
9606.37 257
9607.29 292
9608.22 284
9609.15 296
9610.07 299
9611.00 277
9611.92 310
9612.85 284
9613.77 260
9614.70 234
9615.63 265
9616.55 278
9617.48 275
9618.40 275
9619.33 297
9620.26 290
9621.18 273
9622.11 291
9623.03 279
9623.96 314
9624.89 283
9625.81 306
9626.74 313
9627.67 275
9628.59 298
9629.52 313
9630.45 295
9631.37 311
9632.30 323
9633.23 321
9634.15 270
9635.08 295
9636.01 280
9636.93 278
9637.86 288
9638.79 314
9639.71 375
9640.64 375
9641.57 350
9642.50 362
9643.42 291
9644.35 287
9645.28 343
9646.21 340
9647.13 324
9648.06 319
9648.99 274
9649.92 283
9650.84 313
9651.77 296
9652.70 279
9653.63 321
9654.55 272
9655.48 351
9656.41 333
9657.34 355
9658.26 319
9659.19 328
9660.12 334
9661.05 304
9661.98 338
9662.91 329
9663.83 317
9664.76 333
9665.69 321
9666.62 358
9667.55 349
9668.48 348
9669.40 301
9670.33 314
9671.26 275
9672.19 305
9673.12 342
9674.05 340
9674.98 328
9675.90 325
9676.83 341
9677.76 331
9678.69 370
9679.62 320
9680.55 306
9681.48 345
9682.41 345
9683.34 363
9684.27 324
9685.19 335
9686.12 346
9687.05 341
9687.98 345
9688.91 305
9689.84 348
9690.77 313
9691.70 283
9692.63 309
9693.56 289
9694.49 356
9695.42 356
9696.35 313
9697.28 290
9698.21 309
9699.14 325
9700.07 306
9701.00 294
9701.93 336
9702.86 325
9703.79 359
9704.72 328
9705.65 318
9706.58 351
9707.51 368
9708.44 366
9709.37 413
9710.30 379
9711.23 350
9712.16 298
9713.09 341
9714.02 305
9714.95 360
9715.88 376
9716.82 332
9717.75 323
9718.68 357
9719.61 371
9720.54 374
9721.47 366
9722.40 398
9723.33 388
9724.26 356
9725.19 328
9726.13 303
9727.06 345
9727.99 318
9728.92 345
9729.85 333
9730.78 308
9731.71 328
9732.64 316
9733.58 350
9734.51 327
9735.44 297
9736.37 288
9737.30 299
9738.23 306
9739.17 316
9740.10 327
9741.03 315
9741.96 284
9742.89 330
9743.83 335
9744.76 328
9745.69 306
9746.62 339
9747.55 321
9748.49 336
9749.42 338
9750.35 370
9751.28 324
9752.22 297
9753.15 319
9754.08 319
9755.01 310
9755.95 320
9756.88 306
9757.81 348
9758.75 319
9759.68 397
9760.61 367
9761.54 389
9762.48 330
9763.41 329
9764.34 361
9765.28 357
9766.21 359
9767.14 285
9768.08 317
9769.01 336
9769.94 318
9770.88 323
9771.81 299
9772.74 316
9773.68 342
9774.61 335
9775.54 351
9776.48 313
9777.41 308
9778.34 357
9779.28 332
9780.21 325
9781.14 349
9782.08 327
9783.01 341
9783.95 347
9784.88 375
9785.81 358
9786.75 318
9787.68 321
9788.62 358
9789.55 357
9790.49 391
9791.42 353
9792.35 411
9793.29 432
9794.22 454
9795.16 419
9796.09 467
9797.03 481
9797.96 421
9798.90 402
9799.83 398
9800.77 390
9801.70 404
9802.64 346
9803.57 353
9804.51 392
9805.44 385
9806.38 425
9807.31 399
9808.25 453
9809.18 441
9810.12 472
9811.05 457
9811.99 410
9812.92 410
9813.86 385
9814.79 418
9815.73 365
9816.66 398
9817.60 377
9818.54 346
9819.47 386
9820.41 361
9821.34 302
9822.28 314
9823.21 327
9824.15 343
9825.09 311
9826.02 336
9826.96 329
9827.89 376
9828.83 383
9829.77 345
9830.70 320
9831.64 313
9832.57 308
9833.51 340
9834.45 363
9835.38 316
9836.32 311
9837.26 328
9838.19 305
9839.13 294
9840.07 293
9841.00 319
9841.94 322
9842.88 321
9843.81 329
9844.75 361
9845.69 316
9846.62 345
9847.56 331
9848.50 328
9849.44 336
9850.37 320
9851.31 349
9852.25 344
9853.18 318
9854.12 331
9855.06 329
9856.00 331
9856.93 351
9857.87 331
9858.81 330
9859.75 296
9860.68 372
9861.62 328
9862.56 338
9863.50 294
9864.44 323
9865.37 323
9866.31 293
9867.25 330
9868.19 332
9869.13 349
9870.06 327
9871.00 304
9871.94 344
9872.88 324
9873.82 327
9874.75 353
9875.69 341
9876.63 296
9877.57 346
9878.51 323
9879.45 300
9880.39 353
9881.32 295
9882.26 317
9883.20 338
9884.14 330
9885.08 305
9886.02 343
9886.96 330
9887.90 350
9888.83 339
9889.77 366
9890.71 327
9891.65 332
9892.59 385
9893.53 376
9894.47 330
9895.41 326
9896.35 340
9897.29 353
9898.23 323
9899.17 289
9900.11 335
9901.05 305
9901.99 332
9902.92 332
9903.86 303
9904.80 302
9905.74 335
9906.68 285
9907.62 336
9908.56 345
9909.50 334
9910.44 307
9911.38 361
9912.32 335
9913.26 293
9914.20 341
9915.14 334
9916.08 341
9917.02 303
9917.97 325
9918.91 339
9919.85 367
9920.79 380
9921.73 346
9922.67 322
9923.61 318
9924.55 301
9925.49 349
9926.43 345
9927.37 292
9928.31 380
9929.25 364
9930.19 338
9931.13 386
9932.08 455
9933.02 521
9933.96 630
9934.90 604
9935.84 635
9936.78 696
9937.72 767
9938.66 731
9939.61 646
9940.55 630
9941.49 587
9942.43 533
9943.37 465
9944.31 502
9945.26 474
9946.20 468
9947.14 382
9948.08 412
9949.02 471
9949.96 383
9950.91 383
9951.85 381
9952.79 363
9953.73 394
9954.67 415
9955.62 401
9956.56 388
9957.50 374
9958.44 370
9959.39 366
9960.33 330
9961.27 351
9962.21 352
9963.16 383
9964.10 387
9965.04 426
9965.98 342
9966.93 351
9967.87 389
9968.81 376
9969.75 376
9970.70 334
9971.64 368
9972.58 356
9973.53 385
9974.47 369
9975.41 337
9976.36 377
9977.30 364
9978.24 410
9979.18 390
9980.13 371
9981.07 360
9982.01 355
9982.96 323
9983.90 362
9984.85 357
9985.79 297
9986.73 328
9987.68 312
9988.62 277
9989.56 309
9990.51 312
9991.45 336
9992.40 330
9993.34 326
9994.28 320
9995.23 350
9996.17 319
9997.12 348
9998.06 322
9999.00 337
9999.95 328
10000.89 358
10001.84 314
10002.78 362
10003.73 279
10004.67 273
10005.61 296
10006.56 345
10007.50 314
10008.45 294
10009.39 357
10010.34 294
10011.28 298
10012.23 293
10013.17 357
10014.12 333
10015.06 325
10016.01 306
10016.95 328
10017.90 255
10018.84 329
10019.79 323
10020.73 285
10021.68 317
10022.62 351
10023.57 319
10024.51 293
10025.46 325
10026.41 305
10027.35 326
10028.30 314
10029.24 280
10030.19 325
10031.13 310
10032.08 257
10033.03 265
10033.97 319
10034.92 325
10035.86 298
10036.81 297
10037.76 346
10038.70 334
10039.65 331
10040.59 334
10041.54 289
10042.49 290
10043.43 292
10044.38 260
10045.33 228
10046.27 307
10047.22 305
10048.16 268
10049.11 263
10050.06 291
10051.00 291
10051.95 286
10052.90 313
10053.84 293
10054.79 272
10055.74 305
10056.69 275
10057.63 247
10058.58 245
10059.53 278
10060.47 265
10061.42 289
10062.37 294
10063.32 277
10064.26 270
10065.21 248
10066.16 307
10067.10 321
10068.05 334
10069.00 318
10069.95 326
10070.89 272
10071.84 299
10072.79 263
10073.74 311
10074.69 286
10075.63 323
10076.58 295
10077.53 306
10078.48 301
10079.43 294
10080.37 333
10081.32 301
10082.27 297
10083.22 286
10084.17 303
10085.11 276
10086.06 299
10087.01 293
10087.96 313
10088.91 331
10089.86 286
10090.81 316
10091.75 262
10092.70 287
10093.65 283
10094.60 260
10095.55 269
10096.50 272
10097.45 283
10098.40 275
10099.34 265
10100.29 246
10101.24 246
10102.19 295
10103.14 255
10104.09 269
10105.04 293
10105.99 252
10106.94 272
10107.89 248
10108.84 315
10109.79 287
10110.73 283
10111.68 266
10112.63 247
10113.58 256
10114.53 278
10115.48 224
10116.43 220
10117.38 276
10118.33 288
10119.28 291
10120.23 303
10121.18 314
10122.13 267
10123.08 288
10124.03 250
10124.98 298
10125.93 257
10126.88 258
10127.83 272
10128.78 269
10129.73 251
10130.68 239
10131.64 252
10132.59 285
10133.54 300
10134.49 265
10135.44 267
10136.39 281
10137.34 268
10138.29 271
10139.24 231
10140.19 247
10141.14 232
10142.09 269
10143.04 253
10144.00 266
10144.95 264
10145.90 254
10146.85 245
10147.80 257
10148.75 234
10149.70 239
10150.65 223
10151.61 253
10152.56 291
10153.51 242
10154.46 259
10155.41 250
10156.36 267
10157.31 221
10158.27 261
10159.22 267
10160.17 272
10161.12 281
10162.07 242
10163.03 268
10163.98 279
10164.93 273
10165.88 254
10166.83 269
10167.79 238
10168.74 265
10169.69 254
10170.64 262
10171.60 273
10172.55 251
10173.50 259
10174.45 219
10175.41 259
10176.36 278
10177.31 311
10178.26 305
10179.22 325
10180.17 307
10181.12 289
10182.07 308
10183.03 294
10183.98 280
10184.93 299
10185.89 320
10186.84 295
10187.79 289
10188.75 298
10189.70 326
10190.65 336
10191.60 330
10192.56 309
10193.51 314
10194.47 312
10195.42 326
10196.37 306
10197.33 359
10198.28 378
10199.23 362
10200.19 313
10201.14 298
10202.09 354
10203.05 351
10204.00 342
10204.96 315
10205.91 337
10206.86 335
10207.82 418
10208.77 407
10209.73 350
10210.68 349
10211.63 376
10212.59 389
10213.54 391
10214.50 472
10215.45 425
10216.41 477
10217.36 490
10218.32 497
10219.27 483
10220.22 493
10221.18 469
10222.13 484
10223.09 493
10224.04 413
10225.00 437
10225.95 372
10226.91 376
10227.86 423
10228.82 392
10229.77 385
10230.73 426
10231.68 390
10232.64 368
10233.59 387
10234.55 398
10235.50 426
10236.46 409
10237.42 390
10238.37 361
10239.33 400
10240.28 387
10241.24 410
10242.19 439
10243.15 437
10244.10 414
10245.06 446
10246.02 459
10246.97 484
10247.93 471
10248.88 483
10249.84 495
10250.80 433
10251.75 430
10252.71 431
10253.66 470
10254.62 408
10255.58 357
10256.53 428
10257.49 364
10258.45 401
10259.40 351
10260.36 339
10261.32 324
10262.27 368
10263.23 333
10264.19 349
10265.14 378
10266.10 334
10267.06 336
10268.01 379
10268.97 380
10269.93 371
10270.88 348
10271.84 357
10272.80 356
10273.76 342
10274.71 370
10275.67 418
10276.63 431
10277.58 407
10278.54 418
10279.50 408
10280.46 368
10281.41 383
10282.37 365
10283.33 391
10284.29 324
10285.24 341
10286.20 357
10287.16 324
10288.12 346
10289.08 359
10290.03 349
10290.99 342
10291.95 365
10292.91 340
10293.87 282
10294.82 341
10295.78 370
10296.74 314
10297.70 342
10298.66 332
10299.61 356
10300.57 326
10301.53 287
10302.49 306
10303.45 307
10304.41 305
10305.37 322
10306.32 296
10307.28 325
10308.24 310
10309.20 308
10310.16 339
10311.12 283
10312.08 290
10313.04 331
10314.00 325
10314.95 269
10315.91 312
10316.87 275
10317.83 275
10318.79 310
10319.75 283
10320.71 292
10321.67 255
10322.63 361
10323.59 313
10324.55 313
10325.51 279
10326.47 303
10327.43 291
10328.39 300
10329.35 284
10330.31 283
10331.27 271
10332.23 214
10333.19 237
10334.15 257
10335.11 254
10336.07 241
10337.03 250
10337.99 252
10338.95 280
10339.91 290
10340.87 242
10341.83 292
10342.79 275
10343.75 243
10344.71 308
10345.67 282
10346.63 282
10347.59 233
10348.55 260
10349.51 272
10350.47 298
10351.43 277
10352.39 273
10353.35 289
10354.31 259
10355.28 223
10356.24 262
10357.20 295
10358.16 281
10359.12 281
10360.08 295
10361.04 291
10362.00 308
10362.96 310
10363.93 350
10364.89 339
10365.85 297
10366.81 304
10367.77 312
10368.73 281
10369.69 303
10370.66 314
10371.62 298
10372.58 290
10373.54 269
10374.50 271
10375.47 289
10376.43 277
10377.39 255
10378.35 284
10379.31 329
10380.28 277
10381.24 292
10382.20 283
10383.16 272
10384.12 305
10385.09 259
10386.05 258
10387.01 259
10387.97 309
10388.94 232
10389.90 245
10390.86 226
10391.82 223
10392.79 220
10393.75 225
10394.71 252
10395.68 219
10396.64 248
10397.60 248
10398.56 239
10399.53 254
10400.49 276
10401.45 289
10402.42 246
10403.38 217
10404.34 221
10405.31 235
10406.27 215
10407.23 308
10408.20 296
10409.16 272
10410.12 268
10411.09 227
10412.05 197
10413.01 238
10413.98 219
10414.94 217
10415.90 253
10416.87 255
10417.83 249
10418.80 234
10419.76 233
10420.72 292
10421.69 266
10422.65 263
10423.62 259
10424.58 288
10425.54 240
10426.51 240
10427.47 251
10428.44 302
10429.40 310
10430.37 317
10431.33 302
10432.30 319
10433.26 296
10434.22 294
10435.19 297
10436.15 343
10437.12 283
10438.08 283
10439.05 288
10440.01 270
10440.98 250
10441.94 262
10442.91 274
10443.87 252
10444.84 242
10445.80 262
10446.77 242
10447.73 266
10448.70 209
10449.66 229
10450.63 215
10451.59 249
10452.56 269
10453.53 245
10454.49 235
10455.46 261
10456.42 255
10457.39 239
10458.35 218
10459.32 200
10460.29 255
10461.25 261
10462.22 259
10463.18 214
10464.15 226
10465.12 220
10466.08 196
10467.05 192
10468.01 217
10468.98 244
10469.95 241
10470.91 235
10471.88 222
10472.85 223
10473.81 213
10474.78 212
10475.74 223
10476.71 226
10477.68 243
10478.64 225
10479.61 220
10480.58 204
10481.54 209
10482.51 217
10483.48 235
10484.45 181
10485.41 183
10486.38 201
10487.35 188
10488.31 211
10489.28 291
10490.25 267
10491.22 231
10492.18 232
10493.15 241
10494.12 238
10495.08 219
10496.05 240
10497.02 238
10497.99 212
10498.95 231
10499.92 221
10500.89 250
10501.86 249
10502.83 233
10503.79 242
10504.76 220
10505.73 204
10506.70 211
10507.67 205
10508.63 192
10509.60 206
10510.57 215
10511.54 248
10512.51 249
10513.47 182
10514.44 228
10515.41 196
10516.38 210
10517.35 179
10518.32 231
10519.28 212
10520.25 203
10521.22 178
10522.19 185
10523.16 191
10524.13 202
10525.10 210
10526.07 224
10527.03 209
10528.00 239
10528.97 234
10529.94 205
10530.91 190
10531.88 180
10532.85 208
10533.82 212
10534.79 241
10535.76 221
10536.73 178
10537.70 220
10538.67 197
10539.63 214
10540.60 184
10541.57 184
10542.54 226
10543.51 247
10544.48 226
10545.45 209
10546.42 216
10547.39 202
10548.36 198
10549.33 211
10550.30 222
10551.27 171
10552.24 221
10553.21 206
10554.18 208
10555.15 198
10556.12 224
10557.09 238
10558.06 230
10559.03 200
10560.00 212
10560.97 233
10561.95 249
10562.92 183
10563.89 164
10564.86 240
10565.83 238
10566.80 229
10567.77 208
10568.74 211
10569.71 237
10570.68 233
10571.65 228
10572.62 200
10573.59 181
10574.57 202
10575.54 199
10576.51 161
10577.48 223
10578.45 222
10579.42 232
10580.39 177
10581.36 173
10582.34 211
10583.31 229
10584.28 234
10585.25 233
10586.22 205
10587.19 255
10588.17 227
10589.14 213
10590.11 245
10591.08 239
10592.05 222
10593.02 200
10594.00 176
10594.97 194
10595.94 165
10596.91 200
10597.89 247
10598.86 203
10599.83 212
10600.80 265
10601.77 243
10602.75 238
10603.72 234
10604.69 196
10605.66 226
10606.64 213
10607.61 205
10608.58 207
10609.55 198
10610.53 213
10611.50 221
10612.47 206
10613.45 216
10614.42 197
10615.39 249
10616.36 190
10617.34 219
10618.31 218
10619.28 175
10620.26 181
10621.23 196
10622.20 176
10623.18 196
10624.15 182
10625.12 198
10626.10 216
10627.07 211
10628.04 237
10629.02 179
10629.99 209
10630.97 216
10631.94 224
10632.91 213
10633.89 215
10634.86 191
10635.83 223
10636.81 223
10637.78 190
10638.76 219
10639.73 210
10640.70 222
10641.68 215
10642.65 191
10643.63 265
10644.60 261
10645.58 215
10646.55 263
10647.53 265
10648.50 231
10649.47 251
10650.45 289
10651.42 285
10652.40 257
10653.37 242
10654.35 245
10655.32 265
10656.30 249
10657.27 228
10658.25 241
10659.22 224
10660.20 230
10661.17 196
10662.15 220
10663.12 248
10664.10 247
10665.07 262
10666.05 233
10667.02 189
10668.00 193
10668.97 196
10669.95 165
10670.93 203
10671.90 220
10672.88 213
10673.85 245
10674.83 220
10675.80 211
10676.78 204
10677.76 184
10678.73 228
10679.71 231
10680.68 216
10681.66 212
10682.63 253
10683.61 252
10684.59 219
10685.56 200
10686.54 209
10687.52 250
10688.49 240
10689.47 240
10690.44 229
10691.42 226
10692.40 214
10693.37 213
10694.35 233
10695.33 227
10696.30 193
10697.28 194
10698.26 230
10699.23 207
10700.21 206
10701.19 217
10702.17 217
10703.14 229
10704.12 169
10705.10 213
10706.07 171
10707.05 183
10708.03 206
10709.01 198
10709.98 204
10710.96 224
10711.94 228
10712.91 166
10713.89 146
10714.87 185
10715.85 189
10716.83 201
10717.80 192
10718.78 189
10719.76 184
10720.74 246
10721.71 179
10722.69 178
10723.67 192
10724.65 185
10725.63 200
10726.60 183
10727.58 188
10728.56 193
10729.54 209
10730.52 210
10731.49 162
10732.47 210
10733.45 215
10734.43 190
10735.41 208
10736.39 243
10737.37 188
10738.34 190
10739.32 184
10740.30 171
10741.28 200
10742.26 176
10743.24 207
10744.22 208
10745.20 199
10746.17 200
10747.15 178
10748.13 184
10749.11 186
10750.09 201
10751.07 194
10752.05 189
10753.03 232
10754.01 196
10754.99 186
10755.97 233
10756.95 221
10757.93 210
10758.91 235
10759.88 243
10760.86 228
10761.84 197
10762.82 177
10763.80 211
10764.78 204
10765.76 204
10766.74 187
10767.72 178
10768.70 212
10769.68 197
10770.66 187
10771.64 197
10772.62 185
10773.60 221
10774.58 202
10775.56 190
10776.54 199
10777.52 198
10778.51 211
10779.49 204
10780.47 193
10781.45 199
10782.43 212
10783.41 204
10784.39 204
10785.37 198
10786.35 212
10787.33 248
10788.31 230
10789.29 231
10790.27 199
10791.26 237
10792.24 222
10793.22 195
10794.20 184
10795.18 193
10796.16 195
10797.14 234
10798.12 227
10799.10 206
10800.09 206
10801.07 189
10802.05 210
10803.03 205
10804.01 190
10804.99 200
10805.98 190
10806.96 188
10807.94 200
10808.92 177
10809.90 195
10810.89 195
10811.87 196
10812.85 150
10813.83 160
10814.81 223
10815.80 230
10816.78 208
10817.76 199
10818.74 194
10819.72 199
10820.71 222
10821.69 214
10822.67 177
10823.65 166
10824.64 201
10825.62 202
10826.60 179
10827.58 173
10828.57 208
10829.55 195
10830.53 210
10831.52 178
10832.50 228
10833.48 200
10834.46 244
10835.45 216
10836.43 218
10837.41 202
10838.40 179
10839.38 216
10840.36 245
10841.35 213
10842.33 177
10843.31 227
10844.30 201
10845.28 186
10846.26 151
10847.25 162
10848.23 223
10849.21 180
10850.20 186
10851.18 187
10852.17 181
10853.15 184
10854.13 220
10855.12 182
10856.10 202
10857.09 192
10858.07 186
10859.05 183
10860.04 203
10861.02 194
10862.01 195
10862.99 220
10863.97 202
10864.96 202
10865.94 210
10866.93 235
10867.91 183
10868.90 214
10869.88 237
10870.87 233
10871.85 221
10872.84 182
10873.82 198
10874.81 220
10875.79 225
10876.78 254
10877.76 214
10878.75 182
10879.73 182
10880.72 178
10881.70 229
10882.69 195
10883.67 221
10884.66 215
10885.64 224
10886.63 237
10887.61 217
10888.60 207
10889.58 224
10890.57 214
10891.55 240
10892.54 244
10893.53 205
10894.51 213
10895.50 207
10896.48 232
10897.47 207
10898.45 253
10899.44 207
10900.43 266
10901.41 246
10902.40 236
10903.38 226
10904.37 237
10905.36 172
10906.34 236
10907.33 245
10908.32 244
10909.30 262
10910.29 285
10911.28 295
10912.26 263
10913.25 308
10914.24 282
10915.22 303
10916.21 267
10917.20 267
10918.18 237
10919.17 292
10920.16 304
10921.14 281
10922.13 239
10923.12 252
10924.10 243
10925.09 212
10926.08 233
10927.07 260
10928.05 245
10929.04 258
10930.03 264
10931.01 240
10932.00 288
10932.99 250
10933.98 263
10934.96 253
10935.95 275
10936.94 285
10937.93 267
10938.92 269
10939.90 264
10940.89 294
10941.88 264
10942.87 291
10943.85 286
10944.84 282
10945.83 294
10946.82 253
10947.81 275
10948.79 293
10949.78 320
10950.77 301
10951.76 322
10952.75 308
10953.74 305
10954.72 289
10955.71 282
10956.70 297
10957.69 288
10958.68 294
10959.67 283
10960.66 277
10961.65 287
10962.63 288
10963.62 292
10964.61 312
10965.60 312
10966.59 320
10967.58 326
10968.57 298
10969.56 365
10970.55 315
10971.54 305
10972.52 298
10973.51 305
10974.50 301
10975.49 289
10976.48 346
10977.47 292
10978.46 268
10979.45 270
10980.44 257
10981.43 321
10982.42 323
10983.41 284
10984.40 262
10985.39 276
10986.38 303
10987.37 344
10988.36 278
10989.35 301
10990.34 268
10991.33 331
10992.32 301
10993.31 279
10994.30 327
10995.29 347
10996.28 350
10997.27 375
10998.26 324
10999.25 271
11000.24 291
11001.23 277
11002.22 312
11003.21 351
11004.20 358
11005.20 301
11006.19 352
11007.18 418
11008.17 414
11009.16 396
11010.15 458
11011.14 462
11012.13 445
11013.12 416
11014.11 414
11015.10 429
11016.10 409
11017.09 410
11018.08 384
11019.07 352
11020.06 373
11021.05 349
11022.04 347
11023.04 333
11024.03 289
11025.02 327
11026.01 323
11027.00 362
11027.99 356
11028.99 330
11029.98 330
11030.97 376
11031.96 353
11032.95 369
11033.95 331
11034.94 299
11035.93 312
11036.92 324
11037.91 353
11038.91 292
11039.90 311
11040.89 335
11041.88 314
11042.88 290
11043.87 322
11044.86 304
11045.85 283
11046.85 325
11047.84 318
11048.83 307
11049.82 311
11050.82 317
11051.81 308
11052.80 257
11053.80 298
11054.79 287
11055.78 300
11056.77 262
11057.77 264
11058.76 278
11059.75 273
11060.75 258
11061.74 225
11062.73 307
11063.73 316
11064.72 280
11065.71 238
11066.71 276
11067.70 264
11068.69 276
11069.69 263
11070.68 240
11071.68 290
11072.67 281
11073.66 261
11074.66 270
11075.65 246
11076.65 231
11077.64 277
11078.63 266
11079.63 246
11080.62 265
11081.62 263
11082.61 295
11083.60 316
11084.60 281
11085.59 281
11086.59 245
11087.58 280
11088.58 274
11089.57 256
11090.57 234
11091.56 230
11092.55 244
11093.55 254
11094.54 259
11095.54 256
11096.53 243
11097.53 240
11098.52 256
11099.52 234
11100.51 246
11101.51 265
11102.50 281
11103.50 315
11104.49 262
11105.49 219
11106.48 234
11107.48 233
11108.48 261
11109.47 233
11110.47 231
11111.46 300
11112.46 270
11113.45 298
11114.45 270
11115.44 251
11116.44 270
11117.44 295
11118.43 299
11119.43 218
11120.42 258
11121.42 288
11122.42 323
11123.41 285
11124.41 301
11125.40 279
11126.40 273
11127.40 300
11128.39 271
11129.39 283
11130.38 283
11131.38 254
11132.38 353
11133.37 381
11134.37 358
11135.37 412
11136.36 394
11137.36 400
11138.36 392
11139.35 381
11140.35 367
11141.35 369
11142.34 328
11143.34 325
11144.34 330
11145.34 332
11146.33 327
11147.33 268
11148.33 315
11149.32 331
11150.32 284
11151.32 333
11152.32 291
11153.31 300
11154.31 311
11155.31 307
11156.31 365
11157.30 304
11158.30 295
11159.30 311
11160.30 300
11161.29 293
11162.29 254
11163.29 290
11164.29 283
11165.29 275
11166.28 276
11167.28 272
11168.28 291
11169.28 290
11170.28 273
11171.27 317
11172.27 275
11173.27 276
11174.27 253
11175.27 244
11176.27 277
11177.26 285
11178.26 299
11179.26 270
11180.26 273
11181.26 286
11182.26 293
11183.26 310
11184.26 261
11185.25 243
11186.25 291
11187.25 291
11188.25 226
11189.25 279
11190.25 243
11191.25 267
11192.25 228
11193.25 261
11194.25 282
11195.24 283
11196.24 222
11197.24 245
11198.24 239
11199.24 266
11200.24 274
11201.24 286
11202.24 263
11203.24 230
11204.24 245
11205.24 272
11206.24 265
11207.24 295
11208.24 330
11209.24 309
11210.24 270
11211.24 306
11212.24 315
11213.24 301
11214.24 307
11215.24 281
11216.24 337
11217.24 319
11218.24 271
11219.24 282
11220.24 251
11221.24 302
11222.24 288
11223.24 264
11224.24 287
11225.24 289
11226.24 263
11227.25 261
11228.25 257
11229.25 262
11230.25 282
11231.25 291
11232.25 279
11233.25 263
11234.25 237
11235.25 230
11236.25 268
11237.25 296
11238.26 276
11239.26 290
11240.26 276
11241.26 246
11242.26 259
11243.26 288
11244.26 257
11245.27 280
11246.27 269
11247.27 290
11248.27 268
11249.27 253
11250.27 248
11251.28 233
11252.28 233
11253.28 255
11254.28 266
11255.28 263
11256.29 262
11257.29 258
11258.29 261
11259.29 262
11260.29 238
11261.30 276
11262.30 289
11263.30 234
11264.30 245
11265.31 203
11266.31 276
11267.31 252
11268.31 282
11269.32 285
11270.32 258
11271.32 295
11272.32 268
11273.33 312
11274.33 309
11275.33 271
11276.33 274
11277.34 282
11278.34 289
11279.34 274
11280.35 273
11281.35 290
11282.35 278
11283.36 305
11284.36 316
11285.36 299
11286.37 329
11287.37 314
11288.37 335
11289.38 351
11290.38 332
11291.38 347
11292.39 341
11293.39 341
11294.39 359
11295.40 330
11296.40 329
11297.41 338
11298.41 337
11299.41 280
11300.42 286
11301.42 320
11302.43 282
11303.43 308
11304.43 323
11305.44 267
11306.44 288
11307.45 287
11308.45 290
11309.46 267
11310.46 275
11311.46 270
11312.47 285
11313.47 297
11314.48 273
11315.48 214
11316.49 248
11317.49 290
11318.50 278
11319.50 291
11320.51 289
11321.51 272
11322.52 297
11323.52 299
11324.53 325
11325.53 295
11326.54 326
11327.54 325
11328.55 308
11329.55 324
11330.56 312
11331.56 307
11332.57 304
11333.57 288
11334.58 303
11335.58 277
11336.59 272
11337.60 245
11338.60 269
11339.61 296
11340.61 253
11341.62 292
11342.62 284
11343.63 297
11344.64 268
11345.64 248
11346.65 326
11347.65 277
11348.66 275
11349.67 309
11350.67 294
11351.68 314
11352.69 275
11353.69 283
11354.70 310
11355.71 275
11356.71 311
11357.72 320
11358.72 263
11359.73 288
11360.74 302
11361.74 279
11362.75 272
11363.76 221
11364.76 276
11365.77 266
11366.78 244
11367.79 293
11368.79 312
11369.80 323
11370.81 291
11371.81 233
11372.82 288
11373.83 276
11374.84 269
11375.84 266
11376.85 248
11377.86 245
11378.87 289
11379.87 286
11380.88 252
11381.89 276
11382.90 287
11383.90 266
11384.91 276
11385.92 259
11386.93 266
11387.93 244
11388.94 244
11389.95 270
11390.96 243
11391.97 259
11392.97 255
11393.98 283
11394.99 290
11396.00 245
11397.01 247
11398.02 280
11399.02 226
11400.03 259
11401.04 243
11402.05 235
11403.06 286
11404.07 237
11405.08 230
11406.08 244
11407.09 241
11408.10 209
11409.11 199
11410.12 242
11411.13 252
11412.14 231
11413.15 253
11414.15 274
11415.16 301
11416.17 268
11417.18 270
11418.19 243
11419.20 245
11420.21 251
11421.22 261
11422.23 266
11423.24 262
11424.25 265
11425.26 267
11426.27 255
11427.28 225
11428.29 235
11429.30 238
11430.31 221
11431.32 214
11432.32 240
11433.33 233
11434.34 249
11435.35 248
11436.36 250
11437.37 276
11438.38 237
11439.39 228
11440.41 218
11441.42 227
11442.43 218
11443.44 254
11444.45 241
11445.46 234
11446.47 261
11447.48 277
11448.49 245
11449.50 220
11450.51 230
11451.52 261
11452.53 250
11453.54 253
11454.55 289
11455.56 259
11456.57 289
11457.59 273
11458.60 263
11459.61 267
11460.62 235
11461.63 246
11462.64 303
11463.65 255
11464.66 197
11465.67 256
11466.69 278
11467.70 281
11468.71 263
11469.72 246
11470.73 238
11471.74 252
11472.75 243
11473.77 256
11474.78 261
11475.79 275
11476.80 242
11477.81 271
11478.83 224
11479.84 268
11480.85 255
11481.86 290
11482.87 254
11483.89 269
11484.90 230
11485.91 271
11486.92 308
11487.93 237
11488.95 238
11489.96 234
11490.97 292
11491.98 251
11493.00 250
11494.01 271
11495.02 256
11496.03 275
11497.05 229
11498.06 253
11499.07 306
11500.09 264
11501.10 235
11502.11 262
11503.12 253
11504.14 289
11505.15 275
11506.16 262
11507.18 273
11508.19 282
11509.20 286
11510.22 300
11511.23 301
11512.24 276
11513.26 276
11514.27 277
11515.28 310
11516.30 278
11517.31 271
11518.32 269
11519.34 269
11520.35 267
11521.37 282
11522.38 304
11523.39 318
11524.41 263
11525.42 289
11526.44 289
11527.45 296
11528.46 309
11529.48 265
11530.49 300
11531.51 316
11532.52 317
11533.53 296
11534.55 303
11535.56 327
11536.58 301
11537.59 306
11538.61 353
11539.62 310
11540.64 302
11541.65 327
11542.67 358
11543.68 319
11544.69 294
11545.71 344
11546.72 379
11547.74 383
11548.75 297
11549.77 369
11550.78 337
11551.80 366
11552.81 381
11553.83 331
11554.85 356
11555.86 378
11556.88 347
11557.89 351
11558.91 416
11559.92 394
11560.94 410
11561.95 449
11562.97 439
11563.98 449
11565.00 422
11566.02 465
11567.03 526
11568.05 459
11569.06 446
11570.08 495
11571.10 565
11572.11 528
11573.13 485
11574.14 457
11575.16 467
11576.18 514
11577.19 543
11578.21 575
11579.22 584
11580.24 580
11581.26 563
11582.27 615
11583.29 631
11584.31 609
11585.32 687
11586.34 721
11587.36 676
11588.37 782
11589.39 790
11590.41 904
11591.42 905
11592.44 879
11593.46 899
11594.47 981
11595.49 1005
11596.51 1002
11597.53 1035
11598.54 1067
11599.56 1175
11600.58 1277
11601.59 1299
11602.61 1430
11603.63 1648
11604.65 1922
11605.66 2137
11606.68 2571
11607.70 2860
11608.72 2893
11609.74 3219
11610.75 3348
11611.77 3331
11612.79 3311
11613.81 3199
11614.82 3006
11615.84 2732
11616.86 2561
11617.88 2323
11618.90 2127
11619.91 1903
11620.93 1734
11621.95 1637
11622.97 1545
11623.99 1466
11625.01 1379
11626.02 1324
11627.04 1304
11628.06 1212
11629.08 1168
11630.10 1189
11631.12 1123
11632.14 1183
11633.15 1145
11634.17 1118
11635.19 1071
11636.21 1067
11637.23 1047
11638.25 1018
11639.27 975
11640.29 902
11641.30 882
11642.32 947
11643.34 970
11644.36 963
11645.38 921
11646.40 970
11647.42 997
11648.44 943
11649.46 950
11650.48 921
11651.50 924
11652.52 867
11653.54 875
11654.56 825
11655.58 796
11656.60 713
11657.62 695
11658.64 689
11659.66 640
11660.68 684
11661.70 647
11662.72 662
11663.74 592
11664.76 540
11665.78 554
11666.80 601
11667.82 644
11668.84 612
11669.86 581
11670.88 605
11671.90 634
11672.92 653
11673.94 621
11674.96 629
11675.98 635
11677.00 557
11678.02 573
11679.04 594
11680.06 645
11681.08 560
11682.10 644
11683.12 604
11684.15 613
11685.17 630
11686.19 671
11687.21 674
11688.23 650
11689.25 687
11690.27 758
11691.29 713
11692.31 697
11693.34 656
11694.36 661
11695.38 659
11696.40 648
11697.42 648
11698.44 586
11699.46 578
11700.49 570
11701.51 520
11702.53 520
11703.55 572
11704.57 557
11705.60 556
11706.62 532
11707.64 553
11708.66 606
11709.68 615
11710.71 529
11711.73 584
11712.75 549
11713.77 532
11714.79 583
11715.82 549
11716.84 576
11717.86 508
11718.88 523
11719.91 527
11720.93 507
11721.95 543
11722.97 492
11724.00 488
11725.02 536
11726.04 544
11727.07 512
11728.09 520
11729.11 518
11730.13 462
11731.16 470
11732.18 514
11733.20 496
11734.23 479
11735.25 374
11736.27 439
11737.30 427
11738.32 478
11739.34 450
11740.37 490
11741.39 505
11742.41 480
11743.44 468
11744.46 500
11745.48 409
11746.51 437
11747.53 529
11748.55 464
11749.58 478
11750.60 487
11751.63 471
11752.65 519
11753.67 486
11754.70 514
11755.72 506
11756.75 533
11757.77 529
11758.79 513
11759.82 451
11760.84 462
11761.87 486
11762.89 542
11763.92 508
11764.94 430
11765.97 452
11766.99 494
11768.01 414
11769.04 449
11770.06 408
11771.09 420
11772.11 454
11773.14 444
11774.16 427
11775.19 426
11776.21 437
11777.24 429
11778.26 433
11779.29 435
11780.31 448
11781.34 426
11782.36 398
11783.39 413
11784.41 428
11785.44 429
11786.46 412
11787.49 438
11788.52 425
11789.54 401
11790.57 409
11791.59 404
11792.62 405
11793.64 396
11794.67 419
11795.70 424
11796.72 373
11797.75 426
11798.77 429
11799.80 397
11800.83 395
11801.85 373
11802.88 399
11803.90 369
11804.93 388
11805.96 359
11806.98 355
11808.01 388
11809.04 437
11810.06 404
11811.09 406
11812.11 377
11813.14 372
11814.17 325
11815.19 344
11816.22 398
11817.25 387
11818.27 375
11819.30 368
11820.33 352
11821.36 322
11822.38 335
11823.41 326
11824.44 272
11825.46 289
11826.49 324
11827.52 339
11828.54 293
11829.57 299
11830.60 298
11831.63 361
11832.65 340
11833.68 334
11834.71 311
11835.74 336
11836.76 298
11837.79 295
11838.82 312
11839.85 314
11840.88 331
11841.90 310
11842.93 298
11843.96 302
11844.99 326
11846.01 317
11847.04 296
11848.07 289
11849.10 265
11850.13 264
11851.16 311
11852.18 340
11853.21 341
11854.24 280
11855.27 290
11856.30 287
11857.33 282
11858.35 280
11859.38 270
11860.41 285
11861.44 296
11862.47 281
11863.50 307
11864.53 273
11865.56 276
11866.58 292
11867.61 323
11868.64 306
11869.67 261
11870.70 257
11871.73 264
11872.76 305
11873.79 305
11874.82 356
11875.85 283
11876.88 274
11877.91 246
11878.93 238
11879.96 255
11880.99 270
11882.02 305
11883.05 286
11884.08 267
11885.11 272
11886.14 287
11887.17 311
11888.20 297
11889.23 273
11890.26 301
11891.29 280
11892.32 242
11893.35 283
11894.38 272
11895.41 273
11896.44 259
11897.47 298
11898.50 264
11899.53 231
11900.56 281
11901.59 260
11902.62 251
11903.65 242
11904.69 281
11905.72 319
11906.75 301
11907.78 289
11908.81 272
11909.84 269
11910.87 275
11911.90 237
11912.93 285
11913.96 292
11914.99 334
11916.02 318
11917.06 282
11918.09 281
11919.12 285
11920.15 305
11921.18 292
11922.21 275
11923.24 302
11924.27 299
11925.31 295
11926.34 293
11927.37 268
11928.40 310
11929.43 297
11930.46 299
11931.50 296
11932.53 288
11933.56 326
11934.59 271
11935.62 313
11936.65 321
11937.69 367
11938.72 311
11939.75 319
11940.78 343
11941.81 304
11942.85 304
11943.88 343
11944.91 327
11945.94 295
11946.98 317
11948.01 304
11949.04 336
11950.07 258
11951.11 249
11952.14 311
11953.17 321
11954.20 286
11955.24 270
11956.27 269
11957.30 324
11958.34 260
11959.37 293
11960.40 250
11961.43 243
11962.47 257
11963.50 265
11964.53 263
11965.57 246
11966.60 245
11967.63 269
11968.67 268
11969.70 262
11970.73 240
11971.77 266
11972.80 295
11973.83 296
11974.87 254
11975.90 265
11976.94 279
11977.97 263
11979.00 261
11980.04 247
11981.07 222
11982.10 240
11983.14 250
11984.17 215
11985.21 224
11986.24 256
11987.27 258
11988.31 275
11989.34 243
11990.38 290
11991.41 259
11992.45 313
11993.48 253
11994.51 267
11995.55 251
11996.58 259
11997.62 240
11998.65 258
11999.69 295
12000.72 257
12001.76 271
12002.79 303
12003.83 267
12004.86 255
12005.90 265
12006.93 301
12007.97 294
12009.00 245
12010.04 249
12011.07 278
12012.11 250
12013.14 256
12014.18 271
12015.21 284
12016.25 284
12017.28 280
12018.32 302
12019.35 265
12020.39 300
12021.43 320
12022.46 317
12023.50 280
12024.53 300
12025.57 331
12026.60 291
12027.64 298
12028.68 276
12029.71 304
12030.75 280
12031.78 278
12032.82 307
12033.86 278
12034.89 322
12035.93 280
12036.97 305
12038.00 299
12039.04 307
12040.07 323
12041.11 329
12042.15 281
12043.18 292
12044.22 272
12045.26 262
12046.29 246
12047.33 252
12048.37 280
12049.40 287
12050.44 267
12051.48 344
12052.52 298
12053.55 248
12054.59 273
12055.63 275
12056.66 280
12057.70 255
12058.74 298
12059.78 291
12060.81 299
12061.85 299
12062.89 290
12063.92 268
12064.96 265
12066.00 249
12067.04 251
12068.07 233
12069.11 256
12070.15 261
12071.19 249
12072.23 242
12073.26 253
12074.30 254
12075.34 239
12076.38 264
12077.42 270
12078.45 263
12079.49 277
12080.53 235
12081.57 220
12082.61 256
12083.64 233
12084.68 259
12085.72 241
12086.76 232
12087.80 260
12088.84 268
12089.88 278
12090.91 225
12091.95 243
12092.99 252
12094.03 247
12095.07 254
12096.11 251
12097.15 252
12098.19 219
12099.22 253
12100.26 264
12101.30 256
12102.34 281
12103.38 277
12104.42 285
12105.46 255
12106.50 300
12107.54 281
12108.58 234
12109.62 245
12110.66 250
12111.70 272
12112.74 265
12113.77 265
12114.81 257
12115.85 277
12116.89 242
12117.93 239
12118.97 230
12120.01 237
12121.05 217
12122.09 234
12123.13 266
12124.17 230
12125.21 229
12126.25 203
12127.29 211
12128.33 225
12129.37 244
12130.41 217
12131.45 222
12132.50 230
12133.54 235
12134.58 221
12135.62 259
12136.66 226
12137.70 206
12138.74 209
12139.78 214
12140.82 221
12141.86 198
12142.90 210
12143.94 205
12144.98 213
12146.02 214
12147.07 206
12148.11 214
12149.15 215
12150.19 218
12151.23 178
12152.27 202
12153.31 197
12154.35 189
12155.40 220
12156.44 215
12157.48 232
12158.52 202
12159.56 220
12160.60 216
12161.64 213
12162.69 215
12163.73 265
12164.77 234
12165.81 213
12166.85 200
12167.90 209
12168.94 233
12169.98 230
12171.02 222
12172.06 236
12173.11 200
12174.15 212
12175.19 203
12176.23 204
12177.27 212
12178.32 187
12179.36 228
12180.40 203
12181.44 193
12182.49 205
12183.53 195
12184.57 216
12185.61 210
12186.66 207
12187.70 218
12188.74 218
12189.79 182
12190.83 206
12191.87 205
12192.91 230
12193.96 208
12195.00 180
12196.04 198
12197.09 211
12198.13 157
12199.17 199
12200.22 206
12201.26 257
12202.30 210
12203.35 204
12204.39 208
12205.43 195
12206.48 221
12207.52 160
12208.57 184
12209.61 178
12210.65 192
12211.70 198
12212.74 216
12213.78 213
12214.83 196
12215.87 200
12216.92 199
12217.96 200
12219.00 203
12220.05 200
12221.09 196
12222.14 212
12223.18 238
12224.23 229
12225.27 198
12226.31 222
12227.36 207
12228.40 210
12229.45 218
12230.49 193
12231.54 202
12232.58 250
12233.63 218
12234.67 214
12235.72 191
12236.76 207
12237.81 218
12238.85 228
12239.90 201
12240.94 222
12241.99 209
12243.03 200
12244.08 192
12245.12 206
12246.17 207
12247.21 224
12248.26 204
12249.30 237
12250.35 226
12251.39 243
12252.44 205
12253.49 188
12254.53 200
12255.58 241
12256.62 253
12257.67 242
12258.71 237
12259.76 222
12260.81 246
12261.85 217
12262.90 227
12263.94 224
12264.99 233
12266.04 212
12267.08 196
12268.13 193
12269.17 192
12270.22 200
12271.27 211
12272.31 186
12273.36 223
12274.41 196
12275.45 176
12276.50 192
12277.55 205
12278.59 211
12279.64 180
12280.69 198
12281.73 206
12282.78 204
12283.83 185
12284.87 190
12285.92 172
12286.97 157
12288.01 166
12289.06 179
12290.11 177
12291.16 170
12292.20 154
12293.25 155
12294.30 176
12295.35 196
12296.39 194
12297.44 177
12298.49 158
12299.54 156
12300.58 173
12301.63 198
12302.68 202
12303.73 175
12304.77 182
12305.82 156
12306.87 172
12307.92 155
12308.97 152
12310.01 179
12311.06 163
12312.11 177
12313.16 153
12314.21 153
12315.25 190
12316.30 184
12317.35 202
12318.40 168
12319.45 177
12320.50 196
12321.54 182
12322.59 192
12323.64 209
12324.69 162
12325.74 188
12326.79 201
12327.84 192
12328.89 153
12329.93 176
12330.98 182
12332.03 164
12333.08 213
12334.13 185
12335.18 194
12336.23 160
12337.28 167
12338.33 158
12339.38 148
12340.43 168
12341.47 169
12342.52 181
12343.57 172
12344.62 172
12345.67 176
12346.72 177
12347.77 197
12348.82 167
12349.87 180
12350.92 162
12351.97 170
12353.02 156
12354.07 185
12355.12 154
12356.17 191
12357.22 187
12358.27 168
12359.32 190
12360.37 152
12361.42 176
12362.47 185
12363.52 145
12364.57 165
12365.62 157
12366.67 170
12367.72 176
12368.77 155
12369.82 146
12370.87 191
12371.93 198
12372.98 156
12374.03 171
12375.08 148
12376.13 152
12377.18 162
12378.23 165
12379.28 179
12380.33 168
12381.38 164
12382.43 178
12383.49 134
12384.54 152
12385.59 161
12386.64 159
12387.69 148
12388.74 141
12389.79 146
12390.84 183
12391.90 186
12392.95 167
12394.00 174
12395.05 147
12396.10 171
12397.15 188
12398.21 136
12399.26 149
12400.31 175
12401.36 172
12402.41 188
12403.47 199
12404.52 146
12405.57 167
12406.62 161
12407.67 176
12408.73 153
12409.78 171
12410.83 146
12411.88 188
12412.94 204
12413.99 160
12415.04 136
12416.09 159
12417.15 144
12418.20 149
12419.25 160
12420.30 189
12421.36 162
12422.41 196
12423.46 138
12424.52 164
12425.57 171
12426.62 145
12427.67 174
12428.73 208
12429.78 159
12430.83 164
12431.89 166
12432.94 181
12433.99 158
12435.05 140
12436.10 151
12437.15 189
12438.21 190
12439.26 146
12440.31 176
12441.37 194
12442.42 205
12443.47 202
12444.53 168
12445.58 155
12446.64 165
12447.69 197
12448.74 187
12449.80 166
12450.85 199
12451.91 173
12452.96 188
12454.01 168
12455.07 169
12456.12 200
12457.18 188
12458.23 165
12459.29 176
12460.34 147
12461.39 159
12462.45 174
12463.50 162
12464.56 171
12465.61 171
12466.67 148
12467.72 175
12468.78 139
12469.83 158
12470.89 140
12471.94 136
12473.00 174
12474.05 128
12475.11 141
12476.16 200
12477.22 202
12478.27 180
12479.33 176
12480.38 180
12481.44 158
12482.49 135
12483.55 187
12484.60 158
12485.66 140
12486.71 146
12487.77 167
12488.83 174
12489.88 151
12490.94 149
12491.99 189
12493.05 135
12494.10 184
12495.16 146
12496.22 205
12497.27 205
12498.33 184
12499.38 209
12500.44 202
12501.50 215
12502.55 190
12503.61 237
12504.67 215
12505.72 224
12506.78 260
12507.83 268
12508.89 274
12509.95 284
12511.00 266
12512.06 228
12513.12 225
12514.17 254
12515.23 225
12516.29 170
12517.34 172
12518.40 215
12519.46 195
12520.52 194
12521.57 158
12522.63 145
12523.69 172
12524.74 163
12525.80 197
12526.86 179
12527.92 211
12528.97 157
12530.03 193
12531.09 171
12532.15 172
12533.20 158
12534.26 153
12535.32 171
12536.38 166
12537.43 169
12538.49 178
12539.55 195
12540.61 160
12541.66 174
12542.72 185
12543.78 147
12544.84 169
12545.90 164
12546.95 164
12548.01 168
12549.07 188
12550.13 161
12551.19 154
12552.25 169
12553.30 179
12554.36 175
12555.42 153
12556.48 147
12557.54 132
12558.60 159
12559.65 147
12560.71 165
12561.77 156
12562.83 168
12563.89 162
12564.95 158
12566.01 118
12567.07 168
12568.13 158
12569.18 183
12570.24 185
12571.30 139
12572.36 189
12573.42 188
12574.48 157
12575.54 173
12576.60 160
12577.66 162
12578.72 196
12579.78 162
12580.84 163
12581.90 193
12582.96 179
12584.02 200
12585.07 180
12586.13 192
12587.19 202
12588.25 177
12589.31 184
12590.37 177
12591.43 168
12592.49 163
12593.55 175
12594.61 159
12595.67 160
12596.73 155
12597.79 178
12598.86 147
12599.92 176
12600.98 171
12602.04 181
12603.10 149
12604.16 108
12605.22 189
12606.28 189
12607.34 170
12608.40 154
12609.46 167
12610.52 187
12611.58 178
12612.64 151
12613.70 163
12614.76 160
12615.83 196
12616.89 181
12617.95 150
12619.01 150
12620.07 166
12621.13 147
12622.19 154
12623.25 151
12624.32 138
12625.38 190
12626.44 172
12627.50 146
12628.56 147
12629.62 136
12630.68 131
12631.75 134
12632.81 153
12633.87 163
12634.93 151
12635.99 144
12637.05 145
12638.12 127
12639.18 150
12640.24 170
12641.30 167
12642.36 140
12643.43 148
12644.49 144
12645.55 140
12646.61 173
12647.68 141
12648.74 146
12649.80 150
12650.86 167
12651.93 138
12652.99 143
12654.05 138
12655.11 141
12656.18 131
12657.24 142
12658.30 139
12659.36 163
12660.43 150
12661.49 138
12662.55 136
12663.62 147
12664.68 170
12665.74 181
12666.81 184
12667.87 148
12668.93 149
12670.00 133
12671.06 131
12672.12 143
12673.19 135
12674.25 144
12675.31 142
12676.38 165
12677.44 172
12678.50 139
12679.57 152
12680.63 167
12681.69 143
12682.76 170
12683.82 171
12684.89 142
12685.95 153
12687.01 165
12688.08 183
12689.14 160
12690.21 144
12691.27 145
12692.33 189
12693.40 188
12694.46 205
12695.53 166
12696.59 162
12697.66 156
12698.72 185
12699.79 164
12700.85 147
12701.91 157
12702.98 134
12704.04 151
12705.11 167
12706.17 158
12707.24 120
12708.30 152
12709.37 141
12710.43 152
12711.50 165
12712.56 155
12713.63 174
12714.69 165
12715.76 174
12716.82 187
12717.89 145
12718.95 154
12720.02 153
12721.09 194
12722.15 184
12723.22 146
12724.28 206
12725.35 150
12726.41 183
12727.48 177
12728.54 160
12729.61 167
12730.68 149
12731.74 147
12732.81 196
12733.87 224
12734.94 189
12736.01 174
12737.07 180
12738.14 184
12739.20 180
12740.27 180
12741.34 158
12742.40 174
12743.47 192
12744.54 175
12745.60 170
12746.67 180
12747.74 220
12748.80 170
12749.87 172
12750.94 196
12752.00 199
12753.07 190
12754.14 190
12755.20 174
12756.27 194
12757.34 173
12758.40 180
12759.47 171
12760.54 173
12761.60 161
12762.67 175
12763.74 166
12764.81 195
12765.87 151
12766.94 172
12768.01 170
12769.08 171
12770.14 152
12771.21 121
12772.28 153
12773.35 177
12774.41 184
12775.48 159
12776.55 168
12777.62 160
12778.68 190
12779.75 168
12780.82 153
12781.89 167
12782.96 185
12784.02 169
12785.09 148
12786.16 139
12787.23 164
12788.30 172
12789.37 155
12790.43 157
12791.50 152
12792.57 149
12793.64 162
12794.71 150
12795.78 137
12796.84 176
12797.91 164
12798.98 137
12800.05 127
12801.12 129
12802.19 125
12803.26 109
12804.33 111
12805.40 128
12806.46 133
12807.53 138
12808.60 111
12809.67 113
12810.74 147
12811.81 151
12812.88 152
12813.95 135
12815.02 151
12816.09 159
12817.16 159
12818.23 157
12819.30 163
12820.37 139
12821.44 156
12822.50 146
12823.57 145
12824.64 146
12825.71 140
12826.78 151
12827.85 164
12828.92 166
12829.99 169
12831.06 167
12832.13 168
12833.20 175
12834.27 162
12835.34 146
12836.41 163
12837.49 174
12838.56 157
12839.63 137
12840.70 117
12841.77 122
12842.84 139
12843.91 140
12844.98 135
12846.05 143
12847.12 133
12848.19 137
12849.26 151
12850.33 132
12851.40 120
12852.47 159
12853.55 171
12854.62 160
12855.69 144
12856.76 168
12857.83 161
12858.90 143
12859.97 135
12861.04 167
12862.11 145
12863.19 93
12864.26 114
12865.33 116
12866.40 118
12867.47 100
12868.54 111
12869.62 102
12870.69 132
12871.76 110
12872.83 149
12873.90 152
12874.97 154
12876.05 144
12877.12 134
12878.19 139
12879.26 122
12880.33 142
12881.41 140
12882.48 138
12883.55 113
12884.62 105
12885.70 129
12886.77 116
12887.84 141
12888.91 138
12889.98 150
12891.06 145
12892.13 122
12893.20 126
12894.28 148
12895.35 129
12896.42 132
12897.49 113
12898.57 129
12899.64 104
12900.71 126
12901.79 142
12902.86 134
12903.93 119
12905.00 145
12906.08 123
12907.15 112
12908.22 117
12909.30 130
12910.37 125
12911.44 146
12912.52 136
12913.59 123
12914.66 153
12915.74 134
12916.81 107
12917.89 125
12918.96 146
12920.03 119
12921.11 126
12922.18 143
12923.25 142
12924.33 129
12925.40 142
12926.48 130
12927.55 128
12928.62 147
12929.70 132
12930.77 121
12931.85 112
12932.92 124
12934.00 127
12935.07 115
12936.14 126
12937.22 127
12938.29 126
12939.37 113
12940.44 106
12941.52 110
12942.59 114
12943.67 101
12944.74 107
12945.82 117
12946.89 127
12947.97 123
12949.04 109
12950.12 119
12951.19 94
12952.27 91
12953.34 105
12954.42 129
12955.49 110
12956.57 82
12957.64 91
12958.72 100
12959.79 84
12960.87 105
12961.94 104
12963.02 108
12964.10 114
12965.17 109
12966.25 129
12967.32 120
12968.40 129
12969.47 150
12970.55 109
12971.63 113
12972.70 87
12973.78 115
12974.85 108
12975.93 118
12977.01 134
12978.08 148
12979.16 109
12980.23 103
12981.31 120
12982.39 128
12983.46 129
12984.54 125
12985.62 115
12986.69 88
12987.77 89
12988.85 126
12989.92 110
12991.00 114
12992.08 105
12993.15 90
12994.23 125
12995.31 119
12996.38 128
12997.46 111
12998.54 124
12999.61 109
13000.69 92
13001.77 95
13002.85 147
13003.92 111
13005.00 133
13006.08 124
13007.16 121
13008.23 119
13009.31 151
13010.39 119
13011.47 120
13012.54 111
13013.62 106
13014.70 113
13015.78 148
13016.85 120
13017.93 121
13019.01 115
13020.09 129
13021.17 129
13022.24 94
13023.32 101
13024.40 141
13025.48 135
13026.56 129
13027.63 115
13028.71 87
13029.79 114
13030.87 132
13031.95 123
13033.03 125
13034.10 113
13035.18 114
13036.26 111
13037.34 122
13038.42 114
13039.50 92
13040.58 119
13041.66 116
13042.73 112
13043.81 121
13044.89 123
13045.97 148
13047.05 142
13048.13 100
13049.21 120
13050.29 142
13051.37 128
13052.45 142
13053.53 125
13054.60 137
13055.68 141
13056.76 122
13057.84 117
13058.92 120
13060.00 133
13061.08 134
13062.16 135
13063.24 124
13064.32 107
13065.40 113
13066.48 133
13067.56 118
13068.64 117
13069.72 118
13070.80 126
13071.88 141
13072.96 137
13074.04 139
13075.12 108
13076.20 138
13077.28 123
13078.36 121
13079.44 121
13080.52 116
13081.60 113
13082.68 127
13083.76 123
13084.84 112
13085.93 110
13087.01 100
13088.09 98
13089.17 99
13090.25 115
13091.33 120
13092.41 127
13093.49 133
13094.57 114
13095.65 127
13096.73 116
13097.82 124
13098.90 118
13099.98 126
13101.06 105
13102.14 124
13103.22 157
13104.30 148
13105.38 129
13106.47 111
13107.55 128
13108.63 129
13109.71 118
13110.79 108
13111.87 110
13112.96 127
13114.04 99
13115.12 103
13116.20 123
13117.28 119
13118.37 88
13119.45 102
13120.53 129
13121.61 128
13122.69 141
13123.78 92
13124.86 117
13125.94 92
13127.02 107
13128.11 111
13129.19 104
13130.27 121
13131.35 134
13132.44 119
13133.52 118
13134.60 123
13135.68 99
13136.77 92
13137.85 100
13138.93 113
13140.01 110
13141.10 92
13142.18 129
13143.26 136
13144.35 109
13145.43 102
13146.51 113
13147.60 139
13148.68 121
13149.76 114
13150.85 79
13151.93 92
13153.01 95
13154.10 93
13155.18 123
13156.26 122
13157.35 117
13158.43 87
13159.51 119
13160.60 111
13161.68 105
13162.77 98
13163.85 116
13164.93 101
13166.02 100
13167.10 103
13168.19 129
13169.27 93
13170.35 114
13171.44 114
13172.52 106
13173.61 125
13174.69 113
13175.78 116
13176.86 123
13177.94 119
13179.03 111
13180.11 122
13181.20 112
13182.28 123
13183.37 126
13184.45 127
13185.54 104
13186.62 133
13187.71 122
13188.79 119
13189.88 96
13190.96 113
13192.05 120
13193.13 115
13194.22 114
13195.30 105
13196.39 110
13197.47 98
13198.56 122
13199.64 96
13200.73 99
13201.81 110
13202.90 103
13203.98 110
13205.07 103
13206.16 101
13207.24 115
13208.33 120
13209.41 120
13210.50 135
13211.58 106
13212.67 132
13213.76 110
13214.84 78
13215.93 102
13217.01 95
13218.10 91
13219.19 85
13220.27 87
13221.36 99
13222.45 83
13223.53 100
13224.62 117
13225.70 115
13226.79 89
13227.88 117
13228.96 118
13230.05 106
13231.14 105
13232.22 121
13233.31 128
13234.40 119
13235.48 84
13236.57 80
13237.66 100
13238.74 70
13239.83 100
13240.92 95
13242.01 87
13243.09 105
13244.18 120
13245.27 120
13246.35 107
13247.44 124
13248.53 124
13249.62 114
13250.70 112
13251.79 112
13252.88 94
13253.97 109
13255.05 102
13256.14 107
13257.23 96
13258.32 124
13259.41 88
13260.49 107
13261.58 107
13262.67 113
13263.76 116
13264.85 107
13265.93 106
13267.02 88
13268.11 106
13269.20 97
13270.29 112
13271.37 95
13272.46 107
13273.55 111
13274.64 109
13275.73 92
13276.82 101
13277.91 110
13278.99 89
13280.08 104
13281.17 123
13282.26 148
13283.35 126
13284.44 88
13285.53 126
13286.62 98
13287.70 100
13288.79 110
13289.88 117
13290.97 126
13292.06 113
13293.15 103
13294.24 107
13295.33 103
13296.42 113
13297.51 107
13298.60 100
13299.69 92
13300.78 108
13301.87 105
13302.95 130
13304.04 107
13305.13 108
13306.22 103
13307.31 105
13308.40 117
13309.49 104
13310.58 116
13311.67 106
13312.76 120
13313.85 139
13314.94 98
13316.03 95
13317.12 97
13318.21 120
13319.30 125
13320.39 103
13321.48 124
13322.58 117
13323.67 117
13324.76 127
13325.85 103
13326.94 130
13328.03 123
13329.12 109
13330.21 105
13331.30 112
13332.39 98
13333.48 96
13334.57 123
13335.66 104
13336.75 91
13337.85 114
13338.94 122
13340.03 134
13341.12 119
13342.21 118
13343.30 143
13344.39 110
13345.48 130
13346.58 117
13347.67 95
13348.76 123
13349.85 105
13350.94 131
13352.03 123
13353.12 115
13354.22 109
13355.31 104
13356.40 97
13357.49 117
13358.58 118
13359.68 133
13360.77 136
13361.86 114
13362.95 121
13364.04 116
13365.14 106
13366.23 109
13367.32 128
13368.41 134
13369.51 128
13370.60 119
13371.69 122
13372.78 134
13373.87 113
13374.97 124
13376.06 124
13377.15 106
13378.25 107
13379.34 113
13380.43 110
13381.52 118
13382.62 102
13383.71 132
13384.80 137
13385.90 111
13386.99 100
13388.08 128
13389.17 145
13390.27 102
13391.36 110
13392.45 126
13393.55 115
13394.64 110
13395.73 105
13396.83 110
13397.92 100
13399.02 107
13400.11 91
13401.20 118
13402.30 96
13403.39 106
13404.48 101
13405.58 104
13406.67 125
13407.77 123
13408.86 118
13409.95 108
13411.05 118
13412.14 109
13413.24 105
13414.33 99
13415.42 111
13416.52 108
13417.61 106
13418.71 114
13419.80 106
13420.90 125
13421.99 99
13423.08 118
13424.18 100
13425.27 105
13426.37 111
13427.46 90
13428.56 119
13429.65 99
13430.75 80
13431.84 91
13432.94 93
13434.03 85
13435.13 103
13436.22 106
13437.32 118
13438.41 105
13439.51 114
13440.60 127
13441.70 104
13442.79 142
13443.89 122
13444.98 102
13446.08 89
13447.18 119
13448.27 124
13449.37 115
13450.46 111
13451.56 101
13452.65 125
13453.75 126
13454.85 118
13455.94 123
13457.04 100
13458.13 105
13459.23 122
13460.33 114
13461.42 118
13462.52 121
13463.61 123
13464.71 96
13465.81 111
13466.90 113
13468.00 112
13469.10 118
13470.19 106
13471.29 106
13472.38 120
13473.48 103
13474.58 113
13475.67 104
13476.77 121
13477.87 115
13478.96 99
13480.06 94
13481.16 114
13482.26 86
13483.35 109
13484.45 128
13485.55 115
13486.64 112
13487.74 105
13488.84 107
13489.94 91
13491.03 111
13492.13 118
13493.23 93
13494.32 94
13495.42 123
13496.52 123
13497.62 113
13498.72 113
13499.81 101
13500.91 133
13502.01 135
13503.11 111
13504.20 109
13505.30 104
13506.40 140
13507.50 130
13508.60 108
13509.69 135
13510.79 121
13511.89 114
13512.99 119
13514.09 97
13515.18 94
13516.28 108
13517.38 127
13518.48 138
13519.58 107
13520.68 112
13521.78 104
13522.87 133
13523.97 97
13525.07 100
13526.17 104
13527.27 110
13528.37 133
13529.47 91
13530.57 92
13531.66 103
13532.76 140
13533.86 139
13534.96 106
13536.06 114
13537.16 115
13538.26 106
13539.36 91
13540.46 106
13541.56 92
13542.66 111
13543.76 108
13544.86 105
13545.96 124
13547.05 114
13548.15 117
13549.25 112
13550.35 111
13551.45 124
13552.55 109
13553.65 126
13554.75 106
13555.85 108
13556.95 112
13558.05 111
13559.15 108
13560.25 111
13561.35 108
13562.45 107
13563.55 110
13564.65 103
13565.75 92
13566.85 85
13567.96 117
13569.06 115
13570.16 123
13571.26 96
13572.36 105
13573.46 103
13574.56 100
13575.66 100
13576.76 98
13577.86 109
13578.96 111
13580.06 127
13581.16 130
13582.27 112
13583.37 87
13584.47 137
13585.57 114
13586.67 128
13587.77 135
13588.87 111
13589.97 113
13591.08 124
13592.18 120
13593.28 105
13594.38 125
13595.48 118
13596.58 111
13597.68 112
13598.79 138
13599.89 127
13600.99 122
13602.09 125
13603.19 116
13604.30 110
13605.40 117
13606.50 140
13607.60 112
13608.70 99
13609.81 117
13610.91 133
13612.01 120
13613.11 128
13614.21 121
13615.32 110
13616.42 131
13617.52 115
13618.62 96
13619.73 108
13620.83 111
13621.93 127
13623.03 104
13624.14 107
13625.24 136
13626.34 152
13627.45 118
13628.55 127
13629.65 119
13630.75 142
13631.86 130
13632.96 121
13634.06 148
13635.17 123
13636.27 121
13637.37 115
13638.48 137
13639.58 137
13640.68 133
13641.79 149
13642.89 99
13643.99 120
13645.10 126
13646.20 152
13647.30 137
13648.41 157
13649.51 135
13650.62 153
13651.72 152
13652.82 107
13653.93 112
13655.03 124
13656.14 137
13657.24 118
13658.34 106
13659.45 140
13660.55 143
13661.66 121
13662.76 122
13663.87 122
13664.97 140
13666.07 145
13667.18 126
13668.28 126
13669.39 117
13670.49 138
13671.60 122
13672.70 115
13673.81 135
13674.91 121
13676.02 101
13677.12 160
13678.23 108
13679.33 138
13680.44 129
13681.54 120
13682.65 125
13683.75 131
13684.86 161
13685.96 115
13687.07 95
13688.17 105
13689.28 98
13690.38 103
13691.49 112
13692.59 113
13693.70 97
13694.80 136
13695.91 136
13697.02 105
13698.12 100
13699.23 102
13700.33 130
13701.44 99
13702.55 113
13703.65 103
13704.76 132
13705.86 120
13706.97 106
13708.08 103
13709.18 124
13710.29 126
13711.39 97
13712.50 131
13713.61 116
13714.71 119
13715.82 141
13716.93 118
13718.03 102
13719.14 117
13720.25 120
13721.35 133
13722.46 98
13723.57 87
13724.67 154
13725.78 106
13726.89 105
13727.99 105
13729.10 108
13730.21 113
13731.31 125
13732.42 123
13733.53 113
13734.64 109
13735.74 131
13736.85 101
13737.96 111
13739.07 114
13740.17 118
13741.28 99
13742.39 123
13743.50 120
13744.60 120
13745.71 130
13746.82 119
13747.93 141
13749.03 123
13750.14 160
13751.25 126
13752.36 145
13753.47 150
13754.57 132
13755.68 135
13756.79 144
13757.90 127
13759.01 136
13760.11 162
13761.22 170
13762.33 141
13763.44 120
13764.55 113
13765.66 130
13766.76 160
13767.87 159
13768.98 158
13770.09 160
13771.20 133
13772.31 136
13773.42 172
13774.53 142
13775.63 149
13776.74 179
13777.85 180
13778.96 145
13780.07 165
13781.18 172
13782.29 164
13783.40 166
13784.51 157
13785.62 159
13786.73 202
13787.83 209
13788.94 181
13790.05 172
13791.16 135
13792.27 203
13793.38 172
13794.49 194
13795.60 205
13796.71 168
13797.82 148
13798.93 165
13800.04 184
13801.15 123
13802.26 167
13803.37 179
13804.48 139
13805.59 125
13806.70 153
13807.81 160
13808.92 145
13810.03 148
13811.14 142
13812.25 158
13813.36 164
13814.47 152
13815.58 121
13816.69 132
13817.80 136
13818.91 143
13820.03 153
13821.14 147
13822.25 160
13823.36 156
13824.47 164
13825.58 134
13826.69 122
13827.80 127
13828.91 165
13830.02 143
13831.13 141
13832.25 127
13833.36 141
13834.47 146
13835.58 124
13836.69 110
13837.80 177
13838.91 155
13840.02 132
13841.14 162
13842.25 146
13843.36 139
13844.47 122
13845.58 125
13846.69 126
13847.81 125
13848.92 134
13850.03 127
13851.14 133
13852.25 141
13853.37 131
13854.48 128
13855.59 111
13856.70 144
13857.81 158
13858.93 165
13860.04 145
13861.15 122
13862.26 114
13863.38 115
13864.49 156
13865.60 138
13866.71 119
13867.83 140
13868.94 157
13870.05 138
13871.16 110
13872.28 127
13873.39 142
13874.50 141
13875.61 129
13876.73 122
13877.84 149
13878.95 128
13880.07 147
13881.18 121
13882.29 151
13883.41 157
13884.52 164
13885.63 141
13886.75 154
13887.86 155
13888.97 131
13890.09 128
13891.20 147
13892.31 173
13893.43 193
13894.54 153
13895.65 157
13896.77 164
13897.88 173
13899.00 203
13900.11 170
13901.22 179
13902.34 188
13903.45 168
13904.57 194
13905.68 206
13906.79 189
13907.91 173
13909.02 199
13910.14 198
13911.25 205
13912.37 211
13913.48 241
13914.59 226
13915.71 208
13916.82 170
13917.94 205
13919.05 217
13920.17 191
13921.28 176
13922.40 185
13923.51 170
13924.63 198
13925.74 177
13926.86 169
13927.97 169
13929.09 192
13930.20 190
13931.32 178
13932.43 171
13933.55 170
13934.66 183
13935.78 210
13936.89 146
13938.01 163
13939.12 164
13940.24 196
13941.35 195
13942.47 160
13943.59 145
13944.70 172
13945.82 180
13946.93 178
13948.05 152
13949.16 155
13950.28 198
13951.40 156
13952.51 150
13953.63 161
13954.74 156
13955.86 193
13956.98 173
13958.09 175
13959.21 164
13960.33 151
13961.44 170
13962.56 174
13963.67 121
13964.79 163
13965.91 183
13967.02 163
13968.14 156
13969.26 152
13970.37 149
13971.49 164
13972.61 158
13973.72 126
13974.84 126
13975.96 132
13977.08 142
13978.19 127
13979.31 152
13980.43 171
13981.54 148
13982.66 140
13983.78 161
13984.90 157
13986.01 162
13987.13 166
13988.25 147
13989.37 116
13990.48 100
13991.60 146
13992.72 149
13993.84 133
13994.95 104
13996.07 110
13997.19 121
13998.31 118
13999.42 114
14000.54 112
14001.66 121
14002.78 142
14003.90 131
14005.01 160
14006.13 133
14007.25 154
14008.37 123
14009.49 152
14010.61 140
14011.72 131
14012.84 136
14013.96 114
14015.08 142
14016.20 102
14017.32 123
14018.43 147
14019.55 151
14020.67 159
14021.79 115
14022.91 123
14024.03 144
14025.15 123
14026.27 162
14027.39 144
14028.50 134
14029.62 150
14030.74 159
14031.86 142
14032.98 144
14034.10 105
14035.22 121
14036.34 148
14037.46 148
14038.58 176
14039.70 149
14040.82 123
14041.94 130
14043.06 124
14044.18 105
14045.30 130
14046.41 135
14047.53 135
14048.65 125
14049.77 132
14050.89 115
14052.01 114
14053.13 131
14054.25 143
14055.37 158
14056.49 132
14057.61 128
14058.74 131
14059.86 145
14060.98 145
14062.10 154
14063.22 163
14064.34 131
14065.46 167
14066.58 149
14067.70 130
14068.82 123
14069.94 99
14071.06 139
14072.18 121
14073.30 132
14074.42 118
14075.54 115
14076.66 128
14077.79 127
14078.91 146
14080.03 114
14081.15 156
14082.27 143
14083.39 146
14084.51 143
14085.63 149
14086.76 138
14087.88 141
14089.00 153
14090.12 115
14091.24 111
14092.36 152
14093.48 154
14094.61 150
14095.73 138
14096.85 150
14097.97 143
14099.09 171
14100.22 174
14101.34 162
14102.46 183
14103.58 185
14104.70 181
14105.83 181
14106.95 186
14108.07 167
14109.19 190
14110.31 201
14111.44 196
14112.56 206
14113.68 170
14114.80 186
14115.93 157
14117.05 171
14118.17 192
14119.29 162
14120.42 189
14121.54 169
14122.66 157
14123.79 197
14124.91 171
14126.03 201
14127.15 186
14128.28 144
14129.40 158
14130.52 134
14131.65 170
14132.77 189
14133.89 145
14135.02 163
14136.14 155
14137.26 155
14138.39 145
14139.51 152
14140.63 149
14141.76 134
14142.88 149
14144.00 142
14145.13 140
14146.25 159
14147.38 190
14148.50 156
14149.62 141
14150.75 160
14151.87 161
14152.99 198
14154.12 160
14155.24 159
14156.37 139
14157.49 140
14158.62 172
14159.74 172
14160.86 134
14161.99 141
14163.11 161
14164.24 159
14165.36 136
14166.49 126
14167.61 186
14168.74 176
14169.86 157
14170.99 154
14172.11 144
14173.23 141
14174.36 147
14175.48 147
14176.61 144
14177.73 125
14178.86 137
14179.98 144
14181.11 146
14182.23 142
14183.36 148
14184.49 131
14185.61 124
14186.74 140
14187.86 153
14188.99 141
14190.11 149
14191.24 151
14192.36 111
14193.49 137
14194.61 127
14195.74 123
14196.87 159
14197.99 120
14199.12 124
14200.24 137
14201.37 146
14202.50 152
14203.62 143
14204.75 137
14205.87 143
14207.00 156
14208.13 130
14209.25 128
14210.38 149
14211.50 144
14212.63 133
14213.76 144
14214.88 127
14216.01 123
14217.14 145
14218.26 151
14219.39 143
14220.52 122
14221.64 115
14222.77 152
14223.90 121
14225.02 140
14226.15 147
14227.28 134
14228.41 125
14229.53 132
14230.66 125
14231.79 109
14232.91 123
14234.04 145
14235.17 119
14236.30 117
14237.42 132
14238.55 141
14239.68 151
14240.81 123
14241.93 133
14243.06 112
14244.19 108
14245.32 111
14246.44 117
14247.57 130
14248.70 118
14249.83 137
14250.95 119
14252.08 118
14253.21 151
14254.34 127
14255.47 127
14256.59 125
14257.72 117
14258.85 142
14259.98 139
14261.11 134
14262.24 142
14263.36 112
14264.49 125
14265.62 120
14266.75 114
14267.88 113
14269.01 103
14270.14 89
14271.26 89
14272.39 107
14273.52 94
14274.65 107
14275.78 105
14276.91 121
14278.04 108
14279.17 107
14280.30 125
14281.42 98
14282.55 124
14283.68 116
14284.81 102
14285.94 107
14287.07 98
14288.20 109
14289.33 119
14290.46 120
14291.59 98
14292.72 130
14293.85 112
14294.98 106
14296.11 102
14297.24 105
14298.37 108
14299.50 95
14300.63 94
14301.76 82
14302.89 83
14304.02 107
14305.15 97
14306.28 109
14307.41 117
14308.54 79
14309.67 86
14310.80 110
14311.93 111
14313.06 141
14314.19 136
14315.32 108
14316.45 92
14317.58 100
14318.71 110
14319.84 114
14320.97 111
14322.10 118
14323.23 148
14324.36 115
14325.49 111
14326.63 93
14327.76 116
14328.89 99
14330.02 110
14331.15 112
14332.28 127
14333.41 121
14334.54 112
14335.67 122
14336.81 128
14337.94 107
14339.07 114
14340.20 93
14341.33 94
14342.46 91
14343.59 88
14344.73 81
14345.86 112
14346.99 104
14348.12 85
14349.25 103
14350.38 99
14351.52 99
14352.65 118
14353.78 85
14354.91 97
14356.04 109
14357.18 102
14358.31 94
14359.44 92
14360.57 94
14361.71 85
14362.84 108
14363.97 112
14365.10 118
14366.24 102
14367.37 89
14368.50 124
14369.63 117
14370.77 84
14371.90 97
14373.03 113
14374.16 95
14375.30 118
14376.43 100
14377.56 87
14378.70 123
14379.83 102
14380.96 90
14382.09 102
14383.23 93
14384.36 87
14385.49 109
14386.63 110
14387.76 97
14388.89 99
14390.03 98
14391.16 85
14392.29 97
14393.43 102
14394.56 96
14395.70 89
14396.83 89
14397.96 97
14399.10 93
14400.23 121
14401.36 106
14402.50 120
14403.63 115
14404.77 91
14405.90 117
14407.03 121
14408.17 97
14409.30 112
14410.44 93
14411.57 81
14412.71 102
14413.84 86
14414.97 85
14416.11 91
14417.24 112
14418.38 105
14419.51 101
14420.65 111
14421.78 94
14422.92 109
14424.05 102
14425.19 85
14426.32 83
14427.46 95
14428.59 86
14429.73 97
14430.86 94
14432.00 104
14433.13 104
14434.27 97
14435.40 90
14436.54 65
14437.67 115
14438.81 99
14439.94 102
14441.08 97
14442.21 99
14443.35 103
14444.48 120
14445.62 105
14446.76 84
14447.89 96
14449.03 113
14450.16 95
14451.30 103
14452.43 99
14453.57 102
14454.71 110
14455.84 107
14456.98 124
14458.11 93
14459.25 89
14460.39 123
14461.52 111
14462.66 95
14463.80 107
14464.93 117
14466.07 110
14467.20 121
14468.34 90
14469.48 90
14470.61 109
14471.75 114
14472.89 107
14474.02 101
14475.16 123
14476.30 115
14477.43 90
14478.57 97
14479.71 105
14480.85 133
14481.98 101
14483.12 111
14484.26 93
14485.39 92
14486.53 114
14487.67 94
14488.81 97
14489.94 98
14491.08 129
14492.22 112
14493.36 112
14494.49 86
14495.63 81
14496.77 111
14497.91 119
14499.04 77
14500.18 91
14501.32 94
14502.46 102
14503.59 102
14504.73 115
14505.87 109
14507.01 74
14508.15 83
14509.28 90
14510.42 95
14511.56 73
14512.70 96
14513.84 97
14514.98 130
14516.11 91
14517.25 112
14518.39 110
14519.53 82
14520.67 98
14521.81 86
14522.95 92
14524.08 92
14525.22 97
14526.36 93
14527.50 95
14528.64 77
14529.78 94
14530.92 109
14532.06 99
14533.20 108
14534.33 95
14535.47 71
14536.61 110
14537.75 94
14538.89 86
14540.03 105
14541.17 103
14542.31 108
14543.45 92
14544.59 105
14545.73 85
14546.87 93
14548.01 85
14549.15 116
14550.29 94
14551.43 76
14552.57 64
14553.71 86
14554.85 94
14555.99 92
14557.13 99
14558.27 84
14559.41 81
14560.55 88
14561.69 102
14562.83 75
14563.97 103
14565.11 112
14566.25 92
14567.39 88
14568.53 93
14569.67 104
14570.81 89
14571.95 99
14573.09 82
14574.23 94
14575.37 97
14576.51 109
14577.65 107
14578.79 91
14579.94 72
14581.08 80
14582.22 91
14583.36 84
14584.50 86
14585.64 97
14586.78 91
14587.92 115
14589.06 102
14590.21 94
14591.35 103
14592.49 63
14593.63 88
14594.77 99
14595.91 105
14597.05 89
14598.20 105
14599.34 87
14600.48 97
14601.62 93
14602.76 113
14603.90 96
14605.05 65
14606.19 82
14607.33 75
14608.47 94
14609.61 82
14610.76 82
14611.90 96
14613.04 102
14614.18 88
14615.32 100
14616.47 75
14617.61 80
14618.75 78
14619.89 85
14621.04 83
14622.18 80
14623.32 89
14624.46 72
14625.61 73
14626.75 83
14627.89 93
14629.04 112
14630.18 87
14631.32 97
14632.46 122
14633.61 75
14634.75 75
14635.89 87
14637.04 90
14638.18 97
14639.32 109
14640.47 85
14641.61 94
14642.75 113
14643.90 116
14645.04 88
14646.18 75
14647.33 93
14648.47 102
14649.61 79
14650.76 79
14651.90 95
14653.05 97
14654.19 78
14655.33 89
14656.48 107
14657.62 116
14658.76 82
14659.91 112
14661.05 118
14662.20 106
14663.34 113
14664.49 102
14665.63 110
14666.77 90
14667.92 79
14669.06 98
14670.21 94
14671.35 79
14672.50 79
14673.64 89
14674.79 76
14675.93 85
14677.07 74
14678.22 72
14679.36 92
14680.51 87
14681.65 62
14682.80 90
14683.94 87
14685.09 90
14686.23 72
14687.38 75
14688.52 72
14689.67 89
14690.81 80
14691.96 79
14693.10 86
14694.25 69
14695.40 85
14696.54 78
14697.69 93
14698.83 88
14699.98 90
14701.12 80
14702.27 89
14703.41 76
14704.56 81
14705.71 79
14706.85 95
14708.00 93
14709.14 97
14710.29 92
14711.44 58
14712.58 70
14713.73 78
14714.87 71
14716.02 80
14717.17 85
14718.31 97
14719.46 84
14720.61 81
14721.75 98
14722.90 106
14724.05 98
14725.19 84
14726.34 91
14727.49 81
14728.63 77
14729.78 93
14730.93 84
14732.07 87
14733.22 85
14734.37 92
14735.51 81
14736.66 102
14737.81 105
14738.95 93
14740.10 101
14741.25 84
14742.40 92
14743.54 81
14744.69 87
14745.84 64
14746.99 73
14748.13 64
14749.28 65
14750.43 67
14751.58 69
14752.72 72
14753.87 75
14755.02 69
14756.17 73
14757.31 69
14758.46 80
14759.61 71
14760.76 98
14761.91 94
14763.05 99
14764.20 103
14765.35 91
14766.50 79
14767.65 92
14768.80 70
14769.94 80
14771.09 84
14772.24 105
14773.39 65
14774.54 66
14775.69 90
14776.83 83
14777.98 52
14779.13 77
14780.28 91
14781.43 82
14782.58 101
14783.73 110
14784.88 63
14786.03 89
14787.17 95
14788.32 70
14789.47 80
14790.62 76
14791.77 76
14792.92 88
14794.07 66
14795.22 73
14796.37 70
14797.52 73
14798.67 68
14799.82 88
14800.97 77
14802.12 70
14803.26 75
14804.41 91
14805.56 78
14806.71 75
14807.86 90
14809.01 104
14810.16 96
14811.31 83
14812.46 89
14813.61 104
14814.76 89
14815.91 85
14817.06 94
14818.21 71
14819.36 92
14820.51 85
14821.66 87
14822.82 83
14823.97 75
14825.12 88
14826.27 80
14827.42 71
14828.57 89
14829.72 72
14830.87 67
14832.02 96
14833.17 68
14834.32 81
14835.47 76
14836.62 64
14837.77 69
14838.93 73
14840.08 93
14841.23 88
14842.38 77
14843.53 69
14844.68 84
14845.83 76
14846.98 82
14848.14 76
14849.29 76
14850.44 94
14851.59 74
14852.74 76
14853.89 82
14855.04 75
14856.20 73
14857.35 69
14858.50 74
14859.65 73
14860.80 95
14861.96 68
14863.11 64
14864.26 72
14865.41 69
14866.56 59
14867.72 57
14868.87 92
14870.02 114
14871.17 80
14872.32 88
14873.48 62
14874.63 67
14875.78 85
14876.93 60
14878.09 75
14879.24 70
14880.39 76
14881.54 66
14882.70 67
14883.85 66
14885.00 87
14886.16 71
14887.31 82
14888.46 76
14889.61 85
14890.77 85
14891.92 70
14893.07 83
14894.23 77
14895.38 104
14896.53 82
14897.69 70
14898.84 82
14899.99 79
14901.15 68
14902.30 90
14903.45 111
14904.61 80
14905.76 54
14906.91 77
14908.07 71
14909.22 61
14910.38 61
14911.53 58
14912.68 84
14913.84 75
14914.99 63
14916.15 70
14917.30 62
14918.45 64
14919.61 82
14920.76 72
14921.92 79
14923.07 79
14924.22 58
14925.38 68
14926.53 87
14927.69 75
14928.84 69
14930.00 74
14931.15 67
14932.31 74
14933.46 72
14934.62 93
14935.77 66
14936.93 91
14938.08 61
14939.24 88
14940.39 78
14941.55 70
14942.70 82
14943.86 84
14945.01 83
14946.17 84
14947.32 83
14948.48 60
14949.63 82
14950.79 78
14951.94 73
14953.10 72
14954.25 89
14955.41 84
14956.56 86
14957.72 68
14958.88 85
14960.03 93
14961.19 79
14962.34 93
14963.50 73
14964.65 82
14965.81 65
14966.97 84
14968.12 61
14969.28 66
14970.43 82
14971.59 88
14972.75 84
14973.90 75
14975.06 81
14976.22 81
14977.37 84
14978.53 95
14979.69 78
14980.84 97
14982.00 84
14983.16 69
14984.31 75
14985.47 67
14986.63 76
14987.78 58
14988.94 69
14990.10 63
14991.25 80
14992.41 77
14993.57 82
14994.72 63
14995.88 70
14997.04 74
14998.20 81
14999.35 65
15000.51 53
15001.67 61
15002.82 71
15003.98 75
15005.14 65
15006.30 57
15007.45 69
15008.61 94
15009.77 66
15010.93 59
15012.09 62
15013.24 65
15014.40 81
15015.56 85
15016.72 70
15017.87 75
15019.03 82
15020.19 59
15021.35 56
15022.51 74
15023.67 85
15024.82 65
15025.98 61
15027.14 70
15028.30 87
15029.46 69
15030.62 71
15031.77 51
15032.93 67
15034.09 86
15035.25 55
15036.41 62
15037.57 73
15038.73 84
15039.88 66
15041.04 54
15042.20 70
15043.36 66
15044.52 68
15045.68 66
15046.84 59
15048.00 69
15049.16 54
15050.32 62
15051.47 69
15052.63 78
15053.79 103
15054.95 67
15056.11 90
15057.27 73
15058.43 89
15059.59 62
15060.75 67
15061.91 75
15063.07 73
15064.23 73
15065.39 73
15066.55 68
15067.71 67
15068.87 63
15070.03 54
15071.19 63
15072.35 60
15073.51 54
15074.67 66
15075.83 84
15076.99 65
15078.15 74
15079.31 65
15080.47 64
15081.63 58
15082.79 65
15083.95 69
15085.11 62
15086.27 64
15087.43 53
15088.59 73
15089.76 71
15090.92 90
15092.08 80
15093.24 80
15094.40 70
15095.56 76
15096.72 71
15097.88 68
15099.04 75
15100.20 64
15101.37 67
15102.53 82
15103.69 75
15104.85 67
15106.01 82
15107.17 83
15108.33 74
15109.50 61
15110.66 70
15111.82 71
15112.98 62
15114.14 60
15115.30 70
15116.47 67
15117.63 79
15118.79 65
15119.95 61
15121.11 63
15122.27 82
15123.44 60
15124.60 61
15125.76 59
15126.92 73
15128.09 59
15129.25 61
15130.41 56
15131.57 84
15132.73 86
15133.90 61
15135.06 55
15136.22 50
15137.38 61
15138.55 69
15139.71 58
15140.87 58
15142.04 61
15143.20 64
15144.36 62
15145.52 72
15146.69 78
15147.85 79
15149.01 80
15150.18 73
15151.34 67
15152.50 77
15153.67 96
15154.83 54
15155.99 75
15157.16 61
15158.32 66
15159.48 66
15160.65 71
15161.81 72
15162.97 60
15164.14 77
15165.30 82
15166.46 71
15167.63 55
15168.79 58
15169.95 73
15171.12 68
15172.28 69
15173.45 58
15174.61 60
15175.77 60
15176.94 56
15178.10 54
15179.27 54
15180.43 64
15181.60 59
15182.76 60
15183.92 79
15185.09 77
15186.25 76
15187.42 64
15188.58 51
15189.75 59
15190.91 71
15192.08 91
15193.24 59
15194.41 66
15195.57 50
15196.74 38
15197.90 74
15199.07 65
15200.23 68
15201.40 67
15202.56 67
15203.73 64
15204.89 68
15206.06 65
15207.22 80
15208.39 58
15209.55 76
15210.72 77
15211.88 66
15213.05 58
15214.21 53
15215.38 68
15216.54 56
15217.71 73
15218.88 80
15220.04 62
15221.21 68
15222.37 67
15223.54 73
15224.71 72
15225.87 61
15227.04 71
15228.20 70
15229.37 62
15230.54 74
15231.70 75
15232.87 70
15234.03 85
15235.20 79
15236.37 71
15237.53 81
15238.70 75
15239.87 83
15241.03 72
15242.20 68
15243.37 61
15244.53 66
15245.70 81
15246.87 63
15248.03 60
15249.20 71
15250.37 68
15251.53 56
15252.70 74
15253.87 74
15255.04 70
15256.20 63
15257.37 70
15258.54 74
15259.70 81
15260.87 85
15262.04 76
15263.21 82
15264.37 80
15265.54 59
15266.71 66
15267.88 76
15269.04 78
15270.21 66
15271.38 83
15272.55 76
15273.72 86
15274.88 59
15276.05 72
15277.22 46
15278.39 47
15279.56 80
15280.72 67
15281.89 75
15283.06 52
15284.23 69
15285.40 62
15286.56 52
15287.73 52
15288.90 64
15290.07 72
15291.24 60
15292.41 74
15293.58 61
15294.74 62
15295.91 87
15297.08 79
15298.25 70
15299.42 55
15300.59 62
15301.76 94
15302.93 77
15304.09 68
15305.26 64
15306.43 79
15307.60 58
15308.77 66
15309.94 61
15311.11 56
15312.28 63
15313.45 75
15314.62 59
15315.79 71
15316.96 67
15318.13 55
15319.30 56
15320.46 61
15321.63 52
15322.80 69
15323.97 72
15325.14 78
15326.31 73
15327.48 53
15328.65 60
15329.82 77
15330.99 74
15332.16 55
15333.33 55
15334.50 66
15335.67 67
15336.84 64
15338.01 53
15339.18 53
15340.36 56
15341.53 73
15342.70 69
15343.87 64
15345.04 62
15346.21 62
15347.38 84
15348.55 60
15349.72 53
15350.89 52
15352.06 79
15353.23 65
15354.40 61
15355.57 63
15356.75 61
15357.92 60
15359.09 68
15360.26 53
15361.43 71
15362.60 60
15363.77 70
15364.94 52
15366.11 43
15367.29 73
15368.46 65
15369.63 68
15370.80 57
15371.97 61
15373.14 74
15374.32 70
15375.49 63
15376.66 81
15377.83 58
15379.00 68
15380.17 74
15381.35 58
15382.52 57
15383.69 57
15384.86 60
15386.03 74
15387.21 76
15388.38 68
15389.55 58
15390.72 61
15391.90 48
15393.07 59
15394.24 68
15395.41 63
15396.59 56
15397.76 83
15398.93 67
15400.10 69
15401.28 73
15402.45 78
15403.62 62
15404.79 66
15405.97 73
15407.14 54
15408.31 63
15409.49 67
15410.66 73
15411.83 71
15413.01 82
15414.18 62
15415.35 65
15416.53 89
15417.70 74
15418.87 58
15420.05 67
15421.22 92
15422.39 65
15423.57 70
15424.74 67
15425.91 64
15427.09 59
15428.26 69
15429.43 67
15430.61 73
15431.78 66
15432.96 54
15434.13 80
15435.30 74
15436.48 62
15437.65 70
15438.83 77
15440.00 84
15441.17 67
15442.35 52
15443.52 76
15444.70 73
15445.87 70
15447.05 56
15448.22 74
15449.40 76
15450.57 70
15451.75 56
15452.92 65
15454.09 66
15455.27 73
15456.44 67
15457.62 55
15458.79 72
15459.97 75
15461.14 83
15462.32 59
15463.49 78
15464.67 52
15465.84 70
15467.02 86
15468.19 69
15469.37 71
15470.55 63
15471.72 76
15472.90 70
15474.07 52
15475.25 65
15476.42 72
15477.60 83
15478.77 69
15479.95 68
15481.13 63
15482.30 51
15483.48 64
15484.65 51
15485.83 54
15487.00 55
15488.18 65
15489.36 61
15490.53 52
15491.71 73
15492.89 74
15494.06 60
15495.24 55
15496.41 72
15497.59 63
15498.77 60
15499.94 71
15501.12 83
15502.30 76
15503.47 67
15504.65 77
15505.83 70
15507.00 67
15508.18 62
15509.36 73
15510.53 51
15511.71 60
15512.89 65
15514.06 57
15515.24 58
15516.42 57
15517.60 66
15518.77 65
15519.95 59
15521.13 63
15522.30 55
15523.48 54
15524.66 70
15525.84 53
15527.01 51
15528.19 71
15529.37 64
15530.55 59
15531.73 67
15532.90 54
15534.08 69
15535.26 55
15536.44 66
15537.61 52
15538.79 46
15539.97 57
15541.15 86
15542.33 62
15543.50 49
15544.68 49
15545.86 59
15547.04 64
15548.22 61
15549.40 70
15550.57 69
15551.75 64
15552.93 56
15554.11 45
15555.29 73
15556.47 51
15557.65 58
15558.82 48
15560.00 47
15561.18 52
15562.36 64
15563.54 56
15564.72 55
15565.90 48
15567.08 52
15568.26 48
15569.43 60
15570.61 63
15571.79 48
15572.97 76
15574.15 60
15575.33 66
15576.51 70
15577.69 68
15578.87 59
15580.05 59
15581.23 56
15582.41 66
15583.59 66
15584.77 65
15585.95 75
15587.13 76
15588.31 72
15589.49 86
15590.67 80
15591.85 48
15593.03 55
15594.21 71
15595.39 64
15596.57 84
15597.75 73
15598.93 73
15600.11 68
15601.29 67
15602.47 72
15603.65 68
15604.83 82
15606.01 80
15607.19 84
15608.37 80
15609.55 94
15610.73 84
15611.91 79
15613.09 85
15614.27 77
15615.45 58
15616.64 70
15617.82 62
15619.00 71
15620.18 73
15621.36 80
15622.54 76
15623.72 69
15624.90 61
15626.08 67
15627.27 60
15628.45 80
15629.63 66
15630.81 65
15631.99 74
15633.17 79
15634.35 101
15635.54 85
15636.72 95
15637.90 75
15639.08 77
15640.26 91
15641.45 97
15642.63 86
15643.81 85
15644.99 109
15646.17 98
15647.36 72
15648.54 74
15649.72 90
15650.90 83
15652.08 74
15653.27 70
15654.45 72
15655.63 93
15656.81 89
15658.00 89
15659.18 90
15660.36 104
15661.54 88
15662.73 78
15663.91 79
15665.09 71
15666.27 104
15667.46 96
15668.64 73
15669.82 76
15671.01 92
15672.19 105
15673.37 107
15674.56 125
15675.74 82
15676.92 85
15678.10 91
15679.29 108
15680.47 76
15681.65 96
15682.84 96
15684.02 79
15685.21 70
15686.39 72
15687.57 76
15688.76 89
15689.94 101
15691.12 97
15692.31 119
15693.49 80
15694.67 84
15695.86 93
15697.04 91
15698.23 94
15699.41 90
15700.59 106
15701.78 110
15702.96 98
15704.15 95
15705.33 87
15706.52 84
15707.70 110
15708.88 86
15710.07 125
15711.25 112
15712.44 83
15713.62 83
15714.81 96
15715.99 108
15717.18 98
15718.36 97
15719.55 79
15720.73 125
15721.92 104
15723.10 116
15724.29 92
15725.47 118
15726.66 89
15727.84 107
15729.03 111
15730.21 116
15731.40 146
15732.58 105
15733.77 136
15734.95 134
15736.14 101
15737.32 90
15738.51 145
15739.69 138
15740.88 103
15742.07 123
15743.25 134
15744.44 126
15745.62 124
15746.81 93
15747.99 91
15749.18 120
15750.37 122
15751.55 95
15752.74 129
15753.93 114
15755.11 109
15756.30 128
15757.48 116
15758.67 142
15759.86 129
15761.04 142
15762.23 111
15763.42 155
15764.60 112
15765.79 128
15766.98 151
15768.16 138
15769.35 119
15770.54 133
15771.72 154
15772.91 130
15774.10 145
15775.28 134
15776.47 166
15777.66 163
15778.84 160
15780.03 143
15781.22 125
15782.41 131
15783.59 118
15784.78 146
15785.97 132
15787.15 122
15788.34 139
15789.53 152
15790.72 139
15791.90 121
15793.09 146
15794.28 142
15795.47 122
15796.65 131
15797.84 144
15799.03 139
15800.22 120
15801.41 100
15802.59 112
15803.78 126
15804.97 121
15806.16 110
15807.35 107
15808.53 116
15809.72 111
15810.91 138
15812.10 107
15813.29 107
15814.48 113
15815.66 114
15816.85 115
15818.04 127
15819.23 118
15820.42 102
15821.61 125
15822.80 90
15823.98 109
15825.17 106
15826.36 102
15827.55 121
15828.74 125
15829.93 101
15831.12 92
15832.31 99
15833.50 90
15834.69 108
15835.87 83
15837.06 103
15838.25 93
15839.44 89
15840.63 86
15841.82 90
15843.01 94
15844.20 98
15845.39 100
15846.58 80
15847.77 81
15848.96 75
15850.15 98
15851.34 88
15852.53 87
15853.72 78
15854.91 101
15856.10 109
15857.29 91
15858.48 88
15859.67 114
15860.86 105
15862.05 111
15863.24 93
15864.43 101
15865.62 80
15866.81 91
15868.00 70
15869.19 89
15870.38 94
15871.57 97
15872.76 85
15873.95 99
15875.14 123
15876.33 109
15877.52 103
15878.72 102
15879.91 77
15881.10 87
15882.29 94
15883.48 118
15884.67 111
15885.86 92
15887.05 107
15888.24 108
15889.43 81
15890.63 95
15891.82 98
15893.01 92
15894.20 80
15895.39 99
15896.58 90
15897.77 105
15898.97 94
15900.16 78
15901.35 101
15902.54 108
15903.73 75
15904.92 91
15906.12 94
15907.31 88
15908.50 79
15909.69 106
15910.88 108
15912.08 97
15913.27 109
15914.46 122
15915.65 103
15916.85 86
15918.04 97
15919.23 103
15920.42 107
15921.61 97
15922.81 94
15924.00 84
15925.19 100
15926.38 96
15927.58 126
15928.77 92
15929.96 106
15931.16 101
15932.35 100
15933.54 103
15934.73 98
15935.93 100
15937.12 101
15938.31 101
15939.51 110
15940.70 93
15941.89 83
15943.09 70
15944.28 97
15945.47 92
15946.67 91
15947.86 91
15949.05 120
15950.25 107
15951.44 100
15952.63 77
15953.83 110
15955.02 120
15956.21 82
15957.41 82
15958.60 90
15959.80 78
15960.99 93
15962.18 84
15963.38 71
15964.57 76
15965.77 67
15966.96 91
15968.15 109
15969.35 88
15970.54 78
15971.74 78
15972.93 79
15974.13 79
15975.32 80
15976.51 90
15977.71 68
15978.90 81
15980.10 87
15981.29 77
15982.49 78
15983.68 74
15984.88 103
15986.07 81
15987.27 94
15988.46 85
15989.66 88
15990.85 55
15992.05 93
15993.24 69
15994.44 64
15995.63 84
15996.83 60
15998.02 83
15999.22 104
16000.41 78
16001.61 67
16002.80 77
16004.00 82
16005.20 74
16006.39 73
16007.59 86
16008.78 76
16009.98 83
16011.17 74
16012.37 63
16013.57 80
16014.76 74
16015.96 80
16017.15 91
16018.35 84
16019.55 82
16020.74 72
16021.94 80
16023.13 78
16024.33 90
16025.53 78
16026.72 66
16027.92 69
16029.12 62
16030.31 81
16031.51 58
16032.71 71
16033.90 86
16035.10 72
16036.30 67
16037.49 84
16038.69 92
16039.89 97
16041.08 91
16042.28 77
16043.48 68
16044.67 84
16045.87 78
16047.07 70
16048.27 63
16049.46 79
16050.66 76
16051.86 63
16053.06 92
16054.25 67
16055.45 78
16056.65 75
16057.84 81
16059.04 81
16060.24 75
16061.44 82
16062.64 90
16063.83 70
16065.03 51
16066.23 84
16067.43 69
16068.62 57
16069.82 55
16071.02 71
16072.22 64
16073.42 103
16074.62 83
16075.81 73
16077.01 86
16078.21 71
16079.41 74
16080.61 94
16081.81 64
16083.00 72
16084.20 94
16085.40 86
16086.60 82
16087.80 85
16089.00 75
16090.20 64
16091.39 69
16092.59 81
16093.79 76
16094.99 68
16096.19 73
16097.39 70
16098.59 67
16099.79 68
16100.99 76
16102.19 84
16103.38 45
16104.58 59
16105.78 56
16106.98 74
16108.18 64
16109.38 84
16110.58 63
16111.78 62
16112.98 74
16114.18 64
16115.38 68
16116.58 70
16117.78 79
16118.98 75
16120.18 91
16121.38 58
16122.58 51
16123.78 46
16124.98 79
16126.18 71
16127.38 64
16128.58 71
16129.78 67
16130.98 81
16132.18 84
16133.38 72
16134.58 73
16135.78 67
16136.98 76
16138.18 76
16139.38 81
16140.58 72
16141.78 63
16142.98 59
16144.19 77
16145.39 83
16146.59 71
16147.79 86
16148.99 67
16150.19 63
16151.39 58
16152.59 63
16153.79 72
16154.99 65
16156.20 61
16157.40 64
16158.60 80
16159.80 75
16161.00 47
16162.20 43
16163.40 57
16164.61 63
16165.81 47
16167.01 53
16168.21 64
16169.41 62
16170.61 66
16171.82 63
16173.02 60
16174.22 65
16175.42 56
16176.62 68
16177.82 81
16179.03 50
16180.23 51
16181.43 70
16182.63 60
16183.84 78
16185.04 59
16186.24 45
16187.44 74
16188.65 56
16189.85 58
16191.05 82
16192.25 68
16193.46 68
16194.66 87
16195.86 57
16197.06 48
16198.27 59
16199.47 56
16200.67 62
16201.87 63
16203.08 53
16204.28 86
16205.48 59
16206.69 51
16207.89 59
16209.09 53
16210.30 42
16211.50 51
16212.70 93
16213.91 93
16215.11 59
16216.31 60
16217.52 79
16218.72 67
16219.92 68
16221.13 76
16222.33 62
16223.53 62
16224.74 65
16225.94 54
16227.15 73
16228.35 67
16229.55 66
16230.76 62
16231.96 45
16233.17 63
16234.37 61
16235.57 55
16236.78 49
16237.98 53
16239.19 83
16240.39 66
16241.60 62
16242.80 47
16244.00 48
16245.21 55
16246.41 63
16247.62 58
16248.82 59
16250.03 64
16251.23 64
16252.44 59
16253.64 55
16254.85 60
16256.05 66
16257.26 68
16258.46 69
16259.67 55
16260.87 69
16262.08 63
16263.28 52
16264.49 60
16265.69 57
16266.90 68
16268.10 68
16269.31 53
16270.51 61
16271.72 57
16272.93 49
16274.13 58
16275.34 63
16276.54 58
16277.75 42
16278.95 66
16280.16 62
16281.37 81
16282.57 60
16283.78 47
16284.98 53
16286.19 80
16287.40 67
16288.60 75
16289.81 64
16291.01 68
16292.22 77
16293.43 64
16294.63 60
16295.84 60
16297.05 73
16298.25 60
16299.46 78
16300.67 61
16301.87 65
16303.08 68
16304.29 74
16305.49 66
16306.70 62
16307.91 65
16309.11 77
16310.32 97
16311.53 85
16312.73 85
16313.94 100
16315.15 90
16316.36 73
16317.56 65
16318.77 70
16319.98 73
16321.19 64
16322.39 79
16323.60 60
16324.81 74
16326.02 59
16327.22 103
16328.43 90
16329.64 75
16330.85 76
16332.05 77
16333.26 65
16334.47 82
16335.68 74
16336.88 66
16338.09 81
16339.30 80
16340.51 63
16341.72 46
16342.93 55
16344.13 61
16345.34 86
16346.55 69
16347.76 53
16348.97 63
16350.18 86
16351.38 73
16352.59 77
16353.80 79
16355.01 60
16356.22 80
16357.43 64
16358.64 66
16359.84 49
16361.05 73
16362.26 80
16363.47 82
16364.68 56
16365.89 66
16367.10 63
16368.31 52
16369.52 56
16370.73 59
16371.93 63
16373.14 59
16374.35 60
16375.56 53
16376.77 62
16377.98 50
16379.19 86
16380.40 66
16381.61 54
16382.82 60
16384.03 70
16385.24 66
16386.45 72
16387.66 54
16388.87 49
16390.08 53
16391.29 49
16392.50 53
16393.71 56
16394.92 68
16396.13 64
16397.34 74
16398.55 67
16399.76 54
16400.97 95
16402.18 82
16403.39 56
16404.60 59
16405.81 70
16407.02 68
16408.23 63
16409.44 57
16410.65 55
16411.86 64
16413.08 62
16414.29 48
16415.50 59
16416.71 44
16417.92 53
16419.13 57
16420.34 56
16421.55 49
16422.76 66
16423.97 60
16425.19 69
16426.40 70
16427.61 46
16428.82 54
16430.03 69
16431.24 50
16432.45 65
16433.67 52
16434.88 61
16436.09 50
16437.30 53
16438.51 48
16439.72 44
16440.94 63
16442.15 60
16443.36 66
16444.57 66
16445.78 68
16446.99 51
16448.21 58
16449.42 35
16450.63 41
16451.84 50
16453.06 51
16454.27 42
16455.48 35
16456.69 49
16457.90 63
16459.12 63
16460.33 48
16461.54 52
16462.75 32
16463.97 54
16465.18 49
16466.39 50
16467.61 55
16468.82 57
16470.03 74
16471.24 66
16472.46 63
16473.67 50
16474.88 49
16476.10 46
16477.31 60
16478.52 54
16479.74 64
16480.95 57
16482.16 62
16483.38 53
16484.59 49
16485.80 50
16487.02 55
16488.23 55
16489.44 67
16490.66 67
16491.87 59
16493.08 56
16494.30 54
16495.51 56
16496.73 60
16497.94 56
16499.15 56
16500.37 43
16501.58 48
16502.80 50
16504.01 48
16505.22 46
16506.44 59
16507.65 61
16508.87 53
16510.08 69
16511.30 47
16512.51 47
16513.72 49
16514.94 41
16516.15 55
16517.37 37
16518.58 40
16519.80 37
16521.01 49
16522.23 45
16523.44 56
16524.66 75
16525.87 69
16527.09 64
16528.30 54
16529.52 59
16530.73 63
16531.95 42
16533.16 35
16534.38 64
16535.59 44
16536.81 37
16538.02 64
16539.24 55
16540.45 54
16541.67 51
16542.89 66
16544.10 60
16545.32 61
16546.53 59
16547.75 79
16548.96 46
16550.18 48
16551.40 48
16552.61 64
16553.83 44
16555.04 60
16556.26 42
16557.48 65
16558.69 55
16559.91 56
16561.12 65
16562.34 53
16563.56 61
16564.77 59
16565.99 43
16567.21 49
16568.42 39
16569.64 52
16570.86 56
16572.07 51
16573.29 47
16574.51 50
16575.72 44
16576.94 60
16578.16 42
16579.37 50
16580.59 67
16581.81 51
16583.02 45
16584.24 41
16585.46 47
16586.68 69
16587.89 50
16589.11 70
16590.33 73
16591.54 85
16592.76 41
16593.98 56
16595.20 52
16596.41 54
16597.63 43
16598.85 42
16600.07 53
16601.29 63
16602.50 59
16603.72 53
16604.94 63
16606.16 60
16607.37 76
16608.59 56
16609.81 55
16611.03 50
16612.25 62
16613.46 62
16614.68 47
16615.90 56
16617.12 77
16618.34 57
16619.56 58
16620.77 54
16621.99 65
16623.21 70
16624.43 58
16625.65 40
16626.87 48
16628.09 59
16629.30 53
16630.52 48
16631.74 47
16632.96 61
16634.18 58
16635.40 41
16636.62 48
16637.84 61
16639.06 59
16640.28 55
16641.49 63
16642.71 46
16643.93 66
16645.15 52
16646.37 63
16647.59 55
16648.81 47
16650.03 35
16651.25 39
16652.47 45
16653.69 59
16654.91 69
16656.13 60
16657.35 46
16658.57 51
16659.79 54
16661.01 71
16662.23 50
16663.45 66
16664.67 46
16665.89 55
16667.11 56
16668.33 47
16669.55 36
16670.77 41
16671.99 56
16673.21 57
16674.43 51
16675.65 51
16676.87 56
16678.09 49
16679.31 50
16680.53 65
16681.75 46
16682.97 35
16684.19 50
16685.42 73
16686.64 48
16687.86 42
16689.08 63
16690.30 51
16691.52 51
16692.74 60
16693.96 53
16695.18 34
16696.40 65
16697.63 39
16698.85 48
16700.07 34
16701.29 40
16702.51 43
16703.73 50
16704.95 52
16706.18 49
16707.40 50
16708.62 39
16709.84 54
16711.06 56
16712.28 51
16713.51 51
16714.73 44
16715.95 48
16717.17 55
16718.39 65
16719.62 39
16720.84 38
16722.06 37
16723.28 57
16724.50 57
16725.73 38
16726.95 53
16728.17 52
16729.39 67
16730.62 56
16731.84 50
16733.06 55
16734.28 64
16735.51 51
16736.73 57
16737.95 44
16739.18 47
16740.40 66
16741.62 65
16742.84 42
16744.07 49
16745.29 36
16746.51 58
16747.74 55
16748.96 36
16750.18 42
16751.41 46
16752.63 64
16753.85 37
16755.08 43
16756.30 45
16757.52 54
16758.75 64
16759.97 53
16761.19 50
16762.42 36
16763.64 65
16764.86 64
16766.09 54
16767.31 55
16768.54 64
16769.76 63
16770.98 43
16772.21 38
16773.43 46
16774.66 57
16775.88 57
16777.10 57
16778.33 63
16779.55 55
16780.78 57
16782.00 69
16783.22 65
16784.45 76
16785.67 50
16786.90 72
16788.12 62
16789.35 55
16790.57 63
16791.80 66
16793.02 68
16794.25 52
16795.47 59
16796.70 72
16797.92 70
16799.15 65
16800.37 81
16801.60 60
16802.82 56
16804.05 45
16805.27 59
16806.50 47
16807.72 45
16808.95 51
16810.17 70
16811.40 61
16812.62 47
16813.85 57
16815.07 53
16816.30 71
16817.53 38
16818.75 40
16819.98 36
16821.20 36
16822.43 50
16823.65 101
16824.88 44
16826.11 64
16827.33 70
16828.56 44
16829.78 58
16831.01 54
16832.24 65
16833.46 52
16834.69 53
16835.92 55
16837.14 61
16838.37 54
16839.60 62
16840.82 48
16842.05 59
16843.27 45
16844.50 56
16845.73 74
16846.96 66
16848.18 58
16849.41 58
16850.64 51
16851.86 62
16853.09 42
16854.32 73
16855.54 75
16856.77 66
16858.00 52
16859.22 69
16860.45 79
16861.68 91
16862.91 70
16864.13 51
16865.36 56
16866.59 68
16867.82 52
16869.04 53
16870.27 60
16871.50 69
16872.73 66
16873.95 56
16875.18 65
16876.41 61
16877.64 89
16878.87 62
16880.09 59
16881.32 77
16882.55 74
16883.78 79
16885.01 61
16886.23 64
16887.46 48
16888.69 68
16889.92 67
16891.15 82
16892.38 79
16893.60 65
16894.83 65
16896.06 64
16897.29 73
16898.52 81
16899.75 89
16900.98 96
16902.20 87
16903.43 87
16904.66 93
16905.89 58
16907.12 103
16908.35 81
16909.58 92
16910.81 75
16912.04 89
16913.26 81
16914.49 63
16915.72 68
16916.95 72
16918.18 95
16919.41 67
16920.64 68
16921.87 94
16923.10 79
16924.33 68
16925.56 58
16926.79 88
16928.02 78
16929.25 75
16930.48 72
16931.71 62
16932.94 83
16934.17 77
16935.40 77
16936.63 62
16937.86 69
16939.09 68
16940.32 71
16941.55 50
16942.78 61
16944.01 89
16945.24 58
16946.47 73
16947.70 65
16948.93 72
16950.16 69
16951.39 57
16952.62 70
16953.85 65
16955.08 62
16956.31 89
16957.54 56
16958.77 65
16960.01 69
16961.24 69
16962.47 53
16963.70 48
16964.93 69
16966.16 65
16967.39 55
16968.62 78
16969.85 67
16971.08 54
16972.32 43
16973.55 52
16974.78 66
16976.01 50
16977.24 72
16978.47 50
16979.70 62
16980.94 57
16982.17 55
16983.40 61
16984.63 58
16985.86 57
16987.10 59
16988.33 49
16989.56 50
16990.79 57
16992.02 48
16993.26 49
16994.49 41
16995.72 66
16996.95 80
16998.18 57
16999.42 62
17000.65 53
17001.88 63
17003.11 64
17004.35 53
17005.58 53
17006.81 83
17008.04 71
17009.28 51
17010.51 55
17011.74 69
17012.97 55
17014.21 50
17015.44 48
17016.67 62
17017.91 50
17019.14 63
17020.37 47
17021.60 61
17022.84 65
17024.07 48
17025.30 84
17026.54 56
17027.77 54
17029.00 38
17030.24 55
17031.47 55
17032.70 44
17033.94 44
17035.17 54
17036.41 56
17037.64 46
17038.87 52
17040.11 67
17041.34 48
17042.57 46
17043.81 46
17045.04 43
17046.28 64
17047.51 56
17048.74 67
17049.98 49
17051.21 38
17052.45 37
17053.68 50
17054.92 70
17056.15 54
17057.38 51
17058.62 46
17059.85 46
17061.09 54
17062.32 47
17063.56 43
17064.79 55
17066.03 54
17067.26 56
17068.50 47
17069.73 52
17070.97 39
17072.20 67
17073.44 67
17074.67 49
17075.91 50
17077.14 53
17078.38 49
17079.61 58
17080.85 67
17082.08 55
17083.32 67
17084.55 65
17085.79 51
17087.02 58
17088.26 60
17089.49 65
17090.73 55
17091.97 64
17093.20 51
17094.44 61
17095.67 53
17096.91 38
17098.14 40
17099.38 45
17100.62 54
17101.85 62
17103.09 61
17104.32 71
17105.56 50
17106.80 65
17108.03 49
17109.27 57
17110.51 49
17111.74 38
17112.98 45
17114.21 61
17115.45 44
17116.69 26
17117.92 46
17119.16 40
17120.40 37
17121.63 38
17122.87 54
17124.11 65
17125.34 46
17126.58 47
17127.82 32
17129.06 43
17130.29 51
17131.53 56
17132.77 59
17134.00 53
17135.24 59
17136.48 44
17137.72 51
17138.95 43
17140.19 56
17141.43 61
17142.67 45
17143.90 52
17145.14 45
17146.38 48
17147.62 56
17148.85 55
17150.09 51
17151.33 47
17152.57 47
17153.80 51
17155.04 67
17156.28 32
17157.52 43
17158.76 41
17159.99 43
17161.23 43
17162.47 40
17163.71 42
17164.95 40
17166.19 55
17167.42 42
17168.66 40
17169.90 45
17171.14 49
17172.38 45
17173.62 56
17174.86 57
17176.09 71
17177.33 61
17178.57 46
17179.81 39
17181.05 38
17182.29 43
17183.53 37
17184.77 39
17186.01 34
17187.24 44
17188.48 52
17189.72 34
17190.96 36
17192.20 57
17193.44 50
17194.68 39
17195.92 43
17197.16 48
17198.40 54
17199.64 49
17200.88 42
17202.12 32
17203.36 29
17204.60 36
17205.84 49
17207.08 50
17208.32 44
17209.56 44
17210.80 45
17212.04 44
17213.28 36
17214.52 34
17215.76 45
17217.00 37
17218.24 45
17219.48 45
17220.72 40
17221.96 41
17223.20 51
17224.44 49
17225.68 46
17226.92 54
17228.16 49
17229.40 53
17230.64 45
17231.88 47
17233.12 42
17234.36 37
17235.60 38
17236.85 45
17238.09 36
17239.33 49
17240.57 40
17241.81 51
17243.05 32
17244.29 42
17245.53 42
17246.77 33
17248.02 43
17249.26 42
17250.50 31
17251.74 41
17252.98 46
17254.22 55
17255.46 50
17256.71 41
17257.95 44
17259.19 39
17260.43 46
17261.67 52
17262.91 41
17264.16 54
17265.40 37
17266.64 40
17267.88 31
17269.12 63
17270.37 53
17271.61 36
17272.85 32
17274.09 40
17275.34 54
17276.58 39
17277.82 41
17279.06 57
17280.30 45
17281.55 44
17282.79 40
17284.03 44
17285.27 35
17286.52 60
17287.76 47
17289.00 34
17290.25 45
17291.49 42
17292.73 48
17293.97 30
17295.22 32
17296.46 36
17297.70 34
17298.95 47
17300.19 25
17301.43 53
17302.68 48
17303.92 60
17305.16 56
17306.41 45
17307.65 55
17308.89 49
17310.14 53
17311.38 37
17312.62 49
17313.87 58
17315.11 36
17316.36 45
17317.60 46
17318.84 44
17320.09 47
17321.33 30
17322.58 47
17323.82 41
17325.06 62
17326.31 45
17327.55 44
17328.80 26
17330.04 35
17331.28 46
17332.53 22
17333.77 31
17335.02 47
17336.26 46
17337.51 44
17338.75 48
17340.00 36
17341.24 42
17342.48 48
17343.73 51
17344.97 47
17346.22 35
17347.46 48
17348.71 38
17349.95 46
17351.20 41
17352.44 41
17353.69 36
17354.93 35
17356.18 44
17357.42 42
17358.67 42
17359.92 41
17361.16 34
17362.41 39
17363.65 38
17364.90 41
17366.14 51
17367.39 50
17368.63 43
17369.88 33
17371.13 42
17372.37 34
17373.62 44
17374.86 35
17376.11 54
17377.35 45
17378.60 50
17379.85 46
17381.09 54
17382.34 45
17383.59 52
17384.83 53
17386.08 52
17387.32 45
17388.57 30
17389.82 42
17391.06 37
17392.31 58
17393.56 46
17394.80 38
17396.05 49
17397.30 56
17398.54 61
17399.79 41
17401.04 49
17402.28 51
17403.53 36
17404.78 47
17406.02 44
17407.27 31
17408.52 43
17409.77 49
17411.01 36
17412.26 28
17413.51 46
17414.75 43
17416.00 67
17417.25 41
17418.50 41
17419.74 45
17420.99 39
17422.24 46
17423.49 37
17424.73 28
17425.98 36
17427.23 51
17428.48 38
17429.73 42
17430.97 44
17432.22 56
17433.47 48
17434.72 41
17435.97 47
17437.21 53
17438.46 39
17439.71 31
17440.96 53
17442.21 39
17443.45 46
17444.70 45
17445.95 45
17447.20 52
17448.45 57
17449.70 60
17450.95 58
17452.19 55
17453.44 35
17454.69 51
17455.94 53
17457.19 34
17458.44 38
17459.69 44
17460.94 68
17462.19 42
17463.43 41
17464.68 34
17465.93 41
17467.18 49
17468.43 61
17469.68 47
17470.93 46
17472.18 53
17473.43 43
17474.68 34
17475.93 39
17477.18 39
17478.43 45
17479.68 54
17480.93 51
17482.18 46
17483.43 45
17484.68 52
17485.93 34
17487.17 40
17488.42 45
17489.67 50
17490.92 45
17492.18 50
17493.43 32
17494.68 33
17495.93 51
17497.18 35
17498.43 28
17499.68 56
17500.93 49
17502.18 34
17503.43 25
17504.68 36
17505.93 32
17507.18 40
17508.43 35
17509.68 50
17510.93 32
17512.18 32
17513.43 33
17514.68 45
17515.94 37
17517.19 32
17518.44 43
17519.69 34
17520.94 36
17522.19 28
17523.44 19
17524.69 42
17525.94 33
17527.20 45
17528.45 44
17529.70 37
17530.95 51
17532.20 32
17533.45 46
17534.70 29
17535.96 32
17537.21 42
17538.46 34
17539.71 37
17540.96 34
17542.22 72
17543.47 41
17544.72 33
17545.97 45
17547.22 36
17548.48 44
17549.73 31
17550.98 33
17552.23 31
17553.48 49
17554.74 39
17555.99 45
17557.24 43
17558.49 44
17559.75 57
17561.00 50
17562.25 45
17563.50 35
17564.76 32
17566.01 49
17567.26 43
17568.52 43
17569.77 28
17571.02 36
17572.27 57
17573.53 60
17574.78 52
17576.03 31
17577.29 47
17578.54 40
17579.79 46
17581.05 45
17582.30 47
17583.55 34
17584.81 48
17586.06 43
17587.31 56
17588.57 55
17589.82 61
17591.07 34
17592.33 46
17593.58 44
17594.83 41
17596.09 48
17597.34 44
17598.60 46
17599.85 25
17601.10 38
17602.36 41
17603.61 39
17604.87 37
17606.12 45
17607.37 36
17608.63 42
17609.88 39
17611.14 36
17612.39 34
17613.65 39
17614.90 34
17616.16 47
17617.41 34
17618.66 38
17619.92 34
17621.17 43
17622.43 31
17623.68 29
17624.94 40
17626.19 49
17627.45 39
17628.70 29
17629.96 28
17631.21 46
17632.47 59
17633.72 40
17634.98 34
17636.23 38
17637.49 38
17638.74 44
17640.00 54
17641.26 35
17642.51 28
17643.77 38
17645.02 37
17646.28 55
17647.53 32
17648.79 42
17650.04 50
17651.30 47
17652.56 41
17653.81 35
17655.07 37
17656.32 49
17657.58 30
17658.84 33
17660.09 35
17661.35 38
17662.60 45
17663.86 46
17665.12 35
17666.37 28
17667.63 42
17668.89 37
17670.14 43
17671.40 35
17672.66 39
17673.91 35
17675.17 34
17676.43 29
17677.68 32
17678.94 32
17680.20 47
17681.45 32
17682.71 30
17683.97 29
17685.22 32
17686.48 40
17687.74 38
17688.99 40
17690.25 48
17691.51 42
17692.77 48
17694.02 29
17695.28 31
17696.54 33
17697.80 33
17699.05 49
17700.31 38
17701.57 30
17702.83 36
17704.08 35
17705.34 42
17706.60 25
17707.86 39
17709.11 38
17710.37 32
17711.63 26
17712.89 35
17714.15 37
17715.40 43
17716.66 30
17717.92 32
17719.18 32
17720.44 35
17721.70 45
17722.95 36
17724.21 41
17725.47 41
17726.73 53
17727.99 46
17729.25 31
17730.51 30
17731.76 44
17733.02 45
17734.28 53
17735.54 43
17736.80 39
17738.06 34
17739.32 43
17740.58 33
17741.83 36
17743.09 30
17744.35 38
17745.61 41
17746.87 32
17748.13 25
17749.39 35
17750.65 43
17751.91 43
17753.17 52
17754.43 45
17755.69 34
17756.95 57
17758.21 42
17759.47 45
17760.73 41
17761.98 42
17763.24 36
17764.50 31
17765.76 43
17767.02 38
17768.28 33
17769.54 38
17770.80 35
17772.06 43
17773.32 40
17774.58 36
17775.84 38
17777.11 44
17778.37 49
17779.63 52
17780.89 52
17782.15 30
17783.41 39
17784.67 38
17785.93 52
17787.19 34
17788.45 43
17789.71 45
17790.97 34
17792.23 39
17793.49 37
17794.75 31
17796.01 43
17797.28 41
17798.54 32
17799.80 37
17801.06 42
17802.32 41
17803.58 48
17804.84 42
17806.10 45
17807.37 40
17808.63 47
17809.89 58
17811.15 39
17812.41 27
17813.67 33
17814.93 48
17816.20 25
17817.46 45
17818.72 45
17819.98 43
17821.24 36
17822.50 39
17823.77 39
17825.03 38
17826.29 39
17827.55 38
17828.81 31
17830.08 38
17831.34 51
17832.60 33
17833.86 32
17835.13 39
17836.39 39
17837.65 38
17838.91 54
17840.18 38
17841.44 45
17842.70 42
17843.96 37
17845.23 32
17846.49 39
17847.75 62
17849.01 41
17850.28 53
17851.54 28
17852.80 46
17854.07 42
17855.33 47
17856.59 43
17857.86 43
17859.12 42
17860.38 40
17861.65 35
17862.91 25
17864.17 42
17865.44 55
17866.70 42
17867.96 46
17869.23 31
17870.49 28
17871.75 33
17873.02 37
17874.28 42
17875.54 45
17876.81 28
17878.07 34
17879.34 42
17880.60 39
17881.86 35
17883.13 48
17884.39 38
17885.66 46
17886.92 46
17888.18 56
17889.45 34
17890.71 30
17891.98 37
17893.24 24
17894.51 22
17895.77 42
17897.04 48
17898.30 45
17899.56 30
17900.83 28
17902.09 28
17903.36 39
17904.62 34
17905.89 38
17907.15 26
17908.42 34
17909.68 42
17910.95 29
17912.21 39
17913.48 24
17914.74 45
17916.01 32
17917.27 32
17918.54 42
17919.80 25
17921.07 33
17922.34 33
17923.60 31
17924.87 27
17926.13 31
17927.40 41
17928.66 28
17929.93 33
17931.19 36
17932.46 41
17933.73 42
17934.99 32
17936.26 29
17937.52 32
17938.79 22
17940.06 35
17941.32 23
17942.59 37
17943.85 48
17945.12 37
17946.39 33
17947.65 56
17948.92 28
17950.19 32
17951.45 29
17952.72 36
17953.99 42
17955.25 36
17956.52 42
17957.79 50
17959.05 43
17960.32 39
17961.59 45
17962.85 50
17964.12 37
17965.39 33
17966.65 36
17967.92 23
17969.19 37
17970.45 40
17971.72 34
17972.99 21
17974.26 40
17975.52 38
17976.79 38
17978.06 47
17979.33 38
17980.59 41
17981.86 44
17983.13 38
17984.40 30
17985.66 37
17986.93 31
17988.20 24
17989.47 38
17990.73 27
17992.00 42
17993.27 37
17994.54 52
17995.81 30
17997.07 26
17998.34 39
17999.61 33
18000.88 31
18002.15 28
18003.42 35
18004.68 35
18005.95 39
18007.22 36
18008.49 22
18009.76 25
18011.03 34
18012.30 35
18013.56 44
18014.83 29
18016.10 28
18017.37 27
18018.64 32
18019.91 47
18021.18 21
18022.45 23
18023.71 20
18024.98 22
18026.25 36
18027.52 43
18028.79 27
18030.06 29
18031.33 32
18032.60 34
18033.87 30
18035.14 33
18036.41 46
18037.68 28
18038.95 26
18040.22 36
18041.49 27
18042.76 43
18044.02 35
18045.29 24
18046.56 26
18047.83 35
18049.10 42
18050.37 29
18051.64 39
18052.91 27
18054.18 34
18055.45 42
18056.72 42
18057.99 47
18059.27 29
18060.54 31
18061.81 40
18063.08 29
18064.35 28
18065.62 38
18066.89 46
18068.16 35
18069.43 33
18070.70 39
18071.97 40
18073.24 35
18074.51 40
18075.78 32
18077.05 33
18078.32 66
18079.60 36
18080.87 43
18082.14 33
18083.41 24
18084.68 43
18085.95 31
18087.22 35
18088.49 21
18089.77 30
18091.04 36
18092.31 26
18093.58 33
18094.85 33
18096.12 29
18097.39 38
18098.67 41
18099.94 28
18101.21 22
18102.48 25
18103.75 33
18105.02 40
18106.30 34
18107.57 35
18108.84 28
18110.11 47
18111.38 39
18112.66 26
18113.93 29
18115.20 35
18116.47 36
18117.75 26
18119.02 25
18120.29 38
18121.56 29
18122.84 33
18124.11 38
18125.38 35
18126.65 41
18127.93 38
18129.20 34
18130.47 38
18131.74 52
18133.02 33
18134.29 40
18135.56 38
18136.84 20
18138.11 42
18139.38 49
18140.66 27
18141.93 22
18143.20 38
18144.48 52
18145.75 39
18147.02 34
18148.30 33
18149.57 37
18150.84 41
18152.12 40
18153.39 36
18154.66 27
18155.94 31
18157.21 33
18158.48 40
18159.76 48
18161.03 37
18162.31 31
18163.58 30
18164.85 40
18166.13 28
18167.40 46
18168.68 42
18169.95 45
18171.22 38
18172.50 35
18173.77 42
18175.05 50
18176.32 23
18177.60 35
18178.87 35
18180.15 45
18181.42 45
18182.69 48
18183.97 25
18185.24 29
18186.52 33
18187.79 27
18189.07 38
18190.34 26
18191.62 39
18192.89 40
18194.17 52
18195.44 27
18196.72 35
18197.99 31
18199.27 25
18200.54 56
18201.82 38
18203.09 36
18204.37 33
18205.65 26
18206.92 40
18208.20 21
18209.47 26
18210.75 38
18212.02 50
18213.30 34
18214.57 33
18215.85 32
18217.13 30
18218.40 43
18219.68 42
18220.95 39
18222.23 32
18223.51 25
18224.78 21
18226.06 29
18227.33 40
18228.61 38
18229.89 36
18231.16 43
18232.44 41
18233.72 38
18234.99 27
18236.27 29
18237.55 35
18238.82 33
18240.10 26
18241.38 24
18242.65 26
18243.93 43
18245.21 43
18246.48 35
18247.76 23
18249.04 38
18250.31 25
18251.59 33
18252.87 21
18254.15 40
18255.42 30
18256.70 23
18257.98 28
18259.25 28
18260.53 34
18261.81 29
18263.09 39
18264.36 26
18265.64 42
18266.92 39
18268.20 37
18269.47 35
18270.75 30
18272.03 34
18273.31 42
18274.59 26
18275.86 29
18277.14 21
18278.42 46
18279.70 43
18280.98 42
18282.25 33
18283.53 32
18284.81 39
18286.09 38
18287.37 26
18288.64 37
18289.92 30
18291.20 39
18292.48 37
18293.76 43
18295.04 42
18296.32 27
18297.59 41
18298.87 34
18300.15 30
18301.43 29
18302.71 27
18303.99 40
18305.27 25
18306.55 27
18307.83 41
18309.10 28
18310.38 35
18311.66 31
18312.94 26
18314.22 33
18315.50 37
18316.78 34
18318.06 28
18319.34 29
18320.62 37
18321.90 32
18323.18 28
18324.46 44
18325.74 34
18327.02 31
18328.30 29
18329.58 19
18330.86 19
18332.14 34
18333.41 39
18334.69 35
18335.97 48
18337.25 33
18338.54 26
18339.82 49
18341.10 44
18342.38 30
18343.66 34
18344.94 34
18346.22 39
18347.50 37
18348.78 28
18350.06 43
18351.34 34
18352.62 38
18353.90 28
18355.18 19
18356.46 40
18357.74 24
18359.02 29
18360.30 38
18361.58 34
18362.87 42
18364.15 36
18365.43 40
18366.71 31
18367.99 34
18369.27 27
18370.55 43
18371.83 30
18373.11 38
18374.40 29
18375.68 35
18376.96 28
18378.24 29
18379.52 37
18380.80 40
18382.08 26
18383.37 18
18384.65 33
18385.93 30
18387.21 28
18388.49 37
18389.78 33
18391.06 33
18392.34 32
18393.62 52
18394.90 27
18396.19 33
18397.47 38
18398.75 31
18400.03 35
18401.31 37
18402.60 25
18403.88 23
18405.16 29
18406.44 37
18407.73 48
18409.01 31
18410.29 39
18411.57 55
18412.86 29
18414.14 35
18415.42 27
18416.71 55
18417.99 37
18419.27 25
18420.55 31
18421.84 36
18423.12 46
18424.40 36
18425.69 36
18426.97 34
18428.25 45
18429.54 39
18430.82 27
18432.10 28
18433.39 39
18434.67 39
18435.95 36
18437.24 35
18438.52 33
18439.80 36
18441.09 49
18442.37 51
18443.66 32
18444.94 26
18446.22 34
18447.51 35
18448.79 33
18450.08 28
18451.36 35
18452.64 45
18453.93 25
18455.21 29
18456.50 35
18457.78 34
18459.06 41
18460.35 37
18461.63 41
18462.92 42
18464.20 50
18465.49 38
18466.77 44
18468.06 38
18469.34 40
18470.63 48
18471.91 36
18473.19 34
18474.48 30
18475.76 42
18477.05 40
18478.33 40
18479.62 42
18480.90 70
18482.19 32
18483.47 44
18484.76 33
18486.05 38
18487.33 37
18488.62 28
18489.90 29
18491.19 38
18492.47 33
18493.76 39
18495.04 31
18496.33 46
18497.61 48
18498.90 29
18500.19 36
18501.47 32
18502.76 44
18504.04 37
18505.33 38
18506.62 40
18507.90 43
18509.19 34
18510.47 35
18511.76 25
18513.05 40
18514.33 32
18515.62 37
18516.90 32
18518.19 37
18519.48 31
18520.76 46
18522.05 34
18523.34 35
18524.62 31
18525.91 26
18527.20 34
18528.48 27
18529.77 32
18531.06 29
18532.34 35
18533.63 42
18534.92 37
18536.21 28
18537.49 36
18538.78 39
18540.07 30
18541.35 31
18542.64 42
18543.93 31
18545.22 30
18546.50 34
18547.79 42
18549.08 27
18550.37 30
18551.65 45
18552.94 25
18554.23 31
18555.52 36
18556.80 44
18558.09 37
18559.38 30
18560.67 22
18561.95 29
18563.24 37
18564.53 28
18565.82 37
18567.11 27
18568.39 28
18569.68 34
18570.97 39
18572.26 43
18573.55 37
18574.84 30
18576.12 42
18577.41 56
18578.70 58
18579.99 32
18581.28 33
18582.57 33
18583.86 44
18585.14 36
18586.43 35
18587.72 30
18589.01 42
18590.30 46
18591.59 45
18592.88 31
18594.17 31
18595.46 35
18596.74 41
18598.03 40
18599.32 39
18600.61 44
18601.90 49
18603.19 28
18604.48 27
18605.77 35
18607.06 36
18608.35 52
18609.64 41
18610.93 33
18612.22 38
18613.51 40
18614.80 47
18616.09 36
18617.38 45
18618.67 41
18619.96 43
18621.25 42
18622.54 42
18623.83 50
18625.12 47
18626.41 43
18627.70 36
18628.99 43
18630.28 41
18631.57 42
18632.86 34
18634.15 42
18635.44 44
18636.73 41
18638.02 48
18639.31 35
18640.60 35
18641.89 48
18643.18 45
18644.47 45
18645.76 41
18647.06 52
18648.35 47
18649.64 40
18650.93 65
18652.22 38
18653.51 46
18654.80 50
18656.09 51
18657.38 37
18658.68 32
18659.97 50
18661.26 39
18662.55 43
18663.84 34
18665.13 34
18666.42 52
18667.72 54
18669.01 36
18670.30 35
18671.59 38
18672.88 40
18674.17 53
18675.47 42
18676.76 30
18678.05 36
18679.34 44
18680.63 33
18681.93 39
18683.22 39
18684.51 32
18685.80 37
18687.09 45
18688.39 24
18689.68 28
18690.97 49
18692.26 32
18693.56 28
18694.85 30
18696.14 35
18697.43 33
18698.73 44
18700.02 32
18701.31 32
18702.60 32
18703.90 51
18705.19 46
18706.48 32
18707.78 34
18709.07 29
18710.36 47
18711.66 28
18712.95 40
18714.24 47
18715.54 40
18716.83 37
18718.12 32
18719.42 52
18720.71 42
18722.00 41
18723.30 41
18724.59 35
18725.88 34
18727.18 34
18728.47 34
18729.76 48
18731.06 35
18732.35 37
18733.65 36
18734.94 41
18736.23 27
18737.53 40
18738.82 29
18740.12 30
18741.41 39
18742.70 24
18744.00 39
18745.29 22
18746.59 36
18747.88 43
18749.18 28
18750.47 29
18751.76 46
18753.06 39
18754.35 28
18755.65 35
18756.94 29
18758.24 49
18759.53 29
18760.83 28
18762.12 31
18763.42 46
18764.71 37
18766.01 34
18767.30 28
18768.60 34
18769.89 35
18771.19 35
18772.48 33
18773.78 31
18775.07 27
18776.37 40
18777.66 36
18778.96 39
18780.25 33
18781.55 37
18782.85 49
18784.14 36
18785.44 45
18786.73 37
18788.03 52
18789.32 37
18790.62 30
18791.92 36
18793.21 27
18794.51 18
18795.80 37
18797.10 37
18798.40 33
18799.69 23
18800.99 39
18802.28 36
18803.58 42
18804.88 33
18806.17 35
18807.47 39
18808.77 31
18810.06 50
18811.36 36
18812.66 43
18813.95 40
18815.25 32
18816.55 29
18817.84 40
18819.14 44
18820.44 34
18821.73 32
18823.03 40
18824.33 41
18825.62 48
18826.92 47
18828.22 33
18829.52 22
18830.81 26
18832.11 44
18833.41 45
18834.71 32
18836.00 29
18837.30 31
18838.60 56
18839.90 39
18841.19 36
18842.49 47
18843.79 52
18845.09 39
18846.38 34
18847.68 37
18848.98 28
18850.28 35
18851.58 40
18852.87 26
18854.17 45
18855.47 40
18856.77 47
18858.07 32
18859.36 33
18860.66 27
18861.96 37
18863.26 32
18864.56 30
18865.86 31
18867.15 30
18868.45 33
18869.75 35
18871.05 40
18872.35 39
18873.65 28
18874.95 35
18876.24 33
18877.54 33
18878.84 30
18880.14 32
18881.44 45
18882.74 27
18884.04 29
18885.34 34
18886.64 40
18887.94 26
18889.24 38
18890.53 31
18891.83 38
18893.13 32
18894.43 54
18895.73 39
18897.03 34
18898.33 29
18899.63 27
18900.93 28
18902.23 22
18903.53 41
18904.83 35
18906.13 38
18907.43 36
18908.73 26
18910.03 40
18911.33 26
18912.63 35
18913.93 26
18915.23 30
18916.53 53
18917.83 34
18919.13 28
18920.43 24
18921.73 45
18923.03 31
18924.33 34
18925.63 27
18926.93 30
18928.23 27
18929.53 23
18930.84 18
18932.14 32
18933.44 32
18934.74 29
18936.04 29
18937.34 33
18938.64 34
18939.94 38
18941.24 37
18942.54 34
18943.84 35
18945.15 28
18946.45 34
18947.75 30
18949.05 18
18950.35 32
18951.65 28
18952.95 27
18954.26 27
18955.56 33
18956.86 30
18958.16 21
18959.46 25
18960.76 33
18962.07 26
18963.37 31
18964.67 27
18965.97 38
18967.27 37
18968.57 37
18969.88 24
18971.18 29
18972.48 33
18973.78 32
18975.09 29
18976.39 25
18977.69 27
18978.99 46
18980.29 31
18981.60 32
18982.90 36
18984.20 35
18985.50 21
18986.81 34
18988.11 48
18989.41 31
18990.72 40
18992.02 42
18993.32 36
18994.62 22
18995.93 44
18997.23 28
18998.53 24
18999.84 22
19001.14 32
19002.44 42
19003.75 36
19005.05 28
19006.35 30
19007.66 41
19008.96 36
19010.26 31
19011.57 26
19012.87 24
19014.17 22
19015.48 32
19016.78 30
19018.08 31
19019.39 26
19020.69 42
19021.99 30
19023.30 23
19024.60 25
19025.91 34
19027.21 52
19028.51 32
19029.82 16
19031.12 21
19032.43 20
19033.73 19
19035.04 37
19036.34 31
19037.64 29
19038.95 31
19040.25 29
19041.56 36
19042.86 36
19044.17 23
19045.47 31
19046.78 50
19048.08 52
19049.39 32
19050.69 40
19052.00 25
19053.30 26
19054.61 34
19055.91 32
19057.22 58
19058.52 28
19059.83 33
19061.13 42
19062.44 33
19063.74 26
19065.05 30
19066.35 28
19067.66 29
19068.96 24
19070.27 36
19071.57 36
19072.88 37
19074.18 28
19075.49 35
19076.80 38
19078.10 26
19079.41 30
19080.71 22
19082.02 22
19083.33 26
19084.63 40
19085.94 26
19087.24 36
19088.55 30
19089.86 29
19091.16 23
19092.47 14
19093.77 36
19095.08 35
19096.39 41
19097.69 32
19099.00 38
19100.31 25
19101.61 30
19102.92 25
19104.23 21
19105.53 35
19106.84 27
19108.15 26
19109.45 29
19110.76 27
19112.07 45
19113.37 43
19114.68 34
19115.99 34
19117.30 38
19118.60 33
19119.91 30
19121.22 26
19122.52 32
19123.83 25
19125.14 32
19126.45 25
19127.75 25
19129.06 21
19130.37 25
19131.68 18
19132.98 37
19134.29 38
19135.60 28
19136.91 25
19138.22 45
19139.52 29
19140.83 31
19142.14 29
19143.45 33
19144.76 45
19146.06 33
19147.37 32
19148.68 42
19149.99 43
19151.30 37
19152.60 38
19153.91 34
19155.22 38
19156.53 39
19157.84 35
19159.15 23
19160.46 24
19161.76 33
19163.07 31
19164.38 38
19165.69 31
19167.00 34
19168.31 38
19169.62 34
19170.93 29
19172.23 23
19173.54 31
19174.85 45
19176.16 33
19177.47 37
19178.78 21
19180.09 31
19181.40 32
19182.71 28
19184.02 44
19185.33 50
19186.64 30
19187.95 34
19189.26 31
19190.57 35
19191.87 37
19193.18 29
19194.49 41
19195.80 45
19197.11 33
19198.42 41
19199.73 29
19201.04 25
19202.35 22
19203.66 36
19204.97 36
19206.28 35
19207.59 37
19208.90 34
19210.21 32
19211.53 19
19212.84 31
19214.15 39
19215.46 26
19216.77 34
19218.08 32
19219.39 25
19220.70 36
19222.01 44
19223.32 40
19224.63 32
19225.94 35
19227.25 31
19228.56 24
19229.87 29
19231.19 39
19232.50 28
19233.81 18
19235.12 30
19236.43 38
19237.74 36
19239.05 28
19240.36 37
19241.68 50
19242.99 49
19244.30 30
19245.61 23
19246.92 32
19248.23 29
19249.54 30
19250.86 44
19252.17 27
19253.48 34
19254.79 25
19256.10 31
19257.42 33
19258.73 23
19260.04 28
19261.35 33
19262.66 33
19263.98 35
19265.29 41
19266.60 46
19267.91 26
19269.22 37
19270.54 34
19271.85 38
19273.16 35
19274.47 32
19275.79 33
19277.10 36
19278.41 27
19279.72 28
19281.04 42
19282.35 43
19283.66 33
19284.98 28
19286.29 38
19287.60 24
19288.91 30
19290.23 45
19291.54 20
19292.85 17
19294.17 33
19295.48 35
19296.79 34
19298.11 36
19299.42 33
19300.73 40
19302.05 35
19303.36 35
19304.67 14
19305.99 24
19307.30 33
19308.61 37
19309.93 40
19311.24 29
19312.56 24
19313.87 36
19315.18 33
19316.50 37
19317.81 33
19319.13 20
19320.44 25
19321.75 29
19323.07 29
19324.38 18
19325.70 33
19327.01 34
19328.32 27
19329.64 26
19330.95 25
19332.27 33
19333.58 36
19334.90 59
19336.21 32
19337.53 33
19338.84 36
19340.16 30
19341.47 29
19342.79 27
19344.10 27
19345.42 31
19346.73 38
19348.05 33
19349.36 31
19350.68 34
19351.99 27
19353.31 27
19354.62 24
19355.94 32
19357.25 28
19358.57 34
19359.88 35
19361.20 27
19362.51 31
19363.83 32
19365.14 26
19366.46 27
19367.78 33
19369.09 46
19370.41 33
19371.72 24
19373.04 23
19374.35 30
19375.67 28
19376.99 30
19378.30 24
19379.62 18
19380.93 34
19382.25 26
19383.57 20
19384.88 32
19386.20 27
19387.52 28
19388.83 28
19390.15 20
19391.47 31
19392.78 35
19394.10 34
19395.42 29
19396.73 30
19398.05 18
19399.37 26
19400.68 23
19402.00 29
19403.32 33
19404.63 29
19405.95 22
19407.27 26
19408.58 32
19409.90 27
19411.22 31
19412.54 30
19413.85 25
19415.17 30
19416.49 30
19417.80 23
19419.12 26
19420.44 25
19421.76 25
19423.07 28
19424.39 25
19425.71 26
19427.03 33
19428.35 27
19429.66 17
19430.98 24
19432.30 27
19433.62 37
19434.93 31
19436.25 29
19437.57 26
19438.89 21
19440.21 19
19441.53 39
19442.84 33
19444.16 30
19445.48 33
19446.80 22
19448.12 29
19449.44 22
19450.75 40
19452.07 48
19453.39 38
19454.71 21
19456.03 17
19457.35 30
19458.67 35
19459.98 19
19461.30 26
19462.62 29
19463.94 21
19465.26 32
19466.58 32
19467.90 27
19469.22 30
19470.54 16
19471.86 25
19473.18 29
19474.49 26
19475.81 31
19477.13 32
19478.45 33
19479.77 30
19481.09 25
19482.41 28
19483.73 29
19485.05 31
19486.37 25
19487.69 42
19489.01 36
19490.33 21
19491.65 20
19492.97 41
19494.29 24
19495.61 21
19496.93 25
19498.25 31
19499.57 33
19500.89 22
19502.21 34
19503.53 33
19504.85 13
19506.17 25
19507.49 26
19508.81 24
19510.13 20
19511.45 33
19512.77 31
19514.09 35
19515.42 31
19516.74 30
19518.06 28
19519.38 35
19520.70 22
19522.02 29
19523.34 26
19524.66 29
19525.98 24
19527.30 28
19528.62 36
19529.95 30
19531.27 25
19532.59 33
19533.91 19
19535.23 34
19536.55 31
19537.87 31
19539.20 20
19540.52 21
19541.84 42
19543.16 23
19544.48 19
19545.80 24
19547.13 34
19548.45 30
19549.77 20
19551.09 23
19552.41 23
19553.74 23
19555.06 22
19556.38 26
19557.70 35
19559.02 32
19560.35 26
19561.67 34
19562.99 20
19564.31 19
19565.64 30
19566.96 32
19568.28 34
19569.60 20
19570.93 29
19572.25 34
19573.57 31
19574.89 16
19576.22 16
19577.54 31
19578.86 31
19580.18 28
19581.51 34
19582.83 34
19584.15 32
19585.48 36
19586.80 30
19588.12 22
19589.45 33
19590.77 45
19592.09 29
19593.42 29
19594.74 32
19596.06 45
19597.39 35
19598.71 15
19600.03 34
19601.36 22
19602.68 21
19604.00 39
19605.33 38
19606.65 21
19607.98 28
19609.30 35
19610.62 27
19611.95 24
19613.27 25
19614.60 21
19615.92 20
19617.24 33
19618.57 30
19619.89 30
19621.22 19
19622.54 31
19623.87 27
19625.19 29
19626.51 37
19627.84 20
19629.16 26
19630.49 35
19631.81 37
19633.14 19
19634.46 19
19635.79 27
19637.11 32
19638.44 26
19639.76 29
19641.09 19
19642.41 29
19643.74 30
19645.06 32
19646.39 32
19647.71 30
19649.04 35
19650.36 30
19651.69 27
19653.01 20
19654.34 30
19655.66 28
19656.99 41
19658.32 39
19659.64 20
19660.97 37
19662.29 25
19663.62 27
19664.94 32
19666.27 17
19667.60 21
19668.92 46
19670.25 31
19671.57 24
19672.90 20
19674.23 25
19675.55 25
19676.88 21
19678.20 32
19679.53 41
19680.86 30
19682.18 21
19683.51 34
19684.84 22
19686.16 26
19687.49 21
19688.82 21
19690.14 17
19691.47 31
19692.80 25
19694.12 23
19695.45 30
19696.78 21
19698.10 19
19699.43 26
19700.76 28
19702.08 26
19703.41 28
19704.74 38
19706.07 28
19707.39 38
19708.72 36
19710.05 35
19711.37 34
19712.70 27
19714.03 39
19715.36 33
19716.68 27
19718.01 30
19719.34 26
19720.67 14
19721.99 23
19723.32 28
19724.65 24
19725.98 22
19727.31 43
19728.63 28
19729.96 31
19731.29 24
19732.62 25
19733.95 24
19735.27 28
19736.60 35
19737.93 24
19739.26 20
19740.59 22
19741.92 33
19743.24 25
19744.57 20
19745.90 20
19747.23 32
19748.56 27
19749.89 27
19751.22 23
19752.54 29
19753.87 26
19755.20 31
19756.53 33
19757.86 28
19759.19 22
19760.52 38
19761.85 30
19763.18 27
19764.50 26
19765.83 39
19767.16 29
19768.49 36
19769.82 31
19771.15 39
19772.48 27
19773.81 46
19775.14 41
19776.47 31
19777.80 19
19779.13 24
19780.46 32
19781.79 31
19783.12 29
19784.45 31
19785.78 25
19787.11 33
19788.44 35
19789.77 17
19791.10 21
19792.43 21
19793.76 29
19795.09 21
19796.42 26
19797.75 22
19799.08 24
19800.41 42
19801.74 24
19803.07 28
19804.40 19
19805.73 32
19807.06 28
19808.39 26
19809.72 27
19811.05 29
19812.38 25
19813.71 30
19815.05 24
19816.38 27
19817.71 23
19819.04 31
19820.37 30
19821.70 24
19823.03 38
19824.36 32
19825.69 46
19827.03 23
19828.36 30
19829.69 29
19831.02 23
19832.35 28
19833.68 22
19835.01 28
19836.35 21
19837.68 29
19839.01 29
19840.34 34
19841.67 30
19843.00 31
19844.34 30
19845.67 31
19847.00 25
19848.33 34
19849.66 24
19851.00 44
19852.33 28
19853.66 19
19854.99 25
19856.32 24
19857.66 29
19858.99 27
19860.32 31
19861.65 29
19862.99 25
19864.32 25
19865.65 17
19866.98 24
19868.32 29
19869.65 28
19870.98 24
19872.31 35
19873.65 24
19874.98 38
19876.31 41
19877.65 27
19878.98 24
19880.31 26
19881.65 38
19882.98 36
19884.31 15
19885.64 28
19886.98 22
19888.31 26
19889.64 27
19890.98 29
19892.31 22
19893.64 26
19894.98 29
19896.31 18
19897.65 25
19898.98 33
19900.31 29
19901.65 41
19902.98 17
19904.31 11
19905.65 29
19906.98 34
19908.32 27
19909.65 16
19910.98 26
19912.32 35
19913.65 35
19914.99 28
19916.32 16
19917.66 23
19918.99 36
19920.32 26
19921.66 21
19922.99 33
19924.33 30
19925.66 38
19927.00 28
19928.33 19
19929.67 23
19931.00 27
19932.34 30
19933.67 22
19935.01 24
19936.34 23
19937.68 31
19939.01 15
19940.35 20
19941.68 28
19943.02 44
19944.35 34
19945.69 23
19947.02 25
19948.36 28
19949.69 29
19951.03 26
19952.36 26
19953.70 28
19955.03 27
19956.37 26
19957.71 25
19959.04 32
19960.38 23
19961.71 19
19963.05 20
19964.38 26
19965.72 18
19967.06 20
19968.39 44
19969.73 47
19971.06 20
19972.40 25
19973.74 24
19975.07 34
19976.41 43
19977.75 30
19979.08 22
19980.42 24
19981.75 35
19983.09 35
19984.43 42
19985.76 26
19987.10 30
19988.44 25
19989.77 22
19991.11 27
19992.45 27
19993.78 32
19995.12 31
19996.46 33
19997.80 28
19999.13 27
20000.47 23
20001.81 39
20003.14 38
20004.48 22
20005.82 36
20007.16 34
20008.49 30
20009.83 27
20011.17 16
20012.51 26
20013.84 19
20015.18 28
20016.52 27
20017.86 33
20019.19 30
20020.53 40
20021.87 38
20023.21 27
20024.55 30
20025.88 34
20027.22 44
20028.56 42
20029.90 46
20031.24 27
20032.57 18
20033.91 22
20035.25 16
20036.59 23
20037.93 32
20039.26 36
20040.60 28
20041.94 18
20043.28 28
20044.62 36
20045.96 27
20047.30 34
20048.63 27
20049.97 35
20051.31 27
20052.65 30
20053.99 25
20055.33 39
20056.67 28
20058.01 23
20059.35 25
20060.69 31
20062.02 33
20063.36 22
20064.70 25
20066.04 17
20067.38 42
20068.72 25
20070.06 28
20071.40 25
20072.74 17
20074.08 20
20075.42 19
20076.76 18
20078.10 19
20079.44 14
20080.78 27
20082.12 24
20083.46 20
20084.80 25
20086.14 30
20087.48 28
20088.82 20
20090.16 29
20091.50 16
20092.84 36
20094.18 20
20095.52 22
20096.86 30
20098.20 19
20099.54 21
20100.88 19
20102.22 39
20103.56 31
20104.90 33
20106.24 31
20107.58 27
20108.92 18
20110.26 34
20111.60 35
20112.95 20
20114.29 21
20115.63 20
20116.97 33
20118.31 35
20119.65 31
20120.99 36
20122.33 26
20123.67 31
20125.02 22
20126.36 15
20127.70 26
20129.04 20
20130.38 24
20131.72 31
20133.06 26
20134.41 24
20135.75 25
