# Supplementary material for: MALDI-TOF MS typing enables the classification of brewing yeasts of the genus Saccharomyces to major beer styles
Source: PLoS One. 2017 Aug 9;12(8):e0181694. doi: 10.1371/journal.pone.0181694 (PMC5549903; doi:10.1371/journal.pone.0181694)
Supplement: S11 File — The directory includes 90 raw files and was zipped to “.zip”; the folder has three strains with 30 spectra per strain; S1 Text explains the raw files with an example and Table 1 represents the yeast strains used within the experiment. (ZIP) [file pone.0181694.s014.zip › 31-33/30338-503-OG-Ale-Ale-YPG-18h-E-E_2015-08-18__0_C8_1.dat]

1999.93 6785
2000.35 6748
2000.77 7183
2001.19 7144
2001.61 7041
2002.03 7100
2002.46 6759
2002.88 6533
2003.30 6856
2003.72 7138
2004.14 7102
2004.57 6810
2004.99 6611
2005.41 6586
2005.83 6547
2006.25 6270
2006.68 6434
2007.10 6543
2007.52 6656
2007.94 6806
2008.37 6864
2008.79 6869
2009.21 6793
2009.63 6986
2010.06 7138
2010.48 7137
2010.90 7040
2011.32 7242
2011.75 6940
2012.17 7082
2012.59 7131
2013.02 7610
2013.44 7259
2013.86 7301
2014.29 7229
2014.71 7247
2015.13 7087
2015.55 6918
2015.98 6953
2016.40 6871
2016.82 6762
2017.25 6665
2017.67 6659
2018.10 6521
2018.52 6728
2018.94 6572
2019.37 6324
2019.79 6410
2020.21 6579
2020.64 6355
2021.06 6358
2021.48 6198
2021.91 6579
2022.33 6771
2022.76 6600
2023.18 6313
2023.60 6393
2024.03 6386
2024.45 6500
2024.88 6546
2025.30 6967
2025.73 6255
2026.15 6504
2026.57 6942
2027.00 6666
2027.42 6480
2027.85 6650
2028.27 6920
2028.70 6690
2029.12 6768
2029.55 6895
2029.97 6831
2030.40 6980
2030.82 6896
2031.24 6775
2031.67 6815
2032.09 6732
2032.52 6905
2032.94 6567
2033.37 6786
2033.79 6631
2034.22 6604
2034.65 6608
2035.07 6816
2035.50 6740
2035.92 6589
2036.35 6668
2036.77 7075
2037.20 6698
2037.62 6470
2038.05 6631
2038.47 6604
2038.90 6558
2039.33 6405
2039.75 6601
2040.18 6462
2040.60 6382
2041.03 6492
2041.45 6340
2041.88 6366
2042.31 6265
2042.73 6507
2043.16 6771
2043.58 6748
2044.01 6481
2044.44 6322
2044.86 6379
2045.29 6264
2045.72 6411
2046.14 6507
2046.57 6419
2047.00 6579
2047.42 6382
2047.85 6522
2048.28 6564
2048.70 6776
2049.13 6646
2049.56 6526
2049.98 6634
2050.41 6728
2050.84 6701
2051.26 6498
2051.69 6434
2052.12 6663
2052.54 6515
2052.97 6931
2053.40 7045
2053.83 6947
2054.25 7122
2054.68 7140
2055.11 7295
2055.53 7722
2055.96 7632
2056.39 7604
2056.82 7933
2057.24 8023
2057.67 7647
2058.10 7385
2058.53 7780
2058.96 7333
2059.38 7437
2059.81 7100
2060.24 6894
2060.67 6774
2061.10 6621
2061.52 6750
2061.95 6559
2062.38 6597
2062.81 6480
2063.24 6745
2063.66 6670
2064.09 6714
2064.52 6733
2064.95 6468
2065.38 6818
2065.81 6631
2066.23 6495
2066.66 6543
2067.09 6585
2067.52 6851
2067.95 6547
2068.38 6744
2068.81 7446
2069.23 7202
2069.66 6728
2070.09 6754
2070.52 7017
2070.95 6768
2071.38 6744
2071.81 6690
2072.24 7199
2072.67 6813
2073.10 6564
2073.53 6732
2073.95 6415
2074.38 6258
2074.81 6503
2075.24 6663
2075.67 6633
2076.10 6642
2076.53 6523
2076.96 6697
2077.39 6824
2077.82 6812
2078.25 6697
2078.68 6785
2079.11 6786
2079.54 6674
2079.97 6524
2080.40 6720
2080.83 6643
2081.26 6527
2081.69 6736
2082.12 6824
2082.55 6784
2082.98 6531
2083.41 6724
2083.84 6670
2084.27 6853
2084.70 6937
2085.13 6858
2085.56 6594
2085.99 6742
2086.42 6976
2086.85 6656
2087.29 6660
2087.72 6466
2088.15 6530
2088.58 6413
2089.01 6567
2089.44 6428
2089.87 6562
2090.30 6585
2090.73 6200
2091.16 6614
2091.59 6499
2092.03 6043
2092.46 6229
2092.89 6568
2093.32 6499
2093.75 6524
2094.18 6269
2094.61 6244
2095.05 6261
2095.48 5889
2095.91 6034
2096.34 6099
2096.77 5970
2097.20 5933
2097.63 6179
2098.07 6010
2098.50 5907
2098.93 6030
2099.36 6274
2099.79 6015
2100.23 6024
2100.66 6238
2101.09 6239
2101.52 6026
2101.95 6122
2102.39 5991
2102.82 6107
2103.25 6222
2103.68 5913
2104.12 5983
2104.55 6057
2104.98 6211
2105.41 6321
2105.85 6052
2106.28 6054
2106.71 6116
2107.14 6202
2107.58 6320
2108.01 6141
2108.44 6092
2108.88 6273
2109.31 6662
2109.74 6504
2110.18 6477
2110.61 6576
2111.04 6863
2111.47 6926
2111.91 6945
2112.34 6392
2112.77 6242
2113.21 6374
2113.64 6557
2114.07 6648
2114.51 6744
2114.94 6411
2115.37 6266
2115.81 6236
2116.24 6221
2116.68 6151
2117.11 5983
2117.54 6207
2117.98 6210
2118.41 5969
2118.85 6158
2119.28 6157
2119.71 6082
2120.15 6388
2120.58 6415
2121.02 6059
2121.45 6099
2121.88 6217
2122.32 6125
2122.75 6335
2123.19 6070
2123.62 5908
2124.06 6242
2124.49 6255
2124.92 6516
2125.36 6534
2125.79 6490
2126.23 6276
2126.66 6230
2127.10 6340
2127.53 6194
2127.97 6324
2128.40 6290
2128.84 5997
2129.27 6151
2129.71 6304
2130.14 6234
2130.58 6083
2131.01 6148
2131.45 6160
2131.88 6043
2132.32 6200
2132.75 6213
2133.19 6075
2133.63 6134
2134.06 6147
2134.50 6126
2134.93 6167
2135.37 5903
2135.80 5897
2136.24 6173
2136.67 6020
2137.11 5822
2137.55 6056
2137.98 5987
2138.42 6018
2138.85 6125
2139.29 5879
2139.73 5952
2140.16 5700
2140.60 5779
2141.03 5820
2141.47 6076
2141.91 5868
2142.34 5836
2142.78 6155
2143.22 6035
2143.65 5921
2144.09 5804
2144.53 5962
2144.96 5820
2145.40 5778
2145.84 6029
2146.27 5981
2146.71 6047
2147.15 5919
2147.58 6073
2148.02 6005
2148.46 5747
2148.89 5812
2149.33 6079
2149.77 6003
2150.21 5973
2150.64 6273
2151.08 5922
2151.52 5901
2151.95 5918
2152.39 6062
2152.83 6131
2153.27 5958
2153.70 6231
2154.14 6145
2154.58 5954
2155.02 5870
2155.45 5714
2155.89 5857
2156.33 6035
2156.77 5890
2157.21 5943
2157.64 5991
2158.08 5978
2158.52 5766
2158.96 5809
2159.40 5663
2159.83 5942
2160.27 6063
2160.71 6008
2161.15 6100
2161.59 6033
2162.02 6148
2162.46 6303
2162.90 6273
2163.34 6227
2163.78 6412
2164.22 6252
2164.66 6037
2165.09 5940
2165.53 6102
2165.97 6119
2166.41 6123
2166.85 5907
2167.29 6040
2167.73 6175
2168.17 6277
2168.60 5944
2169.04 5947
2169.48 5763
2169.92 5880
2170.36 5970
2170.80 6255
2171.24 6012
2171.68 5971
2172.12 6229
2172.56 6124
2173.00 6134
2173.44 5970
2173.88 5863
2174.32 6291
2174.76 6158
2175.20 5890
2175.64 5993
2176.07 5955
2176.51 6240
2176.95 5913
2177.39 5888
2177.83 6066
2178.27 6059
2178.71 5898
2179.15 6062
2179.59 6202
2180.03 6253
2180.47 6135
2180.92 6344
2181.36 5918
2181.80 6210
2182.24 6066
2182.68 6028
2183.12 6232
2183.56 5957
2184.00 6226
2184.44 6267
2184.88 6319
2185.32 6376
2185.76 6304
2186.20 5985
2186.64 5925
2187.08 6092
2187.52 5966
2187.97 6092
2188.41 5725
2188.85 5866
2189.29 5850
2189.73 5615
2190.17 5842
2190.61 6017
2191.05 5964
2191.49 5552
2191.94 5561
2192.38 5929
2192.82 5867
2193.26 5672
2193.70 5670
2194.14 5880
2194.58 5826
2195.03 5570
2195.47 5817
2195.91 6071
2196.35 5944
2196.79 5934
2197.24 5939
2197.68 5760
2198.12 5749
2198.56 6377
2199.00 6279
2199.45 6343
2199.89 6157
2200.33 6378
2200.77 6295
2201.21 5967
2201.66 6089
2202.10 5996
2202.54 6119
2202.98 6195
2203.43 6211
2203.87 5960
2204.31 5979
2204.75 6086
2205.20 6173
2205.64 6263
2206.08 6032
2206.53 6082
2206.97 6028
2207.41 6040
2207.85 6151
2208.30 5993
2208.74 6081
2209.18 6015
2209.63 5735
2210.07 5825
2210.51 6085
2210.96 6208
2211.40 6112
2211.84 5956
2212.29 6195
2212.73 5912
2213.17 5917
2213.62 5816
2214.06 5667
2214.50 5725
2214.95 5715
2215.39 5752
2215.84 5780
2216.28 5755
2216.72 6087
2217.17 6003
2217.61 5869
2218.05 5949
2218.50 5907
2218.94 5803
2219.39 5711
2219.83 5816
2220.28 5848
2220.72 5862
2221.16 5563
2221.61 5689
2222.05 5875
2222.50 5680
2222.94 5659
2223.39 5835
2223.83 5768
2224.28 5685
2224.72 5986
2225.16 5944
2225.61 5924
2226.05 5950
2226.50 6246
2226.94 6257
2227.39 6178
2227.83 6141
2228.28 5872
2228.72 5785
2229.17 5852
2229.61 5933
2230.06 5833
2230.50 6072
2230.95 5911
2231.40 5745
2231.84 5695
2232.29 5691
2232.73 5976
2233.18 5849
2233.62 6033
2234.07 5921
2234.51 5850
2234.96 5940
2235.41 5904
2235.85 5794
2236.30 5598
2236.74 5827
2237.19 5752
2237.63 5721
2238.08 5710
2238.53 6177
2238.97 5865
2239.42 5708
2239.86 5837
2240.31 5789
2240.76 5545
2241.20 5674
2241.65 5596
2242.10 5838
2242.54 6020
2242.99 5768
2243.44 5805
2243.88 5707
2244.33 5603
2244.78 5882
2245.22 5622
2245.67 5810
2246.12 5670
2246.56 5830
2247.01 5712
2247.46 5699
2247.90 5683
2248.35 5676
2248.80 5737
2249.24 5673
2249.69 5684
2250.14 5412
2250.59 5335
2251.03 5557
2251.48 5546
2251.93 5329
2252.38 5550
2252.82 5437
2253.27 5479
2253.72 5597
2254.17 5516
2254.61 5776
2255.06 5762
2255.51 5703
2255.96 5540
2256.40 5594
2256.85 5606
2257.30 5469
2257.75 5727
2258.20 5861
2258.64 5768
2259.09 5573
2259.54 5390
2259.99 5305
2260.44 5365
2260.88 5529
2261.33 5619
2261.78 5766
2262.23 6207
2262.68 6330
2263.13 6517
2263.58 6402
2264.02 6821
2264.47 7045
2264.92 7141
2265.37 7722
2265.82 7879
2266.27 8028
2266.72 8304
2267.17 8540
2267.61 7814
2268.06 7465
2268.51 7355
2268.96 7222
2269.41 6593
2269.86 6798
2270.31 6570
2270.76 6294
2271.21 6298
2271.66 6114
2272.11 6205
2272.56 5811
2273.00 5681
2273.45 6003
2273.90 5895
2274.35 5787
2274.80 6048
2275.25 6124
2275.70 5924
2276.15 5790
2276.60 5736
2277.05 5699
2277.50 5748
2277.95 5893
2278.40 5739
2278.85 5729
2279.30 5792
2279.75 5845
2280.20 5909
2280.65 5758
2281.10 5828
2281.55 5857
2282.00 5950
2282.45 5911
2282.90 5813
2283.35 5934
2283.81 5764
2284.26 5889
2284.71 5942
2285.16 6132
2285.61 6099
2286.06 6165
2286.51 6096
2286.96 5740
2287.41 5972
2287.86 5956
2288.31 6072
2288.76 5915
2289.22 5795
2289.67 5729
2290.12 5841
2290.57 5841
2291.02 5910
2291.47 5819
2291.92 5849
2292.37 5830
2292.83 6075
2293.28 5963
2293.73 5984
2294.18 5986
2294.63 6252
2295.08 6439
2295.53 6339
2295.99 6301
2296.44 6270
2296.89 6291
2297.34 6170
2297.79 6160
2298.25 5963
2298.70 5724
2299.15 5989
2299.60 5903
2300.05 5522
2300.51 5496
2300.96 5507
2301.41 5612
2301.86 5739
2302.32 5663
2302.77 5705
2303.22 5560
2303.67 5409
2304.13 5509
2304.58 5570
2305.03 5417
2305.48 5477
2305.94 5715
2306.39 5952
2306.84 5889
2307.29 5520
2307.75 5680
2308.20 5451
2308.65 5383
2309.11 5487
2309.56 5448
2310.01 5261
2310.47 5499
2310.92 5552
2311.37 5347
2311.83 5523
2312.28 5697
2312.73 5678
2313.19 5480
2313.64 5552
2314.09 5377
2314.55 5687
2315.00 5835
2315.45 5700
2315.91 5816
2316.36 5777
2316.81 5664
2317.27 5543
2317.72 5670
2318.18 5705
2318.63 5589
2319.08 5561
2319.54 5557
2319.99 5346
2320.45 5637
2320.90 5497
2321.35 5518
2321.81 5647
2322.26 5725
2322.72 5571
2323.17 5525
2323.63 5659
2324.08 5904
2324.54 5731
2324.99 5762
2325.44 5787
2325.90 5947
2326.35 5814
2326.81 5819
2327.26 6337
2327.72 6329
2328.17 6189
2328.63 6092
2329.08 6172
2329.54 6173
2329.99 5890
2330.45 5581
2330.90 5401
2331.36 5594
2331.81 5788
2332.27 5765
2332.72 5963
2333.18 5901
2333.64 5844
2334.09 5680
2334.55 5851
2335.00 6117
2335.46 5766
2335.91 5648
2336.37 5549
2336.82 5529
2337.28 5372
2337.74 5593
2338.19 5906
2338.65 5826
2339.10 5327
2339.56 5593
2340.02 5585
2340.47 5424
2340.93 5420
2341.38 5278
2341.84 5226
2342.30 5577
2342.75 5648
2343.21 5843
2343.67 6003
2344.12 5882
2344.58 5840
2345.04 5826
2345.49 5981
2345.95 5759
2346.41 5689
2346.86 5786
2347.32 5744
2347.78 5573
2348.23 5629
2348.69 5568
2349.15 5368
2349.60 5514
2350.06 5435
2350.52 5415
2350.97 5334
2351.43 5477
2351.89 5571
2352.35 5472
2352.80 5604
2353.26 5520
2353.72 5613
2354.18 5849
2354.63 5656
2355.09 5483
2355.55 5369
2356.01 5417
2356.46 5406
2356.92 5505
2357.38 5529
2357.84 5407
2358.29 5309
2358.75 5343
2359.21 5319
2359.67 5270
2360.13 5154
2360.58 5293
2361.04 5374
2361.50 5220
2361.96 5520
2362.42 5646
2362.88 5789
2363.33 5528
2363.79 5493
2364.25 5610
2364.71 5422
2365.17 5523
2365.63 5442
2366.08 5341
2366.54 5526
2367.00 5352
2367.46 5359
2367.92 5391
2368.38 5325
2368.84 5267
2369.30 5251
2369.75 5228
2370.21 5081
2370.67 5038
2371.13 5383
2371.59 5333
2372.05 5356
2372.51 5554
2372.97 5494
2373.43 5430
2373.89 5470
2374.35 5454
2374.81 5529
2375.27 5618
2375.72 5372
2376.18 5263
2376.64 5567
2377.10 5398
2377.56 5297
2378.02 5507
2378.48 5330
2378.94 5594
2379.40 5608
2379.86 5092
2380.32 5238
2380.78 5374
2381.24 5200
2381.70 5396
2382.16 5531
2382.62 5453
2383.08 5169
2383.54 5139
2384.00 5368
2384.46 5377
2384.92 5183
2385.39 5167
2385.85 5108
2386.31 5168
2386.77 5066
2387.23 5047
2387.69 5146
2388.15 5121
2388.61 5045
2389.07 5072
2389.53 5513
2389.99 5397
2390.45 5133
2390.91 5126
2391.38 5290
2391.84 5273
2392.30 5119
2392.76 5228
2393.22 5238
2393.68 5053
2394.14 5052
2394.60 5112
2395.06 5099
2395.53 5033
2395.99 5331
2396.45 5365
2396.91 5304
2397.37 5294
2397.83 5058
2398.30 4974
2398.76 5311
2399.22 5144
2399.68 5235
2400.14 5279
2400.61 5300
2401.07 5390
2401.53 5266
2401.99 5230
2402.45 5312
2402.92 5196
2403.38 4948
2403.84 5282
2404.30 5272
2404.76 5293
2405.23 5130
2405.69 4910
2406.15 5057
2406.61 5062
2407.08 4936
2407.54 4891
2408.00 5153
2408.46 4969
2408.93 4995
2409.39 4955
2409.85 5166
2410.32 5043
2410.78 5169
2411.24 5144
2411.70 5123
2412.17 5101
2412.63 5081
2413.09 5116
2413.56 5158
2414.02 5013
2414.48 5257
2414.95 5331
2415.41 5574
2415.87 5437
2416.34 5543
2416.80 5166
2417.26 5341
2417.73 5371
2418.19 5540
2418.65 5633
2419.12 5579
2419.58 5519
2420.05 5514
2420.51 5755
2420.97 5551
2421.44 5511
2421.90 5361
2422.37 5379
2422.83 5485
2423.29 5293
2423.76 5360
2424.22 5614
2424.69 5773
2425.15 5869
2425.62 5759
2426.08 5721
2426.54 5870
2427.01 5712
2427.47 5859
2427.94 5855
2428.40 5793
2428.87 5673
2429.33 5726
2429.80 5751
2430.26 5586
2430.73 5525
2431.19 5576
2431.66 5421
2432.12 5375
2432.59 5591
2433.05 5341
2433.52 5278
2433.98 5232
2434.45 5268
2434.91 5101
2435.38 5389
2435.84 5424
2436.31 5183
2436.77 5185
2437.24 5066
2437.70 5128
2438.17 5076
2438.63 4988
2439.10 5002
2439.57 5095
2440.03 5151
2440.50 5145
2440.96 5077
2441.43 5147
2441.89 5131
2442.36 5487
2442.83 5394
2443.29 5540
2443.76 5313
2444.22 5747
2444.69 5944
2445.16 5648
2445.62 5458
2446.09 5418
2446.56 5362
2447.02 5410
2447.49 5193
2447.96 5456
2448.42 5303
2448.89 4899
2449.35 4930
2449.82 5093
2450.29 5235
2450.75 5120
2451.22 5077
2451.69 4974
2452.16 5133
2452.62 5026
2453.09 5009
2453.56 5070
2454.02 4994
2454.49 5062
2454.96 5243
2455.42 4922
2455.89 5105
2456.36 5120
2456.83 5033
2457.29 4979
2457.76 5161
2458.23 5042
2458.70 5019
2459.16 4820
2459.63 4984
2460.10 5101
2460.57 5074
2461.03 5071
2461.50 5152
2461.97 5208
2462.44 5141
2462.91 5125
2463.37 5210
2463.84 5395
2464.31 5072
2464.78 5125
2465.25 5333
2465.71 5314
2466.18 5610
2466.65 5509
2467.12 5372
2467.59 5357
2468.06 5145
2468.52 5447
2468.99 5580
2469.46 5357
2469.93 5235
2470.40 5310
2470.87 5047
2471.34 4986
2471.80 5224
2472.27 4997
2472.74 5022
2473.21 5149
2473.68 4937
2474.15 5008
2474.62 5052
2475.09 4994
2475.56 4991
2476.02 4854
2476.49 4847
2476.96 4839
2477.43 4823
2477.90 5119
2478.37 5140
2478.84 5028
2479.31 4957
2479.78 4647
2480.25 4802
2480.72 5117
2481.19 4956
2481.66 4874
2482.13 4787
2482.60 4933
2483.07 4839
2483.54 4909
2484.01 4903
2484.48 5081
2484.95 5055
2485.42 5031
2485.89 5074
2486.36 4873
2486.83 4862
2487.30 4965
2487.77 4935
2488.24 4831
2488.71 5087
2489.18 5225
2489.65 5160
2490.12 5101
2490.59 5244
2491.06 5266
2491.53 5254
2492.00 5327
2492.47 5291
2492.94 5300
2493.41 5378
2493.88 5444
2494.36 5345
2494.83 5447
2495.30 5345
2495.77 5461
2496.24 5384
2496.71 5101
2497.18 4977
2497.65 5124
2498.12 5028
2498.60 5082
2499.07 5028
2499.54 4907
2500.01 5043
2500.48 4903
2500.95 4963
2501.42 4759
2501.90 5025
2502.37 5087
2502.84 4946
2503.31 4773
2503.78 4795
2504.25 4827
2504.73 4988
2505.20 4802
2505.67 5109
2506.14 5360
2506.61 5165
2507.09 5021
2507.56 4941
2508.03 5072
2508.50 4857
2508.97 4930
2509.45 5040
2509.92 4836
2510.39 4815
2510.86 4991
2511.34 4937
2511.81 4971
2512.28 5001
2512.75 5238
2513.23 5172
2513.70 5222
2514.17 5110
2514.65 4972
2515.12 4946
2515.59 5069
2516.06 5187
2516.54 5088
2517.01 4877
2517.48 4896
2517.96 4908
2518.43 4833
2518.90 4859
2519.38 4808
2519.85 4737
2520.32 4953
2520.80 4636
2521.27 4793
2521.74 4682
2522.22 4788
2522.69 4793
2523.16 4797
2523.64 4892
2524.11 4669
2524.58 4748
2525.06 4718
2525.53 4776
2526.01 4754
2526.48 4981
2526.95 5010
2527.43 5068
2527.90 5082
2528.38 4920
2528.85 4922
2529.32 5012
2529.80 4805
2530.27 5070
2530.75 5156
2531.22 4936
2531.70 4910
2532.17 4982
2532.64 4815
2533.12 4893
2533.59 5123
2534.07 4858
2534.54 5263
2535.02 5099
2535.49 5071
2535.97 5039
2536.44 4917
2536.92 4898
2537.39 4610
2537.87 4963
2538.34 4885
2538.82 4778
2539.29 4879
2539.77 5197
2540.24 4924
2540.72 4652
2541.19 4903
2541.67 4955
2542.14 5152
2542.62 5150
2543.09 5202
2543.57 5129
2544.04 5093
2544.52 5188
2545.00 5090
2545.47 5194
2545.95 5247
2546.42 5159
2546.90 5031
2547.37 4822
2547.85 4910
2548.33 5015
2548.80 5182
2549.28 5085
2549.75 4976
2550.23 4785
2550.71 5222
2551.18 5189
2551.66 4797
2552.14 4941
2552.61 5064
2553.09 5047
2553.57 5184
2554.04 5363
2554.52 5183
2554.99 4953
2555.47 4962
2555.95 5186
2556.42 5286
2556.90 5188
2557.38 5028
2557.86 5029
2558.33 5312
2558.81 5273
2559.29 5146
2559.76 5425
2560.24 5269
2560.72 5403
2561.19 4974
2561.67 5017
2562.15 5157
2562.63 5228
2563.10 5037
2563.58 4903
2564.06 5134
2564.54 4870
2565.01 4924
2565.49 4905
2565.97 4732
2566.45 4730
2566.92 4791
2567.40 4792
2567.88 4754
2568.36 4895
2568.83 4756
2569.31 4974
2569.79 4876
2570.27 4651
2570.75 4952
2571.22 4941
2571.70 4691
2572.18 4707
2572.66 4802
2573.14 4807
2573.62 4627
2574.09 4774
2574.57 4818
2575.05 4799
2575.53 4572
2576.01 4688
2576.49 4965
2576.97 4777
2577.44 4588
2577.92 4698
2578.40 4847
2578.88 4575
2579.36 4595
2579.84 4776
2580.32 4760
2580.80 4785
2581.27 4816
2581.75 4795
2582.23 4930
2582.71 4750
2583.19 4684
2583.67 4922
2584.15 4926
2584.63 4766
2585.11 4594
2585.59 4428
2586.07 4482
2586.55 4712
2587.03 5020
2587.51 4943
2587.99 4881
2588.47 4937
2588.94 4901
2589.42 5071
2589.90 4948
2590.38 5016
2590.86 4859
2591.34 4752
2591.82 4845
2592.30 4839
2592.78 4880
2593.26 5011
2593.74 4924
2594.22 4889
2594.71 4711
2595.19 4861
2595.67 4674
2596.15 4608
2596.63 4954
2597.11 4811
2597.59 4773
2598.07 4900
2598.55 4798
2599.03 4788
2599.51 4586
2599.99 4718
2600.47 5010
2600.95 4738
2601.43 4505
2601.91 4914
2602.40 4902
2602.88 4852
2603.36 5093
2603.84 4827
2604.32 5212
2604.80 4919
2605.28 4819
2605.76 4851
2606.24 4875
2606.73 4856
2607.21 4879
2607.69 4588
2608.17 4570
2608.65 4963
2609.13 4902
2609.62 4898
2610.10 4968
2610.58 4633
2611.06 4835
2611.54 4667
2612.02 4721
2612.51 4708
2612.99 4571
2613.47 4665
2613.95 4820
2614.43 4681
2614.92 4604
2615.40 4564
2615.88 4545
2616.36 4543
2616.85 4639
2617.33 4454
2617.81 4674
2618.29 4825
2618.78 4779
2619.26 4688
2619.74 4832
2620.22 4795
2620.71 4892
2621.19 4725
2621.67 4607
2622.15 4541
2622.64 4891
2623.12 4891
2623.60 4514
2624.09 4398
2624.57 4748
2625.05 4716
2625.53 4758
2626.02 4463
2626.50 4425
2626.98 4644
2627.47 4739
2627.95 4595
2628.43 4531
2628.92 4530
2629.40 4360
2629.88 4309
2630.37 4665
2630.85 4702
2631.34 4568
2631.82 4859
2632.30 4813
2632.79 4630
2633.27 4722
2633.75 4996
2634.24 5038
2634.72 4825
2635.21 4879
2635.69 4930
2636.17 4707
2636.66 4821
2637.14 4980
2637.63 4789
2638.11 4797
2638.60 5047
2639.08 4808
2639.56 4790
2640.05 4855
2640.53 4786
2641.02 4987
2641.50 4737
2641.99 4538
2642.47 4594
2642.96 4713
2643.44 4951
2643.93 4668
2644.41 4689
2644.90 4682
2645.38 4436
2645.87 4612
2646.35 4565
2646.84 4380
2647.32 4615
2647.81 4708
2648.29 4703
2648.78 4603
2649.26 4650
2649.75 4587
2650.23 4660
2650.72 4574
2651.20 4596
2651.69 4589
2652.17 4648
2652.66 4727
2653.15 4626
2653.63 4719
2654.12 4859
2654.60 4748
2655.09 4997
2655.57 4742
2656.06 4651
2656.55 4786
2657.03 4592
2657.52 4609
2658.00 4808
2658.49 4789
2658.98 4587
2659.46 4490
2659.95 4567
2660.44 4642
2660.92 4695
2661.41 4616
2661.90 4518
2662.38 4571
2662.87 4546
2663.35 4653
2663.84 4708
2664.33 4778
2664.81 4734
2665.30 4573
2665.79 4666
2666.28 4820
2666.76 4741
2667.25 4924
2667.74 4962
2668.22 5332
2668.71 5435
2669.20 5479
2669.68 5634
2670.17 5872
2670.66 5595
2671.15 5632
2671.63 5712
2672.12 5960
2672.61 5829
2673.10 6005
2673.58 6033
2674.07 6120
2674.56 6267
2675.05 6201
2675.53 6215
2676.02 6540
2676.51 6804
2677.00 7166
2677.49 7371
2677.97 6873
2678.46 6870
2678.95 6782
2679.44 6464
2679.93 6384
2680.41 6097
2680.90 5843
2681.39 5234
2681.88 5198
2682.37 5205
2682.85 5060
2683.34 5126
2683.83 4884
2684.32 4914
2684.81 5093
2685.30 5138
2685.79 4941
2686.27 5108
2686.76 5147
2687.25 5058
2687.74 5305
2688.23 5320
2688.72 4934
2689.21 5093
2689.70 5183
2690.19 5086
2690.67 4873
2691.16 4980
2691.65 5058
2692.14 4863
2692.63 4768
2693.12 4798
2693.61 4868
2694.10 4925
2694.59 4761
2695.08 4611
2695.57 4630
2696.06 4799
2696.55 5065
2697.04 4911
2697.53 4848
2698.02 4841
2698.51 4689
2699.00 4864
2699.49 4938
2699.98 4805
2700.47 4674
2700.96 4744
2701.45 4795
2701.94 4975
2702.43 4934
2702.92 4958
2703.41 4746
2703.90 4576
2704.39 4720
2704.88 5040
2705.37 4619
2705.86 4900
2706.35 4668
2706.84 4741
2707.33 4731
2707.82 4562
2708.31 4518
2708.80 4745
2709.29 4576
2709.78 4569
2710.27 4673
2710.77 4552
2711.26 4612
2711.75 4695
2712.24 4722
2712.73 4554
2713.22 4652
2713.71 4619
2714.20 4578
2714.69 4448
2715.19 4683
2715.68 4753
2716.17 4435
2716.66 4498
2717.15 4420
2717.64 4401
2718.13 4448
2718.63 4498
2719.12 4447
2719.61 4300
2720.10 4277
2720.59 4371
2721.08 4444
2721.58 4350
2722.07 4105
2722.56 4275
2723.05 4415
2723.54 4293
2724.04 4416
2724.53 4498
2725.02 4410
2725.51 4658
2726.01 4602
2726.50 4502
2726.99 4708
2727.48 4639
2727.98 4519
2728.47 4439
2728.96 4737
2729.45 4515
2729.95 4409
2730.44 4413
2730.93 4486
2731.42 4430
2731.92 4447
2732.41 4439
2732.90 4509
2733.40 4435
2733.89 4423
2734.38 4595
2734.87 4684
2735.37 4574
2735.86 4476
2736.35 4654
2736.85 4650
2737.34 4663
2737.83 4765
2738.33 4380
2738.82 4492
2739.31 4629
2739.81 4530
2740.30 4366
2740.79 4506
2741.29 4668
2741.78 4598
2742.28 4653
2742.77 4728
2743.26 4547
2743.76 4691
2744.25 4682
2744.75 4994
2745.24 5072
2745.73 5105
2746.23 4994
2746.72 5079
2747.22 5284
2747.71 5173
2748.20 4921
2748.70 4901
2749.19 5005
2749.69 4633
2750.18 4734
2750.68 4622
2751.17 4587
2751.67 4497
2752.16 4341
2752.66 4610
2753.15 4598
2753.64 4717
2754.14 4410
2754.63 4442
2755.13 4314
2755.62 4412
2756.12 4643
2756.61 4640
2757.11 4506
2757.60 4444
2758.10 4480
2758.59 4677
2759.09 4539
2759.59 4513
2760.08 4539
2760.58 4576
2761.07 4414
2761.57 4444
2762.06 4573
2762.56 4710
2763.05 4555
2763.55 4491
2764.05 4614
2764.54 4701
2765.04 4673
2765.53 4665
2766.03 4534
2766.52 4584
2767.02 4775
2767.52 4449
2768.01 4482
2768.51 4454
2769.00 4524
2769.50 4668
2770.00 4591
2770.49 4489
2770.99 4434
2771.49 4539
2771.98 4488
2772.48 4471
2772.98 4403
2773.47 4448
2773.97 4372
2774.47 4524
2774.96 4405
2775.46 4438
2775.96 4648
2776.45 4529
2776.95 4568
2777.45 4779
2777.94 4953
2778.44 4744
2778.94 4518
2779.43 4856
2779.93 4786
2780.43 4743
2780.93 4804
2781.42 4817
2781.92 4717
2782.42 4518
2782.92 4738
2783.41 4779
2783.91 4614
2784.41 4740
2784.91 4732
2785.40 4665
2785.90 4671
2786.40 4336
2786.90 4427
2787.39 4478
2787.89 4602
2788.39 4707
2788.89 4729
2789.39 4679
2789.88 4406
2790.38 4372
2790.88 4264
2791.38 4351
2791.88 4314
2792.37 4516
2792.87 4617
2793.37 4812
2793.87 4858
2794.37 4532
2794.87 4471
2795.37 4510
2795.86 4634
2796.36 4743
2796.86 4862
2797.36 4870
2797.86 4989
2798.36 4972
2798.86 5116
2799.35 5281
2799.85 5539
2800.35 5852
2800.85 5874
2801.35 6026
2801.85 6296
2802.35 6505
2802.85 6529
2803.35 6799
2803.85 6885
2804.35 6397
2804.85 6060
2805.34 5747
2805.84 5701
2806.34 5651
2806.84 5558
2807.34 5453
2807.84 4942
2808.34 4831
2808.84 4875
2809.34 4588
2809.84 4239
2810.34 4292
2810.84 4505
2811.34 4499
2811.84 4363
2812.34 4399
2812.84 4509
2813.34 4626
2813.84 4305
2814.34 4339
2814.84 4289
2815.34 4560
2815.84 4504
2816.34 4534
2816.84 4280
2817.34 4400
2817.84 4489
2818.35 4383
2818.85 4608
2819.35 4650
2819.85 4270
2820.35 4242
2820.85 4643
2821.35 4615
2821.85 4403
2822.35 4400
2822.85 4499
2823.35 4454
2823.85 4452
2824.36 4354
2824.86 4363
2825.36 4512
2825.86 4471
2826.36 4550
2826.86 4440
2827.36 4377
2827.86 4196
2828.37 4341
2828.87 4332
2829.37 4249
2829.87 4209
2830.37 4335
2830.87 4372
2831.38 4479
2831.88 4355
2832.38 4275
2832.88 4383
2833.38 4279
2833.88 4126
2834.39 4182
2834.89 4141
2835.39 4239
2835.89 4253
2836.40 4283
2836.90 4327
2837.40 4432
2837.90 4286
2838.40 4288
2838.91 4449
2839.41 4411
2839.91 4499
2840.41 4271
2840.92 4473
2841.42 4644
2841.92 4454
2842.42 4338
2842.93 4481
2843.43 4456
2843.93 4431
2844.44 4280
2844.94 4194
2845.44 4315
2845.94 4144
2846.45 4288
2846.95 4216
2847.45 4308
2847.96 4297
2848.46 4339
2848.96 4280
2849.47 4235
2849.97 4316
2850.47 4107
2850.98 3999
2851.48 4282
2851.98 4334
2852.49 4182
2852.99 4303
2853.50 4319
2854.00 4361
2854.50 4146
2855.01 3890
2855.51 3904
2856.01 4305
2856.52 4222
2857.02 4190
2857.53 3955
2858.03 4362
2858.53 4289
2859.04 4329
2859.54 4390
2860.05 4426
2860.55 4304
2861.06 4333
2861.56 4130
2862.06 4282
2862.57 4226
2863.07 4299
2863.58 4644
2864.08 4487
2864.59 4255
2865.09 4371
2865.60 4404
2866.10 4278
2866.61 4284
2867.11 4308
2867.62 4388
2868.12 4215
2868.63 4179
2869.13 4185
2869.64 4140
2870.14 4086
2870.65 4197
2871.15 4234
2871.66 4356
2872.16 4359
2872.67 4270
2873.17 4228
2873.68 4140
2874.18 4083
2874.69 4224
2875.20 4366
2875.70 4373
2876.21 4453
2876.71 4232
2877.22 4393
2877.72 4323
2878.23 4391
2878.74 4447
2879.24 4463
2879.75 4545
2880.25 4632
2880.76 4827
2881.27 4692
2881.77 4561
2882.28 4335
2882.79 4551
2883.29 4565
2883.80 4648
2884.30 4696
2884.81 4572
2885.32 4625
2885.82 4832
2886.33 4800
2886.84 4704
2887.34 4676
2887.85 4580
2888.36 4636
2888.86 4785
2889.37 4673
2889.88 4593
2890.38 4535
2890.89 4630
2891.40 4511
2891.91 4203
2892.41 4452
2892.92 4596
2893.43 4470
2893.93 4448
2894.44 4222
2894.95 4396
2895.46 4619
2895.96 4506
2896.47 4287
2896.98 4381
2897.49 4472
2897.99 4713
2898.50 4665
2899.01 4445
2899.52 4536
2900.03 4754
2900.53 4805
2901.04 4853
2901.55 4742
2902.06 4889
2902.56 4868
2903.07 4671
2903.58 4730
2904.09 4635
2904.60 4877
2905.11 4467
2905.61 4313
2906.12 4530
2906.63 4493
2907.14 4518
2907.65 4527
2908.16 4719
2908.66 4541
2909.17 4278
2909.68 4451
2910.19 4510
2910.70 4475
2911.21 4533
2911.72 4598
2912.23 4383
2912.73 4383
2913.24 4415
2913.75 4160
2914.26 4498
2914.77 4520
2915.28 4540
2915.79 4501
2916.30 4237
2916.81 4490
2917.32 4281
2917.83 4203
2918.33 4294
2918.84 4575
2919.35 4323
2919.86 4419
2920.37 4511
2920.88 4499
2921.39 4290
2921.90 4069
2922.41 4304
2922.92 4334
2923.43 4180
2923.94 4162
2924.45 4362
2924.96 4538
2925.47 4429
2925.98 4682
2926.49 4861
2927.00 4693
2927.51 5074
2928.02 5109
2928.53 5413
2929.04 5125
2929.55 5304
2930.06 5616
2930.57 5713
2931.08 5865
2931.59 5702
2932.11 5733
2932.62 5472
2933.13 5277
2933.64 5087
2934.15 4842
2934.66 4840
2935.17 4612
2935.68 4467
2936.19 4237
2936.70 4235
2937.21 4414
2937.72 4299
2938.24 4116
2938.75 4463
2939.26 4281
2939.77 4124
2940.28 3950
2940.79 4129
2941.30 4119
2941.81 4130
2942.33 4283
2942.84 4060
2943.35 4203
2943.86 4382
2944.37 4278
2944.88 4080
2945.40 4158
2945.91 4324
2946.42 4098
2946.93 4173
2947.44 4045
2947.96 4165
2948.47 4240
2948.98 4155
2949.49 4017
2950.00 4004
2950.52 4266
2951.03 4473
2951.54 3946
2952.05 4126
2952.57 4106
2953.08 4312
2953.59 4354
2954.10 4355
2954.62 4435
2955.13 4378
2955.64 4233
2956.15 4044
2956.67 3947
2957.18 3985
2957.69 4141
2958.20 4194
2958.72 4051
2959.23 4134
2959.74 4309
2960.26 4465
2960.77 4465
2961.28 4208
2961.80 4030
2962.31 3999
2962.82 4042
2963.34 4056
2963.85 4282
2964.36 4093
2964.88 4231
2965.39 4241
2965.90 4231
2966.42 4129
2966.93 4150
2967.44 4106
2967.96 4198
2968.47 4312
2968.98 4485
2969.50 4476
2970.01 4497
2970.53 4442
2971.04 4348
2971.55 4475
2972.07 4134
2972.58 4265
2973.10 3982
2973.61 4118
2974.12 4271
2974.64 4291
2975.15 4060
2975.67 4057
2976.18 4033
2976.70 3985
2977.21 3812
2977.73 3948
2978.24 3842
2978.75 4090
2979.27 4074
2979.78 3886
2980.30 3888
2980.81 3947
2981.33 3987
2981.84 4016
2982.36 4065
2982.87 3941
2983.39 4077
2983.90 4119
2984.42 3966
2984.93 4057
2985.45 4068
2985.96 3998
2986.48 3933
2987.00 3964
2987.51 4111
2988.03 4097
2988.54 4261
2989.06 4317
2989.57 4207
2990.09 3989
2990.60 4230
2991.12 4361
2991.64 4014
2992.15 3924
2992.67 4049
2993.18 3999
2993.70 4180
2994.21 4155
2994.73 4155
2995.25 4320
2995.76 4305
2996.28 4367
2996.80 4134
2997.31 4007
2997.83 4140
2998.34 4255
2998.86 4385
2999.38 4249
2999.89 4495
3000.41 4409
3000.93 4131
3001.44 4212
3001.96 4349
3002.48 4582
3002.99 4414
3003.51 4523
3004.03 4522
3004.54 4481
3005.06 4561
3005.58 4601
3006.09 4708
3006.61 4890
3007.13 4943
3007.65 4918
3008.16 4824
3008.68 4833
3009.20 5048
3009.71 4801
3010.23 4726
3010.75 4813
3011.27 4651
3011.78 4340
3012.30 4204
3012.82 4216
3013.34 4292
3013.85 4003
3014.37 4030
3014.89 3990
3015.41 3936
3015.93 4071
3016.44 4159
3016.96 4115
3017.48 3982
3018.00 4256
3018.52 4168
3019.03 4231
3019.55 4004
3020.07 4095
3020.59 4178
3021.11 4001
3021.63 4136
3022.14 4012
3022.66 4123
3023.18 4164
3023.70 4009
3024.22 4312
3024.74 4365
3025.25 4307
3025.77 4226
3026.29 4206
3026.81 4244
3027.33 4257
3027.85 4396
3028.37 4239
3028.89 4182
3029.41 4053
3029.92 4161
3030.44 4099
3030.96 3979
3031.48 4002
3032.00 3963
3032.52 3921
3033.04 3901
3033.56 4027
3034.08 4162
3034.60 4263
3035.12 4268
3035.64 4189
3036.16 4072
3036.68 4039
3037.20 3970
3037.72 4140
3038.24 4134
3038.76 4220
3039.28 3878
3039.80 3961
3040.32 3913
3040.84 3989
3041.36 4065
3041.88 3866
3042.40 3862
3042.92 3828
3043.44 3984
3043.96 3965
3044.48 4054
3045.00 4021
3045.52 4090
3046.04 3971
3046.56 3865
3047.08 3886
3047.60 3914
3048.12 4189
3048.64 4217
3049.16 4110
3049.68 3968
3050.20 3905
3050.72 3845
3051.24 4044
3051.77 4015
3052.29 3954
3052.81 3887
3053.33 3991
3053.85 3919
3054.37 4032
3054.89 4137
3055.41 3879
3055.93 3750
3056.46 3818
3056.98 4008
3057.50 4064
3058.02 4020
3058.54 3873
3059.06 3868
3059.58 3808
3060.11 3980
3060.63 4302
3061.15 3977
3061.67 3953
3062.19 3949
3062.71 3848
3063.24 4130
3063.76 3953
3064.28 3902
3064.80 3765
3065.32 3806
3065.85 3972
3066.37 4035
3066.89 3964
3067.41 4036
3067.94 3884
3068.46 3857
3068.98 4161
3069.50 4190
3070.03 4312
3070.55 4361
3071.07 4249
3071.59 4386
3072.12 4247
3072.64 4223
3073.16 4252
3073.68 4197
3074.21 4170
3074.73 4132
3075.25 4264
3075.78 4219
3076.30 4372
3076.82 4223
3077.34 4165
3077.87 4119
3078.39 4175
3078.91 4115
3079.44 4088
3079.96 3974
3080.48 4021
3081.01 4221
3081.53 3980
3082.05 3936
3082.58 4009
3083.10 4234
3083.63 4231
3084.15 4104
3084.67 4153
3085.20 3864
3085.72 3904
3086.24 4090
3086.77 4267
3087.29 4059
3087.82 4190
3088.34 4008
3088.86 3937
3089.39 4124
3089.91 3859
3090.44 3949
3090.96 3943
3091.49 3997
3092.01 3910
3092.53 3845
3093.06 3846
3093.58 4004
3094.11 4141
3094.63 3944
3095.16 3969
3095.68 4222
3096.21 4173
3096.73 4134
3097.26 4091
3097.78 4178
3098.31 4103
3098.83 4027
3099.36 4136
3099.88 4340
3100.41 4159
3100.93 4060
3101.46 4186
3101.98 4201
3102.51 4332
3103.03 4450
3103.56 4696
3104.08 4595
3104.61 5040
3105.13 5354
3105.66 5860
3106.18 6120
3106.71 6466
3107.24 7004
3107.76 7162
3108.29 7295
3108.81 7077
3109.34 6800
3109.86 6737
3110.39 6388
3110.92 6022
3111.44 5813
3111.97 5341
3112.49 5425
3113.02 5449
3113.55 5231
3114.07 5412
3114.60 5546
3115.12 5709
3115.65 5605
3116.18 5488
3116.70 5674
3117.23 5701
3117.76 5720
3118.28 5252
3118.81 5223
3119.34 5187
3119.86 4825
3120.39 4688
3120.92 4606
3121.44 4445
3121.97 4381
3122.50 4256
3123.02 4420
3123.55 4273
3124.08 4322
3124.61 4167
3125.13 4164
3125.66 4307
3126.19 4279
3126.72 4387
3127.24 4274
3127.77 4302
3128.30 4255
3128.82 4439
3129.35 4532
3129.88 4285
3130.41 4332
3130.93 4413
3131.46 4338
3131.99 4463
3132.52 4320
3133.05 4194
3133.57 4209
3134.10 4656
3134.63 4778
3135.16 4653
3135.69 4488
3136.21 4630
3136.74 4936
3137.27 5089
3137.80 4848
3138.33 4687
3138.85 4667
3139.38 4946
3139.91 5153
3140.44 5088
3140.97 4954
3141.50 4868
3142.03 4933
3142.55 4859
3143.08 4662
3143.61 4798
3144.14 4818
3144.67 4741
3145.20 4820
3145.73 4601
3146.26 4589
3146.79 4364
3147.31 4377
3147.84 4535
3148.37 4738
3148.90 4758
3149.43 4706
3149.96 4736
3150.49 4605
3151.02 4504
3151.55 4747
3152.08 4667
3152.61 4520
3153.14 4482
3153.67 4371
3154.20 4483
3154.73 4622
3155.25 4780
3155.78 4563
3156.31 4325
3156.84 4319
3157.37 4464
3157.90 4536
3158.43 4383
3158.96 4402
3159.49 4298
3160.02 4409
3160.55 4311
3161.08 4392
3161.61 4457
3162.14 4325
3162.68 4323
3163.21 4416
3163.74 4273
3164.27 4416
3164.80 4347
3165.33 4298
3165.86 4100
3166.39 4315
3166.92 4090
3167.45 3911
3167.98 4066
3168.51 4141
3169.04 4004
3169.57 4025
3170.10 4048
3170.64 4207
3171.17 4031
3171.70 4110
3172.23 4303
3172.76 4141
3173.29 4081
3173.82 4157
3174.35 4040
3174.88 4349
3175.42 4516
3175.95 4533
3176.48 4378
3177.01 4626
3177.54 4395
3178.07 4534
3178.61 4866
3179.14 4998
3179.67 4976
3180.20 4574
3180.73 4577
3181.26 4537
3181.80 4339
3182.33 4329
3182.86 4441
3183.39 4384
3183.92 4329
3184.46 4406
3184.99 4554
3185.52 4189
3186.05 4061
3186.59 3966
3187.12 3907
3187.65 4038
3188.18 3988
3188.72 4051
3189.25 3981
3189.78 3800
3190.31 3786
3190.85 3763
3191.38 3958
3191.91 4089
3192.44 4048
3192.98 3941
3193.51 3856
3194.04 3744
3194.58 4112
3195.11 4024
3195.64 4111
3196.17 4099
3196.71 4268
3197.24 4275
3197.77 4127
3198.31 4326
3198.84 4337
3199.37 4342
3199.91 4091
3200.44 4298
3200.98 4451
3201.51 4441
3202.04 4064
3202.58 3856
3203.11 4097
3203.64 4375
3204.18 4359
3204.71 4386
3205.24 4193
3205.78 4184
3206.31 4195
3206.85 4165
3207.38 4027
3207.91 3802
3208.45 3920
3208.98 4034
3209.52 4080
3210.05 3985
3210.59 3770
3211.12 3749
3211.65 4091
3212.19 3906
3212.72 3928
3213.26 4023
3213.79 4031
3214.33 3967
3214.86 4003
3215.40 3903
3215.93 3843
3216.47 3960
3217.00 3976
3217.54 3903
3218.07 3868
3218.61 3983
3219.14 4185
3219.68 3995
3220.21 4187
3220.75 4162
3221.28 3878
3221.82 4090
3222.35 3902
3222.89 3824
3223.42 3958
3223.96 3649
3224.49 3810
3225.03 4008
3225.57 3749
3226.10 3942
3226.64 3631
3227.17 3805
3227.71 4000
3228.24 3723
3228.78 3705
3229.32 3942
3229.85 3976
3230.39 4002
3230.92 3824
3231.46 3838
3232.00 3913
3232.53 3885
3233.07 3942
3233.60 4090
3234.14 3947
3234.68 3971
3235.21 3797
3235.75 3753
3236.29 3568
3236.82 3733
3237.36 3710
3237.90 3755
3238.43 3859
3238.97 3678
3239.51 3829
3240.04 4007
3240.58 3991
3241.12 3744
3241.65 3878
3242.19 3881
3242.73 3874
3243.26 3835
3243.80 3767
3244.34 3856
3244.88 3911
3245.41 4101
3245.95 3902
3246.49 3876
3247.02 3844
3247.56 3815
3248.10 3810
3248.64 3731
3249.17 3894
3249.71 3852
3250.25 3592
3250.79 3829
3251.33 3745
3251.86 3713
3252.40 3865
3252.94 3724
3253.48 3898
3254.01 3808
3254.55 3851
3255.09 3842
3255.63 3909
3256.17 3804
3256.70 3694
3257.24 3944
3257.78 3862
3258.32 3750
3258.86 3588
3259.40 3826
3259.93 3816
3260.47 3971
3261.01 3991
3261.55 4146
3262.09 4052
3262.63 4262
3263.17 4268
3263.70 4389
3264.24 4676
3264.78 4752
3265.32 4448
3265.86 4621
3266.40 4762
3266.94 4754
3267.48 4623
3268.02 4936
3268.56 5065
3269.09 5043
3269.63 4795
3270.17 5042
3270.71 5395
3271.25 5501
3271.79 5218
3272.33 5170
3272.87 5241
3273.41 5125
3273.95 4937
3274.49 4777
3275.03 4667
3275.57 4515
3276.11 4416
3276.65 4288
3277.19 4298
3277.73 4105
3278.27 4109
3278.81 4221
3279.35 4102
3279.89 4083
3280.43 4132
3280.97 4177
3281.51 4484
3282.05 4204
3282.59 4191
3283.13 4377
3283.67 4179
3284.21 4146
3284.75 4369
3285.29 4370
3285.83 4553
3286.37 4565
3286.91 4287
3287.45 4497
3287.99 4713
3288.53 4617
3289.08 4668
3289.62 4820
3290.16 4509
3290.70 4604
3291.24 4577
3291.78 4597
3292.32 4739
3292.86 4643
3293.40 4422
3293.95 4454
3294.49 4396
3295.03 4429
3295.57 4269
3296.11 4291
3296.65 4353
3297.19 4564
3297.73 4596
3298.28 4773
3298.82 4980
3299.36 4980
3299.90 4895
3300.44 4947
3300.99 4899
3301.53 4906
3302.07 4888
3302.61 4692
3303.15 4550
3303.69 4111
3304.24 4368
3304.78 4432
3305.32 4280
3305.86 4315
3306.41 4291
3306.95 4163
3307.49 4129
3308.03 4173
3308.58 3965
3309.12 3870
3309.66 3919
3310.20 4061
3310.75 4271
3311.29 4227
3311.83 4429
3312.37 4365
3312.92 4098
3313.46 4269
3314.00 4363
3314.54 4194
3315.09 4290
3315.63 4564
3316.17 4466
3316.72 4394
3317.26 4323
3317.80 4453
3318.35 4619
3318.89 5025
3319.43 5210
3319.98 5201
3320.52 5408
3321.06 5643
3321.61 5838
3322.15 5364
3322.69 4937
3323.24 5348
3323.78 5226
3324.33 4830
3324.87 4975
3325.41 4773
3325.96 4836
3326.50 4828
3327.04 4377
3327.59 4535
3328.13 4605
3328.68 4624
3329.22 4594
3329.76 4558
3330.31 4505
3330.85 4490
3331.40 4443
3331.94 4482
3332.49 4511
3333.03 4629
3333.58 4431
3334.12 4335
3334.66 4114
3335.21 3898
3335.75 3988
3336.30 4292
3336.84 4188
3337.39 3929
3337.93 4145
3338.48 4183
3339.02 4166
3339.57 4327
3340.11 4504
3340.66 4193
3341.20 4303
3341.75 4215
3342.29 4302
3342.84 4389
3343.38 4341
3343.93 4406
3344.47 4186
3345.02 4359
3345.57 4200
3346.11 4181
3346.66 4155
3347.20 4004
3347.75 4152
3348.29 4062
3348.84 4243
3349.38 4013
3349.93 4065
3350.48 4144
3351.02 4035
3351.57 3967
3352.11 3953
3352.66 4168
3353.21 4108
3353.75 4049
3354.30 3982
3354.84 3778
3355.39 3921
3355.94 3988
3356.48 4109
3357.03 4118
3357.58 4239
3358.12 4239
3358.67 4198
3359.22 4231
3359.76 4255
3360.31 4229
3360.86 4465
3361.40 4492
3361.95 4530
3362.50 4827
3363.04 4681
3363.59 4825
3364.14 4710
3364.68 4593
3365.23 4629
3365.78 4595
3366.33 4441
3366.87 4318
3367.42 3995
3367.97 3992
3368.51 4047
3369.06 4095
3369.61 4126
3370.16 4029
3370.70 4080
3371.25 3759
3371.80 3749
3372.35 3877
3372.90 3892
3373.44 3863
3373.99 3752
3374.54 3893
3375.09 3887
3375.63 4019
3376.18 4040
3376.73 3864
3377.28 3946
3377.83 4038
3378.37 4025
3378.92 3885
3379.47 3835
3380.02 3700
3380.57 3777
3381.12 3544
3381.66 3679
3382.21 3596
3382.76 3594
3383.31 3598
3383.86 3473
3384.41 3592
3384.96 3651
3385.50 3486
3386.05 3643
3386.60 3803
3387.15 3794
3387.70 3497
3388.25 3731
3388.80 3810
3389.35 3511
3389.90 3713
3390.44 3467
3390.99 3648
3391.54 3600
3392.09 3431
3392.64 3679
3393.19 3413
3393.74 3393
3394.29 3721
3394.84 3692
3395.39 3546
3395.94 3441
3396.49 3519
3397.04 3673
3397.59 3702
3398.14 3710
3398.69 3748
3399.24 3649
3399.79 3542
3400.34 3678
3400.89 3613
3401.44 3591
3401.99 3601
3402.54 3660
3403.09 3644
3403.64 3647
3404.19 3489
3404.74 3544
3405.29 3504
3405.84 3523
3406.39 3704
3406.94 3562
3407.49 3683
3408.04 3723
3408.59 3747
3409.14 3680
3409.69 3428
3410.24 3369
3410.79 3599
3411.34 3507
3411.89 3669
3412.45 3559
3413.00 3375
3413.55 3442
3414.10 3523
3414.65 3824
3415.20 3606
3415.75 3701
3416.30 3643
3416.85 3716
3417.41 3653
3417.96 3608
3418.51 3757
3419.06 3844
3419.61 3964
3420.16 3722
3420.71 3850
3421.27 3853
3421.82 3991
3422.37 3915
3422.92 3755
3423.47 3662
3424.02 3667
3424.58 3888
3425.13 3618
3425.68 3629
3426.23 3638
3426.78 3997
3427.34 3992
3427.89 3784
3428.44 3715
3428.99 3903
3429.55 3896
3430.10 3810
3430.65 3694
3431.20 3565
3431.76 3617
3432.31 3832
3432.86 3800
3433.41 3683
3433.97 3726
3434.52 3768
3435.07 3782
3435.62 3654
3436.18 3532
3436.73 3642
3437.28 3449
3437.84 3752
3438.39 3894
3438.94 3588
3439.49 3532
3440.05 3555
3440.60 3457
3441.15 3482
3441.71 3602
3442.26 3553
3442.81 3485
3443.37 3458
3443.92 3704
3444.47 3793
3445.03 3571
3445.58 3612
3446.13 3632
3446.69 3577
3447.24 3617
3447.80 3699
3448.35 3648
3448.90 3554
3449.46 3474
3450.01 3366
3450.57 3569
3451.12 3630
3451.67 3530
3452.23 3484
3452.78 3365
3453.34 3580
3453.89 3399
3454.44 3520
3455.00 3430
3455.55 3533
3456.11 3716
3456.66 3697
3457.22 3574
3457.77 3624
3458.33 3752
3458.88 3563
3459.43 3413
3459.99 3555
3460.54 3571
3461.10 3544
3461.65 3466
3462.21 3525
3462.76 3572
3463.32 3659
3463.87 3642
3464.43 3556
3464.98 3492
3465.54 3480
3466.09 3332
3466.65 3299
3467.21 3596
3467.76 3555
3468.32 3429
3468.87 3716
3469.43 3702
3469.98 3416
3470.54 3451
3471.09 3283
3471.65 3355
3472.20 3483
3472.76 3741
3473.32 3838
3473.87 3924
3474.43 3695
3474.98 3532
3475.54 3497
3476.10 3647
3476.65 3842
3477.21 3663
3477.76 3644
3478.32 3807
3478.88 3857
3479.43 3686
3479.99 3609
3480.55 3573
3481.10 3443
3481.66 3596
3482.22 3519
3482.77 3484
3483.33 3810
3483.89 3617
3484.44 3683
3485.00 3838
3485.56 3855
3486.11 4027
3486.67 3898
3487.23 3824
3487.78 3759
3488.34 3765
3488.90 3862
3489.45 3787
3490.01 3621
3490.57 3820
3491.13 3843
3491.68 4102
3492.24 4214
3492.80 4236
3493.35 4342
3493.91 4636
3494.47 4581
3495.03 4817
3495.58 4942
3496.14 5285
3496.70 5599
3497.26 5691
3497.82 5883
3498.37 5711
3498.93 5533
3499.49 5449
3500.05 5288
3500.61 5230
3501.16 5389
3501.72 5320
3502.28 5228
3502.84 5383
3503.40 5557
3503.95 5504
3504.51 5706
3505.07 5761
3505.63 5705
3506.19 5848
3506.75 5424
3507.30 5421
3507.86 5145
3508.42 4702
3508.98 4920
3509.54 4893
3510.10 5013
3510.66 4900
3511.22 5135
3511.77 4945
3512.33 4813
3512.89 4801
3513.45 4549
3514.01 4553
3514.57 4360
3515.13 4267
3515.69 4370
3516.25 4280
3516.81 4195
3517.37 4032
3517.92 4079
3518.48 4115
3519.04 4146
3519.60 3931
3520.16 4165
3520.72 4078
3521.28 3772
3521.84 3866
3522.40 4259
3522.96 4104
3523.52 3943
3524.08 4093
3524.64 3978
3525.20 3967
3525.76 4237
3526.32 4158
3526.88 4421
3527.44 4169
3528.00 4475
3528.56 4582
3529.12 4364
3529.68 4196
3530.24 4400
3530.80 4488
3531.36 4272
3531.92 4408
3532.48 4407
3533.04 4239
3533.60 4130
3534.17 4146
3534.73 3939
3535.29 3637
3535.85 3933
3536.41 4127
3536.97 4005
3537.53 3878
3538.09 3873
3538.65 3943
3539.21 3852
3539.77 3996
3540.34 4027
3540.90 3780
3541.46 3895
3542.02 3957
3542.58 4163
3543.14 4134
3543.70 4127
3544.26 4352
3544.83 4561
3545.39 4706
3545.95 4940
3546.51 5376
3547.07 5357
3547.63 5628
3548.20 5589
3548.76 5818
3549.32 5839
3549.88 5904
3550.44 5540
3551.01 5509
3551.57 5153
3552.13 5025
3552.69 4805
3553.25 4388
3553.82 4277
3554.38 3961
3554.94 4133
3555.50 4158
3556.07 4195
3556.63 4078
3557.19 3923
3557.75 4043
3558.32 4050
3558.88 4250
3559.44 4103
3560.00 4091
3560.57 3758
3561.13 3874
3561.69 3769
3562.26 3848
3562.82 3877
3563.38 3924
3563.94 4116
3564.51 4188
3565.07 3825
3565.63 3858
3566.20 3881
3566.76 3844
3567.32 3850
3567.89 3790
3568.45 3823
3569.01 3758
3569.58 4051
3570.14 3949
3570.70 3780
3571.27 3612
3571.83 3653
3572.39 3524
3572.96 3511
3573.52 3596
3574.09 3550
3574.65 3495
3575.21 3527
3575.78 3504
3576.34 3716
3576.91 3595
3577.47 3681
3578.03 3579
3578.60 3572
3579.16 3504
3579.73 3536
3580.29 3416
3580.86 3534
3581.42 3792
3581.98 3757
3582.55 3659
3583.11 3624
3583.68 3562
3584.24 3535
3584.81 3306
3585.37 3491
3585.94 3359
3586.50 3388
3587.07 3411
3587.63 3470
3588.20 3584
3588.76 3621
3589.33 3458
3589.89 3429
3590.46 3607
3591.02 3464
3591.59 3450
3592.15 3511
3592.72 3458
3593.28 3408
3593.85 3674
3594.41 3554
3594.98 3756
3595.54 3435
3596.11 3483
3596.68 3384
3597.24 3505
3597.81 3576
3598.37 3513
3598.94 3534
3599.50 3380
3600.07 3377
3600.64 3494
3601.20 3473
3601.77 3593
3602.33 3609
3602.90 3462
3603.47 3720
3604.03 3706
3604.60 3604
3605.16 3633
3605.73 3668
3606.30 3675
3606.86 3958
3607.43 3790
3608.00 3837
3608.56 3760
3609.13 3849
3609.70 3655
3610.26 3661
3610.83 3542
3611.40 3655
3611.96 3439
3612.53 3453
3613.10 3388
3613.66 3417
3614.23 3656
3614.80 3624
3615.36 3500
3615.93 3574
3616.50 3645
3617.07 4003
3617.63 4245
3618.20 4244
3618.77 4740
3619.34 5290
3619.90 5988
3620.47 6706
3621.04 7519
3621.61 8237
3622.17 8903
3622.74 9497
3623.31 10199
3623.88 10330
3624.44 10430
3625.01 10315
3625.58 9707
3626.15 9218
3626.72 8264
3627.28 7723
3627.85 6805
3628.42 6053
3628.99 5613
3629.56 5040
3630.12 4695
3630.69 4227
3631.26 3961
3631.83 3816
3632.40 3889
3632.97 3890
3633.53 3706
3634.10 3692
3634.67 3810
3635.24 3787
3635.81 3612
3636.38 3441
3636.95 3577
3637.52 3356
3638.08 3500
3638.65 3409
3639.22 3583
3639.79 3530
3640.36 3482
3640.93 3468
3641.50 3720
3642.07 3774
3642.64 3835
3643.21 3644
3643.78 3850
3644.34 3928
3644.91 3980
3645.48 4297
3646.05 4371
3646.62 4369
3647.19 4390
3647.76 4590
3648.33 4746
3648.90 4557
3649.47 4710
3650.04 4436
3650.61 4435
3651.18 4637
3651.75 4842
3652.32 4804
3652.89 4396
3653.46 4350
3654.03 4649
3654.60 4616
3655.17 4491
3655.74 4286
3656.31 4404
3656.88 4313
3657.45 4488
3658.02 4660
3658.59 4596
3659.16 4655
3659.73 4444
3660.30 4567
3660.87 4675
3661.45 4739
3662.02 4690
3662.59 4672
3663.16 4593
3663.73 4580
3664.30 4629
3664.87 4700
3665.44 4533
3666.01 4488
3666.58 4408
3667.15 4517
3667.73 4323
3668.30 4164
3668.87 3900
3669.44 4026
3670.01 4167
3670.58 4172
3671.15 4176
3671.73 4288
3672.30 4187
3672.87 4135
3673.44 4252
3674.01 4167
3674.58 4177
3675.16 4053
3675.73 3924
3676.30 3833
3676.87 3838
3677.44 3826
3678.01 3977
3678.59 3849
3679.16 3798
3679.73 3818
3680.30 3788
3680.88 3911
3681.45 3834
3682.02 3952
3682.59 3977
3683.16 3760
3683.74 3668
3684.31 3570
3684.88 3742
3685.45 3758
3686.03 3471
3686.60 3632
3687.17 3727
3687.74 3669
3688.32 3611
3688.89 3448
3689.46 3550
3690.04 3486
3690.61 3399
3691.18 3386
3691.76 3311
3692.33 3366
3692.90 3360
3693.47 3505
3694.05 3611
3694.62 3554
3695.19 3806
3695.77 3881
3696.34 3604
3696.91 3582
3697.49 3767
3698.06 3613
3698.64 3722
3699.21 3594
3699.78 3831
3700.36 3761
3700.93 3720
3701.50 3876
3702.08 3687
3702.65 3878
3703.23 3825
3703.80 3820
3704.37 3827
3704.95 3534
3705.52 3639
3706.10 3604
3706.67 3460
3707.24 3517
3707.82 3538
3708.39 3609
3708.97 3696
3709.54 3340
3710.12 3649
3710.69 3390
3711.27 3483
3711.84 3651
3712.41 3753
3712.99 3638
3713.56 3585
3714.14 3752
3714.71 3733
3715.29 3534
3715.86 3429
3716.44 3729
3717.01 3780
3717.59 3659
3718.16 3325
3718.74 3397
3719.31 3565
3719.89 3486
3720.46 3613
3721.04 3530
3721.61 3474
3722.19 3780
3722.77 3540
3723.34 3619
3723.92 3472
3724.49 3382
3725.07 3448
3725.64 3315
3726.22 3514
3726.79 3546
3727.37 3317
3727.95 3454
3728.52 3339
3729.10 3347
3729.67 3363
3730.25 3412
3730.83 3544
3731.40 3500
3731.98 3241
3732.56 3236
3733.13 3619
3733.71 3617
3734.28 3699
3734.86 3792
3735.44 3872
3736.01 4060
3736.59 4358
3737.17 4353
3737.74 4506
3738.32 4714
3738.90 4537
3739.47 4676
3740.05 4762
3740.63 4629
3741.20 4309
3741.78 4242
3742.36 4159
3742.93 4026
3743.51 3894
3744.09 3706
3744.67 3736
3745.24 3713
3745.82 3590
3746.40 3556
3746.97 3541
3747.55 3305
3748.13 3337
3748.71 3362
3749.28 3418
3749.86 3247
3750.44 3236
3751.02 3429
3751.59 3448
3752.17 3241
3752.75 3104
3753.33 3200
3753.91 3113
3754.48 3242
3755.06 3249
3755.64 3258
3756.22 3248
3756.80 3258
3757.37 3348
3757.95 3319
3758.53 3467
3759.11 3102
3759.69 3253
3760.27 3324
3760.84 3363
3761.42 3270
3762.00 3374
3762.58 3499
3763.16 3489
3763.74 3602
3764.31 3659
3764.89 3565
3765.47 3501
3766.05 3527
3766.63 3525
3767.21 3632
3767.79 3483
3768.37 3618
3768.95 3530
3769.52 3528
3770.10 3546
3770.68 3483
3771.26 3349
3771.84 3550
3772.42 3569
3773.00 3332
3773.58 3294
3774.16 3368
3774.74 3534
3775.32 3507
3775.90 3568
3776.48 3700
3777.06 3569
3777.64 3505
3778.22 3758
3778.80 3715
3779.38 3491
3779.96 3335
3780.54 3448
3781.12 3281
3781.70 3560
3782.28 3546
3782.86 3375
3783.44 3300
3784.02 3159
3784.60 3448
3785.18 3381
3785.76 3285
3786.34 3302
3786.92 3329
3787.50 3256
3788.08 3113
3788.66 3257
3789.24 3237
3789.82 3292
3790.40 3366
3790.98 3634
3791.56 3490
3792.14 3284
3792.72 3273
3793.30 3309
3793.89 3305
3794.47 3448
3795.05 3245
3795.63 3255
3796.21 3395
3796.79 3437
3797.37 3487
3797.95 3632
3798.53 3389
3799.12 3353
3799.70 3524
3800.28 3587
3800.86 3289
3801.44 3507
3802.02 3569
3802.60 3618
3803.19 3580
3803.77 3740
3804.35 3714
3804.93 3752
3805.51 3719
3806.10 3610
3806.68 3770
3807.26 3880
3807.84 3837
3808.42 3806
3809.01 3888
3809.59 3612
3810.17 3501
3810.75 3884
3811.33 3780
3811.92 3901
3812.50 4219
3813.08 3986
3813.66 3880
3814.25 4075
3814.83 4089
3815.41 4039
3815.99 4140
3816.58 4047
3817.16 4165
3817.74 4055
3818.32 4196
3818.91 4117
3819.49 4384
3820.07 4268
3820.66 4505
3821.24 4390
3821.82 3957
3822.41 3854
3822.99 4023
3823.57 3728
3824.16 3774
3824.74 3822
3825.32 3710
3825.91 3703
3826.49 3570
3827.07 3432
3827.66 3626
3828.24 3421
3828.82 3529
3829.41 3508
3829.99 3482
3830.57 3522
3831.16 3339
3831.74 3681
3832.33 3512
3832.91 3510
3833.49 3575
3834.08 3479
3834.66 3577
3835.25 3439
3835.83 3409
3836.41 3416
3837.00 3518
3837.58 3635
3838.17 3532
3838.75 3490
3839.34 3555
3839.92 3734
3840.50 3826
3841.09 3502
3841.67 3311
3842.26 3490
3842.84 3511
3843.43 3386
3844.01 3263
3844.60 3649
3845.18 3551
3845.77 3325
3846.35 3350
3846.94 3404
3847.52 3362
3848.11 3536
3848.69 3343
3849.28 3526
3849.86 3471
3850.45 3608
3851.03 3484
3851.62 3423
3852.20 3491
3852.79 3379
3853.37 3431
3853.96 3652
3854.55 3597
3855.13 3635
3855.72 3506
3856.30 3628
3856.89 3468
3857.47 3638
3858.06 3474
3858.65 3579
3859.23 3719
3859.82 3693
3860.40 3862
3860.99 4180
3861.58 4320
3862.16 4464
3862.75 4744
3863.33 5015
3863.92 5357
3864.51 5937
3865.09 6309
3865.68 7049
3866.27 7702
3866.85 8434
3867.44 8808
3868.03 9719
3868.61 9838
3869.20 10014
3869.79 9775
3870.37 9830
3870.96 9533
3871.55 8812
3872.13 8765
3872.72 8370
3873.31 7771
3873.89 7027
3874.48 6691
3875.07 6147
3875.66 5527
3876.24 5474
3876.83 5220
3877.42 4969
3878.00 5164
3878.59 5176
3879.18 4838
3879.77 4893
3880.35 5198
3880.94 4948
3881.53 4864
3882.12 5078
3882.70 5186
3883.29 5237
3883.88 4882
3884.47 4657
3885.06 4725
3885.64 4905
3886.23 4812
3886.82 4577
3887.41 4453
3888.00 4575
3888.58 4459
3889.17 4365
3889.76 4313
3890.35 4359
3890.94 4423
3891.53 4671
3892.11 4949
3892.70 4681
3893.29 4727
3893.88 4837
3894.47 4904
3895.06 4671
3895.65 4542
3896.23 4475
3896.82 4556
3897.41 4560
3898.00 4278
3898.59 4215
3899.18 4271
3899.77 4170
3900.36 4187
3900.95 4239
3901.53 4051
3902.12 4068
3902.71 4079
3903.30 4198
3903.89 4262
3904.48 4324
3905.07 4317
3905.66 4305
3906.25 4472
3906.84 4466
3907.43 4612
3908.02 4619
3908.61 4667
3909.20 4760
3909.79 5066
3910.38 4771
3910.97 4587
3911.56 4602
3912.15 4407
3912.74 4336
3913.33 4129
3913.92 4182
3914.51 4027
3915.10 3946
3915.69 3901
3916.28 3803
3916.87 3716
3917.46 3501
3918.05 3665
3918.64 3548
3919.23 3528
3919.82 3617
3920.41 3513
3921.00 3566
3921.59 3557
3922.18 3557
3922.77 3375
3923.36 3485
3923.95 3516
3924.55 3503
3925.14 3516
3925.73 3488
3926.32 3544
3926.91 3634
3927.50 3581
3928.09 3619
3928.68 3630
3929.27 3597
3929.87 3765
3930.46 3658
3931.05 3557
3931.64 3616
3932.23 3450
3932.82 3203
3933.41 3535
3934.01 3652
3934.60 3507
3935.19 3473
3935.78 3518
3936.37 3486
3936.96 3500
3937.56 3272
3938.15 3261
3938.74 3151
3939.33 3267
3939.92 3306
3940.52 3573
3941.11 3504
3941.70 3455
3942.29 3573
3942.88 3482
3943.48 3567
3944.07 3551
3944.66 3354
3945.25 3560
3945.85 3471
3946.44 3609
3947.03 3679
3947.62 3452
3948.22 3430
3948.81 3787
3949.40 3784
3949.99 3670
3950.59 3461
3951.18 3467
3951.77 3156
3952.37 3451
3952.96 3383
3953.55 3509
3954.15 3197
3954.74 3164
3955.33 3342
3955.93 3332
3956.52 3053
3957.11 2989
3957.71 3140
3958.30 3242
3958.89 3127
3959.49 3045
3960.08 3282
3960.67 3150
3961.27 3343
3961.86 3222
3962.45 3146
3963.05 3162
3963.64 3199
3964.23 3301
3964.83 3087
3965.42 3206
3966.02 3382
3966.61 3449
3967.20 3331
3967.80 3093
3968.39 2954
3968.99 3097
3969.58 3069
3970.18 2950
3970.77 3009
3971.36 2973
3971.96 3139
3972.55 3160
3973.15 3155
3973.74 3143
3974.34 3026
3974.93 3064
3975.53 3084
3976.12 3129
3976.72 3098
3977.31 3020
3977.91 3223
3978.50 3247
3979.10 3225
3979.69 3197
3980.29 3303
3980.88 3155
3981.48 3195
3982.07 3430
3982.67 3317
3983.26 3263
3983.86 3256
3984.45 3293
3985.05 3126
3985.64 3210
3986.24 3108
3986.83 3237
3987.43 3158
3988.03 3081
3988.62 3158
3989.22 3091
3989.81 3300
3990.41 3410
3991.00 3230
3991.60 3250
3992.20 3209
3992.79 3152
3993.39 3157
3993.98 3378
3994.58 3197
3995.18 3195
3995.77 3307
3996.37 3119
3996.97 3243
3997.56 3033
3998.16 3094
3998.75 3128
3999.35 3083
3999.95 3044
4000.54 3371
4001.14 3499
4001.74 3453
4002.33 3444
4002.93 3545
4003.53 3508
4004.12 3550
4004.72 3538
4005.32 3635
4005.92 3783
4006.51 3712
4007.11 3554
4007.71 3629
4008.30 3445
4008.90 3362
4009.50 3435
4010.10 3269
4010.69 3137
4011.29 3275
4011.89 3358
4012.49 3328
4013.08 3251
4013.68 3233
4014.28 3311
4014.88 3224
4015.47 3197
4016.07 3152
4016.67 3278
4017.27 3414
4017.86 3506
4018.46 3378
4019.06 3310
4019.66 3489
4020.26 3715
4020.85 3739
4021.45 3787
4022.05 3953
4022.65 3811
4023.25 3803
4023.85 3865
4024.44 3720
4025.04 3411
4025.64 3544
4026.24 3543
4026.84 3507
4027.44 3614
4028.03 3436
4028.63 3574
4029.23 3549
4029.83 3266
4030.43 3071
4031.03 3356
4031.63 3509
4032.23 3512
4032.83 3547
4033.42 3448
4034.02 3623
4034.62 3696
4035.22 3508
4035.82 3463
4036.42 3617
4037.02 3529
4037.62 3445
4038.22 3524
4038.82 3287
4039.42 3337
4040.02 3217
4040.62 3132
4041.22 3175
4041.82 3347
4042.41 3308
4043.01 3098
4043.61 3227
4044.21 3155
4044.81 3193
4045.41 3134
4046.01 3052
4046.61 3044
4047.21 2921
4047.81 2976
4048.41 2994
4049.01 2952
4049.61 3034
4050.21 2921
4050.82 3016
4051.42 3077
4052.02 2985
4052.62 3032
4053.22 2894
4053.82 3169
4054.42 3171
4055.02 3108
4055.62 3002
4056.22 3175
4056.82 3202
4057.42 2968
4058.02 3099
4058.62 3217
4059.22 3155
4059.83 3042
4060.43 3166
4061.03 3114
4061.63 2983
4062.23 2873
4062.83 3001
4063.43 2997
4064.03 2966
4064.63 2865
4065.24 3016
4065.84 2889
4066.44 2939
4067.04 2980
4067.64 2893
4068.24 2923
4068.85 2943
4069.45 2852
4070.05 3067
4070.65 3020
4071.25 3083
4071.85 3118
4072.46 3193
4073.06 3066
4073.66 2970
4074.26 2948
4074.86 2930
4075.47 2965
4076.07 2974
4076.67 3048
4077.27 2863
4077.88 3137
4078.48 3078
4079.08 3048
4079.68 2959
4080.29 3013
4080.89 3008
4081.49 3015
4082.09 2931
4082.70 3058
4083.30 3110
4083.90 3006
4084.50 2838
4085.11 2902
4085.71 3093
4086.31 3013
4086.92 2942
4087.52 2840
4088.12 2983
4088.72 3170
4089.33 3099
4089.93 2909
4090.53 3039
4091.14 2701
4091.74 2923
4092.34 2895
4092.95 2856
4093.55 2922
4094.16 3022
4094.76 2877
4095.36 2698
4095.97 2716
4096.57 2688
4097.17 2917
4097.78 2887
4098.38 2892
4098.98 2867
4099.59 2937
4100.19 2974
4100.80 2867
4101.40 2856
4102.00 2896
4102.61 2929
4103.21 3008
4103.82 2879
4104.42 2792
4105.03 2645
4105.63 2795
4106.23 2761
4106.84 2654
4107.44 2770
4108.05 2888
4108.65 2831
4109.26 2834
4109.86 2800
4110.47 2751
4111.07 2775
4111.68 2912
4112.28 2964
4112.89 2947
4113.49 2791
4114.10 2790
4114.70 2793
4115.31 2812
4115.91 2911
4116.52 2715
4117.12 2689
4117.73 2743
4118.33 2661
4118.94 2643
4119.54 2559
4120.15 2553
4120.75 2782
4121.36 2778
4121.97 2899
4122.57 2686
4123.18 2548
4123.78 2563
4124.39 2766
4124.99 2638
4125.60 2840
4126.21 2689
4126.81 2752
4127.42 2850
4128.02 2689
4128.63 2657
4129.24 2594
4129.84 2813
4130.45 2718
4131.05 2611
4131.66 2642
4132.27 2512
4132.87 2685
4133.48 2687
4134.09 2632
4134.69 2829
4135.30 2825
4135.91 2694
4136.51 2636
4137.12 2718
4137.73 2705
4138.33 2787
4138.94 2670
4139.55 2783
4140.15 2819
4140.76 2821
4141.37 2727
4141.97 2830
4142.58 3052
4143.19 2835
4143.80 2960
4144.40 2908
4145.01 3018
4145.62 2951
4146.22 3088
4146.83 3166
4147.44 2961
4148.05 3148
4148.65 3025
4149.26 2953
4149.87 2881
4150.48 2969
4151.09 2997
4151.69 2903
4152.30 2678
4152.91 2773
4153.52 2656
4154.12 2654
4154.73 2585
4155.34 2740
4155.95 2734
4156.56 2712
4157.16 2704
4157.77 2705
4158.38 2766
4158.99 2449
4159.60 2524
4160.21 2726
4160.81 2720
4161.42 2753
4162.03 2754
4162.64 2645
4163.25 2688
4163.86 2548
4164.47 2503
4165.08 2696
4165.68 2833
4166.29 2744
4166.90 2815
4167.51 2909
4168.12 2809
4168.73 2681
4169.34 2837
4169.95 2745
4170.56 2924
4171.16 2715
4171.77 2767
4172.38 2796
4172.99 2821
4173.60 2608
4174.21 2626
4174.82 2666
4175.43 2715
4176.04 2738
4176.65 2653
4177.26 2753
4177.87 2614
4178.48 2663
4179.09 2719
4179.70 2766
4180.31 2622
4180.92 2529
4181.53 2826
4182.14 2875
4182.75 2719
4183.36 2842
4183.97 2772
4184.58 2616
4185.19 2796
4185.80 2934
4186.41 2896
4187.02 2554
4187.63 2611
4188.24 2643
4188.85 2688
4189.46 2657
4190.07 2552
4190.68 2594
4191.29 2581
4191.90 2663
4192.51 2638
4193.13 2590
4193.74 2631
4194.35 2651
4194.96 2643
4195.57 2588
4196.18 2687
4196.79 2680
4197.40 2558
4198.01 2638
4198.62 2855
4199.24 2784
4199.85 2714
4200.46 2675
4201.07 2643
4201.68 2664
4202.29 2656
4202.90 2711
4203.52 2540
4204.13 2525
4204.74 2751
4205.35 2574
4205.96 2646
4206.57 2709
4207.19 2599
4207.80 2594
4208.41 2621
4209.02 2656
4209.63 2709
4210.25 2653
4210.86 2603
4211.47 2648
4212.08 2578
4212.69 2744
4213.31 2750
4213.92 2815
4214.53 2670
4215.14 2613
4215.76 2630
4216.37 2729
4216.98 2772
4217.59 2754
4218.21 2695
4218.82 2607
4219.43 2794
4220.04 2833
4220.66 2799
4221.27 2732
4221.88 2654
4222.50 2784
4223.11 2917
4223.72 2877
4224.33 3174
4224.95 3291
4225.56 3444
4226.17 3522
4226.79 3680
4227.40 3904
4228.01 4177
4228.63 4381
4229.24 4316
4229.85 4233
4230.47 4269
4231.08 4234
4231.69 4089
4232.31 4073
4232.92 4222
4233.54 4173
4234.15 4197
4234.76 3918
4235.38 3802
4235.99 3669
4236.61 3524
4237.22 3466
4237.83 3382
4238.45 3252
4239.06 3043
4239.68 2953
4240.29 3071
4240.90 3050
4241.52 3025
4242.13 3129
4242.75 2928
4243.36 2896
4243.98 3044
4244.59 3096
4245.21 3018
4245.82 2920
4246.43 3005
4247.05 2842
4247.66 2868
4248.28 3011
4248.89 3082
4249.51 3075
4250.12 3053
4250.74 2987
4251.35 3041
4251.97 3077
4252.58 3078
4253.20 3058
4253.81 3020
4254.43 3106
4255.04 3048
4255.66 2878
4256.28 2939
4256.89 3091
4257.51 2956
4258.12 2831
4258.74 2809
4259.35 2797
4259.97 2834
4260.58 2812
4261.20 2824
4261.82 2855
4262.43 2745
4263.05 2679
4263.66 2707
4264.28 2931
4264.90 2872
4265.51 2792
4266.13 2738
4266.74 2802
4267.36 2949
4267.98 3094
4268.59 2968
4269.21 3085
4269.82 2836
4270.44 2954
4271.06 3047
4271.67 2980
4272.29 2811
4272.91 2892
4273.52 2856
4274.14 2920
4274.76 2917
4275.37 2939
4275.99 3034
4276.61 3103
4277.22 3162
4277.84 3271
4278.46 3081
4279.08 3166
4279.69 3138
4280.31 3221
4280.93 3508
4281.54 3402
4282.16 3611
4282.78 3662
4283.40 3497
4284.01 3480
4284.63 3470
4285.25 3533
4285.87 3335
4286.48 3315
4287.10 3138
4287.72 3170
4288.34 3227
4288.95 3087
4289.57 3117
4290.19 3034
4290.81 2978
4291.43 2795
4292.04 2746
4292.66 2890
4293.28 3033
4293.90 2786
4294.52 2902
4295.13 2876
4295.75 2764
4296.37 2735
4296.99 2746
4297.61 2826
4298.23 2759
4298.84 2787
4299.46 2684
4300.08 2720
4300.70 2603
4301.32 2691
4301.94 2847
4302.56 2737
4303.17 2774
4303.79 2704
4304.41 2910
4305.03 2660
4305.65 2731
4306.27 2763
4306.89 2723
4307.51 2661
4308.13 2710
4308.75 2679
4309.36 2727
4309.98 2782
4310.60 2739
4311.22 2711
4311.84 2764
4312.46 2788
4313.08 2711
4313.70 2570
4314.32 2667
4314.94 2860
4315.56 2754
4316.18 2745
4316.80 2807
4317.42 2679
4318.04 2729
4318.66 2856
4319.28 2652
4319.90 2771
4320.52 2899
4321.14 2871
4321.76 2703
4322.38 2671
4323.00 2797
4323.62 2806
4324.24 2706
4324.86 2742
4325.48 2629
4326.10 2641
4326.72 2489
4327.34 2589
4327.96 2818
4328.58 2620
4329.20 2726
4329.82 2755
4330.44 2746
4331.07 2710
4331.69 2709
4332.31 2693
4332.93 2719
4333.55 2634
4334.17 2789
4334.79 2769
4335.41 2609
4336.03 2643
4336.65 2614
4337.28 2549
4337.90 2678
4338.52 2774
4339.14 2658
4339.76 2631
4340.38 2797
4341.00 2546
4341.63 2694
4342.25 2643
4342.87 2593
4343.49 2762
4344.11 2800
4344.73 2819
4345.36 2820
4345.98 2793
4346.60 2943
4347.22 2755
4347.84 2820
4348.47 3096
4349.09 3162
4349.71 3300
4350.33 3710
4350.95 4101
4351.58 4152
4352.20 4194
4352.82 4358
4353.44 4311
4354.07 4285
4354.69 4235
4355.31 3978
4355.93 3755
4356.56 3728
4357.18 3368
4357.80 3105
4358.42 3022
4359.05 3018
4359.67 3006
4360.29 2811
4360.92 2821
4361.54 2883
4362.16 2825
4362.78 2962
4363.41 3055
4364.03 2645
4364.65 2703
4365.28 2855
4365.90 2876
4366.52 2773
4367.15 2803
4367.77 2576
4368.39 2774
4369.02 2697
4369.64 2745
4370.26 2769
4370.89 2610
4371.51 2731
4372.14 2647
4372.76 2653
4373.38 2653
4374.01 2809
4374.63 2668
4375.25 2721
4375.88 2615
4376.50 2555
4377.13 2462
4377.75 2658
4378.37 2670
4379.00 2685
4379.62 2668
4380.25 2614
4380.87 2680
4381.50 2757
4382.12 2748
4382.75 2376
4383.37 2713
4383.99 2830
4384.62 2823
4385.24 2848
4385.87 2785
4386.49 2741
4387.12 2845
4387.74 2814
4388.37 2916
4388.99 2789
4389.62 3028
4390.24 2963
4390.87 2637
4391.49 2895
4392.12 2859
4392.74 2975
4393.37 2875
4393.99 2736
4394.62 2824
4395.24 2947
4395.87 2875
4396.49 2849
4397.12 2837
4397.75 2824
4398.37 2682
4399.00 2820
4399.62 2915
4400.25 2844
4400.87 2718
4401.50 2905
4402.13 2710
4402.75 2687
4403.38 2748
4404.00 2883
4404.63 3003
4405.26 2967
4405.88 2943
4406.51 2962
4407.13 2872
4407.76 2886
4408.39 2744
4409.01 2855
4409.64 2847
4410.27 2865
4410.89 2911
4411.52 3004
4412.15 3286
4412.77 3096
4413.40 3184
4414.03 3257
4414.65 3286
4415.28 3367
4415.91 3264
4416.53 3270
4417.16 3176
4417.79 3203
4418.41 3041
4419.04 2986
4419.67 2837
4420.30 2822
4420.92 2941
4421.55 2727
4422.18 2736
4422.80 2766
4423.43 2762
4424.06 2709
4424.69 2660
4425.31 2533
4425.94 2619
4426.57 2766
4427.20 2690
4427.82 2515
4428.45 2639
4429.08 2573
4429.71 2695
4430.34 2525
4430.96 2660
4431.59 2696
4432.22 2661
4432.85 2574
4433.48 2538
4434.10 2564
4434.73 2665
4435.36 2536
4435.99 2429
4436.62 2526
4437.25 2594
4437.87 2561
4438.50 2522
4439.13 2605
4439.76 2558
4440.39 2584
4441.02 2710
4441.64 2762
4442.27 2732
4442.90 2608
4443.53 2676
4444.16 2529
4444.79 2542
4445.42 2452
4446.05 2513
4446.68 2564
4447.30 2573
4447.93 2491
4448.56 2543
4449.19 2534
4449.82 2531
4450.45 2342
4451.08 2449
4451.71 2532
4452.34 2604
4452.97 2625
4453.60 2671
4454.23 2713
4454.86 2720
4455.49 2602
4456.12 2589
4456.75 2643
4457.38 2630
4458.01 2580
4458.64 2583
4459.27 2690
4459.90 2739
4460.53 2441
4461.16 2452
4461.79 2671
4462.42 2650
4463.05 2571
4463.68 2570
4464.31 2486
4464.94 2599
4465.57 2533
4466.20 2499
4466.83 2605
4467.46 2582
4468.09 2608
4468.72 2482
4469.35 2492
4469.98 2536
4470.61 2527
4471.24 2487
4471.87 2367
4472.50 2348
4473.13 2337
4473.77 2384
4474.40 2489
4475.03 2461
4475.66 2471
4476.29 2457
4476.92 2442
4477.55 2428
4478.18 2312
4478.82 2562
4479.45 2479
4480.08 2574
4480.71 2562
4481.34 2371
4481.97 2510
4482.60 2616
4483.24 2468
4483.87 2608
4484.50 2401
4485.13 2507
4485.76 2377
4486.39 2420
4487.03 2506
4487.66 2524
4488.29 2643
4488.92 2472
4489.55 2485
4490.19 2478
4490.82 2603
4491.45 2573
4492.08 2690
4492.71 2696
4493.35 2739
4493.98 2505
4494.61 2537
4495.24 2771
4495.88 2601
4496.51 2535
4497.14 2517
4497.77 2475
4498.41 2424
4499.04 2491
4499.67 2518
4500.31 2540
4500.94 2654
4501.57 2443
4502.20 2459
4502.84 2473
4503.47 2437
4504.10 2605
4504.74 2795
4505.37 2751
4506.00 2773
4506.64 2702
4507.27 2691
4507.90 2628
4508.54 2678
4509.17 2743
4509.80 2547
4510.44 2521
4511.07 2462
4511.70 2586
4512.34 2439
4512.97 2634
4513.60 2668
4514.24 2701
4514.87 2533
4515.51 2322
4516.14 2439
4516.77 2723
4517.41 2696
4518.04 2596
4518.68 2685
4519.31 2737
4519.94 2700
4520.58 2622
4521.21 2752
4521.85 2677
4522.48 2607
4523.12 2680
4523.75 2617
4524.39 2670
4525.02 2699
4525.65 2695
4526.29 2672
4526.92 2674
4527.56 2757
4528.19 2712
4528.83 2816
4529.46 2929
4530.10 2974
4530.73 3057
4531.37 3257
4532.00 3615
4532.64 4090
4533.27 4567
4533.91 5255
4534.54 6144
4535.18 6739
4535.81 7847
4536.45 8673
4537.09 9277
4537.72 10049
4538.36 9838
4538.99 10331
4539.63 9638
4540.26 8955
4540.90 8153
4541.53 7315
4542.17 6400
4542.81 5765
4543.44 4871
4544.08 4544
4544.71 4395
4545.35 3841
4545.99 3518
4546.62 3262
4547.26 3154
4547.89 3041
4548.53 2818
4549.17 2971
4549.80 2923
4550.44 2901
4551.08 2729
4551.71 2784
4552.35 2773
4552.98 2687
4553.62 2714
4554.26 2754
4554.89 2698
4555.53 2600
4556.17 2596
4556.80 2743
4557.44 2861
4558.08 2737
4558.72 2694
4559.35 2901
4559.99 3003
4560.63 2933
4561.26 3042
4561.90 3034
4562.54 3130
4563.17 3133
4563.81 2954
4564.45 3001
4565.09 3104
4565.72 3234
4566.36 3084
4567.00 3026
4567.64 3085
4568.27 2963
4568.91 3062
4569.55 2781
4570.19 3009
4570.82 3086
4571.46 2980
4572.10 3207
4572.74 3329
4573.38 3288
4574.01 3258
4574.65 3241
4575.29 3364
4575.93 3444
4576.57 3433
4577.20 3398
4577.84 3447
4578.48 3475
4579.12 3358
4579.76 3320
4580.40 3282
4581.04 3159
4581.67 2980
4582.31 2952
4582.95 2828
4583.59 2929
4584.23 2897
4584.87 2816
4585.51 2735
4586.14 2615
4586.78 2634
4587.42 2887
4588.06 2656
4588.70 2697
4589.34 2614
4589.98 2747
4590.62 2746
4591.26 2773
4591.90 2630
4592.54 2704
4593.17 2858
4593.81 3004
4594.45 3052
4595.09 2942
4595.73 2987
4596.37 3137
4597.01 3323
4597.65 3121
4598.29 2942
4598.93 3087
4599.57 3034
4600.21 2828
4600.85 2854
4601.49 2862
4602.13 2902
4602.77 2856
4603.41 2683
4604.05 2749
4604.69 2808
4605.33 2718
4605.97 2834
4606.61 2995
4607.25 2685
4607.89 2935
4608.53 2853
4609.17 2846
4609.81 2884
4610.45 2936
4611.09 2831
4611.73 2892
4612.38 2871
4613.02 2863
4613.66 3007
4614.30 2980
4614.94 2938
4615.58 2847
4616.22 2929
4616.86 2908
4617.50 2759
4618.14 2913
4618.78 2871
4619.43 2857
4620.07 2841
4620.71 2781
4621.35 2808
4621.99 2860
4622.63 2683
4623.27 2714
4623.91 2743
4624.56 2762
4625.20 2561
4625.84 2434
4626.48 2588
4627.12 2606
4627.76 2537
4628.41 2386
4629.05 2525
4629.69 2386
4630.33 2464
4630.97 2546
4631.62 2545
4632.26 2482
4632.90 2600
4633.54 2687
4634.18 2618
4634.83 2822
4635.47 2899
4636.11 2838
4636.75 2818
4637.40 2978
4638.04 2997
4638.68 3018
4639.32 3157
4639.97 3097
4640.61 2763
4641.25 2861
4641.89 2805
4642.54 2869
4643.18 2706
4643.82 2698
4644.46 2868
4645.11 2781
4645.75 2635
4646.39 2606
4647.04 2681
4647.68 2638
4648.32 2770
4648.97 2732
4649.61 2807
4650.25 2853
4650.90 2674
4651.54 2737
4652.18 2991
4652.83 2957
4653.47 2948
4654.11 3116
4654.76 3183
4655.40 3423
4656.04 3567
4656.69 3651
4657.33 3794
4657.98 4003
4658.62 4049
4659.26 3900
4659.91 3947
4660.55 3758
4661.20 3814
4661.84 3678
4662.48 3672
4663.13 3635
4663.77 3146
4664.42 3271
4665.06 3085
4665.71 2806
4666.35 2700
4666.99 2646
4667.64 2649
4668.28 2796
4668.93 2720
4669.57 2528
4670.22 2551
4670.86 2534
4671.51 2622
4672.15 2636
4672.80 2620
4673.44 2642
4674.09 2496
4674.73 2540
4675.38 2633
4676.02 2498
4676.67 2645
4677.31 2671
4677.96 2525
4678.60 2451
4679.25 2504
4679.89 2503
4680.54 2509
4681.18 2536
4681.83 2534
4682.47 2332
4683.12 2522
4683.77 2588
4684.41 2428
4685.06 2427
4685.70 2535
4686.35 2510
4686.99 2540
4687.64 2670
4688.29 2413
4688.93 2479
4689.58 2430
4690.22 2412
4690.87 2477
4691.52 2453
4692.16 2459
4692.81 2521
4693.45 2464
4694.10 2525
4694.75 2486
4695.39 2537
4696.04 2562
4696.69 2673
4697.33 2738
4697.98 2647
4698.63 2725
4699.27 2752
4699.92 2692
4700.57 2584
4701.21 2692
4701.86 2787
4702.51 2787
4703.15 2772
4703.80 2737
4704.45 2678
4705.10 2893
4705.74 2874
4706.39 3041
4707.04 3017
4707.68 2997
4708.33 2894
4708.98 3034
4709.63 2871
4710.27 2690
4710.92 2706
4711.57 2601
4712.22 2608
4712.86 2679
4713.51 2690
4714.16 2615
4714.81 2524
4715.45 2635
4716.10 2767
4716.75 2781
4717.40 2625
4718.05 2556
4718.69 2569
4719.34 2612
4719.99 2647
4720.64 2621
4721.29 2646
4721.94 2612
4722.58 2638
4723.23 2607
4723.88 2821
4724.53 2865
4725.18 2930
4725.83 2781
4726.47 2702
4727.12 2949
4727.77 2778
4728.42 2747
4729.07 2842
4729.72 2797
4730.37 2746
4731.02 2926
4731.66 2961
4732.31 2856
4732.96 2977
4733.61 2736
4734.26 2636
4734.91 2697
4735.56 2720
4736.21 2800
4736.86 2661
4737.51 2630
4738.16 2713
4738.81 2638
4739.45 2491
4740.10 2452
4740.75 2382
4741.40 2358
4742.05 2418
4742.70 2531
4743.35 2629
4744.00 2468
4744.65 2532
4745.30 2492
4745.95 2547
4746.60 2419
4747.25 2448
4747.90 2651
4748.55 2556
4749.20 2416
4749.85 2472
4750.50 2483
4751.15 2533
4751.80 2517
4752.45 2430
4753.10 2553
4753.75 2489
4754.40 2490
4755.05 2470
4755.71 2554
4756.36 2511
4757.01 2525
4757.66 2447
4758.31 2490
4758.96 2565
4759.61 2701
4760.26 2570
4760.91 2464
4761.56 2381
4762.21 2313
4762.86 2375
4763.52 2527
4764.17 2455
4764.82 2343
4765.47 2383
4766.12 2313
4766.77 2469
4767.42 2503
4768.07 2425
4768.73 2330
4769.38 2369
4770.03 2472
4770.68 2487
4771.33 2465
4771.98 2446
4772.64 2464
4773.29 2396
4773.94 2501
4774.59 2447
4775.24 2423
4775.89 2464
4776.55 2386
4777.20 2390
4777.85 2360
4778.50 2362
4779.15 2372
4779.81 2238
4780.46 2215
4781.11 2218
4781.76 2254
4782.42 2243
4783.07 2213
4783.72 2182
4784.37 2208
4785.03 2248
4785.68 2165
4786.33 2342
4786.98 2359
4787.64 2448
4788.29 2473
4788.94 2374
4789.60 2405
4790.25 2309
4790.90 2230
4791.55 2233
4792.21 2229
4792.86 2245
4793.51 2239
4794.17 2169
4794.82 2231
4795.47 2310
4796.13 2536
4796.78 2441
4797.43 2277
4798.09 2368
4798.74 2263
4799.39 2247
4800.05 2345
4800.70 2239
4801.36 2223
4802.01 2285
4802.66 2126
4803.32 2177
4803.97 2228
4804.62 2246
4805.28 2189
4805.93 2176
4806.59 2246
4807.24 2291
4807.89 2313
4808.55 2304
4809.20 2323
4809.86 2300
4810.51 2245
4811.17 2355
4811.82 2388
4812.47 2397
4813.13 2355
4813.78 2273
4814.44 2250
4815.09 2342
4815.75 2416
4816.40 2309
4817.06 2257
4817.71 2228
4818.37 2418
4819.02 2365
4819.68 2215
4820.33 2168
4820.99 2221
4821.64 2262
4822.30 2358
4822.95 2376
4823.61 2333
4824.26 2373
4824.92 2502
4825.57 2551
4826.23 2527
4826.88 2492
4827.54 2353
4828.19 2262
4828.85 2355
4829.51 2434
4830.16 2641
4830.82 2632
4831.47 2510
4832.13 2474
4832.78 2474
4833.44 2516
4834.10 2426
4834.75 2326
4835.41 2532
4836.06 2438
4836.72 2387
4837.38 2423
4838.03 2464
4838.69 2529
4839.34 2466
4840.00 2665
4840.66 2764
4841.31 2928
4841.97 2920
4842.63 2866
4843.28 2938
4843.94 2987
4844.60 2893
4845.25 3073
4845.91 3106
4846.57 2847
4847.22 2824
4847.88 2800
4848.54 2798
4849.19 2565
4849.85 2481
4850.51 2603
4851.17 2601
4851.82 2538
4852.48 2502
4853.14 2345
4853.79 2302
4854.45 2368
4855.11 2526
4855.77 2585
4856.42 2430
4857.08 2606
4857.74 2639
4858.40 2585
4859.05 2489
4859.71 2530
4860.37 2458
4861.03 2479
4861.68 2489
4862.34 2461
4863.00 2572
4863.66 2554
4864.32 2599
4864.97 2459
4865.63 2515
4866.29 2381
4866.95 2450
4867.61 2495
4868.26 2454
4868.92 2404
4869.58 2453
4870.24 2563
4870.90 2692
4871.56 2623
4872.21 2494
4872.87 2553
4873.53 2541
4874.19 2398
4874.85 2246
4875.51 2262
4876.17 2475
4876.83 2358
4877.48 2373
4878.14 2526
4878.80 2749
4879.46 2586
4880.12 2464
4880.78 2477
4881.44 2490
4882.10 2622
4882.76 2594
4883.42 2590
4884.08 2634
4884.73 2664
4885.39 2635
4886.05 2594
4886.71 2598
4887.37 2620
4888.03 2632
4888.69 2541
4889.35 2415
4890.01 2355
4890.67 2378
4891.33 2508
4891.99 2452
4892.65 2396
4893.31 2561
4893.97 2620
4894.63 2542
4895.29 2658
4895.95 2508
4896.61 2539
4897.27 2435
4897.93 2536
4898.59 2651
4899.25 2767
4899.91 2727
4900.57 2672
4901.23 2672
4901.89 2658
4902.55 2565
4903.21 2523
4903.88 2667
4904.54 2575
4905.20 2621
4905.86 2603
4906.52 2588
4907.18 2844
4907.84 2674
4908.50 2609
4909.16 2694
4909.82 2545
4910.48 2473
4911.15 2536
4911.81 2470
4912.47 2582
4913.13 2443
4913.79 2420
4914.45 2534
4915.11 2438
4915.77 2423
4916.44 2466
4917.10 2500
4917.76 2461
4918.42 2447
4919.08 2327
4919.74 2374
4920.41 2259
4921.07 2282
4921.73 2432
4922.39 2310
4923.05 2258
4923.72 2214
4924.38 2394
4925.04 2360
4925.70 2382
4926.36 2333
4927.03 2317
4927.69 2438
4928.35 2299
4929.01 2209
4929.67 2180
4930.34 2315
4931.00 2402
4931.66 2327
4932.32 2237
4932.99 2359
4933.65 2251
4934.31 2347
4934.98 2271
4935.64 2227
4936.30 2385
4936.96 2510
4937.63 2444
4938.29 2304
4938.95 2249
4939.62 2388
4940.28 2352
4940.94 2316
4941.61 2354
4942.27 2382
4942.93 2325
4943.60 2480
4944.26 2680
4944.92 2440
4945.59 2496
4946.25 2541
4946.91 2425
4947.58 2369
4948.24 2331
4948.90 2329
4949.57 2434
4950.23 2340
4950.89 2223
4951.56 2153
4952.22 2314
4952.89 2333
4953.55 2237
4954.21 2167
4954.88 2258
4955.54 2267
4956.21 2119
4956.87 2409
4957.53 2272
4958.20 2202
4958.86 2296
4959.53 2145
4960.19 2144
4960.86 2446
4961.52 2260
4962.19 2318
4962.85 2192
4963.52 2312
4964.18 2314
4964.84 2344
4965.51 2523
4966.17 2577
4966.84 2516
4967.50 2397
4968.17 2440
4968.83 2567
4969.50 2922
4970.16 2762
4970.83 2866
4971.49 2886
4972.16 2814
4972.82 2724
4973.49 2670
4974.16 2658
4974.82 2566
4975.49 2457
4976.15 2492
4976.82 2512
4977.48 2538
4978.15 2418
4978.81 2420
4979.48 2567
4980.15 2521
4980.81 2737
4981.48 2660
4982.14 2708
4982.81 2693
4983.48 2768
4984.14 2646
4984.81 2591
4985.47 2756
4986.14 2601
4986.81 2565
4987.47 2909
4988.14 3078
4988.80 3244
4989.47 3359
4990.14 3699
4990.80 3822
4991.47 3977
4992.14 4144
4992.80 4124
4993.47 3967
4994.14 3674
4994.80 3471
4995.47 3447
4996.14 3338
4996.80 3205
4997.47 3086
4998.14 2922
4998.81 2787
4999.47 2672
5000.14 2545
5000.81 2489
5001.47 2298
5002.14 2407
5002.81 2440
5003.48 2396
5004.14 2445
5004.81 2379
5005.48 2403
5006.15 2306
5006.81 2303
5007.48 2395
5008.15 2243
5008.82 2174
5009.48 2303
5010.15 2366
5010.82 2190
5011.49 2253
5012.16 2292
5012.82 2197
5013.49 2149
5014.16 2258
5014.83 2347
5015.50 2436
5016.16 2291
5016.83 2253
5017.50 2143
5018.17 2216
5018.84 2348
5019.50 2420
5020.17 2274
5020.84 2291
5021.51 2417
5022.18 2399
5022.85 2351
5023.52 2381
5024.19 2323
5024.85 2377
5025.52 2432
5026.19 2514
5026.86 2531
5027.53 2611
5028.20 2656
5028.87 2801
5029.54 2915
5030.21 2781
5030.87 2811
5031.54 2694
5032.21 2735
5032.88 2663
5033.55 2557
5034.22 2546
5034.89 2491
5035.56 2605
5036.23 2415
5036.90 2360
5037.57 2312
5038.24 2359
5038.91 2387
5039.58 2123
5040.25 2226
5040.92 2318
5041.59 2192
5042.26 2166
5042.93 2129
5043.60 2218
5044.27 2147
5044.94 2280
5045.61 2389
5046.28 2341
5046.95 2144
5047.62 2279
5048.29 2274
5048.96 2260
5049.63 2197
5050.30 2274
5050.97 2379
5051.64 2238
5052.31 2293
5052.98 2121
5053.65 2198
5054.32 2167
5054.99 2132
5055.66 2362
5056.34 2308
5057.01 2172
5057.68 2243
5058.35 2247
5059.02 2188
5059.69 2091
5060.36 2143
5061.03 2135
5061.70 2087
5062.38 2090
5063.05 2045
5063.72 2157
5064.39 2221
5065.06 2124
5065.73 2173
5066.40 2074
5067.08 2277
5067.75 2303
5068.42 2247
5069.09 2237
5069.76 2194
5070.43 2261
5071.11 2303
5071.78 2175
5072.45 2220
5073.12 2321
5073.79 2180
5074.47 2011
5075.14 1914
5075.81 2146
5076.48 2143
5077.15 2069
5077.83 2133
5078.50 2165
5079.17 2194
5079.84 2053
5080.52 2147
5081.19 2139
5081.86 2118
5082.53 1994
5083.21 2031
5083.88 2183
5084.55 2333
5085.22 2148
5085.90 2148
5086.57 2200
5087.24 2253
5087.92 2074
5088.59 2162
5089.26 2153
5089.93 2316
5090.61 2230
5091.28 2170
5091.95 2150
5092.63 2165
5093.30 2316
5093.97 2340
5094.65 2335
5095.32 2437
5095.99 2474
5096.67 2355
5097.34 2417
5098.02 2365
5098.69 2361
5099.36 2398
5100.04 2357
5100.71 2316
5101.38 2316
5102.06 2487
5102.73 2388
5103.41 2346
5104.08 2315
5104.75 2384
5105.43 2228
5106.10 2283
5106.78 2288
5107.45 2373
5108.12 2234
5108.80 2220
5109.47 2491
5110.15 2445
5110.82 2495
5111.50 2540
5112.17 2485
5112.85 2465
5113.52 2161
5114.20 2188
5114.87 2343
5115.54 2136
5116.22 2281
5116.89 2379
5117.57 2393
5118.24 2243
5118.92 2328
5119.59 2356
5120.27 2330
5120.94 2333
5121.62 2386
5122.30 2361
5122.97 2300
5123.65 2384
5124.32 2471
5125.00 2376
5125.67 2328
5126.35 2444
5127.02 2535
5127.70 2692
5128.37 2482
5129.05 2383
5129.73 2275
5130.40 2250
5131.08 2226
5131.75 2274
5132.43 2325
5133.10 2240
5133.78 2270
5134.46 2270
5135.13 2272
5135.81 2174
5136.49 2229
5137.16 2317
5137.84 2258
5138.51 2353
5139.19 2484
5139.87 2449
5140.54 2499
5141.22 2540
5141.90 2375
5142.57 2274
5143.25 2276
5143.93 2200
5144.60 2210
5145.28 2335
5145.96 2218
5146.63 2238
5147.31 2189
5147.99 2237
5148.66 2118
5149.34 2200
5150.02 2092
5150.69 2237
5151.37 2231
5152.05 2223
5152.73 2237
5153.40 2105
5154.08 2179
5154.76 2212
5155.44 2105
5156.11 2148
5156.79 2306
5157.47 2206
5158.15 2059
5158.82 2145
5159.50 2158
5160.18 2064
5160.86 2057
5161.53 2087
5162.21 2140
5162.89 2036
5163.57 1995
5164.25 2052
5164.92 1974
5165.60 1930
5166.28 2012
5166.96 2039
5167.64 1977
5168.31 1995
5168.99 2089
5169.67 2066
5170.35 2118
5171.03 2073
5171.71 2074
5172.39 2103
5173.06 1931
5173.74 1993
5174.42 2009
5175.10 1978
5175.78 1893
5176.46 2064
5177.14 2165
5177.82 2187
5178.49 1967
5179.17 2153
5179.85 2153
5180.53 2054
5181.21 2137
5181.89 2075
5182.57 2149
5183.25 2053
5183.93 2171
5184.61 2133
5185.29 2187
5185.97 2083
5186.64 1971
5187.32 1976
5188.00 1952
5188.68 2010
5189.36 1958
5190.04 1958
5190.72 1994
5191.40 2008
5192.08 1948
5192.76 1933
5193.44 1980
5194.12 2018
5194.80 2093
5195.48 2019
5196.16 2035
5196.84 1864
5197.52 1986
5198.20 1950
5198.88 1927
5199.56 1949
5200.24 1980
5200.92 1947
5201.60 2043
5202.28 1928
5202.96 1889
5203.65 2083
5204.33 2075
5205.01 1996
5205.69 1887
5206.37 1946
5207.05 1999
5207.73 1935
5208.41 1942
5209.09 1899
5209.77 1947
5210.45 1880
5211.13 1964
5211.82 1999
5212.50 1980
5213.18 2013
5213.86 2124
5214.54 2070
5215.22 1986
5215.90 1984
5216.58 1963
5217.27 2207
5217.95 2267
5218.63 2367
5219.31 2235
5219.99 2148
5220.67 2313
5221.36 2353
5222.04 2380
5222.72 2427
5223.40 2249
5224.08 2132
5224.77 2138
5225.45 2173
5226.13 2063
5226.81 2065
5227.49 2121
5228.18 2100
5228.86 2069
5229.54 2049
5230.22 1982
5230.91 1883
5231.59 1955
5232.27 2091
5232.95 2064
5233.63 2033
5234.32 2093
5235.00 2034
5235.68 1910
5236.37 2069
5237.05 2119
5237.73 2043
5238.41 1909
5239.10 2069
5239.78 2169
5240.46 2090
5241.15 1918
5241.83 1937
5242.51 2030
5243.20 2038
5243.88 2043
5244.56 2090
5245.24 2209
5245.93 2178
5246.61 2184
5247.29 2169
5247.98 2161
5248.66 2187
5249.35 2006
5250.03 2061
5250.71 2252
5251.40 2154
5252.08 2173
5252.76 2106
5253.45 2065
5254.13 2008
5254.82 2089
5255.50 2160
5256.18 2258
5256.87 2151
5257.55 2342
5258.24 2344
5258.92 2311
5259.60 2316
5260.29 2220
5260.97 2170
5261.66 2261
5262.34 2255
5263.03 2256
5263.71 2295
5264.40 2326
5265.08 2304
5265.76 2251
5266.45 2341
5267.13 2369
5267.82 2354
5268.50 2166
5269.19 2268
5269.87 2165
5270.56 2251
5271.24 2346
5271.93 2259
5272.61 2165
5273.30 2218
5273.98 2116
5274.67 2152
5275.35 2140
5276.04 2053
5276.72 2020
5277.41 1989
5278.10 1961
5278.78 1987
5279.47 2201
5280.15 2134
5280.84 2177
5281.52 2153
5282.21 2083
5282.89 2099
5283.58 2251
5284.27 2106
5284.95 2089
5285.64 2311
5286.32 2375
5287.01 2439
5287.70 2284
5288.38 2277
5289.07 2334
5289.75 2245
5290.44 2246
5291.13 2174
5291.81 2319
5292.50 2156
5293.19 2086
5293.87 2018
5294.56 2111
5295.25 2249
5295.93 2107
5296.62 2012
5297.31 2000
5297.99 1977
5298.68 2149
5299.37 2138
5300.05 2190
5300.74 2132
5301.43 2074
5302.11 2155
5302.80 2156
5303.49 2084
5304.18 2236
5304.86 2214
5305.55 2123
5306.24 2186
5306.92 2223
5307.61 2199
5308.30 2193
5308.99 2371
5309.67 2384
5310.36 2279
5311.05 2542
5311.74 2594
5312.42 2272
5313.11 2220
5313.80 2153
5314.49 2228
5315.18 2308
5315.86 2249
5316.55 2238
5317.24 2416
5317.93 2331
5318.62 2223
5319.30 2255
5319.99 2116
5320.68 2155
5321.37 2250
5322.06 2183
5322.74 2191
5323.43 2219
5324.12 2321
5324.81 2419
5325.50 2475
5326.19 2422
5326.88 2429
5327.56 2506
5328.25 2348
5328.94 2388
5329.63 2324
5330.32 2344
5331.01 2403
5331.70 2367
5332.39 2409
5333.07 2254
5333.76 2473
5334.45 2484
5335.14 2378
5335.83 2406
5336.52 2204
5337.21 2246
5337.90 2436
5338.59 2392
5339.28 2449
5339.97 2694
5340.66 2589
5341.35 2500
5342.04 2528
5342.73 2492
5343.42 2549
5344.10 2501
5344.79 2707
5345.48 2790
5346.17 2504
5346.86 2522
5347.55 2726
5348.24 2769
5348.93 2859
5349.62 2922
5350.31 2941
5351.00 2996
5351.69 3389
5352.39 3333
5353.08 3687
5353.77 3868
5354.46 4303
5355.15 4923
5355.84 5517
5356.53 6237
5357.22 6888
5357.91 7040
5358.60 6972
5359.29 7007
5359.98 6622
5360.67 6003
5361.36 5616
5362.05 4958
5362.74 4440
5363.44 4179
5364.13 3678
5364.82 3369
5365.51 3044
5366.20 2715
5366.89 2663
5367.58 2679
5368.27 2492
5368.96 2354
5369.66 2504
5370.35 2478
5371.04 2481
5371.73 2650
5372.42 2578
5373.11 2603
5373.81 2647
5374.50 2637
5375.19 2655
5375.88 2565
5376.57 2536
5377.26 2590
5377.96 2493
5378.65 2394
5379.34 2314
5380.03 2446
5380.72 2310
5381.42 2274
5382.11 2174
5382.80 2257
5383.49 2390
5384.18 2343
5384.88 2167
5385.57 2231
5386.26 2244
5386.95 2333
5387.65 2284
5388.34 2257
5389.03 2376
5389.72 2182
5390.42 2177
5391.11 2066
5391.80 2140
5392.50 2070
5393.19 2284
5393.88 2331
5394.57 2435
5395.27 2628
5395.96 2518
5396.65 2511
5397.35 2486
5398.04 2570
5398.73 2604
5399.43 2446
5400.12 2355
5400.81 2438
5401.51 2424
5402.20 2308
5402.89 2276
5403.59 2295
5404.28 2209
5404.97 2264
5405.67 2213
5406.36 2155
5407.06 2141
5407.75 2163
5408.44 2195
5409.14 2064
5409.83 2143
5410.53 2170
5411.22 2200
5411.91 2100
5412.61 2106
5413.30 2204
5414.00 2264
5414.69 2195
5415.38 2183
5416.08 2239
5416.77 2278
5417.47 2306
5418.16 2186
5418.86 2213
5419.55 2145
5420.25 2055
5420.94 2123
5421.64 2034
5422.33 2137
5423.03 2149
5423.72 2032
5424.41 2052
5425.11 2068
5425.80 2107
5426.50 2047
5427.19 2026
5427.89 1877
5428.59 1968
5429.28 2045
5429.98 2057
5430.67 2021
5431.37 1960
5432.06 2067
5432.76 2140
5433.45 2210
5434.15 2068
5434.84 2005
5435.54 2029
5436.23 2070
5436.93 2042
5437.63 2047
5438.32 2238
5439.02 2177
5439.71 2072
5440.41 2054
5441.11 1973
5441.80 2058
5442.50 2056
5443.19 2189
5443.89 2169
5444.59 2192
5445.28 2067
5445.98 2028
5446.68 2150
5447.37 2036
5448.07 2071
5448.76 2021
5449.46 2089
5450.16 2107
5450.85 2175
5451.55 2073
5452.25 2050
5452.94 2140
5453.64 2085
5454.34 2097
5455.03 2272
5455.73 2215
5456.43 2359
5457.13 2332
5457.82 2311
5458.52 2312
5459.22 2326
5459.91 2468
5460.61 2342
5461.31 2277
5462.01 2216
5462.70 2088
5463.40 2024
5464.10 2118
5464.80 2092
5465.49 2170
5466.19 2065
5466.89 2008
5467.59 2105
5468.28 2129
5468.98 2201
5469.68 2220
5470.38 2229
5471.07 2185
5471.77 2127
5472.47 2236
5473.17 2191
5473.87 2245
5474.56 2130
5475.26 2089
5475.96 2110
5476.66 2119
5477.36 2106
5478.06 2157
5478.75 2035
5479.45 2085
5480.15 2152
5480.85 2152
5481.55 2186
5482.25 2269
5482.95 2183
5483.64 2240
5484.34 2243
5485.04 2226
5485.74 2347
5486.44 2293
5487.14 2427
5487.84 2562
5488.54 2472
5489.23 2284
5489.93 2258
5490.63 2253
5491.33 2363
5492.03 2421
5492.73 2255
5493.43 2257
5494.13 2267
5494.83 2319
5495.53 2356
5496.23 2254
5496.93 2224
5497.63 2403
5498.33 2305
5499.03 2282
5499.73 2328
5500.43 2262
5501.13 2386
5501.83 2306
5502.53 2424
5503.23 2484
5503.93 2612
5504.63 2559
5505.33 2610
5506.03 2937
5506.73 3012
5507.43 3109
5508.13 3033
5508.83 3012
5509.53 3039
5510.23 2800
5510.93 2817
5511.63 2692
5512.33 2562
5513.03 2444
5513.73 2395
5514.43 2436
5515.13 2387
5515.83 2459
5516.53 2402
5517.23 2317
5517.93 2377
5518.64 2198
5519.34 2249
5520.04 2297
5520.74 2387
5521.44 2245
5522.14 2223
5522.84 2321
5523.54 2262
5524.24 2154
5524.95 2249
5525.65 2243
5526.35 2305
5527.05 2226
5527.75 2307
5528.45 2210
5529.15 2156
5529.86 2157
5530.56 2054
5531.26 2240
5531.96 2120
5532.66 2089
5533.36 2032
5534.07 2057
5534.77 2124
5535.47 2148
5536.17 2061
5536.87 2080
5537.58 2160
5538.28 2107
5538.98 1977
5539.68 2071
5540.39 2055
5541.09 1979
5541.79 1944
5542.49 2024
5543.20 2110
5543.90 2046
5544.60 2009
5545.30 2047
5546.01 2052
5546.71 2004
5547.41 1891
5548.11 1970
5548.82 1961
5549.52 1927
5550.22 2008
5550.93 1974
5551.63 1951
5552.33 2002
5553.03 1946
5553.74 1977
5554.44 1898
5555.14 2139
5555.85 1930
5556.55 1935
5557.25 2006
5557.96 2073
5558.66 2009
5559.36 1996
5560.07 2059
5560.77 1983
5561.48 1959
5562.18 1897
5562.88 1944
5563.59 1902
5564.29 1887
5564.99 2052
5565.70 2019
5566.40 2080
5567.11 2118
5567.81 2198
5568.51 2251
5569.22 2215
5569.92 2407
5570.63 2166
5571.33 2281
5572.04 2464
5572.74 2317
5573.44 2233
5574.15 2270
5574.85 2207
5575.56 2251
5576.26 2240
5576.97 2062
5577.67 2198
5578.38 2168
5579.08 2133
5579.79 2141
5580.49 2197
5581.20 2185
5581.90 2174
5582.61 2200
5583.31 2218
5584.02 2177
5584.72 2022
5585.43 2170
5586.13 2147
5586.84 2050
5587.54 2134
5588.25 2089
5588.95 2094
5589.66 1972
5590.36 1999
5591.07 1904
5591.77 1935
5592.48 1976
5593.19 2066
5593.89 1980
5594.60 1950
5595.30 1792
5596.01 1838
5596.71 2052
5597.42 2007
5598.13 2003
5598.83 1956
5599.54 1966
5600.24 2011
5600.95 1968
5601.66 1991
5602.36 1969
5603.07 2024
5603.78 2018
5604.48 2044
5605.19 1901
5605.89 1915
5606.60 1998
5607.31 1998
5608.01 1969
5608.72 1920
5609.43 1935
5610.13 2157
5610.84 1980
5611.55 2113
5612.25 2077
5612.96 2181
5613.67 2144
5614.38 2132
5615.08 2186
5615.79 1983
5616.50 2031
5617.20 1911
5617.91 1867
5618.62 1903
5619.33 1922
5620.03 1885
5620.74 1924
5621.45 1863
5622.15 1839
5622.86 1943
5623.57 2028
5624.28 1840
5624.99 1787
5625.69 1898
5626.40 1800
5627.11 1832
5627.82 1963
5628.52 1820
5629.23 1875
5629.94 1872
5630.65 1867
5631.36 1938
5632.06 1999
5632.77 1937
5633.48 2066
5634.19 2079
5634.90 1934
5635.61 2003
5636.31 2095
5637.02 2080
5637.73 2165
5638.44 2106
5639.15 2098
5639.86 2175
5640.56 2203
5641.27 2071
5641.98 2168
5642.69 2242
5643.40 2267
5644.11 2380
5644.82 2366
5645.53 2276
5646.24 2367
5646.94 2538
5647.65 2596
5648.36 2511
5649.07 2499
5649.78 2403
5650.49 2436
5651.20 2414
5651.91 2428
5652.62 2235
5653.33 2221
5654.04 2137
5654.75 2235
5655.46 2121
5656.17 2083
5656.88 2157
5657.59 2206
5658.30 2191
5659.01 2074
5659.71 2199
5660.42 2159
5661.13 2349
5661.84 2245
5662.55 2299
5663.26 2262
5663.97 2307
5664.69 2382
5665.40 2237
5666.11 2317
5666.82 2272
5667.53 2267
5668.24 2409
5668.95 2295
5669.66 2181
5670.37 2076
5671.08 2047
5671.79 1958
5672.50 1971
5673.21 2116
5673.92 2146
5674.63 2117
5675.34 2065
5676.05 2145
5676.76 2221
5677.48 2173
5678.19 2315
5678.90 2101
5679.61 2210
5680.32 2241
5681.03 2153
5681.74 2076
5682.45 1915
5683.16 1925
5683.88 1917
5684.59 1916
5685.30 1805
5686.01 2026
5686.72 2035
5687.43 1987
5688.15 1941
5688.86 2064
5689.57 1998
5690.28 1962
5690.99 2007
5691.70 2042
5692.42 2089
5693.13 1949
5693.84 2041
5694.55 2034
5695.26 1906
5695.98 1950
5696.69 1995
5697.40 1943
5698.11 1996
5698.82 1926
5699.54 1914
5700.25 1906
5700.96 1859
5701.67 1912
5702.39 1819
5703.10 1978
5703.81 1937
5704.52 1838
5705.24 1941
5705.95 2043
5706.66 1846
5707.38 1882
5708.09 1993
5708.80 1965
5709.51 1967
5710.23 1862
5710.94 1779
5711.65 1866
5712.37 1979
5713.08 2017
5713.79 2008
5714.51 1957
5715.22 1883
5715.93 1890
5716.65 2012
5717.36 1757
5718.07 1940
5718.79 1939
5719.50 2016
5720.21 1820
5720.93 1849
5721.64 1906
5722.36 1813
5723.07 1889
5723.78 1987
5724.50 1902
5725.21 1959
5725.92 1902
5726.64 1805
5727.35 1809
5728.07 1736
5728.78 1874
5729.50 1952
5730.21 1984
5730.92 1890
5731.64 1798
5732.35 1745
5733.07 1899
5733.78 1972
5734.50 1935
5735.21 1960
5735.93 1911
5736.64 2076
5737.35 1926
5738.07 1915
5738.78 1907
5739.50 1857
5740.21 1894
5740.93 1857
5741.64 1861
5742.36 1780
5743.07 1981
5743.79 2052
5744.50 1992
5745.22 2022
5745.93 2014
5746.65 2006
5747.37 2047
5748.08 1923
5748.80 1986
5749.51 1970
5750.23 2011
5750.94 1972
5751.66 1989
5752.37 1957
5753.09 2060
5753.81 1970
5754.52 1972
5755.24 2106
5755.95 2139
5756.67 1983
5757.38 2074
5758.10 2079
5758.82 2221
5759.53 2258
5760.25 2356
5760.96 2273
5761.68 2318
5762.40 2365
5763.11 2328
5763.83 2327
5764.55 2316
5765.26 2394
5765.98 2198
5766.70 2292
5767.41 2385
5768.13 2230
5768.85 2129
5769.56 2176
5770.28 2328
5771.00 2151
5771.71 2263
5772.43 2116
5773.15 2103
5773.86 2130
5774.58 2329
5775.30 2173
5776.01 2260
5776.73 2172
5777.45 2148
5778.17 2312
5778.88 2373
5779.60 2356
5780.32 2535
5781.04 2376
5781.75 2443
5782.47 2430
5783.19 2462
5783.91 2431
5784.62 2541
5785.34 2527
5786.06 2615
5786.78 2631
5787.49 2643
5788.21 2795
5788.93 2684
5789.65 2534
5790.37 2627
5791.08 2659
5791.80 2590
5792.52 2668
5793.24 2705
5793.96 2651
5794.68 2714
5795.39 2917
5796.11 3025
5796.83 3076
5797.55 3159
5798.27 3177
5798.99 3497
5799.70 3463
5800.42 3591
5801.14 4010
5801.86 4365
5802.58 4834
5803.30 5594
5804.02 6460
5804.74 7616
5805.45 9012
5806.17 10383
5806.89 11675
5807.61 12852
5808.33 12783
5809.05 12180
5809.77 11427
5810.49 10480
5811.21 9019
5811.93 7733
5812.65 7055
5813.37 6211
5814.09 5567
5814.81 5527
5815.52 5551
5816.24 5627
5816.96 5565
5817.68 5555
5818.40 5455
5819.12 5441
5819.84 5248
5820.56 5383
5821.28 5320
5822.00 5109
5822.72 5100
5823.44 5282
5824.16 5032
5824.88 4967
5825.60 4799
5826.32 4868
5827.04 4876
5827.76 4846
5828.48 4923
5829.21 4424
5829.93 4536
5830.65 4292
5831.37 4093
5832.09 4018
5832.81 3749
5833.53 3715
5834.25 3526
5834.97 3583
5835.69 3498
5836.41 3295
5837.13 3387
5837.85 3332
5838.57 3275
5839.30 3028
5840.02 3134
5840.74 3175
5841.46 3190
5842.18 3239
5842.90 3090
5843.62 3139
5844.34 3066
5845.07 3123
5845.79 3033
5846.51 2859
5847.23 2975
5847.95 3013
5848.67 2997
5849.39 3053
5850.12 2797
5850.84 2734
5851.56 2496
5852.28 2599
5853.00 2650
5853.73 2601
5854.45 2711
5855.17 2773
5855.89 2635
5856.61 2675
5857.34 2694
5858.06 2755
5858.78 2733
5859.50 2748
5860.23 2845
5860.95 2659
5861.67 2782
5862.39 2805
5863.11 2630
5863.84 2582
5864.56 2620
5865.28 2719
5866.01 2592
5866.73 2577
5867.45 2495
5868.17 2497
5868.90 2325
5869.62 2448
5870.34 2384
5871.07 2505
5871.79 2469
5872.51 2509
5873.23 2536
5873.96 2517
5874.68 2425
5875.40 2523
5876.13 2634
5876.85 2447
5877.57 2561
5878.30 2578
5879.02 2582
5879.74 2550
5880.47 2684
5881.19 2525
5881.92 2554
5882.64 2600
5883.36 2534
5884.09 2621
5884.81 2519
5885.53 2397
5886.26 2495
5886.98 2368
5887.71 2371
5888.43 2430
5889.15 2427
5889.88 2357
5890.60 2419
5891.33 2352
5892.05 2373
5892.78 2471
5893.50 2507
5894.23 2443
5894.95 2426
5895.67 2531
5896.40 2470
5897.12 2350
5897.85 2272
5898.57 2136
5899.30 2161
5900.02 2317
5900.75 2290
5901.47 2266
5902.20 2179
5902.92 2108
5903.65 2107
5904.37 2370
5905.10 2265
5905.82 2032
5906.55 2221
5907.27 2156
5908.00 2094
5908.72 2098
5909.45 2028
5910.17 2218
5910.90 2074
5911.62 1899
5912.35 1978
5913.08 2068
5913.80 2056
5914.53 2021
5915.25 2047
5915.98 1944
5916.70 1969
5917.43 1922
5918.16 1936
5918.88 2078
5919.61 1951
5920.33 2018
5921.06 2103
5921.79 2038
5922.51 2151
5923.24 2105
5923.97 1940
5924.69 1883
5925.42 1872
5926.14 2053
5926.87 2097
5927.60 1967
5928.32 1883
5929.05 1928
5929.78 1929
5930.50 1908
5931.23 1781
5931.96 1891
5932.68 1810
5933.41 1971
5934.14 1869
5934.86 2000
5935.59 1943
5936.32 2060
5937.05 2134
5937.77 1999
5938.50 1949
5939.23 2033
5939.95 2107
5940.68 2203
5941.41 2036
5942.14 2131
5942.86 2229
5943.59 2267
5944.32 2354
5945.05 2299
5945.77 2286
5946.50 2274
5947.23 2282
5947.96 2318
5948.68 2144
5949.41 2081
5950.14 2043
5950.87 2043
5951.60 1995
5952.32 1986
5953.05 2091
5953.78 2073
5954.51 2058
5955.24 2058
5955.96 1949
5956.69 2222
5957.42 2282
5958.15 2146
5958.88 2263
5959.61 2111
5960.33 2049
5961.06 2114
5961.79 2081
5962.52 1919
5963.25 1970
5963.98 1988
5964.71 2008
5965.44 2134
5966.16 2122
5966.89 2110
5967.62 2126
5968.35 2079
5969.08 2142
5969.81 2181
5970.54 2228
5971.27 2279
5972.00 2283
5972.73 2442
5973.46 2432
5974.18 2629
5974.91 2515
5975.64 2440
5976.37 2368
5977.10 2453
5977.83 2286
5978.56 2204
5979.29 2135
5980.02 2215
5980.75 2341
5981.48 2080
5982.21 2204
5982.94 2201
5983.67 2080
5984.40 2110
5985.13 2256
5985.86 2164
5986.59 2320
5987.32 2325
5988.05 2311
5988.78 2362
5989.51 2319
5990.24 2414
5990.97 2466
5991.70 2488
5992.43 2321
5993.16 2383
5993.89 2302
5994.62 2263
5995.35 2230
5996.09 2205
5996.82 2340
5997.55 2363
5998.28 2206
5999.01 2207
5999.74 2270
6000.47 2279
6001.20 2250
6001.93 2214
6002.66 2150
6003.39 2117
6004.13 2150
6004.86 2209
6005.59 2225
6006.32 2157
6007.05 2082
6007.78 2111
6008.51 2158
6009.25 2310
6009.98 2222
6010.71 2224
6011.44 2223
6012.17 2280
6012.90 2294
6013.64 2564
6014.37 2485
6015.10 2680
6015.83 2740
6016.56 2963
6017.29 3023
6018.03 3280
6018.76 3200
6019.49 3111
6020.22 2916
6020.96 2946
6021.69 2858
6022.42 2576
6023.15 2585
6023.88 2491
6024.62 2427
6025.35 2328
6026.08 2202
6026.81 2198
6027.55 2181
6028.28 2171
6029.01 2134
6029.75 2144
6030.48 2152
6031.21 2083
6031.94 2030
6032.68 2117
6033.41 2135
6034.14 2132
6034.88 2075
6035.61 1975
6036.34 1923
6037.07 1960
6037.81 1973
6038.54 2001
6039.27 1957
6040.01 2062
6040.74 2012
6041.47 2027
6042.21 2020
6042.94 1984
6043.68 2030
6044.41 2000
6045.14 2087
6045.88 1986
6046.61 1971
6047.34 2072
6048.08 2159
6048.81 2102
6049.55 2063
6050.28 2025
6051.01 2002
6051.75 2068
6052.48 2014
6053.22 1973
6053.95 2073
6054.68 2176
6055.42 2092
6056.15 2045
6056.89 2151
6057.62 2089
6058.36 2021
6059.09 2003
6059.83 2087
6060.56 1995
6061.29 2040
6062.03 1942
6062.76 1899
6063.50 1972
6064.23 1998
6064.97 2010
6065.70 1888
6066.44 1794
6067.17 1897
6067.91 1980
6068.64 1936
6069.38 1842
6070.11 1761
6070.85 1735
6071.58 1861
6072.32 1907
6073.06 1941
6073.79 1864
6074.53 1932
6075.26 1876
6076.00 1894
6076.73 1862
6077.47 1808
6078.20 1912
6078.94 1907
6079.68 1784
6080.41 1765
6081.15 1756
6081.88 1774
6082.62 1932
6083.35 1766
6084.09 1796
6084.83 1719
6085.56 1788
6086.30 1898
6087.04 1851
6087.77 1843
6088.51 1767
6089.24 1820
6089.98 1844
6090.72 1781
6091.45 1736
6092.19 1672
6092.93 1635
6093.66 1658
6094.40 1720
6095.14 1645
6095.87 1708
6096.61 1821
6097.35 1833
6098.08 1830
6098.82 1841
6099.56 1879
6100.29 1842
6101.03 1745
6101.77 1760
6102.51 1802
6103.24 1702
6103.98 1679
6104.72 1650
6105.46 1700
6106.19 1846
6106.93 1903
6107.67 1758
6108.41 1769
6109.14 1999
6109.88 1702
6110.62 1734
6111.36 1898
6112.09 1849
6112.83 1787
6113.57 1857
6114.31 1926
6115.04 1817
6115.78 1706
6116.52 1750
6117.26 1711
6118.00 1768
6118.73 1782
6119.47 1879
6120.21 1775
6120.95 1752
6121.69 1894
6122.43 1862
6123.16 1950
6123.90 1910
6124.64 1799
6125.38 1917
6126.12 1881
6126.86 1907
6127.60 1967
6128.33 2017
6129.07 1976
6129.81 2084
6130.55 1978
6131.29 2009
6132.03 1929
6132.77 1944
6133.51 1968
6134.25 2105
6134.98 2122
6135.72 1969
6136.46 1943
6137.20 1865
6137.94 1868
6138.68 1916
6139.42 1849
6140.16 1912
6140.90 1885
6141.64 1825
6142.38 1812
6143.12 2038
6143.86 1969
6144.60 2026
6145.34 1980
6146.08 2108
6146.82 2026
6147.56 1835
6148.30 1931
6149.04 1921
6149.78 2006
6150.52 1958
6151.26 1952
6152.00 1809
6152.74 1749
6153.48 1775
6154.22 1811
6154.96 1911
6155.70 1751
6156.44 1776
6157.18 1761
6157.92 1746
6158.66 1891
6159.40 1743
6160.14 1801
6160.88 1886
6161.62 1843
6162.36 1846
6163.10 1869
6163.85 2013
6164.59 1850
6165.33 1973
6166.07 1872
6166.81 1898
6167.55 1813
6168.29 1808
6169.03 1846
6169.77 1901
6170.51 1949
6171.26 1979
6172.00 1961
6172.74 2056
6173.48 2008
6174.22 1992
6174.96 2000
6175.70 2220
6176.45 2289
6177.19 2078
6177.93 2091
6178.67 1969
6179.41 1997
6180.16 1970
6180.90 1974
6181.64 1910
6182.38 2026
6183.12 1957
6183.87 1971
6184.61 1993
6185.35 1974
6186.09 1994
6186.83 1998
6187.58 2050
6188.32 2051
6189.06 2056
6189.80 2039
6190.55 2001
6191.29 2016
6192.03 2026
6192.77 2211
6193.52 2146
6194.26 2127
6195.00 2124
6195.74 2034
6196.49 2135
6197.23 2134
6197.97 2171
6198.72 2151
6199.46 2224
6200.20 2328
6200.94 2207
6201.69 2331
6202.43 2259
6203.17 2278
6203.92 2312
6204.66 2216
6205.40 2271
6206.15 2250
6206.89 2173
6207.63 2276
6208.38 2318
6209.12 2371
6209.87 2499
6210.61 2642
6211.35 2799
6212.10 2990
6212.84 3494
6213.58 3931
6214.33 4436
6215.07 5136
6215.82 5832
6216.56 6178
6217.30 6535
6218.05 6177
6218.79 5946
6219.54 5561
6220.28 5104
6221.02 4628
6221.77 4179
6222.51 3715
6223.26 3412
6224.00 3242
6224.75 2912
6225.49 2683
6226.24 2622
6226.98 2497
6227.73 2485
6228.47 2605
6229.21 2575
6229.96 2658
6230.70 2729
6231.45 3031
6232.19 2902
6232.94 2782
6233.68 2761
6234.43 2721
6235.17 2638
6235.92 2611
6236.67 2346
6237.41 2311
6238.16 2359
6238.90 2421
6239.65 2366
6240.39 2279
6241.14 2173
6241.88 2187
6242.63 2193
6243.37 2192
6244.12 2265
6244.87 2261
6245.61 2176
6246.36 2168
6247.10 2298
6247.85 2175
6248.59 2103
6249.34 2255
6250.09 2199
6250.83 2341
6251.58 2300
6252.33 2377
6253.07 2385
6253.82 2458
6254.56 2613
6255.31 2457
6256.06 2725
6256.80 2673
6257.55 2695
6258.30 2563
6259.04 2429
6259.79 2579
6260.54 2489
6261.28 2412
6262.03 2241
6262.78 2281
6263.52 2335
6264.27 2404
6265.02 2296
6265.76 2335
6266.51 2325
6267.26 2352
6268.01 2251
6268.75 2261
6269.50 2395
6270.25 2387
6270.99 2491
6271.74 2570
6272.49 2656
6273.24 2926
6273.98 3023
6274.73 3136
6275.48 3597
6276.23 3720
6276.97 3805
6277.72 3756
6278.47 3748
6279.22 3449
6279.96 3359
6280.71 3164
6281.46 3141
6282.21 2994
6282.96 3013
6283.70 3185
6284.45 3093
6285.20 3130
6285.95 3007
6286.70 2967
6287.45 2883
6288.19 2883
6288.94 2608
6289.69 2605
6290.44 2412
6291.19 2333
6291.94 2373
6292.68 2301
6293.43 2367
6294.18 2474
6294.93 2381
6295.68 2409
6296.43 2265
6297.18 2533
6297.93 2602
6298.67 2633
6299.42 2662
6300.17 2444
6300.92 2365
6301.67 2325
6302.42 2289
6303.17 2306
6303.92 2272
6304.67 2281
6305.42 2257
6306.17 2117
6306.92 2026
6307.67 2072
6308.41 2014
6309.16 2068
6309.91 2208
6310.66 2003
6311.41 1981
6312.16 1972
6312.91 2007
6313.66 2066
6314.41 2105
6315.16 2251
6315.91 2280
6316.66 2254
6317.41 2168
6318.16 2167
6318.91 2230
6319.66 2272
6320.41 2269
6321.16 2228
6321.91 2230
6322.66 2137
6323.41 2146
6324.16 2131
6324.92 2111
6325.67 2030
6326.42 1985
6327.17 1977
6327.92 1946
6328.67 1898
6329.42 1930
6330.17 1907
6330.92 1963
6331.67 1849
6332.42 1870
6333.17 1816
6333.92 1842
6334.68 1834
6335.43 1858
6336.18 1923
6336.93 1908
6337.68 1864
6338.43 1932
6339.18 1935
6339.93 1743
6340.69 1743
6341.44 1713
6342.19 1715
6342.94 1765
6343.69 1825
6344.44 1798
6345.20 1747
6345.95 1917
6346.70 1879
6347.45 1801
6348.20 1792
6348.95 1819
6349.71 1800
6350.46 1871
6351.21 1816
6351.96 1769
6352.71 1881
6353.47 1917
6354.22 1881
6354.97 1970
6355.72 1804
6356.48 1904
6357.23 1929
6357.98 2009
6358.73 2060
6359.49 1929
6360.24 1931
6360.99 1984
6361.74 1965
6362.50 2039
6363.25 1928
6364.00 1896
6364.76 2073
6365.51 1946
6366.26 1852
6367.01 1887
6367.77 1916
6368.52 1991
6369.27 1916
6370.03 1809
6370.78 1818
6371.53 1839
6372.29 1823
6373.04 1947
6373.79 2009
6374.55 2089
6375.30 2153
6376.05 2158
6376.81 2094
6377.56 2108
6378.31 1905
6379.07 2077
6379.82 1941
6380.58 1985
6381.33 2021
6382.08 1973
6382.84 1953
6383.59 1973
6384.35 1946
6385.10 2000
6385.85 1837
6386.61 1822
6387.36 1831
6388.12 1859
6388.87 1872
6389.62 1893
6390.38 1997
6391.13 1986
6391.89 1941
6392.64 1860
6393.40 1920
6394.15 1954
6394.91 2108
6395.66 2228
6396.42 2169
6397.17 2369
6397.93 2383
6398.68 2313
6399.44 2295
6400.19 2189
6400.95 2121
6401.70 2022
6402.46 1901
6403.21 1858
6403.97 1877
6404.72 1830
6405.48 1799
6406.23 1778
6406.99 1819
6407.74 1760
6408.50 1672
6409.25 1719
6410.01 1744
6410.76 1691
6411.52 1753
6412.28 1828
6413.03 1760
6413.79 1705
6414.54 1718
6415.30 1812
6416.05 1834
6416.81 1864
6417.57 1830
6418.32 1698
6419.08 1788
6419.83 1781
6420.59 1771
6421.35 1732
6422.10 1730
6422.86 1725
6423.62 1725
6424.37 1749
6425.13 1741
6425.89 1752
6426.64 1692
6427.40 1634
6428.15 1645
6428.91 1713
6429.67 1720
6430.42 1748
6431.18 1669
6431.94 1853
6432.70 1965
6433.45 1888
6434.21 1924
6434.97 1811
6435.72 1805
6436.48 1776
6437.24 1762
6437.99 1747
6438.75 1823
6439.51 1746
6440.27 1773
6441.02 1650
6441.78 1735
6442.54 1723
6443.30 1595
6444.05 1567
6444.81 1677
6445.57 1767
6446.33 1594
6447.08 1679
6447.84 1669
6448.60 1726
6449.36 1705
6450.12 1599
6450.87 1802
6451.63 1756
6452.39 1598
6453.15 1624
6453.91 1662
6454.66 1669
6455.42 1664
6456.18 1601
6456.94 1518
6457.70 1600
6458.46 1709
6459.21 1649
6459.97 1702
6460.73 1601
6461.49 1599
6462.25 1573
6463.01 1581
6463.77 1646
6464.52 1587
6465.28 1570
6466.04 1527
6466.80 1592
6467.56 1509
6468.32 1611
6469.08 1628
6469.84 1595
6470.60 1564
6471.36 1602
6472.11 1684
6472.87 1601
6473.63 1576
6474.39 1600
6475.15 1606
6475.91 1660
6476.67 1624
6477.43 1575
6478.19 1600
6478.95 1572
6479.71 1546
6480.47 1599
6481.23 1466
6481.99 1548
6482.75 1604
6483.51 1600
6484.27 1543
6485.03 1555
6485.79 1596
6486.55 1618
6487.31 1590
6488.07 1663
6488.83 1569
6489.59 1562
6490.35 1564
6491.11 1482
6491.87 1584
6492.63 1548
6493.39 1747
6494.15 1739
6494.91 1626
6495.67 1604
6496.43 1634
6497.19 1746
6497.95 1731
6498.71 1748
6499.48 1597
6500.24 1655
6501.00 1656
6501.76 1677
6502.52 1830
6503.28 1865
6504.04 1775
6504.80 1857
6505.56 1682
6506.32 1714
6507.09 1776
6507.85 1756
6508.61 1756
6509.37 1679
6510.13 1619
6510.89 1682
6511.65 1810
6512.42 1720
6513.18 1767
6513.94 1768
6514.70 1844
6515.46 1807
6516.22 1742
6516.99 1837
6517.75 1781
6518.51 1792
6519.27 1878
6520.03 1734
6520.80 1727
6521.56 1750
6522.32 1803
6523.08 1842
6523.84 1859
6524.61 1820
6525.37 1939
6526.13 1917
6526.89 1833
6527.66 2036
6528.42 2214
6529.18 2229
6529.94 2232
6530.71 2302
6531.47 2308
6532.23 2492
6533.00 2583
6533.76 2584
6534.52 2460
6535.28 2416
6536.05 2402
6536.81 2299
6537.57 2168
6538.34 2305
6539.10 2297
6539.86 2525
6540.63 2605
6541.39 2855
6542.15 3108
6542.92 3384
6543.68 3661
6544.44 3675
6545.21 3524
6545.97 3351
6546.73 3144
6547.50 2996
6548.26 2814
6549.02 2661
6549.79 2344
6550.55 2268
6551.31 2217
6552.08 2055
6552.84 1965
6553.61 1886
6554.37 1913
6555.13 1879
6555.90 1776
6556.66 1757
6557.43 1878
6558.19 1878
6558.96 1832
6559.72 1808
6560.48 1862
6561.25 1804
6562.01 1805
6562.78 1796
6563.54 1730
6564.31 1750
6565.07 1786
6565.84 1862
6566.60 1862
6567.37 1995
6568.13 1940
6568.90 2078
6569.66 2085
6570.43 2059
6571.19 2121
6571.96 2014
6572.72 2071
6573.49 2029
6574.25 2091
6575.02 2092
6575.78 2024
6576.55 1897
6577.31 1874
6578.08 1928
6578.84 1858
6579.61 1854
6580.37 1975
6581.14 2099
6581.91 2118
6582.67 2081
6583.44 1995
6584.20 1979
6584.97 2001
6585.73 2158
6586.50 2219
6587.27 2114
6588.03 2037
6588.80 1985
6589.56 2011
6590.33 2111
6591.10 2243
6591.86 2050
6592.63 2080
6593.39 2066
6594.16 2015
6594.93 2099
6595.69 2292
6596.46 2254
6597.23 2391
6597.99 2695
6598.76 2730
6599.53 2688
6600.29 2671
6601.06 2676
6601.83 2582
6602.59 2356
6603.36 2456
6604.13 2468
6604.89 2332
6605.66 2238
6606.43 2175
6607.20 2223
6607.96 2123
6608.73 2032
6609.50 2100
6610.26 1986
6611.03 2034
6611.80 2006
6612.57 1944
6613.33 1882
6614.10 1876
6614.87 1856
6615.64 1986
6616.40 1830
6617.17 1851
6617.94 1813
6618.71 1870
6619.48 1863
6620.24 1898
6621.01 1840
6621.78 1926
6622.55 1902
6623.32 1962
6624.08 2006
6624.85 1944
6625.62 1963
6626.39 2093
6627.16 2050
6627.92 2009
6628.69 2078
6629.46 2020
6630.23 2170
6631.00 2230
6631.77 2215
6632.54 2132
6633.30 2245
6634.07 2114
6634.84 2112
6635.61 2203
6636.38 2173
6637.15 2235
6637.92 2383
6638.69 2502
6639.45 2648
6640.22 2855
6640.99 3140
6641.76 3419
6642.53 3399
6643.30 3363
6644.07 3466
6644.84 3374
6645.61 2989
6646.38 2849
6647.15 2646
6647.92 2747
6648.69 2482
6649.46 2427
6650.22 2272
6650.99 2093
6651.76 2098
6652.53 2013
6653.30 2145
6654.07 2206
6654.84 2114
6655.61 2120
6656.38 2184
6657.15 2201
6657.92 2159
6658.69 2383
6659.46 2366
6660.23 2332
6661.00 2335
6661.77 2362
6662.54 2314
6663.31 2228
6664.09 2164
6664.86 2084
6665.63 1995
6666.40 1999
6667.17 2021
6667.94 1887
6668.71 1884
6669.48 1899
6670.25 1980
6671.02 1897
6671.79 1943
6672.56 1966
6673.33 2012
6674.10 1977
6674.88 1973
6675.65 1995
6676.42 1995
6677.19 1928
6677.96 1893
6678.73 1898
6679.50 1975
6680.27 2117
6681.05 2078
6681.82 2036
6682.59 1936
6683.36 1979
6684.13 1912
6684.90 1915
6685.67 1855
6686.45 1888
6687.22 1986
6687.99 1942
6688.76 1873
6689.53 2059
6690.31 2096
6691.08 2003
6691.85 1933
6692.62 2020
6693.39 2075
6694.17 1956
6694.94 2056
6695.71 2059
6696.48 1965
6697.25 1923
6698.03 1942
6698.80 1877
6699.57 1830
6700.34 1879
6701.12 1904
6701.89 1970
6702.66 1950
6703.43 1908
6704.21 1867
6704.98 1897
6705.75 1969
6706.53 1866
6707.30 1770
6708.07 1825
6708.84 1809
6709.62 1857
6710.39 1919
6711.16 1924
6711.94 1821
6712.71 1884
6713.48 1844
6714.26 1773
6715.03 1819
6715.80 1839
6716.58 1836
6717.35 1867
6718.12 1887
6718.90 1794
6719.67 1888
6720.45 1873
6721.22 1878
6721.99 1798
6722.77 1902
6723.54 1829
6724.31 1964
6725.09 1800
6725.86 1783
6726.64 2021
6727.41 2024
6728.18 1948
6728.96 1948
6729.73 2036
6730.51 1888
6731.28 1812
6732.06 1914
6732.83 1770
6733.60 1778
6734.38 1683
6735.15 1751
6735.93 1710
6736.70 1787
6737.48 1736
6738.25 1655
6739.03 1779
6739.80 1598
6740.58 1648
6741.35 1705
6742.13 1616
6742.90 1651
6743.68 1449
6744.45 1602
6745.23 1550
6746.00 1650
6746.78 1674
6747.55 1635
6748.33 1584
6749.10 1712
6749.88 1663
6750.65 1700
6751.43 1737
6752.20 1768
6752.98 1788
6753.75 1543
6754.53 1584
6755.31 1671
6756.08 1732
6756.86 1872
6757.63 1816
6758.41 1775
6759.19 1758
6759.96 1786
6760.74 1830
6761.51 1747
6762.29 1755
6763.07 1703
6763.84 1667
6764.62 1694
6765.39 1627
6766.17 1650
6766.95 1550
6767.72 1502
6768.50 1659
6769.28 1580
6770.05 1528
6770.83 1641
6771.61 1610
6772.38 1652
6773.16 1564
6773.94 1688
6774.71 1643
6775.49 1660
6776.27 1595
6777.04 1566
6777.82 1565
6778.60 1525
6779.37 1530
6780.15 1633
6780.93 1568
6781.71 1522
6782.48 1584
6783.26 1571
6784.04 1580
6784.81 1561
6785.59 1707
6786.37 1614
6787.15 1630
6787.92 1699
6788.70 1710
6789.48 1696
6790.26 1621
6791.04 1776
6791.81 1751
6792.59 1592
6793.37 1727
6794.15 1707
6794.92 1683
6795.70 1556
6796.48 1597
6797.26 1740
6798.04 1705
6798.81 1599
6799.59 1570
6800.37 1558
6801.15 1503
6801.93 1419
6802.71 1416
6803.48 1539
6804.26 1510
6805.04 1487
6805.82 1507
6806.60 1546
6807.38 1614
6808.16 1614
6808.94 1663
6809.71 1676
6810.49 1660
6811.27 1733
6812.05 1744
6812.83 1623
6813.61 1672
6814.39 1668
6815.17 1777
6815.95 1689
6816.73 1674
6817.50 1584
6818.28 1520
6819.06 1537
6819.84 1640
6820.62 1704
6821.40 1698
6822.18 1702
6822.96 1822
6823.74 1721
6824.52 1802
6825.30 1727
6826.08 1551
6826.86 1670
6827.64 1675
6828.42 1541
6829.20 1595
6829.98 1510
6830.76 1600
6831.54 1651
6832.32 1777
6833.10 1529
6833.88 1497
6834.66 1569
6835.44 1483
6836.22 1540
6837.00 1644
6837.78 1553
6838.56 1463
6839.34 1572
6840.12 1664
6840.90 1636
6841.68 1605
6842.46 1560
6843.24 1513
6844.03 1492
6844.81 1418
6845.59 1508
6846.37 1559
6847.15 1543
6847.93 1506
6848.71 1643
6849.49 1474
6850.27 1441
6851.05 1407
6851.84 1534
6852.62 1495
6853.40 1601
6854.18 1568
6854.96 1612
6855.74 1626
6856.52 1697
6857.30 1854
6858.09 1852
6858.87 1878
6859.65 1912
6860.43 1841
6861.21 1859
6861.99 1740
6862.78 1824
6863.56 1731
6864.34 1647
6865.12 1659
6865.90 1729
6866.69 1618
6867.47 1573
6868.25 1609
6869.03 1579
6869.82 1593
6870.60 1575
6871.38 1550
6872.16 1568
6872.94 1654
6873.73 1624
6874.51 1668
6875.29 1687
6876.07 1611
6876.86 1654
6877.64 1664
6878.42 1599
6879.21 1511
6879.99 1499
6880.77 1530
6881.55 1497
6882.34 1559
6883.12 1554
6883.90 1559
6884.69 1536
6885.47 1503
6886.25 1593
6887.04 1546
6887.82 1578
6888.60 1651
6889.39 1719
6890.17 1708
6890.95 1668
6891.74 1727
6892.52 1891
6893.30 1861
6894.09 1830
6894.87 1973
6895.65 2127
6896.44 2172
6897.22 2215
6898.01 2008
6898.79 1858
6899.57 1841
6900.36 1894
6901.14 1853
6901.93 1766
6902.71 1687
6903.49 1718
6904.28 1675
6905.06 1730
6905.85 1747
6906.63 1708
6907.42 1694
6908.20 1714
6908.98 1607
6909.77 1566
6910.55 1663
6911.34 1786
6912.12 1791
6912.91 1728
6913.69 1681
6914.48 1693
6915.26 1672
6916.05 1662
6916.83 1577
6917.62 1552
6918.40 1606
6919.19 1571
6919.97 1662
6920.76 1611
6921.54 1526
6922.33 1464
6923.11 1476
6923.90 1521
6924.68 1511
6925.47 1511
6926.25 1538
6927.04 1564
6927.82 1507
6928.61 1476
6929.40 1585
6930.18 1617
6930.97 1603
6931.75 1617
6932.54 1564
6933.32 1643
6934.11 1644
6934.90 1644
6935.68 1612
6936.47 1648
6937.25 1573
6938.04 1576
6938.83 1543
6939.61 1542
6940.40 1576
6941.19 1610
6941.97 1668
6942.76 1541
6943.54 1627
6944.33 1672
6945.12 1596
6945.90 1734
6946.69 1623
6947.48 1651
6948.26 1680
6949.05 1786
6949.84 1820
6950.62 1875
6951.41 1870
6952.20 1915
6952.99 2004
6953.77 2095
6954.56 2173
6955.35 2306
6956.13 2260
6956.92 2412
6957.71 2513
6958.50 2298
6959.28 2246
6960.07 2151
6960.86 2012
6961.64 1994
6962.43 1865
6963.22 2073
6964.01 2038
6964.80 1974
6965.58 2089
6966.37 2065
6967.16 2067
6967.95 2001
6968.73 1941
6969.52 1994
6970.31 1966
6971.10 2190
6971.89 2192
6972.67 2238
6973.46 2133
6974.25 2076
6975.04 2120
6975.83 2334
6976.62 2385
6977.40 2390
6978.19 2243
6978.98 2167
6979.77 2345
6980.56 2258
6981.35 2214
6982.13 2266
6982.92 2230
6983.71 2226
6984.50 2002
6985.29 1922
6986.08 2141
6986.87 2166
6987.66 2139
6988.45 2339
6989.23 2533
6990.02 2584
6990.81 2861
6991.60 3191
6992.39 3398
6993.18 3846
6993.97 3931
6994.76 4091
6995.55 4125
6996.34 4041
6997.13 3912
6997.92 3648
6998.71 3248
6999.50 3191
7000.29 2906
7001.07 2757
7001.86 2668
7002.65 2486
7003.44 2574
7004.23 2819
7005.02 3066
7005.81 3175
7006.60 3570
7007.39 3782
7008.18 3853
7008.97 3635
7009.76 3776
7010.55 3646
7011.34 3240
7012.14 3106
7012.93 2874
7013.72 2693
7014.51 2486
7015.30 2286
7016.09 2348
7016.88 2186
7017.67 2135
7018.46 2141
7019.25 2242
7020.04 2209
7020.83 2082
7021.62 2147
7022.41 2203
7023.20 2233
7024.00 2254
7024.79 2156
7025.58 2084
7026.37 2110
7027.16 2037
7027.95 2009
7028.74 1898
7029.53 1960
7030.32 1997
7031.12 2007
7031.91 2109
7032.70 2168
7033.49 2138
7034.28 1990
7035.07 2176
7035.87 2190
7036.66 2160
7037.45 1979
7038.24 1989
7039.03 1969
7039.82 1887
7040.62 1978
7041.41 2038
7042.20 2085
7042.99 1941
7043.78 1851
7044.58 1908
7045.37 2093
7046.16 2037
7046.95 2005
7047.75 2022
7048.54 1998
7049.33 2112
7050.12 2042
7050.92 2080
7051.71 2283
7052.50 2174
7053.29 2183
7054.09 2209
7054.88 2341
7055.67 2420
7056.46 2463
7057.26 2399
7058.05 2559
7058.84 2646
7059.64 2483
7060.43 2345
7061.22 2397
7062.02 2344
7062.81 2109
7063.60 2008
7064.39 2080
7065.19 2073
7065.98 2090
7066.77 2125
7067.57 2105
7068.36 2081
7069.16 2248
7069.95 2112
7070.74 2278
7071.54 2256
7072.33 2250
7073.12 2185
7073.92 2150
7074.71 2150
7075.51 2056
7076.30 2095
7077.09 2123
7077.89 2240
7078.68 2288
7079.48 2140
7080.27 2231
7081.06 2178
7081.86 2123
7082.65 2234
7083.45 2141
7084.24 2201
7085.04 2219
7085.83 2125
7086.62 2147
7087.42 2128
7088.21 2238
7089.01 2200
7089.80 2342
7090.60 2481
7091.39 2621
7092.19 2781
7092.98 3112
7093.78 3571
7094.57 3999
7095.37 4404
7096.16 4495
7096.96 4643
7097.75 4496
7098.55 4036
7099.34 3716
7100.14 3604
7100.93 3299
7101.73 2954
7102.52 2486
7103.32 2439
7104.11 2255
7104.91 2063
7105.71 2044
7106.50 2022
7107.30 2068
7108.09 2019
7108.89 1982
7109.68 1986
7110.48 2174
7111.28 2078
7112.07 2158
7112.87 2181
7113.66 2023
7114.46 2046
7115.26 1922
7116.05 1936
7116.85 1816
7117.65 1800
7118.44 1793
7119.24 1695
7120.03 1748
7120.83 1817
7121.63 1800
7122.42 1833
7123.22 1800
7124.02 1940
7124.81 1887
7125.61 1793
7126.41 1857
7127.20 1810
7128.00 1792
7128.80 1711
7129.59 1741
7130.39 1733
7131.19 1713
7131.99 1735
7132.78 1818
7133.58 1777
7134.38 1749
7135.17 1873
7135.97 1776
7136.77 1922
7137.57 1867
7138.36 1888
7139.16 1834
7139.96 1889
7140.76 1858
7141.55 1674
7142.35 1701
7143.15 1654
7143.95 1673
7144.74 1681
7145.54 1717
7146.34 1718
7147.14 1619
7147.94 1655
7148.73 1714
7149.53 1574
7150.33 1651
7151.13 1663
7151.93 1620
7152.72 1573
7153.52 1613
7154.32 1619
7155.12 1624
7155.92 1634
7156.72 1645
7157.51 1547
7158.31 1578
7159.11 1665
7159.91 1623
7160.71 1546
7161.51 1562
7162.31 1566
7163.11 1579
7163.90 1559
7164.70 1545
7165.50 1549
7166.30 1536
7167.10 1458
7167.90 1580
7168.70 1575
7169.50 1609
7170.30 1540
7171.10 1534
7171.90 1550
7172.69 1548
7173.49 1569
7174.29 1553
7175.09 1527
7175.89 1528
7176.69 1495
7177.49 1459
7178.29 1508
7179.09 1490
7179.89 1474
7180.69 1490
7181.49 1402
7182.29 1428
7183.09 1370
7183.89 1442
7184.69 1369
7185.49 1346
7186.29 1363
7187.09 1515
7187.89 1467
7188.69 1339
7189.49 1341
7190.29 1316
7191.09 1362
7191.89 1370
7192.69 1391
7193.49 1437
7194.29 1436
7195.09 1402
7195.89 1374
7196.70 1393
7197.50 1376
7198.30 1418
7199.10 1449
7199.90 1372
7200.70 1334
7201.50 1354
7202.30 1354
7203.10 1443
7203.90 1435
7204.70 1462
7205.51 1361
7206.31 1405
7207.11 1371
7207.91 1316
7208.71 1333
7209.51 1336
7210.31 1304
7211.12 1371
7211.92 1320
7212.72 1381
7213.52 1370
7214.32 1312
7215.12 1381
7215.92 1404
7216.73 1381
7217.53 1397
7218.33 1340
7219.13 1239
7219.93 1359
7220.74 1419
7221.54 1415
7222.34 1308
7223.14 1320
7223.94 1416
7224.75 1339
7225.55 1435
7226.35 1381
7227.15 1350
7227.96 1403
7228.76 1374
7229.56 1330
7230.36 1395
7231.17 1490
7231.97 1400
7232.77 1378
7233.57 1338
7234.38 1304
7235.18 1312
7235.98 1432
7236.79 1386
7237.59 1381
7238.39 1435
7239.19 1379
7240.00 1360
7240.80 1328
7241.60 1352
7242.41 1321
7243.21 1462
7244.01 1405
7244.82 1429
7245.62 1406
7246.42 1369
7247.23 1470
7248.03 1409
7248.83 1302
7249.64 1331
7250.44 1363
7251.25 1399
7252.05 1259
7252.85 1358
7253.66 1260
7254.46 1222
7255.27 1336
7256.07 1326
7256.87 1319
7257.68 1258
7258.48 1288
7259.29 1242
7260.09 1347
7260.89 1424
7261.70 1294
7262.50 1279
7263.31 1316
7264.11 1253
7264.92 1279
7265.72 1194
7266.53 1325
7267.33 1323
7268.13 1341
7268.94 1257
7269.74 1259
7270.55 1248
7271.35 1373
7272.16 1286
7272.96 1320
7273.77 1226
7274.57 1178
7275.38 1287
7276.18 1298
7276.99 1249
7277.79 1282
7278.60 1299
7279.40 1355
7280.21 1410
7281.01 1341
7281.82 1302
7282.63 1331
7283.43 1414
7284.24 1420
7285.04 1332
7285.85 1367
7286.65 1341
7287.46 1283
7288.27 1416
7289.07 1447
7289.88 1387
7290.68 1455
7291.49 1648
7292.29 1880
7293.10 1799
7293.91 1752
7294.71 1752
7295.52 1638
7296.33 1655
7297.13 1450
7297.94 1440
7298.74 1423
7299.55 1463
7300.36 1416
7301.16 1315
7301.97 1328
7302.78 1395
7303.58 1337
7304.39 1398
7305.20 1332
7306.00 1328
7306.81 1349
7307.62 1382
7308.42 1343
7309.23 1318
7310.04 1350
7310.84 1402
7311.65 1323
7312.46 1312
7313.27 1306
7314.07 1302
7314.88 1305
7315.69 1290
7316.50 1271
7317.30 1282
7318.11 1327
7318.92 1288
7319.72 1242
7320.53 1315
7321.34 1340
7322.15 1290
7322.96 1452
7323.76 1397
7324.57 1520
7325.38 1514
7326.19 1558
7326.99 1580
7327.80 1646
7328.61 1610
7329.42 1486
7330.23 1543
7331.03 1543
7331.84 1489
7332.65 1468
7333.46 1390
7334.27 1417
7335.08 1351
7335.88 1299
7336.69 1365
7337.50 1331
7338.31 1302
7339.12 1298
7339.93 1349
7340.74 1290
7341.54 1286
7342.35 1364
7343.16 1366
7343.97 1299
7344.78 1264
7345.59 1329
7346.40 1309
7347.21 1357
7348.02 1351
7348.82 1298
7349.63 1299
7350.44 1226
7351.25 1275
7352.06 1197
7352.87 1227
7353.68 1302
7354.49 1337
7355.30 1318
7356.11 1180
7356.92 1186
7357.73 1284
7358.54 1305
7359.35 1224
7360.16 1155
7360.97 1229
7361.78 1174
7362.59 1180
7363.40 1247
7364.21 1230
7365.02 1177
7365.83 1244
7366.64 1255
7367.45 1295
7368.26 1258
7369.07 1283
7369.88 1345
7370.69 1209
7371.50 1162
7372.31 1171
7373.12 1226
7373.93 1127
7374.74 1102
7375.55 1164
7376.36 1126
7377.17 1243
7377.98 1204
7378.79 1149
7379.60 1147
7380.42 1237
7381.23 1178
7382.04 1202
7382.85 1238
7383.66 1232
7384.47 1278
7385.28 1189
7386.09 1143
7386.90 1214
7387.71 1346
7388.53 1314
7389.34 1384
7390.15 1410
7390.96 1366
7391.77 1358
7392.58 1369
7393.39 1400
7394.21 1256
7395.02 1213
7395.83 1241
7396.64 1204
7397.45 1261
7398.27 1215
7399.08 1271
7399.89 1195
7400.70 1232
7401.51 1265
7402.33 1275
7403.14 1261
7403.95 1302
7404.76 1384
7405.57 1412
7406.39 1471
7407.20 1360
7408.01 1326
7408.82 1418
7409.64 1312
7410.45 1279
7411.26 1310
7412.07 1329
7412.89 1269
7413.70 1187
7414.51 1192
7415.32 1184
7416.14 1179
7416.95 1178
7417.76 1214
7418.58 1145
7419.39 1071
7420.20 1150
7421.02 1110
7421.83 1094
7422.64 1072
7423.45 1072
7424.27 1180
7425.08 1163
7425.89 1147
7426.71 1139
7427.52 1115
7428.33 1130
7429.15 1192
7429.96 1108
7430.78 1110
7431.59 1129
7432.40 1096
7433.22 1092
7434.03 1094
7434.84 1053
7435.66 1160
7436.47 1138
7437.29 1110
7438.10 1034
7438.91 1073
7439.73 1045
7440.54 1104
7441.36 1117
7442.17 1117
7442.99 1040
7443.80 1024
7444.61 1184
7445.43 1070
7446.24 1011
7447.06 1028
7447.87 1098
7448.69 1094
7449.50 1096
7450.32 1106
7451.13 1153
7451.95 1134
7452.76 1095
7453.58 1102
7454.39 1067
7455.21 1080
7456.02 1040
7456.84 1063
7457.65 1115
7458.47 1064
7459.28 1160
7460.10 1122
7460.91 1152
7461.73 1127
7462.54 1041
7463.36 1063
7464.17 1102
7464.99 1176
7465.80 1161
7466.62 1125
7467.44 1140
7468.25 1102
7469.07 1078
7469.88 1098
7470.70 1196
7471.51 1155
7472.33 1142
7473.15 1178
7473.96 1129
7474.78 1120
7475.59 1073
7476.41 994
7477.23 1141
7478.04 1179
7478.86 1116
7479.67 1005
7480.49 1093
7481.31 1148
7482.12 1165
7482.94 1035
7483.76 1143
7484.57 1091
7485.39 1044
7486.21 1186
7487.02 1121
7487.84 1141
7488.66 1077
7489.47 1108
7490.29 1065
7491.11 1010
7491.92 1013
7492.74 1110
7493.56 1049
7494.38 1183
7495.19 1136
7496.01 1102
7496.83 1107
7497.64 1148
7498.46 1040
7499.28 973
7500.10 1022
7500.91 1096
7501.73 1032
7502.55 1064
7503.37 1085
7504.18 1050
7505.00 1105
7505.82 1139
7506.64 1107
7507.46 1150
7508.27 1106
7509.09 1082
7509.91 1055
7510.73 1094
7511.55 1053
7512.36 1031
7513.18 1098
7514.00 1060
7514.82 1038
7515.64 1013
7516.45 1023
7517.27 1109
7518.09 1086
7518.91 1104
7519.73 1128
7520.55 1092
7521.37 1036
7522.18 1007
7523.00 1113
7523.82 1058
7524.64 1083
7525.46 1054
7526.28 1006
7527.10 1067
7527.92 1137
7528.74 1069
7529.55 1041
7530.37 1034
7531.19 1003
7532.01 1036
7532.83 1026
7533.65 997
7534.47 1070
7535.29 1064
7536.11 1041
7536.93 1076
7537.75 969
7538.57 1060
7539.39 1021
7540.21 992
7541.03 998
7541.84 1037
7542.66 1012
7543.48 992
7544.30 982
7545.12 1021
7545.94 984
7546.76 1013
7547.58 1072
7548.40 1041
7549.22 992
7550.04 986
7550.86 956
7551.68 1006
7552.51 988
7553.33 1048
7554.15 1110
7554.97 1047
7555.79 952
7556.61 965
7557.43 1031
7558.25 1073
7559.07 1040
7559.89 1049
7560.71 965
7561.53 976
7562.35 1040
7563.17 1025
7563.99 1030
7564.81 1003
7565.64 1020
7566.46 1054
7567.28 1103
7568.10 1091
7568.92 1083
7569.74 1175
7570.56 1055
7571.38 1037
7572.21 1072
7573.03 1058
7573.85 1120
7574.67 1005
7575.49 992
7576.31 1079
7577.13 1001
7577.96 1050
7578.78 1021
7579.60 1033
7580.42 1103
7581.24 941
7582.07 998
7582.89 999
7583.71 1003
7584.53 1051
7585.35 1098
7586.18 1061
7587.00 1051
7587.82 1054
7588.64 1049
7589.46 994
7590.29 1064
7591.11 1105
7591.93 1026
7592.75 1063
7593.58 1099
7594.40 1109
7595.22 1051
7596.04 1065
7596.87 1122
7597.69 1145
7598.51 1255
7599.34 1161
7600.16 1042
7600.98 1144
7601.80 1194
7602.63 1164
7603.45 1125
7604.27 1077
7605.10 1141
7605.92 1130
7606.74 1121
7607.57 1202
7608.39 1196
7609.21 1241
7610.04 1256
7610.86 1334
7611.68 1397
7612.51 1374
7613.33 1393
7614.15 1413
7614.98 1382
7615.80 1370
7616.62 1382
7617.45 1340
7618.27 1202
7619.10 1235
7619.92 1313
7620.74 1309
7621.57 1218
7622.39 1239
7623.22 1247
7624.04 1313
7624.86 1359
7625.69 1401
7626.51 1451
7627.34 1341
7628.16 1330
7628.99 1448
7629.81 1406
7630.64 1323
7631.46 1286
7632.28 1355
7633.11 1281
7633.93 1192
7634.76 1275
7635.58 1438
7636.41 1497
7637.23 1453
7638.06 1512
7638.88 1648
7639.71 1652
7640.53 1620
7641.36 1519
7642.18 1685
7643.01 1601
7643.83 1551
7644.66 1443
7645.48 1391
7646.31 1343
7647.14 1354
7647.96 1236
7648.79 1182
7649.61 1181
7650.44 1159
7651.26 1142
7652.09 1174
7652.91 1153
7653.74 1133
7654.57 1228
7655.39 1258
7656.22 1279
7657.04 1250
7657.87 1143
7658.70 1072
7659.52 1069
7660.35 1101
7661.17 1048
7662.00 1028
7662.83 1108
7663.65 1193
7664.48 1145
7665.31 1101
7666.13 1088
7666.96 1058
7667.79 1095
7668.61 1089
7669.44 1043
7670.27 1063
7671.09 1071
7671.92 993
7672.75 1003
7673.57 1122
7674.40 1117
7675.23 1057
7676.05 1068
7676.88 1050
7677.71 1059
7678.53 1145
7679.36 1135
7680.19 1053
7681.02 1129
7681.84 1206
7682.67 1100
7683.50 1099
7684.33 1043
7685.15 1078
7685.98 1015
7686.81 1113
7687.64 1070
7688.46 1034
7689.29 1066
7690.12 1078
7690.95 1096
7691.77 1167
7692.60 1116
7693.43 1125
7694.26 1181
7695.09 1153
7695.91 1183
7696.74 1177
7697.57 1240
7698.40 1202
7699.23 1155
7700.06 1112
7700.88 1150
7701.71 1085
7702.54 1084
7703.37 1100
7704.20 1043
7705.03 1131
7705.85 1122
7706.68 1152
7707.51 1098
7708.34 1024
7709.17 1051
7710.00 1111
7710.83 1121
7711.66 1094
7712.48 1128
7713.31 1064
7714.14 1117
7714.97 1102
7715.80 1055
7716.63 1039
7717.46 1028
7718.29 1103
7719.12 1013
7719.95 1033
7720.78 1085
7721.61 1033
7722.44 1074
7723.27 1123
7724.09 1096
7724.92 996
7725.75 987
7726.58 1056
7727.41 1115
7728.24 1099
7729.07 1010
7729.90 1069
7730.73 1085
7731.56 1038
7732.39 991
7733.22 1016
7734.05 1130
7734.88 1081
7735.71 1123
7736.54 1132
7737.37 1131
7738.20 1122
7739.03 1067
7739.86 1118
7740.70 1083
7741.53 1106
7742.36 1083
7743.19 1115
7744.02 1132
7744.85 1100
7745.68 1146
7746.51 1120
7747.34 1095
7748.17 1073
7749.00 1051
7749.83 1143
7750.66 1172
7751.50 1132
7752.33 1100
7753.16 1164
7753.99 1154
7754.82 1281
7755.65 1326
7756.48 1289
7757.31 1283
7758.15 1318
7758.98 1180
7759.81 1251
7760.64 1194
7761.47 1260
7762.30 1295
7763.13 1421
7763.97 1397
7764.80 1521
7765.63 1523
7766.46 1514
7767.29 1568
7768.13 1437
7768.96 1357
7769.79 1307
7770.62 1426
7771.45 1404
7772.29 1384
7773.12 1345
7773.95 1213
7774.78 1161
7775.62 1206
7776.45 1124
7777.28 1085
7778.11 1159
7778.95 1170
7779.78 1171
7780.61 1148
7781.44 1220
7782.28 1342
7783.11 1340
7783.94 1402
7784.77 1485
7785.61 1595
7786.44 1611
7787.27 1590
7788.11 1551
7788.94 1541
7789.77 1376
7790.61 1284
7791.44 1281
7792.27 1261
7793.10 1292
7793.94 1295
7794.77 1244
7795.60 1186
7796.44 1114
7797.27 1121
7798.11 1154
7798.94 1170
7799.77 1216
7800.61 1183
7801.44 1167
7802.27 1159
7803.11 1240
7803.94 1202
7804.78 1156
7805.61 1239
7806.44 1198
7807.28 1213
7808.11 1142
7808.95 1147
7809.78 1126
7810.61 1061
7811.45 1150
7812.28 1161
7813.12 1185
7813.95 1089
7814.79 1176
7815.62 1143
7816.45 1025
7817.29 1131
7818.12 1232
7818.96 1149
7819.79 1153
7820.63 1194
7821.46 1161
7822.30 1179
7823.13 1216
7823.97 1224
7824.80 1232
7825.64 1279
7826.47 1269
7827.31 1315
7828.14 1329
7828.98 1279
7829.81 1231
7830.65 1138
7831.48 1206
7832.32 1227
7833.15 1215
7833.99 1287
7834.83 1258
7835.66 1213
7836.50 1301
7837.33 1203
7838.17 1230
7839.00 1231
7839.84 1293
7840.68 1238
7841.51 1146
7842.35 1275
7843.18 1280
7844.02 1291
7844.86 1246
7845.69 1294
7846.53 1368
7847.36 1254
7848.20 1164
7849.04 1244
7849.87 1241
7850.71 1296
7851.55 1289
7852.38 1199
7853.22 1245
7854.05 1313
7854.89 1168
7855.73 1186
7856.56 1165
7857.40 1212
7858.24 1209
7859.08 1218
7859.91 1179
7860.75 1138
7861.59 1275
7862.42 1286
7863.26 1267
7864.10 1325
7864.93 1384
7865.77 1298
7866.61 1403
7867.45 1442
7868.28 1343
7869.12 1454
7869.96 1417
7870.80 1334
7871.63 1417
7872.47 1316
7873.31 1238
7874.15 1370
7874.98 1394
7875.82 1306
7876.66 1356
7877.50 1358
7878.33 1433
7879.17 1366
7880.01 1392
7880.85 1372
7881.69 1390
7882.52 1415
7883.36 1541
7884.20 1574
7885.04 1740
7885.88 1674
7886.71 1682
7887.55 1578
7888.39 1658
7889.23 1645
7890.07 1495
7890.91 1437
7891.75 1454
7892.58 1531
7893.42 1487
7894.26 1437
7895.10 1434
7895.94 1575
7896.78 1596
7897.62 1617
7898.46 1565
7899.29 1667
7900.13 1723
7900.97 1651
7901.81 1544
7902.65 1529
7903.49 1636
7904.33 1624
7905.17 1514
7906.01 1468
7906.85 1477
7907.69 1520
7908.53 1514
7909.37 1437
7910.21 1394
7911.04 1395
7911.88 1436
7912.72 1310
7913.56 1400
7914.40 1331
7915.24 1287
7916.08 1234
7916.92 1321
7917.76 1196
7918.60 1242
7919.44 1283
7920.28 1214
7921.12 1238
7921.96 1254
7922.80 1319
7923.64 1321
7924.48 1373
7925.32 1497
7926.16 1448
7927.01 1454
7927.85 1508
7928.69 1347
7929.53 1298
7930.37 1380
7931.21 1352
7932.05 1351
7932.89 1304
7933.73 1232
7934.57 1280
7935.41 1206
7936.25 1258
7937.09 1241
7937.93 1148
7938.78 1150
7939.62 1135
7940.46 1159
7941.30 1184
7942.14 1184
7942.98 1124
7943.82 1163
7944.66 1153
7945.51 1165
7946.35 1106
7947.19 1198
7948.03 1120
7948.87 1113
7949.71 1154
7950.56 1162
7951.40 1197
7952.24 1130
7953.08 1144
7953.92 1156
7954.76 1154
7955.61 1220
7956.45 1221
7957.29 1155
7958.13 1238
7958.97 1242
7959.82 1305
7960.66 1372
7961.50 1254
7962.34 1255
7963.19 1386
7964.03 1350
7964.87 1371
7965.71 1433
7966.56 1365
7967.40 1263
7968.24 1313
7969.08 1322
7969.93 1216
7970.77 1239
7971.61 1283
7972.45 1244
7973.30 1214
7974.14 1363
7974.98 1277
7975.83 1183
7976.67 1272
7977.51 1336
7978.36 1234
7979.20 1258
7980.04 1227
7980.89 1191
7981.73 1216
7982.57 1230
7983.42 1168
7984.26 1180
7985.10 1231
7985.95 1218
7986.79 1213
7987.63 1188
7988.48 1149
7989.32 1104
7990.16 1174
7991.01 1245
7991.85 1136
7992.70 1105
7993.54 1217
7994.38 1131
7995.23 1176
7996.07 1245
7996.92 1210
7997.76 1095
7998.60 1058
7999.45 1109
8000.29 1114
8001.14 1089
8001.98 1091
8002.83 1119
8003.67 1165
8004.52 1141
8005.36 1124
8006.20 1167
8007.05 1366
8007.89 1495
8008.74 1496
8009.58 1511
8010.43 1493
8011.27 1443
8012.12 1429
8012.96 1337
8013.81 1230
8014.65 1238
8015.50 1081
8016.34 1072
8017.19 1048
8018.03 1009
8018.88 1047
8019.72 1038
8020.57 1046
8021.42 1019
8022.26 1044
8023.11 1188
8023.95 1076
8024.80 1057
8025.64 1072
8026.49 1091
8027.33 1110
8028.18 1076
8029.03 1037
8029.87 1043
8030.72 1078
8031.56 1019
8032.41 1030
8033.26 984
8034.10 1009
8034.95 985
8035.79 946
8036.64 960
8037.49 978
8038.33 981
8039.18 1045
8040.03 1118
8040.87 1066
8041.72 925
8042.57 993
8043.41 1054
8044.26 1000
8045.11 1042
8045.95 962
8046.80 998
8047.65 1002
8048.49 1041
8049.34 998
8050.19 981
8051.03 957
8051.88 973
8052.73 977
8053.58 994
8054.42 950
8055.27 969
8056.12 993
8056.96 994
8057.81 936
8058.66 990
8059.51 962
8060.35 966
8061.20 892
8062.05 907
8062.90 945
8063.74 901
8064.59 912
8065.44 956
8066.29 978
8067.14 915
8067.98 989
8068.83 884
8069.68 893
8070.53 938
8071.38 908
8072.22 901
8073.07 972
8073.92 877
8074.77 922
8075.62 954
8076.46 920
8077.31 922
8078.16 915
8079.01 943
8079.86 943
8080.71 878
8081.56 944
8082.40 890
8083.25 899
8084.10 898
8084.95 896
8085.80 809
8086.65 904
8087.50 927
8088.35 929
8089.19 875
8090.04 910
8090.89 874
8091.74 908
8092.59 844
8093.44 891
8094.29 866
8095.14 879
8095.99 860
8096.84 858
8097.69 922
8098.54 852
8099.39 840
8100.24 793
8101.09 852
8101.94 853
8102.79 816
8103.63 829
8104.48 857
8105.33 858
8106.18 891
8107.03 817
8107.88 791
8108.73 909
8109.58 927
8110.43 975
8111.28 975
8112.14 923
8112.99 804
8113.84 815
8114.69 868
8115.54 830
8116.39 871
8117.24 847
8118.09 930
8118.94 958
8119.79 860
8120.64 823
8121.49 853
8122.34 830
8123.19 806
8124.04 821
8124.89 802
8125.74 791
8126.60 818
8127.45 831
8128.30 803
8129.15 783
8130.00 785
8130.85 794
8131.70 849
8132.55 882
8133.40 813
8134.26 874
8135.11 810
8135.96 811
8136.81 878
8137.66 880
8138.51 888
8139.37 856
8140.22 806
8141.07 849
8141.92 822
8142.77 860
8143.62 899
8144.48 1002
8145.33 857
8146.18 807
8147.03 791
8147.88 842
8148.74 887
8149.59 810
8150.44 877
8151.29 866
8152.15 870
8153.00 911
8153.85 889
8154.70 931
8155.56 907
8156.41 882
8157.26 910
8158.11 943
8158.97 887
8159.82 917
8160.67 971
8161.52 954
8162.38 953
8163.23 1024
8164.08 1047
8164.94 1023
8165.79 977
8166.64 1009
8167.49 1030
8168.35 1060
8169.20 955
8170.05 896
8170.91 908
8171.76 972
8172.61 943
8173.47 911
8174.32 877
8175.17 880
8176.03 832
8176.88 806
8177.74 915
8178.59 809
8179.44 896
8180.30 841
8181.15 852
8182.00 904
8182.86 898
8183.71 867
8184.57 831
8185.42 833
8186.27 835
8187.13 822
8187.98 725
8188.84 725
8189.69 829
8190.55 860
8191.40 767
8192.25 781
8193.11 759
8193.96 816
8194.82 847
8195.67 854
8196.53 774
8197.38 814
8198.24 921
8199.09 845
8199.95 721
8200.80 758
8201.66 764
8202.51 793
8203.37 774
8204.22 786
8205.08 734
8205.93 740
8206.79 742
8207.64 793
8208.50 796
8209.35 793
8210.21 818
8211.06 704
8211.92 722
8212.77 746
8213.63 750
8214.48 738
8215.34 780
8216.20 780
8217.05 796
8217.91 772
8218.76 783
8219.62 763
8220.48 766
8221.33 720
8222.19 684
8223.04 742
8223.90 695
8224.76 818
8225.61 761
8226.47 742
8227.32 775
8228.18 805
8229.04 805
8229.89 763
8230.75 738
8231.61 812
8232.46 790
8233.32 769
8234.18 775
8235.03 743
8235.89 807
8236.75 778
8237.60 760
8238.46 764
8239.32 717
8240.17 798
8241.03 791
8241.89 744
8242.74 741
8243.60 738
8244.46 733
8245.32 715
8246.17 707
8247.03 686
8247.89 675
8248.74 713
8249.60 772
8250.46 754
8251.32 758
8252.17 908
8253.03 799
8253.89 726
8254.75 726
8255.60 731
8256.46 723
8257.32 779
8258.18 697
8259.04 723
8259.89 697
8260.75 699
8261.61 707
8262.47 723
8263.33 736
8264.18 732
8265.04 711
8265.90 750
8266.76 755
8267.62 793
8268.48 759
8269.33 715
8270.19 734
8271.05 727
8271.91 774
8272.77 653
8273.63 708
8274.49 788
8275.34 768
8276.20 790
8277.06 757
8277.92 759
8278.78 759
8279.64 744
8280.50 787
8281.36 723
8282.22 752
8283.08 721
8283.93 725
8284.79 746
8285.65 747
8286.51 785
8287.37 740
8288.23 713
8289.09 706
8289.95 692
8290.81 732
8291.67 758
8292.53 740
8293.39 697
8294.25 691
8295.11 762
8295.97 738
8296.83 814
8297.69 686
8298.55 690
8299.41 720
8300.27 702
8301.13 726
8301.99 722
8302.85 737
8303.71 751
8304.57 738
8305.43 728
8306.29 661
8307.15 684
8308.01 705
8308.87 677
8309.73 667
8310.59 683
8311.45 765
8312.31 727
8313.17 727
8314.03 723
8314.90 701
8315.76 687
8316.62 743
8317.48 806
8318.34 696
8319.20 725
8320.06 765
8320.92 757
8321.78 735
8322.64 742
8323.51 686
8324.37 710
8325.23 742
8326.09 692
8326.95 720
8327.81 819
8328.67 796
8329.54 774
8330.40 717
8331.26 694
8332.12 701
8332.98 692
8333.84 700
8334.71 727
8335.57 819
8336.43 784
8337.29 747
8338.15 741
8339.02 771
8339.88 743
8340.74 730
8341.60 758
8342.46 780
8343.33 732
8344.19 689
8345.05 727
8345.91 761
8346.78 666
8347.64 685
8348.50 764
8349.36 766
8350.23 678
8351.09 659
8351.95 692
8352.81 720
8353.68 737
8354.54 686
8355.40 742
8356.27 689
8357.13 724
8357.99 739
8358.86 712
8359.72 719
8360.58 710
8361.44 806
8362.31 718
8363.17 741
8364.03 724
8364.90 698
8365.76 736
8366.63 673
8367.49 688
8368.35 682
8369.22 706
8370.08 670
8370.94 622
8371.81 692
8372.67 756
8373.53 749
8374.40 714
8375.26 742
8376.13 801
8376.99 808
8377.85 734
8378.72 749
8379.58 679
8380.45 696
8381.31 739
8382.18 702
8383.04 638
8383.90 706
8384.77 723
8385.63 733
8386.50 721
8387.36 797
8388.23 761
8389.09 742
8389.96 789
8390.82 706
8391.69 760
8392.55 812
8393.42 729
8394.28 676
8395.15 698
8396.01 717
8396.88 732
8397.74 739
8398.61 743
8399.47 727
8400.34 741
8401.20 697
8402.07 759
8402.93 739
8403.80 723
8404.66 723
8405.53 746
8406.39 754
8407.26 739
8408.12 790
8408.99 797
8409.86 821
8410.72 746
8411.59 694
8412.45 708
8413.32 721
8414.19 740
8415.05 758
8415.92 813
8416.78 785
8417.65 682
8418.52 753
8419.38 809
8420.25 754
8421.11 744
8421.98 704
8422.85 758
8423.71 778
8424.58 796
8425.45 720
8426.31 677
8427.18 769
8428.05 810
8428.91 830
8429.78 736
8430.65 697
8431.51 774
8432.38 798
8433.25 794
8434.11 790
8434.98 771
8435.85 905
8436.72 840
8437.58 780
8438.45 818
8439.32 848
8440.18 846
8441.05 836
8441.92 880
8442.79 883
8443.65 917
8444.52 906
8445.39 919
8446.26 893
8447.12 881
8447.99 917
8448.86 1015
8449.73 1004
8450.60 938
8451.46 1086
8452.33 1172
8453.20 1125
8454.07 1019
8454.94 1048
8455.80 1146
8456.67 1125
8457.54 1078
8458.41 1050
8459.28 1110
8460.14 1128
8461.01 1102
8461.88 1240
8462.75 1356
8463.62 1417
8464.49 1408
8465.36 1481
8466.22 1442
8467.09 1554
8467.96 1500
8468.83 1392
8469.70 1362
8470.57 1270
8471.44 1309
8472.31 1143
8473.17 1055
8474.04 1048
8474.91 1004
8475.78 946
8476.65 946
8477.52 990
8478.39 984
8479.26 907
8480.13 865
8481.00 869
8481.87 921
8482.74 947
8483.61 920
8484.48 950
8485.34 859
8486.21 854
8487.08 935
8487.95 929
8488.82 869
8489.69 764
8490.56 824
8491.43 858
8492.30 956
8493.17 881
8494.04 862
8494.91 882
8495.78 895
8496.65 872
8497.52 927
8498.39 913
8499.26 879
8500.13 843
8501.01 885
8501.88 894
8502.75 888
8503.62 911
8504.49 954
8505.36 891
8506.23 856
8507.10 840
8507.97 857
8508.84 861
8509.71 798
8510.58 885
8511.45 825
8512.32 847
8513.20 803
8514.07 845
8514.94 955
8515.81 893
8516.68 962
8517.55 932
8518.42 855
8519.29 776
8520.17 753
8521.04 819
8521.91 842
8522.78 815
8523.65 872
8524.52 843
8525.39 829
8526.27 865
8527.14 882
8528.01 850
8528.88 789
8529.75 856
8530.63 842
8531.50 917
8532.37 941
8533.24 834
8534.11 915
8534.99 862
8535.86 787
8536.73 866
8537.60 799
8538.47 933
8539.35 861
8540.22 836
8541.09 951
8541.96 897
8542.84 883
8543.71 928
8544.58 879
8545.46 891
8546.33 887
8547.20 898
8548.07 889
8548.95 921
8549.82 826
8550.69 821
8551.57 903
8552.44 783
8553.31 780
8554.18 795
8555.06 804
8555.93 853
8556.80 900
8557.68 910
8558.55 871
8559.42 939
8560.30 1022
8561.17 1158
8562.04 1202
8562.92 1245
8563.79 1268
8564.67 1180
8565.54 1141
8566.41 1104
8567.29 1061
8568.16 999
8569.03 982
8569.91 858
8570.78 878
8571.66 905
8572.53 867
8573.40 912
8574.28 833
8575.15 807
8576.03 830
8576.90 871
8577.78 861
8578.65 876
8579.52 857
8580.40 860
8581.27 789
8582.15 801
8583.02 789
8583.90 807
8584.77 803
8585.65 809
8586.52 798
8587.40 818
8588.27 779
8589.15 792
8590.02 779
8590.90 762
8591.77 758
8592.65 814
8593.52 822
8594.40 820
8595.27 814
8596.15 814
8597.02 755
8597.90 736
8598.77 716
8599.65 761
8600.52 775
8601.40 737
8602.28 781
8603.15 804
8604.03 794
8604.90 885
8605.78 803
8606.65 795
8607.53 808
8608.41 750
8609.28 765
8610.16 811
8611.03 753
8611.91 833
8612.79 819
8613.66 816
8614.54 783
8615.41 711
8616.29 760
8617.17 773
8618.04 784
8618.92 761
8619.80 780
8620.67 774
8621.55 747
8622.43 757
8623.30 799
8624.18 806
8625.06 773
8625.93 831
8626.81 762
8627.69 767
8628.56 848
8629.44 781
8630.32 714
8631.20 737
8632.07 739
8632.95 776
8633.83 801
8634.70 783
8635.58 763
8636.46 730
8637.34 774
8638.21 754
8639.09 755
8639.97 738
8640.85 785
8641.72 744
8642.60 709
8643.48 781
8644.36 782
8645.23 759
8646.11 754
8646.99 755
8647.87 725
8648.75 706
8649.62 764
8650.50 733
8651.38 709
8652.26 725
8653.14 845
8654.01 750
8654.89 720
8655.77 731
8656.65 750
8657.53 815
8658.41 774
8659.29 832
8660.16 802
8661.04 788
8661.92 848
8662.80 815
8663.68 773
8664.56 816
8665.44 761
8666.31 756
8667.19 790
8668.07 782
8668.95 830
8669.83 776
8670.71 756
8671.59 735
8672.47 746
8673.35 768
8674.23 829
8675.11 748
8675.99 797
8676.86 822
8677.74 834
8678.62 800
8679.50 874
8680.38 923
8681.26 850
8682.14 895
8683.02 980
8683.90 885
8684.78 888
8685.66 888
8686.54 922
8687.42 915
8688.30 905
8689.18 884
8690.06 815
8690.94 845
8691.82 844
8692.70 865
8693.58 803
8694.46 821
8695.34 888
8696.22 895
8697.10 1043
8697.98 1161
8698.86 1217
8699.74 1271
8700.62 1464
8701.51 1456
8702.39 1508
8703.27 1562
8704.15 1514
8705.03 1447
8705.91 1305
8706.79 1269
8707.67 1187
8708.55 1086
8709.43 934
8710.31 917
8711.20 910
8712.08 894
8712.96 852
8713.84 828
8714.72 721
8715.60 841
8716.48 789
8717.36 801
8718.25 817
8719.13 850
8720.01 861
8720.89 765
8721.77 751
8722.65 759
8723.54 704
8724.42 713
8725.30 805
8726.18 844
8727.06 776
8727.95 882
8728.83 842
8729.71 819
8730.59 799
8731.47 775
8732.36 821
8733.24 855
8734.12 760
8735.00 781
8735.89 729
8736.77 773
8737.65 844
8738.53 843
8739.42 879
8740.30 824
8741.18 790
8742.06 812
8742.95 810
8743.83 796
8744.71 774
8745.59 809
8746.48 774
8747.36 779
8748.24 749
8749.13 730
8750.01 712
8750.89 779
8751.78 776
8752.66 718
8753.54 766
8754.43 662
8755.31 803
8756.19 821
8757.08 814
8757.96 792
8758.84 802
8759.73 820
8760.61 816
8761.49 840
8762.38 869
8763.26 962
8764.15 971
8765.03 1000
8765.91 975
8766.80 943
8767.68 912
8768.57 960
8769.45 941
8770.33 947
8771.22 932
8772.10 907
8772.99 864
8773.87 839
8774.75 888
8775.64 855
8776.52 869
8777.41 884
8778.29 950
8779.18 869
8780.06 890
8780.95 924
8781.83 995
8782.72 779
8783.60 790
8784.49 815
8785.37 760
8786.26 771
8787.14 784
8788.03 913
8788.91 884
8789.80 884
8790.68 881
8791.57 858
8792.45 815
8793.34 825
8794.22 854
8795.11 831
8795.99 862
8796.88 829
8797.76 779
8798.65 822
8799.53 767
8800.42 726
8801.31 741
8802.19 755
8803.08 745
8803.96 812
8804.85 817
8805.74 821
8806.62 822
8807.51 824
8808.39 844
8809.28 828
8810.17 819
8811.05 782
8811.94 798
8812.82 797
8813.71 783
8814.60 775
8815.48 706
8816.37 736
8817.26 753
8818.14 727
8819.03 713
8819.92 780
8820.80 732
8821.69 757
8822.58 767
8823.46 773
8824.35 754
8825.24 754
8826.12 759
8827.01 738
8827.90 734
8828.78 633
8829.67 677
8830.56 705
8831.45 699
8832.33 687
8833.22 722
8834.11 737
8835.00 807
8835.88 728
8836.77 732
8837.66 754
8838.55 739
8839.43 711
8840.32 712
8841.21 766
8842.10 699
8842.98 728
8843.87 730
8844.76 732
8845.65 652
8846.54 726
8847.42 709
8848.31 677
8849.20 696
8850.09 692
8850.98 744
8851.86 742
8852.75 644
8853.64 641
8854.53 624
8855.42 693
8856.31 766
8857.19 704
8858.08 710
8858.97 674
8859.86 695
8860.75 660
8861.64 630
8862.53 732
8863.42 651
8864.30 699
8865.19 672
8866.08 666
8866.97 711
8867.86 690
8868.75 665
8869.64 698
8870.53 639
8871.42 728
8872.31 673
8873.20 693
8874.08 730
8874.97 663
8875.86 722
8876.75 771
8877.64 683
8878.53 757
8879.42 672
8880.31 664
8881.20 700
8882.09 675
8882.98 695
8883.87 633
8884.76 637
8885.65 635
8886.54 643
8887.43 653
8888.32 654
8889.21 667
8890.10 689
8890.99 680
8891.88 707
8892.77 743
8893.66 679
8894.55 638
8895.44 606
8896.33 676
8897.22 708
8898.11 682
8899.00 683
8899.90 677
8900.79 624
8901.68 649
8902.57 628
8903.46 681
8904.35 604
8905.24 656
8906.13 654
8907.02 676
8907.91 632
8908.80 663
8909.70 714
8910.59 636
8911.48 681
8912.37 610
8913.26 637
8914.15 588
8915.04 596
8915.93 613
8916.83 629
8917.72 610
8918.61 682
8919.50 637
8920.39 687
8921.28 699
8922.18 624
8923.07 640
8923.96 633
8924.85 594
8925.74 620
8926.64 613
8927.53 600
8928.42 674
8929.31 652
8930.20 713
8931.10 639
8931.99 639
8932.88 608
8933.77 562
8934.67 581
8935.56 592
8936.45 634
8937.34 594
8938.24 581
8939.13 593
8940.02 644
8940.91 593
8941.81 602
8942.70 613
8943.59 654
8944.49 587
8945.38 527
8946.27 601
8947.16 665
8948.06 633
8948.95 620
8949.84 622
8950.74 561
8951.63 554
8952.52 533
8953.42 588
8954.31 590
8955.20 620
8956.10 626
8956.99 600
8957.88 620
8958.78 559
8959.67 569
8960.56 590
8961.46 569
8962.35 565
8963.25 595
8964.14 556
8965.03 533
8965.93 575
8966.82 572
8967.72 586
8968.61 600
8969.50 564
8970.40 602
8971.29 552
8972.19 555
8973.08 555
8973.98 529
8974.87 533
8975.76 542
8976.66 573
8977.55 579
8978.45 611
8979.34 568
8980.24 572
8981.13 570
8982.03 571
8982.92 536
8983.82 532
8984.71 571
8985.61 564
8986.50 654
8987.40 575
8988.29 529
8989.19 548
8990.08 546
8990.98 527
8991.87 602
8992.77 588
8993.66 586
8994.56 529
8995.45 545
8996.35 512
8997.24 518
8998.14 589
8999.04 558
8999.93 629
9000.83 605
9001.72 602
9002.62 542
9003.51 546
9004.41 555
9005.31 575
9006.20 550
9007.10 540
9007.99 564
9008.89 541
9009.79 548
9010.68 554
9011.58 576
9012.48 536
9013.37 581
9014.27 616
9015.16 580
9016.06 588
9016.96 522
9017.85 521
9018.75 538
9019.65 536
9020.54 583
9021.44 551
9022.34 514
9023.23 540
9024.13 573
9025.03 521
9025.93 502
9026.82 548
9027.72 599
9028.62 557
9029.51 534
9030.41 535
9031.31 555
9032.21 525
9033.10 546
9034.00 620
9034.90 588
9035.79 571
9036.69 524
9037.59 506
9038.49 515
9039.38 567
9040.28 575
9041.18 577
9042.08 549
9042.98 582
9043.87 577
9044.77 525
9045.67 516
9046.57 594
9047.47 556
9048.36 608
9049.26 540
9050.16 592
9051.06 567
9051.96 509
9052.85 525
9053.75 560
9054.65 549
9055.55 537
9056.45 591
9057.35 522
9058.25 523
9059.14 498
9060.04 554
9060.94 550
9061.84 570
9062.74 601
9063.64 543
9064.54 537
9065.44 551
9066.33 492
9067.23 582
9068.13 678
9069.03 605
9069.93 559
9070.83 657
9071.73 632
9072.63 564
9073.53 558
9074.43 535
9075.33 498
9076.23 551
9077.13 559
9078.03 560
9078.92 554
9079.82 568
9080.72 600
9081.62 583
9082.52 534
9083.42 546
9084.32 566
9085.22 571
9086.12 522
9087.02 559
9087.92 547
9088.82 556
9089.72 614
9090.62 593
9091.52 602
9092.42 601
9093.32 586
9094.22 616
9095.12 616
9096.03 623
9096.93 548
9097.83 540
9098.73 622
9099.63 605
9100.53 583
9101.43 611
9102.33 681
9103.23 626
9104.13 547
9105.03 589
9105.93 660
9106.83 627
9107.74 566
9108.64 568
9109.54 608
9110.44 580
9111.34 598
9112.24 615
9113.14 576
9114.04 622
9114.94 610
9115.85 589
9116.75 593
9117.65 591
9118.55 613
9119.45 593
9120.35 557
9121.26 539
9122.16 506
9123.06 520
9123.96 547
9124.86 552
9125.77 614
9126.67 601
9127.57 607
9128.47 607
9129.37 539
9130.28 577
9131.18 494
9132.08 509
9132.98 542
9133.88 506
9134.79 521
9135.69 511
9136.59 511
9137.49 548
9138.40 501
9139.30 496
9140.20 541
9141.10 567
9142.01 523
9142.91 496
9143.81 589
9144.72 559
9145.62 531
9146.52 529
9147.42 527
9148.33 541
9149.23 511
9150.13 521
9151.04 525
9151.94 541
9152.84 505
9153.75 474
9154.65 495
9155.55 496
9156.46 544
9157.36 529
9158.26 544
9159.17 566
9160.07 571
9160.97 536
9161.88 540
9162.78 528
9163.69 564
9164.59 552
9165.49 541
9166.40 531
9167.30 533
9168.21 498
9169.11 468
9170.01 501
9170.92 550
9171.82 511
9172.73 552
9173.63 558
9174.53 513
9175.44 503
9176.34 521
9177.25 504
9178.15 499
9179.06 489
9179.96 556
9180.87 568
9181.77 577
9182.68 538
9183.58 529
9184.49 492
9185.39 525
9186.30 502
9187.20 513
9188.11 560
9189.01 531
9189.92 534
9190.82 448
9191.73 514
9192.63 536
9193.54 573
9194.44 608
9195.35 522
9196.25 484
9197.16 525
9198.06 502
9198.97 520
9199.87 485
9200.78 545
9201.69 574
9202.59 561
9203.50 577
9204.40 518
9205.31 533
9206.21 584
9207.12 605
9208.03 637
9208.93 658
9209.84 675
9210.74 681
9211.65 652
9212.56 579
9213.46 611
9214.37 626
9215.28 608
9216.18 576
9217.09 610
9218.00 518
9218.90 505
9219.81 493
9220.72 578
9221.62 561
9222.53 592
9223.44 528
9224.34 492
9225.25 486
9226.16 531
9227.06 509
9227.97 504
9228.88 513
9229.78 485
9230.69 510
9231.60 481
9232.51 489
9233.41 548
9234.32 595
9235.23 504
9236.13 521
9237.04 508
9237.95 512
9238.86 490
9239.76 467
9240.67 481
9241.58 543
9242.49 535
9243.39 509
9244.30 503
9245.21 524
9246.12 520
9247.03 508
9247.93 554
9248.84 511
9249.75 519
9250.66 504
9251.57 462
9252.47 442
9253.38 524
9254.29 454
9255.20 467
9256.11 465
9257.02 458
9257.92 518
9258.83 519
9259.74 488
9260.65 453
9261.56 471
9262.47 502
9263.38 512
9264.28 446
9265.19 470
9266.10 486
9267.01 512
9267.92 493
9268.83 517
9269.74 478
9270.65 505
9271.56 490
9272.47 449
9273.37 444
9274.28 468
9275.19 491
9276.10 526
9277.01 517
9277.92 568
9278.83 519
9279.74 523
9280.65 537
9281.56 507
9282.47 528
9283.38 533
9284.29 499
9285.20 487
9286.11 470
9287.02 482
9287.93 479
9288.84 494
9289.75 501
9290.66 511
9291.57 484
9292.48 559
9293.39 546
9294.30 494
9295.21 461
9296.12 498
9297.03 533
9297.94 520
9298.85 510
9299.76 508
9300.67 531
9301.58 484
9302.49 521
9303.40 527
9304.31 507
9305.23 538
9306.14 533
9307.05 518
9307.96 510
9308.87 539
9309.78 541
9310.69 512
9311.60 552
9312.51 537
9313.42 530
9314.34 575
9315.25 571
9316.16 600
9317.07 569
9317.98 557
9318.89 505
9319.80 621
9320.72 569
9321.63 507
9322.54 562
9323.45 594
9324.36 558
9325.27 522
9326.19 593
9327.10 519
9328.01 509
9328.92 559
9329.83 540
9330.74 534
9331.66 575
9332.57 528
9333.48 546
9334.39 560
9335.31 561
9336.22 541
9337.13 524
9338.04 531
9338.96 538
9339.87 538
9340.78 509
9341.69 536
9342.61 558
9343.52 521
9344.43 534
9345.34 514
9346.26 570
9347.17 589
9348.08 576
9348.99 541
9349.91 491
9350.82 571
9351.73 562
9352.65 536
9353.56 449
9354.47 489
9355.39 485
9356.30 546
9357.21 539
9358.13 574
9359.04 559
9359.95 500
9360.87 511
9361.78 486
9362.69 528
9363.61 546
9364.52 568
9365.43 528
9366.35 492
9367.26 501
9368.18 569
9369.09 619
9370.00 541
9370.92 479
9371.83 497
9372.75 506
9373.66 468
9374.57 499
9375.49 534
9376.40 519
9377.32 450
9378.23 536
9379.15 508
9380.06 467
9380.97 509
9381.89 509
9382.80 553
9383.72 507
9384.63 509
9385.55 539
9386.46 531
9387.38 526
9388.29 448
9389.21 521
9390.12 552
9391.04 494
9391.95 532
9392.87 510
9393.78 496
9394.70 505
9395.61 486
9396.53 528
9397.44 474
9398.36 459
9399.27 502
9400.19 551
9401.10 480
9402.02 493
9402.94 577
9403.85 558
9404.77 541
9405.68 504
9406.60 506
9407.51 524
9408.43 453
9409.35 476
9410.26 517
9411.18 542
9412.09 499
9413.01 523
9413.93 537
9414.84 503
9415.76 510
9416.67 517
9417.59 549
9418.51 519
9419.42 562
9420.34 508
9421.26 510
9422.17 524
9423.09 431
9424.01 468
9424.92 507
9425.84 499
9426.76 505
9427.67 551
9428.59 552
9429.51 543
9430.42 579
9431.34 544
9432.26 549
9433.17 518
9434.09 503
9435.01 486
9435.93 490
9436.84 511
9437.76 488
9438.68 515
9439.59 501
9440.51 494
9441.43 517
9442.35 510
9443.26 528
9444.18 503
9445.10 506
9446.02 496
9446.93 507
9447.85 575
9448.77 551
9449.69 524
9450.61 536
9451.52 552
9452.44 528
9453.36 466
9454.28 498
9455.20 502
9456.11 526
9457.03 544
9457.95 542
9458.87 551
9459.79 548
9460.71 629
9461.62 633
9462.54 598
9463.46 628
9464.38 660
9465.30 621
9466.22 630
9467.14 580
9468.05 575
9468.97 551
9469.89 558
9470.81 517
9471.73 531
9472.65 511
9473.57 535
9474.49 510
9475.41 496
9476.32 495
9477.24 488
9478.16 513
9479.08 494
9480.00 475
9480.92 489
9481.84 496
9482.76 526
9483.68 542
9484.60 494
9485.52 520
9486.44 507
9487.36 445
9488.28 486
9489.20 532
9490.12 445
9491.04 503
9491.96 517
9492.88 523
9493.80 522
9494.72 481
9495.64 493
9496.56 503
9497.48 497
9498.40 497
9499.32 482
9500.24 540
9501.16 548
9502.08 521
9503.00 569
9503.92 563
9504.84 534
9505.76 512
9506.68 527
9507.60 520
9508.52 507
9509.44 533
9510.36 537
9511.28 537
9512.21 470
9513.13 470
9514.05 481
9514.97 479
9515.89 477
9516.81 424
9517.73 449
9518.65 485
9519.57 535
9520.50 538
9521.42 544
9522.34 534
9523.26 531
9524.18 510
9525.10 559
9526.02 531
9526.95 521
9527.87 486
9528.79 541
9529.71 493
9530.63 445
9531.55 448
9532.48 550
9533.40 497
9534.32 481
9535.24 535
9536.16 519
9537.09 509
9538.01 472
9538.93 524
9539.85 549
9540.77 595
9541.70 593
9542.62 571
9543.54 556
9544.46 557
9545.39 617
9546.31 617
9547.23 553
9548.15 545
9549.08 507
9550.00 499
9550.92 492
9551.85 520
9552.77 464
9553.69 519
9554.61 514
9555.54 474
9556.46 490
9557.38 479
9558.31 496
9559.23 519
9560.15 515
9561.08 424
9562.00 422
9562.92 488
9563.85 472
9564.77 480
9565.69 508
9566.62 505
9567.54 480
9568.46 473
9569.39 524
9570.31 494
9571.23 517
9572.16 490
9573.08 536
9574.01 490
9574.93 478
9575.85 525
9576.78 514
9577.70 513
9578.63 539
9579.55 527
9580.47 553
9581.40 553
9582.32 555
9583.25 562
9584.17 496
9585.10 492
9586.02 521
9586.94 546
9587.87 523
9588.79 523
9589.72 543
9590.64 472
9591.57 468
9592.49 503
9593.42 507
9594.34 496
9595.27 427
9596.19 423
9597.12 428
9598.04 509
9598.97 482
9599.89 489
9600.82 502
9601.74 490
9602.67 489
9603.59 461
9604.52 481
9605.44 412
9606.37 472
9607.29 499
9608.22 490
9609.15 541
9610.07 485
9611.00 454
9611.92 520
9612.85 456
9613.77 467
9614.70 554
9615.63 497
9616.55 491
9617.48 506
9618.40 488
9619.33 485
9620.26 479
9621.18 519
9622.11 480
9623.03 473
9623.96 541
9624.89 510
9625.81 479
9626.74 460
9627.67 486
9628.59 478
9629.52 452
9630.45 500
9631.37 506
9632.30 524
9633.23 547
9634.15 489
9635.08 476
9636.01 518
9636.93 541
9637.86 488
9638.79 499
9639.71 533
9640.64 497
9641.57 531
9642.50 548
9643.42 535
9644.35 574
9645.28 596
9646.21 571
9647.13 543
9648.06 589
9648.99 589
9649.92 522
9650.84 533
9651.77 532
9652.70 549
9653.63 546
9654.55 578
9655.48 546
9656.41 610
9657.34 587
9658.26 605
9659.19 653
9660.12 580
9661.05 525
9661.98 544
9662.91 586
9663.83 567
9664.76 551
9665.69 555
9666.62 559
9667.55 530
9668.48 513
9669.40 500
9670.33 527
9671.26 593
9672.19 578
9673.12 621
9674.05 589
9674.98 650
9675.90 565
9676.83 594
9677.76 592
9678.69 601
9679.62 672
9680.55 606
9681.48 587
9682.41 633
9683.34 602
9684.27 601
9685.19 574
9686.12 549
9687.05 571
9687.98 578
9688.91 588
9689.84 618
9690.77 567
9691.70 536
9692.63 575
9693.56 561
9694.49 534
9695.42 530
9696.35 498
9697.28 534
9698.21 607
9699.14 595
9700.07 592
9701.00 606
9701.93 546
9702.86 607
9703.79 611
9704.72 598
9705.65 572
9706.58 620
9707.51 582
9708.44 554
9709.37 583
9710.30 576
9711.23 568
9712.16 576
9713.09 558
9714.02 554
9714.95 572
9715.88 572
9716.82 560
9717.75 657
9718.68 613
9719.61 603
9720.54 624
9721.47 576
9722.40 566
9723.33 648
9724.26 580
9725.19 587
9726.13 610
9727.06 577
9727.99 594
9728.92 576
9729.85 621
9730.78 618
9731.71 573
9732.64 573
9733.58 558
9734.51 532
9735.44 599
9736.37 600
9737.30 639
9738.23 606
9739.17 596
9740.10 563
9741.03 595
9741.96 590
9742.89 593
9743.83 545
9744.76 561
9745.69 554
9746.62 531
9747.55 586
9748.49 634
9749.42 639
9750.35 557
9751.28 547
9752.22 632
9753.15 606
9754.08 623
9755.01 605
9755.95 668
9756.88 652
9757.81 635
9758.75 560
9759.68 549
9760.61 602
9761.54 617
9762.48 613
9763.41 599
9764.34 605
9765.28 621
9766.21 569
9767.14 564
9768.08 632
9769.01 584
9769.94 639
9770.88 590
9771.81 560
9772.74 617
9773.68 603
9774.61 676
9775.54 628
9776.48 584
9777.41 587
9778.34 590
9779.28 627
9780.21 576
9781.14 591
9782.08 623
9783.01 652
9783.95 646
9784.88 583
9785.81 628
9786.75 597
9787.68 634
9788.62 658
9789.55 692
9790.49 688
9791.42 699
9792.35 723
9793.29 754
9794.22 757
9795.16 693
9796.09 718
9797.03 720
9797.96 607
9798.90 615
9799.83 619
9800.77 624
9801.70 659
9802.64 699
9803.57 655
9804.51 707
9805.44 667
9806.38 688
9807.31 628
9808.25 696
9809.18 739
9810.12 733
9811.05 722
9811.99 668
9812.92 696
9813.86 676
9814.79 641
9815.73 622
9816.66 687
9817.60 647
9818.54 605
9819.47 579
9820.41 632
9821.34 601
9822.28 613
9823.21 604
9824.15 575
9825.09 595
9826.02 568
9826.96 620
9827.89 577
9828.83 597
9829.77 615
9830.70 626
9831.64 614
9832.57 610
9833.51 597
9834.45 607
9835.38 534
9836.32 607
9837.26 595
9838.19 540
9839.13 563
9840.07 516
9841.00 548
9841.94 556
9842.88 584
9843.81 592
9844.75 574
9845.69 565
9846.62 605
9847.56 571
9848.50 574
9849.44 616
9850.37 587
9851.31 594
9852.25 571
9853.18 606
9854.12 572
9855.06 597
9856.00 603
9856.93 612
9857.87 575
9858.81 591
9859.75 540
9860.68 529
9861.62 560
9862.56 588
9863.50 540
9864.44 540
9865.37 537
9866.31 614
9867.25 618
9868.19 596
9869.13 598
9870.06 530
9871.00 612
9871.94 577
9872.88 573
9873.82 519
9874.75 552
9875.69 556
9876.63 572
9877.57 541
9878.51 534
9879.45 576
9880.39 551
9881.32 539
9882.26 525
9883.20 614
9884.14 576
9885.08 560
9886.02 615
9886.96 548
9887.90 549
9888.83 560
9889.77 579
9890.71 535
9891.65 568
9892.59 582
9893.53 631
9894.47 598
9895.41 578
9896.35 570
9897.29 572
9898.23 609
9899.17 604
9900.11 643
9901.05 579
9901.99 531
9902.92 558
9903.86 577
9904.80 527
9905.74 564
9906.68 594
9907.62 570
9908.56 521
9909.50 523
9910.44 557
9911.38 632
9912.32 597
9913.26 629
9914.20 586
9915.14 573
9916.08 605
9917.02 611
9917.97 643
9918.91 618
9919.85 587
9920.79 612
9921.73 569
9922.67 615
9923.61 578
9924.55 539
9925.49 611
9926.43 600
9927.37 582
9928.31 627
9929.25 612
9930.19 652
9931.13 665
9932.08 777
9933.02 846
9933.96 860
9934.90 968
9935.84 1054
9936.78 1054
9937.72 1026
9938.66 989
9939.61 993
9940.55 848
9941.49 808
9942.43 794
9943.37 803
9944.31 720
9945.26 677
9946.20 623
9947.14 717
9948.08 718
9949.02 722
9949.96 668
9950.91 655
9951.85 679
9952.79 725
9953.73 683
9954.67 638
9955.62 678
9956.56 636
9957.50 658
9958.44 606
9959.39 657
9960.33 605
9961.27 566
9962.21 606
9963.16 636
9964.10 661
9965.04 562
9965.98 667
9966.93 617
9967.87 569
9968.81 559
9969.75 633
9970.70 639
9971.64 584
9972.58 577
9973.53 667
9974.47 620
9975.41 586
9976.36 608
9977.30 608
9978.24 572
9979.18 533
9980.13 594
9981.07 559
9982.01 580
9982.96 538
9983.90 547
9984.85 557
9985.79 577
9986.73 537
9987.68 521
9988.62 501
9989.56 563
9990.51 557
9991.45 566
9992.40 556
9993.34 525
9994.28 514
9995.23 591
9996.17 573
9997.12 529
9998.06 496
9999.00 535
9999.95 523
10000.89 536
10001.84 504
10002.78 541
10003.73 539
10004.67 490
10005.61 509
10006.56 509
10007.50 552
10008.45 500
10009.39 535
10010.34 518
10011.28 509
10012.23 538
10013.17 566
10014.12 519
10015.06 518
10016.01 515
10016.95 552
10017.90 540
10018.84 542
10019.79 550
10020.73 538
10021.68 530
10022.62 513
10023.57 508
10024.51 518
10025.46 515
10026.41 560
10027.35 520
10028.30 535
10029.24 530
10030.19 512
10031.13 568
10032.08 516
10033.03 513
10033.97 533
10034.92 544
10035.86 548
10036.81 486
10037.76 485
10038.70 539
10039.65 552
10040.59 537
10041.54 548
10042.49 501
10043.43 535
10044.38 534
10045.33 419
10046.27 430
10047.22 491
10048.16 477
10049.11 502
10050.06 531
10051.00 495
10051.95 522
10052.90 476
10053.84 491
10054.79 493
10055.74 465
10056.69 464
10057.63 490
10058.58 498
10059.53 604
10060.47 506
10061.42 450
10062.37 453
10063.32 456
10064.26 531
10065.21 441
10066.16 488
10067.10 464
10068.05 526
10069.00 500
10069.95 481
10070.89 462
10071.84 459
10072.79 496
10073.74 480
10074.69 475
10075.63 479
10076.58 514
10077.53 501
10078.48 502
10079.43 526
10080.37 512
10081.32 515
10082.27 529
10083.22 511
10084.17 537
10085.11 506
10086.06 463
10087.01 529
10087.96 469
10088.91 518
10089.86 550
10090.81 544
10091.75 505
10092.70 517
10093.65 528
10094.60 530
10095.55 469
10096.50 496
10097.45 478
10098.40 465
10099.34 506
10100.29 469
10101.24 496
10102.19 478
10103.14 475
10104.09 456
10105.04 477
10105.99 456
10106.94 451
10107.89 480
10108.84 467
10109.79 449
10110.73 466
10111.68 487
10112.63 485
10113.58 471
10114.53 503
10115.48 460
10116.43 494
10117.38 460
10118.33 474
10119.28 482
10120.23 476
10121.18 501
10122.13 501
10123.08 495
10124.03 554
10124.98 480
10125.93 531
10126.88 494
10127.83 469
10128.78 477
10129.73 508
10130.68 448
10131.64 445
10132.59 476
10133.54 423
10134.49 479
10135.44 415
10136.39 433
10137.34 473
10138.29 458
10139.24 467
10140.19 480
10141.14 460
10142.09 412
10143.04 461
10144.00 451
10144.95 473
10145.90 452
10146.85 478
10147.80 531
10148.75 470
10149.70 473
10150.65 447
10151.61 424
10152.56 401
10153.51 497
10154.46 515
10155.41 494
10156.36 469
10157.31 451
10158.27 469
10159.22 509
10160.17 488
10161.12 530
10162.07 475
10163.03 463
10163.98 472
10164.93 489
10165.88 500
10166.83 519
10167.79 500
10168.74 474
10169.69 450
10170.64 453
10171.60 511
10172.55 497
10173.50 557
10174.45 493
10175.41 471
10176.36 520
10177.31 526
10178.26 509
10179.22 566
10180.17 451
10181.12 434
10182.07 479
10183.03 521
10183.98 482
10184.93 447
10185.89 486
10186.84 520
10187.79 522
10188.75 536
10189.70 563
10190.65 541
10191.60 564
10192.56 587
10193.51 568
10194.47 560
10195.42 577
10196.37 550
10197.33 536
10198.28 585
10199.23 555
10200.19 539
10201.14 589
10202.09 552
10203.05 549
10204.00 552
10204.96 590
10205.91 573
10206.86 560
10207.82 563
10208.77 554
10209.73 608
10210.68 597
10211.63 658
10212.59 686
10213.54 687
10214.50 728
10215.45 759
10216.41 695
10217.36 761
10218.32 807
10219.27 837
10220.22 838
10221.18 698
10222.13 723
10223.09 686
10224.04 701
10225.00 662
10225.95 652
10226.91 664
10227.86 662
10228.82 590
10229.77 625
10230.73 709
10231.68 665
10232.64 665
10233.59 646
10234.55 676
10235.50 622
10236.46 655
10237.42 668
10238.37 674
10239.33 703
10240.28 661
10241.24 685
10242.19 658
10243.15 691
10244.10 742
10245.06 722
10246.02 720
10246.97 695
10247.93 741
10248.88 732
10249.84 673
10250.80 682
10251.75 636
10252.71 626
10253.66 627
10254.62 590
10255.58 631
10256.53 619
10257.49 601
10258.45 668
10259.40 616
10260.36 612
10261.32 652
10262.27 579
10263.23 625
10264.19 621
10265.14 566
10266.10 584
10267.06 608
10268.01 585
10268.97 581
10269.93 551
10270.88 579
10271.84 627
10272.80 629
10273.76 668
10274.71 635
10275.67 686
10276.63 644
10277.58 603
10278.54 628
10279.50 611
10280.46 591
10281.41 617
10282.37 571
10283.33 625
10284.29 557
10285.24 541
10286.20 542
10287.16 506
10288.12 471
10289.08 447
10290.03 529
10290.99 555
10291.95 566
10292.91 549
10293.87 559
10294.82 550
10295.78 511
10296.74 535
10297.70 499
10298.66 502
10299.61 524
10300.57 554
10301.53 566
10302.49 519
10303.45 545
10304.41 553
10305.37 565
10306.32 540
10307.28 508
10308.24 499
10309.20 494
10310.16 539
10311.12 529
10312.08 522
10313.04 523
10314.00 482
10314.95 512
10315.91 480
10316.87 492
10317.83 438
10318.79 513
10319.75 460
10320.71 465
10321.67 467
10322.63 546
10323.59 515
10324.55 486
10325.51 508
10326.47 484
10327.43 492
10328.39 496
10329.35 451
10330.31 508
10331.27 591
10332.23 494
10333.19 510
10334.15 472
10335.11 471
10336.07 453
10337.03 493
10337.99 511
10338.95 508
10339.91 514
10340.87 469
10341.83 439
10342.79 469
10343.75 508
10344.71 456
10345.67 479
10346.63 505
10347.59 507
10348.55 524
10349.51 475
10350.47 428
10351.43 469
10352.39 492
10353.35 472
10354.31 503
10355.28 523
10356.24 504
10357.20 501
10358.16 481
10359.12 441
10360.08 500
10361.04 499
10362.00 602
10362.96 518
10363.93 516
10364.89 470
10365.85 523
10366.81 540
10367.77 532
10368.73 502
10369.69 487
10370.66 459
10371.62 472
10372.58 468
10373.54 514
10374.50 550
10375.47 549
10376.43 486
10377.39 481
10378.35 479
10379.31 446
10380.28 474
10381.24 424
10382.20 501
10383.16 458
10384.12 462
10385.09 447
10386.05 463
10387.01 437
10387.97 471
10388.94 521
10389.90 453
10390.86 455
10391.82 510
10392.79 495
10393.75 496
10394.71 469
10395.68 482
10396.64 450
10397.60 438
10398.56 429
10399.53 377
10400.49 418
10401.45 472
10402.42 456
10403.38 455
10404.34 451
10405.31 444
10406.27 463
10407.23 513
10408.20 432
10409.16 399
10410.12 442
10411.09 456
10412.05 440
10413.01 394
10413.98 442
10414.94 434
10415.90 420
10416.87 415
10417.83 440
10418.80 445
10419.76 403
10420.72 418
10421.69 461
10422.65 434
10423.62 427
10424.58 437
10425.54 475
10426.51 480
10427.47 465
10428.44 485
10429.40 481
10430.37 470
10431.33 498
10432.30 521
10433.26 508
10434.22 530
10435.19 550
10436.15 547
10437.12 548
10438.08 523
10439.05 472
10440.01 454
10440.98 443
10441.94 478
10442.91 451
10443.87 445
10444.84 442
10445.80 454
10446.77 423
10447.73 397
10448.70 422
10449.66 443
10450.63 405
10451.59 449
10452.56 428
10453.53 420
10454.49 423
10455.46 450
10456.42 411
10457.39 427
10458.35 414
10459.32 414
10460.29 404
10461.25 428
10462.22 380
10463.18 384
10464.15 408
10465.12 394
10466.08 408
10467.05 377
10468.01 365
10468.98 373
10469.95 418
10470.91 381
10471.88 412
10472.85 371
10473.81 357
10474.78 431
10475.74 442
10476.71 435
10477.68 379
10478.64 436
10479.61 382
10480.58 401
10481.54 397
10482.51 465
10483.48 453
10484.45 425
10485.41 410
10486.38 388
10487.35 389
10488.31 411
10489.28 375
10490.25 414
10491.22 405
10492.18 369
10493.15 402
10494.12 409
10495.08 412
10496.05 414
10497.02 439
10497.99 439
10498.95 403
10499.92 428
10500.89 363
10501.86 336
10502.83 399
10503.79 380
10504.76 359
10505.73 411
10506.70 358
10507.67 382
10508.63 379
10509.60 357
10510.57 353
10511.54 370
10512.51 366
10513.47 379
10514.44 353
10515.41 368
10516.38 382
10517.35 345
10518.32 371
10519.28 400
10520.25 412
10521.22 367
10522.19 375
10523.16 394
10524.13 356
10525.10 377
10526.07 388
10527.03 359
10528.00 383
10528.97 420
10529.94 421
10530.91 370
10531.88 401
10532.85 377
10533.82 372
10534.79 371
10535.76 373
10536.73 407
10537.70 366
10538.67 385
10539.63 362
10540.60 401
10541.57 396
10542.54 374
10543.51 354
10544.48 378
10545.45 357
10546.42 380
10547.39 386
10548.36 355
10549.33 368
10550.30 377
10551.27 336
10552.24 323
10553.21 379
10554.18 407
10555.15 417
10556.12 364
10557.09 339
10558.06 370
10559.03 387
10560.00 352
10560.97 299
10561.95 367
10562.92 354
10563.89 355
10564.86 366
10565.83 418
10566.80 390
10567.77 424
10568.74 346
10569.71 381
10570.68 400
10571.65 364
10572.62 381
10573.59 385
10574.57 345
10575.54 341
10576.51 364
10577.48 370
10578.45 382
10579.42 366
10580.39 418
10581.36 461
10582.34 411
10583.31 361
10584.28 355
10585.25 316
10586.22 364
10587.19 402
10588.17 396
10589.14 358
10590.11 365
10591.08 354
10592.05 360
10593.02 361
10594.00 360
10594.97 363
10595.94 381
10596.91 328
10597.89 358
10598.86 349
10599.83 329
10600.80 364
10601.77 342
10602.75 335
10603.72 382
10604.69 383
10605.66 364
10606.64 381
10607.61 358
10608.58 401
10609.55 337
10610.53 322
10611.50 340
10612.47 344
10613.45 352
10614.42 388
10615.39 380
10616.36 358
10617.34 349
10618.31 381
10619.28 373
10620.26 411
10621.23 416
10622.20 387
10623.18 402
10624.15 395
10625.12 397
10626.10 396
10627.07 407
10628.04 389
10629.02 374
10629.99 407
10630.97 395
10631.94 362
10632.91 354
10633.89 358
10634.86 362
10635.83 353
10636.81 373
10637.78 405
10638.76 367
10639.73 399
10640.70 378
10641.68 410
10642.65 380
10643.63 390
10644.60 377
10645.58 402
10646.55 454
10647.53 451
10648.50 448
10649.47 496
10650.45 479
10651.42 461
10652.40 469
10653.37 456
10654.35 393
10655.32 396
10656.30 454
10657.27 439
10658.25 408
10659.22 422
10660.20 405
10661.17 371
10662.15 382
10663.12 404
10664.10 380
10665.07 376
10666.05 325
10667.02 405
10668.00 337
10668.97 379
10669.95 406
10670.93 422
10671.90 423
10672.88 368
10673.85 378
10674.83 399
10675.80 403
10676.78 396
10677.76 380
10678.73 368
10679.71 389
10680.68 369
10681.66 386
10682.63 393
10683.61 402
10684.59 419
10685.56 397
10686.54 427
10687.52 430
10688.49 362
10689.47 369
10690.44 394
10691.42 352
10692.40 357
10693.37 360
10694.35 358
10695.33 364
10696.30 361
10697.28 364
10698.26 370
10699.23 371
10700.21 358
10701.19 364
10702.17 358
10703.14 350
10704.12 341
10705.10 355
10706.07 368
10707.05 357
10708.03 349
10709.01 396
10709.98 311
10710.96 369
10711.94 366
10712.91 364
10713.89 370
10714.87 360
10715.85 369
10716.83 390
10717.80 394
10718.78 387
10719.76 329
10720.74 352
10721.71 327
10722.69 357
10723.67 343
10724.65 320
10725.63 362
10726.60 395
10727.58 403
10728.56 374
10729.54 347
10730.52 327
10731.49 369
10732.47 347
10733.45 344
10734.43 368
10735.41 337
10736.39 346
10737.37 367
10738.34 381
10739.32 368
10740.30 357
10741.28 335
10742.26 367
10743.24 344
10744.22 405
10745.20 378
10746.17 377
10747.15 333
10748.13 363
10749.11 364
10750.09 419
10751.07 393
10752.05 370
10753.03 346
10754.01 313
10754.99 364
10755.97 309
10756.95 322
10757.93 364
10758.91 412
10759.88 359
10760.86 351
10761.84 338
10762.82 356
10763.80 360
10764.78 339
10765.76 313
10766.74 342
10767.72 387
10768.70 396
10769.68 406
10770.66 360
10771.64 356
10772.62 380
10773.60 408
10774.58 330
10775.56 311
10776.54 332
10777.52 324
10778.51 363
10779.49 393
10780.47 364
10781.45 388
10782.43 376
10783.41 407
10784.39 312
10785.37 363
10786.35 390
10787.33 416
10788.31 422
10789.29 348
10790.27 357
10791.26 368
10792.24 401
10793.22 393
10794.20 413
10795.18 360
10796.16 365
10797.14 333
10798.12 313
10799.10 326
10800.09 372
10801.07 357
10802.05 334
10803.03 346
10804.01 343
10804.99 432
10805.98 387
10806.96 396
10807.94 332
10808.92 314
10809.90 354
10810.89 331
10811.87 367
10812.85 362
10813.83 367
10814.81 355
10815.80 309
10816.78 316
10817.76 342
10818.74 339
10819.72 346
10820.71 345
10821.69 347
10822.67 367
10823.65 361
10824.64 377
10825.62 373
10826.60 423
10827.58 426
10828.57 368
10829.55 367
10830.53 344
10831.52 362
10832.50 362
10833.48 377
10834.46 376
10835.45 328
10836.43 340
10837.41 371
10838.40 401
10839.38 378
10840.36 357
10841.35 379
10842.33 383
10843.31 366
10844.30 367
10845.28 362
10846.26 341
10847.25 318
10848.23 386
10849.21 377
10850.20 351
10851.18 360
10852.17 356
10853.15 399
10854.13 349
10855.12 312
10856.10 355
10857.09 336
10858.07 358
10859.05 352
10860.04 316
10861.02 362
10862.01 374
10862.99 367
10863.97 340
10864.96 374
10865.94 395
10866.93 376
10867.91 368
10868.90 362
10869.88 366
10870.87 397
10871.85 384
10872.84 366
10873.82 353
10874.81 383
10875.79 342
10876.78 364
10877.76 361
10878.75 360
10879.73 358
10880.72 369
10881.70 342
10882.69 361
10883.67 358
10884.66 390
10885.64 355
10886.63 341
10887.61 384
10888.60 407
10889.58 351
10890.57 341
10891.55 381
10892.54 369
10893.53 400
10894.51 423
10895.50 433
10896.48 412
10897.47 379
10898.45 415
10899.44 403
10900.43 390
10901.41 385
10902.40 416
10903.38 472
10904.37 431
10905.36 413
10906.34 449
10907.33 451
10908.32 473
10909.30 494
10910.29 453
10911.28 468
10912.26 480
10913.25 456
10914.24 485
10915.22 456
10916.21 495
10917.20 449
10918.18 481
10919.17 463
10920.16 394
10921.14 409
10922.13 422
10923.12 413
10924.10 416
10925.09 442
10926.08 430
10927.07 419
10928.05 404
10929.04 436
10930.03 406
10931.01 427
10932.00 451
10932.99 456
10933.98 427
10934.96 484
10935.95 486
10936.94 475
10937.93 453
10938.92 503
10939.90 527
10940.89 496
10941.88 466
10942.87 500
10943.85 439
10944.84 436
10945.83 432
10946.82 489
10947.81 490
10948.79 481
10949.78 495
10950.77 473
10951.76 520
10952.75 488
10953.74 471
10954.72 456
10955.71 428
10956.70 505
10957.69 480
10958.68 476
10959.67 475
10960.66 473
10961.65 521
10962.63 500
10963.62 454
10964.61 463
10965.60 518
10966.59 538
10967.58 538
10968.57 551
10969.56 557
10970.55 544
10971.54 550
10972.52 524
10973.51 558
10974.50 589
10975.49 556
10976.48 542
10977.47 508
10978.46 486
10979.45 488
10980.44 490
10981.43 429
10982.42 452
10983.41 484
10984.40 493
10985.39 464
10986.38 524
10987.37 481
10988.36 493
10989.35 457
10990.34 464
10991.33 522
10992.32 564
10993.31 530
10994.30 533
10995.29 529
10996.28 511
10997.27 480
10998.26 496
10999.25 520
11000.24 524
11001.23 537
11002.22 537
11003.21 510
11004.20 514
11005.20 615
11006.19 612
11007.18 675
11008.17 644
11009.16 667
11010.15 674
11011.14 663
11012.13 666
11013.12 680
11014.11 676
11015.10 667
11016.10 639
11017.09 568
11018.08 494
11019.07 538
11020.06 559
11021.05 554
11022.04 518
11023.04 564
11024.03 546
11025.02 554
11026.01 550
11027.00 495
11027.99 470
11028.99 469
11029.98 507
11030.97 528
11031.96 486
11032.95 469
11033.95 506
11034.94 525
11035.93 474
11036.92 488
11037.91 476
11038.91 497
11039.90 436
11040.89 455
11041.88 485
11042.88 490
11043.87 461
11044.86 496
11045.85 490
11046.85 462
11047.84 467
11048.83 476
11049.82 462
11050.82 467
11051.81 425
11052.80 423
11053.80 452
11054.79 458
11055.78 454
11056.77 453
11057.77 426
11058.76 421
11059.75 443
11060.75 440
11061.74 468
11062.73 476
11063.73 450
11064.72 451
11065.71 421
11066.71 478
11067.70 454
11068.69 473
11069.69 456
11070.68 455
11071.68 456
11072.67 472
11073.66 456
11074.66 425
11075.65 468
11076.65 473
11077.64 474
11078.63 436
11079.63 435
11080.62 457
11081.62 495
11082.61 425
11083.60 434
11084.60 427
11085.59 468
11086.59 476
11087.58 426
11088.58 475
11089.57 473
11090.57 490
11091.56 454
11092.55 396
11093.55 439
11094.54 472
11095.54 458
11096.53 454
11097.53 438
11098.52 432
11099.52 460
11100.51 415
11101.51 467
11102.50 435
11103.50 490
11104.49 489
11105.49 485
11106.48 476
11107.48 477
11108.48 460
11109.47 464
11110.47 500
11111.46 487
11112.46 467
11113.45 440
11114.45 520
11115.44 505
11116.44 449
11117.44 443
11118.43 499
11119.43 495
11120.42 510
11121.42 421
11122.42 429
11123.41 473
11124.41 476
11125.40 485
11126.40 471
11127.40 539
11128.39 530
11129.39 534
11130.38 516
11131.38 520
11132.38 512
11133.37 634
11134.37 626
11135.37 579
11136.36 620
11137.36 612
11138.36 668
11139.35 614
11140.35 620
11141.35 612
11142.34 573
11143.34 492
11144.34 542
11145.34 500
11146.33 527
11147.33 535
11148.33 542
11149.32 485
11150.32 491
11151.32 488
11152.32 510
11153.31 560
11154.31 562
11155.31 513
11156.31 555
11157.30 557
11158.30 513
11159.30 494
11160.30 483
11161.29 552
11162.29 483
11163.29 480
11164.29 517
11165.29 523
11166.28 508
11167.28 455
11168.28 452
11169.28 423
11170.28 446
11171.27 466
11172.27 512
11173.27 472
11174.27 483
11175.27 419
11176.27 476
11177.26 465
11178.26 467
11179.26 490
11180.26 480
11181.26 446
11182.26 451
11183.26 477
11184.26 528
11185.25 499
11186.25 466
11187.25 486
11188.25 480
11189.25 455
11190.25 487
11191.25 480
11192.25 484
11193.25 449
11194.25 453
11195.24 448
11196.24 482
11197.24 500
11198.24 505
11199.24 421
11200.24 466
11201.24 506
11202.24 484
11203.24 509
11204.24 506
11205.24 509
11206.24 463
11207.24 440
11208.24 480
11209.24 456
11210.24 466
11211.24 459
11212.24 496
11213.24 457
11214.24 472
11215.24 526
11216.24 502
11217.24 491
11218.24 501
11219.24 473
11220.24 487
11221.24 511
11222.24 503
11223.24 487
11224.24 471
11225.24 481
11226.24 488
11227.25 493
11228.25 460
11229.25 473
11230.25 506
11231.25 450
11232.25 424
11233.25 433
11234.25 449
11235.25 450
11236.25 492
11237.25 500
11238.26 479
11239.26 458
11240.26 453
11241.26 421
11242.26 478
11243.26 511
11244.26 455
11245.27 429
11246.27 455
11247.27 444
11248.27 466
11249.27 471
11250.27 456
11251.28 452
11252.28 469
11253.28 490
11254.28 484
11255.28 515
11256.29 441
11257.29 466
11258.29 486
11259.29 498
11260.29 509
11261.30 458
11262.30 448
11263.30 476
11264.30 513
11265.31 510
11266.31 456
11267.31 455
11268.31 420
11269.32 469
11270.32 448
11271.32 474
11272.32 459
11273.33 480
11274.33 461
11275.33 537
11276.33 507
11277.34 486
11278.34 496
11279.34 507
11280.35 546
11281.35 484
11282.35 546
11283.36 570
11284.36 557
11285.36 567
11286.37 557
11287.37 567
11288.37 612
11289.38 636
11290.38 604
11291.38 602
11292.39 585
11293.39 548
11294.39 569
11295.40 532
11296.40 524
11297.41 511
11298.41 495
11299.41 523
11300.42 488
11301.42 506
11302.43 507
11303.43 511
11304.43 495
11305.44 486
11306.44 472
11307.45 489
11308.45 477
11309.46 487
11310.46 490
11311.46 456
11312.47 503
11313.47 466
11314.48 468
11315.48 506
11316.49 483
11317.49 498
11318.50 525
11319.50 537
11320.51 503
11321.51 505
11322.52 502
11323.52 509
11324.53 478
11325.53 519
11326.54 525
11327.54 545
11328.55 490
11329.55 529
11330.56 501
11331.56 490
11332.57 528
11333.57 511
11334.58 517
11335.58 510
11336.59 508
11337.60 522
11338.60 470
11339.61 447
11340.61 495
11341.62 498
11342.62 500
11343.63 496
11344.64 461
11345.64 486
11346.65 509
11347.65 518
11348.66 498
11349.67 456
11350.67 477
11351.68 472
11352.69 474
11353.69 484
11354.70 449
11355.71 444
11356.71 471
11357.72 471
11358.72 463
11359.73 478
11360.74 484
11361.74 456
11362.75 425
11363.76 447
11364.76 500
11365.77 517
11366.78 478
11367.79 458
11368.79 435
11369.80 422
11370.81 489
11371.81 492
11372.82 482
11373.83 449
11374.84 461
11375.84 445
11376.85 456
11377.86 461
11378.87 450
11379.87 424
11380.88 437
11381.89 488
11382.90 453
11383.90 481
11384.91 487
11385.92 457
11386.93 392
11387.93 446
11388.94 470
11389.95 472
11390.96 490
11391.97 409
11392.97 367
11393.98 429
11394.99 414
11396.00 428
11397.01 403
11398.02 426
11399.02 460
11400.03 429
11401.04 424
11402.05 411
11403.06 463
11404.07 459
11405.08 434
11406.08 476
11407.09 449
11408.10 452
11409.11 444
11410.12 404
11411.13 418
11412.14 411
11413.15 435
11414.15 417
11415.16 438
11416.17 414
11417.18 411
11418.19 432
11419.20 442
11420.21 483
11421.22 429
11422.23 450
11423.24 466
11424.25 464
11425.26 449
11426.27 448
11427.28 456
11428.29 462
11429.30 470
11430.31 494
11431.32 445
11432.32 469
11433.33 465
11434.34 449
11435.35 420
11436.36 474
11437.37 428
11438.38 407
11439.39 456
11440.41 453
11441.42 436
11442.43 459
11443.44 497
11444.45 473
11445.46 473
11446.47 485
11447.48 493
11448.49 517
11449.50 412
11450.51 422
11451.52 434
11452.53 439
11453.54 476
11454.55 437
11455.56 439
11456.57 469
11457.59 437
11458.60 476
11459.61 495
11460.62 493
11461.63 456
11462.64 471
11463.65 477
11464.66 485
11465.67 488
11466.69 481
11467.70 477
11468.71 481
11469.72 475
11470.73 440
11471.74 464
11472.75 467
11473.77 487
11474.78 462
11475.79 487
11476.80 508
11477.81 468
11478.83 473
11479.84 498
11480.85 434
11481.86 513
11482.87 510
11483.89 475
11484.90 487
11485.91 449
11486.92 471
11487.93 449
11488.95 450
11489.96 523
11490.97 504
11491.98 492
11493.00 492
11494.01 482
11495.02 486
11496.03 495
11497.05 498
11498.06 532
11499.07 475
11500.09 532
11501.10 533
11502.11 471
11503.12 487
11504.14 504
11505.15 485
11506.16 523
11507.18 498
11508.19 548
11509.20 548
11510.22 573
11511.23 520
11512.24 523
11513.26 493
11514.27 511
11515.28 502
11516.30 520
11517.31 535
11518.32 512
11519.34 510
11520.35 464
11521.37 534
11522.38 477
11523.39 547
11524.41 529
11525.42 538
11526.44 498
11527.45 549
11528.46 594
11529.48 536
11530.49 578
11531.51 524
11532.52 546
11533.53 538
11534.55 558
11535.56 555
11536.58 546
11537.59 525
11538.61 614
11539.62 577
11540.64 592
11541.65 645
11542.67 634
11543.68 644
11544.69 658
11545.71 618
11546.72 635
11547.74 606
11548.75 660
11549.77 649
11550.78 644
11551.80 618
11552.81 598
11553.83 664
11554.85 689
11555.86 658
11556.88 644
11557.89 694
11558.91 737
11559.92 728
11560.94 716
11561.95 720
11562.97 711
11563.98 768
11565.00 821
11566.02 799
11567.03 805
11568.05 753
11569.06 836
11570.08 855
11571.10 845
11572.11 924
11573.13 945
11574.14 855
11575.16 887
11576.18 929
11577.19 940
11578.21 871
11579.22 961
11580.24 911
11581.26 949
11582.27 1009
11583.29 1081
11584.31 1066
11585.32 1094
11586.34 1119
11587.36 1161
11588.37 1219
11589.39 1193
11590.41 1275
11591.42 1367
11592.44 1327
11593.46 1401
11594.47 1519
11595.49 1596
11596.51 1631
11597.53 1515
11598.54 1678
11599.56 1779
11600.58 1885
11601.59 2038
11602.61 2282
11603.63 2570
11604.65 2799
11605.66 3158
11606.68 3348
11607.70 3717
11608.72 3882
11609.74 4022
11610.75 4142
11611.77 4013
11612.79 3909
11613.81 3673
11614.82 3365
11615.84 3123
11616.86 2882
11617.88 2708
11618.90 2444
11619.91 2185
11620.93 2112
11621.95 2033
11622.97 1889
11623.99 1831
11625.01 1815
11626.02 1819
11627.04 1716
11628.06 1696
11629.08 1626
11630.10 1596
11631.12 1562
11632.14 1443
11633.15 1508
11634.17 1472
11635.19 1437
11636.21 1423
11637.23 1363
11638.25 1391
11639.27 1341
11640.29 1287
11641.30 1320
11642.32 1263
11643.34 1249
11644.36 1257
11645.38 1302
11646.40 1318
11647.42 1266
11648.44 1296
11649.46 1267
11650.48 1214
11651.50 1195
11652.52 1176
11653.54 1123
11654.56 1092
11655.58 1092
11656.60 1043
11657.62 1004
11658.64 997
11659.66 960
11660.68 1018
11661.70 954
11662.72 972
11663.74 886
11664.76 948
11665.78 981
11666.80 962
11667.82 921
11668.84 986
11669.86 1034
11670.88 976
11671.90 989
11672.92 980
11673.94 965
11674.96 923
11675.98 920
11677.00 916
11678.02 916
11679.04 910
11680.06 889
11681.08 922
11682.10 1002
11683.12 981
11684.15 939
11685.17 1003
11686.19 940
11687.21 1001
11688.23 1041
11689.25 968
11690.27 999
11691.29 996
11692.31 994
11693.34 994
11694.36 942
11695.38 953
11696.40 994
11697.42 923
11698.44 933
11699.46 904
11700.49 914
11701.51 955
11702.53 884
11703.55 955
11704.57 897
11705.60 912
11706.62 919
11707.64 887
11708.66 963
11709.68 925
11710.71 861
11711.73 915
11712.75 894
11713.77 847
11714.79 841
11715.82 912
11716.84 888
11717.86 824
11718.88 798
11719.91 846
11720.93 784
11721.95 804
11722.97 788
11724.00 801
11725.02 824
11726.04 791
11727.07 771
11728.09 821
11729.11 772
11730.13 761
11731.16 726
11732.18 745
11733.20 761
11734.23 777
11735.25 741
11736.27 835
11737.30 749
11738.32 721
11739.34 751
11740.37 747
11741.39 755
11742.41 728
11743.44 676
11744.46 701
11745.48 722
11746.51 711
11747.53 732
11748.55 756
11749.58 754
11750.60 790
11751.63 725
11752.65 737
11753.67 737
11754.70 789
11755.72 747
11756.75 754
11757.77 729
11758.79 691
11759.82 729
11760.84 688
11761.87 764
11762.89 760
11763.92 681
11764.94 745
11765.97 733
11766.99 752
11768.01 726
11769.04 724
11770.06 738
11771.09 705
11772.11 662
11773.14 654
11774.16 662
11775.19 638
11776.21 592
11777.24 628
11778.26 670
11779.29 707
11780.31 634
11781.34 664
11782.36 649
11783.39 623
11784.41 709
11785.44 646
11786.46 676
11787.49 647
11788.52 623
11789.54 654
11790.57 603
11791.59 622
11792.62 682
11793.64 595
11794.67 633
11795.70 615
11796.72 598
11797.75 582
11798.77 608
11799.80 590
11800.83 602
11801.85 633
11802.88 611
11803.90 652
11804.93 554
11805.96 543
11806.98 615
11808.01 614
11809.04 552
11810.06 561
11811.09 589
11812.11 590
11813.14 558
11814.17 590
11815.19 558
11816.22 562
11817.25 612
11818.27 592
11819.30 612
11820.33 602
11821.36 561
11822.38 552
11823.41 560
11824.44 541
11825.46 578
11826.49 536
11827.52 526
11828.54 560
11829.57 549
11830.60 561
11831.63 549
11832.65 524
11833.68 535
11834.71 595
11835.74 552
11836.76 593
11837.79 594
11838.82 540
11839.85 489
11840.88 531
11841.90 604
11842.93 578
11843.96 533
11844.99 524
11846.01 475
11847.04 497
11848.07 496
11849.10 469
11850.13 489
11851.16 444
11852.18 499
11853.21 503
11854.24 512
11855.27 536
11856.30 531
11857.33 522
11858.35 494
11859.38 504
11860.41 489
11861.44 466
11862.47 473
11863.50 492
11864.53 444
11865.56 466
11866.58 467
11867.61 479
11868.64 537
11869.67 533
11870.70 476
11871.73 465
11872.76 468
11873.79 456
11874.82 452
11875.85 469
11876.88 464
11877.91 488
11878.93 499
11879.96 468
11880.99 484
11882.02 455
11883.05 460
11884.08 478
11885.11 520
11886.14 519
11887.17 528
11888.20 490
11889.23 471
11890.26 475
11891.29 494
11892.32 446
11893.35 489
11894.38 500
11895.41 444
11896.44 494
11897.47 513
11898.50 484
11899.53 531
11900.56 459
11901.59 436
11902.62 466
11903.65 461
11904.69 519
11905.72 478
11906.75 448
11907.78 477
11908.81 469
11909.84 480
11910.87 475
11911.90 484
11912.93 466
11913.96 439
11914.99 463
11916.02 492
11917.06 428
11918.09 434
11919.12 480
11920.15 494
11921.18 516
11922.21 487
11923.24 499
11924.27 497
11925.31 507
11926.34 522
11927.37 479
11928.40 494
11929.43 534
11930.46 514
11931.50 490
11932.53 516
11933.56 551
11934.59 545
11935.62 470
11936.65 490
11937.69 520
11938.72 512
11939.75 534
11940.78 483
11941.81 510
11942.85 508
11943.88 533
11944.91 549
11945.94 516
11946.98 491
11948.01 563
11949.04 514
11950.07 471
11951.11 449
11952.14 500
11953.17 519
11954.20 491
11955.24 492
11956.27 491
11957.30 494
11958.34 515
11959.37 468
11960.40 458
11961.43 422
11962.47 416
11963.50 485
11964.53 467
11965.57 441
11966.60 433
11967.63 447
11968.67 494
11969.70 490
11970.73 460
11971.77 477
11972.80 489
11973.83 453
11974.87 453
11975.90 422
11976.94 407
11977.97 402
11979.00 448
11980.04 464
11981.07 435
11982.10 414
11983.14 448
11984.17 469
11985.21 434
11986.24 453
11987.27 440
11988.31 473
11989.34 450
11990.38 415
11991.41 392
11992.45 439
11993.48 454
11994.51 445
11995.55 429
11996.58 446
11997.62 418
11998.65 458
11999.69 438
12000.72 431
12001.76 444
12002.79 487
12003.83 483
12004.86 504
12005.90 450
12006.93 480
12007.97 467
12009.00 463
12010.04 453
12011.07 440
12012.11 428
12013.14 463
12014.18 492
12015.21 489
12016.25 529
12017.28 503
12018.32 538
12019.35 564
12020.39 455
12021.43 468
12022.46 495
12023.50 499
12024.53 456
12025.57 501
12026.60 512
12027.64 535
12028.68 528
12029.71 506
12030.75 533
12031.78 498
12032.82 543
12033.86 532
12034.89 495
12035.93 531
12036.97 562
12038.00 537
12039.04 498
12040.07 475
12041.11 503
12042.15 499
12043.18 473
12044.22 526
12045.26 509
12046.29 504
12047.33 490
12048.37 461
12049.40 443
12050.44 523
12051.48 466
12052.52 489
12053.55 483
12054.59 469
12055.63 452
12056.66 529
12057.70 455
12058.74 470
12059.78 449
12060.81 467
12061.85 466
12062.89 455
12063.92 485
12064.96 503
12066.00 420
12067.04 452
12068.07 484
12069.11 461
12070.15 489
12071.19 419
12072.23 443
12073.26 459
12074.30 448
12075.34 439
12076.38 453
12077.42 431
12078.45 428
12079.49 405
12080.53 422
12081.57 436
12082.61 460
12083.64 476
12084.68 453
12085.72 425
12086.76 441
12087.80 454
12088.84 479
12089.88 441
12090.91 433
12091.95 434
12092.99 434
12094.03 425
12095.07 414
12096.11 468
12097.15 448
12098.19 458
12099.22 415
12100.26 410
12101.30 406
12102.34 444
12103.38 468
12104.42 407
12105.46 407
12106.50 467
12107.54 439
12108.58 414
12109.62 462
12110.66 419
12111.70 443
12112.74 431
12113.77 446
12114.81 447
12115.85 441
12116.89 447
12117.93 424
12118.97 402
12120.01 450
12121.05 437
12122.09 444
12123.13 426
12124.17 447
12125.21 435
12126.25 414
12127.29 406
12128.33 404
12129.37 417
12130.41 418
12131.45 397
12132.50 412
12133.54 429
12134.58 417
12135.62 396
12136.66 384
12137.70 413
12138.74 377
12139.78 396
12140.82 414
12141.86 367
12142.90 387
12143.94 378
12144.98 406
12146.02 359
12147.07 376
12148.11 408
12149.15 409
12150.19 404
12151.23 411
12152.27 387
12153.31 399
12154.35 425
12155.40 402
12156.44 389
12157.48 335
12158.52 372
12159.56 379
12160.60 410
12161.64 367
12162.69 351
12163.73 402
12164.77 389
12165.81 390
12166.85 411
12167.90 396
12168.94 397
12169.98 386
12171.02 358
12172.06 366
12173.11 421
12174.15 393
12175.19 334
12176.23 371
12177.27 410
12178.32 412
12179.36 419
12180.40 386
12181.44 397
12182.49 381
12183.53 380
12184.57 383
12185.61 383
12186.66 378
12187.70 372
12188.74 367
12189.79 356
12190.83 371
12191.87 397
12192.91 411
12193.96 343
12195.00 344
12196.04 363
12197.09 390
12198.13 350
12199.17 364
12200.22 382
12201.26 394
12202.30 363
12203.35 358
12204.39 378
12205.43 399
12206.48 353
12207.52 383
12208.57 349
12209.61 340
12210.65 371
12211.70 375
12212.74 370
12213.78 382
12214.83 374
12215.87 359
12216.92 367
12217.96 369
12219.00 371
12220.05 389
12221.09 384
12222.14 356
12223.18 369
12224.23 340
12225.27 376
12226.31 405
12227.36 390
12228.40 358
12229.45 371
12230.49 383
12231.54 361
12232.58 322
12233.63 365
12234.67 345
12235.72 403
12236.76 362
12237.81 387
12238.85 376
12239.90 318
12240.94 358
12241.99 377
12243.03 344
12244.08 371
12245.12 361
12246.17 360
12247.21 365
12248.26 367
12249.30 401
12250.35 440
12251.39 433
12252.44 424
12253.49 417
12254.53 379
12255.58 396
12256.62 383
12257.67 399
12258.71 455
12259.76 399
12260.81 416
12261.85 410
12262.90 371
12263.94 375
12264.99 391
12266.04 393
12267.08 356
12268.13 407
12269.17 407
12270.22 387
12271.27 377
12272.31 362
12273.36 364
12274.41 366
12275.45 347
12276.50 349
12277.55 337
12278.59 387
12279.64 334
12280.69 340
12281.73 356
12282.78 306
12283.83 300
12284.87 309
12285.92 337
12286.97 335
12288.01 323
12289.06 336
12290.11 374
12291.16 354
12292.20 347
12293.25 329
12294.30 355
12295.35 342
12296.39 355
12297.44 335
12298.49 363
12299.54 357
12300.58 343
12301.63 339
12302.68 310
12303.73 316
12304.77 319
12305.82 332
12306.87 318
12307.92 311
12308.97 348
12310.01 308
12311.06 317
12312.11 325
12313.16 362
12314.21 315
12315.25 305
12316.30 301
12317.35 284
12318.40 323
12319.45 305
12320.50 340
12321.54 303
12322.59 306
12323.64 305
12324.69 348
12325.74 331
12326.79 326
12327.84 333
12328.89 333
12329.93 300
12330.98 295
12332.03 318
12333.08 351
12334.13 361
12335.18 318
12336.23 320
12337.28 312
12338.33 323
12339.38 332
12340.43 338
12341.47 342
12342.52 333
12343.57 319
12344.62 367
12345.67 327
12346.72 314
12347.77 323
12348.82 314
12349.87 328
12350.92 277
12351.97 285
12353.02 313
12354.07 296
12355.12 307
12356.17 307
12357.22 320
12358.27 316
12359.32 291
12360.37 280
12361.42 313
12362.47 296
12363.52 306
12364.57 276
12365.62 276
12366.67 307
12367.72 312
12368.77 324
12369.82 315
12370.87 293
12371.93 306
12372.98 333
12374.03 307
12375.08 302
12376.13 279
12377.18 275
12378.23 330
12379.28 315
12380.33 294
12381.38 301
12382.43 295
12383.49 282
12384.54 281
12385.59 265
12386.64 318
12387.69 325
12388.74 324
12389.79 308
12390.84 294
12391.90 327
12392.95 328
12394.00 293
12395.05 272
12396.10 302
12397.15 294
12398.21 274
12399.26 287
12400.31 311
12401.36 332
12402.41 292
12403.47 306
12404.52 307
12405.57 292
12406.62 309
12407.67 330
12408.73 320
12409.78 296
12410.83 305
12411.88 304
12412.94 312
12413.99 320
12415.04 320
12416.09 305
12417.15 294
12418.20 323
12419.25 301
12420.30 291
12421.36 304
12422.41 282
12423.46 319
12424.52 310
12425.57 309
12426.62 314
12427.67 317
12428.73 320
12429.78 295
12430.83 256
12431.89 323
12432.94 313
12433.99 318
12435.05 296
12436.10 322
12437.15 296
12438.21 275
12439.26 290
12440.31 302
12441.37 299
12442.42 299
12443.47 307
12444.53 308
12445.58 330
12446.64 301
12447.69 302
12448.74 297
12449.80 322
12450.85 307
12451.91 277
12452.96 298
12454.01 281
12455.07 282
12456.12 287
12457.18 279
12458.23 322
12459.29 281
12460.34 288
12461.39 282
12462.45 308
12463.50 321
12464.56 292
12465.61 305
12466.67 340
12467.72 323
12468.78 277
12469.83 260
12470.89 300
12471.94 294
12473.00 291
12474.05 273
12475.11 283
12476.16 285
12477.22 293
12478.27 277
12479.33 257
12480.38 274
12481.44 305
12482.49 293
12483.55 273
12484.60 290
12485.66 258
12486.71 331
12487.77 323
12488.83 322
12489.88 282
12490.94 266
12491.99 311
12493.05 284
12494.10 282
12495.16 274
12496.22 290
12497.27 267
12498.33 316
12499.38 358
12500.44 318
12501.50 309
12502.55 377
12503.61 361
12504.67 341
12505.72 335
12506.78 402
12507.83 419
12508.89 352
12509.95 368
12511.00 406
12512.06 334
12513.12 379
12514.17 394
12515.23 336
12516.29 333
12517.34 312
12518.40 318
12519.46 282
12520.52 311
12521.57 288
12522.63 277
12523.69 315
12524.74 312
12525.80 293
12526.86 277
12527.92 282
12528.97 285
12530.03 290
12531.09 262
12532.15 267
12533.20 326
12534.26 305
12535.32 280
12536.38 282
12537.43 269
12538.49 284
12539.55 297
12540.61 300
12541.66 280
12542.72 273
12543.78 292
12544.84 320
12545.90 313
12546.95 308
12548.01 329
12549.07 305
12550.13 297
12551.19 260
12552.25 291
12553.30 286
12554.36 283
12555.42 292
12556.48 265
12557.54 286
12558.60 271
12559.65 306
12560.71 277
12561.77 293
12562.83 297
12563.89 287
12564.95 272
12566.01 246
12567.07 274
12568.13 271
12569.18 262
12570.24 268
12571.30 305
12572.36 288
12573.42 266
12574.48 272
12575.54 275
12576.60 290
12577.66 285
12578.72 304
12579.78 328
12580.84 287
12581.90 317
12582.96 309
12584.02 341
12585.07 353
12586.13 317
12587.19 289
12588.25 336
12589.31 322
12590.37 287
12591.43 310
12592.49 307
12593.55 324
12594.61 328
12595.67 314
12596.73 267
12597.79 300
12598.86 309
12599.92 280
12600.98 275
12602.04 290
12603.10 271
12604.16 267
12605.22 295
12606.28 279
12607.34 297
12608.40 278
12609.46 268
12610.52 274
12611.58 299
12612.64 302
12613.70 272
12614.76 269
12615.83 268
12616.89 277
12617.95 291
12619.01 264
12620.07 330
12621.13 287
12622.19 273
12623.25 282
12624.32 281
12625.38 306
12626.44 289
12627.50 251
12628.56 255
12629.62 286
12630.68 278
12631.75 280
12632.81 237
12633.87 260
12634.93 298
12635.99 285
12637.05 266
12638.12 266
12639.18 249
12640.24 264
12641.30 256
12642.36 285
12643.43 265
12644.49 263
12645.55 226
12646.61 229
12647.68 251
12648.74 259
12649.80 281
12650.86 280
12651.93 263
12652.99 235
12654.05 238
12655.11 258
12656.18 269
12657.24 278
12658.30 281
12659.36 260
12660.43 250
12661.49 266
12662.55 276
12663.62 279
12664.68 280
12665.74 286
12666.81 281
12667.87 288
12668.93 271
12670.00 296
12671.06 256
12672.12 256
12673.19 257
12674.25 257
12675.31 276
12676.38 289
12677.44 244
12678.50 271
12679.57 274
12680.63 293
12681.69 284
12682.76 277
12683.82 270
12684.89 259
12685.95 276
12687.01 288
12688.08 303
12689.14 299
12690.21 244
12691.27 261
12692.33 282
12693.40 272
12694.46 257
12695.53 257
12696.59 320
12697.66 300
12698.72 275
12699.79 263
12700.85 247
12701.91 261
12702.98 271
12704.04 274
12705.11 296
12706.17 302
12707.24 263
12708.30 325
12709.37 300
12710.43 307
12711.50 306
12712.56 279
12713.63 292
12714.69 263
12715.76 256
12716.82 255
12717.89 287
12718.95 278
12720.02 254
12721.09 265
12722.15 283
12723.22 261
12724.28 271
12725.35 297
12726.41 287
12727.48 271
12728.54 270
12729.61 287
12730.68 283
12731.74 298
12732.81 302
12733.87 339
12734.94 287
12736.01 269
12737.07 267
12738.14 317
12739.20 333
12740.27 326
12741.34 300
12742.40 338
12743.47 347
12744.54 360
12745.60 356
12746.67 326
12747.74 292
12748.80 285
12749.87 310
12750.94 309
12752.00 306
12753.07 287
12754.14 332
12755.20 313
12756.27 294
12757.34 337
12758.40 323
12759.47 350
12760.54 290
12761.60 289
12762.67 246
12763.74 266
12764.81 285
12765.87 280
12766.94 238
12768.01 241
12769.08 251
12770.14 275
12771.21 292
12772.28 261
12773.35 274
12774.41 250
12775.48 242
12776.55 273
12777.62 279
12778.68 263
12779.75 300
12780.82 299
12781.89 280
12782.96 299
12784.02 291
12785.09 293
12786.16 278
12787.23 255
12788.30 269
12789.37 282
12790.43 283
12791.50 263
12792.57 284
12793.64 260
12794.71 272
12795.78 275
12796.84 249
12797.91 288
12798.98 256
12800.05 258
12801.12 268
12802.19 254
12803.26 271
12804.33 301
12805.40 245
12806.46 268
12807.53 225
12808.60 268
12809.67 251
12810.74 239
12811.81 261
12812.88 241
12813.95 266
12815.02 256
12816.09 263
12817.16 283
12818.23 276
12819.30 241
12820.37 314
12821.44 325
12822.50 298
12823.57 281
12824.64 254
12825.71 288
12826.78 230
12827.85 280
12828.92 276
12829.99 242
12831.06 284
12832.13 295
12833.20 279
12834.27 297
12835.34 288
12836.41 285
12837.49 272
12838.56 282
12839.63 250
12840.70 279
12841.77 250
12842.84 234
12843.91 259
12844.98 237
12846.05 243
12847.12 241
12848.19 288
12849.26 277
12850.33 256
12851.40 255
12852.47 281
12853.55 253
12854.62 264
12855.69 273
12856.76 286
12857.83 253
12858.90 260
12859.97 258
12861.04 262
12862.11 256
12863.19 243
12864.26 234
12865.33 228
12866.40 221
12867.47 276
12868.54 286
12869.62 281
12870.69 267
12871.76 232
12872.83 244
12873.90 240
12874.97 221
12876.05 234
12877.12 233
12878.19 250
12879.26 217
12880.33 243
12881.41 286
12882.48 248
12883.55 224
12884.62 224
12885.70 256
12886.77 238
12887.84 248
12888.91 233
12889.98 263
12891.06 248
12892.13 261
12893.20 240
12894.28 246
12895.35 268
12896.42 227
12897.49 236
12898.57 223
12899.64 232
12900.71 259
12901.79 273
12902.86 261
12903.93 237
12905.00 253
12906.08 219
12907.15 233
12908.22 225
12909.30 210
12910.37 267
12911.44 259
12912.52 256
12913.59 233
12914.66 232
12915.74 228
12916.81 264
12917.89 240
12918.96 268
12920.03 252
12921.11 245
12922.18 241
12923.25 254
12924.33 234
12925.40 231
12926.48 225
12927.55 245
12928.62 244
12929.70 235
12930.77 240
12931.85 264
12932.92 234
12934.00 231
12935.07 232
12936.14 267
12937.22 204
12938.29 228
12939.37 243
12940.44 244
12941.52 228
12942.59 219
12943.67 226
12944.74 245
12945.82 248
12946.89 215
12947.97 203
12949.04 221
12950.12 205
12951.19 199
12952.27 236
12953.34 243
12954.42 208
12955.49 213
12956.57 262
12957.64 230
12958.72 219
12959.79 213
12960.87 234
12961.94 212
12963.02 211
12964.10 209
12965.17 234
12966.25 239
12967.32 210
12968.40 208
12969.47 220
12970.55 193
12971.63 194
12972.70 223
12973.78 218
12974.85 227
12975.93 204
12977.01 218
12978.08 246
12979.16 205
12980.23 186
12981.31 197
12982.39 196
12983.46 214
12984.54 212
12985.62 207
12986.69 184
12987.77 200
12988.85 243
12989.92 220
12991.00 239
12992.08 241
12993.15 218
12994.23 215
12995.31 245
12996.38 228
12997.46 212
12998.54 190
12999.61 230
13000.69 215
13001.77 252
13002.85 220
13003.92 195
13005.00 209
13006.08 198
13007.16 223
13008.23 204
13009.31 222
13010.39 211
13011.47 225
13012.54 203
13013.62 209
13014.70 204
13015.78 207
13016.85 242
13017.93 224
13019.01 222
13020.09 237
13021.17 205
13022.24 198
13023.32 210
13024.40 217
13025.48 209
13026.56 208
13027.63 215
13028.71 225
13029.79 212
13030.87 205
13031.95 225
13033.03 222
13034.10 211
13035.18 221
13036.26 197
13037.34 177
13038.42 180
13039.50 241
13040.58 246
13041.66 223
13042.73 218
13043.81 203
13044.89 220
13045.97 225
13047.05 220
13048.13 257
13049.21 198
13050.29 225
13051.37 273
13052.45 217
13053.53 247
13054.60 233
13055.68 254
13056.76 202
13057.84 214
13058.92 226
13060.00 242
13061.08 218
13062.16 207
13063.24 203
13064.32 209
13065.40 234
13066.48 257
13067.56 231
13068.64 222
13069.72 247
13070.80 237
13071.88 210
13072.96 208
13074.04 197
13075.12 238
13076.20 243
13077.28 214
13078.36 192
13079.44 198
13080.52 227
13081.60 238
13082.68 216
13083.76 195
13084.84 218
13085.93 231
13087.01 200
13088.09 225
13089.17 231
13090.25 246
13091.33 215
13092.41 213
13093.49 198
13094.57 212
13095.65 207
13096.73 200
13097.82 201
13098.90 195
13099.98 230
13101.06 240
13102.14 219
13103.22 204
13104.30 182
13105.38 227
13106.47 232
13107.55 250
13108.63 208
13109.71 200
13110.79 230
13111.87 235
13112.96 223
13114.04 220
13115.12 208
13116.20 237
13117.28 214
13118.37 205
13119.45 218
13120.53 233
13121.61 238
13122.69 189
13123.78 196
13124.86 190
13125.94 211
13127.02 239
13128.11 202
13129.19 231
13130.27 260
13131.35 218
13132.44 224
13133.52 211
13134.60 232
13135.68 204
13136.77 221
13137.85 205
13138.93 214
13140.01 179
13141.10 189
13142.18 222
13143.26 207
13144.35 165
13145.43 194
13146.51 185
13147.60 206
13148.68 202
13149.76 214
13150.85 180
13151.93 231
13153.01 198
13154.10 204
13155.18 204
13156.26 207
13157.35 175
13158.43 200
13159.51 200
13160.60 194
13161.68 217
13162.77 215
13163.85 201
13164.93 205
13166.02 178
13167.10 187
13168.19 193
13169.27 238
13170.35 235
13171.44 197
13172.52 232
13173.61 197
13174.69 231
13175.78 222
13176.86 189
13177.94 213
13179.03 184
13180.11 202
13181.20 221
13182.28 193
13183.37 207
13184.45 194
13185.54 176
13186.62 229
13187.71 209
13188.79 235
13189.88 217
13190.96 227
13192.05 203
13193.13 218
13194.22 196
13195.30 196
13196.39 168
13197.47 189
13198.56 220
13199.64 195
13200.73 197
13201.81 203
13202.90 207
13203.98 209
13205.07 195
13206.16 216
13207.24 236
13208.33 240
13209.41 223
13210.50 217
13211.58 216
13212.67 216
13213.76 199
13214.84 209
13215.93 223
13217.01 234
13218.10 215
13219.19 229
13220.27 217
13221.36 202
13222.45 206
13223.53 201
13224.62 193
13225.70 218
13226.79 208
13227.88 201
13228.96 183
13230.05 194
13231.14 208
13232.22 192
13233.31 205
13234.40 185
13235.48 211
13236.57 200
13237.66 201
13238.74 189
13239.83 188
13240.92 230
13242.01 230
13243.09 221
13244.18 201
13245.27 203
13246.35 212
13247.44 210
13248.53 188
13249.62 188
13250.70 178
13251.79 207
13252.88 216
13253.97 201
13255.05 223
13256.14 228
13257.23 203
13258.32 199
13259.41 185
13260.49 200
13261.58 233
13262.67 190
13263.76 200
13264.85 203
13265.93 238
13267.02 202
13268.11 200
13269.20 225
13270.29 223
13271.37 192
13272.46 174
13273.55 196
13274.64 197
13275.73 203
13276.82 210
13277.91 193
13278.99 198
13280.08 202
13281.17 222
13282.26 232
13283.35 232
13284.44 204
13285.53 207
13286.62 208
13287.70 210
13288.79 217
13289.88 241
13290.97 214
13292.06 203
13293.15 229
13294.24 212
13295.33 221
13296.42 217
13297.51 194
13298.60 213
13299.69 214
13300.78 224
13301.87 171
13302.95 208
13304.04 212
13305.13 216
13306.22 226
13307.31 203
13308.40 190
13309.49 214
13310.58 173
13311.67 201
13312.76 197
13313.85 221
13314.94 208
13316.03 216
13317.12 219
13318.21 211
13319.30 230
13320.39 201
13321.48 198
13322.58 198
13323.67 233
13324.76 194
13325.85 209
13326.94 213
13328.03 224
13329.12 240
13330.21 215
13331.30 217
13332.39 203
13333.48 228
13334.57 230
13335.66 200
13336.75 214
13337.85 231
13338.94 200
13340.03 217
13341.12 223
13342.21 208
13343.30 221
13344.39 208
13345.48 207
13346.58 211
13347.67 169
13348.76 159
13349.85 187
13350.94 222
13352.03 248
13353.12 226
13354.22 209
13355.31 213
13356.40 222
13357.49 229
13358.58 218
13359.68 216
13360.77 218
13361.86 211
13362.95 207
13364.04 208
13365.14 209
13366.23 229
13367.32 259
13368.41 250
13369.51 214
13370.60 229
13371.69 223
13372.78 242
13373.87 208
13374.97 230
13376.06 203
13377.15 233
13378.25 233
13379.34 237
13380.43 242
13381.52 228
13382.62 233
13383.71 216
13384.80 251
13385.90 231
13386.99 231
13388.08 232
13389.17 214
13390.27 197
13391.36 242
13392.45 207
13393.55 226
13394.64 226
13395.73 213
13396.83 194
13397.92 217
13399.02 215
13400.11 232
13401.20 208
13402.30 195
13403.39 203
13404.48 239
13405.58 236
13406.67 210
13407.77 182
13408.86 201
13409.95 198
13411.05 191
13412.14 203
13413.24 206
13414.33 245
13415.42 247
13416.52 211
13417.61 206
13418.71 211
13419.80 226
13420.90 211
13421.99 182
13423.08 186
13424.18 239
13425.27 215
13426.37 221
13427.46 200
13428.56 208
13429.65 212
13430.75 199
13431.84 207
13432.94 201
13434.03 193
13435.13 200
13436.22 214
13437.32 196
13438.41 187
13439.51 216
13440.60 195
13441.70 202
13442.79 181
13443.89 193
13444.98 180
13446.08 194
13447.18 204
13448.27 219
13449.37 210
13450.46 203
13451.56 212
13452.65 201
13453.75 188
13454.85 208
13455.94 184
13457.04 173
13458.13 199
13459.23 205
13460.33 215
13461.42 206
13462.52 235
13463.61 232
13464.71 216
13465.81 200
13466.90 221
13468.00 182
13469.10 205
13470.19 208
13471.29 223
13472.38 227
13473.48 214
13474.58 201
13475.67 202
13476.77 216
13477.87 218
13478.96 232
13480.06 219
13481.16 230
13482.26 227
13483.35 228
13484.45 234
13485.55 236
13486.64 180
13487.74 204
13488.84 195
13489.94 205
13491.03 225
13492.13 195
13493.23 195
13494.32 198
13495.42 216
13496.52 192
13497.62 218
13498.72 216
13499.81 210
13500.91 214
13502.01 222
13503.11 231
13504.20 222
13505.30 238
13506.40 222
13507.50 262
13508.60 245
13509.69 208
13510.79 210
13511.89 234
13512.99 228
13514.09 193
13515.18 180
13516.28 202
13517.38 231
13518.48 215
13519.58 220
13520.68 227
13521.78 235
13522.87 182
13523.97 186
13525.07 208
13526.17 193
13527.27 219
13528.37 214
13529.47 204
13530.57 191
13531.66 193
13532.76 211
13533.86 195
13534.96 186
13536.06 192
13537.16 216
13538.26 199
13539.36 198
13540.46 204
13541.56 234
13542.66 241
13543.76 221
13544.86 187
13545.96 215
13547.05 199
13548.15 212
13549.25 204
13550.35 199
13551.45 212
13552.55 230
13553.65 208
13554.75 198
13555.85 203
13556.95 222
13558.05 181
13559.15 202
13560.25 219
13561.35 168
13562.45 181
13563.55 175
13564.65 208
13565.75 191
13566.85 193
13567.96 191
13569.06 200
13570.16 193
13571.26 219
13572.36 226
13573.46 188
13574.56 179
13575.66 172
13576.76 192
13577.86 214
13578.96 229
13580.06 188
13581.16 190
13582.27 191
13583.37 193
13584.47 220
13585.57 212
13586.67 214
13587.77 206
13588.87 205
13589.97 194
13591.08 181
13592.18 199
13593.28 211
13594.38 222
13595.48 201
13596.58 192
13597.68 225
13598.79 255
13599.89 210
13600.99 221
13602.09 212
13603.19 208
13604.30 226
13605.40 221
13606.50 206
13607.60 199
13608.70 190
13609.81 217
13610.91 233
13612.01 191
13613.11 233
13614.21 229
13615.32 225
13616.42 196
13617.52 200
13618.62 213
13619.73 217
13620.83 222
13621.93 203
13623.03 204
13624.14 236
13625.24 252
13626.34 217
13627.45 217
13628.55 241
13629.65 248
13630.75 230
13631.86 195
13632.96 213
13634.06 203
13635.17 206
13636.27 205
13637.37 233
13638.48 241
13639.58 220
13640.68 234
13641.79 232
13642.89 209
13643.99 246
13645.10 266
13646.20 238
13647.30 217
13648.41 203
13649.51 247
13650.62 221
13651.72 221
13652.82 191
13653.93 230
13655.03 269
13656.14 222
13657.24 214
13658.34 247
13659.45 234
13660.55 238
13661.66 219
13662.76 199
13663.87 191
13664.97 205
13666.07 246
13667.18 197
13668.28 196
13669.39 199
13670.49 209
13671.60 228
13672.70 200
13673.81 220
13674.91 189
13676.02 243
13677.12 218
13678.23 206
13679.33 183
13680.44 212
13681.54 218
13682.65 233
13683.75 215
13684.86 241
13685.96 220
13687.07 236
13688.17 214
13689.28 202
13690.38 187
13691.49 198
13692.59 193
13693.70 219
13694.80 219
13695.91 215
13697.02 217
13698.12 204
13699.23 192
13700.33 181
13701.44 183
13702.55 213
13703.65 215
13704.76 207
13705.86 216
13706.97 210
13708.08 259
13709.18 223
13710.29 219
13711.39 196
13712.50 200
13713.61 219
13714.71 196
13715.82 190
13716.93 227
13718.03 231
13719.14 201
13720.25 248
13721.35 219
13722.46 225
13723.57 218
13724.67 215
13725.78 214
13726.89 213
13727.99 192
13729.10 197
13730.21 216
13731.31 201
13732.42 214
13733.53 233
13734.64 200
13735.74 213
13736.85 196
13737.96 233
13739.07 186
13740.17 213
13741.28 235
13742.39 231
13743.50 238
13744.60 223
13745.71 248
13746.82 209
13747.93 231
13749.03 231
13750.14 227
13751.25 187
13752.36 222
13753.47 224
13754.57 218
13755.68 238
13756.79 239
13757.90 257
13759.01 259
13760.11 239
13761.22 248
13762.33 234
13763.44 244
13764.55 241
13765.66 249
13766.76 293
13767.87 269
13768.98 260
13770.09 271
13771.20 237
13772.31 241
13773.42 298
13774.53 254
13775.63 254
13776.74 269
13777.85 264
13778.96 289
13780.07 294
13781.18 313
13782.29 275
13783.40 284
13784.51 321
13785.62 288
13786.73 249
13787.83 280
13788.94 305
13790.05 310
13791.16 295
13792.27 295
13793.38 279
13794.49 297
13795.60 267
13796.71 272
13797.82 246
13798.93 236
13800.04 251
13801.15 227
13802.26 237
13803.37 261
13804.48 269
13805.59 240
13806.70 266
13807.81 263
13808.92 219
13810.03 242
13811.14 255
13812.25 243
13813.36 257
13814.47 257
13815.58 288
13816.69 275
13817.80 216
13818.91 245
13820.03 228
13821.14 248
13822.25 275
13823.36 264
13824.47 250
13825.58 240
13826.69 265
13827.80 248
13828.91 253
13830.02 259
13831.13 246
13832.25 230
13833.36 251
13834.47 233
13835.58 220
13836.69 230
13837.80 275
13838.91 283
13840.02 245
13841.14 243
13842.25 238
13843.36 226
13844.47 223
13845.58 263
13846.69 263
13847.81 239
13848.92 242
13850.03 228
13851.14 239
13852.25 239
13853.37 254
13854.48 230
13855.59 200
13856.70 225
13857.81 255
13858.93 242
13860.04 284
13861.15 277
13862.26 243
13863.38 277
13864.49 247
13865.60 235
13866.71 237
13867.83 238
13868.94 236
13870.05 227
13871.16 264
13872.28 269
13873.39 302
13874.50 262
13875.61 238
13876.73 265
13877.84 250
13878.95 238
13880.07 232
13881.18 251
13882.29 246
13883.41 240
13884.52 265
13885.63 275
13886.75 262
13887.86 245
13888.97 284
13890.09 298
13891.20 264
13892.31 299
13893.43 273
13894.54 272
13895.65 295
13896.77 318
13897.88 288
13899.00 302
13900.11 325
13901.22 304
13902.34 335
13903.45 325
13904.57 297
13905.68 301
13906.79 330
13907.91 326
13909.02 321
13910.14 323
13911.25 329
13912.37 352
13913.48 315
13914.59 298
13915.71 308
13916.82 315
13917.94 275
13919.05 290
13920.17 297
13921.28 281
13922.40 313
13923.51 305
13924.63 313
13925.74 303
13926.86 290
13927.97 281
13929.09 281
13930.20 280
13931.32 279
13932.43 297
13933.55 269
13934.66 260
13935.78 262
13936.89 281
13938.01 274
13939.12 271
13940.24 280
13941.35 282
13942.47 272
13943.59 283
13944.70 304
13945.82 254
13946.93 267
13948.05 287
13949.16 269
13950.28 286
13951.40 277
13952.51 280
13953.63 282
13954.74 249
13955.86 273
13956.98 277
13958.09 256
13959.21 265
13960.33 273
13961.44 278
13962.56 226
13963.67 270
13964.79 254
13965.91 265
13967.02 268
13968.14 254
13969.26 280
13970.37 260
13971.49 290
13972.61 253
13973.72 238
13974.84 278
13975.96 289
13977.08 254
13978.19 263
13979.31 281
13980.43 254
13981.54 254
13982.66 268
13983.78 242
13984.90 232
13986.01 265
13987.13 273
13988.25 236
13989.37 281
13990.48 277
13991.60 259
13992.72 263
13993.84 254
13994.95 240
13996.07 231
13997.19 235
13998.31 224
13999.42 225
14000.54 266
14001.66 260
14002.78 220
14003.90 231
14005.01 230
14006.13 259
14007.25 267
14008.37 238
14009.49 267
14010.61 233
14011.72 226
14012.84 234
14013.96 233
14015.08 231
14016.20 268
14017.32 267
14018.43 248
14019.55 258
14020.67 254
14021.79 212
14022.91 230
14024.03 228
14025.15 255
14026.27 228
14027.39 227
14028.50 283
14029.62 258
14030.74 234
14031.86 246
14032.98 255
14034.10 257
14035.22 255
14036.34 233
14037.46 228
14038.58 224
14039.70 240
14040.82 262
14041.94 228
14043.06 265
14044.18 254
14045.30 217
14046.41 204
14047.53 249
14048.65 240
14049.77 212
14050.89 221
14052.01 237
14053.13 261
14054.25 271
14055.37 215
14056.49 250
14057.61 242
14058.74 226
14059.86 207
14060.98 240
14062.10 254
14063.22 247
14064.34 216
14065.46 227
14066.58 245
14067.70 206
14068.82 262
14069.94 236
14071.06 245
14072.18 227
14073.30 247
14074.42 236
14075.54 255
14076.66 218
14077.79 220
14078.91 246
14080.03 258
14081.15 310
14082.27 278
14083.39 270
14084.51 227
14085.63 248
14086.76 269
14087.88 232
14089.00 257
14090.12 236
14091.24 266
14092.36 263
14093.48 256
14094.61 245
14095.73 271
14096.85 268
14097.97 264
14099.09 276
14100.22 263
14101.34 316
14102.46 272
14103.58 299
14104.70 269
14105.83 306
14106.95 292
14108.07 321
14109.19 311
14110.31 255
14111.44 288
14112.56 310
14113.68 284
14114.80 273
14115.93 283
14117.05 284
14118.17 289
14119.29 264
14120.42 268
14121.54 240
14122.66 264
14123.79 272
14124.91 273
14126.03 281
14127.15 287
14128.28 275
14129.40 251
14130.52 276
14131.65 246
14132.77 310
14133.89 265
14135.02 247
14136.14 251
14137.26 245
14138.39 229
14139.51 221
14140.63 266
14141.76 239
14142.88 265
14144.00 253
14145.13 209
14146.25 250
14147.38 266
14148.50 234
14149.62 246
14150.75 265
14151.87 264
14152.99 238
14154.12 259
14155.24 271
14156.37 266
14157.49 254
14158.62 227
14159.74 251
14160.86 234
14161.99 243
14163.11 228
14164.24 252
14165.36 245
14166.49 231
14167.61 258
14168.74 244
14169.86 238
14170.99 261
14172.11 234
14173.23 243
14174.36 217
14175.48 242
14176.61 253
14177.73 274
14178.86 275
14179.98 242
14181.11 236
14182.23 230
14183.36 238
14184.49 227
14185.61 240
14186.74 217
14187.86 220
14188.99 208
14190.11 225
14191.24 253
14192.36 233
14193.49 228
14194.61 251
14195.74 248
14196.87 231
14197.99 218
14199.12 232
14200.24 255
14201.37 241
14202.50 241
14203.62 239
14204.75 197
14205.87 244
14207.00 246
14208.13 206
14209.25 211
14210.38 251
14211.50 248
14212.63 229
14213.76 213
14214.88 239
14216.01 249
14217.14 212
14218.26 239
14219.39 202
14220.52 221
14221.64 232
14222.77 209
14223.90 220
14225.02 214
14226.15 206
14227.28 221
14228.41 257
14229.53 210
14230.66 206
14231.79 197
14232.91 218
14234.04 213
14235.17 208
14236.30 200
14237.42 207
14238.55 219
14239.68 204
14240.81 205
14241.93 207
14243.06 230
14244.19 236
14245.32 223
14246.44 212
14247.57 201
14248.70 208
14249.83 210
14250.95 227
14252.08 243
14253.21 235
14254.34 219
14255.47 225
14256.59 230
14257.72 222
14258.85 249
14259.98 246
14261.11 266
14262.24 220
14263.36 214
14264.49 204
14265.62 233
14266.75 214
14267.88 198
14269.01 204
14270.14 245
14271.26 213
14272.39 200
14273.52 214
14274.65 199
14275.78 199
14276.91 197
14278.04 199
14279.17 203
14280.30 188
14281.42 199
14282.55 222
14283.68 212
14284.81 201
14285.94 217
14287.07 198
14288.20 176
14289.33 205
14290.46 195
14291.59 189
14292.72 205
14293.85 225
14294.98 197
14296.11 191
14297.24 213
14298.37 188
14299.50 216
14300.63 216
14301.76 216
14302.89 213
14304.02 228
14305.15 196
14306.28 190
14307.41 172
14308.54 200
14309.67 191
14310.80 166
14311.93 192
14313.06 233
14314.19 183
14315.32 195
14316.45 220
14317.58 206
14318.71 165
14319.84 193
14320.97 211
14322.10 194
14323.23 182
14324.36 203
14325.49 196
14326.63 188
14327.76 192
14328.89 221
14330.02 191
14331.15 203
14332.28 171
14333.41 172
14334.54 163
14335.67 180
14336.81 189
14337.94 169
14339.07 190
14340.20 197
14341.33 214
14342.46 186
14343.59 181
14344.73 192
14345.86 207
14346.99 187
14348.12 196
14349.25 165
14350.38 197
14351.52 169
14352.65 195
14353.78 201
14354.91 172
14356.04 161
14357.18 150
14358.31 171
14359.44 171
14360.57 168
14361.71 195
14362.84 189
14363.97 168
14365.10 178
14366.24 181
14367.37 204
14368.50 167
14369.63 178
14370.77 196
14371.90 196
14373.03 186
14374.16 189
14375.30 172
14376.43 178
14377.56 207
14378.70 215
14379.83 201
14380.96 198
14382.09 171
14383.23 175
14384.36 173
14385.49 184
14386.63 238
14387.76 192
14388.89 187
14390.03 212
14391.16 167
14392.29 184
14393.43 188
14394.56 196
14395.70 181
14396.83 169
14397.96 171
14399.10 183
14400.23 170
14401.36 178
14402.50 174
14403.63 196
14404.77 187
14405.90 223
14407.03 197
14408.17 158
14409.30 183
14410.44 171
14411.57 188
14412.71 179
14413.84 200
14414.97 182
14416.11 204
14417.24 169
14418.38 178
14419.51 163
14420.65 229
14421.78 203
14422.92 175
14424.05 168
14425.19 210
14426.32 191
14427.46 190
14428.59 187
14429.73 166
14430.86 178
14432.00 206
14433.13 194
14434.27 188
14435.40 170
14436.54 161
14437.67 193
14438.81 203
14439.94 190
14441.08 192
14442.21 221
14443.35 191
14444.48 166
14445.62 195
14446.76 199
14447.89 186
14449.03 209
14450.16 186
14451.30 179
14452.43 205
14453.57 205
14454.71 209
14455.84 217
14456.98 193
14458.11 206
14459.25 186
14460.39 204
14461.52 183
14462.66 221
14463.80 194
14464.93 207
14466.07 189
14467.20 156
14468.34 185
14469.48 191
14470.61 200
14471.75 176
14472.89 196
14474.02 216
14475.16 219
14476.30 227
14477.43 188
14478.57 206
14479.71 202
14480.85 191
14481.98 226
14483.12 192
14484.26 215
14485.39 206
14486.53 188
14487.67 205
14488.81 183
14489.94 199
14491.08 195
14492.22 189
14493.36 173
14494.49 193
14495.63 200
14496.77 195
14497.91 187
14499.04 151
14500.18 173
14501.32 193
14502.46 180
14503.59 184
14504.73 197
14505.87 208
14507.01 176
14508.15 174
14509.28 206
14510.42 200
14511.56 182
14512.70 192
14513.84 178
14514.98 155
14516.11 170
14517.25 177
14518.39 160
14519.53 171
14520.67 196
14521.81 178
14522.95 187
14524.08 181
14525.22 191
14526.36 160
14527.50 169
14528.64 180
14529.78 168
14530.92 182
14532.06 158
14533.20 178
14534.33 184
14535.47 163
14536.61 179
14537.75 202
14538.89 206
14540.03 201
14541.17 172
14542.31 182
14543.45 175
14544.59 177
14545.73 185
14546.87 181
14548.01 160
14549.15 160
14550.29 172
14551.43 166
14552.57 137
14553.71 186
14554.85 165
14555.99 134
14557.13 159
14558.27 185
14559.41 181
14560.55 190
14561.69 150
14562.83 161
14563.97 179
14565.11 191
14566.25 164
14567.39 165
14568.53 196
14569.67 183
14570.81 177
14571.95 181
14573.09 167
14574.23 147
14575.37 196
14576.51 201
14577.65 163
14578.79 140
14579.94 158
14581.08 178
14582.22 170
14583.36 178
14584.50 155
14585.64 170
14586.78 173
14587.92 158
14589.06 173
14590.21 150
14591.35 185
14592.49 180
14593.63 153
14594.77 159
14595.91 172
14597.05 143
14598.20 177
14599.34 192
14600.48 161
14601.62 170
14602.76 170
14603.90 171
14605.05 157
14606.19 142
14607.33 164
14608.47 182
14609.61 173
14610.76 194
14611.90 153
14613.04 155
14614.18 153
14615.32 182
14616.47 189
14617.61 151
14618.75 167
14619.89 152
14621.04 168
14622.18 176
14623.32 165
14624.46 159
14625.61 170
14626.75 136
14627.89 170
14629.04 166
14630.18 140
14631.32 169
14632.46 194
14633.61 203
14634.75 157
14635.89 145
14637.04 172
14638.18 197
14639.32 183
14640.47 171
14641.61 190
14642.75 185
14643.90 178
14645.04 160
14646.18 155
14647.33 155
14648.47 163
14649.61 157
14650.76 141
14651.90 143
14653.05 138
14654.19 175
14655.33 193
14656.48 159
14657.62 147
14658.76 157
14659.91 157
14661.05 132
14662.20 174
14663.34 143
14664.49 170
14665.63 159
14666.77 189
14667.92 198
14669.06 178
14670.21 155
14671.35 165
14672.50 164
14673.64 147
14674.79 150
14675.93 164
14677.07 158
14678.22 176
14679.36 162
14680.51 148
14681.65 133
14682.80 147
14683.94 175
14685.09 157
14686.23 141
14687.38 166
14688.52 163
14689.67 169
14690.81 162
14691.96 146
14693.10 133
14694.25 154
14695.40 171
14696.54 156
14697.69 133
14698.83 152
14699.98 161
14701.12 140
14702.27 150
14703.41 170
14704.56 183
14705.71 167
14706.85 155
14708.00 160
14709.14 165
14710.29 145
14711.44 156
14712.58 142
14713.73 134
14714.87 170
14716.02 179
14717.17 160
14718.31 122
14719.46 120
14720.61 148
14721.75 158
14722.90 160
14724.05 149
14725.19 150
14726.34 147
14727.49 159
14728.63 162
14729.78 161
14730.93 169
14732.07 160
14733.22 155
14734.37 153
14735.51 181
14736.66 148
14737.81 155
14738.95 173
14740.10 167
14741.25 151
14742.40 154
14743.54 152
14744.69 177
14745.84 149
14746.99 140
14748.13 174
14749.28 167
14750.43 151
14751.58 164
14752.72 151
14753.87 158
14755.02 184
14756.17 155
14757.31 152
14758.46 135
14759.61 134
14760.76 137
14761.91 135
14763.05 150
14764.20 173
14765.35 147
14766.50 128
14767.65 134
14768.80 131
14769.94 139
14771.09 146
14772.24 161
14773.39 146
14774.54 167
14775.69 146
14776.83 149
14777.98 149
14779.13 144
14780.28 130
14781.43 162
14782.58 143
14783.73 116
14784.88 148
14786.03 152
14787.17 156
14788.32 165
14789.47 168
14790.62 187
14791.77 177
14792.92 165
14794.07 152
14795.22 137
14796.37 132
14797.52 172
14798.67 187
14799.82 161
14800.97 158
14802.12 160
14803.26 172
14804.41 149
14805.56 168
14806.71 175
14807.86 149
14809.01 185
14810.16 156
14811.31 159
14812.46 181
14813.61 170
14814.76 167
14815.91 148
14817.06 145
14818.21 144
14819.36 139
14820.51 163
14821.66 134
14822.82 138
14823.97 127
14825.12 139
14826.27 131
14827.42 137
14828.57 136
14829.72 160
14830.87 166
14832.02 152
14833.17 146
14834.32 138
14835.47 149
14836.62 131
14837.77 143
14838.93 153
14840.08 130
14841.23 154
14842.38 141
14843.53 151
14844.68 166
14845.83 136
14846.98 155
14848.14 148
14849.29 158
14850.44 147
14851.59 153
14852.74 158
14853.89 120
14855.04 159
14856.20 147
14857.35 155
14858.50 127
14859.65 144
14860.80 148
14861.96 153
14863.11 132
14864.26 124
14865.41 114
14866.56 141
14867.72 146
14868.87 168
14870.02 149
14871.17 129
14872.32 147
14873.48 149
14874.63 139
14875.78 146
14876.93 138
14878.09 114
14879.24 155
14880.39 133
14881.54 146
14882.70 145
14883.85 148
14885.00 166
14886.16 154
14887.31 163
14888.46 138
14889.61 118
14890.77 138
14891.92 151
14893.07 105
14894.23 153
14895.38 170
14896.53 146
14897.69 144
14898.84 158
14899.99 130
14901.15 129
14902.30 152
14903.45 157
14904.61 135
14905.76 139
14906.91 141
14908.07 161
14909.22 149
14910.38 134
14911.53 148
14912.68 140
14913.84 157
14914.99 140
14916.15 149
14917.30 149
14918.45 154
14919.61 138
14920.76 163
14921.92 154
14923.07 141
14924.22 142
14925.38 132
14926.53 129
14927.69 149
14928.84 167
14930.00 161
14931.15 157
14932.31 146
14933.46 162
14934.62 147
14935.77 154
14936.93 152
14938.08 189
14939.24 184
14940.39 134
14941.55 152
14942.70 146
14943.86 154
14945.01 146
14946.17 130
14947.32 139
14948.48 157
14949.63 149
14950.79 144
14951.94 157
14953.10 145
14954.25 138
14955.41 157
14956.56 151
14957.72 139
14958.88 144
14960.03 146
14961.19 176
14962.34 136
14963.50 120
14964.65 138
14965.81 156
14966.97 137
14968.12 143
14969.28 142
14970.43 163
14971.59 139
14972.75 149
14973.90 131
14975.06 131
14976.22 147
14977.37 117
14978.53 138
14979.69 139
14980.84 160
14982.00 149
14983.16 163
14984.31 141
14985.47 113
14986.63 127
14987.78 136
14988.94 138
14990.10 139
14991.25 139
14992.41 133
14993.57 160
14994.72 169
14995.88 148
14997.04 133
14998.20 128
14999.35 131
15000.51 134
15001.67 140
15002.82 143
15003.98 138
15005.14 152
15006.30 150
15007.45 144
15008.61 139
15009.77 146
15010.93 143
15012.09 140
15013.24 138
15014.40 169
15015.56 138
15016.72 141
15017.87 158
15019.03 138
15020.19 144
15021.35 126
15022.51 143
15023.67 124
15024.82 144
15025.98 125
15027.14 131
15028.30 142
15029.46 109
15030.62 125
15031.77 154
15032.93 145
15034.09 125
15035.25 136
15036.41 128
15037.57 136
15038.73 141
15039.88 121
15041.04 129
15042.20 120
15043.36 128
15044.52 136
15045.68 143
15046.84 113
15048.00 130
15049.16 126
15050.32 134
15051.47 135
15052.63 135
15053.79 124
15054.95 133
15056.11 144
15057.27 123
15058.43 112
15059.59 121
15060.75 128
15061.91 95
15063.07 113
15064.23 132
15065.39 132
15066.55 152
15067.71 133
15068.87 135
15070.03 138
15071.19 154
15072.35 127
15073.51 127
15074.67 144
15075.83 138
15076.99 135
15078.15 126
15079.31 122
15080.47 120
15081.63 137
15082.79 134
15083.95 128
15085.11 138
15086.27 126
15087.43 141
15088.59 126
15089.76 117
15090.92 127
15092.08 154
15093.24 160
15094.40 136
15095.56 133
15096.72 130
15097.88 132
15099.04 140
15100.20 124
15101.37 123
15102.53 139
15103.69 136
15104.85 127
15106.01 156
15107.17 120
15108.33 118
15109.50 147
15110.66 127
15111.82 107
15112.98 103
15114.14 105
15115.30 138
15116.47 117
15117.63 124
15118.79 149
15119.95 113
15121.11 136
15122.27 132
15123.44 104
15124.60 121
15125.76 144
15126.92 135
15128.09 126
15129.25 123
15130.41 118
15131.57 122
15132.73 151
15133.90 117
15135.06 120
15136.22 127
15137.38 111
15138.55 121
15139.71 129
15140.87 131
15142.04 133
15143.20 145
15144.36 126
15145.52 106
15146.69 127
15147.85 144
15149.01 149
15150.18 156
15151.34 153
15152.50 126
15153.67 138
15154.83 124
15155.99 128
15157.16 134
15158.32 148
15159.48 123
15160.65 104
15161.81 118
15162.97 117
15164.14 134
15165.30 132
15166.46 129
15167.63 145
15168.79 134
15169.95 135
15171.12 148
15172.28 111
15173.45 117
15174.61 133
15175.77 142
15176.94 121
15178.10 127
15179.27 123
15180.43 130
15181.60 130
15182.76 114
15183.92 146
15185.09 138
15186.25 124
15187.42 113
15188.58 138
15189.75 134
15190.91 152
15192.08 124
15193.24 108
15194.41 126
15195.57 119
15196.74 122
15197.90 134
15199.07 122
15200.23 117
15201.40 142
15202.56 128
15203.73 126
15204.89 107
15206.06 122
15207.22 168
15208.39 166
15209.55 143
15210.72 114
15211.88 119
15213.05 127
15214.21 129
15215.38 122
15216.54 128
15217.71 145
15218.88 122
15220.04 131
15221.21 104
15222.37 117
15223.54 135
15224.71 114
15225.87 138
15227.04 114
15228.20 117
15229.37 129
15230.54 142
15231.70 133
15232.87 144
15234.03 129
15235.20 133
15236.37 120
15237.53 118
15238.70 133
15239.87 131
15241.03 154
15242.20 132
15243.37 132
15244.53 129
15245.70 125
15246.87 116
15248.03 137
15249.20 135
15250.37 131
15251.53 127
15252.70 134
15253.87 142
15255.04 153
15256.20 159
15257.37 117
15258.54 175
15259.70 152
15260.87 122
15262.04 128
15263.21 132
15264.37 167
15265.54 129
15266.71 120
15267.88 131
15269.04 146
15270.21 146
15271.38 136
15272.55 138
15273.72 145
15274.88 127
15276.05 126
15277.22 116
15278.39 95
15279.56 139
15280.72 144
15281.89 137
15283.06 152
15284.23 135
15285.40 132
15286.56 155
15287.73 138
15288.90 138
15290.07 129
15291.24 117
15292.41 124
15293.58 159
15294.74 120
15295.91 121
15297.08 124
15298.25 135
15299.42 112
15300.59 119
15301.76 118
15302.93 125
15304.09 119
15305.26 148
15306.43 129
15307.60 132
15308.77 128
15309.94 114
15311.11 121
15312.28 123
15313.45 131
15314.62 127
15315.79 139
15316.96 110
15318.13 121
15319.30 134
15320.46 114
15321.63 103
15322.80 122
15323.97 113
15325.14 118
15326.31 139
15327.48 135
15328.65 129
15329.82 122
15330.99 150
15332.16 122
15333.33 109
15334.50 133
15335.67 128
15336.84 122
15338.01 113
15339.18 114
15340.36 107
15341.53 129
15342.70 153
15343.87 108
15345.04 113
15346.21 154
15347.38 138
15348.55 119
15349.72 115
15350.89 132
15352.06 126
15353.23 110
15354.40 129
15355.57 137
15356.75 110
15357.92 116
15359.09 114
15360.26 127
15361.43 102
15362.60 107
15363.77 119
15364.94 131
15366.11 125
15367.29 108
15368.46 108
15369.63 130
15370.80 136
15371.97 106
15373.14 129
15374.32 135
15375.49 139
15376.66 128
15377.83 121
15379.00 121
15380.17 112
15381.35 126
15382.52 132
15383.69 114
15384.86 129
15386.03 143
15387.21 141
15388.38 107
15389.55 101
15390.72 124
15391.90 139
15393.07 137
15394.24 133
15395.41 112
15396.59 124
15397.76 129
15398.93 138
15400.10 129
15401.28 117
15402.45 144
15403.62 130
15404.79 129
15405.97 133
15407.14 114
15408.31 125
15409.49 120
15410.66 128
15411.83 130
15413.01 143
15414.18 126
15415.35 123
15416.53 133
15417.70 143
15418.87 139
15420.05 110
15421.22 104
15422.39 130
15423.57 138
15424.74 100
15425.91 137
15427.09 116
15428.26 117
15429.43 133
15430.61 110
15431.78 129
15432.96 115
15434.13 147
15435.30 130
15436.48 104
15437.65 119
15438.83 107
15440.00 117
15441.17 144
15442.35 102
15443.52 115
15444.70 120
15445.87 122
15447.05 149
15448.22 149
15449.40 135
15450.57 136
15451.75 129
15452.92 109
15454.09 119
15455.27 141
15456.44 136
15457.62 131
15458.79 91
15459.97 109
15461.14 115
15462.32 102
15463.49 112
15464.67 107
15465.84 100
15467.02 124
15468.19 139
15469.37 122
15470.55 123
15471.72 132
15472.90 144
15474.07 145
15475.25 111
15476.42 82
15477.60 113
15478.77 143
15479.95 96
15481.13 109
15482.30 118
15483.48 141
15484.65 130
15485.83 134
15487.00 120
15488.18 120
15489.36 129
15490.53 133
15491.71 126
15492.89 115
15494.06 126
15495.24 124
15496.41 148
15497.59 131
15498.77 114
15499.94 125
15501.12 108
15502.30 128
15503.47 118
15504.65 121
15505.83 122
15507.00 147
15508.18 126
15509.36 139
15510.53 122
15511.71 131
15512.89 139
15514.06 118
15515.24 117
15516.42 105
15517.60 102
15518.77 125
15519.95 123
15521.13 132
15522.30 128
15523.48 138
15524.66 132
15525.84 121
15527.01 102
15528.19 110
15529.37 121
15530.55 112
15531.73 124
15532.90 104
15534.08 140
15535.26 138
15536.44 115
15537.61 124
15538.79 152
15539.97 135
15541.15 138
15542.33 130
15543.50 118
15544.68 111
15545.86 105
15547.04 120
15548.22 123
15549.40 131
15550.57 138
15551.75 122
15552.93 100
15554.11 106
15555.29 119
15556.47 149
15557.65 141
15558.82 122
15560.00 125
15561.18 137
15562.36 138
15563.54 110
15564.72 100
15565.90 151
15567.08 139
15568.26 119
15569.43 113
15570.61 133
15571.79 127
15572.97 112
15574.15 135
15575.33 103
15576.51 120
15577.69 125
15578.87 144
15580.05 125
15581.23 145
15582.41 163
15583.59 141
15584.77 149
15585.95 126
15587.13 147
15588.31 142
15589.49 137
15590.67 116
15591.85 111
15593.03 142
15594.21 142
15595.39 135
15596.57 126
15597.75 120
15598.93 148
15600.11 151
15601.29 141
15602.47 131
15603.65 141
15604.83 139
15606.01 122
15607.19 131
15608.37 125
15609.55 144
15610.73 125
15611.91 128
15613.09 126
15614.27 121
15615.45 157
15616.64 129
15617.82 148
15619.00 139
15620.18 138
15621.36 153
15622.54 145
15623.72 144
15624.90 121
15626.08 144
15627.27 124
15628.45 148
15629.63 157
15630.81 132
15631.99 151
15633.17 120
15634.35 148
15635.54 148
15636.72 156
15637.90 172
15639.08 177
15640.26 143
15641.45 139
15642.63 136
15643.81 153
15644.99 155
15646.17 154
15647.36 150
15648.54 175
15649.72 141
15650.90 162
15652.08 151
15653.27 145
15654.45 160
15655.63 169
15656.81 141
15658.00 139
15659.18 147
15660.36 152
15661.54 145
15662.73 148
15663.91 180
15665.09 198
15666.27 168
15667.46 142
15668.64 156
15669.82 161
15671.01 166
15672.19 169
15673.37 173
15674.56 178
15675.74 174
15676.92 171
15678.10 200
15679.29 164
15680.47 181
15681.65 191
15682.84 178
15684.02 173
15685.21 172
15686.39 172
15687.57 186
15688.76 175
15689.94 148
15691.12 150
15692.31 172
15693.49 170
15694.67 171
15695.86 171
15697.04 164
15698.23 194
15699.41 166
15700.59 168
15701.78 166
15702.96 161
15704.15 167
15705.33 178
15706.52 183
15707.70 159
15708.88 182
15710.07 187
15711.25 165
15712.44 161
15713.62 169
15714.81 186
15715.99 187
15717.18 170
15718.36 193
15719.55 201
15720.73 190
15721.92 177
15723.10 189
15724.29 205
15725.47 186
15726.66 202
15727.84 189
15729.03 187
15730.21 185
15731.40 210
15732.58 218
15733.77 189
15734.95 177
15736.14 196
15737.32 196
15738.51 170
15739.69 177
15740.88 200
15742.07 203
15743.25 182
15744.44 213
15745.62 202
15746.81 232
15747.99 236
15749.18 237
15750.37 219
15751.55 220
15752.74 208
15753.93 217
15755.11 232
15756.30 248
15757.48 231
15758.67 234
15759.86 225
15761.04 199
15762.23 230
15763.42 229
15764.60 236
15765.79 252
15766.98 258
15768.16 235
15769.35 255
15770.54 255
15771.72 243
15772.91 275
15774.10 230
15775.28 246
15776.47 257
15777.66 240
15778.84 247
15780.03 248
15781.22 214
15782.41 213
15783.59 217
15784.78 241
15785.97 238
15787.15 207
15788.34 221
15789.53 235
15790.72 236
15791.90 230
15793.09 205
15794.28 192
15795.47 229
15796.65 216
15797.84 203
15799.03 207
15800.22 235
15801.41 211
15802.59 250
15803.78 222
15804.97 190
15806.16 250
15807.35 221
15808.53 198
15809.72 200
15810.91 219
15812.10 203
15813.29 230
15814.48 175
15815.66 197
15816.85 198
15818.04 181
15819.23 201
15820.42 184
15821.61 181
15822.80 166
15823.98 184
15825.17 178
15826.36 176
15827.55 168
15828.74 148
15829.93 172
15831.12 196
15832.31 155
15833.50 174
15834.69 161
15835.87 185
15837.06 189
15838.25 209
15839.44 188
15840.63 177
15841.82 174
15843.01 179
15844.20 179
15845.39 164
15846.58 189
15847.77 156
15848.96 183
15850.15 195
15851.34 191
15852.53 196
15853.72 182
15854.91 168
15856.10 182
15857.29 174
15858.48 157
15859.67 187
15860.86 169
15862.05 155
15863.24 161
15864.43 184
15865.62 190
15866.81 191
15868.00 190
15869.19 183
15870.38 203
15871.57 191
15872.76 183
15873.95 157
15875.14 152
15876.33 172
15877.52 162
15878.72 173
15879.91 174
15881.10 183
15882.29 163
15883.48 175
15884.67 188
15885.86 174
15887.05 192
15888.24 195
15889.43 174
15890.63 157
15891.82 169
15893.01 173
15894.20 162
15895.39 166
15896.58 165
15897.77 181
15898.97 190
15900.16 157
15901.35 151
15902.54 157
15903.73 165
15904.92 197
15906.12 170
15907.31 166
15908.50 166
15909.69 193
15910.88 215
15912.08 178
15913.27 171
15914.46 196
15915.65 192
15916.85 191
15918.04 197
15919.23 226
15920.42 187
15921.61 210
15922.81 155
15924.00 160
15925.19 195
15926.38 204
15927.58 197
15928.77 180
15929.96 174
15931.16 167
15932.35 170
15933.54 182
15934.73 160
15935.93 173
15937.12 143
15938.31 140
15939.51 176
15940.70 186
15941.89 166
15943.09 172
15944.28 175
15945.47 200
15946.67 201
15947.86 191
15949.05 176
15950.25 160
15951.44 147
15952.63 181
15953.83 146
15955.02 168
15956.21 192
15957.41 177
15958.60 156
15959.80 165
15960.99 173
15962.18 162
15963.38 178
15964.57 153
15965.77 149
15966.96 153
15968.15 160
15969.35 179
15970.54 163
15971.74 145
15972.93 133
15974.13 159
15975.32 171
15976.51 134
15977.71 146
15978.90 157
15980.10 156
15981.29 155
15982.49 157
15983.68 148
15984.88 127
15986.07 155
15987.27 138
15988.46 136
15989.66 157
15990.85 142
15992.05 141
15993.24 136
15994.44 151
15995.63 154
15996.83 161
15998.02 129
15999.22 146
16000.41 165
16001.61 163
16002.80 158
16004.00 157
16005.20 172
16006.39 190
16007.59 183
16008.78 148
16009.98 163
16011.17 142
16012.37 163
16013.57 153
16014.76 154
16015.96 147
16017.15 164
16018.35 162
16019.55 149
16020.74 157
16021.94 178
16023.13 162
16024.33 152
16025.53 159
16026.72 168
16027.92 172
16029.12 161
16030.31 137
16031.51 138
16032.71 136
16033.90 130
16035.10 143
16036.30 157
16037.49 133
16038.69 160
16039.89 139
16041.08 156
16042.28 143
16043.48 145
16044.67 125
16045.87 166
16047.07 138
16048.27 132
16049.46 153
16050.66 148
16051.86 159
16053.06 140
16054.25 142
16055.45 128
16056.65 134
16057.84 156
16059.04 157
16060.24 141
16061.44 151
16062.64 177
16063.83 153
16065.03 145
16066.23 149
16067.43 153
16068.62 146
16069.82 155
16071.02 133
16072.22 146
16073.42 153
16074.62 181
16075.81 135
16077.01 145
16078.21 154
16079.41 163
16080.61 137
16081.81 141
16083.00 144
16084.20 136
16085.40 145
16086.60 129
16087.80 135
16089.00 133
16090.20 133
16091.39 145
16092.59 123
16093.79 124
16094.99 122
16096.19 136
16097.39 127
16098.59 147
16099.79 139
16100.99 134
16102.19 144
16103.38 140
16104.58 122
16105.78 116
16106.98 149
16108.18 132
16109.38 129
16110.58 121
16111.78 130
16112.98 117
16114.18 136
16115.38 123
16116.58 132
16117.78 123
16118.98 137
16120.18 129
16121.38 124
16122.58 111
16123.78 121
16124.98 112
16126.18 142
16127.38 128
16128.58 114
16129.78 129
16130.98 139
16132.18 121
16133.38 107
16134.58 117
16135.78 116
16136.98 130
16138.18 129
16139.38 115
16140.58 137
16141.78 125
16142.98 114
16144.19 136
16145.39 121
16146.59 142
16147.79 134
16148.99 113
16150.19 124
16151.39 118
16152.59 116
16153.79 135
16154.99 118
16156.20 106
16157.40 113
16158.60 121
16159.80 128
16161.00 119
16162.20 133
16163.40 109
16164.61 137
16165.81 120
16167.01 115
16168.21 113
16169.41 137
16170.61 158
16171.82 120
16173.02 116
16174.22 149
16175.42 138
16176.62 114
16177.82 102
16179.03 113
16180.23 138
16181.43 112
16182.63 126
16183.84 128
16185.04 141
16186.24 167
16187.44 131
16188.65 127
16189.85 126
16191.05 119
16192.25 108
16193.46 116
16194.66 134
16195.86 122
16197.06 132
16198.27 114
16199.47 109
16200.67 145
16201.87 137
16203.08 114
16204.28 130
16205.48 147
16206.69 139
16207.89 137
16209.09 113
16210.30 121
16211.50 140
16212.70 115
16213.91 117
16215.11 132
16216.31 126
16217.52 125
16218.72 143
16219.92 114
16221.13 120
16222.33 124
16223.53 133
16224.74 129
16225.94 133
16227.15 100
16228.35 120
16229.55 121
16230.76 113
16231.96 116
16233.17 139
16234.37 139
16235.57 132
16236.78 113
16237.98 126
16239.19 107
16240.39 100
16241.60 119
16242.80 133
16244.00 118
16245.21 135
16246.41 129
16247.62 122
16248.82 114
16250.03 133
16251.23 138
16252.44 121
16253.64 144
16254.85 122
16256.05 111
16257.26 132
16258.46 123
16259.67 115
16260.87 111
16262.08 119
16263.28 113
16264.49 129
16265.69 134
16266.90 120
16268.10 104
16269.31 115
16270.51 124
16271.72 116
16272.93 135
16274.13 158
16275.34 121
16276.54 110
16277.75 125
16278.95 141
16280.16 123
16281.37 140
16282.57 127
16283.78 127
16284.98 127
16286.19 94
16287.40 97
16288.60 125
16289.81 101
16291.01 121
16292.22 124
16293.43 135
16294.63 121
16295.84 126
16297.05 140
16298.25 132
16299.46 111
16300.67 155
16301.87 128
16303.08 126
16304.29 113
16305.49 108
16306.70 115
16307.91 138
16309.11 139
16310.32 119
16311.53 137
16312.73 132
16313.94 129
16315.15 124
16316.36 123
16317.56 138
16318.77 153
16319.98 118
16321.19 109
16322.39 132
16323.60 152
16324.81 143
16326.02 117
16327.22 122
16328.43 137
16329.64 123
16330.85 130
16332.05 123
16333.26 131
16334.47 124
16335.68 120
16336.88 127
16338.09 112
16339.30 116
16340.51 132
16341.72 134
16342.93 135
16344.13 111
16345.34 129
16346.55 131
16347.76 119
16348.97 110
16350.18 108
16351.38 124
16352.59 150
16353.80 124
16355.01 124
16356.22 127
16357.43 133
16358.64 142
16359.84 119
16361.05 123
16362.26 123
16363.47 156
16364.68 127
16365.89 121
16367.10 103
16368.31 140
16369.52 161
16370.73 130
16371.93 108
16373.14 110
16374.35 134
16375.56 146
16376.77 135
16377.98 147
16379.19 127
16380.40 130
16381.61 129
16382.82 106
16384.03 106
16385.24 101
16386.45 119
16387.66 129
16388.87 94
16390.08 99
16391.29 115
16392.50 106
16393.71 106
16394.92 112
16396.13 114
16397.34 105
16398.55 101
16399.76 110
16400.97 128
16402.18 119
16403.39 110
16404.60 121
16405.81 105
16407.02 101
16408.23 133
16409.44 109
16410.65 107
16411.86 116
16413.08 137
16414.29 131
16415.50 108
16416.71 113
16417.92 124
16419.13 149
16420.34 130
16421.55 119
16422.76 97
16423.97 97
16425.19 96
16426.40 105
16427.61 101
16428.82 117
16430.03 118
16431.24 129
16432.45 112
16433.67 100
16434.88 101
16436.09 122
16437.30 107
16438.51 89
16439.72 99
16440.94 119
16442.15 130
16443.36 100
16444.57 85
16445.78 99
16446.99 133
16448.21 133
16449.42 108
16450.63 101
16451.84 113
16453.06 108
16454.27 113
16455.48 97
16456.69 104
16457.90 122
16459.12 118
16460.33 106
16461.54 93
16462.75 100
16463.97 104
16465.18 107
16466.39 101
16467.61 93
16468.82 106
16470.03 95
16471.24 91
16472.46 95
16473.67 98
16474.88 107
16476.10 97
16477.31 106
16478.52 103
16479.74 112
16480.95 111
16482.16 104
16483.38 93
16484.59 90
16485.80 109
16487.02 116
16488.23 111
16489.44 110
16490.66 122
16491.87 116
16493.08 100
16494.30 123
16495.51 99
16496.73 91
16497.94 110
16499.15 122
16500.37 124
16501.58 111
16502.80 91
16504.01 100
16505.22 95
16506.44 106
16507.65 110
16508.87 135
16510.08 150
16511.30 112
16512.51 124
16513.72 129
16514.94 109
16516.15 117
16517.37 106
16518.58 124
16519.80 112
16521.01 115
16522.23 122
16523.44 102
16524.66 87
16525.87 91
16527.09 128
16528.30 107
16529.52 94
16530.73 97
16531.95 102
16533.16 96
16534.38 105
16535.59 111
16536.81 108
16538.02 113
16539.24 123
16540.45 122
16541.67 91
16542.89 99
16544.10 111
16545.32 124
16546.53 109
16547.75 87
16548.96 88
16550.18 98
16551.40 91
16552.61 94
16553.83 106
16555.04 117
16556.26 116
16557.48 106
16558.69 110
16559.91 103
16561.12 74
16562.34 107
16563.56 114
16564.77 94
16565.99 90
16567.21 111
16568.42 101
16569.64 84
16570.86 88
16572.07 119
16573.29 101
16574.51 103
16575.72 124
16576.94 112
16578.16 100
16579.37 91
16580.59 103
16581.81 89
16583.02 112
16584.24 102
16585.46 106
16586.68 104
16587.89 103
16589.11 117
16590.33 108
16591.54 107
16592.76 98
16593.98 104
16595.20 115
16596.41 103
16597.63 111
16598.85 97
16600.07 111
16601.29 120
16602.50 103
16603.72 136
16604.94 99
16606.16 107
16607.37 108
16608.59 98
16609.81 100
16611.03 113
16612.25 98
16613.46 103
16614.68 115
16615.90 106
16617.12 103
16618.34 105
16619.56 96
16620.77 93
16621.99 119
16623.21 100
16624.43 94
16625.65 96
16626.87 88
16628.09 97
16629.30 97
16630.52 94
16631.74 84
16632.96 106
16634.18 111
16635.40 115
16636.62 107
16637.84 114
16639.06 85
16640.28 89
16641.49 103
16642.71 110
16643.93 95
16645.15 105
16646.37 102
16647.59 89
16648.81 85
16650.03 102
16651.25 102
16652.47 84
16653.69 106
16654.91 96
16656.13 98
16657.35 99
16658.57 114
16659.79 113
16661.01 107
16662.23 95
16663.45 99
16664.67 96
16665.89 106
16667.11 112
16668.33 92
16669.55 88
16670.77 98
16671.99 90
16673.21 103
16674.43 106
16675.65 120
16676.87 94
16678.09 96
16679.31 97
16680.53 102
16681.75 116
16682.97 88
16684.19 106
16685.42 115
16686.64 100
16687.86 92
16689.08 106
16690.30 93
16691.52 105
16692.74 118
16693.96 121
16695.18 69
16696.40 104
16697.63 130
16698.85 110
16700.07 99
16701.29 87
16702.51 94
16703.73 100
16704.95 111
16706.18 94
16707.40 107
16708.62 109
16709.84 88
16711.06 79
16712.28 90
16713.51 95
16714.73 98
16715.95 104
16717.17 98
16718.39 95
16719.62 93
16720.84 97
16722.06 93
16723.28 104
16724.50 78
16725.73 90
16726.95 105
16728.17 149
16729.39 98
16730.62 86
16731.84 95
16733.06 112
16734.28 91
16735.51 93
16736.73 80
16737.95 87
16739.18 92
16740.40 102
16741.62 82
16742.84 75
16744.07 117
16745.29 109
16746.51 93
16747.74 97
16748.96 111
16750.18 106
16751.41 109
16752.63 89
16753.85 80
16755.08 98
16756.30 99
16757.52 88
16758.75 101
16759.97 85
16761.19 79
16762.42 96
16763.64 107
16764.86 103
16766.09 95
16767.31 95
16768.54 93
16769.76 110
16770.98 141
16772.21 101
16773.43 87
16774.66 95
16775.88 87
16777.10 84
16778.33 88
16779.55 91
16780.78 103
16782.00 99
16783.22 87
16784.45 112
16785.67 137
16786.90 116
16788.12 116
16789.35 111
16790.57 97
16791.80 102
16793.02 107
16794.25 108
16795.47 95
16796.70 121
16797.92 107
16799.15 109
16800.37 113
16801.60 99
16802.82 83
16804.05 117
16805.27 100
16806.50 101
16807.72 106
16808.95 112
16810.17 102
16811.40 99
16812.62 100
16813.85 94
16815.07 81
16816.30 113
16817.53 113
16818.75 99
16819.98 92
16821.20 92
16822.43 97
16823.65 97
16824.88 92
16826.11 92
16827.33 107
16828.56 94
16829.78 115
16831.01 124
16832.24 102
16833.46 113
16834.69 110
16835.92 140
16837.14 113
16838.37 101
16839.60 119
16840.82 123
16842.05 107
16843.27 123
16844.50 112
16845.73 127
16846.96 110
16848.18 113
16849.41 106
16850.64 118
16851.86 105
16853.09 116
16854.32 124
16855.54 125
16856.77 92
16858.00 106
16859.22 109
16860.45 107
16861.68 113
16862.91 99
16864.13 113
16865.36 117
16866.59 110
16867.82 130
16869.04 115
16870.27 106
16871.50 126
16872.73 142
16873.95 130
16875.18 131
16876.41 133
16877.64 129
16878.87 130
16880.09 149
16881.32 129
16882.55 116
16883.78 141
16885.01 145
16886.23 124
16887.46 126
16888.69 110
16889.92 148
16891.15 125
16892.38 141
16893.60 117
16894.83 121
16896.06 129
16897.29 121
16898.52 120
16899.75 128
16900.98 142
16902.20 119
16903.43 130
16904.66 147
16905.89 148
16907.12 136
16908.35 150
16909.58 128
16910.81 109
16912.04 129
16913.26 141
16914.49 129
16915.72 121
16916.95 129
16918.18 126
16919.41 125
16920.64 131
16921.87 133
16923.10 143
16924.33 153
16925.56 151
16926.79 138
16928.02 119
16929.25 132
16930.48 121
16931.71 150
16932.94 125
16934.17 127
16935.40 110
16936.63 117
16937.86 134
16939.09 126
16940.32 122
16941.55 122
16942.78 122
16944.01 118
16945.24 149
16946.47 142
16947.70 114
16948.93 93
16950.16 112
16951.39 138
16952.62 116
16953.85 105
16955.08 166
16956.31 152
16957.54 107
16958.77 105
16960.01 126
16961.24 144
16962.47 118
16963.70 127
16964.93 119
16966.16 114
16967.39 129
16968.62 112
16969.85 110
16971.08 125
16972.32 126
16973.55 100
16974.78 116
16976.01 125
16977.24 121
16978.47 113
16979.70 130
16980.94 107
16982.17 101
16983.40 107
16984.63 111
16985.86 127
16987.10 135
16988.33 128
16989.56 123
16990.79 124
16992.02 103
16993.26 104
16994.49 104
16995.72 123
16996.95 109
16998.18 99
16999.42 105
17000.65 104
17001.88 87
17003.11 98
17004.35 124
17005.58 107
17006.81 99
17008.04 104
17009.28 117
17010.51 112
17011.74 97
17012.97 96
17014.21 94
17015.44 94
17016.67 102
17017.91 98
17019.14 115
17020.37 98
17021.60 103
17022.84 105
17024.07 107
17025.30 121
17026.54 95
17027.77 90
17029.00 110
17030.24 142
17031.47 110
17032.70 110
17033.94 101
17035.17 101
17036.41 98
17037.64 103
17038.87 111
17040.11 108
17041.34 101
17042.57 109
17043.81 98
17045.04 121
17046.28 105
17047.51 94
17048.74 108
17049.98 110
17051.21 114
17052.45 112
17053.68 97
17054.92 97
17056.15 94
17057.38 102
17058.62 114
17059.85 103
17061.09 114
17062.32 114
17063.56 96
17064.79 93
17066.03 94
17067.26 103
17068.50 96
17069.73 97
17070.97 86
17072.20 100
17073.44 105
17074.67 113
17075.91 101
17077.14 91
17078.38 100
17079.61 117
17080.85 97
17082.08 103
17083.32 99
17084.55 95
17085.79 101
17087.02 93
17088.26 101
17089.49 93
17090.73 102
17091.97 93
17093.20 101
17094.44 97
17095.67 108
17096.91 107
17098.14 99
17099.38 86
17100.62 90
17101.85 103
17103.09 97
17104.32 157
17105.56 102
17106.80 106
17108.03 86
17109.27 106
17110.51 85
17111.74 77
17112.98 92
17114.21 104
17115.45 95
17116.69 119
17117.92 98
17119.16 104
17120.40 87
17121.63 81
17122.87 94
17124.11 125
17125.34 99
17126.58 97
17127.82 90
17129.06 97
17130.29 108
17131.53 113
17132.77 107
17134.00 94
17135.24 79
17136.48 112
17137.72 92
17138.95 92
17140.19 102
17141.43 100
17142.67 94
17143.90 76
17145.14 101
17146.38 105
17147.62 95
17148.85 103
17150.09 97
17151.33 83
17152.57 90
17153.80 92
17155.04 95
17156.28 93
17157.52 90
17158.76 98
17159.99 95
17161.23 113
17162.47 94
17163.71 90
17164.95 83
17166.19 87
17167.42 85
17168.66 110
17169.90 132
17171.14 90
17172.38 100
17173.62 80
17174.86 91
17176.09 90
17177.33 96
17178.57 94
17179.81 102
17181.05 104
17182.29 73
17183.53 97
17184.77 96
17186.01 86
17187.24 87
17188.48 112
17189.72 96
17190.96 103
17192.20 87
17193.44 81
17194.68 89
17195.92 117
17197.16 102
17198.40 98
17199.64 93
17200.88 99
17202.12 100
17203.36 93
17204.60 82
17205.84 79
17207.08 98
17208.32 92
17209.56 114
17210.80 95
17212.04 94
17213.28 81
17214.52 74
17215.76 88
17217.00 85
17218.24 90
17219.48 88
17220.72 83
17221.96 75
17223.20 79
17224.44 102
17225.68 90
17226.92 73
17228.16 88
17229.40 81
17230.64 109
17231.88 92
17233.12 83
17234.36 93
17235.60 90
17236.85 99
17238.09 97
17239.33 93
17240.57 95
17241.81 109
17243.05 83
17244.29 85
17245.53 76
17246.77 97
17248.02 111
17249.26 110
17250.50 93
17251.74 91
17252.98 70
17254.22 98
17255.46 93
17256.71 70
17257.95 76
17259.19 95
17260.43 110
17261.67 86
17262.91 78
17264.16 59
17265.40 83
17266.64 87
17267.88 102
17269.12 65
17270.37 71
17271.61 89
17272.85 116
17274.09 88
17275.34 89
17276.58 115
17277.82 79
17279.06 101
17280.30 67
17281.55 85
17282.79 95
17284.03 93
17285.27 103
17286.52 98
17287.76 92
17289.00 91
17290.25 79
17291.49 99
17292.73 91
17293.97 85
17295.22 87
17296.46 104
17297.70 125
17298.95 98
17300.19 77
17301.43 85
17302.68 87
17303.92 84
17305.16 82
17306.41 107
17307.65 95
17308.89 86
17310.14 90
17311.38 101
17312.62 85
17313.87 89
17315.11 80
17316.36 81
17317.60 79
17318.84 103
17320.09 96
17321.33 86
17322.58 78
17323.82 101
17325.06 132
17326.31 89
17327.55 83
17328.80 100
17330.04 86
17331.28 106
17332.53 81
17333.77 89
17335.02 97
17336.26 86
17337.51 94
17338.75 85
17340.00 92
17341.24 79
17342.48 84
17343.73 85
17344.97 92
17346.22 91
17347.46 75
17348.71 71
17349.95 88
17351.20 95
17352.44 84
17353.69 99
17354.93 73
17356.18 93
17357.42 83
17358.67 70
17359.92 61
17361.16 85
17362.41 101
17363.65 83
17364.90 80
17366.14 86
17367.39 84
17368.63 66
17369.88 84
17371.13 86
17372.37 77
17373.62 81
17374.86 96
17376.11 87
17377.35 77
17378.60 81
17379.85 97
17381.09 70
17382.34 95
17383.59 97
17384.83 98
17386.08 105
17387.32 70
17388.57 63
17389.82 76
17391.06 86
17392.31 78
17393.56 94
17394.80 85
17396.05 101
17397.30 92
17398.54 87
17399.79 83
17401.04 97
17402.28 92
17403.53 92
17404.78 78
17406.02 78
17407.27 62
17408.52 80
17409.77 101
17411.01 87
17412.26 87
17413.51 81
17414.75 94
17416.00 92
17417.25 80
17418.50 77
17419.74 75
17420.99 86
17422.24 84
17423.49 62
17424.73 73
17425.98 85
17427.23 110
17428.48 77
17429.73 71
17430.97 89
17432.22 89
17433.47 87
17434.72 89
17435.97 81
17437.21 70
17438.46 73
17439.71 88
17440.96 105
17442.21 80
17443.45 69
17444.70 69
17445.95 80
17447.20 75
17448.45 96
17449.70 101
17450.95 99
17452.19 79
17453.44 80
17454.69 86
17455.94 85
17457.19 76
17458.44 83
17459.69 92
17460.94 78
17462.19 82
17463.43 84
17464.68 69
17465.93 83
17467.18 97
17468.43 92
17469.68 80
17470.93 83
17472.18 87
17473.43 88
17474.68 73
17475.93 69
17477.18 79
17478.43 83
17479.68 81
17480.93 94
17482.18 72
17483.43 80
17484.68 89
17485.93 85
17487.17 85
17488.42 96
17489.67 85
17490.92 83
17492.18 98
17493.43 75
17494.68 80
17495.93 78
17497.18 62
17498.43 88
17499.68 79
17500.93 60
17502.18 92
17503.43 86
17504.68 72
17505.93 77
17507.18 82
17508.43 84
17509.68 91
17510.93 87
17512.18 64
17513.43 99
17514.68 106
17515.94 86
17517.19 79
17518.44 76
17519.69 67
17520.94 76
17522.19 99
17523.44 86
17524.69 63
17525.94 66
17527.20 79
17528.45 82
17529.70 80
17530.95 69
17532.20 73
17533.45 70
17534.70 95
17535.96 78
17537.21 79
17538.46 85
17539.71 85
17540.96 97
17542.22 72
17543.47 69
17544.72 71
17545.97 75
17547.22 92
17548.48 72
17549.73 64
17550.98 90
17552.23 101
17553.48 83
17554.74 87
17555.99 91
17557.24 77
17558.49 93
17559.75 75
17561.00 90
17562.25 83
17563.50 83
17564.76 85
17566.01 68
17567.26 103
17568.52 100
17569.77 93
17571.02 80
17572.27 87
17573.53 83
17574.78 94
17576.03 85
17577.29 84
17578.54 67
17579.79 82
17581.05 75
17582.30 75
17583.55 71
17584.81 88
17586.06 84
17587.31 79
17588.57 75
17589.82 80
17591.07 83
17592.33 86
17593.58 108
17594.83 65
17596.09 70
17597.34 74
17598.60 87
17599.85 75
17601.10 66
17602.36 74
17603.61 68
17604.87 74
17606.12 85
17607.37 75
17608.63 75
17609.88 87
17611.14 80
17612.39 91
17613.65 79
17614.90 73
17616.16 82
17617.41 82
17618.66 83
17619.92 90
17621.17 80
17622.43 100
17623.68 96
17624.94 89
17626.19 72
17627.45 89
17628.70 74
17629.96 95
17631.21 96
17632.47 75
17633.72 91
17634.98 101
17636.23 92
17637.49 71
17638.74 76
17640.00 99
17641.26 97
17642.51 91
17643.77 75
17645.02 79
17646.28 98
17647.53 87
17648.79 74
17650.04 60
17651.30 76
17652.56 89
17653.81 98
17655.07 67
17656.32 70
17657.58 69
17658.84 107
17660.09 80
17661.35 85
17662.60 91
17663.86 119
17665.12 98
17666.37 90
17667.63 98
17668.89 81
17670.14 94
17671.40 80
17672.66 75
17673.91 103
17675.17 77
17676.43 71
17677.68 71
17678.94 84
17680.20 91
17681.45 95
17682.71 108
17683.97 69
17685.22 74
17686.48 86
17687.74 86
17688.99 83
17690.25 93
17691.51 82
17692.77 77
17694.02 86
17695.28 93
17696.54 64
17697.80 75
17699.05 71
17700.31 86
17701.57 91
17702.83 72
17704.08 82
17705.34 65
17706.60 91
17707.86 93
17709.11 86
17710.37 73
17711.63 61
17712.89 90
17714.15 94
17715.40 80
17716.66 89
17717.92 66
17719.18 91
17720.44 77
17721.70 83
17722.95 93
17724.21 87
17725.47 94
17726.73 79
17727.99 76
17729.25 72
17730.51 63
17731.76 78
17733.02 80
17734.28 73
17735.54 85
17736.80 83
17738.06 87
17739.32 74
17740.58 91
17741.83 61
17743.09 95
17744.35 84
17745.61 100
17746.87 86
17748.13 72
17749.39 74
17750.65 81
17751.91 78
17753.17 87
17754.43 98
17755.69 105
17756.95 77
17758.21 69
17759.47 73
17760.73 71
17761.98 84
17763.24 70
17764.50 88
17765.76 78
17767.02 83
17768.28 86
17769.54 60
17770.80 66
17772.06 62
17773.32 92
17774.58 75
17775.84 76
17777.11 66
17778.37 81
17779.63 79
17780.89 73
17782.15 79
17783.41 76
17784.67 90
17785.93 79
17787.19 78
17788.45 64
17789.71 85
17790.97 77
17792.23 66
17793.49 80
17794.75 80
17796.01 91
17797.28 71
17798.54 67
17799.80 75
17801.06 93
17802.32 80
17803.58 91
17804.84 70
17806.10 95
17807.37 85
17808.63 83
17809.89 82
17811.15 76
17812.41 70
17813.67 64
17814.93 66
17816.20 69
17817.46 98
17818.72 89
17819.98 97
17821.24 99
17822.50 96
17823.77 110
17825.03 83
17826.29 96
17827.55 68
17828.81 58
17830.08 96
17831.34 71
17832.60 68
17833.86 68
17835.13 76
17836.39 90
17837.65 78
17838.91 75
17840.18 89
17841.44 78
17842.70 82
17843.96 81
17845.23 84
17846.49 65
17847.75 87
17849.01 109
17850.28 67
17851.54 74
17852.80 67
17854.07 67
17855.33 96
17856.59 70
17857.86 65
17859.12 72
17860.38 79
17861.65 74
17862.91 75
17864.17 76
17865.44 87
17866.70 76
17867.96 85
17869.23 78
17870.49 69
17871.75 73
17873.02 94
17874.28 90
17875.54 96
17876.81 71
17878.07 65
17879.34 68
17880.60 69
17881.86 65
17883.13 69
17884.39 73
17885.66 77
17886.92 71
17888.18 63
17889.45 87
17890.71 80
17891.98 81
17893.24 76
17894.51 69
17895.77 74
17897.04 78
17898.30 79
17899.56 83
17900.83 77
17902.09 63
17903.36 87
17904.62 75
17905.89 78
17907.15 75
17908.42 70
17909.68 75
17910.95 69
17912.21 57
17913.48 63
17914.74 67
17916.01 79
17917.27 68
17918.54 65
17919.80 66
17921.07 50
17922.34 76
17923.60 84
17924.87 67
17926.13 71
17927.40 65
17928.66 61
17929.93 77
17931.19 98
17932.46 68
17933.73 66
17934.99 54
17936.26 58
17937.52 68
17938.79 75
17940.06 69
17941.32 86
17942.59 65
17943.85 67
17945.12 76
17946.39 65
17947.65 74
17948.92 60
17950.19 74
17951.45 57
17952.72 64
17953.99 76
17955.25 53
17956.52 69
17957.79 79
17959.05 78
17960.32 77
17961.59 83
17962.85 64
17964.12 83
17965.39 78
17966.65 79
17967.92 69
17969.19 65
17970.45 69
17971.72 72
17972.99 79
17974.26 73
17975.52 69
17976.79 82
17978.06 74
17979.33 69
17980.59 65
17981.86 58
17983.13 78
17984.40 75
17985.66 69
17986.93 72
17988.20 82
17989.47 80
17990.73 78
17992.00 85
17993.27 61
17994.54 71
17995.81 78
17997.07 90
17998.34 70
17999.61 79
18000.88 71
18002.15 77
18003.42 64
18004.68 88
18005.95 59
18007.22 63
18008.49 58
18009.76 67
18011.03 78
18012.30 77
18013.56 69
18014.83 60
18016.10 72
18017.37 76
18018.64 65
18019.91 76
18021.18 83
18022.45 68
18023.71 80
18024.98 69
18026.25 76
18027.52 75
18028.79 87
18030.06 79
18031.33 69
18032.60 80
18033.87 73
18035.14 84
18036.41 52
18037.68 54
18038.95 70
18040.22 77
18041.49 71
18042.76 67
18044.02 76
18045.29 70
18046.56 79
18047.83 72
18049.10 74
18050.37 74
18051.64 59
18052.91 89
18054.18 73
18055.45 80
18056.72 77
18057.99 60
18059.27 65
18060.54 64
18061.81 86
18063.08 80
18064.35 77
18065.62 61
18066.89 62
18068.16 71
18069.43 68
18070.70 61
18071.97 59
18073.24 67
18074.51 85
18075.78 70
18077.05 68
18078.32 62
18079.60 73
18080.87 84
18082.14 63
18083.41 63
18084.68 85
18085.95 62
18087.22 80
18088.49 79
18089.77 59
18091.04 63
18092.31 71
18093.58 64
18094.85 68
18096.12 60
18097.39 68
18098.67 65
18099.94 58
18101.21 53
18102.48 74
18103.75 75
18105.02 66
18106.30 66
18107.57 64
18108.84 62
18110.11 58
18111.38 64
18112.66 47
18113.93 74
18115.20 99
18116.47 81
18117.75 57
18119.02 57
18120.29 86
18121.56 55
18122.84 65
18124.11 56
18125.38 77
18126.65 67
18127.93 64
18129.20 57
18130.47 67
18131.74 78
18133.02 77
18134.29 68
18135.56 61
18136.84 61
18138.11 60
18139.38 65
18140.66 67
18141.93 56
18143.20 55
18144.48 80
18145.75 89
18147.02 58
18148.30 61
18149.57 72
18150.84 72
18152.12 64
18153.39 72
18154.66 61
18155.94 69
18157.21 66
18158.48 71
18159.76 66
18161.03 64
18162.31 68
18163.58 73
18164.85 71
18166.13 64
18167.40 64
18168.68 82
18169.95 87
18171.22 74
18172.50 79
18173.77 78
18175.05 70
18176.32 68
18177.60 68
18178.87 58
18180.15 71
18181.42 60
18182.69 84
18183.97 75
18185.24 57
18186.52 68
18187.79 64
18189.07 84
18190.34 70
18191.62 73
18192.89 73
18194.17 80
18195.44 85
18196.72 71
18197.99 70
18199.27 58
18200.54 63
18201.82 57
18203.09 72
18204.37 66
18205.65 65
18206.92 81
18208.20 70
18209.47 65
18210.75 73
18212.02 63
18213.30 75
18214.57 61
18215.85 80
18217.13 71
18218.40 56
18219.68 57
18220.95 79
18222.23 72
18223.51 70
18224.78 70
18226.06 63
18227.33 68
18228.61 50
18229.89 80
18231.16 90
18232.44 72
18233.72 58
18234.99 69
18236.27 81
18237.55 70
18238.82 69
18240.10 60
18241.38 72
18242.65 58
18243.93 67
18245.21 74
18246.48 64
18247.76 70
18249.04 70
18250.31 58
18251.59 62
18252.87 60
18254.15 79
18255.42 67
18256.70 64
18257.98 69
18259.25 71
18260.53 69
18261.81 47
18263.09 66
18264.36 60
18265.64 53
18266.92 68
18268.20 60
18269.47 47
18270.75 56
18272.03 70
18273.31 81
18274.59 64
18275.86 58
18277.14 82
18278.42 67
18279.70 59
18280.98 64
18282.25 74
18283.53 59
18284.81 70
18286.09 80
18287.37 74
18288.64 68
18289.92 80
18291.20 69
18292.48 67
18293.76 75
18295.04 76
18296.32 77
18297.59 62
18298.87 75
18300.15 67
18301.43 58
18302.71 60
18303.99 61
18305.27 61
18306.55 69
18307.83 77
18309.10 70
18310.38 61
18311.66 61
18312.94 69
18314.22 74
18315.50 61
18316.78 63
18318.06 66
18319.34 82
18320.62 78
18321.90 68
18323.18 69
18324.46 59
18325.74 76
18327.02 75
18328.30 78
18329.58 84
18330.86 61
18332.14 81
18333.41 83
18334.69 81
18335.97 76
18337.25 70
18338.54 72
18339.82 54
18341.10 69
18342.38 74
18343.66 73
18344.94 60
18346.22 63
18347.50 62
18348.78 58
18350.06 61
18351.34 63
18352.62 69
18353.90 46
18355.18 58
18356.46 64
18357.74 59
18359.02 62
18360.30 79
18361.58 72
18362.87 77
18364.15 68
18365.43 89
18366.71 77
18367.99 83
18369.27 62
18370.55 66
18371.83 60
18373.11 58
18374.40 57
18375.68 73
18376.96 75
18378.24 71
18379.52 65
18380.80 77
18382.08 86
18383.37 79
18384.65 80
18385.93 60
18387.21 60
18388.49 71
18389.78 51
18391.06 56
18392.34 61
18393.62 67
18394.90 55
18396.19 66
18397.47 66
18398.75 67
18400.03 58
18401.31 67
18402.60 65
18403.88 43
18405.16 50
18406.44 67
18407.73 52
18409.01 68
18410.29 63
18411.57 73
18412.86 58
18414.14 56
18415.42 77
18416.71 66
18417.99 69
18419.27 89
18420.55 75
18421.84 66
18423.12 69
18424.40 67
18425.69 59
18426.97 58
18428.25 61
18429.54 68
18430.82 61
18432.10 49
18433.39 54
18434.67 69
18435.95 59
18437.24 62
18438.52 75
18439.80 67
18441.09 52
18442.37 63
18443.66 88
18444.94 87
18446.22 83
18447.51 83
18448.79 72
18450.08 61
18451.36 83
18452.64 66
18453.93 72
18455.21 77
18456.50 75
18457.78 76
18459.06 74
18460.35 62
18461.63 52
18462.92 81
18464.20 58
18465.49 66
18466.77 53
18468.06 74
18469.34 74
18470.63 65
18471.91 63
18473.19 77
18474.48 59
18475.76 70
18477.05 49
18478.33 56
18479.62 67
18480.90 72
18482.19 51
18483.47 72
18484.76 59
18486.05 52
18487.33 66
18488.62 61
18489.90 63
18491.19 70
18492.47 67
18493.76 74
18495.04 65
18496.33 86
18497.61 61
18498.90 65
18500.19 57
18501.47 74
18502.76 60
18504.04 51
18505.33 73
18506.62 77
18507.90 63
18509.19 76
18510.47 68
18511.76 52
18513.05 72
18514.33 64
18515.62 56
18516.90 66
18518.19 48
18519.48 67
18520.76 81
18522.05 71
18523.34 56
18524.62 63
18525.91 66
18527.20 59
18528.48 72
18529.77 85
18531.06 67
18532.34 84
18533.63 76
18534.92 90
18536.21 54
18537.49 56
18538.78 64
18540.07 79
18541.35 64
18542.64 67
18543.93 73
18545.22 94
18546.50 78
18547.79 54
18549.08 67
18550.37 80
18551.65 75
18552.94 70
18554.23 54
18555.52 69
18556.80 73
18558.09 60
18559.38 72
18560.67 59
18561.95 69
18563.24 63
18564.53 71
18565.82 64
18567.11 57
18568.39 82
18569.68 85
18570.97 79
18572.26 54
18573.55 60
18574.84 66
18576.12 72
18577.41 70
18578.70 64
18579.99 67
18581.28 77
18582.57 70
18583.86 88
18585.14 53
18586.43 63
18587.72 64
18589.01 56
18590.30 54
18591.59 60
18592.88 58
18594.17 68
18595.46 78
18596.74 72
18598.03 75
18599.32 63
18600.61 61
18601.90 52
18603.19 61
18604.48 55
18605.77 88
18607.06 63
18608.35 74
18609.64 57
18610.93 89
18612.22 85
18613.51 79
18614.80 73
18616.09 74
18617.38 76
18618.67 74
18619.96 64
18621.25 61
18622.54 75
18623.83 82
18625.12 75
18626.41 66
18627.70 72
18628.99 81
18630.28 73
18631.57 61
18632.86 68
18634.15 95
18635.44 94
18636.73 98
18638.02 73
18639.31 69
18640.60 89
18641.89 90
18643.18 66
18644.47 73
18645.76 69
18647.06 71
18648.35 74
18649.64 75
18650.93 61
18652.22 75
18653.51 69
18654.80 74
18656.09 76
18657.38 55
18658.68 83
18659.97 93
18661.26 73
18662.55 64
18663.84 70
18665.13 71
18666.42 75
18667.72 58
18669.01 72
18670.30 83
18671.59 94
18672.88 86
18674.17 56
18675.47 55
18676.76 77
18678.05 89
18679.34 62
18680.63 61
18681.93 71
18683.22 80
18684.51 85
18685.80 66
18687.09 61
18688.39 68
18689.68 81
18690.97 93
18692.26 65
18693.56 66
18694.85 81
18696.14 96
18697.43 80
18698.73 53
18700.02 66
18701.31 72
18702.60 62
18703.90 54
18705.19 61
18706.48 70
18707.78 74
18709.07 66
18710.36 54
18711.66 68
18712.95 65
18714.24 70
18715.54 56
18716.83 54
18718.12 66
18719.42 58
18720.71 67
18722.00 63
18723.30 68
18724.59 67
18725.88 72
18727.18 67
18728.47 60
18729.76 92
18731.06 82
18732.35 68
18733.65 56
18734.94 74
18736.23 61
18737.53 61
18738.82 74
18740.12 77
18741.41 71
18742.70 61
18744.00 65
18745.29 63
18746.59 69
18747.88 71
18749.18 64
18750.47 50
18751.76 57
18753.06 67
18754.35 81
18755.65 59
18756.94 71
18758.24 63
18759.53 61
18760.83 81
18762.12 68
18763.42 47
18764.71 44
18766.01 59
18767.30 55
18768.60 54
18769.89 50
18771.19 75
18772.48 61
18773.78 78
18775.07 64
18776.37 59
18777.66 77
18778.96 57
18780.25 62
18781.55 63
18782.85 65
18784.14 74
18785.44 62
18786.73 52
18788.03 54
18789.32 51
18790.62 65
18791.92 68
18793.21 67
18794.51 55
18795.80 69
18797.10 48
18798.40 54
18799.69 52
18800.99 82
18802.28 86
18803.58 58
18804.88 46
18806.17 49
18807.47 61
18808.77 64
18810.06 49
18811.36 79
18812.66 77
18813.95 66
18815.25 70
18816.55 70
18817.84 67
18819.14 60
18820.44 68
18821.73 49
18823.03 49
18824.33 71
18825.62 72
18826.92 59
18828.22 41
18829.52 56
18830.81 53
18832.11 58
18833.41 64
18834.71 47
18836.00 63
18837.30 68
18838.60 63
18839.90 63
18841.19 58
18842.49 63
18843.79 86
18845.09 82
18846.38 66
18847.68 47
18848.98 52
18850.28 81
18851.58 68
18852.87 59
18854.17 79
18855.47 71
18856.77 58
18858.07 53
18859.36 68
18860.66 50
18861.96 65
18863.26 63
18864.56 57
18865.86 51
18867.15 73
18868.45 87
18869.75 73
18871.05 70
18872.35 73
18873.65 68
18874.95 57
18876.24 79
18877.54 66
18878.84 74
18880.14 59
18881.44 69
18882.74 76
18884.04 70
18885.34 92
18886.64 76
18887.94 56
18889.24 62
18890.53 67
18891.83 61
18893.13 49
18894.43 84
18895.73 67
18897.03 68
18898.33 63
18899.63 52
18900.93 75
18902.23 49
18903.53 71
18904.83 68
18906.13 62
18907.43 62
18908.73 59
18910.03 69
18911.33 44
18912.63 72
18913.93 61
18915.23 60
18916.53 64
18917.83 61
18919.13 78
18920.43 81
18921.73 60
18923.03 64
18924.33 64
18925.63 74
18926.93 59
18928.23 83
18929.53 72
18930.84 62
18932.14 66
18933.44 87
18934.74 49
18936.04 57
18937.34 73
18938.64 65
18939.94 69
18941.24 50
18942.54 62
18943.84 72
18945.15 68
18946.45 52
18947.75 65
18949.05 43
18950.35 61
18951.65 71
18952.95 51
18954.26 55
18955.56 75
18956.86 50
18958.16 36
18959.46 63
18960.76 67
18962.07 67
18963.37 45
18964.67 59
18965.97 90
18967.27 59
18968.57 64
18969.88 59
18971.18 52
18972.48 52
18973.78 60
18975.09 65
18976.39 51
18977.69 52
18978.99 58
18980.29 66
18981.60 63
18982.90 65
18984.20 65
18985.50 53
18986.81 83
18988.11 67
18989.41 57
18990.72 58
18992.02 56
18993.32 64
18994.62 65
18995.93 60
18997.23 55
18998.53 63
18999.84 63
19001.14 53
19002.44 54
19003.75 69
19005.05 56
19006.35 65
19007.66 62
19008.96 47
19010.26 66
19011.57 76
19012.87 53
19014.17 53
19015.48 62
19016.78 57
19018.08 62
19019.39 59
19020.69 47
19021.99 67
19023.30 63
19024.60 51
19025.91 34
19027.21 39
19028.51 41
19029.82 56
19031.12 57
19032.43 54
19033.73 53
19035.04 56
19036.34 37
19037.64 51
19038.95 57
19040.25 61
19041.56 59
19042.86 57
19044.17 48
19045.47 58
19046.78 70
19048.08 55
19049.39 58
19050.69 52
19052.00 51
19053.30 60
19054.61 69
19055.91 61
19057.22 52
19058.52 45
19059.83 55
19061.13 75
19062.44 79
19063.74 57
19065.05 70
19066.35 74
19067.66 67
19068.96 62
19070.27 64
19071.57 62
19072.88 58
19074.18 55
19075.49 48
19076.80 58
19078.10 57
19079.41 63
19080.71 50
19082.02 67
19083.33 70
19084.63 63
19085.94 47
19087.24 72
19088.55 47
19089.86 57
19091.16 55
19092.47 50
19093.77 50
19095.08 63
19096.39 62
19097.69 53
19099.00 59
19100.31 59
19101.61 55
19102.92 67
19104.23 57
19105.53 58
19106.84 56
19108.15 56
19109.45 52
19110.76 39
19112.07 64
19113.37 62
19114.68 63
19115.99 76
19117.30 59
19118.60 63
19119.91 56
19121.22 64
19122.52 48
19123.83 61
19125.14 47
19126.45 64
19127.75 82
19129.06 61
19130.37 51
19131.68 60
19132.98 55
19134.29 54
19135.60 63
19136.91 47
19138.22 64
19139.52 65
19140.83 64
19142.14 52
19143.45 60
19144.76 74
19146.06 76
19147.37 80
19148.68 74
19149.99 75
19151.30 68
19152.60 73
19153.91 69
19155.22 73
19156.53 61
19157.84 61
19159.15 78
19160.46 49
19161.76 54
19163.07 58
19164.38 58
19165.69 66
19167.00 52
19168.31 63
19169.62 71
19170.93 52
19172.23 65
19173.54 64
19174.85 71
19176.16 63
19177.47 59
19178.78 54
19180.09 50
19181.40 52
19182.71 58
19184.02 43
19185.33 59
19186.64 52
19187.95 45
19189.26 48
19190.57 61
19191.87 55
19193.18 45
19194.49 60
19195.80 54
19197.11 49
19198.42 46
19199.73 77
19201.04 79
19202.35 69
19203.66 54
19204.97 57
19206.28 69
19207.59 68
19208.90 56
19210.21 77
19211.53 66
19212.84 66
19214.15 60
19215.46 60
19216.77 50
19218.08 57
19219.39 58
19220.70 53
19222.01 56
19223.32 45
19224.63 60
19225.94 77
19227.25 60
19228.56 67
19229.87 72
19231.19 64
19232.50 66
19233.81 44
19235.12 60
19236.43 64
19237.74 56
19239.05 49
19240.36 51
19241.68 64
19242.99 76
19244.30 58
19245.61 61
19246.92 77
19248.23 57
19249.54 84
19250.86 58
19252.17 55
19253.48 53
19254.79 50
19256.10 48
19257.42 58
19258.73 58
19260.04 55
19261.35 64
19262.66 53
19263.98 57
19265.29 51
19266.60 56
19267.91 58
19269.22 55
19270.54 60
19271.85 50
19273.16 45
19274.47 56
19275.79 72
19277.10 96
19278.41 65
19279.72 77
19281.04 67
19282.35 56
19283.66 62
19284.98 55
19286.29 59
19287.60 58
19288.91 66
19290.23 60
19291.54 65
19292.85 38
19294.17 40
19295.48 55
19296.79 59
19298.11 69
19299.42 61
19300.73 55
19302.05 52
19303.36 57
19304.67 65
19305.99 69
19307.30 51
19308.61 49
19309.93 64
19311.24 55
19312.56 72
19313.87 62
19315.18 59
19316.50 49
19317.81 62
19319.13 52
19320.44 64
19321.75 52
19323.07 63
19324.38 50
19325.70 65
19327.01 54
19328.32 63
19329.64 55
19330.95 54
19332.27 61
19333.58 65
19334.90 61
19336.21 71
19337.53 54
19338.84 52
19340.16 42
19341.47 50
19342.79 44
19344.10 41
19345.42 55
19346.73 51
19348.05 67
19349.36 64
19350.68 57
19351.99 53
19353.31 55
19354.62 47
19355.94 50
19357.25 52
19358.57 45
19359.88 55
19361.20 53
19362.51 55
19363.83 71
19365.14 48
19366.46 44
19367.78 53
19369.09 52
19370.41 45
19371.72 36
19373.04 62
19374.35 52
19375.67 43
19376.99 80
19378.30 44
19379.62 45
19380.93 66
19382.25 55
19383.57 61
19384.88 47
19386.20 53
19387.52 62
19388.83 70
19390.15 55
19391.47 55
19392.78 59
19394.10 66
19395.42 62
19396.73 57
19398.05 63
19399.37 49
19400.68 42
19402.00 51
19403.32 53
19404.63 42
19405.95 58
19407.27 54
19408.58 61
19409.90 57
19411.22 52
19412.54 55
19413.85 49
19415.17 50
19416.49 60
19417.80 53
19419.12 59
19420.44 56
19421.76 46
19423.07 53
19424.39 69
19425.71 58
19427.03 62
19428.35 52
19429.66 40
19430.98 70
19432.30 56
19433.62 63
19434.93 51
19436.25 60
19437.57 58
19438.89 52
19440.21 57
19441.53 50
19442.84 42
19444.16 59
19445.48 64
19446.80 50
19448.12 49
19449.44 57
19450.75 66
19452.07 64
19453.39 40
19454.71 47
19456.03 57
19457.35 61
19458.67 60
19459.98 46
19461.30 41
19462.62 51
19463.94 64
19465.26 71
19466.58 53
19467.90 73
19469.22 53
19470.54 58
19471.86 42
19473.18 43
19474.49 47
19475.81 51
19477.13 55
19478.45 33
19479.77 40
19481.09 54
19482.41 56
19483.73 54
19485.05 51
19486.37 68
19487.69 59
19489.01 47
19490.33 62
19491.65 61
19492.97 49
19494.29 45
19495.61 49
19496.93 62
19498.25 41
19499.57 61
19500.89 49
19502.21 56
19503.53 54
19504.85 52
19506.17 55
19507.49 55
19508.81 56
19510.13 47
19511.45 59
19512.77 48
19514.09 42
19515.42 56
19516.74 66
19518.06 61
19519.38 31
19520.70 54
19522.02 50
19523.34 52
19524.66 48
19525.98 71
19527.30 56
19528.62 46
19529.95 55
19531.27 39
19532.59 49
19533.91 57
19535.23 69
19536.55 60
19537.87 48
19539.20 66
19540.52 77
19541.84 53
19543.16 48
19544.48 50
19545.80 70
19547.13 60
19548.45 54
19549.77 49
19551.09 49
19552.41 56
19553.74 72
19555.06 50
19556.38 54
19557.70 54
19559.02 59
19560.35 87
19561.67 71
19562.99 45
19564.31 44
19565.64 48
19566.96 64
19568.28 68
19569.60 44
19570.93 57
19572.25 59
19573.57 62
19574.89 59
19576.22 60
19577.54 58
19578.86 62
19580.18 67
19581.51 54
19582.83 65
19584.15 66
19585.48 50
19586.80 64
19588.12 57
19589.45 68
19590.77 62
19592.09 70
19593.42 62
19594.74 46
19596.06 49
19597.39 49
19598.71 63
19600.03 62
19601.36 67
19602.68 56
19604.00 54
19605.33 44
19606.65 45
19607.98 59
19609.30 52
19610.62 50
19611.95 63
19613.27 54
19614.60 53
19615.92 49
19617.24 62
19618.57 63
19619.89 73
19621.22 46
19622.54 48
19623.87 62
19625.19 64
19626.51 51
19627.84 44
19629.16 55
19630.49 54
19631.81 61
19633.14 64
19634.46 48
19635.79 45
19637.11 56
19638.44 45
19639.76 50
19641.09 58
19642.41 57
19643.74 50
19645.06 61
19646.39 68
19647.71 61
19649.04 69
19650.36 71
19651.69 52
19653.01 55
19654.34 51
19655.66 59
19656.99 51
19658.32 68
19659.64 69
19660.97 75
19662.29 53
19663.62 71
19664.94 74
19666.27 52
19667.60 57
19668.92 42
19670.25 60
19671.57 63
19672.90 56
19674.23 44
19675.55 49
19676.88 55
19678.20 55
19679.53 52
19680.86 68
19682.18 51
19683.51 47
19684.84 47
19686.16 53
19687.49 49
19688.82 45
19690.14 56
19691.47 55
19692.80 60
19694.12 66
19695.45 56
19696.78 44
19698.10 47
19699.43 48
19700.76 54
19702.08 47
19703.41 65
19704.74 46
19706.07 45
19707.39 42
19708.72 45
19710.05 43
19711.37 39
19712.70 52
19714.03 45
19715.36 55
19716.68 46
19718.01 55
19719.34 61
19720.67 54
19721.99 57
19723.32 44
19724.65 52
19725.98 53
19727.31 48
19728.63 42
19729.96 40
19731.29 60
19732.62 49
19733.95 52
19735.27 57
19736.60 62
19737.93 54
19739.26 61
19740.59 57
19741.92 57
19743.24 55
19744.57 51
19745.90 48
19747.23 49
19748.56 59
19749.89 58
19751.22 51
19752.54 52
19753.87 64
19755.20 64
19756.53 38
19757.86 56
19759.19 57
19760.52 57
19761.85 61
19763.18 48
19764.50 42
19765.83 52
19767.16 68
19768.49 53
19769.82 61
19771.15 38
19772.48 59
19773.81 76
19775.14 59
19776.47 58
19777.80 48
19779.13 52
19780.46 55
19781.79 53
19783.12 43
19784.45 56
19785.78 57
19787.11 58
19788.44 61
19789.77 59
19791.10 57
19792.43 61
19793.76 43
19795.09 52
19796.42 40
19797.75 49
19799.08 57
19800.41 51
19801.74 55
19803.07 43
19804.40 59
19805.73 61
19807.06 51
19808.39 55
19809.72 72
19811.05 62
19812.38 51
19813.71 54
19815.05 67
19816.38 66
19817.71 57
19819.04 61
19820.37 40
19821.70 38
19823.03 68
19824.36 59
19825.69 57
19827.03 41
19828.36 33
19829.69 49
19831.02 56
19832.35 55
19833.68 50
19835.01 74
19836.35 66
19837.68 61
19839.01 54
19840.34 49
19841.67 64
19843.00 62
19844.34 46
19845.67 56
19847.00 51
19848.33 47
19849.66 54
19851.00 58
19852.33 57
19853.66 63
19854.99 56
19856.32 52
19857.66 53
19858.99 45
19860.32 63
19861.65 55
19862.99 66
19864.32 57
19865.65 55
19866.98 49
19868.32 45
19869.65 63
19870.98 48
19872.31 47
19873.65 48
19874.98 46
19876.31 53
19877.65 52
19878.98 51
19880.31 53
19881.65 56
19882.98 38
19884.31 52
19885.64 46
19886.98 47
19888.31 65
19889.64 56
19890.98 51
19892.31 41
19893.64 79
19894.98 44
19896.31 49
19897.65 56
19898.98 47
19900.31 66
19901.65 55
19902.98 44
19904.31 52
19905.65 46
19906.98 57
19908.32 47
19909.65 46
19910.98 43
19912.32 44
19913.65 58
19914.99 26
19916.32 31
19917.66 42
19918.99 48
19920.32 47
19921.66 48
19922.99 46
19924.33 56
19925.66 49
19927.00 49
19928.33 36
19929.67 49
19931.00 48
19932.34 46
19933.67 44
19935.01 53
19936.34 48
19937.68 43
19939.01 42
19940.35 43
19941.68 52
19943.02 48
19944.35 46
19945.69 45
19947.02 44
19948.36 56
19949.69 48
19951.03 56
19952.36 69
19953.70 55
19955.03 54
19956.37 54
19957.71 45
19959.04 47
19960.38 53
19961.71 63
19963.05 46
19964.38 63
19965.72 37
19967.06 43
19968.39 46
19969.73 58
19971.06 58
19972.40 52
19973.74 49
19975.07 52
19976.41 46
19977.75 66
19979.08 58
19980.42 72
19981.75 58
19983.09 60
19984.43 57
19985.76 48
19987.10 51
19988.44 52
19989.77 54
19991.11 49
19992.45 66
19993.78 46
19995.12 64
19996.46 42
19997.80 63
19999.13 54
20000.47 49
20001.81 56
20003.14 35
20004.48 43
20005.82 57
20007.16 54
20008.49 46
20009.83 42
20011.17 63
20012.51 57
20013.84 58
20015.18 55
20016.52 47
20017.86 59
20019.19 56
20020.53 52
20021.87 59
20023.21 53
20024.55 47
20025.88 42
20027.22 47
20028.56 62
20029.90 51
20031.24 40
20032.57 43
20033.91 72
20035.25 51
20036.59 56
20037.93 57
20039.26 55
20040.60 57
20041.94 47
20043.28 57
20044.62 48
20045.96 56
20047.30 49
20048.63 46
20049.97 64
20051.31 45
20052.65 48
20053.99 36
20055.33 67
20056.67 63
20058.01 63
20059.35 42
20060.69 37
20062.02 61
20063.36 53
20064.70 54
20066.04 35
20067.38 47
20068.72 61
20070.06 48
20071.40 64
20072.74 58
20074.08 68
20075.42 48
20076.76 42
20078.10 36
20079.44 45
20080.78 49
20082.12 58
20083.46 45
20084.80 46
20086.14 44
20087.48 57
20088.82 56
20090.16 49
20091.50 32
20092.84 52
20094.18 59
20095.52 62
20096.86 41
20098.20 44
20099.54 51
20100.88 44
20102.22 51
20103.56 33
20104.90 46
20106.24 48
20107.58 63
20108.92 44
20110.26 42
20111.60 53
20112.95 48
20114.29 38
20115.63 47
20116.97 53
20118.31 46
20119.65 36
20120.99 41
20122.33 42
20123.67 48
20125.02 53
20126.36 53
20127.70 61
20129.04 63
20130.38 53
20131.72 49
20133.06 56
20134.41 60
20135.75 55
