# Supplementary material for: MALDI-TOF MS typing enables the classification of brewing yeasts of the genus Saccharomyces to major beer styles
Source: PLoS One. 2017 Aug 9;12(8):e0181694. doi: 10.1371/journal.pone.0181694 (PMC5549903; doi:10.1371/journal.pone.0181694)
Supplement: S11 File — The directory includes 90 raw files and was zipped to “.zip”; the folder has three strains with 30 spectra per strain; S1 Text explains the raw files with an example and Table 1 represents the yeast strains used within the experiment. (ZIP) [file pone.0181694.s014.zip › 31-33/30339-506-OG-Ale-Ale-YPG-18h-E-E_2015-08-12__0_E4_1.dat]

1999.93 4067
2000.35 4126
2000.77 4247
2001.19 3966
2001.61 3941
2002.03 4041
2002.46 4125
2002.88 4155
2003.30 4010
2003.72 3894
2004.14 3973
2004.57 4012
2004.99 4000
2005.41 3995
2005.83 3903
2006.25 3988
2006.68 3933
2007.10 3948
2007.52 4058
2007.94 4228
2008.37 4059
2008.79 3940
2009.21 3904
2009.63 3860
2010.06 3957
2010.48 4087
2010.90 4139
2011.32 4073
2011.75 4087
2012.17 3944
2012.59 3981
2013.02 3902
2013.44 4067
2013.86 4071
2014.29 4124
2014.71 3863
2015.13 3836
2015.55 3811
2015.98 3770
2016.40 3642
2016.82 3717
2017.25 3713
2017.67 3800
2018.10 3955
2018.52 3973
2018.94 3785
2019.37 3967
2019.79 4006
2020.21 4257
2020.64 4398
2021.06 3992
2021.48 4078
2021.91 4231
2022.33 4323
2022.76 4098
2023.18 4404
2023.60 4345
2024.03 4044
2024.45 4083
2024.88 4034
2025.30 3857
2025.73 3989
2026.15 3918
2026.57 4027
2027.00 3954
2027.42 3978
2027.85 4043
2028.27 3913
2028.70 3953
2029.12 3725
2029.55 3785
2029.97 3799
2030.40 3649
2030.82 3885
2031.24 3927
2031.67 4111
2032.09 3878
2032.52 3813
2032.94 3894
2033.37 3805
2033.79 3824
2034.22 3671
2034.65 3895
2035.07 4015
2035.50 3883
2035.92 4013
2036.35 4029
2036.77 4089
2037.20 4085
2037.62 3860
2038.05 3875
2038.47 4098
2038.90 3940
2039.33 4144
2039.75 4269
2040.18 4246
2040.60 4320
2041.03 4134
2041.45 4009
2041.88 3959
2042.31 4105
2042.73 4070
2043.16 4321
2043.58 4091
2044.01 4115
2044.44 4200
2044.86 4016
2045.29 3927
2045.72 3944
2046.14 3815
2046.57 4080
2047.00 3680
2047.42 3885
2047.85 4102
2048.28 3976
2048.70 3971
2049.13 3904
2049.56 4182
2049.98 4133
2050.41 4117
2050.84 3908
2051.26 4054
2051.69 4152
2052.12 3865
2052.54 3929
2052.97 3748
2053.40 3979
2053.83 3858
2054.25 3730
2054.68 3463
2055.11 3616
2055.53 3641
2055.96 3696
2056.39 3631
2056.82 3673
2057.24 3788
2057.67 3748
2058.10 3568
2058.53 3710
2058.96 3737
2059.38 3843
2059.81 3832
2060.24 3949
2060.67 3769
2061.10 3972
2061.52 3922
2061.95 3876
2062.38 3899
2062.81 3896
2063.24 3787
2063.66 3774
2064.09 3797
2064.52 3928
2064.95 3866
2065.38 3675
2065.81 3844
2066.23 3912
2066.66 4001
2067.09 4270
2067.52 4228
2067.95 4169
2068.38 4214
2068.81 4227
2069.23 4401
2069.66 4027
2070.09 4189
2070.52 4157
2070.95 3854
2071.38 3922
2071.81 4183
2072.24 4337
2072.67 4241
2073.10 4181
2073.53 4050
2073.95 4141
2074.38 4029
2074.81 4143
2075.24 4310
2075.67 4143
2076.10 3996
2076.53 4073
2076.96 4178
2077.39 4180
2077.82 4333
2078.25 4294
2078.68 4259
2079.11 4252
2079.54 4340
2079.97 4176
2080.40 4136
2080.83 4151
2081.26 4668
2081.69 4533
2082.12 4661
2082.55 4657
2082.98 4553
2083.41 4236
2083.84 4230
2084.27 4231
2084.70 4257
2085.13 3944
2085.56 3982
2085.99 3987
2086.42 3924
2086.85 3957
2087.29 3840
2087.72 3973
2088.15 3929
2088.58 3586
2089.01 3970
2089.44 4072
2089.87 3921
2090.30 3722
2090.73 3827
2091.16 3791
2091.59 3983
2092.03 3973
2092.46 3844
2092.89 3894
2093.32 3979
2093.75 3864
2094.18 3732
2094.61 3892
2095.05 3815
2095.48 4046
2095.91 3933
2096.34 3944
2096.77 3946
2097.20 3932
2097.63 3918
2098.07 3879
2098.50 3751
2098.93 3638
2099.36 3633
2099.79 3680
2100.23 3748
2100.66 3618
2101.09 3709
2101.52 3743
2101.95 3660
2102.39 3609
2102.82 3720
2103.25 3762
2103.68 3836
2104.12 3856
2104.55 3939
2104.98 3910
2105.41 4050
2105.85 3996
2106.28 4073
2106.71 3982
2107.14 3803
2107.58 3752
2108.01 3837
2108.44 3948
2108.88 4048
2109.31 3985
2109.74 3896
2110.18 4116
2110.61 3882
2111.04 3906
2111.47 3820
2111.91 3824
2112.34 3655
2112.77 3871
2113.21 4172
2113.64 4053
2114.07 3926
2114.51 3857
2114.94 3870
2115.37 3848
2115.81 3713
2116.24 3546
2116.68 3811
2117.11 3738
2117.54 4000
2117.98 3727
2118.41 3868
2118.85 3842
2119.28 3667
2119.71 3734
2120.15 3514
2120.58 3423
2121.02 3605
2121.45 3686
2121.88 3760
2122.32 3848
2122.75 3920
2123.19 3907
2123.62 3829
2124.06 3844
2124.49 3894
2124.92 3802
2125.36 3959
2125.79 4020
2126.23 3825
2126.66 3935
2127.10 3863
2127.53 3959
2127.97 3910
2128.40 3826
2128.84 3876
2129.27 3783
2129.71 3588
2130.14 3690
2130.58 3675
2131.01 3701
2131.45 4204
2131.88 4149
2132.32 3953
2132.75 3833
2133.19 3820
2133.63 3916
2134.06 3842
2134.50 3929
2134.93 4059
2135.37 4092
2135.80 3678
2136.24 3949
2136.67 3940
2137.11 3899
2137.55 4042
2137.98 3907
2138.42 3958
2138.85 3975
2139.29 4214
2139.73 3961
2140.16 3966
2140.60 3900
2141.03 3848
2141.47 3848
2141.91 3638
2142.34 3917
2142.78 3985
2143.22 3706
2143.65 3800
2144.09 3762
2144.53 3579
2144.96 3681
2145.40 3689
2145.84 3714
2146.27 3736
2146.71 3801
2147.15 3667
2147.58 3607
2148.02 3706
2148.46 3742
2148.89 3776
2149.33 3779
2149.77 3871
2150.21 4319
2150.64 4109
2151.08 4193
2151.52 4271
2151.95 4187
2152.39 4179
2152.83 4118
2153.27 4292
2153.70 4520
2154.14 4587
2154.58 4415
2155.02 4319
2155.45 4221
2155.89 4122
2156.33 4074
2156.77 4098
2157.21 4034
2157.64 3890
2158.08 4013
2158.52 4101
2158.96 4004
2159.40 4111
2159.83 3903
2160.27 4003
2160.71 4015
2161.15 4029
2161.59 3820
2162.02 3950
2162.46 4029
2162.90 3945
2163.34 4054
2163.78 4004
2164.22 4298
2164.66 4252
2165.09 3918
2165.53 3892
2165.97 3871
2166.41 3560
2166.85 3596
2167.29 3786
2167.73 3766
2168.17 3897
2168.60 3838
2169.04 3754
2169.48 3850
2169.92 3923
2170.36 3736
2170.80 3863
2171.24 3891
2171.68 3936
2172.12 3966
2172.56 3879
2173.00 4144
2173.44 4084
2173.88 4253
2174.32 3906
2174.76 3963
2175.20 4217
2175.64 4096
2176.07 4114
2176.51 4206
2176.95 4145
2177.39 4324
2177.83 4325
2178.27 4335
2178.71 4258
2179.15 4322
2179.59 4169
2180.03 4427
2180.47 4308
2180.92 4256
2181.36 4193
2181.80 4191
2182.24 3942
2182.68 3900
2183.12 4072
2183.56 3808
2184.00 3792
2184.44 3726
2184.88 3790
2185.32 3988
2185.76 3821
2186.20 3685
2186.64 3709
2187.08 3741
2187.52 3532
2187.97 3697
2188.41 3938
2188.85 3931
2189.29 3887
2189.73 3983
2190.17 4049
2190.61 4002
2191.05 4198
2191.49 4296
2191.94 4349
2192.38 4087
2192.82 4096
2193.26 4097
2193.70 4194
2194.14 3733
2194.58 4043
2195.03 3950
2195.47 4013
2195.91 4076
2196.35 4104
2196.79 4332
2197.24 4196
2197.68 3992
2198.12 4283
2198.56 4352
2199.00 4545
2199.45 4308
2199.89 4180
2200.33 4173
2200.77 4185
2201.21 4297
2201.66 4004
2202.10 4010
2202.54 4025
2202.98 3807
2203.43 3964
2203.87 4117
2204.31 3995
2204.75 3770
2205.20 3973
2205.64 4049
2206.08 4121
2206.53 3893
2206.97 3937
2207.41 3771
2207.85 3835
2208.30 3999
2208.74 3822
2209.18 3850
2209.63 4030
2210.07 3986
2210.51 4002
2210.96 3853
2211.40 3978
2211.84 4009
2212.29 4112
2212.73 4175
2213.17 4190
2213.62 4178
2214.06 4245
2214.50 4053
2214.95 4094
2215.39 4074
2215.84 4118
2216.28 4229
2216.72 4099
2217.17 4061
2217.61 3986
2218.05 3890
2218.50 3885
2218.94 3838
2219.39 3808
2219.83 3879
2220.28 3884
2220.72 3695
2221.16 3791
2221.61 3829
2222.05 3803
2222.50 3682
2222.94 3857
2223.39 3843
2223.83 3831
2224.28 4114
2224.72 4425
2225.16 4570
2225.61 4470
2226.05 4276
2226.50 4273
2226.94 4539
2227.39 4456
2227.83 4621
2228.28 4549
2228.72 4563
2229.17 4431
2229.61 4403
2230.06 4419
2230.50 4291
2230.95 4376
2231.40 4604
2231.84 4282
2232.29 4237
2232.73 4088
2233.18 4070
2233.62 4255
2234.07 4449
2234.51 4265
2234.96 4396
2235.41 4247
2235.85 4521
2236.30 4425
2236.74 4266
2237.19 4202
2237.63 4124
2238.08 4491
2238.53 4199
2238.97 3787
2239.42 3996
2239.86 4105
2240.31 4156
2240.76 4103
2241.20 4078
2241.65 3920
2242.10 3972
2242.54 3878
2242.99 3910
2243.44 3919
2243.88 3870
2244.33 3823
2244.78 3765
2245.22 3845
2245.67 3817
2246.12 3796
2246.56 3769
2247.01 3733
2247.46 3580
2247.90 3743
2248.35 3945
2248.80 3969
2249.24 3956
2249.69 3734
2250.14 3890
2250.59 3976
2251.03 4240
2251.48 4053
2251.93 4031
2252.38 4050
2252.82 4121
2253.27 4272
2253.72 3992
2254.17 3981
2254.61 4163
2255.06 3968
2255.51 3868
2255.96 3873
2256.40 4030
2256.85 4044
2257.30 3902
2257.75 3777
2258.20 3674
2258.64 3861
2259.09 3790
2259.54 3727
2259.99 3791
2260.44 3770
2260.88 3710
2261.33 3712
2261.78 3867
2262.23 3933
2262.68 4080
2263.13 3890
2263.58 4023
2264.02 3929
2264.47 4040
2264.92 4232
2265.37 4188
2265.82 4242
2266.27 4224
2266.72 4125
2267.17 4209
2267.61 4391
2268.06 4308
2268.51 4260
2268.96 4128
2269.41 4313
2269.86 4324
2270.31 4265
2270.76 4340
2271.21 4215
2271.66 4228
2272.11 4193
2272.56 4137
2273.00 4321
2273.45 4525
2273.90 4219
2274.35 4364
2274.80 4406
2275.25 4351
2275.70 4335
2276.15 4002
2276.60 3821
2277.05 3975
2277.50 4217
2277.95 3922
2278.40 3919
2278.85 3949
2279.30 3896
2279.75 4023
2280.20 4017
2280.65 3982
2281.10 3909
2281.55 3890
2282.00 4279
2282.45 4199
2282.90 4304
2283.35 4318
2283.81 4166
2284.26 3983
2284.71 4243
2285.16 4405
2285.61 4071
2286.06 3985
2286.51 3962
2286.96 4103
2287.41 3980
2287.86 4080
2288.31 3766
2288.76 4010
2289.22 4138
2289.67 4304
2290.12 4466
2290.57 4761
2291.02 5109
2291.47 5446
2291.92 5759
2292.37 5875
2292.83 6308
2293.28 6430
2293.73 6590
2294.18 6693
2294.63 6352
2295.08 6369
2295.53 6165
2295.99 5997
2296.44 5643
2296.89 5370
2297.34 4985
2297.79 4959
2298.25 4644
2298.70 4751
2299.15 4454
2299.60 4115
2300.05 4206
2300.51 4184
2300.96 3847
2301.41 3879
2301.86 4058
2302.32 4252
2302.77 4115
2303.22 4014
2303.67 3795
2304.13 3982
2304.58 4059
2305.03 4147
2305.48 4044
2305.94 3721
2306.39 3878
2306.84 3952
2307.29 3885
2307.75 3857
2308.20 3936
2308.65 4233
2309.11 4142
2309.56 4102
2310.01 4133
2310.47 4206
2310.92 4644
2311.37 4799
2311.83 4730
2312.28 4677
2312.73 4852
2313.19 4767
2313.64 4528
2314.09 4543
2314.55 4569
2315.00 4442
2315.45 4320
2315.91 4582
2316.36 4326
2316.81 4240
2317.27 4211
2317.72 4365
2318.18 4012
2318.63 3837
2319.08 4050
2319.54 3859
2319.99 3906
2320.45 4285
2320.90 4328
2321.35 4235
2321.81 4086
2322.26 4164
2322.72 3937
2323.17 4047
2323.63 4168
2324.08 4215
2324.54 4317
2324.99 4366
2325.44 4416
2325.90 4224
2326.35 4394
2326.81 4323
2327.26 4446
2327.72 4555
2328.17 4332
2328.63 4202
2329.08 4360
2329.54 4694
2329.99 4366
2330.45 4394
2330.90 4277
2331.36 4417
2331.81 4469
2332.27 4599
2332.72 4528
2333.18 4429
2333.64 4504
2334.09 4283
2334.55 4327
2335.00 4123
2335.46 4147
2335.91 4150
2336.37 4002
2336.82 4249
2337.28 4274
2337.74 3956
2338.19 3988
2338.65 4110
2339.10 4085
2339.56 4026
2340.02 4469
2340.47 4540
2340.93 4419
2341.38 4362
2341.84 4345
2342.30 4496
2342.75 4589
2343.21 4403
2343.67 4378
2344.12 4634
2344.58 4578
2345.04 4273
2345.49 4091
2345.95 4276
2346.41 4360
2346.86 4205
2347.32 4151
2347.78 4247
2348.23 4119
2348.69 4369
2349.15 4400
2349.60 4374
2350.06 4382
2350.52 4208
2350.97 4197
2351.43 4258
2351.89 4270
2352.35 4289
2352.80 3990
2353.26 3678
2353.72 4070
2354.18 4110
2354.63 3759
2355.09 3985
2355.55 4083
2356.01 4059
2356.46 3881
2356.92 3830
2357.38 4105
2357.84 4164
2358.29 3880
2358.75 3978
2359.21 3890
2359.67 4046
2360.13 4022
2360.58 3935
2361.04 4184
2361.50 4307
2361.96 4208
2362.42 4024
2362.88 4103
2363.33 4222
2363.79 4160
2364.25 4241
2364.71 4071
2365.17 3897
2365.63 4036
2366.08 3942
2366.54 4111
2367.00 4483
2367.46 4285
2367.92 4423
2368.38 4282
2368.84 4473
2369.30 4401
2369.75 4696
2370.21 4500
2370.67 4295
2371.13 4433
2371.59 4462
2372.05 4406
2372.51 4379
2372.97 4324
2373.43 4492
2373.89 4796
2374.35 4245
2374.81 4110
2375.27 4138
2375.72 4114
2376.18 4286
2376.64 4386
2377.10 4344
2377.56 4534
2378.02 4708
2378.48 4569
2378.94 4416
2379.40 4260
2379.86 4410
2380.32 4370
2380.78 4192
2381.24 4520
2381.70 4592
2382.16 4386
2382.62 4330
2383.08 4210
2383.54 4359
2384.00 4441
2384.46 4256
2384.92 4350
2385.39 4564
2385.85 4658
2386.31 4464
2386.77 4163
2387.23 4015
2387.69 4347
2388.15 4131
2388.61 4381
2389.07 4026
2389.53 4051
2389.99 4139
2390.45 3935
2390.91 4247
2391.38 4364
2391.84 4113
2392.30 3967
2392.76 3895
2393.22 3968
2393.68 4078
2394.14 4115
2394.60 4129
2395.06 4081
2395.53 4061
2395.99 3889
2396.45 3846
2396.91 4062
2397.37 4048
2397.83 3776
2398.30 3860
2398.76 3946
2399.22 4004
2399.68 3866
2400.14 3678
2400.61 3752
2401.07 3914
2401.53 4042
2401.99 4061
2402.45 3937
2402.92 3953
2403.38 3965
2403.84 4060
2404.30 3752
2404.76 3694
2405.23 3698
2405.69 3890
2406.15 3780
2406.61 3893
2407.08 3990
2407.54 4095
2408.00 4061
2408.46 3812
2408.93 3930
2409.39 3973
2409.85 4113
2410.32 4043
2410.78 4062
2411.24 3943
2411.70 4019
2412.17 3924
2412.63 3839
2413.09 3854
2413.56 3898
2414.02 3882
2414.48 3977
2414.95 3812
2415.41 3851
2415.87 4012
2416.34 3983
2416.80 4187
2417.26 4142
2417.73 4057
2418.19 4318
2418.65 4504
2419.12 4332
2419.58 4341
2420.05 4374
2420.51 4553
2420.97 4797
2421.44 4981
2421.90 4824
2422.37 4376
2422.83 4796
2423.29 4642
2423.76 4783
2424.22 4807
2424.69 4660
2425.15 4504
2425.62 4373
2426.08 4383
2426.54 4441
2427.01 4417
2427.47 4465
2427.94 4207
2428.40 4180
2428.87 4115
2429.33 4437
2429.80 4108
2430.26 4040
2430.73 3979
2431.19 4348
2431.66 4301
2432.12 4305
2432.59 4080
2433.05 4023
2433.52 4073
2433.98 4010
2434.45 4246
2434.91 4135
2435.38 4165
2435.84 4284
2436.31 4061
2436.77 4199
2437.24 4139
2437.70 4232
2438.17 4541
2438.63 4302
2439.10 4105
2439.57 4170
2440.03 4111
2440.50 4278
2440.96 4358
2441.43 4444
2441.89 4152
2442.36 4116
2442.83 4210
2443.29 4394
2443.76 4498
2444.22 4430
2444.69 4435
2445.16 4316
2445.62 4255
2446.09 4250
2446.56 4418
2447.02 4068
2447.49 3989
2447.96 4127
2448.42 4007
2448.89 3717
2449.35 3861
2449.82 3802
2450.29 3795
2450.75 3891
2451.22 3918
2451.69 3757
2452.16 4114
2452.62 3862
2453.09 3911
2453.56 3940
2454.02 3856
2454.49 4047
2454.96 4102
2455.42 4070
2455.89 4136
2456.36 4226
2456.83 3970
2457.29 4104
2457.76 4079
2458.23 4080
2458.70 3896
2459.16 3832
2459.63 3894
2460.10 4016
2460.57 3817
2461.03 3820
2461.50 3677
2461.97 3721
2462.44 3802
2462.91 3840
2463.37 3911
2463.84 3973
2464.31 4005
2464.78 3734
2465.25 4004
2465.71 3709
2466.18 3741
2466.65 4162
2467.12 3993
2467.59 3906
2468.06 3889
2468.52 3938
2468.99 3917
2469.46 4139
2469.93 4070
2470.40 3995
2470.87 4144
2471.34 4135
2471.80 3884
2472.27 4104
2472.74 4180
2473.21 4040
2473.68 3804
2474.15 3643
2474.62 3760
2475.09 3566
2475.56 3579
2476.02 3499
2476.49 3797
2476.96 3641
2477.43 3540
2477.90 3655
2478.37 3793
2478.84 3720
2479.31 3692
2479.78 3870
2480.25 3844
2480.72 3806
2481.19 3718
2481.66 4115
2482.13 4054
2482.60 4035
2483.07 3930
2483.54 3869
2484.01 4040
2484.48 4015
2484.95 4110
2485.42 4056
2485.89 4107
2486.36 4035
2486.83 4070
2487.30 3981
2487.77 4066
2488.24 4021
2488.71 4165
2489.18 4186
2489.65 3969
2490.12 4109
2490.59 4154
2491.06 4117
2491.53 4003
2492.00 4018
2492.47 4016
2492.94 3918
2493.41 3896
2493.88 3838
2494.36 3738
2494.83 3950
2495.30 4040
2495.77 4136
2496.24 4030
2496.71 4228
2497.18 4171
2497.65 4032
2498.12 4162
2498.60 4170
2499.07 4163
2499.54 4276
2500.01 4021
2500.48 4144
2500.95 3819
2501.42 3690
2501.90 3668
2502.37 3701
2502.84 3607
2503.31 3917
2503.78 3934
2504.25 3916
2504.73 3722
2505.20 3671
2505.67 3789
2506.14 3927
2506.61 3867
2507.09 4157
2507.56 4082
2508.03 4050
2508.50 4273
2508.97 4439
2509.45 4477
2509.92 4261
2510.39 4511
2510.86 4603
2511.34 4320
2511.81 4257
2512.28 4390
2512.75 4498
2513.23 4685
2513.70 4675
2514.17 4757
2514.65 4806
2515.12 4565
2515.59 4506
2516.06 4589
2516.54 4473
2517.01 4482
2517.48 4287
2517.96 3953
2518.43 4229
2518.90 4260
2519.38 4107
2519.85 4121
2520.32 4068
2520.80 3977
2521.27 4231
2521.74 3999
2522.22 3957
2522.69 4137
2523.16 4117
2523.64 4193
2524.11 4214
2524.58 4029
2525.06 4150
2525.53 4282
2526.01 4243
2526.48 4025
2526.95 4069
2527.43 4061
2527.90 4052
2528.38 4140
2528.85 4155
2529.32 4257
2529.80 4123
2530.27 4044
2530.75 4021
2531.22 3958
2531.70 4176
2532.17 4188
2532.64 3972
2533.12 3928
2533.59 4050
2534.07 4080
2534.54 3960
2535.02 3964
2535.49 4009
2535.97 4357
2536.44 4225
2536.92 4221
2537.39 4109
2537.87 4255
2538.34 4000
2538.82 4084
2539.29 4238
2539.77 3864
2540.24 3717
2540.72 3848
2541.19 3713
2541.67 3818
2542.14 3833
2542.62 4026
2543.09 4165
2543.57 3986
2544.04 4081
2544.52 4043
2545.00 4243
2545.47 4267
2545.95 3989
2546.42 4137
2546.90 3986
2547.37 4024
2547.85 4515
2548.33 4495
2548.80 4612
2549.28 4566
2549.75 4869
2550.23 5026
2550.71 4954
2551.18 4832
2551.66 4802
2552.14 4638
2552.61 4650
2553.09 4865
2553.57 4915
2554.04 4778
2554.52 4684
2554.99 4865
2555.47 4673
2555.95 4594
2556.42 4791
2556.90 4735
2557.38 4624
2557.86 4793
2558.33 4646
2558.81 4732
2559.29 5032
2559.76 4745
2560.24 4684
2560.72 4041
2561.19 4235
2561.67 4242
2562.15 3995
2562.63 4157
2563.10 4163
2563.58 3930
2564.06 4160
2564.54 4180
2565.01 4082
2565.49 4127
2565.97 4045
2566.45 3873
2566.92 3879
2567.40 3650
2567.88 3755
2568.36 3916
2568.83 3847
2569.31 3687
2569.79 3853
2570.27 3607
2570.75 3883
2571.22 3875
2571.70 3869
2572.18 3773
2572.66 3732
2573.14 3897
2573.62 3779
2574.09 3678
2574.57 3891
2575.05 3878
2575.53 3713
2576.01 3760
2576.49 4081
2576.97 3953
2577.44 4029
2577.92 3824
2578.40 3742
2578.88 3813
2579.36 3636
2579.84 3840
2580.32 3690
2580.80 3615
2581.27 3766
2581.75 3651
2582.23 3728
2582.71 3798
2583.19 3576
2583.67 3711
2584.15 3824
2584.63 3901
2585.11 4033
2585.59 3830
2586.07 3787
2586.55 3729
2587.03 3729
2587.51 4020
2587.99 3745
2588.47 3798
2588.94 3849
2589.42 3764
2589.90 3866
2590.38 4050
2590.86 3994
2591.34 3668
2591.82 3741
2592.30 3965
2592.78 3996
2593.26 3933
2593.74 3656
2594.22 3874
2594.71 3954
2595.19 3822
2595.67 3962
2596.15 4054
2596.63 4362
2597.11 4200
2597.59 4010
2598.07 3969
2598.55 3920
2599.03 3976
2599.51 3763
2599.99 3854
2600.47 4071
2600.95 4002
2601.43 3962
2601.91 4030
2602.40 3878
2602.88 3837
2603.36 3918
2603.84 3772
2604.32 3655
2604.80 3964
2605.28 4048
2605.76 3804
2606.24 3636
2606.73 3760
2607.21 3721
2607.69 3838
2608.17 3940
2608.65 3966
2609.13 3895
2609.62 4111
2610.10 3881
2610.58 3879
2611.06 3788
2611.54 3854
2612.02 3887
2612.51 3900
2612.99 3845
2613.47 3948
2613.95 3929
2614.43 3558
2614.92 3746
2615.40 3936
2615.88 3836
2616.36 3767
2616.85 3928
2617.33 4029
2617.81 3935
2618.29 3760
2618.78 3624
2619.26 3995
2619.74 4015
2620.22 3930
2620.71 3753
2621.19 3599
2621.67 3734
2622.15 3697
2622.64 3806
2623.12 3756
2623.60 3942
2624.09 3997
2624.57 3948
2625.05 4007
2625.53 3819
2626.02 3978
2626.50 4063
2626.98 4065
2627.47 3972
2627.95 3854
2628.43 4021
2628.92 3984
2629.40 3954
2629.88 3961
2630.37 3836
2630.85 3783
2631.34 3867
2631.82 3728
2632.30 3868
2632.79 3975
2633.27 4101
2633.75 3953
2634.24 4038
2634.72 4027
2635.21 4123
2635.69 4065
2636.17 3968
2636.66 4127
2637.14 3777
2637.63 3978
2638.11 3963
2638.60 3853
2639.08 3603
2639.56 3805
2640.05 3677
2640.53 3812
2641.02 3879
2641.50 3809
2641.99 3969
2642.47 4092
2642.96 4105
2643.44 4259
2643.93 4160
2644.41 4181
2644.90 3956
2645.38 3906
2645.87 3942
2646.35 3999
2646.84 3745
2647.32 3685
2647.81 3973
2648.29 3783
2648.78 3708
2649.26 3833
2649.75 3908
2650.23 3864
2650.72 3995
2651.20 3775
2651.69 3761
2652.17 4013
2652.66 3692
2653.15 3688
2653.63 3903
2654.12 4003
2654.60 3899
2655.09 3949
2655.57 3848
2656.06 3751
2656.55 3579
2657.03 3652
2657.52 3840
2658.00 4027
2658.49 3984
2658.98 3660
2659.46 3735
2659.95 3767
2660.44 3903
2660.92 3696
2661.41 3920
2661.90 4095
2662.38 4037
2662.87 3962
2663.35 4084
2663.84 4016
2664.33 3899
2664.81 4028
2665.30 4054
2665.79 4104
2666.28 4154
2666.76 4057
2667.25 4093
2667.74 4167
2668.22 4343
2668.71 3961
2669.20 4026
2669.68 3817
2670.17 4173
2670.66 4199
2671.15 3934
2671.63 3814
2672.12 3789
2672.61 3757
2673.10 3994
2673.58 3906
2674.07 3857
2674.56 4031
2675.05 4342
2675.53 4359
2676.02 4391
2676.51 4659
2677.00 4943
2677.49 4874
2677.97 4597
2678.46 4701
2678.95 4906
2679.44 4675
2679.93 4658
2680.41 4539
2680.90 4232
2681.39 4192
2681.88 4369
2682.37 4267
2682.85 4264
2683.34 4196
2683.83 4280
2684.32 4215
2684.81 4083
2685.30 4236
2685.79 4286
2686.27 4473
2686.76 4166
2687.25 4155
2687.74 3986
2688.23 4072
2688.72 3948
2689.21 3750
2689.70 3946
2690.19 4108
2690.67 4229
2691.16 3913
2691.65 3896
2692.14 3918
2692.63 3918
2693.12 3804
2693.61 3841
2694.10 4223
2694.59 3982
2695.08 3879
2695.57 3915
2696.06 3883
2696.55 4063
2697.04 4044
2697.53 3896
2698.02 3944
2698.51 3922
2699.00 3891
2699.49 4085
2699.98 3942
2700.47 3945
2700.96 4065
2701.45 4149
2701.94 3975
2702.43 4023
2702.92 4264
2703.41 4111
2703.90 4210
2704.39 4184
2704.88 3965
2705.37 4120
2705.86 3958
2706.35 4147
2706.84 4201
2707.33 4131
2707.82 3803
2708.31 3865
2708.80 3787
2709.29 3781
2709.78 3797
2710.27 3795
2710.77 3754
2711.26 3704
2711.75 3684
2712.24 3791
2712.73 3792
2713.22 3778
2713.71 3822
2714.20 3871
2714.69 4170
2715.19 4099
2715.68 3933
2716.17 3866
2716.66 3829
2717.15 3872
2717.64 3768
2718.13 3709
2718.63 4028
2719.12 4026
2719.61 3726
2720.10 3803
2720.59 3746
2721.08 3936
2721.58 3799
2722.07 3981
2722.56 4020
2723.05 4220
2723.54 4159
2724.04 4188
2724.53 4030
2725.02 4191
2725.51 4225
2726.01 4220
2726.50 4285
2726.99 4085
2727.48 4159
2727.98 4080
2728.47 4173
2728.96 4053
2729.45 3972
2729.95 3907
2730.44 3942
2730.93 3967
2731.42 3977
2731.92 3996
2732.41 3951
2732.90 3899
2733.40 3971
2733.89 4020
2734.38 4187
2734.87 4020
2735.37 4490
2735.86 4490
2736.35 4315
2736.85 4255
2737.34 4231
2737.83 4429
2738.33 4477
2738.82 4561
2739.31 4287
2739.81 4261
2740.30 4042
2740.79 3982
2741.29 4203
2741.78 3993
2742.28 4075
2742.77 4063
2743.26 4257
2743.76 4298
2744.25 3943
2744.75 4014
2745.24 4065
2745.73 4124
2746.23 3973
2746.72 3845
2747.22 3951
2747.71 3972
2748.20 3712
2748.70 3715
2749.19 3939
2749.69 3932
2750.18 3941
2750.68 4191
2751.17 4013
2751.67 4085
2752.16 3982
2752.66 3932
2753.15 3996
2753.64 3795
2754.14 3780
2754.63 3691
2755.13 3840
2755.62 3942
2756.12 3925
2756.61 3828
2757.11 3724
2757.60 3951
2758.10 3964
2758.59 3916
2759.09 3997
2759.59 3799
2760.08 3870
2760.58 3940
2761.07 3955
2761.57 4025
2762.06 4030
2762.56 3999
2763.05 3836
2763.55 4038
2764.05 4049
2764.54 4083
2765.04 4146
2765.53 4015
2766.03 3918
2766.52 3924
2767.02 3764
2767.52 3806
2768.01 3771
2768.51 3948
2769.00 3937
2769.50 3794
2770.00 3856
2770.49 3810
2770.99 4025
2771.49 4126
2771.98 4099
2772.48 3900
2772.98 3906
2773.47 3796
2773.97 4026
2774.47 4048
2774.96 4087
2775.46 3852
2775.96 4096
2776.45 4197
2776.95 4243
2777.45 4236
2777.94 4254
2778.44 4441
2778.94 4480
2779.43 4554
2779.93 4570
2780.43 4497
2780.93 4510
2781.42 4362
2781.92 4411
2782.42 4148
2782.92 4153
2783.41 4174
2783.91 4015
2784.41 4190
2784.91 4272
2785.40 4123
2785.90 3961
2786.40 3945
2786.90 3988
2787.39 3914
2787.89 3778
2788.39 3832
2788.89 4144
2789.39 4009
2789.88 3999
2790.38 3766
2790.88 3818
2791.38 3840
2791.88 3860
2792.37 3847
2792.87 3780
2793.37 3787
2793.87 3675
2794.37 3735
2794.87 3825
2795.37 3650
2795.86 3756
2796.36 3816
2796.86 3918
2797.36 4092
2797.86 4311
2798.36 4314
2798.86 4348
2799.35 4444
2799.85 4825
2800.35 4760
2800.85 4771
2801.35 4657
2801.85 4657
2802.35 4511
2802.85 4518
2803.35 4395
2803.85 4439
2804.35 4038
2804.85 4253
2805.34 4256
2805.84 4189
2806.34 4210
2806.84 4316
2807.34 4681
2807.84 4950
2808.34 5043
2808.84 5176
2809.34 5045
2809.84 5344
2810.34 5504
2810.84 5673
2811.34 5919
2811.84 5500
2812.34 5389
2812.84 5460
2813.34 5273
2813.84 5156
2814.34 4933
2814.84 4348
2815.34 4367
2815.84 4282
2816.34 4371
2816.84 4296
2817.34 4216
2817.84 4527
2818.35 4128
2818.85 4361
2819.35 4152
2819.85 4269
2820.35 4270
2820.85 3993
2821.35 4114
2821.85 4250
2822.35 4188
2822.85 3865
2823.35 3868
2823.85 3920
2824.36 4006
2824.86 4042
2825.36 3972
2825.86 3816
2826.36 3851
2826.86 3972
2827.36 4004
2827.86 4022
2828.37 3824
2828.87 3987
2829.37 4076
2829.87 3866
2830.37 3860
2830.87 3902
2831.38 4033
2831.88 4053
2832.38 4161
2832.88 3954
2833.38 4026
2833.88 3907
2834.39 3997
2834.89 4138
2835.39 4001
2835.89 3763
2836.40 3798
2836.90 3831
2837.40 3958
2837.90 4065
2838.40 4093
2838.91 3971
2839.41 4256
2839.91 4188
2840.41 4240
2840.92 4133
2841.42 3957
2841.92 4173
2842.42 4354
2842.93 4276
2843.43 4190
2843.93 4259
2844.44 4137
2844.94 3931
2845.44 3908
2845.94 3930
2846.45 4029
2846.95 4164
2847.45 4173
2847.96 4326
2848.46 4120
2848.96 4274
2849.47 4412
2849.97 4398
2850.47 4386
2850.98 4228
2851.48 4289
2851.98 4386
2852.49 4093
2852.99 4230
2853.50 3960
2854.00 3976
2854.50 4110
2855.01 4133
2855.51 3864
2856.01 3786
2856.52 3795
2857.02 3908
2857.53 3977
2858.03 3854
2858.53 3902
2859.04 3798
2859.54 3671
2860.05 3870
2860.55 3918
2861.06 3907
2861.56 4081
2862.06 3809
2862.57 3870
2863.07 3963
2863.58 3989
2864.08 4102
2864.59 4064
2865.09 3925
2865.60 3887
2866.10 3776
2866.61 3781
2867.11 3656
2867.62 3688
2868.12 3781
2868.63 3621
2869.13 3555
2869.64 3680
2870.14 3975
2870.65 3882
2871.15 3963
2871.66 3817
2872.16 4085
2872.67 4007
2873.17 4081
2873.68 4046
2874.18 4011
2874.69 4130
2875.20 3958
2875.70 3886
2876.21 4082
2876.71 4159
2877.22 4135
2877.72 4140
2878.23 3918
2878.74 4199
2879.24 4305
2879.75 4160
2880.25 4095
2880.76 4219
2881.27 4157
2881.77 4216
2882.28 4165
2882.79 4232
2883.29 4199
2883.80 4095
2884.30 4330
2884.81 4418
2885.32 4247
2885.82 4121
2886.33 4123
2886.84 4299
2887.34 4474
2887.85 4276
2888.36 4340
2888.86 4320
2889.37 4674
2889.88 4641
2890.38 4693
2890.89 4725
2891.40 4665
2891.91 4490
2892.41 4535
2892.92 4379
2893.43 4242
2893.93 4235
2894.44 4218
2894.95 4180
2895.46 3909
2895.96 4003
2896.47 3944
2896.98 4216
2897.49 4478
2897.99 4333
2898.50 4358
2899.01 4293
2899.52 4662
2900.03 4453
2900.53 4282
2901.04 4591
2901.55 4526
2902.06 4505
2902.56 4363
2903.07 4204
2903.58 4403
2904.09 4620
2904.60 4561
2905.11 4351
2905.61 4226
2906.12 4626
2906.63 4794
2907.14 4771
2907.65 4819
2908.16 4719
2908.66 4686
2909.17 4647
2909.68 4639
2910.19 4647
2910.70 4285
2911.21 4426
2911.72 4390
2912.23 4337
2912.73 4135
2913.24 4203
2913.75 4049
2914.26 3938
2914.77 4239
2915.28 4167
2915.79 3969
2916.30 4109
2916.81 4406
2917.32 4241
2917.83 4275
2918.33 4067
2918.84 4244
2919.35 4409
2919.86 4418
2920.37 4280
2920.88 4178
2921.39 4414
2921.90 4398
2922.41 4406
2922.92 4694
2923.43 4657
2923.94 4401
2924.45 4485
2924.96 4471
2925.47 4527
2925.98 4636
2926.49 4936
2927.00 5253
2927.51 5268
2928.02 5252
2928.53 5423
2929.04 5383
2929.55 5498
2930.06 5083
2930.57 4908
2931.08 4781
2931.59 4758
2932.11 4578
2932.62 4350
2933.13 4023
2933.64 4291
2934.15 4210
2934.66 3893
2935.17 4020
2935.68 4133
2936.19 3991
2936.70 3883
2937.21 4258
2937.72 4218
2938.24 4100
2938.75 4261
2939.26 4251
2939.77 4492
2940.28 4456
2940.79 4188
2941.30 4076
2941.81 4320
2942.33 4237
2942.84 4376
2943.35 4201
2943.86 4184
2944.37 4352
2944.88 4211
2945.40 4289
2945.91 4397
2946.42 4492
2946.93 4579
2947.44 4819
2947.96 5065
2948.47 4867
2948.98 4711
2949.49 4527
2950.00 4736
2950.52 4990
2951.03 4949
2951.54 4754
2952.05 4910
2952.57 4755
2953.08 4501
2953.59 4195
2954.10 4357
2954.62 4372
2955.13 4339
2955.64 4035
2956.15 4074
2956.67 4036
2957.18 3926
2957.69 3974
2958.20 3851
2958.72 3999
2959.23 3956
2959.74 3871
2960.26 3922
2960.77 3893
2961.28 3948
2961.80 3945
2962.31 4007
2962.82 3911
2963.34 4198
2963.85 4192
2964.36 4111
2964.88 4057
2965.39 4072
2965.90 4236
2966.42 4261
2966.93 4189
2967.44 4254
2967.96 4027
2968.47 4197
2968.98 4106
2969.50 4044
2970.01 3999
2970.53 3835
2971.04 3785
2971.55 3694
2972.07 3688
2972.58 3884
2973.10 3980
2973.61 3824
2974.12 3867
2974.64 3785
2975.15 3875
2975.67 3787
2976.18 3901
2976.70 3982
2977.21 3687
2977.73 3978
2978.24 4114
2978.75 3852
2979.27 4012
2979.78 3813
2980.30 3897
2980.81 3931
2981.33 4058
2981.84 4050
2982.36 3941
2982.87 3960
2983.39 3956
2983.90 4069
2984.42 3905
2984.93 3835
2985.45 3815
2985.96 3984
2986.48 4221
2987.00 4117
2987.51 3979
2988.03 4171
2988.54 4292
2989.06 4366
2989.57 4581
2990.09 4222
2990.60 4363
2991.12 4473
2991.64 4303
2992.15 4292
2992.67 4350
2993.18 4554
2993.70 4495
2994.21 4592
2994.73 4512
2995.25 4590
2995.76 4760
2996.28 4718
2996.80 4462
2997.31 4473
2997.83 4678
2998.34 4668
2998.86 4555
2999.38 4703
2999.89 4684
3000.41 4728
3000.93 4803
3001.44 4637
3001.96 4886
3002.48 4781
3002.99 4750
3003.51 4815
3004.03 4512
3004.54 4633
3005.06 4730
3005.58 4752
3006.09 4898
3006.61 4997
3007.13 5152
3007.65 5266
3008.16 5168
3008.68 5518
3009.20 5364
3009.71 5163
3010.23 5070
3010.75 4733
3011.27 4644
3011.78 4651
3012.30 4806
3012.82 4374
3013.34 4115
3013.85 4017
3014.37 4221
3014.89 4525
3015.41 4207
3015.93 4553
3016.44 4318
3016.96 4180
3017.48 4302
3018.00 4423
3018.52 4429
3019.03 4349
3019.55 4356
3020.07 4627
3020.59 4816
3021.11 4631
3021.63 4613
3022.14 4664
3022.66 4742
3023.18 4662
3023.70 4606
3024.22 4506
3024.74 4476
3025.25 4264
3025.77 4368
3026.29 4330
3026.81 4469
3027.33 4748
3027.85 4472
3028.37 4491
3028.89 4359
3029.41 4613
3029.92 4559
3030.44 4626
3030.96 4415
3031.48 4500
3032.00 4304
3032.52 4250
3033.04 4589
3033.56 4404
3034.08 4235
3034.60 4617
3035.12 4742
3035.64 4669
3036.16 4897
3036.68 4809
3037.20 5005
3037.72 4685
3038.24 4946
3038.76 5215
3039.28 5159
3039.80 4709
3040.32 4802
3040.84 4732
3041.36 4817
3041.88 4542
3042.40 4568
3042.92 4440
3043.44 4548
3043.96 4257
3044.48 4033
3045.00 4167
3045.52 3970
3046.04 4168
3046.56 4251
3047.08 4242
3047.60 4195
3048.12 4280
3048.64 4234
3049.16 4187
3049.68 4410
3050.20 4361
3050.72 4531
3051.24 4130
3051.77 4040
3052.29 4013
3052.81 4119
3053.33 4164
3053.85 4369
3054.37 4122
3054.89 4227
3055.41 4325
3055.93 4415
3056.46 4410
3056.98 4456
3057.50 4467
3058.02 4439
3058.54 4301
3059.06 4224
3059.58 4212
3060.11 3969
3060.63 3929
3061.15 4215
3061.67 4169
3062.19 4131
3062.71 4109
3063.24 4193
3063.76 4331
3064.28 4166
3064.80 4186
3065.32 4391
3065.85 4231
3066.37 4375
3066.89 4342
3067.41 4268
3067.94 4301
3068.46 4368
3068.98 4699
3069.50 4369
3070.03 4375
3070.55 4417
3071.07 4303
3071.59 4463
3072.12 4198
3072.64 4166
3073.16 4122
3073.68 4358
3074.21 4445
3074.73 4344
3075.25 4212
3075.78 4471
3076.30 4469
3076.82 4564
3077.34 4893
3077.87 4999
3078.39 4946
3078.91 5018
3079.44 5205
3079.96 5227
3080.48 5496
3081.01 5636
3081.53 5656
3082.05 5733
3082.58 5904
3083.10 5709
3083.63 5626
3084.15 5421
3084.67 5336
3085.20 5502
3085.72 5152
3086.24 5174
3086.77 5305
3087.29 4986
3087.82 5027
3088.34 5176
3088.86 5014
3089.39 4757
3089.91 4902
3090.44 4830
3090.96 4872
3091.49 4762
3092.01 4888
3092.53 4575
3093.06 4643
3093.58 4646
3094.11 4518
3094.63 4715
3095.16 4744
3095.68 4725
3096.21 4903
3096.73 5081
3097.26 4992
3097.78 5019
3098.31 5299
3098.83 5495
3099.36 5211
3099.88 5407
3100.41 5446
3100.93 5341
3101.46 5341
3101.98 5318
3102.51 5624
3103.03 6238
3103.56 6765
3104.08 7378
3104.61 8102
3105.13 8817
3105.66 9256
3106.18 10413
3106.71 10707
3107.24 10660
3107.76 10261
3108.29 9359
3108.81 8604
3109.34 8128
3109.86 7386
3110.39 6858
3110.92 6047
3111.44 5900
3111.97 5716
3112.49 5434
3113.02 5860
3113.55 5974
3114.07 5685
3114.60 5772
3115.12 5878
3115.65 5780
3116.18 5379
3116.70 5295
3117.23 5174
3117.76 5534
3118.28 4922
3118.81 4844
3119.34 4575
3119.86 4490
3120.39 4579
3120.92 4789
3121.44 4823
3121.97 4786
3122.50 4363
3123.02 4138
3123.55 4536
3124.08 4733
3124.61 4786
3125.13 4687
3125.66 4784
3126.19 4912
3126.72 4873
3127.24 4804
3127.77 4708
3128.30 4894
3128.82 4781
3129.35 4504
3129.88 4643
3130.41 4524
3130.93 4426
3131.46 4635
3131.99 4607
3132.52 4589
3133.05 4401
3133.57 4591
3134.10 4331
3134.63 4264
3135.16 4480
3135.69 4281
3136.21 3994
3136.74 4178
3137.27 4096
3137.80 3931
3138.33 4049
3138.85 4232
3139.38 4103
3139.91 4063
3140.44 4090
3140.97 4022
3141.50 4046
3142.03 4059
3142.55 4151
3143.08 4138
3143.61 4083
3144.14 4292
3144.67 4181
3145.20 4357
3145.73 4410
3146.26 4352
3146.79 4287
3147.31 4265
3147.84 4366
3148.37 4483
3148.90 4468
3149.43 4604
3149.96 4369
3150.49 4316
3151.02 4692
3151.55 4792
3152.08 4593
3152.61 4531
3153.14 4505
3153.67 4678
3154.20 4451
3154.73 4175
3155.25 4303
3155.78 4303
3156.31 4309
3156.84 4129
3157.37 4193
3157.90 4268
3158.43 4026
3158.96 3962
3159.49 4185
3160.02 4312
3160.55 4499
3161.08 4458
3161.61 4378
3162.14 4394
3162.68 4416
3163.21 4321
3163.74 4411
3164.27 4670
3164.80 4596
3165.33 4345
3165.86 4186
3166.39 4092
3166.92 4229
3167.45 4087
3167.98 3963
3168.51 4034
3169.04 4026
3169.57 4045
3170.10 4201
3170.64 4101
3171.17 4039
3171.70 4004
3172.23 4186
3172.76 4177
3173.29 4036
3173.82 3999
3174.35 3918
3174.88 4024
3175.42 4053
3175.95 4147
3176.48 4042
3177.01 3932
3177.54 4382
3178.07 4322
3178.61 4425
3179.14 4270
3179.67 4258
3180.20 4377
3180.73 4245
3181.26 4163
3181.80 4253
3182.33 4088
3182.86 4360
3183.39 4201
3183.92 4206
3184.46 4261
3184.99 4287
3185.52 4208
3186.05 3915
3186.59 3851
3187.12 3891
3187.65 4019
3188.18 3905
3188.72 4063
3189.25 4089
3189.78 4148
3190.31 3913
3190.85 4103
3191.38 4136
3191.91 4091
3192.44 4110
3192.98 4120
3193.51 3895
3194.04 3958
3194.58 4046
3195.11 3891
3195.64 3961
3196.17 3982
3196.71 4064
3197.24 4224
3197.77 3916
3198.31 3965
3198.84 4296
3199.37 4173
3199.91 4018
3200.44 4084
3200.98 4063
3201.51 4164
3202.04 4294
3202.58 4307
3203.11 4334
3203.64 4465
3204.18 4478
3204.71 4773
3205.24 4780
3205.78 4633
3206.31 4656
3206.85 4474
3207.38 4734
3207.91 4434
3208.45 4276
3208.98 4367
3209.52 4246
3210.05 4306
3210.59 4211
3211.12 4133
3211.65 4420
3212.19 4422
3212.72 4397
3213.26 4501
3213.79 4575
3214.33 4632
3214.86 4755
3215.40 4575
3215.93 4444
3216.47 4413
3217.00 4510
3217.54 4310
3218.07 4362
3218.61 4107
3219.14 3953
3219.68 4156
3220.21 4017
3220.75 4156
3221.28 4140
3221.82 4013
3222.35 4242
3222.89 4317
3223.42 4355
3223.96 4083
3224.49 4125
3225.03 4622
3225.57 4425
3226.10 4560
3226.64 4424
3227.17 4673
3227.71 4706
3228.24 4627
3228.78 4845
3229.32 4756
3229.85 4828
3230.39 4554
3230.92 4369
3231.46 4495
3232.00 4556
3232.53 4506
3233.07 4450
3233.60 4208
3234.14 4144
3234.68 4043
3235.21 3962
3235.75 4155
3236.29 4058
3236.82 4015
3237.36 3900
3237.90 4046
3238.43 4214
3238.97 4175
3239.51 4334
3240.04 4321
3240.58 4635
3241.12 4527
3241.65 4516
3242.19 4506
3242.73 4368
3243.26 4269
3243.80 4418
3244.34 4554
3244.88 4415
3245.41 4190
3245.95 4136
3246.49 3973
3247.02 4134
3247.56 4051
3248.10 4020
3248.64 3898
3249.17 3883
3249.71 4008
3250.25 4219
3250.79 4242
3251.33 4147
3251.86 4288
3252.40 4167
3252.94 4236
3253.48 4320
3254.01 4285
3254.55 4273
3255.09 4367
3255.63 4405
3256.17 4340
3256.70 4392
3257.24 4284
3257.78 4571
3258.32 4520
3258.86 4509
3259.40 4507
3259.93 4457
3260.47 4553
3261.01 4578
3261.55 4741
3262.09 4903
3262.63 4955
3263.17 5006
3263.70 5119
3264.24 5248
3264.78 5745
3265.32 5697
3265.86 5631
3266.40 5960
3266.94 6178
3267.48 6481
3268.02 6766
3268.56 7128
3269.09 7491
3269.63 7460
3270.17 7063
3270.71 7356
3271.25 7756
3271.79 7446
3272.33 6861
3272.87 6320
3273.41 5904
3273.95 5508
3274.49 5422
3275.03 5149
3275.57 4589
3276.11 4603
3276.65 4608
3277.19 4533
3277.73 4584
3278.27 4774
3278.81 4869
3279.35 4924
3279.89 4975
3280.43 4865
3280.97 4894
3281.51 4887
3282.05 4938
3282.59 4906
3283.13 4772
3283.67 4722
3284.21 5173
3284.75 5003
3285.29 4915
3285.83 4978
3286.37 5039
3286.91 4807
3287.45 5065
3287.99 5283
3288.53 5332
3289.08 5071
3289.62 4994
3290.16 5320
3290.70 5271
3291.24 5117
3291.78 5055
3292.32 4914
3292.86 4653
3293.40 4786
3293.95 4885
3294.49 4864
3295.03 4874
3295.57 4952
3296.11 4805
3296.65 5022
3297.19 5100
3297.73 5219
3298.28 5353
3298.82 5534
3299.36 5494
3299.90 5761
3300.44 5509
3300.99 5390
3301.53 5185
3302.07 5083
3302.61 5133
3303.15 4856
3303.69 4892
3304.24 4678
3304.78 4651
3305.32 4747
3305.86 4931
3306.41 4638
3306.95 4748
3307.49 4762
3308.03 4404
3308.58 4709
3309.12 4642
3309.66 4710
3310.20 4515
3310.75 4297
3311.29 4272
3311.83 4321
3312.37 4401
3312.92 4572
3313.46 4583
3314.00 4664
3314.54 4360
3315.09 4607
3315.63 4773
3316.17 4501
3316.72 4499
3317.26 4704
3317.80 4649
3318.35 4678
3318.89 4700
3319.43 4745
3319.98 4768
3320.52 4872
3321.06 4760
3321.61 4600
3322.15 4555
3322.69 4543
3323.24 4469
3323.78 4269
3324.33 4312
3324.87 3988
3325.41 4260
3325.96 4445
3326.50 4335
3327.04 4211
3327.59 4297
3328.13 4379
3328.68 4376
3329.22 4443
3329.76 4101
3330.31 4353
3330.85 4386
3331.40 4320
3331.94 4195
3332.49 3965
3333.03 4232
3333.58 4423
3334.12 4222
3334.66 4518
3335.21 4476
3335.75 4711
3336.30 4719
3336.84 4951
3337.39 4689
3337.93 4742
3338.48 5091
3339.02 5210
3339.57 5023
3340.11 4987
3340.66 5166
3341.20 4813
3341.75 4818
3342.29 4754
3342.84 4803
3343.38 4731
3343.93 4601
3344.47 4362
3345.02 4398
3345.57 4261
3346.11 4291
3346.66 4090
3347.20 4164
3347.75 4114
3348.29 4034
3348.84 4236
3349.38 4176
3349.93 4246
3350.48 3970
3351.02 4256
3351.57 4303
3352.11 4284
3352.66 4216
3353.21 3998
3353.75 3963
3354.30 4058
3354.84 4107
3355.39 4168
3355.94 4324
3356.48 4189
3357.03 3888
3357.58 3860
3358.12 3995
3358.67 4000
3359.22 4030
3359.76 4048
3360.31 4168
3360.86 3912
3361.40 3922
3361.95 3927
3362.50 3825
3363.04 3775
3363.59 3710
3364.14 3541
3364.68 3671
3365.23 3546
3365.78 3703
3366.33 3714
3366.87 3654
3367.42 3747
3367.97 3844
3368.51 3894
3369.06 3830
3369.61 3864
3370.16 3724
3370.70 4052
3371.25 4035
3371.80 3999
3372.35 3876
3372.90 3999
3373.44 3962
3373.99 3615
3374.54 3713
3375.09 4078
3375.63 4081
3376.18 3799
3376.73 3647
3377.28 3737
3377.83 3906
3378.37 3780
3378.92 3619
3379.47 3724
3380.02 3618
3380.57 3547
3381.12 3555
3381.66 3645
3382.21 3504
3382.76 3445
3383.31 3437
3383.86 3381
3384.41 3574
3384.96 3605
3385.50 3505
3386.05 3410
3386.60 3515
3387.15 3451
3387.70 3535
3388.25 3444
3388.80 3697
3389.35 3659
3389.90 3599
3390.44 3892
3390.99 3785
3391.54 3680
3392.09 3624
3392.64 3612
3393.19 3565
3393.74 3728
3394.29 3601
3394.84 3586
3395.39 3664
3395.94 3697
3396.49 3581
3397.04 3509
3397.59 3635
3398.14 3499
3398.69 3532
3399.24 3567
3399.79 3514
3400.34 3441
3400.89 3408
3401.44 3512
3401.99 3486
3402.54 3357
3403.09 3282
3403.64 3372
3404.19 3436
3404.74 3369
3405.29 3370
3405.84 3202
3406.39 3342
3406.94 3587
3407.49 3549
3408.04 3492
3408.59 3565
3409.14 3473
3409.69 3617
3410.24 3865
3410.79 3741
3411.34 3516
3411.89 3330
3412.45 3585
3413.00 3537
3413.55 3394
3414.10 3401
3414.65 3525
3415.20 3490
3415.75 3406
3416.30 3675
3416.85 3748
3417.41 3702
3417.96 3332
3418.51 3535
3419.06 3511
3419.61 3687
3420.16 3685
3420.71 3526
3421.27 3510
3421.82 3685
3422.37 3778
3422.92 3578
3423.47 3714
3424.02 3781
3424.58 3863
3425.13 4133
3425.68 4263
3426.23 4233
3426.78 4207
3427.34 4001
3427.89 4130
3428.44 4278
3428.99 4365
3429.55 4250
3430.10 4132
3430.65 4115
3431.20 3991
3431.76 3664
3432.31 3561
3432.86 3840
3433.41 3766
3433.97 3950
3434.52 3752
3435.07 3863
3435.62 4022
3436.18 3955
3436.73 4111
3437.28 4008
3437.84 4066
3438.39 4012
3438.94 3944
3439.49 4023
3440.05 3952
3440.60 3876
3441.15 3932
3441.71 3982
3442.26 4102
3442.81 4241
3443.37 4118
3443.92 4238
3444.47 4139
3445.03 4245
3445.58 4303
3446.13 4114
3446.69 4076
3447.24 4300
3447.80 4374
3448.35 4227
3448.90 4008
3449.46 3843
3450.01 3735
3450.57 3892
3451.12 3890
3451.67 3732
3452.23 3875
3452.78 3573
3453.34 3693
3453.89 3944
3454.44 3574
3455.00 3686
3455.55 3641
3456.11 3603
3456.66 3393
3457.22 3715
3457.77 3852
3458.33 3777
3458.88 3785
3459.43 3682
3459.99 3589
3460.54 3532
3461.10 3751
3461.65 3892
3462.21 3796
3462.76 3868
3463.32 3888
3463.87 3708
3464.43 3794
3464.98 3904
3465.54 3749
3466.09 3657
3466.65 3788
3467.21 3935
3467.76 3852
3468.32 3840
3468.87 3825
3469.43 3765
3469.98 3824
3470.54 3925
3471.09 3730
3471.65 3911
3472.20 4006
3472.76 4132
3473.32 4110
3473.87 4100
3474.43 4043
3474.98 4304
3475.54 4209
3476.10 3949
3476.65 4074
3477.21 4169
3477.76 4129
3478.32 4099
3478.88 4017
3479.43 3998
3479.99 4025
3480.55 4065
3481.10 4145
3481.66 4174
3482.22 4227
3482.77 4318
3483.33 4246
3483.89 4375
3484.44 4608
3485.00 4500
3485.56 4488
3486.11 4356
3486.67 4381
3487.23 4379
3487.78 4468
3488.34 4257
3488.90 4304
3489.45 4471
3490.01 4404
3490.57 4490
3491.13 4333
3491.68 4750
3492.24 5378
3492.80 5472
3493.35 5738
3493.91 6601
3494.47 6729
3495.03 7408
3495.58 7538
3496.14 7747
3496.70 7730
3497.26 7662
3497.82 7306
3498.37 6955
3498.93 6838
3499.49 6993
3500.05 7138
3500.61 7438
3501.16 7535
3501.72 8250
3502.28 8275
3502.84 8846
3503.40 9301
3503.95 9201
3504.51 8544
3505.07 8492
3505.63 8434
3506.19 8050
3506.75 7742
3507.30 7619
3507.86 7600
3508.42 7680
3508.98 7693
3509.54 7380
3510.10 7408
3510.66 7233
3511.22 6982
3511.77 6457
3512.33 6426
3512.89 5856
3513.45 5651
3514.01 5308
3514.57 5047
3515.13 5106
3515.69 4990
3516.25 4938
3516.81 4806
3517.37 4617
3517.92 4744
3518.48 4707
3519.04 4596
3519.60 4551
3520.16 4207
3520.72 4556
3521.28 4584
3521.84 4577
3522.40 4819
3522.96 4866
3523.52 4705
3524.08 4851
3524.64 4770
3525.20 4682
3525.76 5014
3526.32 5087
3526.88 5047
3527.44 4845
3528.00 5128
3528.56 5116
3529.12 4768
3529.68 4475
3530.24 4625
3530.80 4315
3531.36 4333
3531.92 4425
3532.48 4311
3533.04 4324
3533.60 4236
3534.17 4027
3534.73 4199
3535.29 4374
3535.85 4229
3536.41 3981
3536.97 4195
3537.53 4179
3538.09 4285
3538.65 4510
3539.21 4602
3539.77 4620
3540.34 4356
3540.90 4337
3541.46 4300
3542.02 4384
3542.58 4319
3543.14 4431
3543.70 4273
3544.26 4149
3544.83 4316
3545.39 4546
3545.95 4330
3546.51 4238
3547.07 4114
3547.63 4316
3548.20 4449
3548.76 4264
3549.32 4195
3549.88 3976
3550.44 4011
3551.01 3996
3551.57 3878
3552.13 3749
3552.69 3878
3553.25 4125
3553.82 3951
3554.38 4043
3554.94 3887
3555.50 3917
3556.07 4030
3556.63 4019
3557.19 4121
3557.75 4023
3558.32 4178
3558.88 4124
3559.44 4135
3560.00 4271
3560.57 3990
3561.13 4212
3561.69 4410
3562.26 4282
3562.82 4172
3563.38 4104
3563.94 4115
3564.51 4336
3565.07 4220
3565.63 4213
3566.20 4152
3566.76 3934
3567.32 3807
3567.89 4084
3568.45 3905
3569.01 3720
3569.58 3804
3570.14 3930
3570.70 3921
3571.27 3761
3571.83 3529
3572.39 3660
3572.96 3655
3573.52 3623
3574.09 3538
3574.65 3789
3575.21 3854
3575.78 3772
3576.34 3767
3576.91 3640
3577.47 3869
3578.03 3998
3578.60 4021
3579.16 4000
3579.73 3741
3580.29 3924
3580.86 4044
3581.42 4095
3581.98 3864
3582.55 3836
3583.11 3853
3583.68 3804
3584.24 3824
3584.81 3887
3585.37 3860
3585.94 3809
3586.50 3951
3587.07 3883
3587.63 3689
3588.20 3735
3588.76 3572
3589.33 3778
3589.89 4009
3590.46 3897
3591.02 3636
3591.59 3761
3592.15 3605
3592.72 3637
3593.28 3673
3593.85 3615
3594.41 3584
3594.98 3680
3595.54 3607
3596.11 3685
3596.68 3619
3597.24 3687
3597.81 3810
3598.37 3872
3598.94 3648
3599.50 3809
3600.07 3667
3600.64 3575
3601.20 3698
3601.77 3924
3602.33 4033
3602.90 4002
3603.47 3858
3604.03 3924
3604.60 3686
3605.16 3657
3605.73 3920
3606.30 3713
3606.86 3677
3607.43 3782
3608.00 3689
3608.56 3813
3609.13 3599
3609.70 3427
3610.26 3467
3610.83 3564
3611.40 3467
3611.96 3455
3612.53 3531
3613.10 3478
3613.66 3394
3614.23 3307
3614.80 3483
3615.36 3701
3615.93 3531
3616.50 3642
3617.07 3918
3617.63 4101
3618.20 4269
3618.77 4487
3619.34 4708
3619.90 5237
3620.47 5542
3621.04 5880
3621.61 5826
3622.17 6038
3622.74 6473
3623.31 6334
3623.88 6116
3624.44 5559
3625.01 5120
3625.58 4981
3626.15 4583
3626.72 4154
3627.28 4194
3627.85 4061
3628.42 3620
3628.99 3650
3629.56 3517
3630.12 3307
3630.69 3367
3631.26 3299
3631.83 3177
3632.40 3152
3632.97 3458
3633.53 3469
3634.10 3235
3634.67 3419
3635.24 3299
3635.81 3351
3636.38 3338
3636.95 3556
3637.52 3338
3638.08 3195
3638.65 3227
3639.22 3214
3639.79 3066
3640.36 3317
3640.93 3363
3641.50 3329
3642.07 3202
3642.64 3385
3643.21 3677
3643.78 3521
3644.34 3629
3644.91 3669
3645.48 3926
3646.05 3811
3646.62 3758
3647.19 3789
3647.76 3977
3648.33 3849
3648.90 3759
3649.47 3811
3650.04 4040
3650.61 3998
3651.18 3949
3651.75 3896
3652.32 3741
3652.89 3847
3653.46 3770
3654.03 3900
3654.60 3959
3655.17 4040
3655.74 4005
3656.31 3957
3656.88 4129
3657.45 4232
3658.02 3978
3658.59 4125
3659.16 4238
3659.73 3948
3660.30 4116
3660.87 4085
3661.45 4326
3662.02 4132
3662.59 4117
3663.16 3983
3663.73 3959
3664.30 3952
3664.87 4244
3665.44 4105
3666.01 3833
3666.58 3685
3667.15 3701
3667.73 4001
3668.30 4164
3668.87 4189
3669.44 4246
3670.01 4276
3670.58 3932
3671.15 3732
3671.73 3814
3672.30 4069
3672.87 3961
3673.44 3780
3674.01 3500
3674.58 3730
3675.16 3684
3675.73 3772
3676.30 3569
3676.87 3807
3677.44 3867
3678.01 3919
3678.59 4042
3679.16 3872
3679.73 3926
3680.30 4032
3680.88 3690
3681.45 3748
3682.02 3729
3682.59 3796
3683.16 3778
3683.74 3507
3684.31 3650
3684.88 3509
3685.45 3491
3686.03 3479
3686.60 3488
3687.17 3679
3687.74 3553
3688.32 3622
3688.89 3795
3689.46 3785
3690.04 3806
3690.61 3590
3691.18 3670
3691.76 3566
3692.33 3736
3692.90 3916
3693.47 3696
3694.05 3691
3694.62 3916
3695.19 3734
3695.77 3991
3696.34 4102
3696.91 4080
3697.49 3643
3698.06 3696
3698.64 3787
3699.21 3761
3699.78 3606
3700.36 3594
3700.93 3596
3701.50 3821
3702.08 3620
3702.65 3706
3703.23 3828
3703.80 3871
3704.37 3736
3704.95 3739
3705.52 3725
3706.10 3698
3706.67 3847
3707.24 3571
3707.82 3480
3708.39 3508
3708.97 3529
3709.54 3562
3710.12 3472
3710.69 3513
3711.27 3537
3711.84 3397
3712.41 3687
3712.99 3517
3713.56 3486
3714.14 3596
3714.71 3751
3715.29 3704
3715.86 3716
3716.44 3678
3717.01 3715
3717.59 3954
3718.16 3685
3718.74 3752
3719.31 3902
3719.89 3937
3720.46 3755
3721.04 3824
3721.61 3591
3722.19 3916
3722.77 3931
3723.34 3939
3723.92 3955
3724.49 3906
3725.07 4332
3725.64 4343
3726.22 4269
3726.79 4251
3727.37 4219
3727.95 4143
3728.52 4153
3729.10 4078
3729.67 3972
3730.25 4075
3730.83 3813
3731.40 3924
3731.98 3979
3732.56 4087
3733.13 4140
3733.71 4289
3734.28 4411
3734.86 4575
3735.44 4773
3736.01 4796
3736.59 4912
3737.17 4919
3737.74 4977
3738.32 4903
3738.90 5006
3739.47 4627
3740.05 4402
3740.63 4474
3741.20 4390
3741.78 4091
3742.36 4030
3742.93 4030
3743.51 4211
3744.09 4059
3744.67 4174
3745.24 4007
3745.82 3656
3746.40 3906
3746.97 3804
3747.55 3843
3748.13 3592
3748.71 3799
3749.28 3752
3749.86 3528
3750.44 3566
3751.02 3691
3751.59 3525
3752.17 3597
3752.75 3663
3753.33 3718
3753.91 3655
3754.48 3615
3755.06 3730
3755.64 3797
3756.22 3572
3756.80 3604
3757.37 3656
3757.95 3636
3758.53 3457
3759.11 3475
3759.69 3406
3760.27 3602
3760.84 3777
3761.42 3744
3762.00 3738
3762.58 3583
3763.16 3737
3763.74 3780
3764.31 3753
3764.89 3939
3765.47 4250
3766.05 4110
3766.63 4066
3767.21 3963
3767.79 3954
3768.37 3934
3768.95 4381
3769.52 4432
3770.10 4146
3770.68 4293
3771.26 4122
3771.84 4084
3772.42 4308
3773.00 4551
3773.58 4737
3774.16 4647
3774.74 4625
3775.32 4414
3775.90 4695
3776.48 4405
3777.06 4368
3777.64 4368
3778.22 4150
3778.80 3822
3779.38 3936
3779.96 4075
3780.54 3710
3781.12 3590
3781.70 3677
3782.28 3782
3782.86 3828
3783.44 3583
3784.02 3698
3784.60 3617
3785.18 3670
3785.76 3857
3786.34 3878
3786.92 3785
3787.50 3680
3788.08 3939
3788.66 4026
3789.24 4217
3789.82 4009
3790.40 3998
3790.98 3946
3791.56 3934
3792.14 3858
3792.72 3692
3793.30 3682
3793.89 3820
3794.47 3729
3795.05 3647
3795.63 3874
3796.21 3867
3796.79 3742
3797.37 3721
3797.95 3628
3798.53 3471
3799.12 3590
3799.70 3493
3800.28 3558
3800.86 3606
3801.44 3547
3802.02 3416
3802.60 3514
3803.19 3639
3803.77 3793
3804.35 3756
3804.93 3897
3805.51 3982
3806.10 3875
3806.68 3756
3807.26 3636
3807.84 3790
3808.42 3833
3809.01 4150
3809.59 3939
3810.17 3797
3810.75 4005
3811.33 3925
3811.92 3978
3812.50 4052
3813.08 4088
3813.66 4172
3814.25 4167
3814.83 4065
3815.41 4018
3815.99 4166
3816.58 3826
3817.16 3887
3817.74 3913
3818.32 3852
3818.91 3613
3819.49 3782
3820.07 3901
3820.66 3958
3821.24 3759
3821.82 3802
3822.41 3715
3822.99 3619
3823.57 3532
3824.16 3605
3824.74 3549
3825.32 3561
3825.91 3537
3826.49 3260
3827.07 3442
3827.66 3512
3828.24 3357
3828.82 3518
3829.41 3330
3829.99 3380
3830.57 3618
3831.16 3312
3831.74 3373
3832.33 3411
3832.91 3251
3833.49 3195
3834.08 3341
3834.66 3370
3835.25 3466
3835.83 3539
3836.41 3200
3837.00 3368
3837.58 3490
3838.17 3477
3838.75 3452
3839.34 3218
3839.92 3399
3840.50 3481
3841.09 3254
3841.67 3274
3842.26 3431
3842.84 3647
3843.43 3231
3844.01 3292
3844.60 3225
3845.18 3288
3845.77 3237
3846.35 3272
3846.94 3315
3847.52 3169
3848.11 3114
3848.69 3240
3849.28 3416
3849.86 3358
3850.45 3360
3851.03 3278
3851.62 3350
3852.20 3437
3852.79 3189
3853.37 3261
3853.96 3398
3854.55 3455
3855.13 3453
3855.72 3526
3856.30 3408
3856.89 3434
3857.47 3532
3858.06 3370
3858.65 3345
3859.23 3514
3859.82 3469
3860.40 3441
3860.99 3693
3861.58 3762
3862.16 3982
3862.75 4169
3863.33 4278
3863.92 4448
3864.51 4727
3865.09 4777
3865.68 5037
3866.27 5095
3866.85 5008
3867.44 4830
3868.03 4627
3868.61 4522
3869.20 4576
3869.79 4656
3870.37 4452
3870.96 4266
3871.55 3989
3872.13 4103
3872.72 3800
3873.31 3723
3873.89 3756
3874.48 3943
3875.07 3939
3875.66 3904
3876.24 3847
3876.83 3871
3877.42 3794
3878.00 4179
3878.59 4393
3879.18 4387
3879.77 4629
3880.35 4593
3880.94 4422
3881.53 4372
3882.12 4407
3882.70 4372
3883.29 4332
3883.88 4322
3884.47 4107
3885.06 3780
3885.64 3974
3886.23 3779
3886.82 3599
3887.41 3706
3888.00 3628
3888.58 3621
3889.17 3502
3889.76 3568
3890.35 3685
3890.94 3771
3891.53 3723
3892.11 3799
3892.70 3477
3893.29 3692
3893.88 3885
3894.47 3742
3895.06 3902
3895.65 3937
3896.23 3909
3896.82 3698
3897.41 3751
3898.00 3649
3898.59 3571
3899.18 3767
3899.77 3679
3900.36 3571
3900.95 3783
3901.53 3933
3902.12 3822
3902.71 3702
3903.30 3814
3903.89 3740
3904.48 3606
3905.07 3812
3905.66 3807
3906.25 3857
3906.84 3731
3907.43 3627
3908.02 3601
3908.61 3633
3909.20 3664
3909.79 3520
3910.38 3654
3910.97 3440
3911.56 3467
3912.15 3382
3912.74 3488
3913.33 3247
3913.92 3205
3914.51 3281
3915.10 3260
3915.69 3293
3916.28 3184
3916.87 3222
3917.46 3205
3918.05 3180
3918.64 3150
3919.23 3209
3919.82 3336
3920.41 3304
3921.00 3350
3921.59 3513
3922.18 3232
3922.77 3224
3923.36 3364
3923.95 3405
3924.55 3477
3925.14 3606
3925.73 3346
3926.32 3294
3926.91 3310
3927.50 3369
3928.09 3218
3928.68 3354
3929.27 3366
3929.87 3423
3930.46 3391
3931.05 3262
3931.64 3213
3932.23 3192
3932.82 3258
3933.41 3334
3934.01 3276
3934.60 3179
3935.19 3261
3935.78 3056
3936.37 3083
3936.96 3193
3937.56 3194
3938.15 3261
3938.74 3262
3939.33 3250
3939.92 2981
3940.52 3148
3941.11 3288
3941.70 3282
3942.29 3285
3942.88 3281
3943.48 3236
3944.07 3448
3944.66 3269
3945.25 3475
3945.85 3456
3946.44 3350
3947.03 3511
3947.62 3568
3948.22 3421
3948.81 3352
3949.40 3420
3949.99 3332
3950.59 3315
3951.18 3463
3951.77 3333
3952.37 3237
3952.96 3338
3953.55 3259
3954.15 3142
3954.74 3143
3955.33 3048
3955.93 3218
3956.52 3291
3957.11 3089
3957.71 3209
3958.30 3266
3958.89 3295
3959.49 3423
3960.08 3658
3960.67 3472
3961.27 3393
3961.86 3424
3962.45 3403
3963.05 3422
3963.64 3365
3964.23 3287
3964.83 3102
3965.42 3116
3966.02 3328
3966.61 3484
3967.20 3644
3967.80 3509
3968.39 3396
3968.99 3255
3969.58 3271
3970.18 3493
3970.77 3328
3971.36 3232
3971.96 3436
3972.55 3432
3973.15 3371
3973.74 3328
3974.34 3178
3974.93 3254
3975.53 3199
3976.12 3271
3976.72 3486
3977.31 3389
3977.91 3187
3978.50 3397
3979.10 3355
3979.69 3485
3980.29 3442
3980.88 3548
3981.48 3482
3982.07 3492
3982.67 3410
3983.26 3472
3983.86 3426
3984.45 3435
3985.05 3237
3985.64 3203
3986.24 3398
3986.83 3563
3987.43 3393
3988.03 3250
3988.62 3329
3989.22 3234
3989.81 3333
3990.41 3272
3991.00 3233
3991.60 3463
3992.20 3202
3992.79 3506
3993.39 3427
3993.98 3241
3994.58 3345
3995.18 3489
3995.77 3334
3996.37 3412
3996.97 3323
3997.56 3518
3998.16 3560
3998.75 3472
3999.35 3642
3999.95 3568
4000.54 3327
4001.14 3548
4001.74 3665
4002.33 3555
4002.93 3574
4003.53 3511
4004.12 3510
4004.72 3505
4005.32 3446
4005.92 3463
4006.51 3424
4007.11 3699
4007.71 3385
4008.30 3319
4008.90 3293
4009.50 3486
4010.10 3621
4010.69 3698
4011.29 3645
4011.89 3499
4012.49 3365
4013.08 3428
4013.68 3604
4014.28 3597
4014.88 3821
4015.47 3470
4016.07 3409
4016.67 3493
4017.27 3477
4017.86 3503
4018.46 3492
4019.06 3677
4019.66 3774
4020.26 3884
4020.85 3795
4021.45 3799
4022.05 3791
4022.65 3657
4023.25 3751
4023.85 3552
4024.44 3540
4025.04 3490
4025.64 3583
4026.24 3525
4026.84 3294
4027.44 3400
4028.03 3625
4028.63 3829
4029.23 3699
4029.83 3821
4030.43 3884
4031.03 4192
4031.63 4231
4032.23 4283
4032.83 4378
4033.42 4211
4034.02 4258
4034.62 4233
4035.22 4005
4035.82 3925
4036.42 3822
4037.02 4090
4037.62 4005
4038.22 3791
4038.82 3842
4039.42 3952
4040.02 3557
4040.62 3549
4041.22 3375
4041.82 3362
4042.41 3566
4043.01 3475
4043.61 3340
4044.21 3432
4044.81 3289
4045.41 3330
4046.01 3568
4046.61 3479
4047.21 3390
4047.81 3327
4048.41 3350
4049.01 3509
4049.61 3608
4050.21 3524
4050.82 3445
4051.42 3710
4052.02 3652
4052.62 3486
4053.22 3657
4053.82 3676
4054.42 3589
4055.02 3635
4055.62 3561
4056.22 3334
4056.82 3519
4057.42 3462
4058.02 3469
4058.62 3346
4059.22 3409
4059.83 3432
4060.43 3347
4061.03 3259
4061.63 3348
4062.23 3274
4062.83 3329
4063.43 3478
4064.03 3423
4064.63 3359
4065.24 3330
4065.84 3201
4066.44 3299
4067.04 3359
4067.64 3415
4068.24 3394
4068.85 3389
4069.45 3426
4070.05 3279
4070.65 3348
4071.25 3420
4071.85 3476
4072.46 3464
4073.06 3412
4073.66 3381
4074.26 3374
4074.86 3407
4075.47 3343
4076.07 3392
4076.67 3447
4077.27 3075
4077.88 3330
4078.48 3322
4079.08 3335
4079.68 3317
4080.29 3136
4080.89 2980
4081.49 3135
4082.09 3214
4082.70 3190
4083.30 3028
4083.90 3093
4084.50 3320
4085.11 3380
4085.71 3405
4086.31 3308
4086.92 3150
4087.52 3123
4088.12 3422
4088.72 3484
4089.33 3355
4089.93 3216
4090.53 2928
4091.14 3072
4091.74 3380
4092.34 3346
4092.95 3349
4093.55 3002
4094.16 3076
4094.76 3107
4095.36 3215
4095.97 3303
4096.57 3361
4097.17 3275
4097.78 3231
4098.38 3314
4098.98 3212
4099.59 2991
4100.19 3037
4100.80 3203
4101.40 3307
4102.00 3256
4102.61 3141
4103.21 2975
4103.82 3134
4104.42 3120
4105.03 2995
4105.63 3081
4106.23 2939
4106.84 3032
4107.44 2936
4108.05 3022
4108.65 3062
4109.26 3155
4109.86 3074
4110.47 3125
4111.07 3143
4111.68 2965
4112.28 2991
4112.89 2989
4113.49 3075
4114.10 3020
4114.70 3199
4115.31 3247
4115.91 3184
4116.52 3107
4117.12 3056
4117.73 2957
4118.33 3067
4118.94 3144
4119.54 3095
4120.15 3144
4120.75 3056
4121.36 3073
4121.97 3041
4122.57 2961
4123.18 3127
4123.78 2961
4124.39 2997
4124.99 3246
4125.60 3298
4126.21 3234
4126.81 3377
4127.42 3234
4128.02 3068
4128.63 3341
4129.24 3402
4129.84 3385
4130.45 3245
4131.05 3027
4131.66 3013
4132.27 2993
4132.87 3076
4133.48 3030
4134.09 3152
4134.69 3206
4135.30 3226
4135.91 3283
4136.51 3020
4137.12 3088
4137.73 3033
4138.33 3138
4138.94 3313
4139.55 3124
4140.15 3242
4140.76 3310
4141.37 3337
4141.97 3385
4142.58 3556
4143.19 3492
4143.80 3679
4144.40 3749
4145.01 3534
4145.62 3706
4146.22 3724
4146.83 3721
4147.44 3699
4148.05 3629
4148.65 3568
4149.26 3472
4149.87 3225
4150.48 3338
4151.09 3243
4151.69 3157
4152.30 3139
4152.91 3056
4153.52 3213
4154.12 3220
4154.73 2810
4155.34 2919
4155.95 3124
4156.56 3130
4157.16 3254
4157.77 3144
4158.38 2948
4158.99 3040
4159.60 3038
4160.21 3306
4160.81 3075
4161.42 2948
4162.03 2974
4162.64 3001
4163.25 2943
4163.86 2877
4164.47 2879
4165.08 3015
4165.68 3066
4166.29 3147
4166.90 3149
4167.51 3268
4168.12 3256
4168.73 3391
4169.34 3280
4169.95 3334
4170.56 3199
4171.16 3302
4171.77 3211
4172.38 3218
4172.99 3121
4173.60 3196
4174.21 3142
4174.82 3436
4175.43 3434
4176.04 3325
4176.65 3140
4177.26 3292
4177.87 3292
4178.48 3435
4179.09 3363
4179.70 3273
4180.31 3413
4180.92 3347
4181.53 3415
4182.14 3493
4182.75 3288
4183.36 3348
4183.97 3386
4184.58 3118
4185.19 3298
4185.80 3327
4186.41 3180
4187.02 3258
4187.63 3134
4188.24 2918
4188.85 3178
4189.46 3109
4190.07 3104
4190.68 3182
4191.29 3113
4191.90 3094
4192.51 3401
4193.13 3450
4193.74 3193
4194.35 3282
4194.96 3423
4195.57 3631
4196.18 3708
4196.79 3689
4197.40 3689
4198.01 3759
4198.62 3822
4199.24 3885
4199.85 3913
4200.46 3810
4201.07 3734
4201.68 3455
4202.29 3565
4202.90 3577
4203.52 3541
4204.13 3605
4204.74 3385
4205.35 3541
4205.96 3738
4206.57 3480
4207.19 3595
4207.80 3616
4208.41 3616
4209.02 3580
4209.63 3495
4210.25 3284
4210.86 3398
4211.47 3304
4212.08 3331
4212.69 3391
4213.31 3271
4213.92 3461
4214.53 3570
4215.14 3455
4215.76 3424
4216.37 3365
4216.98 3504
4217.59 3493
4218.21 3286
4218.82 3427
4219.43 3647
4220.04 3482
4220.66 3874
4221.27 3956
4221.88 3934
4222.50 4126
4223.11 4116
4223.72 4381
4224.33 4401
4224.95 4473
4225.56 4611
4226.17 4689
4226.79 4774
4227.40 4700
4228.01 4834
4228.63 5322
4229.24 5704
4229.85 6201
4230.47 6431
4231.08 6907
4231.69 7689
4232.31 7831
4232.92 7910
4233.54 7791
4234.15 7411
4234.76 6638
4235.38 5872
4235.99 5648
4236.61 5476
4237.22 5060
4237.83 4807
4238.45 4766
4239.06 4851
4239.68 4591
4240.29 4667
4240.90 4480
4241.52 4161
4242.13 4292
4242.75 4319
4243.36 4332
4243.98 4540
4244.59 4110
4245.21 4163
4245.82 4163
4246.43 4249
4247.05 4318
4247.66 4164
4248.28 4485
4248.89 4030
4249.51 4015
4250.12 4069
4250.74 4036
4251.35 4058
4251.97 4360
4252.58 4292
4253.20 4312
4253.81 4294
4254.43 4168
4255.04 3923
4255.66 4208
4256.28 4257
4256.89 4292
4257.51 4179
4258.12 4034
4258.74 3856
4259.35 4076
4259.97 4106
4260.58 3948
4261.20 3784
4261.82 3759
4262.43 3844
4263.05 3926
4263.66 3939
4264.28 3799
4264.90 3877
4265.51 3945
4266.13 3910
4266.74 3959
4267.36 3929
4267.98 3982
4268.59 3929
4269.21 3875
4269.82 3911
4270.44 3915
4271.06 4193
4271.67 3895
4272.29 3840
4272.91 4067
4273.52 3840
4274.14 3701
4274.76 3828
4275.37 3981
4275.99 3612
4276.61 3508
4277.22 3585
4277.84 3530
4278.46 3605
4279.08 3680
4279.69 3666
4280.31 3678
4280.93 3669
4281.54 3860
4282.16 3738
4282.78 3494
4283.40 3515
4284.01 3613
4284.63 3556
4285.25 3571
4285.87 3432
4286.48 3533
4287.10 3565
4287.72 3492
4288.34 3543
4288.95 3498
4289.57 3357
4290.19 3372
4290.81 3380
4291.43 3428
4292.04 3417
4292.66 3358
4293.28 3485
4293.90 3345
4294.52 3269
4295.13 3471
4295.75 3344
4296.37 3217
4296.99 3320
4297.61 3305
4298.23 3516
4298.84 3476
4299.46 3269
4300.08 3402
4300.70 3363
4301.32 3564
4301.94 3538
4302.56 3408
4303.17 3353
4303.79 3371
4304.41 3397
4305.03 3361
4305.65 3512
4306.27 3410
4306.89 3374
4307.51 3315
4308.13 3363
4308.75 3654
4309.36 3564
4309.98 3413
4310.60 3549
4311.22 3440
4311.84 3359
4312.46 3485
4313.08 3333
4313.70 3194
4314.32 3032
4314.94 3213
4315.56 3125
4316.18 3214
4316.80 3422
4317.42 3251
4318.04 3318
4318.66 3234
4319.28 3263
4319.90 3339
4320.52 3419
4321.14 3342
4321.76 3257
4322.38 3299
4323.00 3268
4323.62 3248
4324.24 3132
4324.86 3377
4325.48 3502
4326.10 3449
4326.72 3619
4327.34 3570
4327.96 3428
4328.58 3549
4329.20 3542
4329.82 3592
4330.44 3300
4331.07 3572
4331.69 3527
4332.31 3321
4332.93 3496
4333.55 3585
4334.17 3581
4334.79 3620
4335.41 3556
4336.03 3537
4336.65 3728
4337.28 3763
4337.90 3882
4338.52 3569
4339.14 3811
4339.76 3704
4340.38 3821
4341.00 4068
4341.63 4136
4342.25 4063
4342.87 4117
4343.49 4217
4344.11 4341
4344.73 3901
4345.36 4070
4345.98 4422
4346.60 4229
4347.22 4339
4347.84 4792
4348.47 5148
4349.09 5476
4349.71 5936
4350.33 5948
4350.95 6393
4351.58 6812
4352.20 6383
4352.82 5873
4353.44 5350
4354.07 4894
4354.69 4595
4355.31 4362
4355.93 4279
4356.56 4026
4357.18 3818
4357.80 3820
4358.42 3816
4359.05 4073
4359.67 3854
4360.29 3630
4360.92 3792
4361.54 3823
4362.16 3659
4362.78 3554
4363.41 3684
4364.03 3836
4364.65 3777
4365.28 3654
4365.90 3682
4366.52 3560
4367.15 3619
4367.77 3720
4368.39 3476
4369.02 3657
4369.64 3703
4370.26 3739
4370.89 3465
4371.51 3387
4372.14 3468
4372.76 3424
4373.38 3397
4374.01 3378
4374.63 3205
4375.25 3277
4375.88 3404
4376.50 3246
4377.13 3236
4377.75 3292
4378.37 3388
4379.00 3525
4379.62 3234
4380.25 3390
4380.87 3353
4381.50 3574
4382.12 3635
4382.75 3648
4383.37 3601
4383.99 3587
4384.62 3604
4385.24 3479
4385.87 3539
4386.49 3509
4387.12 3546
4387.74 3488
4388.37 3553
4388.99 3672
4389.62 3604
4390.24 3532
4390.87 3480
4391.49 3478
4392.12 3436
4392.74 3387
4393.37 3428
4393.99 3520
4394.62 3355
4395.24 3589
4395.87 3760
4396.49 3815
4397.12 3869
4397.75 3885
4398.37 3838
4399.00 4110
4399.62 4199
4400.25 4353
4400.87 4154
4401.50 3849
4402.13 4006
4402.75 4080
4403.38 4224
4404.00 3887
4404.63 4168
4405.26 3862
4405.88 3782
4406.51 3765
4407.13 3886
4407.76 4096
4408.39 4217
4409.01 4025
4409.64 4095
4410.27 4145
4410.89 3922
4411.52 3876
4412.15 3849
4412.77 3896
4413.40 3859
4414.03 3860
4414.65 3792
4415.28 4012
4415.91 4007
4416.53 3953
4417.16 3886
4417.79 3823
4418.41 3705
4419.04 3741
4419.67 3662
4420.30 3540
4420.92 3479
4421.55 3547
4422.18 3529
4422.80 3550
4423.43 3524
4424.06 3537
4424.69 3443
4425.31 3277
4425.94 3214
4426.57 3213
4427.20 3227
4427.82 3339
4428.45 3272
4429.08 3088
4429.71 3228
4430.34 3166
4430.96 3034
4431.59 3020
4432.22 2885
4432.85 2937
4433.48 2976
4434.10 2926
4434.73 2877
4435.36 3216
4435.99 3198
4436.62 3124
4437.25 3143
4437.87 3021
4438.50 3085
4439.13 3151
4439.76 3235
4440.39 3118
4441.02 3086
4441.64 3164
4442.27 3118
4442.90 3094
4443.53 2925
4444.16 3022
4444.79 3128
4445.42 3060
4446.05 2961
4446.68 2906
4447.30 3015
4447.93 3114
4448.56 2897
4449.19 2942
4449.82 2920
4450.45 2993
4451.08 2991
4451.71 3202
4452.34 3052
4452.97 3001
4453.60 3050
4454.23 2910
4454.86 3025
4455.49 2941
4456.12 3155
4456.75 3142
4457.38 3026
4458.01 2852
4458.64 3150
4459.27 3288
4459.90 3187
4460.53 3073
4461.16 2988
4461.79 3307
4462.42 3187
4463.05 2954
4463.68 2873
4464.31 3019
4464.94 3054
4465.57 2890
4466.20 2728
4466.83 2893
4467.46 2900
4468.09 2854
4468.72 2857
4469.35 2898
4469.98 2809
4470.61 2933
4471.24 2914
4471.87 2847
4472.50 2749
4473.13 2858
4473.77 2763
4474.40 2732
4475.03 2808
4475.66 2808
4476.29 2699
4476.92 2821
4477.55 2751
4478.18 2726
4478.82 2766
4479.45 2787
4480.08 2734
4480.71 2772
4481.34 2735
4481.97 2755
4482.60 2882
4483.24 2903
4483.87 2962
4484.50 2752
4485.13 2972
4485.76 2795
4486.39 2962
4487.03 3127
4487.66 3178
4488.29 3025
4488.92 2990
4489.55 2809
4490.19 2848
4490.82 2945
4491.45 3036
4492.08 2867
4492.71 2885
4493.35 2847
4493.98 2835
4494.61 2831
4495.24 2808
4495.88 2757
4496.51 2863
4497.14 2827
4497.77 2893
4498.41 2790
4499.04 2693
4499.67 2902
4500.31 2873
4500.94 2795
4501.57 2811
4502.20 2809
4502.84 2909
4503.47 3023
4504.10 3264
4504.74 3442
4505.37 3320
4506.00 3295
4506.64 3501
4507.27 3453
4507.90 3365
4508.54 3415
4509.17 3351
4509.80 3297
4510.44 3257
4511.07 3192
4511.70 3220
4512.34 2972
4512.97 3071
4513.60 3059
4514.24 2905
4514.87 2812
4515.51 3009
4516.14 3089
4516.77 2996
4517.41 2995
4518.04 2860
4518.68 2786
4519.31 2924
4519.94 2891
4520.58 2935
4521.21 2984
4521.85 2752
4522.48 2854
4523.12 2771
4523.75 2714
4524.39 2750
4525.02 3034
4525.65 2889
4526.29 2936
4526.92 2987
4527.56 2849
4528.19 2987
4528.83 3025
4529.46 2982
4530.10 3151
4530.73 3310
4531.37 3547
4532.00 3425
4532.64 3749
4533.27 3942
4533.91 4113
4534.54 4461
4535.18 4717
4535.81 4915
4536.45 4788
4537.09 4821
4537.72 4675
4538.36 4374
4538.99 4206
4539.63 4061
4540.26 3706
4540.90 3491
4541.53 3400
4542.17 3296
4542.81 3082
4543.44 3067
4544.08 3189
4544.71 3063
4545.35 2885
4545.99 2891
4546.62 2930
4547.26 2824
4547.89 2911
4548.53 2960
4549.17 2886
4549.80 2886
4550.44 2857
4551.08 2894
4551.71 2712
4552.35 2833
4552.98 2814
4553.62 2934
4554.26 2836
4554.89 3005
4555.53 3116
4556.17 3220
4556.80 3202
4557.44 3012
4558.08 2972
4558.72 3102
4559.35 3036
4559.99 2946
4560.63 2914
4561.26 3004
4561.90 2962
4562.54 2866
4563.17 2978
4563.81 2940
4564.45 2903
4565.09 2883
4565.72 2832
4566.36 2817
4567.00 2715
4567.64 2812
4568.27 2949
4568.91 3062
4569.55 2943
4570.19 3006
4570.82 2923
4571.46 2888
4572.10 2983
4572.74 2998
4573.38 3047
4574.01 3047
4574.65 2987
4575.29 3109
4575.93 2948
4576.57 2899
4577.20 2906
4577.84 2892
4578.48 2871
4579.12 2642
4579.76 3000
4580.40 2920
4581.04 2765
4581.67 2878
4582.31 2767
4582.95 2944
4583.59 2997
4584.23 2719
4584.87 2789
4585.51 2821
4586.14 2826
4586.78 2903
4587.42 2892
4588.06 3118
4588.70 3018
4589.34 2931
4589.98 2859
4590.62 2823
4591.26 2735
4591.90 2796
4592.54 2811
4593.17 2990
4593.81 3008
4594.45 3089
4595.09 3004
4595.73 2751
4596.37 2819
4597.01 3039
4597.65 2996
4598.29 2933
4598.93 2877
4599.57 2998
4600.21 2925
4600.85 2808
4601.49 2916
4602.13 2853
4602.77 2954
4603.41 3175
4604.05 3116
4604.69 3079
4605.33 3064
4605.97 3316
4606.61 3240
4607.25 3101
4607.89 3166
4608.53 3293
4609.17 3053
4609.81 3117
4610.45 2965
4611.09 3004
4611.73 3090
4612.38 3212
4613.02 3319
4613.66 3127
4614.30 3155
4614.94 3338
4615.58 3248
4616.22 3235
4616.86 2956
4617.50 3116
4618.14 3089
4618.78 3020
4619.43 3053
4620.07 3104
4620.71 2812
4621.35 2923
4621.99 3115
4622.63 2804
4623.27 2935
4623.91 3120
4624.56 2964
4625.20 2925
4625.84 2962
4626.48 2778
4627.12 2743
4627.76 2823
4628.41 2763
4629.05 2930
4629.69 2863
4630.33 2828
4630.97 2890
4631.62 2751
4632.26 2782
4632.90 2724
4633.54 2860
4634.18 2818
4634.83 2891
4635.47 3189
4636.11 3104
4636.75 2973
4637.40 2887
4638.04 2996
4638.68 3058
4639.32 3012
4639.97 3151
4640.61 3154
4641.25 3160
4641.89 3278
4642.54 3542
4643.18 3378
4643.82 3305
4644.46 3191
4645.11 3369
4645.75 3265
4646.39 3271
4647.04 3262
4647.68 3089
4648.32 2966
4648.97 2911
4649.61 2783
4650.25 2920
4650.90 2990
4651.54 3008
4652.18 2878
4652.83 2774
4653.47 2914
4654.11 3126
4654.76 3166
4655.40 3187
4656.04 3137
4656.69 3010
4657.33 3153
4657.98 3171
4658.62 3265
4659.26 2990
4659.91 2993
4660.55 2852
4661.20 2881
4661.84 2787
4662.48 2654
4663.13 2747
4663.77 2883
4664.42 2835
4665.06 2749
4665.71 2690
4666.35 2608
4666.99 2681
4667.64 2814
4668.28 2713
4668.93 2801
4669.57 2695
4670.22 2681
4670.86 2800
4671.51 2787
4672.15 2783
4672.80 2678
4673.44 2692
4674.09 2811
4674.73 2781
4675.38 2772
4676.02 2644
4676.67 2716
4677.31 2735
4677.96 2749
4678.60 2660
4679.25 2797
4679.89 2760
4680.54 2819
4681.18 2803
4681.83 2715
4682.47 2805
4683.12 2677
4683.77 2671
4684.41 2883
4685.06 3026
4685.70 2984
4686.35 2869
4686.99 3025
4687.64 2926
4688.29 2858
4688.93 2875
4689.58 2928
4690.22 2923
4690.87 2876
4691.52 2836
4692.16 2882
4692.81 2988
4693.45 2901
4694.10 2900
4694.75 2983
4695.39 2618
4696.04 2735
4696.69 2829
4697.33 2810
4697.98 2973
4698.63 3102
4699.27 3001
4699.92 2766
4700.57 2911
4701.21 3143
4701.86 3430
4702.51 3334
4703.15 3196
4703.80 3207
4704.45 3188
4705.10 3383
4705.74 3259
4706.39 3054
4707.04 3059
4707.68 3042
4708.33 2917
4708.98 2900
4709.63 3001
4710.27 2940
4710.92 3054
4711.57 3145
4712.22 3250
4712.86 3166
4713.51 2992
4714.16 2815
4714.81 2828
4715.45 2997
4716.10 3006
4716.75 2937
4717.40 2903
4718.05 2939
4718.69 2854
4719.34 2756
4719.99 2876
4720.64 2854
4721.29 2928
4721.94 2803
4722.58 2870
4723.23 3003
4723.88 3164
4724.53 3130
4725.18 3077
4725.83 3079
4726.47 3012
4727.12 2787
4727.77 2913
4728.42 3069
4729.07 2843
4729.72 3007
4730.37 3034
4731.02 3056
4731.66 3043
4732.31 3065
4732.96 2900
4733.61 2894
4734.26 2822
4734.91 2719
4735.56 2799
4736.21 2762
4736.86 2681
4737.51 2774
4738.16 2600
4738.81 2748
4739.45 2802
4740.10 2934
4740.75 2829
4741.40 2855
4742.05 2904
4742.70 2906
4743.35 2738
4744.00 2791
4744.65 2879
4745.30 2812
4745.95 2708
4746.60 2794
4747.25 2743
4747.90 2667
4748.55 3005
4749.20 3091
4749.85 2980
4750.50 2917
4751.15 3002
4751.80 3009
4752.45 3043
4753.10 2979
4753.75 3164
4754.40 3156
4755.05 3325
4755.71 3306
4756.36 3357
4757.01 3443
4757.66 3391
4758.31 3267
4758.96 3163
4759.61 3265
4760.26 3235
4760.91 3135
4761.56 3132
4762.21 2943
4762.86 2885
4763.52 3063
4764.17 3065
4764.82 2914
4765.47 3004
4766.12 2962
4766.77 3071
4767.42 3150
4768.07 3000
4768.73 3172
4769.38 3212
4770.03 3141
4770.68 3387
4771.33 3343
4771.98 3162
4772.64 3138
4773.29 3141
4773.94 3166
4774.59 3122
4775.24 3043
4775.89 2889
4776.55 2787
4777.20 2692
4777.85 2629
4778.50 2852
4779.15 2768
4779.81 2796
4780.46 2984
4781.11 2918
4781.76 2951
4782.42 2867
4783.07 2947
4783.72 2914
4784.37 2906
4785.03 2901
4785.68 2874
4786.33 2872
4786.98 2872
4787.64 2986
4788.29 3025
4788.94 3101
4789.60 2843
4790.25 2857
4790.90 2932
4791.55 2987
4792.21 3106
4792.86 2979
4793.51 2807
4794.17 2843
4794.82 2739
4795.47 2799
4796.13 2841
4796.78 2631
4797.43 2798
4798.09 2698
4798.74 2602
4799.39 2603
4800.05 2662
4800.70 2705
4801.36 2811
4802.01 2757
4802.66 2873
4803.32 2725
4803.97 2720
4804.62 2898
4805.28 2662
4805.93 2697
4806.59 2948
4807.24 2674
4807.89 2623
4808.55 2643
4809.20 2640
4809.86 2650
4810.51 2721
4811.17 2658
4811.82 2664
4812.47 2719
4813.13 2527
4813.78 2700
4814.44 2680
4815.09 2754
4815.75 2805
4816.40 2936
4817.06 2853
4817.71 2981
4818.37 2868
4819.02 2921
4819.68 2975
4820.33 2954
4820.99 2892
4821.64 2849
4822.30 3092
4822.95 2989
4823.61 3115
4824.26 3117
4824.92 3144
4825.57 3172
4826.23 3225
4826.88 3197
4827.54 2984
4828.19 3110
4828.85 3168
4829.51 3133
4830.16 3086
4830.82 3054
4831.47 3158
4832.13 3203
4832.78 3264
4833.44 3134
4834.10 3151
4834.75 3128
4835.41 3121
4836.06 3288
4836.72 3103
4837.38 3081
4838.03 3493
4838.69 3546
4839.34 3350
4840.00 3272
4840.66 3513
4841.31 3531
4841.97 3561
4842.63 3432
4843.28 3514
4843.94 3202
4844.60 3361
4845.25 3235
4845.91 3373
4846.57 3348
4847.22 3426
4847.88 3272
4848.54 3163
4849.19 3397
4849.85 3417
4850.51 3372
4851.17 3372
4851.82 3636
4852.48 3695
4853.14 3847
4853.79 3777
4854.45 4020
4855.11 3850
4855.77 3952
4856.42 4123
4857.08 3643
4857.74 3788
4858.40 3783
4859.05 3565
4859.71 3534
4860.37 3578
4861.03 3623
4861.68 3728
4862.34 3823
4863.00 3867
4863.66 3783
4864.32 3594
4864.97 3489
4865.63 3555
4866.29 3659
4866.95 3621
4867.61 3566
4868.26 3466
4868.92 3622
4869.58 3813
4870.24 3673
4870.90 3529
4871.56 3500
4872.21 3677
4872.87 3755
4873.53 3558
4874.19 3475
4874.85 3428
4875.51 3553
4876.17 3504
4876.83 3546
4877.48 3373
4878.14 3421
4878.80 3726
4879.46 3461
4880.12 3426
4880.78 3497
4881.44 3568
4882.10 3689
4882.76 3668
4883.42 3586
4884.08 3646
4884.73 3761
4885.39 3580
4886.05 3363
4886.71 3478
4887.37 3413
4888.03 3280
4888.69 3224
4889.35 3187
4890.01 3129
4890.67 3279
4891.33 3352
4891.99 3416
4892.65 3284
4893.31 3553
4893.97 3540
4894.63 3340
4895.29 3391
4895.95 3455
4896.61 3557
4897.27 3464
4897.93 3222
4898.59 3269
4899.25 3433
4899.91 3295
4900.57 3149
4901.23 3281
4901.89 3233
4902.55 3211
4903.21 3278
4903.88 3284
4904.54 3281
4905.20 3469
4905.86 3358
4906.52 3254
4907.18 3181
4907.84 3112
4908.50 3203
4909.16 3143
4909.82 3089
4910.48 2935
4911.15 3031
4911.81 3040
4912.47 3085
4913.13 3194
4913.79 3061
4914.45 3016
4915.11 2983
4915.77 2999
4916.44 2894
4917.10 2931
4917.76 2904
4918.42 2993
4919.08 2965
4919.74 2921
4920.41 2838
4921.07 2884
4921.73 2784
4922.39 2715
4923.05 2792
4923.72 2781
4924.38 2985
4925.04 2902
4925.70 2859
4926.36 2822
4927.03 2674
4927.69 2694
4928.35 2918
4929.01 2962
4929.67 3058
4930.34 3181
4931.00 2934
4931.66 2933
4932.32 3069
4932.99 2943
4933.65 3177
4934.31 3246
4934.98 3502
4935.64 3407
4936.30 3371
4936.96 3200
4937.63 3237
4938.29 3150
4938.95 3107
4939.62 3011
4940.28 2891
4940.94 2989
4941.61 3143
4942.27 2934
4942.93 2914
4943.60 2953
4944.26 3105
4944.92 2905
4945.59 2768
4946.25 3051
4946.91 3082
4947.58 2967
4948.24 3024
4948.90 2942
4949.57 2838
4950.23 2730
4950.89 2847
4951.56 2804
4952.22 2603
4952.89 2619
4953.55 2763
4954.21 2685
4954.88 2686
4955.54 2809
4956.21 2649
4956.87 2694
4957.53 2683
4958.20 2767
4958.86 2911
4959.53 2715
4960.19 2545
4960.86 2713
4961.52 2882
4962.19 2708
4962.85 2592
4963.52 2831
4964.18 2682
4964.84 2836
4965.51 2869
4966.17 2923
4966.84 3262
4967.50 3111
4968.17 3108
4968.83 3249
4969.50 3353
4970.16 3371
4970.83 3150
4971.49 3167
4972.16 2994
4972.82 2987
4973.49 3009
4974.16 2899
4974.82 2820
4975.49 2872
4976.15 2954
4976.82 2870
4977.48 3100
4978.15 3026
4978.81 3117
4979.48 3023
4980.15 3023
4980.81 2946
4981.48 2931
4982.14 2926
4982.81 2988
4983.48 2896
4984.14 2906
4984.81 3138
4985.47 3183
4986.14 2942
4986.81 2869
4987.47 2865
4988.14 2902
4988.80 2904
4989.47 3123
4990.14 3133
4990.80 3359
4991.47 3370
4992.14 3439
4992.80 3553
4993.47 3727
4994.14 3926
4994.80 3615
4995.47 3585
4996.14 3367
4996.80 3341
4997.47 3219
4998.14 3090
4998.81 2956
4999.47 2809
5000.14 2723
5000.81 2840
5001.47 2806
5002.14 2734
5002.81 2684
5003.48 2637
5004.14 2621
5004.81 2616
5005.48 2764
5006.15 2739
5006.81 2637
5007.48 2590
5008.15 2481
5008.82 2524
5009.48 2559
5010.15 2676
5010.82 2502
5011.49 2681
5012.16 2770
5012.82 2761
5013.49 2671
5014.16 2494
5014.83 2699
5015.50 2541
5016.16 2431
5016.83 2654
5017.50 2562
5018.17 2593
5018.84 2732
5019.50 2542
5020.17 2666
5020.84 2692
5021.51 2828
5022.18 2831
5022.85 2915
5023.52 2848
5024.19 2787
5024.85 2968
5025.52 2999
5026.19 3076
5026.86 3172
5027.53 3320
5028.20 2991
5028.87 3144
5029.54 3147
5030.21 2936
5030.87 2944
5031.54 3034
5032.21 2969
5032.88 2903
5033.55 2810
5034.22 2882
5034.89 2785
5035.56 2638
5036.23 2604
5036.90 2612
5037.57 2561
5038.24 2762
5038.91 2636
5039.58 2615
5040.25 2691
5040.92 2758
5041.59 2641
5042.26 2660
5042.93 2749
5043.60 2721
5044.27 2599
5044.94 2640
5045.61 2588
5046.28 2580
5046.95 2588
5047.62 2541
5048.29 2551
5048.96 2517
5049.63 2616
5050.30 2600
5050.97 2707
5051.64 2657
5052.31 2538
5052.98 2633
5053.65 2612
5054.32 2477
5054.99 2617
5055.66 2767
5056.34 2691
5057.01 2801
5057.68 2667
5058.35 2494
5059.02 2490
5059.69 2707
5060.36 2765
5061.03 2694
5061.70 2741
5062.38 2788
5063.05 2811
5063.72 2607
5064.39 2857
5065.06 2772
5065.73 2682
5066.40 2740
5067.08 2595
5067.75 2626
5068.42 2559
5069.09 2590
5069.76 2636
5070.43 2540
5071.11 2554
5071.78 2387
5072.45 2401
5073.12 2498
5073.79 2537
5074.47 2573
5075.14 2358
5075.81 2418
5076.48 2520
5077.15 2465
5077.83 2519
5078.50 2569
5079.17 2496
5079.84 2601
5080.52 2690
5081.19 2685
5081.86 2606
5082.53 2559
5083.21 2707
5083.88 2565
5084.55 2597
5085.22 2581
5085.90 2601
5086.57 2532
5087.24 2599
5087.92 2684
5088.59 2612
5089.26 2754
5089.93 2805
5090.61 2600
5091.28 2629
5091.95 2642
5092.63 2740
5093.30 2871
5093.97 3034
5094.65 2983
5095.32 3122
5095.99 3039
5096.67 3018
5097.34 3096
5098.02 2940
5098.69 2895
5099.36 2657
5100.04 2869
5100.71 2764
5101.38 2649
5102.06 2811
5102.73 2696
5103.41 2593
5104.08 2731
5104.75 2479
5105.43 2647
5106.10 2826
5106.78 2744
5107.45 2889
5108.12 3051
5108.80 3004
5109.47 3049
5110.15 3019
5110.82 3034
5111.50 2893
5112.17 2871
5112.85 2795
5113.52 2783
5114.20 2611
5114.87 2546
5115.54 2626
5116.22 2611
5116.89 2474
5117.57 2441
5118.24 2416
5118.92 2492
5119.59 2430
5120.27 2461
5120.94 2724
5121.62 2696
5122.30 2789
5122.97 2948
5123.65 2717
5124.32 2764
5125.00 2778
5125.67 2773
5126.35 2734
5127.02 2717
5127.70 2633
5128.37 2617
5129.05 2720
5129.73 2710
5130.40 2720
5131.08 2548
5131.75 2628
5132.43 2596
5133.10 2501
5133.78 2630
5134.46 2765
5135.13 2672
5135.81 2633
5136.49 2639
5137.16 2648
5137.84 2614
5138.51 2512
5139.19 2606
5139.87 2569
5140.54 2490
5141.22 2602
5141.90 2578
5142.57 2626
5143.25 2693
5143.93 2699
5144.60 2795
5145.28 2805
5145.96 2535
5146.63 2655
5147.31 2740
5147.99 2709
5148.66 2578
5149.34 2517
5150.02 2629
5150.69 2523
5151.37 2586
5152.05 2383
5152.73 2456
5153.40 2422
5154.08 2469
5154.76 2522
5155.44 2534
5156.11 2436
5156.79 2408
5157.47 2276
5158.15 2390
5158.82 2439
5159.50 2342
5160.18 2408
5160.86 2377
5161.53 2442
5162.21 2343
5162.89 2522
5163.57 2402
5164.25 2264
5164.92 2349
5165.60 2524
5166.28 2278
5166.96 2346
5167.64 2430
5168.31 2331
5168.99 2268
5169.67 2390
5170.35 2471
5171.03 2486
5171.71 2545
5172.39 2565
5173.06 2531
5173.74 2532
5174.42 2338
5175.10 2439
5175.78 2381
5176.46 2600
5177.14 2580
5177.82 2478
5178.49 2483
5179.17 2571
5179.85 2489
5180.53 2524
5181.21 2314
5181.89 2292
5182.57 2369
5183.25 2493
5183.93 2553
5184.61 2466
5185.29 2554
5185.97 2422
5186.64 2335
5187.32 2312
5188.00 2393
5188.68 2313
5189.36 2413
5190.04 2371
5190.72 2389
5191.40 2420
5192.08 2340
5192.76 2440
5193.44 2470
5194.12 2238
5194.80 2303
5195.48 2380
5196.16 2406
5196.84 2410
5197.52 2299
5198.20 2352
5198.88 2450
5199.56 2261
5200.24 2295
5200.92 2266
5201.60 2243
5202.28 2250
5202.96 2287
5203.65 2433
5204.33 2384
5205.01 2258
5205.69 2436
5206.37 2362
5207.05 2600
5207.73 2431
5208.41 2451
5209.09 2400
5209.77 2549
5210.45 2426
5211.13 2522
5211.82 2434
5212.50 2474
5213.18 2586
5213.86 2713
5214.54 2829
5215.22 2852
5215.90 2798
5216.58 2594
5217.27 2677
5217.95 2607
5218.63 2700
5219.31 2571
5219.99 2470
5220.67 2644
5221.36 2564
5222.04 2471
5222.72 2591
5223.40 2763
5224.08 2682
5224.77 2492
5225.45 2479
5226.13 2365
5226.81 2356
5227.49 2534
5228.18 2479
5228.86 2379
5229.54 2604
5230.22 2661
5230.91 2633
5231.59 2351
5232.27 2593
5232.95 2499
5233.63 2306
5234.32 2544
5235.00 2554
5235.68 2378
5236.37 2456
5237.05 2511
5237.73 2509
5238.41 2516
5239.10 2468
5239.78 2681
5240.46 2576
5241.15 2515
5241.83 2450
5242.51 2480
5243.20 2595
5243.88 2525
5244.56 2453
5245.24 2621
5245.93 2525
5246.61 2535
5247.29 2550
5247.98 2614
5248.66 2658
5249.35 2689
5250.03 2609
5250.71 2615
5251.40 2736
5252.08 2716
5252.76 2628
5253.45 2583
5254.13 2739
5254.82 2865
5255.50 2867
5256.18 2941
5256.87 2967
5257.55 2821
5258.24 2671
5258.92 2610
5259.60 2642
5260.29 2560
5260.97 2568
5261.66 2520
5262.34 2549
5263.03 2519
5263.71 2784
5264.40 2779
5265.08 2701
5265.76 2694
5266.45 2599
5267.13 2622
5267.82 2622
5268.50 2696
5269.19 2711
5269.87 2653
5270.56 2753
5271.24 2592
5271.93 2486
5272.61 2652
5273.30 2649
5273.98 2566
5274.67 2641
5275.35 2589
5276.04 2439
5276.72 2488
5277.41 2582
5278.10 2518
5278.78 2394
5279.47 2431
5280.15 2481
5280.84 2723
5281.52 2682
5282.21 2606
5282.89 2610
5283.58 2624
5284.27 2716
5284.95 2801
5285.64 3027
5286.32 3014
5287.01 2954
5287.70 2877
5288.38 2820
5289.07 2813
5289.75 2866
5290.44 2721
5291.13 2659
5291.81 2704
5292.50 2615
5293.19 2640
5293.87 2592
5294.56 2616
5295.25 2693
5295.93 2526
5296.62 2568
5297.31 2493
5297.99 2763
5298.68 2763
5299.37 2831
5300.05 2630
5300.74 2631
5301.43 2806
5302.11 2636
5302.80 2667
5303.49 2631
5304.18 2543
5304.86 2739
5305.55 2577
5306.24 2502
5306.92 2588
5307.61 2529
5308.30 2690
5308.99 2581
5309.67 2663
5310.36 2673
5311.05 2537
5311.74 2621
5312.42 2587
5313.11 2550
5313.80 2578
5314.49 2530
5315.18 2668
5315.86 2711
5316.55 2788
5317.24 2827
5317.93 2653
5318.62 2697
5319.30 2768
5319.99 2719
5320.68 2636
5321.37 2825
5322.06 2874
5322.74 2759
5323.43 2779
5324.12 2975
5324.81 2799
5325.50 2806
5326.19 2916
5326.88 2756
5327.56 2921
5328.25 2743
5328.94 2641
5329.63 2615
5330.32 2714
5331.01 2837
5331.70 2725
5332.39 2725
5333.07 2765
5333.76 2912
5334.45 2838
5335.14 2877
5335.83 3010
5336.52 2988
5337.21 2925
5337.90 2970
5338.59 2986
5339.28 2925
5339.97 2879
5340.66 2706
5341.35 2768
5342.04 2654
5342.73 2652
5343.42 2735
5344.10 2603
5344.79 2573
5345.48 2547
5346.17 2717
5346.86 2638
5347.55 2704
5348.24 2650
5348.93 2688
5349.62 2751
5350.31 2778
5351.00 2953
5351.69 2944
5352.39 2911
5353.08 3297
5353.77 3268
5354.46 3224
5355.15 3193
5355.84 3453
5356.53 3449
5357.22 3184
5357.91 3076
5358.60 3183
5359.29 2970
5359.98 2924
5360.67 2890
5361.36 2819
5362.05 2769
5362.74 2779
5363.44 2722
5364.13 2588
5364.82 2735
5365.51 2646
5366.20 2588
5366.89 2696
5367.58 2720
5368.27 2577
5368.96 2612
5369.66 2532
5370.35 2621
5371.04 2594
5371.73 2464
5372.42 2522
5373.11 2483
5373.81 2477
5374.50 2612
5375.19 2611
5375.88 2442
5376.57 2586
5377.26 2605
5377.96 2658
5378.65 2573
5379.34 2552
5380.03 2510
5380.72 2505
5381.42 2441
5382.11 2669
5382.80 2740
5383.49 2787
5384.18 2631
5384.88 2878
5385.57 2940
5386.26 2839
5386.95 2790
5387.65 3004
5388.34 2847
5389.03 2685
5389.72 2669
5390.42 2678
5391.11 2592
5391.80 2607
5392.50 2574
5393.19 2497
5393.88 2518
5394.57 2635
5395.27 2749
5395.96 2695
5396.65 2695
5397.35 2617
5398.04 2511
5398.73 2777
5399.43 2497
5400.12 2524
5400.81 2693
5401.51 2573
5402.20 2587
5402.89 2586
5403.59 2405
5404.28 2408
5404.97 2408
5405.67 2446
5406.36 2450
5407.06 2498
5407.75 2433
5408.44 2711
5409.14 2409
5409.83 2491
5410.53 2816
5411.22 2534
5411.91 2501
5412.61 2472
5413.30 2590
5414.00 2526
5414.69 2540
5415.38 2517
5416.08 2404
5416.77 2469
5417.47 2558
5418.16 2419
5418.86 2504
5419.55 2392
5420.25 2501
5420.94 2499
5421.64 2549
5422.33 2632
5423.03 2636
5423.72 2491
5424.41 2577
5425.11 2633
5425.80 2550
5426.50 2520
5427.19 2669
5427.89 2667
5428.59 2638
5429.28 2530
5429.98 2652
5430.67 2540
5431.37 2535
5432.06 2433
5432.76 2471
5433.45 2543
5434.15 2602
5434.84 2698
5435.54 2673
5436.23 2606
5436.93 2558
5437.63 2514
5438.32 2493
5439.02 2698
5439.71 2665
5440.41 2655
5441.11 2708
5441.80 2759
5442.50 2650
5443.19 2624
5443.89 2708
5444.59 2651
5445.28 2713
5445.98 2824
5446.68 2714
5447.37 2966
5448.07 3008
5448.76 3098
5449.46 3044
5450.16 3142
5450.85 3243
5451.55 3311
5452.25 3547
5452.94 3489
5453.64 3560
5454.34 3415
5455.03 3411
5455.73 3326
5456.43 3214
5457.13 3216
5457.82 2972
5458.52 2991
5459.22 2896
5459.91 2777
5460.61 2812
5461.31 2727
5462.01 2751
5462.70 2832
5463.40 2974
5464.10 2784
5464.80 3085
5465.49 3124
5466.19 3107
5466.89 3132
5467.59 3095
5468.28 3193
5468.98 3244
5469.68 3087
5470.38 3150
5471.07 3246
5471.77 3066
5472.47 3018
5473.17 3278
5473.87 3086
5474.56 3010
5475.26 2981
5475.96 2945
5476.66 3086
5477.36 3076
5478.06 3061
5478.75 3092
5479.45 2926
5480.15 3067
5480.85 3122
5481.55 3159
5482.25 3297
5482.95 3525
5483.64 3712
5484.34 3790
5485.04 3841
5485.74 4085
5486.44 4035
5487.14 3841
5487.84 3772
5488.54 3608
5489.23 3426
5489.93 3416
5490.63 3452
5491.33 3491
5492.03 3455
5492.73 3528
5493.43 3431
5494.13 3513
5494.83 3550
5495.53 3631
5496.23 3506
5496.93 3379
5497.63 3348
5498.33 3559
5499.03 3603
5499.73 3601
5500.43 3594
5501.13 3791
5501.83 3763
5502.53 3892
5503.23 4107
5503.93 4424
5504.63 4629
5505.33 4974
5506.03 5312
5506.73 5115
5507.43 5086
5508.13 4645
5508.83 4347
5509.53 4254
5510.23 4150
5510.93 4153
5511.63 4119
5512.33 3852
5513.03 3740
5513.73 3778
5514.43 3576
5515.13 3374
5515.83 3462
5516.53 3572
5517.23 3540
5517.93 3551
5518.64 3443
5519.34 3232
5520.04 3337
5520.74 3316
5521.44 3352
5522.14 3246
5522.84 3332
5523.54 3233
5524.24 3167
5524.95 3121
5525.65 3181
5526.35 3056
5527.05 3064
5527.75 3121
5528.45 3101
5529.15 2865
5529.86 2841
5530.56 2878
5531.26 2778
5531.96 2802
5532.66 2722
5533.36 2789
5534.07 2902
5534.77 2833
5535.47 2714
5536.17 2758
5536.87 2689
5537.58 2644
5538.28 2882
5538.98 2827
5539.68 2792
5540.39 2655
5541.09 2789
5541.79 2772
5542.49 2824
5543.20 2846
5543.90 2751
5544.60 2898
5545.30 2827
5546.01 2821
5546.71 2673
5547.41 2579
5548.11 2603
5548.82 2703
5549.52 2754
5550.22 2819
5550.93 2711
5551.63 2721
5552.33 2708
5553.03 2673
5553.74 2589
5554.44 2678
5555.14 2754
5555.85 2700
5556.55 2716
5557.25 2553
5557.96 2494
5558.66 2556
5559.36 2543
5560.07 2568
5560.77 2507
5561.48 2554
5562.18 2528
5562.88 2489
5563.59 2449
5564.29 2498
5564.99 2538
5565.70 2532
5566.40 2521
5567.11 2551
5567.81 2524
5568.51 2575
5569.22 2551
5569.92 2677
5570.63 2622
5571.33 2604
5572.04 2434
5572.74 2527
5573.44 2588
5574.15 2455
5574.85 2484
5575.56 2441
5576.26 2406
5576.97 2431
5577.67 2475
5578.38 2534
5579.08 2524
5579.79 2542
5580.49 2444
5581.20 2601
5581.90 2554
5582.61 2402
5583.31 2350
5584.02 2386
5584.72 2515
5585.43 2560
5586.13 2526
5586.84 2549
5587.54 2491
5588.25 2351
5588.95 2458
5589.66 2449
5590.36 2512
5591.07 2580
5591.77 2497
5592.48 2445
5593.19 2387
5593.89 2442
5594.60 2448
5595.30 2592
5596.01 2447
5596.71 2384
5597.42 2388
5598.13 2297
5598.83 2445
5599.54 2358
5600.24 2420
5600.95 2383
5601.66 2414
5602.36 2298
5603.07 2250
5603.78 2289
5604.48 2354
5605.19 2341
5605.89 2520
5606.60 2304
5607.31 2281
5608.01 2466
5608.72 2504
5609.43 2388
5610.13 2205
5610.84 2296
5611.55 2278
5612.25 2336
5612.96 2342
5613.67 2298
5614.38 2233
5615.08 2316
5615.79 2364
5616.50 2233
5617.20 2319
5617.91 2301
5618.62 2268
5619.33 2216
5620.03 2318
5620.74 2403
5621.45 2307
5622.15 2139
5622.86 2305
5623.57 2302
5624.28 2252
5624.99 2208
5625.69 2312
5626.40 2248
5627.11 2243
5627.82 2234
5628.52 2380
5629.23 2412
5629.94 2372
5630.65 2268
5631.36 2439
5632.06 2446
5632.77 2427
5633.48 2434
5634.19 2353
5634.90 2380
5635.61 2276
5636.31 2392
5637.02 2483
5637.73 2303
5638.44 2349
5639.15 2307
5639.86 2294
5640.56 2338
5641.27 2355
5641.98 2418
5642.69 2369
5643.40 2495
5644.11 2431
5644.82 2385
5645.53 2589
5646.24 2616
5646.94 2571
5647.65 2465
5648.36 2486
5649.07 2394
5649.78 2544
5650.49 2476
5651.20 2340
5651.91 2344
5652.62 2440
5653.33 2567
5654.04 2493
5654.75 2472
5655.46 2422
5656.17 2399
5656.88 2385
5657.59 2519
5658.30 2436
5659.01 2508
5659.71 2523
5660.42 2682
5661.13 2635
5661.84 2544
5662.55 2699
5663.26 2823
5663.97 2920
5664.69 2811
5665.40 2578
5666.11 2615
5666.82 2654
5667.53 2549
5668.24 2490
5668.95 2530
5669.66 2572
5670.37 2414
5671.08 2586
5671.79 2573
5672.50 2538
5673.21 2644
5673.92 2656
5674.63 2704
5675.34 2747
5676.05 2550
5676.76 2504
5677.48 2583
5678.19 2445
5678.90 2397
5679.61 2381
5680.32 2449
5681.03 2396
5681.74 2347
5682.45 2377
5683.16 2324
5683.88 2239
5684.59 2219
5685.30 2287
5686.01 2358
5686.72 2339
5687.43 2481
5688.15 2210
5688.86 2245
5689.57 2380
5690.28 2445
5690.99 2427
5691.70 2253
5692.42 2368
5693.13 2424
5693.84 2382
5694.55 2360
5695.26 2397
5695.98 2385
5696.69 2334
5697.40 2441
5698.11 2526
5698.82 2351
5699.54 2343
5700.25 2313
5700.96 2344
5701.67 2306
5702.39 2361
5703.10 2392
5703.81 2331
5704.52 2286
5705.24 2202
5705.95 2180
5706.66 2159
5707.38 2292
5708.09 2249
5708.80 2283
5709.51 2317
5710.23 2281
5710.94 2281
5711.65 2369
5712.37 2365
5713.08 2295
5713.79 2318
5714.51 2370
5715.22 2302
5715.93 2332
5716.65 2253
5717.36 2299
5718.07 2314
5718.79 2342
5719.50 2360
5720.21 2422
5720.93 2267
5721.64 2206
5722.36 2267
5723.07 2219
5723.78 2232
5724.50 2372
5725.21 2459
5725.92 2380
5726.64 2418
5727.35 2496
5728.07 2462
5728.78 2362
5729.50 2555
5730.21 2540
5730.92 2557
5731.64 2502
5732.35 2598
5733.07 2665
5733.78 2674
5734.50 2671
5735.21 2718
5735.93 2762
5736.64 2651
5737.35 2582
5738.07 2520
5738.78 2303
5739.50 2284
5740.21 2388
5740.93 2395
5741.64 2518
5742.36 2454
5743.07 2380
5743.79 2324
5744.50 2298
5745.22 2438
5745.93 2437
5746.65 2410
5747.37 2258
5748.08 2377
5748.80 2436
5749.51 2365
5750.23 2375
5750.94 2379
5751.66 2438
5752.37 2412
5753.09 2463
5753.81 2574
5754.52 2530
5755.24 2558
5755.95 2513
5756.67 2550
5757.38 2649
5758.10 2672
5758.82 2779
5759.53 2885
5760.25 2747
5760.96 2757
5761.68 2855
5762.40 2720
5763.11 2710
5763.83 2572
5764.55 2714
5765.26 2706
5765.98 2750
5766.70 2783
5767.41 2814
5768.13 2774
5768.85 2811
5769.56 2780
5770.28 2748
5771.00 2729
5771.71 2821
5772.43 2902
5773.15 2766
5773.86 2549
5774.58 2676
5775.30 2825
5776.01 2724
5776.73 2731
5777.45 2826
5778.17 2891
5778.88 2929
5779.60 2832
5780.32 2889
5781.04 2856
5781.75 2908
5782.47 2763
5783.19 2837
5783.91 2982
5784.62 3026
5785.34 3000
5786.06 3004
5786.78 2866
5787.49 2990
5788.21 2896
5788.93 3002
5789.65 2918
5790.37 3059
5791.08 2911
5791.80 3056
5792.52 3193
5793.24 3156
5793.96 3259
5794.68 3158
5795.39 3079
5796.11 3134
5796.83 3236
5797.55 3325
5798.27 3138
5798.99 3463
5799.70 3570
5800.42 3352
5801.14 3571
5801.86 3588
5802.58 3958
5803.30 4115
5804.02 4546
5804.74 4693
5805.45 4879
5806.17 5149
5806.89 5263
5807.61 5059
5808.33 4823
5809.05 4531
5809.77 4198
5810.49 4030
5811.21 3985
5811.93 4038
5812.65 3946
5813.37 3940
5814.09 4133
5814.81 4269
5815.52 4146
5816.24 4261
5816.96 4333
5817.68 4428
5818.40 4577
5819.12 5086
5819.84 5461
5820.56 5915
5821.28 6769
5822.00 7855
5822.72 7874
5823.44 8051
5824.16 7789
5824.88 7235
5825.60 6943
5826.32 6219
5827.04 5566
5827.76 5426
5828.48 5056
5829.21 4873
5829.93 4637
5830.65 4602
5831.37 4558
5832.09 4642
5832.81 4275
5833.53 4268
5834.25 4271
5834.97 4365
5835.69 4362
5836.41 4269
5837.13 4307
5837.85 4432
5838.57 4256
5839.30 4309
5840.02 4347
5840.74 4241
5841.46 4082
5842.18 4261
5842.90 4324
5843.62 4159
5844.34 3793
5845.07 3896
5845.79 3870
5846.51 3838
5847.23 3764
5847.95 3430
5848.67 3576
5849.39 3487
5850.12 3372
5850.84 3342
5851.56 3325
5852.28 3259
5853.00 3322
5853.73 3291
5854.45 3326
5855.17 3135
5855.89 3057
5856.61 3157
5857.34 3068
5858.06 3114
5858.78 3389
5859.50 3225
5860.23 3190
5860.95 3242
5861.67 3359
5862.39 3058
5863.11 3141
5863.84 3181
5864.56 3179
5865.28 3211
5866.01 3194
5866.73 2986
5867.45 2933
5868.17 3123
5868.90 2901
5869.62 2951
5870.34 2948
5871.07 2910
5871.79 2981
5872.51 2891
5873.23 3072
5873.96 2979
5874.68 3129
5875.40 3028
5876.13 3017
5876.85 3129
5877.57 2959
5878.30 2881
5879.02 3045
5879.74 2971
5880.47 2963
5881.19 2864
5881.92 2782
5882.64 2847
5883.36 2906
5884.09 3013
5884.81 3010
5885.53 2844
5886.26 2749
5886.98 2907
5887.71 2638
5888.43 2660
5889.15 2861
5889.88 2869
5890.60 2722
5891.33 2742
5892.05 2830
5892.78 2897
5893.50 2844
5894.23 2853
5894.95 2835
5895.67 2839
5896.40 2805
5897.12 2663
5897.85 2731
5898.57 2676
5899.30 2845
5900.02 2773
5900.75 2915
5901.47 2675
5902.20 2801
5902.92 2681
5903.65 2813
5904.37 2834
5905.10 2903
5905.82 2825
5906.55 2751
5907.27 2674
5908.00 2766
5908.72 2686
5909.45 2703
5910.17 2790
5910.90 2701
5911.62 2765
5912.35 2686
5913.08 2798
5913.80 2773
5914.53 2539
5915.25 2716
5915.98 2665
5916.70 2633
5917.43 2625
5918.16 2806
5918.88 2774
5919.61 2781
5920.33 2815
5921.06 2780
5921.79 2838
5922.51 2750
5923.24 2557
5923.97 2713
5924.69 2946
5925.42 2778
5926.14 2603
5926.87 2718
5927.60 2748
5928.32 2729
5929.05 2687
5929.78 2757
5930.50 2836
5931.23 2764
5931.96 2757
5932.68 2767
5933.41 2736
5934.14 2841
5934.86 2780
5935.59 2815
5936.32 2919
5937.05 2864
5937.77 2826
5938.50 2815
5939.23 2882
5939.95 3075
5940.68 2948
5941.41 2929
5942.14 3084
5942.86 2952
5943.59 2983
5944.32 2914
5945.05 3040
5945.77 3174
5946.50 2978
5947.23 2955
5947.96 2931
5948.68 3026
5949.41 3055
5950.14 3214
5950.87 3011
5951.60 3210
5952.32 3103
5953.05 3171
5953.78 3288
5954.51 3299
5955.24 3344
5955.96 3390
5956.69 3464
5957.42 3595
5958.15 3517
5958.88 3642
5959.61 3673
5960.33 3593
5961.06 3624
5961.79 3599
5962.52 3519
5963.25 3574
5963.98 3420
5964.71 3541
5965.44 3658
5966.16 3764
5966.89 3612
5967.62 3555
5968.35 3800
5969.08 3809
5969.81 4079
5970.54 4149
5971.27 4298
5972.00 4527
5972.73 4776
5973.46 4783
5974.18 4514
5974.91 4323
5975.64 4356
5976.37 4330
5977.10 3998
5977.83 3954
5978.56 3869
5979.29 3884
5980.02 3890
5980.75 3815
5981.48 3911
5982.21 3848
5982.94 3880
5983.67 4100
5984.40 3805
5985.13 3964
5985.86 3740
5986.59 3948
5987.32 3984
5988.05 4315
5988.78 4051
5989.51 3858
5990.24 4032
5990.97 4028
5991.70 3977
5992.43 3838
5993.16 3866
5993.89 4058
5994.62 4066
5995.35 4042
5996.09 3940
5996.82 3903
5997.55 4052
5998.28 4208
5999.01 4205
5999.74 4107
6000.47 3954
6001.20 4105
6001.93 4142
6002.66 4124
6003.39 4294
6004.13 4130
6004.86 4044
6005.59 4161
6006.32 4018
6007.05 4000
6007.78 4075
6008.51 4079
6009.25 3845
6009.98 3872
6010.71 3973
6011.44 4001
6012.17 4192
6012.90 4201
6013.64 4627
6014.37 5018
6015.10 5328
6015.83 5570
6016.56 5944
6017.29 6065
6018.03 6430
6018.76 6737
6019.49 6818
6020.22 6761
6020.96 6403
6021.69 6152
6022.42 5631
6023.15 5349
6023.88 5016
6024.62 4690
6025.35 4659
6026.08 4218
6026.81 4128
6027.55 3961
6028.28 3876
6029.01 3860
6029.75 3623
6030.48 3795
6031.21 3732
6031.94 3669
6032.68 3697
6033.41 3654
6034.14 3806
6034.88 3862
6035.61 3853
6036.34 3786
6037.07 3732
6037.81 3683
6038.54 3554
6039.27 3508
6040.01 3584
6040.74 3823
6041.47 3863
6042.21 3757
6042.94 3690
6043.68 3773
6044.41 3698
6045.14 3743
6045.88 3680
6046.61 3827
6047.34 3876
6048.08 3807
6048.81 3871
6049.55 3938
6050.28 4010
6051.01 3875
6051.75 3965
6052.48 3874
6053.22 3843
6053.95 4157
6054.68 4055
6055.42 4331
6056.15 4401
6056.89 4359
6057.62 4573
6058.36 4657
6059.09 4580
6059.83 4602
6060.56 4562
6061.29 4461
6062.03 4121
6062.76 4094
6063.50 4217
6064.23 4063
6064.97 3870
6065.70 3786
6066.44 3785
6067.17 3672
6067.91 3912
6068.64 3908
6069.38 3805
6070.11 3691
6070.85 3806
6071.58 3680
6072.32 3820
6073.06 3760
6073.79 3773
6074.53 3819
6075.26 3696
6076.00 3757
6076.73 3820
6077.47 3613
6078.20 3621
6078.94 3765
6079.68 3719
6080.41 3495
6081.15 3389
6081.88 3583
6082.62 3499
6083.35 3526
6084.09 3613
6084.83 3756
6085.56 3467
6086.30 3534
6087.04 3646
6087.77 3542
6088.51 3491
6089.24 3495
6089.98 3550
6090.72 3527
6091.45 3576
6092.19 3583
6092.93 3562
6093.66 3507
6094.40 3490
6095.14 3699
6095.87 3742
6096.61 3797
6097.35 3715
6098.08 3655
6098.82 3629
6099.56 3663
6100.29 3795
6101.03 3723
6101.77 3826
6102.51 3518
6103.24 3400
6103.98 3733
6104.72 3483
6105.46 3486
6106.19 3416
6106.93 3523
6107.67 3504
6108.41 3435
6109.14 3641
6109.88 3580
6110.62 3528
6111.36 3551
6112.09 3628
6112.83 3711
6113.57 3606
6114.31 3487
6115.04 3584
6115.78 3531
6116.52 3485
6117.26 3652
6118.00 3661
6118.73 3621
6119.47 3604
6120.21 3642
6120.95 3743
6121.69 3812
6122.43 3699
6123.16 3842
6123.90 4001
6124.64 3953
6125.38 4046
6126.12 4044
6126.86 3979
6127.60 3909
6128.33 4019
6129.07 4203
6129.81 4284
6130.55 4128
6131.29 4147
6132.03 4028
6132.77 4185
6133.51 4061
6134.25 4287
6134.98 4178
6135.72 4028
6136.46 4284
6137.20 4250
6137.94 4125
6138.68 4169
6139.42 4232
6140.16 4071
6140.90 4144
6141.64 4192
6142.38 4058
6143.12 3949
6143.86 4175
6144.60 4211
6145.34 4113
6146.08 4202
6146.82 4331
6147.56 4220
6148.30 4211
6149.04 4336
6149.78 4302
6150.52 4329
6151.26 4227
6152.00 4189
6152.74 4242
6153.48 4312
6154.22 4397
6154.96 4424
6155.70 4295
6156.44 4535
6157.18 4639
6157.92 4672
6158.66 4867
6159.40 5161
6160.14 5347
6160.88 5350
6161.62 5335
6162.36 5474
6163.10 5693
6163.85 5727
6164.59 5898
6165.33 5849
6166.07 5623
6166.81 5713
6167.55 5355
6168.29 5481
6169.03 5472
6169.77 5320
6170.51 5435
6171.26 5618
6172.00 5726
6172.74 5833
6173.48 5529
6174.22 5692
6174.96 5668
6175.70 5718
6176.45 5517
6177.19 5466
6177.93 5436
6178.67 5525
6179.41 5411
6180.16 5147
6180.90 5285
6181.64 5208
6182.38 5173
6183.12 5117
6183.87 5086
6184.61 5104
6185.35 5245
6186.09 5121
6186.83 5221
6187.58 5194
6188.32 5330
6189.06 5524
6189.80 5358
6190.55 5515
6191.29 5450
6192.03 5557
6192.77 5399
6193.52 5390
6194.26 5462
6195.00 5637
6195.74 5921
6196.49 6280
6197.23 6252
6197.97 6407
6198.72 6227
6199.46 6475
6200.20 6494
6200.94 6224
6201.69 6363
6202.43 6385
6203.17 6473
6203.92 6458
6204.66 6292
6205.40 6443
6206.15 6574
6206.89 6601
6207.63 6664
6208.38 6754
6209.12 7084
6209.87 7848
6210.61 8630
6211.35 10194
6212.10 12367
6212.84 14439
6213.58 16660
6214.33 18286
6215.07 19499
6215.82 19760
6216.56 18738
6217.30 17578
6218.05 16030
6218.79 14158
6219.54 12481
6220.28 10909
6221.02 9275
6221.77 8612
6222.51 7659
6223.26 6782
6224.00 6473
6224.75 6263
6225.49 6204
6226.24 5768
6226.98 5840
6227.73 5850
6228.47 6068
6229.21 6292
6229.96 6317
6230.70 6483
6231.45 6541
6232.19 6290
6232.94 6037
6233.68 5793
6234.43 5561
6235.17 5102
6235.92 5000
6236.67 4810
6237.41 4705
6238.16 4533
6238.90 4474
6239.65 4535
6240.39 4581
6241.14 4524
6241.88 4605
6242.63 4480
6243.37 4376
6244.12 4528
6244.87 4734
6245.61 4750
6246.36 4642
6247.10 4936
6247.85 4913
6248.59 4740
6249.34 5000
6250.09 5110
6250.83 5327
6251.58 5545
6252.33 5821
6253.07 5936
6253.82 5916
6254.56 6165
6255.31 5914
6256.06 5725
6256.80 5626
6257.55 5459
6258.30 5448
6259.04 5168
6259.79 5101
6260.54 4999
6261.28 4859
6262.03 4691
6262.78 4678
6263.52 4797
6264.27 4773
6265.02 4721
6265.76 4921
6266.51 4946
6267.26 4712
6268.01 4749
6268.75 4594
6269.50 4590
6270.25 4529
6270.99 4577
6271.74 4562
6272.49 4461
6273.24 4206
6273.98 4465
6274.73 4399
6275.48 4500
6276.23 4417
6276.97 4440
6277.72 4436
6278.47 4333
6279.22 4341
6279.96 4425
6280.71 4362
6281.46 4256
6282.21 4443
6282.96 4398
6283.70 4577
6284.45 4353
6285.20 4391
6285.95 4221
6286.70 4206
6287.45 4170
6288.19 4280
6288.94 4276
6289.69 4206
6290.44 4152
6291.19 4253
6291.94 4347
6292.68 4308
6293.43 4350
6294.18 4554
6294.93 4535
6295.68 4458
6296.43 4291
6297.18 4110
6297.93 3948
6298.67 3854
6299.42 3891
6300.17 3745
6300.92 3722
6301.67 3824
6302.42 3707
6303.17 3872
6303.92 3743
6304.67 3654
6305.42 3818
6306.17 3817
6306.92 3862
6307.67 3848
6308.41 3951
6309.16 4042
6309.91 3824
6310.66 3736
6311.41 3979
6312.16 3939
6312.91 3692
6313.66 3794
6314.41 3804
6315.16 3759
6315.91 3748
6316.66 3627
6317.41 3777
6318.16 3771
6318.91 3763
6319.66 3831
6320.41 3590
6321.16 3516
6321.91 3590
6322.66 3610
6323.41 3460
6324.16 3364
6324.92 3458
6325.67 3479
6326.42 3424
6327.17 3396
6327.92 3377
6328.67 3370
6329.42 3290
6330.17 3442
6330.92 3399
6331.67 3405
6332.42 3437
6333.17 3421
6333.92 3580
6334.68 3568
6335.43 3461
6336.18 3415
6336.93 3377
6337.68 3595
6338.43 3545
6339.18 3546
6339.93 3433
6340.69 3125
6341.44 3279
6342.19 3441
6342.94 3504
6343.69 3308
6344.44 3183
6345.20 3284
6345.95 3355
6346.70 3197
6347.45 3265
6348.20 3311
6348.95 3421
6349.71 3460
6350.46 3464
6351.21 3501
6351.96 3416
6352.71 3318
6353.47 3599
6354.22 3708
6354.97 3804
6355.72 3821
6356.48 3791
6357.23 3829
6357.98 3822
6358.73 3961
6359.49 3943
6360.24 4000
6360.99 3936
6361.74 3820
6362.50 3725
6363.25 3534
6364.00 3445
6364.76 3415
6365.51 3564
6366.26 3390
6367.01 3436
6367.77 3310
6368.52 3280
6369.27 3568
6370.03 3364
6370.78 3384
6371.53 3362
6372.29 3413
6373.04 3309
6373.79 3257
6374.55 3400
6375.30 3389
6376.05 3325
6376.81 3350
6377.56 3216
6378.31 3289
6379.07 3354
6379.82 3378
6380.58 3370
6381.33 3266
6382.08 3047
6382.84 3081
6383.59 3069
6384.35 3187
6385.10 3138
6385.85 3224
6386.61 3348
6387.36 3236
6388.12 3130
6388.87 3263
6389.62 3194
6390.38 3037
6391.13 3141
6391.89 3101
6392.64 3019
6393.40 3126
6394.15 3089
6394.91 3008
6395.66 3017
6396.42 3149
6397.17 3075
6397.93 3152
6398.68 3156
6399.44 3006
6400.19 2899
6400.95 3077
6401.70 3099
6402.46 3169
6403.21 2887
6403.97 2823
6404.72 2875
6405.48 3009
6406.23 3023
6406.99 3021
6407.74 3060
6408.50 3146
6409.25 2848
6410.01 3181
6410.76 3236
6411.52 3161
6412.28 3277
6413.03 3197
6413.79 3212
6414.54 3176
6415.30 3177
6416.05 3130
6416.81 3156
6417.57 3102
6418.32 2971
6419.08 3076
6419.83 3173
6420.59 3035
6421.35 3074
6422.10 3151
6422.86 3137
6423.62 3031
6424.37 3154
6425.13 3222
6425.89 3169
6426.64 3408
6427.40 3519
6428.15 3500
6428.91 3637
6429.67 3703
6430.42 3548
6431.18 3575
6431.94 3541
6432.70 3465
6433.45 3298
6434.21 3359
6434.97 3164
6435.72 3347
6436.48 3341
6437.24 3251
6437.99 3200
6438.75 3182
6439.51 3085
6440.27 3051
6441.02 3090
6441.78 3157
6442.54 3213
6443.30 3231
6444.05 3391
6444.81 3386
6445.57 3164
6446.33 3086
6447.08 3137
6447.84 3174
6448.60 3170
6449.36 3075
6450.12 3130
6450.87 3289
6451.63 3219
6452.39 3103
6453.15 3077
6453.91 3025
6454.66 3119
6455.42 2957
6456.18 3107
6456.94 3045
6457.70 3048
6458.46 3151
6459.21 3189
6459.97 3139
6460.73 3140
6461.49 3226
6462.25 3324
6463.01 3258
6463.77 3117
6464.52 3162
6465.28 3181
6466.04 3231
6466.80 3388
6467.56 3278
6468.32 3235
6469.08 3213
6469.84 3204
6470.60 3326
6471.36 3324
6472.11 3158
6472.87 3332
6473.63 3324
6474.39 3193
6475.15 3158
6475.91 3298
6476.67 3291
6477.43 3399
6478.19 3271
6478.95 3429
6479.71 3442
6480.47 3478
6481.23 3230
6481.99 3188
6482.75 3327
6483.51 3223
6484.27 3442
6485.03 3408
6485.79 3384
6486.55 3459
6487.31 3451
6488.07 3342
6488.83 3480
6489.59 3641
6490.35 3653
6491.11 3624
6491.87 3695
6492.63 3567
6493.39 3651
6494.15 3672
6494.91 3782
6495.67 3733
6496.43 3794
6497.19 3816
6497.95 4053
6498.71 4089
6499.48 4175
6500.24 4071
6501.00 4231
6501.76 4318
6502.52 4200
6503.28 4107
6504.04 3962
6504.80 4125
6505.56 4009
6506.32 4115
6507.09 4144
6507.85 4148
6508.61 4034
6509.37 4191
6510.13 4171
6510.89 4248
6511.65 4131
6512.42 4306
6513.18 4387
6513.94 4391
6514.70 4437
6515.46 4484
6516.22 4566
6516.99 4730
6517.75 4696
6518.51 4595
6519.27 4528
6520.03 4682
6520.80 4590
6521.56 4532
6522.32 4617
6523.08 4706
6523.84 4806
6524.61 4808
6525.37 4837
6526.13 4911
6526.89 5131
6527.66 5467
6528.42 5312
6529.18 5539
6529.94 5851
6530.71 6095
6531.47 6211
6532.23 6322
6533.00 6438
6533.76 6541
6534.52 6502
6535.28 6418
6536.05 6300
6536.81 6146
6537.57 6361
6538.34 6690
6539.10 7164
6539.86 8342
6540.63 9197
6541.39 10184
6542.15 11156
6542.92 11497
6543.68 11192
6544.44 10979
6545.21 10186
6545.97 8939
6546.73 8029
6547.50 7232
6548.26 6472
6549.02 5928
6549.79 5390
6550.55 5023
6551.31 4662
6552.08 4436
6552.84 4463
6553.61 4316
6554.37 4303
6555.13 4106
6555.90 4113
6556.66 4395
6557.43 4494
6558.19 4259
6558.96 4220
6559.72 4019
6560.48 3987
6561.25 3948
6562.01 4018
6562.78 4083
6563.54 4158
6564.31 4185
6565.07 4324
6565.84 4288
6566.60 4079
6567.37 4188
6568.13 4333
6568.90 4278
6569.66 4509
6570.43 4704
6571.19 4725
6571.96 4751
6572.72 4688
6573.49 4649
6574.25 4545
6575.02 4549
6575.78 4487
6576.55 4382
6577.31 4430
6578.08 4644
6578.84 4927
6579.61 4963
6580.37 5041
6581.14 5224
6581.91 5293
6582.67 5288
6583.44 5197
6584.20 5179
6584.97 5294
6585.73 5292
6586.50 5312
6587.27 5159
6588.03 5026
6588.80 5164
6589.56 4949
6590.33 4953
6591.10 4989
6591.86 4848
6592.63 4785
6593.39 4750
6594.16 4708
6594.93 4852
6595.69 5002
6596.46 5406
6597.23 5448
6597.99 5628
6598.76 5745
6599.53 5922
6600.29 5878
6601.06 5911
6601.83 5785
6602.59 6013
6603.36 5867
6604.13 5527
6604.89 5249
6605.66 4946
6606.43 4921
6607.20 5028
6607.96 4856
6608.73 4700
6609.50 4582
6610.26 4553
6611.03 4416
6611.80 4467
6612.57 4559
6613.33 4510
6614.10 4629
6614.87 4646
6615.64 4828
6616.40 4776
6617.17 4773
6617.94 4717
6618.71 4720
6619.48 4508
6620.24 4567
6621.01 4627
6621.78 4460
6622.55 4206
6623.32 4246
6624.08 4250
6624.85 4293
6625.62 4297
6626.39 4322
6627.16 4307
6627.92 4332
6628.69 4193
6629.46 4187
6630.23 4324
6631.00 4200
6631.77 4136
6632.54 4061
6633.30 4005
6634.07 3933
6634.84 4037
6635.61 4012
6636.38 4217
6637.15 4368
6637.92 4410
6638.69 4592
6639.45 4819
6640.22 5031
6640.99 5027
6641.76 5004
6642.53 5033
6643.30 4770
6644.07 4632
6644.84 4563
6645.61 4276
6646.38 4172
6647.15 4176
6647.92 4173
6648.69 4224
6649.46 4198
6650.22 4087
6650.99 4133
6651.76 4039
6652.53 4109
6653.30 4117
6654.07 4128
6654.84 4246
6655.61 4288
6656.38 4134
6657.15 3988
6657.92 4319
6658.69 4189
6659.46 4010
6660.23 4099
6661.00 4043
6661.77 4228
6662.54 4165
6663.31 4044
6664.09 4016
6664.86 3877
6665.63 3972
6666.40 4154
6667.17 4198
6667.94 4153
6668.71 4343
6669.48 4557
6670.25 4793
6671.02 4942
6671.79 4876
6672.56 4793
6673.33 4753
6674.10 4669
6674.88 4687
6675.65 4454
6676.42 4388
6677.19 4441
6677.96 4377
6678.73 4482
6679.50 4204
6680.27 4199
6681.05 4255
6681.82 3975
6682.59 4063
6683.36 4114
6684.13 3835
6684.90 3911
6685.67 4045
6686.45 4070
6687.22 4114
6687.99 4114
6688.76 4195
6689.53 4036
6690.31 4231
6691.08 4345
6691.85 4328
6692.62 4441
6693.39 4361
6694.17 4154
6694.94 4110
6695.71 4155
6696.48 3944
6697.25 3971
6698.03 3798
6698.80 3704
6699.57 3637
6700.34 3580
6701.12 3635
6701.89 3843
6702.66 3790
6703.43 3607
6704.21 3608
6704.98 3728
6705.75 3667
6706.53 3688
6707.30 3639
6708.07 3596
6708.84 3681
6709.62 3766
6710.39 3735
6711.16 3456
6711.94 3596
6712.71 3623
6713.48 3609
6714.26 3636
6715.03 3733
6715.80 3716
6716.58 3644
6717.35 3564
6718.12 3559
6718.90 3413
6719.67 3479
6720.45 3586
6721.22 3407
6721.99 3373
6722.77 3532
6723.54 3613
6724.31 3467
6725.09 3522
6725.86 3411
6726.64 3274
6727.41 3365
6728.18 3481
6728.96 3403
6729.73 3407
6730.51 3559
6731.28 3523
6732.06 3305
6732.83 3413
6733.60 3481
6734.38 3542
6735.15 3535
6735.93 3447
6736.70 3396
6737.48 3416
6738.25 3374
6739.03 3440
6739.80 3424
6740.58 3423
6741.35 3483
6742.13 3608
6742.90 3547
6743.68 3615
6744.45 3772
6745.23 3630
6746.00 3727
6746.78 3867
6747.55 3864
6748.33 3844
6749.10 3642
6749.88 3683
6750.65 3640
6751.43 3617
6752.20 3563
6752.98 3517
6753.75 3684
6754.53 3728
6755.31 3695
6756.08 3664
6756.86 3775
6757.63 3851
6758.41 3938
6759.19 3966
6759.96 3787
6760.74 3615
6761.51 3617
6762.29 3622
6763.07 3575
6763.84 3589
6764.62 3500
6765.39 3474
6766.17 3502
6766.95 3311
6767.72 3401
6768.50 3369
6769.28 3279
6770.05 3317
6770.83 3375
6771.61 3237
6772.38 3264
6773.16 3212
6773.94 3362
6774.71 3374
6775.49 3209
6776.27 3259
6777.04 3243
6777.82 3303
6778.60 3140
6779.37 3210
6780.15 3191
6780.93 3145
6781.71 3284
6782.48 3309
6783.26 3279
6784.04 3303
6784.81 3329
6785.59 3295
6786.37 3149
6787.15 3135
6787.92 3185
6788.70 3025
6789.48 3150
6790.26 3112
6791.04 3106
6791.81 3064
6792.59 3043
6793.37 2928
6794.15 2967
6794.92 3100
6795.70 3131
6796.48 3041
6797.26 3018
6798.04 3050
6798.81 3124
6799.59 3105
6800.37 3033
6801.15 2984
6801.93 3151
6802.71 3156
6803.48 3164
6804.26 2956
6805.04 3139
6805.82 3141
6806.60 2966
6807.38 3095
6808.16 3151
6808.94 3253
6809.71 3385
6810.49 3318
6811.27 3371
6812.05 3297
6812.83 3287
6813.61 3219
6814.39 3183
6815.17 3246
6815.95 3293
6816.73 3097
6817.50 3081
6818.28 3102
6819.06 3194
6819.84 3392
6820.62 3282
6821.40 3328
6822.18 3275
6822.96 3317
6823.74 3396
6824.52 3492
6825.30 3353
6826.08 3275
6826.86 3135
6827.64 3377
6828.42 3445
6829.20 3203
6829.98 3312
6830.76 3350
6831.54 3499
6832.32 3423
6833.10 3122
6833.88 3268
6834.66 3268
6835.44 3098
6836.22 3206
6837.00 3290
6837.78 3163
6838.56 3205
6839.34 3157
6840.12 3287
6840.90 3127
6841.68 3105
6842.46 3029
6843.24 3222
6844.03 3187
6844.81 3086
6845.59 3023
6846.37 2982
6847.15 2949
6847.93 3074
6848.71 3110
6849.49 3085
6850.27 3085
6851.05 3056
6851.84 3260
6852.62 3246
6853.40 3349
6854.18 3640
6854.96 3995
6855.74 4315
6856.52 4432
6857.30 4595
6858.09 4683
6858.87 4567
6859.65 4444
6860.43 4480
6861.21 4181
6861.99 3788
6862.78 3607
6863.56 3342
6864.34 3189
6865.12 3197
6865.90 3288
6866.69 3254
6867.47 3210
6868.25 3219
6869.03 3302
6869.82 3218
6870.60 3270
6871.38 3436
6872.16 3549
6872.94 3489
6873.73 3525
6874.51 3315
6875.29 3521
6876.07 3548
6876.86 3503
6877.64 3389
6878.42 3364
6879.21 3244
6879.99 3172
6880.77 3262
6881.55 3371
6882.34 3365
6883.12 3422
6883.90 3415
6884.69 3329
6885.47 3439
6886.25 3417
6887.04 3540
6887.82 3660
6888.60 3538
6889.39 3667
6890.17 3778
6890.95 4017
6891.74 3942
6892.52 4209
6893.30 4396
6894.09 4511
6894.87 4473
6895.65 4359
6896.44 4250
6897.22 4179
6898.01 4047
6898.79 3814
6899.57 3816
6900.36 3965
6901.14 3836
6901.93 3908
6902.71 3953
6903.49 3881
6904.28 3897
6905.06 3995
6905.85 3940
6906.63 4130
6907.42 4416
6908.20 4394
6908.98 4381
6909.77 4483
6910.55 4339
6911.34 4303
6912.12 4112
6912.91 3970
6913.69 3929
6914.48 3909
6915.26 3840
6916.05 3897
6916.83 3918
6917.62 3886
6918.40 3724
6919.19 3746
6919.97 3729
6920.76 3708
6921.54 3685
6922.33 3815
6923.11 3838
6923.90 3774
6924.68 3763
6925.47 3772
6926.25 3647
6927.04 3877
6927.82 3830
6928.61 3979
6929.40 3857
6930.18 3854
6930.97 3955
6931.75 4004
6932.54 3840
6933.32 3735
6934.11 3845
6934.90 3946
6935.68 3842
6936.47 3775
6937.25 3840
6938.04 3919
6938.83 3867
6939.61 3830
6940.40 3893
6941.19 4008
6941.97 3850
6942.76 3884
6943.54 3757
6944.33 3924
6945.12 4026
6945.90 4130
6946.69 4316
6947.48 4229
6948.26 4287
6949.05 4164
6949.84 4323
6950.62 4473
6951.41 4447
6952.20 4471
6952.99 4668
6953.77 4615
6954.56 4767
6955.35 4796
6956.13 4863
6956.92 4652
6957.71 4574
6958.50 4580
6959.28 4725
6960.07 4684
6960.86 4611
6961.64 4676
6962.43 4721
6963.22 4665
6964.01 4731
6964.80 4842
6965.58 4954
6966.37 5065
6967.16 4921
6967.95 4757
6968.73 4701
6969.52 5048
6970.31 4998
6971.10 4984
6971.89 4935
6972.67 5065
6973.46 5094
6974.25 5254
6975.04 5240
6975.83 5111
6976.62 5361
6977.40 5509
6978.19 5408
6978.98 5335
6979.77 5447
6980.56 5349
6981.35 5456
6982.13 5435
6982.92 5674
6983.71 5668
6984.50 5662
6985.29 5969
6986.08 6047
6986.87 6270
6987.66 6605
6988.45 7560
6989.23 8401
6990.02 9435
6990.81 10243
6991.60 11083
6992.39 11487
6993.18 11366
6993.97 11271
6994.76 10806
6995.55 10001
6996.34 8869
6997.13 8123
6997.92 7550
6998.71 6917
6999.50 6526
7000.29 6506
7001.07 6624
7001.86 7166
7002.65 7698
7003.44 8418
7004.23 9395
7005.02 10356
7005.81 11156
7006.60 11807
7007.39 12094
7008.18 11385
7008.97 10523
7009.76 9608
7010.55 8583
7011.34 7769
7012.14 6818
7012.93 6125
7013.72 5659
7014.51 5142
7015.30 4956
7016.09 4823
7016.88 4866
7017.67 4907
7018.46 4857
7019.25 4818
7020.04 4831
7020.83 4868
7021.62 4952
7022.41 5069
7023.20 4705
7024.00 4567
7024.79 4617
7025.58 4492
7026.37 4449
7027.16 4563
7027.95 4523
7028.74 4544
7029.53 4516
7030.32 4606
7031.12 4758
7031.91 4593
7032.70 4811
7033.49 4668
7034.28 4633
7035.07 4665
7035.87 4450
7036.66 4488
7037.45 4203
7038.24 4210
7039.03 4262
7039.82 4217
7040.62 4424
7041.41 4441
7042.20 4507
7042.99 4387
7043.78 4467
7044.58 4507
7045.37 4577
7046.16 4740
7046.95 4962
7047.75 4716
7048.54 4759
7049.33 4671
7050.12 4655
7050.92 4564
7051.71 4506
7052.50 4710
7053.29 4732
7054.09 4620
7054.88 4929
7055.67 5147
7056.46 5265
7057.26 5255
7058.05 5269
7058.84 4964
7059.64 4773
7060.43 4597
7061.22 4533
7062.02 4361
7062.81 4322
7063.60 4304
7064.39 4478
7065.19 4409
7065.98 4170
7066.77 4204
7067.57 4114
7068.36 4265
7069.16 4279
7069.95 4280
7070.74 4323
7071.54 4232
7072.33 4106
7073.12 4064
7073.92 4240
7074.71 4184
7075.51 4066
7076.30 3989
7077.09 4009
7077.89 3918
7078.68 4071
7079.48 4105
7080.27 3897
7081.06 3875
7081.86 4023
7082.65 3843
7083.45 3828
7084.24 3815
7085.04 3721
7085.83 3761
7086.62 3712
7087.42 3666
7088.21 3663
7089.01 3681
7089.80 3782
7090.60 3657
7091.39 3697
7092.19 3696
7092.98 3800
7093.78 3808
7094.57 3935
7095.37 3754
7096.16 3660
7096.96 3742
7097.75 3775
7098.55 3654
7099.34 3539
7100.14 3396
7100.93 3413
7101.73 3364
7102.52 3375
7103.32 3396
7104.11 3222
7104.91 3015
7105.71 3204
7106.50 3316
7107.30 3351
7108.09 3258
7108.89 3167
7109.68 3146
7110.48 3085
7111.28 3168
7112.07 3173
7112.87 3047
7113.66 2959
7114.46 3020
7115.26 2820
7116.05 2923
7116.85 2892
7117.65 2833
7118.44 2875
7119.24 2903
7120.03 2911
7120.83 2951
7121.63 3035
7122.42 3009
7123.22 2989
7124.02 3012
7124.81 3017
7125.61 3005
7126.41 3090
7127.20 3147
7128.00 3045
7128.80 3070
7129.59 2963
7130.39 3022
7131.19 3078
7131.99 2982
7132.78 3090
7133.58 2998
7134.38 2982
7135.17 3051
7135.97 2991
7136.77 2900
7137.57 2914
7138.36 2816
7139.16 2729
7139.96 2906
7140.76 2784
7141.55 2818
7142.35 2709
7143.15 2780
7143.95 2805
7144.74 2870
7145.54 2815
7146.34 2812
7147.14 2733
7147.94 2798
7148.73 2925
7149.53 2804
7150.33 2884
7151.13 2758
7151.93 2750
7152.72 2703
7153.52 2781
7154.32 2734
7155.12 2577
7155.92 2591
7156.72 2662
7157.51 2580
7158.31 2578
7159.11 2600
7159.91 2626
7160.71 2669
7161.51 2592
7162.31 2624
7163.11 2596
7163.90 2580
7164.70 2700
7165.50 2619
7166.30 2617
7167.10 2576
7167.90 2643
7168.70 2538
7169.50 2382
7170.30 2394
7171.10 2493
7171.90 2506
7172.69 2457
7173.49 2413
7174.29 2433
7175.09 2399
7175.89 2310
7176.69 2453
7177.49 2472
7178.29 2559
7179.09 2512
7179.89 2444
7180.69 2459
7181.49 2401
7182.29 2336
7183.09 2408
7183.89 2401
7184.69 2386
7185.49 2495
7186.29 2559
7187.09 2540
7187.89 2601
7188.69 2603
7189.49 2544
7190.29 2587
7191.09 2561
7191.89 2526
7192.69 2416
7193.49 2434
7194.29 2412
7195.09 2376
7195.89 2427
7196.70 2351
7197.50 2248
7198.30 2359
7199.10 2217
7199.90 2325
7200.70 2210
7201.50 2301
7202.30 2247
7203.10 2184
7203.90 2229
7204.70 2293
7205.51 2130
7206.31 2158
7207.11 2133
7207.91 2133
7208.71 2356
7209.51 2214
7210.31 2220
7211.12 2119
7211.92 2145
7212.72 2248
7213.52 2218
7214.32 2184
7215.12 2142
7215.92 2225
7216.73 2190
7217.53 2161
7218.33 2217
7219.13 2279
7219.93 2202
7220.74 2245
7221.54 2275
7222.34 2215
7223.14 2303
7223.94 2204
7224.75 2090
7225.55 2173
7226.35 2288
7227.15 2338
7227.96 2284
7228.76 2162
7229.56 2138
7230.36 2208
7231.17 2340
7231.97 2216
7232.77 2137
7233.57 2219
7234.38 2150
7235.18 2100
7235.98 2101
7236.79 2082
7237.59 2158
7238.39 2168
7239.19 2154
7240.00 2099
7240.80 2085
7241.60 2058
7242.41 1984
7243.21 2002
7244.01 2199
7244.82 2165
7245.62 2150
7246.42 2130
7247.23 2172
7248.03 2158
7248.83 2171
7249.64 2073
7250.44 2008
7251.25 2096
7252.05 2023
7252.85 2150
7253.66 2161
7254.46 2023
7255.27 2061
7256.07 2085
7256.87 2107
7257.68 2081
7258.48 2054
7259.29 2015
7260.09 2109
7260.89 2153
7261.70 1889
7262.50 2040
7263.31 2169
7264.11 2194
7264.92 2137
7265.72 2154
7266.53 2007
7267.33 2231
7268.13 2257
7268.94 2296
7269.74 2240
7270.55 2203
7271.35 2235
7272.16 2162
7272.96 2193
7273.77 2097
7274.57 2108
7275.38 2289
7276.18 2247
7276.99 2298
7277.79 2261
7278.60 2284
7279.40 2279
7280.21 2157
7281.01 2287
7281.82 2336
7282.63 2257
7283.43 2329
7284.24 2316
7285.04 2395
7285.85 2256
7286.65 2354
7287.46 2446
7288.27 2533
7289.07 2442
7289.88 2641
7290.68 2694
7291.49 2723
7292.29 2795
7293.10 2815
7293.91 2683
7294.71 2690
7295.52 2441
7296.33 2451
7297.13 2382
7297.94 2331
7298.74 2344
7299.55 2318
7300.36 2235
7301.16 2351
7301.97 2361
7302.78 2403
7303.58 2352
7304.39 2373
7305.20 2416
7306.00 2480
7306.81 2431
7307.62 2442
7308.42 2374
7309.23 2305
7310.04 2286
7310.84 2582
7311.65 2477
7312.46 2423
7313.27 2506
7314.07 2561
7314.88 2463
7315.69 2488
7316.50 2671
7317.30 2671
7318.11 2682
7318.92 2566
7319.72 2740
7320.53 2807
7321.34 2751
7322.15 2819
7322.96 3087
7323.76 3308
7324.57 3439
7325.38 3534
7326.19 3544
7326.99 3520
7327.80 3505
7328.61 3278
7329.42 3191
7330.23 3061
7331.03 3044
7331.84 2904
7332.65 2912
7333.46 2748
7334.27 2638
7335.08 2807
7335.88 2796
7336.69 2678
7337.50 2692
7338.31 2497
7339.12 2629
7339.93 2745
7340.74 2537
7341.54 2483
7342.35 2521
7343.16 2688
7343.97 2696
7344.78 2640
7345.59 2583
7346.40 2604
7347.21 2555
7348.02 2532
7348.82 2527
7349.63 2534
7350.44 2483
7351.25 2606
7352.06 2565
7352.87 2393
7353.68 2562
7354.49 2464
7355.30 2312
7356.11 2384
7356.92 2432
7357.73 2499
7358.54 2387
7359.35 2350
7360.16 2339
7360.97 2334
7361.78 2380
7362.59 2484
7363.40 2396
7364.21 2402
7365.02 2367
7365.83 2556
7366.64 2578
7367.45 2438
7368.26 2357
7369.07 2429
7369.88 2387
7370.69 2389
7371.50 2286
7372.31 2347
7373.12 2298
7373.93 2363
7374.74 2431
7375.55 2532
7376.36 2331
7377.17 2486
7377.98 2491
7378.79 2465
7379.60 2430
7380.42 2477
7381.23 2520
7382.04 2634
7382.85 2558
7383.66 2518
7384.47 2457
7385.28 2481
7386.09 2577
7386.90 2674
7387.71 2659
7388.53 2763
7389.34 2721
7390.15 2774
7390.96 2763
7391.77 2699
7392.58 2603
7393.39 2590
7394.21 2728
7395.02 2806
7395.83 2836
7396.64 2755
7397.45 2763
7398.27 2796
7399.08 2919
7399.89 2871
7400.70 2861
7401.51 2902
7402.33 3216
7403.14 3432
7403.95 3467
7404.76 3857
7405.57 4215
7406.39 4358
7407.20 4253
7408.01 4179
7408.82 4041
7409.64 3943
7410.45 3741
7411.26 3532
7412.07 3356
7412.89 3367
7413.70 3239
7414.51 3027
7415.32 3146
7416.14 2971
7416.95 2945
7417.76 2960
7418.58 3121
7419.39 2914
7420.20 2951
7421.02 2888
7421.83 2919
7422.64 2844
7423.45 2849
7424.27 2901
7425.08 2870
7425.89 2799
7426.71 2766
7427.52 2783
7428.33 2734
7429.15 2673
7429.96 2694
7430.78 2579
7431.59 2646
7432.40 2621
7433.22 2728
7434.03 2730
7434.84 2688
7435.66 2794
7436.47 2849
7437.29 2842
7438.10 2873
7438.91 2799
7439.73 2861
7440.54 2820
7441.36 2709
7442.17 2753
7442.99 2843
7443.80 2902
7444.61 2863
7445.43 3003
7446.24 2994
7447.06 2983
7447.87 3023
7448.69 2945
7449.50 3091
7450.32 3176
7451.13 3404
7451.95 3511
7452.76 3905
7453.58 4154
7454.39 4401
7455.21 4399
7456.02 4314
7456.84 4125
7457.65 4000
7458.47 3765
7459.28 3436
7460.10 3332
7460.91 3242
7461.73 3128
7462.54 3045
7463.36 3149
7464.17 3029
7464.99 3007
7465.80 3011
7466.62 2959
7467.44 3133
7468.25 2954
7469.07 2998
7469.88 3141
7470.70 3093
7471.51 3102
7472.33 3278
7473.15 3418
7473.96 3510
7474.78 3485
7475.59 3532
7476.41 3694
7477.23 3773
7478.04 3811
7478.86 3627
7479.67 3667
7480.49 3659
7481.31 3688
7482.12 3413
7482.94 3385
7483.76 3309
7484.57 3144
7485.39 3084
7486.21 2964
7487.02 2876
7487.84 2808
7488.66 2789
7489.47 2847
7490.29 2936
7491.11 2845
7491.92 2908
7492.74 2793
7493.56 2874
7494.38 2779
7495.19 2787
7496.01 2827
7496.83 2739
7497.64 2649
7498.46 2700
7499.28 2575
7500.10 2610
7500.91 2595
7501.73 2546
7502.55 2683
7503.37 2566
7504.18 2673
7505.00 2739
7505.82 2593
7506.64 2644
7507.46 2595
7508.27 2658
7509.09 2809
7509.91 2734
7510.73 2732
7511.55 2580
7512.36 2643
7513.18 2712
7514.00 2691
7514.82 2595
7515.64 2648
7516.45 2793
7517.27 2758
7518.09 2771
7518.91 2752
7519.73 2691
7520.55 2669
7521.37 2777
7522.18 2649
7523.00 2563
7523.82 2723
7524.64 2722
7525.46 2770
7526.28 2687
7527.10 2768
7527.92 2713
7528.74 2636
7529.55 2609
7530.37 2726
7531.19 2657
7532.01 2683
7532.83 2744
7533.65 2841
7534.47 2956
7535.29 2794
7536.11 2757
7536.93 2793
7537.75 2827
7538.57 2899
7539.39 2940
7540.21 2897
7541.03 2908
7541.84 2759
7542.66 2862
7543.48 2874
7544.30 2683
7545.12 2791
7545.94 2880
7546.76 2947
7547.58 3079
7548.40 3257
7549.22 3408
7550.04 3573
7550.86 3805
7551.68 3784
7552.51 3809
7553.33 3765
7554.15 3574
7554.97 3298
7555.79 3174
7556.61 2991
7557.43 2913
7558.25 2849
7559.07 2828
7559.89 2844
7560.71 2794
7561.53 2709
7562.35 2730
7563.17 2658
7563.99 2782
7564.81 2878
7565.64 2740
7566.46 2613
7567.28 2468
7568.10 2561
7568.92 2640
7569.74 2591
7570.56 2573
7571.38 2815
7572.21 2683
7573.03 2572
7573.85 2579
7574.67 2574
7575.49 2697
7576.31 2766
7577.13 2714
7577.96 2808
7578.78 2826
7579.60 2765
7580.42 2690
7581.24 2670
7582.07 2537
7582.89 2527
7583.71 2640
7584.53 2516
7585.35 2384
7586.18 2434
7587.00 2493
7587.82 2548
7588.64 2362
7589.46 2406
7590.29 2496
7591.11 2477
7591.93 2433
7592.75 2588
7593.58 2559
7594.40 2638
7595.22 2549
7596.04 2468
7596.87 2506
7597.69 2362
7598.51 2366
7599.34 2376
7600.16 2344
7600.98 2169
7601.80 2346
7602.63 2339
7603.45 2435
7604.27 2409
7605.10 2460
7605.92 2493
7606.74 2393
7607.57 2516
7608.39 2517
7609.21 2633
7610.04 2679
7610.86 2812
7611.68 2817
7612.51 2791
7613.33 2730
7614.15 2752
7614.98 2622
7615.80 2540
7616.62 2548
7617.45 2517
7618.27 2559
7619.10 2545
7619.92 2560
7620.74 2558
7621.57 2628
7622.39 2682
7623.22 2783
7624.04 2749
7624.86 2850
7625.69 2709
7626.51 2567
7627.34 2676
7628.16 2610
7628.99 2671
7629.81 2648
7630.64 2647
7631.46 2561
7632.28 2564
7633.11 2567
7633.93 2546
7634.76 2569
7635.58 2624
7636.41 2624
7637.23 2724
7638.06 2883
7638.88 2812
7639.71 2750
7640.53 2681
7641.36 2647
7642.18 2634
7643.01 2557
7643.83 2542
7644.66 2354
7645.48 2326
7646.31 2336
7647.14 2376
7647.96 2201
7648.79 2110
7649.61 2146
7650.44 2286
7651.26 2177
7652.09 2182
7652.91 2101
7653.74 2112
7654.57 2291
7655.39 2332
7656.22 2170
7657.04 2113
7657.87 2153
7658.70 2106
7659.52 2237
7660.35 2124
7661.17 2133
7662.00 2179
7662.83 2036
7663.65 2132
7664.48 2116
7665.31 2148
7666.13 2129
7666.96 2104
7667.79 2085
7668.61 2017
7669.44 2077
7670.27 2199
7671.09 2038
7671.92 2045
7672.75 2085
7673.57 2140
7674.40 2054
7675.23 2001
7676.05 2031
7676.88 1976
7677.71 2129
7678.53 2049
7679.36 2116
7680.19 2019
7681.02 2009
7681.84 2059
7682.67 1951
7683.50 1965
7684.33 2042
7685.15 2078
7685.98 1974
7686.81 1944
7687.64 1998
7688.46 2038
7689.29 2043
7690.12 1928
7690.95 2062
7691.77 2016
7692.60 1969
7693.43 1982
7694.26 2068
7695.09 2097
7695.91 2005
7696.74 2085
7697.57 2066
7698.40 2025
7699.23 1929
7700.06 1983
7700.88 2030
7701.71 2047
7702.54 2081
7703.37 2033
7704.20 2121
7705.03 2040
7705.85 2121
7706.68 2106
7707.51 2103
7708.34 2053
7709.17 2065
7710.00 2017
7710.83 2096
7711.66 2109
7712.48 2110
7713.31 2083
7714.14 2098
7714.97 2066
7715.80 1997
7716.63 2093
7717.46 2059
7718.29 2143
7719.12 2039
7719.95 2088
7720.78 2065
7721.61 1951
7722.44 2064
7723.27 2112
7724.09 2049
7724.92 2000
7725.75 2116
7726.58 2023
7727.41 2018
7728.24 2047
7729.07 2133
7729.90 1952
7730.73 1934
7731.56 2002
7732.39 2032
7733.22 2048
7734.05 1951
7734.88 1928
7735.71 2066
7736.54 2171
7737.37 2147
7738.20 1975
7739.03 1972
7739.86 2032
7740.70 2039
7741.53 1969
7742.36 1946
7743.19 2068
7744.02 2022
7744.85 2034
7745.68 2002
7746.51 1964
7747.34 1898
7748.17 1861
7749.00 2042
7749.83 1928
7750.66 2055
7751.50 2273
7752.33 2420
7753.16 2803
7753.99 2840
7754.82 2864
7755.65 2876
7756.48 2734
7757.31 2757
7758.15 2666
7758.98 2517
7759.81 2303
7760.64 2137
7761.47 2137
7762.30 2093
7763.13 2061
7763.97 2049
7764.80 2037
7765.63 2134
7766.46 2000
7767.29 2107
7768.13 2076
7768.96 2155
7769.79 2073
7770.62 2116
7771.45 2111
7772.29 2078
7773.12 2105
7773.95 2166
7774.78 2053
7775.62 1981
7776.45 1909
7777.28 1922
7778.11 1888
7778.95 1791
7779.78 1838
7780.61 1960
7781.44 1918
7782.28 1960
7783.11 1947
7783.94 1957
7784.77 2055
7785.61 1940
7786.44 1812
7787.27 1911
7788.11 1950
7788.94 1915
7789.77 2012
7790.61 2033
7791.44 2113
7792.27 2062
7793.10 2012
7793.94 2072
7794.77 2101
7795.60 2105
7796.44 1968
7797.27 1941
7798.11 2038
7798.94 2040
7799.77 2117
7800.61 2063
7801.44 1880
7802.27 1954
7803.11 1986
7803.94 2054
7804.78 1983
7805.61 2000
7806.44 2069
7807.28 2167
7808.11 2234
7808.95 2067
7809.78 2158
7810.61 2117
7811.45 2156
7812.28 2187
7813.12 2227
7813.95 2170
7814.79 2143
7815.62 2213
7816.45 2223
7817.29 2175
7818.12 2156
7818.96 2168
7819.79 2203
7820.63 2174
7821.46 2316
7822.30 2264
7823.13 2134
7823.97 2175
7824.80 2217
7825.64 2326
7826.47 2262
7827.31 2364
7828.14 2283
7828.98 2171
7829.81 2300
7830.65 2309
7831.48 2391
7832.32 2378
7833.15 2384
7833.99 2410
7834.83 2427
7835.66 2408
7836.50 2376
7837.33 2282
7838.17 2208
7839.00 2221
7839.84 2296
7840.68 2423
7841.51 2389
7842.35 2344
7843.18 2267
7844.02 2394
7844.86 2443
7845.69 2378
7846.53 2345
7847.36 2376
7848.20 2427
7849.04 2386
7849.87 2453
7850.71 2391
7851.55 2214
7852.38 2201
7853.22 2242
7854.05 2205
7854.89 2134
7855.73 2202
7856.56 2111
7857.40 2114
7858.24 2168
7859.08 2239
7859.91 2351
7860.75 2247
7861.59 2099
7862.42 2244
7863.26 2215
7864.10 2264
7864.93 2259
7865.77 2313
7866.61 2513
7867.45 2502
7868.28 2424
7869.12 2323
7869.96 2248
7870.80 2173
7871.63 2206
7872.47 2194
7873.31 2301
7874.15 2325
7874.98 2366
7875.82 2316
7876.66 2369
7877.50 2375
7878.33 2227
7879.17 2196
7880.01 2369
7880.85 2419
7881.69 2390
7882.52 2537
7883.36 2588
7884.20 2539
7885.04 2630
7885.88 2534
7886.71 2568
7887.55 2415
7888.39 2665
7889.23 2515
7890.07 2241
7890.91 2356
7891.75 2278
7892.58 2279
7893.42 2316
7894.26 2310
7895.10 2306
7895.94 2392
7896.78 2505
7897.62 2413
7898.46 2315
7899.29 2350
7900.13 2338
7900.97 2288
7901.81 2392
7902.65 2378
7903.49 2353
7904.33 2391
7905.17 2336
7906.01 2443
7906.85 2470
7907.69 2458
7908.53 2320
7909.37 2313
7910.21 2302
7911.04 2315
7911.88 2222
7912.72 2320
7913.56 2282
7914.40 2268
7915.24 2345
7916.08 2305
7916.92 2176
7917.76 2248
7918.60 2117
7919.44 2273
7920.28 2304
7921.12 2495
7921.96 2631
7922.80 2734
7923.64 2738
7924.48 2886
7925.32 2807
7926.16 2762
7927.01 2650
7927.85 2684
7928.69 2552
7929.53 2427
7930.37 2460
7931.21 2338
7932.05 2313
7932.89 2283
7933.73 2220
7934.57 2117
7935.41 2050
7936.25 2051
7937.09 2086
7937.93 2013
7938.78 2057
7939.62 2197
7940.46 2103
7941.30 2209
7942.14 2128
7942.98 2034
7943.82 2064
7944.66 2022
7945.51 2005
7946.35 2094
7947.19 2179
7948.03 2210
7948.87 2222
7949.71 1994
7950.56 2033
7951.40 2160
7952.24 2109
7953.08 2251
7953.92 2264
7954.76 2146
7955.61 2132
7956.45 2070
7957.29 2195
7958.13 2200
7958.97 2148
7959.82 2037
7960.66 2108
7961.50 2201
7962.34 2219
7963.19 2205
7964.03 2262
7964.87 2131
7965.71 2111
7966.56 2364
7967.40 2324
7968.24 2038
7969.08 2100
7969.93 2143
7970.77 1988
7971.61 2031
7972.45 2119
7973.30 2206
7974.14 2298
7974.98 2331
7975.83 2169
7976.67 2230
7977.51 2172
7978.36 2166
7979.20 2061
7980.04 2061
7980.89 2068
7981.73 2059
7982.57 2033
7983.42 2003
7984.26 2009
7985.10 2078
7985.95 2087
7986.79 2110
7987.63 2113
7988.48 2017
7989.32 2010
7990.16 2031
7991.01 1981
7991.85 1981
7992.70 2115
7993.54 2084
7994.38 1936
7995.23 1973
7996.07 1991
7996.92 1918
7997.76 1901
7998.60 2053
7999.45 1955
8000.29 1954
8001.14 1889
8001.98 1916
8002.83 1850
8003.67 1880
8004.52 1819
8005.36 1776
8006.20 1827
8007.05 1899
8007.89 1902
8008.74 1849
8009.58 1946
8010.43 1919
8011.27 1826
8012.12 1808
8012.96 1908
8013.81 1864
8014.65 1796
8015.50 1827
8016.34 1876
8017.19 1868
8018.03 1663
8018.88 1877
8019.72 1744
8020.57 1861
8021.42 1833
8022.26 1693
8023.11 1816
8023.95 1836
8024.80 1742
8025.64 1770
8026.49 1814
8027.33 1744
8028.18 1798
8029.03 1840
8029.87 1679
8030.72 1812
8031.56 1738
8032.41 1826
8033.26 1806
8034.10 1821
8034.95 1890
8035.79 1875
8036.64 1890
8037.49 1810
8038.33 1820
8039.18 1802
8040.03 1766
8040.87 1895
8041.72 1765
8042.57 1764
8043.41 1844
8044.26 1781
8045.11 1736
8045.95 1765
8046.80 1815
8047.65 1876
8048.49 1854
8049.34 1925
8050.19 1815
8051.03 1728
8051.88 1796
8052.73 1837
8053.58 1863
8054.42 1851
8055.27 1782
8056.12 1771
8056.96 1812
8057.81 1896
8058.66 1905
8059.51 1801
8060.35 1729
8061.20 1772
8062.05 1649
8062.90 1784
8063.74 1774
8064.59 1784
8065.44 1667
8066.29 1657
8067.14 1789
8067.98 1845
8068.83 1814
8069.68 1966
8070.53 1874
8071.38 1854
8072.22 1990
8073.07 1875
8073.92 1827
8074.77 1893
8075.62 1786
8076.46 1748
8077.31 1752
8078.16 1705
8079.01 1744
8079.86 1757
8080.71 1697
8081.56 1678
8082.40 1671
8083.25 1672
8084.10 1706
8084.95 1784
8085.80 1736
8086.65 1687
8087.50 1748
8088.35 1780
8089.19 1660
8090.04 1650
8090.89 1607
8091.74 1630
8092.59 1707
8093.44 1773
8094.29 1670
8095.14 1648
8095.99 1679
8096.84 1771
8097.69 1787
8098.54 1719
8099.39 1748
8100.24 1700
8101.09 1600
8101.94 1522
8102.79 1619
8103.63 1628
8104.48 1552
8105.33 1605
8106.18 1748
8107.03 1690
8107.88 1670
8108.73 1657
8109.58 1640
8110.43 1701
8111.28 1695
8112.14 1783
8112.99 1755
8113.84 1668
8114.69 1607
8115.54 1650
8116.39 1636
8117.24 1709
8118.09 1679
8118.94 1615
8119.79 1613
8120.64 1635
8121.49 1658
8122.34 1754
8123.19 1636
8124.04 1685
8124.89 1656
8125.74 1733
8126.60 1694
8127.45 1704
8128.30 1677
8129.15 1676
8130.00 1793
8130.85 1686
8131.70 1692
8132.55 1762
8133.40 1732
8134.26 1758
8135.11 1740
8135.96 1750
8136.81 1784
8137.66 1769
8138.51 1706
8139.37 1707
8140.22 1692
8141.07 1666
8141.92 1680
8142.77 1791
8143.62 1663
8144.48 1799
8145.33 1740
8146.18 1768
8147.03 1704
8147.88 1731
8148.74 1721
8149.59 1691
8150.44 1811
8151.29 1817
8152.15 1906
8153.00 1686
8153.85 1848
8154.70 1918
8155.56 1839
8156.41 1820
8157.26 1868
8158.11 1839
8158.97 1820
8159.82 1886
8160.67 1938
8161.52 2028
8162.38 2055
8163.23 1984
8164.08 1982
8164.94 1979
8165.79 1873
8166.64 1834
8167.49 1835
8168.35 1826
8169.20 1850
8170.05 1739
8170.91 1709
8171.76 1749
8172.61 1752
8173.47 1781
8174.32 1819
8175.17 1816
8176.03 1824
8176.88 1728
8177.74 1780
8178.59 1808
8179.44 1744
8180.30 1746
8181.15 1778
8182.00 1668
8182.86 1742
8183.71 1669
8184.57 1646
8185.42 1722
8186.27 1711
8187.13 1652
8187.98 1588
8188.84 1685
8189.69 1732
8190.55 1628
8191.40 1737
8192.25 1801
8193.11 1676
8193.96 1673
8194.82 1709
8195.67 1628
8196.53 1631
8197.38 1651
8198.24 1541
8199.09 1530
8199.95 1586
8200.80 1704
8201.66 1695
8202.51 1664
8203.37 1729
8204.22 1612
8205.08 1671
8205.93 1613
8206.79 1736
8207.64 1638
8208.50 1675
8209.35 1597
8210.21 1628
8211.06 1685
8211.92 1739
8212.77 1667
8213.63 1646
8214.48 1633
8215.34 1662
8216.20 1660
8217.05 1563
8217.91 1643
8218.76 1597
8219.62 1679
8220.48 1562
8221.33 1691
8222.19 1621
8223.04 1543
8223.90 1629
8224.76 1660
8225.61 1732
8226.47 1686
8227.32 1732
8228.18 1710
8229.04 1621
8229.89 1725
8230.75 1758
8231.61 1783
8232.46 1850
8233.32 1731
8234.18 1752
8235.03 1665
8235.89 1687
8236.75 1711
8237.60 1631
8238.46 1657
8239.32 1725
8240.17 1676
8241.03 1672
8241.89 1709
8242.74 1697
8243.60 1606
8244.46 1691
8245.32 1724
8246.17 1604
8247.03 1658
8247.89 1596
8248.74 1606
8249.60 1561
8250.46 1635
8251.32 1663
8252.17 1649
8253.03 1731
8253.89 1599
8254.75 1662
8255.60 1648
8256.46 1602
8257.32 1694
8258.18 1699
8259.04 1673
8259.89 1685
8260.75 1689
8261.61 1674
8262.47 1614
8263.33 1612
8264.18 1589
8265.04 1540
8265.90 1655
8266.76 1729
8267.62 1693
8268.48 1609
8269.33 1627
8270.19 1648
8271.05 1724
8271.91 1616
8272.77 1730
8273.63 1701
8274.49 1669
8275.34 1729
8276.20 1607
8277.06 1624
8277.92 1629
8278.78 1746
8279.64 1718
8280.50 1603
8281.36 1648
8282.22 1561
8283.08 1662
8283.93 1660
8284.79 1681
8285.65 1580
8286.51 1680
8287.37 1736
8288.23 1702
8289.09 1672
8289.95 1631
8290.81 1703
8291.67 1699
8292.53 1781
8293.39 1768
8294.25 1836
8295.11 1845
8295.97 1797
8296.83 1674
8297.69 1813
8298.55 1845
8299.41 1849
8300.27 1777
8301.13 1839
8301.99 1852
8302.85 1759
8303.71 1693
8304.57 1817
8305.43 1760
8306.29 1766
8307.15 1828
8308.01 1831
8308.87 1783
8309.73 1775
8310.59 1760
8311.45 1850
8312.31 1795
8313.17 1792
8314.03 1795
8314.90 1762
8315.76 1710
8316.62 1792
8317.48 1735
8318.34 1725
8319.20 1691
8320.06 1793
8320.92 1656
8321.78 1714
8322.64 1738
8323.51 1726
8324.37 1736
8325.23 1764
8326.09 1856
8326.95 1780
8327.81 1796
8328.67 1779
8329.54 1821
8330.40 1714
8331.26 1757
8332.12 1693
8332.98 1808
8333.84 1711
8334.71 1769
8335.57 1874
8336.43 1938
8337.29 1802
8338.15 1666
8339.02 1748
8339.88 1681
8340.74 1819
8341.60 1784
8342.46 1789
8343.33 1683
8344.19 1742
8345.05 1715
8345.91 1769
8346.78 1811
8347.64 1863
8348.50 1815
8349.36 1894
8350.23 1922
8351.09 1836
8351.95 1892
8352.81 1808
8353.68 1861
8354.54 1862
8355.40 1894
8356.27 1858
8357.13 1754
8357.99 1802
8358.86 1885
8359.72 1828
8360.58 1895
8361.44 1852
8362.31 1958
8363.17 1943
8364.03 1819
8364.90 1936
8365.76 1859
8366.63 1901
8367.49 1914
8368.35 1904
8369.22 1913
8370.08 2056
8370.94 2079
8371.81 2059
8372.67 1947
8373.53 2045
8374.40 1856
8375.26 1843
8376.13 1914
8376.99 1953
8377.85 2094
8378.72 2129
8379.58 2031
8380.45 1966
8381.31 2049
8382.18 2144
8383.04 2057
8383.90 2037
8384.77 2185
8385.63 2103
8386.50 2096
8387.36 2078
8388.23 2186
8389.09 2136
8389.96 2086
8390.82 2165
8391.69 2307
8392.55 2260
8393.42 2250
8394.28 2297
8395.15 2324
8396.01 2311
8396.88 2307
8397.74 2259
8398.61 2296
8399.47 2242
8400.34 2170
8401.20 2182
8402.07 2338
8402.93 2297
8403.80 2348
8404.66 2418
8405.53 2402
8406.39 2483
8407.26 2443
8408.12 2548
8408.99 2536
8409.86 2557
8410.72 2500
8411.59 2497
8412.45 2463
8413.32 2427
8414.19 2456
8415.05 2480
8415.92 2481
8416.78 2467
8417.65 2475
8418.52 2650
8419.38 2572
8420.25 2721
8421.11 2626
8421.98 2733
8422.85 2790
8423.71 2747
8424.58 2805
8425.45 2743
8426.31 2862
8427.18 2826
8428.05 2820
8428.91 2852
8429.78 2941
8430.65 2843
8431.51 2856
8432.38 2860
8433.25 2893
8434.11 3096
8434.98 2946
8435.85 3035
8436.72 3030
8437.58 3031
8438.45 3165
8439.32 3125
8440.18 3201
8441.05 3284
8441.92 3358
8442.79 3312
8443.65 3363
8444.52 3386
8445.39 3605
8446.26 3742
8447.12 3782
8447.99 3819
8448.86 3861
8449.73 3979
8450.60 4000
8451.46 3986
8452.33 4069
8453.20 3971
8454.07 3784
8454.94 3916
8455.80 3819
8456.67 3947
8457.54 4135
8458.41 4282
8459.28 4536
8460.14 5310
8461.01 6454
8461.88 7928
8462.75 9252
8463.62 10101
8464.49 10691
8465.36 10734
8466.22 10080
8467.09 8963
8467.96 7965
8468.83 6922
8469.70 6067
8470.57 5246
8471.44 4660
8472.31 4300
8473.17 3934
8474.04 3612
8474.91 3609
8475.78 3488
8476.65 3162
8477.52 3129
8478.39 3096
8479.26 3082
8480.13 2968
8481.00 3055
8481.87 3034
8482.74 2975
8483.61 2886
8484.48 2887
8485.34 2832
8486.21 2718
8487.08 2563
8487.95 2677
8488.82 2836
8489.69 2860
8490.56 2838
8491.43 2836
8492.30 2980
8493.17 3039
8494.04 3011
8494.91 2942
8495.78 2897
8496.65 2847
8497.52 2866
8498.39 2967
8499.26 3112
8500.13 3246
8501.01 3350
8501.88 3478
8502.75 3594
8503.62 3390
8504.49 3340
8505.36 3127
8506.23 3137
8507.10 3022
8507.97 2920
8508.84 2837
8509.71 2684
8510.58 2657
8511.45 2691
8512.32 2756
8513.20 2754
8514.07 2654
8514.94 2712
8515.81 2795
8516.68 2642
8517.55 2712
8518.42 2751
8519.29 2697
8520.17 2806
8521.04 2942
8521.91 2814
8522.78 2870
8523.65 2844
8524.52 2917
8525.39 2903
8526.27 2873
8527.14 2999
8528.01 2872
8528.88 2815
8529.75 3004
8530.63 2933
8531.50 2949
8532.37 3000
8533.24 2991
8534.11 3029
8534.99 2983
8535.86 3017
8536.73 3080
8537.60 3109
8538.47 3234
8539.35 3106
8540.22 3046
8541.09 3150
8541.96 3163
8542.84 3054
8543.71 3209
8544.58 3076
8545.46 2930
8546.33 2814
8547.20 2755
8548.07 2782
8548.95 2804
8549.82 2765
8550.69 2670
8551.57 2640
8552.44 2715
8553.31 2580
8554.18 2713
8555.06 2578
8555.93 2674
8556.80 2647
8557.68 2575
8558.55 2523
8559.42 2678
8560.30 2759
8561.17 2811
8562.04 2818
8562.92 2803
8563.79 2832
8564.67 2744
8565.54 2692
8566.41 2526
8567.29 2586
8568.16 2448
8569.03 2465
8569.91 2359
8570.78 2505
8571.66 2528
8572.53 2377
8573.40 2426
8574.28 2442
8575.15 2456
8576.03 2384
8576.90 2386
8577.78 2426
8578.65 2396
8579.52 2444
8580.40 2368
8581.27 2376
8582.15 2385
8583.02 2218
8583.90 2299
8584.77 2347
8585.65 2289
8586.52 2275
8587.40 2238
8588.27 2235
8589.15 2267
8590.02 2279
8590.90 2221
8591.77 2353
8592.65 2178
8593.52 2089
8594.40 2213
8595.27 2240
8596.15 2213
8597.02 2276
8597.90 2258
8598.77 2134
8599.65 2117
8600.52 2127
8601.40 2174
8602.28 2232
8603.15 2306
8604.03 2268
8604.90 2393
8605.78 2375
8606.65 2353
8607.53 2329
8608.41 2265
8609.28 2151
8610.16 2214
8611.03 2270
8611.91 2235
8612.79 2333
8613.66 2403
8614.54 2348
8615.41 2290
8616.29 2345
8617.17 2402
8618.04 2496
8618.92 2500
8619.80 2480
8620.67 2395
8621.55 2402
8622.43 2367
8623.30 2269
8624.18 2280
8625.06 2322
8625.93 2327
8626.81 2254
8627.69 2340
8628.56 2321
8629.44 2219
8630.32 2390
8631.20 2274
8632.07 2178
8632.95 2231
8633.83 2238
8634.70 2364
8635.58 2333
8636.46 2458
8637.34 2457
8638.21 2374
8639.09 2435
8639.97 2419
8640.85 2407
8641.72 2412
8642.60 2362
8643.48 2298
8644.36 2379
8645.23 2443
8646.11 2295
8646.99 2347
8647.87 2441
8648.75 2479
8649.62 2424
8650.50 2498
8651.38 2662
8652.26 2651
8653.14 2627
8654.01 2486
8654.89 2561
8655.77 2725
8656.65 2634
8657.53 2587
8658.41 2622
8659.29 2598
8660.16 2681
8661.04 2669
8661.92 2593
8662.80 2693
8663.68 2620
8664.56 2694
8665.44 2668
8666.31 2644
8667.19 2650
8668.07 2586
8668.95 2669
8669.83 2606
8670.71 2516
8671.59 2603
8672.47 2627
8673.35 2692
8674.23 2718
8675.11 2739
8675.99 2793
8676.86 2798
8677.74 2963
8678.62 3086
8679.50 3162
8680.38 3377
8681.26 3481
8682.14 3542
8683.02 3539
8683.90 3561
8684.78 3469
8685.66 3424
8686.54 3246
8687.42 3023
8688.30 3061
8689.18 3099
8690.06 3026
8690.94 2997
8691.82 3089
8692.70 3157
8693.58 3062
8694.46 3295
8695.34 3482
8696.22 3667
8697.10 4159
8697.98 4511
8698.86 5113
8699.74 5410
8700.62 5583
8701.51 5497
8702.39 5482
8703.27 5143
8704.15 4716
8705.03 4270
8705.91 3985
8706.79 3574
8707.67 3211
8708.55 3037
8709.43 2931
8710.31 2908
8711.20 2827
8712.08 2612
8712.96 2650
8713.84 2659
8714.72 2750
8715.60 2706
8716.48 2523
8717.36 2440
8718.25 2429
8719.13 2581
8720.01 2560
8720.89 2463
8721.77 2464
8722.65 2493
8723.54 2359
8724.42 2389
8725.30 2395
8726.18 2496
8727.06 2444
8727.95 2489
8728.83 2435
8729.71 2571
8730.59 2580
8731.47 2440
8732.36 2367
8733.24 2385
8734.12 2527
8735.00 2616
8735.89 2590
8736.77 2661
8737.65 2675
8738.53 2624
8739.42 2511
8740.30 2636
8741.18 2540
8742.06 2483
8742.95 2418
8743.83 2448
8744.71 2588
8745.59 2517
8746.48 2415
8747.36 2470
8748.24 2480
8749.13 2391
8750.01 2435
8750.89 2429
8751.78 2580
8752.66 2513
8753.54 2472
8754.43 2585
8755.31 2601
8756.19 2615
8757.08 2582
8757.96 2679
8758.84 2647
8759.73 2587
8760.61 2720
8761.49 2814
8762.38 2768
8763.26 2778
8764.15 2903
8765.03 2930
8765.91 2917
8766.80 2859
8767.68 2946
8768.57 2998
8769.45 2968
8770.33 2892
8771.22 2859
8772.10 2883
8772.99 2782
8773.87 2833
8774.75 2843
8775.64 2745
8776.52 2904
8777.41 3008
8778.29 2961
8779.18 2979
8780.06 3124
8780.95 3004
8781.83 3065
8782.72 2973
8783.60 2960
8784.49 2947
8785.37 3047
8786.26 3019
8787.14 3046
8788.03 3071
8788.91 3092
8789.80 3079
8790.68 2965
8791.57 2919
8792.45 2848
8793.34 2887
8794.22 2940
8795.11 3120
8795.99 3169
8796.88 3360
8797.76 3443
8798.65 3482
8799.53 3596
8800.42 3583
8801.31 3598
8802.19 3498
8803.08 3618
8803.96 3379
8804.85 3123
8805.74 3042
8806.62 3053
8807.51 3015
8808.39 2963
8809.28 2911
8810.17 2783
8811.05 2847
8811.94 2836
8812.82 3016
8813.71 3237
8814.60 3361
8815.48 3244
8816.37 3212
8817.26 3222
8818.14 3168
8819.03 3040
8819.92 2905
8820.80 2933
8821.69 2887
8822.58 2803
8823.46 2680
8824.35 2648
8825.24 2750
8826.12 2682
8827.01 2677
8827.90 2779
8828.78 2716
8829.67 2769
8830.56 2734
8831.45 2779
8832.33 2694
8833.22 2758
8834.11 2645
8835.00 2594
8835.88 2676
8836.77 2500
8837.66 2396
8838.55 2401
8839.43 2401
8840.32 2414
8841.21 2282
8842.10 2306
8842.98 2229
8843.87 2283
8844.76 2244
8845.65 2331
8846.54 2286
8847.42 2367
8848.31 2361
8849.20 2252
8850.09 2321
8850.98 2220
8851.86 2326
8852.75 2334
8853.64 2238
8854.53 2192
8855.42 2235
8856.31 2236
8857.19 2180
8858.08 2104
8858.97 2271
8859.86 2189
8860.75 2112
8861.64 2086
8862.53 2106
8863.42 2088
8864.30 2152
8865.19 2168
8866.08 2160
8866.97 2149
8867.86 2141
8868.75 2090
8869.64 1960
8870.53 2058
8871.42 2066
8872.31 2082
8873.20 2119
8874.08 2114
8874.97 2098
8875.86 1982
8876.75 2020
8877.64 1961
8878.53 2058
8879.42 2047
8880.31 1961
8881.20 2045
8882.09 2054
8882.98 1950
8883.87 2047
8884.76 1938
8885.65 1938
8886.54 1895
8887.43 1932
8888.32 1970
8889.21 2054
8890.10 1873
8890.99 1884
8891.88 1910
8892.77 1989
8893.66 1930
8894.55 1810
8895.44 1963
8896.33 2024
8897.22 1970
8898.11 1844
8899.00 1809
8899.90 1948
8900.79 1829
8901.68 1929
8902.57 1802
8903.46 1815
8904.35 1866
8905.24 1811
8906.13 1757
8907.02 1820
8907.91 1729
8908.80 1701
8909.70 1694
8910.59 1761
8911.48 1748
8912.37 1684
8913.26 1656
8914.15 1704
8915.04 1916
8915.93 1823
8916.83 1671
8917.72 1670
8918.61 1584
8919.50 1630
8920.39 1648
8921.28 1601
8922.18 1680
8923.07 1722
8923.96 1640
8924.85 1684
8925.74 1716
8926.64 1617
8927.53 1623
8928.42 1691
8929.31 1681
8930.20 1670
8931.10 1616
8931.99 1646
8932.88 1567
8933.77 1613
8934.67 1656
8935.56 1646
8936.45 1608
8937.34 1570
8938.24 1585
8939.13 1566
8940.02 1595
8940.91 1609
8941.81 1538
8942.70 1485
8943.59 1562
8944.49 1558
8945.38 1541
8946.27 1517
8947.16 1544
8948.06 1571
8948.95 1609
8949.84 1520
8950.74 1526
8951.63 1551
8952.52 1502
8953.42 1568
8954.31 1558
8955.20 1515
8956.10 1623
8956.99 1582
8957.88 1588
8958.78 1517
8959.67 1463
8960.56 1497
8961.46 1480
8962.35 1537
8963.25 1546
8964.14 1450
8965.03 1524
8965.93 1552
8966.82 1565
8967.72 1489
8968.61 1503
8969.50 1448
8970.40 1360
8971.29 1473
8972.19 1504
8973.08 1558
8973.98 1435
8974.87 1416
8975.76 1549
8976.66 1481
8977.55 1407
8978.45 1465
8979.34 1524
8980.24 1514
8981.13 1444
8982.03 1417
8982.92 1416
8983.82 1360
8984.71 1418
8985.61 1408
8986.50 1347
8987.40 1374
8988.29 1476
8989.19 1463
8990.08 1413
8990.98 1382
8991.87 1388
8992.77 1361
8993.66 1430
8994.56 1369
8995.45 1339
8996.35 1354
8997.24 1393
8998.14 1336
8999.04 1467
8999.93 1455
9000.83 1421
9001.72 1396
9002.62 1300
9003.51 1415
9004.41 1362
9005.31 1393
9006.20 1341
9007.10 1299
9007.99 1271
9008.89 1306
9009.79 1302
9010.68 1288
9011.58 1285
9012.48 1333
9013.37 1340
9014.27 1376
9015.16 1395
9016.06 1345
9016.96 1317
9017.85 1399
9018.75 1292
9019.65 1243
9020.54 1284
9021.44 1275
9022.34 1313
9023.23 1257
9024.13 1375
9025.03 1378
9025.93 1343
9026.82 1322
9027.72 1358
9028.62 1286
9029.51 1279
9030.41 1317
9031.31 1274
9032.21 1303
9033.10 1277
9034.00 1276
9034.90 1278
9035.79 1353
9036.69 1304
9037.59 1248
9038.49 1257
9039.38 1373
9040.28 1320
9041.18 1244
9042.08 1216
9042.98 1183
9043.87 1289
9044.77 1397
9045.67 1266
9046.57 1197
9047.47 1282
9048.36 1242
9049.26 1241
9050.16 1267
9051.06 1303
9051.96 1301
9052.85 1301
9053.75 1305
9054.65 1324
9055.55 1242
9056.45 1259
9057.35 1241
9058.25 1278
9059.14 1365
9060.04 1304
9060.94 1297
9061.84 1290
9062.74 1304
9063.64 1263
9064.54 1284
9065.44 1279
9066.33 1338
9067.23 1304
9068.13 1256
9069.03 1284
9069.93 1209
9070.83 1265
9071.73 1291
9072.63 1284
9073.53 1228
9074.43 1255
9075.33 1244
9076.23 1316
9077.13 1272
9078.03 1227
9078.92 1257
9079.82 1299
9080.72 1286
9081.62 1227
9082.52 1290
9083.42 1228
9084.32 1244
9085.22 1213
9086.12 1211
9087.02 1267
9087.92 1240
9088.82 1243
9089.72 1249
9090.62 1240
9091.52 1249
9092.42 1288
9093.32 1299
9094.22 1244
9095.12 1251
9096.03 1282
9096.93 1310
9097.83 1328
9098.73 1261
9099.63 1305
9100.53 1200
9101.43 1243
9102.33 1381
9103.23 1309
9104.13 1311
9105.03 1315
9105.93 1233
9106.83 1346
9107.74 1295
9108.64 1279
9109.54 1293
9110.44 1203
9111.34 1230
9112.24 1297
9113.14 1357
9114.04 1230
9114.94 1254
9115.85 1231
9116.75 1269
9117.65 1395
9118.55 1296
9119.45 1209
9120.35 1270
9121.26 1202
9122.16 1235
9123.06 1239
9123.96 1257
9124.86 1205
9125.77 1258
9126.67 1322
9127.57 1377
9128.47 1345
9129.37 1340
9130.28 1223
9131.18 1198
9132.08 1194
9132.98 1199
9133.88 1260
9134.79 1294
9135.69 1286
9136.59 1302
9137.49 1166
9138.40 1173
9139.30 1203
9140.20 1166
9141.10 1166
9142.01 1186
9142.91 1246
9143.81 1237
9144.72 1264
9145.62 1188
9146.52 1214
9147.42 1160
9148.33 1150
9149.23 1199
9150.13 1178
9151.04 1178
9151.94 1190
9152.84 1260
9153.75 1260
9154.65 1186
9155.55 1239
9156.46 1214
9157.36 1167
9158.26 1236
9159.17 1218
9160.07 1179
9160.97 1216
9161.88 1174
9162.78 1263
9163.69 1214
9164.59 1183
9165.49 1257
9166.40 1281
9167.30 1257
9168.21 1214
9169.11 1213
9170.01 1224
9170.92 1232
9171.82 1278
9172.73 1322
9173.63 1282
9174.53 1178
9175.44 1156
9176.34 1120
9177.25 1259
9178.15 1242
9179.06 1180
9179.96 1224
9180.87 1210
9181.77 1244
9182.68 1231
9183.58 1210
9184.49 1186
9185.39 1224
9186.30 1242
9187.20 1219
9188.11 1225
9189.01 1191
9189.92 1240
9190.82 1169
9191.73 1200
9192.63 1181
9193.54 1200
9194.44 1268
9195.35 1328
9196.25 1224
9197.16 1229
9198.06 1292
9198.97 1257
9199.87 1276
9200.78 1301
9201.69 1233
9202.59 1233
9203.50 1175
9204.40 1174
9205.31 1163
9206.21 1218
9207.12 1161
9208.03 1212
9208.93 1217
9209.84 1182
9210.74 1261
9211.65 1258
9212.56 1240
9213.46 1273
9214.37 1250
9215.28 1288
9216.18 1272
9217.09 1221
9218.00 1185
9218.90 1270
9219.81 1152
9220.72 1152
9221.62 1122
9222.53 1262
9223.44 1351
9224.34 1263
9225.25 1277
9226.16 1334
9227.06 1367
9227.97 1285
9228.88 1295
9229.78 1193
9230.69 1241
9231.60 1221
9232.51 1266
9233.41 1268
9234.32 1273
9235.23 1251
9236.13 1238
9237.04 1338
9237.95 1312
9238.86 1271
9239.76 1264
9240.67 1265
9241.58 1219
9242.49 1174
9243.39 1146
9244.30 1131
9245.21 1161
9246.12 1209
9247.03 1218
9247.93 1258
9248.84 1252
9249.75 1220
9250.66 1201
9251.57 1164
9252.47 1184
9253.38 1133
9254.29 1275
9255.20 1260
9256.11 1168
9257.02 1121
9257.92 1242
9258.83 1245
9259.74 1192
9260.65 1101
9261.56 1218
9262.47 1229
9263.38 1284
9264.28 1244
9265.19 1170
9266.10 1176
9267.01 1310
9267.92 1249
9268.83 1203
9269.74 1202
9270.65 1162
9271.56 1073
9272.47 1177
9273.37 1209
9274.28 1232
9275.19 1215
9276.10 1202
9277.01 1224
9277.92 1260
9278.83 1207
9279.74 1181
9280.65 1192
9281.56 1146
9282.47 1327
9283.38 1319
9284.29 1284
9285.20 1274
9286.11 1281
9287.02 1278
9287.93 1202
9288.84 1238
9289.75 1210
9290.66 1186
9291.57 1174
9292.48 1218
9293.39 1256
9294.30 1292
9295.21 1328
9296.12 1234
9297.03 1288
9297.94 1304
9298.85 1183
9299.76 1264
9300.67 1306
9301.58 1244
9302.49 1311
9303.40 1345
9304.31 1342
9305.23 1325
9306.14 1282
9307.05 1336
9307.96 1308
9308.87 1349
9309.78 1386
9310.69 1435
9311.60 1395
9312.51 1413
9313.42 1417
9314.34 1385
9315.25 1314
9316.16 1353
9317.07 1417
9317.98 1521
9318.89 1485
9319.80 1459
9320.72 1463
9321.63 1433
9322.54 1495
9323.45 1519
9324.36 1420
9325.27 1288
9326.19 1402
9327.10 1390
9328.01 1334
9328.92 1301
9329.83 1327
9330.74 1333
9331.66 1271
9332.57 1331
9333.48 1363
9334.39 1279
9335.31 1442
9336.22 1319
9337.13 1304
9338.04 1278
9338.96 1347
9339.87 1393
9340.78 1433
9341.69 1291
9342.61 1336
9343.52 1274
9344.43 1296
9345.34 1343
9346.26 1354
9347.17 1372
9348.08 1390
9348.99 1431
9349.91 1414
9350.82 1364
9351.73 1379
9352.65 1398
9353.56 1418
9354.47 1340
9355.39 1337
9356.30 1351
9357.21 1412
9358.13 1326
9359.04 1281
9359.95 1298
9360.87 1261
9361.78 1259
9362.69 1334
9363.61 1337
9364.52 1366
9365.43 1330
9366.35 1328
9367.26 1369
9368.18 1349
9369.09 1319
9370.00 1324
9370.92 1291
9371.83 1364
9372.75 1286
9373.66 1314
9374.57 1266
9375.49 1300
9376.40 1364
9377.32 1357
9378.23 1338
9379.15 1311
9380.06 1331
9380.97 1369
9381.89 1381
9382.80 1380
9383.72 1370
9384.63 1358
9385.55 1411
9386.46 1436
9387.38 1374
9388.29 1320
9389.21 1351
9390.12 1351
9391.04 1394
9391.95 1450
9392.87 1469
9393.78 1428
9394.70 1423
9395.61 1384
9396.53 1430
9397.44 1411
9398.36 1403
9399.27 1470
9400.19 1476
9401.10 1514
9402.02 1563
9402.94 1493
9403.85 1571
9404.77 1542
9405.68 1497
9406.60 1463
9407.51 1600
9408.43 1586
9409.35 1495
9410.26 1472
9411.18 1421
9412.09 1333
9413.01 1347
9413.93 1385
9414.84 1396
9415.76 1405
9416.67 1344
9417.59 1381
9418.51 1389
9419.42 1350
9420.34 1417
9421.26 1341
9422.17 1387
9423.09 1391
9424.01 1470
9424.92 1409
9425.84 1400
9426.76 1451
9427.67 1367
9428.59 1387
9429.51 1420
9430.42 1469
9431.34 1460
9432.26 1487
9433.17 1432
9434.09 1442
9435.01 1376
9435.93 1419
9436.84 1367
9437.76 1363
9438.68 1383
9439.59 1374
9440.51 1366
9441.43 1349
9442.35 1369
9443.26 1359
9444.18 1474
9445.10 1447
9446.02 1457
9446.93 1425
9447.85 1434
9448.77 1463
9449.69 1398
9450.61 1407
9451.52 1364
9452.44 1403
9453.36 1326
9454.28 1364
9455.20 1512
9456.11 1418
9457.03 1478
9457.95 1509
9458.87 1503
9459.79 1573
9460.71 1582
9461.62 1627
9462.54 1542
9463.46 1556
9464.38 1578
9465.30 1393
9466.22 1507
9467.14 1454
9468.05 1507
9468.97 1428
9469.89 1451
9470.81 1462
9471.73 1477
9472.65 1419
9473.57 1363
9474.49 1359
9475.41 1422
9476.32 1378
9477.24 1370
9478.16 1426
9479.08 1348
9480.00 1382
9480.92 1407
9481.84 1534
9482.76 1486
9483.68 1415
9484.60 1421
9485.52 1480
9486.44 1492
9487.36 1420
9488.28 1385
9489.20 1453
9490.12 1453
9491.04 1499
9491.96 1491
9492.88 1489
9493.80 1429
9494.72 1489
9495.64 1462
9496.56 1467
9497.48 1533
9498.40 1430
9499.32 1467
9500.24 1521
9501.16 1424
9502.08 1363
9503.00 1393
9503.92 1454
9504.84 1427
9505.76 1426
9506.68 1466
9507.60 1485
9508.52 1431
9509.44 1460
9510.36 1411
9511.28 1419
9512.21 1468
9513.13 1442
9514.05 1482
9514.97 1505
9515.89 1450
9516.81 1492
9517.73 1495
9518.65 1522
9519.57 1529
9520.50 1558
9521.42 1554
9522.34 1568
9523.26 1515
9524.18 1541
9525.10 1498
9526.02 1543
9526.95 1573
9527.87 1544
9528.79 1463
9529.71 1481
9530.63 1550
9531.55 1603
9532.48 1561
9533.40 1582
9534.32 1625
9535.24 1591
9536.16 1702
9537.09 1761
9538.01 1696
9538.93 1678
9539.85 1909
9540.77 2002
9541.70 2028
9542.62 1999
9543.54 1990
9544.46 2031
9545.39 1946
9546.31 1863
9547.23 1792
9548.15 1663
9549.08 1645
9550.00 1633
9550.92 1546
9551.85 1527
9552.77 1589
9553.69 1593
9554.61 1619
9555.54 1470
9556.46 1491
9557.38 1524
9558.31 1571
9559.23 1458
9560.15 1484
9561.08 1536
9562.00 1502
9562.92 1529
9563.85 1464
9564.77 1510
9565.69 1560
9566.62 1570
9567.54 1545
9568.46 1598
9569.39 1516
9570.31 1675
9571.23 1603
9572.16 1477
9573.08 1481
9574.01 1542
9574.93 1548
9575.85 1522
9576.78 1569
9577.70 1538
9578.63 1501
9579.55 1503
9580.47 1560
9581.40 1481
9582.32 1419
9583.25 1462
9584.17 1483
9585.10 1538
9586.02 1525
9586.94 1494
9587.87 1531
9588.79 1500
9589.72 1573
9590.64 1440
9591.57 1405
9592.49 1475
9593.42 1513
9594.34 1536
9595.27 1501
9596.19 1506
9597.12 1494
9598.04 1589
9598.97 1540
9599.89 1521
9600.82 1496
9601.74 1483
9602.67 1503
9603.59 1485
9604.52 1506
9605.44 1570
9606.37 1638
9607.29 1550
9608.22 1604
9609.15 1719
9610.07 1667
9611.00 1663
9611.92 1583
9612.85 1578
9613.77 1574
9614.70 1538
9615.63 1663
9616.55 1505
9617.48 1487
9618.40 1619
9619.33 1591
9620.26 1552
9621.18 1572
9622.11 1617
9623.03 1612
9623.96 1564
9624.89 1646
9625.81 1714
9626.74 1667
9627.67 1762
9628.59 1691
9629.52 1656
9630.45 1704
9631.37 1675
9632.30 1643
9633.23 1629
9634.15 1715
9635.08 1614
9636.01 1654
9636.93 1753
9637.86 1755
9638.79 1832
9639.71 1712
9640.64 1772
9641.57 1822
9642.50 1768
9643.42 1736
9644.35 1810
9645.28 1851
9646.21 1854
9647.13 1860
9648.06 1912
9648.99 1953
9649.92 1966
9650.84 1914
9651.77 1878
9652.70 1845
9653.63 1996
9654.55 1956
9655.48 2058
9656.41 2118
9657.34 2052
9658.26 2132
9659.19 2152
9660.12 2071
9661.05 2147
9661.98 2033
9662.91 2008
9663.83 2043
9664.76 2036
9665.69 1933
9666.62 1859
9667.55 1874
9668.48 1884
9669.40 1889
9670.33 1881
9671.26 1827
9672.19 1884
9673.12 1871
9674.05 1960
9674.98 1879
9675.90 1852
9676.83 1981
9677.76 1989
9678.69 1912
9679.62 1894
9680.55 1971
9681.48 1886
9682.41 2010
9683.34 1942
9684.27 1855
9685.19 1902
9686.12 2045
9687.05 2021
9687.98 2022
9688.91 1968
9689.84 2063
9690.77 1985
9691.70 1961
9692.63 2003
9693.56 2080
9694.49 2039
9695.42 2061
9696.35 2052
9697.28 2111
9698.21 2100
9699.14 2052
9700.07 2089
9701.00 2041
9701.93 2081
9702.86 2137
9703.79 2155
9704.72 2169
9705.65 2204
9706.58 2227
9707.51 2437
9708.44 2483
9709.37 2394
9710.30 2306
9711.23 2276
9712.16 2278
9713.09 2223
9714.02 2125
9714.95 2077
9715.88 2069
9716.82 2106
9717.75 2061
9718.68 1986
9719.61 2057
9720.54 2077
9721.47 2086
9722.40 2073
9723.33 2048
9724.26 2083
9725.19 2011
9726.13 1972
9727.06 1981
9727.99 2043
9728.92 1955
9729.85 1871
9730.78 1874
9731.71 1877
9732.64 1867
9733.58 1756
9734.51 1791
9735.44 1864
9736.37 1821
9737.30 1810
9738.23 1800
9739.17 1862
9740.10 1888
9741.03 1860
9741.96 1850
9742.89 1849
9743.83 1840
9744.76 1768
9745.69 1757
9746.62 1771
9747.55 1882
9748.49 1801
9749.42 1780
9750.35 1792
9751.28 1810
9752.22 1772
9753.15 1799
9754.08 1769
9755.01 1763
9755.95 1755
9756.88 1815
9757.81 1778
9758.75 1732
9759.68 1735
9760.61 1718
9761.54 1748
9762.48 1726
9763.41 1749
9764.34 1771
9765.28 1786
9766.21 1792
9767.14 1825
9768.08 1909
9769.01 1801
9769.94 1757
9770.88 1801
9771.81 1805
9772.74 1720
9773.68 1758
9774.61 1810
9775.54 1825
9776.48 1793
9777.41 1808
9778.34 1729
9779.28 1770
9780.21 1859
9781.14 1834
9782.08 1828
9783.01 1840
9783.95 1811
9784.88 1763
9785.81 1875
9786.75 1867
9787.68 1910
9788.62 2029
9789.55 1964
9790.49 1900
9791.42 1922
9792.35 1917
9793.29 1920
9794.22 1798
9795.16 1862
9796.09 1848
9797.03 1872
9797.96 1869
9798.90 1795
9799.83 1733
9800.77 1629
9801.70 1651
9802.64 1780
9803.57 1757
9804.51 1743
9805.44 1792
9806.38 1777
9807.31 1742
9808.25 1797
9809.18 1695
9810.12 1759
9811.05 1683
9811.99 1725
9812.92 1644
9813.86 1685
9814.79 1733
9815.73 1671
9816.66 1637
9817.60 1584
9818.54 1614
9819.47 1528
9820.41 1552
9821.34 1528
9822.28 1552
9823.21 1574
9824.15 1563
9825.09 1558
9826.02 1512
9826.96 1534
9827.89 1645
9828.83 1581
9829.77 1557
9830.70 1610
9831.64 1549
9832.57 1572
9833.51 1586
9834.45 1605
9835.38 1617
9836.32 1631
9837.26 1620
9838.19 1567
9839.13 1510
9840.07 1623
9841.00 1616
9841.94 1593
9842.88 1564
9843.81 1618
9844.75 1595
9845.69 1607
9846.62 1703
9847.56 1735
9848.50 1724
9849.44 1625
9850.37 1622
9851.31 1659
9852.25 1645
9853.18 1625
9854.12 1670
9855.06 1548
9856.00 1593
9856.93 1686
9857.87 1621
9858.81 1560
9859.75 1606
9860.68 1576
9861.62 1588
9862.56 1692
9863.50 1681
9864.44 1643
9865.37 1722
9866.31 1721
9867.25 1753
9868.19 1690
9869.13 1721
9870.06 1726
9871.00 1693
9871.94 1662
9872.88 1654
9873.82 1638
9874.75 1675
9875.69 1582
9876.63 1580
9877.57 1581
9878.51 1616
9879.45 1679
9880.39 1545
9881.32 1544
9882.26 1562
9883.20 1620
9884.14 1536
9885.08 1519
9886.02 1623
9886.96 1619
9887.90 1612
9888.83 1558
9889.77 1577
9890.71 1596
9891.65 1587
9892.59 1529
9893.53 1467
9894.47 1617
9895.41 1535
9896.35 1467
9897.29 1508
9898.23 1559
9899.17 1474
9900.11 1512
9901.05 1482
9901.99 1411
9902.92 1493
9903.86 1487
9904.80 1503
9905.74 1421
9906.68 1505
9907.62 1531
9908.56 1496
9909.50 1530
9910.44 1538
9911.38 1489
9912.32 1492
9913.26 1458
9914.20 1598
9915.14 1634
9916.08 1542
9917.02 1510
9917.97 1606
9918.91 1654
9919.85 1637
9920.79 1592
9921.73 1615
9922.67 1667
9923.61 1703
9924.55 1580
9925.49 1648
9926.43 1651
9927.37 1626
9928.31 1582
9929.25 1604
9930.19 1715
9931.13 1799
9932.08 1987
9933.02 1996
9933.96 2171
9934.90 2317
9935.84 2444
9936.78 2527
9937.72 2450
9938.66 2257
9939.61 2207
9940.55 2088
9941.49 1897
9942.43 1797
9943.37 1697
9944.31 1651
9945.26 1665
9946.20 1615
9947.14 1594
9948.08 1538
9949.02 1611
9949.96 1607
9950.91 1591
9951.85 1485
9952.79 1559
9953.73 1598
9954.67 1559
9955.62 1463
9956.56 1503
9957.50 1521
9958.44 1459
9959.39 1411
9960.33 1466
9961.27 1552
9962.21 1452
9963.16 1476
9964.10 1519
9965.04 1564
9965.98 1468
9966.93 1507
9967.87 1501
9968.81 1480
9969.75 1452
9970.70 1473
9971.64 1452
9972.58 1511
9973.53 1433
9974.47 1577
9975.41 1538
9976.36 1487
9977.30 1432
9978.24 1458
9979.18 1474
9980.13 1410
9981.07 1462
9982.01 1486
9982.96 1386
9983.90 1455
9984.85 1418
9985.79 1405
9986.73 1378
9987.68 1397
9988.62 1418
9989.56 1457
9990.51 1425
9991.45 1382
9992.40 1479
9993.34 1423
9994.28 1400
9995.23 1368
9996.17 1377
9997.12 1491
9998.06 1390
9999.00 1418
9999.95 1443
10000.89 1357
10001.84 1423
10002.78 1419
10003.73 1398
10004.67 1409
10005.61 1459
10006.56 1420
10007.50 1431
10008.45 1414
10009.39 1449
10010.34 1391
10011.28 1399
10012.23 1322
10013.17 1412
10014.12 1403
10015.06 1415
10016.01 1495
10016.95 1457
10017.90 1365
10018.84 1367
10019.79 1411
10020.73 1440
10021.68 1308
10022.62 1341
10023.57 1434
10024.51 1379
10025.46 1320
10026.41 1329
10027.35 1360
10028.30 1354
10029.24 1335
10030.19 1432
10031.13 1336
10032.08 1395
10033.03 1370
10033.97 1372
10034.92 1232
10035.86 1232
10036.81 1318
10037.76 1283
10038.70 1252
10039.65 1257
10040.59 1221
10041.54 1292
10042.49 1371
10043.43 1332
10044.38 1242
10045.33 1250
10046.27 1192
10047.22 1259
10048.16 1269
10049.11 1253
10050.06 1269
10051.00 1246
10051.95 1209
10052.90 1226
10053.84 1255
10054.79 1277
10055.74 1221
10056.69 1255
10057.63 1276
10058.58 1216
10059.53 1295
10060.47 1240
10061.42 1163
10062.37 1169
10063.32 1227
10064.26 1198
10065.21 1191
10066.16 1145
10067.10 1198
10068.05 1240
10069.00 1179
10069.95 1145
10070.89 1129
10071.84 1198
10072.79 1250
10073.74 1215
10074.69 1275
10075.63 1253
10076.58 1238
10077.53 1214
10078.48 1224
10079.43 1267
10080.37 1240
10081.32 1178
10082.27 1157
10083.22 1273
10084.17 1231
10085.11 1166
10086.06 1186
10087.01 1175
10087.96 1165
10088.91 1105
10089.86 1212
10090.81 1202
10091.75 1132
10092.70 1160
10093.65 1172
10094.60 1150
10095.55 1164
10096.50 1181
10097.45 1164
10098.40 1073
10099.34 1164
10100.29 1153
10101.24 1193
10102.19 1148
10103.14 1117
10104.09 1132
10105.04 1208
10105.99 1200
10106.94 1146
10107.89 1231
10108.84 1231
10109.79 1107
10110.73 1179
10111.68 1084
10112.63 1117
10113.58 1212
10114.53 1227
10115.48 1214
10116.43 1155
10117.38 1172
10118.33 1171
10119.28 1118
10120.23 1117
10121.18 1121
10122.13 1161
10123.08 1131
10124.03 1147
10124.98 1117
10125.93 1129
10126.88 1160
10127.83 1164
10128.78 1173
10129.73 1092
10130.68 1090
10131.64 1194
10132.59 1147
10133.54 1183
10134.49 1153
10135.44 1177
10136.39 1162
10137.34 1132
10138.29 1121
10139.24 1142
10140.19 1146
10141.14 1160
10142.09 1125
10143.04 1121
10144.00 1140
10144.95 1093
10145.90 1122
10146.85 1126
10147.80 1136
10148.75 1164
10149.70 1123
10150.65 1087
10151.61 1109
10152.56 1119
10153.51 1163
10154.46 1152
10155.41 1144
10156.36 1205
10157.31 1137
10158.27 1128
10159.22 1188
10160.17 1226
10161.12 1186
10162.07 1238
10163.03 1272
10163.98 1147
10164.93 1119
10165.88 1100
10166.83 1165
10167.79 1224
10168.74 1185
10169.69 1172
10170.64 1196
10171.60 1246
10172.55 1285
10173.50 1193
10174.45 1245
10175.41 1156
10176.36 1179
10177.31 1213
10178.26 1258
10179.22 1268
10180.17 1185
10181.12 1230
10182.07 1316
10183.03 1319
10183.98 1247
10184.93 1258
10185.89 1298
10186.84 1270
10187.79 1272
10188.75 1262
10189.70 1299
10190.65 1315
10191.60 1314
10192.56 1248
10193.51 1306
10194.47 1272
10195.42 1284
10196.37 1244
10197.33 1308
10198.28 1299
10199.23 1251
10200.19 1325
10201.14 1440
10202.09 1361
10203.05 1340
10204.00 1351
10204.96 1373
10205.91 1402
10206.86 1416
10207.82 1435
10208.77 1462
10209.73 1524
10210.68 1428
10211.63 1449
10212.59 1495
10213.54 1621
10214.50 1634
10215.45 1583
10216.41 1613
10217.36 1591
10218.32 1606
10219.27 1557
10220.22 1572
10221.18 1467
10222.13 1476
10223.09 1506
10224.04 1500
10225.00 1426
10225.95 1398
10226.91 1502
10227.86 1469
10228.82 1463
10229.77 1441
10230.73 1420
10231.68 1478
10232.64 1441
10233.59 1460
10234.55 1448
10235.50 1463
10236.46 1348
10237.42 1361
10238.37 1322
10239.33 1357
10240.28 1323
10241.24 1355
10242.19 1417
10243.15 1408
10244.10 1415
10245.06 1479
10246.02 1432
10246.97 1452
10247.93 1491
10248.88 1427
10249.84 1466
10250.80 1463
10251.75 1348
10252.71 1327
10253.66 1329
10254.62 1280
10255.58 1256
10256.53 1235
10257.49 1236
10258.45 1243
10259.40 1331
10260.36 1297
10261.32 1273
10262.27 1320
10263.23 1244
10264.19 1223
10265.14 1199
10266.10 1239
10267.06 1205
10268.01 1180
10268.97 1251
10269.93 1230
10270.88 1183
10271.84 1168
10272.80 1214
10273.76 1213
10274.71 1202
10275.67 1194
10276.63 1189
10277.58 1202
10278.54 1218
10279.50 1178
10280.46 1091
10281.41 1179
10282.37 1180
10283.33 1144
10284.29 1174
10285.24 1167
10286.20 1150
10287.16 1159
10288.12 1147
10289.08 1178
10290.03 1177
10290.99 1126
10291.95 1085
10292.91 1064
10293.87 1121
10294.82 1137
10295.78 1097
10296.74 1071
10297.70 1086
10298.66 1102
10299.61 1142
10300.57 1150
10301.53 1106
10302.49 1140
10303.45 1119
10304.41 1118
10305.37 1195
10306.32 1176
10307.28 1118
10308.24 1148
10309.20 1096
10310.16 1225
10311.12 1134
10312.08 1112
10313.04 1138
10314.00 1128
10314.95 1130
10315.91 1072
10316.87 1117
10317.83 1099
10318.79 1158
10319.75 1097
10320.71 1062
10321.67 1142
10322.63 1124
10323.59 1144
10324.55 1166
10325.51 1120
10326.47 1055
10327.43 1082
10328.39 1131
10329.35 1139
10330.31 1141
10331.27 1149
10332.23 1165
10333.19 1149
10334.15 1209
10335.11 1142
10336.07 1163
10337.03 1141
10337.99 1037
10338.95 1026
10339.91 1087
10340.87 1164
10341.83 1172
10342.79 1127
10343.75 1152
10344.71 1085
10345.67 1129
10346.63 1075
10347.59 1106
10348.55 1092
10349.51 1059
10350.47 1018
10351.43 1012
10352.39 1013
10353.35 1088
10354.31 1064
10355.28 1023
10356.24 1051
10357.20 1126
10358.16 1116
10359.12 1101
10360.08 1092
10361.04 1103
10362.00 1121
10362.96 1090
10363.93 1064
10364.89 1056
10365.85 1089
10366.81 1114
10367.77 1076
10368.73 1065
10369.69 1155
10370.66 1095
10371.62 1078
10372.58 1037
10373.54 1050
10374.50 1054
10375.47 1031
10376.43 1056
10377.39 1096
10378.35 1038
10379.31 1076
10380.28 1121
10381.24 1097
10382.20 1021
10383.16 1092
10384.12 1105
10385.09 1051
10386.05 1093
10387.01 1075
10387.97 1050
10388.94 1057
10389.90 1097
10390.86 1042
10391.82 996
10392.79 1093
10393.75 1109
10394.71 1062
10395.68 1035
10396.64 1075
10397.60 1069
10398.56 1099
10399.53 1073
10400.49 1074
10401.45 1083
10402.42 1075
10403.38 1117
10404.34 1107
10405.31 1130
10406.27 1089
10407.23 1081
10408.20 1124
10409.16 1041
10410.12 1041
10411.09 1044
10412.05 1131
10413.01 1122
10413.98 1069
10414.94 1088
10415.90 1052
10416.87 1111
10417.83 1085
10418.80 1062
10419.76 1097
10420.72 1114
10421.69 1123
10422.65 1177
10423.62 1197
10424.58 1265
10425.54 1252
10426.51 1313
10427.47 1420
10428.44 1443
10429.40 1419
10430.37 1368
10431.33 1309
10432.30 1224
10433.26 1231
10434.22 1243
10435.19 1208
10436.15 1198
10437.12 1122
10438.08 1125
10439.05 1132
10440.01 1081
10440.98 1045
10441.94 1086
10442.91 1080
10443.87 1127
10444.84 1056
10445.80 1005
10446.77 1071
10447.73 1057
10448.70 991
10449.66 928
10450.63 986
10451.59 1009
10452.56 1111
10453.53 1070
10454.49 1042
10455.46 1084
10456.42 978
10457.39 1002
10458.35 1028
10459.32 1045
10460.29 1107
10461.25 1049
10462.22 994
10463.18 1031
10464.15 1058
10465.12 1071
10466.08 1073
10467.05 985
10468.01 1024
10468.98 965
10469.95 1041
10470.91 1014
10471.88 912
10472.85 1028
10473.81 1028
10474.78 1028
10475.74 1042
10476.71 1004
10477.68 1016
10478.64 1011
10479.61 1013
10480.58 979
10481.54 1000
10482.51 1026
10483.48 1022
10484.45 1030
10485.41 988
10486.38 917
10487.35 1016
10488.31 1032
10489.28 1022
10490.25 967
10491.22 998
10492.18 1043
10493.15 1009
10494.12 1058
10495.08 1030
10496.05 1022
10497.02 1006
10497.99 1024
10498.95 977
10499.92 1006
10500.89 1056
10501.86 1002
10502.83 1013
10503.79 1092
10504.76 1088
10505.73 1033
10506.70 1031
10507.67 951
10508.63 1065
10509.60 1083
10510.57 1092
10511.54 1088
10512.51 1036
10513.47 1068
10514.44 1014
10515.41 1042
10516.38 1040
10517.35 1048
10518.32 1023
10519.28 1058
10520.25 1075
10521.22 1056
10522.19 1042
10523.16 1051
10524.13 1087
10525.10 1065
10526.07 1076
10527.03 1113
10528.00 1038
10528.97 993
10529.94 940
10530.91 1034
10531.88 1058
10532.85 1103
10533.82 957
10534.79 1006
10535.76 1018
10536.73 1105
10537.70 1062
10538.67 1016
10539.63 1044
10540.60 1047
10541.57 1140
10542.54 1107
10543.51 1034
10544.48 999
10545.45 1021
10546.42 1069
10547.39 1094
10548.36 1097
10549.33 1058
10550.30 1087
10551.27 1058
10552.24 1002
10553.21 1013
10554.18 1081
10555.15 1056
10556.12 1005
10557.09 1026
10558.06 1014
10559.03 1026
10560.00 1021
10560.97 1023
10561.95 1037
10562.92 1020
10563.89 994
10564.86 1095
10565.83 1065
10566.80 1094
10567.77 1193
10568.74 1198
10569.71 1174
10570.68 1201
10571.65 1209
10572.62 1241
10573.59 1228
10574.57 1209
10575.54 1165
10576.51 1122
10577.48 1102
10578.45 1149
10579.42 1056
10580.39 1024
10581.36 1094
10582.34 1074
10583.31 1068
10584.28 999
10585.25 1072
10586.22 1072
10587.19 1050
10588.17 1081
10589.14 1073
10590.11 1110
10591.08 1051
10592.05 1073
10593.02 994
10594.00 1060
10594.97 1076
10595.94 1054
10596.91 1161
10597.89 1156
10598.86 1113
10599.83 1165
10600.80 1152
10601.77 1111
10602.75 1048
10603.72 1064
10604.69 1089
10605.66 1015
10606.64 1056
10607.61 975
10608.58 933
10609.55 1106
10610.53 1040
10611.50 1016
10612.47 1011
10613.45 1064
10614.42 999
10615.39 1072
10616.36 1018
10617.34 1057
10618.31 1056
10619.28 1037
10620.26 1053
10621.23 1065
10622.20 994
10623.18 974
10624.15 972
10625.12 1011
10626.10 1016
10627.07 979
10628.04 1026
10629.02 1088
10629.99 1100
10630.97 1098
10631.94 1127
10632.91 1105
10633.89 1091
10634.86 1074
10635.83 1131
10636.81 1132
10637.78 1079
10638.76 1100
10639.73 1063
10640.70 1061
10641.68 1046
10642.65 1008
10643.63 1085
10644.60 1080
10645.58 1113
10646.55 1148
10647.53 1198
10648.50 1218
10649.47 1262
10650.45 1187
10651.42 1197
10652.40 1176
10653.37 1096
10654.35 1088
10655.32 1124
10656.30 1074
10657.27 1095
10658.25 1122
10659.22 1059
10660.20 1001
10661.17 1081
10662.15 1069
10663.12 1065
10664.10 1052
10665.07 1032
10666.05 1088
10667.02 1126
10668.00 1043
10668.97 1050
10669.95 1065
10670.93 1003
10671.90 976
10672.88 985
10673.85 1038
10674.83 1062
10675.80 1021
10676.78 994
10677.76 990
10678.73 1131
10679.71 1070
10680.68 1078
10681.66 997
10682.63 970
10683.61 1043
10684.59 1017
10685.56 993
10686.54 1048
10687.52 1059
10688.49 1067
10689.47 1037
10690.44 1037
10691.42 1128
10692.40 1043
10693.37 1156
10694.35 1034
10695.33 983
10696.30 1038
10697.28 1012
10698.26 1015
10699.23 976
10700.21 939
10701.19 944
10702.17 939
10703.14 947
10704.12 994
10705.10 961
10706.07 990
10707.05 1049
10708.03 994
10709.01 1009
10709.98 976
10710.96 922
10711.94 928
10712.91 951
10713.89 983
10714.87 955
10715.85 988
10716.83 960
10717.80 1027
10718.78 956
10719.76 1014
10720.74 999
10721.71 990
10722.69 960
10723.67 935
10724.65 974
10725.63 1045
10726.60 1005
10727.58 976
10728.56 928
10729.54 904
10730.52 1014
10731.49 958
10732.47 973
10733.45 1006
10734.43 941
10735.41 901
10736.39 926
10737.37 917
10738.34 972
10739.32 991
10740.30 1037
10741.28 1005
10742.26 1003
10743.24 989
10744.22 971
10745.20 989
10746.17 919
10747.15 956
10748.13 926
10749.11 1026
10750.09 994
10751.07 949
10752.05 1010
10753.03 984
10754.01 983
10754.99 958
10755.97 1038
10756.95 1034
10757.93 923
10758.91 1010
10759.88 993
10760.86 953
10761.84 995
10762.82 1093
10763.80 1035
10764.78 1004
10765.76 999
10766.74 964
10767.72 1033
10768.70 1051
10769.68 1005
10770.66 1031
10771.64 970
10772.62 967
10773.60 984
10774.58 1006
10775.56 1024
10776.54 967
10777.52 958
10778.51 944
10779.49 962
10780.47 1001
10781.45 948
10782.43 1028
10783.41 982
10784.39 960
10785.37 957
10786.35 993
10787.33 927
10788.31 1028
10789.29 1018
10790.27 1016
10791.26 1017
10792.24 989
10793.22 981
10794.20 1014
10795.18 984
10796.16 963
10797.14 956
10798.12 969
10799.10 943
10800.09 944
10801.07 900
10802.05 900
10803.03 892
10804.01 871
10804.99 963
10805.98 992
10806.96 972
10807.94 1007
10808.92 1010
10809.90 976
10810.89 1003
10811.87 986
10812.85 957
10813.83 922
10814.81 997
10815.80 1021
10816.78 948
10817.76 971
10818.74 975
10819.72 958
10820.71 1015
10821.69 989
10822.67 938
10823.65 978
10824.64 969
10825.62 946
10826.60 1000
10827.58 949
10828.57 950
10829.55 954
10830.53 977
10831.52 1056
10832.50 986
10833.48 960
10834.46 927
10835.45 927
10836.43 971
10837.41 978
10838.40 976
10839.38 1015
10840.36 1024
10841.35 1006
10842.33 1142
10843.31 1043
10844.30 1018
10845.28 961
10846.26 1040
10847.25 1037
10848.23 1043
10849.21 1090
10850.20 1068
10851.18 1026
10852.17 1051
10853.15 1033
10854.13 961
10855.12 1037
10856.10 1027
10857.09 1040
10858.07 1045
10859.05 1015
10860.04 1032
10861.02 1051
10862.01 1097
10862.99 1011
10863.97 1033
10864.96 1070
10865.94 1004
10866.93 962
10867.91 1026
10868.90 1033
10869.88 1054
10870.87 1071
10871.85 977
10872.84 1018
10873.82 1096
10874.81 1084
10875.79 1072
10876.78 1049
10877.76 1095
10878.75 1072
10879.73 1104
10880.72 1073
10881.70 1047
10882.69 1039
10883.67 1114
10884.66 1057
10885.64 1122
10886.63 1131
10887.61 1051
10888.60 1116
10889.58 1176
10890.57 1115
10891.55 1119
10892.54 1143
10893.53 1100
10894.51 1120
10895.50 1164
10896.48 1172
10897.47 1180
10898.45 1227
10899.44 1247
10900.43 1249
10901.41 1163
10902.40 1123
10903.38 1177
10904.37 1204
10905.36 1249
10906.34 1210
10907.33 1114
10908.32 1139
10909.30 1180
10910.29 1239
10911.28 1204
10912.26 1226
10913.25 1257
10914.24 1314
10915.22 1251
10916.21 1268
10917.20 1276
10918.18 1234
10919.17 1256
10920.16 1198
10921.14 1263
10922.13 1317
10923.12 1299
10924.10 1282
10925.09 1202
10926.08 1221
10927.07 1271
10928.05 1317
10929.04 1248
10930.03 1298
10931.01 1294
10932.00 1264
10932.99 1277
10933.98 1295
10934.96 1302
10935.95 1275
10936.94 1295
10937.93 1313
10938.92 1290
10939.90 1322
10940.89 1293
10941.88 1366
10942.87 1265
10943.85 1288
10944.84 1298
10945.83 1267
10946.82 1320
10947.81 1344
10948.79 1410
10949.78 1402
10950.77 1432
10951.76 1436
10952.75 1466
10953.74 1501
10954.72 1475
10955.71 1393
10956.70 1384
10957.69 1400
10958.68 1467
10959.67 1466
10960.66 1482
10961.65 1561
10962.63 1586
10963.62 1623
10964.61 1635
10965.60 1696
10966.59 1776
10967.58 1856
10968.57 1827
10969.56 1776
10970.55 1697
10971.54 1724
10972.52 1651
10973.51 1630
10974.50 1584
10975.49 1624
10976.48 1609
10977.47 1622
10978.46 1643
10979.45 1517
10980.44 1517
10981.43 1525
10982.42 1571
10983.41 1562
10984.40 1598
10985.39 1575
10986.38 1551
10987.37 1564
10988.36 1539
10989.35 1610
10990.34 1568
10991.33 1599
10992.32 1632
10993.31 1581
10994.30 1544
10995.29 1682
10996.28 1654
10997.27 1695
10998.26 1657
10999.25 1670
11000.24 1631
11001.23 1594
11002.22 1682
11003.21 1720
11004.20 1699
11005.20 1799
11006.19 1899
11007.18 1996
11008.17 2054
11009.16 2089
11010.15 1983
11011.14 2184
11012.13 2125
11013.12 2004
11014.11 1948
11015.10 1866
11016.10 1795
11017.09 1635
11018.08 1638
11019.07 1594
11020.06 1561
11021.05 1522
11022.04 1560
11023.04 1517
11024.03 1530
11025.02 1500
11026.01 1460
11027.00 1500
11027.99 1460
11028.99 1413
11029.98 1421
11030.97 1418
11031.96 1495
11032.95 1414
11033.95 1397
11034.94 1450
11035.93 1379
11036.92 1375
11037.91 1399
11038.91 1417
11039.90 1374
11040.89 1341
11041.88 1358
11042.88 1360
11043.87 1365
11044.86 1287
11045.85 1381
11046.85 1326
11047.84 1357
11048.83 1380
11049.82 1383
11050.82 1398
11051.81 1293
11052.80 1343
11053.80 1357
11054.79 1390
11055.78 1339
11056.77 1337
11057.77 1308
11058.76 1347
11059.75 1260
11060.75 1251
11061.74 1332
11062.73 1220
11063.73 1182
11064.72 1249
11065.71 1180
11066.71 1240
11067.70 1195
11068.69 1262
11069.69 1206
11070.68 1216
11071.68 1218
11072.67 1222
11073.66 1237
11074.66 1285
11075.65 1333
11076.65 1305
11077.64 1195
11078.63 1251
11079.63 1243
11080.62 1313
11081.62 1182
11082.61 1217
11083.60 1267
11084.60 1216
11085.59 1225
11086.59 1250
11087.58 1218
11088.58 1240
11089.57 1312
11090.57 1271
11091.56 1207
11092.55 1204
11093.55 1249
11094.54 1216
11095.54 1210
11096.53 1254
11097.53 1135
11098.52 1166
11099.52 1210
11100.51 1194
11101.51 1155
11102.50 1261
11103.50 1219
11104.49 1247
11105.49 1205
11106.48 1205
11107.48 1205
11108.48 1231
11109.47 1178
11110.47 1146
11111.46 1109
11112.46 1142
11113.45 1163
11114.45 1146
11115.44 1186
11116.44 1199
11117.44 1197
11118.43 1202
11119.43 1105
11120.42 1161
11121.42 1161
11122.42 1127
11123.41 1165
11124.41 1226
11125.40 1238
11126.40 1208
11127.40 1216
11128.39 1224
11129.39 1129
11130.38 1137
11131.38 1160
11132.38 1149
11133.37 1180
11134.37 1183
11135.37 1186
11136.36 1194
11137.36 1160
11138.36 1232
11139.35 1250
11140.35 1171
11141.35 1169
11142.34 1216
11143.34 1251
11144.34 1163
11145.34 1132
11146.33 1139
11147.33 1174
11148.33 1083
11149.32 1137
11150.32 1128
11151.32 1165
11152.32 1091
11153.31 1086
11154.31 1178
11155.31 1098
11156.31 1142
11157.30 1168
11158.30 1171
11159.30 1107
11160.30 1146
11161.29 1127
11162.29 1189
11163.29 1147
11164.29 1163
11165.29 1165
11166.28 1220
11167.28 1153
11168.28 1130
11169.28 1145
11170.28 1177
11171.27 1157
11172.27 1144
11173.27 1127
11174.27 1077
11175.27 1087
11176.27 1102
11177.26 1161
11178.26 1099
11179.26 1153
11180.26 1163
11181.26 1103
11182.26 1095
11183.26 1155
11184.26 1104
11185.25 1130
11186.25 1170
11187.25 1156
11188.25 1115
11189.25 1074
11190.25 1073
11191.25 1161
11192.25 1222
11193.25 1126
11194.25 1155
11195.24 1157
11196.24 1142
11197.24 1177
11198.24 1209
11199.24 1129
11200.24 1075
11201.24 1135
11202.24 1153
11203.24 1132
11204.24 1141
11205.24 1166
11206.24 1159
11207.24 1136
11208.24 1215
11209.24 1106
11210.24 1159
11211.24 1087
11212.24 1104
11213.24 1169
11214.24 1131
11215.24 1117
11216.24 1144
11217.24 1123
11218.24 1195
11219.24 1174
11220.24 1162
11221.24 1126
11222.24 1157
11223.24 1238
11224.24 1144
11225.24 1108
11226.24 1066
11227.25 1100
11228.25 1142
11229.25 1175
11230.25 1141
11231.25 1115
11232.25 1052
11233.25 1111
11234.25 1103
11235.25 1096
11236.25 1144
11237.25 1062
11238.26 1088
11239.26 1108
11240.26 1073
11241.26 1060
11242.26 1098
11243.26 1154
11244.26 1164
11245.27 1089
11246.27 1036
11247.27 1136
11248.27 1136
11249.27 1038
11250.27 1082
11251.28 1155
11252.28 1145
11253.28 1119
11254.28 1087
11255.28 1104
11256.29 1079
11257.29 1113
11258.29 1087
11259.29 1123
11260.29 1052
11261.30 1066
11262.30 1125
11263.30 1162
11264.30 1079
11265.31 1071
11266.31 1064
11267.31 1167
11268.31 1151
11269.32 1044
11270.32 1098
11271.32 1085
11272.32 1125
11273.33 1092
11274.33 1080
11275.33 1123
11276.33 1181
11277.34 1118
11278.34 1082
11279.34 1078
11280.35 1139
11281.35 1119
11282.35 1145
11283.36 1164
11284.36 1241
11285.36 1131
11286.37 1218
11287.37 1227
11288.37 1233
11289.38 1161
11290.38 1185
11291.38 1207
11292.39 1219
11293.39 1181
11294.39 1143
11295.40 1110
11296.40 1123
11297.41 1134
11298.41 1115
11299.41 1095
11300.42 1077
11301.42 1109
11302.43 1036
11303.43 1090
11304.43 1078
11305.44 1059
11306.44 999
11307.45 1120
11308.45 1068
11309.46 1032
11310.46 1091
11311.46 1028
11312.47 1092
11313.47 1073
11314.48 1066
11315.48 1116
11316.49 1070
11317.49 1170
11318.50 1143
11319.50 1125
11320.51 1141
11321.51 1165
11322.52 1192
11323.52 1149
11324.53 1164
11325.53 1168
11326.54 1165
11327.54 1248
11328.55 1126
11329.55 1069
11330.56 1080
11331.56 1130
11332.57 1150
11333.57 1158
11334.58 1121
11335.58 1083
11336.59 1101
11337.60 1062
11338.60 1071
11339.61 1059
11340.61 1043
11341.62 1049
11342.62 1050
11343.63 1000
11344.64 1050
11345.64 1144
11346.65 1128
11347.65 1089
11348.66 1012
11349.67 1062
11350.67 1049
11351.68 1089
11352.69 1056
11353.69 1056
11354.70 1099
11355.71 1101
11356.71 1033
11357.72 1025
11358.72 1020
11359.73 1000
11360.74 976
11361.74 1021
11362.75 1050
11363.76 1104
11364.76 1093
11365.77 1122
11366.78 1030
11367.79 1066
11368.79 1047
11369.80 1037
11370.81 1114
11371.81 1051
11372.82 1057
11373.83 992
11374.84 983
11375.84 1006
11376.85 1014
11377.86 970
11378.87 1027
11379.87 1030
11380.88 993
11381.89 992
11382.90 1039
11383.90 1079
11384.91 976
11385.92 1005
11386.93 1039
11387.93 1024
11388.94 980
11389.95 1011
11390.96 992
11391.97 979
11392.97 1017
11393.98 964
11394.99 945
11396.00 940
11397.01 944
11398.02 978
11399.02 1007
11400.03 1012
11401.04 1035
11402.05 996
11403.06 1032
11404.07 1031
11405.08 980
11406.08 963
11407.09 974
11408.10 1012
11409.11 1035
11410.12 1053
11411.13 1085
11412.14 970
11413.15 1000
11414.15 972
11415.16 997
11416.17 1058
11417.18 1055
11418.19 1032
11419.20 1032
11420.21 1029
11421.22 991
11422.23 1041
11423.24 1072
11424.25 1020
11425.26 1026
11426.27 1090
11427.28 1053
11428.29 1004
11429.30 974
11430.31 1042
11431.32 1048
11432.32 1037
11433.33 1056
11434.34 1045
11435.35 1044
11436.36 1050
11437.37 1084
11438.38 1112
11439.39 1039
11440.41 1077
11441.42 1042
11442.43 1109
11443.44 1067
11444.45 1000
11445.46 1067
11446.47 1051
11447.48 1014
11448.49 1040
11449.50 1098
11450.51 1108
11451.52 1071
11452.53 1049
11453.54 1040
11454.55 1121
11455.56 1086
11456.57 1098
11457.59 1108
11458.60 1058
11459.61 1033
11460.62 1122
11461.63 1100
11462.64 1084
11463.65 1085
11464.66 1107
11465.67 1121
11466.69 1081
11467.70 1105
11468.71 1133
11469.72 1154
11470.73 1065
11471.74 1195
11472.75 1217
11473.77 1152
11474.78 1173
11475.79 1131
11476.80 1142
11477.81 1128
11478.83 1158
11479.84 1150
11480.85 1137
11481.86 1144
11482.87 1075
11483.89 1111
11484.90 1148
11485.91 1160
11486.92 1229
11487.93 1148
11488.95 1158
11489.96 1124
11490.97 1181
11491.98 1144
11493.00 1118
11494.01 1158
11495.02 1166
11496.03 1165
11497.05 1161
11498.06 1211
11499.07 1175
11500.09 1211
11501.10 1204
11502.11 1133
11503.12 1115
11504.14 1186
11505.15 1212
11506.16 1242
11507.18 1212
11508.19 1170
11509.20 1245
11510.22 1232
11511.23 1209
11512.24 1204
11513.26 1191
11514.27 1208
11515.28 1242
11516.30 1183
11517.31 1226
11518.32 1271
11519.34 1251
11520.35 1205
11521.37 1217
11522.38 1245
11523.39 1221
11524.41 1224
11525.42 1219
11526.44 1237
11527.45 1188
11528.46 1283
11529.48 1272
11530.49 1250
11531.51 1256
11532.52 1268
11533.53 1328
11534.55 1255
11535.56 1245
11536.58 1347
11537.59 1355
11538.61 1288
11539.62 1289
11540.64 1256
11541.65 1295
11542.67 1310
11543.68 1423
11544.69 1420
11545.71 1409
11546.72 1365
11547.74 1373
11548.75 1368
11549.77 1339
11550.78 1392
11551.80 1365
11552.81 1406
11553.83 1428
11554.85 1432
11555.86 1412
11556.88 1426
11557.89 1418
11558.91 1431
11559.92 1408
11560.94 1356
11561.95 1417
11562.97 1459
11563.98 1494
11565.00 1414
11566.02 1444
11567.03 1541
11568.05 1539
11569.06 1474
11570.08 1464
11571.10 1492
11572.11 1618
11573.13 1608
11574.14 1601
11575.16 1581
11576.18 1571
11577.19 1549
11578.21 1597
11579.22 1622
11580.24 1536
11581.26 1599
11582.27 1655
11583.29 1707
11584.31 1731
11585.32 1744
11586.34 1712
11587.36 1709
11588.37 1827
11589.39 1890
11590.41 1914
11591.42 1840
11592.44 1797
11593.46 1837
11594.47 1948
11595.49 1939
11596.51 1968
11597.53 1979
11598.54 2033
11599.56 2023
11600.58 2060
11601.59 2087
11602.61 2176
11603.63 2324
11604.65 2456
11605.66 2507
11606.68 2525
11607.70 2628
11608.72 2886
11609.74 2954
11610.75 2979
11611.77 2824
11612.79 2865
11613.81 2796
11614.82 2741
11615.84 2561
11616.86 2461
11617.88 2482
11618.90 2327
11619.91 2232
11620.93 2326
11621.95 2298
11622.97 2345
11623.99 2458
11625.01 2419
11626.02 2389
11627.04 2457
11628.06 2386
11629.08 2498
11630.10 2565
11631.12 2505
11632.14 2488
11633.15 2567
11634.17 2610
11635.19 2763
11636.21 2712
11637.23 2869
11638.25 3041
11639.27 3293
11640.29 3469
11641.30 3771
11642.32 3977
11643.34 4188
11644.36 4226
11645.38 4086
11646.40 4022
11647.42 3873
11648.44 3725
11649.46 3314
11650.48 3068
11651.50 2934
11652.52 2782
11653.54 2505
11654.56 2339
11655.58 2345
11656.60 2301
11657.62 2229
11658.64 2238
11659.66 2266
11660.68 2198
11661.70 2142
11662.72 2141
11663.74 2093
11664.76 1986
11665.78 1953
11666.80 2045
11667.82 2050
11668.84 1959
11669.86 1948
11670.88 1917
11671.90 1863
11672.92 1917
11673.94 1892
11674.96 1873
11675.98 1815
11677.00 1884
11678.02 1916
11679.04 1894
11680.06 1827
11681.08 1826
11682.10 1853
11683.12 1850
11684.15 1848
11685.17 1856
11686.19 1902
11687.21 1803
11688.23 1738
11689.25 1694
11690.27 1606
11691.29 1663
11692.31 1620
11693.34 1605
11694.36 1683
11695.38 1660
11696.40 1623
11697.42 1668
11698.44 1632
11699.46 1663
11700.49 1601
11701.51 1616
11702.53 1599
11703.55 1682
11704.57 1652
11705.60 1658
11706.62 1652
11707.64 1634
11708.66 1673
11709.68 1701
11710.71 1649
11711.73 1705
11712.75 1737
11713.77 1683
11714.79 1638
11715.82 1698
11716.84 1648
11717.86 1702
11718.88 1686
11719.91 1684
11720.93 1711
11721.95 1637
11722.97 1721
11724.00 1771
11725.02 1790
11726.04 1769
11727.07 1757
11728.09 1689
11729.11 1697
11730.13 1651
11731.16 1689
11732.18 1675
11733.20 1535
11734.23 1610
11735.25 1630
11736.27 1625
11737.30 1643
11738.32 1671
11739.34 1559
11740.37 1707
11741.39 1705
11742.41 1558
11743.44 1562
11744.46 1593
11745.48 1506
11746.51 1568
11747.53 1532
11748.55 1545
11749.58 1580
11750.60 1625
11751.63 1633
11752.65 1585
11753.67 1590
11754.70 1576
11755.72 1568
11756.75 1567
11757.77 1512
11758.79 1542
11759.82 1607
11760.84 1497
11761.87 1579
11762.89 1540
11763.92 1505
11764.94 1482
11765.97 1496
11766.99 1462
11768.01 1449
11769.04 1449
11770.06 1450
11771.09 1427
11772.11 1420
11773.14 1410
11774.16 1369
11775.19 1374
11776.21 1391
11777.24 1317
11778.26 1314
11779.29 1377
11780.31 1447
11781.34 1399
11782.36 1365
11783.39 1334
11784.41 1294
11785.44 1309
11786.46 1315
11787.49 1235
11788.52 1272
11789.54 1239
11790.57 1322
11791.59 1284
11792.62 1298
11793.64 1300
11794.67 1321
11795.70 1369
11796.72 1298
11797.75 1316
11798.77 1215
11799.80 1235
11800.83 1296
11801.85 1290
11802.88 1243
11803.90 1350
11804.93 1330
11805.96 1315
11806.98 1212
11808.01 1251
11809.04 1265
11810.06 1212
11811.09 1131
11812.11 1202
11813.14 1206
11814.17 1208
11815.19 1206
11816.22 1273
11817.25 1284
11818.27 1250
11819.30 1273
11820.33 1232
11821.36 1207
11822.38 1123
11823.41 1238
11824.44 1151
11825.46 1233
11826.49 1226
11827.52 1198
11828.54 1172
11829.57 1238
11830.60 1194
11831.63 1168
11832.65 1191
11833.68 1243
11834.71 1268
11835.74 1182
11836.76 1220
11837.79 1265
11838.82 1235
11839.85 1245
11840.88 1220
11841.90 1216
11842.93 1229
11843.96 1180
11844.99 1260
11846.01 1253
11847.04 1194
11848.07 1189
11849.10 1247
11850.13 1174
11851.16 1149
11852.18 1193
11853.21 1177
11854.24 1216
11855.27 1194
11856.30 1175
11857.33 1194
11858.35 1186
11859.38 1176
11860.41 1110
11861.44 1123
11862.47 1223
11863.50 1188
11864.53 1108
11865.56 1170
11866.58 1166
11867.61 1096
11868.64 1126
11869.67 1120
11870.70 1194
11871.73 1148
11872.76 1145
11873.79 1182
11874.82 1171
11875.85 1164
11876.88 1147
11877.91 1201
11878.93 1240
11879.96 1181
11880.99 1173
11882.02 1173
11883.05 1216
11884.08 1210
11885.11 1177
11886.14 1235
11887.17 1213
11888.20 1208
11889.23 1191
11890.26 1152
11891.29 1202
11892.32 1145
11893.35 1166
11894.38 1206
11895.41 1185
11896.44 1199
11897.47 1249
11898.50 1317
11899.53 1225
11900.56 1261
11901.59 1230
11902.62 1191
11903.65 1171
11904.69 1274
11905.72 1270
11906.75 1283
11907.78 1255
11908.81 1246
11909.84 1235
11910.87 1254
11911.90 1247
11912.93 1293
11913.96 1349
11914.99 1282
11916.02 1302
11917.06 1240
11918.09 1290
11919.12 1294
11920.15 1302
11921.18 1266
11922.21 1310
11923.24 1329
11924.27 1266
11925.31 1227
11926.34 1237
11927.37 1281
11928.40 1301
11929.43 1283
11930.46 1265
11931.50 1300
11932.53 1284
11933.56 1329
11934.59 1295
11935.62 1322
11936.65 1382
11937.69 1410
11938.72 1433
11939.75 1489
11940.78 1473
11941.81 1497
11942.85 1539
11943.88 1588
11944.91 1551
11945.94 1425
11946.98 1380
11948.01 1404
11949.04 1388
11950.07 1343
11951.11 1351
11952.14 1342
11953.17 1277
11954.20 1293
11955.24 1224
11956.27 1270
11957.30 1182
11958.34 1272
11959.37 1207
11960.40 1167
11961.43 1244
11962.47 1146
11963.50 1167
11964.53 1174
11965.57 1089
11966.60 1162
11967.63 1149
11968.67 1128
11969.70 1207
11970.73 1166
11971.77 1221
11972.80 1212
11973.83 1152
11974.87 1148
11975.90 1181
11976.94 1111
11977.97 1140
11979.00 1130
11980.04 1108
11981.07 1111
11982.10 1147
11983.14 1125
11984.17 1128
11985.21 1146
11986.24 1106
11987.27 1120
11988.31 1162
11989.34 1152
11990.38 1132
11991.41 1096
11992.45 1131
11993.48 1158
11994.51 1116
11995.55 1121
11996.58 1148
11997.62 1146
11998.65 1188
11999.69 1090
12000.72 1138
12001.76 1124
12002.79 1096
12003.83 1126
12004.86 1101
12005.90 1147
12006.93 1247
12007.97 1157
12009.00 1138
12010.04 1133
12011.07 1149
12012.11 1192
12013.14 1198
12014.18 1197
12015.21 1186
12016.25 1138
12017.28 1200
12018.32 1232
12019.35 1157
12020.39 1176
12021.43 1166
12022.46 1212
12023.50 1179
12024.53 1120
12025.57 1186
12026.60 1215
12027.64 1169
12028.68 1183
12029.71 1179
12030.75 1174
12031.78 1282
12032.82 1222
12033.86 1137
12034.89 1210
12035.93 1214
12036.97 1226
12038.00 1188
12039.04 1169
12040.07 1253
12041.11 1262
12042.15 1138
12043.18 1150
12044.22 1197
12045.26 1193
12046.29 1231
12047.33 1244
12048.37 1189
12049.40 1243
12050.44 1239
12051.48 1186
12052.52 1206
12053.55 1253
12054.59 1216
12055.63 1223
12056.66 1187
12057.70 1235
12058.74 1241
12059.78 1142
12060.81 1234
12061.85 1230
12062.89 1188
12063.92 1216
12064.96 1244
12066.00 1248
12067.04 1194
12068.07 1191
12069.11 1291
12070.15 1269
12071.19 1309
12072.23 1300
12073.26 1214
12074.30 1236
12075.34 1274
12076.38 1254
12077.42 1193
12078.45 1205
12079.49 1214
12080.53 1239
12081.57 1243
12082.61 1271
12083.64 1259
12084.68 1232
12085.72 1177
12086.76 1274
12087.80 1245
12088.84 1172
12089.88 1248
12090.91 1288
12091.95 1098
12092.99 1195
12094.03 1212
12095.07 1199
12096.11 1300
12097.15 1230
12098.19 1235
12099.22 1197
12100.26 1257
12101.30 1322
12102.34 1280
12103.38 1336
12104.42 1323
12105.46 1351
12106.50 1318
12107.54 1294
12108.58 1364
12109.62 1308
12110.66 1323
12111.70 1428
12112.74 1439
12113.77 1328
12114.81 1369
12115.85 1381
12116.89 1328
12117.93 1330
12118.97 1362
12120.01 1315
12121.05 1236
12122.09 1207
12123.13 1272
12124.17 1272
12125.21 1320
12126.25 1304
12127.29 1231
12128.33 1147
12129.37 1179
12130.41 1186
12131.45 1227
12132.50 1188
12133.54 1176
12134.58 1123
12135.62 1144
12136.66 1183
12137.70 1132
12138.74 1102
12139.78 1161
12140.82 1117
12141.86 1129
12142.90 1100
12143.94 1130
12144.98 1134
12146.02 1103
12147.07 1159
12148.11 1116
12149.15 1111
12150.19 1082
12151.23 1097
12152.27 1126
12153.31 1086
12154.35 1090
12155.40 1118
12156.44 1132
12157.48 1136
12158.52 1153
12159.56 1095
12160.60 1096
12161.64 1161
12162.69 1145
12163.73 1159
12164.77 1109
12165.81 1083
12166.85 1054
12167.90 1085
12168.94 1142
12169.98 1088
12171.02 1111
12172.06 1101
12173.11 1111
12174.15 1068
12175.19 1065
12176.23 1056
12177.27 1053
12178.32 1086
12179.36 1076
12180.40 1100
12181.44 1127
12182.49 1149
12183.53 1143
12184.57 1138
12185.61 1142
12186.66 1180
12187.70 1167
12188.74 1080
12189.79 1107
12190.83 1089
12191.87 1127
12192.91 1170
12193.96 1128
12195.00 1116
12196.04 1119
12197.09 1156
12198.13 1111
12199.17 1107
12200.22 1083
12201.26 1120
12202.30 1126
12203.35 1064
12204.39 1129
12205.43 1154
12206.48 1092
12207.52 1100
12208.57 1074
12209.61 1136
12210.65 1131
12211.70 1151
12212.74 1054
12213.78 1071
12214.83 1057
12215.87 1130
12216.92 1083
12217.96 1160
12219.00 1153
12220.05 1070
12221.09 1149
12222.14 1127
12223.18 1124
12224.23 1110
12225.27 1046
12226.31 1014
12227.36 1072
12228.40 1103
12229.45 1140
12230.49 1059
12231.54 1083
12232.58 1116
12233.63 1122
12234.67 1058
12235.72 1111
12236.76 1079
12237.81 1109
12238.85 1086
12239.90 1093
12240.94 1109
12241.99 1073
12243.03 1070
12244.08 1084
12245.12 1075
12246.17 1095
12247.21 1190
12248.26 1145
12249.30 1106
12250.35 1103
12251.39 1091
12252.44 1085
12253.49 1164
12254.53 1120
12255.58 1087
12256.62 1129
12257.67 1133
12258.71 1182
12259.76 1168
12260.81 1090
12261.85 1149
12262.90 1152
12263.94 1182
12264.99 1150
12266.04 1170
12267.08 1055
12268.13 1036
12269.17 1072
12270.22 1041
12271.27 1031
12272.31 1021
12273.36 937
12274.41 953
12275.45 982
12276.50 1009
12277.55 968
12278.59 1023
12279.64 1053
12280.69 1049
12281.73 1084
12282.78 1024
12283.83 1000
12284.87 1098
12285.92 1087
12286.97 1016
12288.01 1020
12289.06 1016
12290.11 1054
12291.16 1007
12292.20 1010
12293.25 989
12294.30 1057
12295.35 998
12296.39 980
12297.44 968
12298.49 988
12299.54 1059
12300.58 1004
12301.63 979
12302.68 901
12303.73 1009
12304.77 1017
12305.82 981
12306.87 925
12307.92 952
12308.97 956
12310.01 969
12311.06 1003
12312.11 1012
12313.16 983
12314.21 937
12315.25 968
12316.30 984
12317.35 1021
12318.40 966
12319.45 986
12320.50 942
12321.54 985
12322.59 959
12323.64 981
12324.69 934
12325.74 976
12326.79 987
12327.84 984
12328.89 931
12329.93 986
12330.98 943
12332.03 965
12333.08 967
12334.13 977
12335.18 926
12336.23 896
12337.28 931
12338.33 1019
12339.38 1000
12340.43 941
12341.47 956
12342.52 995
12343.57 973
12344.62 903
12345.67 888
12346.72 873
12347.77 908
12348.82 951
12349.87 942
12350.92 971
12351.97 973
12353.02 965
12354.07 936
12355.12 947
12356.17 967
12357.22 977
12358.27 973
12359.32 962
12360.37 877
12361.42 910
12362.47 921
12363.52 940
12364.57 854
12365.62 884
12366.67 911
12367.72 951
12368.77 967
12369.82 964
12370.87 956
12371.93 947
12372.98 918
12374.03 881
12375.08 934
12376.13 952
12377.18 946
12378.23 912
12379.28 978
12380.33 990
12381.38 933
12382.43 936
12383.49 948
12384.54 983
12385.59 982
12386.64 992
12387.69 899
12388.74 938
12389.79 913
12390.84 956
12391.90 925
12392.95 987
12394.00 937
12395.05 978
12396.10 954
12397.15 1011
12398.21 984
12399.26 944
12400.31 968
12401.36 978
12402.41 965
12403.47 942
12404.52 917
12405.57 988
12406.62 995
12407.67 966
12408.73 949
12409.78 973
12410.83 978
12411.88 990
12412.94 933
12413.99 936
12415.04 955
12416.09 982
12417.15 936
12418.20 984
12419.25 958
12420.30 902
12421.36 917
12422.41 923
12423.46 939
12424.52 905
12425.57 929
12426.62 914
12427.67 972
12428.73 935
12429.78 947
12430.83 983
12431.89 1003
12432.94 1036
12433.99 1040
12435.05 983
12436.10 1003
12437.15 943
12438.21 899
12439.26 939
12440.31 951
12441.37 1018
12442.42 1001
12443.47 978
12444.53 1009
12445.58 986
12446.64 925
12447.69 928
12448.74 1019
12449.80 971
12450.85 953
12451.91 950
12452.96 990
12454.01 959
12455.07 1006
12456.12 959
12457.18 922
12458.23 975
12459.29 965
12460.34 1039
12461.39 996
12462.45 935
12463.50 974
12464.56 973
12465.61 978
12466.67 967
12467.72 978
12468.78 1013
12469.83 942
12470.89 972
12471.94 945
12473.00 957
12474.05 1010
12475.11 942
12476.16 898
12477.22 991
12478.27 896
12479.33 990
12480.38 1043
12481.44 967
12482.49 1025
12483.55 996
12484.60 1001
12485.66 1044
12486.71 1063
12487.77 1015
12488.83 1022
12489.88 994
12490.94 982
12491.99 1043
12493.05 1027
12494.10 1046
12495.16 1062
12496.22 1073
12497.27 1154
12498.33 1163
12499.38 1106
12500.44 1167
12501.50 1252
12502.55 1237
12503.61 1275
12504.67 1334
12505.72 1342
12506.78 1393
12507.83 1320
12508.89 1373
12509.95 1291
12511.00 1251
12512.06 1310
12513.12 1244
12514.17 1150
12515.23 1145
12516.29 1168
12517.34 1098
12518.40 1141
12519.46 1041
12520.52 1075
12521.57 1079
12522.63 1030
12523.69 1023
12524.74 949
12525.80 1023
12526.86 1078
12527.92 1011
12528.97 1002
12530.03 1010
12531.09 1033
12532.15 1005
12533.20 1048
12534.26 1073
12535.32 1063
12536.38 1003
12537.43 946
12538.49 1028
12539.55 970
12540.61 1023
12541.66 1071
12542.72 1068
12543.78 1092
12544.84 1018
12545.90 991
12546.95 1039
12548.01 1019
12549.07 928
12550.13 978
12551.19 995
12552.25 996
12553.30 984
12554.36 982
12555.42 1034
12556.48 991
12557.54 1001
12558.60 1035
12559.65 1023
12560.71 1000
12561.77 999
12562.83 989
12563.89 1044
12564.95 1076
12566.01 1039
12567.07 1067
12568.13 952
12569.18 978
12570.24 1067
12571.30 1045
12572.36 1089
12573.42 1101
12574.48 1040
12575.54 1038
12576.60 1200
12577.66 1154
12578.72 1200
12579.78 1256
12580.84 1146
12581.90 1198
12582.96 1233
12584.02 1335
12585.07 1326
12586.13 1371
12587.19 1373
12588.25 1341
12589.31 1323
12590.37 1315
12591.43 1268
12592.49 1186
12593.55 1186
12594.61 1164
12595.67 1160
12596.73 1125
12597.79 1159
12598.86 1184
12599.92 1138
12600.98 1106
12602.04 1070
12603.10 1084
12604.16 1139
12605.22 1100
12606.28 1038
12607.34 1022
12608.40 1069
12609.46 1078
12610.52 1106
12611.58 1080
12612.64 1036
12613.70 1049
12614.76 1078
12615.83 1039
12616.89 1007
12617.95 1053
12619.01 1060
12620.07 1098
12621.13 1115
12622.19 1058
12623.25 1048
12624.32 1075
12625.38 1173
12626.44 1105
12627.50 1103
12628.56 1087
12629.62 1107
12630.68 1093
12631.75 1130
12632.81 1079
12633.87 1068
12634.93 978
12635.99 1047
12637.05 1043
12638.12 987
12639.18 1024
12640.24 1037
12641.30 1026
12642.36 1078
12643.43 1112
12644.49 1007
12645.55 1000
12646.61 1010
12647.68 1032
12648.74 1055
12649.80 1034
12650.86 1026
12651.93 1068
12652.99 1003
12654.05 1067
12655.11 1089
12656.18 1072
12657.24 1067
12658.30 1020
12659.36 1024
12660.43 1090
12661.49 1061
12662.55 1066
12663.62 1102
12664.68 1126
12665.74 1151
12666.81 1112
12667.87 1148
12668.93 1120
12670.00 1104
12671.06 1147
12672.12 1104
12673.19 1098
12674.25 1104
12675.31 1076
12676.38 1098
12677.44 1107
12678.50 1173
12679.57 1099
12680.63 1041
12681.69 1074
12682.76 1082
12683.82 1105
12684.89 1128
12685.95 1128
12687.01 1066
12688.08 1098
12689.14 1025
12690.21 1123
12691.27 1103
12692.33 1121
12693.40 1064
12694.46 1098
12695.53 1098
12696.59 1054
12697.66 1053
12698.72 1095
12699.79 1143
12700.85 1162
12701.91 1160
12702.98 1105
12704.04 1173
12705.11 1158
12706.17 1222
12707.24 1243
12708.30 1123
12709.37 1136
12710.43 1202
12711.50 1223
12712.56 1196
12713.63 1247
12714.69 1220
12715.76 1251
12716.82 1223
12717.89 1214
12718.95 1225
12720.02 1270
12721.09 1228
12722.15 1218
12723.22 1199
12724.28 1264
12725.35 1188
12726.41 1210
12727.48 1107
12728.54 1120
12729.61 1125
12730.68 1135
12731.74 1123
12732.81 1155
12733.87 1101
12734.94 1096
12736.01 1175
12737.07 1136
12738.14 1038
12739.20 1028
12740.27 1090
12741.34 1075
12742.40 1100
12743.47 1071
12744.54 1081
12745.60 1108
12746.67 1027
12747.74 1015
12748.80 1021
12749.87 1000
12750.94 982
12752.00 1009
12753.07 1074
12754.14 1056
12755.20 1050
12756.27 1053
12757.34 1013
12758.40 1007
12759.47 948
12760.54 975
12761.60 1059
12762.67 1032
12763.74 945
12764.81 985
12765.87 979
12766.94 896
12768.01 903
12769.08 1005
12770.14 970
12771.21 969
12772.28 978
12773.35 980
12774.41 956
12775.48 952
12776.55 939
12777.62 975
12778.68 960
12779.75 997
12780.82 969
12781.89 980
12782.96 999
12784.02 972
12785.09 945
12786.16 940
12787.23 922
12788.30 956
12789.37 973
12790.43 963
12791.50 957
12792.57 988
12793.64 1003
12794.71 965
12795.78 909
12796.84 899
12797.91 911
12798.98 980
12800.05 989
12801.12 901
12802.19 907
12803.26 868
12804.33 962
12805.40 973
12806.46 958
12807.53 993
12808.60 974
12809.67 982
12810.74 997
12811.81 993
12812.88 1004
12813.95 995
12815.02 987
12816.09 913
12817.16 980
12818.23 954
12819.30 932
12820.37 942
12821.44 949
12822.50 934
12823.57 853
12824.64 915
12825.71 881
12826.78 966
12827.85 944
12828.92 939
12829.99 932
12831.06 962
12832.13 920
12833.20 944
12834.27 977
12835.34 880
12836.41 932
12837.49 917
12838.56 963
12839.63 1008
12840.70 947
12841.77 901
12842.84 889
12843.91 882
12844.98 955
12846.05 961
12847.12 946
12848.19 911
12849.26 915
12850.33 939
12851.40 898
12852.47 931
12853.55 952
12854.62 937
12855.69 977
12856.76 967
12857.83 963
12858.90 938
12859.97 956
12861.04 927
12862.11 1007
12863.19 1006
12864.26 961
12865.33 921
12866.40 900
12867.47 940
12868.54 903
12869.62 946
12870.69 902
12871.76 912
12872.83 884
12873.90 909
12874.97 863
12876.05 823
12877.12 851
12878.19 851
12879.26 875
12880.33 957
12881.41 886
12882.48 828
12883.55 835
12884.62 906
12885.70 944
12886.77 869
12887.84 823
12888.91 872
12889.98 866
12891.06 898
12892.13 941
12893.20 865
12894.28 872
12895.35 882
12896.42 917
12897.49 885
12898.57 877
12899.64 852
12900.71 847
12901.79 827
12902.86 848
12903.93 870
12905.00 840
12906.08 860
12907.15 894
12908.22 852
12909.30 897
12910.37 883
12911.44 874
12912.52 858
12913.59 819
12914.66 879
12915.74 845
12916.81 854
12917.89 832
12918.96 789
12920.03 795
12921.11 834
12922.18 800
12923.25 799
12924.33 780
12925.40 821
12926.48 836
12927.55 838
12928.62 818
12929.70 855
12930.77 924
12931.85 845
12932.92 783
12934.00 777
12935.07 790
12936.14 858
12937.22 821
12938.29 782
12939.37 806
12940.44 817
12941.52 830
12942.59 812
12943.67 822
12944.74 854
12945.82 856
12946.89 840
12947.97 793
12949.04 716
12950.12 723
12951.19 834
12952.27 808
12953.34 842
12954.42 771
12955.49 816
12956.57 840
12957.64 780
12958.72 774
12959.79 801
12960.87 803
12961.94 800
12963.02 803
12964.10 775
12965.17 767
12966.25 810
12967.32 835
12968.40 847
12969.47 741
12970.55 761
12971.63 807
12972.70 807
12973.78 753
12974.85 760
12975.93 802
12977.01 764
12978.08 731
12979.16 750
12980.23 784
12981.31 805
12982.39 805
12983.46 817
12984.54 813
12985.62 807
12986.69 827
12987.77 807
12988.85 846
12989.92 860
12991.00 859
12992.08 805
12993.15 812
12994.23 743
12995.31 786
12996.38 799
12997.46 753
12998.54 756
12999.61 793
13000.69 817
13001.77 761
13002.85 767
13003.92 756
13005.00 769
13006.08 755
13007.16 819
13008.23 812
13009.31 760
13010.39 834
13011.47 822
13012.54 804
13013.62 779
13014.70 794
13015.78 830
13016.85 851
13017.93 790
13019.01 779
13020.09 760
13021.17 755
13022.24 797
13023.32 752
13024.40 752
13025.48 775
13026.56 813
13027.63 809
13028.71 792
13029.79 840
13030.87 787
13031.95 790
13033.03 827
13034.10 764
13035.18 772
13036.26 800
13037.34 822
13038.42 812
13039.50 826
13040.58 760
13041.66 793
13042.73 786
13043.81 817
13044.89 846
13045.97 841
13047.05 848
13048.13 812
13049.21 818
13050.29 886
13051.37 805
13052.45 769
13053.53 828
13054.60 840
13055.68 816
13056.76 790
13057.84 788
13058.92 781
13060.00 842
13061.08 755
13062.16 796
13063.24 772
13064.32 813
13065.40 808
13066.48 829
13067.56 785
13068.64 787
13069.72 802
13070.80 784
13071.88 778
13072.96 781
13074.04 803
13075.12 782
13076.20 809
13077.28 812
13078.36 829
13079.44 720
13080.52 807
13081.60 793
13082.68 783
13083.76 795
13084.84 774
13085.93 788
13087.01 780
13088.09 783
13089.17 724
13090.25 776
13091.33 810
13092.41 791
13093.49 724
13094.57 759
13095.65 728
13096.73 772
13097.82 749
13098.90 725
13099.98 709
13101.06 739
13102.14 795
13103.22 751
13104.30 721
13105.38 751
13106.47 782
13107.55 800
13108.63 772
13109.71 763
13110.79 837
13111.87 796
13112.96 771
13114.04 784
13115.12 790
13116.20 808
13117.28 832
13118.37 802
13119.45 757
13120.53 711
13121.61 751
13122.69 751
13123.78 701
13124.86 717
13125.94 729
13127.02 761
13128.11 753
13129.19 748
13130.27 750
13131.35 755
13132.44 715
13133.52 779
13134.60 756
13135.68 832
13136.77 773
13137.85 733
13138.93 778
13140.01 746
13141.10 737
13142.18 744
13143.26 768
13144.35 720
13145.43 768
13146.51 686
13147.60 737
13148.68 796
13149.76 729
13150.85 734
13151.93 764
13153.01 716
13154.10 764
13155.18 762
13156.26 797
13157.35 813
13158.43 744
13159.51 750
13160.60 742
13161.68 738
13162.77 737
13163.85 793
13164.93 791
13166.02 791
13167.10 796
13168.19 804
13169.27 772
13170.35 716
13171.44 735
13172.52 777
13173.61 760
13174.69 749
13175.78 733
13176.86 715
13177.94 781
13179.03 755
13180.11 730
13181.20 798
13182.28 778
13183.37 758
13184.45 734
13185.54 786
13186.62 753
13187.71 761
13188.79 747
13189.88 743
13190.96 743
13192.05 800
13193.13 769
13194.22 779
13195.30 757
13196.39 738
13197.47 685
13198.56 715
13199.64 743
13200.73 751
13201.81 786
13202.90 763
13203.98 732
13205.07 727
13206.16 720
13207.24 751
13208.33 827
13209.41 783
13210.50 795
13211.58 784
13212.67 737
13213.76 733
13214.84 748
13215.93 746
13217.01 803
13218.10 831
13219.19 775
13220.27 781
13221.36 815
13222.45 810
13223.53 785
13224.62 765
13225.70 736
13226.79 802
13227.88 751
13228.96 779
13230.05 754
13231.14 752
13232.22 717
13233.31 761
13234.40 769
13235.48 818
13236.57 823
13237.66 801
13238.74 774
13239.83 744
13240.92 761
13242.01 795
13243.09 839
13244.18 871
13245.27 804
13246.35 771
13247.44 777
13248.53 758
13249.62 785
13250.70 782
13251.79 764
13252.88 815
13253.97 777
13255.05 832
13256.14 828
13257.23 796
13258.32 782
13259.41 746
13260.49 723
13261.58 826
13262.67 821
13263.76 761
13264.85 802
13265.93 794
13267.02 770
13268.11 797
13269.20 793
13270.29 791
13271.37 787
13272.46 747
13273.55 794
13274.64 789
13275.73 851
13276.82 815
13277.91 762
13278.99 818
13280.08 799
13281.17 805
13282.26 834
13283.35 838
13284.44 799
13285.53 785
13286.62 765
13287.70 795
13288.79 713
13289.88 799
13290.97 808
13292.06 834
13293.15 840
13294.24 841
13295.33 833
13296.42 801
13297.51 836
13298.60 861
13299.69 842
13300.78 839
13301.87 792
13302.95 803
13304.04 826
13305.13 870
13306.22 794
13307.31 784
13308.40 803
13309.49 850
13310.58 838
13311.67 838
13312.76 871
13313.85 882
13314.94 839
13316.03 894
13317.12 905
13318.21 896
13319.30 883
13320.39 882
13321.48 901
13322.58 926
13323.67 843
13324.76 845
13325.85 894
13326.94 862
13328.03 806
13329.12 818
13330.21 832
13331.30 881
13332.39 827
13333.48 821
13334.57 903
13335.66 863
13336.75 839
13337.85 876
13338.94 849
13340.03 860
13341.12 930
13342.21 830
13343.30 840
13344.39 874
13345.48 893
13346.58 855
13347.67 910
13348.76 892
13349.85 873
13350.94 830
13352.03 840
13353.12 823
13354.22 861
13355.31 906
13356.40 823
13357.49 904
13358.58 887
13359.68 875
13360.77 888
13361.86 855
13362.95 886
13364.04 889
13365.14 967
13366.23 1000
13367.32 1024
13368.41 912
13369.51 918
13370.60 938
13371.69 894
13372.78 922
13373.87 921
13374.97 979
13376.06 963
13377.15 997
13378.25 987
13379.34 935
13380.43 934
13381.52 957
13382.62 967
13383.71 979
13384.80 940
13385.90 949
13386.99 933
13388.08 870
13389.17 880
13390.27 865
13391.36 937
13392.45 872
13393.55 854
13394.64 907
13395.73 874
13396.83 858
13397.92 865
13399.02 853
13400.11 825
13401.20 832
13402.30 845
13403.39 833
13404.48 847
13405.58 809
13406.67 846
13407.77 852
13408.86 868
13409.95 929
13411.05 860
13412.14 822
13413.24 798
13414.33 860
13415.42 782
13416.52 774
13417.61 802
13418.71 832
13419.80 821
13420.90 832
13421.99 792
13423.08 816
13424.18 854
13425.27 844
13426.37 897
13427.46 837
13428.56 835
13429.65 769
13430.75 823
13431.84 904
13432.94 882
13434.03 854
13435.13 839
13436.22 851
13437.32 819
13438.41 834
13439.51 842
13440.60 882
13441.70 859
13442.79 825
13443.89 877
13444.98 895
13446.08 854
13447.18 794
13448.27 770
13449.37 850
13450.46 876
13451.56 904
13452.65 907
13453.75 854
13454.85 764
13455.94 875
13457.04 895
13458.13 901
13459.23 855
13460.33 965
13461.42 941
13462.52 923
13463.61 864
13464.71 870
13465.81 901
13466.90 906
13468.00 946
13469.10 891
13470.19 925
13471.29 943
13472.38 954
13473.48 901
13474.58 905
13475.67 894
13476.77 920
13477.87 926
13478.96 977
13480.06 928
13481.16 913
13482.26 929
13483.35 933
13484.45 944
13485.55 959
13486.64 925
13487.74 890
13488.84 923
13489.94 933
13491.03 932
13492.13 962
13493.23 922
13494.32 931
13495.42 924
13496.52 919
13497.62 926
13498.72 880
13499.81 957
13500.91 877
13502.01 951
13503.11 955
13504.20 940
13505.30 959
13506.40 956
13507.50 964
13508.60 1005
13509.69 948
13510.79 983
13511.89 952
13512.99 966
13514.09 1011
13515.18 974
13516.28 1011
13517.38 1044
13518.48 1013
13519.58 952
13520.68 976
13521.78 953
13522.87 996
13523.97 987
13525.07 949
13526.17 1000
13527.27 929
13528.37 932
13529.47 940
13530.57 954
13531.66 911
13532.76 888
13533.86 933
13534.96 880
13536.06 854
13537.16 836
13538.26 873
13539.36 858
13540.46 850
13541.56 896
13542.66 824
13543.76 878
13544.86 869
13545.96 902
13547.05 812
13548.15 864
13549.25 860
13550.35 874
13551.45 889
13552.55 872
13553.65 822
13554.75 824
13555.85 858
13556.95 890
13558.05 910
13559.15 856
13560.25 890
13561.35 837
13562.45 828
13563.55 755
13564.65 792
13565.75 839
13566.85 824
13567.96 847
13569.06 830
13570.16 843
13571.26 854
13572.36 869
13573.46 868
13574.56 828
13575.66 805
13576.76 796
13577.86 878
13578.96 877
13580.06 845
13581.16 843
13582.27 824
13583.37 848
13584.47 806
13585.57 800
13586.67 819
13587.77 852
13588.87 839
13589.97 841
13591.08 883
13592.18 883
13593.28 870
13594.38 861
13595.48 899
13596.58 871
13597.68 855
13598.79 874
13599.89 869
13600.99 826
13602.09 842
13603.19 876
13604.30 868
13605.40 833
13606.50 883
13607.60 906
13608.70 906
13609.81 901
13610.91 884
13612.01 873
13613.11 874
13614.21 869
13615.32 907
13616.42 891
13617.52 892
13618.62 909
13619.73 962
13620.83 928
13621.93 832
13623.03 847
13624.14 858
13625.24 964
13626.34 950
13627.45 882
13628.55 868
13629.65 844
13630.75 867
13631.86 846
13632.96 913
13634.06 896
13635.17 845
13636.27 807
13637.37 831
13638.48 903
13639.58 886
13640.68 869
13641.79 880
13642.89 859
13643.99 859
13645.10 918
13646.20 922
13647.30 892
13648.41 852
13649.51 917
13650.62 919
13651.72 899
13652.82 899
13653.93 903
13655.03 847
13656.14 904
13657.24 870
13658.34 875
13659.45 947
13660.55 899
13661.66 919
13662.76 874
13663.87 876
13664.97 837
13666.07 911
13667.18 943
13668.28 959
13669.39 877
13670.49 928
13671.60 888
13672.70 903
13673.81 886
13674.91 875
13676.02 857
13677.12 862
13678.23 873
13679.33 841
13680.44 868
13681.54 836
13682.65 836
13683.75 856
13684.86 876
13685.96 851
13687.07 914
13688.17 877
13689.28 887
13690.38 886
13691.49 873
13692.59 922
13693.70 880
13694.80 882
13695.91 931
13697.02 824
13698.12 844
13699.23 837
13700.33 814
13701.44 812
13702.55 851
13703.65 835
13704.76 816
13705.86 883
13706.97 880
13708.08 891
13709.18 867
13710.29 847
13711.39 810
13712.50 827
13713.61 878
13714.71 897
13715.82 827
13716.93 839
13718.03 849
13719.14 858
13720.25 905
13721.35 870
13722.46 905
13723.57 886
13724.67 874
13725.78 914
13726.89 868
13727.99 882
13729.10 890
13730.21 900
13731.31 861
13732.42 890
13733.53 883
13734.64 921
13735.74 913
13736.85 884
13737.96 868
13739.07 878
13740.17 922
13741.28 952
13742.39 893
13743.50 874
13744.60 919
13745.71 963
13746.82 931
13747.93 919
13749.03 946
13750.14 978
13751.25 998
13752.36 993
13753.47 934
13754.57 951
13755.68 978
13756.79 984
13757.90 972
13759.01 941
13760.11 981
13761.22 1012
13762.33 991
13763.44 1005
13764.55 1037
13765.66 1022
13766.76 1057
13767.87 1050
13768.98 1020
13770.09 1045
13771.20 1117
13772.31 1159
13773.42 1091
13774.53 1020
13775.63 1020
13776.74 1091
13777.85 1041
13778.96 1105
13780.07 1174
13781.18 1204
13782.29 1252
13783.40 1174
13784.51 1182
13785.62 1082
13786.73 1168
13787.83 1126
13788.94 1208
13790.05 1127
13791.16 1096
13792.27 1198
13793.38 1205
13794.49 1146
13795.60 1099
13796.71 1056
13797.82 1182
13798.93 1076
13800.04 1122
13801.15 1115
13802.26 1091
13803.37 1143
13804.48 1031
13805.59 1098
13806.70 1094
13807.81 1077
13808.92 1057
13810.03 1090
13811.14 1080
13812.25 1158
13813.36 1187
13814.47 1158
13815.58 1150
13816.69 1129
13817.80 1182
13818.91 1163
13820.03 1193
13821.14 1183
13822.25 1157
13823.36 1114
13824.47 1061
13825.58 1043
13826.69 1021
13827.80 1044
13828.91 1053
13830.02 1063
13831.13 926
13832.25 952
13833.36 1001
13834.47 947
13835.58 975
13836.69 947
13837.80 994
13838.91 1022
13840.02 963
13841.14 1033
13842.25 999
13843.36 950
13844.47 953
13845.58 961
13846.69 944
13847.81 961
13848.92 981
13850.03 972
13851.14 1008
13852.25 991
13853.37 1021
13854.48 977
13855.59 976
13856.70 1006
13857.81 983
13858.93 921
13860.04 966
13861.15 994
13862.26 965
13863.38 1003
13864.49 914
13865.60 886
13866.71 951
13867.83 986
13868.94 956
13870.05 885
13871.16 888
13872.28 980
13873.39 930
13874.50 1002
13875.61 993
13876.73 963
13877.84 996
13878.95 994
13880.07 1029
13881.18 991
13882.29 999
13883.41 1031
13884.52 1045
13885.63 994
13886.75 991
13887.86 940
13888.97 1004
13890.09 1040
13891.20 1011
13892.31 914
13893.43 918
13894.54 947
13895.65 986
13896.77 1074
13897.88 985
13899.00 988
13900.11 1037
13901.22 1002
13902.34 1063
13903.45 1009
13904.57 1020
13905.68 1056
13906.79 1018
13907.91 1060
13909.02 1072
13910.14 1108
13911.25 1041
13912.37 1037
13913.48 1041
13914.59 1062
13915.71 1035
13916.82 1005
13917.94 1009
13919.05 953
13920.17 927
13921.28 976
13922.40 928
13923.51 956
13924.63 1001
13925.74 912
13926.86 929
13927.97 907
13929.09 901
13930.20 903
13931.32 944
13932.43 1003
13933.55 943
13934.66 959
13935.78 931
13936.89 921
13938.01 943
13939.12 881
13940.24 896
13941.35 949
13942.47 941
13943.59 946
13944.70 944
13945.82 964
13946.93 893
13948.05 934
13949.16 924
13950.28 912
13951.40 852
13952.51 973
13953.63 961
13954.74 906
13955.86 885
13956.98 944
13958.09 907
13959.21 876
13960.33 886
13961.44 871
13962.56 889
13963.67 868
13964.79 928
13965.91 929
13967.02 884
13968.14 911
13969.26 950
13970.37 875
13971.49 871
13972.61 868
13973.72 884
13974.84 891
13975.96 891
13977.08 859
13978.19 876
13979.31 904
13980.43 841
13981.54 878
13982.66 850
13983.78 830
13984.90 888
13986.01 865
13987.13 914
13988.25 872
13989.37 854
13990.48 803
13991.60 819
13992.72 813
13993.84 844
13994.95 839
13996.07 860
13997.19 869
13998.31 824
13999.42 884
14000.54 875
14001.66 883
14002.78 878
14003.90 853
14005.01 891
14006.13 852
14007.25 832
14008.37 861
14009.49 856
14010.61 877
14011.72 822
14012.84 899
14013.96 846
14015.08 840
14016.20 844
14017.32 817
14018.43 848
14019.55 865
14020.67 863
14021.79 901
14022.91 890
14024.03 829
14025.15 831
14026.27 859
14027.39 873
14028.50 835
14029.62 854
14030.74 840
14031.86 841
14032.98 920
14034.10 859
14035.22 845
14036.34 847
14037.46 885
14038.58 869
14039.70 893
14040.82 886
14041.94 866
14043.06 857
14044.18 857
14045.30 851
14046.41 859
14047.53 897
14048.65 835
14049.77 862
14050.89 893
14052.01 841
14053.13 885
14054.25 863
14055.37 911
14056.49 897
14057.61 890
14058.74 926
14059.86 874
14060.98 880
14062.10 843
14063.22 918
14064.34 890
14065.46 890
14066.58 870
14067.70 882
14068.82 879
14069.94 868
14071.06 846
14072.18 926
14073.30 937
14074.42 890
14075.54 887
14076.66 909
14077.79 923
14078.91 942
14080.03 911
14081.15 910
14082.27 910
14083.39 925
14084.51 939
14085.63 963
14086.76 945
14087.88 924
14089.00 917
14090.12 961
14091.24 957
14092.36 976
14093.48 925
14094.61 960
14095.73 978
14096.85 953
14097.97 912
14099.09 994
14100.22 1027
14101.34 1083
14102.46 1047
14103.58 981
14104.70 1048
14105.83 1060
14106.95 1115
14108.07 1098
14109.19 1092
14110.31 1135
14111.44 1074
14112.56 1099
14113.68 1135
14114.80 1081
14115.93 1023
14117.05 1044
14118.17 1045
14119.29 1064
14120.42 1010
14121.54 987
14122.66 1000
14123.79 1018
14124.91 1030
14126.03 944
14127.15 914
14128.28 903
14129.40 910
14130.52 927
14131.65 964
14132.77 953
14133.89 895
14135.02 855
14136.14 917
14137.26 932
14138.39 922
14139.51 927
14140.63 956
14141.76 936
14142.88 908
14144.00 869
14145.13 861
14146.25 855
14147.38 882
14148.50 875
14149.62 946
14150.75 891
14151.87 848
14152.99 848
14154.12 830
14155.24 848
14156.37 806
14157.49 870
14158.62 923
14159.74 894
14160.86 868
14161.99 864
14163.11 842
14164.24 812
14165.36 824
14166.49 763
14167.61 808
14168.74 826
14169.86 780
14170.99 873
14172.11 826
14173.23 837
14174.36 812
14175.48 837
14176.61 854
14177.73 849
14178.86 889
14179.98 834
14181.11 842
14182.23 876
14183.36 834
14184.49 828
14185.61 826
14186.74 817
14187.86 777
14188.99 818
14190.11 856
14191.24 858
14192.36 779
14193.49 822
14194.61 876
14195.74 801
14196.87 832
14197.99 858
14199.12 814
14200.24 826
14201.37 830
14202.50 816
14203.62 853
14204.75 797
14205.87 811
14207.00 836
14208.13 799
14209.25 866
14210.38 848
14211.50 800
14212.63 781
14213.76 799
14214.88 774
14216.01 795
14217.14 801
14218.26 810
14219.39 734
14220.52 753
14221.64 743
14222.77 728
14223.90 733
14225.02 771
14226.15 736
14227.28 781
14228.41 715
14229.53 757
14230.66 745
14231.79 802
14232.91 808
14234.04 776
14235.17 770
14236.30 842
14237.42 799
14238.55 814
14239.68 783
14240.81 759
14241.93 760
14243.06 783
14244.19 747
14245.32 692
14246.44 747
14247.57 806
14248.70 740
14249.83 706
14250.95 775
14252.08 840
14253.21 777
14254.34 721
14255.47 740
14256.59 711
14257.72 763
14258.85 711
14259.98 729
14261.11 710
14262.24 710
14263.36 713
14264.49 725
14265.62 722
14266.75 717
14267.88 699
14269.01 702
14270.14 704
14271.26 721
14272.39 734
14273.52 711
14274.65 729
14275.78 723
14276.91 731
14278.04 712
14279.17 724
14280.30 679
14281.42 646
14282.55 678
14283.68 664
14284.81 708
14285.94 659
14287.07 688
14288.20 721
14289.33 699
14290.46 683
14291.59 690
14292.72 694
14293.85 714
14294.98 725
14296.11 706
14297.24 723
14298.37 700
14299.50 723
14300.63 716
14301.76 664
14302.89 697
14304.02 716
14305.15 695
14306.28 633
14307.41 685
14308.54 723
14309.67 727
14310.80 672
14311.93 699
14313.06 650
14314.19 662
14315.32 671
14316.45 657
14317.58 664
14318.71 655
14319.84 680
14320.97 680
14322.10 656
14323.23 622
14324.36 652
14325.49 670
14326.63 664
14327.76 670
14328.89 644
14330.02 643
14331.15 637
14332.28 679
14333.41 690
14334.54 671
14335.67 690
14336.81 682
14337.94 657
14339.07 668
14340.20 622
14341.33 627
14342.46 611
14343.59 632
14344.73 630
14345.86 628
14346.99 660
14348.12 609
14349.25 578
14350.38 579
14351.52 591
14352.65 596
14353.78 622
14354.91 637
14356.04 622
14357.18 625
14358.31 578
14359.44 625
14360.57 597
14361.71 579
14362.84 608
14363.97 604
14365.10 636
14366.24 587
14367.37 610
14368.50 652
14369.63 615
14370.77 612
14371.90 604
14373.03 632
14374.16 599
14375.30 614
14376.43 628
14377.56 616
14378.70 630
14379.83 647
14380.96 712
14382.09 621
14383.23 635
14384.36 608
14385.49 577
14386.63 581
14387.76 581
14388.89 610
14390.03 606
14391.16 662
14392.29 622
14393.43 625
14394.56 640
14395.70 633
14396.83 627
14397.96 586
14399.10 581
14400.23 634
14401.36 637
14402.50 631
14403.63 630
14404.77 665
14405.90 558
14407.03 576
14408.17 633
14409.30 615
14410.44 641
14411.57 605
14412.71 631
14413.84 585
14414.97 646
14416.11 604
14417.24 595
14418.38 592
14419.51 604
14420.65 591
14421.78 608
14422.92 564
14424.05 624
14425.19 582
14426.32 592
14427.46 632
14428.59 636
14429.73 638
14430.86 618
14432.00 672
14433.13 618
14434.27 619
14435.40 654
14436.54 599
14437.67 599
14438.81 570
14439.94 655
14441.08 611
14442.21 634
14443.35 651
14444.48 625
14445.62 611
14446.76 616
14447.89 616
14449.03 634
14450.16 636
14451.30 636
14452.43 628
14453.57 611
14454.71 563
14455.84 623
14456.98 632
14458.11 646
14459.25 625
14460.39 591
14461.52 678
14462.66 653
14463.80 630
14464.93 621
14466.07 614
14467.20 648
14468.34 666
14469.48 675
14470.61 606
14471.75 590
14472.89 584
14474.02 583
14475.16 588
14476.30 647
14477.43 648
14478.57 661
14479.71 627
14480.85 612
14481.98 619
14483.12 639
14484.26 624
14485.39 615
14486.53 581
14487.67 615
14488.81 610
14489.94 593
14491.08 596
14492.22 614
14493.36 585
14494.49 600
14495.63 614
14496.77 653
14497.91 601
14499.04 628
14500.18 634
14501.32 643
14502.46 606
14503.59 579
14504.73 671
14505.87 663
14507.01 597
14508.15 641
14509.28 609
14510.42 595
14511.56 620
14512.70 586
14513.84 631
14514.98 600
14516.11 622
14517.25 659
14518.39 646
14519.53 652
14520.67 611
14521.81 631
14522.95 648
14524.08 655
14525.22 639
14526.36 658
14527.50 610
14528.64 645
14529.78 687
14530.92 673
14532.06 573
14533.20 634
14534.33 646
14535.47 618
14536.61 651
14537.75 636
14538.89 619
14540.03 661
14541.17 630
14542.31 693
14543.45 672
14544.59 634
14545.73 650
14546.87 625
14548.01 664
14549.15 636
14550.29 637
14551.43 636
14552.57 649
14553.71 601
14554.85 666
14555.99 693
14557.13 616
14558.27 643
14559.41 606
14560.55 656
14561.69 650
14562.83 619
14563.97 700
14565.11 684
14566.25 640
14567.39 592
14568.53 626
14569.67 636
14570.81 649
14571.95 673
14573.09 656
14574.23 625
14575.37 630
14576.51 662
14577.65 706
14578.79 706
14579.94 748
14581.08 693
14582.22 660
14583.36 656
14584.50 709
14585.64 724
14586.78 650
14587.92 710
14589.06 643
14590.21 706
14591.35 727
14592.49 709
14593.63 733
14594.77 734
14595.91 711
14597.05 724
14598.20 700
14599.34 677
14600.48 696
14601.62 697
14602.76 677
14603.90 768
14605.05 784
14606.19 686
14607.33 728
14608.47 752
14609.61 730
14610.76 658
14611.90 657
14613.04 680
14614.18 676
14615.32 738
14616.47 726
14617.61 716
14618.75 749
14619.89 747
14621.04 745
14622.18 759
14623.32 743
14624.46 691
14625.61 687
14626.75 798
14627.89 770
14629.04 689
14630.18 737
14631.32 808
14632.46 790
14633.61 792
14634.75 784
14635.89 832
14637.04 826
14638.18 859
14639.32 825
14640.47 840
14641.61 829
14642.75 862
14643.90 904
14645.04 840
14646.18 899
14647.33 900
14648.47 869
14649.61 819
14650.76 890
14651.90 944
14653.05 875
14654.19 854
14655.33 854
14656.48 807
14657.62 837
14658.76 831
14659.91 793
14661.05 798
14662.20 780
14663.34 826
14664.49 859
14665.63 807
14666.77 779
14667.92 786
14669.06 785
14670.21 769
14671.35 745
14672.50 752
14673.64 813
14674.79 734
14675.93 737
14677.07 741
14678.22 767
14679.36 753
14680.51 764
14681.65 700
14682.80 712
14683.94 710
14685.09 778
14686.23 740
14687.38 736
14688.52 757
14689.67 719
14690.81 722
14691.96 747
14693.10 759
14694.25 722
14695.40 740
14696.54 686
14697.69 684
14698.83 691
14699.98 668
14701.12 681
14702.27 728
14703.41 714
14704.56 689
14705.71 704
14706.85 695
14708.00 708
14709.14 717
14710.29 684
14711.44 669
14712.58 705
14713.73 664
14714.87 692
14716.02 691
14717.17 707
14718.31 692
14719.46 716
14720.61 707
14721.75 695
14722.90 696
14724.05 708
14725.19 749
14726.34 724
14727.49 712
14728.63 690
14729.78 731
14730.93 719
14732.07 722
14733.22 693
14734.37 708
14735.51 713
14736.66 746
14737.81 734
14738.95 729
14740.10 753
14741.25 735
14742.40 763
14743.54 767
14744.69 716
14745.84 693
14746.99 726
14748.13 727
14749.28 734
14750.43 783
14751.58 728
14752.72 698
14753.87 735
14755.02 762
14756.17 738
14757.31 735
14758.46 789
14759.61 740
14760.76 691
14761.91 685
14763.05 761
14764.20 759
14765.35 728
14766.50 797
14767.65 842
14768.80 808
14769.94 771
14771.09 856
14772.24 833
14773.39 818
14774.54 749
14775.69 749
14776.83 803
14777.98 810
14779.13 781
14780.28 772
14781.43 853
14782.58 854
14783.73 831
14784.88 813
14786.03 859
14787.17 883
14788.32 912
14789.47 850
14790.62 938
14791.77 885
14792.92 899
14794.07 1008
14795.22 937
14796.37 1005
14797.52 976
14798.67 976
14799.82 959
14800.97 944
14802.12 1013
14803.26 961
14804.41 970
14805.56 969
14806.71 1004
14807.86 1088
14809.01 967
14810.16 1029
14811.31 999
14812.46 900
14813.61 923
14814.76 938
14815.91 964
14817.06 884
14818.21 911
14819.36 920
14820.51 864
14821.66 887
14822.82 876
14823.97 884
14825.12 851
14826.27 830
14827.42 750
14828.57 773
14829.72 815
14830.87 833
14832.02 824
14833.17 794
14834.32 779
14835.47 836
14836.62 802
14837.77 826
14838.93 786
14840.08 781
14841.23 794
14842.38 842
14843.53 754
14844.68 716
14845.83 720
14846.98 752
14848.14 735
14849.29 718
14850.44 670
14851.59 697
14852.74 698
14853.89 714
14855.04 694
14856.20 635
14857.35 696
14858.50 676
14859.65 717
14860.80 694
14861.96 668
14863.11 701
14864.26 710
14865.41 675
14866.56 644
14867.72 635
14868.87 624
14870.02 632
14871.17 653
14872.32 645
14873.48 630
14874.63 658
14875.78 658
14876.93 604
14878.09 603
14879.24 621
14880.39 634
14881.54 634
14882.70 606
14883.85 636
14885.00 659
14886.16 645
14887.31 701
14888.46 696
14889.61 642
14890.77 645
14891.92 653
14893.07 615
14894.23 642
14895.38 582
14896.53 638
14897.69 626
14898.84 602
14899.99 661
14901.15 650
14902.30 635
14903.45 693
14904.61 653
14905.76 631
14906.91 715
14908.07 652
14909.22 656
14910.38 657
14911.53 708
14912.68 696
14913.84 663
14914.99 631
14916.15 625
14917.30 627
14918.45 644
14919.61 629
14920.76 659
14921.92 611
14923.07 571
14924.22 634
14925.38 620
14926.53 597
14927.69 633
14928.84 630
14930.00 627
14931.15 661
14932.31 628
14933.46 638
14934.62 665
14935.77 695
14936.93 661
14938.08 650
14939.24 675
14940.39 592
14941.55 640
14942.70 653
14943.86 706
14945.01 699
14946.17 652
14947.32 669
14948.48 701
14949.63 638
14950.79 658
14951.94 629
14953.10 640
14954.25 591
14955.41 692
14956.56 629
14957.72 636
14958.88 613
14960.03 638
14961.19 651
14962.34 626
14963.50 630
14964.65 628
14965.81 634
14966.97 615
14968.12 663
14969.28 620
14970.43 660
14971.59 564
14972.75 637
14973.90 595
14975.06 600
14976.22 581
14977.37 598
14978.53 606
14979.69 633
14980.84 573
14982.00 567
14983.16 631
14984.31 602
14985.47 596
14986.63 548
14987.78 591
14988.94 604
14990.10 622
14991.25 582
14992.41 576
14993.57 578
14994.72 593
14995.88 554
14997.04 592
14998.20 593
14999.35 581
15000.51 567
15001.67 531
15002.82 563
15003.98 575
15005.14 609
15006.30 576
15007.45 582
15008.61 528
15009.77 563
15010.93 590
15012.09 614
15013.24 597
15014.40 551
15015.56 578
15016.72 549
15017.87 540
15019.03 502
15020.19 571
15021.35 561
15022.51 594
15023.67 524
15024.82 515
15025.98 505
15027.14 550
15028.30 553
15029.46 519
15030.62 572
15031.77 544
15032.93 578
15034.09 513
15035.25 512
15036.41 532
15037.57 557
15038.73 564
15039.88 546
15041.04 558
15042.20 567
15043.36 552
15044.52 537
15045.68 496
15046.84 480
15048.00 524
15049.16 539
15050.32 542
15051.47 515
15052.63 530
15053.79 543
15054.95 520
15056.11 500
15057.27 543
15058.43 486
15059.59 577
15060.75 551
15061.91 503
15063.07 499
15064.23 491
15065.39 523
15066.55 507
15067.71 538
15068.87 509
15070.03 541
15071.19 529
15072.35 493
15073.51 550
15074.67 507
15075.83 495
15076.99 526
15078.15 509
15079.31 515
15080.47 489
15081.63 529
15082.79 489
15083.95 525
15085.11 492
15086.27 498
15087.43 514
15088.59 509
15089.76 503
15090.92 483
15092.08 514
15093.24 538
15094.40 498
15095.56 482
15096.72 534
15097.88 492
15099.04 522
15100.20 535
15101.37 500
15102.53 478
15103.69 510
15104.85 536
15106.01 523
15107.17 493
15108.33 490
15109.50 528
15110.66 515
15111.82 529
15112.98 480
15114.14 500
15115.30 537
15116.47 514
15117.63 471
15118.79 470
15119.95 578
15121.11 512
15122.27 526
15123.44 513
15124.60 470
15125.76 462
15126.92 573
15128.09 497
15129.25 484
15130.41 492
15131.57 561
15132.73 554
15133.90 452
15135.06 481
15136.22 532
15137.38 499
15138.55 490
15139.71 456
15140.87 479
15142.04 500
15143.20 473
15144.36 499
15145.52 474
15146.69 513
15147.85 463
15149.01 496
15150.18 500
15151.34 461
15152.50 477
15153.67 504
15154.83 502
15155.99 436
15157.16 458
15158.32 550
15159.48 497
15160.65 535
15161.81 489
15162.97 473
15164.14 481
15165.30 451
15166.46 496
15167.63 462
15168.79 493
15169.95 485
15171.12 507
15172.28 491
15173.45 526
15174.61 535
15175.77 531
15176.94 498
15178.10 484
15179.27 500
15180.43 511
15181.60 522
15182.76 506
15183.92 536
15185.09 539
15186.25 463
15187.42 477
15188.58 474
15189.75 499
15190.91 510
15192.08 487
15193.24 477
15194.41 509
15195.57 532
15196.74 547
15197.90 540
15199.07 532
15200.23 524
15201.40 541
15202.56 559
15203.73 561
15204.89 524
15206.06 510
15207.22 503
15208.39 456
15209.55 511
15210.72 533
15211.88 502
15213.05 493
15214.21 533
15215.38 499
15216.54 483
15217.71 518
15218.88 478
15220.04 497
15221.21 529
15222.37 486
15223.54 512
15224.71 535
15225.87 524
15227.04 519
15228.20 529
15229.37 535
15230.54 510
15231.70 542
15232.87 534
15234.03 567
15235.20 593
15236.37 552
15237.53 511
15238.70 509
15239.87 577
15241.03 549
15242.20 535
15243.37 599
15244.53 510
15245.70 525
15246.87 565
15248.03 530
15249.20 554
15250.37 574
15251.53 558
15252.70 529
15253.87 527
15255.04 500
15256.20 531
15257.37 533
15258.54 527
15259.70 525
15260.87 499
15262.04 564
15263.21 535
15264.37 539
15265.54 504
15266.71 571
15267.88 561
15269.04 516
15270.21 479
15271.38 495
15272.55 489
15273.72 515
15274.88 487
15276.05 505
15277.22 526
15278.39 557
15279.56 512
15280.72 494
15281.89 497
15283.06 523
15284.23 510
15285.40 495
15286.56 506
15287.73 509
15288.90 520
15290.07 520
15291.24 461
15292.41 481
15293.58 502
15294.74 498
15295.91 496
15297.08 528
15298.25 501
15299.42 497
15300.59 538
15301.76 510
15302.93 472
15304.09 481
15305.26 501
15306.43 517
15307.60 504
15308.77 519
15309.94 530
15311.11 504
15312.28 508
15313.45 458
15314.62 480
15315.79 491
15316.96 534
15318.13 511
15319.30 479
15320.46 518
15321.63 562
15322.80 496
15323.97 490
15325.14 496
15326.31 468
15327.48 512
15328.65 484
15329.82 467
15330.99 507
15332.16 535
15333.33 507
15334.50 521
15335.67 504
15336.84 504
15338.01 519
15339.18 505
15340.36 523
15341.53 484
15342.70 506
15343.87 519
15345.04 491
15346.21 437
15347.38 461
15348.55 478
15349.72 466
15350.89 407
15352.06 461
15353.23 496
15354.40 488
15355.57 482
15356.75 475
15357.92 476
15359.09 493
15360.26 490
15361.43 496
15362.60 461
15363.77 466
15364.94 514
15366.11 491
15367.29 514
15368.46 499
15369.63 472
15370.80 532
15371.97 516
15373.14 483
15374.32 473
15375.49 502
15376.66 473
15377.83 469
15379.00 483
15380.17 498
15381.35 530
15382.52 506
15383.69 447
15384.86 477
15386.03 483
15387.21 485
15388.38 466
15389.55 447
15390.72 493
15391.90 461
15393.07 456
15394.24 488
15395.41 457
15396.59 505
15397.76 530
15398.93 472
15400.10 502
15401.28 530
15402.45 492
15403.62 474
15404.79 506
15405.97 520
15407.14 483
15408.31 470
15409.49 514
15410.66 506
15411.83 479
15413.01 476
15414.18 476
15415.35 486
15416.53 490
15417.70 457
15418.87 506
15420.05 494
15421.22 484
15422.39 523
15423.57 507
15424.74 496
15425.91 489
15427.09 457
15428.26 483
15429.43 489
15430.61 508
15431.78 505
15432.96 502
15434.13 470
15435.30 480
15436.48 473
15437.65 488
15438.83 445
15440.00 466
15441.17 470
15442.35 470
15443.52 468
15444.70 485
15445.87 506
15447.05 473
15448.22 499
15449.40 457
15450.57 435
15451.75 460
15452.92 479
15454.09 460
15455.27 499
15456.44 471
15457.62 467
15458.79 472
15459.97 527
15461.14 476
15462.32 447
15463.49 502
15464.67 494
15465.84 467
15467.02 440
15468.19 446
15469.37 468
15470.55 543
15471.72 495
15472.90 500
15474.07 475
15475.25 507
15476.42 510
15477.60 470
15478.77 437
15479.95 485
15481.13 506
15482.30 489
15483.48 474
15484.65 479
15485.83 483
15487.00 484
15488.18 509
15489.36 457
15490.53 442
15491.71 461
15492.89 462
15494.06 464
15495.24 457
15496.41 467
15497.59 516
15498.77 511
15499.94 462
15501.12 458
15502.30 443
15503.47 506
15504.65 528
15505.83 504
15507.00 477
15508.18 481
15509.36 468
15510.53 467
15511.71 474
15512.89 511
15514.06 480
15515.24 490
15516.42 446
15517.60 458
15518.77 446
15519.95 455
15521.13 459
15522.30 468
15523.48 505
15524.66 502
15525.84 500
15527.01 468
15528.19 506
15529.37 483
15530.55 484
15531.73 520
15532.90 532
15534.08 488
15535.26 495
15536.44 466
15537.61 444
15538.79 491
15539.97 482
15541.15 495
15542.33 468
15543.50 437
15544.68 459
15545.86 487
15547.04 467
15548.22 483
15549.40 517
15550.57 452
15551.75 519
15552.93 512
15554.11 515
15555.29 496
15556.47 516
15557.65 494
15558.82 502
15560.00 524
15561.18 478
15562.36 483
15563.54 481
15564.72 467
15565.90 476
15567.08 495
15568.26 531
15569.43 488
15570.61 486
15571.79 504
15572.97 505
15574.15 524
15575.33 533
15576.51 527
15577.69 495
15578.87 458
15580.05 490
15581.23 496
15582.41 544
15583.59 556
15584.77 481
15585.95 530
15587.13 507
15588.31 491
15589.49 508
15590.67 530
15591.85 592
15593.03 521
15594.21 529
15595.39 577
15596.57 546
15597.75 526
15598.93 488
15600.11 523
15601.29 519
15602.47 556
15603.65 552
15604.83 555
15606.01 540
15607.19 567
15608.37 589
15609.55 532
15610.73 532
15611.91 559
15613.09 531
15614.27 547
15615.45 540
15616.64 532
15617.82 566
15619.00 547
15620.18 558
15621.36 514
15622.54 541
15623.72 582
15624.90 534
15626.08 498
15627.27 550
15628.45 539
15629.63 523
15630.81 544
15631.99 545
15633.17 562
15634.35 600
15635.54 555
15636.72 566
15637.90 579
15639.08 530
15640.26 571
15641.45 613
15642.63 544
15643.81 521
15644.99 557
15646.17 565
15647.36 579
15648.54 537
15649.72 542
15650.90 596
15652.08 633
15653.27 622
15654.45 570
15655.63 551
15656.81 627
15658.00 614
15659.18 585
15660.36 650
15661.54 645
15662.73 553
15663.91 608
15665.09 600
15666.27 593
15667.46 609
15668.64 645
15669.82 618
15671.01 631
15672.19 635
15673.37 616
15674.56 599
15675.74 659
15676.92 664
15678.10 578
15679.29 593
15680.47 610
15681.65 682
15682.84 717
15684.02 660
15685.21 625
15686.39 604
15687.57 635
15688.76 614
15689.94 661
15691.12 624
15692.31 640
15693.49 629
15694.67 629
15695.86 640
15697.04 624
15698.23 593
15699.41 643
15700.59 610
15701.78 602
15702.96 549
15704.15 596
15705.33 672
15706.52 636
15707.70 629
15708.88 621
15710.07 660
15711.25 664
15712.44 648
15713.62 617
15714.81 640
15715.99 597
15717.18 610
15718.36 612
15719.55 620
15720.73 651
15721.92 599
15723.10 597
15724.29 621
15725.47 648
15726.66 657
15727.84 703
15729.03 674
15730.21 668
15731.40 705
15732.58 674
15733.77 718
15734.95 696
15736.14 674
15737.32 666
15738.51 605
15739.69 685
15740.88 684
15742.07 683
15743.25 664
15744.44 677
15745.62 652
15746.81 671
15747.99 654
15749.18 647
15750.37 617
15751.55 673
15752.74 699
15753.93 673
15755.11 647
15756.30 666
15757.48 664
15758.67 701
15759.86 719
15761.04 671
15762.23 719
15763.42 720
15764.60 712
15765.79 711
15766.98 719
15768.16 713
15769.35 718
15770.54 746
15771.72 765
15772.91 704
15774.10 634
15775.28 689
15776.47 646
15777.66 663
15778.84 670
15780.03 666
15781.22 661
15782.41 621
15783.59 631
15784.78 671
15785.97 669
15787.15 648
15788.34 671
15789.53 634
15790.72 649
15791.90 661
15793.09 653
15794.28 667
15795.47 630
15796.65 623
15797.84 633
15799.03 605
15800.22 608
15801.41 638
15802.59 627
15803.78 639
15804.97 590
15806.16 649
15807.35 646
15808.53 690
15809.72 610
15810.91 615
15812.10 671
15813.29 669
15814.48 612
15815.66 566
15816.85 588
15818.04 578
15819.23 553
15820.42 565
15821.61 605
15822.80 610
15823.98 554
15825.17 550
15826.36 574
15827.55 612
15828.74 636
15829.93 649
15831.12 567
15832.31 572
15833.50 635
15834.69 651
15835.87 607
15837.06 565
15838.25 600
15839.44 616
15840.63 574
15841.82 551
15843.01 549
15844.20 603
15845.39 611
15846.58 550
15847.77 552
15848.96 562
15850.15 563
15851.34 594
15852.53 573
15853.72 554
15854.91 566
15856.10 586
15857.29 543
15858.48 565
15859.67 561
15860.86 592
15862.05 568
15863.24 540
15864.43 552
15865.62 553
15866.81 577
15868.00 605
15869.19 571
15870.38 576
15871.57 599
15872.76 583
15873.95 574
15875.14 595
15876.33 565
15877.52 541
15878.72 551
15879.91 567
15881.10 549
15882.29 537
15883.48 590
15884.67 571
15885.86 566
15887.05 581
15888.24 582
15889.43 538
15890.63 552
15891.82 524
15893.01 528
15894.20 591
15895.39 571
15896.58 533
15897.77 565
15898.97 542
15900.16 565
15901.35 506
15902.54 575
15903.73 558
15904.92 591
15906.12 566
15907.31 556
15908.50 572
15909.69 581
15910.88 512
15912.08 511
15913.27 580
15914.46 557
15915.65 543
15916.85 538
15918.04 545
15919.23 561
15920.42 554
15921.61 579
15922.81 551
15924.00 575
15925.19 544
15926.38 590
15927.58 623
15928.77 604
15929.96 610
15931.16 598
15932.35 590
15933.54 594
15934.73 562
15935.93 592
15937.12 553
15938.31 549
15939.51 611
15940.70 560
15941.89 564
15943.09 592
15944.28 582
15945.47 579
15946.67 616
15947.86 640
15949.05 674
15950.25 586
15951.44 529
15952.63 568
15953.83 588
15955.02 561
15956.21 541
15957.41 559
15958.60 512
15959.80 494
15960.99 539
15962.18 564
15963.38 532
15964.57 529
15965.77 493
15966.96 543
15968.15 590
15969.35 546
15970.54 509
15971.74 552
15972.93 522
15974.13 500
15975.32 472
15976.51 489
15977.71 460
15978.90 477
15980.10 517
15981.29 503
15982.49 463
15983.68 477
15984.88 519
15986.07 519
15987.27 493
15988.46 428
15989.66 472
15990.85 504
15992.05 491
15993.24 514
15994.44 517
15995.63 459
15996.83 468
15998.02 481
15999.22 476
16000.41 457
16001.61 467
16002.80 481
16004.00 469
16005.20 466
16006.39 447
16007.59 531
16008.78 504
16009.98 455
16011.17 485
16012.37 480
16013.57 474
16014.76 454
16015.96 466
16017.15 460
16018.35 491
16019.55 501
16020.74 486
16021.94 474
16023.13 443
16024.33 445
16025.53 451
16026.72 498
16027.92 502
16029.12 467
16030.31 491
16031.51 469
16032.71 467
16033.90 470
16035.10 461
16036.30 461
16037.49 430
16038.69 453
16039.89 453
16041.08 444
16042.28 440
16043.48 428
16044.67 490
16045.87 466
16047.07 478
16048.27 462
16049.46 487
16050.66 450
16051.86 445
16053.06 456
16054.25 462
16055.45 476
16056.65 474
16057.84 429
16059.04 461
16060.24 474
16061.44 476
16062.64 461
16063.83 464
16065.03 446
16066.23 467
16067.43 500
16068.62 498
16069.82 469
16071.02 455
16072.22 459
16073.42 440
16074.62 442
16075.81 438
16077.01 384
16078.21 407
16079.41 435
16080.61 497
16081.81 463
16083.00 431
16084.20 434
16085.40 468
16086.60 423
16087.80 432
16089.00 449
16090.20 443
16091.39 426
16092.59 422
16093.79 441
16094.99 433
16096.19 444
16097.39 395
16098.59 423
16099.79 418
16100.99 452
16102.19 414
16103.38 391
16104.58 426
16105.78 444
16106.98 470
16108.18 459
16109.38 454
16110.58 427
16111.78 400
16112.98 410
16114.18 442
16115.38 414
16116.58 416
16117.78 428
16118.98 417
16120.18 427
16121.38 434
16122.58 389
16123.78 397
16124.98 404
16126.18 413
16127.38 394
16128.58 434
16129.78 402
16130.98 426
16132.18 417
16133.38 432
16134.58 459
16135.78 408
16136.98 418
16138.18 401
16139.38 408
16140.58 406
16141.78 485
16142.98 378
16144.19 412
16145.39 426
16146.59 400
16147.79 418
16148.99 397
16150.19 397
16151.39 378
16152.59 465
16153.79 441
16154.99 379
16156.20 393
16157.40 385
16158.60 445
16159.80 464
16161.00 454
16162.20 390
16163.40 423
16164.61 399
16165.81 432
16167.01 422
16168.21 432
16169.41 434
16170.61 437
16171.82 403
16173.02 396
16174.22 421
16175.42 436
16176.62 426
16177.82 465
16179.03 399
16180.23 400
16181.43 428
16182.63 453
16183.84 432
16185.04 401
16186.24 442
16187.44 432
16188.65 408
16189.85 411
16191.05 418
16192.25 399
16193.46 423
16194.66 427
16195.86 395
16197.06 400
16198.27 395
16199.47 424
16200.67 429
16201.87 417
16203.08 411
16204.28 452
16205.48 444
16206.69 413
16207.89 399
16209.09 416
16210.30 452
16211.50 415
16212.70 428
16213.91 429
16215.11 416
16216.31 428
16217.52 444
16218.72 398
16219.92 396
16221.13 405
16222.33 420
16223.53 429
16224.74 414
16225.94 466
16227.15 446
16228.35 446
16229.55 410
16230.76 426
16231.96 394
16233.17 400
16234.37 431
16235.57 426
16236.78 411
16237.98 408
16239.19 418
16240.39 433
16241.60 382
16242.80 381
16244.00 454
16245.21 448
16246.41 465
16247.62 431
16248.82 449
16250.03 450
16251.23 427
16252.44 421
16253.64 413
16254.85 420
16256.05 430
16257.26 402
16258.46 432
16259.67 426
16260.87 435
16262.08 447
16263.28 451
16264.49 405
16265.69 406
16266.90 449
16268.10 456
16269.31 431
16270.51 428
16271.72 431
16272.93 441
16274.13 424
16275.34 429
16276.54 414
16277.75 418
16278.95 432
16280.16 470
16281.37 415
16282.57 414
16283.78 502
16284.98 489
16286.19 469
16287.40 453
16288.60 456
16289.81 491
16291.01 471
16292.22 464
16293.43 472
16294.63 495
16295.84 471
16297.05 443
16298.25 432
16299.46 493
16300.67 518
16301.87 507
16303.08 472
16304.29 459
16305.49 492
16306.70 497
16307.91 509
16309.11 472
16310.32 459
16311.53 491
16312.73 459
16313.94 517
16315.15 495
16316.36 519
16317.56 484
16318.77 501
16319.98 472
16321.19 462
16322.39 490
16323.60 485
16324.81 522
16326.02 493
16327.22 476
16328.43 499
16329.64 494
16330.85 531
16332.05 445
16333.26 461
16334.47 509
16335.68 474
16336.88 477
16338.09 457
16339.30 453
16340.51 457
16341.72 495
16342.93 481
16344.13 440
16345.34 428
16346.55 449
16347.76 430
16348.97 439
16350.18 490
16351.38 459
16352.59 436
16353.80 441
16355.01 438
16356.22 464
16357.43 465
16358.64 465
16359.84 441
16361.05 461
16362.26 422
16363.47 447
16364.68 467
16365.89 454
16367.10 415
16368.31 416
16369.52 447
16370.73 420
16371.93 458
16373.14 413
16374.35 417
16375.56 433
16376.77 447
16377.98 390
16379.19 417
16380.40 403
16381.61 462
16382.82 397
16384.03 432
16385.24 407
16386.45 399
16387.66 376
16388.87 434
16390.08 408
16391.29 428
16392.50 448
16393.71 426
16394.92 398
16396.13 402
16397.34 394
16398.55 447
16399.76 403
16400.97 384
16402.18 408
16403.39 422
16404.60 383
16405.81 392
16407.02 378
16408.23 369
16409.44 419
16410.65 403
16411.86 401
16413.08 413
16414.29 383
16415.50 411
16416.71 430
16417.92 400
16419.13 412
16420.34 394
16421.55 404
16422.76 400
16423.97 398
16425.19 471
16426.40 464
16427.61 423
16428.82 414
16430.03 431
16431.24 418
16432.45 384
16433.67 386
16434.88 396
16436.09 399
16437.30 401
16438.51 419
16439.72 398
16440.94 405
16442.15 383
16443.36 402
16444.57 385
16445.78 358
16446.99 403
16448.21 470
16449.42 397
16450.63 403
16451.84 421
16453.06 393
16454.27 450
16455.48 423
16456.69 422
16457.90 390
16459.12 419
16460.33 401
16461.54 393
16462.75 390
16463.97 478
16465.18 420
16466.39 436
16467.61 389
16468.82 385
16470.03 341
16471.24 400
16472.46 402
16473.67 412
16474.88 438
16476.10 399
16477.31 401
16478.52 409
16479.74 394
16480.95 397
16482.16 427
16483.38 407
16484.59 408
16485.80 423
16487.02 385
16488.23 414
16489.44 382
16490.66 402
16491.87 402
16493.08 375
16494.30 385
16495.51 383
16496.73 366
16497.94 399
16499.15 406
16500.37 383
16501.58 383
16502.80 405
16504.01 413
16505.22 382
16506.44 332
16507.65 374
16508.87 425
16510.08 389
16511.30 414
16512.51 386
16513.72 395
16514.94 393
16516.15 364
16517.37 403
16518.58 435
16519.80 436
16521.01 391
16522.23 372
16523.44 377
16524.66 416
16525.87 397
16527.09 396
16528.30 394
16529.52 403
16530.73 360
16531.95 392
16533.16 377
16534.38 370
16535.59 397
16536.81 446
16538.02 423
16539.24 416
16540.45 421
16541.67 387
16542.89 430
16544.10 437
16545.32 421
16546.53 391
16547.75 379
16548.96 373
16550.18 392
16551.40 400
16552.61 400
16553.83 384
16555.04 397
16556.26 403
16557.48 375
16558.69 419
16559.91 401
16561.12 392
16562.34 368
16563.56 391
16564.77 414
16565.99 425
16567.21 393
16568.42 389
16569.64 451
16570.86 449
16572.07 441
16573.29 404
16574.51 411
16575.72 389
16576.94 381
16578.16 408
16579.37 389
16580.59 393
16581.81 373
16583.02 416
16584.24 377
16585.46 394
16586.68 419
16587.89 408
16589.11 399
16590.33 438
16591.54 395
16592.76 388
16593.98 395
16595.20 410
16596.41 410
16597.63 428
16598.85 384
16600.07 407
16601.29 413
16602.50 442
16603.72 404
16604.94 383
16606.16 410
16607.37 407
16608.59 386
16609.81 401
16611.03 460
16612.25 423
16613.46 396
16614.68 371
16615.90 387
16617.12 411
16618.34 383
16619.56 385
16620.77 423
16621.99 424
16623.21 432
16624.43 391
16625.65 408
16626.87 423
16628.09 427
16629.30 401
16630.52 410
16631.74 408
16632.96 382
16634.18 436
16635.40 374
16636.62 387
16637.84 407
16639.06 411
16640.28 409
16641.49 381
16642.71 400
16643.93 363
16645.15 441
16646.37 348
16647.59 407
16648.81 379
16650.03 418
16651.25 429
16652.47 367
16653.69 383
16654.91 387
16656.13 370
16657.35 380
16658.57 347
16659.79 374
16661.01 340
16662.23 420
16663.45 395
16664.67 364
16665.89 398
16667.11 379
16668.33 395
16669.55 388
16670.77 380
16671.99 391
16673.21 415
16674.43 401
16675.65 381
16676.87 360
16678.09 365
16679.31 400
16680.53 404
16681.75 363
16682.97 393
16684.19 390
16685.42 409
16686.64 382
16687.86 340
16689.08 391
16690.30 392
16691.52 357
16692.74 373
16693.96 342
16695.18 386
16696.40 413
16697.63 406
16698.85 391
16700.07 359
16701.29 407
16702.51 410
16703.73 386
16704.95 410
16706.18 386
16707.40 361
16708.62 377
16709.84 386
16711.06 331
16712.28 366
16713.51 358
16714.73 356
16715.95 378
16717.17 357
16718.39 410
16719.62 397
16720.84 384
16722.06 390
16723.28 400
16724.50 389
16725.73 365
16726.95 382
16728.17 381
16729.39 378
16730.62 344
16731.84 368
16733.06 373
16734.28 367
16735.51 396
16736.73 364
16737.95 376
16739.18 428
16740.40 411
16741.62 359
16742.84 342
16744.07 408
16745.29 405
16746.51 428
16747.74 359
16748.96 390
16750.18 359
16751.41 365
16752.63 375
16753.85 392
16755.08 369
16756.30 370
16757.52 413
16758.75 387
16759.97 376
16761.19 393
16762.42 348
16763.64 370
16764.86 330
16766.09 349
16767.31 342
16768.54 384
16769.76 401
16770.98 382
16772.21 359
16773.43 385
16774.66 365
16775.88 352
16777.10 373
16778.33 359
16779.55 361
16780.78 342
16782.00 364
16783.22 389
16784.45 336
16785.67 386
16786.90 390
16788.12 409
16789.35 377
16790.57 381
16791.80 374
16793.02 367
16794.25 388
16795.47 381
16796.70 383
16797.92 385
16799.15 382
16800.37 389
16801.60 357
16802.82 377
16804.05 355
16805.27 397
16806.50 380
16807.72 381
16808.95 355
16810.17 348
16811.40 367
16812.62 386
16813.85 398
16815.07 367
16816.30 396
16817.53 417
16818.75 414
16819.98 381
16821.20 394
16822.43 436
16823.65 439
16824.88 423
16826.11 376
16827.33 435
16828.56 370
16829.78 360
16831.01 376
16832.24 382
16833.46 365
16834.69 355
16835.92 385
16837.14 368
16838.37 368
16839.60 376
16840.82 383
16842.05 356
16843.27 343
16844.50 335
16845.73 385
16846.96 345
16848.18 400
16849.41 428
16850.64 394
16851.86 402
16853.09 389
16854.32 400
16855.54 368
16856.77 371
16858.00 395
16859.22 377
16860.45 386
16861.68 380
16862.91 370
16864.13 369
16865.36 377
16866.59 406
16867.82 385
16869.04 374
16870.27 347
16871.50 365
16872.73 387
16873.95 375
16875.18 376
16876.41 372
16877.64 423
16878.87 400
16880.09 350
16881.32 379
16882.55 444
16883.78 391
16885.01 396
16886.23 445
16887.46 425
16888.69 420
16889.92 402
16891.15 427
16892.38 432
16893.60 422
16894.83 426
16896.06 401
16897.29 420
16898.52 435
16899.75 423
16900.98 415
16902.20 413
16903.43 427
16904.66 447
16905.89 425
16907.12 459
16908.35 414
16909.58 440
16910.81 461
16912.04 434
16913.26 385
16914.49 411
16915.72 419
16916.95 432
16918.18 454
16919.41 418
16920.64 402
16921.87 402
16923.10 437
16924.33 445
16925.56 438
16926.79 397
16928.02 404
16929.25 389
16930.48 406
16931.71 396
16932.94 371
16934.17 354
16935.40 344
16936.63 374
16937.86 413
16939.09 383
16940.32 371
16941.55 380
16942.78 382
16944.01 393
16945.24 403
16946.47 367
16947.70 370
16948.93 366
16950.16 407
16951.39 439
16952.62 390
16953.85 395
16955.08 359
16956.31 394
16957.54 385
16958.77 388
16960.01 406
16961.24 394
16962.47 361
16963.70 317
16964.93 352
16966.16 391
16967.39 395
16968.62 366
16969.85 375
16971.08 408
16972.32 403
16973.55 351
16974.78 385
16976.01 346
16977.24 372
16978.47 349
16979.70 365
16980.94 367
16982.17 376
16983.40 380
16984.63 396
16985.86 356
16987.10 357
16988.33 390
16989.56 388
16990.79 391
16992.02 349
16993.26 379
16994.49 373
16995.72 335
16996.95 353
16998.18 361
16999.42 355
17000.65 371
17001.88 360
17003.11 365
17004.35 314
17005.58 358
17006.81 374
17008.04 349
17009.28 359
17010.51 338
17011.74 374
17012.97 370
17014.21 372
17015.44 363
17016.67 392
17017.91 353
17019.14 346
17020.37 354
17021.60 343
17022.84 362
17024.07 399
17025.30 397
17026.54 358
17027.77 361
17029.00 330
17030.24 331
17031.47 336
17032.70 313
17033.94 320
17035.17 350
17036.41 323
17037.64 328
17038.87 349
17040.11 350
17041.34 340
17042.57 345
17043.81 347
17045.04 330
17046.28 331
17047.51 361
17048.74 347
17049.98 373
17051.21 359
17052.45 360
17053.68 361
17054.92 345
17056.15 356
17057.38 356
17058.62 324
17059.85 347
17061.09 348
17062.32 355
17063.56 349
17064.79 369
17066.03 343
17067.26 362
17068.50 356
17069.73 359
17070.97 362
17072.20 335
17073.44 367
17074.67 340
17075.91 353
17077.14 352
17078.38 337
17079.61 338
17080.85 382
17082.08 373
17083.32 370
17084.55 309
17085.79 372
17087.02 312
17088.26 328
17089.49 335
17090.73 354
17091.97 337
17093.20 357
17094.44 348
17095.67 359
17096.91 352
17098.14 341
17099.38 336
17100.62 327
17101.85 345
17103.09 353
17104.32 358
17105.56 340
17106.80 322
17108.03 339
17109.27 337
17110.51 355
17111.74 347
17112.98 322
17114.21 313
17115.45 360
17116.69 385
17117.92 350
17119.16 290
17120.40 337
17121.63 319
17122.87 338
17124.11 325
17125.34 312
17126.58 291
17127.82 331
17129.06 330
17130.29 330
17131.53 320
17132.77 313
17134.00 345
17135.24 332
17136.48 314
17137.72 301
17138.95 289
17140.19 303
17141.43 329
17142.67 311
17143.90 297
17145.14 295
17146.38 315
17147.62 327
17148.85 339
17150.09 332
17151.33 355
17152.57 338
17153.80 340
17155.04 312
17156.28 337
17157.52 314
17158.76 340
17159.99 336
17161.23 369
17162.47 384
17163.71 337
17164.95 332
17166.19 344
17167.42 360
17168.66 322
17169.90 287
17171.14 293
17172.38 323
17173.62 325
17174.86 314
17176.09 298
17177.33 308
17178.57 314
17179.81 342
17181.05 338
17182.29 322
17183.53 314
17184.77 300
17186.01 317
17187.24 279
17188.48 316
17189.72 342
17190.96 307
17192.20 293
17193.44 323
17194.68 342
17195.92 331
17197.16 312
17198.40 318
17199.64 341
17200.88 318
17202.12 325
17203.36 325
17204.60 326
17205.84 320
17207.08 316
17208.32 293
17209.56 291
17210.80 326
17212.04 320
17213.28 342
17214.52 322
17215.76 303
17217.00 343
17218.24 319
17219.48 329
17220.72 332
17221.96 316
17223.20 337
17224.44 352
17225.68 313
17226.92 281
17228.16 316
17229.40 369
17230.64 300
17231.88 321
17233.12 294
17234.36 312
17235.60 310
17236.85 352
17238.09 325
17239.33 331
17240.57 313
17241.81 284
17243.05 311
17244.29 348
17245.53 332
17246.77 345
17248.02 337
17249.26 324
17250.50 333
17251.74 315
17252.98 327
17254.22 342
17255.46 348
17256.71 353
17257.95 317
17259.19 334
17260.43 290
17261.67 321
17262.91 340
17264.16 333
17265.40 313
17266.64 332
17267.88 352
17269.12 328
17270.37 297
17271.61 292
17272.85 310
17274.09 320
17275.34 301
17276.58 290
17277.82 300
17279.06 326
17280.30 322
17281.55 348
17282.79 361
17284.03 332
17285.27 366
17286.52 337
17287.76 301
17289.00 337
17290.25 360
17291.49 308
17292.73 308
17293.97 321
17295.22 316
17296.46 319
17297.70 347
17298.95 313
17300.19 284
17301.43 275
17302.68 323
17303.92 333
17305.16 339
17306.41 309
17307.65 301
17308.89 315
17310.14 292
17311.38 296
17312.62 302
17313.87 297
17315.11 288
17316.36 327
17317.60 279
17318.84 327
17320.09 342
17321.33 286
17322.58 303
17323.82 310
17325.06 304
17326.31 313
17327.55 298
17328.80 316
17330.04 286
17331.28 311
17332.53 330
17333.77 286
17335.02 305
17336.26 306
17337.51 306
17338.75 318
17340.00 280
17341.24 301
17342.48 317
17343.73 316
17344.97 358
17346.22 351
17347.46 336
17348.71 354
17349.95 304
17351.20 315
17352.44 292
17353.69 296
17354.93 303
17356.18 306
17357.42 291
17358.67 341
17359.92 320
17361.16 318
17362.41 330
17363.65 322
17364.90 336
17366.14 308
17367.39 293
17368.63 292
17369.88 333
17371.13 309
17372.37 326
17373.62 359
17374.86 327
17376.11 340
17377.35 328
17378.60 308
17379.85 327
17381.09 336
17382.34 315
17383.59 290
17384.83 288
17386.08 300
17387.32 318
17388.57 317
17389.82 317
17391.06 289
17392.31 300
17393.56 292
17394.80 291
17396.05 305
17397.30 307
17398.54 326
17399.79 304
17401.04 303
17402.28 317
17403.53 292
17404.78 334
17406.02 280
17407.27 288
17408.52 325
17409.77 329
17411.01 320
17412.26 289
17413.51 319
17414.75 292
17416.00 292
17417.25 313
17418.50 305
17419.74 298
17420.99 286
17422.24 306
17423.49 315
17424.73 299
17425.98 313
17427.23 323
17428.48 324
17429.73 344
17430.97 341
17432.22 294
17433.47 289
17434.72 259
17435.97 305
17437.21 298
17438.46 285
17439.71 294
17440.96 272
17442.21 291
17443.45 294
17444.70 345
17445.95 312
17447.20 293
17448.45 358
17449.70 294
17450.95 306
17452.19 316
17453.44 311
17454.69 339
17455.94 348
17457.19 329
17458.44 314
17459.69 295
17460.94 279
17462.19 301
17463.43 335
17464.68 345
17465.93 327
17467.18 302
17468.43 337
17469.68 328
17470.93 306
17472.18 282
17473.43 288
17474.68 318
17475.93 318
17477.18 323
17478.43 320
17479.68 328
17480.93 349
17482.18 321
17483.43 321
17484.68 311
17485.93 351
17487.17 357
17488.42 322
17489.67 320
17490.92 284
17492.18 311
17493.43 316
17494.68 361
17495.93 279
17497.18 283
17498.43 312
17499.68 294
17500.93 313
17502.18 285
17503.43 314
17504.68 377
17505.93 344
17507.18 298
17508.43 281
17509.68 326
17510.93 319
17512.18 293
17513.43 288
17514.68 296
17515.94 325
17517.19 342
17518.44 341
17519.69 319
17520.94 334
17522.19 320
17523.44 317
17524.69 284
17525.94 321
17527.20 359
17528.45 315
17529.70 329
17530.95 321
17532.20 323
17533.45 336
17534.70 311
17535.96 361
17537.21 318
17538.46 342
17539.71 319
17540.96 326
17542.22 333
17543.47 328
17544.72 341
17545.97 349
17547.22 334
17548.48 358
17549.73 320
17550.98 329
17552.23 346
17553.48 300
17554.74 333
17555.99 374
17557.24 334
17558.49 309
17559.75 334
17561.00 341
17562.25 334
17563.50 360
17564.76 398
17566.01 342
17567.26 330
17568.52 328
17569.77 353
17571.02 357
17572.27 364
17573.53 321
17574.78 351
17576.03 355
17577.29 346
17578.54 319
17579.79 330
17581.05 333
17582.30 330
17583.55 351
17584.81 300
17586.06 331
17587.31 328
17588.57 318
17589.82 344
17591.07 333
17592.33 355
17593.58 356
17594.83 321
17596.09 339
17597.34 349
17598.60 359
17599.85 322
17601.10 366
17602.36 363
17603.61 337
17604.87 349
17606.12 349
17607.37 337
17608.63 341
17609.88 333
17611.14 310
17612.39 341
17613.65 335
17614.90 330
17616.16 347
17617.41 368
17618.66 390
17619.92 352
17621.17 376
17622.43 345
17623.68 351
17624.94 352
17626.19 346
17627.45 359
17628.70 341
17629.96 329
17631.21 348
17632.47 329
17633.72 342
17634.98 336
17636.23 359
17637.49 307
17638.74 335
17640.00 317
17641.26 312
17642.51 331
17643.77 317
17645.02 332
17646.28 319
17647.53 321
17648.79 333
17650.04 352
17651.30 324
17652.56 296
17653.81 282
17655.07 315
17656.32 295
17657.58 285
17658.84 333
17660.09 333
17661.35 302
17662.60 326
17663.86 332
17665.12 332
17666.37 307
17667.63 338
17668.89 357
17670.14 338
17671.40 335
17672.66 296
17673.91 340
17675.17 312
17676.43 313
17677.68 315
17678.94 290
17680.20 330
17681.45 370
17682.71 306
17683.97 323
17685.22 355
17686.48 318
17687.74 378
17688.99 306
17690.25 351
17691.51 319
17692.77 358
17694.02 339
17695.28 305
17696.54 340
17697.80 328
17699.05 340
17700.31 358
17701.57 302
17702.83 284
17704.08 302
17705.34 306
17706.60 312
17707.86 332
17709.11 345
17710.37 345
17711.63 325
17712.89 330
17714.15 292
17715.40 325
17716.66 302
17717.92 319
17719.18 328
17720.44 345
17721.70 345
17722.95 287
17724.21 303
17725.47 342
17726.73 325
17727.99 309
17729.25 323
17730.51 356
17731.76 318
17733.02 293
17734.28 350
17735.54 334
17736.80 303
17738.06 296
17739.32 327
17740.58 337
17741.83 326
17743.09 335
17744.35 329
17745.61 325
17746.87 315
17748.13 281
17749.39 287
17750.65 287
17751.91 279
17753.17 304
17754.43 327
17755.69 308
17756.95 314
17758.21 329
17759.47 303
17760.73 305
17761.98 289
17763.24 287
17764.50 279
17765.76 288
17767.02 320
17768.28 310
17769.54 310
17770.80 297
17772.06 300
17773.32 330
17774.58 297
17775.84 295
17777.11 283
17778.37 316
17779.63 290
17780.89 308
17782.15 344
17783.41 318
17784.67 342
17785.93 341
17787.19 295
17788.45 301
17789.71 314
17790.97 324
17792.23 312
17793.49 288
17794.75 318
17796.01 320
17797.28 351
17798.54 305
17799.80 294
17801.06 274
17802.32 291
17803.58 324
17804.84 298
17806.10 298
17807.37 299
17808.63 294
17809.89 288
17811.15 321
17812.41 291
17813.67 310
17814.93 290
17816.20 297
17817.46 331
17818.72 327
17819.98 303
17821.24 309
17822.50 322
17823.77 320
17825.03 288
17826.29 321
17827.55 309
17828.81 397
17830.08 339
17831.34 274
17832.60 270
17833.86 346
17835.13 319
17836.39 300
17837.65 313
17838.91 336
17840.18 301
17841.44 282
17842.70 286
17843.96 313
17845.23 286
17846.49 296
17847.75 287
17849.01 287
17850.28 316
17851.54 339
17852.80 320
17854.07 296
17855.33 287
17856.59 318
17857.86 333
17859.12 257
17860.38 275
17861.65 305
17862.91 353
17864.17 349
17865.44 306
17866.70 295
17867.96 327
17869.23 317
17870.49 283
17871.75 297
17873.02 310
17874.28 292
17875.54 310
17876.81 291
17878.07 258
17879.34 315
17880.60 292
17881.86 314
17883.13 318
17884.39 304
17885.66 295
17886.92 287
17888.18 299
17889.45 304
17890.71 292
17891.98 280
17893.24 296
17894.51 301
17895.77 303
17897.04 301
17898.30 295
17899.56 294
17900.83 306
17902.09 291
17903.36 330
17904.62 299
17905.89 289
17907.15 290
17908.42 317
17909.68 256
17910.95 318
17912.21 302
17913.48 272
17914.74 292
17916.01 260
17917.27 292
17918.54 287
17919.80 282
17921.07 293
17922.34 276
17923.60 274
17924.87 304
17926.13 268
17927.40 267
17928.66 257
17929.93 251
17931.19 280
17932.46 288
17933.73 288
17934.99 239
17936.26 279
17937.52 299
17938.79 266
17940.06 266
17941.32 266
17942.59 313
17943.85 303
17945.12 238
17946.39 268
17947.65 286
17948.92 296
17950.19 293
17951.45 282
17952.72 268
17953.99 298
17955.25 259
17956.52 304
17957.79 276
17959.05 265
17960.32 305
17961.59 287
17962.85 263
17964.12 305
17965.39 293
17966.65 298
17967.92 275
17969.19 280
17970.45 289
17971.72 308
17972.99 292
17974.26 239
17975.52 285
17976.79 282
17978.06 229
17979.33 287
17980.59 290
17981.86 295
17983.13 302
17984.40 270
17985.66 271
17986.93 295
17988.20 281
17989.47 253
17990.73 283
17992.00 259
17993.27 287
17994.54 265
17995.81 267
17997.07 263
17998.34 274
17999.61 301
18000.88 320
18002.15 280
18003.42 270
18004.68 254
18005.95 286
18007.22 309
18008.49 271
18009.76 281
18011.03 264
18012.30 307
18013.56 267
18014.83 280
18016.10 270
18017.37 264
18018.64 284
18019.91 297
18021.18 290
18022.45 278
18023.71 343
18024.98 326
18026.25 287
18027.52 266
18028.79 248
18030.06 283
18031.33 299
18032.60 285
18033.87 279
18035.14 287
18036.41 294
18037.68 291
18038.95 270
18040.22 293
18041.49 313
18042.76 322
18044.02 279
18045.29 330
18046.56 312
18047.83 288
18049.10 279
18050.37 298
18051.64 267
18052.91 312
18054.18 319
18055.45 314
18056.72 277
18057.99 233
18059.27 292
18060.54 270
18061.81 302
18063.08 283
18064.35 299
18065.62 270
18066.89 344
18068.16 292
18069.43 288
18070.70 299
18071.97 340
18073.24 335
18074.51 304
18075.78 261
18077.05 250
18078.32 285
18079.60 276
18080.87 300
18082.14 281
18083.41 276
18084.68 295
18085.95 277
18087.22 266
18088.49 276
18089.77 284
18091.04 266
18092.31 267
18093.58 292
18094.85 259
18096.12 293
18097.39 276
18098.67 287
18099.94 276
18101.21 291
18102.48 284
18103.75 313
18105.02 297
18106.30 277
18107.57 285
18108.84 290
18110.11 268
18111.38 250
18112.66 276
18113.93 271
18115.20 299
18116.47 294
18117.75 277
18119.02 278
18120.29 296
18121.56 307
18122.84 293
18124.11 286
18125.38 298
18126.65 306
18127.93 288
18129.20 300
18130.47 316
18131.74 318
18133.02 313
18134.29 305
18135.56 260
18136.84 272
18138.11 278
18139.38 295
18140.66 294
18141.93 295
18143.20 293
18144.48 301
18145.75 290
18147.02 272
18148.30 311
18149.57 284
18150.84 313
18152.12 283
18153.39 259
18154.66 241
18155.94 283
18157.21 332
18158.48 300
18159.76 296
18161.03 313
18162.31 293
18163.58 264
18164.85 276
18166.13 267
18167.40 296
18168.68 310
18169.95 294
18171.22 284
18172.50 296
18173.77 267
18175.05 295
18176.32 242
18177.60 292
18178.87 285
18180.15 280
18181.42 308
18182.69 294
18183.97 279
18185.24 279
18186.52 290
18187.79 316
18189.07 263
18190.34 268
18191.62 314
18192.89 297
18194.17 253
18195.44 281
18196.72 285
18197.99 285
18199.27 292
18200.54 298
18201.82 285
18203.09 263
18204.37 321
18205.65 320
18206.92 278
18208.20 308
18209.47 269
18210.75 250
18212.02 285
18213.30 275
18214.57 254
18215.85 278
18217.13 260
18218.40 266
18219.68 285
18220.95 274
18222.23 301
18223.51 289
18224.78 267
18226.06 285
18227.33 285
18228.61 299
18229.89 274
18231.16 269
18232.44 282
18233.72 305
18234.99 289
18236.27 287
18237.55 294
18238.82 273
18240.10 300
18241.38 309
18242.65 308
18243.93 295
18245.21 302
18246.48 304
18247.76 293
18249.04 254
18250.31 270
18251.59 266
18252.87 300
18254.15 274
18255.42 280
18256.70 276
18257.98 311
18259.25 312
18260.53 280
18261.81 267
18263.09 267
18264.36 302
18265.64 331
18266.92 292
18268.20 290
18269.47 303
18270.75 300
18272.03 287
18273.31 273
18274.59 299
18275.86 296
18277.14 265
18278.42 272
18279.70 267
18280.98 272
18282.25 284
18283.53 284
18284.81 296
18286.09 280
18287.37 288
18288.64 255
18289.92 273
18291.20 300
18292.48 296
18293.76 302
18295.04 318
18296.32 302
18297.59 260
18298.87 275
18300.15 278
18301.43 253
18302.71 260
18303.99 294
18305.27 308
18306.55 268
18307.83 257
18309.10 263
18310.38 266
18311.66 283
18312.94 270
18314.22 278
18315.50 311
18316.78 329
18318.06 289
18319.34 255
18320.62 320
18321.90 276
18323.18 304
18324.46 288
18325.74 290
18327.02 271
18328.30 264
18329.58 340
18330.86 319
18332.14 295
18333.41 309
18334.69 270
18335.97 280
18337.25 277
18338.54 281
18339.82 278
18341.10 286
18342.38 315
18343.66 272
18344.94 293
18346.22 305
18347.50 291
18348.78 295
18350.06 293
18351.34 317
18352.62 312
18353.90 309
18355.18 306
18356.46 315
18357.74 281
18359.02 319
18360.30 305
18361.58 298
18362.87 282
18364.15 272
18365.43 250
18366.71 244
18367.99 301
18369.27 286
18370.55 276
18371.83 305
18373.11 275
18374.40 271
18375.68 291
18376.96 329
18378.24 298
18379.52 291
18380.80 260
18382.08 307
18383.37 306
18384.65 297
18385.93 293
18387.21 271
18388.49 273
18389.78 303
18391.06 311
18392.34 300
18393.62 270
18394.90 313
18396.19 289
18397.47 295
18398.75 265
18400.03 248
18401.31 290
18402.60 293
18403.88 312
18405.16 283
18406.44 270
18407.73 255
18409.01 283
18410.29 267
18411.57 235
18412.86 297
18414.14 296
18415.42 289
18416.71 277
18417.99 286
18419.27 306
18420.55 309
18421.84 303
18423.12 309
18424.40 262
18425.69 283
18426.97 274
18428.25 309
18429.54 285
18430.82 297
18432.10 270
18433.39 294
18434.67 314
18435.95 279
18437.24 306
18438.52 295
18439.80 289
18441.09 275
18442.37 269
18443.66 266
18444.94 292
18446.22 297
18447.51 305
18448.79 252
18450.08 266
18451.36 296
18452.64 282
18453.93 288
18455.21 261
18456.50 272
18457.78 310
18459.06 336
18460.35 294
18461.63 296
18462.92 274
18464.20 327
18465.49 324
18466.77 281
18468.06 280
18469.34 314
18470.63 300
18471.91 303
18473.19 293
18474.48 316
18475.76 294
18477.05 317
18478.33 304
18479.62 266
18480.90 271
18482.19 287
18483.47 318
18484.76 280
18486.05 300
18487.33 309
18488.62 297
18489.90 238
18491.19 296
18492.47 282
18493.76 294
18495.04 289
18496.33 295
18497.61 281
18498.90 279
18500.19 288
18501.47 309
18502.76 321
18504.04 255
18505.33 287
18506.62 313
18507.90 323
18509.19 307
18510.47 289
18511.76 315
18513.05 291
18514.33 277
18515.62 298
18516.90 320
18518.19 302
18519.48 295
18520.76 300
18522.05 308
18523.34 273
18524.62 288
18525.91 280
18527.20 287
18528.48 271
18529.77 291
18531.06 314
18532.34 291
18533.63 295
18534.92 324
18536.21 291
18537.49 263
18538.78 285
18540.07 272
18541.35 295
18542.64 277
18543.93 299
18545.22 326
18546.50 309
18547.79 275
18549.08 301
18550.37 275
18551.65 287
18552.94 275
18554.23 312
18555.52 291
18556.80 325
18558.09 304
18559.38 298
18560.67 290
18561.95 309
18563.24 332
18564.53 304
18565.82 282
18567.11 310
18568.39 328
18569.68 312
18570.97 260
18572.26 275
18573.55 286
18574.84 324
18576.12 324
18577.41 297
18578.70 269
18579.99 340
18581.28 317
18582.57 258
18583.86 275
18585.14 276
18586.43 277
18587.72 325
18589.01 312
18590.30 275
18591.59 292
18592.88 342
18594.17 311
18595.46 318
18596.74 314
18598.03 331
18599.32 345
18600.61 286
18601.90 305
18603.19 337
18604.48 336
18605.77 313
18607.06 308
18608.35 311
18609.64 326
18610.93 335
18612.22 352
18613.51 375
18614.80 321
18616.09 320
18617.38 289
18618.67 325
18619.96 309
18621.25 305
18622.54 357
18623.83 358
18625.12 384
18626.41 350
18627.70 344
18628.99 358
18630.28 340
18631.57 332
18632.86 289
18634.15 297
18635.44 308
18636.73 349
18638.02 308
18639.31 297
18640.60 341
18641.89 365
18643.18 351
18644.47 300
18645.76 346
18647.06 331
18648.35 335
18649.64 303
18650.93 330
18652.22 333
18653.51 318
18654.80 349
18656.09 343
18657.38 312
18658.68 328
18659.97 347
18661.26 336
18662.55 308
18663.84 355
18665.13 329
18666.42 303
18667.72 307
18669.01 307
18670.30 317
18671.59 317
18672.88 321
18674.17 311
18675.47 336
18676.76 307
18678.05 345
18679.34 343
18680.63 309
18681.93 328
18683.22 316
18684.51 335
18685.80 273
18687.09 304
18688.39 332
18689.68 332
18690.97 327
18692.26 302
18693.56 329
18694.85 282
18696.14 326
18697.43 305
18698.73 296
18700.02 340
18701.31 308
18702.60 283
18703.90 308
18705.19 311
18706.48 341
18707.78 303
18709.07 299
18710.36 326
18711.66 303
18712.95 294
18714.24 309
18715.54 295
18716.83 303
18718.12 314
18719.42 308
18720.71 286
18722.00 282
18723.30 285
18724.59 290
18725.88 266
18727.18 287
18728.47 288
18729.76 282
18731.06 282
18732.35 281
18733.65 278
18734.94 293
18736.23 310
18737.53 302
18738.82 313
18740.12 303
18741.41 290
18742.70 297
18744.00 296
18745.29 283
18746.59 278
18747.88 292
18749.18 283
18750.47 259
18751.76 270
18753.06 317
18754.35 344
18755.65 319
18756.94 294
18758.24 288
18759.53 297
18760.83 285
18762.12 269
18763.42 271
18764.71 264
18766.01 277
18767.30 300
18768.60 253
18769.89 317
18771.19 331
18772.48 335
18773.78 294
18775.07 321
18776.37 297
18777.66 282
18778.96 306
18780.25 307
18781.55 287
18782.85 265
18784.14 300
18785.44 283
18786.73 301
18788.03 295
18789.32 309
18790.62 301
18791.92 301
18793.21 300
18794.51 284
18795.80 262
18797.10 290
18798.40 330
18799.69 283
18800.99 324
18802.28 287
18803.58 301
18804.88 316
18806.17 307
18807.47 320
18808.77 323
18810.06 286
18811.36 307
18812.66 317
18813.95 318
18815.25 292
18816.55 277
18817.84 317
18819.14 288
18820.44 304
18821.73 317
18823.03 317
18824.33 319
18825.62 305
18826.92 287
18828.22 281
18829.52 269
18830.81 275
18832.11 306
18833.41 339
18834.71 329
18836.00 313
18837.30 298
18838.60 302
18839.90 309
18841.19 288
18842.49 304
18843.79 306
18845.09 309
18846.38 294
18847.68 292
18848.98 299
18850.28 305
18851.58 261
18852.87 292
18854.17 294
18855.47 297
18856.77 279
18858.07 299
18859.36 282
18860.66 279
18861.96 303
18863.26 284
18864.56 320
18865.86 298
18867.15 300
18868.45 288
18869.75 298
18871.05 294
18872.35 305
18873.65 289
18874.95 286
18876.24 272
18877.54 264
18878.84 255
18880.14 285
18881.44 295
18882.74 284
18884.04 278
18885.34 302
18886.64 309
18887.94 321
18889.24 286
18890.53 274
18891.83 275
18893.13 278
18894.43 298
18895.73 290
18897.03 261
18898.33 290
18899.63 316
18900.93 256
18902.23 258
18903.53 254
18904.83 306
18906.13 286
18907.43 256
18908.73 259
18910.03 252
18911.33 270
18912.63 304
18913.93 302
18915.23 266
18916.53 274
18917.83 279
18919.13 312
18920.43 294
18921.73 311
18923.03 270
18924.33 262
18925.63 293
18926.93 272
18928.23 313
18929.53 278
18930.84 286
18932.14 276
18933.44 292
18934.74 288
18936.04 277
18937.34 271
18938.64 301
18939.94 292
18941.24 310
18942.54 264
18943.84 287
18945.15 272
18946.45 255
18947.75 250
18949.05 270
18950.35 273
18951.65 271
18952.95 285
18954.26 261
18955.56 286
18956.86 308
18958.16 311
18959.46 300
18960.76 265
18962.07 285
18963.37 284
18964.67 291
18965.97 269
18967.27 290
18968.57 292
18969.88 309
18971.18 264
18972.48 300
18973.78 282
18975.09 256
18976.39 247
18977.69 274
18978.99 253
18980.29 259
18981.60 268
18982.90 277
18984.20 284
18985.50 238
18986.81 294
18988.11 269
18989.41 254
18990.72 257
18992.02 254
18993.32 272
18994.62 275
18995.93 259
18997.23 279
18998.53 272
18999.84 266
19001.14 282
19002.44 267
19003.75 292
19005.05 287
19006.35 290
19007.66 272
19008.96 226
19010.26 299
19011.57 304
19012.87 259
19014.17 263
19015.48 268
19016.78 286
19018.08 276
19019.39 284
19020.69 254
19021.99 241
19023.30 275
19024.60 273
19025.91 269
19027.21 266
19028.51 269
19029.82 265
19031.12 236
19032.43 231
19033.73 259
19035.04 261
19036.34 298
19037.64 297
19038.95 265
19040.25 301
19041.56 272
19042.86 244
19044.17 248
19045.47 235
19046.78 266
19048.08 262
19049.39 276
19050.69 297
19052.00 242
19053.30 235
19054.61 240
19055.91 285
19057.22 288
19058.52 234
19059.83 237
19061.13 267
19062.44 260
19063.74 291
19065.05 270
19066.35 254
19067.66 261
19068.96 243
19070.27 238
19071.57 244
19072.88 280
19074.18 287
19075.49 275
19076.80 283
19078.10 280
19079.41 269
19080.71 279
19082.02 286
19083.33 283
19084.63 241
19085.94 266
19087.24 242
19088.55 270
19089.86 258
19091.16 247
19092.47 271
19093.77 232
19095.08 246
19096.39 253
19097.69 286
19099.00 286
19100.31 283
19101.61 234
19102.92 250
19104.23 275
19105.53 268
19106.84 274
19108.15 257
19109.45 294
19110.76 260
19112.07 262
19113.37 266
19114.68 269
19115.99 241
19117.30 248
19118.60 252
19119.91 278
19121.22 236
19122.52 248
19123.83 272
19125.14 262
19126.45 265
19127.75 256
19129.06 259
19130.37 259
19131.68 239
19132.98 260
19134.29 255
19135.60 224
19136.91 249
19138.22 278
19139.52 267
19140.83 246
19142.14 295
19143.45 278
19144.76 266
19146.06 282
19147.37 261
19148.68 267
19149.99 265
19151.30 296
19152.60 287
19153.91 267
19155.22 249
19156.53 261
19157.84 261
19159.15 292
19160.46 230
19161.76 249
19163.07 261
19164.38 307
19165.69 254
19167.00 252
19168.31 242
19169.62 260
19170.93 235
19172.23 276
19173.54 281
19174.85 265
19176.16 253
19177.47 250
19178.78 289
19180.09 247
19181.40 281
19182.71 261
19184.02 265
19185.33 242
19186.64 284
19187.95 264
19189.26 284
19190.57 257
19191.87 263
19193.18 247
19194.49 259
19195.80 243
19197.11 248
19198.42 281
19199.73 246
19201.04 250
19202.35 267
19203.66 270
19204.97 274
19206.28 295
19207.59 236
19208.90 285
19210.21 275
19211.53 274
19212.84 316
19214.15 250
19215.46 257
19216.77 263
19218.08 253
19219.39 263
19220.70 285
19222.01 272
19223.32 270
19224.63 289
19225.94 295
19227.25 256
19228.56 230
19229.87 270
19231.19 278
19232.50 248
19233.81 242
19235.12 283
19236.43 270
19237.74 263
19239.05 221
19240.36 262
19241.68 258
19242.99 244
19244.30 252
19245.61 265
19246.92 236
19248.23 256
19249.54 268
19250.86 269
19252.17 265
19253.48 252
19254.79 270
19256.10 244
19257.42 258
19258.73 282
19260.04 260
19261.35 266
19262.66 249
19263.98 272
19265.29 274
19266.60 244
19267.91 283
19269.22 259
19270.54 249
19271.85 229
19273.16 255
19274.47 258
19275.79 249
19277.10 288
19278.41 281
19279.72 264
19281.04 243
19282.35 257
19283.66 234
19284.98 267
19286.29 243
19287.60 233
19288.91 247
19290.23 250
19291.54 255
19292.85 228
19294.17 247
19295.48 264
19296.79 251
19298.11 253
19299.42 227
19300.73 267
19302.05 253
19303.36 266
19304.67 243
19305.99 309
19307.30 290
19308.61 249
19309.93 297
19311.24 270
19312.56 265
19313.87 256
19315.18 242
19316.50 277
19317.81 259
19319.13 257
19320.44 248
19321.75 267
19323.07 274
19324.38 267
19325.70 266
19327.01 276
19328.32 276
19329.64 237
19330.95 246
19332.27 269
19333.58 271
19334.90 294
19336.21 256
19337.53 261
19338.84 261
19340.16 279
19341.47 242
19342.79 265
19344.10 269
19345.42 225
19346.73 273
19348.05 224
19349.36 254
19350.68 254
19351.99 275
19353.31 265
19354.62 249
19355.94 251
19357.25 257
19358.57 261
19359.88 250
19361.20 252
19362.51 232
19363.83 262
19365.14 273
19366.46 265
19367.78 231
19369.09 253
19370.41 253
19371.72 306
19373.04 290
19374.35 251
19375.67 245
19376.99 242
19378.30 245
19379.62 236
19380.93 250
19382.25 250
19383.57 266
19384.88 300
19386.20 300
19387.52 265
19388.83 255
19390.15 240
19391.47 247
19392.78 246
19394.10 243
19395.42 294
19396.73 288
19398.05 263
19399.37 269
19400.68 234
19402.00 260
19403.32 278
19404.63 228
19405.95 253
19407.27 266
19408.58 267
19409.90 276
19411.22 246
19412.54 261
19413.85 263
19415.17 266
19416.49 249
19417.80 232
19419.12 252
19420.44 253
19421.76 262
19423.07 259
19424.39 289
19425.71 283
19427.03 242
19428.35 265
19429.66 242
19430.98 243
19432.30 255
19433.62 263
19434.93 271
19436.25 265
19437.57 259
19438.89 241
19440.21 244
19441.53 262
19442.84 285
19444.16 253
19445.48 272
19446.80 267
19448.12 253
19449.44 244
19450.75 305
19452.07 261
19453.39 266
19454.71 246
19456.03 238
19457.35 259
19458.67 273
19459.98 249
19461.30 252
19462.62 253
19463.94 240
19465.26 254
19466.58 242
19467.90 296
19469.22 256
19470.54 273
19471.86 242
19473.18 268
19474.49 283
19475.81 265
19477.13 248
19478.45 288
19479.77 269
19481.09 257
19482.41 243
19483.73 245
19485.05 290
19486.37 242
19487.69 251
19489.01 247
19490.33 253
19491.65 253
19492.97 274
19494.29 258
19495.61 247
19496.93 207
19498.25 245
19499.57 247
19500.89 264
19502.21 228
19503.53 265
19504.85 300
19506.17 274
19507.49 233
19508.81 232
19510.13 253
19511.45 283
19512.77 284
19514.09 257
19515.42 235
19516.74 253
19518.06 254
19519.38 263
19520.70 232
19522.02 248
19523.34 240
19524.66 279
19525.98 256
19527.30 244
19528.62 275
19529.95 297
19531.27 250
19532.59 263
19533.91 264
19535.23 262
19536.55 280
19537.87 313
19539.20 258
19540.52 243
19541.84 252
19543.16 261
19544.48 274
19545.80 230
19547.13 233
19548.45 244
19549.77 273
19551.09 243
19552.41 264
19553.74 252
19555.06 235
19556.38 237
19557.70 248
19559.02 263
19560.35 217
19561.67 224
19562.99 275
19564.31 269
19565.64 237
19566.96 233
19568.28 237
19569.60 272
19570.93 252
19572.25 244
19573.57 257
19574.89 254
19576.22 253
19577.54 271
19578.86 239
19580.18 251
19581.51 271
19582.83 275
19584.15 287
19585.48 263
19586.80 249
19588.12 269
19589.45 241
19590.77 247
19592.09 247
19593.42 267
19594.74 297
19596.06 223
19597.39 235
19598.71 258
19600.03 257
19601.36 278
19602.68 235
19604.00 237
19605.33 247
19606.65 268
19607.98 262
19609.30 286
19610.62 241
19611.95 251
19613.27 263
19614.60 254
19615.92 244
19617.24 290
19618.57 245
19619.89 245
19621.22 206
19622.54 233
19623.87 290
19625.19 257
19626.51 233
19627.84 288
19629.16 265
19630.49 259
19631.81 271
19633.14 259
19634.46 248
19635.79 235
19637.11 277
19638.44 274
19639.76 276
19641.09 279
19642.41 277
19643.74 273
19645.06 273
19646.39 270
19647.71 234
19649.04 223
19650.36 234
19651.69 248
19653.01 242
19654.34 225
19655.66 247
19656.99 244
19658.32 237
19659.64 238
19660.97 223
19662.29 249
19663.62 241
19664.94 244
19666.27 245
19667.60 260
19668.92 236
19670.25 247
19671.57 236
19672.90 224
19674.23 235
19675.55 256
19676.88 274
19678.20 257
19679.53 234
19680.86 250
19682.18 251
19683.51 255
19684.84 253
19686.16 245
19687.49 273
19688.82 249
19690.14 265
19691.47 247
19692.80 222
19694.12 276
19695.45 247
19696.78 252
19698.10 264
19699.43 263
19700.76 282
19702.08 272
19703.41 251
19704.74 208
19706.07 251
19707.39 275
19708.72 263
19710.05 249
19711.37 258
19712.70 245
19714.03 277
19715.36 258
19716.68 254
19718.01 255
19719.34 268
19720.67 248
19721.99 231
19723.32 277
19724.65 246
19725.98 317
19727.31 289
19728.63 240
19729.96 253
19731.29 266
19732.62 260
19733.95 252
19735.27 224
19736.60 246
19737.93 246
19739.26 232
19740.59 236
19741.92 235
19743.24 230
19744.57 255
19745.90 259
19747.23 257
19748.56 222
19749.89 240
19751.22 266
19752.54 234
19753.87 230
19755.20 229
19756.53 266
19757.86 246
19759.19 252
19760.52 266
19761.85 272
19763.18 274
19764.50 258
19765.83 241
19767.16 233
19768.49 254
19769.82 265
19771.15 295
19772.48 276
19773.81 258
19775.14 269
19776.47 247
19777.80 245
19779.13 207
19780.46 239
19781.79 268
19783.12 266
19784.45 211
19785.78 232
19787.11 244
19788.44 251
19789.77 233
19791.10 240
19792.43 218
19793.76 222
19795.09 223
19796.42 242
19797.75 264
19799.08 261
19800.41 295
19801.74 257
19803.07 235
19804.40 249
19805.73 241
19807.06 260
19808.39 246
19809.72 222
19811.05 232
19812.38 242
19813.71 265
19815.05 260
19816.38 230
19817.71 226
19819.04 257
19820.37 246
19821.70 252
19823.03 246
19824.36 225
19825.69 239
19827.03 268
19828.36 240
19829.69 232
19831.02 234
19832.35 266
19833.68 259
19835.01 243
19836.35 240
19837.68 238
19839.01 240
19840.34 240
19841.67 237
19843.00 241
19844.34 251
19845.67 252
19847.00 240
19848.33 250
19849.66 242
19851.00 240
19852.33 276
19853.66 266
19854.99 234
19856.32 242
19857.66 253
19858.99 228
19860.32 263
19861.65 244
19862.99 240
19864.32 255
19865.65 236
19866.98 237
19868.32 258
19869.65 258
19870.98 266
19872.31 233
19873.65 257
19874.98 254
19876.31 268
19877.65 259
19878.98 259
19880.31 221
19881.65 273
19882.98 251
19884.31 256
19885.64 260
19886.98 256
19888.31 223
19889.64 266
19890.98 221
19892.31 222
19893.64 261
19894.98 266
19896.31 231
19897.65 247
19898.98 229
19900.31 226
19901.65 264
19902.98 272
19904.31 232
19905.65 255
19906.98 245
19908.32 233
19909.65 228
19910.98 253
19912.32 238
19913.65 259
19914.99 261
19916.32 258
19917.66 255
19918.99 251
19920.32 244
19921.66 253
19922.99 234
19924.33 239
19925.66 249
19927.00 237
19928.33 223
19929.67 254
19931.00 248
19932.34 239
19933.67 281
19935.01 230
19936.34 235
19937.68 204
19939.01 202
19940.35 238
19941.68 259
19943.02 255
19944.35 221
19945.69 259
19947.02 224
19948.36 224
19949.69 242
19951.03 271
19952.36 272
19953.70 250
19955.03 241
19956.37 220
19957.71 251
19959.04 269
19960.38 263
19961.71 224
19963.05 233
19964.38 245
19965.72 237
19967.06 237
19968.39 244
19969.73 248
19971.06 242
19972.40 243
19973.74 266
19975.07 232
19976.41 250
19977.75 229
19979.08 219
19980.42 248
19981.75 217
19983.09 225
19984.43 245
19985.76 230
19987.10 251
19988.44 237
19989.77 275
19991.11 290
19992.45 252
19993.78 254
19995.12 251
19996.46 295
19997.80 257
19999.13 248
20000.47 234
20001.81 269
20003.14 283
20004.48 306
20005.82 238
20007.16 247
20008.49 230
20009.83 278
20011.17 273
20012.51 250
20013.84 245
20015.18 250
20016.52 244
20017.86 248
20019.19 261
20020.53 274
20021.87 257
20023.21 270
20024.55 270
20025.88 304
20027.22 216
20028.56 264
20029.90 245
20031.24 260
20032.57 248
20033.91 246
20035.25 283
20036.59 280
20037.93 261
20039.26 237
20040.60 206
20041.94 224
20043.28 292
20044.62 274
20045.96 272
20047.30 243
20048.63 298
20049.97 258
20051.31 256
20052.65 270
20053.99 245
20055.33 281
20056.67 286
20058.01 276
20059.35 256
20060.69 259
20062.02 254
20063.36 258
20064.70 255
20066.04 257
20067.38 281
20068.72 267
20070.06 268
20071.40 233
20072.74 255
20074.08 254
20075.42 271
20076.76 288
20078.10 219
20079.44 234
20080.78 274
20082.12 280
20083.46 247
20084.80 251
20086.14 251
20087.48 287
20088.82 266
20090.16 269
20091.50 265
20092.84 274
20094.18 241
20095.52 259
20096.86 277
20098.20 250
20099.54 265
20100.88 262
20102.22 242
20103.56 240
20104.90 255
20106.24 258
20107.58 277
20108.92 251
20110.26 253
20111.60 264
20112.95 303
20114.29 282
20115.63 251
20116.97 264
20118.31 254
20119.65 269
20120.99 242
20122.33 263
20123.67 237
20125.02 246
20126.36 226
20127.70 279
20129.04 258
20130.38 262
20131.72 249
20133.06 255
20134.41 291
20135.75 276
