# Supplementary material for: MALDI-TOF MS typing enables the classification of brewing yeasts of the genus Saccharomyces to major beer styles
Source: PLoS One. 2017 Aug 9;12(8):e0181694. doi: 10.1371/journal.pone.0181694 (PMC5549903; doi:10.1371/journal.pone.0181694)
Supplement: S11 File — The directory includes 90 raw files and was zipped to “.zip”; the folder has three strains with 30 spectra per strain; S1 Text explains the raw files with an example and Table 1 represents the yeast strains used within the experiment. (ZIP) [file pone.0181694.s014.zip › 31-33/30337-338-OG-Alt-Alt-YPG-18h-E-E_2015-08-19__0_A7_1.dat]

1998.76 1888
1999.18 1993
1999.60 2067
2000.02 1881
2000.44 1858
2000.87 1869
2001.29 1914
2001.71 2037
2002.13 2056
2002.55 1867
2002.97 1775
2003.40 1974
2003.82 2037
2004.24 2033
2004.66 1950
2005.08 1851
2005.50 1808
2005.93 1974
2006.35 1814
2006.77 1694
2007.19 1550
2007.62 1776
2008.04 1832
2008.46 1842
2008.88 1888
2009.30 1727
2009.73 1860
2010.15 2072
2010.57 1945
2010.99 1921
2011.42 1926
2011.84 1753
2012.26 1638
2012.68 1721
2013.11 1744
2013.53 1649
2013.95 1594
2014.38 1517
2014.80 1565
2015.22 1683
2015.64 1751
2016.07 1884
2016.49 1817
2016.91 1562
2017.34 1577
2017.76 1721
2018.18 1633
2018.61 1683
2019.03 1708
2019.45 1730
2019.88 1663
2020.30 1553
2020.72 1663
2021.15 1887
2021.57 1741
2021.99 1726
2022.42 1643
2022.84 1715
2023.27 1677
2023.69 1816
2024.11 1554
2024.54 1438
2024.96 1634
2025.39 1568
2025.81 1636
2026.23 1626
2026.66 1524
2027.08 1483
2027.51 1588
2027.93 1607
2028.36 1551
2028.78 1430
2029.20 1553
2029.63 1639
2030.05 1699
2030.48 1887
2030.90 1629
2031.33 1787
2031.75 1758
2032.18 1591
2032.60 1656
2033.03 1725
2033.45 1661
2033.88 1821
2034.30 1841
2034.73 1639
2035.15 1577
2035.58 1684
2036.00 1585
2036.43 1656
2036.85 1816
2037.28 1704
2037.70 1635
2038.13 1631
2038.55 1625
2038.98 1730
2039.40 1779
2039.83 1665
2040.25 1658
2040.68 1774
2041.11 1850
2041.53 1883
2041.96 1745
2042.38 1806
2042.81 1581
2043.23 1686
2043.66 1679
2044.09 1745
2044.51 1703
2044.94 1610
2045.37 1544
2045.79 1646
2046.22 1633
2046.64 1528
2047.07 1658
2047.50 1676
2047.92 1689
2048.35 1585
2048.78 1815
2049.20 1766
2049.63 1673
2050.06 1663
2050.48 1707
2050.91 1647
2051.34 1732
2051.76 1695
2052.19 1728
2052.62 1549
2053.04 1603
2053.47 1700
2053.90 1537
2054.32 1674
2054.75 1587
2055.18 1491
2055.61 1547
2056.03 1612
2056.46 1642
2056.89 1449
2057.31 1568
2057.74 1550
2058.17 1557
2058.60 1527
2059.02 1646
2059.45 1761
2059.88 1689
2060.31 1633
2060.73 1630
2061.16 1541
2061.59 1545
2062.02 1565
2062.45 1621
2062.87 1731
2063.30 1755
2063.73 1721
2064.16 1845
2064.59 1811
2065.01 1957
2065.44 1958
2065.87 2107
2066.30 2160
2066.73 2152
2067.16 2036
2067.58 1974
2068.01 2150
2068.44 2192
2068.87 2052
2069.30 2115
2069.73 1979
2070.16 1883
2070.58 2033
2071.01 1904
2071.44 1890
2071.87 1950
2072.30 1779
2072.73 1845
2073.16 1860
2073.59 1890
2074.02 1852
2074.45 1690
2074.87 1720
2075.30 1657
2075.73 1731
2076.16 1633
2076.59 1718
2077.02 1798
2077.45 1899
2077.88 1859
2078.31 1842
2078.74 2010
2079.17 2088
2079.60 2174
2080.03 2327
2080.46 2516
2080.89 2640
2081.32 2467
2081.75 2463
2082.18 2493
2082.61 2525
2083.04 2416
2083.47 2463
2083.90 2338
2084.33 2337
2084.76 2078
2085.19 2036
2085.62 1881
2086.05 1834
2086.48 1848
2086.91 1756
2087.34 1883
2087.77 1996
2088.20 1846
2088.63 1766
2089.06 1659
2089.49 1666
2089.92 1643
2090.35 1594
2090.79 1698
2091.22 1734
2091.65 1764
2092.08 1810
2092.51 1763
2092.94 1880
2093.37 1774
2093.80 1956
2094.23 1935
2094.66 1664
2095.10 1778
2095.53 2031
2095.96 1800
2096.39 1794
2096.82 1856
2097.25 2024
2097.68 1798
2098.12 1792
2098.55 1624
2098.98 1671
2099.41 1916
2099.84 1680
2100.27 1600
2100.71 1586
2101.14 1675
2101.57 1690
2102.00 1672
2102.43 1620
2102.87 1732
2103.30 1880
2103.73 1629
2104.16 1605
2104.60 1606
2105.03 1662
2105.46 1738
2105.89 1879
2106.32 2049
2106.76 1787
2107.19 1826
2107.62 1885
2108.05 2024
2108.49 2013
2108.92 2131
2109.35 2049
2109.79 1940
2110.22 2155
2110.65 2129
2111.08 2008
2111.52 2001
2111.95 1828
2112.38 2064
2112.82 1957
2113.25 1754
2113.68 1735
2114.12 1699
2114.55 1841
2114.98 1693
2115.42 1653
2115.85 1618
2116.28 1731
2116.72 1601
2117.15 1515
2117.58 1619
2118.02 1613
2118.45 1494
2118.88 1508
2119.32 1552
2119.75 1648
2120.19 1664
2120.62 1544
2121.05 1679
2121.49 1697
2121.92 1440
2122.36 1631
2122.79 1511
2123.22 1589
2123.66 1742
2124.09 1556
2124.53 1515
2124.96 1700
2125.40 1558
2125.83 1576
2126.26 1600
2126.70 1602
2127.13 1571
2127.57 1732
2128.00 1650
2128.44 1601
2128.87 1742
2129.31 1656
2129.74 1633
2130.18 1606
2130.61 1800
2131.05 1878
2131.48 1741
2131.92 1734
2132.35 1667
2132.79 1588
2133.22 1635
2133.66 1682
2134.09 1696
2134.53 1594
2134.96 1837
2135.40 1897
2135.83 1727
2136.27 1771
2136.70 1793
2137.14 1830
2137.58 2037
2138.01 1936
2138.45 1692
2138.88 2117
2139.32 2139
2139.75 1820
2140.19 1843
2140.63 1849
2141.06 1728
2141.50 1721
2141.93 1716
2142.37 1626
2142.81 1726
2143.24 1603
2143.68 1592
2144.12 1665
2144.55 1608
2144.99 1561
2145.43 1539
2145.86 1577
2146.30 1591
2146.73 1645
2147.17 1637
2147.61 1496
2148.04 1628
2148.48 1564
2148.92 1813
2149.35 1861
2149.79 1761
2150.23 1962
2150.67 1977
2151.10 1818
2151.54 2026
2151.98 2080
2152.41 1948
2152.85 1887
2153.29 1848
2153.73 1990
2154.16 1999
2154.60 2003
2155.04 1825
2155.48 1726
2155.91 1661
2156.35 1596
2156.79 1700
2157.23 1614
2157.66 1801
2158.10 1769
2158.54 1794
2158.98 1623
2159.41 1640
2159.85 1684
2160.29 1626
2160.73 1650
2161.17 1849
2161.60 1775
2162.04 1734
2162.48 1858
2162.92 1600
2163.36 1654
2163.80 1796
2164.23 1759
2164.67 1789
2165.11 1744
2165.55 1725
2165.99 1822
2166.43 1824
2166.86 2056
2167.30 1838
2167.74 1978
2168.18 1905
2168.62 1889
2169.06 2073
2169.50 2019
2169.94 1962
2170.38 2014
2170.81 1846
2171.25 1906
2171.69 1895
2172.13 1938
2172.57 1923
2173.01 2080
2173.45 1887
2173.89 1856
2174.33 1791
2174.77 1803
2175.21 1869
2175.65 1784
2176.09 1996
2176.53 1890
2176.96 2029
2177.40 2021
2177.84 2003
2178.28 2061
2178.72 1876
2179.16 1895
2179.60 1904
2180.04 1929
2180.48 2058
2180.92 2113
2181.36 2218
2181.80 2000
2182.24 1940
2182.68 2014
2183.12 2024
2183.56 1965
2184.01 1980
2184.45 1824
2184.89 1775
2185.33 1634
2185.77 1657
2186.21 1725
2186.65 1694
2187.09 1672
2187.53 1616
2187.97 1787
2188.41 1744
2188.85 1853
2189.29 1789
2189.73 1754
2190.17 1752
2190.62 1781
2191.06 1924
2191.50 1696
2191.94 1676
2192.38 1586
2192.82 1652
2193.26 1721
2193.70 1645
2194.15 1799
2194.59 1764
2195.03 1641
2195.47 1647
2195.91 1879
2196.35 1908
2196.79 1810
2197.24 1868
2197.68 1916
2198.12 1862
2198.56 1953
2199.00 1887
2199.45 1946
2199.89 1913
2200.33 1969
2200.77 1858
2201.21 1884
2201.66 1825
2202.10 1779
2202.54 1704
2202.98 1722
2203.42 1753
2203.87 1917
2204.31 1758
2204.75 1777
2205.19 1719
2205.64 1703
2206.08 1884
2206.52 1900
2206.96 1954
2207.41 1909
2207.85 2003
2208.29 1933
2208.74 1916
2209.18 1786
2209.62 1940
2210.06 1950
2210.51 2012
2210.95 1946
2211.39 1908
2211.84 1909
2212.28 1938
2212.72 1820
2213.17 1751
2213.61 1988
2214.05 2033
2214.50 1797
2214.94 1843
2215.38 1758
2215.83 1753
2216.27 1835
2216.71 1691
2217.16 1553
2217.60 1517
2218.05 1724
2218.49 1645
2218.93 1686
2219.38 1749
2219.82 1775
2220.26 1751
2220.71 1874
2221.15 1735
2221.60 1661
2222.04 1883
2222.49 1838
2222.93 1714
2223.37 1714
2223.82 1967
2224.26 1933
2224.71 1997
2225.15 1883
2225.60 1818
2226.04 1844
2226.49 2017
2226.93 2051
2227.37 2033
2227.82 2032
2228.26 2079
2228.71 2083
2229.15 1980
2229.60 2011
2230.04 2086
2230.49 2004
2230.93 1971
2231.38 1982
2231.82 1958
2232.27 1868
2232.71 1916
2233.16 1816
2233.61 1840
2234.05 2074
2234.50 1947
2234.94 1801
2235.39 1896
2235.83 1811
2236.28 1843
2236.72 1877
2237.17 2015
2237.61 1960
2238.06 1789
2238.51 1917
2238.95 2074
2239.40 1772
2239.84 1870
2240.29 2065
2240.74 1969
2241.18 1850
2241.63 1952
2242.07 1738
2242.52 1864
2242.97 1734
2243.41 1654
2243.86 1663
2244.31 1714
2244.75 1692
2245.20 1659
2245.65 1686
2246.09 1607
2246.54 1594
2246.99 1688
2247.43 1663
2247.88 1610
2248.33 1727
2248.77 1730
2249.22 1811
2249.67 1762
2250.11 1635
2250.56 1721
2251.01 1893
2251.45 1836
2251.90 1743
2252.35 1827
2252.80 1802
2253.24 1760
2253.69 1783
2254.14 1773
2254.59 1701
2255.03 1634
2255.48 1753
2255.93 1659
2256.38 1861
2256.82 1735
2257.27 1764
2257.72 1667
2258.17 1762
2258.61 1822
2259.06 1820
2259.51 1847
2259.96 1994
2260.41 1939
2260.85 2000
2261.30 1998
2261.75 2133
2262.20 2044
2262.65 2275
2263.09 2375
2263.54 2337
2263.99 2513
2264.44 2873
2264.89 2924
2265.34 2818
2265.79 2796
2266.23 2952
2266.68 3298
2267.13 3194
2267.58 3000
2268.03 2963
2268.48 3071
2268.93 2887
2269.38 2913
2269.82 2602
2270.27 2662
2270.72 2696
2271.17 2441
2271.62 2365
2272.07 2375
2272.52 2336
2272.97 2149
2273.42 2106
2273.87 2101
2274.32 2123
2274.77 2236
2275.21 2128
2275.66 2069
2276.11 1908
2276.56 1837
2277.01 1914
2277.46 1785
2277.91 1838
2278.36 1864
2278.81 1883
2279.26 1954
2279.71 2031
2280.16 2198
2280.61 2109
2281.06 2173
2281.51 2424
2281.96 2416
2282.41 2222
2282.86 2435
2283.31 2512
2283.76 2479
2284.21 2443
2284.66 2446
2285.11 2399
2285.56 2345
2286.02 2292
2286.47 2304
2286.92 2316
2287.37 2225
2287.82 2258
2288.27 2115
2288.72 2134
2289.17 2147
2289.62 2324
2290.07 2306
2290.52 2570
2290.97 2858
2291.42 2903
2291.88 2936
2292.33 2919
2292.78 3022
2293.23 2921
2293.68 3099
2294.13 3158
2294.58 2961
2295.04 2957
2295.49 2916
2295.94 2937
2296.39 2848
2296.84 2810
2297.29 2419
2297.74 2477
2298.20 2518
2298.65 2538
2299.10 2357
2299.55 2194
2300.00 2123
2300.46 2046
2300.91 1879
2301.36 1759
2301.81 1914
2302.26 1906
2302.72 1933
2303.17 1952
2303.62 1821
2304.07 1750
2304.53 1823
2304.98 1916
2305.43 1817
2305.88 1866
2306.33 1951
2306.79 1840
2307.24 1852
2307.69 1902
2308.15 1962
2308.60 2098
2309.05 2160
2309.50 2300
2309.96 2129
2310.41 2030
2310.86 2166
2311.32 2270
2311.77 2245
2312.22 2334
2312.68 2148
2313.13 2144
2313.58 2237
2314.03 2125
2314.49 2067
2314.94 1993
2315.39 1885
2315.85 1781
2316.30 1884
2316.76 1867
2317.21 1913
2317.66 1795
2318.12 1863
2318.57 1890
2319.02 1779
2319.48 1848
2319.93 1903
2320.39 1827
2320.84 1878
2321.29 2073
2321.75 2111
2322.20 2204
2322.66 2189
2323.11 2123
2323.56 2308
2324.02 2228
2324.47 2154
2324.93 2181
2325.38 2096
2325.84 2312
2326.29 2278
2326.74 2268
2327.20 2134
2327.65 2039
2328.11 2227
2328.56 2258
2329.02 2048
2329.47 2217
2329.93 2357
2330.38 2200
2330.84 2197
2331.29 2253
2331.75 2039
2332.20 2231
2332.66 2305
2333.11 2313
2333.57 2189
2334.02 2186
2334.48 2047
2334.93 2124
2335.39 2204
2335.84 2110
2336.30 2062
2336.76 2186
2337.21 2313
2337.67 2333
2338.12 2275
2338.58 2679
2339.03 2813
2339.49 2838
2339.95 2952
2340.40 2969
2340.86 3217
2341.31 3258
2341.77 3151
2342.23 3358
2342.68 3307
2343.14 3294
2343.59 3336
2344.05 3352
2344.51 3239
2344.96 3064
2345.42 3023
2345.88 2987
2346.33 2769
2346.79 2710
2347.24 2898
2347.70 2997
2348.16 2964
2348.61 2873
2349.07 2887
2349.53 2649
2349.99 2675
2350.44 2521
2350.90 2309
2351.36 2271
2351.81 2158
2352.27 2203
2352.73 2264
2353.18 2088
2353.64 1955
2354.10 1845
2354.56 1950
2355.01 2141
2355.47 1979
2355.93 1996
2356.38 1900
2356.84 1869
2357.30 1853
2357.76 1982
2358.22 2047
2358.67 1935
2359.13 1992
2359.59 2133
2360.05 2152
2360.50 2103
2360.96 2169
2361.42 2104
2361.88 2083
2362.34 2197
2362.79 2390
2363.25 2244
2363.71 2174
2364.17 2260
2364.63 2259
2365.08 2180
2365.54 2039
2366.00 2168
2366.46 2219
2366.92 2219
2367.38 2148
2367.84 2157
2368.29 2399
2368.75 2492
2369.21 2444
2369.67 2478
2370.13 2600
2370.59 2337
2371.05 2517
2371.50 2305
2371.96 2435
2372.42 2392
2372.88 2146
2373.34 2166
2373.80 2182
2374.26 2239
2374.72 2215
2375.18 2057
2375.64 2025
2376.10 1936
2376.56 2074
2377.02 2023
2377.47 1973
2377.93 2200
2378.39 2232
2378.85 2082
2379.31 2012
2379.77 2188
2380.23 2343
2380.69 2437
2381.15 2233
2381.61 2321
2382.07 2275
2382.53 2140
2382.99 2390
2383.45 2347
2383.91 2219
2384.37 2272
2384.83 2237
2385.29 2194
2385.75 2010
2386.21 2036
2386.67 1915
2387.13 1885
2387.59 2041
2388.05 1888
2388.52 1826
2388.98 2076
2389.44 1952
2389.90 2036
2390.36 2033
2390.82 2077
2391.28 1917
2391.74 1896
2392.20 1951
2392.66 1954
2393.12 1875
2393.58 1793
2394.05 1988
2394.51 2030
2394.97 1818
2395.43 1874
2395.89 1818
2396.35 1938
2396.81 1938
2397.27 2008
2397.74 2092
2398.20 2123
2398.66 1899
2399.12 1995
2399.58 1968
2400.04 1888
2400.50 1865
2400.97 1675
2401.43 1895
2401.89 1806
2402.35 1628
2402.81 1622
2403.28 1811
2403.74 1842
2404.20 1742
2404.66 1673
2405.12 1735
2405.59 1602
2406.05 1565
2406.51 1864
2406.97 1839
2407.44 1879
2407.90 1747
2408.36 1714
2408.82 1714
2409.29 1697
2409.75 1794
2410.21 1975
2410.67 1812
2411.14 1723
2411.60 1746
2412.06 1677
2412.52 1958
2412.99 1820
2413.45 1636
2413.91 1743
2414.38 1820
2414.84 2007
2415.30 2090
2415.77 2137
2416.23 1959
2416.69 1831
2417.16 1993
2417.62 2097
2418.08 2229
2418.55 2261
2419.01 2264
2419.47 2221
2419.94 2226
2420.40 2354
2420.86 2250
2421.33 2307
2421.79 2416
2422.25 2198
2422.72 2292
2423.18 2363
2423.65 2418
2424.11 2551
2424.57 2400
2425.04 2587
2425.50 2525
2425.97 2289
2426.43 2363
2426.90 2204
2427.36 2298
2427.82 2361
2428.29 2264
2428.75 2179
2429.22 2104
2429.68 2081
2430.15 1951
2430.61 2047
2431.08 2062
2431.54 2056
2432.00 1974
2432.47 2135
2432.93 2216
2433.40 2056
2433.86 2131
2434.33 2094
2434.79 2274
2435.26 2108
2435.72 2050
2436.19 2292
2436.65 2309
2437.12 2152
2437.58 2270
2438.05 2406
2438.52 2556
2438.98 2681
2439.45 3045
2439.91 3320
2440.38 3384
2440.84 3626
2441.31 3815
2441.77 4021
2442.24 4093
2442.71 4156
2443.17 3764
2443.64 3342
2444.10 3223
2444.57 2943
2445.03 2692
2445.50 2563
2445.97 2455
2446.43 2253
2446.90 2263
2447.37 2081
2447.83 2091
2448.30 1869
2448.76 1925
2449.23 1824
2449.70 1773
2450.16 1870
2450.63 1849
2451.10 1788
2451.56 1729
2452.03 1791
2452.50 1927
2452.96 1826
2453.43 1835
2453.90 1992
2454.36 2009
2454.83 1868
2455.30 1962
2455.76 1960
2456.23 1990
2456.70 2125
2457.17 2121
2457.63 1935
2458.10 1995
2458.57 1803
2459.03 1848
2459.50 1977
2459.97 1964
2460.44 2115
2460.90 2077
2461.37 2038
2461.84 1909
2462.31 1960
2462.77 1928
2463.24 1947
2463.71 1998
2464.18 1959
2464.65 1991
2465.11 2030
2465.58 1803
2466.05 1850
2466.52 1919
2466.99 1910
2467.45 1934
2467.92 2074
2468.39 2068
2468.86 2147
2469.33 2238
2469.79 2265
2470.26 1980
2470.73 2152
2471.20 1951
2471.67 2079
2472.14 1907
2472.61 2037
2473.07 1878
2473.54 1666
2474.01 1839
2474.48 1804
2474.95 1808
2475.42 1667
2475.89 1802
2476.36 1970
2476.82 1890
2477.29 1881
2477.76 1939
2478.23 2052
2478.70 2008
2479.17 2105
2479.64 2231
2480.11 2360
2480.58 2385
2481.05 2318
2481.52 2344
2481.99 2328
2482.46 2387
2482.93 2488
2483.40 2345
2483.87 2192
2484.33 2088
2484.80 2097
2485.27 2138
2485.74 2028
2486.21 1945
2486.68 1906
2487.15 1963
2487.62 1936
2488.09 2176
2488.56 2111
2489.03 2054
2489.50 2095
2489.97 1983
2490.44 1920
2490.92 1885
2491.39 1828
2491.86 1937
2492.33 1898
2492.80 1765
2493.27 1947
2493.74 2003
2494.21 1927
2494.68 2095
2495.15 2116
2495.62 2115
2496.09 2248
2496.56 2321
2497.03 2069
2497.50 2166
2497.98 1971
2498.45 2066
2498.92 2070
2499.39 1922
2499.86 1822
2500.33 1747
2500.80 1807
2501.27 1742
2501.75 1739
2502.22 1807
2502.69 1710
2503.16 1670
2503.63 1699
2504.10 1682
2504.57 1650
2505.05 1705
2505.52 1831
2505.99 1784
2506.46 1959
2506.93 2000
2507.40 1846
2507.88 1876
2508.35 1940
2508.82 2253
2509.29 2239
2509.76 2340
2510.24 2404
2510.71 2372
2511.18 2457
2511.65 2439
2512.13 2412
2512.60 2443
2513.07 2479
2513.54 2307
2514.02 2364
2514.49 2199
2514.96 2311
2515.43 2255
2515.91 2200
2516.38 2241
2516.85 2208
2517.32 2056
2517.80 2052
2518.27 2036
2518.74 2114
2519.22 1991
2519.69 1898
2520.16 1958
2520.64 1938
2521.11 1918
2521.58 1826
2522.06 1816
2522.53 1732
2523.00 1788
2523.48 1854
2523.95 1834
2524.42 1930
2524.90 1900
2525.37 2026
2525.84 2034
2526.32 2135
2526.79 2015
2527.26 2064
2527.74 1951
2528.21 1990
2528.69 2103
2529.16 1972
2529.63 1977
2530.11 1834
2530.58 1854
2531.06 1898
2531.53 1921
2532.00 1901
2532.48 1724
2532.95 1893
2533.43 1824
2533.90 1974
2534.38 1877
2534.85 1782
2535.32 1994
2535.80 2118
2536.27 1932
2536.75 1798
2537.22 1865
2537.70 1832
2538.17 1896
2538.65 1958
2539.12 2058
2539.60 2068
2540.07 2069
2540.55 1982
2541.02 2119
2541.50 2123
2541.97 2021
2542.45 2197
2542.92 2076
2543.40 1972
2543.87 2040
2544.35 1943
2544.82 1905
2545.30 1761
2545.78 2017
2546.25 1974
2546.73 2116
2547.20 2174
2547.68 2181
2548.15 2098
2548.63 2139
2549.10 2317
2549.58 2373
2550.06 2273
2550.53 2357
2551.01 2463
2551.48 2260
2551.96 2351
2552.44 2309
2552.91 2747
2553.39 2512
2553.87 2615
2554.34 2863
2554.82 2961
2555.29 3160
2555.77 3302
2556.25 3419
2556.72 3534
2557.20 3760
2557.68 3489
2558.15 3407
2558.63 3609
2559.11 3369
2559.58 3277
2560.06 3123
2560.54 3045
2561.01 2678
2561.49 2377
2561.97 2264
2562.45 2234
2562.92 2217
2563.40 1940
2563.88 1893
2564.35 1923
2564.83 1871
2565.31 1913
2565.79 1732
2566.26 1813
2566.74 1935
2567.22 1943
2567.70 1877
2568.17 1675
2568.65 1935
2569.13 1878
2569.61 1759
2570.08 1769
2570.56 1733
2571.04 1835
2571.52 1977
2572.00 1918
2572.47 1828
2572.95 1816
2573.43 1863
2573.91 1738
2574.39 1835
2574.86 1761
2575.34 1846
2575.82 1835
2576.30 1794
2576.78 1820
2577.26 1806
2577.73 1770
2578.21 1828
2578.69 1789
2579.17 1851
2579.65 1956
2580.13 1813
2580.61 1985
2581.08 2038
2581.56 1829
2582.04 1950
2582.52 1926
2583.00 1884
2583.48 1751
2583.96 1747
2584.44 1838
2584.92 1800
2585.40 1857
2585.87 1731
2586.35 1739
2586.83 1665
2587.31 1815
2587.79 1829
2588.27 1802
2588.75 1794
2589.23 1734
2589.71 1739
2590.19 1775
2590.67 1708
2591.15 1648
2591.63 1869
2592.11 1997
2592.59 1951
2593.07 1856
2593.55 2052
2594.03 2138
2594.51 1967
2594.99 2219
2595.47 2133
2595.95 2261
2596.43 2407
2596.91 2153
2597.39 2152
2597.87 2335
2598.35 2219
2598.83 2490
2599.31 2515
2599.79 2209
2600.27 2005
2600.75 2227
2601.23 1964
2601.71 1900
2602.20 1827
2602.68 1954
2603.16 1935
2603.64 1786
2604.12 1751
2604.60 1669
2605.08 1748
2605.56 1821
2606.04 1860
2606.52 1846
2607.00 1957
2607.49 1854
2607.97 1965
2608.45 2002
2608.93 2287
2609.41 2392
2609.89 2429
2610.37 2465
2610.86 2579
2611.34 2566
2611.82 2503
2612.30 2425
2612.78 2494
2613.26 2416
2613.75 2480
2614.23 2356
2614.71 2358
2615.19 2449
2615.67 2310
2616.16 2144
2616.64 2311
2617.12 2318
2617.60 2234
2618.08 1904
2618.57 1876
2619.05 1997
2619.53 1923
2620.01 1935
2620.50 1882
2620.98 1861
2621.46 1764
2621.94 1720
2622.43 1735
2622.91 1771
2623.39 1618
2623.87 1725
2624.36 1757
2624.84 1868
2625.32 1776
2625.81 1807
2626.29 1853
2626.77 1796
2627.25 1883
2627.74 1877
2628.22 1712
2628.70 1724
2629.19 1686
2629.67 1770
2630.15 1985
2630.64 1827
2631.12 1866
2631.60 1821
2632.09 1662
2632.57 1852
2633.05 1747
2633.54 1706
2634.02 1835
2634.51 1854
2634.99 1850
2635.47 2045
2635.96 2005
2636.44 1946
2636.93 1868
2637.41 1879
2637.89 1899
2638.38 1994
2638.86 1897
2639.35 1816
2639.83 1749
2640.31 1919
2640.80 1932
2641.28 1740
2641.77 1936
2642.25 1998
2642.74 1817
2643.22 1884
2643.71 1792
2644.19 1936
2644.67 1827
2645.16 1807
2645.64 1722
2646.13 1725
2646.61 1845
2647.10 1893
2647.58 1749
2648.07 1844
2648.55 1881
2649.04 1764
2649.52 1835
2650.01 1776
2650.49 1825
2650.98 1789
2651.46 1688
2651.95 1772
2652.43 1778
2652.92 1843
2653.41 1793
2653.89 1812
2654.38 1893
2654.86 1889
2655.35 1975
2655.83 1752
2656.32 1892
2656.81 1783
2657.29 1842
2657.78 1795
2658.26 1768
2658.75 1769
2659.23 1712
2659.72 1929
2660.21 1831
2660.69 1765
2661.18 1713
2661.67 1585
2662.15 1605
2662.64 1617
2663.12 1659
2663.61 1961
2664.10 1954
2664.58 1844
2665.07 1853
2665.56 1907
2666.04 1889
2666.53 1874
2667.02 1869
2667.50 1979
2667.99 2159
2668.48 2025
2668.96 2101
2669.45 2113
2669.94 2166
2670.42 2326
2670.91 2357
2671.40 2222
2671.89 2437
2672.37 2378
2672.86 2417
2673.35 2560
2673.83 2783
2674.32 3153
2674.81 3118
2675.30 3109
2675.78 3077
2676.27 2995
2676.76 2912
2677.25 2815
2677.74 2752
2678.22 2870
2678.71 2891
2679.20 3028
2679.69 2932
2680.17 2718
2680.66 2990
2681.15 3088
2681.64 3130
2682.13 3251
2682.61 3344
2683.10 3526
2683.59 3767
2684.08 3789
2684.57 3720
2685.06 3856
2685.54 3758
2686.03 3607
2686.52 3451
2687.01 3613
2687.50 3219
2687.99 3115
2688.48 3132
2688.96 2941
2689.45 2590
2689.94 2552
2690.43 2433
2690.92 2158
2691.41 2040
2691.90 1923
2692.39 1955
2692.88 1911
2693.36 2175
2693.85 2031
2694.34 2072
2694.83 2156
2695.32 2330
2695.81 2414
2696.30 2264
2696.79 2474
2697.28 2426
2697.77 2542
2698.26 2685
2698.75 2505
2699.24 2471
2699.73 2613
2700.22 2561
2700.71 2599
2701.20 2544
2701.69 2666
2702.18 2420
2702.67 2807
2703.16 2892
2703.65 2710
2704.14 2442
2704.63 2521
2705.12 2545
2705.61 2334
2706.10 2165
2706.59 2265
2707.08 2293
2707.57 2158
2708.06 2117
2708.55 2107
2709.04 2016
2709.53 1974
2710.02 1970
2710.51 1947
2711.00 1950
2711.49 1916
2711.98 2011
2712.47 2030
2712.97 2017
2713.46 1972
2713.95 1958
2714.44 2044
2714.93 1868
2715.42 1752
2715.91 1763
2716.40 1843
2716.89 2001
2717.39 1934
2717.88 1861
2718.37 1912
2718.86 1888
2719.35 1841
2719.84 2014
2720.33 2023
2720.83 2286
2721.32 2260
2721.81 2013
2722.30 1974
2722.79 1990
2723.28 2219
2723.78 2190
2724.27 1994
2724.76 2215
2725.25 2093
2725.74 2075
2726.24 1963
2726.73 1976
2727.22 1938
2727.71 1902
2728.20 1843
2728.70 1858
2729.19 1735
2729.68 1860
2730.17 1964
2730.67 1850
2731.16 1737
2731.65 1831
2732.14 1899
2732.64 1836
2733.13 1664
2733.62 1598
2734.12 1799
2734.61 1802
2735.10 1847
2735.59 1907
2736.09 1942
2736.58 1954
2737.07 2080
2737.57 2143
2738.06 1940
2738.55 2013
2739.05 2064
2739.54 2126
2740.03 2133
2740.53 2085
2741.02 2103
2741.51 2145
2742.01 2151
2742.50 1910
2742.99 1823
2743.49 1927
2743.98 1970
2744.47 1871
2744.97 1847
2745.46 1851
2745.96 1808
2746.45 1742
2746.94 1720
2747.44 1839
2747.93 1829
2748.43 1801
2748.92 1845
2749.41 1822
2749.91 2046
2750.40 2023
2750.90 1841
2751.39 1877
2751.89 1757
2752.38 1698
2752.87 1816
2753.37 1817
2753.86 1792
2754.36 1789
2754.85 1939
2755.35 1871
2755.84 1971
2756.34 1910
2756.83 1969
2757.33 2016
2757.82 1892
2758.32 2165
2758.81 2062
2759.31 2043
2759.80 1978
2760.30 1777
2760.79 1822
2761.29 1977
2761.78 1886
2762.28 1823
2762.77 1832
2763.27 1941
2763.76 1857
2764.26 1841
2764.76 1724
2765.25 1815
2765.75 1777
2766.24 1599
2766.74 1668
2767.23 1709
2767.73 1796
2768.23 1834
2768.72 1703
2769.22 1880
2769.71 1863
2770.21 1814
2770.71 1878
2771.20 2101
2771.70 1899
2772.19 1856
2772.69 1925
2773.19 1923
2773.68 1899
2774.18 1971
2774.68 1947
2775.17 1926
2775.67 2016
2776.17 2159
2776.66 2302
2777.16 2165
2777.66 2202
2778.15 2274
2778.65 2424
2779.15 2407
2779.64 2166
2780.14 2227
2780.64 2193
2781.13 2145
2781.63 2056
2782.13 1954
2782.63 2101
2783.12 2146
2783.62 2167
2784.12 2105
2784.61 2185
2785.11 2144
2785.61 2118
2786.11 2177
2786.60 2098
2787.10 1816
2787.60 1977
2788.10 2115
2788.59 2049
2789.09 2093
2789.59 2040
2790.09 1806
2790.59 1964
2791.08 2063
2791.58 1949
2792.08 2047
2792.58 1962
2793.08 2240
2793.57 2263
2794.07 2499
2794.57 2612
2795.07 2805
2795.57 3153
2796.07 3381
2796.56 3783
2797.06 4221
2797.56 4261
2798.06 4300
2798.56 4870
2799.06 4918
2799.56 4830
2800.05 4677
2800.55 4771
2801.05 4334
2801.55 4291
2802.05 3842
2802.55 3579
2803.05 3403
2803.55 3031
2804.05 3181
2804.54 3082
2805.04 2808
2805.54 2842
2806.04 3023
2806.54 3053
2807.04 3330
2807.54 3740
2808.04 3999
2808.54 4422
2809.04 4642
2809.54 4712
2810.04 4955
2810.54 4888
2811.04 5091
2811.54 5124
2812.04 4897
2812.54 4523
2813.04 4040
2813.54 3719
2814.04 3476
2814.54 3135
2815.04 2782
2815.54 2671
2816.04 2408
2816.54 2449
2817.04 2439
2817.54 2318
2818.04 2297
2818.54 2299
2819.04 2331
2819.54 2228
2820.04 2272
2820.54 2320
2821.04 2405
2821.54 2435
2822.04 2499
2822.54 2287
2823.04 2439
2823.54 2420
2824.04 2225
2824.55 2372
2825.05 2474
2825.55 2343
2826.05 2491
2826.55 2679
2827.05 2557
2827.55 2553
2828.05 2398
2828.55 2472
2829.06 2549
2829.56 2447
2830.06 2298
2830.56 2293
2831.06 2386
2831.56 2241
2832.06 2243
2832.57 2197
2833.07 2181
2833.57 2275
2834.07 2275
2834.57 2187
2835.07 2198
2835.58 2287
2836.08 2120
2836.58 2148
2837.08 2121
2837.58 2141
2838.09 2185
2838.59 2290
2839.09 2081
2839.59 2180
2840.10 2422
2840.60 2243
2841.10 2153
2841.60 2014
2842.11 2178
2842.61 2192
2843.11 2313
2843.61 2155
2844.12 2018
2844.62 2173
2845.12 2222
2845.62 2238
2846.13 2206
2846.63 2124
2847.13 2290
2847.64 2209
2848.14 2353
2848.64 2216
2849.14 2356
2849.65 2416
2850.15 2363
2850.65 2245
2851.16 2104
2851.66 2078
2852.16 2093
2852.67 2043
2853.17 2064
2853.67 1968
2854.18 1887
2854.68 2008
2855.18 2145
2855.69 1917
2856.19 1904
2856.70 2068
2857.20 2056
2857.70 1982
2858.21 1875
2858.71 1984
2859.22 1977
2859.72 1855
2860.22 1967
2860.73 2066
2861.23 2093
2861.74 2085
2862.24 2217
2862.74 2039
2863.25 1957
2863.75 1894
2864.26 1956
2864.76 1971
2865.27 1955
2865.77 1926
2866.28 1836
2866.78 1839
2867.28 2006
2867.79 1899
2868.29 1735
2868.80 1853
2869.30 1944
2869.81 1983
2870.31 1998
2870.82 2079
2871.32 2065
2871.83 1919
2872.33 2062
2872.84 2212
2873.34 2098
2873.85 2214
2874.36 2207
2874.86 2178
2875.37 2273
2875.87 2228
2876.38 2314
2876.88 2283
2877.39 2205
2877.89 2262
2878.40 2469
2878.90 2487
2879.41 2465
2879.92 2709
2880.42 2854
2880.93 2843
2881.43 3040
2881.94 3401
2882.45 3730
2882.95 3667
2883.46 3704
2883.96 3970
2884.47 4031
2884.98 3942
2885.48 4264
2885.99 4255
2886.50 4178
2887.00 3940
2887.51 4172
2888.02 4244
2888.52 3912
2889.03 3965
2889.53 4181
2890.04 4234
2890.55 4045
2891.06 3597
2891.56 3389
2892.07 3373
2892.58 3061
2893.08 2641
2893.59 2632
2894.10 2753
2894.60 2649
2895.11 2650
2895.62 2519
2896.13 2461
2896.63 2374
2897.14 2472
2897.65 2464
2898.15 2468
2898.66 2361
2899.17 2434
2899.68 2673
2900.18 2678
2900.69 2557
2901.20 2386
2901.71 2597
2902.22 2556
2902.72 2562
2903.23 2509
2903.74 2747
2904.25 2603
2904.75 2670
2905.26 2646
2905.77 2565
2906.28 2535
2906.79 2863
2907.30 2650
2907.80 2466
2908.31 2393
2908.82 2451
2909.33 2414
2909.84 2465
2910.35 2637
2910.85 2398
2911.36 2487
2911.87 2439
2912.38 2452
2912.89 2446
2913.40 2405
2913.91 2314
2914.41 2358
2914.92 2354
2915.43 2349
2915.94 2389
2916.45 2384
2916.96 2501
2917.47 2430
2917.98 2374
2918.49 2465
2919.00 2383
2919.51 2305
2920.01 2287
2920.52 2252
2921.03 2581
2921.54 2713
2922.05 2814
2922.56 2950
2923.07 3128
2923.58 3533
2924.09 4055
2924.60 4427
2925.11 4987
2925.62 5305
2926.13 5809
2926.64 5970
2927.15 5973
2927.66 5904
2928.17 5639
2928.68 5510
2929.19 5219
2929.70 4490
2930.21 4161
2930.72 4042
2931.23 3311
2931.74 3136
2932.25 2826
2932.76 2761
2933.27 2331
2933.78 2195
2934.29 2204
2934.80 1985
2935.31 2215
2935.83 2219
2936.34 2224
2936.85 2180
2937.36 2332
2937.87 2232
2938.38 2264
2938.89 2276
2939.40 2053
2939.91 1988
2940.42 2025
2940.94 2171
2941.45 2115
2941.96 2050
2942.47 2245
2942.98 2489
2943.49 2361
2944.00 2500
2944.51 2790
2945.03 2656
2945.54 2808
2946.05 2819
2946.56 3028
2947.07 3085
2947.58 3203
2948.10 3187
2948.61 3369
2949.12 3203
2949.63 3039
2950.14 3011
2950.66 2940
2951.17 2919
2951.68 2734
2952.19 2657
2952.70 2617
2953.22 2573
2953.73 2558
2954.24 2429
2954.75 2763
2955.26 2827
2955.78 2483
2956.29 2352
2956.80 2364
2957.31 2527
2957.83 2419
2958.34 2366
2958.85 2199
2959.37 2432
2959.88 2525
2960.39 2540
2960.90 2629
2961.42 2658
2961.93 2815
2962.44 2962
2962.96 3084
2963.47 2969
2963.98 2814
2964.50 2631
2965.01 2624
2965.52 2543
2966.04 2446
2966.55 2326
2967.06 2265
2967.58 2377
2968.09 2240
2968.60 2035
2969.12 2144
2969.63 2095
2970.14 1902
2970.66 2030
2971.17 1912
2971.68 1927
2972.20 1896
2972.71 1891
2973.23 2042
2973.74 2130
2974.25 2150
2974.77 1997
2975.28 1884
2975.80 1934
2976.31 1986
2976.83 2132
2977.34 2059
2977.85 1966
2978.37 1839
2978.88 2064
2979.40 2090
2979.91 2102
2980.43 1975
2980.94 2004
2981.46 2102
2981.97 2076
2982.48 1934
2983.00 2104
2983.51 2173
2984.03 2087
2984.54 2090
2985.06 2224
2985.57 2363
2986.09 2238
2986.60 2375
2987.12 2311
2987.63 2237
2988.15 2386
2988.67 2398
2989.18 2240
2989.70 2185
2990.21 2083
2990.73 2297
2991.24 2095
2991.76 2183
2992.27 2196
2992.79 2167
2993.30 2375
2993.82 2302
2994.34 2368
2994.85 2427
2995.37 2396
2995.88 2431
2996.40 2544
2996.92 2426
2997.43 2582
2997.95 2689
2998.46 2539
2998.98 2682
2999.50 2581
3000.01 2591
3000.53 2708
3001.05 2632
3001.56 2784
3002.08 2888
3002.59 2513
3003.11 2566
3003.63 2653
3004.14 2654
3004.66 2936
3005.18 2804
3005.69 2837
3006.21 3083
3006.73 2970
3007.24 2808
3007.76 2686
3008.28 2500
3008.80 2599
3009.31 2366
3009.83 2347
3010.35 2070
3010.86 1937
3011.38 2123
3011.90 2086
3012.42 2055
3012.93 2165
3013.45 1968
3013.97 2116
3014.49 2038
3015.00 1997
3015.52 2034
3016.04 2265
3016.56 2176
3017.07 2123
3017.59 2145
3018.11 2320
3018.63 2249
3019.15 2249
3019.66 2453
3020.18 2279
3020.70 2375
3021.22 2412
3021.74 2432
3022.25 2714
3022.77 2625
3023.29 2623
3023.81 3033
3024.33 3242
3024.85 3194
3025.36 3179
3025.88 3321
3026.40 3083
3026.92 3290
3027.44 3177
3027.96 3076
3028.48 3106
3028.99 2747
3029.51 2765
3030.03 2718
3030.55 2458
3031.07 2358
3031.59 2380
3032.11 2304
3032.63 2276
3033.15 2390
3033.66 2201
3034.18 2243
3034.70 2398
3035.22 2370
3035.74 2386
3036.26 2365
3036.78 2559
3037.30 2460
3037.82 2341
3038.34 2328
3038.86 2277
3039.38 2382
3039.90 2323
3040.42 2338
3040.94 2234
3041.46 2166
3041.98 2177
3042.50 1969
3043.02 2013
3043.54 2207
3044.06 2095
3044.58 2126
3045.10 2002
3045.62 1995
3046.14 2096
3046.66 2040
3047.18 2177
3047.70 2210
3048.22 2222
3048.74 2255
3049.26 2130
3049.78 2055
3050.30 2154
3050.82 2090
3051.34 2099
3051.86 2202
3052.38 2109
3052.90 1990
3053.43 1978
3053.95 2010
3054.47 1956
3054.99 1970
3055.51 1879
3056.03 1978
3056.55 2042
3057.07 1910
3057.59 1975
3058.12 1921
3058.64 1790
3059.16 1789
3059.68 2090
3060.20 2044
3060.72 1907
3061.24 2007
3061.77 1993
3062.29 2009
3062.81 1995
3063.33 1996
3063.85 2099
3064.37 1996
3064.90 2022
3065.42 2118
3065.94 2136
3066.46 2251
3066.98 2164
3067.51 2093
3068.03 2172
3068.55 2275
3069.07 2199
3069.59 2105
3070.12 2064
3070.64 2322
3071.16 2278
3071.68 2268
3072.21 2352
3072.73 2335
3073.25 2353
3073.77 2315
3074.30 2313
3074.82 2290
3075.34 2375
3075.86 2227
3076.39 2338
3076.91 2186
3077.43 2567
3077.96 2530
3078.48 2358
3079.00 2340
3079.52 2341
3080.05 2270
3080.57 2477
3081.09 2565
3081.62 2548
3082.14 2543
3082.66 2575
3083.19 2309
3083.71 2389
3084.23 2661
3084.76 2614
3085.28 2377
3085.80 2356
3086.33 2437
3086.85 2492
3087.38 2363
3087.90 2408
3088.42 2273
3088.95 2379
3089.47 2348
3090.00 2275
3090.52 2362
3091.04 2501
3091.57 2241
3092.09 2471
3092.62 2463
3093.14 2459
3093.66 2464
3094.19 2321
3094.71 2447
3095.24 2423
3095.76 2280
3096.29 2280
3096.81 2606
3097.34 2583
3097.86 2814
3098.38 2707
3098.91 2900
3099.43 3053
3099.96 3248
3100.48 3793
3101.01 4057
3101.53 4150
3102.06 4559
3102.58 5101
3103.11 5376
3103.63 5680
3104.16 6223
3104.68 6528
3105.21 6582
3105.73 6436
3106.26 6178
3106.79 5707
3107.31 5107
3107.84 4649
3108.36 4406
3108.89 3880
3109.41 3805
3109.94 3569
3110.46 3448
3110.99 3411
3111.52 3600
3112.04 3641
3112.57 3823
3113.09 3722
3113.62 3590
3114.15 3422
3114.67 3572
3115.20 3298
3115.72 2885
3116.25 2664
3116.78 2642
3117.30 2612
3117.83 2548
3118.35 2349
3118.88 2319
3119.41 2451
3119.93 2270
3120.46 2015
3120.99 2210
3121.51 2122
3122.04 2148
3122.57 2163
3123.09 2151
3123.62 2122
3124.15 2157
3124.67 2272
3125.20 2214
3125.73 2183
3126.26 2284
3126.78 2216
3127.31 2183
3127.84 2140
3128.36 2050
3128.89 2359
3129.42 2133
3129.95 1990
3130.47 2124
3131.00 2120
3131.53 2026
3132.06 2176
3132.58 2094
3133.11 2050
3133.64 2008
3134.17 2077
3134.69 2134
3135.22 2125
3135.75 2111
3136.28 2144
3136.81 2061
3137.33 2061
3137.86 2237
3138.39 2372
3138.92 2304
3139.45 2253
3139.97 2090
3140.50 2194
3141.03 2224
3141.56 2135
3142.09 2207
3142.62 2223
3143.14 2116
3143.67 2111
3144.20 2228
3144.73 2295
3145.26 2131
3145.79 2092
3146.32 2200
3146.84 2373
3147.37 2525
3147.90 2478
3148.43 2565
3148.96 2660
3149.49 2605
3150.02 2586
3150.55 2515
3151.08 2588
3151.61 2707
3152.13 2466
3152.66 2335
3153.19 2292
3153.72 2497
3154.25 2355
3154.78 2414
3155.31 2417
3155.84 2134
3156.37 2141
3156.90 2181
3157.43 2310
3157.96 2115
3158.49 2084
3159.02 1942
3159.55 2127
3160.08 2205
3160.61 2104
3161.14 2166
3161.67 2008
3162.20 2033
3162.73 2235
3163.26 2166
3163.79 1950
3164.32 1905
3164.85 2124
3165.38 2134
3165.91 1943
3166.44 2082
3166.97 2154
3167.50 1946
3168.03 1851
3168.56 1935
3169.09 2081
3169.62 2054
3170.15 2063
3170.69 1827
3171.22 1793
3171.75 1952
3172.28 2165
3172.81 2065
3173.34 1965
3173.87 2110
3174.40 2148
3174.93 2149
3175.46 2140
3176.00 2146
3176.53 2191
3177.06 2167
3177.59 2126
3178.12 2138
3178.65 2367
3179.18 2202
3179.72 2195
3180.25 2279
3180.78 2387
3181.31 2459
3181.84 2429
3182.37 2545
3182.91 2337
3183.44 2268
3183.97 2303
3184.50 2228
3185.03 2171
3185.56 2176
3186.10 2073
3186.63 1981
3187.16 1996
3187.69 1849
3188.23 2043
3188.76 1997
3189.29 1919
3189.82 1908
3190.36 1956
3190.89 1995
3191.42 2008
3191.95 2049
3192.49 2148
3193.02 2115
3193.55 2037
3194.08 2019
3194.62 2040
3195.15 2107
3195.68 2206
3196.21 2284
3196.75 2109
3197.28 2227
3197.81 2170
3198.35 2234
3198.88 2160
3199.41 2172
3199.95 2158
3200.48 2207
3201.01 2194
3201.55 2453
3202.08 2404
3202.61 2535
3203.15 2593
3203.68 2625
3204.21 2629
3204.75 2535
3205.28 2634
3205.81 2523
3206.35 2404
3206.88 2443
3207.42 2334
3207.95 2484
3208.48 2419
3209.02 2204
3209.55 2229
3210.09 2178
3210.62 2303
3211.15 2328
3211.69 2244
3212.22 2083
3212.76 2167
3213.29 2148
3213.83 2299
3214.36 2277
3214.89 2220
3215.43 2123
3215.96 2241
3216.50 2116
3217.03 1970
3217.57 1959
3218.10 2013
3218.64 2094
3219.17 1946
3219.71 2001
3220.24 2285
3220.78 2279
3221.31 2231
3221.85 2161
3222.38 2163
3222.92 2137
3223.45 2135
3223.99 2339
3224.52 2258
3225.06 2215
3225.59 2263
3226.13 2223
3226.66 2117
3227.20 2018
3227.73 2109
3228.27 2189
3228.81 2093
3229.34 2251
3229.88 2035
3230.41 2145
3230.95 1926
3231.48 1923
3232.02 2091
3232.56 1998
3233.09 1900
3233.63 1967
3234.16 2072
3234.70 1950
3235.24 1912
3235.77 1839
3236.31 1989
3236.85 1970
3237.38 2193
3237.92 2266
3238.45 2239
3238.99 2297
3239.53 2245
3240.06 2137
3240.60 2099
3241.14 2122
3241.67 2087
3242.21 2065
3242.75 2093
3243.28 1952
3243.82 1909
3244.36 2034
3244.90 2012
3245.43 2069
3245.97 1918
3246.51 1827
3247.04 2076
3247.58 2052
3248.12 2134
3248.66 2081
3249.19 1920
3249.73 2322
3250.27 2161
3250.81 1991
3251.34 1952
3251.88 1992
3252.42 2037
3252.96 2064
3253.49 2066
3254.03 2197
3254.57 2186
3255.11 2059
3255.64 2266
3256.18 2176
3256.72 2191
3257.26 2079
3257.80 2287
3258.33 2497
3258.87 2363
3259.41 2510
3259.95 2732
3260.49 2535
3261.03 2594
3261.56 2487
3262.10 2700
3262.64 2758
3263.18 3057
3263.72 3106
3264.26 3186
3264.79 3291
3265.33 3338
3265.87 3545
3266.41 3490
3266.95 3509
3267.49 3569
3268.03 3420
3268.57 3556
3269.10 3963
3269.64 3851
3270.18 3735
3270.72 3395
3271.26 2959
3271.80 2877
3272.34 2616
3272.88 2679
3273.42 2536
3273.96 2354
3274.50 2446
3275.04 2459
3275.58 2346
3276.12 2367
3276.66 2357
3277.19 2337
3277.73 2288
3278.27 2379
3278.81 2361
3279.35 2412
3279.89 2530
3280.43 2491
3280.97 2628
3281.51 2662
3282.05 2551
3282.59 2618
3283.13 2548
3283.67 2508
3284.21 2561
3284.75 2614
3285.29 2588
3285.83 2627
3286.38 2688
3286.92 2748
3287.46 2910
3288.00 2964
3288.54 2754
3289.08 2764
3289.62 2837
3290.16 2806
3290.70 2737
3291.24 2581
3291.78 2607
3292.32 2752
3292.86 2847
3293.40 2880
3293.95 3029
3294.49 3022
3295.03 2990
3295.57 3363
3296.11 3511
3296.65 3302
3297.19 3303
3297.73 3542
3298.28 3454
3298.82 3303
3299.36 3163
3299.90 2892
3300.44 2791
3300.98 2813
3301.52 2742
3302.07 2622
3302.61 2656
3303.15 2444
3303.69 2569
3304.23 2475
3304.77 2218
3305.32 2466
3305.86 2513
3306.40 2528
3306.94 2426
3307.49 2389
3308.03 2476
3308.57 2387
3309.11 2255
3309.65 2328
3310.20 2193
3310.74 2285
3311.28 2147
3311.82 2198
3312.37 2340
3312.91 2469
3313.45 2464
3313.99 2419
3314.54 2265
3315.08 2380
3315.62 2498
3316.17 2583
3316.71 2678
3317.25 2656
3317.79 2737
3318.34 2662
3318.88 2596
3319.42 2530
3319.97 2694
3320.51 2448
3321.05 2545
3321.60 2627
3322.14 2371
3322.68 2351
3323.23 2430
3323.77 2517
3324.31 2480
3324.86 2338
3325.40 2396
3325.94 2194
3326.49 2259
3327.03 2198
3327.58 2113
3328.12 2038
3328.66 2119
3329.21 2173
3329.75 2027
3330.29 2054
3330.84 1990
3331.38 1982
3331.93 1972
3332.47 2169
3333.02 2295
3333.56 2564
3334.10 2576
3334.65 2674
3335.19 2820
3335.74 3012
3336.28 3049
3336.83 3053
3337.37 3291
3337.92 3288
3338.46 3279
3339.00 3251
3339.55 3005
3340.09 2996
3340.64 3003
3341.18 2798
3341.73 2958
3342.27 2640
3342.82 2527
3343.36 2415
3343.91 2380
3344.45 2285
3345.00 2169
3345.54 2347
3346.09 2345
3346.64 2314
3347.18 2298
3347.73 2265
3348.27 2334
3348.82 2467
3349.36 2414
3349.91 2449
3350.45 2422
3351.00 2443
3351.55 2453
3352.09 2673
3352.64 2833
3353.18 2711
3353.73 2723
3354.27 2980
3354.82 3063
3355.37 3108
3355.91 3039
3356.46 3286
3357.00 3389
3357.55 3268
3358.10 2989
3358.64 3010
3359.19 2787
3359.74 2602
3360.28 2431
3360.83 2297
3361.38 2316
3361.92 2401
3362.47 2126
3363.02 1996
3363.56 1908
3364.11 1874
3364.66 1748
3365.20 1821
3365.75 1903
3366.30 2051
3366.84 1981
3367.39 1920
3367.94 1945
3368.48 1949
3369.03 1999
3369.58 1990
3370.13 2066
3370.67 1996
3371.22 2130
3371.77 1941
3372.32 2008
3372.86 1991
3373.41 2117
3373.96 1959
3374.51 2046
3375.05 1829
3375.60 1918
3376.15 1783
3376.70 1753
3377.24 1917
3377.79 1989
3378.34 1942
3378.89 1966
3379.44 1780
3379.98 1709
3380.53 1771
3381.08 1780
3381.63 1805
3382.18 1874
3382.73 1878
3383.27 1748
3383.82 1804
3384.37 1816
3384.92 1914
3385.47 1840
3386.02 1933
3386.56 1978
3387.11 2051
3387.66 2049
3388.21 2148
3388.76 2001
3389.31 1969
3389.86 2028
3390.41 2127
3390.95 2135
3391.50 2030
3392.05 1946
3392.60 2029
3393.15 2032
3393.70 2043
3394.25 1971
3394.80 2052
3395.35 2064
3395.90 1865
3396.45 1892
3397.00 1888
3397.55 1771
3398.10 1803
3398.64 1761
3399.19 1841
3399.74 1874
3400.29 1797
3400.84 1762
3401.39 1856
3401.94 1814
3402.49 1664
3403.04 1763
3403.59 1829
3404.14 1674
3404.69 1810
3405.24 1837
3405.79 1810
3406.34 1818
3406.89 1838
3407.44 1882
3407.99 1749
3408.54 1713
3409.09 1799
3409.65 1813
3410.20 1912
3410.75 1635
3411.30 1775
3411.85 1768
3412.40 1798
3412.95 1884
3413.50 1563
3414.05 1669
3414.60 1957
3415.15 1935
3415.70 1960
3416.25 1784
3416.81 2017
3417.36 1977
3417.91 2092
3418.46 1942
3419.01 1830
3419.56 1777
3420.11 1756
3420.66 1825
3421.22 1733
3421.77 1704
3422.32 1867
3422.87 1781
3423.42 1821
3423.97 1943
3424.52 2087
3425.08 2084
3425.63 2083
3426.18 1973
3426.73 2076
3427.28 1891
3427.84 2097
3428.39 1940
3428.94 1865
3429.49 1944
3430.04 1867
3430.60 2007
3431.15 1930
3431.70 1877
3432.25 1880
3432.80 1779
3433.36 1758
3433.91 1884
3434.46 1940
3435.01 1876
3435.57 1929
3436.12 1974
3436.67 1960
3437.22 1895
3437.78 1919
3438.33 2189
3438.88 2016
3439.44 2119
3439.99 1942
3440.54 2001
3441.09 2054
3441.65 2026
3442.20 2091
3442.75 2090
3443.31 2002
3443.86 1897
3444.41 1935
3444.97 1762
3445.52 1828
3446.07 1970
3446.63 1984
3447.18 1878
3447.73 1861
3448.29 1892
3448.84 1764
3449.40 1781
3449.95 1867
3450.50 1853
3451.06 1842
3451.61 1998
3452.16 1830
3452.72 1883
3453.27 1941
3453.83 1731
3454.38 1659
3454.93 1820
3455.49 1845
3456.04 1818
3456.60 1712
3457.15 1804
3457.71 1839
3458.26 1806
3458.81 1781
3459.37 1823
3459.92 1973
3460.48 2015
3461.03 1840
3461.59 1752
3462.14 1842
3462.70 1682
3463.25 1713
3463.81 1869
3464.36 1931
3464.92 1834
3465.47 1977
3466.03 1976
3466.58 1892
3467.14 1968
3467.69 2034
3468.25 1844
3468.80 1722
3469.36 1825
3469.91 1912
3470.47 1813
3471.02 1892
3471.58 1899
3472.13 1777
3472.69 1915
3473.24 1967
3473.80 2039
3474.36 2022
3474.91 2083
3475.47 2142
3476.02 2204
3476.58 2152
3477.13 1985
3477.69 2111
3478.25 2194
3478.80 2215
3479.36 2213
3479.91 1977
3480.47 2179
3481.03 2260
3481.58 2293
3482.14 2140
3482.70 2381
3483.25 2351
3483.81 2187
3484.37 2289
3484.92 2299
3485.48 2292
3486.04 2283
3486.59 2278
3487.15 2401
3487.71 2398
3488.26 2402
3488.82 2710
3489.38 2695
3489.93 3080
3490.49 3221
3491.05 3226
3491.60 3371
3492.16 3760
3492.72 4148
3493.27 4266
3493.83 4108
3494.39 4012
3494.95 3965
3495.50 4032
3496.06 3934
3496.62 3890
3497.18 3616
3497.73 3910
3498.29 4160
3498.85 4249
3499.41 4377
3499.96 4698
3500.52 4696
3501.08 4724
3501.64 5006
3502.20 5490
3502.75 5564
3503.31 5531
3503.87 5380
3504.43 5415
3504.99 5386
3505.54 5382
3506.10 5540
3506.66 5626
3507.22 5563
3507.78 5289
3508.34 5164
3508.89 5084
3509.45 4632
3510.01 4208
3510.57 3848
3511.13 3939
3511.69 3452
3512.25 3202
3512.80 2905
3513.36 2961
3513.92 2843
3514.48 2738
3515.04 2522
3515.60 2626
3516.16 2663
3516.72 2421
3517.28 2514
3517.83 2635
3518.39 2805
3518.95 2708
3519.51 2842
3520.07 2775
3520.63 2989
3521.19 3226
3521.75 3240
3522.31 3323
3522.87 3242
3523.43 3339
3523.99 3359
3524.55 3570
3525.11 3527
3525.67 3582
3526.23 3560
3526.79 3473
3527.35 3317
3527.91 3265
3528.47 3002
3529.03 2689
3529.59 2622
3530.15 2589
3530.71 2611
3531.27 2511
3531.83 2349
3532.39 2371
3532.95 2336
3533.51 2536
3534.07 2296
3534.63 2239
3535.19 2247
3535.75 2320
3536.31 2327
3536.87 2383
3537.43 2582
3537.99 2494
3538.55 2430
3539.12 2627
3539.68 2618
3540.24 2502
3540.80 2809
3541.36 2938
3541.92 2942
3542.48 3273
3543.04 3251
3543.60 3221
3544.16 3265
3544.73 3226
3545.29 3140
3545.85 3194
3546.41 3054
3546.97 2819
3547.53 2881
3548.09 2672
3548.66 2594
3549.22 2605
3549.78 2278
3550.34 2458
3550.90 2357
3551.46 2178
3552.03 2141
3552.59 2250
3553.15 2152
3553.71 2089
3554.27 1970
3554.84 2071
3555.40 2415
3555.96 2271
3556.52 2155
3557.09 2088
3557.65 2215
3558.21 2020
3558.77 2049
3559.33 2038
3559.90 2077
3560.46 2116
3561.02 2090
3561.58 2131
3562.15 2187
3562.71 2230
3563.27 2339
3563.84 2240
3564.40 2145
3564.96 2242
3565.52 2272
3566.09 2108
3566.65 1973
3567.21 1923
3567.78 2133
3568.34 2013
3568.90 2002
3569.47 2014
3570.03 1938
3570.59 2052
3571.16 1991
3571.72 2188
3572.28 2140
3572.85 1948
3573.41 2022
3573.97 2062
3574.54 2202
3575.10 2072
3575.66 2129
3576.23 2288
3576.79 2249
3577.36 2204
3577.92 2083
3578.48 2026
3579.05 2081
3579.61 2106
3580.18 2076
3580.74 2212
3581.30 2143
3581.87 2117
3582.43 2019
3583.00 2091
3583.56 2115
3584.13 2143
3584.69 2001
3585.25 1999
3585.82 1894
3586.38 1935
3586.95 2140
3587.51 2065
3588.08 1986
3588.64 2052
3589.21 1891
3589.77 1978
3590.34 1984
3590.90 1926
3591.47 2082
3592.03 2051
3592.60 2099
3593.16 2040
3593.73 2033
3594.29 2098
3594.86 2119
3595.42 2038
3595.99 2066
3596.55 1955
3597.12 1973
3597.68 2024
3598.25 2148
3598.82 2262
3599.38 2207
3599.95 2199
3600.51 2424
3601.08 2407
3601.64 2346
3602.21 2367
3602.78 2315
3603.34 2565
3603.91 2605
3604.47 2342
3605.04 2353
3605.61 2364
3606.17 2215
3606.74 2195
3607.30 2199
3607.87 1985
3608.44 2041
3609.00 2092
3609.57 2010
3610.14 1994
3610.70 1883
3611.27 2077
3611.84 2011
3612.40 1919
3612.97 2194
3613.54 2478
3614.10 2785
3614.67 3140
3615.24 3594
3615.80 4316
3616.37 5154
3616.94 5875
3617.50 6742
3618.07 7252
3618.64 7991
3619.21 9046
3619.77 9485
3620.34 9634
3620.91 9430
3621.47 8870
3622.04 8186
3622.61 7351
3623.18 6287
3623.74 5586
3624.31 5142
3624.88 4077
3625.45 3434
3626.01 3164
3626.58 2700
3627.15 2529
3627.72 2492
3628.29 2395
3628.85 2225
3629.42 2308
3629.99 2162
3630.56 2307
3631.13 2219
3631.69 2105
3632.26 2193
3632.83 2066
3633.40 2069
3633.97 2279
3634.54 2098
3635.10 1989
3635.67 1938
3636.24 1819
3636.81 1981
3637.38 2111
3637.95 2040
3638.52 2163
3639.08 2358
3639.65 2454
3640.22 2725
3640.79 2946
3641.36 2871
3641.93 3070
3642.50 3424
3643.07 3232
3643.64 3222
3644.20 3430
3644.77 3437
3645.34 3444
3645.91 3601
3646.48 3356
3647.05 3245
3647.62 3405
3648.19 3278
3648.76 3162
3649.33 3209
3649.90 3310
3650.47 3119
3651.04 3269
3651.61 3207
3652.18 2988
3652.75 3212
3653.32 2995
3653.89 3284
3654.46 3278
3655.03 3172
3655.60 3252
3656.17 3550
3656.74 3410
3657.31 3270
3657.88 3326
3658.45 3562
3659.02 3370
3659.59 3077
3660.16 3365
3660.73 3353
3661.30 3345
3661.87 3230
3662.44 3089
3663.01 3114
3663.58 3163
3664.15 3068
3664.72 2929
3665.29 2907
3665.86 2751
3666.43 2705
3667.01 2807
3667.58 2730
3668.15 2881
3668.72 2578
3669.29 2622
3669.86 2713
3670.43 2819
3671.00 2636
3671.57 2545
3672.15 2544
3672.72 2603
3673.29 2688
3673.86 2637
3674.43 2584
3675.00 2489
3675.57 2480
3676.15 2498
3676.72 2576
3677.29 2506
3677.86 2392
3678.43 2464
3679.00 2500
3679.58 2461
3680.15 2363
3680.72 2402
3681.29 2345
3681.86 2191
3682.44 2124
3683.01 2311
3683.58 2342
3684.15 2322
3684.73 2392
3685.30 2291
3685.87 2334
3686.44 2464
3687.02 2655
3687.59 2679
3688.16 2885
3688.73 3114
3689.31 3139
3689.88 3154
3690.45 3374
3691.02 3421
3691.60 3365
3692.17 3542
3692.74 3453
3693.32 3276
3693.89 3168
3694.46 3011
3695.03 2746
3695.61 2710
3696.18 2673
3696.75 2590
3697.33 2356
3697.90 2381
3698.47 2676
3699.05 2728
3699.62 2529
3700.19 2597
3700.77 2291
3701.34 2409
3701.91 2383
3702.49 2364
3703.06 2439
3703.64 2300
3704.21 2506
3704.78 2405
3705.36 2204
3705.93 2077
3706.51 2207
3707.08 2100
3707.65 2226
3708.23 2409
3708.80 2411
3709.38 2286
3709.95 2353
3710.52 2270
3711.10 2360
3711.67 2270
3712.25 2098
3712.82 2249
3713.40 2353
3713.97 2459
3714.55 2416
3715.12 2381
3715.69 2516
3716.27 2345
3716.84 2284
3717.42 2321
3717.99 2289
3718.57 2272
3719.14 2231
3719.72 2377
3720.29 2106
3720.87 2187
3721.44 2241
3722.02 2284
3722.59 2053
3723.17 1992
3723.75 1859
3724.32 1952
3724.90 1958
3725.47 1879
3726.05 1872
3726.62 1920
3727.20 1995
3727.77 2036
3728.35 2042
3728.92 2043
3729.50 2314
3730.08 2308
3730.65 2613
3731.23 2960
3731.80 3024
3732.38 3322
3732.96 3279
3733.53 3457
3734.11 3570
3734.68 3705
3735.26 4019
3735.84 3930
3736.41 3880
3736.99 3579
3737.57 3451
3738.14 3131
3738.72 3045
3739.30 2811
3739.87 2634
3740.45 2428
3741.03 2306
3741.60 2222
3742.18 2120
3742.76 2089
3743.33 2129
3743.91 2116
3744.49 1829
3745.06 1857
3745.64 1949
3746.22 1946
3746.79 2012
3747.37 1932
3747.95 1848
3748.53 1837
3749.10 2007
3749.68 1877
3750.26 1831
3750.83 1940
3751.41 1819
3751.99 1910
3752.57 1822
3753.14 1787
3753.72 1821
3754.30 1774
3754.88 1746
3755.46 1714
3756.03 1967
3756.61 1965
3757.19 1835
3757.77 1817
3758.35 1983
3758.92 1816
3759.50 1839
3760.08 1857
3760.66 1987
3761.24 2089
3761.81 2090
3762.39 2133
3762.97 2054
3763.55 2190
3764.13 2199
3764.71 2019
3765.28 2270
3765.86 2335
3766.44 2101
3767.02 2074
3767.60 2027
3768.18 2118
3768.76 1980
3769.34 2108
3769.91 2196
3770.49 1994
3771.07 2047
3771.65 1948
3772.23 1959
3772.81 2082
3773.39 2131
3773.97 2127
3774.55 2025
3775.13 2079
3775.71 2085
3776.28 1957
3776.86 1853
3777.44 1803
3778.02 1895
3778.60 1872
3779.18 1973
3779.76 1940
3780.34 1832
3780.92 1850
3781.50 1970
3782.08 1836
3782.66 1836
3783.24 1833
3783.82 1763
3784.40 1796
3784.98 1836
3785.56 1984
3786.14 1820
3786.72 2062
3787.30 2048
3787.88 1930
3788.46 1708
3789.04 1722
3789.62 1806
3790.20 1864
3790.78 1773
3791.36 1826
3791.94 1915
3792.53 1835
3793.11 1840
3793.69 1787
3794.27 1769
3794.85 1788
3795.43 1646
3796.01 1633
3796.59 1841
3797.17 1733
3797.75 1847
3798.33 1845
3798.91 1756
3799.50 1869
3800.08 1788
3800.66 1782
3801.24 1777
3801.82 1963
3802.40 2022
3802.98 2141
3803.57 2102
3804.15 2161
3804.73 2159
3805.31 2092
3805.89 2108
3806.47 2074
3807.05 2017
3807.64 2141
3808.22 2263
3808.80 2271
3809.38 2340
3809.96 2536
3810.55 2396
3811.13 2305
3811.71 2529
3812.29 2344
3812.87 2585
3813.46 2743
3814.04 2596
3814.62 2599
3815.20 2391
3815.79 2520
3816.37 2644
3816.95 2293
3817.53 2234
3818.12 2245
3818.70 2233
3819.28 2218
3819.86 2274
3820.45 2203
3821.03 2058
3821.61 1984
3822.20 1928
3822.78 2060
3823.36 2089
3823.94 2006
3824.53 2125
3825.11 1963
3825.69 1898
3826.28 1900
3826.86 1913
3827.44 1946
3828.03 1755
3828.61 2114
3829.19 2133
3829.78 2141
3830.36 2101
3830.94 2166
3831.53 2288
3832.11 2325
3832.69 2398
3833.28 2430
3833.86 2374
3834.45 2130
3835.03 2259
3835.61 2137
3836.20 2193
3836.78 2074
3837.37 2160
3837.95 2084
3838.53 2044
3839.12 1948
3839.70 1770
3840.29 1814
3840.87 1930
3841.46 2005
3842.04 2022
3842.62 2043
3843.21 2077
3843.79 2040
3844.38 1989
3844.96 1914
3845.55 1798
3846.13 1995
3846.72 2089
3847.30 2179
3847.89 2055
3848.47 1842
3849.06 2056
3849.64 2124
3850.23 2001
3850.81 2132
3851.40 1969
3851.98 1856
3852.57 1754
3853.15 1867
3853.74 2121
3854.32 2144
3854.91 2094
3855.49 2066
3856.08 2293
3856.66 2381
3857.25 2579
3857.84 2979
3858.42 3298
3859.01 3583
3859.59 4182
3860.18 4806
3860.76 5233
3861.35 6061
3861.94 6659
3862.52 6789
3863.11 7509
3863.69 7956
3864.28 7764
3864.87 7463
3865.45 7596
3866.04 7005
3866.62 6116
3867.21 5520
3867.80 5050
3868.38 4758
3868.97 4031
3869.56 3506
3870.14 3240
3870.73 3107
3871.32 2990
3871.90 2987
3872.49 2634
3873.08 2647
3873.66 2631
3874.25 2858
3874.84 2832
3875.42 2907
3876.01 2889
3876.60 2817
3877.19 2715
3877.77 2513
3878.36 2404
3878.95 2450
3879.53 2406
3880.12 2505
3880.71 2310
3881.30 2207
3881.88 2120
3882.47 2095
3883.06 2097
3883.65 2164
3884.23 2007
3884.82 2101
3885.41 2182
3886.00 2154
3886.58 2045
3887.17 2231
3887.76 2182
3888.35 2408
3888.94 2347
3889.52 2450
3890.11 2421
3890.70 2523
3891.29 2592
3891.88 2415
3892.46 2635
3893.05 2479
3893.64 2632
3894.23 2566
3894.82 2443
3895.41 2629
3895.99 2694
3896.58 2548
3897.17 2556
3897.76 2525
3898.35 2428
3898.94 2411
3899.53 2446
3900.12 2410
3900.70 2370
3901.29 2612
3901.88 2516
3902.47 2373
3903.06 2523
3903.65 2448
3904.24 2526
3904.83 2479
3905.42 2439
3906.01 2387
3906.60 2295
3907.18 2229
3907.77 2054
3908.36 2078
3908.95 2145
3909.54 2202
3910.13 1811
3910.72 1966
3911.31 1945
3911.90 1868
3912.49 1926
3913.08 1856
3913.67 1990
3914.26 2028
3914.85 1904
3915.44 1856
3916.03 1818
3916.62 1825
3917.21 2002
3917.80 1884
3918.39 2031
3918.98 2010
3919.57 1943
3920.16 1945
3920.75 1939
3921.34 2030
3921.93 1818
3922.52 1902
3923.11 1878
3923.70 1782
3924.30 1815
3924.89 1717
3925.48 1782
3926.07 1810
3926.66 1895
3927.25 2102
3927.84 2045
3928.43 2068
3929.02 2158
3929.61 2228
3930.20 2261
3930.80 2382
3931.39 2404
3931.98 2265
3932.57 2305
3933.16 2274
3933.75 2127
3934.34 2139
3934.93 2085
3935.53 2079
3936.12 1896
3936.71 1620
3937.30 1842
3937.89 1750
3938.48 1690
3939.08 1810
3939.67 1734
3940.26 1745
3940.85 1768
3941.44 1619
3942.04 1708
3942.63 1897
3943.22 1872
3943.81 1791
3944.40 1936
3945.00 1776
3945.59 1826
3946.18 1779
3946.77 1627
3947.36 1746
3947.96 1798
3948.55 1579
3949.14 1693
3949.73 1724
3950.33 1732
3950.92 1620
3951.51 1774
3952.11 1765
3952.70 1671
3953.29 1548
3953.88 1677
3954.48 1778
3955.07 1606
3955.66 1651
3956.26 1759
3956.85 1827
3957.44 1754
3958.04 1640
3958.63 1710
3959.22 1892
3959.81 1726
3960.41 1799
3961.00 1847
3961.60 1684
3962.19 1755
3962.78 1789
3963.38 1815
3963.97 1970
3964.56 1740
3965.16 1759
3965.75 1840
3966.34 1777
3966.94 1746
3967.53 1717
3968.13 1721
3968.72 1802
3969.31 1748
3969.91 1728
3970.50 1798
3971.10 1691
3971.69 1711
3972.28 1882
3972.88 1992
3973.47 1764
3974.07 1775
3974.66 1887
3975.26 1892
3975.85 1959
3976.45 1976
3977.04 1908
3977.63 1895
3978.23 1868
3978.82 1825
3979.42 2151
3980.01 1841
3980.61 1838
3981.20 1927
3981.80 2043
3982.39 1903
3982.99 1824
3983.58 1726
3984.18 1614
3984.77 1674
3985.37 1642
3985.96 1767
3986.56 1775
3987.16 1859
3987.75 1792
3988.35 1790
3988.94 1836
3989.54 1798
3990.13 1656
3990.73 1719
3991.32 1756
3991.92 1800
3992.52 1624
3993.11 1669
3993.71 1765
3994.30 1829
3994.90 1597
3995.50 1807
3996.09 1909
3996.69 1929
3997.28 1827
3997.88 1659
3998.48 1842
3999.07 1794
3999.67 1897
4000.26 1835
4000.86 1872
4001.46 1908
4002.05 1783
4002.65 1780
4003.25 1932
4003.84 1948
4004.44 1846
4005.04 1892
4005.63 2002
4006.23 1890
4006.83 1902
4007.42 2060
4008.02 2118
4008.62 2196
4009.21 2141
4009.81 2239
4010.41 2181
4011.01 2110
4011.60 2404
4012.20 2332
4012.80 2348
4013.40 2369
4013.99 2707
4014.59 2823
4015.19 3014
4015.78 3212
4016.38 3340
4016.98 3563
4017.58 3968
4018.18 3919
4018.77 3924
4019.37 3852
4019.97 3532
4020.57 3730
4021.16 3583
4021.76 3414
4022.36 2889
4022.96 2724
4023.56 2468
4024.15 2433
4024.75 2232
4025.35 2349
4025.95 2082
4026.55 2145
4027.15 2042
4027.74 2124
4028.34 2061
4028.94 2078
4029.54 2112
4030.14 2159
4030.74 2179
4031.34 2255
4031.93 2093
4032.53 2142
4033.13 2116
4033.73 2166
4034.33 2395
4034.93 2251
4035.53 2152
4036.13 2033
4036.73 2053
4037.32 1980
4037.92 1966
4038.52 1823
4039.12 1939
4039.72 1940
4040.32 1892
4040.92 1925
4041.52 1929
4042.12 1894
4042.72 1748
4043.32 1770
4043.92 1886
4044.52 1903
4045.12 1982
4045.72 1794
4046.32 2005
4046.92 1994
4047.52 2128
4048.12 2136
4048.72 1987
4049.32 1953
4049.92 1961
4050.52 1936
4051.12 1959
4051.72 1821
4052.32 1932
4052.92 1877
4053.52 1983
4054.12 1918
4054.72 1939
4055.32 1854
4055.92 1763
4056.52 1781
4057.12 1844
4057.72 1871
4058.32 1829
4058.92 1779
4059.52 1637
4060.12 1709
4060.72 1574
4061.33 1616
4061.93 1542
4062.53 1620
4063.13 1582
4063.73 1527
4064.33 1563
4064.93 1609
4065.53 1538
4066.13 1666
4066.74 1462
4067.34 1493
4067.94 1539
4068.54 1655
4069.14 1571
4069.74 1484
4070.34 1592
4070.95 1553
4071.55 1559
4072.15 1727
4072.75 1541
4073.35 1569
4073.95 1693
4074.56 1563
4075.16 1540
4075.76 1535
4076.36 1823
4076.96 1694
4077.57 1565
4078.17 1705
4078.77 1649
4079.37 1626
4079.97 1714
4080.58 1622
4081.18 1472
4081.78 1586
4082.38 1709
4082.99 1593
4083.59 1491
4084.19 1555
4084.79 1577
4085.40 1497
4086.00 1585
4086.60 1521
4087.21 1588
4087.81 1638
4088.41 1650
4089.01 1513
4089.62 1493
4090.22 1532
4090.82 1518
4091.43 1701
4092.03 1696
4092.63 1781
4093.24 1699
4093.84 1668
4094.44 1786
4095.05 1776
4095.65 1847
4096.25 1835
4096.86 1825
4097.46 1796
4098.06 1757
4098.67 1708
4099.27 1658
4099.87 1777
4100.48 1622
4101.08 1627
4101.69 1658
4102.29 1524
4102.89 1532
4103.50 1592
4104.10 1595
4104.71 1646
4105.31 1615
4105.91 1454
4106.52 1489
4107.12 1573
4107.73 1522
4108.33 1472
4108.94 1357
4109.54 1537
4110.14 1456
4110.75 1558
4111.35 1553
4111.96 1417
4112.56 1571
4113.17 1550
4113.77 1612
4114.38 1556
4114.98 1391
4115.59 1445
4116.19 1499
4116.80 1497
4117.40 1578
4118.01 1541
4118.61 1501
4119.22 1412
4119.82 1384
4120.43 1504
4121.03 1618
4121.64 1546
4122.24 1537
4122.85 1569
4123.46 1623
4124.06 1800
4124.67 1693
4125.27 1695
4125.88 1581
4126.48 1450
4127.09 1541
4127.69 1601
4128.30 1588
4128.91 1568
4129.51 1638
4130.12 1610
4130.72 1597
4131.33 1532
4131.94 1663
4132.54 1576
4133.15 1638
4133.76 1688
4134.36 1696
4134.97 1654
4135.57 1829
4136.18 1831
4136.79 1935
4137.39 1982
4138.00 2034
4138.61 2198
4139.21 2070
4139.82 2138
4140.43 2190
4141.03 2287
4141.64 2146
4142.25 2185
4142.85 2175
4143.46 2050
4144.07 2019
4144.67 2086
4145.28 1924
4145.89 1842
4146.50 1873
4147.10 1793
4147.71 1622
4148.32 1582
4148.93 1578
4149.53 1609
4150.14 1548
4150.75 1480
4151.36 1425
4151.96 1461
4152.57 1333
4153.18 1354
4153.79 1531
4154.39 1570
4155.00 1551
4155.61 1577
4156.22 1505
4156.82 1428
4157.43 1476
4158.04 1487
4158.65 1493
4159.26 1486
4159.87 1567
4160.47 1606
4161.08 1503
4161.69 1767
4162.30 1754
4162.91 1557
4163.52 1539
4164.12 1629
4164.73 1718
4165.34 1726
4165.95 1651
4166.56 1675
4167.17 1714
4167.78 1626
4168.38 1658
4168.99 1707
4169.60 1750
4170.21 1750
4170.82 1760
4171.43 1726
4172.04 1528
4172.65 1701
4173.26 1705
4173.86 1643
4174.47 1545
4175.08 1590
4175.69 1692
4176.30 1649
4176.91 1766
4177.52 1916
4178.13 1780
4178.74 1698
4179.35 1814
4179.96 1783
4180.57 1775
4181.18 1660
4181.79 1757
4182.40 1806
4183.01 1783
4183.62 1832
4184.23 1655
4184.84 1543
4185.45 1571
4186.06 1612
4186.67 1726
4187.28 1712
4187.89 1666
4188.50 1608
4189.11 1639
4189.72 1528
4190.33 1714
4190.94 1635
4191.55 1792
4192.16 1826
4192.77 1724
4193.38 1729
4193.99 1736
4194.60 1682
4195.21 1843
4195.82 2087
4196.44 2087
4197.05 1966
4197.66 2018
4198.27 2192
4198.88 1899
4199.49 1789
4200.10 1844
4200.71 1889
4201.32 1907
4201.94 1770
4202.55 1814
4203.16 1628
4203.77 1664
4204.38 1750
4204.99 1742
4205.60 1699
4206.21 1794
4206.83 1794
4207.44 1867
4208.05 1742
4208.66 1696
4209.27 1678
4209.89 1689
4210.50 1835
4211.11 2018
4211.72 1863
4212.33 1705
4212.94 1985
4213.56 2107
4214.17 2093
4214.78 2051
4215.39 2083
4216.01 2194
4216.62 2197
4217.23 2184
4217.84 2410
4218.46 2503
4219.07 2733
4219.68 3154
4220.29 3319
4220.91 3506
4221.52 3767
4222.13 4197
4222.74 4566
4223.36 4549
4223.97 4830
4224.58 5347
4225.19 5336
4225.81 5518
4226.42 5528
4227.03 5207
4227.65 4922
4228.26 4840
4228.87 4293
4229.49 4112
4230.10 4167
4230.71 4090
4231.33 4042
4231.94 3795
4232.55 3732
4233.17 3699
4233.78 3715
4234.39 3805
4235.01 3809
4235.62 3766
4236.23 3818
4236.85 3809
4237.46 3657
4238.08 3294
4238.69 3198
4239.30 3167
4239.92 3068
4240.53 2726
4241.15 2677
4241.76 2525
4242.37 2532
4242.99 2443
4243.60 2208
4244.22 2260
4244.83 2253
4245.45 2210
4246.06 2197
4246.67 2393
4247.29 2304
4247.90 2330
4248.52 2384
4249.13 2286
4249.75 2089
4250.36 2169
4250.98 2221
4251.59 2277
4252.21 2020
4252.82 1954
4253.44 2032
4254.05 2077
4254.67 2010
4255.28 2131
4255.90 2025
4256.51 2137
4257.13 2092
4257.74 2102
4258.36 2156
4258.97 2107
4259.59 1935
4260.20 2096
4260.82 1975
4261.44 2027
4262.05 1996
4262.67 2000
4263.28 1917
4263.90 1980
4264.51 1950
4265.13 2049
4265.75 2159
4266.36 1989
4266.98 2133
4267.59 2080
4268.21 1870
4268.83 1903
4269.44 1971
4270.06 2117
4270.67 2185
4271.29 2139
4271.91 2060
4272.52 2022
4273.14 1952
4273.76 1991
4274.37 2153
4274.99 2058
4275.61 2025
4276.22 2154
4276.84 2188
4277.46 2409
4278.07 2207
4278.69 2097
4279.31 2093
4279.92 1925
4280.54 1956
4281.16 1956
4281.77 1829
4282.39 1845
4283.01 1868
4283.63 1739
4284.24 1768
4284.86 1786
4285.48 1795
4286.09 1701
4286.71 1657
4287.33 1604
4287.95 1630
4288.56 1668
4289.18 1521
4289.80 1671
4290.42 1747
4291.03 1739
4291.65 1633
4292.27 1595
4292.89 1637
4293.51 1686
4294.12 1621
4294.74 1552
4295.36 1589
4295.98 1631
4296.60 1572
4297.21 1702
4297.83 1657
4298.45 1513
4299.07 1602
4299.69 1680
4300.31 1704
4300.92 1714
4301.54 1717
4302.16 1694
4302.78 1809
4303.40 1901
4304.02 1722
4304.63 1775
4305.25 1776
4305.87 1844
4306.49 1785
4307.11 1834
4307.73 1718
4308.35 1883
4308.97 1938
4309.59 1826
4310.20 1919
4310.82 2013
4311.44 2047
4312.06 1948
4312.68 1943
4313.30 2103
4313.92 1907
4314.54 1991
4315.16 1902
4315.78 1906
4316.40 1795
4317.02 1849
4317.64 1818
4318.26 1737
4318.88 1739
4319.50 1828
4320.12 1798
4320.74 1755
4321.36 1792
4321.98 1925
4322.60 2166
4323.22 2062
4323.84 2029
4324.46 2095
4325.08 2252
4325.70 2166
4326.32 2193
4326.94 2142
4327.56 2127
4328.18 2022
4328.80 1898
4329.42 1954
4330.04 1881
4330.66 1926
4331.28 2103
4331.90 1871
4332.52 1907
4333.14 1833
4333.76 1811
4334.38 1953
4335.00 2033
4335.63 1982
4336.25 1915
4336.87 2141
4337.49 2212
4338.11 2298
4338.73 2202
4339.35 2101
4339.97 2119
4340.59 2060
4341.22 2051
4341.84 2255
4342.46 2255
4343.08 2404
4343.70 2413
4344.32 2683
4344.94 2867
4345.57 3260
4346.19 3452
4346.81 3745
4347.43 4192
4348.05 4171
4348.67 4123
4349.30 3848
4349.92 3786
4350.54 3512
4351.16 3387
4351.78 3067
4352.41 2809
4353.03 2597
4353.65 2386
4354.27 2233
4354.90 2110
4355.52 2268
4356.14 2141
4356.76 1963
4357.38 2087
4358.01 1966
4358.63 1872
4359.25 1814
4359.87 2004
4360.50 2070
4361.12 1959
4361.74 1918
4362.37 1949
4362.99 1895
4363.61 1904
4364.23 1884
4364.86 1930
4365.48 1837
4366.10 1757
4366.73 1792
4367.35 1806
4367.97 1845
4368.60 1695
4369.22 1816
4369.84 1796
4370.47 1800
4371.09 1713
4371.71 1695
4372.34 1740
4372.96 1706
4373.58 1608
4374.21 1708
4374.83 1617
4375.46 1586
4376.08 1645
4376.70 1661
4377.33 1768
4377.95 1632
4378.57 1686
4379.20 1772
4379.82 1732
4380.45 1789
4381.07 1748
4381.70 1800
4382.32 1939
4382.94 1645
4383.57 1773
4384.19 1824
4384.82 1866
4385.44 1859
4386.07 1821
4386.69 1701
4387.32 1919
4387.94 1818
4388.56 1929
4389.19 1970
4389.81 1923
4390.44 1882
4391.06 1759
4391.69 1832
4392.31 1954
4392.94 2029
4393.56 2120
4394.19 1882
4394.81 2140
4395.44 2087
4396.06 2139
4396.69 2128
4397.31 2028
4397.94 2088
4398.57 2080
4399.19 2230
4399.82 2162
4400.44 2043
4401.07 2061
4401.69 2064
4402.32 2032
4402.94 2053
4403.57 2026
4404.20 2014
4404.82 2197
4405.45 2247
4406.07 2133
4406.70 2162
4407.33 2292
4407.95 2223
4408.58 2254
4409.20 2360
4409.83 2189
4410.46 2220
4411.08 2384
4411.71 2242
4412.34 2007
4412.96 2080
4413.59 2002
4414.21 1947
4414.84 1908
4415.47 1942
4416.09 1866
4416.72 1943
4417.35 1841
4417.97 1871
4418.60 1938
4419.23 1905
4419.86 1945
4420.48 1905
4421.11 1994
4421.74 1956
4422.36 2056
4422.99 1825
4423.62 1916
4424.25 1773
4424.87 1864
4425.50 1799
4426.13 1708
4426.75 1824
4427.38 1741
4428.01 1809
4428.64 1744
4429.26 1584
4429.89 1579
4430.52 1661
4431.15 1578
4431.78 1733
4432.40 1628
4433.03 1596
4433.66 1648
4434.29 1615
4434.91 1653
4435.54 1631
4436.17 1692
4436.80 1623
4437.43 1596
4438.06 1551
4438.68 1538
4439.31 1540
4439.94 1633
4440.57 1618
4441.20 1545
4441.83 1630
4442.45 1485
4443.08 1445
4443.71 1451
4444.34 1311
4444.97 1461
4445.60 1658
4446.23 1729
4446.86 1740
4447.48 1627
4448.11 1666
4448.74 1692
4449.37 1732
4450.00 1755
4450.63 1672
4451.26 1768
4451.89 1736
4452.52 1774
4453.15 1623
4453.78 1789
4454.40 1804
4455.03 1818
4455.66 1873
4456.29 1758
4456.92 1839
4457.55 1720
4458.18 1747
4458.81 1660
4459.44 1589
4460.07 1502
4460.70 1602
4461.33 1600
4461.96 1555
4462.59 1457
4463.22 1388
4463.85 1438
4464.48 1467
4465.11 1423
4465.74 1413
4466.37 1411
4467.00 1356
4467.63 1358
4468.26 1381
4468.89 1400
4469.52 1507
4470.15 1470
4470.78 1547
4471.41 1476
4472.04 1424
4472.68 1466
4473.31 1627
4473.94 1364
4474.57 1330
4475.20 1343
4475.83 1458
4476.46 1438
4477.09 1526
4477.72 1501
4478.35 1460
4478.98 1480
4479.62 1536
4480.25 1486
4480.88 1453
4481.51 1534
4482.14 1447
4482.77 1358
4483.40 1580
4484.04 1573
4484.67 1608
4485.30 1543
4485.93 1575
4486.56 1669
4487.19 1620
4487.82 1589
4488.46 1640
4489.09 1574
4489.72 1670
4490.35 1593
4490.98 1549
4491.62 1687
4492.25 1544
4492.88 1615
4493.51 1674
4494.14 1768
4494.78 1574
4495.41 1617
4496.04 1747
4496.67 1629
4497.31 1690
4497.94 1731
4498.57 1806
4499.20 1861
4499.84 1901
4500.47 1862
4501.10 1843
4501.73 1839
4502.37 1793
4503.00 1958
4503.63 1863
4504.27 1874
4504.90 1980
4505.53 1964
4506.16 1714
4506.80 1710
4507.43 1736
4508.06 1660
4508.70 1703
4509.33 1622
4509.96 1606
4510.60 1666
4511.23 1620
4511.86 1625
4512.50 1715
4513.13 1714
4513.76 1627
4514.40 1672
4515.03 1707
4515.66 1804
4516.30 1699
4516.93 1613
4517.57 1545
4518.20 1700
4518.83 1734
4519.47 1902
4520.10 1863
4520.74 1677
4521.37 1749
4522.00 1853
4522.64 1765
4523.27 1889
4523.91 1840
4524.54 1969
4525.18 2032
4525.81 2090
4526.44 2341
4527.08 2910
4527.71 3318
4528.35 3776
4528.98 4019
4529.62 4729
4530.25 5316
4530.89 6242
4531.52 6757
4532.16 7279
4532.79 8135
4533.43 8131
4534.06 8015
4534.70 7724
4535.33 7143
4535.97 6490
4536.60 5867
4537.24 5094
4537.87 4215
4538.51 3653
4539.14 3126
4539.78 2630
4540.41 2431
4541.05 2238
4541.68 2074
4542.32 1926
4542.96 1871
4543.59 1843
4544.23 1853
4544.86 1913
4545.50 2060
4546.13 2036
4546.77 1980
4547.41 2131
4548.04 2256
4548.68 2345
4549.31 2305
4549.95 2298
4550.59 2330
4551.22 2430
4551.86 2400
4552.50 2223
4553.13 2219
4553.77 2189
4554.40 2138
4555.04 2028
4555.68 2032
4556.31 2010
4556.95 1841
4557.59 1770
4558.22 1909
4558.86 1903
4559.50 1876
4560.13 1862
4560.77 1977
4561.41 1943
4562.04 1958
4562.68 2031
4563.32 2038
4563.96 1865
4564.59 1832
4565.23 1928
4565.87 2068
4566.50 2245
4567.14 2043
4567.78 2070
4568.42 2053
4569.05 2147
4569.69 2299
4570.33 2270
4570.97 2213
4571.60 2341
4572.24 2209
4572.88 2106
4573.52 2129
4574.16 1884
4574.79 1886
4575.43 1961
4576.07 1924
4576.71 1893
4577.34 1855
4577.98 1846
4578.62 1874
4579.26 1830
4579.90 1946
4580.54 1914
4581.17 1943
4581.81 1797
4582.45 1797
4583.09 1979
4583.73 1946
4584.37 1815
4585.00 1673
4585.64 1732
4586.28 1838
4586.92 1828
4587.56 1818
4588.20 1873
4588.84 1854
4589.48 1989
4590.11 2024
4590.75 1965
4591.39 1936
4592.03 2047
4592.67 2085
4593.31 2042
4593.95 1944
4594.59 1776
4595.23 1795
4595.87 1802
4596.51 1662
4597.15 1592
4597.79 1698
4598.42 1781
4599.06 1683
4599.70 1539
4600.34 1507
4600.98 1568
4601.62 1574
4602.26 1664
4602.90 1756
4603.54 1839
4604.18 1753
4604.82 1869
4605.46 1827
4606.10 1858
4606.74 1989
4607.38 1734
4608.02 1892
4608.66 2027
4609.30 1827
4609.94 1837
4610.58 1888
4611.22 1904
4611.86 1899
4612.50 1832
4613.15 1864
4613.79 1789
4614.43 1629
4615.07 1613
4615.71 1472
4616.35 1531
4616.99 1596
4617.63 1598
4618.27 1678
4618.91 1506
4619.55 1519
4620.19 1489
4620.83 1675
4621.48 1633
4622.12 1587
4622.76 1605
4623.40 1616
4624.04 1647
4624.68 1503
4625.32 1584
4625.96 1573
4626.61 1538
4627.25 1619
4627.89 1525
4628.53 1539
4629.17 1403
4629.81 1479
4630.46 1618
4631.10 1565
4631.74 1517
4632.38 1702
4633.02 1819
4633.66 1794
4634.31 1686
4634.95 1676
4635.59 1433
4636.23 1626
4636.88 1822
4637.52 1827
4638.16 1749
4638.80 1885
4639.44 1944
4640.09 1674
4640.73 1643
4641.37 1751
4642.01 1803
4642.66 1809
4643.30 1884
4643.94 1796
4644.58 1690
4645.23 1656
4645.87 1747
4646.51 1830
4647.16 1730
4647.80 1697
4648.44 1960
4649.08 1960
4649.73 1864
4650.37 1899
4651.01 2284
4651.66 2436
4652.30 2488
4652.94 2619
4653.59 2720
4654.23 2801
4654.87 2728
4655.52 2637
4656.16 2421
4656.80 2443
4657.45 2336
4658.09 2195
4658.74 2058
4659.38 1957
4660.02 1740
4660.67 1589
4661.31 1616
4661.95 1551
4662.60 1523
4663.24 1558
4663.89 1471
4664.53 1492
4665.17 1498
4665.82 1500
4666.46 1564
4667.11 1532
4667.75 1497
4668.40 1627
4669.04 1566
4669.68 1525
4670.33 1576
4670.97 1621
4671.62 1436
4672.26 1593
4672.91 1436
4673.55 1477
4674.20 1568
4674.84 1499
4675.49 1389
4676.13 1592
4676.78 1552
4677.42 1496
4678.07 1385
4678.71 1465
4679.36 1493
4680.00 1588
4680.65 1566
4681.29 1651
4681.94 1540
4682.58 1556
4683.23 1619
4683.87 1625
4684.52 1587
4685.16 1649
4685.81 1643
4686.46 1627
4687.10 1542
4687.75 1562
4688.39 1535
4689.04 1567
4689.68 1548
4690.33 1478
4690.98 1537
4691.62 1614
4692.27 1610
4692.91 1638
4693.56 1640
4694.21 1555
4694.85 1635
4695.50 1603
4696.15 1753
4696.79 1667
4697.44 1763
4698.08 1737
4698.73 1718
4699.38 1708
4700.02 1854
4700.67 1840
4701.32 1763
4701.96 1802
4702.61 1781
4703.26 1747
4703.90 1736
4704.55 1617
4705.20 1599
4705.84 1718
4706.49 1574
4707.14 1494
4707.79 1507
4708.43 1522
4709.08 1703
4709.73 1690
4710.37 1700
4711.02 1780
4711.67 1553
4712.32 1578
4712.96 1613
4713.61 1648
4714.26 1602
4714.91 1655
4715.55 1671
4716.20 1547
4716.85 1674
4717.50 1650
4718.14 1636
4718.79 1763
4719.44 1765
4720.09 1751
4720.74 1915
4721.38 1843
4722.03 1829
4722.68 1944
4723.33 1943
4723.98 2036
4724.62 2041
4725.27 2194
4725.92 2089
4726.57 2124
4727.22 2067
4727.87 1927
4728.52 1933
4729.16 1709
4729.81 1781
4730.46 1689
4731.11 1567
4731.76 1484
4732.41 1460
4733.06 1553
4733.70 1470
4734.35 1401
4735.00 1458
4735.65 1542
4736.30 1551
4736.95 1483
4737.60 1476
4738.25 1513
4738.90 1573
4739.55 1436
4740.20 1457
4740.84 1634
4741.49 1614
4742.14 1585
4742.79 1641
4743.44 1545
4744.09 1590
4744.74 1557
4745.39 1527
4746.04 1472
4746.69 1517
4747.34 1463
4747.99 1510
4748.64 1588
4749.29 1543
4749.94 1680
4750.59 1700
4751.24 1648
4751.89 1677
4752.54 1782
4753.19 1641
4753.84 1533
4754.49 1536
4755.14 1561
4755.79 1611
4756.44 1692
4757.09 1669
4757.74 1729
4758.39 1663
4759.04 1620
4759.70 1638
4760.35 1612
4761.00 1516
4761.65 1657
4762.30 1816
4762.95 1876
4763.60 1823
4764.25 1987
4764.90 1930
4765.55 1935
4766.20 2219
4766.86 2256
4767.51 2248
4768.16 2125
4768.81 1895
4769.46 1802
4770.11 1888
4770.76 1807
4771.41 1668
4772.07 1657
4772.72 1555
4773.37 1512
4774.02 1398
4774.67 1363
4775.32 1540
4775.98 1561
4776.63 1481
4777.28 1525
4777.93 1390
4778.58 1496
4779.24 1437
4779.89 1428
4780.54 1508
4781.19 1627
4781.84 1641
4782.50 1565
4783.15 1506
4783.80 1490
4784.45 1508
4785.10 1515
4785.76 1369
4786.41 1503
4787.06 1386
4787.71 1357
4788.37 1342
4789.02 1294
4789.67 1443
4790.33 1398
4790.98 1410
4791.63 1330
4792.28 1355
4792.94 1391
4793.59 1459
4794.24 1478
4794.90 1441
4795.55 1434
4796.20 1283
4796.86 1396
4797.51 1408
4798.16 1442
4798.81 1562
4799.47 1462
4800.12 1453
4800.78 1352
4801.43 1331
4802.08 1436
4802.74 1534
4803.39 1518
4804.04 1442
4804.70 1445
4805.35 1417
4806.00 1451
4806.66 1455
4807.31 1495
4807.97 1356
4808.62 1465
4809.27 1443
4809.93 1393
4810.58 1422
4811.24 1367
4811.89 1347
4812.54 1481
4813.20 1395
4813.85 1354
4814.51 1408
4815.16 1345
4815.82 1525
4816.47 1524
4817.13 1626
4817.78 1592
4818.44 1602
4819.09 1594
4819.74 1623
4820.40 1750
4821.05 1766
4821.71 1895
4822.36 1835
4823.02 1783
4823.67 1874
4824.33 1802
4824.98 1821
4825.64 1802
4826.29 1839
4826.95 1803
4827.60 1990
4828.26 2042
4828.92 1819
4829.57 1909
4830.23 1858
4830.88 1806
4831.54 1769
4832.19 1865
4832.85 1822
4833.50 1926
4834.16 1819
4834.82 2088
4835.47 2406
4836.13 2436
4836.78 2444
4837.44 2661
4838.10 2684
4838.75 2782
4839.41 2787
4840.06 2775
4840.72 2743
4841.38 2709
4842.03 2506
4842.69 2490
4843.34 2374
4844.00 2252
4844.66 2063
4845.31 2097
4845.97 2046
4846.63 1944
4847.28 2044
4847.94 1921
4848.60 1967
4849.25 2113
4849.91 1938
4850.57 1934
4851.22 2091
4851.88 2136
4852.54 2029
4853.20 2013
4853.85 1972
4854.51 1906
4855.17 1997
4855.82 1858
4856.48 2064
4857.14 2046
4857.80 1917
4858.45 1978
4859.11 2068
4859.77 2145
4860.43 1944
4861.08 1830
4861.74 1960
4862.40 1948
4863.06 1845
4863.71 1882
4864.37 1825
4865.03 1828
4865.69 1987
4866.34 1993
4867.00 1936
4867.66 1916
4868.32 1752
4868.98 1740
4869.63 2099
4870.29 1948
4870.95 1764
4871.61 1831
4872.27 1904
4872.93 1933
4873.58 1961
4874.24 1902
4874.90 1835
4875.56 1817
4876.22 2073
4876.88 1895
4877.54 2002
4878.19 1965
4878.85 1962
4879.51 2026
4880.17 1983
4880.83 1918
4881.49 1872
4882.15 1809
4882.81 1842
4883.47 1799
4884.13 1726
4884.78 1720
4885.44 1686
4886.10 1822
4886.76 1929
4887.42 1843
4888.08 1701
4888.74 1760
4889.40 1816
4890.06 1798
4890.72 1775
4891.38 1833
4892.04 1807
4892.70 1789
4893.36 1676
4894.02 1608
4894.68 1702
4895.34 1643
4896.00 1622
4896.66 1617
4897.32 1628
4897.98 1663
4898.64 1603
4899.30 1563
4899.96 1571
4900.62 1508
4901.28 1439
4901.94 1471
4902.60 1649
4903.26 1592
4903.92 1594
4904.58 1476
4905.24 1501
4905.90 1463
4906.56 1511
4907.22 1477
4907.88 1451
4908.54 1476
4909.20 1417
4909.87 1493
4910.53 1373
4911.19 1438
4911.85 1474
4912.51 1505
4913.17 1630
4913.83 1511
4914.49 1452
4915.15 1387
4915.81 1415
4916.48 1412
4917.14 1359
4917.80 1397
4918.46 1304
4919.12 1345
4919.78 1342
4920.44 1404
4921.11 1336
4921.77 1346
4922.43 1320
4923.09 1270
4923.75 1296
4924.41 1295
4925.08 1414
4925.74 1501
4926.40 1500
4927.06 1402
4927.72 1404
4928.39 1472
4929.05 1580
4929.71 1465
4930.37 1534
4931.04 1393
4931.70 1482
4932.36 1477
4933.02 1590
4933.69 1525
4934.35 1412
4935.01 1453
4935.67 1426
4936.34 1344
4937.00 1468
4937.66 1423
4938.32 1376
4938.99 1389
4939.65 1440
4940.31 1378
4940.98 1386
4941.64 1538
4942.30 1550
4942.96 1459
4943.63 1379
4944.29 1398
4944.95 1436
4945.62 1387
4946.28 1380
4946.94 1503
4947.61 1368
4948.27 1498
4948.93 1501
4949.60 1379
4950.26 1346
4950.92 1240
4951.59 1201
4952.25 1307
4952.92 1386
4953.58 1443
4954.24 1335
4954.91 1328
4955.57 1296
4956.24 1282
4956.90 1278
4957.56 1257
4958.23 1368
4958.89 1308
4959.56 1326
4960.22 1264
4960.88 1412
4961.55 1385
4962.21 1341
4962.88 1436
4963.54 1486
4964.21 1444
4964.87 1498
4965.54 1496
4966.20 1483
4966.86 1535
4967.53 1404
4968.19 1537
4968.86 1429
4969.52 1426
4970.19 1407
4970.85 1375
4971.52 1257
4972.18 1288
4972.85 1394
4973.51 1403
4974.18 1504
4974.84 1460
4975.51 1358
4976.17 1266
4976.84 1337
4977.51 1392
4978.17 1351
4978.84 1403
4979.50 1475
4980.17 1382
4980.83 1358
4981.50 1388
4982.16 1448
4982.83 1418
4983.50 1500
4984.16 1574
4984.83 1532
4985.49 1542
4986.16 1614
4986.83 1554
4987.49 1615
4988.16 1632
4988.82 1629
4989.49 1608
4990.16 1463
4990.82 1461
4991.49 1453
4992.16 1375
4992.82 1439
4993.49 1369
4994.16 1407
4994.82 1374
4995.49 1327
4996.15 1389
4996.82 1291
4997.49 1193
4998.16 1301
4998.82 1295
4999.49 1273
5000.16 1406
5000.82 1408
5001.49 1357
5002.16 1290
5002.82 1397
5003.49 1383
5004.16 1422
5004.83 1392
5005.49 1444
5006.16 1454
5006.83 1544
5007.49 1453
5008.16 1333
5008.83 1345
5009.50 1393
5010.16 1408
5010.83 1376
5011.50 1368
5012.17 1298
5012.84 1448
5013.50 1383
5014.17 1400
5014.84 1421
5015.51 1498
5016.17 1429
5016.84 1431
5017.51 1469
5018.18 1476
5018.85 1616
5019.52 1733
5020.18 1824
5020.85 1972
5021.52 2272
5022.19 2374
5022.86 2557
5023.53 2829
5024.19 2768
5024.86 2819
5025.53 2682
5026.20 2644
5026.87 2515
5027.54 2251
5028.21 2186
5028.88 1973
5029.54 1826
5030.21 1881
5030.88 1833
5031.55 1485
5032.22 1380
5032.89 1395
5033.56 1335
5034.23 1356
5034.90 1365
5035.57 1351
5036.24 1360
5036.90 1331
5037.57 1450
5038.24 1540
5038.91 1390
5039.58 1309
5040.25 1473
5040.92 1320
5041.59 1335
5042.26 1358
5042.93 1362
5043.60 1296
5044.27 1346
5044.94 1450
5045.61 1477
5046.28 1243
5046.95 1422
5047.62 1378
5048.29 1312
5048.96 1343
5049.63 1340
5050.30 1258
5050.97 1287
5051.64 1350
5052.31 1398
5052.98 1416
5053.65 1443
5054.32 1301
5054.99 1293
5055.66 1219
5056.34 1267
5057.01 1281
5057.68 1290
5058.35 1251
5059.02 1294
5059.69 1346
5060.36 1414
5061.03 1414
5061.70 1356
5062.37 1418
5063.04 1373
5063.72 1429
5064.39 1420
5065.06 1328
5065.73 1202
5066.40 1151
5067.07 1316
5067.74 1318
5068.42 1320
5069.09 1216
5069.76 1254
5070.43 1258
5071.10 1306
5071.77 1173
5072.44 1180
5073.12 1276
5073.79 1335
5074.46 1283
5075.13 1401
5075.80 1273
5076.48 1348
5077.15 1348
5077.82 1377
5078.49 1350
5079.16 1309
5079.84 1418
5080.51 1477
5081.18 1459
5081.85 1506
5082.53 1396
5083.20 1426
5083.87 1332
5084.54 1400
5085.22 1371
5085.89 1322
5086.56 1383
5087.23 1390
5087.91 1504
5088.58 1426
5089.25 1432
5089.93 1372
5090.60 1353
5091.27 1532
5091.94 1484
5092.62 1469
5093.29 1582
5093.96 1616
5094.64 1516
5095.31 1459
5095.98 1442
5096.66 1502
5097.33 1512
5098.00 1371
5098.68 1409
5099.35 1284
5100.02 1268
5100.70 1235
5101.37 1288
5102.04 1313
5102.72 1470
5103.39 1397
5104.07 1273
5104.74 1283
5105.41 1335
5106.09 1414
5106.76 1226
5107.44 1299
5108.11 1460
5108.78 1410
5109.46 1300
5110.13 1277
5110.81 1337
5111.48 1358
5112.16 1402
5112.83 1295
5113.50 1204
5114.18 1262
5114.85 1348
5115.53 1404
5116.20 1288
5116.88 1385
5117.55 1426
5118.23 1486
5118.90 1450
5119.58 1559
5120.25 1559
5120.93 1545
5121.60 1492
5122.28 1403
5122.95 1538
5123.63 1348
5124.30 1426
5124.98 1360
5125.65 1525
5126.33 1421
5127.00 1303
5127.68 1346
5128.35 1433
5129.03 1350
5129.70 1228
5130.38 1265
5131.06 1313
5131.73 1446
5132.41 1326
5133.08 1253
5133.76 1284
5134.43 1405
5135.11 1332
5135.79 1282
5136.46 1385
5137.14 1374
5137.81 1456
5138.49 1275
5139.17 1254
5139.84 1251
5140.52 1352
5141.20 1338
5141.87 1271
5142.55 1364
5143.22 1413
5143.90 1290
5144.58 1243
5145.25 1195
5145.93 1245
5146.61 1149
5147.28 1220
5147.96 1169
5148.64 1142
5149.31 1107
5149.99 1147
5150.67 1220
5151.34 1229
5152.02 1218
5152.70 1156
5153.38 1096
5154.05 1271
5154.73 1324
5155.41 1209
5156.08 1131
5156.76 1147
5157.44 1303
5158.12 1223
5158.79 1284
5159.47 1249
5160.15 1070
5160.83 1126
5161.50 1160
5162.18 1111
5162.86 1205
5163.54 1165
5164.22 1167
5164.89 1248
5165.57 1273
5166.25 1232
5166.93 1333
5167.61 1290
5168.28 1377
5168.96 1264
5169.64 1167
5170.32 1126
5171.00 1193
5171.67 1183
5172.35 1131
5173.03 1124
5173.71 1192
5174.39 1171
5175.07 1181
5175.74 1076
5176.42 1028
5177.10 1117
5177.78 1280
5178.46 1361
5179.14 1222
5179.82 1266
5180.50 1211
5181.17 1169
5181.85 1104
5182.53 1138
5183.21 1159
5183.89 1187
5184.57 1127
5185.25 1134
5185.93 1187
5186.61 1162
5187.29 1149
5187.97 1194
5188.65 1190
5189.33 1134
5190.00 1027
5190.68 1029
5191.36 1098
5192.04 1073
5192.72 1133
5193.40 1107
5194.08 1102
5194.76 1165
5195.44 1129
5196.12 1203
5196.80 1113
5197.48 1145
5198.16 1105
5198.84 1186
5199.52 1182
5200.20 1142
5200.88 1186
5201.56 1142
5202.24 1060
5202.92 1141
5203.60 1087
5204.28 1128
5204.96 1077
5205.65 1158
5206.33 1135
5207.01 1294
5207.69 1226
5208.37 1132
5209.05 1297
5209.73 1393
5210.41 1381
5211.09 1357
5211.77 1191
5212.45 1466
5213.13 1447
5213.82 1292
5214.50 1439
5215.18 1358
5215.86 1329
5216.54 1260
5217.22 1330
5217.90 1323
5218.58 1451
5219.27 1449
5219.95 1320
5220.63 1371
5221.31 1286
5221.99 1269
5222.67 1365
5223.35 1215
5224.04 1274
5224.72 1336
5225.40 1391
5226.08 1269
5226.76 1260
5227.45 1131
5228.13 1217
5228.81 1163
5229.49 1262
5230.17 1212
5230.86 1124
5231.54 1178
5232.22 1189
5232.90 1257
5233.58 1195
5234.27 1204
5234.95 1245
5235.63 1243
5236.31 1100
5237.00 1141
5237.68 1166
5238.36 1219
5239.05 1328
5239.73 1311
5240.41 1244
5241.09 1227
5241.78 1288
5242.46 1295
5243.14 1366
5243.83 1302
5244.51 1274
5245.19 1344
5245.87 1122
5246.56 1151
5247.24 1259
5247.92 1146
5248.61 1174
5249.29 1327
5249.97 1249
5250.66 1268
5251.34 1279
5252.03 1321
5252.71 1222
5253.39 1211
5254.08 1287
5254.76 1343
5255.44 1244
5256.13 1217
5256.81 1094
5257.50 1167
5258.18 1217
5258.86 1365
5259.55 1276
5260.23 1272
5260.92 1258
5261.60 1324
5262.28 1311
5262.97 1292
5263.65 1266
5264.34 1266
5265.02 1367
5265.71 1338
5266.39 1354
5267.07 1208
5267.76 1263
5268.44 1471
5269.13 1392
5269.81 1270
5270.50 1258
5271.18 1363
5271.87 1363
5272.55 1313
5273.24 1313
5273.92 1425
5274.61 1299
5275.29 1282
5275.98 1290
5276.66 1326
5277.35 1323
5278.03 1372
5278.72 1421
5279.40 1488
5280.09 1507
5280.77 1499
5281.46 1596
5282.15 1470
5282.83 1545
5283.52 1609
5284.20 1495
5284.89 1443
5285.57 1369
5286.26 1327
5286.95 1494
5287.63 1465
5288.32 1325
5289.00 1398
5289.69 1262
5290.38 1342
5291.06 1240
5291.75 1311
5292.43 1281
5293.12 1324
5293.81 1314
5294.49 1206
5295.18 1282
5295.87 1339
5296.55 1357
5297.24 1439
5297.92 1512
5298.61 1475
5299.30 1382
5299.98 1467
5300.67 1557
5301.36 1534
5302.04 1696
5302.73 1683
5303.42 1576
5304.11 1458
5304.79 1586
5305.48 1494
5306.17 1568
5306.85 1470
5307.54 1310
5308.23 1386
5308.92 1555
5309.60 1475
5310.29 1516
5310.98 1606
5311.66 1628
5312.35 1599
5313.04 1549
5313.73 1411
5314.41 1468
5315.10 1507
5315.79 1403
5316.48 1527
5317.17 1507
5317.85 1531
5318.54 1529
5319.23 1528
5319.92 1487
5320.61 1545
5321.29 1585
5321.98 1643
5322.67 1584
5323.36 1763
5324.05 1720
5324.73 1550
5325.42 1546
5326.11 1674
5326.80 1572
5327.49 1684
5328.18 1665
5328.87 1626
5329.55 1624
5330.24 1543
5330.93 1604
5331.62 1686
5332.31 1819
5333.00 1798
5333.69 1813
5334.38 1782
5335.06 1760
5335.75 1873
5336.44 1871
5337.13 1876
5337.82 1967
5338.51 1934
5339.20 2051
5339.89 2020
5340.58 1974
5341.27 1834
5341.96 1868
5342.65 1994
5343.33 2146
5344.02 2188
5344.71 2173
5345.40 2260
5346.09 2357
5346.78 2543
5347.47 2881
5348.16 3107
5348.85 3557
5349.54 4160
5350.23 5010
5350.92 5420
5351.61 5508
5352.30 5940
5352.99 5924
5353.68 5878
5354.37 5443
5355.06 5104
5355.75 4664
5356.44 4100
5357.13 3563
5357.82 3173
5358.51 2792
5359.21 2368
5359.90 2208
5360.59 2043
5361.28 1887
5361.97 1829
5362.66 1724
5363.35 1856
5364.04 1778
5364.73 1673
5365.42 1819
5366.11 1808
5366.80 1782
5367.49 1636
5368.19 1608
5368.88 1702
5369.57 1619
5370.26 1596
5370.95 1691
5371.64 1757
5372.33 1605
5373.02 1520
5373.72 1474
5374.41 1404
5375.10 1377
5375.79 1462
5376.48 1363
5377.17 1431
5377.87 1421
5378.56 1368
5379.25 1423
5379.94 1610
5380.63 1459
5381.33 1450
5382.02 1535
5382.71 1530
5383.40 1507
5384.09 1450
5384.79 1516
5385.48 1545
5386.17 1583
5386.86 1557
5387.55 1565
5388.25 1607
5388.94 1618
5389.63 1733
5390.32 1659
5391.02 1803
5391.71 1674
5392.40 1625
5393.09 1723
5393.79 1720
5394.48 1591
5395.17 1579
5395.87 1470
5396.56 1538
5397.25 1520
5397.95 1549
5398.64 1600
5399.33 1565
5400.02 1540
5400.72 1471
5401.41 1416
5402.10 1412
5402.80 1478
5403.49 1505
5404.18 1576
5404.88 1424
5405.57 1452
5406.26 1425
5406.96 1545
5407.65 1611
5408.35 1512
5409.04 1503
5409.73 1528
5410.43 1512
5411.12 1477
5411.81 1503
5412.51 1448
5413.20 1395
5413.90 1487
5414.59 1507
5415.28 1338
5415.98 1353
5416.67 1334
5417.37 1355
5418.06 1301
5418.76 1360
5419.45 1330
5420.14 1319
5420.84 1315
5421.53 1385
5422.23 1375
5422.92 1532
5423.62 1451
5424.31 1239
5425.01 1245
5425.70 1328
5426.40 1297
5427.09 1331
5427.79 1414
5428.48 1369
5429.18 1362
5429.87 1434
5430.57 1427
5431.26 1332
5431.96 1449
5432.65 1197
5433.35 1272
5434.04 1464
5434.74 1423
5435.43 1474
5436.13 1441
5436.82 1424
5437.52 1347
5438.22 1381
5438.91 1395
5439.61 1409
5440.30 1466
5441.00 1446
5441.69 1577
5442.39 1460
5443.09 1438
5443.78 1441
5444.48 1509
5445.17 1477
5445.87 1541
5446.57 1691
5447.26 1756
5447.96 1784
5448.66 1739
5449.35 1835
5450.05 1730
5450.74 1693
5451.44 1645
5452.14 1713
5452.83 1664
5453.53 1690
5454.23 1488
5454.92 1466
5455.62 1439
5456.32 1385
5457.01 1230
5457.71 1362
5458.41 1526
5459.10 1571
5459.80 1562
5460.50 1631
5461.20 1534
5461.89 1610
5462.59 1741
5463.29 1827
5463.98 1859
5464.68 1704
5465.38 1796
5466.08 1797
5466.77 1719
5467.47 1700
5468.17 1694
5468.87 1620
5469.56 1591
5470.26 1621
5470.96 1727
5471.66 1734
5472.35 1593
5473.05 1669
5473.75 1714
5474.45 1734
5475.15 1543
5475.84 1659
5476.54 1784
5477.24 1788
5477.94 1776
5478.64 1824
5479.34 2136
5480.03 2261
5480.73 2229
5481.43 2186
5482.13 2279
5482.83 2319
5483.53 2251
5484.22 2105
5484.92 2131
5485.62 2017
5486.32 1888
5487.02 1812
5487.72 1902
5488.42 1854
5489.11 1867
5489.81 1766
5490.51 1782
5491.21 1923
5491.91 1946
5492.61 1938
5493.31 1982
5494.01 2054
5494.71 2138
5495.41 2283
5496.11 2233
5496.81 2392
5497.50 2437
5498.20 2459
5498.90 2692
5499.60 2699
5500.30 3154
5501.00 3299
5501.70 3633
5502.40 3514
5503.10 3571
5503.80 3566
5504.50 3247
5505.20 3056
5505.90 2777
5506.60 2521
5507.30 2382
5508.00 2212
5508.70 2269
5509.40 2285
5510.10 2214
5510.80 2198
5511.50 1947
5512.20 1980
5512.90 2054
5513.60 1987
5514.30 1935
5515.00 1903
5515.70 1943
5516.40 2021
5517.11 1939
5517.81 1931
5518.51 1862
5519.21 1702
5519.91 1713
5520.61 1797
5521.31 1784
5522.01 1617
5522.71 1765
5523.41 1848
5524.11 1626
5524.82 1472
5525.52 1551
5526.22 1654
5526.92 1546
5527.62 1491
5528.32 1579
5529.02 1623
5529.72 1565
5530.43 1623
5531.13 1523
5531.83 1467
5532.53 1404
5533.23 1509
5533.93 1536
5534.64 1446
5535.34 1401
5536.04 1347
5536.74 1510
5537.44 1327
5538.15 1361
5538.85 1487
5539.55 1375
5540.25 1299
5540.95 1359
5541.66 1370
5542.36 1366
5543.06 1305
5543.76 1354
5544.47 1424
5545.17 1491
5545.87 1412
5546.57 1428
5547.28 1463
5547.98 1428
5548.68 1498
5549.38 1431
5550.09 1556
5550.79 1557
5551.49 1463
5552.19 1380
5552.90 1375
5553.60 1377
5554.30 1332
5555.01 1387
5555.71 1289
5556.41 1378
5557.12 1264
5557.82 1363
5558.52 1391
5559.23 1320
5559.93 1342
5560.63 1354
5561.34 1398
5562.04 1260
5562.74 1258
5563.45 1378
5564.15 1323
5564.85 1216
5565.56 1398
5566.26 1561
5566.96 1542
5567.67 1499
5568.37 1436
5569.08 1404
5569.78 1316
5570.48 1402
5571.19 1441
5571.89 1337
5572.60 1426
5573.30 1458
5574.01 1462
5574.71 1480
5575.41 1454
5576.12 1494
5576.82 1499
5577.53 1447
5578.23 1560
5578.94 1427
5579.64 1485
5580.35 1477
5581.05 1431
5581.76 1460
5582.46 1408
5583.16 1358
5583.87 1286
5584.57 1220
5585.28 1278
5585.98 1282
5586.69 1228
5587.39 1347
5588.10 1371
5588.81 1319
5589.51 1332
5590.22 1225
5590.92 1292
5591.63 1281
5592.33 1238
5593.04 1203
5593.74 1087
5594.45 1315
5595.15 1306
5595.86 1257
5596.57 1290
5597.27 1190
5597.98 1201
5598.68 1234
5599.39 1153
5600.09 1067
5600.80 1111
5601.51 1103
5602.21 1205
5602.92 1117
5603.62 1095
5604.33 1135
5605.04 1277
5605.74 1191
5606.45 1158
5607.16 1266
5607.86 1147
5608.57 1229
5609.27 1125
5609.98 1072
5610.69 1211
5611.39 1276
5612.10 1236
5612.81 1111
5613.51 1178
5614.22 1155
5614.93 1176
5615.64 1255
5616.34 1201
5617.05 1299
5617.76 1296
5618.46 1274
5619.17 1135
5619.88 1214
5620.58 1231
5621.29 1134
5622.00 1129
5622.71 1127
5623.41 1145
5624.12 1111
5624.83 1193
5625.54 1261
5626.24 1306
5626.95 1306
5627.66 1233
5628.37 1206
5629.07 1233
5629.78 1236
5630.49 1273
5631.20 1311
5631.91 1256
5632.61 1302
5633.32 1281
5634.03 1266
5634.74 1177
5635.45 1248
5636.15 1346
5636.86 1306
5637.57 1233
5638.28 1344
5638.99 1408
5639.70 1381
5640.40 1320
5641.11 1377
5641.82 1433
5642.53 1404
5643.24 1350
5643.95 1312
5644.66 1415
5645.36 1222
5646.07 1191
5646.78 1306
5647.49 1267
5648.20 1253
5648.91 1294
5649.62 1309
5650.33 1243
5651.04 1258
5651.75 1286
5652.45 1272
5653.16 1263
5653.87 1312
5654.58 1490
5655.29 1473
5656.00 1371
5656.71 1478
5657.42 1392
5658.13 1421
5658.84 1465
5659.55 1451
5660.26 1505
5660.97 1380
5661.68 1327
5662.39 1263
5663.10 1278
5663.81 1371
5664.52 1329
5665.23 1381
5665.94 1368
5666.65 1348
5667.36 1477
5668.07 1429
5668.78 1543
5669.49 1432
5670.20 1489
5670.91 1585
5671.62 1630
5672.33 1571
5673.04 1578
5673.75 1645
5674.46 1524
5675.17 1452
5675.88 1437
5676.59 1384
5677.31 1329
5678.02 1404
5678.73 1368
5679.44 1230
5680.15 1274
5680.86 1293
5681.57 1281
5682.28 1351
5682.99 1386
5683.70 1360
5684.42 1396
5685.13 1444
5685.84 1274
5686.55 1239
5687.26 1253
5687.97 1294
5688.68 1350
5689.39 1250
5690.11 1269
5690.82 1318
5691.53 1289
5692.24 1280
5692.95 1282
5693.67 1250
5694.38 1300
5695.09 1302
5695.80 1178
5696.51 1262
5697.22 1306
5697.94 1275
5698.65 1225
5699.36 1202
5700.07 1251
5700.79 1265
5701.50 1219
5702.21 1164
5702.92 1244
5703.63 1258
5704.35 1218
5705.06 1173
5705.77 1261
5706.48 1227
5707.20 1227
5707.91 1210
5708.62 1179
5709.34 1199
5710.05 1241
5710.76 1304
5711.47 1195
5712.19 1171
5712.90 1251
5713.61 1278
5714.33 1219
5715.04 1189
5715.75 1211
5716.47 1229
5717.18 1180
5717.89 1144
5718.61 1233
5719.32 1210
5720.03 1210
5720.75 1216
5721.46 1104
5722.17 1268
5722.89 1388
5723.60 1297
5724.31 1372
5725.03 1314
5725.74 1325
5726.46 1460
5727.17 1447
5727.88 1420
5728.60 1465
5729.31 1459
5730.03 1577
5730.74 1592
5731.45 1565
5732.17 1604
5732.88 1444
5733.60 1576
5734.31 1537
5735.03 1564
5735.74 1564
5736.45 1588
5737.17 1512
5737.88 1566
5738.60 1585
5739.31 1428
5740.03 1440
5740.74 1465
5741.46 1481
5742.17 1399
5742.89 1449
5743.60 1549
5744.32 1543
5745.03 1308
5745.75 1408
5746.46 1432
5747.18 1536
5747.89 1442
5748.61 1356
5749.32 1296
5750.04 1494
5750.75 1621
5751.47 1670
5752.18 1816
5752.90 2033
5753.62 2120
5754.33 2133
5755.05 2235
5755.76 2395
5756.48 2447
5757.19 2319
5757.91 2393
5758.63 2308
5759.34 2209
5760.06 2002
5760.77 1980
5761.49 1838
5762.21 1760
5762.92 1627
5763.64 1650
5764.35 1688
5765.07 1663
5765.79 1615
5766.50 1741
5767.22 1644
5767.94 1567
5768.65 1693
5769.37 1719
5770.08 1673
5770.80 1713
5771.52 1658
5772.23 1769
5772.95 1767
5773.67 1757
5774.39 1791
5775.10 1794
5775.82 1870
5776.54 1785
5777.25 1790
5777.97 1796
5778.69 1835
5779.40 2003
5780.12 1946
5780.84 1942
5781.56 1925
5782.27 1963
5782.99 1953
5783.71 1895
5784.43 1939
5785.14 1994
5785.86 1948
5786.58 2064
5787.30 2081
5788.01 2015
5788.73 2183
5789.45 2128
5790.17 2055
5790.88 2319
5791.60 2518
5792.32 2616
5793.04 2549
5793.76 2626
5794.47 2819
5795.19 2924
5795.91 3116
5796.63 3318
5797.35 3609
5798.07 4376
5798.78 5348
5799.50 6039
5800.22 6829
5800.94 7584
5801.66 8412
5802.38 8227
5803.10 7921
5803.81 7008
5804.53 6102
5805.25 5410
5805.97 4809
5806.69 4162
5807.41 3880
5808.13 3671
5808.85 3717
5809.56 3427
5810.28 3369
5811.00 3201
5811.72 3262
5812.44 3107
5813.16 3069
5813.88 3131
5814.60 3105
5815.32 3241
5816.04 3131
5816.76 3001
5817.48 3167
5818.20 3115
5818.92 2869
5819.64 2939
5820.36 2771
5821.08 2733
5821.80 2564
5822.51 2358
5823.23 2421
5823.95 2329
5824.67 2373
5825.39 2356
5826.11 2363
5826.83 2317
5827.55 2017
5828.28 1988
5829.00 1924
5829.72 2033
5830.44 1960
5831.16 1959
5831.88 1837
5832.60 1923
5833.32 1862
5834.04 1781
5834.76 1802
5835.48 1826
5836.20 1707
5836.92 1725
5837.64 1848
5838.36 1952
5839.08 1991
5839.80 1890
5840.53 1864
5841.25 1886
5841.97 1760
5842.69 1750
5843.41 1830
5844.13 1714
5844.85 1747
5845.57 1701
5846.29 1648
5847.02 1646
5847.74 1695
5848.46 1587
5849.18 1707
5849.90 1869
5850.62 1680
5851.34 1696
5852.07 1685
5852.79 1678
5853.51 1622
5854.23 1709
5854.95 1609
5855.68 1633
5856.40 1647
5857.12 1633
5857.84 1625
5858.56 1525
5859.29 1606
5860.01 1607
5860.73 1591
5861.45 1542
5862.17 1564
5862.90 1470
5863.62 1458
5864.34 1364
5865.06 1598
5865.79 1495
5866.51 1513
5867.23 1562
5867.95 1537
5868.68 1513
5869.40 1544
5870.12 1563
5870.84 1628
5871.57 1569
5872.29 1636
5873.01 1644
5873.74 1668
5874.46 1754
5875.18 1593
5875.91 1683
5876.63 1674
5877.35 1675
5878.08 1606
5878.80 1666
5879.52 1691
5880.25 1726
5880.97 1689
5881.69 1766
5882.42 1575
5883.14 1503
5883.86 1571
5884.59 1542
5885.31 1468
5886.03 1535
5886.76 1559
5887.48 1542
5888.21 1547
5888.93 1484
5889.65 1316
5890.38 1393
5891.10 1534
5891.83 1569
5892.55 1476
5893.27 1538
5894.00 1417
5894.72 1351
5895.45 1383
5896.17 1472
5896.90 1421
5897.62 1368
5898.35 1374
5899.07 1386
5899.79 1351
5900.52 1418
5901.24 1367
5901.97 1414
5902.69 1365
5903.42 1261
5904.14 1281
5904.87 1321
5905.59 1291
5906.32 1277
5907.04 1356
5907.77 1448
5908.49 1445
5909.22 1370
5909.94 1314
5910.67 1324
5911.39 1289
5912.12 1254
5912.84 1331
5913.57 1309
5914.30 1341
5915.02 1241
5915.75 1304
5916.47 1179
5917.20 1278
5917.92 1241
5918.65 1345
5919.38 1352
5920.10 1409
5920.83 1347
5921.55 1249
5922.28 1430
5923.01 1409
5923.73 1357
5924.46 1370
5925.18 1377
5925.91 1336
5926.64 1399
5927.36 1395
5928.09 1367
5928.81 1389
5929.54 1479
5930.27 1493
5930.99 1385
5931.72 1320
5932.45 1460
5933.17 1533
5933.90 1510
5934.63 1515
5935.35 1543
5936.08 1564
5936.81 1649
5937.53 1845
5938.26 1807
5938.99 1708
5939.72 1732
5940.44 1760
5941.17 1664
5941.90 1654
5942.62 1540
5943.35 1536
5944.08 1627
5944.81 1651
5945.53 1740
5946.26 1729
5946.99 1680
5947.72 1728
5948.44 1825
5949.17 1791
5949.90 1940
5950.63 1981
5951.35 1947
5952.08 1975
5952.81 2022
5953.54 2022
5954.27 2009
5954.99 2033
5955.72 1873
5956.45 2072
5957.18 2115
5957.91 2150
5958.64 2187
5959.36 2004
5960.09 2134
5960.82 2245
5961.55 2171
5962.28 2057
5963.01 2129
5963.73 2247
5964.46 2550
5965.19 2646
5965.92 2705
5966.65 3030
5967.38 3145
5968.11 3207
5968.83 3233
5969.56 3263
5970.29 3260
5971.02 2916
5971.75 2871
5972.48 2835
5973.21 2695
5973.94 2334
5974.67 2231
5975.40 2284
5976.13 2448
5976.86 2364
5977.58 2413
5978.31 2374
5979.04 2306
5979.77 2333
5980.50 2299
5981.23 2390
5981.96 2521
5982.69 2360
5983.42 2332
5984.15 2147
5984.88 2289
5985.61 2399
5986.34 2295
5987.07 2210
5987.80 2238
5988.53 2149
5989.26 2164
5989.99 2175
5990.72 2205
5991.45 2260
5992.18 2252
5992.91 2179
5993.64 2353
5994.37 2247
5995.10 2110
5995.83 2186
5996.56 2182
5997.29 2360
5998.03 2339
5998.76 2424
5999.49 2328
6000.22 2271
6000.95 2145
6001.68 2176
6002.41 2162
6003.14 2163
6003.87 2217
6004.60 2190
6005.33 2253
6006.07 2323
6006.80 2476
6007.53 2441
6008.26 2528
6008.99 2628
6009.72 2885
6010.45 3299
6011.18 3519
6011.92 3648
6012.65 3728
6013.38 4050
6014.11 4069
6014.84 3988
6015.57 3977
6016.31 3840
6017.04 3589
6017.77 3348
6018.50 3240
6019.23 2963
6019.96 2776
6020.70 2403
6021.43 2275
6022.16 2276
6022.89 2105
6023.63 2148
6024.36 2056
6025.09 2014
6025.82 2095
6026.55 1860
6027.29 1832
6028.02 1842
6028.75 1819
6029.48 1805
6030.22 1810
6030.95 1784
6031.68 1833
6032.42 1918
6033.15 1881
6033.88 1876
6034.61 1887
6035.35 1923
6036.08 1934
6036.81 1876
6037.55 1813
6038.28 1756
6039.01 1836
6039.74 1839
6040.48 1912
6041.21 1854
6041.94 1976
6042.68 1951
6043.41 1942
6044.14 1995
6044.88 2057
6045.61 2208
6046.35 2236
6047.08 2239
6047.81 2101
6048.55 2212
6049.28 2104
6050.01 2141
6050.75 2153
6051.48 2163
6052.22 2157
6052.95 2160
6053.68 2262
6054.42 2200
6055.15 2100
6055.89 2045
6056.62 2044
6057.35 2093
6058.09 2047
6058.82 1993
6059.56 1845
6060.29 1931
6061.03 2002
6061.76 1893
6062.50 2057
6063.23 2127
6063.96 1999
6064.70 2060
6065.43 1948
6066.17 1959
6066.90 1993
6067.64 1873
6068.37 2025
6069.11 1960
6069.84 1894
6070.58 1762
6071.31 1837
6072.05 1825
6072.78 1799
6073.52 1856
6074.25 1780
6074.99 1733
6075.72 1633
6076.46 1609
6077.20 1575
6077.93 1655
6078.67 1783
6079.40 1669
6080.14 1807
6080.87 1670
6081.61 1715
6082.35 1632
6083.08 1648
6083.82 1756
6084.55 1661
6085.29 1703
6086.02 1702
6086.76 1595
6087.50 1682
6088.23 1680
6088.97 1693
6089.71 1693
6090.44 1674
6091.18 1789
6091.91 1726
6092.65 1698
6093.39 1656
6094.12 1629
6094.86 1676
6095.60 1680
6096.33 1716
6097.07 1779
6097.81 1696
6098.54 1722
6099.28 1724
6100.02 1615
6100.75 1626
6101.49 1628
6102.23 1670
6102.96 1681
6103.70 1635
6104.44 1636
6105.18 1595
6105.91 1642
6106.65 1562
6107.39 1611
6108.12 1595
6108.86 1724
6109.60 1617
6110.34 1656
6111.07 1666
6111.81 1644
6112.55 1749
6113.29 1830
6114.03 1788
6114.76 1638
6115.50 1671
6116.24 1816
6116.98 1690
6117.71 1576
6118.45 1717
6119.19 1698
6119.93 1611
6120.67 1876
6121.40 1932
6122.14 1679
6122.88 1815
6123.62 1871
6124.36 1853
6125.10 1866
6125.83 1812
6126.57 1817
6127.31 1826
6128.05 1884
6128.79 1934
6129.53 2026
6130.27 1909
6131.00 1963
6131.74 1856
6132.48 1897
6133.22 1985
6133.96 1839
6134.70 1777
6135.44 1870
6136.18 1881
6136.92 2043
6137.65 1946
6138.39 1921
6139.13 2009
6139.87 2019
6140.61 1908
6141.35 1885
6142.09 1867
6142.83 2028
6143.57 1893
6144.31 1918
6145.05 1948
6145.79 1900
6146.53 2064
6147.27 1878
6148.01 1825
6148.75 1925
6149.49 2021
6150.23 2209
6150.97 2201
6151.71 2197
6152.45 2146
6153.19 2028
6153.93 2135
6154.67 2083
6155.41 2029
6156.15 2051
6156.89 2051
6157.63 2112
6158.37 2064
6159.11 2136
6159.85 2142
6160.59 2246
6161.33 2136
6162.07 2151
6162.81 2316
6163.55 2387
6164.29 2626
6165.03 2597
6165.77 2543
6166.51 2778
6167.26 2927
6168.00 3013
6168.74 3056
6169.48 3165
6170.22 3226
6170.96 3014
6171.70 3121
6172.44 2914
6173.18 2958
6173.93 2892
6174.67 2738
6175.41 2726
6176.15 2598
6176.89 2624
6177.63 2515
6178.37 2647
6179.12 2772
6179.86 2771
6180.60 2750
6181.34 2801
6182.08 2744
6182.82 2882
6183.57 2965
6184.31 2935
6185.05 2891
6185.79 2786
6186.53 2912
6187.28 3073
6188.02 2957
6188.76 2865
6189.50 2986
6190.25 3022
6190.99 3125
6191.73 3238
6192.47 3362
6193.21 3253
6193.96 3496
6194.70 3605
6195.44 3552
6196.19 3684
6196.93 3716
6197.67 3660
6198.41 3658
6199.16 3620
6199.90 3583
6200.64 3715
6201.38 3596
6202.13 3708
6202.87 3944
6203.61 4106
6204.36 4603
6205.10 5178
6205.84 6015
6206.59 6862
6207.33 8046
6208.07 9802
6208.82 11354
6209.56 12325
6210.30 13522
6211.05 14154
6211.79 14210
6212.53 13969
6213.28 13007
6214.02 11370
6214.77 10027
6215.51 8786
6216.25 7275
6217.00 6098
6217.74 5195
6218.48 4543
6219.23 4168
6219.97 3897
6220.72 3830
6221.46 3637
6222.21 3624
6222.95 3751
6223.69 3870
6224.44 4123
6225.18 4047
6225.93 4252
6226.67 4161
6227.42 4225
6228.16 3980
6228.91 3792
6229.65 3621
6230.39 3270
6231.14 2964
6231.88 2786
6232.63 2674
6233.37 2567
6234.12 2576
6234.86 2465
6235.61 2445
6236.35 2491
6237.10 2554
6237.84 2505
6238.59 2553
6239.33 2570
6240.08 2521
6240.82 2548
6241.57 2680
6242.32 2545
6243.06 2619
6243.81 2706
6244.55 2841
6245.30 2823
6246.04 2945
6246.79 2959
6247.53 2958
6248.28 3144
6249.03 3304
6249.77 3434
6250.52 3589
6251.26 3536
6252.01 3340
6252.76 3241
6253.50 3062
6254.25 3011
6254.99 2795
6255.74 2641
6256.49 2724
6257.23 2615
6257.98 2498
6258.73 2717
6259.47 2676
6260.22 2619
6260.97 2786
6261.71 2739
6262.46 2640
6263.21 2819
6263.95 2850
6264.70 2710
6265.45 2837
6266.19 2709
6266.94 2842
6267.69 2805
6268.43 2782
6269.18 2702
6269.93 2790
6270.67 2812
6271.42 2852
6272.17 2738
6272.92 2686
6273.66 2739
6274.41 2745
6275.16 2953
6275.91 2919
6276.65 3016
6277.40 3113
6278.15 3178
6278.90 3027
6279.64 3019
6280.39 3109
6281.14 3051
6281.89 2942
6282.63 2750
6283.38 2515
6284.13 2420
6284.88 2461
6285.63 2367
6286.37 2367
6287.12 2327
6287.87 2406
6288.62 2393
6289.37 2325
6290.11 2494
6290.86 2481
6291.61 2481
6292.36 2265
6293.11 2134
6293.86 2147
6294.60 2144
6295.35 2235
6296.10 2204
6296.85 2230
6297.60 2224
6298.35 2090
6299.10 2024
6299.85 2041
6300.59 2081
6301.34 2072
6302.09 2156
6302.84 2221
6303.59 2096
6304.34 2050
6305.09 2096
6305.84 2095
6306.59 2173
6307.34 2129
6308.09 2096
6308.84 2143
6309.58 2106
6310.33 2186
6311.08 2267
6311.83 2192
6312.58 2223
6313.33 2167
6314.08 2013
6314.83 2107
6315.58 2138
6316.33 2212
6317.08 2110
6317.83 2138
6318.58 2072
6319.33 2060
6320.08 2010
6320.83 2022
6321.58 1997
6322.33 1959
6323.08 1960
6323.83 1921
6324.58 1769
6325.33 1822
6326.08 1927
6326.83 1889
6327.58 1898
6328.33 1902
6329.09 1838
6329.84 1890
6330.59 1903
6331.34 1760
6332.09 1744
6332.84 1826
6333.59 1870
6334.34 1721
6335.09 1735
6335.84 1678
6336.59 1676
6337.34 1813
6338.10 1814
6338.85 1765
6339.60 1761
6340.35 1832
6341.10 1838
6341.85 1785
6342.60 1805
6343.36 1927
6344.11 1937
6344.86 1910
6345.61 1904
6346.36 1796
6347.11 1815
6347.86 1909
6348.62 1968
6349.37 1946
6350.12 1958
6350.87 2016
6351.62 2087
6352.38 2071
6353.13 2024
6353.88 1988
6354.63 1978
6355.38 1935
6356.14 1963
6356.89 2022
6357.64 2023
6358.39 2026
6359.15 1863
6359.90 1890
6360.65 1967
6361.40 1918
6362.16 2039
6362.91 2158
6363.66 2237
6364.41 2200
6365.17 2238
6365.92 2106
6366.67 2203
6367.42 2274
6368.18 2170
6368.93 2145
6369.68 2162
6370.44 2007
6371.19 1956
6371.94 1897
6372.70 1853
6373.45 1883
6374.20 1847
6374.96 1723
6375.71 1925
6376.46 1755
6377.22 1898
6377.97 1794
6378.72 1792
6379.48 1844
6380.23 1837
6380.98 1945
6381.74 1905
6382.49 1884
6383.24 1810
6384.00 1794
6384.75 1840
6385.51 1892
6386.26 1808
6387.01 1889
6387.77 1924
6388.52 1914
6389.28 1895
6390.03 1933
6390.79 1979
6391.54 1971
6392.29 2156
6393.05 2081
6393.80 2063
6394.56 2030
6395.31 1912
6396.07 1884
6396.82 1937
6397.58 1784
6398.33 1706
6399.08 1782
6399.84 1711
6400.59 1607
6401.35 1606
6402.10 1655
6402.86 1608
6403.61 1596
6404.37 1656
6405.12 1582
6405.88 1625
6406.63 1587
6407.39 1565
6408.15 1677
6408.90 1614
6409.66 1675
6410.41 1702
6411.17 1701
6411.92 1684
6412.68 1696
6413.43 1650
6414.19 1592
6414.94 1555
6415.70 1651
6416.46 1681
6417.21 1682
6417.97 1649
6418.72 1611
6419.48 1595
6420.24 1550
6420.99 1555
6421.75 1547
6422.50 1526
6423.26 1587
6424.02 1602
6424.77 1526
6425.53 1537
6426.28 1618
6427.04 1495
6427.80 1532
6428.55 1488
6429.31 1475
6430.07 1474
6430.82 1567
6431.58 1422
6432.34 1493
6433.09 1594
6433.85 1678
6434.61 1625
6435.36 1587
6436.12 1557
6436.88 1494
6437.64 1585
6438.39 1569
6439.15 1544
6439.91 1463
6440.66 1626
6441.42 1593
6442.18 1549
6442.94 1576
6443.69 1486
6444.45 1551
6445.21 1547
6445.97 1607
6446.72 1592
6447.48 1624
6448.24 1546
6449.00 1690
6449.75 1461
6450.51 1530
6451.27 1547
6452.03 1500
6452.79 1536
6453.54 1430
6454.30 1373
6455.06 1524
6455.82 1566
6456.58 1531
6457.33 1584
6458.09 1641
6458.85 1542
6459.61 1486
6460.37 1489
6461.12 1528
6461.88 1628
6462.64 1584
6463.40 1533
6464.16 1654
6464.92 1576
6465.68 1528
6466.44 1608
6467.19 1585
6467.95 1646
6468.71 1655
6469.47 1636
6470.23 1725
6470.99 1756
6471.75 1720
6472.51 1623
6473.27 1619
6474.02 1697
6474.78 1745
6475.54 1689
6476.30 1755
6477.06 1609
6477.82 1541
6478.58 1585
6479.34 1708
6480.10 1685
6480.86 1665
6481.62 1686
6482.38 1658
6483.14 1723
6483.90 1703
6484.66 1792
6485.42 1763
6486.18 1715
6486.94 1853
6487.70 1777
6488.46 1769
6489.22 1811
6489.98 1901
6490.74 1839
6491.50 1917
6492.26 1943
6493.02 2007
6493.78 2009
6494.54 2123
6495.30 2088
6496.06 2212
6496.82 2215
6497.58 2113
6498.34 2133
6499.10 2136
6499.86 2122
6500.62 2054
6501.38 2087
6502.14 2282
6502.91 2065
6503.67 2118
6504.43 2120
6505.19 2180
6505.95 2243
6506.71 2338
6507.47 2335
6508.23 2429
6508.99 2321
6509.76 2373
6510.52 2409
6511.28 2539
6512.04 2451
6512.80 2447
6513.56 2498
6514.32 2565
6515.09 2484
6515.85 2431
6516.61 2455
6517.37 2375
6518.13 2534
6518.89 2528
6519.66 2534
6520.42 2500
6521.18 2675
6521.94 2665
6522.70 2838
6523.47 2909
6524.23 3041
6524.99 3107
6525.75 3368
6526.51 3672
6527.28 3610
6528.04 3540
6528.80 3694
6529.56 3751
6530.33 3626
6531.09 3827
6531.85 3694
6532.61 3639
6533.38 3920
6534.14 4390
6534.90 4839
6535.66 5126
6536.43 6152
6537.19 6643
6537.95 6913
6538.72 7051
6539.48 6827
6540.24 6518
6541.01 6081
6541.77 5367
6542.53 4683
6543.29 4196
6544.06 3605
6544.82 3323
6545.58 3038
6546.35 2770
6547.11 2615
6547.87 2477
6548.64 2441
6549.40 2404
6550.17 2303
6550.93 2287
6551.69 2324
6552.46 2263
6553.22 2264
6553.98 2196
6554.75 2159
6555.51 2254
6556.28 2185
6557.04 2142
6557.80 2117
6558.57 2212
6559.33 2305
6560.10 2343
6560.86 2289
6561.63 2293
6562.39 2252
6563.15 2342
6563.92 2497
6564.68 2489
6565.45 2460
6566.21 2378
6566.98 2413
6567.74 2432
6568.51 2399
6569.27 2422
6570.04 2493
6570.80 2415
6571.57 2437
6572.33 2576
6573.09 2466
6573.86 2473
6574.63 2543
6575.39 2627
6576.16 2682
6576.92 2739
6577.69 2813
6578.45 2918
6579.22 3049
6579.98 2942
6580.75 3078
6581.51 3060
6582.28 3192
6583.04 3206
6583.81 3010
6584.57 2881
6585.34 2802
6586.11 2759
6586.87 2866
6587.64 2818
6588.40 2851
6589.17 2777
6589.94 2927
6590.70 3004
6591.47 3060
6592.23 3126
6593.00 3385
6593.77 3574
6594.53 3730
6595.30 3827
6596.06 3815
6596.83 3895
6597.60 3632
6598.36 3547
6599.13 3341
6599.90 3233
6600.66 3108
6601.43 2838
6602.20 2530
6602.96 2525
6603.73 2494
6604.50 2508
6605.26 2303
6606.03 2399
6606.80 2528
6607.56 2488
6608.33 2455
6609.10 2429
6609.87 2395
6610.63 2396
6611.40 2348
6612.17 2367
6612.93 2231
6613.70 2255
6614.47 2263
6615.24 2393
6616.00 2203
6616.77 2162
6617.54 2243
6618.31 2355
6619.07 2379
6619.84 2372
6620.61 2313
6621.38 2374
6622.15 2285
6622.91 2281
6623.68 2279
6624.45 2285
6625.22 2290
6625.99 2234
6626.75 2252
6627.52 2231
6628.29 2198
6629.06 2335
6629.83 2268
6630.59 2261
6631.36 2404
6632.13 2598
6632.90 2644
6633.67 2796
6634.44 2941
6635.21 3127
6635.97 3174
6636.74 3178
6637.51 3166
6638.28 3068
6639.05 2907
6639.82 2848
6640.59 2547
6641.36 2507
6642.12 2405
6642.89 2370
6643.66 2195
6644.43 2203
6645.20 2125
6645.97 2104
6646.74 2109
6647.51 2017
6648.28 1958
6649.05 2111
6649.82 2269
6650.59 2194
6651.36 2208
6652.13 2408
6652.89 2210
6653.66 2220
6654.43 2264
6655.20 2243
6655.97 2175
6656.74 2210
6657.51 2236
6658.28 2193
6659.05 2077
6659.82 2090
6660.59 2114
6661.36 2000
6662.13 1968
6662.90 1986
6663.67 2060
6664.44 2042
6665.21 2065
6665.98 2017
6666.76 2027
6667.53 2065
6668.30 2093
6669.07 2020
6669.84 2141
6670.61 2082
6671.38 2013
6672.15 2109
6672.92 2125
6673.69 2124
6674.46 2063
6675.23 2017
6676.00 2152
6676.77 2156
6677.55 2200
6678.32 2196
6679.09 2215
6679.86 2156
6680.63 2205
6681.40 2380
6682.17 2379
6682.94 2379
6683.72 2528
6684.49 2583
6685.26 2792
6686.03 2729
6686.80 2665
6687.57 2604
6688.34 2535
6689.12 2530
6689.89 2499
6690.66 2366
6691.43 2439
6692.20 2358
6692.98 2272
6693.75 2359
6694.52 2271
6695.29 2101
6696.06 2103
6696.84 2069
6697.61 1958
6698.38 2140
6699.15 2130
6699.92 2070
6700.70 1981
6701.47 2080
6702.24 1943
6703.01 1942
6703.79 1984
6704.56 1910
6705.33 1947
6706.11 1970
6706.88 1987
6707.65 1970
6708.42 1921
6709.20 1924
6709.97 2018
6710.74 1906
6711.52 1832
6712.29 1793
6713.06 1767
6713.83 1770
6714.61 1813
6715.38 1744
6716.15 1822
6716.93 1814
6717.70 1826
6718.47 1829
6719.25 1756
6720.02 1767
6720.79 1879
6721.57 1836
6722.34 1679
6723.12 1744
6723.89 1850
6724.66 1843
6725.44 1781
6726.21 1792
6726.98 1785
6727.76 1817
6728.53 1806
6729.31 1745
6730.08 1688
6730.85 1720
6731.63 1863
6732.40 1848
6733.18 1831
6733.95 1812
6734.73 1828
6735.50 1892
6736.27 1843
6737.05 1816
6737.82 1935
6738.60 1891
6739.37 1841
6740.15 1778
6740.92 1883
6741.70 1823
6742.47 1791
6743.25 1870
6744.02 1847
6744.80 1922
6745.57 1921
6746.35 1995
6747.12 2048
6747.90 1999
6748.67 1996
6749.45 2113
6750.22 2083
6751.00 2153
6751.77 2303
6752.55 2210
6753.32 2262
6754.10 2394
6754.87 2179
6755.65 2229
6756.43 2108
6757.20 1918
6757.98 1932
6758.75 1966
6759.53 1936
6760.30 1831
6761.08 1919
6761.86 1842
6762.63 1860
6763.41 1864
6764.18 1808
6764.96 1862
6765.74 1831
6766.51 1816
6767.29 1849
6768.06 1809
6768.84 1920
6769.62 1910
6770.39 1875
6771.17 1814
6771.95 1848
6772.72 1820
6773.50 1696
6774.28 1726
6775.05 1670
6775.83 1761
6776.61 1823
6777.38 1692
6778.16 1638
6778.94 1678
6779.71 1764
6780.49 1736
6781.27 1787
6782.05 1661
6782.82 1688
6783.60 1684
6784.38 1625
6785.15 1682
6785.93 1660
6786.71 1690
6787.49 1738
6788.26 1724
6789.04 1772
6789.82 1652
6790.60 1677
6791.37 1670
6792.15 1818
6792.93 1703
6793.71 1563
6794.48 1569
6795.26 1561
6796.04 1573
6796.82 1558
6797.60 1586
6798.37 1701
6799.15 1614
6799.93 1676
6800.71 1602
6801.49 1659
6802.26 1675
6803.04 1813
6803.82 1856
6804.60 1822
6805.38 1803
6806.16 1857
6806.93 1879
6807.71 1788
6808.49 1742
6809.27 1694
6810.05 1722
6810.83 1716
6811.61 1667
6812.39 1737
6813.16 1749
6813.94 1728
6814.72 1622
6815.50 1719
6816.28 1781
6817.06 1753
6817.84 1756
6818.62 1751
6819.40 1608
6820.18 1723
6820.96 1813
6821.73 1733
6822.51 1707
6823.29 1707
6824.07 1643
6824.85 1605
6825.63 1636
6826.41 1647
6827.19 1770
6827.97 1680
6828.75 1730
6829.53 1740
6830.31 1686
6831.09 1715
6831.87 1625
6832.65 1656
6833.43 1760
6834.21 1798
6834.99 1766
6835.77 1733
6836.55 1674
6837.33 1623
6838.11 1638
6838.89 1591
6839.67 1611
6840.45 1629
6841.23 1652
6842.01 1594
6842.79 1547
6843.57 1586
6844.35 1532
6845.14 1652
6845.92 1645
6846.70 1788
6847.48 1931
6848.26 2052
6849.04 2159
6849.82 2435
6850.60 2508
6851.38 2671
6852.16 2866
6852.94 2949
6853.73 2953
6854.51 2757
6855.29 2713
6856.07 2430
6856.85 2344
6857.63 2183
6858.41 2089
6859.20 2012
6859.98 1964
6860.76 1789
6861.54 1730
6862.32 1878
6863.10 1864
6863.89 1809
6864.67 1724
6865.45 1911
6866.23 1973
6867.01 2050
6867.79 2086
6868.58 2161
6869.36 2201
6870.14 2118
6870.92 1955
6871.71 1845
6872.49 1929
6873.27 1863
6874.05 1787
6874.83 1719
6875.62 1755
6876.40 1795
6877.18 1890
6877.96 1928
6878.75 1864
6879.53 1883
6880.31 1876
6881.10 1954
6881.88 2004
6882.66 2129
6883.44 2387
6884.23 2478
6885.01 2523
6885.79 2625
6886.58 2750
6887.36 3043
6888.14 3146
6888.92 3295
6889.71 3098
6890.49 3209
6891.27 3046
6892.06 2814
6892.84 2513
6893.62 2523
6894.41 2359
6895.19 2291
6895.98 2150
6896.76 2286
6897.54 2235
6898.33 2268
6899.11 2294
6899.89 2213
6900.68 2208
6901.46 2111
6902.25 2199
6903.03 2211
6903.81 2014
6904.60 2130
6905.38 2263
6906.17 2152
6906.95 2122
6907.73 2181
6908.52 2201
6909.30 2173
6910.09 2108
6910.87 2068
6911.66 2028
6912.44 1938
6913.23 2081
6914.01 1972
6914.79 1898
6915.58 2032
6916.36 1971
6917.15 2045
6917.93 2070
6918.72 2034
6919.50 2014
6920.29 1974
6921.07 2011
6921.86 2000
6922.64 2115
6923.43 2142
6924.21 2172
6925.00 2112
6925.78 2074
6926.57 2085
6927.36 2183
6928.14 2124
6928.93 2160
6929.71 2176
6930.50 2262
6931.28 2373
6932.07 2372
6932.85 2643
6933.64 2705
6934.43 2667
6935.21 2598
6936.00 2593
6936.78 2615
6937.57 2657
6938.36 2546
6939.14 2276
6939.93 2228
6940.71 2293
6941.50 2448
6942.29 2539
6943.07 2458
6943.86 2440
6944.64 2572
6945.43 2485
6946.22 2516
6947.00 2581
6947.79 2551
6948.58 2572
6949.36 2698
6950.15 2790
6950.94 2642
6951.72 2686
6952.51 2710
6953.30 2673
6954.08 2666
6954.87 2666
6955.66 2746
6956.45 2601
6957.23 2730
6958.02 2822
6958.81 2784
6959.59 2903
6960.38 2911
6961.17 2802
6961.96 2738
6962.74 2652
6963.53 2847
6964.32 2817
6965.11 2868
6965.89 2885
6966.68 2819
6967.47 2987
6968.26 2938
6969.04 2845
6969.83 2997
6970.62 3010
6971.41 3006
6972.20 3026
6972.98 2994
6973.77 3148
6974.56 3083
6975.35 2921
6976.14 3056
6976.92 3261
6977.71 3391
6978.50 3282
6979.29 3353
6980.08 3367
6980.87 3621
6981.65 3782
6982.44 4248
6983.23 4543
6984.02 5169
6984.81 5821
6985.60 6382
6986.39 6845
6987.17 7188
6987.96 7254
6988.75 7175
6989.54 6895
6990.33 6491
6991.12 5939
6991.91 5252
6992.70 4778
6993.49 4536
6994.28 4279
6995.06 3998
6995.85 4118
6996.64 4376
6997.43 4645
6998.22 5102
6999.01 5930
6999.80 6647
7000.59 7198
7001.38 7872
7002.17 7828
7002.96 7606
7003.75 7153
7004.54 6575
7005.33 6046
7006.12 5296
7006.91 4646
7007.70 4069
7008.49 3733
7009.28 3512
7010.07 3217
7010.86 3180
7011.65 3121
7012.44 3358
7013.23 3450
7014.02 3452
7014.81 3530
7015.60 3558
7016.39 3256
7017.18 3179
7017.97 3111
7018.76 3113
7019.55 2940
7020.34 2791
7021.13 2784
7021.92 2577
7022.71 2527
7023.51 2463
7024.30 2474
7025.09 2479
7025.88 2488
7026.67 2696
7027.46 2675
7028.25 2710
7029.04 2566
7029.83 2582
7030.63 2511
7031.42 2561
7032.21 2560
7033.00 2487
7033.79 2540
7034.58 2306
7035.37 2354
7036.16 2440
7036.96 2422
7037.75 2500
7038.54 2582
7039.33 2647
7040.12 2538
7040.92 2668
7041.71 2702
7042.50 2882
7043.29 2756
7044.08 2640
7044.87 2661
7045.67 2698
7046.46 2683
7047.25 2813
7048.04 2907
7048.84 2766
7049.63 2925
7050.42 3167
7051.21 3310
7052.00 3336
7052.80 3191
7053.59 3088
7054.38 2832
7055.18 2918
7055.97 2734
7056.76 2707
7057.55 2743
7058.35 2665
7059.14 2660
7059.93 2502
7060.72 2593
7061.52 2581
7062.31 2554
7063.10 2619
7063.90 2592
7064.69 2607
7065.48 2685
7066.28 2706
7067.07 2729
7067.86 2702
7068.66 2764
7069.45 2783
7070.24 2729
7071.04 2688
7071.83 2787
7072.62 2826
7073.42 2828
7074.21 2803
7075.00 2768
7075.80 2766
7076.59 2933
7077.39 2831
7078.18 2738
7078.97 2728
7079.77 2683
7080.56 2670
7081.36 2765
7082.15 2829
7082.94 2711
7083.74 2916
7084.53 3194
7085.33 3496
7086.12 3762
7086.92 4158
7087.71 4423
7088.50 4950
7089.30 5256
7090.09 5438
7090.89 5301
7091.68 4936
7092.48 4508
7093.27 4169
7094.07 3719
7094.86 3424
7095.66 3082
7096.45 2840
7097.25 2556
7098.04 2464
7098.84 2357
7099.63 2207
7100.43 2297
7101.22 2271
7102.02 2314
7102.81 2276
7103.61 2313
7104.40 2193
7105.20 2172
7105.99 2236
7106.79 2162
7107.59 2068
7108.38 2004
7109.18 2013
7109.97 2077
7110.77 1903
7111.56 1833
7112.36 1887
7113.16 1914
7113.95 1914
7114.75 1803
7115.54 1911
7116.34 1980
7117.14 2026
7117.93 2020
7118.73 1994
7119.52 1960
7120.32 1983
7121.12 1816
7121.91 1856
7122.71 1878
7123.51 1840
7124.30 1942
7125.10 2008
7125.90 2013
7126.69 1970
7127.49 2088
7128.29 2062
7129.08 2085
7129.88 2001
7130.68 1885
7131.47 1999
7132.27 2012
7133.07 1931
7133.86 1970
7134.66 1934
7135.46 1827
7136.26 1926
7137.05 1849
7137.85 1894
7138.65 1972
7139.44 1945
7140.24 2003
7141.04 1967
7141.84 2022
7142.63 2139
7143.43 2175
7144.23 2054
7145.03 1952
7145.83 1979
7146.62 2041
7147.42 2080
7148.22 1985
7149.02 1951
7149.81 1965
7150.61 1996
7151.41 1935
7152.21 1982
7153.01 1902
7153.80 1886
7154.60 1944
7155.40 1862
7156.20 1897
7157.00 1899
7157.80 1859
7158.59 1838
7159.39 1870
7160.19 1931
7160.99 1958
7161.79 1851
7162.59 1697
7163.39 1802
7164.18 1902
7164.98 1722
7165.78 1715
7166.58 1714
7167.38 1585
7168.18 1615
7168.98 1627
7169.78 1666
7170.58 1718
7171.38 1666
7172.17 1673
7172.97 1589
7173.77 1631
7174.57 1629
7175.37 1622
7176.17 1562
7176.97 1680
7177.77 1535
7178.57 1588
7179.37 1534
7180.17 1520
7180.97 1518
7181.77 1584
7182.57 1562
7183.37 1597
7184.17 1628
7184.97 1747
7185.77 1792
7186.57 1649
7187.37 1617
7188.17 1598
7188.97 1642
7189.77 1663
7190.57 1673
7191.37 1545
7192.17 1443
7192.97 1387
7193.77 1423
7194.57 1518
7195.37 1578
7196.17 1518
7196.97 1359
7197.77 1381
7198.57 1411
7199.37 1530
7200.17 1495
7200.97 1500
7201.77 1438
7202.58 1463
7203.38 1441
7204.18 1464
7204.98 1518
7205.78 1501
7206.58 1460
7207.38 1341
7208.18 1390
7208.98 1360
7209.79 1355
7210.59 1485
7211.39 1447
7212.19 1500
7212.99 1375
7213.79 1349
7214.59 1366
7215.40 1341
7216.20 1352
7217.00 1355
7217.80 1328
7218.60 1256
7219.40 1365
7220.21 1284
7221.01 1397
7221.81 1465
7222.61 1386
7223.41 1428
7224.22 1426
7225.02 1476
7225.82 1504
7226.62 1474
7227.43 1373
7228.23 1346
7229.03 1327
7229.83 1342
7230.63 1386
7231.44 1375
7232.24 1458
7233.04 1357
7233.84 1387
7234.65 1342
7235.45 1535
7236.25 1530
7237.06 1438
7237.86 1492
7238.66 1480
7239.46 1396
7240.27 1564
7241.07 1692
7241.87 1587
7242.68 1634
7243.48 1582
7244.28 1602
7245.09 1720
7245.89 1663
7246.69 1618
7247.50 1561
7248.30 1580
7249.10 1573
7249.91 1587
7250.71 1604
7251.51 1602
7252.32 1462
7253.12 1490
7253.92 1657
7254.73 1668
7255.53 1676
7256.34 1722
7257.14 1572
7257.94 1687
7258.75 1747
7259.55 1730
7260.36 1669
7261.16 1560
7261.96 1656
7262.77 1727
7263.57 1713
7264.38 1718
7265.18 1770
7265.99 1859
7266.79 1913
7267.59 1976
7268.40 1979
7269.20 2068
7270.01 2094
7270.81 2089
7271.62 2070
7272.42 2091
7273.23 2126
7274.03 2110
7274.84 2069
7275.64 2119
7276.45 2141
7277.25 2161
7278.06 2283
7278.86 2278
7279.67 2313
7280.47 2441
7281.28 2708
7282.08 3176
7282.89 3579
7283.69 4092
7284.50 4726
7285.30 5267
7286.11 5616
7286.92 5582
7287.72 5396
7288.53 4983
7289.33 4371
7290.14 3914
7290.94 3446
7291.75 3155
7292.56 2928
7293.36 2618
7294.17 2429
7294.97 2425
7295.78 2422
7296.59 2448
7297.39 2381
7298.20 2305
7299.00 2320
7299.81 2363
7300.62 2338
7301.42 2427
7302.23 2277
7303.04 2332
7303.84 2297
7304.65 2510
7305.46 2518
7306.26 2357
7307.07 2378
7307.88 2554
7308.68 2672
7309.49 2897
7310.30 2983
7311.10 3124
7311.91 3230
7312.72 3297
7313.52 3402
7314.33 3213
7315.14 3202
7315.95 3234
7316.75 3158
7317.56 3448
7318.37 3731
7319.18 4088
7319.98 4327
7320.79 4488
7321.60 4603
7322.40 4543
7323.21 4565
7324.02 4306
7324.83 4084
7325.64 3773
7326.44 3543
7327.25 3151
7328.06 2944
7328.87 2827
7329.67 2669
7330.48 2438
7331.29 2393
7332.10 2384
7332.91 2356
7333.71 2346
7334.52 2250
7335.33 2282
7336.14 2296
7336.95 2414
7337.76 2325
7338.56 2305
7339.37 2318
7340.18 2320
7340.99 2306
7341.80 2292
7342.61 2277
7343.42 2345
7344.22 2361
7345.03 2261
7345.84 2165
7346.65 2089
7347.46 2168
7348.27 2297
7349.08 2226
7349.89 2145
7350.70 2069
7351.51 2087
7352.31 2060
7353.12 2059
7353.93 2093
7354.74 2104
7355.55 2073
7356.36 2048
7357.17 2096
7357.98 2096
7358.79 2079
7359.60 2079
7360.41 2114
7361.22 2075
7362.03 2043
7362.84 2053
7363.65 2164
7364.46 2342
7365.27 2090
7366.08 2154
7366.89 2242
7367.70 2164
7368.51 2161
7369.32 2180
7370.13 2176
7370.94 2228
7371.75 2143
7372.56 2154
7373.37 2242
7374.18 2433
7374.99 2329
7375.80 2224
7376.61 2291
7377.42 2346
7378.23 2464
7379.04 2726
7379.85 2976
7380.66 3104
7381.48 3297
7382.29 3326
7383.10 3452
7383.91 3490
7384.72 3374
7385.53 3039
7386.34 2943
7387.15 2702
7387.96 2468
7388.77 2384
7389.59 2394
7390.40 2307
7391.21 2249
7392.02 2081
7392.83 2066
7393.64 2091
7394.45 2139
7395.27 2130
7396.08 2317
7396.89 2409
7397.70 2552
7398.51 2611
7399.32 2653
7400.14 2670
7400.95 2865
7401.76 2885
7402.57 2978
7403.38 2998
7404.20 2952
7405.01 2887
7405.82 2693
7406.63 2539
7407.44 2579
7408.26 2416
7409.07 2321
7409.88 2430
7410.69 2363
7411.51 2221
7412.32 2133
7413.13 2044
7413.94 1981
7414.76 1767
7415.57 1797
7416.38 1802
7417.19 1772
7418.01 1769
7418.82 1644
7419.63 1613
7420.45 1744
7421.26 1831
7422.07 1683
7422.88 1661
7423.70 1665
7424.51 1497
7425.32 1503
7426.14 1576
7426.95 1514
7427.76 1511
7428.58 1477
7429.39 1556
7430.20 1570
7431.02 1551
7431.83 1551
7432.64 1551
7433.46 1502
7434.27 1471
7435.09 1600
7435.90 1601
7436.71 1540
7437.53 1607
7438.34 1545
7439.16 1507
7439.97 1590
7440.78 1585
7441.60 1557
7442.41 1572
7443.23 1642
7444.04 1522
7444.85 1505
7445.67 1566
7446.48 1501
7447.30 1591
7448.11 1566
7448.93 1503
7449.74 1498
7450.56 1406
7451.37 1589
7452.18 1539
7453.00 1507
7453.81 1468
7454.63 1532
7455.44 1510
7456.26 1401
7457.07 1486
7457.89 1436
7458.70 1478
7459.52 1495
7460.33 1514
7461.15 1391
7461.96 1484
7462.78 1537
7463.59 1565
7464.41 1614
7465.23 1512
7466.04 1576
7466.86 1532
7467.67 1517
7468.49 1504
7469.30 1515
7470.12 1497
7470.93 1469
7471.75 1465
7472.57 1492
7473.38 1528
7474.20 1525
7475.01 1524
7475.83 1521
7476.65 1596
7477.46 1547
7478.28 1478
7479.09 1509
7479.91 1377
7480.73 1457
7481.54 1434
7482.36 1304
7483.18 1373
7483.99 1423
7484.81 1339
7485.62 1309
7486.44 1406
7487.26 1229
7488.07 1306
7488.89 1360
7489.71 1398
7490.52 1348
7491.34 1185
7492.16 1255
7492.98 1358
7493.79 1327
7494.61 1243
7495.43 1296
7496.24 1205
7497.06 1225
7497.88 1248
7498.70 1217
7499.51 1235
7500.33 1155
7501.15 1170
7501.96 1179
7502.78 1151
7503.60 1158
7504.42 1189
7505.23 1145
7506.05 1146
7506.87 1184
7507.69 1200
7508.51 1110
7509.32 1120
7510.14 1199
7510.96 1110
7511.78 1105
7512.59 1155
7513.41 1126
7514.23 1106
7515.05 1220
7515.87 1238
7516.69 1137
7517.50 1171
7518.32 1144
7519.14 1167
7519.96 1083
7520.78 1042
7521.60 1184
7522.41 1131
7523.23 1099
7524.05 1146
7524.87 1187
7525.69 1121
7526.51 1225
7527.33 1181
7528.14 1155
7528.96 1131
7529.78 1121
7530.60 1049
7531.42 1141
7532.24 1167
7533.06 1129
7533.88 1170
7534.70 1232
7535.52 1144
7536.34 1162
7537.16 1187
7537.97 1154
7538.79 1122
7539.61 1100
7540.43 1137
7541.25 1110
7542.07 1111
7542.89 1128
7543.71 1111
7544.53 1160
7545.35 1266
7546.17 1294
7546.99 1206
7547.81 1149
7548.63 1098
7549.45 1082
7550.27 1121
7551.09 1085
7551.91 1061
7552.73 1178
7553.55 1172
7554.37 1152
7555.19 1140
7556.01 1173
7556.83 1101
7557.65 1176
7558.47 1219
7559.29 1157
7560.11 1193
7560.93 1235
7561.76 1296
7562.58 1169
7563.40 1184
7564.22 1281
7565.04 1212
7565.86 1214
7566.68 1125
7567.50 1146
7568.32 1143
7569.14 1178
7569.96 1247
7570.79 1263
7571.61 1247
7572.43 1237
7573.25 1224
7574.07 1112
7574.89 1196
7575.71 1118
7576.54 1156
7577.36 1262
7578.18 1227
7579.00 1168
7579.82 1084
7580.64 1223
7581.46 1146
7582.29 1169
7583.11 1201
7583.93 1185
7584.75 1203
7585.57 1134
7586.40 1254
7587.22 1227
7588.04 1399
7588.86 1408
7589.68 1320
7590.51 1348
7591.33 1345
7592.15 1280
7592.97 1259
7593.80 1340
7594.62 1267
7595.44 1325
7596.26 1253
7597.09 1285
7597.91 1258
7598.73 1194
7599.55 1221
7600.38 1244
7601.20 1364
7602.02 1360
7602.85 1373
7603.67 1420
7604.49 1480
7605.31 1467
7606.14 1525
7606.96 1584
7607.78 1584
7608.61 1528
7609.43 1542
7610.25 1649
7611.08 1504
7611.90 1429
7612.72 1405
7613.55 1474
7614.37 1403
7615.19 1390
7616.02 1546
7616.84 1581
7617.67 1672
7618.49 1704
7619.31 1732
7620.14 1650
7620.96 1616
7621.78 1595
7622.61 1573
7623.43 1560
7624.26 1510
7625.08 1565
7625.91 1432
7626.73 1368
7627.55 1536
7628.38 1569
7629.20 1671
7630.03 1697
7630.85 1708
7631.68 1809
7632.50 1920
7633.32 2039
7634.15 1933
7634.97 1941
7635.80 1887
7636.62 1822
7637.45 1742
7638.27 1596
7639.10 1413
7639.92 1402
7640.75 1421
7641.57 1314
7642.40 1266
7643.22 1186
7644.05 1182
7644.87 1193
7645.70 1201
7646.52 1300
7647.35 1263
7648.17 1245
7649.00 1398
7649.82 1327
7650.65 1256
7651.48 1261
7652.30 1230
7653.13 1180
7653.95 1120
7654.78 1135
7655.60 1097
7656.43 1137
7657.26 1117
7658.08 1074
7658.91 1194
7659.73 1152
7660.56 1061
7661.39 1122
7662.21 1099
7663.04 1113
7663.86 1114
7664.69 1074
7665.52 1064
7666.34 1098
7667.17 1031
7668.00 1130
7668.82 1113
7669.65 1205
7670.48 1107
7671.30 1143
7672.13 1108
7672.96 1082
7673.78 1181
7674.61 1099
7675.44 1085
7676.26 1088
7677.09 1133
7677.92 1111
7678.74 1048
7679.57 1046
7680.40 1002
7681.22 1033
7682.05 1101
7682.88 1063
7683.71 1051
7684.53 1088
7685.36 1176
7686.19 1178
7687.02 1189
7687.84 1184
7688.67 1154
7689.50 1171
7690.33 1067
7691.15 1064
7691.98 1144
7692.81 1215
7693.64 1165
7694.47 1169
7695.29 1165
7696.12 1212
7696.95 1248
7697.78 1218
7698.61 1243
7699.43 1221
7700.26 1263
7701.09 1278
7701.92 1298
7702.75 1294
7703.57 1189
7704.40 1253
7705.23 1295
7706.06 1146
7706.89 1065
7707.72 1183
7708.55 1129
7709.37 1142
7710.20 1136
7711.03 1186
7711.86 1165
7712.69 1140
7713.52 1125
7714.35 1163
7715.18 1130
7716.01 1119
7716.83 1096
7717.66 1265
7718.49 1211
7719.32 1090
7720.15 1053
7720.98 1086
7721.81 1121
7722.64 1079
7723.47 1109
7724.30 1107
7725.13 1101
7725.96 1132
7726.79 1147
7727.62 1116
7728.45 1101
7729.28 1094
7730.11 1102
7730.94 1075
7731.77 1120
7732.60 1073
7733.42 1071
7734.25 1088
7735.09 1059
7735.92 1021
7736.75 1062
7737.58 1121
7738.41 1079
7739.24 1027
7740.07 1013
7740.90 1100
7741.73 1135
7742.56 1198
7743.39 1221
7744.22 1212
7745.05 1251
7745.88 1485
7746.71 1586
7747.54 1647
7748.37 1842
7749.20 1874
7750.03 1759
7750.86 1779
7751.70 1657
7752.53 1676
7753.36 1540
7754.19 1471
7755.02 1355
7755.85 1349
7756.68 1407
7757.51 1362
7758.34 1342
7759.18 1347
7760.01 1348
7760.84 1282
7761.67 1381
7762.50 1374
7763.33 1283
7764.16 1338
7765.00 1243
7765.83 1253
7766.66 1243
7767.49 1210
7768.32 1182
7769.16 1097
7769.99 1007
7770.82 1074
7771.65 1035
7772.48 984
7773.32 1022
7774.15 1034
7774.98 1074
7775.81 1107
7776.64 1093
7777.48 1062
7778.31 1029
7779.14 1087
7779.97 1027
7780.81 1067
7781.64 1057
7782.47 1052
7783.30 1050
7784.14 1031
7784.97 1065
7785.80 1066
7786.64 1062
7787.47 1061
7788.30 1010
7789.13 1015
7789.97 1033
7790.80 1076
7791.63 1007
7792.47 962
7793.30 1019
7794.13 996
7794.97 1116
7795.80 1109
7796.63 1106
7797.47 1032
7798.30 1132
7799.13 1122
7799.97 1094
7800.80 1081
7801.63 1170
7802.47 1068
7803.30 1085
7804.13 1125
7804.97 1106
7805.80 1124
7806.64 1129
7807.47 1104
7808.30 1095
7809.14 1186
7809.97 1230
7810.81 1140
7811.64 1180
7812.47 1209
7813.31 1280
7814.14 1307
7814.98 1319
7815.81 1366
7816.65 1461
7817.48 1471
7818.32 1261
7819.15 1338
7819.98 1367
7820.82 1318
7821.65 1305
7822.49 1245
7823.32 1213
7824.16 1301
7824.99 1234
7825.83 1273
7826.66 1277
7827.50 1326
7828.33 1288
7829.17 1328
7830.00 1361
7830.84 1286
7831.67 1303
7832.51 1320
7833.34 1367
7834.18 1334
7835.02 1328
7835.85 1321
7836.69 1391
7837.52 1343
7838.36 1217
7839.19 1325
7840.03 1307
7840.86 1315
7841.70 1392
7842.54 1312
7843.37 1155
7844.21 1154
7845.04 1260
7845.88 1170
7846.72 1214
7847.55 1275
7848.39 1141
7849.22 1061
7850.06 1084
7850.90 1156
7851.73 1163
7852.57 1148
7853.41 1139
7854.24 1113
7855.08 1175
7855.92 1183
7856.75 1294
7857.59 1188
7858.43 1176
7859.26 1244
7860.10 1300
7860.94 1284
7861.77 1237
7862.61 1147
7863.45 1247
7864.28 1162
7865.12 1083
7865.96 1170
7866.79 1175
7867.63 1128
7868.47 1142
7869.31 1124
7870.14 1146
7870.98 1153
7871.82 1162
7872.66 1248
7873.49 1280
7874.33 1223
7875.17 1251
7876.01 1221
7876.84 1288
7877.68 1358
7878.52 1404
7879.36 1437
7880.19 1461
7881.03 1321
7881.87 1266
7882.71 1242
7883.55 1255
7884.38 1216
7885.22 1310
7886.06 1309
7886.90 1354
7887.74 1371
7888.57 1364
7889.41 1269
7890.25 1312
7891.09 1303
7891.93 1325
7892.77 1328
7893.61 1302
7894.44 1233
7895.28 1269
7896.12 1253
7896.96 1276
7897.80 1304
7898.64 1276
7899.48 1190
7900.32 1159
7901.15 1196
7901.99 1255
7902.83 1287
7903.67 1259
7904.51 1224
7905.35 1224
7906.19 1108
7907.03 1183
7907.87 1121
7908.71 1169
7909.55 1123
7910.39 1209
7911.22 1273
7912.06 1205
7912.90 1156
7913.74 1194
7914.58 1216
7915.42 1231
7916.26 1281
7917.10 1256
7917.94 1265
7918.78 1274
7919.62 1408
7920.46 1279
7921.30 1223
7922.14 1264
7922.98 1240
7923.82 1186
7924.66 1140
7925.50 1147
7926.34 1100
7927.18 1029
7928.02 979
7928.86 1047
7929.70 1101
7930.55 1019
7931.39 1064
7932.23 1039
7933.07 1005
7933.91 1084
7934.75 1057
7935.59 1013
7936.43 991
7937.27 1020
7938.11 1037
7938.95 1021
7939.79 1074
7940.63 1042
7941.48 1024
7942.32 1023
7943.16 1072
7944.00 972
7944.84 978
7945.68 1110
7946.52 1106
7947.36 1103
7948.21 1081
7949.05 1104
7949.89 1013
7950.73 1117
7951.57 1174
7952.41 1116
7953.26 1086
7954.10 1107
7954.94 1178
7955.78 1170
7956.62 1241
7957.47 1202
7958.31 1123
7959.15 1190
7959.99 1139
7960.83 1163
7961.68 1124
7962.52 1170
7963.36 1138
7964.20 1149
7965.04 1205
7965.89 1236
7966.73 1281
7967.57 1283
7968.41 1197
7969.26 1151
7970.10 1261
7970.94 1271
7971.78 1155
7972.63 1116
7973.47 1101
7974.31 1026
7975.16 1091
7976.00 1107
7976.84 1070
7977.68 1004
7978.53 1035
7979.37 1027
7980.21 1128
7981.06 1065
7981.90 1124
7982.74 1029
7983.59 999
7984.43 977
7985.27 1038
7986.12 1108
7986.96 1078
7987.80 1072
7988.65 1066
7989.49 982
7990.34 921
7991.18 963
7992.02 997
7992.87 1003
7993.71 968
7994.55 923
7995.40 957
7996.24 872
7997.09 933
7997.93 1022
7998.77 929
7999.62 970
8000.46 976
8001.31 950
8002.15 1069
8003.00 1064
8003.84 1059
8004.68 1048
8005.53 989
8006.37 993
8007.22 937
8008.06 856
8008.91 885
8009.75 950
8010.60 1000
8011.44 928
8012.29 906
8013.13 852
8013.98 847
8014.82 793
8015.67 841
8016.51 920
8017.36 842
8018.20 849
8019.05 774
8019.89 815
8020.74 858
8021.58 928
8022.43 876
8023.27 892
8024.12 842
8024.96 843
8025.81 830
8026.66 805
8027.50 874
8028.35 875
8029.19 903
8030.04 882
8030.88 902
8031.73 844
8032.58 885
8033.42 912
8034.27 869
8035.11 942
8035.96 925
8036.81 844
8037.65 895
8038.50 902
8039.35 868
8040.19 915
8041.04 849
8041.88 886
8042.73 932
8043.58 958
8044.42 941
8045.27 954
8046.12 833
8046.96 868
8047.81 868
8048.66 935
8049.50 936
8050.35 870
8051.20 858
8052.04 925
8052.89 896
8053.74 907
8054.59 876
8055.43 838
8056.28 905
8057.13 828
8057.97 790
8058.82 789
8059.67 755
8060.52 839
8061.36 797
8062.21 809
8063.06 851
8063.91 825
8064.75 832
8065.60 824
8066.45 849
8067.30 789
8068.15 852
8068.99 843
8069.84 870
8070.69 836
8071.54 788
8072.38 890
8073.23 834
8074.08 751
8074.93 801
8075.78 763
8076.63 829
8077.47 784
8078.32 789
8079.17 797
8080.02 783
8080.87 736
8081.72 778
8082.56 718
8083.41 805
8084.26 782
8085.11 775
8085.96 797
8086.81 815
8087.66 777
8088.51 760
8089.35 774
8090.20 838
8091.05 781
8091.90 761
8092.75 840
8093.60 816
8094.45 856
8095.30 796
8096.15 832
8097.00 787
8097.85 764
8098.70 738
8099.55 771
8100.39 785
8101.24 803
8102.09 808
8102.94 751
8103.79 785
8104.64 825
8105.49 813
8106.34 761
8107.19 819
8108.04 756
8108.89 821
8109.74 760
8110.59 735
8111.44 700
8112.29 784
8113.14 787
8113.99 730
8114.84 787
8115.69 790
8116.54 744
8117.39 858
8118.24 800
8119.09 819
8119.95 807
8120.80 793
8121.65 851
8122.50 798
8123.35 818
8124.20 766
8125.05 830
8125.90 827
8126.75 781
8127.60 838
8128.45 863
8129.30 854
8130.15 910
8131.01 814
8131.86 903
8132.71 832
8133.56 784
8134.41 790
8135.26 900
8136.11 851
8136.96 874
8137.82 803
8138.67 833
8139.52 874
8140.37 790
8141.22 762
8142.07 779
8142.93 820
8143.78 834
8144.63 785
8145.48 844
8146.33 842
8147.19 824
8148.04 863
8148.89 865
8149.74 844
8150.59 847
8151.45 838
8152.30 866
8153.15 873
8154.00 1040
8154.85 1070
8155.71 1019
8156.56 1092
8157.41 1063
8158.26 1045
8159.12 1035
8159.97 897
8160.82 941
8161.68 854
8162.53 810
8163.38 860
8164.23 850
8165.09 890
8165.94 820
8166.79 812
8167.65 886
8168.50 839
8169.35 892
8170.20 869
8171.06 858
8171.91 869
8172.76 886
8173.62 875
8174.47 842
8175.32 871
8176.18 839
8177.03 820
8177.89 737
8178.74 772
8179.59 805
8180.45 802
8181.30 845
8182.15 762
8183.01 759
8183.86 750
8184.72 652
8185.57 751
8186.42 784
8187.28 821
8188.13 799
8188.99 814
8189.84 722
8190.69 731
8191.55 752
8192.40 719
8193.26 696
8194.11 728
8194.97 739
8195.82 724
8196.68 714
8197.53 775
8198.38 737
8199.24 688
8200.09 695
8200.95 671
8201.80 671
8202.66 744
8203.51 807
8204.37 725
8205.22 784
8206.08 861
8206.93 834
8207.79 827
8208.64 765
8209.50 692
8210.35 748
8211.21 754
8212.06 690
8212.92 689
8213.78 768
8214.63 769
8215.49 709
8216.34 794
8217.20 787
8218.05 776
8218.91 807
8219.76 789
8220.62 835
8221.48 860
8222.33 882
8223.19 880
8224.04 928
8224.90 968
8225.76 943
8226.61 813
8227.47 784
8228.32 819
8229.18 895
8230.04 817
8230.89 737
8231.75 800
8232.61 793
8233.46 783
8234.32 710
8235.18 782
8236.03 818
8236.89 796
8237.75 785
8238.60 794
8239.46 768
8240.32 747
8241.17 763
8242.03 771
8242.89 794
8243.74 752
8244.60 758
8245.46 760
8246.31 747
8247.17 771
8248.03 864
8248.89 784
8249.74 822
8250.60 724
8251.46 708
8252.32 762
8253.17 814
8254.03 778
8254.89 759
8255.75 826
8256.60 778
8257.46 795
8258.32 853
8259.18 794
8260.04 725
8260.89 772
8261.75 793
8262.61 758
8263.47 777
8264.33 754
8265.18 812
8266.04 780
8266.90 805
8267.76 758
8268.62 769
8269.47 802
8270.33 702
8271.19 704
8272.05 727
8272.91 717
8273.77 790
8274.63 730
8275.48 754
8276.34 749
8277.20 804
8278.06 795
8278.92 810
8279.78 807
8280.64 773
8281.50 834
8282.36 788
8283.21 706
8284.07 809
8284.93 766
8285.79 832
8286.65 836
8287.51 857
8288.37 885
8289.23 857
8290.09 857
8290.95 863
8291.81 854
8292.67 974
8293.53 990
8294.39 977
8295.25 1001
8296.11 972
8296.97 943
8297.82 1010
8298.68 940
8299.54 904
8300.40 925
8301.26 876
8302.12 925
8302.98 929
8303.84 938
8304.71 970
8305.57 884
8306.43 922
8307.29 874
8308.15 863
8309.01 822
8309.87 897
8310.73 881
8311.59 804
8312.45 843
8313.31 811
8314.17 775
8315.03 870
8315.89 846
8316.75 824
8317.61 804
8318.47 800
8319.33 826
8320.20 779
8321.06 755
8321.92 879
8322.78 828
8323.64 778
8324.50 782
8325.36 850
8326.22 851
8327.09 777
8327.95 754
8328.81 838
8329.67 859
8330.53 783
8331.39 744
8332.25 789
8333.12 818
8333.98 828
8334.84 748
8335.70 847
8336.56 792
8337.42 823
8338.29 812
8339.15 765
8340.01 779
8340.87 849
8341.73 905
8342.60 789
8343.46 774
8344.32 775
8345.18 821
8346.05 836
8346.91 853
8347.77 831
8348.63 896
8349.50 865
8350.36 837
8351.22 857
8352.08 791
8352.95 806
8353.81 815
8354.67 836
8355.53 795
8356.40 793
8357.26 814
8358.12 871
8358.99 811
8359.85 764
8360.71 722
8361.58 747
8362.44 826
8363.30 867
8364.17 840
8365.03 874
8365.89 902
8366.76 924
8367.62 902
8368.48 848
8369.35 840
8370.21 848
8371.07 814
8371.94 845
8372.80 934
8373.66 955
8374.53 908
8375.39 897
8376.26 882
8377.12 953
8377.98 956
8378.85 921
8379.71 895
8380.58 919
8381.44 848
8382.30 931
8383.17 945
8384.03 983
8384.90 919
8385.76 1010
8386.63 1001
8387.49 981
8388.35 932
8389.22 978
8390.08 1017
8390.95 916
8391.81 911
8392.68 968
8393.54 1046
8394.41 902
8395.27 937
8396.14 1021
8397.00 1026
8397.87 940
8398.73 930
8399.60 1117
8400.46 1119
8401.33 1136
8402.19 1018
8403.06 1059
8403.92 991
8404.79 1018
8405.65 1083
8406.52 1126
8407.39 1169
8408.25 1011
8409.12 1014
8409.98 1176
8410.85 1140
8411.71 1133
8412.58 1109
8413.44 1156
8414.31 1038
8415.18 1051
8416.04 1136
8416.91 1224
8417.77 1157
8418.64 1089
8419.51 1223
8420.37 1168
8421.24 1202
8422.11 1198
8422.97 1236
8423.84 1218
8424.70 1241
8425.57 1280
8426.44 1460
8427.30 1336
8428.17 1383
8429.04 1441
8429.90 1367
8430.77 1380
8431.64 1429
8432.50 1398
8433.37 1411
8434.24 1392
8435.10 1458
8435.97 1480
8436.84 1506
8437.71 1547
8438.57 1528
8439.44 1522
8440.31 1752
8441.17 1867
8442.04 1812
8442.91 1965
8443.78 1959
8444.64 1968
8445.51 1979
8446.38 2035
8447.25 2016
8448.11 1995
8448.98 2028
8449.85 1961
8450.72 2024
8451.58 2066
8452.45 2223
8453.32 2263
8454.19 2415
8455.06 2830
8455.92 2961
8456.79 3219
8457.66 3665
8458.53 3703
8459.40 3654
8460.27 3698
8461.13 3351
8462.00 3255
8462.87 3041
8463.74 2705
8464.61 2601
8465.48 2450
8466.34 2420
8467.21 2588
8468.08 2897
8468.95 3375
8469.82 4019
8470.69 4554
8471.56 4854
8472.42 5093
8473.29 5052
8474.16 4538
8475.03 4021
8475.90 3658
8476.77 2977
8477.64 2541
8478.51 2353
8479.38 2071
8480.25 1814
8481.12 1775
8481.99 1647
8482.85 1639
8483.72 1502
8484.59 1508
8485.46 1632
8486.33 1542
8487.20 1497
8488.07 1564
8488.94 1451
8489.81 1444
8490.68 1379
8491.55 1407
8492.42 1413
8493.29 1364
8494.16 1272
8495.03 1365
8495.90 1331
8496.77 1328
8497.64 1300
8498.51 1287
8499.38 1382
8500.25 1411
8501.12 1314
8501.99 1264
8502.86 1298
8503.73 1328
8504.60 1304
8505.47 1376
8506.34 1358
8507.22 1387
8508.09 1351
8508.96 1385
8509.83 1402
8510.70 1395
8511.57 1363
8512.44 1448
8513.31 1489
8514.18 1407
8515.05 1336
8515.92 1413
8516.80 1399
8517.67 1336
8518.54 1287
8519.41 1396
8520.28 1406
8521.15 1323
8522.02 1344
8522.89 1384
8523.77 1367
8524.64 1337
8525.51 1356
8526.38 1408
8527.25 1410
8528.12 1456
8529.00 1408
8529.87 1390
8530.74 1388
8531.61 1422
8532.48 1515
8533.36 1423
8534.23 1423
8535.10 1412
8535.97 1524
8536.84 1485
8537.72 1488
8538.59 1525
8539.46 1517
8540.33 1540
8541.21 1431
8542.08 1413
8542.95 1380
8543.82 1354
8544.70 1443
8545.57 1426
8546.44 1400
8547.31 1346
8548.19 1443
8549.06 1367
8549.93 1385
8550.80 1476
8551.68 1438
8552.55 1486
8553.42 1537
8554.30 1608
8555.17 1628
8556.04 1736
8556.92 1613
8557.79 1487
8558.66 1528
8559.54 1481
8560.41 1500
8561.28 1362
8562.16 1401
8563.03 1304
8563.90 1248
8564.78 1236
8565.65 1279
8566.52 1225
8567.40 1160
8568.27 1143
8569.15 1190
8570.02 1174
8570.89 1237
8571.77 1174
8572.64 1169
8573.51 1253
8574.39 1184
8575.26 1167
8576.14 1217
8577.01 1187
8577.89 1210
8578.76 1194
8579.63 1120
8580.51 1004
8581.38 1046
8582.26 1067
8583.13 1198
8584.01 1164
8584.88 1082
8585.76 1152
8586.63 1092
8587.51 1105
8588.38 1175
8589.26 1164
8590.13 1118
8591.00 1101
8591.88 1143
8592.75 1166
8593.63 1184
8594.51 1132
8595.38 1119
8596.26 1161
8597.13 1193
8598.01 1213
8598.88 1173
8599.76 1207
8600.63 1191
8601.51 1276
8602.38 1189
8603.26 1144
8604.13 1165
8605.01 1215
8605.89 1236
8606.76 1235
8607.64 1175
8608.51 1232
8609.39 1237
8610.26 1277
8611.14 1228
8612.02 1272
8612.89 1386
8613.77 1337
8614.65 1367
8615.52 1333
8616.40 1272
8617.27 1302
8618.15 1304
8619.03 1291
8619.90 1311
8620.78 1316
8621.66 1398
8622.53 1402
8623.41 1437
8624.29 1518
8625.16 1552
8626.04 1612
8626.92 1625
8627.79 1607
8628.67 1638
8629.55 1548
8630.42 1479
8631.30 1409
8632.18 1384
8633.05 1391
8633.93 1319
8634.81 1326
8635.69 1345
8636.56 1291
8637.44 1230
8638.32 1298
8639.20 1264
8640.07 1306
8640.95 1311
8641.83 1355
8642.71 1284
8643.58 1330
8644.46 1448
8645.34 1282
8646.22 1378
8647.09 1386
8647.97 1395
8648.85 1422
8649.73 1383
8650.61 1493
8651.48 1442
8652.36 1444
8653.24 1459
8654.12 1432
8655.00 1449
8655.87 1412
8656.75 1484
8657.63 1459
8658.51 1495
8659.39 1564
8660.27 1447
8661.14 1446
8662.02 1397
8662.90 1477
8663.78 1585
8664.66 1523
8665.54 1641
8666.42 1601
8667.30 1555
8668.17 1560
8669.05 1642
8669.93 1593
8670.81 1762
8671.69 1838
8672.57 1782
8673.45 1812
8674.33 1898
8675.21 2023
8676.09 2190
8676.97 2142
8677.84 2051
8678.72 1977
8679.60 1968
8680.48 1913
8681.36 1825
8682.24 1842
8683.12 1690
8684.00 1817
8684.88 1769
8685.76 1727
8686.64 1811
8687.52 1820
8688.40 2009
8689.28 2166
8690.16 2447
8691.04 2817
8691.92 3251
8692.80 3776
8693.68 3982
8694.56 4303
8695.44 4305
8696.32 3992
8697.20 3514
8698.08 3094
8698.96 2780
8699.84 2393
8700.72 2103
8701.60 1959
8702.48 1891
8703.37 1656
8704.25 1611
8705.13 1569
8706.01 1439
8706.89 1521
8707.77 1494
8708.65 1488
8709.53 1384
8710.41 1410
8711.29 1347
8712.17 1341
8713.06 1336
8713.94 1313
8714.82 1203
8715.70 1184
8716.58 1257
8717.46 1229
8718.34 1204
8719.22 1185
8720.11 1266
8720.99 1236
8721.87 1243
8722.75 1245
8723.63 1283
8724.51 1403
8725.40 1345
8726.28 1274
8727.16 1235
8728.04 1323
8728.92 1358
8729.81 1438
8730.69 1359
8731.57 1383
8732.45 1388
8733.33 1326
8734.22 1294
8735.10 1309
8735.98 1329
8736.86 1338
8737.75 1219
8738.63 1277
8739.51 1283
8740.39 1249
8741.28 1274
8742.16 1322
8743.04 1269
8743.92 1216
8744.81 1278
8745.69 1217
8746.57 1310
8747.46 1335
8748.34 1274
8749.22 1314
8750.10 1215
8750.99 1279
8751.87 1296
8752.75 1322
8753.64 1360
8754.52 1253
8755.40 1356
8756.29 1345
8757.17 1386
8758.05 1432
8758.94 1403
8759.82 1512
8760.70 1463
8761.59 1360
8762.47 1425
8763.35 1512
8764.24 1473
8765.12 1473
8766.01 1471
8766.89 1494
8767.77 1591
8768.66 1500
8769.54 1512
8770.43 1588
8771.31 1513
8772.19 1633
8773.08 1616
8773.96 1514
8774.85 1494
8775.73 1447
8776.62 1470
8777.50 1469
8778.38 1496
8779.27 1581
8780.15 1519
8781.04 1676
8781.92 1788
8782.81 1834
8783.69 1849
8784.58 1927
8785.46 1874
8786.35 1719
8787.23 1806
8788.12 1583
8789.00 1593
8789.89 1712
8790.77 1732
8791.66 1780
8792.54 1813
8793.43 1893
8794.31 1960
8795.20 1942
8796.08 1940
8796.97 1941
8797.85 1767
8798.74 1714
8799.62 1724
8800.51 1648
8801.40 1482
8802.28 1487
8803.17 1565
8804.05 1503
8804.94 1485
8805.82 1521
8806.71 1553
8807.60 1656
8808.48 1601
8809.37 1530
8810.25 1564
8811.14 1706
8812.03 1624
8812.91 1579
8813.80 1604
8814.69 1580
8815.57 1485
8816.46 1432
8817.34 1410
8818.23 1251
8819.12 1286
8820.00 1318
8820.89 1316
8821.78 1314
8822.66 1344
8823.55 1288
8824.44 1280
8825.32 1311
8826.21 1295
8827.10 1243
8827.99 1314
8828.87 1329
8829.76 1355
8830.65 1264
8831.53 1249
8832.42 1306
8833.31 1200
8834.20 1187
8835.08 1137
8835.97 1086
8836.86 1208
8837.74 1203
8838.63 1134
8839.52 1174
8840.41 1108
8841.30 1217
8842.18 1185
8843.07 1097
8843.96 1125
8844.85 1233
8845.73 1227
8846.62 1283
8847.51 1331
8848.40 1344
8849.29 1322
8850.17 1297
8851.06 1313
8851.95 1215
8852.84 1186
8853.73 1194
8854.61 1050
8855.50 1032
8856.39 1144
8857.28 1104
8858.17 1095
8859.06 1100
8859.95 1117
8860.83 1076
8861.72 1026
8862.61 1080
8863.50 1034
8864.39 1100
8865.28 1041
8866.17 1080
8867.06 1094
8867.94 1099
8868.83 1097
8869.72 1091
8870.61 975
8871.50 946
8872.39 970
8873.28 982
8874.17 957
8875.06 1046
8875.95 1027
8876.84 929
8877.73 922
8878.62 955
8879.51 962
8880.40 1069
8881.28 948
8882.17 987
8883.06 917
8883.95 973
8884.84 987
8885.73 998
8886.62 987
8887.51 991
8888.40 988
8889.29 968
8890.18 941
8891.07 920
8891.96 953
8892.85 920
8893.74 890
8894.63 885
8895.53 877
8896.42 891
8897.31 844
8898.20 898
8899.09 875
8899.98 880
8900.87 792
8901.76 861
8902.65 867
8903.54 895
8904.43 914
8905.32 937
8906.21 851
8907.10 832
8907.99 801
8908.89 811
8909.78 818
8910.67 880
8911.56 765
8912.45 791
8913.34 856
8914.23 811
8915.12 802
8916.02 869
8916.91 827
8917.80 804
8918.69 835
8919.58 886
8920.47 800
8921.36 779
8922.26 844
8923.15 740
8924.04 764
8924.93 811
8925.82 762
8926.72 722
8927.61 808
8928.50 800
8929.39 828
8930.28 759
8931.18 757
8932.07 789
8932.96 795
8933.85 807
8934.75 798
8935.64 760
8936.53 747
8937.42 830
8938.31 849
8939.21 827
8940.10 740
8940.99 759
8941.89 712
8942.78 709
8943.67 773
8944.56 821
8945.46 797
8946.35 777
8947.24 775
8948.14 726
8949.03 720
8949.92 720
8950.81 741
8951.71 736
8952.60 699
8953.49 770
8954.39 737
8955.28 794
8956.17 764
8957.07 716
8957.96 700
8958.85 783
8959.75 781
8960.64 774
8961.54 707
8962.43 715
8963.32 731
8964.22 804
8965.11 807
8966.00 715
8966.90 683
8967.79 709
8968.69 742
8969.58 764
8970.47 762
8971.37 767
8972.26 801
8973.16 843
8974.05 754
8974.95 684
8975.84 744
8976.73 760
8977.63 741
8978.52 695
8979.42 745
8980.31 759
8981.21 772
8982.10 801
8983.00 759
8983.89 685
8984.79 687
8985.68 654
8986.58 696
8987.47 673
8988.37 682
8989.26 624
8990.16 664
8991.05 688
8991.95 676
8992.84 658
8993.74 715
8994.63 723
8995.53 645
8996.42 637
8997.32 750
8998.21 719
8999.11 683
9000.01 720
9000.90 692
9001.80 710
9002.69 698
9003.59 741
9004.48 734
9005.38 690
9006.28 653
9007.17 640
9008.07 681
9008.96 678
9009.86 659
9010.76 701
9011.65 672
9012.55 645
9013.45 652
9014.34 697
9015.24 664
9016.13 660
9017.03 658
9017.93 668
9018.82 671
9019.72 705
9020.62 667
9021.51 656
9022.41 688
9023.31 704
9024.20 671
9025.10 665
9026.00 638
9026.89 640
9027.79 690
9028.69 627
9029.59 635
9030.48 654
9031.38 671
9032.28 614
9033.17 569
9034.07 621
9034.97 631
9035.87 638
9036.76 600
9037.66 648
9038.56 607
9039.46 625
9040.35 643
9041.25 647
9042.15 667
9043.05 658
9043.94 691
9044.84 731
9045.74 678
9046.64 705
9047.54 615
9048.43 631
9049.33 632
9050.23 654
9051.13 608
9052.03 681
9052.92 617
9053.82 662
9054.72 697
9055.62 665
9056.52 631
9057.42 614
9058.32 665
9059.21 590
9060.11 658
9061.01 628
9061.91 620
9062.81 624
9063.71 624
9064.61 701
9065.50 661
9066.40 721
9067.30 646
9068.20 664
9069.10 689
9070.00 653
9070.90 663
9071.80 658
9072.70 658
9073.60 638
9074.50 610
9075.40 616
9076.29 617
9077.19 673
9078.09 704
9078.99 678
9079.89 657
9080.79 648
9081.69 680
9082.59 597
9083.49 635
9084.39 600
9085.29 578
9086.19 626
9087.09 656
9087.99 625
9088.89 677
9089.79 746
9090.69 707
9091.59 726
9092.49 654
9093.39 640
9094.29 688
9095.19 730
9096.09 664
9096.99 672
9097.89 648
9098.79 658
9099.69 675
9100.60 699
9101.50 681
9102.40 619
9103.30 597
9104.20 661
9105.10 644
9106.00 628
9106.90 601
9107.80 635
9108.70 574
9109.60 607
9110.50 573
9111.41 647
9112.31 677
9113.21 595
9114.11 605
9115.01 639
9115.91 570
9116.81 592
9117.72 615
9118.62 658
9119.52 637
9120.42 615
9121.32 618
9122.22 611
9123.12 612
9124.03 653
9124.93 627
9125.83 619
9126.73 596
9127.63 650
9128.54 601
9129.44 546
9130.34 602
9131.24 637
9132.14 631
9133.05 571
9133.95 573
9134.85 592
9135.75 612
9136.66 671
9137.56 573
9138.46 603
9139.36 633
9140.27 592
9141.17 660
9142.07 660
9142.97 648
9143.88 670
9144.78 640
9145.68 633
9146.59 563
9147.49 623
9148.39 658
9149.29 576
9150.20 623
9151.10 617
9152.00 608
9152.91 634
9153.81 650
9154.71 601
9155.62 592
9156.52 629
9157.42 531
9158.33 565
9159.23 609
9160.13 598
9161.04 533
9161.94 528
9162.84 605
9163.75 583
9164.65 572
9165.56 605
9166.46 579
9167.36 543
9168.27 596
9169.17 607
9170.08 607
9170.98 556
9171.88 563
9172.79 645
9173.69 689
9174.60 616
9175.50 649
9176.41 578
9177.31 580
9178.21 639
9179.12 586
9180.02 577
9180.93 586
9181.83 574
9182.74 633
9183.64 606
9184.55 612
9185.45 631
9186.36 658
9187.26 643
9188.17 640
9189.07 593
9189.98 593
9190.88 647
9191.79 603
9192.69 642
9193.60 640
9194.50 604
9195.41 648
9196.31 632
9197.22 639
9198.12 712
9199.03 697
9199.93 690
9200.84 746
9201.75 683
9202.65 720
9203.56 753
9204.46 679
9205.37 682
9206.27 655
9207.18 603
9208.09 617
9208.99 617
9209.90 625
9210.80 651
9211.71 586
9212.62 649
9213.52 610
9214.43 632
9215.34 637
9216.24 608
9217.15 624
9218.05 737
9218.96 778
9219.87 756
9220.77 693
9221.68 718
9222.59 711
9223.49 668
9224.40 685
9225.31 597
9226.21 614
9227.12 599
9228.03 632
9228.93 641
9229.84 649
9230.75 635
9231.66 617
9232.56 613
9233.47 629
9234.38 653
9235.28 602
9236.19 617
9237.10 539
9238.01 581
9238.91 609
9239.82 616
9240.73 626
9241.64 662
9242.54 645
9243.45 628
9244.36 600
9245.27 570
9246.18 624
9247.08 621
9247.99 551
9248.90 584
9249.81 581
9250.71 618
9251.62 637
9252.53 607
9253.44 552
9254.35 526
9255.26 564
9256.16 575
9257.07 600
9257.98 560
9258.89 531
9259.80 568
9260.71 589
9261.61 609
9262.52 613
9263.43 644
9264.34 628
9265.25 575
9266.16 518
9267.07 543
9267.98 604
9268.88 614
9269.79 631
9270.70 643
9271.61 632
9272.52 625
9273.43 623
9274.34 621
9275.25 596
9276.16 559
9277.07 582
9277.98 621
9278.89 670
9279.80 617
9280.70 602
9281.61 565
9282.52 573
9283.43 666
9284.34 697
9285.25 570
9286.16 594
9287.07 603
9287.98 641
9288.89 645
9289.80 605
9290.71 581
9291.62 581
9292.53 615
9293.44 644
9294.35 588
9295.26 550
9296.17 584
9297.08 684
9297.99 658
9298.90 609
9299.81 698
9300.73 677
9301.64 590
9302.55 573
9303.46 639
9304.37 651
9305.28 668
9306.19 696
9307.10 646
9308.01 644
9308.92 712
9309.83 719
9310.74 726
9311.65 735
9312.57 713
9313.48 703
9314.39 735
9315.30 672
9316.21 671
9317.12 720
9318.03 677
9318.94 662
9319.86 601
9320.77 635
9321.68 737
9322.59 701
9323.50 658
9324.41 641
9325.33 597
9326.24 615
9327.15 610
9328.06 614
9328.97 668
9329.88 629
9330.80 639
9331.71 621
9332.62 544
9333.53 584
9334.44 643
9335.36 648
9336.27 569
9337.18 618
9338.09 668
9339.01 625
9339.92 613
9340.83 689
9341.74 678
9342.66 647
9343.57 647
9344.48 627
9345.39 629
9346.31 668
9347.22 646
9348.13 654
9349.05 641
9349.96 642
9350.87 637
9351.78 631
9352.70 600
9353.61 645
9354.52 623
9355.44 562
9356.35 609
9357.26 620
9358.18 602
9359.09 595
9360.00 688
9360.92 593
9361.83 588
9362.74 553
9363.66 569
9364.57 587
9365.48 582
9366.40 585
9367.31 601
9368.23 609
9369.14 592
9370.05 625
9370.97 633
9371.88 650
9372.80 621
9373.71 617
9374.62 648
9375.54 576
9376.45 582
9377.37 673
9378.28 644
9379.19 580
9380.11 642
9381.02 650
9381.94 593
9382.85 630
9383.77 624
9384.68 598
9385.60 595
9386.51 678
9387.43 672
9388.34 647
9389.26 642
9390.17 675
9391.09 655
9392.00 711
9392.91 688
9393.83 718
9394.75 812
9395.66 802
9396.58 729
9397.49 758
9398.41 687
9399.32 731
9400.24 709
9401.15 721
9402.07 685
9402.98 754
9403.90 752
9404.81 692
9405.73 745
9406.65 697
9407.56 693
9408.48 659
9409.39 640
9410.31 680
9411.22 690
9412.14 707
9413.06 705
9413.97 643
9414.89 656
9415.80 674
9416.72 703
9417.64 676
9418.55 763
9419.47 747
9420.39 731
9421.30 782
9422.22 733
9423.14 741
9424.05 715
9424.97 725
9425.88 770
9426.80 719
9427.72 702
9428.64 656
9429.55 649
9430.47 723
9431.39 750
9432.30 765
9433.22 673
9434.14 689
9435.05 731
9435.97 765
9436.89 763
9437.81 748
9438.72 735
9439.64 768
9440.56 747
9441.47 712
9442.39 698
9443.31 752
9444.23 783
9445.14 695
9446.06 696
9446.98 714
9447.90 749
9448.81 815
9449.73 772
9450.65 748
9451.57 777
9452.49 862
9453.40 871
9454.32 938
9455.24 957
9456.16 919
9457.08 938
9457.99 862
9458.91 838
9459.83 810
9460.75 854
9461.67 751
9462.59 755
9463.50 713
9464.42 666
9465.34 724
9466.26 691
9467.18 743
9468.10 702
9469.02 742
9469.94 728
9470.85 771
9471.77 756
9472.69 658
9473.61 696
9474.53 766
9475.45 732
9476.37 691
9477.29 765
9478.21 734
9479.13 732
9480.04 762
9480.96 727
9481.88 774
9482.80 711
9483.72 795
9484.64 729
9485.56 764
9486.48 737
9487.40 757
9488.32 771
9489.24 748
9490.16 812
9491.08 747
9492.00 697
9492.92 698
9493.84 705
9494.76 726
9495.68 696
9496.60 765
9497.52 688
9498.44 726
9499.36 787
9500.28 786
9501.20 742
9502.12 743
9503.04 711
9503.96 679
9504.88 740
9505.80 733
9506.72 672
9507.64 729
9508.56 718
9509.48 704
9510.41 743
9511.33 807
9512.25 749
9513.17 727
9514.09 718
9515.01 827
9515.93 807
9516.85 788
9517.77 810
9518.69 855
9519.61 840
9520.54 770
9521.46 833
9522.38 776
9523.30 768
9524.22 785
9525.14 803
9526.06 784
9526.99 792
9527.91 863
9528.83 870
9529.75 917
9530.67 918
9531.59 1055
9532.52 1141
9533.44 1202
9534.36 1205
9535.28 1196
9536.20 1184
9537.13 1196
9538.05 1115
9538.97 1055
9539.89 1017
9540.81 917
9541.74 899
9542.66 831
9543.58 775
9544.50 794
9545.43 852
9546.35 810
9547.27 798
9548.19 781
9549.12 806
9550.04 773
9550.96 745
9551.88 755
9552.81 806
9553.73 833
9554.65 792
9555.58 816
9556.50 747
9557.42 831
9558.34 836
9559.27 813
9560.19 843
9561.11 863
9562.04 881
9562.96 851
9563.88 817
9564.81 840
9565.73 811
9566.65 775
9567.58 738
9568.50 764
9569.43 773
9570.35 800
9571.27 757
9572.20 756
9573.12 774
9574.04 779
9574.97 762
9575.89 736
9576.82 738
9577.74 744
9578.66 746
9579.59 741
9580.51 754
9581.44 765
9582.36 769
9583.28 745
9584.21 729
9585.13 738
9586.06 678
9586.98 718
9587.91 719
9588.83 699
9589.76 738
9590.68 743
9591.60 719
9592.53 818
9593.45 752
9594.38 728
9595.30 738
9596.23 750
9597.15 818
9598.08 761
9599.00 798
9599.93 736
9600.85 752
9601.78 797
9602.70 878
9603.63 808
9604.55 832
9605.48 820
9606.41 817
9607.33 826
9608.26 878
9609.18 802
9610.11 845
9611.03 903
9611.96 878
9612.88 817
9613.81 856
9614.74 854
9615.66 820
9616.59 829
9617.51 812
9618.44 905
9619.37 876
9620.29 850
9621.22 868
9622.14 886
9623.07 841
9624.00 842
9624.92 895
9625.85 896
9626.78 859
9627.70 908
9628.63 930
9629.55 852
9630.48 896
9631.41 899
9632.33 994
9633.26 943
9634.19 1035
9635.11 1027
9636.04 996
9636.97 1047
9637.90 984
9638.82 995
9639.75 1033
9640.68 1054
9641.60 1094
9642.53 1055
9643.46 1044
9644.38 1154
9645.31 1025
9646.24 1192
9647.17 1238
9648.09 1315
9649.02 1428
9649.95 1494
9650.88 1514
9651.80 1351
9652.73 1373
9653.66 1350
9654.59 1244
9655.51 1303
9656.44 1266
9657.37 1196
9658.30 1164
9659.23 1037
9660.15 1053
9661.08 1046
9662.01 1003
9662.94 1018
9663.87 1012
9664.80 1023
9665.72 1091
9666.65 1110
9667.58 1130
9668.51 1141
9669.44 1144
9670.37 1082
9671.29 1085
9672.22 1150
9673.15 1088
9674.08 1130
9675.01 1078
9675.94 1113
9676.87 1143
9677.79 1108
9678.72 1111
9679.65 1068
9680.58 1147
9681.51 1145
9682.44 1102
9683.37 1067
9684.30 1083
9685.23 1129
9686.16 1137
9687.09 1188
9688.01 1133
9688.94 1280
9689.87 1268
9690.80 1279
9691.73 1251
9692.66 1284
9693.59 1258
9694.52 1262
9695.45 1253
9696.38 1277
9697.31 1323
9698.24 1401
9699.17 1373
9700.10 1373
9701.03 1443
9701.96 1490
9702.89 1402
9703.82 1332
9704.75 1341
9705.68 1256
9706.61 1076
9707.54 1165
9708.47 1173
9709.40 1092
9710.33 1051
9711.26 1113
9712.19 1104
9713.12 1135
9714.05 1179
9714.98 1199
9715.92 1137
9716.85 1100
9717.78 1068
9718.71 1030
9719.64 1132
9720.57 1090
9721.50 1091
9722.43 1063
9723.36 1034
9724.29 993
9725.22 922
9726.16 937
9727.09 929
9728.02 927
9728.95 928
9729.88 1037
9730.81 1055
9731.74 1068
9732.67 1031
9733.61 993
9734.54 1038
9735.47 1063
9736.40 1053
9737.33 963
9738.26 925
9739.20 978
9740.13 964
9741.06 939
9741.99 886
9742.92 849
9743.86 890
9744.79 882
9745.72 997
9746.65 973
9747.58 944
9748.52 929
9749.45 920
9750.38 901
9751.31 937
9752.25 901
9753.18 899
9754.11 915
9755.04 911
9755.98 942
9756.91 861
9757.84 883
9758.77 864
9759.71 941
9760.64 930
9761.57 980
9762.51 955
9763.44 914
9764.37 803
9765.30 803
9766.24 968
9767.17 875
9768.10 881
9769.04 881
9769.97 902
9770.90 911
9771.84 926
9772.77 869
9773.70 872
9774.64 912
9775.57 966
9776.50 939
9777.44 905
9778.37 956
9779.31 1020
9780.24 1045
9781.17 1042
9782.11 1067
9783.04 1060
9783.97 1043
9784.91 1043
9785.84 991
9786.78 975
9787.71 932
9788.64 937
9789.58 954
9790.51 937
9791.45 963
9792.38 897
9793.32 845
9794.25 904
9795.19 908
9796.12 881
9797.05 967
9797.99 969
9798.92 963
9799.86 970
9800.79 990
9801.73 977
9802.66 958
9803.60 961
9804.53 910
9805.47 946
9806.40 866
9807.34 908
9808.27 886
9809.21 821
9810.14 855
9811.08 852
9812.01 837
9812.95 886
9813.88 895
9814.82 928
9815.75 809
9816.69 803
9817.63 826
9818.56 798
9819.50 812
9820.43 795
9821.37 813
9822.30 832
9823.24 814
9824.18 850
9825.11 737
9826.05 734
9826.98 774
9827.92 830
9828.86 821
9829.79 805
9830.73 802
9831.66 756
9832.60 745
9833.54 762
9834.47 761
9835.41 782
9836.35 775
9837.28 768
9838.22 769
9839.16 829
9840.09 781
9841.03 737
9841.97 825
9842.90 782
9843.84 821
9844.78 838
9845.71 789
9846.65 783
9847.59 763
9848.52 813
9849.46 830
9850.40 802
9851.34 840
9852.27 811
9853.21 859
9854.15 821
9855.08 802
9856.02 933
9856.96 882
9857.90 834
9858.83 811
9859.77 815
9860.71 818
9861.65 817
9862.58 830
9863.52 841
9864.46 793
9865.40 754
9866.34 777
9867.27 803
9868.21 818
9869.15 799
9870.09 779
9871.03 773
9871.96 759
9872.90 827
9873.84 764
9874.78 794
9875.72 797
9876.66 781
9877.59 763
9878.53 723
9879.47 782
9880.41 814
9881.35 804
9882.29 772
9883.23 755
9884.16 821
9885.10 826
9886.04 734
9886.98 736
9887.92 773
9888.86 742
9889.80 763
9890.74 731
9891.68 723
9892.61 763
9893.55 722
9894.49 732
9895.43 763
9896.37 765
9897.31 757
9898.25 717
9899.19 750
9900.13 705
9901.07 692
9902.01 763
9902.95 776
9903.89 719
9904.83 776
9905.77 756
9906.71 706
9907.65 704
9908.59 728
9909.53 774
9910.47 833
9911.41 757
9912.35 747
9913.29 722
9914.23 741
9915.17 731
9916.11 697
9917.05 787
9917.99 750
9918.93 810
9919.87 828
9920.81 817
9921.75 789
9922.69 812
9923.63 801
9924.57 841
9925.51 886
9926.45 1057
9927.39 1144
9928.33 1185
9929.28 1181
9930.22 1190
9931.16 1143
9932.10 1165
9933.04 1095
9933.98 980
9934.92 950
9935.86 968
9936.80 876
9937.74 869
9938.69 804
9939.63 790
9940.57 769
9941.51 795
9942.45 774
9943.39 832
9944.34 846
9945.28 791
9946.22 854
9947.16 819
9948.10 764
9949.04 745
9949.99 798
9950.93 805
9951.87 740
9952.81 711
9953.75 793
9954.70 768
9955.64 782
9956.58 787
9957.52 757
9958.46 818
9959.41 728
9960.35 676
9961.29 730
9962.23 743
9963.18 714
9964.12 753
9965.06 717
9966.00 803
9966.95 834
9967.89 737
9968.83 732
9969.77 737
9970.72 730
9971.66 766
9972.60 739
9973.55 685
9974.49 714
9975.43 683
9976.38 701
9977.32 640
9978.26 673
9979.21 659
9980.15 642
9981.09 681
9982.04 676
9982.98 663
9983.92 638
9984.87 617
9985.81 622
9986.75 630
9987.70 653
9988.64 648
9989.58 691
9990.53 672
9991.47 613
9992.42 626
9993.36 638
9994.30 643
9995.25 649
9996.19 625
9997.14 593
9998.08 666
9999.02 670
9999.97 667
10000.91 710
10001.86 719
10002.80 652
10003.75 693
10004.69 636
10005.63 656
10006.58 664
10007.52 732
10008.47 714
10009.41 710
10010.36 611
10011.30 632
10012.25 615
10013.19 653
10014.14 649
10015.08 615
10016.03 618
10016.97 641
10017.92 663
10018.86 644
10019.81 640
10020.75 666
10021.70 706
10022.64 683
10023.59 639
10024.53 612
10025.48 680
10026.42 652
10027.37 671
10028.32 672
10029.26 663
10030.21 639
10031.15 701
10032.10 706
10033.04 639
10033.99 675
10034.94 682
10035.88 606
10036.83 614
10037.77 641
10038.72 664
10039.67 620
10040.61 607
10041.56 632
10042.50 654
10043.45 665
10044.40 666
10045.34 711
10046.29 670
10047.24 670
10048.18 661
10049.13 644
10050.08 607
10051.02 606
10051.97 591
10052.92 592
10053.86 613
10054.81 668
10055.76 584
10056.70 543
10057.65 585
10058.60 569
10059.54 589
10060.49 654
10061.44 632
10062.39 608
10063.33 620
10064.28 597
10065.23 573
10066.17 589
10067.12 627
10068.07 597
10069.02 598
10069.96 641
10070.91 580
10071.86 584
10072.81 634
10073.76 606
10074.70 609
10075.65 675
10076.60 600
10077.55 545
10078.49 601
10079.44 614
10080.39 645
10081.34 699
10082.29 598
10083.23 591
10084.18 620
10085.13 660
10086.08 644
10087.03 649
10087.98 610
10088.92 620
10089.87 603
10090.82 574
10091.77 652
10092.72 593
10093.67 558
10094.62 596
10095.56 609
10096.51 600
10097.46 593
10098.41 589
10099.36 619
10100.31 604
10101.26 568
10102.21 599
10103.16 607
10104.11 580
10105.05 623
10106.00 615
10106.95 565
10107.90 620
10108.85 573
10109.80 509
10110.75 564
10111.70 645
10112.65 629
10113.60 549
10114.55 603
10115.50 660
10116.45 666
10117.40 610
10118.35 582
10119.30 587
10120.25 622
10121.20 537
10122.15 581
10123.10 576
10124.05 561
10125.00 585
10125.95 612
10126.90 614
10127.85 558
10128.80 578
10129.75 554
10130.70 561
10131.65 558
10132.60 585
10133.55 565
10134.50 612
10135.45 584
10136.40 608
10137.35 558
10138.30 535
10139.26 562
10140.21 552
10141.16 542
10142.11 546
10143.06 612
10144.01 599
10144.96 624
10145.91 643
10146.86 615
10147.81 610
10148.77 575
10149.72 609
10150.67 646
10151.62 630
10152.57 602
10153.52 551
10154.47 553
10155.43 586
10156.38 541
10157.33 613
10158.28 589
10159.23 551
10160.18 591
10161.14 574
10162.09 635
10163.04 620
10163.99 631
10164.94 650
10165.90 683
10166.85 650
10167.80 659
10168.75 673
10169.70 613
10170.66 648
10171.61 594
10172.56 642
10173.51 605
10174.47 666
10175.42 644
10176.37 626
10177.32 640
10178.28 663
10179.23 698
10180.18 723
10181.14 679
10182.09 693
10183.04 772
10183.99 743
10184.95 708
10185.90 693
10186.85 657
10187.81 690
10188.76 696
10189.71 723
10190.67 767
10191.62 716
10192.57 726
10193.53 740
10194.48 743
10195.43 747
10196.39 727
10197.34 781
10198.29 800
10199.25 743
10200.20 739
10201.15 787
10202.11 760
10203.06 786
10204.02 836
10204.97 832
10205.92 865
10206.88 873
10207.83 876
10208.79 889
10209.74 875
10210.69 968
10211.65 857
10212.60 760
10213.56 740
10214.51 818
10215.46 819
10216.42 798
10217.37 804
10218.33 768
10219.28 811
10220.24 790
10221.19 739
10222.15 730
10223.10 817
10224.06 751
10225.01 726
10225.97 701
10226.92 697
10227.88 710
10228.83 677
10229.79 748
10230.74 800
10231.70 781
10232.65 790
10233.61 913
10234.56 909
10235.52 897
10236.47 988
10237.43 981
10238.38 1071
10239.34 957
10240.29 906
10241.25 879
10242.21 838
10243.16 810
10244.12 742
10245.07 781
10246.03 805
10246.98 691
10247.94 641
10248.90 669
10249.85 677
10250.81 650
10251.76 699
10252.72 770
10253.68 779
10254.63 677
10255.59 693
10256.55 702
10257.50 770
10258.46 705
10259.41 629
10260.37 651
10261.33 675
10262.28 660
10263.24 592
10264.20 622
10265.15 703
10266.11 729
10267.07 670
10268.02 676
10268.98 658
10269.94 652
10270.90 702
10271.85 693
10272.81 718
10273.77 683
10274.72 600
10275.68 608
10276.64 619
10277.60 579
10278.55 594
10279.51 603
10280.47 555
10281.43 549
10282.38 650
10283.34 686
10284.30 612
10285.26 578
10286.21 614
10287.17 595
10288.13 601
10289.09 639
10290.04 562
10291.00 612
10291.96 656
10292.92 646
10293.88 659
10294.83 692
10295.79 646
10296.75 634
10297.71 650
10298.67 548
10299.63 591
10300.58 558
10301.54 635
10302.50 624
10303.46 585
10304.42 534
10305.38 554
10306.34 592
10307.29 586
10308.25 556
10309.21 590
10310.17 614
10311.13 638
10312.09 585
10313.05 606
10314.01 632
10314.97 579
10315.92 594
10316.88 597
10317.84 599
10318.80 609
10319.76 576
10320.72 603
10321.68 585
10322.64 599
10323.60 580
10324.56 626
10325.52 639
10326.48 583
10327.44 607
10328.40 602
10329.36 570
10330.32 645
10331.28 629
10332.24 613
10333.20 635
10334.16 599
10335.12 663
10336.08 623
10337.04 551
10338.00 591
10338.96 591
10339.92 551
10340.88 577
10341.84 572
10342.80 540
10343.76 555
10344.72 518
10345.68 525
10346.64 591
10347.60 627
10348.56 592
10349.52 523
10350.48 555
10351.44 537
10352.40 568
10353.36 561
10354.32 575
10355.29 555
10356.25 577
10357.21 520
10358.17 563
10359.13 535
10360.09 498
10361.05 518
10362.01 574
10362.97 563
10363.94 553
10364.90 546
10365.86 490
10366.82 497
10367.78 482
10368.74 484
10369.70 514
10370.67 525
10371.63 498
10372.59 458
10373.55 526
10374.51 533
10375.47 536
10376.44 543
10377.40 494
10378.36 482
10379.32 515
10380.28 562
10381.25 533
10382.21 584
10383.17 594
10384.13 541
10385.10 593
10386.06 617
10387.02 584
10387.98 520
10388.95 523
10389.91 511
10390.87 527
10391.83 512
10392.80 513
10393.76 507
10394.72 498
10395.68 493
10396.65 530
10397.61 553
10398.57 530
10399.54 556
10400.50 578
10401.46 539
10402.43 491
10403.39 591
10404.35 545
10405.31 551
10406.28 507
10407.24 545
10408.20 562
10409.17 556
10410.13 485
10411.10 527
10412.06 564
10413.02 537
10413.99 634
10414.95 611
10415.91 615
10416.88 646
10417.84 689
10418.80 771
10419.77 729
10420.73 759
10421.70 725
10422.66 739
10423.63 722
10424.59 774
10425.55 661
10426.52 689
10427.48 655
10428.45 638
10429.41 562
10430.37 535
10431.34 558
10432.30 586
10433.27 506
10434.23 522
10435.20 548
10436.16 541
10437.13 542
10438.09 496
10439.06 541
10440.02 552
10440.99 577
10441.95 563
10442.92 500
10443.88 464
10444.85 498
10445.81 514
10446.78 500
10447.74 515
10448.71 496
10449.67 519
10450.64 504
10451.60 453
10452.57 464
10453.53 537
10454.50 460
10455.47 482
10456.43 491
10457.40 516
10458.36 573
10459.33 490
10460.29 465
10461.26 489
10462.23 508
10463.19 512
10464.16 496
10465.12 464
10466.09 511
10467.06 460
10468.02 493
10468.99 449
10469.95 466
10470.92 458
10471.89 466
10472.85 419
10473.82 465
10474.79 526
10475.75 505
10476.72 503
10477.69 466
10478.65 517
10479.62 549
10480.59 517
10481.55 493
10482.52 469
10483.49 512
10484.45 456
10485.42 458
10486.39 489
10487.35 528
10488.32 529
10489.29 542
10490.26 520
10491.22 512
10492.19 462
10493.16 505
10494.13 530
10495.09 467
10496.06 475
10497.03 447
10497.99 502
10498.96 532
10499.93 480
10500.90 510
10501.87 558
10502.83 497
10503.80 497
10504.77 506
10505.74 526
10506.70 540
10507.67 511
10508.64 461
10509.61 471
10510.58 463
10511.55 427
10512.51 486
10513.48 513
10514.45 504
10515.42 504
10516.39 486
10517.36 531
10518.32 535
10519.29 560
10520.26 524
10521.23 509
10522.20 495
10523.17 492
10524.14 492
10525.10 493
10526.07 492
10527.04 435
10528.01 499
10528.98 506
10529.95 520
10530.92 455
10531.89 488
10532.86 438
10533.83 451
10534.79 508
10535.76 486
10536.73 474
10537.70 509
10538.67 486
10539.64 476
10540.61 487
10541.58 516
10542.55 495
10543.52 497
10544.49 507
10545.46 520
10546.43 497
10547.40 549
10548.37 528
10549.34 502
10550.31 506
10551.28 513
10552.25 534
10553.22 493
10554.19 487
10555.16 517
10556.13 534
10557.10 580
10558.07 497
10559.04 582
10560.01 597
10560.98 693
10561.95 651
10562.92 689
10563.89 670
10564.86 751
10565.83 717
10566.81 673
10567.78 622
10568.75 580
10569.72 539
10570.69 549
10571.66 582
10572.63 536
10573.60 565
10574.57 522
10575.54 552
10576.51 534
10577.49 488
10578.46 485
10579.43 503
10580.40 488
10581.37 484
10582.34 480
10583.31 520
10584.29 555
10585.26 533
10586.23 494
10587.20 573
10588.17 625
10589.14 621
10590.12 569
10591.09 583
10592.06 551
10593.03 538
10594.00 575
10594.98 566
10595.95 559
10596.92 535
10597.89 543
10598.86 586
10599.84 552
10600.81 551
10601.78 540
10602.75 483
10603.73 502
10604.70 524
10605.67 506
10606.64 539
10607.62 512
10608.59 485
10609.56 487
10610.53 487
10611.51 469
10612.48 484
10613.45 515
10614.43 531
10615.40 520
10616.37 529
10617.34 517
10618.32 535
10619.29 544
10620.26 527
10621.24 538
10622.21 496
10623.18 470
10624.16 470
10625.13 544
10626.10 549
10627.08 519
10628.05 562
10629.02 563
10630.00 510
10630.97 521
10631.95 504
10632.92 514
10633.89 547
10634.87 535
10635.84 564
10636.81 629
10637.79 645
10638.76 648
10639.74 680
10640.71 660
10641.69 707
10642.66 682
10643.63 642
10644.61 656
10645.58 584
10646.56 543
10647.53 586
10648.51 544
10649.48 550
10650.45 538
10651.43 490
10652.40 524
10653.38 487
10654.35 477
10655.33 566
10656.30 545
10657.28 509
10658.25 497
10659.23 501
10660.20 515
10661.18 523
10662.15 512
10663.13 475
10664.10 491
10665.08 545
10666.05 557
10667.03 542
10668.00 522
10668.98 505
10669.96 499
10670.93 513
10671.91 492
10672.88 477
10673.86 538
10674.83 591
10675.81 530
10676.79 547
10677.76 545
10678.74 515
10679.71 480
10680.69 498
10681.66 557
10682.64 596
10683.62 560
10684.59 541
10685.57 541
10686.55 496
10687.52 509
10688.50 554
10689.47 517
10690.45 515
10691.43 496
10692.40 551
10693.38 534
10694.36 492
10695.33 464
10696.31 508
10697.29 485
10698.26 480
10699.24 425
10700.22 407
10701.19 454
10702.17 430
10703.15 452
10704.13 461
10705.10 514
10706.08 465
10707.06 479
10708.03 468
10709.01 549
10709.99 433
10710.97 479
10711.94 492
10712.92 498
10713.90 478
10714.88 470
10715.85 438
10716.83 484
10717.81 513
10718.79 497
10719.76 497
10720.74 512
10721.72 498
10722.70 466
10723.68 495
10724.65 439
10725.63 517
10726.61 479
10727.59 511
10728.57 555
10729.54 501
10730.52 496
10731.50 514
10732.48 501
10733.46 502
10734.44 486
10735.41 523
10736.39 522
10737.37 475
10738.35 490
10739.33 479
10740.31 542
10741.29 438
10742.26 524
10743.24 532
10744.22 507
10745.20 493
10746.18 455
10747.16 458
10748.14 499
10749.12 530
10750.10 491
10751.08 496
10752.05 493
10753.03 513
10754.01 523
10754.99 483
10755.97 515
10756.95 517
10757.93 481
10758.91 475
10759.89 445
10760.87 512
10761.85 526
10762.83 527
10763.81 524
10764.79 489
10765.77 550
10766.75 552
10767.73 499
10768.71 506
10769.69 550
10770.67 512
10771.65 512
10772.63 514
10773.61 530
10774.59 471
10775.57 499
10776.55 493
10777.53 540
10778.51 573
10779.49 531
10780.47 552
10781.45 517
10782.43 555
10783.41 551
10784.39 546
10785.38 554
10786.36 538
10787.34 529
10788.32 526
10789.30 570
10790.28 517
10791.26 491
10792.24 500
10793.22 519
10794.20 507
10795.19 526
10796.17 487
10797.15 511
10798.13 524
10799.11 522
10800.09 515
10801.07 477
10802.05 569
10803.04 545
10804.02 524
10805.00 481
10805.98 531
10806.96 488
10807.94 513
10808.93 498
10809.91 559
10810.89 530
10811.87 488
10812.85 441
10813.84 498
10814.82 482
10815.80 486
10816.78 522
10817.77 430
10818.75 468
10819.73 485
10820.71 511
10821.69 527
10822.68 527
10823.66 501
10824.64 529
10825.62 559
10826.61 567
10827.59 519
10828.57 507
10829.56 501
10830.54 509
10831.52 554
10832.50 521
10833.49 497
10834.47 526
10835.45 522
10836.44 485
10837.42 441
10838.40 503
10839.39 530
10840.37 525
10841.35 469
10842.34 470
10843.32 495
10844.30 519
10845.29 545
10846.27 494
10847.25 513
10848.24 533
10849.22 526
10850.20 500
10851.19 522
10852.17 595
10853.16 603
10854.14 494
10855.12 519
10856.11 560
10857.09 525
10858.08 547
10859.06 524
10860.04 503
10861.03 554
10862.01 617
10863.00 630
10863.98 542
10864.96 583
10865.95 625
10866.93 624
10867.92 612
10868.90 615
10869.89 623
10870.87 595
10871.86 548
10872.84 580
10873.83 592
10874.81 559
10875.80 591
10876.78 608
10877.77 595
10878.75 574
10879.74 561
10880.72 617
10881.71 679
10882.69 624
10883.68 633
10884.66 662
10885.65 680
10886.63 687
10887.62 635
10888.60 685
10889.59 693
10890.57 660
10891.56 640
10892.55 622
10893.53 624
10894.52 605
10895.50 653
10896.49 679
10897.47 638
10898.46 672
10899.45 688
10900.43 621
10901.42 621
10902.40 705
10903.39 680
10904.38 698
10905.36 783
10906.35 711
10907.34 725
10908.32 759
10909.31 753
10910.29 663
10911.28 707
10912.27 683
10913.25 721
10914.24 773
10915.23 775
10916.21 794
10917.20 801
10918.19 775
10919.17 730
10920.16 715
10921.15 804
10922.14 826
10923.12 769
10924.11 787
10925.10 767
10926.08 784
10927.07 819
10928.06 833
10929.05 825
10930.03 860
10931.02 882
10932.01 899
10933.00 820
10933.98 814
10934.97 836
10935.96 876
10936.95 869
10937.93 883
10938.92 851
10939.91 902
10940.90 922
10941.88 930
10942.87 1021
10943.86 1033
10944.85 1032
10945.84 1048
10946.82 1054
10947.81 937
10948.80 935
10949.79 951
10950.78 982
10951.77 991
10952.75 932
10953.74 1020
10954.73 1058
10955.72 1035
10956.71 1142
10957.70 1150
10958.69 1222
10959.67 1245
10960.66 1275
10961.65 1232
10962.64 1374
10963.63 1308
10964.62 1214
10965.61 1139
10966.60 1062
10967.58 1033
10968.57 1017
10969.56 1000
10970.55 1082
10971.54 991
10972.53 969
10973.52 924
10974.51 982
10975.50 921
10976.49 932
10977.48 973
10978.47 965
10979.46 1030
10980.45 1053
10981.44 1012
10982.43 1038
10983.42 1018
10984.41 1105
10985.40 1030
10986.38 1097
10987.37 1110
10988.36 1140
10989.35 1153
10990.34 1129
10991.34 1087
10992.33 1076
10993.32 1089
10994.31 1204
10995.30 1185
10996.29 1323
10997.28 1398
10998.27 1570
10999.26 1672
11000.25 1761
11001.24 1929
11002.23 1893
11003.22 1846
11004.21 1802
11005.20 1739
11006.19 1579
11007.18 1411
11008.17 1303
11009.16 1167
11010.16 1096
11011.15 1089
11012.14 1015
11013.13 1035
11014.12 1023
11015.11 985
11016.10 1021
11017.09 1008
11018.08 953
11019.08 964
11020.07 972
11021.06 984
11022.05 937
11023.04 843
11024.03 896
11025.03 862
11026.02 891
11027.01 859
11028.00 858
11028.99 863
11029.98 879
11030.98 835
11031.97 832
11032.96 830
11033.95 813
11034.94 835
11035.94 838
11036.93 804
11037.92 834
11038.91 834
11039.91 861
11040.90 786
11041.89 827
11042.88 822
11043.87 871
11044.87 811
11045.86 771
11046.85 738
11047.85 706
11048.84 747
11049.83 754
11050.82 683
11051.82 688
11052.81 762
11053.80 764
11054.80 697
11055.79 706
11056.78 677
11057.77 716
11058.77 728
11059.76 741
11060.75 715
11061.75 708
11062.74 691
11063.73 740
11064.73 687
11065.72 656
11066.71 697
11067.71 753
11068.70 747
11069.70 743
11070.69 707
11071.68 758
11072.68 766
11073.67 720
11074.66 722
11075.66 716
11076.65 772
11077.65 751
11078.64 749
11079.63 690
11080.63 693
11081.62 723
11082.62 720
11083.61 704
11084.61 674
11085.60 729
11086.59 741
11087.59 727
11088.58 704
11089.58 722
11090.57 773
11091.57 741
11092.56 709
11093.56 700
11094.55 679
11095.55 696
11096.54 655
11097.54 679
11098.53 636
11099.53 689
11100.52 765
11101.52 647
11102.51 646
11103.51 704
11104.50 746
11105.50 726
11106.49 703
11107.49 666
11108.48 693
11109.48 709
11110.47 657
11111.47 685
11112.46 689
11113.46 681
11114.46 674
11115.45 668
11116.45 670
11117.44 694
11118.44 718
11119.43 698
11120.43 644
11121.43 656
11122.42 681
11123.42 705
11124.41 639
11125.41 657
11126.41 705
11127.40 680
11128.40 696
11129.40 630
11130.39 658
11131.39 680
11132.39 685
11133.38 657
11134.38 659
11135.37 644
11136.37 641
11137.37 661
11138.37 625
11139.36 626
11140.36 714
11141.36 656
11142.35 707
11143.35 670
11144.35 655
11145.34 687
11146.34 719
11147.34 681
11148.33 676
11149.33 643
11150.33 654
11151.33 687
11152.32 644
11153.32 691
11154.32 684
11155.32 719
11156.31 760
11157.31 705
11158.31 757
11159.31 715
11160.30 742
11161.30 700
11162.30 639
11163.30 667
11164.30 680
11165.29 674
11166.29 680
11167.29 700
11168.29 631
11169.29 661
11170.28 682
11171.28 678
11172.28 682
11173.28 689
11174.28 719
11175.28 730
11176.27 671
11177.27 609
11178.27 658
11179.27 655
11180.27 649
11181.27 634
11182.27 614
11183.26 662
11184.26 654
11185.26 668
11186.26 621
11187.26 646
11188.26 703
11189.26 654
11190.26 672
11191.26 660
11192.26 688
11193.25 699
11194.25 696
11195.25 766
11196.25 719
11197.25 711
11198.25 745
11199.25 732
11200.25 641
11201.25 685
11202.25 683
11203.25 622
11204.25 692
11205.25 714
11206.25 656
11207.25 629
11208.25 640
11209.25 652
11210.25 625
11211.25 660
11212.25 692
11213.25 682
11214.25 595
11215.25 662
11216.25 599
11217.25 628
11218.25 635
11219.25 619
11220.25 634
11221.25 601
11222.25 545
11223.25 557
11224.25 600
11225.25 583
11226.25 662
11227.25 583
11228.25 667
11229.26 669
11230.26 595
11231.26 628
11232.26 602
11233.26 617
11234.26 598
11235.26 612
11236.26 626
11237.26 633
11238.27 656
11239.27 617
11240.27 618
11241.27 607
11242.27 629
11243.27 572
11244.27 587
11245.27 596
11246.28 558
11247.28 533
11248.28 561
11249.28 584
11250.28 568
11251.28 593
11252.29 551
11253.29 602
11254.29 643
11255.29 598
11256.29 601
11257.30 587
11258.30 634
11259.30 540
11260.30 567
11261.31 606
11262.31 620
11263.31 670
11264.31 646
11265.31 576
11266.32 593
11267.32 602
11268.32 595
11269.32 642
11270.33 626
11271.33 679
11272.33 715
11273.34 659
11274.34 647
11275.34 695
11276.34 679
11277.35 662
11278.35 656
11279.35 615
11280.36 726
11281.36 722
11282.36 770
11283.37 734
11284.37 679
11285.37 665
11286.38 624
11287.38 635
11288.38 683
11289.39 557
11290.39 629
11291.39 658
11292.40 640
11293.40 578
11294.40 608
11295.41 612
11296.41 643
11297.42 658
11298.42 640
11299.42 692
11300.43 680
11301.43 655
11302.44 632
11303.44 578
11304.44 623
11305.45 651
11306.45 647
11307.46 635
11308.46 670
11309.47 628
11310.47 614
11311.47 634
11312.48 610
11313.48 649
11314.49 671
11315.49 699
11316.50 639
11317.50 725
11318.51 666
11319.51 643
11320.52 629
11321.52 639
11322.53 646
11323.53 647
11324.54 634
11325.54 636
11326.55 627
11327.55 651
11328.56 700
11329.56 656
11330.57 626
11331.57 615
11332.58 667
11333.58 654
11334.59 621
11335.60 606
11336.60 671
11337.61 697
11338.61 653
11339.62 710
11340.62 743
11341.63 738
11342.64 795
11343.64 773
11344.65 775
11345.65 691
11346.66 646
11347.67 681
11348.67 656
11349.68 657
11350.68 612
11351.69 623
11352.70 664
11353.70 660
11354.71 687
11355.72 662
11356.72 689
11357.73 623
11358.74 647
11359.74 641
11360.75 674
11361.76 671
11362.76 667
11363.77 623
11364.78 671
11365.78 654
11366.79 654
11367.80 621
11368.80 588
11369.81 590
11370.82 580
11371.83 634
11372.83 631
11373.84 591
11374.85 564
11375.85 545
11376.86 599
11377.87 610
11378.88 608
11379.88 582
11380.89 592
11381.90 624
11382.91 571
11383.92 558
11384.92 611
11385.93 601
11386.94 603
11387.95 688
11388.95 633
11389.96 614
11390.97 636
11391.98 645
11392.99 551
11393.99 604
11395.00 610
11396.01 575
11397.02 603
11398.03 640
11399.04 624
11400.04 645
11401.05 571
11402.06 600
11403.07 601
11404.08 587
11405.09 603
11406.10 628
11407.11 597
11408.11 591
11409.12 654
11410.13 662
11411.14 659
11412.15 623
11413.16 610
11414.17 628
11415.18 635
11416.19 642
11417.19 647
11418.20 641
11419.21 656
11420.22 598
11421.23 626
11422.24 650
11423.25 647
11424.26 650
11425.27 672
11426.28 691
11427.29 671
11428.30 636
11429.31 604
11430.32 609
11431.33 610
11432.34 607
11433.35 650
11434.36 682
11435.37 680
11436.38 685
11437.39 695
11438.40 646
11439.41 658
11440.42 636
11441.43 646
11442.44 610
11443.45 704
11444.46 653
11445.47 735
11446.48 669
11447.49 700
11448.50 659
11449.51 715
11450.52 612
11451.53 731
11452.54 706
11453.56 636
11454.57 699
11455.58 700
11456.59 721
11457.60 736
11458.61 677
11459.62 697
11460.63 700
11461.64 663
11462.65 693
11463.67 727
11464.68 738
11465.69 746
11466.70 763
11467.71 774
11468.72 744
11469.73 755
11470.75 808
11471.76 773
11472.77 740
11473.78 731
11474.79 761
11475.80 796
11476.82 740
11477.83 806
11478.84 728
11479.85 762
11480.86 735
11481.88 793
11482.89 728
11483.90 693
11484.91 730
11485.92 755
11486.94 745
11487.95 731
11488.96 772
11489.97 756
11490.99 783
11492.00 726
11493.01 719
11494.02 800
11495.04 833
11496.05 782
11497.06 778
11498.08 774
11499.09 767
11500.10 784
11501.11 804
11502.13 849
11503.14 843
11504.15 802
11505.17 757
11506.18 807
11507.19 857
11508.21 873
11509.22 793
11510.23 843
11511.25 857
11512.26 816
11513.27 796
11514.29 835
11515.30 781
11516.31 873
11517.33 845
11518.34 815
11519.35 803
11520.37 800
11521.38 874
11522.40 862
11523.41 877
11524.42 850
11525.44 881
11526.45 898
11527.47 978
11528.48 964
11529.49 909
11530.51 871
11531.52 920
11532.54 952
11533.55 941
11534.56 968
11535.58 977
11536.59 990
11537.61 1003
11538.62 981
11539.64 965
11540.65 968
11541.67 1075
11542.68 1051
11543.70 978
11544.71 1025
11545.73 1044
11546.74 1077
11547.76 1076
11548.77 1075
11549.79 1112
11550.80 1145
11551.82 1066
11552.83 1081
11553.85 1180
11554.86 1151
11555.88 1185
11556.89 1187
11557.91 1224
11558.92 1201
11559.94 1264
11560.95 1318
11561.97 1330
11562.99 1273
11564.00 1274
11565.02 1345
11566.03 1325
11567.05 1474
11568.06 1376
11569.08 1341
11570.10 1391
11571.11 1445
11572.13 1472
11573.14 1546
11574.16 1573
11575.18 1526
11576.19 1535
11577.21 1638
11578.23 1716
11579.24 1824
11580.26 1841
11581.27 1926
11582.29 1987
11583.31 2083
11584.32 2194
11585.34 2256
11586.36 2204
11587.37 2170
11588.39 2249
11589.41 2299
11590.42 2423
11591.44 2452
11592.46 2627
11593.48 2802
11594.49 3077
11595.51 3387
11596.53 3774
11597.54 4348
11598.56 4666
11599.58 5250
11600.60 5592
11601.61 5872
11602.63 5814
11603.65 5571
11604.67 5231
11605.68 4648
11606.70 4218
11607.72 3702
11608.74 3300
11609.75 2890
11610.77 2588
11611.79 2404
11612.81 2266
11613.82 2131
11614.84 2046
11615.86 2073
11616.88 1965
11617.90 1914
11618.91 1914
11619.93 1794
11620.95 1712
11621.97 1686
11622.99 1637
11624.01 1507
11625.02 1506
11626.04 1455
11627.06 1455
11628.08 1427
11629.10 1435
11630.12 1436
11631.14 1399
11632.15 1333
11633.17 1432
11634.19 1299
11635.21 1269
11636.23 1390
11637.25 1398
11638.27 1348
11639.29 1341
11640.31 1272
11641.32 1231
11642.34 1203
11643.36 1127
11644.38 1207
11645.40 1185
11646.42 1083
11647.44 1065
11648.46 1049
11649.48 1057
11650.50 993
11651.52 1025
11652.54 975
11653.56 1034
11654.58 964
11655.60 1024
11656.62 1049
11657.64 1018
11658.66 1049
11659.68 1066
11660.70 1101
11661.72 1019
11662.74 1110
11663.76 1069
11664.78 1110
11665.80 1079
11666.82 1097
11667.84 1090
11668.86 1086
11669.88 1086
11670.90 1083
11671.92 1147
11672.94 1175
11673.96 1209
11674.98 1155
11676.00 1162
11677.02 1224
11678.04 1268
11679.06 1299
11680.08 1237
11681.10 1256
11682.12 1317
11683.15 1256
11684.17 1274
11685.19 1261
11686.21 1200
11687.23 1197
11688.25 1144
11689.27 1189
11690.29 1190
11691.31 1178
11692.34 1191
11693.36 1154
11694.38 1108
11695.40 1167
11696.42 1154
11697.44 1198
11698.46 1149
11699.49 1097
11700.51 1132
11701.53 1104
11702.55 1099
11703.57 1139
11704.60 1097
11705.62 1122
11706.64 1085
11707.66 1075
11708.68 1080
11709.71 1049
11710.73 1033
11711.75 1025
11712.77 1042
11713.79 1069
11714.82 1072
11715.84 983
11716.86 1012
11717.88 1029
11718.91 998
11719.93 969
11720.95 959
11721.97 942
11723.00 874
11724.02 942
11725.04 954
11726.06 929
11727.09 920
11728.11 915
11729.13 878
11730.16 887
11731.18 888
11732.20 871
11733.23 961
11734.25 899
11735.27 882
11736.30 899
11737.32 901
11738.34 895
11739.37 896
11740.39 856
11741.41 882
11742.44 921
11743.46 968
11744.48 911
11745.51 939
11746.53 963
11747.55 942
11748.58 885
11749.60 882
11750.63 972
11751.65 998
11752.67 876
11753.70 935
11754.72 959
11755.75 989
11756.77 919
11757.79 899
11758.82 888
11759.84 857
11760.87 925
11761.89 910
11762.92 873
11763.94 850
11764.96 812
11765.99 801
11767.01 746
11768.04 858
11769.06 774
11770.09 776
11771.11 835
11772.14 816
11773.16 785
11774.19 795
11775.21 799
11776.24 785
11777.26 748
11778.29 707
11779.31 813
11780.34 724
11781.36 708
11782.39 749
11783.41 735
11784.44 724
11785.46 715
11786.49 762
11787.52 672
11788.54 659
11789.57 731
11790.59 770
11791.62 733
11792.64 682
11793.67 637
11794.69 629
11795.72 688
11796.75 689
11797.77 637
11798.80 702
11799.82 688
11800.85 676
11801.88 633
11802.90 690
11803.93 641
11804.96 661
11805.98 632
11807.01 677
11808.03 715
11809.06 633
11810.09 667
11811.11 627
11812.14 591
11813.17 627
11814.19 652
11815.22 649
11816.25 679
11817.27 672
11818.30 625
11819.33 632
11820.35 720
11821.38 657
11822.41 626
11823.44 655
11824.46 646
11825.49 619
11826.52 646
11827.54 610
11828.57 651
11829.60 647
11830.63 656
11831.65 692
11832.68 699
11833.71 660
11834.74 647
11835.76 702
11836.79 666
11837.82 658
11838.85 680
11839.87 654
11840.90 617
11841.93 651
11842.96 630
11843.99 602
11845.01 641
11846.04 653
11847.07 663
11848.10 658
11849.13 602
11850.15 623
11851.18 659
11852.21 652
11853.24 656
11854.27 674
11855.30 685
11856.33 635
11857.35 588
11858.38 652
11859.41 644
11860.44 643
11861.47 645
11862.50 685
11863.53 643
11864.55 625
11865.58 615
11866.61 710
11867.64 644
11868.67 675
11869.70 666
11870.73 661
11871.76 674
11872.79 688
11873.82 690
11874.85 689
11875.88 680
11876.90 637
11877.93 654
11878.96 626
11879.99 684
11881.02 677
11882.05 693
11883.08 695
11884.11 661
11885.14 748
11886.17 708
11887.20 652
11888.23 707
11889.26 721
11890.29 741
11891.32 764
11892.35 809
11893.38 753
11894.41 738
11895.44 762
11896.47 736
11897.50 803
11898.53 830
11899.56 835
11900.59 869
11901.62 917
11902.65 838
11903.68 913
11904.71 932
11905.75 874
11906.78 873
11907.81 894
11908.84 908
11909.87 888
11910.90 843
11911.93 787
11912.96 797
11913.99 778
11915.02 798
11916.05 822
11917.09 823
11918.12 768
11919.15 831
11920.18 873
11921.21 860
11922.24 796
11923.27 792
11924.30 829
11925.34 822
11926.37 864
11927.40 859
11928.43 957
11929.46 966
11930.49 1007
11931.53 1010
11932.56 1167
11933.59 1177
11934.62 1228
11935.65 1161
11936.69 1110
11937.72 1065
11938.75 1079
11939.78 996
11940.81 960
11941.85 877
11942.88 780
11943.91 815
11944.94 806
11945.98 718
11947.01 794
11948.04 738
11949.07 807
11950.11 795
11951.14 755
11952.17 688
11953.20 698
11954.24 676
11955.27 717
11956.30 700
11957.34 710
11958.37 638
11959.40 669
11960.43 628
11961.47 606
11962.50 690
11963.53 705
11964.57 689
11965.60 640
11966.63 628
11967.67 605
11968.70 593
11969.73 676
11970.77 721
11971.80 729
11972.83 625
11973.87 645
11974.90 696
11975.93 620
11976.97 723
11978.00 661
11979.04 660
11980.07 691
11981.10 691
11982.14 670
11983.17 627
11984.21 710
11985.24 673
11986.27 655
11987.31 664
11988.34 651
11989.38 667
11990.41 696
11991.45 620
11992.48 686
11993.51 662
11994.55 698
11995.58 696
11996.62 629
11997.65 641
11998.69 680
11999.72 693
12000.76 707
12001.79 655
12002.83 682
12003.86 717
12004.90 710
12005.93 705
12006.97 627
12008.00 693
12009.04 702
12010.07 719
12011.11 708
12012.14 710
12013.18 724
12014.21 744
12015.25 760
12016.28 742
12017.32 749
12018.35 812
12019.39 801
12020.43 759
12021.46 754
12022.50 730
12023.53 789
12024.57 818
12025.60 812
12026.64 818
12027.68 793
12028.71 797
12029.75 778
12030.78 794
12031.82 784
12032.86 763
12033.89 692
12034.93 753
12035.97 737
12037.00 748
12038.04 685
12039.07 739
12040.11 724
12041.15 711
12042.18 670
12043.22 692
12044.26 756
12045.29 756
12046.33 745
12047.37 746
12048.40 730
12049.44 703
12050.48 743
12051.52 740
12052.55 719
12053.59 718
12054.63 754
12055.66 748
12056.70 702
12057.74 655
12058.78 728
12059.81 706
12060.85 672
12061.89 738
12062.92 709
12063.96 749
12065.00 699
12066.04 705
12067.07 724
12068.11 699
12069.15 687
12070.19 691
12071.23 696
12072.26 685
12073.30 729
12074.34 804
12075.38 719
12076.42 684
12077.45 722
12078.49 723
12079.53 708
12080.57 720
12081.61 740
12082.64 714
12083.68 731
12084.72 719
12085.76 746
12086.80 776
12087.84 721
12088.88 739
12089.91 773
12090.95 741
12091.99 729
12093.03 781
12094.07 740
12095.11 766
12096.15 793
12097.19 716
12098.22 730
12099.26 750
12100.30 772
12101.34 743
12102.38 742
12103.42 714
12104.46 758
12105.50 791
12106.54 774
12107.58 740
12108.62 724
12109.66 737
12110.70 711
12111.74 697
12112.78 725
12113.81 675
12114.85 706
12115.89 651
12116.93 646
12117.97 675
12119.01 614
12120.05 636
12121.09 680
12122.13 645
12123.17 593
12124.21 611
12125.25 611
12126.29 589
12127.33 595
12128.37 648
12129.42 591
12130.46 636
12131.50 640
12132.54 583
12133.58 610
12134.62 592
12135.66 616
12136.70 567
12137.74 607
12138.78 632
12139.82 626
12140.86 652
12141.90 641
12142.94 643
12143.98 641
12145.03 611
12146.07 647
12147.11 663
12148.15 673
12149.19 620
12150.23 640
12151.27 586
12152.31 587
12153.35 554
12154.40 606
12155.44 614
12156.48 596
12157.52 595
12158.56 617
12159.60 599
12160.65 599
12161.69 620
12162.73 610
12163.77 600
12164.81 638
12165.85 596
12166.90 572
12167.94 582
12168.98 605
12170.02 600
12171.06 551
12172.11 558
12173.15 591
12174.19 582
12175.23 569
12176.28 594
12177.32 599
12178.36 608
12179.40 628
12180.45 610
12181.49 551
12182.53 608
12183.57 608
12184.62 567
12185.66 545
12186.70 571
12187.74 612
12188.79 596
12189.83 561
12190.87 608
12191.92 588
12192.96 565
12194.00 549
12195.05 579
12196.09 573
12197.13 568
12198.18 544
12199.22 587
12200.26 590
12201.31 582
12202.35 608
12203.39 596
12204.44 569
12205.48 566
12206.52 584
12207.57 563
12208.61 573
12209.65 588
12210.70 548
12211.74 611
12212.79 585
12213.83 624
12214.87 597
12215.92 614
12216.96 626
12218.01 610
12219.05 586
12220.09 610
12221.14 638
12222.18 622
12223.23 547
12224.27 609
12225.32 599
12226.36 653
12227.41 614
12228.45 627
12229.49 628
12230.54 616
12231.58 623
12232.63 596
12233.67 645
12234.72 625
12235.76 605
12236.81 622
12237.85 598
12238.90 619
12239.94 587
12240.99 594
12242.03 577
12243.08 597
12244.12 626
12245.17 578
12246.21 581
12247.26 614
12248.31 566
12249.35 579
12250.40 555
12251.44 539
12252.49 577
12253.53 598
12254.58 586
12255.62 584
12256.67 556
12257.72 531
12258.76 592
12259.81 547
12260.85 584
12261.90 605
12262.95 580
12263.99 567
12265.04 585
12266.08 569
12267.13 562
12268.18 579
12269.22 508
12270.27 541
12271.32 579
12272.36 566
12273.41 532
12274.46 509
12275.50 553
12276.55 515
12277.60 524
12278.64 548
12279.69 543
12280.74 528
12281.78 577
12282.83 587
12283.88 498
12284.92 530
12285.97 531
12287.02 570
12288.07 551
12289.11 514
12290.16 553
12291.21 576
12292.25 523
12293.30 572
12294.35 578
12295.40 537
12296.44 538
12297.49 541
12298.54 588
12299.59 605
12300.63 556
12301.68 596
12302.73 577
12303.78 572
12304.83 556
12305.87 562
12306.92 563
12307.97 592
12309.02 565
12310.07 554
12311.11 579
12312.16 561
12313.21 579
12314.26 546
12315.31 588
12316.35 554
12317.40 534
12318.45 525
12319.50 550
12320.55 519
12321.60 506
12322.65 526
12323.69 545
12324.74 518
12325.79 517
12326.84 514
12327.89 530
12328.94 514
12329.99 489
12331.04 482
12332.09 485
12333.13 528
12334.18 544
12335.23 526
12336.28 477
12337.33 518
12338.38 532
12339.43 488
12340.48 496
12341.53 522
12342.58 515
12343.63 543
12344.68 576
12345.73 516
12346.78 501
12347.83 485
12348.88 536
12349.93 521
12350.98 483
12352.03 482
12353.07 518
12354.12 552
12355.17 523
12356.22 489
12357.28 519
12358.33 547
12359.38 491
12360.43 498
12361.48 516
12362.53 480
12363.58 579
12364.63 517
12365.68 482
12366.73 489
12367.78 519
12368.83 511
12369.88 517
12370.93 510
12371.98 503
12373.03 531
12374.08 534
12375.13 498
12376.18 496
12377.24 518
12378.29 491
12379.34 499
12380.39 474
12381.44 484
12382.49 503
12383.54 526
12384.59 517
12385.64 543
12386.70 537
12387.75 478
12388.80 481
12389.85 497
12390.90 535
12391.95 491
12393.00 534
12394.06 566
12395.11 547
12396.16 579
12397.21 591
12398.26 574
12399.32 548
12400.37 530
12401.42 539
12402.47 529
12403.52 525
12404.58 579
12405.63 540
12406.68 539
12407.73 592
12408.78 579
12409.84 584
12410.89 561
12411.94 531
12412.99 579
12414.05 556
12415.10 548
12416.15 549
12417.20 571
12418.26 543
12419.31 505
12420.36 567
12421.42 511
12422.47 524
12423.52 541
12424.57 480
12425.63 512
12426.68 539
12427.73 521
12428.79 549
12429.84 541
12430.89 520
12431.95 590
12433.00 577
12434.05 630
12435.11 575
12436.16 473
12437.21 566
12438.27 622
12439.32 616
12440.37 537
12441.43 543
12442.48 549
12443.54 550
12444.59 512
12445.64 522
12446.70 537
12447.75 529
12448.80 608
12449.86 517
12450.91 545
12451.97 548
12453.02 569
12454.08 512
12455.13 552
12456.18 542
12457.24 498
12458.29 499
12459.35 544
12460.40 522
12461.46 512
12462.51 519
12463.57 548
12464.62 587
12465.67 540
12466.73 552
12467.78 528
12468.84 511
12469.89 584
12470.95 551
12472.00 535
12473.06 538
12474.11 525
12475.17 546
12476.22 610
12477.28 610
12478.33 619
12479.39 583
12480.45 620
12481.50 615
12482.56 598
12483.61 599
12484.67 604
12485.72 609
12486.78 603
12487.83 661
12488.89 691
12489.95 761
12491.00 850
12492.06 859
12493.11 894
12494.17 940
12495.22 1028
12496.28 1079
12497.34 1055
12498.39 1140
12499.45 1058
12500.50 1073
12501.56 941
12502.62 904
12503.67 820
12504.73 761
12505.79 762
12506.84 732
12507.90 591
12508.96 641
12510.01 624
12511.07 612
12512.13 662
12513.18 662
12514.24 600
12515.30 621
12516.35 578
12517.41 595
12518.47 561
12519.52 579
12520.58 585
12521.64 578
12522.70 571
12523.75 573
12524.81 587
12525.87 575
12526.92 634
12527.98 602
12529.04 602
12530.10 603
12531.15 585
12532.21 571
12533.27 565
12534.33 611
12535.38 562
12536.44 538
12537.50 529
12538.56 583
12539.62 546
12540.67 535
12541.73 506
12542.79 530
12543.85 580
12544.91 578
12545.96 559
12547.02 556
12548.08 566
12549.14 539
12550.20 483
12551.25 539
12552.31 573
12553.37 571
12554.43 526
12555.49 519
12556.55 574
12557.61 623
12558.66 572
12559.72 558
12560.78 583
12561.84 601
12562.90 592
12563.96 572
12565.02 602
12566.08 670
12567.14 596
12568.19 592
12569.25 654
12570.31 670
12571.37 614
12572.43 632
12573.49 680
12574.55 653
12575.61 668
12576.67 741
12577.73 780
12578.79 738
12579.85 770
12580.91 700
12581.97 700
12583.03 695
12584.09 663
12585.15 660
12586.20 659
12587.26 625
12588.32 690
12589.38 668
12590.44 641
12591.50 605
12592.56 639
12593.62 641
12594.69 624
12595.75 606
12596.81 600
12597.87 611
12598.93 608
12599.99 547
12601.05 544
12602.11 543
12603.17 567
12604.23 580
12605.29 555
12606.35 552
12607.41 582
12608.47 591
12609.53 564
12610.59 546
12611.65 571
12612.71 527
12613.78 535
12614.84 548
12615.90 576
12616.96 586
12618.02 627
12619.08 572
12620.14 571
12621.20 549
12622.27 497
12623.33 518
12624.39 542
12625.45 538
12626.51 511
12627.57 553
12628.63 570
12629.70 534
12630.76 577
12631.82 547
12632.88 506
12633.94 504
12635.00 514
12636.07 502
12637.13 493
12638.19 509
12639.25 489
12640.31 469
12641.38 478
12642.44 495
12643.50 531
12644.56 539
12645.63 555
12646.69 570
12647.75 527
12648.81 532
12649.88 561
12650.94 555
12652.00 586
12653.06 587
12654.13 580
12655.19 615
12656.25 594
12657.31 564
12658.38 546
12659.44 554
12660.50 524
12661.57 567
12662.63 584
12663.69 539
12664.76 573
12665.82 583
12666.88 547
12667.95 535
12669.01 559
12670.07 520
12671.14 493
12672.20 506
12673.26 514
12674.33 513
12675.39 499
12676.45 508
12677.52 534
12678.58 547
12679.64 501
12680.71 484
12681.77 497
12682.84 552
12683.90 529
12684.96 526
12686.03 514
12687.09 579
12688.16 538
12689.22 525
12690.28 523
12691.35 569
12692.41 572
12693.48 501
12694.54 536
12695.61 509
12696.67 540
12697.74 509
12698.80 542
12699.86 548
12700.93 560
12701.99 535
12703.06 527
12704.12 489
12705.19 576
12706.25 538
12707.32 550
12708.38 523
12709.45 545
12710.51 558
12711.58 531
12712.64 507
12713.71 533
12714.77 522
12715.84 506
12716.90 541
12717.97 476
12719.03 512
12720.10 488
12721.17 509
12722.23 529
12723.30 518
12724.36 533
12725.43 579
12726.49 525
12727.56 516
12728.63 478
12729.69 540
12730.76 568
12731.82 533
12732.89 552
12733.96 530
12735.02 542
12736.09 542
12737.15 509
12738.22 537
12739.29 558
12740.35 536
12741.42 511
12742.49 513
12743.55 498
12744.62 491
12745.68 521
12746.75 523
12747.82 487
12748.88 506
12749.95 521
12751.02 524
12752.09 510
12753.15 491
12754.22 523
12755.29 505
12756.35 476
12757.42 488
12758.49 521
12759.55 497
12760.62 478
12761.69 471
12762.76 509
12763.82 526
12764.89 516
12765.96 491
12767.03 473
12768.09 511
12769.16 495
12770.23 434
12771.30 503
12772.36 492
12773.43 458
12774.50 511
12775.57 469
12776.63 461
12777.70 426
12778.77 472
12779.84 469
12780.91 469
12781.97 452
12783.04 473
12784.11 468
12785.18 452
12786.25 451
12787.31 458
12788.38 445
12789.45 390
12790.52 482
12791.59 461
12792.66 464
12793.73 457
12794.79 449
12795.86 466
12796.93 463
12798.00 427
12799.07 435
12800.14 442
12801.21 496
12802.28 472
12803.34 438
12804.41 433
12805.48 464
12806.55 439
12807.62 442
12808.69 435
12809.76 441
12810.83 496
12811.90 480
12812.97 472
12814.04 422
12815.11 460
12816.18 461
12817.25 530
12818.31 467
12819.38 423
12820.45 457
12821.52 527
12822.59 487
12823.66 494
12824.73 464
12825.80 540
12826.87 493
12827.94 469
12829.01 476
12830.08 475
12831.15 465
12832.22 460
12833.29 445
12834.36 470
12835.43 460
12836.50 480
12837.57 496
12838.65 464
12839.72 425
12840.79 414
12841.86 431
12842.93 449
12844.00 430
12845.07 430
12846.14 458
12847.21 490
12848.28 439
12849.35 445
12850.42 427
12851.49 412
12852.57 423
12853.64 425
12854.71 435
12855.78 454
12856.85 452
12857.92 498
12858.99 412
12860.06 423
12861.13 410
12862.21 425
12863.28 416
12864.35 474
12865.42 425
12866.49 406
12867.56 399
12868.64 383
12869.71 421
12870.78 438
12871.85 401
12872.92 406
12874.00 422
12875.07 440
12876.14 388
12877.21 421
12878.28 410
12879.36 423
12880.43 381
12881.50 416
12882.57 407
12883.64 362
12884.72 383
12885.79 393
12886.86 393
12887.93 415
12889.01 449
12890.08 403
12891.15 388
12892.22 345
12893.30 386
12894.37 407
12895.44 381
12896.52 373
12897.59 402
12898.66 408
12899.73 376
12900.81 387
12901.88 442
12902.95 428
12904.03 362
12905.10 401
12906.17 387
12907.25 455
12908.32 405
12909.39 383
12910.47 390
12911.54 406
12912.61 427
12913.69 446
12914.76 366
12915.83 401
12916.91 422
12917.98 445
12919.06 374
12920.13 367
12921.20 426
12922.28 408
12923.35 407
12924.43 396
12925.50 400
12926.57 363
12927.65 410
12928.72 484
12929.80 406
12930.87 373
12931.95 390
12933.02 414
12934.09 424
12935.17 384
12936.24 403
12937.32 414
12938.39 440
12939.47 405
12940.54 432
12941.62 411
12942.69 395
12943.77 414
12944.84 379
12945.92 371
12946.99 405
12948.07 427
12949.14 429
12950.22 364
12951.29 402
12952.37 418
12953.44 407
12954.52 424
12955.59 411
12956.67 400
12957.74 430
12958.82 376
12959.89 390
12960.97 362
12962.04 387
12963.12 404
12964.20 391
12965.27 396
12966.35 416
12967.42 370
12968.50 395
12969.58 424
12970.65 421
12971.73 356
12972.80 411
12973.88 398
12974.96 379
12976.03 390
12977.11 392
12978.18 415
12979.26 394
12980.34 399
12981.41 388
12982.49 375
12983.57 368
12984.64 411
12985.72 390
12986.80 368
12987.87 411
12988.95 432
12990.03 426
12991.10 395
12992.18 373
12993.26 382
12994.33 409
12995.41 405
12996.49 391
12997.56 418
12998.64 409
12999.72 387
13000.80 448
13001.87 466
13002.95 433
13004.03 420
13005.11 423
13006.18 382
13007.26 405
13008.34 369
13009.42 374
13010.49 382
13011.57 420
13012.65 403
13013.73 431
13014.80 385
13015.88 349
13016.96 396
13018.04 397
13019.12 393
13020.19 366
13021.27 392
13022.35 415
13023.43 425
13024.51 423
13025.58 436
13026.66 440
13027.74 422
13028.82 418
13029.90 456
13030.98 396
13032.05 416
13033.13 415
13034.21 426
13035.29 388
13036.37 370
13037.45 441
13038.53 436
13039.61 449
13040.68 409
13041.76 391
13042.84 392
13043.92 439
13045.00 403
13046.08 429
13047.16 393
13048.24 468
13049.32 452
13050.40 421
13051.48 410
13052.55 402
13053.63 435
13054.71 358
13055.79 394
13056.87 383
13057.95 387
13059.03 371
13060.11 404
13061.19 453
13062.27 427
13063.35 404
13064.43 393
13065.51 412
13066.59 420
13067.67 487
13068.75 455
13069.83 406
13070.91 371
13071.99 391
13073.07 413
13074.15 436
13075.23 385
13076.31 365
13077.39 437
13078.47 422
13079.55 363
13080.63 364
13081.71 391
13082.79 415
13083.88 364
13084.96 368
13086.04 424
13087.12 402
13088.20 387
13089.28 455
13090.36 428
13091.44 363
13092.52 349
13093.60 378
13094.68 349
13095.77 392
13096.85 395
13097.93 400
13099.01 443
13100.09 361
13101.17 337
13102.25 378
13103.34 389
13104.42 408
13105.50 412
13106.58 367
13107.66 387
13108.74 434
13109.82 458
13110.91 404
13111.99 365
13113.07 425
13114.15 436
13115.23 397
13116.32 382
13117.40 390
13118.48 382
13119.56 397
13120.64 354
13121.73 332
13122.81 343
13123.89 367
13124.97 344
13126.06 369
13127.14 369
13128.22 383
13129.30 375
13130.39 344
13131.47 338
13132.55 383
13133.63 400
13134.72 387
13135.80 334
13136.88 361
13137.97 362
13139.05 366
13140.13 351
13141.21 371
13142.30 357
13143.38 375
13144.46 401
13145.55 385
13146.63 353
13147.71 385
13148.80 387
13149.88 414
13150.96 379
13152.05 330
13153.13 370
13154.21 379
13155.30 409
13156.38 388
13157.47 410
13158.55 395
13159.63 409
13160.72 407
13161.80 383
13162.88 364
13163.97 387
13165.05 374
13166.14 346
13167.22 380
13168.31 378
13169.39 408
13170.47 410
13171.56 389
13172.64 383
13173.73 403
13174.81 447
13175.90 419
13176.98 387
13178.06 418
13179.15 379
13180.23 406
13181.32 407
13182.40 370
13183.49 400
13184.57 390
13185.66 389
13186.74 384
13187.83 343
13188.91 366
13190.00 367
13191.08 376
13192.17 398
13193.25 329
13194.34 338
13195.42 363
13196.51 400
13197.59 391
13198.68 365
13199.77 349
13200.85 355
13201.94 357
13203.02 413
13204.11 372
13205.19 404
13206.28 371
13207.36 408
13208.45 375
13209.54 394
13210.62 378
13211.71 366
13212.79 366
13213.88 381
13214.97 382
13216.05 395
13217.14 343
13218.22 385
13219.31 408
13220.40 364
13221.48 374
13222.57 377
13223.66 351
13224.74 388
13225.83 392
13226.92 404
13228.00 405
13229.09 372
13230.18 374
13231.26 391
13232.35 420
13233.44 402
13234.52 352
13235.61 405
13236.70 419
13237.78 406
13238.87 387
13239.96 355
13241.05 373
13242.13 404
13243.22 419
13244.31 379
13245.39 352
13246.48 370
13247.57 375
13248.66 381
13249.74 399
13250.83 399
13251.92 387
13253.01 414
13254.10 450
13255.18 443
13256.27 419
13257.36 456
13258.45 397
13259.53 427
13260.62 445
13261.71 422
13262.80 402
13263.89 420
13264.97 395
13266.06 395
13267.15 442
13268.24 429
13269.33 438
13270.42 416
13271.50 424
13272.59 453
13273.68 417
13274.77 417
13275.86 488
13276.95 458
13278.04 401
13279.12 377
13280.21 395
13281.30 412
13282.39 432
13283.48 468
13284.57 458
13285.66 407
13286.75 467
13287.84 464
13288.93 459
13290.01 431
13291.10 443
13292.19 511
13293.28 504
13294.37 468
13295.46 498
13296.55 493
13297.64 437
13298.73 468
13299.82 481
13300.91 474
13302.00 473
13303.09 471
13304.18 453
13305.27 458
13306.36 524
13307.45 502
13308.54 450
13309.63 510
13310.72 545
13311.81 521
13312.90 533
13313.99 534
13315.08 511
13316.17 511
13317.26 543
13318.35 492
13319.44 513
13320.53 488
13321.62 530
13322.71 467
13323.80 487
13324.89 546
13325.98 511
13327.07 542
13328.16 518
13329.25 487
13330.35 489
13331.44 522
13332.53 525
13333.62 505
13334.71 495
13335.80 499
13336.89 519
13337.98 500
13339.07 497
13340.16 521
13341.26 543
13342.35 542
13343.44 541
13344.53 555
13345.62 543
13346.71 527
13347.80 605
13348.90 586
13349.99 502
13351.08 478
13352.17 497
13353.26 538
13354.36 567
13355.45 591
13356.54 588
13357.63 581
13358.72 544
13359.81 565
13360.91 582
13362.00 569
13363.09 583
13364.18 577
13365.28 563
13366.37 585
13367.46 648
13368.55 626
13369.65 607
13370.74 606
13371.83 625
13372.92 621
13374.02 596
13375.11 536
13376.20 498
13377.29 541
13378.39 590
13379.48 555
13380.57 580
13381.67 520
13382.76 493
13383.85 509
13384.94 495
13386.04 478
13387.13 521
13388.22 483
13389.32 513
13390.41 501
13391.50 475
13392.60 472
13393.69 434
13394.78 504
13395.88 486
13396.97 462
13398.06 432
13399.16 456
13400.25 487
13401.35 451
13402.44 454
13403.53 441
13404.63 433
13405.72 439
13406.82 512
13407.91 430
13409.00 439
13410.10 475
13411.19 436
13412.29 464
13413.38 442
13414.47 473
13415.57 464
13416.66 495
13417.76 517
13418.85 506
13419.95 503
13421.04 488
13422.14 476
13423.23 481
13424.33 480
13425.42 417
13426.51 414
13427.61 473
13428.70 495
13429.80 502
13430.89 437
13431.99 485
13433.08 496
13434.18 433
13435.27 464
13436.37 460
13437.46 434
13438.56 528
13439.66 502
13440.75 503
13441.85 496
13442.94 476
13444.04 494
13445.13 488
13446.23 514
13447.32 462
13448.42 465
13449.52 515
13450.61 455
13451.71 493
13452.80 482
13453.90 497
13454.99 479
13456.09 509
13457.19 535
13458.28 539
13459.38 505
13460.48 546
13461.57 527
13462.67 462
13463.76 430
13464.86 494
13465.96 520
13467.05 488
13468.15 565
13469.25 539
13470.34 469
13471.44 489
13472.54 502
13473.63 523
13474.73 554
13475.83 478
13476.92 512
13478.02 529
13479.12 553
13480.21 568
13481.31 554
13482.41 515
13483.50 558
13484.60 560
13485.70 521
13486.80 544
13487.89 547
13488.99 551
13490.09 555
13491.19 549
13492.28 547
13493.38 575
13494.48 574
13495.58 529
13496.67 515
13497.77 594
13498.87 613
13499.97 616
13501.06 640
13502.16 582
13503.26 602
13504.36 612
13505.46 625
13506.55 624
13507.65 593
13508.75 627
13509.85 629
13510.95 572
13512.05 587
13513.14 584
13514.24 575
13515.34 536
13516.44 527
13517.54 508
13518.64 567
13519.73 580
13520.83 544
13521.93 462
13523.03 516
13524.13 537
13525.23 554
13526.33 503
13527.43 485
13528.53 491
13529.62 460
13530.72 431
13531.82 458
13532.92 507
13534.02 493
13535.12 500
13536.22 520
13537.32 471
13538.42 495
13539.52 509
13540.62 491
13541.72 415
13542.82 429
13543.92 486
13545.01 495
13546.11 475
13547.21 465
13548.31 446
13549.41 449
13550.51 499
13551.61 464
13552.71 472
13553.81 431
13554.91 466
13556.01 450
13557.11 420
13558.21 431
13559.31 501
13560.41 445
13561.51 456
13562.61 459
13563.72 475
13564.82 473
13565.92 425
13567.02 455
13568.12 470
13569.22 457
13570.32 459
13571.42 483
13572.52 479
13573.62 467
13574.72 444
13575.82 455
13576.92 453
13578.02 483
13579.13 465
13580.23 429
13581.33 445
13582.43 461
13583.53 434
13584.63 441
13585.73 437
13586.83 441
13587.94 492
13589.04 502
13590.14 456
13591.24 441
13592.34 433
13593.44 445
13594.54 426
13595.65 466
13596.75 468
13597.85 479
13598.95 495
13600.05 475
13601.16 441
13602.26 448
13603.36 465
13604.46 488
13605.56 445
13606.67 459
13607.77 471
13608.87 436
13609.97 455
13611.07 430
13612.18 451
13613.28 445
13614.38 451
13615.48 440
13616.59 482
13617.69 431
13618.79 436
13619.89 473
13621.00 487
13622.10 509
13623.20 506
13624.31 509
13625.41 447
13626.51 474
13627.61 475
13628.72 427
13629.82 501
13630.92 486
13632.03 492
13633.13 476
13634.23 499
13635.34 510
13636.44 483
13637.54 430
13638.65 500
13639.75 491
13640.85 526
13641.96 519
13643.06 492
13644.16 478
13645.27 484
13646.37 500
13647.48 499
13648.58 454
13649.68 450
13650.79 479
13651.89 455
13653.00 479
13654.10 466
13655.20 445
13656.31 519
13657.41 489
13658.52 507
13659.62 462
13660.72 448
13661.83 453
13662.93 459
13664.04 497
13665.14 465
13666.25 453
13667.35 482
13668.46 456
13669.56 494
13670.67 474
13671.77 478
13672.88 533
13673.98 450
13675.09 440
13676.19 426
13677.30 464
13678.40 496
13679.51 498
13680.61 505
13681.72 530
13682.82 501
13683.93 496
13685.03 433
13686.14 480
13687.24 501
13688.35 452
13689.45 489
13690.56 497
13691.66 506
13692.77 495
13693.88 459
13694.98 469
13696.09 522
13697.19 520
13698.30 462
13699.40 459
13700.51 521
13701.62 500
13702.72 483
13703.83 509
13704.93 487
13706.04 518
13707.15 527
13708.25 527
13709.36 507
13710.47 518
13711.57 504
13712.68 473
13713.79 507
13714.89 515
13716.00 515
13717.11 493
13718.21 526
13719.32 498
13720.43 463
13721.53 561
13722.64 551
13723.75 513
13724.85 489
13725.96 493
13727.07 539
13728.17 596
13729.28 547
13730.39 567
13731.50 596
13732.60 575
13733.71 558
13734.82 589
13735.92 604
13737.03 546
13738.14 551
13739.25 552
13740.35 615
13741.46 591
13742.57 560
13743.68 624
13744.79 565
13745.89 579
13747.00 605
13748.11 608
13749.22 639
13750.32 644
13751.43 640
13752.54 637
13753.65 676
13754.76 707
13755.87 642
13756.97 630
13758.08 716
13759.19 682
13760.30 717
13761.41 721
13762.52 693
13763.62 774
13764.73 780
13765.84 777
13766.95 811
13768.06 839
13769.17 854
13770.28 898
13771.38 911
13772.49 833
13773.60 941
13774.71 983
13775.82 959
13776.93 935
13778.04 957
13779.15 908
13780.26 899
13781.37 821
13782.48 878
13783.58 798
13784.69 788
13785.80 775
13786.91 745
13788.02 716
13789.13 712
13790.24 700
13791.35 729
13792.46 654
13793.57 653
13794.68 644
13795.79 647
13796.90 646
13798.01 643
13799.12 667
13800.23 665
13801.34 655
13802.45 624
13803.56 668
13804.67 661
13805.78 606
13806.89 590
13808.00 605
13809.11 580
13810.22 623
13811.33 579
13812.44 537
13813.55 542
13814.66 557
13815.77 569
13816.88 618
13818.00 604
13819.11 545
13820.22 582
13821.33 608
13822.44 535
13823.55 564
13824.66 594
13825.77 556
13826.88 583
13827.99 580
13829.10 566
13830.22 580
13831.33 568
13832.44 636
13833.55 596
13834.66 572
13835.77 612
13836.88 548
13838.00 556
13839.11 612
13840.22 603
13841.33 566
13842.44 592
13843.55 598
13844.67 629
13845.78 634
13846.89 576
13848.00 623
13849.11 593
13850.23 582
13851.34 640
13852.45 624
13853.56 660
13854.67 618
13855.79 631
13856.90 633
13858.01 651
13859.12 669
13860.24 682
13861.35 660
13862.46 698
13863.57 668
13864.69 710
13865.80 757
13866.91 676
13868.02 725
13869.14 783
13870.25 766
13871.36 731
13872.47 676
13873.59 714
13874.70 706
13875.81 677
13876.93 596
13878.04 664
13879.15 661
13880.27 680
13881.38 621
13882.49 592
13883.61 576
13884.72 661
13885.83 638
13886.95 634
13888.06 713
13889.17 632
13890.29 587
13891.40 636
13892.51 583
13893.63 636
13894.74 592
13895.86 636
13896.97 644
13898.08 622
13899.20 662
13900.31 639
13901.43 697
13902.54 671
13903.65 645
13904.77 656
13905.88 607
13907.00 591
13908.11 588
13909.23 649
13910.34 640
13911.45 657
13912.57 585
13913.68 590
13914.80 649
13915.91 586
13917.03 627
13918.14 635
13919.26 624
13920.37 645
13921.49 579
13922.60 612
13923.72 620
13924.83 575
13925.95 576
13927.06 611
13928.18 608
13929.29 561
13930.41 634
13931.52 625
13932.64 598
13933.75 588
13934.87 606
13935.98 562
13937.10 581
13938.21 643
13939.33 640
13940.45 549
13941.56 576
13942.68 577
13943.79 571
13944.91 565
13946.03 543
13947.14 539
13948.26 545
13949.37 540
13950.49 554
13951.60 540
13952.72 488
13953.84 583
13954.95 601
13956.07 537
13957.19 531
13958.30 587
13959.42 593
13960.54 557
13961.65 554
13962.77 549
13963.88 524
13965.00 580
13966.12 559
13967.23 547
13968.35 504
13969.47 451
13970.59 539
13971.70 506
13972.82 568
13973.94 544
13975.05 602
13976.17 551
13977.29 539
13978.40 510
13979.52 547
13980.64 558
13981.76 572
13982.87 553
13983.99 578
13985.11 546
13986.23 537
13987.34 551
13988.46 588
13989.58 545
13990.70 542
13991.81 563
13992.93 567
13994.05 516
13995.17 538
13996.29 574
13997.40 545
13998.52 539
13999.64 559
14000.76 556
14001.88 562
14002.99 526
14004.11 616
14005.23 581
14006.35 565
14007.47 540
14008.58 604
14009.70 615
14010.82 541
14011.94 538
14013.06 587
14014.18 592
14015.30 606
14016.41 611
14017.53 575
14018.65 585
14019.77 598
14020.89 596
14022.01 642
14023.13 626
14024.25 636
14025.37 619
14026.48 614
14027.60 570
14028.72 598
14029.84 593
14030.96 609
14032.08 550
14033.20 625
14034.32 594
14035.44 570
14036.56 560
14037.68 547
14038.80 534
14039.92 553
14041.04 508
14042.16 537
14043.28 549
14044.40 544
14045.52 522
14046.64 514
14047.76 501
14048.88 553
14050.00 589
14051.12 589
14052.24 558
14053.36 565
14054.48 536
14055.60 565
14056.72 572
14057.84 531
14058.96 540
14060.08 546
14061.20 584
14062.32 572
14063.44 577
14064.56 512
14065.68 514
14066.80 567
14067.92 567
14069.04 567
14070.16 540
14071.28 540
14072.41 566
14073.53 566
14074.65 549
14075.77 571
14076.89 590
14078.01 601
14079.13 609
14080.25 599
14081.37 613
14082.50 621
14083.62 620
14084.74 636
14085.86 610
14086.98 640
14088.10 667
14089.23 639
14090.35 683
14091.47 610
14092.59 650
14093.71 700
14094.83 692
14095.96 691
14097.08 739
14098.20 682
14099.32 718
14100.44 655
14101.57 675
14102.69 728
14103.81 695
14104.93 720
14106.05 664
14107.18 642
14108.30 625
14109.42 635
14110.54 583
14111.67 567
14112.79 583
14113.91 618
14115.03 577
14116.16 511
14117.28 540
14118.40 559
14119.53 544
14120.65 575
14121.77 561
14122.89 525
14124.02 553
14125.14 566
14126.26 569
14127.39 553
14128.51 591
14129.63 494
14130.76 545
14131.88 506
14133.00 503
14134.13 545
14135.25 547
14136.37 502
14137.50 518
14138.62 474
14139.74 567
14140.87 570
14141.99 553
14143.11 572
14144.24 535
14145.36 528
14146.49 547
14147.61 564
14148.73 472
14149.86 549
14150.98 522
14152.11 546
14153.23 519
14154.35 514
14155.48 473
14156.60 452
14157.73 502
14158.85 580
14159.98 524
14161.10 543
14162.23 527
14163.35 498
14164.47 507
14165.60 516
14166.72 481
14167.85 550
14168.97 527
14170.10 548
14171.22 547
14172.35 565
14173.47 486
14174.60 536
14175.72 551
14176.85 531
14177.97 520
14179.10 499
14180.22 513
14181.35 494
14182.47 487
14183.60 498
14184.72 509
14185.85 518
14186.98 496
14188.10 506
14189.23 482
14190.35 446
14191.48 482
14192.60 455
14193.73 492
14194.86 462
14195.98 462
14197.11 508
14198.23 544
14199.36 509
14200.49 499
14201.61 474
14202.74 490
14203.86 477
14204.99 484
14206.12 459
14207.24 495
14208.37 477
14209.50 496
14210.62 446
14211.75 440
14212.87 469
14214.00 443
14215.13 455
14216.25 454
14217.38 461
14218.51 469
14219.63 469
14220.76 462
14221.89 470
14223.02 459
14224.14 465
14225.27 468
14226.40 424
14227.52 421
14228.65 476
14229.78 464
14230.91 479
14232.03 464
14233.16 447
14234.29 456
14235.41 437
14236.54 459
14237.67 419
14238.80 472
14239.92 446
14241.05 463
14242.18 481
14243.31 428
14244.44 436
14245.56 446
14246.69 451
14247.82 423
14248.95 437
14250.08 446
14251.20 462
14252.33 419
14253.46 441
14254.59 462
14255.72 465
14256.84 465
14257.97 464
14259.10 447
14260.23 424
14261.36 438
14262.49 407
14263.62 413
14264.74 412
14265.87 447
14267.00 430
14268.13 432
14269.26 460
14270.39 408
14271.52 441
14272.65 426
14273.77 423
14274.90 424
14276.03 394
14277.16 390
14278.29 417
14279.42 439
14280.55 412
14281.68 390
14282.81 415
14283.94 405
14285.07 427
14286.20 413
14287.33 380
14288.45 386
14289.58 407
14290.71 405
14291.84 409
14292.97 416
14294.10 361
14295.23 404
14296.36 396
14297.49 401
14298.62 372
14299.75 392
14300.88 381
14302.01 382
14303.14 360
14304.27 389
14305.40 407
14306.53 370
14307.66 369
14308.79 363
14309.92 370
14311.05 407
14312.19 398
14313.32 346
14314.45 359
14315.58 431
14316.71 435
14317.84 356
14318.97 372
14320.10 394
14321.23 351
14322.36 396
14323.49 360
14324.62 350
14325.75 421
14326.89 381
14328.02 397
14329.15 384
14330.28 379
14331.41 400
14332.54 382
14333.67 358
14334.80 375
14335.94 362
14337.07 368
14338.20 362
14339.33 324
14340.46 373
14341.59 369
14342.73 379
14343.86 337
14344.99 347
14346.12 361
14347.25 345
14348.38 344
14349.52 387
14350.65 372
14351.78 379
14352.91 372
14354.04 393
14355.18 387
14356.31 344
14357.44 370
14358.57 350
14359.71 362
14360.84 335
14361.97 355
14363.10 385
14364.24 383
14365.37 313
14366.50 346
14367.63 372
14368.77 359
14369.90 328
14371.03 335
14372.16 349
14373.30 312
14374.43 343
14375.56 346
14376.70 359
14377.83 318
14378.96 365
14380.10 341
14381.23 351
14382.36 331
14383.50 363
14384.63 357
14385.76 362
14386.90 332
14388.03 329
14389.16 331
14390.30 334
14391.43 356
14392.56 388
14393.70 338
14394.83 330
14395.97 356
14397.10 366
14398.23 358
14399.37 339
14400.50 367
14401.63 324
14402.77 354
14403.90 360
14405.04 340
14406.17 301
14407.31 343
14408.44 356
14409.57 319
14410.71 335
14411.84 325
14412.98 345
14414.11 309
14415.25 339
14416.38 344
14417.52 375
14418.65 353
14419.79 333
14420.92 342
14422.05 352
14423.19 321
14424.32 367
14425.46 333
14426.59 351
14427.73 417
14428.86 346
14430.00 380
14431.14 355
14432.27 348
14433.41 343
14434.54 368
14435.68 334
14436.81 334
14437.95 365
14439.08 361
14440.22 309
14441.35 364
14442.49 326
14443.63 334
14444.76 324
14445.90 342
14447.03 348
14448.17 393
14449.30 348
14450.44 323
14451.58 381
14452.71 381
14453.85 363
14454.98 339
14456.12 348
14457.26 318
14458.39 352
14459.53 347
14460.67 347
14461.80 311
14462.94 356
14464.08 372
14465.21 354
14466.35 358
14467.48 326
14468.62 342
14469.76 374
14470.90 388
14472.03 366
14473.17 396
14474.31 372
14475.44 381
14476.58 377
14477.72 364
14478.85 360
14479.99 429
14481.13 365
14482.27 322
14483.40 331
14484.54 372
14485.68 384
14486.81 377
14487.95 362
14489.09 391
14490.23 383
14491.36 348
14492.50 379
14493.64 375
14494.78 346
14495.92 356
14497.05 366
14498.19 346
14499.33 363
14500.47 383
14501.60 372
14502.74 379
14503.88 352
14505.02 333
14506.16 315
14507.30 314
14508.43 342
14509.57 364
14510.71 346
14511.85 388
14512.99 322
14514.13 273
14515.26 327
14516.40 315
14517.54 350
14518.68 342
14519.82 312
14520.96 370
14522.10 357
14523.23 351
14524.37 343
14525.51 328
14526.65 374
14527.79 346
14528.93 380
14530.07 390
14531.21 346
14532.35 341
14533.49 310
14534.63 350
14535.76 356
14536.90 408
14538.04 383
14539.18 374
14540.32 338
14541.46 356
14542.60 374
14543.74 365
14544.88 334
14546.02 356
14547.16 342
14548.30 331
14549.44 368
14550.58 335
14551.72 314
14552.86 334
14554.00 368
14555.14 369
14556.28 333
14557.42 355
14558.56 406
14559.70 388
14560.84 397
14561.98 377
14563.12 382
14564.26 310
14565.40 348
14566.54 386
14567.68 377
14568.82 377
14569.96 392
14571.11 403
14572.25 373
14573.39 375
14574.53 388
14575.67 386
14576.81 338
14577.95 361
14579.09 393
14580.23 395
14581.37 392
14582.52 367
14583.66 354
14584.80 381
14585.94 417
14587.08 410
14588.22 403
14589.36 401
14590.50 434
14591.65 461
14592.79 400
14593.93 388
14595.07 453
14596.21 417
14597.35 408
14598.50 421
14599.64 396
14600.78 403
14601.92 404
14603.06 426
14604.21 432
14605.35 403
14606.49 460
14607.63 471
14608.77 464
14609.92 442
14611.06 414
14612.20 422
14613.34 451
14614.49 462
14615.63 442
14616.77 457
14617.91 478
14619.06 464
14620.20 472
14621.34 482
14622.48 454
14623.63 472
14624.77 485
14625.91 452
14627.06 514
14628.20 492
14629.34 526
14630.48 519
14631.63 555
14632.77 554
14633.91 554
14635.06 592
14636.20 567
14637.34 530
14638.49 591
14639.63 588
14640.77 522
14641.92 614
14643.06 564
14644.20 536
14645.35 495
14646.49 510
14647.64 485
14648.78 478
14649.92 465
14651.07 440
14652.21 434
14653.35 446
14654.50 457
14655.64 433
14656.79 415
14657.93 406
14659.07 422
14660.22 409
14661.36 420
14662.51 378
14663.65 405
14664.80 404
14665.94 408
14667.09 404
14668.23 422
14669.37 408
14670.52 427
14671.66 403
14672.81 390
14673.95 393
14675.10 391
14676.24 391
14677.39 372
14678.53 376
14679.68 377
14680.82 382
14681.97 384
14683.11 382
14684.26 384
14685.40 372
14686.55 353
14687.69 375
14688.84 346
14689.98 351
14691.13 325
14692.27 338
14693.42 330
14694.57 388
14695.71 385
14696.86 374
14698.00 346
14699.15 349
14700.29 384
14701.44 316
14702.59 344
14703.73 374
14704.88 353
14706.02 342
14707.17 331
14708.32 378
14709.46 351
14710.61 353
14711.75 363
14712.90 332
14714.05 344
14715.19 353
14716.34 363
14717.49 393
14718.63 375
14719.78 369
14720.93 336
14722.07 369
14723.22 342
14724.37 370
14725.51 370
14726.66 397
14727.81 366
14728.95 337
14730.10 358
14731.25 355
14732.39 357
14733.54 346
14734.69 343
14735.84 362
14736.98 417
14738.13 369
14739.28 363
14740.42 354
14741.57 347
14742.72 360
14743.87 350
14745.01 336
14746.16 328
14747.31 408
14748.46 369
14749.61 342
14750.75 336
14751.90 346
14753.05 354
14754.20 357
14755.34 376
14756.49 346
14757.64 352
14758.79 378
14759.94 380
14761.08 334
14762.23 347
14763.38 338
14764.53 364
14765.68 306
14766.83 381
14767.97 361
14769.12 369
14770.27 391
14771.42 355
14772.57 345
14773.72 385
14774.87 325
14776.01 366
14777.16 396
14778.31 351
14779.46 355
14780.61 384
14781.76 413
14782.91 377
14784.06 369
14785.21 396
14786.36 401
14787.50 397
14788.65 396
14789.80 416
14790.95 409
14792.10 410
14793.25 386
14794.40 398
14795.55 449
14796.70 384
14797.85 405
14799.00 467
14800.15 464
14801.30 421
14802.45 431
14803.60 386
14804.75 348
14805.90 409
14807.05 384
14808.20 459
14809.35 370
14810.50 385
14811.65 418
14812.80 397
14813.95 359
14815.10 367
14816.25 445
14817.40 416
14818.55 402
14819.70 382
14820.85 388
14822.00 393
14823.15 382
14824.30 354
14825.45 379
14826.60 414
14827.75 407
14828.91 380
14830.06 384
14831.21 348
14832.36 334
14833.51 355
14834.66 344
14835.81 329
14836.96 351
14838.11 328
14839.26 344
14840.42 294
14841.57 323
14842.72 338
14843.87 344
14845.02 334
14846.17 320
14847.32 319
14848.48 303
14849.63 328
14850.78 394
14851.93 318
14853.08 354
14854.23 326
14855.39 333
14856.54 285
14857.69 308
14858.84 303
14859.99 333
14861.15 301
14862.30 301
14863.45 258
14864.60 286
14865.75 282
14866.91 299
14868.06 266
14869.21 298
14870.36 296
14871.52 275
14872.67 357
14873.82 311
14874.97 302
14876.13 306
14877.28 310
14878.43 314
14879.59 293
14880.74 308
14881.89 284
14883.04 307
14884.20 295
14885.35 315
14886.50 297
14887.66 303
14888.81 299
14889.96 284
14891.12 281
14892.27 315
14893.42 320
14894.58 308
14895.73 259
14896.88 253
14898.04 286
14899.19 297
14900.34 311
14901.50 326
14902.65 280
14903.80 290
14904.96 331
14906.11 290
14907.27 326
14908.42 267
14909.57 319
14910.73 335
14911.88 310
14913.04 284
14914.19 288
14915.34 316
14916.50 261
14917.65 313
14918.81 317
14919.96 328
14921.11 312
14922.27 301
14923.42 302
14924.58 353
14925.73 357
14926.89 328
14928.04 313
14929.20 351
14930.35 289
14931.51 306
14932.66 337
14933.82 327
14934.97 320
14936.13 342
14937.28 318
14938.44 323
14939.59 349
14940.75 305
14941.90 313
14943.06 315
14944.21 292
14945.37 330
14946.52 329
14947.68 329
14948.83 314
14949.99 288
14951.14 324
14952.30 371
14953.46 318
14954.61 327
14955.77 345
14956.92 370
14958.08 355
14959.24 326
14960.39 307
14961.55 336
14962.70 308
14963.86 291
14965.02 324
14966.17 337
14967.33 304
14968.48 293
14969.64 295
14970.80 358
14971.95 312
14973.11 325
14974.27 277
14975.42 272
14976.58 284
14977.74 292
14978.89 295
14980.05 289
14981.21 255
14982.36 316
14983.52 293
14984.68 252
14985.83 277
14986.99 304
14988.15 308
14989.30 268
14990.46 275
14991.62 314
14992.77 279
14993.93 275
14995.09 299
14996.25 289
14997.40 302
14998.56 275
14999.72 249
15000.88 271
15002.03 293
15003.19 292
15004.35 260
15005.51 280
15006.66 270
15007.82 252
15008.98 277
15010.14 239
15011.30 246
15012.45 244
15013.61 237
15014.77 254
15015.93 251
15017.09 270
15018.24 257
15019.40 260
15020.56 258
15021.72 253
15022.88 275
15024.04 267
15025.19 262
15026.35 297
15027.51 241
15028.67 233
15029.83 251
15030.99 251
15032.15 271
15033.30 240
15034.46 253
15035.62 254
15036.78 245
15037.94 256
15039.10 256
15040.26 263
15041.42 253
15042.58 240
15043.73 282
15044.89 270
15046.05 258
15047.21 268
15048.37 272
15049.53 231
15050.69 240
15051.85 263
15053.01 293
15054.17 280
15055.33 223
15056.49 264
15057.65 238
15058.81 225
15059.97 233
15061.13 260
15062.29 242
15063.45 262
15064.61 226
15065.77 274
15066.93 225
15068.09 209
15069.25 262
15070.41 269
15071.57 257
15072.73 262
15073.89 243
15075.05 281
15076.21 237
15077.37 259
15078.53 240
15079.69 236
15080.85 290
15082.01 249
15083.17 238
15084.33 251
15085.49 255
15086.65 256
15087.82 241
15088.98 244
15090.14 236
15091.30 250
15092.46 250
15093.62 229
15094.78 227
15095.94 275
15097.10 247
15098.27 220
15099.43 202
15100.59 245
15101.75 224
15102.91 218
15104.07 241
15105.23 244
15106.40 255
15107.56 246
15108.72 247
15109.88 224
15111.04 201
15112.20 257
15113.37 254
15114.53 203
15115.69 226
15116.85 249
15118.01 277
15119.18 281
15120.34 249
15121.50 262
15122.66 223
15123.82 272
15124.99 265
15126.15 273
15127.31 240
15128.47 245
15129.64 258
15130.80 238
15131.96 233
15133.12 278
15134.29 258
15135.45 239
15136.61 231
15137.77 230
15138.94 236
15140.10 232
15141.26 240
15142.43 236
15143.59 224
15144.75 264
15145.92 271
15147.08 250
15148.24 236
15149.41 237
15150.57 263
15151.73 249
15152.90 263
15154.06 244
15155.22 237
15156.39 268
15157.55 261
15158.71 239
15159.88 251
15161.04 239
15162.20 250
15163.37 257
15164.53 283
15165.70 240
15166.86 220
15168.02 245
15169.19 223
15170.35 227
15171.52 230
15172.68 239
15173.84 248
15175.01 264
15176.17 229
15177.34 261
15178.50 257
15179.66 241
15180.83 233
15181.99 270
15183.16 265
15184.32 288
15185.49 248
15186.65 313
15187.82 252
15188.98 277
15190.15 246
15191.31 266
15192.48 259
15193.64 235
15194.81 279
15195.97 265
15197.14 268
15198.30 315
15199.47 278
15200.63 268
15201.80 243
15202.96 255
15204.13 254
15205.29 270
15206.46 253
15207.62 271
15208.79 306
15209.96 287
15211.12 271
15212.29 258
15213.45 287
15214.62 272
15215.78 285
15216.95 253
15218.12 268
15219.28 279
15220.45 299
15221.61 306
15222.78 278
15223.95 322
15225.11 305
15226.28 291
15227.44 288
15228.61 280
15229.78 313
15230.94 291
15232.11 277
15233.28 300
15234.44 292
15235.61 313
15236.78 303
15237.94 322
15239.11 290
15240.28 317
15241.44 314
15242.61 285
15243.78 279
15244.94 293
15246.11 301
15247.28 273
15248.44 265
15249.61 265
15250.78 298
15251.95 323
15253.11 268
15254.28 275
15255.45 257
15256.61 254
15257.78 303
15258.95 272
15260.12 252
15261.28 272
15262.45 250
15263.62 273
15264.79 285
15265.95 285
15267.12 249
15268.29 251
15269.46 231
15270.63 251
15271.79 267
15272.96 281
15274.13 253
15275.30 250
15276.47 288
15277.63 270
15278.80 207
15279.97 226
15281.14 241
15282.31 239
15283.48 217
15284.64 215
15285.81 231
15286.98 280
15288.15 244
15289.32 232
15290.49 250
15291.66 263
15292.82 250
15293.99 223
15295.16 246
15296.33 261
15297.50 259
15298.67 229
15299.84 231
15301.01 253
15302.18 260
15303.35 249
15304.51 237
15305.68 246
15306.85 236
15308.02 252
15309.19 237
15310.36 261
15311.53 232
15312.70 234
15313.87 265
15315.04 280
15316.21 262
15317.38 258
15318.55 245
15319.72 249
15320.89 250
15322.06 270
15323.23 219
15324.40 266
15325.57 235
15326.74 253
15327.91 253
15329.08 278
15330.25 282
15331.42 254
15332.59 251
15333.76 242
15334.93 258
15336.10 257
15337.27 250
15338.44 255
15339.61 276
15340.78 296
15341.95 250
15343.12 220
15344.29 231
15345.47 228
15346.64 232
15347.81 257
15348.98 229
15350.15 265
15351.32 270
15352.49 259
15353.66 247
15354.83 243
15356.00 258
15357.18 253
15358.35 246
15359.52 235
15360.69 243
15361.86 249
15363.03 255
15364.20 259
15365.38 254
15366.55 262
15367.72 265
15368.89 291
15370.06 268
15371.23 252
15372.41 243
15373.58 282
15374.75 256
15375.92 241
15377.09 252
15378.26 251
15379.44 248
15380.61 239
15381.78 254
15382.95 268
15384.13 246
15385.30 244
15386.47 262
15387.64 244
15388.82 281
15389.99 300
15391.16 235
15392.33 243
15393.51 266
15394.68 271
15395.85 269
15397.02 240
15398.20 265
15399.37 267
15400.54 266
15401.71 284
15402.89 275
15404.06 271
15405.23 233
15406.41 240
15407.58 266
15408.75 254
15409.93 256
15411.10 231
15412.27 223
15413.45 239
15414.62 247
15415.79 262
15416.97 202
15418.14 236
15419.31 263
15420.49 232
15421.66 241
15422.84 229
15424.01 256
15425.18 245
15426.36 210
15427.53 230
15428.70 189
15429.88 218
15431.05 249
15432.23 199
15433.40 210
15434.57 228
15435.75 267
15436.92 226
15438.10 235
15439.27 211
15440.45 241
15441.62 232
15442.80 215
15443.97 218
15445.14 231
15446.32 233
15447.49 229
15448.67 198
15449.84 232
15451.02 261
15452.19 240
15453.37 262
15454.54 257
15455.72 248
15456.89 233
15458.07 282
15459.24 242
15460.42 232
15461.59 229
15462.77 225
15463.94 245
15465.12 254
15466.29 221
15467.47 203
15468.65 214
15469.82 211
15471.00 212
15472.17 201
15473.35 194
15474.52 243
15475.70 228
15476.88 238
15478.05 223
15479.23 213
15480.40 212
15481.58 226
15482.76 219
15483.93 207
15485.11 214
15486.28 202
15487.46 186
15488.64 201
15489.81 206
15490.99 247
15492.16 247
15493.34 222
15494.52 193
15495.69 220
15496.87 244
15498.05 235
15499.22 213
15500.40 230
15501.58 231
15502.75 221
15503.93 247
15505.11 222
15506.28 225
15507.46 229
15508.64 220
15509.82 219
15510.99 214
15512.17 210
15513.35 217
15514.52 222
15515.70 215
15516.88 189
15518.06 193
15519.23 228
15520.41 235
15521.59 236
15522.77 241
15523.94 236
15525.12 227
15526.30 236
15527.48 194
15528.65 198
15529.83 232
15531.01 247
15532.19 216
15533.37 220
15534.54 263
15535.72 221
15536.90 248
15538.08 229
15539.26 249
15540.44 211
15541.61 242
15542.79 232
15543.97 238
15545.15 240
15546.33 239
15547.51 274
15548.68 227
15549.86 248
15551.04 252
15552.22 225
15553.40 260
15554.58 255
15555.76 250
15556.93 235
15558.11 226
15559.29 226
15560.47 271
15561.65 221
15562.83 196
15564.01 232
15565.19 242
15566.37 231
15567.55 248
15568.73 278
15569.91 235
15571.08 248
15572.26 247
15573.44 240
15574.62 258
15575.80 255
15576.98 262
15578.16 248
15579.34 250
15580.52 248
15581.70 264
15582.88 269
15584.06 257
15585.24 251
15586.42 277
15587.60 257
15588.78 274
15589.96 277
15591.14 255
15592.32 259
15593.50 227
15594.68 238
15595.86 269
15597.04 290
15598.22 278
15599.40 319
15600.58 265
15601.76 291
15602.95 283
15604.13 274
15605.31 227
15606.49 271
15607.67 300
15608.85 272
15610.03 273
15611.21 244
15612.39 262
15613.57 257
15614.75 268
15615.93 238
15617.12 253
15618.30 276
15619.48 271
15620.66 292
15621.84 270
15623.02 308
15624.20 321
15625.38 273
15626.57 278
15627.75 334
15628.93 284
15630.11 333
15631.29 264
15632.47 299
15633.66 298
15634.84 301
15636.02 286
15637.20 282
15638.38 276
15639.57 313
15640.75 319
15641.93 286
15643.11 250
15644.29 272
15645.48 326
15646.66 281
15647.84 281
15649.02 263
15650.21 290
15651.39 306
15652.57 309
15653.75 289
15654.94 304
15656.12 287
15657.30 355
15658.48 314
15659.67 321
15660.85 329
15662.03 336
15663.22 356
15664.40 303
15665.58 298
15666.76 315
15667.95 320
15669.13 340
15670.31 326
15671.50 349
15672.68 335
15673.86 357
15675.05 333
15676.23 298
15677.41 310
15678.60 298
15679.78 289
15680.96 323
15682.15 289
15683.33 331
15684.51 368
15685.70 309
15686.88 341
15688.07 347
15689.25 320
15690.43 317
15691.62 297
15692.80 303
15693.99 307
15695.17 316
15696.35 348
15697.54 310
15698.72 320
15699.91 336
15701.09 340
15702.28 322
15703.46 281
15704.64 308
15705.83 348
15707.01 340
15708.20 331
15709.38 315
15710.57 326
15711.75 333
15712.94 346
15714.12 326
15715.31 333
15716.49 353
15717.68 342
15718.86 355
15720.05 345
15721.23 315
15722.42 336
15723.60 327
15724.79 322
15725.97 334
15727.16 367
15728.34 357
15729.53 358
15730.71 337
15731.90 364
15733.08 327
15734.27 358
15735.46 321
15736.64 364
15737.83 348
15739.01 362
15740.20 373
15741.39 368
15742.57 363
15743.76 404
15744.94 377
15746.13 362
15747.31 346
15748.50 331
15749.69 347
15750.87 361
15752.06 337
15753.25 355
15754.43 387
15755.62 400
15756.81 400
15757.99 361
15759.18 393
15760.36 350
15761.55 394
15762.74 386
15763.92 394
15765.11 369
15766.30 387
15767.49 385
15768.67 341
15769.86 343
15771.05 354
15772.23 344
15773.42 327
15774.61 346
15775.79 331
15776.98 351
15778.17 326
15779.36 351
15780.54 345
15781.73 384
15782.92 355
15784.11 350
15785.29 358
15786.48 381
15787.67 353
15788.86 323
15790.04 358
15791.23 332
15792.42 341
15793.61 360
15794.79 328
15795.98 333
15797.17 333
15798.36 334
15799.55 308
15800.73 295
15801.92 296
15803.11 300
15804.30 326
15805.49 334
15806.68 310
15807.86 309
15809.05 330
15810.24 308
15811.43 292
15812.62 338
15813.81 307
15815.00 288
15816.18 319
15817.37 319
15818.56 296
15819.75 335
15820.94 303
15822.13 309
15823.32 345
15824.51 300
15825.70 276
15826.88 278
15828.07 281
15829.26 265
15830.45 320
15831.64 303
15832.83 284
15834.02 307
15835.21 296
15836.40 304
15837.59 273
15838.78 313
15839.97 296
15841.16 281
15842.35 280
15843.54 303
15844.73 269
15845.92 266
15847.11 247
15848.30 272
15849.49 297
15850.68 310
15851.87 283
15853.06 299
15854.25 276
15855.44 317
15856.63 296
15857.82 251
15859.01 266
15860.20 296
15861.39 327
15862.58 293
15863.77 275
15864.96 257
15866.15 281
15867.34 258
15868.53 276
15869.72 263
15870.91 278
15872.10 291
15873.29 303
15874.48 304
15875.68 285
15876.87 288
15878.06 275
15879.25 330
15880.44 281
15881.63 284
15882.82 286
15884.01 282
15885.20 324
15886.40 303
15887.59 287
15888.78 308
15889.97 347
15891.16 295
15892.35 327
15893.54 309
15894.74 287
15895.93 303
15897.12 272
15898.31 307
15899.50 308
15900.70 310
15901.89 339
15903.08 280
15904.27 323
15905.46 344
15906.66 300
15907.85 314
15909.04 301
15910.23 309
15911.42 297
15912.62 321
15913.81 331
15915.00 340
15916.19 318
15917.39 330
15918.58 312
15919.77 285
15920.96 301
15922.16 324
15923.35 365
15924.54 332
15925.73 293
15926.93 319
15928.12 320
15929.31 305
15930.51 306
15931.70 316
15932.89 356
15934.09 300
15935.28 341
15936.47 288
15937.67 330
15938.86 342
15940.05 298
15941.25 290
15942.44 308
15943.63 339
15944.83 315
15946.02 286
15947.21 289
15948.41 292
15949.60 315
15950.79 329
15951.99 286
15953.18 297
15954.38 293
15955.57 305
15956.76 284
15957.96 308
15959.15 274
15960.35 301
15961.54 255
15962.73 300
15963.93 269
15965.12 255
15966.32 258
15967.51 236
15968.71 258
15969.90 263
15971.09 253
15972.29 274
15973.48 237
15974.68 253
15975.87 257
15977.07 259
15978.26 247
15979.46 237
15980.65 250
15981.85 241
15983.04 254
15984.24 225
15985.43 233
15986.63 229
15987.82 230
15989.02 250
15990.21 245
15991.41 249
15992.60 227
15993.80 237
15994.99 226
15996.19 239
15997.39 269
15998.58 251
15999.78 219
16000.97 232
16002.17 240
16003.36 202
16004.56 245
16005.76 238
16006.95 240
16008.15 230
16009.34 223
16010.54 225
16011.73 237
16012.93 242
16014.13 232
16015.32 244
16016.52 231
16017.72 233
16018.91 212
16020.11 262
16021.30 236
16022.50 233
16023.70 214
16024.89 253
16026.09 229
16027.29 238
16028.48 265
16029.68 276
16030.88 241
16032.07 235
16033.27 221
16034.47 236
16035.67 251
16036.86 226
16038.06 236
16039.26 237
16040.45 257
16041.65 235
16042.85 234
16044.04 239
16045.24 245
16046.44 269
16047.64 235
16048.83 244
16050.03 223
16051.23 238
16052.43 222
16053.62 228
16054.82 261
16056.02 235
16057.22 209
16058.42 249
16059.61 234
16060.81 196
16062.01 230
16063.21 239
16064.41 210
16065.60 260
16066.80 260
16068.00 236
16069.20 226
16070.40 251
16071.59 236
16072.79 213
16073.99 221
16075.19 194
16076.39 242
16077.59 242
16078.78 201
16079.98 208
16081.18 231
16082.38 256
16083.58 245
16084.78 258
16085.98 238
16087.18 225
16088.37 256
16089.57 224
16090.77 213
16091.97 214
16093.17 239
16094.37 261
16095.57 221
16096.77 229
16097.97 207
16099.17 221
16100.37 225
16101.57 235
16102.77 208
16103.96 203
16105.16 251
16106.36 212
16107.56 178
16108.76 201
16109.96 232
16111.16 215
16112.36 222
16113.56 201
16114.76 195
16115.96 232
16117.16 212
16118.36 202
16119.56 253
16120.76 236
16121.96 231
16123.16 213
16124.36 208
16125.56 181
16126.76 220
16127.96 263
16129.16 227
16130.37 215
16131.57 206
16132.77 215
16133.97 228
16135.17 227
16136.37 181
16137.57 214
16138.77 218
16139.97 214
16141.17 193
16142.37 183
16143.57 218
16144.77 177
16145.98 191
16147.18 162
16148.38 217
16149.58 242
16150.78 219
16151.98 230
16153.18 180
16154.38 185
16155.59 196
16156.79 201
16157.99 195
16159.19 190
16160.39 229
16161.59 186
16162.80 220
16164.00 220
16165.20 223
16166.40 194
16167.60 237
16168.80 210
16170.01 206
16171.21 214
16172.41 197
16173.61 206
16174.81 212
16176.02 214
16177.22 237
16178.42 219
16179.62 223
16180.83 202
16182.03 215
16183.23 195
16184.43 192
16185.64 211
16186.84 206
16188.04 232
16189.24 208
16190.45 215
16191.65 216
16192.85 209
16194.06 209
16195.26 215
16196.46 244
16197.66 213
16198.87 239
16200.07 233
16201.27 213
16202.48 206
16203.68 211
16204.88 229
16206.09 194
16207.29 185
16208.49 192
16209.70 210
16210.90 213
16212.10 224
16213.31 185
16214.51 200
16215.71 211
16216.92 217
16218.12 192
16219.33 205
16220.53 194
16221.73 196
16222.94 227
16224.14 209
16225.35 203
16226.55 216
16227.75 241
16228.96 234
16230.16 223
16231.37 224
16232.57 199
16233.77 186
16234.98 191
16236.18 212
16237.39 224
16238.59 212
16239.80 216
16241.00 266
16242.21 222
16243.41 233
16244.62 217
16245.82 216
16247.03 226
16248.23 243
16249.44 208
16250.64 226
16251.85 218
16253.05 259
16254.26 230
16255.46 190
16256.67 218
16257.87 258
16259.08 261
16260.28 241
16261.49 251
16262.69 267
16263.90 280
16265.10 253
16266.31 263
16267.51 253
16268.72 208
16269.93 247
16271.13 254
16272.34 226
16273.54 216
16274.75 234
16275.96 230
16277.16 225
16278.37 222
16279.57 231
16280.78 225
16281.99 218
16283.19 214
16284.40 265
16285.60 227
16286.81 242
16288.02 234
16289.22 245
16290.43 238
16291.64 241
16292.84 251
16294.05 231
16295.26 253
16296.46 248
16297.67 242
16298.88 248
16300.08 227
16301.29 246
16302.50 238
16303.70 216
16304.91 214
16306.12 231
16307.32 264
16308.53 235
16309.74 224
16310.95 255
16312.15 238
16313.36 240
16314.57 232
16315.78 265
16316.98 238
16318.19 272
16319.40 213
16320.61 233
16321.81 205
16323.02 240
16324.23 234
16325.44 231
16326.64 239
16327.85 212
16329.06 245
16330.27 214
16331.48 198
16332.68 213
16333.89 181
16335.10 188
16336.31 208
16337.52 225
16338.72 201
16339.93 201
16341.14 233
16342.35 228
16343.56 215
16344.77 212
16345.98 231
16347.18 203
16348.39 206
16349.60 179
16350.81 215
16352.02 228
16353.23 198
16354.44 208
16355.65 202
16356.85 205
16358.06 218
16359.27 188
16360.48 193
16361.69 214
16362.90 223
16364.11 212
16365.32 205
16366.53 215
16367.74 207
16368.95 172
16370.16 216
16371.36 199
16372.57 206
16373.78 194
16374.99 180
16376.20 181
16377.41 182
16378.62 188
16379.83 185
16381.04 189
16382.25 199
16383.46 206
16384.67 186
16385.88 209
16387.09 185
16388.30 227
16389.51 179
16390.72 189
16391.93 178
16393.14 211
16394.35 173
16395.56 204
16396.77 224
16397.98 213
16399.19 196
16400.41 209
16401.62 188
16402.83 172
16404.04 208
16405.25 208
16406.46 199
16407.67 185
16408.88 202
16410.09 184
16411.30 188
16412.51 170
16413.72 186
16414.94 219
16416.15 198
16417.36 201
16418.57 201
16419.78 151
16420.99 213
16422.20 241
16423.41 215
16424.63 168
16425.84 196
16427.05 180
16428.26 220
16429.47 180
16430.68 177
16431.90 178
16433.11 196
16434.32 202
16435.53 170
16436.74 197
16437.95 183
16439.17 200
16440.38 189
16441.59 187
16442.80 179
16444.01 215
16445.23 202
16446.44 177
16447.65 214
16448.86 209
16450.08 199
16451.29 193
16452.50 177
16453.71 173
16454.93 200
16456.14 206
16457.35 188
16458.56 189
16459.78 206
16460.99 185
16462.20 218
16463.42 195
16464.63 191
16465.84 191
16467.05 196
16468.27 170
16469.48 189
16470.69 197
16471.91 202
16473.12 204
16474.33 195
16475.55 192
16476.76 232
16477.97 169
16479.19 167
16480.40 201
16481.61 216
16482.83 220
16484.04 169
16485.25 180
16486.47 198
16487.68 202
16488.90 186
16490.11 190
16491.32 186
16492.54 176
16493.75 194
16494.97 196
16496.18 185
16497.39 161
16498.61 209
16499.82 186
16501.04 170
16502.25 182
16503.47 185
16504.68 162
16505.89 187
16507.11 197
16508.32 174
16509.54 166
16510.75 177
16511.97 204
16513.18 198
16514.40 155
16515.61 173
16516.83 167
16518.04 183
16519.26 194
16520.47 192
16521.69 181
16522.90 214
16524.12 204
16525.33 141
16526.55 200
16527.76 203
16528.98 189
16530.19 179
16531.41 198
16532.62 207
16533.84 182
16535.05 207
16536.27 208
16537.49 194
16538.70 197
16539.92 206
16541.13 204
16542.35 216
16543.56 189
16544.78 196
16546.00 200
16547.21 183
16548.43 197
16549.64 189
16550.86 172
16552.08 174
16553.29 184
16554.51 194
16555.73 182
16556.94 184
16558.16 169
16559.37 190
16560.59 205
16561.81 217
16563.02 232
16564.24 232
16565.46 198
16566.67 195
16567.89 209
16569.11 191
16570.32 204
16571.54 201
16572.76 219
16573.98 185
16575.19 204
16576.41 211
16577.63 219
16578.84 238
16580.06 231
16581.28 247
16582.50 220
16583.71 220
16584.93 209
16586.15 199
16587.36 211
16588.58 204
16589.80 185
16591.02 224
16592.24 207
16593.45 229
16594.67 202
16595.89 231
16597.11 233
16598.32 247
16599.54 220
16600.76 192
16601.98 194
16603.20 171
16604.41 199
16605.63 211
16606.85 224
16608.07 205
16609.29 214
16610.51 193
16611.72 211
16612.94 213
16614.16 203
16615.38 201
16616.60 202
16617.82 233
16619.03 246
16620.25 195
16621.47 178
16622.69 176
16623.91 217
16625.13 185
16626.35 204
16627.57 226
16628.79 179
16630.00 197
16631.22 200
16632.44 205
16633.66 211
16634.88 188
16636.10 182
16637.32 182
16638.54 221
16639.76 183
16640.98 211
16642.20 198
16643.42 203
16644.64 193
16645.86 175
16647.08 191
16648.30 195
16649.51 173
16650.73 141
16651.95 178
16653.17 204
16654.39 206
16655.61 190
16656.83 192
16658.05 181
16659.27 205
16660.49 187
16661.71 172
16662.93 171
16664.16 190
16665.38 182
16666.60 182
16667.82 206
16669.04 211
16670.26 214
16671.48 191
16672.70 169
16673.92 183
16675.14 210
16676.36 171
16677.58 194
16678.80 196
16680.02 186
16681.24 165
16682.46 153
16683.69 134
16684.91 175
16686.13 173
16687.35 195
16688.57 159
16689.79 186
16691.01 197
16692.23 190
16693.46 207
16694.68 168
16695.90 161
16697.12 173
16698.34 182
16699.56 164
16700.78 190
16702.01 171
16703.23 181
16704.45 162
16705.67 194
16706.89 169
16708.12 210
16709.34 172
16710.56 176
16711.78 181
16713.00 175
16714.23 202
16715.45 192
16716.67 184
16717.89 156
16719.11 185
16720.34 183
16721.56 188
16722.78 216
16724.00 188
16725.23 178
16726.45 194
16727.67 185
16728.89 185
16730.12 206
16731.34 202
16732.56 180
16733.79 199
16735.01 182
16736.23 193
16737.45 197
16738.68 197
16739.90 207
16741.12 200
16742.35 174
16743.57 151
16744.79 182
16746.02 176
16747.24 212
16748.46 193
16749.69 191
16750.91 212
16752.13 181
16753.36 203
16754.58 181
16755.80 189
16757.03 188
16758.25 174
16759.48 183
16760.70 177
16761.92 162
16763.15 172
16764.37 153
16765.60 197
16766.82 196
16768.04 200
16769.27 215
16770.49 191
16771.72 190
16772.94 188
16774.16 194
16775.39 175
16776.61 196
16777.84 169
16779.06 198
16780.29 185
16781.51 164
16782.74 189
16783.96 177
16785.19 179
16786.41 178
16787.64 189
16788.86 188
16790.09 193
16791.31 184
16792.54 178
16793.76 182
16794.99 202
16796.21 181
16797.44 178
16798.66 179
16799.89 180
16801.11 177
16802.34 173
16803.56 160
16804.79 156
16806.01 178
16807.24 194
16808.46 189
16809.69 181
16810.92 180
16812.14 175
16813.37 193
16814.59 210
16815.82 196
16817.04 211
16818.27 161
16819.50 166
16820.72 228
16821.95 193
16823.17 190
16824.40 189
16825.63 182
16826.85 173
16828.08 186
16829.31 197
16830.53 190
16831.76 233
16832.99 171
16834.21 198
16835.44 211
16836.67 209
16837.89 191
16839.12 164
16840.35 180
16841.57 189
16842.80 177
16844.03 179
16845.25 181
16846.48 170
16847.71 176
16848.93 200
16850.16 202
16851.39 207
16852.62 204
16853.84 193
16855.07 192
16856.30 195
16857.52 177
16858.75 215
16859.98 203
16861.21 189
16862.43 180
16863.66 216
16864.89 179
16866.12 232
16867.35 221
16868.57 219
16869.80 204
16871.03 189
16872.26 217
16873.48 234
16874.71 219
16875.94 224
16877.17 216
16878.40 224
16879.63 240
16880.85 247
16882.08 234
16883.31 249
16884.54 247
16885.77 240
16887.00 244
16888.22 232
16889.45 253
16890.68 264
16891.91 251
16893.14 250
16894.37 225
16895.60 218
16896.82 211
16898.05 237
16899.28 235
16900.51 249
16901.74 278
16902.97 210
16904.20 210
16905.43 227
16906.66 234
16907.89 228
16909.12 211
16910.34 177
16911.57 223
16912.80 230
16914.03 232
16915.26 207
16916.49 229
16917.72 215
16918.95 201
16920.18 202
16921.41 235
16922.64 223
16923.87 254
16925.10 204
16926.33 192
16927.56 211
16928.79 217
16930.02 181
16931.25 194
16932.48 186
16933.71 174
16934.94 175
16936.17 176
16937.40 195
16938.63 188
16939.86 189
16941.09 201
16942.32 170
16943.55 172
16944.78 171
16946.01 178
16947.24 184
16948.48 178
16949.71 163
16950.94 172
16952.17 197
16953.40 154
16954.63 183
16955.86 174
16957.09 152
16958.32 205
16959.55 182
16960.79 170
16962.02 146
16963.25 173
16964.48 173
16965.71 172
16966.94 150
16968.17 167
16969.40 166
16970.64 182
16971.87 144
16973.10 152
16974.33 166
16975.56 202
16976.79 195
16978.03 162
16979.26 197
16980.49 181
16981.72 151
16982.95 175
16984.19 153
16985.42 183
16986.65 167
16987.88 184
16989.11 186
16990.35 202
16991.58 185
16992.81 177
16994.04 160
16995.28 203
16996.51 197
16997.74 168
16998.97 161
17000.21 161
17001.44 153
17002.67 163
17003.90 168
17005.14 176
17006.37 181
17007.60 178
17008.84 172
17010.07 172
17011.30 175
17012.53 194
17013.77 192
17015.00 191
17016.23 167
17017.47 151
17018.70 199
17019.93 186
17021.17 181
17022.40 153
17023.63 167
17024.87 157
17026.10 142
17027.33 156
17028.57 181
17029.80 187
17031.04 178
17032.27 191
17033.50 187
17034.74 165
17035.97 153
17037.20 176
17038.44 176
17039.67 164
17040.91 139
17042.14 184
17043.37 157
17044.61 168
17045.84 147
17047.08 177
17048.31 169
17049.55 159
17050.78 145
17052.02 163
17053.25 159
17054.48 181
17055.72 137
17056.95 142
17058.19 196
17059.42 165
17060.66 146
17061.89 148
17063.13 146
17064.36 153
17065.60 156
17066.83 180
17068.07 169
17069.30 163
17070.54 163
17071.77 178
17073.01 143
17074.24 144
17075.48 163
17076.71 137
17077.95 143
17079.19 146
17080.42 181
17081.66 173
17082.89 178
17084.13 148
17085.36 159
17086.60 149
17087.83 163
17089.07 148
17090.31 172
17091.54 164
17092.78 181
17094.01 168
17095.25 147
17096.49 154
17097.72 154
17098.96 182
17100.19 141
17101.43 148
17102.67 143
17103.90 144
17105.14 174
17106.38 156
17107.61 149
17108.85 172
17110.09 161
17111.32 131
17112.56 160
17113.80 149
17115.03 175
17116.27 155
17117.51 164
17118.74 155
17119.98 155
17121.22 172
17122.45 145
17123.69 173
17124.93 158
17126.17 162
17127.40 153
17128.64 137
17129.88 163
17131.12 155
17132.35 166
17133.59 138
17134.83 160
17136.07 168
17137.30 146
17138.54 158
17139.78 135
17141.02 149
17142.25 168
17143.49 150
17144.73 164
17145.97 152
17147.20 182
17148.44 167
17149.68 166
17150.92 166
17152.16 153
17153.40 161
17154.63 161
17155.87 137
17157.11 142
17158.35 150
17159.59 153
17160.83 164
17162.06 146
17163.30 133
17164.54 137
17165.78 140
17167.02 126
17168.26 132
17169.50 128
17170.73 153
17171.97 170
17173.21 181
17174.45 151
17175.69 145
17176.93 134
17178.17 147
17179.41 148
17180.65 139
17181.89 149
17183.12 150
17184.36 137
17185.60 186
17186.84 146
17188.08 144
17189.32 145
17190.56 140
17191.80 149
17193.04 172
17194.28 158
17195.52 125
17196.76 132
17198.00 122
17199.24 145
17200.48 147
17201.72 131
17202.96 144
17204.20 157
17205.44 126
17206.68 146
17207.92 136
17209.16 134
17210.40 161
17211.64 162
17212.88 132
17214.12 149
17215.36 163
17216.60 150
17217.84 157
17219.08 137
17220.32 153
17221.56 161
17222.80 154
17224.04 154
17225.29 148
17226.53 110
17227.77 127
17229.01 163
17230.25 129
17231.49 133
17232.73 120
17233.97 156
17235.21 141
17236.45 173
17237.70 144
17238.94 159
17240.18 137
17241.42 137
17242.66 125
17243.90 139
17245.14 138
17246.39 129
17247.63 137
17248.87 120
17250.11 138
17251.35 134
17252.59 137
17253.84 136
17255.08 126
17256.32 137
17257.56 163
17258.80 141
17260.05 136
17261.29 126
17262.53 126
17263.77 137
17265.01 119
17266.26 143
17267.50 152
17268.74 144
17269.98 154
17271.23 142
17272.47 131
17273.71 132
17274.95 143
17276.20 163
17277.44 144
17278.68 129
17279.92 158
17281.17 144
17282.41 129
17283.65 99
17284.90 150
17286.14 142
17287.38 142
17288.62 120
17289.87 127
17291.11 133
17292.35 122
17293.60 132
17294.84 124
17296.08 126
17297.33 127
17298.57 149
17299.81 149
17301.06 129
17302.30 117
17303.54 122
17304.79 136
17306.03 159
17307.28 155
17308.52 143
17309.76 103
17311.01 138
17312.25 132
17313.49 134
17314.74 142
17315.98 138
17317.23 138
17318.47 118
17319.72 118
17320.96 123
17322.20 142
17323.45 141
17324.69 123
17325.94 116
17327.18 141
17328.43 111
17329.67 132
17330.91 136
17332.16 151
17333.40 122
17334.65 139
17335.89 168
17337.14 160
17338.38 139
17339.63 153
17340.87 138
17342.12 146
17343.36 143
17344.61 152
17345.85 135
17347.10 138
17348.34 143
17349.59 128
17350.83 127
17352.08 150
17353.33 129
17354.57 126
17355.82 114
17357.06 131
17358.31 140
17359.55 135
17360.80 156
17362.04 137
17363.29 137
17364.54 128
17365.78 145
17367.03 142
17368.27 142
17369.52 124
17370.77 138
17372.01 148
17373.26 123
17374.50 135
17375.75 127
17377.00 126
17378.24 119
17379.49 141
17380.74 126
17381.98 119
17383.23 145
17384.47 151
17385.72 128
17386.97 148
17388.21 136
17389.46 165
17390.71 147
17391.95 129
17393.20 117
17394.45 136
17395.70 140
17396.94 152
17398.19 150
17399.44 138
17400.68 137
17401.93 120
17403.18 159
17404.42 141
17405.67 133
17406.92 153
17408.17 143
17409.41 155
17410.66 159
17411.91 144
17413.16 121
17414.40 148
17415.65 150
17416.90 141
17418.15 150
17419.40 139
17420.64 143
17421.89 134
17423.14 159
17424.39 125
17425.63 145
17426.88 135
17428.13 137
17429.38 139
17430.63 121
17431.88 136
17433.12 140
17434.37 162
17435.62 170
17436.87 134
17438.12 135
17439.37 148
17440.61 132
17441.86 149
17443.11 145
17444.36 138
17445.61 138
17446.86 129
17448.11 157
17449.36 139
17450.60 148
17451.85 181
17453.10 155
17454.35 122
17455.60 115
17456.85 145
17458.10 151
17459.35 111
17460.60 119
17461.85 125
17463.10 136
17464.34 111
17465.59 130
17466.84 146
17468.09 170
17469.34 162
17470.59 159
17471.84 152
17473.09 142
17474.34 156
17475.59 154
17476.84 152
17478.09 146
17479.34 143
17480.59 130
17481.84 131
17483.09 128
17484.34 139
17485.59 142
17486.84 152
17488.09 138
17489.34 136
17490.59 129
17491.84 172
17493.09 171
17494.34 145
17495.59 113
17496.84 135
17498.10 155
17499.35 158
17500.60 143
17501.85 122
17503.10 156
17504.35 160
17505.60 164
17506.85 177
17508.10 136
17509.35 166
17510.60 165
17511.86 147
17513.11 135
17514.36 155
17515.61 132
17516.86 164
17518.11 124
17519.36 128
17520.61 167
17521.87 172
17523.12 167
17524.37 156
17525.62 136
17526.87 168
17528.12 168
17529.38 175
17530.63 175
17531.88 152
17533.13 164
17534.38 133
17535.63 163
17536.89 135
17538.14 182
17539.39 160
17540.64 154
17541.89 170
17543.15 144
17544.40 173
17545.65 164
17546.90 151
17548.16 136
17549.41 178
17550.66 193
17551.91 182
17553.17 156
17554.42 149
17555.67 154
17556.92 175
17558.18 170
17559.43 146
17560.68 151
17561.94 159
17563.19 146
17564.44 164
17565.69 155
17566.95 158
17568.20 168
17569.45 143
17570.71 146
17571.96 167
17573.21 163
17574.47 170
17575.72 125
17576.97 140
17578.23 145
17579.48 174
17580.73 159
17581.99 134
17583.24 145
17584.50 155
17585.75 186
17587.00 144
17588.26 174
17589.51 149
17590.76 165
17592.02 161
17593.27 164
17594.53 139
17595.78 146
17597.04 143
17598.29 189
17599.54 175
17600.80 144
17602.05 146
17603.31 146
17604.56 154
17605.82 143
17607.07 173
17608.32 174
17609.58 155
17610.83 148
17612.09 143
17613.34 142
17614.60 182
17615.85 179
17617.11 136
17618.36 131
17619.62 140
17620.87 153
17622.13 154
17623.38 153
17624.64 139
17625.89 183
17627.15 170
17628.40 168
17629.66 167
17630.91 191
17632.17 156
17633.43 128
17634.68 166
17635.94 150
17637.19 159
17638.45 161
17639.70 147
17640.96 148
17642.21 148
17643.47 135
17644.73 116
17645.98 130
17647.24 119
17648.49 135
17649.75 146
17651.01 147
17652.26 131
17653.52 131
17654.77 139
17656.03 172
17657.29 154
17658.54 138
17659.80 145
17661.06 161
17662.31 183
17663.57 153
17664.83 125
17666.08 120
17667.34 153
17668.60 152
17669.85 127
17671.11 119
17672.37 141
17673.62 148
17674.88 135
17676.14 140
17677.39 133
17678.65 128
17679.91 151
17681.17 137
17682.42 127
17683.68 117
17684.94 132
17686.19 175
17687.45 155
17688.71 142
17689.97 145
17691.22 167
17692.48 144
17693.74 138
17695.00 147
17696.26 140
17697.51 149
17698.77 132
17700.03 153
17701.29 164
17702.54 138
17703.80 144
17705.06 152
17706.32 144
17707.58 177
17708.83 158
17710.09 157
17711.35 148
17712.61 141
17713.87 127
17715.13 145
17716.38 139
17717.64 128
17718.90 129
17720.16 131
17721.42 139
17722.68 137
17723.94 138
17725.19 135
17726.45 137
17727.71 148
17728.97 134
17730.23 131
17731.49 149
17732.75 151
17734.01 133
17735.27 116
17736.53 137
17737.78 145
17739.04 154
17740.30 127
17741.56 123
17742.82 142
17744.08 148
17745.34 146
17746.60 129
17747.86 118
17749.12 164
17750.38 146
17751.64 139
17752.90 149
17754.16 127
17755.42 132
17756.68 121
17757.94 149
17759.20 138
17760.46 124
17761.72 144
17762.98 132
17764.24 118
17765.50 125
17766.76 137
17768.02 122
17769.28 118
17770.54 130
17771.80 142
17773.06 140
17774.32 160
17775.58 147
17776.84 149
17778.10 160
17779.36 168
17780.62 139
17781.88 151
17783.15 129
17784.41 129
17785.67 109
17786.93 110
17788.19 151
17789.45 141
17790.71 157
17791.97 157
17793.23 152
17794.49 117
17795.76 95
17797.02 109
17798.28 132
17799.54 131
17800.80 140
17802.06 152
17803.32 150
17804.59 138
17805.85 119
17807.11 152
17808.37 136
17809.63 137
17810.89 160
17812.16 164
17813.42 134
17814.68 130
17815.94 129
17817.20 139
17818.47 164
17819.73 131
17820.99 128
17822.25 150
17823.51 141
17824.78 143
17826.04 148
17827.30 151
17828.56 142
17829.83 133
17831.09 135
17832.35 142
17833.61 128
17834.88 120
17836.14 106
17837.40 129
17838.67 124
17839.93 116
17841.19 126
17842.45 140
17843.72 127
17844.98 127
17846.24 113
17847.51 115
17848.77 139
17850.03 143
17851.30 111
17852.56 118
17853.82 114
17855.09 123
17856.35 127
17857.61 136
17858.88 128
17860.14 147
17861.40 145
17862.67 143
17863.93 135
17865.19 131
17866.46 126
17867.72 146
17868.99 167
17870.25 154
17871.51 138
17872.78 135
17874.04 130
17875.31 127
17876.57 121
17877.83 146
17879.10 123
17880.36 149
17881.63 124
17882.89 132
17884.15 130
17885.42 117
17886.68 128
17887.95 137
17889.21 128
17890.48 120
17891.74 133
17893.01 114
17894.27 109
17895.54 139
17896.80 130
17898.07 138
17899.33 103
17900.60 107
17901.86 116
17903.13 120
17904.39 147
17905.66 132
17906.92 126
17908.19 135
17909.45 107
17910.72 122
17911.98 112
17913.25 125
17914.51 107
17915.78 139
17917.05 120
17918.31 140
17919.58 115
17920.84 121
17922.11 122
17923.37 130
17924.64 108
17925.91 128
17927.17 128
17928.44 156
17929.70 130
17930.97 132
17932.24 111
17933.50 122
17934.77 111
17936.03 119
17937.30 117
17938.57 140
17939.83 136
17941.10 126
17942.37 109
17943.63 114
17944.90 130
17946.17 114
17947.43 111
17948.70 121
17949.97 127
17951.23 102
17952.50 132
17953.77 134
17955.03 88
17956.30 107
17957.57 126
17958.83 141
17960.10 122
17961.37 130
17962.64 129
17963.90 120
17965.17 108
17966.44 129
17967.70 125
17968.97 92
17970.24 97
17971.51 122
17972.77 107
17974.04 124
17975.31 145
17976.58 130
17977.85 119
17979.11 135
17980.38 134
17981.65 130
17982.92 111
17984.18 121
17985.45 120
17986.72 148
17987.99 139
17989.26 107
17990.52 122
17991.79 145
17993.06 143
17994.33 133
17995.60 122
17996.87 124
17998.13 146
17999.40 132
18000.67 123
18001.94 137
18003.21 120
18004.48 144
18005.75 119
18007.02 116
18008.28 107
18009.55 118
18010.82 108
18012.09 128
18013.36 126
18014.63 122
18015.90 114
18017.17 122
18018.44 146
18019.71 136
18020.97 131
18022.24 143
18023.51 137
18024.78 116
18026.05 99
18027.32 106
18028.59 136
18029.86 148
18031.13 125
18032.40 142
18033.67 118
18034.94 122
18036.21 105
18037.48 118
18038.75 111
18040.02 145
18041.29 173
18042.56 145
18043.83 122
18045.10 84
18046.37 102
18047.64 118
18048.91 109
18050.18 115
18051.45 132
18052.72 127
18053.99 128
18055.26 109
18056.53 134
18057.80 103
18059.07 152
18060.34 123
18061.61 127
18062.88 123
18064.16 125
18065.43 132
18066.70 103
18067.97 131
18069.24 105
18070.51 129
18071.78 130
18073.05 121
18074.32 126
18075.59 124
18076.87 129
18078.14 103
18079.41 118
18080.68 110
18081.95 135
18083.22 155
18084.49 141
18085.77 127
18087.04 157
18088.31 150
18089.58 123
18090.85 133
18092.12 128
18093.40 125
18094.67 112
18095.94 143
18097.21 134
18098.48 114
18099.76 138
18101.03 124
18102.30 153
18103.57 136
18104.84 118
18106.12 161
18107.39 143
18108.66 129
18109.93 141
18111.21 132
18112.48 129
18113.75 111
18115.02 133
18116.30 125
18117.57 125
18118.84 132
18120.11 114
18121.39 136
18122.66 120
18123.93 91
18125.21 122
18126.48 130
18127.75 119
18129.02 128
18130.30 103
18131.57 118
18132.84 120
18134.12 129
18135.39 146
18136.66 109
18137.94 95
18139.21 110
18140.48 132
18141.76 121
18143.03 132
18144.31 151
18145.58 136
18146.85 119
18148.13 99
18149.40 125
18150.67 119
18151.95 144
18153.22 133
18154.50 111
18155.77 123
18157.04 115
18158.32 115
18159.59 134
18160.87 129
18162.14 105
18163.41 140
18164.69 125
18165.96 105
18167.24 127
18168.51 115
18169.79 133
18171.06 112
18172.34 114
18173.61 130
18174.89 126
18176.16 133
18177.43 108
18178.71 151
18179.98 148
18181.26 150
18182.53 105
18183.81 125
18185.08 134
18186.36 113
18187.63 135
18188.91 144
18190.18 155
18191.46 123
18192.74 130
18194.01 100
18195.29 124
18196.56 124
18197.84 133
18199.11 106
18200.39 108
18201.66 124
18202.94 105
18204.22 115
18205.49 131
18206.77 134
18208.04 114
18209.32 135
18210.59 122
18211.87 95
18213.15 96
18214.42 115
18215.70 134
18216.97 125
18218.25 129
18219.53 128
18220.80 124
18222.08 123
18223.36 128
18224.63 114
18225.91 116
18227.19 123
18228.46 139
18229.74 111
18231.02 117
18232.29 127
18233.57 148
18234.85 130
18236.12 127
18237.40 121
18238.68 120
18239.95 164
18241.23 117
18242.51 99
18243.78 116
18245.06 139
18246.34 140
18247.62 130
18248.89 107
18250.17 119
18251.45 138
18252.73 140
18254.00 114
18255.28 124
18256.56 137
18257.84 129
18259.11 143
18260.39 141
18261.67 106
18262.95 153
18264.22 163
18265.50 135
18266.78 115
18268.06 130
18269.34 158
18270.61 143
18271.89 135
18273.17 123
18274.45 110
18275.73 114
18277.01 152
18278.28 140
18279.56 143
18280.84 106
18282.12 126
18283.40 145
18284.68 130
18285.95 129
18287.23 123
18288.51 125
18289.79 131
18291.07 135
18292.35 123
18293.63 104
18294.91 114
18296.19 121
18297.46 115
18298.74 133
18300.02 132
18301.30 136
18302.58 155
18303.86 119
18305.14 110
18306.42 132
18307.70 123
18308.98 136
18310.26 111
18311.54 103
18312.82 132
18314.10 125
18315.37 132
18316.65 121
18317.93 126
18319.21 127
18320.49 132
18321.77 140
18323.05 116
18324.33 122
18325.61 133
18326.89 145
18328.17 117
18329.45 119
18330.73 119
18332.01 112
18333.29 119
18334.57 113
18335.86 94
18337.14 110
18338.42 142
18339.70 123
18340.98 103
18342.26 128
18343.54 112
18344.82 117
18346.10 129
18347.38 113
18348.66 125
18349.94 101
18351.22 132
18352.50 113
18353.78 119
18355.07 115
18356.35 116
18357.63 121
18358.91 100
18360.19 111
18361.47 106
18362.75 117
18364.03 142
18365.32 121
18366.60 121
18367.88 129
18369.16 100
18370.44 128
18371.72 106
18373.00 120
18374.29 134
18375.57 130
18376.85 126
18378.13 112
18379.41 110
18380.70 102
18381.98 133
18383.26 125
18384.54 103
18385.82 103
18387.11 132
18388.39 117
18389.67 118
18390.95 125
18392.23 137
18393.52 115
18394.80 115
18396.08 131
18397.36 109
18398.65 155
18399.93 128
18401.21 116
18402.50 92
18403.78 105
18405.06 130
18406.34 140
18407.63 129
18408.91 118
18410.19 125
18411.48 133
18412.76 123
18414.04 103
18415.32 112
18416.61 117
18417.89 137
18419.17 137
18420.46 117
18421.74 113
18423.02 127
18424.31 112
18425.59 99
18426.87 98
18428.16 128
18429.44 136
18430.73 123
18432.01 115
18433.29 122
18434.58 123
18435.86 105
18437.14 136
18438.43 121
18439.71 132
18441.00 125
18442.28 118
18443.56 116
18444.85 98
18446.13 107
18447.42 128
18448.70 130
18449.99 132
18451.27 122
18452.56 120
18453.84 113
18455.12 152
18456.41 136
18457.69 116
18458.98 118
18460.26 110
18461.55 114
18462.83 118
18464.12 121
18465.40 105
18466.69 118
18467.97 102
18469.26 128
18470.54 127
18471.83 133
18473.11 122
18474.40 107
18475.68 122
18476.97 138
18478.25 124
18479.54 118
18480.82 111
18482.11 111
18483.40 150
18484.68 129
18485.97 127
18487.25 112
18488.54 105
18489.82 133
18491.11 127
18492.39 137
18493.68 123
18494.97 150
18496.25 159
18497.54 118
18498.82 110
18500.11 105
18501.40 114
18502.68 117
18503.97 125
18505.26 131
18506.54 123
18507.83 121
18509.11 105
18510.40 125
18511.69 126
18512.97 127
18514.26 128
18515.55 137
18516.83 117
18518.12 112
18519.41 143
18520.69 129
18521.98 102
18523.27 109
18524.56 121
18525.84 108
18527.13 106
18528.42 108
18529.70 112
18530.99 127
18532.28 121
18533.57 130
18534.85 140
18536.14 101
18537.43 106
18538.71 144
18540.00 139
18541.29 124
18542.58 145
18543.86 113
18545.15 116
18546.44 121
18547.73 123
18549.02 130
18550.30 133
18551.59 127
18552.88 136
18554.17 118
18555.46 134
18556.74 146
18558.03 133
18559.32 120
18560.61 134
18561.90 149
18563.18 143
18564.47 123
18565.76 123
18567.05 173
18568.34 125
18569.63 150
18570.92 107
18572.20 127
18573.49 132
18574.78 140
18576.07 151
18577.36 132
18578.65 130
18579.94 153
18581.23 110
18582.51 106
18583.80 96
18585.09 130
18586.38 141
18587.67 135
18588.96 124
18590.25 156
18591.54 139
18592.83 135
18594.12 164
18595.41 121
18596.70 157
18597.99 146
18599.28 137
18600.57 128
18601.85 124
18603.14 146
18604.43 169
18605.72 161
18607.01 153
18608.30 167
18609.59 176
18610.88 161
18612.17 169
18613.46 116
18614.75 152
18616.04 156
18617.33 149
18618.62 133
18619.91 146
18621.20 136
18622.50 129
18623.79 159
18625.08 152
18626.37 162
18627.66 184
18628.95 167
18630.24 152
18631.53 161
18632.82 155
18634.11 167
18635.40 140
18636.69 144
18637.98 184
18639.27 146
18640.57 149
18641.86 126
18643.15 115
18644.44 152
18645.73 168
18647.02 159
18648.31 123
18649.60 119
18650.89 159
18652.19 121
18653.48 117
18654.77 142
18656.06 115
18657.35 152
18658.64 159
18659.94 127
18661.23 90
18662.52 151
18663.81 132
18665.10 116
18666.39 110
18667.69 131
18668.98 159
18670.27 134
18671.56 115
18672.85 123
18674.15 134
18675.44 141
18676.73 152
18678.02 142
18679.32 114
18680.61 146
18681.90 169
18683.19 124
18684.49 104
18685.78 115
18687.07 162
18688.36 137
18689.66 125
18690.95 121
18692.24 109
18693.53 137
18694.83 134
18696.12 136
18697.41 119
18698.71 137
18700.00 130
18701.29 133
18702.59 107
18703.88 121
18705.17 122
18706.47 147
18707.76 104
18709.05 136
18710.35 147
18711.64 154
18712.93 136
18714.23 105
18715.52 116
18716.81 137
18718.11 136
18719.40 115
18720.70 131
18721.99 106
18723.28 133
18724.58 140
18725.87 150
18727.16 140
18728.46 131
18729.75 129
18731.05 130
18732.34 112
18733.64 105
18734.93 136
18736.22 145
18737.52 144
18738.81 123
18740.11 131
18741.40 135
18742.70 140
18743.99 135
18745.29 133
18746.58 134
18747.87 147
18749.17 116
18750.46 97
18751.76 154
18753.05 145
18754.35 134
18755.64 126
18756.94 155
18758.23 126
18759.53 147
18760.82 136
18762.12 136
18763.42 126
18764.71 151
18766.01 152
18767.30 147
18768.60 128
18769.89 131
18771.19 150
18772.48 116
18773.78 146
18775.07 127
18776.37 133
18777.67 97
18778.96 110
18780.26 124
18781.55 111
18782.85 122
18784.15 128
18785.44 106
18786.74 120
18788.03 124
18789.33 133
18790.63 123
18791.92 132
18793.22 125
18794.52 125
18795.81 141
18797.11 132
18798.40 116
18799.70 120
18801.00 136
18802.29 133
18803.59 133
18804.89 112
18806.18 168
18807.48 146
18808.78 153
18810.07 137
18811.37 134
18812.67 117
18813.97 131
18815.26 137
18816.56 114
18817.86 133
18819.15 146
18820.45 122
18821.75 144
18823.05 126
18824.34 147
18825.64 150
18826.94 133
18828.24 97
18829.53 155
18830.83 134
18832.13 129
18833.43 154
18834.72 132
18836.02 123
18837.32 114
18838.62 138
18839.92 119
18841.21 118
18842.51 124
18843.81 155
18845.11 133
18846.41 124
18847.70 122
18849.00 133
18850.30 132
18851.60 113
18852.90 100
18854.20 145
18855.49 147
18856.79 115
18858.09 136
18859.39 138
18860.69 128
18861.99 150
18863.29 116
18864.58 120
18865.88 128
18867.18 122
18868.48 170
18869.78 146
18871.08 117
18872.38 128
18873.68 101
18874.98 117
18876.28 127
18877.57 99
18878.87 137
18880.17 130
18881.47 111
18882.77 99
18884.07 127
18885.37 142
18886.67 148
18887.97 130
18889.27 135
18890.57 117
18891.87 126
18893.17 130
18894.47 148
18895.77 114
18897.07 139
18898.37 129
18899.67 118
18900.97 127
18902.27 121
18903.57 138
18904.87 134
18906.17 105
18907.47 129
18908.77 132
18910.07 130
18911.37 124
18912.67 138
18913.97 93
18915.27 112
18916.57 122
18917.87 119
18919.17 96
18920.47 107
18921.78 121
18923.08 119
18924.38 115
18925.68 100
18926.98 116
18928.28 121
18929.58 129
18930.88 155
18932.18 148
18933.48 140
18934.79 143
18936.09 122
18937.39 116
18938.69 127
18939.99 144
18941.29 123
18942.59 94
18943.90 105
18945.20 130
18946.50 137
18947.80 114
18949.10 111
18950.40 116
18951.71 133
18953.01 110
18954.31 93
18955.61 123
18956.91 116
18958.21 102
18959.52 115
18960.82 154
18962.12 159
18963.42 99
18964.73 121
18966.03 127
18967.33 130
18968.63 121
18969.93 138
18971.24 126
18972.54 112
18973.84 131
18975.14 127
18976.45 121
18977.75 123
18979.05 138
18980.36 105
18981.66 125
18982.96 126
18984.26 119
18985.57 102
18986.87 120
18988.17 126
18989.48 132
18990.78 113
18992.08 125
18993.39 114
18994.69 131
18995.99 134
18997.30 122
18998.60 113
18999.90 122
19001.21 123
19002.51 94
19003.81 99
19005.12 121
19006.42 123
19007.72 124
19009.03 129
19010.33 85
19011.64 103
19012.94 114
19014.24 126
19015.55 85
19016.85 98
19018.16 124
19019.46 115
19020.76 122
19022.07 104
19023.37 112
19024.68 124
19025.98 130
19027.29 104
19028.59 109
19029.89 107
19031.20 125
19032.50 137
19033.81 141
19035.11 103
19036.42 122
19037.72 137
19039.03 123
19040.33 101
19041.64 104
19042.94 123
19044.25 137
19045.55 114
19046.86 90
19048.16 106
19049.47 112
19050.77 118
19052.08 111
19053.38 118
19054.69 117
19055.99 120
19057.30 122
19058.60 100
19059.91 108
19061.22 112
19062.52 116
19063.83 93
19065.13 95
19066.44 100
19067.74 135
19069.05 87
19070.36 116
19071.66 99
19072.97 111
19074.27 118
19075.58 125
19076.89 103
19078.19 85
19079.50 114
19080.80 124
19082.11 107
19083.42 134
19084.72 120
19086.03 119
19087.34 135
19088.64 95
19089.95 93
19091.26 103
19092.56 127
19093.87 105
19095.18 101
19096.48 115
19097.79 132
19099.10 88
19100.40 114
19101.71 102
19103.02 122
19104.32 154
19105.63 104
19106.94 128
19108.25 101
19109.55 134
19110.86 97
19112.17 116
19113.48 105
19114.78 130
19116.09 106
19117.40 102
19118.71 135
19120.01 129
19121.32 117
19122.63 96
19123.94 94
19125.24 125
19126.55 126
19127.86 116
19129.17 108
19130.47 118
19131.78 118
19133.09 96
19134.40 113
19135.71 108
19137.02 121
19138.32 106
19139.63 112
19140.94 100
19142.25 113
19143.56 109
19144.87 111
19146.17 109
19147.48 96
19148.79 113
19150.10 125
19151.41 125
19152.72 97
19154.03 96
19155.33 122
19156.64 134
19157.95 99
19159.26 79
19160.57 85
19161.88 111
19163.19 89
19164.50 106
19165.81 111
19167.12 86
19168.42 101
19169.73 124
19171.04 127
19172.35 111
19173.66 111
19174.97 111
19176.28 125
19177.59 88
19178.90 107
19180.21 102
19181.52 130
19182.83 99
19184.14 94
19185.45 99
19186.76 118
19188.07 118
19189.38 124
19190.69 122
19192.00 117
19193.31 114
19194.62 117
19195.93 119
19197.24 126
19198.55 133
19199.86 105
19201.17 107
19202.48 121
19203.79 102
19205.10 95
19206.41 94
19207.72 151
19209.03 123
19210.34 115
19211.66 88
19212.97 117
19214.28 131
19215.59 128
19216.90 108
19218.21 112
19219.52 118
19220.83 122
19222.14 148
19223.45 111
19224.77 102
19226.08 115
19227.39 125
19228.70 105
19230.01 90
19231.32 96
19232.63 110
19233.94 126
19235.26 91
19236.57 94
19237.88 99
19239.19 103
19240.50 114
19241.81 113
19243.13 98
19244.44 99
19245.75 107
19247.06 112
19248.37 118
19249.69 101
19251.00 111
19252.31 133
19253.62 114
19254.93 107
19256.25 103
19257.56 125
19258.87 106
19260.18 94
19261.50 96
19262.81 130
19264.12 116
19265.43 121
19266.75 102
19268.06 113
19269.37 110
19270.68 106
19272.00 96
19273.31 76
19274.62 98
19275.94 103
19277.25 123
19278.56 116
19279.88 106
19281.19 110
19282.50 129
19283.81 97
19285.13 133
19286.44 97
19287.75 114
19289.07 128
19290.38 102
19291.70 100
19293.01 108
19294.32 104
19295.64 117
19296.95 110
19298.26 94
19299.58 101
19300.89 116
19302.20 135
19303.52 111
19304.83 97
19306.15 87
19307.46 123
19308.77 104
19310.09 103
19311.40 108
19312.72 83
19314.03 108
19315.35 103
19316.66 123
19317.97 87
19319.29 95
19320.60 122
19321.92 130
19323.23 121
19324.55 104
19325.86 114
19327.18 120
19328.49 122
19329.81 95
19331.12 123
19332.44 126
19333.75 124
19335.07 111
19336.38 99
19337.70 122
19339.01 135
19340.33 135
19341.64 135
19342.96 113
19344.27 103
19345.59 115
19346.90 108
19348.22 96
19349.53 113
19350.85 115
19352.16 99
19353.48 98
19354.79 105
19356.11 105
19357.43 98
19358.74 99
19360.06 90
19361.37 109
19362.69 114
19364.01 102
19365.32 111
19366.64 109
19367.95 78
19369.27 102
19370.59 113
19371.90 110
19373.22 89
19374.53 98
19375.85 108
19377.17 95
19378.48 105
19379.80 115
19381.12 126
19382.43 118
19383.75 132
19385.07 118
19386.38 137
19387.70 96
19389.02 127
19390.33 116
19391.65 130
19392.97 118
19394.28 112
19395.60 122
19396.92 122
19398.24 109
19399.55 99
19400.87 128
19402.19 115
19403.50 108
19404.82 103
19406.14 92
19407.46 114
19408.77 139
19410.09 102
19411.41 118
19412.73 94
19414.04 93
19415.36 91
19416.68 84
19418.00 104
19419.32 104
19420.63 112
19421.95 108
19423.27 112
19424.59 113
19425.91 99
19427.22 100
19428.54 114
19429.86 96
19431.18 104
19432.50 123
19433.82 116
19435.13 100
19436.45 112
19437.77 109
19439.09 100
19440.41 107
19441.73 95
19443.04 92
19444.36 105
19445.68 92
19447.00 113
19448.32 128
19449.64 106
19450.96 120
19452.28 108
19453.60 117
19454.91 126
19456.23 100
19457.55 108
19458.87 98
19460.19 128
19461.51 89
19462.83 105
19464.15 98
19465.47 105
19466.79 91
19468.11 112
19469.43 104
19470.75 116
19472.07 96
19473.39 116
19474.71 106
19476.03 86
19477.35 100
19478.67 123
19479.99 100
19481.30 92
19482.62 104
19483.94 94
19485.27 114
19486.59 109
19487.91 122
19489.23 113
19490.55 116
19491.87 123
19493.19 94
19494.51 101
19495.83 104
19497.15 115
19498.47 117
19499.79 106
19501.11 109
19502.43 126
19503.75 110
19505.07 97
19506.39 107
19507.71 117
19509.03 99
19510.36 95
19511.68 112
19513.00 101
19514.32 107
19515.64 120
19516.96 126
19518.28 127
19519.60 97
19520.92 104
19522.25 115
19523.57 113
19524.89 127
19526.21 103
19527.53 109
19528.85 106
19530.17 114
19531.50 110
19532.82 113
19534.14 92
19535.46 96
19536.78 88
19538.11 77
19539.43 103
19540.75 89
19542.07 106
19543.39 106
19544.72 109
19546.04 105
19547.36 113
19548.68 107
19550.00 125
19551.33 105
19552.65 78
19553.97 106
19555.29 81
19556.62 93
19557.94 74
19559.26 87
19560.58 93
19561.91 94
19563.23 76
19564.55 99
19565.88 95
19567.20 98
19568.52 100
19569.84 104
19571.17 86
19572.49 68
19573.81 92
19575.14 95
19576.46 75
19577.78 79
19579.11 109
19580.43 82
19581.75 97
19583.08 95
19584.40 121
19585.72 66
19587.05 85
19588.37 94
19589.69 92
19591.02 92
19592.34 81
19593.67 97
19594.99 94
19596.31 108
19597.64 71
19598.96 83
19600.28 102
19601.61 102
19602.93 83
19604.26 109
19605.58 78
19606.91 114
19608.23 93
19609.55 114
19610.88 99
19612.20 105
19613.53 108
19614.85 106
19616.18 96
19617.50 91
19618.83 80
19620.15 92
19621.47 95
19622.80 92
19624.12 110
19625.45 150
19626.77 113
19628.10 82
19629.42 111
19630.75 94
19632.07 103
19633.40 95
19634.72 126
19636.05 80
19637.37 83
19638.70 108
19640.03 104
19641.35 101
19642.68 100
19644.00 110
19645.33 97
19646.65 102
19647.98 97
19649.30 121
19650.63 132
19651.96 88
19653.28 120
19654.61 126
19655.93 111
19657.26 109
19658.58 113
19659.91 73
19661.24 107
19662.56 104
19663.89 109
19665.22 113
19666.54 99
19667.87 94
19669.19 117
19670.52 104
19671.85 87
19673.17 109
19674.50 99
19675.83 108
19677.15 95
19678.48 122
19679.81 119
19681.13 99
19682.46 107
19683.79 98
19685.11 104
19686.44 130
19687.77 121
19689.09 136
19690.42 105
19691.75 100
19693.08 107
19694.40 107
19695.73 93
19697.06 104
19698.39 82
19699.71 107
19701.04 100
19702.37 91
19703.69 91
19705.02 93
19706.35 109
19707.68 72
19709.01 99
19710.33 107
19711.66 109
19712.99 101
19714.32 120
19715.64 105
19716.97 94
19718.30 95
19719.63 99
19720.96 97
19722.28 95
19723.61 112
19724.94 93
19726.27 105
19727.60 101
19728.93 103
19730.25 112
19731.58 116
19732.91 105
19734.24 82
19735.57 91
19736.90 100
19738.23 111
19739.55 108
19740.88 83
19742.21 96
19743.54 102
19744.87 119
19746.20 104
19747.53 120
19748.86 107
19750.19 89
19751.51 80
19752.84 94
19754.17 104
19755.50 95
19756.83 108
19758.16 107
19759.49 94
19760.82 101
19762.15 104
19763.48 110
19764.81 134
19766.14 96
19767.47 113
19768.80 99
19770.13 91
19771.46 77
19772.79 122
19774.12 83
19775.45 81
19776.78 100
19778.11 111
19779.44 95
19780.77 95
19782.10 89
19783.43 112
19784.76 105
19786.09 116
19787.42 126
19788.75 127
19790.08 83
19791.41 93
19792.74 98
19794.07 112
19795.40 100
19796.73 104
19798.06 87
19799.39 103
19800.72 100
19802.05 85
19803.39 93
19804.72 98
19806.05 93
19807.38 100
19808.71 100
19810.04 113
19811.37 85
19812.70 104
19814.03 112
19815.37 123
19816.70 103
19818.03 91
19819.36 109
19820.69 110
19822.02 116
19823.35 113
19824.69 96
19826.02 116
19827.35 114
19828.68 101
19830.01 100
19831.34 106
19832.68 105
19834.01 95
19835.34 83
19836.67 96
19838.00 93
19839.34 111
19840.67 95
19842.00 88
19843.33 99
19844.67 104
19846.00 111
19847.33 89
19848.66 112
19849.99 105
19851.33 92
19852.66 82
19853.99 99
19855.32 103
19856.66 111
19857.99 87
19859.32 88
19860.66 108
19861.99 113
19863.32 89
19864.65 82
19865.99 101
19867.32 99
19868.65 109
19869.99 95
19871.32 95
19872.65 105
19873.99 92
19875.32 97
19876.65 95
19877.99 85
19879.32 100
19880.65 93
19881.99 83
19883.32 96
19884.65 98
19885.99 112
19887.32 98
19888.66 116
19889.99 88
19891.32 100
19892.66 110
19893.99 105
19895.32 91
19896.66 89
19897.99 70
19899.33 126
19900.66 103
19902.00 106
19903.33 123
19904.66 117
19906.00 109
19907.33 74
19908.67 84
19910.00 100
19911.34 102
19912.67 98
19914.01 99
19915.34 96
19916.67 80
19918.01 80
19919.34 113
19920.68 96
19922.01 85
19923.35 106
19924.68 94
19926.02 94
19927.35 91
19928.69 97
19930.02 97
19931.36 81
19932.69 88
19934.03 95
19935.37 90
19936.70 98
19938.04 97
19939.37 118
19940.71 100
19942.04 109
19943.38 121
19944.71 132
19946.05 111
19947.39 103
19948.72 107
19950.06 81
19951.39 99
19952.73 100
19954.06 92
19955.40 104
19956.74 91
19958.07 93
19959.41 87
19960.74 89
19962.08 127
19963.42 84
19964.75 76
19966.09 93
19967.43 100
19968.76 87
19970.10 102
19971.44 92
19972.77 82
19974.11 104
19975.45 99
19976.78 93
19978.12 98
19979.46 101
19980.79 94
19982.13 100
19983.47 88
19984.80 96
19986.14 104
19987.48 110
19988.82 119
19990.15 98
19991.49 108
19992.83 111
19994.16 111
19995.50 106
19996.84 88
19998.18 88
19999.51 97
20000.85 111
20002.19 81
20003.53 96
20004.86 84
20006.20 112
20007.54 122
20008.88 119
20010.22 98
20011.55 89
20012.89 92
20014.23 86
20015.57 118
20016.91 97
20018.24 109
20019.58 91
20020.92 89
20022.26 100
20023.60 122
20024.93 127
20026.27 131
20027.61 107
20028.95 115
20030.29 114
20031.63 109
20032.97 100
20034.30 103
20035.64 98
20036.98 106
20038.32 100
20039.66 108
20041.00 87
20042.34 87
20043.68 96
20045.01 116
20046.35 99
20047.69 110
20049.03 107
20050.37 102
20051.71 99
20053.05 96
20054.39 103
20055.73 104
20057.07 99
20058.41 89
20059.75 109
20061.09 113
20062.43 103
20063.77 111
20065.11 100
20066.45 116
20067.79 109
20069.12 115
20070.46 146
20071.80 114
20073.14 92
20074.48 99
20075.82 111
20077.16 118
20078.50 130
20079.85 114
20081.19 97
20082.53 108
20083.87 111
20085.21 110
20086.55 97
20087.89 98
20089.23 96
20090.57 91
20091.91 113
20093.25 94
20094.59 104
20095.93 101
20097.27 117
20098.61 121
20099.95 91
20101.29 87
20102.64 85
20103.98 92
20105.32 109
20106.66 114
20108.00 90
20109.34 98
20110.68 112
20112.02 94
20113.36 100
20114.71 95
20116.05 115
20117.39 122
20118.73 112
20120.07 117
20121.41 112
20122.75 86
20124.10 96
20125.44 108
20126.78 130
20128.12 133
20129.46 103
