# Supplementary material for: MALDI-TOF MS typing enables the classification of brewing yeasts of the genus Saccharomyces to major beer styles
Source: PLoS One. 2017 Aug 9;12(8):e0181694. doi: 10.1371/journal.pone.0181694 (PMC5549903; doi:10.1371/journal.pone.0181694)
Supplement: S11 File — The directory includes 90 raw files and was zipped to “.zip”; the folder has three strains with 30 spectra per strain; S1 Text explains the raw files with an example and Table 1 represents the yeast strains used within the experiment. (ZIP) [file pone.0181694.s014.zip › 31-33/30337-338-OG-Alt-Alt-YPG-18h-E-E_2015-08-10__0_E8_1.dat]

2000.98 3184
2001.40 3204
2001.82 3068
2002.25 3302
2002.67 3081
2003.09 3064
2003.51 3141
2003.93 3200
2004.35 3171
2004.78 3033
2005.20 3239
2005.62 2843
2006.04 3168
2006.47 3141
2006.89 2839
2007.31 3008
2007.73 3104
2008.16 3029
2008.58 3054
2009.00 2944
2009.42 2993
2009.85 3043
2010.27 3003
2010.69 3144
2011.11 3123
2011.54 2866
2011.96 3066
2012.38 3071
2012.80 2942
2013.23 2849
2013.65 2993
2014.07 3086
2014.50 2786
2014.92 2619
2015.34 3001
2015.77 3054
2016.19 2998
2016.61 3022
2017.04 2904
2017.46 2802
2017.88 2885
2018.31 2886
2018.73 2917
2019.15 2992
2019.58 2876
2020.00 2924
2020.42 2953
2020.85 3178
2021.27 3068
2021.70 2995
2022.12 3075
2022.54 2881
2022.97 2802
2023.39 2813
2023.82 2888
2024.24 2961
2024.66 2936
2025.09 2703
2025.51 2821
2025.94 2964
2026.36 2741
2026.79 2776
2027.21 2919
2027.63 2859
2028.06 2810
2028.48 2799
2028.91 2860
2029.33 2869
2029.76 2883
2030.18 2674
2030.61 2706
2031.03 2711
2031.46 2689
2031.88 2868
2032.31 2756
2032.73 2834
2033.16 2800
2033.58 2868
2034.01 2824
2034.43 2851
2034.86 2731
2035.28 2608
2035.71 2817
2036.13 2880
2036.56 3005
2036.98 2957
2037.41 3196
2037.84 3022
2038.26 2869
2038.69 2857
2039.11 2990
2039.54 3265
2039.96 3136
2040.39 2894
2040.82 3071
2041.24 3365
2041.67 3278
2042.09 3256
2042.52 3234
2042.95 3028
2043.37 2939
2043.80 2874
2044.22 2885
2044.65 2889
2045.08 3004
2045.50 2983
2045.93 2893
2046.36 2989
2046.78 2844
2047.21 2861
2047.64 2915
2048.06 2789
2048.49 2924
2048.92 3090
2049.34 2991
2049.77 2928
2050.20 2855
2050.62 2935
2051.05 2910
2051.48 2892
2051.90 2965
2052.33 2798
2052.76 2890
2053.18 2635
2053.61 2633
2054.04 2750
2054.47 2943
2054.89 2926
2055.32 3148
2055.75 2830
2056.18 2733
2056.60 3075
2057.03 2750
2057.46 2772
2057.89 2876
2058.31 2733
2058.74 2771
2059.17 2878
2059.60 2812
2060.03 2619
2060.45 2853
2060.88 2802
2061.31 2800
2061.74 3053
2062.17 2897
2062.59 2805
2063.02 2864
2063.45 2917
2063.88 2852
2064.31 2929
2064.73 2972
2065.16 2937
2065.59 2970
2066.02 2959
2066.45 2996
2066.88 2864
2067.31 3203
2067.73 3230
2068.16 3157
2068.59 3049
2069.02 2952
2069.45 2883
2069.88 2934
2070.31 3177
2070.74 3232
2071.17 3164
2071.59 3461
2072.02 3194
2072.45 3001
2072.88 2947
2073.31 2951
2073.74 3039
2074.17 3229
2074.60 2949
2075.03 3069
2075.46 3042
2075.89 3080
2076.32 3105
2076.75 3002
2077.18 2873
2077.61 3097
2078.04 3323
2078.47 3232
2078.89 3230
2079.32 3458
2079.75 3468
2080.18 3496
2080.61 3592
2081.04 3519
2081.47 3555
2081.90 3928
2082.34 4166
2082.77 4005
2083.20 3914
2083.63 4007
2084.06 3607
2084.49 3402
2084.92 3638
2085.35 3480
2085.78 3356
2086.21 3222
2086.64 3123
2087.07 3228
2087.50 3338
2087.93 3051
2088.36 3048
2088.79 3162
2089.22 3103
2089.65 2923
2090.09 2783
2090.52 2989
2090.95 2907
2091.38 2805
2091.81 2902
2092.24 2915
2092.67 2955
2093.10 2890
2093.54 2768
2093.97 2707
2094.40 2824
2094.83 2924
2095.26 3032
2095.69 2842
2096.12 2794
2096.56 2836
2096.99 2931
2097.42 2911
2097.85 2729
2098.28 2875
2098.71 2831
2099.15 2739
2099.58 2680
2100.01 2930
2100.44 2947
2100.87 2738
2101.31 2810
2101.74 2797
2102.17 2939
2102.60 2888
2103.04 2691
2103.47 2488
2103.90 2806
2104.33 2888
2104.77 2986
2105.20 2763
2105.63 2614
2106.06 2695
2106.50 2790
2106.93 3053
2107.36 2886
2107.79 2841
2108.23 2952
2108.66 2902
2109.09 2963
2109.53 3001
2109.96 2953
2110.39 3004
2110.82 3044
2111.26 3076
2111.69 3197
2112.12 3226
2112.56 3214
2112.99 2918
2113.42 2842
2113.86 2904
2114.29 2838
2114.72 2856
2115.16 2981
2115.59 2849
2116.03 2779
2116.46 2718
2116.89 2805
2117.33 2872
2117.76 2928
2118.19 2700
2118.63 2768
2119.06 3109
2119.50 3124
2119.93 3057
2120.36 3036
2120.80 3025
2121.23 2923
2121.67 2942
2122.10 2917
2122.54 2930
2122.97 3099
2123.40 3129
2123.84 3027
2124.27 3050
2124.71 3014
2125.14 2980
2125.58 2924
2126.01 2984
2126.45 3025
2126.88 2978
2127.32 2962
2127.75 2729
2128.19 2758
2128.62 2779
2129.06 2932
2129.49 2854
2129.93 2893
2130.36 2977
2130.80 2957
2131.23 2898
2131.67 2763
2132.10 2843
2132.54 2956
2132.97 2903
2133.41 3040
2133.84 3187
2134.28 3107
2134.71 2948
2135.15 2957
2135.59 3113
2136.02 2941
2136.46 3058
2136.89 2907
2137.33 2996
2137.76 3064
2138.20 2960
2138.64 2975
2139.07 3128
2139.51 3105
2139.94 2864
2140.38 3027
2140.82 3240
2141.25 3180
2141.69 2841
2142.13 2674
2142.56 2787
2143.00 2783
2143.43 3143
2143.87 3063
2144.31 2877
2144.74 2882
2145.18 2964
2145.62 2724
2146.05 2722
2146.49 2796
2146.93 2505
2147.36 2782
2147.80 2758
2148.24 2814
2148.68 2961
2149.11 2873
2149.55 2891
2149.99 2980
2150.42 3210
2150.86 3123
2151.30 3439
2151.74 3361
2152.17 3513
2152.61 3506
2153.05 3585
2153.49 3626
2153.92 3620
2154.36 3855
2154.80 3667
2155.24 3691
2155.67 3368
2156.11 3306
2156.55 3298
2156.99 3093
2157.42 3043
2157.86 2959
2158.30 3160
2158.74 2967
2159.18 2847
2159.61 2926
2160.05 2898
2160.49 3011
2160.93 3058
2161.37 2924
2161.81 2871
2162.24 2759
2162.68 2896
2163.12 2794
2163.56 2951
2164.00 2976
2164.44 2940
2164.87 2944
2165.31 2947
2165.75 3195
2166.19 2959
2166.63 3043
2167.07 3066
2167.51 3146
2167.95 2999
2168.39 2946
2168.82 3192
2169.26 3109
2169.70 2974
2170.14 3159
2170.58 3205
2171.02 2976
2171.46 2923
2171.90 3010
2172.34 3039
2172.78 3017
2173.22 2967
2173.66 3044
2174.10 3123
2174.54 2860
2174.98 2814
2175.42 2846
2175.85 2930
2176.29 3229
2176.73 3005
2177.17 3106
2177.61 3152
2178.05 2913
2178.49 3027
2178.93 3042
2179.37 3205
2179.81 3070
2180.25 3226
2180.69 3303
2181.14 3049
2181.58 2977
2182.02 3401
2182.46 3116
2182.90 2991
2183.34 3246
2183.78 3041
2184.22 3013
2184.66 2872
2185.10 3054
2185.54 3055
2185.98 2995
2186.42 2974
2186.86 2823
2187.30 2902
2187.74 2851
2188.19 2920
2188.63 3060
2189.07 2906
2189.51 2847
2189.95 2979
2190.39 3176
2190.83 3090
2191.27 2987
2191.72 3101
2192.16 3072
2192.60 2975
2193.04 2980
2193.48 2952
2193.92 2895
2194.36 2832
2194.81 2828
2195.25 2914
2195.69 2907
2196.13 3092
2196.57 3085
2197.01 3139
2197.46 3233
2197.90 2908
2198.34 2997
2198.78 3209
2199.22 3104
2199.67 3058
2200.11 2954
2200.55 2960
2200.99 3073
2201.44 2959
2201.88 3065
2202.32 2937
2202.76 3058
2203.21 2935
2203.65 3054
2204.09 2932
2204.53 2771
2204.98 2759
2205.42 2886
2205.86 2940
2206.30 3150
2206.75 2991
2207.19 3008
2207.63 2919
2208.08 3094
2208.52 2954
2208.96 3223
2209.41 3207
2209.85 3221
2210.29 3112
2210.73 3262
2211.18 3313
2211.62 3279
2212.06 3373
2212.51 3045
2212.95 3175
2213.40 3530
2213.84 3305
2214.28 3252
2214.73 3267
2215.17 3362
2215.61 3257
2216.06 3102
2216.50 3112
2216.95 3223
2217.39 3087
2217.83 2991
2218.28 2818
2218.72 2769
2219.17 2895
2219.61 2891
2220.05 3048
2220.50 2912
2220.94 2627
2221.39 2685
2221.83 2833
2222.28 3198
2222.72 3169
2223.16 2847
2223.61 2936
2224.05 2998
2224.50 3183
2224.94 3169
2225.39 3090
2225.83 3075
2226.28 2951
2226.72 3240
2227.17 3319
2227.61 3334
2228.06 3489
2228.50 3470
2228.95 3293
2229.39 3160
2229.84 3341
2230.28 3382
2230.73 3429
2231.17 3223
2231.62 3170
2232.06 3295
2232.51 3107
2232.95 3324
2233.40 3339
2233.85 3362
2234.29 3166
2234.74 2950
2235.18 3214
2235.63 3199
2236.07 3211
2236.52 3111
2236.97 3131
2237.41 3275
2237.86 3313
2238.30 3221
2238.75 3181
2239.20 3180
2239.64 3019
2240.09 3167
2240.53 3186
2240.98 3241
2241.43 3094
2241.87 3097
2242.32 3011
2242.77 3109
2243.21 3062
2243.66 3102
2244.11 2981
2244.55 2873
2245.00 2985
2245.45 3340
2245.89 2913
2246.34 2868
2246.79 2711
2247.23 2752
2247.68 2838
2248.13 2938
2248.57 2867
2249.02 2638
2249.47 2967
2249.92 2933
2250.36 2955
2250.81 2885
2251.26 3165
2251.70 3093
2252.15 2949
2252.60 3221
2253.05 2971
2253.49 2881
2253.94 3014
2254.39 3154
2254.84 3045
2255.28 3145
2255.73 3056
2256.18 2929
2256.63 3184
2257.08 3065
2257.52 3008
2257.97 2802
2258.42 2798
2258.87 2764
2259.32 2829
2259.76 2824
2260.21 2935
2260.66 2988
2261.11 2700
2261.56 2832
2262.01 2853
2262.45 2804
2262.90 3027
2263.35 3210
2263.80 3315
2264.25 3442
2264.70 3290
2265.15 3261
2265.59 3770
2266.04 3601
2266.49 3535
2266.94 3548
2267.39 3833
2267.84 3944
2268.29 3830
2268.74 3830
2269.19 3976
2269.63 4066
2270.08 3690
2270.53 4007
2270.98 3663
2271.43 3493
2271.88 3538
2272.33 3489
2272.78 3370
2273.23 3329
2273.68 3359
2274.13 3389
2274.58 3444
2275.03 3329
2275.48 3220
2275.93 3164
2276.38 3289
2276.83 3308
2277.28 2977
2277.73 2974
2278.18 3083
2278.63 3150
2279.08 3016
2279.53 3213
2279.98 3277
2280.43 3334
2280.88 3149
2281.33 3127
2281.78 3313
2282.23 3391
2282.68 3612
2283.13 3750
2283.58 3591
2284.03 3774
2284.48 3828
2284.93 3649
2285.38 3358
2285.83 3475
2286.28 3567
2286.73 3394
2287.19 3228
2287.64 3252
2288.09 3206
2288.54 3153
2288.99 3115
2289.44 3237
2289.89 3345
2290.34 3316
2290.79 3533
2291.25 3589
2291.70 3925
2292.15 4056
2292.60 4236
2293.05 4160
2293.50 4269
2293.95 4442
2294.41 4693
2294.86 4466
2295.31 4587
2295.76 4507
2296.21 4230
2296.66 4273
2297.12 4154
2297.57 4093
2298.02 4023
2298.47 3987
2298.92 3807
2299.38 3690
2299.83 3670
2300.28 3605
2300.73 3390
2301.18 3575
2301.64 3321
2302.09 3238
2302.54 3346
2302.99 3466
2303.45 3252
2303.90 3234
2304.35 3336
2304.80 3222
2305.26 3288
2305.71 3291
2306.16 3371
2306.61 3289
2307.07 3165
2307.52 3223
2307.97 3249
2308.43 3288
2308.88 3483
2309.33 3529
2309.79 3310
2310.24 3259
2310.69 3421
2311.15 3646
2311.60 3300
2312.05 3460
2312.51 3664
2312.96 3630
2313.41 3565
2313.87 3569
2314.32 3256
2314.77 3558
2315.23 3651
2315.68 3373
2316.13 3305
2316.59 3270
2317.04 3133
2317.49 3221
2317.95 3283
2318.40 3053
2318.86 3179
2319.31 3321
2319.76 3408
2320.22 3483
2320.67 3440
2321.13 3304
2321.58 3414
2322.04 3427
2322.49 3343
2322.94 3628
2323.40 3309
2323.85 3375
2324.31 3604
2324.76 3545
2325.22 3462
2325.67 3455
2326.13 3240
2326.58 3216
2327.04 3062
2327.49 3343
2327.95 3372
2328.40 3157
2328.86 3086
2329.31 3286
2329.77 3429
2330.22 3387
2330.68 3366
2331.13 3348
2331.59 3380
2332.04 3188
2332.50 3408
2332.95 3446
2333.41 3474
2333.86 3448
2334.32 3338
2334.77 3580
2335.23 3284
2335.69 3210
2336.14 3167
2336.60 3340
2337.05 3184
2337.51 3170
2337.96 3212
2338.42 3186
2338.88 3392
2339.33 3561
2339.79 3538
2340.24 3806
2340.70 4058
2341.16 4356
2341.61 4253
2342.07 4378
2342.52 4383
2342.98 4570
2343.44 4576
2343.89 4534
2344.35 4831
2344.81 4925
2345.26 4884
2345.72 4344
2346.18 4238
2346.63 4204
2347.09 4163
2347.55 4144
2348.00 4118
2348.46 4016
2348.92 4238
2349.37 3889
2349.83 3980
2350.29 4203
2350.75 4014
2351.20 3585
2351.66 3714
2352.12 3583
2352.57 3768
2353.03 3750
2353.49 3535
2353.95 3438
2354.40 3487
2354.86 3377
2355.32 3419
2355.78 3292
2356.23 3095
2356.69 3350
2357.15 3335
2357.61 3082
2358.07 3049
2358.52 3142
2358.98 2989
2359.44 3135
2359.90 3188
2360.36 3163
2360.81 3352
2361.27 3518
2361.73 3248
2362.19 3279
2362.65 3108
2363.10 3264
2363.56 3348
2364.02 3267
2364.48 3316
2364.94 3244
2365.40 3235
2365.86 3244
2366.31 3275
2366.77 3381
2367.23 3366
2367.69 3512
2368.15 3688
2368.61 3480
2369.07 3574
2369.53 3739
2369.98 3816
2370.44 3923
2370.90 4024
2371.36 3933
2371.82 3897
2372.28 3851
2372.74 3939
2373.20 3982
2373.66 3681
2374.12 3513
2374.58 3788
2375.04 3524
2375.50 3581
2375.95 3504
2376.41 3437
2376.87 3188
2377.33 3089
2377.79 3215
2378.25 3265
2378.71 3376
2379.17 3548
2379.63 3605
2380.09 3395
2380.55 3562
2381.01 3410
2381.47 3354
2381.93 3743
2382.39 3738
2382.85 3559
2383.31 3697
2383.77 3556
2384.23 3503
2384.69 3699
2385.15 3573
2385.62 3401
2386.08 3614
2386.54 3427
2387.00 3440
2387.46 3141
2387.92 3277
2388.38 3371
2388.84 3220
2389.30 3230
2389.76 3412
2390.22 3271
2390.68 3213
2391.14 3135
2391.61 3311
2392.07 3374
2392.53 3179
2392.99 3107
2393.45 3037
2393.91 3132
2394.37 3130
2394.83 3038
2395.30 2993
2395.76 3229
2396.22 3092
2396.68 3039
2397.14 3040
2397.60 3130
2398.07 3294
2398.53 3151
2398.99 3035
2399.45 3333
2399.91 3260
2400.37 3341
2400.84 3271
2401.30 3261
2401.76 3254
2402.22 3023
2402.68 3156
2403.15 3233
2403.61 3105
2404.07 3024
2404.53 2977
2405.00 3071
2405.46 3063
2405.92 3003
2406.38 3058
2406.85 3344
2407.31 3221
2407.77 3273
2408.23 3139
2408.70 3170
2409.16 3328
2409.62 3157
2410.08 3251
2410.55 3448
2411.01 3156
2411.47 3332
2411.94 3430
2412.40 3232
2412.86 3316
2413.33 3098
2413.79 3178
2414.25 3239
2414.72 3208
2415.18 3333
2415.64 3190
2416.11 3138
2416.57 3208
2417.03 3135
2417.50 3069
2417.96 3146
2418.42 3592
2418.89 3663
2419.35 3331
2419.81 3476
2420.28 3647
2420.74 3578
2421.21 3587
2421.67 3503
2422.13 3515
2422.60 3886
2423.06 3757
2423.53 3416
2423.99 3513
2424.45 3650
2424.92 3610
2425.38 3483
2425.85 3450
2426.31 3715
2426.78 3759
2427.24 3660
2427.71 3637
2428.17 3419
2428.63 3178
2429.10 3260
2429.56 3395
2430.03 3470
2430.49 3493
2430.96 3455
2431.42 3440
2431.89 3420
2432.35 3275
2432.82 3441
2433.28 3133
2433.75 3030
2434.21 3037
2434.68 3274
2435.14 3438
2435.61 3481
2436.07 3163
2436.54 3327
2437.01 3233
2437.47 3152
2437.94 3344
2438.40 3315
2438.87 3392
2439.33 3392
2439.80 3288
2440.26 3235
2440.73 3565
2441.20 3656
2441.66 3575
2442.13 3759
2442.59 3962
2443.06 3821
2443.53 4046
2443.99 4014
2444.46 3572
2444.92 3581
2445.39 3437
2445.86 3485
2446.32 3260
2446.79 3208
2447.26 3286
2447.72 3368
2448.19 3156
2448.66 3076
2449.12 3197
2449.59 2980
2450.05 3103
2450.52 3202
2450.99 2983
2451.46 2988
2451.92 3080
2452.39 2966
2452.86 2762
2453.32 3038
2453.79 3085
2454.26 3369
2454.72 3159
2455.19 3175
2455.66 3197
2456.13 3176
2456.59 3153
2457.06 2985
2457.53 3101
2458.00 3338
2458.46 3109
2458.93 3146
2459.40 3161
2459.87 2940
2460.33 3084
2460.80 3087
2461.27 2995
2461.74 2921
2462.20 2897
2462.67 3071
2463.14 3017
2463.61 3061
2464.08 2985
2464.54 2939
2465.01 2937
2465.48 3111
2465.95 3163
2466.42 2945
2466.88 2905
2467.35 3203
2467.82 3118
2468.29 2976
2468.76 3103
2469.23 3248
2469.70 3046
2470.16 3198
2470.63 2911
2471.10 3091
2471.57 3029
2472.04 2918
2472.51 3396
2472.98 3188
2473.44 2925
2473.91 2975
2474.38 2998
2474.85 2862
2475.32 2754
2475.79 2816
2476.26 2949
2476.73 2795
2477.20 2827
2477.67 2963
2478.14 2849
2478.61 2944
2479.08 3127
2479.54 3196
2480.01 3222
2480.48 3525
2480.95 3335
2481.42 3407
2481.89 3625
2482.36 3385
2482.83 3521
2483.30 3597
2483.77 3998
2484.24 3617
2484.71 3711
2485.18 3592
2485.65 3433
2486.12 3236
2486.59 3598
2487.06 3374
2487.53 3387
2488.00 3283
2488.47 3266
2488.94 3457
2489.41 3234
2489.88 3187
2490.35 3105
2490.83 3216
2491.30 3427
2491.77 3381
2492.24 3028
2492.71 2948
2493.18 3041
2493.65 3167
2494.12 3050
2494.59 3259
2495.06 3395
2495.53 3337
2496.00 3303
2496.48 3683
2496.95 3507
2497.42 3426
2497.89 3577
2498.36 3438
2498.83 3437
2499.30 3310
2499.77 3305
2500.25 3380
2500.72 3360
2501.19 3229
2501.66 3138
2502.13 2977
2502.60 3046
2503.07 3044
2503.55 3039
2504.02 3004
2504.49 2956
2504.96 2835
2505.43 2945
2505.91 3114
2506.38 2885
2506.85 2726
2507.32 3002
2507.79 2999
2508.27 2985
2508.74 2973
2509.21 3045
2509.68 3178
2510.16 3359
2510.63 3250
2511.10 3292
2511.57 3500
2512.05 3612
2512.52 3650
2512.99 3663
2513.46 3524
2513.94 3351
2514.41 3339
2514.88 3466
2515.35 3349
2515.83 3538
2516.30 3761
2516.77 3593
2517.25 3474
2517.72 3345
2518.19 3247
2518.67 2997
2519.14 3017
2519.61 2966
2520.09 3159
2520.56 3315
2521.03 3169
2521.51 3194
2521.98 3206
2522.45 3254
2522.93 3238
2523.40 3104
2523.87 3322
2524.35 3262
2524.82 3181
2525.29 3266
2525.77 3216
2526.24 3230
2526.72 3207
2527.19 3168
2527.66 3401
2528.14 3373
2528.61 3230
2529.09 3274
2529.56 3299
2530.03 3207
2530.51 3248
2530.98 3214
2531.46 3075
2531.93 2988
2532.41 3086
2532.88 3262
2533.36 3008
2533.83 3058
2534.31 3451
2534.78 3332
2535.25 3253
2535.73 3253
2536.20 3212
2536.68 3106
2537.15 3030
2537.63 2974
2538.10 3213
2538.58 3361
2539.05 3055
2539.53 3114
2540.00 2798
2540.48 3016
2540.95 3257
2541.43 3280
2541.91 3363
2542.38 3188
2542.86 3164
2543.33 3164
2543.81 3280
2544.28 3273
2544.76 3250
2545.23 3279
2545.71 3152
2546.19 3206
2546.66 3179
2547.14 3247
2547.61 3265
2548.09 3386
2548.56 3510
2549.04 3614
2549.52 3653
2549.99 3629
2550.47 3533
2550.95 3675
2551.42 3960
2551.90 3907
2552.37 3789
2552.85 3904
2553.33 4147
2553.80 4075
2554.28 4046
2554.76 4194
2555.23 4001
2555.71 4235
2556.19 4345
2556.66 4811
2557.14 4833
2557.62 4505
2558.09 4305
2558.57 4467
2559.05 4636
2559.52 4729
2560.00 4709
2560.48 4361
2560.96 4267
2561.43 4229
2561.91 3991
2562.39 3653
2562.86 3673
2563.34 3431
2563.82 3419
2564.30 3357
2564.77 3371
2565.25 3227
2565.73 3183
2566.21 3175
2566.68 3254
2567.16 3063
2567.64 3139
2568.12 3023
2568.60 2878
2569.07 3075
2569.55 3062
2570.03 3382
2570.51 3199
2570.99 3120
2571.46 2979
2571.94 2792
2572.42 2806
2572.90 3117
2573.38 3197
2573.85 2901
2574.33 2988
2574.81 3183
2575.29 3366
2575.77 3010
2576.25 2961
2576.73 3189
2577.20 3102
2577.68 2856
2578.16 3050
2578.64 3170
2579.12 3074
2579.60 3079
2580.08 3082
2580.56 3207
2581.04 3169
2581.51 3347
2581.99 3258
2582.47 3020
2582.95 3038
2583.43 3214
2583.91 3036
2584.39 3351
2584.87 3323
2585.35 3269
2585.83 3392
2586.31 3186
2586.79 2884
2587.27 3066
2587.75 3043
2588.23 2913
2588.71 2780
2589.18 3049
2589.66 3180
2590.14 3272
2590.62 3187
2591.10 3325
2591.58 3213
2592.06 3272
2592.54 3340
2593.02 3228
2593.50 3379
2593.98 3168
2594.47 3211
2594.95 3286
2595.43 3506
2595.91 3368
2596.39 3673
2596.87 3508
2597.35 3477
2597.83 3573
2598.31 3797
2598.79 3678
2599.27 3592
2599.75 3560
2600.23 3496
2600.71 3453
2601.19 3392
2601.67 3355
2602.16 3303
2602.64 3063
2603.12 3034
2603.60 3158
2604.08 2961
2604.56 3004
2605.04 3175
2605.52 3139
2606.00 3108
2606.49 2995
2606.97 3086
2607.45 3135
2607.93 3039
2608.41 3153
2608.89 3170
2609.37 3044
2609.86 3299
2610.34 3385
2610.82 3325
2611.30 3440
2611.78 3376
2612.27 3418
2612.75 3379
2613.23 3303
2613.71 3525
2614.19 3422
2614.68 3561
2615.16 3532
2615.64 3462
2616.12 3408
2616.60 3246
2617.09 3119
2617.57 3078
2618.05 3276
2618.53 3182
2619.02 3084
2619.50 3021
2619.98 3098
2620.46 3215
2620.95 3233
2621.43 3012
2621.91 3128
2622.40 3076
2622.88 3043
2623.36 2974
2623.84 2919
2624.33 2918
2624.81 2990
2625.29 3027
2625.78 3219
2626.26 3241
2626.74 3178
2627.23 3144
2627.71 3261
2628.19 3279
2628.68 3100
2629.16 3234
2629.64 3251
2630.13 3063
2630.61 2921
2631.09 2926
2631.58 3046
2632.06 3319
2632.54 3186
2633.03 3201
2633.51 3305
2634.00 3206
2634.48 3224
2634.96 3384
2635.45 3354
2635.93 3204
2636.42 3002
2636.90 3201
2637.38 3361
2637.87 3290
2638.35 2995
2638.84 3219
2639.32 3066
2639.81 3142
2640.29 3531
2640.78 3023
2641.26 2856
2641.74 3004
2642.23 3226
2642.71 3271
2643.20 3096
2643.68 3015
2644.17 3163
2644.65 3205
2645.14 3107
2645.62 3174
2646.11 3160
2646.59 3036
2647.08 3096
2647.56 3108
2648.05 2949
2648.53 3074
2649.02 3253
2649.50 3098
2649.99 2989
2650.48 3034
2650.96 3323
2651.45 3308
2651.93 3207
2652.42 3123
2652.90 3047
2653.39 3202
2653.87 3341
2654.36 3080
2654.85 3002
2655.33 3014
2655.82 3011
2656.30 3017
2656.79 3154
2657.28 3088
2657.76 2951
2658.25 3020
2658.73 3031
2659.22 2960
2659.71 2877
2660.19 2785
2660.68 2869
2661.17 2908
2661.65 2986
2662.14 3000
2662.62 2901
2663.11 3196
2663.60 3285
2664.08 2945
2664.57 3032
2665.06 3210
2665.55 3101
2666.03 3244
2666.52 3170
2667.01 3138
2667.49 3052
2667.98 3157
2668.47 3238
2668.95 3145
2669.44 3126
2669.93 3219
2670.42 3061
2670.90 3172
2671.39 3322
2671.88 3411
2672.36 3247
2672.85 3207
2673.34 3121
2673.83 3218
2674.31 3585
2674.80 3639
2675.29 3544
2675.78 3565
2676.27 3543
2676.75 3514
2677.24 3608
2677.73 3654
2678.22 3618
2678.71 3676
2679.19 3923
2679.68 3953
2680.17 3846
2680.66 3819
2681.15 3589
2681.63 3523
2682.12 3654
2682.61 3806
2683.10 3734
2683.59 4026
2684.08 4142
2684.56 3872
2685.05 3966
2685.54 4008
2686.03 4082
2686.52 4104
2687.01 3976
2687.50 4063
2687.99 4131
2688.47 3742
2688.96 3655
2689.45 3673
2689.94 3545
2690.43 3593
2690.92 3684
2691.41 3526
2691.90 3343
2692.39 3481
2692.88 3429
2693.37 3276
2693.85 3199
2694.34 2989
2694.83 2837
2695.32 3095
2695.81 3207
2696.30 3274
2696.79 3281
2697.28 3371
2697.77 3469
2698.26 3370
2698.75 3432
2699.24 3562
2699.73 3580
2700.22 3591
2700.71 3567
2701.20 3822
2701.69 3842
2702.18 3710
2702.67 3525
2703.16 3550
2703.65 3646
2704.14 3509
2704.63 3475
2705.12 3622
2705.61 3496
2706.10 3450
2706.59 3526
2707.08 3401
2707.58 3327
2708.07 3405
2708.56 3456
2709.05 3369
2709.54 3190
2710.03 3221
2710.52 3397
2711.01 3330
2711.50 3223
2711.99 3220
2712.48 3195
2712.98 2949
2713.47 3221
2713.96 3419
2714.45 3070
2714.94 3087
2715.43 3106
2715.92 3103
2716.41 3059
2716.91 3377
2717.40 3092
2717.89 3059
2718.38 3056
2718.87 3127
2719.36 2919
2719.86 3044
2720.35 3158
2720.84 3011
2721.33 3116
2721.82 3270
2722.31 3339
2722.81 3053
2723.30 3266
2723.79 3290
2724.28 3231
2724.77 3358
2725.27 3621
2725.76 3369
2726.25 3442
2726.74 3429
2727.24 3271
2727.73 3196
2728.22 3140
2728.71 2969
2729.21 2958
2729.70 3065
2730.19 3049
2730.68 2902
2731.18 2885
2731.67 2898
2732.16 2922
2732.66 3101
2733.15 2975
2733.64 2945
2734.13 2993
2734.63 3100
2735.12 2949
2735.61 2922
2736.11 2978
2736.60 3057
2737.09 3180
2737.59 3128
2738.08 3260
2738.57 3435
2739.07 3284
2739.56 3356
2740.05 3484
2740.55 3323
2741.04 3527
2741.54 3666
2742.03 3564
2742.52 3362
2743.02 3360
2743.51 3282
2744.00 3157
2744.50 3053
2744.99 3170
2745.49 3177
2745.98 2889
2746.47 2911
2746.97 2892
2747.46 2904
2747.96 3068
2748.45 3018
2748.95 2978
2749.44 3066
2749.93 2928
2750.43 2943
2750.92 2826
2751.42 2898
2751.91 2929
2752.41 2911
2752.90 2786
2753.40 2822
2753.89 2710
2754.39 2638
2754.88 2902
2755.38 2957
2755.87 3084
2756.37 3061
2756.86 3021
2757.36 3032
2757.85 3189
2758.35 3175
2758.84 3141
2759.34 3257
2759.83 3026
2760.33 2949
2760.82 2964
2761.32 2835
2761.81 2991
2762.31 2932
2762.81 3074
2763.30 3180
2763.80 2940
2764.29 2948
2764.79 3110
2765.28 3140
2765.78 2927
2766.28 3126
2766.77 3151
2767.27 3076
2767.76 2997
2768.26 3125
2768.76 3028
2769.25 2947
2769.75 2993
2770.25 2997
2770.74 3009
2771.24 3209
2771.73 3149
2772.23 3064
2772.73 3038
2773.22 3001
2773.72 2835
2774.22 3056
2774.71 2994
2775.21 3023
2775.71 3133
2776.20 3250
2776.70 3497
2777.20 3302
2777.69 3302
2778.19 3481
2778.69 3473
2779.19 3431
2779.68 3525
2780.18 3499
2780.68 3434
2781.17 3391
2781.67 3494
2782.17 3364
2782.67 3386
2783.16 3562
2783.66 3493
2784.16 3377
2784.66 3401
2785.15 3248
2785.65 3222
2786.15 3189
2786.65 3006
2787.15 3392
2787.64 3348
2788.14 3205
2788.64 3074
2789.14 3329
2789.63 3421
2790.13 3234
2790.63 3310
2791.13 3007
2791.63 3139
2792.13 3099
2792.62 3073
2793.12 3081
2793.62 2979
2794.12 2988
2794.62 3156
2795.12 3540
2795.61 3755
2796.11 3931
2796.61 3933
2797.11 4125
2797.61 4460
2798.11 4667
2798.61 5258
2799.11 5490
2799.60 5573
2800.10 5995
2800.60 6144
2801.10 6282
2801.60 6108
2802.10 6057
2802.60 5585
2803.10 5541
2803.60 5032
2804.10 4758
2804.60 4376
2805.10 3996
2805.59 3903
2806.09 3939
2806.59 4065
2807.09 3927
2807.59 3798
2808.09 4045
2808.59 4512
2809.09 4714
2809.59 4941
2810.09 5137
2810.59 5053
2811.09 4998
2811.59 5423
2812.09 5447
2812.59 5502
2813.09 5090
2813.59 5075
2814.09 5081
2814.59 4711
2815.09 4139
2815.59 4014
2816.09 3839
2816.59 3654
2817.09 3688
2817.59 3487
2818.09 3482
2818.60 3330
2819.10 3394
2819.60 3379
2820.10 3590
2820.60 3275
2821.10 3438
2821.60 3474
2822.10 3618
2822.60 3572
2823.10 3520
2823.60 3562
2824.10 3386
2824.61 3361
2825.11 3469
2825.61 3637
2826.11 3898
2826.61 3923
2827.11 3501
2827.61 3728
2828.12 3600
2828.62 3673
2829.12 3548
2829.62 3497
2830.12 3480
2830.62 3682
2831.12 3840
2831.63 3686
2832.13 3611
2832.63 3569
2833.13 3579
2833.63 3555
2834.14 3697
2834.64 3547
2835.14 3610
2835.64 3624
2836.14 3396
2836.65 3452
2837.15 3734
2837.65 4027
2838.15 3915
2838.66 3669
2839.16 3685
2839.66 3651
2840.16 3593
2840.67 3720
2841.17 3582
2841.67 3604
2842.17 3715
2842.68 3654
2843.18 3402
2843.68 3279
2844.18 3302
2844.69 3306
2845.19 3310
2845.69 3269
2846.20 3253
2846.70 3324
2847.20 3361
2847.71 3367
2848.21 3639
2848.71 3448
2849.22 3533
2849.72 3506
2850.22 3596
2850.73 3441
2851.23 3709
2851.73 3827
2852.24 3681
2852.74 3371
2853.24 3297
2853.75 3256
2854.25 3184
2854.75 3289
2855.26 3002
2855.76 3010
2856.27 3075
2856.77 3082
2857.27 3024
2857.78 2987
2858.28 3290
2858.79 3161
2859.29 3148
2859.80 3054
2860.30 3007
2860.80 3131
2861.31 3035
2861.81 3239
2862.32 3091
2862.82 3105
2863.33 3104
2863.83 3151
2864.34 3105
2864.84 3216
2865.34 3201
2865.85 3058
2866.35 2879
2866.86 2904
2867.36 3035
2867.87 3041
2868.37 2918
2868.88 2740
2869.38 2960
2869.89 2989
2870.39 2979
2870.90 3033
2871.41 3197
2871.91 3141
2872.42 3313
2872.92 3250
2873.43 3267
2873.93 3466
2874.44 3264
2874.94 3392
2875.45 3436
2875.95 3288
2876.46 3444
2876.97 3356
2877.47 3463
2877.98 3488
2878.48 3358
2878.99 3349
2879.50 3651
2880.00 3753
2880.51 3733
2881.01 3513
2881.52 3464
2882.03 3590
2882.53 3775
2883.04 3771
2883.54 3972
2884.05 3928
2884.56 4016
2885.06 4197
2885.57 4173
2886.08 4457
2886.58 4574
2887.09 4406
2887.60 4333
2888.10 4411
2888.61 4753
2889.12 4705
2889.62 4909
2890.13 4928
2890.64 4794
2891.15 4737
2891.65 4487
2892.16 4502
2892.67 4365
2893.17 4045
2893.68 4020
2894.19 4021
2894.70 3589
2895.20 3410
2895.71 3599
2896.22 3426
2896.73 3521
2897.23 3481
2897.74 3400
2898.25 3513
2898.76 3475
2899.26 3475
2899.77 3537
2900.28 3582
2900.79 3513
2901.29 3638
2901.80 3452
2902.31 3348
2902.82 3361
2903.33 3395
2903.83 3525
2904.34 3666
2904.85 3597
2905.36 3722
2905.87 3835
2906.38 3788
2906.88 3988
2907.39 3917
2907.90 3854
2908.41 3705
2908.92 3452
2909.43 3570
2909.94 3500
2910.44 3591
2910.95 3575
2911.46 3545
2911.97 3470
2912.48 3738
2912.99 3661
2913.50 3543
2914.01 3289
2914.52 3363
2915.02 3618
2915.53 3633
2916.04 3427
2916.55 3332
2917.06 3414
2917.57 3378
2918.08 3568
2918.59 3605
2919.10 3596
2919.61 3621
2920.12 3787
2920.63 3702
2921.14 3616
2921.65 3509
2922.16 3720
2922.67 3578
2923.18 3917
2923.69 4055
2924.20 3991
2924.71 4522
2925.22 5096
2925.73 4936
2926.24 5261
2926.75 5818
2927.26 6197
2927.77 6330
2928.28 6319
2928.79 6742
2929.30 6869
2929.81 6984
2930.32 6752
2930.83 6465
2931.34 5689
2931.85 5325
2932.36 4584
2932.87 4285
2933.38 4014
2933.89 3970
2934.40 3735
2934.91 3440
2935.42 3591
2935.94 3349
2936.45 3368
2936.96 3234
2937.47 3355
2937.98 3336
2938.49 3286
2939.00 3168
2939.51 3507
2940.02 3538
2940.54 3190
2941.05 3544
2941.56 3442
2942.07 3347
2942.58 3254
2943.09 3398
2943.61 3280
2944.12 3185
2944.63 3187
2945.14 3372
2945.65 3608
2946.16 3600
2946.68 3605
2947.19 3758
2947.70 3886
2948.21 4160
2948.72 3918
2949.24 4030
2949.75 4316
2950.26 3911
2950.77 3937
2951.28 3995
2951.80 3830
2952.31 3732
2952.82 3794
2953.33 4021
2953.85 4009
2954.36 3771
2954.87 3858
2955.38 3624
2955.90 3627
2956.41 3551
2956.92 3807
2957.43 3483
2957.95 3488
2958.46 3326
2958.97 3587
2959.49 3604
2960.00 3522
2960.51 3647
2961.03 3693
2961.54 3579
2962.05 3603
2962.57 3566
2963.08 3488
2963.59 3719
2964.11 3811
2964.62 3795
2965.13 3980
2965.65 3699
2966.16 3711
2966.67 3650
2967.19 3917
2967.70 3776
2968.21 3778
2968.73 3711
2969.24 3579
2969.76 3594
2970.27 3540
2970.78 3606
2971.30 3594
2971.81 3528
2972.33 3274
2972.84 3289
2973.35 3341
2973.87 3153
2974.38 3205
2974.90 3128
2975.41 3212
2975.92 3226
2976.44 3180
2976.95 3121
2977.47 3043
2977.98 3039
2978.50 3124
2979.01 2959
2979.53 3016
2980.04 3070
2980.56 3071
2981.07 3082
2981.59 3360
2982.10 2936
2982.62 2890
2983.13 3097
2983.65 3133
2984.16 3323
2984.68 3167
2985.19 3334
2985.71 3440
2986.22 3457
2986.74 3512
2987.25 3490
2987.77 3541
2988.28 3519
2988.80 3406
2989.31 3397
2989.83 3523
2990.35 3516
2990.86 3279
2991.38 3506
2991.89 3552
2992.41 3628
2992.92 3592
2993.44 3603
2993.96 3461
2994.47 3546
2994.99 3561
2995.50 3258
2996.02 3602
2996.54 3784
2997.05 3901
2997.57 3969
2998.09 4029
2998.60 3946
2999.12 3802
2999.64 4201
3000.15 4280
3000.67 4172
3001.18 3904
3001.70 4199
3002.22 4106
3002.73 4085
3003.25 4209
3003.77 4064
3004.29 4116
3004.80 4215
3005.32 3957
3005.84 3957
3006.35 4050
3006.87 3900
3007.39 3915
3007.90 4041
3008.42 3904
3008.94 3609
3009.46 3720
3009.97 3608
3010.49 3761
3011.01 3641
3011.53 3293
3012.04 3317
3012.56 3282
3013.08 3225
3013.60 3288
3014.11 3141
3014.63 3171
3015.15 3186
3015.67 3381
3016.18 3202
3016.70 3351
3017.22 3647
3017.74 3622
3018.26 3488
3018.77 3608
3019.29 3650
3019.81 3612
3020.33 3608
3020.85 3430
3021.37 3554
3021.88 3579
3022.40 3415
3022.92 3652
3023.44 3813
3023.96 3790
3024.48 3789
3025.00 3794
3025.51 3758
3026.03 4030
3026.55 3864
3027.07 3939
3027.59 3969
3028.11 4289
3028.63 4160
3029.15 3991
3029.67 3945
3030.18 3727
3030.70 3584
3031.22 3652
3031.74 3613
3032.26 3509
3032.78 3529
3033.30 3414
3033.82 3188
3034.34 3460
3034.86 3347
3035.38 3485
3035.90 3677
3036.42 3256
3036.94 3297
3037.46 3443
3037.98 3448
3038.50 3558
3039.02 3464
3039.54 3356
3040.06 3466
3040.58 3632
3041.10 3406
3041.62 3494
3042.14 3319
3042.66 3143
3043.18 3247
3043.70 3364
3044.22 3327
3044.74 3284
3045.26 3383
3045.78 3299
3046.30 3365
3046.82 3313
3047.34 3425
3047.86 3419
3048.38 3072
3048.90 2997
3049.42 3130
3049.94 3170
3050.46 3043
3050.98 3188
3051.50 3093
3052.03 3115
3052.55 3071
3053.07 3145
3053.59 3113
3054.11 3162
3054.63 3033
3055.15 3088
3055.67 3181
3056.19 3271
3056.72 3252
3057.24 3086
3057.76 3107
3058.28 2970
3058.80 3058
3059.32 3151
3059.84 2892
3060.37 3070
3060.89 3052
3061.41 3015
3061.93 2881
3062.45 3144
3062.98 3255
3063.50 3215
3064.02 3386
3064.54 3593
3065.06 3035
3065.59 3136
3066.11 3364
3066.63 3184
3067.15 3419
3067.67 3449
3068.20 3302
3068.72 3263
3069.24 3442
3069.76 3549
3070.29 3241
3070.81 3271
3071.33 3339
3071.85 3389
3072.38 3494
3072.90 3281
3073.42 3070
3073.95 3303
3074.47 3385
3074.99 3086
3075.51 3132
3076.04 3317
3076.56 3493
3077.08 3310
3077.61 3353
3078.13 3432
3078.65 3499
3079.18 3483
3079.70 3374
3080.22 3354
3080.75 3334
3081.27 3311
3081.79 3336
3082.32 3209
3082.84 3374
3083.36 3407
3083.89 3635
3084.41 3582
3084.93 3728
3085.46 3594
3085.98 3340
3086.51 3477
3087.03 3461
3087.55 3341
3088.08 3342
3088.60 3334
3089.13 3452
3089.65 3687
3090.17 3523
3090.70 3316
3091.22 3200
3091.75 3460
3092.27 3592
3092.80 3398
3093.32 3328
3093.85 3475
3094.37 3517
3094.89 3329
3095.42 3175
3095.94 3403
3096.47 3354
3096.99 3390
3097.52 3406
3098.04 3567
3098.57 3522
3099.09 3814
3099.62 3934
3100.14 3851
3100.67 3916
3101.19 3877
3101.72 4135
3102.24 4315
3102.77 4478
3103.29 4717
3103.82 4966
3104.34 5005
3104.87 5478
3105.40 5748
3105.92 5765
3106.45 5850
3106.97 6123
3107.50 5949
3108.02 5919
3108.55 5708
3109.08 5309
3109.60 4827
3110.13 4439
3110.65 4442
3111.18 4493
3111.70 4401
3112.23 4472
3112.76 4726
3113.28 4357
3113.81 4550
3114.34 4300
3114.86 4312
3115.39 4129
3115.91 4073
3116.44 4167
3116.97 4072
3117.49 3957
3118.02 3788
3118.55 3605
3119.07 3822
3119.60 3608
3120.13 3602
3120.65 3509
3121.18 3443
3121.71 3319
3122.23 3355
3122.76 3597
3123.29 3329
3123.82 3589
3124.34 3504
3124.87 3474
3125.40 3272
3125.92 3347
3126.45 3362
3126.98 3310
3127.51 3344
3128.03 3389
3128.56 3491
3129.09 3601
3129.62 3370
3130.14 3426
3130.67 3564
3131.20 3261
3131.73 3095
3132.25 3331
3132.78 3662
3133.31 3453
3133.84 3288
3134.37 3233
3134.89 3122
3135.42 3069
3135.95 3095
3136.48 3035
3137.01 3130
3137.53 3067
3138.06 3114
3138.59 3168
3139.12 3144
3139.65 3205
3140.18 3401
3140.70 3141
3141.23 3298
3141.76 3160
3142.29 3207
3142.82 3100
3143.35 3147
3143.88 3260
3144.40 3157
3144.93 3152
3145.46 3163
3145.99 3151
3146.52 3048
3147.05 3315
3147.58 3203
3148.11 3115
3148.64 3364
3149.17 3360
3149.70 3219
3150.22 3282
3150.75 3480
3151.28 3393
3151.81 3388
3152.34 3615
3152.87 3665
3153.40 3457
3153.93 3288
3154.46 3355
3154.99 3359
3155.52 3173
3156.05 3194
3156.58 3125
3157.11 3279
3157.64 3468
3158.17 3170
3158.70 3159
3159.23 3205
3159.76 3100
3160.29 3335
3160.82 3217
3161.35 3135
3161.88 3075
3162.41 3064
3162.94 3196
3163.47 3152
3164.00 3050
3164.53 2954
3165.06 2947
3165.59 3164
3166.12 3224
3166.65 3131
3167.18 2876
3167.72 2987
3168.25 2924
3168.78 2704
3169.31 2822
3169.84 2830
3170.37 2788
3170.90 2990
3171.43 2920
3171.96 2909
3172.49 2994
3173.03 2793
3173.56 2927
3174.09 3020
3174.62 2987
3175.15 2834
3175.68 3034
3176.21 3071
3176.74 2847
3177.28 2841
3177.81 2976
3178.34 2932
3178.87 2938
3179.40 3077
3179.93 2879
3180.47 3065
3181.00 3066
3181.53 3015
3182.06 2981
3182.59 3049
3183.13 3238
3183.66 3039
3184.19 3131
3184.72 3085
3185.25 3087
3185.79 3031
3186.32 2967
3186.85 2848
3187.38 3030
3187.92 2943
3188.45 3028
3188.98 3033
3189.51 3034
3190.05 2972
3190.58 2915
3191.11 2961
3191.64 3109
3192.18 3161
3192.71 3170
3193.24 3139
3193.78 2916
3194.31 2836
3194.84 2850
3195.38 3079
3195.91 2824
3196.44 2901
3196.97 3033
3197.51 3369
3198.04 3437
3198.57 3087
3199.11 3139
3199.64 3300
3200.17 3285
3200.71 3318
3201.24 3292
3201.78 3286
3202.31 3288
3202.84 3331
3203.38 3141
3203.91 3367
3204.44 3391
3204.98 3361
3205.51 3445
3206.05 3686
3206.58 3601
3207.11 3358
3207.65 3448
3208.18 3249
3208.72 3186
3209.25 3261
3209.78 3255
3210.32 3521
3210.85 3499
3211.39 3296
3211.92 3375
3212.46 3666
3212.99 3749
3213.53 3888
3214.06 3948
3214.59 4026
3215.13 3879
3215.66 3792
3216.20 4044
3216.73 3929
3217.27 3634
3217.80 3739
3218.34 3543
3218.87 3411
3219.41 3319
3219.94 3261
3220.48 3218
3221.01 2859
3221.55 2928
3222.08 2920
3222.62 2978
3223.16 3004
3223.69 2842
3224.23 2891
3224.76 3087
3225.30 3140
3225.83 3158
3226.37 3398
3226.90 3445
3227.44 3374
3227.98 3543
3228.51 3415
3229.05 3305
3229.58 3272
3230.12 3179
3230.66 3105
3231.19 3355
3231.73 3277
3232.26 3033
3232.80 2961
3233.34 3127
3233.87 3270
3234.41 3120
3234.95 3071
3235.48 2938
3236.02 3072
3236.55 3053
3237.09 3344
3237.63 3224
3238.16 3243
3238.70 3136
3239.24 3354
3239.77 3288
3240.31 3297
3240.85 3306
3241.38 3306
3241.92 3579
3242.46 3438
3243.00 3334
3243.53 3300
3244.07 3221
3244.61 3227
3245.14 3112
3245.68 2997
3246.22 3020
3246.76 3182
3247.29 3183
3247.83 3160
3248.37 3279
3248.91 3189
3249.44 3164
3249.98 3280
3250.52 3265
3251.06 3329
3251.59 3183
3252.13 3274
3252.67 3380
3253.21 3282
3253.75 3168
3254.28 3013
3254.82 2927
3255.36 3392
3255.90 3526
3256.44 3256
3256.97 3157
3257.51 3242
3258.05 3345
3258.59 3252
3259.13 3265
3259.67 3551
3260.20 3469
3260.74 3506
3261.28 3642
3261.82 3521
3262.36 3721
3262.90 3984
3263.44 4011
3263.97 3760
3264.51 3994
3265.05 4008
3265.59 4231
3266.13 4200
3266.67 4306
3267.21 4688
3267.75 4765
3268.29 5211
3268.83 5032
3269.36 5443
3269.90 5515
3270.44 5588
3270.98 5443
3271.52 5463
3272.06 5373
3272.60 4810
3273.14 4342
3273.68 4552
3274.22 4356
3274.76 4026
3275.30 3697
3275.84 3569
3276.38 3535
3276.92 3762
3277.46 3504
3278.00 3558
3278.54 3678
3279.08 3571
3279.62 3579
3280.16 3690
3280.70 3659
3281.24 3893
3281.78 3651
3282.32 3857
3282.86 3699
3283.40 3676
3283.94 3850
3284.48 3686
3285.02 3819
3285.56 3903
3286.10 3943
3286.64 4137
3287.18 4110
3287.72 4237
3288.26 4187
3288.81 4339
3289.35 4524
3289.89 4378
3290.43 4307
3290.97 4249
3291.51 3925
3292.05 4078
3292.59 4050
3293.13 4045
3293.67 4012
3294.22 3744
3294.76 4075
3295.30 4370
3295.84 4379
3296.38 4394
3296.92 4444
3297.46 4674
3298.01 4526
3298.55 4798
3299.09 4850
3299.63 4735
3300.17 4386
3300.71 4337
3301.26 4231
3301.80 4176
3302.34 4089
3302.88 4214
3303.42 4003
3303.97 3934
3304.51 3556
3305.05 3483
3305.59 3767
3306.13 3536
3306.68 3467
3307.22 3404
3307.76 3327
3308.30 3277
3308.85 3513
3309.39 3409
3309.93 3518
3310.47 3587
3311.02 3510
3311.56 3477
3312.10 3482
3312.64 3482
3313.19 3707
3313.73 3470
3314.27 3439
3314.82 3529
3315.36 3503
3315.90 3622
3316.45 3691
3316.99 3541
3317.53 3473
3318.07 3598
3318.62 3683
3319.16 3867
3319.70 3716
3320.25 3700
3320.79 3645
3321.34 3775
3321.88 3833
3322.42 3856
3322.97 3894
3323.51 3941
3324.05 4082
3324.60 4129
3325.14 4007
3325.68 4071
3326.23 3815
3326.77 3951
3327.32 4029
3327.86 3938
3328.40 3813
3328.95 3871
3329.49 3749
3330.04 3906
3330.58 3687
3331.13 3676
3331.67 3624
3332.21 3722
3332.76 3628
3333.30 3770
3333.85 3913
3334.39 4053
3334.94 4112
3335.48 4465
3336.03 5021
3336.57 5656
3337.12 5709
3337.66 6412
3338.21 6592
3338.75 7096
3339.30 7413
3339.84 7303
3340.39 7227
3340.93 7102
3341.48 6468
3342.02 6344
3342.57 6136
3343.11 5645
3343.66 4877
3344.20 4682
3344.75 4152
3345.29 3893
3345.84 3717
3346.38 3561
3346.93 3391
3347.47 3319
3348.02 3333
3348.57 3613
3349.11 3584
3349.66 3691
3350.20 3429
3350.75 3462
3351.30 3356
3351.84 3485
3352.39 3750
3352.93 3570
3353.48 3574
3354.03 3642
3354.57 3803
3355.12 3946
3355.66 3902
3356.21 3959
3356.76 4139
3357.30 3768
3357.85 3699
3358.40 3725
3358.94 3684
3359.49 3706
3360.04 3747
3360.58 3610
3361.13 3584
3361.68 3580
3362.22 3334
3362.77 3177
3363.32 3339
3363.86 3382
3364.41 3287
3364.96 3265
3365.50 3485
3366.05 3236
3366.60 3281
3367.15 3399
3367.69 3311
3368.24 3559
3368.79 3384
3369.34 3053
3369.88 3116
3370.43 3384
3370.98 3281
3371.53 3071
3372.07 3231
3372.62 3134
3373.17 3140
3373.72 3406
3374.26 3295
3374.81 3309
3375.36 3170
3375.91 3404
3376.46 3384
3377.00 3521
3377.55 3471
3378.10 3351
3378.65 3297
3379.20 3040
3379.74 3125
3380.29 3219
3380.84 3028
3381.39 3088
3381.94 3081
3382.49 3063
3383.04 3072
3383.58 2857
3384.13 2900
3384.68 2902
3385.23 2831
3385.78 2913
3386.33 3104
3386.88 2931
3387.43 3120
3387.97 2949
3388.52 2944
3389.07 2816
3389.62 2848
3390.17 2820
3390.72 2954
3391.27 2909
3391.82 2815
3392.37 2976
3392.92 2967
3393.47 2897
3394.01 2955
3394.56 2858
3395.11 3005
3395.66 3139
3396.21 3001
3396.76 2971
3397.31 3057
3397.86 2924
3398.41 2914
3398.96 3073
3399.51 3081
3400.06 3095
3400.61 2728
3401.16 2617
3401.71 2755
3402.26 2720
3402.81 2701
3403.36 2675
3403.91 2678
3404.46 2759
3405.01 2794
3405.56 2809
3406.11 2929
3406.66 2897
3407.21 2902
3407.76 2734
3408.32 2641
3408.87 2634
3409.42 2686
3409.97 2694
3410.52 2691
3411.07 2719
3411.62 2734
3412.17 2757
3412.72 2732
3413.27 2745
3413.82 2880
3414.37 2745
3414.93 2585
3415.48 2595
3416.03 2653
3416.58 2900
3417.13 2833
3417.68 2712
3418.23 2564
3418.78 2687
3419.34 2722
3419.89 2790
3420.44 2904
3420.99 2839
3421.54 2739
3422.09 2772
3422.65 2770
3423.20 2843
3423.75 2782
3424.30 2735
3424.85 2636
3425.40 2892
3425.96 2793
3426.51 2801
3427.06 2739
3427.61 2761
3428.17 2809
3428.72 2817
3429.27 2940
3429.82 2924
3430.37 2887
3430.93 2737
3431.48 2732
3432.03 2800
3432.58 2849
3433.14 2894
3433.69 2935
3434.24 2763
3434.79 2653
3435.35 2592
3435.90 2695
3436.45 2805
3437.01 3007
3437.56 2967
3438.11 2955
3438.66 2711
3439.22 2744
3439.77 2758
3440.32 2675
3440.88 2531
3441.43 2816
3441.98 2953
3442.54 2808
3443.09 2927
3443.64 2776
3444.20 3044
3444.75 3100
3445.30 2849
3445.86 2848
3446.41 2773
3446.97 2836
3447.52 2767
3448.07 2949
3448.63 2743
3449.18 2605
3449.73 2676
3450.29 2731
3450.84 2668
3451.40 2848
3451.95 2810
3452.50 2782
3453.06 2680
3453.61 2709
3454.17 2836
3454.72 2621
3455.28 2702
3455.83 2756
3456.38 2666
3456.94 2730
3457.49 2748
3458.05 2837
3458.60 2838
3459.16 2603
3459.71 2884
3460.27 2878
3460.82 2796
3461.38 2783
3461.93 2761
3462.49 2820
3463.04 2877
3463.60 2937
3464.15 3109
3464.71 3100
3465.26 2947
3465.82 2779
3466.37 2838
3466.93 2930
3467.48 2913
3468.04 2888
3468.59 2770
3469.15 2886
3469.70 2847
3470.26 2894
3470.82 2796
3471.37 2831
3471.93 3010
3472.48 2910
3473.04 2941
3473.59 2929
3474.15 2992
3474.71 2965
3475.26 2842
3475.82 2726
3476.37 2740
3476.93 3007
3477.49 3099
3478.04 2927
3478.60 2868
3479.16 3285
3479.71 3175
3480.27 2951
3480.82 2900
3481.38 2881
3481.94 3094
3482.49 2932
3483.05 3039
3483.61 2957
3484.16 2995
3484.72 3151
3485.28 3155
3485.83 2994
3486.39 3062
3486.95 3162
3487.50 3204
3488.06 3052
3488.62 3148
3489.18 3088
3489.73 3057
3490.29 3221
3490.85 3275
3491.40 3406
3491.96 3523
3492.52 3805
3493.08 3636
3493.63 4022
3494.19 4646
3494.75 4678
3495.31 4554
3495.86 4553
3496.42 4753
3496.98 4697
3497.54 4699
3498.09 4550
3498.65 4478
3499.21 4550
3499.77 4640
3500.33 5019
3500.88 4921
3501.44 5242
3502.00 5343
3502.56 5346
3503.12 5557
3503.67 5176
3504.23 5381
3504.79 5535
3505.35 5352
3505.91 5373
3506.47 4990
3507.03 4954
3507.58 4694
3508.14 4752
3508.70 4924
3509.26 4748
3509.82 4748
3510.38 4767
3510.94 4637
3511.49 4365
3512.05 4269
3512.61 4285
3513.17 3950
3513.73 3761
3514.29 3623
3514.85 3639
3515.41 3675
3515.97 3506
3516.53 3628
3517.09 3456
3517.64 3416
3518.20 3332
3518.76 3256
3519.32 3397
3519.88 3486
3520.44 3423
3521.00 3255
3521.56 3763
3522.12 3830
3522.68 3714
3523.24 3771
3523.80 3740
3524.36 3777
3524.92 3966
3525.48 3983
3526.04 3811
3526.60 3834
3527.16 4034
3527.72 3978
3528.28 3956
3528.84 3944
3529.40 3907
3529.96 3975
3530.52 3819
3531.08 3558
3531.64 3304
3532.20 3349
3532.76 3076
3533.32 3205
3533.89 3167
3534.45 3040
3535.01 3079
3535.57 3117
3536.13 3148
3536.69 3123
3537.25 3279
3537.81 3209
3538.37 3281
3538.93 3248
3539.49 3250
3540.06 3371
3540.62 3260
3541.18 3138
3541.74 3284
3542.30 3391
3542.86 3387
3543.42 3411
3543.98 3455
3544.55 3410
3545.11 3617
3545.67 3516
3546.23 3518
3546.79 3473
3547.35 3471
3547.92 3489
3548.48 3271
3549.04 3178
3549.60 3001
3550.16 3060
3550.72 3122
3551.29 2980
3551.85 2861
3552.41 3008
3552.97 2854
3553.54 2794
3554.10 2857
3554.66 2935
3555.22 2836
3555.78 2866
3556.35 2944
3556.91 2986
3557.47 3123
3558.03 2858
3558.60 2832
3559.16 2849
3559.72 2722
3560.29 2739
3560.85 2805
3561.41 2929
3561.97 2962
3562.54 2969
3563.10 3024
3563.66 3064
3564.23 3001
3564.79 3120
3565.35 3035
3565.91 2866
3566.48 2999
3567.04 2938
3567.60 3008
3568.17 2866
3568.73 2983
3569.29 2869
3569.86 2885
3570.42 2782
3570.99 2926
3571.55 2649
3572.11 2684
3572.68 2693
3573.24 2732
3573.80 2698
3574.37 2659
3574.93 2538
3575.50 2689
3576.06 2817
3576.62 2732
3577.19 2735
3577.75 2727
3578.32 2769
3578.88 2856
3579.44 2717
3580.01 2827
3580.57 2847
3581.14 2708
3581.70 2810
3582.27 2641
3582.83 2693
3583.40 2628
3583.96 2697
3584.52 2916
3585.09 2902
3585.65 2800
3586.22 2829
3586.78 2776
3587.35 2822
3587.91 2798
3588.48 2645
3589.04 2630
3589.61 2679
3590.17 2654
3590.74 2608
3591.30 2784
3591.87 2692
3592.43 2567
3593.00 2750
3593.56 2936
3594.13 3001
3594.70 2823
3595.26 2770
3595.83 2803
3596.39 2783
3596.96 2858
3597.52 3089
3598.09 3144
3598.65 3192
3599.22 3095
3599.79 2948
3600.35 2852
3600.92 2918
3601.48 3010
3602.05 2924
3602.62 3052
3603.18 3340
3603.75 3175
3604.32 3092
3604.88 3002
3605.45 3167
3606.01 3195
3606.58 3095
3607.15 3243
3607.71 2990
3608.28 2883
3608.85 2704
3609.41 2771
3609.98 2713
3610.55 2670
3611.11 2577
3611.68 2665
3612.25 2675
3612.81 2793
3613.38 2721
3613.95 2952
3614.51 2861
3615.08 2991
3615.65 3219
3616.22 3423
3616.78 3578
3617.35 4153
3617.92 4245
3618.48 5056
3619.05 5540
3619.62 5962
3620.19 6547
3620.75 6924
3621.32 7550
3621.89 7914
3622.46 7637
3623.02 7314
3623.59 7338
3624.16 6901
3624.73 6300
3625.30 5513
3625.86 5068
3626.43 4702
3627.00 4212
3627.57 3808
3628.14 3535
3628.70 3312
3629.27 3151
3629.84 3344
3630.41 3226
3630.98 3012
3631.55 2871
3632.11 2955
3632.68 2879
3633.25 2880
3633.82 2859
3634.39 2761
3634.96 2801
3635.52 2920
3636.09 2849
3636.66 2728
3637.23 2795
3637.80 2848
3638.37 2656
3638.94 2810
3639.51 2835
3640.08 2725
3640.64 3036
3641.21 3134
3641.78 3093
3642.35 2994
3642.92 2906
3643.49 3069
3644.06 3414
3644.63 3369
3645.20 3486
3645.77 3375
3646.34 3441
3646.91 3743
3647.48 3720
3648.05 3705
3648.62 3574
3649.19 3787
3649.76 3876
3650.33 3762
3650.90 3693
3651.47 3883
3652.03 3742
3652.60 3680
3653.17 3509
3653.75 3513
3654.32 3409
3654.89 3641
3655.46 3603
3656.03 3502
3656.60 3606
3657.17 3782
3657.74 3732
3658.31 3685
3658.88 3826
3659.45 3756
3660.02 3725
3660.59 3732
3661.16 4159
3661.73 4184
3662.30 3976
3662.87 3790
3663.44 3737
3664.01 3603
3664.59 3468
3665.16 3320
3665.73 3398
3666.30 3322
3666.87 3186
3667.44 3141
3668.01 3100
3668.58 2881
3669.15 2942
3669.73 3227
3670.30 3161
3670.87 3116
3671.44 3245
3672.01 3038
3672.58 3090
3673.15 3206
3673.73 3042
3674.30 2894
3674.87 3007
3675.44 3003
3676.01 3236
3676.58 3259
3677.16 3144
3677.73 2979
3678.30 3177
3678.87 3294
3679.44 3183
3680.02 3128
3680.59 3239
3681.16 3361
3681.73 3205
3682.31 3357
3682.88 3217
3683.45 3116
3684.02 3105
3684.60 2993
3685.17 3012
3685.74 3112
3686.31 3078
3686.89 3058
3687.46 3221
3688.03 3039
3688.60 2941
3689.18 3240
3689.75 3402
3690.32 3496
3690.90 3628
3691.47 3615
3692.04 3839
3692.61 3717
3693.19 3663
3693.76 3579
3694.33 3505
3694.91 3598
3695.48 3675
3696.05 3371
3696.63 3264
3697.20 3166
3697.77 3251
3698.35 3135
3698.92 3280
3699.50 3163
3700.07 2842
3700.64 2849
3701.22 2847
3701.79 3081
3702.36 3036
3702.94 2936
3703.51 2939
3704.09 2707
3704.66 2800
3705.23 2878
3705.81 2968
3706.38 3028
3706.96 2979
3707.53 3025
3708.11 2898
3708.68 2930
3709.25 3064
3709.83 3374
3710.40 3133
3710.98 2950
3711.55 3103
3712.13 3160
3712.70 3001
3713.28 3104
3713.85 3006
3714.43 3100
3715.00 3047
3715.58 3037
3716.15 2892
3716.73 2997
3717.30 3005
3717.88 2910
3718.45 3032
3719.03 3018
3719.60 3027
3720.18 2956
3720.75 2729
3721.33 3048
3721.90 2961
3722.48 2640
3723.05 2777
3723.63 2945
3724.20 2905
3724.78 2678
3725.36 2459
3725.93 2402
3726.51 2662
3727.08 2657
3727.66 2743
3728.23 2627
3728.81 2874
3729.39 2868
3729.96 2846
3730.54 3047
3731.11 3005
3731.69 3107
3732.27 3524
3732.84 3304
3733.42 3546
3734.00 3841
3734.57 3990
3735.15 3920
3735.72 4250
3736.30 4469
3736.88 4350
3737.45 4117
3738.03 4366
3738.61 4303
3739.18 4114
3739.76 3855
3740.34 3684
3740.92 3548
3741.49 3472
3742.07 3287
3742.65 3004
3743.22 2999
3743.80 3222
3744.38 2951
3744.95 2818
3745.53 2699
3746.11 2660
3746.69 2711
3747.26 2720
3747.84 2828
3748.42 2589
3749.00 2616
3749.57 2676
3750.15 2855
3750.73 2775
3751.31 2663
3751.88 2614
3752.46 2735
3753.04 2801
3753.62 2941
3754.19 2696
3754.77 2718
3755.35 2723
3755.93 2779
3756.51 2640
3757.08 2643
3757.66 2595
3758.24 2416
3758.82 2598
3759.40 2599
3759.98 2680
3760.55 2790
3761.13 2698
3761.71 2727
3762.29 2804
3762.87 2747
3763.45 2879
3764.03 2648
3764.60 2836
3765.18 3029
3765.76 2948
3766.34 2835
3766.92 2969
3767.50 2976
3768.08 3120
3768.66 2987
3769.24 2981
3769.81 2966
3770.39 2868
3770.97 2980
3771.55 2949
3772.13 2865
3772.71 2812
3773.29 2906
3773.87 3059
3774.45 2881
3775.03 2917
3775.61 2914
3776.19 2864
3776.77 2676
3777.35 2777
3777.93 2505
3778.51 2714
3779.09 2863
3779.67 2714
3780.25 2781
3780.83 2655
3781.41 2689
3781.99 2535
3782.57 2685
3783.15 2711
3783.73 2489
3784.31 2703
3784.89 2826
3785.47 2526
3786.05 2602
3786.63 2555
3787.21 2688
3787.79 2650
3788.37 2659
3788.95 2740
3789.53 2670
3790.11 2483
3790.69 2528
3791.27 2720
3791.85 2664
3792.43 2555
3793.01 2591
3793.59 2789
3794.18 2535
3794.76 2508
3795.34 2731
3795.92 2730
3796.50 2574
3797.08 2564
3797.66 2515
3798.24 2566
3798.83 2472
3799.41 2396
3799.99 2430
3800.57 2498
3801.15 2266
3801.73 2500
3802.31 2453
3802.90 2433
3803.48 2542
3804.06 2525
3804.64 2605
3805.22 2636
3805.80 2570
3806.39 2636
3806.97 2667
3807.55 2742
3808.13 2872
3808.71 2669
3809.30 2736
3809.88 2748
3810.46 2708
3811.04 2798
3811.63 2809
3812.21 2823
3812.79 2764
3813.37 2782
3813.95 2911
3814.54 2691
3815.12 2712
3815.70 2727
3816.29 2758
3816.87 2925
3817.45 2699
3818.03 2599
3818.62 2613
3819.20 2545
3819.78 2544
3820.36 2436
3820.95 2491
3821.53 2714
3822.11 2656
3822.70 2735
3823.28 2392
3823.86 2591
3824.45 2496
3825.03 2597
3825.61 2600
3826.20 2638
3826.78 2673
3827.36 2607
3827.95 2690
3828.53 2409
3829.11 2491
3829.70 2585
3830.28 2696
3830.87 2892
3831.45 2791
3832.03 2809
3832.62 2740
3833.20 2903
3833.79 2832
3834.37 2914
3834.95 2986
3835.54 2802
3836.12 2777
3836.71 2686
3837.29 2675
3837.87 3034
3838.46 2751
3839.04 2720
3839.63 2785
3840.21 2742
3840.80 2807
3841.38 2689
3841.97 2565
3842.55 2578
3843.13 2778
3843.72 2709
3844.30 2866
3844.89 2826
3845.47 2664
3846.06 2591
3846.64 2603
3847.23 2617
3847.81 2629
3848.40 2639
3848.98 2726
3849.57 2898
3850.15 2824
3850.74 2632
3851.33 2630
3851.91 2558
3852.50 2722
3853.08 2773
3853.67 2870
3854.25 2774
3854.84 2722
3855.42 2737
3856.01 2825
3856.60 2946
3857.18 2993
3857.77 2851
3858.35 2992
3858.94 2920
3859.52 2896
3860.11 3439
3860.70 3709
3861.28 4076
3861.87 4183
3862.45 4664
3863.04 4887
3863.63 5607
3864.21 5845
3864.80 5856
3865.39 6238
3865.97 6348
3866.56 6268
3867.15 6276
3867.73 5829
3868.32 5444
3868.91 5097
3869.49 4467
3870.08 4224
3870.67 4027
3871.25 3485
3871.84 3469
3872.43 3118
3873.01 2971
3873.60 3005
3874.19 2859
3874.77 3049
3875.36 3116
3875.95 2913
3876.54 2901
3877.12 2807
3877.71 2938
3878.30 2891
3878.89 2976
3879.47 2807
3880.06 2941
3880.65 2912
3881.24 2837
3881.82 2813
3882.41 2800
3883.00 2880
3883.59 2747
3884.17 2868
3884.76 2987
3885.35 2803
3885.94 2828
3886.53 3008
3887.11 2764
3887.70 2747
3888.29 2970
3888.88 3016
3889.47 2894
3890.05 2902
3890.64 2937
3891.23 2927
3891.82 2979
3892.41 3212
3893.00 3462
3893.59 3336
3894.17 3330
3894.76 3246
3895.35 3280
3895.94 3432
3896.53 3218
3897.12 2979
3897.71 3232
3898.30 3459
3898.88 3080
3899.47 3203
3900.06 3335
3900.65 3417
3901.24 3231
3901.83 3257
3902.42 3153
3903.01 3540
3903.60 3615
3904.19 3327
3904.78 3271
3905.37 3197
3905.95 3136
3906.54 3153
3907.13 3136
3907.72 2900
3908.31 2835
3908.90 2963
3909.49 3103
3910.08 2748
3910.67 2657
3911.26 2778
3911.85 2749
3912.44 2806
3913.03 2599
3913.62 2652
3914.21 2616
3914.80 2612
3915.39 2551
3915.98 2692
3916.57 2672
3917.16 2652
3917.75 2670
3918.34 2665
3918.93 2493
3919.52 2597
3920.12 2638
3920.71 2518
3921.30 2630
3921.89 2569
3922.48 2561
3923.07 2843
3923.66 2827
3924.25 2786
3924.84 2688
3925.43 2691
3926.02 2576
3926.61 2677
3927.20 2701
3927.80 2617
3928.39 2818
3928.98 2794
3929.57 2736
3930.16 2737
3930.75 2693
3931.34 2743
3931.94 2718
3932.53 2724
3933.12 2889
3933.71 2822
3934.30 2803
3934.89 2808
3935.48 2707
3936.08 2604
3936.67 2626
3937.26 2653
3937.85 2651
3938.44 2690
3939.04 2539
3939.63 2437
3940.22 2780
3940.81 2567
3941.40 2575
3942.00 2676
3942.59 2567
3943.18 2686
3943.77 2778
3944.37 2567
3944.96 2571
3945.55 2623
3946.14 2631
3946.74 2687
3947.33 2520
3947.92 2683
3948.51 2600
3949.11 2558
3949.70 2669
3950.29 2530
3950.88 2571
3951.48 2795
3952.07 2708
3952.66 2628
3953.26 2645
3953.85 2599
3954.44 2586
3955.04 2534
3955.63 2344
3956.22 2448
3956.82 2680
3957.41 2462
3958.00 2481
3958.60 2446
3959.19 2451
3959.78 2668
3960.38 2563
3960.97 2604
3961.56 2553
3962.16 2522
3962.75 2442
3963.34 2318
3963.94 2306
3964.53 2551
3965.13 2563
3965.72 2601
3966.31 2481
3966.91 2584
3967.50 2551
3968.10 2441
3968.69 2550
3969.28 2720
3969.88 2605
3970.47 2606
3971.07 2611
3971.66 2625
3972.26 2473
3972.85 2394
3973.45 2623
3974.04 2662
3974.63 2688
3975.23 2761
3975.82 2765
3976.42 2522
3977.01 2637
3977.61 2638
3978.20 2582
3978.80 2511
3979.39 2642
3979.99 2751
3980.58 2724
3981.18 2555
3981.77 2569
3982.37 2612
3982.96 2508
3983.56 2489
3984.15 2291
3984.75 2385
3985.35 2457
3985.94 2531
3986.54 2488
3987.13 2615
3987.73 2554
3988.32 2621
3988.92 2665
3989.51 2798
3990.11 2734
3990.71 2765
3991.30 2859
3991.90 2856
3992.49 2558
3993.09 2602
3993.69 2539
3994.28 2470
3994.88 2559
3995.47 2651
3996.07 2677
3996.67 2732
3997.26 2682
3997.86 2730
3998.46 2733
3999.05 2707
3999.65 2644
4000.25 2716
4000.84 2757
4001.44 3002
4002.04 2979
4002.63 2765
4003.23 2523
4003.83 2652
4004.42 2699
4005.02 2937
4005.62 2850
4006.21 2739
4006.81 2810
4007.41 2985
4008.01 2877
4008.60 2871
4009.20 2996
4009.80 2618
4010.39 2886
4010.99 3028
4011.59 3107
4012.19 3145
4012.78 2986
4013.38 2855
4013.98 2851
4014.58 2804
4015.17 2982
4015.77 3128
4016.37 3290
4016.97 3424
4017.57 3667
4018.16 3628
4018.76 3625
4019.36 3758
4019.96 4202
4020.56 4098
4021.15 4225
4021.75 4073
4022.35 3798
4022.95 3818
4023.55 3750
4024.14 3576
4024.74 3138
4025.34 3181
4025.94 3191
4026.54 3177
4027.14 3180
4027.74 3209
4028.33 3012
4028.93 3040
4029.53 3200
4030.13 3176
4030.73 3152
4031.33 3154
4031.93 3118
4032.53 3058
4033.12 3011
4033.72 3049
4034.32 3184
4034.92 3215
4035.52 2993
4036.12 3025
4036.72 2889
4037.32 2992
4037.92 2972
4038.52 2931
4039.12 2933
4039.72 2990
4040.32 2924
4040.92 2824
4041.52 2692
4042.12 2673
4042.71 2723
4043.31 2580
4043.91 2604
4044.51 2694
4045.11 2514
4045.71 2589
4046.31 2611
4046.91 2707
4047.51 2713
4048.11 2550
4048.71 2651
4049.31 2815
4049.91 2846
4050.52 2648
4051.12 2766
4051.72 2807
4052.32 2877
4052.92 2727
4053.52 2683
4054.12 2722
4054.72 3010
4055.32 2858
4055.92 2738
4056.52 2938
4057.12 2882
4057.72 2825
4058.32 2887
4058.92 2926
4059.52 2740
4060.13 2730
4060.73 2695
4061.33 2568
4061.93 2587
4062.53 2582
4063.13 2476
4063.73 2428
4064.33 2393
4064.94 2489
4065.54 2520
4066.14 2550
4066.74 2543
4067.34 2572
4067.94 2373
4068.54 2383
4069.15 2477
4069.75 2452
4070.35 2510
4070.95 2454
4071.55 2647
4072.16 2494
4072.76 2506
4073.36 2425
4073.96 2371
4074.56 2366
4075.17 2333
4075.77 2341
4076.37 2453
4076.97 2436
4077.57 2405
4078.18 2579
4078.78 2402
4079.38 2410
4079.98 2420
4080.59 2300
4081.19 2207
4081.79 2358
4082.39 2373
4083.00 2252
4083.60 2224
4084.20 2331
4084.81 2435
4085.41 2320
4086.01 2452
4086.61 2493
4087.22 2274
4087.82 2303
4088.42 2385
4089.03 2234
4089.63 2304
4090.23 2376
4090.84 2383
4091.44 2395
4092.04 2413
4092.65 2540
4093.25 2431
4093.85 2397
4094.46 2393
4095.06 2501
4095.66 2414
4096.27 2303
4096.87 2407
4097.48 2550
4098.08 2562
4098.68 2578
4099.29 2591
4099.89 2283
4100.49 2473
4101.10 2590
4101.70 2440
4102.31 2382
4102.91 2425
4103.52 2344
4104.12 2393
4104.72 2270
4105.33 2268
4105.93 2287
4106.54 2408
4107.14 2180
4107.75 2213
4108.35 2275
4108.96 2091
4109.56 2067
4110.16 2064
4110.77 2326
4111.37 2121
4111.98 2069
4112.58 2111
4113.19 2314
4113.79 2280
4114.40 2253
4115.00 2357
4115.61 2236
4116.21 2299
4116.82 2326
4117.42 2208
4118.03 2075
4118.64 2396
4119.24 2346
4119.85 2300
4120.45 2451
4121.06 2402
4121.66 2176
4122.27 2292
4122.87 2439
4123.48 2275
4124.09 2235
4124.69 2320
4125.30 2395
4125.90 2387
4126.51 2352
4127.11 2346
4127.72 2409
4128.33 2330
4128.93 2170
4129.54 2333
4130.14 2520
4130.75 2368
4131.36 2222
4131.96 2401
4132.57 2481
4133.18 2450
4133.78 2346
4134.39 2117
4135.00 2368
4135.60 2300
4136.21 2306
4136.82 2393
4137.42 2378
4138.03 2539
4138.64 2779
4139.24 2657
4139.85 2657
4140.46 2612
4141.06 2790
4141.67 2683
4142.28 2742
4142.88 2798
4143.49 2761
4144.10 2801
4144.71 2835
4145.31 2734
4145.92 2505
4146.53 2542
4147.14 2632
4147.74 2674
4148.35 2559
4148.96 2489
4149.57 2511
4150.17 2461
4150.78 2504
4151.39 2425
4152.00 2458
4152.60 2415
4153.21 2405
4153.82 2420
4154.43 2241
4155.04 2126
4155.64 2186
4156.25 2391
4156.86 2389
4157.47 2412
4158.08 2184
4158.69 2279
4159.29 2291
4159.90 2335
4160.51 2352
4161.12 2162
4161.73 2338
4162.34 2336
4162.94 2446
4163.55 2509
4164.16 2315
4164.77 2279
4165.38 2469
4165.99 2342
4166.60 2480
4167.21 2457
4167.81 2558
4168.42 2359
4169.03 2467
4169.64 2571
4170.25 2560
4170.86 2471
4171.47 2340
4172.08 2380
4172.69 2396
4173.30 2434
4173.91 2443
4174.52 2438
4175.13 2392
4175.74 2466
4176.34 2261
4176.95 2444
4177.56 2562
4178.17 2442
4178.78 2570
4179.39 2625
4180.00 2536
4180.61 2638
4181.22 2453
4181.83 2543
4182.44 2680
4183.05 2473
4183.66 2241
4184.27 2305
4184.88 2490
4185.49 2350
4186.10 2358
4186.71 2447
4187.32 2384
4187.93 2425
4188.55 2342
4189.16 2172
4189.77 2359
4190.38 2432
4190.99 2383
4191.60 2275
4192.21 2249
4192.82 2321
4193.43 2435
4194.04 2398
4194.65 2395
4195.26 2314
4195.87 2368
4196.49 2429
4197.10 2560
4197.71 2532
4198.32 2671
4198.93 2632
4199.54 2688
4200.15 2592
4200.76 2625
4201.38 2571
4201.99 2640
4202.60 2531
4203.21 2584
4203.82 2705
4204.43 2517
4205.04 2346
4205.66 2427
4206.27 2412
4206.88 2479
4207.49 2519
4208.10 2345
4208.72 2441
4209.33 2543
4209.94 2578
4210.55 2526
4211.16 2647
4211.78 2505
4212.39 2485
4213.00 2436
4213.61 2469
4214.22 2435
4214.84 2432
4215.45 2427
4216.06 2520
4216.67 2522
4217.29 2529
4217.90 2647
4218.51 2476
4219.13 2547
4219.74 2741
4220.35 2849
4220.96 2860
4221.58 3123
4222.19 3302
4222.80 3557
4223.42 3411
4224.03 3661
4224.64 3831
4225.25 4115
4225.87 4229
4226.48 4356
4227.09 4667
4227.71 4562
4228.32 4326
4228.93 4072
4229.55 4339
4230.16 4139
4230.77 4128
4231.39 3881
4232.00 3566
4232.62 3478
4233.23 3501
4233.84 3646
4234.46 3453
4235.07 3561
4235.68 3552
4236.30 3366
4236.91 3517
4237.53 3510
4238.14 3516
4238.75 3467
4239.37 3449
4239.98 3579
4240.60 3515
4241.21 3244
4241.83 3332
4242.44 3199
4243.05 3013
4243.67 2940
4244.28 2842
4244.90 2832
4245.51 2622
4246.13 2752
4246.74 2758
4247.36 2577
4247.97 2580
4248.59 2766
4249.20 2875
4249.82 2851
4250.43 2605
4251.05 2840
4251.66 2829
4252.28 2744
4252.89 2755
4253.51 2634
4254.12 2770
4254.74 2832
4255.35 2801
4255.97 2617
4256.58 2706
4257.20 2675
4257.81 2769
4258.43 2839
4259.05 2657
4259.66 2614
4260.28 2636
4260.89 2720
4261.51 2882
4262.12 2698
4262.74 2776
4263.36 2672
4263.97 2700
4264.59 2947
4265.20 2936
4265.82 2895
4266.44 2869
4267.05 2873
4267.67 2920
4268.28 2713
4268.90 2503
4269.52 2700
4270.13 2726
4270.75 3007
4271.37 2684
4271.98 2573
4272.60 2728
4273.22 2575
4273.83 2435
4274.45 2689
4275.07 2618
4275.68 2534
4276.30 2567
4276.92 2625
4277.53 2604
4278.15 2726
4278.77 2869
4279.38 2726
4280.00 2614
4280.62 2478
4281.24 2663
4281.85 2795
4282.47 2591
4283.09 2561
4283.70 2553
4284.32 2496
4284.94 2553
4285.56 2434
4286.17 2467
4286.79 2324
4287.41 2312
4288.03 2294
4288.65 2371
4289.26 2537
4289.88 2424
4290.50 2342
4291.12 2230
4291.73 2299
4292.35 2326
4292.97 2420
4293.59 2334
4294.21 2277
4294.83 2174
4295.44 2248
4296.06 2198
4296.68 2232
4297.30 2241
4297.92 2327
4298.54 2426
4299.15 2270
4299.77 2455
4300.39 2440
4301.01 2375
4301.63 2464
4302.25 2459
4302.87 2340
4303.48 2394
4304.10 2549
4304.72 2488
4305.34 2535
4305.96 2512
4306.58 2354
4307.20 2466
4307.82 2604
4308.44 2269
4309.06 2284
4309.67 2374
4310.29 2403
4310.91 2199
4311.53 2217
4312.15 2519
4312.77 2491
4313.39 2378
4314.01 2373
4314.63 2493
4315.25 2443
4315.87 2717
4316.49 2550
4317.11 2492
4317.73 2502
4318.35 2496
4318.97 2456
4319.59 2523
4320.21 2387
4320.83 2385
4321.45 2375
4322.07 2397
4322.69 2414
4323.31 2463
4323.93 2390
4324.55 2443
4325.17 2345
4325.79 2465
4326.41 2881
4327.03 2764
4327.65 2634
4328.27 2695
4328.89 2796
4329.51 2677
4330.13 2777
4330.76 2709
4331.38 2602
4332.00 2704
4332.62 2588
4333.24 2490
4333.86 2467
4334.48 2454
4335.10 2519
4335.72 2672
4336.34 2715
4336.97 2805
4337.59 2571
4338.21 2639
4338.83 2780
4339.45 2918
4340.07 2847
4340.69 2986
4341.31 3150
4341.94 3295
4342.56 3009
4343.18 3075
4343.80 2999
4344.42 3027
4345.04 2913
4345.67 2960
4346.29 3058
4346.91 3069
4347.53 3120
4348.15 3550
4348.78 3591
4349.40 3988
4350.02 4125
4350.64 4168
4351.26 4088
4351.89 3970
4352.51 4071
4353.13 3785
4353.75 3501
4354.38 3150
4355.00 2886
4355.62 2913
4356.24 2799
4356.87 2853
4357.49 2753
4358.11 2747
4358.74 2744
4359.36 2716
4359.98 2852
4360.60 2646
4361.23 2609
4361.85 2702
4362.47 2669
4363.10 2699
4363.72 2570
4364.34 2674
4364.97 2546
4365.59 2642
4366.21 2659
4366.83 2627
4367.46 2560
4368.08 2797
4368.71 2721
4369.33 2624
4369.95 2577
4370.58 2609
4371.20 2539
4371.82 2426
4372.45 2379
4373.07 2439
4373.69 2364
4374.32 2287
4374.94 2284
4375.57 2457
4376.19 2529
4376.81 2476
4377.44 2394
4378.06 2470
4378.69 2336
4379.31 2188
4379.94 2313
4380.56 2393
4381.18 2415
4381.81 2431
4382.43 2356
4383.06 2300
4383.68 2373
4384.31 2535
4384.93 2455
4385.56 2318
4386.18 2472
4386.81 2406
4387.43 2466
4388.05 2463
4388.68 2311
4389.30 2314
4389.93 2412
4390.55 2438
4391.18 2270
4391.81 2306
4392.43 2276
4393.06 2124
4393.68 2117
4394.31 2337
4394.93 2312
4395.56 2461
4396.18 2428
4396.81 2360
4397.43 2333
4398.06 2255
4398.68 2294
4399.31 2331
4399.94 2300
4400.56 2322
4401.19 2337
4401.81 2270
4402.44 2318
4403.06 2305
4403.69 2305
4404.32 2417
4404.94 2465
4405.57 2423
4406.20 2404
4406.82 2295
4407.45 2590
4408.07 2425
4408.70 2524
4409.33 2475
4409.95 2652
4410.58 2605
4411.21 2672
4411.83 2595
4412.46 2428
4413.09 2391
4413.71 2440
4414.34 2449
4414.97 2420
4415.59 2443
4416.22 2505
4416.85 2344
4417.47 2429
4418.10 2510
4418.73 2461
4419.35 2329
4419.98 2183
4420.61 2425
4421.24 2369
4421.86 2373
4422.49 2433
4423.12 2295
4423.75 2277
4424.37 2322
4425.00 2303
4425.63 2339
4426.26 2197
4426.88 2135
4427.51 2356
4428.14 2406
4428.77 2244
4429.39 2027
4430.02 2181
4430.65 2103
4431.28 2159
4431.91 2284
4432.53 2130
4433.16 2204
4433.79 2193
4434.42 2182
4435.05 2003
4435.67 2122
4436.30 2246
4436.93 2110
4437.56 2064
4438.19 2223
4438.82 2341
4439.44 2326
4440.07 2175
4440.70 2128
4441.33 2020
4441.96 2109
4442.59 2099
4443.22 2209
4443.85 2114
4444.47 2100
4445.10 2046
4445.73 2087
4446.36 2109
4446.99 2118
4447.62 2073
4448.25 2187
4448.88 2261
4449.51 2234
4450.14 2289
4450.77 2241
4451.39 2210
4452.02 2352
4452.65 2299
4453.28 2284
4453.91 2286
4454.54 2225
4455.17 2321
4455.80 2271
4456.43 2266
4457.06 2272
4457.69 2338
4458.32 2263
4458.95 2183
4459.58 2286
4460.21 2117
4460.84 2337
4461.47 2243
4462.10 2151
4462.73 2168
4463.36 2145
4463.99 2105
4464.62 2118
4465.25 2025
4465.88 2132
4466.51 2116
4467.14 2267
4467.77 2213
4468.40 2037
4469.03 2010
4469.67 2115
4470.30 2061
4470.93 2123
4471.56 2072
4472.19 2104
4472.82 2117
4473.45 2121
4474.08 2150
4474.71 2217
4475.34 2079
4475.97 2031
4476.61 2118
4477.24 2132
4477.87 2107
4478.50 1929
4479.13 2113
4479.76 2051
4480.39 2186
4481.02 2160
4481.66 2070
4482.29 2089
4482.92 2168
4483.55 2282
4484.18 2075
4484.81 2078
4485.45 2166
4486.08 2274
4486.71 2369
4487.34 2387
4487.97 2245
4488.61 2310
4489.24 2252
4489.87 2180
4490.50 2162
4491.13 2160
4491.77 2333
4492.40 2366
4493.03 2252
4493.66 2184
4494.30 2196
4494.93 2278
4495.56 2222
4496.19 2270
4496.83 2425
4497.46 2390
4498.09 2305
4498.72 2222
4499.36 2241
4499.99 2396
4500.62 2217
4501.25 2274
4501.89 2369
4502.52 2339
4503.15 2549
4503.79 2531
4504.42 2431
4505.05 2421
4505.69 2598
4506.32 2491
4506.95 2399
4507.59 2295
4508.22 2466
4508.85 2646
4509.49 2493
4510.12 2395
4510.75 2433
4511.39 2335
4512.02 2338
4512.65 2338
4513.29 2292
4513.92 2290
4514.56 2377
4515.19 2505
4515.82 2306
4516.46 2436
4517.09 2432
4517.73 2442
4518.36 2324
4518.99 2458
4519.63 2522
4520.26 2464
4520.90 2421
4521.53 2283
4522.16 2308
4522.80 2461
4523.43 2371
4524.07 2371
4524.70 2490
4525.34 2528
4525.97 2604
4526.61 2628
4527.24 2568
4527.88 2556
4528.51 2702
4529.15 2816
4529.78 2988
4530.42 2934
4531.05 3482
4531.69 3878
4532.32 4124
4532.96 4530
4533.59 4745
4534.23 5322
4534.86 5603
4535.50 6056
4536.13 6216
4536.77 6301
4537.40 6349
4538.04 5531
4538.67 5106
4539.31 4551
4539.94 4208
4540.58 3891
4541.22 3505
4541.85 3027
4542.49 3084
4543.12 2584
4543.76 2567
4544.40 2639
4545.03 2505
4545.67 2341
4546.30 2416
4546.94 2402
4547.58 2496
4548.21 2395
4548.85 2484
4549.48 2417
4550.12 2519
4550.76 2646
4551.39 2610
4552.03 2625
4552.67 2540
4553.30 2651
4553.94 2492
4554.58 2531
4555.21 2575
4555.85 2406
4556.49 2526
4557.12 2516
4557.76 2564
4558.40 2490
4559.03 2329
4559.67 2567
4560.31 2520
4560.94 2435
4561.58 2568
4562.22 2423
4562.86 2393
4563.49 2447
4564.13 2580
4564.77 2495
4565.41 2333
4566.04 2572
4566.68 2875
4567.32 2579
4567.96 2546
4568.59 2619
4569.23 2696
4569.87 2835
4570.51 2794
4571.14 2878
4571.78 3092
4572.42 3071
4573.06 2946
4573.70 3140
4574.33 2952
4574.97 3044
4575.61 3003
4576.25 2959
4576.89 2788
4577.52 2676
4578.16 2704
4578.80 2474
4579.44 2598
4580.08 2419
4580.72 2419
4581.35 2507
4581.99 2396
4582.63 2529
4583.27 2681
4583.91 2425
4584.55 2404
4585.19 2373
4585.83 2566
4586.46 2545
4587.10 2571
4587.74 2543
4588.38 2493
4589.02 2452
4589.66 2411
4590.30 2450
4590.94 2473
4591.58 2579
4592.22 2456
4592.85 2375
4593.49 2593
4594.13 2474
4594.77 2565
4595.41 2591
4596.05 2388
4596.69 2418
4597.33 2359
4597.97 2334
4598.61 2331
4599.25 2268
4599.89 2293
4600.53 2339
4601.17 2383
4601.81 2324
4602.45 2206
4603.09 2200
4603.73 2281
4604.37 2269
4605.01 2376
4605.65 2271
4606.29 2457
4606.93 2532
4607.57 2349
4608.21 2501
4608.85 2575
4609.49 2450
4610.13 2452
4610.77 2493
4611.41 2580
4612.05 2588
4612.70 2647
4613.34 2424
4613.98 2562
4614.62 2474
4615.26 2380
4615.90 2299
4616.54 2307
4617.18 2325
4617.82 2318
4618.46 2319
4619.10 2328
4619.75 2288
4620.39 2283
4621.03 2272
4621.67 2176
4622.31 2186
4622.95 2097
4623.59 2287
4624.24 2426
4624.88 2410
4625.52 2229
4626.16 2146
4626.80 2361
4627.44 2213
4628.09 2279
4628.73 2223
4629.37 2215
4630.01 2138
4630.65 2240
4631.29 2171
4631.94 2280
4632.58 2275
4633.22 2261
4633.86 2307
4634.51 2307
4635.15 2354
4635.79 2308
4636.43 2201
4637.07 2267
4637.72 2421
4638.36 2393
4639.00 2483
4639.64 2463
4640.29 2344
4640.93 2425
4641.57 2693
4642.21 2686
4642.86 2586
4643.50 2784
4644.14 2629
4644.79 2546
4645.43 2688
4646.07 2642
4646.72 2502
4647.36 2357
4648.00 2343
4648.64 2301
4649.29 2296
4649.93 2158
4650.57 2457
4651.22 2398
4651.86 2255
4652.50 2321
4653.15 2511
4653.79 2763
4654.44 2623
4655.08 2895
4655.72 2910
4656.37 3033
4657.01 2918
4657.65 2928
4658.30 3049
4658.94 2830
4659.59 2804
4660.23 2744
4660.87 2612
4661.52 2368
4662.16 2421
4662.81 2203
4663.45 2236
4664.09 2229
4664.74 2155
4665.38 2210
4666.03 2115
4666.67 2051
4667.32 2117
4667.96 2122
4668.61 2258
4669.25 2263
4669.89 2148
4670.54 2271
4671.18 2173
4671.83 2386
4672.47 2274
4673.12 2215
4673.76 2122
4674.41 2215
4675.05 2096
4675.70 2150
4676.34 2123
4676.99 2289
4677.63 2123
4678.28 2208
4678.92 2215
4679.57 2107
4680.22 2293
4680.86 2230
4681.51 2357
4682.15 2274
4682.80 2022
4683.44 2097
4684.09 2181
4684.73 2197
4685.38 2100
4686.03 2205
4686.67 2265
4687.32 2193
4687.96 2083
4688.61 2151
4689.25 2112
4689.90 2139
4690.55 2182
4691.19 2217
4691.84 2178
4692.49 2074
4693.13 2032
4693.78 2105
4694.42 1986
4695.07 2089
4695.72 2223
4696.36 2248
4697.01 2206
4697.66 2330
4698.30 2292
4698.95 2154
4699.60 2273
4700.24 2297
4700.89 2183
4701.54 2035
4702.18 2104
4702.83 2089
4703.48 2187
4704.12 2127
4704.77 2061
4705.42 2255
4706.07 2196
4706.71 2117
4707.36 2112
4708.01 2142
4708.66 2026
4709.30 2059
4709.95 2119
4710.60 2325
4711.24 2202
4711.89 2214
4712.54 2128
4713.19 2169
4713.84 2297
4714.48 2067
4715.13 2127
4715.78 2260
4716.43 2235
4717.07 2121
4717.72 2142
4718.37 2258
4719.02 2274
4719.67 2218
4720.31 2133
4720.96 2319
4721.61 2304
4722.26 2347
4722.91 2284
4723.56 2179
4724.20 2356
4724.85 2420
4725.50 2350
4726.15 2535
4726.80 2283
4727.45 2269
4728.10 2347
4728.74 2388
4729.39 2507
4730.04 2485
4730.69 2481
4731.34 2315
4731.99 2238
4732.64 2210
4733.29 2146
4733.94 2239
4734.58 2168
4735.23 2224
4735.88 2263
4736.53 2318
4737.18 2168
4737.83 2204
4738.48 2016
4739.13 2141
4739.78 2208
4740.43 2261
4741.08 2212
4741.73 2115
4742.38 2104
4743.03 2177
4743.68 2140
4744.33 2320
4744.98 2190
4745.63 2327
4746.28 2216
4746.93 2264
4747.58 2199
4748.23 2414
4748.88 2463
4749.53 2412
4750.18 2407
4750.83 2188
4751.48 2212
4752.13 2304
4752.78 2321
4753.43 2277
4754.08 2220
4754.73 2152
4755.38 2212
4756.03 2231
4756.68 2222
4757.33 2438
4757.98 2380
4758.63 2264
4759.28 2273
4759.93 2428
4760.59 2204
4761.24 2227
4761.89 2302
4762.54 2291
4763.19 2360
4763.84 2280
4764.49 2146
4765.14 2020
4765.79 2141
4766.45 2259
4767.10 2417
4767.75 2326
4768.40 2219
4769.05 2206
4769.70 2350
4770.35 2452
4771.01 2364
4771.66 2421
4772.31 2392
4772.96 2250
4773.61 2121
4774.26 2271
4774.92 2198
4775.57 2129
4776.22 2120
4776.87 2060
4777.52 2137
4778.18 2088
4778.83 2127
4779.48 1991
4780.13 2020
4780.79 2091
4781.44 2194
4782.09 2066
4782.74 2141
4783.40 2107
4784.05 2148
4784.70 2168
4785.35 2176
4786.01 2014
4786.66 2089
4787.31 2112
4787.96 1989
4788.62 2103
4789.27 2132
4789.92 2088
4790.58 2105
4791.23 2060
4791.88 1947
4792.53 2030
4793.19 1951
4793.84 2002
4794.49 2146
4795.15 2140
4795.80 2198
4796.45 2238
4797.11 2016
4797.76 2134
4798.41 2341
4799.07 2186
4799.72 2192
4800.37 2276
4801.03 2262
4801.68 2146
4802.34 2167
4802.99 2149
4803.64 2159
4804.30 2174
4804.95 2172
4805.61 2260
4806.26 2195
4806.91 2231
4807.57 2107
4808.22 2207
4808.88 2133
4809.53 2018
4810.18 2150
4810.84 2180
4811.49 2227
4812.15 2300
4812.80 2245
4813.46 2103
4814.11 2035
4814.77 2193
4815.42 1970
4816.07 2142
4816.73 2154
4817.38 2113
4818.04 1991
4818.69 2103
4819.35 2110
4820.00 2146
4820.66 2180
4821.31 2195
4821.97 2365
4822.62 2229
4823.28 2299
4823.93 2313
4824.59 2180
4825.24 2221
4825.90 2449
4826.56 2335
4827.21 2297
4827.87 2397
4828.52 2344
4829.18 2375
4829.83 2445
4830.49 2380
4831.14 2305
4831.80 2275
4832.46 2316
4833.11 2272
4833.77 2449
4834.42 2259
4835.08 2342
4835.74 2362
4836.39 2348
4837.05 2476
4837.70 2482
4838.36 2660
4839.02 2569
4839.67 2645
4840.33 2888
4840.99 2937
4841.64 2894
4842.30 2925
4842.96 2940
4843.61 2823
4844.27 2894
4844.92 2786
4845.58 2836
4846.24 2721
4846.90 2409
4847.55 2486
4848.21 2507
4848.87 2607
4849.52 2440
4850.18 2314
4850.84 2260
4851.49 2412
4852.15 2510
4852.81 2385
4853.47 2420
4854.12 2485
4854.78 2405
4855.44 2604
4856.09 2447
4856.75 2416
4857.41 2505
4858.07 2393
4858.72 2501
4859.38 2528
4860.04 2340
4860.70 2349
4861.36 2458
4862.01 2401
4862.67 2308
4863.33 2548
4863.99 2423
4864.64 2503
4865.30 2476
4865.96 2516
4866.62 2663
4867.28 2595
4867.94 2521
4868.59 2554
4869.25 2507
4869.91 2448
4870.57 2486
4871.23 2588
4871.89 2552
4872.54 2508
4873.20 2319
4873.86 2409
4874.52 2494
4875.18 2394
4875.84 2344
4876.50 2329
4877.16 2335
4877.81 2497
4878.47 2378
4879.13 2515
4879.79 2577
4880.45 2575
4881.11 2503
4881.77 2541
4882.43 2609
4883.09 2661
4883.75 2401
4884.41 2531
4885.06 2399
4885.72 2486
4886.38 2373
4887.04 2536
4887.70 2414
4888.36 2416
4889.02 2318
4889.68 2188
4890.34 2195
4891.00 2062
4891.66 2182
4892.32 2186
4892.98 2101
4893.64 2280
4894.30 2310
4894.96 2287
4895.62 2263
4896.28 2238
4896.94 2268
4897.60 2264
4898.26 2273
4898.92 2203
4899.58 2041
4900.24 2012
4900.90 2155
4901.56 2149
4902.22 2050
4902.88 2133
4903.54 2053
4904.21 2181
4904.87 2123
4905.53 2094
4906.19 2001
4906.85 2135
4907.51 1989
4908.17 2055
4908.83 2030
4909.49 2097
4910.15 2224
4910.81 1994
4911.48 2021
4912.14 2020
4912.80 2145
4913.46 2060
4914.12 2049
4914.78 1972
4915.44 2194
4916.11 2041
4916.77 1990
4917.43 2087
4918.09 2149
4918.75 2140
4919.41 1952
4920.07 1881
4920.74 1889
4921.40 1819
4922.06 1985
4922.72 2103
4923.38 1956
4924.05 1919
4924.71 1865
4925.37 1885
4926.03 1998
4926.69 2025
4927.36 2001
4928.02 1994
4928.68 1911
4929.34 1876
4930.01 1819
4930.67 1932
4931.33 1969
4931.99 1886
4932.66 1890
4933.32 1992
4933.98 1986
4934.64 1960
4935.31 1967
4935.97 1802
4936.63 1909
4937.30 1948
4937.96 1927
4938.62 1950
4939.28 1945
4939.95 1978
4940.61 2015
4941.27 1997
4941.94 2017
4942.60 1968
4943.26 2032
4943.93 2047
4944.59 1991
4945.25 1870
4945.92 1955
4946.58 1922
4947.24 1893
4947.91 1990
4948.57 1984
4949.23 1918
4949.90 1928
4950.56 1987
4951.23 2013
4951.89 1755
4952.55 1803
4953.22 1976
4953.88 1947
4954.55 1876
4955.21 1949
4955.87 2025
4956.54 2003
4957.20 1810
4957.87 1943
4958.53 1945
4959.20 1829
4959.86 1819
4960.52 1955
4961.19 1870
4961.85 1753
4962.52 1898
4963.18 1828
4963.85 1767
4964.51 1905
4965.18 2000
4965.84 1976
4966.51 1950
4967.17 1997
4967.84 2023
4968.50 2061
4969.17 1933
4969.83 2054
4970.50 2057
4971.16 2025
4971.83 2030
4972.49 1973
4973.16 2061
4973.82 1931
4974.49 2004
4975.15 1997
4975.82 2014
4976.48 2069
4977.15 1901
4977.82 2019
4978.48 2171
4979.15 2099
4979.81 2027
4980.48 1972
4981.14 1888
4981.81 1836
4982.48 1864
4983.14 2064
4983.81 2115
4984.47 2011
4985.14 1898
4985.81 1991
4986.47 2027
4987.14 2171
4987.81 2089
4988.47 2144
4989.14 2064
4989.80 2090
4990.47 2072
4991.14 2039
4991.80 2026
4992.47 1880
4993.14 1910
4993.80 2168
4994.47 2160
4995.14 2058
4995.80 1954
4996.47 2003
4997.14 1963
4997.80 2005
4998.47 1869
4999.14 2070
4999.81 1903
5000.47 1937
5001.14 1944
5001.81 1797
5002.47 1887
5003.14 1973
5003.81 1925
5004.48 2033
5005.14 1961
5005.81 1966
5006.48 1959
5007.15 1982
5007.81 2089
5008.48 1994
5009.15 2179
5009.82 2249
5010.49 2121
5011.15 2086
5011.82 2082
5012.49 2066
5013.16 2080
5013.83 2084
5014.49 2137
5015.16 1968
5015.83 1995
5016.50 1991
5017.17 2016
5017.83 2089
5018.50 1963
5019.17 2047
5019.84 2072
5020.51 2200
5021.18 2144
5021.84 2211
5022.51 2486
5023.18 2499
5023.85 2670
5024.52 2687
5025.19 2759
5025.86 2895
5026.53 2954
5027.19 3121
5027.86 3124
5028.53 3019
5029.20 2877
5029.87 2917
5030.54 2728
5031.21 2522
5031.88 2539
5032.55 2556
5033.22 2294
5033.89 2070
5034.56 2028
5035.23 2019
5035.89 1992
5036.56 1991
5037.23 1981
5037.90 1898
5038.57 1894
5039.24 2048
5039.91 2001
5040.58 2082
5041.25 1927
5041.92 2106
5042.59 2202
5043.26 2116
5043.93 2006
5044.60 1963
5045.27 2140
5045.94 1930
5046.61 2062
5047.28 1980
5047.95 1882
5048.62 1915
5049.29 2097
5049.96 2058
5050.63 2013
5051.31 1723
5051.98 1885
5052.65 1975
5053.32 1850
5053.99 1951
5054.66 1969
5055.33 1881
5056.00 1959
5056.67 1893
5057.34 1908
5058.01 1919
5058.68 1911
5059.35 1929
5060.03 2020
5060.70 2063
5061.37 1990
5062.04 2117
5062.71 2001
5063.38 1946
5064.05 2055
5064.72 2088
5065.40 2018
5066.07 2013
5066.74 2050
5067.41 2054
5068.08 2100
5068.75 2176
5069.43 2168
5070.10 2034
5070.77 1994
5071.44 1973
5072.11 1983
5072.79 2030
5073.46 2023
5074.13 2009
5074.80 1995
5075.47 1966
5076.15 1991
5076.82 2017
5077.49 1882
5078.16 1930
5078.83 1947
5079.51 1890
5080.18 2035
5080.85 2079
5081.52 2033
5082.20 2046
5082.87 1929
5083.54 1946
5084.22 1976
5084.89 2048
5085.56 2020
5086.23 2000
5086.91 2088
5087.58 2133
5088.25 2014
5088.93 2027
5089.60 1989
5090.27 1978
5090.94 1929
5091.62 1975
5092.29 1988
5092.96 2096
5093.64 2135
5094.31 2127
5094.98 2242
5095.66 2227
5096.33 2093
5097.00 2018
5097.68 2127
5098.35 2073
5099.03 2123
5099.70 2085
5100.37 2093
5101.05 2053
5101.72 1905
5102.39 1958
5103.07 1838
5103.74 1979
5104.42 1906
5105.09 1750
5105.77 1842
5106.44 1999
5107.11 1849
5107.79 1895
5108.46 2011
5109.14 2135
5109.81 1961
5110.49 1980
5111.16 1962
5111.83 2115
5112.51 1864
5113.18 1914
5113.86 1823
5114.53 1812
5115.21 1837
5115.88 1901
5116.56 1898
5117.23 1898
5117.91 2038
5118.58 1999
5119.26 1942
5119.93 1837
5120.61 1986
5121.28 1876
5121.96 1955
5122.63 1937
5123.31 2148
5123.98 2314
5124.66 2127
5125.33 1980
5126.01 1903
5126.69 1933
5127.36 1995
5128.04 2036
5128.71 2030
5129.39 1988
5130.06 1968
5130.74 1895
5131.42 1919
5132.09 2010
5132.77 1857
5133.44 1835
5134.12 1862
5134.79 1970
5135.47 1845
5136.15 1882
5136.82 1920
5137.50 1856
5138.18 1938
5138.85 1923
5139.53 2046
5140.20 1986
5140.88 2013
5141.56 1887
5142.23 2006
5142.91 1966
5143.59 1865
5144.26 1962
5144.94 1874
5145.62 1986
5146.29 1852
5146.97 1805
5147.65 1789
5148.33 1848
5149.00 1991
5149.68 1892
5150.36 1872
5151.03 1850
5151.71 1855
5152.39 1852
5153.06 1879
5153.74 1845
5154.42 1913
5155.10 1818
5155.77 1828
5156.45 1786
5157.13 1790
5157.81 1889
5158.48 2009
5159.16 1899
5159.84 2048
5160.52 1908
5161.20 1893
5161.87 1850
5162.55 1819
5163.23 1823
5163.91 1868
5164.58 1975
5165.26 1771
5165.94 1729
5166.62 1795
5167.30 1864
5167.98 1954
5168.65 1981
5169.33 1791
5170.01 1985
5170.69 1814
5171.37 1963
5172.05 1926
5172.72 1796
5173.40 1899
5174.08 1852
5174.76 1853
5175.44 1792
5176.12 1829
5176.80 1791
5177.48 1767
5178.15 1827
5178.83 1794
5179.51 1690
5180.19 1739
5180.87 1831
5181.55 1783
5182.23 1648
5182.91 1790
5183.59 1835
5184.27 1832
5184.95 1716
5185.63 1590
5186.30 1701
5186.98 1766
5187.66 1707
5188.34 1723
5189.02 1675
5189.70 1653
5190.38 1700
5191.06 1670
5191.74 1743
5192.42 1770
5193.10 1684
5193.78 1870
5194.46 1894
5195.14 1851
5195.82 1677
5196.50 1820
5197.18 1804
5197.86 1759
5198.54 1602
5199.22 1818
5199.90 1713
5200.58 1827
5201.26 1864
5201.94 1860
5202.62 1824
5203.31 1775
5203.99 1851
5204.67 1775
5205.35 1904
5206.03 1860
5206.71 1803
5207.39 1709
5208.07 1786
5208.75 1787
5209.43 1885
5210.11 1925
5210.79 1927
5211.48 1858
5212.16 1741
5212.84 1811
5213.52 1987
5214.20 1975
5214.88 1783
5215.56 1840
5216.24 1849
5216.93 1812
5217.61 1866
5218.29 1895
5218.97 1894
5219.65 1958
5220.33 1776
5221.02 1774
5221.70 1819
5222.38 1880
5223.06 1836
5223.74 1955
5224.42 1838
5225.11 1897
5225.79 1874
5226.47 1834
5227.15 1811
5227.83 1794
5228.52 1772
5229.20 1839
5229.88 1820
5230.56 1732
5231.25 1669
5231.93 1726
5232.61 1787
5233.29 1889
5233.98 1936
5234.66 1929
5235.34 1851
5236.02 1833
5236.71 1903
5237.39 1843
5238.07 1712
5238.76 1868
5239.44 1930
5240.12 1861
5240.80 1858
5241.49 1757
5242.17 1746
5242.85 1714
5243.54 1982
5244.22 1926
5244.90 1969
5245.59 1877
5246.27 1738
5246.95 1937
5247.64 1898
5248.32 1824
5249.00 1847
5249.69 1887
5250.37 1871
5251.05 1776
5251.74 1777
5252.42 1870
5253.11 1856
5253.79 1867
5254.47 2025
5255.16 1955
5255.84 1875
5256.53 1787
5257.21 1882
5257.89 1921
5258.58 1967
5259.26 1950
5259.95 1838
5260.63 1946
5261.32 1923
5262.00 1808
5262.68 1737
5263.37 1902
5264.05 1880
5264.74 1887
5265.42 1860
5266.11 1837
5266.79 1780
5267.48 1813
5268.16 1942
5268.85 1908
5269.53 1881
5270.22 1973
5270.90 1915
5271.59 1821
5272.27 1883
5272.96 1784
5273.64 1846
5274.33 1945
5275.01 1808
5275.70 1868
5276.38 1845
5277.07 1748
5277.75 1926
5278.44 1822
5279.12 1886
5279.81 1870
5280.49 1857
5281.18 1929
5281.87 1990
5282.55 2024
5283.24 2059
5283.92 2042
5284.61 2152
5285.30 2135
5285.98 2007
5286.67 2119
5287.35 2058
5288.04 2094
5288.73 2019
5289.41 2060
5290.10 2033
5290.78 1970
5291.47 1844
5292.16 1855
5292.84 1862
5293.53 1970
5294.22 1863
5294.90 1815
5295.59 1901
5296.28 2012
5296.96 2068
5297.65 1961
5298.34 1972
5299.02 1894
5299.71 1872
5300.40 1879
5301.08 1956
5301.77 2013
5302.46 1919
5303.14 1906
5303.83 1963
5304.52 2066
5305.21 1948
5305.89 2066
5306.58 2119
5307.27 2096
5307.96 2020
5308.64 1904
5309.33 1958
5310.02 2052
5310.71 2007
5311.39 1928
5312.08 1946
5312.77 1959
5313.46 2020
5314.14 2033
5314.83 2108
5315.52 2044
5316.21 2175
5316.89 2132
5317.58 2087
5318.27 2159
5318.96 2056
5319.65 1922
5320.34 1985
5321.02 2017
5321.71 1929
5322.40 2108
5323.09 2241
5323.78 2214
5324.47 2061
5325.15 2169
5325.84 2275
5326.53 2222
5327.22 2135
5327.91 2138
5328.60 2097
5329.29 2292
5329.97 2294
5330.66 2145
5331.35 2136
5332.04 2158
5332.73 2216
5333.42 2133
5334.11 2170
5334.80 2229
5335.49 2374
5336.18 2290
5336.87 2291
5337.55 2488
5338.24 2289
5338.93 2278
5339.62 2350
5340.31 2342
5341.00 2223
5341.69 2300
5342.38 2425
5343.07 2501
5343.76 2405
5344.45 2347
5345.14 2435
5345.83 2361
5346.52 2330
5347.21 2378
5347.90 2415
5348.59 2501
5349.28 2604
5349.97 2834
5350.66 2841
5351.35 3050
5352.04 3431
5352.73 3669
5353.42 3647
5354.11 4178
5354.80 4262
5355.49 4537
5356.18 4534
5356.87 4389
5357.56 4089
5358.25 3814
5358.94 3598
5359.64 3364
5360.33 3009
5361.02 2778
5361.71 2618
5362.40 2535
5363.09 2231
5363.78 2138
5364.47 2118
5365.16 2179
5365.85 2245
5366.55 2246
5367.24 2212
5367.93 1974
5368.62 2044
5369.31 2123
5370.00 2010
5370.69 2129
5371.38 2133
5372.08 2158
5372.77 2363
5373.46 2201
5374.15 2250
5374.84 2142
5375.53 1992
5376.23 1986
5376.92 1993
5377.61 1970
5378.30 2009
5378.99 2167
5379.69 1983
5380.38 2034
5381.07 2062
5381.76 1944
5382.45 2252
5383.15 2039
5383.84 2018
5384.53 2110
5385.22 2089
5385.92 2052
5386.61 2070
5387.30 2172
5387.99 2144
5388.69 2009
5389.38 2086
5390.07 2049
5390.76 2058
5391.46 2185
5392.15 2326
5392.84 2185
5393.54 2339
5394.23 2311
5394.92 2405
5395.61 2441
5396.31 2362
5397.00 2200
5397.69 2154
5398.39 2260
5399.08 2210
5399.77 2074
5400.47 1988
5401.16 1979
5401.85 2013
5402.55 1940
5403.24 2032
5403.93 2000
5404.63 1921
5405.32 2043
5406.02 1905
5406.71 1986
5407.40 2046
5408.10 2096
5408.79 1994
5409.48 2102
5410.18 2121
5410.87 2088
5411.57 2187
5412.26 1970
5412.95 2003
5413.65 2132
5414.34 2160
5415.04 2110
5415.73 2076
5416.43 1943
5417.12 2018
5417.82 2024
5418.51 2079
5419.20 2022
5419.90 2016
5420.59 1932
5421.29 2018
5421.98 1972
5422.68 1937
5423.37 1947
5424.07 1996
5424.76 1936
5425.46 2020
5426.15 1979
5426.85 2111
5427.54 1993
5428.24 2048
5428.93 2106
5429.63 2047
5430.32 1982
5431.02 2022
5431.71 1936
5432.41 1923
5433.10 1873
5433.80 1953
5434.50 1988
5435.19 2026
5435.89 1887
5436.58 1951
5437.28 1901
5437.97 2054
5438.67 2065
5439.37 2025
5440.06 1987
5440.76 1957
5441.45 2055
5442.15 2173
5442.85 2054
5443.54 2081
5444.24 2013
5444.93 1909
5445.63 1945
5446.33 2174
5447.02 2231
5447.72 2198
5448.42 2068
5449.11 2134
5449.81 2237
5450.51 2411
5451.20 2335
5451.90 2368
5452.60 2337
5453.29 2294
5453.99 2395
5454.69 2483
5455.38 2599
5456.08 2325
5456.78 2347
5457.47 2238
5458.17 2159
5458.87 1980
5459.57 1850
5460.26 2020
5460.96 2130
5461.66 2075
5462.35 2249
5463.05 2276
5463.75 2239
5464.45 2284
5465.14 2276
5465.84 2272
5466.54 2398
5467.24 2343
5467.93 2387
5468.63 2461
5469.33 2397
5470.03 2457
5470.73 2442
5471.42 2365
5472.12 2562
5472.82 2428
5473.52 2343
5474.22 2207
5474.91 2198
5475.61 2303
5476.31 2269
5477.01 2237
5477.71 2203
5478.40 2204
5479.10 2257
5479.80 2221
5480.50 2251
5481.20 2321
5481.90 2490
5482.60 2576
5483.29 2609
5483.99 2701
5484.69 2546
5485.39 2540
5486.09 2615
5486.79 2666
5487.49 2539
5488.19 2477
5488.89 2382
5489.58 2391
5490.28 2393
5490.98 2343
5491.68 2328
5492.38 2377
5493.08 2481
5493.78 2346
5494.48 2407
5495.18 2348
5495.88 2483
5496.58 2480
5497.28 2417
5497.98 2506
5498.68 2487
5499.38 2340
5500.08 2455
5500.78 2521
5501.48 2629
5502.18 2892
5502.88 2946
5503.58 3019
5504.28 3163
5504.98 3233
5505.68 3201
5506.38 3122
5507.08 2945
5507.78 2885
5508.48 2774
5509.18 2708
5509.88 2680
5510.58 2686
5511.28 2522
5511.98 2486
5512.68 2399
5513.38 2260
5514.08 2238
5514.78 2402
5515.48 2511
5516.18 2283
5516.88 2434
5517.58 2392
5518.28 2084
5518.99 2254
5519.69 2295
5520.39 2335
5521.09 2380
5521.79 2321
5522.49 2276
5523.19 2349
5523.89 2386
5524.59 2403
5525.30 2233
5526.00 2281
5526.70 2319
5527.40 2346
5528.10 2333
5528.80 2319
5529.50 2182
5530.21 2198
5530.91 2069
5531.61 2031
5532.31 2060
5533.01 2005
5533.72 1994
5534.42 2094
5535.12 2051
5535.82 1966
5536.52 2037
5537.23 1929
5537.93 1942
5538.63 1949
5539.33 1965
5540.03 1986
5540.74 1889
5541.44 1877
5542.14 1907
5542.84 1888
5543.55 1896
5544.25 1925
5544.95 1844
5545.65 1881
5546.36 1869
5547.06 2028
5547.76 1900
5548.47 1919
5549.17 1949
5549.87 2008
5550.57 2014
5551.28 2008
5551.98 1932
5552.68 1961
5553.39 1966
5554.09 2069
5554.79 2022
5555.50 1939
5556.20 1945
5556.90 1867
5557.61 1813
5558.31 1908
5559.01 1961
5559.72 1833
5560.42 1950
5561.12 1844
5561.83 1835
5562.53 1863
5563.23 1973
5563.94 1902
5564.64 1945
5565.35 1936
5566.05 1859
5566.75 1877
5567.46 2013
5568.16 1998
5568.87 1986
5569.57 2007
5570.27 1943
5570.98 1767
5571.68 1755
5572.39 1830
5573.09 1779
5573.80 1883
5574.50 1838
5575.21 1820
5575.91 1879
5576.61 1892
5577.32 1793
5578.02 1877
5578.73 1834
5579.43 1820
5580.14 1845
5580.84 1872
5581.55 1821
5582.25 1846
5582.96 1944
5583.66 1845
5584.37 1707
5585.07 1821
5585.78 1847
5586.48 1949
5587.19 1865
5587.89 1829
5588.60 1873
5589.30 1823
5590.01 1774
5590.72 1732
5591.42 1785
5592.13 1798
5592.83 1764
5593.54 1756
5594.24 1739
5594.95 1862
5595.66 1748
5596.36 1693
5597.07 1666
5597.77 1713
5598.48 1677
5599.18 1770
5599.89 1786
5600.60 1842
5601.30 1768
5602.01 1707
5602.72 1700
5603.42 1800
5604.13 1852
5604.83 1757
5605.54 1587
5606.25 1675
5606.95 1576
5607.66 1610
5608.37 1696
5609.07 1794
5609.78 1907
5610.49 1729
5611.19 1699
5611.90 1741
5612.61 1732
5613.31 1657
5614.02 1796
5614.73 1842
5615.44 1780
5616.14 1690
5616.85 1722
5617.56 1662
5618.26 1688
5618.97 1699
5619.68 1697
5620.39 1687
5621.09 1591
5621.80 1694
5622.51 1771
5623.22 1726
5623.92 1693
5624.63 1737
5625.34 1824
5626.05 1681
5626.75 1633
5627.46 1822
5628.17 1747
5628.88 1749
5629.59 1703
5630.29 1624
5631.00 1773
5631.71 1616
5632.42 1652
5633.13 1765
5633.83 1596
5634.54 1682
5635.25 1767
5635.96 1742
5636.67 1671
5637.38 1689
5638.08 1682
5638.79 1710
5639.50 1630
5640.21 1677
5640.92 1759
5641.63 1743
5642.34 1658
5643.05 1728
5643.75 1741
5644.46 1717
5645.17 1819
5645.88 1646
5646.59 1608
5647.30 1589
5648.01 1583
5648.72 1632
5649.43 1558
5650.14 1671
5650.85 1629
5651.55 1726
5652.26 1598
5652.97 1682
5653.68 1803
5654.39 1670
5655.10 1745
5655.81 1696
5656.52 1783
5657.23 1761
5657.94 1866
5658.65 1811
5659.36 1886
5660.07 1775
5660.78 1861
5661.49 1873
5662.20 1820
5662.91 1708
5663.62 1774
5664.33 1765
5665.04 1777
5665.75 1767
5666.46 1730
5667.17 1652
5667.88 1828
5668.59 1711
5669.30 1784
5670.01 1788
5670.72 1764
5671.43 1860
5672.14 1930
5672.85 1907
5673.57 1840
5674.28 1869
5674.99 1878
5675.70 1888
5676.41 2000
5677.12 1915
5677.83 1829
5678.54 1797
5679.25 1888
5679.96 1729
5680.68 1826
5681.39 1841
5682.10 1912
5682.81 1743
5683.52 1709
5684.23 1781
5684.94 1818
5685.65 1858
5686.37 1823
5687.08 1711
5687.79 1796
5688.50 1828
5689.21 1936
5689.92 1761
5690.64 1728
5691.35 1614
5692.06 1677
5692.77 1737
5693.48 1826
5694.20 1847
5694.91 1721
5695.62 1747
5696.33 1809
5697.04 1732
5697.76 1604
5698.47 1706
5699.18 1604
5699.89 1670
5700.61 1666
5701.32 1675
5702.03 1690
5702.74 1733
5703.46 1699
5704.17 1864
5704.88 1753
5705.59 1786
5706.31 1695
5707.02 1759
5707.73 1699
5708.45 1791
5709.16 1709
5709.87 1662
5710.58 1689
5711.30 1663
5712.01 1732
5712.72 1713
5713.44 1626
5714.15 1782
5714.86 1761
5715.58 1694
5716.29 1702
5717.00 1768
5717.72 1689
5718.43 1765
5719.14 1834
5719.86 1613
5720.57 1580
5721.28 1584
5722.00 1620
5722.71 1672
5723.43 1590
5724.14 1632
5724.85 1696
5725.57 1677
5726.28 1673
5727.00 1594
5727.71 1773
5728.42 1770
5729.14 1752
5729.85 1720
5730.57 1692
5731.28 1837
5732.00 1778
5732.71 1776
5733.42 1850
5734.14 1774
5734.85 1900
5735.57 1824
5736.28 1907
5737.00 1826
5737.71 1753
5738.43 1752
5739.14 1779
5739.86 1766
5740.57 1945
5741.29 1824
5742.00 1718
5742.72 1621
5743.43 1690
5744.15 1848
5744.86 1759
5745.58 1835
5746.29 1882
5747.01 1897
5747.72 1860
5748.44 1755
5749.15 1765
5749.87 1855
5750.58 1956
5751.30 1883
5752.02 1947
5752.73 1922
5753.45 1862
5754.16 1929
5754.88 1922
5755.59 1963
5756.31 2083
5757.03 2099
5757.74 2043
5758.46 2157
5759.17 2210
5759.89 2185
5760.61 2246
5761.32 2397
5762.04 2334
5762.76 2291
5763.47 2253
5764.19 2051
5764.90 1848
5765.62 1906
5766.34 1980
5767.05 2063
5767.77 2044
5768.49 1884
5769.20 1854
5769.92 1851
5770.64 1867
5771.35 1849
5772.07 1852
5772.79 1872
5773.51 1855
5774.22 1846
5774.94 1980
5775.66 1996
5776.37 2025
5777.09 2050
5777.81 1955
5778.53 1952
5779.24 2048
5779.96 1975
5780.68 2005
5781.39 2063
5782.11 2117
5782.83 2074
5783.55 2008
5784.26 2175
5784.98 2067
5785.70 1933
5786.42 2029
5787.14 2088
5787.85 2093
5788.57 2090
5789.29 2194
5790.01 2085
5790.73 2159
5791.44 2234
5792.16 2274
5792.88 2134
5793.60 2270
5794.32 2250
5795.03 2284
5795.75 2258
5796.47 2395
5797.19 2537
5797.91 2569
5798.63 2538
5799.35 2510
5800.06 2428
5800.78 2664
5801.50 2907
5802.22 3168
5802.94 3475
5803.66 3880
5804.38 4056
5805.10 4201
5805.81 4447
5806.53 4001
5807.25 4159
5807.97 3881
5808.69 3281
5809.41 3229
5810.13 3107
5810.85 2775
5811.57 2629
5812.29 2440
5813.01 2544
5813.73 2714
5814.45 2662
5815.17 2690
5815.88 2585
5816.60 2512
5817.32 2676
5818.04 2745
5818.76 2724
5819.48 2750
5820.20 2649
5820.92 2379
5821.64 2503
5822.36 2702
5823.08 2471
5823.80 2499
5824.52 2508
5825.24 2428
5825.96 2318
5826.68 2241
5827.40 2286
5828.12 2400
5828.84 2380
5829.57 2405
5830.29 2326
5831.01 2239
5831.73 2216
5832.45 2359
5833.17 2299
5833.89 2332
5834.61 2215
5835.33 2196
5836.05 2176
5836.77 2262
5837.49 2326
5838.21 2131
5838.94 2126
5839.66 2089
5840.38 2125
5841.10 2161
5841.82 2180
5842.54 2099
5843.26 2123
5843.98 2078
5844.70 2041
5845.43 2087
5846.15 2068
5846.87 2042
5847.59 2067
5848.31 2022
5849.03 1938
5849.76 2242
5850.48 2050
5851.20 1970
5851.92 2122
5852.64 2107
5853.36 2012
5854.09 2075
5854.81 2045
5855.53 1975
5856.25 2011
5856.97 2022
5857.70 1931
5858.42 2031
5859.14 2058
5859.86 1957
5860.59 1951
5861.31 2044
5862.03 2071
5862.75 2016
5863.48 2275
5864.20 2094
5864.92 1999
5865.64 1935
5866.37 2068
5867.09 2048
5867.81 2086
5868.54 1935
5869.26 1925
5869.98 1996
5870.70 1903
5871.43 1970
5872.15 1957
5872.87 1950
5873.60 2039
5874.32 1962
5875.04 2002
5875.77 1930
5876.49 1963
5877.21 1953
5877.94 2101
5878.66 2072
5879.38 1968
5880.11 1979
5880.83 2043
5881.55 2099
5882.28 1966
5883.00 1908
5883.73 1999
5884.45 2001
5885.17 1976
5885.90 1919
5886.62 1927
5887.34 2016
5888.07 1919
5888.79 1864
5889.52 1858
5890.24 1983
5890.97 1961
5891.69 1860
5892.41 1911
5893.14 1970
5893.86 1960
5894.59 2103
5895.31 2021
5896.04 1854
5896.76 2037
5897.49 1980
5898.21 2086
5898.93 1964
5899.66 1887
5900.38 1873
5901.11 1829
5901.83 2008
5902.56 1969
5903.28 1889
5904.01 1982
5904.73 1906
5905.46 1961
5906.18 1994
5906.91 1946
5907.64 1949
5908.36 1920
5909.09 1895
5909.81 1939
5910.54 1979
5911.26 2005
5911.99 2028
5912.71 2037
5913.44 2061
5914.16 2060
5914.89 2017
5915.62 1945
5916.34 2114
5917.07 2157
5917.79 1984
5918.52 2051
5919.25 2032
5919.97 1926
5920.70 1951
5921.42 2037
5922.15 2136
5922.88 2026
5923.60 2115
5924.33 2035
5925.05 2137
5925.78 2194
5926.51 2003
5927.23 2137
5927.96 2112
5928.69 2152
5929.41 2141
5930.14 2121
5930.87 2117
5931.59 2229
5932.32 2231
5933.05 2281
5933.77 2261
5934.50 2255
5935.23 2257
5935.95 2426
5936.68 2359
5937.41 2296
5938.14 2365
5938.86 2414
5939.59 2430
5940.32 2288
5941.04 2301
5941.77 2310
5942.50 2530
5943.23 2549
5943.95 2445
5944.68 2454
5945.41 2430
5946.14 2396
5946.87 2432
5947.59 2464
5948.32 2567
5949.05 2494
5949.78 2453
5950.50 2604
5951.23 2607
5951.96 2545
5952.69 2558
5953.42 2656
5954.14 2776
5954.87 2785
5955.60 2678
5956.33 2902
5957.06 3000
5957.79 2988
5958.51 2985
5959.24 2830
5959.97 2850
5960.70 2836
5961.43 2860
5962.16 2923
5962.88 2904
5963.61 3056
5964.34 2888
5965.07 2913
5965.80 2886
5966.53 2898
5967.26 3012
5967.99 3193
5968.72 3503
5969.44 3540
5970.17 3650
5970.90 3906
5971.63 3881
5972.36 3900
5973.09 3711
5973.82 3540
5974.55 3564
5975.28 3662
5976.01 3574
5976.74 3398
5977.47 3360
5978.20 3203
5978.93 3230
5979.66 3122
5980.39 3373
5981.12 3353
5981.85 3318
5982.58 3212
5983.31 3311
5984.04 3348
5984.77 3458
5985.50 3580
5986.23 3433
5986.96 3459
5987.69 3345
5988.42 3302
5989.15 3498
5989.88 3561
5990.61 3446
5991.34 3629
5992.07 3381
5992.80 3312
5993.53 3436
5994.26 3437
5994.99 3357
5995.72 3467
5996.45 3396
5997.18 3342
5997.91 3443
5998.64 3448
5999.37 3435
6000.11 3523
6000.84 3686
6001.57 3610
6002.30 3483
6003.03 3489
6003.76 3449
6004.49 3428
6005.22 3359
6005.95 3509
6006.69 3463
6007.42 3255
6008.15 3257
6008.88 3363
6009.61 3370
6010.34 3455
6011.07 3666
6011.81 3733
6012.54 3650
6013.27 4017
6014.00 4479
6014.73 4471
6015.46 4737
6016.20 4930
6016.93 5237
6017.66 5399
6018.39 5837
6019.12 5564
6019.86 5300
6020.59 4918
6021.32 4615
6022.05 4358
6022.79 4348
6023.52 4239
6024.25 3564
6024.98 3328
6025.72 3317
6026.45 3305
6027.18 3250
6027.91 3208
6028.65 2971
6029.38 3100
6030.11 3122
6030.84 3081
6031.58 3046
6032.31 2876
6033.04 2855
6033.78 2872
6034.51 2989
6035.24 2974
6035.98 3035
6036.71 3065
6037.44 2871
6038.17 2932
6038.91 3043
6039.64 2910
6040.37 3014
6041.11 3033
6041.84 2937
6042.58 3054
6043.31 2984
6044.04 3122
6044.78 3121
6045.51 3268
6046.24 3049
6046.98 2929
6047.71 3030
6048.44 3086
6049.18 3331
6049.91 3201
6050.65 3387
6051.38 3456
6052.11 3341
6052.85 3400
6053.58 3392
6054.32 3431
6055.05 3542
6055.79 3428
6056.52 3476
6057.25 3571
6057.99 3836
6058.72 3651
6059.46 3617
6060.19 3659
6060.93 3579
6061.66 3319
6062.40 3460
6063.13 3485
6063.87 3304
6064.60 3228
6065.34 3244
6066.07 3186
6066.81 3271
6067.54 3357
6068.28 3207
6069.01 3123
6069.75 3267
6070.48 3133
6071.22 3052
6071.95 3047
6072.69 3055
6073.42 3035
6074.16 3250
6074.89 3148
6075.63 2943
6076.36 2839
6077.10 3050
6077.84 2977
6078.57 2966
6079.31 2979
6080.04 2882
6080.78 2965
6081.51 2825
6082.25 2793
6082.99 2912
6083.72 2853
6084.46 2762
6085.20 2773
6085.93 2811
6086.67 2945
6087.40 2759
6088.14 2755
6088.88 2837
6089.61 2776
6090.35 2754
6091.09 2840
6091.82 2805
6092.56 2836
6093.30 3013
6094.03 2827
6094.77 2798
6095.51 2923
6096.24 2866
6096.98 2885
6097.72 2775
6098.45 2957
6099.19 2724
6099.93 2939
6100.66 3099
6101.40 2885
6102.14 2827
6102.87 2748
6103.61 2848
6104.35 2814
6105.09 2886
6105.82 2905
6106.56 2712
6107.30 2763
6108.04 2623
6108.77 2686
6109.51 2725
6110.25 2833
6110.99 2830
6111.72 2743
6112.46 2645
6113.20 2731
6113.94 2721
6114.68 2767
6115.41 2762
6116.15 2646
6116.89 2816
6117.63 2793
6118.37 2752
6119.10 2861
6119.84 2910
6120.58 2916
6121.32 2925
6122.06 2736
6122.80 2809
6123.53 2759
6124.27 2801
6125.01 2653
6125.75 2776
6126.49 2805
6127.23 2806
6127.97 3049
6128.70 2930
6129.44 2992
6130.18 3004
6130.92 2930
6131.66 2879
6132.40 2869
6133.14 2965
6133.88 3007
6134.62 3073
6135.35 2915
6136.09 2837
6136.83 3013
6137.57 3182
6138.31 3044
6139.05 2946
6139.79 2944
6140.53 3101
6141.27 3068
6142.01 3158
6142.75 3157
6143.49 3033
6144.23 3087
6144.97 3226
6145.71 3294
6146.45 3226
6147.19 3160
6147.93 3225
6148.67 3293
6149.41 3198
6150.15 2981
6150.89 3171
6151.63 3330
6152.37 3267
6153.11 3340
6153.85 3452
6154.59 3351
6155.33 3499
6156.07 3533
6156.81 3390
6157.55 3493
6158.29 3623
6159.03 3623
6159.77 3595
6160.51 3664
6161.25 3446
6161.99 3616
6162.73 3513
6163.47 3568
6164.22 3600
6164.96 3629
6165.70 3675
6166.44 3815
6167.18 3967
6167.92 4108
6168.66 4258
6169.40 4277
6170.14 4259
6170.89 4333
6171.63 4528
6172.37 4571
6173.11 4447
6173.85 4564
6174.59 4468
6175.33 4570
6176.08 4620
6176.82 4376
6177.56 4398
6178.30 4272
6179.04 4181
6179.78 4177
6180.53 4283
6181.27 4206
6182.01 4098
6182.75 4263
6183.49 4422
6184.24 4217
6184.98 4290
6185.72 4507
6186.46 4406
6187.20 4507
6187.95 4534
6188.69 4711
6189.43 4525
6190.17 4430
6190.92 4557
6191.66 4599
6192.40 4566
6193.14 4759
6193.89 4853
6194.63 4826
6195.37 4872
6196.12 4995
6196.86 4999
6197.60 4980
6198.34 5142
6199.09 5351
6199.83 5353
6200.57 5316
6201.32 5476
6202.06 5354
6202.80 5212
6203.55 5177
6204.29 5295
6205.03 5342
6205.78 5337
6206.52 5383
6207.26 5456
6208.01 5699
6208.75 6417
6209.49 6800
6210.24 7656
6210.98 8882
6211.72 9960
6212.47 11396
6213.21 12670
6213.96 13682
6214.70 14633
6215.44 14888
6216.19 14485
6216.93 13223
6217.68 12111
6218.42 10775
6219.16 9728
6219.91 8409
6220.65 7443
6221.40 6631
6222.14 5822
6222.89 5339
6223.63 5060
6224.37 4967
6225.12 4879
6225.86 4802
6226.61 4993
6227.35 5091
6228.10 5345
6228.84 5461
6229.59 5540
6230.33 5652
6231.08 5575
6231.82 5454
6232.57 5207
6233.31 4985
6234.06 4736
6234.80 4420
6235.55 4109
6236.29 3890
6237.04 3752
6237.78 3648
6238.53 3731
6239.27 3814
6240.02 3829
6240.76 3883
6241.51 3839
6242.26 3906
6243.00 3968
6243.75 3893
6244.49 3885
6245.24 4087
6245.98 4182
6246.73 4116
6247.48 4094
6248.22 4341
6248.97 4316
6249.71 4445
6250.46 4428
6251.21 4587
6251.95 4673
6252.70 4829
6253.44 4865
6254.19 4807
6254.94 4582
6255.68 4698
6256.43 4553
6257.18 4242
6257.92 4373
6258.67 4214
6259.42 4178
6260.16 4131
6260.91 4229
6261.66 4047
6262.40 4064
6263.15 4058
6263.90 4103
6264.64 4148
6265.39 3925
6266.14 3951
6266.88 4063
6267.63 3984
6268.38 3846
6269.13 3871
6269.87 3992
6270.62 3996
6271.37 4065
6272.11 3949
6272.86 4021
6273.61 3856
6274.36 3950
6275.10 3795
6275.85 3927
6276.60 4001
6277.35 3966
6278.10 4004
6278.84 4110
6279.59 4019
6280.34 3829
6281.09 3931
6281.83 4268
6282.58 4388
6283.33 4404
6284.08 4169
6284.83 4018
6285.57 3742
6286.32 3614
6287.07 3619
6287.82 3643
6288.57 3588
6289.32 3421
6290.06 3286
6290.81 3287
6291.56 3352
6292.31 3184
6293.06 3248
6293.81 3284
6294.56 3226
6295.30 3280
6296.05 3444
6296.80 3231
6297.55 3214
6298.30 3116
6299.05 3140
6299.80 3155
6300.55 3066
6301.30 3237
6302.05 3167
6302.79 2945
6303.54 2973
6304.29 2915
6305.04 3055
6305.79 3027
6306.54 2925
6307.29 2987
6308.04 2928
6308.79 3057
6309.54 3029
6310.29 2974
6311.04 2939
6311.79 2901
6312.54 2930
6313.29 2914
6314.04 2882
6314.79 2893
6315.54 2890
6316.29 3032
6317.04 3010
6317.79 3023
6318.54 2991
6319.29 3033
6320.04 2880
6320.79 3003
6321.54 2896
6322.29 3014
6323.04 2996
6323.79 2924
6324.54 2914
6325.29 2790
6326.04 2745
6326.79 2823
6327.54 2852
6328.29 2821
6329.04 2669
6329.79 2687
6330.55 2702
6331.30 2653
6332.05 2620
6332.80 2593
6333.55 2586
6334.30 2714
6335.05 2678
6335.80 2543
6336.55 2504
6337.30 2504
6338.06 2434
6338.81 2497
6339.56 2434
6340.31 2565
6341.06 2664
6341.81 2436
6342.56 2456
6343.32 2542
6344.07 2405
6344.82 2530
6345.57 2515
6346.32 2596
6347.07 2491
6347.83 2485
6348.58 2502
6349.33 2489
6350.08 2527
6350.83 2567
6351.59 2553
6352.34 2632
6353.09 2656
6353.84 2638
6354.60 2524
6355.35 2444
6356.10 2477
6356.85 2365
6357.61 2399
6358.36 2524
6359.11 2814
6359.86 2833
6360.62 2714
6361.37 2580
6362.12 2574
6362.87 2491
6363.63 2501
6364.38 2363
6365.13 2342
6365.88 2422
6366.64 2422
6367.39 2422
6368.14 2435
6368.90 2428
6369.65 2498
6370.40 2457
6371.16 2476
6371.91 2594
6372.66 2478
6373.42 2459
6374.17 2399
6374.92 2400
6375.68 2509
6376.43 2453
6377.18 2405
6377.94 2418
6378.69 2461
6379.45 2446
6380.20 2388
6380.95 2451
6381.71 2333
6382.46 2334
6383.21 2483
6383.97 2396
6384.72 2441
6385.48 2447
6386.23 2355
6386.98 2416
6387.74 2408
6388.49 2481
6389.25 2426
6390.00 2293
6390.76 2383
6391.51 2494
6392.27 2476
6393.02 2510
6393.77 2447
6394.53 2435
6395.28 2449
6396.04 2489
6396.79 2586
6397.55 2594
6398.30 2422
6399.06 2525
6399.81 2423
6400.57 2384
6401.32 2306
6402.08 2425
6402.83 2323
6403.59 2406
6404.34 2252
6405.10 2242
6405.85 2204
6406.61 2214
6407.36 2238
6408.12 2218
6408.88 2187
6409.63 2172
6410.39 2179
6411.14 2353
6411.90 2376
6412.65 2448
6413.41 2372
6414.16 2375
6414.92 2324
6415.68 2221
6416.43 2347
6417.19 2398
6417.94 2353
6418.70 2411
6419.46 2293
6420.21 2213
6420.97 2264
6421.73 2284
6422.48 2344
6423.24 2321
6423.99 2371
6424.75 2242
6425.51 2236
6426.26 2333
6427.02 2360
6427.78 2343
6428.53 2196
6429.29 2384
6430.05 2381
6430.80 2507
6431.56 2393
6432.32 2314
6433.07 2431
6433.83 2343
6434.59 2333
6435.34 2383
6436.10 2214
6436.86 2368
6437.62 2222
6438.37 2353
6439.13 2422
6439.89 2450
6440.65 2377
6441.40 2312
6442.16 2267
6442.92 2440
6443.68 2421
6444.43 2475
6445.19 2434
6445.95 2500
6446.71 2333
6447.46 2453
6448.22 2469
6448.98 2538
6449.74 2596
6450.49 2566
6451.25 2396
6452.01 2520
6452.77 2503
6453.53 2488
6454.29 2586
6455.04 2589
6455.80 2607
6456.56 2433
6457.32 2429
6458.08 2498
6458.84 2500
6459.59 2575
6460.35 2566
6461.11 2606
6461.87 2650
6462.63 2604
6463.39 2472
6464.15 2482
6464.90 2515
6465.66 2647
6466.42 2654
6467.18 2790
6467.94 2788
6468.70 2714
6469.46 2757
6470.22 2766
6470.98 2777
6471.73 2802
6472.49 2844
6473.25 2714
6474.01 2748
6474.77 2865
6475.53 2911
6476.29 2866
6477.05 2919
6477.81 2841
6478.57 2903
6479.33 2914
6480.09 2804
6480.85 2927
6481.61 3019
6482.37 2977
6483.13 3099
6483.89 2981
6484.65 3017
6485.41 3096
6486.17 3090
6486.93 3096
6487.69 3052
6488.45 2988
6489.21 3147
6489.97 3027
6490.73 3112
6491.49 3061
6492.25 3047
6493.01 3154
6493.77 3133
6494.53 3325
6495.29 3455
6496.05 3552
6496.81 3661
6497.57 3647
6498.33 3791
6499.10 3753
6499.86 3870
6500.62 3899
6501.38 4027
6502.14 3990
6502.90 3895
6503.66 4011
6504.42 3892
6505.18 4018
6505.94 3963
6506.71 4012
6507.47 4063
6508.23 3904
6508.99 4164
6509.75 4140
6510.51 4094
6511.27 4189
6512.04 4224
6512.80 4168
6513.56 4244
6514.32 4228
6515.08 4243
6515.84 4500
6516.61 4606
6517.37 4630
6518.13 4569
6518.89 4453
6519.65 4465
6520.42 4507
6521.18 4360
6521.94 4646
6522.70 4787
6523.46 4659
6524.23 4864
6524.99 4960
6525.75 5154
6526.51 4967
6527.28 5238
6528.04 5402
6528.80 5322
6529.56 5373
6530.33 5557
6531.09 5819
6531.85 5591
6532.61 5824
6533.38 5872
6534.14 5924
6534.90 6084
6535.67 6172
6536.43 6260
6537.19 6537
6537.95 7587
6538.72 8421
6539.48 9421
6540.24 10865
6541.01 12270
6541.77 13101
6542.53 13700
6543.30 13561
6544.06 12908
6544.82 11710
6545.59 10196
6546.35 9092
6547.11 8068
6547.88 7061
6548.64 6159
6549.41 5471
6550.17 5050
6550.93 4750
6551.70 4640
6552.46 4365
6553.22 4138
6553.99 4007
6554.75 3998
6555.52 3991
6556.28 4038
6557.05 4037
6557.81 4009
6558.57 3981
6559.34 3886
6560.10 3869
6560.87 3768
6561.63 3799
6562.40 3754
6563.16 3620
6563.92 3630
6564.69 3712
6565.45 3926
6566.22 3892
6566.98 3815
6567.75 4082
6568.51 4222
6569.28 4196
6570.04 4396
6570.81 4397
6571.57 4303
6572.34 4169
6573.10 4398
6573.87 4346
6574.63 4318
6575.40 4312
6576.16 4464
6576.93 4440
6577.69 4547
6578.46 4874
6579.23 4841
6579.99 5097
6580.76 4949
6581.52 5108
6582.29 5114
6583.05 5074
6583.82 5004
6584.59 5114
6585.35 4922
6586.12 4831
6586.88 4798
6587.65 4839
6588.41 4603
6589.18 4515
6589.95 4497
6590.71 4524
6591.48 4626
6592.25 4643
6593.01 4484
6593.78 4581
6594.54 4626
6595.31 4683
6596.08 4743
6596.84 4861
6597.61 5089
6598.38 5139
6599.14 5437
6599.91 5565
6600.68 5422
6601.44 5477
6602.21 4974
6602.98 4890
6603.74 5077
6604.51 4836
6605.28 4357
6606.05 4260
6606.81 4104
6607.58 3904
6608.35 3924
6609.11 4018
6609.88 3994
6610.65 3684
6611.42 3986
6612.18 3985
6612.95 3801
6613.72 3805
6614.49 3764
6615.25 3750
6616.02 3749
6616.79 3943
6617.56 3729
6618.32 3703
6619.09 3683
6619.86 3564
6620.63 3497
6621.40 3486
6622.16 3645
6622.93 3518
6623.70 3428
6624.47 3522
6625.24 3602
6626.00 3510
6626.77 3467
6627.54 3578
6628.31 3448
6629.08 3467
6629.85 3369
6630.61 3468
6631.38 3379
6632.15 3373
6632.92 3377
6633.69 3420
6634.46 3319
6635.23 3473
6635.99 3530
6636.76 3612
6637.53 3767
6638.30 3817
6639.07 4033
6639.84 4029
6640.61 3918
6641.38 3951
6642.15 3893
6642.92 3728
6643.68 3636
6644.45 3607
6645.22 3503
6645.99 3443
6646.76 3157
6647.53 3288
6648.30 3045
6649.07 3215
6649.84 3099
6650.61 3001
6651.38 3029
6652.15 3078
6652.92 3070
6653.69 2905
6654.46 2832
6655.23 2895
6656.00 3056
6656.77 3101
6657.54 3069
6658.31 3150
6659.08 3041
6659.85 3007
6660.62 3122
6661.39 2896
6662.16 2985
6662.93 2824
6663.70 2897
6664.47 2959
6665.24 2776
6666.01 2755
6666.78 2831
6667.55 2790
6668.32 2821
6669.09 2746
6669.86 2875
6670.64 2955
6671.41 2953
6672.18 2833
6672.95 2792
6673.72 2823
6674.49 2661
6675.26 2754
6676.03 2770
6676.80 2886
6677.57 2807
6678.35 2885
6679.12 2930
6679.89 2989
6680.66 2920
6681.43 2846
6682.20 2879
6682.97 2853
6683.75 2813
6684.52 2742
6685.29 2692
6686.06 2751
6686.83 2827
6687.60 2975
6688.38 2948
6689.15 2940
6689.92 3087
6690.69 3065
6691.46 2947
6692.24 2847
6693.01 3003
6693.78 2859
6694.55 2808
6695.32 2795
6696.10 2683
6696.87 2760
6697.64 2640
6698.41 2707
6699.19 2631
6699.96 2548
6700.73 2475
6701.50 2602
6702.28 2505
6703.05 2560
6703.82 2592
6704.59 2447
6705.37 2489
6706.14 2591
6706.91 2562
6707.69 2470
6708.46 2519
6709.23 2413
6710.00 2347
6710.78 2407
6711.55 2522
6712.32 2507
6713.10 2380
6713.87 2419
6714.64 2401
6715.42 2460
6716.19 2570
6716.96 2439
6717.74 2458
6718.51 2382
6719.28 2395
6720.06 2357
6720.83 2411
6721.61 2452
6722.38 2277
6723.15 2241
6723.93 2409
6724.70 2459
6725.47 2410
6726.25 2469
6727.02 2367
6727.80 2316
6728.57 2335
6729.35 2356
6730.12 2458
6730.89 2303
6731.67 2225
6732.44 2356
6733.22 2391
6733.99 2378
6734.77 2304
6735.54 2311
6736.31 2323
6737.09 2381
6737.86 2281
6738.64 2250
6739.41 2134
6740.19 2252
6740.96 2306
6741.74 2366
6742.51 2280
6743.29 2294
6744.06 2344
6744.84 2338
6745.61 2260
6746.39 2299
6747.16 2372
6747.94 2326
6748.71 2306
6749.49 2231
6750.26 2333
6751.04 2356
6751.82 2250
6752.59 2420
6753.37 2315
6754.14 2575
6754.92 2531
6755.69 2493
6756.47 2549
6757.25 2564
6758.02 2675
6758.80 2685
6759.57 2585
6760.35 2398
6761.12 2403
6761.90 2424
6762.68 2322
6763.45 2469
6764.23 2249
6765.01 2254
6765.78 2446
6766.56 2174
6767.33 2245
6768.11 2330
6768.89 2492
6769.66 2315
6770.44 2294
6771.22 2382
6771.99 2417
6772.77 2231
6773.55 2230
6774.32 2314
6775.10 2219
6775.88 2209
6776.65 2167
6777.43 2255
6778.21 2166
6778.99 2041
6779.76 2192
6780.54 2271
6781.32 2135
6782.09 2172
6782.87 2105
6783.65 2256
6784.43 2319
6785.20 2287
6785.98 2262
6786.76 2270
6787.54 2236
6788.31 2153
6789.09 2193
6789.87 2236
6790.65 2385
6791.42 2296
6792.20 2242
6792.98 2309
6793.76 2215
6794.54 2169
6795.31 2207
6796.09 2142
6796.87 2143
6797.65 2075
6798.43 2055
6799.20 2095
6799.98 2229
6800.76 2147
6801.54 2055
6802.32 2036
6803.10 2126
6803.87 2191
6804.65 2166
6805.43 2141
6806.21 2268
6806.99 2107
6807.77 2090
6808.55 2144
6809.32 2258
6810.10 2306
6810.88 2189
6811.66 2175
6812.44 2129
6813.22 2143
6814.00 2219
6814.78 2192
6815.56 2148
6816.34 2200
6817.11 2197
6817.89 2244
6818.67 2132
6819.45 2101
6820.23 2211
6821.01 2179
6821.79 2146
6822.57 2257
6823.35 2204
6824.13 2325
6824.91 2198
6825.69 2248
6826.47 2301
6827.25 2200
6828.03 2155
6828.81 2285
6829.59 2338
6830.37 2333
6831.15 2299
6831.93 2125
6832.71 2259
6833.49 2176
6834.27 2261
6835.05 2345
6835.83 2362
6836.61 2173
6837.39 2133
6838.17 2177
6838.95 2160
6839.73 2133
6840.51 2226
6841.29 2208
6842.07 2131
6842.85 2173
6843.63 2165
6844.42 2171
6845.20 2222
6845.98 2271
6846.76 2137
6847.54 2251
6848.32 2135
6849.10 2223
6849.88 2249
6850.66 2323
6851.44 2377
6852.23 2437
6853.01 2491
6853.79 2852
6854.57 3096
6855.35 3064
6856.13 3138
6856.91 3207
6857.70 3180
6858.48 3276
6859.26 3170
6860.04 3067
6860.82 3002
6861.60 2702
6862.39 2668
6863.17 2482
6863.95 2506
6864.73 2499
6865.51 2457
6866.30 2451
6867.08 2519
6867.86 2459
6868.64 2447
6869.42 2483
6870.21 2571
6870.99 2794
6871.77 2792
6872.55 2701
6873.34 2696
6874.12 2634
6874.90 2641
6875.68 2719
6876.47 2509
6877.25 2535
6878.03 2473
6878.81 2524
6879.60 2621
6880.38 2630
6881.16 2598
6881.95 2529
6882.73 2487
6883.51 2643
6884.29 2698
6885.08 2734
6885.86 2755
6886.64 2800
6887.43 2943
6888.21 2907
6888.99 2923
6889.78 2852
6890.56 3190
6891.34 3418
6892.13 3482
6892.91 3577
6893.69 3832
6894.48 3767
6895.26 3650
6896.05 3625
6896.83 3337
6897.61 3052
6898.40 2954
6899.18 3005
6899.97 3038
6900.75 2949
6901.53 2917
6902.32 3032
6903.10 2956
6903.89 2965
6904.67 2908
6905.45 2995
6906.24 2957
6907.02 2980
6907.81 3042
6908.59 3211
6909.38 3099
6910.16 3065
6910.95 3123
6911.73 2982
6912.51 2961
6913.30 3069
6914.08 2941
6914.87 2841
6915.65 2878
6916.44 2813
6917.22 2972
6918.01 2862
6918.79 2834
6919.58 2875
6920.36 2931
6921.15 3056
6921.93 3002
6922.72 3001
6923.50 2806
6924.29 2837
6925.08 2891
6925.86 3048
6926.65 2994
6927.43 3024
6928.22 3022
6929.00 2915
6929.79 2869
6930.57 2963
6931.36 2876
6932.15 3049
6932.93 2995
6933.72 2963
6934.50 3089
6935.29 3020
6936.08 3135
6936.86 3139
6937.65 3240
6938.43 3284
6939.22 3134
6940.01 3177
6940.79 3241
6941.58 3188
6942.37 3226
6943.15 3217
6943.94 3221
6944.72 3114
6945.51 3239
6946.30 3332
6947.08 3551
6947.87 3706
6948.66 3824
6949.44 3718
6950.23 3531
6951.02 3660
6951.80 3727
6952.59 3661
6953.38 3674
6954.17 3812
6954.95 3788
6955.74 3647
6956.53 3593
6957.31 3637
6958.10 3836
6958.89 3713
6959.68 3862
6960.46 3799
6961.25 3870
6962.04 3912
6962.83 3994
6963.61 4104
6964.40 4174
6965.19 4128
6965.98 3943
6966.76 3948
6967.55 4129
6968.34 3998
6969.13 4176
6969.92 4012
6970.70 3892
6971.49 3928
6972.28 4247
6973.07 4373
6973.86 4462
6974.64 4477
6975.43 4486
6976.22 4629
6977.01 4621
6977.80 4974
6978.59 4590
6979.37 4406
6980.16 4618
6980.95 4628
6981.74 4797
6982.53 4670
6983.32 4708
6984.11 4699
6984.90 4889
6985.68 5178
6986.47 5670
6987.26 6151
6988.05 6622
6988.84 7243
6989.63 8376
6990.42 8645
6991.21 9271
6992.00 9485
6992.79 9549
6993.57 9323
6994.36 8709
6995.15 8111
6995.94 7582
6996.73 6798
6997.52 6321
6998.31 5851
6999.10 5464
6999.89 5562
7000.68 5706
7001.47 6084
7002.26 6796
7003.05 7374
7003.84 8374
7004.63 8663
7005.42 9238
7006.21 9880
7007.00 9464
7007.79 9192
7008.58 8620
7009.37 7661
7010.16 6908
7010.95 6102
7011.74 5357
7012.53 4835
7013.32 4673
7014.11 4525
7014.90 4158
7015.69 4008
7016.48 3943
7017.27 3951
7018.06 4074
7018.85 4081
7019.65 4029
7020.44 4092
7021.23 4202
7022.02 4201
7022.81 4169
7023.60 3902
7024.39 3878
7025.18 3856
7025.97 3832
7026.76 3751
7027.56 3718
7028.35 3754
7029.14 3560
7029.93 3886
7030.72 3681
7031.51 3769
7032.30 3858
7033.09 3818
7033.89 3637
7034.68 3481
7035.47 3586
7036.26 3516
7037.05 3554
7037.84 3609
7038.64 3553
7039.43 3518
7040.22 3463
7041.01 3429
7041.80 3740
7042.60 3575
7043.39 3628
7044.18 3714
7044.97 3945
7045.76 3772
7046.56 3751
7047.35 3733
7048.14 3605
7048.93 3628
7049.73 3539
7050.52 3615
7051.31 3471
7052.10 3360
7052.90 3287
7053.69 3585
7054.48 3559
7055.27 3690
7056.07 3563
7056.86 3582
7057.65 3762
7058.45 3641
7059.24 3642
7060.03 3448
7060.83 3333
7061.62 3342
7062.41 3299
7063.20 3347
7064.00 3381
7064.79 3327
7065.58 3230
7066.38 3340
7067.17 3308
7067.96 3286
7068.76 3292
7069.55 3284
7070.35 3220
7071.14 3256
7071.93 3298
7072.73 3297
7073.52 3256
7074.31 3254
7075.11 3249
7075.90 3241
7076.70 3372
7077.49 3301
7078.28 3234
7079.08 3251
7079.87 3416
7080.67 3438
7081.46 3331
7082.25 3186
7083.05 3114
7083.84 3243
7084.64 3284
7085.43 3117
7086.23 2970
7087.02 3057
7087.82 3080
7088.61 3280
7089.41 3380
7090.20 3475
7090.99 3754
7091.79 3801
7092.58 4111
7093.38 4213
7094.17 4103
7094.97 4093
7095.76 4136
7096.56 3866
7097.35 3627
7098.15 3420
7098.94 3340
7099.74 3254
7100.54 3015
7101.33 2679
7102.13 2696
7102.92 2741
7103.72 2618
7104.51 2601
7105.31 2553
7106.10 2574
7106.90 2643
7107.70 2710
7108.49 2640
7109.29 2659
7110.08 2566
7110.88 2473
7111.67 2504
7112.47 2501
7113.27 2419
7114.06 2387
7114.86 2277
7115.65 2207
7116.45 2296
7117.25 2097
7118.04 2276
7118.84 2188
7119.64 2397
7120.43 2420
7121.23 2290
7122.03 2285
7122.82 2276
7123.62 2161
7124.41 2198
7125.21 2160
7126.01 2221
7126.81 2213
7127.60 2278
7128.40 2357
7129.20 2199
7129.99 2160
7130.79 2327
7131.59 2327
7132.38 2246
7133.18 2195
7133.98 2282
7134.78 2381
7135.57 2353
7136.37 2128
7137.17 2291
7137.96 2164
7138.76 2087
7139.56 2054
7140.36 2132
7141.15 2117
7141.95 2221
7142.75 2178
7143.55 2122
7144.35 2127
7145.14 2144
7145.94 2155
7146.74 2217
7147.54 2172
7148.33 2215
7149.13 2160
7149.93 2255
7150.73 2276
7151.53 2394
7152.33 2225
7153.12 2078
7153.92 2176
7154.72 2053
7155.52 2052
7156.32 2101
7157.12 2122
7157.91 2040
7158.71 2054
7159.51 2214
7160.31 2137
7161.11 2245
7161.91 2180
7162.71 2203
7163.50 2056
7164.30 2005
7165.10 2072
7165.90 2017
7166.70 2025
7167.50 2026
7168.30 2026
7169.10 2057
7169.90 2019
7170.70 1962
7171.50 1904
7172.29 1894
7173.09 1947
7173.89 2022
7174.69 2011
7175.49 2024
7176.29 1888
7177.09 2022
7177.89 1894
7178.69 1900
7179.49 2038
7180.29 2073
7181.09 1913
7181.89 1875
7182.69 1858
7183.49 1858
7184.29 1925
7185.09 1970
7185.89 2002
7186.69 2119
7187.49 1984
7188.29 1935
7189.09 1860
7189.89 2001
7190.69 2215
7191.49 2160
7192.29 2037
7193.09 1971
7193.89 1946
7194.69 1934
7195.49 1869
7196.29 1870
7197.10 1868
7197.90 1823
7198.70 1826
7199.50 1797
7200.30 1853
7201.10 1802
7201.90 1848
7202.70 1942
7203.50 1908
7204.30 1716
7205.11 1808
7205.91 1805
7206.71 1952
7207.51 1795
7208.31 1966
7209.11 1785
7209.91 1774
7210.71 1752
7211.52 1758
7212.32 1794
7213.12 1757
7213.92 1701
7214.72 1729
7215.52 1632
7216.33 1633
7217.13 1716
7217.93 1691
7218.73 1707
7219.53 1785
7220.34 1807
7221.14 1744
7221.94 1735
7222.74 1802
7223.54 1800
7224.35 1735
7225.15 1712
7225.95 1798
7226.75 1783
7227.56 1762
7228.36 1786
7229.16 1774
7229.96 1811
7230.77 1779
7231.57 1787
7232.37 1794
7233.17 1816
7233.98 1850
7234.78 1775
7235.58 1665
7236.38 1746
7237.19 1843
7237.99 1746
7238.79 1772
7239.60 1805
7240.40 1827
7241.20 1818
7242.01 1772
7242.81 1724
7243.61 1717
7244.42 1937
7245.22 1814
7246.02 1857
7246.83 1885
7247.63 1769
7248.43 1888
7249.24 1880
7250.04 1847
7250.84 1907
7251.65 1991
7252.45 1970
7253.26 1842
7254.06 1797
7254.86 1830
7255.67 1818
7256.47 1920
7257.28 1872
7258.08 1830
7258.88 1860
7259.69 1903
7260.49 1903
7261.30 1937
7262.10 1905
7262.90 1861
7263.71 1888
7264.51 1974
7265.32 2112
7266.12 1878
7266.93 1868
7267.73 2010
7268.54 2081
7269.34 2048
7270.15 2116
7270.95 2112
7271.76 2144
7272.56 1993
7273.37 2029
7274.17 2325
7274.98 2215
7275.78 2310
7276.59 2167
7277.39 2159
7278.20 2305
7279.00 2231
7279.81 2198
7280.61 2312
7281.42 2380
7282.22 2149
7283.03 2356
7283.83 2380
7284.64 2370
7285.45 2637
7286.25 2675
7287.06 2894
7287.86 3110
7288.67 3417
7289.47 3761
7290.28 3773
7291.09 4161
7291.89 4152
7292.70 3848
7293.50 3481
7294.31 3456
7295.12 3082
7295.92 2835
7296.73 2699
7297.53 2654
7298.34 2427
7299.15 2485
7299.95 2470
7300.76 2349
7301.57 2541
7302.37 2392
7303.18 2465
7303.99 2373
7304.79 2383
7305.60 2318
7306.41 2361
7307.21 2288
7308.02 2291
7308.83 2420
7309.63 2543
7310.44 2347
7311.25 2344
7312.06 2468
7312.86 2564
7313.67 2542
7314.48 2701
7315.28 2926
7316.09 3021
7316.90 2884
7317.71 2891
7318.51 2908
7319.32 2860
7320.13 2890
7320.94 2875
7321.74 2837
7322.55 3076
7323.36 3267
7324.17 3313
7324.97 3516
7325.78 3647
7326.59 3844
7327.40 3684
7328.21 3544
7329.01 3329
7329.82 3304
7330.63 3142
7331.44 2870
7332.25 2886
7333.06 2693
7333.86 2562
7334.67 2533
7335.48 2622
7336.29 2508
7337.10 2413
7337.91 2422
7338.71 2483
7339.52 2503
7340.33 2513
7341.14 2361
7341.95 2523
7342.76 2509
7343.57 2656
7344.38 2653
7345.18 2667
7345.99 2593
7346.80 2478
7347.61 2335
7348.42 2431
7349.23 2458
7350.04 2405
7350.85 2377
7351.66 2368
7352.47 2381
7353.28 2373
7354.09 2471
7354.89 2584
7355.70 2445
7356.51 2405
7357.32 2364
7358.13 2340
7358.94 2451
7359.75 2304
7360.56 2255
7361.37 2343
7362.18 2382
7362.99 2370
7363.80 2421
7364.61 2444
7365.42 2368
7366.23 2466
7367.04 2398
7367.85 2417
7368.66 2387
7369.47 2408
7370.28 2379
7371.09 2447
7371.90 2330
7372.71 2343
7373.52 2381
7374.33 2406
7375.15 2381
7375.96 2308
7376.77 2287
7377.58 2392
7378.39 2183
7379.20 2227
7380.01 2268
7380.82 2261
7381.63 2386
7382.44 2522
7383.25 2401
7384.06 2532
7384.88 2744
7385.69 2806
7386.50 2817
7387.31 2803
7388.12 2957
7388.93 2973
7389.74 2776
7390.55 2647
7391.37 2628
7392.18 2649
7392.99 2444
7393.80 2346
7394.61 2296
7395.42 2188
7396.24 2202
7397.05 2182
7397.86 2190
7398.67 2155
7399.48 2195
7400.30 2173
7401.11 2350
7401.92 2266
7402.73 2287
7403.54 2241
7404.36 2330
7405.17 2565
7405.98 2664
7406.79 2754
7407.60 2448
7408.42 2592
7409.23 2542
7410.04 2452
7410.85 2339
7411.67 2295
7412.48 2269
7413.29 2183
7414.11 2111
7414.92 2236
7415.73 2119
7416.54 2115
7417.36 2065
7418.17 2180
7418.98 2104
7419.80 1962
7420.61 1908
7421.42 1850
7422.23 1958
7423.05 1952
7423.86 2060
7424.67 1997
7425.49 1968
7426.30 1908
7427.11 2008
7427.93 1965
7428.74 1888
7429.56 1835
7430.37 1759
7431.18 1857
7432.00 1690
7432.81 1785
7433.62 1803
7434.44 1831
7435.25 1868
7436.07 1779
7436.88 1758
7437.69 1822
7438.51 1882
7439.32 1792
7440.14 1796
7440.95 1822
7441.76 1830
7442.58 1804
7443.39 1768
7444.21 1804
7445.02 1814
7445.84 1725
7446.65 1786
7447.46 1743
7448.28 1574
7449.09 1735
7449.91 1727
7450.72 1650
7451.54 1802
7452.35 1861
7453.17 1760
7453.98 1747
7454.80 1608
7455.61 1711
7456.43 1674
7457.24 1681
7458.06 1646
7458.87 1632
7459.69 1708
7460.50 1719
7461.32 1685
7462.13 1695
7462.95 1600
7463.77 1561
7464.58 1675
7465.40 1618
7466.21 1504
7467.03 1711
7467.84 1818
7468.66 1715
7469.47 1728
7470.29 1647
7471.11 1571
7471.92 1670
7472.74 1597
7473.55 1606
7474.37 1761
7475.19 1786
7476.00 1704
7476.82 1635
7477.63 1657
7478.45 1716
7479.27 1777
7480.08 1651
7480.90 1682
7481.72 1687
7482.53 1667
7483.35 1757
7484.17 1612
7484.98 1570
7485.80 1654
7486.62 1481
7487.43 1549
7488.25 1490
7489.07 1398
7489.88 1503
7490.70 1457
7491.52 1456
7492.33 1614
7493.15 1586
7493.97 1401
7494.78 1338
7495.60 1445
7496.42 1449
7497.24 1534
7498.05 1519
7498.87 1543
7499.69 1509
7500.51 1428
7501.32 1491
7502.14 1440
7502.96 1460
7503.78 1379
7504.59 1393
7505.41 1436
7506.23 1456
7507.05 1387
7507.86 1373
7508.68 1402
7509.50 1420
7510.32 1437
7511.14 1440
7511.95 1403
7512.77 1345
7513.59 1364
7514.41 1365
7515.23 1475
7516.05 1351
7516.86 1351
7517.68 1495
7518.50 1513
7519.32 1382
7520.14 1398
7520.96 1420
7521.78 1417
7522.59 1449
7523.41 1389
7524.23 1293
7525.05 1332
7525.87 1312
7526.69 1321
7527.51 1361
7528.33 1410
7529.14 1287
7529.96 1485
7530.78 1396
7531.60 1318
7532.42 1356
7533.24 1346
7534.06 1391
7534.88 1432
7535.70 1428
7536.52 1388
7537.34 1383
7538.16 1384
7538.98 1317
7539.80 1341
7540.62 1342
7541.44 1470
7542.25 1363
7543.07 1393
7543.89 1340
7544.71 1367
7545.53 1415
7546.35 1363
7547.17 1468
7547.99 1405
7548.81 1356
7549.63 1331
7550.45 1417
7551.27 1237
7552.09 1322
7552.92 1452
7553.74 1404
7554.56 1433
7555.38 1378
7556.20 1399
7557.02 1370
7557.84 1368
7558.66 1318
7559.48 1259
7560.30 1319
7561.12 1280
7561.94 1386
7562.76 1330
7563.58 1318
7564.40 1338
7565.23 1362
7566.05 1389
7566.87 1353
7567.69 1296
7568.51 1398
7569.33 1370
7570.15 1356
7570.97 1384
7571.79 1390
7572.62 1257
7573.44 1300
7574.26 1413
7575.08 1365
7575.90 1221
7576.72 1273
7577.55 1263
7578.37 1329
7579.19 1307
7580.01 1372
7580.83 1319
7581.65 1305
7582.48 1332
7583.30 1326
7584.12 1311
7584.94 1388
7585.76 1371
7586.59 1222
7587.41 1236
7588.23 1220
7589.05 1278
7589.88 1353
7590.70 1390
7591.52 1366
7592.34 1290
7593.16 1296
7593.99 1350
7594.81 1328
7595.63 1313
7596.46 1363
7597.28 1371
7598.10 1399
7598.92 1365
7599.75 1274
7600.57 1288
7601.39 1396
7602.22 1354
7603.04 1377
7603.86 1339
7604.68 1350
7605.51 1333
7606.33 1324
7607.15 1365
7607.98 1305
7608.80 1424
7609.62 1533
7610.45 1349
7611.27 1318
7612.09 1436
7612.92 1386
7613.74 1348
7614.57 1395
7615.39 1349
7616.21 1368
7617.04 1352
7617.86 1409
7618.68 1361
7619.51 1422
7620.33 1451
7621.16 1363
7621.98 1472
7622.80 1517
7623.63 1474
7624.45 1572
7625.28 1579
7626.10 1520
7626.93 1434
7627.75 1490
7628.57 1423
7629.40 1432
7630.22 1360
7631.05 1354
7631.87 1430
7632.70 1416
7633.52 1419
7634.35 1333
7635.17 1327
7636.00 1374
7636.82 1375
7637.65 1453
7638.47 1578
7639.30 1521
7640.12 1412
7640.95 1276
7641.77 1238
7642.60 1343
7643.42 1361
7644.25 1418
7645.07 1274
7645.90 1249
7646.72 1305
7647.55 1218
7648.37 1219
7649.20 1312
7650.02 1376
7650.85 1336
7651.68 1265
7652.50 1276
7653.33 1228
7654.15 1288
7654.98 1264
7655.81 1305
7656.63 1282
7657.46 1228
7658.28 1224
7659.11 1166
7659.94 1245
7660.76 1314
7661.59 1204
7662.41 1214
7663.24 1329
7664.07 1293
7664.89 1234
7665.72 1299
7666.55 1258
7667.37 1325
7668.20 1241
7669.03 1355
7669.85 1390
7670.68 1293
7671.51 1244
7672.33 1327
7673.16 1293
7673.99 1299
7674.81 1276
7675.64 1273
7676.47 1258
7677.29 1258
7678.12 1269
7678.95 1293
7679.78 1189
7680.60 1251
7681.43 1322
7682.26 1246
7683.08 1304
7683.91 1266
7684.74 1231
7685.57 1282
7686.39 1235
7687.22 1215
7688.05 1222
7688.88 1281
7689.70 1314
7690.53 1337
7691.36 1331
7692.19 1298
7693.02 1331
7693.84 1238
7694.67 1224
7695.50 1187
7696.33 1233
7697.16 1187
7697.98 1261
7698.81 1266
7699.64 1214
7700.47 1222
7701.30 1290
7702.13 1245
7702.95 1280
7703.78 1202
7704.61 1223
7705.44 1314
7706.27 1284
7707.10 1286
7707.93 1298
7708.75 1267
7709.58 1310
7710.41 1264
7711.24 1305
7712.07 1240
7712.90 1198
7713.73 1211
7714.56 1195
7715.39 1267
7716.22 1208
7717.04 1269
7717.87 1243
7718.70 1244
7719.53 1218
7720.36 1209
7721.19 1264
7722.02 1234
7722.85 1298
7723.68 1283
7724.51 1318
7725.34 1303
7726.17 1240
7727.00 1198
7727.83 1281
7728.66 1292
7729.49 1241
7730.32 1237
7731.15 1181
7731.98 1248
7732.81 1301
7733.64 1273
7734.47 1270
7735.30 1244
7736.13 1297
7736.96 1300
7737.79 1315
7738.62 1275
7739.45 1242
7740.28 1242
7741.11 1289
7741.94 1265
7742.77 1233
7743.60 1314
7744.43 1371
7745.26 1247
7746.09 1251
7746.93 1217
7747.76 1232
7748.59 1313
7749.42 1388
7750.25 1416
7751.08 1396
7751.91 1491
7752.74 1531
7753.57 1547
7754.40 1598
7755.24 1517
7756.07 1497
7756.90 1480
7757.73 1468
7758.56 1347
7759.39 1326
7760.22 1357
7761.06 1359
7761.89 1258
7762.72 1356
7763.55 1393
7764.38 1426
7765.21 1362
7766.05 1428
7766.88 1338
7767.71 1231
7768.54 1398
7769.37 1354
7770.21 1300
7771.04 1432
7771.87 1358
7772.70 1316
7773.53 1307
7774.37 1345
7775.20 1245
7776.03 1233
7776.86 1175
7777.70 1179
7778.53 1250
7779.36 1304
7780.19 1242
7781.03 1189
7781.86 1317
7782.69 1263
7783.52 1326
7784.36 1331
7785.19 1304
7786.02 1325
7786.86 1350
7787.69 1270
7788.52 1417
7789.36 1333
7790.19 1396
7791.02 1289
7791.85 1351
7792.69 1362
7793.52 1340
7794.35 1311
7795.19 1432
7796.02 1319
7796.86 1309
7797.69 1298
7798.52 1286
7799.36 1310
7800.19 1325
7801.02 1323
7801.86 1355
7802.69 1399
7803.52 1432
7804.36 1307
7805.19 1274
7806.03 1362
7806.86 1292
7807.69 1286
7808.53 1325
7809.36 1241
7810.20 1303
7811.03 1310
7811.87 1398
7812.70 1366
7813.53 1394
7814.37 1366
7815.20 1367
7816.04 1352
7816.87 1347
7817.71 1347
7818.54 1345
7819.38 1338
7820.21 1392
7821.05 1536
7821.88 1598
7822.72 1495
7823.55 1460
7824.39 1412
7825.22 1441
7826.06 1432
7826.89 1324
7827.73 1479
7828.56 1403
7829.40 1416
7830.23 1533
7831.07 1478
7831.90 1530
7832.74 1572
7833.57 1484
7834.41 1451
7835.24 1412
7836.08 1398
7836.91 1471
7837.75 1515
7838.59 1451
7839.42 1500
7840.26 1490
7841.09 1484
7841.93 1538
7842.77 1529
7843.60 1530
7844.44 1654
7845.27 1615
7846.11 1567
7846.95 1528
7847.78 1557
7848.62 1405
7849.45 1474
7850.29 1463
7851.13 1407
7851.96 1438
7852.80 1458
7853.64 1433
7854.47 1441
7855.31 1474
7856.15 1442
7856.98 1366
7857.82 1414
7858.66 1389
7859.49 1336
7860.33 1427
7861.17 1299
7862.00 1359
7862.84 1378
7863.68 1423
7864.52 1434
7865.35 1481
7866.19 1349
7867.03 1362
7867.86 1354
7868.70 1305
7869.54 1262
7870.38 1306
7871.21 1457
7872.05 1466
7872.89 1407
7873.73 1352
7874.56 1398
7875.40 1395
7876.24 1397
7877.08 1408
7877.92 1342
7878.75 1366
7879.59 1395
7880.43 1392
7881.27 1347
7882.10 1454
7882.94 1523
7883.78 1466
7884.62 1453
7885.46 1380
7886.30 1332
7887.13 1353
7887.97 1293
7888.81 1309
7889.65 1441
7890.49 1401
7891.33 1263
7892.16 1221
7893.00 1277
7893.84 1378
7894.68 1370
7895.52 1484
7896.36 1456
7897.20 1512
7898.04 1401
7898.88 1342
7899.71 1405
7900.55 1382
7901.39 1405
7902.23 1360
7903.07 1416
7903.91 1453
7904.75 1471
7905.59 1536
7906.43 1614
7907.27 1480
7908.11 1386
7908.95 1481
7909.79 1457
7910.62 1363
7911.46 1406
7912.30 1421
7913.14 1294
7913.98 1288
7914.82 1247
7915.66 1243
7916.50 1308
7917.34 1312
7918.18 1342
7919.02 1375
7919.86 1317
7920.70 1436
7921.54 1397
7922.38 1387
7923.22 1408
7924.06 1397
7924.90 1375
7925.74 1378
7926.58 1437
7927.43 1364
7928.27 1364
7929.11 1308
7929.95 1317
7930.79 1224
7931.63 1195
7932.47 1217
7933.31 1215
7934.15 1230
7934.99 1335
7935.83 1322
7936.67 1219
7937.51 1233
7938.36 1294
7939.20 1243
7940.04 1282
7940.88 1306
7941.72 1373
7942.56 1276
7943.40 1211
7944.24 1181
7945.09 1118
7945.93 1189
7946.77 1333
7947.61 1334
7948.45 1237
7949.29 1187
7950.13 1227
7950.98 1291
7951.82 1247
7952.66 1232
7953.50 1222
7954.34 1253
7955.19 1258
7956.03 1211
7956.87 1283
7957.71 1164
7958.55 1189
7959.40 1115
7960.24 1273
7961.08 1276
7961.92 1273
7962.76 1215
7963.61 1227
7964.45 1211
7965.29 1287
7966.13 1284
7966.98 1317
7967.82 1243
7968.66 1215
7969.50 1266
7970.35 1345
7971.19 1324
7972.03 1258
7972.88 1282
7973.72 1355
7974.56 1366
7975.40 1321
7976.25 1287
7977.09 1200
7977.93 1226
7978.78 1275
7979.62 1251
7980.46 1283
7981.31 1228
7982.15 1263
7982.99 1255
7983.84 1284
7984.68 1185
7985.52 1142
7986.37 1215
7987.21 1291
7988.06 1301
7988.90 1224
7989.74 1178
7990.59 1316
7991.43 1257
7992.27 1256
7993.12 1198
7993.96 1245
7994.81 1185
7995.65 1179
7996.49 1158
7997.34 1180
7998.18 1215
7999.03 1187
7999.87 1243
8000.72 1172
8001.56 1195
8002.40 1187
8003.25 1140
8004.09 1121
8004.94 1238
8005.78 1216
8006.63 1194
8007.47 1234
8008.32 1231
8009.16 1272
8010.01 1087
8010.85 1146
8011.70 1123
8012.54 1143
8013.39 1216
8014.23 1184
8015.08 1251
8015.92 1152
8016.77 1072
8017.61 1067
8018.46 1140
8019.30 1124
8020.15 1087
8020.99 1095
8021.84 1102
8022.68 1189
8023.53 1167
8024.38 1188
8025.22 1190
8026.07 1123
8026.91 1181
8027.76 1130
8028.60 1060
8029.45 1057
8030.30 1171
8031.14 1099
8031.99 1029
8032.83 1130
8033.68 1145
8034.53 1131
8035.37 1090
8036.22 1135
8037.06 1238
8037.91 1057
8038.76 1073
8039.60 1128
8040.45 1144
8041.30 1178
8042.14 1203
8042.99 1178
8043.84 1132
8044.68 1099
8045.53 1129
8046.38 1158
8047.22 1063
8048.07 1081
8048.92 1064
8049.76 1054
8050.61 1010
8051.46 1063
8052.30 1003
8053.15 1045
8054.00 1119
8054.85 1046
8055.69 1059
8056.54 1054
8057.39 1074
8058.24 1116
8059.08 1033
8059.93 1118
8060.78 1035
8061.63 1031
8062.47 995
8063.32 1022
8064.17 1111
8065.02 1144
8065.86 1121
8066.71 1137
8067.56 1158
8068.41 1118
8069.26 1135
8070.10 1166
8070.95 1092
8071.80 1165
8072.65 1109
8073.50 1050
8074.34 1014
8075.19 1077
8076.04 1159
8076.89 1062
8077.74 1013
8078.59 982
8079.43 1021
8080.28 1043
8081.13 1065
8081.98 1087
8082.83 1062
8083.68 1121
8084.53 1099
8085.37 1085
8086.22 1043
8087.07 1011
8087.92 1060
8088.77 1062
8089.62 981
8090.47 1048
8091.32 1124
8092.17 1087
8093.02 1026
8093.87 1093
8094.71 1044
8095.56 1025
8096.41 1101
8097.26 1011
8098.11 928
8098.96 1003
8099.81 1077
8100.66 1069
8101.51 1069
8102.36 1078
8103.21 1084
8104.06 1089
8104.91 1115
8105.76 1083
8106.61 1070
8107.46 1133
8108.31 1054
8109.16 1043
8110.01 1062
8110.86 1157
8111.71 1087
8112.56 1061
8113.41 1080
8114.26 1087
8115.11 1036
8115.96 1000
8116.81 1063
8117.66 1049
8118.51 1035
8119.36 1076
8120.21 1023
8121.06 1017
8121.92 1079
8122.77 988
8123.62 1040
8124.47 1034
8125.32 1056
8126.17 1046
8127.02 1160
8127.87 1119
8128.72 1189
8129.57 1170
8130.43 1102
8131.28 1127
8132.13 1049
8132.98 1063
8133.83 1050
8134.68 1083
8135.53 1061
8136.38 1080
8137.24 1112
8138.09 1041
8138.94 1119
8139.79 1114
8140.64 1064
8141.49 1133
8142.35 1073
8143.20 1060
8144.05 1100
8144.90 1160
8145.75 1022
8146.61 1042
8147.46 1091
8148.31 1115
8149.16 1112
8150.01 1158
8150.87 1110
8151.72 1118
8152.57 1211
8153.42 1090
8154.28 1092
8155.13 1132
8155.98 1080
8156.83 1092
8157.69 1133
8158.54 1144
8159.39 1193
8160.24 1051
8161.10 1041
8161.95 1147
8162.80 1180
8163.66 1211
8164.51 1110
8165.36 1172
8166.21 1166
8167.07 1057
8167.92 1065
8168.77 1074
8169.63 1004
8170.48 1109
8171.33 1067
8172.19 1098
8173.04 1124
8173.89 1013
8174.75 1109
8175.60 1189
8176.46 1075
8177.31 1129
8178.16 1056
8179.02 1050
8179.87 1106
8180.72 1122
8181.58 1126
8182.43 1138
8183.29 1095
8184.14 1097
8184.99 1051
8185.85 1021
8186.70 1052
8187.56 1030
8188.41 973
8189.26 1030
8190.12 991
8190.97 1037
8191.83 1042
8192.68 962
8193.54 1018
8194.39 1054
8195.25 1132
8196.10 1126
8196.95 1075
8197.81 1061
8198.66 1027
8199.52 1094
8200.37 1173
8201.23 1042
8202.08 1033
8202.94 1024
8203.79 1052
8204.65 1088
8205.50 1025
8206.36 983
8207.21 977
8208.07 1009
8208.92 1004
8209.78 991
8210.64 1041
8211.49 1041
8212.35 1019
8213.20 1049
8214.06 1019
8214.91 1125
8215.77 1061
8216.62 1024
8217.48 1038
8218.34 1022
8219.19 1039
8220.05 1108
8220.90 1102
8221.76 1045
8222.61 1173
8223.47 1048
8224.33 1021
8225.18 1114
8226.04 1107
8226.90 1150
8227.75 1192
8228.61 1141
8229.46 1170
8230.32 1148
8231.18 1065
8232.03 1105
8232.89 1098
8233.75 1149
8234.60 1069
8235.46 1093
8236.32 1040
8237.17 1042
8238.03 1096
8238.89 1104
8239.74 1228
8240.60 1160
8241.46 1043
8242.32 1008
8243.17 1022
8244.03 1013
8244.89 1013
8245.74 1054
8246.60 1101
8247.46 1067
8248.32 1049
8249.17 1066
8250.03 989
8250.89 1083
8251.75 1033
8252.60 1092
8253.46 1093
8254.32 1084
8255.18 1002
8256.03 1019
8256.89 1079
8257.75 1023
8258.61 1087
8259.47 988
8260.32 1018
8261.18 1087
8262.04 1045
8262.90 1042
8263.76 1080
8264.61 1140
8265.47 1050
8266.33 1114
8267.19 1080
8268.05 982
8268.91 1037
8269.76 980
8270.62 960
8271.48 1019
8272.34 1093
8273.20 1078
8274.06 1012
8274.92 1040
8275.77 1045
8276.63 1230
8277.49 1099
8278.35 1103
8279.21 999
8280.07 1122
8280.93 1000
8281.79 1091
8282.65 1124
8283.51 1109
8284.36 1103
8285.22 1161
8286.08 1119
8286.94 1064
8287.80 1076
8288.66 1066
8289.52 1129
8290.38 1123
8291.24 1129
8292.10 1071
8292.96 1159
8293.82 1168
8294.68 1210
8295.54 1220
8296.40 1134
8297.26 1179
8298.12 1133
8298.98 1199
8299.84 1250
8300.70 1277
8301.56 1217
8302.42 1178
8303.28 1123
8304.14 1142
8305.00 1250
8305.86 1206
8306.72 1221
8307.58 1182
8308.44 1146
8309.30 1191
8310.16 1198
8311.02 1139
8311.88 1228
8312.74 1151
8313.60 1082
8314.46 1092
8315.33 1090
8316.19 1108
8317.05 1124
8317.91 1153
8318.77 1105
8319.63 1173
8320.49 1148
8321.35 1149
8322.21 1113
8323.08 1057
8323.94 1177
8324.80 1163
8325.66 1094
8326.52 1090
8327.38 1215
8328.24 1191
8329.10 1162
8329.97 1090
8330.83 1104
8331.69 1125
8332.55 1116
8333.41 1177
8334.28 1152
8335.14 1205
8336.00 1205
8336.86 1114
8337.72 1166
8338.58 1165
8339.45 1167
8340.31 1229
8341.17 1173
8342.03 1059
8342.90 1101
8343.76 1177
8344.62 1155
8345.48 1096
8346.35 1150
8347.21 1257
8348.07 1140
8348.93 1082
8349.80 1099
8350.66 1242
8351.52 1222
8352.38 1185
8353.25 1188
8354.11 1211
8354.97 1129
8355.83 1179
8356.70 1107
8357.56 1205
8358.42 1209
8359.29 1199
8360.15 1108
8361.01 1109
8361.88 1220
8362.74 1250
8363.60 1188
8364.47 1224
8365.33 1220
8366.19 1243
8367.06 1170
8367.92 1155
8368.78 1193
8369.65 1206
8370.51 1274
8371.38 1275
8372.24 1282
8373.10 1241
8373.97 1238
8374.83 1269
8375.69 1217
8376.56 1239
8377.42 1225
8378.29 1219
8379.15 1335
8380.01 1283
8380.88 1327
8381.74 1248
8382.61 1333
8383.47 1325
8384.34 1298
8385.20 1264
8386.07 1225
8386.93 1285
8387.79 1260
8388.66 1262
8389.52 1235
8390.39 1260
8391.25 1307
8392.12 1321
8392.98 1385
8393.85 1306
8394.71 1228
8395.58 1232
8396.44 1314
8397.31 1383
8398.17 1356
8399.04 1335
8399.90 1342
8400.77 1442
8401.63 1510
8402.50 1358
8403.36 1400
8404.23 1438
8405.10 1451
8405.96 1457
8406.83 1433
8407.69 1426
8408.56 1455
8409.42 1496
8410.29 1545
8411.15 1527
8412.02 1413
8412.89 1413
8413.75 1432
8414.62 1404
8415.48 1433
8416.35 1535
8417.22 1460
8418.08 1492
8418.95 1454
8419.82 1566
8420.68 1599
8421.55 1642
8422.41 1574
8423.28 1484
8424.15 1556
8425.01 1592
8425.88 1613
8426.75 1578
8427.61 1563
8428.48 1631
8429.35 1661
8430.21 1694
8431.08 1691
8431.95 1562
8432.81 1720
8433.68 1690
8434.55 1676
8435.41 1776
8436.28 1740
8437.15 1721
8438.02 1786
8438.88 1756
8439.75 1831
8440.62 1842
8441.49 1801
8442.35 1845
8443.22 1854
8444.09 1887
8444.96 2088
8445.82 1975
8446.69 1966
8447.56 1971
8448.43 1943
8449.29 1982
8450.16 2125
8451.03 2068
8451.90 2107
8452.77 2089
8453.63 2160
8454.50 2181
8455.37 2110
8456.24 2010
8457.11 2150
8457.97 2167
8458.84 2327
8459.71 2444
8460.58 2675
8461.45 2874
8462.32 2998
8463.18 3325
8464.05 3300
8464.92 3307
8465.79 3128
8466.66 3011
8467.53 2899
8468.40 2679
8469.26 2618
8470.13 2501
8471.00 2435
8471.87 2468
8472.74 2662
8473.61 2949
8474.48 3305
8475.35 3823
8476.22 4336
8477.09 4678
8477.95 4900
8478.82 4653
8479.69 4246
8480.56 3821
8481.43 3405
8482.30 3052
8483.17 2773
8484.04 2450
8484.91 2252
8485.78 2050
8486.65 2009
8487.52 1945
8488.39 1849
8489.26 1899
8490.13 1949
8491.00 1891
8491.87 1895
8492.74 1990
8493.61 1958
8494.48 1981
8495.35 1918
8496.22 1983
8497.09 1818
8497.96 1888
8498.83 1947
8499.70 1861
8500.57 1942
8501.44 2024
8502.31 1972
8503.18 1912
8504.05 1983
8504.92 1875
8505.79 1927
8506.66 1908
8507.53 1882
8508.41 1898
8509.28 1860
8510.15 1727
8511.02 1777
8511.89 2053
8512.76 2018
8513.63 2064
8514.50 2165
8515.37 2146
8516.24 2215
8517.12 2198
8517.99 2156
8518.86 2188
8519.73 2086
8520.60 2019
8521.47 2044
8522.34 1965
8523.22 1853
8524.09 1752
8524.96 1862
8525.83 1776
8526.70 1860
8527.57 1871
8528.45 1911
8529.32 1903
8530.19 1829
8531.06 1941
8531.93 1999
8532.81 2023
8533.68 1928
8534.55 1946
8535.42 1972
8536.29 1976
8537.17 1919
8538.04 2059
8538.91 2127
8539.78 2083
8540.66 2092
8541.53 2135
8542.40 2126
8543.27 2165
8544.15 2115
8545.02 2156
8545.89 2117
8546.76 1946
8547.64 2019
8548.51 2053
8549.38 2030
8550.26 1989
8551.13 2056
8552.00 2018
8552.87 2007
8553.75 2110
8554.62 2015
8555.49 2153
8556.37 2167
8557.24 2025
8558.11 2189
8558.99 2254
8559.86 2302
8560.73 2271
8561.61 2315
8562.48 2415
8563.36 2301
8564.23 2127
8565.10 2070
8565.98 2116
8566.85 2083
8567.72 1965
8568.60 1719
8569.47 1798
8570.35 1793
8571.22 1822
8572.09 1778
8572.97 1774
8573.84 1765
8574.72 1741
8575.59 1724
8576.46 1772
8577.34 1831
8578.21 1750
8579.09 1739
8579.96 1729
8580.84 1704
8581.71 1611
8582.59 1638
8583.46 1717
8584.34 1666
8585.21 1720
8586.08 1726
8586.96 1622
8587.83 1627
8588.71 1568
8589.58 1789
8590.46 1676
8591.33 1755
8592.21 1736
8593.08 1731
8593.96 1782
8594.83 1792
8595.71 1791
8596.59 1793
8597.46 1717
8598.34 1821
8599.21 1750
8600.09 1762
8600.96 1787
8601.84 1801
8602.71 1637
8603.59 1644
8604.46 1671
8605.34 1779
8606.22 1685
8607.09 1703
8607.97 1705
8608.84 1830
8609.72 1760
8610.60 1687
8611.47 1776
8612.35 1859
8613.22 1816
8614.10 1828
8614.98 1767
8615.85 1796
8616.73 1669
8617.61 1748
8618.48 1835
8619.36 1807
8620.24 1796
8621.11 1880
8621.99 1863
8622.87 1827
8623.74 1846
8624.62 1918
8625.50 1828
8626.37 1832
8627.25 2028
8628.13 1874
8629.00 1947
8629.88 1928
8630.76 1993
8631.63 1995
8632.51 1951
8633.39 2007
8634.27 1931
8635.14 1896
8636.02 1848
8636.90 1940
8637.77 2044
8638.65 2126
8639.53 2033
8640.41 2041
8641.28 2042
8642.16 1973
8643.04 2015
8643.92 1921
8644.80 2076
8645.67 2177
8646.55 2186
8647.43 2197
8648.31 2056
8649.19 2127
8650.06 1956
8650.94 2219
8651.82 2169
8652.70 2108
8653.58 2193
8654.45 2217
8655.33 2300
8656.21 2258
8657.09 2296
8657.97 2239
8658.85 2272
8659.72 2227
8660.60 2353
8661.48 2361
8662.36 2265
8663.24 2296
8664.12 2338
8665.00 2339
8665.88 2396
8666.75 2287
8667.63 2353
8668.51 2290
8669.39 2313
8670.27 2340
8671.15 2280
8672.03 2401
8672.91 2456
8673.79 2360
8674.67 2447
8675.55 2646
8676.42 2740
8677.30 2877
8678.18 3083
8679.06 3433
8679.94 3470
8680.82 3714
8681.70 3633
8682.58 3633
8683.46 3681
8684.34 3523
8685.22 3310
8686.10 3102
8686.98 2917
8687.86 2729
8688.74 2659
8689.62 2705
8690.50 2522
8691.38 2532
8692.26 2544
8693.14 2597
8694.02 2631
8694.90 2912
8695.78 3137
8696.66 3596
8697.54 4061
8698.42 4292
8699.30 4675
8700.18 5081
8701.07 4940
8701.95 4506
8702.83 4342
8703.71 3686
8704.59 3439
8705.47 2916
8706.35 2742
8707.23 2489
8708.11 2360
8708.99 2214
8709.87 2268
8710.75 2194
8711.64 2016
8712.52 1949
8713.40 2097
8714.28 1953
8715.16 1870
8716.04 2016
8716.92 2057
8717.81 2019
8718.69 1960
8719.57 1890
8720.45 1926
8721.33 1963
8722.21 1965
8723.10 1988
8723.98 2000
8724.86 1932
8725.74 1862
8726.62 1778
8727.50 1784
8728.39 1828
8729.27 1848
8730.15 1885
8731.03 1807
8731.91 1791
8732.80 1868
8733.68 1974
8734.56 2035
8735.44 1959
8736.33 2053
8737.21 2034
8738.09 2071
8738.97 2062
8739.86 1942
8740.74 1945
8741.62 1992
8742.50 1893
8743.39 1924
8744.27 1817
8745.15 1759
8746.04 1741
8746.92 1779
8747.80 1827
8748.68 1736
8749.57 1779
8750.45 1764
8751.33 1798
8752.22 1800
8753.10 1829
8753.98 1765
8754.87 1829
8755.75 1798
8756.63 1784
8757.52 1825
8758.40 1831
8759.28 1836
8760.17 1939
8761.05 1752
8761.94 1768
8762.82 1750
8763.70 1717
8764.59 1710
8765.47 1744
8766.36 1847
8767.24 1775
8768.12 1774
8769.01 1753
8769.89 1822
8770.78 1828
8771.66 1754
8772.54 1819
8773.43 1786
8774.31 1827
8775.20 1852
8776.08 1854
8776.97 1911
8777.85 1845
8778.73 1728
8779.62 1854
8780.50 1797
8781.39 1676
8782.27 1746
8783.16 1676
8784.04 1615
8784.93 1704
8785.81 1642
8786.70 1651
8787.58 1596
8788.47 1552
8789.35 1630
8790.24 1551
8791.12 1597
8792.01 1647
8792.89 1605
8793.78 1572
8794.66 1526
8795.55 1546
8796.44 1720
8797.32 1617
8798.21 1476
8799.09 1513
8799.98 1598
8800.86 1631
8801.75 1613
8802.63 1539
8803.52 1536
8804.41 1522
8805.29 1467
8806.18 1538
8807.06 1433
8807.95 1491
8808.84 1547
8809.72 1455
8810.61 1485
8811.49 1551
8812.38 1531
8813.27 1430
8814.15 1486
8815.04 1468
8815.93 1385
8816.81 1472
8817.70 1439
8818.59 1395
8819.47 1411
8820.36 1395
8821.25 1443
8822.13 1450
8823.02 1496
8823.91 1418
8824.79 1378
8825.68 1463
8826.57 1447
8827.45 1433
8828.34 1450
8829.23 1462
8830.12 1398
8831.00 1360
8831.89 1450
8832.78 1403
8833.66 1279
8834.55 1441
8835.44 1376
8836.33 1307
8837.21 1372
8838.10 1400
8838.99 1275
8839.88 1269
8840.76 1331
8841.65 1426
8842.54 1365
8843.43 1309
8844.32 1327
8845.20 1295
8846.09 1295
8846.98 1195
8847.87 1289
8848.76 1319
8849.64 1374
8850.53 1287
8851.42 1297
8852.31 1266
8853.20 1246
8854.09 1189
8854.97 1261
8855.86 1283
8856.75 1249
8857.64 1218
8858.53 1295
8859.42 1179
8860.30 1142
8861.19 1130
8862.08 1182
8862.97 1189
8863.86 1147
8864.75 1254
8865.64 1186
8866.53 1223
8867.42 1281
8868.30 1156
8869.19 1213
8870.08 1314
8870.97 1216
8871.86 1184
8872.75 1127
8873.64 1148
8874.53 1139
8875.42 1195
8876.31 1183
8877.20 1148
8878.09 1157
8878.98 1115
8879.87 1151
8880.76 1175
8881.65 1160
8882.54 1196
8883.43 1151
8884.32 1130
8885.21 1127
8886.10 1133
8886.99 1061
8887.88 1141
8888.77 1165
8889.66 1103
8890.55 1117
8891.44 1080
8892.33 1094
8893.22 1099
8894.11 1064
8895.00 1115
8895.89 1118
8896.78 1124
8897.67 1100
8898.56 1074
8899.45 1054
8900.34 1096
8901.23 1057
8902.12 1047
8903.01 1076
8903.90 1060
8904.79 1087
8905.69 1080
8906.58 1111
8907.47 1140
8908.36 1117
8909.25 1094
8910.14 1036
8911.03 1032
8911.92 1054
8912.82 1024
8913.71 1058
8914.60 1081
8915.49 1101
8916.38 1101
8917.27 1050
8918.16 1090
8919.06 1025
8919.95 1008
8920.84 987
8921.73 1048
8922.62 1070
8923.51 998
8924.41 1013
8925.30 1131
8926.19 1005
8927.08 1028
8927.97 1083
8928.87 1000
8929.76 993
8930.65 1065
8931.54 1019
8932.43 981
8933.33 936
8934.22 980
8935.11 1004
8936.00 1024
8936.90 1007
8937.79 1020
8938.68 1036
8939.57 1078
8940.47 1024
8941.36 991
8942.25 1034
8943.15 1003
8944.04 1004
8944.93 1035
8945.82 986
8946.72 978
8947.61 1003
8948.50 1043
8949.40 985
8950.29 1025
8951.18 1043
8952.08 983
8952.97 940
8953.86 983
8954.76 1030
8955.65 1041
8956.54 986
8957.44 956
8958.33 954
8959.22 1019
8960.12 938
8961.01 995
8961.91 1122
8962.80 1021
8963.69 970
8964.59 1007
8965.48 944
8966.37 984
8967.27 1036
8968.16 1017
8969.06 968
8969.95 944
8970.85 997
8971.74 1001
8972.63 930
8973.53 945
8974.42 1073
8975.32 1031
8976.21 954
8977.11 990
8978.00 1023
8978.90 909
8979.79 926
8980.68 943
8981.58 1032
8982.47 934
8983.37 959
8984.26 994
8985.16 1033
8986.05 1048
8986.95 1023
8987.84 964
8988.74 1053
8989.63 1036
8990.53 952
8991.42 997
8992.32 1040
8993.22 976
8994.11 904
8995.01 992
8995.90 955
8996.80 985
8997.69 962
8998.59 958
8999.48 956
9000.38 948
9001.28 957
9002.17 952
9003.07 925
9003.96 968
9004.86 918
9005.75 936
9006.65 979
9007.55 995
9008.44 986
9009.34 1011
9010.23 998
9011.13 939
9012.03 918
9012.92 886
9013.82 932
9014.72 962
9015.61 979
9016.51 1038
9017.41 924
9018.30 946
9019.20 890
9020.10 943
9020.99 952
9021.89 985
9022.79 913
9023.68 942
9024.58 920
9025.48 942
9026.37 936
9027.27 943
9028.17 928
9029.06 931
9029.96 916
9030.86 958
9031.76 961
9032.65 929
9033.55 949
9034.45 942
9035.35 899
9036.24 919
9037.14 942
9038.04 933
9038.94 829
9039.83 921
9040.73 963
9041.63 966
9042.53 937
9043.42 935
9044.32 972
9045.22 979
9046.12 871
9047.02 880
9047.91 912
9048.81 901
9049.71 917
9050.61 946
9051.51 945
9052.41 916
9053.30 952
9054.20 965
9055.10 1010
9056.00 961
9056.90 836
9057.80 886
9058.69 884
9059.59 924
9060.49 945
9061.39 943
9062.29 897
9063.19 870
9064.09 942
9064.99 907
9065.88 907
9066.78 948
9067.68 1019
9068.58 1000
9069.48 988
9070.38 924
9071.28 931
9072.18 946
9073.08 967
9073.98 951
9074.88 930
9075.78 934
9076.68 912
9077.58 914
9078.47 980
9079.37 916
9080.27 879
9081.17 956
9082.07 964
9082.97 960
9083.87 964
9084.77 947
9085.67 886
9086.57 912
9087.47 988
9088.37 919
9089.27 836
9090.17 943
9091.07 927
9091.97 1010
9092.87 919
9093.77 912
9094.67 992
9095.58 957
9096.48 900
9097.38 939
9098.28 951
9099.18 903
9100.08 915
9100.98 930
9101.88 935
9102.78 968
9103.68 942
9104.58 935
9105.48 991
9106.38 987
9107.28 965
9108.19 910
9109.09 957
9109.99 956
9110.89 913
9111.79 877
9112.69 892
9113.59 832
9114.49 903
9115.40 912
9116.30 909
9117.20 948
9118.10 946
9119.00 1027
9119.90 914
9120.81 905
9121.71 867
9122.61 933
9123.51 922
9124.41 949
9125.31 997
9126.22 880
9127.12 870
9128.02 895
9128.92 901
9129.82 897
9130.73 876
9131.63 883
9132.53 894
9133.43 914
9134.34 865
9135.24 886
9136.14 974
9137.04 958
9137.95 936
9138.85 941
9139.75 897
9140.65 836
9141.56 921
9142.46 934
9143.36 934
9144.26 916
9145.17 833
9146.07 877
9146.97 821
9147.88 871
9148.78 895
9149.68 951
9150.59 833
9151.49 863
9152.39 942
9153.29 906
9154.20 916
9155.10 902
9156.01 929
9156.91 945
9157.81 941
9158.72 888
9159.62 860
9160.52 899
9161.43 905
9162.33 872
9163.23 873
9164.14 942
9165.04 858
9165.95 790
9166.85 909
9167.75 851
9168.66 862
9169.56 873
9170.47 789
9171.37 908
9172.27 971
9173.18 879
9174.08 872
9174.99 900
9175.89 876
9176.80 932
9177.70 923
9178.60 843
9179.51 888
9180.41 842
9181.32 896
9182.22 889
9183.13 953
9184.03 967
9184.94 937
9185.84 914
9186.75 898
9187.65 923
9188.56 894
9189.46 884
9190.37 935
9191.27 897
9192.18 914
9193.08 873
9193.99 862
9194.89 937
9195.80 882
9196.71 851
9197.61 868
9198.52 849
9199.42 927
9200.33 965
9201.23 880
9202.14 845
9203.04 937
9203.95 926
9204.86 1015
9205.76 954
9206.67 961
9207.57 978
9208.48 1013
9209.39 1048
9210.29 947
9211.20 912
9212.10 910
9213.01 853
9213.92 900
9214.82 899
9215.73 941
9216.64 920
9217.54 833
9218.45 836
9219.36 931
9220.26 896
9221.17 952
9222.08 958
9222.98 957
9223.89 948
9224.80 999
9225.70 955
9226.61 890
9227.52 955
9228.42 955
9229.33 919
9230.24 862
9231.14 964
9232.05 865
9232.96 878
9233.87 853
9234.77 827
9235.68 949
9236.59 853
9237.50 841
9238.40 887
9239.31 886
9240.22 888
9241.13 934
9242.03 850
9242.94 855
9243.85 832
9244.76 843
9245.66 908
9246.57 909
9247.48 916
9248.39 855
9249.30 835
9250.20 870
9251.11 880
9252.02 829
9252.93 909
9253.84 877
9254.75 886
9255.65 805
9256.56 818
9257.47 904
9258.38 887
9259.29 874
9260.20 832
9261.10 795
9262.01 859
9262.92 874
9263.83 958
9264.74 947
9265.65 901
9266.56 867
9267.47 828
9268.37 894
9269.28 876
9270.19 847
9271.10 879
9272.01 907
9272.92 868
9273.83 858
9274.74 921
9275.65 939
9276.56 930
9277.47 896
9278.38 816
9279.29 837
9280.20 822
9281.11 827
9282.01 787
9282.92 806
9283.83 796
9284.74 863
9285.65 881
9286.56 877
9287.47 863
9288.38 901
9289.29 956
9290.20 866
9291.11 898
9292.02 854
9292.93 811
9293.84 872
9294.75 854
9295.66 799
9296.57 867
9297.49 902
9298.40 858
9299.31 849
9300.22 912
9301.13 891
9302.04 887
9302.95 829
9303.86 831
9304.77 936
9305.68 905
9306.59 933
9307.50 854
9308.41 908
9309.32 913
9310.24 925
9311.15 878
9312.06 864
9312.97 920
9313.88 864
9314.79 858
9315.70 982
9316.61 1000
9317.53 937
9318.44 931
9319.35 938
9320.26 880
9321.17 892
9322.08 916
9322.99 872
9323.91 935
9324.82 887
9325.73 877
9326.64 848
9327.55 887
9328.46 940
9329.38 929
9330.29 921
9331.20 822
9332.11 880
9333.03 884
9333.94 876
9334.85 938
9335.76 858
9336.67 918
9337.59 958
9338.50 914
9339.41 868
9340.32 832
9341.24 854
9342.15 795
9343.06 860
9343.97 872
9344.89 929
9345.80 929
9346.71 901
9347.63 935
9348.54 897
9349.45 932
9350.36 888
9351.28 923
9352.19 889
9353.10 896
9354.02 939
9354.93 946
9355.84 954
9356.76 902
9357.67 924
9358.58 890
9359.50 930
9360.41 941
9361.32 923
9362.24 922
9363.15 932
9364.06 904
9364.98 878
9365.89 841
9366.81 880
9367.72 897
9368.63 964
9369.55 923
9370.46 941
9371.38 874
9372.29 910
9373.20 927
9374.12 966
9375.03 951
9375.95 882
9376.86 952
9377.77 1005
9378.69 967
9379.60 913
9380.52 935
9381.43 914
9382.35 914
9383.26 965
9384.18 886
9385.09 878
9386.01 855
9386.92 950
9387.83 898
9388.75 852
9389.66 870
9390.58 892
9391.49 900
9392.41 869
9393.32 949
9394.24 970
9395.16 1021
9396.07 1023
9396.99 929
9397.90 985
9398.82 980
9399.73 965
9400.65 961
9401.56 976
9402.48 957
9403.39 1003
9404.31 938
9405.22 986
9406.14 923
9407.06 966
9407.97 991
9408.89 949
9409.80 893
9410.72 916
9411.64 982
9412.55 883
9413.47 953
9414.38 954
9415.30 934
9416.22 922
9417.13 1002
9418.05 881
9418.97 920
9419.88 1013
9420.80 1000
9421.71 901
9422.63 943
9423.55 988
9424.46 1049
9425.38 966
9426.30 860
9427.21 1016
9428.13 1026
9429.05 1024
9429.96 1084
9430.88 959
9431.80 984
9432.72 1024
9433.63 1026
9434.55 938
9435.47 970
9436.38 1054
9437.30 1136
9438.22 1034
9439.14 1076
9440.05 995
9440.97 1050
9441.89 1100
9442.81 1029
9443.72 982
9444.64 1020
9445.56 1100
9446.48 1002
9447.39 990
9448.31 1099
9449.23 1128
9450.15 1079
9451.07 1026
9451.98 1022
9452.90 1012
9453.82 1083
9454.74 1100
9455.66 1120
9456.57 1002
9457.49 1164
9458.41 1182
9459.33 1290
9460.25 1248
9461.16 1201
9462.08 1340
9463.00 1411
9463.92 1300
9464.84 1236
9465.76 1199
9466.68 1213
9467.59 1103
9468.51 1037
9469.43 1040
9470.35 1005
9471.27 1021
9472.19 1020
9473.11 997
9474.03 1016
9474.95 1063
9475.87 1056
9476.78 1122
9477.70 1116
9478.62 1036
9479.54 1172
9480.46 1194
9481.38 1084
9482.30 1073
9483.22 1078
9484.14 1099
9485.06 1043
9485.98 1089
9486.90 1071
9487.82 1067
9488.74 1071
9489.66 1095
9490.58 1078
9491.50 1071
9492.42 1040
9493.34 1060
9494.26 1104
9495.18 1186
9496.10 1041
9497.02 1055
9497.94 1177
9498.86 1106
9499.78 1072
9500.70 1183
9501.62 1048
9502.54 1069
9503.46 999
9504.38 1104
9505.30 1081
9506.22 1058
9507.14 1036
9508.06 1053
9508.98 1068
9509.90 1089
9510.82 1076
9511.75 1037
9512.67 1003
9513.59 1013
9514.51 1070
9515.43 1008
9516.35 1138
9517.27 1108
9518.19 1079
9519.11 1050
9520.03 1071
9520.96 1127
9521.88 1128
9522.80 1084
9523.72 1161
9524.64 1212
9525.56 1030
9526.48 1107
9527.41 1079
9528.33 1151
9529.25 1236
9530.17 1204
9531.09 1088
9532.02 1051
9532.94 1091
9533.86 1153
9534.78 1198
9535.70 1147
9536.63 1258
9537.55 1382
9538.47 1346
9539.39 1380
9540.31 1409
9541.24 1429
9542.16 1449
9543.08 1385
9544.00 1305
9544.93 1308
9545.85 1278
9546.77 1209
9547.69 1205
9548.62 1219
9549.54 1150
9550.46 1142
9551.38 1170
9552.31 1083
9553.23 1136
9554.15 1124
9555.08 1051
9556.00 1080
9556.92 1085
9557.84 1173
9558.77 1109
9559.69 1070
9560.61 1068
9561.54 1074
9562.46 1160
9563.38 1103
9564.31 1077
9565.23 1073
9566.15 1147
9567.08 1228
9568.00 1173
9568.93 1192
9569.85 1138
9570.77 1147
9571.70 1187
9572.62 1243
9573.54 1278
9574.47 1201
9575.39 1077
9576.32 1099
9577.24 1133
9578.16 1159
9579.09 1085
9580.01 1121
9580.94 1116
9581.86 1133
9582.78 1188
9583.71 1194
9584.63 1115
9585.56 1144
9586.48 1134
9587.41 1093
9588.33 1064
9589.26 1039
9590.18 1087
9591.11 1167
9592.03 1180
9592.96 1137
9593.88 1135
9594.80 1225
9595.73 1201
9596.65 1178
9597.58 1178
9598.50 1191
9599.43 1105
9600.35 1167
9601.28 1212
9602.21 1214
9603.13 1247
9604.06 1128
9604.98 1144
9605.91 1155
9606.83 1142
9607.76 1210
9608.68 1183
9609.61 1148
9610.53 1166
9611.46 1176
9612.39 1197
9613.31 1241
9614.24 1212
9615.16 1212
9616.09 1223
9617.02 1276
9617.94 1238
9618.87 1204
9619.79 1215
9620.72 1240
9621.65 1155
9622.57 1233
9623.50 1195
9624.42 1222
9625.35 1236
9626.28 1268
9627.20 1206
9628.13 1302
9629.06 1242
9629.98 1161
9630.91 1147
9631.84 1159
9632.76 1285
9633.69 1340
9634.62 1224
9635.54 1186
9636.47 1280
9637.40 1301
9638.32 1360
9639.25 1337
9640.18 1227
9641.11 1276
9642.03 1304
9642.96 1284
9643.89 1266
9644.81 1307
9645.74 1313
9646.67 1352
9647.60 1317
9648.52 1297
9649.45 1365
9650.38 1453
9651.31 1357
9652.23 1315
9653.16 1387
9654.09 1466
9655.02 1512
9655.95 1532
9656.87 1551
9657.80 1555
9658.73 1527
9659.66 1516
9660.58 1484
9661.51 1404
9662.44 1509
9663.37 1342
9664.30 1393
9665.23 1449
9666.15 1374
9667.08 1342
9668.01 1340
9668.94 1395
9669.87 1401
9670.80 1383
9671.73 1421
9672.65 1496
9673.58 1460
9674.51 1404
9675.44 1464
9676.37 1497
9677.30 1457
9678.23 1467
9679.16 1372
9680.08 1442
9681.01 1409
9681.94 1377
9682.87 1328
9683.80 1388
9684.73 1391
9685.66 1410
9686.59 1503
9687.52 1453
9688.45 1441
9689.38 1445
9690.31 1506
9691.24 1385
9692.17 1454
9693.09 1499
9694.02 1418
9694.95 1406
9695.88 1385
9696.81 1443
9697.74 1533
9698.67 1472
9699.60 1504
9700.53 1435
9701.46 1440
9702.39 1540
9703.32 1498
9704.25 1642
9705.18 1544
9706.11 1566
9707.04 1734
9707.97 1579
9708.91 1591
9709.84 1637
9710.77 1524
9711.70 1482
9712.63 1417
9713.56 1363
9714.49 1401
9715.42 1509
9716.35 1461
9717.28 1422
9718.21 1518
9719.14 1556
9720.07 1513
9721.00 1584
9721.93 1494
9722.87 1383
9723.80 1406
9724.73 1519
9725.66 1431
9726.59 1495
9727.52 1492
9728.45 1396
9729.38 1446
9730.32 1425
9731.25 1353
9732.18 1326
9733.11 1448
9734.04 1418
9734.97 1405
9735.91 1360
9736.84 1451
9737.77 1500
9738.70 1412
9739.63 1377
9740.56 1362
9741.50 1402
9742.43 1397
9743.36 1267
9744.29 1364
9745.22 1263
9746.16 1400
9747.09 1389
9748.02 1296
9748.95 1278
9749.89 1283
9750.82 1262
9751.75 1338
9752.68 1248
9753.62 1275
9754.55 1209
9755.48 1239
9756.41 1256
9757.35 1331
9758.28 1317
9759.21 1285
9760.14 1186
9761.08 1216
9762.01 1218
9762.94 1201
9763.88 1209
9764.81 1231
9765.74 1204
9766.68 1271
9767.61 1313
9768.54 1258
9769.48 1152
9770.41 1263
9771.34 1202
9772.28 1259
9773.21 1264
9774.14 1265
9775.08 1242
9776.01 1219
9776.94 1281
9777.88 1297
9778.81 1192
9779.74 1182
9780.68 1172
9781.61 1211
9782.55 1172
9783.48 1151
9784.41 1206
9785.35 1271
9786.28 1234
9787.22 1320
9788.15 1286
9789.08 1277
9790.02 1280
9790.95 1249
9791.89 1290
9792.82 1252
9793.76 1253
9794.69 1224
9795.63 1184
9796.56 1195
9797.49 1105
9798.43 1183
9799.36 1142
9800.30 1182
9801.23 1205
9802.17 1130
9803.10 1135
9804.04 1164
9804.97 1141
9805.91 1187
9806.84 1182
9807.78 1072
9808.71 1094
9809.65 1156
9810.58 1130
9811.52 1056
9812.45 1054
9813.39 1131
9814.33 1150
9815.26 1074
9816.20 1097
9817.13 1085
9818.07 1110
9819.00 1165
9819.94 1073
9820.87 1101
9821.81 1035
9822.75 1061
9823.68 1034
9824.62 1126
9825.55 1148
9826.49 1059
9827.43 1039
9828.36 1046
9829.30 938
9830.23 1001
9831.17 989
9832.11 1034
9833.04 1065
9833.98 1071
9834.92 1031
9835.85 1035
9836.79 1084
9837.73 1034
9838.66 1037
9839.60 1076
9840.54 1099
9841.47 1006
9842.41 1020
9843.35 1051
9844.28 1019
9845.22 1020
9846.16 999
9847.09 1057
9848.03 1018
9848.97 1069
9849.90 1046
9850.84 1063
9851.78 1167
9852.72 1067
9853.65 1121
9854.59 1073
9855.53 1133
9856.47 1119
9857.40 1153
9858.34 1128
9859.28 1057
9860.22 1024
9861.15 1013
9862.09 1037
9863.03 1013
9863.97 972
9864.90 1054
9865.84 1092
9866.78 1051
9867.72 1008
9868.66 1057
9869.59 984
9870.53 996
9871.47 1029
9872.41 1053
9873.35 1047
9874.29 963
9875.22 977
9876.16 1013
9877.10 1052
9878.04 998
9878.98 996
9879.92 998
9880.85 986
9881.79 948
9882.73 1024
9883.67 1016
9884.61 982
9885.55 1062
9886.49 1053
9887.43 1038
9888.37 1002
9889.30 990
9890.24 968
9891.18 946
9892.12 1035
9893.06 1024
9894.00 1071
9894.94 996
9895.88 973
9896.82 1069
9897.76 1030
9898.70 934
9899.64 1024
9900.58 998
9901.52 1006
9902.45 1001
9903.39 951
9904.33 964
9905.27 951
9906.21 985
9907.15 947
9908.09 951
9909.03 1004
9909.97 989
9910.91 1061
9911.85 1009
9912.79 941
9913.73 971
9914.67 938
9915.61 1005
9916.55 966
9917.49 960
9918.44 938
9919.38 951
9920.32 948
9921.26 939
9922.20 1064
9923.14 978
9924.08 1071
9925.02 978
9925.96 991
9926.90 961
9927.84 955
9928.78 1031
9929.72 1057
9930.66 1039
9931.61 1088
9932.55 1117
9933.49 1282
9934.43 1258
9935.37 1243
9936.31 1283
9937.25 1240
9938.19 1206
9939.14 1168
9940.08 1164
9941.02 1189
9941.96 1086
9942.90 978
9943.84 948
9944.78 1041
9945.73 991
9946.67 999
9947.61 967
9948.55 995
9949.49 1061
9950.44 1041
9951.38 1007
9952.32 968
9953.26 979
9954.20 1040
9955.15 1035
9956.09 982
9957.03 918
9957.97 940
9958.91 1008
9959.86 1060
9960.80 1013
9961.74 933
9962.68 1042
9963.63 962
9964.57 969
9965.51 1003
9966.45 1046
9967.40 1018
9968.34 1018
9969.28 1042
9970.23 953
9971.17 1094
9972.11 1042
9973.05 1048
9974.00 951
9974.94 929
9975.88 1027
9976.83 951
9977.77 945
9978.71 966
9979.66 972
9980.60 937
9981.54 949
9982.49 1071
9983.43 935
9984.37 949
9985.32 1010
9986.26 956
9987.20 944
9988.15 984
9989.09 941
9990.04 909
9990.98 943
9991.92 946
9992.87 951
9993.81 978
9994.76 946
9995.70 969
9996.64 874
9997.59 906
9998.53 1010
9999.48 994
10000.42 870
10001.36 996
10002.31 969
10003.25 889
10004.20 948
10005.14 987
10006.09 929
10007.03 857
10007.98 917
10008.92 966
10009.87 933
10010.81 941
10011.76 914
10012.70 955
10013.64 952
10014.59 911
10015.53 878
10016.48 921
10017.43 906
10018.37 963
10019.32 953
10020.26 943
10021.21 863
10022.15 994
10023.10 886
10024.04 895
10024.99 841
10025.93 875
10026.88 921
10027.82 873
10028.77 919
10029.72 928
10030.66 888
10031.61 884
10032.55 912
10033.50 887
10034.44 910
10035.39 868
10036.34 942
10037.28 928
10038.23 909
10039.17 864
10040.12 860
10041.07 842
10042.01 920
10042.96 888
10043.91 865
10044.85 858
10045.80 883
10046.74 907
10047.69 911
10048.64 821
10049.58 903
10050.53 926
10051.48 881
10052.42 958
10053.37 852
10054.32 850
10055.27 950
10056.21 874
10057.16 872
10058.11 834
10059.05 780
10060.00 821
10060.95 860
10061.89 862
10062.84 815
10063.79 790
10064.74 805
10065.68 829
10066.63 819
10067.58 827
10068.53 900
10069.47 878
10070.42 877
10071.37 923
10072.32 874
10073.26 801
10074.21 815
10075.16 770
10076.11 838
10077.06 840
10078.00 831
10078.95 847
10079.90 797
10080.85 845
10081.80 893
10082.74 863
10083.69 874
10084.64 846
10085.59 782
10086.54 808
10087.49 842
10088.43 921
10089.38 862
10090.33 854
10091.28 818
10092.23 806
10093.18 842
10094.13 840
10095.07 848
10096.02 811
10096.97 792
10097.92 789
10098.87 796
10099.82 800
10100.77 846
10101.72 842
10102.67 901
10103.61 875
10104.56 806
10105.51 751
10106.46 847
10107.41 848
10108.36 872
10109.31 776
10110.26 805
10111.21 792
10112.16 834
10113.11 839
10114.06 855
10115.01 807
10115.96 788
10116.91 775
10117.86 783
10118.81 793
10119.76 752
10120.71 842
10121.66 823
10122.61 819
10123.56 789
10124.51 807
10125.46 779
10126.41 800
10127.36 843
10128.31 784
10129.26 743
10130.21 805
10131.16 774
10132.11 780
10133.06 876
10134.01 843
10134.96 848
10135.91 827
10136.86 850
10137.81 907
10138.76 827
10139.72 875
10140.67 886
10141.62 809
10142.57 774
10143.52 769
10144.47 763
10145.42 841
10146.37 785
10147.32 841
10148.28 758
10149.23 736
10150.18 782
10151.13 791
10152.08 803
10153.03 834
10153.98 853
10154.94 830
10155.89 806
10156.84 887
10157.79 834
10158.74 788
10159.69 888
10160.65 906
10161.60 813
10162.55 826
10163.50 844
10164.45 750
10165.41 822
10166.36 817
10167.31 847
10168.26 791
10169.21 835
10170.17 910
10171.12 890
10172.07 913
10173.02 824
10173.98 861
10174.93 852
10175.88 834
10176.83 862
10177.79 861
10178.74 863
10179.69 822
10180.64 880
10181.60 842
10182.55 811
10183.50 851
10184.46 841
10185.41 844
10186.36 894
10187.32 880
10188.27 850
10189.22 867
10190.18 888
10191.13 894
10192.08 832
10193.03 868
10193.99 840
10194.94 907
10195.90 896
10196.85 800
10197.80 803
10198.76 838
10199.71 862
10200.66 836
10201.62 921
10202.57 941
10203.52 847
10204.48 856
10205.43 927
10206.39 871
10207.34 910
10208.29 879
10209.25 880
10210.20 887
10211.16 816
10212.11 930
10213.07 963
10214.02 915
10214.97 891
10215.93 875
10216.88 879
10217.84 924
10218.79 912
10219.75 856
10220.70 893
10221.66 903
10222.61 864
10223.57 862
10224.52 865
10225.48 826
10226.43 831
10227.39 889
10228.34 809
10229.30 858
10230.25 885
10231.21 846
10232.16 874
10233.12 871
10234.07 904
10235.03 850
10235.98 839
10236.94 801
10237.89 778
10238.85 856
10239.80 870
10240.76 936
10241.72 907
10242.67 909
10243.63 872
10244.58 965
10245.54 924
10246.49 912
10247.45 919
10248.41 852
10249.36 850
10250.32 838
10251.27 802
10252.23 885
10253.19 876
10254.14 850
10255.10 800
10256.06 808
10257.01 804
10257.97 865
10258.92 819
10259.88 814
10260.84 760
10261.79 854
10262.75 859
10263.71 836
10264.66 811
10265.62 863
10266.58 740
10267.53 783
10268.49 790
10269.45 743
10270.41 769
10271.36 832
10272.32 811
10273.28 809
10274.23 817
10275.19 783
10276.15 772
10277.11 854
10278.06 850
10279.02 834
10279.98 906
10280.94 812
10281.89 810
10282.85 754
10283.81 721
10284.77 741
10285.72 829
10286.68 788
10287.64 785
10288.60 785
10289.55 768
10290.51 785
10291.47 837
10292.43 780
10293.39 846
10294.34 787
10295.30 787
10296.26 814
10297.22 816
10298.18 813
10299.14 792
10300.09 836
10301.05 830
10302.01 786
10302.97 740
10303.93 753
10304.89 755
10305.85 783
10306.80 818
10307.76 770
10308.72 807
10309.68 754
10310.64 820
10311.60 852
10312.56 817
10313.52 890
10314.47 803
10315.43 741
10316.39 768
10317.35 748
10318.31 726
10319.27 812
10320.23 830
10321.19 830
10322.15 824
10323.11 810
10324.07 710
10325.03 719
10325.99 796
10326.95 763
10327.91 774
10328.87 727
10329.83 732
10330.79 802
10331.75 853
10332.71 874
10333.67 829
10334.63 828
10335.59 853
10336.55 889
10337.51 953
10338.47 903
10339.43 882
10340.39 941
10341.35 865
10342.31 845
10343.27 866
10344.23 795
10345.19 793
10346.15 806
10347.11 823
10348.07 778
10349.03 748
10349.99 750
10350.95 803
10351.91 851
10352.87 737
10353.83 846
10354.79 798
10355.76 775
10356.72 797
10357.68 843
10358.64 794
10359.60 772
10360.56 795
10361.52 776
10362.48 708
10363.45 756
10364.41 754
10365.37 745
10366.33 772
10367.29 733
10368.25 766
10369.21 750
10370.18 768
10371.14 756
10372.10 773
10373.06 757
10374.02 697
10374.98 763
10375.95 747
10376.91 800
10377.87 769
10378.83 727
10379.79 720
10380.76 708
10381.72 695
10382.68 750
10383.64 687
10384.61 666
10385.57 718
10386.53 754
10387.49 753
10388.46 729
10389.42 734
10390.38 744
10391.34 702
10392.31 758
10393.27 714
10394.23 756
10395.19 768
10396.16 757
10397.12 744
10398.08 745
10399.05 756
10400.01 695
10400.97 775
10401.93 755
10402.90 759
10403.86 752
10404.82 844
10405.79 821
10406.75 754
10407.71 784
10408.68 798
10409.64 739
10410.60 768
10411.57 810
10412.53 753
10413.50 782
10414.46 808
10415.42 792
10416.39 723
10417.35 794
10418.31 798
10419.28 880
10420.24 771
10421.21 782
10422.17 864
10423.13 782
10424.10 824
10425.06 862
10426.03 837
10426.99 849
10427.96 899
10428.92 832
10429.88 856
10430.85 868
10431.81 838
10432.78 825
10433.74 799
10434.71 713
10435.67 794
10436.64 803
10437.60 749
10438.57 757
10439.53 717
10440.50 709
10441.46 798
10442.43 739
10443.39 760
10444.36 764
10445.32 844
10446.29 845
10447.25 770
10448.22 756
10449.18 728
10450.15 748
10451.11 723
10452.08 739
10453.04 736
10454.01 725
10454.97 747
10455.94 673
10456.91 683
10457.87 734
10458.84 744
10459.80 704
10460.77 675
10461.73 738
10462.70 683
10463.67 654
10464.63 719
10465.60 756
10466.56 751
10467.53 690
10468.50 746
10469.46 722
10470.43 753
10471.40 685
10472.36 779
10473.33 824
10474.30 737
10475.26 764
10476.23 746
10477.19 760
10478.16 695
10479.13 668
10480.09 706
10481.06 738
10482.03 675
10483.00 708
10483.96 709
10484.93 753
10485.90 777
10486.86 769
10487.83 756
10488.80 703
10489.76 747
10490.73 776
10491.70 772
10492.67 688
10493.63 755
10494.60 742
10495.57 713
10496.54 774
10497.50 752
10498.47 731
10499.44 722
10500.41 692
10501.37 765
10502.34 762
10503.31 741
10504.28 698
10505.25 743
10506.21 745
10507.18 773
10508.15 754
10509.12 710
10510.09 756
10511.05 773
10512.02 755
10512.99 701
10513.96 777
10514.93 708
10515.90 827
10516.86 778
10517.83 704
10518.80 714
10519.77 734
10520.74 729
10521.71 698
10522.68 700
10523.64 733
10524.61 677
10525.58 785
10526.55 793
10527.52 725
10528.49 744
10529.46 714
10530.43 715
10531.40 785
10532.36 768
10533.33 800
10534.30 759
10535.27 725
10536.24 729
10537.21 740
10538.18 672
10539.15 690
10540.12 725
10541.09 724
10542.06 716
10543.03 795
10544.00 740
10544.97 773
10545.94 804
10546.91 758
10547.88 709
10548.85 747
10549.82 741
10550.79 750
10551.76 774
10552.73 742
10553.70 784
10554.67 809
10555.64 775
10556.61 768
10557.58 791
10558.55 767
10559.52 753
10560.49 791
10561.46 721
10562.43 753
10563.40 818
10564.37 813
10565.34 790
10566.31 776
10567.28 824
10568.25 794
10569.23 757
10570.20 729
10571.17 740
10572.14 778
10573.11 804
10574.08 788
10575.05 749
10576.02 731
10576.99 759
10577.96 747
10578.94 775
10579.91 798
10580.88 756
10581.85 800
10582.82 764
10583.79 789
10584.76 746
10585.74 832
10586.71 834
10587.68 803
10588.65 761
10589.62 762
10590.60 801
10591.57 783
10592.54 738
10593.51 776
10594.48 820
10595.45 750
10596.43 774
10597.40 750
10598.37 814
10599.34 781
10600.32 867
10601.29 838
10602.26 849
10603.23 805
10604.21 742
10605.18 877
10606.15 855
10607.12 763
10608.10 748
10609.07 796
10610.04 838
10611.01 754
10611.99 771
10612.96 735
10613.93 750
10614.91 789
10615.88 744
10616.85 725
10617.82 756
10618.80 682
10619.77 737
10620.74 815
10621.72 812
10622.69 695
10623.66 795
10624.64 796
10625.61 755
10626.58 718
10627.56 771
10628.53 790
10629.51 792
10630.48 854
10631.45 765
10632.43 772
10633.40 811
10634.37 839
10635.35 774
10636.32 749
10637.30 872
10638.27 848
10639.24 817
10640.22 792
10641.19 815
10642.17 795
10643.14 853
10644.11 849
10645.09 899
10646.06 835
10647.04 932
10648.01 995
10648.99 989
10649.96 911
10650.94 981
10651.91 907
10652.89 821
10653.86 846
10654.83 865
10655.81 833
10656.78 869
10657.76 790
10658.73 782
10659.71 793
10660.68 817
10661.66 782
10662.63 766
10663.61 709
10664.59 814
10665.56 868
10666.54 803
10667.51 795
10668.49 750
10669.46 814
10670.44 812
10671.41 802
10672.39 738
10673.36 735
10674.34 786
10675.32 769
10676.29 840
10677.27 752
10678.24 823
10679.22 819
10680.19 763
10681.17 750
10682.15 808
10683.12 845
10684.10 840
10685.08 714
10686.05 734
10687.03 804
10688.00 815
10688.98 792
10689.96 737
10690.93 855
10691.91 829
10692.89 822
10693.86 847
10694.84 826
10695.82 741
10696.79 769
10697.77 805
10698.75 764
10699.72 762
10700.70 758
10701.68 747
10702.65 701
10703.63 740
10704.61 755
10705.59 791
10706.56 860
10707.54 703
10708.52 828
10709.49 735
10710.47 704
10711.45 760
10712.43 760
10713.40 738
10714.38 724
10715.36 783
10716.34 784
10717.31 767
10718.29 784
10719.27 759
10720.25 763
10721.22 758
10722.20 738
10723.18 739
10724.16 816
10725.14 798
10726.11 760
10727.09 800
10728.07 815
10729.05 775
10730.03 787
10731.01 699
10731.98 644
10732.96 756
10733.94 771
10734.92 799
10735.90 803
10736.88 763
10737.85 780
10738.83 735
10739.81 828
10740.79 768
10741.77 782
10742.75 757
10743.73 809
10744.71 734
10745.69 797
10746.66 749
10747.64 826
10748.62 812
10749.60 848
10750.58 769
10751.56 729
10752.54 862
10753.52 781
10754.50 771
10755.48 763
10756.46 797
10757.44 802
10758.42 759
10759.39 767
10760.37 790
10761.35 774
10762.33 768
10763.31 766
10764.29 788
10765.27 842
10766.25 768
10767.23 781
10768.21 815
10769.19 757
10770.17 817
10771.15 817
10772.13 728
10773.11 792
10774.09 799
10775.07 727
10776.05 769
10777.03 773
10778.02 769
10779.00 849
10779.98 800
10780.96 829
10781.94 785
10782.92 784
10783.90 834
10784.88 817
10785.86 828
10786.84 803
10787.82 792
10788.80 783
10789.78 800
10790.76 873
10791.75 876
10792.73 835
10793.71 912
10794.69 883
10795.67 847
10796.65 780
10797.63 773
10798.61 773
10799.60 808
10800.58 771
10801.56 829
10802.54 753
10803.52 831
10804.50 826
10805.49 813
10806.47 838
10807.45 786
10808.43 855
10809.41 897
10810.39 814
10811.38 799
10812.36 764
10813.34 824
10814.32 812
10815.30 825
10816.29 763
10817.27 769
10818.25 746
10819.23 826
10820.22 817
10821.20 886
10822.18 858
10823.16 835
10824.15 868
10825.13 843
10826.11 779
10827.09 799
10828.08 840
10829.06 883
10830.04 886
10831.02 800
10832.01 850
10832.99 865
10833.97 804
10834.96 790
10835.94 830
10836.92 832
10837.91 803
10838.89 815
10839.87 863
10840.85 842
10841.84 762
10842.82 803
10843.81 839
10844.79 856
10845.77 868
10846.76 840
10847.74 911
10848.72 895
10849.71 816
10850.69 832
10851.67 900
10852.66 840
10853.64 898
10854.63 908
10855.61 855
10856.59 893
10857.58 826
10858.56 903
10859.55 902
10860.53 954
10861.51 962
10862.50 928
10863.48 937
10864.47 870
10865.45 939
10866.44 880
10867.42 907
10868.41 933
10869.39 917
10870.37 921
10871.36 1016
10872.34 917
10873.33 942
10874.31 960
10875.30 961
10876.28 912
10877.27 876
10878.25 973
10879.24 902
10880.22 932
10881.21 926
10882.19 963
10883.18 981
10884.16 945
10885.15 907
10886.13 954
10887.12 1024
10888.11 912
10889.09 887
10890.08 1003
10891.06 980
10892.05 927
10893.03 964
10894.02 904
10895.00 996
10895.99 1042
10896.98 1046
10897.96 1008
10898.95 1012
10899.93 1017
10900.92 1005
10901.91 1034
10902.89 974
10903.88 974
10904.86 1096
10905.85 1015
10906.84 966
10907.82 969
10908.81 1028
10909.80 1006
10910.78 1043
10911.77 1063
10912.76 1139
10913.74 1114
10914.73 1033
10915.72 991
10916.70 1049
10917.69 1095
10918.68 1085
10919.66 1141
10920.65 1130
10921.64 1073
10922.62 1062
10923.61 1126
10924.60 1088
10925.58 1113
10926.57 1105
10927.56 1062
10928.55 1100
10929.53 1161
10930.52 1217
10931.51 1084
10932.50 1080
10933.48 1132
10934.47 1052
10935.46 1093
10936.45 1135
10937.43 1159
10938.42 1124
10939.41 1114
10940.40 1101
10941.38 1176
10942.37 1178
10943.36 1152
10944.35 1159
10945.34 1169
10946.32 1133
10947.31 1139
10948.30 1255
10949.29 1150
10950.28 1273
10951.27 1289
10952.25 1291
10953.24 1321
10954.23 1267
10955.22 1210
10956.21 1240
10957.20 1219
10958.18 1286
10959.17 1208
10960.16 1227
10961.15 1359
10962.14 1345
10963.13 1430
10964.12 1425
10965.11 1419
10966.10 1451
10967.08 1548
10968.07 1475
10969.06 1482
10970.05 1373
10971.04 1396
10972.03 1385
10973.02 1487
10974.01 1390
10975.00 1304
10975.99 1292
10976.98 1354
10977.97 1327
10978.96 1242
10979.95 1297
10980.94 1329
10981.92 1268
10982.91 1309
10983.90 1370
10984.89 1330
10985.88 1374
10986.87 1300
10987.86 1284
10988.85 1336
10989.84 1345
10990.83 1347
10991.82 1310
10992.81 1325
10993.80 1357
10994.79 1259
10995.78 1297
10996.78 1268
10997.77 1290
10998.76 1326
10999.75 1363
11000.74 1431
11001.73 1499
11002.72 1484
11003.71 1427
11004.70 1616
11005.69 1647
11006.68 1785
11007.67 1862
11008.66 1836
11009.65 1903
11010.64 1829
11011.64 1766
11012.63 1662
11013.62 1568
11014.61 1383
11015.60 1417
11016.59 1383
11017.58 1338
11018.57 1282
11019.57 1221
11020.56 1254
11021.55 1210
11022.54 1199
11023.53 1337
11024.52 1214
11025.51 1189
11026.51 1233
11027.50 1209
11028.49 1160
11029.48 1162
11030.47 1165
11031.47 1190
11032.46 1173
11033.45 1116
11034.44 1188
11035.43 1117
11036.43 1106
11037.42 1198
11038.41 1121
11039.40 1150
11040.39 1169
11041.39 1095
11042.38 1189
11043.37 1222
11044.36 1146
11045.36 1064
11046.35 1156
11047.34 1104
11048.34 1082
11049.33 1107
11050.32 1078
11051.31 1034
11052.31 1089
11053.30 1032
11054.29 1096
11055.29 1040
11056.28 1055
11057.27 1009
11058.26 1030
11059.26 1045
11060.25 941
11061.24 980
11062.24 1078
11063.23 996
11064.22 989
11065.22 1047
11066.21 1037
11067.20 1022
11068.20 1059
11069.19 981
11070.19 969
11071.18 1074
11072.17 1023
11073.17 984
11074.16 1099
11075.15 1049
11076.15 1053
11077.14 1010
11078.14 1034
11079.13 1005
11080.12 979
11081.12 1079
11082.11 1011
11083.11 1052
11084.10 944
11085.10 948
11086.09 976
11087.08 1044
11088.08 969
11089.07 938
11090.07 956
11091.06 1043
11092.06 943
11093.05 922
11094.05 986
11095.04 946
11096.04 926
11097.03 941
11098.03 954
11099.02 917
11100.02 916
11101.01 951
11102.01 908
11103.00 961
11104.00 961
11104.99 928
11105.99 972
11106.98 950
11107.98 957
11108.97 945
11109.97 946
11110.96 986
11111.96 905
11112.95 926
11113.95 912
11114.95 951
11115.94 985
11116.94 909
11117.93 831
11118.93 931
11119.93 917
11120.92 884
11121.92 936
11122.91 918
11123.91 898
11124.91 882
11125.90 875
11126.90 901
11127.89 940
11128.89 902
11129.89 873
11130.88 879
11131.88 894
11132.88 956
11133.87 917
11134.87 870
11135.87 903
11136.86 952
11137.86 939
11138.86 889
11139.85 814
11140.85 876
11141.85 938
11142.84 861
11143.84 861
11144.84 863
11145.83 803
11146.83 872
11147.83 862
11148.83 871
11149.82 877
11150.82 887
11151.82 951
11152.82 918
11153.81 867
11154.81 876
11155.81 949
11156.80 947
11157.80 897
11158.80 812
11159.80 847
11160.80 831
11161.79 933
11162.79 862
11163.79 856
11164.79 864
11165.78 799
11166.78 811
11167.78 810
11168.78 863
11169.78 809
11170.78 834
11171.77 843
11172.77 884
11173.77 848
11174.77 862
11175.77 907
11176.77 837
11177.76 813
11178.76 796
11179.76 834
11180.76 845
11181.76 855
11182.76 850
11183.76 836
11184.75 815
11185.75 731
11186.75 845
11187.75 865
11188.75 859
11189.75 824
11190.75 853
11191.75 831
11192.75 784
11193.75 835
11194.75 824
11195.74 824
11196.74 819
11197.74 877
11198.74 896
11199.74 788
11200.74 836
11201.74 873
11202.74 827
11203.74 798
11204.74 872
11205.74 831
11206.74 867
11207.74 851
11208.74 826
11209.74 794
11210.74 849
11211.74 885
11212.74 853
11213.74 805
11214.74 874
11215.74 810
11216.74 787
11217.74 868
11218.74 850
11219.74 843
11220.74 856
11221.74 804
11222.74 828
11223.74 817
11224.74 773
11225.74 814
11226.74 821
11227.75 825
11228.75 760
11229.75 746
11230.75 792
11231.75 822
11232.75 874
11233.75 906
11234.75 831
11235.75 789
11236.75 796
11237.76 860
11238.76 856
11239.76 832
11240.76 831
11241.76 842
11242.76 783
11243.76 891
11244.76 877
11245.77 823
11246.77 793
11247.77 801
11248.77 820
11249.77 829
11250.77 784
11251.78 763
11252.78 715
11253.78 748
11254.78 807
11255.78 786
11256.79 740
11257.79 759
11258.79 754
11259.79 784
11260.79 782
11261.80 747
11262.80 726
11263.80 799
11264.80 763
11265.81 706
11266.81 779
11267.81 787
11268.81 786
11269.82 806
11270.82 777
11271.82 790
11272.82 806
11273.83 839
11274.83 807
11275.83 794
11276.84 850
11277.84 785
11278.84 806
11279.85 810
11280.85 768
11281.85 816
11282.85 857
11283.86 823
11284.86 803
11285.86 834
11286.87 816
11287.87 807
11288.87 770
11289.88 790
11290.88 811
11291.89 793
11292.89 792
11293.89 801
11294.90 787
11295.90 755
11296.90 804
11297.91 797
11298.91 829
11299.92 841
11300.92 822
11301.92 762
11302.93 739
11303.93 787
11304.94 839
11305.94 846
11306.94 828
11307.95 844
11308.95 790
11309.96 754
11310.96 794
11311.97 725
11312.97 779
11313.98 842
11314.98 785
11315.98 817
11316.99 828
11317.99 806
11319.00 785
11320.00 850
11321.01 875
11322.01 879
11323.02 889
11324.02 916
11325.03 837
11326.03 829
11327.04 849
11328.04 870
11329.05 806
11330.05 841
11331.06 795
11332.07 824
11333.07 801
11334.08 755
11335.08 800
11336.09 857
11337.09 866
11338.10 874
11339.10 839
11340.11 867
11341.12 856
11342.12 855
11343.13 802
11344.13 856
11345.14 832
11346.15 824
11347.15 885
11348.16 953
11349.16 897
11350.17 906
11351.18 854
11352.18 889
11353.19 867
11354.20 861
11355.20 873
11356.21 955
11357.21 863
11358.22 870
11359.23 844
11360.23 811
11361.24 809
11362.25 784
11363.25 851
11364.26 783
11365.27 804
11366.28 819
11367.28 811
11368.29 783
11369.30 800
11370.30 764
11371.31 809
11372.32 822
11373.32 759
11374.33 775
11375.34 872
11376.35 849
11377.35 820
11378.36 828
11379.37 773
11380.38 806
11381.38 861
11382.39 839
11383.40 842
11384.41 778
11385.41 827
11386.42 823
11387.43 879
11388.44 905
11389.45 772
11390.45 822
11391.46 860
11392.47 835
11393.48 857
11394.49 831
11395.49 871
11396.50 781
11397.51 830
11398.52 868
11399.53 802
11400.54 860
11401.55 799
11402.55 826
11403.56 776
11404.57 900
11405.58 872
11406.59 842
11407.60 842
11408.61 780
11409.61 774
11410.62 810
11411.63 777
11412.64 829
11413.65 890
11414.66 845
11415.67 818
11416.68 801
11417.69 864
11418.70 899
11419.71 870
11420.71 825
11421.72 858
11422.73 830
11423.74 861
11424.75 828
11425.76 807
11426.77 835
11427.78 861
11428.79 883
11429.80 784
11430.81 819
11431.82 929
11432.83 897
11433.84 879
11434.85 865
11435.86 871
11436.87 850
11437.88 858
11438.89 871
11439.90 830
11440.91 924
11441.92 904
11442.93 855
11443.94 817
11444.95 916
11445.96 909
11446.97 914
11447.98 873
11448.99 894
11450.00 960
11451.01 905
11452.03 890
11453.04 892
11454.05 945
11455.06 939
11456.07 903
11457.08 939
11458.09 954
11459.10 981
11460.11 964
11461.12 951
11462.14 928
11463.15 911
11464.16 963
11465.17 928
11466.18 855
11467.19 934
11468.20 894
11469.21 952
11470.23 931
11471.24 963
11472.25 946
11473.26 972
11474.27 1002
11475.28 904
11476.30 802
11477.31 858
11478.32 910
11479.33 967
11480.34 944
11481.36 1026
11482.37 991
11483.38 940
11484.39 935
11485.40 940
11486.42 1001
11487.43 957
11488.44 949
11489.45 862
11490.47 911
11491.48 934
11492.49 945
11493.50 973
11494.52 926
11495.53 1016
11496.54 966
11497.55 955
11498.57 926
11499.58 903
11500.59 958
11501.61 913
11502.62 1003
11503.63 978
11504.64 1057
11505.66 1042
11506.67 974
11507.68 991
11508.70 980
11509.71 1026
11510.72 1079
11511.74 955
11512.75 949
11513.76 972
11514.78 972
11515.79 1024
11516.80 986
11517.82 963
11518.83 969
11519.84 971
11520.86 1021
11521.87 1038
11522.89 977
11523.90 931
11524.91 997
11525.93 984
11526.94 1025
11527.96 1014
11528.97 1020
11529.98 1049
11531.00 990
11532.01 1033
11533.03 1001
11534.04 1042
11535.06 1075
11536.07 1069
11537.08 1047
11538.10 1092
11539.11 1099
11540.13 1042
11541.14 1070
11542.16 1134
11543.17 1190
11544.19 1159
11545.20 1109
11546.22 1159
11547.23 1063
11548.25 1080
11549.26 1153
11550.28 1037
11551.29 1081
11552.31 1146
11553.32 1192
11554.34 1135
11555.35 1111
11556.37 1110
11557.38 1183
11558.40 1210
11559.41 1190
11560.43 1137
11561.45 1159
11562.46 1214
11563.48 1225
11564.49 1178
11565.51 1144
11566.52 1225
11567.54 1191
11568.56 1206
11569.57 1292
11570.59 1299
11571.60 1329
11572.62 1265
11573.64 1190
11574.65 1214
11575.67 1313
11576.68 1271
11577.70 1293
11578.72 1347
11579.73 1342
11580.75 1356
11581.77 1438
11582.78 1449
11583.80 1492
11584.82 1508
11585.83 1528
11586.85 1546
11587.87 1463
11588.88 1520
11589.90 1585
11590.92 1580
11591.93 1639
11592.95 1632
11593.97 1698
11594.98 1804
11596.00 1771
11597.02 1765
11598.03 1833
11599.05 1763
11600.07 1890
11601.09 2020
11602.10 2068
11603.12 2300
11604.14 2501
11605.16 2632
11606.17 3028
11607.19 3167
11608.21 3285
11609.23 3520
11610.24 3421
11611.26 3240
11612.28 2948
11613.30 2570
11614.32 2356
11615.33 2209
11616.35 2083
11617.37 1807
11618.39 1652
11619.41 1661
11620.42 1624
11621.44 1614
11622.46 1604
11623.48 1624
11624.50 1510
11625.51 1622
11626.53 1491
11627.55 1500
11628.57 1514
11629.59 1461
11630.61 1405
11631.63 1366
11632.64 1344
11633.66 1411
11634.68 1382
11635.70 1353
11636.72 1327
11637.74 1304
11638.76 1300
11639.78 1336
11640.80 1354
11641.81 1371
11642.83 1390
11643.85 1374
11644.87 1340
11645.89 1272
11646.91 1335
11647.93 1332
11648.95 1354
11649.97 1320
11650.99 1275
11652.01 1183
11653.03 1210
11654.05 1194
11655.07 1174
11656.09 1210
11657.11 1152
11658.13 1130
11659.15 1172
11660.17 1237
11661.19 1194
11662.21 1219
11663.23 1222
11664.25 1266
11665.27 1221
11666.29 1147
11667.31 1168
11668.33 1217
11669.35 1187
11670.37 1120
11671.39 1169
11672.41 1200
11673.43 1204
11674.45 1260
11675.47 1257
11676.49 1209
11677.51 1159
11678.53 1230
11679.55 1217
11680.57 1243
11681.59 1330
11682.61 1285
11683.64 1308
11684.66 1278
11685.68 1303
11686.70 1298
11687.72 1247
11688.74 1281
11689.76 1293
11690.78 1281
11691.80 1259
11692.83 1350
11693.85 1333
11694.87 1336
11695.89 1249
11696.91 1234
11697.93 1238
11698.95 1196
11699.98 1187
11701.00 1207
11702.02 1196
11703.04 1189
11704.06 1293
11705.08 1194
11706.11 1199
11707.13 1177
11708.15 1243
11709.17 1242
11710.19 1182
11711.22 1184
11712.24 1123
11713.26 1122
11714.28 1120
11715.31 1199
11716.33 1144
11717.35 1193
11718.37 1101
11719.40 1107
11720.42 1046
11721.44 1087
11722.46 1104
11723.49 1087
11724.51 1120
11725.53 1127
11726.55 1093
11727.58 1063
11728.60 1011
11729.62 1126
11730.65 1045
11731.67 994
11732.69 1008
11733.71 1026
11734.74 1024
11735.76 1032
11736.78 1060
11737.81 1020
11738.83 1049
11739.85 1035
11740.88 1002
11741.90 1006
11742.92 931
11743.95 996
11744.97 923
11746.00 957
11747.02 996
11748.04 1047
11749.07 999
11750.09 984
11751.11 962
11752.14 979
11753.16 1049
11754.19 993
11755.21 1038
11756.23 1057
11757.26 1023
11758.28 962
11759.31 951
11760.33 1007
11761.36 1016
11762.38 980
11763.40 983
11764.43 1007
11765.45 996
11766.48 1000
11767.50 1055
11768.53 1037
11769.55 944
11770.58 868
11771.60 927
11772.63 926
11773.65 986
11774.68 981
11775.70 986
11776.73 922
11777.75 939
11778.78 934
11779.80 903
11780.83 908
11781.85 884
11782.88 909
11783.90 911
11784.93 932
11785.95 927
11786.98 922
11788.00 948
11789.03 939
11790.05 985
11791.08 913
11792.11 941
11793.13 904
11794.16 900
11795.18 903
11796.21 931
11797.23 897
11798.26 905
11799.29 962
11800.31 911
11801.34 876
11802.36 872
11803.39 872
11804.42 971
11805.44 970
11806.47 919
11807.50 839
11808.52 864
11809.55 915
11810.57 885
11811.60 911
11812.63 861
11813.65 897
11814.68 889
11815.71 855
11816.73 877
11817.76 892
11818.79 942
11819.81 919
11820.84 882
11821.87 852
11822.90 890
11823.92 919
11824.95 886
11825.98 923
11827.00 846
11828.03 870
11829.06 964
11830.09 938
11831.11 925
11832.14 921
11833.17 885
11834.20 839
11835.22 871
11836.25 909
11837.28 928
11838.31 963
11839.33 947
11840.36 906
11841.39 917
11842.42 987
11843.45 956
11844.47 954
11845.50 887
11846.53 882
11847.56 845
11848.59 892
11849.61 1005
11850.64 892
11851.67 955
11852.70 944
11853.73 969
11854.75 910
11855.78 923
11856.81 920
11857.84 945
11858.87 970
11859.90 974
11860.93 938
11861.95 962
11862.98 948
11864.01 959
11865.04 949
11866.07 931
11867.10 935
11868.13 922
11869.16 963
11870.19 998
11871.21 967
11872.24 909
11873.27 1013
11874.30 967
11875.33 961
11876.36 938
11877.39 954
11878.42 983
11879.45 978
11880.48 953
11881.51 977
11882.54 1032
11883.57 963
11884.60 986
11885.63 1018
11886.66 1061
11887.69 1006
11888.72 976
11889.75 1010
11890.78 1068
11891.81 1064
11892.84 1041
11893.87 1055
11894.90 1100
11895.93 1049
11896.96 1044
11897.99 1055
11899.02 970
11900.05 1066
11901.08 1071
11902.11 1134
11903.14 1067
11904.17 1030
11905.20 986
11906.23 1097
11907.26 1071
11908.29 1073
11909.32 1187
11910.35 1168
11911.38 1162
11912.42 1183
11913.45 1090
11914.48 1120
11915.51 1167
11916.54 1174
11917.57 1096
11918.60 1031
11919.63 1037
11920.66 1119
11921.70 1110
11922.73 1060
11923.76 1130
11924.79 1125
11925.82 1093
11926.85 1170
11927.88 1089
11928.92 1037
11929.95 1022
11930.98 1107
11932.01 1114
11933.04 1128
11934.07 1179
11935.11 1228
11936.14 1231
11937.17 1329
11938.20 1294
11939.23 1400
11940.27 1456
11941.30 1419
11942.33 1453
11943.36 1560
11944.40 1526
11945.43 1465
11946.46 1323
11947.49 1189
11948.53 1273
11949.56 1199
11950.59 1214
11951.62 1138
11952.66 1111
11953.69 1062
11954.72 1090
11955.75 1097
11956.79 1098
11957.82 1061
11958.85 1060
11959.88 1023
11960.92 1013
11961.95 1021
11962.98 1075
11964.02 1021
11965.05 1009
11966.08 1077
11967.12 1043
11968.15 1034
11969.18 1012
11970.22 1001
11971.25 939
11972.28 937
11973.32 994
11974.35 1026
11975.38 985
11976.42 985
11977.45 996
11978.49 1081
11979.52 1025
11980.55 987
11981.59 1034
11982.62 1069
11983.66 1015
11984.69 980
11985.72 1033
11986.76 1018
11987.79 997
11988.83 1020
11989.86 1057
11990.89 1026
11991.93 971
11992.96 1049
11994.00 989
11995.03 962
11996.07 1003
11997.10 1022
11998.14 987
11999.17 1023
12000.20 1011
12001.24 968
12002.27 974
12003.31 1038
12004.34 1120
12005.38 1091
12006.41 1015
12007.45 1023
12008.48 1038
12009.52 992
12010.55 1023
12011.59 995
12012.62 1000
12013.66 1042
12014.70 1073
12015.73 1086
12016.77 1052
12017.80 1071
12018.84 1130
12019.87 1040
12020.91 1115
12021.94 1020
12022.98 1034
12024.02 1063
12025.05 1059
12026.09 1034
12027.12 1037
12028.16 1072
12029.19 1020
12030.23 966
12031.27 1054
12032.30 1074
12033.34 1070
12034.37 1101
12035.41 1107
12036.45 1021
12037.48 1003
12038.52 1079
12039.56 1003
12040.59 1103
12041.63 1056
12042.67 1045
12043.70 1120
12044.74 1038
12045.78 1026
12046.81 983
12047.85 1021
12048.89 995
12049.92 1033
12050.96 984
12052.00 999
12053.03 1031
12054.07 972
12055.11 1020
12056.14 1035
12057.18 983
12058.22 1088
12059.26 1074
12060.29 1020
12061.33 1074
12062.37 997
12063.41 1027
12064.44 1053
12065.48 984
12066.52 1117
12067.56 1050
12068.59 1019
12069.63 1032
12070.67 1027
12071.71 1044
12072.74 1104
12073.78 1041
12074.82 1068
12075.86 1005
12076.90 1047
12077.93 976
12078.97 1030
12080.01 1046
12081.05 1048
12082.09 1008
12083.13 1003
12084.16 1060
12085.20 1051
12086.24 998
12087.28 975
12088.32 1039
12089.36 1062
12090.39 1051
12091.43 1094
12092.47 1065
12093.51 1028
12094.55 1037
12095.59 1062
12096.63 1148
12097.67 1063
12098.70 1055
12099.74 1053
12100.78 1005
12101.82 1026
12102.86 1076
12103.90 1109
12104.94 1108
12105.98 1137
12107.02 1147
12108.06 1185
12109.10 1214
12110.14 1168
12111.18 1165
12112.22 1301
12113.25 1270
12114.29 1209
12115.33 1170
12116.37 1146
12117.41 1132
12118.45 1111
12119.49 1022
12120.53 992
12121.57 1008
12122.61 986
12123.65 928
12124.69 922
12125.73 954
12126.77 962
12127.81 952
12128.85 973
12129.89 924
12130.93 929
12131.97 904
12133.02 891
12134.06 913
12135.10 923
12136.14 928
12137.18 907
12138.22 984
12139.26 974
12140.30 928
12141.34 860
12142.38 851
12143.42 889
12144.46 904
12145.50 856
12146.54 856
12147.59 884
12148.63 974
12149.67 954
12150.71 858
12151.75 863
12152.79 891
12153.83 902
12154.87 880
12155.92 857
12156.96 921
12158.00 939
12159.04 832
12160.08 893
12161.12 937
12162.17 956
12163.21 861
12164.25 817
12165.29 821
12166.33 888
12167.37 853
12168.42 894
12169.46 895
12170.50 910
12171.54 926
12172.58 911
12173.63 860
12174.67 845
12175.71 851
12176.75 837
12177.80 802
12178.84 818
12179.88 833
12180.92 887
12181.97 847
12183.01 843
12184.05 863
12185.09 834
12186.14 849
12187.18 823
12188.22 855
12189.26 844
12190.31 887
12191.35 829
12192.39 818
12193.44 823
12194.48 852
12195.52 878
12196.57 850
12197.61 796
12198.65 874
12199.70 874
12200.74 842
12201.78 847
12202.83 815
12203.87 871
12204.91 832
12205.96 813
12207.00 789
12208.04 846
12209.09 881
12210.13 837
12211.17 853
12212.22 860
12213.26 923
12214.31 887
12215.35 805
12216.39 764
12217.44 771
12218.48 847
12219.53 818
12220.57 797
12221.61 844
12222.66 878
12223.70 862
12224.75 827
12225.79 859
12226.84 761
12227.88 772
12228.93 799
12229.97 839
12231.01 771
12232.06 757
12233.10 751
12234.15 787
12235.19 782
12236.24 762
12237.28 777
12238.33 797
12239.37 781
12240.42 821
12241.46 805
12242.51 790
12243.55 837
12244.60 821
12245.64 763
12246.69 822
12247.74 815
12248.78 769
12249.83 830
12250.87 839
12251.92 804
12252.96 770
12254.01 786
12255.05 871
12256.10 786
12257.15 796
12258.19 884
12259.24 851
12260.28 850
12261.33 831
12262.37 818
12263.42 764
12264.47 779
12265.51 829
12266.56 833
12267.61 831
12268.65 818
12269.70 808
12270.74 852
12271.79 772
12272.84 790
12273.88 789
12274.93 842
12275.98 754
12277.02 791
12278.07 872
12279.12 859
12280.16 790
12281.21 786
12282.26 811
12283.30 862
12284.35 803
12285.40 816
12286.44 757
12287.49 786
12288.54 804
12289.59 768
12290.63 745
12291.68 755
12292.73 767
12293.77 719
12294.82 694
12295.87 790
12296.92 771
12297.96 753
12299.01 729
12300.06 795
12301.11 767
12302.15 765
12303.20 796
12304.25 815
12305.30 758
12306.35 784
12307.39 817
12308.44 812
12309.49 783
12310.54 747
12311.59 762
12312.63 853
12313.68 755
12314.73 784
12315.78 745
12316.83 760
12317.88 745
12318.92 711
12319.97 709
12321.02 797
12322.07 756
12323.12 718
12324.17 723
12325.21 764
12326.26 710
12327.31 701
12328.36 775
12329.41 758
12330.46 795
12331.51 790
12332.56 783
12333.61 736
12334.65 776
12335.70 768
12336.75 681
12337.80 701
12338.85 674
12339.90 695
12340.95 769
12342.00 721
12343.05 665
12344.10 668
12345.15 737
12346.20 788
12347.25 741
12348.30 740
12349.35 718
12350.40 732
12351.45 733
12352.50 717
12353.55 777
12354.60 761
12355.65 778
12356.70 803
12357.75 761
12358.80 734
12359.85 676
12360.90 839
12361.95 824
12363.00 734
12364.05 707
12365.10 700
12366.15 718
12367.20 705
12368.25 680
12369.30 750
12370.35 772
12371.40 712
12372.45 760
12373.50 745
12374.55 767
12375.60 714
12376.65 721
12377.70 737
12378.76 791
12379.81 827
12380.86 800
12381.91 770
12382.96 754
12384.01 773
12385.06 743
12386.11 808
12387.17 838
12388.22 746
12389.27 752
12390.32 755
12391.37 765
12392.42 750
12393.47 752
12394.53 810
12395.58 798
12396.63 825
12397.68 712
12398.73 753
12399.78 731
12400.84 741
12401.89 737
12402.94 744
12403.99 746
12405.04 700
12406.10 763
12407.15 773
12408.20 773
12409.25 765
12410.31 803
12411.36 749
12412.41 782
12413.46 751
12414.51 710
12415.57 764
12416.62 763
12417.67 753
12418.72 775
12419.78 768
12420.83 778
12421.88 822
12422.94 807
12423.99 743
12425.04 762
12426.09 812
12427.15 804
12428.20 775
12429.25 827
12430.31 787
12431.36 804
12432.41 788
12433.47 779
12434.52 755
12435.57 734
12436.63 832
12437.68 809
12438.73 803
12439.79 822
12440.84 808
12441.89 821
12442.95 803
12444.00 791
12445.06 818
12446.11 816
12447.16 790
12448.22 733
12449.27 718
12450.33 736
12451.38 786
12452.43 746
12453.49 753
12454.54 788
12455.60 790
12456.65 782
12457.70 837
12458.76 792
12459.81 776
12460.87 839
12461.92 783
12462.98 818
12464.03 759
12465.09 746
12466.14 810
12467.19 783
12468.25 789
12469.30 826
12470.36 768
12471.41 760
12472.47 777
12473.52 847
12474.58 805
12475.63 817
12476.69 781
12477.74 783
12478.80 782
12479.85 769
12480.91 811
12481.97 824
12483.02 807
12484.08 793
12485.13 828
12486.19 796
12487.24 857
12488.30 860
12489.35 794
12490.41 810
12491.47 822
12492.52 872
12493.58 927
12494.63 920
12495.69 865
12496.74 873
12497.80 883
12498.86 921
12499.91 1014
12500.97 1083
12502.03 1163
12503.08 1191
12504.14 1254
12505.19 1320
12506.25 1308
12507.31 1278
12508.36 1225
12509.42 1136
12510.48 1091
12511.53 1083
12512.59 981
12513.65 954
12514.70 894
12515.76 919
12516.82 877
12517.87 882
12518.93 889
12519.99 879
12521.04 855
12522.10 832
12523.16 786
12524.22 814
12525.27 818
12526.33 822
12527.39 766
12528.44 781
12529.50 788
12530.56 804
12531.62 806
12532.67 784
12533.73 748
12534.79 860
12535.85 787
12536.90 801
12537.96 828
12539.02 803
12540.08 771
12541.14 768
12542.19 799
12543.25 820
12544.31 838
12545.37 809
12546.43 821
12547.48 889
12548.54 890
12549.60 778
12550.66 735
12551.72 809
12552.77 763
12553.83 761
12554.89 822
12555.95 806
12557.01 792
12558.07 795
12559.13 782
12560.18 751
12561.24 761
12562.30 832
12563.36 821
12564.42 849
12565.48 821
12566.54 806
12567.60 780
12568.65 810
12569.71 771
12570.77 788
12571.83 862
12572.89 865
12573.95 815
12575.01 814
12576.07 788
12577.13 773
12578.19 790
12579.25 922
12580.31 939
12581.37 868
12582.43 871
12583.49 969
12584.55 954
12585.60 938
12586.66 1039
12587.72 916
12588.78 955
12589.84 971
12590.90 959
12591.96 892
12593.02 919
12594.08 883
12595.14 821
12596.20 765
12597.26 855
12598.32 825
12599.39 868
12600.45 796
12601.51 813
12602.57 885
12603.63 858
12604.69 825
12605.75 879
12606.81 793
12607.87 763
12608.93 842
12609.99 833
12611.05 790
12612.11 786
12613.17 838
12614.23 832
12615.30 842
12616.36 788
12617.42 766
12618.48 808
12619.54 818
12620.60 759
12621.66 801
12622.72 819
12623.78 771
12624.85 749
12625.91 749
12626.97 731
12628.03 770
12629.09 743
12630.15 724
12631.22 747
12632.28 752
12633.34 697
12634.40 706
12635.46 747
12636.52 763
12637.59 753
12638.65 791
12639.71 748
12640.77 792
12641.83 752
12642.90 795
12643.96 782
12645.02 723
12646.08 757
12647.14 704
12648.21 721
12649.27 718
12650.33 778
12651.39 755
12652.46 731
12653.52 711
12654.58 737
12655.65 733
12656.71 795
12657.77 779
12658.83 748
12659.90 761
12660.96 749
12662.02 811
12663.09 810
12664.15 789
12665.21 765
12666.27 797
12667.34 840
12668.40 827
12669.46 804
12670.53 774
12671.59 769
12672.65 692
12673.72 713
12674.78 732
12675.84 749
12676.91 722
12677.97 755
12679.04 801
12680.10 781
12681.16 720
12682.23 710
12683.29 719
12684.35 747
12685.42 717
12686.48 792
12687.55 803
12688.61 734
12689.67 696
12690.74 723
12691.80 739
12692.87 720
12693.93 707
12695.00 695
12696.06 767
12697.12 747
12698.19 721
12699.25 709
12700.32 719
12701.38 737
12702.45 764
12703.51 747
12704.58 778
12705.64 752
12706.71 732
12707.77 745
12708.84 777
12709.90 777
12710.97 731
12712.03 744
12713.10 749
12714.16 698
12715.23 747
12716.29 753
12717.36 699
12718.42 747
12719.49 750
12720.55 711
12721.62 713
12722.68 720
12723.75 661
12724.81 737
12725.88 707
12726.95 759
12728.01 675
12729.08 722
12730.14 766
12731.21 766
12732.28 737
12733.34 716
12734.41 707
12735.47 725
12736.54 686
12737.61 646
12738.67 653
12739.74 643
12740.80 718
12741.87 660
12742.94 720
12744.00 710
12745.07 644
12746.14 689
12747.20 743
12748.27 747
12749.34 724
12750.40 718
12751.47 695
12752.54 665
12753.60 717
12754.67 697
12755.74 710
12756.80 667
12757.87 675
12758.94 671
12760.00 678
12761.07 673
12762.14 655
12763.21 679
12764.27 614
12765.34 676
12766.41 663
12767.47 646
12768.54 580
12769.61 645
12770.68 655
12771.74 658
12772.81 642
12773.88 637
12774.95 698
12776.02 707
12777.08 682
12778.15 681
12779.22 704
12780.29 743
12781.35 675
12782.42 700
12783.49 663
12784.56 670
12785.63 621
12786.70 652
12787.76 649
12788.83 633
12789.90 652
12790.97 721
12792.04 711
12793.11 723
12794.17 675
12795.24 674
12796.31 623
12797.38 671
12798.45 649
12799.52 589
12800.59 636
12801.65 611
12802.72 670
12803.79 619
12804.86 635
12805.93 649
12807.00 611
12808.07 628
12809.14 653
12810.21 688
12811.28 607
12812.34 636
12813.41 632
12814.48 679
12815.55 672
12816.62 646
12817.69 599
12818.76 610
12819.83 621
12820.90 647
12821.97 626
12823.04 615
12824.11 648
12825.18 643
12826.25 636
12827.32 681
12828.39 629
12829.46 665
12830.53 664
12831.60 594
12832.67 631
12833.74 641
12834.81 705
12835.88 677
12836.95 619
12838.02 656
12839.09 666
12840.16 600
12841.23 629
12842.30 660
12843.37 607
12844.44 654
12845.51 690
12846.58 620
12847.66 650
12848.73 620
12849.80 625
12850.87 622
12851.94 613
12853.01 636
12854.08 720
12855.15 626
12856.22 591
12857.29 611
12858.36 646
12859.44 642
12860.51 641
12861.58 668
12862.65 634
12863.72 599
12864.79 629
12865.86 593
12866.94 622
12868.01 604
12869.08 553
12870.15 581
12871.22 587
12872.29 577
12873.37 577
12874.44 613
12875.51 585
12876.58 609
12877.65 639
12878.73 611
12879.80 622
12880.87 601
12881.94 607
12883.01 549
12884.09 562
12885.16 637
12886.23 644
12887.30 595
12888.38 545
12889.45 575
12890.52 579
12891.59 583
12892.67 595
12893.74 571
12894.81 621
12895.88 614
12896.96 583
12898.03 608
12899.10 609
12900.18 576
12901.25 562
12902.32 594
12903.39 560
12904.47 550
12905.54 640
12906.61 629
12907.69 595
12908.76 631
12909.83 582
12910.91 603
12911.98 596
12913.05 655
12914.13 618
12915.20 607
12916.28 591
12917.35 561
12918.42 566
12919.50 583
12920.57 571
12921.64 561
12922.72 592
12923.79 626
12924.87 597
12925.94 580
12927.01 563
12928.09 613
12929.16 569
12930.24 567
12931.31 546
12932.38 626
12933.46 633
12934.53 635
12935.61 580
12936.68 553
12937.76 616
12938.83 611
12939.91 625
12940.98 662
12942.05 665
12943.13 597
12944.20 631
12945.28 591
12946.35 548
12947.43 532
12948.50 559
12949.58 643
12950.65 586
12951.73 577
12952.80 588
12953.88 593
12954.95 626
12956.03 619
12957.10 670
12958.18 594
12959.26 574
12960.33 523
12961.41 513
12962.48 570
12963.56 636
12964.63 635
12965.71 611
12966.78 663
12967.86 639
12968.94 562
12970.01 566
12971.09 575
12972.16 617
12973.24 637
12974.32 630
12975.39 620
12976.47 621
12977.54 554
12978.62 635
12979.70 597
12980.77 581
12981.85 583
12982.93 607
12984.00 586
12985.08 569
12986.15 563
12987.23 567
12988.31 602
12989.38 660
12990.46 601
12991.54 548
12992.61 539
12993.69 603
12994.77 566
12995.85 592
12996.92 605
12998.00 574
12999.08 577
13000.15 602
13001.23 637
13002.31 619
13003.38 600
13004.46 592
13005.54 598
13006.62 628
13007.69 690
13008.77 620
13009.85 587
13010.93 579
13012.00 570
13013.08 638
13014.16 610
13015.24 605
13016.32 583
13017.39 582
13018.47 573
13019.55 590
13020.63 555
13021.70 602
13022.78 626
13023.86 620
13024.94 588
13026.02 579
13027.10 607
13028.17 633
13029.25 627
13030.33 627
13031.41 609
13032.49 568
13033.57 594
13034.64 613
13035.72 591
13036.80 572
13037.88 597
13038.96 622
13040.04 577
13041.12 635
13042.19 581
13043.27 583
13044.35 613
13045.43 587
13046.51 558
13047.59 603
13048.67 679
13049.75 605
13050.83 625
13051.91 616
13052.99 652
13054.06 604
13055.14 576
13056.22 638
13057.30 636
13058.38 637
13059.46 602
13060.54 616
13061.62 649
13062.70 582
13063.78 587
13064.86 622
13065.94 580
13067.02 607
13068.10 574
13069.18 599
13070.26 599
13071.34 588
13072.42 586
13073.50 609
13074.58 650
13075.66 628
13076.74 629
13077.82 605
13078.90 640
13079.98 643
13081.06 545
13082.14 571
13083.22 542
13084.30 563
13085.38 581
13086.47 641
13087.55 618
13088.63 588
13089.71 612
13090.79 577
13091.87 590
13092.95 556
13094.03 607
13095.11 613
13096.19 616
13097.27 612
13098.36 593
13099.44 580
13100.52 615
13101.60 660
13102.68 585
13103.76 583
13104.84 564
13105.93 576
13107.01 557
13108.09 571
13109.17 571
13110.25 565
13111.33 594
13112.42 605
13113.50 624
13114.58 582
13115.66 641
13116.74 606
13117.82 582
13118.91 592
13119.99 606
13121.07 583
13122.15 611
13123.23 595
13124.32 596
13125.40 664
13126.48 601
13127.56 632
13128.65 617
13129.73 595
13130.81 620
13131.89 569
13132.98 558
13134.06 597
13135.14 624
13136.22 566
13137.31 588
13138.39 556
13139.47 588
13140.56 581
13141.64 595
13142.72 608
13143.81 627
13144.89 651
13145.97 613
13147.05 638
13148.14 574
13149.22 563
13150.30 636
13151.39 611
13152.47 635
13153.55 630
13154.64 583
13155.72 612
13156.81 590
13157.89 606
13158.97 608
13160.06 631
13161.14 657
13162.22 603
13163.31 598
13164.39 559
13165.48 595
13166.56 590
13167.64 564
13168.73 595
13169.81 579
13170.90 651
13171.98 624
13173.06 633
13174.15 662
13175.23 654
13176.32 657
13177.40 675
13178.49 580
13179.57 557
13180.66 555
13181.74 576
13182.82 585
13183.91 651
13184.99 641
13186.08 619
13187.16 597
13188.25 586
13189.33 616
13190.42 574
13191.50 580
13192.59 579
13193.67 622
13194.76 570
13195.84 577
13196.93 571
13198.01 578
13199.10 605
13200.19 636
13201.27 550
13202.36 583
13203.44 608
13204.53 615
13205.61 587
13206.70 567
13207.78 586
13208.87 571
13209.96 616
13211.04 589
13212.13 561
13213.21 588
13214.30 576
13215.38 582
13216.47 613
13217.56 595
13218.64 551
13219.73 530
13220.82 568
13221.90 547
13222.99 581
13224.07 576
13225.16 541
13226.25 606
13227.33 606
13228.42 582
13229.51 621
13230.59 581
13231.68 612
13232.77 627
13233.85 611
13234.94 606
13236.03 616
13237.11 615
13238.20 635
13239.29 590
13240.38 580
13241.46 618
13242.55 598
13243.64 621
13244.72 566
13245.81 592
13246.90 589
13247.99 605
13249.07 572
13250.16 624
13251.25 630
13252.34 638
13253.42 627
13254.51 593
13255.60 649
13256.69 611
13257.77 656
13258.86 638
13259.95 642
13261.04 617
13262.13 649
13263.21 640
13264.30 621
13265.39 649
13266.48 664
13267.57 617
13268.65 648
13269.74 641
13270.83 677
13271.92 672
13273.01 643
13274.10 648
13275.18 606
13276.27 665
13277.36 693
13278.45 650
13279.54 658
13280.63 621
13281.72 677
13282.80 673
13283.89 663
13284.98 637
13286.07 661
13287.16 695
13288.25 644
13289.34 639
13290.43 640
13291.52 625
13292.61 641
13293.69 627
13294.78 665
13295.87 701
13296.96 703
13298.05 636
13299.14 687
13300.23 653
13301.32 643
13302.41 628
13303.50 672
13304.59 688
13305.68 664
13306.77 761
13307.86 711
13308.95 743
13310.04 703
13311.13 712
13312.22 754
13313.31 721
13314.40 676
13315.49 713
13316.58 716
13317.67 704
13318.76 688
13319.85 644
13320.94 732
13322.03 694
13323.12 662
13324.21 656
13325.30 696
13326.39 641
13327.48 736
13328.57 723
13329.66 679
13330.75 705
13331.85 673
13332.94 695
13334.03 675
13335.12 702
13336.21 757
13337.30 796
13338.39 706
13339.48 719
13340.57 723
13341.66 702
13342.76 699
13343.85 763
13344.94 751
13346.03 716
13347.12 714
13348.21 715
13349.30 766
13350.40 717
13351.49 696
13352.58 722
13353.67 791
13354.76 733
13355.85 743
13356.95 756
13358.04 762
13359.13 765
13360.22 744
13361.31 752
13362.41 748
13363.50 725
13364.59 695
13365.68 715
13366.77 703
13367.87 784
13368.96 809
13370.05 718
13371.14 709
13372.24 832
13373.33 735
13374.42 734
13375.51 799
13376.61 885
13377.70 807
13378.79 810
13379.88 815
13380.98 812
13382.07 826
13383.16 830
13384.26 758
13385.35 755
13386.44 765
13387.54 803
13388.63 732
13389.72 712
13390.81 745
13391.91 778
13393.00 681
13394.09 677
13395.19 762
13396.28 680
13397.37 662
13398.47 717
13399.56 727
13400.66 674
13401.75 665
13402.84 664
13403.94 642
13405.03 731
13406.12 659
13407.22 687
13408.31 683
13409.41 728
13410.50 701
13411.59 724
13412.69 660
13413.78 727
13414.88 727
13415.97 697
13417.07 686
13418.16 699
13419.25 729
13420.35 733
13421.44 686
13422.54 688
13423.63 716
13424.73 729
13425.82 769
13426.92 775
13428.01 697
13429.11 697
13430.20 667
13431.29 664
13432.39 666
13433.48 676
13434.58 704
13435.67 678
13436.77 743
13437.86 728
13438.96 692
13440.06 723
13441.15 717
13442.25 685
13443.34 690
13444.44 711
13445.53 669
13446.63 708
13447.72 723
13448.82 757
13449.91 689
13451.01 675
13452.11 707
13453.20 695
13454.30 634
13455.39 712
13456.49 748
13457.59 699
13458.68 698
13459.78 748
13460.87 708
13461.97 721
13463.07 801
13464.16 737
13465.26 730
13466.35 746
13467.45 713
13468.55 688
13469.64 741
13470.74 713
13471.84 782
13472.93 757
13474.03 711
13475.13 707
13476.22 753
13477.32 748
13478.42 742
13479.51 777
13480.61 732
13481.71 709
13482.80 748
13483.90 796
13485.00 734
13486.10 670
13487.19 675
13488.29 702
13489.39 730
13490.48 770
13491.58 737
13492.68 791
13493.78 786
13494.87 762
13495.97 728
13497.07 757
13498.17 791
13499.26 833
13500.36 750
13501.46 777
13502.56 817
13503.65 771
13504.75 851
13505.85 773
13506.95 844
13508.05 820
13509.14 767
13510.24 818
13511.34 841
13512.44 765
13513.54 858
13514.64 858
13515.73 745
13516.83 793
13517.93 807
13519.03 718
13520.13 746
13521.23 781
13522.32 739
13523.42 704
13524.52 703
13525.62 738
13526.72 696
13527.82 682
13528.92 688
13530.02 718
13531.12 795
13532.21 731
13533.31 696
13534.41 693
13535.51 694
13536.61 704
13537.71 698
13538.81 697
13539.91 687
13541.01 727
13542.11 680
13543.21 687
13544.31 688
13545.41 711
13546.50 768
13547.60 681
13548.70 714
13549.80 726
13550.90 729
13552.00 689
13553.10 698
13554.20 644
13555.30 714
13556.40 702
13557.50 749
13558.60 710
13559.70 643
13560.80 743
13561.90 708
13563.00 653
13564.10 691
13565.20 620
13566.30 637
13567.41 653
13568.51 621
13569.61 623
13570.71 659
13571.81 684
13572.91 654
13574.01 706
13575.11 612
13576.21 644
13577.31 658
13578.41 697
13579.51 670
13580.61 670
13581.71 682
13582.82 695
13583.92 716
13585.02 693
13586.12 709
13587.22 692
13588.32 675
13589.42 674
13590.52 734
13591.63 781
13592.73 736
13593.83 683
13594.93 697
13596.03 720
13597.13 655
13598.24 697
13599.34 708
13600.44 688
13601.54 690
13602.64 777
13603.74 730
13604.85 643
13605.95 705
13607.05 667
13608.15 632
13609.25 625
13610.36 744
13611.46 737
13612.56 701
13613.66 690
13614.77 690
13615.87 716
13616.97 706
13618.07 736
13619.18 696
13620.28 658
13621.38 708
13622.48 686
13623.59 712
13624.69 689
13625.79 660
13626.89 680
13628.00 726
13629.10 732
13630.20 620
13631.31 647
13632.41 691
13633.51 622
13634.62 657
13635.72 689
13636.82 724
13637.93 739
13639.03 651
13640.13 700
13641.24 669
13642.34 691
13643.44 653
13644.55 677
13645.65 655
13646.75 720
13647.86 731
13648.96 719
13650.06 719
13651.17 661
13652.27 697
13653.38 698
13654.48 644
13655.58 716
13656.69 709
13657.79 668
13658.90 624
13660.00 689
13661.10 686
13662.21 648
13663.31 681
13664.42 668
13665.52 685
13666.63 625
13667.73 690
13668.84 739
13669.94 664
13671.04 682
13672.15 752
13673.25 661
13674.36 669
13675.46 654
13676.57 688
13677.67 632
13678.78 727
13679.88 709
13680.99 702
13682.09 636
13683.20 635
13684.30 754
13685.41 768
13686.51 679
13687.62 675
13688.72 722
13689.83 715
13690.94 636
13692.04 645
13693.15 669
13694.25 747
13695.36 696
13696.46 677
13697.57 727
13698.67 757
13699.78 688
13700.89 719
13701.99 691
13703.10 720
13704.20 725
13705.31 718
13706.42 753
13707.52 738
13708.63 710
13709.73 669
13710.84 721
13711.95 710
13713.05 780
13714.16 737
13715.27 735
13716.37 771
13717.48 782
13718.59 792
13719.69 750
13720.80 691
13721.91 813
13723.01 802
13724.12 750
13725.23 799
13726.33 740
13727.44 777
13728.55 781
13729.65 746
13730.76 792
13731.87 787
13732.98 798
13734.08 772
13735.19 812
13736.30 803
13737.40 824
13738.51 804
13739.62 779
13740.73 809
13741.83 791
13742.94 886
13744.05 856
13745.16 844
13746.26 816
13747.37 748
13748.48 803
13749.59 870
13750.70 873
13751.80 827
13752.91 838
13754.02 857
13755.13 907
13756.24 883
13757.34 777
13758.45 875
13759.56 884
13760.67 835
13761.78 923
13762.88 919
13763.99 942
13765.10 872
13766.21 832
13767.32 851
13768.43 853
13769.54 912
13770.64 999
13771.75 922
13772.86 1008
13773.97 968
13775.08 993
13776.19 1018
13777.30 989
13778.41 1055
13779.52 1029
13780.62 1138
13781.73 1105
13782.84 1105
13783.95 1175
13785.06 1166
13786.17 1150
13787.28 1225
13788.39 1125
13789.50 1114
13790.61 1014
13791.72 977
13792.83 982
13793.94 893
13795.05 916
13796.16 912
13797.27 891
13798.38 848
13799.49 855
13800.60 865
13801.71 846
13802.82 810
13803.93 791
13805.04 828
13806.15 836
13807.26 795
13808.37 794
13809.48 803
13810.59 793
13811.70 752
13812.81 806
13813.92 806
13815.03 789
13816.14 793
13817.25 791
13818.36 845
13819.47 828
13820.58 817
13821.69 811
13822.80 763
13823.91 781
13825.02 810
13826.13 802
13827.25 746
13828.36 728
13829.47 811
13830.58 875
13831.69 839
13832.80 740
13833.91 829
13835.02 763
13836.13 731
13837.25 757
13838.36 796
13839.47 751
13840.58 770
13841.69 790
13842.80 760
13843.91 725
13845.03 706
13846.14 718
13847.25 760
13848.36 755
13849.47 772
13850.59 753
13851.70 783
13852.81 767
13853.92 741
13855.03 766
13856.15 776
13857.26 706
13858.37 729
13859.48 774
13860.59 762
13861.71 804
13862.82 803
13863.93 776
13865.04 813
13866.16 774
13867.27 751
13868.38 782
13869.49 852
13870.61 824
13871.72 763
13872.83 835
13873.95 777
13875.06 813
13876.17 797
13877.28 844
13878.40 888
13879.51 813
13880.62 821
13881.74 786
13882.85 783
13883.96 744
13885.08 696
13886.19 773
13887.30 763
13888.42 773
13889.53 743
13890.64 738
13891.76 705
13892.87 732
13893.98 746
13895.10 785
13896.21 772
13897.33 688
13898.44 753
13899.55 740
13900.67 723
13901.78 727
13902.89 745
13904.01 744
13905.12 800
13906.24 767
13907.35 759
13908.47 818
13909.58 748
13910.69 775
13911.81 761
13912.92 752
13914.04 726
13915.15 742
13916.27 736
13917.38 723
13918.50 697
13919.61 709
13920.72 714
13921.84 710
13922.95 718
13924.07 685
13925.18 728
13926.30 711
13927.41 743
13928.53 701
13929.64 679
13930.76 753
13931.87 742
13932.99 718
13934.10 755
13935.22 659
13936.34 699
13937.45 718
13938.57 760
13939.68 758
13940.80 689
13941.91 727
13943.03 681
13944.14 667
13945.26 726
13946.38 765
13947.49 695
13948.61 701
13949.72 725
13950.84 698
13951.95 719
13953.07 722
13954.19 657
13955.30 780
13956.42 723
13957.53 709
13958.65 698
13959.77 719
13960.88 733
13962.00 704
13963.12 652
13964.23 717
13965.35 692
13966.47 668
13967.58 722
13968.70 702
13969.82 705
13970.93 659
13972.05 625
13973.17 701
13974.28 704
13975.40 689
13976.52 673
13977.63 665
13978.75 698
13979.87 682
13980.99 652
13982.10 655
13983.22 689
13984.34 639
13985.45 677
13986.57 644
13987.69 694
13988.81 717
13989.92 709
13991.04 713
13992.16 662
13993.28 689
13994.39 695
13995.51 696
13996.63 685
13997.75 723
13998.87 688
13999.98 693
14001.10 687
14002.22 727
14003.34 733
14004.46 722
14005.57 696
14006.69 662
14007.81 676
14008.93 687
14010.05 659
14011.16 660
14012.28 660
14013.40 678
14014.52 723
14015.64 711
14016.76 733
14017.88 710
14018.99 713
14020.11 726
14021.23 715
14022.35 696
14023.47 712
14024.59 699
14025.71 711
14026.83 774
14027.94 728
14029.06 709
14030.18 723
14031.30 734
14032.42 724
14033.54 742
14034.66 773
14035.78 778
14036.90 740
14038.02 723
14039.14 783
14040.26 706
14041.38 728
14042.50 727
14043.62 704
14044.74 723
14045.86 707
14046.97 732
14048.09 716
14049.21 720
14050.33 662
14051.45 647
14052.57 656
14053.69 664
14054.81 691
14055.93 701
14057.05 719
14058.17 707
14059.30 718
14060.42 731
14061.54 710
14062.66 667
14063.78 715
14064.90 662
14066.02 655
14067.14 678
14068.26 742
14069.38 733
14070.50 712
14071.62 707
14072.74 725
14073.86 740
14074.98 691
14076.10 669
14077.23 751
14078.35 700
14079.47 671
14080.59 698
14081.71 712
14082.83 661
14083.95 643
14085.07 737
14086.19 727
14087.32 722
14088.44 739
14089.56 792
14090.68 813
14091.80 743
14092.92 761
14094.05 719
14095.17 692
14096.29 747
14097.41 715
14098.53 783
14099.65 778
14100.78 757
14101.90 810
14103.02 758
14104.14 762
14105.26 814
14106.39 797
14107.51 847
14108.63 791
14109.75 799
14110.88 766
14112.00 812
14113.12 812
14114.24 809
14115.37 791
14116.49 746
14117.61 713
14118.73 708
14119.86 760
14120.98 773
14122.10 711
14123.22 709
14124.35 691
14125.47 709
14126.59 712
14127.72 699
14128.84 712
14129.96 752
14131.09 725
14132.21 689
14133.33 691
14134.45 672
14135.58 691
14136.70 647
14137.82 636
14138.95 675
14140.07 722
14141.20 641
14142.32 687
14143.44 657
14144.57 683
14145.69 667
14146.81 695
14147.94 696
14149.06 804
14150.19 758
14151.31 716
14152.43 707
14153.56 705
14154.68 753
14155.81 728
14156.93 699
14158.05 681
14159.18 705
14160.30 676
14161.43 739
14162.55 743
14163.68 683
14164.80 700
14165.92 766
14167.05 756
14168.17 691
14169.30 665
14170.42 706
14171.55 703
14172.67 658
14173.80 658
14174.92 667
14176.05 640
14177.17 736
14178.30 674
14179.42 639
14180.55 649
14181.67 679
14182.80 713
14183.92 627
14185.05 631
14186.17 628
14187.30 658
14188.42 676
14189.55 608
14190.67 641
14191.80 652
14192.93 668
14194.05 644
14195.18 604
14196.30 582
14197.43 616
14198.55 647
14199.68 628
14200.81 688
14201.93 689
14203.06 660
14204.18 669
14205.31 671
14206.44 649
14207.56 692
14208.69 662
14209.82 682
14210.94 649
14212.07 607
14213.19 628
14214.32 611
14215.45 624
14216.57 614
14217.70 597
14218.83 660
14219.95 614
14221.08 631
14222.21 622
14223.33 603
14224.46 611
14225.59 612
14226.71 655
14227.84 622
14228.97 627
14230.10 623
14231.22 585
14232.35 569
14233.48 603
14234.60 644
14235.73 669
14236.86 598
14237.99 618
14239.11 655
14240.24 618
14241.37 631
14242.50 629
14243.62 599
14244.75 623
14245.88 637
14247.01 587
14248.13 581
14249.26 601
14250.39 576
14251.52 626
14252.65 574
14253.77 569
14254.90 644
14256.03 588
14257.16 574
14258.29 590
14259.42 560
14260.54 624
14261.67 590
14262.80 633
14263.93 575
14265.06 552
14266.19 562
14267.31 620
14268.44 568
14269.57 579
14270.70 566
14271.83 549
14272.96 567
14274.09 629
14275.22 614
14276.34 540
14277.47 573
14278.60 555
14279.73 571
14280.86 595
14281.99 628
14283.12 610
14284.25 585
14285.38 634
14286.51 519
14287.64 553
14288.76 555
14289.89 591
14291.02 551
14292.15 527
14293.28 560
14294.41 518
14295.54 562
14296.67 555
14297.80 563
14298.93 576
14300.06 563
14301.19 571
14302.32 579
14303.45 529
14304.58 598
14305.71 563
14306.84 548
14307.97 572
14309.10 577
14310.23 551
14311.36 578
14312.49 541
14313.62 589
14314.75 571
14315.88 598
14317.01 574
14318.15 554
14319.28 500
14320.41 505
14321.54 543
14322.67 549
14323.80 514
14324.93 532
14326.06 515
14327.19 525
14328.32 546
14329.45 522
14330.58 544
14331.72 605
14332.85 556
14333.98 596
14335.11 538
14336.24 547
14337.37 550
14338.50 566
14339.63 508
14340.77 548
14341.90 506
14343.03 529
14344.16 580
14345.29 585
14346.42 562
14347.56 479
14348.69 537
14349.82 538
14350.95 572
14352.08 510
14353.21 470
14354.35 482
14355.48 501
14356.61 528
14357.74 519
14358.88 521
14360.01 530
14361.14 524
14362.27 500
14363.40 480
14364.54 513
14365.67 574
14366.80 542
14367.93 504
14369.07 475
14370.20 491
14371.33 523
14372.46 567
14373.60 545
14374.73 505
14375.86 514
14377.00 532
14378.13 557
14379.26 535
14380.39 535
14381.53 516
14382.66 455
14383.79 464
14384.93 488
14386.06 526
14387.19 554
14388.33 551
14389.46 502
14390.59 550
14391.73 504
14392.86 519
14393.99 529
14395.13 527
14396.26 510
14397.40 510
14398.53 491
14399.66 540
14400.80 537
14401.93 513
14403.06 480
14404.20 518
14405.33 521
14406.47 469
14407.60 460
14408.74 505
14409.87 515
14411.00 478
14412.14 511
14413.27 530
14414.41 525
14415.54 509
14416.68 534
14417.81 516
14418.94 515
14420.08 484
14421.21 524
14422.35 491
14423.48 531
14424.62 512
14425.75 499
14426.89 553
14428.02 503
14429.16 504
14430.29 498
14431.43 529
14432.56 504
14433.70 480
14434.83 529
14435.97 534
14437.10 475
14438.24 488
14439.37 558
14440.51 551
14441.64 483
14442.78 515
14443.92 507
14445.05 550
14446.19 531
14447.32 545
14448.46 506
14449.59 490
14450.73 508
14451.87 537
14453.00 569
14454.14 529
14455.27 539
14456.41 498
14457.55 564
14458.68 543
14459.82 525
14460.95 481
14462.09 486
14463.23 531
14464.36 474
14465.50 502
14466.64 506
14467.77 513
14468.91 520
14470.05 523
14471.18 533
14472.32 563
14473.46 533
14474.59 553
14475.73 571
14476.87 542
14478.00 527
14479.14 572
14480.28 581
14481.41 530
14482.55 524
14483.69 507
14484.83 535
14485.96 562
14487.10 556
14488.24 531
14489.37 534
14490.51 535
14491.65 533
14492.79 518
14493.92 519
14495.06 538
14496.20 556
14497.34 549
14498.47 526
14499.61 555
14500.75 566
14501.89 575
14503.03 519
14504.16 485
14505.30 515
14506.44 575
14507.58 507
14508.72 518
14509.85 504
14510.99 526
14512.13 546
14513.27 535
14514.41 510
14515.55 527
14516.68 526
14517.82 491
14518.96 522
14520.10 573
14521.24 562
14522.38 518
14523.51 570
14524.65 528
14525.79 501
14526.93 530
14528.07 520
14529.21 526
14530.35 526
14531.49 526
14532.63 566
14533.76 538
14534.90 517
14536.04 507
14537.18 529
14538.32 539
14539.46 508
14540.60 542
14541.74 513
14542.88 528
14544.02 522
14545.16 544
14546.30 537
14547.44 583
14548.58 566
14549.72 542
14550.86 533
14552.00 501
14553.14 483
14554.28 531
14555.42 532
14556.56 505
14557.70 563
14558.84 587
14559.98 542
14561.12 533
14562.26 550
14563.40 543
14564.54 553
14565.68 558
14566.82 560
14567.96 543
14569.10 520
14570.24 532
14571.38 572
14572.52 616
14573.66 526
14574.80 514
14575.94 547
14577.08 556
14578.22 523
14579.36 510
14580.51 557
14581.65 521
14582.79 594
14583.93 567
14585.07 602
14586.21 595
14587.35 562
14588.49 554
14589.63 608
14590.78 577
14591.92 629
14593.06 597
14594.20 574
14595.34 568
14596.48 621
14597.62 603
14598.77 578
14599.91 636
14601.05 639
14602.19 694
14603.33 686
14604.48 655
14605.62 610
14606.76 670
14607.90 717
14609.04 637
14610.19 634
14611.33 656
14612.47 650
14613.61 608
14614.75 604
14615.90 660
14617.04 640
14618.18 635
14619.32 620
14620.47 628
14621.61 667
14622.75 685
14623.89 644
14625.04 651
14626.18 675
14627.32 701
14628.46 665
14629.61 650
14630.75 713
14631.89 681
14633.04 715
14634.18 748
14635.32 720
14636.47 716
14637.61 745
14638.75 700
14639.89 753
14641.04 734
14642.18 772
14643.32 760
14644.47 799
14645.61 757
14646.76 751
14647.90 850
14649.04 752
14650.19 759
14651.33 775
14652.47 732
14653.62 683
14654.76 707
14655.90 663
14657.05 635
14658.19 666
14659.34 610
14660.48 618
14661.62 633
14662.77 643
14663.91 621
14665.06 666
14666.20 637
14667.35 658
14668.49 650
14669.63 630
14670.78 588
14671.92 594
14673.07 595
14674.21 552
14675.36 618
14676.50 554
14677.65 590
14678.79 627
14679.94 654
14681.08 641
14682.23 605
14683.37 547
14684.52 592
14685.66 577
14686.81 574
14687.95 558
14689.10 507
14690.24 549
14691.39 537
14692.53 510
14693.68 562
14694.82 617
14695.97 563
14697.11 577
14698.26 545
14699.41 552
14700.55 513
14701.70 586
14702.84 540
14703.99 493
14705.13 585
14706.28 554
14707.43 546
14708.57 500
14709.72 565
14710.86 548
14712.01 574
14713.16 536
14714.30 584
14715.45 545
14716.59 513
14717.74 581
14718.89 527
14720.03 516
14721.18 525
14722.33 592
14723.47 600
14724.62 506
14725.77 570
14726.91 580
14728.06 538
14729.21 551
14730.35 531
14731.50 587
14732.65 607
14733.79 558
14734.94 541
14736.09 541
14737.23 536
14738.38 522
14739.53 559
14740.68 539
14741.82 525
14742.97 512
14744.12 499
14745.26 536
14746.41 502
14747.56 481
14748.71 562
14749.85 543
14751.00 534
14752.15 492
14753.30 513
14754.45 517
14755.59 598
14756.74 574
14757.89 498
14759.04 529
14760.18 553
14761.33 536
14762.48 505
14763.63 493
14764.78 514
14765.92 535
14767.07 589
14768.22 611
14769.37 496
14770.52 533
14771.67 550
14772.81 600
14773.96 540
14775.11 518
14776.26 573
14777.41 544
14778.56 503
14779.71 502
14780.86 519
14782.00 528
14783.15 570
14784.30 504
14785.45 495
14786.60 520
14787.75 502
14788.90 513
14790.05 541
14791.20 528
14792.35 525
14793.49 489
14794.64 530
14795.79 521
14796.94 554
14798.09 546
14799.24 574
14800.39 518
14801.54 487
14802.69 509
14803.84 502
14804.99 518
14806.14 460
14807.29 534
14808.44 500
14809.59 512
14810.74 535
14811.89 491
14813.04 469
14814.19 506
14815.34 451
14816.49 520
14817.64 479
14818.79 499
14819.94 541
14821.09 581
14822.24 563
14823.39 516
14824.54 518
14825.69 509
14826.84 515
14827.99 504
14829.14 545
14830.29 517
14831.44 514
14832.60 529
14833.75 542
14834.90 494
14836.05 479
14837.20 482
14838.35 525
14839.50 511
14840.65 476
14841.80 479
14842.95 528
14844.11 531
14845.26 465
14846.41 485
14847.56 466
14848.71 487
14849.86 449
14851.01 461
14852.17 493
14853.32 501
14854.47 508
14855.62 483
14856.77 448
14857.92 480
14859.08 494
14860.23 477
14861.38 465
14862.53 458
14863.68 467
14864.84 475
14865.99 520
14867.14 532
14868.29 507
14869.44 473
14870.60 463
14871.75 463
14872.90 476
14874.05 470
14875.21 424
14876.36 477
14877.51 481
14878.66 466
14879.82 432
14880.97 407
14882.12 407
14883.27 483
14884.43 420
14885.58 442
14886.73 426
14887.89 439
14889.04 476
14890.19 480
14891.34 501
14892.50 472
14893.65 452
14894.80 432
14895.96 454
14897.11 432
14898.26 433
14899.42 486
14900.57 479
14901.72 449
14902.88 443
14904.03 438
14905.18 448
14906.34 437
14907.49 427
14908.65 427
14909.80 466
14910.95 441
14912.11 440
14913.26 436
14914.41 447
14915.57 433
14916.72 432
14917.88 453
14919.03 392
14920.18 482
14921.34 481
14922.49 430
14923.65 439
14924.80 470
14925.96 447
14927.11 442
14928.27 442
14929.42 441
14930.57 482
14931.73 405
14932.88 484
14934.04 439
14935.19 452
14936.35 428
14937.50 458
14938.66 436
14939.81 487
14940.97 441
14942.12 413
14943.28 423
14944.43 454
14945.59 461
14946.74 444
14947.90 458
14949.05 430
14950.21 451
14951.36 499
14952.52 442
14953.68 428
14954.83 433
14955.99 455
14957.14 437
14958.30 437
14959.45 471
14960.61 470
14961.77 476
14962.92 419
14964.08 458
14965.23 432
14966.39 453
14967.54 467
14968.70 462
14969.86 473
14971.01 464
14972.17 424
14973.33 408
14974.48 425
14975.64 450
14976.79 432
14977.95 455
14979.11 452
14980.26 399
14981.42 443
14982.58 425
14983.73 412
14984.89 412
14986.05 446
14987.20 451
14988.36 393
14989.52 383
14990.67 405
14991.83 449
14992.99 439
14994.15 421
14995.30 368
14996.46 382
14997.62 363
14998.77 405
14999.93 393
15001.09 387
15002.25 399
15003.40 419
15004.56 455
15005.72 406
15006.88 431
15008.03 422
15009.19 463
15010.35 411
15011.51 412
15012.66 420
15013.82 381
15014.98 377
15016.14 380
15017.30 397
15018.45 381
15019.61 461
15020.77 394
15021.93 376
15023.09 394
15024.24 405
15025.40 403
15026.56 446
15027.72 385
15028.88 407
15030.04 415
15031.19 421
15032.35 429
15033.51 404
15034.67 404
15035.83 405
15036.99 385
15038.15 417
15039.30 398
15040.46 438
15041.62 392
15042.78 393
15043.94 396
15045.10 383
15046.26 417
15047.42 402
15048.58 352
15049.74 368
15050.90 412
15052.05 390
15053.21 375
15054.37 358
15055.53 391
15056.69 396
15057.85 402
15059.01 366
15060.17 349
15061.33 424
15062.49 365
15063.65 402
15064.81 374
15065.97 355
15067.13 396
15068.29 383
15069.45 382
15070.61 382
15071.77 374
15072.93 436
15074.09 398
15075.25 366
15076.41 384
15077.57 401
15078.73 389
15079.89 384
15081.05 382
15082.21 402
15083.37 424
15084.53 377
15085.69 383
15086.85 424
15088.01 407
15089.18 443
15090.34 396
15091.50 399
15092.66 399
15093.82 421
15094.98 378
15096.14 358
15097.30 379
15098.46 419
15099.62 336
15100.78 355
15101.95 429
15103.11 418
15104.27 373
15105.43 367
15106.59 348
15107.75 374
15108.91 351
15110.08 359
15111.24 393
15112.40 397
15113.56 384
15114.72 363
15115.88 368
15117.05 396
15118.21 400
15119.37 375
15120.53 398
15121.69 437
15122.86 393
15124.02 420
15125.18 406
15126.34 386
15127.50 380
15128.67 389
15129.83 411
15130.99 417
15132.15 352
15133.32 389
15134.48 411
15135.64 379
15136.80 388
15137.97 379
15139.13 399
15140.29 426
15141.45 403
15142.62 370
15143.78 407
15144.94 369
15146.11 376
15147.27 369
15148.43 413
15149.59 433
15150.76 412
15151.92 374
15153.08 364
15154.25 384
15155.41 439
15156.57 383
15157.74 379
15158.90 322
15160.06 409
15161.23 405
15162.39 407
15163.55 400
15164.72 406
15165.88 368
15167.05 328
15168.21 333
15169.37 378
15170.54 372
15171.70 416
15172.86 441
15174.03 362
15175.19 371
15176.36 368
15177.52 393
15178.69 428
15179.85 351
15181.01 399
15182.18 403
15183.34 363
15184.51 437
15185.67 365
15186.84 354
15188.00 336
15189.16 377
15190.33 369
15191.49 385
15192.66 400
15193.82 402
15194.99 359
15196.15 385
15197.32 350
15198.48 392
15199.65 380
15200.81 384
15201.98 409
15203.14 421
15204.31 436
15205.47 407
15206.64 388
15207.80 376
15208.97 402
15210.13 381
15211.30 428
15212.47 439
15213.63 383
15214.80 371
15215.96 416
15217.13 385
15218.29 410
15219.46 410
15220.62 396
15221.79 375
15222.96 376
15224.12 387
15225.29 371
15226.45 388
15227.62 395
15228.79 376
15229.95 397
15231.12 403
15232.29 380
15233.45 392
15234.62 412
15235.78 409
15236.95 401
15238.12 432
15239.28 380
15240.45 416
15241.62 448
15242.78 464
15243.95 477
15245.12 460
15246.28 416
15247.45 422
15248.62 445
15249.78 406
15250.95 413
15252.12 424
15253.28 434
15254.45 460
15255.62 448
15256.79 416
15257.95 395
15259.12 388
15260.29 430
15261.46 452
15262.62 386
15263.79 392
15264.96 396
15266.13 365
15267.29 378
15268.46 366
15269.63 391
15270.80 401
15271.96 419
15273.13 357
15274.30 370
15275.47 442
15276.64 466
15277.80 445
15278.97 439
15280.14 413
15281.31 374
15282.48 356
15283.64 349
15284.81 375
15285.98 369
15287.15 388
15288.32 408
15289.49 385
15290.65 341
15291.82 385
15292.99 408
15294.16 415
15295.33 379
15296.50 385
15297.67 378
15298.83 372
15300.00 369
15301.17 383
15302.34 429
15303.51 413
15304.68 417
15305.85 406
15307.02 455
15308.19 419
15309.36 401
15310.52 419
15311.69 379
15312.86 360
15314.03 425
15315.20 429
15316.37 419
15317.54 362
15318.71 372
15319.88 390
15321.05 408
15322.22 368
15323.39 336
15324.56 402
15325.73 326
15326.90 344
15328.07 340
15329.24 382
15330.41 367
15331.58 391
15332.75 363
15333.92 391
15335.09 394
15336.26 427
15337.43 400
15338.60 372
15339.77 407
15340.94 391
15342.11 386
15343.28 427
15344.45 390
15345.62 381
15346.79 405
15347.96 395
15349.13 400
15350.31 394
15351.48 386
15352.65 386
15353.82 368
15354.99 379
15356.16 377
15357.33 390
15358.50 370
15359.67 379
15360.84 356
15362.02 393
15363.19 364
15364.36 361
15365.53 339
15366.70 364
15367.87 372
15369.04 364
15370.21 319
15371.39 352
15372.56 365
15373.73 327
15374.90 335
15376.07 375
15377.24 379
15378.42 362
15379.59 357
15380.76 342
15381.93 376
15383.10 381
15384.28 394
15385.45 382
15386.62 372
15387.79 376
15388.97 419
15390.14 385
15391.31 375
15392.48 365
15393.65 364
15394.83 383
15396.00 411
15397.17 397
15398.34 365
15399.52 361
15400.69 380
15401.86 397
15403.04 350
15404.21 367
15405.38 357
15406.55 360
15407.73 356
15408.90 356
15410.07 385
15411.25 377
15412.42 377
15413.59 339
15414.77 374
15415.94 326
15417.11 365
15418.29 328
15419.46 380
15420.63 362
15421.81 355
15422.98 372
15424.15 368
15425.33 416
15426.50 420
15427.67 353
15428.85 351
15430.02 363
15431.20 383
15432.37 397
15433.54 380
15434.72 420
15435.89 405
15437.07 391
15438.24 356
15439.41 346
15440.59 351
15441.76 386
15442.94 372
15444.11 390
15445.29 348
15446.46 370
15447.63 357
15448.81 367
15449.98 341
15451.16 389
15452.33 407
15453.51 369
15454.68 392
15455.86 375
15457.03 399
15458.21 405
15459.38 388
15460.56 399
15461.73 370
15462.91 374
15464.08 391
15465.26 389
15466.43 393
15467.61 371
15468.78 386
15469.96 390
15471.13 342
15472.31 355
15473.48 393
15474.66 378
15475.83 392
15477.01 352
15478.19 381
15479.36 391
15480.54 354
15481.71 385
15482.89 374
15484.06 340
15485.24 331
15486.42 354
15487.59 337
15488.77 400
15489.94 359
15491.12 362
15492.30 347
15493.47 382
15494.65 346
15495.83 365
15497.00 321
15498.18 327
15499.36 385
15500.53 375
15501.71 370
15502.88 375
15504.06 372
15505.24 394
15506.41 381
15507.59 411
15508.77 366
15509.95 378
15511.12 380
15512.30 394
15513.48 387
15514.65 381
15515.83 355
15517.01 377
15518.18 381
15519.36 387
15520.54 342
15521.72 379
15522.89 393
15524.07 387
15525.25 379
15526.43 349
15527.60 381
15528.78 365
15529.96 317
15531.14 352
15532.31 397
15533.49 380
15534.67 376
15535.85 323
15537.03 376
15538.20 363
15539.38 372
15540.56 365
15541.74 385
15542.92 372
15544.09 357
15545.27 363
15546.45 346
15547.63 329
15548.81 367
15549.98 378
15551.16 357
15552.34 353
15553.52 379
15554.70 364
15555.88 404
15557.06 354
15558.23 351
15559.41 381
15560.59 391
15561.77 378
15562.95 361
15564.13 370
15565.31 332
15566.49 390
15567.67 401
15568.84 395
15570.02 361
15571.20 405
15572.38 393
15573.56 398
15574.74 412
15575.92 457
15577.10 389
15578.28 365
15579.46 328
15580.64 328
15581.82 376
15583.00 352
15584.18 352
15585.36 385
15586.54 353
15587.72 348
15588.90 373
15590.08 367
15591.26 388
15592.44 402
15593.62 365
15594.80 391
15595.98 373
15597.16 434
15598.34 408
15599.52 427
15600.70 396
15601.88 379
15603.06 396
15604.24 409
15605.42 410
15606.60 443
15607.78 390
15608.96 387
15610.14 355
15611.32 410
15612.50 370
15613.68 372
15614.86 382
15616.05 429
15617.23 393
15618.41 377
15619.59 408
15620.77 435
15621.95 416
15623.13 397
15624.31 384
15625.49 343
15626.68 336
15627.86 378
15629.04 424
15630.22 487
15631.40 421
15632.58 405
15633.76 393
15634.95 365
15636.13 352
15637.31 351
15638.49 375
15639.67 438
15640.85 384
15642.04 362
15643.22 378
15644.40 417
15645.58 391
15646.76 406
15647.95 447
15649.13 409
15650.31 372
15651.49 418
15652.67 385
15653.86 410
15655.04 429
15656.22 458
15657.40 414
15658.59 453
15659.77 469
15660.95 446
15662.13 433
15663.32 435
15664.50 438
15665.68 447
15666.87 402
15668.05 379
15669.23 370
15670.41 459
15671.60 404
15672.78 426
15673.96 481
15675.15 465
15676.33 436
15677.51 422
15678.70 393
15679.88 405
15681.06 436
15682.25 459
15683.43 496
15684.61 459
15685.80 413
15686.98 408
15688.16 391
15689.35 386
15690.53 375
15691.72 406
15692.90 453
15694.08 455
15695.27 450
15696.45 413
15697.63 414
15698.82 450
15700.00 462
15701.19 416
15702.37 396
15703.56 421
15704.74 409
15705.92 431
15707.11 422
15708.29 406
15709.48 422
15710.66 412
15711.85 418
15713.03 415
15714.21 396
15715.40 435
15716.58 449
15717.77 452
15718.95 393
15720.14 458
15721.32 464
15722.51 493
15723.69 468
15724.88 434
15726.06 450
15727.25 471
15728.43 438
15729.62 478
15730.80 437
15731.99 473
15733.17 481
15734.36 451
15735.55 446
15736.73 439
15737.92 413
15739.10 416
15740.29 423
15741.47 461
15742.66 433
15743.84 424
15745.03 453
15746.22 415
15747.40 455
15748.59 509
15749.77 429
15750.96 494
15752.15 446
15753.33 395
15754.52 399
15755.70 417
15756.89 432
15758.08 442
15759.26 480
15760.45 458
15761.64 477
15762.82 463
15764.01 481
15765.20 439
15766.38 438
15767.57 439
15768.76 431
15769.94 421
15771.13 446
15772.32 441
15773.50 452
15774.69 394
15775.88 417
15777.06 447
15778.25 404
15779.44 477
15780.62 422
15781.81 467
15783.00 446
15784.19 462
15785.37 436
15786.56 471
15787.75 494
15788.94 444
15790.12 467
15791.31 441
15792.50 430
15793.69 461
15794.87 421
15796.06 426
15797.25 435
15798.44 437
15799.62 455
15800.81 444
15802.00 462
15803.19 469
15804.38 400
15805.56 444
15806.75 472
15807.94 458
15809.13 388
15810.32 393
15811.50 439
15812.69 409
15813.88 411
15815.07 427
15816.26 404
15817.45 439
15818.64 460
15819.82 438
15821.01 415
15822.20 401
15823.39 382
15824.58 413
15825.77 421
15826.96 431
15828.15 439
15829.33 375
15830.52 413
15831.71 389
15832.90 393
15834.09 386
15835.28 416
15836.47 406
15837.66 403
15838.85 421
15840.04 417
15841.23 426
15842.42 434
15843.61 403
15844.79 359
15845.98 406
15847.17 386
15848.36 388
15849.55 378
15850.74 392
15851.93 396
15853.12 424
15854.31 428
15855.50 406
15856.69 357
15857.88 381
15859.07 386
15860.26 407
15861.45 358
15862.64 389
15863.83 398
15865.02 417
15866.21 400
15867.40 367
15868.60 424
15869.79 423
15870.98 358
15872.17 387
15873.36 383
15874.55 406
15875.74 398
15876.93 379
15878.12 393
15879.31 383
15880.50 428
15881.69 412
15882.88 369
15884.07 410
15885.27 400
15886.46 373
15887.65 376
15888.84 388
15890.03 384
15891.22 389
15892.41 409
15893.60 412
15894.80 402
15895.99 411
15897.18 411
15898.37 417
15899.56 411
15900.75 409
15901.95 396
15903.14 410
15904.33 442
15905.52 398
15906.71 382
15907.90 425
15909.10 407
15910.29 422
15911.48 377
15912.67 395
15913.86 360
15915.06 374
15916.25 390
15917.44 382
15918.63 372
15919.83 375
15921.02 369
15922.21 401
15923.40 444
15924.60 419
15925.79 399
15926.98 360
15928.17 392
15929.37 393
15930.56 411
15931.75 385
15932.94 392
15934.14 383
15935.33 394
15936.52 395
15937.72 416
15938.91 415
15940.10 437
15941.30 364
15942.49 423
15943.68 436
15944.88 405
15946.07 379
15947.26 369
15948.46 398
15949.65 384
15950.84 366
15952.04 387
15953.23 383
15954.42 351
15955.62 421
15956.81 418
15958.01 430
15959.20 366
15960.39 390
15961.59 433
15962.78 375
15963.97 374
15965.17 406
15966.36 403
15967.56 350
15968.75 360
15969.95 392
15971.14 374
15972.33 351
15973.53 384
15974.72 457
15975.92 400
15977.11 352
15978.31 396
15979.50 386
15980.70 352
15981.89 321
15983.09 328
15984.28 403
15985.47 370
15986.67 388
15987.86 367
15989.06 322
15990.25 351
15991.45 409
15992.64 351
15993.84 321
15995.03 340
15996.23 364
15997.43 363
15998.62 305
15999.82 332
16001.01 353
16002.21 365
16003.40 363
16004.60 372
16005.79 361
16006.99 412
16008.18 370
16009.38 352
16010.58 329
16011.77 348
16012.97 371
16014.16 364
16015.36 354
16016.56 338
16017.75 340
16018.95 382
16020.14 340
16021.34 356
16022.54 330
16023.73 365
16024.93 395
16026.13 370
16027.32 336
16028.52 387
16029.71 405
16030.91 373
16032.11 363
16033.30 337
16034.50 353
16035.70 377
16036.89 362
16038.09 341
16039.29 308
16040.49 343
16041.68 354
16042.88 374
16044.08 347
16045.27 366
16046.47 364
16047.67 347
16048.86 354
16050.06 323
16051.26 347
16052.46 364
16053.65 358
16054.85 338
16056.05 345
16057.25 329
16058.44 311
16059.64 382
16060.84 330
16062.04 311
16063.23 320
16064.43 304
16065.63 345
16066.83 337
16068.03 356
16069.22 363
16070.42 397
16071.62 372
16072.82 329
16074.02 335
16075.21 291
16076.41 328
16077.61 315
16078.81 315
16080.01 351
16081.21 323
16082.40 318
16083.60 358
16084.80 393
16086.00 306
16087.20 316
16088.40 327
16089.60 349
16090.79 357
16091.99 311
16093.19 313
16094.39 346
16095.59 349
16096.79 343
16097.99 317
16099.19 332
16100.39 345
16101.59 379
16102.78 302
16103.98 333
16105.18 328
16106.38 319
16107.58 356
16108.78 339
16109.98 311
16111.18 348
16112.38 336
16113.58 332
16114.78 307
16115.98 316
16117.18 359
16118.38 294
16119.58 332
16120.78 288
16121.98 274
16123.18 313
16124.38 327
16125.58 311
16126.78 313
16127.98 300
16129.18 369
16130.38 302
16131.58 289
16132.78 314
16133.98 349
16135.18 339
16136.38 317
16137.58 325
16138.78 359
16139.98 366
16141.18 335
16142.38 327
16143.58 336
16144.79 321
16145.99 337
16147.19 379
16148.39 309
16149.59 307
16150.79 333
16151.99 330
16153.19 343
16154.39 304
16155.59 317
16156.80 368
16158.00 334
16159.20 309
16160.40 281
16161.60 372
16162.80 368
16164.00 340
16165.21 319
16166.41 306
16167.61 348
16168.81 336
16170.01 323
16171.21 297
16172.42 319
16173.62 354
16174.82 348
16176.02 317
16177.22 340
16178.43 302
16179.63 346
16180.83 335
16182.03 305
16183.23 325
16184.44 330
16185.64 315
16186.84 321
16188.04 321
16189.25 361
16190.45 344
16191.65 327
16192.85 324
16194.06 333
16195.26 341
16196.46 352
16197.66 298
16198.87 313
16200.07 310
16201.27 339
16202.48 357
16203.68 339
16204.88 310
16206.09 312
16207.29 284
16208.49 320
16209.69 315
16210.90 346
16212.10 359
16213.30 359
16214.51 348
16215.71 341
16216.91 320
16218.12 300
16219.32 317
16220.53 333
16221.73 342
16222.93 349
16224.14 344
16225.34 363
16226.54 336
16227.75 354
16228.95 336
16230.16 311
16231.36 328
16232.56 356
16233.77 327
16234.97 326
16236.18 317
16237.38 378
16238.59 323
16239.79 374
16240.99 331
16242.20 349
16243.40 346
16244.61 333
16245.81 316
16247.02 319
16248.22 371
16249.43 377
16250.63 336
16251.84 342
16253.04 342
16254.24 350
16255.45 362
16256.65 341
16257.86 341
16259.06 347
16260.27 366
16261.48 310
16262.68 325
16263.89 341
16265.09 331
16266.30 341
16267.50 342
16268.71 352
16269.91 373
16271.12 391
16272.32 372
16273.53 348
16274.73 314
16275.94 330
16277.15 341
16278.35 359
16279.56 359
16280.76 360
16281.97 337
16283.18 357
16284.38 359
16285.59 357
16286.79 388
16288.00 331
16289.21 356
16290.41 380
16291.62 336
16292.82 348
16294.03 352
16295.24 324
16296.44 362
16297.65 382
16298.86 348
16300.06 303
16301.27 323
16302.48 337
16303.68 329
16304.89 352
16306.10 383
16307.30 356
16308.51 323
16309.72 392
16310.92 333
16312.13 361
16313.34 373
16314.55 317
16315.75 371
16316.96 373
16318.17 378
16319.37 375
16320.58 338
16321.79 384
16323.00 338
16324.20 376
16325.41 398
16326.62 439
16327.83 432
16329.03 370
16330.24 345
16331.45 396
16332.66 367
16333.87 310
16335.07 346
16336.28 354
16337.49 324
16338.70 334
16339.90 412
16341.11 367
16342.32 337
16343.53 354
16344.74 390
16345.95 387
16347.15 335
16348.36 354
16349.57 357
16350.78 361
16351.99 356
16353.20 346
16354.40 323
16355.61 343
16356.82 361
16358.03 346
16359.24 326
16360.45 363
16361.66 398
16362.87 374
16364.08 329
16365.28 337
16366.49 387
16367.70 339
16368.91 300
16370.12 312
16371.33 318
16372.54 333
16373.75 323
16374.96 287
16376.17 334
16377.38 340
16378.59 378
16379.80 352
16381.01 363
16382.21 373
16383.42 365
16384.63 366
16385.84 344
16387.05 310
16388.26 345
16389.47 296
16390.68 318
16391.89 321
16393.10 330
16394.31 351
16395.52 358
16396.73 340
16397.94 314
16399.15 328
16400.36 332
16401.57 303
16402.79 321
16404.00 322
16405.21 377
16406.42 300
16407.63 317
16408.84 329
16410.05 318
16411.26 337
16412.47 315
16413.68 321
16414.89 318
16416.10 318
16417.31 303
16418.52 320
16419.74 324
16420.95 354
16422.16 352
16423.37 288
16424.58 277
16425.79 302
16427.00 266
16428.21 313
16429.42 314
16430.64 344
16431.85 342
16433.06 297
16434.27 292
16435.48 319
16436.69 300
16437.91 294
16439.12 337
16440.33 347
16441.54 303
16442.75 336
16443.96 331
16445.18 353
16446.39 303
16447.60 298
16448.81 322
16450.02 330
16451.24 348
16452.45 326
16453.66 334
16454.87 318
16456.09 295
16457.30 274
16458.51 305
16459.72 368
16460.94 326
16462.15 286
16463.36 282
16464.57 297
16465.79 265
16467.00 323
16468.21 303
16469.43 326
16470.64 332
16471.85 341
16473.06 369
16474.28 308
16475.49 319
16476.70 323
16477.92 295
16479.13 291
16480.34 289
16481.56 321
16482.77 328
16483.98 281
16485.20 328
16486.41 282
16487.62 298
16488.84 335
16490.05 343
16491.26 361
16492.48 327
16493.69 339
16494.91 368
16496.12 346
16497.33 306
16498.55 315
16499.76 314
16500.97 298
16502.19 328
16503.40 309
16504.62 314
16505.83 308
16507.05 326
16508.26 354
16509.47 297
16510.69 311
16511.90 330
16513.12 290
16514.33 340
16515.55 323
16516.76 343
16517.98 314
16519.19 283
16520.41 313
16521.62 283
16522.83 324
16524.05 299
16525.26 295
16526.48 326
16527.69 346
16528.91 300
16530.12 350
16531.34 311
16532.55 282
16533.77 354
16534.99 317
16536.20 325
16537.42 301
16538.63 300
16539.85 290
16541.06 316
16542.28 267
16543.49 345
16544.71 325
16545.92 334
16547.14 314
16548.36 337
16549.57 327
16550.79 295
16552.00 311
16553.22 343
16554.44 331
16555.65 278
16556.87 297
16558.08 305
16559.30 326
16560.52 328
16561.73 341
16562.95 316
16564.17 327
16565.38 317
16566.60 303
16567.81 317
16569.03 345
16570.25 345
16571.46 296
16572.68 320
16573.90 309
16575.11 314
16576.33 287
16577.55 306
16578.76 315
16579.98 309
16581.20 334
16582.42 323
16583.63 324
16584.85 293
16586.07 306
16587.28 351
16588.50 355
16589.72 315
16590.94 326
16592.15 337
16593.37 360
16594.59 363
16595.81 333
16597.02 346
16598.24 287
16599.46 313
16600.68 306
16601.89 338
16603.11 331
16604.33 338
16605.55 346
16606.77 364
16607.98 336
16609.20 336
16610.42 358
16611.64 355
16612.86 338
16614.07 314
16615.29 335
16616.51 325
16617.73 366
16618.95 379
16620.17 330
16621.38 330
16622.60 320
16623.82 347
16625.04 348
16626.26 304
16627.48 361
16628.70 313
16629.91 319
16631.13 323
16632.35 340
16633.57 357
16634.79 362
16636.01 356
16637.23 303
16638.45 310
16639.67 357
16640.89 342
16642.10 329
16643.32 337
16644.54 330
16645.76 328
16646.98 341
16648.20 324
16649.42 303
16650.64 300
16651.86 287
16653.08 316
16654.30 296
16655.52 358
16656.74 325
16657.96 316
16659.18 291
16660.40 334
16661.62 299
16662.84 293
16664.06 354
16665.28 334
16666.50 343
16667.72 311
16668.94 313
16670.16 305
16671.38 296
16672.60 268
16673.82 303
16675.04 344
16676.26 331
16677.48 291
16678.70 302
16679.92 336
16681.14 265
16682.36 298
16683.58 307
16684.80 292
16686.03 299
16687.25 334
16688.47 320
16689.69 305
16690.91 288
16692.13 340
16693.35 292
16694.57 301
16695.79 301
16697.02 348
16698.24 312
16699.46 322
16700.68 308
16701.90 300
16703.12 336
16704.34 346
16705.57 305
16706.79 273
16708.01 294
16709.23 298
16710.45 326
16711.67 265
16712.90 282
16714.12 277
16715.34 281
16716.56 287
16717.78 334
16719.01 345
16720.23 315
16721.45 295
16722.67 291
16723.89 308
16725.12 315
16726.34 302
16727.56 296
16728.78 312
16730.01 281
16731.23 324
16732.45 321
16733.67 367
16734.90 358
16736.12 343
16737.34 317
16738.56 308
16739.79 308
16741.01 274
16742.23 319
16743.46 352
16744.68 271
16745.90 334
16747.12 372
16748.35 306
16749.57 287
16750.79 312
16752.02 297
16753.24 358
16754.46 322
16755.69 297
16756.91 286
16758.13 271
16759.36 293
16760.58 289
16761.80 268
16763.03 307
16764.25 339
16765.48 303
16766.70 302
16767.92 334
16769.15 300
16770.37 308
16771.60 326
16772.82 319
16774.04 301
16775.27 323
16776.49 273
16777.72 256
16778.94 300
16780.16 328
16781.39 312
16782.61 303
16783.84 295
16785.06 276
16786.29 310
16787.51 285
16788.74 318
16789.96 295
16791.18 306
16792.41 317
16793.63 280
16794.86 270
16796.08 303
16797.31 335
16798.53 366
16799.76 285
16800.98 289
16802.21 277
16803.43 286
16804.66 303
16805.88 298
16807.11 303
16808.33 301
16809.56 265
16810.79 302
16812.01 345
16813.24 258
16814.46 317
16815.69 289
16816.91 289
16818.14 291
16819.36 318
16820.59 264
16821.82 263
16823.04 263
16824.27 283
16825.49 289
16826.72 291
16827.95 311
16829.17 343
16830.40 311
16831.62 309
16832.85 305
16834.08 282
16835.30 329
16836.53 309
16837.76 311
16838.98 304
16840.21 304
16841.44 342
16842.66 321
16843.89 316
16845.11 255
16846.34 285
16847.57 330
16848.80 342
16850.02 268
16851.25 280
16852.48 312
16853.70 293
16854.93 301
16856.16 297
16857.38 316
16858.61 299
16859.84 295
16861.07 287
16862.29 330
16863.52 325
16864.75 327
16865.97 282
16867.20 325
16868.43 313
16869.66 320
16870.89 328
16872.11 315
16873.34 294
16874.57 248
16875.80 297
16877.02 327
16878.25 302
16879.48 321
16880.71 321
16881.94 311
16883.16 333
16884.39 321
16885.62 304
16886.85 329
16888.08 365
16889.30 348
16890.53 310
16891.76 299
16892.99 293
16894.22 302
16895.45 331
16896.67 348
16897.90 296
16899.13 339
16900.36 327
16901.59 370
16902.82 356
16904.05 368
16905.28 309
16906.50 326
16907.73 315
16908.96 354
16910.19 354
16911.42 362
16912.65 333
16913.88 321
16915.11 310
16916.34 320
16917.57 319
16918.80 346
16920.03 316
16921.26 315
16922.48 305
16923.71 345
16924.94 318
16926.17 299
16927.40 312
16928.63 292
16929.86 277
16931.09 328
16932.32 314
16933.55 287
16934.78 345
16936.01 355
16937.24 338
16938.47 295
16939.70 318
16940.93 312
16942.16 328
16943.39 320
16944.62 314
16945.85 313
16947.08 309
16948.31 309
16949.54 290
16950.78 306
16952.01 306
16953.24 296
16954.47 306
16955.70 267
16956.93 287
16958.16 308
16959.39 302
16960.62 308
16961.85 307
16963.08 324
16964.31 338
16965.54 336
16966.78 309
16968.01 306
16969.24 327
16970.47 363
16971.70 304
16972.93 323
16974.16 326
16975.39 324
16976.63 321
16977.86 291
16979.09 309
16980.32 333
16981.55 326
16982.78 311
16984.02 321
16985.25 301
16986.48 292
16987.71 312
16988.94 279
16990.18 320
16991.41 286
16992.64 326
16993.87 329
16995.10 289
16996.34 280
16997.57 311
16998.80 305
17000.03 303
17001.26 294
17002.50 323
17003.73 286
17004.96 289
17006.19 320
17007.43 286
17008.66 270
17009.89 337
17011.12 327
17012.36 286
17013.59 329
17014.82 279
17016.06 308
17017.29 321
17018.52 308
17019.76 331
17020.99 321
17022.22 286
17023.45 267
17024.69 275
17025.92 284
17027.15 287
17028.39 296
17029.62 324
17030.85 286
17032.09 280
17033.32 311
17034.55 323
17035.79 286
17037.02 299
17038.26 319
17039.49 299
17040.72 301
17041.96 288
17043.19 317
17044.43 320
17045.66 280
17046.89 298
17048.13 291
17049.36 287
17050.60 278
17051.83 285
17053.06 270
17054.30 278
17055.53 281
17056.77 280
17058.00 300
17059.24 241
17060.47 251
17061.70 276
17062.94 303
17064.17 337
17065.41 286
17066.64 292
17067.88 287
17069.11 297
17070.35 310
17071.58 257
17072.82 239
17074.05 276
17075.29 294
17076.52 276
17077.76 288
17078.99 305
17080.23 318
17081.46 310
17082.70 283
17083.93 244
17085.17 265
17086.41 269
17087.64 275
17088.88 289
17090.11 304
17091.35 304
17092.58 310
17093.82 309
17095.05 339
17096.29 298
17097.53 272
17098.76 348
17100.00 294
17101.23 310
17102.47 339
17103.71 274
17104.94 296
17106.18 271
17107.41 259
17108.65 260
17109.89 283
17111.12 329
17112.36 309
17113.60 289
17114.83 266
17116.07 308
17117.31 305
17118.54 267
17119.78 301
17121.02 269
17122.25 275
17123.49 299
17124.73 328
17125.96 282
17127.20 284
17128.44 305
17129.67 287
17130.91 296
17132.15 288
17133.39 263
17134.62 236
17135.86 281
17137.10 263
17138.33 311
17139.57 324
17140.81 317
17142.05 262
17143.28 294
17144.52 294
17145.76 318
17147.00 277
17148.23 289
17149.47 299
17150.71 279
17151.95 318
17153.19 320
17154.42 252
17155.66 284
17156.90 321
17158.14 299
17159.38 310
17160.61 293
17161.85 302
17163.09 258
17164.33 274
17165.57 277
17166.81 298
17168.04 279
17169.28 335
17170.52 312
17171.76 277
17173.00 284
17174.24 289
17175.47 246
17176.71 252
17177.95 287
17179.19 286
17180.43 310
17181.67 284
17182.91 252
17184.15 272
17185.39 326
17186.62 281
17187.86 343
17189.10 295
17190.34 286
17191.58 285
17192.82 299
17194.06 325
17195.30 290
17196.54 322
17197.78 337
17199.02 319
17200.26 324
17201.50 277
17202.74 253
17203.98 301
17205.22 273
17206.46 311
17207.70 312
17208.94 256
17210.18 238
17211.42 307
17212.66 272
17213.90 293
17215.14 317
17216.38 262
17217.62 265
17218.86 293
17220.10 278
17221.34 292
17222.58 281
17223.82 294
17225.06 328
17226.30 301
17227.54 283
17228.78 305
17230.02 332
17231.26 293
17232.50 254
17233.74 277
17234.98 283
17236.22 290
17237.47 261
17238.71 272
17239.95 306
17241.19 304
17242.43 328
17243.67 293
17244.91 250
17246.15 301
17247.39 298
17248.64 257
17249.88 292
17251.12 293
17252.36 349
17253.60 288
17254.84 268
17256.08 271
17257.33 275
17258.57 268
17259.81 311
17261.05 291
17262.29 272
17263.54 303
17264.78 310
17266.02 318
17267.26 302
17268.50 288
17269.75 281
17270.99 291
17272.23 284
17273.47 258
17274.71 254
17275.96 270
17277.20 261
17278.44 279
17279.68 255
17280.93 272
17282.17 287
17283.41 292
17284.65 288
17285.90 294
17287.14 276
17288.38 317
17289.62 305
17290.87 304
17292.11 263
17293.35 254
17294.60 269
17295.84 286
17297.08 253
17298.33 303
17299.57 265
17300.81 286
17302.05 281
17303.30 282
17304.54 306
17305.78 345
17307.03 327
17308.27 262
17309.52 242
17310.76 273
17312.00 248
17313.25 237
17314.49 263
17315.73 307
17316.98 319
17318.22 276
17319.47 280
17320.71 278
17321.95 294
17323.20 295
17324.44 293
17325.69 293
17326.93 283
17328.17 303
17329.42 287
17330.66 276
17331.91 305
17333.15 285
17334.40 261
17335.64 263
17336.88 285
17338.13 261
17339.37 278
17340.62 285
17341.86 292
17343.11 315
17344.35 284
17345.60 293
17346.84 292
17348.09 308
17349.33 269
17350.58 313
17351.82 303
17353.07 282
17354.31 289
17355.56 307
17356.80 288
17358.05 282
17359.29 244
17360.54 235
17361.78 240
17363.03 279
17364.27 309
17365.52 264
17366.77 299
17368.01 285
17369.26 314
17370.50 269
17371.75 260
17372.99 278
17374.24 273
17375.49 255
17376.73 295
17377.98 249
17379.22 270
17380.47 262
17381.72 268
17382.96 243
17384.21 254
17385.45 289
17386.70 287
17387.95 244
17389.19 291
17390.44 286
17391.69 266
17392.93 295
17394.18 277
17395.43 298
17396.67 258
17397.92 287
17399.17 295
17400.41 288
17401.66 289
17402.91 286
17404.15 290
17405.40 313
17406.65 290
17407.89 250
17409.14 249
17410.39 287
17411.64 257
17412.88 268
17414.13 285
17415.38 286
17416.63 292
17417.87 306
17419.12 288
17420.37 269
17421.62 272
17422.86 350
17424.11 296
17425.36 250
17426.61 296
17427.85 294
17429.10 327
17430.35 310
17431.60 263
17432.85 241
17434.09 276
17435.34 299
17436.59 275
17437.84 284
17439.09 284
17440.33 289
17441.58 281
17442.83 318
17444.08 289
17445.33 271
17446.58 305
17447.82 269
17449.07 255
17450.32 293
17451.57 307
17452.82 256
17454.07 274
17455.32 309
17456.57 293
17457.81 288
17459.06 274
17460.31 284
17461.56 277
17462.81 281
17464.06 300
17465.31 295
17466.56 327
17467.81 294
17469.06 271
17470.30 312
17471.55 337
17472.80 267
17474.05 324
17475.30 275
17476.55 285
17477.80 306
17479.05 283
17480.30 318
17481.55 325
17482.80 280
17484.05 302
17485.30 342
17486.55 383
17487.80 287
17489.05 276
17490.30 289
17491.55 292
17492.80 307
17494.05 296
17495.30 284
17496.55 301
17497.80 311
17499.05 295
17500.30 304
17501.55 330
17502.80 325
17504.05 318
17505.30 311
17506.55 289
17507.80 329
17509.06 322
17510.31 284
17511.56 319
17512.81 287
17514.06 350
17515.31 305
17516.56 265
17517.81 279
17519.06 334
17520.31 332
17521.56 307
17522.82 329
17524.07 339
17525.32 335
17526.57 313
17527.82 289
17529.07 344
17530.32 316
17531.58 324
17532.83 295
17534.08 298
17535.33 307
17536.58 376
17537.83 314
17539.09 293
17540.34 298
17541.59 345
17542.84 337
17544.09 296
17545.35 316
17546.60 319
17547.85 300
17549.10 355
17550.35 338
17551.61 333
17552.86 294
17554.11 343
17555.36 343
17556.62 305
17557.87 306
17559.12 299
17560.37 336
17561.63 319
17562.88 339
17564.13 350
17565.38 326
17566.64 361
17567.89 411
17569.14 362
17570.39 347
17571.65 359
17572.90 312
17574.15 304
17575.41 294
17576.66 319
17577.91 309
17579.17 291
17580.42 300
17581.67 346
17582.93 338
17584.18 283
17585.43 285
17586.69 285
17587.94 329
17589.19 323
17590.45 326
17591.70 324
17592.95 306
17594.21 275
17595.46 307
17596.72 289
17597.97 308
17599.22 322
17600.48 331
17601.73 272
17602.99 292
17604.24 272
17605.49 281
17606.75 295
17608.00 314
17609.26 341
17610.51 359
17611.76 386
17613.02 324
17614.27 318
17615.53 325
17616.78 299
17618.04 318
17619.29 321
17620.55 298
17621.80 315
17623.06 313
17624.31 328
17625.57 320
17626.82 313
17628.08 312
17629.33 329
17630.59 361
17631.84 331
17633.10 274
17634.35 290
17635.61 327
17636.86 309
17638.12 292
17639.37 293
17640.63 324
17641.88 279
17643.14 311
17644.39 311
17645.65 337
17646.91 283
17648.16 302
17649.42 312
17650.67 320
17651.93 289
17653.18 299
17654.44 363
17655.70 323
17656.95 337
17658.21 332
17659.46 339
17660.72 315
17661.98 359
17663.23 318
17664.49 328
17665.75 330
17667.00 321
17668.26 304
17669.51 317
17670.77 287
17672.03 264
17673.28 290
17674.54 297
17675.80 298
17677.05 283
17678.31 293
17679.57 267
17680.82 316
17682.08 295
17683.34 309
17684.60 311
17685.85 263
17687.11 295
17688.37 291
17689.62 237
17690.88 262
17692.14 266
17693.40 269
17694.65 316
17695.91 317
17697.17 279
17698.42 234
17699.68 274
17700.94 307
17702.20 299
17703.46 252
17704.71 303
17705.97 335
17707.23 286
17708.49 292
17709.74 281
17711.00 283
17712.26 272
17713.52 271
17714.78 284
17716.03 255
17717.29 320
17718.55 311
17719.81 308
17721.07 296
17722.33 291
17723.58 296
17724.84 281
17726.10 305
17727.36 306
17728.62 267
17729.88 333
17731.13 287
17732.39 260
17733.65 307
17734.91 304
17736.17 297
17737.43 299
17738.69 251
17739.95 254
17741.21 252
17742.46 303
17743.72 265
17744.98 246
17746.24 283
17747.50 299
17748.76 315
17750.02 299
17751.28 283
17752.54 304
17753.80 285
17755.06 305
17756.32 239
17757.58 282
17758.84 283
17760.10 284
17761.36 253
17762.61 273
17763.87 283
17765.13 284
17766.39 256
17767.65 263
17768.91 283
17770.17 264
17771.43 315
17772.69 300
17773.95 265
17775.21 263
17776.48 314
17777.74 303
17779.00 304
17780.26 302
17781.52 312
17782.78 266
17784.04 255
17785.30 272
17786.56 255
17787.82 290
17789.08 287
17790.34 261
17791.60 293
17792.86 285
17794.12 277
17795.38 282
17796.65 300
17797.91 266
17799.17 279
17800.43 313
17801.69 270
17802.95 261
17804.21 279
17805.47 253
17806.73 261
17808.00 265
17809.26 278
17810.52 285
17811.78 245
17813.04 258
17814.30 254
17815.56 263
17816.83 299
17818.09 345
17819.35 286
17820.61 265
17821.87 284
17823.14 305
17824.40 292
17825.66 240
17826.92 268
17828.18 274
17829.45 311
17830.71 289
17831.97 250
17833.23 276
17834.49 278
17835.76 294
17837.02 315
17838.28 285
17839.54 245
17840.81 272
17842.07 274
17843.33 314
17844.59 282
17845.86 284
17847.12 301
17848.38 283
17849.65 285
17850.91 306
17852.17 283
17853.43 258
17854.70 248
17855.96 303
17857.22 289
17858.49 292
17859.75 276
17861.01 262
17862.28 238
17863.54 282
17864.80 259
17866.07 257
17867.33 264
17868.59 260
17869.86 317
17871.12 292
17872.38 251
17873.65 246
17874.91 300
17876.18 276
17877.44 261
17878.70 234
17879.97 242
17881.23 258
17882.50 247
17883.76 257
17885.02 259
17886.29 264
17887.55 264
17888.82 297
17890.08 262
17891.35 277
17892.61 252
17893.87 291
17895.14 287
17896.40 293
17897.67 289
17898.93 259
17900.20 254
17901.46 275
17902.73 228
17903.99 252
17905.26 272
17906.52 264
17907.79 269
17909.05 247
17910.32 286
17911.58 268
17912.85 252
17914.11 266
17915.38 328
17916.64 251
17917.91 230
17919.17 271
17920.44 279
17921.70 278
17922.97 259
17924.23 253
17925.50 270
17926.76 275
17928.03 268
17929.30 296
17930.56 280
17931.83 251
17933.09 243
17934.36 263
17935.62 295
17936.89 280
17938.16 243
17939.42 276
17940.69 307
17941.96 255
17943.22 270
17944.49 259
17945.75 289
17947.02 245
17948.29 236
17949.55 245
17950.82 262
17952.09 262
17953.35 267
17954.62 237
17955.89 278
17957.15 279
17958.42 260
17959.69 232
17960.95 290
17962.22 271
17963.49 275
17964.75 289
17966.02 237
17967.29 239
17968.55 258
17969.82 284
17971.09 283
17972.36 274
17973.62 263
17974.89 285
17976.16 276
17977.42 286
17978.69 256
17979.96 250
17981.23 243
17982.49 243
17983.76 250
17985.03 273
17986.30 289
17987.57 246
17988.83 239
17990.10 236
17991.37 283
17992.64 246
17993.90 273
17995.17 270
17996.44 238
17997.71 264
17998.98 290
18000.25 285
18001.51 264
18002.78 274
18004.05 253
18005.32 218
18006.59 284
18007.86 283
18009.12 230
18010.39 222
18011.66 264
18012.93 294
18014.20 268
18015.47 293
18016.74 274
18018.00 263
18019.27 283
18020.54 288
18021.81 260
18023.08 234
18024.35 274
18025.62 306
18026.89 254
18028.16 255
18029.43 269
18030.69 274
18031.96 266
18033.23 233
18034.50 249
18035.77 258
18037.04 262
18038.31 257
18039.58 256
18040.85 283
18042.12 245
18043.39 214
18044.66 231
18045.93 289
18047.20 285
18048.47 272
18049.74 285
18051.01 295
18052.28 298
18053.55 287
18054.82 262
18056.09 267
18057.36 261
18058.63 278
18059.90 274
18061.17 255
18062.44 250
18063.71 266
18064.98 251
18066.25 264
18067.52 238
18068.79 245
18070.06 264
18071.33 254
18072.61 239
18073.88 290
18075.15 291
18076.42 278
18077.69 258
18078.96 272
18080.23 291
18081.50 283
18082.77 288
18084.04 255
18085.32 266
18086.59 274
18087.86 290
18089.13 259
18090.40 245
18091.67 269
18092.94 288
18094.22 242
18095.49 227
18096.76 250
18098.03 310
18099.30 312
18100.57 242
18101.85 244
18103.12 251
18104.39 277
18105.66 293
18106.93 224
18108.20 220
18109.48 251
18110.75 265
18112.02 264
18113.29 270
18114.57 259
18115.84 307
18117.11 269
18118.38 252
18119.65 240
18120.93 272
18122.20 291
18123.47 277
18124.74 224
18126.02 223
18127.29 271
18128.56 322
18129.84 267
18131.11 248
18132.38 274
18133.65 270
18134.93 249
18136.20 266
18137.47 283
18138.75 263
18140.02 256
18141.29 244
18142.57 249
18143.84 242
18145.11 287
18146.39 314
18147.66 237
18148.93 272
18150.21 251
18151.48 275
18152.75 281
18154.03 299
18155.30 294
18156.57 295
18157.85 289
18159.12 263
18160.40 258
18161.67 253
18162.94 253
18164.22 257
18165.49 253
18166.77 260
18168.04 263
18169.31 271
18170.59 254
18171.86 224
18173.14 283
18174.41 326
18175.68 292
18176.96 252
18178.23 228
18179.51 261
18180.78 273
18182.06 272
18183.33 281
18184.61 256
18185.88 303
18187.16 276
18188.43 277
18189.71 286
18190.98 257
18192.26 260
18193.53 259
18194.81 267
18196.08 254
18197.36 237
18198.63 260
18199.91 247
18201.18 251
18202.46 280
18203.73 249
18205.01 261
18206.28 263
18207.56 268
18208.83 244
18210.11 271
18211.39 243
18212.66 289
18213.94 238
18215.21 241
18216.49 252
18217.76 286
18219.04 287
18220.32 249
18221.59 278
18222.87 241
18224.14 251
18225.42 310
18226.70 258
18227.97 259
18229.25 287
18230.53 279
18231.80 242
18233.08 266
18234.35 253
18235.63 249
18236.91 244
18238.18 243
18239.46 248
18240.74 247
18242.01 249
18243.29 283
18244.57 273
18245.84 276
18247.12 269
18248.40 269
18249.68 245
18250.95 264
18252.23 289
18253.51 264
18254.78 242
18256.06 238
18257.34 244
18258.62 270
18259.89 319
18261.17 274
18262.45 240
18263.72 249
18265.00 265
18266.28 291
18267.56 249
18268.84 252
18270.11 288
18271.39 264
18272.67 303
18273.95 246
18275.22 287
18276.50 294
18277.78 241
18279.06 263
18280.34 294
18281.61 241
18282.89 261
18284.17 259
18285.45 244
18286.73 248
18288.01 276
18289.28 294
18290.56 300
18291.84 244
18293.12 249
18294.40 310
18295.68 310
18296.95 272
18298.23 274
18299.51 253
18300.79 279
18302.07 242
18303.35 288
18304.63 263
18305.91 263
18307.19 274
18308.46 229
18309.74 258
18311.02 290
18312.30 270
18313.58 283
18314.86 319
18316.14 285
18317.42 260
18318.70 257
18319.98 270
18321.26 249
18322.54 279
18323.82 295
18325.10 328
18326.38 284
18327.66 286
18328.94 241
18330.22 272
18331.50 290
18332.77 277
18334.05 271
18335.33 244
18336.61 260
18337.90 278
18339.18 302
18340.46 253
18341.74 253
18343.02 242
18344.30 228
18345.58 227
18346.86 233
18348.14 248
18349.42 214
18350.70 248
18351.98 244
18353.26 272
18354.54 296
18355.82 271
18357.10 251
18358.38 240
18359.66 259
18360.94 236
18362.22 256
18363.51 299
18364.79 284
18366.07 254
18367.35 281
18368.63 256
18369.91 225
18371.19 234
18372.47 282
18373.76 274
18375.04 256
18376.32 262
18377.60 238
18378.88 249
18380.16 259
18381.44 253
18382.73 273
18384.01 262
18385.29 253
18386.57 277
18387.85 228
18389.13 215
18390.42 268
18391.70 237
18392.98 256
18394.26 307
18395.54 259
18396.83 232
18398.11 256
18399.39 261
18400.67 267
18401.96 271
18403.24 259
18404.52 250
18405.80 260
18407.09 263
18408.37 275
18409.65 261
18410.93 244
18412.22 210
18413.50 222
18414.78 259
18416.06 237
18417.35 257
18418.63 267
18419.91 276
18421.20 262
18422.48 251
18423.76 288
18425.05 276
18426.33 277
18427.61 269
18428.89 266
18430.18 274
18431.46 227
18432.74 220
18434.03 258
18435.31 237
18436.60 266
18437.88 265
18439.16 252
18440.45 241
18441.73 254
18443.01 253
18444.30 235
18445.58 247
18446.87 231
18448.15 284
18449.43 253
18450.72 249
18452.00 295
18453.29 269
18454.57 270
18455.85 295
18457.14 244
18458.42 258
18459.71 283
18460.99 258
18462.28 246
18463.56 231
18464.84 298
18466.13 232
18467.41 271
18468.70 288
18469.98 255
18471.27 238
18472.55 243
18473.84 252
18475.12 291
18476.41 300
18477.69 250
18478.98 251
18480.26 234
18481.55 236
18482.83 258
18484.12 288
18485.40 294
18486.69 247
18487.97 258
18489.26 282
18490.54 272
18491.83 261
18493.11 281
18494.40 247
18495.69 264
18496.97 243
18498.26 265
18499.54 239
18500.83 220
18502.11 268
18503.40 279
18504.69 267
18505.97 267
18507.26 265
18508.54 230
18509.83 257
18511.12 243
18512.40 215
18513.69 256
18514.98 261
18516.26 255
18517.55 256
18518.83 247
18520.12 266
18521.41 239
18522.69 269
18523.98 279
18525.27 250
18526.55 256
18527.84 274
18529.13 228
18530.41 260
18531.70 225
18532.99 243
18534.27 235
18535.56 240
18536.85 275
18538.14 256
18539.42 255
18540.71 244
18542.00 272
18543.28 246
18544.57 237
18545.86 255
18547.15 248
18548.43 253
18549.72 255
18551.01 233
18552.30 251
18553.58 268
18554.87 257
18556.16 227
18557.45 256
18558.73 296
18560.02 213
18561.31 253
18562.60 258
18563.89 253
18565.17 227
18566.46 241
18567.75 278
18569.04 247
18570.33 299
18571.62 286
18572.90 263
18574.19 262
18575.48 236
18576.77 275
18578.06 295
18579.35 250
18580.63 285
18581.92 273
18583.21 241
18584.50 224
18585.79 266
18587.08 264
18588.37 303
18589.66 279
18590.94 279
18592.23 289
18593.52 227
18594.81 267
18596.10 242
18597.39 300
18598.68 258
18599.97 258
18601.26 267
18602.55 284
18603.84 261
18605.13 257
18606.41 241
18607.70 292
18608.99 287
18610.28 277
18611.57 262
18612.86 252
18614.15 280
18615.44 305
18616.73 280
18618.02 255
18619.31 260
18620.60 248
18621.89 260
18623.18 241
18624.47 250
18625.76 296
18627.05 296
18628.34 254
18629.63 226
18630.92 260
18632.21 279
18633.50 245
18634.79 273
18636.08 256
18637.37 282
18638.67 294
18639.96 288
18641.25 238
18642.54 236
18643.83 253
18645.12 291
18646.41 265
18647.70 300
18648.99 256
18650.28 221
18651.57 249
18652.86 252
18654.16 232
18655.45 265
18656.74 249
18658.03 271
18659.32 266
18660.61 255
18661.90 231
18663.19 245
18664.49 283
18665.78 223
18667.07 266
18668.36 267
18669.65 266
18670.94 279
18672.24 261
18673.53 236
18674.82 242
18676.11 287
18677.40 268
18678.70 235
18679.99 273
18681.28 249
18682.57 231
18683.86 260
18685.16 249
18686.45 225
18687.74 239
18689.03 231
18690.33 210
18691.62 254
18692.91 265
18694.20 272
18695.50 249
18696.79 254
18698.08 262
18699.37 250
18700.67 309
18701.96 243
18703.25 241
18704.54 238
18705.84 257
18707.13 283
18708.42 288
18709.72 209
18711.01 211
18712.30 241
18713.60 286
18714.89 292
18716.18 256
18717.48 237
18718.77 275
18720.06 219
18721.36 242
18722.65 224
18723.94 233
18725.24 259
18726.53 240
18727.82 266
18729.12 275
18730.41 252
18731.70 251
18733.00 243
18734.29 246
18735.59 235
18736.88 256
18738.17 273
18739.47 246
18740.76 261
18742.06 249
18743.35 245
18744.64 228
18745.94 230
18747.23 235
18748.53 235
18749.82 253
18751.12 231
18752.41 208
18753.71 240
18755.00 257
18756.30 220
18757.59 232
18758.88 225
18760.18 236
18761.47 225
18762.77 276
18764.06 279
18765.36 265
18766.65 262
18767.95 227
18769.24 265
18770.54 225
18771.83 224
18773.13 268
18774.43 254
18775.72 255
18777.02 270
18778.31 258
18779.61 256
18780.90 242
18782.20 267
18783.49 232
18784.79 247
18786.08 237
18787.38 240
18788.68 273
18789.97 236
18791.27 270
18792.56 277
18793.86 253
18795.16 230
18796.45 248
18797.75 231
18799.04 245
18800.34 227
18801.64 226
18802.93 217
18804.23 251
18805.53 245
18806.82 210
18808.12 225
18809.41 276
18810.71 264
18812.01 240
18813.30 238
18814.60 237
18815.90 245
18817.19 233
18818.49 230
18819.79 250
18821.09 288
18822.38 259
18823.68 262
18824.98 247
18826.27 215
18827.57 242
18828.87 210
18830.16 237
18831.46 251
18832.76 267
18834.06 251
18835.35 254
18836.65 293
18837.95 261
18839.25 233
18840.54 231
18841.84 219
18843.14 247
18844.44 244
18845.73 255
18847.03 251
18848.33 297
18849.63 255
18850.93 240
18852.22 221
18853.52 207
18854.82 267
18856.12 263
18857.42 282
18858.71 218
18860.01 276
18861.31 276
18862.61 270
18863.91 269
18865.21 261
18866.50 267
18867.80 237
18869.10 248
18870.40 260
18871.70 231
18873.00 253
18874.30 237
18875.60 237
18876.89 221
18878.19 250
18879.49 233
18880.79 229
18882.09 238
18883.39 237
18884.69 225
18885.99 272
18887.29 264
18888.59 268
18889.88 228
18891.18 221
18892.48 238
18893.78 230
18895.08 237
18896.38 224
18897.68 241
18898.98 247
18900.28 244
18901.58 246
18902.88 224
18904.18 229
18905.48 237
18906.78 213
18908.08 261
18909.38 256
18910.68 258
18911.98 233
18913.28 231
18914.58 212
18915.88 212
18917.18 238
18918.48 239
18919.78 257
18921.08 250
18922.38 215
18923.68 242
18924.98 247
18926.28 247
18927.58 240
18928.88 223
18930.18 226
18931.49 233
18932.79 204
18934.09 183
18935.39 269
18936.69 264
18937.99 260
18939.29 252
18940.59 242
18941.89 228
18943.19 217
18944.49 195
18945.80 233
18947.10 255
18948.40 274
18949.70 242
18951.00 211
18952.30 249
18953.60 261
18954.91 235
18956.21 230
18957.51 262
18958.81 287
18960.11 262
18961.41 234
18962.72 205
18964.02 243
18965.32 230
18966.62 263
18967.92 250
18969.23 271
18970.53 255
18971.83 231
18973.13 262
18974.43 228
18975.74 218
18977.04 241
18978.34 253
18979.64 239
18980.95 247
18982.25 277
18983.55 268
18984.85 252
18986.16 267
18987.46 255
18988.76 214
18990.06 211
18991.37 226
18992.67 246
18993.97 248
18995.28 208
18996.58 243
18997.88 248
18999.18 225
19000.49 233
19001.79 229
19003.09 197
19004.40 238
19005.70 236
19007.00 235
19008.31 219
19009.61 232
19010.91 225
19012.22 226
19013.52 242
19014.82 211
19016.13 215
19017.43 212
19018.74 204
19020.04 207
19021.34 230
19022.65 228
19023.95 229
19025.25 218
19026.56 229
19027.86 231
19029.17 226
19030.47 240
19031.77 226
19033.08 267
19034.38 237
19035.69 280
19036.99 254
19038.30 236
19039.60 236
19040.91 232
19042.21 196
19043.51 222
19044.82 239
19046.12 196
19047.43 232
19048.73 247
19050.04 234
19051.34 206
19052.65 217
19053.95 234
19055.26 277
19056.56 256
19057.87 270
19059.17 212
19060.48 238
19061.78 213
19063.09 257
19064.39 207
19065.70 187
19067.00 207
19068.31 225
19069.62 243
19070.92 220
19072.23 221
19073.53 210
19074.84 253
19076.14 201
19077.45 209
19078.75 201
19080.06 221
19081.37 212
19082.67 221
19083.98 209
19085.28 245
19086.59 230
19087.90 237
19089.20 238
19090.51 249
19091.82 261
19093.12 240
19094.43 239
19095.73 221
19097.04 227
19098.35 252
19099.65 279
19100.96 234
19102.27 277
19103.57 229
19104.88 230
19106.19 245
19107.49 218
19108.80 240
19110.11 250
19111.41 230
19112.72 200
19114.03 230
19115.33 219
19116.64 227
19117.95 221
19119.26 255
19120.56 246
19121.87 233
19123.18 243
19124.49 236
19125.79 233
19127.10 233
19128.41 238
19129.72 216
19131.02 244
19132.33 266
19133.64 247
19134.95 200
19136.25 202
19137.56 222
19138.87 229
19140.18 226
19141.49 238
19142.79 222
19144.10 208
19145.41 279
19146.72 241
19148.03 191
19149.33 220
19150.64 234
19151.95 221
19153.26 269
19154.57 260
19155.88 242
19157.18 214
19158.49 222
19159.80 189
19161.11 196
19162.42 223
19163.73 221
19165.04 229
19166.34 238
19167.65 219
19168.96 221
19170.27 259
19171.58 224
19172.89 211
19174.20 252
19175.51 239
19176.82 229
19178.13 239
19179.43 256
19180.74 254
19182.05 250
19183.36 225
19184.67 228
19185.98 206
19187.29 230
19188.60 225
19189.91 244
19191.22 226
19192.53 223
19193.84 222
19195.15 221
19196.46 204
19197.77 214
19199.08 210
19200.39 204
19201.70 231
19203.01 219
19204.32 207
19205.63 235
19206.94 211
19208.25 201
19209.56 225
19210.87 279
19212.18 237
19213.49 225
19214.80 212
19216.11 229
19217.42 250
19218.73 247
19220.04 269
19221.35 252
19222.66 255
19223.98 245
19225.29 287
19226.60 243
19227.91 237
19229.22 222
19230.53 238
19231.84 227
19233.15 199
19234.46 214
19235.77 245
19237.09 217
19238.40 226
19239.71 238
19241.02 240
19242.33 227
19243.64 248
19244.95 227
19246.27 239
19247.58 239
19248.89 229
19250.20 264
19251.51 252
19252.82 224
19254.14 223
19255.45 211
19256.76 217
19258.07 215
19259.38 236
19260.70 248
19262.01 254
19263.32 252
19264.63 233
19265.94 218
19267.26 219
19268.57 236
19269.88 219
19271.19 223
19272.51 253
19273.82 242
19275.13 230
19276.44 221
19277.76 241
19279.07 263
19280.38 223
19281.69 249
19283.01 234
19284.32 239
19285.63 257
19286.94 241
19288.26 212
19289.57 221
19290.88 215
19292.20 241
19293.51 251
19294.82 225
19296.14 237
19297.45 236
19298.76 231
19300.08 247
19301.39 232
19302.70 255
19304.02 222
19305.33 211
19306.64 228
19307.96 207
19309.27 234
19310.59 222
19311.90 229
19313.21 250
19314.53 231
19315.84 223
19317.15 241
19318.47 197
19319.78 235
19321.10 250
19322.41 233
19323.72 198
19325.04 193
19326.35 212
19327.67 240
19328.98 229
19330.30 221
19331.61 272
19332.93 239
19334.24 257
19335.55 208
19336.87 231
19338.18 219
19339.50 238
19340.81 249
19342.13 240
19343.44 230
19344.76 219
19346.07 219
19347.39 215
19348.70 202
19350.02 256
19351.33 232
19352.65 238
19353.96 224
19355.28 233
19356.59 207
19357.91 223
19359.22 224
19360.54 227
19361.86 220
19363.17 219
19364.49 213
19365.80 228
19367.12 210
19368.43 240
19369.75 208
19371.06 197
19372.38 206
19373.70 258
19375.01 240
19376.33 177
19377.64 203
19378.96 257
19380.28 273
19381.59 244
19382.91 254
19384.23 237
19385.54 219
19386.86 215
19388.17 207
19389.49 214
19390.81 199
19392.12 206
19393.44 205
19394.76 188
19396.07 217
19397.39 194
19398.71 237
19400.02 260
19401.34 227
19402.66 193
19403.97 227
19405.29 248
19406.61 261
19407.93 204
19409.24 190
19410.56 226
19411.88 263
19413.19 230
19414.51 209
19415.83 194
19417.15 210
19418.46 204
19419.78 243
19421.10 207
19422.42 235
19423.73 250
19425.05 272
19426.37 228
19427.69 198
19429.00 194
19430.32 257
19431.64 235
19432.96 243
19434.28 207
19435.59 243
19436.91 241
19438.23 202
19439.55 217
19440.87 252
19442.18 241
19443.50 212
19444.82 216
19446.14 197
19447.46 209
19448.78 204
19450.09 168
19451.41 195
19452.73 237
19454.05 294
19455.37 246
19456.69 232
19458.01 207
19459.33 195
19460.64 227
19461.96 251
19463.28 218
19464.60 206
19465.92 228
19467.24 235
19468.56 208
19469.88 241
19471.20 240
19472.52 227
19473.83 231
19475.15 228
19476.47 204
19477.79 224
19479.11 226
19480.43 229
19481.75 248
19483.07 241
19484.39 232
19485.71 217
19487.03 236
19488.35 258
19489.67 305
19490.99 244
19492.31 231
19493.63 229
19494.95 222
19496.27 231
19497.59 230
19498.91 246
19500.23 230
19501.55 229
19502.87 243
19504.19 221
19505.51 229
19506.83 245
19508.15 244
19509.47 224
19510.79 219
19512.11 216
19513.43 234
19514.75 214
19516.08 189
19517.40 206
19518.72 202
19520.04 207
19521.36 208
19522.68 219
19524.00 205
19525.32 242
19526.64 260
19527.96 262
19529.29 233
19530.61 207
19531.93 212
19533.25 226
19534.57 205
19535.89 248
19537.21 228
19538.53 204
19539.86 191
19541.18 216
19542.50 219
19543.82 230
19545.14 212
19546.46 243
19547.79 215
19549.11 254
19550.43 251
19551.75 247
19553.07 220
19554.40 230
19555.72 240
19557.04 252
19558.36 261
19559.68 241
19561.01 217
19562.33 207
19563.65 205
19564.97 236
19566.30 234
19567.62 244
19568.94 229
19570.26 237
19571.59 198
19572.91 217
19574.23 233
19575.55 217
19576.88 183
19578.20 213
19579.52 228
19580.85 232
19582.17 192
19583.49 204
19584.82 222
19586.14 212
19587.46 174
19588.78 187
19590.11 236
19591.43 242
19592.75 199
19594.08 175
19595.40 191
19596.72 213
19598.05 214
19599.37 229
19600.70 186
19602.02 200
19603.34 223
19604.67 246
19605.99 278
19607.31 253
19608.64 212
19609.96 267
19611.29 268
19612.61 207
19613.93 218
19615.26 217
19616.58 204
19617.91 223
19619.23 247
19620.55 210
19621.88 201
19623.20 209
19624.53 197
19625.85 175
19627.18 232
19628.50 261
19629.83 226
19631.15 228
19632.48 195
19633.80 205
19635.12 187
19636.45 224
19637.77 234
19639.10 222
19640.42 197
19641.75 188
19643.07 209
19644.40 210
19645.72 179
19647.05 199
19648.37 261
19649.70 235
19651.03 217
19652.35 219
19653.68 238
19655.00 256
19656.33 231
19657.65 205
19658.98 189
19660.30 216
19661.63 226
19662.96 238
19664.28 222
19665.61 184
19666.93 214
19668.26 250
19669.58 228
19670.91 218
19672.24 228
19673.56 220
19674.89 218
19676.21 199
19677.54 219
19678.87 199
19680.19 205
19681.52 218
19682.85 211
19684.17 195
19685.50 211
19686.83 227
19688.15 203
19689.48 200
19690.81 183
19692.13 191
19693.46 213
19694.79 221
19696.11 243
19697.44 195
19698.77 240
19700.09 227
19701.42 196
19702.75 215
19704.07 238
19705.40 215
19706.73 210
19708.06 221
19709.38 208
19710.71 213
19712.04 217
19713.37 204
19714.69 212
19716.02 201
19717.35 211
19718.68 243
19720.00 233
19721.33 187
19722.66 218
19723.99 210
19725.31 218
19726.64 242
19727.97 236
19729.30 210
19730.63 223
19731.95 254
19733.28 237
19734.61 232
19735.94 224
19737.27 213
19738.59 233
19739.92 214
19741.25 194
19742.58 244
19743.91 192
19745.24 220
19746.57 253
19747.89 237
19749.22 246
19750.55 223
19751.88 216
19753.21 234
19754.54 232
19755.87 216
19757.20 257
19758.52 250
19759.85 234
19761.18 211
19762.51 230
19763.84 265
19765.17 256
19766.50 221
19767.83 221
19769.16 193
19770.49 222
19771.82 215
19773.15 241
19774.47 219
19775.80 260
19777.13 239
19778.46 221
19779.79 205
19781.12 228
19782.45 247
19783.78 223
19785.11 197
19786.44 221
19787.77 216
19789.10 243
19790.43 216
19791.76 213
19793.09 212
19794.42 208
19795.75 236
19797.08 214
19798.41 244
19799.74 209
19801.07 196
19802.40 211
19803.73 196
19805.07 221
19806.40 262
19807.73 244
19809.06 206
19810.39 208
19811.72 213
19813.05 200
19814.38 202
19815.71 220
19817.04 244
19818.37 288
19819.70 235
19821.03 244
19822.37 250
19823.70 217
19825.03 254
19826.36 234
19827.69 219
19829.02 197
19830.35 197
19831.68 191
19833.02 217
19834.35 186
19835.68 190
19837.01 238
19838.34 235
19839.67 219
19841.01 227
19842.34 244
19843.67 217
19845.00 227
19846.33 249
19847.67 226
19849.00 224
19850.33 227
19851.66 240
19852.99 221
19854.33 219
19855.66 227
19856.99 228
19858.32 194
19859.65 239
19860.99 228
19862.32 249
19863.65 223
19864.98 210
19866.32 220
19867.65 223
19868.98 240
19870.32 233
19871.65 229
19872.98 211
19874.31 207
19875.65 219
19876.98 226
19878.31 204
19879.65 202
19880.98 198
19882.31 215
19883.64 229
19884.98 236
19886.31 256
19887.64 237
19888.98 228
19890.31 197
19891.64 204
19892.98 195
19894.31 226
19895.65 198
19896.98 240
19898.31 216
19899.65 221
19900.98 226
19902.31 212
19903.65 237
19904.98 239
19906.32 202
19907.65 206
19908.98 244
19910.32 232
19911.65 210
19912.99 230
19914.32 207
19915.65 219
19916.99 241
19918.32 212
19919.66 209
19920.99 240
19922.33 222
19923.66 216
19924.99 182
19926.33 202
19927.66 205
19929.00 224
19930.33 226
19931.67 221
19933.00 197
19934.34 193
19935.67 211
19937.01 225
19938.34 199
19939.68 207
19941.01 210
19942.35 217
19943.68 220
19945.02 178
19946.35 197
19947.69 174
19949.02 186
19950.36 231
19951.70 226
19953.03 245
19954.37 230
19955.70 208
19957.04 213
19958.37 260
19959.71 253
19961.04 231
19962.38 206
19963.72 207
19965.05 195
19966.39 195
19967.72 215
19969.06 202
19970.40 198
19971.73 227
19973.07 222
19974.40 216
19975.74 211
19977.08 218
19978.41 230
19979.75 215
19981.09 219
19982.42 219
19983.76 213
19985.10 202
19986.43 184
19987.77 233
19989.11 201
19990.44 183
19991.78 182
19993.12 238
19994.45 219
19995.79 244
19997.13 236
19998.46 188
19999.80 235
20001.14 193
20002.48 229
20003.81 229
20005.15 214
20006.49 201
20007.82 182
20009.16 208
20010.50 229
20011.84 238
20013.17 232
20014.51 268
20015.85 230
20017.19 240
20018.52 204
20019.86 214
20021.20 202
20022.54 214
20023.88 219
20025.21 219
20026.55 202
20027.89 208
20029.23 229
20030.57 243
20031.90 207
20033.24 190
20034.58 230
20035.92 225
20037.26 214
20038.60 204
20039.93 249
20041.27 193
20042.61 232
20043.95 216
20045.29 264
20046.63 235
20047.97 208
20049.30 231
20050.64 187
20051.98 217
20053.32 189
20054.66 209
20056.00 225
20057.34 216
20058.68 203
20060.02 245
20061.35 211
20062.69 245
20064.03 219
20065.37 251
20066.71 228
20068.05 213
20069.39 243
20070.73 206
20072.07 193
20073.41 224
20074.75 242
20076.09 257
20077.43 199
20078.77 245
20080.11 222
20081.45 243
20082.79 249
20084.13 258
20085.47 206
20086.81 213
20088.15 229
20089.49 240
20090.83 251
20092.17 209
20093.51 198
20094.85 246
20096.19 258
20097.53 240
20098.87 221
20100.21 258
20101.55 271
20102.89 252
20104.23 250
20105.57 232
20106.91 204
20108.25 250
20109.59 201
20110.93 218
20112.27 170
20113.62 199
20114.96 229
20116.30 226
20117.64 226
20118.98 226
20120.32 206
20121.66 219
20123.00 235
20124.34 216
20125.69 213
20127.03 182
20128.37 247
20129.71 219
20131.05 214
20132.39 228
20133.73 204
20135.08 215
20136.42 224
20137.76 210
20139.10 221
20140.44 242
