# Supplementary material for: MALDI-TOF MS typing enables the classification of brewing yeasts of the genus Saccharomyces to major beer styles
Source: PLoS One. 2017 Aug 9;12(8):e0181694. doi: 10.1371/journal.pone.0181694 (PMC5549903; doi:10.1371/journal.pone.0181694)
Supplement: S11 File — The directory includes 90 raw files and was zipped to “.zip”; the folder has three strains with 30 spectra per strain; S1 Text explains the raw files with an example and Table 1 represents the yeast strains used within the experiment. (ZIP) [file pone.0181694.s014.zip › 31-33/30339-506-OG-Ale-Ale-YPG-18h-E-E_2015-07-29_1_0_A4_1.dat]

2000.00 4083
2000.42 4327
2000.85 4342
2001.27 4173
2001.69 3978
2002.11 4003
2002.53 3846
2002.95 3713
2003.38 3710
2003.80 3912
2004.22 3763
2004.64 3631
2005.07 3755
2005.49 3541
2005.91 3683
2006.33 3694
2006.75 3547
2007.18 3608
2007.60 3751
2008.02 3823
2008.44 3622
2008.87 3863
2009.29 3784
2009.71 3504
2010.13 3804
2010.56 3679
2010.98 3759
2011.40 3612
2011.83 3488
2012.25 3422
2012.67 3514
2013.09 3257
2013.52 3449
2013.94 3509
2014.36 3456
2014.79 3522
2015.21 3313
2015.63 3495
2016.06 3608
2016.48 3308
2016.90 3666
2017.33 3692
2017.75 3673
2018.17 3856
2018.60 3862
2019.02 4000
2019.44 3856
2019.87 3852
2020.29 3885
2020.72 3955
2021.14 4101
2021.56 3831
2021.99 3942
2022.41 3960
2022.83 3861
2023.26 3760
2023.68 3710
2024.11 3670
2024.53 3777
2024.96 3759
2025.38 3838
2025.80 3755
2026.23 3792
2026.65 3813
2027.08 3520
2027.50 3547
2027.93 3552
2028.35 3592
2028.78 3457
2029.20 3407
2029.63 3377
2030.05 3522
2030.47 3509
2030.90 3629
2031.32 3686
2031.75 3626
2032.17 3766
2032.60 3729
2033.02 3708
2033.45 3783
2033.87 3873
2034.30 3827
2034.73 3443
2035.15 3784
2035.58 3500
2036.00 3701
2036.43 3891
2036.85 3758
2037.28 3674
2037.70 3668
2038.13 3915
2038.55 3739
2038.98 3984
2039.41 4046
2039.83 3795
2040.26 3940
2040.68 3914
2041.11 4206
2041.54 3767
2041.96 3647
2042.39 3525
2042.81 3734
2043.24 3757
2043.67 3711
2044.09 3472
2044.52 3503
2044.94 3714
2045.37 3802
2045.80 3766
2046.22 3743
2046.65 3931
2047.08 3749
2047.50 3899
2047.93 3852
2048.36 3659
2048.78 3846
2049.21 3583
2049.64 3348
2050.06 3607
2050.49 3502
2050.92 3471
2051.34 3596
2051.77 3500
2052.20 3454
2052.63 3373
2053.05 3464
2053.48 3473
2053.91 3622
2054.33 3674
2054.76 3615
2055.19 3777
2055.62 3521
2056.04 3364
2056.47 3500
2056.90 3541
2057.33 3343
2057.75 3163
2058.18 3403
2058.61 3504
2059.04 3529
2059.47 3450
2059.89 3354
2060.32 3339
2060.75 3478
2061.18 3424
2061.61 3337
2062.03 3336
2062.46 3388
2062.89 3443
2063.32 3639
2063.75 3694
2064.18 3862
2064.60 3979
2065.03 3811
2065.46 4248
2065.89 4381
2066.32 4440
2066.75 4439
2067.17 4370
2067.60 4224
2068.03 4235
2068.46 4117
2068.89 3716
2069.32 3723
2069.75 3770
2070.18 3669
2070.61 3935
2071.03 3826
2071.46 3838
2071.89 3774
2072.32 3780
2072.75 3798
2073.18 3822
2073.61 3718
2074.04 3711
2074.47 3787
2074.90 3847
2075.33 3903
2075.76 3894
2076.19 4232
2076.62 3721
2077.05 3806
2077.48 3643
2077.90 3769
2078.33 3723
2078.76 3968
2079.19 4231
2079.62 4242
2080.05 4023
2080.48 4089
2080.91 4203
2081.34 4260
2081.77 4172
2082.20 3965
2082.64 4338
2083.07 4205
2083.50 4160
2083.93 3840
2084.36 3918
2084.79 3886
2085.22 3918
2085.65 3969
2086.08 3607
2086.51 3620
2086.94 3428
2087.37 3441
2087.80 3591
2088.23 3712
2088.66 3622
2089.09 3594
2089.52 3400
2089.96 3657
2090.39 3489
2090.82 3324
2091.25 3529
2091.68 3668
2092.11 4081
2092.54 4022
2092.97 4012
2093.41 3676
2093.84 3729
2094.27 3569
2094.70 3757
2095.13 3736
2095.56 3417
2095.99 3549
2096.43 3598
2096.86 3687
2097.29 3606
2097.72 3575
2098.15 3591
2098.59 3364
2099.02 3345
2099.45 3294
2099.88 3238
2100.31 3543
2100.75 3478
2101.18 3337
2101.61 3405
2102.04 3442
2102.47 3532
2102.91 3512
2103.34 3348
2103.77 3639
2104.20 3767
2104.64 3477
2105.07 3387
2105.50 3765
2105.93 3831
2106.37 3546
2106.80 3656
2107.23 3491
2107.66 3587
2108.10 3772
2108.53 3826
2108.96 3696
2109.40 3703
2109.83 3653
2110.26 3477
2110.70 3649
2111.13 3747
2111.56 3782
2112.00 3715
2112.43 3495
2112.86 3386
2113.30 3448
2113.73 3482
2114.16 3714
2114.60 3563
2115.03 3704
2115.46 3407
2115.90 3337
2116.33 3260
2116.76 3284
2117.20 3346
2117.63 3321
2118.07 3178
2118.50 3320
2118.93 3343
2119.37 3327
2119.80 3034
2120.24 3145
2120.67 3244
2121.10 3421
2121.54 3346
2121.97 3469
2122.41 3487
2122.84 3561
2123.28 3479
2123.71 3477
2124.14 3265
2124.58 3336
2125.01 3417
2125.45 3554
2125.88 3287
2126.32 3366
2126.75 3524
2127.19 3358
2127.62 3516
2128.06 3322
2128.49 3622
2128.93 3214
2129.36 3171
2129.80 3164
2130.23 3171
2130.67 3345
2131.10 3760
2131.54 3390
2131.97 3633
2132.41 3520
2132.84 3533
2133.28 3829
2133.72 3641
2134.15 3542
2134.59 3542
2135.02 3633
2135.46 3525
2135.89 3602
2136.33 3601
2136.77 3611
2137.20 3552
2137.64 3611
2138.07 3550
2138.51 3790
2138.94 3675
2139.38 3599
2139.82 3692
2140.25 3576
2140.69 3366
2141.13 3376
2141.56 3365
2142.00 3624
2142.43 3314
2142.87 3359
2143.31 3250
2143.74 3300
2144.18 3444
2144.62 3161
2145.05 3197
2145.49 3159
2145.93 3224
2146.36 3083
2146.80 3357
2147.24 3437
2147.67 3455
2148.11 3380
2148.55 3641
2148.99 3768
2149.42 3805
2149.86 3933
2150.30 3993
2150.73 4213
2151.17 4386
2151.61 4093
2152.05 4257
2152.48 4132
2152.92 3923
2153.36 4102
2153.80 4073
2154.23 3804
2154.67 3764
2155.11 3739
2155.55 3763
2155.98 3678
2156.42 3763
2156.86 3536
2157.30 3631
2157.74 3817
2158.17 3725
2158.61 3653
2159.05 3645
2159.49 3495
2159.93 3659
2160.36 3831
2160.80 3885
2161.24 3532
2161.68 3505
2162.12 3656
2162.56 3574
2162.99 3678
2163.43 3619
2163.87 3690
2164.31 3718
2164.75 3422
2165.19 3409
2165.63 3696
2166.06 3769
2166.50 3730
2166.94 3683
2167.38 3625
2167.82 3750
2168.26 3724
2168.70 3885
2169.14 3847
2169.58 3731
2170.02 3863
2170.46 3953
2170.89 4054
2171.33 4058
2171.77 4003
2172.21 4012
2172.65 4130
2173.09 4407
2173.53 4355
2173.97 4398
2174.41 4578
2174.85 4610
2175.29 4704
2175.73 4715
2176.17 4614
2176.61 4801
2177.05 4489
2177.49 4550
2177.93 4034
2178.37 3736
2178.81 4024
2179.25 3926
2179.69 4028
2180.13 3876
2180.57 3798
2181.01 3578
2181.45 3609
2181.89 3805
2182.33 3728
2182.77 3661
2183.21 3641
2183.65 3277
2184.09 3434
2184.53 3387
2184.97 3108
2185.42 3390
2185.86 3587
2186.30 3696
2186.74 3463
2187.18 3708
2187.62 3593
2188.06 3929
2188.50 3669
2188.94 3994
2189.38 4076
2189.83 3807
2190.27 3974
2190.71 3961
2191.15 4017
2191.59 3863
2192.03 3773
2192.47 3874
2192.91 3969
2193.36 3886
2193.80 3840
2194.24 3833
2194.68 3862
2195.12 4077
2195.56 3911
2196.01 3923
2196.45 4049
2196.89 4011
2197.33 4039
2197.77 4019
2198.22 3974
2198.66 3880
2199.10 3710
2199.54 3687
2199.98 3890
2200.43 3889
2200.87 3433
2201.31 3688
2201.75 3640
2202.20 3557
2202.64 3500
2203.08 3659
2203.52 3612
2203.97 3736
2204.41 3624
2204.85 3507
2205.29 3689
2205.74 3792
2206.18 3755
2206.62 3888
2207.07 3858
2207.51 3633
2207.95 3618
2208.40 3932
2208.84 4119
2209.28 4125
2209.72 4020
2210.17 3955
2210.61 4014
2211.05 3521
2211.50 3781
2211.94 3825
2212.38 4005
2212.83 3942
2213.27 3758
2213.72 3821
2214.16 3584
2214.60 3648
2215.05 3526
2215.49 3636
2215.93 3519
2216.38 3465
2216.82 3476
2217.27 3619
2217.71 3700
2218.15 3545
2218.60 3557
2219.04 3411
2219.49 3459
2219.93 3547
2220.37 3923
2220.82 3698
2221.26 3573
2221.71 3622
2222.15 3784
2222.60 3929
2223.04 3869
2223.49 3818
2223.93 4041
2224.37 4000
2224.82 4019
2225.26 4060
2225.71 4308
2226.15 4405
2226.60 4234
2227.04 4056
2227.49 4172
2227.93 4089
2228.38 4138
2228.82 4170
2229.27 3911
2229.71 3806
2230.16 3998
2230.60 3949
2231.05 4029
2231.50 4094
2231.94 4002
2232.39 3847
2232.83 3981
2233.28 3964
2233.72 3952
2234.17 3894
2234.61 3969
2235.06 3957
2235.51 3924
2235.95 3941
2236.40 3894
2236.84 3838
2237.29 3817
2237.73 3787
2238.18 3776
2238.63 3765
2239.07 3640
2239.52 3584
2239.97 3771
2240.41 3680
2240.86 3875
2241.30 3686
2241.75 3372
2242.20 3398
2242.64 3657
2243.09 3659
2243.54 3380
2243.98 3384
2244.43 3480
2244.88 3592
2245.32 3492
2245.77 3422
2246.22 3482
2246.66 3358
2247.11 3391
2247.56 3389
2248.00 3586
2248.45 3423
2248.90 3441
2249.35 3655
2249.79 3635
2250.24 3541
2250.69 3579
2251.14 3470
2251.58 3542
2252.03 3404
2252.48 3314
2252.92 3475
2253.37 3606
2253.82 3492
2254.27 3277
2254.72 3122
2255.16 3566
2255.61 3629
2256.06 3523
2256.51 3426
2256.95 3217
2257.40 3248
2257.85 3184
2258.30 3383
2258.75 3247
2259.19 3208
2259.64 3427
2260.09 3394
2260.54 3487
2260.99 3579
2261.44 3548
2261.88 3823
2262.33 4025
2262.78 3835
2263.23 4024
2263.68 4159
2264.13 4053
2264.58 3957
2265.02 4202
2265.47 4181
2265.92 3943
2266.37 4132
2266.82 4143
2267.27 4261
2267.72 4226
2268.17 4021
2268.62 4295
2269.06 4365
2269.51 4286
2269.96 3971
2270.41 4115
2270.86 4115
2271.31 4325
2271.76 4115
2272.21 4297
2272.66 4154
2273.11 3966
2273.56 3861
2274.01 3715
2274.46 3495
2274.91 3613
2275.36 3698
2275.81 3697
2276.26 3518
2276.71 3614
2277.16 3562
2277.61 3427
2278.06 3446
2278.51 3597
2278.96 3484
2279.41 3512
2279.86 3724
2280.31 3858
2280.76 3948
2281.21 3833
2281.66 4027
2282.11 3952
2282.56 3838
2283.01 3806
2283.46 3646
2283.91 3801
2284.36 3672
2284.81 3745
2285.26 3848
2285.71 3685
2286.16 3650
2286.61 3732
2287.07 3863
2287.52 4027
2287.97 4057
2288.42 4225
2288.87 4207
2289.32 4710
2289.77 5141
2290.22 5312
2290.67 5504
2291.13 5515
2291.58 5518
2292.03 5750
2292.48 5450
2292.93 5148
2293.38 5033
2293.83 5157
2294.29 4998
2294.74 4923
2295.19 4211
2295.64 4329
2296.09 4216
2296.54 3973
2297.00 3766
2297.45 4030
2297.90 3627
2298.35 3872
2298.80 3660
2299.26 3505
2299.71 3385
2300.16 3470
2300.61 3672
2301.06 3705
2301.52 3384
2301.97 3455
2302.42 3339
2302.87 3464
2303.33 3525
2303.78 3458
2304.23 3470
2304.68 3528
2305.14 3747
2305.59 3645
2306.04 3447
2306.50 3182
2306.95 3599
2307.40 3665
2307.85 3842
2308.31 4200
2308.76 4533
2309.21 4497
2309.67 4620
2310.12 4377
2310.57 4286
2311.03 4443
2311.48 4434
2311.93 4569
2312.39 4420
2312.84 4090
2313.29 4040
2313.75 3956
2314.20 3803
2314.65 3917
2315.11 3744
2315.56 3803
2316.01 3769
2316.47 3815
2316.92 4072
2317.38 3950
2317.83 3890
2318.28 4036
2318.74 3895
2319.19 4052
2319.65 4005
2320.10 4026
2320.55 3978
2321.01 3964
2321.46 4031
2321.92 4050
2322.37 3881
2322.83 3675
2323.28 3856
2323.73 3865
2324.19 4142
2324.64 4447
2325.10 4284
2325.55 3902
2326.01 3775
2326.46 3970
2326.92 4053
2327.37 3964
2327.83 4006
2328.28 4192
2328.74 4215
2329.19 4274
2329.65 4660
2330.10 4718
2330.56 4854
2331.01 4588
2331.47 4152
2331.92 4168
2332.38 3924
2332.83 4338
2333.29 3924
2333.74 3790
2334.20 3644
2334.66 3543
2335.11 3500
2335.57 3627
2336.02 3795
2336.48 3762
2336.93 3739
2337.39 3909
2337.85 3884
2338.30 4032
2338.76 4029
2339.21 3838
2339.67 4161
2340.13 4300
2340.58 4299
2341.04 4405
2341.49 4257
2341.95 4290
2342.41 4432
2342.86 4227
2343.32 4013
2343.78 3793
2344.23 4120
2344.69 4192
2345.15 4228
2345.60 4025
2346.06 4166
2346.52 4335
2346.97 4176
2347.43 4110
2347.89 4190
2348.34 4104
2348.80 4039
2349.26 4102
2349.71 3798
2350.17 4030
2350.63 3964
2351.09 3561
2351.54 3814
2352.00 3755
2352.46 3442
2352.91 3603
2353.37 3605
2353.83 3746
2354.29 3623
2354.74 3468
2355.20 3521
2355.66 3577
2356.12 3550
2356.58 3805
2357.03 3700
2357.49 3510
2357.95 3618
2358.41 3825
2358.86 3853
2359.32 3936
2359.78 3660
2360.24 3930
2360.70 3825
2361.15 3713
2361.61 3803
2362.07 3888
2362.53 3923
2362.99 3663
2363.45 3727
2363.90 3743
2364.36 3910
2364.82 4151
2365.28 3816
2365.74 3887
2366.20 3849
2366.66 3982
2367.11 4094
2367.57 3916
2368.03 3949
2368.49 4119
2368.95 4187
2369.41 4150
2369.87 4274
2370.33 4282
2370.79 4041
2371.24 3864
2371.70 4064
2372.16 4150
2372.62 3904
2373.08 3735
2373.54 3853
2374.00 3701
2374.46 3748
2374.92 3860
2375.38 3985
2375.84 3883
2376.30 3703
2376.76 3655
2377.22 3958
2377.68 4163
2378.14 3808
2378.60 4173
2379.06 3792
2379.52 3835
2379.98 3999
2380.44 3952
2380.90 4008
2381.36 4081
2381.82 3935
2382.28 3731
2382.74 3840
2383.20 4009
2383.66 4087
2384.12 3805
2384.58 3830
2385.04 3732
2385.50 3814
2385.96 3709
2386.42 3675
2386.88 3651
2387.34 3659
2387.80 3581
2388.26 3521
2388.72 3641
2389.19 3710
2389.65 3661
2390.11 3684
2390.57 3743
2391.03 3750
2391.49 3625
2391.95 3668
2392.41 3926
2392.87 3894
2393.33 3667
2393.80 3448
2394.26 3573
2394.72 3492
2395.18 3474
2395.64 3430
2396.10 3325
2396.56 3496
2397.03 3423
2397.49 3394
2397.95 3570
2398.41 3700
2398.87 3501
2399.34 3655
2399.80 3427
2400.26 3605
2400.72 3654
2401.18 3731
2401.65 3515
2402.11 3335
2402.57 3421
2403.03 3495
2403.49 3586
2403.96 3288
2404.42 3469
2404.88 3506
2405.34 3578
2405.81 3288
2406.27 3478
2406.73 3629
2407.19 3512
2407.66 3639
2408.12 3595
2408.58 3683
2409.04 3540
2409.51 3508
2409.97 3381
2410.43 3540
2410.90 3654
2411.36 3389
2411.82 3227
2412.28 3400
2412.75 3454
2413.21 3410
2413.67 3421
2414.14 3502
2414.60 3416
2415.06 3583
2415.53 3672
2415.99 3862
2416.45 3820
2416.92 3960
2417.38 3897
2417.85 4199
2418.31 4301
2418.77 4322
2419.24 4336
2419.70 4350
2420.16 4527
2420.63 4473
2421.09 4420
2421.56 4262
2422.02 4111
2422.48 4286
2422.95 4003
2423.41 4021
2423.88 3999
2424.34 3964
2424.80 3877
2425.27 3883
2425.73 3947
2426.20 3902
2426.66 3997
2427.13 3966
2427.59 3894
2428.06 3868
2428.52 3807
2428.99 3925
2429.45 3790
2429.91 3711
2430.38 3802
2430.84 3727
2431.31 3799
2431.77 3638
2432.24 3772
2432.70 3807
2433.17 3827
2433.63 3851
2434.10 3752
2434.56 3843
2435.03 3625
2435.50 3799
2435.96 3867
2436.43 3910
2436.89 3705
2437.36 3684
2437.82 3892
2438.29 3916
2438.75 3882
2439.22 3947
2439.69 4090
2440.15 3929
2440.62 4109
2441.08 4279
2441.55 4316
2442.01 4183
2442.48 4282
2442.95 4481
2443.41 3975
2443.88 3906
2444.34 3806
2444.81 3762
2445.28 3587
2445.74 3654
2446.21 3739
2446.68 3724
2447.14 3643
2447.61 3636
2448.08 3457
2448.54 3421
2449.01 3361
2449.48 3239
2449.94 3385
2450.41 3390
2450.88 3379
2451.34 3426
2451.81 3484
2452.28 3578
2452.74 3561
2453.21 3499
2453.68 3605
2454.14 3246
2454.61 3566
2455.08 3562
2455.55 3413
2456.01 3496
2456.48 3566
2456.95 3609
2457.42 3733
2457.88 3424
2458.35 3494
2458.82 3221
2459.29 3529
2459.75 3892
2460.22 3537
2460.69 3431
2461.16 3190
2461.62 3208
2462.09 3171
2462.56 3185
2463.03 3401
2463.50 3301
2463.96 3373
2464.43 3204
2464.90 3717
2465.37 3753
2465.84 3449
2466.30 3395
2466.77 3539
2467.24 3753
2467.71 3695
2468.18 3557
2468.65 3553
2469.11 3743
2469.58 3420
2470.05 3684
2470.52 3655
2470.99 3512
2471.46 3267
2471.93 3402
2472.40 3519
2472.86 3539
2473.33 3233
2473.80 3162
2474.27 3259
2474.74 3196
2475.21 3067
2475.68 3410
2476.15 3369
2476.62 3481
2477.09 3733
2477.56 3484
2478.02 3318
2478.49 3444
2478.96 3432
2479.43 3522
2479.90 3508
2480.37 3755
2480.84 3733
2481.31 3799
2481.78 3456
2482.25 3446
2482.72 3589
2483.19 3452
2483.66 3531
2484.13 3383
2484.60 3431
2485.07 3709
2485.54 3612
2486.01 3739
2486.48 3988
2486.95 3920
2487.42 4014
2487.89 3986
2488.36 4081
2488.83 3886
2489.30 3881
2489.77 3822
2490.24 3486
2490.71 3685
2491.18 3778
2491.66 3780
2492.13 3678
2492.60 3618
2493.07 3805
2493.54 3722
2494.01 3706
2494.48 3753
2494.95 3965
2495.42 3865
2495.89 3917
2496.36 4082
2496.84 3901
2497.31 3522
2497.78 3581
2498.25 3515
2498.72 3416
2499.19 3483
2499.66 3259
2500.13 3270
2500.61 3295
2501.08 3360
2501.55 3329
2502.02 3211
2502.49 3266
2502.96 3126
2503.44 3332
2503.91 3392
2504.38 3416
2504.85 3403
2505.32 3596
2505.80 3619
2506.27 3588
2506.74 3469
2507.21 3574
2507.68 3843
2508.16 3668
2508.63 4048
2509.10 3696
2509.57 3778
2510.05 3995
2510.52 4129
2510.99 4240
2511.46 4025
2511.94 4141
2512.41 4538
2512.88 4441
2513.35 4158
2513.83 4151
2514.30 4235
2514.77 3941
2515.24 3995
2515.72 3695
2516.19 3802
2516.66 3677
2517.14 3655
2517.61 3668
2518.08 3775
2518.56 3754
2519.03 3571
2519.50 3696
2519.98 3707
2520.45 3618
2520.92 3463
2521.40 3490
2521.87 3624
2522.34 3469
2522.82 3711
2523.29 3885
2523.76 3715
2524.24 3595
2524.71 3621
2525.19 3591
2525.66 3689
2526.13 3514
2526.61 3469
2527.08 3667
2527.55 3666
2528.03 3503
2528.50 3677
2528.98 3549
2529.45 3658
2529.93 3726
2530.40 3548
2530.87 3520
2531.35 3702
2531.82 3655
2532.30 3711
2532.77 3716
2533.25 3691
2533.72 3480
2534.20 3810
2534.67 3761
2535.15 3515
2535.62 3668
2536.09 3654
2536.57 3666
2537.04 3725
2537.52 3708
2537.99 3677
2538.47 3566
2538.94 3748
2539.42 3601
2539.90 3551
2540.37 3677
2540.85 3553
2541.32 3484
2541.80 3444
2542.27 3651
2542.75 3747
2543.22 3600
2543.70 3641
2544.17 3626
2544.65 3372
2545.13 3622
2545.60 3666
2546.08 3963
2546.55 3860
2547.03 3950
2547.50 4231
2547.98 4498
2548.46 4240
2548.93 4525
2549.41 4270
2549.88 4350
2550.36 4346
2550.84 4175
2551.31 4258
2551.79 4038
2552.27 3921
2552.74 3937
2553.22 4145
2553.70 4311
2554.17 4185
2554.65 4122
2555.12 4332
2555.60 4386
2556.08 4292
2556.55 3993
2557.03 4184
2557.51 4386
2557.99 4202
2558.46 4143
2558.94 3883
2559.42 3908
2559.89 3795
2560.37 3683
2560.85 3638
2561.32 3502
2561.80 3606
2562.28 3435
2562.76 3200
2563.23 3337
2563.71 3493
2564.19 3510
2564.67 3510
2565.14 3479
2565.62 3382
2566.10 3377
2566.58 3483
2567.05 3307
2567.53 3186
2568.01 3353
2568.49 3517
2568.97 3557
2569.44 3471
2569.92 3476
2570.40 3559
2570.88 3547
2571.36 3441
2571.83 3364
2572.31 3430
2572.79 3528
2573.27 3392
2573.75 3326
2574.23 3289
2574.70 3148
2575.18 3284
2575.66 3397
2576.14 3497
2576.62 3076
2577.10 2993
2577.58 3299
2578.05 3184
2578.53 3294
2579.01 3464
2579.49 3259
2579.97 3074
2580.45 3275
2580.93 3456
2581.41 3548
2581.89 3464
2582.37 3330
2582.84 3427
2583.32 3509
2583.80 3166
2584.28 3335
2584.76 3376
2585.24 3418
2585.72 3278
2586.20 3156
2586.68 3465
2587.16 3533
2587.64 3370
2588.12 3461
2588.60 3536
2589.08 3344
2589.56 3469
2590.04 3620
2590.52 3454
2591.00 3304
2591.48 3485
2591.96 3541
2592.44 3404
2592.92 3269
2593.40 3368
2593.88 3401
2594.36 3395
2594.84 3550
2595.32 3717
2595.80 3786
2596.28 3586
2596.76 3418
2597.24 3529
2597.72 3443
2598.20 3322
2598.68 3237
2599.16 3498
2599.64 3510
2600.13 3538
2600.61 3488
2601.09 3466
2601.57 3368
2602.05 3253
2602.53 3257
2603.01 3337
2603.49 3409
2603.97 3257
2604.45 3427
2604.94 3047
2605.42 3221
2605.90 3368
2606.38 3367
2606.86 3298
2607.34 3349
2607.82 3586
2608.31 3716
2608.79 3424
2609.27 3494
2609.75 3558
2610.23 3539
2610.71 3855
2611.20 3643
2611.68 3477
2612.16 3558
2612.64 3600
2613.12 3403
2613.61 3519
2614.09 3794
2614.57 3698
2615.05 3688
2615.53 3723
2616.02 3503
2616.50 3547
2616.98 3468
2617.46 3454
2617.95 3509
2618.43 3396
2618.91 3605
2619.39 3514
2619.88 3542
2620.36 3812
2620.84 3436
2621.32 3441
2621.81 3168
2622.29 3289
2622.77 3204
2623.26 3326
2623.74 3435
2624.22 3450
2624.70 3439
2625.19 3178
2625.67 3274
2626.15 3405
2626.64 3268
2627.12 3353
2627.60 3184
2628.09 3254
2628.57 3307
2629.05 3517
2629.54 3561
2630.02 3412
2630.50 3475
2630.99 3696
2631.47 3605
2631.96 3451
2632.44 3714
2632.92 3609
2633.41 3405
2633.89 3356
2634.38 3321
2634.86 3480
2635.34 3484
2635.83 3346
2636.31 3292
2636.80 3334
2637.28 3409
2637.76 3495
2638.25 3541
2638.73 3460
2639.22 3525
2639.70 3465
2640.19 3787
2640.67 3679
2641.16 3887
2641.64 3853
2642.12 3854
2642.61 3574
2643.09 3404
2643.58 3660
2644.06 3475
2644.55 3406
2645.03 3285
2645.52 3457
2646.00 3371
2646.49 3568
2646.97 3322
2647.46 3085
2647.94 3264
2648.43 3350
2648.91 3263
2649.40 3287
2649.89 3354
2650.37 3217
2650.86 3293
2651.34 3321
2651.83 3370
2652.31 3452
2652.80 3455
2653.28 3255
2653.77 3304
2654.26 3351
2654.74 3423
2655.23 3457
2655.71 3333
2656.20 3243
2656.69 3277
2657.17 3339
2657.66 3327
2658.14 3438
2658.63 3401
2659.12 3279
2659.60 3402
2660.09 3344
2660.58 3091
2661.06 3175
2661.55 3175
2662.03 3331
2662.52 3415
2663.01 3461
2663.49 3655
2663.98 3314
2664.47 3162
2664.95 3298
2665.44 3285
2665.93 3392
2666.42 3381
2666.90 3505
2667.39 3497
2667.88 3287
2668.36 3338
2668.85 3379
2669.34 3466
2669.82 3493
2670.31 3306
2670.80 3469
2671.29 3282
2671.77 3415
2672.26 3509
2672.75 3949
2673.24 4186
2673.72 4216
2674.21 4312
2674.70 4536
2675.19 4619
2675.67 4648
2676.16 4400
2676.65 4353
2677.14 4384
2677.63 4287
2678.11 4023
2678.60 4166
2679.09 4005
2679.58 3870
2680.07 4073
2680.55 4041
2681.04 3801
2681.53 3571
2682.02 3662
2682.51 3515
2683.00 3579
2683.48 3813
2683.97 3858
2684.46 4025
2684.95 3834
2685.44 3712
2685.93 3670
2686.42 3636
2686.90 3704
2687.39 3601
2687.88 3664
2688.37 3584
2688.86 3473
2689.35 3482
2689.84 3449
2690.33 3510
2690.82 3345
2691.31 3287
2691.79 3238
2692.28 3342
2692.77 3280
2693.26 3350
2693.75 3507
2694.24 3646
2694.73 3422
2695.22 3531
2695.71 3287
2696.20 3473
2696.69 3561
2697.18 3407
2697.67 3555
2698.16 3507
2698.65 3483
2699.14 3477
2699.63 3449
2700.12 3515
2700.61 3644
2701.10 3542
2701.59 3619
2702.08 3699
2702.57 3801
2703.06 3721
2703.55 3596
2704.04 3604
2704.53 3620
2705.02 3588
2705.51 3461
2706.00 3464
2706.49 3355
2706.98 3387
2707.47 3333
2707.96 3227
2708.45 3466
2708.95 3423
2709.44 3546
2709.93 3297
2710.42 3140
2710.91 3233
2711.40 3243
2711.89 3230
2712.38 3490
2712.87 3407
2713.36 3302
2713.86 3319
2714.35 3406
2714.84 3447
2715.33 3480
2715.82 3081
2716.31 3063
2716.80 3083
2717.30 3032
2717.79 3000
2718.28 3027
2718.77 3270
2719.26 3209
2719.75 3322
2720.25 3477
2720.74 3461
2721.23 3426
2721.72 3781
2722.21 3531
2722.70 3629
2723.20 3693
2723.69 3679
2724.18 3722
2724.67 3507
2725.17 3319
2725.66 3503
2726.15 3425
2726.64 3655
2727.14 3354
2727.63 3269
2728.12 3151
2728.61 3145
2729.11 3269
2729.60 3372
2730.09 3207
2730.58 3354
2731.08 3382
2731.57 3430
2732.06 3483
2732.55 3454
2733.05 3565
2733.54 3559
2734.03 3579
2734.53 3851
2735.02 3754
2735.51 3501
2736.01 3659
2736.50 3740
2736.99 3827
2737.49 3785
2737.98 3959
2738.47 3745
2738.97 3641
2739.46 3455
2739.95 3428
2740.45 3452
2740.94 3407
2741.43 3347
2741.93 3380
2742.42 3407
2742.92 3339
2743.41 3193
2743.90 3117
2744.40 3098
2744.89 3193
2745.39 3454
2745.88 3519
2746.37 3288
2746.87 3366
2747.36 3349
2747.86 3420
2748.35 3539
2748.85 3518
2749.34 3350
2749.83 3324
2750.33 3129
2750.82 3124
2751.32 3075
2751.81 2928
2752.31 3046
2752.80 3206
2753.30 3114
2753.79 3342
2754.29 3142
2754.78 2950
2755.28 3207
2755.77 3314
2756.27 3368
2756.76 3335
2757.26 3154
2757.75 3417
2758.25 3311
2758.74 3399
2759.24 3296
2759.73 3240
2760.23 3319
2760.72 3573
2761.22 3264
2761.71 3401
2762.21 3437
2762.71 3342
2763.20 3271
2763.70 3165
2764.19 3063
2764.69 3267
2765.18 3348
2765.68 3204
2766.18 3238
2766.67 3196
2767.17 3499
2767.66 3468
2768.16 3322
2768.66 3201
2769.15 3509
2769.65 3435
2770.15 3521
2770.64 3390
2771.14 3441
2771.63 3554
2772.13 3446
2772.63 3424
2773.12 3607
2773.62 3563
2774.12 3649
2774.61 3570
2775.11 3614
2775.61 3768
2776.10 3826
2776.60 3941
2777.10 3673
2777.60 3762
2778.09 3801
2778.59 3776
2779.09 3778
2779.58 3568
2780.08 3585
2780.58 3797
2781.08 3765
2781.57 3691
2782.07 3205
2782.57 3413
2783.06 3381
2783.56 3372
2784.06 3334
2784.56 3288
2785.06 3416
2785.55 3473
2786.05 3470
2786.55 3418
2787.05 3467
2787.54 3449
2788.04 3539
2788.54 3247
2789.04 3069
2789.54 3128
2790.03 3096
2790.53 2974
2791.03 3344
2791.53 3213
2792.03 3124
2792.52 3083
2793.02 3318
2793.52 3557
2794.02 3387
2794.52 3711
2795.02 3726
2795.52 3705
2796.01 4033
2796.51 3878
2797.01 4206
2797.51 4506
2798.01 4300
2798.51 4354
2799.01 4398
2799.51 4371
2800.00 4151
2800.50 3979
2801.00 3846
2801.50 3957
2802.00 3816
2802.50 3476
2803.00 3646
2803.50 3703
2804.00 3691
2804.50 3666
2805.00 3848
2805.50 4100
2806.00 4021
2806.50 4326
2806.99 4612
2807.49 4880
2807.99 5067
2808.49 5005
2808.99 5276
2809.49 5155
2809.99 5135
2810.49 4999
2810.99 4734
2811.49 4511
2811.99 4372
2812.49 3965
2812.99 3984
2813.49 3817
2813.99 3829
2814.49 4097
2814.99 3734
2815.49 3996
2815.99 3983
2816.50 4216
2817.00 4299
2817.50 4189
2818.00 3764
2818.50 3822
2819.00 3868
2819.50 3829
2820.00 3558
2820.50 3596
2821.00 3395
2821.50 3310
2822.00 3360
2822.50 3441
2823.00 3303
2823.51 3306
2824.01 3154
2824.51 3375
2825.01 3459
2825.51 3615
2826.01 3638
2826.51 3541
2827.01 3573
2827.52 3548
2828.02 3685
2828.52 3639
2829.02 3434
2829.52 3501
2830.02 3462
2830.53 3499
2831.03 3552
2831.53 3523
2832.03 3354
2832.53 3256
2833.03 3242
2833.54 3262
2834.04 3382
2834.54 3552
2835.04 3734
2835.54 3483
2836.05 3411
2836.55 3621
2837.05 3823
2837.55 3543
2838.06 3563
2838.56 3574
2839.06 3437
2839.56 3502
2840.07 3443
2840.57 3716
2841.07 3802
2841.57 3555
2842.08 3538
2842.58 3599
2843.08 3376
2843.58 3480
2844.09 3534
2844.59 3399
2845.09 3408
2845.60 3770
2846.10 3613
2846.60 3700
2847.11 3870
2847.61 3724
2848.11 3717
2848.62 4340
2849.12 4167
2849.62 3836
2850.13 3758
2850.63 3858
2851.13 3441
2851.64 3563
2852.14 3826
2852.64 3544
2853.15 3179
2853.65 3179
2854.15 3405
2854.66 3336
2855.16 3230
2855.67 3092
2856.17 3099
2856.67 3232
2857.18 3274
2857.68 3277
2858.19 3092
2858.69 3284
2859.19 3282
2859.70 3438
2860.20 3492
2860.71 3273
2861.21 3289
2861.72 3303
2862.22 3283
2862.73 3558
2863.23 3580
2863.73 3347
2864.24 3250
2864.74 3414
2865.25 3309
2865.75 3075
2866.26 3213
2866.76 3140
2867.27 3200
2867.77 3302
2868.28 3297
2868.78 3204
2869.29 3245
2869.79 3352
2870.30 3180
2870.80 3541
2871.31 3426
2871.81 3374
2872.32 3288
2872.83 3360
2873.33 3426
2873.84 3536
2874.34 3501
2874.85 3584
2875.35 3507
2875.86 3616
2876.36 3701
2876.87 3438
2877.38 3570
2877.88 3651
2878.39 3486
2878.89 3598
2879.40 3539
2879.91 3421
2880.41 3441
2880.92 3440
2881.42 3531
2881.93 3926
2882.44 3683
2882.94 3797
2883.45 3983
2883.96 3969
2884.46 3973
2884.97 3789
2885.48 3836
2885.98 3852
2886.49 4103
2886.99 4374
2887.50 4372
2888.01 4132
2888.52 4352
2889.02 4516
2889.53 4441
2890.04 4137
2890.54 4076
2891.05 4140
2891.56 3656
2892.06 3619
2892.57 3845
2893.08 3905
2893.59 3776
2894.09 3685
2894.60 3916
2895.11 3814
2895.62 4044
2896.12 4253
2896.63 4164
2897.14 4505
2897.65 4539
2898.15 4345
2898.66 4243
2899.17 4191
2899.68 3920
2900.18 3781
2900.69 3873
2901.20 4053
2901.71 3986
2902.22 4138
2902.72 4219
2903.23 4237
2903.74 4405
2904.25 4257
2904.76 4579
2905.26 4223
2905.77 4069
2906.28 4176
2906.79 4374
2907.30 4355
2907.81 4167
2908.32 3939
2908.82 3968
2909.33 3725
2909.84 3682
2910.35 3530
2910.86 3398
2911.37 3555
2911.88 3650
2912.38 3785
2912.89 3500
2913.40 3494
2913.91 3607
2914.42 3447
2914.93 3363
2915.44 3628
2915.95 3698
2916.46 3606
2916.97 3851
2917.48 3809
2917.99 3650
2918.50 3715
2919.00 3905
2919.51 3816
2920.02 3818
2920.53 3862
2921.04 3612
2921.55 3948
2922.06 3871
2922.57 3997
2923.08 4145
2923.59 4296
2924.10 4203
2924.61 4663
2925.12 4723
2925.63 4823
2926.14 5129
2926.65 5168
2927.16 5222
2927.67 5038
2928.18 4423
2928.69 4355
2929.20 4241
2929.71 4257
2930.22 4153
2930.73 4085
2931.25 3728
2931.76 3470
2932.27 3205
2932.78 3229
2933.29 3445
2933.80 3563
2934.31 3379
2934.82 3425
2935.33 3745
2935.84 3477
2936.35 3440
2936.86 3517
2937.38 3870
2937.89 3764
2938.40 3670
2938.91 3561
2939.42 3575
2939.93 3775
2940.44 3498
2940.95 3556
2941.47 3779
2941.98 3780
2942.49 3683
2943.00 3671
2943.51 3697
2944.02 3621
2944.53 3950
2945.05 4014
2945.56 4262
2946.07 4407
2946.58 4407
2947.09 4565
2947.61 4403
2948.12 4344
2948.63 4169
2949.14 4257
2949.65 3727
2950.17 3883
2950.68 3930
2951.19 3778
2951.70 3782
2952.22 3423
2952.73 3215
2953.24 3414
2953.75 3658
2954.27 3515
2954.78 3424
2955.29 3592
2955.80 3525
2956.32 3427
2956.83 3347
2957.34 3523
2957.85 3449
2958.37 3526
2958.88 3709
2959.39 3395
2959.91 3478
2960.42 3589
2960.93 3486
2961.45 3475
2961.96 3655
2962.47 3722
2962.99 3797
2963.50 3550
2964.01 3618
2964.53 3460
2965.04 3607
2965.55 3551
2966.07 3599
2966.58 3582
2967.09 3447
2967.61 3379
2968.12 3215
2968.63 3340
2969.15 3452
2969.66 3524
2970.18 3345
2970.69 3034
2971.20 3149
2971.72 3415
2972.23 3263
2972.75 3283
2973.26 3322
2973.78 3533
2974.29 3472
2974.80 3292
2975.32 3045
2975.83 3205
2976.35 3218
2976.86 3490
2977.38 3475
2977.89 3726
2978.41 3595
2978.92 3386
2979.43 3533
2979.95 3465
2980.46 3640
2980.98 3717
2981.49 3692
2982.01 3699
2982.52 3842
2983.04 3887
2983.55 3819
2984.07 3918
2984.58 3973
2985.10 3923
2985.61 3960
2986.13 3986
2986.65 3737
2987.16 3908
2987.68 3864
2988.19 4015
2988.71 3988
2989.22 4017
2989.74 4094
2990.25 4063
2990.77 4021
2991.29 4053
2991.80 3992
2992.32 4298
2992.83 3979
2993.35 4049
2993.86 3931
2994.38 3914
2994.90 3991
2995.41 4025
2995.93 4077
2996.45 4232
2996.96 4505
2997.48 4382
2997.99 4546
2998.51 4359
2999.03 4335
2999.54 4574
3000.06 4652
3000.58 4488
3001.09 4905
3001.61 5204
3002.13 5216
3002.64 5547
3003.16 6022
3003.68 6744
3004.19 7166
3004.71 7159
3005.23 7444
3005.74 7783
3006.26 7698
3006.78 7749
3007.30 7550
3007.81 6770
3008.33 6451
3008.85 5889
3009.36 5596
3009.88 4929
3010.40 4567
3010.92 4646
3011.43 4197
3011.95 4173
3012.47 3903
3012.99 3831
3013.50 3947
3014.02 4248
3014.54 4245
3015.06 4041
3015.58 4140
3016.09 4084
3016.61 4169
3017.13 4231
3017.65 4097
3018.17 4340
3018.68 4231
3019.20 4425
3019.72 4435
3020.24 4523
3020.76 4512
3021.28 4397
3021.79 4278
3022.31 4244
3022.83 4413
3023.35 4406
3023.87 4625
3024.39 4346
3024.90 4266
3025.42 4155
3025.94 4276
3026.46 4208
3026.98 4053
3027.50 3989
3028.02 4355
3028.54 4180
3029.06 4054
3029.57 4020
3030.09 4034
3030.61 4005
3031.13 3831
3031.65 3942
3032.17 3985
3032.69 4038
3033.21 4131
3033.73 4123
3034.25 4285
3034.77 4193
3035.29 4168
3035.81 4200
3036.33 4351
3036.85 4343
3037.37 4298
3037.89 4184
3038.40 4267
3038.92 4190
3039.44 4046
3039.96 3750
3040.48 3864
3041.00 3864
3041.52 3711
3042.04 3562
3042.56 3565
3043.09 3652
3043.61 3497
3044.13 3743
3044.65 3854
3045.17 3889
3045.69 3846
3046.21 3844
3046.73 3800
3047.25 3730
3047.77 3615
3048.29 3467
3048.81 3418
3049.33 3517
3049.85 3548
3050.37 3610
3050.89 3463
3051.41 3626
3051.94 3599
3052.46 3617
3052.98 3472
3053.50 3529
3054.02 3568
3054.54 3623
3055.06 3539
3055.58 3498
3056.10 3591
3056.63 3521
3057.15 3494
3057.67 3543
3058.19 3516
3058.71 3592
3059.23 3516
3059.76 3275
3060.28 3388
3060.80 3540
3061.32 3658
3061.84 3406
3062.36 3488
3062.89 3606
3063.41 3613
3063.93 3437
3064.45 3601
3064.97 3766
3065.50 3912
3066.02 3892
3066.54 3856
3067.06 3578
3067.58 3579
3068.11 3762
3068.63 3501
3069.15 3705
3069.67 3764
3070.20 3559
3070.72 3644
3071.24 3497
3071.76 3570
3072.29 3778
3072.81 3682
3073.33 3508
3073.86 3703
3074.38 3908
3074.90 3843
3075.42 3982
3075.95 3736
3076.47 3769
3076.99 3635
3077.52 3843
3078.04 4034
3078.56 4156
3079.09 4259
3079.61 4287
3080.13 4437
3080.66 4349
3081.18 4437
3081.70 4330
3082.23 4245
3082.75 4328
3083.27 4286
3083.80 4331
3084.32 4395
3084.85 4514
3085.37 4456
3085.89 4240
3086.42 3987
3086.94 4252
3087.46 4309
3087.99 4154
3088.51 4027
3089.04 4063
3089.56 3765
3090.09 3930
3090.61 3895
3091.13 3802
3091.66 3908
3092.18 4121
3092.71 4018
3093.23 4025
3093.76 4192
3094.28 4206
3094.81 4341
3095.33 4425
3095.85 4291
3096.38 4324
3096.90 4448
3097.43 4412
3097.95 4638
3098.48 4741
3099.00 4832
3099.53 4980
3100.05 5096
3100.58 5997
3101.10 7022
3101.63 7825
3102.15 9262
3102.68 10144
3103.21 10744
3103.73 11306
3104.26 11795
3104.78 11912
3105.31 11079
3105.83 10448
3106.36 9586
3106.88 8423
3107.41 7600
3107.94 6788
3108.46 6048
3108.99 5588
3109.51 5155
3110.04 5065
3110.56 5323
3111.09 5203
3111.62 5168
3112.14 5104
3112.67 5137
3113.19 5089
3113.72 5136
3114.25 4637
3114.77 4382
3115.30 4512
3115.83 4261
3116.35 3984
3116.88 3907
3117.41 4157
3117.93 3712
3118.46 3916
3118.99 3962
3119.51 3923
3120.04 4020
3120.57 3863
3121.09 4116
3121.62 4406
3122.15 4374
3122.67 4388
3123.20 4415
3123.73 4574
3124.25 4469
3124.78 4184
3125.31 4104
3125.84 4208
3126.36 4177
3126.89 4180
3127.42 4072
3127.95 3939
3128.47 3912
3129.00 3899
3129.53 3877
3130.06 3914
3130.58 3983
3131.11 3739
3131.64 3733
3132.17 4012
3132.69 3974
3133.22 3758
3133.75 3397
3134.28 3568
3134.81 3685
3135.33 3461
3135.86 3459
3136.39 3515
3136.92 3664
3137.45 3481
3137.97 3456
3138.50 3456
3139.03 3509
3139.56 3492
3140.09 3640
3140.62 3603
3141.15 3428
3141.67 3568
3142.20 3683
3142.73 3687
3143.26 3658
3143.79 3534
3144.32 3581
3144.85 3433
3145.38 3773
3145.90 3844
3146.43 3664
3146.96 3990
3147.49 4138
3148.02 4137
3148.55 4224
3149.08 4137
3149.61 4290
3150.14 4148
3150.67 4276
3151.20 3745
3151.73 3921
3152.25 4053
3152.78 4039
3153.31 3906
3153.84 3561
3154.37 3741
3154.90 3778
3155.43 3917
3155.96 3904
3156.49 3995
3157.02 4125
3157.55 4045
3158.08 4102
3158.61 4182
3159.14 4181
3159.67 4222
3160.20 4278
3160.73 4345
3161.26 4219
3161.79 4100
3162.32 3761
3162.85 3677
3163.38 3956
3163.91 3840
3164.44 3688
3164.98 3558
3165.51 3343
3166.04 3529
3166.57 3538
3167.10 3516
3167.63 3415
3168.16 3416
3168.69 3601
3169.22 3573
3169.75 3284
3170.28 3204
3170.81 3470
3171.35 3527
3171.88 3529
3172.41 3439
3172.94 3591
3173.47 3503
3174.00 3757
3174.53 3621
3175.06 3485
3175.60 3787
3176.13 3845
3176.66 3701
3177.19 3604
3177.72 3850
3178.25 3508
3178.78 3725
3179.32 4093
3179.85 4000
3180.38 3928
3180.91 3691
3181.44 3821
3181.98 3977
3182.51 3855
3183.04 3880
3183.57 3949
3184.10 3619
3184.64 3633
3185.17 3439
3185.70 3550
3186.23 3643
3186.77 3433
3187.30 3669
3187.83 3637
3188.36 3380
3188.90 3464
3189.43 3344
3189.96 3614
3190.49 3633
3191.03 3440
3191.56 3528
3192.09 3372
3192.62 3387
3193.16 3399
3193.69 3256
3194.22 3281
3194.76 3332
3195.29 3483
3195.82 3438
3196.36 3314
3196.89 3669
3197.42 3237
3197.96 3378
3198.49 3586
3199.02 3638
3199.56 3769
3200.09 3713
3200.62 3863
3201.16 4157
3201.69 3962
3202.22 3955
3202.76 4224
3203.29 4301
3203.82 3992
3204.36 4013
3204.89 3908
3205.43 3989
3205.96 3887
3206.49 3603
3207.03 3520
3207.56 3525
3208.10 3582
3208.63 3477
3209.16 3624
3209.70 3904
3210.23 4053
3210.77 3877
3211.30 3949
3211.84 4169
3212.37 3773
3212.91 3868
3213.44 3873
3213.97 3851
3214.51 3809
3215.04 3695
3215.58 3757
3216.11 3617
3216.65 3653
3217.18 3632
3217.72 3590
3218.25 3754
3218.79 3659
3219.32 3600
3219.86 3607
3220.39 3649
3220.93 3636
3221.46 3489
3222.00 3594
3222.53 3552
3223.07 3718
3223.61 3866
3224.14 4075
3224.68 3959
3225.21 3922
3225.75 4015
3226.28 3996
3226.82 3770
3227.36 3714
3227.89 3804
3228.43 3814
3228.96 3856
3229.50 3520
3230.03 3529
3230.57 3492
3231.11 3653
3231.64 3613
3232.18 3730
3232.71 3806
3233.25 3657
3233.79 3469
3234.32 3765
3234.86 3691
3235.40 3909
3235.93 4075
3236.47 3945
3237.01 4066
3237.54 4148
3238.08 3735
3238.62 3909
3239.15 4239
3239.69 4069
3240.23 4179
3240.76 4130
3241.30 4052
3241.84 4115
3242.37 3879
3242.91 3568
3243.45 3595
3243.99 3794
3244.52 3848
3245.06 3780
3245.60 3527
3246.13 3419
3246.67 3579
3247.21 3748
3247.75 3654
3248.28 3551
3248.82 3736
3249.36 3845
3249.90 3932
3250.43 3909
3250.97 3831
3251.51 4083
3252.05 4075
3252.59 3996
3253.12 3967
3253.66 3782
3254.20 3907
3254.74 4096
3255.28 4416
3255.81 4390
3256.35 4385
3256.89 4387
3257.43 4413
3257.97 4627
3258.50 4927
3259.04 4926
3259.58 5203
3260.12 5414
3260.66 5498
3261.20 5854
3261.74 5797
3262.27 6565
3262.81 6364
3263.35 6853
3263.89 7254
3264.43 7543
3264.97 8071
3265.51 8741
3266.05 8882
3266.58 9368
3267.12 10039
3267.66 10441
3268.20 9942
3268.74 9730
3269.28 9328
3269.82 8578
3270.36 7708
3270.90 7603
3271.44 6973
3271.98 5705
3272.52 5184
3273.06 4882
3273.60 4606
3274.14 4590
3274.67 4633
3275.21 4471
3275.75 4198
3276.29 4218
3276.83 4406
3277.37 4663
3277.91 4543
3278.45 4714
3278.99 4663
3279.53 4392
3280.07 4593
3280.61 4893
3281.15 4705
3281.69 4760
3282.23 4813
3282.78 4841
3283.32 4845
3283.86 4898
3284.40 4848
3284.94 4694
3285.48 4917
3286.02 5040
3286.56 4946
3287.10 5007
3287.64 5043
3288.18 5067
3288.72 4971
3289.26 4964
3289.80 4773
3290.34 4723
3290.89 4467
3291.43 4514
3291.97 4614
3292.51 4729
3293.05 4833
3293.59 4917
3294.13 5082
3294.67 5575
3295.22 5816
3295.76 6052
3296.30 6409
3296.84 6333
3297.38 6398
3297.92 6192
3298.46 6065
3299.01 5906
3299.55 5403
3300.09 5078
3300.63 4878
3301.17 4835
3301.71 4463
3302.26 4471
3302.80 4239
3303.34 4078
3303.88 4218
3304.42 4413
3304.97 4507
3305.51 4313
3306.05 4436
3306.59 4153
3307.14 4598
3307.68 4633
3308.22 4551
3308.76 4353
3309.31 4158
3309.85 4397
3310.39 4104
3310.93 3940
3311.48 3916
3312.02 3840
3312.56 4048
3313.10 3981
3313.65 4120
3314.19 4289
3314.73 4254
3315.28 4314
3315.82 4276
3316.36 4385
3316.91 4270
3317.45 4143
3317.99 4795
3318.54 4418
3319.08 4549
3319.62 4337
3320.17 3906
3320.71 3817
3321.25 3646
3321.80 3724
3322.34 3977
3322.88 3907
3323.43 3744
3323.97 3898
3324.51 3865
3325.06 3852
3325.60 3865
3326.15 3890
3326.69 3783
3327.23 3695
3327.78 3498
3328.32 3524
3328.87 3639
3329.41 3672
3329.95 3932
3330.50 4065
3331.04 3910
3331.59 4161
3332.13 4351
3332.68 4424
3333.22 4520
3333.77 4531
3334.31 4633
3334.85 4745
3335.40 5151
3335.94 5538
3336.49 5305
3337.03 5491
3337.58 5721
3338.12 5210
3338.67 5148
3339.21 4952
3339.76 4777
3340.30 4395
3340.85 4169
3341.39 4394
3341.94 4385
3342.48 4159
3343.03 4196
3343.57 3944
3344.12 3794
3344.66 3732
3345.21 3813
3345.76 3578
3346.30 3329
3346.85 3546
3347.39 3668
3347.94 3558
3348.48 3540
3349.03 3441
3349.58 3657
3350.12 3771
3350.67 3642
3351.21 3810
3351.76 3744
3352.31 3875
3352.85 3937
3353.40 3785
3353.94 3991
3354.49 3998
3355.04 3690
3355.58 3478
3356.13 3644
3356.68 3591
3357.22 3468
3357.77 3449
3358.31 3539
3358.86 3533
3359.41 3461
3359.95 3309
3360.50 3476
3361.05 3317
3361.59 3313
3362.14 3224
3362.69 3244
3363.24 3137
3363.78 3136
3364.33 3019
3364.88 3227
3365.42 3108
3365.97 3247
3366.52 3540
3367.06 3265
3367.61 3171
3368.16 3238
3368.71 3234
3369.25 3212
3369.80 3258
3370.35 3181
3370.90 3177
3371.44 3213
3371.99 3350
3372.54 3441
3373.09 3407
3373.64 3522
3374.18 3485
3374.73 3504
3375.28 3458
3375.83 3237
3376.37 3217
3376.92 3130
3377.47 3222
3378.02 3309
3378.57 3221
3379.12 2970
3379.66 2998
3380.21 3076
3380.76 3148
3381.31 3044
3381.86 3074
3382.41 3250
3382.95 3220
3383.50 2984
3384.05 2887
3384.60 2991
3385.15 2844
3385.70 2928
3386.25 3297
3386.80 3161
3387.34 3062
3387.89 3311
3388.44 3128
3388.99 3066
3389.54 3042
3390.09 3070
3390.64 3259
3391.19 3118
3391.74 3152
3392.29 3093
3392.84 2971
3393.38 2946
3393.93 3120
3394.48 2959
3395.03 3205
3395.58 3193
3396.13 3040
3396.68 3025
3397.23 3013
3397.78 3095
3398.33 3121
3398.88 3010
3399.43 2913
3399.98 3152
3400.53 3183
3401.08 3055
3401.63 3372
3402.18 3073
3402.73 3147
3403.28 2967
3403.83 3002
3404.38 3000
3404.93 3058
3405.48 3260
3406.03 3193
3406.58 3192
3407.13 2967
3407.68 2986
3408.23 2878
3408.79 2980
3409.34 2809
3409.89 2770
3410.44 2902
3410.99 2951
3411.54 3195
3412.09 3274
3412.64 3248
3413.19 3072
3413.74 3140
3414.29 3385
3414.84 3339
3415.40 3202
3415.95 3182
3416.50 3208
3417.05 3151
3417.60 3339
3418.15 3243
3418.70 3177
3419.26 3308
3419.81 3255
3420.36 3140
3420.91 3097
3421.46 3444
3422.01 3512
3422.57 3425
3423.12 3449
3423.67 3730
3424.22 4057
3424.77 4190
3425.32 3979
3425.88 4192
3426.43 4216
3426.98 4017
3427.53 3938
3428.08 3768
3428.64 3459
3429.19 3556
3429.74 3765
3430.29 3386
3430.85 3300
3431.40 3408
3431.95 3472
3432.50 3351
3433.06 3303
3433.61 3293
3434.16 3285
3434.71 3242
3435.27 3279
3435.82 3354
3436.37 3386
3436.93 3504
3437.48 3544
3438.03 3586
3438.58 3299
3439.14 3431
3439.69 3504
3440.24 3350
3440.80 3530
3441.35 3806
3441.90 3484
3442.46 3708
3443.01 3749
3443.56 3519
3444.12 3623
3444.67 3849
3445.22 3499
3445.78 3502
3446.33 3414
3446.89 3293
3447.44 3269
3447.99 3551
3448.55 3500
3449.10 3506
3449.65 3256
3450.21 3187
3450.76 3150
3451.32 3178
3451.87 3191
3452.42 3383
3452.98 3065
3453.53 2868
3454.09 3057
3454.64 3100
3455.20 2991
3455.75 3173
3456.30 3069
3456.86 3068
3457.41 3262
3457.97 3507
3458.52 3386
3459.08 3467
3459.63 3094
3460.19 3071
3460.74 3307
3461.30 3168
3461.85 2962
3462.41 3241
3462.96 3311
3463.52 3302
3464.07 3225
3464.63 3383
3465.18 3528
3465.74 3521
3466.29 3189
3466.85 3253
3467.40 3320
3467.96 3506
3468.51 3302
3469.07 3272
3469.63 3482
3470.18 3413
3470.74 3460
3471.29 3396
3471.85 3567
3472.40 3771
3472.96 3770
3473.52 3588
3474.07 3629
3474.63 3662
3475.18 3686
3475.74 3558
3476.29 3594
3476.85 3656
3477.41 3874
3477.96 3658
3478.52 3821
3479.08 4057
3479.63 3848
3480.19 3763
3480.74 4039
3481.30 4123
3481.86 4163
3482.41 4014
3482.97 4227
3483.53 3810
3484.08 3675
3484.64 3635
3485.20 4059
3485.75 4033
3486.31 3918
3486.87 3851
3487.43 4017
3487.98 4165
3488.54 4402
3489.10 4680
3489.65 5292
3490.21 5394
3490.77 5691
3491.33 7053
3491.88 7179
3492.44 7648
3493.00 7842
3493.55 7986
3494.11 7994
3494.67 7554
3495.23 7204
3495.78 7300
3496.34 7098
3496.90 7093
3497.46 7555
3498.02 7695
3498.57 8394
3499.13 9110
3499.69 9412
3500.25 9345
3500.81 10107
3501.36 10032
3501.92 9288
3502.48 9114
3503.04 8416
3503.60 7584
3504.15 7293
3504.71 6858
3505.27 6508
3505.83 6598
3506.39 6727
3506.95 6685
3507.50 6346
3508.06 6140
3508.62 5808
3509.18 5806
3509.74 5498
3510.30 5078
3510.86 5015
3511.42 5081
3511.97 4606
3512.53 4732
3513.09 4113
3513.65 4199
3514.21 4074
3514.77 3800
3515.33 4020
3515.89 3860
3516.45 3818
3517.01 3953
3517.57 3789
3518.13 3998
3518.69 4106
3519.24 4119
3519.80 4262
3520.36 4061
3520.92 4197
3521.48 4128
3522.04 4070
3522.60 4249
3523.16 4312
3523.72 4436
3524.28 4546
3524.84 4492
3525.40 4448
3525.96 4219
3526.52 3996
3527.08 4145
3527.64 4124
3528.20 3598
3528.76 3444
3529.32 3810
3529.88 3786
3530.44 3428
3531.00 3435
3531.56 3315
3532.13 3417
3532.69 3400
3533.25 3497
3533.81 3588
3534.37 3624
3534.93 3725
3535.49 3652
3536.05 3537
3536.61 3539
3537.17 3869
3537.73 4032
3538.29 4048
3538.85 3998
3539.42 3950
3539.98 3628
3540.54 3663
3541.10 3811
3541.66 3762
3542.22 3830
3542.78 3909
3543.34 4016
3543.91 3893
3544.47 3740
3545.03 3716
3545.59 3650
3546.15 3712
3546.71 3444
3547.28 3475
3547.84 3382
3548.40 3560
3548.96 3497
3549.52 3411
3550.09 3570
3550.65 3495
3551.21 3462
3551.77 3472
3552.33 3507
3552.90 3703
3553.46 3393
3554.02 3361
3554.58 3490
3555.14 3458
3555.71 3586
3556.27 3645
3556.83 3644
3557.39 3497
3557.96 3432
3558.52 3442
3559.08 3426
3559.64 3534
3560.21 3502
3560.77 3616
3561.33 3577
3561.90 3567
3562.46 3311
3563.02 3438
3563.58 3372
3564.15 3456
3564.71 3561
3565.27 3413
3565.84 3217
3566.40 3293
3566.96 3233
3567.53 3292
3568.09 3332
3568.65 3114
3569.22 2964
3569.78 3133
3570.34 3276
3570.91 3102
3571.47 3040
3572.04 3053
3572.60 3162
3573.16 3209
3573.73 3098
3574.29 2898
3574.85 3056
3575.42 3239
3575.98 3201
3576.55 3127
3577.11 3218
3577.67 3355
3578.24 3228
3578.80 3265
3579.37 3219
3579.93 3295
3580.50 3264
3581.06 3291
3581.62 3133
3582.19 3079
3582.75 3083
3583.32 3247
3583.88 3426
3584.45 3162
3585.01 3028
3585.58 3107
3586.14 3089
3586.71 3210
3587.27 3072
3587.84 2983
3588.40 2975
3588.97 3101
3589.53 3076
3590.10 2934
3590.66 3035
3591.23 3150
3591.79 3071
3592.36 3052
3592.92 3141
3593.49 3123
3594.05 3250
3594.62 3041
3595.18 2880
3595.75 3084
3596.32 3143
3596.88 3056
3597.45 3163
3598.01 3093
3598.58 2982
3599.14 3058
3599.71 3107
3600.28 3150
3600.84 3090
3601.41 2957
3601.97 3049
3602.54 3119
3603.11 3101
3603.67 3312
3604.24 3104
3604.80 3023
3605.37 3157
3605.94 2976
3606.50 3133
3607.07 2970
3607.64 2943
3608.20 2691
3608.77 2816
3609.34 2711
3609.90 2702
3610.47 3091
3611.04 2845
3611.60 2646
3612.17 2705
3612.74 2865
3613.30 2883
3613.87 3045
3614.44 3308
3615.00 3402
3615.57 3756
3616.14 4129
3616.71 4345
3617.27 4860
3617.84 4976
3618.41 5415
3618.98 5855
3619.54 5881
3620.11 5907
3620.68 5607
3621.25 5316
3621.81 4921
3622.38 4409
3622.95 4134
3623.52 3824
3624.08 3696
3624.65 3310
3625.22 3095
3625.79 3054
3626.36 3026
3626.92 2794
3627.49 2893
3628.06 2973
3628.63 2934
3629.20 2789
3629.76 2812
3630.33 2955
3630.90 2929
3631.47 2760
3632.04 2749
3632.61 2876
3633.17 2949
3633.74 2896
3634.31 2831
3634.88 2985
3635.45 2940
3636.02 2795
3636.59 2662
3637.15 2934
3637.72 3061
3638.29 2997
3638.86 2978
3639.43 3029
3640.00 3030
3640.57 3232
3641.14 3268
3641.71 3196
3642.28 3228
3642.84 3218
3643.41 3250
3643.98 3249
3644.55 3244
3645.12 3367
3645.69 3521
3646.26 3346
3646.83 3169
3647.40 3406
3647.97 3461
3648.54 3431
3649.11 3444
3649.68 3539
3650.25 3487
3650.82 3372
3651.39 3463
3651.96 3655
3652.53 3886
3653.10 3664
3653.67 3537
3654.24 3517
3654.81 3323
3655.38 3530
3655.95 3815
3656.52 3585
3657.09 3567
3657.66 3801
3658.23 3621
3658.80 3579
3659.37 3797
3659.94 3933
3660.51 4004
3661.08 3827
3661.65 3811
3662.23 3913
3662.80 3626
3663.37 3562
3663.94 3607
3664.51 3526
3665.08 3699
3665.65 3873
3666.22 3850
3666.79 3860
3667.36 3828
3667.94 3649
3668.51 3565
3669.08 3667
3669.65 3589
3670.22 3545
3670.79 3351
3671.36 3336
3671.94 3174
3672.51 3147
3673.08 3310
3673.65 3228
3674.22 3162
3674.79 3550
3675.37 3378
3675.94 3543
3676.51 3373
3677.08 3137
3677.65 3407
3678.22 3363
3678.80 3257
3679.37 3244
3679.94 3049
3680.51 2996
3681.09 3083
3681.66 3073
3682.23 3157
3682.80 3033
3683.37 3057
3683.95 3149
3684.52 3252
3685.09 3145
3685.66 3099
3686.24 3060
3686.81 2898
3687.38 2997
3687.96 3119
3688.53 3218
3689.10 3254
3689.67 3314
3690.25 3279
3690.82 3316
3691.39 3295
3691.97 3408
3692.54 3334
3693.11 3407
3693.69 3298
3694.26 3255
3694.83 3313
3695.41 3194
3695.98 3155
3696.55 2934
3697.13 3072
3697.70 2992
3698.27 3294
3698.85 3431
3699.42 3183
3699.99 3325
3700.57 3391
3701.14 3308
3701.72 3196
3702.29 2909
3702.86 3189
3703.44 3160
3704.01 3155
3704.59 3120
3705.16 3102
3705.73 3239
3706.31 3196
3706.88 2947
3707.46 3003
3708.03 3231
3708.60 3301
3709.18 3209
3709.75 3168
3710.33 3345
3710.90 3183
3711.48 3204
3712.05 3113
3712.63 3261
3713.20 3099
3713.78 3046
3714.35 3158
3714.93 3148
3715.50 3097
3716.08 3220
3716.65 3228
3717.23 3260
3717.80 3113
3718.38 3191
3718.95 3167
3719.53 3492
3720.10 3470
3720.68 3575
3721.25 3522
3721.83 3703
3722.40 3659
3722.98 3857
3723.55 3796
3724.13 3866
3724.71 4018
3725.28 3766
3725.86 3987
3726.43 3587
3727.01 3609
3727.58 3732
3728.16 3585
3728.74 3575
3729.31 3387
3729.89 3446
3730.46 3646
3731.04 3547
3731.62 3749
3732.19 3990
3732.77 4196
3733.34 4645
3733.92 4590
3734.50 4860
3735.07 4787
3735.65 4969
3736.23 4822
3736.80 4495
3737.38 4198
3737.96 4396
3738.53 4033
3739.11 3868
3739.69 3526
3740.26 3444
3740.84 3408
3741.42 3476
3741.99 3467
3742.57 3505
3743.15 3456
3743.73 3408
3744.30 3375
3744.88 3264
3745.46 3307
3746.03 3214
3746.61 3133
3747.19 3258
3747.77 3130
3748.34 3017
3748.92 3056
3749.50 3120
3750.08 2980
3750.65 3054
3751.23 3172
3751.81 3150
3752.39 2948
3752.96 2841
3753.54 3256
3754.12 3258
3754.70 3179
3755.28 3063
3755.85 3084
3756.43 3341
3757.01 3206
3757.59 3013
3758.17 3183
3758.74 3355
3759.32 3110
3759.90 3166
3760.48 3245
3761.06 3122
3761.64 3310
3762.22 3349
3762.79 3532
3763.37 3626
3763.95 3369
3764.53 3351
3765.11 3475
3765.69 3375
3766.27 3312
3766.84 3384
3767.42 3611
3768.00 3551
3768.58 3488
3769.16 3682
3769.74 4024
3770.32 4342
3770.90 4123
3771.48 4158
3772.06 4624
3772.64 4727
3773.22 4762
3773.79 4481
3774.37 4234
3774.95 3974
3775.53 3674
3776.11 3661
3776.69 3388
3777.27 3299
3777.85 3206
3778.43 3497
3779.01 3379
3779.59 3233
3780.17 3108
3780.75 3204
3781.33 3298
3781.91 3300
3782.49 3133
3783.07 3131
3783.65 3284
3784.23 3347
3784.81 3534
3785.39 3365
3785.97 3557
3786.55 3439
3787.13 3561
3787.71 3459
3788.29 3471
3788.87 3452
3789.46 3446
3790.04 3436
3790.62 3258
3791.20 3367
3791.78 3350
3792.36 3254
3792.94 3180
3793.52 3124
3794.10 2998
3794.68 3089
3795.26 3336
3795.84 3166
3796.43 3100
3797.01 2961
3797.59 3117
3798.17 3138
3798.75 3051
3799.33 3237
3799.91 3253
3800.50 3270
3801.08 3313
3801.66 3351
3802.24 3386
3802.82 3587
3803.40 3334
3803.98 3326
3804.57 3348
3805.15 3508
3805.73 3460
3806.31 3381
3806.89 3569
3807.48 3765
3808.06 3558
3808.64 3614
3809.22 3805
3809.80 3772
3810.39 3605
3810.97 3505
3811.55 3628
3812.13 3796
3812.72 3652
3813.30 3735
3813.88 3682
3814.46 3654
3815.05 3702
3815.63 3493
3816.21 3672
3816.79 3837
3817.38 3728
3817.96 3841
3818.54 3411
3819.13 3258
3819.71 3308
3820.29 3303
3820.87 3125
3821.46 3288
3822.04 3305
3822.62 3100
3823.21 2948
3823.79 3097
3824.37 3129
3824.96 2919
3825.54 2866
3826.12 2882
3826.71 2779
3827.29 2704
3827.87 2786
3828.46 2914
3829.04 2949
3829.62 2916
3830.21 2972
3830.79 3015
3831.38 2980
3831.96 2951
3832.54 2963
3833.13 2989
3833.71 3145
3834.30 2995
3834.88 3005
3835.46 2878
3836.05 2957
3836.63 3000
3837.22 2958
3837.80 2883
3838.38 2762
3838.97 2752
3839.55 2950
3840.14 2808
3840.72 2813
3841.31 3001
3841.89 2861
3842.48 2632
3843.06 2743
3843.65 2982
3844.23 2952
3844.82 2901
3845.40 3012
3845.99 2654
3846.57 2693
3847.16 2837
3847.74 2895
3848.33 2750
3848.91 2855
3849.50 2783
3850.08 2965
3850.67 2852
3851.25 2790
3851.84 2912
3852.42 2970
3853.01 2918
3853.59 2776
3854.18 2846
3854.76 3018
3855.35 2870
3855.94 2681
3856.52 2766
3857.11 2790
3857.69 3085
3858.28 3077
3858.87 3212
3859.45 3268
3860.04 3557
3860.62 3910
3861.21 3918
3861.80 4271
3862.38 4489
3862.97 4948
3863.55 4834
3864.14 4745
3864.73 4655
3865.31 4560
3865.90 4494
3866.49 4562
3867.07 4704
3867.66 4199
3868.25 3866
3868.83 3734
3869.42 3710
3870.01 3700
3870.59 3636
3871.18 3612
3871.77 3630
3872.35 3743
3872.94 4030
3873.53 3983
3874.11 4032
3874.70 4144
3875.29 4251
3875.88 4950
3876.46 5050
3877.05 4834
3877.64 5014
3878.22 5041
3878.81 4827
3879.40 4744
3879.99 4404
3880.57 4304
3881.16 4013
3881.75 4051
3882.34 3717
3882.93 3578
3883.51 3423
3884.10 3504
3884.69 3495
3885.28 3314
3885.86 3416
3886.45 3308
3887.04 3323
3887.63 3518
3888.22 3481
3888.81 3355
3889.39 3428
3889.98 3367
3890.57 3498
3891.16 3577
3891.75 3489
3892.34 3455
3892.92 3341
3893.51 3342
3894.10 3444
3894.69 3216
3895.28 3340
3895.87 3137
3896.46 3036
3897.04 3122
3897.63 3248
3898.22 3343
3898.81 3286
3899.40 3377
3899.99 3554
3900.58 3472
3901.17 3023
3901.76 3170
3902.35 3148
3902.93 3104
3903.52 3045
3904.11 3009
3904.70 3025
3905.29 3145
3905.88 3027
3906.47 3030
3907.06 3004
3907.65 3170
3908.24 3173
3908.83 3120
3909.42 3143
3910.01 3029
3910.60 3144
3911.19 3222
3911.78 3071
3912.37 2965
3912.96 2866
3913.55 2845
3914.14 2948
3914.73 2741
3915.32 2731
3915.91 2762
3916.50 2683
3917.09 2697
3917.68 2917
3918.27 3056
3918.86 3017
3919.45 2954
3920.04 2943
3920.63 2840
3921.22 2876
3921.81 2925
3922.40 2848
3923.00 2955
3923.59 2835
3924.18 3074
3924.77 2832
3925.36 2897
3925.95 2853
3926.54 2654
3927.13 2631
3927.72 2632
3928.31 2666
3928.91 2525
3929.50 2594
3930.09 2722
3930.68 2671
3931.27 2558
3931.86 2675
3932.45 2658
3933.05 2743
3933.64 2581
3934.23 2570
3934.82 2541
3935.41 2616
3936.00 2502
3936.60 2833
3937.19 2866
3937.78 2867
3938.37 2782
3938.96 2851
3939.55 2894
3940.15 2911
3940.74 3170
3941.33 3016
3941.92 2868
3942.52 2877
3943.11 2985
3943.70 2886
3944.29 2931
3944.89 2924
3945.48 2968
3946.07 2866
3946.66 2801
3947.26 2745
3947.85 2596
3948.44 2674
3949.03 2676
3949.63 2720
3950.22 2511
3950.81 2580
3951.40 2577
3952.00 2669
3952.59 2856
3953.18 2727
3953.78 2573
3954.37 2876
3954.96 2724
3955.56 2792
3956.15 2946
3956.74 2824
3957.34 2757
3957.93 3014
3958.52 2945
3959.12 3108
3959.71 3044
3960.30 2973
3960.90 2938
3961.49 2969
3962.08 2880
3962.68 2890
3963.27 2940
3963.87 2900
3964.46 3003
3965.05 2813
3965.65 2704
3966.24 2864
3966.84 2717
3967.43 2788
3968.02 3053
3968.62 3096
3969.21 2783
3969.81 2991
3970.40 3212
3971.00 3005
3971.59 2888
3972.18 2857
3972.78 2902
3973.37 2924
3973.97 2855
3974.56 2733
3975.16 2911
3975.75 3005
3976.35 3221
3976.94 3202
3977.54 3160
3978.13 3532
3978.73 3462
3979.32 3225
3979.92 3260
3980.51 2923
3981.11 3213
3981.70 3188
3982.30 3211
3982.89 2984
3983.49 2752
3984.08 2695
3984.68 2869
3985.27 2862
3985.87 2929
3986.46 2707
3987.06 2795
3987.66 3075
3988.25 2821
3988.85 2788
3989.44 2837
3990.04 2878
3990.63 2965
3991.23 2716
3991.83 2754
3992.42 3110
3993.02 3228
3993.61 3145
3994.21 2993
3994.81 2992
3995.40 3079
3996.00 3093
3996.60 3096
3997.19 3173
3997.79 2889
3998.38 2915
3998.98 2846
3999.58 3016
4000.17 2820
4000.77 2724
4001.37 2884
4001.96 2784
4002.56 2707
4003.16 2733
4003.75 2838
4004.35 2855
4004.95 2889
4005.54 2896
4006.14 2949
4006.74 3043
4007.34 2940
4007.93 2889
4008.53 2955
4009.13 3027
4009.72 2974
4010.32 2905
4010.92 2976
4011.52 2862
4012.11 2898
4012.71 2861
4013.31 2889
4013.91 2878
4014.50 2851
4015.10 2778
4015.70 2854
4016.30 3190
4016.90 2939
4017.49 3211
4018.09 3110
4018.69 3132
4019.29 3035
4019.89 2954
4020.48 3009
4021.08 2888
4021.68 2895
4022.28 3000
4022.88 3003
4023.47 2917
4024.07 2870
4024.67 2885
4025.27 2969
4025.87 3208
4026.47 3082
4027.06 3084
4027.66 3292
4028.26 3439
4028.86 3468
4029.46 3391
4030.06 3521
4030.66 3505
4031.26 3699
4031.85 3515
4032.45 3373
4033.05 3528
4033.65 3558
4034.25 3512
4034.85 3271
4035.45 3405
4036.05 3535
4036.65 3355
4037.25 3299
4037.85 3079
4038.45 2884
4039.05 2833
4039.64 2878
4040.24 2907
4040.84 2879
4041.44 2772
4042.04 3025
4042.64 2887
4043.24 2807
4043.84 2792
4044.44 2979
4045.04 2890
4045.64 2792
4046.24 2897
4046.84 3051
4047.44 3017
4048.04 3207
4048.64 3058
4049.24 3082
4049.84 3068
4050.44 2903
4051.04 2923
4051.64 3094
4052.24 2790
4052.84 2833
4053.45 2846
4054.05 3008
4054.65 3184
4055.25 3015
4055.85 2922
4056.45 3130
4057.05 2902
4057.65 2756
4058.25 2673
4058.85 2861
4059.45 2675
4060.05 2759
4060.66 2627
4061.26 2619
4061.86 2652
4062.46 2670
4063.06 2650
4063.66 2657
4064.26 2592
4064.86 2551
4065.47 2670
4066.07 2679
4066.67 2828
4067.27 2685
4067.87 2649
4068.47 2712
4069.07 2657
4069.68 2658
4070.28 2758
4070.88 2777
4071.48 2858
4072.08 2721
4072.69 2736
4073.29 2551
4073.89 2534
4074.49 2781
4075.09 2806
4075.70 2552
4076.30 2679
4076.90 2774
4077.50 2624
4078.11 2732
4078.71 2599
4079.31 2350
4079.91 2427
4080.51 2545
4081.12 2641
4081.72 2627
4082.32 2615
4082.93 2499
4083.53 2798
4084.13 2848
4084.73 2745
4085.34 2841
4085.94 2594
4086.54 2554
4087.15 2638
4087.75 2687
4088.35 2951
4088.95 2565
4089.56 2682
4090.16 2668
4090.76 2599
4091.37 2592
4091.97 2670
4092.57 2526
4093.18 2677
4093.78 2588
4094.39 2600
4094.99 2526
4095.59 2630
4096.20 2561
4096.80 2742
4097.40 2600
4098.01 2488
4098.61 2575
4099.22 2704
4099.82 2549
4100.42 2682
4101.03 2825
4101.63 2848
4102.24 2665
4102.84 2517
4103.44 2378
4104.05 2689
4104.65 2432
4105.26 2444
4105.86 2544
4106.47 2399
4107.07 2610
4107.67 2429
4108.28 2461
4108.88 2535
4109.49 2611
4110.09 2676
4110.70 2557
4111.30 2556
4111.91 2497
4112.51 2398
4113.12 2670
4113.72 2852
4114.33 2727
4114.93 2628
4115.54 2590
4116.14 2604
4116.75 2559
4117.35 2533
4117.96 2424
4118.56 2489
4119.17 2491
4119.77 2500
4120.38 2702
4120.99 2680
4121.59 2612
4122.20 2467
4122.80 2588
4123.41 2672
4124.01 2521
4124.62 2600
4125.23 2766
4125.83 2738
4126.44 2797
4127.04 2913
4127.65 2849
4128.26 2538
4128.86 2621
4129.47 2758
4130.07 2637
4130.68 2705
4131.29 2566
4131.89 2458
4132.50 2422
4133.11 2590
4133.71 2587
4134.32 2591
4134.92 2710
4135.53 2754
4136.14 2720
4136.74 2714
4137.35 2515
4137.96 2706
4138.56 2891
4139.17 2895
4139.78 2674
4140.39 2895
4140.99 2927
4141.60 2921
4142.21 2947
4142.81 2980
4143.42 3048
4144.03 3098
4144.64 2900
4145.24 2745
4145.85 2838
4146.46 2860
4147.06 2862
4147.67 2807
4148.28 2632
4148.89 2551
4149.49 2593
4150.10 2570
4150.71 2491
4151.32 2602
4151.93 2649
4152.53 2689
4153.14 2787
4153.75 2793
4154.36 2698
4154.97 2642
4155.57 2664
4156.18 2557
4156.79 2617
4157.40 2762
4158.01 2757
4158.61 2625
4159.22 2603
4159.83 2665
4160.44 2767
4161.05 2806
4161.66 2641
4162.26 2612
4162.87 2582
4163.48 2542
4164.09 2765
4164.70 2996
4165.31 2934
4165.92 2861
4166.53 2928
4167.13 2867
4167.74 2847
4168.35 3017
4168.96 2761
4169.57 2842
4170.18 2540
4170.79 2542
4171.40 2803
4172.01 2685
4172.62 2735
4173.23 2753
4173.84 2740
4174.44 2938
4175.05 2990
4175.66 2923
4176.27 2924
4176.88 3074
4177.49 2994
4178.10 2924
4178.71 2843
4179.32 2911
4179.93 2884
4180.54 2834
4181.15 2810
4181.76 2846
4182.37 2802
4182.98 2795
4183.59 2759
4184.20 2659
4184.81 2795
4185.42 2814
4186.03 2529
4186.64 2686
4187.25 2907
4187.86 2669
4188.47 2715
4189.08 2700
4189.70 3067
4190.31 2883
4190.92 2715
4191.53 3067
4192.14 3277
4192.75 3486
4193.36 3501
4193.97 3674
4194.58 3489
4195.19 3541
4195.80 3476
4196.41 3452
4197.03 3518
4197.64 3483
4198.25 3552
4198.86 3366
4199.47 3281
4200.08 3332
4200.69 3065
4201.30 3006
4201.92 2876
4202.53 3051
4203.14 3065
4203.75 3016
4204.36 3006
4204.97 3075
4205.58 3134
4206.20 3322
4206.81 3017
4207.42 3110
4208.03 3171
4208.64 3090
4209.26 2906
4209.87 2940
4210.48 2945
4211.09 2931
4211.70 3027
4212.32 2962
4212.93 3206
4213.54 3203
4214.15 3084
4214.77 3158
4215.38 3436
4215.99 3256
4216.60 3348
4217.22 3491
4217.83 3727
4218.44 3657
4219.05 3714
4219.67 3666
4220.28 4102
4220.89 3871
4221.50 4138
4222.12 4325
4222.73 4641
4223.34 4687
4223.96 4832
4224.57 5169
4225.18 5888
4225.80 6247
4226.41 6749
4227.02 7635
4227.64 8362
4228.25 8810
4228.86 9395
4229.48 9559
4230.09 9752
4230.70 9184
4231.32 8521
4231.93 7496
4232.54 6618
4233.16 5936
4233.77 5153
4234.39 4830
4235.00 4653
4235.61 4388
4236.23 4445
4236.84 4304
4237.45 4298
4238.07 4399
4238.68 4449
4239.30 4203
4239.91 4094
4240.53 4216
4241.14 4157
4241.75 3780
4242.37 4047
4242.98 4310
4243.60 3982
4244.21 4017
4244.83 3950
4245.44 3788
4246.06 4009
4246.67 3906
4247.29 3872
4247.90 3967
4248.51 4284
4249.13 4116
4249.74 3953
4250.36 3693
4250.97 3826
4251.59 3940
4252.20 3963
4252.82 3895
4253.44 3927
4254.05 4042
4254.67 3895
4255.28 3553
4255.90 3430
4256.51 3533
4257.13 3626
4257.74 3491
4258.36 3617
4258.97 3504
4259.59 3480
4260.21 3360
4260.82 3273
4261.44 3394
4262.05 3366
4262.67 3444
4263.28 3402
4263.90 3338
4264.52 3272
4265.13 3496
4265.75 3401
4266.36 3506
4266.98 3526
4267.60 3749
4268.21 3546
4268.83 3504
4269.45 3571
4270.06 3557
4270.68 3442
4271.29 3374
4271.91 3428
4272.53 3178
4273.14 3313
4273.76 3232
4274.38 3166
4274.99 3331
4275.61 3360
4276.23 3111
4276.85 3238
4277.46 3356
4278.08 3525
4278.70 3501
4279.31 3471
4279.93 3367
4280.55 3100
4281.16 3075
4281.78 2928
4282.40 2935
4283.02 2815
4283.63 2893
4284.25 2829
4284.87 2987
4285.49 2960
4286.10 2895
4286.72 2865
4287.34 2798
4287.96 3018
4288.57 3156
4289.19 3121
4289.81 2953
4290.43 3047
4291.05 3009
4291.66 2975
4292.28 3005
4292.90 2835
4293.52 2764
4294.14 2870
4294.75 3156
4295.37 2956
4295.99 2992
4296.61 2849
4297.23 2723
4297.85 2842
4298.46 2995
4299.08 2880
4299.70 2889
4300.32 2766
4300.94 2707
4301.56 2915
4302.18 2805
4302.79 2869
4303.41 2953
4304.03 3027
4304.65 3088
4305.27 3112
4305.89 3128
4306.51 2899
4307.13 2791
4307.75 2885
4308.36 2788
4308.98 2896
4309.60 2782
4310.22 2763
4310.84 2792
4311.46 2850
4312.08 2856
4312.70 2848
4313.32 2792
4313.94 2762
4314.56 2676
4315.18 2726
4315.80 2681
4316.42 2787
4317.04 2941
4317.66 3072
4318.28 2784
4318.90 2829
4319.52 2944
4320.14 2980
4320.76 2782
4321.38 2797
4322.00 3063
4322.62 2835
4323.24 2916
4323.86 3007
4324.48 3026
4325.10 3203
4325.72 3264
4326.34 3296
4326.96 3056
4327.58 3190
4328.20 3127
4328.82 3072
4329.44 3080
4330.06 3069
4330.68 3208
4331.30 3206
4331.93 3170
4332.55 3224
4333.17 3330
4333.79 3193
4334.41 3234
4335.03 3628
4335.65 3738
4336.27 3977
4336.89 4281
4337.51 4550
4338.14 4601
4338.76 4947
4339.38 4993
4340.00 4963
4340.62 4631
4341.24 4538
4341.86 4409
4342.49 4491
4343.11 4232
4343.73 4561
4344.35 4961
4344.97 5435
4345.60 5960
4346.22 6240
4346.84 6829
4347.46 7347
4348.08 7751
4348.70 7521
4349.33 7137
4349.95 6689
4350.57 6092
4351.19 5372
4351.82 5083
4352.44 4331
4353.06 4074
4353.68 3921
4354.31 4022
4354.93 4023
4355.55 3833
4356.17 3851
4356.80 3598
4357.42 3594
4358.04 3524
4358.66 3457
4359.29 3548
4359.91 3468
4360.53 3509
4361.16 3607
4361.78 3479
4362.40 3420
4363.02 3242
4363.65 3308
4364.27 3201
4364.89 3256
4365.52 3300
4366.14 3313
4366.76 3429
4367.39 3276
4368.01 3181
4368.63 3319
4369.26 3326
4369.88 3298
4370.50 3231
4371.13 3067
4371.75 3044
4372.38 3006
4373.00 2916
4373.62 3001
4374.25 2962
4374.87 3050
4375.49 3204
4376.12 3072
4376.74 2883
4377.37 3004
4377.99 2937
4378.62 3061
4379.24 3147
4379.86 3346
4380.49 3522
4381.11 3525
4381.74 3369
4382.36 3402
4382.99 3409
4383.61 3287
4384.24 3365
4384.86 3250
4385.48 3344
4386.11 3428
4386.73 3179
4387.36 3144
4387.98 3209
4388.61 3251
4389.23 3564
4389.86 3407
4390.48 3436
4391.11 3403
4391.73 3801
4392.36 3804
4392.98 3987
4393.61 4063
4394.23 3795
4394.86 4077
4395.49 4392
4396.11 4337
4396.74 4600
4397.36 4774
4397.99 4898
4398.61 4790
4399.24 4497
4399.86 4262
4400.49 4223
4401.12 4163
4401.74 4012
4402.37 3933
4402.99 3843
4403.62 3803
4404.25 3822
4404.87 3890
4405.50 4110
4406.12 4009
4406.75 3856
4407.38 3608
4408.00 3620
4408.63 3444
4409.25 3542
4409.88 3510
4410.51 3718
4411.13 3548
4411.76 3486
4412.39 3447
4413.01 3334
4413.64 3498
4414.27 3396
4414.89 3235
4415.52 3314
4416.15 3287
4416.77 3199
4417.40 3066
4418.03 3090
4418.66 3081
4419.28 3254
4419.91 3326
4420.54 2997
4421.16 3028
4421.79 3074
4422.42 2938
4423.05 3014
4423.67 2887
4424.30 2972
4424.93 2733
4425.56 2794
4426.18 2780
4426.81 2776
4427.44 2584
4428.07 2543
4428.69 2676
4429.32 2628
4429.95 2524
4430.58 2611
4431.21 2708
4431.83 2606
4432.46 2747
4433.09 2857
4433.72 2917
4434.35 3012
4434.97 2989
4435.60 2882
4436.23 2803
4436.86 2968
4437.49 2837
4438.12 3034
4438.74 2969
4439.37 2964
4440.00 2877
4440.63 2718
4441.26 2830
4441.89 2849
4442.52 2818
4443.14 2493
4443.77 2638
4444.40 2729
4445.03 2672
4445.66 2641
4446.29 2888
4446.92 2941
4447.55 2715
4448.18 2801
4448.81 2781
4449.44 2943
4450.06 2971
4450.69 2866
4451.32 2767
4451.95 2626
4452.58 2561
4453.21 2582
4453.84 2741
4454.47 2887
4455.10 2807
4455.73 2945
4456.36 3031
4456.99 3028
4457.62 3072
4458.25 2969
4458.88 2876
4459.51 2920
4460.14 3051
4460.77 2821
4461.40 2733
4462.03 2484
4462.66 2741
4463.29 2506
4463.92 2416
4464.55 2452
4465.18 2442
4465.81 2589
4466.44 2504
4467.07 2513
4467.70 2456
4468.33 2536
4468.96 2454
4469.59 2486
4470.22 2431
4470.86 2384
4471.49 2455
4472.12 2349
4472.75 2492
4473.38 2579
4474.01 2503
4474.64 2399
4475.27 2376
4475.90 2486
4476.53 2465
4477.16 2515
4477.80 2550
4478.43 2616
4479.06 2467
4479.69 2440
4480.32 2532
4480.95 2506
4481.58 2574
4482.22 2708
4482.85 2453
4483.48 2625
4484.11 2692
4484.74 2727
4485.37 2770
4486.01 2645
4486.64 2686
4487.27 2669
4487.90 2676
4488.53 2793
4489.17 2613
4489.80 2533
4490.43 2711
4491.06 2790
4491.69 2636
4492.33 2645
4492.96 2736
4493.59 2578
4494.22 2597
4494.86 2654
4495.49 2752
4496.12 2528
4496.75 2554
4497.39 2475
4498.02 2700
4498.65 2984
4499.28 3043
4499.92 3046
4500.55 3008
4501.18 2859
4501.82 3057
4502.45 3117
4503.08 3326
4503.71 3356
4504.35 3282
4504.98 3483
4505.61 3145
4506.25 3049
4506.88 2933
4507.51 2936
4508.15 2836
4508.78 2812
4509.41 2767
4510.05 2471
4510.68 2515
4511.31 2596
4511.95 2717
4512.58 2519
4513.22 2680
4513.85 2555
4514.48 2665
4515.12 2657
4515.75 2455
4516.39 2468
4517.02 2536
4517.65 2586
4518.29 2674
4518.92 2646
4519.56 2498
4520.19 2370
4520.82 2424
4521.46 2654
4522.09 2590
4522.73 2571
4523.36 2308
4524.00 2549
4524.63 2576
4525.27 2560
4525.90 2448
4526.53 2444
4527.17 2618
4527.80 2948
4528.44 2984
4529.07 3213
4529.71 3367
4530.34 3640
4530.98 4079
4531.61 4177
4532.25 4401
4532.88 4475
4533.52 4469
4534.15 4508
4534.79 4204
4535.42 4251
4536.06 3928
4536.69 3683
4537.33 3397
4537.97 3013
4538.60 2923
4539.24 2964
4539.87 2699
4540.51 2635
4541.14 2535
4541.78 2521
4542.42 2385
4543.05 2445
4543.69 2495
4544.32 2501
4544.96 2425
4545.59 2523
4546.23 2458
4546.87 2322
4547.50 2586
4548.14 2507
4548.78 2385
4549.41 2441
4550.05 2374
4550.68 2480
4551.32 2479
4551.96 2536
4552.59 2419
4553.23 2344
4553.87 2428
4554.50 2397
4555.14 2569
4555.78 2603
4556.41 2524
4557.05 2443
4557.69 2313
4558.32 2248
4558.96 2376
4559.60 2440
4560.24 2444
4560.87 2277
4561.51 2404
4562.15 2439
4562.78 2546
4563.42 2448
4564.06 2423
4564.70 2615
4565.33 2327
4565.97 2300
4566.61 2466
4567.25 2439
4567.88 2644
4568.52 2608
4569.16 2632
4569.80 2515
4570.43 2485
4571.07 2557
4571.71 2496
4572.35 2545
4572.98 2464
4573.62 2485
4574.26 2585
4574.90 2349
4575.54 2340
4576.18 2386
4576.81 2400
4577.45 2460
4578.09 2447
4578.73 2384
4579.37 2353
4580.00 2489
4580.64 2448
4581.28 2476
4581.92 2556
4582.56 2494
4583.20 2388
4583.84 2372
4584.47 2610
4585.11 2558
4585.75 2493
4586.39 2352
4587.03 2324
4587.67 2407
4588.31 2465
4588.95 2525
4589.59 2555
4590.23 2662
4590.86 2833
4591.50 2925
4592.14 3112
4592.78 2941
4593.42 2897
4594.06 2926
4594.70 2654
4595.34 2737
4595.98 2505
4596.62 2530
4597.26 2574
4597.90 2602
4598.54 2549
4599.18 2558
4599.82 2594
4600.46 2807
4601.10 2964
4601.74 2905
4602.38 3077
4603.02 2952
4603.66 2923
4604.30 3155
4604.94 3049
4605.58 3071
4606.22 2984
4606.86 2775
4607.50 2798
4608.14 2793
4608.78 2824
4609.42 2818
4610.06 2693
4610.70 2783
4611.34 2945
4611.98 2804
4612.62 2743
4613.26 2623
4613.90 2516
4614.54 2534
4615.19 2446
4615.83 2638
4616.47 2572
4617.11 2333
4617.75 2418
4618.39 2740
4619.03 2538
4619.67 2495
4620.31 2373
4620.96 2377
4621.60 2397
4622.24 2385
4622.88 2309
4623.52 2553
4624.16 2611
4624.80 2464
4625.45 2652
4626.09 2562
4626.73 2451
4627.37 2488
4628.01 2474
4628.65 2455
4629.30 2568
4629.94 2576
4630.58 2489
4631.22 2614
4631.86 2617
4632.51 2503
4633.15 2463
4633.79 2686
4634.43 2670
4635.07 2652
4635.72 2761
4636.36 2826
4637.00 3060
4637.64 3099
4638.29 3073
4638.93 3142
4639.57 3152
4640.21 3054
4640.86 3244
4641.50 3346
4642.14 3311
4642.78 3143
4643.43 2898
4644.07 2960
4644.71 2784
4645.36 2754
4646.00 2713
4646.64 2637
4647.29 2457
4647.93 2477
4648.57 2543
4649.21 2589
4649.86 2503
4650.50 2398
4651.14 2398
4651.79 2457
4652.43 2680
4653.07 2694
4653.72 2497
4654.36 2619
4655.01 2764
4655.65 2718
4656.29 2539
4656.94 2722
4657.58 2525
4658.22 2457
4658.87 2434
4659.51 2482
4660.16 2395
4660.80 2322
4661.44 2441
4662.09 2270
4662.73 2345
4663.38 2375
4664.02 2373
4664.67 2263
4665.31 2405
4665.95 2370
4666.60 2347
4667.24 2400
4667.89 2343
4668.53 2370
4669.18 2430
4669.82 2422
4670.47 2439
4671.11 2382
4671.76 2289
4672.40 2431
4673.04 2412
4673.69 2290
4674.33 2380
4674.98 2405
4675.62 2534
4676.27 2405
4676.92 2320
4677.56 2146
4678.21 2251
4678.85 2352
4679.50 2210
4680.14 2296
4680.79 2313
4681.43 2543
4682.08 2482
4682.72 2427
4683.37 2536
4684.01 2550
4684.66 2732
4685.31 2810
4685.95 2728
4686.60 2549
4687.24 2517
4687.89 2269
4688.54 2354
4689.18 2300
4689.83 2369
4690.47 2526
4691.12 2446
4691.77 2477
4692.41 2370
4693.06 2457
4693.70 2361
4694.35 2688
4695.00 2610
4695.64 2570
4696.29 2768
4696.94 2926
4697.58 3067
4698.23 3055
4698.88 3323
4699.52 3352
4700.17 3483
4700.82 3586
4701.46 3591
4702.11 3536
4702.76 3238
4703.40 3230
4704.05 3041
4704.70 2827
4705.35 2818
4705.99 2715
4706.64 2695
4707.29 2597
4707.93 2723
4708.58 2711
4709.23 2697
4709.88 2669
4710.52 2728
4711.17 2674
4711.82 2630
4712.47 2640
4713.11 2734
4713.76 2789
4714.41 2905
4715.06 2740
4715.70 2690
4716.35 2845
4717.00 2591
4717.65 2556
4718.30 2555
4718.94 2625
4719.59 2595
4720.24 2656
4720.89 2668
4721.54 2568
4722.19 2727
4722.83 2789
4723.48 2729
4724.13 2794
4724.78 2661
4725.43 2794
4726.08 2835
4726.72 2806
4727.37 2787
4728.02 2787
4728.67 2904
4729.32 2864
4729.97 2670
4730.62 2857
4731.27 2705
4731.91 2559
4732.56 2691
4733.21 2565
4733.86 2578
4734.51 2602
4735.16 2584
4735.81 2607
4736.46 2464
4737.11 2500
4737.76 2462
4738.41 2522
4739.06 2545
4739.70 2555
4740.35 2552
4741.00 2603
4741.65 2728
4742.30 2647
4742.95 2694
4743.60 2606
4744.25 2583
4744.90 2746
4745.55 2682
4746.20 2720
4746.85 2598
4747.50 2553
4748.15 2630
4748.80 2669
4749.45 2604
4750.10 2616
4750.75 2924
4751.40 2992
4752.05 3028
4752.70 3010
4753.35 2986
4754.00 3092
4754.65 3114
4755.31 3038
4755.96 2891
4756.61 2874
4757.26 2868
4757.91 2940
4758.56 2715
4759.21 2760
4759.86 2760
4760.51 2682
4761.16 2585
4761.81 2650
4762.46 2543
4763.11 2616
4763.77 2763
4764.42 2676
4765.07 2711
4765.72 2759
4766.37 3118
4767.02 3259
4767.67 3296
4768.33 3360
4768.98 3348
4769.63 3228
4770.28 2995
4770.93 2969
4771.58 2893
4772.23 2930
4772.89 2763
4773.54 2690
4774.19 2639
4774.84 2539
4775.49 2449
4776.15 2563
4776.80 2446
4777.45 2502
4778.10 2630
4778.75 2912
4779.41 2714
4780.06 2512
4780.71 2784
4781.36 2837
4782.02 2667
4782.67 2681
4783.32 2611
4783.97 2540
4784.63 2507
4785.28 2539
4785.93 2525
4786.58 2354
4787.24 2473
4787.89 2484
4788.54 2598
4789.19 2544
4789.85 2526
4790.50 2558
4791.15 2439
4791.81 2297
4792.46 2484
4793.11 2511
4793.77 2448
4794.42 2476
4795.07 2444
4795.72 2414
4796.38 2356
4797.03 2376
4797.69 2427
4798.34 2495
4798.99 2377
4799.65 2473
4800.30 2404
4800.95 2382
4801.61 2391
4802.26 2554
4802.91 2632
4803.57 2635
4804.22 2454
4804.88 2431
4805.53 2322
4806.18 2488
4806.84 2432
4807.49 2423
4808.15 2465
4808.80 2517
4809.45 2398
4810.11 2508
4810.76 2438
4811.42 2453
4812.07 2506
4812.73 2300
4813.38 2438
4814.04 2456
4814.69 2456
4815.34 2624
4816.00 2535
4816.65 2398
4817.31 2581
4817.96 2821
4818.62 2703
4819.27 2605
4819.93 2689
4820.58 2696
4821.24 2753
4821.89 2949
4822.55 3035
4823.20 3070
4823.86 3040
4824.51 3039
4825.17 3236
4825.82 3240
4826.48 3224
4827.14 3381
4827.79 3307
4828.45 3109
4829.10 3023
4829.76 3221
4830.41 3133
4831.07 3074
4831.72 2900
4832.38 3133
4833.04 3088
4833.69 3297
4834.35 3397
4835.00 3305
4835.66 3407
4836.32 3428
4836.97 3447
4837.63 3593
4838.28 3394
4838.94 3737
4839.60 3809
4840.25 3737
4840.91 3493
4841.57 3261
4842.22 3338
4842.88 3217
4843.54 3407
4844.19 3367
4844.85 3411
4845.51 3403
4846.16 3392
4846.82 3429
4847.48 3629
4848.13 3685
4848.79 3632
4849.45 3668
4850.10 3863
4850.76 4285
4851.42 4150
4852.07 4347
4852.73 4386
4853.39 4212
4854.05 4349
4854.70 4391
4855.36 4357
4856.02 4488
4856.68 4350
4857.33 4318
4857.99 4607
4858.65 4621
4859.31 4503
4859.96 4343
4860.62 4518
4861.28 4099
4861.94 4114
4862.59 4129
4863.25 3940
4863.91 3858
4864.57 3873
4865.23 3698
4865.88 3744
4866.54 3847
4867.20 3819
4867.86 3637
4868.52 3568
4869.18 3550
4869.83 3675
4870.49 3644
4871.15 3530
4871.81 3406
4872.47 3535
4873.13 3531
4873.78 3534
4874.44 3442
4875.10 3595
4875.76 3416
4876.42 3544
4877.08 3573
4877.74 3504
4878.40 3588
4879.06 3771
4879.71 3903
4880.37 3896
4881.03 3717
4881.69 3473
4882.35 3507
4883.01 3490
4883.67 3066
4884.33 3166
4884.99 3081
4885.65 3044
4886.31 3031
4886.97 3258
4887.63 3365
4888.29 3237
4888.94 3194
4889.60 3245
4890.26 3261
4890.92 3407
4891.58 3575
4892.24 3685
4892.90 3407
4893.56 3495
4894.22 3532
4894.88 3444
4895.54 3432
4896.20 3268
4896.86 2940
4897.52 2949
4898.18 2912
4898.84 2897
4899.50 3010
4900.17 3159
4900.83 3198
4901.49 3145
4902.15 3216
4902.81 3294
4903.47 3021
4904.13 2967
4904.79 2861
4905.45 2914
4906.11 2865
4906.77 2723
4907.43 2748
4908.09 2656
4908.75 2686
4909.42 2726
4910.08 2783
4910.74 2738
4911.40 2728
4912.06 2810
4912.72 2756
4913.38 2653
4914.04 2537
4914.70 2606
4915.37 2659
4916.03 2537
4916.69 2580
4917.35 2728
4918.01 2483
4918.67 2446
4919.34 2376
4920.00 2347
4920.66 2407
4921.32 2337
4921.98 2477
4922.64 2463
4923.31 2403
4923.97 2494
4924.63 2469
4925.29 2492
4925.95 2397
4926.62 2339
4927.28 2734
4927.94 2698
4928.60 2679
4929.27 2626
4929.93 2638
4930.59 2815
4931.25 2781
4931.92 2855
4932.58 3092
4933.24 3217
4933.90 3048
4934.57 2884
4935.23 2878
4935.89 2796
4936.55 2566
4937.22 2646
4937.88 2504
4938.54 2600
4939.21 2523
4939.87 2499
4940.53 2693
4941.20 2602
4941.86 2483
4942.52 2560
4943.19 2553
4943.85 2398
4944.51 2392
4945.18 2491
4945.84 2395
4946.50 2497
4947.17 2582
4947.83 2487
4948.49 2421
4949.16 2502
4949.82 2408
4950.48 2431
4951.15 2478
4951.81 2386
4952.48 2197
4953.14 2298
4953.80 2203
4954.47 2219
4955.13 2322
4955.80 2300
4956.46 2481
4957.12 2370
4957.79 2170
4958.45 2164
4959.12 2420
4959.78 2500
4960.45 2455
4961.11 2503
4961.78 2570
4962.44 2845
4963.10 2962
4963.77 3075
4964.43 3450
4965.10 3431
4965.76 3260
4966.43 3143
4967.09 2899
4967.76 2921
4968.42 2987
4969.09 2850
4969.75 2636
4970.42 2632
4971.08 2539
4971.75 2568
4972.41 2561
4973.08 2526
4973.74 2639
4974.41 2561
4975.08 2517
4975.74 2422
4976.41 2457
4977.07 2547
4977.74 2845
4978.40 2742
4979.07 2799
4979.73 2866
4980.40 2611
4981.07 2636
4981.73 2615
4982.40 2549
4983.06 2649
4983.73 2687
4984.40 2583
4985.06 2720
4985.73 2697
4986.39 2887
4987.06 2988
4987.73 2752
4988.39 2922
4989.06 3113
4989.73 3249
4990.39 3376
4991.06 3414
4991.73 3139
4992.39 3171
4993.06 3174
4993.73 2831
4994.39 2690
4995.06 2619
4995.73 2506
4996.39 2548
4997.06 2421
4997.73 2532
4998.39 2260
4999.06 2268
4999.73 2238
5000.39 2279
5001.06 2365
5001.73 2224
5002.40 2325
5003.06 2216
5003.73 2288
5004.40 2271
5005.07 2375
5005.73 2317
5006.40 2215
5007.07 2209
5007.74 2299
5008.40 2226
5009.07 2254
5009.74 2262
5010.41 2154
5011.07 2209
5011.74 2241
5012.41 2145
5013.08 2354
5013.75 2317
5014.41 2311
5015.08 2278
5015.75 2179
5016.42 2321
5017.09 2293
5017.75 2326
5018.42 2290
5019.09 2362
5019.76 2316
5020.43 2376
5021.10 2483
5021.77 2575
5022.43 2515
5023.10 2589
5023.77 2671
5024.44 2687
5025.11 2808
5025.78 2835
5026.45 2678
5027.12 2496
5027.78 2507
5028.45 2578
5029.12 2478
5029.79 2465
5030.46 2332
5031.13 2305
5031.80 2222
5032.47 2271
5033.14 2099
5033.81 2133
5034.48 2275
5035.15 2336
5035.82 2159
5036.48 2095
5037.15 2123
5037.82 2129
5038.49 2116
5039.16 2268
5039.83 2192
5040.50 2318
5041.17 2365
5041.84 2106
5042.51 2184
5043.18 2154
5043.85 2261
5044.52 2254
5045.19 2210
5045.86 2331
5046.53 2382
5047.20 2346
5047.87 2367
5048.54 2265
5049.21 2349
5049.88 2209
5050.55 2207
5051.23 2156
5051.90 2196
5052.57 2414
5053.24 2274
5053.91 2412
5054.58 2413
5055.25 2300
5055.92 2525
5056.59 2436
5057.26 2352
5057.93 2203
5058.60 2181
5059.27 2208
5059.95 2119
5060.62 2085
5061.29 2019
5061.96 2100
5062.63 2380
5063.30 2310
5063.97 2221
5064.64 2099
5065.32 2140
5065.99 2088
5066.66 1932
5067.33 2101
5068.00 2037
5068.67 2058
5069.35 1982
5070.02 2178
5070.69 2231
5071.36 2059
5072.03 2010
5072.70 2018
5073.38 2115
5074.05 1955
5074.72 1921
5075.39 2000
5076.07 2120
5076.74 2113
5077.41 2121
5078.08 2382
5078.75 2565
5079.43 2502
5080.10 2406
5080.77 2395
5081.44 2410
5082.12 2437
5082.79 2351
5083.46 2450
5084.13 2365
5084.81 2262
5085.48 2431
5086.15 2503
5086.83 2300
5087.50 2192
5088.17 2173
5088.84 2208
5089.52 2483
5090.19 2328
5090.86 2445
5091.54 2460
5092.21 2457
5092.88 2633
5093.56 2693
5094.23 2533
5094.90 2573
5095.58 2357
5096.25 2410
5096.92 2412
5097.60 2288
5098.27 2310
5098.94 2168
5099.62 2108
5100.29 2245
5100.97 2251
5101.64 2370
5102.31 2274
5102.99 2481
5103.66 2624
5104.34 2588
5105.01 2510
5105.68 2632
5106.36 2748
5107.03 2849
5107.71 2535
5108.38 2448
5109.06 2396
5109.73 2454
5110.40 2424
5111.08 2434
5111.75 2157
5112.43 2092
5113.10 2203
5113.78 2171
5114.45 2337
5115.13 2179
5115.80 2218
5116.48 2318
5117.15 2290
5117.83 2375
5118.50 2405
5119.18 2366
5119.85 2325
5120.53 2234
5121.20 2186
5121.88 2311
5122.55 2276
5123.23 2408
5123.90 2338
5124.58 2215
5125.25 2234
5125.93 2284
5126.60 2131
5127.28 2218
5127.95 2279
5128.63 2308
5129.31 2275
5129.98 2380
5130.66 2224
5131.33 2231
5132.01 2225
5132.69 2213
5133.36 2322
5134.04 2235
5134.71 2208
5135.39 2231
5136.07 2372
5136.74 2328
5137.42 2214
5138.09 2279
5138.77 2142
5139.45 2133
5140.12 2260
5140.80 2397
5141.48 2292
5142.15 2340
5142.83 2416
5143.51 2269
5144.18 2193
5144.86 2107
5145.54 2014
5146.21 2107
5146.89 2067
5147.57 1920
5148.24 1939
5148.92 2089
5149.60 1967
5150.27 2008
5150.95 2095
5151.63 2058
5152.31 2030
5152.98 1905
5153.66 1900
5154.34 2074
5155.01 1826
5155.69 1905
5156.37 2043
5157.05 1908
5157.72 2015
5158.40 1993
5159.08 2010
5159.76 2060
5160.44 2009
5161.11 2066
5161.79 2052
5162.47 2107
5163.15 2051
5163.82 1912
5164.50 2156
5165.18 2298
5165.86 2021
5166.54 2203
5167.21 2201
5167.89 2048
5168.57 2175
5169.25 2133
5169.93 2221
5170.61 2214
5171.28 2189
5171.96 2153
5172.64 2061
5173.32 1964
5174.00 2123
5174.68 2143
5175.36 2134
5176.04 2093
5176.71 1924
5177.39 1942
5178.07 1944
5178.75 1924
5179.43 2083
5180.11 2117
5180.79 2113
5181.47 2039
5182.15 2039
5182.83 2107
5183.50 2070
5184.18 1984
5184.86 2090
5185.54 1913
5186.22 2036
5186.90 2055
5187.58 1859
5188.26 1924
5188.94 1898
5189.62 2025
5190.30 1989
5190.98 1957
5191.66 1991
5192.34 1932
5193.02 1984
5193.70 1864
5194.38 1856
5195.06 1969
5195.74 1929
5196.42 2066
5197.10 2043
5197.78 2111
5198.46 1980
5199.14 1960
5199.82 2005
5200.50 2042
5201.18 2141
5201.86 2188
5202.54 2242
5203.22 2106
5203.90 2052
5204.58 2141
5205.26 2072
5205.94 2071
5206.63 2157
5207.31 2166
5207.99 2200
5208.67 2225
5209.35 2305
5210.03 2365
5210.71 2580
5211.39 2554
5212.07 2394
5212.75 2369
5213.44 2243
5214.12 2292
5214.80 2268
5215.48 2229
5216.16 2342
5216.84 2449
5217.52 2381
5218.20 2218
5218.89 2264
5219.57 2390
5220.25 2282
5220.93 2292
5221.61 2295
5222.29 2245
5222.98 2309
5223.66 2283
5224.34 2067
5225.02 2086
5225.70 2176
5226.39 2167
5227.07 2088
5227.75 1993
5228.43 2067
5229.12 2094
5229.80 2031
5230.48 2146
5231.16 2313
5231.84 2267
5232.53 2214
5233.21 2319
5233.89 2138
5234.57 2145
5235.26 2146
5235.94 2322
5236.62 2185
5237.31 2190
5237.99 2346
5238.67 2276
5239.35 2138
5240.04 2417
5240.72 2204
5241.40 2196
5242.09 2093
5242.77 2048
5243.45 2156
5244.14 2161
5244.82 2255
5245.50 2282
5246.19 2455
5246.87 2361
5247.55 2082
5248.24 2247
5248.92 2192
5249.60 2088
5250.29 2151
5250.97 2228
5251.65 2341
5252.34 2409
5253.02 2232
5253.71 2329
5254.39 2405
5255.07 2282
5255.76 2318
5256.44 2230
5257.12 2115
5257.81 2157
5258.49 2235
5259.18 2295
5259.86 2250
5260.55 2216
5261.23 2322
5261.91 2522
5262.60 2383
5263.28 2358
5263.97 2263
5264.65 2174
5265.34 2341
5266.02 2307
5266.71 2321
5267.39 2290
5268.08 2147
5268.76 2202
5269.45 2235
5270.13 2208
5270.82 2365
5271.50 2254
5272.19 2118
5272.87 1984
5273.56 2123
5274.24 2285
5274.93 2130
5275.61 2183
5276.30 2276
5276.98 2306
5277.67 2022
5278.35 2113
5279.04 2402
5279.72 2342
5280.41 2414
5281.09 2613
5281.78 2749
5282.47 2744
5283.15 2779
5283.84 2810
5284.52 2947
5285.21 2716
5285.90 2537
5286.58 2462
5287.27 2333
5287.95 2381
5288.64 2288
5289.33 2362
5290.01 2283
5290.70 2305
5291.38 2351
5292.07 2292
5292.76 2297
5293.44 2232
5294.13 2284
5294.82 2183
5295.50 2113
5296.19 2068
5296.88 2229
5297.56 2209
5298.25 2313
5298.94 2350
5299.62 2284
5300.31 2158
5301.00 2147
5301.68 2182
5302.37 2146
5303.06 2324
5303.75 2304
5304.43 2125
5305.12 2302
5305.81 2277
5306.49 2199
5307.18 2254
5307.87 2202
5308.56 2436
5309.24 2408
5309.93 2314
5310.62 2312
5311.31 2548
5311.99 2569
5312.68 2411
5313.37 2482
5314.06 2512
5314.74 2370
5315.43 2275
5316.12 2306
5316.81 2303
5317.50 2444
5318.18 2346
5318.87 2287
5319.56 2498
5320.25 2553
5320.94 2556
5321.63 2667
5322.31 2552
5323.00 2428
5323.69 2414
5324.38 2368
5325.07 2371
5325.76 2399
5326.44 2327
5327.13 2350
5327.82 2426
5328.51 2290
5329.20 2255
5329.89 2187
5330.58 2236
5331.27 2367
5331.95 2536
5332.64 2578
5333.33 2534
5334.02 2438
5334.71 2402
5335.40 2410
5336.09 2422
5336.78 2443
5337.47 2322
5338.16 2263
5338.85 2260
5339.54 2353
5340.22 2233
5340.91 2154
5341.60 2203
5342.29 2281
5342.98 2291
5343.67 2333
5344.36 2270
5345.05 2423
5345.74 2567
5346.43 2400
5347.12 2425
5347.81 2442
5348.50 2638
5349.19 2594
5349.88 2928
5350.57 2966
5351.26 2893
5351.95 2990
5352.64 3062
5353.33 3224
5354.02 3346
5354.71 2971
5355.40 2670
5356.09 2658
5356.79 2464
5357.48 2324
5358.17 2366
5358.86 2366
5359.55 2209
5360.24 2197
5360.93 2173
5361.62 2282
5362.31 2154
5363.00 2054
5363.69 2103
5364.38 2129
5365.07 2177
5365.77 2293
5366.46 2123
5367.15 2171
5367.84 2168
5368.53 2088
5369.22 2132
5369.91 2151
5370.60 2267
5371.30 2267
5371.99 2153
5372.68 2153
5373.37 2167
5374.06 2194
5374.75 2143
5375.45 2175
5376.14 2116
5376.83 2161
5377.52 2224
5378.21 2094
5378.91 2227
5379.60 2433
5380.29 2330
5380.98 2466
5381.67 2541
5382.37 2356
5383.06 2578
5383.75 2583
5384.44 2498
5385.13 2370
5385.83 2342
5386.52 2274
5387.21 2269
5387.90 2361
5388.60 2072
5389.29 2130
5389.98 2292
5390.68 2173
5391.37 2197
5392.06 2441
5392.75 2381
5393.45 2396
5394.14 2206
5394.83 2108
5395.53 2060
5396.22 2143
5396.91 2168
5397.60 2085
5398.30 2006
5398.99 2053
5399.68 1959
5400.38 1930
5401.07 1979
5401.76 1990
5402.46 2001
5403.15 1913
5403.85 2052
5404.54 2029
5405.23 2067
5405.93 2023
5406.62 2103
5407.31 2110
5408.01 2017
5408.70 2017
5409.40 1995
5410.09 2083
5410.78 2006
5411.48 1965
5412.17 1999
5412.87 1908
5413.56 2112
5414.25 2128
5414.95 2042
5415.64 2017
5416.34 2110
5417.03 1978
5417.73 2195
5418.42 2126
5419.11 2064
5419.81 2140
5420.50 2150
5421.20 2061
5421.89 1996
5422.59 2190
5423.28 2223
5423.98 1996
5424.67 2060
5425.37 2160
5426.06 2278
5426.76 2129
5427.45 2104
5428.15 2144
5428.84 2163
5429.54 2139
5430.23 2082
5430.93 2204
5431.62 2086
5432.32 2082
5433.01 2128
5433.71 2184
5434.41 2242
5435.10 2198
5435.80 2353
5436.49 2476
5437.19 2516
5437.88 2635
5438.58 2413
5439.28 2243
5439.97 2337
5440.67 2548
5441.36 2549
5442.06 2435
5442.76 2263
5443.45 2337
5444.15 2608
5444.84 2745
5445.54 2795
5446.24 2817
5446.93 2929
5447.63 3032
5448.33 2950
5449.02 3235
5449.72 3247
5450.42 3134
5451.11 3270
5451.81 3168
5452.51 3149
5453.20 2958
5453.90 2963
5454.60 2854
5455.29 2588
5455.99 2500
5456.69 2563
5457.38 2378
5458.08 2514
5458.78 2514
5459.47 2445
5460.17 2516
5460.87 2568
5461.57 2528
5462.26 2372
5462.96 2341
5463.66 2516
5464.36 2573
5465.05 2560
5465.75 2628
5466.45 2672
5467.15 2684
5467.84 2622
5468.54 2498
5469.24 2650
5469.94 2599
5470.63 2470
5471.33 2441
5472.03 2554
5472.73 2599
5473.43 2431
5474.12 2615
5474.82 2739
5475.52 2754
5476.22 2733
5476.92 2832
5477.62 2854
5478.31 2972
5479.01 3222
5479.71 3379
5480.41 3633
5481.11 3809
5481.81 3842
5482.50 4163
5483.20 4109
5483.90 3741
5484.60 3424
5485.30 3421
5486.00 3272
5486.70 3289
5487.40 3182
5488.09 3005
5488.79 3138
5489.49 3326
5490.19 3156
5490.89 3304
5491.59 3208
5492.29 3226
5492.99 3339
5493.69 3229
5494.39 3308
5495.09 3438
5495.79 3304
5496.49 3400
5497.19 3366
5497.88 3515
5498.58 3744
5499.28 3869
5499.98 4221
5500.68 4508
5501.38 5136
5502.08 5653
5502.78 5942
5503.48 5804
5504.18 5444
5504.88 5156
5505.58 4577
5506.28 4088
5506.98 3856
5507.68 3820
5508.38 3542
5509.08 3380
5509.78 3366
5510.48 3433
5511.19 3208
5511.89 3195
5512.59 3199
5513.29 3002
5513.99 2989
5514.69 3015
5515.39 2974
5516.09 3140
5516.79 3048
5517.49 2957
5518.19 3123
5518.89 3025
5519.59 2881
5520.29 3011
5521.00 2974
5521.70 2852
5522.40 2720
5523.10 2737
5523.80 2752
5524.50 2671
5525.20 2659
5525.90 2741
5526.61 2490
5527.31 2599
5528.01 2510
5528.71 2437
5529.41 2354
5530.11 2388
5530.82 2385
5531.52 2340
5532.22 2516
5532.92 2447
5533.62 2389
5534.32 2361
5535.03 2357
5535.73 2408
5536.43 2300
5537.13 2396
5537.83 2377
5538.54 2272
5539.24 2323
5539.94 2283
5540.64 2305
5541.35 2185
5542.05 2283
5542.75 2267
5543.45 2349
5544.16 2126
5544.86 2112
5545.56 2272
5546.26 2076
5546.97 2195
5547.67 2372
5548.37 2249
5549.07 2138
5549.78 2179
5550.48 2137
5551.18 2079
5551.89 2154
5552.59 2143
5553.29 2146
5554.00 2111
5554.70 2132
5555.40 2017
5556.11 2061
5556.81 2139
5557.51 2035
5558.22 1984
5558.92 2074
5559.62 2122
5560.33 2044
5561.03 1948
5561.73 2038
5562.44 2220
5563.14 2113
5563.84 2032
5564.55 2074
5565.25 2029
5565.96 2174
5566.66 2202
5567.36 2188
5568.07 2090
5568.77 2046
5569.48 1966
5570.18 2096
5570.88 1985
5571.59 1988
5572.29 2077
5573.00 2100
5573.70 2118
5574.41 2128
5575.11 2178
5575.81 2289
5576.52 2177
5577.22 2201
5577.93 2037
5578.63 2004
5579.34 2161
5580.04 2153
5580.75 2081
5581.45 2156
5582.16 2074
5582.86 2094
5583.57 2081
5584.27 2174
5584.98 2079
5585.68 2256
5586.39 2227
5587.09 2043
5587.80 2080
5588.50 2076
5589.21 2203
5589.91 2093
5590.62 2038
5591.33 2028
5592.03 2221
5592.74 1968
5593.44 1924
5594.15 1977
5594.85 2065
5595.56 2062
5596.27 2053
5596.97 2162
5597.68 2058
5598.38 2068
5599.09 2101
5599.80 2092
5600.50 1990
5601.21 2103
5601.91 2103
5602.62 2045
5603.33 1924
5604.03 1989
5604.74 1947
5605.45 2040
5606.15 2084
5606.86 2018
5607.56 2035
5608.27 2110
5608.98 2097
5609.68 1968
5610.39 1985
5611.10 2099
5611.80 2009
5612.51 2089
5613.22 2028
5613.93 1912
5614.63 1822
5615.34 1945
5616.05 1958
5616.75 1974
5617.46 1882
5618.17 1899
5618.88 1984
5619.58 1878
5620.29 1736
5621.00 1783
5621.70 1895
5622.41 1888
5623.12 1928
5623.83 1833
5624.53 1891
5625.24 1858
5625.95 1904
5626.66 1965
5627.37 2018
5628.07 2039
5628.78 2136
5629.49 2140
5630.20 2254
5630.91 2073
5631.61 2077
5632.32 2008
5633.03 2169
5633.74 2039
5634.45 2188
5635.15 2100
5635.86 2098
5636.57 2037
5637.28 1976
5637.99 1990
5638.70 2078
5639.40 2184
5640.11 2333
5640.82 2236
5641.53 2201
5642.24 2408
5642.95 2354
5643.66 2146
5644.37 2122
5645.07 2104
5645.78 2143
5646.49 2022
5647.20 2049
5647.91 2064
5648.62 2051
5649.33 2123
5650.04 2084
5650.75 2101
5651.46 2178
5652.17 2140
5652.88 2081
5653.59 2098
5654.29 1910
5655.00 2184
5655.71 2266
5656.42 2164
5657.13 2188
5657.84 2261
5658.55 2264
5659.26 2300
5659.97 2374
5660.68 2234
5661.39 2235
5662.10 2446
5662.81 2234
5663.52 2225
5664.23 2107
5664.94 2070
5665.65 2082
5666.36 2263
5667.07 2160
5667.78 2107
5668.49 2098
5669.20 2079
5669.91 2008
5670.62 2235
5671.34 2327
5672.05 2303
5672.76 2296
5673.47 2382
5674.18 2107
5674.89 2151
5675.60 2007
5676.31 2071
5677.02 1998
5677.73 2095
5678.44 2027
5679.15 2033
5679.87 2070
5680.58 2011
5681.29 2069
5682.00 1995
5682.71 2127
5683.42 2024
5684.13 2008
5684.84 1926
5685.56 1828
5686.27 1941
5686.98 1938
5687.69 1922
5688.40 2028
5689.11 1966
5689.83 2025
5690.54 2143
5691.25 2044
5691.96 2135
5692.67 1977
5693.38 1923
5694.10 2009
5694.81 1932
5695.52 1922
5696.23 1961
5696.94 1931
5697.66 2044
5698.37 2040
5699.08 1723
5699.79 1806
5700.51 1909
5701.22 1828
5701.93 1935
5702.64 1970
5703.36 1868
5704.07 1955
5704.78 1927
5705.49 1903
5706.21 1765
5706.92 1896
5707.63 1808
5708.35 1885
5709.06 2077
5709.77 2070
5710.48 1864
5711.20 1914
5711.91 1994
5712.62 1966
5713.34 1852
5714.05 2047
5714.76 1976
5715.48 1940
5716.19 1807
5716.90 1889
5717.62 2012
5718.33 1936
5719.04 1858
5719.76 1815
5720.47 1901
5721.18 1788
5721.90 1949
5722.61 1949
5723.33 1908
5724.04 2024
5724.75 2005
5725.47 2054
5726.18 2077
5726.90 2089
5727.61 2076
5728.32 2167
5729.04 2263
5729.75 2422
5730.47 2382
5731.18 2237
5731.90 2283
5732.61 2132
5733.32 2117
5734.04 2130
5734.75 2173
5735.47 2074
5736.18 2180
5736.90 2094
5737.61 1968
5738.33 1944
5739.04 2055
5739.76 2102
5740.47 2071
5741.19 1969
5741.90 2005
5742.62 1916
5743.33 1921
5744.05 1939
5744.76 1864
5745.48 1945
5746.19 2017
5746.91 2005
5747.62 2026
5748.34 2124
5749.05 2149
5749.77 2103
5750.48 2212
5751.20 2224
5751.91 2193
5752.63 2209
5753.35 2288
5754.06 2277
5754.78 2253
5755.49 2316
5756.21 2322
5756.93 2345
5757.64 2240
5758.36 2428
5759.07 2359
5759.79 2262
5760.51 2235
5761.22 2201
5761.94 2292
5762.65 2398
5763.37 2339
5764.09 2391
5764.80 2481
5765.52 2603
5766.24 2534
5766.95 2288
5767.67 2320
5768.39 2372
5769.10 2306
5769.82 2429
5770.54 2466
5771.25 2185
5771.97 2397
5772.69 2443
5773.40 2348
5774.12 2435
5774.84 2442
5775.55 2485
5776.27 2388
5776.99 2616
5777.71 2615
5778.42 2428
5779.14 2703
5779.86 2510
5780.57 2735
5781.29 2734
5782.01 2584
5782.73 2800
5783.44 2714
5784.16 2685
5784.88 2578
5785.60 2805
5786.32 2732
5787.03 2712
5787.75 2559
5788.47 2597
5789.19 2792
5789.90 2740
5790.62 2672
5791.34 2822
5792.06 2917
5792.78 2911
5793.50 3000
5794.21 2939
5794.93 3274
5795.65 3227
5796.37 3327
5797.09 3432
5797.81 3490
5798.52 3787
5799.24 4324
5799.96 4714
5800.68 5022
5801.40 5675
5802.12 6073
5802.84 6054
5803.55 5884
5804.27 5512
5804.99 5236
5805.71 4672
5806.43 4241
5807.15 4094
5807.87 4020
5808.59 3741
5809.31 3814
5810.03 3970
5810.74 4065
5811.46 4259
5812.18 4151
5812.90 4208
5813.62 4385
5814.34 4698
5815.06 5097
5815.78 5975
5816.50 6992
5817.22 7981
5817.94 9016
5818.66 10154
5819.38 10115
5820.10 9904
5820.82 9585
5821.54 9116
5822.26 8188
5822.98 6893
5823.70 6116
5824.42 5291
5825.14 4895
5825.86 4435
5826.58 4595
5827.30 4506
5828.02 4552
5828.74 4599
5829.46 4507
5830.18 4359
5830.90 4387
5831.62 4470
5832.34 4639
5833.06 4409
5833.78 4502
5834.50 4335
5835.23 4358
5835.95 4523
5836.67 4388
5837.39 4363
5838.11 4265
5838.83 4475
5839.55 4157
5840.27 3863
5840.99 3827
5841.71 3648
5842.44 3546
5843.16 3614
5843.88 3421
5844.60 3249
5845.32 3212
5846.04 3111
5846.76 3127
5847.49 3189
5848.21 2972
5848.93 2934
5849.65 2956
5850.37 2869
5851.09 2901
5851.82 2771
5852.54 2903
5853.26 2843
5853.98 2782
5854.70 3000
5855.43 2996
5856.15 3001
5856.87 3065
5857.59 3052
5858.31 3112
5859.04 2982
5859.76 2819
5860.48 2887
5861.20 2720
5861.93 2765
5862.65 2867
5863.37 2746
5864.09 2524
5864.82 2537
5865.54 2586
5866.26 2549
5866.98 2588
5867.71 2486
5868.43 2663
5869.15 2527
5869.87 2576
5870.60 2697
5871.32 2827
5872.04 2724
5872.77 2527
5873.49 2600
5874.21 2525
5874.94 2562
5875.66 2657
5876.38 2755
5877.11 2714
5877.83 2776
5878.55 2676
5879.28 2631
5880.00 2646
5880.72 2771
5881.45 2553
5882.17 2585
5882.89 2495
5883.62 2534
5884.34 2559
5885.07 2551
5885.79 2655
5886.51 2536
5887.24 2566
5887.96 2601
5888.69 2521
5889.41 2489
5890.13 2384
5890.86 2623
5891.58 2599
5892.31 2343
5893.03 2361
5893.76 2501
5894.48 2522
5895.20 2414
5895.93 2365
5896.65 2336
5897.38 2427
5898.10 2350
5898.83 2441
5899.55 2430
5900.28 2400
5901.00 2419
5901.73 2398
5902.45 2329
5903.18 2240
5903.90 2355
5904.63 2309
5905.35 2411
5906.08 2556
5906.80 2490
5907.53 2439
5908.25 2441
5908.98 2520
5909.70 2358
5910.43 2465
5911.15 2548
5911.88 2451
5912.60 2344
5913.33 2406
5914.06 2508
5914.78 2666
5915.51 2486
5916.23 2536
5916.96 2427
5917.68 2485
5918.41 2421
5919.14 2450
5919.86 2421
5920.59 2320
5921.31 2434
5922.04 2367
5922.77 2442
5923.49 2525
5924.22 2465
5924.95 2493
5925.67 2539
5926.40 2541
5927.12 2582
5927.85 2433
5928.58 2551
5929.30 2595
5930.03 2487
5930.76 2589
5931.48 2595
5932.21 2421
5932.94 2568
5933.66 2711
5934.39 2617
5935.12 2641
5935.85 2649
5936.57 2612
5937.30 2677
5938.03 2683
5938.75 2753
5939.48 2904
5940.21 2884
5940.94 2721
5941.66 2711
5942.39 2836
5943.12 2838
5943.85 2690
5944.57 2781
5945.30 2780
5946.03 2943
5946.76 2875
5947.48 3064
5948.21 3192
5948.94 3184
5949.67 3187
5950.39 3192
5951.12 3325
5951.85 3495
5952.58 3700
5953.31 3892
5954.03 3947
5954.76 3865
5955.49 3764
5956.22 3817
5956.95 3763
5957.68 3515
5958.40 3577
5959.13 3529
5959.86 3602
5960.59 3733
5961.32 3645
5962.05 3858
5962.77 3745
5963.50 3790
5964.23 4124
5964.96 4215
5965.69 4361
5966.42 4594
5967.15 4830
5967.88 5303
5968.61 5514
5969.33 5351
5970.06 5431
5970.79 5372
5971.52 5062
5972.25 4848
5972.98 4520
5973.71 4320
5974.44 4296
5975.17 4229
5975.90 4246
5976.63 3969
5977.36 4032
5978.09 4168
5978.82 4251
5979.54 4417
5980.27 4304
5981.00 4440
5981.73 4613
5982.46 4689
5983.19 4667
5983.92 4831
5984.65 4874
5985.38 4773
5986.11 4826
5986.84 4731
5987.57 4780
5988.30 4746
5989.03 4752
5989.76 4686
5990.49 4416
5991.23 4472
5991.96 4720
5992.69 4660
5993.42 4635
5994.15 4718
5994.88 4640
5995.61 4761
5996.34 4783
5997.07 4970
5997.80 4751
5998.53 4792
5999.26 4809
5999.99 5010
6000.72 5049
6001.45 5026
6002.19 5023
6002.92 5204
6003.65 4885
6004.38 4881
6005.11 4719
6005.84 4872
6006.57 4704
6007.30 4774
6008.04 5052
6008.77 5437
6009.50 5814
6010.23 6175
6010.96 7010
6011.69 7845
6012.42 8846
6013.16 9859
6013.89 10498
6014.62 11260
6015.35 11741
6016.08 11830
6016.82 11448
6017.55 10899
6018.28 10096
6019.01 8962
6019.74 7966
6020.48 6893
6021.21 6266
6021.94 5606
6022.67 5406
6023.40 4929
6024.14 4544
6024.87 4284
6025.60 4115
6026.33 4113
6027.07 4086
6027.80 4095
6028.53 4102
6029.27 4102
6030.00 4038
6030.73 4134
6031.46 4059
6032.20 4069
6032.93 4043
6033.66 4127
6034.40 3905
6035.13 4027
6035.86 3803
6036.59 3636
6037.33 3840
6038.06 3929
6038.79 3882
6039.53 3904
6040.26 4020
6040.99 3828
6041.73 3979
6042.46 4056
6043.19 4111
6043.93 4224
6044.66 4252
6045.40 4255
6046.13 4373
6046.86 4456
6047.60 4514
6048.33 4578
6049.06 4613
6049.80 4530
6050.53 4849
6051.27 5075
6052.00 5388
6052.73 5642
6053.47 5871
6054.20 5819
6054.94 6364
6055.67 6067
6056.41 5661
6057.14 5836
6057.87 5599
6058.61 5076
6059.34 4698
6060.08 4637
6060.81 4237
6061.55 4283
6062.28 4365
6063.02 4239
6063.75 4246
6064.49 4083
6065.22 4091
6065.96 4206
6066.69 4049
6067.43 4189
6068.16 4085
6068.90 3934
6069.63 3996
6070.37 3906
6071.10 3744
6071.84 3865
6072.57 3852
6073.31 3743
6074.04 3601
6074.78 3364
6075.51 3580
6076.25 3442
6076.98 3277
6077.72 3381
6078.46 3380
6079.19 3470
6079.93 3392
6080.66 3420
6081.40 3324
6082.13 3388
6082.87 3434
6083.61 3255
6084.34 3279
6085.08 3210
6085.81 3262
6086.55 3236
6087.29 2990
6088.02 3155
6088.76 3373
6089.50 3323
6090.23 3118
6090.97 3239
6091.71 3239
6092.44 3381
6093.18 3313
6093.92 3320
6094.65 3174
6095.39 2988
6096.13 3148
6096.86 3105
6097.60 3019
6098.34 2894
6099.07 2998
6099.81 3049
6100.55 3206
6101.28 3154
6102.02 3072
6102.76 3128
6103.49 3050
6104.23 3082
6104.97 3024
6105.71 3036
6106.44 3039
6107.18 2945
6107.92 2791
6108.66 2831
6109.39 2819
6110.13 2964
6110.87 2950
6111.61 3056
6112.34 3049
6113.08 3049
6113.82 3029
6114.56 3201
6115.30 3078
6116.03 2921
6116.77 3093
6117.51 3117
6118.25 3006
6118.99 3024
6119.72 3060
6120.46 3057
6121.20 3044
6121.94 3111
6122.68 3041
6123.42 3094
6124.15 3207
6124.89 3177
6125.63 3121
6126.37 3207
6127.11 3106
6127.85 3090
6128.59 3297
6129.32 3272
6130.06 3212
6130.80 3053
6131.54 3143
6132.28 3178
6133.02 3233
6133.76 3178
6134.50 3191
6135.24 3250
6135.97 3140
6136.71 3156
6137.45 3309
6138.19 3308
6138.93 3154
6139.67 3210
6140.41 3158
6141.15 3299
6141.89 3245
6142.63 3179
6143.37 3192
6144.11 3174
6144.85 3143
6145.59 3325
6146.33 3160
6147.07 3133
6147.81 3293
6148.55 3209
6149.29 3107
6150.03 3310
6150.77 3444
6151.51 3354
6152.25 3275
6152.99 3241
6153.73 3286
6154.47 3467
6155.21 3333
6155.95 3492
6156.69 3497
6157.43 3395
6158.17 3530
6158.91 3365
6159.65 3484
6160.39 3507
6161.13 3475
6161.87 3581
6162.61 3619
6163.35 3550
6164.10 3721
6164.84 3729
6165.58 3906
6166.32 4172
6167.06 4391
6167.80 4522
6168.54 4590
6169.28 4627
6170.02 4675
6170.76 4810
6171.51 4753
6172.25 4467
6172.99 4229
6173.73 4285
6174.47 4599
6175.21 4352
6175.95 4269
6176.70 4272
6177.44 4168
6178.18 4160
6178.92 4137
6179.66 4217
6180.41 4149
6181.15 4021
6181.89 4190
6182.63 4257
6183.37 4304
6184.11 4459
6184.86 4442
6185.60 4497
6186.34 4499
6187.08 4539
6187.83 4625
6188.57 4384
6189.31 4615
6190.05 4770
6190.80 4859
6191.54 4843
6192.28 4888
6193.02 4977
6193.77 5022
6194.51 5279
6195.25 5279
6195.99 5236
6196.74 5418
6197.48 5320
6198.22 5326
6198.97 5425
6199.71 5278
6200.45 5212
6201.19 5242
6201.94 5429
6202.68 5440
6203.42 5515
6204.17 5706
6204.91 6221
6205.65 6767
6206.40 7608
6207.14 9080
6207.88 11304
6208.63 13893
6209.37 16409
6210.11 18390
6210.86 20161
6211.60 20527
6212.35 19951
6213.09 19199
6213.83 17675
6214.58 15097
6215.32 13383
6216.06 11410
6216.81 9129
6217.55 7742
6218.30 6947
6219.04 6353
6219.79 5804
6220.53 5335
6221.27 5134
6222.02 5195
6222.76 4917
6223.51 5179
6224.25 5204
6225.00 5326
6225.74 5314
6226.49 5520
6227.23 5606
6227.97 5171
6228.72 5136
6229.46 4872
6230.21 4481
6230.95 4303
6231.70 3868
6232.44 4035
6233.19 3706
6233.93 3757
6234.68 3539
6235.42 3382
6236.17 3505
6236.91 3690
6237.66 3809
6238.40 3744
6239.15 3747
6239.90 3916
6240.64 3975
6241.39 3992
6242.13 3901
6242.88 3864
6243.62 3769
6244.37 4044
6245.11 4092
6245.86 4150
6246.61 4492
6247.35 4885
6248.10 5068
6248.84 5279
6249.59 5538
6250.34 5663
6251.08 5538
6251.83 5497
6252.57 5478
6253.32 5126
6254.07 4895
6254.81 4587
6255.56 4549
6256.30 4300
6257.05 4110
6257.80 4143
6258.54 4034
6259.29 4136
6260.04 4195
6260.78 4169
6261.53 4272
6262.28 4372
6263.02 4255
6263.77 4228
6264.52 4001
6265.26 4024
6266.01 4024
6266.76 4055
6267.51 3910
6268.25 4095
6269.00 3993
6269.75 3943
6270.49 3772
6271.24 3921
6271.99 3860
6272.74 3867
6273.48 3823
6274.23 3847
6274.98 3826
6275.73 3815
6276.47 3683
6277.22 3765
6277.97 3731
6278.72 3920
6279.46 3960
6280.21 3698
6280.96 3699
6281.71 3595
6282.46 3742
6283.20 3753
6283.95 3804
6284.70 3797
6285.45 3658
6286.20 3828
6286.94 3886
6287.69 4082
6288.44 4214
6289.19 4197
6289.94 4462
6290.69 4517
6291.43 4480
6292.18 4351
6292.93 3987
6293.68 4057
6294.43 3759
6295.18 3767
6295.93 3611
6296.68 3561
6297.42 3359
6298.17 3297
6298.92 3320
6299.67 3403
6300.42 3302
6301.17 3213
6301.92 3496
6302.67 3192
6303.42 3278
6304.17 3311
6304.91 3234
6305.66 3227
6306.41 3255
6307.16 3316
6307.91 3250
6308.66 3070
6309.41 3327
6310.16 3421
6310.91 3454
6311.66 3572
6312.41 3676
6313.16 3520
6313.91 3547
6314.66 3648
6315.41 3551
6316.16 3537
6316.91 3720
6317.66 3776
6318.41 3448
6319.16 3570
6319.91 3540
6320.66 3481
6321.41 3400
6322.16 3441
6322.91 3393
6323.66 3203
6324.41 3374
6325.16 3216
6325.91 3213
6326.66 3334
6327.41 3344
6328.16 3359
6328.91 3300
6329.67 3399
6330.42 3305
6331.17 3274
6331.92 3461
6332.67 3267
6333.42 3258
6334.17 3128
6334.92 3136
6335.67 3073
6336.42 3016
6337.18 2942
6337.93 2997
6338.68 3054
6339.43 3010
6340.18 3040
6340.93 2989
6341.68 2985
6342.44 3005
6343.19 2965
6343.94 2973
6344.69 3088
6345.44 2977
6346.19 2820
6346.95 2927
6347.70 3141
6348.45 3221
6349.20 3192
6349.95 3362
6350.70 3342
6351.46 3507
6352.21 3493
6352.96 3502
6353.71 3492
6354.47 3665
6355.22 3479
6355.97 3521
6356.72 3564
6357.47 3297
6358.23 3323
6358.98 3343
6359.73 3398
6360.48 3324
6361.24 3087
6361.99 3092
6362.74 3132
6363.50 3300
6364.25 3133
6365.00 3161
6365.75 3010
6366.51 3050
6367.26 3088
6368.01 3124
6368.77 3064
6369.52 3072
6370.27 3047
6371.03 3193
6371.78 3238
6372.53 3099
6373.29 3118
6374.04 3094
6374.79 3093
6375.55 2930
6376.30 2855
6377.05 3204
6377.81 3078
6378.56 2975
6379.31 3110
6380.07 3113
6380.82 2973
6381.57 3065
6382.33 3026
6383.08 3102
6383.84 2989
6384.59 2940
6385.34 3019
6386.10 2815
6386.85 2844
6387.61 2916
6388.36 2930
6389.12 2880
6389.87 2847
6390.62 2676
6391.38 2769
6392.13 2720
6392.89 2730
6393.64 2829
6394.40 2672
6395.15 2717
6395.91 2762
6396.66 2635
6397.42 2564
6398.17 2649
6398.92 2594
6399.68 2592
6400.43 2691
6401.19 2583
6401.94 2547
6402.70 2634
6403.45 2554
6404.21 2588
6404.97 2636
6405.72 2668
6406.48 2572
6407.23 2526
6407.99 2621
6408.74 2686
6409.50 2647
6410.25 2688
6411.01 2410
6411.76 2498
6412.52 2634
6413.28 2579
6414.03 2634
6414.79 2628
6415.54 2604
6416.30 2714
6417.05 2746
6417.81 2653
6418.57 2528
6419.32 2689
6420.08 2703
6420.83 2681
6421.59 2564
6422.35 2624
6423.10 2633
6423.86 2745
6424.62 2830
6425.37 2861
6426.13 2876
6426.89 2835
6427.64 2785
6428.40 2816
6429.16 2921
6429.91 2669
6430.67 2574
6431.43 2544
6432.18 2495
6432.94 2626
6433.70 2542
6434.45 2573
6435.21 2503
6435.97 2591
6436.72 2635
6437.48 2474
6438.24 2789
6439.00 2661
6439.75 2454
6440.51 2640
6441.27 2580
6442.02 2539
6442.78 2672
6443.54 2625
6444.30 2618
6445.05 2516
6445.81 2514
6446.57 2502
6447.33 2636
6448.09 2633
6448.84 2585
6449.60 2494
6450.36 2511
6451.12 2533
6451.87 2516
6452.63 2413
6453.39 2487
6454.15 2477
6454.91 2539
6455.67 2531
6456.42 2439
6457.18 2763
6457.94 2733
6458.70 2807
6459.46 2649
6460.22 2745
6460.97 2641
6461.73 2733
6462.49 2666
6463.25 2761
6464.01 2767
6464.77 2773
6465.53 2588
6466.28 2667
6467.04 2656
6467.80 2569
6468.56 2881
6469.32 2941
6470.08 2761
6470.84 2768
6471.60 2878
6472.36 2930
6473.12 2866
6473.88 2689
6474.63 2768
6475.39 2848
6476.15 2869
6476.91 2835
6477.67 2879
6478.43 2973
6479.19 2961
6479.95 3044
6480.71 2907
6481.47 2970
6482.23 3071
6482.99 3235
6483.75 2965
6484.51 2864
6485.27 3110
6486.03 3178
6486.79 3238
6487.55 3327
6488.31 3270
6489.07 3258
6489.83 3340
6490.59 3367
6491.35 3422
6492.11 3461
6492.87 3382
6493.63 3642
6494.39 3896
6495.15 3881
6495.91 3946
6496.67 4108
6497.43 3979
6498.20 3969
6498.96 3922
6499.72 3854
6500.48 3924
6501.24 3937
6502.00 4074
6502.76 4004
6503.52 3929
6504.28 4043
6505.04 3960
6505.80 4093
6506.57 4171
6507.33 4058
6508.09 4074
6508.85 4318
6509.61 4571
6510.37 4400
6511.13 4418
6511.90 4306
6512.66 4655
6513.42 4684
6514.18 4749
6514.94 4560
6515.70 4619
6516.47 4673
6517.23 4665
6517.99 4758
6518.75 4660
6519.51 4780
6520.28 4793
6521.04 4820
6521.80 5141
6522.56 5389
6523.32 5524
6524.09 5609
6524.85 5786
6525.61 6109
6526.37 6384
6527.13 6711
6527.90 7174
6528.66 7620
6529.42 7779
6530.18 7870
6530.95 7858
6531.71 8034
6532.47 7804
6533.24 7873
6534.00 7902
6534.76 8895
6535.52 10132
6536.29 11600
6537.05 13358
6537.81 14932
6538.58 15953
6539.34 16469
6540.10 15373
6540.87 14109
6541.63 12300
6542.39 10848
6543.16 9361
6543.92 7855
6544.68 6948
6545.45 6128
6546.21 5512
6546.97 4814
6547.74 4716
6548.50 4651
6549.26 4395
6550.03 4414
6550.79 4280
6551.55 4104
6552.32 4113
6553.08 4047
6553.85 4246
6554.61 4245
6555.37 4250
6556.14 4183
6556.90 4098
6557.67 3760
6558.43 3856
6559.20 3912
6559.96 3712
6560.72 3675
6561.49 3737
6562.25 3955
6563.02 4103
6563.78 4240
6564.55 4211
6565.31 4402
6566.08 4407
6566.84 4541
6567.61 4600
6568.37 4655
6569.13 4554
6569.90 4226
6570.66 4313
6571.43 4414
6572.19 4316
6572.96 4536
6573.72 4623
6574.49 4946
6575.26 5076
6576.02 5232
6576.79 5304
6577.55 5656
6578.32 5657
6579.08 5609
6579.85 5703
6580.61 5548
6581.38 5595
6582.14 5441
6582.91 5194
6583.68 5218
6584.44 5366
6585.21 5140
6585.97 4866
6586.74 4765
6587.50 4660
6588.27 4709
6589.04 4889
6589.80 4969
6590.57 4890
6591.33 5046
6592.10 5536
6592.87 5742
6593.63 6005
6594.40 6455
6595.17 6683
6595.93 7152
6596.70 7314
6597.47 7408
6598.23 7023
6599.00 6904
6599.77 6590
6600.53 6306
6601.30 6003
6602.07 5509
6602.83 4983
6603.60 4902
6604.37 4602
6605.13 4387
6605.90 4499
6606.67 4453
6607.43 4316
6608.20 4468
6608.97 4375
6609.74 4378
6610.50 4434
6611.27 4352
6612.04 4592
6612.80 4706
6613.57 4530
6614.34 4467
6615.11 4500
6615.87 4288
6616.64 4019
6617.41 3844
6618.18 4005
6618.95 4177
6619.71 4023
6620.48 3809
6621.25 3902
6622.02 3866
6622.78 4055
6623.55 3894
6624.32 3856
6625.09 3854
6625.86 3886
6626.63 3967
6627.39 3779
6628.16 3625
6628.93 3732
6629.70 3776
6630.47 3797
6631.24 3682
6632.00 3793
6632.77 4049
6633.54 4197
6634.31 4467
6635.08 4767
6635.85 4843
6636.62 4901
6637.38 5052
6638.15 5093
6638.92 4738
6639.69 4545
6640.46 4496
6641.23 4331
6642.00 4135
6642.77 3874
6643.54 3743
6644.31 3941
6645.08 3826
6645.84 3710
6646.61 3692
6647.38 3822
6648.15 3762
6648.92 3786
6649.69 3805
6650.46 3820
6651.23 4056
6652.00 4108
6652.77 4021
6653.54 3897
6654.31 4015
6655.08 4093
6655.85 3860
6656.62 3972
6657.39 4130
6658.16 4094
6658.93 4084
6659.70 4068
6660.47 3866
6661.24 3896
6662.01 3866
6662.78 3939
6663.55 4032
6664.32 4143
6665.09 4262
6665.86 4498
6666.63 4666
6667.40 4525
6668.17 4510
6668.94 4641
6669.72 4736
6670.49 4564
6671.26 4422
6672.03 4166
6672.80 4124
6673.57 3906
6674.34 3787
6675.11 3854
6675.88 3900
6676.65 3971
6677.42 3785
6678.20 3768
6678.97 3901
6679.74 3785
6680.51 3808
6681.28 3769
6682.05 3760
6682.82 3916
6683.60 4084
6684.37 4089
6685.14 4444
6685.91 4623
6686.68 4782
6687.45 4652
6688.23 4649
6689.00 4576
6689.77 4249
6690.54 4226
6691.31 4087
6692.08 3952
6692.86 3846
6693.63 3705
6694.40 3632
6695.17 3517
6695.95 3526
6696.72 3521
6697.49 3468
6698.26 3380
6699.03 3305
6699.81 3310
6700.58 3369
6701.35 3307
6702.12 3475
6702.90 3553
6703.67 3521
6704.44 3535
6705.22 3310
6705.99 3465
6706.76 3516
6707.53 3331
6708.31 3479
6709.08 3438
6709.85 3502
6710.63 3432
6711.40 3333
6712.17 3272
6712.94 3361
6713.72 3478
6714.49 3351
6715.26 3191
6716.04 3310
6716.81 3336
6717.58 3270
6718.36 3172
6719.13 3099
6719.91 3179
6720.68 3127
6721.45 3009
6722.23 3117
6723.00 3148
6723.77 3220
6724.55 3121
6725.32 2893
6726.10 3012
6726.87 3128
6727.64 3199
6728.42 3266
6729.19 3198
6729.97 3152
6730.74 3102
6731.51 3196
6732.29 3116
6733.06 3100
6733.84 3036
6734.61 3311
6735.39 3291
6736.16 3175
6736.94 3283
6737.71 3155
6738.49 3237
6739.26 3266
6740.03 3137
6740.81 3316
6741.58 3378
6742.36 3196
6743.13 3338
6743.91 3408
6744.68 3262
6745.46 3281
6746.23 3342
6747.01 3535
6747.78 3398
6748.56 3487
6749.34 3596
6750.11 3700
6750.89 3824
6751.66 4080
6752.44 4148
6753.21 4271
6753.99 4470
6754.76 4485
6755.54 4458
6756.31 4377
6757.09 4099
6757.87 3772
6758.64 3842
6759.42 3668
6760.19 3535
6760.97 3423
6761.75 3433
6762.52 3338
6763.30 3166
6764.07 3171
6764.85 3157
6765.63 3154
6766.40 3138
6767.18 3072
6767.96 3211
6768.73 3149
6769.51 3196
6770.28 2998
6771.06 3188
6771.84 3118
6772.61 3043
6773.39 3142
6774.17 3080
6774.94 3120
6775.72 3016
6776.50 2987
6777.27 3083
6778.05 3040
6778.83 2955
6779.61 3056
6780.38 3016
6781.16 2850
6781.94 2934
6782.71 2826
6783.49 2956
6784.27 2939
6785.05 2742
6785.82 2885
6786.60 2830
6787.38 2849
6788.16 2850
6788.93 2942
6789.71 2835
6790.49 2767
6791.27 2710
6792.04 2728
6792.82 2943
6793.60 2791
6794.38 2782
6795.16 2827
6795.93 2810
6796.71 2729
6797.49 2705
6798.27 2676
6799.05 2680
6799.82 2659
6800.60 2731
6801.38 2852
6802.16 2844
6802.94 2974
6803.72 3184
6804.49 3185
6805.27 3214
6806.05 3182
6806.83 3258
6807.61 3254
6808.39 3285
6809.17 3140
6809.94 3015
6810.72 3047
6811.50 3136
6812.28 3022
6813.06 3064
6813.84 3104
6814.62 3075
6815.40 2845
6816.18 2890
6816.96 3070
6817.73 3129
6818.51 3111
6819.29 3060
6820.07 3101
6820.85 2984
6821.63 3020
6822.41 3127
6823.19 3052
6823.97 2961
6824.75 2956
6825.53 2892
6826.31 2860
6827.09 2885
6827.87 2972
6828.65 2924
6829.43 2719
6830.21 2836
6830.99 2941
6831.77 2873
6832.55 2939
6833.33 2801
6834.11 2669
6834.89 2752
6835.67 2827
6836.45 2752
6837.23 2861
6838.01 2910
6838.79 2948
6839.57 2932
6840.35 2863
6841.13 2850
6841.91 2790
6842.69 2714
6843.47 2712
6844.25 2616
6845.04 2722
6845.82 2645
6846.60 2649
6847.38 2856
6848.16 3014
6848.94 3187
6849.72 3502
6850.50 3869
6851.28 4450
6852.06 4857
6852.85 5152
6853.63 5408
6854.41 5292
6855.19 5079
6855.97 4809
6856.75 4383
6857.53 4133
6858.32 3805
6859.10 3587
6859.88 3266
6860.66 3042
6861.44 3113
6862.22 2962
6863.01 2980
6863.79 2852
6864.57 2947
6865.35 3022
6866.13 3125
6866.92 3095
6867.70 3059
6868.48 3229
6869.26 3104
6870.04 3124
6870.83 3128
6871.61 3057
6872.39 3061
6873.17 2996
6873.96 2947
6874.74 2940
6875.52 2869
6876.30 2958
6877.09 3014
6877.87 3012
6878.65 2908
6879.43 3066
6880.22 3121
6881.00 3187
6881.78 3230
6882.56 3348
6883.35 3393
6884.13 3489
6884.91 3578
6885.70 3598
6886.48 3567
6887.26 3590
6888.05 3861
6888.83 4257
6889.61 4620
6890.40 4841
6891.18 4889
6891.96 4809
6892.75 4409
6893.53 4048
6894.31 3996
6895.10 3652
6895.88 3627
6896.67 3506
6897.45 3624
6898.23 3613
6899.02 3548
6899.80 3647
6900.58 3849
6901.37 3893
6902.15 4062
6902.94 4323
6903.72 4524
6904.50 4403
6905.29 4745
6906.07 4656
6906.86 4653
6907.64 4334
6908.43 4102
6909.21 3998
6910.00 3891
6910.78 3599
6911.56 3532
6912.35 3547
6913.13 3445
6913.92 3419
6914.70 3367
6915.49 3423
6916.27 3397
6917.06 3462
6917.84 3465
6918.63 3545
6919.41 3588
6920.20 3351
6920.98 3408
6921.77 3413
6922.55 3431
6923.34 3522
6924.12 3441
6924.91 3416
6925.69 3467
6926.48 3541
6927.26 3548
6928.05 3556
6928.84 3564
6929.62 3391
6930.41 3419
6931.19 3517
6931.98 3450
6932.76 3380
6933.55 3436
6934.34 3394
6935.12 3286
6935.91 3296
6936.69 3451
6937.48 3557
6938.27 3504
6939.05 3486
6939.84 3403
6940.62 3529
6941.41 3635
6942.20 3731
6942.98 3841
6943.77 3883
6944.56 3911
6945.34 4108
6946.13 3940
6946.92 3994
6947.70 4220
6948.49 4146
6949.28 4224
6950.06 4455
6950.85 4366
6951.64 4577
6952.42 4357
6953.21 4101
6954.00 4098
6954.78 4310
6955.57 4175
6956.36 4139
6957.15 4318
6957.93 4423
6958.72 4259
6959.51 4692
6960.29 4297
6961.08 4253
6961.87 4473
6962.66 4302
6963.44 4394
6964.23 4431
6965.02 4322
6965.81 4165
6966.59 4158
6967.38 4405
6968.17 4466
6968.96 4692
6969.75 4732
6970.53 4622
6971.32 4700
6972.11 4871
6972.90 5042
6973.69 4977
6974.47 5235
6975.26 5110
6976.05 4948
6976.84 4910
6977.63 4909
6978.42 5000
6979.20 5196
6979.99 5208
6980.78 5371
6981.57 5369
6982.36 5637
6983.15 6261
6983.94 6953
6984.72 7961
6985.51 9232
6986.30 10302
6987.09 11360
6987.88 11977
6988.67 11947
6989.46 11820
6990.25 11215
6991.04 10271
6991.82 9536
6992.61 8481
6993.40 7595
6994.19 7038
6994.98 6531
6995.77 6225
6996.56 6279
6997.35 6628
6998.14 7275
6998.93 8093
6999.72 9400
7000.51 10666
7001.30 11994
7002.09 12550
7002.88 12803
7003.67 12483
7004.46 11596
7005.25 10249
7006.04 8729
7006.83 7720
7007.62 6829
7008.41 6017
7009.20 5250
7009.99 4875
7010.78 4636
7011.57 4313
7012.36 4225
7013.15 4319
7013.94 4158
7014.73 4200
7015.52 4537
7016.31 4406
7017.10 4271
7017.89 4368
7018.68 4339
7019.47 4152
7020.26 4143
7021.05 4088
7021.84 4001
7022.64 4012
7023.43 4022
7024.22 4199
7025.01 3901
7025.80 3972
7026.59 4290
7027.38 4286
7028.17 4359
7028.96 4266
7029.75 4275
7030.55 4104
7031.34 3951
7032.13 3996
7032.92 3858
7033.71 3901
7034.50 3952
7035.29 3803
7036.09 3834
7036.88 3808
7037.67 3971
7038.46 4306
7039.25 4211
7040.05 4313
7040.84 4666
7041.63 4655
7042.42 4490
7043.21 4472
7044.01 4524
7044.80 4465
7045.59 4527
7046.38 4408
7047.17 4440
7047.97 4405
7048.76 4399
7049.55 4710
7050.34 4888
7051.14 5372
7051.93 5689
7052.72 5696
7053.51 5756
7054.31 5555
7055.10 5174
7055.89 4701
7056.68 4543
7057.48 4331
7058.27 4055
7059.06 3975
7059.86 3901
7060.65 3781
7061.44 3854
7062.24 3830
7063.03 4006
7063.82 3921
7064.61 3927
7065.41 3921
7066.20 3908
7066.99 4016
7067.79 3693
7068.58 3804
7069.37 3940
7070.17 3791
7070.96 3884
7071.76 3878
7072.55 4003
7073.34 4032
7074.14 3849
7074.93 3778
7075.72 3784
7076.52 3670
7077.31 3668
7078.11 3571
7078.90 3435
7079.69 3606
7080.49 3618
7081.28 3482
7082.08 3422
7082.87 3496
7083.67 3607
7084.46 3459
7085.25 3281
7086.05 3476
7086.84 3753
7087.64 3633
7088.43 3835
7089.23 3768
7090.02 3851
7090.82 3905
7091.61 3562
7092.41 3418
7093.20 3564
7094.00 3540
7094.79 3267
7095.59 3087
7096.38 3242
7097.18 2915
7097.97 2792
7098.77 2756
7099.56 2863
7100.36 3034
7101.15 2931
7101.95 2821
7102.74 2932
7103.54 2925
7104.33 2822
7105.13 2797
7105.92 2923
7106.72 2736
7107.52 2659
7108.31 2786
7109.11 2814
7109.90 2558
7110.70 2709
7111.49 2712
7112.29 2678
7113.09 2577
7113.88 2567
7114.68 2642
7115.47 2605
7116.27 2798
7117.07 2749
7117.86 2844
7118.66 2872
7119.45 2675
7120.25 2606
7121.05 2694
7121.84 2869
7122.64 2847
7123.44 2716
7124.23 2806
7125.03 2627
7125.83 2712
7126.62 2611
7127.42 2720
7128.22 2681
7129.01 2539
7129.81 2776
7130.61 2698
7131.40 2664
7132.20 2620
7133.00 2668
7133.80 2627
7134.59 2527
7135.39 2539
7136.19 2581
7136.98 2503
7137.78 2379
7138.58 2427
7139.38 2431
7140.17 2406
7140.97 2586
7141.77 2550
7142.57 2553
7143.36 2554
7144.16 2606
7144.96 2427
7145.76 2357
7146.56 2485
7147.35 2568
7148.15 2566
7148.95 2535
7149.75 2465
7150.55 2351
7151.34 2225
7152.14 2348
7152.94 2479
7153.74 2301
7154.54 2333
7155.33 2315
7156.13 2371
7156.93 2311
7157.73 2247
7158.53 2315
7159.33 2166
7160.13 2285
7160.92 2290
7161.72 2223
7162.52 2282
7163.32 2429
7164.12 2277
7164.92 2251
7165.72 2231
7166.52 2266
7167.31 2117
7168.11 2174
7168.91 2202
7169.71 2135
7170.51 2131
7171.31 2166
7172.11 2190
7172.91 2162
7173.71 2274
7174.51 2286
7175.31 2280
7176.11 2087
7176.91 2095
7177.71 2147
7178.51 2077
7179.31 2032
7180.10 2092
7180.90 2135
7181.70 2149
7182.50 2217
7183.30 2528
7184.10 2437
7184.90 2415
7185.70 2407
7186.50 2379
7187.30 2315
7188.10 2253
7188.90 2281
7189.70 2380
7190.50 2275
7191.31 2274
7192.11 2255
7192.91 2088
7193.71 2055
7194.51 2033
7195.31 1975
7196.11 2013
7196.91 1924
7197.71 1992
7198.51 2070
7199.31 2017
7200.11 1950
7200.91 2071
7201.71 2138
7202.51 2014
7203.32 1917
7204.12 1948
7204.92 1927
7205.72 1910
7206.52 1919
7207.32 1947
7208.12 2019
7208.92 1992
7209.73 1986
7210.53 1956
7211.33 1882
7212.13 1946
7212.93 2025
7213.73 2004
7214.53 2021
7215.34 2023
7216.14 2045
7216.94 2040
7217.74 1971
7218.54 2002
7219.34 1966
7220.15 2027
7220.95 2124
7221.75 2084
7222.55 2142
7223.35 2041
7224.16 2121
7224.96 2048
7225.76 2067
7226.56 2146
7227.37 2150
7228.17 2134
7228.97 2090
7229.77 1961
7230.58 1986
7231.38 2010
7232.18 1927
7232.98 1910
7233.79 1913
7234.59 1934
7235.39 1948
7236.19 1932
7237.00 1933
7237.80 2054
7238.60 1928
7239.41 1856
7240.21 1885
7241.01 1978
7241.82 1891
7242.62 1997
7243.42 2006
7244.23 1872
7245.03 1925
7245.83 1994
7246.64 1992
7247.44 1865
7248.24 1955
7249.05 1962
7249.85 1905
7250.65 1894
7251.46 1867
7252.26 1872
7253.06 1842
7253.87 1892
7254.67 1874
7255.48 1865
7256.28 1861
7257.08 1879
7257.89 1869
7258.69 1892
7259.50 1865
7260.30 1947
7261.10 2023
7261.91 1882
7262.71 1912
7263.52 1981
7264.32 1908
7265.13 1882
7265.93 1975
7266.73 1987
7267.54 1920
7268.34 1921
7269.15 2033
7269.95 1974
7270.76 2004
7271.56 2018
7272.37 1987
7273.17 2108
7273.98 1992
7274.78 2077
7275.59 2112
7276.39 2076
7277.20 2037
7278.00 2068
7278.81 2110
7279.61 2025
7280.42 2122
7281.22 2129
7282.03 2282
7282.83 2361
7283.64 2413
7284.45 2462
7285.25 2713
7286.06 2854
7286.86 2965
7287.67 3005
7288.47 2886
7289.28 2853
7290.09 2657
7290.89 2613
7291.70 2518
7292.50 2385
7293.31 2309
7294.12 2147
7294.92 2226
7295.73 2223
7296.53 2398
7297.34 2327
7298.15 2377
7298.95 2295
7299.76 2276
7300.57 2319
7301.37 2371
7302.18 2391
7302.98 2385
7303.79 2403
7304.60 2457
7305.40 2355
7306.21 2408
7307.02 2461
7307.82 2452
7308.63 2266
7309.44 2444
7310.25 2542
7311.05 2509
7311.86 2578
7312.67 2615
7313.47 2735
7314.28 2730
7315.09 2725
7315.90 2769
7316.70 2786
7317.51 3114
7318.32 3290
7319.12 3504
7319.93 3929
7320.74 4200
7321.55 4440
7322.35 4304
7323.16 4517
7323.97 4088
7324.78 3778
7325.59 3619
7326.39 3513
7327.20 3320
7328.01 3131
7328.82 2906
7329.62 2893
7330.43 2796
7331.24 2791
7332.05 2665
7332.86 2689
7333.67 2746
7334.47 2735
7335.28 2603
7336.09 2624
7336.90 2558
7337.71 2628
7338.52 2786
7339.32 2774
7340.13 2580
7340.94 2619
7341.75 2590
7342.56 2643
7343.37 2503
7344.18 2495
7344.99 2475
7345.79 2482
7346.60 2483
7347.41 2487
7348.22 2462
7349.03 2383
7349.84 2417
7350.65 2416
7351.46 2311
7352.27 2222
7353.08 2317
7353.89 2483
7354.70 2275
7355.50 2325
7356.31 2269
7357.12 2312
7357.93 2526
7358.74 2393
7359.55 2308
7360.36 2363
7361.17 2312
7361.98 2390
7362.79 2371
7363.60 2390
7364.41 2309
7365.22 2358
7366.03 2232
7366.84 2266
7367.65 2319
7368.46 2251
7369.27 2200
7370.08 2161
7370.89 2171
7371.70 2251
7372.51 2343
7373.32 2309
7374.13 2351
7374.94 2423
7375.75 2318
7376.57 2413
7377.38 2398
7378.19 2485
7379.00 2516
7379.81 2481
7380.62 2439
7381.43 2509
7382.24 2542
7383.05 2409
7383.86 2472
7384.67 2603
7385.48 2604
7386.30 2618
7387.11 2631
7387.92 2579
7388.73 2628
7389.54 2735
7390.35 2668
7391.16 2797
7391.98 2773
7392.79 2804
7393.60 2839
7394.41 2881
7395.22 2976
7396.03 2965
7396.84 3253
7397.66 3415
7398.47 3741
7399.28 3736
7400.09 4364
7400.90 4859
7401.72 4920
7402.53 5111
7403.34 4965
7404.15 4606
7404.96 4519
7405.78 4178
7406.59 3839
7407.40 3674
7408.21 3338
7409.03 3226
7409.84 3139
7410.65 3105
7411.46 3212
7412.28 3053
7413.09 3058
7413.90 3082
7414.71 3166
7415.53 3109
7416.34 3017
7417.15 2930
7417.96 2868
7418.78 2851
7419.59 2803
7420.40 2656
7421.22 2612
7422.03 2488
7422.84 2557
7423.66 2640
7424.47 2558
7425.28 2495
7426.10 2489
7426.91 2603
7427.72 2490
7428.54 2437
7429.35 2502
7430.16 2605
7430.98 2556
7431.79 2686
7432.60 2716
7433.42 2787
7434.23 2695
7435.05 2581
7435.86 2558
7436.67 2567
7437.49 2587
7438.30 2680
7439.11 2769
7439.93 2710
7440.74 2778
7441.56 2826
7442.37 2917
7443.19 2888
7444.00 2998
7444.81 3089
7445.63 3151
7446.44 3211
7447.26 3591
7448.07 3756
7448.89 4046
7449.70 4562
7450.52 4583
7451.33 4601
7452.15 4387
7452.96 4096
7453.78 3871
7454.59 3633
7455.40 3497
7456.22 3273
7457.03 3251
7457.85 3182
7458.66 3070
7459.48 2999
7460.30 2842
7461.11 2873
7461.93 2853
7462.74 2948
7463.56 3049
7464.37 3007
7465.19 3011
7466.00 3185
7466.82 3262
7467.63 3397
7468.45 3408
7469.27 3716
7470.08 3757
7470.90 3839
7471.71 3980
7472.53 3991
7473.34 4040
7474.16 4083
7474.98 4295
7475.79 3985
7476.61 3677
7477.42 3763
7478.24 3678
7479.06 3510
7479.87 3365
7480.69 3175
7481.51 2995
7482.32 3026
7483.14 2756
7483.96 2678
7484.77 2768
7485.59 2764
7486.40 2877
7487.22 2746
7488.04 2731
7488.85 2770
7489.67 2740
7490.49 2742
7491.31 2616
7492.12 2651
7492.94 2570
7493.76 2602
7494.57 2608
7495.39 2530
7496.21 2598
7497.02 2608
7497.84 2565
7498.66 2409
7499.48 2432
7500.29 2438
7501.11 2366
7501.93 2460
7502.75 2642
7503.56 2582
7504.38 2655
7505.20 2552
7506.02 2536
7506.83 2623
7507.65 2601
7508.47 2661
7509.29 2517
7510.11 2478
7510.92 2615
7511.74 2685
7512.56 2545
7513.38 2472
7514.20 2670
7515.01 2499
7515.83 2572
7516.65 2335
7517.47 2341
7518.29 2523
7519.11 2587
7519.92 2486
7520.74 2471
7521.56 2557
7522.38 2483
7523.20 2602
7524.02 2616
7524.84 2569
7525.65 2559
7526.47 2633
7527.29 2551
7528.11 2592
7528.93 2602
7529.75 2743
7530.57 2698
7531.39 2795
7532.21 2707
7533.03 2665
7533.85 2632
7534.66 2600
7535.48 2571
7536.30 2752
7537.12 2697
7537.94 2667
7538.76 2586
7539.58 2596
7540.40 2601
7541.22 2843
7542.04 2884
7542.86 3173
7543.68 3223
7544.50 3614
7545.32 3923
7546.14 4047
7546.96 4029
7547.78 4181
7548.60 4096
7549.42 3728
7550.24 3598
7551.06 3425
7551.88 3181
7552.70 2936
7553.52 2839
7554.34 2644
7555.16 2465
7555.98 2582
7556.80 2534
7557.62 2410
7558.44 2461
7559.26 2349
7560.08 2407
7560.90 2463
7561.72 2447
7562.55 2467
7563.37 2498
7564.19 2478
7565.01 2401
7565.83 2404
7566.65 2410
7567.47 2437
7568.29 2481
7569.11 2394
7569.93 2469
7570.76 2609
7571.58 2640
7572.40 2725
7573.22 2896
7574.04 2828
7574.86 2661
7575.68 2483
7576.51 2547
7577.33 2506
7578.15 2265
7578.97 2311
7579.79 2219
7580.61 2214
7581.44 2177
7582.26 2193
7583.08 2428
7583.90 2407
7584.72 2325
7585.55 2298
7586.37 2401
7587.19 2399
7588.01 2505
7588.83 2422
7589.66 2519
7590.48 2559
7591.30 2450
7592.12 2321
7592.95 2271
7593.77 2334
7594.59 2218
7595.41 2153
7596.24 2287
7597.06 2255
7597.88 2302
7598.70 2224
7599.53 2275
7600.35 2279
7601.17 2363
7601.99 2432
7602.82 2461
7603.64 2512
7604.46 2571
7605.29 2646
7606.11 2693
7606.93 2753
7607.76 2742
7608.58 2712
7609.40 2711
7610.23 2718
7611.05 2670
7611.87 2682
7612.70 2607
7613.52 2583
7614.34 2603
7615.17 2485
7615.99 2592
7616.81 2505
7617.64 2577
7618.46 2652
7619.29 2815
7620.11 3074
7620.93 2909
7621.76 2835
7622.58 2693
7623.41 2675
7624.23 2554
7625.05 2569
7625.88 2666
7626.70 2552
7627.53 2570
7628.35 2582
7629.18 2600
7630.00 2516
7630.82 2645
7631.65 2698
7632.47 2748
7633.30 2961
7634.12 2928
7634.95 2977
7635.77 2838
7636.60 2870
7637.42 2657
7638.25 2590
7639.07 2431
7639.90 2384
7640.72 2418
7641.55 2207
7642.37 2135
7643.20 2160
7644.02 2208
7644.85 2109
7645.67 2068
7646.50 2178
7647.32 2054
7648.15 2097
7648.97 2038
7649.80 2053
7650.63 2009
7651.45 2013
7652.28 1857
7653.10 2006
7653.93 2155
7654.75 1948
7655.58 1969
7656.41 1980
7657.23 1881
7658.06 2025
7658.88 2069
7659.71 2072
7660.54 2012
7661.36 1970
7662.19 1883
7663.01 1844
7663.84 1957
7664.67 1810
7665.49 1808
7666.32 1815
7667.15 1794
7667.97 1748
7668.80 1877
7669.63 1765
7670.45 1805
7671.28 1899
7672.11 1901
7672.93 1891
7673.76 1763
7674.59 1869
7675.41 1816
7676.24 1941
7677.07 1879
7677.89 1825
7678.72 1792
7679.55 1854
7680.37 1903
7681.20 1861
7682.03 1803
7682.86 1861
7683.68 1858
7684.51 1878
7685.34 2013
7686.17 1886
7686.99 1885
7687.82 1924
7688.65 1897
7689.48 1863
7690.30 1907
7691.13 1860
7691.96 1969
7692.79 1861
7693.62 1913
7694.44 1880
7695.27 1845
7696.10 1851
7696.93 1852
7697.76 2026
7698.58 1976
7699.41 2056
7700.24 2014
7701.07 1936
7701.90 2017
7702.72 2014
7703.55 2063
7704.38 2058
7705.21 1914
7706.04 1919
7706.87 1935
7707.70 1930
7708.52 1805
7709.35 1975
7710.18 1902
7711.01 1822
7711.84 1882
7712.67 1851
7713.50 1825
7714.33 1917
7715.16 1949
7715.98 2115
7716.81 2072
7717.64 1950
7718.47 1825
7719.30 1912
7720.13 1927
7720.96 1872
7721.79 1956
7722.62 1895
7723.45 1936
7724.28 1951
7725.11 1911
7725.94 1829
7726.77 1897
7727.60 1767
7728.43 1804
7729.26 1888
7730.09 1954
7730.92 1933
7731.75 1828
7732.58 1854
7733.41 1893
7734.24 1796
7735.07 1854
7735.90 1862
7736.73 1945
7737.56 1837
7738.39 1918
7739.22 1901
7740.05 1994
7740.88 1938
7741.71 1873
7742.54 1858
7743.37 1888
7744.20 1990
7745.03 2012
7745.86 2110
7746.69 2204
7747.52 2582
7748.35 2986
7749.18 3223
7750.02 3435
7750.85 3515
7751.68 3451
7752.51 3316
7753.34 3007
7754.17 2889
7755.00 2511
7755.83 2347
7756.66 2176
7757.50 2039
7758.33 1979
7759.16 2019
7759.99 1984
7760.82 2043
7761.65 1993
7762.48 1963
7763.32 1951
7764.15 1978
7764.98 2000
7765.81 2098
7766.64 1983
7767.47 1942
7768.31 1944
7769.14 1923
7769.97 1789
7770.80 1708
7771.63 1846
7772.47 1809
7773.30 1809
7774.13 1747
7774.96 1662
7775.80 1724
7776.63 1713
7777.46 1831
7778.29 1817
7779.12 1785
7779.96 1797
7780.79 1895
7781.62 1777
7782.46 1741
7783.29 1837
7784.12 1770
7784.95 1839
7785.79 1871
7786.62 1998
7787.45 2040
7788.28 2023
7789.12 2051
7789.95 2023
7790.78 1988
7791.62 1999
7792.45 1915
7793.28 1922
7794.12 2017
7794.95 1952
7795.78 1887
7796.62 1894
7797.45 1819
7798.28 1848
7799.12 1928
7799.95 1854
7800.78 1902
7801.62 1876
7802.45 1950
7803.29 1906
7804.12 1938
7804.95 1893
7805.79 1914
7806.62 2057
7807.46 2033
7808.29 2093
7809.12 1933
7809.96 1988
7810.79 2198
7811.63 2121
7812.46 2083
7813.29 2244
7814.13 2144
7814.96 2213
7815.80 2288
7816.63 2212
7817.47 2239
7818.30 2317
7819.14 2364
7819.97 2400
7820.81 2326
7821.64 2299
7822.47 2219
7823.31 2268
7824.14 2260
7824.98 2227
7825.81 2119
7826.65 2099
7827.48 2298
7828.32 2149
7829.15 2281
7829.99 2233
7830.83 2367
7831.66 2345
7832.50 2221
7833.33 2209
7834.17 2365
7835.00 2371
7835.84 2402
7836.67 2410
7837.51 2260
7838.34 2184
7839.18 2190
7840.02 2197
7840.85 2288
7841.69 2249
7842.52 2217
7843.36 2282
7844.19 2252
7845.03 2138
7845.87 2151
7846.70 2171
7847.54 2085
7848.38 1961
7849.21 2032
7850.05 2187
7850.88 2127
7851.72 2133
7852.56 2121
7853.39 2073
7854.23 2140
7855.07 2158
7855.90 2197
7856.74 2127
7857.58 2050
7858.41 2220
7859.25 2328
7860.09 2415
7860.92 2463
7861.76 2417
7862.60 2407
7863.43 2477
7864.27 2422
7865.11 2309
7865.95 2241
7866.78 2207
7867.62 2231
7868.46 2302
7869.29 2031
7870.13 2209
7870.97 2361
7871.81 2310
7872.64 2355
7873.48 2432
7874.32 2417
7875.16 2394
7875.99 2315
7876.83 2464
7877.67 2609
7878.51 2780
7879.34 2885
7880.18 2881
7881.02 2830
7881.86 2883
7882.70 2569
7883.53 2429
7884.37 2297
7885.21 2343
7886.05 2357
7886.89 2360
7887.73 2342
7888.56 2319
7889.40 2288
7890.24 2306
7891.08 2278
7891.92 2390
7892.76 2480
7893.59 2514
7894.43 2529
7895.27 2398
7896.11 2436
7896.95 2372
7897.79 2337
7898.63 2346
7899.47 2405
7900.31 2405
7901.14 2436
7901.98 2429
7902.82 2389
7903.66 2267
7904.50 2252
7905.34 2302
7906.18 2265
7907.02 2238
7907.86 2137
7908.70 2317
7909.54 2350
7910.38 2197
7911.22 2096
7912.05 2133
7912.89 2212
7913.73 2215
7914.57 2290
7915.41 2363
7916.25 2427
7917.09 2576
7917.93 2727
7918.77 3182
7919.61 3139
7920.45 3336
7921.29 3118
7922.13 3049
7922.97 2863
7923.81 2769
7924.65 2593
7925.49 2467
7926.33 2396
7927.17 2323
7928.02 2218
7928.86 2115
7929.70 2059
7930.54 1890
7931.38 2004
7932.22 2031
7933.06 1859
7933.90 1902
7934.74 1841
7935.58 1874
7936.42 2016
7937.26 1926
7938.10 1922
7938.94 1966
7939.79 1975
7940.63 1893
7941.47 1940
7942.31 1963
7943.15 1986
7943.99 2013
7944.83 2009
7945.67 2211
7946.52 2152
7947.36 2123
7948.20 2165
7949.04 2164
7949.88 2085
7950.72 2045
7951.56 2166
7952.41 2098
7953.25 2097
7954.09 2006
7954.93 2126
7955.77 2090
7956.62 2047
7957.46 2133
7958.30 2117
7959.14 2078
7959.98 2130
7960.83 2049
7961.67 2043
7962.51 2052
7963.35 2226
7964.20 2226
7965.04 2011
7965.88 2038
7966.72 2193
7967.56 2179
7968.41 2284
7969.25 2197
7970.09 2235
7970.94 2338
7971.78 2155
7972.62 2086
7973.46 2115
7974.31 2033
7975.15 1963
7975.99 1997
7976.84 1917
7977.68 2056
7978.52 1998
7979.36 1918
7980.21 2004
7981.05 2068
7981.89 2140
7982.74 2135
7983.58 2099
7984.42 1993
7985.27 1837
7986.11 1901
7986.96 1998
7987.80 1901
7988.64 1874
7989.49 2018
7990.33 1822
7991.17 1818
7992.02 1882
7992.86 1965
7993.71 1703
7994.55 1723
7995.39 1786
7996.24 1801
7997.08 1721
7997.93 1715
7998.77 1671
7999.61 1729
8000.46 1664
8001.30 1598
8002.15 1587
8002.99 1612
8003.84 1796
8004.68 1656
8005.52 1751
8006.37 1696
8007.21 1605
8008.06 1705
8008.90 1680
8009.75 1737
8010.59 1618
8011.44 1601
8012.28 1482
8013.13 1670
8013.97 1767
8014.82 1708
8015.66 1683
8016.51 1692
8017.35 1636
8018.20 1675
8019.04 1666
8019.89 1645
8020.73 1687
8021.58 1622
8022.42 1543
8023.27 1566
8024.12 1585
8024.96 1620
8025.81 1534
8026.65 1603
8027.50 1583
8028.34 1527
8029.19 1541
8030.03 1564
8030.88 1512
8031.73 1503
8032.57 1688
8033.42 1622
8034.26 1589
8035.11 1583
8035.96 1581
8036.80 1540
8037.65 1557
8038.50 1661
8039.34 1597
8040.19 1658
8041.03 1634
8041.88 1579
8042.73 1542
8043.57 1603
8044.42 1451
8045.27 1572
8046.11 1591
8046.96 1562
8047.81 1612
8048.65 1507
8049.50 1629
8050.35 1664
8051.19 1619
8052.04 1574
8052.89 1546
8053.74 1540
8054.58 1627
8055.43 1565
8056.28 1539
8057.12 1484
8057.97 1495
8058.82 1527
8059.67 1490
8060.51 1584
8061.36 1464
8062.21 1533
8063.06 1497
8063.90 1423
8064.75 1544
8065.60 1519
8066.45 1622
8067.29 1510
8068.14 1607
8068.99 1546
8069.84 1554
8070.69 1429
8071.53 1542
8072.38 1511
8073.23 1509
8074.08 1435
8074.93 1464
8075.78 1511
8076.62 1486
8077.47 1621
8078.32 1580
8079.17 1518
8080.02 1540
8080.87 1464
8081.71 1477
8082.56 1529
8083.41 1505
8084.26 1491
8085.11 1389
8085.96 1436
8086.81 1470
8087.66 1479
8088.50 1536
8089.35 1459
8090.20 1330
8091.05 1412
8091.90 1445
8092.75 1429
8093.60 1507
8094.45 1443
8095.30 1365
8096.15 1435
8097.00 1474
8097.84 1519
8098.69 1429
8099.54 1436
8100.39 1377
8101.24 1549
8102.09 1650
8102.94 1457
8103.79 1527
8104.64 1492
8105.49 1438
8106.34 1475
8107.19 1498
8108.04 1477
8108.89 1508
8109.74 1558
8110.59 1636
8111.44 1565
8112.29 1430
8113.14 1504
8113.99 1552
8114.84 1484
8115.69 1445
8116.54 1458
8117.39 1558
8118.24 1493
8119.09 1485
8119.94 1531
8120.80 1642
8121.65 1658
8122.50 1648
8123.35 1585
8124.20 1549
8125.05 1600
8125.90 1607
8126.75 1490
8127.60 1438
8128.45 1544
8129.30 1595
8130.15 1604
8131.01 1759
8131.86 1663
8132.71 1606
8133.56 1467
8134.41 1563
8135.26 1530
8136.11 1498
8136.97 1571
8137.82 1613
8138.67 1547
8139.52 1526
8140.37 1565
8141.22 1648
8142.07 1616
8142.93 1694
8143.78 1791
8144.63 1828
8145.48 1818
8146.33 1854
8147.19 1641
8148.04 1798
8148.89 1785
8149.74 1734
8150.59 1756
8151.45 1806
8152.30 1910
8153.15 1858
8154.00 1877
8154.86 1956
8155.71 2101
8156.56 2022
8157.41 2077
8158.27 2102
8159.12 1955
8159.97 1819
8160.82 1828
8161.68 1795
8162.53 1869
8163.38 1753
8164.23 1806
8165.09 1838
8165.94 1842
8166.79 1745
8167.65 1673
8168.50 1643
8169.35 1768
8170.21 1683
8171.06 1735
8171.91 1663
8172.77 1625
8173.62 1584
8174.47 1722
8175.33 1695
8176.18 1680
8177.03 1548
8177.89 1697
8178.74 1673
8179.59 1523
8180.45 1581
8181.30 1565
8182.16 1613
8183.01 1506
8183.86 1583
8184.72 1498
8185.57 1618
8186.43 1656
8187.28 1568
8188.13 1509
8188.99 1581
8189.84 1568
8190.70 1496
8191.55 1482
8192.40 1434
8193.26 1507
8194.11 1469
8194.97 1455
8195.82 1457
8196.68 1481
8197.53 1344
8198.39 1497
8199.24 1533
8200.10 1543
8200.95 1485
8201.81 1421
8202.66 1441
8203.52 1395
8204.37 1513
8205.23 1531
8206.08 1522
8206.94 1526
8207.79 1568
8208.65 1565
8209.50 1598
8210.36 1492
8211.21 1502
8212.07 1496
8212.92 1510
8213.78 1485
8214.63 1459
8215.49 1439
8216.34 1424
8217.20 1589
8218.06 1553
8218.91 1533
8219.77 1538
8220.62 1593
8221.48 1622
8222.33 1588
8223.19 1757
8224.05 1806
8224.90 1860
8225.76 1870
8226.62 1840
8227.47 1714
8228.33 1689
8229.18 1669
8230.04 1727
8230.90 1712
8231.75 1582
8232.61 1633
8233.47 1694
8234.32 1541
8235.18 1538
8236.04 1620
8236.89 1544
8237.75 1586
8238.61 1514
8239.46 1577
8240.32 1639
8241.18 1592
8242.03 1556
8242.89 1543
8243.75 1547
8244.60 1629
8245.46 1447
8246.32 1459
8247.18 1487
8248.03 1479
8248.89 1513
8249.75 1553
8250.60 1596
8251.46 1527
8252.32 1630
8253.18 1555
8254.03 1454
8254.89 1552
8255.75 1580
8256.61 1465
8257.47 1398
8258.32 1434
8259.18 1567
8260.04 1502
8260.90 1613
8261.75 1478
8262.61 1508
8263.47 1557
8264.33 1591
8265.19 1604
8266.05 1525
8266.90 1557
8267.76 1655
8268.62 1487
8269.48 1429
8270.34 1452
8271.20 1524
8272.05 1382
8272.91 1528
8273.77 1565
8274.63 1438
8275.49 1567
8276.35 1697
8277.21 1529
8278.06 1502
8278.92 1606
8279.78 1587
8280.64 1475
8281.50 1470
8282.36 1435
8283.22 1462
8284.08 1546
8284.94 1601
8285.80 1571
8286.66 1620
8287.51 1734
8288.37 1726
8289.23 1750
8290.09 1762
8290.95 1772
8291.81 1769
8292.67 1616
8293.53 1621
8294.39 1639
8295.25 1674
8296.11 1580
8296.97 1660
8297.83 1724
8298.69 1736
8299.55 1690
8300.41 1732
8301.27 1565
8302.13 1495
8302.99 1669
8303.85 1698
8304.71 1686
8305.57 1708
8306.43 1660
8307.29 1769
8308.15 1823
8309.01 1701
8309.87 1715
8310.73 1677
8311.59 1586
8312.45 1568
8313.31 1679
8314.18 1712
8315.04 1574
8315.90 1613
8316.76 1744
8317.62 1803
8318.48 1834
8319.34 1741
8320.20 1731
8321.06 1776
8321.92 1674
8322.78 1622
8323.65 1712
8324.51 1686
8325.37 1609
8326.23 1561
8327.09 1567
8327.95 1641
8328.81 1591
8329.68 1477
8330.54 1620
8331.40 1664
8332.26 1491
8333.12 1519
8333.98 1597
8334.85 1588
8335.71 1620
8336.57 1618
8337.43 1613
8338.29 1559
8339.15 1563
8340.02 1557
8340.88 1665
8341.74 1562
8342.60 1657
8343.47 1655
8344.33 1640
8345.19 1744
8346.05 1658
8346.91 1680
8347.78 1751
8348.64 1680
8349.50 1656
8350.36 1673
8351.23 1692
8352.09 1711
8352.95 1633
8353.82 1591
8354.68 1662
8355.54 1718
8356.40 1687
8357.27 1741
8358.13 1685
8358.99 1602
8359.86 1728
8360.72 1680
8361.58 1728
8362.44 1736
8363.31 1766
8364.17 1798
8365.03 1730
8365.90 1787
8366.76 1668
8367.62 1659
8368.49 1750
8369.35 1809
8370.22 1829
8371.08 1920
8371.94 1868
8372.81 1773
8373.67 1778
8374.53 1741
8375.40 1769
8376.26 1751
8377.13 1816
8377.99 1761
8378.85 1755
8379.72 1790
8380.58 1845
8381.45 1866
8382.31 1862
8383.17 1912
8384.04 1856
8384.90 1991
8385.77 1992
8386.63 2027
8387.50 2047
8388.36 1961
8389.23 1911
8390.09 2004
8390.96 1991
8391.82 2140
8392.68 2131
8393.55 2057
8394.41 1988
8395.28 1984
8396.14 2124
8397.01 2027
8397.87 2138
8398.74 2091
8399.60 2099
8400.47 2103
8401.33 2233
8402.20 2113
8403.07 2115
8403.93 2041
8404.80 2126
8405.66 2304
8406.53 2094
8407.39 2218
8408.26 2276
8409.12 2234
8409.99 2295
8410.85 2329
8411.72 2330
8412.59 2374
8413.45 2438
8414.32 2518
8415.18 2530
8416.05 2391
8416.92 2541
8417.78 2599
8418.65 2389
8419.51 2346
8420.38 2459
8421.25 2495
8422.11 2610
8422.98 2527
8423.85 2546
8424.71 2609
8425.58 2688
8426.44 2785
8427.31 2758
8428.18 2800
8429.04 2854
8429.91 2847
8430.78 2721
8431.64 2827
8432.51 2914
8433.38 3113
8434.25 3111
8435.11 3024
8435.98 3228
8436.85 3310
8437.71 3130
8438.58 3384
8439.45 3532
8440.31 3520
8441.18 3704
8442.05 3941
8442.92 3939
8443.78 4161
8444.65 4086
8445.52 4306
8446.39 4395
8447.25 4204
8448.12 4115
8448.99 4067
8449.86 4014
8450.72 3786
8451.59 4003
8452.46 4122
8453.33 4389
8454.20 4987
8455.06 5985
8455.93 7533
8456.80 9404
8457.67 11178
8458.54 12397
8459.40 13048
8460.27 12601
8461.14 11862
8462.01 10745
8462.88 9233
8463.75 8043
8464.61 6805
8465.48 5820
8466.35 4919
8467.22 4331
8468.09 3957
8468.96 3631
8469.83 3372
8470.70 3155
8471.56 3070
8472.43 3017
8473.30 2951
8474.17 2752
8475.04 2904
8475.91 2926
8476.78 2919
8477.65 2744
8478.52 2686
8479.39 2611
8480.25 2596
8481.12 2541
8481.99 2564
8482.86 2720
8483.73 2640
8484.60 2679
8485.47 2572
8486.34 2691
8487.21 2789
8488.08 2784
8488.95 2734
8489.82 2728
8490.69 2679
8491.56 2681
8492.43 2766
8493.30 2932
8494.17 2988
8495.04 3189
8495.91 3357
8496.78 3454
8497.65 3586
8498.52 3502
8499.39 3332
8500.26 3376
8501.13 3153
8502.00 2865
8502.87 2825
8503.74 2575
8504.61 2573
8505.48 2548
8506.35 2503
8507.22 2359
8508.09 2491
8508.97 2559
8509.84 2537
8510.71 2545
8511.58 2502
8512.45 2608
8513.32 2695
8514.19 2680
8515.06 2598
8515.93 2683
8516.80 2775
8517.68 2695
8518.55 2649
8519.42 2767
8520.29 2875
8521.16 2732
8522.03 2828
8522.90 2886
8523.77 2790
8524.65 2867
8525.52 2766
8526.39 2814
8527.26 2812
8528.13 2811
8529.00 2907
8529.88 2822
8530.75 2856
8531.62 2753
8532.49 2937
8533.36 2966
8534.24 2926
8535.11 3042
8535.98 2941
8536.85 2945
8537.72 2977
8538.60 2909
8539.47 2966
8540.34 2767
8541.21 2678
8542.09 2577
8542.96 2616
8543.83 2462
8544.70 2501
8545.58 2480
8546.45 2523
8547.32 2414
8548.19 2372
8549.07 2300
8549.94 2317
8550.81 2380
8551.69 2290
8552.56 2448
8553.43 2521
8554.31 2449
8555.18 2529
8556.05 2662
8556.92 2813
8557.80 2666
8558.67 2625
8559.54 2608
8560.42 2516
8561.29 2437
8562.16 2470
8563.04 2330
8563.91 2281
8564.79 2195
8565.66 2147
8566.53 2129
8567.41 2159
8568.28 2061
8569.15 2160
8570.03 2141
8570.90 2097
8571.78 2095
8572.65 2185
8573.52 2041
8574.40 2092
8575.27 2036
8576.15 2098
8577.02 1927
8577.89 1985
8578.77 2006
8579.64 2007
8580.52 2014
8581.39 2001
8582.27 1973
8583.14 1909
8584.02 1874
8584.89 1913
8585.77 1929
8586.64 1872
8587.51 1858
8588.39 1858
8589.26 1967
8590.14 1927
8591.01 1958
8591.89 2007
8592.76 2032
8593.64 1952
8594.51 2045
8595.39 2025
8596.26 2075
8597.14 2124
8598.02 2001
8598.89 2040
8599.77 2026
8600.64 2058
8601.52 2028
8602.39 2007
8603.27 2017
8604.14 2051
8605.02 1954
8605.89 2037
8606.77 2013
8607.65 1969
8608.52 1976
8609.40 2034
8610.27 2016
8611.15 1972
8612.03 2084
8612.90 2229
8613.78 2067
8614.65 2153
8615.53 2192
8616.41 2089
8617.28 2028
8618.16 1936
8619.04 2058
8619.91 2015
8620.79 1990
8621.66 1955
8622.54 1916
8623.42 1954
8624.29 1988
8625.17 1937
8626.05 1970
8626.92 2045
8627.80 2149
8628.68 2244
8629.56 2259
8630.43 2243
8631.31 2204
8632.19 2242
8633.06 2295
8633.94 2296
8634.82 2176
8635.69 2261
8636.57 2310
8637.45 2303
8638.33 2206
8639.20 2286
8640.08 2221
8640.96 2294
8641.84 2327
8642.71 2227
8643.59 2226
8644.47 2284
8645.35 2408
8646.22 2361
8647.10 2421
8647.98 2424
8648.86 2393
8649.74 2339
8650.61 2439
8651.49 2545
8652.37 2529
8653.25 2466
8654.13 2582
8655.00 2683
8655.88 2646
8656.76 2590
8657.64 2603
8658.52 2530
8659.40 2550
8660.27 2671
8661.15 2655
8662.03 2596
8662.91 2727
8663.79 2417
8664.67 2716
8665.55 2606
8666.43 2617
8667.30 2685
8668.18 2768
8669.06 2875
8669.94 2966
8670.82 2899
8671.70 2970
8672.58 3230
8673.46 3369
8674.34 3669
8675.22 4035
8676.09 3956
8676.97 4146
8677.85 4258
8678.73 4341
8679.61 4124
8680.49 3940
8681.37 3790
8682.25 3632
8683.13 3491
8684.01 3418
8684.89 3199
8685.77 3122
8686.65 3073
8687.53 3135
8688.41 3192
8689.29 3223
8690.17 3559
8691.05 3854
8691.93 4311
8692.81 5062
8693.69 5625
8694.57 6078
8695.45 6652
8696.33 6289
8697.21 5881
8698.09 5715
8698.97 5144
8699.85 4522
8700.73 3986
8701.61 3701
8702.49 3362
8703.37 3078
8704.26 2993
8705.14 2791
8706.02 2628
8706.90 2575
8707.78 2549
8708.66 2623
8709.54 2630
8710.42 2434
8711.30 2365
8712.18 2500
8713.06 2485
8713.95 2443
8714.83 2442
8715.71 2351
8716.59 2371
8717.47 2309
8718.35 2315
8719.23 2268
8720.12 2357
8721.00 2313
8721.88 2255
8722.76 2337
8723.64 2344
8724.52 2267
8725.41 2398
8726.29 2380
8727.17 2288
8728.05 2389
8728.93 2550
8729.81 2475
8730.70 2479
8731.58 2589
8732.46 2528
8733.34 2603
8734.23 2542
8735.11 2621
8735.99 2565
8736.87 2511
8737.75 2489
8738.64 2521
8739.52 2464
8740.40 2427
8741.28 2579
8742.17 2453
8743.05 2375
8743.93 2455
8744.82 2433
8745.70 2484
8746.58 2420
8747.46 2503
8748.35 2528
8749.23 2523
8750.11 2447
8751.00 2592
8751.88 2638
8752.76 2609
8753.65 2600
8754.53 2535
8755.41 2729
8756.30 2644
8757.18 2721
8758.06 2854
8758.95 2897
8759.83 3082
8760.71 3152
8761.60 3040
8762.48 3080
8763.36 2947
8764.25 2958
8765.13 2956
8766.01 2975
8766.90 2844
8767.78 2812
8768.67 2898
8769.55 2825
8770.43 2851
8771.32 2837
8772.20 2882
8773.09 2768
8773.97 2886
8774.86 2952
8775.74 2826
8776.62 2989
8777.51 2989
8778.39 2977
8779.28 2935
8780.16 2919
8781.05 3040
8781.93 3072
8782.82 3062
8783.70 3090
8784.59 3038
8785.47 3098
8786.36 3127
8787.24 3145
8788.12 3024
8789.01 3115
8789.89 3173
8790.78 3315
8791.67 3427
8792.55 3845
8793.44 4116
8794.32 4384
8795.21 4467
8796.09 4250
8796.98 4183
8797.86 4016
8798.75 3682
8799.63 3630
8800.52 3529
8801.40 3299
8802.29 3085
8803.18 2924
8804.06 2875
8804.95 2846
8805.83 2895
8806.72 2893
8807.60 2910
8808.49 2910
8809.38 3005
8810.26 3018
8811.15 3011
8812.04 2931
8812.92 2959
8813.81 2781
8814.69 2776
8815.58 2611
8816.47 2565
8817.35 2430
8818.24 2388
8819.13 2399
8820.01 2259
8820.90 2407
8821.79 2356
8822.67 2329
8823.56 2321
8824.45 2404
8825.33 2341
8826.22 2385
8827.11 2382
8827.99 2310
8828.88 2349
8829.77 2279
8830.65 2434
8831.54 2297
8832.43 2282
8833.32 2170
8834.20 2190
8835.09 2209
8835.98 2254
8836.87 2241
8837.75 2104
8838.64 2104
8839.53 2245
8840.42 2161
8841.30 2081
8842.19 2170
8843.08 2016
8843.97 2011
8844.85 2114
8845.74 2155
8846.63 2074
8847.52 2043
8848.41 2132
8849.29 2197
8850.18 2087
8851.07 1976
8851.96 1962
8852.85 2010
8853.73 1983
8854.62 1986
8855.51 2054
8856.40 2049
8857.29 2002
8858.18 2109
8859.06 2046
8859.95 2082
8860.84 1892
8861.73 1895
8862.62 1921
8863.51 1971
8864.40 1969
8865.29 1954
8866.17 1909
8867.06 1924
8867.95 2009
8868.84 2009
8869.73 1961
8870.62 1868
8871.51 1964
8872.40 1845
8873.29 1845
8874.18 1820
8875.07 1869
8875.96 1856
8876.84 1838
8877.73 1739
8878.62 1742
8879.51 1734
8880.40 1815
8881.29 1825
8882.18 1714
8883.07 1722
8883.96 1746
8884.85 1668
8885.74 1649
8886.63 1708
8887.52 1755
8888.41 1553
8889.30 1545
8890.19 1670
8891.08 1698
8891.97 1682
8892.86 1638
8893.75 1550
8894.64 1619
8895.53 1675
8896.42 1591
8897.31 1542
8898.20 1542
8899.09 1592
8899.98 1660
8900.88 1594
8901.77 1620
8902.66 1484
8903.55 1519
8904.44 1567
8905.33 1558
8906.22 1469
8907.11 1513
8908.00 1459
8908.89 1461
8909.78 1462
8910.68 1475
8911.57 1521
8912.46 1541
8913.35 1441
8914.24 1436
8915.13 1590
8916.02 1505
8916.91 1409
8917.81 1443
8918.70 1438
8919.59 1391
8920.48 1365
8921.37 1465
8922.26 1487
8923.16 1497
8924.05 1482
8924.94 1412
8925.83 1371
8926.72 1387
8927.61 1336
8928.51 1343
8929.40 1380
8930.29 1387
8931.18 1277
8932.07 1290
8932.97 1404
8933.86 1386
8934.75 1383
8935.64 1277
8936.54 1329
8937.43 1369
8938.32 1392
8939.21 1385
8940.11 1465
8941.00 1437
8941.89 1351
8942.78 1478
8943.68 1397
8944.57 1421
8945.46 1421
8946.36 1391
8947.25 1401
8948.14 1380
8949.03 1332
8949.93 1330
8950.82 1333
8951.71 1383
8952.61 1358
8953.50 1335
8954.39 1241
8955.29 1283
8956.18 1250
8957.07 1287
8957.97 1358
8958.86 1385
8959.75 1416
8960.65 1315
8961.54 1310
8962.44 1342
8963.33 1345
8964.22 1262
8965.12 1288
8966.01 1324
8966.90 1305
8967.80 1353
8968.69 1321
8969.59 1291
8970.48 1339
8971.37 1316
8972.27 1339
8973.16 1292
8974.06 1341
8974.95 1267
8975.85 1215
8976.74 1315
8977.64 1331
8978.53 1310
8979.42 1329
8980.32 1301
8981.21 1373
8982.11 1291
8983.00 1342
8983.90 1312
8984.79 1321
8985.69 1296
8986.58 1322
8987.48 1250
8988.37 1237
8989.27 1200
8990.16 1166
8991.06 1150
8991.95 1170
8992.85 1155
8993.74 1186
8994.64 1294
8995.53 1214
8996.43 1176
8997.32 1193
8998.22 1161
8999.12 1135
9000.01 1175
9000.91 1162
9001.80 1118
9002.70 1135
9003.59 1154
9004.49 1207
9005.39 1204
9006.28 1215
9007.18 1170
9008.07 1173
9008.97 1220
9009.87 1182
9010.76 1192
9011.66 1242
9012.55 1165
9013.45 1147
9014.35 1057
9015.24 1075
9016.14 1040
9017.04 1033
9017.93 1103
9018.83 1171
9019.72 1159
9020.62 1148
9021.52 1153
9022.41 1184
9023.31 1202
9024.21 1131
9025.11 1220
9026.00 1220
9026.90 1088
9027.80 1138
9028.69 1124
9029.59 1189
9030.49 1209
9031.38 1144
9032.28 1126
9033.18 1105
9034.08 1194
9034.97 1116
9035.87 1173
9036.77 1109
9037.67 1107
9038.56 1076
9039.46 1189
9040.36 1176
9041.26 1087
9042.15 1117
9043.05 1132
9043.95 1116
9044.85 1062
9045.74 1087
9046.64 1108
9047.54 1054
9048.44 1136
9049.34 1099
9050.23 1092
9051.13 1085
9052.03 1033
9052.93 1062
9053.83 1124
9054.73 1117
9055.62 1102
9056.52 1157
9057.42 1184
9058.32 1094
9059.22 1140
9060.12 1105
9061.01 1144
9061.91 1103
9062.81 1103
9063.71 1118
9064.61 1125
9065.51 1186
9066.41 1098
9067.31 1215
9068.21 1223
9069.10 1248
9070.00 1103
9070.90 1143
9071.80 1216
9072.70 1218
9073.60 1120
9074.50 1160
9075.40 1225
9076.30 1187
9077.20 1186
9078.10 1197
9079.00 1230
9079.90 1258
9080.80 1194
9081.70 1230
9082.59 1216
9083.49 1195
9084.39 1116
9085.29 1178
9086.19 1172
9087.09 1076
9087.99 1160
9088.89 1219
9089.79 1239
9090.69 1262
9091.59 1252
9092.49 1199
9093.39 1193
9094.29 1241
9095.19 1268
9096.10 1209
9097.00 1172
9097.90 1136
9098.80 1187
9099.70 1178
9100.60 1224
9101.50 1163
9102.40 1219
9103.30 1206
9104.20 1203
9105.10 1151
9106.00 1183
9106.90 1213
9107.80 1142
9108.70 1117
9109.61 1206
9110.51 1182
9111.41 1144
9112.31 1125
9113.21 1134
9114.11 1119
9115.01 1147
9115.91 1176
9116.82 1145
9117.72 1125
9118.62 1110
9119.52 1161
9120.42 1127
9121.32 1147
9122.22 1120
9123.13 1144
9124.03 1117
9124.93 1136
9125.83 1130
9126.73 1108
9127.64 1036
9128.54 1051
9129.44 1168
9130.34 1028
9131.24 1045
9132.15 1016
9133.05 1077
9133.95 1065
9134.85 1132
9135.76 1035
9136.66 1089
9137.56 1153
9138.46 1160
9139.36 1186
9140.27 1132
9141.17 1057
9142.07 1062
9142.98 1038
9143.88 1015
9144.78 1132
9145.68 1160
9146.59 1191
9147.49 1164
9148.39 1097
9149.30 1106
9150.20 1102
9151.10 1078
9152.00 1074
9152.91 1036
9153.81 1059
9154.71 1101
9155.62 1106
9156.52 1100
9157.42 1053
9158.33 1120
9159.23 1183
9160.13 1150
9161.04 1112
9161.94 1104
9162.85 1128
9163.75 1063
9164.65 1070
9165.56 1056
9166.46 1057
9167.36 1020
9168.27 1091
9169.17 1028
9170.08 1058
9170.98 1007
9171.88 1006
9172.79 1023
9173.69 1059
9174.60 1067
9175.50 1037
9176.41 1132
9177.31 1124
9178.21 1075
9179.12 1043
9180.02 1061
9180.93 1074
9181.83 1048
9182.74 1102
9183.64 1062
9184.55 1038
9185.45 1055
9186.36 1099
9187.26 1101
9188.17 1029
9189.07 1096
9189.98 981
9190.88 1016
9191.79 1123
9192.69 1222
9193.60 1132
9194.50 1069
9195.41 1111
9196.31 1088
9197.22 1089
9198.12 1115
9199.03 1087
9199.93 1215
9200.84 1234
9201.74 1185
9202.65 1123
9203.56 1059
9204.46 1160
9205.37 1165
9206.27 1129
9207.18 1167
9208.09 1130
9208.99 1203
9209.90 1153
9210.80 1234
9211.71 1159
9212.62 1045
9213.52 1075
9214.43 1142
9215.33 1080
9216.24 1096
9217.15 1207
9218.05 1192
9218.96 1105
9219.87 1256
9220.77 1196
9221.68 1145
9222.59 1171
9223.49 1220
9224.40 1201
9225.31 1197
9226.21 1154
9227.12 1067
9228.03 1107
9228.93 1142
9229.84 1105
9230.75 1083
9231.65 1097
9232.56 1166
9233.47 1118
9234.38 1148
9235.28 1095
9236.19 1122
9237.10 1156
9238.00 1180
9238.91 1153
9239.82 1047
9240.73 1097
9241.63 1055
9242.54 1050
9243.45 1021
9244.36 1091
9245.27 1134
9246.17 1122
9247.08 1066
9247.99 1002
9248.90 1130
9249.80 1097
9250.71 1039
9251.62 1027
9252.53 1049
9253.44 1088
9254.34 1027
9255.25 1060
9256.16 1106
9257.07 1082
9257.98 1116
9258.89 1101
9259.79 1002
9260.70 1072
9261.61 1061
9262.52 1019
9263.43 1074
9264.34 1082
9265.25 1177
9266.16 1071
9267.06 1061
9267.97 1084
9268.88 1006
9269.79 1108
9270.70 1068
9271.61 1024
9272.52 1089
9273.43 1131
9274.34 1110
9275.25 1044
9276.15 1071
9277.06 1124
9277.97 1132
9278.88 1130
9279.79 1192
9280.70 1187
9281.61 1136
9282.52 1035
9283.43 1128
9284.34 1125
9285.25 1078
9286.16 1161
9287.07 1125
9287.98 1046
9288.89 1046
9289.80 1087
9290.71 1117
9291.62 1109
9292.53 1100
9293.44 1063
9294.35 1110
9295.26 1074
9296.17 1167
9297.08 1191
9297.99 1161
9298.90 1155
9299.81 1181
9300.72 1150
9301.63 1178
9302.54 1218
9303.45 1230
9304.36 1212
9305.27 1159
9306.18 1187
9307.10 1252
9308.01 1360
9308.92 1293
9309.83 1288
9310.74 1370
9311.65 1454
9312.56 1452
9313.47 1433
9314.38 1401
9315.29 1377
9316.21 1396
9317.12 1357
9318.03 1306
9318.94 1272
9319.85 1262
9320.76 1299
9321.67 1281
9322.58 1195
9323.50 1291
9324.41 1252
9325.32 1285
9326.23 1213
9327.14 1248
9328.05 1330
9328.97 1286
9329.88 1211
9330.79 1264
9331.70 1115
9332.61 1141
9333.53 1160
9334.44 1126
9335.35 1204
9336.26 1121
9337.18 1189
9338.09 1123
9339.00 1210
9339.91 1192
9340.82 1279
9341.74 1335
9342.65 1253
9343.56 1254
9344.47 1279
9345.39 1270
9346.30 1224
9347.21 1174
9348.13 1211
9349.04 1162
9349.95 1150
9350.86 1115
9351.78 1172
9352.69 1214
9353.60 1150
9354.52 1142
9355.43 1124
9356.34 1163
9357.26 1230
9358.17 1173
9359.08 1110
9360.00 1115
9360.91 1209
9361.82 1167
9362.74 1225
9363.65 1189
9364.56 1162
9365.48 1152
9366.39 1170
9367.30 1178
9368.22 1279
9369.13 1158
9370.05 1073
9370.96 1144
9371.87 1213
9372.79 1214
9373.70 1229
9374.62 1159
9375.53 1171
9376.44 1208
9377.36 1322
9378.27 1196
9379.19 1202
9380.10 1229
9381.02 1279
9381.93 1254
9382.84 1279
9383.76 1291
9384.67 1320
9385.59 1224
9386.50 1245
9387.42 1339
9388.33 1266
9389.25 1261
9390.16 1397
9391.08 1370
9391.99 1363
9392.91 1375
9393.82 1479
9394.74 1457
9395.65 1345
9396.57 1369
9397.48 1427
9398.40 1467
9399.31 1435
9400.23 1422
9401.14 1404
9402.06 1311
9402.97 1364
9403.89 1336
9404.80 1211
9405.72 1280
9406.64 1213
9407.55 1181
9408.47 1244
9409.38 1153
9410.30 1256
9411.21 1209
9412.13 1216
9413.05 1224
9413.96 1209
9414.88 1192
9415.79 1316
9416.71 1342
9417.63 1304
9418.54 1222
9419.46 1225
9420.38 1190
9421.29 1199
9422.21 1314
9423.12 1203
9424.04 1163
9424.96 1313
9425.87 1285
9426.79 1254
9427.71 1242
9428.62 1221
9429.54 1270
9430.46 1288
9431.37 1295
9432.29 1265
9433.21 1307
9434.13 1326
9435.04 1331
9435.96 1342
9436.88 1289
9437.79 1360
9438.71 1318
9439.63 1324
9440.55 1349
9441.46 1264
9442.38 1294
9443.30 1342
9444.22 1341
9445.13 1355
9446.05 1303
9446.97 1301
9447.89 1332
9448.80 1309
9449.72 1348
9450.64 1335
9451.56 1343
9452.47 1436
9453.39 1472
9454.31 1623
9455.23 1649
9456.15 1636
9457.06 1619
9457.98 1557
9458.90 1594
9459.82 1552
9460.74 1482
9461.66 1457
9462.57 1401
9463.49 1339
9464.41 1348
9465.33 1313
9466.25 1268
9467.17 1246
9468.09 1312
9469.00 1324
9469.92 1310
9470.84 1357
9471.76 1311
9472.68 1260
9473.60 1278
9474.52 1302
9475.44 1310
9476.35 1344
9477.27 1347
9478.19 1375
9479.11 1350
9480.03 1259
9480.95 1304
9481.87 1365
9482.79 1303
9483.71 1336
9484.63 1353
9485.55 1378
9486.47 1420
9487.39 1417
9488.31 1439
9489.23 1330
9490.15 1348
9491.07 1362
9491.98 1414
9492.90 1370
9493.82 1394
9494.74 1380
9495.66 1364
9496.58 1276
9497.50 1271
9498.42 1257
9499.34 1265
9500.27 1278
9501.19 1302
9502.11 1350
9503.03 1321
9503.95 1290
9504.87 1363
9505.79 1385
9506.71 1387
9507.63 1387
9508.55 1438
9509.47 1396
9510.39 1323
9511.31 1354
9512.23 1347
9513.15 1391
9514.07 1360
9514.99 1378
9515.92 1390
9516.84 1447
9517.76 1447
9518.68 1439
9519.60 1475
9520.52 1551
9521.44 1596
9522.36 1606
9523.28 1536
9524.21 1396
9525.13 1374
9526.05 1456
9526.97 1440
9527.89 1429
9528.81 1515
9529.73 1558
9530.66 1583
9531.58 1740
9532.50 1847
9533.42 1934
9534.34 2081
9535.27 2137
9536.19 2115
9537.11 2097
9538.03 2040
9538.95 2080
9539.88 1939
9540.80 1816
9541.72 1762
9542.64 1678
9543.56 1596
9544.49 1564
9545.41 1619
9546.33 1543
9547.25 1411
9548.18 1418
9549.10 1529
9550.02 1480
9550.94 1461
9551.87 1463
9552.79 1523
9553.71 1424
9554.64 1442
9555.56 1401
9556.48 1432
9557.40 1568
9558.33 1509
9559.25 1554
9560.17 1619
9561.10 1640
9562.02 1567
9562.94 1553
9563.87 1533
9564.79 1566
9565.71 1463
9566.64 1497
9567.56 1489
9568.48 1470
9569.41 1567
9570.33 1442
9571.25 1419
9572.18 1511
9573.10 1397
9574.02 1433
9574.95 1359
9575.87 1409
9576.80 1464
9577.72 1500
9578.64 1398
9579.57 1349
9580.49 1388
9581.42 1340
9582.34 1384
9583.26 1394
9584.19 1339
9585.11 1403
9586.04 1374
9586.96 1371
9587.89 1401
9588.81 1399
9589.74 1414
9590.66 1388
9591.58 1381
9592.51 1381
9593.43 1338
9594.36 1400
9595.28 1326
9596.21 1319
9597.13 1406
9598.06 1506
9598.98 1450
9599.91 1417
9600.83 1442
9601.76 1492
9602.68 1582
9603.61 1482
9604.53 1418
9605.46 1582
9606.38 1558
9607.31 1610
9608.24 1608
9609.16 1574
9610.09 1540
9611.01 1680
9611.94 1702
9612.86 1683
9613.79 1632
9614.71 1585
9615.64 1607
9616.57 1666
9617.49 1685
9618.42 1604
9619.34 1637
9620.27 1569
9621.20 1702
9622.12 1635
9623.05 1632
9623.97 1723
9624.90 1560
9625.83 1602
9626.75 1646
9627.68 1688
9628.61 1747
9629.53 1754
9630.46 1801
9631.39 1814
9632.31 1904
9633.24 1771
9634.17 1786
9635.09 1857
9636.02 1839
9636.95 1893
9637.87 1916
9638.80 1969
9639.73 2022
9640.65 2159
9641.58 2089
9642.51 2091
9643.43 2114
9644.36 2112
9645.29 2028
9646.22 2136
9647.14 2176
9648.07 2266
9649.00 2362
9649.93 2444
9650.85 2453
9651.78 2505
9652.71 2540
9653.64 2627
9654.56 2554
9655.49 2507
9656.42 2294
9657.35 2312
9658.27 2328
9659.20 2240
9660.13 2133
9661.06 2148
9661.99 2134
9662.91 2132
9663.84 2172
9664.77 2132
9665.70 2061
9666.63 2125
9667.56 2168
9668.48 2128
9669.41 2239
9670.34 2216
9671.27 2126
9672.20 2051
9673.13 2124
9674.05 2157
9674.98 2094
9675.91 2226
9676.84 2275
9677.77 2248
9678.70 2255
9679.63 2210
9680.56 2227
9681.48 2310
9682.41 2235
9683.34 2167
9684.27 2158
9685.20 2378
9686.13 2409
9687.06 2341
9687.99 2258
9688.92 2397
9689.85 2393
9690.78 2303
9691.71 2396
9692.64 2419
9693.57 2362
9694.49 2463
9695.42 2478
9696.35 2386
9697.28 2352
9698.21 2353
9699.14 2482
9700.07 2591
9701.00 2668
9701.93 2609
9702.86 2826
9703.79 2847
9704.72 2868
9705.65 2667
9706.58 2673
9707.51 2652
9708.44 2548
9709.37 2482
9710.30 2535
9711.23 2394
9712.16 2346
9713.10 2426
9714.03 2213
9714.96 2405
9715.89 2549
9716.82 2504
9717.75 2421
9718.68 2424
9719.61 2353
9720.54 2304
9721.47 2361
9722.40 2212
9723.33 2145
9724.26 2155
9725.20 2102
9726.13 2117
9727.06 2058
9727.99 1971
9728.92 1781
9729.85 1858
9730.78 1877
9731.71 1922
9732.65 1965
9733.58 1882
9734.51 1806
9735.44 1830
9736.37 1920
9737.30 1851
9738.23 1747
9739.17 1741
9740.10 1838
9741.03 1865
9741.96 1830
9742.89 1802
9743.83 1857
9744.76 1859
9745.69 1817
9746.62 1870
9747.55 1773
9748.49 1854
9749.42 1790
9750.35 1772
9751.28 1768
9752.22 1783
9753.15 1769
9754.08 1842
9755.01 1777
9755.95 1799
9756.88 1802
9757.81 1839
9758.74 1795
9759.68 1780
9760.61 1695
9761.54 1692
9762.47 1752
9763.41 1772
9764.34 1668
9765.27 1738
9766.21 1660
9767.14 1724
9768.07 1760
9769.01 1805
9769.94 1693
9770.87 1740
9771.80 1796
9772.74 1751
9773.67 1699
9774.60 1781
9775.54 1771
9776.47 1765
9777.41 1906
9778.34 1909
9779.27 1903
9780.21 1878
9781.14 1890
9782.07 2015
9783.01 1934
9783.94 1915
9784.88 2053
9785.81 2044
9786.74 1928
9787.68 1850
9788.61 2056
9789.55 1920
9790.48 1866
9791.41 1907
9792.35 1800
9793.28 1836
9794.22 1689
9795.15 1652
9796.09 1716
9797.02 1712
9797.95 1750
9798.89 1711
9799.82 1766
9800.76 1804
9801.69 1815
9802.63 1741
9803.56 1729
9804.50 1766
9805.43 1680
9806.37 1583
9807.30 1561
9808.24 1491
9809.17 1540
9810.11 1492
9811.04 1507
9811.98 1547
9812.91 1497
9813.85 1524
9814.78 1439
9815.72 1503
9816.65 1433
9817.59 1429
9818.53 1469
9819.46 1442
9820.40 1417
9821.33 1435
9822.27 1517
9823.20 1475
9824.14 1471
9825.08 1423
9826.01 1315
9826.95 1385
9827.88 1442
9828.82 1401
9829.76 1513
9830.69 1367
9831.63 1407
9832.56 1386
9833.50 1337
9834.44 1346
9835.37 1422
9836.31 1369
9837.25 1442
9838.18 1470
9839.12 1531
9840.06 1406
9840.99 1371
9841.93 1374
9842.86 1415
9843.80 1433
9844.74 1438
9845.68 1328
9846.61 1379
9847.55 1389
9848.49 1378
9849.42 1480
9850.36 1479
9851.30 1448
9852.23 1486
9853.17 1506
9854.11 1494
9855.05 1451
9855.98 1415
9856.92 1541
9857.86 1534
9858.80 1484
9859.73 1591
9860.67 1547
9861.61 1504
9862.55 1497
9863.48 1509
9864.42 1504
9865.36 1507
9866.30 1459
9867.23 1475
9868.17 1543
9869.11 1530
9870.05 1450
9870.99 1355
9871.92 1368
9872.86 1390
9873.80 1383
9874.74 1413
9875.68 1441
9876.62 1408
9877.55 1410
9878.49 1444
9879.43 1420
9880.37 1431
9881.31 1482
9882.25 1511
9883.18 1447
9884.12 1550
9885.06 1427
9886.00 1445
9886.94 1438
9887.88 1435
9888.82 1387
9889.76 1387
9890.69 1418
9891.63 1395
9892.57 1439
9893.51 1495
9894.45 1439
9895.39 1456
9896.33 1412
9897.27 1378
9898.21 1373
9899.15 1416
9900.09 1385
9901.03 1349
9901.97 1365
9902.91 1308
9903.84 1339
9904.78 1330
9905.72 1406
9906.66 1334
9907.60 1436
9908.54 1456
9909.48 1428
9910.42 1481
9911.36 1527
9912.30 1515
9913.24 1526
9914.18 1501
9915.12 1508
9916.06 1531
9917.00 1542
9917.94 1553
9918.88 1536
9919.82 1507
9920.77 1481
9921.71 1540
9922.65 1458
9923.59 1639
9924.53 1665
9925.47 1936
9926.41 2152
9927.35 2312
9928.29 2626
9929.23 2690
9930.17 2855
9931.11 2797
9932.05 2705
9932.99 2385
9933.94 2382
9934.88 2262
9935.82 2027
9936.76 1848
9937.70 1668
9938.64 1624
9939.58 1567
9940.52 1622
9941.46 1539
9942.41 1497
9943.35 1413
9944.29 1465
9945.23 1428
9946.17 1480
9947.11 1458
9948.06 1354
9949.00 1376
9949.94 1434
9950.88 1446
9951.82 1325
9952.76 1376
9953.71 1373
9954.65 1406
9955.59 1363
9956.53 1314
9957.47 1478
9958.42 1432
9959.36 1480
9960.30 1571
9961.24 1414
9962.19 1414
9963.13 1424
9964.07 1416
9965.01 1459
9965.96 1527
9966.90 1484
9967.84 1514
9968.78 1410
9969.73 1414
9970.67 1472
9971.61 1490
9972.56 1391
9973.50 1456
9974.44 1366
9975.38 1360
9976.33 1373
9977.27 1400
9978.21 1384
9979.16 1346
9980.10 1360
9981.04 1383
9981.99 1341
9982.93 1356
9983.87 1277
9984.82 1275
9985.76 1238
9986.70 1302
9987.65 1241
9988.59 1289
9989.53 1312
9990.48 1233
9991.42 1337
9992.37 1375
9993.31 1351
9994.25 1264
9995.20 1253
9996.14 1380
9997.08 1283
9998.03 1353
9998.97 1307
9999.92 1211
10000.86 1280
10001.81 1289
10002.75 1343
10003.69 1341
10004.64 1315
10005.58 1323
10006.53 1293
10007.47 1261
10008.42 1378
10009.36 1311
10010.31 1391
10011.25 1322
10012.19 1232
10013.14 1257
10014.08 1224
10015.03 1291
10015.97 1264
10016.92 1226
10017.86 1251
10018.81 1365
10019.75 1308
10020.70 1250
10021.64 1208
10022.59 1247
10023.54 1274
10024.48 1211
10025.43 1211
10026.37 1210
10027.32 1196
10028.26 1202
10029.21 1124
10030.15 1109
10031.10 1138
10032.04 1154
10032.99 1199
10033.94 1140
10034.88 1115
10035.83 1188
10036.77 1166
10037.72 1165
10038.67 1145
10039.61 1205
10040.56 1148
10041.50 1131
10042.45 1173
10043.40 1193
10044.34 1129
10045.29 1154
10046.23 1100
10047.18 1109
10048.13 1155
10049.07 1140
10050.02 1128
10050.97 1123
10051.91 1054
10052.86 1008
10053.81 1112
10054.75 1183
10055.70 1104
10056.65 1067
10057.59 1099
10058.54 1095
10059.49 1044
10060.43 1151
10061.38 1126
10062.33 1075
10063.28 1079
10064.22 1084
10065.17 1105
10066.12 1116
10067.07 1058
10068.01 1067
10068.96 1052
10069.91 1086
10070.85 1092
10071.80 1138
10072.75 1089
10073.70 1075
10074.65 1061
10075.59 1087
10076.54 1083
10077.49 1027
10078.44 1004
10079.38 1044
10080.33 1122
10081.28 1138
10082.23 1034
10083.18 1014
10084.12 1076
10085.07 1059
10086.02 1142
10086.97 1041
10087.92 1031
10088.87 1034
10089.81 1042
10090.76 1046
10091.71 981
10092.66 972
10093.61 995
10094.56 937
10095.51 1012
10096.45 987
10097.40 1000
10098.35 1046
10099.30 1101
10100.25 1023
10101.20 993
10102.15 1068
10103.10 1052
10104.05 975
10104.99 986
10105.94 1067
10106.89 1039
10107.84 1017
10108.79 978
10109.74 990
10110.69 986
10111.64 973
10112.59 970
10113.54 1079
10114.49 1022
10115.44 1038
10116.39 999
10117.34 995
10118.29 985
10119.24 987
10120.19 1042
10121.14 1062
10122.09 1084
10123.04 1017
10123.99 1061
10124.94 1044
10125.89 1107
10126.84 1066
10127.79 1050
10128.74 1032
10129.69 935
10130.64 968
10131.59 1061
10132.54 1075
10133.49 952
10134.44 1019
10135.39 1028
10136.34 1014
10137.29 1042
10138.24 1053
10139.19 1042
10140.14 1010
10141.09 1030
10142.04 1072
10143.00 1001
10143.95 1071
10144.90 1030
10145.85 1058
10146.80 1052
10147.75 1053
10148.70 1071
10149.65 1086
10150.60 1057
10151.56 1191
10152.51 1067
10153.46 1042
10154.41 1004
10155.36 1045
10156.31 1082
10157.26 1053
10158.22 1097
10159.17 1048
10160.12 1054
10161.07 1037
10162.02 1067
10162.97 1147
10163.93 1152
10164.88 1123
10165.83 1145
10166.78 1090
10167.73 1089
10168.69 1152
10169.64 1109
10170.59 1111
10171.54 1073
10172.49 1135
10173.45 1150
10174.40 1064
10175.35 1165
10176.30 1193
10177.26 1126
10178.21 1178
10179.16 1249
10180.11 1244
10181.07 1187
10182.02 1158
10182.97 1186
10183.93 1243
10184.88 1319
10185.83 1329
10186.78 1319
10187.74 1262
10188.69 1249
10189.64 1164
10190.60 1300
10191.55 1332
10192.50 1301
10193.46 1305
10194.41 1240
10195.36 1299
10196.32 1270
10197.27 1302
10198.22 1446
10199.18 1440
10200.13 1366
10201.08 1364
10202.04 1371
10202.99 1410
10203.94 1380
10204.90 1501
10205.85 1530
10206.81 1629
10207.76 1703
10208.71 1682
10209.67 1704
10210.62 1581
10211.58 1701
10212.53 1674
10213.48 1671
10214.44 1542
10215.39 1517
10216.35 1405
10217.30 1356
10218.26 1363
10219.21 1464
10220.17 1395
10221.12 1398
10222.07 1419
10223.03 1332
10223.98 1327
10224.94 1313
10225.89 1355
10226.85 1324
10227.80 1319
10228.76 1313
10229.71 1232
10230.67 1207
10231.62 1251
10232.58 1279
10233.53 1318
10234.49 1347
10235.44 1374
10236.40 1375
10237.35 1479
10238.31 1453
10239.27 1545
10240.22 1441
10241.18 1425
10242.13 1468
10243.09 1477
10244.04 1318
10245.00 1291
10245.95 1311
10246.91 1258
10247.87 1219
10248.82 1160
10249.78 1171
10250.73 1125
10251.69 1139
10252.65 1126
10253.60 1066
10254.56 1102
10255.51 1194
10256.47 1158
10257.43 1108
10258.38 1110
10259.34 1080
10260.30 1029
10261.25 1023
10262.21 1020
10263.16 1123
10264.12 1105
10265.08 1093
10266.03 1049
10266.99 968
10267.95 1087
10268.90 1065
10269.86 1113
10270.82 1083
10271.78 992
10272.73 934
10273.69 986
10274.65 1049
10275.60 1083
10276.56 1014
10277.52 1014
10278.48 1036
10279.43 1057
10280.39 1042
10281.35 1018
10282.30 972
10283.26 980
10284.22 964
10285.18 1030
10286.13 1060
10287.09 1022
10288.05 1001
10289.01 986
10289.97 1009
10290.92 1004
10291.88 1000
10292.84 1065
10293.80 1068
10294.75 1058
10295.71 1053
10296.67 1020
10297.63 1007
10298.59 1028
10299.55 1067
10300.50 1021
10301.46 997
10302.42 995
10303.38 980
10304.34 1027
10305.30 1054
10306.25 998
10307.21 938
10308.17 966
10309.13 1083
10310.09 1042
10311.05 994
10312.01 947
10312.97 1023
10313.92 1068
10314.88 1056
10315.84 925
10316.80 956
10317.76 1020
10318.72 1015
10319.68 940
10320.64 1036
10321.60 1046
10322.56 1056
10323.52 1013
10324.47 1025
10325.43 1082
10326.39 1054
10327.35 1031
10328.31 1060
10329.27 1028
10330.23 1003
10331.19 1050
10332.15 1074
10333.11 1035
10334.07 1068
10335.03 985
10335.99 1049
10336.95 999
10337.91 952
10338.87 1004
10339.83 973
10340.79 1003
10341.75 969
10342.71 938
10343.67 936
10344.63 923
10345.59 981
10346.55 1062
10347.51 967
10348.47 996
10349.43 1002
10350.40 951
10351.36 997
10352.32 963
10353.28 1015
10354.24 1005
10355.20 973
10356.16 975
10357.12 1039
10358.08 917
10359.04 994
10360.00 1019
10360.96 1048
10361.93 1023
10362.89 1025
10363.85 1033
10364.81 1033
10365.77 1004
10366.73 1011
10367.69 994
10368.65 1012
10369.62 952
10370.58 941
10371.54 920
10372.50 965
10373.46 976
10374.42 961
10375.39 997
10376.35 1011
10377.31 934
10378.27 963
10379.23 1003
10380.20 950
10381.16 915
10382.12 976
10383.08 943
10384.04 969
10385.01 964
10385.97 927
10386.93 903
10387.89 966
10388.86 930
10389.82 910
10390.78 920
10391.74 924
10392.71 931
10393.67 908
10394.63 934
10395.59 945
10396.56 934
10397.52 944
10398.48 917
10399.44 919
10400.41 915
10401.37 984
10402.33 892
10403.30 955
10404.26 928
10405.22 988
10406.19 954
10407.15 921
10408.11 980
10409.08 1011
10410.04 1011
10411.00 1006
10411.97 976
10412.93 948
10413.89 961
10414.86 1059
10415.82 1106
10416.78 1087
10417.75 1125
10418.71 1232
10419.67 1362
10420.64 1302
10421.60 1336
10422.57 1373
10423.53 1355
10424.49 1274
10425.46 1266
10426.42 1308
10427.39 1225
10428.35 1158
10429.32 1120
10430.28 1070
10431.24 1026
10432.21 1014
10433.17 993
10434.14 1050
10435.10 1005
10436.07 983
10437.03 943
10438.00 902
10438.96 983
10439.93 977
10440.89 920
10441.85 926
10442.82 824
10443.78 849
10444.75 999
10445.71 1027
10446.68 895
10447.64 846
10448.61 915
10449.58 892
10450.54 901
10451.51 936
10452.47 924
10453.44 925
10454.40 983
10455.37 959
10456.33 971
10457.30 920
10458.26 977
10459.23 975
10460.20 958
10461.16 895
10462.13 897
10463.09 990
10464.06 933
10465.02 933
10465.99 930
10466.96 841
10467.92 905
10468.89 874
10469.85 852
10470.82 877
10471.79 902
10472.75 946
10473.72 958
10474.69 847
10475.65 869
10476.62 860
10477.59 834
10478.55 883
10479.52 836
10480.48 828
10481.45 857
10482.42 815
10483.38 865
10484.35 869
10485.32 858
10486.29 845
10487.25 941
10488.22 889
10489.19 879
10490.15 876
10491.12 925
10492.09 885
10493.06 881
10494.02 866
10494.99 868
10495.96 872
10496.92 922
10497.89 932
10498.86 876
10499.83 882
10500.79 869
10501.76 877
10502.73 928
10503.70 915
10504.66 897
10505.63 859
10506.60 882
10507.57 956
10508.54 902
10509.50 970
10510.47 947
10511.44 870
10512.41 836
10513.38 918
10514.34 921
10515.31 900
10516.28 852
10517.25 820
10518.22 919
10519.19 868
10520.15 888
10521.12 928
10522.09 848
10523.06 917
10524.03 955
10525.00 887
10525.97 955
10526.94 905
10527.90 891
10528.87 874
10529.84 860
10530.81 826
10531.78 893
10532.75 868
10533.72 873
10534.69 883
10535.66 894
10536.63 920
10537.59 942
10538.56 927
10539.53 938
10540.50 919
10541.47 911
10542.44 909
10543.41 897
10544.38 982
10545.35 946
10546.32 962
10547.29 940
10548.26 941
10549.23 904
10550.20 879
10551.17 937
10552.14 918
10553.11 891
10554.08 978
10555.05 922
10556.02 932
10556.99 926
10557.96 974
10558.93 1003
10559.90 1071
10560.87 1083
10561.84 1126
10562.81 1162
10563.78 1192
10564.75 1229
10565.72 1205
10566.69 1166
10567.66 1136
10568.63 1115
10569.61 1059
10570.58 1016
10571.55 1001
10572.52 1008
10573.49 920
10574.46 916
10575.43 1023
10576.40 940
10577.37 942
10578.34 942
10579.32 941
10580.29 902
10581.26 907
10582.23 945
10583.20 932
10584.17 978
10585.14 975
10586.11 983
10587.09 988
10588.06 985
10589.03 997
10590.00 1029
10590.97 916
10591.94 979
10592.92 984
10593.89 961
10594.86 974
10595.83 996
10596.80 999
10597.78 915
10598.75 922
10599.72 893
10600.69 896
10601.66 975
10602.64 899
10603.61 973
10604.58 963
10605.55 941
10606.53 1002
10607.50 953
10608.47 902
10609.44 908
10610.42 892
10611.39 904
10612.36 923
10613.33 907
10614.31 902
10615.28 938
10616.25 1025
10617.23 946
10618.20 956
10619.17 975
10620.15 946
10621.12 922
10622.09 989
10623.06 948
10624.04 952
10625.01 940
10625.98 942
10626.96 976
10627.93 1016
10628.90 994
10629.88 926
10630.85 912
10631.83 873
10632.80 898
10633.77 893
10634.75 917
10635.72 897
10636.69 936
10637.67 1009
10638.64 1049
10639.62 1087
10640.59 1126
10641.56 1177
10642.54 1138
10643.51 1077
10644.49 1089
10645.46 1085
10646.43 1043
10647.41 1074
10648.38 1017
10649.36 1016
10650.33 998
10651.31 973
10652.28 934
10653.26 940
10654.23 898
10655.20 934
10656.18 930
10657.15 913
10658.13 885
10659.10 896
10660.08 920
10661.05 906
10662.03 858
10663.00 954
10663.98 926
10664.95 865
10665.93 887
10666.90 910
10667.88 878
10668.86 892
10669.83 883
10670.81 957
10671.78 892
10672.76 909
10673.73 886
10674.71 930
10675.68 910
10676.66 889
10677.63 896
10678.61 869
10679.59 873
10680.56 960
10681.54 957
10682.51 909
10683.49 973
10684.47 967
10685.44 1004
10686.42 1082
10687.39 990
10688.37 1014
10689.35 949
10690.32 933
10691.30 926
10692.28 884
10693.25 860
10694.23 877
10695.20 1023
10696.18 845
10697.16 837
10698.13 889
10699.11 893
10700.09 865
10701.06 875
10702.04 827
10703.02 803
10704.00 821
10704.97 853
10705.95 855
10706.93 782
10707.90 857
10708.88 845
10709.86 880
10710.83 849
10711.81 871
10712.79 847
10713.77 805
10714.74 800
10715.72 814
10716.70 849
10717.68 889
10718.65 838
10719.63 821
10720.61 874
10721.59 821
10722.57 880
10723.54 919
10724.52 855
10725.50 815
10726.48 771
10727.45 800
10728.43 899
10729.41 875
10730.39 857
10731.37 793
10732.35 818
10733.32 837
10734.30 815
10735.28 776
10736.26 810
10737.24 822
10738.22 856
10739.19 825
10740.17 868
10741.15 900
10742.13 842
10743.11 786
10744.09 860
10745.07 844
10746.04 771
10747.02 842
10748.00 854
10748.98 809
10749.96 855
10750.94 829
10751.92 809
10752.90 851
10753.88 865
10754.86 817
10755.84 824
10756.81 819
10757.79 852
10758.77 889
10759.75 825
10760.73 837
10761.71 809
10762.69 794
10763.67 840
10764.65 823
10765.63 834
10766.61 844
10767.59 795
10768.57 775
10769.55 768
10770.53 806
10771.51 793
10772.49 829
10773.47 830
10774.45 797
10775.43 792
10776.41 855
10777.39 830
10778.37 806
10779.35 909
10780.33 867
10781.31 850
10782.29 890
10783.27 873
10784.25 915
10785.23 882
10786.21 831
10787.20 889
10788.18 848
10789.16 885
10790.14 858
10791.12 816
10792.10 795
10793.08 765
10794.06 846
10795.04 809
10796.02 865
10797.01 818
10797.99 828
10798.97 854
10799.95 797
10800.93 792
10801.91 818
10802.89 846
10803.87 864
10804.86 789
10805.84 825
10806.82 831
10807.80 840
10808.78 854
10809.76 892
10810.75 910
10811.73 900
10812.71 883
10813.69 903
10814.67 851
10815.66 847
10816.64 853
10817.62 830
10818.60 881
10819.58 853
10820.57 786
10821.55 815
10822.53 872
10823.51 853
10824.50 878
10825.48 897
10826.46 894
10827.44 847
10828.43 796
10829.41 837
10830.39 818
10831.37 799
10832.36 791
10833.34 803
10834.32 819
10835.30 839
10836.29 794
10837.27 813
10838.25 888
10839.24 859
10840.22 800
10841.20 812
10842.19 808
10843.17 878
10844.15 791
10845.14 785
10846.12 854
10847.10 870
10848.09 876
10849.07 875
10850.05 850
10851.04 823
10852.02 833
10853.00 872
10853.99 889
10854.97 897
10855.96 884
10856.94 896
10857.92 917
10858.91 856
10859.89 869
10860.88 919
10861.86 882
10862.84 871
10863.83 896
10864.81 871
10865.80 924
10866.78 963
10867.77 990
10868.75 914
10869.73 917
10870.72 926
10871.70 917
10872.69 981
10873.67 922
10874.66 975
10875.64 986
10876.63 948
10877.61 987
10878.60 1009
10879.58 1052
10880.57 1054
10881.55 969
10882.54 986
10883.52 943
10884.51 987
10885.49 944
10886.48 1026
10887.46 1089
10888.45 1019
10889.43 1034
10890.42 1050
10891.40 1074
10892.39 1026
10893.37 1004
10894.36 1094
10895.35 999
10896.33 1021
10897.32 1029
10898.30 996
10899.29 964
10900.27 954
10901.26 988
10902.25 1096
10903.23 1118
10904.22 1076
10905.20 1049
10906.19 1055
10907.18 1094
10908.16 1121
10909.15 1069
10910.14 1034
10911.12 1050
10912.11 1083
10913.09 1107
10914.08 1133
10915.07 1112
10916.05 1078
10917.04 1063
10918.03 1149
10919.01 1134
10920.00 1110
10920.99 1218
10921.97 1184
10922.96 1156
10923.95 1097
10924.94 1136
10925.92 1177
10926.91 1139
10927.90 1226
10928.88 1098
10929.87 1065
10930.86 1090
10931.85 1179
10932.83 1203
10933.82 1192
10934.81 1208
10935.79 1218
10936.78 1260
10937.77 1240
10938.76 1219
10939.75 1282
10940.73 1257
10941.72 1217
10942.71 1204
10943.70 1299
10944.68 1282
10945.67 1197
10946.66 1254
10947.65 1347
10948.64 1357
10949.62 1348
10950.61 1351
10951.60 1383
10952.59 1371
10953.58 1383
10954.56 1367
10955.55 1415
10956.54 1431
10957.53 1535
10958.52 1648
10959.51 1648
10960.50 1758
10961.48 1809
10962.47 1746
10963.46 1733
10964.45 1809
10965.44 1737
10966.43 1630
10967.42 1534
10968.41 1602
10969.39 1521
10970.38 1579
10971.37 1514
10972.36 1512
10973.35 1399
10974.34 1388
10975.33 1347
10976.32 1329
10977.31 1374
10978.30 1494
10979.29 1497
10980.28 1393
10981.27 1435
10982.26 1410
10983.25 1499
10984.23 1484
10985.22 1439
10986.21 1489
10987.20 1481
10988.19 1511
10989.18 1455
10990.17 1517
10991.16 1423
10992.15 1498
10993.14 1591
10994.13 1618
10995.12 1624
10996.11 1541
10997.10 1727
10998.09 1818
10999.08 1836
11000.08 1985
11001.07 2073
11002.06 2122
11003.05 2345
11004.04 2312
11005.03 2220
11006.02 2199
11007.01 2120
11008.00 1951
11008.99 1793
11009.98 1776
11010.97 1733
11011.96 1534
11012.95 1533
11013.94 1460
11014.94 1381
11015.93 1297
11016.92 1328
11017.91 1342
11018.90 1322
11019.89 1305
11020.88 1302
11021.87 1272
11022.87 1275
11023.86 1377
11024.85 1344
11025.84 1278
11026.83 1314
11027.82 1306
11028.82 1264
11029.81 1271
11030.80 1211
11031.79 1252
11032.78 1204
11033.77 1213
11034.77 1235
11035.76 1171
11036.75 1211
11037.74 1128
11038.73 1194
11039.73 1212
11040.72 1174
11041.71 1196
11042.70 1180
11043.70 1153
11044.69 1165
11045.68 1185
11046.67 1209
11047.67 1184
11048.66 1125
11049.65 1136
11050.64 1090
11051.64 1071
11052.63 1079
11053.62 1114
11054.61 1114
11055.61 1124
11056.60 1105
11057.59 1077
11058.59 1086
11059.58 1069
11060.57 1103
11061.56 1084
11062.56 1034
11063.55 1037
11064.54 1042
11065.54 1078
11066.53 1088
11067.52 1072
11068.52 1072
11069.51 1038
11070.51 1052
11071.50 1075
11072.49 1091
11073.49 1122
11074.48 1000
11075.47 1082
11076.47 1051
11077.46 1043
11078.45 1120
11079.45 1046
11080.44 1068
11081.44 1092
11082.43 1127
11083.43 1085
11084.42 1049
11085.41 1022
11086.41 1018
11087.40 1051
11088.40 1002
11089.39 1035
11090.39 1071
11091.38 1029
11092.37 1009
11093.37 1042
11094.36 1027
11095.36 1037
11096.35 1018
11097.35 977
11098.34 1021
11099.34 1066
11100.33 1020
11101.33 1058
11102.32 1013
11103.32 1002
11104.31 1049
11105.31 1028
11106.30 941
11107.30 961
11108.29 1054
11109.29 986
11110.28 951
11111.28 995
11112.27 1013
11113.27 1062
11114.26 990
11115.26 1043
11116.26 1028
11117.25 963
11118.25 952
11119.24 1001
11120.24 975
11121.23 961
11122.23 1057
11123.23 1055
11124.22 1011
11125.22 946
11126.21 1041
11127.21 1077
11128.21 968
11129.20 1046
11130.20 1028
11131.20 1048
11132.19 985
11133.19 951
11134.18 1056
11135.18 1038
11136.18 994
11137.17 1035
11138.17 1025
11139.17 974
11140.16 919
11141.16 892
11142.16 921
11143.15 975
11144.15 1017
11145.15 1018
11146.14 1000
11147.14 917
11148.14 965
11149.14 971
11150.13 1011
11151.13 953
11152.13 1012
11153.12 995
11154.12 1010
11155.12 1005
11156.12 1024
11157.11 988
11158.11 935
11159.11 983
11160.11 991
11161.10 1010
11162.10 950
11163.10 948
11164.10 941
11165.09 998
11166.09 991
11167.09 970
11168.09 977
11169.09 1033
11170.08 986
11171.08 925
11172.08 999
11173.08 1006
11174.08 1006
11175.07 973
11176.07 985
11177.07 989
11178.07 1032
11179.07 1008
11180.07 956
11181.07 1065
11182.06 1027
11183.06 1059
11184.06 1107
11185.06 1070
11186.06 1051
11187.06 1029
11188.06 978
11189.05 1022
11190.05 1052
11191.05 1065
11192.05 1074
11193.05 1077
11194.05 1008
11195.05 1119
11196.05 1041
11197.05 985
11198.05 1059
11199.05 1036
11200.05 1029
11201.04 979
11202.04 957
11203.04 994
11204.04 988
11205.04 1023
11206.04 972
11207.04 1030
11208.04 1034
11209.04 1058
11210.04 1056
11211.04 1081
11212.04 1033
11213.04 1091
11214.04 1045
11215.04 1121
11216.04 1069
11217.04 972
11218.04 978
11219.04 972
11220.04 920
11221.04 1009
11222.04 984
11223.04 997
11224.04 974
11225.04 920
11226.04 990
11227.04 926
11228.04 885
11229.05 1024
11230.05 1027
11231.05 903
11232.05 915
11233.05 894
11234.05 910
11235.05 911
11236.05 962
11237.05 975
11238.05 966
11239.05 945
11240.06 874
11241.06 922
11242.06 927
11243.06 918
11244.06 906
11245.06 954
11246.06 941
11247.06 904
11248.07 933
11249.07 1010
11250.07 999
11251.07 919
11252.07 936
11253.07 898
11254.08 943
11255.08 978
11256.08 960
11257.08 975
11258.08 997
11259.09 942
11260.09 962
11261.09 943
11262.09 938
11263.09 878
11264.10 916
11265.10 931
11266.10 965
11267.10 951
11268.11 992
11269.11 1012
11270.11 936
11271.11 967
11272.12 949
11273.12 959
11274.12 973
11275.12 1026
11276.13 981
11277.13 998
11278.13 1044
11279.13 1025
11280.14 996
11281.14 1028
11282.14 1086
11283.15 1052
11284.15 980
11285.15 1031
11286.16 1078
11287.16 1035
11288.16 970
11289.17 947
11290.17 1003
11291.17 1095
11292.18 1018
11293.18 908
11294.18 855
11295.19 930
11296.19 905
11297.19 919
11298.20 959
11299.20 884
11300.21 926
11301.21 987
11302.21 967
11303.22 865
11304.22 974
11305.23 922
11306.23 946
11307.23 976
11308.24 963
11309.24 972
11310.25 990
11311.25 921
11312.25 1003
11313.26 1045
11314.26 1033
11315.27 1071
11316.27 1080
11317.28 1071
11318.28 1107
11319.29 1018
11320.29 1092
11321.30 1044
11322.30 1001
11323.31 1010
11324.31 991
11325.32 966
11326.32 929
11327.33 972
11328.33 978
11329.34 911
11330.34 926
11331.35 920
11332.35 906
11333.36 893
11334.36 872
11335.37 939
11336.37 919
11337.38 900
11338.38 984
11339.39 868
11340.39 912
11341.40 967
11342.41 989
11343.41 1009
11344.42 969
11345.42 985
11346.43 933
11347.44 955
11348.44 963
11349.45 947
11350.45 911
11351.46 902
11352.47 900
11353.47 918
11354.48 903
11355.48 883
11356.49 908
11357.50 896
11358.50 896
11359.51 875
11360.52 874
11361.52 879
11362.53 827
11363.54 777
11364.54 853
11365.55 924
11366.56 860
11367.56 857
11368.57 842
11369.58 913
11370.58 905
11371.59 897
11372.60 899
11373.61 886
11374.61 858
11375.62 883
11376.63 880
11377.63 841
11378.64 838
11379.65 806
11380.66 860
11381.66 883
11382.67 863
11383.68 925
11384.69 894
11385.69 953
11386.70 924
11387.71 900
11388.72 830
11389.72 861
11390.73 891
11391.74 896
11392.75 902
11393.76 819
11394.76 883
11395.77 847
11396.78 887
11397.79 866
11398.80 912
11399.80 856
11400.81 937
11401.82 890
11402.83 836
11403.84 811
11404.85 906
11405.86 908
11406.86 904
11407.87 888
11408.88 934
11409.89 937
11410.90 825
11411.91 869
11412.92 817
11413.92 837
11414.93 839
11415.94 877
11416.95 829
11417.96 863
11418.97 845
11419.98 882
11420.99 924
11422.00 908
11423.01 929
11424.02 918
11425.03 978
11426.03 940
11427.04 865
11428.05 855
11429.06 870
11430.07 945
11431.08 967
11432.09 886
11433.10 910
11434.11 882
11435.12 923
11436.13 872
11437.14 884
11438.15 879
11439.16 877
11440.17 953
11441.18 914
11442.19 907
11443.20 875
11444.21 879
11445.22 945
11446.23 953
11447.24 968
11448.25 1016
11449.26 958
11450.27 911
11451.28 944
11452.30 878
11453.31 969
11454.32 964
11455.33 936
11456.34 1001
11457.35 1003
11458.36 992
11459.37 935
11460.38 986
11461.39 994
11462.40 962
11463.41 948
11464.43 989
11465.44 970
11466.45 947
11467.46 938
11468.47 977
11469.48 1025
11470.49 999
11471.50 992
11472.52 1044
11473.53 983
11474.54 981
11475.55 1025
11476.56 1020
11477.57 893
11478.59 940
11479.60 942
11480.61 1007
11481.62 1039
11482.63 988
11483.65 989
11484.66 916
11485.67 924
11486.68 993
11487.69 1011
11488.71 1006
11489.72 1013
11490.73 1021
11491.74 997
11492.75 1053
11493.77 988
11494.78 959
11495.79 977
11496.80 1092
11497.82 1095
11498.83 1069
11499.84 1035
11500.86 1032
11501.87 1035
11502.88 1052
11503.89 1049
11504.91 1078
11505.92 1037
11506.93 1039
11507.95 1078
11508.96 1087
11509.97 1101
11510.98 1074
11512.00 1049
11513.01 1134
11514.02 1120
11515.04 1079
11516.05 1056
11517.06 1123
11518.08 1036
11519.09 1067
11520.11 1046
11521.12 1041
11522.13 1044
11523.15 1079
11524.16 1089
11525.17 1053
11526.19 1073
11527.20 1097
11528.22 1112
11529.23 1147
11530.24 1159
11531.26 1110
11532.27 1186
11533.29 1114
11534.30 1112
11535.31 1192
11536.33 1157
11537.34 1141
11538.36 1186
11539.37 1235
11540.39 1244
11541.40 1222
11542.41 1196
11543.43 1167
11544.44 1206
11545.46 1214
11546.47 1193
11547.49 1221
11548.50 1242
11549.52 1207
11550.53 1218
11551.55 1243
11552.56 1292
11553.58 1329
11554.59 1315
11555.61 1291
11556.62 1392
11557.64 1315
11558.65 1325
11559.67 1382
11560.68 1350
11561.70 1347
11562.72 1297
11563.73 1322
11564.75 1332
11565.76 1381
11566.78 1376
11567.79 1397
11568.81 1441
11569.82 1430
11570.84 1438
11571.86 1477
11572.87 1453
11573.89 1503
11574.90 1503
11575.92 1506
11576.94 1581
11577.95 1638
11578.97 1635
11579.98 1627
11581.00 1665
11582.02 1705
11583.03 1757
11584.05 1829
11585.07 1845
11586.08 1824
11587.10 1889
11588.12 1985
11589.13 1949
11590.15 1956
11591.17 1919
11592.18 1983
11593.20 2095
11594.22 2155
11595.23 2233
11596.25 2384
11597.27 2509
11598.28 2667
11599.30 2821
11600.32 2928
11601.34 3127
11602.35 3211
11603.37 3341
11604.39 3262
11605.40 3185
11606.42 2961
11607.44 2992
11608.46 3012
11609.47 2854
11610.49 2595
11611.51 2560
11612.53 2479
11613.54 2436
11614.56 2393
11615.58 2467
11616.60 2383
11617.62 2453
11618.63 2476
11619.65 2653
11620.67 2562
11621.69 2664
11622.71 2532
11623.72 2678
11624.74 2703
11625.76 2749
11626.78 2752
11627.80 2685
11628.82 2937
11629.83 3174
11630.85 3517
11631.87 3623
11632.89 3971
11633.91 4287
11634.93 4600
11635.94 4896
11636.96 5025
11637.98 4940
11639.00 4775
11640.02 4728
11641.04 4341
11642.06 4046
11643.08 3653
11644.10 3338
11645.11 2932
11646.13 2788
11647.15 2524
11648.17 2393
11649.19 2389
11650.21 2335
11651.23 2213
11652.25 2127
11653.27 2103
11654.29 2021
11655.31 2037
11656.33 1989
11657.35 1983
11658.37 1935
11659.39 1850
11660.41 1831
11661.43 1859
11662.45 1810
11663.47 1781
11664.49 1790
11665.51 1784
11666.53 1783
11667.55 1816
11668.57 1824
11669.59 1828
11670.61 1814
11671.63 1755
11672.65 1838
11673.67 1773
11674.69 1876
11675.71 1804
11676.73 1726
11677.75 1786
11678.77 1764
11679.79 1740
11680.81 1699
11681.83 1619
11682.85 1679
11683.87 1583
11684.89 1554
11685.91 1568
11686.93 1492
11687.96 1538
11688.98 1505
11690.00 1426
11691.02 1466
11692.04 1504
11693.06 1498
11694.08 1474
11695.10 1434
11696.13 1466
11697.15 1518
11698.17 1479
11699.19 1516
11700.21 1475
11701.23 1512
11702.25 1564
11703.28 1563
11704.30 1586
11705.32 1560
11706.34 1543
11707.36 1465
11708.38 1553
11709.41 1628
11710.43 1621
11711.45 1594
11712.47 1593
11713.49 1604
11714.52 1514
11715.54 1527
11716.56 1613
11717.58 1552
11718.61 1586
11719.63 1632
11720.65 1718
11721.67 1596
11722.69 1560
11723.72 1564
11724.74 1621
11725.76 1578
11726.78 1507
11727.81 1543
11728.83 1485
11729.85 1418
11730.88 1436
11731.90 1506
11732.92 1503
11733.94 1497
11734.97 1441
11735.99 1446
11737.01 1370
11738.04 1352
11739.06 1397
11740.08 1474
11741.11 1425
11742.13 1305
11743.15 1314
11744.18 1334
11745.20 1343
11746.22 1318
11747.25 1251
11748.27 1368
11749.29 1393
11750.32 1377
11751.34 1325
11752.37 1307
11753.39 1309
11754.41 1295
11755.44 1317
11756.46 1334
11757.49 1270
11758.51 1249
11759.53 1256
11760.56 1227
11761.58 1199
11762.61 1208
11763.63 1213
11764.65 1141
11765.68 1212
11766.70 1157
11767.73 1139
11768.75 1189
11769.78 1172
11770.80 1140
11771.83 1211
11772.85 1227
11773.87 1194
11774.90 1200
11775.92 1126
11776.95 1195
11777.97 1174
11779.00 1212
11780.02 1137
11781.05 1164
11782.07 1141
11783.10 1154
11784.12 1132
11785.15 1078
11786.17 1104
11787.20 1156
11788.23 1189
11789.25 1194
11790.28 1150
11791.30 1131
11792.33 1052
11793.35 1065
11794.38 1121
11795.40 1138
11796.43 1145
11797.46 1150
11798.48 1187
11799.51 1065
11800.53 1056
11801.56 1059
11802.58 987
11803.61 1027
11804.64 1029
11805.66 1097
11806.69 1117
11807.72 1062
11808.74 1068
11809.77 1086
11810.79 1050
11811.82 1062
11812.85 1020
11813.87 1051
11814.90 985
11815.93 1016
11816.95 988
11817.98 997
11819.01 1045
11820.03 1074
11821.06 1146
11822.09 1057
11823.11 1045
11824.14 1114
11825.17 1129
11826.19 1068
11827.22 1070
11828.25 1085
11829.28 1069
11830.30 1072
11831.33 1159
11832.36 1129
11833.38 1081
11834.41 1096
11835.44 1003
11836.47 1054
11837.49 1057
11838.52 1042
11839.55 1101
11840.58 1106
11841.60 1024
11842.63 1009
11843.66 988
11844.69 999
11845.72 950
11846.74 1039
11847.77 1040
11848.80 995
11849.83 956
11850.85 950
11851.88 963
11852.91 957
11853.94 946
11854.97 1035
11856.00 993
11857.02 1010
11858.05 1004
11859.08 973
11860.11 988
11861.14 998
11862.17 998
11863.20 995
11864.22 1019
11865.25 1048
11866.28 1050
11867.31 1009
11868.34 1005
11869.37 1045
11870.40 1067
11871.43 1043
11872.45 1045
11873.48 1058
11874.51 1010
11875.54 1060
11876.57 1098
11877.60 1099
11878.63 1025
11879.66 1023
11880.69 1057
11881.72 1080
11882.75 1146
11883.78 1088
11884.81 1065
11885.84 1067
11886.86 1054
11887.89 1060
11888.92 1071
11889.95 1113
11890.98 1121
11892.01 1077
11893.04 1057
11894.07 1060
11895.10 1053
11896.13 1065
11897.16 1117
11898.19 1082
11899.22 1108
11900.25 1184
11901.28 1180
11902.31 1216
11903.34 1162
11904.38 1134
11905.41 1181
11906.44 1196
11907.47 1212
11908.50 1242
11909.53 1183
11910.56 1143
11911.59 1176
11912.62 1218
11913.65 1216
11914.68 1183
11915.71 1136
11916.74 1131
11917.77 1148
11918.81 1118
11919.84 1161
11920.87 1178
11921.90 1103
11922.93 1159
11923.96 1187
11924.99 1152
11926.02 1191
11927.06 1219
11928.09 1288
11929.12 1337
11930.15 1322
11931.18 1410
11932.21 1504
11933.24 1592
11934.28 1497
11935.31 1531
11936.34 1615
11937.37 1536
11938.40 1520
11939.43 1513
11940.47 1365
11941.50 1317
11942.53 1306
11943.56 1298
11944.60 1192
11945.63 1165
11946.66 1166
11947.69 1189
11948.72 1130
11949.76 1090
11950.79 1136
11951.82 1082
11952.85 1100
11953.89 1074
11954.92 1121
11955.95 1128
11956.98 1024
11958.02 1026
11959.05 1035
11960.08 1047
11961.12 1089
11962.15 985
11963.18 1053
11964.21 1055
11965.25 1032
11966.28 974
11967.31 1070
11968.35 1013
11969.38 999
11970.41 1066
11971.45 1070
11972.48 1054
11973.51 1053
11974.55 1081
11975.58 1056
11976.61 1025
11977.65 1107
11978.68 1094
11979.71 988
11980.75 1089
11981.78 1074
11982.82 1052
11983.85 991
11984.88 1001
11985.92 1054
11986.95 1006
11987.98 1033
11989.02 1028
11990.05 1028
11991.09 979
11992.12 1031
11993.16 1011
11994.19 1048
11995.22 1025
11996.26 1043
11997.29 1024
11998.33 1002
11999.36 1064
12000.40 1053
12001.43 967
12002.47 1019
12003.50 1084
12004.53 1057
12005.57 1135
12006.60 1102
12007.64 1139
12008.67 1152
12009.71 1134
12010.74 1115
12011.78 1147
12012.81 1135
12013.85 1105
12014.88 1059
12015.92 1088
12016.95 1126
12017.99 1164
12019.03 1181
12020.06 1240
12021.10 1207
12022.13 1177
12023.17 1162
12024.20 1169
12025.24 1159
12026.27 1189
12027.31 1332
12028.35 1258
12029.38 1172
12030.42 1213
12031.45 1147
12032.49 1143
12033.53 1129
12034.56 1131
12035.60 1171
12036.63 1159
12037.67 1140
12038.71 1178
12039.74 1104
12040.78 1205
12041.81 1193
12042.85 1180
12043.89 1192
12044.92 1172
12045.96 1178
12047.00 1268
12048.03 1144
12049.07 1167
12050.11 1264
12051.14 1240
12052.18 1180
12053.22 1140
12054.25 1231
12055.29 1244
12056.33 1282
12057.36 1232
12058.40 1179
12059.44 1141
12060.48 1141
12061.51 1232
12062.55 1203
12063.59 1282
12064.62 1255
12065.66 1217
12066.70 1252
12067.74 1249
12068.77 1343
12069.81 1229
12070.85 1209
12071.89 1253
12072.93 1316
12073.96 1265
12075.00 1257
12076.04 1267
12077.08 1261
12078.11 1277
12079.15 1285
12080.19 1217
12081.23 1263
12082.27 1219
12083.30 1287
12084.34 1238
12085.38 1208
12086.42 1222
12087.46 1343
12088.50 1341
12089.53 1345
12090.57 1305
12091.61 1317
12092.65 1295
12093.69 1374
12094.73 1340
12095.77 1310
12096.80 1409
12097.84 1441
12098.88 1442
12099.92 1563
12100.96 1478
12102.00 1516
12103.04 1579
12104.08 1591
12105.12 1591
12106.15 1643
12107.19 1649
12108.23 1665
12109.27 1564
12110.31 1631
12111.35 1629
12112.39 1624
12113.43 1453
12114.47 1474
12115.51 1364
12116.55 1289
12117.59 1262
12118.63 1193
12119.67 1187
12120.71 1211
12121.75 1204
12122.79 1188
12123.83 1148
12124.87 1178
12125.91 1268
12126.95 1208
12127.99 1172
12129.03 1188
12130.07 1140
12131.11 1070
12132.15 1104
12133.19 1120
12134.23 1070
12135.27 1135
12136.31 1080
12137.35 1108
12138.39 1101
12139.43 1044
12140.47 1098
12141.51 1092
12142.55 1127
12143.59 1175
12144.63 1098
12145.67 1092
12146.71 1113
12147.75 1028
12148.80 1053
12149.84 1005
12150.88 1120
12151.92 1088
12152.96 971
12154.00 997
12155.04 1035
12156.08 1057
12157.12 1080
12158.17 960
12159.21 968
12160.25 981
12161.29 1000
12162.33 952
12163.37 981
12164.42 979
12165.46 1003
12166.50 1029
12167.54 1046
12168.58 983
12169.62 954
12170.67 1051
12171.71 958
12172.75 994
12173.79 970
12174.83 995
12175.88 989
12176.92 960
12177.96 971
12179.00 1037
12180.04 1059
12181.09 1053
12182.13 1081
12183.17 1031
12184.21 993
12185.26 981
12186.30 963
12187.34 989
12188.38 1029
12189.43 1001
12190.47 976
12191.51 987
12192.56 965
12193.60 979
12194.64 1026
12195.68 994
12196.73 999
12197.77 995
12198.81 970
12199.86 1004
12200.90 1042
12201.94 1050
12202.99 1005
12204.03 1010
12205.07 1008
12206.12 1048
12207.16 1072
12208.20 1054
12209.25 949
12210.29 1009
12211.33 1043
12212.38 1040
12213.42 1025
12214.46 998
12215.51 955
12216.55 888
12217.60 948
12218.64 978
12219.68 1003
12220.73 968
12221.77 996
12222.82 984
12223.86 971
12224.90 961
12225.95 995
12226.99 1028
12228.04 1010
12229.08 905
12230.13 958
12231.17 969
12232.22 936
12233.26 1019
12234.30 1021
12235.35 991
12236.39 938
12237.44 934
12238.48 975
12239.53 984
12240.57 950
12241.62 905
12242.66 1003
12243.71 983
12244.75 897
12245.80 942
12246.84 998
12247.89 960
12248.93 947
12249.98 986
12251.02 1004
12252.07 947
12253.12 989
12254.16 1024
12255.21 909
12256.25 994
12257.30 956
12258.34 980
12259.39 970
12260.43 965
12261.48 910
12262.53 925
12263.57 934
12264.62 889
12265.66 900
12266.71 918
12267.76 935
12268.80 940
12269.85 928
12270.89 872
12271.94 863
12272.99 902
12274.03 925
12275.08 861
12276.13 868
12277.17 907
12278.22 924
12279.26 837
12280.31 868
12281.36 833
12282.40 889
12283.45 894
12284.50 874
12285.55 900
12286.59 871
12287.64 894
12288.69 846
12289.73 868
12290.78 897
12291.83 894
12292.87 863
12293.92 837
12294.97 869
12296.02 816
12297.06 858
12298.11 829
12299.16 887
12300.20 836
12301.25 817
12302.30 803
12303.35 840
12304.40 841
12305.44 809
12306.49 810
12307.54 852
12308.59 906
12309.63 945
12310.68 855
12311.73 913
12312.78 909
12313.83 922
12314.87 862
12315.92 867
12316.97 779
12318.02 791
12319.07 897
12320.11 870
12321.16 878
12322.21 861
12323.26 820
12324.31 824
12325.36 770
12326.40 833
12327.45 797
12328.50 811
12329.55 832
12330.60 849
12331.65 807
12332.70 844
12333.75 828
12334.79 797
12335.84 804
12336.89 813
12337.94 845
12338.99 757
12340.04 798
12341.09 813
12342.14 814
12343.19 809
12344.24 778
12345.29 755
12346.34 761
12347.39 775
12348.43 712
12349.48 799
12350.53 836
12351.58 852
12352.63 808
12353.68 812
12354.73 783
12355.78 801
12356.83 807
12357.88 823
12358.93 837
12359.98 804
12361.03 790
12362.08 797
12363.13 817
12364.18 825
12365.23 789
12366.28 816
12367.33 785
12368.38 785
12369.43 756
12370.48 793
12371.53 829
12372.58 826
12373.64 840
12374.69 778
12375.74 805
12376.79 869
12377.84 771
12378.89 789
12379.94 863
12380.99 805
12382.04 771
12383.09 799
12384.14 773
12385.19 864
12386.25 784
12387.30 817
12388.35 814
12389.40 831
12390.45 872
12391.50 820
12392.55 838
12393.60 797
12394.66 819
12395.71 822
12396.76 795
12397.81 838
12398.86 869
12399.91 892
12400.97 810
12402.02 821
12403.07 822
12404.12 839
12405.17 845
12406.22 786
12407.28 780
12408.33 819
12409.38 849
12410.43 809
12411.49 876
12412.54 914
12413.59 837
12414.64 818
12415.69 843
12416.75 893
12417.80 873
12418.85 852
12419.90 869
12420.96 850
12422.01 883
12423.06 894
12424.11 968
12425.17 867
12426.22 861
12427.27 845
12428.33 881
12429.38 792
12430.43 840
12431.48 837
12432.54 883
12433.59 906
12434.64 898
12435.70 856
12436.75 860
12437.80 932
12438.86 903
12439.91 801
12440.96 875
12442.02 859
12443.07 852
12444.12 880
12445.18 898
12446.23 848
12447.29 881
12448.34 865
12449.39 875
12450.45 867
12451.50 813
12452.55 910
12453.61 850
12454.66 791
12455.72 818
12456.77 869
12457.82 805
12458.88 874
12459.93 828
12460.99 850
12462.04 884
12463.10 904
12464.15 824
12465.20 840
12466.26 838
12467.31 817
12468.37 884
12469.42 866
12470.48 900
12471.53 938
12472.59 954
12473.64 929
12474.70 1011
12475.75 947
12476.81 853
12477.86 912
12478.92 972
12479.97 918
12481.03 959
12482.08 949
12483.14 1012
12484.19 969
12485.25 945
12486.30 974
12487.36 1021
12488.41 1003
12489.47 1049
12490.52 1015
12491.58 1058
12492.64 1226
12493.69 1252
12494.75 1273
12495.80 1330
12496.86 1398
12497.91 1448
12498.97 1481
12500.03 1394
12501.08 1410
12502.14 1328
12503.19 1350
12504.25 1288
12505.31 1235
12506.36 1192
12507.42 1106
12508.48 1175
12509.53 1131
12510.59 1064
12511.64 932
12512.70 953
12513.76 983
12514.81 971
12515.87 994
12516.93 1034
12517.98 962
12519.04 904
12520.10 975
12521.15 905
12522.21 896
12523.27 957
12524.33 1001
12525.38 885
12526.44 903
12527.50 917
12528.55 946
12529.61 959
12530.67 949
12531.72 969
12532.78 997
12533.84 932
12534.90 938
12535.95 927
12537.01 954
12538.07 909
12539.13 924
12540.18 948
12541.24 951
12542.30 957
12543.36 912
12544.42 952
12545.47 961
12546.53 906
12547.59 889
12548.65 899
12549.71 964
12550.76 918
12551.82 938
12552.88 933
12553.94 971
12555.00 982
12556.05 1038
12557.11 993
12558.17 980
12559.23 990
12560.29 1012
12561.35 1053
12562.40 974
12563.46 1006
12564.52 1109
12565.58 1080
12566.64 1077
12567.70 998
12568.76 1036
12569.82 1141
12570.88 1141
12571.93 1235
12572.99 1214
12574.05 1243
12575.11 1355
12576.17 1417
12577.23 1370
12578.29 1380
12579.35 1413
12580.41 1389
12581.47 1415
12582.53 1388
12583.59 1298
12584.65 1322
12585.70 1240
12586.76 1244
12587.82 1215
12588.88 1230
12589.94 1140
12591.00 1054
12592.06 1103
12593.12 992
12594.18 990
12595.24 1046
12596.30 1085
12597.36 1050
12598.42 991
12599.48 1014
12600.54 974
12601.60 989
12602.66 956
12603.72 972
12604.78 1002
12605.84 1000
12606.90 1002
12607.97 982
12609.03 986
12610.09 986
12611.15 1023
12612.21 1003
12613.27 1025
12614.33 1008
12615.39 959
12616.45 999
12617.51 1031
12618.57 1047
12619.63 1043
12620.69 1065
12621.76 1097
12622.82 1036
12623.88 1007
12624.94 1036
12626.00 1028
12627.06 1031
12628.12 1026
12629.18 1004
12630.25 971
12631.31 966
12632.37 922
12633.43 960
12634.49 992
12635.55 951
12636.62 919
12637.68 1003
12638.74 933
12639.80 974
12640.86 993
12641.92 946
12642.99 932
12644.05 1022
12645.11 973
12646.17 991
12647.23 990
12648.30 940
12649.36 991
12650.42 1013
12651.48 1061
12652.55 1137
12653.61 1052
12654.67 1025
12655.73 1111
12656.80 1074
12657.86 1178
12658.92 1113
12659.98 1116
12661.05 1128
12662.11 1079
12663.17 1094
12664.23 1083
12665.30 1124
12666.36 1089
12667.42 1086
12668.49 1061
12669.55 1023
12670.61 1052
12671.68 1102
12672.74 1081
12673.80 1070
12674.87 1044
12675.93 1029
12676.99 1086
12678.06 1040
12679.12 1009
12680.18 1052
12681.25 1046
12682.31 1012
12683.37 992
12684.44 1013
12685.50 1012
12686.57 1036
12687.63 1051
12688.69 1050
12689.76 1085
12690.82 1093
12691.88 1108
12692.95 1114
12694.01 1025
12695.08 1120
12696.14 1125
12697.21 1145
12698.27 1133
12699.33 1145
12700.40 1171
12701.46 1160
12702.53 1174
12703.59 1125
12704.66 1135
12705.72 1156
12706.79 1113
12707.85 1105
12708.92 1090
12709.98 1128
12711.04 1108
12712.11 1090
12713.17 1137
12714.24 1089
12715.30 1091
12716.37 1133
12717.43 1052
12718.50 1069
12719.56 1036
12720.63 1048
12721.70 1071
12722.76 1151
12723.83 1066
12724.89 1020
12725.96 1090
12727.02 1026
12728.09 1024
12729.15 1017
12730.22 1048
12731.28 1058
12732.35 1105
12733.42 1018
12734.48 1025
12735.55 950
12736.61 947
12737.68 965
12738.75 944
12739.81 996
12740.88 996
12741.94 988
12743.01 1038
12744.08 966
12745.14 969
12746.21 987
12747.28 925
12748.34 933
12749.41 1005
12750.47 972
12751.54 928
12752.61 904
12753.67 945
12754.74 891
12755.81 879
12756.87 886
12757.94 923
12759.01 920
12760.07 890
12761.14 894
12762.21 886
12763.28 884
12764.34 841
12765.41 827
12766.48 878
12767.54 901
12768.61 870
12769.68 864
12770.75 847
12771.81 857
12772.88 868
12773.95 840
12775.02 899
12776.08 816
12777.15 874
12778.22 879
12779.29 812
12780.35 819
12781.42 814
12782.49 846
12783.56 828
12784.63 814
12785.69 842
12786.76 851
12787.83 910
12788.90 848
12789.97 843
12791.03 834
12792.10 855
12793.17 863
12794.24 850
12795.31 781
12796.38 780
12797.44 820
12798.51 852
12799.58 774
12800.65 744
12801.72 762
12802.79 802
12803.86 831
12804.92 841
12805.99 793
12807.06 795
12808.13 801
12809.20 807
12810.27 829
12811.34 743
12812.41 805
12813.48 801
12814.55 762
12815.61 763
12816.68 811
12817.75 797
12818.82 830
12819.89 785
12820.96 818
12822.03 782
12823.10 810
12824.17 810
12825.24 750
12826.31 778
12827.38 711
12828.45 752
12829.52 774
12830.59 804
12831.66 816
12832.73 796
12833.80 790
12834.87 813
12835.94 744
12837.01 778
12838.08 778
12839.15 766
12840.22 771
12841.29 787
12842.36 779
12843.43 733
12844.50 721
12845.57 712
12846.64 831
12847.71 771
12848.78 730
12849.85 749
12850.92 717
12851.99 783
12853.06 749
12854.14 711
12855.21 780
12856.28 788
12857.35 805
12858.42 743
12859.49 764
12860.56 777
12861.63 732
12862.70 685
12863.77 675
12864.85 687
12865.92 741
12866.99 688
12868.06 702
12869.13 735
12870.20 690
12871.27 723
12872.35 781
12873.42 736
12874.49 746
12875.56 742
12876.63 704
12877.70 713
12878.78 639
12879.85 675
12880.92 708
12881.99 668
12883.06 685
12884.14 676
12885.21 658
12886.28 709
12887.35 691
12888.43 718
12889.50 685
12890.57 686
12891.64 695
12892.71 715
12893.79 699
12894.86 718
12895.93 649
12897.00 630
12898.08 695
12899.15 689
12900.22 662
12901.30 682
12902.37 677
12903.44 684
12904.51 640
12905.59 634
12906.66 652
12907.73 673
12908.81 693
12909.88 728
12910.95 628
12912.03 692
12913.10 686
12914.17 658
12915.25 661
12916.32 671
12917.39 643
12918.47 632
12919.54 642
12920.61 642
12921.69 654
12922.76 675
12923.83 688
12924.91 624
12925.98 643
12927.06 641
12928.13 671
12929.20 647
12930.28 660
12931.35 647
12932.43 666
12933.50 664
12934.57 617
12935.65 607
12936.72 642
12937.80 657
12938.87 612
12939.95 643
12941.02 625
12942.09 652
12943.17 659
12944.24 724
12945.32 716
12946.39 651
12947.47 677
12948.54 633
12949.62 643
12950.69 709
12951.77 666
12952.84 634
12953.92 637
12954.99 633
12956.07 660
12957.14 685
12958.22 688
12959.29 633
12960.37 657
12961.44 686
12962.52 612
12963.59 643
12964.67 632
12965.74 673
12966.82 661
12967.90 619
12968.97 644
12970.05 617
12971.12 642
12972.20 610
12973.27 578
12974.35 634
12975.43 693
12976.50 694
12977.58 699
12978.65 695
12979.73 705
12980.81 676
12981.88 675
12982.96 637
12984.03 634
12985.11 612
12986.19 639
12987.26 643
12988.34 604
12989.42 627
12990.49 692
12991.57 702
12992.65 661
12993.72 615
12994.80 664
12995.88 643
12996.95 670
12998.03 608
12999.11 664
13000.18 707
13001.26 677
13002.34 667
13003.41 648
13004.49 687
13005.57 629
13006.65 624
13007.72 633
13008.80 654
13009.88 679
13010.95 706
13012.03 701
13013.11 694
13014.19 669
13015.26 646
13016.34 677
13017.42 670
13018.50 657
13019.58 670
13020.65 704
13021.73 633
13022.81 630
13023.89 723
13024.96 703
13026.04 735
13027.12 721
13028.20 728
13029.28 720
13030.35 692
13031.43 614
13032.51 623
13033.59 653
13034.67 654
13035.75 645
13036.82 623
13037.90 700
13038.98 727
13040.06 647
13041.14 636
13042.22 654
13043.30 622
13044.37 616
13045.45 734
13046.53 731
13047.61 702
13048.69 634
13049.77 699
13050.85 665
13051.93 677
13053.01 621
13054.09 634
13055.16 673
13056.24 666
13057.32 656
13058.40 709
13059.48 689
13060.56 648
13061.64 670
13062.72 704
13063.80 679
13064.88 713
13065.96 720
13067.04 655
13068.12 624
13069.20 667
13070.28 648
13071.36 689
13072.44 681
13073.52 670
13074.60 702
13075.68 650
13076.76 649
13077.84 597
13078.92 649
13080.00 658
13081.08 682
13082.16 663
13083.24 634
13084.32 640
13085.40 613
13086.48 638
13087.56 629
13088.64 622
13089.72 621
13090.80 612
13091.88 636
13092.96 657
13094.05 619
13095.13 639
13096.21 617
13097.29 649
13098.37 627
13099.45 652
13100.53 686
13101.61 663
13102.69 676
13103.77 667
13104.86 641
13105.94 663
13107.02 670
13108.10 669
13109.18 645
13110.26 631
13111.34 647
13112.43 630
13113.51 624
13114.59 572
13115.67 606
13116.75 622
13117.83 655
13118.92 655
13120.00 602
13121.08 622
13122.16 666
13123.24 604
13124.33 604
13125.41 638
13126.49 660
13127.57 619
13128.65 604
13129.74 618
13130.82 608
13131.90 643
13132.98 669
13134.07 614
13135.15 638
13136.23 655
13137.31 635
13138.40 647
13139.48 636
13140.56 614
13141.64 677
13142.73 631
13143.81 690
13144.89 612
13145.98 607
13147.06 672
13148.14 691
13149.23 653
13150.31 595
13151.39 618
13152.47 684
13153.56 655
13154.64 669
13155.72 626
13156.81 652
13157.89 699
13158.97 650
13160.06 635
13161.14 665
13162.23 671
13163.31 599
13164.39 694
13165.48 698
13166.56 627
13167.64 613
13168.73 694
13169.81 686
13170.90 701
13171.98 633
13173.06 675
13174.15 697
13175.23 601
13176.32 636
13177.40 645
13178.48 677
13179.57 662
13180.65 663
13181.74 617
13182.82 616
13183.91 610
13184.99 656
13186.08 665
13187.16 648
13188.25 668
13189.33 624
13190.42 629
13191.50 649
13192.58 612
13193.67 634
13194.75 656
13195.84 621
13196.92 658
13198.01 652
13199.09 648
13200.18 659
13201.27 654
13202.35 615
13203.44 636
13204.52 652
13205.61 675
13206.69 677
13207.78 660
13208.86 678
13209.95 681
13211.03 661
13212.12 680
13213.21 604
13214.29 678
13215.38 709
13216.46 711
13217.55 682
13218.63 655
13219.72 675
13220.81 707
13221.89 665
13222.98 651
13224.07 662
13225.15 683
13226.24 639
13227.32 631
13228.41 633
13229.50 680
13230.58 667
13231.67 647
13232.76 726
13233.84 665
13234.93 711
13236.02 735
13237.10 638
13238.19 642
13239.28 674
13240.36 698
13241.45 684
13242.54 679
13243.62 669
13244.71 677
13245.80 682
13246.89 701
13247.97 676
13249.06 642
13250.15 714
13251.23 678
13252.32 685
13253.41 711
13254.50 723
13255.58 679
13256.67 707
13257.76 709
13258.85 702
13259.93 678
13261.02 650
13262.11 733
13263.20 765
13264.28 677
13265.37 735
13266.46 723
13267.55 699
13268.64 750
13269.72 729
13270.81 760
13271.90 754
13272.99 743
13274.08 741
13275.17 725
13276.25 709
13277.34 728
13278.43 785
13279.52 769
13280.61 779
13281.70 795
13282.78 797
13283.87 799
13284.96 840
13286.05 829
13287.14 741
13288.23 759
13289.32 819
13290.41 809
13291.49 833
13292.58 822
13293.67 780
13294.76 804
13295.85 806
13296.94 809
13298.03 816
13299.12 793
13300.21 801
13301.30 818
13302.39 878
13303.48 810
13304.57 805
13305.66 800
13306.74 853
13307.83 863
13308.92 894
13310.01 841
13311.10 855
13312.19 867
13313.28 811
13314.37 860
13315.46 908
13316.55 865
13317.64 906
13318.73 863
13319.82 885
13320.91 875
13322.00 870
13323.09 905
13324.18 856
13325.27 809
13326.36 798
13327.45 868
13328.55 824
13329.64 792
13330.73 836
13331.82 814
13332.91 848
13334.00 859
13335.09 860
13336.18 809
13337.27 876
13338.36 809
13339.45 828
13340.54 845
13341.63 777
13342.73 859
13343.82 857
13344.91 832
13346.00 856
13347.09 912
13348.18 851
13349.27 836
13350.36 939
13351.46 871
13352.55 828
13353.64 821
13354.73 857
13355.82 824
13356.91 901
13358.00 953
13359.10 926
13360.19 933
13361.28 934
13362.37 984
13363.46 957
13364.56 945
13365.65 922
13366.74 984
13367.83 1017
13368.92 972
13370.02 1005
13371.11 1016
13372.20 1012
13373.29 993
13374.38 1049
13375.48 1016
13376.57 953
13377.66 883
13378.75 856
13379.85 865
13380.94 847
13382.03 900
13383.13 936
13384.22 923
13385.31 849
13386.40 887
13387.50 886
13388.59 845
13389.68 868
13390.78 859
13391.87 847
13392.96 828
13394.05 813
13395.15 797
13396.24 845
13397.33 802
13398.43 830
13399.52 842
13400.61 866
13401.71 797
13402.80 846
13403.89 847
13404.99 814
13406.08 837
13407.18 808
13408.27 802
13409.36 816
13410.46 820
13411.55 817
13412.64 884
13413.74 845
13414.83 800
13415.93 820
13417.02 804
13418.12 851
13419.21 856
13420.30 806
13421.40 823
13422.49 876
13423.59 845
13424.68 824
13425.78 807
13426.87 818
13427.96 772
13429.06 803
13430.15 758
13431.25 804
13432.34 840
13433.44 835
13434.53 781
13435.63 780
13436.72 800
13437.82 865
13438.91 863
13440.01 815
13441.10 772
13442.20 802
13443.29 828
13444.39 856
13445.48 816
13446.58 766
13447.67 794
13448.77 831
13449.86 808
13450.96 860
13452.06 826
13453.15 814
13454.25 903
13455.34 946
13456.44 876
13457.53 862
13458.63 903
13459.73 890
13460.82 869
13461.92 894
13463.01 870
13464.11 847
13465.20 875
13466.30 815
13467.40 842
13468.49 895
13469.59 923
13470.69 906
13471.78 900
13472.88 896
13473.98 898
13475.07 954
13476.17 897
13477.26 863
13478.36 897
13479.46 902
13480.55 870
13481.65 903
13482.75 937
13483.84 990
13484.94 878
13486.04 881
13487.14 929
13488.23 949
13489.33 953
13490.43 888
13491.52 927
13492.62 953
13493.72 929
13494.82 1031
13495.91 928
13497.01 939
13498.11 978
13499.20 1040
13500.30 1053
13501.40 1071
13502.50 1080
13503.60 1128
13504.69 1158
13505.79 1071
13506.89 1083
13507.99 1093
13509.08 1126
13510.18 1067
13511.28 963
13512.38 1024
13513.48 1054
13514.57 1025
13515.67 1001
13516.77 912
13517.87 909
13518.97 908
13520.06 891
13521.16 907
13522.26 842
13523.36 819
13524.46 847
13525.56 834
13526.66 868
13527.75 879
13528.85 866
13529.95 807
13531.05 823
13532.15 844
13533.25 820
13534.35 845
13535.45 832
13536.54 810
13537.64 744
13538.74 768
13539.84 827
13540.94 807
13542.04 864
13543.14 866
13544.24 816
13545.34 773
13546.44 809
13547.54 798
13548.64 810
13549.74 776
13550.83 799
13551.93 792
13553.03 852
13554.13 774
13555.23 787
13556.33 742
13557.43 767
13558.53 872
13559.63 764
13560.73 739
13561.83 751
13562.93 750
13564.03 697
13565.13 751
13566.23 794
13567.33 755
13568.43 729
13569.53 725
13570.63 710
13571.73 715
13572.84 701
13573.94 743
13575.04 742
13576.14 758
13577.24 729
13578.34 737
13579.44 694
13580.54 739
13581.64 757
13582.74 735
13583.84 748
13584.94 774
13586.04 780
13587.14 772
13588.25 760
13589.35 706
13590.45 772
13591.55 756
13592.65 761
13593.75 763
13594.85 708
13595.95 744
13597.06 753
13598.16 738
13599.26 749
13600.36 814
13601.46 783
13602.56 809
13603.67 752
13604.77 752
13605.87 806
13606.97 801
13608.07 725
13609.17 787
13610.28 804
13611.38 762
13612.48 804
13613.58 778
13614.68 824
13615.79 822
13616.89 852
13617.99 864
13619.09 818
13620.20 763
13621.30 773
13622.40 853
13623.50 843
13624.61 781
13625.71 767
13626.81 808
13627.91 853
13629.02 831
13630.12 883
13631.22 813
13632.33 780
13633.43 744
13634.53 768
13635.63 816
13636.74 842
13637.84 868
13638.94 797
13640.05 866
13641.15 792
13642.25 810
13643.36 814
13644.46 759
13645.56 770
13646.67 788
13647.77 779
13648.87 845
13649.98 812
13651.08 774
13652.18 778
13653.29 762
13654.39 725
13655.50 803
13656.60 781
13657.70 728
13658.81 760
13659.91 743
13661.02 778
13662.12 744
13663.22 714
13664.33 700
13665.43 791
13666.54 744
13667.64 705
13668.74 684
13669.85 720
13670.95 781
13672.06 768
13673.16 761
13674.27 731
13675.37 778
13676.48 733
13677.58 665
13678.69 638
13679.79 697
13680.90 809
13682.00 776
13683.10 781
13684.21 775
13685.31 777
13686.42 752
13687.52 782
13688.63 726
13689.74 697
13690.84 753
13691.95 742
13693.05 742
13694.16 703
13695.26 700
13696.37 697
13697.47 733
13698.58 759
13699.68 759
13700.79 700
13701.90 756
13703.00 774
13704.11 792
13705.21 783
13706.32 699
13707.42 679
13708.53 727
13709.64 719
13710.74 717
13711.85 753
13712.95 815
13714.06 775
13715.17 743
13716.27 738
13717.38 774
13718.49 766
13719.59 738
13720.70 790
13721.81 772
13722.91 801
13724.02 803
13725.12 807
13726.23 822
13727.34 821
13728.44 818
13729.55 803
13730.66 798
13731.77 836
13732.87 832
13733.98 796
13735.09 819
13736.19 811
13737.30 805
13738.41 863
13739.51 885
13740.62 828
13741.73 791
13742.84 815
13743.94 815
13745.05 877
13746.16 873
13747.27 844
13748.37 866
13749.48 883
13750.59 905
13751.70 834
13752.80 937
13753.91 926
13755.02 929
13756.13 926
13757.24 979
13758.34 966
13759.45 934
13760.56 866
13761.67 955
13762.78 950
13763.88 944
13764.99 968
13766.10 1110
13767.21 1011
13768.32 1002
13769.43 1082
13770.53 1068
13771.64 1097
13772.75 1134
13773.86 1123
13774.97 1183
13776.08 1127
13777.19 1180
13778.29 1295
13779.40 1197
13780.51 1123
13781.62 1175
13782.73 1118
13783.84 1044
13784.95 1007
13786.06 1068
13787.17 1051
13788.28 1042
13789.38 1018
13790.49 964
13791.60 935
13792.71 962
13793.82 976
13794.93 998
13796.04 1031
13797.15 1079
13798.26 1018
13799.37 1041
13800.48 1069
13801.59 1061
13802.70 1061
13803.81 1114
13804.92 1119
13806.03 1038
13807.14 1078
13808.25 1100
13809.36 1136
13810.47 1136
13811.58 1060
13812.69 1058
13813.80 1000
13814.91 984
13816.02 943
13817.13 971
13818.24 984
13819.35 910
13820.46 902
13821.57 919
13822.68 895
13823.79 930
13824.90 898
13826.01 878
13827.12 832
13828.24 895
13829.35 891
13830.46 884
13831.57 918
13832.68 896
13833.79 930
13834.90 862
13836.01 869
13837.12 878
13838.23 842
13839.35 855
13840.46 868
13841.57 855
13842.68 830
13843.79 842
13844.90 807
13846.01 765
13847.13 802
13848.24 891
13849.35 860
13850.46 850
13851.57 864
13852.68 832
13853.80 802
13854.91 818
13856.02 848
13857.13 902
13858.24 844
13859.36 886
13860.47 869
13861.58 866
13862.69 846
13863.80 864
13864.92 903
13866.03 884
13867.14 858
13868.25 875
13869.37 828
13870.48 835
13871.59 855
13872.70 885
13873.82 856
13874.93 833
13876.04 884
13877.15 913
13878.27 849
13879.38 803
13880.49 822
13881.61 878
13882.72 845
13883.83 833
13884.94 854
13886.06 840
13887.17 951
13888.28 945
13889.40 886
13890.51 954
13891.62 925
13892.74 896
13893.85 907
13894.96 889
13896.08 936
13897.19 932
13898.30 963
13899.42 951
13900.53 917
13901.65 923
13902.76 981
13903.87 941
13904.99 882
13906.10 873
13907.21 906
13908.33 907
13909.44 958
13910.56 865
13911.67 824
13912.79 865
13913.90 829
13915.01 831
13916.13 857
13917.24 840
13918.36 825
13919.47 780
13920.59 785
13921.70 807
13922.81 831
13923.93 780
13925.04 810
13926.16 843
13927.27 831
13928.39 815
13929.50 787
13930.62 811
13931.73 801
13932.85 769
13933.96 784
13935.08 825
13936.19 787
13937.31 865
13938.42 831
13939.54 823
13940.65 792
13941.77 819
13942.88 743
13944.00 775
13945.12 756
13946.23 830
13947.35 775
13948.46 762
13949.58 763
13950.69 804
13951.81 760
13952.93 785
13954.04 740
13955.16 731
13956.27 775
13957.39 773
13958.50 807
13959.62 802
13960.74 817
13961.85 766
13962.97 735
13964.09 760
13965.20 734
13966.32 695
13967.43 684
13968.55 811
13969.67 737
13970.78 837
13971.90 865
13973.02 836
13974.13 849
13975.25 820
13976.37 748
13977.48 772
13978.60 771
13979.72 726
13980.83 806
13981.95 704
13983.07 702
13984.19 745
13985.30 757
13986.42 752
13987.54 695
13988.65 724
13989.77 746
13990.89 719
13992.01 724
13993.12 731
13994.24 751
13995.36 812
13996.48 793
13997.59 763
13998.71 804
13999.83 723
14000.95 778
14002.06 751
14003.18 705
14004.30 748
14005.42 790
14006.54 769
14007.65 761
14008.77 703
14009.89 745
14011.01 749
14012.13 772
14013.24 758
14014.36 730
14015.48 740
14016.60 745
14017.72 786
14018.84 817
14019.95 730
14021.07 754
14022.19 800
14023.31 814
14024.43 762
14025.55 710
14026.67 794
14027.79 785
14028.90 730
14030.02 761
14031.14 775
14032.26 754
14033.38 810
14034.50 810
14035.62 741
14036.74 729
14037.86 701
14038.98 774
14040.09 763
14041.21 772
14042.33 830
14043.45 843
14044.57 850
14045.69 786
14046.81 828
14047.93 853
14049.05 828
14050.17 730
14051.29 834
14052.41 820
14053.53 794
14054.65 797
14055.77 796
14056.89 849
14058.01 853
14059.13 836
14060.25 843
14061.37 791
14062.49 874
14063.61 885
14064.73 835
14065.85 857
14066.97 869
14068.09 854
14069.21 877
14070.33 896
14071.45 874
14072.57 857
14073.69 912
14074.81 914
14075.94 911
14077.06 921
14078.18 854
14079.30 921
14080.42 989
14081.54 978
14082.66 917
14083.78 971
14084.90 968
14086.02 1033
14087.14 1001
14088.27 984
14089.39 1035
14090.51 1040
14091.63 1043
14092.75 1063
14093.87 1046
14094.99 1030
14096.12 1040
14097.24 1091
14098.36 1090
14099.48 1075
14100.60 1059
14101.72 1163
14102.85 1137
14103.97 1158
14105.09 1176
14106.21 1157
14107.33 1123
14108.46 1143
14109.58 1060
14110.70 973
14111.82 954
14112.94 941
14114.07 930
14115.19 897
14116.31 984
14117.43 889
14118.56 919
14119.68 859
14120.80 893
14121.92 897
14123.05 852
14124.17 916
14125.29 851
14126.41 843
14127.54 865
14128.66 833
14129.78 834
14130.90 904
14132.03 824
14133.15 902
14134.27 858
14135.40 857
14136.52 838
14137.64 818
14138.77 878
14139.89 878
14141.01 792
14142.14 781
14143.26 822
14144.38 847
14145.51 835
14146.63 861
14147.75 789
14148.88 825
14150.00 781
14151.12 864
14152.25 847
14153.37 791
14154.50 821
14155.62 826
14156.74 815
14157.87 804
14158.99 819
14160.12 822
14161.24 791
14162.36 846
14163.49 856
14164.61 790
14165.74 705
14166.86 761
14167.99 770
14169.11 729
14170.23 810
14171.36 879
14172.48 823
14173.61 817
14174.73 799
14175.86 742
14176.98 743
14178.11 797
14179.23 823
14180.36 857
14181.48 771
14182.61 792
14183.73 780
14184.86 777
14185.98 773
14187.11 804
14188.23 775
14189.36 760
14190.48 800
14191.61 777
14192.73 772
14193.86 741
14194.98 757
14196.11 753
14197.24 740
14198.36 742
14199.49 743
14200.61 767
14201.74 726
14202.86 724
14203.99 737
14205.12 741
14206.24 751
14207.37 695
14208.49 748
14209.62 746
14210.75 705
14211.87 688
14213.00 692
14214.12 676
14215.25 736
14216.38 711
14217.50 691
14218.63 678
14219.76 713
14220.88 700
14222.01 721
14223.14 695
14224.26 715
14225.39 703
14226.52 647
14227.64 667
14228.77 696
14229.90 680
14231.02 685
14232.15 753
14233.28 687
14234.40 728
14235.53 720
14236.66 637
14237.78 664
14238.91 678
14240.04 658
14241.17 657
14242.29 725
14243.42 700
14244.55 646
14245.68 635
14246.80 615
14247.93 666
14249.06 692
14250.19 662
14251.31 682
14252.44 667
14253.57 651
14254.70 659
14255.83 657
14256.95 670
14258.08 643
14259.21 638
14260.34 688
14261.47 666
14262.59 624
14263.72 647
14264.85 655
14265.98 641
14267.11 663
14268.23 661
14269.36 592
14270.49 575
14271.62 618
14272.75 633
14273.88 613
14275.01 659
14276.13 681
14277.26 660
14278.39 722
14279.52 628
14280.65 618
14281.78 655
14282.91 684
14284.04 627
14285.17 585
14286.29 623
14287.42 578
14288.55 612
14289.68 621
14290.81 593
14291.94 600
14293.07 609
14294.20 674
14295.33 651
14296.46 616
14297.59 601
14298.72 603
14299.85 612
14300.98 606
14302.11 586
14303.24 558
14304.37 590
14305.50 587
14306.63 608
14307.76 600
14308.89 608
14310.02 599
14311.15 573
14312.28 565
14313.41 577
14314.54 597
14315.67 608
14316.80 551
14317.93 601
14319.06 554
14320.19 581
14321.32 554
14322.45 557
14323.58 533
14324.71 572
14325.84 570
14326.97 565
14328.10 530
14329.23 576
14330.36 573
14331.49 563
14332.63 557
14333.76 552
14334.89 550
14336.02 608
14337.15 608
14338.28 547
14339.41 547
14340.54 562
14341.67 573
14342.81 588
14343.94 587
14345.07 589
14346.20 592
14347.33 575
14348.46 608
14349.59 593
14350.73 544
14351.86 603
14352.99 592
14354.12 574
14355.25 532
14356.39 558
14357.52 611
14358.65 539
14359.78 525
14360.91 484
14362.05 530
14363.18 585
14364.31 558
14365.44 530
14366.57 492
14367.71 501
14368.84 529
14369.97 521
14371.10 530
14372.24 502
14373.37 544
14374.50 559
14375.63 516
14376.77 559
14377.90 546
14379.03 577
14380.16 540
14381.30 521
14382.43 534
14383.56 541
14384.70 517
14385.83 508
14386.96 532
14388.10 577
14389.23 651
14390.36 583
14391.49 573
14392.63 535
14393.76 551
14394.89 534
14396.03 551
14397.16 542
14398.30 520
14399.43 511
14400.56 563
14401.70 536
14402.83 547
14403.96 540
14405.10 534
14406.23 557
14407.37 536
14408.50 543
14409.63 537
14410.77 578
14411.90 533
14413.04 547
14414.17 536
14415.30 531
14416.44 580
14417.57 589
14418.71 536
14419.84 523
14420.98 549
14422.11 549
14423.24 553
14424.38 559
14425.51 571
14426.65 551
14427.78 528
14428.92 556
14430.05 525
14431.19 531
14432.32 570
14433.46 544
14434.59 573
14435.73 553
14436.86 565
14438.00 536
14439.13 622
14440.27 585
14441.40 563
14442.54 592
14443.67 563
14444.81 547
14445.94 575
14447.08 594
14448.21 604
14449.35 602
14450.49 546
14451.62 549
14452.76 587
14453.89 530
14455.03 545
14456.16 487
14457.30 567
14458.44 527
14459.57 575
14460.71 590
14461.84 526
14462.98 538
14464.12 564
14465.25 538
14466.39 545
14467.52 526
14468.66 496
14469.80 550
14470.93 551
14472.07 570
14473.21 538
14474.34 544
14475.48 554
14476.62 558
14477.75 563
14478.89 560
14480.03 525
14481.16 512
14482.30 553
14483.44 570
14484.57 518
14485.71 542
14486.85 533
14487.98 562
14489.12 511
14490.26 521
14491.40 523
14492.53 541
14493.67 524
14494.81 533
14495.94 552
14497.08 524
14498.22 478
14499.36 545
14500.49 543
14501.63 532
14502.77 537
14503.91 575
14505.05 546
14506.18 512
14507.32 474
14508.46 523
14509.60 564
14510.73 547
14511.87 527
14513.01 559
14514.15 554
14515.29 569
14516.43 585
14517.56 543
14518.70 534
14519.84 547
14520.98 570
14522.12 558
14523.25 517
14524.39 546
14525.53 538
14526.67 566
14527.81 545
14528.95 567
14530.09 555
14531.23 579
14532.36 639
14533.50 596
14534.64 568
14535.78 528
14536.92 551
14538.06 529
14539.20 546
14540.34 531
14541.48 543
14542.62 535
14543.75 616
14544.89 528
14546.03 595
14547.17 575
14548.31 549
14549.45 549
14550.59 538
14551.73 554
14552.87 598
14554.01 602
14555.15 589
14556.29 599
14557.43 594
14558.57 593
14559.71 585
14560.85 578
14561.99 600
14563.13 620
14564.27 574
14565.41 598
14566.55 671
14567.69 630
14568.83 633
14569.97 583
14571.11 601
14572.25 674
14573.39 595
14574.53 565
14575.67 610
14576.81 662
14577.95 592
14579.09 620
14580.23 641
14581.37 590
14582.52 641
14583.66 627
14584.80 674
14585.94 671
14587.08 638
14588.22 658
14589.36 708
14590.50 665
14591.64 635
14592.78 629
14593.93 695
14595.07 651
14596.21 633
14597.35 646
14598.49 695
14599.63 672
14600.77 676
14601.92 676
14603.06 639
14604.20 689
14605.34 690
14606.48 678
14607.62 761
14608.77 685
14609.91 716
14611.05 714
14612.19 759
14613.33 692
14614.47 748
14615.62 740
14616.76 731
14617.90 730
14619.04 740
14620.19 718
14621.33 715
14622.47 780
14623.61 797
14624.76 817
14625.90 757
14627.04 801
14628.18 841
14629.33 812
14630.47 847
14631.61 864
14632.75 880
14633.90 878
14635.04 880
14636.18 863
14637.32 855
14638.47 878
14639.61 882
14640.75 870
14641.90 882
14643.04 913
14644.18 887
14645.33 918
14646.47 812
14647.61 797
14648.76 769
14649.90 770
14651.04 759
14652.19 762
14653.33 711
14654.47 701
14655.62 675
14656.76 716
14657.90 710
14659.05 717
14660.19 740
14661.34 711
14662.48 676
14663.62 668
14664.77 680
14665.91 690
14667.06 707
14668.20 741
14669.34 629
14670.49 677
14671.63 713
14672.78 734
14673.92 742
14675.07 658
14676.21 696
14677.35 725
14678.50 731
14679.64 686
14680.79 616
14681.93 644
14683.08 659
14684.22 636
14685.37 663
14686.51 628
14687.66 638
14688.80 617
14689.95 643
14691.09 664
14692.24 625
14693.38 640
14694.53 640
14695.67 605
14696.82 596
14697.96 613
14699.11 641
14700.25 622
14701.40 626
14702.54 611
14703.69 691
14704.84 668
14705.98 641
14707.13 658
14708.27 637
14709.42 641
14710.56 613
14711.71 615
14712.86 678
14714.00 648
14715.15 644
14716.29 580
14717.44 605
14718.59 676
14719.73 683
14720.88 655
14722.02 631
14723.17 639
14724.32 615
14725.46 639
14726.61 636
14727.76 626
14728.90 658
14730.05 622
14731.20 666
14732.34 684
14733.49 649
14734.64 699
14735.78 650
14736.93 653
14738.08 675
14739.22 689
14740.37 682
14741.52 714
14742.66 687
14743.81 686
14744.96 735
14746.11 711
14747.25 671
14748.40 698
14749.55 694
14750.69 703
14751.84 754
14752.99 734
14754.14 759
14755.28 690
14756.43 781
14757.58 765
14758.73 743
14759.87 734
14761.02 742
14762.17 749
14763.32 774
14764.47 808
14765.61 782
14766.76 815
14767.91 759
14769.06 784
14770.21 792
14771.35 857
14772.50 881
14773.65 841
14774.80 845
14775.95 856
14777.10 848
14778.24 838
14779.39 881
14780.54 915
14781.69 913
14782.84 925
14783.99 953
14785.14 976
14786.28 969
14787.43 985
14788.58 996
14789.73 950
14790.88 996
14792.03 1046
14793.18 1105
14794.33 1014
14795.48 990
14796.62 1010
14797.77 1081
14798.92 1071
14800.07 1054
14801.22 1116
14802.37 1099
14803.52 1042
14804.67 1032
14805.82 1027
14806.97 955
14808.12 917
14809.27 959
14810.42 951
14811.57 902
14812.72 917
14813.87 867
14815.02 812
14816.17 789
14817.32 803
14818.47 840
14819.62 877
14820.77 774
14821.92 767
14823.07 820
14824.22 737
14825.37 776
14826.52 749
14827.67 779
14828.82 775
14829.97 795
14831.12 763
14832.27 762
14833.42 697
14834.57 703
14835.72 701
14836.87 657
14838.02 632
14839.17 716
14840.33 693
14841.48 677
14842.63 663
14843.78 647
14844.93 632
14846.08 626
14847.23 662
14848.38 588
14849.53 605
14850.68 620
14851.84 626
14852.99 593
14854.14 616
14855.29 626
14856.44 578
14857.59 618
14858.74 579
14859.90 641
14861.05 609
14862.20 655
14863.35 628
14864.50 610
14865.65 618
14866.81 659
14867.96 566
14869.11 577
14870.26 623
14871.41 558
14872.57 596
14873.72 610
14874.87 562
14876.02 578
14877.18 615
14878.33 615
14879.48 573
14880.63 577
14881.79 601
14882.94 567
14884.09 566
14885.24 591
14886.40 611
14887.55 600
14888.70 572
14889.85 626
14891.01 675
14892.16 589
14893.31 536
14894.47 581
14895.62 527
14896.77 557
14897.92 610
14899.08 551
14900.23 625
14901.38 575
14902.54 575
14903.69 592
14904.84 570
14906.00 583
14907.15 614
14908.30 611
14909.46 638
14910.61 592
14911.76 577
14912.92 612
14914.07 614
14915.23 591
14916.38 620
14917.53 567
14918.69 618
14919.84 604
14921.00 579
14922.15 648
14923.30 632
14924.46 590
14925.61 620
14926.77 640
14927.92 577
14929.07 538
14930.23 600
14931.38 636
14932.54 620
14933.69 586
14934.85 603
14936.00 639
14937.16 583
14938.31 572
14939.46 605
14940.62 566
14941.77 599
14942.93 660
14944.08 613
14945.24 623
14946.39 602
14947.55 617
14948.70 645
14949.86 620
14951.01 589
14952.17 562
14953.32 620
14954.48 615
14955.63 570
14956.79 610
14957.95 618
14959.10 607
14960.26 587
14961.41 571
14962.57 584
14963.72 586
14964.88 593
14966.03 594
14967.19 613
14968.35 571
14969.50 556
14970.66 567
14971.81 555
14972.97 595
14974.13 569
14975.28 550
14976.44 545
14977.59 523
14978.75 537
14979.91 549
14981.06 575
14982.22 502
14983.38 544
14984.53 557
14985.69 579
14986.85 573
14988.00 552
14989.16 544
14990.32 513
14991.47 496
14992.63 545
14993.79 499
14994.94 549
14996.10 487
14997.26 529
14998.41 483
14999.57 521
15000.73 567
15001.88 512
15003.04 505
15004.20 489
15005.36 495
15006.51 531
15007.67 543
15008.83 505
15009.99 450
15011.14 453
15012.30 480
15013.46 465
15014.62 472
15015.77 492
15016.93 482
15018.09 482
15019.25 457
15020.40 482
15021.56 497
15022.72 500
15023.88 511
15025.04 480
15026.19 478
15027.35 477
15028.51 467
15029.67 469
15030.83 449
15031.98 462
15033.14 447
15034.30 481
15035.46 486
15036.62 448
15037.78 449
15038.94 491
15040.09 434
15041.25 447
15042.41 446
15043.57 485
15044.73 479
15045.89 473
15047.05 462
15048.21 455
15049.36 451
15050.52 452
15051.68 424
15052.84 455
15054.00 466
15055.16 435
15056.32 439
15057.48 417
15058.64 436
15059.80 500
15060.96 459
15062.12 460
15063.27 414
15064.43 430
15065.59 421
15066.75 420
15067.91 426
15069.07 446
15070.23 431
15071.39 447
15072.55 441
15073.71 416
15074.87 423
15076.03 426
15077.19 399
15078.35 458
15079.51 468
15080.67 388
15081.83 471
15082.99 434
15084.15 459
15085.31 440
15086.47 452
15087.63 412
15088.79 436
15089.96 391
15091.12 394
15092.28 419
15093.44 404
15094.60 415
15095.76 445
15096.92 457
15098.08 426
15099.24 422
15100.40 410
15101.56 450
15102.72 436
15103.88 422
15105.05 428
15106.21 437
15107.37 409
15108.53 404
15109.69 368
15110.85 413
15112.01 419
15113.17 446
15114.34 498
15115.50 470
15116.66 475
15117.82 445
15118.98 409
15120.14 400
15121.31 393
15122.47 409
15123.63 462
15124.79 424
15125.95 417
15127.11 414
15128.28 411
15129.44 394
15130.60 419
15131.76 411
15132.93 436
15134.09 452
15135.25 427
15136.41 411
15137.57 427
15138.74 452
15139.90 444
15141.06 425
15142.22 395
15143.39 385
15144.55 423
15145.71 419
15146.87 394
15148.04 392
15149.20 368
15150.36 418
15151.53 454
15152.69 413
15153.85 421
15155.01 434
15156.18 458
15157.34 411
15158.50 453
15159.67 438
15160.83 409
15161.99 429
15163.16 397
15164.32 443
15165.48 431
15166.65 425
15167.81 416
15168.97 463
15170.14 414
15171.30 444
15172.47 459
15173.63 449
15174.79 433
15175.96 404
15177.12 432
15178.28 467
15179.45 470
15180.61 443
15181.78 418
15182.94 490
15184.10 439
15185.27 446
15186.43 414
15187.60 435
15188.76 448
15189.93 415
15191.09 456
15192.25 440
15193.42 474
15194.58 483
15195.75 457
15196.91 499
15198.08 457
15199.24 442
15200.41 459
15201.57 494
15202.74 452
15203.90 426
15205.07 401
15206.23 441
15207.40 455
15208.56 422
15209.73 483
15210.89 464
15212.06 436
15213.22 435
15214.39 446
15215.55 468
15216.72 477
15217.88 459
15219.05 465
15220.22 441
15221.38 435
15222.55 476
15223.71 451
15224.88 462
15226.04 475
15227.21 510
15228.37 480
15229.54 447
15230.71 527
15231.87 482
15233.04 486
15234.20 502
15235.37 497
15236.54 480
15237.70 482
15238.87 510
15240.04 477
15241.20 515
15242.37 492
15243.53 519
15244.70 497
15245.87 481
15247.03 424
15248.20 462
15249.37 484
15250.53 494
15251.70 483
15252.87 429
15254.03 482
15255.20 438
15256.37 457
15257.54 444
15258.70 440
15259.87 492
15261.04 479
15262.20 469
15263.37 474
15264.54 450
15265.71 443
15266.87 439
15268.04 411
15269.21 489
15270.37 464
15271.54 453
15272.71 434
15273.88 425
15275.05 407
15276.21 423
15277.38 413
15278.55 431
15279.72 442
15280.88 465
15282.05 443
15283.22 461
15284.39 467
15285.56 418
15286.72 423
15287.89 463
15289.06 472
15290.23 395
15291.40 421
15292.56 411
15293.73 472
15294.90 462
15296.07 462
15297.24 455
15298.41 415
15299.58 419
15300.74 451
15301.91 427
15303.08 450
15304.25 438
15305.42 426
15306.59 436
15307.76 453
15308.93 417
15310.09 414
15311.26 424
15312.43 406
15313.60 459
15314.77 474
15315.94 428
15317.11 439
15318.28 443
15319.45 467
15320.62 470
15321.79 422
15322.96 410
15324.13 439
15325.30 428
15326.46 461
15327.63 403
15328.80 432
15329.97 420
15331.14 451
15332.31 456
15333.48 443
15334.65 421
15335.82 415
15336.99 450
15338.16 449
15339.33 412
15340.50 430
15341.67 385
15342.84 424
15344.01 429
15345.18 442
15346.35 441
15347.53 431
15348.70 399
15349.87 397
15351.04 414
15352.21 443
15353.38 438
15354.55 453
15355.72 481
15356.89 428
15358.06 464
15359.23 411
15360.40 414
15361.57 386
15362.74 407
15363.92 401
15365.09 449
15366.26 424
15367.43 403
15368.60 417
15369.77 410
15370.94 425
15372.11 428
15373.29 430
15374.46 433
15375.63 444
15376.80 417
15377.97 428
15379.14 465
15380.31 416
15381.49 409
15382.66 426
15383.83 421
15385.00 418
15386.17 462
15387.35 423
15388.52 423
15389.69 460
15390.86 441
15392.03 472
15393.21 460
15394.38 420
15395.55 447
15396.72 453
15397.89 452
15399.07 524
15400.24 484
15401.41 493
15402.58 436
15403.76 439
15404.93 448
15406.10 423
15407.28 355
15408.45 411
15409.62 436
15410.79 452
15411.97 424
15413.14 365
15414.31 424
15415.49 450
15416.66 388
15417.83 404
15419.00 415
15420.18 388
15421.35 399
15422.52 391
15423.70 416
15424.87 452
15426.04 412
15427.22 456
15428.39 454
15429.56 434
15430.74 420
15431.91 403
15433.09 405
15434.26 422
15435.43 416
15436.61 436
15437.78 379
15438.95 397
15440.13 401
15441.30 441
15442.48 403
15443.65 420
15444.82 408
15446.00 407
15447.17 406
15448.35 420
15449.52 447
15450.70 413
15451.87 407
15453.04 427
15454.22 455
15455.39 444
15456.57 405
15457.74 430
15458.92 482
15460.09 435
15461.27 409
15462.44 392
15463.62 414
15464.79 418
15465.97 376
15467.14 375
15468.32 411
15469.49 412
15470.67 448
15471.84 423
15473.02 423
15474.19 375
15475.37 402
15476.54 431
15477.72 389
15478.89 393
15480.07 400
15481.24 418
15482.42 431
15483.60 405
15484.77 400
15485.95 426
15487.12 420
15488.30 405
15489.47 394
15490.65 402
15491.83 426
15493.00 404
15494.18 415
15495.35 390
15496.53 400
15497.71 436
15498.88 432
15500.06 438
15501.24 410
15502.41 417
15503.59 414
15504.76 397
15505.94 375
15507.12 440
15508.29 398
15509.47 378
15510.65 411
15511.82 417
15513.00 402
15514.18 396
15515.35 388
15516.53 384
15517.71 407
15518.88 420
15520.06 427
15521.24 416
15522.42 424
15523.59 409
15524.77 367
15525.95 369
15527.12 395
15528.30 411
15529.48 416
15530.66 407
15531.83 426
15533.01 408
15534.19 431
15535.37 420
15536.54 438
15537.72 409
15538.90 431
15540.08 448
15541.25 458
15542.43 450
15543.61 410
15544.79 426
15545.97 411
15547.14 444
15548.32 421
15549.50 407
15550.68 428
15551.86 435
15553.04 410
15554.21 474
15555.39 429
15556.57 451
15557.75 394
15558.93 408
15560.11 428
15561.28 406
15562.46 421
15563.64 440
15564.82 439
15566.00 467
15567.18 412
15568.36 431
15569.54 467
15570.71 444
15571.89 461
15573.07 399
15574.25 396
15575.43 451
15576.61 439
15577.79 463
15578.97 433
15580.15 445
15581.33 440
15582.51 447
15583.69 450
15584.86 437
15586.04 434
15587.22 441
15588.40 443
15589.58 451
15590.76 444
15591.94 433
15593.12 476
15594.30 481
15595.48 467
15596.66 432
15597.84 437
15599.02 405
15600.20 457
15601.38 448
15602.56 448
15603.74 502
15604.92 537
15606.10 486
15607.28 491
15608.46 511
15609.64 468
15610.82 453
15612.00 502
15613.18 473
15614.37 498
15615.55 487
15616.73 537
15617.91 535
15619.09 478
15620.27 531
15621.45 478
15622.63 479
15623.81 456
15624.99 535
15626.17 464
15627.35 484
15628.54 491
15629.72 509
15630.90 482
15632.08 556
15633.26 551
15634.44 544
15635.62 521
15636.80 485
15637.99 489
15639.17 522
15640.35 487
15641.53 522
15642.71 513
15643.89 538
15645.08 500
15646.26 595
15647.44 600
15648.62 538
15649.80 520
15650.98 516
15652.17 577
15653.35 625
15654.53 570
15655.71 550
15656.90 544
15658.08 519
15659.26 508
15660.44 540
15661.62 540
15662.81 552
15663.99 561
15665.17 579
15666.35 531
15667.54 559
15668.72 602
15669.90 557
15671.08 555
15672.27 539
15673.45 538
15674.63 572
15675.82 584
15677.00 568
15678.18 590
15679.37 557
15680.55 541
15681.73 585
15682.91 580
15684.10 559
15685.28 556
15686.46 567
15687.65 582
15688.83 566
15690.01 554
15691.20 556
15692.38 567
15693.57 592
15694.75 542
15695.93 573
15697.12 578
15698.30 569
15699.48 559
15700.67 567
15701.85 544
15703.04 551
15704.22 522
15705.40 538
15706.59 566
15707.77 581
15708.96 636
15710.14 616
15711.32 618
15712.51 660
15713.69 674
15714.88 637
15716.06 659
15717.25 640
15718.43 685
15719.61 690
15720.80 650
15721.98 702
15723.17 650
15724.35 617
15725.54 681
15726.72 632
15727.91 633
15729.09 624
15730.28 631
15731.46 596
15732.65 617
15733.83 671
15735.02 670
15736.20 647
15737.39 658
15738.57 605
15739.76 637
15740.94 674
15742.13 626
15743.32 660
15744.50 628
15745.69 631
15746.87 623
15748.06 629
15749.24 676
15750.43 623
15751.61 614
15752.80 617
15753.99 690
15755.17 696
15756.36 647
15757.54 615
15758.73 624
15759.92 652
15761.10 636
15762.29 618
15763.47 635
15764.66 654
15765.85 653
15767.03 655
15768.22 649
15769.41 612
15770.59 651
15771.78 626
15772.97 626
15774.15 583
15775.34 586
15776.53 614
15777.71 600
15778.90 653
15780.09 619
15781.27 585
15782.46 624
15783.65 628
15784.83 599
15786.02 584
15787.21 586
15788.40 605
15789.58 594
15790.77 605
15791.96 549
15793.14 558
15794.33 586
15795.52 540
15796.71 592
15797.89 584
15799.08 585
15800.27 551
15801.46 622
15802.64 551
15803.83 569
15805.02 566
15806.21 537
15807.40 568
15808.58 518
15809.77 493
15810.96 468
15812.15 481
15813.34 508
15814.52 541
15815.71 557
15816.90 512
15818.09 500
15819.28 495
15820.47 541
15821.65 506
15822.84 511
15824.03 525
15825.22 445
15826.41 474
15827.60 503
15828.79 538
15829.97 485
15831.16 473
15832.35 488
15833.54 548
15834.73 488
15835.92 473
15837.11 486
15838.30 536
15839.49 544
15840.67 488
15841.86 454
15843.05 486
15844.24 522
15845.43 555
15846.62 511
15847.81 526
15849.00 502
15850.19 468
15851.38 483
15852.57 489
15853.76 460
15854.95 470
15856.14 509
15857.33 480
15858.52 507
15859.71 496
15860.90 438
15862.09 462
15863.28 496
15864.47 507
15865.66 497
15866.85 504
15868.04 485
15869.23 496
15870.42 476
15871.61 545
15872.80 515
15873.99 484
15875.18 488
15876.37 481
15877.56 507
15878.75 491
15879.94 486
15881.13 511
15882.32 484
15883.51 517
15884.70 535
15885.89 489
15887.08 479
15888.28 533
15889.47 544
15890.66 529
15891.85 543
15893.04 552
15894.23 508
15895.42 496
15896.61 530
15897.80 481
15899.00 510
15900.19 479
15901.38 452
15902.57 493
15903.76 510
15904.95 519
15906.14 478
15907.34 544
15908.53 545
15909.72 549
15910.91 469
15912.10 481
15913.30 458
15914.49 520
15915.68 520
15916.87 530
15918.06 522
15919.26 536
15920.45 540
15921.64 544
15922.83 510
15924.02 551
15925.22 564
15926.41 557
15927.60 537
15928.79 488
15929.99 485
15931.18 531
15932.37 543
15933.56 467
15934.76 487
15935.95 542
15937.14 535
15938.33 535
15939.53 503
15940.72 506
15941.91 511
15943.11 491
15944.30 490
15945.49 510
15946.69 447
15947.88 484
15949.07 482
15950.26 457
15951.46 447
15952.65 445
15953.84 473
15955.04 480
15956.23 476
15957.43 501
15958.62 429
15959.81 427
15961.01 463
15962.20 434
15963.39 463
15964.59 500
15965.78 478
15966.97 458
15968.17 460
15969.36 418
15970.56 397
15971.75 415
15972.94 421
15974.14 454
15975.33 387
15976.53 417
15977.72 438
15978.92 408
15980.11 402
15981.30 426
15982.50 412
15983.69 415
15984.89 406
15986.08 413
15987.28 415
15988.47 399
15989.67 408
15990.86 428
15992.06 436
15993.25 415
15994.45 425
15995.64 380
15996.84 413
15998.03 377
15999.23 388
16000.42 423
16001.62 389
16002.81 357
16004.01 357
16005.20 405
16006.40 440
16007.59 399
16008.79 414
16009.98 431
16011.18 421
16012.38 381
16013.57 379
16014.77 392
16015.96 430
16017.16 401
16018.35 407
16019.55 411
16020.75 395
16021.94 414
16023.14 398
16024.33 341
16025.53 382
16026.73 397
16027.92 388
16029.12 388
16030.31 361
16031.51 348
16032.71 352
16033.90 355
16035.10 383
16036.30 372
16037.49 368
16038.69 435
16039.89 427
16041.08 419
16042.28 395
16043.48 420
16044.67 347
16045.87 357
16047.07 408
16048.26 354
16049.46 401
16050.66 380
16051.85 361
16053.05 408
16054.25 393
16055.45 384
16056.64 370
16057.84 382
16059.04 421
16060.23 445
16061.43 395
16062.63 399
16063.83 415
16065.02 389
16066.22 392
16067.42 365
16068.62 397
16069.82 375
16071.01 404
16072.21 363
16073.41 364
16074.61 381
16075.80 368
16077.00 378
16078.20 388
16079.40 379
16080.60 348
16081.79 403
16082.99 382
16084.19 324
16085.39 361
16086.59 358
16087.79 375
16088.98 356
16090.18 342
16091.38 355
16092.58 367
16093.78 344
16094.98 357
16096.18 378
16097.37 367
16098.57 330
16099.77 346
16100.97 342
16102.17 336
16103.37 322
16104.57 304
16105.77 353
16106.97 365
16108.17 355
16109.36 378
16110.56 346
16111.76 349
16112.96 390
16114.16 371
16115.36 354
16116.56 338
16117.76 344
16118.96 333
16120.16 379
16121.36 342
16122.56 365
16123.76 351
16124.96 361
16126.16 376
16127.36 382
16128.56 377
16129.76 331
16130.96 329
16132.16 347
16133.36 375
16134.56 360
16135.76 359
16136.96 368
16138.16 350
16139.36 309
16140.56 337
16141.76 359
16142.96 391
16144.16 334
16145.36 323
16146.56 333
16147.76 336
16148.96 379
16150.16 394
16151.36 374
16152.57 376
16153.77 325
16154.97 321
16156.17 318
16157.37 339
16158.57 369
16159.77 380
16160.97 358
16162.17 341
16163.37 338
16164.58 353
16165.78 301
16166.98 357
16168.18 381
16169.38 348
16170.58 340
16171.78 359
16172.99 345
16174.19 328
16175.39 317
16176.59 349
16177.79 346
16178.99 354
16180.20 347
16181.40 334
16182.60 353
16183.80 316
16185.00 348
16186.21 405
16187.41 356
16188.61 373
16189.81 348
16191.02 351
16192.22 367
16193.42 339
16194.62 349
16195.82 391
16197.03 399
16198.23 375
16199.43 402
16200.63 339
16201.84 328
16203.04 341
16204.24 340
16205.45 382
16206.65 355
16207.85 344
16209.05 355
16210.26 370
16211.46 358
16212.66 365
16213.87 393
16215.07 401
16216.27 390
16217.48 410
16218.68 408
16219.88 342
16221.09 402
16222.29 389
16223.49 362
16224.70 377
16225.90 382
16227.10 369
16228.31 414
16229.51 359
16230.71 357
16231.92 358
16233.12 406
16234.33 363
16235.53 360
16236.73 372
16237.94 382
16239.14 365
16240.35 381
16241.55 400
16242.75 357
16243.96 404
16245.16 381
16246.37 400
16247.57 412
16248.78 401
16249.98 399
16251.18 410
16252.39 424
16253.59 409
16254.80 391
16256.00 368
16257.21 372
16258.41 385
16259.62 367
16260.82 391
16262.03 414
16263.23 419
16264.44 423
16265.64 396
16266.85 433
16268.05 403
16269.26 414
16270.46 448
16271.67 414
16272.87 408
16274.08 398
16275.28 411
16276.49 419
16277.69 400
16278.90 375
16280.11 408
16281.31 431
16282.52 420
16283.72 405
16284.93 442
16286.13 392
16287.34 439
16288.55 470
16289.75 439
16290.96 420
16292.16 408
16293.37 421
16294.58 442
16295.78 448
16296.99 401
16298.19 423
16299.40 462
16300.61 456
16301.81 426
16303.02 388
16304.23 459
16305.43 473
16306.64 471
16307.85 423
16309.05 448
16310.26 490
16311.47 427
16312.67 409
16313.88 426
16315.09 419
16316.29 471
16317.50 461
16318.71 449
16319.91 446
16321.12 468
16322.33 474
16323.54 470
16324.74 394
16325.95 417
16327.16 436
16328.36 456
16329.57 456
16330.78 457
16331.99 420
16333.19 457
16334.40 433
16335.61 408
16336.82 433
16338.02 411
16339.23 414
16340.44 420
16341.65 411
16342.86 401
16344.06 402
16345.27 410
16346.48 425
16347.69 401
16348.90 433
16350.10 394
16351.31 376
16352.52 367
16353.73 401
16354.94 381
16356.15 374
16357.35 393
16358.56 400
16359.77 360
16360.98 344
16362.19 367
16363.40 351
16364.61 376
16365.81 350
16367.02 353
16368.23 331
16369.44 364
16370.65 338
16371.86 351
16373.07 386
16374.28 347
16375.49 340
16376.69 339
16377.90 335
16379.11 386
16380.32 347
16381.53 345
16382.74 368
16383.95 367
16385.16 393
16386.37 378
16387.58 365
16388.79 392
16390.00 350
16391.21 378
16392.42 390
16393.63 371
16394.84 362
16396.05 398
16397.26 382
16398.47 367
16399.68 365
16400.89 362
16402.10 330
16403.31 355
16404.52 361
16405.73 337
16406.94 348
16408.15 376
16409.36 366
16410.57 343
16411.78 346
16412.99 313
16414.20 318
16415.41 343
16416.62 355
16417.83 341
16419.04 306
16420.25 330
16421.46 342
16422.68 353
16423.89 353
16425.10 369
16426.31 352
16427.52 337
16428.73 326
16429.94 342
16431.15 336
16432.36 366
16433.57 336
16434.79 340
16436.00 342
16437.21 324
16438.42 344
16439.63 352
16440.84 381
16442.05 320
16443.27 326
16444.48 321
16445.69 329
16446.90 348
16448.11 346
16449.33 360
16450.54 327
16451.75 348
16452.96 342
16454.17 310
16455.39 338
16456.60 328
16457.81 352
16459.02 343
16460.23 315
16461.45 324
16462.66 345
16463.87 331
16465.08 326
16466.30 308
16467.51 326
16468.72 332
16469.93 319
16471.15 296
16472.36 318
16473.57 310
16474.78 345
16476.00 336
16477.21 327
16478.42 333
16479.64 357
16480.85 340
16482.06 325
16483.27 324
16484.49 334
16485.70 339
16486.91 318
16488.13 308
16489.34 307
16490.55 341
16491.77 332
16492.98 323
16494.19 327
16495.41 312
16496.62 296
16497.84 289
16499.05 317
16500.26 306
16501.48 340
16502.69 325
16503.90 307
16505.12 324
16506.33 333
16507.55 333
16508.76 322
16509.97 310
16511.19 314
16512.40 328
16513.62 318
16514.83 334
16516.04 320
16517.26 305
16518.47 310
16519.69 298
16520.90 264
16522.12 309
16523.33 309
16524.55 308
16525.76 328
16526.98 314
16528.19 321
16529.40 348
16530.62 337
16531.83 320
16533.05 346
16534.26 317
16535.48 310
16536.69 358
16537.91 326
16539.12 316
16540.34 321
16541.56 335
16542.77 321
16543.99 345
16545.20 320
16546.42 315
16547.63 346
16548.85 321
16550.06 303
16551.28 343
16552.49 314
16553.71 359
16554.93 358
16556.14 315
16557.36 318
16558.57 345
16559.79 312
16561.00 262
16562.22 313
16563.44 340
16564.65 327
16565.87 336
16567.09 344
16568.30 319
16569.52 330
16570.73 329
16571.95 327
16573.17 316
16574.38 356
16575.60 353
16576.82 343
16578.03 359
16579.25 367
16580.47 329
16581.68 331
16582.90 337
16584.12 331
16585.33 319
16586.55 324
16587.77 335
16588.98 359
16590.20 363
16591.42 330
16592.64 316
16593.85 312
16595.07 311
16596.29 324
16597.50 322
16598.72 333
16599.94 334
16601.16 309
16602.37 312
16603.59 329
16604.81 325
16606.03 345
16607.24 343
16608.46 312
16609.68 304
16610.90 332
16612.12 303
16613.33 308
16614.55 275
16615.77 331
16616.99 301
16618.20 331
16619.42 317
16620.64 295
16621.86 309
16623.08 286
16624.30 275
16625.51 272
16626.73 339
16627.95 313
16629.17 347
16630.39 285
16631.61 299
16632.83 282
16634.04 290
16635.26 294
16636.48 303
16637.70 324
16638.92 344
16640.14 314
16641.36 308
16642.58 320
16643.79 340
16645.01 323
16646.23 283
16647.45 286
16648.67 290
16649.89 308
16651.11 306
16652.33 287
16653.55 302
16654.77 317
16655.99 318
16657.21 301
16658.43 294
16659.65 307
16660.86 291
16662.08 297
16663.30 300
16664.52 327
16665.74 333
16666.96 340
16668.18 313
16669.40 304
16670.62 296
16671.84 323
16673.06 359
16674.28 311
16675.50 295
16676.72 302
16677.94 302
16679.16 301
16680.38 307
16681.61 316
16682.83 333
16684.05 339
16685.27 312
16686.49 301
16687.71 292
16688.93 329
16690.15 307
16691.37 320
16692.59 329
16693.81 330
16695.03 315
16696.25 341
16697.47 329
16698.70 330
16699.92 325
16701.14 332
16702.36 312
16703.58 296
16704.80 324
16706.02 300
16707.24 267
16708.47 323
16709.69 303
16710.91 278
16712.13 311
16713.35 327
16714.57 314
16715.79 309
16717.02 291
16718.24 282
16719.46 331
16720.68 363
16721.90 306
16723.12 311
16724.35 301
16725.57 305
16726.79 295
16728.01 343
16729.24 309
16730.46 274
16731.68 285
16732.90 293
16734.12 314
16735.35 317
16736.57 313
16737.79 311
16739.01 311
16740.24 301
16741.46 308
16742.68 308
16743.90 316
16745.13 298
16746.35 265
16747.57 281
16748.80 324
16750.02 312
16751.24 306
16752.46 330
16753.69 312
16754.91 339
16756.13 331
16757.36 337
16758.58 304
16759.80 285
16761.03 345
16762.25 333
16763.47 291
16764.70 277
16765.92 324
16767.14 345
16768.37 332
16769.59 306
16770.81 323
16772.04 333
16773.26 346
16774.49 326
16775.71 284
16776.93 278
16778.16 302
16779.38 297
16780.61 256
16781.83 297
16783.05 346
16784.28 309
16785.50 294
16786.73 327
16787.95 357
16789.17 343
16790.40 342
16791.62 315
16792.85 333
16794.07 324
16795.30 271
16796.52 309
16797.75 305
16798.97 315
16800.20 297
16801.42 324
16802.64 313
16803.87 318
16805.09 314
16806.32 324
16807.54 297
16808.77 300
16809.99 341
16811.22 304
16812.45 300
16813.67 281
16814.90 314
16816.12 306
16817.35 309
16818.57 291
16819.80 322
16821.02 306
16822.25 308
16823.47 319
16824.70 336
16825.92 355
16827.15 339
16828.38 351
16829.60 307
16830.83 305
16832.05 313
16833.28 320
16834.51 358
16835.73 310
16836.96 304
16838.18 309
16839.41 340
16840.64 298
16841.86 338
16843.09 323
16844.32 321
16845.54 323
16846.77 312
16847.99 337
16849.22 380
16850.45 351
16851.67 322
16852.90 323
16854.13 354
16855.35 392
16856.58 357
16857.81 351
16859.03 351
16860.26 350
16861.49 312
16862.72 333
16863.94 365
16865.17 347
16866.40 335
16867.62 390
16868.85 345
16870.08 348
16871.31 321
16872.53 361
16873.76 400
16874.99 386
16876.22 379
16877.44 396
16878.67 395
16879.90 411
16881.13 396
16882.35 449
16883.58 409
16884.81 389
16886.04 415
16887.27 381
16888.49 373
16889.72 403
16890.95 418
16892.18 388
16893.41 369
16894.63 378
16895.86 391
16897.09 391
16898.32 365
16899.55 402
16900.78 394
16902.00 389
16903.23 397
16904.46 362
16905.69 383
16906.92 340
16908.15 351
16909.38 372
16910.60 372
16911.83 360
16913.06 310
16914.29 324
16915.52 356
16916.75 349
16917.98 348
16919.21 365
16920.44 367
16921.67 274
16922.89 305
16924.12 323
16925.35 352
16926.58 353
16927.81 338
16929.04 354
16930.27 316
16931.50 344
16932.73 330
16933.96 315
16935.19 355
16936.42 355
16937.65 322
16938.88 295
16940.11 321
16941.34 353
16942.57 327
16943.80 329
16945.03 352
16946.26 290
16947.49 310
16948.72 325
16949.95 296
16951.18 308
16952.41 302
16953.64 324
16954.87 333
16956.10 346
16957.33 271
16958.56 279
16959.79 313
16961.02 291
16962.25 310
16963.48 321
16964.71 326
16965.94 332
16967.18 325
16968.41 329
16969.64 296
16970.87 280
16972.10 305
16973.33 317
16974.56 293
16975.79 343
16977.02 300
16978.25 308
16979.49 319
16980.72 327
16981.95 299
16983.18 290
16984.41 321
16985.64 304
16986.87 295
16988.11 307
16989.34 278
16990.57 300
16991.80 298
16993.03 292
16994.26 359
16995.50 362
16996.73 332
16997.96 307
16999.19 319
17000.42 348
17001.66 322
17002.89 317
17004.12 296
17005.35 305
17006.59 296
17007.82 317
17009.05 300
17010.28 348
17011.51 385
17012.75 316
17013.98 301
17015.21 307
17016.44 315
17017.68 299
17018.91 309
17020.14 343
17021.38 332
17022.61 277
17023.84 283
17025.07 301
17026.31 313
17027.54 320
17028.77 280
17030.01 319
17031.24 306
17032.47 295
17033.71 288
17034.94 294
17036.17 283
17037.41 320
17038.64 336
17039.87 359
17041.11 295
17042.34 310
17043.57 338
17044.81 289
17046.04 290
17047.27 297
17048.51 304
17049.74 320
17050.98 284
17052.21 288
17053.44 276
17054.68 302
17055.91 309
17057.15 320
17058.38 287
17059.61 267
17060.85 277
17062.08 271
17063.32 285
17064.55 321
17065.79 280
17067.02 270
17068.26 281
17069.49 283
17070.72 262
17071.96 269
17073.19 264
17074.43 250
17075.66 266
17076.90 283
17078.13 291
17079.37 294
17080.60 267
17081.84 278
17083.07 266
17084.31 260
17085.54 264
17086.78 282
17088.01 270
17089.25 283
17090.48 290
17091.72 315
17092.95 312
17094.19 262
17095.43 264
17096.66 278
17097.90 265
17099.13 278
17100.37 249
17101.60 274
17102.84 269
17104.07 256
17105.31 272
17106.55 255
17107.78 277
17109.02 284
17110.25 281
17111.49 304
17112.73 299
17113.96 272
17115.20 283
17116.44 286
17117.67 269
17118.91 254
17120.14 253
17121.38 273
17122.62 290
17123.85 273
17125.09 277
17126.33 272
17127.56 275
17128.80 272
17130.04 313
17131.27 310
17132.51 274
17133.75 262
17134.98 251
17136.22 279
17137.46 267
17138.70 275
17139.93 278
17141.17 308
17142.41 302
17143.64 258
17144.88 269
17146.12 292
17147.36 271
17148.59 261
17149.83 288
17151.07 264
17152.31 252
17153.54 275
17154.78 287
17156.02 282
17157.26 273
17158.49 265
17159.73 259
17160.97 271
17162.21 304
17163.45 287
17164.68 273
17165.92 272
17167.16 279
17168.40 248
17169.64 263
17170.87 265
17172.11 245
17173.35 271
17174.59 283
17175.83 271
17177.07 266
17178.30 262
17179.54 268
17180.78 321
17182.02 232
17183.26 258
17184.50 237
17185.74 242
17186.98 253
17188.21 258
17189.45 236
17190.69 255
17191.93 277
17193.17 286
17194.41 280
17195.65 257
17196.89 267
17198.13 255
17199.37 269
17200.60 244
17201.84 258
17203.08 243
17204.32 278
17205.56 226
17206.80 248
17208.04 266
17209.28 258
17210.52 271
17211.76 231
17213.00 217
17214.24 238
17215.48 245
17216.72 248
17217.96 242
17219.20 278
17220.44 240
17221.68 235
17222.92 231
17224.16 221
17225.40 229
17226.64 281
17227.88 278
17229.12 279
17230.36 286
17231.60 251
17232.84 225
17234.08 254
17235.32 234
17236.56 235
17237.80 268
17239.04 267
17240.29 274
17241.53 272
17242.77 274
17244.01 242
17245.25 271
17246.49 272
17247.73 241
17248.97 263
17250.21 273
17251.45 295
17252.70 238
17253.94 241
17255.18 271
17256.42 275
17257.66 275
17258.90 271
17260.14 270
17261.38 257
17262.63 266
17263.87 252
17265.11 248
17266.35 215
17267.59 222
17268.83 246
17270.08 237
17271.32 239
17272.56 242
17273.80 243
17275.04 265
17276.29 279
17277.53 245
17278.77 243
17280.01 233
17281.25 257
17282.50 245
17283.74 281
17284.98 231
17286.22 261
17287.47 232
17288.71 242
17289.95 256
17291.19 253
17292.44 246
17293.68 278
17294.92 255
17296.16 252
17297.41 261
17298.65 244
17299.89 274
17301.14 249
17302.38 252
17303.62 251
17304.86 281
17306.11 275
17307.35 257
17308.59 239
17309.84 225
17311.08 245
17312.32 287
17313.57 282
17314.81 253
17316.05 224
17317.30 259
17318.54 287
17319.78 236
17321.03 233
17322.27 235
17323.52 260
17324.76 266
17326.00 219
17327.25 228
17328.49 245
17329.74 253
17330.98 202
17332.22 235
17333.47 246
17334.71 270
17335.96 242
17337.20 230
17338.44 244
17339.69 238
17340.93 237
17342.18 244
17343.42 261
17344.67 247
17345.91 221
17347.16 251
17348.40 249
17349.64 241
17350.89 238
17352.13 266
17353.38 285
17354.62 246
17355.87 254
17357.11 237
17358.36 273
17359.60 276
17360.85 248
17362.09 246
17363.34 241
17364.58 268
17365.83 293
17367.07 273
17368.32 244
17369.57 242
17370.81 236
17372.06 255
17373.30 263
17374.55 258
17375.79 269
17377.04 246
17378.28 231
17379.53 243
17380.78 242
17382.02 242
17383.27 251
17384.51 272
17385.76 268
17387.01 258
17388.25 248
17389.50 258
17390.74 226
17391.99 237
17393.24 279
17394.48 262
17395.73 236
17396.97 242
17398.22 244
17399.47 236
17400.71 222
17401.96 233
17403.21 220
17404.45 261
17405.70 244
17406.95 244
17408.19 276
17409.44 280
17410.69 258
17411.93 281
17413.18 262
17414.43 265
17415.68 257
17416.92 243
17418.17 217
17419.42 241
17420.66 284
17421.91 253
17423.16 225
17424.41 254
17425.65 305
17426.90 270
17428.15 268
17429.40 243
17430.64 269
17431.89 278
17433.14 246
17434.39 232
17435.63 263
17436.88 220
17438.13 251
17439.38 236
17440.63 301
17441.87 279
17443.12 265
17444.37 268
17445.62 237
17446.87 242
17448.11 260
17449.36 268
17450.61 250
17451.86 260
17453.11 246
17454.36 240
17455.60 247
17456.85 247
17458.10 253
17459.35 243
17460.60 265
17461.85 249
17463.10 256
17464.35 270
17465.59 272
17466.84 287
17468.09 259
17469.34 276
17470.59 255
17471.84 275
17473.09 266
17474.34 261
17475.59 270
17476.84 262
17478.08 258
17479.33 261
17480.58 275
17481.83 278
17483.08 256
17484.33 249
17485.58 259
17486.83 250
17488.08 254
17489.33 252
17490.58 249
17491.83 274
17493.08 258
17494.33 245
17495.58 266
17496.83 264
17498.08 266
17499.33 252
17500.58 285
17501.83 220
17503.08 240
17504.33 255
17505.58 340
17506.83 266
17508.08 251
17509.33 259
17510.58 271
17511.83 280
17513.08 238
17514.33 237
17515.58 261
17516.83 283
17518.09 267
17519.34 284
17520.59 273
17521.84 232
17523.09 302
17524.34 285
17525.59 263
17526.84 263
17528.09 275
17529.34 291
17530.59 281
17531.85 252
17533.10 286
17534.35 264
17535.60 257
17536.85 248
17538.10 285
17539.35 280
17540.61 261
17541.86 253
17543.11 248
17544.36 241
17545.61 292
17546.86 291
17548.12 283
17549.37 260
17550.62 276
17551.87 270
17553.12 300
17554.38 266
17555.63 271
17556.88 289
17558.13 281
17559.38 274
17560.64 274
17561.89 251
17563.14 256
17564.39 278
17565.65 283
17566.90 294
17568.15 269
17569.40 269
17570.66 252
17571.91 274
17573.16 279
17574.41 263
17575.67 284
17576.92 261
17578.17 283
17579.42 291
17580.68 292
17581.93 277
17583.18 287
17584.44 297
17585.69 297
17586.94 301
17588.20 270
17589.45 288
17590.70 284
17591.96 275
17593.21 295
17594.46 296
17595.72 264
17596.97 255
17598.22 282
17599.48 288
17600.73 274
17601.98 267
17603.24 264
17604.49 288
17605.75 274
17607.00 264
17608.25 259
17609.51 235
17610.76 267
17612.02 278
17613.27 258
17614.52 235
17615.78 291
17617.03 280
17618.29 265
17619.54 239
17620.80 235
17622.05 273
17623.30 292
17624.56 290
17625.81 286
17627.07 321
17628.32 327
17629.58 294
17630.83 253
17632.09 275
17633.34 262
17634.60 280
17635.85 283
17637.11 268
17638.36 260
17639.62 297
17640.87 285
17642.13 245
17643.38 284
17644.64 247
17645.89 265
17647.15 259
17648.40 260
17649.66 257
17650.91 261
17652.17 264
17653.43 258
17654.68 246
17655.94 238
17657.19 244
17658.45 249
17659.70 246
17660.96 256
17662.22 276
17663.47 238
17664.73 265
17665.98 255
17667.24 284
17668.50 285
17669.75 249
17671.01 238
17672.26 253
17673.52 270
17674.78 230
17676.03 228
17677.29 238
17678.55 244
17679.80 245
17681.06 260
17682.32 247
17683.57 245
17684.83 264
17686.09 263
17687.34 245
17688.60 243
17689.86 244
17691.11 245
17692.37 244
17693.63 274
17694.88 232
17696.14 268
17697.40 268
17698.66 264
17699.91 260
17701.17 281
17702.43 269
17703.68 244
17704.94 280
17706.20 240
17707.46 253
17708.71 219
17709.97 259
17711.23 232
17712.49 218
17713.74 259
17715.00 233
17716.26 223
17717.52 258
17718.78 296
17720.03 270
17721.29 254
17722.55 271
17723.81 223
17725.07 275
17726.32 247
17727.58 228
17728.84 255
17730.10 238
17731.36 262
17732.62 248
17733.87 234
17735.13 229
17736.39 280
17737.65 227
17738.91 217
17740.17 204
17741.43 225
17742.68 241
17743.94 257
17745.20 273
17746.46 241
17747.72 243
17748.98 264
17750.24 253
17751.50 238
17752.76 234
17754.01 243
17755.27 246
17756.53 248
17757.79 231
17759.05 241
17760.31 240
17761.57 263
17762.83 226
17764.09 240
17765.35 252
17766.61 271
17767.87 240
17769.13 249
17770.39 242
17771.65 255
17772.91 252
17774.17 253
17775.43 256
17776.69 225
17777.95 238
17779.21 226
17780.47 218
17781.73 209
17782.99 240
17784.25 231
17785.51 273
17786.77 223
17788.03 235
17789.29 234
17790.55 241
17791.81 252
17793.07 237
17794.33 260
17795.59 262
17796.85 226
17798.11 250
17799.37 247
17800.63 258
17801.90 258
17803.16 252
17804.42 270
17805.68 250
17806.94 270
17808.20 226
17809.46 228
17810.72 221
17811.98 225
17813.24 246
17814.51 245
17815.77 260
17817.03 262
17818.29 247
17819.55 234
17820.81 230
17822.07 243
17823.34 279
17824.60 257
17825.86 246
17827.12 232
17828.38 208
17829.65 229
17830.91 213
17832.17 239
17833.43 237
17834.69 216
17835.95 264
17837.22 211
17838.48 257
17839.74 257
17841.00 230
17842.27 260
17843.53 260
17844.79 230
17846.05 228
17847.32 234
17848.58 241
17849.84 255
17851.10 265
17852.37 250
17853.63 242
17854.89 246
17856.15 214
17857.42 244
17858.68 250
17859.94 209
17861.21 238
17862.47 266
17863.73 267
17864.99 227
17866.26 185
17867.52 203
17868.78 210
17870.05 230
17871.31 220
17872.57 233
17873.84 229
17875.10 221
17876.36 212
17877.63 249
17878.89 245
17880.15 261
17881.42 216
17882.68 221
17883.95 224
17885.21 229
17886.47 229
17887.74 199
17889.00 245
17890.27 270
17891.53 249
17892.79 221
17894.06 229
17895.32 225
17896.59 219
17897.85 232
17899.11 222
17900.38 235
17901.64 204
17902.91 237
17904.17 252
17905.44 220
17906.70 238
17907.97 262
17909.23 259
17910.50 249
17911.76 232
17913.02 232
17914.29 210
17915.55 209
17916.82 210
17918.08 218
17919.35 233
17920.61 226
17921.88 204
17923.14 222
17924.41 191
17925.67 227
17926.94 226
17928.21 194
17929.47 239
17930.74 235
17932.00 231
17933.27 221
17934.53 209
17935.80 212
17937.06 244
17938.33 240
17939.60 218
17940.86 233
17942.13 211
17943.39 215
17944.66 237
17945.92 264
17947.19 232
17948.46 236
17949.72 219
17950.99 231
17952.26 224
17953.52 233
17954.79 237
17956.05 225
17957.32 248
17958.59 245
17959.85 235
17961.12 197
17962.39 240
17963.65 245
17964.92 242
17966.19 234
17967.45 216
17968.72 243
17969.99 219
17971.25 244
17972.52 236
17973.79 214
17975.05 223
17976.32 235
17977.59 217
17978.85 195
17980.12 211
17981.39 218
17982.66 226
17983.92 235
17985.19 232
17986.46 232
17987.73 226
17988.99 213
17990.26 200
17991.53 249
17992.80 224
17994.06 218
17995.33 203
17996.60 217
17997.87 246
17999.13 245
18000.40 220
18001.67 227
18002.94 249
18004.21 227
18005.47 197
18006.74 198
18008.01 190
18009.28 215
18010.55 232
18011.82 238
18013.08 231
18014.35 237
18015.62 236
18016.89 247
18018.16 236
18019.43 257
18020.69 199
18021.96 210
18023.23 273
18024.50 276
18025.77 223
18027.04 206
18028.31 193
18029.58 223
18030.85 219
18032.11 207
18033.38 204
18034.65 202
18035.92 222
18037.19 201
18038.46 200
18039.73 182
18041.00 252
18042.27 255
18043.54 239
18044.81 222
18046.08 230
18047.35 243
18048.62 257
18049.88 217
18051.15 221
18052.42 232
18053.69 234
18054.96 216
18056.23 204
18057.50 259
18058.77 186
18060.04 217
18061.31 203
18062.58 197
18063.85 231
18065.12 212
18066.39 235
18067.66 225
18068.93 222
18070.20 242
18071.48 252
18072.75 223
18074.02 234
18075.29 212
18076.56 231
18077.83 249
18079.10 225
18080.37 266
18081.64 245
18082.91 235
18084.18 232
18085.45 235
18086.72 224
18087.99 212
18089.27 225
18090.54 221
18091.81 233
18093.08 235
18094.35 205
18095.62 220
18096.89 209
18098.16 223
18099.43 227
18100.71 256
18101.98 216
18103.25 197
18104.52 224
18105.79 248
18107.06 250
18108.34 223
18109.61 212
18110.88 227
18112.15 239
18113.42 256
18114.69 237
18115.97 245
18117.24 235
18118.51 231
18119.78 239
18121.06 231
18122.33 234
18123.60 245
18124.87 223
18126.14 228
18127.42 227
18128.69 221
18129.96 195
18131.23 222
18132.51 231
18133.78 219
18135.05 240
18136.32 214
18137.60 219
18138.87 218
18140.14 219
18141.42 238
18142.69 199
18143.96 233
18145.23 212
18146.51 215
18147.78 230
18149.05 249
18150.33 231
18151.60 195
18152.87 234
18154.15 212
18155.42 230
18156.69 223
18157.97 222
18159.24 217
18160.51 218
18161.79 202
18163.06 213
18164.33 212
18165.61 223
18166.88 257
18168.16 199
18169.43 212
18170.70 202
18171.98 224
18173.25 240
18174.53 241
18175.80 242
18177.07 250
18178.35 248
18179.62 186
18180.90 203
18182.17 258
18183.44 239
18184.72 248
18185.99 217
18187.27 199
18188.54 223
18189.82 253
18191.09 235
18192.37 216
18193.64 198
18194.92 251
18196.19 241
18197.46 243
18198.74 231
18200.01 266
18201.29 293
18202.56 239
18203.84 225
18205.11 249
18206.39 228
18207.67 237
18208.94 208
18210.22 235
18211.49 193
18212.77 209
18214.04 235
18215.32 235
18216.59 256
18217.87 215
18219.14 251
18220.42 238
18221.70 212
18222.97 228
18224.25 220
18225.52 220
18226.80 213
18228.07 230
18229.35 252
18230.63 231
18231.90 215
18233.18 195
18234.45 218
18235.73 226
18237.01 222
18238.28 239
18239.56 214
18240.84 221
18242.11 268
18243.39 249
18244.66 199
18245.94 235
18247.22 256
18248.49 222
18249.77 242
18251.05 233
18252.32 236
18253.60 262
18254.88 205
18256.16 234
18257.43 234
18258.71 222
18259.99 238
18261.26 228
18262.54 229
18263.82 194
18265.09 230
18266.37 222
18267.65 201
18268.93 252
18270.20 233
18271.48 234
18272.76 202
18274.04 254
18275.31 233
18276.59 219
18277.87 242
18279.15 223
18280.42 250
18281.70 214
18282.98 203
18284.26 243
18285.54 234
18286.81 227
18288.09 218
18289.37 239
18290.65 236
18291.93 225
18293.20 224
18294.48 232
18295.76 275
18297.04 228
18298.32 223
18299.60 227
18300.87 199
18302.15 223
18303.43 253
18304.71 223
18305.99 202
18307.27 255
18308.55 267
18309.82 256
18311.10 206
18312.38 207
18313.66 213
18314.94 218
18316.22 235
18317.50 240
18318.78 229
18320.06 216
18321.34 221
18322.61 243
18323.89 220
18325.17 238
18326.45 249
18327.73 218
18329.01 230
18330.29 215
18331.57 223
18332.85 267
18334.13 236
18335.41 210
18336.69 229
18337.97 202
18339.25 258
18340.53 233
18341.81 249
18343.09 258
18344.37 223
18345.65 231
18346.93 234
18348.21 234
18349.49 212
18350.77 238
18352.05 217
18353.33 218
18354.61 225
18355.89 230
18357.17 221
18358.45 226
18359.73 223
18361.01 232
18362.29 236
18363.57 208
18364.85 206
18366.13 212
18367.42 215
18368.70 221
18369.98 269
18371.26 252
18372.54 210
18373.82 243
18375.10 227
18376.38 221
18377.66 208
18378.94 229
18380.23 208
18381.51 202
18382.79 237
18384.07 211
18385.35 211
18386.63 232
18387.91 225
18389.20 238
18390.48 254
18391.76 249
18393.04 215
18394.32 229
18395.60 239
18396.89 208
18398.17 243
18399.45 220
18400.73 215
18402.01 230
18403.30 205
18404.58 199
18405.86 201
18407.14 213
18408.42 186
18409.71 193
18410.99 212
18412.27 238
18413.55 215
18414.84 207
18416.12 207
18417.40 259
18418.68 221
18419.97 239
18421.25 234
18422.53 203
18423.81 211
18425.10 230
18426.38 256
18427.66 238
18428.95 210
18430.23 220
18431.51 197
18432.79 195
18434.08 214
18435.36 224
18436.64 254
18437.93 252
18439.21 238
18440.49 225
18441.78 230
18443.06 244
18444.34 243
18445.63 231
18446.91 263
18448.19 212
18449.48 238
18450.76 250
18452.05 244
18453.33 256
18454.61 241
18455.90 238
18457.18 258
18458.47 226
18459.75 208
18461.03 244
18462.32 222
18463.60 231
18464.89 263
18466.17 239
18467.45 250
18468.74 246
18470.02 222
18471.31 242
18472.59 240
18473.88 240
18475.16 234
18476.45 230
18477.73 220
18479.01 212
18480.30 241
18481.58 231
18482.87 247
18484.15 237
18485.44 212
18486.72 214
18488.01 233
18489.29 238
18490.58 239
18491.86 218
18493.15 227
18494.43 196
18495.72 237
18497.00 217
18498.29 220
18499.58 242
18500.86 259
18502.15 245
18503.43 234
18504.72 211
18506.00 231
18507.29 240
18508.57 236
18509.86 237
18511.15 231
18512.43 251
18513.72 234
18515.00 252
18516.29 224
18517.58 233
18518.86 219
18520.15 211
18521.43 218
18522.72 211
18524.01 220
18525.29 242
18526.58 234
18527.87 240
18529.15 216
18530.44 238
18531.73 242
18533.01 241
18534.30 273
18535.59 269
18536.87 230
18538.16 236
18539.45 250
18540.73 246
18542.02 283
18543.31 248
18544.59 238
18545.88 256
18547.17 260
18548.45 270
18549.74 269
18551.03 250
18552.32 236
18553.60 251
18554.89 224
18556.18 217
18557.46 231
18558.75 244
18560.04 247
18561.33 270
18562.62 243
18563.90 237
18565.19 289
18566.48 246
18567.77 218
18569.05 258
18570.34 247
18571.63 247
18572.92 234
18574.21 271
18575.49 277
18576.78 274
18578.07 262
18579.36 284
18580.65 226
18581.93 273
18583.22 299
18584.51 242
18585.80 275
18587.09 268
18588.38 266
18589.66 246
18590.95 256
18592.24 292
18593.53 252
18594.82 232
18596.11 261
18597.40 258
18598.69 292
18599.97 240
18601.26 240
18602.55 303
18603.84 300
18605.13 270
18606.42 290
18607.71 299
18609.00 257
18610.29 259
18611.58 267
18612.87 266
18614.16 295
18615.44 289
18616.73 277
18618.02 270
18619.31 272
18620.60 289
18621.89 301
18623.18 273
18624.47 288
18625.76 278
18627.05 284
18628.34 267
18629.63 268
18630.92 291
18632.21 304
18633.50 256
18634.79 279
18636.08 303
18637.37 318
18638.66 284
18639.95 254
18641.24 262
18642.53 235
18643.82 239
18645.11 274
18646.40 278
18647.70 266
18648.99 250
18650.28 237
18651.57 238
18652.86 269
18654.15 250
18655.44 235
18656.73 232
18658.02 231
18659.31 233
18660.60 248
18661.89 245
18663.19 265
18664.48 277
18665.77 255
18667.06 228
18668.35 246
18669.64 262
18670.93 265
18672.22 243
18673.52 247
18674.81 243
18676.10 248
18677.39 241
18678.68 233
18679.97 265
18681.27 278
18682.56 266
18683.85 257
18685.14 245
18686.43 255
18687.72 229
18689.02 246
18690.31 241
18691.60 246
18692.89 198
18694.18 215
18695.48 258
18696.77 231
18698.06 233
18699.35 262
18700.65 240
18701.94 207
18703.23 228
18704.52 254
18705.82 229
18707.11 218
18708.40 245
18709.69 260
18710.99 264
18712.28 248
18713.57 264
18714.87 254
18716.16 237
18717.45 231
18718.74 248
18720.04 260
18721.33 249
18722.62 262
18723.92 231
18725.21 237
18726.50 211
18727.80 210
18729.09 224
18730.38 216
18731.68 242
18732.97 283
18734.26 264
18735.56 212
18736.85 239
18738.15 249
18739.44 254
18740.73 249
18742.03 221
18743.32 195
18744.61 227
18745.91 234
18747.20 239
18748.50 226
18749.79 247
18751.08 211
18752.38 234
18753.67 240
18754.97 212
18756.26 229
18757.56 253
18758.85 247
18760.14 252
18761.44 233
18762.73 244
18764.03 259
18765.32 231
18766.62 237
18767.91 224
18769.21 266
18770.50 246
18771.80 195
18773.09 211
18774.39 233
18775.68 264
18776.98 244
18778.27 237
18779.57 225
18780.86 230
18782.16 216
18783.45 261
18784.75 283
18786.04 257
18787.34 249
18788.63 235
18789.93 206
18791.23 245
18792.52 232
18793.82 257
18795.11 247
18796.41 196
18797.70 210
18799.00 241
18800.29 216
18801.59 217
18802.89 216
18804.18 219
18805.48 235
18806.77 256
18808.07 266
18809.37 229
18810.66 218
18811.96 246
18813.26 268
18814.55 246
18815.85 224
18817.14 241
18818.44 245
18819.74 257
18821.03 247
18822.33 237
18823.63 234
18824.92 249
18826.22 237
18827.52 291
18828.81 241
18830.11 246
18831.41 254
18832.71 243
18834.00 230
18835.30 229
18836.60 249
18837.89 211
18839.19 208
18840.49 215
18841.79 252
18843.08 204
18844.38 255
18845.68 227
18846.98 219
18848.27 236
18849.57 229
18850.87 194
18852.17 250
18853.46 254
18854.76 265
18856.06 254
18857.36 235
18858.65 218
18859.95 228
18861.25 195
18862.55 211
18863.85 216
18865.14 232
18866.44 253
18867.74 198
18869.04 195
18870.34 217
18871.64 249
18872.93 226
18874.23 218
18875.53 229
18876.83 215
18878.13 247
18879.43 237
18880.72 236
18882.02 198
18883.32 244
18884.62 241
18885.92 218
18887.22 212
18888.52 204
18889.82 237
18891.12 230
18892.41 207
18893.71 200
18895.01 202
18896.31 207
18897.61 198
18898.91 218
18900.21 254
18901.51 257
18902.81 242
18904.11 239
18905.41 227
18906.71 205
18908.01 217
18909.31 221
18910.61 223
18911.90 219
18913.20 201
18914.50 203
18915.80 231
18917.10 237
18918.40 214
18919.70 224
18921.00 251
18922.30 198
18923.60 202
18924.90 203
18926.20 217
18927.50 232
18928.80 199
18930.11 195
18931.41 202
18932.71 201
18934.01 238
18935.31 206
18936.61 205
18937.91 202
18939.21 205
18940.51 229
18941.81 211
18943.11 193
18944.41 243
18945.71 273
18947.01 198
18948.31 210
18949.62 211
18950.92 214
18952.22 235
18953.52 222
18954.82 200
18956.12 205
18957.42 237
18958.72 213
18960.03 212
18961.33 242
18962.63 176
18963.93 185
18965.23 214
18966.53 208
18967.83 193
18969.14 216
18970.44 225
18971.74 228
18973.04 190
18974.34 196
18975.64 188
18976.95 227
18978.25 230
18979.55 243
18980.85 203
18982.15 208
18983.46 205
18984.76 225
18986.06 208
18987.36 204
18988.67 179
18989.97 197
18991.27 221
18992.57 171
18993.88 212
18995.18 219
18996.48 228
18997.78 196
18999.09 191
19000.39 206
19001.69 199
19002.99 224
19004.30 208
19005.60 239
19006.90 204
19008.21 218
19009.51 201
19010.81 227
19012.12 219
19013.42 197
19014.72 182
19016.03 184
19017.33 206
19018.63 203
19019.94 198
19021.24 204
19022.54 190
19023.85 177
19025.15 183
19026.45 221
19027.76 202
19029.06 214
19030.36 233
19031.67 212
19032.97 191
19034.28 184
19035.58 234
19036.88 218
19038.19 207
19039.49 187
19040.80 183
19042.10 203
19043.40 196
19044.71 207
19046.01 224
19047.32 219
19048.62 194
19049.93 183
19051.23 217
19052.54 218
19053.84 208
19055.14 201
19056.45 206
19057.75 225
19059.06 207
19060.36 202
19061.67 203
19062.97 206
19064.28 195
19065.58 230
19066.89 204
19068.19 215
19069.50 199
19070.80 185
19072.11 189
19073.41 213
19074.72 180
19076.03 210
19077.33 218
19078.64 209
19079.94 213
19081.25 195
19082.55 230
19083.86 203
19085.16 189
19086.47 190
19087.78 216
19089.08 180
19090.39 220
19091.69 214
19093.00 218
19094.30 215
19095.61 215
19096.92 201
19098.22 188
19099.53 212
19100.84 197
19102.14 182
19103.45 192
19104.75 196
19106.06 214
19107.37 198
19108.67 195
19109.98 186
19111.29 210
19112.59 219
19113.90 205
19115.21 207
19116.51 224
19117.82 221
19119.13 206
19120.43 205
19121.74 221
19123.05 228
19124.35 208
19125.66 205
19126.97 208
19128.28 245
19129.58 189
19130.89 256
19132.20 197
19133.50 185
19134.81 203
19136.12 206
19137.43 230
19138.73 225
19140.04 199
19141.35 183
19142.66 214
19143.96 222
19145.27 214
19146.58 243
19147.89 227
19149.20 193
19150.50 203
19151.81 196
19153.12 197
19154.43 207
19155.74 216
19157.04 222
19158.35 218
19159.66 174
19160.97 244
19162.28 253
19163.59 250
19164.89 228
19166.20 230
19167.51 239
19168.82 196
19170.13 188
19171.44 195
19172.74 211
19174.05 219
19175.36 236
19176.67 206
19177.98 189
19179.29 191
19180.60 227
19181.91 184
19183.22 210
19184.52 232
19185.83 229
19187.14 232
19188.45 193
19189.76 187
19191.07 186
19192.38 211
19193.69 238
19195.00 183
19196.31 204
19197.62 186
19198.93 219
19200.24 214
19201.55 229
19202.86 218
19204.17 200
19205.48 217
19206.79 217
19208.10 192
19209.41 191
19210.72 195
19212.03 204
19213.34 193
19214.65 191
19215.96 185
19217.27 222
19218.58 225
19219.89 218
19221.20 193
19222.51 191
19223.82 206
19225.13 219
19226.44 191
19227.75 208
19229.06 216
19230.37 214
19231.68 181
19232.99 202
19234.30 211
19235.61 185
19236.92 203
19238.23 216
19239.55 238
19240.86 229
19242.17 192
19243.48 175
19244.79 186
19246.10 211
19247.41 238
19248.72 224
19250.04 200
19251.35 213
19252.66 201
19253.97 234
19255.28 174
19256.59 177
19257.90 172
19259.22 189
19260.53 158
19261.84 185
19263.15 211
19264.46 179
19265.77 184
19267.09 225
19268.40 222
19269.71 203
19271.02 199
19272.33 182
19273.65 175
19274.96 212
19276.27 193
19277.58 195
19278.90 215
19280.21 210
19281.52 192
19282.83 234
19284.14 223
19285.46 212
19286.77 220
19288.08 212
19289.40 183
19290.71 206
19292.02 193
19293.33 189
19294.65 213
19295.96 230
19297.27 233
19298.58 197
19299.90 205
19301.21 223
19302.52 216
19303.84 184
19305.15 184
19306.46 201
19307.78 209
19309.09 207
19310.40 187
19311.72 198
19313.03 213
19314.34 202
19315.66 183
19316.97 196
19318.28 236
19319.60 215
19320.91 202
19322.23 238
19323.54 208
19324.85 193
19326.17 219
19327.48 212
19328.80 176
19330.11 187
19331.42 187
19332.74 203
19334.05 211
19335.37 184
19336.68 194
19337.99 238
19339.31 202
19340.62 190
19341.94 201
19343.25 185
19344.57 214
19345.88 226
19347.20 209
19348.51 186
19349.83 183
19351.14 202
19352.45 213
19353.77 222
19355.08 206
19356.40 230
19357.71 242
19359.03 213
19360.34 177
19361.66 193
19362.97 217
19364.29 203
19365.61 230
19366.92 195
19368.24 202
19369.55 253
19370.87 242
19372.18 192
19373.50 192
19374.81 177
19376.13 237
19377.44 193
19378.76 170
19380.08 213
19381.39 217
19382.71 202
19384.02 206
19385.34 218
19386.66 189
19387.97 205
19389.29 216
19390.60 207
19391.92 198
19393.24 206
19394.55 196
19395.87 203
19397.18 193
19398.50 186
19399.82 208
19401.13 193
19402.45 207
19403.77 208
19405.08 206
19406.40 206
19407.72 216
19409.03 202
19410.35 198
19411.67 191
19412.98 187
19414.30 182
19415.62 199
19416.94 202
19418.25 178
19419.57 197
19420.89 198
19422.20 225
19423.52 190
19424.84 188
19426.16 175
19427.47 211
19428.79 186
19430.11 177
19431.43 178
19432.74 195
19434.06 205
19435.38 200
19436.70 198
19438.01 197
19439.33 180
19440.65 204
19441.97 156
19443.28 191
19444.60 192
19445.92 195
19447.24 201
19448.56 188
19449.87 195
19451.19 171
19452.51 189
19453.83 195
19455.15 165
19456.47 179
19457.78 173
19459.10 180
19460.42 188
19461.74 192
19463.06 196
19464.38 175
19465.70 189
19467.01 189
19468.33 175
19469.65 215
19470.97 208
19472.29 229
19473.61 179
19474.93 191
19476.25 188
19477.57 196
19478.88 218
19480.20 211
19481.52 190
19482.84 204
19484.16 208
19485.48 194
19486.80 210
19488.12 232
19489.44 220
19490.76 196
19492.08 209
19493.40 193
19494.72 187
19496.04 184
19497.36 194
19498.68 177
19500.00 197
19501.32 192
19502.64 195
19503.96 190
19505.28 179
19506.60 204
19507.92 219
19509.24 208
19510.56 187
19511.88 189
19513.20 191
19514.52 184
19515.84 196
19517.16 187
19518.48 189
19519.80 202
19521.12 190
19522.44 193
19523.76 213
19525.08 220
19526.40 215
19527.72 205
19529.04 193
19530.36 175
19531.69 200
19533.01 176
19534.33 207
19535.65 195
19536.97 205
19538.29 198
19539.61 185
19540.93 207
19542.25 220
19543.58 215
19544.90 203
19546.22 181
19547.54 189
19548.86 188
19550.18 187
19551.50 186
19552.83 191
19554.15 227
19555.47 193
19556.79 173
19558.11 190
19559.43 217
19560.76 192
19562.08 198
19563.40 185
19564.72 175
19566.04 197
19567.37 208
19568.69 179
19570.01 167
19571.33 198
19572.66 195
19573.98 186
19575.30 186
19576.62 193
19577.95 177
19579.27 195
19580.59 191
19581.91 194
19583.24 161
19584.56 170
19585.88 183
19587.20 198
19588.53 214
19589.85 168
19591.17 178
19592.50 200
19593.82 207
19595.14 186
19596.46 189
19597.79 205
19599.11 184
19600.43 195
19601.76 174
19603.08 189
19604.40 204
19605.73 226
19607.05 190
19608.37 196
19609.70 193
19611.02 168
19612.35 184
19613.67 188
19614.99 176
19616.32 207
19617.64 200
19618.96 191
19620.29 175
19621.61 210
19622.94 183
19624.26 210
19625.58 186
19626.91 212
19628.23 210
19629.56 171
19630.88 195
19632.21 194
19633.53 201
19634.85 206
19636.18 205
19637.50 210
19638.83 223
19640.15 196
19641.48 206
19642.80 178
19644.13 211
19645.45 196
19646.78 217
19648.10 193
19649.43 161
19650.75 194
19652.08 172
19653.40 199
19654.73 195
19656.05 204
19657.38 184
19658.70 175
19660.03 179
19661.35 188
19662.68 175
19664.00 213
19665.33 196
19666.65 188
19667.98 195
19669.30 194
19670.63 192
19671.96 192
19673.28 211
19674.61 204
19675.93 186
19677.26 174
19678.58 180
19679.91 190
19681.24 202
19682.56 218
19683.89 203
19685.21 180
19686.54 173
19687.87 203
19689.19 207
19690.52 168
19691.85 196
19693.17 203
19694.50 186
19695.82 193
19697.15 216
19698.48 232
19699.80 211
19701.13 219
19702.46 195
19703.78 199
19705.11 205
19706.44 194
19707.76 178
19709.09 180
19710.42 196
19711.75 225
19713.07 184
19714.40 203
19715.73 200
19717.05 206
19718.38 200
19719.71 186
19721.04 206
19722.36 186
19723.69 203
19725.02 191
19726.35 192
19727.67 180
19729.00 198
19730.33 210
19731.66 189
19732.98 176
19734.31 176
19735.64 205
19736.97 220
19738.29 203
19739.62 184
19740.95 202
19742.28 187
19743.61 207
19744.93 184
19746.26 189
19747.59 195
19748.92 184
19750.25 183
19751.58 203
19752.90 186
19754.23 188
19755.56 205
19756.89 188
19758.22 171
19759.55 169
19760.88 199
19762.20 203
19763.53 175
19764.86 203
19766.19 225
19767.52 202
19768.85 230
19770.18 212
19771.51 210
19772.84 189
19774.16 194
19775.49 173
19776.82 196
19778.15 157
19779.48 181
19780.81 187
19782.14 204
19783.47 202
19784.80 196
19786.13 231
19787.46 207
19788.79 213
19790.12 213
19791.45 201
19792.78 181
19794.11 188
19795.44 205
19796.77 193
19798.10 197
19799.43 174
19800.76 215
19802.09 176
19803.42 187
19804.75 193
19806.08 190
19807.41 183
19808.74 177
19810.07 179
19811.40 189
19812.73 182
19814.06 186
19815.39 194
19816.72 182
19818.05 225
19819.38 180
19820.71 216
19822.04 170
19823.37 181
19824.70 179
19826.03 191
19827.37 217
19828.70 193
19830.03 189
19831.36 220
19832.69 219
19834.02 188
19835.35 176
19836.68 179
19838.01 188
19839.35 196
19840.68 187
19842.01 171
19843.34 211
19844.67 187
19846.00 172
19847.33 171
19848.67 187
19850.00 207
19851.33 209
19852.66 186
19853.99 204
19855.32 205
19856.66 180
19857.99 229
19859.32 190
19860.65 207
19861.98 214
19863.32 188
19864.65 207
19865.98 223
19867.31 216
19868.65 186
19869.98 185
19871.31 184
19872.64 179
19873.98 182
19875.31 202
19876.64 211
19877.97 232
19879.31 206
19880.64 214
19881.97 182
19883.30 207
19884.64 198
19885.97 186
19887.30 168
19888.64 193
19889.97 179
19891.30 192
19892.63 195
19893.97 188
19895.30 194
19896.63 201
19897.97 193
19899.30 183
19900.63 189
19901.97 184
19903.30 181
19904.63 181
19905.97 169
19907.30 187
19908.64 190
19909.97 180
19911.30 217
19912.64 202
19913.97 168
19915.30 188
19916.64 200
19917.97 204
19919.31 198
19920.64 182
19921.97 202
19923.31 201
19924.64 195
19925.98 189
19927.31 186
19928.65 208
19929.98 155
19931.31 192
19932.65 180
19933.98 183
19935.32 187
19936.65 179
19937.99 190
19939.32 173
19940.66 162
19941.99 190
19943.33 190
19944.66 171
19946.00 178
19947.33 195
19948.67 193
19950.00 162
19951.34 156
19952.67 169
19954.01 209
19955.34 200
19956.68 179
19958.01 177
19959.35 186
19960.68 181
19962.02 201
19963.35 204
19964.69 183
19966.02 172
19967.36 185
19968.70 172
19970.03 172
19971.37 210
19972.70 208
19974.04 196
19975.37 192
19976.71 199
19978.05 176
19979.38 168
19980.72 161
19982.05 211
19983.39 213
19984.73 188
19986.06 215
19987.40 175
19988.74 197
19990.07 153
19991.41 195
19992.74 195
19994.08 215
19995.42 191
19996.75 176
19998.09 182
19999.43 219
20000.76 192
20002.10 172
20003.44 192
20004.77 199
20006.11 224
20007.45 237
20008.79 206
20010.12 162
20011.46 200
20012.80 186
20014.13 237
20015.47 213
20016.81 198
20018.15 192
20019.48 222
20020.82 220
20022.16 215
20023.50 181
20024.83 212
20026.17 208
20027.51 227
20028.85 224
20030.18 227
20031.52 229
20032.86 206
20034.20 212
20035.53 188
20036.87 193
20038.21 193
20039.55 194
20040.89 170
20042.22 231
20043.56 192
20044.90 198
20046.24 217
20047.58 194
20048.92 217
20050.25 219
20051.59 202
20052.93 168
20054.27 183
20055.61 235
20056.95 233
20058.29 185
20059.62 232
20060.96 219
20062.30 197
20063.64 223
20064.98 171
20066.32 186
20067.66 231
20069.00 218
20070.34 188
20071.67 203
20073.01 180
20074.35 184
20075.69 201
20077.03 204
20078.37 197
20079.71 199
20081.05 204
20082.39 206
20083.73 207
20085.07 213
20086.41 176
20087.75 214
20089.09 199
20090.43 185
20091.77 198
20093.11 198
20094.45 192
20095.79 177
20097.13 191
20098.47 205
20099.81 199
20101.15 192
20102.49 198
20103.83 200
20105.17 178
20106.51 199
20107.85 231
20109.19 197
20110.53 188
20111.87 189
20113.21 190
20114.55 199
20115.89 190
20117.23 199
20118.57 193
20119.91 194
20121.25 199
20122.59 205
20123.93 191
20125.28 202
20126.62 183
20127.96 193
20129.30 168
20130.64 184
20131.98 190
20133.32 198
20134.66 203
20136.00 193
