# Supplementary material for: MALDI-TOF MS typing enables the classification of brewing yeasts of the genus Saccharomyces to major beer styles
Source: PLoS One. 2017 Aug 9;12(8):e0181694. doi: 10.1371/journal.pone.0181694 (PMC5549903; doi:10.1371/journal.pone.0181694)
Supplement: S11 File — The directory includes 90 raw files and was zipped to “.zip”; the folder has three strains with 30 spectra per strain; S1 Text explains the raw files with an example and Table 1 represents the yeast strains used within the experiment. (ZIP) [file pone.0181694.s014.zip › 31-33/30337-338-OG-Alt-Alt-YPG-18h-E-E_2015-08-20__0_A1_1.dat]

1998.76 2946
1999.18 3081
1999.60 2919
2000.02 2987
2000.44 2903
2000.87 2992
2001.29 3238
2001.71 3274
2002.13 3046
2002.55 3093
2002.97 2938
2003.40 3149
2003.82 2991
2004.24 2717
2004.66 2703
2005.08 2919
2005.50 2888
2005.93 2719
2006.35 2696
2006.77 2777
2007.19 2790
2007.62 2963
2008.04 2758
2008.46 2621
2008.88 2927
2009.30 2988
2009.73 2805
2010.15 2822
2010.57 2910
2010.99 2830
2011.42 2795
2011.84 2564
2012.26 2659
2012.68 2454
2013.11 2536
2013.53 2594
2013.95 2640
2014.38 2485
2014.80 2499
2015.22 2511
2015.64 2633
2016.07 2520
2016.49 2622
2016.91 2659
2017.34 2489
2017.76 2655
2018.18 2535
2018.61 2386
2019.03 2632
2019.45 2433
2019.88 2546
2020.30 2582
2020.72 2644
2021.15 2543
2021.57 2550
2021.99 2736
2022.42 2677
2022.84 2624
2023.27 2571
2023.69 2469
2024.11 2431
2024.54 2437
2024.96 2498
2025.39 2391
2025.81 2363
2026.23 2406
2026.66 2321
2027.08 2393
2027.51 2369
2027.93 2416
2028.36 2343
2028.78 2405
2029.20 2504
2029.63 2531
2030.05 2265
2030.48 2410
2030.90 2573
2031.33 2391
2031.75 2544
2032.18 2610
2032.60 2470
2033.03 2308
2033.45 2419
2033.88 2388
2034.30 2592
2034.73 2545
2035.15 2470
2035.58 2493
2036.00 2469
2036.43 2468
2036.85 2388
2037.28 2517
2037.70 2278
2038.13 2398
2038.55 2514
2038.98 2484
2039.40 2707
2039.83 2558
2040.25 2541
2040.68 2610
2041.11 2764
2041.53 2687
2041.96 2641
2042.38 2529
2042.81 2566
2043.23 2666
2043.66 2473
2044.09 2483
2044.51 2541
2044.94 2558
2045.37 2574
2045.79 2628
2046.22 2427
2046.64 2493
2047.07 2519
2047.50 2663
2047.92 2404
2048.35 2332
2048.78 2479
2049.20 2425
2049.63 2634
2050.06 2528
2050.48 2709
2050.91 2567
2051.34 2503
2051.76 2619
2052.19 2697
2052.62 2566
2053.04 2582
2053.47 2525
2053.90 2401
2054.32 2343
2054.75 2436
2055.18 2459
2055.61 2413
2056.03 2347
2056.46 2505
2056.89 2533
2057.31 2447
2057.74 2546
2058.17 2578
2058.60 2365
2059.02 2342
2059.45 2550
2059.88 2530
2060.31 2699
2060.73 2591
2061.16 2519
2061.59 2389
2062.02 2547
2062.45 2567
2062.87 2410
2063.30 2491
2063.73 2575
2064.16 2572
2064.59 2636
2065.01 2580
2065.44 2799
2065.87 2874
2066.30 2988
2066.73 3063
2067.16 3058
2067.58 3078
2068.01 3173
2068.44 2964
2068.87 2869
2069.30 2705
2069.73 2770
2070.16 2784
2070.58 2697
2071.01 2737
2071.44 2675
2071.87 2585
2072.30 2592
2072.73 2558
2073.16 2635
2073.59 2642
2074.02 2599
2074.45 2649
2074.87 2535
2075.30 2415
2075.73 2603
2076.16 2611
2076.59 2589
2077.02 2813
2077.45 2644
2077.88 2593
2078.31 2964
2078.74 3048
2079.17 3043
2079.60 3402
2080.03 3466
2080.46 3481
2080.89 3535
2081.32 3688
2081.75 3681
2082.18 3641
2082.61 3675
2083.04 3316
2083.47 3433
2083.90 3321
2084.33 3330
2084.76 3062
2085.19 2981
2085.62 2774
2086.05 2786
2086.48 2741
2086.91 2767
2087.34 2610
2087.77 2342
2088.20 2520
2088.63 2520
2089.06 2603
2089.49 2473
2089.92 2589
2090.35 2776
2090.79 2714
2091.22 2613
2091.65 2832
2092.08 2638
2092.51 2543
2092.94 2544
2093.37 2665
2093.80 2438
2094.23 2487
2094.66 2727
2095.10 2580
2095.53 2486
2095.96 2569
2096.39 2483
2096.82 2424
2097.25 2603
2097.68 2507
2098.12 2484
2098.55 2521
2098.98 2583
2099.41 2556
2099.84 2532
2100.27 2625
2100.71 2612
2101.14 2584
2101.57 2547
2102.00 2570
2102.43 2488
2102.87 2556
2103.30 2434
2103.73 2516
2104.16 2538
2104.60 2502
2105.03 2349
2105.46 2422
2105.89 2546
2106.32 2568
2106.76 2741
2107.19 2717
2107.62 2760
2108.05 2861
2108.49 2781
2108.92 3030
2109.35 3121
2109.79 3057
2110.22 3105
2110.65 3064
2111.08 3056
2111.52 2741
2111.95 2704
2112.38 2701
2112.82 2667
2113.25 2734
2113.68 2761
2114.12 2621
2114.55 2522
2114.98 2584
2115.42 2475
2115.85 2616
2116.28 2703
2116.72 2512
2117.15 2453
2117.58 2506
2118.02 2882
2118.45 2768
2118.88 2875
2119.32 2793
2119.75 2689
2120.19 2680
2120.62 2783
2121.05 2756
2121.49 2783
2121.92 2820
2122.36 2826
2122.79 2571
2123.22 2594
2123.66 2654
2124.09 2510
2124.53 2446
2124.96 2372
2125.40 2516
2125.83 2475
2126.26 2417
2126.70 2438
2127.13 2545
2127.57 2547
2128.00 2516
2128.44 2354
2128.87 2398
2129.31 2511
2129.74 2513
2130.18 2573
2130.61 2619
2131.05 2494
2131.48 2413
2131.92 2766
2132.35 2497
2132.79 2500
2133.22 2486
2133.66 2681
2134.09 2581
2134.53 2479
2134.96 2695
2135.40 2585
2135.83 2677
2136.27 2769
2136.70 2620
2137.14 2616
2137.58 2630
2138.01 2814
2138.45 2656
2138.88 2601
2139.32 2642
2139.75 2602
2140.19 2527
2140.63 2663
2141.06 2656
2141.50 2680
2141.93 2525
2142.37 2574
2142.81 2513
2143.24 2513
2143.68 2472
2144.12 2365
2144.55 2531
2144.99 2266
2145.43 2239
2145.86 2437
2146.30 2248
2146.73 2505
2147.17 2325
2147.61 2451
2148.04 2496
2148.48 2561
2148.92 2590
2149.35 2592
2149.79 2622
2150.23 2684
2150.67 2921
2151.10 3014
2151.54 2826
2151.98 2959
2152.41 3026
2152.85 2966
2153.29 2944
2153.73 2747
2154.16 2687
2154.60 2817
2155.04 2749
2155.48 2653
2155.91 2744
2156.35 2636
2156.79 2655
2157.23 2652
2157.66 2673
2158.10 2702
2158.54 2658
2158.98 2586
2159.41 2626
2159.85 2530
2160.29 2690
2160.73 2586
2161.17 2401
2161.60 2503
2162.04 2808
2162.48 2699
2162.92 2643
2163.36 2557
2163.80 2504
2164.23 2504
2164.67 2531
2165.11 2770
2165.55 2970
2165.99 2668
2166.43 2843
2166.86 2868
2167.30 2905
2167.74 2732
2168.18 2753
2168.62 2784
2169.06 2948
2169.50 2981
2169.94 2928
2170.38 3009
2170.81 2897
2171.25 2929
2171.69 2982
2172.13 2892
2172.57 2858
2173.01 2897
2173.45 2935
2173.89 2952
2174.33 2690
2174.77 2916
2175.21 2922
2175.65 3057
2176.09 3106
2176.53 3074
2176.96 2991
2177.40 2933
2177.84 3041
2178.28 2961
2178.72 2741
2179.16 3009
2179.60 3199
2180.04 3107
2180.48 2938
2180.92 2887
2181.36 2900
2181.80 2914
2182.24 2842
2182.68 3072
2183.12 2876
2183.56 2676
2184.01 2539
2184.45 2460
2184.89 2422
2185.33 2542
2185.77 2518
2186.21 2507
2186.65 2566
2187.09 2610
2187.53 2657
2187.97 2610
2188.41 2694
2188.85 2731
2189.29 2763
2189.73 2620
2190.17 2814
2190.62 2741
2191.06 2697
2191.50 2653
2191.94 2488
2192.38 2609
2192.82 2539
2193.26 2700
2193.70 2664
2194.15 2797
2194.59 2845
2195.03 2841
2195.47 2891
2195.91 2866
2196.35 2770
2196.79 3013
2197.24 2849
2197.68 2893
2198.12 3048
2198.56 2928
2199.00 2692
2199.45 2737
2199.89 2750
2200.33 2772
2200.77 2700
2201.21 2642
2201.66 2537
2202.10 2568
2202.54 2595
2202.98 2739
2203.42 2688
2203.87 2508
2204.31 2749
2204.75 2611
2205.19 2677
2205.64 2792
2206.08 2616
2206.52 2525
2206.96 2467
2207.41 2554
2207.85 2793
2208.29 2979
2208.74 2820
2209.18 2883
2209.62 3107
2210.06 2868
2210.51 2919
2210.95 2947
2211.39 3092
2211.84 2894
2212.28 2893
2212.72 3126
2213.17 3005
2213.61 2790
2214.05 2855
2214.50 2552
2214.94 2561
2215.38 2730
2215.83 2651
2216.27 2734
2216.71 2819
2217.16 2782
2217.60 2573
2218.05 2597
2218.49 2614
2218.93 2641
2219.38 2633
2219.82 2648
2220.26 2351
2220.71 2465
2221.15 2530
2221.60 2633
2222.04 2678
2222.49 2598
2222.93 2461
2223.37 2441
2223.82 2744
2224.26 2942
2224.71 2819
2225.15 2952
2225.60 3016
2226.04 2854
2226.49 2818
2226.93 2839
2227.37 3077
2227.82 2988
2228.26 3017
2228.71 2747
2229.15 2667
2229.60 2925
2230.04 3007
2230.49 2941
2230.93 2829
2231.38 2865
2231.82 2869
2232.27 2869
2232.71 2991
2233.16 2911
2233.61 2793
2234.05 2869
2234.50 2892
2234.94 2897
2235.39 3069
2235.83 3157
2236.28 2814
2236.72 2702
2237.17 2695
2237.61 2651
2238.06 2833
2238.51 2875
2238.95 2849
2239.40 2864
2239.84 2796
2240.29 2735
2240.74 2579
2241.18 2687
2241.63 2778
2242.07 2642
2242.52 2517
2242.97 2546
2243.41 2585
2243.86 2424
2244.31 2436
2244.75 2634
2245.20 2413
2245.65 2557
2246.09 2602
2246.54 2549
2246.99 2402
2247.43 2541
2247.88 2563
2248.33 2537
2248.77 2447
2249.22 2498
2249.67 2372
2250.11 2592
2250.56 2667
2251.01 2832
2251.45 2802
2251.90 2628
2252.35 2661
2252.80 2678
2253.24 2549
2253.69 2547
2254.14 2527
2254.59 2625
2255.03 2636
2255.48 2533
2255.93 2704
2256.38 2663
2256.82 2637
2257.27 2642
2257.72 2533
2258.17 2551
2258.61 2443
2259.06 2540
2259.51 2433
2259.96 2519
2260.41 2653
2260.85 2884
2261.30 3073
2261.75 3119
2262.20 3180
2262.65 3601
2263.09 3550
2263.54 3658
2263.99 3964
2264.44 3789
2264.89 3515
2265.34 3693
2265.79 3821
2266.23 3630
2266.68 3937
2267.13 3713
2267.58 3838
2268.03 3896
2268.48 4002
2268.93 3649
2269.38 3585
2269.82 3655
2270.27 3819
2270.72 3474
2271.17 3262
2271.62 3166
2272.07 3083
2272.52 3195
2272.97 3166
2273.42 3202
2273.87 2996
2274.32 3051
2274.77 2991
2275.21 3081
2275.66 2965
2276.11 2951
2276.56 2826
2277.01 2706
2277.46 2707
2277.91 2804
2278.36 2572
2278.81 2798
2279.26 2854
2279.71 2938
2280.16 2980
2280.61 3020
2281.06 3198
2281.51 3388
2281.96 3501
2282.41 3419
2282.86 3625
2283.31 3688
2283.76 3537
2284.21 3468
2284.66 3329
2285.11 3233
2285.56 3329
2286.02 3165
2286.47 3253
2286.92 3157
2287.37 2993
2287.82 3041
2288.27 3169
2288.72 3223
2289.17 3269
2289.62 3505
2290.07 3496
2290.52 3563
2290.97 3959
2291.42 4265
2291.88 4142
2292.33 3990
2292.78 3985
2293.23 4035
2293.68 3861
2294.13 4004
2294.58 4014
2295.04 3921
2295.49 4017
2295.94 3851
2296.39 3759
2296.84 3712
2297.29 3601
2297.74 3296
2298.20 3229
2298.65 3063
2299.10 3037
2299.55 3108
2300.00 3014
2300.46 3075
2300.91 2832
2301.36 2785
2301.81 2866
2302.26 2896
2302.72 2971
2303.17 2957
2303.62 2912
2304.07 2928
2304.53 2811
2304.98 2918
2305.43 2898
2305.88 3030
2306.33 2998
2306.79 3154
2307.24 2970
2307.69 3072
2308.15 2928
2308.60 3010
2309.05 3177
2309.50 3283
2309.96 3169
2310.41 3202
2310.86 3223
2311.32 3303
2311.77 3275
2312.22 3138
2312.68 3160
2313.13 3084
2313.58 2812
2314.03 2984
2314.49 3008
2314.94 2839
2315.39 2866
2315.85 2798
2316.30 2682
2316.76 2885
2317.21 2960
2317.66 3022
2318.12 2878
2318.57 2883
2319.02 2994
2319.48 3001
2319.93 3093
2320.39 3009
2320.84 3115
2321.29 3024
2321.75 3153
2322.20 3294
2322.66 3189
2323.11 3197
2323.56 3293
2324.02 3136
2324.47 3284
2324.93 3436
2325.38 3397
2325.84 3479
2326.29 3385
2326.74 3423
2327.20 3318
2327.65 3294
2328.11 3258
2328.56 3200
2329.02 3335
2329.47 3320
2329.93 3387
2330.38 3401
2330.84 3332
2331.29 3279
2331.75 3537
2332.20 3432
2332.66 3250
2333.11 3374
2333.57 3195
2334.02 3167
2334.48 3224
2334.93 3051
2335.39 2915
2335.84 3034
2336.30 3007
2336.76 2980
2337.21 3093
2337.67 3056
2338.12 3536
2338.58 3603
2339.03 3558
2339.49 3733
2339.95 3934
2340.40 4034
2340.86 4146
2341.31 4716
2341.77 4815
2342.23 4716
2342.68 4681
2343.14 4442
2343.59 4566
2344.05 4430
2344.51 4417
2344.96 4365
2345.42 4144
2345.88 4469
2346.33 4195
2346.79 4191
2347.24 3964
2347.70 4109
2348.16 3886
2348.61 3789
2349.07 3786
2349.53 3897
2349.99 3681
2350.44 3489
2350.90 3351
2351.36 3337
2351.81 3137
2352.27 3163
2352.73 3160
2353.18 2979
2353.64 3158
2354.10 3024
2354.56 3184
2355.01 3056
2355.47 3064
2355.93 3102
2356.38 2899
2356.84 2774
2357.30 3039
2357.76 3029
2358.22 2796
2358.67 2842
2359.13 2980
2359.59 3125
2360.05 3133
2360.50 3221
2360.96 3241
2361.42 3068
2361.88 3094
2362.34 3194
2362.79 3125
2363.25 3055
2363.71 3002
2364.17 3109
2364.63 3197
2365.08 3092
2365.54 3067
2366.00 3134
2366.46 3242
2366.92 3058
2367.38 3119
2367.84 3228
2368.29 3289
2368.75 3631
2369.21 3746
2369.67 3708
2370.13 3808
2370.59 3753
2371.05 3743
2371.50 3682
2371.96 3555
2372.42 3654
2372.88 3434
2373.34 3243
2373.80 3175
2374.26 3017
2374.72 3068
2375.18 3098
2375.64 3002
2376.10 2766
2376.56 2960
2377.02 3110
2377.47 3213
2377.93 3456
2378.39 3337
2378.85 3204
2379.31 3398
2379.77 3269
2380.23 3508
2380.69 3370
2381.15 3422
2381.61 3480
2382.07 3516
2382.53 3570
2382.99 3387
2383.45 3406
2383.91 3589
2384.37 3614
2384.83 3518
2385.29 3387
2385.75 3286
2386.21 3346
2386.67 3073
2387.13 3068
2387.59 3177
2388.05 3095
2388.52 3065
2388.98 2867
2389.44 2967
2389.90 3146
2390.36 3021
2390.82 3065
2391.28 2791
2391.74 2753
2392.20 2965
2392.66 2929
2393.12 2951
2393.58 2882
2394.05 2962
2394.51 2813
2394.97 2744
2395.43 2940
2395.89 3072
2396.35 3023
2396.81 3079
2397.27 3144
2397.74 3095
2398.20 2883
2398.66 2998
2399.12 2945
2399.58 2745
2400.04 2765
2400.50 2881
2400.97 2816
2401.43 2867
2401.89 2969
2402.35 2698
2402.81 2742
2403.28 2639
2403.74 2571
2404.20 2704
2404.66 2779
2405.12 2559
2405.59 2742
2406.05 2682
2406.51 2815
2406.97 2781
2407.44 2835
2407.90 3029
2408.36 2910
2408.82 2756
2409.29 3000
2409.75 2960
2410.21 2859
2410.67 2957
2411.14 2938
2411.60 2699
2412.06 2641
2412.52 2765
2412.99 2621
2413.45 2665
2413.91 2732
2414.38 2779
2414.84 2738
2415.30 2888
2415.77 3160
2416.23 3042
2416.69 2991
2417.16 3119
2417.62 3492
2418.08 3231
2418.55 3329
2419.01 3503
2419.47 3399
2419.94 3475
2420.40 3630
2420.86 3592
2421.33 3494
2421.79 3355
2422.25 3528
2422.72 3632
2423.18 3516
2423.65 3620
2424.11 3383
2424.57 3359
2425.04 3627
2425.50 3365
2425.97 3173
2426.43 3168
2426.90 3129
2427.36 3318
2427.82 3173
2428.29 3178
2428.75 3178
2429.22 2998
2429.68 3182
2430.15 3286
2430.61 2932
2431.08 3018
2431.54 2951
2432.00 2875
2432.47 2842
2432.93 2908
2433.40 3017
2433.86 2842
2434.33 2812
2434.79 2828
2435.26 3209
2435.72 3165
2436.19 3115
2436.65 3136
2437.12 3109
2437.58 3089
2438.05 3192
2438.52 3312
2438.98 3343
2439.45 3521
2439.91 3958
2440.38 4079
2440.84 4167
2441.31 4251
2441.77 4448
2442.24 4532
2442.71 4486
2443.17 4163
2443.64 4107
2444.10 3826
2444.57 3679
2445.03 3377
2445.50 3265
2445.97 3066
2446.43 2945
2446.90 2949
2447.37 2949
2447.83 2807
2448.30 2938
2448.76 2835
2449.23 2720
2449.70 2803
2450.16 2832
2450.63 2793
2451.10 2831
2451.56 2785
2452.03 2817
2452.50 2740
2452.96 2817
2453.43 2921
2453.90 2871
2454.36 2714
2454.83 3120
2455.30 2824
2455.76 2874
2456.23 2865
2456.70 2893
2457.17 2834
2457.63 2857
2458.10 2940
2458.57 3100
2459.03 3069
2459.50 3084
2459.97 3049
2460.44 3079
2460.90 3032
2461.37 2898
2461.84 2772
2462.31 2701
2462.77 2703
2463.24 2902
2463.71 2867
2464.18 2773
2464.65 2805
2465.11 2825
2465.58 2963
2466.05 2876
2466.52 2856
2466.99 2972
2467.45 3066
2467.92 2931
2468.39 2910
2468.86 2912
2469.33 3025
2469.79 2988
2470.26 2945
2470.73 2929
2471.20 2966
2471.67 2690
2472.14 2682
2472.61 2729
2473.07 2758
2473.54 2582
2474.01 2721
2474.48 2621
2474.95 2626
2475.42 2722
2475.89 2513
2476.36 2713
2476.82 2668
2477.29 2733
2477.76 2887
2478.23 2831
2478.70 2987
2479.17 3326
2479.64 3344
2480.11 3646
2480.58 3801
2481.05 3824
2481.52 3616
2481.99 3539
2482.46 3396
2482.93 3520
2483.40 3570
2483.87 3476
2484.33 3358
2484.80 3202
2485.27 3256
2485.74 2977
2486.21 2995
2486.68 3097
2487.15 2978
2487.62 3230
2488.09 2869
2488.56 2851
2489.03 2886
2489.50 2833
2489.97 2778
2490.44 2794
2490.92 2893
2491.39 3079
2491.86 3035
2492.33 2794
2492.80 2773
2493.27 2918
2493.74 2992
2494.21 3009
2494.68 2962
2495.15 2966
2495.62 3032
2496.09 2997
2496.56 2807
2497.03 3026
2497.50 3092
2497.98 3092
2498.45 2959
2498.92 2974
2499.39 2866
2499.86 2718
2500.33 2867
2500.80 2827
2501.27 2718
2501.75 2601
2502.22 2529
2502.69 2712
2503.16 2852
2503.63 2693
2504.10 2520
2504.57 2514
2505.05 2797
2505.52 2706
2505.99 2796
2506.46 3016
2506.93 2953
2507.40 2857
2507.88 3136
2508.35 3122
2508.82 3268
2509.29 3547
2509.76 3488
2510.24 3319
2510.71 3400
2511.18 3597
2511.65 3528
2512.13 3494
2512.60 3379
2513.07 3411
2513.54 3491
2514.02 3336
2514.49 3197
2514.96 3164
2515.43 3003
2515.91 2805
2516.38 2844
2516.85 2956
2517.32 2977
2517.80 2766
2518.27 3005
2518.74 2969
2519.22 3029
2519.69 2932
2520.16 3123
2520.64 2886
2521.11 2756
2521.58 2745
2522.06 2730
2522.53 2948
2523.00 2715
2523.48 2710
2523.95 2704
2524.42 2716
2524.90 2792
2525.37 2855
2525.84 2747
2526.32 2787
2526.79 2752
2527.26 2671
2527.74 2755
2528.21 2867
2528.69 3113
2529.16 3054
2529.63 2802
2530.11 2489
2530.58 2840
2531.06 2714
2531.53 2640
2532.00 2866
2532.48 2888
2532.95 2724
2533.43 2815
2533.90 2911
2534.38 2741
2534.85 2832
2535.32 2908
2535.80 2857
2536.27 2839
2536.75 2850
2537.22 2858
2537.70 2969
2538.17 3137
2538.65 3085
2539.12 3231
2539.60 3219
2540.07 2874
2540.55 3048
2541.02 3071
2541.50 2934
2541.97 3049
2542.45 3058
2542.92 2966
2543.40 3001
2543.87 3086
2544.35 3096
2544.82 2846
2545.30 2783
2545.78 3132
2546.25 3270
2546.73 3137
2547.20 3158
2547.68 3167
2548.15 3100
2548.63 3091
2549.10 3104
2549.58 3185
2550.06 3300
2550.53 3191
2551.01 3308
2551.48 3239
2551.96 3391
2552.44 3228
2552.91 3449
2553.39 3197
2553.87 3653
2554.34 3741
2554.82 3975
2555.29 4337
2555.77 4264
2556.25 4175
2556.72 4223
2557.20 4436
2557.68 4597
2558.15 4722
2558.63 4357
2559.11 4333
2559.58 4135
2560.06 4085
2560.54 3854
2561.01 3744
2561.49 3545
2561.97 3185
2562.45 2993
2562.92 2979
2563.40 2723
2563.88 2739
2564.35 2902
2564.83 2900
2565.31 2841
2565.79 3042
2566.26 2988
2566.74 2905
2567.22 2779
2567.70 2802
2568.17 2905
2568.65 2750
2569.13 2702
2569.61 2558
2570.08 2693
2570.56 2823
2571.04 2819
2571.52 2645
2572.00 2627
2572.47 2786
2572.95 2652
2573.43 2661
2573.91 2931
2574.39 2784
2574.86 2712
2575.34 2812
2575.82 2892
2576.30 2916
2576.78 2650
2577.26 2683
2577.73 2826
2578.21 2838
2578.69 2846
2579.17 2875
2579.65 2890
2580.13 2830
2580.61 2859
2581.08 2910
2581.56 2943
2582.04 2917
2582.52 2886
2583.00 2831
2583.48 2881
2583.96 3015
2584.44 2779
2584.92 2839
2585.40 2933
2585.87 2896
2586.35 2698
2586.83 2693
2587.31 2738
2587.79 2701
2588.27 2775
2588.75 2874
2589.23 2751
2589.71 2954
2590.19 2838
2590.67 2650
2591.15 2755
2591.63 2733
2592.11 2921
2592.59 2899
2593.07 3004
2593.55 3127
2594.03 3021
2594.51 3121
2594.99 3238
2595.47 3431
2595.95 3490
2596.43 3556
2596.91 3547
2597.39 3701
2597.87 3547
2598.35 3222
2598.83 3333
2599.31 3330
2599.79 3250
2600.27 3214
2600.75 3198
2601.23 3029
2601.71 2961
2602.20 2851
2602.68 2730
2603.16 2868
2603.64 2859
2604.12 2731
2604.60 2737
2605.08 2607
2605.56 2646
2606.04 2888
2606.52 2824
2607.00 2659
2607.49 2771
2607.97 2961
2608.45 2877
2608.93 3211
2609.41 3365
2609.89 3370
2610.37 3299
2610.86 3318
2611.34 3527
2611.82 3574
2612.30 3505
2612.78 3640
2613.26 3604
2613.75 3461
2614.23 3420
2614.71 3226
2615.19 3286
2615.67 3358
2616.16 3338
2616.64 3290
2617.12 2962
2617.60 3005
2618.08 2765
2618.57 2967
2619.05 2858
2619.53 2654
2620.01 2691
2620.50 3081
2620.98 2906
2621.46 2841
2621.94 2700
2622.43 2722
2622.91 2662
2623.39 2624
2623.87 2886
2624.36 2815
2624.84 2743
2625.32 2771
2625.81 2717
2626.29 2691
2626.77 2689
2627.25 2717
2627.74 2525
2628.22 2581
2628.70 2591
2629.19 2891
2629.67 2876
2630.15 2623
2630.64 2627
2631.12 2773
2631.60 2793
2632.09 2941
2632.57 2938
2633.05 2929
2633.54 2862
2634.02 2953
2634.51 2820
2634.99 2756
2635.47 2603
2635.96 2841
2636.44 2761
2636.93 2819
2637.41 2880
2637.89 2804
2638.38 2772
2638.86 2839
2639.35 2771
2639.83 2875
2640.31 3006
2640.80 2949
2641.28 2788
2641.77 2981
2642.25 3177
2642.74 2756
2643.22 2928
2643.71 2894
2644.19 3006
2644.67 2880
2645.16 2769
2645.64 2701
2646.13 2689
2646.61 2512
2647.10 2766
2647.58 2809
2648.07 2771
2648.55 2683
2649.04 2544
2649.52 2782
2650.01 2727
2650.49 2705
2650.98 2953
2651.46 2820
2651.95 2835
2652.43 2902
2652.92 2971
2653.41 2754
2653.89 2720
2654.38 2844
2654.86 2814
2655.35 2979
2655.83 2974
2656.32 2891
2656.81 2840
2657.29 2799
2657.78 2766
2658.26 2839
2658.75 2703
2659.23 2684
2659.72 2726
2660.21 2739
2660.69 2780
2661.18 2671
2661.67 2691
2662.15 2851
2662.64 2662
2663.12 2768
2663.61 2754
2664.10 2759
2664.58 2930
2665.07 2778
2665.56 2832
2666.04 2886
2666.53 2919
2667.02 2939
2667.50 2862
2667.99 2874
2668.48 3024
2668.96 3237
2669.45 3264
2669.94 2952
2670.42 3187
2670.91 3402
2671.40 3350
2671.89 3682
2672.37 3729
2672.86 3502
2673.35 3932
2673.83 4183
2674.32 4210
2674.81 4269
2675.30 4562
2675.78 4231
2676.27 4124
2676.76 4141
2677.25 3936
2677.74 3887
2678.22 3980
2678.71 3830
2679.20 3752
2679.69 3894
2680.17 3941
2680.66 3729
2681.15 3690
2681.64 3814
2682.13 4126
2682.61 4132
2683.10 4169
2683.59 4219
2684.08 4189
2684.57 4432
2685.06 4811
2685.54 4666
2686.03 4778
2686.52 4659
2687.01 4399
2687.50 3948
2687.99 4021
2688.48 3766
2688.96 3727
2689.45 3394
2689.94 3346
2690.43 3201
2690.92 3012
2691.41 3103
2691.90 3003
2692.39 2980
2692.88 2982
2693.36 2940
2693.85 3104
2694.34 3173
2694.83 3301
2695.32 3174
2695.81 3286
2696.30 3254
2696.79 3294
2697.28 3459
2697.77 3485
2698.26 3448
2698.75 3337
2699.24 3294
2699.73 3236
2700.22 3560
2700.71 3561
2701.20 3563
2701.69 3395
2702.18 3442
2702.67 3448
2703.16 3373
2703.65 3543
2704.14 3371
2704.63 3364
2705.12 3269
2705.61 3292
2706.10 3265
2706.59 3095
2707.08 3046
2707.57 3196
2708.06 3167
2708.55 2965
2709.04 3016
2709.53 2908
2710.02 2902
2710.51 3074
2711.00 3028
2711.49 3056
2711.98 3126
2712.47 3231
2712.97 3078
2713.46 3186
2713.95 2839
2714.44 2661
2714.93 2737
2715.42 2872
2715.91 2788
2716.40 2842
2716.89 2750
2717.39 2858
2717.88 2726
2718.37 2806
2718.86 2898
2719.35 2789
2719.84 2787
2720.33 2966
2720.83 2771
2721.32 2850
2721.81 3069
2722.30 3158
2722.79 3116
2723.28 2971
2723.78 3129
2724.27 3356
2724.76 3296
2725.25 3117
2725.74 3102
2726.24 3193
2726.73 3136
2727.22 3214
2727.71 2898
2728.20 2915
2728.70 3023
2729.19 2813
2729.68 2857
2730.17 2955
2730.67 2804
2731.16 2814
2731.65 2630
2732.14 2824
2732.64 2743
2733.13 2627
2733.62 2557
2734.12 2712
2734.61 2683
2735.10 2940
2735.59 3020
2736.09 2964
2736.58 3103
2737.07 2973
2737.57 2996
2738.06 3094
2738.55 3216
2739.05 3072
2739.54 3016
2740.03 3131
2740.53 3239
2741.02 3301
2741.51 3114
2742.01 3117
2742.50 2975
2742.99 2904
2743.49 2975
2743.98 2664
2744.47 2529
2744.97 2709
2745.46 2745
2745.96 2807
2746.45 2736
2746.94 2712
2747.44 2849
2747.93 2847
2748.43 2766
2748.92 2814
2749.41 2750
2749.91 2618
2750.40 2811
2750.90 2681
2751.39 2749
2751.89 2698
2752.38 2735
2752.87 2815
2753.37 2851
2753.86 2892
2754.36 3013
2754.85 2877
2755.35 3003
2755.84 2960
2756.34 2759
2756.83 2942
2757.33 3220
2757.82 2852
2758.32 2751
2758.81 2913
2759.31 2912
2759.80 2926
2760.30 2973
2760.79 2921
2761.29 2746
2761.78 2886
2762.28 3013
2762.77 2722
2763.27 2738
2763.76 2773
2764.26 2914
2764.76 2661
2765.25 2688
2765.75 2609
2766.24 2683
2766.74 2729
2767.23 2853
2767.73 2818
2768.23 2751
2768.72 2764
2769.22 2682
2769.71 2597
2770.21 2895
2770.71 2886
2771.20 2764
2771.70 2936
2772.19 2588
2772.69 2834
2773.19 2903
2773.68 2831
2774.18 2978
2774.68 3048
2775.17 3083
2775.67 3277
2776.17 3281
2776.66 3263
2777.16 3330
2777.66 3138
2778.15 3335
2778.65 3468
2779.15 3174
2779.64 3066
2780.14 3095
2780.64 3234
2781.13 3409
2781.63 3065
2782.13 3095
2782.63 3219
2783.12 3265
2783.62 3307
2784.12 3196
2784.61 3292
2785.11 3309
2785.61 3283
2786.11 3210
2786.60 3001
2787.10 3017
2787.60 3091
2788.10 3093
2788.59 2947
2789.09 2873
2789.59 3042
2790.09 3007
2790.59 2939
2791.08 2969
2791.58 3033
2792.08 3132
2792.58 3198
2793.08 3041
2793.57 3076
2794.07 3089
2794.57 3498
2795.07 3863
2795.57 4029
2796.07 4475
2796.56 4759
2797.06 5118
2797.56 5537
2798.06 6032
2798.56 6376
2799.06 6430
2799.56 6297
2800.05 6100
2800.55 5918
2801.05 5511
2801.55 5226
2802.05 4699
2802.55 4437
2803.05 4268
2803.55 3875
2804.05 3946
2804.54 3631
2805.04 3700
2805.54 3770
2806.04 3574
2806.54 3732
2807.04 3932
2807.54 4275
2808.04 4510
2808.54 4906
2809.04 4967
2809.54 5438
2810.04 5303
2810.54 5641
2811.04 5516
2811.54 5536
2812.04 5375
2812.54 4974
2813.04 4671
2813.54 4328
2814.04 3979
2814.54 3667
2815.04 3495
2815.54 3251
2816.04 3328
2816.54 3269
2817.04 3412
2817.54 3140
2818.04 3267
2818.54 3314
2819.04 3267
2819.54 3374
2820.04 3353
2820.54 3412
2821.04 3314
2821.54 3311
2822.04 3617
2822.54 3496
2823.04 3570
2823.54 3429
2824.04 3421
2824.55 3428
2825.05 3384
2825.55 3460
2826.05 3439
2826.55 3506
2827.05 3369
2827.55 3612
2828.05 3727
2828.55 3497
2829.06 3279
2829.56 3332
2830.06 3425
2830.56 3163
2831.06 3238
2831.56 3227
2832.06 3120
2832.57 3216
2833.07 3250
2833.57 3155
2834.07 3175
2834.57 3326
2835.07 3508
2835.58 3637
2836.08 3753
2836.58 3734
2837.08 3781
2837.58 3483
2838.09 3399
2838.59 3533
2839.09 3636
2839.59 3478
2840.10 3532
2840.60 3262
2841.10 3070
2841.60 3148
2842.11 3194
2842.61 3081
2843.11 3160
2843.61 2918
2844.12 2852
2844.62 2911
2845.12 3136
2845.62 3238
2846.13 3296
2846.63 3366
2847.13 3489
2847.64 3388
2848.14 3315
2848.64 3429
2849.14 3451
2849.65 3245
2850.15 3309
2850.65 3357
2851.16 3477
2851.66 3510
2852.16 3220
2852.67 3179
2853.17 3057
2853.67 2934
2854.18 3026
2854.68 3081
2855.18 3092
2855.69 2905
2856.19 2851
2856.70 2971
2857.20 2951
2857.70 2885
2858.21 3004
2858.71 3318
2859.22 3104
2859.72 3086
2860.22 3060
2860.73 3071
2861.23 3044
2861.74 3050
2862.24 3166
2862.74 3024
2863.25 3153
2863.75 3250
2864.26 3020
2864.76 2977
2865.27 2913
2865.77 2765
2866.28 2893
2866.78 2860
2867.28 2865
2867.79 2997
2868.29 3017
2868.80 2907
2869.30 2938
2869.81 3017
2870.31 2945
2870.82 3018
2871.32 3032
2871.83 3167
2872.33 3207
2872.84 3083
2873.34 3173
2873.85 3284
2874.36 3222
2874.86 3369
2875.37 3470
2875.87 3547
2876.38 3388
2876.88 3429
2877.39 3466
2877.89 3445
2878.40 3438
2878.90 3729
2879.41 3675
2879.92 3695
2880.42 3647
2880.93 4102
2881.43 4333
2881.94 4531
2882.45 4389
2882.95 4514
2883.46 4707
2883.96 4950
2884.47 5015
2884.98 4940
2885.48 4978
2885.99 4939
2886.50 4789
2887.00 4906
2887.51 5380
2888.02 5264
2888.52 5183
2889.03 4896
2889.53 4868
2890.04 5166
2890.55 4992
2891.06 4622
2891.56 4329
2892.07 4170
2892.58 3942
2893.08 3979
2893.59 3831
2894.10 3848
2894.60 3556
2895.11 3399
2895.62 3397
2896.13 3750
2896.63 3467
2897.14 3984
2897.65 3968
2898.15 3740
2898.66 3824
2899.17 3815
2899.68 3811
2900.18 3801
2900.69 3735
2901.20 3802
2901.71 3584
2902.22 3544
2902.72 3541
2903.23 3557
2903.74 3412
2904.25 3708
2904.75 3768
2905.26 3472
2905.77 3625
2906.28 3793
2906.79 3617
2907.30 3542
2907.80 3758
2908.31 3614
2908.82 3504
2909.33 3642
2909.84 3511
2910.35 3527
2910.85 3580
2911.36 3314
2911.87 3531
2912.38 3349
2912.89 3241
2913.40 3485
2913.91 3482
2914.41 3643
2914.92 3631
2915.43 3526
2915.94 3311
2916.45 3391
2916.96 3337
2917.47 3710
2917.98 3501
2918.49 3552
2919.00 3540
2919.51 3640
2920.01 3448
2920.52 3471
2921.03 3640
2921.54 3784
2922.05 3912
2922.56 3893
2923.07 4360
2923.58 4886
2924.09 5257
2924.60 5455
2925.11 6178
2925.62 7029
2926.13 7305
2926.64 7689
2927.15 7533
2927.66 7547
2928.17 7297
2928.68 6788
2929.19 6649
2929.70 5778
2930.21 5367
2930.72 4857
2931.23 4471
2931.74 4178
2932.25 3653
2932.76 3502
2933.27 3437
2933.78 3362
2934.29 3234
2934.80 2948
2935.31 3128
2935.83 3359
2936.34 3097
2936.85 3117
2937.36 3150
2937.87 3157
2938.38 3234
2938.89 3130
2939.40 3205
2939.91 3193
2940.42 2992
2940.94 3264
2941.45 3408
2941.96 3187
2942.47 3177
2942.98 3466
2943.49 3443
2944.00 3266
2944.51 3522
2945.03 3561
2945.54 3750
2946.05 3905
2946.56 4117
2947.07 4125
2947.58 4197
2948.10 4245
2948.61 4228
2949.12 4219
2949.63 4209
2950.14 3938
2950.66 4013
2951.17 3784
2951.68 3815
2952.19 3668
2952.70 3702
2953.22 3640
2953.73 3847
2954.24 3775
2954.75 3599
2955.26 3783
2955.78 3673
2956.29 3699
2956.80 3602
2957.31 3613
2957.83 3467
2958.34 3526
2958.85 3321
2959.37 3527
2959.88 3852
2960.39 3793
2960.90 3745
2961.42 3687
2961.93 4120
2962.44 4017
2962.96 4105
2963.47 4192
2963.98 4091
2964.50 3931
2965.01 4064
2965.52 4078
2966.04 3937
2966.55 3838
2967.06 3639
2967.58 3656
2968.09 3408
2968.60 3143
2969.12 3388
2969.63 3256
2970.14 3151
2970.66 2977
2971.17 2990
2971.68 3128
2972.20 2947
2972.71 2891
2973.23 2899
2973.74 2996
2974.25 3163
2974.77 3055
2975.28 2961
2975.80 2954
2976.31 3023
2976.83 2976
2977.34 2923
2977.85 3222
2978.37 3153
2978.88 3023
2979.40 3030
2979.91 2949
2980.43 3144
2980.94 3288
2981.46 3096
2981.97 3036
2982.48 3215
2983.00 3361
2983.51 3399
2984.03 3508
2984.54 3698
2985.06 3601
2985.57 3673
2986.09 3649
2986.60 3632
2987.12 3637
2987.63 3599
2988.15 3742
2988.67 3680
2989.18 3513
2989.70 3404
2990.21 3419
2990.73 3622
2991.24 3495
2991.76 3472
2992.27 3324
2992.79 3655
2993.30 3441
2993.82 3555
2994.34 3409
2994.85 3513
2995.37 3598
2995.88 3648
2996.40 3751
2996.92 3819
2997.43 3868
2997.95 3891
2998.46 4053
2998.98 4051
2999.50 4061
3000.01 4149
3000.53 4176
3001.05 4231
3001.56 4315
3002.08 4146
3002.59 4140
3003.11 4247
3003.63 4606
3004.14 4626
3004.66 4711
3005.18 4966
3005.69 5485
3006.21 5456
3006.73 5633
3007.24 5821
3007.76 5398
3008.28 5145
3008.80 4844
3009.31 4768
3009.83 4112
3010.35 3858
3010.86 3805
3011.38 3706
3011.90 3601
3012.42 3439
3012.93 3548
3013.45 3481
3013.97 3342
3014.49 3341
3015.00 3331
3015.52 3429
3016.04 3350
3016.56 3377
3017.07 3551
3017.59 3575
3018.11 3618
3018.63 3590
3019.15 3687
3019.66 3654
3020.18 3442
3020.70 3557
3021.22 3818
3021.74 3729
3022.25 4006
3022.77 3966
3023.29 4011
3023.81 4320
3024.33 4340
3024.85 4422
3025.36 4468
3025.88 4552
3026.40 4770
3026.92 4462
3027.44 4470
3027.96 4409
3028.48 4109
3028.99 4134
3029.51 3888
3030.03 3721
3030.55 3316
3031.07 3522
3031.59 3389
3032.11 3319
3032.63 3226
3033.15 3370
3033.66 3600
3034.18 3350
3034.70 3406
3035.22 3542
3035.74 3377
3036.26 3424
3036.78 3380
3037.30 3454
3037.82 3484
3038.34 3526
3038.86 3678
3039.38 3568
3039.90 3440
3040.42 3408
3040.94 3336
3041.46 3189
3041.98 3385
3042.50 3144
3043.02 3124
3043.54 3169
3044.06 3079
3044.58 3189
3045.10 3219
3045.62 3164
3046.14 3059
3046.66 3122
3047.18 3317
3047.70 3205
3048.22 3045
3048.74 2978
3049.26 3098
3049.78 3243
3050.30 3102
3050.82 2977
3051.34 2923
3051.86 3002
3052.38 3033
3052.90 3003
3053.43 2866
3053.95 2924
3054.47 3045
3054.99 3122
3055.51 3076
3056.03 3083
3056.55 3024
3057.07 3054
3057.59 3069
3058.12 2919
3058.64 3019
3059.16 3034
3059.68 3062
3060.20 3003
3060.72 3058
3061.24 3205
3061.77 3068
3062.29 2923
3062.81 2864
3063.33 3098
3063.85 3198
3064.37 3285
3064.90 3321
3065.42 3457
3065.94 3551
3066.46 3367
3066.98 3266
3067.51 3394
3068.03 3301
3068.55 3272
3069.07 3163
3069.59 3419
3070.12 3561
3070.64 3586
3071.16 3451
3071.68 3391
3072.21 3233
3072.73 3394
3073.25 3430
3073.77 3236
3074.30 3565
3074.82 3497
3075.34 3361
3075.86 3285
3076.39 3411
3076.91 3407
3077.43 3424
3077.96 3701
3078.48 3452
3079.00 3690
3079.52 3607
3080.05 3669
3080.57 3608
3081.09 3593
3081.62 3683
3082.14 3710
3082.66 3645
3083.19 3529
3083.71 3599
3084.23 3681
3084.76 3623
3085.28 4048
3085.80 3539
3086.33 3589
3086.85 3519
3087.38 3609
3087.90 3614
3088.42 3617
3088.95 3693
3089.47 3751
3090.00 3530
3090.52 3509
3091.04 3543
3091.57 3561
3092.09 3493
3092.62 3357
3093.14 3470
3093.66 3735
3094.19 3709
3094.71 3603
3095.24 3774
3095.76 3763
3096.29 3726
3096.81 3748
3097.34 3995
3097.86 3833
3098.38 4068
3098.91 4240
3099.43 4303
3099.96 4922
3100.48 5188
3101.01 5186
3101.53 5697
3102.06 6805
3102.58 7610
3103.11 8001
3103.63 8465
3104.16 9439
3104.68 9846
3105.21 9834
3105.73 9493
3106.26 8835
3106.79 8050
3107.31 7189
3107.84 6666
3108.36 5757
3108.89 5270
3109.41 5100
3109.94 4795
3110.46 4714
3110.99 4765
3111.52 4725
3112.04 4942
3112.57 4962
3113.09 4865
3113.62 4764
3114.15 4941
3114.67 4790
3115.20 4274
3115.72 4050
3116.25 3890
3116.78 3922
3117.30 3606
3117.83 3473
3118.35 3617
3118.88 3754
3119.41 3434
3119.93 3395
3120.46 3485
3120.99 3307
3121.51 3534
3122.04 3857
3122.57 3672
3123.09 3843
3123.62 3717
3124.15 3835
3124.67 3563
3125.20 3410
3125.73 3513
3126.26 3566
3126.78 3561
3127.31 3431
3127.84 3386
3128.36 3266
3128.89 3270
3129.42 3508
3129.95 3428
3130.47 3385
3131.00 3515
3131.53 3217
3132.06 3047
3132.58 3286
3133.11 3418
3133.64 3433
3134.17 3336
3134.69 3168
3135.22 3241
3135.75 3340
3136.28 3155
3136.81 3345
3137.33 3319
3137.86 3341
3138.39 3396
3138.92 3564
3139.45 3649
3139.97 3348
3140.50 3289
3141.03 3422
3141.56 3333
3142.09 3231
3142.62 3192
3143.14 3199
3143.67 3222
3144.20 3251
3144.73 3132
3145.26 3169
3145.79 3140
3146.32 3464
3146.84 3503
3147.37 3754
3147.90 3597
3148.43 3793
3148.96 3748
3149.49 4187
3150.02 3953
3150.55 3919
3151.08 3916
3151.61 3905
3152.13 3739
3152.66 3690
3153.19 3526
3153.72 3612
3154.25 3656
3154.78 3548
3155.31 3453
3155.84 3390
3156.37 3327
3156.90 3206
3157.43 3250
3157.96 3487
3158.49 3280
3159.02 3301
3159.55 3142
3160.08 3196
3160.61 3416
3161.14 3436
3161.67 3412
3162.20 3131
3162.73 3065
3163.26 2986
3163.79 3083
3164.32 3201
3164.85 2922
3165.38 2891
3165.91 2941
3166.44 3008
3166.97 3131
3167.50 2999
3168.03 2907
3168.56 2816
3169.09 2983
3169.62 2907
3170.15 2831
3170.69 2789
3171.22 2857
3171.75 2878
3172.28 2913
3172.81 3209
3173.34 3102
3173.87 2978
3174.40 3146
3174.93 2961
3175.46 2911
3176.00 3004
3176.53 3101
3177.06 3155
3177.59 3235
3178.12 3386
3178.65 3320
3179.18 3293
3179.72 3365
3180.25 3249
3180.78 3217
3181.31 3284
3181.84 3107
3182.37 3232
3182.91 3019
3183.44 2971
3183.97 3076
3184.50 2962
3185.03 3086
3185.56 3328
3186.10 3227
3186.63 3088
3187.16 2954
3187.69 2896
3188.23 3081
3188.76 2927
3189.29 3049
3189.82 2984
3190.36 3085
3190.89 2871
3191.42 2951
3191.95 3061
3192.49 3179
3193.02 3026
3193.55 3069
3194.08 2998
3194.62 3059
3195.15 3098
3195.68 3012
3196.21 3061
3196.75 3283
3197.28 3310
3197.81 3419
3198.35 3294
3198.88 3297
3199.41 3208
3199.95 3266
3200.48 3337
3201.01 3303
3201.55 3340
3202.08 3338
3202.61 3486
3203.15 3801
3203.68 3634
3204.21 3581
3204.75 3820
3205.28 3755
3205.81 3555
3206.35 3425
3206.88 3448
3207.42 3470
3207.95 3381
3208.48 3338
3209.02 3245
3209.55 3244
3210.09 3248
3210.62 3443
3211.15 3374
3211.69 3422
3212.22 3603
3212.76 3612
3213.29 3691
3213.83 3614
3214.36 3590
3214.89 3396
3215.43 3361
3215.96 3267
3216.50 3232
3217.03 3093
3217.57 3153
3218.10 3258
3218.64 3136
3219.17 3107
3219.71 3194
3220.24 3274
3220.78 3029
3221.31 3243
3221.85 3241
3222.38 3282
3222.92 3432
3223.45 3461
3223.99 3221
3224.52 3254
3225.06 3493
3225.59 3391
3226.13 3415
3226.66 3366
3227.20 3338
3227.73 3437
3228.27 3304
3228.81 3391
3229.34 3419
3229.88 3197
3230.41 3074
3230.95 3181
3231.48 3244
3232.02 3256
3232.56 3129
3233.09 3036
3233.63 3091
3234.16 3287
3234.70 3008
3235.24 3012
3235.77 3070
3236.31 3211
3236.85 3476
3237.38 3273
3237.92 3171
3238.45 3265
3238.99 3479
3239.53 3482
3240.06 3306
3240.60 3338
3241.14 3355
3241.67 3406
3242.21 3389
3242.75 3313
3243.28 3290
3243.82 3219
3244.36 3267
3244.90 3251
3245.43 3252
3245.97 3320
3246.51 3322
3247.04 3293
3247.58 3414
3248.12 3359
3248.66 3249
3249.19 3473
3249.73 3515
3250.27 3253
3250.81 3274
3251.34 3332
3251.88 3437
3252.42 3437
3252.96 3431
3253.49 3526
3254.03 3394
3254.57 3428
3255.11 3592
3255.64 3559
3256.18 3905
3256.72 3687
3257.26 3719
3257.80 3667
3258.33 3745
3258.87 3944
3259.41 3901
3259.95 3954
3260.49 4031
3261.03 4184
3261.56 4231
3262.10 4481
3262.64 4840
3263.18 4948
3263.72 5061
3264.26 5023
3264.79 5355
3265.33 5370
3265.87 5312
3266.41 5503
3266.95 6056
3267.49 5962
3268.03 5968
3268.57 6128
3269.10 5757
3269.64 5749
3270.18 5418
3270.72 5197
3271.26 5041
3271.80 4892
3272.34 4526
3272.88 4184
3273.42 4117
3273.96 3937
3274.50 3818
3275.04 3755
3275.58 3608
3276.12 3647
3276.66 3732
3277.19 4043
3277.73 3828
3278.27 3852
3278.81 3887
3279.35 3907
3279.89 3851
3280.43 3802
3280.97 4082
3281.51 4313
3282.05 4153
3282.59 4052
3283.13 4451
3283.67 4255
3284.21 4094
3284.75 4380
3285.29 4526
3285.83 4499
3286.38 4757
3286.92 4639
3287.46 4682
3288.00 4623
3288.54 4504
3289.08 4413
3289.62 4450
3290.16 4304
3290.70 4129
3291.24 4165
3291.78 4378
3292.32 4250
3292.86 4317
3293.40 4374
3293.95 4412
3294.49 4507
3295.03 5044
3295.57 5366
3296.11 5489
3296.65 5688
3297.19 5734
3297.73 5600
3298.28 5421
3298.82 5604
3299.36 5348
3299.90 5147
3300.44 4724
3300.98 4618
3301.52 4304
3302.07 4163
3302.61 3898
3303.15 3955
3303.69 4044
3304.23 4043
3304.77 3776
3305.32 3855
3305.86 3924
3306.40 3946
3306.94 3745
3307.49 3858
3308.03 3835
3308.57 3861
3309.11 3675
3309.65 3754
3310.20 3609
3310.74 3592
3311.28 3373
3311.82 3586
3312.37 3577
3312.91 3592
3313.45 3721
3313.99 3644
3314.54 3793
3315.08 3968
3315.62 4161
3316.17 4182
3316.71 4274
3317.25 4242
3317.79 4393
3318.34 4318
3318.88 4110
3319.42 4008
3319.97 3989
3320.51 4165
3321.05 3973
3321.60 4183
3322.14 4298
3322.68 4080
3323.23 4039
3323.77 3916
3324.31 4153
3324.86 4014
3325.40 3955
3325.94 4036
3326.49 3838
3327.03 3642
3327.58 3811
3328.12 3683
3328.66 3409
3329.21 3730
3329.75 3667
3330.29 3382
3330.84 3308
3331.38 3495
3331.93 3497
3332.47 3726
3333.02 4026
3333.56 4300
3334.10 4827
3334.65 5095
3335.19 5370
3335.74 5845
3336.28 6594
3336.83 6974
3337.37 7172
3337.92 7195
3338.46 7116
3339.00 7028
3339.55 6729
3340.09 6618
3340.64 5894
3341.18 5135
3341.73 4626
3342.27 4440
3342.82 4178
3343.36 4108
3343.91 3835
3344.45 3514
3345.00 3597
3345.54 3768
3346.09 3506
3346.64 3446
3347.18 3480
3347.73 3397
3348.27 3483
3348.82 3559
3349.36 3509
3349.91 3421
3350.45 3691
3351.00 3588
3351.55 3661
3352.09 3535
3352.64 3579
3353.18 3917
3353.73 3987
3354.27 4169
3354.82 4467
3355.37 4488
3355.91 4593
3356.46 4650
3357.00 4528
3357.55 4494
3358.10 4170
3358.64 3852
3359.19 4025
3359.74 3856
3360.28 3742
3360.83 3522
3361.38 3726
3361.92 3402
3362.47 3312
3363.02 3366
3363.56 3252
3364.11 3277
3364.66 3268
3365.20 3126
3365.75 3217
3366.30 3377
3366.84 3231
3367.39 3206
3367.94 3113
3368.48 3182
3369.03 3282
3369.58 3097
3370.13 3314
3370.67 3363
3371.22 3300
3371.77 3189
3372.32 3176
3372.86 3313
3373.41 3208
3373.96 3304
3374.51 3679
3375.05 3549
3375.60 3429
3376.15 3438
3376.70 3277
3377.24 3427
3377.79 3444
3378.34 3208
3378.89 3170
3379.44 2992
3379.98 3020
3380.53 3181
3381.08 3097
3381.63 2931
3382.18 3064
3382.73 3058
3383.27 2912
3383.82 2914
3384.37 3204
3384.92 2981
3385.47 3038
3386.02 2953
3386.56 3059
3387.11 3019
3387.66 3144
3388.21 3185
3388.76 3226
3389.31 3085
3389.86 3175
3390.41 3207
3390.95 3140
3391.50 3283
3392.05 3162
3392.60 3205
3393.15 3271
3393.70 3241
3394.25 3176
3394.80 3207
3395.35 3070
3395.90 3025
3396.45 3132
3397.00 2961
3397.55 2994
3398.10 2962
3398.64 2955
3399.19 2864
3399.74 2876
3400.29 2831
3400.84 2694
3401.39 2815
3401.94 2745
3402.49 2752
3403.04 2802
3403.59 2744
3404.14 2858
3404.69 2909
3405.24 2821
3405.79 2930
3406.34 2709
3406.89 2799
3407.44 2854
3407.99 2925
3408.54 2795
3409.09 2770
3409.65 2858
3410.20 2668
3410.75 2735
3411.30 2623
3411.85 2811
3412.40 2902
3412.95 2971
3413.50 2987
3414.05 2752
3414.60 2914
3415.15 2884
3415.70 2891
3416.25 3227
3416.81 3157
3417.36 3077
3417.91 3001
3418.46 3025
3419.01 3074
3419.56 2913
3420.11 3022
3420.66 3089
3421.22 2866
3421.77 2869
3422.32 3019
3422.87 3105
3423.42 3112
3423.97 3158
3424.52 3142
3425.08 3147
3425.63 3306
3426.18 3308
3426.73 3222
3427.28 3237
3427.84 3259
3428.39 3353
3428.94 3065
3429.49 2925
3430.04 3033
3430.60 3127
3431.15 3134
3431.70 3056
3432.25 2998
3432.80 3026
3433.36 2897
3433.91 2967
3434.46 2968
3435.01 2798
3435.57 2990
3436.12 2858
3436.67 2885
3437.22 2909
3437.78 3052
3438.33 3010
3438.88 2980
3439.44 3136
3439.99 3165
3440.54 3151
3441.09 3227
3441.65 3249
3442.20 3110
3442.75 2875
3443.31 2958
3443.86 2991
3444.41 3007
3444.97 2985
3445.52 2849
3446.07 2844
3446.63 2830
3447.18 2918
3447.73 2934
3448.29 2930
3448.84 2883
3449.40 3021
3449.95 2820
3450.50 3066
3451.06 3025
3451.61 2721
3452.16 2564
3452.72 2835
3453.27 2830
3453.83 2818
3454.38 3090
3454.93 2733
3455.49 2706
3456.04 2801
3456.60 2789
3457.15 2752
3457.71 2765
3458.26 2572
3458.81 2553
3459.37 2755
3459.92 2934
3460.48 2891
3461.03 3137
3461.59 3077
3462.14 2829
3462.70 3027
3463.25 3095
3463.81 2846
3464.36 3013
3464.92 3030
3465.47 2869
3466.03 3044
3466.58 3025
3467.14 2919
3467.69 3053
3468.25 3204
3468.80 3190
3469.36 3195
3469.91 2951
3470.47 3015
3471.02 3340
3471.58 3209
3472.13 3197
3472.69 3253
3473.24 3230
3473.80 3168
3474.36 3033
3474.91 3033
3475.47 3122
3476.02 3146
3476.58 3156
3477.13 3234
3477.69 3195
3478.25 3396
3478.80 3145
3479.36 3467
3479.91 3424
3480.47 3388
3481.03 3416
3481.58 3469
3482.14 3509
3482.70 3534
3483.25 3503
3483.81 3649
3484.37 3602
3484.92 3645
3485.48 3603
3486.04 3617
3486.59 3753
3487.15 3765
3487.71 4074
3488.26 4074
3488.82 4031
3489.38 4187
3489.93 4329
3490.49 4747
3491.05 5246
3491.60 5547
3492.16 5956
3492.72 6118
3493.27 6430
3493.83 6871
3494.39 6988
3494.95 6730
3495.50 6444
3496.06 6149
3496.62 5815
3497.18 5773
3497.73 5840
3498.29 5831
3498.85 6486
3499.41 6961
3499.96 7351
3500.52 7734
3501.08 7506
3501.64 7796
3502.20 8104
3502.75 7756
3503.31 7583
3503.87 7678
3504.43 7665
3504.99 7926
3505.54 7505
3506.10 7754
3506.66 7738
3507.22 7615
3507.78 7108
3508.34 6966
3508.89 6682
3509.45 6749
3510.01 6123
3510.57 5565
3511.13 5231
3511.69 5130
3512.25 4974
3512.80 4628
3513.36 4195
3513.92 4233
3514.48 4167
3515.04 4102
3515.60 4004
3516.16 4004
3516.72 3987
3517.28 3991
3517.83 4240
3518.39 4228
3518.95 4170
3519.51 4115
3520.07 4121
3520.63 4434
3521.19 4452
3521.75 4439
3522.31 4479
3522.87 4250
3523.43 4443
3523.99 4904
3524.55 4852
3525.11 4887
3525.67 4852
3526.23 4959
3526.79 5055
3527.35 4665
3527.91 4572
3528.47 4500
3529.03 4202
3529.59 3964
3530.15 4132
3530.71 3976
3531.27 3850
3531.83 3862
3532.39 3672
3532.95 3527
3533.51 3468
3534.07 3512
3534.63 3582
3535.19 3795
3535.75 3686
3536.31 3880
3536.87 3961
3537.43 3969
3537.99 3902
3538.55 3900
3539.12 4167
3539.68 4060
3540.24 3930
3540.80 4342
3541.36 4465
3541.92 4512
3542.48 4638
3543.04 4240
3543.60 4566
3544.16 4797
3544.73 5048
3545.29 5116
3545.85 4630
3546.41 4713
3546.97 4719
3547.53 4319
3548.09 4265
3548.66 4227
3549.22 4049
3549.78 3937
3550.34 3677
3550.90 3663
3551.46 3675
3552.03 3566
3552.59 3695
3553.15 3505
3553.71 3361
3554.27 3548
3554.84 3314
3555.40 3492
3555.96 3558
3556.52 3421
3557.09 3432
3557.65 3388
3558.21 3367
3558.77 3371
3559.33 3418
3559.90 3302
3560.46 3390
3561.02 3567
3561.58 3584
3562.15 3283
3562.71 3365
3563.27 3395
3563.84 3593
3564.40 3388
3564.96 3512
3565.52 3536
3566.09 3507
3566.65 3280
3567.21 3199
3567.78 3238
3568.34 3081
3568.90 3216
3569.47 3059
3570.03 3148
3570.59 2982
3571.16 3087
3571.72 3183
3572.28 3135
3572.85 3071
3573.41 3122
3573.97 3120
3574.54 3123
3575.10 3166
3575.66 3206
3576.23 3270
3576.79 3380
3577.36 3288
3577.92 3201
3578.48 3358
3579.05 3203
3579.61 3034
3580.18 3211
3580.74 3489
3581.30 3361
3581.87 3318
3582.43 3126
3583.00 3079
3583.56 3309
3584.13 3085
3584.69 3315
3585.25 3033
3585.82 3132
3586.38 3086
3586.95 3089
3587.51 3047
3588.08 3066
3588.64 3100
3589.21 3021
3589.77 3138
3590.34 3047
3590.90 3139
3591.47 3137
3592.03 3157
3592.60 3111
3593.16 3219
3593.73 3098
3594.29 3085
3594.86 3143
3595.42 3136
3595.99 3081
3596.55 3187
3597.12 3057
3597.68 3095
3598.25 3068
3598.82 3078
3599.38 3310
3599.95 3275
3600.51 3309
3601.08 3610
3601.64 3596
3602.21 3457
3602.78 3427
3603.34 3339
3603.91 3349
3604.47 3247
3605.04 3252
3605.61 3143
3606.17 3281
3606.74 3097
3607.30 3070
3607.87 3179
3608.44 3164
3609.00 2959
3609.57 2791
3610.14 3108
3610.70 3021
3611.27 3030
3611.84 2897
3612.40 3000
3612.97 2982
3613.54 3128
3614.10 3445
3614.67 3778
3615.24 4150
3615.80 4870
3616.37 5814
3616.94 6788
3617.50 7619
3618.07 8849
3618.64 9879
3619.21 10220
3619.77 10988
3620.34 10589
3620.91 10410
3621.47 9959
3622.04 9184
3622.61 8035
3623.18 6999
3623.74 6138
3624.31 5644
3624.88 4835
3625.45 4255
3626.01 3847
3626.58 3764
3627.15 3681
3627.72 3551
3628.29 3277
3628.85 3205
3629.42 3213
3629.99 3313
3630.56 3367
3631.13 3298
3631.69 3162
3632.26 3118
3632.83 3104
3633.40 3193
3633.97 3209
3634.54 3136
3635.10 3291
3635.67 3244
3636.24 3174
3636.81 3158
3637.38 3062
3637.95 3171
3638.52 3412
3639.08 3553
3639.65 3630
3640.22 3582
3640.79 3917
3641.36 4246
3641.93 4287
3642.50 4429
3643.07 4814
3643.64 4711
3644.20 4991
3644.77 5091
3645.34 4818
3645.91 4808
3646.48 4736
3647.05 4782
3647.62 4749
3648.19 4675
3648.76 4667
3649.33 4523
3649.90 4604
3650.47 4627
3651.04 4729
3651.61 4486
3652.18 4398
3652.75 4609
3653.32 4417
3653.89 4675
3654.46 4653
3655.03 4689
3655.60 4751
3656.17 5167
3656.74 5234
3657.31 5069
3657.88 5204
3658.45 5401
3659.02 5057
3659.59 5145
3660.16 5171
3660.73 5070
3661.30 5168
3661.87 4964
3662.44 4700
3663.01 4562
3663.58 4500
3664.15 4316
3664.72 4338
3665.29 4275
3665.86 4362
3666.43 4174
3667.01 4086
3667.58 4376
3668.15 4309
3668.72 3982
3669.29 4144
3669.86 3946
3670.43 3715
3671.00 3715
3671.57 3790
3672.15 3768
3672.72 3684
3673.29 3671
3673.86 3489
3674.43 3685
3675.00 3643
3675.57 3772
3676.15 3713
3676.72 3861
3677.29 3740
3677.86 3680
3678.43 3779
3679.00 3825
3679.58 3462
3680.15 3641
3680.72 3650
3681.29 3686
3681.86 3573
3682.44 3599
3683.01 3590
3683.58 3470
3684.15 3531
3684.73 3744
3685.30 3526
3685.87 3596
3686.44 3567
3687.02 3795
3687.59 3922
3688.16 4003
3688.73 4350
3689.31 4563
3689.88 4855
3690.45 4761
3691.02 4812
3691.60 5037
3692.17 5104
3692.74 4817
3693.32 4737
3693.89 4722
3694.46 4219
3695.03 4149
3695.61 3923
3696.18 3914
3696.75 3817
3697.33 3563
3697.90 3567
3698.47 3505
3699.05 3701
3699.62 3852
3700.19 3597
3700.77 3386
3701.34 3368
3701.91 3598
3702.49 3496
3703.06 3588
3703.64 3673
3704.21 3691
3704.78 3737
3705.36 3554
3705.93 3472
3706.51 3306
3707.08 3349
3707.65 3515
3708.23 3392
3708.80 3536
3709.38 3609
3709.95 3534
3710.52 3461
3711.10 3596
3711.67 3600
3712.25 3636
3712.82 3399
3713.40 3326
3713.97 3529
3714.55 3312
3715.12 3392
3715.69 3436
3716.27 3480
3716.84 3525
3717.42 3566
3717.99 3426
3718.57 3426
3719.14 3577
3719.72 3793
3720.29 3459
3720.87 3307
3721.44 3334
3722.02 3133
3722.59 3166
3723.17 3224
3723.75 3277
3724.32 3102
3724.90 2854
3725.47 3063
3726.05 3144
3726.62 2965
3727.20 2761
3727.77 3002
3728.35 3143
3728.92 2935
3729.50 2929
3730.08 3278
3730.65 3732
3731.23 3902
3731.80 4090
3732.38 4224
3732.96 4513
3733.53 4766
3734.11 5047
3734.68 5212
3735.26 5225
3735.84 5041
3736.41 4944
3736.99 4796
3737.57 4469
3738.14 4388
3738.72 4086
3739.30 3770
3739.87 3707
3740.45 3515
3741.03 3247
3741.60 3303
3742.18 3192
3742.76 3083
3743.33 3058
3743.91 3015
3744.49 2950
3745.06 2932
3745.64 2778
3746.22 2881
3746.79 3187
3747.37 3049
3747.95 3000
3748.53 3030
3749.10 2954
3749.68 3110
3750.26 3081
3750.83 2991
3751.41 2783
3751.99 2980
3752.57 3023
3753.14 2948
3753.72 2880
3754.30 2789
3754.88 3019
3755.46 2873
3756.03 2739
3756.61 2733
3757.19 2801
3757.77 2893
3758.35 2878
3758.92 2968
3759.50 2940
3760.08 3086
3760.66 3101
3761.24 3213
3761.81 3321
3762.39 3310
3762.97 3169
3763.55 3261
3764.13 3260
3764.71 3152
3765.28 3349
3765.86 3221
3766.44 3024
3767.02 3181
3767.60 3078
3768.18 3214
3768.76 3414
3769.34 3140
3769.91 3197
3770.49 3121
3771.07 3263
3771.65 3451
3772.23 3425
3772.81 3238
3773.39 3062
3773.97 3275
3774.55 3595
3775.13 3153
3775.71 3028
3776.28 3027
3776.86 2980
3777.44 2874
3778.02 2866
3778.60 2974
3779.18 2966
3779.76 2909
3780.34 2864
3780.92 3026
3781.50 3104
3782.08 2986
3782.66 2910
3783.24 2934
3783.82 2993
3784.40 2867
3784.98 2803
3785.56 2964
3786.14 2909
3786.72 2992
3787.30 2851
3787.88 2946
3788.46 3102
3789.04 3100
3789.62 3061
3790.20 3157
3790.78 2900
3791.36 2971
3791.94 3147
3792.53 2913
3793.11 3005
3793.69 2874
3794.27 2903
3794.85 3001
3795.43 3011
3796.01 3163
3796.59 3105
3797.17 3021
3797.75 3077
3798.33 2876
3798.91 2979
3799.50 3014
3800.08 3034
3800.66 3092
3801.24 3105
3801.82 3348
3802.40 3463
3802.98 3478
3803.57 3357
3804.15 3417
3804.73 3551
3805.31 3664
3805.89 3511
3806.47 3413
3807.05 3409
3807.64 3434
3808.22 3404
3808.80 3506
3809.38 3675
3809.96 3572
3810.55 3756
3811.13 3706
3811.71 3680
3812.29 3788
3812.87 3866
3813.46 3624
3814.04 3738
3814.62 3777
3815.20 3749
3815.79 3633
3816.37 3677
3816.95 3757
3817.53 3898
3818.12 3986
3818.70 3937
3819.28 3644
3819.86 3453
3820.45 3468
3821.03 3315
3821.61 3304
3822.20 3276
3822.78 3258
3823.36 3198
3823.94 3073
3824.53 2940
3825.11 3042
3825.69 3198
3826.28 3031
3826.86 2819
3827.44 2876
3828.03 3093
3828.61 3130
3829.19 3014
3829.78 3111
3830.36 3165
3830.94 3291
3831.53 3394
3832.11 3456
3832.69 3360
3833.28 3385
3833.86 3269
3834.45 3418
3835.03 3390
3835.61 3263
3836.20 3254
3836.78 3208
3837.37 3234
3837.95 3206
3838.53 3026
3839.12 3130
3839.70 3160
3840.29 3095
3840.87 3147
3841.46 3110
3842.04 3270
3842.62 3271
3843.21 3113
3843.79 3004
3844.38 3057
3844.96 3180
3845.55 3137
3846.13 3109
3846.72 3124
3847.30 3005
3847.89 3098
3848.47 3080
3849.06 3092
3849.64 3199
3850.23 3207
3850.81 3213
3851.40 3309
3851.98 3164
3852.57 3180
3853.15 3347
3853.74 3434
3854.32 3530
3854.91 3332
3855.49 3329
3856.08 3362
3856.66 3440
3857.25 3502
3857.84 3648
3858.42 4169
3859.01 4732
3859.59 5436
3860.18 5978
3860.76 6720
3861.35 7381
3861.94 8414
3862.52 8913
3863.11 9072
3863.69 9531
3864.28 9260
3864.87 9003
3865.45 8824
3866.04 8470
3866.62 7693
3867.21 7260
3867.80 6989
3868.38 6184
3868.97 5498
3869.56 4865
3870.14 4611
3870.73 4475
3871.32 4269
3871.90 4259
3872.49 4256
3873.08 4050
3873.66 4082
3874.25 3999
3874.84 4186
3875.42 4369
3876.01 4325
3876.60 4237
3877.19 3944
3877.77 4005
3878.36 4037
3878.95 3840
3879.53 3765
3880.12 3764
3880.71 3579
3881.30 3596
3881.88 3469
3882.47 3525
3883.06 3464
3883.65 3200
3884.23 3469
3884.82 3350
3885.41 3272
3886.00 3201
3886.58 3228
3887.17 3305
3887.76 3482
3888.35 3712
3888.94 3697
3889.52 3635
3890.11 3668
3890.70 3985
3891.29 3822
3891.88 3950
3892.46 3754
3893.05 3820
3893.64 3882
3894.23 3801
3894.82 3812
3895.41 3662
3895.99 3774
3896.58 3659
3897.17 3662
3897.76 3846
3898.35 4094
3898.94 3856
3899.53 4136
3900.12 4060
3900.70 4230
3901.29 4192
3901.88 4018
3902.47 3977
3903.06 4014
3903.65 3907
3904.24 3851
3904.83 3733
3905.42 3504
3906.01 3516
3906.60 3489
3907.18 3388
3907.77 3506
3908.36 3280
3908.95 3277
3909.54 3277
3910.13 3266
3910.72 3231
3911.31 2982
3911.90 2918
3912.49 3033
3913.08 2978
3913.67 3193
3914.26 3068
3914.85 3054
3915.44 3070
3916.03 2948
3916.62 3010
3917.21 2888
3917.80 3149
3918.39 3318
3918.98 2977
3919.57 2895
3920.16 2999
3920.75 3136
3921.34 3238
3921.93 3006
3922.52 3103
3923.11 3070
3923.70 3022
3924.30 3073
3924.89 2937
3925.48 2808
3926.07 2919
3926.66 3009
3927.25 3044
3927.84 3049
3928.43 3097
3929.02 3155
3929.61 3219
3930.20 3233
3930.80 3375
3931.39 3391
3931.98 3518
3932.57 3436
3933.16 3200
3933.75 3154
3934.34 3209
3934.93 3105
3935.53 2952
3936.12 2872
3936.71 2939
3937.30 2899
3937.89 2891
3938.48 2909
3939.08 2744
3939.67 2891
3940.26 2914
3940.85 3065
3941.44 3059
3942.04 3049
3942.63 3060
3943.22 2954
3943.81 3116
3944.40 2870
3945.00 2946
3945.59 2941
3946.18 2909
3946.77 2889
3947.36 2820
3947.96 2797
3948.55 2854
3949.14 2748
3949.73 2675
3950.33 2788
3950.92 2738
3951.51 2598
3952.11 2548
3952.70 2612
3953.29 2809
3953.88 2810
3954.48 2828
3955.07 2840
3955.66 2953
3956.26 2752
3956.85 2574
3957.44 2766
3958.04 2847
3958.63 2809
3959.22 2963
3959.81 2797
3960.41 2762
3961.00 2773
3961.60 2765
3962.19 2773
3962.78 2634
3963.38 2481
3963.97 2723
3964.56 2763
3965.16 2691
3965.75 2747
3966.34 2681
3966.94 2899
3967.53 2948
3968.13 2864
3968.72 2821
3969.31 3007
3969.91 3091
3970.50 3060
3971.10 2930
3971.69 2790
3972.28 2786
3972.88 2876
3973.47 2680
3974.07 2688
3974.66 2930
3975.26 2990
3975.85 2896
3976.45 2854
3977.04 3092
3977.63 3247
3978.23 3287
3978.82 3382
3979.42 3178
3980.01 3259
3980.61 3168
3981.20 3222
3981.80 3144
3982.39 2952
3982.99 2866
3983.58 2923
3984.18 2994
3984.77 2685
3985.37 2794
3985.96 2730
3986.56 2841
3987.16 2827
3987.75 2712
3988.35 2829
3988.94 2813
3989.54 2759
3990.13 2591
3990.73 2628
3991.32 2649
3991.92 2602
3992.52 2675
3993.11 2829
3993.71 2623
3994.30 2849
3994.90 2657
3995.50 2658
3996.09 3015
3996.69 3164
3997.28 3045
3997.88 2864
3998.48 2954
3999.07 2955
3999.67 2833
4000.26 2795
4000.86 2828
4001.46 2835
4002.05 2892
4002.65 2941
4003.25 2964
4003.84 2947
4004.44 2925
4005.04 2923
4005.63 3014
4006.23 3115
4006.83 3281
4007.42 3225
4008.02 3054
4008.62 3159
4009.21 3229
4009.81 3196
4010.41 3142
4011.01 3122
4011.60 3256
4012.20 3400
4012.80 3313
4013.40 3387
4013.99 3656
4014.59 3800
4015.19 3905
4015.78 4037
4016.38 4361
4016.98 4424
4017.58 4743
4018.18 5009
4018.77 5212
4019.37 4850
4019.97 4564
4020.57 4457
4021.16 4409
4021.76 4100
4022.36 3723
4022.96 3590
4023.56 3450
4024.15 3419
4024.75 3404
4025.35 3279
4025.95 3108
4026.55 3135
4027.15 2949
4027.74 2872
4028.34 2951
4028.94 3112
4029.54 3028
4030.14 2961
4030.74 2909
4031.34 3016
4031.93 3055
4032.53 3026
4033.13 2993
4033.73 2990
4034.33 3186
4034.93 3205
4035.53 3196
4036.13 3190
4036.73 3315
4037.32 3300
4037.92 3128
4038.52 3154
4039.12 3193
4039.72 3068
4040.32 3080
4040.92 2998
4041.52 2884
4042.12 2782
4042.72 2996
4043.32 2893
4043.92 2662
4044.52 2752
4045.12 2737
4045.72 2758
4046.32 2969
4046.92 2951
4047.52 2885
4048.12 2907
4048.72 2834
4049.32 3005
4049.92 3064
4050.52 3043
4051.12 3124
4051.72 3050
4052.32 3156
4052.92 3149
4053.52 2884
4054.12 3050
4054.72 3040
4055.32 2981
4055.92 2996
4056.52 3014
4057.12 3003
4057.72 3034
4058.32 2903
4058.92 2839
4059.52 2670
4060.12 2838
4060.72 2655
4061.33 2644
4061.93 2508
4062.53 2557
4063.13 2750
4063.73 2599
4064.33 2479
4064.93 2623
4065.53 2635
4066.13 2540
4066.74 2519
4067.34 2594
4067.94 2497
4068.54 2536
4069.14 2520
4069.74 2479
4070.34 2377
4070.95 2458
4071.55 2440
4072.15 2608
4072.75 2654
4073.35 2787
4073.95 2568
4074.56 2614
4075.16 2627
4075.76 2584
4076.36 2604
4076.96 2689
4077.57 2635
4078.17 2600
4078.77 2726
4079.37 2458
4079.97 2504
4080.58 2677
4081.18 2708
4081.78 2658
4082.38 2653
4082.99 2592
4083.59 2587
4084.19 2594
4084.79 2548
4085.40 2620
4086.00 2681
4086.60 2628
4087.21 2603
4087.81 2537
4088.41 2607
4089.01 2439
4089.62 2542
4090.22 2583
4090.82 2636
4091.43 2561
4092.03 2468
4092.63 2673
4093.24 2677
4093.84 2638
4094.44 2592
4095.05 2736
4095.65 2834
4096.25 2839
4096.86 2642
4097.46 2606
4098.06 2633
4098.67 2734
4099.27 2704
4099.87 2703
4100.48 2545
4101.08 2563
4101.69 2498
4102.29 2464
4102.89 2382
4103.50 2519
4104.10 2476
4104.71 2418
4105.31 2374
4105.91 2417
4106.52 2306
4107.12 2393
4107.73 2360
4108.33 2284
4108.94 2388
4109.54 2277
4110.14 2368
4110.75 2338
4111.35 2325
4111.96 2472
4112.56 2420
4113.17 2459
4113.77 2360
4114.38 2528
4114.98 2417
4115.59 2382
4116.19 2468
4116.80 2340
4117.40 2398
4118.01 2432
4118.61 2415
4119.22 2450
4119.82 2305
4120.43 2380
4121.03 2531
4121.64 2358
4122.24 2392
4122.85 2511
4123.46 2557
4124.06 2531
4124.67 2555
4125.27 2498
4125.88 2528
4126.48 2646
4127.09 2586
4127.69 2561
4128.30 2529
4128.91 2421
4129.51 2472
4130.12 2422
4130.72 2447
4131.33 2430
4131.94 2459
4132.54 2359
4133.15 2419
4133.76 2610
4134.36 2668
4134.97 2755
4135.57 2753
4136.18 2796
4136.79 2859
4137.39 2861
4138.00 2966
4138.61 3011
4139.21 3053
4139.82 3117
4140.43 3053
4141.03 3036
4141.64 3186
4142.25 3091
4142.85 2999
4143.46 2754
4144.07 2956
4144.67 3047
4145.28 3012
4145.89 2810
4146.50 2793
4147.10 2750
4147.71 2598
4148.32 2586
4148.93 2619
4149.53 2660
4150.14 2475
4150.75 2319
4151.36 2351
4151.96 2597
4152.57 2531
4153.18 2319
4153.79 2310
4154.39 2346
4155.00 2399
4155.61 2404
4156.22 2445
4156.82 2495
4157.43 2432
4158.04 2464
4158.65 2454
4159.26 2354
4159.87 2479
4160.47 2506
4161.08 2388
4161.69 2519
4162.30 2584
4162.91 2542
4163.52 2620
4164.12 2632
4164.73 2651
4165.34 2795
4165.95 2851
4166.56 2857
4167.17 2893
4167.78 2904
4168.38 2711
4168.99 2666
4169.60 2635
4170.21 2839
4170.82 2934
4171.43 2712
4172.04 2624
4172.65 2606
4173.26 2709
4173.86 2670
4174.47 2704
4175.08 2766
4175.69 2713
4176.30 2727
4176.91 2758
4177.52 2712
4178.13 2895
4178.74 2757
4179.35 2741
4179.96 2813
4180.57 2571
4181.18 2525
4181.79 2524
4182.40 2635
4183.01 2624
4183.62 2750
4184.23 2766
4184.84 2624
4185.45 2545
4186.06 2515
4186.67 2480
4187.28 2600
4187.89 2808
4188.50 2731
4189.11 2610
4189.72 2592
4190.33 2647
4190.94 2728
4191.55 2708
4192.16 2777
4192.77 2873
4193.38 3029
4193.99 2866
4194.60 2896
4195.21 3089
4195.82 3218
4196.44 3133
4197.05 3402
4197.66 3296
4198.27 3146
4198.88 3091
4199.49 2984
4200.10 2962
4200.71 2980
4201.32 3026
4201.94 2819
4202.55 2848
4203.16 2841
4203.77 2893
4204.38 3087
4204.99 2958
4205.60 2866
4206.21 3044
4206.83 2918
4207.44 2864
4208.05 2927
4208.66 3008
4209.27 3202
4209.89 3023
4210.50 3053
4211.11 3094
4211.72 3192
4212.33 3030
4212.94 3174
4213.56 3084
4214.17 3086
4214.78 3164
4215.39 3325
4216.01 3423
4216.62 3515
4217.23 3505
4217.84 3529
4218.46 3653
4219.07 3838
4219.68 4280
4220.29 4598
4220.91 4703
4221.52 5327
4222.13 5956
4222.74 6505
4223.36 7043
4223.97 7198
4224.58 7613
4225.19 7370
4225.81 7248
4226.42 7301
4227.03 6989
4227.65 6705
4228.26 6576
4228.87 6136
4229.49 6144
4230.10 6014
4230.71 5902
4231.33 5725
4231.94 5643
4232.55 5600
4233.17 5471
4233.78 5573
4234.39 5571
4235.01 5897
4235.62 6094
4236.23 6043
4236.85 6195
4237.46 6037
4238.08 5792
4238.69 5355
4239.30 4995
4239.92 4553
4240.53 4426
4241.15 4286
4241.76 4059
4242.37 3899
4242.99 3614
4243.60 3483
4244.22 3632
4244.83 3638
4245.45 3407
4246.06 3480
4246.67 3517
4247.29 3676
4247.90 3697
4248.52 3729
4249.13 3680
4249.75 3790
4250.36 3844
4250.98 3739
4251.59 3745
4252.21 3662
4252.82 3490
4253.44 3420
4254.05 3423
4254.67 3632
4255.28 3519
4255.90 3575
4256.51 3782
4257.13 3741
4257.74 3544
4258.36 3491
4258.97 3654
4259.59 3722
4260.20 3478
4260.82 3597
4261.44 3610
4262.05 3522
4262.67 3613
4263.28 3575
4263.90 3527
4264.51 3678
4265.13 3798
4265.75 3476
4266.36 3476
4266.98 3608
4267.59 3522
4268.21 3356
4268.83 3294
4269.44 3393
4270.06 3307
4270.67 3331
4271.29 3387
4271.91 3230
4272.52 3454
4273.14 3363
4273.76 3293
4274.37 3432
4274.99 3519
4275.61 3692
4276.22 3738
4276.84 3669
4277.46 3642
4278.07 3671
4278.69 3725
4279.31 3648
4279.92 3218
4280.54 3544
4281.16 3274
4281.77 3056
4282.39 3148
4283.01 3109
4283.63 2944
4284.24 3055
4284.86 2909
4285.48 2953
4286.09 2798
4286.71 2947
4287.33 2875
4287.95 2841
4288.56 2870
4289.18 2827
4289.80 2833
4290.42 2674
4291.03 2873
4291.65 2831
4292.27 2718
4292.89 2759
4293.51 2835
4294.12 2979
4294.74 2840
4295.36 2743
4295.98 2793
4296.60 2798
4297.21 2854
4297.83 2919
4298.45 2830
4299.07 2834
4299.69 2732
4300.31 2831
4300.92 2795
4301.54 3037
4302.16 2936
4302.78 2876
4303.40 2971
4304.02 2997
4304.63 2885
4305.25 2754
4305.87 2789
4306.49 2999
4307.11 2985
4307.73 2892
4308.35 2844
4308.97 2841
4309.59 2824
4310.20 2953
4310.82 2969
4311.44 2939
4312.06 2942
4312.68 2951
4313.30 3043
4313.92 3093
4314.54 3143
4315.16 2962
4315.78 3079
4316.40 3148
4317.02 3080
4317.64 2795
4318.26 2895
4318.88 3006
4319.50 3141
4320.12 3045
4320.74 3074
4321.36 3310
4321.98 3138
4322.60 2979
4323.22 3205
4323.84 3059
4324.46 3267
4325.08 3457
4325.70 3351
4326.32 3454
4326.94 3424
4327.56 3569
4328.18 3337
4328.80 3439
4329.42 3563
4330.04 3386
4330.66 3251
4331.28 3169
4331.90 3159
4332.52 3256
4333.14 3182
4333.76 3247
4334.38 3259
4335.00 3255
4335.63 3539
4336.25 3673
4336.87 3833
4337.49 4080
4338.11 3927
4338.73 4128
4339.35 4293
4339.97 4312
4340.59 4471
4341.22 4243
4341.84 3938
4342.46 4030
4343.08 3979
4343.70 4129
4344.32 4349
4344.94 4652
4345.57 5048
4346.19 5570
4346.81 6166
4347.43 6624
4348.05 7117
4348.67 7030
4349.30 6936
4349.92 6447
4350.54 6431
4351.16 5766
4351.78 5009
4352.41 4676
4353.03 4327
4353.65 4123
4354.27 4018
4354.90 3944
4355.52 3670
4356.14 3738
4356.76 3591
4357.38 3636
4358.01 3766
4358.63 3524
4359.25 3560
4359.87 3653
4360.50 3479
4361.12 3514
4361.74 3597
4362.37 3609
4362.99 3391
4363.61 3421
4364.23 3309
4364.86 3224
4365.48 3286
4366.10 3402
4366.73 3293
4367.35 3368
4367.97 3346
4368.60 3489
4369.22 3280
4369.84 3187
4370.47 2894
4371.09 3039
4371.71 2945
4372.34 2982
4372.96 2887
4373.58 2846
4374.21 2820
4374.83 3038
4375.46 2819
4376.08 2847
4376.70 2951
4377.33 2953
4377.95 3006
4378.57 2865
4379.20 2848
4379.82 2983
4380.45 2836
4381.07 2880
4381.70 3003
4382.32 2960
4382.94 2888
4383.57 3044
4384.19 2887
4384.82 3061
4385.44 3090
4386.07 3003
4386.69 2947
4387.32 3065
4387.94 3094
4388.56 2986
4389.19 2926
4389.81 3051
4390.44 3230
4391.06 3029
4391.69 2856
4392.31 3119
4392.94 2925
4393.56 3119
4394.19 3207
4394.81 3108
4395.44 3151
4396.06 3086
4396.69 3286
4397.31 3077
4397.94 3073
4398.57 3213
4399.19 3161
4399.82 3090
4400.44 3205
4401.07 3045
4401.69 3023
4402.32 3214
4402.94 2990
4403.57 3062
4404.20 3018
4404.82 3181
4405.45 3124
4406.07 3065
4406.70 3166
4407.33 3070
4407.95 3145
4408.58 3153
4409.20 3243
4409.83 3158
4410.46 3355
4411.08 3324
4411.71 3060
4412.34 3052
4412.96 3108
4413.59 3135
4414.21 2956
4414.84 3049
4415.47 2779
4416.09 2715
4416.72 2684
4417.35 2738
4417.97 2727
4418.60 2754
4419.23 2798
4419.86 2867
4420.48 2795
4421.11 2816
4421.74 2986
4422.36 2888
4422.99 2732
4423.62 2750
4424.25 2915
4424.87 2907
4425.50 2594
4426.13 2554
4426.75 2538
4427.38 2639
4428.01 2498
4428.64 2435
4429.26 2466
4429.89 2383
4430.52 2399
4431.15 2448
4431.78 2437
4432.40 2358
4433.03 2506
4433.66 2552
4434.29 2603
4434.91 2631
4435.54 2409
4436.17 2526
4436.80 2744
4437.43 2547
4438.06 2460
4438.68 2730
4439.31 2680
4439.94 2654
4440.57 2644
4441.20 2587
4441.83 2528
4442.45 2763
4443.08 2820
4443.71 2577
4444.34 2593
4444.97 2424
4445.60 2457
4446.23 2623
4446.86 2706
4447.48 2732
4448.11 2775
4448.74 2746
4449.37 2807
4450.00 2835
4450.63 2811
4451.26 2844
4451.89 2869
4452.52 2775
4453.15 2728
4453.78 2921
4454.40 2744
4455.03 2773
4455.66 3029
4456.29 2963
4456.92 3065
4457.55 3207
4458.18 3037
4458.81 3003
4459.44 2965
4460.07 2894
4460.70 2839
4461.33 2670
4461.96 2617
4462.59 2505
4463.22 2562
4463.85 2530
4464.48 2627
4465.11 2588
4465.74 2454
4466.37 2461
4467.00 2333
4467.63 2494
4468.26 2535
4468.89 2419
4469.52 2623
4470.15 2590
4470.78 2423
4471.41 2422
4472.04 2524
4472.68 2418
4473.31 2530
4473.94 2291
4474.57 2340
4475.20 2441
4475.83 2553
4476.46 2458
4477.09 2422
4477.72 2528
4478.35 2354
4478.98 2424
4479.62 2482
4480.25 2596
4480.88 2430
4481.51 2569
4482.14 2521
4482.77 2510
4483.40 2515
4484.04 2535
4484.67 2614
4485.30 2612
4485.93 2628
4486.56 2692
4487.19 2606
4487.82 2656
4488.46 2789
4489.09 2696
4489.72 2738
4490.35 2904
4490.98 2723
4491.62 2817
4492.25 2825
4492.88 2693
4493.51 2598
4494.14 2523
4494.78 2601
4495.41 2618
4496.04 2565
4496.67 2735
4497.31 2850
4497.94 2770
4498.57 2784
4499.20 2731
4499.84 2878
4500.47 2914
4501.10 3087
4501.73 3208
4502.37 3279
4503.00 3238
4503.63 3161
4504.27 3308
4504.90 3208
4505.53 3254
4506.16 2961
4506.80 3072
4507.43 3057
4508.06 2786
4508.70 2883
4509.33 3087
4509.96 2889
4510.60 2969
4511.23 3044
4511.86 3097
4512.50 2957
4513.13 2883
4513.76 2967
4514.40 3001
4515.03 2989
4515.66 2980
4516.30 2886
4516.93 2992
4517.57 2973
4518.20 2928
4518.83 2887
4519.47 2885
4520.10 2780
4520.74 2839
4521.37 2958
4522.00 2841
4522.64 2811
4523.27 2847
4523.91 3066
4524.54 3122
4525.18 3217
4525.81 3368
4526.44 3311
4527.08 3605
4527.71 3886
4528.35 4386
4528.98 4849
4529.62 5962
4530.25 6766
4530.89 7820
4531.52 8627
4532.16 9479
4532.79 10435
4533.43 10698
4534.06 10679
4534.70 10058
4535.33 9351
4535.97 8350
4536.60 7592
4537.24 6656
4537.87 5607
4538.51 4804
4539.14 4411
4539.78 3998
4540.41 3492
4541.05 3310
4541.68 3234
4542.32 3055
4542.96 3011
4543.59 2948
4544.23 2899
4544.86 2942
4545.50 3038
4546.13 2916
4546.77 2907
4547.41 3156
4548.04 3167
4548.68 3116
4549.31 3427
4549.95 3633
4550.59 3334
4551.22 3416
4551.86 3337
4552.50 3139
4553.13 3046
4553.77 2973
4554.40 3086
4555.04 2891
4555.68 2798
4556.31 2962
4556.95 3124
4557.59 3003
4558.22 2925
4558.86 2862
4559.50 2925
4560.13 3020
4560.77 2973
4561.41 3165
4562.04 3089
4562.68 3137
4563.32 3154
4563.96 3046
4564.59 2982
4565.23 3322
4565.87 3261
4566.50 3308
4567.14 3453
4567.78 3585
4568.42 3598
4569.05 3755
4569.69 3723
4570.33 3777
4570.97 3638
4571.60 3646
4572.24 3878
4572.88 3837
4573.52 3616
4574.16 3542
4574.79 3519
4575.43 3352
4576.07 3442
4576.71 3279
4577.34 3117
4577.98 3308
4578.62 3131
4579.26 3104
4579.90 2990
4580.54 2893
4581.17 2913
4581.81 2883
4582.45 2998
4583.09 3037
4583.73 3087
4584.37 3160
4585.00 3116
4585.64 3130
4586.28 3069
4586.92 2987
4587.56 3047
4588.20 3073
4588.84 3056
4589.48 3002
4590.11 3081
4590.75 3247
4591.39 3530
4592.03 3485
4592.67 3588
4593.31 3603
4593.95 3533
4594.59 3337
4595.23 3410
4595.87 3291
4596.51 3126
4597.15 2860
4597.79 2892
4598.42 2893
4599.06 2892
4599.70 2828
4600.34 2843
4600.98 2836
4601.62 2921
4602.26 2817
4602.90 2863
4603.54 2993
4604.18 2960
4604.82 2999
4605.46 2990
4606.10 3254
4606.74 3181
4607.38 3112
4608.02 3178
4608.66 3212
4609.30 3423
4609.94 2986
4610.58 3146
4611.22 3282
4611.86 3214
4612.50 3006
4613.15 3011
4613.79 2862
4614.43 2783
4615.07 2863
4615.71 2942
4616.35 2814
4616.99 2720
4617.63 2688
4618.27 2702
4618.91 2725
4619.55 2599
4620.19 2559
4620.83 2595
4621.48 2884
4622.12 2826
4622.76 2827
4623.40 2572
4624.04 2611
4624.68 2721
4625.32 2787
4625.96 2829
4626.61 2745
4627.25 2798
4627.89 2599
4628.53 2644
4629.17 2638
4629.81 2614
4630.46 2643
4631.10 2554
4631.74 2702
4632.38 2823
4633.02 2743
4633.66 2630
4634.31 2663
4634.95 2672
4635.59 2729
4636.23 2831
4636.88 2860
4637.52 2877
4638.16 3028
4638.80 3119
4639.44 3114
4640.09 3159
4640.73 3104
4641.37 2912
4642.01 2847
4642.66 2967
4643.30 2893
4643.94 2928
4644.58 2979
4645.23 3091
4645.87 2981
4646.51 2979
4647.16 3028
4647.80 2884
4648.44 2886
4649.08 2947
4649.73 3138
4650.37 3256
4651.01 3393
4651.66 3437
4652.30 3342
4652.94 3576
4653.59 3813
4654.23 3876
4654.87 3943
4655.52 3754
4656.16 3647
4656.80 3489
4657.45 3205
4658.09 3150
4658.74 2956
4659.38 2803
4660.02 2878
4660.67 2834
4661.31 2715
4661.95 2704
4662.60 2551
4663.24 2373
4663.89 2292
4664.53 2489
4665.17 2477
4665.82 2510
4666.46 2452
4667.11 2459
4667.75 2449
4668.40 2440
4669.04 2383
4669.68 2453
4670.33 2629
4670.97 2485
4671.62 2562
4672.26 2546
4672.91 2543
4673.55 2605
4674.20 2678
4674.84 2660
4675.49 2655
4676.13 2637
4676.78 2809
4677.42 2820
4678.07 2641
4678.71 2620
4679.36 2627
4680.00 2719
4680.65 2642
4681.29 2495
4681.94 2703
4682.58 2673
4683.23 2509
4683.87 2615
4684.52 2769
4685.16 2744
4685.81 2632
4686.46 2654
4687.10 2787
4687.75 2792
4688.39 2656
4689.04 2565
4689.68 2625
4690.33 2588
4690.98 2537
4691.62 2609
4692.27 2499
4692.91 2588
4693.56 2664
4694.21 2631
4694.85 2546
4695.50 2575
4696.15 2651
4696.79 2799
4697.44 2817
4698.08 2826
4698.73 3062
4699.38 2967
4700.02 2992
4700.67 3212
4701.32 3253
4701.96 3061
4702.61 3120
4703.26 3027
4703.90 2982
4704.55 2853
4705.20 2685
4705.84 2592
4706.49 2587
4707.14 2633
4707.79 2717
4708.43 2716
4709.08 2574
4709.73 2621
4710.37 2692
4711.02 2504
4711.67 2605
4712.32 2678
4712.96 2715
4713.61 2713
4714.26 2730
4714.91 2733
4715.55 2650
4716.20 2761
4716.85 2716
4717.50 2836
4718.14 2811
4718.79 2765
4719.44 2738
4720.09 2897
4720.74 3053
4721.38 3145
4722.03 3167
4722.68 3345
4723.33 3233
4723.98 3431
4724.62 3312
4725.27 3256
4725.92 3147
4726.57 3272
4727.22 3239
4727.87 2995
4728.52 2907
4729.16 3055
4729.81 2827
4730.46 2850
4731.11 2883
4731.76 2890
4732.41 2829
4733.06 2675
4733.70 2643
4734.35 2578
4735.00 2588
4735.65 2514
4736.30 2578
4736.95 2612
4737.60 2515
4738.25 2503
4738.90 2445
4739.55 2378
4740.20 2599
4740.84 2663
4741.49 2735
4742.14 2726
4742.79 2651
4743.44 2642
4744.09 2554
4744.74 2500
4745.39 2526
4746.04 2549
4746.69 2640
4747.34 2607
4747.99 2751
4748.64 2689
4749.29 2689
4749.94 2738
4750.59 2763
4751.24 2743
4751.89 2765
4752.54 2727
4753.19 2742
4753.84 2742
4754.49 2730
4755.14 2724
4755.79 2852
4756.44 2821
4757.09 2668
4757.74 2772
4758.39 2613
4759.04 2570
4759.70 2565
4760.35 2576
4761.00 2619
4761.65 2733
4762.30 2851
4762.95 2880
4763.60 2954
4764.25 2924
4764.90 3199
4765.55 3215
4766.20 3443
4766.86 3351
4767.51 3172
4768.16 3377
4768.81 3449
4769.46 3282
4770.11 3183
4770.76 3190
4771.41 2883
4772.07 2780
4772.72 2663
4773.37 2620
4774.02 2628
4774.67 2603
4775.32 2490
4775.98 2467
4776.63 2486
4777.28 2479
4777.93 2477
4778.58 2367
4779.24 2407
4779.89 2485
4780.54 2519
4781.19 2444
4781.84 2522
4782.50 2550
4783.15 2534
4783.80 2596
4784.45 2560
4785.10 2520
4785.76 2549
4786.41 2498
4787.06 2546
4787.71 2501
4788.37 2479
4789.02 2502
4789.67 2424
4790.33 2393
4790.98 2599
4791.63 2431
4792.28 2469
4792.94 2481
4793.59 2465
4794.24 2428
4794.90 2395
4795.55 2350
4796.20 2323
4796.86 2384
4797.51 2464
4798.16 2377
4798.81 2554
4799.47 2560
4800.12 2552
4800.78 2614
4801.43 2597
4802.08 2620
4802.74 2448
4803.39 2526
4804.04 2564
4804.70 2413
4805.35 2610
4806.00 2624
4806.66 2537
4807.31 2482
4807.97 2396
4808.62 2375
4809.27 2505
4809.93 2437
4810.58 2388
4811.24 2416
4811.89 2476
4812.54 2454
4813.20 2519
4813.85 2410
4814.51 2481
4815.16 2488
4815.82 2496
4816.47 2456
4817.13 2618
4817.78 2572
4818.44 2669
4819.09 2657
4819.74 2545
4820.40 2559
4821.05 2627
4821.71 2842
4822.36 2926
4823.02 2954
4823.67 2982
4824.33 3008
4824.98 3091
4825.64 3119
4826.29 2936
4826.95 2957
4827.60 3046
4828.26 2908
4828.92 3119
4829.57 3057
4830.23 3052
4830.88 2937
4831.54 3015
4832.19 2852
4832.85 2839
4833.50 2965
4834.16 3089
4834.82 3180
4835.47 3342
4836.13 3702
4836.78 3863
4837.44 4100
4838.10 4271
4838.75 4278
4839.41 4269
4840.06 4416
4840.72 4300
4841.38 4257
4842.03 4197
4842.69 4060
4843.34 3592
4844.00 3561
4844.66 3451
4845.31 3290
4845.97 3378
4846.63 3317
4847.28 3284
4847.94 3056
4848.60 3154
4849.25 3441
4849.91 3448
4850.57 3392
4851.22 3501
4851.88 3524
4852.54 3521
4853.20 3377
4853.85 3298
4854.51 3294
4855.17 3080
4855.82 3338
4856.48 3372
4857.14 3415
4857.80 3476
4858.45 3443
4859.11 3611
4859.77 3810
4860.43 3697
4861.08 3757
4861.74 3683
4862.40 3471
4863.06 3394
4863.71 3446
4864.37 3508
4865.03 3380
4865.69 3442
4866.34 3481
4867.00 3686
4867.66 3509
4868.32 3494
4868.98 3465
4869.63 3445
4870.29 3804
4870.95 3629
4871.61 3599
4872.27 3521
4872.93 3605
4873.58 3384
4874.24 3392
4874.90 3453
4875.56 3358
4876.22 3278
4876.88 3303
4877.54 3453
4878.19 3350
4878.85 3703
4879.51 3580
4880.17 3613
4880.83 3529
4881.49 3741
4882.15 3519
4882.81 3312
4883.47 3307
4884.13 2955
4884.78 3055
4885.44 3137
4886.10 3113
4886.76 2998
4887.42 3065
4888.08 3036
4888.74 2988
4889.40 2876
4890.06 3095
4890.72 3113
4891.38 3108
4892.04 3223
4892.70 3394
4893.36 3231
4894.02 3248
4894.68 3201
4895.34 3314
4896.00 3226
4896.66 3047
4897.32 2974
4897.98 2928
4898.64 2974
4899.30 2987
4899.96 2900
4900.62 3096
4901.28 3091
4901.94 2890
4902.60 2893
4903.26 2933
4903.92 2762
4904.58 2778
4905.24 2775
4905.90 2623
4906.56 2471
4907.22 2705
4907.88 2868
4908.54 2620
4909.20 2577
4909.87 2603
4910.53 2551
4911.19 2638
4911.85 2811
4912.51 2772
4913.17 2760
4913.83 2670
4914.49 2477
4915.15 2519
4915.81 2544
4916.48 2383
4917.14 2432
4917.80 2406
4918.46 2466
4919.12 2396
4919.78 2252
4920.44 2395
4921.11 2450
4921.77 2444
4922.43 2400
4923.09 2247
4923.75 2259
4924.41 2254
4925.08 2325
4925.74 2485
4926.40 2423
4927.06 2420
4927.72 2385
4928.39 2346
4929.05 2217
4929.71 2366
4930.37 2562
4931.04 2579
4931.70 2362
4932.36 2347
4933.02 2401
4933.69 2327
4934.35 2289
4935.01 2171
4935.67 2280
4936.34 2344
4937.00 2292
4937.66 2241
4938.32 2362
4938.99 2511
4939.65 2534
4940.31 2441
4940.98 2479
4941.64 2418
4942.30 2409
4942.96 2308
4943.63 2449
4944.29 2466
4944.95 2382
4945.62 2392
4946.28 2263
4946.94 2229
4947.61 2361
4948.27 2333
4948.93 2235
4949.60 2219
4950.26 2207
4950.92 2336
4951.59 2402
4952.25 2232
4952.92 2145
4953.58 2247
4954.24 2382
4954.91 2309
4955.57 2286
4956.24 2235
4956.90 2203
4957.56 2305
4958.23 2222
4958.89 2179
4959.56 2194
4960.22 2204
4960.88 2232
4961.55 2313
4962.21 2317
4962.88 2453
4963.54 2469
4964.21 2453
4964.87 2422
4965.54 2364
4966.20 2621
4966.86 2747
4967.53 2550
4968.19 2565
4968.86 2389
4969.52 2410
4970.19 2327
4970.85 2301
4971.52 2183
4972.18 2289
4972.85 2450
4973.51 2282
4974.18 2280
4974.84 2294
4975.51 2325
4976.17 2395
4976.84 2272
4977.51 2330
4978.17 2314
4978.84 2210
4979.50 2429
4980.17 2514
4980.83 2425
4981.50 2427
4982.16 2502
4982.83 2384
4983.50 2412
4984.16 2494
4984.83 2590
4985.49 2488
4986.16 2640
4986.83 2501
4987.49 2575
4988.16 2687
4988.82 2522
4989.49 2502
4990.16 2449
4990.82 2499
4991.49 2368
4992.16 2484
4992.82 2373
4993.49 2388
4994.16 2389
4994.82 2219
4995.49 2190
4996.15 2252
4996.82 2199
4997.49 2216
4998.16 2216
4998.82 2290
4999.49 2270
5000.16 2320
5000.82 2249
5001.49 2272
5002.16 2242
5002.82 2149
5003.49 2225
5004.16 2168
5004.83 2307
5005.49 2323
5006.16 2200
5006.83 2305
5007.49 2393
5008.16 2340
5008.83 2338
5009.50 2395
5010.16 2455
5010.83 2382
5011.50 2304
5012.17 2365
5012.84 2336
5013.50 2432
5014.17 2531
5014.84 2509
5015.51 2353
5016.17 2341
5016.84 2338
5017.51 2344
5018.18 2585
5018.85 2664
5019.52 2665
5020.18 2820
5020.85 3096
5021.52 3236
5022.19 3639
5022.86 3658
5023.53 3962
5024.19 4257
5024.86 4278
5025.53 4195
5026.20 3991
5026.87 3833
5027.54 3544
5028.21 3231
5028.88 3141
5029.54 2970
5030.21 2659
5030.88 2396
5031.55 2399
5032.22 2279
5032.89 2320
5033.56 2501
5034.23 2300
5034.90 2368
5035.57 2302
5036.24 2101
5036.90 2195
5037.57 2236
5038.24 2129
5038.91 2171
5039.58 2159
5040.25 2181
5040.92 2022
5041.59 2035
5042.26 2187
5042.93 2197
5043.60 2122
5044.27 2241
5044.94 2338
5045.61 2244
5046.28 2184
5046.95 2184
5047.62 2214
5048.29 2184
5048.96 2212
5049.63 2150
5050.30 2109
5050.97 2178
5051.64 2170
5052.31 2148
5052.98 2175
5053.65 2163
5054.32 2245
5054.99 2259
5055.66 2168
5056.34 2229
5057.01 2223
5057.68 2068
5058.35 2325
5059.02 2348
5059.69 2458
5060.36 2250
5061.03 2319
5061.70 2358
5062.37 2416
5063.04 2359
5063.72 2334
5064.39 2331
5065.06 2292
5065.73 2128
5066.40 2059
5067.07 2101
5067.74 2212
5068.42 2281
5069.09 2152
5069.76 2100
5070.43 2122
5071.10 2068
5071.77 2197
5072.44 2135
5073.12 2193
5073.79 2190
5074.46 2123
5075.13 2230
5075.80 2197
5076.48 2229
5077.15 2305
5077.82 2344
5078.49 2572
5079.16 2422
5079.84 2386
5080.51 2534
5081.18 2404
5081.85 2355
5082.53 2381
5083.20 2379
5083.87 2326
5084.54 2274
5085.22 2497
5085.89 2264
5086.56 2344
5087.23 2272
5087.91 2346
5088.58 2418
5089.25 2265
5089.93 2242
5090.60 2316
5091.27 2475
5091.94 2617
5092.62 2764
5093.29 2684
5093.96 2646
5094.64 2500
5095.31 2577
5095.98 2506
5096.66 2487
5097.33 2369
5098.00 2354
5098.68 2262
5099.35 2339
5100.02 2197
5100.70 2279
5101.37 2295
5102.04 2423
5102.72 2375
5103.39 2315
5104.07 2411
5104.74 2391
5105.41 2529
5106.09 2596
5106.76 2466
5107.44 2519
5108.11 2294
5108.78 2386
5109.46 2558
5110.13 2386
5110.81 2273
5111.48 2164
5112.16 2301
5112.83 2325
5113.50 2220
5114.18 2218
5114.85 2308
5115.53 2154
5116.20 2163
5116.88 2335
5117.55 2499
5118.23 2393
5118.90 2561
5119.58 2458
5120.25 2360
5120.93 2375
5121.60 2427
5122.28 2477
5122.95 2408
5123.63 2338
5124.30 2320
5124.98 2427
5125.65 2393
5126.33 2342
5127.00 2323
5127.68 2302
5128.35 2194
5129.03 2266
5129.70 2295
5130.38 2188
5131.06 2289
5131.73 2290
5132.41 2386
5133.08 2185
5133.76 2245
5134.43 2257
5135.11 2417
5135.79 2484
5136.46 2338
5137.14 2210
5137.81 2326
5138.49 2229
5139.17 2292
5139.84 2210
5140.52 2238
5141.20 2310
5141.87 2299
5142.55 2290
5143.22 2307
5143.90 2146
5144.58 2168
5145.25 2167
5145.93 2329
5146.61 2167
5147.28 2199
5147.96 2093
5148.64 2127
5149.31 2112
5149.99 2114
5150.67 2074
5151.34 2202
5152.02 2173
5152.70 2058
5153.38 2152
5154.05 2193
5154.73 2033
5155.41 2021
5156.08 2115
5156.76 2220
5157.44 2178
5158.12 2176
5158.79 2014
5159.47 1999
5160.15 2054
5160.83 2000
5161.50 1953
5162.18 2024
5162.86 2062
5163.54 2123
5164.22 2188
5164.89 2070
5165.57 2114
5166.25 2208
5166.93 2277
5167.61 2286
5168.28 2256
5168.96 2175
5169.64 2186
5170.32 2087
5171.00 2204
5171.67 2194
5172.35 2098
5173.03 2122
5173.71 1985
5174.39 2079
5175.07 2039
5175.74 2025
5176.42 1995
5177.10 1993
5177.78 2119
5178.46 2042
5179.14 2085
5179.82 1998
5180.50 2220
5181.17 2315
5181.85 2266
5182.53 2256
5183.21 2196
5183.89 2006
5184.57 2020
5185.25 2060
5185.93 2076
5186.61 2182
5187.29 2086
5187.97 2125
5188.65 1942
5189.33 1845
5190.00 1960
5190.68 1947
5191.36 1950
5192.04 2045
5192.72 1981
5193.40 1970
5194.08 1992
5194.76 2052
5195.44 1995
5196.12 1976
5196.80 1995
5197.48 1953
5198.16 1994
5198.84 2065
5199.52 2104
5200.20 2188
5200.88 2060
5201.56 2116
5202.24 2039
5202.92 2114
5203.60 2086
5204.28 2080
5204.96 2039
5205.65 1945
5206.33 2147
5207.01 2181
5207.69 2137
5208.37 2098
5209.05 2292
5209.73 2322
5210.41 2377
5211.09 2474
5211.77 2439
5212.45 2397
5213.13 2495
5213.82 2537
5214.50 2400
5215.18 2279
5215.86 2323
5216.54 2380
5217.22 2334
5217.90 2447
5218.58 2306
5219.27 2347
5219.95 2162
5220.63 2533
5221.31 2430
5221.99 2338
5222.67 2448
5223.35 2463
5224.04 2356
5224.72 2415
5225.40 2441
5226.08 2334
5226.76 2166
5227.45 2163
5228.13 2334
5228.81 2208
5229.49 2100
5230.17 2126
5230.86 2240
5231.54 2279
5232.22 2279
5232.90 2251
5233.58 2328
5234.27 2293
5234.95 2317
5235.63 2218
5236.31 2219
5237.00 2204
5237.68 2198
5238.36 2136
5239.05 2175
5239.73 2132
5240.41 2194
5241.09 2184
5241.78 2317
5242.46 2256
5243.14 2196
5243.83 2226
5244.51 2350
5245.19 2276
5245.87 2411
5246.56 2312
5247.24 2266
5247.92 2297
5248.61 2143
5249.29 2076
5249.97 2091
5250.66 2182
5251.34 2290
5252.03 2357
5252.71 2295
5253.39 2370
5254.08 2478
5254.76 2370
5255.44 2277
5256.13 2253
5256.81 2225
5257.50 2276
5258.18 2252
5258.86 2286
5259.55 2242
5260.23 2357
5260.92 2336
5261.60 2319
5262.28 2511
5262.97 2387
5263.65 2525
5264.34 2367
5265.02 2302
5265.71 2386
5266.39 2348
5267.07 2311
5267.76 2346
5268.44 2234
5269.13 2349
5269.81 2209
5270.50 2185
5271.18 2265
5271.87 2483
5272.55 2326
5273.24 2294
5273.92 2273
5274.61 2335
5275.29 2312
5275.98 2319
5276.66 2235
5277.35 2337
5278.03 2400
5278.72 2574
5279.40 2423
5280.09 2515
5280.77 2596
5281.46 2624
5282.15 2836
5282.83 2916
5283.52 2906
5284.20 2802
5284.89 2706
5285.57 2697
5286.26 2559
5286.95 2426
5287.63 2410
5288.32 2352
5289.00 2305
5289.69 2306
5290.38 2332
5291.06 2283
5291.75 2389
5292.43 2366
5293.12 2267
5293.81 2356
5294.49 2358
5295.18 2243
5295.87 2463
5296.55 2406
5297.24 2417
5297.92 2434
5298.61 2562
5299.30 2545
5299.98 2574
5300.67 2553
5301.36 2653
5302.04 2621
5302.73 2784
5303.42 2632
5304.11 2758
5304.79 2936
5305.48 2867
5306.17 2735
5306.85 2720
5307.54 2547
5308.23 2625
5308.92 2658
5309.60 2506
5310.29 2625
5310.98 2666
5311.66 2648
5312.35 2701
5313.04 2698
5313.73 2725
5314.41 2631
5315.10 2659
5315.79 2465
5316.48 2746
5317.17 2744
5317.85 2624
5318.54 2567
5319.23 2691
5319.92 2710
5320.61 2807
5321.29 2771
5321.98 2866
5322.67 2801
5323.36 2833
5324.05 2988
5324.73 2964
5325.42 2952
5326.11 2883
5326.80 2712
5327.49 2644
5328.18 2671
5328.87 2786
5329.55 2921
5330.24 2798
5330.93 2631
5331.62 2721
5332.31 2860
5333.00 3031
5333.69 3066
5334.38 3046
5335.06 2866
5335.75 3101
5336.44 3104
5337.13 3154
5337.82 3228
5338.51 3132
5339.20 3183
5339.89 3185
5340.58 3257
5341.27 3197
5341.96 3373
5342.65 3331
5343.33 3405
5344.02 3348
5344.71 3385
5345.40 3514
5346.09 3619
5346.78 3746
5347.47 3870
5348.16 4037
5348.85 4544
5349.54 5257
5350.23 5800
5350.92 6616
5351.61 7383
5352.30 7851
5352.99 7885
5353.68 7807
5354.37 7727
5355.06 6874
5355.75 6301
5356.44 5553
5357.13 4755
5357.82 4644
5358.51 4110
5359.21 3574
5359.90 3388
5360.59 3071
5361.28 2972
5361.97 2932
5362.66 2773
5363.35 2761
5364.04 2651
5364.73 2605
5365.42 2602
5366.11 2694
5366.80 2712
5367.49 2621
5368.19 2621
5368.88 2593
5369.57 2449
5370.26 2338
5370.95 2394
5371.64 2538
5372.33 2371
5373.02 2344
5373.72 2419
5374.41 2417
5375.10 2413
5375.79 2455
5376.48 2409
5377.17 2455
5377.87 2512
5378.56 2747
5379.25 2624
5379.94 2617
5380.63 2506
5381.33 2578
5382.02 2597
5382.71 2635
5383.40 2479
5384.09 2618
5384.79 2640
5385.48 2647
5386.17 2672
5386.86 2571
5387.55 2632
5388.25 2820
5388.94 2877
5389.63 3040
5390.32 3023
5391.02 3184
5391.71 2944
5392.40 2995
5393.09 3185
5393.79 3112
5394.48 2892
5395.17 3026
5395.87 3067
5396.56 2757
5397.25 2654
5397.95 2673
5398.64 2663
5399.33 2477
5400.02 2676
5400.72 2642
5401.41 2639
5402.10 2505
5402.80 2515
5403.49 2523
5404.18 2503
5404.88 2626
5405.57 2549
5406.26 2598
5406.96 2441
5407.65 2645
5408.35 2680
5409.04 2559
5409.73 2581
5410.43 2461
5411.12 2497
5411.81 2456
5412.51 2388
5413.20 2460
5413.90 2509
5414.59 2597
5415.28 2403
5415.98 2409
5416.67 2504
5417.37 2480
5418.06 2345
5418.76 2271
5419.45 2441
5420.14 2258
5420.84 2332
5421.53 2302
5422.23 2232
5422.92 2355
5423.62 2441
5424.31 2609
5425.01 2413
5425.70 2348
5426.40 2392
5427.09 2372
5427.79 2515
5428.48 2539
5429.18 2324
5429.87 2492
5430.57 2506
5431.26 2385
5431.96 2447
5432.65 2538
5433.35 2451
5434.04 2429
5434.74 2419
5435.43 2543
5436.13 2454
5436.82 2710
5437.52 2634
5438.22 2528
5438.91 2671
5439.61 2821
5440.30 2681
5441.00 2628
5441.69 2476
5442.39 2421
5443.09 2594
5443.78 2558
5444.48 2579
5445.17 2568
5445.87 2648
5446.57 2662
5447.26 2935
5447.96 2979
5448.66 2892
5449.35 2873
5450.05 2898
5450.74 2996
5451.44 2811
5452.14 2865
5452.83 2797
5453.53 2898
5454.23 2785
5454.92 2684
5455.62 2510
5456.32 2621
5457.01 2440
5457.71 2398
5458.41 2577
5459.10 2692
5459.80 2506
5460.50 2631
5461.20 2829
5461.89 2573
5462.59 2765
5463.29 2813
5463.98 2814
5464.68 2921
5465.38 2916
5466.08 3064
5466.77 2901
5467.47 2951
5468.17 3004
5468.87 2788
5469.56 2816
5470.26 2793
5470.96 2845
5471.66 2909
5472.35 2828
5473.05 2800
5473.75 2948
5474.45 2868
5475.15 2933
5475.84 3035
5476.54 2904
5477.24 3035
5477.94 3130
5478.64 3285
5479.34 3381
5480.03 3437
5480.73 3518
5481.43 3569
5482.13 3812
5482.83 4033
5483.53 3776
5484.22 3669
5484.92 3678
5485.62 3322
5486.32 3321
5487.02 3429
5487.72 3296
5488.42 3174
5489.11 3189
5489.81 3238
5490.51 2996
5491.21 2939
5491.91 3120
5492.61 3247
5493.31 3171
5494.01 3350
5494.71 3240
5495.41 3411
5496.11 3343
5496.81 3307
5497.50 3505
5498.20 3458
5498.90 3667
5499.60 4078
5500.30 4561
5501.00 4742
5501.70 5168
5502.40 5670
5503.10 5567
5503.80 5564
5504.50 5222
5505.20 4738
5505.90 4405
5506.60 4060
5507.30 3735
5508.00 3503
5508.70 3421
5509.40 3293
5510.10 3157
5510.80 3338
5511.50 3366
5512.20 3135
5512.90 3154
5513.60 3299
5514.30 3244
5515.00 3173
5515.70 3143
5516.40 3282
5517.11 3023
5517.81 3084
5518.51 3038
5519.21 2904
5519.91 2908
5520.61 3084
5521.31 2986
5522.01 2921
5522.71 2711
5523.41 2868
5524.11 2847
5524.82 2868
5525.52 2865
5526.22 2724
5526.92 2636
5527.62 2572
5528.32 2563
5529.02 2593
5529.72 2560
5530.43 2680
5531.13 2754
5531.83 2515
5532.53 2641
5533.23 2486
5533.93 2637
5534.64 2435
5535.34 2390
5536.04 2300
5536.74 2388
5537.44 2471
5538.15 2611
5538.85 2595
5539.55 2510
5540.25 2493
5540.95 2358
5541.66 2378
5542.36 2324
5543.06 2513
5543.76 2340
5544.47 2354
5545.17 2368
5545.87 2430
5546.57 2544
5547.28 2542
5547.98 2449
5548.68 2368
5549.38 2504
5550.09 2546
5550.79 2418
5551.49 2365
5552.19 2390
5552.90 2301
5553.60 2358
5554.30 2447
5555.01 2276
5555.71 2201
5556.41 2136
5557.12 2170
5557.82 2277
5558.52 2272
5559.23 2333
5559.93 2139
5560.63 2157
5561.34 2224
5562.04 2211
5562.74 2336
5563.45 2439
5564.15 2435
5564.85 2307
5565.56 2417
5566.26 2390
5566.96 2332
5567.67 2398
5568.37 2416
5569.08 2499
5569.78 2466
5570.48 2332
5571.19 2358
5571.89 2343
5572.60 2418
5573.30 2438
5574.01 2310
5574.71 2358
5575.41 2370
5576.12 2311
5576.82 2395
5577.53 2317
5578.23 2381
5578.94 2192
5579.64 2388
5580.35 2333
5581.05 2377
5581.76 2362
5582.46 2151
5583.16 2260
5583.87 2236
5584.57 2298
5585.28 2431
5585.98 2260
5586.69 2252
5587.39 2203
5588.10 2124
5588.81 2173
5589.51 2097
5590.22 2142
5590.92 2125
5591.63 2046
5592.33 2177
5593.04 2201
5593.74 2182
5594.45 2123
5595.15 2101
5595.86 2134
5596.57 2131
5597.27 2198
5597.98 2164
5598.68 2155
5599.39 2152
5600.09 2182
5600.80 2230
5601.51 2212
5602.21 2347
5602.92 2143
5603.62 2078
5604.33 2251
5605.04 2160
5605.74 2061
5606.45 2065
5607.16 2107
5607.86 2302
5608.57 2301
5609.27 2049
5609.98 2145
5610.69 2065
5611.39 1989
5612.10 2136
5612.81 2122
5613.51 2217
5614.22 2174
5614.93 2085
5615.64 2152
5616.34 2154
5617.05 2099
5617.76 2180
5618.46 2125
5619.17 2196
5619.88 2270
5620.58 2162
5621.29 2167
5622.00 2253
5622.71 2114
5623.41 2078
5624.12 2222
5624.83 2120
5625.54 2127
5626.24 2065
5626.95 2131
5627.66 2148
5628.37 2150
5629.07 2214
5629.78 2253
5630.49 2234
5631.20 2259
5631.91 2449
5632.61 2460
5633.32 2344
5634.03 2419
5634.74 2398
5635.45 2335
5636.15 2320
5636.86 2257
5637.57 2373
5638.28 2384
5638.99 2303
5639.70 2438
5640.40 2375
5641.11 2405
5641.82 2685
5642.53 2515
5643.24 2417
5643.95 2495
5644.66 2662
5645.36 2547
5646.07 2511
5646.78 2407
5647.49 2327
5648.20 2319
5648.91 2338
5649.62 2402
5650.33 2247
5651.04 2370
5651.75 2391
5652.45 2328
5653.16 2384
5653.87 2420
5654.58 2370
5655.29 2382
5656.00 2357
5656.71 2562
5657.42 2547
5658.13 2541
5658.84 2647
5659.55 2545
5660.26 2610
5660.97 2565
5661.68 2590
5662.39 2524
5663.10 2414
5663.81 2349
5664.52 2412
5665.23 2333
5665.94 2277
5666.65 2356
5667.36 2334
5668.07 2440
5668.78 2556
5669.49 2461
5670.20 2546
5670.91 2695
5671.62 2628
5672.33 2592
5673.04 2597
5673.75 2777
5674.46 2744
5675.17 2602
5675.88 2588
5676.59 2334
5677.31 2355
5678.02 2413
5678.73 2395
5679.44 2419
5680.15 2419
5680.86 2309
5681.57 2308
5682.28 2399
5682.99 2448
5683.70 2452
5684.42 2380
5685.13 2285
5685.84 2402
5686.55 2489
5687.26 2360
5687.97 2338
5688.68 2328
5689.39 2300
5690.11 2323
5690.82 2483
5691.53 2488
5692.24 2309
5692.95 2372
5693.67 2292
5694.38 2278
5695.09 2284
5695.80 2255
5696.51 2292
5697.22 2356
5697.94 2165
5698.65 2279
5699.36 2331
5700.07 2262
5700.79 2185
5701.50 2155
5702.21 2118
5702.92 2367
5703.63 2297
5704.35 2141
5705.06 2316
5705.77 2286
5706.48 2218
5707.20 2240
5707.91 2137
5708.62 2229
5709.34 2426
5710.05 2259
5710.76 2166
5711.47 2118
5712.19 2286
5712.90 2161
5713.61 2155
5714.33 2244
5715.04 2265
5715.75 2220
5716.47 2163
5717.18 2281
5717.89 2331
5718.61 2136
5719.32 2479
5720.03 2362
5720.75 2270
5721.46 2268
5722.17 2328
5722.89 2203
5723.60 2141
5724.31 2228
5725.03 2297
5725.74 2480
5726.46 2538
5727.17 2422
5727.88 2639
5728.60 2815
5729.31 2835
5730.03 2748
5730.74 2796
5731.45 2685
5732.17 2751
5732.88 2754
5733.60 2518
5734.31 2395
5735.03 2450
5735.74 2426
5736.45 2425
5737.17 2535
5737.88 2406
5738.60 2445
5739.31 2380
5740.03 2431
5740.74 2483
5741.46 2530
5742.17 2637
5742.89 2433
5743.60 2496
5744.32 2480
5745.03 2443
5745.75 2487
5746.46 2400
5747.18 2377
5747.89 2475
5748.61 2411
5749.32 2420
5750.04 2325
5750.75 2498
5751.47 2561
5752.18 2703
5752.90 2937
5753.62 2975
5754.33 3152
5755.05 3641
5755.76 3757
5756.48 3743
5757.19 3608
5757.91 3565
5758.63 3532
5759.34 3469
5760.06 3134
5760.77 3123
5761.49 2980
5762.21 2947
5762.92 2663
5763.64 2649
5764.35 2586
5765.07 2543
5765.79 2715
5766.50 2718
5767.22 2803
5767.94 2836
5768.65 2772
5769.37 2847
5770.08 2774
5770.80 2849
5771.52 2862
5772.23 2781
5772.95 2641
5773.67 2758
5774.39 2916
5775.10 2813
5775.82 2729
5776.54 2891
5777.25 2996
5777.97 3135
5778.69 3059
5779.40 3121
5780.12 3096
5780.84 3099
5781.56 3142
5782.27 3158
5782.99 3128
5783.71 3142
5784.43 3371
5785.14 3413
5785.86 3324
5786.58 3332
5787.30 3224
5788.01 3320
5788.73 3370
5789.45 3523
5790.17 3589
5790.88 3662
5791.60 3854
5792.32 3864
5793.04 4150
5793.76 4103
5794.47 4272
5795.19 4225
5795.91 4180
5796.63 4405
5797.35 4495
5798.07 4902
5798.78 5600
5799.50 6619
5800.22 7976
5800.94 9401
5801.66 10630
5802.38 11226
5803.10 11841
5803.81 11034
5804.53 9683
5805.25 8529
5805.97 7909
5806.69 7053
5807.41 5963
5808.13 5511
5808.85 5153
5809.56 5039
5810.28 4842
5811.00 4927
5811.72 4756
5812.44 4665
5813.16 4761
5813.88 4813
5814.60 4801
5815.32 4768
5816.04 4599
5816.76 4860
5817.48 4819
5818.20 4752
5818.92 4779
5819.64 4767
5820.36 4745
5821.08 4643
5821.80 4565
5822.51 4392
5823.23 4349
5823.95 4274
5824.67 4142
5825.39 3841
5826.11 3839
5826.83 3811
5827.55 3660
5828.28 3466
5829.00 3470
5829.72 3525
5830.44 3468
5831.16 3413
5831.88 3517
5832.60 3611
5833.32 3431
5834.04 3302
5834.76 3350
5835.48 3222
5836.20 3240
5836.92 3215
5837.64 3254
5838.36 3246
5839.08 3297
5839.80 3369
5840.53 3381
5841.25 3334
5841.97 3261
5842.69 3147
5843.41 3295
5844.13 3043
5844.85 3168
5845.57 2884
5846.29 2971
5847.02 3031
5847.74 3094
5848.46 3030
5849.18 3183
5849.90 3048
5850.62 3053
5851.34 2938
5852.07 3172
5852.79 3084
5853.51 3087
5854.23 2871
5854.95 2991
5855.68 2985
5856.40 2889
5857.12 2954
5857.84 3002
5858.56 2925
5859.29 2896
5860.01 2978
5860.73 3014
5861.45 2913
5862.17 2806
5862.90 2718
5863.62 2770
5864.34 2797
5865.06 2866
5865.79 2833
5866.51 2751
5867.23 2754
5867.95 2879
5868.68 2831
5869.40 2640
5870.12 2545
5870.84 2546
5871.57 2785
5872.29 2687
5873.01 2791
5873.74 2876
5874.46 2881
5875.18 2711
5875.91 2906
5876.63 2749
5877.35 2730
5878.08 2858
5878.80 2771
5879.52 2717
5880.25 2714
5880.97 2664
5881.69 2730
5882.42 2533
5883.14 2672
5883.86 2716
5884.59 2614
5885.31 2663
5886.03 2584
5886.76 2639
5887.48 2622
5888.21 2671
5888.93 2694
5889.65 2737
5890.38 2683
5891.10 2599
5891.83 2714
5892.55 2630
5893.27 2562
5894.00 2489
5894.72 2548
5895.45 2649
5896.17 2482
5896.90 2589
5897.62 2634
5898.35 2683
5899.07 2549
5899.79 2380
5900.52 2426
5901.24 2479
5901.97 2497
5902.69 2477
5903.42 2451
5904.14 2534
5904.87 2486
5905.59 2473
5906.32 2452
5907.04 2431
5907.77 2474
5908.49 2554
5909.22 2534
5909.94 2445
5910.67 2466
5911.39 2519
5912.12 2486
5912.84 2453
5913.57 2395
5914.30 2536
5915.02 2507
5915.75 2514
5916.47 2479
5917.20 2720
5917.92 2565
5918.65 2604
5919.38 2622
5920.10 2539
5920.83 2579
5921.55 2675
5922.28 2570
5923.01 2600
5923.73 2524
5924.46 2658
5925.18 2679
5925.91 2548
5926.64 2759
5927.36 2821
5928.09 2716
5928.81 2703
5929.54 2739
5930.27 2842
5930.99 2755
5931.72 2784
5932.45 2766
5933.17 2829
5933.90 2786
5934.63 2775
5935.35 3007
5936.08 3005
5936.81 2947
5937.53 3090
5938.26 2947
5938.99 3143
5939.72 3293
5940.44 3101
5941.17 3210
5941.90 3228
5942.62 3154
5943.35 3187
5944.08 3225
5944.81 3174
5945.53 3268
5946.26 3075
5946.99 3242
5947.72 3262
5948.44 3249
5949.17 3254
5949.90 3297
5950.63 3270
5951.35 3543
5952.08 3746
5952.81 3777
5953.54 3812
5954.27 3996
5954.99 4047
5955.72 4041
5956.45 3890
5957.18 3897
5957.91 3980
5958.64 3949
5959.36 3924
5960.09 4005
5960.82 3928
5961.55 3901
5962.28 3877
5963.01 4000
5963.73 4037
5964.46 4122
5965.19 4330
5965.92 4499
5966.65 4863
5967.38 5481
5968.11 5966
5968.83 5986
5969.56 6159
5970.29 6220
5971.02 5702
5971.75 5478
5972.48 5257
5973.21 4858
5973.94 4621
5974.67 4366
5975.40 4399
5976.13 4631
5976.86 4403
5977.58 4406
5978.31 4620
5979.04 4610
5979.77 4580
5980.50 4273
5981.23 4390
5981.96 4452
5982.69 4585
5983.42 4775
5984.15 4646
5984.88 4777
5985.61 4818
5986.34 4633
5987.07 4706
5987.80 4995
5988.53 4834
5989.26 4992
5989.99 4782
5990.72 4689
5991.45 4663
5992.18 4696
5992.91 4671
5993.64 4841
5994.37 4558
5995.10 4664
5995.83 4815
5996.56 4592
5997.29 4885
5998.03 4910
5998.76 4793
5999.49 4677
6000.22 4665
6000.95 4766
6001.68 4767
6002.41 4850
6003.14 4802
6003.87 4730
6004.60 4774
6005.33 4879
6006.07 4881
6006.80 4731
6007.53 4900
6008.26 4998
6008.99 5042
6009.72 5379
6010.45 5685
6011.18 6061
6011.92 6946
6012.65 7636
6013.38 8425
6014.11 9182
6014.84 9481
6015.57 9793
6016.31 9931
6017.04 9625
6017.77 8992
6018.50 8458
6019.23 7691
6019.96 7073
6020.70 6274
6021.43 5803
6022.16 5379
6022.89 5078
6023.63 4768
6024.36 4391
6025.09 4483
6025.82 4346
6026.55 4091
6027.29 4063
6028.02 4118
6028.75 3886
6029.48 4110
6030.22 4019
6030.95 4054
6031.68 4011
6032.42 4013
6033.15 4028
6033.88 3732
6034.61 3788
6035.35 3768
6036.08 3683
6036.81 3796
6037.55 3694
6038.28 3827
6039.01 3981
6039.74 4132
6040.48 4039
6041.21 4100
6041.94 3995
6042.68 3929
6043.41 3970
6044.14 4048
6044.88 4149
6045.61 4236
6046.35 4272
6047.08 4328
6047.81 4285
6048.55 4421
6049.28 4457
6050.01 4461
6050.75 4500
6051.48 4743
6052.22 4945
6052.95 5174
6053.68 5342
6054.42 5505
6055.15 5691
6055.89 5559
6056.62 5375
6057.35 5254
6058.09 4813
6058.82 4578
6059.56 4531
6060.29 4374
6061.03 4383
6061.76 4270
6062.50 4177
6063.23 4275
6063.96 4204
6064.70 4077
6065.43 4257
6066.17 4167
6066.90 4075
6067.64 4094
6068.37 3953
6069.11 3914
6069.84 3923
6070.58 3964
6071.31 3791
6072.05 3911
6072.78 3751
6073.52 3767
6074.25 3701
6074.99 3768
6075.72 3763
6076.46 3564
6077.20 3481
6077.93 3518
6078.67 3479
6079.40 3364
6080.14 3382
6080.87 3428
6081.61 3489
6082.35 3429
6083.08 3435
6083.82 3517
6084.55 3483
6085.29 3361
6086.02 3438
6086.76 3328
6087.50 3400
6088.23 3205
6088.97 3316
6089.71 3332
6090.44 3293
6091.18 3440
6091.91 3432
6092.65 3281
6093.39 3320
6094.12 3212
6094.86 3335
6095.60 3269
6096.33 3200
6097.07 3304
6097.81 3278
6098.54 3295
6099.28 3275
6100.02 3123
6100.75 2969
6101.49 3112
6102.23 3213
6102.96 3076
6103.70 3060
6104.44 3174
6105.18 3215
6105.91 3178
6106.65 2969
6107.39 3144
6108.12 3178
6108.86 3074
6109.60 3142
6110.34 2995
6111.07 3192
6111.81 3203
6112.55 3185
6113.29 3190
6114.03 3237
6114.76 3288
6115.50 3420
6116.24 3161
6116.98 3231
6117.71 3315
6118.45 3355
6119.19 3266
6119.93 3287
6120.67 3238
6121.40 3151
6122.14 3247
6122.88 3346
6123.62 3333
6124.36 3448
6125.10 3394
6125.83 3320
6126.57 3450
6127.31 3499
6128.05 3323
6128.79 3329
6129.53 3360
6130.27 3285
6131.00 3273
6131.74 3363
6132.48 3425
6133.22 3477
6133.96 3510
6134.70 3399
6135.44 3295
6136.18 3447
6136.92 3491
6137.65 3303
6138.39 3240
6139.13 3404
6139.87 3515
6140.61 3228
6141.35 3528
6142.09 3727
6142.83 3631
6143.57 3388
6144.31 3474
6145.05 3377
6145.79 3428
6146.53 3255
6147.27 3395
6148.01 3385
6148.75 3391
6149.49 3518
6150.23 3507
6150.97 3577
6151.71 3409
6152.45 3491
6153.19 3556
6153.93 3673
6154.67 3618
6155.41 3759
6156.15 3700
6156.89 3692
6157.63 3913
6158.37 3763
6159.11 3537
6159.85 3548
6160.59 3657
6161.33 3794
6162.07 3874
6162.81 3855
6163.55 3985
6164.29 4171
6165.03 4231
6165.77 4344
6166.51 4598
6167.26 4680
6168.00 4711
6168.74 4821
6169.48 5032
6170.22 5108
6170.96 5010
6171.70 5026
6172.44 4960
6173.18 4826
6173.93 4743
6174.67 4676
6175.41 4698
6176.15 4493
6176.89 4558
6177.63 4685
6178.37 4568
6179.12 4699
6179.86 4426
6180.60 4543
6181.34 4512
6182.08 4820
6182.82 4715
6183.57 4679
6184.31 4871
6185.05 4619
6185.79 4647
6186.53 4682
6187.28 4829
6188.02 4999
6188.76 4965
6189.50 4794
6190.25 5084
6190.99 5311
6191.73 5217
6192.47 5341
6193.21 5507
6193.96 5615
6194.70 5850
6195.44 5941
6196.19 5907
6196.93 5836
6197.67 5985
6198.41 5977
6199.16 5969
6199.90 5843
6200.64 5665
6201.38 5686
6202.13 5953
6202.87 5864
6203.61 6124
6204.36 6045
6205.10 6601
6205.84 7377
6206.59 8348
6207.33 9675
6208.07 11536
6208.82 13913
6209.56 15579
6210.30 18191
6211.05 19420
6211.79 19735
6212.53 19664
6213.28 18487
6214.02 16701
6214.77 14687
6215.51 12734
6216.25 11119
6217.00 9720
6217.74 8303
6218.48 7305
6219.23 6465
6219.97 6061
6220.72 5717
6221.46 5489
6222.21 5061
6222.95 4926
6223.69 5049
6224.44 5048
6225.18 4998
6225.93 4930
6226.67 5043
6227.42 5152
6228.16 4933
6228.91 4782
6229.65 4703
6230.39 4426
6231.14 4213
6231.88 4143
6232.63 3937
6233.37 3959
6234.12 3906
6234.86 3945
6235.61 3939
6236.35 3933
6237.10 3998
6237.84 3996
6238.59 3903
6239.33 3788
6240.08 3995
6240.82 3856
6241.57 4105
6242.32 4130
6243.06 4096
6243.81 4170
6244.55 4228
6245.30 4409
6246.04 4602
6246.79 4852
6247.53 5092
6248.28 5473
6249.03 5742
6249.77 5893
6250.52 6030
6251.26 5971
6252.01 5755
6252.76 5562
6253.50 5288
6254.25 5112
6254.99 4882
6255.74 4560
6256.49 4546
6257.23 4487
6257.98 4529
6258.73 4432
6259.47 4369
6260.22 4366
6260.97 4457
6261.71 4298
6262.46 4458
6263.21 4450
6263.95 4324
6264.70 4372
6265.45 4313
6266.19 4353
6266.94 4361
6267.69 4397
6268.43 4384
6269.18 4580
6269.93 4436
6270.67 4332
6271.42 4345
6272.17 4543
6272.92 4344
6273.66 4372
6274.41 4304
6275.16 4440
6275.91 4439
6276.65 4290
6277.40 4534
6278.15 4610
6278.90 4466
6279.64 4597
6280.39 4572
6281.14 4375
6281.89 4202
6282.63 4200
6283.38 4120
6284.13 4150
6284.88 3922
6285.63 3831
6286.37 3775
6287.12 3682
6287.87 3741
6288.62 3920
6289.37 4008
6290.11 4016
6290.86 4020
6291.61 3996
6292.36 3817
6293.11 3909
6293.86 3815
6294.60 3637
6295.35 3590
6296.10 3458
6296.85 3490
6297.60 3573
6298.35 3648
6299.10 3630
6299.85 3425
6300.59 3416
6301.34 3272
6302.09 3329
6302.84 3421
6303.59 3439
6304.34 3622
6305.09 3592
6305.84 3428
6306.59 3617
6307.34 3511
6308.09 3421
6308.84 3459
6309.58 3520
6310.33 3548
6311.08 3453
6311.83 3490
6312.58 3580
6313.33 3576
6314.08 3516
6314.83 3350
6315.58 3458
6316.33 3468
6317.08 3485
6317.83 3414
6318.58 3424
6319.33 3487
6320.08 3423
6320.83 3513
6321.58 3465
6322.33 3389
6323.08 3212
6323.83 3260
6324.58 3315
6325.33 3186
6326.08 3230
6326.83 3204
6327.58 3347
6328.33 3157
6329.09 3138
6329.84 3127
6330.59 3226
6331.34 3190
6332.09 3164
6332.84 3067
6333.59 3096
6334.34 3135
6335.09 3077
6335.84 2915
6336.59 3061
6337.34 3130
6338.10 3053
6338.85 3123
6339.60 3104
6340.35 2993
6341.10 3001
6341.85 2920
6342.60 3094
6343.36 2946
6344.11 3128
6344.86 2984
6345.61 2995
6346.36 3064
6347.11 3177
6347.86 3266
6348.62 3200
6349.37 3354
6350.12 3348
6350.87 3214
6351.62 3265
6352.38 3418
6353.13 3426
6353.88 3631
6354.63 3715
6355.38 3529
6356.14 3547
6356.89 3447
6357.64 3364
6358.39 3232
6359.15 3288
6359.90 3226
6360.65 3115
6361.40 3185
6362.16 3239
6362.91 3254
6363.66 3171
6364.41 3196
6365.17 3081
6365.92 3157
6366.67 3216
6367.42 3207
6368.18 3165
6368.93 3114
6369.68 3092
6370.44 3252
6371.19 3220
6371.94 3237
6372.70 3222
6373.45 3205
6374.20 3005
6374.96 2938
6375.71 2966
6376.46 3079
6377.22 3124
6377.97 3203
6378.72 2894
6379.48 2960
6380.23 2962
6380.98 3015
6381.74 3052
6382.49 3026
6383.24 3034
6384.00 2981
6384.75 3010
6385.51 2869
6386.26 2812
6387.01 2864
6387.77 2915
6388.52 3092
6389.28 3268
6390.03 3324
6390.79 3292
6391.54 3161
6392.29 3242
6393.05 3273
6393.80 3166
6394.56 3099
6395.31 3076
6396.07 2876
6396.82 2785
6397.58 2746
6398.33 2792
6399.08 2925
6399.84 2918
6400.59 2875
6401.35 2778
6402.10 2824
6402.86 2695
6403.61 2825
6404.37 2577
6405.12 2707
6405.88 2709
6406.63 2596
6407.39 2532
6408.15 2718
6408.90 2703
6409.66 2862
6410.41 2844
6411.17 2961
6411.92 2985
6412.68 2821
6413.43 2882
6414.19 2957
6414.94 2905
6415.70 2837
6416.46 2884
6417.21 2756
6417.97 2645
6418.72 2791
6419.48 2849
6420.24 2793
6420.99 2698
6421.75 2708
6422.50 2732
6423.26 2705
6424.02 2707
6424.77 2830
6425.53 2673
6426.28 2663
6427.04 2819
6427.80 2759
6428.55 2748
6429.31 2608
6430.07 2757
6430.82 2799
6431.58 2850
6432.34 2775
6433.09 2716
6433.85 2625
6434.61 2614
6435.36 2647
6436.12 2617
6436.88 2686
6437.64 2650
6438.39 2720
6439.15 2681
6439.91 2808
6440.66 2684
6441.42 2700
6442.18 2678
6442.94 2793
6443.69 2787
6444.45 2699
6445.21 2677
6445.97 2702
6446.72 2698
6447.48 2741
6448.24 2766
6449.00 2812
6449.75 2623
6450.51 2701
6451.27 2719
6452.03 2754
6452.79 2755
6453.54 2789
6454.30 2765
6455.06 2644
6455.82 2576
6456.58 2749
6457.33 2759
6458.09 2801
6458.85 2881
6459.61 2823
6460.37 2798
6461.12 2762
6461.88 2840
6462.64 2794
6463.40 2692
6464.16 2851
6464.92 2784
6465.68 2675
6466.44 2735
6467.19 2848
6467.95 2973
6468.71 3066
6469.47 2892
6470.23 2747
6470.99 2785
6471.75 2904
6472.51 2918
6473.27 2861
6474.02 2945
6474.78 2914
6475.54 3025
6476.30 2973
6477.06 2923
6477.82 3113
6478.58 3241
6479.34 3107
6480.10 2897
6480.86 2978
6481.62 3128
6482.38 3099
6483.14 3123
6483.90 3259
6484.66 3259
6485.42 3236
6486.18 3265
6486.94 3199
6487.70 3276
6488.46 3422
6489.22 3409
6489.98 3397
6490.74 3426
6491.50 3355
6492.26 3497
6493.02 3530
6493.78 3675
6494.54 3573
6495.30 3692
6496.06 3892
6496.82 3767
6497.58 3825
6498.34 3888
6499.10 3804
6499.86 3830
6500.62 3794
6501.38 3952
6502.14 3906
6502.91 3800
6503.67 3778
6504.43 3751
6505.19 3995
6505.95 4093
6506.71 4011
6507.47 4142
6508.23 4078
6508.99 4016
6509.76 4287
6510.52 4344
6511.28 4309
6512.04 4287
6512.80 4453
6513.56 4464
6514.32 4315
6515.09 4423
6515.85 4469
6516.61 4527
6517.37 4277
6518.13 4398
6518.89 4319
6519.66 4412
6520.42 4685
6521.18 4690
6521.94 4593
6522.70 4733
6523.47 4857
6524.23 5084
6524.99 5178
6525.75 5794
6526.51 5927
6527.28 6099
6528.04 6371
6528.80 6968
6529.56 6983
6530.33 7069
6531.09 7074
6531.85 6934
6532.61 6895
6533.38 6938
6534.14 6621
6534.90 7104
6535.66 7521
6536.43 8346
6537.19 9250
6537.95 9989
6538.72 10055
6539.48 9987
6540.24 9497
6541.01 9188
6541.77 8236
6542.53 7478
6543.29 6604
6544.06 6085
6544.82 5610
6545.58 5157
6546.35 4797
6547.11 4455
6547.87 4469
6548.64 4285
6549.40 4242
6550.17 4207
6550.93 4206
6551.69 4175
6552.46 4123
6553.22 4092
6553.98 4059
6554.75 4134
6555.51 4182
6556.28 4028
6557.04 3885
6557.80 3978
6558.57 4110
6559.33 4141
6560.10 4094
6560.86 4085
6561.63 4110
6562.39 3989
6563.15 4102
6563.92 4233
6564.68 4245
6565.45 4294
6566.21 4562
6566.98 4498
6567.74 4568
6568.51 4677
6569.27 4540
6570.04 4584
6570.80 4542
6571.57 4628
6572.33 4470
6573.09 4477
6573.86 4506
6574.63 4735
6575.39 4798
6576.16 4905
6576.92 5036
6577.69 5021
6578.45 5222
6579.22 5273
6579.98 5200
6580.75 5421
6581.51 5590
6582.28 5650
6583.04 5448
6583.81 5431
6584.57 5283
6585.34 5156
6586.11 5077
6586.87 5037
6587.64 4848
6588.40 4834
6589.17 4921
6589.94 4907
6590.70 4823
6591.47 5097
6592.23 5272
6593.00 5578
6593.77 5824
6594.53 6114
6595.30 6598
6596.06 7087
6596.83 7268
6597.60 7399
6598.36 7438
6599.13 7104
6599.90 6854
6600.66 6337
6601.43 5898
6602.20 5364
6602.96 4995
6603.73 4782
6604.50 4619
6605.26 4702
6606.03 4512
6606.80 4473
6607.56 4453
6608.33 4324
6609.10 4188
6609.87 4194
6610.63 4314
6611.40 4365
6612.17 4227
6612.93 4136
6613.70 3989
6614.47 4029
6615.24 4003
6616.00 3885
6616.77 3881
6617.54 3913
6618.31 3893
6619.07 3761
6619.84 3875
6620.61 3943
6621.38 3960
6622.15 3927
6622.91 3931
6623.68 3996
6624.45 3988
6625.22 4054
6625.99 4003
6626.75 3930
6627.52 3958
6628.29 3896
6629.06 3835
6629.83 3964
6630.59 4076
6631.36 4059
6632.13 4082
6632.90 4265
6633.67 4500
6634.44 4766
6635.21 5118
6635.97 5391
6636.74 5710
6637.51 5410
6638.28 5329
6639.05 5181
6639.82 4922
6640.59 4753
6641.36 4495
6642.12 4355
6642.89 4136
6643.66 3988
6644.43 3806
6645.20 3898
6645.97 3789
6646.74 3796
6647.51 3827
6648.28 3911
6649.05 3793
6649.82 3638
6650.59 3855
6651.36 3781
6652.13 3821
6652.89 3858
6653.66 3877
6654.43 3684
6655.20 3827
6655.97 3927
6656.74 3883
6657.51 4059
6658.28 3837
6659.05 3810
6659.82 3850
6660.59 3710
6661.36 3696
6662.13 3662
6662.90 3481
6663.67 3546
6664.44 3446
6665.21 3539
6665.98 3599
6666.76 3557
6667.53 3360
6668.30 3438
6669.07 3682
6669.84 3664
6670.61 3673
6671.38 3756
6672.15 3801
6672.92 3669
6673.69 3834
6674.46 3853
6675.23 3933
6676.00 3723
6676.77 3700
6677.55 3708
6678.32 3780
6679.09 3750
6679.86 3662
6680.63 3697
6681.40 3920
6682.17 3868
6682.94 3930
6683.72 3921
6684.49 3977
6685.26 4267
6686.03 4396
6686.80 4471
6687.57 4736
6688.34 4726
6689.12 4580
6689.89 4423
6690.66 4391
6691.43 4018
6692.20 3827
6692.98 3770
6693.75 3888
6694.52 3780
6695.29 3759
6696.06 3637
6696.84 3548
6697.61 3499
6698.38 3447
6699.15 3432
6699.92 3558
6700.70 3516
6701.47 3394
6702.24 3458
6703.01 3449
6703.79 3488
6704.56 3497
6705.33 3473
6706.11 3497
6706.88 3552
6707.65 3484
6708.42 3453
6709.20 3339
6709.97 3385
6710.74 3403
6711.52 3340
6712.29 3304
6713.06 3456
6713.83 3325
6714.61 3326
6715.38 3334
6716.15 3401
6716.93 3218
6717.70 3311
6718.47 3254
6719.25 3210
6720.02 3218
6720.79 3137
6721.57 3156
6722.34 3205
6723.12 3189
6723.89 3084
6724.66 3036
6725.44 3142
6726.21 3213
6726.98 3246
6727.76 3194
6728.53 3222
6729.31 3222
6730.08 3308
6730.85 3188
6731.63 3095
6732.40 3068
6733.18 3263
6733.95 3250
6734.73 3250
6735.50 3226
6736.27 3317
6737.05 3250
6737.82 3363
6738.60 3300
6739.37 3369
6740.15 3324
6740.92 3386
6741.70 3390
6742.47 3338
6743.25 3345
6744.02 3250
6744.80 3276
6745.57 3327
6746.35 3279
6747.12 3394
6747.90 3511
6748.67 3404
6749.45 3466
6750.22 3759
6751.00 3646
6751.77 3789
6752.55 3949
6753.32 4292
6754.10 4233
6754.87 4343
6755.65 4263
6756.43 4284
6757.20 4195
6757.98 3890
6758.75 3535
6759.53 3479
6760.30 3504
6761.08 3290
6761.86 3390
6762.63 3336
6763.41 3336
6764.18 3277
6764.96 3189
6765.74 3258
6766.51 3293
6767.29 3408
6768.06 3269
6768.84 3212
6769.62 3162
6770.39 3249
6771.17 3278
6771.95 3233
6772.72 3127
6773.50 3126
6774.28 3177
6775.05 3124
6775.83 3131
6776.61 3042
6777.38 2959
6778.16 3053
6778.94 3072
6779.71 2953
6780.49 3073
6781.27 3160
6782.05 3157
6782.82 2952
6783.60 2804
6784.38 2871
6785.15 2966
6785.93 2926
6786.71 2945
6787.49 2891
6788.26 2931
6789.04 2931
6789.82 2911
6790.60 2966
6791.37 3018
6792.15 2993
6792.93 2837
6793.71 2909
6794.48 2817
6795.26 2804
6796.04 3049
6796.82 2971
6797.60 2757
6798.37 2853
6799.15 2916
6799.93 3089
6800.71 2932
6801.49 2949
6802.26 3033
6803.04 3058
6803.82 3154
6804.60 3038
6805.38 3111
6806.16 3330
6806.93 3334
6807.71 3407
6808.49 3294
6809.27 3270
6810.05 3177
6810.83 3352
6811.61 3080
6812.39 3184
6813.16 3124
6813.94 2995
6814.72 3092
6815.50 3095
6816.28 3183
6817.06 3073
6817.84 3094
6818.62 3196
6819.40 3134
6820.18 3112
6820.96 3172
6821.73 3003
6822.51 3098
6823.29 3134
6824.07 3045
6824.85 3147
6825.63 2907
6826.41 2849
6827.19 2964
6827.97 3111
6828.75 3040
6829.53 3037
6830.31 3096
6831.09 3099
6831.87 2924
6832.65 2976
6833.43 3043
6834.21 3114
6834.99 3013
6835.77 2940
6836.55 2949
6837.33 2879
6838.11 2981
6838.89 3049
6839.67 2884
6840.45 3050
6841.23 2977
6842.01 2892
6842.79 2814
6843.57 2846
6844.35 2894
6845.14 2846
6845.92 2804
6846.70 2848
6847.48 3056
6848.26 3062
6849.04 3231
6849.82 3520
6850.60 3724
6851.38 4142
6852.16 4467
6852.94 4494
6853.73 4708
6854.51 4693
6855.29 4501
6856.07 4566
6856.85 3910
6857.63 3740
6858.41 3614
6859.20 3387
6859.98 3101
6860.76 3159
6861.54 3142
6862.32 3028
6863.10 3024
6863.89 3250
6864.67 3301
6865.45 3229
6866.23 3249
6867.01 3243
6867.79 3258
6868.58 3233
6869.36 3220
6870.14 3397
6870.92 3315
6871.71 3341
6872.49 3209
6873.27 3257
6874.05 3254
6874.83 3221
6875.62 3221
6876.40 3211
6877.18 3329
6877.96 3344
6878.75 3391
6879.53 3516
6880.31 3564
6881.10 3572
6881.88 3537
6882.66 3723
6883.44 3808
6884.23 3611
6885.01 3608
6885.79 3799
6886.58 4138
6887.36 4446
6888.14 4633
6888.92 5104
6889.71 5608
6890.49 5868
6891.27 5880
6892.06 5614
6892.84 5060
6893.62 5030
6894.41 4613
6895.19 4480
6895.98 4250
6896.76 3966
6897.54 3947
6898.33 3988
6899.11 4024
6899.89 3991
6900.68 4023
6901.46 3821
6902.25 3790
6903.03 3971
6903.81 4037
6904.60 3997
6905.38 4083
6906.17 4079
6906.95 4123
6907.73 3974
6908.52 3926
6909.30 3741
6910.09 3836
6910.87 3930
6911.66 3790
6912.44 3818
6913.23 3778
6914.01 3627
6914.79 3671
6915.58 3717
6916.36 3618
6917.15 3599
6917.93 3663
6918.72 3702
6919.50 3556
6920.29 3496
6921.07 3565
6921.86 3601
6922.64 3594
6923.43 3618
6924.21 3727
6925.00 3634
6925.78 3819
6926.57 3662
6927.36 3720
6928.14 3792
6928.93 3822
6929.71 3910
6930.50 3921
6931.28 3827
6932.07 3784
6932.85 3879
6933.64 4236
6934.43 4381
6935.21 4630
6936.00 4618
6936.78 4688
6937.57 4611
6938.36 4489
6939.14 4414
6939.93 4293
6940.71 4239
6941.50 4115
6942.29 4288
6943.07 4351
6943.86 4211
6944.64 4243
6945.43 4460
6946.22 4534
6947.00 4505
6947.79 4530
6948.58 4552
6949.36 4501
6950.15 4606
6950.94 4573
6951.72 4572
6952.51 4507
6953.30 4768
6954.08 4617
6954.87 4638
6955.66 4723
6956.45 4767
6957.23 4838
6958.02 4944
6958.81 5025
6959.59 4907
6960.38 4776
6961.17 4667
6961.96 4680
6962.74 4655
6963.53 4745
6964.32 4950
6965.11 5008
6965.89 4921
6966.68 4797
6967.47 4904
6968.26 5044
6969.04 5175
6969.83 5156
6970.62 5204
6971.41 5268
6972.20 5539
6972.98 5473
6973.77 5287
6974.56 5376
6975.35 5372
6976.14 5557
6976.92 5727
6977.71 5750
6978.50 5610
6979.29 5747
6980.08 5861
6980.87 6103
6981.65 6357
6982.44 6479
6983.23 6990
6984.02 7611
6984.81 8304
6985.60 9215
6986.39 10022
6987.17 10880
6987.96 11214
6988.75 11509
6989.54 11609
6990.33 11230
6991.12 10097
6991.91 9187
6992.70 8524
6993.49 7898
6994.28 7063
6995.06 6770
6995.85 6599
6996.64 6531
6997.43 6838
6998.22 7362
6999.01 8065
6999.80 9043
7000.59 10204
7001.38 11041
7002.17 11796
7002.96 11872
7003.75 11286
7004.54 10524
7005.33 9524
7006.12 8880
7006.91 8086
7007.70 7178
7008.49 6387
7009.28 6077
7010.07 5721
7010.86 5258
7011.65 5213
7012.44 5307
7013.23 5279
7014.02 5204
7014.81 5415
7015.60 5224
7016.39 5238
7017.18 5029
7017.97 5148
7018.76 5085
7019.55 4934
7020.34 4621
7021.13 4448
7021.92 4496
7022.71 4527
7023.51 4319
7024.30 4482
7025.09 4512
7025.88 4635
7026.67 4647
7027.46 4603
7028.25 4444
7029.04 4520
7029.83 4831
7030.63 4570
7031.42 4606
7032.21 4538
7033.00 4441
7033.79 4271
7034.58 4207
7035.37 4268
7036.16 4395
7036.96 4344
7037.75 4549
7038.54 4726
7039.33 4816
7040.12 4876
7040.92 4943
7041.71 4862
7042.50 4832
7043.29 4894
7044.08 5123
7044.87 4901
7045.67 4865
7046.46 4846
7047.25 4808
7048.04 4897
7048.84 4856
7049.63 4917
7050.42 5173
7051.21 5369
7052.00 5401
7052.80 5606
7053.59 5520
7054.38 5402
7055.18 5341
7055.97 5109
7056.76 4994
7057.55 4994
7058.35 4597
7059.14 4529
7059.93 4690
7060.72 4776
7061.52 4640
7062.31 4527
7063.10 4537
7063.90 4622
7064.69 4657
7065.48 4514
7066.28 4682
7067.07 4571
7067.86 4474
7068.66 4530
7069.45 4660
7070.24 4586
7071.04 4732
7071.83 4707
7072.62 4608
7073.42 4523
7074.21 4618
7075.00 4726
7075.80 4664
7076.59 4638
7077.39 4467
7078.18 4521
7078.97 4441
7079.77 4361
7080.56 4515
7081.36 4556
7082.15 4591
7082.94 4613
7083.74 4609
7084.53 4603
7085.33 4768
7086.12 5091
7086.92 5427
7087.71 5733
7088.50 6510
7089.30 6957
7090.09 7364
7090.89 7383
7091.68 7308
7092.48 6918
7093.27 6438
7094.07 6050
7094.86 5483
7095.66 5081
7096.45 4653
7097.25 4298
7098.04 4016
7098.84 4115
7099.63 3998
7100.43 3791
7101.22 3765
7102.02 3538
7102.81 3634
7103.61 3591
7104.40 3690
7105.20 3546
7105.99 3445
7106.79 3289
7107.59 3216
7108.38 3347
7109.18 3202
7109.97 3291
7110.77 3240
7111.56 3245
7112.36 3202
7113.16 3089
7113.95 3143
7114.75 3051
7115.54 2965
7116.34 3090
7117.14 3021
7117.93 3121
7118.73 3238
7119.52 3200
7120.32 3127
7121.12 2985
7121.91 3002
7122.71 3085
7123.51 3200
7124.30 3113
7125.10 3025
7125.90 3216
7126.69 3191
7127.49 3181
7128.29 3297
7129.08 3249
7129.88 3273
7130.68 3258
7131.47 3197
7132.27 3265
7133.07 3120
7133.86 3142
7134.66 3097
7135.46 3153
7136.26 2987
7137.05 3035
7137.85 3133
7138.65 2973
7139.44 3035
7140.24 3009
7141.04 3152
7141.84 3147
7142.63 3129
7143.43 3036
7144.23 3065
7145.03 3114
7145.83 3041
7146.62 3060
7147.42 3005
7148.22 3024
7149.02 2995
7149.81 3047
7150.61 3081
7151.41 2963
7152.21 2803
7153.01 2953
7153.80 2903
7154.60 2929
7155.40 2876
7156.20 2853
7157.00 2766
7157.80 2833
7158.59 2865
7159.39 2821
7160.19 2846
7160.99 2796
7161.79 2829
7162.59 2822
7163.39 2866
7164.18 2771
7164.98 2811
7165.78 2683
7166.58 2830
7167.38 2887
7168.18 2705
7168.98 2755
7169.78 2793
7170.58 2572
7171.38 2538
7172.17 2629
7172.97 2563
7173.77 2556
7174.57 2664
7175.37 2589
7176.17 2493
7176.97 2479
7177.77 2636
7178.57 2626
7179.37 2408
7180.17 2417
7180.97 2513
7181.77 2603
7182.57 2668
7183.37 2695
7184.17 2822
7184.97 2767
7185.77 2740
7186.57 2757
7187.37 2835
7188.17 2634
7188.97 2613
7189.77 2605
7190.57 2585
7191.37 2579
7192.17 2465
7192.97 2593
7193.77 2391
7194.57 2428
7195.37 2289
7196.17 2385
7196.97 2460
7197.77 2436
7198.57 2323
7199.37 2413
7200.17 2413
7200.97 2437
7201.77 2277
7202.58 2369
7203.38 2384
7204.18 2341
7204.98 2303
7205.78 2382
7206.58 2397
7207.38 2483
7208.18 2324
7208.98 2278
7209.79 2284
7210.59 2360
7211.39 2257
7212.19 2203
7212.99 2219
7213.79 2345
7214.59 2372
7215.40 2267
7216.20 2212
7217.00 2386
7217.80 2266
7218.60 2363
7219.40 2314
7220.21 2386
7221.01 2370
7221.81 2440
7222.61 2482
7223.41 2425
7224.22 2597
7225.02 2492
7225.82 2436
7226.62 2496
7227.43 2463
7228.23 2370
7229.03 2343
7229.83 2366
7230.63 2440
7231.44 2372
7232.24 2382
7233.04 2326
7233.84 2454
7234.65 2410
7235.45 2322
7236.25 2446
7237.06 2503
7237.86 2330
7238.66 2446
7239.46 2418
7240.27 2555
7241.07 2685
7241.87 2768
7242.68 2606
7243.48 2580
7244.28 2505
7245.09 2476
7245.89 2643
7246.69 2616
7247.50 2600
7248.30 2622
7249.10 2456
7249.91 2628
7250.71 2513
7251.51 2491
7252.32 2427
7253.12 2479
7253.92 2639
7254.73 2665
7255.53 2686
7256.34 2703
7257.14 2610
7257.94 2644
7258.75 2684
7259.55 2668
7260.36 2685
7261.16 2669
7261.96 2691
7262.77 2792
7263.57 2825
7264.38 2806
7265.18 2719
7265.99 2740
7266.79 2741
7267.59 2953
7268.40 3014
7269.20 2879
7270.01 2871
7270.81 3006
7271.62 3123
7272.42 2954
7273.23 2960
7274.03 3041
7274.84 2913
7275.64 3148
7276.45 3183
7277.25 3122
7278.06 3250
7278.86 3216
7279.67 3402
7280.47 3400
7281.28 3558
7282.08 3604
7282.89 3979
7283.69 4295
7284.50 4885
7285.30 5522
7286.11 5839
7286.92 6089
7287.72 6395
7288.53 6407
7289.33 5836
7290.14 5417
7290.94 4894
7291.75 4466
7292.56 4149
7293.36 3806
7294.17 3789
7294.97 3802
7295.78 3597
7296.59 3685
7297.39 3501
7298.20 3359
7299.00 3327
7299.81 3330
7300.62 3341
7301.42 3477
7302.23 3445
7303.04 3414
7303.84 3447
7304.65 3463
7305.46 3604
7306.26 3568
7307.07 3699
7307.88 3820
7308.68 3793
7309.49 3842
7310.30 3970
7311.10 4348
7311.91 4463
7312.72 4647
7313.52 4663
7314.33 4574
7315.14 4537
7315.95 4581
7316.75 4410
7317.56 4607
7318.37 4602
7319.18 4909
7319.98 5426
7320.79 5686
7321.60 6185
7322.40 6421
7323.21 6371
7324.02 6438
7324.83 6236
7325.64 5849
7326.44 5414
7327.25 5103
7328.06 4925
7328.87 4532
7329.67 4131
7330.48 4037
7331.29 3869
7332.10 3709
7332.91 3669
7333.71 3715
7334.52 3670
7335.33 3511
7336.14 3433
7336.95 3474
7337.76 3623
7338.56 3473
7339.37 3485
7340.18 3569
7340.99 3629
7341.80 3532
7342.61 3537
7343.42 3423
7344.22 3571
7345.03 3619
7345.84 3417
7346.65 3435
7347.46 3470
7348.27 3489
7349.08 3544
7349.89 3480
7350.70 3306
7351.51 3316
7352.31 3419
7353.12 3280
7353.93 3282
7354.74 3310
7355.55 3229
7356.36 3334
7357.17 3316
7357.98 3378
7358.79 3336
7359.60 3292
7360.41 3343
7361.22 3257
7362.03 3473
7362.84 3384
7363.65 3282
7364.46 3438
7365.27 3410
7366.08 3514
7366.89 3417
7367.70 3332
7368.51 3398
7369.32 3278
7370.13 3335
7370.94 3352
7371.75 3293
7372.56 3401
7373.37 3371
7374.18 3494
7374.99 3414
7375.80 3485
7376.61 3510
7377.42 3458
7378.23 3467
7379.04 3712
7379.85 3847
7380.66 3888
7381.48 4131
7382.29 4448
7383.10 4718
7383.91 4740
7384.72 4740
7385.53 4583
7386.34 4476
7387.15 4222
7387.96 4071
7388.77 3935
7389.59 3713
7390.40 3500
7391.21 3357
7392.02 3328
7392.83 3181
7393.64 3271
7394.45 3438
7395.27 3271
7396.08 3171
7396.89 3214
7397.70 3170
7398.51 3428
7399.32 3579
7400.14 3578
7400.95 3638
7401.76 3739
7402.57 3883
7403.38 3960
7404.20 4066
7405.01 3951
7405.82 3795
7406.63 3743
7407.44 3567
7408.26 3558
7409.07 3445
7409.88 3433
7410.69 3434
7411.51 3380
7412.32 3337
7413.13 3276
7413.94 3157
7414.76 3097
7415.57 2956
7416.38 3027
7417.19 2845
7418.01 2739
7418.82 2807
7419.63 2837
7420.45 2671
7421.26 2837
7422.07 2758
7422.88 2614
7423.70 2592
7424.51 2612
7425.32 2741
7426.14 2634
7426.95 2533
7427.76 2599
7428.58 2651
7429.39 2556
7430.20 2583
7431.02 2465
7431.83 2525
7432.64 2464
7433.46 2463
7434.27 2396
7435.09 2393
7435.90 2524
7436.71 2556
7437.53 2558
7438.34 2486
7439.16 2525
7439.97 2552
7440.78 2585
7441.60 2540
7442.41 2502
7443.23 2513
7444.04 2404
7444.85 2379
7445.67 2478
7446.48 2384
7447.30 2499
7448.11 2568
7448.93 2487
7449.74 2499
7450.56 2415
7451.37 2434
7452.18 2508
7453.00 2493
7453.81 2383
7454.63 2369
7455.44 2325
7456.26 2394
7457.07 2335
7457.89 2458
7458.70 2440
7459.52 2341
7460.33 2502
7461.15 2493
7461.96 2381
7462.78 2442
7463.59 2475
7464.41 2660
7465.23 2550
7466.04 2643
7466.86 2730
7467.67 2727
7468.49 2547
7469.30 2634
7470.12 2625
7470.93 2581
7471.75 2449
7472.57 2577
7473.38 2591
7474.20 2423
7475.01 2451
7475.83 2575
7476.65 2589
7477.46 2503
7478.28 2491
7479.09 2449
7479.91 2466
7480.73 2463
7481.54 2449
7482.36 2370
7483.18 2361
7483.99 2364
7484.81 2287
7485.62 2279
7486.44 2315
7487.26 2246
7488.07 2303
7488.89 2310
7489.71 2214
7490.52 2231
7491.34 2291
7492.16 2236
7492.98 2195
7493.79 2149
7494.61 2217
7495.43 2194
7496.24 2186
7497.06 2132
7497.88 2145
7498.70 2050
7499.51 2174
7500.33 2015
7501.15 1992
7501.96 2005
7502.78 2000
7503.60 2069
7504.42 2051
7505.23 1976
7506.05 1997
7506.87 2042
7507.69 2047
7508.51 2014
7509.32 1956
7510.14 1967
7510.96 2064
7511.78 2013
7512.59 1935
7513.41 2100
7514.23 2019
7515.05 2025
7515.87 1935
7516.69 1941
7517.50 1950
7518.32 1997
7519.14 1991
7519.96 1921
7520.78 1975
7521.60 2012
7522.41 1928
7523.23 1850
7524.05 1980
7524.87 1948
7525.69 1883
7526.51 1843
7527.33 1827
7528.14 1918
7528.96 1924
7529.78 1942
7530.60 1880
7531.42 1857
7532.24 1996
7533.06 1802
7533.88 1956
7534.70 1964
7535.52 1879
7536.34 1857
7537.16 1931
7537.97 1933
7538.79 1913
7539.61 1874
7540.43 1929
7541.25 1940
7542.07 1895
7542.89 1950
7543.71 1830
7544.53 2002
7545.35 1929
7546.17 2049
7546.99 1971
7547.81 1954
7548.63 1883
7549.45 2009
7550.27 2015
7551.09 2085
7551.91 2054
7552.73 2062
7553.55 1957
7554.37 1954
7555.19 1910
7556.01 1955
7556.83 2067
7557.65 1988
7558.47 2017
7559.29 2034
7560.11 2029
7560.93 2060
7561.76 2049
7562.58 2051
7563.40 2029
7564.22 2160
7565.04 2098
7565.86 2061
7566.68 2153
7567.50 2081
7568.32 2058
7569.14 1930
7569.96 2056
7570.79 2101
7571.61 2097
7572.43 2110
7573.25 2021
7574.07 2082
7574.89 2087
7575.71 2062
7576.54 2013
7577.36 2100
7578.18 2134
7579.00 2080
7579.82 2023
7580.64 2042
7581.46 1980
7582.29 2040
7583.11 2098
7583.93 2222
7584.75 2117
7585.57 2124
7586.40 2105
7587.22 2071
7588.04 2186
7588.86 2295
7589.68 2177
7590.51 2173
7591.33 2230
7592.15 2223
7592.97 2193
7593.80 2279
7594.62 2214
7595.44 2109
7596.26 2194
7597.09 2187
7597.91 2243
7598.73 2285
7599.55 2326
7600.38 2374
7601.20 2229
7602.02 2250
7602.85 2421
7603.67 2457
7604.49 2497
7605.31 2506
7606.14 2604
7606.96 2652
7607.78 2697
7608.61 2843
7609.43 2725
7610.25 2748
7611.08 2674
7611.90 2493
7612.72 2499
7613.55 2514
7614.37 2456
7615.19 2482
7616.02 2492
7616.84 2496
7617.67 2626
7618.49 2725
7619.31 2910
7620.14 3158
7620.96 3121
7621.78 2945
7622.61 2870
7623.43 2860
7624.26 2675
7625.08 2616
7625.91 2590
7626.73 2620
7627.55 2696
7628.38 2619
7629.20 2660
7630.03 2693
7630.85 2775
7631.68 3012
7632.50 3066
7633.32 3192
7634.15 2914
7634.97 3084
7635.80 3087
7636.62 3120
7637.45 2919
7638.27 2820
7639.10 2594
7639.92 2446
7640.75 2468
7641.57 2467
7642.40 2263
7643.22 2289
7644.05 2180
7644.87 2107
7645.70 2057
7646.52 2082
7647.35 2213
7648.17 2138
7649.00 2129
7649.82 2058
7650.65 2099
7651.48 2043
7652.30 2059
7653.13 2138
7653.95 2064
7654.78 1996
7655.60 2007
7656.43 1970
7657.26 2039
7658.08 1967
7658.91 1964
7659.73 2083
7660.56 1995
7661.39 2102
7662.21 2042
7663.04 1977
7663.86 1993
7664.69 1930
7665.52 1955
7666.34 2056
7667.17 2084
7668.00 2025
7668.82 2048
7669.65 1916
7670.48 1899
7671.30 1999
7672.13 1961
7672.96 1962
7673.78 2069
7674.61 2076
7675.44 1966
7676.26 2067
7677.09 2067
7677.92 2056
7678.74 1929
7679.57 1914
7680.40 1856
7681.22 1923
7682.05 1974
7682.88 2080
7683.71 1990
7684.53 2052
7685.36 2100
7686.19 2135
7687.02 2105
7687.84 2134
7688.67 2068
7689.50 2094
7690.33 2064
7691.15 2046
7691.98 2095
7692.81 2078
7693.64 2168
7694.47 2145
7695.29 2021
7696.12 1951
7696.95 1963
7697.78 2011
7698.61 2107
7699.43 2102
7700.26 2070
7701.09 2039
7701.92 2068
7702.75 2223
7703.57 2111
7704.40 2020
7705.23 2142
7706.06 2045
7706.89 2064
7707.72 2042
7708.55 1962
7709.37 1994
7710.20 2005
7711.03 2073
7711.86 2180
7712.69 2074
7713.52 2065
7714.35 2060
7715.18 2004
7716.01 1928
7716.83 1885
7717.66 2020
7718.49 2081
7719.32 1924
7720.15 1964
7720.98 2052
7721.81 1909
7722.64 1980
7723.47 1936
7724.30 1838
7725.13 1846
7725.96 1983
7726.79 1899
7727.62 1951
7728.45 1891
7729.28 1866
7730.11 1845
7730.94 1947
7731.77 1885
7732.60 1905
7733.42 1888
7734.25 1860
7735.09 1852
7735.92 1854
7736.75 1915
7737.58 1888
7738.41 1866
7739.24 1875
7740.07 1968
7740.90 1980
7741.73 2007
7742.56 1918
7743.39 1948
7744.22 1948
7745.05 2100
7745.88 2161
7746.71 2126
7747.54 2436
7748.37 2493
7749.20 2544
7750.03 2642
7750.86 2599
7751.70 2665
7752.53 2605
7753.36 2488
7754.19 2365
7755.02 2281
7755.85 2339
7756.68 2285
7757.51 2171
7758.34 2265
7759.18 2084
7760.01 2241
7760.84 2144
7761.67 2162
7762.50 2054
7763.33 2032
7764.16 2001
7765.00 1965
7765.83 1957
7766.66 1909
7767.49 1941
7768.32 1783
7769.16 1881
7769.99 1865
7770.82 1854
7771.65 1787
7772.48 1761
7773.32 1901
7774.15 1923
7774.98 1847
7775.81 1844
7776.64 1770
7777.48 1755
7778.31 1884
7779.14 1880
7779.97 1905
7780.81 1887
7781.64 1936
7782.47 1859
7783.30 1741
7784.14 1835
7784.97 1911
7785.80 1985
7786.64 1905
7787.47 1988
7788.30 1982
7789.13 2044
7789.97 1935
7790.80 1944
7791.63 1994
7792.47 1909
7793.30 1927
7794.13 1936
7794.97 1877
7795.80 1937
7796.63 1967
7797.47 1937
7798.30 1818
7799.13 1960
7799.97 2006
7800.80 1974
7801.63 1932
7802.47 2104
7803.30 2016
7804.13 1978
7804.97 2065
7805.80 2109
7806.64 2009
7807.47 2043
7808.30 2188
7809.14 2162
7809.97 2126
7810.81 2096
7811.64 2238
7812.47 2253
7813.31 2315
7814.14 2252
7814.98 2213
7815.81 2373
7816.65 2336
7817.48 2451
7818.32 2388
7819.15 2399
7819.98 2467
7820.82 2456
7821.65 2359
7822.49 2281
7823.32 2313
7824.16 2382
7824.99 2395
7825.83 2481
7826.66 2445
7827.50 2529
7828.33 2524
7829.17 2477
7830.00 2514
7830.84 2527
7831.67 2605
7832.51 2556
7833.34 2584
7834.18 2558
7835.02 2513
7835.85 2527
7836.69 2582
7837.52 2519
7838.36 2506
7839.19 2596
7840.03 2562
7840.86 2447
7841.70 2369
7842.54 2469
7843.37 2434
7844.21 2422
7845.04 2380
7845.88 2472
7846.72 2353
7847.55 2302
7848.39 2208
7849.22 2288
7850.06 2276
7850.90 2187
7851.73 2212
7852.57 2139
7853.41 2168
7854.24 2147
7855.08 2098
7855.92 2241
7856.75 2237
7857.59 2241
7858.43 2308
7859.26 2308
7860.10 2433
7860.94 2374
7861.77 2376
7862.61 2444
7863.45 2365
7864.28 2319
7865.12 2355
7865.96 2470
7866.79 2222
7867.63 2339
7868.47 2373
7869.31 2276
7870.14 2301
7870.98 2292
7871.82 2314
7872.66 2228
7873.49 2248
7874.33 2137
7875.17 2246
7876.01 2422
7876.84 2395
7877.68 2434
7878.52 2605
7879.36 2798
7880.19 2794
7881.03 2789
7881.87 2923
7882.71 2707
7883.55 2715
7884.38 2506
7885.22 2511
7886.06 2532
7886.90 2468
7887.74 2522
7888.57 2453
7889.41 2477
7890.25 2399
7891.09 2400
7891.93 2470
7892.77 2535
7893.61 2548
7894.44 2552
7895.28 2563
7896.12 2562
7896.96 2532
7897.80 2503
7898.64 2357
7899.48 2334
7900.32 2343
7901.15 2324
7901.99 2381
7902.83 2370
7903.67 2503
7904.51 2351
7905.35 2309
7906.19 2240
7907.03 2221
7907.87 2270
7908.71 2268
7909.55 2079
7910.39 2209
7911.22 2190
7912.06 2222
7912.90 2170
7913.74 2202
7914.58 2291
7915.42 2240
7916.26 2257
7917.10 2387
7917.94 2504
7918.78 2550
7919.62 2440
7920.46 2441
7921.30 2449
7922.14 2391
7922.98 2345
7923.82 2284
7924.66 2161
7925.50 2127
7926.34 2126
7927.18 2068
7928.02 2000
7928.86 2016
7929.70 2092
7930.55 2004
7931.39 1996
7932.23 1916
7933.07 2021
7933.91 1938
7934.75 1961
7935.59 1927
7936.43 2121
7937.27 2011
7938.11 2008
7938.95 2005
7939.79 1970
7940.63 2005
7941.48 1971
7942.32 1953
7943.16 2007
7944.00 2007
7944.84 2076
7945.68 2129
7946.52 2066
7947.36 2031
7948.21 1980
7949.05 2050
7949.89 2044
7950.73 2090
7951.57 1990
7952.41 2054
7953.26 2147
7954.10 2101
7954.94 2120
7955.78 2206
7956.62 2155
7957.47 2298
7958.31 2280
7959.15 2298
7959.99 2305
7960.83 2250
7961.68 2324
7962.52 2355
7963.36 2299
7964.20 2361
7965.04 2306
7965.89 2335
7966.73 2397
7967.57 2367
7968.41 2277
7969.26 2337
7970.10 2559
7970.94 2457
7971.78 2456
7972.63 2396
7973.47 2285
7974.31 2198
7975.16 2171
7976.00 2198
7976.84 2185
7977.68 2068
7978.53 2068
7979.37 2016
7980.21 2022
7981.06 1930
7981.90 1899
7982.74 1984
7983.59 1993
7984.43 1908
7985.27 1995
7986.12 1980
7986.96 1917
7987.80 1924
7988.65 1977
7989.49 1938
7990.34 1886
7991.18 1930
7992.02 1967
7992.87 1932
7993.71 1911
7994.55 1862
7995.40 1733
7996.24 1913
7997.09 1729
7997.93 1788
7998.77 1772
7999.62 1715
8000.46 1804
8001.31 1855
8002.15 1707
8003.00 1703
8003.84 1820
8004.68 1821
8005.53 1815
8006.37 1854
8007.22 1771
8008.06 1624
8008.91 1646
8009.75 1743
8010.60 1678
8011.44 1700
8012.29 1731
8013.13 1755
8013.98 1613
8014.82 1670
8015.67 1620
8016.51 1591
8017.36 1592
8018.20 1562
8019.05 1737
8019.89 1675
8020.74 1559
8021.58 1646
8022.43 1643
8023.27 1612
8024.12 1623
8024.96 1548
8025.81 1537
8026.66 1596
8027.50 1598
8028.35 1617
8029.19 1666
8030.04 1558
8030.88 1543
8031.73 1579
8032.58 1570
8033.42 1622
8034.27 1616
8035.11 1498
8035.96 1554
8036.81 1519
8037.65 1486
8038.50 1530
8039.35 1520
8040.19 1536
8041.04 1556
8041.88 1501
8042.73 1545
8043.58 1526
8044.42 1489
8045.27 1533
8046.12 1611
8046.96 1652
8047.81 1666
8048.66 1585
8049.50 1488
8050.35 1467
8051.20 1525
8052.04 1619
8052.89 1589
8053.74 1525
8054.59 1518
8055.43 1479
8056.28 1428
8057.13 1456
8057.97 1425
8058.82 1541
8059.67 1614
8060.52 1452
8061.36 1408
8062.21 1484
8063.06 1472
8063.91 1416
8064.75 1432
8065.60 1430
8066.45 1460
8067.30 1411
8068.15 1383
8068.99 1391
8069.84 1478
8070.69 1432
8071.54 1360
8072.38 1438
8073.23 1434
8074.08 1442
8074.93 1421
8075.78 1444
8076.63 1442
8077.47 1438
8078.32 1489
8079.17 1315
8080.02 1307
8080.87 1505
8081.72 1421
8082.56 1387
8083.41 1355
8084.26 1423
8085.11 1413
8085.96 1453
8086.81 1398
8087.66 1300
8088.51 1385
8089.35 1350
8090.20 1350
8091.05 1366
8091.90 1445
8092.75 1468
8093.60 1480
8094.45 1372
8095.30 1454
8096.15 1435
8097.00 1438
8097.85 1397
8098.70 1397
8099.55 1344
8100.39 1373
8101.24 1441
8102.09 1434
8102.94 1399
8103.79 1443
8104.64 1433
8105.49 1430
8106.34 1429
8107.19 1413
8108.04 1393
8108.89 1468
8109.74 1455
8110.59 1386
8111.44 1390
8112.29 1482
8113.14 1405
8113.99 1426
8114.84 1464
8115.69 1416
8116.54 1487
8117.39 1506
8118.24 1468
8119.09 1497
8119.95 1506
8120.80 1422
8121.65 1484
8122.50 1464
8123.35 1455
8124.20 1523
8125.05 1527
8125.90 1472
8126.75 1414
8127.60 1364
8128.45 1458
8129.30 1438
8130.15 1513
8131.01 1377
8131.86 1487
8132.71 1440
8133.56 1466
8134.41 1490
8135.26 1453
8136.11 1477
8136.96 1559
8137.82 1522
8138.67 1496
8139.52 1382
8140.37 1414
8141.22 1376
8142.07 1528
8142.93 1538
8143.78 1533
8144.63 1478
8145.48 1478
8146.33 1535
8147.19 1463
8148.04 1408
8148.89 1471
8149.74 1550
8150.59 1554
8151.45 1513
8152.30 1498
8153.15 1519
8154.00 1596
8154.85 1628
8155.71 1625
8156.56 1768
8157.41 1671
8158.26 1827
8159.12 1766
8159.97 1788
8160.82 1668
8161.68 1536
8162.53 1550
8163.38 1539
8164.23 1536
8165.09 1683
8165.94 1506
8166.79 1489
8167.65 1470
8168.50 1490
8169.35 1423
8170.20 1454
8171.06 1645
8171.91 1515
8172.76 1519
8173.62 1431
8174.47 1437
8175.32 1408
8176.18 1412
8177.03 1420
8177.89 1405
8178.74 1432
8179.59 1321
8180.45 1393
8181.30 1427
8182.15 1336
8183.01 1382
8183.86 1306
8184.72 1462
8185.57 1394
8186.42 1344
8187.28 1356
8188.13 1425
8188.99 1451
8189.84 1455
8190.69 1402
8191.55 1388
8192.40 1379
8193.26 1406
8194.11 1304
8194.97 1337
8195.82 1442
8196.68 1386
8197.53 1374
8198.38 1418
8199.24 1315
8200.09 1281
8200.95 1365
8201.80 1385
8202.66 1314
8203.51 1354
8204.37 1288
8205.22 1359
8206.08 1318
8206.93 1297
8207.79 1317
8208.64 1372
8209.50 1437
8210.35 1320
8211.21 1303
8212.06 1403
8212.92 1362
8213.78 1420
8214.63 1386
8215.49 1397
8216.34 1404
8217.20 1407
8218.05 1387
8218.91 1350
8219.76 1372
8220.62 1425
8221.48 1412
8222.33 1411
8223.19 1423
8224.04 1442
8224.90 1423
8225.76 1411
8226.61 1449
8227.47 1404
8228.32 1449
8229.18 1511
8230.04 1425
8230.89 1354
8231.75 1402
8232.61 1334
8233.46 1310
8234.32 1414
8235.18 1378
8236.03 1304
8236.89 1400
8237.75 1442
8238.60 1379
8239.46 1336
8240.32 1366
8241.17 1394
8242.03 1403
8242.89 1412
8243.74 1299
8244.60 1398
8245.46 1369
8246.31 1342
8247.17 1325
8248.03 1377
8248.89 1355
8249.74 1378
8250.60 1378
8251.46 1450
8252.32 1359
8253.17 1396
8254.03 1389
8254.89 1418
8255.75 1455
8256.60 1427
8257.46 1403
8258.32 1396
8259.18 1377
8260.04 1375
8260.89 1336
8261.75 1309
8262.61 1311
8263.47 1395
8264.33 1337
8265.18 1287
8266.04 1314
8266.90 1281
8267.76 1313
8268.62 1298
8269.47 1384
8270.33 1384
8271.19 1367
8272.05 1340
8272.91 1414
8273.77 1353
8274.63 1343
8275.48 1409
8276.34 1431
8277.20 1381
8278.06 1410
8278.92 1355
8279.78 1385
8280.64 1368
8281.50 1487
8282.36 1399
8283.21 1415
8284.07 1437
8284.93 1404
8285.79 1451
8286.65 1402
8287.51 1446
8288.37 1463
8289.23 1504
8290.09 1530
8290.95 1457
8291.81 1524
8292.67 1636
8293.53 1700
8294.39 1703
8295.25 1759
8296.11 1744
8296.97 1792
8297.82 1750
8298.68 1795
8299.54 1640
8300.40 1549
8301.26 1637
8302.12 1598
8302.98 1608
8303.84 1643
8304.71 1609
8305.57 1654
8306.43 1564
8307.29 1551
8308.15 1507
8309.01 1515
8309.87 1533
8310.73 1540
8311.59 1548
8312.45 1510
8313.31 1581
8314.17 1522
8315.03 1385
8315.89 1477
8316.75 1515
8317.61 1534
8318.47 1545
8319.33 1535
8320.20 1570
8321.06 1476
8321.92 1452
8322.78 1427
8323.64 1496
8324.50 1429
8325.36 1500
8326.22 1580
8327.09 1515
8327.95 1430
8328.81 1449
8329.67 1470
8330.53 1495
8331.39 1477
8332.25 1507
8333.12 1412
8333.98 1448
8334.84 1494
8335.70 1419
8336.56 1410
8337.42 1459
8338.29 1503
8339.15 1400
8340.01 1384
8340.87 1502
8341.73 1522
8342.60 1422
8343.46 1502
8344.32 1502
8345.18 1511
8346.05 1536
8346.91 1689
8347.77 1477
8348.63 1418
8349.50 1494
8350.36 1498
8351.22 1473
8352.08 1590
8352.95 1480
8353.81 1480
8354.67 1611
8355.53 1482
8356.40 1484
8357.26 1554
8358.12 1613
8358.99 1536
8359.85 1517
8360.71 1497
8361.58 1602
8362.44 1647
8363.30 1600
8364.17 1618
8365.03 1603
8365.89 1611
8366.76 1593
8367.62 1549
8368.48 1490
8369.35 1546
8370.21 1666
8371.07 1685
8371.94 1649
8372.80 1631
8373.66 1649
8374.53 1700
8375.39 1641
8376.26 1563
8377.12 1626
8377.98 1708
8378.85 1662
8379.71 1743
8380.58 1712
8381.44 1720
8382.30 1752
8383.17 1837
8384.03 1760
8384.90 1706
8385.76 1810
8386.63 1728
8387.49 1737
8388.35 1703
8389.22 1772
8390.08 1817
8390.95 1751
8391.81 1785
8392.68 1794
8393.54 1900
8394.41 1810
8395.27 1766
8396.14 1691
8397.00 1745
8397.87 1864
8398.73 1921
8399.60 1946
8400.46 1856
8401.33 1938
8402.19 1945
8403.06 2033
8403.92 2019
8404.79 1920
8405.65 1943
8406.52 1992
8407.39 1906
8408.25 2057
8409.12 2076
8409.98 2017
8410.85 1875
8411.71 1924
8412.58 2047
8413.44 2038
8414.31 2028
8415.18 2102
8416.04 2105
8416.91 2094
8417.77 2042
8418.64 2079
8419.51 2003
8420.37 2092
8421.24 2258
8422.11 2219
8422.97 2122
8423.84 2207
8424.70 2256
8425.57 2263
8426.44 2282
8427.30 2383
8428.17 2323
8429.04 2401
8429.90 2377
8430.77 2399
8431.64 2437
8432.50 2504
8433.37 2503
8434.24 2538
8435.10 2638
8435.97 2603
8436.84 2611
8437.71 2576
8438.57 2765
8439.44 2877
8440.31 2867
8441.17 2952
8442.04 3095
8442.91 3207
8443.78 3244
8444.64 3376
8445.51 3558
8446.38 3634
8447.25 3471
8448.11 3607
8448.98 3630
8449.85 3442
8450.72 3493
8451.58 3460
8452.45 3477
8453.32 3528
8454.19 3620
8455.06 3845
8455.92 3966
8456.79 4465
8457.66 4702
8458.53 5196
8459.40 5371
8460.27 5579
8461.13 5584
8462.00 5259
8462.87 4985
8463.74 4862
8464.61 4644
8465.48 4272
8466.34 4030
8467.21 4115
8468.08 4201
8468.95 4315
8469.82 4896
8470.69 5555
8471.56 6290
8472.42 7061
8473.29 7451
8474.16 7421
8475.03 7206
8475.90 6549
8476.77 5882
8477.64 5355
8478.51 4655
8479.38 4231
8480.25 3859
8481.12 3507
8481.99 3349
8482.85 3104
8483.72 3101
8484.59 3039
8485.46 2774
8486.33 2738
8487.20 2723
8488.07 2660
8488.94 2642
8489.81 2678
8490.68 2601
8491.55 2578
8492.42 2593
8493.29 2588
8494.16 2614
8495.03 2522
8495.90 2447
8496.77 2630
8497.64 2682
8498.51 2604
8499.38 2444
8500.25 2631
8501.12 2673
8501.99 2509
8502.86 2463
8503.73 2561
8504.60 2484
8505.47 2447
8506.34 2419
8507.22 2390
8508.09 2549
8508.96 2534
8509.83 2594
8510.70 2816
8511.57 2881
8512.44 2846
8513.31 2861
8514.18 2819
8515.05 2750
8515.92 2664
8516.80 2630
8517.67 2589
8518.54 2490
8519.41 2468
8520.28 2493
8521.15 2476
8522.02 2529
8522.89 2504
8523.77 2484
8524.64 2632
8525.51 2542
8526.38 2603
8527.25 2576
8528.12 2566
8529.00 2661
8529.87 2616
8530.74 2760
8531.61 2630
8532.48 2711
8533.36 2868
8534.23 2856
8535.10 2795
8535.97 2754
8536.84 2771
8537.72 2763
8538.59 2798
8539.46 2849
8540.33 2900
8541.21 2746
8542.08 2816
8542.95 2780
8543.82 2714
8544.70 2596
8545.57 2639
8546.44 2669
8547.31 2607
8548.19 2760
8549.06 2810
8549.93 2767
8550.80 2907
8551.68 2880
8552.55 2673
8553.42 2720
8554.30 2827
8555.17 2926
8556.04 3027
8556.92 3031
8557.79 2986
8558.66 2826
8559.54 2727
8560.41 2722
8561.28 2681
8562.16 2613
8563.03 2620
8563.90 2459
8564.78 2433
8565.65 2352
8566.52 2212
8567.40 2232
8568.27 2382
8569.15 2342
8570.02 2303
8570.89 2178
8571.77 2252
8572.64 2259
8573.51 2199
8574.39 2263
8575.26 2166
8576.14 2209
8577.01 2189
8577.89 2148
8578.76 2095
8579.63 2050
8580.51 2053
8581.38 1973
8582.26 1933
8583.13 1997
8584.01 2042
8584.88 2071
8585.76 2065
8586.63 2118
8587.51 2056
8588.38 2046
8589.26 2052
8590.13 2022
8591.00 2105
8591.88 2125
8592.75 2067
8593.63 2173
8594.51 2134
8595.38 1970
8596.26 2109
8597.13 2075
8598.01 2038
8598.88 1993
8599.76 2043
8600.63 1985
8601.51 2036
8602.38 2087
8603.26 2109
8604.13 2180
8605.01 2144
8605.89 1958
8606.76 2037
8607.64 2110
8608.51 2168
8609.39 2114
8610.26 2082
8611.14 1996
8612.02 2113
8612.89 2270
8613.77 2139
8614.65 2196
8615.52 2155
8616.40 2116
8617.27 2296
8618.15 2262
8619.03 2241
8619.90 2207
8620.78 2137
8621.66 2098
8622.53 2183
8623.41 2191
8624.29 2240
8625.16 2219
8626.04 2286
8626.92 2338
8627.79 2375
8628.67 2317
8629.55 2318
8630.42 2275
8631.30 2347
8632.18 2275
8633.05 2283
8633.93 2299
8634.81 2428
8635.69 2451
8636.56 2551
8637.44 2447
8638.32 2278
8639.20 2334
8640.07 2399
8640.95 2431
8641.83 2405
8642.71 2402
8643.58 2409
8644.46 2524
8645.34 2499
8646.22 2458
8647.09 2517
8647.97 2562
8648.85 2507
8649.73 2478
8650.61 2545
8651.48 2749
8652.36 2721
8653.24 2721
8654.12 2813
8655.00 2769
8655.87 2676
8656.75 2718
8657.63 2680
8658.51 2749
8659.39 2717
8660.27 2797
8661.14 2823
8662.02 2735
8662.90 2899
8663.78 2848
8664.66 2855
8665.54 2815
8666.42 2863
8667.30 2734
8668.17 2849
8669.05 2849
8669.93 3069
8670.81 2890
8671.69 2969
8672.57 3197
8673.45 3509
8674.33 3630
8675.21 3904
8676.09 4156
8676.97 4345
8677.84 4359
8678.72 4345
8679.60 4385
8680.48 4170
8681.36 3902
8682.24 3798
8683.12 3512
8684.00 3406
8684.88 3296
8685.76 3365
8686.64 3311
8687.52 3245
8688.40 3243
8689.28 3284
8690.16 3515
8691.04 3885
8691.92 4173
8692.80 4823
8693.68 5423
8694.56 6072
8695.44 6366
8696.32 6310
8697.20 6153
8698.08 5905
8698.96 5553
8699.84 5028
8700.72 4629
8701.60 4038
8702.48 3673
8703.37 3341
8704.25 3015
8705.13 3004
8706.01 2837
8706.89 2684
8707.77 2606
8708.65 2443
8709.53 2552
8710.41 2487
8711.29 2459
8712.17 2508
8713.06 2496
8713.94 2533
8714.82 2538
8715.70 2405
8716.58 2525
8717.46 2483
8718.34 2370
8719.22 2252
8720.11 2203
8720.99 2242
8721.87 2263
8722.75 2292
8723.63 2263
8724.51 2270
8725.40 2313
8726.28 2222
8727.16 2269
8728.04 2399
8728.92 2392
8729.81 2381
8730.69 2265
8731.57 2499
8732.45 2504
8733.33 2578
8734.22 2623
8735.10 2591
8735.98 2570
8736.86 2387
8737.75 2342
8738.63 2368
8739.51 2340
8740.39 2304
8741.28 2241
8742.16 2314
8743.04 2209
8743.92 2260
8744.81 2239
8745.69 2280
8746.57 2220
8747.46 2290
8748.34 2232
8749.22 2269
8750.10 2313
8750.99 2199
8751.87 2308
8752.75 2319
8753.64 2415
8754.52 2415
8755.40 2360
8756.29 2305
8757.17 2392
8758.05 2375
8758.94 2320
8759.82 2303
8760.70 2458
8761.59 2556
8762.47 2458
8763.35 2462
8764.24 2503
8765.12 2521
8766.01 2529
8766.89 2417
8767.77 2487
8768.66 2440
8769.54 2484
8770.43 2473
8771.31 2482
8772.19 2437
8773.08 2485
8773.96 2493
8774.85 2485
8775.73 2520
8776.62 2574
8777.50 2488
8778.38 2425
8779.27 2459
8780.15 2487
8781.04 2529
8781.92 2527
8782.81 2635
8783.69 2610
8784.58 2708
8785.46 2581
8786.35 2654
8787.23 2509
8788.12 2552
8789.00 2464
8789.89 2407
8790.77 2433
8791.66 2552
8792.54 2494
8793.43 2662
8794.31 2571
8795.20 2665
8796.08 2697
8796.97 2714
8797.85 2637
8798.74 2666
8799.62 2461
8800.51 2376
8801.40 2290
8802.28 2303
8803.17 2346
8804.05 2194
8804.94 2140
8805.82 2159
8806.71 2215
8807.60 2320
8808.48 2330
8809.37 2215
8810.25 2180
8811.14 2269
8812.03 2117
8812.91 2067
8813.80 2118
8814.69 1949
8815.57 2027
8816.46 2000
8817.34 1973
8818.23 1971
8819.12 1976
8820.00 1913
8820.89 1805
8821.78 2037
8822.66 2063
8823.55 1996
8824.44 1946
8825.32 2009
8826.21 2016
8827.10 1842
8827.99 1838
8828.87 1978
8829.76 1961
8830.65 1942
8831.53 1966
8832.42 1791
8833.31 1890
8834.20 1837
8835.08 1802
8835.97 1838
8836.86 1747
8837.74 1684
8838.63 1787
8839.52 1714
8840.41 1805
8841.30 1840
8842.18 1838
8843.07 1815
8843.96 1804
8844.85 1804
8845.73 1838
8846.62 1771
8847.51 1787
8848.40 1655
8849.29 1788
8850.17 1782
8851.06 1842
8851.95 1630
8852.84 1699
8853.73 1705
8854.61 1736
8855.50 1641
8856.39 1666
8857.28 1632
8858.17 1598
8859.06 1617
8859.95 1596
8860.83 1699
8861.72 1634
8862.61 1713
8863.50 1698
8864.39 1686
8865.28 1610
8866.17 1596
8867.06 1605
8867.94 1657
8868.83 1662
8869.72 1691
8870.61 1752
8871.50 1595
8872.39 1603
8873.28 1515
8874.17 1530
8875.06 1588
8875.95 1653
8876.84 1485
8877.73 1490
8878.62 1568
8879.51 1518
8880.40 1510
8881.28 1537
8882.17 1508
8883.06 1490
8883.95 1539
8884.84 1441
8885.73 1456
8886.62 1411
8887.51 1508
8888.40 1537
8889.29 1494
8890.18 1560
8891.07 1598
8891.96 1519
8892.85 1486
8893.74 1456
8894.63 1395
8895.53 1391
8896.42 1415
8897.31 1416
8898.20 1500
8899.09 1418
8899.98 1423
8900.87 1421
8901.76 1444
8902.65 1415
8903.54 1397
8904.43 1352
8905.32 1318
8906.21 1403
8907.10 1324
8907.99 1383
8908.89 1423
8909.78 1463
8910.67 1409
8911.56 1462
8912.45 1338
8913.34 1344
8914.23 1377
8915.12 1408
8916.02 1489
8916.91 1429
8917.80 1362
8918.69 1434
8919.58 1421
8920.47 1313
8921.36 1334
8922.26 1344
8923.15 1285
8924.04 1259
8924.93 1351
8925.82 1348
8926.72 1289
8927.61 1286
8928.50 1289
8929.39 1333
8930.28 1308
8931.18 1305
8932.07 1293
8932.96 1311
8933.85 1343
8934.75 1325
8935.64 1297
8936.53 1268
8937.42 1436
8938.31 1328
8939.21 1307
8940.10 1201
8940.99 1245
8941.89 1298
8942.78 1224
8943.67 1268
8944.56 1230
8945.46 1219
8946.35 1203
8947.24 1207
8948.14 1278
8949.03 1252
8949.92 1269
8950.81 1245
8951.71 1290
8952.60 1244
8953.49 1179
8954.39 1181
8955.28 1164
8956.17 1237
8957.07 1238
8957.96 1176
8958.85 1272
8959.75 1169
8960.64 1258
8961.54 1254
8962.43 1237
8963.32 1252
8964.22 1102
8965.11 1152
8966.00 1316
8966.90 1309
8967.79 1183
8968.69 1214
8969.58 1302
8970.47 1248
8971.37 1208
8972.26 1191
8973.16 1278
8974.05 1293
8974.95 1285
8975.84 1227
8976.73 1181
8977.63 1180
8978.52 1224
8979.42 1310
8980.31 1231
8981.21 1168
8982.10 1246
8983.00 1284
8983.89 1216
8984.79 1188
8985.68 1269
8986.58 1168
8987.47 1137
8988.37 1101
8989.26 1155
8990.16 1128
8991.05 1159
8991.95 1166
8992.84 1213
8993.74 1140
8994.63 1150
8995.53 1132
8996.42 1120
8997.32 1170
8998.21 1183
8999.11 1146
9000.01 1197
9000.90 1167
9001.80 1162
9002.69 1132
9003.59 1175
9004.48 1152
9005.38 1172
9006.28 1095
9007.17 1013
9008.07 1106
9008.96 1151
9009.86 1228
9010.76 1146
9011.65 1121
9012.55 1175
9013.45 1152
9014.34 1140
9015.24 1124
9016.13 1116
9017.03 1107
9017.93 1121
9018.82 1109
9019.72 1132
9020.62 1094
9021.51 1156
9022.41 1118
9023.31 1141
9024.20 1111
9025.10 1074
9026.00 1132
9026.89 1082
9027.79 1046
9028.69 1167
9029.59 1131
9030.48 1072
9031.38 1050
9032.28 1083
9033.17 1133
9034.07 1113
9034.97 1122
9035.87 1120
9036.76 1066
9037.66 1133
9038.56 1145
9039.46 1043
9040.35 977
9041.25 1075
9042.15 1146
9043.05 1135
9043.94 1137
9044.84 1164
9045.74 1121
9046.64 1125
9047.54 1080
9048.43 1161
9049.33 1063
9050.23 1026
9051.13 1034
9052.03 1078
9052.92 1081
9053.82 1052
9054.72 1113
9055.62 1107
9056.52 1116
9057.42 1114
9058.32 1151
9059.21 1171
9060.11 1132
9061.01 1190
9061.91 1166
9062.81 1148
9063.71 1104
9064.61 1200
9065.50 1125
9066.40 1147
9067.30 1192
9068.20 1214
9069.10 1190
9070.00 1150
9070.90 1189
9071.80 1100
9072.70 1153
9073.60 1207
9074.50 1156
9075.40 1125
9076.29 1177
9077.19 1142
9078.09 1163
9078.99 1163
9079.89 1137
9080.79 1089
9081.69 1157
9082.59 1202
9083.49 1164
9084.39 1155
9085.29 1158
9086.19 1179
9087.09 1204
9087.99 1205
9088.89 1188
9089.79 1255
9090.69 1248
9091.59 1290
9092.49 1274
9093.39 1215
9094.29 1374
9095.19 1322
9096.09 1320
9096.99 1308
9097.89 1240
9098.79 1263
9099.69 1205
9100.60 1176
9101.50 1215
9102.40 1195
9103.30 1203
9104.20 1202
9105.10 1147
9106.00 1116
9106.90 1229
9107.80 1157
9108.70 1203
9109.60 1161
9110.50 1100
9111.41 1182
9112.31 1143
9113.21 1063
9114.11 1082
9115.01 1159
9115.91 1170
9116.81 1136
9117.72 1104
9118.62 1116
9119.52 1177
9120.42 1159
9121.32 1126
9122.22 1132
9123.12 1112
9124.03 1090
9124.93 1118
9125.83 1092
9126.73 1092
9127.63 1155
9128.54 1090
9129.44 1027
9130.34 1085
9131.24 1085
9132.14 1030
9133.05 1079
9133.95 1035
9134.85 1088
9135.75 1029
9136.66 1085
9137.56 1135
9138.46 1073
9139.36 1066
9140.27 1054
9141.17 1086
9142.07 1034
9142.97 1158
9143.88 1091
9144.78 1072
9145.68 1044
9146.59 1055
9147.49 1087
9148.39 1067
9149.29 1147
9150.20 1070
9151.10 1063
9152.00 1088
9152.91 1087
9153.81 1124
9154.71 1046
9155.62 1072
9156.52 1119
9157.42 1069
9158.33 1164
9159.23 1154
9160.13 1151
9161.04 1058
9161.94 1073
9162.84 1167
9163.75 1154
9164.65 1097
9165.56 1100
9166.46 1105
9167.36 1077
9168.27 1086
9169.17 1098
9170.08 1122
9170.98 1083
9171.88 1049
9172.79 1011
9173.69 1067
9174.60 1052
9175.50 977
9176.41 1021
9177.31 1074
9178.21 1141
9179.12 1076
9180.02 1128
9180.93 1135
9181.83 1113
9182.74 1036
9183.64 1041
9184.55 1087
9185.45 1118
9186.36 1073
9187.26 1108
9188.17 1057
9189.07 1064
9189.98 1098
9190.88 1156
9191.79 1090
9192.69 1114
9193.60 1188
9194.50 1084
9195.41 1108
9196.31 1118
9197.22 1142
9198.12 1066
9199.03 1025
9199.93 1084
9200.84 1081
9201.75 1109
9202.65 1149
9203.56 1132
9204.46 1161
9205.37 1161
9206.27 1159
9207.18 1148
9208.09 1064
9208.99 1122
9209.90 1116
9210.80 1131
9211.71 1031
9212.62 1122
9213.52 1131
9214.43 1084
9215.34 1201
9216.24 1148
9217.15 1115
9218.05 1091
9218.96 1138
9219.87 1200
9220.77 1210
9221.68 1149
9222.59 1130
9223.49 1092
9224.40 1116
9225.31 1090
9226.21 1028
9227.12 1058
9228.03 1144
9228.93 1152
9229.84 999
9230.75 1066
9231.66 1107
9232.56 1103
9233.47 1096
9234.38 1077
9235.28 1113
9236.19 1139
9237.10 1100
9238.01 1066
9238.91 1024
9239.82 1024
9240.73 1131
9241.64 1107
9242.54 1042
9243.45 1108
9244.36 1058
9245.27 1093
9246.18 1097
9247.08 1016
9247.99 1065
9248.90 1091
9249.81 1139
9250.71 1039
9251.62 1059
9252.53 1059
9253.44 1095
9254.35 1050
9255.26 982
9256.16 1062
9257.07 1025
9257.98 1070
9258.89 1080
9259.80 1054
9260.71 1034
9261.61 1068
9262.52 1135
9263.43 1070
9264.34 1059
9265.25 1138
9266.16 1107
9267.07 1037
9267.98 1040
9268.88 980
9269.79 1060
9270.70 1074
9271.61 1045
9272.52 992
9273.43 1040
9274.34 1025
9275.25 1030
9276.16 1076
9277.07 1094
9277.98 1115
9278.89 1135
9279.80 1110
9280.70 1119
9281.61 1080
9282.52 1128
9283.43 1060
9284.34 1064
9285.25 1038
9286.16 1047
9287.07 1101
9287.98 1030
9288.89 1136
9289.80 1123
9290.71 1126
9291.62 1115
9292.53 1083
9293.44 1224
9294.35 1191
9295.26 1104
9296.17 1132
9297.08 1097
9297.99 1114
9298.90 1126
9299.81 1142
9300.73 1106
9301.64 1060
9302.55 1103
9303.46 1108
9304.37 1147
9305.28 1140
9306.19 1096
9307.10 1125
9308.01 1176
9308.92 1228
9309.83 1280
9310.74 1190
9311.65 1294
9312.57 1381
9313.48 1382
9314.39 1374
9315.30 1246
9316.21 1290
9317.12 1280
9318.03 1247
9318.94 1195
9319.86 1213
9320.77 1139
9321.68 1170
9322.59 1143
9323.50 1173
9324.41 1193
9325.33 1216
9326.24 1163
9327.15 1201
9328.06 1148
9328.97 1137
9329.88 1155
9330.80 1156
9331.71 1145
9332.62 1199
9333.53 1138
9334.44 1160
9335.36 1138
9336.27 1162
9337.18 1217
9338.09 1106
9339.01 1104
9339.92 1155
9340.83 1164
9341.74 1159
9342.66 1201
9343.57 1185
9344.48 1245
9345.39 1210
9346.31 1159
9347.22 1195
9348.13 1110
9349.05 1123
9349.96 1086
9350.87 1092
9351.78 1170
9352.70 1201
9353.61 1216
9354.52 1149
9355.44 1149
9356.35 1152
9357.26 1212
9358.18 1131
9359.09 1211
9360.00 1120
9360.92 1079
9361.83 1115
9362.74 1100
9363.66 1084
9364.57 1096
9365.48 1154
9366.40 1148
9367.31 1063
9368.23 1092
9369.14 1079
9370.05 1073
9370.97 1130
9371.88 1101
9372.80 1036
9373.71 1063
9374.62 1140
9375.54 1148
9376.45 1128
9377.37 1133
9378.28 1116
9379.19 1106
9380.11 1036
9381.02 1080
9381.94 1128
9382.85 1124
9383.77 1156
9384.68 1122
9385.60 1195
9386.51 1189
9387.43 1184
9388.34 1191
9389.26 1136
9390.17 1192
9391.09 1166
9392.00 1199
9392.91 1264
9393.83 1315
9394.75 1312
9395.66 1360
9396.58 1418
9397.49 1238
9398.41 1276
9399.32 1261
9400.24 1236
9401.15 1224
9402.07 1201
9402.98 1213
9403.90 1195
9404.81 1144
9405.73 1161
9406.65 1126
9407.56 1213
9408.48 1186
9409.39 1204
9410.31 1248
9411.22 1281
9412.14 1222
9413.06 1281
9413.97 1273
9414.89 1219
9415.80 1202
9416.72 1198
9417.64 1248
9418.55 1239
9419.47 1244
9420.39 1293
9421.30 1236
9422.22 1346
9423.14 1290
9424.05 1296
9424.97 1400
9425.88 1327
9426.80 1211
9427.72 1274
9428.64 1203
9429.55 1202
9430.47 1301
9431.39 1242
9432.30 1194
9433.22 1226
9434.14 1245
9435.05 1265
9435.97 1213
9436.89 1218
9437.81 1235
9438.72 1256
9439.64 1226
9440.56 1316
9441.47 1270
9442.39 1284
9443.31 1316
9444.23 1270
9445.14 1213
9446.06 1274
9446.98 1303
9447.90 1280
9448.81 1236
9449.73 1258
9450.65 1296
9451.57 1356
9452.49 1343
9453.40 1371
9454.32 1452
9455.24 1510
9456.16 1487
9457.08 1436
9457.99 1472
9458.91 1561
9459.83 1534
9460.75 1421
9461.67 1452
9462.59 1398
9463.50 1283
9464.42 1268
9465.34 1284
9466.26 1289
9467.18 1277
9468.10 1336
9469.02 1330
9469.94 1327
9470.85 1266
9471.77 1330
9472.69 1306
9473.61 1294
9474.53 1293
9475.45 1312
9476.37 1311
9477.29 1283
9478.21 1189
9479.13 1281
9480.04 1271
9480.96 1248
9481.88 1348
9482.80 1296
9483.72 1299
9484.64 1287
9485.56 1370
9486.48 1416
9487.40 1336
9488.32 1285
9489.24 1311
9490.16 1306
9491.08 1345
9492.00 1423
9492.92 1381
9493.84 1310
9494.76 1326
9495.68 1330
9496.60 1366
9497.52 1286
9498.44 1297
9499.36 1280
9500.28 1365
9501.20 1298
9502.12 1306
9503.04 1314
9503.96 1345
9504.88 1326
9505.80 1283
9506.72 1254
9507.64 1277
9508.56 1369
9509.48 1291
9510.41 1309
9511.33 1297
9512.25 1320
9513.17 1261
9514.09 1264
9515.01 1323
9515.93 1338
9516.85 1415
9517.77 1361
9518.69 1417
9519.61 1431
9520.54 1432
9521.46 1455
9522.38 1461
9523.30 1426
9524.22 1370
9525.14 1395
9526.06 1453
9526.99 1437
9527.91 1408
9528.83 1425
9529.75 1476
9530.67 1562
9531.59 1560
9532.52 1617
9533.44 1803
9534.36 1927
9535.28 1935
9536.20 1858
9537.13 1907
9538.05 1840
9538.97 1853
9539.89 1834
9540.81 1715
9541.74 1705
9542.66 1646
9543.58 1607
9544.50 1540
9545.43 1434
9546.35 1449
9547.27 1473
9548.19 1539
9549.12 1454
9550.04 1450
9550.96 1440
9551.88 1370
9552.81 1433
9553.73 1398
9554.65 1472
9555.58 1469
9556.50 1392
9557.42 1392
9558.34 1397
9559.27 1444
9560.19 1449
9561.11 1499
9562.04 1542
9562.96 1513
9563.88 1475
9564.81 1406
9565.73 1486
9566.65 1405
9567.58 1392
9568.50 1397
9569.43 1361
9570.35 1416
9571.27 1369
9572.20 1405
9573.12 1412
9574.04 1444
9574.97 1405
9575.89 1387
9576.82 1413
9577.74 1423
9578.66 1405
9579.59 1423
9580.51 1313
9581.44 1381
9582.36 1401
9583.28 1345
9584.21 1340
9585.13 1356
9586.06 1377
9586.98 1348
9587.91 1365
9588.83 1336
9589.76 1358
9590.68 1397
9591.60 1372
9592.53 1330
9593.45 1368
9594.38 1394
9595.30 1365
9596.23 1417
9597.15 1414
9598.08 1394
9599.00 1347
9599.93 1488
9600.85 1435
9601.78 1408
9602.70 1464
9603.63 1396
9604.55 1365
9605.48 1406
9606.41 1493
9607.33 1533
9608.26 1380
9609.18 1424
9610.11 1515
9611.03 1455
9611.96 1529
9612.88 1582
9613.81 1589
9614.74 1647
9615.66 1620
9616.59 1548
9617.51 1550
9618.44 1617
9619.37 1608
9620.29 1618
9621.22 1613
9622.14 1603
9623.07 1516
9624.00 1540
9624.92 1534
9625.85 1611
9626.78 1626
9627.70 1559
9628.63 1501
9629.55 1542
9630.48 1633
9631.41 1632
9632.33 1663
9633.26 1742
9634.19 1762
9635.11 1714
9636.04 1754
9636.97 1782
9637.90 1782
9638.82 1812
9639.75 1798
9640.68 1898
9641.60 1882
9642.53 1950
9643.46 1879
9644.38 1933
9645.31 1916
9646.24 1914
9647.17 1956
9648.09 2012
9649.02 2004
9649.95 2044
9650.88 2145
9651.80 2283
9652.73 2292
9653.66 2245
9654.59 2190
9655.51 2281
9656.44 2211
9657.37 2032
9658.30 1972
9659.23 1956
9660.15 1981
9661.08 1944
9662.01 1881
9662.94 1778
9663.87 1727
9664.80 1730
9665.72 1782
9666.65 1781
9667.58 1818
9668.51 1943
9669.44 1856
9670.37 1848
9671.29 1882
9672.22 1961
9673.15 1914
9674.08 1879
9675.01 1961
9675.94 1924
9676.87 1936
9677.79 1912
9678.72 2052
9679.65 2033
9680.58 2105
9681.51 2044
9682.44 2022
9683.37 2002
9684.30 2044
9685.23 2108
9686.16 2003
9687.09 1936
9688.01 1908
9688.94 1982
9689.87 2078
9690.80 2093
9691.73 2077
9692.66 2122
9693.59 2170
9694.52 2184
9695.45 2098
9696.38 2172
9697.31 2191
9698.24 2210
9699.17 2261
9700.10 2286
9701.03 2266
9701.96 2235
9702.89 2269
9703.82 2213
9704.75 2273
9705.68 2218
9706.61 2172
9707.54 2114
9708.47 2057
9709.40 2056
9710.33 2085
9711.26 1997
9712.19 2088
9713.12 2027
9714.05 2133
9714.98 2134
9715.92 2185
9716.85 2125
9717.78 2042
9718.71 2255
9719.64 2192
9720.57 2141
9721.50 2063
9722.43 2113
9723.36 2052
9724.29 2042
9725.22 1919
9726.16 1995
9727.09 1940
9728.02 1995
9728.95 1941
9729.88 1905
9730.81 1926
9731.74 1957
9732.67 1923
9733.61 1829
9734.54 1989
9735.47 1931
9736.40 1942
9737.33 1962
9738.26 1965
9739.20 1860
9740.13 1875
9741.06 1902
9741.99 1906
9742.92 1846
9743.86 1811
9744.79 1764
9745.72 1702
9746.65 1762
9747.58 1753
9748.52 1810
9749.45 1758
9750.38 1730
9751.31 1761
9752.25 1799
9753.18 1683
9754.11 1696
9755.04 1652
9755.98 1711
9756.91 1716
9757.84 1651
9758.77 1645
9759.71 1636
9760.64 1690
9761.57 1728
9762.51 1739
9763.44 1633
9764.37 1648
9765.30 1663
9766.24 1718
9767.17 1580
9768.10 1617
9769.04 1625
9769.97 1665
9770.90 1735
9771.84 1725
9772.77 1662
9773.70 1758
9774.64 1675
9775.57 1600
9776.50 1715
9777.44 1712
9778.37 1701
9779.31 1782
9780.24 1744
9781.17 1775
9782.11 1778
9783.04 1708
9783.97 1843
9784.91 1938
9785.84 1851
9786.78 1788
9787.71 1860
9788.64 1854
9789.58 1886
9790.51 1783
9791.45 1778
9792.38 1788
9793.32 1641
9794.25 1694
9795.19 1612
9796.12 1707
9797.05 1700
9797.99 1669
9798.92 1649
9799.86 1692
9800.79 1737
9801.73 1770
9802.66 1744
9803.60 1631
9804.53 1779
9805.47 1712
9806.40 1652
9807.34 1618
9808.27 1582
9809.21 1531
9810.14 1552
9811.08 1565
9812.01 1454
9812.95 1388
9813.88 1435
9814.82 1410
9815.75 1393
9816.69 1422
9817.63 1520
9818.56 1519
9819.50 1418
9820.43 1427
9821.37 1457
9822.30 1473
9823.24 1396
9824.18 1424
9825.11 1441
9826.05 1409
9826.98 1371
9827.92 1382
9828.86 1413
9829.79 1444
9830.73 1376
9831.66 1446
9832.60 1391
9833.54 1438
9834.47 1336
9835.41 1372
9836.35 1413
9837.28 1404
9838.22 1512
9839.16 1383
9840.09 1388
9841.03 1349
9841.97 1392
9842.90 1412
9843.84 1354
9844.78 1343
9845.71 1386
9846.65 1432
9847.59 1415
9848.52 1480
9849.46 1413
9850.40 1338
9851.34 1358
9852.27 1424
9853.21 1385
9854.15 1320
9855.08 1367
9856.02 1399
9856.96 1376
9857.90 1390
9858.83 1376
9859.77 1371
9860.71 1421
9861.65 1446
9862.58 1351
9863.52 1331
9864.46 1425
9865.40 1353
9866.34 1329
9867.27 1358
9868.21 1442
9869.15 1325
9870.09 1366
9871.03 1338
9871.96 1346
9872.90 1262
9873.84 1334
9874.78 1364
9875.72 1332
9876.66 1323
9877.59 1333
9878.53 1334
9879.47 1343
9880.41 1366
9881.35 1341
9882.29 1342
9883.23 1344
9884.16 1252
9885.10 1268
9886.04 1324
9886.98 1270
9887.92 1313
9888.86 1354
9889.80 1273
9890.74 1381
9891.68 1384
9892.61 1303
9893.55 1223
9894.49 1252
9895.43 1274
9896.37 1252
9897.31 1223
9898.25 1261
9899.19 1288
9900.13 1328
9901.07 1353
9902.01 1324
9902.95 1305
9903.89 1320
9904.83 1267
9905.77 1235
9906.71 1246
9907.65 1299
9908.59 1329
9909.53 1290
9910.47 1296
9911.41 1341
9912.35 1332
9913.29 1320
9914.23 1338
9915.17 1265
9916.11 1345
9917.05 1372
9917.99 1301
9918.93 1299
9919.87 1355
9920.81 1337
9921.75 1292
9922.69 1314
9923.63 1312
9924.57 1371
9925.51 1350
9926.45 1402
9927.39 1515
9928.33 1577
9929.28 1642
9930.22 1704
9931.16 1635
9932.10 1739
9933.04 1715
9933.98 1728
9934.92 1644
9935.86 1597
9936.80 1625
9937.74 1588
9938.69 1512
9939.63 1406
9940.57 1281
9941.51 1334
9942.45 1426
9943.39 1320
9944.34 1295
9945.28 1337
9946.22 1314
9947.16 1313
9948.10 1289
9949.04 1333
9949.99 1265
9950.93 1228
9951.87 1261
9952.81 1326
9953.75 1306
9954.70 1358
9955.64 1414
9956.58 1383
9957.52 1360
9958.46 1360
9959.41 1317
9960.35 1297
9961.29 1269
9962.23 1298
9963.18 1310
9964.12 1302
9965.06 1262
9966.00 1212
9966.95 1156
9967.89 1348
9968.83 1442
9969.77 1533
9970.72 1418
9971.66 1340
9972.60 1336
9973.55 1314
9974.49 1373
9975.43 1403
9976.38 1323
9977.32 1353
9978.26 1310
9979.21 1295
9980.15 1324
9981.09 1254
9982.04 1253
9982.98 1285
9983.92 1225
9984.87 1232
9985.81 1142
9986.75 1229
9987.70 1218
9988.64 1215
9989.58 1242
9990.53 1231
9991.47 1271
9992.42 1257
9993.36 1236
9994.30 1168
9995.25 1180
9996.19 1214
9997.14 1293
9998.08 1240
9999.02 1316
9999.97 1275
10000.91 1302
10001.86 1236
10002.80 1163
10003.75 1156
10004.69 1185
10005.63 1255
10006.58 1172
10007.52 1116
10008.47 1124
10009.41 1172
10010.36 1264
10011.30 1217
10012.25 1218
10013.19 1218
10014.14 1207
10015.08 1196
10016.03 1205
10016.97 1260
10017.92 1211
10018.86 1098
10019.81 1128
10020.75 1208
10021.70 1230
10022.64 1170
10023.59 1160
10024.53 1175
10025.48 1206
10026.42 1192
10027.37 1141
10028.32 1185
10029.26 1190
10030.21 1122
10031.15 1112
10032.10 1176
10033.04 1187
10033.99 1119
10034.94 1137
10035.88 1135
10036.83 1144
10037.77 1187
10038.72 1193
10039.67 1169
10040.61 1149
10041.56 1148
10042.50 1146
10043.45 1173
10044.40 1059
10045.34 1086
10046.29 1085
10047.24 1071
10048.18 1091
10049.13 1202
10050.08 1142
10051.02 1099
10051.97 1062
10052.92 1104
10053.86 1108
10054.81 1123
10055.76 1076
10056.70 1075
10057.65 1067
10058.60 1061
10059.54 1004
10060.49 1065
10061.44 1046
10062.39 1043
10063.33 1088
10064.28 1052
10065.23 980
10066.17 1019
10067.12 1019
10068.07 1048
10069.02 1096
10069.96 1093
10070.91 1091
10071.86 1056
10072.81 1033
10073.76 994
10074.70 1012
10075.65 1037
10076.60 1057
10077.55 1053
10078.49 1064
10079.44 1068
10080.39 1036
10081.34 1129
10082.29 1134
10083.23 1114
10084.18 1098
10085.13 1094
10086.08 1085
10087.03 1043
10087.98 1107
10088.92 1090
10089.87 1142
10090.82 1012
10091.77 1050
10092.72 1041
10093.67 1035
10094.62 1051
10095.56 1066
10096.51 1051
10097.46 1036
10098.41 1037
10099.36 1003
10100.31 980
10101.26 1023
10102.21 1076
10103.16 1054
10104.11 1116
10105.05 1094
10106.00 1064
10106.95 1041
10107.90 1037
10108.85 1031
10109.80 1040
10110.75 1073
10111.70 1032
10112.65 1085
10113.60 1106
10114.55 1148
10115.50 1056
10116.45 1094
10117.40 1023
10118.35 1075
10119.30 1045
10120.25 1072
10121.20 978
10122.15 1072
10123.10 1145
10124.05 1073
10125.00 1043
10125.95 1117
10126.90 1141
10127.85 1036
10128.80 1065
10129.75 1035
10130.70 1047
10131.65 1039
10132.60 1029
10133.55 1050
10134.50 1067
10135.45 947
10136.40 1047
10137.35 1135
10138.30 1061
10139.26 1036
10140.21 1042
10141.16 1067
10142.11 1116
10143.06 1083
10144.01 1165
10144.96 1100
10145.91 1106
10146.86 1047
10147.81 1077
10148.77 1149
10149.72 1099
10150.67 1110
10151.62 1171
10152.57 1150
10153.52 1117
10154.47 1116
10155.43 1214
10156.38 1213
10157.33 1125
10158.28 1147
10159.23 1194
10160.18 1158
10161.14 1134
10162.09 1052
10163.04 1177
10163.99 1169
10164.94 1134
10165.90 1157
10166.85 1179
10167.80 1221
10168.75 1159
10169.70 1287
10170.66 1268
10171.61 1183
10172.56 1173
10173.51 1237
10174.47 1257
10175.42 1227
10176.37 1161
10177.32 1172
10178.28 1277
10179.23 1270
10180.18 1251
10181.14 1297
10182.09 1306
10183.04 1332
10183.99 1331
10184.95 1331
10185.90 1364
10186.85 1438
10187.81 1404
10188.76 1413
10189.71 1469
10190.67 1396
10191.62 1335
10192.57 1439
10193.53 1499
10194.48 1561
10195.43 1473
10196.39 1400
10197.34 1434
10198.29 1487
10199.25 1449
10200.20 1428
10201.15 1469
10202.11 1394
10203.06 1432
10204.02 1551
10204.97 1602
10205.92 1592
10206.88 1636
10207.83 1628
10208.79 1669
10209.74 1727
10210.69 1748
10211.65 1767
10212.60 1659
10213.56 1734
10214.51 1657
10215.46 1614
10216.42 1621
10217.37 1596
10218.33 1573
10219.28 1610
10220.24 1529
10221.19 1463
10222.15 1507
10223.10 1425
10224.06 1475
10225.01 1370
10225.97 1433
10226.92 1561
10227.88 1454
10228.83 1367
10229.79 1358
10230.74 1334
10231.70 1364
10232.65 1286
10233.61 1385
10234.56 1379
10235.52 1384
10236.47 1377
10237.43 1419
10238.38 1420
10239.34 1537
10240.29 1497
10241.25 1482
10242.21 1470
10243.16 1421
10244.12 1463
10245.07 1356
10246.03 1284
10246.98 1303
10247.94 1273
10248.90 1274
10249.85 1261
10250.81 1314
10251.76 1353
10252.72 1290
10253.68 1249
10254.63 1163
10255.59 1166
10256.55 1222
10257.50 1238
10258.46 1185
10259.41 1153
10260.37 1177
10261.33 1185
10262.28 1213
10263.24 1123
10264.20 1158
10265.15 1172
10266.11 1131
10267.07 1101
10268.02 1050
10268.98 1123
10269.94 1198
10270.90 1259
10271.85 1267
10272.81 1216
10273.77 1230
10274.72 1174
10275.68 1061
10276.64 1039
10277.60 1072
10278.55 1114
10279.51 1129
10280.47 1101
10281.43 1050
10282.38 1122
10283.34 1086
10284.30 1118
10285.26 1080
10286.21 1113
10287.17 1059
10288.13 1113
10289.09 1090
10290.04 1064
10291.00 1109
10291.96 1091
10292.92 1042
10293.88 1125
10294.83 1084
10295.79 1075
10296.75 1081
10297.71 1053
10298.67 1131
10299.63 1204
10300.58 1120
10301.54 1093
10302.50 1039
10303.46 1061
10304.42 1045
10305.38 1032
10306.34 1056
10307.29 1096
10308.25 1082
10309.21 1062
10310.17 1023
10311.13 1001
10312.09 1050
10313.05 1040
10314.01 1052
10314.97 1070
10315.92 1071
10316.88 1072
10317.84 1081
10318.80 988
10319.76 1080
10320.72 1160
10321.68 1146
10322.64 1105
10323.60 1015
10324.56 1041
10325.52 1020
10326.48 1007
10327.44 1009
10328.40 1107
10329.36 1096
10330.32 1068
10331.28 1057
10332.24 1146
10333.20 1112
10334.16 1069
10335.12 1146
10336.08 1056
10337.04 1035
10338.00 1054
10338.96 1067
10339.92 1099
10340.88 1046
10341.84 1051
10342.80 1013
10343.76 1008
10344.72 970
10345.68 902
10346.64 978
10347.60 1031
10348.56 1001
10349.52 970
10350.48 990
10351.44 1097
10352.40 1056
10353.36 1020
10354.32 1013
10355.29 922
10356.25 1001
10357.21 1028
10358.17 981
10359.13 999
10360.09 993
10361.05 950
10362.01 947
10362.97 929
10363.94 1014
10364.90 963
10365.86 944
10366.82 962
10367.78 925
10368.74 958
10369.70 1006
10370.67 947
10371.63 941
10372.59 882
10373.55 911
10374.51 947
10375.47 960
10376.44 971
10377.40 951
10378.36 988
10379.32 945
10380.28 934
10381.25 943
10382.21 898
10383.17 870
10384.13 935
10385.10 969
10386.06 966
10387.02 938
10387.98 1010
10388.95 1009
10389.91 914
10390.87 860
10391.83 935
10392.80 1043
10393.76 924
10394.72 973
10395.68 960
10396.65 871
10397.61 909
10398.57 963
10399.54 978
10400.50 923
10401.46 1036
10402.43 1011
10403.39 1010
10404.35 1023
10405.31 944
10406.28 946
10407.24 952
10408.20 947
10409.17 979
10410.13 980
10411.10 977
10412.06 1008
10413.02 1000
10413.99 1016
10414.95 1015
10415.91 992
10416.88 1092
10417.84 1039
10418.80 1051
10419.77 1118
10420.73 1131
10421.70 1181
10422.66 1180
10423.63 1136
10424.59 1203
10425.55 1199
10426.52 1174
10427.48 1206
10428.45 1217
10429.41 1160
10430.37 1135
10431.34 1095
10432.30 1025
10433.27 1003
10434.23 1012
10435.20 1009
10436.16 970
10437.13 1018
10438.09 1044
10439.06 1007
10440.02 1032
10440.99 940
10441.95 974
10442.92 966
10443.88 942
10444.85 937
10445.81 914
10446.78 955
10447.74 942
10448.71 938
10449.67 969
10450.64 958
10451.60 959
10452.57 934
10453.53 940
10454.50 910
10455.47 926
10456.43 996
10457.40 914
10458.36 935
10459.33 921
10460.29 972
10461.26 943
10462.23 945
10463.19 914
10464.16 898
10465.12 957
10466.09 983
10467.06 883
10468.02 948
10468.99 899
10469.95 943
10470.92 924
10471.89 870
10472.85 890
10473.82 931
10474.79 929
10475.75 947
10476.72 873
10477.69 862
10478.65 888
10479.62 930
10480.59 940
10481.55 985
10482.52 946
10483.49 907
10484.45 928
10485.42 941
10486.39 918
10487.35 913
10488.32 886
10489.29 870
10490.26 984
10491.22 996
10492.19 941
10493.16 910
10494.13 887
10495.09 954
10496.06 973
10497.03 995
10497.99 914
10498.96 953
10499.93 954
10500.90 914
10501.87 950
10502.83 981
10503.80 936
10504.77 976
10505.74 927
10506.70 889
10507.67 976
10508.64 948
10509.61 864
10510.58 883
10511.55 920
10512.51 967
10513.48 894
10514.45 964
10515.42 947
10516.39 890
10517.36 949
10518.32 960
10519.29 1000
10520.26 914
10521.23 911
10522.20 956
10523.17 903
10524.14 917
10525.10 921
10526.07 968
10527.04 933
10528.01 869
10528.98 937
10529.95 940
10530.92 928
10531.89 895
10532.86 913
10533.83 869
10534.79 881
10535.76 911
10536.73 926
10537.70 893
10538.67 892
10539.64 976
10540.61 992
10541.58 937
10542.55 878
10543.52 948
10544.49 929
10545.46 966
10546.43 932
10547.40 982
10548.37 1025
10549.34 990
10550.31 953
10551.28 985
10552.25 962
10553.22 1033
10554.19 1019
10555.16 1019
10556.13 1059
10557.10 991
10558.07 989
10559.04 959
10560.01 1019
10560.98 1077
10561.95 1117
10562.92 1243
10563.89 1132
10564.86 1058
10565.83 1143
10566.81 1157
10567.78 1171
10568.75 1132
10569.72 1106
10570.69 1082
10571.66 1071
10572.63 1051
10573.60 974
10574.57 983
10575.54 981
10576.51 968
10577.49 945
10578.46 1036
10579.43 972
10580.40 932
10581.37 956
10582.34 897
10583.31 868
10584.29 952
10585.26 1018
10586.23 929
10587.20 1020
10588.17 1083
10589.14 995
10590.12 939
10591.09 989
10592.06 1013
10593.03 1019
10594.00 966
10594.98 969
10595.95 953
10596.92 997
10597.89 983
10598.86 1037
10599.84 1018
10600.81 940
10601.78 1015
10602.75 949
10603.73 1014
10604.70 1009
10605.67 976
10606.64 984
10607.62 987
10608.59 983
10609.56 950
10610.53 944
10611.51 987
10612.48 940
10613.45 998
10614.43 967
10615.40 931
10616.37 924
10617.34 896
10618.32 931
10619.29 1040
10620.26 953
10621.24 950
10622.21 928
10623.18 969
10624.16 946
10625.13 972
10626.10 1006
10627.08 997
10628.05 1017
10629.02 1021
10630.00 988
10630.97 941
10631.95 1002
10632.92 939
10633.89 956
10634.87 981
10635.84 1028
10636.81 1022
10637.79 1034
10638.76 1015
10639.74 1062
10640.71 1093
10641.69 1145
10642.66 1200
10643.63 1290
10644.61 1257
10645.58 1144
10646.56 1127
10647.53 1141
10648.51 1079
10649.48 1064
10650.45 1034
10651.43 942
10652.40 922
10653.38 961
10654.35 987
10655.33 972
10656.30 1012
10657.28 968
10658.25 1015
10659.23 1002
10660.20 973
10661.18 968
10662.15 951
10663.13 929
10664.10 928
10665.08 953
10666.05 941
10667.03 934
10668.00 931
10668.98 993
10669.96 934
10670.93 947
10671.91 964
10672.88 965
10673.86 961
10674.83 972
10675.81 1019
10676.79 956
10677.76 1007
10678.74 982
10679.71 945
10680.69 1002
10681.66 960
10682.64 1002
10683.62 1025
10684.59 987
10685.57 981
10686.55 981
10687.52 998
10688.50 952
10689.47 939
10690.45 905
10691.43 959
10692.40 920
10693.38 936
10694.36 926
10695.33 952
10696.31 878
10697.29 925
10698.26 891
10699.24 911
10700.22 873
10701.19 911
10702.17 852
10703.15 888
10704.13 881
10705.10 865
10706.08 890
10707.06 895
10708.03 874
10709.01 960
10709.99 897
10710.97 912
10711.94 879
10712.92 867
10713.90 871
10714.88 927
10715.85 866
10716.83 902
10717.81 931
10718.79 960
10719.76 1038
10720.74 978
10721.72 967
10722.70 899
10723.68 931
10724.65 937
10725.63 944
10726.61 958
10727.59 959
10728.57 961
10729.54 963
10730.52 887
10731.50 833
10732.48 897
10733.46 986
10734.44 951
10735.41 914
10736.39 919
10737.37 948
10738.35 936
10739.33 949
10740.31 961
10741.29 1030
10742.26 1091
10743.24 991
10744.22 940
10745.20 924
10746.18 934
10747.16 973
10748.14 947
10749.12 915
10750.10 950
10751.08 903
10752.05 880
10753.03 945
10754.01 945
10754.99 970
10755.97 978
10756.95 955
10757.93 937
10758.91 958
10759.89 964
10760.87 934
10761.85 932
10762.83 947
10763.81 1010
10764.79 954
10765.77 978
10766.75 976
10767.73 977
10768.71 924
10769.69 911
10770.67 898
10771.65 910
10772.63 890
10773.61 949
10774.59 999
10775.57 988
10776.55 993
10777.53 999
10778.51 996
10779.49 1004
10780.47 1082
10781.45 1087
10782.43 1057
10783.41 1012
10784.39 987
10785.38 1070
10786.36 1049
10787.34 1038
10788.32 1059
10789.30 980
10790.28 995
10791.26 1051
10792.24 1057
10793.22 1029
10794.20 976
10795.19 1038
10796.17 981
10797.15 946
10798.13 972
10799.11 1020
10800.09 957
10801.07 1010
10802.05 913
10803.04 926
10804.02 1028
10805.00 983
10805.98 979
10806.96 1005
10807.94 946
10808.93 885
10809.91 943
10810.89 939
10811.87 999
10812.85 977
10813.84 1007
10814.82 956
10815.80 990
10816.78 1025
10817.77 1005
10818.75 930
10819.73 973
10820.71 1023
10821.69 1029
10822.68 1056
10823.66 1051
10824.64 1045
10825.62 986
10826.61 940
10827.59 969
10828.57 945
10829.56 1000
10830.54 967
10831.52 946
10832.50 1018
10833.49 932
10834.47 966
10835.45 954
10836.44 969
10837.42 993
10838.40 991
10839.39 1033
10840.37 1048
10841.35 977
10842.34 1016
10843.32 1035
10844.30 1019
10845.29 966
10846.27 1029
10847.25 1050
10848.24 974
10849.22 1018
10850.20 1025
10851.19 1006
10852.17 1048
10853.16 1044
10854.14 1045
10855.12 1035
10856.11 1055
10857.09 1083
10858.08 1018
10859.06 1096
10860.04 1079
10861.03 1027
10862.01 1013
10863.00 1041
10863.98 1096
10864.96 1108
10865.95 1080
10866.93 1053
10867.92 1059
10868.90 1013
10869.89 1029
10870.87 1059
10871.86 1041
10872.84 1088
10873.83 1055
10874.81 1088
10875.80 1090
10876.78 1081
10877.77 1100
10878.75 1108
10879.74 1078
10880.72 1117
10881.71 1174
10882.69 1135
10883.68 1196
10884.66 1145
10885.65 1241
10886.63 1149
10887.62 1169
10888.60 1167
10889.59 1189
10890.57 1156
10891.56 1158
10892.55 1161
10893.53 1251
10894.52 1147
10895.50 1234
10896.49 1186
10897.47 1229
10898.46 1296
10899.45 1240
10900.43 1165
10901.42 1191
10902.40 1155
10903.39 1252
10904.38 1337
10905.36 1295
10906.35 1255
10907.34 1290
10908.32 1279
10909.31 1313
10910.29 1248
10911.28 1257
10912.27 1295
10913.25 1297
10914.24 1338
10915.23 1351
10916.21 1317
10917.20 1371
10918.19 1353
10919.17 1343
10920.16 1384
10921.15 1407
10922.14 1347
10923.12 1350
10924.11 1358
10925.10 1386
10926.08 1414
10927.07 1397
10928.06 1451
10929.05 1437
10930.03 1396
10931.02 1472
10932.01 1488
10933.00 1475
10933.98 1495
10934.97 1493
10935.96 1450
10936.95 1396
10937.93 1455
10938.92 1543
10939.91 1489
10940.90 1540
10941.88 1536
10942.87 1551
10943.86 1567
10944.85 1538
10945.84 1634
10946.82 1630
10947.81 1602
10948.80 1558
10949.79 1624
10950.78 1636
10951.77 1572
10952.75 1633
10953.74 1578
10954.73 1668
10955.72 1602
10956.71 1604
10957.70 1750
10958.69 1744
10959.67 1855
10960.66 1932
10961.65 1920
10962.64 1897
10963.63 1922
10964.62 2035
10965.61 1967
10966.60 1875
10967.58 1799
10968.57 1782
10969.56 1714
10970.55 1636
10971.54 1682
10972.53 1632
10973.52 1736
10974.51 1690
10975.50 1728
10976.49 1679
10977.48 1560
10978.47 1578
10979.46 1571
10980.45 1648
10981.44 1586
10982.43 1618
10983.42 1644
10984.41 1665
10985.40 1708
10986.38 1787
10987.37 1734
10988.36 1778
10989.35 1748
10990.34 1711
10991.34 1684
10992.33 1696
10993.32 1817
10994.31 1844
10995.30 1721
10996.29 1942
10997.28 1937
10998.27 2048
10999.26 2071
11000.25 2197
11001.24 2299
11002.23 2338
11003.22 2427
11004.21 2428
11005.20 2465
11006.19 2454
11007.18 2400
11008.17 2298
11009.16 2233
11010.16 2042
11011.15 2081
11012.14 2019
11013.13 1847
11014.12 1752
11015.11 1656
11016.10 1629
11017.09 1590
11018.08 1596
11019.08 1522
11020.07 1607
11021.06 1653
11022.05 1597
11023.04 1542
11024.03 1567
11025.03 1543
11026.02 1515
11027.01 1481
11028.00 1418
11028.99 1434
11029.98 1482
11030.98 1451
11031.97 1441
11032.96 1402
11033.95 1392
11034.94 1318
11035.94 1351
11036.93 1382
11037.92 1405
11038.91 1406
11039.91 1412
11040.90 1318
11041.89 1379
11042.88 1388
11043.87 1425
11044.87 1369
11045.86 1407
11046.85 1346
11047.85 1342
11048.84 1378
11049.83 1354
11050.82 1322
11051.82 1359
11052.81 1327
11053.80 1410
11054.80 1353
11055.79 1342
11056.78 1363
11057.77 1243
11058.77 1247
11059.76 1352
11060.75 1298
11061.75 1344
11062.74 1335
11063.73 1289
11064.73 1269
11065.72 1331
11066.71 1342
11067.71 1370
11068.70 1226
11069.70 1160
11070.69 1230
11071.68 1308
11072.68 1292
11073.67 1303
11074.66 1309
11075.66 1303
11076.65 1321
11077.65 1297
11078.64 1332
11079.63 1356
11080.63 1313
11081.62 1286
11082.62 1231
11083.61 1279
11084.61 1315
11085.60 1272
11086.59 1245
11087.59 1273
11088.58 1270
11089.58 1244
11090.57 1242
11091.57 1274
11092.56 1243
11093.56 1202
11094.55 1199
11095.55 1219
11096.54 1200
11097.54 1257
11098.53 1243
11099.53 1228
11100.52 1208
11101.52 1161
11102.51 1196
11103.51 1198
11104.50 1244
11105.50 1211
11106.49 1199
11107.49 1251
11108.48 1220
11109.48 1183
11110.47 1186
11111.47 1221
11112.46 1177
11113.46 1190
11114.46 1160
11115.45 1226
11116.45 1193
11117.44 1242
11118.44 1210
11119.43 1172
11120.43 1215
11121.43 1187
11122.42 1176
11123.42 1160
11124.41 1112
11125.41 1199
11126.41 1235
11127.40 1246
11128.40 1204
11129.40 1191
11130.39 1191
11131.39 1205
11132.39 1146
11133.38 1253
11134.38 1261
11135.37 1155
11136.37 1179
11137.37 1168
11138.37 1143
11139.36 1210
11140.36 1197
11141.36 1189
11142.35 1200
11143.35 1228
11144.35 1242
11145.34 1147
11146.34 1167
11147.34 1128
11148.33 1156
11149.33 1211
11150.33 1289
11151.33 1232
11152.32 1143
11153.32 1167
11154.32 1209
11155.32 1273
11156.31 1197
11157.31 1231
11158.31 1292
11159.31 1250
11160.30 1234
11161.30 1183
11162.30 1168
11163.30 1187
11164.30 1161
11165.29 1227
11166.29 1266
11167.29 1221
11168.29 1175
11169.29 1218
11170.28 1163
11171.28 1144
11172.28 1158
11173.28 1211
11174.28 1259
11175.28 1272
11176.27 1260
11177.27 1248
11178.27 1197
11179.27 1212
11180.27 1202
11181.27 1230
11182.27 1136
11183.26 1147
11184.26 1186
11185.26 1169
11186.26 1229
11187.26 1223
11188.26 1234
11189.26 1243
11190.26 1331
11191.26 1332
11192.26 1290
11193.25 1377
11194.25 1330
11195.25 1378
11196.25 1437
11197.25 1414
11198.25 1312
11199.25 1358
11200.25 1297
11201.25 1329
11202.25 1370
11203.25 1409
11204.25 1437
11205.25 1461
11206.25 1332
11207.25 1367
11208.25 1359
11209.25 1291
11210.25 1277
11211.25 1325
11212.25 1343
11213.25 1301
11214.25 1298
11215.25 1258
11216.25 1306
11217.25 1213
11218.25 1270
11219.25 1299
11220.25 1213
11221.25 1218
11222.25 1220
11223.25 1194
11224.25 1176
11225.25 1127
11226.25 1192
11227.25 1227
11228.25 1234
11229.26 1259
11230.26 1287
11231.26 1262
11232.26 1277
11233.26 1208
11234.26 1177
11235.26 1170
11236.26 1155
11237.26 1168
11238.27 1203
11239.27 1226
11240.27 1167
11241.27 1197
11242.27 1191
11243.27 1139
11244.27 1142
11245.27 1169
11246.28 1226
11247.28 1167
11248.28 1145
11249.28 1153
11250.28 1200
11251.28 1176
11252.29 1148
11253.29 1143
11254.29 1166
11255.29 1133
11256.29 1128
11257.30 1189
11258.30 1144
11259.30 1128
11260.30 1176
11261.31 1153
11262.31 1146
11263.31 1140
11264.31 1135
11265.31 1088
11266.32 1170
11267.32 1165
11268.32 1250
11269.32 1222
11270.33 1233
11271.33 1241
11272.33 1092
11273.34 1178
11274.34 1234
11275.34 1309
11276.34 1312
11277.35 1237
11278.35 1193
11279.35 1223
11280.36 1266
11281.36 1211
11282.36 1279
11283.37 1306
11284.37 1328
11285.37 1347
11286.38 1335
11287.38 1242
11288.38 1241
11289.39 1261
11290.39 1233
11291.39 1189
11292.40 1160
11293.40 1232
11294.40 1247
11295.41 1226
11296.41 1255
11297.42 1173
11298.42 1178
11299.42 1219
11300.43 1182
11301.43 1200
11302.44 1198
11303.44 1113
11304.44 1102
11305.45 1095
11306.45 1142
11307.46 1143
11308.46 1197
11309.47 1135
11310.47 1238
11311.47 1159
11312.48 1141
11313.48 1173
11314.49 1267
11315.49 1230
11316.50 1232
11317.50 1221
11318.51 1234
11319.51 1175
11320.52 1210
11321.52 1214
11322.53 1247
11323.53 1209
11324.54 1219
11325.54 1228
11326.55 1231
11327.55 1215
11328.56 1288
11329.56 1207
11330.57 1115
11331.57 1182
11332.58 1230
11333.58 1215
11334.59 1161
11335.60 1196
11336.60 1210
11337.61 1258
11338.61 1179
11339.62 1168
11340.62 1213
11341.63 1216
11342.64 1257
11343.64 1242
11344.65 1250
11345.65 1215
11346.66 1195
11347.67 1229
11348.67 1270
11349.68 1259
11350.68 1232
11351.69 1185
11352.70 1233
11353.70 1207
11354.71 1188
11355.72 1161
11356.72 1170
11357.73 1179
11358.74 1186
11359.74 1196
11360.75 1131
11361.76 1185
11362.76 1199
11363.77 1173
11364.78 1216
11365.78 1192
11366.79 1133
11367.80 1108
11368.80 1122
11369.81 1158
11370.82 1177
11371.83 1180
11372.83 1196
11373.84 1136
11374.85 1161
11375.85 1160
11376.86 1187
11377.87 1169
11378.88 1175
11379.88 1081
11380.89 1154
11381.90 1121
11382.91 1242
11383.92 1163
11384.92 1110
11385.93 1095
11386.94 1118
11387.95 1113
11388.95 1103
11389.96 1060
11390.97 1087
11391.98 1160
11392.99 1182
11393.99 1110
11395.00 1150
11396.01 1160
11397.02 1092
11398.03 1105
11399.04 1086
11400.04 1037
11401.05 1104
11402.06 1121
11403.07 1133
11404.08 1163
11405.09 1088
11406.10 1067
11407.11 1138
11408.11 1099
11409.12 1109
11410.13 1098
11411.14 1119
11412.15 1118
11413.16 1167
11414.17 1138
11415.18 1167
11416.19 1177
11417.19 1202
11418.20 1139
11419.21 1163
11420.22 1077
11421.23 1090
11422.24 1138
11423.25 1216
11424.26 1155
11425.27 1151
11426.28 1206
11427.29 1167
11428.30 1216
11429.31 1159
11430.32 1181
11431.33 1257
11432.34 1254
11433.35 1196
11434.36 1162
11435.37 1204
11436.38 1201
11437.39 1231
11438.40 1182
11439.41 1247
11440.42 1229
11441.43 1240
11442.44 1213
11443.45 1241
11444.46 1201
11445.47 1212
11446.48 1277
11447.49 1280
11448.50 1281
11449.51 1224
11450.52 1221
11451.53 1266
11452.54 1277
11453.56 1298
11454.57 1256
11455.58 1258
11456.59 1289
11457.60 1309
11458.61 1285
11459.62 1270
11460.63 1275
11461.64 1345
11462.65 1307
11463.67 1277
11464.68 1330
11465.69 1406
11466.70 1385
11467.71 1261
11468.72 1280
11469.73 1297
11470.75 1363
11471.76 1287
11472.77 1298
11473.78 1341
11474.79 1312
11475.80 1394
11476.82 1348
11477.83 1265
11478.84 1372
11479.85 1428
11480.86 1463
11481.88 1359
11482.89 1384
11483.90 1380
11484.91 1370
11485.92 1386
11486.94 1409
11487.95 1329
11488.96 1387
11489.97 1401
11490.99 1387
11492.00 1307
11493.01 1431
11494.02 1449
11495.04 1298
11496.05 1307
11497.06 1394
11498.08 1400
11499.09 1291
11500.10 1363
11501.11 1464
11502.13 1368
11503.14 1340
11504.15 1417
11505.17 1393
11506.18 1395
11507.19 1451
11508.21 1433
11509.22 1441
11510.23 1403
11511.25 1423
11512.26 1447
11513.27 1420
11514.29 1421
11515.30 1466
11516.31 1472
11517.33 1444
11518.34 1414
11519.35 1464
11520.37 1524
11521.38 1427
11522.40 1444
11523.41 1428
11524.42 1512
11525.44 1561
11526.45 1516
11527.47 1528
11528.48 1564
11529.49 1573
11530.51 1539
11531.52 1527
11532.54 1476
11533.55 1529
11534.56 1682
11535.58 1613
11536.59 1528
11537.61 1624
11538.62 1611
11539.64 1572
11540.65 1640
11541.67 1629
11542.68 1602
11543.70 1688
11544.71 1711
11545.73 1767
11546.74 1694
11547.76 1697
11548.77 1781
11549.79 1790
11550.80 1800
11551.82 1859
11552.83 1844
11553.85 1711
11554.86 1804
11555.88 1766
11556.89 1842
11557.91 1911
11558.92 1934
11559.94 1912
11560.95 2017
11561.97 1998
11562.99 1883
11564.00 2075
11565.02 1949
11566.03 2046
11567.05 2157
11568.06 2062
11569.08 2139
11570.10 2133
11571.11 2074
11572.13 2186
11573.14 2185
11574.16 2232
11575.18 2208
11576.19 2311
11577.21 2367
11578.23 2284
11579.24 2442
11580.26 2553
11581.27 2557
11582.29 2567
11583.31 2630
11584.32 2668
11585.34 2872
11586.36 2851
11587.37 2863
11588.39 2978
11589.41 3079
11590.42 3040
11591.44 3190
11592.46 3279
11593.48 3487
11594.49 3597
11595.51 3693
11596.53 3982
11597.54 4249
11598.56 4675
11599.58 5074
11600.60 5569
11601.61 6001
11602.63 6450
11603.65 6532
11604.67 6592
11605.68 6556
11606.70 6255
11607.72 5808
11608.74 5459
11609.75 5024
11610.77 4605
11611.79 4198
11612.81 3809
11613.82 3604
11614.84 3345
11615.86 3153
11616.88 3085
11617.90 2917
11618.91 2853
11619.93 2737
11620.95 2662
11621.97 2517
11622.99 2439
11624.01 2581
11625.02 2495
11626.04 2319
11627.06 2271
11628.08 2275
11629.10 2248
11630.12 2235
11631.14 2270
11632.15 2190
11633.17 2174
11634.19 2172
11635.21 2172
11636.23 2138
11637.25 2103
11638.27 2131
11639.29 2113
11640.31 2092
11641.32 2072
11642.34 2061
11643.36 2077
11644.38 2060
11645.40 2001
11646.42 1928
11647.44 1955
11648.46 1926
11649.48 1913
11650.50 1863
11651.52 1743
11652.54 1723
11653.56 1783
11654.58 1770
11655.60 1685
11656.62 1665
11657.64 1687
11658.66 1713
11659.68 1794
11660.70 1721
11661.72 1714
11662.74 1805
11663.76 1832
11664.78 1803
11665.80 1766
11666.82 1851
11667.84 1816
11668.86 1744
11669.88 1841
11670.90 1852
11671.92 1884
11672.94 1934
11673.96 1872
11674.98 1903
11676.00 1929
11677.02 1913
11678.04 1967
11679.06 2003
11680.08 1995
11681.10 1949
11682.12 2079
11683.15 2109
11684.17 2024
11685.19 2070
11686.21 2063
11687.23 2067
11688.25 2119
11689.27 2010
11690.29 1975
11691.31 2058
11692.34 2025
11693.36 1968
11694.38 2035
11695.40 2032
11696.42 2051
11697.44 1941
11698.46 1942
11699.49 1916
11700.51 1895
11701.53 1955
11702.55 1917
11703.57 1891
11704.60 1872
11705.62 1847
11706.64 1872
11707.66 1876
11708.68 1769
11709.71 1874
11710.73 1807
11711.75 1788
11712.77 1840
11713.79 1836
11714.82 1729
11715.84 1791
11716.86 1818
11717.88 1828
11718.91 1800
11719.93 1712
11720.95 1724
11721.97 1687
11723.00 1689
11724.02 1761
11725.04 1615
11726.06 1588
11727.09 1670
11728.11 1545
11729.13 1580
11730.16 1579
11731.18 1591
11732.20 1564
11733.23 1486
11734.25 1487
11735.27 1520
11736.30 1479
11737.32 1520
11738.34 1562
11739.37 1523
11740.39 1569
11741.41 1520
11742.44 1468
11743.46 1467
11744.48 1542
11745.51 1457
11746.53 1474
11747.55 1514
11748.58 1414
11749.60 1502
11750.63 1483
11751.65 1398
11752.67 1446
11753.70 1493
11754.72 1468
11755.75 1441
11756.77 1460
11757.79 1444
11758.82 1330
11759.84 1462
11760.87 1442
11761.89 1353
11762.92 1330
11763.94 1300
11764.96 1391
11765.99 1361
11767.01 1333
11768.04 1304
11769.06 1277
11770.09 1329
11771.11 1400
11772.14 1336
11773.16 1266
11774.19 1233
11775.21 1352
11776.24 1342
11777.26 1296
11778.29 1312
11779.31 1256
11780.34 1292
11781.36 1286
11782.39 1217
11783.41 1237
11784.44 1256
11785.46 1250
11786.49 1260
11787.52 1202
11788.54 1202
11789.57 1240
11790.59 1246
11791.62 1225
11792.64 1307
11793.67 1243
11794.69 1238
11795.72 1229
11796.75 1222
11797.77 1252
11798.80 1240
11799.82 1239
11800.85 1236
11801.88 1220
11802.90 1202
11803.93 1218
11804.96 1232
11805.98 1233
11807.01 1171
11808.03 1258
11809.06 1210
11810.09 1205
11811.11 1267
11812.14 1214
11813.17 1170
11814.19 1130
11815.22 1206
11816.25 1199
11817.27 1176
11818.30 1178
11819.33 1181
11820.35 1204
11821.38 1182
11822.41 1251
11823.44 1251
11824.46 1226
11825.49 1166
11826.52 1252
11827.54 1265
11828.57 1259
11829.60 1219
11830.63 1248
11831.65 1277
11832.68 1282
11833.71 1185
11834.74 1258
11835.76 1317
11836.79 1230
11837.82 1197
11838.85 1230
11839.87 1250
11840.90 1290
11841.93 1176
11842.96 1179
11843.99 1204
11845.01 1191
11846.04 1208
11847.07 1213
11848.10 1167
11849.13 1182
11850.15 1168
11851.18 1215
11852.21 1230
11853.24 1209
11854.27 1247
11855.30 1282
11856.33 1179
11857.35 1255
11858.38 1241
11859.41 1221
11860.44 1223
11861.47 1178
11862.50 1252
11863.53 1281
11864.55 1301
11865.58 1266
11866.61 1195
11867.64 1243
11868.67 1301
11869.70 1248
11870.73 1316
11871.76 1353
11872.79 1288
11873.82 1185
11874.85 1162
11875.88 1261
11876.90 1238
11877.93 1205
11878.96 1231
11879.99 1202
11881.02 1254
11882.05 1209
11883.08 1357
11884.11 1292
11885.14 1246
11886.17 1296
11887.20 1345
11888.23 1294
11889.26 1322
11890.29 1244
11891.32 1306
11892.35 1306
11893.38 1294
11894.41 1313
11895.44 1413
11896.47 1376
11897.50 1370
11898.53 1381
11899.56 1414
11900.59 1448
11901.62 1426
11902.65 1458
11903.68 1501
11904.71 1481
11905.75 1517
11906.78 1542
11907.81 1575
11908.84 1558
11909.87 1469
11910.90 1541
11911.93 1528
11912.96 1502
11913.99 1544
11915.02 1466
11916.05 1541
11917.09 1472
11918.12 1504
11919.15 1545
11920.18 1455
11921.21 1428
11922.24 1531
11923.27 1528
11924.30 1441
11925.34 1503
11926.37 1577
11927.40 1563
11928.43 1558
11929.46 1668
11930.49 1656
11931.53 1663
11932.56 1849
11933.59 1850
11934.62 1846
11935.65 1884
11936.69 2001
11937.72 2015
11938.75 2002
11939.78 1900
11940.81 1816
11941.85 1830
11942.88 1753
11943.91 1739
11944.94 1651
11945.98 1544
11947.01 1517
11948.04 1459
11949.07 1404
11950.11 1459
11951.14 1471
11952.17 1406
11953.20 1393
11954.24 1371
11955.27 1356
11956.30 1436
11957.34 1313
11958.37 1344
11959.40 1344
11960.43 1357
11961.47 1345
11962.50 1318
11963.53 1326
11964.57 1350
11965.60 1349
11966.63 1376
11967.67 1282
11968.70 1370
11969.73 1328
11970.77 1289
11971.80 1391
11972.83 1348
11973.87 1360
11974.90 1343
11975.93 1355
11976.97 1452
11978.00 1412
11979.04 1322
11980.07 1315
11981.10 1282
11982.14 1356
11983.17 1361
11984.21 1316
11985.24 1244
11986.27 1255
11987.31 1293
11988.34 1318
11989.38 1312
11990.41 1281
11991.45 1261
11992.48 1368
11993.51 1298
11994.55 1265
11995.58 1282
11996.62 1403
11997.65 1293
11998.69 1398
11999.72 1332
12000.76 1362
12001.79 1390
12002.83 1345
12003.86 1355
12004.90 1396
12005.93 1400
12006.97 1374
12008.00 1311
12009.04 1368
12010.07 1405
12011.11 1419
12012.14 1414
12013.18 1402
12014.21 1445
12015.25 1445
12016.28 1467
12017.32 1523
12018.35 1534
12019.39 1540
12020.43 1504
12021.46 1550
12022.50 1589
12023.53 1604
12024.57 1558
12025.60 1572
12026.64 1557
12027.68 1570
12028.71 1510
12029.75 1551
12030.78 1496
12031.82 1534
12032.86 1477
12033.89 1552
12034.93 1471
12035.97 1542
12037.00 1457
12038.04 1460
12039.07 1465
12040.11 1516
12041.15 1538
12042.18 1574
12043.22 1490
12044.26 1454
12045.29 1476
12046.33 1513
12047.37 1444
12048.40 1484
12049.44 1457
12050.48 1471
12051.52 1463
12052.55 1456
12053.59 1432
12054.63 1487
12055.66 1448
12056.70 1428
12057.74 1469
12058.78 1427
12059.81 1462
12060.85 1532
12061.89 1454
12062.92 1448
12063.96 1489
12065.00 1467
12066.04 1486
12067.07 1431
12068.11 1431
12069.15 1414
12070.19 1427
12071.23 1434
12072.26 1460
12073.30 1491
12074.34 1452
12075.38 1386
12076.42 1446
12077.45 1494
12078.49 1408
12079.53 1378
12080.57 1446
12081.61 1510
12082.64 1434
12083.68 1361
12084.72 1444
12085.76 1463
12086.80 1534
12087.84 1485
12088.88 1441
12089.91 1474
12090.95 1521
12091.99 1468
12093.03 1531
12094.07 1544
12095.11 1439
12096.15 1483
12097.19 1634
12098.22 1631
12099.26 1574
12100.30 1667
12101.34 1619
12102.38 1653
12103.42 1646
12104.46 1648
12105.50 1680
12106.54 1672
12107.58 1674
12108.62 1719
12109.66 1698
12110.70 1721
12111.74 1630
12112.78 1590
12113.81 1564
12114.85 1590
12115.89 1545
12116.93 1489
12117.97 1411
12119.01 1420
12120.05 1416
12121.09 1425
12122.13 1422
12123.17 1377
12124.21 1375
12125.25 1311
12126.29 1311
12127.33 1325
12128.37 1236
12129.42 1245
12130.46 1257
12131.50 1338
12132.54 1247
12133.58 1192
12134.62 1182
12135.66 1242
12136.70 1240
12137.74 1245
12138.78 1212
12139.82 1215
12140.86 1196
12141.90 1229
12142.94 1282
12143.98 1230
12145.03 1219
12146.07 1212
12147.11 1241
12148.15 1229
12149.19 1216
12150.23 1256
12151.27 1248
12152.31 1218
12153.35 1211
12154.40 1144
12155.44 1188
12156.48 1142
12157.52 1207
12158.56 1163
12159.60 1114
12160.65 1161
12161.69 1190
12162.73 1220
12163.77 1123
12164.81 1179
12165.85 1203
12166.90 1236
12167.94 1171
12168.98 1153
12170.02 1179
12171.06 1178
12172.11 1209
12173.15 1117
12174.19 1201
12175.23 1199
12176.28 1141
12177.32 1201
12178.36 1167
12179.40 1138
12180.45 1147
12181.49 1180
12182.53 1175
12183.57 1119
12184.62 1189
12185.66 1217
12186.70 1205
12187.74 1153
12188.79 1132
12189.83 1131
12190.87 1171
12191.92 1170
12192.96 1140
12194.00 1193
12195.05 1139
12196.09 1170
12197.13 1202
12198.18 1143
12199.22 1191
12200.26 1182
12201.31 1135
12202.35 1126
12203.39 1143
12204.44 1148
12205.48 1149
12206.52 1117
12207.57 1093
12208.61 1120
12209.65 1157
12210.70 1135
12211.74 1111
12212.79 1090
12213.83 1123
12214.87 1135
12215.92 1147
12216.96 1053
12218.01 1066
12219.05 1040
12220.09 1174
12221.14 1203
12222.18 1173
12223.23 1109
12224.27 1168
12225.32 1161
12226.36 1147
12227.41 1167
12228.45 1069
12229.49 1158
12230.54 1083
12231.58 1119
12232.63 1164
12233.67 1168
12234.72 1114
12235.76 1074
12236.81 1060
12237.85 1091
12238.90 1112
12239.94 1086
12240.99 1066
12242.03 1107
12243.08 1071
12244.12 1136
12245.17 1131
12246.21 1131
12247.26 1118
12248.31 1093
12249.35 1102
12250.40 1080
12251.44 1041
12252.49 1082
12253.53 1081
12254.58 1055
12255.62 1045
12256.67 1120
12257.72 1108
12258.76 1050
12259.81 1048
12260.85 1086
12261.90 1020
12262.95 1063
12263.99 995
12265.04 1026
12266.08 985
12267.13 1009
12268.18 966
12269.22 1018
12270.27 1019
12271.32 978
12272.36 983
12273.41 1050
12274.46 1009
12275.50 981
12276.55 1026
12277.60 993
12278.64 994
12279.69 1013
12280.74 961
12281.78 967
12282.83 1004
12283.88 991
12284.92 1020
12285.97 1010
12287.02 1012
12288.07 983
12289.11 962
12290.16 967
12291.21 977
12292.25 971
12293.30 956
12294.35 1020
12295.40 1000
12296.44 921
12297.49 902
12298.54 964
12299.59 959
12300.63 1017
12301.68 1057
12302.73 982
12303.78 927
12304.83 984
12305.87 989
12306.92 989
12307.97 998
12309.02 966
12310.07 1015
12311.11 928
12312.16 987
12313.21 987
12314.26 987
12315.31 976
12316.35 1042
12317.40 968
12318.45 972
12319.50 966
12320.55 942
12321.60 949
12322.65 1012
12323.69 1040
12324.74 945
12325.79 985
12326.84 1074
12327.89 999
12328.94 954
12329.99 927
12331.04 909
12332.09 906
12333.13 910
12334.18 921
12335.23 889
12336.28 955
12337.33 904
12338.38 905
12339.43 943
12340.48 955
12341.53 999
12342.58 1014
12343.63 945
12344.68 937
12345.73 914
12346.78 976
12347.83 953
12348.88 934
12349.93 1046
12350.98 989
12352.03 1044
12353.07 973
12354.12 994
12355.17 934
12356.22 917
12357.28 961
12358.33 967
12359.38 995
12360.43 963
12361.48 957
12362.53 973
12363.58 916
12364.63 867
12365.68 914
12366.73 969
12367.78 985
12368.83 939
12369.88 955
12370.93 935
12371.98 1000
12373.03 945
12374.08 1005
12375.13 1009
12376.18 1015
12377.24 942
12378.29 940
12379.34 967
12380.39 968
12381.44 992
12382.49 946
12383.54 944
12384.59 991
12385.64 941
12386.70 897
12387.75 986
12388.80 1001
12389.85 960
12390.90 922
12391.95 978
12393.00 1030
12394.06 928
12395.11 877
12396.16 967
12397.21 970
12398.26 963
12399.32 994
12400.37 978
12401.42 1009
12402.47 976
12403.52 967
12404.58 994
12405.63 997
12406.68 979
12407.73 929
12408.78 1020
12409.84 1058
12410.89 996
12411.94 1020
12412.99 1047
12414.05 996
12415.10 1045
12416.15 1040
12417.20 1001
12418.26 1010
12419.31 1070
12420.36 977
12421.42 961
12422.47 1018
12423.52 1019
12424.57 1047
12425.63 980
12426.68 1026
12427.73 991
12428.79 1000
12429.84 957
12430.89 991
12431.95 1021
12433.00 1001
12434.05 990
12435.11 1022
12436.16 1063
12437.21 952
12438.27 975
12439.32 1044
12440.37 1042
12441.43 1026
12442.48 999
12443.54 1015
12444.59 1034
12445.64 1004
12446.70 1087
12447.75 1036
12448.80 1039
12449.86 1019
12450.91 983
12451.97 1053
12453.02 992
12454.08 978
12455.13 975
12456.18 982
12457.24 1051
12458.29 1060
12459.35 1072
12460.40 1073
12461.46 1008
12462.51 1014
12463.57 1016
12464.62 1019
12465.67 1028
12466.73 1037
12467.78 1036
12468.84 1058
12469.89 1045
12470.95 976
12472.00 1042
12473.06 1069
12474.11 984
12475.17 1066
12476.22 1037
12477.28 1080
12478.33 1111
12479.39 1097
12480.45 1126
12481.50 1108
12482.56 1075
12483.61 1050
12484.67 1127
12485.72 1187
12486.78 1146
12487.83 1197
12488.89 1210
12489.95 1206
12491.00 1188
12492.06 1262
12493.11 1312
12494.17 1372
12495.22 1428
12496.28 1558
12497.34 1621
12498.39 1626
12499.45 1591
12500.50 1593
12501.56 1642
12502.62 1596
12503.67 1613
12504.73 1682
12505.79 1542
12506.84 1451
12507.90 1421
12508.96 1252
12510.01 1294
12511.07 1233
12512.13 1210
12513.18 1190
12514.24 1196
12515.30 1148
12516.35 1131
12517.41 1149
12518.47 1175
12519.52 1130
12520.58 1113
12521.64 1157
12522.70 1105
12523.75 1092
12524.81 1134
12525.87 1066
12526.92 1096
12527.98 1106
12529.04 1127
12530.10 1068
12531.15 1043
12532.21 1049
12533.27 1036
12534.33 1054
12535.38 1044
12536.44 1098
12537.50 1090
12538.56 1111
12539.62 1054
12540.67 1072
12541.73 1033
12542.79 1088
12543.85 1064
12544.91 1062
12545.96 1067
12547.02 1070
12548.08 1076
12549.14 1028
12550.20 1025
12551.25 1044
12552.31 1022
12553.37 1081
12554.43 1114
12555.49 1065
12556.55 1068
12557.61 1049
12558.66 1020
12559.72 1077
12560.78 1143
12561.84 1106
12562.90 1128
12563.96 1079
12565.02 1042
12566.08 1119
12567.14 1142
12568.19 1153
12569.25 1074
12570.31 1147
12571.37 1147
12572.43 1227
12573.49 1189
12574.55 1222
12575.61 1246
12576.67 1278
12577.73 1272
12578.79 1258
12579.85 1300
12580.91 1327
12581.97 1376
12583.03 1341
12584.09 1278
12585.15 1400
12586.20 1316
12587.26 1306
12588.32 1249
12589.38 1236
12590.44 1247
12591.50 1220
12592.56 1219
12593.62 1237
12594.69 1177
12595.75 1197
12596.81 1236
12597.87 1180
12598.93 1180
12599.99 1177
12601.05 1174
12602.11 1081
12603.17 1163
12604.23 1132
12605.29 1098
12606.35 1086
12607.41 1139
12608.47 1112
12609.53 1087
12610.59 1142
12611.65 1099
12612.71 1093
12613.78 1196
12614.84 1152
12615.90 1131
12616.96 1057
12618.02 1104
12619.08 1097
12620.14 1133
12621.20 1197
12622.27 1155
12623.33 1122
12624.39 1082
12625.45 1097
12626.51 1068
12627.57 1062
12628.63 1062
12629.70 1083
12630.76 1074
12631.82 1064
12632.88 1058
12633.94 1061
12635.00 1006
12636.07 1015
12637.13 997
12638.19 998
12639.25 1061
12640.31 1088
12641.38 1064
12642.44 1056
12643.50 1030
12644.56 1066
12645.63 1079
12646.69 1028
12647.75 1022
12648.81 1003
12649.88 1032
12650.94 1011
12652.00 1098
12653.06 1095
12654.13 1132
12655.19 1110
12656.25 1093
12657.31 1189
12658.38 1099
12659.44 1049
12660.50 1137
12661.57 1150
12662.63 1158
12663.69 1096
12664.76 1108
12665.82 1159
12666.88 1203
12667.95 1178
12669.01 1103
12670.07 1119
12671.14 1112
12672.20 1062
12673.26 990
12674.33 1058
12675.39 1138
12676.45 1079
12677.52 1083
12678.58 1107
12679.64 1110
12680.71 1166
12681.77 1156
12682.84 1126
12683.90 1121
12684.96 1084
12686.03 1184
12687.09 1173
12688.16 1039
12689.22 1085
12690.28 1125
12691.35 1085
12692.41 1146
12693.48 1147
12694.54 1144
12695.61 1132
12696.67 1224
12697.74 1219
12698.80 1143
12699.86 1135
12700.93 1185
12701.99 1194
12703.06 1145
12704.12 1197
12705.19 1178
12706.25 1150
12707.32 1149
12708.38 1220
12709.45 1196
12710.51 1152
12711.58 1209
12712.64 1180
12713.71 1158
12714.77 1204
12715.84 1156
12716.90 1159
12717.97 1152
12719.03 1181
12720.10 1117
12721.17 1136
12722.23 1152
12723.30 1158
12724.36 1176
12725.43 1206
12726.49 1062
12727.56 1094
12728.63 1187
12729.69 1115
12730.76 1114
12731.82 1102
12732.89 1067
12733.96 1102
12735.02 1084
12736.09 1123
12737.15 1096
12738.22 1111
12739.29 1115
12740.35 1064
12741.42 1116
12742.49 1116
12743.55 1065
12744.62 1104
12745.68 1101
12746.75 1048
12747.82 1002
12748.88 1043
12749.95 1058
12751.02 1096
12752.09 1059
12753.15 1064
12754.22 1035
12755.29 1034
12756.35 982
12757.42 1037
12758.49 982
12759.55 1035
12760.62 1046
12761.69 1028
12762.76 983
12763.82 979
12764.89 979
12765.96 981
12767.03 956
12768.09 936
12769.16 988
12770.23 960
12771.30 937
12772.36 987
12773.43 972
12774.50 900
12775.57 958
12776.63 989
12777.70 978
12778.77 927
12779.84 978
12780.91 942
12781.97 937
12783.04 941
12784.11 961
12785.18 903
12786.25 878
12787.31 888
12788.38 904
12789.45 885
12790.52 966
12791.59 949
12792.66 972
12793.73 955
12794.79 953
12795.86 920
12796.93 915
12798.00 950
12799.07 906
12800.14 934
12801.21 940
12802.28 966
12803.34 926
12804.41 960
12805.48 888
12806.55 915
12807.62 930
12808.69 984
12809.76 905
12810.83 890
12811.90 893
12812.97 917
12814.04 959
12815.11 953
12816.18 1015
12817.25 981
12818.31 974
12819.38 982
12820.45 938
12821.52 1000
12822.59 989
12823.66 931
12824.73 973
12825.80 1007
12826.87 1035
12827.94 1033
12829.01 954
12830.08 958
12831.15 955
12832.22 954
12833.29 917
12834.36 881
12835.43 949
12836.50 893
12837.57 897
12838.65 960
12839.72 933
12840.79 917
12841.86 966
12842.93 937
12844.00 867
12845.07 906
12846.14 914
12847.21 906
12848.28 856
12849.35 916
12850.42 797
12851.49 897
12852.57 864
12853.64 835
12854.71 935
12855.78 877
12856.85 843
12857.92 861
12858.99 838
12860.06 906
12861.13 887
12862.21 885
12863.28 897
12864.35 856
12865.42 799
12866.49 775
12867.56 755
12868.64 815
12869.71 828
12870.78 792
12871.85 812
12872.92 841
12874.00 852
12875.07 871
12876.14 842
12877.21 807
12878.28 832
12879.36 890
12880.43 811
12881.50 780
12882.57 795
12883.64 843
12884.72 845
12885.79 810
12886.86 789
12887.93 781
12889.01 851
12890.08 824
12891.15 775
12892.22 756
12893.30 795
12894.37 792
12895.44 791
12896.52 818
12897.59 794
12898.66 731
12899.73 761
12900.81 799
12901.88 817
12902.95 797
12904.03 806
12905.10 868
12906.17 815
12907.25 841
12908.32 790
12909.39 789
12910.47 859
12911.54 827
12912.61 744
12913.69 740
12914.76 813
12915.83 768
12916.91 776
12917.98 815
12919.06 772
12920.13 774
12921.20 788
12922.28 752
12923.35 730
12924.43 735
12925.50 748
12926.57 747
12927.65 758
12928.72 689
12929.80 701
12930.87 770
12931.95 710
12933.02 712
12934.09 772
12935.17 756
12936.24 733
12937.32 817
12938.39 812
12939.47 803
12940.54 776
12941.62 714
12942.69 765
12943.77 779
12944.84 740
12945.92 721
12946.99 729
12948.07 769
12949.14 792
12950.22 832
12951.29 758
12952.37 696
12953.44 753
12954.52 715
12955.59 692
12956.67 698
12957.74 715
12958.82 750
12959.89 776
12960.97 767
12962.04 814
12963.12 787
12964.20 750
12965.27 721
12966.35 734
12967.42 740
12968.50 809
12969.58 787
12970.65 771
12971.73 724
12972.80 769
12973.88 768
12974.96 774
12976.03 754
12977.11 744
12978.18 761
12979.26 734
12980.34 744
12981.41 775
12982.49 781
12983.57 718
12984.64 746
12985.72 780
12986.80 783
12987.87 808
12988.95 810
12990.03 760
12991.10 784
12992.18 763
12993.26 763
12994.33 781
12995.41 746
12996.49 778
12997.56 814
12998.64 753
12999.72 758
13000.80 747
13001.87 791
13002.95 832
13004.03 813
13005.11 819
13006.18 747
13007.26 728
13008.34 796
13009.42 782
13010.49 766
13011.57 828
13012.65 803
13013.73 802
13014.80 803
13015.88 783
13016.96 750
13018.04 780
13019.12 799
13020.19 751
13021.27 771
13022.35 755
13023.43 769
13024.51 760
13025.58 797
13026.66 824
13027.74 763
13028.82 838
13029.90 777
13030.98 804
13032.05 793
13033.13 781
13034.21 810
13035.29 813
13036.37 794
13037.45 820
13038.53 810
13039.61 779
13040.68 756
13041.76 772
13042.84 817
13043.92 826
13045.00 818
13046.08 775
13047.16 780
13048.24 791
13049.32 869
13050.40 854
13051.48 771
13052.55 772
13053.63 822
13054.71 838
13055.79 837
13056.87 801
13057.95 808
13059.03 781
13060.11 788
13061.19 777
13062.27 738
13063.35 762
13064.43 794
13065.51 763
13066.59 783
13067.67 765
13068.75 789
13069.83 827
13070.91 809
13071.99 750
13073.07 724
13074.15 809
13075.23 773
13076.31 744
13077.39 765
13078.47 825
13079.55 780
13080.63 790
13081.71 767
13082.79 741
13083.88 738
13084.96 821
13086.04 785
13087.12 730
13088.20 777
13089.28 739
13090.36 733
13091.44 724
13092.52 774
13093.60 795
13094.68 794
13095.77 811
13096.85 783
13097.93 750
13099.01 809
13100.09 727
13101.17 735
13102.25 734
13103.34 739
13104.42 744
13105.50 744
13106.58 770
13107.66 807
13108.74 745
13109.82 727
13110.91 702
13111.99 745
13113.07 732
13114.15 757
13115.23 713
13116.32 720
13117.40 743
13118.48 762
13119.56 784
13120.64 696
13121.73 705
13122.81 760
13123.89 732
13124.97 711
13126.06 736
13127.14 732
13128.22 747
13129.30 739
13130.39 739
13131.47 714
13132.55 767
13133.63 746
13134.72 734
13135.80 715
13136.88 722
13137.97 785
13139.05 752
13140.13 760
13141.21 709
13142.30 780
13143.38 709
13144.46 754
13145.55 742
13146.63 746
13147.71 762
13148.80 722
13149.88 779
13150.96 770
13152.05 821
13153.13 738
13154.21 723
13155.30 761
13156.38 719
13157.47 666
13158.55 727
13159.63 701
13160.72 774
13161.80 743
13162.88 757
13163.97 718
13165.05 742
13166.14 772
13167.22 727
13168.31 733
13169.39 707
13170.47 737
13171.56 733
13172.64 760
13173.73 796
13174.81 804
13175.90 764
13176.98 732
13178.06 728
13179.15 731
13180.23 716
13181.32 798
13182.40 757
13183.49 734
13184.57 729
13185.66 787
13186.74 709
13187.83 782
13188.91 744
13190.00 707
13191.08 755
13192.17 794
13193.25 783
13194.34 737
13195.42 785
13196.51 775
13197.59 789
13198.68 753
13199.77 708
13200.85 702
13201.94 748
13203.02 731
13204.11 699
13205.19 728
13206.28 725
13207.36 766
13208.45 757
13209.54 732
13210.62 787
13211.71 801
13212.79 816
13213.88 771
13214.97 758
13216.05 756
13217.14 762
13218.22 745
13219.31 730
13220.40 744
13221.48 778
13222.57 782
13223.66 763
13224.74 736
13225.83 747
13226.92 772
13228.00 773
13229.09 776
13230.18 756
13231.26 764
13232.35 754
13233.44 702
13234.52 728
13235.61 734
13236.70 777
13237.78 774
13238.87 747
13239.96 774
13241.05 740
13242.13 752
13243.22 737
13244.31 764
13245.39 736
13246.48 746
13247.57 746
13248.66 771
13249.74 785
13250.83 796
13251.92 818
13253.01 805
13254.10 799
13255.18 802
13256.27 795
13257.36 826
13258.45 845
13259.53 776
13260.62 799
13261.71 835
13262.80 828
13263.89 785
13264.97 767
13266.06 838
13267.15 906
13268.24 900
13269.33 858
13270.42 863
13271.50 866
13272.59 894
13273.68 920
13274.77 865
13275.86 776
13276.95 799
13278.04 860
13279.12 816
13280.21 814
13281.30 830
13282.39 870
13283.48 916
13284.57 898
13285.66 919
13286.75 850
13287.84 875
13288.93 897
13290.01 875
13291.10 862
13292.19 889
13293.28 888
13294.37 970
13295.46 1005
13296.55 886
13297.64 856
13298.73 965
13299.82 982
13300.91 930
13302.00 915
13303.09 898
13304.18 990
13305.27 949
13306.36 908
13307.45 930
13308.54 984
13309.63 946
13310.72 987
13311.81 981
13312.90 944
13313.99 967
13315.08 1023
13316.17 949
13317.26 886
13318.35 927
13319.44 1010
13320.53 982
13321.62 1024
13322.71 1023
13323.80 991
13324.89 954
13325.98 999
13327.07 934
13328.16 913
13329.25 1003
13330.35 1015
13331.44 1020
13332.53 995
13333.62 988
13334.71 951
13335.80 999
13336.89 989
13337.98 991
13339.07 930
13340.16 1000
13341.26 1066
13342.35 1056
13343.44 993
13344.53 991
13345.62 1066
13346.71 1026
13347.80 1023
13348.90 1019
13349.99 1010
13351.08 1000
13352.17 1047
13353.26 1084
13354.36 1006
13355.45 1092
13356.54 1020
13357.63 1015
13358.72 989
13359.81 975
13360.91 1019
13362.00 1051
13363.09 1131
13364.18 1058
13365.28 1067
13366.37 1097
13367.46 1061
13368.55 1118
13369.65 1123
13370.74 1118
13371.83 1152
13372.92 1162
13374.02 1098
13375.11 1102
13376.20 1087
13377.29 1141
13378.39 1112
13379.48 1135
13380.57 1075
13381.67 1076
13382.76 1095
13383.85 1076
13384.94 1044
13386.04 998
13387.13 977
13388.22 993
13389.32 994
13390.41 1020
13391.50 945
13392.60 1001
13393.69 985
13394.78 955
13395.88 993
13396.97 975
13398.06 922
13399.16 950
13400.25 956
13401.35 1036
13402.44 995
13403.53 950
13404.63 905
13405.72 882
13406.82 942
13407.91 922
13409.00 943
13410.10 980
13411.19 946
13412.29 899
13413.38 960
13414.47 929
13415.57 903
13416.66 904
13417.76 933
13418.85 973
13419.95 962
13421.04 927
13422.14 938
13423.23 983
13424.33 944
13425.42 892
13426.51 947
13427.61 940
13428.70 996
13429.80 995
13430.89 938
13431.99 954
13433.08 939
13434.18 945
13435.27 915
13436.37 925
13437.46 993
13438.56 959
13439.66 940
13440.75 990
13441.85 1025
13442.94 1034
13444.04 1040
13445.13 991
13446.23 998
13447.32 1060
13448.42 970
13449.52 982
13450.61 1005
13451.71 996
13452.80 976
13453.90 1018
13454.99 1034
13456.09 1016
13457.19 1041
13458.28 1062
13459.38 1014
13460.48 1025
13461.57 1019
13462.67 1047
13463.76 1038
13464.86 1034
13465.96 1070
13467.05 1082
13468.15 1027
13469.25 1104
13470.34 1033
13471.44 1074
13472.54 1105
13473.63 1057
13474.73 1078
13475.83 1067
13476.92 1124
13478.02 1190
13479.12 1143
13480.21 1149
13481.31 1034
13482.41 1032
13483.50 1099
13484.60 1018
13485.70 998
13486.80 1104
13487.89 1084
13488.99 1066
13490.09 1134
13491.19 1163
13492.28 1113
13493.38 1103
13494.48 1122
13495.58 1117
13496.67 1082
13497.77 1111
13498.87 1134
13499.97 1162
13501.06 1157
13502.16 1216
13503.26 1245
13504.36 1223
13505.46 1136
13506.55 1221
13507.65 1263
13508.75 1252
13509.85 1192
13510.95 1226
13512.05 1264
13513.14 1238
13514.24 1244
13515.34 1174
13516.44 1131
13517.54 1165
13518.64 1150
13519.73 1085
13520.83 1075
13521.93 1087
13523.03 1055
13524.13 1102
13525.23 1090
13526.33 1053
13527.43 1029
13528.53 1071
13529.62 1036
13530.72 961
13531.82 981
13532.92 1021
13534.02 989
13535.12 976
13536.22 971
13537.32 980
13538.42 966
13539.52 994
13540.62 929
13541.72 946
13542.82 952
13543.92 970
13545.01 991
13546.11 959
13547.21 972
13548.31 942
13549.41 935
13550.51 914
13551.61 929
13552.71 966
13553.81 1008
13554.91 978
13556.01 898
13557.11 914
13558.21 926
13559.31 932
13560.41 941
13561.51 926
13562.61 902
13563.72 944
13564.82 994
13565.92 909
13567.02 873
13568.12 947
13569.22 923
13570.32 927
13571.42 895
13572.52 949
13573.62 907
13574.72 927
13575.82 923
13576.92 863
13578.02 906
13579.13 927
13580.23 913
13581.33 933
13582.43 930
13583.53 910
13584.63 935
13585.73 949
13586.83 913
13587.94 881
13589.04 930
13590.14 906
13591.24 937
13592.34 960
13593.44 948
13594.54 999
13595.65 950
13596.75 953
13597.85 969
13598.95 956
13600.05 904
13601.16 974
13602.26 908
13603.36 899
13604.46 975
13605.56 970
13606.67 993
13607.77 1013
13608.87 954
13609.97 960
13611.07 962
13612.18 940
13613.28 1018
13614.38 997
13615.48 1003
13616.59 982
13617.69 979
13618.79 961
13619.89 955
13621.00 980
13622.10 1008
13623.20 944
13624.31 983
13625.41 933
13626.51 963
13627.61 973
13628.72 975
13629.82 1057
13630.92 1046
13632.03 1062
13633.13 1031
13634.23 1027
13635.34 977
13636.44 989
13637.54 995
13638.65 1035
13639.75 1033
13640.85 957
13641.96 985
13643.06 998
13644.16 1049
13645.27 1032
13646.37 1044
13647.48 1092
13648.58 989
13649.68 929
13650.79 980
13651.89 1026
13653.00 975
13654.10 949
13655.20 982
13656.31 966
13657.41 962
13658.52 999
13659.62 1007
13660.72 971
13661.83 909
13662.93 924
13664.04 1003
13665.14 921
13666.25 929
13667.35 930
13668.46 978
13669.56 963
13670.67 962
13671.77 946
13672.88 893
13673.98 897
13675.09 980
13676.19 1028
13677.30 945
13678.40 970
13679.51 981
13680.61 950
13681.72 879
13682.82 928
13683.93 959
13685.03 965
13686.14 945
13687.24 911
13688.35 945
13689.45 895
13690.56 975
13691.66 918
13692.77 933
13693.88 917
13694.98 995
13696.09 992
13697.19 990
13698.30 952
13699.40 994
13700.51 997
13701.62 976
13702.72 975
13703.83 919
13704.93 927
13706.04 997
13707.15 1027
13708.25 989
13709.36 1027
13710.47 1009
13711.57 952
13712.68 996
13713.79 981
13714.89 925
13716.00 993
13717.11 1009
13718.21 996
13719.32 990
13720.43 1006
13721.53 1042
13722.64 1025
13723.75 990
13724.85 1073
13725.96 1146
13727.07 1114
13728.17 1026
13729.28 1058
13730.39 1049
13731.50 1110
13732.60 1102
13733.71 1082
13734.82 1159
13735.92 1245
13737.03 1210
13738.14 1157
13739.25 1148
13740.35 1111
13741.46 1102
13742.57 1130
13743.68 1159
13744.79 1153
13745.89 1130
13747.00 1174
13748.11 1179
13749.22 1181
13750.32 1172
13751.43 1159
13752.54 1236
13753.65 1211
13754.76 1260
13755.87 1165
13756.97 1185
13758.08 1225
13759.19 1210
13760.30 1195
13761.41 1309
13762.52 1343
13763.62 1310
13764.73 1277
13765.84 1344
13766.95 1389
13768.06 1445
13769.17 1469
13770.28 1517
13771.38 1567
13772.49 1488
13773.60 1516
13774.71 1560
13775.82 1657
13776.93 1652
13778.04 1655
13779.15 1603
13780.26 1566
13781.37 1635
13782.48 1657
13783.58 1620
13784.69 1541
13785.80 1594
13786.91 1596
13788.02 1510
13789.13 1443
13790.24 1420
13791.35 1364
13792.46 1379
13793.57 1387
13794.68 1388
13795.79 1292
13796.90 1267
13798.01 1232
13799.12 1247
13800.23 1187
13801.34 1162
13802.45 1183
13803.56 1248
13804.67 1220
13805.78 1187
13806.89 1213
13808.00 1206
13809.11 1282
13810.22 1219
13811.33 1153
13812.44 1197
13813.55 1194
13814.66 1163
13815.77 1202
13816.88 1217
13818.00 1154
13819.11 1118
13820.22 1148
13821.33 1133
13822.44 1136
13823.55 1167
13824.66 1146
13825.77 1077
13826.88 1065
13827.99 1071
13829.10 1080
13830.22 1093
13831.33 1090
13832.44 1146
13833.55 1172
13834.66 1083
13835.77 1091
13836.88 1079
13838.00 1106
13839.11 1048
13840.22 1101
13841.33 1072
13842.44 1085
13843.55 1135
13844.67 1106
13845.78 1157
13846.89 1117
13848.00 1109
13849.11 1082
13850.23 1091
13851.34 1129
13852.45 1143
13853.56 1109
13854.67 1120
13855.79 1107
13856.90 1163
13858.01 1256
13859.12 1191
13860.24 1147
13861.35 1152
13862.46 1193
13863.57 1225
13864.69 1222
13865.80 1246
13866.91 1229
13868.02 1216
13869.14 1273
13870.25 1317
13871.36 1251
13872.47 1265
13873.59 1288
13874.70 1243
13875.81 1214
13876.93 1211
13878.04 1220
13879.15 1265
13880.27 1283
13881.38 1259
13882.49 1230
13883.61 1204
13884.72 1117
13885.83 1145
13886.95 1114
13888.06 1099
13889.17 1162
13890.29 1138
13891.40 1175
13892.51 1208
13893.63 1152
13894.74 1199
13895.86 1168
13896.97 1123
13898.08 1120
13899.20 1149
13900.31 1150
13901.43 1129
13902.54 1198
13903.65 1170
13904.77 1164
13905.88 1166
13907.00 1155
13908.11 1152
13909.23 1061
13910.34 1113
13911.45 1161
13912.57 1091
13913.68 1069
13914.80 1144
13915.91 1078
13917.03 1118
13918.14 1067
13919.26 1086
13920.37 1110
13921.49 1117
13922.60 1136
13923.72 1079
13924.83 1077
13925.95 1085
13927.06 1141
13928.18 1069
13929.29 1002
13930.41 1031
13931.52 1100
13932.64 1106
13933.75 1121
13934.87 1018
13935.98 1050
13937.10 1073
13938.21 1043
13939.33 1021
13940.45 1026
13941.56 1090
13942.68 1050
13943.79 1068
13944.91 1075
13946.03 1034
13947.14 1056
13948.26 1088
13949.37 1051
13950.49 1051
13951.60 1074
13952.72 1056
13953.84 991
13954.95 977
13956.07 964
13957.19 1012
13958.30 1056
13959.42 1056
13960.54 1063
13961.65 1019
13962.77 1013
13963.88 1010
13965.00 1074
13966.12 992
13967.23 1026
13968.35 1021
13969.47 1036
13970.59 917
13971.70 949
13972.82 1036
13973.94 983
13975.05 975
13976.17 968
13977.29 1030
13978.40 1028
13979.52 1006
13980.64 1030
13981.76 988
13982.87 1021
13983.99 1066
13985.11 1014
13986.23 1009
13987.34 992
13988.46 1041
13989.58 1039
13990.70 1033
13991.81 1046
13992.93 1048
13994.05 974
13995.17 980
13996.29 986
13997.40 1052
13998.52 1061
13999.64 1024
14000.76 1082
14001.88 1010
14002.99 1057
14004.11 1009
14005.23 1068
14006.35 1156
14007.47 1113
14008.58 1098
14009.70 1025
14010.82 1076
14011.94 1115
14013.06 1090
14014.18 1064
14015.30 1080
14016.41 1077
14017.53 1060
14018.65 1032
14019.77 1109
14020.89 1070
14022.01 1051
14023.13 1089
14024.25 1076
14025.37 1142
14026.48 1137
14027.60 1149
14028.72 1140
14029.84 1054
14030.96 1105
14032.08 1167
14033.20 1150
14034.32 1131
14035.44 1048
14036.56 1149
14037.68 1121
14038.80 1094
14039.92 1025
14041.04 973
14042.16 1053
14043.28 1086
14044.40 1091
14045.52 1116
14046.64 1080
14047.76 1060
14048.88 1022
14050.00 1034
14051.12 1076
14052.24 1071
14053.36 1017
14054.48 1028
14055.60 1064
14056.72 1049
14057.84 1026
14058.96 1045
14060.08 1057
14061.20 1051
14062.32 1023
14063.44 1020
14064.56 1050
14065.68 1092
14066.80 1001
14067.92 1045
14069.04 1113
14070.16 1068
14071.28 1135
14072.41 1122
14073.53 1107
14074.65 1084
14075.77 1087
14076.89 1043
14078.01 1100
14079.13 1080
14080.25 1123
14081.37 1022
14082.50 1165
14083.62 1134
14084.74 1107
14085.86 1134
14086.98 1085
14088.10 1090
14089.23 1119
14090.35 1118
14091.47 1087
14092.59 1176
14093.71 1120
14094.83 1111
14095.96 1216
14097.08 1205
14098.20 1227
14099.32 1190
14100.44 1185
14101.57 1237
14102.69 1215
14103.81 1274
14104.93 1277
14106.05 1277
14107.18 1263
14108.30 1258
14109.42 1222
14110.54 1163
14111.67 1189
14112.79 1210
14113.91 1083
14115.03 1090
14116.16 1108
14117.28 1125
14118.40 1169
14119.53 1092
14120.65 1035
14121.77 1044
14122.89 1039
14124.02 991
14125.14 1036
14126.26 955
14127.39 973
14128.51 972
14129.63 988
14130.76 1040
14131.88 1045
14133.00 960
14134.13 989
14135.25 1061
14136.37 1038
14137.50 1052
14138.62 1014
14139.74 1004
14140.87 1067
14141.99 1086
14143.11 1067
14144.24 1027
14145.36 938
14146.49 933
14147.61 988
14148.73 1026
14149.86 994
14150.98 1016
14152.11 988
14153.23 974
14154.35 991
14155.48 1010
14156.60 1039
14157.73 1020
14158.85 1052
14159.98 988
14161.10 945
14162.23 991
14163.35 996
14164.47 979
14165.60 987
14166.72 962
14167.85 982
14168.97 1000
14170.10 1007
14171.22 1003
14172.35 940
14173.47 973
14174.60 1000
14175.72 1008
14176.85 1002
14177.97 975
14179.10 915
14180.22 871
14181.35 933
14182.47 920
14183.60 949
14184.72 983
14185.85 963
14186.98 885
14188.10 897
14189.23 968
14190.35 888
14191.48 903
14192.60 897
14193.73 931
14194.86 913
14195.98 857
14197.11 860
14198.23 833
14199.36 867
14200.49 828
14201.61 895
14202.74 832
14203.86 887
14204.99 936
14206.12 892
14207.24 917
14208.37 923
14209.50 917
14210.62 920
14211.75 874
14212.87 867
14214.00 891
14215.13 845
14216.25 905
14217.38 890
14218.51 867
14219.63 888
14220.76 927
14221.89 898
14223.02 858
14224.14 889
14225.27 890
14226.40 840
14227.52 831
14228.65 831
14229.78 869
14230.91 866
14232.03 836
14233.16 804
14234.29 788
14235.41 824
14236.54 831
14237.67 798
14238.80 768
14239.92 831
14241.05 903
14242.18 853
14243.31 837
14244.44 828
14245.56 846
14246.69 826
14247.82 837
14248.95 838
14250.08 764
14251.20 776
14252.33 813
14253.46 844
14254.59 762
14255.72 729
14256.84 776
14257.97 761
14259.10 767
14260.23 757
14261.36 801
14262.49 762
14263.62 805
14264.74 851
14265.87 842
14267.00 837
14268.13 791
14269.26 850
14270.39 762
14271.52 768
14272.65 819
14273.77 819
14274.90 775
14276.03 789
14277.16 858
14278.29 818
14279.42 752
14280.55 758
14281.68 790
14282.81 744
14283.94 760
14285.07 726
14286.20 764
14287.33 764
14288.45 777
14289.58 760
14290.71 717
14291.84 732
14292.97 772
14294.10 780
14295.23 749
14296.36 750
14297.49 755
14298.62 756
14299.75 717
14300.88 718
14302.01 754
14303.14 698
14304.27 723
14305.40 725
14306.53 706
14307.66 724
14308.79 737
14309.92 721
14311.05 694
14312.19 664
14313.32 672
14314.45 703
14315.58 723
14316.71 723
14317.84 694
14318.97 680
14320.10 705
14321.23 723
14322.36 722
14323.49 720
14324.62 700
14325.75 683
14326.89 732
14328.02 726
14329.15 718
14330.28 660
14331.41 630
14332.54 679
14333.67 731
14334.80 712
14335.94 678
14337.07 721
14338.20 716
14339.33 719
14340.46 714
14341.59 660
14342.73 624
14343.86 671
14344.99 667
14346.12 631
14347.25 699
14348.38 645
14349.52 655
14350.65 642
14351.78 706
14352.91 705
14354.04 694
14355.18 649
14356.31 638
14357.44 696
14358.57 651
14359.71 649
14360.84 687
14361.97 671
14363.10 669
14364.24 638
14365.37 658
14366.50 636
14367.63 668
14368.77 661
14369.90 625
14371.03 657
14372.16 630
14373.30 649
14374.43 673
14375.56 671
14376.70 650
14377.83 708
14378.96 682
14380.10 690
14381.23 672
14382.36 703
14383.50 716
14384.63 642
14385.76 636
14386.90 666
14388.03 717
14389.16 682
14390.30 666
14391.43 648
14392.56 652
14393.70 657
14394.83 695
14395.97 608
14397.10 646
14398.23 687
14399.37 690
14400.50 672
14401.63 649
14402.77 644
14403.90 660
14405.04 649
14406.17 685
14407.31 710
14408.44 671
14409.57 632
14410.71 653
14411.84 688
14412.98 665
14414.11 652
14415.25 648
14416.38 656
14417.52 717
14418.65 665
14419.79 658
14420.92 625
14422.05 653
14423.19 651
14424.32 676
14425.46 678
14426.59 710
14427.73 696
14428.86 702
14430.00 681
14431.14 617
14432.27 613
14433.41 642
14434.54 635
14435.68 649
14436.81 731
14437.95 688
14439.08 655
14440.22 667
14441.35 726
14442.49 705
14443.63 668
14444.76 667
14445.90 704
14447.03 658
14448.17 654
14449.30 712
14450.44 703
14451.58 697
14452.71 688
14453.85 680
14454.98 700
14456.12 713
14457.26 639
14458.39 684
14459.53 635
14460.67 671
14461.80 656
14462.94 658
14464.08 660
14465.21 657
14466.35 662
14467.48 671
14468.62 659
14469.76 732
14470.90 670
14472.03 704
14473.17 694
14474.31 696
14475.44 659
14476.58 673
14477.72 685
14478.85 706
14479.99 716
14481.13 631
14482.27 676
14483.40 630
14484.54 671
14485.68 674
14486.81 662
14487.95 695
14489.09 647
14490.23 663
14491.36 618
14492.50 681
14493.64 651
14494.78 634
14495.92 632
14497.05 683
14498.19 631
14499.33 678
14500.47 694
14501.60 695
14502.74 741
14503.88 721
14505.02 687
14506.16 698
14507.30 674
14508.43 706
14509.57 687
14510.71 670
14511.85 678
14512.99 675
14514.13 674
14515.26 691
14516.40 649
14517.54 724
14518.68 687
14519.82 609
14520.96 624
14522.10 639
14523.23 674
14524.37 625
14525.51 626
14526.65 667
14527.79 675
14528.93 620
14530.07 636
14531.21 666
14532.35 631
14533.49 610
14534.63 642
14535.76 698
14536.90 665
14538.04 665
14539.18 651
14540.32 691
14541.46 674
14542.60 693
14543.74 677
14544.88 714
14546.02 696
14547.16 682
14548.30 647
14549.44 674
14550.58 684
14551.72 674
14552.86 677
14554.00 716
14555.14 742
14556.28 685
14557.42 702
14558.56 656
14559.70 668
14560.84 713
14561.98 702
14563.12 680
14564.26 728
14565.40 701
14566.54 730
14567.68 742
14568.82 718
14569.96 777
14571.11 709
14572.25 624
14573.39 698
14574.53 697
14575.67 700
14576.81 713
14577.95 718
14579.09 694
14580.23 743
14581.37 733
14582.52 759
14583.66 727
14584.80 709
14585.94 758
14587.08 798
14588.22 726
14589.36 730
14590.50 803
14591.65 794
14592.79 762
14593.93 784
14595.07 797
14596.21 793
14597.35 792
14598.50 772
14599.64 785
14600.78 772
14601.92 799
14603.06 808
14604.21 814
14605.35 730
14606.49 743
14607.63 781
14608.77 821
14609.92 774
14611.06 783
14612.20 889
14613.34 792
14614.49 864
14615.63 840
14616.77 849
14617.91 867
14619.06 838
14620.20 867
14621.34 864
14622.48 845
14623.63 887
14624.77 862
14625.91 833
14627.06 850
14628.20 887
14629.34 944
14630.48 928
14631.63 945
14632.77 969
14633.91 942
14635.06 933
14636.20 951
14637.34 950
14638.49 984
14639.63 963
14640.77 1004
14641.92 1002
14643.06 959
14644.20 941
14645.35 964
14646.49 1050
14647.64 946
14648.78 953
14649.92 942
14651.07 969
14652.21 923
14653.35 891
14654.50 871
14655.64 867
14656.79 894
14657.93 902
14659.07 808
14660.22 825
14661.36 804
14662.51 853
14663.65 788
14664.80 770
14665.94 778
14667.09 806
14668.23 799
14669.37 774
14670.52 740
14671.66 763
14672.81 786
14673.95 775
14675.10 793
14676.24 719
14677.39 705
14678.53 688
14679.68 720
14680.82 744
14681.97 675
14683.11 751
14684.26 745
14685.40 712
14686.55 735
14687.69 745
14688.84 731
14689.98 719
14691.13 674
14692.27 685
14693.42 729
14694.57 673
14695.71 689
14696.86 657
14698.00 666
14699.15 667
14700.29 669
14701.44 651
14702.59 678
14703.73 641
14704.88 681
14706.02 641
14707.17 656
14708.32 665
14709.46 664
14710.61 682
14711.75 694
14712.90 617
14714.05 656
14715.19 684
14716.34 706
14717.49 652
14718.63 663
14719.78 709
14720.93 677
14722.07 631
14723.22 622
14724.37 669
14725.51 620
14726.66 662
14727.81 636
14728.95 609
14730.10 629
14731.25 679
14732.39 634
14733.54 629
14734.69 697
14735.84 686
14736.98 686
14738.13 688
14739.28 629
14740.42 642
14741.57 610
14742.72 673
14743.87 704
14745.01 624
14746.16 637
14747.31 688
14748.46 708
14749.61 672
14750.75 652
14751.90 656
14753.05 705
14754.20 663
14755.34 650
14756.49 634
14757.64 641
14758.79 631
14759.94 614
14761.08 671
14762.23 667
14763.38 674
14764.53 690
14765.68 668
14766.83 681
14767.97 641
14769.12 618
14770.27 650
14771.42 665
14772.57 641
14773.72 665
14774.87 642
14776.01 656
14777.16 650
14778.31 648
14779.46 631
14780.61 658
14781.76 611
14782.91 651
14784.06 627
14785.21 681
14786.36 711
14787.50 628
14788.65 642
14789.80 656
14790.95 629
14792.10 696
14793.25 688
14794.40 601
14795.55 657
14796.70 628
14797.85 644
14799.00 688
14800.15 688
14801.30 695
14802.45 668
14803.60 641
14804.75 634
14805.90 687
14807.05 639
14808.20 751
14809.35 702
14810.50 676
14811.65 677
14812.80 687
14813.95 698
14815.10 715
14816.25 668
14817.40 687
14818.55 683
14819.70 675
14820.85 644
14822.00 643
14823.15 682
14824.30 649
14825.45 661
14826.60 659
14827.75 640
14828.91 632
14830.06 626
14831.21 623
14832.36 641
14833.51 651
14834.66 694
14835.81 634
14836.96 655
14838.11 653
14839.26 673
14840.42 686
14841.57 593
14842.72 586
14843.87 598
14845.02 611
14846.17 604
14847.32 607
14848.48 591
14849.63 581
14850.78 595
14851.93 593
14853.08 590
14854.23 626
14855.39 617
14856.54 595
14857.69 586
14858.84 564
14859.99 586
14861.15 596
14862.30 561
14863.45 598
14864.60 600
14865.75 580
14866.91 548
14868.06 570
14869.21 585
14870.36 554
14871.52 590
14872.67 557
14873.82 543
14874.97 590
14876.13 565
14877.28 582
14878.43 558
14879.59 532
14880.74 563
14881.89 615
14883.04 569
14884.20 541
14885.35 543
14886.50 528
14887.66 506
14888.81 544
14889.96 556
14891.12 572
14892.27 575
14893.42 575
14894.58 538
14895.73 547
14896.88 531
14898.04 527
14899.19 559
14900.34 602
14901.50 584
14902.65 535
14903.80 577
14904.96 530
14906.11 554
14907.27 555
14908.42 590
14909.57 563
14910.73 560
14911.88 613
14913.04 565
14914.19 540
14915.34 507
14916.50 593
14917.65 576
14918.81 564
14919.96 571
14921.11 557
14922.27 585
14923.42 551
14924.58 553
14925.73 582
14926.89 593
14928.04 609
14929.20 607
14930.35 569
14931.51 617
14932.66 564
14933.82 595
14934.97 693
14936.13 626
14937.28 616
14938.44 601
14939.59 607
14940.75 667
14941.90 662
14943.06 623
14944.21 612
14945.37 570
14946.52 612
14947.68 625
14948.83 646
14949.99 600
14951.14 576
14952.30 588
14953.46 656
14954.61 654
14955.77 591
14956.92 572
14958.08 647
14959.24 626
14960.39 581
14961.55 623
14962.70 646
14963.86 594
14965.02 614
14966.17 586
14967.33 565
14968.48 602
14969.64 569
14970.80 571
14971.95 564
14973.11 605
14974.27 616
14975.42 585
14976.58 586
14977.74 589
14978.89 544
14980.05 535
14981.21 572
14982.36 564
14983.52 532
14984.68 550
14985.83 525
14986.99 521
14988.15 544
14989.30 531
14990.46 561
14991.62 561
14992.77 522
14993.93 497
14995.09 522
14996.25 529
14997.40 515
14998.56 498
14999.72 536
15000.88 492
15002.03 499
15003.19 552
15004.35 493
15005.51 476
15006.66 494
15007.82 542
15008.98 472
15010.14 469
15011.30 466
15012.45 489
15013.61 531
15014.77 519
15015.93 463
15017.09 471
15018.24 515
15019.40 493
15020.56 461
15021.72 518
15022.88 511
15024.04 477
15025.19 476
15026.35 498
15027.51 461
15028.67 493
15029.83 528
15030.99 526
15032.15 474
15033.30 457
15034.46 529
15035.62 495
15036.78 464
15037.94 506
15039.10 484
15040.26 475
15041.42 492
15042.58 515
15043.73 465
15044.89 489
15046.05 517
15047.21 490
15048.37 514
15049.53 462
15050.69 529
15051.85 510
15053.01 488
15054.17 507
15055.33 517
15056.49 505
15057.65 506
15058.81 480
15059.97 518
15061.13 495
15062.29 527
15063.45 470
15064.61 426
15065.77 473
15066.93 485
15068.09 469
15069.25 465
15070.41 427
15071.57 480
15072.73 454
15073.89 455
15075.05 470
15076.21 443
15077.37 473
15078.53 511
15079.69 499
15080.85 461
15082.01 442
15083.17 460
15084.33 499
15085.49 466
15086.65 522
15087.82 483
15088.98 478
15090.14 514
15091.30 486
15092.46 454
15093.62 441
15094.78 458
15095.94 463
15097.10 465
15098.27 472
15099.43 492
15100.59 477
15101.75 449
15102.91 472
15104.07 473
15105.23 490
15106.40 461
15107.56 459
15108.72 448
15109.88 508
15111.04 494
15112.20 465
15113.37 463
15114.53 463
15115.69 487
15116.85 476
15118.01 455
15119.18 421
15120.34 482
15121.50 445
15122.66 444
15123.82 466
15124.99 495
15126.15 509
15127.31 497
15128.47 508
15129.64 460
15130.80 465
15131.96 490
15133.12 471
15134.29 439
15135.45 469
15136.61 482
15137.77 493
15138.94 523
15140.10 497
15141.26 536
15142.43 530
15143.59 430
15144.75 466
15145.92 474
15147.08 481
15148.24 515
15149.41 481
15150.57 454
15151.73 472
15152.90 490
15154.06 477
15155.22 461
15156.39 473
15157.55 484
15158.71 500
15159.88 512
15161.04 491
15162.20 496
15163.37 501
15164.53 565
15165.70 514
15166.86 469
15168.02 466
15169.19 488
15170.35 480
15171.52 461
15172.68 457
15173.84 479
15175.01 470
15176.17 476
15177.34 505
15178.50 482
15179.66 528
15180.83 520
15181.99 508
15183.16 495
15184.32 479
15185.49 506
15186.65 481
15187.82 449
15188.98 424
15190.15 498
15191.31 518
15192.48 515
15193.64 461
15194.81 508
15195.97 525
15197.14 530
15198.30 550
15199.47 520
15200.63 508
15201.80 543
15202.96 600
15204.13 609
15205.29 536
15206.46 481
15207.62 561
15208.79 541
15209.96 567
15211.12 593
15212.29 530
15213.45 492
15214.62 559
15215.78 534
15216.95 547
15218.12 540
15219.28 524
15220.45 561
15221.61 560
15222.78 549
15223.95 581
15225.11 562
15226.28 547
15227.44 594
15228.61 591
15229.78 583
15230.94 575
15232.11 628
15233.28 616
15234.44 600
15235.61 573
15236.78 559
15237.94 620
15239.11 597
15240.28 555
15241.44 555
15242.61 605
15243.78 613
15244.94 590
15246.11 617
15247.28 625
15248.44 588
15249.61 561
15250.78 600
15251.95 561
15253.11 596
15254.28 546
15255.45 581
15256.61 576
15257.78 536
15258.95 590
15260.12 569
15261.28 532
15262.45 546
15263.62 519
15264.79 537
15265.95 537
15267.12 512
15268.29 539
15269.46 530
15270.63 527
15271.79 503
15272.96 506
15274.13 558
15275.30 547
15276.47 513
15277.63 519
15278.80 509
15279.97 493
15281.14 532
15282.31 532
15283.48 503
15284.64 504
15285.81 524
15286.98 477
15288.15 494
15289.32 500
15290.49 433
15291.66 527
15292.82 498
15293.99 511
15295.16 521
15296.33 528
15297.50 466
15298.67 455
15299.84 532
15301.01 537
15302.18 529
15303.35 541
15304.51 509
15305.68 496
15306.85 518
15308.02 484
15309.19 509
15310.36 481
15311.53 486
15312.70 498
15313.87 486
15315.04 537
15316.21 552
15317.38 459
15318.55 492
15319.72 514
15320.89 504
15322.06 520
15323.23 494
15324.40 491
15325.57 487
15326.74 492
15327.91 483
15329.08 519
15330.25 530
15331.42 469
15332.59 514
15333.76 530
15334.93 520
15336.10 493
15337.27 502
15338.44 484
15339.61 476
15340.78 486
15341.95 528
15343.12 521
15344.29 492
15345.47 469
15346.64 581
15347.81 494
15348.98 472
15350.15 502
15351.32 521
15352.49 508
15353.66 518
15354.83 539
15356.00 533
15357.18 526
15358.35 529
15359.52 499
15360.69 518
15361.86 517
15363.03 502
15364.20 554
15365.38 544
15366.55 532
15367.72 494
15368.89 522
15370.06 593
15371.23 514
15372.41 494
15373.58 492
15374.75 534
15375.92 512
15377.09 492
15378.26 509
15379.44 526
15380.61 533
15381.78 515
15382.95 569
15384.13 554
15385.30 533
15386.47 498
15387.64 513
15388.82 506
15389.99 541
15391.16 542
15392.33 562
15393.51 557
15394.68 562
15395.85 549
15397.02 544
15398.20 535
15399.37 501
15400.54 523
15401.71 526
15402.89 556
15404.06 564
15405.23 520
15406.41 509
15407.58 511
15408.75 502
15409.93 512
15411.10 507
15412.27 514
15413.45 500
15414.62 492
15415.79 475
15416.97 536
15418.14 491
15419.31 554
15420.49 548
15421.66 510
15422.84 515
15424.01 501
15425.18 522
15426.36 526
15427.53 536
15428.70 516
15429.88 470
15431.05 477
15432.23 455
15433.40 490
15434.57 455
15435.75 456
15436.92 459
15438.10 520
15439.27 489
15440.45 480
15441.62 480
15442.80 512
15443.97 468
15445.14 455
15446.32 446
15447.49 495
15448.67 499
15449.84 486
15451.02 492
15452.19 486
15453.37 494
15454.54 523
15455.72 464
15456.89 463
15458.07 506
15459.24 512
15460.42 509
15461.59 506
15462.77 460
15463.94 455
15465.12 481
15466.29 467
15467.47 419
15468.65 429
15469.82 448
15471.00 475
15472.17 466
15473.35 477
15474.52 489
15475.70 479
15476.88 467
15478.05 507
15479.23 487
15480.40 523
15481.58 532
15482.76 487
15483.93 455
15485.11 474
15486.28 475
15487.46 497
15488.64 472
15489.81 453
15490.99 472
15492.16 528
15493.34 504
15494.52 487
15495.69 457
15496.87 429
15498.05 464
15499.22 442
15500.40 478
15501.58 462
15502.75 496
15503.93 515
15505.11 504
15506.28 484
15507.46 498
15508.64 503
15509.82 491
15510.99 498
15512.17 450
15513.35 537
15514.52 522
15515.70 513
15516.88 502
15518.06 512
15519.23 525
15520.41 507
15521.59 501
15522.77 499
15523.94 469
15525.12 509
15526.30 497
15527.48 533
15528.65 497
15529.83 498
15531.01 501
15532.19 465
15533.37 471
15534.54 494
15535.72 472
15536.90 483
15538.08 543
15539.26 585
15540.44 504
15541.61 502
15542.79 540
15543.97 530
15545.15 526
15546.33 551
15547.51 487
15548.68 507
15549.86 506
15551.04 537
15552.22 524
15553.40 484
15554.58 568
15555.76 524
15556.93 476
15558.11 486
15559.29 474
15560.47 539
15561.65 507
15562.83 501
15564.01 556
15565.19 574
15566.37 553
15567.55 522
15568.73 529
15569.91 534
15571.08 491
15572.26 478
15573.44 534
15574.62 565
15575.80 523
15576.98 528
15578.16 515
15579.34 509
15580.52 541
15581.70 535
15582.88 533
15584.06 545
15585.24 538
15586.42 571
15587.60 514
15588.78 561
15589.96 535
15591.14 551
15592.32 599
15593.50 586
15594.68 538
15595.86 552
15597.04 564
15598.22 555
15599.40 553
15600.58 547
15601.76 548
15602.95 584
15604.13 558
15605.31 569
15606.49 589
15607.67 598
15608.85 557
15610.03 618
15611.21 611
15612.39 585
15613.57 595
15614.75 655
15615.93 607
15617.12 602
15618.30 558
15619.48 616
15620.66 572
15621.84 595
15623.02 584
15624.20 623
15625.38 626
15626.57 622
15627.75 638
15628.93 645
15630.11 647
15631.29 659
15632.47 665
15633.66 653
15634.84 643
15636.02 666
15637.20 658
15638.38 660
15639.57 648
15640.75 677
15641.93 690
15643.11 640
15644.29 628
15645.48 658
15646.66 670
15647.84 697
15649.02 683
15650.21 791
15651.39 747
15652.57 744
15653.75 696
15654.94 734
15656.12 707
15657.30 734
15658.48 688
15659.67 700
15660.85 731
15662.03 678
15663.22 680
15664.40 738
15665.58 724
15666.76 725
15667.95 787
15669.13 720
15670.31 735
15671.50 737
15672.68 731
15673.86 673
15675.05 713
15676.23 700
15677.41 693
15678.60 752
15679.78 724
15680.96 709
15682.15 716
15683.33 693
15684.51 687
15685.70 721
15686.88 704
15688.07 747
15689.25 726
15690.43 704
15691.62 716
15692.80 768
15693.99 704
15695.17 692
15696.35 668
15697.54 681
15698.72 704
15699.91 704
15701.09 686
15702.28 645
15703.46 699
15704.64 707
15705.83 719
15707.01 717
15708.20 698
15709.38 703
15710.57 744
15711.75 759
15712.94 733
15714.12 695
15715.31 774
15716.49 772
15717.68 760
15718.86 742
15720.05 714
15721.23 738
15722.42 768
15723.60 768
15724.79 727
15725.97 761
15727.16 723
15728.34 716
15729.53 741
15730.71 773
15731.90 754
15733.08 745
15734.27 743
15735.46 721
15736.64 766
15737.83 799
15739.01 743
15740.20 707
15741.39 755
15742.57 786
15743.76 728
15744.94 747
15746.13 802
15747.31 769
15748.50 795
15749.69 782
15750.87 826
15752.06 783
15753.25 795
15754.43 774
15755.62 786
15756.81 825
15757.99 774
15759.18 819
15760.36 859
15761.55 843
15762.74 796
15763.92 830
15765.11 845
15766.30 868
15767.49 828
15768.67 766
15769.86 791
15771.05 806
15772.23 812
15773.42 745
15774.61 796
15775.79 762
15776.98 835
15778.17 769
15779.36 760
15780.54 749
15781.73 792
15782.92 741
15784.11 754
15785.29 786
15786.48 813
15787.67 742
15788.86 753
15790.04 790
15791.23 766
15792.42 735
15793.61 791
15794.79 788
15795.98 698
15797.17 752
15798.36 712
15799.55 719
15800.73 670
15801.92 645
15803.11 690
15804.30 662
15805.49 664
15806.68 686
15807.86 664
15809.05 693
15810.24 694
15811.43 686
15812.62 664
15813.81 680
15815.00 656
15816.18 659
15817.37 694
15818.56 655
15819.75 628
15820.94 611
15822.13 626
15823.32 649
15824.51 615
15825.70 620
15826.88 639
15828.07 679
15829.26 622
15830.45 610
15831.64 650
15832.83 636
15834.02 642
15835.21 643
15836.40 652
15837.59 652
15838.78 631
15839.97 679
15841.16 627
15842.35 561
15843.54 623
15844.73 657
15845.92 622
15847.11 652
15848.30 663
15849.49 665
15850.68 650
15851.87 590
15853.06 613
15854.25 601
15855.44 590
15856.63 636
15857.82 613
15859.01 652
15860.20 664
15861.39 663
15862.58 666
15863.77 657
15864.96 669
15866.15 653
15867.34 612
15868.53 590
15869.72 602
15870.91 630
15872.10 634
15873.29 642
15874.48 634
15875.68 634
15876.87 636
15878.06 601
15879.25 622
15880.44 664
15881.63 650
15882.82 610
15884.01 684
15885.20 627
15886.40 620
15887.59 645
15888.78 598
15889.97 605
15891.16 600
15892.35 668
15893.54 686
15894.74 683
15895.93 625
15897.12 666
15898.31 702
15899.50 682
15900.70 602
15901.89 649
15903.08 628
15904.27 668
15905.46 675
15906.66 683
15907.85 689
15909.04 703
15910.23 714
15911.42 700
15912.62 683
15913.81 699
15915.00 727
15916.19 721
15917.39 636
15918.58 682
15919.77 738
15920.96 686
15922.16 682
15923.35 699
15924.54 666
15925.73 757
15926.93 700
15928.12 671
15929.31 687
15930.51 649
15931.70 731
15932.89 691
15934.09 719
15935.28 697
15936.47 685
15937.67 616
15938.86 706
15940.05 724
15941.25 693
15942.44 694
15943.63 726
15944.83 652
15946.02 650
15947.21 692
15948.41 661
15949.60 652
15950.79 615
15951.99 672
15953.18 650
15954.38 670
15955.57 627
15956.76 576
15957.96 639
15959.15 630
15960.35 634
15961.54 600
15962.73 610
15963.93 648
15965.12 562
15966.32 583
15967.51 532
15968.71 549
15969.90 560
15971.09 540
15972.29 530
15973.48 561
15974.68 546
15975.87 525
15977.07 485
15978.26 515
15979.46 554
15980.65 531
15981.85 533
15983.04 523
15984.24 462
15985.43 505
15986.63 535
15987.82 503
15989.02 513
15990.21 498
15991.41 538
15992.60 527
15993.80 517
15994.99 518
15996.19 541
15997.39 523
15998.58 524
15999.78 484
16000.97 489
16002.17 541
16003.36 483
16004.56 475
16005.76 459
16006.95 449
16008.15 507
16009.34 560
16010.54 501
16011.73 491
16012.93 465
16014.13 515
16015.32 466
16016.52 455
16017.72 463
16018.91 468
16020.11 466
16021.30 525
16022.50 480
16023.70 461
16024.89 455
16026.09 481
16027.29 490
16028.48 437
16029.68 470
16030.88 499
16032.07 481
16033.27 454
16034.47 484
16035.67 491
16036.86 463
16038.06 426
16039.26 472
16040.45 512
16041.65 487
16042.85 447
16044.04 475
16045.24 484
16046.44 479
16047.64 463
16048.83 481
16050.03 520
16051.23 483
16052.43 443
16053.62 409
16054.82 466
16056.02 501
16057.22 506
16058.42 431
16059.61 413
16060.81 449
16062.01 499
16063.21 484
16064.41 481
16065.60 477
16066.80 451
16068.00 421
16069.20 459
16070.40 464
16071.59 474
16072.79 447
16073.99 432
16075.19 464
16076.39 442
16077.59 452
16078.78 454
16079.98 410
16081.18 407
16082.38 433
16083.58 489
16084.78 426
16085.98 402
16087.18 441
16088.37 481
16089.57 455
16090.77 432
16091.97 441
16093.17 443
16094.37 468
16095.57 451
16096.77 428
16097.97 473
16099.17 404
16100.37 434
16101.57 413
16102.77 429
16103.96 406
16105.16 484
16106.36 463
16107.56 417
16108.76 437
16109.96 445
16111.16 445
16112.36 411
16113.56 424
16114.76 476
16115.96 483
16117.16 466
16118.36 457
16119.56 432
16120.76 400
16121.96 439
16123.16 432
16124.36 418
16125.56 432
16126.76 412
16127.96 413
16129.16 398
16130.37 402
16131.57 402
16132.77 460
16133.97 361
16135.17 395
16136.37 407
16137.57 398
16138.77 414
16139.97 442
16141.17 392
16142.37 400
16143.57 390
16144.77 389
16145.98 425
16147.18 434
16148.38 404
16149.58 406
16150.78 414
16151.98 458
16153.18 430
16154.38 463
16155.59 413
16156.79 413
16157.99 388
16159.19 408
16160.39 386
16161.59 380
16162.80 407
16164.00 418
16165.20 440
16166.40 448
16167.60 402
16168.80 426
16170.01 402
16171.21 384
16172.41 411
16173.61 401
16174.81 395
16176.02 419
16177.22 446
16178.42 429
16179.62 393
16180.83 403
16182.03 406
16183.23 393
16184.43 386
16185.64 369
16186.84 378
16188.04 406
16189.24 427
16190.45 433
16191.65 400
16192.85 424
16194.06 430
16195.26 408
16196.46 413
16197.66 395
16198.87 378
16200.07 434
16201.27 418
16202.48 398
16203.68 375
16204.88 404
16206.09 412
16207.29 445
16208.49 430
16209.70 387
16210.90 441
16212.10 414
16213.31 412
16214.51 410
16215.71 427
16216.92 412
16218.12 363
16219.33 367
16220.53 392
16221.73 379
16222.94 421
16224.14 412
16225.35 426
16226.55 402
16227.75 395
16228.96 427
16230.16 393
16231.37 418
16232.57 398
16233.77 448
16234.98 443
16236.18 433
16237.39 471
16238.59 424
16239.80 416
16241.00 456
16242.21 401
16243.41 424
16244.62 438
16245.82 405
16247.03 385
16248.23 409
16249.44 467
16250.64 426
16251.85 434
16253.05 392
16254.26 413
16255.46 435
16256.67 464
16257.87 424
16259.08 404
16260.28 454
16261.49 468
16262.69 444
16263.90 467
16265.10 458
16266.31 387
16267.51 434
16268.72 399
16269.93 407
16271.13 420
16272.34 431
16273.54 440
16274.75 451
16275.96 443
16277.16 433
16278.37 421
16279.57 460
16280.78 479
16281.99 490
16283.19 450
16284.40 470
16285.60 459
16286.81 475
16288.02 417
16289.22 431
16290.43 407
16291.64 409
16292.84 429
16294.05 421
16295.26 439
16296.46 421
16297.67 439
16298.88 456
16300.08 483
16301.29 460
16302.50 451
16303.70 491
16304.91 470
16306.12 463
16307.32 436
16308.53 445
16309.74 499
16310.95 462
16312.15 477
16313.36 435
16314.57 452
16315.78 408
16316.98 451
16318.19 426
16319.40 468
16320.61 444
16321.81 450
16323.02 466
16324.23 409
16325.44 460
16326.64 451
16327.85 480
16329.06 479
16330.27 450
16331.48 455
16332.68 446
16333.89 453
16335.10 404
16336.31 430
16337.52 460
16338.72 421
16339.93 408
16341.14 437
16342.35 414
16343.56 426
16344.77 412
16345.98 419
16347.18 396
16348.39 392
16349.60 424
16350.81 402
16352.02 422
16353.23 409
16354.44 378
16355.65 412
16356.85 420
16358.06 422
16359.27 390
16360.48 393
16361.69 424
16362.90 377
16364.11 393
16365.32 387
16366.53 384
16367.74 406
16368.95 364
16370.16 395
16371.36 427
16372.57 416
16373.78 397
16374.99 380
16376.20 400
16377.41 402
16378.62 384
16379.83 399
16381.04 377
16382.25 400
16383.46 392
16384.67 371
16385.88 371
16387.09 406
16388.30 336
16389.51 368
16390.72 403
16391.93 347
16393.14 395
16394.35 371
16395.56 383
16396.77 420
16397.98 412
16399.19 345
16400.41 379
16401.62 415
16402.83 402
16404.04 367
16405.25 327
16406.46 381
16407.67 371
16408.88 363
16410.09 358
16411.30 357
16412.51 390
16413.72 388
16414.94 380
16416.15 361
16417.36 362
16418.57 365
16419.78 410
16420.99 367
16422.20 354
16423.41 345
16424.63 362
16425.84 370
16427.05 377
16428.26 366
16429.47 382
16430.68 376
16431.90 357
16433.11 371
16434.32 386
16435.53 398
16436.74 385
16437.95 379
16439.17 354
16440.38 312
16441.59 341
16442.80 395
16444.01 349
16445.23 338
16446.44 335
16447.65 388
16448.86 337
16450.08 369
16451.29 394
16452.50 358
16453.71 366
16454.93 387
16456.14 391
16457.35 385
16458.56 374
16459.78 332
16460.99 354
16462.20 374
16463.42 349
16464.63 380
16465.84 390
16467.05 359
16468.27 363
16469.48 368
16470.69 353
16471.91 390
16473.12 402
16474.33 317
16475.55 342
16476.76 368
16477.97 418
16479.19 383
16480.40 337
16481.61 367
16482.83 372
16484.04 376
16485.25 390
16486.47 384
16487.68 373
16488.90 401
16490.11 384
16491.32 388
16492.54 352
16493.75 371
16494.97 383
16496.18 351
16497.39 346
16498.61 345
16499.82 349
16501.04 316
16502.25 368
16503.47 378
16504.68 323
16505.89 387
16507.11 376
16508.32 377
16509.54 354
16510.75 351
16511.97 377
16513.18 350
16514.40 354
16515.61 365
16516.83 345
16518.04 349
16519.26 356
16520.47 347
16521.69 348
16522.90 354
16524.12 382
16525.33 380
16526.55 362
16527.76 357
16528.98 372
16530.19 378
16531.41 365
16532.62 411
16533.84 375
16535.05 372
16536.27 399
16537.49 342
16538.70 369
16539.92 387
16541.13 390
16542.35 375
16543.56 357
16544.78 329
16546.00 400
16547.21 349
16548.43 375
16549.64 384
16550.86 392
16552.08 388
16553.29 374
16554.51 369
16555.73 347
16556.94 384
16558.16 408
16559.37 397
16560.59 399
16561.81 389
16563.02 396
16564.24 388
16565.46 417
16566.67 390
16567.89 380
16569.11 364
16570.32 408
16571.54 387
16572.76 384
16573.98 390
16575.19 413
16576.41 420
16577.63 417
16578.84 417
16580.06 414
16581.28 387
16582.50 418
16583.71 373
16584.93 402
16586.15 430
16587.36 443
16588.58 423
16589.80 407
16591.02 405
16592.24 428
16593.45 446
16594.67 417
16595.89 433
16597.11 421
16598.32 421
16599.54 428
16600.76 450
16601.98 419
16603.20 402
16604.41 406
16605.63 439
16606.85 401
16608.07 444
16609.29 408
16610.51 408
16611.72 427
16612.94 410
16614.16 386
16615.38 407
16616.60 384
16617.82 379
16619.03 423
16620.25 391
16621.47 402
16622.69 399
16623.91 413
16625.13 415
16626.35 373
16627.57 384
16628.79 411
16630.00 380
16631.22 377
16632.44 374
16633.66 349
16634.88 366
16636.10 353
16637.32 373
16638.54 354
16639.76 378
16640.98 386
16642.20 405
16643.42 372
16644.64 385
16645.86 383
16647.08 411
16648.30 353
16649.51 333
16650.73 339
16651.95 340
16653.17 364
16654.39 353
16655.61 375
16656.83 347
16658.05 311
16659.27 312
16660.49 375
16661.71 400
16662.93 394
16664.16 379
16665.38 408
16666.60 361
16667.82 370
16669.04 357
16670.26 350
16671.48 319
16672.70 333
16673.92 386
16675.14 353
16676.36 374
16677.58 340
16678.80 338
16680.02 343
16681.24 351
16682.46 355
16683.69 368
16684.91 327
16686.13 355
16687.35 398
16688.57 376
16689.79 364
16691.01 367
16692.23 364
16693.46 351
16694.68 323
16695.90 332
16697.12 346
16698.34 334
16699.56 375
16700.78 357
16702.01 328
16703.23 327
16704.45 362
16705.67 401
16706.89 364
16708.12 384
16709.34 394
16710.56 411
16711.78 367
16713.00 334
16714.23 329
16715.45 352
16716.67 349
16717.89 374
16719.11 395
16720.34 368
16721.56 371
16722.78 337
16724.00 352
16725.23 377
16726.45 373
16727.67 341
16728.89 374
16730.12 391
16731.34 325
16732.56 324
16733.79 338
16735.01 319
16736.23 349
16737.45 373
16738.68 410
16739.90 391
16741.12 332
16742.35 385
16743.57 332
16744.79 333
16746.02 360
16747.24 331
16748.46 350
16749.69 371
16750.91 375
16752.13 398
16753.36 338
16754.58 337
16755.80 354
16757.03 350
16758.25 335
16759.48 374
16760.70 365
16761.92 365
16763.15 345
16764.37 327
16765.60 389
16766.82 375
16768.04 348
16769.27 356
16770.49 358
16771.72 319
16772.94 352
16774.16 341
16775.39 358
16776.61 323
16777.84 372
16779.06 334
16780.29 341
16781.51 355
16782.74 367
16783.96 379
16785.19 341
16786.41 325
16787.64 357
16788.86 360
16790.09 324
16791.31 340
16792.54 363
16793.76 357
16794.99 345
16796.21 363
16797.44 343
16798.66 373
16799.89 343
16801.11 337
16802.34 361
16803.56 338
16804.79 366
16806.01 346
16807.24 364
16808.46 377
16809.69 335
16810.92 338
16812.14 389
16813.37 391
16814.59 365
16815.82 335
16817.04 329
16818.27 347
16819.50 339
16820.72 379
16821.95 327
16823.17 368
16824.40 370
16825.63 376
16826.85 369
16828.08 394
16829.31 384
16830.53 402
16831.76 391
16832.99 355
16834.21 335
16835.44 340
16836.67 377
16837.89 360
16839.12 410
16840.35 371
16841.57 351
16842.80 383
16844.03 370
16845.25 371
16846.48 326
16847.71 371
16848.93 370
16850.16 371
16851.39 389
16852.62 374
16853.84 389
16855.07 385
16856.30 380
16857.52 417
16858.75 386
16859.98 420
16861.21 425
16862.43 416
16863.66 424
16864.89 454
16866.12 442
16867.35 429
16868.57 437
16869.80 469
16871.03 420
16872.26 419
16873.48 411
16874.71 455
16875.94 464
16877.17 448
16878.40 464
16879.63 445
16880.85 419
16882.08 460
16883.31 459
16884.54 471
16885.77 475
16887.00 465
16888.22 490
16889.45 498
16890.68 459
16891.91 469
16893.14 462
16894.37 465
16895.60 447
16896.82 467
16898.05 481
16899.28 496
16900.51 500
16901.74 488
16902.97 509
16904.20 487
16905.43 517
16906.66 472
16907.89 469
16909.12 441
16910.34 442
16911.57 476
16912.80 467
16914.03 459
16915.26 500
16916.49 498
16917.72 447
16918.95 448
16920.18 486
16921.41 464
16922.64 493
16923.87 440
16925.10 436
16926.33 449
16927.56 424
16928.79 396
16930.02 420
16931.25 424
16932.48 400
16933.71 421
16934.94 364
16936.17 416
16937.40 413
16938.63 396
16939.86 421
16941.09 408
16942.32 409
16943.55 387
16944.78 370
16946.01 365
16947.24 337
16948.48 373
16949.71 386
16950.94 404
16952.17 391
16953.40 388
16954.63 343
16955.86 383
16957.09 382
16958.32 367
16959.55 366
16960.79 375
16962.02 399
16963.25 394
16964.48 342
16965.71 351
16966.94 378
16968.17 383
16969.40 364
16970.64 379
16971.87 309
16973.10 352
16974.33 397
16975.56 394
16976.79 360
16978.03 368
16979.26 373
16980.49 384
16981.72 335
16982.95 355
16984.19 352
16985.42 353
16986.65 342
16987.88 360
16989.11 371
16990.35 331
16991.58 332
16992.81 394
16994.04 368
16995.28 358
16996.51 340
16997.74 373
16998.97 336
17000.21 379
17001.44 350
17002.67 323
17003.90 365
17005.14 379
17006.37 350
17007.60 370
17008.84 375
17010.07 353
17011.30 353
17012.53 341
17013.77 345
17015.00 353
17016.23 387
17017.47 373
17018.70 352
17019.93 392
17021.17 378
17022.40 392
17023.63 352
17024.87 357
17026.10 369
17027.33 353
17028.57 350
17029.80 352
17031.04 365
17032.27 368
17033.50 358
17034.74 376
17035.97 323
17037.20 355
17038.44 362
17039.67 386
17040.91 377
17042.14 380
17043.37 344
17044.61 330
17045.84 327
17047.08 284
17048.31 303
17049.55 314
17050.78 317
17052.02 332
17053.25 345
17054.48 366
17055.72 342
17056.95 355
17058.19 365
17059.42 360
17060.66 345
17061.89 344
17063.13 312
17064.36 296
17065.60 334
17066.83 339
17068.07 307
17069.30 307
17070.54 299
17071.77 328
17073.01 354
17074.24 330
17075.48 299
17076.71 311
17077.95 311
17079.19 293
17080.42 340
17081.66 351
17082.89 334
17084.13 332
17085.36 368
17086.60 327
17087.83 352
17089.07 332
17090.31 321
17091.54 317
17092.78 338
17094.01 333
17095.25 328
17096.49 313
17097.72 291
17098.96 305
17100.19 341
17101.43 347
17102.67 309
17103.90 323
17105.14 270
17106.38 288
17107.61 286
17108.85 288
17110.09 295
17111.32 275
17112.56 318
17113.80 281
17115.03 279
17116.27 292
17117.51 344
17118.74 298
17119.98 314
17121.22 302
17122.45 295
17123.69 301
17124.93 292
17126.17 328
17127.40 310
17128.64 309
17129.88 295
17131.12 305
17132.35 273
17133.59 275
17134.83 270
17136.07 308
17137.30 330
17138.54 300
17139.78 298
17141.02 307
17142.25 319
17143.49 261
17144.73 295
17145.97 301
17147.20 270
17148.44 271
17149.68 276
17150.92 312
17152.16 285
17153.40 306
17154.63 299
17155.87 281
17157.11 257
17158.35 322
17159.59 280
17160.83 291
17162.06 363
17163.30 316
17164.54 283
17165.78 296
17167.02 265
17168.26 285
17169.50 270
17170.73 312
17171.97 336
17173.21 300
17174.45 309
17175.69 297
17176.93 272
17178.17 322
17179.41 298
17180.65 281
17181.89 291
17183.12 292
17184.36 293
17185.60 303
17186.84 298
17188.08 269
17189.32 256
17190.56 280
17191.80 327
17193.04 317
17194.28 263
17195.52 266
17196.76 253
17198.00 266
17199.24 274
17200.48 314
17201.72 290
17202.96 273
17204.20 271
17205.44 257
17206.68 277
17207.92 295
17209.16 279
17210.40 274
17211.64 283
17212.88 285
17214.12 259
17215.36 291
17216.60 298
17217.84 309
17219.08 255
17220.32 251
17221.56 286
17222.80 257
17224.04 233
17225.29 271
17226.53 240
17227.77 310
17229.01 298
17230.25 271
17231.49 283
17232.73 263
17233.97 276
17235.21 259
17236.45 293
17237.70 294
17238.94 278
17240.18 297
17241.42 250
17242.66 286
17243.90 250
17245.14 234
17246.39 275
17247.63 252
17248.87 258
17250.11 281
17251.35 320
17252.59 277
17253.84 285
17255.08 260
17256.32 278
17257.56 278
17258.80 285
17260.05 286
17261.29 291
17262.53 265
17263.77 288
17265.01 247
17266.26 263
17267.50 259
17268.74 277
17269.98 248
17271.23 241
17272.47 295
17273.71 307
17274.95 277
17276.20 279
17277.44 286
17278.68 266
17279.92 275
17281.17 276
17282.41 251
17283.65 288
17284.90 317
17286.14 289
17287.38 285
17288.62 320
17289.87 325
17291.11 293
17292.35 293
17293.60 251
17294.84 257
17296.08 302
17297.33 300
17298.57 262
17299.81 275
17301.06 299
17302.30 275
17303.54 295
17304.79 293
17306.03 271
17307.28 265
17308.52 282
17309.76 271
17311.01 256
17312.25 289
17313.49 245
17314.74 263
17315.98 257
17317.23 290
17318.47 265
17319.72 262
17320.96 277
17322.20 255
17323.45 277
17324.69 271
17325.94 275
17327.18 259
17328.43 284
17329.67 274
17330.91 310
17332.16 266
17333.40 247
17334.65 240
17335.89 261
17337.14 264
17338.38 254
17339.63 278
17340.87 260
17342.12 257
17343.36 264
17344.61 274
17345.85 262
17347.10 259
17348.34 262
17349.59 300
17350.83 261
17352.08 253
17353.33 274
17354.57 267
17355.82 267
17357.06 273
17358.31 255
17359.55 288
17360.80 286
17362.04 248
17363.29 302
17364.54 278
17365.78 269
17367.03 267
17368.27 298
17369.52 240
17370.77 302
17372.01 263
17373.26 282
17374.50 283
17375.75 255
17377.00 278
17378.24 274
17379.49 268
17380.74 293
17381.98 274
17383.23 283
17384.47 278
17385.72 275
17386.97 297
17388.21 274
17389.46 308
17390.71 278
17391.95 316
17393.20 272
17394.45 256
17395.70 258
17396.94 270
17398.19 291
17399.44 270
17400.68 281
17401.93 258
17403.18 259
17404.42 249
17405.67 292
17406.92 259
17408.17 301
17409.41 267
17410.66 266
17411.91 273
17413.16 274
17414.40 247
17415.65 246
17416.90 250
17418.15 256
17419.40 276
17420.64 266
17421.89 284
17423.14 271
17424.39 266
17425.63 261
17426.88 306
17428.13 269
17429.38 256
17430.63 276
17431.88 285
17433.12 282
17434.37 267
17435.62 282
17436.87 269
17438.12 261
17439.37 263
17440.61 275
17441.86 272
17443.11 311
17444.36 262
17445.61 281
17446.86 272
17448.11 276
17449.36 283
17450.60 264
17451.85 297
17453.10 302
17454.35 271
17455.60 294
17456.85 311
17458.10 265
17459.35 335
17460.60 319
17461.85 295
17463.10 265
17464.34 288
17465.59 295
17466.84 295
17468.09 265
17469.34 283
17470.59 308
17471.84 301
17473.09 288
17474.34 290
17475.59 328
17476.84 276
17478.09 310
17479.34 280
17480.59 283
17481.84 274
17483.09 306
17484.34 287
17485.59 258
17486.84 293
17488.09 315
17489.34 316
17490.59 296
17491.84 300
17493.09 276
17494.34 312
17495.59 340
17496.84 323
17498.10 268
17499.35 287
17500.60 306
17501.85 307
17503.10 279
17504.35 273
17505.60 269
17506.85 279
17508.10 277
17509.35 274
17510.60 283
17511.86 313
17513.11 292
17514.36 272
17515.61 310
17516.86 294
17518.11 290
17519.36 312
17520.61 325
17521.87 287
17523.12 264
17524.37 292
17525.62 282
17526.87 294
17528.12 284
17529.38 304
17530.63 314
17531.88 305
17533.13 312
17534.38 324
17535.63 337
17536.89 320
17538.14 289
17539.39 289
17540.64 315
17541.89 329
17543.15 313
17544.40 318
17545.65 332
17546.90 313
17548.16 296
17549.41 309
17550.66 281
17551.91 319
17553.17 319
17554.42 301
17555.67 325
17556.92 313
17558.18 324
17559.43 298
17560.68 332
17561.94 278
17563.19 285
17564.44 314
17565.69 324
17566.95 388
17568.20 303
17569.45 313
17570.71 298
17571.96 325
17573.21 288
17574.47 305
17575.72 365
17576.97 338
17578.23 306
17579.48 311
17580.73 319
17581.99 329
17583.24 349
17584.50 353
17585.75 337
17587.00 335
17588.26 318
17589.51 312
17590.76 321
17592.02 315
17593.27 334
17594.53 328
17595.78 319
17597.04 341
17598.29 326
17599.54 334
17600.80 322
17602.05 303
17603.31 323
17604.56 312
17605.82 321
17607.07 298
17608.32 270
17609.58 296
17610.83 311
17612.09 304
17613.34 330
17614.60 363
17615.85 373
17617.11 340
17618.36 281
17619.62 309
17620.87 306
17622.13 336
17623.38 338
17624.64 346
17625.89 311
17627.15 299
17628.40 294
17629.66 328
17630.91 327
17632.17 319
17633.43 337
17634.68 388
17635.94 322
17637.19 281
17638.45 318
17639.70 310
17640.96 290
17642.21 310
17643.47 323
17644.73 266
17645.98 303
17647.24 307
17648.49 318
17649.75 282
17651.01 276
17652.26 286
17653.52 272
17654.77 311
17656.03 281
17657.29 292
17658.54 314
17659.80 294
17661.06 291
17662.31 269
17663.57 304
17664.83 308
17666.08 273
17667.34 265
17668.60 267
17669.85 279
17671.11 277
17672.37 283
17673.62 283
17674.88 268
17676.14 293
17677.39 300
17678.65 281
17679.91 247
17681.17 288
17682.42 280
17683.68 303
17684.94 286
17686.19 284
17687.45 265
17688.71 266
17689.97 268
17691.22 298
17692.48 284
17693.74 273
17695.00 288
17696.26 283
17697.51 256
17698.77 289
17700.03 273
17701.29 270
17702.54 266
17703.80 283
17705.06 285
17706.32 261
17707.58 277
17708.83 242
17710.09 260
17711.35 275
17712.61 258
17713.87 269
17715.13 290
17716.38 295
17717.64 268
17718.90 289
17720.16 270
17721.42 254
17722.68 267
17723.94 278
17725.19 311
17726.45 263
17727.71 279
17728.97 250
17730.23 269
17731.49 279
17732.75 257
17734.01 271
17735.27 255
17736.53 280
17737.78 295
17739.04 260
17740.30 268
17741.56 272
17742.82 275
17744.08 263
17745.34 267
17746.60 297
17747.86 285
17749.12 269
17750.38 303
17751.64 289
17752.90 284
17754.16 263
17755.42 284
17756.68 278
17757.94 241
17759.20 240
17760.46 251
17761.72 262
17762.98 251
17764.24 266
17765.50 277
17766.76 272
17768.02 279
17769.28 233
17770.54 245
17771.80 281
17773.06 257
17774.32 286
17775.58 282
17776.84 309
17778.10 309
17779.36 262
17780.62 258
17781.88 307
17783.15 325
17784.41 251
17785.67 262
17786.93 267
17788.19 274
17789.45 285
17790.71 288
17791.97 266
17793.23 286
17794.49 251
17795.76 262
17797.02 257
17798.28 302
17799.54 238
17800.80 272
17802.06 231
17803.32 231
17804.59 223
17805.85 254
17807.11 263
17808.37 283
17809.63 289
17810.89 295
17812.16 281
17813.42 242
17814.68 237
17815.94 243
17817.20 256
17818.47 274
17819.73 256
17820.99 253
17822.25 266
17823.51 282
17824.78 271
17826.04 230
17827.30 257
17828.56 254
17829.83 265
17831.09 248
17832.35 269
17833.61 264
17834.88 229
17836.14 233
17837.40 250
17838.67 269
17839.93 284
17841.19 255
17842.45 250
17843.72 243
17844.98 247
17846.24 245
17847.51 251
17848.77 277
17850.03 268
17851.30 266
17852.56 265
17853.82 262
17855.09 229
17856.35 247
17857.61 264
17858.88 254
17860.14 254
17861.40 229
17862.67 289
17863.93 277
17865.19 219
17866.46 265
17867.72 222
17868.99 250
17870.25 252
17871.51 222
17872.78 209
17874.04 260
17875.31 262
17876.57 249
17877.83 250
17879.10 256
17880.36 267
17881.63 284
17882.89 268
17884.15 239
17885.42 231
17886.68 236
17887.95 275
17889.21 231
17890.48 261
17891.74 227
17893.01 245
17894.27 260
17895.54 257
17896.80 241
17898.07 235
17899.33 236
17900.60 249
17901.86 235
17903.13 243
17904.39 249
17905.66 235
17906.92 243
17908.19 223
17909.45 244
17910.72 229
17911.98 250
17913.25 248
17914.51 249
17915.78 229
17917.05 237
17918.31 224
17919.58 246
17920.84 242
17922.11 226
17923.37 220
17924.64 220
17925.91 228
17927.17 255
17928.44 231
17929.70 189
17930.97 213
17932.24 250
17933.50 253
17934.77 196
17936.03 245
17937.30 257
17938.57 243
17939.83 236
17941.10 251
17942.37 253
17943.63 248
17944.90 230
17946.17 261
17947.43 223
17948.70 213
17949.97 242
17951.23 238
17952.50 225
17953.77 220
17955.03 235
17956.30 251
17957.57 226
17958.83 240
17960.10 246
17961.37 246
17962.64 235
17963.90 251
17965.17 228
17966.44 248
17967.70 218
17968.97 243
17970.24 227
17971.51 195
17972.77 233
17974.04 233
17975.31 200
17976.58 240
17977.85 236
17979.11 225
17980.38 234
17981.65 215
17982.92 238
17984.18 240
17985.45 263
17986.72 244
17987.99 235
17989.26 225
17990.52 222
17991.79 229
17993.06 227
17994.33 225
17995.60 246
17996.87 223
17998.13 259
17999.40 251
18000.67 222
18001.94 230
18003.21 218
18004.48 253
18005.75 251
18007.02 219
18008.28 216
18009.55 215
18010.82 196
18012.09 244
18013.36 217
18014.63 248
18015.90 216
18017.17 220
18018.44 219
18019.71 215
18020.97 198
18022.24 224
18023.51 235
18024.78 217
18026.05 234
18027.32 258
18028.59 214
18029.86 228
18031.13 252
18032.40 247
18033.67 208
18034.94 241
18036.21 250
18037.48 230
18038.75 223
18040.02 207
18041.29 238
18042.56 235
18043.83 214
18045.10 217
18046.37 246
18047.64 231
18048.91 246
18050.18 257
18051.45 217
18052.72 233
18053.99 260
18055.26 240
18056.53 218
18057.80 220
18059.07 224
18060.34 210
18061.61 244
18062.88 242
18064.16 195
18065.43 201
18066.70 260
18067.97 246
18069.24 218
18070.51 244
18071.78 247
18073.05 211
18074.32 255
18075.59 234
18076.87 205
18078.14 224
18079.41 240
18080.68 244
18081.95 215
18083.22 208
18084.49 258
18085.77 239
18087.04 234
18088.31 251
18089.58 255
18090.85 235
18092.12 247
18093.40 186
18094.67 221
18095.94 228
18097.21 243
18098.48 248
18099.76 256
18101.03 200
18102.30 219
18103.57 226
18104.84 226
18106.12 236
18107.39 222
18108.66 242
18109.93 263
18111.21 228
18112.48 240
18113.75 235
18115.02 229
18116.30 231
18117.57 230
18118.84 227
18120.11 246
18121.39 226
18122.66 220
18123.93 238
18125.21 222
18126.48 240
18127.75 222
18129.02 209
18130.30 219
18131.57 238
18132.84 269
18134.12 245
18135.39 231
18136.66 232
18137.94 232
18139.21 272
18140.48 242
18141.76 226
18143.03 217
18144.31 240
18145.58 244
18146.85 227
18148.13 245
18149.40 247
18150.67 254
18151.95 218
18153.22 224
18154.50 209
18155.77 222
18157.04 224
18158.32 237
18159.59 226
18160.87 256
18162.14 207
18163.41 209
18164.69 235
18165.96 207
18167.24 199
18168.51 227
18169.79 231
18171.06 221
18172.34 205
18173.61 229
18174.89 250
18176.16 247
18177.43 243
18178.71 235
18179.98 233
18181.26 232
18182.53 218
18183.81 239
18185.08 212
18186.36 238
18187.63 267
18188.91 263
18190.18 250
18191.46 225
18192.74 198
18194.01 251
18195.29 264
18196.56 248
18197.84 217
18199.11 270
18200.39 227
18201.66 262
18202.94 250
18204.22 247
18205.49 223
18206.77 249
18208.04 277
18209.32 236
18210.59 229
18211.87 239
18213.15 288
18214.42 246
18215.70 247
18216.97 231
18218.25 236
18219.53 234
18220.80 246
18222.08 248
18223.36 218
18224.63 241
18225.91 261
18227.19 262
18228.46 242
18229.74 252
18231.02 270
18232.29 248
18233.57 217
18234.85 247
18236.12 230
18237.40 253
18238.68 235
18239.95 204
18241.23 213
18242.51 239
18243.78 237
18245.06 228
18246.34 235
18247.62 242
18248.89 251
18250.17 230
18251.45 235
18252.73 240
18254.00 255
18255.28 272
18256.56 275
18257.84 224
18259.11 254
18260.39 297
18261.67 249
18262.95 233
18264.22 228
18265.50 211
18266.78 230
18268.06 264
18269.34 222
18270.61 208
18271.89 241
18273.17 274
18274.45 251
18275.73 231
18277.01 244
18278.28 216
18279.56 221
18280.84 240
18282.12 245
18283.40 249
18284.68 237
18285.95 246
18287.23 229
18288.51 199
18289.79 254
18291.07 240
18292.35 238
18293.63 245
18294.91 211
18296.19 226
18297.46 249
18298.74 249
18300.02 232
18301.30 207
18302.58 248
18303.86 248
18305.14 222
18306.42 212
18307.70 230
18308.98 223
18310.26 218
18311.54 247
18312.82 227
18314.10 214
18315.37 226
18316.65 231
18317.93 270
18319.21 263
18320.49 240
18321.77 217
18323.05 232
18324.33 226
18325.61 198
18326.89 234
18328.17 238
18329.45 220
18330.73 231
18332.01 227
18333.29 232
18334.57 218
18335.86 229
18337.14 237
18338.42 251
18339.70 258
18340.98 245
18342.26 253
18343.54 230
18344.82 260
18346.10 275
18347.38 250
18348.66 198
18349.94 233
18351.22 210
18352.50 203
18353.78 218
18355.07 227
18356.35 245
18357.63 266
18358.91 241
18360.19 232
18361.47 238
18362.75 257
18364.03 270
18365.32 233
18366.60 238
18367.88 243
18369.16 240
18370.44 254
18371.72 234
18373.00 195
18374.29 268
18375.57 246
18376.85 232
18378.13 238
18379.41 213
18380.70 235
18381.98 236
18383.26 246
18384.54 226
18385.82 232
18387.11 254
18388.39 242
18389.67 247
18390.95 236
18392.23 230
18393.52 273
18394.80 244
18396.08 224
18397.36 257
18398.65 252
18399.93 265
18401.21 214
18402.50 224
18403.78 211
18405.06 230
18406.34 214
18407.63 227
18408.91 222
18410.19 257
18411.48 222
18412.76 231
18414.04 234
18415.32 235
18416.61 236
18417.89 236
18419.17 238
18420.46 219
18421.74 237
18423.02 255
18424.31 272
18425.59 213
18426.87 223
18428.16 233
18429.44 228
18430.73 237
18432.01 202
18433.29 220
18434.58 242
18435.86 231
18437.14 236
18438.43 217
18439.71 219
18441.00 244
18442.28 230
18443.56 235
18444.85 207
18446.13 233
18447.42 212
18448.70 193
18449.99 253
18451.27 262
18452.56 250
18453.84 218
18455.12 229
18456.41 230
18457.69 265
18458.98 230
18460.26 232
18461.55 210
18462.83 268
18464.12 265
18465.40 223
18466.69 220
18467.97 230
18469.26 243
18470.54 266
18471.83 247
18473.11 205
18474.40 194
18475.68 249
18476.97 242
18478.25 270
18479.54 227
18480.82 241
18482.11 249
18483.40 213
18484.68 244
18485.97 213
18487.25 241
18488.54 228
18489.82 235
18491.11 228
18492.39 216
18493.68 253
18494.97 248
18496.25 236
18497.54 219
18498.82 231
18500.11 258
18501.40 234
18502.68 228
18503.97 232
18505.26 225
18506.54 225
18507.83 231
18509.11 247
18510.40 221
18511.69 207
18512.97 236
18514.26 220
18515.55 200
18516.83 235
18518.12 213
18519.41 223
18520.69 223
18521.98 241
18523.27 235
18524.56 225
18525.84 232
18527.13 231
18528.42 213
18529.70 260
18530.99 249
18532.28 240
18533.57 217
18534.85 226
18536.14 289
18537.43 252
18538.71 212
18540.00 253
18541.29 237
18542.58 232
18543.86 267
18545.15 256
18546.44 232
18547.73 258
18549.02 257
18550.30 228
18551.59 233
18552.88 232
18554.17 207
18555.46 232
18556.74 217
18558.03 245
18559.32 251
18560.61 255
18561.90 260
18563.18 254
18564.47 242
18565.76 257
18567.05 251
18568.34 258
18569.63 242
18570.92 229
18572.20 261
18573.49 254
18574.78 269
18576.07 244
18577.36 251
18578.65 232
18579.94 235
18581.23 261
18582.51 228
18583.80 248
18585.09 280
18586.38 267
18587.67 268
18588.96 265
18590.25 265
18591.54 286
18592.83 265
18594.12 240
18595.41 285
18596.70 264
18597.99 220
18599.28 264
18600.57 245
18601.85 235
18603.14 262
18604.43 288
18605.72 261
18607.01 262
18608.30 266
18609.59 265
18610.88 270
18612.17 287
18613.46 310
18614.75 300
18616.04 278
18617.33 266
18618.62 311
18619.91 303
18621.20 266
18622.50 257
18623.79 271
18625.08 280
18626.37 290
18627.66 260
18628.95 262
18630.24 303
18631.53 290
18632.82 265
18634.11 288
18635.40 290
18636.69 281
18637.98 292
18639.27 261
18640.57 280
18641.86 267
18643.15 253
18644.44 277
18645.73 246
18647.02 269
18648.31 259
18649.60 283
18650.89 262
18652.19 259
18653.48 266
18654.77 271
18656.06 258
18657.35 243
18658.64 261
18659.94 261
18661.23 252
18662.52 274
18663.81 234
18665.10 233
18666.39 272
18667.69 258
18668.98 267
18670.27 229
18671.56 276
18672.85 260
18674.15 250
18675.44 247
18676.73 249
18678.02 264
18679.32 262
18680.61 250
18681.90 249
18683.19 225
18684.49 251
18685.78 273
18687.07 268
18688.36 230
18689.66 237
18690.95 288
18692.24 285
18693.53 210
18694.83 251
18696.12 239
18697.41 230
18698.71 237
18700.00 232
18701.29 258
18702.59 245
18703.88 232
18705.17 226
18706.47 265
18707.76 262
18709.05 241
18710.35 265
18711.64 226
18712.93 253
18714.23 236
18715.52 237
18716.81 238
18718.11 207
18719.40 213
18720.70 254
18721.99 243
18723.28 253
18724.58 252
18725.87 235
18727.16 212
18728.46 249
18729.75 251
18731.05 252
18732.34 221
18733.64 248
18734.93 250
18736.22 247
18737.52 249
18738.81 232
18740.11 234
18741.40 225
18742.70 239
18743.99 216
18745.29 211
18746.58 257
18747.87 262
18749.17 264
18750.46 237
18751.76 267
18753.05 231
18754.35 230
18755.64 237
18756.94 238
18758.23 233
18759.53 225
18760.82 248
18762.12 240
18763.42 246
18764.71 270
18766.01 237
18767.30 222
18768.60 245
18769.89 227
18771.19 217
18772.48 242
18773.78 228
18775.07 229
18776.37 268
18777.67 234
18778.96 249
18780.26 236
18781.55 223
18782.85 239
18784.15 255
18785.44 245
18786.74 233
18788.03 252
18789.33 226
18790.63 234
18791.92 212
18793.22 219
18794.52 229
18795.81 252
18797.11 246
18798.40 210
18799.70 229
18801.00 245
18802.29 239
18803.59 246
18804.89 197
18806.18 232
18807.48 278
18808.78 233
18810.07 220
18811.37 233
18812.67 247
18813.97 252
18815.26 227
18816.56 244
18817.86 297
18819.15 227
18820.45 266
18821.75 298
18823.05 258
18824.34 243
18825.64 236
18826.94 219
18828.24 228
18829.53 211
18830.83 223
18832.13 246
18833.43 261
18834.72 216
18836.02 243
18837.32 244
18838.62 240
18839.92 246
18841.21 224
18842.51 254
18843.81 267
18845.11 236
18846.41 251
18847.70 231
18849.00 225
18850.30 259
18851.60 243
18852.90 268
18854.20 242
18855.49 259
18856.79 286
18858.09 237
18859.39 231
18860.69 268
18861.99 238
18863.29 216
18864.58 220
18865.88 224
18867.18 240
18868.48 241
18869.78 239
18871.08 222
18872.38 264
18873.68 208
18874.98 193
18876.28 212
18877.57 199
18878.87 225
18880.17 249
18881.47 250
18882.77 239
18884.07 205
18885.37 250
18886.67 256
18887.97 201
18889.27 244
18890.57 230
18891.87 243
18893.17 227
18894.47 198
18895.77 238
18897.07 236
18898.37 218
18899.67 230
18900.97 252
18902.27 231
18903.57 206
18904.87 242
18906.17 241
18907.47 208
18908.77 209
18910.07 219
18911.37 241
18912.67 201
18913.97 222
18915.27 210
18916.57 229
18917.87 225
18919.17 228
18920.47 228
18921.78 227
18923.08 247
18924.38 242
18925.68 224
18926.98 214
18928.28 207
18929.58 193
18930.88 209
18932.18 225
18933.48 219
18934.79 185
18936.09 200
18937.39 206
18938.69 228
18939.99 220
18941.29 203
18942.59 227
18943.90 228
18945.20 233
18946.50 223
18947.80 238
18949.10 233
18950.40 215
18951.71 214
18953.01 253
18954.31 249
18955.61 229
18956.91 209
18958.21 186
18959.52 220
18960.82 230
18962.12 235
18963.42 203
18964.73 226
18966.03 223
18967.33 227
18968.63 200
18969.93 211
18971.24 180
18972.54 204
18973.84 222
18975.14 197
18976.45 196
18977.75 216
18979.05 219
18980.36 194
18981.66 181
18982.96 201
18984.26 237
18985.57 217
18986.87 223
18988.17 219
18989.48 223
18990.78 226
18992.08 214
18993.39 209
18994.69 197
18995.99 210
18997.30 223
18998.60 219
18999.90 199
19001.21 205
19002.51 207
19003.81 199
19005.12 204
19006.42 178
19007.72 196
19009.03 202
19010.33 175
19011.64 205
19012.94 202
19014.24 221
19015.55 220
19016.85 199
19018.16 205
19019.46 182
19020.76 200
19022.07 249
19023.37 224
19024.68 235
19025.98 214
19027.29 191
19028.59 218
19029.89 187
19031.20 206
19032.50 223
19033.81 221
19035.11 186
19036.42 215
19037.72 206
19039.03 213
19040.33 209
19041.64 211
19042.94 233
19044.25 222
19045.55 206
19046.86 221
19048.16 218
19049.47 213
19050.77 209
19052.08 193
19053.38 230
19054.69 229
19055.99 197
19057.30 204
19058.60 198
19059.91 191
19061.22 190
19062.52 214
19063.83 208
19065.13 225
19066.44 201
19067.74 190
19069.05 199
19070.36 207
19071.66 227
19072.97 219
19074.27 177
19075.58 214
19076.89 257
19078.19 211
19079.50 217
19080.80 210
19082.11 196
19083.42 195
19084.72 202
19086.03 201
19087.34 199
19088.64 215
19089.95 254
19091.26 249
19092.56 221
19093.87 231
19095.18 204
19096.48 206
19097.79 194
19099.10 192
19100.40 191
19101.71 202
19103.02 203
19104.32 209
19105.63 196
19106.94 190
19108.25 204
19109.55 203
19110.86 223
19112.17 194
19113.48 199
19114.78 198
19116.09 201
19117.40 189
19118.71 201
19120.01 203
19121.32 242
19122.63 226
19123.94 238
19125.24 204
19126.55 224
19127.86 216
19129.17 205
19130.47 191
19131.78 190
19133.09 207
19134.40 207
19135.71 220
19137.02 233
19138.32 211
19139.63 205
19140.94 220
19142.25 227
19143.56 189
19144.87 192
19146.17 216
19147.48 205
19148.79 215
19150.10 235
19151.41 208
19152.72 246
19154.03 230
19155.33 189
19156.64 191
19157.95 222
19159.26 207
19160.57 192
19161.88 192
19163.19 205
19164.50 206
19165.81 198
19167.12 201
19168.42 215
19169.73 211
19171.04 190
19172.35 205
19173.66 221
19174.97 182
19176.28 227
19177.59 228
19178.90 205
19180.21 191
19181.52 209
19182.83 227
19184.14 220
19185.45 226
19186.76 210
19188.07 206
19189.38 185
19190.69 222
19192.00 201
19193.31 206
19194.62 191
19195.93 239
19197.24 213
19198.55 211
19199.86 219
19201.17 213
19202.48 236
19203.79 186
19205.10 202
19206.41 206
19207.72 195
19209.03 192
19210.34 208
19211.66 183
19212.97 215
19214.28 227
19215.59 218
19216.90 216
19218.21 215
19219.52 206
19220.83 201
19222.14 230
19223.45 205
19224.77 234
19226.08 244
19227.39 207
19228.70 227
19230.01 205
19231.32 202
19232.63 176
19233.94 192
19235.26 206
19236.57 224
19237.88 222
19239.19 216
19240.50 196
19241.81 237
19243.13 219
19244.44 218
19245.75 209
19247.06 207
19248.37 215
19249.69 237
19251.00 197
19252.31 207
19253.62 201
19254.93 239
19256.25 212
19257.56 205
19258.87 198
19260.18 205
19261.50 218
19262.81 198
19264.12 159
19265.43 209
19266.75 205
19268.06 184
19269.37 197
19270.68 210
19272.00 197
19273.31 202
19274.62 224
19275.94 210
19277.25 202
19278.56 193
19279.88 194
19281.19 191
19282.50 203
19283.81 202
19285.13 205
19286.44 174
19287.75 186
19289.07 178
19290.38 208
19291.70 221
19293.01 231
19294.32 213
19295.64 187
19296.95 206
19298.26 204
19299.58 217
19300.89 218
19302.20 215
19303.52 209
19304.83 227
19306.15 206
19307.46 213
19308.77 204
19310.09 197
19311.40 211
19312.72 209
19314.03 211
19315.35 229
19316.66 217
19317.97 225
19319.29 215
19320.60 203
19321.92 184
19323.23 185
19324.55 179
19325.86 200
19327.18 190
19328.49 200
19329.81 196
19331.12 195
19332.44 195
19333.75 205
19335.07 183
19336.38 218
19337.70 215
19339.01 189
19340.33 188
19341.64 186
19342.96 217
19344.27 208
19345.59 213
19346.90 186
19348.22 209
19349.53 204
19350.85 215
19352.16 192
19353.48 168
19354.79 175
19356.11 178
19357.43 162
19358.74 207
19360.06 215
19361.37 202
19362.69 178
19364.01 195
19365.32 194
19366.64 191
19367.95 186
19369.27 197
19370.59 218
19371.90 190
19373.22 218
19374.53 213
19375.85 210
19377.17 188
19378.48 203
19379.80 201
19381.12 205
19382.43 200
19383.75 231
19385.07 248
19386.38 192
19387.70 187
19389.02 196
19390.33 209
19391.65 222
19392.97 197
19394.28 186
19395.60 188
19396.92 221
19398.24 238
19399.55 236
19400.87 195
19402.19 199
19403.50 206
19404.82 195
19406.14 175
19407.46 209
19408.77 214
19410.09 193
19411.41 204
19412.73 168
19414.04 195
19415.36 200
19416.68 210
19418.00 208
19419.32 187
19420.63 189
19421.95 194
19423.27 209
19424.59 178
19425.91 217
19427.22 178
19428.54 203
19429.86 219
19431.18 170
19432.50 195
19433.82 186
19435.13 197
19436.45 170
19437.77 185
19439.09 211
19440.41 227
19441.73 202
19443.04 161
19444.36 199
19445.68 183
19447.00 205
19448.32 174
19449.64 193
19450.96 211
19452.28 200
19453.60 203
19454.91 219
19456.23 188
19457.55 203
19458.87 198
19460.19 213
19461.51 196
19462.83 214
19464.15 196
19465.47 196
19466.79 218
19468.11 209
19469.43 184
19470.75 195
19472.07 209
19473.39 200
19474.71 220
19476.03 199
19477.35 200
19478.67 195
19479.99 206
19481.30 200
19482.62 195
19483.94 198
19485.27 179
19486.59 201
19487.91 223
19489.23 186
19490.55 204
19491.87 202
19493.19 197
19494.51 205
19495.83 180
19497.15 195
19498.47 212
19499.79 161
19501.11 189
19502.43 202
19503.75 218
19505.07 216
19506.39 221
19507.71 233
19509.03 182
19510.36 193
19511.68 196
19513.00 169
19514.32 180
19515.64 188
19516.96 196
19518.28 185
19519.60 171
19520.92 183
19522.25 185
19523.57 197
19524.89 155
19526.21 196
19527.53 173
19528.85 197
19530.17 182
19531.50 194
19532.82 159
19534.14 192
19535.46 205
19536.78 201
19538.11 194
19539.43 175
19540.75 199
19542.07 219
19543.39 177
19544.72 173
19546.04 198
19547.36 204
19548.68 220
19550.00 208
19551.33 188
19552.65 162
19553.97 184
19555.29 180
19556.62 192
19557.94 173
19559.26 171
19560.58 206
19561.91 200
19563.23 199
19564.55 213
19565.88 206
19567.20 192
19568.52 193
19569.84 185
19571.17 200
19572.49 213
19573.81 191
19575.14 194
19576.46 168
19577.78 187
19579.11 194
19580.43 222
19581.75 193
19583.08 183
19584.40 164
19585.72 171
19587.05 186
19588.37 169
19589.69 189
19591.02 189
19592.34 174
19593.67 206
19594.99 212
19596.31 201
19597.64 205
19598.96 200
19600.28 194
19601.61 206
19602.93 194
19604.26 175
19605.58 182
19606.91 176
19608.23 173
19609.55 192
19610.88 194
19612.20 186
19613.53 192
19614.85 197
19616.18 208
19617.50 183
19618.83 232
19620.15 199
19621.47 167
19622.80 220
19624.12 198
19625.45 210
19626.77 190
19628.10 197
19629.42 191
19630.75 189
19632.07 190
19633.40 216
19634.72 194
19636.05 179
19637.37 199
19638.70 173
19640.03 211
19641.35 195
19642.68 199
19644.00 212
19645.33 246
19646.65 200
19647.98 206
19649.30 210
19650.63 186
19651.96 217
19653.28 200
19654.61 195
19655.93 210
19657.26 219
19658.58 193
19659.91 178
19661.24 210
19662.56 210
19663.89 210
19665.22 243
19666.54 207
19667.87 209
19669.19 232
19670.52 209
19671.85 187
19673.17 191
19674.50 169
19675.83 195
19677.15 225
19678.48 194
19679.81 191
19681.13 195
19682.46 199
19683.79 203
19685.11 205
19686.44 189
19687.77 182
19689.09 187
19690.42 223
19691.75 206
19693.08 202
19694.40 195
19695.73 211
19697.06 222
19698.39 209
19699.71 178
19701.04 189
19702.37 200
19703.69 203
19705.02 233
19706.35 208
19707.68 224
19709.01 207
19710.33 207
19711.66 211
19712.99 194
19714.32 210
19715.64 199
19716.97 220
19718.30 217
19719.63 209
19720.96 182
19722.28 197
19723.61 178
19724.94 195
19726.27 211
19727.60 212
19728.93 186
19730.25 186
19731.58 171
19732.91 155
19734.24 173
19735.57 200
19736.90 197
19738.23 194
19739.55 196
19740.88 181
19742.21 219
19743.54 193
19744.87 184
19746.20 165
19747.53 184
19748.86 221
19750.19 211
19751.51 198
19752.84 188
19754.17 194
19755.50 184
19756.83 178
19758.16 178
19759.49 184
19760.82 182
19762.15 218
19763.48 186
19764.81 172
19766.14 169
19767.47 190
19768.80 181
19770.13 213
19771.46 214
19772.79 181
19774.12 200
19775.45 184
19776.78 201
19778.11 179
19779.44 202
19780.77 208
19782.10 186
19783.43 181
19784.76 194
19786.09 198
19787.42 185
19788.75 171
19790.08 196
19791.41 184
19792.74 189
19794.07 200
19795.40 173
19796.73 183
19798.06 184
19799.39 201
19800.72 175
19802.05 201
19803.39 164
19804.72 196
19806.05 178
19807.38 181
19808.71 165
19810.04 168
19811.37 193
19812.70 218
19814.03 192
19815.37 194
19816.70 198
19818.03 211
19819.36 180
19820.69 167
19822.02 165
19823.35 190
19824.69 215
19826.02 185
19827.35 189
19828.68 167
19830.01 188
19831.34 178
19832.68 185
19834.01 165
19835.34 166
19836.67 194
19838.00 187
19839.34 175
19840.67 184
19842.00 186
19843.33 188
19844.67 176
19846.00 193
19847.33 207
19848.66 181
19849.99 191
19851.33 165
19852.66 181
19853.99 181
19855.32 199
19856.66 172
19857.99 186
19859.32 216
19860.66 182
19861.99 204
19863.32 193
19864.65 186
19865.99 201
19867.32 190
19868.65 198
19869.99 204
19871.32 172
19872.65 171
19873.99 189
19875.32 179
19876.65 193
19877.99 185
19879.32 198
19880.65 185
19881.99 187
19883.32 187
19884.65 177
19885.99 182
19887.32 197
19888.66 183
19889.99 182
19891.32 155
19892.66 164
19893.99 179
19895.32 211
19896.66 183
19897.99 180
19899.33 170
19900.66 178
19902.00 189
19903.33 188
19904.66 178
19906.00 198
19907.33 175
19908.67 168
19910.00 168
19911.34 189
19912.67 209
19914.01 188
19915.34 165
19916.67 177
19918.01 183
19919.34 205
19920.68 185
19922.01 205
19923.35 184
19924.68 189
19926.02 183
19927.35 203
19928.69 190
19930.02 178
19931.36 178
19932.69 191
19934.03 173
19935.37 176
19936.70 205
19938.04 216
19939.37 202
19940.71 188
19942.04 207
19943.38 176
19944.71 218
19946.05 192
19947.39 186
19948.72 177
19950.06 193
19951.39 241
19952.73 178
19954.06 209
19955.40 201
19956.74 196
19958.07 171
19959.41 166
19960.74 171
19962.08 190
19963.42 212
19964.75 196
19966.09 201
19967.43 186
19968.76 180
19970.10 238
19971.44 199
19972.77 201
19974.11 193
19975.45 179
19976.78 189
19978.12 187
19979.46 211
19980.79 220
19982.13 218
19983.47 201
19984.80 191
19986.14 170
19987.48 194
19988.82 209
19990.15 202
19991.49 197
19992.83 173
19994.16 180
19995.50 203
19996.84 196
19998.18 208
19999.51 193
20000.85 216
20002.19 185
20003.53 186
20004.86 176
20006.20 215
20007.54 227
20008.88 199
20010.22 206
20011.55 220
20012.89 214
20014.23 185
20015.57 190
20016.91 175
20018.24 202
20019.58 235
20020.92 254
20022.26 188
20023.60 220
20024.93 236
20026.27 218
20027.61 197
20028.95 181
20030.29 198
20031.63 239
20032.97 196
20034.30 210
20035.64 210
20036.98 187
20038.32 233
20039.66 210
20041.00 208
20042.34 212
20043.68 198
20045.01 190
20046.35 168
20047.69 198
20049.03 194
20050.37 191
20051.71 189
20053.05 194
20054.39 212
20055.73 170
20057.07 189
20058.41 200
20059.75 229
20061.09 209
20062.43 165
20063.77 199
20065.11 202
20066.45 220
20067.79 216
20069.12 208
20070.46 211
20071.80 182
20073.14 196
20074.48 214
20075.82 207
20077.16 205
20078.50 197
20079.85 201
20081.19 231
20082.53 207
20083.87 226
20085.21 253
20086.55 240
20087.89 204
20089.23 230
20090.57 252
20091.91 211
20093.25 196
20094.59 217
20095.93 209
20097.27 188
20098.61 221
20099.95 203
20101.29 196
20102.64 187
20103.98 204
20105.32 215
20106.66 191
20108.00 206
20109.34 215
20110.68 205
20112.02 200
20113.36 207
20114.71 213
20116.05 235
20117.39 191
20118.73 213
20120.07 186
20121.41 214
20122.75 194
20124.10 181
20125.44 203
20126.78 181
20128.12 158
20129.46 189
